# Supplementary material for: Constitutive turnover of histone H2A.Z at yeast promoters requires the preinitiation complex
Source: eLife. 2016 Jul 20;5:e14243. doi: 10.7554/eLife.14243 (PMC4995100; doi:10.7554/eLife.14243)
Supplement: Figure 1—source data 1. — DOI: http://dx.doi.org/10.7554/eLife.14243.004 [file elife-14243-fig1-data1.xlsx]

## Sheet: No-Z-zones
Figure 1--source data 1
Reference regions (no-Z-zones) with very low H2A.Z but high H2A levels
Chromosome	start	end
chrV	476500	480000
chrV	493500	495500
chrV	506500	508000
chrV	529000	533000
chrVI	61000	63000
chrVI	84000	86000
chrVI	125000	128000
chrVI	141000	144000
chrVI	268000	270161
chrVIII	305000	311000
chrX	7000	10000
chrX	13000	15000
chrX	43000	46000
chrX	167000	170000
chrX	213000	216000
chrX	369000	372000
chrX	428000	430000
chrX	475000	478000
chrX	482000	485000
chrX	589000	593000
chrXI	58000	62000
chrXI	250000	254000
chrXI	502000	505000
chrXI	537000	543000
chrXI	653000	657000
chrXI	663000	666816
chrXII	56000	62000
chrXII	189000	192000
chrXII	352000	361000
chrXII	629000	632000
chrXII	738000	743000
chrXII	997000	1000000
chrXII	1046000	1050000
chrXIV	70000	74000
chrXIV	125000	128000
chrXIV	131000	134000
chrXIV	563000	565000
chrXIV	655000	660000
chrXIV	681000	684000
chrXV	149000	152000
chrXV	695000	697000
chrXV	704000	707000
chrXVI	400000	403000
chrXVI	847000	852000
