# Supplementary material for: Constitutive turnover of histone H2A.Z at yeast promoters requires the preinitiation complex
Source: eLife. 2016 Jul 20;5:e14243. doi: 10.7554/eLife.14243 (PMC4995100; doi:10.7554/eLife.14243)
Supplement: Figure 1—source data 2. — DOI: http://dx.doi.org/10.7554/eLife.14243.005 [file elife-14243-fig1-data2.xlsx]

## Sheet: Sheet1
"T" represents the input (total) nucleosome fraction, "A" the H2A (or FT) nucleosome fraction, and "Z" the H2A.Z (or IP) nucleosome fraction. "*" indicates samples that were underdigested during the MNase treatment.
Sample ID	Strain ID	Genotype	Biological Replicate (BR) number	Technical Replicate (IP) number	Rapamycin	Fraction	Reads processed	Aligned reads	No Z zone tag counts	CPM normalization factor (c)	H2A normalization factor (m)	H2A.Z normalization factor (n)	Final normalization factor
MT022	yEL154	TBP-FRB	1	1	-	T	3968315	3614359	72358	0.276674			0.276674
MT023	yEL154	TBP-FRB	1	1	-	A	2984863	2639870	62354		1.16044		0.321064
MT024	yEL154	TBP-FRB	1	1	-	Z	2011103	1829232	14313			0.329	0.0910258
MT025	yEL154	TBP-FRB	1	1	+	T	3197228	2940570	59445	0.34007			0.34007
MT026	yEL154	TBP-FRB	1	1	+	A	2596384	2388751	57377		1.03604		0.352327
MT027	yEL154	TBP-FRB	1	1	+	Z	1230232	1138991	7898			0.463	0.157452
MT028	yEL154	TBP-FRB	1	2	-	T	3776678	3583254	74397	0.279076			0.279076
MT029	yEL154	TBP-FRB	1	2	-	A	2397527	2182011	50847		1.46315		0.408331
MT030	yEL154	TBP-FRB	1	2	-	Z	1097527	1001025	7803			0.447	0.124747
MT031	yEL154	TBP-FRB	1	2	+	T	2159372	1912559	37527	0.52286			0.52286
MT032	yEL154	TBP-FRB	1	2	+	A	2606871	2400709	59012		0.635922		0.332498
MT033	yEL154	TBP-FRB	1	2	+	Z	1244408	1177187	7765			0.311	0.162609
MT034	yEL154	TBP-FRB	1	3	-	T	4234420	3886896	81584	0.257275			0.257275
MT035	yEL154	TBP-FRB	1	3	-	A	2544941	2299670	56828		1.43563		0.369351
MT036	yEL154	TBP-FRB	1	3	-	Z	1549517	1443705	11679			0.467	0.120147
MT164	yEL154	TBP-FRB	2	1	+	T	2495522	2310893	51470	0.432733			0.432733
MT165	yEL154	TBP-FRB	2	1	+	A	2534808	2297436	57444		0.896003		0.38773
MT166	yEL154	TBP-FRB	2	1	+	Z	3132276	2881807	18610			0.106	0.0458697
MT167	yEL154	TBP-FRB	2	1	-	T	2077315	1914174	42536	0.522419			0.522419
MT168	yEL154	TBP-FRB	2	1	-	A	2792946	2546933	66719		0.63754		0.333062
MT169	yEL154	TBP-FRB	2	1	-	Z	2450135	2266260	20186			0.114	0.0595557
MT173	yEL154	TBP-FRB	2	2	+	T	2593565	2365793	51906	0.422691			0.422691
MT174	yEL154	TBP-FRB	2	2	+	A	2494443	2301914	64028		0.810677		0.342666
MT172	yEL154	TBP-FRB	2	2	+	Z	2620129	2392409	15984			0.13	0.0549499
MT170	yEL154	TBP-FRB	2	2	-	T	2400083	2248204	55160	0.444799			0.444799
MT171	yEL154	TBP-FRB	2	2	-	A	2805203	2552847	60230		0.915823		0.407357
MT175	yEL154	TBP-FRB	2	2	-	Z	4102001	3848664	36930			0.08	0.035584
MT176	yEL154	TBP-FRB	2*	3	+	T	2973784	2566664	55552	0.389611			0.389611
MT177	yEL154	TBP-FRB	2*	3	+	A	2344881	2119367	54409		1.02101		0.397796
MT178	yEL154	TBP-FRB	2*	3	+	Z	1598766	1410603	10440			0.293	0.114156
MT179	yEL154	TBP-FRB	2*	3	-	T	3256418	2795968	61748	0.357658			0.357658
MT180	yEL154	TBP-FRB	2*	3	-	A	2547687	2275739	55809		1.10642		0.395719
MT181	yEL154	TBP-FRB	2*	3	-	Z	1495384	1340289	12796			0.275	0.0983559
MT182	yEL154	TBP-FRB	2*	4	+	T	3069300	2726669	60309	0.366748			0.366748
MT183	yEL154	TBP-FRB	2*	4	+	A	3403381	2991153	76986		0.783376		0.287302
MT184	yEL154	TBP-FRB	2*	4	+	Z	1634879	1468211	11011			0.297	0.108924
MT185	yEL154	TBP-FRB	2*	4	-	T	2876934	2547752	56174	0.392503			0.392503
MT186	yEL154	TBP-FRB	2*	4	-	A	3304311	2880456	72038		0.779783		0.306067
MT187	yEL154	TBP-FRB	2*	4	-	Z	1485960	1330695	12239			0.271	0.106368
MT133	yEL170	RPB1-FRB	1	1	+	T	3008143	2567277	53953	0.389518			0.389518
MT134	yEL170	RPB1-FRB	1	1	+	A	2618594	2254417	54616		0.707		0.275389
MT135	yEL170	RPB1-FRB	1	1	+	Z	2127704	1784043	11859			0.132	0.0514163
MT136	yEL170	RPB1-FRB	1	1	-	T	2705199	2296181	44707	0.435506			0.435506
MT137	yEL170	RPB1-FRB	1	1	-	A	2217946	1937805	44417		0.855		0.372357
MT138	yEL170	RPB1-FRB	1	1	-	Z	1847050	1478012	13480			0.108	0.0470346
MT145	yEL170	RPB1-FRB	1	2	+	T	2454842	2113665	46239	0.473112			0.473112
MT146	yEL170	RPB1-FRB	1	2	+	A	2109290	1866032	46349		1.068		0.505283
MT147	yEL170	RPB1-FRB	1	2	+	Z	1684486	1503361	9099			0.172	0.0813752
MT148	yEL170	RPB1-FRB	1	2	-	T	1780820	1633616	34653	0.612139			0.612139
MT149	yEL170	RPB1-FRB	1	2	-	A	2689447	2352096	55606		0.624		0.381975
MT150	yEL170	RPB1-FRB	1	2	-	Z	2577424	1848764	16258			0.086	0.052644
CA07	yEL170	RPB1-FRB	2	1	+	T	2779534	2540855	57620	0.393568			0.393568
CA08	yEL170	RPB1-FRB	2	1	+	A	2577093	2397830	57473		1.003		0.394749
CA09	yEL170	RPB1-FRB	2	1	+	Z	2897582	2596920	19542			0.134	0.0527382
CA10	yEL170	RPB1-FRB	2	1	-	T	2734592	2496695	53048	0.400529			0.400529
CA11	yEL170	RPB1-FRB	2	1	-	A	2420518	2217959	50894		1.042		0.417352
CA12	yEL170	RPB1-FRB	2	1	-	Z	1941209	1708076	17468			0.164	0.0656868
MT152	yEL152	no FRB	1	1	+	T	2270896	2110147	49497	0.473901			0.473901
MT153	yEL152	no FRB	1	1	+	A	2358949	2138856	54830		0.903		0.427932
MT154	yEL152	no FRB	1	1	+	Z	3159927	2924111	31192			0.088	0.0417033
MT155	yEL152	no FRB	1	1	-	T	2066410	1911266	44614	0.523213			0.523213
MT156	yEL152	no FRB	1	1	-	A	2776491	2578042	64470		0.692		0.362064
MT157	yEL152	no FRB	1	1	-	Z	2459748	2297434	24519			0.098	0.0512749
MT158	yEL152	no FRB	1	2	+	T	2735028	2527209	58585	0.395693			0.395693
MT159	yEL152	no FRB	1	2	+	A	2343444	2196451	55633		1.053		0.416665
MT160	yEL152	no FRB	1	2	+	Z	2990101	2807943	29418			0.112	0.0443177
MT161	yEL152	no FRB	1	2	-	T	1844045	1742861	40655	0.573769			0.573769
MT162	yEL152	no FRB	1	2	-	A	2591925	2387245	59619		0.682		0.391311
MT163	yEL152	no FRB	1	2	-	Z	3100314	2946054	31392			0.074	0.0424589
MT194	yEL152	no FRB	2	1	+	T	2763801	1475047	33456	0.677944			0.677944
MT195	yEL152	no FRB	2	1	+	A	2287747	1321482	32736		1.022		0.692859
MT196	yEL152	no FRB	2	1	+	Z	1575634	1504243	16233			0.114	0.0772857
MT197	yEL152	no FRB	2	1	-	T	2387248	1661369	37655	0.601913			0.601913
MT198	yEL152	no FRB	2	1	-	A	2135086	1115368	26465		1.423		0.856523
MT199	yEL152	no FRB	2	1	-	Z	1593172	1457443	15418			0.132	0.0794525
MT091	yEL219	SWC5-FRB	1	1	+	T	1190967	1119302	26772	0.893414			0.893414
MT092	yEL219	SWC5-FRB	1	1	+	A	1544086	1451621	35704		0.75		0.67006
MT093	yEL219	SWC5-FRB	1	1	+	Z	1623049	1525901	38020			0.016	0.0142946
MT094	yEL219	SWC5-FRB	1	1	-	T	1291171	1223361	28795	0.81742			0.81742
MT095	yEL219	SWC5-FRB	1	1	-	A	1532576	1446662	36501		0.789		0.644945
MT096	yEL219	SWC5-FRB	1	1	-	Z	1309527	1250649	17512			0.102	0.0833769
MT097	yEL219	SWC5-FRB	1	2	+	T	1344839	1260262	29953	0.793486			0.793486
MT098	yEL219	SWC5-FRB	1	2	+	A	1286762	1210004	28882		1.037		0.822845
MT099	yEL219	SWC5-FRB	1	2	+	Z	1431223	1353600	33345			0.012	0.00952183
MT100	yEL219	SWC5-FRB	1	2	-	T	1082059	1024466	25387	0.976118			0.976118
MT101	yEL219	SWC5-FRB	1	2	-	A	1268030	1207066	30814		0.824		0.804321
MT102	yEL219	SWC5-FRB	1	2	-	Z	1765837	1695853	23639			0.042	0.040997
MT103	yEL220	SWC5-FRB, TBP-FRB	1	1	+	T	1590749	1448601	34669	0.690321			0.690321
MT104	yEL220	SWC5-FRB, TBP-FRB	1	1	+	A	1447694	1357236	32382		1.071		0.739334
MT105	yEL220	SWC5-FRB, TBP-FRB	1	1	+	Z	1175533	1071323	20018			0.066	0.0455612
MT106	yEL220	SWC5-FRB, TBP-FRB	1	1	-	T	1280931	1196699	28105	0.835632			0.835632
MT107	yEL220	SWC5-FRB, TBP-FRB	1	1	-	A	1269564	1162172	29551		0.951		0.794686
MT108	yEL220	SWC5-FRB, TBP-FRB	1	1	-	Z	1012714	938756	11789			0.126	0.10529
MT115	yEL220	SWC5-FRB, TBP-FRB	1	2	+	T	1976543	1784350	44190	0.560428			0.560428
MT116	yEL220	SWC5-FRB, TBP-FRB	1	2	+	A	1943899	1808683	46650		0.947		0.530725
MT117	yEL220	SWC5-FRB, TBP-FRB	1	2	+	Z	1758263	1624678	30685			0.07	0.03923
MT118	yEL220	SWC5-FRB, TBP-FRB	1	2	-	T	1867295	1732070	42746	0.577344			0.577344
MT119	yEL220	SWC5-FRB, TBP-FRB	1	2	-	A	2001098	1869124	49487		0.864		0.498825
MT120	yEL220	SWC5-FRB, TBP-FRB	1	2	-	Z	1699185	1562486	20878			0.088	0.0508063
MT215	yEL189	INO80-FRB	1	1	+	T	2296574	1329880	28515	0.751948			0.751948
MT216	yEL189	INO80-FRB	1	1	+	A	2392973	1316113	29985		0.951		0.715102
MT217	yEL189	INO80-FRB	1	1	+	Z	2715809	2433331	23522			0.056	0.0421091
MT218	yEL189	INO80-FRB	1	1	-	T	2260737	1251622	26672	0.798963			0.798963
MT219	yEL189	INO80-FRB	1	1	-	A	2252647	1226541	28271		0.943		0.753422
MT220	yEL189	INO80-FRB	1	1	-	Z	3392745	3043800	30647			0.05	0.0399482
MT221	yEL189	INO80-FRB	2	1	+	T	3115898	2517801	51129	0.397172			0.397172
MT222	yEL189	INO80-FRB	2	1	+	A	2580390	2037366	45952		1.113		0.442052
MT223	yEL189	INO80-FRB	2	1	+	Z	3229361	2879176	25528			0.096	0.0381285
MT224	yEL189	INO80-FRB	2	1	-	T	2599842	2101294	44091	0.475897			0.475897
MT225	yEL189	INO80-FRB	2	1	-	A	2627354	2078931	47471		0.929		0.442109
MT226	yEL189	INO80-FRB	2	1	-	Z	3339440	3094622	28522			0.072	0.0342646
