# Supplementary material for: Constitutive turnover of histone H2A.Z at yeast promoters requires the preinitiation complex
Source: eLife. 2016 Jul 20;5:e14243. doi: 10.7554/eLife.14243 (PMC4995100; doi:10.7554/eLife.14243)
Supplement: Figure 1—source data 3. — DOI: http://dx.doi.org/10.7554/eLife.14243.006 [file elife-14243-fig1-data3.xlsx]

## Sheet: Sheet1
Tramantano et al. 2016
Figure 1--Source_data_3
Nucleosome tag profiles of TBP-FRB around the +1 dyads before normalization
Keys:
T = input
A = H2A
Z = H2A.Z
	Sample ID	MT022	MT023	MT024		MT025	MT026	MT027		MT028	MT029	MT030		MT031	MT032	MT033		MT034	MT035	MT036		MT164	MT165	MT166		MT167	MT168	MT169		MT173	MT174	MT172		MT170	MT171	MT175
	Strain ID	yEL154	yEL154	yEL154		yEL154	yEL154	yEL154		yEL154	yEL154	yEL154		yEL154	yEL154	yEL154		yEL154	yEL154	yEL154		yEL154	yEL154	yEL154		yEL154	yEL154	yEL154		yEL154	yEL154	yEL154		yEL154	yEL154	yEL154
	Genotype	TBP-FRB	TBP-FRB	TBP-FRB		TBP-FRB	TBP-FRB	TBP-FRB		TBP-FRB	TBP-FRB	TBP-FRB		TBP-FRB	TBP-FRB	TBP-FRB		TBP-FRB	TBP-FRB	TBP-FRB		TBP-FRB	TBP-FRB	TBP-FRB		TBP-FRB	TBP-FRB	TBP-FRB		TBP-FRB	TBP-FRB	TBP-FRB		TBP-FRB	TBP-FRB	TBP-FRB
	Rapamycin	-	-	-		+	+	+		-	-	-		+	+	+		-	-	-		+	+	+		-	-	-		+	+	+		-	-	-
Distance from +1 dyad (bp)	Fraction	T	A	Z		T	A	Z		T	A	Z		T	A	Z		T	A	Z		T	A	Z		T	A	Z		T	A	Z		T	A	Z
-1000		1173	937	644		1060	812	379		1225	792	331		646	777	431		1227	724	452		781	710	1093		606	818	745		734	783	857		773	721	1215
-999		1198	930	597		1040	806	448		1301	777	326		634	835	435		1384	728	456		721	725	1006		633	802	676		718	806	812		731	787	1279
-998		1213	847	604		994	798	421		1240	736	341		697	846	427		1333	763	499		756	699	1077		628	789	719		749	842	886		731	732	1266
-997		1239	989	622		1081	751	457		1295	696	352		703	818	458		1324	754	473		736	725	1061		635	866	748		758	822	907		771	762	1296
-996		1206	869	648		1060	776	467		1211	747	345		712	810	431		1294	772	532		758	767	1040		562	821	750		780	788	896		780	751	1389
-995		1221	850	613		1075	765	435		1219	745	344		662	837	477		1299	746	493		692	746	1090		629	799	759		773	833	901		785	733	1259
-994		1204	934	569		988	865	422		1183	748	318		700	851	489		1276	755	504		795	719	1005		637	842	743		692	870	835		753	790	1237
-993		1246	890	637		1123	866	416		1276	710	362		665	819	440		1320	808	481		768	749	1037		640	825	744		740	810	816		806	735	1275
-992		1284	958	679		1055	834	435		1200	764	313		713	789	483		1326	763	514		884	765	1014		648	837	771		797	863	870		783	726	1260
-991		1256	859	636		1072	815	457		1185	729	380		695	810	441		1334	789	497		749	752	1072		601	867	794		764	875	892		785	793	1372
-990		1282	932	598		1022	826	433		1257	760	346		688	815	411		1377	849	489		802	745	1060		662	891	763		783	849	868		784	762	1283
-989		1224	901	639		1048	761	444		1224	759	388		701	850	500		1429	803	498		789	762	1073		681	859	762		784	851	900		773	780	1288
-988		1265	987	645		986	816	461		1288	774	337		698	841	440		1358	829	518		772	815	1094		621	915	745		797	875	923		819	782	1331
-987		1376	963	634		1064	844	446		1322	779	386		707	872	469		1411	808	467		830	815	1120		696	875	740		774	892	832		841	838	1273
-986		1286	911	643		1073	870	466		1348	730	368		684	892	435		1339	771	509		781	750	1116		667	894	790		747	869	939		814	828	1296
-985		1336	954	663		1093	879	439		1347	761	352		723	859	440		1369	826	533		772	754	1060		646	916	737		830	876	891		764	788	1378
-984		1335	930	641		1073	906	484		1305	768	340		693	871	463		1466	832	499		819	811	1003		686	908	792		783	845	894		857	820	1391
-983		1308	942	606		1027	890	429		1294	763	364		630	842	434		1421	779	514		852	764	1126		658	898	782		828	838	920		814	818	1311
-982		1244	991	649		1080	876	439		1291	758	330		693	888	464		1366	828	549		744	826	1048		684	860	705		794	835	902		851	768	1293
-981		1329	1029	705		1140	856	422		1320	786	343		705	876	487		1446	922	544		812	813	1050		698	884	722		853	887	891		828	869	1399
-980		1312	991	615		1099	893	434		1325	831	373		681	850	449		1426	824	443		858	838	1032		694	903	758		791	949	826		863	824	1343
-979		1255	982	647		1041	823	451		1312	760	379		751	855	459		1486	818	478		850	814	1035		719	881	784		831	892	905		814	806	1367
-978		1339	990	576		1144	836	449		1259	811	357		690	888	446		1472	866	470		814	800	1109		675	905	776		788	880	866		866	809	1262
-977		1320	993	662		1109	833	441		1282	783	343		733	906	444		1467	845	508		820	834	1076		694	872	769		805	919	900		839	835	1380
-976		1363	1002	635		1096	830	439		1362	849	350		682	914	471		1396	788	538		806	800	1084		709	888	764		791	909	861		838	821	1330
-975		1401	1061	620		1120	855	438		1331	865	394		749	922	460		1413	902	514		825	822	1103		738	926	761		832	879	895		783	835	1357
-974		1375	993	676		1067	913	420		1354	798	366		716	892	448		1460	860	505		812	835	1071		702	994	775		793	957	906		870	849	1318
-973		1434	969	674		1138	924	451		1325	821	369		716	912	506		1473	829	520		876	852	1084		714	936	809		820	912	896		866	897	1344
-972		1333	929	669		1114	882	435		1335	808	366		743	907	459		1439	897	505		894	882	1054		709	926	783		837	1021	907		880	908	1343
-971		1328	1085	650		1174	887	455		1371	808	369		748	868	481		1408	873	538		851	818	1110		711	955	835		840	968	945		873	874	1352
-970		1396	976	737		1155	870	498		1366	841	396		724	930	461		1503	888	557		823	893	1172		715	936	785		823	931	978		910	889	1387
-969		1382	1045	682		1178	901	423		1383	877	359		753	937	500		1557	937	573		897	889	1115		770	996	826		841	1020	904		858	887	1393
-968		1456	998	658		1147	941	462		1398	824	378		765	875	472		1515	920	555		865	902	1122		724	955	816		858	1019	940		892	864	1314
-967		1431	1023	657		1152	935	486		1401	878	394		758	828	480		1561	872	510		903	883	1047		747	1004	851		797	969	898		918	863	1333
-966		1451	1042	678		1097	863	431		1408	880	379		770	961	511		1596	914	524		917	898	1103		742	935	842		813	975	901		860	843	1380
-965		1397	1050	653		1117	935	459		1369	856	317		731	932	495		1523	890	471		884	831	1081		718	990	817		802	995	888		845	898	1371
-964		1442	1056	639		1189	894	448		1445	873	341		688	952	494		1563	893	487		878	874	1086		765	916	752		854	1006	921		896	908	1423
-963		1400	1060	651		1156	967	477		1441	886	374		720	950	449		1492	862	520		825	913	1093		736	1022	788		860	924	925		878	896	1327
-962		1433	1081	699		1197	962	458		1426	890	363		798	945	477		1564	888	519		868	870	1115		709	980	829		933	982	889		844	914	1440
-961		1516	1079	657		1149	885	432		1405	877	364		808	944	459		1524	898	538		876	870	1074		737	1020	807		861	982	905		909	895	1447
-960		1423	1079	680		1169	930	414		1498	893	340		704	927	481		1599	896	543		911	903	1054		790	971	812		868	1025	917		949	931	1349
-959		1458	1094	658		1182	962	404		1417	857	350		774	981	445		1480	942	543		920	884	1029		744	952	806		890	1005	923		898	864	1335
-958		1486	1011	653		1216	965	468		1437	937	379		805	921	467		1626	910	486		951	872	1111		780	976	816		898	970	859		941	919	1342
-957		1514	1073	658		1147	925	455		1477	925	384		760	917	479		1610	908	536		889	910	1096		794	1042	793		841	970	876		964	934	1410
-956		1464	1084	638		1197	941	455		1458	908	371		799	928	450		1642	938	507		895	890	1067		727	991	798		895	994	894		905	871	1392
-955		1501	1146	654		1224	989	466		1513	871	364		791	925	518		1578	928	501		853	925	1076		711	961	800		898	973	915		925	922	1353
-954		1480	1110	691		1216	921	456		1451	898	380		744	1012	493		1555	867	557		882	895	1081		744	1000	811		906	996	923		948	901	1410
-953		1484	1092	671		1246	984	473		1505	948	368		757	1039	497		1601	956	548		913	931	1084		760	1004	801		911	1025	932		903	912	1431
-952		1468	1106	683		1188	948	469		1445	942	392		812	953	462		1564	986	521		943	929	1143		826	1035	789		894	1013	918		955	965	1349
-951		1458	1117	695		1192	934	465		1476	907	334		785	961	453		1571	949	520		873	928	997		804	1069	788		857	1002	880		922	912	1317
-950		1476	1051	669		1193	873	427		1411	891	340		800	976	476		1586	992	523		902	921	1055		731	989	803		886	990	925		931	902	1291
-949		1430	1107	677		1208	936	422		1413	877	360		835	931	474		1626	880	531		957	938	1079		712	946	786		942	998	894		920	916	1364
-948		1458	1103	669		1169	991	483		1453	962	325		762	996	500		1580	955	546		943	873	1077		778	1033	755		881	990	920		973	992	1406
-947		1458	999	657		1149	948	446		1449	905	366		737	939	476		1561	931	553		904	898	1109		734	1014	758		843	973	895		872	866	1297
-946		1429	1085	666		1182	1002	431		1513	912	381		733	951	513		1565	940	531		851	922	1043		745	970	778		841	983	937		951	929	1374
-945		1505	1132	684		1224	898	433		1475	873	399		772	914	476		1589	956	557		896	939	1104		756	1040	805		893	1019	891		898	917	1395
-944		1463	1069	653		1155	988	436		1515	835	365		721	987	471		1564	932	511		912	857	1075		758	1011	734		874	959	948		951	925	1292
-943		1462	1133	687		1243	997	492		1537	948	362		785	955	495		1627	965	541		905	945	1125		788	1001	829		875	977	888		872	904	1360
-942		1397	1121	640		1227	918	445		1493	935	385		785	1000	447		1593	940	547		882	937	1086		790	1049	819		886	1040	936		939	924	1351
-941		1535	1052	666		1207	967	479		1435	930	376		777	985	454		1529	961	532		956	897	1147		739	977	824		887	943	896		958	892	1362
-940		1430	1052	648		1222	925	464		1402	918	330		760	895	474		1549	921	504		897	892	1063		763	984	793		836	988	917		906	854	1354
-939		1480	1073	700		1135	953	451		1458	921	384		754	878	475		1541	944	547		848	841	1007		775	990	787		850	967	849		915	951	1302
-938		1420	1052	692		1156	956	439		1494	864	346		719	913	451		1519	946	499		904	904	1044		705	982	768		932	986	929		891	900	1350
-937		1428	1032	677		1184	936	459		1428	908	352		718	951	478		1588	982	527		891	895	993		711	1005	780		861	983	892		950	896	1392
-936		1511	1064	663		1126	876	484		1378	864	368		785	973	471		1538	899	501		874	842	1093		756	1042	797		865	959	929		970	899	1400
-935		1482	1072	654		1124	942	442		1432	889	369		767	952	469		1517	945	531		902	850	1052		775	960	795		850	914	909		907	896	1329
-934		1422	1006	625		1142	927	448		1426	891	351		740	917	453		1509	924	506		844	894	1052		722	1004	768		759	987	838		878	885	1354
-933		1435	1053	700		1126	933	479		1422	837	389		745	950	455		1582	966	526		815	862	1069		754	1021	795		853	994	832		946	934	1407
-932		1495	1136	645		1153	912	492		1434	884	328		750	924	473		1559	911	522		832	861	1062		736	1025	855		884	973	878		872	904	1403
-931		1407	1110	660		1196	931	461		1395	890	375		751	879	486		1485	927	546		875	883	1141		740	1043	786		876	964	888		896	863	1387
-930		1325	1000	618		1171	905	454		1405	883	374		740	865	440		1498	940	569		847	839	1039		691	1026	747		853	911	925		883	873	1397
-929		1488	1041	649		1123	900	486		1419	846	376		729	975	455		1483	952	512		814	872	1034		727	935	768		842	977	902		932	860	1410
-928		1444	1096	701		1185	869	478		1378	827	353		763	916	483		1473	917	536		842	879	1094		710	1006	817		880	884	848		938	918	1389
-927		1453	1041	630		1186	991	458		1483	851	357		796	916	436		1556	951	500		876	880	1075		779	998	767		840	943	862		921	893	1372
-926		1386	953	649		1142	901	458		1427	930	350		726	930	451		1479	878	479		885	837	1079		750	970	780		801	928	922		888	849	1308
-925		1365	1021	640		1059	888	438		1422	844	366		738	876	467		1478	893	539		837	905	1054		751	976	765		833	952	922		905	847	1329
-924		1367	1078	722		1144	862	424		1382	834	353		743	956	502		1532	899	510		862	841	1037		670	978	860		816	949	882		894	873	1363
-923		1389	1060	660		1182	897	453		1430	915	334		696	906	496		1491	879	487		847	817	1103		777	953	765		850	932	942		891	898	1399
-922		1354	1025	626		1185	882	451		1417	874	359		724	918	461		1575	891	512		881	876	1102		710	1001	801		853	926	931		867	903	1375
-921		1373	1007	642		1152	848	466		1380	883	355		721	889	411		1473	918	522		831	810	1075		707	948	769		793	922	888		890	862	1388
-920		1412	1017	723		1136	898	425		1463	824	346		746	920	499		1501	923	549		828	799	1108		756	964	837		864	985	938		869	845	1388
-919		1349	1035	669		1135	851	459		1349	839	359		708	943	429		1445	900	476		787	804	1058		710	962	807		833	933	915		884	866	1447
-918		1348	1009	646		1126	842	463		1339	842	331		732	859	413		1486	887	499		788	820	1059		724	912	844		787	921	903		877	851	1416
-917		1441	1076	646		1192	870	478		1354	846	357		735	901	466		1467	878	524		836	826	1076		703	964	842		843	974	952		853	901	1365
-916		1350	1034	632		1095	846	436		1311	874	386		693	906	479		1451	885	511		787	862	1095		708	865	744		842	907	901		885	833	1325
-915		1323	1023	659		1131	913	452		1371	806	361		695	917	472		1456	884	501		801	808	1043		712	995	747		832	883	942		867	810	1343
-914		1342	1005	692		1067	815	417		1319	782	350		689	856	480		1411	871	479		825	781	1083		689	967	764		796	939	915		807	830	1325
-913		1419	993	674		1139	843	471		1384	853	375		696	937	463		1527	850	539		853	778	1051		727	933	798		762	876	929		857	897	1400
-912		1370	944	640		1090	839	426		1334	780	339		716	861	513		1494	869	518		818	738	1060		703	886	766		772	920	856		839	813	1400
-911		1296	940	631		1090	848	460		1320	851	374		741	854	468		1524	799	530		850	816	1080		651	883	761		804	861	892		801	841	1325
-910		1359	972	663		1103	860	451		1340	836	364		717	860	454		1344	744	503		751	746	956		727	890	756		792	907	863		844	832	1297
-909		1346	1029	608		1103	782	459		1332	789	333		694	841	478		1389	848	488		863	795	1051		694	881	789		811	915	842		855	788	1292
-908		1306	960	643		1039	874	450		1329	749	366		697	813	437		1461	830	503		769	755	1078		727	884	747		807	845	846		803	846	1310
-907		1327	947	642		1065	804	457		1262	778	369		698	801	421		1486	825	514		766	756	1082		679	869	780		833	868	907		815	757	1295
-906		1268	987	616		1041	843	426		1295	793	335		722	834	464		1444	825	504		798	776	1125		627	886	743		795	859	903		838	862	1346
-905		1309	914	645		984	843	421		1252	748	374		648	786	452		1457	797	504		793	781	1077		677	934	693		794	832	898		789	795	1326
-904		1259	927	616		1001	829	444		1261	719	341		665	817	449		1330	858	529		767	756	1008		679	896	736		683	877	853		810	780	1317
-903		1318	946	646		1055	815	416		1335	773	337		656	861	441		1380	805	503		787	787	1070		623	911	717		754	822	849		845	796	1271
-902		1309	938	639		1009	852	477		1258	796	371		637	826	434		1383	836	465		747	770	1051		641	901	731		754	887	877		758	755	1335
-901		1245	946	663		1053	736	411		1275	791	363		649	775	439		1338	792	502		752	742	1068		679	837	703		773	847	862		814	790	1353
-900		1279	893	645		1005	789	380		1200	730	354		653	763	463		1301	766	544		769	747	1017		604	853	740		755	818	832		806	752	1276
-899		1227	918	643		1046	787	469		1196	749	323		647	780	434		1327	825	506		744	715	1057		635	796	704		735	786	903		776	764	1333
-898		1173	907	595		997	796	452		1188	726	340		670	756	430		1368	810	454		727	664	978		639	847	722		731	751	820		748	712	1237
-897		1198	942	588		954	753	417		1205	716	349		700	782	461		1286	789	484		713	716	1038		599	840	716		740	742	847		763	769	1278
-896		1234	894	613		1009	747	383		1286	701	352		635	820	484		1314	794	488		748	725	1032		642	829	813		706	803	885		798	769	1271
-895		1238	869	627		993	772	445		1215	703	363		662	802	473		1393	765	454		720	793	991		592	784	679		697	829	824		762	779	1245
-894		1266	912	617		959	746	424		1169	726	324		624	753	445		1324	790	470		754	701	1007		614	810	693		726	788	843		704	694	1170
-893		1196	886	619		1014	770	466		1204	707	351		640	794	471		1309	730	496		724	709	977		630	812	764		677	766	906		692	731	1203
-892		1225	890	614		1006	748	458		1225	703	330		678	784	466		1296	762	474		689	726	1095		642	798	733		686	788	883		749	737	1214
-891		1213	866	630		976	736	461		1179	716	347		633	784	447		1295	741	463		716	682	1052		563	799	719		675	811	878		738	741	1321
-890		1179	864	650		1012	731	444		1223	748	338		593	732	458		1283	761	512		716	729	1053		657	764	733		723	773	894		774	765	1300
-889		1154	883	631		1001	784	424		1241	724	314		662	744	461		1190	715	493		671	676	1093		583	842	697		742	713	887		686	681	1327
-888		1181	905	591		989	758	438		1238	717	333		608	800	452		1263	742	481		706	749	1004		604	809	739		699	771	854		756	725	1193
-887		1183	899	601		941	754	440		1137	702	337		644	744	466		1263	727	479		695	706	1012		560	840	719		636	754	823		717	724	1212
-886		1201	826	596		973	751	454		1169	714	360		629	765	426		1281	726	504		673	663	1035		612	828	760		701	722	820		709	673	1262
-885		1104	843	581		1000	706	430		1160	697	360		652	778	453		1220	773	462		632	649	988		560	783	718		721	723	917		737	688	1255
-884		1156	841	655		985	716	428		1126	691	361		641	726	474		1288	663	476		693	644	1064		565	815	688		730	735	841		740	737	1290
-883		1114	792	647		897	737	412		1174	672	323		613	744	470		1185	706	465		699	608	994		554	767	677		666	776	836		681	644	1215
-882		1173	890	620		943	746	431		1162	685	346		614	743	405		1249	716	465		674	712	1015		593	757	711		697	769	798		715	707	1177
-881		1216	834	577		981	733	471		1112	687	347		593	747	455		1227	670	467		656	663	1032		521	784	708		715	746	835		694	675	1214
-880		1115	831	614		932	787	382		1213	660	292		612	701	441		1240	691	431		677	613	1072		605	785	744		648	736	822		699	687	1209
-879		1142	751	597		973	674	405		1141	629	332		636	709	449		1224	716	450		676	648	975		586	766	740		642	762	820		693	661	1248
-878		1114	876	602		942	729	426		1144	719	307		642	700	463		1230	706	474		672	706	1011		576	697	753		673	752	904		694	676	1200
-877		1106	831	597		961	757	461		1074	733	311		601	691	404		1234	730	479		684	644	1047		603	837	744		708	772	858		729	656	1278
-876		1159	826	611		942	690	447		1121	659	349		609	720	395		1183	730	478		711	677	1026		564	759	739		660	737	840		708	620	1269
-875		1172	806	628		959	800	476		1116	607	322		622	711	455		1220	698	472		675	644	1085		595	766	712		653	784	877		688	683	1252
-874		1124	840	590		975	705	443		1117	666	348		600	747	472		1204	689	500		706	647	1053		582	751	739		662	737	915		706	720	1217
-873		1086	814	598		914	730	464		1134	661	325		632	699	444		1226	691	480		635	638	1007		564	714	682		647	685	838		704	653	1243
-872		1110	771	614		934	673	428		1100	619	291		611	722	431		1197	660	451		673	613	982		539	770	705		695	700	830		687	631	1203
-871		1166	755	591		925	721	440		1132	673	368		642	712	453		1151	682	433		655	612	1087		521	703	761		675	723	845		741	650	1351
-870		1094	810	622		960	731	414		1133	702	345		606	703	453		1173	689	468		671	586	1036		563	728	716		640	672	873		690	674	1204
-869		1080	784	621		955	705	439		1104	628	350		614	708	456		1185	685	504		715	637	1077		570	716	686		675	705	818		667	696	1162
-868		1091	767	577		901	727	429		1185	599	316		621	692	463		1164	703	477		675	639	1021		592	688	697		652	741	837		702	653	1270
-867		1154	797	619		895	669	413		1120	673	373		611	738	417		1174	670	511		615	637	1094		555	715	710		689	750	915		695	640	1217
-866		1082	780	621		974	654	448		1095	643	350		629	702	452		1170	688	471		663	652	1043		522	712	733		648	687	917		692	619	1257
-865		1124	788	628		904	700	425		1121	647	348		589	679	425		1090	650	452		658	622	1001		577	701	635		618	724	785		743	721	1247
-864		1158	735	572		978	675	417		1085	610	323		560	719	460		1154	713	479		686	640	1010		586	684	745		612	646	842		665	641	1240
-863		1131	709	612		904	673	459		1089	680	352		591	665	435		1161	646	497		689	634	1042		567	675	712		635	738	894		750	661	1285
-862		1102	737	627		929	694	401		1031	629	337		649	707	431		1216	682	495		655	656	1059		602	726	747		626	689	873		661	656	1216
-861		1078	798	570		901	680	425		1106	653	316		587	702	474		1204	670	475		735	598	989		584	706	754		622	679	902		737	663	1236
-860		1017	748	574		902	682	440		1061	617	318		566	710	419		1135	658	462		654	591	1043		530	695	734		607	696	818		662	625	1172
-859		1143	747	587		954	725	435		1095	630	337		573	692	440		1114	610	488		686	618	1043		582	724	720		672	672	817		667	634	1231
-858		1030	777	553		958	686	378		1101	604	325		568	701	408		1130	693	469		625	602	1012		557	698	694		653	700	801		681	658	1185
-857		1049	755	586		942	708	422		1100	645	352		620	741	438		1185	672	462		657	645	1070		548	715	679		647	696	895		692	676	1230
-856		1083	859	613		924	700	454		1115	639	352		608	691	462		1165	638	495		685	614	981		586	692	747		683	700	835		675	648	1245
-855		1113	817	647		944	766	410		1057	652	332		637	671	425		1197	689	486		642	645	1061		550	689	728		648	691	868		652	643	1264
-854		1110	812	605		918	714	440		1082	606	335		622	698	443		1212	644	479		653	616	1041		553	671	704		641	700	816		688	611	1208
-853		1094	760	577		984	716	410		1100	661	347		591	755	416		1160	653	462		630	672	1024		545	751	742		612	672	837		681	589	1192
-852		1077	767	580		891	756	426		1110	637	327		579	706	434		1182	634	496		660	646	960		559	727	735		669	701	813		665	614	1214
-851		1081	823	606		932	710	388		1082	659	318		608	768	402		1215	661	463		658	645	1033		543	708	684		591	724	865		694	629	1159
-850		1133	797	546		914	650	405		1078	647	330		610	696	433		1133	694	435		691	632	896		531	711	704		593	697	802		648	578	1166
-849		1141	783	633		1005	708	448		1097	622	293		619	772	436		1175	655	476		718	668	1018		587	691	737		722	703	863		688	635	1136
-848		1133	776	586		961	755	424		1082	624	335		625	744	452		1171	660	469		643	608	991		592	695	711		629	727	817		710	637	1180
-847		1049	781	580		899	729	424		1149	651	315		583	744	455		1180	665	428		659	604	962		556	695	680		698	721	850		678	673	1218
-846		1104	808	587		951	735	384		1099	653	309		639	735	446		1222	704	493		655	631	1038		564	709	709		698	721	862		665	651	1181
-845		1146	851	602		983	700	439		1130	627	321		626	765	426		1182	676	471		669	624	1044		575	728	760		628	730	810		688	713	1248
-844		1128	782	594		960	725	447		1122	693	298		628	767	410		1180	723	434		693	684	1009		567	758	710		658	733	855		713	663	1255
-843		1123	817	563		941	714	421		1127	647	318		579	758	420		1176	685	432		678	641	978		562	696	674		655	739	814		677	641	1153
-842		1101	795	579		910	715	405		1078	657	310		610	761	446		1246	674	464		663	666	949		575	723	657		685	712	765		655	636	1186
-841		1090	776	569		901	705	405		1132	682	306		600	735	408		1187	686	458		613	642	986		605	706	664		649	741	766		689	701	1214
-840		1138	796	581		1008	731	410		1133	658	335		655	716	453		1253	707	474		629	708	1009		586	726	655		645	799	871		682	686	1209
-839		1148	811	583		958	800	399		1142	643	365		624	738	440		1151	754	485		616	658	1018		571	735	708		698	719	805		668	669	1224
-838		1120	799	586		948	772	411		1165	724	321		666	690	448		1214	721	480		675	663	980		593	740	681		660	724	884		625	677	1257
-837		1121	828	607		950	754	401		1114	673	334		589	707	458		1175	713	479		658	649	931		550	747	651		679	770	767		677	654	1175
-836		1134	870	567		959	748	401		1107	669	330		599	771	415		1205	660	434		712	672	889		568	728	637		748	737	822		701	653	1152
-835		1160	791	632		987	782	421		1161	661	311		619	803	439		1304	759	459		690	719	918		608	787	662		678	807	790		704	746	1176
-834		1204	830	599		1046	769	459		1249	707	300		643	791	435		1271	756	486		751	686	979		578	747	711		709	780	777		731	686	1226
-833		1112	792	560		1051	816	415		1144	679	344		597	783	441		1227	746	463		721	701	1004		605	785	706		695	812	906		694	637	1182
-832		1120	865	588		960	753	408		1235	690	294		621	781	454		1230	729	407		729	674	978		611	778	630		644	742	810		702	695	1159
-831		1214	767	567		956	740	381		1193	649	320		653	763	440		1217	741	463		749	675	937		575	778	639		676	731	814		728	732	1206
-830		1210	864	602		966	787	418		1177	669	321		682	786	463		1296	771	485		654	621	964		603	809	675		695	806	764		755	693	1186
-829		1111	806	600		990	802	414		1229	714	331		682	799	443		1209	736	459		715	711	953		646	788	712		738	803	838		770	668	1234
-828		1196	858	581		956	785	423		1204	711	300		678	776	409		1190	754	474		728	734	921		573	814	682		675	824	744		742	702	1242
-827		1159	836	602		1016	798	475		1197	678	359		640	811	438		1355	739	479		758	755	990		626	777	704		697	833	837		765	749	1220
-826		1187	925	606		1023	840	448		1227	721	320		637	796	476		1298	763	485		741	707	972		626	839	708		700	845	860		745	729	1247
-825		1242	889	593		1093	827	429		1190	712	323		686	779	439		1262	799	502		713	703	951		592	833	723		717	881	822		792	736	1212
-824		1233	921	611		996	798	416		1298	746	320		652	828	462		1351	824	471		767	729	1027		607	852	739		710	824	824		789	722	1255
-823		1216	886	642		1022	875	413		1287	764	312		643	795	468		1350	789	465		746	760	1037		640	790	731		749	817	857		807	697	1238
-822		1289	932	615		1089	813	407		1289	786	337		706	814	468		1383	800	516		773	736	988		712	841	790		747	821	880		815	777	1279
-821		1234	931	619		987	828	421		1235	780	295		692	871	431		1392	730	457		782	742	961		620	823	749		741	860	838		787	741	1246
-820		1307	886	627		1048	837	447		1239	767	340		627	826	468		1369	843	471		801	796	985		629	818	754		789	850	842		752	772	1227
-819		1316	958	618		1078	898	465		1303	836	346		664	841	411		1337	841	486		787	785	1047		679	855	775		766	861	888		845	769	1264
-818		1299	921	621		1103	877	451		1302	797	344		682	850	462		1318	862	517		775	772	1040		748	881	836		805	847	892		797	823	1270
-817		1350	977	636		1064	797	452		1315	792	348		721	882	480		1455	796	513		838	767	1059		679	849	726		796	928	840		858	810	1328
-816		1371	955	569		1114	910	465		1383	785	326		705	883	439		1447	829	479		767	742	1033		649	850	739		808	870	834		867	843	1344
-815		1377	1018	626		1163	814	480		1404	821	369		746	875	458		1456	826	555		818	808	1049		660	917	772		817	946	931		853	861	1319
-814		1393	1022	639		1132	895	416		1363	829	356		740	904	466		1441	902	475		811	833	1020		724	923	767		789	919	899		882	858	1307
-813		1343	1031	656		1141	898	458		1332	822	369		759	867	471		1389	861	531		866	828	1042		717	979	776		778	935	829		865	828	1311
-812		1428	1008	649		1147	921	456		1330	814	358		728	881	509		1450	835	520		851	798	1081		705	988	759		779	924	882		900	814	1391
-811		1475	1092	704		1148	943	454		1320	807	341		805	933	463		1511	944	540		822	870	1136		710	930	779		895	966	934		888	840	1345
-810		1390	999	665		1205	924	469		1416	856	368		789	921	496		1577	868	527		863	862	1099		728	952	828		821	971	949		852	846	1399
-809		1432	1000	644		1131	927	448		1384	821	353		754	948	453		1589	905	523		838	842	1095		780	962	789		866	950	944		888	870	1397
-808		1446	1024	704		1156	913	457		1427	834	317		750	923	464		1547	887	517		846	859	1127		728	916	771		825	974	885		851	855	1315
-807		1387	984	668		1186	935	433		1462	848	415		777	935	532		1567	891	561		891	873	1153		756	969	813		852	958	954		947	899	1383
-806		1466	1090	717		1154	872	494		1397	867	389		833	957	502		1553	901	558		866	911	1192		734	969	816		817	970	996		956	932	1338
-805		1419	1046	669		1283	954	499		1349	906	424		841	910	523		1551	937	581		870	834	1143		743	975	781		830	976	930		888	927	1458
-804		1415	1082	736		1152	941	504		1409	880	403		767	987	501		1585	946	557		889	862	1145		782	1034	806		874	1024	964		916	882	1449
-803		1354	1104	723		1190	977	478		1495	875	378		778	981	480		1662	953	593		932	898	1134		748	1002	799		906	1049	947		947	932	1431
-802		1492	1018	679		1143	1014	478		1490	901	357		768	1010	495		1567	909	534		881	889	1190		744	978	786		835	1033	989		934	863	1430
-801		1528	1087	734		1199	957	525		1391	886	398		851	987	525		1604	967	553		918	923	1167		820	996	833		897	955	938		888	976	1384
-800		1540	1100	741		1164	930	472		1446	888	401		801	1045	496		1603	925	595		938	909	1204		775	1023	850		834	1005	982		994	867	1495
-799		1508	1080	684		1225	957	468		1520	938	371		794	968	488		1558	957	514		961	963	1131		785	1020	864		879	1029	911		987	925	1395
-798		1541	1113	726		1310	1001	486		1506	899	416		781	1014	516		1688	986	559		907	903	1183		798	1027	854		873	1014	915		911	990	1508
-797		1580	1179	737		1288	1030	503		1444	866	413		783	945	449		1610	930	601		912	901	1242		776	1037	831		909	1080	1036		990	916	1413
-796		1519	1182	754		1209	993	488		1454	927	381		801	1001	505		1627	959	550		959	913	1218		810	1037	867		914	1024	990		999	937	1493
-795		1547	1174	688		1201	972	477		1468	921	386		778	993	509		1693	987	550		864	919	1187		772	1070	882		884	1049	970		865	905	1416
-794		1523	1127	711		1240	964	458		1415	992	391		786	959	522		1625	999	604		913	946	1193		811	1111	790		864	1111	963		960	918	1491
-793		1537	1092	688		1261	995	503		1576	860	417		852	933	515		1605	982	585		950	990	1199		825	1054	868		941	1042	988		944	906	1506
-792		1583	1106	687		1192	976	468		1562	905	382		810	985	518		1617	996	529		969	897	1145		811	1079	838		871	1050	941		993	948	1492
-791		1546	1147	705		1288	977	494		1494	984	387		797	1005	503		1573	1031	551		1001	899	1082		811	1051	856		920	1086	984		982	982	1447
-790		1594	1160	730		1213	986	481		1446	888	367		822	984	483		1696	1001	594		925	901	1139		842	1084	811		908	1078	1030		980	1021	1492
-789		1569	1150	715		1242	983	475		1598	975	383		843	1043	519		1740	1009	591		991	925	1184		832	1061	908		950	997	1030		962	942	1465
-788		1543	1142	722		1238	946	439		1531	979	394		791	1043	519		1628	948	550		978	901	1206		813	1113	802		926	1119	970		1023	963	1453
-787		1640	1178	696		1229	975	510		1545	931	375		781	970	552		1723	997	565		875	935	1156		811	1093	888		961	1053	1005		963	993	1439
-786		1565	1187	697		1207	973	509		1505	929	367		792	964	478		1702	960	591		942	951	1149		797	1067	842		977	1071	935		1041	986	1495
-785		1537	1172	716		1284	970	512		1587	982	417		888	935	520		1627	1011	572		1044	957	1228		814	1104	822		924	1038	1002		1001	935	1450
-784		1516	1143	739		1258	976	503		1518	1008	394		821	1028	526		1722	970	567		976	974	1217		775	1075	915		953	1083	1000		1048	966	1466
-783		1631	1171	783		1260	968	464		1580	949	425		834	1001	478		1743	979	606		963	901	1177		819	1036	897		966	1115	1010		1042	1002	1545
-782		1593	1145	759		1303	941	455		1601	984	454		845	995	544		1690	1043	606		963	916	1178		836	1064	923		925	1066	1003		973	1002	1542
-781		1594	1157	733		1267	988	462		1515	922	402		815	967	489		1694	978	572		948	951	1146		806	1075	898		916	1143	1035		1028	959	1589
-780		1540	1139	707		1239	995	508		1508	951	423		835	971	496		1729	969	570		981	965	1164		769	1053	807		946	1095	1080		980	971	1469
-779		1607	1179	777		1188	1037	502		1628	940	410		870	1045	509		1786	1032	592		996	1075	1199		807	1106	854		951	1083	998		977	1011	1497
-778		1608	1209	739		1301	1000	500		1595	991	395		877	1012	562		1706	987	625		989	1035	1179		786	1072	843		931	1097	953		992	957	1439
-777		1716	1147	785		1234	956	482		1511	987	423		843	1014	527		1690	1010	599		960	972	1167		811	1089	846		960	1051	1012		960	967	1511
-776		1556	1132	718		1234	1008	513		1595	976	417		775	1025	525		1725	997	582		976	1023	1202		790	1097	885		1031	1076	1012		1035	923	1519
-775		1527	1068	767		1242	988	463		1611	922	374		829	1007	543		1697	954	610		957	966	1217		775	1063	899		974	1095	1029		951	885	1426
-774		1621	1212	734		1310	1004	526		1613	958	452		789	1026	507		1718	987	556		982	994	1151		806	1112	905		933	1023	1031		996	1005	1514
-773		1629	1175	691		1301	1019	508		1660	980	401		799	999	496		1704	994	604		938	976	1224		837	1036	960		1030	1140	970		989	1015	1548
-772		1594	1136	728		1278	1047	521		1546	893	375		832	1001	506		1708	1031	596		961	967	1235		854	1076	840		982	1128	970		1011	1001	1481
-771		1580	1175	750		1234	997	521		1591	1018	392		819	990	530		1731	1011	578		1010	960	1234		848	1073	885		907	1087	1015		1032	942	1592
-770		1519	1183	736		1251	1004	485		1591	994	430		856	982	501		1679	1039	591		943	954	1254		775	1115	834		895	1063	1023		1028	977	1451
-769		1618	1088	701		1234	993	489		1571	1008	430		807	972	501		1624	1039	559		984	976	1205		787	1064	847		974	1050	965		1034	912	1544
-768		1555	1166	760		1241	966	485		1577	961	459		850	1034	514		1643	990	609		951	973	1209		820	1108	855		924	1019	963		986	959	1533
-767		1589	1109	750		1256	982	520		1546	959	419		785	942	477		1704	1001	589		960	1009	1289		799	1061	844		879	1037	953		997	1009	1575
-766		1481	1156	739		1205	1043	517		1555	981	399		788	1002	535		1644	985	604		921	935	1159		891	1024	910		936	1067	1008		988	920	1484
-765		1611	1178	775		1303	1000	490		1468	961	414		832	992	545		1639	998	591		935	902	1188		850	1077	902		892	1058	1026		976	966	1541
-764		1536	1160	728		1267	937	501		1611	973	376		854	967	522		1765	977	576		1003	936	1195		791	1057	875		922	1010	1006		1030	1007	1502
-763		1550	1130	728		1282	968	523		1566	942	381		841	989	500		1669	1014	566		924	936	1227		824	1059	938		904	1011	981		1018	936	1471
-762		1623	1088	755		1285	1004	511		1477	939	416		825	981	498		1721	919	632		912	935	1150		817	1028	853		891	1009	985		990	905	1477
-761		1495	1154	788		1296	981	506		1559	901	403		820	979	519		1568	927	599		924	984	1247		783	1074	863		891	1027	1034		947	904	1506
-760		1513	1127	728		1169	932	469		1487	976	408		753	950	552		1588	965	618		903	915	1151		713	1025	934		879	1062	979		933	928	1496
-759		1443	1167	753		1256	921	469		1529	933	404		785	972	495		1676	996	587		941	899	1244		769	1085	850		944	1019	971		933	976	1483
-758		1598	1108	745		1178	984	483		1515	911	446		792	957	518		1699	982	625		907	953	1212		758	1014	864		895	988	1052		942	974	1509
-757		1578	1150	759		1236	955	541		1474	922	430		791	931	528		1685	976	594		961	876	1240		806	1091	890		925	1011	1042		956	913	1530
-756		1489	1136	723		1229	905	529		1502	918	419		789	969	530		1627	995	570		896	904	1239		806	963	875		912	1107	1119		954	913	1524
-755		1549	1054	789		1189	976	501		1465	916	387		792	948	554		1636	913	553		901	900	1272		813	1076	914		907	1008	1073		983	952	1472
-754		1502	1099	835		1194	928	518		1430	915	448		800	906	509		1571	928	580		906	875	1227		779	988	892		881	991	987		926	891	1513
-753		1476	1028	752		1110	960	471		1450	895	424		783	936	534		1637	975	568		853	855	1226		735	1001	868		836	989	1066		893	836	1499
-752		1453	1003	757		1179	874	523		1429	971	387		758	967	537		1651	986	585		863	896	1220		774	997	878		820	986	1027		922	889	1559
-751		1441	1080	745		1226	895	519		1456	861	395		773	945	509		1543	910	595		855	866	1254		770	989	831		844	959	986		918	904	1519
-750		1386	1041	749		1167	900	506		1464	878	360		749	925	519		1562	912	585		945	882	1200		745	967	877		880	944	1022		971	861	1568
-749		1494	1058	766		1155	957	488		1388	859	412		712	906	471		1536	886	519		905	949	1226		703	989	890		838	938	1019		899	900	1528
-748		1481	1014	782		1186	953	536		1390	846	412		731	986	498		1609	883	557		897	886	1234		699	918	832		805	960	995		913	939	1519
-747		1358	1014	766		1183	849	525		1418	853	431		674	869	540		1550	877	621		836	774	1209		732	967	815		785	886	1020		873	899	1488
-746		1421	1083	759		1131	885	487		1382	850	403		746	906	521		1619	862	597		826	807	1195		721	1005	884		864	914	1017		889	844	1475
-745		1287	998	706		1083	812	508		1415	787	389		727	895	526		1434	828	572		845	814	1205		735	909	881		787	939	996		885	856	1455
-744		1361	1067	705		1028	865	492		1345	796	373		691	857	520		1491	860	578		791	850	1158		685	925	794		802	911	943		871	805	1461
-743		1383	974	705		1053	863	453		1316	880	404		708	837	497		1487	838	580		881	824	1158		683	851	827		838	909	957		845	805	1473
-742		1417	972	700		1107	839	495		1299	801	358		739	912	473		1492	843	574		856	831	1169		723	886	824		776	865	981		841	808	1449
-741		1410	982	698		1096	786	432		1276	806	385		680	822	504		1436	876	501		811	764	1222		707	891	831		760	851	931		848	814	1410
-740		1342	968	715		1063	808	445		1323	742	394		739	837	499		1441	834	515		783	756	1137		666	934	804		759	850	1010		848	805	1428
-739		1330	986	705		1086	802	489		1329	792	382		701	814	464		1406	798	575		797	757	1166		635	870	847		858	840	982		800	822	1402
-738		1319	952	703		1059	817	465		1230	761	372		623	790	488		1343	771	572		752	777	1276		679	873	816		747	810	967		811	758	1336
-737		1320	916	703		1018	811	447		1313	716	377		667	820	481		1349	818	568		790	727	1138		639	839	791		779	793	998		800	753	1463
-736		1253	890	662		1042	780	502		1271	736	396		640	799	461		1336	777	610		828	746	1206		695	828	792		756	784	926		803	768	1429
-735		1270	873	707		1070	763	487		1350	759	358		699	795	495		1371	791	556		759	727	1208		659	840	834		766	833	954		800	799	1345
-734		1260	875	716		983	784	459		1342	727	362		661	770	505		1388	783	565		723	751	1131		644	839	843		708	802	945		774	757	1385
-733		1213	862	732		988	773	451		1281	732	395		660	732	483		1321	828	561		748	702	1202		652	771	861		779	798	945		775	706	1362
-732		1248	887	694		1006	761	474		1317	747	392		644	731	441		1306	733	546		787	688	1138		613	824	783		754	815	1005		779	761	1342
-731		1226	876	710		1061	735	465		1241	710	368		644	765	509		1350	762	530		748	667	1058		618	805	789		743	789	973		797	737	1400
-730		1207	840	692		1012	746	502		1191	707	375		672	774	423		1288	734	577		720	711	1065		634	819	772		712	745	963		814	711	1340
-729		1188	853	671		951	728	457		1203	703	368		639	730	503		1316	719	519		676	657	1124		653	817	790		721	784	943		747	725	1395
-728		1233	861	657		976	760	475		1194	737	409		667	675	503		1216	701	505		723	672	1119		620	782	841		729	723	936		727	712	1327
-727		1189	813	647		956	756	433		1199	621	336		660	803	456		1336	693	564		629	639	1176		570	807	815		682	726	961		679	646	1367
-726		1186	906	668		970	752	442		1148	691	336		630	686	473		1208	764	519		631	628	1077		594	794	759		643	721	926		790	717	1291
-725		1100	827	646		983	674	479		1145	680	364		651	706	480		1247	749	538		709	654	1069		575	766	799		651	755	905		706	662	1382
-724		1239	835	681		922	739	441		1178	671	339		628	738	482		1292	714	547		701	614	1114		601	793	801		723	692	974		707	736	1385
-723		1172	819	657		903	740	461		1199	678	378		589	705	477		1195	718	551		666	712	1116		570	702	784		714	716	942		673	669	1333
-722		1164	800	683		946	711	465		1205	682	330		626	703	464		1220	697	502		722	607	1178		603	721	745		660	720	925		714	659	1354
-721		1153	862	662		905	734	422		1178	646	339		585	666	472		1153	681	576		671	626	1110		567	696	720		627	755	901		681	659	1214
-720		1084	816	664		934	729	485		1105	615	352		588	696	489		1216	711	502		643	667	1103		582	763	750		663	702	942		697	638	1294
-719		1057	803	635		919	657	432		1146	624	358		593	658	469		1149	680	531		648	575	1113		532	718	713		657	711	917		698	673	1317
-718		1061	785	640		874	700	418		1071	589	368		595	672	433		1109	650	511		633	595	1097		540	729	721		623	695	925		676	653	1232
-717		1087	735	613		906	707	432		1090	618	347		613	638	469		1140	656	513		603	620	1079		517	687	722		656	668	899		645	631	1306
-716		1093	784	647		879	700	436		1048	601	303		500	635	469		1180	647	509		552	602	1154		562	631	749		609	641	842		676	599	1242
-715		1113	824	637		875	614	474		1121	631	359		542	660	480		1173	618	494		656	598	1171		585	629	766		616	657	942		694	548	1321
-714		1146	689	643		896	672	434		1112	591	350		586	648	444		1115	645	480		634	588	1129		539	673	730		608	658	875		667	574	1267
-713		1013	756	636		897	636	449		1095	598	335		578	643	443		1141	628	480		664	563	1115		539	605	676		591	658	904		673	641	1268
-712		1041	756	645		896	707	449		1072	645	353		592	663	441		1178	633	491		648	604	1123		562	640	707		625	682	886		612	613	1254
-711		1045	751	648		856	670	414		1120	622	355		594	671	466		1209	649	475		614	636	1075		502	666	771		608	638	945		611	667	1304
-710		1033	786	644		856	686	472		1041	621	361		580	693	476		1159	629	496		597	571	1142		506	673	721		599	614	948		635	599	1259
-709		1050	706	577		921	626	416		1087	606	326		531	691	441		1136	668	455		618	561	1155		499	632	696		620	615	882		610	615	1281
-708		1020	747	593		868	652	397		1087	586	327		532	594	438		1068	621	500		627	566	1103		487	649	669		585	654	909		630	608	1227
-707		1046	760	563		824	652	417		947	582	332		499	631	464		1045	587	507		637	514	1078		505	622	666		627	658	841		575	583	1191
-706		1065	654	584		813	614	427		983	594	325		557	626	458		1057	607	471		601	504	1084		491	653	758		605	618	885		651	590	1242
-705		1021	741	646		852	647	466		987	549	339		528	642	468		1008	607	489		589	585	1158		502	625	772		595	613	899		626	623	1301
-704		996	697	621		817	649	441		963	559	333		557	627	448		1143	601	467		624	579	1161		499	616	711		584	679	896		683	560	1231
-703		1002	756	676		838	614	418		981	577	359		550	619	493		1105	603	501		567	515	1120		501	680	721		586	653	918		610	633	1185
-702		1075	712	603		914	649	449		1095	602	343		581	653	448		1106	603	446		599	559	1053		540	647	764		595	616	939		604	592	1267
-701		1063	729	587		774	648	445		992	562	336		550	666	477		1090	642	473		588	577	1078		515	637	758		594	667	934		620	621	1220
-700		1046	731	622		883	607	404		975	555	312		556	639	435		1049	577	469		591	534	1051		523	616	718		635	597	876		635	578	1187
-699		1041	682	539		879	573	454		974	591	313		567	654	451		1109	591	456		634	570	1045		440	688	676		593	580	858		625	579	1235
-698		987	728	603		797	611	439		1021	551	320		538	645	448		1037	611	482		595	523	1110		528	631	741		514	559	927		594	545	1213
-697		969	693	655		848	612	476		1023	522	333		506	677	438		1086	589	457		614	539	1080		466	642	674		584	595	852		607	552	1318
-696		969	750	552		896	611	421		944	550	317		569	635	434		1094	628	463		574	550	1100		513	600	715		618	604	946		591	525	1202
-695		960	670	624		827	677	406		967	543	360		544	616	431		1043	565	446		581	513	1093		468	581	662		569	548	822		609	546	1118
-694		982	690	564		840	635	429		982	590	327		529	665	470		1114	569	495		516	542	1105		445	635	749		621	607	881		590	560	1244
-693		1035	690	615		863	613	421		1018	540	365		553	647	466		1012	553	520		614	531	1141		500	617	761		575	616	913		637	572	1206
-692		960	727	557		843	665	437		966	557	336		563	608	453		1086	622	481		603	538	1038		476	663	729		563	637	868		620	610	1207
-691		995	701	618		900	621	471		971	547	300		563	624	445		1065	619	499		614	524	1060		477	621	685		563	629	877		627	578	1220
-690		1072	683	635		850	640	486		1032	599	348		577	645	483		1031	583	468		647	570	1144		520	625	761		584	638	935		601	559	1303
-689		1001	660	617		834	623	475		1021	577	309		547	615	477		1046	547	467		557	522	1135		518	625	725		609	619	900		599	572	1188
-688		957	740	597		934	680	455		1006	603	321		551	661	473		1085	570	490		586	522	1097		531	622	708		583	622	855		599	553	1276
-687		957	678	597		810	587	454		950	573	303		566	614	474		989	595	490		567	553	1093		479	614	721		585	603	880		632	623	1268
-686		1016	692	622		834	625	398		946	564	331		570	581	498		1079	583	501		652	529	1096		460	599	760		589	636	940		645	561	1262
-685		1033	697	615		845	596	504		960	536	336		544	636	423		1071	603	483		601	517	1133		495	634	705		570	581	921		592	540	1264
-684		936	695	621		875	656	413		948	565	343		562	632	499		1014	618	429		580	580	1126		499	666	716		551	637	890		583	550	1242
-683		936	657	644		836	633	419		993	548	313		536	638	441		1079	604	461		534	517	1081		479	593	692		577	647	901		601	580	1166
-682		1050	689	647		884	604	430		980	620	305		591	622	453		1080	607	504		612	514	1129		502	672	733		573	606	951		593	608	1229
-681		992	710	618		824	676	468		1030	624	377		532	642	462		1081	611	502		573	549	1105		503	646	718		622	640	928		638	556	1247
-680		1030	720	635		892	658	429		1004	616	323		547	650	479		1152	600	497		563	543	1133		527	683	765		595	614	878		627	546	1245
-679		1006	738	603		956	664	452		1100	609	344		596	658	455		1072	646	502		608	562	1099		568	652	748		624	651	928		635	626	1222
-678		1029	688	620		875	689	418		981	580	371		566	624	479		1056	595	471		603	549	1161		516	643	705		590	614	948		616	617	1228
-677		1027	694	628		899	700	435		1016	555	319		575	707	511		1055	641	525		583	608	1154		535	670	711		659	645	910		674	588	1233
-676		1032	749	591		869	703	465		1037	549	313		578	715	466		1177	612	482		576	563	1139		506	691	734		606	624	915		651	574	1265
-675		1092	704	643		968	702	481		999	610	331		592	632	504		1097	638	499		586	554	1071		526	617	797		655	644	941		684	608	1268
-674		1018	754	645		877	674	441		1002	587	311		576	601	466		1134	566	489		608	579	1142		493	630	687		575	637	914		658	549	1237
-673		982	729	624		878	688	454		1096	624	340		621	651	482		1111	604	452		644	538	1177		500	666	754		629	664	902		595	561	1289
-672		1031	723	637		914	646	485		1025	600	359		615	692	456		1199	591	475		695	538	1165		513	683	737		589	652	935		707	566	1316
-671		1058	737	638		922	717	460		1027	632	324		573	676	491		1132	662	474		681	569	1155		493	649	739		614	617	966		638	606	1229
-670		1020	757	642		908	717	486		1034	636	340		570	696	518		1141	658	552		652	602	1207		552	680	769		622	717	963		675	601	1255
-669		1085	707	668		916	731	538		1019	615	366		650	686	482		1165	665	494		695	611	1208		530	712	778		683	643	931		696	638	1327
-668		1123	797	648		994	699	453		1081	627	381		629	713	502		1085	620	533		685	657	1122		574	694	792		646	655	917		659	638	1279
-667		1162	769	643		966	733	511		1016	603	314		617	715	511		1177	687	506		655	609	1141		589	717	763		658	683	872		671	628	1347
-666		1095	789	640		941	765	475		1090	643	303		635	745	471		1146	610	497		677	622	1136		538	743	793		645	715	959		711	666	1327
-665		1093	794	637		958	709	482		1090	582	348		560	668	480		1098	702	481		653	601	1138		548	670	742		642	733	948		712	609	1243
-664		1131	744	615		997	764	521		1132	679	369		643	737	514		1179	669	524		702	623	1189		555	749	738		677	697	968		686	665	1311
-663		1155	792	680		988	737	468		1066	642	347		630	769	484		1245	712	534		683	639	1126		584	702	757		651	686	993		744	687	1392
-662		1167	782	692		989	714	483		1188	655	381		662	706	548		1194	714	507		678	679	1147		598	779	809		661	724	955		720	654	1367
-661		1189	806	646		967	760	481		1110	640	355		654	700	511		1192	685	491		692	613	1161		575	737	764		697	738	929		733	679	1326
-660		1165	834	705		974	720	521		1181	662	373		662	726	535		1279	699	551		701	621	1193		556	744	785		704	703	994		704	683	1359
-659		1181	859	683		1018	751	542		1114	636	369		584	787	490		1267	704	525		715	653	1171		629	816	806		725	737	979		755	704	1417
-658		1136	852	677		1008	776	528		1166	685	373		631	717	510		1291	709	533		747	668	1200		584	778	816		688	757	980		762	674	1448
-657		1166	863	670		1004	769	544		1256	668	379		669	797	543		1288	749	585		771	676	1281		629	774	855		682	785	1039		737	672	1425
-656		1266	874	719		1004	714	503		1216	657	387		679	783	533		1339	746	557		745	664	1247		637	852	800		776	782	1034		775	687	1359
-655		1232	846	720		1051	829	482		1209	685	378		652	832	519		1337	767	563		780	672	1253		626	826	799		749	765	1015		721	723	1314
-654		1210	874	736		1073	856	496		1239	759	396		700	780	555		1318	746	507		776	714	1240		629	813	833		728	750	988		837	732	1432
-653		1294	957	725		1081	800	506		1315	739	346		638	820	524		1334	721	573		814	760	1220		634	831	837		706	806	982		763	756	1469
-652		1293	945	688		1078	806	529		1295	773	366		678	848	523		1396	728	608		799	734	1227		678	798	847		728	845	982		752	753	1471
-651		1315	929	801		1124	825	512		1316	759	377		724	791	491		1361	812	560		783	739	1188		669	852	832		734	804	1008		767	769	1389
-650		1297	927	688		1108	796	508		1265	753	414		690	827	491		1312	828	549		716	735	1267		657	863	888		772	834	995		852	730	1437
-649		1304	936	762		1034	797	529		1287	712	403		700	845	567		1391	803	601		793	698	1274		667	848	909		793	868	1054		824	743	1493
-648		1320	847	756		1097	823	529		1301	797	390		714	805	512		1440	796	594		829	767	1268		666	891	832		785	828	1091		796	781	1519
-647		1247	977	736		1111	892	475		1366	747	433		703	831	528		1402	818	558		799	785	1170		759	891	854		811	864	1129		829	803	1476
-646		1356	1012	786		1128	888	517		1338	834	427		726	884	512		1430	813	597		809	835	1361		684	884	886		835	850	1072		863	851	1555
-645		1324	929	683		1124	847	552		1395	809	426		753	854	556		1532	799	587		847	764	1297		677	919	905		802	898	1104		897	767	1478
-644		1452	985	791		1174	888	529		1410	877	414		755	884	608		1528	860	631		842	782	1310		722	940	900		817	871	1081		840	878	1588
-643		1474	983	815		1145	887	524		1376	781	398		719	921	583		1605	827	585		794	790	1243		721	909	858		858	963	1085		825	859	1486
-642		1434	1050	786		1199	897	537		1387	862	435		756	872	571		1566	849	609		867	803	1359		710	912	985		858	882	1074		889	844	1538
-641		1481	1003	809		1169	834	566		1352	822	396		725	883	564		1501	844	622		868	806	1304		687	942	943		874	900	1092		882	921	1588
-640		1393	1046	752		1224	945	543		1416	853	442		751	905	611		1526	909	612		862	795	1402		708	995	928		851	929	1133		923	861	1658
-639		1429	1064	800		1139	951	532		1404	893	431		721	890	595		1606	907	646		874	841	1365		724	942	921		840	933	1142		926	810	1694
-638		1419	1018	771		1108	940	537		1457	878	396		759	930	582		1619	911	641		831	807	1363		728	907	924		899	939	1105		885	866	1712
-637		1506	1060	747		1239	967	577		1459	829	420		749	960	591		1619	904	667		888	880	1330		750	998	970		859	988	1183		932	941	1652
-636		1501	1043	834		1195	935	535		1488	906	484		803	942	583		1636	932	616		855	894	1380		744	1049	894		933	913	1176		930	895	1589
-635		1509	1040	817		1225	964	625		1494	908	424		838	935	594		1581	920	630		908	905	1353		805	1062	1004		919	1022	1134		960	948	1764
-634		1563	1096	875		1258	983	573		1490	943	463		822	1004	603		1668	1020	599		951	926	1486		776	996	947		857	998	1156		929	971	1732
-633		1514	1091	811		1219	956	575		1527	952	422		822	908	580		1620	952	672		955	938	1348		822	1112	971		925	963	1108		939	927	1667
-632		1563	1145	884		1230	1050	592		1484	896	436		793	964	597		1634	932	670		931	906	1457		821	1086	927		837	1029	1112		1012	902	1624
-631		1578	1177	826		1303	959	592		1539	957	522		841	973	613		1730	956	682		931	944	1434		832	1099	972		895	1004	1195		932	938	1717
-630		1532	1154	818		1315	998	539		1561	930	436		810	966	597		1747	1000	669		905	1000	1432		849	1009	992		974	1040	1140		1048	931	1700
-629		1618	1196	861		1248	1004	555		1598	993	454		841	971	584		1673	1097	656		938	945	1433		885	1081	1039		889	1017	1178		1031	948	1701
-628		1651	1103	837		1291	1007	600		1638	969	473		860	981	590		1805	997	667		955	915	1352		821	1105	978		942	1044	1176		989	1018	1690
-627		1646	1108	845		1282	946	557		1620	980	514		850	962	630		1753	1073	659		1008	993	1393		815	1111	1024		926	1072	1213		1018	994	1722
-626		1691	1170	899		1352	966	590		1593	959	520		861	1049	642		1817	1005	735		1019	934	1401		780	1116	1064		968	1061	1231		1043	943	1773
-625		1697	1210	933		1330	1036	635		1634	1050	496		884	1004	611		1841	1052	711		1010	950	1505		826	1154	997		907	1074	1199		1054	1025	1801
-624		1664	1224	888		1403	1097	593		1734	1004	496		843	1006	653		1795	1038	730		1030	1003	1437		819	1131	1056		946	1016	1202		1065	1039	1805
-623		1730	1212	888		1315	1036	536		1663	1030	527		874	1063	622		1855	1064	708		975	910	1449		865	1113	1036		971	1146	1165		1047	1059	1698
-622		1700	1171	886		1323	985	603		1630	1015	487		925	1046	596		1763	1010	705		1000	938	1405		855	1138	993		956	1044	1140		1024	1014	1771
-621		1743	1155	877		1360	1014	569		1624	951	461		809	986	570		1773	1022	706		988	981	1332		889	1111	1018		943	1094	1139		1031	1021	1740
-620		1683	1226	859		1322	1003	626		1624	962	476		881	1030	622		1776	1049	677		970	955	1433		899	1149	1063		908	1080	1186		1078	1050	1758
-619		1699	1182	878		1343	1046	589		1683	1017	499		885	1090	630		1806	1020	698		999	943	1445		878	1119	1035		987	1074	1203		1020	984	1839
-618		1712	1208	873		1371	1052	631		1660	987	504		919	1066	614		1887	1068	671		1048	940	1448		860	1161	1089		1024	1093	1137		1062	1015	1813
-617		1702	1217	847		1357	1004	608		1601	1003	466		868	1034	616		1808	1026	715		1013	967	1479		855	1164	1068		1056	1120	1196		1025	1020	1802
-616		1713	1231	925		1299	1056	611		1659	1064	451		874	995	664		1823	1119	701		1024	1019	1416		876	1155	1041		1029	1111	1175		1106	1041	1734
-615		1748	1236	880		1356	1050	625		1612	998	467		890	1049	605		1866	1054	720		1043	980	1491		848	1144	1110		975	1084	1184		1117	1023	1745
-614		1737	1219	904		1295	1121	582		1698	1015	474		894	1074	551		1816	1091	676		1012	1059	1432		899	1138	1062		1029	1122	1174		1009	1001	1730
-613		1806	1237	874		1362	1013	530		1717	1044	507		854	1082	580		1872	1086	738		1008	1023	1394		825	1136	1035		969	1130	1144		1081	1087	1719
-612		1688	1261	879		1335	1092	616		1721	1041	472		912	1019	558		1788	1115	646		997	999	1337		910	1148	1051		970	1143	1210		1054	1077	1656
-611		1678	1226	908		1386	1077	543		1658	962	504		823	968	613		1797	1085	686		1073	976	1397		819	1183	1023		935	1115	1141		1009	1020	1706
-610		1809	1232	892		1336	1043	639		1727	1042	433		851	1028	572		1843	1085	703		999	1002	1487		867	1153	1058		993	1121	1156		1066	1073	1796
-609		1701	1249	899		1372	1079	582		1699	1088	501		930	1093	627		1864	1075	669		1011	939	1409		848	1154	1019		1028	1158	1178		1101	1073	1767
-608		1769	1188	896		1361	1037	567		1691	1032	464		891	1038	629		1830	1112	698		991	1011	1447		929	1162	1084		988	1062	1154		1051	1096	1773
-607		1700	1242	840		1320	1051	580		1660	1040	517		880	1031	583		1872	1073	689		1031	1012	1345		924	1197	979		1013	1036	1097		1018	1038	1731
-606		1696	1259	872		1310	1027	599		1699	1018	471		875	986	612		1844	1034	725		1021	966	1432		895	1125	1026		996	1117	1175		1119	1032	1802
-605		1721	1201	838		1381	1049	593		1649	996	428		869	1066	553		1771	1059	681		933	978	1315		850	1124	1062		1057	1056	1118		981	1014	1737
-604		1687	1264	860		1353	1030	610		1611	969	507		836	1040	607		1812	1011	663		994	943	1379		833	1192	970		1021	1095	1149		1067	952	1719
-603		1626	1145	849		1339	965	575		1550	983	462		844	986	625		1748	1036	687		923	1013	1379		799	1147	943		1003	1094	1134		1012	1063	1687
-602		1717	1209	849		1305	1022	560		1693	974	510		819	1055	568		1715	1049	666		1009	927	1378		935	1106	999		967	1168	1161		1039	1040	1722
-601		1578	1172	868		1244	990	599		1527	1004	460		823	984	573		1814	1049	688		957	998	1331		804	1069	1042		842	1010	1118		1039	1057	1657
-600		1685	1181	865		1257	956	546		1682	982	502		876	1013	600		1848	1046	692		930	860	1393		840	1165	983		966	986	1109		992	953	1749
-599		1643	1135	902		1340	972	556		1591	1008	506		880	973	637		1716	1062	694		969	1020	1342		842	1063	992		965	1091	1123		1002	1042	1821
-598		1682	1183	904		1265	994	561		1678	1005	509		826	989	577		1757	949	712		981	932	1361		753	1063	1043		985	1111	1176		1044	936	1779
-597		1642	1179	845		1328	969	535		1592	949	486		796	938	606		1712	990	687		942	936	1372		809	1109	947		916	1030	1129		1025	984	1674
-596		1684	1203	894		1275	960	583		1612	960	508		803	965	585		1746	1013	690		1005	942	1378		811	1089	1003		922	1117	1095		1029	1007	1741
-595		1606	1168	853		1257	934	583		1617	956	496		818	983	590		1702	994	638		972	880	1372		861	1070	971		938	967	1097		896	999	1716
-594		1611	1175	909		1293	967	592		1596	952	471		841	949	565		1693	1028	625		934	926	1387		750	1087	1028		923	1004	1139		1054	964	1757
-593		1630	1132	846		1212	942	579		1588	937	462		831	902	590		1773	1024	701		938	874	1394		820	1054	1050		989	1019	1210		990	972	1699
-592		1590	1162	823		1291	960	558		1596	977	465		830	950	609		1714	997	689		929	895	1354		761	1034	966		908	1011	1184		988	896	1736
-591		1562	1142	875		1221	1032	545		1523	879	436		796	951	569		1677	1007	618		886	997	1374		800	1026	942		880	1005	1078		1021	996	1676
-590		1638	1129	886		1229	924	532		1587	940	446		793	994	621		1669	963	674		945	906	1314		796	1016	974		926	978	1104		1001	1003	1714
-589		1514	1178	877		1202	879	508		1487	928	445		803	973	529		1661	949	685		871	941	1275		751	1008	1002		907	972	1085		940	927	1631
-588		1534	1029	820		1170	892	499		1489	859	446		781	882	546		1582	926	645		876	858	1338		755	978	968		869	949	1117		891	920	1610
-587		1503	1042	809		1203	921	553		1512	885	421		776	959	545		1618	924	629		913	884	1283		746	985	991		895	940	1089		904	877	1609
-586		1500	1112	799		1298	970	503		1440	981	438		783	947	585		1625	948	614		902	880	1294		762	991	955		922	989	1090		973	924	1665
-585		1534	1073	849		1192	940	536		1480	935	505		811	913	530		1650	961	690		915	884	1344		738	1038	979		917	944	1134		929	907	1580
-584		1510	1100	810		1196	878	606		1564	844	422		748	876	587		1600	872	655		879	819	1289		734	953	961		903	961	1082		988	903	1613
-583		1465	1045	786		1145	866	532		1528	832	458		735	876	583		1555	879	650		830	854	1281		686	896	845		908	906	1134		965	902	1606
-582		1453	1019	826		1155	834	559		1461	826	457		773	875	568		1584	874	628		878	819	1293		714	929	925		802	889	1058		875	896	1558
-581		1445	1040	776		1120	865	509		1406	835	456		753	911	500		1541	860	570		809	848	1234		737	1013	873		885	862	1083		849	836	1499
-580		1418	991	771		1082	858	527		1374	790	382		718	820	542		1497	918	569		825	754	1161		701	935	910		792	887	1048		915	889	1504
-579		1436	982	678		1075	883	492		1375	807	440		673	832	524		1545	881	615		817	730	1221		705	871	832		806	885	1036		872	817	1526
-578		1381	970	779		1159	851	486		1363	774	425		688	762	522		1444	834	590		773	752	1126		668	904	840		799	885	989		861	835	1496
-577		1356	943	845		1140	821	532		1387	785	400		674	842	531		1413	854	655		810	784	1306		663	868	942		822	830	1124		846	806	1482
-576		1398	950	722		1067	828	536		1344	803	412		661	810	477		1417	865	609		772	781	1225		613	885	835		809	864	1013		830	807	1472
-575		1279	941	758		1071	826	510		1316	768	405		656	833	531		1443	818	550		782	732	1199		646	842	850		775	800	974		776	823	1475
-574		1299	952	776		1047	781	491		1272	754	393		699	838	543		1408	820	584		730	713	1176		629	865	858		765	815	972		831	748	1444
-573		1270	897	703		1027	796	512		1212	753	354		646	769	503		1397	782	598		723	686	1148		667	826	819		735	731	1063		779	760	1421
-572		1287	884	736		1019	742	446		1222	746	379		683	779	452		1392	758	552		755	709	1153		605	799	803		730	829	906		747	746	1394
-571		1232	861	683		1011	755	441		1263	715	371		635	795	502		1345	755	554		776	632	1191		630	795	833		693	767	964		767	735	1361
-570		1271	906	649		1003	809	457		1286	717	384		630	814	540		1365	794	539		763	731	1213		593	819	841		746	792	979		741	720	1378
-569		1261	876	705		921	750	490		1229	763	394		637	693	510		1338	737	566		682	678	1131		581	821	837		687	756	974		729	691	1387
-568		1168	896	723		935	753	463		1259	690	409		566	741	539		1326	718	492		692	669	1130		620	767	747		688	732	929		714	684	1416
-567		1151	838	721		947	755	446		1169	676	377		618	710	440		1257	699	480		678	629	1088		622	774	780		647	698	941		790	629	1290
-566		1158	772	655		922	722	453		1103	641	363		580	725	436		1258	706	527		662	642	1106		536	768	775		641	720	923		684	710	1317
-565		1220	841	693		963	666	453		1122	637	370		578	687	460		1192	722	542		662	619	1081		553	726	757		660	719	898		693	627	1221
-564		1066	820	707		932	672	433		1140	676	381		572	636	448		1242	692	506		691	632	1076		543	754	775		737	727	869		693	666	1323
-563		1169	828	648		889	695	465		1100	715	335		597	647	432		1235	680	530		601	600	1124		528	711	708		668	664	899		688	685	1300
-562		1137	846	604		910	685	387		1121	651	346		619	667	446		1134	673	503		608	632	1075		570	677	754		625	676	858		658	641	1287
-561		1124	769	625		922	669	453		1156	628	363		612	664	447		1193	699	534		630	685	1133		556	735	725		660	698	923		676	641	1353
-560		1083	775	596		857	644	465		1076	631	350		604	651	489		1155	697	527		634	617	1111		541	762	754		628	675	909		660	641	1278
-559		1058	718	636		898	670	438		1128	617	316		593	636	440		1168	688	488		645	590	1055		504	652	755		621	640	895		624	630	1276
-558		1011	786	661		856	619	435		1062	601	350		514	680	481		1127	630	522		608	616	1116		531	661	719		581	606	850		691	581	1218
-557		1030	710	656		828	654	418		1134	622	332		531	623	450		1147	607	539		622	581	1062		496	652	678		596	649	859		659	613	1185
-556		1069	749	613		869	662	434		1047	637	334		571	671	443		1169	638	478		589	560	1013		514	666	708		577	645	843		656	575	1214
-555		1047	742	640		844	631	402		1015	603	347		560	632	467		1116	606	509		589	563	1072		473	675	761		626	610	881		638	597	1214
-554		1020	730	626		816	629	459		1049	559	283		561	572	443		1000	611	501		594	574	1042		506	664	734		594	593	835		590	578	1208
-553		969	711	612		779	618	409		991	551	318		532	589	457		1052	576	463		560	555	999		517	667	707		525	571	875		597	578	1198
-552		931	667	582		806	608	421		999	605	339		553	613	394		1055	627	449		553	491	1088		470	594	699		568	633	883		598	577	1194
-551		1029	701	595		836	577	473		1005	546	337		545	587	448		1008	614	487		550	548	1092		487	533	721		619	565	873		584	554	1212
-550		1055	704	635		810	604	447		971	571	357		540	579	451		993	582	481		591	509	1115		474	577	676		534	573	883		691	577	1325
-549		950	699	649		801	596	440		963	537	351		482	593	429		1086	565	495		605	486	1064		481	589	745		512	531	945		590	550	1250
-548		986	667	613		829	575	421		954	536	308		521	601	410		1020	572	501		554	480	1056		476	558	697		534	546	846		591	543	1187
-547		955	719	644		766	592	411		951	502	364		496	600	460		1017	562	462		529	481	1042		457	597	712		580	551	908		578	498	1254
-546		928	617	633		788	576	436		903	501	351		465	601	423		978	494	482		535	503	1068		443	600	691		547	571	870		591	511	1250
-545		900	633	529		770	571	395		926	515	302		476	554	460		965	532	448		516	475	1055		458	562	660		528	527	898		587	532	1159
-544		899	613	614		790	555	427		917	495	331		453	528	430		946	539	499		527	460	1099		443	584	738		524	526	859		567	555	1217
-543		866	678	594		714	541	437		884	465	354		466	502	403		931	596	500		520	496	995		457	573	687		505	568	910		567	491	1155
-542		883	622	616		761	579	414		949	492	293		460	538	457		911	540	470		539	480	1100		404	565	742		511	514	905		544	482	1202
-541		918	618	556		765	524	373		900	496	350		502	492	389		925	526	491		504	461	1029		434	552	630		530	488	848		558	513	1134
-540		906	586	615		782	604	412		878	482	300		433	554	416		1029	535	490		523	432	1070		472	557	685		551	484	915		575	495	1183
-539		825	597	623		788	577	438		858	474	292		471	568	422		935	542	444		522	469	1101		434	538	681		526	547	927		570	519	1112
-538		820	619	603		764	555	449		930	522	321		494	482	436		992	499	498		539	441	1068		464	571	705		507	501	853		566	527	1205
-537		912	590	605		680	543	412		892	468	305		475	544	398		969	535	490		541	446	1117		445	542	698		519	530	903		498	480	1233
-536		872	576	606		763	538	470		854	445	336		490	513	459		897	497	486		506	453	1076		429	538	693		503	526	908		565	468	1118
-535		893	647	644		742	543	450		866	443	343		476	477	459		993	501	463		536	409	1061		433	540	731		513	498	952		539	492	1274
-534		832	525	612		750	530	446		868	479	321		485	508	499		895	523	465		526	446	1162		439	518	741		497	503	950		544	509	1207
-533		862	577	597		726	502	436		829	433	303		471	486	476		895	482	459		481	417	1068		386	553	683		491	492	900		517	465	1210
-532		875	552	598		685	513	459		844	441	316		455	489	446		909	499	439		485	446	1101		396	489	724		507	501	895		519	429	1222
-531		874	567	552		774	538	413		832	420	319		468	473	455		900	485	450		451	386	1092		415	470	689		505	469	934		511	440	1195
-530		845	566	638		750	533	441		799	426	331		482	496	473		932	457	440		483	416	1182		417	545	692		493	475	989		530	483	1206
-529		837	561	614		751	527	442		835	491	328		482	530	440		844	478	512		534	456	1124		396	520	734		475	504	913		541	458	1215
-528		852	620	629		723	510	460		887	440	360		483	495	462		913	482	502		507	436	1157		449	545	783		523	507	985		528	473	1286
-527		792	557	607		719	496	465		858	459	345		437	502	536		814	429	481		528	439	1173		415	515	730		496	471	961		493	470	1251
-526		804	592	649		717	523	429		842	450	347		482	495	441		830	445	482		460	424	1226		449	476	729		548	477	958		535	437	1279
-525		836	546	596		719	489	438		901	469	369		467	493	462		888	467	493		500	424	1177		445	473	707		479	464	975		533	429	1239
-524		805	575	649		749	503	465		839	476	314		466	489	472		919	480	482		512	435	1146		397	478	740		520	470	969		538	451	1225
-523		817	560	645		770	520	476		850	448	362		498	528	496		971	484	500		514	414	1235		409	490	841		520	526	1060		510	471	1417
-522		803	534	635		764	523	444		841	440	372		446	517	478		888	474	500		523	429	1171		388	498	704		512	455	1039		533	440	1257
-521		892	525	661		729	514	436		882	389	385		470	468	438		897	500	532		519	443	1217		445	480	779		499	494	1034		527	454	1284
-520		884	570	650		719	532	461		825	488	384		486	501	472		938	441	516		523	427	1212		384	549	732		491	496	942		506	453	1360
-519		895	576	624		753	542	491		825	444	316		440	472	449		912	472	508		487	401	1146		399	516	765		493	421	967		531	438	1283
-518		850	610	606		707	518	508		788	430	335		490	505	470		858	441	509		524	423	1211		461	480	752		489	475	941		498	432	1283
-517		850	561	626		726	544	478		823	435	378		487	546	523		910	501	536		511	477	1246		408	504	749		504	464	1007		504	477	1352
-516		888	576	619		762	519	495		911	466	366		490	499	492		913	507	496		533	409	1175		386	510	804		508	493	1006		527	463	1316
-515		886	554	626		780	511	499		830	472	398		465	509	508		950	470	522		522	464	1216		389	498	804		511	476	1032		536	464	1357
-514		909	532	674		749	525	469		840	449	384		474	526	538		929	502	510		526	464	1301		415	553	796		523	488	1026		524	483	1385
-513		887	554	634		742	540	536		877	491	359		467	530	564		896	501	525		546	417	1318		434	527	816		526	495	1104		547	464	1387
-512		873	564	673		770	531	484		823	425	337		467	527	513		915	485	540		490	440	1299		455	509	784		515	494	1078		517	452	1367
-511		910	589	710		775	532	512		906	461	349		486	547	537		898	517	536		460	393	1299		474	491	800		487	505	1110		561	456	1359
-510		955	593	686		768	572	487		946	510	417		482	537	526		979	509	525		498	457	1294		452	512	859		524	468	1066		530	456	1364
-509		901	567	709		781	553	508		913	479	389		493	508	528		958	463	545		503	450	1331		462	528	785		540	496	1077		572	466	1354
-508		933	518	702		778	512	509		902	461	317		498	529	552		980	484	549		522	429	1309		453	533	809		483	518	1125		561	469	1369
-507		929	629	687		827	546	539		893	486	331		513	529	555		930	527	584		515	412	1342		445	522	809		517	501	1104		575	465	1381
-506		922	605	714		827	557	539		905	474	388		483	552	555		949	521	599		566	414	1364		450	554	831		515	482	1119		572	476	1371
-505		900	580	698		817	577	492		897	476	375		541	566	510		977	521	562		554	419	1391		458	521	863		545	494	1096		525	524	1352
-504		925	581	680		818	583	530		933	497	353		549	592	548		996	509	568		587	482	1330		457	583	789		566	554	1080		586	536	1446
-503		997	659	751		845	580	546		983	513	424		529	610	589		1050	521	611		559	450	1361		442	566	862		569	507	1168		525	553	1445
-502		953	626	808		860	547	571		929	489	387		552	565	531		1009	560	616		574	446	1433		453	593	907		549	520	1193		611	550	1499
-501		944	646	758		878	541	562		918	507	448		570	580	591		1009	532	568		549	478	1423		513	614	878		539	528	1173		626	524	1607
-500		969	655	704		777	601	555		994	499	399		545	551	582		958	533	591		624	468	1365		460	580	887		576	552	1170		585	528	1468
-499		1033	684	755		845	608	570		980	518	436		531	564	577		1071	560	595		591	474	1492		456	559	866		577	566	1157		613	529	1515
-498		976	626	769		898	587	565		1010	531	418		556	550	589		1026	557	568		584	491	1418		468	605	823		597	585	1170		577	526	1491
-497		970	655	700		848	598	575		1026	513	387		559	572	576		1016	565	543		602	516	1405		491	579	909		588	566	1153		614	548	1501
-496		1034	637	743		844	604	554		1001	559	434		542	548	626		1064	604	603		579	481	1509		471	560	884		620	531	1185		613	528	1595
-495		1078	691	819		902	612	585		1007	576	427		569	597	601		1143	612	600		654	519	1509		534	611	900		577	579	1265		658	599	1667
-494		1107	726	745		934	608	600		1095	584	429		569	611	592		1217	590	664		667	540	1561		501	618	913		569	600	1293		611	622	1574
-493		1074	756	798		893	642	582		1055	575	424		569	592	612		1110	635	579		608	547	1491		565	634	964		655	555	1225		672	634	1648
-492		1053	740	760		930	624	620		1129	574	429		579	588	607		1150	602	642		619	503	1591		566	685	960		624	569	1237		640	594	1696
-491		1135	721	831		1004	656	584		1124	598	423		621	659	620		1191	558	647		697	508	1509		539	721	1044		646	592	1287		677	596	1672
-490		1111	789	820		938	663	630		1140	646	401		600	621	631		1132	634	602		648	554	1595		549	727	987		720	662	1318		749	600	1751
-489		1078	712	843		953	640	634		1063	630	421		615	643	635		1214	641	650		650	527	1539		554	721	896		681	664	1283		696	636	1693
-488		1172	771	869		998	667	622		1192	657	503		649	701	663		1301	669	653		656	545	1688		578	705	959		613	608	1324		748	654	1796
-487		1208	746	839		992	690	621		1085	654	441		630	692	671		1245	702	672		675	567	1613		623	694	1035		664	625	1350		759	637	1735
-486		1172	807	869		990	691	636		1180	609	460		670	683	645		1279	713	659		761	568	1678		565	759	1016		714	668	1454		742	662	1789
-485		1221	804	872		1079	709	610		1175	631	428		632	693	665		1253	677	643		703	596	1610		587	748	1023		641	632	1404		745	619	1788
-484		1279	870	868		1000	727	660		1156	671	472		642	647	689		1328	688	681		697	594	1711		550	749	1013		726	699	1383		745	677	1796
-483		1210	876	882		1101	762	654		1210	693	490		672	714	673		1320	713	626		731	606	1742		640	725	1051		749	686	1457		796	712	1802
-482		1262	872	922		1040	719	670		1132	692	482		679	694	713		1345	688	727		690	564	1763		622	736	1028		705	685	1416		818	677	1822
-481		1318	859	913		993	681	600		1183	691	487		689	738	690		1300	720	697		762	630	1773		635	806	1149		695	761	1407		813	676	1813
-480		1263	863	854		1095	760	636		1232	673	482		712	714	691		1316	748	689		785	632	1766		634	795	1079		759	710	1475		857	672	1798
-479		1276	893	938		1166	742	684		1283	742	508		677	763	682		1465	738	676		748	672	1756		635	834	1134		760	691	1444		820	745	1868
-478		1259	864	960		1113	677	686		1293	751	482		696	725	682		1432	745	741		732	632	1716		734	790	1054		764	743	1456		853	704	1824
-477		1348	973	952		1052	751	657		1256	720	530		681	773	725		1406	763	749		787	680	1918		671	807	1143		742	776	1421		877	683	1935
-476		1345	918	954		1158	753	685		1349	744	523		728	748	651		1448	765	742		804	698	1788		692	881	1127		806	747	1473		819	716	1985
-475		1402	911	955		1177	832	722		1255	736	502		692	697	694		1533	769	792		798	661	1841		680	877	1149		765	726	1597		854	755	1896
-474		1394	895	1007		1180	790	725		1390	711	506		709	771	691		1477	809	694		839	700	1860		775	860	1115		822	742	1478		878	771	2006
-473		1421	914	951		1191	801	694		1455	788	540		749	842	725		1465	799	761		818	715	1886		637	890	1178		827	837	1488		881	798	1923
-472		1469	929	1011		1119	782	769		1418	798	535		722	779	783		1576	875	778		869	740	1871		728	975	1221		813	786	1628		869	839	2047
-471		1437	963	944		1182	795	782		1420	853	572		783	795	742		1549	832	776		878	753	1947		764	937	1190		877	801	1591		922	748	2094
-470		1527	956	995		1170	827	737		1520	839	519		811	829	790		1532	863	785		897	742	1943		776	943	1203		895	850	1585		957	845	1983
-469		1524	992	1014		1250	821	776		1442	776	596		789	867	769		1571	826	826		880	735	2092		726	951	1210		901	861	1647		945	863	2071
-468		1446	976	1019		1255	851	738		1420	844	581		790	876	788		1563	905	776		859	787	1979		862	932	1217		934	887	1662		1009	807	2022
-467		1563	1067	1094		1263	857	808		1508	891	608		840	865	846		1588	903	812		859	756	2047		784	934	1217		913	838	1677		961	862	2202
-466		1584	1085	1076		1292	898	821		1535	833	585		840	886	814		1559	905	840		988	777	2057		812	1007	1275		944	860	1617		990	872	2191
-465		1528	1073	1094		1249	876	815		1546	925	586		763	863	834		1725	927	792		903	776	2048		823	982	1333		912	871	1672		983	861	2153
-464		1546	1088	1070		1326	860	833		1515	815	603		800	831	795		1752	897	830		904	779	2024		793	1028	1302		911	888	1684		958	963	2218
-463		1533	1053	1042		1271	875	795		1604	885	580		839	880	815		1715	944	803		905	826	2045		871	989	1230		901	926	1708		987	953	2202
-462		1636	1049	1125		1282	949	809		1607	888	531		840	911	871		1828	962	806		938	824	2011		833	1063	1357		966	908	1656		1051	912	2119
-461		1587	1070	1070		1316	945	819		1535	929	563		859	920	824		1790	910	816		950	833	2062		852	987	1279		962	921	1685		1046	930	2184
-460		1711	1148	1136		1361	945	784		1576	961	566		916	906	837		1765	989	852		939	850	2000		835	1090	1324		926	972	1657		1115	984	2209
-459		1686	1136	1061		1310	959	807		1582	941	606		824	848	799		1765	1072	831		1027	821	2055		848	1013	1324		954	960	1698		1060	975	2281
-458		1677	1148	1064		1301	903	733		1588	956	612		878	903	782		1713	893	878		989	897	2122		836	1032	1179		975	954	1713		1051	965	2151
-457		1724	1179	1135		1369	992	795		1623	1007	602		892	924	846		1822	977	914		1041	860	2075		926	1127	1316		1018	962	1650		1023	967	2350
-456		1702	1251	1139		1438	964	763		1692	965	643		875	993	827		1786	1057	854		1050	857	2146		855	1126	1314		1009	1040	1840		1063	997	2269
-455		1668	1116	1102		1341	929	815		1588	970	634		905	913	815		1883	1014	861		1029	901	2082		843	1051	1325		1025	1002	1724		1077	958	2284
-454		1729	1144	1102		1354	931	827		1682	1000	655		900	996	845		1804	950	831		1002	911	2128		848	1020	1373		986	1046	1723		1038	1011	2264
-453		1682	1168	1144		1422	1041	794		1671	1031	599		863	967	813		1834	1120	880		993	871	2211		901	1106	1360		996	1042	1766		1093	950	2347
-452		1758	1216	1192		1365	936	827		1687	939	607		852	981	887		1869	1052	891		1022	953	2193		936	1088	1375		1069	1007	1746		1132	1000	2298
-451		1704	1177	1042		1318	981	873		1666	947	614		824	969	836		1818	1049	851		1009	877	2054		909	1117	1345		1042	1023	1734		1059	998	2249
-450		1823	1244	1130		1467	962	827		1765	1015	650		936	1036	845		1918	1091	816		1090	887	2090		880	1096	1449		1082	1046	1760		1086	1066	2334
-449		1740	1204	1220		1366	1029	789		1650	994	649		932	903	847		1858	1058	890		1044	896	2094		898	1056	1306		1022	989	1718		1089	959	2299
-448		1775	1140	1136		1357	909	804		1642	1013	600		837	933	859		1847	981	926		953	853	2011		891	1086	1425		1013	928	1681		1122	1004	2358
-447		1699	1176	1146		1331	967	820		1670	1036	595		911	975	835		1856	1012	813		985	881	2057		804	1036	1364		1009	1011	1748		1098	976	2322
-446		1826	1234	1143		1360	1000	812		1788	1056	643		863	1021	892		1917	1069	879		1040	962	2153		924	1104	1433		1069	1029	1757		1107	1012	2494
-445		1817	1238	1182		1414	965	842		1794	1026	625		924	1028	857		1904	1074	905		1036	918	2148		896	1116	1489		1016	1068	1729		1065	1016	2436
-444		1886	1210	1191		1404	1005	784		1713	980	641		965	997	872		1983	1076	888		1029	908	2160		891	1159	1355		1079	1094	1787		1143	1001	2418
-443		1742	1174	1195		1433	940	805		1756	1062	618		898	964	812		1853	1015	911		1076	893	2153		908	1104	1400		976	1070	1769		1113	1065	2374
-442		1746	1227	1210		1351	970	824		1671	1008	627		921	1000	878		1873	1000	867		1035	892	2065		919	1144	1387		1011	1021	1730		1123	1079	2311
-441		1807	1221	1108		1310	976	792		1675	1043	607		897	984	763		1868	1034	923		1048	858	2027		865	1064	1359		1032	999	1710		1114	946	2308
-440		1743	1186	1133		1354	953	778		1747	985	564		883	1000	806		1853	1062	876		1018	890	2040		906	1125	1320		981	1055	1726		1054	1056	2301
-439		1837	1219	1124		1437	1017	789		1729	1030	620		935	927	818		1866	1091	892		1017	914	2051		888	1120	1391		1066	1061	1711		1133	1005	2353
-438		1797	1294	1155		1338	1029	779		1756	985	565		902	928	819		1885	1043	873		1038	905	2099		916	1149	1328		1021	1092	1738		1115	1034	2387
-437		1801	1198	1167		1438	967	816		1681	1020	612		877	997	875		1865	1022	925		1033	920	2072		933	1124	1379		1055	1025	1703		1112	1028	2324
-436		1713	1157	1159		1392	943	802		1621	998	569		874	999	847		1902	1000	868		993	952	1997		856	1130	1355		1057	1000	1739		1080	1025	2349
-435		1708	1160	1113		1358	912	766		1671	947	650		851	996	835		1794	1032	874		1072	879	2033		853	1104	1327		997	1030	1645		1097	1086	2357
-434		1660	1236	1095		1256	980	799		1724	985	612		893	989	838		1886	1017	822		1071	862	1981		861	1113	1311		1059	1052	1608		1152	1074	2267
-433		1822	1194	1112		1317	938	791		1681	1041	602		846	961	824		1834	960	819		983	879	2001		911	1123	1299		986	1022	1677		1051	1014	2297
-432		1683	1145	1199		1343	968	809		1727	1000	646		880	975	815		1876	991	960		1047	918	2028		920	1040	1376		1036	1003	1588		1030	988	2359
-431		1700	1149	1093		1298	932	786		1655	945	632		864	955	799		1817	1028	815		923	820	2004		848	1097	1329		1042	983	1660		1029	972	2249
-430		1667	1211	1103		1278	957	753		1567	953	586		837	891	798		1781	1001	893		922	841	1983		853	1040	1330		989	939	1574		1047	936	2255
-429		1663	1151	1136		1296	931	770		1616	965	633		819	933	774		1799	1000	896		1012	897	2000		857	1073	1253		981	1018	1600		1111	943	2324
-428		1598	1219	1121		1361	936	804		1650	967	556		857	939	827		1790	1020	876		1021	860	1944		829	1033	1344		943	1012	1569		1090	963	2190
-427		1693	1187	1094		1228	925	756		1620	974	562		849	926	791		1762	1000	853		985	860	1947		881	1058	1296		1007	1010	1600		960	998	2298
-426		1688	1135	1130		1239	885	783		1631	1020	602		870	854	815		1784	1008	889		967	883	1968		812	1098	1339		996	994	1669		1065	999	2238
-425		1633	1071	1097		1210	917	760		1651	921	621		815	848	823		1771	948	848		962	839	1955		796	1047	1324		951	988	1577		987	928	2090
-424		1636	1018	1076		1362	941	758		1641	929	570		814	921	752		1734	937	800		963	833	1900		836	1028	1304		910	955	1611		1037	932	2161
-423		1642	1096	1113		1276	891	689		1549	946	587		807	945	753		1766	936	865		933	873	1902		775	987	1286		988	887	1572		1018	946	2228
-422		1586	1089	1109		1219	895	749		1572	905	602		810	880	752		1688	906	829		1000	777	1919		782	1013	1214		979	901	1499		991	886	2087
-421		1620	1063	1103		1256	849	690		1543	923	610		776	797	754		1635	970	788		889	819	1814		794	1028	1195		893	914	1526		959	958	2180
-420		1449	991	1066		1173	862	727		1481	864	571		797	819	759		1627	894	793		863	759	1769		733	927	1243		838	868	1502		958	827	2113
-419		1523	999	993		1194	828	691		1518	845	537		763	924	690		1640	849	761		873	822	1799		740	976	1157		864	907	1432		1000	894	2039
-418		1491	1031	1006		1191	807	703		1441	833	570		775	842	712		1603	847	755		879	733	1703		759	951	1213		887	876	1461		911	808	2050
-417		1497	962	1006		1113	873	712		1481	857	599		749	799	685		1697	871	783		936	759	1739		767	950	1159		825	893	1487		929	814	2014
-416		1471	1039	1026		1179	813	681		1510	849	542		773	810	708		1658	908	769		851	824	1786		711	845	1204		930	925	1389		946	872	2123
-415		1375	960	934		1090	836	659		1433	781	486		732	784	621		1576	788	736		814	744	1640		761	925	1200		802	785	1393		896	808	1986
-414		1374	944	958		1156	770	668		1380	776	517		720	755	666		1449	856	748		751	700	1578		711	871	1094		757	846	1291		873	780	1979
-413		1329	1000	943		1102	848	624		1343	799	499		719	744	643		1551	844	723		799	748	1641		698	927	1116		812	855	1364		867	842	1942
-412		1368	906	985		1064	756	654		1386	766	524		759	721	645		1445	793	794		788	697	1586		693	826	1080		816	792	1362		850	765	1926
-411		1289	927	919		1065	733	590		1341	740	529		704	743	639		1513	837	709		769	672	1594		675	811	1124		754	744	1323		878	831	1861
-410		1343	917	931		1065	728	638		1324	744	518		677	729	673		1453	837	737		721	665	1545		660	794	1033		762	748	1234		755	775	1829
-409		1277	897	894		1038	798	645		1319	719	517		665	713	611		1461	760	713		735	687	1518		691	801	1051		822	744	1283		798	721	1836
-408		1325	818	860		1028	733	620		1251	681	502		666	662	630		1418	761	695		720	640	1515		639	757	1032		710	741	1296		764	735	1802
-407		1291	816	860		966	708	576		1243	711	480		637	704	648		1328	738	682		683	615	1412		601	701	1012		717	707	1199		754	745	1839
-406		1281	843	850		1003	683	580		1320	668	449		633	664	627		1395	746	658		727	674	1531		592	748	1027		730	694	1250		758	714	1827
-405		1224	859	912		974	704	547		1181	675	460		620	710	595		1351	732	708		719	616	1439		610	744	1019		701	740	1144		784	682	1798
-404		1184	843	829		942	644	568		1225	647	468		587	680	571		1282	728	638		656	606	1464		586	755	1041		692	733	1151		729	667	1712
-403		1113	769	867		1002	657	577		1206	684	475		602	664	616		1243	713	669		675	542	1447		565	705	1013		678	656	1203		726	674	1723
-402		1170	779	851		906	677	550		1082	611	407		583	648	585		1238	703	663		632	607	1360		594	718	982		645	638	1171		734	623	1673
-401		1104	785	883		913	660	506		1178	616	457		587	620	567		1216	669	607		643	575	1353		533	683	1000		721	608	1126		678	623	1742
-400		1101	751	818		944	650	591		1136	587	449		573	654	559		1290	667	648		648	547	1381		536	633	960		606	653	1090		763	649	1648
-399		1100	750	880		836	659	521		1127	593	469		590	656	591		1257	657	634		661	534	1344		593	691	1003		656	624	1102		650	633	1655
-398		1065	773	761		862	637	550		1115	650	444		572	621	556		1101	654	603		610	559	1392		558	673	944		676	582	1155		672	569	1675
-397		1067	714	812		880	623	506		1059	591	440		543	585	530		1120	643	603		637	532	1303		475	598	958		620	635	1080		677	596	1519
-396		1061	664	760		827	579	470		1106	538	415		531	550	506		1132	592	573		629	524	1249		541	664	954		592	599	1122		647	603	1592
-395		1018	673	768		870	601	522		1049	575	406		513	604	495		1066	618	614		570	524	1310		488	610	848		635	535	1051		658	606	1547
-394		1024	653	719		831	564	505		1097	561	400		498	544	488		1052	560	620		564	518	1234		476	602	903		568	566	999		629	565	1527
-393		964	667	710		751	590	470		928	540	416		504	533	504		1044	590	631		540	471	1227		498	601	857		597	596	997		583	534	1515
-392		944	648	753		812	555	509		989	529	355		517	544	496		1078	553	587		547	479	1252		481	570	873		581	507	1037		606	506	1494
-391		972	638	754		752	584	503		947	514	418		506	507	474		987	588	589		539	470	1241		452	631	873		557	534	1044		627	546	1502
-390		976	591	735		782	515	521		995	499	391		488	517	535		991	578	595		580	467	1221		449	592	869		545	568	992		575	540	1466
-389		960	636	724		792	531	489		946	502	382		482	498	485		977	551	607		584	466	1266		480	576	794		478	529	1040		539	509	1447
-388		929	580	733		751	490	483		975	489	452		475	481	452		992	526	548		557	453	1145		452	587	823		501	510	971		595	500	1410
-387		933	635	701		735	496	457		856	482	397		463	512	481		932	519	557		515	453	1103		446	585	835		569	498	936		591	543	1445
-386		875	595	643		761	494	423		945	464	349		471	489	434		949	524	598		467	389	1094		477	580	801		533	445	905		570	452	1445
-385		903	589	688		723	496	463		846	436	356		470	489	463		932	501	519		509	403	1161		392	524	774		474	498	937		503	472	1386
-384		907	544	650		746	485	437		873	429	364		438	481	469		924	489	531		501	448	1095		405	505	818		528	460	955		549	456	1401
-383		854	549	679		689	482	462		877	456	382		434	477	452		900	468	527		497	402	1111		432	530	844		529	458	903		559	437	1300
-382		860	548	722		724	495	457		834	429	377		386	516	466		877	484	550		496	357	1217		395	485	788		521	489	867		540	484	1454
-381		850	575	707		736	506	463		823	429	351		423	462	452		882	473	534		455	400	1163		412	527	790		506	474	897		520	431	1405
-380		856	535	683		719	509	460		872	473	390		428	470	432		908	500	555		453	346	1058		400	486	812		511	469	949		513	459	1359
-379		756	479	680		648	435	464		815	430	351		405	438	415		821	457	539		454	389	1056		385	488	811		489	431	919		471	435	1419
-378		820	508	646		635	452	403		830	423	373		400	476	497		833	421	557		504	364	1107		410	424	820		483	415	913		476	429	1431
-377		760	471	625		591	467	424		775	403	331		455	454	440		814	396	552		434	360	1075		348	437	762		456	425	933		500	387	1325
-376		797	503	644		650	479	469		772	427	340		424	415	424		823	424	497		477	349	1093		364	440	792		482	431	938		505	437	1354
-375		784	510	627		648	468	405		811	402	325		405	423	437		799	409	524		439	370	1126		349	441	780		475	428	844		484	406	1330
-374		742	472	624		626	447	428		766	353	326		390	438	417		814	386	520		436	369	1080		377	441	733		498	421	893		491	392	1312
-373		730	462	655		679	429	433		746	374	354		408	403	448		758	357	483		454	363	1071		373	451	731		438	414	820		465	387	1176
-372		700	437	605		595	428	406		765	375	335		395	429	434		737	385	497		424	322	976		376	404	723		444	394	818		415	364	1235
-371		742	472	619		602	422	427		779	371	326		380	399	460		773	390	485		374	350	1029		380	425	734		443	368	860		484	368	1314
-370		732	421	600		605	459	388		712	389	354		423	409	434		780	396	504		438	312	1145		367	432	800		445	369	849		437	425	1315
-369		718	415	565		558	399	428		686	358	292		354	403	396		799	391	469		377	338	1052		330	404	676		411	409	800		430	367	1264
-368		618	423	577		598	393	389		687	362	308		369	397	379		696	372	474		398	298	964		323	413	668		385	362	842		395	408	1218
-367		674	386	601		579	421	420		713	331	315		371	388	418		729	399	465		390	312	1012		332	437	720		404	326	859		413	338	1183
-366		676	421	606		623	383	396		653	345	300		382	373	417		715	419	439		387	330	1005		329	432	758		407	365	833		433	358	1293
-365		682	445	580		580	404	420		712	331	334		386	311	454		741	386	481		406	310	1091		361	384	734		395	352	926		439	386	1201
-364		644	390	590		594	381	364		669	351	328		377	353	390		745	362	458		373	316	992		308	383	645		444	372	829		472	327	1158
-363		602	391	585		577	381	388		698	318	330		336	372	404		674	330	471		410	298	965		335	390	695		417	354	783		419	357	1251
-362		651	394	583		587	393	416		673	310	317		358	354	418		697	344	485		389	276	1049		280	374	708		401	353	827		437	336	1281
-361		660	402	607		570	399	386		695	316	321		362	329	384		706	340	484		365	322	999		321	375	696		392	329	810		379	343	1274
-360		667	371	584		591	361	360		703	324	315		365	339	415		722	352	472		389	309	1039		315	383	670		373	333	815		424	353	1217
-359		655	392	569		589	398	414		674	325	315		324	357	443		679	311	454		377	318	1022		318	391	722		401	362	875		410	379	1251
-358		671	423	581		529	373	408		625	318	313		389	349	434		684	340	479		404	295	998		355	377	707		396	359	875		438	357	1186
-357		657	412	587		564	384	402		634	326	303		347	358	394		714	335	440		357	288	1058		307	368	726		376	348	788		385	286	1129
-356		647	394	570		584	383	448		654	331	297		300	365	406		682	376	489		367	295	998		322	378	716		426	379	864		359	373	1232
-355		680	388	569		558	364	433		660	309	345		333	333	392		676	353	465		370	285	1072		317	390	681		385	336	865		356	357	1173
-354		634	380	598		589	379	446		668	337	309		364	369	463		712	337	486		376	300	1066		329	368	689		361	344	873		387	356	1256
-353		660	376	645		568	349	467		614	316	311		387	345	412		657	316	525		376	282	1044		306	350	720		435	333	884		401	317	1259
-352		626	369	616		576	373	421		666	317	343		341	309	412		711	336	506		405	284	1081		337	382	783		374	360	896		401	363	1297
-351		670	380	646		602	384	451		655	286	312		363	306	457		656	362	506		353	306	1093		294	366	734		401	336	861		405	338	1250
-350		593	346	584		554	377	453		598	303	312		373	361	451		690	329	489		408	274	1087		312	353	732		374	332	880		379	330	1287
-349		599	394	616		562	361	434		637	277	385		327	347	456		651	373	488		378	319	1163		322	381	731		385	315	859		365	351	1239
-348		624	348	618		581	364	435		677	308	325		365	338	482		697	331	472		415	267	1106		345	385	805		393	325	950		409	344	1330
-347		676	369	707		576	358	470		649	284	356		346	353	429		693	313	525		379	302	1104		309	355	816		392	302	922		399	325	1363
-346		624	349	606		581	365	445		590	288	332		397	326	454		661	325	498		392	309	1164		307	380	776		349	317	937		418	317	1269
-345		604	366	670		543	326	468		693	321	349		349	349	482		695	298	496		374	274	1149		289	349	780		388	322	933		400	323	1330
-344		629	369	650		586	369	441		692	307	348		354	350	473		737	326	528		386	250	1163		329	379	829		379	304	984		407	333	1311
-343		691	373	692		638	365	467		729	313	382		379	350	496		710	350	513		422	287	1278		310	360	816		404	327	991		452	374	1394
-342		650	322	672		632	380	478		665	298	362		389	365	532		753	370	529		391	274	1215		328	342	858		385	330	1102		424	354	1434
-341		697	417	701		607	381	512		693	265	373		378	330	498		715	313	543		409	292	1276		327	362	858		417	341	1081		407	329	1423
-340		679	390	743		616	379	505		720	317	365		375	354	495		708	325	548		389	303	1219		335	381	838		390	366	1045		420	331	1471
-339		648	371	732		648	372	498		662	263	387		388	327	538		691	353	531		361	268	1277		353	364	873		435	339	1025		418	370	1581
-338		658	379	725		648	359	513		673	337	385		372	361	530		738	375	583		403	262	1316		303	375	869		409	330	1060		409	346	1515
-337		653	351	750		605	360	494		689	314	420		349	374	533		694	321	592		423	277	1367		366	367	857		411	285	1121		445	312	1605
-336		626	385	799		631	342	541		714	300	447		387	369	528		725	324	598		417	304	1346		312	371	842		438	321	1100		439	358	1501
-335		711	384	803		672	330	571		739	308	398		402	334	590		804	329	594		419	326	1367		349	381	981		435	335	1179		464	364	1680
-334		731	393	850		628	401	660		719	318	451		386	331	561		746	374	672		426	288	1557		371	373	945		445	330	1191		463	363	1779
-333		680	397	763		659	406	565		748	324	394		431	336	573		841	339	622		415	301	1489		370	379	1015		447	335	1211		460	357	1727
-332		756	391	794		671	391	562		747	324	451		390	359	579		796	330	630		407	293	1427		357	372	1012		434	346	1182		480	397	1806
-331		740	393	852		675	354	587		771	321	484		375	316	606		804	331	657		442	319	1530		342	399	1002		463	317	1183		466	347	1879
-330		787	430	888		655	381	622		769	361	447		392	365	596		771	344	746		460	317	1562		359	389	1062		474	350	1236		429	344	1872
-329		764	459	920		701	434	637		817	355	513		433	372	661		871	386	730		470	304	1655		374	428	1128		461	353	1427		518	370	1941
-328		765	445	947		744	386	672		744	325	479		414	359	664		856	328	759		460	288	1727		403	403	1147		487	379	1428		512	362	2059
-327		791	383	928		716	404	670		794	350	500		448	388	645		788	395	729		445	288	1675		393	435	1143		490	335	1416		514	380	1987
-326		800	427	940		748	390	671		779	400	523		463	381	679		924	399	772		469	319	1653		409	424	1156		505	352	1387		511	377	1958
-325		816	468	962		749	405	641		816	338	534		434	359	710		973	378	743		463	340	1734		367	459	1156		485	380	1449		505	380	2088
-324		886	420	965		674	421	687		871	339	561		468	363	727		897	376	790		530	308	1863		420	449	1205		469	358	1509		505	365	2136
-323		838	449	988		754	435	671		831	392	580		526	351	704		977	376	843		497	290	1908		456	454	1295		517	396	1610		511	454	2209
-322		866	429	1123		763	441	755		950	366	600		506	417	749		928	420	904		509	333	2040		442	436	1353		516	368	1665		562	367	2291
-321		932	436	1094		779	409	758		925	372	574		461	418	797		921	404	900		539	339	2012		454	458	1406		509	375	1708		532	487	2274
-320		935	466	1134		800	438	756		952	393	624		496	427	784		968	426	885		529	377	2095		446	447	1457		584	402	1702		583	401	2487
-319		943	464	1116		828	410	814		881	365	584		503	431	764		1013	418	913		528	334	2021		478	430	1407		602	365	1748		606	423	2440
-318		926	504	1199		835	426	800		956	434	624		508	448	815		1029	422	879		571	376	2268		450	509	1421		599	391	1810		638	402	2557
-317		954	548	1216		804	403	858		1048	421	663		557	392	874		1039	451	965		568	378	2365		489	505	1564		573	379	1840		648	467	2596
-316		1022	468	1152		814	482	810		1033	395	664		550	417	883		1097	439	956		566	364	2283		510	474	1513		641	424	1832		615	446	2734
-315		1016	524	1240		821	469	864		936	423	668		508	434	880		1066	435	942		605	357	2375		512	520	1488		630	381	1935		615	447	2767
-314		1033	543	1232		899	449	910		994	412	741		533	422	920		1098	469	972		592	348	2358		474	497	1715		578	412	1956		653	466	2772
-313		1082	558	1272		961	464	880		1087	404	763		570	435	920		1082	484	1086		576	361	2427		489	536	1657		647	408	2045		652	534	2901
-312		964	512	1362		882	480	864		1085	451	786		564	478	906		1157	488	1094		656	393	2546		527	510	1741		614	422	2083		665	522	3042
-311		1143	543	1432		930	467	927		1010	436	704		578	462	927		1112	493	1103		616	396	2433		585	553	1734		612	466	2018		729	493	2959
-310		1100	522	1430		931	514	920		1089	485	773		604	464	974		1155	476	1104		644	359	2529		561	512	1705		711	442	2096		645	501	2979
-309		1092	570	1479		933	476	996		1112	465	794		602	443	967		1194	485	1080		645	377	2637		581	561	1811		612	451	2244		730	506	3192
-308		1144	538	1416		934	526	930		1162	473	792		625	465	1034		1246	472	1152		637	421	2694		588	577	1844		668	503	2286		757	577	3263
-307		1159	586	1591		1022	512	1063		1143	481	886		613	443	1137		1242	476	1249		653	412	2910		581	567	2041		684	491	2348		775	543	3348
-306		1224	542	1557		976	469	1106		1163	515	847		604	485	1084		1279	538	1241		729	416	2917		602	569	2088		729	491	2404		795	542	3588
-305		1198	571	1631		1017	519	1090		1169	492	895		665	511	1054		1288	499	1254		764	428	2952		627	612	2068		696	468	2528		770	530	3587
-304		1222	603	1618		1039	523	1096		1257	503	964		713	465	1168		1399	525	1319		709	399	3101		632	613	2124		751	522	2518		749	578	3838
-303		1277	589	1632		961	501	1072		1232	510	913		682	528	1080		1380	574	1277		742	444	3143		607	607	2124		743	491	2500		819	548	3738
-302		1319	619	1736		1056	537	1105		1240	523	898		696	483	1162		1314	524	1329		713	436	3267		601	560	2123		760	486	2633		823	615	3759
-301		1283	669	1721		1093	567	1169		1269	566	971		677	546	1193		1461	566	1388		748	466	3279		686	653	2429		803	484	2699		855	568	3766
-300		1380	647	1828		1160	538	1195		1272	502	970		701	576	1225		1437	536	1467		784	469	3336		665	607	2281		822	521	2705		896	607	3895
-299		1344	635	1799		1116	541	1152		1360	535	975		680	528	1212		1439	597	1370		722	503	3335		673	657	2355		823	485	2867		837	619	3971
-298		1356	652	1774		1162	581	1201		1358	579	996		705	556	1362		1430	555	1375		814	483	3431		628	675	2356		823	572	2902		907	643	3974
-297		1379	719	1918		1153	580	1268		1349	559	1032		724	550	1266		1413	583	1488		834	506	3391		661	669	2369		836	523	2812		877	583	4025
-296		1470	664	1913		1211	594	1301		1435	558	1049		757	549	1305		1480	582	1443		820	478	3537		702	682	2418		815	558	2956		906	649	4154
-295		1498	720	1982		1200	562	1312		1419	609	1075		758	538	1310		1630	658	1514		877	476	3684		744	664	2519		874	611	2983		954	664	4517
-294		1472	679	2001		1262	569	1271		1390	621	1049		750	544	1316		1624	675	1531		867	529	3786		757	689	2566		867	542	2925		977	700	4488
-293		1478	757	2016		1228	586	1344		1433	585	1123		760	579	1342		1593	604	1504		837	500	3765		755	698	2582		908	608	3073		981	650	4583
-292		1510	709	2142		1234	607	1429		1568	649	1153		781	596	1423		1701	638	1714		887	502	4103		763	790	2727		936	624	3222		979	687	4651
-291		1602	720	2110		1316	596	1398		1546	647	1105		844	573	1497		1639	675	1661		927	531	3896		801	767	2838		947	616	3342		1008	715	4873
-290		1634	795	2230		1271	619	1448		1579	602	1185		785	576	1442		1678	667	1654		908	549	3991		802	740	2669		896	643	3293		994	708	4742
-289		1582	770	2115		1268	598	1415		1612	672	1146		817	596	1443		1718	628	1726		864	495	3976		762	766	2790		938	619	3288		981	697	4724
-288		1618	747	2182		1311	561	1394		1581	650	1166		816	626	1435		1708	697	1617		977	538	4014		807	738	2767		899	635	3287		1037	717	4697
-287		1647	714	2197		1315	648	1372		1556	663	1143		812	611	1433		1691	671	1758		922	537	3928		766	769	2795		922	637	3234		1001	729	4917
-286		1612	686	2185		1357	682	1399		1574	653	1246		825	597	1435		1683	652	1691		900	544	3970		811	774	2871		971	662	3252		1055	720	4949
-285		1600	780	2214		1354	607	1342		1619	652	1184		914	610	1450		1780	703	1703		947	520	4151		863	704	2917		954	619	3336		1028	690	4960
-284		1619	835	2258		1329	681	1467		1625	663	1231		783	663	1467		1797	727	1783		950	544	4212		845	770	2902		959	622	3320		1032	740	4953
-283		1746	805	2264		1368	649	1476		1620	685	1277		827	576	1490		1819	696	1761		930	566	4247		853	807	2953		975	658	3338		1079	765	5095
-282		1627	750	2367		1335	642	1421		1568	679	1168		883	619	1497		1782	666	1802		953	524	4143		797	806	2932		955	682	3302		1091	768	5153
-281		1724	778	2344		1402	662	1500		1621	700	1266		873	594	1502		1857	680	1713		973	552	4231		840	842	3099		947	659	3457		1080	756	5086
-280		1675	804	2286		1356	672	1425		1589	670	1333		879	682	1482		1788	733	1666		986	576	4113		832	780	2990		1077	706	3406		1057	799	5094
-279		1746	807	2323		1305	648	1491		1711	674	1238		826	629	1495		1871	690	1667		1009	590	4149		794	823	2983		1023	676	3460		1078	777	5260
-278		1753	863	2273		1360	690	1482		1609	690	1247		884	641	1451		1895	662	1765		964	610	4082		878	858	2986		954	722	3428		1090	754	5301
-277		1689	786	2320		1349	689	1532		1671	697	1297		885	633	1490		1875	750	1846		964	604	4193		837	832	2993		980	650	3355		1148	734	5194
-276		1693	787	2344		1342	686	1476		1643	701	1217		831	645	1402		1768	743	1774		932	542	4047		847	807	2974		1029	686	3287		1077	741	5161
-275		1647	777	2278		1340	646	1402		1546	659	1226		801	599	1478		1787	711	1741		979	594	4015		799	827	2951		1010	665	3286		1079	784	5105
-274		1650	862	2257		1343	667	1468		1575	659	1198		811	687	1357		1801	691	1775		984	524	3940		832	859	2892		952	649	3388		1094	765	4997
-273		1730	783	2365		1396	692	1449		1700	626	1228		858	616	1469		1849	780	1811		986	551	4126		788	809	2970		971	705	3356		1065	746	5053
-272		1603	799	2298		1274	689	1387		1661	757	1191		823	649	1418		1820	722	1757		923	542	3933		852	808	2921		1010	720	3209		1115	762	5118
-271		1650	842	2353		1306	664	1475		1605	667	1204		846	608	1452		1833	725	1733		992	591	3872		816	813	2936		1005	656	3251		1042	745	5050
-270		1649	778	2305		1343	678	1414		1624	722	1258		860	642	1430		1754	707	1819		931	622	3938		828	813	2956		1066	676	3248		1149	758	5120
-269		1687	815	2240		1390	647	1434		1547	682	1192		861	626	1423		1733	730	1824		966	600	4099		796	812	3005		987	654	3268		1111	747	5213
-268		1628	841	2297		1356	684	1342		1656	725	1270		788	654	1374		1750	714	1756		942	564	3968		817	859	2968		1017	682	3239		1107	748	5018
-267		1609	809	2249		1321	672	1477		1611	698	1202		777	641	1368		1870	704	1773		890	570	3986		798	766	2910		975	663	3242		1143	751	5006
-266		1652	830	2313		1315	663	1386		1497	638	1294		816	622	1394		1828	710	1742		933	564	3966		812	843	2934		1015	679	3195		1091	752	5036
-265		1637	740	2270		1265	693	1342		1589	661	1261		828	628	1374		1683	761	1715		878	561	3801		799	774	2850		957	658	3059		1014	740	4895
-264		1594	803	2192		1243	654	1360		1549	681	1164		780	664	1294		1695	714	1694		950	580	3727		783	828	2698		970	611	3009		982	674	4862
-263		1563	784	2149		1264	675	1339		1508	644	1208		767	650	1343		1764	706	1627		875	560	3710		813	776	2812		968	652	3059		1029	748	4879
-262		1619	726	2108		1216	611	1293		1508	641	1179		743	655	1295		1767	676	1712		883	566	3732		814	784	2688		888	642	3008		1091	720	4891
-261		1563	720	2124		1197	636	1276		1498	665	1144		781	602	1337		1718	685	1708		919	555	3652		793	780	2803		950	646	3060		955	726	4918
-260		1573	777	2137		1250	689	1335		1483	602	1121		704	686	1320		1673	700	1649		873	529	3659		758	777	2727		946	630	2933		1023	693	4654
-259		1463	783	2058		1187	612	1331		1460	595	1127		755	633	1288		1610	625	1659		860	531	3590		749	821	2714		946	643	2913		1003	710	4652
-258		1578	672	2138		1197	651	1199		1435	609	1077		760	608	1265		1614	743	1652		839	514	3539		784	755	2727		905	594	2863		967	694	4598
-257		1507	715	2065		1224	644	1183		1470	641	1063		758	589	1228		1598	676	1570		839	576	3514		763	747	2606		859	628	2899		1003	671	4597
-256		1473	708	2055		1195	598	1252		1482	617	1054		723	605	1283		1623	645	1626		838	548	3459		704	732	2591		938	667	2861		946	651	4513
-255		1519	673	2069		1163	583	1116		1416	618	1120		741	584	1164		1604	668	1586		827	490	3319		770	752	2608		894	567	2784		950	665	4416
-254		1472	688	2070		1146	605	1221		1495	636	1078		710	597	1197		1573	675	1516		797	499	3367		722	765	2606		853	644	2826		969	686	4486
-253		1358	729	1924		1223	683	1174		1424	571	1064		689	571	1219		1566	639	1595		836	495	3196		776	706	2497		821	587	2716		914	646	4327
-252		1384	725	1984		1139	601	1162		1431	609	1118		695	538	1181		1576	630	1510		802	522	3299		731	748	2450		845	586	2617		883	722	4378
-251		1393	708	1899		1107	560	1113		1304	517	987		693	606	1112		1529	609	1414		763	489	3085		681	667	2352		797	575	2594		883	633	4168
-250		1333	665	1788		1132	584	1109		1335	601	945		650	576	1040		1498	629	1424		777	467	3064		722	666	2207		744	583	2563		869	645	4143
-249		1379	666	1889		1077	557	1114		1313	505	972		651	522	1120		1462	563	1459		759	478	2947		669	611	2331		768	563	2510		836	593	4121
-248		1256	635	1717		1108	520	1052		1335	541	917		623	515	1015		1417	587	1408		707	474	2904		677	650	2175		794	545	2414		853	580	3819
-247		1254	671	1720		1062	551	1013		1286	541	944		670	534	1066		1449	613	1421		778	470	2903		677	641	2216		816	557	2382		845	609	4060
-246		1241	640	1779		1028	517	1071		1282	530	984		587	536	1054		1394	619	1425		700	491	2899		668	608	2112		729	511	2355		848	646	3881
-245		1264	652	1675		999	554	1006		1265	504	910		634	516	1052		1351	581	1313		680	459	2786		615	602	2208		752	533	2399		803	598	3562
-244		1248	632	1583		957	491	987		1182	496	828		626	497	999		1317	567	1240		699	441	2575		594	610	2023		723	546	2253		812	585	3590
-243		1172	589	1669		957	548	982		1211	547	939		549	508	1020		1322	566	1264		663	433	2621		601	597	2031		699	530	2079		739	504	3540
-242		1178	643	1657		1016	536	938		1220	483	861		626	535	987		1386	537	1301		652	403	2680		625	622	2108		709	521	2113		782	560	3590
-241		1157	589	1517		947	519	932		1135	509	764		556	450	994		1361	575	1242		634	433	2449		558	632	1885		718	509	2084		747	546	3511
-240		1145	592	1566		905	546	884		1114	461	836		576	467	883		1235	526	1184		624	410	2339		531	609	1861		656	470	1979		735	560	3226
-239		1150	555	1438		854	508	885		1097	482	807		511	473	892		1135	517	1184		606	380	2477		553	551	1878		650	492	1993		732	491	3332
-238		1094	548	1430		887	480	907		1061	479	806		557	437	851		1199	520	1189		630	355	2318		558	539	1778		645	470	1904		715	504	3132
-237		1110	558	1355		850	455	803		1058	444	739		518	459	872		1178	495	1083		569	348	2268		501	562	1619		641	434	1814		664	507	3059
-236		980	513	1370		783	483	793		1096	446	724		506	460	772		1106	439	1128		580	396	2249		475	500	1720		592	462	1824		660	478	3068
-235		1054	529	1329		781	458	778		1039	455	713		503	454	855		1060	440	1035		551	372	2083		482	548	1637		630	453	1727		646	462	3019
-234		996	545	1250		833	455	749		1025	406	721		497	428	784		1046	443	1034		600	341	2077		479	503	1578		550	470	1688		660	456	2765
-233		960	471	1193		765	434	749		931	447	691		481	411	719		1024	436	997		491	357	1964		430	473	1527		594	395	1552		615	469	2841
-232		929	498	1086		789	424	722		912	408	648		473	416	699		990	444	931		498	316	1848		425	439	1504		567	387	1520		585	461	2615
-231		882	432	1198		751	410	687		891	367	595		437	379	677		1040	459	909		471	302	1775		456	490	1466		512	409	1478		563	484	2445
-230		898	487	1119		741	436	659		870	357	605		465	405	642		963	424	871		489	330	1826		420	458	1513		520	390	1483		579	381	2605
-229		864	427	1151		707	412	623		852	376	595		406	372	720		966	427	875		477	316	1700		410	438	1385		480	345	1441		587	389	2433
-228		835	400	1078		657	403	666		854	347	580		432	372	661		972	394	835		469	296	1732		417	413	1319		495	355	1364		536	435	2443
-227		809	448	1092		678	406	594		780	331	623		430	350	608		925	414	827		431	310	1642		410	420	1318		463	338	1369		475	389	2304
-226		756	425	984		636	338	566		795	370	548		365	353	576		857	407	710		415	302	1528		384	463	1199		466	340	1235		514	358	2202
-225		767	382	1012		620	383	526		751	333	529		349	351	560		817	397	804		396	281	1472		357	455	1146		451	330	1267		506	364	2153
-224		743	437	916		645	374	555		765	335	541		350	346	559		829	339	752		381	293	1443		348	400	1136		485	366	1197		466	401	1988
-223		724	382	986		657	371	552		768	313	479		377	347	532		832	362	720		399	289	1396		356	380	1083		443	319	1234		428	364	2075
-222		752	378	891		614	360	556		760	316	486		362	314	533		827	339	707		354	278	1457		353	375	1158		416	325	1190		475	364	2001
-221		696	340	877		542	339	546		695	303	450		326	282	504		742	335	674		413	244	1313		295	354	1037		443	343	1127		435	374	1837
-220		637	340	848		590	365	505		662	290	428		330	317	519		739	333	698		355	253	1318		328	368	1019		381	313	1056		447	340	1868
-219		661	401	871		544	292	470		693	284	463		308	307	497		733	319	653		356	265	1222		339	376	1026		376	299	1056		468	333	1774
-218		640	357	797		547	338	461		631	276	480		363	294	499		657	295	630		379	237	1222		303	371	999		423	307	1039		391	322	1776
-217		659	337	739		532	321	469		662	263	404		328	288	453		702	319	644		355	226	1214		302	366	912		379	289	1001		393	309	1664
-216		577	309	744		519	272	458		627	292	425		307	272	419		692	302	613		331	248	1167		299	320	932		385	294	985		429	338	1693
-215		588	342	696		516	318	459		613	278	390		291	306	401		622	307	576		327	195	1158		279	330	926		359	267	955		389	315	1560
-214		570	313	663		495	316	371		587	276	390		279	301	394		624	273	559		335	205	1084		290	288	864		363	272	953		385	341	1504
-213		530	300	691		516	308	393		566	255	392		259	301	427		614	276	567		313	219	1021		307	348	847		364	261	936		379	280	1467
-212		534	320	685		464	310	393		540	261	369		296	264	362		607	263	504		264	193	1066		277	304	822		353	260	847		359	296	1432
-211		555	278	668		472	287	382		549	247	384		269	274	402		592	261	526		322	195	1026		281	314	830		315	251	894		366	314	1471
-210		549	284	646		500	299	387		562	257	340		294	279	394		616	290	536		280	199	1062		260	306	784		336	271	835		388	277	1363
-209		546	325	663		459	318	356		609	229	339		260	245	395		588	290	513		278	219	995		265	328	732		330	267	855		379	274	1419
-208		525	292	608		420	277	327		526	220	321		261	234	351		549	250	459		277	180	877		245	274	711		294	266	802		315	248	1352
-207		521	284	539		447	291	364		511	231	301		248	267	322		565	243	456		249	204	906		243	297	668		326	236	747		353	246	1267
-206		522	287	586		419	256	348		466	202	325		253	234	322		502	228	454		272	208	865		254	290	681		325	245	750		351	275	1268
-205		493	268	513		408	255	321		479	234	301		223	233	324		489	255	415		256	161	815		260	274	650		290	236	778		305	244	1184
-204		444	266	526		404	275	316		518	237	257		220	228	305		521	244	437		258	190	829		233	296	698		320	250	670		355	227	1170
-203		465	280	527		364	263	368		473	215	274		224	226	312		476	253	413		269	196	757		250	272	648		292	200	652		311	270	1099
-202		438	268	504		382	274	301		464	211	285		231	237	313		460	220	440		246	191	755		209	274	573		291	250	660		310	230	1146
-201		436	228	521		386	260	306		456	206	260		214	224	289		542	269	389		244	159	733		229	274	577		259	251	616		297	245	1085
-200		425	296	528		378	265	311		478	193	262		235	241	293		475	229	416		277	177	805		226	263	612		288	229	683		295	228	1099
-199		421	247	503		361	257	271		452	219	266		210	206	281		488	243	406		237	197	821		223	266	511		292	231	651		292	248	1143
-198		403	253	446		366	227	293		424	206	280		216	218	253		491	249	393		248	172	739		243	242	548		276	217	635		281	267	1056
-197		393	274	449		350	243	294		426	195	258		222	234	298		462	223	383		228	160	679		229	264	591		307	195	605		307	238	1031
-196		388	243	448		351	275	303		397	188	269		200	237	292		486	237	353		264	180	762		215	229	562		263	205	593		295	241	1027
-195		408	259	419		325	220	274		398	186	247		187	202	275		468	210	349		239	167	659		220	256	544		258	201	577		264	236	964
-194		411	237	409		344	211	241		373	178	228		183	192	255		389	182	358		229	168	641		175	245	510		250	181	535		263	238	974
-193		405	230	440		312	236	288		453	173	199		210	197	258		440	221	337		211	152	665		188	231	533		298	199	560		283	220	1002
-192		398	252	390		337	225	225		392	167	211		181	182	241		410	195	338		205	164	707		208	240	489		243	211	532		295	249	892
-191		369	225	409		360	244	262		397	201	233		190	191	261		428	196	322		228	158	619		213	210	487		241	231	522		284	202	911
-190		361	228	403		310	219	250		364	172	195		175	162	228		395	193	322		228	156	634		218	244	428		221	210	529		269	188	914
-189		363	225	376		308	219	274		382	153	216		179	195	244		398	195	350		206	148	558		170	213	442		242	178	482		260	214	851
-188		364	198	387		322	219	246		356	175	178		193	196	249		408	208	303		201	133	595		172	244	451		227	201	486		258	231	851
-187		374	220	369		313	199	219		366	171	172		189	184	230		367	199	326		182	152	599		213	206	440		227	208	496		242	210	848
-186		340	222	409		325	219	211		350	189	166		190	183	205		433	204	282		188	118	610		178	218	459		234	198	495		261	186	902
-185		335	216	353		313	218	216		382	138	213		205	173	213		350	180	283		211	147	556		187	228	467		243	189	475		254	205	854
-184		380	206	378		308	239	222		363	184	201		194	179	184		386	194	282		223	150	648		183	225	464		253	202	487		269	213	806
-183		324	214	357		313	223	205		329	178	189		182	179	243		409	175	274		202	150	509		175	210	432		218	176	502		236	217	805
-182		349	175	331		269	216	226		346	186	177		156	173	207		353	178	284		195	148	497		161	220	436		204	200	434		248	206	759
-181		337	207	348		311	199	205		311	168	206		165	185	208		370	171	232		175	131	561		163	236	438		217	192	452		267	208	749
-180		346	212	327		296	172	212		317	154	190		166	169	203		360	170	246		191	127	512		190	204	452		205	203	432		281	190	725
-179		331	210	338		256	222	237		311	155	204		166	194	209		381	208	276		191	146	522		191	222	419		233	201	482		240	209	759
-178		335	204	316		315	222	196		298	159	168		172	180	198		399	180	253		188	139	550		185	222	359		218	178	415		257	224	734
-177		295	187	313		246	202	223		306	152	149		148	201	178		361	178	220		190	121	486		128	198	407		225	177	396		240	220	709
-176		330	187	318		254	204	174		327	137	179		166	160	180		325	189	270		180	142	444		164	194	351		228	163	402		250	205	701
-175		321	195	293		268	195	233		303	145	163		150	165	188		337	188	218		175	141	452		147	217	345		204	179	424		216	214	682
-174		326	187	310		249	195	169		298	159	169		152	191	173		294	192	232		191	134	435		165	195	365		235	185	419		249	212	675
-173		280	197	276		251	212	170		329	124	147		150	176	178		387	181	214		173	130	476		164	207	350		201	180	359		223	199	677
-172		356	200	276		267	197	168		295	152	163		180	153	167		339	167	224		185	141	474		153	199	383		209	171	378		214	183	637
-171		314	169	270		260	213	157		326	144	136		188	152	168		331	182	237		173	128	447		189	197	389		200	197	411		239	192	648
-170		322	195	293		281	196	155		292	140	163		189	167	165		366	175	259		176	118	467		149	201	371		219	171	361		221	220	656
-169		302	205	253		252	255	185		335	155	150		127	137	177		310	167	227		184	128	455		154	194	341		222	184	376		225	207	617
-168		291	213	300		265	191	157		283	158	152		135	172	163		337	172	218		182	127	413		198	162	309		199	179	358		231	166	579
-167		272	165	239		235	183	143		293	142	129		139	147	160		273	158	204		161	110	430		178	208	359		197	176	370		209	197	610
-166		279	184	242		244	207	141		307	141	149		127	144	155		332	152	227		149	116	403		121	190	312		186	205	328		208	170	541
-165		281	193	261		258	185	165		272	158	134		143	153	165		309	173	217		163	114	414		164	201	292		187	160	326		218	181	562
-164		254	167	227		214	193	158		276	136	114		117	151	150		303	155	200		163	122	395		154	175	280		175	171	354		199	183	568
-163		259	163	265		208	186	137		269	120	140		119	137	127		303	182	193		143	124	351		134	165	240		169	172	311		173	182	483
-162		264	196	255		232	190	143		257	153	136		135	139	140		294	147	227		145	139	381		153	169	294		211	162	341		223	174	537
-161		275	165	260		229	167	148		256	120	130		131	141	143		298	171	190		122	112	328		160	178	271		202	151	314		192	193	559
-160		239	186	207		199	187	116		266	146	135		119	139	130		280	147	197		136	124	380		157	176	298		191	169	330		227	193	474
-159		250	180	192		210	190	132		230	136	106		124	128	146		269	151	171		167	99	303		155	186	244		174	145	312		178	185	525
-158		277	175	197		207	178	125		251	116	117		124	129	142		279	149	181		122	95	349		123	170	234		160	162	266		189	175	488
-157		256	167	211		241	192	121		214	125	113		127	139	134		249	165	173		142	98	334		166	168	269		163	163	301		181	185	458
-156		222	175	187		201	171	134		287	143	144		106	127	119		295	131	179		135	103	308		117	192	212		164	141	261		206	180	465
-155		244	152	214		210	171	119		247	106	115		104	118	118		242	132	160		139	122	312		140	184	238		165	165	247		213	188	433
-154		243	136	201		188	145	112		250	109	102		109	115	120		262	157	153		139	97	299		130	195	230		171	156	247		195	191	465
-153		222	164	161		169	173	106		241	119	95		89	118	116		245	139	141		128	102	256		133	165	208		180	151	256		185	165	392
-152		238	153	181		185	170	96		263	109	96		132	130	85		237	126	147		144	92	264		120	164	193		169	169	267		194	176	374
-151		221	158	155		199	160	129		199	103	90		95	127	90		237	130	125		100	91	294		116	169	206		148	142	249		188	176	384
-150		220	145	151		158	171	110		198	98	102		100	101	91		246	125	138		111	85	267		130	178	163		146	167	238		195	164	345
-149		216	162	164		170	162	109		211	92	64		104	114	100		232	130	120		120	86	268		93	166	170		144	148	203		173	162	383
-148		212	137	144		160	167	96		238	99	85		105	108	101		259	138	117		108	83	224		109	145	171		152	143	207		183	172	390
-147		230	149	133		147	185	95		205	102	92		77	105	91		210	145	129		101	76	248		114	148	182		131	143	206		186	171	345
-146		195	136	145		182	161	105		202	102	100		89	87	95		244	144	127		97	85	232		111	178	186		152	162	200		176	196	333
-145		217	145	124		168	175	90		229	109	82		109	121	106		251	129	133		95	86	222		107	174	150		152	124	188		180	173	316
-144		203	144	133		163	168	73		209	100	77		91	84	100		207	110	113		83	65	218		119	147	145		132	134	199		173	151	312
-143		202	141	123		160	141	83		190	109	76		99	89	69		248	110	108		105	79	211		112	166	167		154	137	187		166	145	280
-142		184	127	118		144	132	82		229	108	81		75	80	66		208	138	130		88	65	188		114	147	142		140	116	169		172	178	255
-141		182	116	117		153	129	84		179	88	84		84	95	86		201	118	112		88	77	209		105	147	134		137	135	143		150	153	278
-140		209	120	131		143	131	97		179	90	79		107	110	80		216	138	120		115	72	210		123	152	135		110	119	149		177	168	293
-139		190	129	113		149	164	84		183	88	53		62	71	65		179	115	98		98	70	164		104	153	135		132	114	144		158	153	255
-138		149	146	117		140	104	99		184	80	57		85	85	66		181	120	115		97	81	179		108	149	148		126	133	153		163	145	245
-137		173	125	127		141	136	85		176	93	59		76	90	52		191	109	84		99	73	170		93	141	111		118	114	163		155	156	256
-136		199	143	117		116	138	71		195	100	61		78	83	61		184	117	104		90	84	188		91	154	115		133	115	131		157	163	250
-135		166	128	123		142	112	63		166	73	55		75	83	79		196	103	105		89	69	165		86	131	131		117	126	120		161	150	226
-134		164	111	103		122	145	69		164	83	60		76	84	58		169	94	72		80	66	155		94	146	108		135	99	139		144	146	231
-133		164	118	107		144	130	80		146	69	62		60	64	67		194	104	94		88	72	148		72	139	96		123	111	150		143	137	250
-132		155	117	104		145	160	71		173	78	60		64	91	74		165	104	95		87	79	168		77	133	120		108	102	130		138	138	228
-131		156	99	80		122	136	79		148	78	56		53	86	65		180	111	88		84	58	157		84	130	104		84	106	126		128	129	203
-130		153	113	96		112	121	54		138	90	51		66	77	66		151	105	92		72	59	143		93	125	104		102	99	139		122	125	212
-129		139	99	92		115	107	63		144	76	58		59	72	55		170	114	93		87	60	134		81	115	104		105	85	135		131	118	209
-128		163	97	99		140	112	64		129	76	58		76	88	74		139	98	76		76	55	164		85	107	106		119	105	130		126	122	215
-127		148	116	87		121	122	67		139	69	45		59	83	51		131	78	69		70	57	139		77	109	95		99	113	126		107	127	197
-126		133	104	99		111	105	48		132	77	52		67	73	58		131	92	84		75	68	134		84	135	99		101	93	131		131	126	205
-125		156	90	78		104	99	45		146	77	43		55	69	62		162	88	73		59	49	131		71	117	97		98	74	116		125	132	179
-124		117	82	94		111	97	50		125	70	50		55	61	59		137	100	68		72	61	145		75	125	135		109	86	116		98	118	199
-123		113	78	101		118	98	64		153	68	51		68	69	59		155	67	86		58	63	139		87	112	99		101	99	115		106	114	201
-122		129	107	82		111	108	65		126	63	36		57	83	56		150	69	71		73	52	128		67	98	92		85	73	120		103	117	181
-121		142	79	90		126	102	59		125	72	50		61	57	51		161	76	89		61	55	147		74	104	102		113	74	109		113	112	197
-120		131	83	70		120	80	57		117	55	38		52	52	40		176	96	57		67	53	136		65	95	77		89	75	119		112	105	175
-119		140	96	85		102	79	59		134	50	34		60	63	60		131	84	65		64	63	164		81	101	92		87	67	112		121	101	191
-118		132	81	71		109	86	65		139	57	58		49	80	60		149	90	63		63	49	143		66	118	101		105	85	114		116	114	182
-117		138	73	69		87	87	49		126	71	47		54	70	58		141	92	67		49	47	137		63	92	89		76	76	112		115	106	168
-116		108	79	90		80	82	61		131	68	39		47	59	62		139	83	80		67	55	118		77	99	97		84	67	119		95	110	168
-115		99	86	83		86	89	61		118	57	47		62	67	44		121	72	78		69	44	142		56	85	100		103	76	104		96	116	168
-114		125	97	78		95	96	62		128	56	43		49	68	54		130	82	48		66	47	140		68	96	83		70	73	136		100	111	186
-113		108	73	69		104	96	65		80	55	32		52	51	76		133	58	66		59	50	126		71	101	87		80	80	115		95	92	186
-112		118	77	76		89	82	62		121	45	44		47	58	65		108	74	57		50	53	130		53	91	78		83	70	110		104	79	165
-111		128	81	90		95	84	69		125	56	43		57	61	52		158	87	71		78	52	135		52	85	93		79	57	120		100	96	178
-110		128	91	65		105	90	53		133	63	53		60	60	55		119	77	59		54	48	123		66	89	106		71	80	111		104	107	189
-109		115	80	93		102	89	55		125	67	40		59	54	53		145	76	77		63	50	122		66	97	87		73	67	144		95	89	177
-108		109	80	108		109	70	71		126	63	40		53	67	56		124	79	75		67	53	165		52	100	90		66	56	117		95	121	190
-107		121	79	81		91	89	53		143	61	48		48	59	61		134	83	74		62	48	127		59	96	115		65	70	138		100	106	177
-106		132	76	90		86	65	69		99	69	44		50	58	60		113	66	69		75	45	140		69	103	115		93	58	114		103	82	194
-105		128	102	107		92	82	62		115	74	55		50	75	48		164	69	96		50	52	131		57	84	95		75	63	126		101	90	197
-104		109	95	99		95	69	54		117	61	50		58	53	63		149	89	70		75	56	153		56	106	92		78	73	131		89	90	196
-103		102	76	97		95	69	52		144	71	53		55	75	49		138	61	78		67	47	150		65	90	107		75	84	156		94	94	195
-102		138	86	92		113	72	78		133	53	41		54	55	61		130	75	75		64	47	148		63	81	88		87	70	125		101	89	191
-101		120	77	85		87	77	57		92	64	40		57	59	49		132	68	91		67	41	158		64	84	109		62	68	129		78	83	178
-100		109	86	82		105	65	81		111	64	61		49	62	74		143	83	69		62	52	188		72	72	106		90	88	139		89	80	182
-99		129	69	107		121	79	67		107	62	58		61	80	70		147	80	88		58	57	143		63	86	125		86	77	142		97	94	206
-98		109	80	99		89	73	73		138	77	58		53	86	65		156	76	75		56	53	166		70	98	110		91	67	161		107	92	212
-97		144	66	98		107	86	75		124	46	48		60	70	68		148	70	89		65	42	178		63	92	103		77	64	154		90	88	227
-96		125	90	111		109	69	73		118	70	58		57	57	71		131	90	78		59	61	142		54	83	121		82	81	158		85	105	222
-95		123	85	101		96	88	80		133	62	57		58	69	77		134	68	94		56	44	185		74	95	135		93	81	137		101	65	217
-94		143	79	106		103	78	85		129	67	42		53	70	73		147	69	82		65	48	173		62	85	102		70	71	160		92	79	238
-93		130	79	112		113	83	89		132	62	55		57	77	75		146	71	75		66	63	189		59	79	132		84	62	151		91	75	200
-92		151	87	96		130	79	74		109	79	46		72	76	68		152	86	90		71	44	185		47	87	123		97	68	165		106	92	256
-91		135	93	104		129	87	72		117	71	51		54	66	68		140	76	88		73	67	202		51	100	128		77	51	155		95	104	212
-90		150	99	126		137	99	82		115	66	73		58	71	95		145	91	93		68	56	202		80	90	121		100	72	157		117	98	233
-89		131	79	101		107	70	77		107	77	62		67	85	74		155	89	95		68	60	202		72	88	120		80	87	174		104	88	246
-88		153	71	123		120	70	108		135	79	61		53	60	83		151	86	93		70	61	219		71	89	120		77	68	168		94	86	236
-87		155	91	128		144	98	94		144	64	53		77	89	90		178	85	90		86	72	235		77	92	128		74	73	187		98	97	243
-86		131	103	121		139	95	68		152	76	56		61	69	88		150	87	106		78	55	239		70	98	153		94	61	174		94	79	269
-85		156	83	151		148	90	97		143	76	65		75	78	100		175	94	121		87	73	254		83	107	160		91	72	218		102	99	291
-84		141	92	135		138	106	100		160	99	47		79	79	91		181	92	120		85	60	220		81	119	161		90	79	214		112	72	289
-83		151	109	130		143	88	109		177	77	84		90	87	113		171	123	91		72	61	216		87	92	151		89	90	186		111	92	287
-82		150	94	117		127	89	112		187	72	74		81	73	112		169	85	120		80	65	231		82	87	143		101	76	182		98	83	279
-81		163	111	126		166	107	119		169	76	87		73	90	108		191	71	148		73	66	252		76	109	156		104	73	203		142	93	328
-80		170	90	144		128	97	112		140	99	90		81	84	107		155	92	130		103	58	255		74	114	149		89	71	214		112	110	330
-79		164	104	155		146	91	112		178	79	62		92	95	102		197	114	126		90	67	251		97	110	173		108	78	243		122	115	305
-78		178	94	188		136	106	127		170	78	78		85	88	117		210	95	136		85	69	263		94	107	179		104	78	256		117	105	357
-77		178	112	136		148	97	123		166	102	80		85	84	104		191	111	130		90	84	255		94	100	200		100	69	219		120	83	340
-76		183	126	180		161	92	127		174	91	94		88	96	118		203	83	141		101	65	287		87	105	189		100	71	253		124	88	378
-75		180	127	173		163	93	117		173	90	90		91	98	118		200	112	130		89	68	275		79	116	199		93	93	257		139	115	377
-74		177	111	185		176	116	144		197	85	87		94	99	125		237	99	149		112	72	279		82	129	204		109	112	264		140	123	354
-73		215	120	175		169	78	129		167	119	108		96	86	127		207	120	182		111	79	314		98	126	238		134	93	264		140	114	395
-72		192	140	191		178	100	134		204	105	86		89	104	129		216	121	173		127	67	320		90	136	260		122	92	277		155	112	413
-71		218	123	206		183	110	147		200	104	121		102	105	147		220	98	175		88	85	354		95	125	252		126	110	299		158	107	405
-70		212	134	215		201	150	151		230	95	110		96	103	119		239	110	184		115	84	315		112	114	239		135	101	278		133	127	415
-69		214	138	191		207	131	144		210	103	118		113	99	130		229	131	186		109	79	395		109	139	264		126	89	310		182	128	471
-68		221	133	236		214	130	164		231	120	144		114	108	139		274	151	173		125	81	379		123	146	256		157	102	360		164	144	451
-67		275	135	207		193	138	171		257	129	120		107	112	169		257	128	200		106	85	409		125	164	252		145	96	365		158	138	540
-66		238	164	276		205	144	186		273	109	132		125	101	159		264	122	218		126	92	406		108	163	268		169	98	317		178	165	529
-65		271	146	263		220	140	186		259	131	150		110	127	162		281	139	218		143	87	409		114	136	305		151	109	322		181	143	538
-64		271	168	263		223	149	196		287	109	158		129	136	173		276	144	217		121	82	450		116	130	306		140	103	370		179	163	577
-63		273	184	269		255	139	203		283	141	142		131	124	194		321	163	222		152	85	495		133	158	327		165	105	359		162	121	649
-62		312	163	291		226	156	213		285	146	171		137	119	199		310	151	245		148	107	504		122	176	347		177	105	382		220	141	644
-61		284	190	313		255	147	221		308	158	160		123	141	203		328	159	255		155	82	492		140	188	377		158	138	438		186	153	706
-60		300	215	323		252	165	212		280	158	192		153	146	219		343	158	262		150	102	517		138	197	335		178	135	484		197	176	703
-59		329	203	319		291	164	229		343	128	168		168	130	201		328	167	306		153	101	580		137	177	360		191	111	439		191	182	738
-58		325	222	349		266	174	263		400	154	233		157	172	228		385	179	310		150	92	565		145	178	394		178	125	468		195	146	803
-57		354	192	368		278	170	237		366	168	224		176	137	257		377	206	320		191	84	627		164	199	412		199	150	471		215	179	798
-56		393	214	353		292	196	265		390	177	222		160	147	283		374	203	360		184	109	663		177	193	437		196	150	553		231	170	875
-55		395	235	403		342	212	280		419	179	249		177	191	268		432	189	371		212	117	712		166	215	476		251	148	567		253	205	890
-54		406	244	449		356	207	318		456	178	302		166	166	271		428	218	415		192	104	738		190	208	476		234	155	611		281	192	954
-53		446	261	445		339	197	339		440	187	289		213	195	307		456	246	425		194	129	777		180	221	544		220	164	647		262	208	992
-52		468	277	470		353	206	354		474	209	260		200	191	328		453	237	437		211	128	820		180	224	530		243	160	692		281	193	1108
-51		446	259	496		384	219	364		476	212	292		230	193	367		500	252	465		223	149	830		181	228	593		245	174	708		271	207	1104
-50		458	286	561		441	233	340		511	207	335		203	192	355		501	256	514		217	157	880		208	270	612		271	186	804		286	226	1243
-49		512	284	657		406	233	423		545	227	355		262	197	378		513	259	514		227	155	858		208	248	658		288	159	760		290	266	1285
-48		566	292	646		454	229	401		583	242	355		242	209	430		578	267	507		256	163	967		214	251	693		297	185	791		301	230	1275
-47		530	306	685		433	235	439		631	223	367		268	228	460		594	248	613		270	155	1059		238	290	698		290	174	878		323	248	1339
-46		575	326	675		486	308	453		662	251	379		272	251	420		605	325	602		276	165	1033		246	296	736		311	186	918		358	244	1371
-45		624	326	812		526	250	462		658	270	377		260	228	488		613	317	690		281	158	1110		254	295	794		331	203	1038		365	287	1505
-44		647	375	805		546	305	517		697	275	465		307	209	528		734	319	736		283	189	1270		293	314	870		341	221	1039		386	281	1699
-43		720	382	920		531	288	584		769	280	499		338	281	549		784	349	782		339	174	1337		315	365	919		382	208	1143		397	299	1784
-42		713	416	1023		612	297	551		812	298	572		331	310	612		817	339	787		327	196	1443		290	341	969		407	227	1181		425	313	1854
-41		742	439	979		636	329	634		924	342	541		368	265	618		830	390	890		349	192	1541		373	375	1050		411	266	1230		454	367	1954
-40		774	421	1034		681	331	690		904	352	528		380	279	671		846	342	861		351	186	1502		321	404	1149		433	255	1306		469	369	2131
-39		860	471	1092		688	337	700		900	350	602		354	318	689		945	382	975		368	219	1720		373	458	1148		426	263	1428		537	369	2197
-38		855	479	1096		691	345	730		970	373	641		436	320	692		960	381	994		389	257	1828		380	456	1306		403	276	1483		533	386	2263
-37		907	544	1210		735	399	772		975	414	692		413	327	802		1005	423	1053		439	220	1873		410	432	1323		471	301	1582		558	393	2537
-36		986	512	1256		818	353	884		1036	404	738		461	340	856		1076	454	1146		455	254	2144		400	475	1361		501	287	1707		567	409	2720
-35		1050	547	1360		787	361	876		1194	460	809		440	364	875		1113	503	1217		474	243	2228		442	439	1538		520	294	1795		576	443	2775
-34		1098	607	1544		844	417	999		1187	400	822		517	382	959		1203	480	1287		525	283	2345		498	504	1674		595	350	2001		645	458	3183
-33		1142	564	1598		901	415	983		1318	478	857		521	369	995		1257	554	1376		537	311	2609		525	530	1727		608	352	2103		718	488	3275
-32		1241	627	1686		932	408	1010		1375	461	913		558	443	1088		1328	524	1407		608	273	2759		541	577	1904		623	354	2239		727	485	3515
-31		1338	701	1852		1061	421	1153		1395	523	978		597	406	1170		1386	564	1497		622	319	2858		573	595	2018		686	376	2382		746	495	3767
-30		1355	673	1839		1051	479	1127		1444	557	1002		655	425	1192		1539	637	1572		685	338	3025		660	617	2133		662	408	2615		899	581	4068
-29		1424	739	1931		1161	450	1296		1585	569	1135		622	440	1344		1581	660	1646		643	358	3290		605	649	2281		755	404	2783		887	587	4278
-28		1512	712	2113		1180	481	1314		1554	568	1193		663	477	1431		1595	652	1776		719	370	3523		709	701	2475		749	427	2956		885	639	4558
-27		1679	792	2319		1203	495	1415		1703	642	1246		704	463	1485		1735	690	1912		745	366	3728		710	708	2574		834	476	3195		975	674	4894
-26		1644	805	2381		1278	504	1514		1734	628	1306		784	535	1533		1791	709	2000		819	423	4106		725	756	2781		922	443	3326		986	709	5102
-25		1735	865	2537		1326	514	1672		1859	679	1279		802	525	1657		1862	716	2073		847	428	4469		770	782	2918		932	468	3706		1035	717	5571
-24		1849	867	2728		1398	538	1768		1979	720	1556		851	545	1813		2058	795	2223		951	452	4747		870	798	3158		994	519	3942		1124	760	5813
-23		1956	922	2893		1494	549	1780		2030	753	1585		883	589	1864		2106	803	2384		974	458	4997		959	891	3358		1058	539	4053		1180	754	6138
-22		2054	940	3041		1627	615	1887		2166	736	1647		921	550	1987		2179	804	2407		1049	475	5422		968	915	3639		1108	574	4536		1248	838	6587
-21		2203	990	3165		1642	571	2026		2211	860	1764		969	593	2133		2372	862	2626		1097	495	5773		998	974	3913		1135	613	4827		1266	828	6836
-20		2156	1008	3257		1710	660	2198		2230	840	1774		1057	606	2161		2504	922	2761		1141	553	6262		1020	1002	4040		1156	606	5040		1364	941	7461
-19		2223	994	3389		1764	700	2338		2330	898	1868		1062	587	2360		2415	931	2807		1143	565	6334		1159	995	4225		1259	620	5358		1446	927	7610
-18		2420	1175	3681		1809	635	2526		2426	955	1992		1148	658	2529		2674	1031	2927		1217	550	6909		1229	1072	4653		1388	678	5676		1495	982	8155
-17		2691	1149	3923		1941	652	2677		2573	975	2038		1199	726	2626		2720	1007	3066		1370	564	7277		1227	1163	5064		1467	679	5992		1615	1021	8650
-16		2672	1158	4035		1978	708	2711		2632	967	2146		1311	671	2755		2845	1043	3152		1513	602	7687		1378	1195	5154		1476	728	6381		1704	1052	9134
-15		2715	1249	4208		2166	675	2808		2680	982	2331		1284	679	2940		3037	1082	3348		1399	618	8098		1362	1164	5314		1507	736	6626		1756	1088	9477
-14		2754	1259	4433		2164	719	2949		2678	1048	2360		1322	726	2919		3025	1090	3399		1504	646	8209		1350	1227	5660		1589	741	6878		1769	1108	9693
-13		2829	1251	4652		2245	784	2968		2704	1033	2483		1372	811	3099		3003	1066	3447		1608	663	8678		1448	1301	5797		1614	786	7290		1829	1085	10075
-12		3100	1285	4901		2233	813	3195		2911	1090	2525		1381	791	3170		3470	1174	3716		1660	682	9216		1499	1378	6099		1767	858	7552		1908	1222	10657
-11		3279	1397	5014		2490	810	3368		3108	1175	2730		1528	817	3379		3513	1218	3896		1692	745	9878		1581	1333	6395		1753	857	7973		2004	1229	10829
-10		3320	1371	5288		2550	871	3581		3074	1206	2792		1631	865	3479		3602	1237	3877		1754	738	10361		1582	1363	6746		1823	832	8302		2082	1249	11540
-9		3386	1448	5433		2603	861	3646		3224	1277	2931		1696	809	3708		3757	1250	4136		1902	799	10565		1656	1451	7056		1896	921	8754		2139	1305	11916
-8		3467	1484	5707		2608	891	3798		3225	1338	2987		1713	875	3869		3929	1349	4194		1904	797	11018		1698	1526	7382		1985	902	9141		2287	1371	12119
-7		3741	1507	5869		2690	919	4052		3335	1301	3150		1730	873	3973		3960	1364	4467		2084	850	11711		1860	1546	7661		1971	945	9525		2422	1337	12451
-6		3696	1540	6129		2960	914	4083		3449	1348	3226		1809	932	4115		4007	1376	4535		2152	859	12184		1821	1560	7845		2116	907	9762		2345	1398	12842
-5		4012	1576	6214		3011	966	4333		3553	1471	3341		1879	920	4298		4275	1386	4654		2079	883	12638		1962	1689	8163		2136	1013	10318		2476	1453	13516
-4		3848	1538	6419		2950	957	4333		3585	1444	3353		1939	1006	4348		4225	1409	4636		2134	867	12908		1987	1736	8274		2187	1058	10506		2431	1469	13667
-3		4182	1629	6479		3055	953	4574		3622	1438	3441		1981	992	4415		4316	1393	4744		2263	899	13325		2052	1661	8545		2251	997	10747		2513	1452	13953
-2		4131	1687	6739		3179	990	4772		3850	1495	3579		2098	1007	4695		4459	1532	4992		2402	948	14061		2019	1651	9004		2424	1037	11338		2589	1526	14558
-1		4115	1676	6780		3173	993	4822		3660	1422	3570		2059	972	4578		4413	1450	4929		2286	902	13880		2055	1664	8908		2275	1083	11363		2517	1554	14350
0		4223	1655	6762		3191	1064	4827		3703	1506	3608		2049	1006	4711		4571	1491	4957		2314	957	13739		2099	1737	8993		2290	1091	11254		2664	1435	14490
1		4039	1679	6865		3179	955	4776		3755	1493	3650		2054	1040	4853		4528	1527	4934		2426	942	14318		2141	1697	9115		2320	1094	11700		2702	1506	14779
2		4068	1584	6864		3136	974	4938		3710	1571	3470		2050	943	4767		4527	1440	4986		2364	908	14355		2109	1632	8910		2422	1030	11729		2570	1561	14731
3		4145	1611	6831		3144	1032	4733		3706	1480	3626		2066	966	4890		4478	1447	4974		2385	912	14376		2086	1674	9111		2360	1021	11682		2619	1512	14677
4		3945	1568	6656		3160	974	4805		3803	1423	3453		2018	967	4837		4387	1436	4947		2321	919	14112		2033	1679	8806		2359	1013	11366		2519	1496	14091
5		4137	1572	6416		3206	998	4798		3588	1475	3491		2088	957	4699		4372	1396	4747		2326	939	13991		1989	1714	8590		2355	1079	11325		2599	1398	14414
6		3936	1538	6418		3291	910	4820		3650	1330	3402		1973	961	4625		4332	1394	4683		2275	921	13701		1982	1653	8559		2332	1044	11244		2539	1444	14078
7		3924	1499	6265		3110	949	4490		3557	1352	3431		2005	922	4598		4213	1341	4791		2221	898	13484		1920	1545	8409		2238	992	10864		2384	1360	13685
8		3796	1440	6175		3131	968	4579		3450	1272	3266		2059	946	4530		4133	1363	4609		2214	906	13224		1869	1617	8373		2258	995	10973		2435	1430	13591
9		3724	1469	6012		3008	886	4394		3429	1310	3289		2000	997	4420		4053	1322	4556		2157	893	12991		1920	1613	7975		2165	997	10623		2299	1444	13012
10		3555	1406	5767		2977	919	4237		3330	1283	3054		1906	923	4405		3799	1291	4337		2056	865	12512		1822	1470	7634		2132	966	10167		2153	1329	12799
11		3568	1327	5632		2814	895	4099		3347	1201	2994		1889	846	4137		3639	1215	4124		2016	837	12293		1764	1439	7445		2187	985	9853		2256	1278	12638
12		3415	1369	5495		2885	852	4023		3095	1180	2816		1759	816	4085		3719	1230	4026		1965	830	11835		1707	1402	7235		2113	941	9585		2146	1227	11969
13		3314	1323	5290		2700	850	4008		3137	1150	2785		1777	813	4076		3591	1201	4034		2049	844	11591		1610	1355	7126		2061	924	9247		1985	1213	11859
14		3138	1257	5056		2659	814	3920		3022	1098	2798		1679	779	3963		3393	1169	3755		1898	796	11099		1604	1319	6785		1951	861	9012		2077	1260	11647
15		3120	1214	4882		2519	745	3579		2861	1008	2639		1615	786	3679		3212	1093	3634		1797	701	10670		1620	1177	6494		1863	884	8612		1893	1121	10949
16		2903	1204	4626		2554	804	3372		2927	1079	2476		1622	779	3616		3151	1019	3457		1723	707	10079		1459	1209	6093		1728	831	8275		1892	1141	10484
17		2918	1121	4438		2368	793	3441		2724	1011	2401		1584	798	3491		3016	1073	3315		1704	675	9835		1513	1209	5893		1860	801	7951		1783	1130	10094
18		2686	1117	4118		2420	702	3079		2662	954	2308		1504	734	3407		2869	1042	3317		1636	688	9193		1312	1074	5438		1680	720	7409		1675	1066	9498
19		2525	1062	3988		2207	694	3003		2551	882	2179		1404	728	3185		2751	911	3108		1491	667	8838		1282	1041	5350		1531	732	7169		1633	1009	9277
20		2458	1014	3883		2082	669	2875		2517	854	2113		1319	690	3018		2645	900	3081		1475	596	8068		1231	1003	4999		1503	661	6737		1526	921	8598
21		2302	931	3460		2000	628	2743		2341	846	1998		1303	685	2893		2449	857	2760		1429	543	7742		1079	1018	4691		1446	642	6497		1471	927	8216
22		2207	958	3412		2009	686	2705		2315	804	1906		1214	662	2725		2421	843	2724		1259	585	7472		1086	932	4405		1352	669	6142		1393	872	7908
23		2099	933	3184		1947	670	2597		2152	775	1796		1159	635	2725		2326	836	2549		1339	543	7162		1027	883	4038		1353	641	5912		1266	810	7422
24		2050	883	3087		1775	636	2361		2065	779	1736		1136	571	2500		2245	780	2484		1183	547	6642		980	842	3903		1260	589	5568		1214	776	7165
25		1955	856	2871		1682	607	2243		2063	712	1661		1141	586	2510		2087	772	2459		1157	531	6377		920	852	3739		1260	593	5363		1212	750	6761
26		1848	818	2809		1689	576	2209		1976	686	1597		1034	584	2322		2006	719	2211		1094	478	6041		909	820	3427		1138	560	4861		1123	731	6174
27		1771	789	2688		1611	577	2063		1922	635	1489		1011	601	2146		1922	683	2093		1059	480	5556		850	763	3178		1130	564	4619		1076	645	5960
28		1719	779	2465		1592	558	1954		1740	619	1499		948	543	1998		1772	680	2100		978	474	5306		792	728	2966		980	481	4420		1015	650	5622
29		1591	745	2369		1566	563	1848		1688	608	1318		882	536	1920		1761	682	1998		919	405	4889		665	674	2714		1013	489	4116		992	612	5142
30		1536	708	2174		1435	527	1660		1578	511	1219		865	500	1753		1604	606	1833		797	376	4420		691	592	2572		862	451	3786		836	589	4839
31		1441	675	2005		1286	494	1635		1559	513	1148		833	483	1732		1486	553	1760		825	375	4247		619	613	2384		844	458	3559		842	536	4533
32		1331	627	1878		1263	510	1586		1503	536	1126		777	428	1658		1420	522	1569		750	363	3962		669	532	2229		804	391	3207		768	510	4085
33		1385	576	1867		1219	498	1478		1427	524	1043		769	400	1543		1364	511	1601		737	362	3828		602	529	2079		813	419	3111		730	545	3910
34		1208	563	1758		1182	474	1391		1337	456	1053		717	433	1457		1256	516	1388		685	293	3498		555	534	1909		713	415	2978		701	485	3570
35		1142	542	1549		1148	486	1287		1230	424	916		666	437	1406		1238	529	1334		658	310	3248		553	492	1774		708	398	2709		649	398	3454
36		1131	531	1556		1103	426	1269		1254	445	785		653	425	1264		1193	465	1319		620	345	3111		470	487	1695		675	338	2578		663	452	3131
37		1056	550	1386		1014	423	1176		1152	401	834		636	366	1238		1111	417	1244		601	292	2840		440	443	1583		634	348	2365		616	397	2898
38		964	495	1399		1006	424	1027		1078	391	707		598	411	1138		1048	438	1132		578	279	2706		429	432	1435		599	354	2217		551	423	2692
39		906	511	1219		909	380	1047		1029	399	680		605	372	1135		1007	438	1069		495	266	2479		412	456	1371		550	352	2107		536	391	2581
40		939	473	1220		902	408	995		989	375	666		529	336	1042		950	374	1010		465	278	2343		394	427	1244		505	319	1939		475	383	2471
41		864	468	1121		869	402	1005		921	380	669		483	359	1030		979	387	962		496	258	2239		377	382	1259		473	294	1905		459	348	2366
42		811	461	1049		888	366	921		938	329	594		472	323	976		866	407	894		488	258	2086		356	363	1124		522	283	1742		440	363	2172
43		780	441	978		756	347	878		866	320	597		503	330	859		813	371	875		455	240	1969		331	350	1108		487	276	1711		466	327	2020
44		741	408	958		792	356	793		752	337	510		508	333	862		780	329	821		416	243	1760		321	301	1015		436	270	1517		376	304	1836
45		689	420	852		738	328	773		787	292	500		429	310	837		773	324	700		407	234	1806		316	351	923		448	286	1421		412	296	1707
46		673	386	799		707	355	709		740	278	501		439	327	768		736	317	726		411	233	1663		290	313	890		371	281	1331		394	243	1627
47		662	343	745		666	320	666		719	270	440		390	302	699		700	306	669		379	223	1574		269	294	819		392	247	1294		378	263	1486
48		621	340	792		596	316	665		677	269	436		398	312	683		648	294	664		342	189	1411		289	287	768		392	246	1239		344	289	1507
49		626	338	707		604	296	655		664	239	390		357	275	633		615	253	595		333	185	1377		249	272	713		342	242	1159		330	257	1339
50		564	334	672		615	303	637		613	228	405		346	293	623		660	267	584		282	212	1330		234	293	668		330	210	1106		297	275	1294
51		548	286	614		574	287	618		588	243	339		342	282	606		607	266	570		316	191	1339		209	261	659		333	227	1037		303	222	1242
52		587	319	622		605	293	563		652	239	356		340	296	553		587	261	532		330	179	1172		238	259	625		342	222	999		299	247	1152
53		511	268	551		540	279	533		597	230	342		317	272	552		550	243	507		311	171	1121		226	275	607		320	236	923		308	221	1155
54		505	267	578		498	255	535		514	224	295		302	262	519		540	260	423		302	198	1163		221	254	571		303	220	989		299	228	1046
55		542	256	555		509	265	445		534	207	293		320	270	478		513	260	442		243	156	1104		180	242	553		272	234	896		254	199	1051
56		502	279	499		512	268	498		463	210	293		324	254	484		520	221	426		272	172	1056		170	231	462		301	189	879		237	232	969
57		462	272	514		529	267	473		481	203	275		267	205	458		464	228	408		285	172	970		175	239	522		296	179	818		262	213	948
58		444	300	466		501	246	460		458	208	251		268	202	459		516	241	408		231	171	907		193	238	489		275	184	784		256	192	886
59		415	249	432		490	244	427		460	204	248		261	197	389		434	206	362		270	167	895		183	227	441		260	191	733		200	170	808
60		426	230	424		430	235	409		436	174	246		263	239	458		467	210	349		219	153	886		166	200	405		242	189	729		246	177	805
61		393	259	404		457	234	393		430	193	235		241	214	398		444	192	337		235	154	876		166	195	432		259	169	699		241	210	783
62		406	228	376		388	244	382		426	183	216		271	193	370		409	211	316		217	148	776		173	219	425		232	184	673		219	210	705
63		407	258	350		429	216	390		397	186	200		259	219	388		396	207	296		228	164	755		158	212	382		239	165	653		218	174	679
64		381	226	337		411	225	369		386	175	199		245	212	374		391	228	333		185	144	782		174	180	364		213	201	597		209	218	682
65		385	227	360		411	228	361		378	162	187		214	218	364		445	198	295		235	162	804		146	220	393		231	189	647		213	196	675
66		366	203	336		347	217	353		391	164	164		242	209	319		410	171	311		208	148	722		167	170	358		226	176	602		220	170	626
67		366	214	316		395	223	341		373	157	186		235	194	331		376	186	267		205	163	736		168	176	348		233	173	574		190	173	639
68		340	233	357		369	234	300		373	181	145		242	184	313		359	178	288		206	141	696		154	169	326		208	181	594		199	183	622
69		311	191	300		344	227	297		356	166	164		217	213	305		366	192	263		209	156	643		166	189	327		205	174	539		189	151	541
70		360	223	302		350	223	290		339	156	160		224	190	288		387	180	268		204	139	691		159	175	334		224	160	576		189	163	525
71		319	207	312		341	209	317		321	144	151		211	195	293		337	168	250		190	143	615		151	175	329		201	202	511		191	155	526
72		344	203	306		330	232	292		369	133	165		213	183	293		347	154	213		178	135	657		140	167	341		174	153	494		190	163	513
73		338	213	288		347	209	259		336	154	149		206	195	302		349	189	223		219	133	582		136	172	298		197	168	480		190	158	529
74		326	232	315		326	222	251		331	142	153		223	182	263		357	174	246		173	157	539		151	176	319		192	175	482		171	173	524
75		311	180	288		323	204	260		310	155	146		194	172	271		339	165	255		190	137	533		155	171	293		205	121	456		162	185	450
76		325	187	234		323	205	287		327	160	146		244	175	265		350	181	187		227	161	568		144	199	289		196	159	460		193	150	486
77		319	191	271		340	203	261		328	132	136		204	193	274		335	181	204		184	139	618		142	182	295		193	146	480		160	167	443
78		348	206	263		317	211	252		345	148	160		218	202	294		338	146	204		189	132	582		143	185	306		204	172	479		194	189	493
79		352	183	254		340	196	244		310	164	117		200	194	263		345	174	235		188	132	563		160	170	254		187	174	428		192	193	491
80		312	192	226		260	215	216		303	163	124		178	192	252		338	164	237		159	136	568		124	211	268		184	180	409		174	159	448
81		288	191	249		332	191	201		298	156	158		201	187	228		330	169	198		184	133	533		144	192	298		202	144	412		170	162	418
82		354	206	283		309	203	274		325	164	137		187	168	256		331	187	184		210	139	530		147	199	225		199	176	413		187	165	485
83		334	185	270		381	191	236		333	165	143		179	178	243		324	192	191		173	136	519		151	177	280		153	197	447		178	175	496
84		327	200	228		358	204	273		304	176	142		220	197	238		334	168	222		196	154	559		149	197	262		193	170	423		198	182	466
85		327	193	228		285	222	223		328	155	122		191	187	243		346	166	212		154	146	520		141	158	268		184	169	406		181	168	472
86		338	204	218		314	235	225		311	140	131		204	199	228		370	150	202		179	152	511		157	225	256		176	187	374		187	169	430
87		312	188	245		305	217	213		346	132	145		179	200	235		331	191	203		171	135	476		153	177	298		192	168	403		186	176	423
88		346	189	265		318	168	234		349	149	135		165	171	243		297	191	182		179	117	496		135	163	288		177	166	412		203	176	419
89		337	215	250		329	174	239		343	174	125		204	213	251		340	209	212		170	124	541		155	226	279		200	181	399		211	180	397
90		343	233	222		325	210	275		316	165	123		195	212	216		366	170	182		190	155	497		139	173	282		198	167	427		192	195	412
91		339	215	237		345	203	233		328	178	155		220	188	218		380	183	186		183	139	485		135	164	234		187	174	365		192	190	401
92		339	239	249		319	220	225		352	179	121		183	222	217		392	214	177		178	151	457		153	210	264		219	191	393		194	136	489
93		353	197	250		292	194	222		342	170	149		178	183	244		377	222	218		204	166	498		143	182	280		187	195	352		183	188	426
94		351	227	228		308	245	210		305	193	135		208	207	213		313	211	214		185	139	481		183	206	259		194	184	403		212	195	443
95		317	205	236		339	223	218		365	160	114		222	229	235		362	178	186		217	167	443		159	192	292		196	185	376		197	180	413
96		354	239	219		325	225	226		334	189	135		206	209	237		357	170	190		192	160	435		141	239	260		199	189	391		207	183	425
97		362	233	254		361	211	235		365	178	147		206	232	228		364	185	212		204	145	489		165	219	265		194	192	410		205	211	488
98		381	202	252		341	204	229		334	176	144		204	209	242		394	196	201		199	181	469		150	220	275		191	215	390		201	203	458
99		395	251	276		334	233	240		342	208	150		216	215	219		376	225	193		212	171	484		183	212	281		219	216	389		211	200	434
100		400	274	265		358	242	236		385	218	149		237	219	233		375	206	200		208	156	477		210	252	285		194	184	382		220	221	467
101		424	265	258		340	235	243		380	195	140		225	233	225		409	240	201		239	162	511		183	233	278		190	198	409		206	185	486
102		406	262	277		330	268	223		398	209	132		229	229	249		425	200	220		227	193	465		191	244	306		226	224	397		228	217	460
103		389	268	270		348	227	208		401	217	155		216	241	228		433	226	216		210	183	504		169	256	294		204	201	423		226	202	503
104		417	319	280		360	232	241		420	224	155		216	226	231		445	232	201		193	209	511		185	266	255		233	189	419		241	239	476
105		439	275	260		336	255	243		441	230	160		267	252	227		437	251	229		241	227	489		199	241	265		204	215	454		234	235	531
106		431	303	293		392	283	252		430	216	145		184	233	225		456	263	244		213	183	484		184	276	309		218	224	442		270	178	506
107		454	289	292		370	286	222		492	224	158		234	236	246		487	237	234		212	198	508		218	236	271		237	231	382		217	259	533
108		492	297	334		362	294	252		471	276	154		245	230	264		496	247	254		214	217	502		189	263	327		242	213	423		267	247	488
109		461	308	289		399	270	258		493	232	165		241	272	269		451	269	247		245	207	537		208	262	346		226	255	405		262	292	509
110		523	315	351		392	289	276		492	264	158		257	277	249		458	275	262		245	207	545		244	290	310		246	256	464		297	265	616
111		517	336	349		429	299	278		523	274	188		260	285	268		485	327	252		272	227	589		233	291	360		271	273	490		295	262	589
112		498	329	321		435	306	283		552	252	190		280	296	280		553	322	269		270	227	515		248	275	356		251	258	443		297	275	609
113		501	354	347		463	300	247		518	293	173		246	267	271		550	310	295		280	246	600		228	288	358		308	232	475		332	268	624
114		584	385	326		463	337	277		596	312	167		292	337	285		545	284	305		269	235	600		254	316	332		274	283	497		290	274	645
115		594	381	326		465	304	275		596	298	213		280	306	292		612	331	284		286	236	596		272	320	341		270	306	512		335	302	676
116		553	419	352		466	338	323		630	308	200		308	334	288		632	334	292		283	259	642		271	330	395		305	263	515		349	330	655
117		624	439	410		493	359	286		640	343	223		295	333	303		665	374	304		311	250	683		300	340	439		316	338	533		337	327	697
118		668	466	440		515	342	301		664	323	236		300	379	331		629	366	331		316	262	647		295	333	374		326	329	510		358	345	717
119		664	483	411		531	367	303		699	344	217		336	331	312		715	391	390		307	283	712		327	395	447		309	314	595		383	361	719
120		685	437	391		473	401	319		701	368	231		346	328	329		673	392	355		323	284	714		291	355	435		337	326	554		371	342	779
121		659	513	486		536	410	331		728	400	241		346	364	346		706	417	358		343	309	727		320	415	453		384	335	586		386	390	809
122		705	516	465		577	388	345		714	354	225		357	375	358		760	443	389		333	333	769		337	417	475		360	362	618		421	382	823
123		794	569	476		579	435	346		796	447	278		334	397	357		822	450	392		388	349	702		380	469	502		398	412	673		424	396	840
124		813	596	516		601	423	386		854	428	264		365	434	376		795	487	398		365	324	804		372	448	492		360	399	654		462	394	838
125		854	556	585		638	421	377		898	407	305		394	422	410		850	567	454		389	324	819		350	472	499		406	356	686		450	423	900
126		881	649	538		644	468	394		969	501	311		382	426	432		938	490	444		389	383	914		429	502	577		434	419	793		469	464	983
127		855	644	533		705	479	434		961	541	325		404	510	384		975	530	434		443	378	884		426	549	602		438	450	738		464	468	1036
128		1017	731	584		704	485	417		1024	562	331		450	491	448		989	549	520		476	401	911		419	526	609		471	460	795		504	533	1071
129		1003	693	607		704	515	461		977	531	306		451	500	438		1028	580	520		470	427	965		445	568	556		470	434	788		593	484	1109
130		1034	678	642		730	505	464		1125	528	345		489	526	475		1068	584	513		475	429	1055		525	623	666		523	488	904		616	592	1134
131		1174	731	685		761	542	489		1157	581	362		458	584	488		1114	631	561		490	438	1088		501	675	655		511	495	912		593	604	1311
132		1159	796	715		848	572	507		1185	624	370		509	602	514		1230	687	577		562	436	1142		522	699	695		522	519	967		641	588	1257
133		1161	850	742		854	608	509		1327	656	394		541	576	587		1295	734	660		581	495	1175		551	791	791		582	589	1056		719	638	1390
134		1223	919	790		846	681	562		1324	648	429		552	591	577		1308	809	673		580	541	1252		587	736	823		598	595	1072		711	656	1512
135		1302	923	779		953	669	512		1323	661	423		580	636	572		1363	801	653		616	548	1321		553	790	828		722	607	1187		758	689	1538
136		1371	1013	860		1041	664	626		1368	731	424		584	669	632		1421	808	703		634	539	1485		665	824	906		713	697	1207		815	804	1593
137		1430	1021	890		1076	705	611		1450	842	479		621	651	678		1495	862	723		708	569	1557		660	824	963		767	709	1287		838	826	1766
138		1544	1052	939		1092	765	641		1598	866	540		687	755	686		1541	894	739		753	616	1678		733	887	984		732	709	1352		917	839	1805
139		1549	1152	975		1099	760	692		1655	843	539		676	779	726		1724	907	839		754	633	1734		730	966	1091		783	751	1437		932	845	1855
140		1569	1182	1017		1203	781	752		1738	937	526		754	754	805		1762	1006	841		868	719	1772		828	995	1090		825	822	1484		987	881	2035
141		1705	1262	1075		1256	811	787		1795	984	592		774	780	811		1855	991	940		858	703	1971		853	1048	1225		885	846	1648		1019	991	2121
142		1769	1309	1135		1231	889	804		1858	968	597		856	850	836		1964	1068	906		847	764	2103		889	1124	1288		871	925	1697		1132	966	2254
143		1890	1358	1231		1365	866	833		1944	1070	701		920	874	937		2102	1104	961		1039	853	2209		949	1186	1409		1000	1001	1847		1155	1093	2278
144		1996	1373	1269		1382	927	900		2012	1205	723		946	976	977		2063	1182	992		999	902	2260		1014	1290	1475		1060	978	1922		1217	1196	2523
145		2049	1466	1306		1441	989	953		2190	1230	692		947	964	966		2189	1223	1028		1110	935	2438		1090	1278	1462		1071	1006	2052		1293	1156	2488
146		2138	1499	1404		1594	1037	988		2121	1274	750		955	1051	1085		2335	1283	1072		1155	939	2536		1098	1329	1678		1134	1124	2067		1335	1209	2759
147		2264	1583	1429		1572	1109	1054		2294	1271	797		1006	1073	1090		2403	1343	1125		1134	976	2644		1133	1398	1563		1207	1149	2288		1396	1366	2768
148		2399	1647	1488		1623	1066	1134		2351	1369	791		1101	1177	1129		2511	1461	1194		1262	1083	2821		1214	1498	1798		1244	1147	2403		1423	1383	2964
149		2526	1703	1563		1657	1099	1112		2452	1442	860		1109	1181	1183		2582	1449	1213		1277	1069	3067		1259	1566	1835		1269	1171	2478		1482	1422	3088
150		2464	1711	1560		1826	1189	1176		2501	1462	855		1142	1198	1269		2784	1554	1194		1350	1114	3180		1346	1645	1855		1349	1287	2600		1555	1415	3147
151		2638	1793	1690		1886	1188	1235		2646	1475	892		1269	1235	1313		2855	1603	1333		1391	1098	3283		1351	1748	1920		1375	1304	2693		1625	1560	3385
152		2738	1961	1724		1945	1238	1317		2623	1646	995		1286	1294	1371		3074	1684	1321		1406	1186	3432		1463	1744	2119		1533	1388	2873		1745	1628	3540
153		2866	1864	1863		2083	1376	1405		2742	1650	983		1303	1313	1460		3032	1770	1371		1576	1216	3612		1441	1866	2117		1501	1470	3033		1760	1676	3843
154		2915	2029	1845		2038	1415	1338		2725	1693	1037		1347	1272	1418		3080	1743	1391		1552	1285	3772		1460	1902	2225		1509	1464	3150		1775	1714	3634
155		2872	2111	1903		2129	1383	1508		2906	1771	995		1470	1458	1491		3216	1767	1468		1605	1363	3826		1468	1942	2228		1542	1556	3207		1934	1704	3955
156		3143	2083	1954		2146	1338	1490		2892	1744	1064		1424	1385	1582		3342	1785	1560		1592	1290	3946		1590	1927	2306		1613	1614	3216		1916	1864	4037
157		3152	2255	1921		2232	1551	1588		3195	1831	1072		1461	1457	1573		3380	1824	1542		1703	1369	3971		1688	1964	2354		1613	1638	3448		1951	1808	4092
158		3244	2256	2117		2328	1573	1603		3143	1874	1119		1492	1499	1717		3506	1966	1481		1753	1464	4353		1715	2093	2516		1818	1672	3634		2055	1887	4044
159		3307	2304	2080		2386	1527	1710		3207	1973	1088		1559	1533	1677		3775	2020	1577		1850	1517	4409		1710	2126	2551		1840	1748	3574		2049	1840	4265
160		3374	2406	2187		2472	1571	1685		3252	1978	1191		1729	1587	1789		3672	2017	1600		1932	1663	4642		1771	2192	2604		1842	1815	3735		2148	1998	4371
161		3458	2356	2169		2382	1567	1690		3245	2042	1211		1626	1615	1811		3773	2036	1642		1914	1598	4600		1877	2139	2613		1824	1762	3821		2098	1914	4373
162		3514	2329	2257		2510	1604	1781		3436	2157	1228		1733	1685	1847		3757	2154	1542		1846	1573	4727		1811	2318	2640		1993	1795	3867		2202	2034	4623
163		3582	2464	2212		2642	1643	1777		3390	2021	1153		1684	1762	1882		3768	2083	1719		1988	1648	4849		1782	2329	2670		1950	1930	4018		2194	1992	4531
164		3676	2434	2218		2564	1713	1798		3377	2053	1242		1744	1759	1944		3842	2188	1681		2035	1593	5091		1829	2234	2756		1950	1854	4007		2275	2079	4568
165		3614	2481	2358		2581	1770	1790		3403	2046	1228		1741	1762	1879		3903	2101	1642		2004	1717	4944		1884	2360	2879		2090	1912	4100		2297	2089	4741
166		3563	2483	2424		2655	1733	1904		3423	2161	1318		1786	1751	1915		3990	2195	1686		1999	1768	5098		1900	2382	2798		2085	1916	4174		2249	2102	4719
167		3705	2479	2373		2782	1812	1904		3414	2131	1188		1833	1792	2063		4011	2251	1739		2091	1678	5159		1913	2360	2712		1990	1940	4246		2374	2080	4704
168		3587	2500	2404		2762	1795	1950		3445	2119	1226		1796	1797	2012		3866	2127	1708		2011	1810	5161		1898	2337	2860		2108	1937	4367		2315	2225	4732
169		3588	2550	2408		2737	1754	1923		3432	2190	1221		1792	1761	2077		3969	2122	1753		2026	1791	5229		1929	2378	2869		2108	1999	4368		2305	2137	4685
170		3737	2463	2331		2744	1785	1998		3392	2206	1249		1838	1679	1945		4047	2168	1661		2082	1695	5284		1812	2288	2768		2059	2017	4373		2265	2110	4674
171		3633	2460	2328		2733	1819	1989		3335	2190	1164		1867	1807	2004		3974	2203	1702		2168	1726	5284		1924	2335	2899		2025	1968	4257		2222	2079	4900
172		3641	2500	2333		2775	1771	1965		3317	2115	1154		1834	1845	2020		3866	2018	1706		2094	1750	5105		1850	2285	2724		1994	1975	4256		2275	2136	4674
173		3566	2431	2246		2722	1772	2003		3459	2176	1216		1800	1833	1982		3906	2103	1762		2016	1749	5278		1819	2297	2839		2120	1977	4318		2284	2041	4543
174		3596	2402	2343		2792	1748	1963		3347	2129	1196		1774	1815	2050		3770	2062	1641		1998	1764	5202		1836	2280	2803		2068	1910	4370		2203	2132	4595
175		3518	2410	2218		2699	1713	1923		3276	2068	1202		1827	1804	1947		3750	2064	1696		2032	1764	5049		1778	2169	2726		2009	1884	4290		2172	1989	4534
176		3420	2202	2185		2715	1735	1927		3320	1967	1111		1704	1765	1934		3788	2005	1632		2028	1680	5066		1824	2203	2694		1950	1923	4185		2157	1939	4551
177		3435	2308	2215		2665	1758	1991		3122	2033	1162		1815	1713	1961		3670	1980	1717		2046	1678	5241		1781	2127	2599		1963	1920	4263		2103	1980	4430
178		3403	2223	2174		2667	1695	1843		3162	1964	1163		1718	1760	1916		3556	1974	1619		1963	1632	5024		1749	2143	2597		1972	1785	4120		2138	1865	4326
179		3217	2144	2089		2617	1634	1830		3096	1845	1087		1652	1706	1859		3556	1886	1517		2005	1546	5009		1655	1961	2542		1878	1811	3961		2000	1795	4255
180		3118	2122	2068		2542	1610	1801		2946	1815	1071		1720	1604	1845		3383	1819	1494		1968	1576	4909		1644	1987	2550		1913	1742	3890		1964	1857	4119
181		3093	2170	1991		2468	1634	1749		2997	1840	1066		1600	1647	1875		3398	1908	1538		1976	1585	4765		1618	1957	2367		1824	1793	3824		1900	1837	4047
182		2930	2154	1989		2450	1620	1772		2941	1786	1060		1660	1640	1801		3324	1829	1505		1817	1546	4770		1490	1961	2410		1743	1696	3851		1877	1785	4006
183		3036	2034	1898		2483	1668	1647		2990	1743	998		1590	1566	1811		3179	1721	1414		1867	1499	4550		1508	1916	2269		1799	1780	3774		1864	1688	3959
184		2849	2012	1915		2365	1545	1686		2845	1722	992		1503	1636	1761		3108	1714	1422		1766	1464	4418		1448	1743	2334		1810	1653	3633		1708	1661	3814
185		2958	1951	1943		2360	1558	1770		2702	1617	992		1569	1492	1685		3029	1664	1375		1755	1381	4349		1417	1804	2208		1717	1698	3566		1748	1604	3690
186		2639	1796	1789		2330	1443	1524		2658	1533	1027		1507	1436	1660		2853	1563	1261		1673	1335	4137		1332	1701	2081		1640	1565	3451		1680	1551	3586
187		2695	1834	1685		2210	1483	1599		2528	1471	908		1392	1525	1613		2793	1608	1300		1635	1270	4194		1303	1607	1998		1609	1461	3485		1558	1502	3352
188		2581	1740	1662		2222	1490	1562		2535	1479	880		1482	1442	1599		2732	1505	1260		1610	1308	3971		1250	1503	1844		1688	1479	3232		1492	1392	3275
189		2449	1639	1600		2117	1372	1504		2372	1404	830		1410	1477	1553		2643	1403	1220		1533	1213	3831		1231	1486	1899		1468	1478	3218		1497	1384	3171
190		2406	1556	1590		2024	1313	1430		2317	1369	856		1364	1312	1518		2597	1357	1131		1461	1275	3636		1224	1432	1848		1480	1399	2974		1439	1322	3057
191		2220	1595	1480		2061	1373	1390		2291	1328	800		1285	1256	1424		2426	1413	1112		1442	1210	3520		1075	1341	1759		1409	1324	2843		1326	1254	3017
192		2280	1566	1417		1843	1367	1388		2137	1226	830		1279	1267	1472		2403	1276	1097		1389	1153	3426		1069	1366	1677		1405	1314	2790		1369	1231	3033
193		2104	1422	1359		1983	1260	1237		2069	1192	749		1214	1272	1358		2269	1210	1056		1273	1074	3258		1007	1345	1592		1258	1245	2642		1282	1150	2716
194		2024	1363	1288		1886	1186	1271		2053	1124	749		1244	1143	1318		2130	1190	1110		1276	1058	3138		996	1237	1509		1382	1294	2663		1221	1135	2700
195		1915	1389	1233		1819	1181	1286		1972	1139	709		1134	1156	1212		2192	1124	982		1289	1061	3217		914	1146	1489		1217	1190	2586		1114	1117	2542
196		1934	1364	1277		1793	1126	1177		1903	1060	703		1116	1177	1256		2057	1121	989		1188	1006	2972		919	1135	1423		1240	1110	2430		1119	1002	2435
197		1858	1261	1186		1690	1115	1140		1791	1012	683		1071	1111	1194		1921	1071	929		1152	889	2768		873	1058	1337		1164	1083	2368		1075	977	2378
198		1768	1246	1167		1654	1120	1149		1728	996	622		1081	1073	1229		1830	1034	888		1103	972	2789		863	1037	1293		1112	1061	2254		1048	901	2296
199		1724	1250	1107		1607	970	1057		1668	924	602		946	986	1140		1815	1053	884		1100	877	2657		805	989	1291		1005	1002	2129		958	872	2193
200		1593	1077	1102		1592	1012	977		1637	916	604		940	1031	1107		1717	920	850		1028	853	2453		772	957	1185		1014	994	2027		931	815	2035
201		1501	1073	1031		1524	935	1014		1591	822	576		936	959	1023		1717	943	857		1041	800	2436		684	916	1144		973	889	2020		920	832	1951
202		1552	1058	980		1473	925	990		1542	812	534		910	936	990		1542	887	805		925	823	2391		666	921	1081		941	913	1976		880	766	1974
203		1475	1055	1010		1364	866	918		1410	802	514		927	892	951		1551	809	748		875	730	2293		690	817	1063		923	818	1866		867	763	1841
204		1402	978	880		1387	913	934		1410	712	488		897	857	893		1433	766	690		882	716	2085		644	784	1040		832	856	1741		801	751	1802
205		1329	928	822		1267	884	798		1350	736	497		887	881	869		1368	808	696		807	667	2024		651	715	973		843	797	1630		802	722	1650
206		1257	868	842		1296	795	837		1316	713	438		811	809	792		1286	765	648		829	680	1937		638	708	941		823	735	1636		734	685	1515
207		1225	852	791		1182	776	768		1282	672	388		766	779	847		1280	722	643		787	646	1861		583	661	963		828	781	1625		705	614	1549
208		1136	833	781		1186	794	758		1232	619	426		737	792	771		1251	690	624		783	626	1780		545	674	832		711	697	1503		670	568	1497
209		1162	770	755		1125	777	736		1179	620	412		739	730	758		1206	646	591		752	591	1711		525	603	870		717	617	1431		629	583	1504
210		1095	799	722		1147	675	705		1109	548	397		716	680	740		1129	583	565		670	575	1591		507	630	785		735	631	1363		583	554	1412
211		1088	772	693		1100	745	655		1117	583	410		696	725	749		1063	621	563		672	604	1605		504	606	778		656	670	1333		618	556	1331
212		1050	730	683		1044	727	651		1002	568	363		654	739	680		1058	581	556		655	568	1505		430	554	737		666	597	1269		548	528	1213
213		1006	722	675		1053	689	627		996	567	307		664	632	651		1065	620	546		627	528	1433		447	522	711		655	603	1155		527	509	1201
214		917	642	606		1009	704	648		956	495	319		623	686	632		1025	527	483		586	493	1377		417	565	643		624	564	1174		522	484	1210
215		917	699	601		937	627	628		944	476	344		569	622	625		980	541	475		595	519	1290		384	512	663		573	530	1138		460	445	1137
216		897	588	557		898	677	605		912	440	313		619	629	575		931	520	436		515	480	1253		384	487	640		513	504	1039		486	433	1083
217		843	605	561		893	624	539		870	473	298		566	582	599		910	543	451		537	431	1192		371	479	642		530	484	966		430	387	1056
218		783	603	537		853	646	570		894	452	291		553	559	555		876	491	455		505	462	1176		376	450	588		539	508	991		467	393	1055
219		814	542	538		820	570	511		837	464	298		566	618	551		766	495	432		490	447	1214		372	449	594		556	551	964		456	427	984
220		780	530	520		825	593	501		779	409	255		531	512	573		796	475	397		500	428	1156		322	458	516		509	474	957		445	402	924
221		786	439	480		797	597	548		733	422	250		505	525	555		739	447	389		440	386	1130		363	432	520		485	467	877		437	362	953
222		727	541	465		813	534	483		738	379	288		517	500	512		746	434	394		439	403	1003		326	402	483		449	436	848		376	327	883
223		696	492	418		732	576	435		679	369	237		441	523	461		697	406	394		434	336	1001		313	387	502		465	441	824		352	351	873
224		684	451	419		733	486	428		695	342	236		446	517	489		709	398	343		404	367	1010		276	367	506		461	402	752		364	344	802
225		641	465	425		729	546	418		722	375	228		437	503	434		702	396	333		401	315	966		330	370	449		428	408	800		360	357	792
226		673	412	458		652	512	411		660	344	242		427	492	403		644	377	329		365	340	885		275	398	453		412	402	746		372	330	819
227		618	418	399		688	548	385		644	367	212		442	478	430		700	358	337		422	365	898		280	392	470		420	393	747		332	332	759
228		569	465	396		604	478	354		601	313	213		439	461	407		687	355	297		371	331	840		281	373	457		372	403	678		315	312	750
229		565	426	374		661	435	363		659	319	239		402	425	386		631	312	308		377	314	804		297	323	426		371	352	730		364	311	686
230		573	411	367		636	460	392		564	283	211		397	427	384		640	311	304		364	345	816		273	324	354		335	349	673		325	261	750
231		539	430	328		636	420	332		624	326	204		399	430	366		562	327	284		348	321	745		216	319	412		382	334	630		303	270	668
232		587	366	330		565	432	328		529	274	209		345	401	330		576	345	307		356	306	800		276	311	377		339	329	583		323	290	638
233		502	391	295		595	428	343		560	282	166		371	423	354		554	299	272		362	312	754		253	269	353		331	333	557		304	284	624
234		526	386	342		573	399	347		528	257	178		334	393	353		527	321	267		298	272	711		236	316	327		312	332	568		292	298	598
235		520	370	311		554	420	325		583	279	180		371	383	317		507	304	259		326	281	671		227	295	313		325	318	517		283	283	575
236		524	363	318		560	385	298		519	300	161		354	400	339		525	285	242		332	308	673		227	294	340		329	332	568		265	283	604
237		516	312	324		538	415	339		525	295	197		373	364	308		519	311	243		333	297	673		233	288	369		337	324	566		288	256	617
238		473	348	304		509	375	311		491	240	167		342	373	344		495	277	277		288	290	619		222	282	317		281	333	525		309	230	577
239		494	334	295		514	388	303		497	250	158		343	384	282		501	245	245		308	244	607		204	292	306		296	318	519		276	223	518
240		491	270	282		510	386	285		472	277	184		335	373	259		498	260	233		307	256	617		236	290	351		339	285	488		276	236	555
241		470	353	299		469	350	264		461	230	161		327	343	296		519	301	239		276	277	619		211	270	305		298	310	499		246	252	567
242		451	315	255		513	352	280		487	241	173		295	340	260		462	270	206		282	263	548		211	250	300		274	294	484		257	217	510
243		461	316	255		449	354	264		476	258	173		295	367	272		456	260	210		332	282	571		212	280	318		286	299	449		252	217	502
244		488	316	297		509	331	269		455	268	158		302	376	249		490	250	218		296	259	515		238	267	317		274	315	471		255	227	486
245		441	287	228		492	359	248		445	241	143		323	342	269		490	256	229		320	260	573		194	240	286		263	276	440		251	209	508
246		465	292	250		514	366	249		447	277	144		333	317	247		430	278	200		268	230	532		215	274	306		266	270	453		264	229	471
247		441	337	259		470	267	273		453	219	148		293	344	230		485	287	228		254	257	544		202	253	286		261	256	483		277	238	488
248		417	304	241		491	357	242		467	235	144		323	343	265		463	290	193		271	243	494		193	249	283		270	278	463		270	276	488
249		439	309	227		469	345	246		435	259	168		289	305	237		435	286	194		265	245	477		190	295	300		287	268	436		275	218	480
250		410	307	248		459	314	237		452	275	117		289	312	260		453	269	246		282	245	531		228	255	270		252	258	415		255	226	473
251		442	306	247		463	377	245		438	221	136		287	331	246		463	263	206		254	227	487		188	272	276		258	272	405		244	231	481
252		401	319	239		477	308	241		430	239	135		334	328	225		489	259	187		264	211	488		209	272	262		280	245	426		268	252	463
253		390	305	243		428	319	244		418	238	126		290	317	244		471	258	214		269	247	482		201	252	243		263	265	406		229	220	443
254		421	326	241		449	312	237		432	250	149		278	349	228		431	261	215		274	252	490		199	265	240		269	279	384		277	222	436
255		425	315	233		462	349	214		413	227	145		282	315	254		477	234	203		264	236	442		182	255	260		267	278	390		248	222	452
256		443	319	244		445	301	219		466	247	136		308	310	250		444	258	178		248	217	477		177	238	235		263	293	343		268	251	458
257		462	304	235		430	358	234		469	231	121		285	317	222		468	280	185		246	229	453		212	279	266		249	265	377		265	253	440
258		431	285	231		440	352	225		479	235	115		268	342	206		485	275	202		283	224	440		160	272	263		258	267	396		256	227	463
259		469	304	255		490	330	230		462	283	138		265	350	245		459	252	205		262	245	505		207	258	263		259	287	392		265	260	459
260		443	300	249		432	307	226		451	253	130		279	293	213		436	248	179		267	232	402		225	260	272		289	249	338		253	240	472
261		417	333	277		471	385	239		447	266	150		328	292	218		454	246	201		278	233	482		199	263	261		257	273	386		248	242	445
262		468	332	238		434	312	231		466	230	140		268	303	226		459	250	198		257	236	425		230	242	296		262	227	342		246	244	467
263		502	359	265		427	325	223		437	264	146		263	332	244		458	275	204		227	229	507		203	280	260		291	275	390		267	267	455
264		447	304	237		449	325	230		480	259	155		269	280	224		459	314	196		293	268	465		232	277	257		249	266	400		280	237	484
265		427	319	236		455	354	228		493	300	140		263	331	207		497	293	211		252	260	479		217	286	246		295	280	375		286	238	463
266		489	315	248		441	342	225		536	252	127		271	337	219		475	292	210		278	250	445		209	297	260		283	285	349		295	291	443
267		437	361	260		431	317	229		490	253	144		283	327	229		479	285	220		251	244	456		230	311	276		290	277	405		293	255	483
268		503	391	279		458	339	233		511	262	150		290	308	240		494	285	212		284	228	507		235	297	282		275	297	417		285	298	476
269		471	355	243		432	329	223		503	238	119		279	320	244		527	285	211		255	250	497		252	303	261		289	271	415		266	287	505
270		485	388	303		495	355	228		529	284	147		270	342	239		461	320	239		257	251	485		252	292	297		279	308	400		274	273	520
271		523	359	279		463	373	234		516	272	146		282	361	238		520	262	200		298	228	504		248	295	329		270	295	371		285	291	528
272		527	356	265		442	368	212		524	313	138		297	332	219		538	311	214		270	277	466		246	321	285		287	277	381		306	295	511
273		550	387	265		470	352	238		556	287	145		291	351	220		552	267	220		293	261	495		265	333	295		286	317	393		344	295	498
274		530	379	297		496	367	287		583	305	169		317	357	230		534	346	239		263	276	458		239	391	330		312	326	401		308	295	524
275		551	431	288		485	344	256		593	316	170		288	363	245		593	324	261		319	288	547		263	344	333		316	318	424		350	303	554
276		602	410	281		504	367	238		588	304	157		318	364	239		540	353	239		291	300	473		240	364	345		295	326	391		338	343	499
277		621	413	255		486	364	261		603	367	172		296	381	264		629	319	220		324	273	521		292	383	334		300	344	448		341	347	543
278		597	446	279		484	387	230		649	335	160		331	417	250		649	357	241		369	314	495		264	405	323		325	330	399		365	363	567
279		658	458	308		508	385	233		617	363	168		303	383	244		664	375	251		290	297	514		331	372	322		331	328	432		372	372	569
280		635	518	313		546	430	240		625	378	176		346	394	261		705	419	254		302	310	505		319	427	341		340	376	422		380	359	610
281		655	489	282		577	446	258		705	373	167		352	425	241		713	393	265		367	338	573		307	408	328		346	364	431		386	362	620
282		591	548	329		543	414	244		728	389	182		324	428	278		731	409	270		362	278	527		353	384	358		343	354	432		406	378	589
283		688	515	319		522	422	276		734	393	189		371	378	271		721	463	278		362	361	539		315	448	371		330	368	471		425	425	567
284		701	567	364		578	496	264		787	406	212		365	448	257		757	471	282		386	353	550		358	483	383		393	399	497		443	421	660
285		731	527	347		583	444	291		794	384	160		347	459	313		739	467	318		349	333	566		354	466	349		371	396	486		441	392	695
286		768	533	373		619	478	274		798	456	205		411	493	255		862	497	310		342	380	578		326	457	411		377	442	453		433	458	673
287		827	633	359		617	485	285		835	478	215		417	492	315		816	538	298		415	382	531		398	509	385		393	385	513		500	475	719
288		870	610	415		648	469	275		814	411	207		410	462	294		812	536	309		427	393	593		381	537	370		416	439	514		517	498	702
289		849	643	412		671	511	306		893	506	238		381	494	321		877	566	346		406	407	644		433	554	452		388	467	492		473	520	713
290		899	699	389		703	487	268		977	509	225		439	489	307		889	544	312		438	426	590		416	585	448		414	474	487		497	533	775
291		963	719	425		672	550	301		999	554	199		438	510	318		980	530	353		455	466	627		472	594	434		466	541	502		519	567	761
292		905	763	419		700	583	328		1016	578	254		381	548	307		978	602	334		458	457	650		465	625	437		449	502	557		537	597	769
293		1021	755	429		742	547	303		1015	521	262		466	545	315		1017	573	385		469	459	649		463	694	431		499	537	525		570	564	811
294		963	764	446		757	608	318		1039	581	235		499	587	360		1098	657	399		482	486	662		517	659	478		467	554	564		620	682	820
295		1060	783	474		772	625	343		1091	591	262		491	546	348		1102	694	396		513	514	675		525	730	504		514	548	598		594	632	864
296		1113	846	505		842	628	320		1087	632	293		488	648	367		1204	719	382		552	488	701		527	784	512		510	592	594		681	662	924
297		1188	883	527		782	646	320		1149	692	302		510	659	349		1198	679	389		538	549	700		538	781	530		533	599	608		717	677	959
298		1182	934	557		884	693	340		1220	701	294		509	683	418		1238	744	372		574	547	766		622	795	553		591	634	668		689	701	1012
299		1285	972	548		880	666	365		1201	817	332		506	664	351		1321	800	451		575	613	759		610	791	581		563	656	672		784	734	1027
300		1215	936	575		917	699	357		1339	735	289		557	680	349		1427	800	490		615	621	761		679	878	611		656	699	671		775	752	1055
301		1332	1043	585		961	741	358		1378	809	305		605	742	453		1445	822	461		632	635	843		672	862	639		676	714	688		818	873	1140
302		1422	1034	604		989	730	377		1409	857	343		629	784	440		1471	810	498		639	618	802		689	988	633		645	732	740		843	899	1175
303		1431	1027	667		986	844	386		1433	865	345		674	820	420		1489	837	482		667	704	863		729	904	632		685	774	757		858	911	1126
304		1476	1135	637		1015	839	465		1502	854	335		633	838	447		1611	986	534		663	707	903		764	1011	705		701	799	723		954	889	1227
305		1521	1143	681		1103	866	450		1555	943	354		639	846	460		1609	985	516		748	699	970		787	1023	668		688	825	782		949	960	1226
306		1579	1190	685		1050	865	433		1578	956	366		708	842	492		1713	1144	573		749	741	961		792	1077	791		773	864	832		992	931	1286
307		1742	1226	712		1114	915	495		1662	1036	382		728	901	497		1757	1073	556		780	767	1089		866	1160	771		811	923	898		1056	1105	1362
308		1787	1403	735		1186	863	505		1800	1096	379		752	970	461		1836	1146	608		804	820	1129		936	1216	823		834	959	857		1082	1095	1437
309		1806	1352	787		1174	991	505		1772	1156	381		749	974	511		1898	1149	612		856	920	1123		925	1266	829		888	989	944		1098	1118	1458
310		1973	1396	810		1314	943	507		1828	1157	433		811	997	554		1991	1170	617		948	918	1095		964	1364	908		921	1010	963		1121	1174	1531
311		1951	1434	834		1260	1009	544		1906	1151	402		887	1042	511		2001	1231	659		978	929	1248		948	1357	840		898	1076	1009		1171	1236	1434
312		1976	1448	844		1344	1017	551		1891	1251	431		900	1056	548		2166	1307	637		943	930	1159		942	1429	925		961	1099	1038		1233	1353	1609
313		2029	1545	873		1396	1078	556		1988	1253	462		925	1094	566		2186	1369	673		1026	1024	1241		1120	1466	961		1044	1174	1094		1257	1267	1747
314		2198	1542	928		1442	1078	579		2124	1344	486		916	1118	635		2250	1372	728		1079	1032	1343		1155	1438	1029		1055	1175	1125		1351	1330	1759
315		2171	1570	905		1456	1110	608		2107	1430	492		960	1162	613		2390	1426	706		1129	1064	1384		1133	1483	1025		1111	1173	1174		1422	1386	1832
316		2288	1717	948		1499	1183	641		2211	1348	530		978	1156	666		2487	1454	751		1134	1122	1393		1234	1609	1134		1074	1263	1086		1376	1409	1806
317		2320	1690	984		1593	1205	663		2298	1511	525		977	1264	718		2492	1518	735		1155	1177	1452		1196	1595	1107		1142	1302	1232		1407	1533	1908
318		2459	1808	1006		1658	1268	683		2410	1564	530		1070	1300	696		2589	1554	759		1223	1272	1528		1267	1676	1174		1188	1405	1286		1574	1625	2028
319		2492	1860	1041		1671	1328	653		2417	1607	608		1047	1344	700		2607	1603	772		1293	1342	1502		1325	1742	1183		1289	1406	1283		1575	1642	2030
320		2562	1938	1058		1771	1395	706		2368	1640	592		1110	1348	738		2696	1685	784		1337	1332	1650		1351	1803	1189		1313	1498	1312		1646	1600	2029
321		2630	1991	1046		1767	1337	698		2506	1578	606		1138	1388	751		2741	1699	874		1368	1379	1581		1437	1790	1292		1358	1544	1393		1590	1688	2092
322		2670	1917	1043		1749	1399	738		2622	1652	599		1132	1371	772		2836	1689	874		1337	1375	1596		1307	1886	1224		1330	1558	1347		1697	1705	2050
323		2690	2068	1161		1844	1425	731		2562	1631	641		1183	1458	767		2869	1771	866		1471	1433	1800		1313	1823	1270		1328	1601	1430		1656	1749	2170
324		2759	2120	1089		1914	1480	777		2675	1777	607		1274	1492	741		3024	1860	829		1482	1450	1801		1550	2018	1281		1446	1715	1463		1726	1782	2274
325		2790	2069	1163		2000	1504	825		2628	1882	623		1267	1598	839		3033	1801	930		1517	1506	1875		1467	1979	1372		1497	1688	1531		1803	1812	2370
326		2881	2189	1154		1984	1585	804		2773	1885	651		1350	1562	872		3165	1998	862		1596	1494	1846		1537	2070	1385		1581	1746	1485		1793	1892	2255
327		2980	2233	1203		2039	1647	819		2711	1762	713		1355	1618	853		3097	1909	946		1613	1530	1920		1528	2073	1387		1588	1736	1533		1849	1863	2454
328		2956	2143	1212		1992	1616	828		2850	1840	639		1353	1660	835		3032	1895	944		1641	1594	1936		1528	2034	1417		1554	1786	1603		1852	1854	2410
329		2922	2249	1157		2044	1613	826		2849	1995	666		1303	1671	911		3179	1897	938		1558	1704	1905		1512	2069	1373		1591	1852	1588		1846	1863	2373
330		2946	2299	1197		2153	1654	873		2912	1930	694		1423	1617	885		3182	1997	983		1608	1689	1908		1557	2134	1424		1609	1888	1562		1895	1914	2411
331		3049	2274	1240		2107	1711	867		2862	1927	686		1441	1703	897		3303	1981	937		1687	1738	2078		1550	2194	1453		1673	1943	1628		1939	2001	2408
332		3197	2333	1240		2220	1740	839		2994	1972	709		1495	1774	904		3257	1981	932		1759	1734	2038		1616	2141	1481		1673	1936	1743		1932	1907	2435
333		3046	2296	1258		2204	1711	920		2900	1995	676		1548	1748	936		3352	2078	942		1825	1745	1972		1616	2182	1416		1720	2033	1744		2000	1953	2528
334		3089	2323	1254		2220	1773	939		2817	2003	691		1453	1711	930		3318	2025	937		1758	1846	2038		1676	2093	1400		1692	1971	1853		2022	1874	2434
335		3131	2364	1264		2244	1846	859		2923	1988	690		1493	1790	918		3300	2080	1029		1798	1814	2065		1627	2200	1523		1730	2003	1784		1977	1997	2567
336		3048	2299	1292		2322	1768	968		3113	1993	718		1477	1784	942		3299	2027	951		1811	1888	2197		1677	2164	1382		1725	2078	1794		1983	1955	2444
337		3134	2250	1229		2276	1838	937		2991	1989	729		1531	1833	954		3487	2056	979		1857	1828	2229		1548	2201	1461		1776	2092	1740		1972	2037	2565
338		3062	2312	1275		2327	1753	916		3008	1994	702		1534	1807	979		3357	2006	934		1821	1878	2207		1602	2195	1527		1831	2115	1838		1992	1986	2447
339		3043	2335	1275		2313	1865	954		2883	1962	684		1551	1870	984		3335	2042	934		1874	1797	2130		1554	2135	1487		1819	2004	1830		1944	1940	2529
340		3005	2232	1238		2237	1822	938		2837	1947	695		1504	1713	961		3258	1974	907		1816	1785	2077		1571	2067	1403		1723	2134	1776		1941	1948	2356
341		3078	2353	1245		2296	1803	943		2923	1912	686		1672	1876	903		3381	1971	949		1753	1842	2185		1599	2060	1448		1807	2072	1809		1872	1901	2501
342		2903	2332	1268		2357	1813	952		2871	1935	685		1596	1823	989		3279	1986	908		1803	1930	2167		1618	2126	1457		1778	2082	1868		1979	1913	2425
343		2949	2287	1224		2405	1814	935		2840	1910	695		1511	1943	932		3156	1950	885		1827	1798	2159		1496	2074	1387		1740	2022	1812		1989	1925	2458
344		2944	2268	1256		2288	1914	915		2847	1830	664		1573	1812	972		3222	1949	920		1896	1928	2118		1526	2044	1364		1853	2043	1745		1830	1833	2425
345		3018	2229	1238		2413	1812	926		2811	1783	656		1586	1917	952		3172	1962	937		1886	1860	2176		1518	2110	1413		1794	2114	1931		1861	1878	2402
346		2951	2171	1169		2349	1801	932		2805	1784	659		1528	1955	974		3121	1927	926		1808	1832	2194		1493	2014	1345		1791	2072	1809		1859	1927	2399
347		2833	2065	1222		2334	1761	887		2710	1872	647		1511	1864	907		3004	1808	907		1863	1764	2024		1449	1894	1289		1791	2060	1795		1812	1792	2418
348		2738	2050	1170		2333	1811	966		2676	1779	627		1419	1825	941		2850	1883	918		1746	1689	2063		1493	2020	1333		1713	1936	1814		1790	1765	2277
349		2750	2122	1151		2333	1854	875		2659	1829	631		1501	1773	962		3037	1803	901		1792	1751	2123		1452	1981	1313		1743	2033	1753		1728	1687	2325
350		2702	1984	1123		2264	1827	896		2551	1714	606		1472	1785	923		3035	1684	892		1774	1778	2056		1320	1874	1250		1686	1998	1722		1683	1762	2213
351		2680	1974	1103		2178	1772	939		2558	1606	608		1461	1780	874		2855	1673	799		1702	1714	1929		1382	1823	1365		1708	1934	1664		1713	1612	2201
352		2610	1896	1093		2146	1671	864		2527	1611	554		1422	1772	924		2857	1693	825		1747	1636	1992		1345	1773	1226		1655	1938	1662		1532	1549	2164
353		2598	1872	1083		2094	1733	898		2471	1665	594		1319	1750	865		2718	1704	854		1643	1641	1916		1306	1708	1260		1615	1909	1645		1502	1583	2096
354		2527	1820	1016		2082	1609	841		2359	1535	567		1432	1693	863		2653	1616	802		1646	1647	1895		1201	1671	1155		1517	1842	1653		1517	1624	2074
355		2391	1816	958		2074	1735	814		2354	1606	510		1316	1683	868		2560	1522	839		1619	1642	1915		1218	1598	1119		1666	1773	1697		1486	1492	1961
356		2281	1777	1019		2141	1623	858		2209	1440	563		1368	1661	862		2498	1550	733		1513	1539	1810		1124	1596	1111		1497	1702	1549		1462	1503	1947
357		2208	1718	986		2059	1630	829		2223	1364	544		1310	1548	807		2429	1510	728		1485	1553	1907		1123	1557	1122		1471	1658	1539		1385	1414	1875
358		2222	1620	917		2082	1623	761		2192	1375	494		1327	1594	824		2417	1429	736		1554	1475	1842		1140	1536	1158		1488	1778	1471		1341	1279	1915
359		2185	1578	945		1958	1540	764		2064	1327	515		1268	1545	814		2344	1345	711		1380	1381	1800		1106	1450	1063		1408	1634	1502		1345	1271	1859
360		2074	1616	891		1856	1484	777		2119	1303	467		1234	1537	750		2156	1338	679		1416	1486	1770		1000	1412	990		1355	1685	1459		1257	1235	1728
361		2012	1489	854		1866	1437	757		1969	1239	449		1196	1476	778		2240	1376	657		1336	1385	1688		991	1354	1044		1390	1496	1421		1247	1268	1627
362		2027	1489	842		1858	1360	719		1960	1194	465		1189	1407	750		2059	1268	660		1312	1288	1663		983	1227	979		1366	1503	1402		1208	1164	1621
363		1956	1446	854		1794	1432	710		1874	1221	454		1143	1470	703		2038	1263	640		1282	1298	1656		949	1260	976		1289	1432	1362		1175	1090	1598
364		1888	1355	833		1645	1404	683		1808	1135	434		1073	1292	702		1949	1189	607		1271	1217	1599		898	1176	972		1280	1377	1320		1054	1035	1593
365		1765	1318	779		1647	1371	666		1785	1117	418		1131	1338	698		1966	1176	626		1280	1207	1493		866	1157	851		1220	1306	1200		1038	1078	1495
366		1800	1289	773		1689	1311	667		1699	1067	437		1140	1343	693		1919	1097	606		1207	1156	1443		804	1140	844		1206	1378	1159		1045	1052	1463
367		1744	1236	787		1606	1287	652		1688	1040	402		1046	1326	675		1790	1100	594		1150	1167	1586		786	1066	881		1198	1333	1180		1004	939	1477
368		1663	1262	711		1570	1258	680		1616	935	357		1019	1228	654		1666	1050	538		1163	1120	1387		753	968	776		1092	1247	1195		949	941	1425
369		1561	1237	736		1520	1271	615		1532	901	407		986	1207	627		1623	1010	568		1082	1055	1376		750	1021	755		1096	1159	1163		956	876	1336
370		1544	1118	682		1519	1235	636		1523	923	362		986	1210	642		1619	1006	488		1012	1070	1339		755	1032	699		1009	1155	1090		911	896	1331
371		1479	1096	648		1542	1196	615		1468	894	367		933	1127	643		1524	943	530		1013	1045	1368		711	967	785		996	1180	1059		828	821	1363
372		1424	1098	702		1456	1142	554		1475	825	357		972	1120	622		1492	902	509		1025	1033	1257		710	913	718		958	1083	1061		806	821	1234
373		1381	1018	667		1401	1115	542		1425	797	331		883	1074	606		1463	889	484		938	927	1298		643	911	700		969	1070	1007		807	793	1193
374		1293	980	602		1352	1021	527		1261	788	330		844	1042	559		1455	805	493		915	917	1230		609	854	635		920	977	1006		738	726	1149
375		1275	959	543		1323	985	541		1289	746	334		872	1016	537		1394	837	482		926	877	1127		607	805	649		855	1021	1041		694	693	1166
376		1300	949	571		1257	1033	509		1241	716	307		832	1009	545		1288	803	419		864	901	1168		584	752	642		836	1001	937		718	668	1075
377		1247	960	524		1228	1013	550		1241	779	313		852	928	562		1231	711	455		823	784	1107		582	755	606		804	940	931		712	708	1035
378		1123	818	507		1203	971	491		1214	695	284		780	984	569		1232	693	418		873	733	1059		551	729	579		769	898	851		710	686	1031
379		1158	816	538		1196	948	509		1154	635	293		750	921	503		1191	725	404		796	721	1053		554	702	600		780	891	901		668	646	1041
380		1113	807	518		1184	952	487		1086	712	265		764	935	539		1216	667	412		787	755	1009		500	698	587		750	852	879		634	609	990
381		1035	786	479		1048	887	452		1056	643	265		719	930	468		1091	626	387		700	687	972		466	672	530		726	802	813		651	600	920
382		982	719	469		1124	827	445		1017	603	262		664	843	441		1160	610	372		741	685	939		484	671	524		717	776	823		612	532	971
383		1005	789	485		1153	937	422		1020	613	280		726	812	417		1069	593	355		717	667	974		497	581	555		712	760	792		590	554	892
384		990	735	447		1099	814	443		982	527	264		684	807	421		1029	580	356		670	667	877		449	585	516		692	756	762		556	486	861
385		966	669	457		1005	780	409		932	489	253		675	840	444		1040	600	360		645	655	875		452	536	502		583	699	743		548	526	803
386		914	648	440		977	820	433		953	523	226		645	768	412		967	585	338		579	623	929		415	555	469		663	718	751		518	486	828
387		896	689	415		957	765	399		884	531	230		616	804	434		872	524	330		623	606	824		382	538	462		629	677	741		502	476	835
388		824	606	405		995	771	418		881	508	213		612	714	434		878	536	325		612	573	858		396	526	427		588	682	733		488	461	775
389		836	657	423		943	735	372		896	472	204		641	702	442		873	519	308		614	606	800		412	467	485		575	624	645		481	485	727
390		833	622	405		870	744	409		835	470	215		585	671	374		840	491	300		546	533	833		409	514	456		515	602	675		479	445	735
391		835	588	373		925	712	386		832	528	217		569	706	406		887	477	324		503	544	774		391	542	427		531	610	636		448	445	759
392		744	576	380		788	674	347		827	430	220		535	613	384		835	462	291		530	500	763		373	407	434		529	595	626		389	428	726
393		794	577	354		782	682	330		745	394	193		515	673	342		743	476	295		489	475	722		315	469	374		476	537	580		429	423	704
394		735	541	364		733	631	343		715	415	180		508	642	375		738	439	330		505	460	724		321	465	396		508	552	599		426	409	672
395		707	498	320		794	620	322		680	428	185		519	597	377		721	465	277		543	488	696		340	428	381		468	573	614		382	366	653
396		692	520	350		824	608	352		688	443	198		515	648	385		706	426	291		467	459	663		304	421	403		435	469	583		350	361	670
397		649	499	332		768	613	314		736	357	198		484	599	327		677	450	287		471	440	643		301	417	364		474	492	574		386	375	659
398		695	500	314		748	590	286		704	413	184		461	573	323		716	386	247		491	385	668		329	428	364		443	483	574		386	351	622
399		689	481	301		675	548	299		646	386	189		477	560	342		717	394	242		424	446	606		289	394	358		379	474	549		416	386	612
400		636	496	320		775	600	310		633	375	169		475	511	324		698	404	272		440	430	627		314	429	368		430	511	536		355	382	621
401		686	464	306		738	529	301		673	360	155		434	565	285		676	400	262		399	416	648		310	390	351		440	485	496		349	364	573
402		631	414	317		709	551	347		636	360	178		443	509	327		637	423	268		419	414	650		307	375	318		415	466	488		357	340	571
403		633	439	287		754	554	297		640	351	177		452	520	303		666	365	244		444	388	618		303	371	345		379	453	507		369	351	574
404		544	464	318		699	499	285		595	309	147		424	515	306		566	411	254		425	378	587		265	346	311		423	463	492		355	329	543
405		559	458	271		660	511	304		620	307	150		427	531	267		626	363	218		388	391	588		287	346	331		402	444	461		353	336	553
406		578	438	282		620	523	264		599	363	148		367	487	282		604	381	229		406	380	567		294	392	306		431	450	450		348	312	566
407		583	451	286		616	485	292		581	301	143		387	484	303		610	361	239		378	348	565		269	367	288		389	428	468		354	325	517
408		569	450	283		651	456	247		606	336	152		416	513	288		584	359	224		385	338	556		282	350	335		394	402	439		312	319	537
409		597	459	291		640	514	297		562	326	134		395	482	264		587	355	235		396	399	584		275	364	293		392	432	452		330	332	540
410		555	367	275		601	506	297		579	353	159		383	438	246		612	376	223		360	355	565		239	306	311		363	388	467		311	338	525
411		547	373	289		592	482	264		559	334	155		366	456	263		550	350	220		341	351	477		251	361	282		351	392	446		347	337	485
412		563	435	259		654	464	254		611	317	148		378	476	271		604	350	195		338	376	545		267	317	291		358	384	425		351	295	526
413		559	405	273		633	463	240		543	324	149		391	488	268		572	316	210		343	345	519		247	368	281		322	407	428		337	337	493
414		580	404	258		585	462	273		540	326	157		370	470	294		555	338	204		355	348	517		259	368	307		374	367	414		327	309	472
415		566	422	248		563	442	233		561	311	137		360	413	255		534	359	203		321	330	528		256	356	329		332	360	421		316	319	485
416		547	384	264		560	480	262		523	301	128		381	416	270		580	345	203		330	322	499		276	304	277		346	395	418		280	308	486
417		506	427	248		553	440	225		570	342	140		348	442	254		545	328	223		317	300	544		253	349	283		347	368	419		280	296	461
418		554	421	274		597	443	259		579	327	153		357	485	233		581	360	190		379	326	514		243	314	271		347	358	391		313	319	507
419		533	397	273		571	412	248		574	326	126		375	426	247		500	319	169		360	315	472		248	337	273		313	354	387		321	296	455
420		517	367	264		496	442	227		550	306	127		391	451	265		546	326	208		345	317	478		253	359	290		336	364	436		324	299	486
421		533	392	253		570	420	237		549	304	133		380	403	240		575	312	222		354	315	512		239	313	283		317	424	408		334	324	478
422		519	407	278		554	418	227		508	306	136		337	397	243		580	330	196		333	330	458		282	346	263		347	356	409		309	271	449
423		508	398	245		560	447	235		573	310	139		322	412	215		567	363	211		336	299	498		270	366	277		347	359	431		319	339	471
424		568	408	260		547	417	229		531	333	134		343	435	262		586	334	213		318	337	439		268	346	279		296	375	407		325	330	460
425		525	386	231		581	455	243		576	306	127		341	380	244		547	342	211		327	338	452		266	322	273		342	362	413		304	336	407
426		515	420	259		562	430	214		560	301	122		339	406	251		540	349	191		323	354	486		254	353	275		341	402	383		351	337	468
427		530	397	250		516	448	240		593	301	171		333	379	234		553	339	184		354	328	444		258	371	270		316	374	397		327	343	448
428		614	410	287		516	440	242		590	329	134		369	422	227		585	359	198		323	321	480		267	364	269		316	387	425		295	341	473
429		540	413	254		508	418	224		560	328	135		308	424	225		604	361	175		306	301	422		285	387	267		343	359	405		345	360	456
430		560	412	225		486	409	219		524	312	134		336	413	240		558	347	193		315	304	462		269	353	235		315	335	395		326	306	464
431		566	381	288		540	409	240		569	353	142		332	376	209		578	343	233		339	310	430		274	363	280		307	354	388		357	339	496
432		558	395	235		540	405	241		569	347	128		314	415	228		596	331	212		332	325	466		268	386	263		327	343	363		316	351	486
433		594	408	236		539	423	242		579	299	132		356	419	255		601	345	196		312	316	481		285	361	296		330	331	389		318	333	511
434		600	410	232		550	423	216		583	351	121		311	394	212		578	366	200		313	309	432		273	375	275		334	390	379		337	314	440
435		610	392	291		515	390	253		624	333	139		331	423	224		623	363	194		356	326	461		282	374	274		347	382	416		331	326	548
436		586	430	273		495	435	238		573	321	157		377	430	224		669	340	213		353	304	462		287	378	284		327	375	386		346	345	498
437		628	427	259		542	424	212		675	337	173		370	373	265		614	367	210		323	320	445		286	404	331		358	357	402		380	329	501
438		624	451	276		545	460	237		618	333	125		367	428	252		648	393	192		317	365	459		330	379	266		344	354	348		370	376	519
439		603	469	282		537	463	235		658	392	140		332	437	225		716	384	233		340	343	478		308	409	286		347	386	380		379	383	552
440		641	455	264		563	447	232		692	389	167		379	428	260		683	391	231		351	359	445		351	477	311		351	365	430		415	386	514
441		657	489	301		542	440	191		691	390	154		382	494	243		677	402	212		379	338	424		323	428	301		341	386	444		398	373	504
442		669	518	304		556	440	209		704	387	156		380	395	241		703	394	201		340	351	497		339	460	313		356	418	365		406	417	561
443		733	496	281		614	467	200		702	431	147		364	435	281		776	403	249		361	330	456		342	450	299		368	402	382		426	412	557
444		690	537	313		569	449	255		770	377	153		409	442	221		713	462	223		377	346	492		343	484	329		423	443	404		399	420	555
445		762	497	305		567	485	228		760	405	176		382	446	248		767	472	261		385	411	483		392	465	304		363	445	389		433	431	579
446		709	539	301		607	443	228		746	431	180		428	455	252		742	470	274		368	390	518		364	480	339		371	420	387		468	421	616
447		760	539	299		591	454	201		724	438	174		396	484	253		767	461	245		364	388	479		397	502	330		411	430	427		444	491	591
448		795	596	335		627	531	226		725	460	200		448	441	217		813	477	266		405	405	478		402	539	354		381	413	421		502	458	576
449		809	561	329		590	497	216		804	450	186		371	471	234		847	529	270		387	378	488		388	508	332		399	425	437		497	484	616
450		787	639	311		636	528	268		809	484	166		421	485	278		807	547	275		409	393	503		424	574	326		395	464	417		465	516	657
451		841	612	308		661	532	261		855	495	190		433	543	264		845	495	288		411	453	506		415	550	371		439	455	439		520	529	711
452		820	637	340		665	525	223		872	507	193		435	487	284		943	537	246		430	412	534		432	575	337		402	460	404		535	564	613
453		844	684	371		674	549	247		860	506	206		446	488	299		1001	576	296		439	396	530		472	610	353		399	466	442		537	547	629
454		949	702	339		674	575	279		926	562	173		446	541	286		957	600	301		437	443	554		469	636	383		423	487	456		536	581	652
455		1032	711	406		699	531	297		963	505	216		419	561	271		954	574	265		482	450	572		467	617	414		470	495	476		504	581	715
456		897	750	390		629	587	282		938	570	192		446	548	290		969	559	294		489	449	574		472	668	418		440	468	426		565	637	734
457		971	745	388		723	555	283		943	604	257		435	561	316		1077	652	311		468	499	598		529	671	445		462	560	543		624	636	767
458		1036	815	405		732	620	303		1050	624	217		502	576	289		1138	667	334		495	525	584		490	768	459		519	558	495		594	651	822
459		997	790	423		713	589	270		1068	665	216		500	596	284		1120	637	330		492	465	591		480	745	465		486	612	508		636	639	856
460		1029	838	412		775	581	277		1133	657	255		499	595	300		1093	703	333		544	512	652		584	741	494		485	575	515		680	716	828
461		1113	837	411		773	638	292		1193	679	247		512	557	321		1211	710	347		525	519	649		594	832	474		489	606	545		713	725	802
462		1183	900	449		780	657	303		1233	700	234		486	662	325		1280	819	338		559	550	621		606	848	509		519	676	532		714	754	875
463		1167	931	475		794	683	272		1206	754	239		542	682	311		1197	798	373		559	555	588		557	842	547		567	626	535		737	739	892
464		1193	955	429		851	705	313		1243	784	245		542	628	304		1258	837	393		588	548	659		661	826	537		612	611	576		802	784	899
465		1254	958	486		859	691	300		1302	775	228		568	662	328		1370	897	400		610	597	634		659	922	535		601	714	556		811	823	940
466		1310	1014	486		834	726	327		1333	809	286		572	685	368		1400	913	391		647	661	642		698	956	547		626	700	553		862	897	931
467		1320	1022	496		848	755	331		1383	831	273		583	636	323		1553	867	425		641	656	695		692	997	601		674	705	623		842	876	1024
468		1380	1101	522		928	776	345		1385	791	264		598	729	319		1444	915	412		691	648	696		739	984	558		585	764	569		890	923	1014
469		1465	1126	539		929	818	348		1491	879	301		586	766	349		1565	866	398		629	683	758		724	1023	610		653	733	631		922	876	1092
470		1425	1118	533		961	777	324		1391	937	286		607	819	370		1577	1002	469		676	681	705		731	1007	637		627	797	629		950	962	1076
471		1465	1210	564		1009	784	365		1552	903	278		623	843	364		1626	1010	462		734	753	756		830	1116	614		721	832	660		1027	1036	1146
472		1524	1306	582		988	832	383		1604	976	304		697	851	372		1700	1035	441		737	761	776		873	1147	645		763	848	650		1002	1050	1133
473		1595	1237	584		1041	862	377		1673	1005	329		697	874	394		1834	1050	487		736	775	803		817	1206	679		768	923	697		1048	1090	1145
474		1611	1287	572		1083	913	353		1633	1114	317		641	917	381		1756	1116	487		813	824	822		964	1205	671		770	970	731		1095	1071	1188
475		1691	1306	607		1129	879	375		1774	1039	365		757	938	363		1828	1146	498		814	772	822		852	1293	652		760	908	688		1127	1142	1201
476		1819	1353	616		1144	935	414		1821	1085	342		711	841	412		1848	1198	509		828	836	858		935	1257	723		849	981	738		1110	1147	1249
477		1802	1331	714		1174	955	410		1861	1157	322		777	969	419		1921	1249	503		892	857	849		922	1314	707		918	965	736		1157	1232	1310
478		1782	1401	651		1215	991	422		1758	1183	351		804	962	422		1898	1258	531		925	912	962		976	1402	778		860	1056	732		1179	1271	1337
479		1869	1378	686		1297	1037	394		1895	1194	339		798	1021	434		2026	1267	532		864	945	934		1060	1395	784		926	1114	809		1214	1200	1345
480		1899	1505	645		1234	924	444		1893	1223	395		832	1061	417		2029	1332	518		985	916	892		1035	1390	793		920	1112	796		1223	1278	1290
481		1915	1567	747		1245	1024	467		1969	1233	375		840	1033	429		2126	1252	564		979	989	964		1005	1463	840		918	1064	792		1228	1285	1411
482		2120	1507	687		1344	1099	428		2017	1284	417		898	1102	503		2241	1358	594		977	1017	932		1031	1526	805		988	1141	813		1307	1368	1435
483		2084	1669	710		1362	1153	469		2057	1280	412		865	1180	515		2219	1480	574		1105	1087	1002		1108	1464	807		987	1131	881		1358	1361	1502
484		2184	1670	790		1433	1126	438		2086	1368	415		963	1194	496		2332	1365	538		1051	1076	1050		1123	1450	836		1086	1241	849		1393	1369	1502
485		2124	1674	751		1425	1121	464		2117	1368	433		931	1212	521		2281	1439	608		1120	1073	1085		1168	1538	803		1071	1303	917		1364	1420	1454
486		2228	1689	777		1517	1192	499		2183	1439	418		1040	1227	514		2359	1463	586		1079	1206	1115		1175	1635	929		1112	1317	877		1423	1461	1540
487		2263	1707	801		1481	1200	498		2183	1410	410		959	1265	481		2439	1492	657		1168	1188	1127		1134	1720	958		1129	1363	961		1473	1499	1628
488		2336	1770	799		1531	1273	522		2206	1455	433		1012	1214	494		2418	1622	642		1182	1195	1129		1203	1706	877		1145	1330	908		1486	1538	1553
489		2349	1792	830		1495	1294	487		2288	1518	452		1055	1413	530		2543	1569	656		1171	1267	1206		1295	1747	940		1214	1445	953		1463	1497	1628
490		2366	1792	810		1532	1262	516		2264	1494	421		1013	1313	540		2546	1545	624		1225	1281	1140		1240	1658	923		1197	1459	971		1492	1474	1639
491		2407	1749	817		1664	1256	515		2271	1511	447		1068	1340	514		2629	1556	650		1255	1322	1182		1240	1746	967		1259	1486	1003		1546	1513	1673
492		2326	1796	812		1658	1349	520		2289	1583	464		1037	1337	567		2595	1593	651		1270	1324	1206		1280	1727	926		1208	1507	947		1513	1561	1692
493		2369	1850	829		1665	1337	509		2391	1563	423		1045	1411	586		2594	1515	635		1280	1357	1230		1286	1737	975		1276	1510	1023		1486	1653	1687
494		2377	1802	869		1762	1452	564		2358	1582	478		1133	1401	555		2709	1669	691		1353	1465	1211		1272	1764	957		1282	1618	1069		1561	1612	1771
495		2432	1905	807		1704	1428	580		2398	1590	464		1180	1486	590		2719	1638	627		1305	1435	1247		1316	1824	1017		1325	1549	1029		1533	1640	1668
496		2494	1837	887		1688	1475	533		2381	1634	444		1133	1437	549		2558	1734	645		1387	1425	1177		1306	1818	972		1344	1626	1091		1671	1726	1762
497		2500	1884	853		1794	1409	555		2485	1649	486		1159	1526	563		2688	1712	701		1480	1476	1284		1252	1771	994		1384	1675	1064		1600	1602	1784
498		2493	1912	893		1746	1466	617		2488	1737	473		1219	1503	632		2777	1667	680		1471	1545	1312		1317	1875	982		1385	1649	1095		1636	1614	1819
499		2528	1908	879		1797	1521	552		2448	1555	471		1171	1485	610		2636	1755	654		1475	1475	1307		1336	1794	1042		1497	1741	1120		1632	1664	1728
500		2628	1931	883		1874	1495	556		2421	1551	482		1242	1539	629		2835	1706	672		1478	1505	1345		1303	1846	1036		1385	1720	1117		1608	1602	1775
501		2495	2008	912		1852	1530	579		2536	1635	491		1142	1586	608		2780	1772	720		1537	1529	1324		1366	1851	1016		1447	1678	1131		1613	1619	1813
502		2570	2016	899		1912	1653	625		2458	1712	460		1254	1567	651		2781	1701	660		1499	1597	1387		1318	1917	1054		1430	1709	1078		1641	1666	1795
503		2598	1918	924		1996	1505	611		2388	1701	479		1228	1567	612		2815	1810	647		1539	1516	1412		1356	1793	965		1560	1844	1228		1631	1677	1831
504		2475	2002	928		1951	1593	620		2459	1649	493		1242	1584	666		2845	1751	671		1629	1607	1396		1388	1880	999		1494	1784	1200		1606	1616	1757
505		2615	1975	869		1873	1673	643		2496	1691	484		1273	1701	634		2783	1665	731		1605	1588	1445		1387	1889	1085		1509	1821	1162		1699	1691	1806
506		2605	1906	859		1948	1638	638		2537	1691	494		1310	1603	667		2691	1724	674		1555	1623	1403		1288	1800	1026		1564	1837	1156		1627	1661	1699
507		2481	1993	910		1964	1612	642		2469	1597	487		1330	1659	637		2683	1672	693		1577	1664	1355		1278	1931	1022		1461	1833	1197		1650	1665	1807
508		2520	1944	873		2020	1613	634		2456	1707	490		1360	1661	679		2753	1748	728		1581	1683	1445		1409	1792	1017		1541	1858	1179		1577	1592	1797
509		2564	1939	831		2036	1661	665		2368	1639	472		1314	1640	703		2766	1747	671		1579	1666	1393		1254	1775	1035		1571	1889	1151		1637	1621	1791
510		2476	1926	896		2066	1659	648		2381	1586	451		1353	1734	672		2803	1695	720		1620	1694	1382		1280	1799	1037		1637	1899	1182		1565	1607	1772
511		2373	1944	908		1971	1569	607		2313	1602	479		1302	1688	657		2705	1610	693		1520	1626	1421		1297	1763	990		1581	1893	1240		1510	1610	1629
512		2498	1935	872		1953	1638	642		2394	1544	448		1305	1665	670		2641	1586	661		1556	1630	1421		1293	1741	1040		1443	1859	1231		1574	1541	1787
513		2375	1844	870		1983	1649	614		2345	1522	448		1276	1682	624		2638	1659	626		1480	1572	1380		1212	1678	973		1481	1803	1112		1492	1513	1712
514		2312	1766	862		1921	1641	624		2227	1551	484		1269	1637	655		2593	1618	637		1623	1558	1441		1189	1726	977		1510	1875	1203		1529	1586	1747
515		2360	1796	873		2005	1602	623		2234	1546	456		1275	1646	620		2510	1541	686		1542	1642	1425		1242	1671	966		1621	1812	1164		1519	1509	1648
516		2313	1820	807		2004	1641	579		2249	1514	464		1310	1691	625		2561	1511	654		1567	1603	1414		1176	1699	969		1499	1818	1207		1379	1440	1652
517		2274	1753	836		1906	1556	630		2204	1470	464		1301	1621	604		2542	1556	664		1455	1675	1352		1115	1601	949		1461	1827	1172		1377	1427	1685
518		2202	1737	814		1930	1568	613		2231	1416	451		1282	1693	617		2456	1449	642		1578	1623	1404		1141	1567	910		1495	1796	1182		1421	1446	1628
519		2206	1692	817		1957	1591	629		2127	1379	433		1286	1606	612		2406	1501	628		1582	1572	1374		1139	1479	982		1436	1712	1195		1375	1337	1551
520		2173	1645	799		1843	1596	581		2123	1372	436		1244	1534	595		2294	1424	626		1521	1572	1408		1068	1556	912		1490	1707	1150		1371	1413	1556
521		2158	1628	791		1876	1534	566		2049	1372	416		1257	1555	627		2245	1412	613		1509	1573	1272		1100	1464	883		1460	1714	1148		1309	1355	1581
522		2001	1585	836		1860	1563	600		2096	1355	405		1184	1607	572		2168	1357	640		1401	1496	1307		1018	1442	913		1433	1646	1107		1269	1235	1492
523		2011	1589	746		1822	1573	621		2015	1268	448		1200	1475	589		2213	1329	599		1449	1464	1341		1013	1426	899		1366	1647	1125		1258	1273	1517
524		2109	1542	734		1825	1595	614		2005	1351	388		1265	1585	636		2225	1349	604		1440	1590	1340		1058	1409	898		1378	1716	1142		1249	1248	1572
525		2004	1496	788		1811	1498	614		2001	1247	380		1218	1486	572		2075	1324	612		1391	1414	1286		983	1316	882		1381	1698	1111		1147	1248	1475
526		1931	1515	773		1746	1404	568		1928	1246	393		1124	1457	603		2052	1265	533		1415	1463	1316		1025	1277	805		1312	1565	1051		1188	1148	1476
527		1902	1436	677		1759	1448	576		1864	1176	365		1079	1430	542		2038	1306	558		1370	1392	1238		928	1237	812		1307	1553	1027		1235	1161	1430
528		1829	1379	707		1779	1343	529		1828	1137	357		1143	1444	548		1914	1252	536		1320	1430	1183		873	1280	820		1353	1557	1055		1123	1172	1359
529		1859	1369	671		1725	1381	560		1792	1138	403		1148	1481	553		1964	1213	539		1291	1377	1274		924	1173	821		1279	1587	1063		1095	1129	1346
530		1679	1322	763		1737	1370	567		1711	1067	381		1089	1373	556		1905	1188	511		1238	1289	1258		848	1136	819		1297	1532	1099		1098	1110	1375
531		1763	1314	585		1687	1375	560		1715	1096	362		1067	1401	542		1872	1072	539		1258	1377	1173		881	1183	733		1276	1513	1003		1067	1031	1293
532		1770	1297	656		1688	1340	533		1662	1038	359		1048	1428	608		1744	1084	480		1267	1343	1130		870	1163	744		1226	1472	946		1045	967	1254
533		1730	1297	673		1505	1349	532		1653	1047	347		1051	1384	551		1826	1036	494		1241	1315	1135		830	1090	738		1172	1421	967		991	1041	1294
534		1562	1211	600		1541	1293	506		1575	1049	353		977	1323	559		1725	1055	480		1180	1201	1093		786	1049	726		1117	1327	998		967	897	1249
535		1511	1156	603		1521	1322	480		1650	900	382		1014	1219	567		1691	1009	491		1133	1327	1109		805	1079	689		1096	1402	948		1005	882	1172
536		1518	1121	605		1498	1182	523		1448	949	332		995	1310	513		1620	990	452		1136	1144	1108		772	1006	710		1112	1352	910		936	920	1185
537		1514	1109	574		1489	1257	484		1475	900	312		934	1265	517		1580	989	460		1085	1108	1020		764	1001	666		1062	1249	897		885	926	1197
538		1397	1039	605		1417	1190	513		1462	850	311		938	1208	529		1521	934	470		1007	1146	1059		705	936	650		1060	1202	852		863	896	1116
539		1344	1069	568		1471	1127	472		1329	839	270		934	1194	523		1532	937	412		1047	1113	1051		695	940	587		976	1219	877		849	866	1058
540		1326	1027	563		1451	1189	485		1364	782	300		954	1079	504		1502	842	417		1092	1087	987		712	876	626		1036	1246	877		813	854	1143
541		1331	988	526		1393	1078	441		1313	828	298		918	1116	467		1427	837	453		972	1053	1009		644	874	609		972	1133	843		840	775	1109
542		1256	1007	511		1397	1093	451		1314	858	297		883	1080	457		1290	849	414		974	983	913		638	863	623		1023	1091	827		751	740	1069
543		1328	972	508		1315	1181	432		1327	778	273		856	1069	446		1482	833	391		891	925	899		618	806	620		906	1059	803		744	743	973
544		1231	893	531		1339	1107	420		1226	720	283		815	1076	436		1304	816	363		969	921	926		616	744	630		894	1048	761		731	724	1004
545		1232	853	530		1304	1030	417		1170	757	267		793	1033	469		1260	738	401		946	949	955		619	786	590		897	1041	819		727	698	998
546		1163	885	478		1297	1033	407		1193	693	310		784	1069	486		1267	742	376		844	930	964		598	788	597		840	962	713		705	703	1026
547		1036	888	487		1212	1024	433		1132	646	248		808	1002	414		1185	749	388		842	828	871		549	771	530		833	954	710		678	698	931
548		1163	852	453		1214	945	371		1125	673	261		746	991	409		1216	714	372		806	852	836		505	719	517		771	933	700		662	626	945
549		1076	820	449		1187	900	403		1080	642	231		717	923	391		1158	674	351		841	826	857		526	757	534		833	944	752		690	568	934
550		1063	866	429		1202	957	363		1099	614	220		757	876	418		1097	668	360		823	783	786		533	647	510		762	858	727		607	610	954
551		965	716	407		1073	921	381		1015	589	240		724	900	410		1040	638	360		774	764	824		505	673	456		745	859	681		584	594	908
552		1058	746	420		1097	917	424		1040	647	218		714	883	420		1025	657	308		770	711	813		456	651	466		706	840	599		563	544	832
553		1015	744	464		1129	880	351		988	609	225		681	858	394		1077	662	356		697	701	768		464	645	431		654	828	631		579	529	817
554		1014	731	395		1116	889	364		1037	592	235		671	866	369		979	604	342		811	697	766		433	580	490		719	788	723		558	616	840
555		935	700	378		1059	841	396		879	587	245		645	864	411		978	593	330		665	696	797		461	643	472		688	771	618		531	560	767
556		919	741	416		1065	806	339		933	583	213		671	748	362		1031	611	323		689	715	732		505	556	470		664	756	639		546	530	817
557		947	702	431		1048	847	329		944	530	216		624	788	364		984	565	297		642	680	758		424	557	460		710	764	643		530	504	807
558		905	666	384		1001	771	337		936	541	192		624	764	362		957	565	281		613	622	772		439	570	456		640	770	622		507	492	771
559		848	644	402		931	735	344		812	494	188		622	769	344		952	503	317		633	620	723		427	541	459		602	713	636		496	440	739
560		831	614	380		949	760	312		884	465	169		620	738	347		857	538	294		624	589	717		377	517	458		597	657	563		494	463	730
561		791	608	394		884	799	353		849	489	209		556	768	349		885	511	316		548	537	696		361	548	405		602	638	568		473	443	736
562		773	605	364		899	725	320		815	469	187		573	758	363		842	525	269		602	580	666		386	477	409		594	640	553		447	507	793
563		776	621	391		890	695	331		812	465	197		580	741	349		809	501	264		565	547	651		357	485	421		561	674	533		480	473	692
564		783	551	376		866	744	317		815	440	203		559	711	345		802	487	275		531	532	664		393	437	374		572	620	605		450	444	702
565		698	555	380		851	681	316		741	430	188		547	649	309		780	485	260		545	533	646		374	470	400		477	582	527		424	445	659
566		731	527	327		839	656	310		754	439	190		540	656	284		800	466	280		488	507	583		370	468	399		506	603	529		482	464	660
567		714	561	358		788	664	293		751	443	200		557	660	314		798	465	287		519	526	614		367	518	403		539	599	507		427	436	712
568		764	550	343		813	646	320		809	391	220		500	647	319		745	479	285		501	488	639		382	465	366		500	577	522		438	418	661
569		686	554	355		757	610	287		747	415	168		552	663	302		733	464	275		478	549	659		331	476	356		463	556	499		433	429	608
570		727	533	307		797	665	300		761	425	165		520	573	271		775	456	250		509	512	580		348	462	356		470	573	496		396	413	658
571		752	493	327		801	641	286		714	417	196		492	589	318		723	438	268		474	526	596		359	445	392		497	560	472		422	394	595
572		710	522	297		738	590	289		736	392	168		473	633	312		719	450	269		498	485	595		348	460	366		458	544	486		423	436	598
573		700	509	321		799	625	279		716	383	182		470	587	301		778	460	242		495	485	606		311	458	389		377	486	506		449	431	650
574		720	492	351		736	589	295		650	425	187		490	596	280		704	393	250		416	434	587		372	438	414		450	536	525		434	389	639
575		702	490	325		692	595	277		646	406	159		463	586	272		742	391	229		452	427	600		318	401	345		451	513	461		401	381	649
576		652	471	353		661	575	278		644	403	148		443	534	275		739	431	246		447	425	576		315	455	344		414	511	488		409	382	613
577		649	461	268		669	576	243		685	401	148		385	572	255		681	417	252		434	432	547		295	419	352		438	457	472		364	385	624
578		604	441	281		717	540	240		640	411	147		429	567	254		697	413	236		448	407	598		273	403	332		422	458	431		389	364	609
579		646	444	305		664	549	277		642	403	163		430	621	298		665	422	224		424	399	525		324	407	368		417	501	443		377	359	566
580		652	466	303		657	556	238		637	357	167		422	462	270		682	388	257		419	427	553		366	417	364		425	474	484		367	361	574
581		642	484	295		701	524	277		655	390	157		459	524	259		690	416	239		418	413	531		317	452	345		412	436	439		348	367	574
582		640	541	297		690	511	259		652	383	151		446	517	271		667	425	252		429	404	550		318	408	371		421	460	409		383	387	571
583		659	498	322		682	534	271		645	353	151		430	518	268		619	393	215		423	423	528		318	416	305		360	462	440		373	404	586
584		658	458	292		653	517	253		639	388	173		407	508	275		656	388	226		402	397	569		345	412	352		397	468	451		383	368	592
585		607	460	276		613	512	279		717	370	124		394	511	251		694	396	227		440	361	551		317	406	333		413	454	485		375	357	609
586		621	464	284		609	528	247		635	371	157		409	480	259		693	401	251		424	395	526		314	425	328		382	441	431		354	380	567
587		642	475	319		682	488	249		649	308	159		440	525	256		663	390	224		395	379	519		299	413	367		397	438	443		404	394	545
588		618	472	293		588	510	264		641	337	183		389	502	293		681	406	228		403	368	519		297	415	350		421	454	432		421	362	570
589		637	494	292		618	499	248		625	359	161		385	517	257		697	401	275		399	395	525		348	423	343		405	415	419		391	370	617
590		624	483	277		664	464	260		626	361	173		418	512	259		702	421	247		377	379	564		342	409	332		396	434	486		391	367	591
591		653	455	300		577	475	249		668	373	153		380	441	243		661	373	255		379	395	518		329	437	352		381	399	443		360	409	596
592		673	484	300		611	472	251		710	345	161		416	494	270		683	373	262		365	397	487		311	430	350		409	444	405		382	379	626
593		653	481	299		634	516	244		648	392	190		413	503	279		728	434	271		404	377	547		290	467	386		365	425	467		391	378	585
594		641	443	325		584	506	252		656	380	172		419	419	256		701	428	270		392	376	548		331	423	312		338	383	454		358	441	589
595		685	475	331		604	466	255		689	364	166		377	453	249		649	372	248		369	410	547		354	406	398		377	451	449		424	413	602
596		704	513	321		624	518	262		690	374	169		429	486	242		713	418	242		371	370	537		327	439	367		358	437	454		428	405	597
597		667	514	296		579	474	239		698	383	208		432	472	291		728	402	224		396	389	551		305	453	368		375	434	410		408	394	635
598		715	491	309		591	511	253		728	400	178		388	447	239		812	424	278		403	371	515		368	482	343		371	440	443		436	412	619
599		687	510	350		619	471	278		774	424	159		390	486	233		813	468	221		399	374	573		350	480	400		378	446	526		410	393	668
600		682	530	328		619	492	257		720	429	173		375	510	265		770	415	271		421	389	572		383	475	372		387	444	449		448	430	633
601		733	525	343		613	478	231		741	408	188		402	507	235		777	484	271		393	376	578		364	495	341		376	457	470		458	445	703
602		682	512	335		638	476	250		743	435	180		377	505	267		761	516	274		415	423	538		361	526	385		401	468	446		433	448	587
603		709	524	329		648	499	259		785	432	174		392	534	238		771	464	270		397	378	516		388	485	388		421	397	457		484	455	639
604		738	551	345		641	510	247		758	446	191		381	524	277		798	487	251		410	397	521		353	540	410		433	465	442		493	467	678
605		809	555	312		609	520	234		794	456	198		391	529	282		807	532	303		403	424	551		371	535	406		413	481	436		465	460	662
606		751	566	350		661	483	271		731	480	193		388	492	263		852	487	248		419	408	537		381	538	386		377	466	441		493	439	712
607		802	588	344		608	503	294		826	469	198		380	472	266		841	497	257		435	424	590		408	556	412		435	452	464		486	498	676
608		784	623	344		635	503	260		824	461	192		415	493	302		852	519	259		418	408	542		444	537	383		398	457	486		530	459	695
609		806	611	362		675	505	250		798	485	201		387	481	280		877	511	250		429	426	527		424	563	399		401	491	448		504	526	660
610		775	622	343		696	548	256		870	488	183		390	525	251		868	557	268		419	404	607		398	552	437		449	504	503		553	536	715
611		827	643	363		679	511	228		901	508	195		444	526	295		876	542	278		434	417	561		430	605	411		448	466	440		578	566	738
612		812	633	356		727	506	254		867	512	192		410	512	254		892	545	293		449	459	547		431	605	406		464	514	461		544	559	708
613		838	667	393		748	541	260		895	461	226		435	536	269		958	589	320		430	430	604		412	562	446		458	496	491		515	576	791
614		878	655	364		689	529	279		908	504	233		478	553	265		923	625	274		450	438	573		460	604	412		461	490	462		547	588	774
615		898	692	384		711	555	276		935	558	204		436	535	287		966	579	325		442	445	599		518	635	472		434	491	472		597	585	761
616		934	678	348		681	579	289		975	590	225		440	577	293		992	621	310		506	510	589		479	681	437		479	529	495		635	578	828
617		977	720	396		726	580	247		949	586	191		464	561	257		982	562	299		513	469	524		457	654	408		474	517	485		585	613	792
618		986	740	366		705	560	294		994	636	232		463	562	293		1087	633	323		461	464	615		471	726	470		491	521	519		662	643	793
619		1037	760	409		751	620	254		982	607	219		463	631	297		1070	644	324		482	473	577		516	746	500		485	570	505		641	678	778
620		1014	752	410		733	594	327		1049	608	225		461	589	296		1102	675	334		481	519	620		485	725	464		533	538	516		655	630	783
621		1017	817	397		740	590	278		1024	576	194		438	534	316		1146	687	317		547	535	591		526	797	476		495	564	502		725	720	819
622		1108	844	432		786	588	283		1104	678	216		479	679	286		1104	730	332		534	513	599		540	798	511		507	590	501		692	718	885
623		1015	820	483		814	560	262		1181	683	240		523	627	331		1169	743	338		543	540	646		631	834	522		558	594	534		715	746	922
624		1105	859	423		818	591	237		1103	689	239		471	633	337		1206	777	351		552	523	661		611	853	519		577	587	524		737	702	907
625		1178	910	455		798	631	282		1162	701	240		478	652	267		1247	726	356		571	545	631		635	843	504		523	623	515		798	805	887
626		1148	945	436		801	683	293		1172	723	255		490	662	299		1286	794	399		583	567	668		645	863	518		549	625	527		768	786	920
627		1158	884	483		823	651	295		1210	755	254		508	674	282		1206	769	348		572	592	659		626	882	546		566	578	559		807	859	898
628		1273	987	497		837	674	295		1276	746	289		502	706	315		1294	858	370		614	604	657		673	943	580		595	651	517		813	780	966
629		1285	957	496		873	671	312		1300	792	254		586	667	332		1394	855	388		595	605	681		653	981	584		612	667	581		805	805	991
630		1300	1029	466		911	695	283		1328	794	245		535	734	334		1327	929	358		651	610	724		684	982	561		603	680	566		848	874	976
631		1369	1037	489		902	677	316		1391	838	280		568	730	293		1462	886	380		632	675	716		701	996	520		601	730	568		856	896	1080
632		1316	1001	493		844	711	303		1394	857	265		578	757	325		1407	888	381		673	629	723		681	955	640		681	754	540		864	890	1016
633		1390	1034	486		897	707	305		1338	867	275		587	756	306		1459	935	411		679	646	660		773	1023	601		626	758	595		949	937	1002
634		1394	1083	517		902	795	350		1349	872	275		571	740	326		1517	979	394		649	672	648		735	1092	608		686	749	555		915	919	990
635		1394	1103	554		936	761	299		1479	888	285		661	790	360		1474	986	423		708	773	723		777	1122	649		665	766	627		969	932	1153
636		1419	1114	526		958	782	347		1506	853	315		597	797	338		1510	944	416		676	716	808		786	1098	661		682	841	603		978	1016	1108
637		1504	1180	543		1001	772	333		1506	962	314		643	801	333		1662	1006	426		738	768	704		834	1097	613		713	820	632		975	1001	1166
638		1535	1154	539		950	788	315		1544	1080	307		622	819	359		1691	1022	453		708	712	785		852	1189	670		742	871	640		1104	1056	1190
639		1553	1199	566		1003	911	344		1585	1012	317		637	841	331		1727	1069	440		792	739	779		861	1176	648		786	890	623		1084	1054	1223
640		1592	1307	570		1070	839	356		1584	987	312		634	835	355		1778	1063	428		784	729	759		866	1227	633		760	867	665		1010	1093	1120
641		1556	1281	609		1039	882	343		1606	1053	341		660	827	365		1736	1094	446		806	758	746		843	1220	672		733	844	634		1083	1117	1160
642		1627	1206	596		1082	842	351		1662	1066	318		714	851	335		1778	1047	438		839	786	784		896	1218	703		787	881	674		1044	1130	1208
643		1669	1313	584		1114	885	377		1631	1119	332		656	973	357		1782	1081	477		822	840	781		894	1320	686		778	906	683		1077	1122	1201
644		1738	1295	596		1173	942	382		1728	1079	325		693	953	408		1861	1150	466		853	931	775		939	1320	690		796	951	657		1131	1201	1233
645		1758	1399	618		1142	928	402		1752	1104	341		726	988	381		1916	1188	511		895	871	834		932	1215	726		853	957	676		1147	1200	1263
646		1800	1361	586		1200	984	386		1815	1153	294		708	1034	381		1915	1220	470		914	944	800		921	1357	704		859	1004	649		1198	1181	1223
647		1767	1422	651		1183	973	369		1856	1175	329		790	1042	394		1962	1230	484		907	945	842		989	1341	740		932	995	697		1174	1201	1290
648		1760	1438	646		1195	1014	387		1789	1212	291		778	1057	428		1936	1250	501		951	971	875		998	1312	792		979	1124	721		1268	1301	1305
649		1845	1464	631		1210	1020	419		1806	1206	346		818	1074	405		2011	1289	551		969	978	920		972	1471	767		922	1092	739		1274	1328	1358
650		1929	1452	674		1211	1036	381		1860	1246	348		850	1021	405		2156	1255	521		930	975	924		1057	1448	801		911	1052	751		1212	1184	1399
651		1897	1417	600		1213	1111	403		1899	1184	336		755	1020	439		2027	1250	527		971	959	945		1021	1463	797		931	1194	706		1238	1228	1306
652		1934	1462	677		1347	1098	399		1972	1272	342		852	1139	408		2026	1404	509		1041	1021	902		1088	1485	796		995	1203	769		1270	1269	1356
653		1858	1523	625		1328	1099	396		1933	1299	372		852	1170	420		2178	1347	554		1041	1163	898		1053	1483	842		1042	1187	773		1258	1337	1360
654		1998	1502	718		1393	1178	432		1958	1262	351		818	1104	451		2137	1364	552		998	1096	938		1081	1486	805		1061	1239	793		1259	1307	1387
655		1942	1620	670		1408	1161	420		1989	1311	360		864	1192	475		2161	1348	572		1110	1115	974		1103	1530	869		1076	1344	769		1325	1396	1432
656		1975	1601	698		1380	1121	407		1952	1329	403		880	1223	420		2144	1345	525		992	1167	923		1039	1528	801		1092	1232	847		1342	1405	1403
657		1983	1592	693		1429	1038	437		1940	1288	370		899	1211	449		2232	1401	553		1169	1179	962		1021	1521	843		1068	1292	843		1367	1334	1415
658		2047	1601	743		1412	1157	441		2082	1356	346		941	1180	434		2259	1383	544		1128	1190	979		1058	1503	845		1132	1322	852		1344	1362	1497
659		2065	1607	674		1459	1171	451		2067	1330	400		985	1228	452		2184	1429	509		1128	1191	1044		1035	1564	838		1149	1339	818		1367	1412	1474
660		2124	1588	702		1513	1215	480		2024	1266	384		986	1300	481		2274	1416	576		1164	1241	1037		1120	1568	841		1155	1373	830		1347	1382	1452
661		2129	1609	716		1510	1185	482		2042	1367	376		918	1237	503		2360	1389	521		1240	1268	1002		1196	1605	868		1207	1411	915		1347	1395	1563
662		2031	1600	685		1472	1277	463		2069	1348	413		975	1283	501		2287	1445	509		1221	1207	1045		1107	1504	862		1172	1484	871		1314	1422	1430
663		2010	1562	653		1540	1242	498		2031	1429	372		912	1280	473		2295	1434	558		1167	1271	1070		1149	1584	817		1167	1415	868		1373	1400	1442
664		2078	1543	742		1505	1258	471		2061	1386	389		993	1321	459		2326	1424	577		1226	1365	1115		1121	1542	861		1210	1440	843		1449	1434	1530
665		2129	1612	694		1559	1350	493		2065	1351	380		978	1372	507		2258	1341	597		1236	1310	1060		1050	1601	896		1246	1431	875		1450	1355	1522
666		2128	1633	737		1510	1306	519		2080	1402	393		1059	1314	488		2279	1467	585		1230	1358	1066		1119	1564	925		1259	1552	958		1344	1412	1427
667		2064	1611	679		1567	1355	472		2113	1447	390		1024	1321	498		2319	1404	591		1309	1357	1109		1147	1573	890		1276	1453	958		1301	1453	1559
668		2173	1648	743		1610	1344	469		2024	1394	379		1098	1339	523		2284	1500	567		1220	1372	1051		1078	1587	935		1273	1509	940		1418	1375	1517
669		1977	1637	734		1676	1332	482		2024	1331	397		1021	1436	466		2338	1418	554		1276	1450	1115		1107	1565	869		1261	1492	904		1398	1414	1460
670		2232	1677	733		1675	1412	493		2070	1406	424		1044	1400	508		2302	1481	565		1356	1459	1161		1173	1622	933		1269	1542	975		1461	1331	1573
671		2061	1626	722		1653	1381	476		2085	1376	430		1095	1431	536		2235	1444	590		1369	1432	1151		1093	1580	904		1254	1613	959		1368	1427	1517
672		2123	1615	715		1670	1388	491		2048	1380	389		1105	1395	521		2263	1470	602		1414	1360	1124		1115	1459	891		1311	1572	996		1324	1344	1473
673		2070	1615	713		1630	1376	499		2015	1317	401		1063	1412	529		2301	1422	571		1300	1347	1147		1081	1510	855		1326	1524	935		1313	1382	1429
674		2139	1602	675		1638	1408	465		1986	1386	372		1067	1435	504		2261	1373	570		1339	1426	1117		1044	1511	882		1343	1611	956		1335	1359	1411
675		2023	1590	771		1681	1446	499		1999	1385	405		1037	1435	508		2181	1428	502		1357	1467	1153		1031	1441	846		1320	1614	984		1310	1392	1495
676		1985	1578	736		1700	1444	519		2034	1320	377		1059	1417	495		2205	1376	538		1300	1460	1114		1090	1557	912		1364	1663	964		1352	1369	1392
677		2099	1514	708		1682	1436	503		1877	1339	339		1074	1393	509		2214	1338	550		1342	1414	1176		1094	1435	877		1349	1524	951		1214	1301	1465
678		1957	1580	714		1644	1414	511		1954	1368	377		1140	1510	510		2225	1424	525		1386	1466	1122		1028	1484	863		1350	1599	1027		1298	1267	1417
679		1999	1523	686		1734	1397	494		2028	1318	358		1093	1529	519		2180	1381	585		1380	1449	1188		1048	1501	856		1372	1651	967		1297	1311	1439
680		2008	1469	723		1656	1423	507		1886	1296	373		1149	1473	522		2206	1314	537		1394	1427	1143		1026	1415	829		1446	1690	929		1323	1260	1427
681		1929	1430	679		1657	1408	456		1863	1218	361		1106	1434	511		2064	1293	499		1281	1439	1123		987	1386	788		1312	1639	980		1280	1226	1392
682		1947	1466	687		1665	1368	511		1934	1186	362		1104	1402	522		2015	1280	531		1312	1415	1085		1084	1399	841		1308	1620	959		1210	1211	1377
683		1929	1458	653		1672	1443	514		1776	1212	316		1127	1441	483		2027	1207	496		1326	1389	1051		970	1293	783		1356	1632	1014		1162	1159	1395
684		1905	1505	700		1692	1400	465		1888	1242	383		1053	1435	526		2015	1270	500		1369	1440	1072		935	1393	814		1316	1558	890		1198	1265	1435
685		1926	1465	659		1617	1343	506		1911	1196	333		1061	1467	505		2026	1311	520		1332	1464	1088		944	1284	788		1347	1603	905		1175	1200	1370
686		1823	1385	664		1693	1377	524		1809	1144	380		1045	1429	510		1935	1258	539		1288	1344	1141		919	1282	784		1356	1520	959		1111	1177	1367
687		1774	1361	624		1669	1337	501		1731	1182	348		1067	1384	503		1911	1170	498		1309	1354	1059		860	1245	805		1271	1527	858		1120	1176	1261
688		1802	1336	633		1701	1378	450		1705	1199	364		1053	1380	508		2029	1211	509		1325	1438	1089		941	1307	758		1329	1525	1010		1054	1205	1285
689		1727	1345	661		1679	1367	464		1680	1158	329		1045	1459	526		1989	1188	538		1338	1456	1130		889	1265	783		1376	1602	944		1134	1071	1322
690		1746	1356	606		1715	1382	454		1695	1082	343		1014	1444	482		1855	1190	493		1363	1422	1125		910	1255	783		1331	1520	978		1085	1162	1337
691		1720	1349	655		1628	1341	503		1766	1083	321		1094	1358	549		1857	1134	516		1242	1346	1098		792	1243	766		1235	1465	913		1056	1065	1288
692		1621	1348	644		1582	1362	503		1660	1083	334		1116	1340	503		1828	1179	504		1274	1441	1106		822	1251	714		1355	1438	907		1085	1088	1244
693		1685	1259	599		1610	1346	496		1599	1019	348		1089	1387	511		1796	1125	484		1288	1292	1147		831	1161	734		1262	1400	888		1046	1078	1251
694		1633	1239	607		1590	1337	504		1600	1035	345		1056	1383	490		1751	1019	461		1172	1334	1056		865	1196	778		1175	1434	943		1015	1015	1186
695		1649	1285	604		1591	1273	484		1604	988	333		1080	1349	498		1717	1097	513		1247	1252	1066		818	1136	725		1203	1442	845		1000	991	1259
696		1588	1219	551		1606	1316	438		1577	992	310		998	1319	482		1699	1024	469		1239	1270	1073		799	1091	713		1205	1423	874		970	987	1172
697		1668	1192	597		1520	1346	446		1543	1009	337		955	1341	453		1694	1015	434		1200	1273	1033		812	1079	745		1204	1346	875		996	924	1231
698		1532	1197	575		1426	1305	475		1531	960	319		987	1191	470		1654	1030	470		1157	1240	987		759	1028	688		1143	1417	858		925	966	1257
699		1490	1128	544		1495	1261	442		1492	957	334		974	1292	462		1573	978	430		1099	1205	1003		752	1072	716		1133	1294	840		928	869	1131
700		1502	1082	562		1471	1244	446		1509	859	312		954	1236	479		1619	1016	454		1152	1195	947		772	997	706		1107	1352	882		968	910	1067
701		1446	1060	551		1396	1198	406		1469	883	316		940	1166	455		1572	944	402		1094	1186	940		745	958	616		1039	1332	807		875	926	1089
702		1402	1096	530		1416	1144	487		1433	879	304		907	1238	457		1483	896	418		1100	1161	996		693	948	678		1059	1277	858		834	860	1135
703		1404	1044	483		1395	1229	430		1505	854	300		887	1182	480		1558	939	416		1061	1101	953		704	953	650		1097	1290	794		876	804	1117
704		1354	1023	545		1366	1211	424		1413	843	281		913	1164	467		1454	939	419		1135	1159	972		722	885	654		1096	1198	820		810	855	1094
705		1355	1021	519		1333	1130	433		1400	838	288		838	1103	439		1418	882	436		976	1117	957		634	900	585		972	1173	804		794	797	1076
706		1321	975	497		1344	1039	411		1311	789	265		854	1128	396		1397	862	382		1010	1078	897		622	830	562		982	1207	782		803	767	995
707		1291	981	488		1360	1150	416		1341	833	270		913	1136	403		1398	854	411		1023	1056	916		660	854	597		946	1143	792		786	840	987
708		1219	956	543		1294	1133	399		1315	813	282		820	1101	401		1371	827	403		1038	1035	889		649	831	581		971	1174	752		749	760	1028
709		1278	878	508		1285	1051	406		1222	756	237		819	1111	371		1321	809	397		927	987	863		588	833	604		888	1050	778		781	731	1048
710		1132	959	498		1324	1023	394		1289	755	241		813	1102	370		1305	832	360		924	996	887		625	780	583		897	1139	739		712	700	1007
711		1230	901	508		1248	1008	372		1127	731	283		818	1078	410		1276	790	371		920	977	803		616	804	558		914	1075	808		708	723	962
712		1156	866	435		1242	1033	420		1165	709	277		809	1045	408		1259	782	408		867	1026	819		553	773	560		878	1060	725		690	684	990
713		1123	890	467		1189	1002	411		1138	722	255		754	991	410		1168	749	378		898	860	898		543	739	590		900	987	701		698	711	914
714		1094	849	488		1278	1017	364		1162	689	269		765	987	377		1170	687	394		892	932	833		607	725	592		824	1018	753		662	650	947
715		1083	798	492		1169	984	343		1108	676	251		739	996	366		1194	704	345		845	892	819		550	726	524		833	1045	697		672	704	982
716		1081	819	424		1047	938	367		1044	592	243		738	959	394		1135	698	350		795	858	817		519	723	520		808	954	727		664	621	943
717		1057	801	454		1077	886	388		1071	646	242		725	994	396		1141	694	371		797	829	831		554	738	569		801	877	707		634	693	916
718		1075	746	454		1073	939	334		1038	594	251		746	947	384		1104	643	346		787	827	798		560	705	517		775	849	683		615	619	918
719		1028	766	446		1113	860	363		1017	632	250		672	914	397		1092	625	351		766	823	793		504	660	539		679	893	677		623	644	840
720		989	732	378		1003	883	357		1006	563	219		675	870	349		1100	638	325		769	756	825		444	659	544		672	856	616		585	613	859
721		981	768	420		1069	875	334		1021	577	232		685	860	350		1030	649	355		676	739	794		490	670	485		684	809	664		582	571	897
722		911	676	414		990	850	338		1014	584	232		631	869	365		947	608	343		706	721	804		452	649	520		716	845	674		564	610	925
723		935	667	420		1041	792	340		911	585	214		648	850	340		942	575	334		728	736	761		447	632	520		660	828	662		595	601	871
724		928	651	429		997	807	335		970	573	218		644	828	341		1048	622	340		676	703	775		469	623	513		671	780	596		601	601	851
725		942	705	386		1001	856	337		938	517	226		577	832	343		959	585	286		655	701	686		447	581	486		654	726	570		550	499	841
726		919	678	381		1002	785	377		967	567	217		594	787	390		940	598	336		694	713	763		464	615	464		685	815	644		514	537	854
727		947	638	394		939	799	348		911	488	207		588	762	331		922	557	308		636	689	726		464	560	479		612	693	623		544	500	849
728		863	642	395		976	806	277		838	531	200		580	783	310		880	579	325		646	678	723		432	606	474		612	764	611		526	532	768
729		835	651	361		954	781	345		897	545	205		532	734	331		959	542	291		675	617	730		395	584	469		609	765	621		537	545	810
730		849	611	382		897	726	330		799	492	212		559	762	331		852	501	352		649	638	725		425	545	446		599	727	591		535	530	854
731		878	630	421		905	666	325		912	486	218		557	754	322		915	503	300		596	577	667		420	578	466		612	714	590		526	538	792
732		786	610	397		882	678	312		834	507	212		542	712	311		895	515	319		530	546	699		395	535	474		544	626	593		549	516	789
733		745	564	368		912	713	297		829	492	199		521	703	311		842	526	256		551	583	656		388	561	439		574	678	545		507	474	755
734		822	644	313		844	665	312		835	461	191		546	697	275		863	531	276		577	609	622		384	539	406		545	637	520		481	493	687
735		782	622	336		875	694	295		750	501	169		540	659	331		884	506	285		564	555	589		409	552	454		577	603	528		490	537	751
736		818	579	360		835	700	308		765	502	197		539	677	315		853	495	303		555	540	650		420	529	432		541	610	594		486	450	741
737		788	589	365		805	639	312		803	444	214		559	647	322		824	475	298		614	504	624		395	531	423		529	606	516		485	441	653
738		773	572	333		763	702	256		825	473	172		540	680	272		876	533	276		499	540	614		362	502	442		505	583	508		466	491	785
739		789	578	322		847	693	296		755	422	218		513	665	306		819	475	278		501	560	614		336	515	421		534	587	510		470	538	751
740		774	555	361		769	666	292		789	456	210		510	584	289		818	490	249		543	528	642		402	526	465		514	584	540		493	491	682
741		762	564	327		776	624	290		763	432	199		471	627	284		755	514	258		519	490	618		368	516	415		484	582	530		458	454	738
742		743	560	336		746	657	272		729	458	165		472	627	306		758	472	234		533	482	624		380	507	399		489	601	523		494	476	687
743		788	544	347		797	623	289		763	437	192		493	643	272		802	518	252		447	478	640		374	483	413		544	547	531		455	415	692
744		735	517	329		796	610	244		732	439	183		467	612	331		771	471	290		505	533	615		372	473	386		453	570	547		449	522	722
745		712	530	338		744	625	269		771	477	194		475	611	282		824	447	296		518	496	601		394	511	427		505	537	498		447	470	696
746		777	543	339		761	645	278		771	437	191		510	578	326		878	484	281		473	496	658		382	489	423		460	574	528		484	450	759
747		770	585	367		758	602	296		750	429	222		479	599	283		781	455	274		495	460	637		362	532	428		488	571	525		475	484	743
748		720	564	382		709	614	313		776	478	191		483	578	301		836	479	296		525	501	652		383	497	431		485	562	533		483	498	721
749		730	569	337		762	596	279		773	409	200		478	560	295		781	468	274		509	449	611		355	487	399		444	472	501		465	432	714
750		765	548	332		689	532	284		761	397	200		465	556	255		805	472	302		512	515	549		384	553	390		467	556	530		480	450	695
751		716	498	352		744	580	303		773	447	154		469	575	289		793	466	265		494	482	620		391	509	403		438	480	531		471	485	683
752		741	570	353		713	590	280		764	473	152		437	551	263		829	454	266		454	448	590		354	472	423		466	509	507		426	456	736
753		756	552	317		672	521	249		767	439	169		463	530	306		786	442	306		450	474	587		372	490	401		444	511	484		456	457	708
754		764	515	344		715	577	299		766	442	165		437	551	257		793	487	280		461	485	548		376	561	391		500	525	487		477	463	734
755		761	570	348		705	492	260		756	417	176		446	530	278		769	460	319		438	451	590		378	516	418		445	469	470		469	496	719
756		730	497	361		692	559	280		812	430	193		454	523	295		858	473	280		425	437	618		424	537	440		436	526	500		489	485	661
757		774	582	343		720	520	263		785	463	199		436	557	287		801	469	284		455	433	621		397	542	399		451	524	510		462	495	722
758		747	584	346		683	547	245		780	455	193		466	526	280		801	473	290		466	460	628		400	544	401		459	502	496		480	497	747
759		747	544	365		701	564	249		734	435	194		447	536	275		806	509	286		467	430	591		385	517	460		431	484	490		494	488	756
760		764	555	349		677	558	287		807	434	186		444	551	296		831	499	306		478	458	612		411	582	456		459	503	524		473	501	751
761		778	566	338		727	508	269		799	485	188		451	572	264		876	478	273		452	461	591		408	585	455		421	506	526		538	476	777
762		790	615	366		727	550	259		728	453	207		454	529	310		849	521	280		467	516	607		427	599	509		428	549	520		517	520	767
763		766	579	359		702	607	254		800	480	206		455	496	265		900	513	284		459	421	586		428	550	433		395	509	506		496	496	745
764		824	579	364		698	592	298		757	476	199		427	515	249		869	542	284		466	469	577		399	583	427		450	512	451		520	529	688
765		833	585	340		671	546	263		783	515	201		432	568	295		861	533	284		483	476	585		430	593	377		429	512	480		509	475	737
766		838	613	327		732	545	254		835	471	185		448	525	256		894	553	274		458	494	578		393	614	442		449	504	473		546	482	769
767		814	614	343		737	552	264		850	515	182		438	533	270		864	543	267		449	459	580		401	654	424		466	494	492		537	567	696
768		890	648	351		670	520	279		843	482	188		418	580	245		837	537	315		487	476	526		452	599	466		475	526	441		501	511	795
769		830	611	346		669	549	244		831	482	176		397	548	275		931	598	300		454	476	509		455	608	406		451	473	496		571	546	720
770		867	677	360		694	565	272		825	543	218		421	568	256		953	573	300		473	462	620		406	661	429		444	517	467		518	505	783
771		824	623	362		731	567	238		881	524	215		445	572	305		877	584	306		507	461	585		455	638	462		446	551	533		586	601	781
772		828	625	368		699	580	275		898	571	222		462	565	248		979	588	344		521	485	597		494	651	418		467	536	472		585	553	733
773		888	655	372		682	534	276		929	491	218		443	535	261		954	535	287		507	493	580		483	631	439		465	496	510		567	613	763
774		908	655	359		751	581	282		973	536	187		463	578	288		961	612	298		495	476	601		460	624	432		471	551	474		591	602	829
775		917	709	371		770	616	283		961	550	198		481	588	278		1018	595	314		450	514	571		497	664	425		494	529	546		570	585	789
776		1005	687	370		745	619	254		928	576	208		491	547	291		1010	624	349		476	495	595		509	664	479		488	521	508		619	637	821
777		897	699	383		724	606	254		947	547	200		428	566	266		1040	603	322		505	463	604		514	691	460		463	585	481		588	654	786
778		913	744	380		693	581	276		1001	589	199		464	571	301		1014	579	314		517	483	581		503	723	428		484	544	479		666	642	764
779		951	745	383		715	586	261		974	553	228		477	598	289		1061	679	340		540	495	590		527	747	482		501	548	501		644	679	879
780		976	720	387		677	582	283		1032	597	209		483	592	271		1008	633	323		504	520	679		541	719	503		484	488	494		659	697	886
781		1021	767	375		728	550	271		1081	594	219		490	577	275		1063	663	344		541	499	576		543	730	460		532	561	466		713	724	826
782		1049	794	392		693	619	307		1014	589	229		465	612	279		1111	675	330		556	509	587		556	792	508		526	572	462		676	721	830
783		1044	815	431		780	656	282		1088	646	229		493	678	280		1185	691	351		548	579	595		560	843	493		505	579	502		706	719	831
784		1117	819	431		804	602	290		1039	648	265		520	690	266		1185	719	333		520	572	592		559	835	515		533	566	503		721	765	867
785		1109	808	392		697	668	257		1111	648	221		468	663	299		1172	740	308		605	533	566		607	886	484		567	631	491		731	725	923
786		996	847	418		735	627	265		1131	618	219		493	660	306		1156	795	346		554	561	633		583	841	530		515	593	470		764	760	931
787		1088	823	406		826	653	278		1111	733	227		497	642	282		1245	768	330		562	573	661		582	838	506		575	622	518		730	760	858
788		1169	884	466		713	699	271		1159	720	211		478	670	266		1290	776	379		568	600	619		575	871	524		553	613	545		754	765	899
789		1153	875	447		794	649	280		1143	700	251		537	675	286		1277	764	334		561	578	606		598	905	561		573	677	503		773	776	918
790		1186	894	424		838	653	280		1251	726	266		486	701	301		1285	786	387		565	597	633		625	899	502		602	631	502		770	819	980
791		1248	889	465		855	608	296		1202	736	275		546	625	286		1351	837	383		612	580	616		682	924	551		559	675	549		810	828	1010
792		1227	908	435		836	740	301		1249	784	256		532	660	330		1326	809	374		586	605	636		680	995	587		577	675	522		841	847	957
793		1204	916	486		859	707	309		1313	774	240		502	663	311		1366	825	374		596	652	664		675	968	539		626	698	537		819	864	968
794		1253	931	468		871	653	303		1312	829	263		589	713	284		1282	890	371		605	613	677		737	955	580		614	745	541		874	861	985
795		1256	967	481		905	689	281		1341	792	276		557	720	341		1371	863	385		642	639	661		687	1018	545		612	676	547		923	877	1062
796		1270	957	513		890	765	276		1286	852	278		525	710	297		1474	868	388		680	666	638		687	965	601		608	729	557		835	922	1022
797		1323	1013	456		861	663	291		1307	833	303		551	715	327		1493	898	409		692	685	682		740	1023	565		615	755	536		916	967	990
798		1321	982	495		864	753	289		1392	813	247		593	744	299		1429	972	354		651	680	659		738	1016	579		676	721	554		900	911	1063
799		1388	1093	501		876	787	305		1413	860	266		601	727	326		1431	860	427		634	671	637		778	1071	552		656	745	535		909	879	991
800		1409	1088	464		900	781	303		1396	918	287		596	783	315		1369	932	423		671	711	680		782	1059	605		687	746	536		933	995	1060
801		1386	1103	494		953	726	302		1466	867	265		605	767	321		1542	988	406		678	742	700		702	1105	586		691	781	589		941	969	1086
802		1356	1066	553		992	765	306		1409	861	289		641	852	300		1510	929	409		736	713	629		767	1142	613		685	818	555		1001	998	1041
803		1415	1098	519		920	796	300		1505	897	277		611	757	346		1525	991	415		753	770	725		768	1087	577		654	813	576		963	1019	1124
804		1544	1173	535		968	813	333		1486	903	290		579	839	345		1693	974	433		723	790	714		777	1161	610		708	854	625		969	1031	1103
805		1460	1100	503		982	827	313		1513	972	299		602	826	334		1620	1059	421		722	808	711		826	1157	615		743	859	615		996	1043	1081
806		1480	1146	486		1016	783	274		1502	953	274		613	797	316		1648	1033	433		777	765	684		799	1141	604		751	849	562		990	1002	1090
807		1545	1140	495		1033	782	310		1505	937	270		631	833	353		1725	996	453		755	798	720		809	1123	633		775	912	578		1055	1061	1164
808		1509	1166	554		1061	854	334		1595	1017	314		653	846	354		1702	1058	449		832	793	707		798	1214	678		768	848	623		1048	1095	1091
809		1547	1204	542		1061	850	316		1618	953	282		655	905	344		1747	1056	466		781	807	692		845	1131	642		780	907	590		1010	1101	1174
810		1561	1155	534		1013	913	355		1575	991	297		653	846	341		1734	1151	420		847	845	735		844	1228	598		779	915	601		1073	1098	1117
811		1616	1279	540		1062	913	382		1547	1043	305		646	892	360		1602	1114	435		809	903	734		858	1211	679		784	915	622		1094	1191	1129
812		1536	1172	554		1105	867	362		1605	1061	314		658	941	361		1770	1094	439		841	821	741		875	1264	611		827	952	642		1111	1101	1131
813		1636	1290	583		1088	905	325		1602	1083	291		728	892	317		1779	1190	433		853	872	826		861	1288	657		861	977	585		1047	1082	1227
814		1608	1308	643		1082	915	331		1601	1044	314		710	930	363		1884	1097	493		865	918	769		924	1233	702		898	1047	696		1143	1171	1145
815		1775	1263	559		1122	954	344		1638	1107	350		749	993	344		1844	1139	450		877	931	770		918	1277	668		878	980	672		1139	1177	1191
816		1698	1337	547		1215	942	360		1605	1050	290		772	981	368		1908	1178	482		931	922	747		887	1257	673		878	1049	649		1095	1155	1178
817		1644	1284	579		1197	1016	344		1695	1075	292		745	1004	384		1909	1148	450		925	966	809		893	1301	669		934	1091	720		1180	1196	1241
818		1719	1330	565		1146	954	384		1688	1099	335		697	1021	333		1921	1140	459		971	1007	855		947	1298	710		913	1034	687		1172	1131	1148
819		1743	1382	565		1192	1005	336		1680	1128	315		745	982	388		1875	1200	444		949	1029	763		917	1293	684		914	1052	688		1132	1177	1173
820		1663	1361	583		1222	1003	371		1738	1174	322		809	1094	404		1893	1237	487		983	974	832		943	1332	741		949	1092	697		1071	1222	1261
821		1707	1370	560		1250	1061	376		1725	1139	329		790	1092	378		1931	1200	468		940	1040	810		931	1327	693		1030	1174	717		1215	1153	1223
822		1688	1324	577		1303	1036	372		1690	1047	304		798	1032	374		1898	1171	490		977	944	874		909	1310	668		1009	1117	682		1118	1182	1232
823		1795	1379	581		1289	1061	359		1823	1146	328		836	1100	397		1905	1200	470		1000	1021	834		942	1349	716		959	1241	711		1202	1205	1192
824		1709	1291	613		1282	1044	377		1756	1198	358		854	1105	384		1866	1236	476		1039	1066	804		937	1339	740		962	1200	686		1193	1245	1311
825		1771	1359	576		1312	1081	375		1795	1219	326		868	1125	379		1941	1245	464		1025	1031	873		944	1360	710		1050	1159	753		1154	1212	1294
826		1756	1368	635		1365	1071	382		1781	1122	331		813	1146	383		1955	1192	497		1090	1103	844		935	1316	679		1073	1240	774		1166	1165	1231
827		1818	1434	605		1406	1131	379		1796	1203	332		868	1162	380		2007	1177	422		1069	1127	884		1013	1296	693		1084	1226	734		1195	1206	1254
828		1803	1423	635		1364	1103	377		1783	1135	305		909	1179	374		2029	1255	496		1098	1125	892		938	1339	708		1118	1254	715		1204	1197	1271
829		1842	1346	604		1378	1105	386		1711	1184	345		856	1213	399		1944	1192	492		1191	1160	897		938	1306	682		1103	1381	843		1162	1212	1244
830		1790	1353	606		1294	1158	380		1743	1139	308		881	1125	423		1951	1201	534		1125	1164	907		913	1343	690		1096	1261	731		1174	1217	1200
831		1824	1394	598		1358	1163	405		1795	1169	334		941	1219	396		1896	1214	488		1092	1183	926		927	1347	684		1112	1306	757		1171	1246	1256
832		1756	1410	623		1361	1155	380		1782	1166	316		926	1223	388		1966	1184	494		1133	1131	912		956	1389	713		1143	1330	811		1166	1202	1203
833		1812	1352	541		1347	1192	384		1766	1205	298		899	1230	391		2001	1222	469		1143	1265	875		929	1308	727		1147	1323	757		1188	1278	1230
834		1700	1471	601		1455	1097	365		1788	1120	347		948	1292	418		1961	1195	474		1143	1204	915		928	1324	724		1102	1320	741		1178	1204	1229
835		1825	1435	616		1414	1163	390		1842	1141	317		943	1171	406		1980	1252	482		1125	1219	934		905	1306	743		1117	1402	787		1161	1210	1173
836		1720	1420	583		1412	1183	389		1737	1137	348		903	1274	438		1965	1191	503		1207	1173	960		906	1345	735		1151	1407	785		1185	1161	1253
837		1822	1446	619		1407	1173	412		1701	1166	332		945	1238	470		1878	1230	513		1210	1236	899		951	1368	719		1089	1380	759		1158	1170	1228
838		1751	1341	621		1415	1238	407		1751	1187	375		946	1231	442		1948	1228	506		1234	1258	976		943	1345	684		1147	1408	739		1131	1166	1157
839		1771	1340	640		1494	1223	429		1696	1132	354		906	1296	410		1893	1187	478		1165	1222	985		892	1302	686		1132	1379	812		1164	1129	1233
840		1770	1307	576		1451	1257	367		1756	1113	342		999	1209	408		1959	1205	461		1267	1273	967		909	1304	711		1119	1381	781		1118	1142	1265
841		1728	1342	569		1563	1272	423		1703	1066	320		1020	1253	435		1923	1150	466		1205	1261	971		923	1227	702		1198	1347	818		1034	1145	1227
842		1731	1325	591		1464	1249	395		1712	1119	322		996	1295	442		1843	1180	500		1224	1228	958		888	1290	705		1188	1380	804		1089	1074	1204
843		1725	1410	599		1532	1252	439		1758	1126	345		968	1350	453		1946	1218	514		1236	1256	889		923	1244	745		1181	1353	830		1112	1115	1289
844		1686	1304	613		1536	1239	403		1703	1162	336		941	1228	440		1922	1129	461		1254	1282	979		883	1271	721		1177	1516	793		1163	1141	1279
845		1777	1304	563		1439	1228	432		1645	1117	318		976	1303	448		1880	1159	466		1172	1273	944		864	1213	715		1135	1393	812		1055	1146	1205
846		1720	1341	619		1435	1264	403		1706	1147	317		980	1266	426		1841	1205	452		1193	1284	904		875	1202	710		1137	1369	800		1072	1079	1222
847		1692	1379	604		1435	1259	415		1601	1023	350		917	1293	419		1832	1103	457		1191	1276	955		841	1210	691		1136	1407	828		1049	1094	1268
848		1669	1320	626		1538	1233	452		1687	1081	327		945	1276	465		1840	1176	486		1203	1269	1057		865	1169	682		1178	1407	839		1057	1118	1283
849		1598	1281	577		1500	1195	418		1668	1049	315		982	1269	443		1751	1140	448		1185	1232	945		880	1234	679		1184	1435	886		1040	1123	1237
850		1648	1250	543		1442	1343	412		1680	1057	303		987	1233	425		1775	1081	465		1307	1260	1004		798	1163	718		1184	1423	836		1019	1058	1187
851		1540	1266	578		1447	1239	401		1517	1031	325		936	1214	399		1731	1058	441		1188	1181	1030		788	1117	670		1112	1374	818		992	1080	1194
852		1553	1180	529		1411	1280	427		1547	1031	333		932	1253	399		1692	1031	415		1217	1215	986		821	1085	692		1174	1349	795		1022	1001	1185
853		1538	1238	584		1476	1199	431		1525	1031	345		939	1284	417		1751	1073	452		1227	1277	964		808	1168	583		1133	1386	794		1020	987	1189
854		1468	1228	571		1482	1258	417		1500	998	295		942	1213	468		1682	1074	480		1141	1208	910		836	1073	619		1102	1339	830		974	979	1182
855		1534	1218	548		1400	1247	423		1486	927	310		948	1175	467		1678	1023	466		1141	1210	953		773	1067	684		1142	1333	772		971	975	1261
856		1558	1175	574		1430	1233	405		1566	963	327		944	1195	436		1719	1037	462		1146	1202	954		784	1058	705		1131	1353	820		946	975	1186
857		1506	1134	547		1396	1242	406		1485	920	309		899	1281	444		1619	972	432		1127	1242	946		739	1125	660		1127	1318	828		973	970	1155
858		1455	1176	548		1427	1274	437		1453	1000	293		969	1237	433		1634	1014	419		1117	1161	931		755	1015	647		1122	1317	849		926	913	1148
859		1477	1200	581		1374	1178	404		1457	927	287		967	1217	415		1633	1002	423		1201	1157	988		734	1036	655		1083	1398	837		936	936	1148
860		1450	1122	572		1362	1197	411		1504	879	300		905	1272	432		1559	983	442		1069	1209	1013		743	1002	653		1125	1298	828		887	966	1195
861		1457	1138	554		1392	1244	412		1407	916	294		894	1218	338		1577	924	409		1120	1184	950		761	1028	672		1124	1273	858		922	882	1155
862		1330	1018	555		1416	1152	407		1485	922	308		940	1115	428		1597	964	448		1102	1161	934		708	992	666		1080	1238	801		893	958	1158
863		1506	1151	571		1394	1146	409		1521	901	309		872	1139	430		1593	906	430		1147	1118	984		720	1008	667		1084	1318	763		900	878	1076
864		1408	1053	502		1433	1158	427		1432	890	296		871	1198	429		1477	919	447		1062	1129	950		705	1008	636		1044	1369	828		914	891	1168
865		1396	1024	526		1386	1119	379		1311	874	280		825	1148	396		1540	911	439		1080	1029	921		696	942	580		988	1221	756		829	881	1059
866		1359	979	541		1318	1112	380		1251	844	282		914	1111	382		1434	867	402		1079	1129	881		698	982	638		1040	1198	804		842	856	1039
867		1329	1016	530		1334	1065	386		1382	907	290		846	1144	372		1442	863	417		1017	1051	931		709	908	662		1033	1252	760		838	818	1071
868		1259	962	495		1354	1167	363		1337	808	305		787	1122	413		1438	864	446		983	1085	976		673	823	622		990	1201	783		841	820	1045
869		1275	949	525		1283	1046	421		1300	760	296		864	1103	436		1483	875	410		945	1051	904		675	882	629		974	1152	781		814	825	1087
870		1231	963	552		1326	1073	389		1236	802	281		787	1024	383		1341	877	428		1006	1038	901		604	968	567		957	1107	730		780	767	1065
871		1243	950	527		1331	1046	422		1233	805	268		852	1068	406		1392	807	403		976	994	870		596	901	623		897	1106	716		768	747	1058
872		1208	914	534		1246	1077	407		1194	795	262		808	1093	401		1317	815	368		982	1069	952		596	865	656		957	1097	749		774	763	1078
873		1279	895	496		1226	1048	372		1201	769	257		808	1075	397		1409	801	380		1008	963	860		661	853	580		977	1127	764		724	758	1055
874		1225	906	503		1293	1033	387		1218	724	294		845	1031	412		1319	806	413		920	990	882		650	826	632		945	1085	730		763	779	1081
875		1181	909	489		1211	1086	391		1242	773	275		850	1073	409		1297	764	389		901	983	864		593	836	612		916	1102	744		675	750	1001
876		1195	914	521		1230	1026	364		1225	795	282		826	1019	411		1294	768	408		931	953	867		595	870	556		915	1078	806		744	773	1093
877		1205	874	472		1220	997	394		1190	693	239		777	965	381		1238	733	395		903	920	845		629	790	548		928	1021	711		705	656	995
878		1219	844	454		1237	937	364		1180	657	250		757	1028	366		1266	736	355		853	942	866		537	708	612		871	1013	671		663	758	1058
879		1192	850	525		1170	953	416		1202	710	276		768	993	354		1240	743	406		889	918	857		561	766	591		853	965	759		709	677	987
880		1159	807	515		1178	979	364		1134	674	271		721	1002	396		1236	687	366		920	898	823		552	761	580		875	1058	739		743	684	975
881		1104	840	466		1100	903	389		1103	617	254		774	935	394		1179	726	397		822	846	831		571	778	588		821	943	718		690	675	1011
882		1086	817	500		1148	965	382		1139	675	263		699	927	349		1217	666	378		880	883	868		559	750	583		810	936	702		672	720	1000
883		1062	800	480		1154	901	379		1143	692	268		694	948	402		1244	708	399		839	824	821		534	719	586		822	946	712		705	711	992
884		1115	778	460		1128	914	389		1010	632	231		723	898	401		1153	660	399		798	892	758		515	757	571		755	925	700		625	664	949
885		996	776	464		1049	885	363		1080	636	245		700	927	361		1141	735	362		788	815	840		515	694	557		803	951	709		665	668	1003
886		1072	739	464		1045	886	386		1088	601	220		653	905	349		1185	673	391		767	769	826		538	706	584		753	912	633		655	617	983
887		1058	717	416		1058	855	342		1073	625	222		673	864	356		1078	666	365		714	827	744		549	734	531		775	930	631		667	632	914
888		1063	767	424		1081	931	365		1033	590	235		661	856	358		1088	668	345		794	826	760		557	719	556		767	889	650		659	613	906
889		1026	777	524		1060	889	382		1085	600	262		666	831	374		1049	639	355		821	801	800		538	734	551		742	853	673		665	643	950
890		1004	785	485		955	841	373		1051	589	295		664	895	386		1108	635	344		825	731	837		532	669	559		712	822	648		653	649	933
891		955	724	430		995	809	388		1041	580	270		657	779	371		1102	597	361		705	699	825		469	675	578		737	892	683		629	643	944
892		1029	696	455		956	847	400		996	625	284		630	830	326		1022	630	343		690	727	739		471	633	537		642	796	642		647	578	885
893		996	693	428		967	763	328		983	562	216		654	807	358		1096	617	367		678	769	785		499	705	514		690	809	701		595	573	957
894		969	726	447		964	805	363		982	568	254		612	807	356		1030	598	338		685	739	716		521	615	495		707	752	627		603	596	888
895		931	657	428		965	729	330		961	582	270		615	739	336		989	625	337		712	648	730		502	625	497		719	742	641		637	586	894
896		896	728	416		944	806	328		928	550	217		615	747	320		978	637	353		691	681	782		481	688	495		643	750	666		602	608	888
897		921	678	468		929	751	323		950	565	244		593	772	345		998	546	308		711	646	781		482	670	513		587	741	661		564	581	885
898		950	676	472		885	727	279		967	553	236		588	755	332		1017	638	344		657	649	722		436	688	535		599	752	659		596	594	916
899		921	730	410		914	790	323		927	582	229		591	766	330		961	622	345		658	653	714		417	634	465		611	697	633		592	571	869
900		931	654	475		912	755	325		929	517	260		548	727	339		1030	568	324		639	618	715		474	631	580		614	693	633		580	574	822
901		945	695	430		912	787	333		903	531	248		559	753	338		1023	588	329		662	698	778		505	651	552		648	780	624		565	585	948
902		838	738	421		834	738	334		907	548	224		545	699	312		1028	582	339		599	592	716		458	571	489		620	707	627		546	545	839
903		872	613	408		852	650	331		915	562	239		579	721	338		969	555	314		626	595	769		494	640	518		593	738	631		566	549	917
904		898	671	388		862	709	343		905	509	210		552	728	286		928	578	302		626	587	743		453	617	488		601	706	621		575	553	817
905		868	664	399		792	669	298		892	494	224		517	730	381		974	535	306		556	544	746		421	613	471		574	670	596		521	521	866
906		882	635	397		822	617	297		942	526	197		518	694	324		965	523	351		557	555	668		444	607	479		580	649	603		576	595	841
907		907	587	389		875	622	295		863	483	251		525	648	326		907	575	298		556	565	707		451	608	498		549	692	590		575	546	867
908		892	622	416		852	675	316		891	545	231		554	638	323		957	563	313		590	584	698		468	585	509		599	593	596		571	563	896
909		869	652	405		870	691	309		913	506	221		539	646	286		958	585	320		576	626	708		474	571	458		581	656	615		605	502	874
910		866	636	411		813	652	286		861	531	225		507	677	321		963	513	336		636	544	717		450	570	479		574	652	584		602	558	826
911		840	610	395		796	650	296		893	484	233		487	647	315		884	550	299		566	540	682		421	631	487		557	574	580		571	532	875
912		818	611	359		785	647	269		844	524	211		490	637	304		971	594	342		553	540	679		441	677	498		557	624	558		541	556	863
913		886	639	357		819	652	271		888	500	217		545	613	307		957	557	331		549	559	698		422	639	469		530	579	602		570	558	865
914		852	657	402		795	601	318		870	505	198		512	660	302		957	552	323		534	515	712		453	604	478		518	641	540		563	544	854
915		844	678	399		749	631	301		860	472	209		529	579	329		933	511	289		546	526	609		438	586	459		514	567	549		584	538	778
916		835	665	409		771	645	286		839	505	217		491	617	271		926	568	324		548	518	668		459	656	491		531	577	580		563	535	859
917		876	644	402		747	634	313		861	525	180		538	624	291		859	560	298		547	528	664		455	593	482		546	576	548		579	528	790
918		833	675	406		807	610	281		812	541	197		516	589	305		899	568	331		545	531	700		427	637	472		529	598	602		512	584	892
919		890	604	399		786	627	286		841	538	222		483	597	313		924	552	321		471	519	645		479	616	489		504	590	532		564	542	824
920		812	650	363		761	616	302		898	591	255		504	656	333		897	578	323		557	534	662		490	683	475		515	599	521		573	570	852
921		860	588	363		767	574	293		869	496	197		489	602	260		921	533	325		536	490	648		440	650	475		481	522	538		572	535	798
922		896	633	398		748	582	298		844	509	231		483	596	331		937	523	328		441	501	657		470	592	459		489	569	534		554	597	847
923		872	642	398		798	612	291		843	541	185		491	581	308		959	556	311		553	502	676		521	589	472		528	569	609		593	565	907
924		856	613	395		756	613	297		928	518	226		509	552	303		975	559	324		549	517	651		473	674	544		534	564	574		563	614	844
925		898	641	393		801	595	265		850	519	217		483	621	335		931	560	317		538	491	681		479	670	466		514	587	519		529	532	838
926		879	698	416		739	595	275		876	513	232		476	583	269		961	552	296		506	462	590		407	611	472		520	547	505		599	563	793
927		865	666	381		724	569	251		857	545	211		448	573	282		1019	602	318		519	532	600		477	660	506		497	542	535		580	615	843
928		906	691	389		779	571	284		920	556	218		467	617	295		1001	601	322		522	541	677		469	671	517		521	549	523		577	597	857
929		905	697	385		734	628	275		911	582	202		455	561	339		963	582	308		505	485	651		436	682	499		479	575	589		586	576	858
930		882	700	416		797	604	295		924	533	246		515	597	307		977	594	322		531	506	625		541	701	510		464	549	601		624	617	888
931		905	706	419		745	606	272		973	585	202		529	612	310		1000	609	335		525	541	648		452	708	501		485	567	543		621	570	870
932		978	641	413		739	576	274		951	549	242		476	569	339		1053	654	376		556	522	630		522	715	551		504	574	523		626	631	891
933		933	625	408		742	621	290		933	568	237		440	592	301		1003	574	352		538	493	697		521	732	491		458	578	546		647	625	862
934		925	720	400		786	573	273		955	550	234		496	602	311		1028	588	334		528	556	663		517	710	560		571	578	510		668	648	906
935		934	739	422		757	596	286		1018	580	218		511	633	286		1029	600	350		531	519	671		494	707	496		504	622	520		653	638	940
936		940	696	435		777	603	291		1030	546	214		465	583	267		1039	626	314		517	527	634		512	748	445		510	541	546		667	638	892
937		954	730	427		785	611	280		1028	579	223		490	656	271		1071	601	313		527	512	611		527	735	537		513	567	488		619	667	883
938		950	736	395		805	641	286		1026	603	208		459	623	299		1035	677	314		517	506	641		538	761	495		531	609	527		662	668	855
939		973	760	409		775	588	289		998	609	218		457	580	309		1049	615	334		544	520	627		530	770	542		547	577	526		699	637	941
940		974	740	413		760	635	280		1013	666	245		478	640	265		1072	639	367		532	522	685		581	774	525		506	566	556		712	682	875
941		1061	769	403		735	609	290		993	606	257		513	607	324		1136	672	375		510	519	649		554	833	547		553	606	535		726	702	972
942		1025	768	463		769	647	304		1113	587	253		502	626	281		1059	674	335		561	505	657		618	782	572		534	578	568		715	697	915
943		1104	797	426		781	636	271		1077	619	218		507	633	271		1136	698	342		553	563	642		556	747	516		502	639	531		705	678	856
944		1059	757	443		763	587	311		1098	611	239		486	610	280		1117	656	347		545	574	632		541	807	539		539	603	520		712	756	935
945		1005	782	448		790	613	319		1125	640	255		525	645	327		1138	731	336		523	530	660		580	758	559		517	558	563		705	659	945
946		1106	815	422		804	638	325		1089	657	242		495	639	301		1191	711	380		572	565	707		572	838	558		507	626	553		730	747	962
947		1120	844	441		761	637	322		1090	671	267		466	644	298		1146	678	368		571	557	575		572	868	554		565	656	508		742	715	946
948		1132	873	517		782	715	301		1153	727	235		528	643	304		1214	725	361		605	593	667		636	794	525		566	636	611		761	795	1014
949		1099	892	446		821	623	340		1166	712	237		501	631	312		1174	769	411		546	557	721		617	802	551		551	651	568		786	782	1014
950		1113	850	492		793	652	302		1132	690	244		546	660	326		1182	717	364		561	604	608		609	798	570		600	666	597		766	761	1000
951		1120	891	512		822	673	320		1175	729	237		495	683	335		1212	771	393		620	606	735		671	856	560		595	683	606		756	767	1034
952		1104	875	506		785	664	329		1166	733	264		532	692	299		1305	724	373		610	603	719		632	855	557		613	657	574		707	754	1000
953		1211	856	464		836	667	308		1221	739	266		525	699	323		1281	777	387		628	623	658		629	864	629		605	696	587		771	863	1038
954		1283	972	482		859	711	254		1258	716	250		558	684	305		1335	821	390		594	625	763		722	877	568		594	667	603		863	833	1043
955		1240	878	467		836	713	302		1274	750	229		524	634	288		1282	806	379		598	616	693		656	877	591		577	683	611		825	893	1067
956		1255	940	503		792	660	325		1283	778	267		530	667	320		1284	763	400		598	621	653		630	928	539		590	684	539		826	827	999
957		1227	917	488		839	649	290		1241	727	254		562	662	290		1328	794	383		595	632	699		675	915	603		552	642	603		855	838	1015
958		1242	940	491		925	700	298		1270	728	299		537	708	320		1348	846	412		609	641	804		698	967	608		673	721	633		795	864	1130
959		1265	985	490		850	728	306		1236	761	285		593	697	366		1305	819	414		640	673	761		713	975	638		644	725	666		879	853	1062
960		1334	929	542		839	687	307		1333	812	269		580	712	327		1403	866	389		681	699	766		679	956	640		628	688	651		873	885	1113
961		1302	975	468		903	712	327		1349	720	270		587	730	306		1379	889	396		696	673	693		646	999	651		664	769	619		841	839	1071
962		1332	1005	512		895	727	345		1294	776	281		566	706	313		1445	925	413		694	680	732		685	1047	638		682	691	596		911	901	1042
963		1267	1002	541		889	764	346		1314	815	314		635	731	359		1383	878	431		630	714	781		787	1034	639		690	747	638		842	859	1102
964		1378	988	496		972	796	333		1387	894	294		581	837	329		1472	873	376		665	732	772		745	1011	678		692	804	702		921	957	1127
965		1393	1003	548		904	781	331		1384	875	260		609	793	366		1455	891	446		772	729	756		684	1028	647		720	741	667		926	931	1135
966		1395	1080	502		940	748	300		1468	873	278		592	776	340		1466	964	405		743	706	718		758	1060	664		699	735	605		910	931	1108
967		1327	1011	495		980	748	336		1412	918	289		640	825	364		1453	880	425		645	721	737		745	1018	628		683	811	569		908	947	1123
968		1325	1037	533		915	745	339		1388	862	316		633	768	348		1568	959	437		698	757	694		737	1047	614		703	833	693		967	961	1130
969		1395	1061	545		998	781	332		1455	861	285		577	804	349		1549	945	411		721	803	819		733	1111	651		743	840	653		998	998	1172
970		1369	1136	490		939	766	337		1393	904	299		624	783	350		1552	999	414		726	751	720		776	1086	645		727	825	629		910	948	1157
971		1426	1105	509		983	790	343		1469	891	291		636	841	371		1542	939	432		774	742	751		753	1080	632		745	893	639		989	1010	1144
972		1428	1081	574		1007	816	338		1460	909	286		682	851	353		1563	999	453		757	764	801		790	1180	683		795	895	672		975	1038	1205
973		1411	1083	566		1070	847	326		1457	967	315		634	816	356		1690	1039	411		763	833	765		805	1129	633		755	884	657		1007	993	1168
974		1517	1098	529		1046	870	364		1467	1013	294		688	880	358		1628	1068	424		788	830	784		752	1142	671		784	915	668		981	1043	1183
975		1490	1131	550		1057	828	365		1541	903	268		670	853	345		1612	1015	506		836	835	789		769	1127	694		737	887	717		1011	1023	1183
976		1436	1177	554		1048	874	324		1489	904	308		681	831	360		1594	1015	421		778	819	741		776	1133	675		778	872	619		1026	997	1103
977		1470	1166	556		1083	848	329		1543	1002	282		667	850	375		1621	1063	480		803	887	778		856	1157	688		819	941	637		990	1015	1166
978		1508	1154	565		1065	915	303		1520	909	261		697	905	358		1617	1054	442		862	849	802		853	1126	651		806	991	681		983	1052	1203
979		1537	1191	552		1099	927	335		1563	958	306		681	855	340		1593	1053	445		796	867	814		828	1114	659		796	1014	709		1054	1010	1204
980		1492	1196	549		1106	836	380		1517	985	303		710	905	396		1649	994	427		851	928	767		802	1135	664		828	994	670		1035	1009	1158
981		1511	1164	549		1079	943	329		1471	942	267		687	888	336		1669	1051	435		846	920	823		835	1138	697		814	936	691		969	1037	1144
982		1580	1138	527		1130	888	343		1476	973	315		703	943	331		1624	1070	406		918	916	783		802	1128	677		904	995	690		988	1067	1103
983		1526	1145	563		1111	944	349		1576	1009	311		723	912	360		1688	996	454		834	904	749		774	1214	681		878	1014	655		1010	1027	1148
984		1561	1225	555		1117	978	368		1524	967	295		688	935	364		1704	1065	436		980	940	729		855	1218	653		846	1043	656		1010	1026	1185
985		1545	1198	592		1166	906	343		1528	979	312		763	979	354		1729	1073	432		935	948	828		874	1220	721		894	985	699		1081	1088	1227
986		1517	1133	552		1039	952	383		1528	1010	299		760	927	369		1658	1046	455		951	997	860		787	1138	727		888	1044	715		1041	995	1138
987		1534	1227	554		1143	913	358		1497	951	295		747	945	375		1775	1039	429		928	1038	808		790	1174	717		901	1110	713		999	997	1148
[truncated: 13 more rows]
