# Supplementary material for: Constitutive turnover of histone H2A.Z at yeast promoters requires the preinitiation complex
Source: eLife. 2016 Jul 20;5:e14243. doi: 10.7554/eLife.14243 (PMC4995100; doi:10.7554/eLife.14243)
Supplement: Figure 1—source data 4. — DOI: http://dx.doi.org/10.7554/eLife.14243.007 [file elife-14243-fig1-data4.xlsx]

## Sheet: Sheet1
Tramantano et al. 2016
Figure 1--Source_data_4
Nucleosome tag profiles of TBP-FRB around the +1 dyads before normalization
Keys:
T = input
A = H2A
Z = H2A.Z
	Sample ID	MT152	MT153	MT154		MT155	MT156	MT157		MT158	MT159	MT160		MT161	MT162	MT163		MT194	MT195	MT196		MT197	MT198	MT199
	Strain ID	yEL152	yEL152	yEL152		yEL152	yEL152	yEL152		yEL152	yEL152	yEL152		yEL152	yEL152	yEL152		yEL152	yEL152	yEL152		yEL152	yEL152	yEL152
	Genotype	no FRB	no FRB	no FRB		no FRB	no FRB	no FRB		no FRB	no FRB	no FRB		no FRB	no FRB	no FRB		no FRB	no FRB	no FRB		no FRB	no FRB	no FRB
	Rapamycin	+	+	+		-	-	-		+	+	+		-	-	-		+	+	+		-	-	-
Distance from +1 dyad (bp)	Fraction	T	A	Z		T	A	Z		T	A	Z		T	A	Z		T	A	Z		T	A	Z
-1000		695	654	964		616	793	678		814	752	945		578	732	942		464	421	434		595	353	429
-999		676	663	926		567	851	735		853	737	858		570	788	922		454	417	466		523	390	477
-998		674	685	898		586	823	712		770	659	869		563	831	913		472	441	462		527	391	422
-997		657	718	920		654	827	736		824	726	918		579	799	948		533	443	469		596	363	470
-996		688	703	908		602	808	729		864	751	897		577	777	920		466	414	488		527	365	498
-995		688	708	876		617	792	754		864	684	883		571	738	944		494	447	432		501	403	460
-994		672	690	853		585	866	687		785	705	844		539	754	915		449	437	460		533	416	426
-993		698	753	867		666	828	689		796	766	918		607	735	931		477	435	439		528	397	463
-992		697	700	842		600	847	705		805	720	910		519	800	924		480	434	463		558	378	455
-991		675	722	928		647	869	766		823	766	903		601	793	900		508	468	461		554	359	495
-990		719	719	916		628	877	724		805	769	860		565	766	984		523	435	469		568	382	428
-989		732	706	923		631	912	760		872	785	959		589	770	940		485	481	484		563	383	457
-988		684	700	929		619	841	763		854	737	894		591	771	988		529	435	436		589	383	470
-987		705	720	944		660	846	746		886	715	905		618	799	926		529	450	477		583	395	452
-986		734	734	874		602	829	710		821	756	910		554	796	984		488	428	524		566	357	429
-985		714	737	948		619	891	785		821	725	894		585	787	949		494	503	487		579	388	458
-984		753	701	926		688	928	730		884	758	902		592	823	1008		502	482	452		570	401	470
-983		697	705	951		620	897	749		796	760	960		625	771	950		528	440	522		565	343	440
-982		675	699	919		619	853	741		871	769	959		611	790	937		475	463	486		585	384	510
-981		732	763	947		640	938	773		841	771	919		589	854	971		488	454	474		555	387	473
-980		727	728	896		622	902	763		812	707	935		576	818	960		556	453	480		566	383	460
-979		756	739	931		674	924	778		890	742	906		605	814	950		531	483	472		591	386	456
-978		751	790	912		603	923	739		927	769	987		554	892	985		508	494	501		590	387	479
-977		755	704	951		641	910	743		918	808	948		559	802	964		509	430	475		538	403	480
-976		728	732	956		665	900	769		875	777	933		608	822	967		467	461	477		558	399	473
-975		717	743	994		655	837	831		868	742	963		591	830	975		502	474	482		581	388	507
-974		773	728	941		690	949	750		874	756	942		599	838	1018		555	486	474		588	403	488
-973		694	733	965		712	887	789		928	797	907		587	867	1002		563	485	528		591	406	484
-972		745	722	938		674	946	764		812	794	920		581	901	1021		521	495	514		573	406	469
-971		756	784	931		672	939	762		815	828	896		656	818	1017		530	530	479		584	415	447
-970		772	775	938		721	910	788		944	774	906		622	888	982		520	481	494		564	417	517
-969		728	841	927		697	925	741		897	801	972		662	849	977		558	490	523		608	377	481
-968		752	844	896		678	918	802		904	787	968		642	887	981		571	475	511		593	416	478
-967		775	783	939		679	956	733		938	816	939		633	884	1033		551	467	533		616	387	518
-966		743	745	993		662	875	803		894	775	888		633	796	924		545	449	469		617	401	492
-965		744	799	977		746	912	817		937	827	906		634	869	979		507	472	516		561	427	479
-964		796	785	947		700	1022	768		997	768	948		658	876	982		534	442	515		569	427	476
-963		725	777	968		661	966	741		963	819	932		629	865	981		520	494	502		595	389	498
-962		771	745	971		697	912	738		912	786	953		634	896	969		571	439	536		613	420	508
-961		745	771	929		703	949	803		943	835	1000		601	816	1054		538	486	513		634	431	502
-960		745	732	972		719	977	750		911	725	902		670	841	961		545	487	499		597	402	456
-959		764	779	975		650	948	770		935	803	907		648	895	981		545	501	480		624	434	476
-958		800	781	955		734	955	785		902	810	957		652	861	975		549	494	463		598	401	480
-957		795	778	968		672	924	759		888	817	947		641	854	1019		561	519	526		571	429	519
-956		770	776	1026		710	1020	748		949	837	910		620	821	970		562	467	495		568	436	479
-955		802	826	984		663	986	777		948	761	938		655	882	918		554	509	486		597	411	468
-954		756	791	928		696	956	764		921	799	945		615	918	952		545	514	500		643	425	497
-953		780	848	1001		674	943	762		994	822	1011		674	913	1002		546	470	495		597	426	527
-952		805	811	962		699	960	794		949	863	966		628	896	954		557	490	529		620	397	509
-951		796	780	975		669	935	761		930	860	902		661	891	1013		520	482	482		563	428	429
-950		782	797	960		716	916	732		958	835	931		648	848	981		599	496	503		615	408	458
-949		730	761	984		687	982	742		916	860	933		646	879	1029		573	537	485		564	468	507
-948		788	876	939		700	939	757		957	822	950		628	903	992		545	477	494		630	449	505
-947		732	807	967		692	879	735		893	812	921		611	896	971		491	521	481		577	417	455
-946		774	813	918		725	866	776		873	772	907		635	869	1001		600	518	479		631	412	444
-945		772	763	953		693	907	812		896	843	949		627	937	1020		533	501	493		635	424	472
-944		773	840	957		690	980	766		951	861	976		690	934	965		539	529	500		638	410	504
-943		816	818	931		685	964	768		952	861	963		688	857	1037		533	506	539		587	426	517
-942		791	878	1013		737	953	800		1013	914	927		710	916	1000		573	476	554		615	416	526
-941		787	837	918		698	939	762		862	848	906		651	967	978		562	492	478		629	415	469
-940		767	841	950		708	980	770		911	815	871		630	879	969		535	489	487		609	431	464
-939		769	784	922		664	963	728		891	784	903		658	816	934		517	499	470		630	394	520
-938		793	787	961		672	937	753		963	852	965		606	849	902		520	480	479		593	425	462
-937		759	794	919		694	946	768		904	825	921		650	912	1008		534	481	478		594	457	467
-936		800	824	1025		739	947	814		917	870	1005		629	925	982		502	469	517		608	437	491
-935		761	799	933		723	982	740		956	786	925		652	900	934		524	511	468		615	419	468
-934		732	754	932		663	958	723		967	788	918		667	851	907		558	471	476		613	417	453
-933		752	807	940		658	992	785		848	820	878		704	936	972		553	469	510		632	446	489
-932		727	786	962		674	972	773		906	847	940		686	869	987		572	493	533		627	407	485
-931		816	848	954		678	931	763		985	781	963		643	879	966		527	471	493		629	415	481
-930		758	852	951		736	943	757		944	814	930		668	863	1004		544	505	488		586	397	461
-929		743	821	941		674	937	736		875	817	907		596	901	987		513	463	512		615	415	439
-928		764	787	1021		716	945	767		985	810	884		636	903	988		545	515	498		646	426	486
-927		740	790	969		720	910	731		959	831	961		625	913	1002		526	509	499		600	453	472
-926		757	790	930		642	904	762		899	795	931		664	839	958		593	445	485		598	404	490
-925		769	831	952		676	952	700		922	791	973		620	833	947		532	444	485		620	400	489
-924		734	851	940		697	920	797		995	802	972		640	938	1044		517	467	507		570	406	450
-923		815	712	965		741	956	749		909	821	876		651	849	939		554	499	483		605	421	474
-922		781	780	1020		723	893	770		929	807	929		603	893	1008		542	476	484		602	435	503
-921		751	791	972		651	896	695		957	792	911		646	902	964		546	488	513		583	419	478
-920		778	818	975		693	913	761		957	822	971		636	894	1012		529	506	510		568	409	480
-919		772	804	977		667	956	711		809	821	915		617	847	994		573	468	477		626	424	476
-918		769	781	981		695	895	723		878	805	933		556	873	935		514	477	500		590	401	454
-917		771	763	909		710	955	778		900	799	945		638	904	934		557	462	503		613	389	495
-916		715	777	980		703	887	755		969	829	926		605	896	963		548	511	494		622	398	451
-915		757	744	938		662	936	753		895	844	920		584	800	958		525	468	478		575	387	467
-914		685	769	949		660	836	750		870	804	929		615	875	929		514	483	494		564	381	460
-913		701	742	963		639	874	714		858	778	906		629	836	981		518	453	503		567	443	469
-912		739	751	904		650	907	747		929	731	919		595	812	948		506	459	494		590	375	462
-911		771	728	979		711	886	777		912	818	929		644	861	974		574	488	517		590	408	496
-910		702	683	925		628	904	758		870	766	847		584	859	925		514	481	470		572	389	457
-909		700	753	890		671	892	733		892	776	857		587	792	912		506	451	486		557	408	470
-908		718	699	875		645	833	693		838	739	940		622	794	912		464	429	489		575	372	465
-907		704	717	938		604	876	728		808	730	860		528	855	894		517	464	489		567	397	464
-906		740	691	900		628	853	686		880	772	936		597	797	942		470	434	476		593	388	478
-905		718	729	904		630	833	736		875	723	802		545	816	875		496	450	458		548	369	461
-904		715	688	855		641	850	766		830	745	881		550	771	866		441	451	478		502	360	465
-903		720	706	905		638	832	678		815	737	848		583	794	917		513	467	480		577	388	448
-902		729	682	957		652	917	707		833	747	889		543	809	951		503	460	446		533	382	457
-901		685	726	909		607	826	738		817	696	833		554	749	990		495	430	454		509	377	434
-900		646	703	904		637	845	688		773	693	889		578	751	939		426	419	459		538	367	441
-899		650	672	936		638	783	689		856	749	865		598	775	911		480	438	469		504	326	420
-898		692	650	870		601	841	677		755	696	874		542	772	872		489	432	476		529	365	444
-897		669	711	881		596	839	695		809	694	858		588	726	837		441	430	454		522	335	443
-896		702	685	885		645	818	766		781	727	873		596	753	918		462	429	459		523	342	421
-895		683	665	904		614	826	697		786	715	900		618	803	884		483	441	425		505	376	437
-894		680	680	858		581	832	705		754	645	824		542	715	812		469	409	452		508	320	436
-893		672	674	890		550	841	666		781	731	833		523	733	863		452	416	484		500	380	449
-892		683	685	875		587	825	725		795	749	850		590	781	868		453	430	442		542	333	413
-891		623	650	907		611	850	713		786	643	844		508	750	838		457	392	460		561	347	452
-890		648	678	939		610	816	718		809	675	893		541	745	906		455	443	461		536	324	444
-889		684	668	868		608	819	668		811	664	855		535	763	880		434	429	444		504	341	480
-888		609	659	831		630	804	641		765	679	840		541	727	888		442	399	429		545	349	414
-887		595	640	878		589	767	679		751	667	877		553	748	887		432	425	422		521	320	429
-886		639	668	854		602	777	692		719	675	879		474	777	842		435	425	422		544	339	432
-885		626	644	838		588	791	688		743	657	864		540	675	852		432	391	451		515	347	456
-884		621	636	900		590	822	643		783	672	797		517	671	869		440	391	451		524	339	406
-883		605	661	876		526	761	654		699	675	784		535	711	907		448	347	442		488	324	427
-882		668	619	899		517	795	709		733	640	817		568	714	864		439	419	459		528	337	417
-881		633	603	891		552	704	710		735	647	859		560	738	899		441	396	439		501	331	453
-880		632	648	862		559	774	675		773	667	849		528	677	800		453	387	428		520	338	413
-879		590	679	877		589	744	687		716	656	814		526	696	872		422	417	421		476	343	406
-878		588	634	882		552	808	690		794	671	862		461	694	935		449	374	450		478	318	412
-877		578	695	879		616	792	715		740	681	890		489	707	900		404	403	467		524	349	420
-876		618	576	876		598	740	681		776	652	847		506	703	850		434	413	451		500	296	395
-875		667	613	936		613	745	714		783	654	879		518	739	853		446	374	447		532	327	424
-874		616	597	874		564	748	723		796	644	839		505	759	837		403	436	435		514	309	403
-873		610	600	887		613	749	645		708	669	872		499	658	887		409	434	486		493	326	424
-872		594	606	832		549	760	643		698	623	787		517	718	857		427	381	396		491	299	440
-871		634	637	915		582	716	762		721	647	860		529	689	886		447	363	478		523	339	444
-870		593	603	851		576	796	692		739	610	883		542	700	859		447	385	469		463	322	443
-869		619	679	885		566	754	642		721	621	819		488	691	878		429	385	435		460	362	429
-868		642	666	876		584	746	721		768	632	826		509	688	910		463	349	449		499	308	441
-867		633	598	904		560	716	684		690	649	880		528	693	857		449	360	450		470	317	448
-866		600	598	829		550	734	669		715	585	812		526	698	893		405	368	436		480	348	429
-865		596	612	940		551	778	741		726	629	855		513	653	850		437	385	454		465	308	422
-864		592	651	809		548	715	700		745	617	840		515	703	864		422	359	479		501	337	398
-863		567	638	872		600	733	688		751	626	831		501	714	951		443	357	464		474	329	429
-862		617	592	851		574	732	661		718	644	862		523	689	833		419	364	458		475	323	468
-861		608	585	957		539	763	679		753	607	832		530	687	922		430	370	444		482	326	464
-860		622	577	875		534	710	700		731	660	863		475	666	868		397	351	423		492	276	422
-859		608	665	872		552	728	692		725	615	814		499	672	878		420	382	439		476	340	402
-858		592	608	862		527	702	687		726	601	825		498	650	837		381	376	411		461	305	392
-857		592	597	869		529	691	702		760	621	801		469	655	845		417	379	443		493	303	441
-856		612	664	899		565	729	704		793	663	848		502	640	938		455	373	454		481	297	432
-855		580	619	865		565	773	752		738	602	892		534	705	888		414	387	485		511	328	424
-854		587	645	864		579	701	696		769	644	828		463	684	886		446	372	434		468	317	422
-853		618	581	856		561	741	717		707	635	844		505	698	876		425	376	470		467	306	433
-852		570	636	879		573	736	748		713	633	815		475	698	812		421	398	428		456	323	421
-851		616	630	870		507	768	650		752	633	800		513	668	861		397	373	448		488	330	412
-850		631	595	859		605	770	689		769	640	847		533	665	886		432	398	428		529	326	470
-849		614	652	849		551	783	663		783	648	789		476	661	841		442	392	462		489	341	420
-848		614	631	877		553	783	720		702	641	812		485	733	857		436	360	419		494	346	421
-847		598	599	890		546	721	650		727	648	761		520	705	863		417	382	458		547	328	440
-846		631	627	942		536	714	652		791	632	916		469	708	856		455	406	472		551	352	425
-845		642	612	853		611	787	699		728	663	889		512	701	859		480	412	459		501	333	419
-844		581	636	881		591	782	687		781	643	820		501	698	864		454	395	467		499	320	461
-843		616	654	848		547	798	673		740	670	868		477	717	860		453	422	434		488	316	407
-842		641	606	880		561	770	640		761	628	875		502	724	884		454	378	455		507	313	407
-841		617	587	832		568	798	628		718	656	835		515	693	882		430	372	422		483	344	388
-840		645	676	884		604	783	719		755	701	847		535	724	887		455	381	485		551	338	421
-839		621	627	872		553	717	730		771	718	814		512	722	825		433	381	430		493	340	431
-838		642	649	778		534	717	657		749	686	852		535	703	859		453	383	417		544	348	450
-837		659	561	855		561	802	689		706	677	763		545	689	816		465	405	412		532	325	461
-836		630	653	841		573	785	681		740	682	822		510	694	845		458	391	426		502	359	406
-835		646	665	863		554	814	668		775	680	829		564	758	848		409	408	469		544	352	444
-834		593	667	846		570	765	686		779	691	828		503	728	862		434	446	452		552	356	427
-833		661	634	874		568	791	642		758	634	846		544	736	830		438	394	454		535	340	473
-832		647	652	840		583	785	726		766	703	761		543	737	876		451	405	439		505	356	442
-831		631	685	873		662	800	700		756	653	821		520	758	863		435	423	415		539	327	401
-830		653	647	883		550	809	718		768	695	832		520	759	933		463	372	469		508	363	400
-829		717	699	826		586	793	631		804	665	819		535	742	864		466	391	441		495	363	472
-828		628	666	865		561	801	673		837	690	808		514	782	905		495	444	430		551	361	449
-827		673	706	904		613	852	698		848	715	879		578	746	836		461	428	441		566	400	489
-826		638	689	902		644	832	711		846	766	860		559	758	937		453	419	436		543	364	419
-825		657	627	862		642	797	697		805	667	812		586	759	944		433	445	467		507	393	436
-824		690	689	875		603	851	714		826	728	854		528	820	852		469	428	473		554	422	414
-823		675	716	889		637	849	695		784	754	862		518	768	955		427	496	497		568	372	467
-822		700	704	935		706	891	741		863	747	896		563	837	890		502	502	474		551	366	453
-821		756	690	886		677	881	743		812	724	907		537	772	881		522	426	468		546	387	423
-820		682	745	906		587	836	699		809	747	889		588	826	956		504	415	474		539	377	449
-819		679	705	918		693	888	714		830	773	896		598	804	965		482	462	455		578	401	439
-818		677	746	932		667	888	724		865	753	877		588	824	945		493	501	472		580	382	426
-817		658	716	922		665	890	689		834	751	976		564	842	923		487	471	439		542	386	446
-816		773	757	946		661	886	677		905	776	939		606	815	946		535	485	473		578	351	446
-815		754	752	959		640	926	802		920	790	903		627	832	1003		514	463	464		592	400	486
-814		700	727	953		659	882	743		853	793	892		618	855	956		507	528	515		632	379	441
-813		762	792	925		635	910	772		910	747	913		630	901	942		576	498	487		608	397	457
-812		735	839	950		714	941	839		891	806	933		598	870	1003		540	480	474		590	415	525
-811		731	802	1002		650	950	781		867	770	972		614	827	1004		529	498	481		617	376	476
-810		784	738	973		686	1033	776		919	797	924		645	915	980		553	482	513		603	409	492
-809		764	818	972		683	1017	735		938	833	939		650	873	975		526	436	540		611	457	488
-808		807	781	981		645	929	741		930	835	943		673	863	984		523	527	514		659	423	484
-807		802	832	1027		729	997	832		932	842	1019		667	921	1015		560	516	497		654	432	482
-806		776	790	997		651	979	780		923	853	1006		685	904	1015		584	490	546		603	393	498
-805		762	764	974		711	1006	804		923	856	978		639	925	991		556	542	506		603	401	465
-804		782	854	1059		752	1005	815		982	838	1073		633	944	1031		578	558	502		681	408	510
-803		772	830	1062		724	964	821		955	831	1041		670	908	1006		555	516	510		621	413	510
-802		813	797	1015		731	930	771		909	815	976		666	896	952		568	531	504		598	408	504
-801		826	858	1035		728	1033	832		954	833	1047		652	905	1005		575	522	496		626	475	503
-800		880	840	1066		721	1009	838		963	946	1045		701	937	1054		544	526	558		665	467	538
-799		816	841	1017		667	972	811		904	860	1007		703	920	1025		583	490	518		649	457	492
-798		818	828	1060		788	1079	831		962	895	1057		661	934	1036		617	513	568		680	397	513
-797		808	835	1071		743	956	836		992	836	1000		662	934	1049		580	536	515		644	449	536
-796		840	861	1051		746	960	820		966	872	1039		706	961	1054		586	514	577		643	491	522
-795		829	904	1025		729	1019	742		1040	831	995		655	930	996		597	570	509		624	468	481
-794		820	830	1063		722	992	797		973	833	993		677	929	1019		530	529	493		671	497	493
-793		850	861	1003		773	989	807		1003	924	1021		698	966	1085		604	523	565		702	410	542
-792		864	850	971		738	1055	824		1007	869	964		660	946	1045		621	564	503		652	461	545
-791		819	864	1046		728	1052	831		1049	883	995		724	968	1052		546	529	511		642	463	532
-790		804	830	994		791	1013	818		992	893	962		683	908	1048		556	568	532		628	447	510
-789		860	888	1065		771	1036	869		982	923	1006		710	952	1095		576	527	523		656	486	541
-788		833	902	1015		766	1039	831		988	865	963		678	960	1051		577	537	533		659	438	509
-787		800	902	1111		756	1003	858		1006	886	1014		721	964	1141		574	577	515		663	508	531
-786		800	931	1012		751	1056	822		1016	927	967		690	938	1043		627	560	524		669	433	519
-785		863	889	1023		740	1010	834		1033	891	970		668	955	1005		589	567	554		618	454	531
-784		799	897	1019		735	980	835		1045	858	976		709	933	1035		571	523	524		672	440	532
-783		868	874	1118		758	1046	893		1055	923	1025		686	918	1111		623	487	548		676	485	545
-782		902	889	1008		755	1109	831		1013	895	986		696	1021	1105		590	560	521		715	442	515
-781		843	874	1076		753	1026	801		1031	872	969		699	935	1057		639	525	568		668	457	514
-780		815	879	1042		763	1049	820		1027	846	971		707	994	1022		562	568	544		671	448	504
-779		864	858	1072		731	1075	802		977	923	1051		734	952	1079		575	538	570		670	481	510
-778		825	852	1078		780	1035	870		1008	900	1049		675	896	1037		605	555	513		655	458	548
-777		813	917	1038		802	1041	819		956	877	1051		704	978	1052		549	527	554		667	487	525
-776		857	817	1101		762	1104	841		1002	871	1059		637	1013	1027		652	535	529		683	450	544
-775		830	842	1076		737	1056	852		1041	833	976		706	953	1057		604	570	556		676	493	513
-774		839	861	1034		859	1025	862		1036	938	959		703	962	1111		593	531	538		697	482	525
-773		893	894	1037		726	1036	878		959	852	1033		702	939	1160		611	550	567		658	423	612
-772		796	861	1006		768	1061	825		952	896	1007		724	970	1023		597	523	572		680	457	504
-771		845	844	1089		765	1089	816		1011	888	990		695	973	1139		595	551	585		676	464	508
-770		833	872	1073		765	1071	766		956	875	1034		690	950	1054		560	537	543		659	472	529
-769		837	887	1026		745	1037	878		979	938	1041		713	965	986		607	534	579		679	500	531
-768		835	896	1069		734	1052	798		965	917	997		708	954	1040		610	538	516		648	463	548
-767		879	881	1062		755	1036	840		1029	916	944		742	974	1041		621	523	529		641	445	501
-766		859	857	1005		742	988	842		977	903	996		698	903	1089		622	551	527		668	448	532
-765		812	909	1034		726	1075	889		966	867	1016		738	991	1094		572	569	517		675	464	494
-764		817	815	1055		762	1011	853		948	896	998		698	973	1078		608	513	519		628	432	533
-763		798	897	1041		786	1008	833		994	911	1024		718	917	1042		596	524	548		658	458	519
-762		808	866	1087		780	995	818		951	845	1011		728	912	1050		554	514	541		610	460	545
-761		821	872	1056		774	969	777		1036	892	1014		652	890	1026		545	533	537		642	430	499
-760		831	862	1007		798	1032	837		979	874	1022		703	875	1038		597	542	540		668	439	534
-759		839	814	1048		721	1006	817		969	858	986		653	918	1045		574	496	571		640	440	540
-758		803	871	1095		787	1042	838		966	827	1056		704	923	1039		557	508	598		632	418	552
-757		814	788	1037		727	981	862		1014	857	1019		667	919	1034		653	522	546		617	456	556
-756		839	801	1034		730	1061	859		927	821	1066		685	968	1064		557	531	544		680	478	515
-755		821	830	1068		713	1004	819		967	857	1046		670	899	1067		573	485	510		609	431	517
-754		770	812	1048		761	959	842		935	847	949		640	916	1075		577	481	543		561	451	532
-753		798	805	1058		744	1003	788		936	829	988		603	883	1033		573	484	517		648	444	509
-752		837	824	1009		717	964	803		937	883	1007		634	865	1093		568	483	515		627	434	567
-751		784	778	1045		721	996	808		947	768	1014		637	892	1070		542	521	529		617	427	527
-750		732	792	1008		667	949	868		949	803	974		691	864	1060		561	530	531		614	419	546
-749		767	776	1044		688	951	773		927	819	1006		684	915	1074		491	438	518		623	392	496
-748		802	750	1015		688	954	810		907	749	1029		687	848	1012		548	448	532		662	415	513
-747		748	762	1012		635	942	817		933	799	997		622	909	945		536	493	544		553	378	489
-746		751	745	1007		687	880	821		886	818	998		627	915	1029		503	475	502		551	386	497
-745		756	745	1036		669	917	830		841	829	984		587	840	1021		495	494	529		605	397	497
-744		722	726	1006		618	888	790		843	794	994		606	831	960		546	470	536		615	405	495
-743		807	741	980		723	932	817		887	790	976		575	825	1031		555	463	577		607	405	498
-742		713	759	962		668	935	778		868	793	937		544	838	959		503	489	521		574	391	493
-741		685	746	998		633	897	832		857	779	1017		608	857	1005		474	462	531		570	397	513
-740		692	699	1021		604	859	804		839	754	974		607	867	914		430	403	480		504	355	467
-739		675	661	944		678	902	786		869	710	957		584	821	979		477	436	547		582	378	483
-738		704	696	934		625	847	756		851	745	945		614	810	910		463	463	460		548	366	489
-737		691	682	1005		613	801	776		837	674	913		569	775	949		466	425	528		523	381	450
-736		671	695	909		672	809	782		808	691	960		612	824	949		482	426	508		576	372	445
-735		704	640	931		614	852	811		885	730	929		566	730	994		471	444	492		508	349	475
-734		664	676	930		613	841	776		859	664	971		566	809	953		505	405	465		558	341	466
-733		660	721	973		568	818	815		871	703	933		575	730	995		472	442	534		523	345	497
-732		625	672	923		568	801	767		833	668	946		530	758	927		508	414	514		509	376	433
-731		625	676	935		652	796	787		769	690	864		611	735	936		442	384	481		511	355	447
-730		693	623	863		594	767	747		802	686	903		494	741	933		445	411	479		533	323	477
-729		635	619	909		584	808	743		847	693	877		509	710	911		466	387	508		544	352	454
-728		627	645	978		582	829	716		778	616	938		483	682	1008		445	365	466		499	347	499
-727		657	633	974		547	794	747		768	687	881		501	670	926		420	396	432		496	352	428
-726		586	609	865		594	724	666		774	600	878		571	680	895		426	406	476		484	323	431
-725		617	634	909		560	704	713		752	611	827		532	679	916		435	428	453		483	311	441
-724		611	642	982		539	754	747		762	659	971		537	702	968		466	403	492		488	317	476
-723		557	601	913		591	758	742		737	626	878		505	650	948		417	395	444		440	312	441
-722		601	580	855		534	771	692		759	579	864		490	676	889		426	361	433		480	322	416
-721		583	594	883		554	686	742		724	627	911		523	686	850		424	391	464		462	321	450
-720		630	614	932		530	742	680		720	589	899		495	622	925		431	380	447		478	322	424
-719		632	610	908		537	740	673		741	573	846		516	665	829		427	328	490		455	345	411
-718		582	529	881		527	689	745		630	573	888		465	590	829		443	361	445		458	325	451
-717		547	574	840		497	706	692		673	626	807		453	633	849		424	347	453		441	284	444
-716		549	574	869		491	646	702		689	600	878		463	650	790		389	369	409		460	290	448
-715		589	573	826		550	692	728		681	610	857		432	663	900		419	329	465		417	285	453
-714		576	558	840		504	661	624		686	644	818		469	669	833		414	361	458		460	322	414
-713		578	556	814		513	663	684		669	608	808		502	614	854		391	374	432		418	326	410
-712		543	594	897		495	698	709		699	588	790		438	636	874		399	360	458		462	317	405
-711		598	587	893		536	717	696		721	621	896		494	655	859		409	362	433		450	303	429
-710		618	531	857		525	692	684		662	576	843		493	621	899		408	356	434		464	331	428
-709		539	553	858		500	643	696		645	583	795		437	573	878		410	329	437		431	289	418
-708		495	579	806		506	712	640		649	528	794		435	628	804		371	313	414		431	321	438
-707		532	559	790		490	691	631		635	547	830		479	600	852		400	327	424		420	288	409
-706		549	538	871		514	662	636		672	536	814		450	581	836		352	312	409		435	278	402
-705		551	513	842		497	629	676		663	563	778		437	608	822		371	347	455		429	303	435
-704		592	550	846		503	635	651		685	538	860		439	588	896		393	326	462		417	281	417
-703		555	528	799		515	613	664		653	541	800		481	608	825		370	323	435		418	292	458
-702		556	541	840		528	689	682		720	551	860		522	608	896		393	373	442		437	296	441
-701		524	502	796		472	622	680		640	563	843		441	584	816		423	368	431		440	291	443
-700		519	511	801		498	639	676		619	573	798		430	607	858		376	331	412		402	287	398
-699		534	493	833		444	638	688		645	563	806		463	579	861		380	347	435		447	303	419
-698		528	563	808		479	673	670		578	553	792		408	595	825		370	322	423		417	277	434
-697		555	517	863		485	653	624		589	571	847		421	596	838		404	323	421		434	281	457
-696		540	544	843		500	663	699		667	538	787		436	601	885		394	353	447		454	268	417
-695		516	512	789		456	607	667		601	583	774		451	548	789		327	308	394		419	282	423
-694		593	571	798		487	652	684		681	567	783		450	640	830		380	345	434		401	294	396
-693		566	510	895		484	656	594		677	558	802		454	624	830		378	338	449		453	280	424
-692		543	541	769		504	687	674		688	533	806		433	598	831		364	355	426		422	280	397
-691		530	536	835		493	693	675		673	579	822		422	603	798		392	326	423		445	295	413
-690		532	616	895		499	626	725		663	525	882		445	600	800		395	318	451		452	290	465
-689		526	543	907		519	689	681		681	584	816		465	553	865		396	334	461		434	265	410
-688		575	558	824		482	644	667		650	590	756		469	592	855		359	336	461		444	306	437
-687		510	543	834		503	608	699		650	551	825		428	591	803		381	307	444		428	251	406
-686		561	548	851		486	633	684		632	569	787		442	614	899		363	316	439		426	281	404
-685		524	554	876		511	664	675		669	571	814		467	581	863		392	347	414		431	297	415
-684		551	536	833		483	642	684		660	595	828		479	622	878		384	366	470		433	291	450
-683		530	560	827		504	679	652		662	536	805		471	628	827		397	336	438		460	302	414
-682		546	553	816		495	702	704		671	588	873		454	642	871		376	317	463		451	311	455
-681		545	601	825		491	654	703		655	553	863		460	645	869		359	363	447		438	269	432
-680		567	557	792		518	721	670		643	595	881		442	648	851		423	374	453		438	299	460
-679		521	586	868		539	632	662		648	598	842		522	648	920		446	378	440		455	309	460
-678		553	582	891		518	681	697		720	548	797		467	642	875		420	351	397		449	269	470
-677		553	551	868		515	689	686		681	593	793		438	647	873		389	390	445		471	307	436
-676		534	585	841		500	699	705		697	599	856		487	625	919		416	344	422		491	333	434
-675		566	608	948		537	697	689		736	608	866		460	667	893		409	357	456		469	259	467
-674		576	570	865		516	739	677		672	609	841		448	662	886		410	355	457		462	301	439
-673		582	635	854		517	718	647		693	605	854		521	619	933		405	372	458		450	323	413
-672		602	538	900		534	681	691		666	608	870		492	641	910		409	361	457		478	284	447
-671		598	573	847		532	757	699		651	578	844		477	674	894		409	385	424		482	278	454
-670		618	588	910		530	738	685		696	631	917		478	672	883		431	372	527		455	280	431
-669		581	550	907		552	774	754		666	601	905		515	683	896		455	359	477		482	328	462
-668		620	599	930		540	733	736		767	647	903		494	636	919		406	411	457		495	325	473
-667		630	621	935		524	735	743		713	654	877		541	673	894		452	352	446		495	363	496
-666		627	627	876		574	718	772		771	640	881		491	686	926		448	390	460		482	297	465
-665		583	619	922		567	690	707		703	647	867		481	671	955		432	354	448		472	327	414
-664		610	636	913		578	749	669		675	643	849		548	711	961		425	438	472		506	352	424
-663		647	661	931		581	712	710		773	661	891		543	712	976		449	426	506		487	350	465
-662		649	631	995		551	762	701		816	676	928		518	703	935		456	395	450		529	361	454
-661		641	632	903		566	764	695		708	635	880		509	702	894		458	391	490		500	296	472
-660		691	668	964		607	773	709		777	644	904		507	763	965		453	408	481		481	349	509
-659		635	645	909		541	827	816		817	686	909		480	736	940		442	460	528		533	361	482
-658		685	652	945		554	794	774		739	686	901		576	770	940		478	423	538		523	360	503
-657		673	643	1024		626	762	788		807	710	958		541	748	910		447	439	506		556	346	517
-656		633	666	1030		684	859	795		773	710	1001		592	781	974		461	428	516		564	377	510
-655		662	701	927		618	812	765		844	683	960		565	753	1034		506	448	515		567	340	444
-654		685	732	969		633	887	789		794	699	1014		540	747	1024		476	414	477		515	423	524
-653		675	720	1002		658	846	807		858	702	952		580	796	1005		497	457	531		558	387	527
-652		687	700	1062		649	887	795		848	743	923		521	730	992		500	389	540		541	404	477
-651		732	670	1041		632	848	783		902	762	1017		573	789	962		529	476	452		570	386	498
-650		702	761	1066		654	849	794		853	719	988		613	787	1067		498	459	535		581	372	554
-649		719	709	1108		703	904	851		829	784	1044		584	851	1064		515	438	565		550	375	540
-648		729	715	1047		741	912	884		879	770	970		595	777	988		481	432	506		593	381	564
-647		700	747	1044		680	888	799		845	757	1007		580	819	1083		500	473	576		641	399	523
-646		770	792	1151		661	896	838		949	802	1060		644	814	1159		560	442	596		607	422	564
-645		711	759	1052		661	952	802		920	771	1017		667	916	1106		553	458	561		622	419	561
-644		773	784	1085		676	926	891		956	800	1053		634	793	1143		529	489	592		629	421	574
-643		781	778	1125		697	915	825		871	797	1069		595	889	1112		517	512	534		634	413	523
-642		800	780	1110		687	896	854		925	823	1066		614	888	1114		572	445	545		609	447	548
-641		807	796	1088		719	977	881		901	823	1099		623	861	1163		539	454	545		640	414	531
-640		843	802	1151		728	986	908		954	797	1140		660	892	1137		533	480	610		668	440	586
-639		843	788	1225		719	1014	969		982	811	1071		675	901	1151		557	496	566		610	454	511
-638		820	809	1119		692	998	921		932	813	1116		646	957	1243		564	491	566		604	413	554
-637		825	866	1159		792	1030	967		1008	885	1160		692	967	1224		559	559	582		682	478	515
-636		852	846	1144		751	1028	918		1039	890	1167		657	923	1152		552	514	574		648	424	551
-635		870	854	1233		748	1019	914		988	868	1124		723	971	1127		565	535	620		695	478	621
-634		856	810	1170		761	1045	872		1005	846	1082		701	956	1184		562	560	665		654	433	592
-633		839	841	1204		758	1052	919		981	845	1172		731	945	1272		571	545	594		640	480	594
-632		822	877	1195		766	1052	919		1004	879	1128		688	935	1146		597	508	611		667	480	565
-631		866	938	1203		778	1029	921		1028	842	1105		695	983	1248		583	558	606		691	496	627
-630		863	892	1238		761	1113	922		1018	875	1147		698	1013	1166		605	566	634		684	435	567
-629		872	873	1238		814	1073	993		1064	938	1182		668	995	1184		657	526	659		703	420	625
-628		888	910	1217		749	1063	925		1058	910	1141		702	966	1256		586	562	571		701	457	587
-627		925	924	1218		798	1132	965		1053	945	1151		734	1008	1219		622	522	638		708	512	594
-626		902	848	1229		773	1058	990		1092	887	1146		797	976	1187		627	567	635		674	456	574
-625		923	876	1300		822	1112	966		1083	923	1194		670	976	1279		630	565	657		708	475	604
-624		846	886	1244		760	1096	970		1070	954	1193		737	966	1238		650	565	648		709	479	640
-623		893	895	1249		820	1082	1003		1074	925	1218		756	1019	1236		615	598	634		731	472	656
-622		855	910	1233		850	1064	972		1076	934	1153		730	1012	1214		592	577	610		753	492	594
-621		893	927	1261		815	1103	908		1026	906	1158		723	971	1246		611	597	606		694	480	634
-620		925	913	1268		840	1156	960		1107	903	1223		805	1006	1243		647	570	658		728	483	604
-619		859	820	1201		835	1086	962		1092	961	1196		722	1026	1262		608	589	644		675	483	604
-618		900	974	1253		825	1142	1040		1149	950	1212		769	999	1305		673	562	636		729	473	657
-617		926	928	1215		784	1117	1013		1035	957	1192		772	1024	1219		622	563	670		746	488	628
-616		899	960	1294		856	1179	925		1052	980	1190		749	1097	1223		636	612	675		741	503	621
-615		952	891	1233		878	1172	1006		1148	982	1273		750	1084	1301		679	565	631		701	461	624
-614		918	929	1271		830	1112	926		1086	979	1142		695	978	1246		602	601	660		712	487	596
-613		915	957	1199		844	1089	973		1102	899	1197		830	1078	1190		638	590	638		742	471	606
-612		909	892	1258		836	1098	967		1147	952	1190		767	994	1183		663	557	698		710	445	606
-611		908	888	1182		798	1080	921		1073	926	1165		735	948	1273		618	540	620		707	478	593
-610		932	969	1183		804	1153	965		1121	957	1222		751	1035	1228		626	615	667		733	498	655
-609		908	915	1210		802	1105	966		1131	982	1206		819	1010	1150		653	603	625		753	483	650
-608		937	944	1193		844	1091	993		1063	929	1184		699	1047	1272		685	581	601		746	501	606
-607		884	939	1241		783	1090	961		1053	958	1103		766	1009	1197		610	531	609		684	465	597
-606		926	878	1291		810	1154	1023		1162	939	1196		726	1060	1197		652	581	668		720	501	628
-605		884	914	1216		789	1089	930		1117	912	1156		704	964	1187		618	605	633		689	462	607
-604		853	882	1191		804	1158	970		1032	954	1116		746	1055	1149		605	636	633		693	497	637
-603		907	827	1194		800	1069	1011		1034	903	1097		728	1008	1285		610	549	632		693	447	604
-602		888	885	1258		798	1084	1016		1089	1000	1189		729	1026	1214		563	546	619		722	455	616
-601		831	842	1164		799	1077	908		1042	928	1088		698	995	1123		535	521	585		648	456	641
-600		897	889	1156		740	1039	908		1057	830	1185		727	940	1160		565	554	561		709	467	576
-599		910	906	1230		793	1047	995		1046	861	1168		707	1014	1211		646	519	585		666	474	574
-598		876	911	1212		742	1079	943		1045	897	1128		713	1018	1199		623	534	638		678	474	637
-597		820	879	1164		763	1010	899		1025	922	1099		725	988	1212		590	568	588		673	463	605
-596		845	880	1159		820	1097	961		1046	892	1107		732	1025	1156		613	517	585		712	473	583
-595		830	817	1134		770	1023	964		1077	834	1133		721	930	1180		626	529	586		703	465	571
-594		854	892	1106		737	1023	964		1030	877	1102		687	967	1190		559	541	613		639	462	595
-593		893	824	1092		760	948	908		1035	844	1101		694	952	1218		617	502	592		636	438	610
-592		821	815	1132		745	1003	885		1015	935	1123		661	911	1129		604	494	607		666	429	525
-591		799	888	1162		760	1088	871		963	866	1049		663	905	1077		547	528	586		679	442	596
-590		798	879	1062		790	954	900		954	846	1133		699	959	1178		606	570	568		649	440	524
-589		813	830	1110		728	991	854		961	838	1063		700	988	1153		546	543	581		624	413	558
-588		766	773	1048		708	943	795		922	857	986		632	875	1042		523	502	576		637	418	550
-587		737	819	1094		721	954	857		933	832	1091		658	859	1057		541	506	584		615	395	582
-586		748	780	1087		741	959	860		987	863	1020		712	915	1209		596	477	550		658	434	530
-585		815	777	1151		714	944	855		943	832	1020		649	887	1095		585	494	543		628	446	532
-584		728	803	1134		696	952	877		856	780	1029		696	879	1080		560	501	566		656	389	538
-583		736	814	1066		658	980	896		981	777	998		615	837	1047		529	423	525		595	396	564
-582		758	808	1058		698	938	834		895	764	925		659	853	1061		545	481	560		612	383	557
-581		753	732	1041		642	867	814		883	753	995		600	868	1007		575	481	487		559	440	526
-580		748	786	1017		674	935	845		905	792	1041		602	814	1036		511	424	505		583	411	478
-579		713	696	1108		700	922	804		870	753	977		571	771	1052		490	436	542		617	390	506
-578		730	701	1024		644	884	787		894	741	947		611	820	905		473	455	533		600	386	464
-577		733	726	1040		646	861	810		887	688	958		619	789	1019		475	430	533		551	396	513
-576		694	710	1005		621	885	794		867	733	979		589	771	1019		491	416	514		599	371	464
-575		734	690	975		637	852	723		794	790	873		582	782	954		492	451	514		537	338	496
-574		679	659	1029		628	873	772		790	674	912		578	753	998		455	434	543		540	329	478
-573		643	662	974		617	763	737		801	658	927		568	755	965		479	425	495		572	349	465
-572		634	687	881		594	798	733		778	652	858		547	745	905		466	447	498		536	375	492
-571		595	672	892		570	828	739		821	639	916		556	721	926		476	389	508		494	324	472
-570		627	661	992		599	814	752		792	652	862		570	773	1020		436	412	500		539	363	474
-569		587	634	872		563	760	693		820	639	899		494	703	907		470	369	493		491	308	466
-568		657	667	928		587	781	753		756	641	867		515	712	889		495	440	471		464	327	488
-567		627	611	938		537	767	710		749	624	837		480	693	865		457	386	478		466	308	482
-566		614	594	882		559	748	707		718	564	863		488	670	902		437	411	469		465	319	452
-565		614	617	871		565	692	620		703	645	851		484	667	868		434	378	474		493	317	442
-564		582	594	891		554	792	640		701	610	864		496	665	893		394	369	440		461	320	437
-563		556	574	878		553	689	662		683	604	828		502	656	825		437	353	462		446	329	408
-562		571	626	826		507	722	700		655	620	805		448	637	861		409	358	467		496	304	414
-561		591	587	867		557	707	665		684	579	809		498	630	839		433	358	395		475	323	440
-560		597	596	859		508	664	626		687	559	768		457	653	837		377	356	409		425	314	444
-559		554	533	792		467	651	610		687	562	782		464	617	880		396	374	392		447	294	422
-558		560	545	820		528	704	654		643	583	823		457	615	838		403	312	439		427	276	408
-557		565	551	851		513	654	660		630	540	821		459	582	830		380	378	459		439	282	397
-556		550	522	879		478	654	679		700	580	829		454	635	830		424	341	441		456	298	429
-555		522	551	860		449	688	631		680	528	787		431	536	792		367	330	416		461	266	388
-554		520	538	804		468	671	654		622	543	824		463	633	839		372	361	395		412	286	397
-553		528	511	790		447	634	619		596	511	797		470	511	822		336	322	414		401	274	399
-552		520	497	819		483	604	675		641	502	765		451	570	784		387	329	392		426	276	354
-551		546	483	818		485	637	617		601	565	821		444	560	812		353	321	421		411	286	421
-550		513	503	806		472	636	633		642	564	799		444	591	823		340	318	445		396	262	384
-549		536	512	828		456	614	684		612	493	799		446	541	826		383	320	432		430	257	388
-548		533	503	803		447	595	619		624	523	806		414	581	794		332	299	408		388	263	418
-547		508	500	781		480	572	612		568	524	806		423	545	823		366	269	409		449	246	412
-546		494	486	821		426	610	647		576	500	813		384	530	825		351	281	385		454	264	427
-545		506	480	754		447	571	601		563	458	762		366	548	789		342	277	406		381	274	406
-544		487	479	771		436	571	645		528	459	734		363	523	760		348	288	420		398	222	414
-543		483	460	807		427	549	596		584	519	734		374	488	759		331	303	420		385	251	339
-542		476	486	739		434	600	607		534	454	782		405	526	751		341	303	421		356	250	453
-541		496	464	784		434	575	596		554	480	759		399	526	806		337	296	430		371	227	367
-540		449	463	771		408	505	615		557	480	733		386	518	797		333	278	392		361	229	417
-539		485	467	786		450	522	625		554	490	795		401	524	815		357	297	436		341	257	406
-538		466	422	793		391	555	632		562	425	789		375	493	870		309	298	400		336	248	372
-537		411	436	816		425	579	609		552	446	742		385	530	799		329	289	379		365	231	425
-536		476	452	757		479	540	629		577	476	752		354	512	816		323	259	435		366	209	387
-535		479	452	848		437	531	675		545	477	779		379	502	811		314	288	432		417	233	445
-534		443	460	833		412	561	664		526	463	808		390	539	833		326	277	429		348	225	448
-533		469	453	794		427	537	600		528	446	770		372	490	800		304	294	430		356	235	379
-532		431	437	795		404	551	635		559	438	775		394	460	777		327	264	414		349	201	414
-531		437	407	736		412	562	632		522	455	773		377	484	810		297	281	420		381	209	364
-530		485	421	798		415	517	673		558	427	822		383	482	866		319	302	393		369	260	386
-529		444	438	821		434	540	690		537	470	763		390	469	814		323	290	433		369	188	403
-528		467	440	831		402	557	676		543	439	903		399	452	834		312	288	440		366	221	387
-527		433	418	908		404	530	636		558	451	861		364	519	811		322	302	386		379	252	402
-526		489	445	828		402	539	719		562	494	813		387	496	858		340	277	460		368	227	397
-525		497	415	842		431	533	659		578	419	761		398	461	817		311	267	448		363	211	408
-524		482	453	915		438	565	643		545	439	850		385	510	847		333	269	448		361	250	431
-523		458	433	930		408	547	718		573	451	814		346	461	882		325	274	435		332	249	425
-522		444	431	841		400	529	672		562	457	858		360	463	844		317	268	470		409	216	380
-521		430	396	869		446	561	691		543	441	851		365	448	846		345	277	451		345	234	398
-520		464	427	900		416	537	702		542	440	871		377	472	863		343	268	458		358	229	397
-519		445	414	817		451	550	708		549	450	838		363	483	884		322	250	428		329	226	399
-518		492	428	883		411	552	661		591	451	795		371	459	823		321	278	445		364	242	393
-517		466	442	912		441	565	687		583	430	856		366	472	867		317	282	426		354	230	429
-516		511	433	797		428	552	670		565	478	800		392	526	842		332	265	457		390	233	431
-515		503	476	950		446	548	695		571	450	844		375	531	890		315	299	457		339	216	434
-514		470	427	910		414	547	710		576	485	938		417	492	949		317	286	501		382	266	478
-513		465	454	952		460	566	778		637	506	855		415	516	947		339	309	500		418	244	462
-512		497	456	893		415	566	642		607	464	856		395	494	907		331	279	469		330	252	457
-511		455	486	895		443	522	732		611	482	902		383	532	852		364	313	485		406	224	475
-510		505	485	912		446	594	746		594	470	930		385	494	910		353	311	482		387	231	458
-509		505	453	905		431	597	788		604	489	899		362	483	957		370	324	457		402	238	521
-508		486	466	913		487	579	729		598	462	972		407	565	897		341	307	484		381	259	485
-507		512	480	889		473	578	785		566	518	949		411	595	947		395	299	511		374	242	459
-506		496	476	968		445	584	726		611	505	939		428	549	931		349	321	485		400	239	484
-505		520	495	949		494	551	717		560	505	972		426	534	981		376	256	496		365	225	467
-504		516	461	938		469	616	767		629	494	879		415	598	925		360	295	510		411	230	460
-503		554	484	1008		494	593	800		606	530	950		434	563	1017		382	311	495		436	275	437
-502		568	493	1072		489	610	768		650	518	995		450	552	986		378	351	544		410	277	476
-501		523	506	1036		478	614	801		639	548	1007		434	532	1028		412	318	502		402	250	499
-500		581	531	973		462	602	750		636	527	899		460	586	1028		357	282	567		411	282	492
-499		571	495	1015		503	677	839		716	498	1039		455	574	1007		425	329	530		424	260	509
-498		568	520	1015		498	666	775		653	541	997		457	604	982		389	343	532		463	280	523
-497		578	563	997		501	642	798		682	518	1040		465	633	1055		408	328	532		469	275	517
-496		598	529	1058		466	696	850		660	596	1048		403	605	1071		414	332	568		400	280	527
-495		597	524	1079		496	691	920		688	587	1059		479	637	1055		420	378	608		524	289	556
-494		578	526	1081		489	719	852		728	618	1077		528	614	1051		410	332	532		450	300	566
-493		602	539	1038		564	662	848		727	576	1067		487	606	1056		425	367	576		477	298	522
-492		608	559	1144		549	679	949		697	612	1094		544	630	1129		434	352	551		479	299	565
-491		661	601	1153		575	714	896		698	595	1036		516	663	1132		426	356	615		503	290	565
-490		636	570	1081		547	760	865		753	631	1096		507	645	1119		463	381	573		530	340	549
-489		623	594	1134		630	686	874		744	653	1087		482	620	1166		443	362	558		488	294	549
-488		660	639	1146		603	784	940		740	637	1102		483	712	1121		471	368	573		525	320	571
-487		642	640	1149		573	781	961		813	695	1179		533	678	1189		440	366	630		496	322	574
-486		704	671	1200		595	779	949		844	651	1216		569	731	1187		451	395	621		557	348	585
-485		641	612	1152		592	765	935		813	641	1166		556	677	1187		468	407	604		487	301	567
-484		648	628	1241		617	771	960		840	643	1177		556	716	1232		483	397	632		502	368	596
-483		679	666	1268		670	772	937		820	726	1153		578	746	1271		501	430	655		540	323	604
-482		702	679	1213		663	845	1044		871	726	1186		580	758	1208		481	415	625		536	367	608
-481		697	669	1247		651	814	1011		898	738	1179		557	809	1246		509	406	619		547	334	572
-480		652	652	1232		652	845	1002		824	705	1172		591	762	1244		500	398	599		566	350	628
-479		681	687	1237		652	888	1026		811	780	1228		584	785	1279		483	478	630		563	356	620
-478		708	737	1295		665	862	1006		885	693	1221		628	779	1192		552	398	644		580	356	602
-477		717	704	1362		687	842	1036		843	697	1237		630	817	1381		537	443	706		584	393	629
-476		758	705	1371		647	863	1038		854	759	1243		601	809	1321		494	439	669		562	355	626
-475		812	734	1249		652	850	1054		892	709	1370		634	845	1315		556	397	679		595	376	672
-474		766	702	1368		644	912	1048		970	751	1295		654	837	1323		509	429	645		614	429	666
-473		785	706	1374		714	906	1111		979	814	1315		672	787	1348		522	518	698		619	382	653
-472		788	783	1397		705	932	1106		939	835	1319		630	888	1391		558	454	773		621	379	633
-471		800	805	1368		706	885	1057		984	816	1266		656	878	1368		542	504	708		630	398	702
-470		838	802	1404		769	949	1116		889	824	1409		670	873	1426		582	468	711		642	440	704
-469		815	822	1327		786	1038	1081		1006	833	1356		665	909	1456		574	523	709		684	447	637
-468		842	796	1403		763	942	1191		995	817	1393		720	917	1377		614	482	714		712	460	670
-467		832	825	1472		740	972	1052		1025	910	1398		637	925	1444		606	474	767		684	462	678
-466		846	854	1507		794	1070	1152		1032	857	1399		714	944	1412		578	541	743		672	425	715
-465		854	808	1470		760	1005	1147		1036	848	1443		703	972	1474		594	515	730		683	447	735
-464		915	792	1440		776	1002	1151		1141	907	1476		688	943	1486		596	528	712		663	448	728
-463		822	866	1463		821	996	1169		1102	885	1403		702	930	1482		629	586	723		716	423	726
-462		878	874	1484		833	1041	1163		1144	896	1490		730	1024	1499		611	543	824		654	447	738
-461		833	921	1508		813	1092	1248		1084	959	1495		762	918	1515		616	562	788		647	462	707
-460		910	925	1471		843	1056	1238		1050	897	1481		834	978	1478		643	582	775		722	493	723
-459		938	856	1481		872	1052	1141		1078	912	1509		745	1052	1499		625	528	779		713	457	766
-458		922	859	1469		825	1040	1178		1042	889	1440		719	1051	1505		678	542	749		671	456	757
-457		928	907	1576		885	1056	1179		1113	940	1480		779	951	1555		666	558	810		682	505	733
-456		939	931	1589		857	1116	1195		1113	1003	1465		837	1054	1568		648	565	801		752	479	833
-455		993	983	1483		841	1066	1250		1110	918	1478		809	941	1526		666	590	781		716	468	807
-454		901	935	1572		828	1111	1181		1121	927	1517		747	1011	1605		673	590	814		705	486	689
-453		927	914	1571		838	1107	1179		1151	930	1502		810	1055	1518		612	572	766		709	481	753
-452		962	919	1551		789	1086	1306		1161	923	1554		786	1050	1645		625	545	767		779	449	758
-451		883	915	1485		820	1154	1250		1137	984	1481		750	1050	1509		678	577	784		742	483	769
-450		968	960	1562		834	1189	1170		1233	979	1506		784	1024	1554		737	558	818		763	529	795
-449		966	923	1551		859	1097	1223		1100	922	1470		764	1047	1511		621	568	753		748	466	769
-448		903	875	1481		817	1110	1201		1087	966	1462		709	978	1585		621	547	809		688	468	811
-447		961	883	1502		861	1037	1231		1078	939	1421		802	1024	1614		661	541	804		771	478	785
-446		944	963	1523		870	1124	1289		1137	1016	1502		778	1101	1577		680	624	877		764	478	733
-445		960	912	1616		827	1164	1243		1174	1012	1555		825	1026	1652		710	579	796		766	490	700
-444		963	969	1527		885	1168	1187		1187	964	1544		777	1027	1542		680	587	858		729	502	758
-443		930	932	1602		809	1104	1194		1140	946	1508		779	1016	1516		685	568	817		757	513	791
-442		891	938	1577		900	1168	1189		1158	945	1492		804	1095	1591		659	567	792		709	499	771
-441		924	929	1580		868	1125	1281		1086	977	1447		759	1040	1541		682	601	782		762	468	780
-440		923	916	1527		855	1135	1172		1131	983	1496		828	1067	1493		674	607	797		754	496	770
-439		965	1016	1561		861	1184	1217		1090	996	1483		785	1047	1551		652	568	785		752	449	790
-438		991	970	1538		878	1048	1240		1125	1023	1508		796	997	1559		629	590	805		775	438	821
-437		965	955	1536		898	1125	1257		1156	917	1473		772	1014	1686		679	546	837		748	474	784
-436		923	928	1531		797	1145	1216		1096	1004	1550		793	1010	1585		619	568	808		735	457	753
-435		879	928	1488		829	1134	1142		1070	937	1457		744	1029	1539		714	533	774		753	464	743
-434		945	859	1509		813	1167	1183		1116	948	1500		772	1009	1560		656	572	815		762	504	783
-433		942	929	1474		850	1101	1181		1140	995	1460		785	1015	1483		621	546	794		750	454	810
-432		946	874	1550		820	1107	1165		1129	924	1508		746	931	1496		635	557	734		705	453	756
-431		955	820	1522		790	1042	1228		1036	896	1456		775	940	1488		575	546	756		698	472	780
-430		881	864	1609		778	1007	1201		1025	880	1460		781	933	1575		645	529	795		697	448	766
-429		892	905	1540		769	1043	1181		1107	871	1421		714	978	1462		636	511	784		722	449	717
-428		895	818	1503		849	1054	1100		1021	896	1456		708	967	1485		597	562	718		720	501	735
-427		902	897	1459		829	1008	1158		1026	927	1389		775	978	1450		615	542	744		677	424	780
-426		918	911	1508		786	1059	1188		1017	931	1466		729	1005	1493		630	548	788		720	469	727
-425		830	864	1486		816	1073	1162		983	887	1398		687	909	1464		567	527	777		640	424	723
-424		842	868	1566		815	924	1128		1004	849	1493		697	953	1540		636	505	734		705	431	640
-423		900	851	1490		783	972	1098		1023	878	1391		699	938	1531		611	470	749		657	444	711
-422		820	765	1456		744	971	1124		1039	846	1357		722	906	1416		582	527	674		657	462	696
-421		834	835	1414		743	972	1078		1003	849	1314		689	942	1521		535	498	668		644	410	634
-420		796	794	1383		766	871	1081		930	791	1345		670	856	1374		532	499	729		601	384	653
-419		797	810	1311		719	989	1047		953	799	1328		642	812	1301		577	533	689		611	385	665
-418		778	789	1343		715	938	988		913	781	1250		645	907	1336		572	506	755		608	385	677
-417		740	750	1411		699	951	988		905	758	1266		669	868	1372		529	473	731		606	425	659
-416		764	764	1365		699	965	1032		870	807	1329		626	842	1339		523	473	699		603	388	701
-415		737	705	1286		726	914	1090		874	760	1255		631	790	1313		527	434	647		592	381	632
-414		686	696	1229		684	893	1000		864	742	1163		583	800	1265		503	477	640		517	372	617
-413		714	695	1271		670	908	981		867	759	1225		623	776	1291		477	413	685		523	351	609
-412		719	643	1284		671	816	974		844	729	1206		603	748	1285		483	392	601		610	336	627
-411		658	657	1132		660	836	986		848	738	1226		613	746	1320		483	428	634		584	331	593
-410		671	739	1261		595	836	974		817	703	1142		525	709	1338		467	385	648		545	339	627
-409		705	667	1226		619	805	935		851	693	1197		554	708	1280		486	395	656		564	320	534
-408		650	666	1149		614	781	1004		790	693	1059		535	739	1134		484	417	635		518	314	607
-407		629	588	1160		575	774	952		780	667	1065		509	680	1171		439	419	616		513	320	616
-406		664	638	1146		573	778	941		790	643	1121		531	627	1158		451	422	632		509	312	565
-405		648	628	1153		587	786	941		749	623	1142		554	688	1125		464	414	604		534	320	579
-404		626	617	1122		571	711	878		753	577	1056		516	713	1126		421	385	567		495	306	565
-403		623	618	1125		590	732	911		715	578	1104		503	644	1130		432	369	610		468	311	541
-402		641	607	1106		576	766	869		695	626	1063		522	648	1110		419	409	601		460	295	532
-401		599	534	1108		526	701	833		712	606	1122		467	584	1140		399	397	609		515	299	540
-400		568	527	1050		507	679	817		652	543	1031		479	593	1150		418	323	616		438	276	532
-399		615	557	1080		556	689	853		690	576	1031		516	636	1047		379	372	620		511	276	506
-398		557	551	1078		534	662	816		680	562	1039		485	577	1095		416	368	499		443	276	576
-397		537	482	1064		524	652	845		675	550	994		464	588	1051		409	363	480		465	271	538
-396		529	547	1024		521	662	787		684	560	935		479	613	1015		419	336	543		395	258	456
-395		544	470	1033		503	647	781		624	506	968		404	528	998		369	340	508		417	262	501
-394		546	504	986		506	617	745		605	538	959		442	575	998		359	322	499		428	281	500
-393		513	537	972		466	607	738		610	508	936		422	534	1035		358	284	497		401	227	478
-392		562	440	915		514	607	773		632	502	968		453	573	977		330	346	483		421	288	433
-391		529	479	962		485	647	814		646	475	941		398	543	1049		375	299	510		379	262	454
-390		499	504	991		491	615	799		618	519	885		436	519	953		380	309	562		348	242	463
-389		491	480	950		445	572	784		547	477	900		410	517	972		353	273	498		400	213	497
-388		502	423	893		424	507	717		581	443	941		391	476	901		328	283	491		377	221	482
-387		479	466	933		445	599	681		575	478	835		352	472	923		320	289	485		368	230	428
-386		455	435	992		414	518	735		564	474	831		377	506	962		328	256	447		365	193	438
-385		451	402	892		453	536	712		563	455	863		400	469	902		326	234	462		357	212	433
-384		451	434	907		411	526	723		526	387	911		394	473	884		299	268	475		363	201	477
-383		473	433	929		400	523	718		517	400	898		382	475	908		323	283	465		353	254	434
-382		416	421	896		378	491	733		543	433	852		378	446	936		266	271	485		345	220	426
-381		501	410	857		383	486	680		542	440	831		344	439	910		320	286	454		340	213	427
-380		441	386	903		397	513	696		503	433	813		389	442	884		289	240	489		331	199	426
-379		435	393	900		396	510	712		504	421	844		363	410	855		297	256	475		303	209	401
-378		418	410	907		392	449	656		525	399	832		367	432	838		297	262	443		345	199	458
-377		384	367	864		336	451	699		464	380	860		354	395	886		273	243	424		292	174	412
-376		414	361	868		395	489	657		500	375	812		361	439	891		277	226	458		323	196	424
-375		424	375	844		357	515	674		491	422	806		308	444	799		293	265	465		325	205	423
-374		399	388	811		372	466	662		495	376	818		334	383	862		277	244	458		314	200	403
-373		371	380	842		358	453	661		505	348	770		280	408	812		267	212	438		284	195	407
-372		355	364	793		353	439	648		408	367	764		319	417	782		283	233	429		316	190	374
-371		388	351	855		344	444	672		466	347	805		309	417	813		253	212	399		295	209	389
-370		391	356	814		330	451	687		459	357	789		323	415	860		277	234	447		287	185	356
-369		339	323	768		359	413	617		454	403	804		294	406	808		272	224	420		284	168	368
-368		351	345	790		310	444	660		427	348	740		274	345	772		293	188	359		262	170	359
-367		374	323	814		357	431	615		485	335	727		282	364	794		255	215	407		283	175	385
-366		355	344	785		304	390	687		445	336	784		318	374	802		237	192	394		266	155	385
-365		373	342	838		342	440	603		428	330	783		288	379	803		262	203	424		271	157	389
-364		349	339	723		337	400	629		418	363	711		290	377	758		293	213	395		281	192	395
-363		359	326	783		318	417	677		410	331	765		283	348	777		233	209	389		304	154	379
-362		375	310	800		332	394	625		416	329	742		303	381	782		238	192	427		280	170	407
-361		324	296	800		316	424	631		447	350	800		301	354	779		249	198	409		299	155	399
-360		361	317	788		313	413	593		420	317	760		270	329	775		242	196	392		267	169	379
-359		366	331	846		338	439	670		443	343	780		287	368	804		252	205	385		285	178	401
-358		368	346	806		322	396	650		416	371	747		274	367	780		291	185	419		264	142	389
-357		363	307	770		342	375	595		376	314	774		290	330	739		243	195	411		269	152	432
-356		347	310	794		313	409	629		416	319	727		268	344	830		254	212	420		245	176	369
-355		347	269	762		326	364	625		418	342	768		283	378	791		242	188	447		292	162	387
-354		347	303	817		348	366	669		436	367	775		286	322	814		231	221	414		286	148	411
-353		378	304	800		292	370	638		436	330	827		244	357	805		268	187	436		243	148	419
-352		370	298	861		280	390	628		446	329	851		296	345	820		216	201	436		285	143	392
-351		339	332	869		325	424	654		396	320	820		290	342	836		276	208	481		260	185	410
-350		319	313	903		325	407	682		452	335	802		303	326	840		234	204	428		261	157	426
-349		316	283	816		333	361	687		419	329	780		265	299	827		214	193	466		248	161	418
-348		356	326	873		334	388	708		432	305	870		284	377	884		257	204	448		306	152	416
-347		374	316	930		327	445	666		440	342	893		306	315	847		252	207	458		294	158	433
-346		371	279	895		331	395	705		421	329	821		297	347	883		229	189	441		279	171	441
-345		352	328	924		333	370	682		422	339	851		332	371	864		251	228	473		261	163	415
-344		342	303	981		322	438	698		424	372	859		296	347	869		273	195	472		293	166	435
-343		382	342	955		349	391	749		450	359	929		333	360	949		322	226	495		293	159	464
-342		370	332	964		327	429	773		462	340	931		318	381	950		273	203	462		283	157	459
-341		373	332	984		377	406	758		439	350	936		337	366	952		263	210	501		299	193	457
-340		382	309	1014		340	416	769		435	339	982		296	388	993		287	209	515		281	187	474
-339		372	346	995		333	451	798		495	347	968		302	361	994		276	202	498		295	156	457
-338		369	306	1005		352	395	746		432	315	930		300	393	981		281	222	498		299	158	490
-337		402	292	1031		336	404	845		439	368	931		336	360	1019		254	219	555		313	187	460
-336		399	329	1014		362	402	854		512	346	1012		293	370	985		269	187	556		290	161	504
-335		418	366	1138		386	400	846		519	400	1095		313	403	1080		273	227	594		356	161	568
-334		453	336	1135		384	445	899		484	351	1023		340	372	1138		309	227	569		354	165	556
-333		464	331	1122		398	438	873		526	381	1092		365	386	1184		271	209	637		344	181	583
-332		421	342	1162		389	456	944		481	367	1120		319	380	1233		300	232	594		340	179	561
-331		453	358	1178		389	467	934		507	390	1193		382	411	1184		301	210	651		333	173	557
-330		406	394	1269		405	455	923		530	360	1167		389	397	1223		274	236	624		331	179	571
-329		446	403	1338		419	477	1025		539	423	1245		353	444	1352		314	233	668		361	180	629
-328		493	361	1364		448	427	1089		536	374	1241		362	398	1364		283	228	660		334	186	636
-327		516	396	1336		413	471	1012		552	357	1311		368	413	1288		298	238	688		396	186	637
-326		473	411	1341		430	475	1098		552	420	1282		416	408	1341		323	264	697		365	209	664
-325		488	416	1317		441	505	1069		590	389	1283		388	431	1352		329	251	695		372	215	673
-324		489	390	1479		440	468	1166		586	373	1306		403	429	1394		403	228	714		362	212	646
-323		495	426	1517		480	489	1156		616	432	1400		446	410	1479		342	282	776		408	221	742
-322		493	434	1583		492	518	1251		607	438	1530		398	409	1579		375	269	799		396	217	710
-321		496	445	1516		491	529	1301		625	418	1563		441	483	1529		391	246	796		435	215	742
-320		557	396	1623		470	520	1321		643	509	1522		434	448	1601		339	287	826		415	220	829
-319		564	447	1597		540	492	1319		620	449	1574		473	510	1630		372	282	861		454	232	830
-318		569	412	1644		524	562	1317		720	449	1668		462	472	1698		358	285	852		444	236	838
-317		587	435	1695		526	513	1425		680	488	1736		463	478	1706		425	293	935		449	231	826
-316		538	418	1735		508	553	1335		658	475	1683		427	516	1761		359	292	920		431	214	892
-315		534	421	1807		519	557	1374		698	489	1675		487	485	1720		375	277	973		427	226	832
-314		584	473	1893		532	551	1520		704	484	1875		492	518	1844		398	272	963		436	264	865
-313		638	476	1903		551	574	1563		722	501	1914		498	527	1908		437	290	1001		460	254	1008
-312		602	500	1988		568	619	1597		731	512	1886		490	560	1997		458	312	1040		524	252	957
-311		602	450	1909		600	598	1588		708	543	1910		473	536	1975		464	312	1012		453	264	936
-310		639	501	1962		570	521	1639		742	490	1948		522	566	2006		461	282	994		481	278	1019
-309		644	531	2047		575	611	1707		820	540	1983		493	547	2054		468	330	1088		534	258	1019
-308		701	539	2145		577	614	1709		796	514	2080		556	577	2122		414	327	1069		533	260	1029
-307		700	524	2286		616	675	1813		810	576	2178		565	576	2377		481	329	1221		540	276	1088
-306		699	546	2424		625	662	1877		796	571	2236		571	569	2403		459	333	1244		527	283	1138
-305		681	521	2402		638	648	1891		896	538	2272		586	594	2330		486	359	1250		553	260	1149
-304		744	550	2476		645	700	2031		843	573	2377		615	632	2499		521	343	1354		554	262	1206
-303		685	532	2413		675	709	1957		815	599	2402		583	611	2462		511	343	1231		598	277	1221
-302		740	559	2489		654	690	2018		916	578	2454		552	609	2498		500	379	1338		550	273	1222
-301		828	550	2645		759	769	2067		898	584	2577		668	607	2554		514	352	1388		545	278	1270
-300		767	555	2652		727	722	2019		888	586	2626		663	654	2594		545	396	1334		644	269	1265
-299		781	585	2703		752	708	2181		943	638	2571		602	664	2660		522	366	1381		627	298	1371
-298		805	637	2750		743	835	2164		974	639	2659		671	627	2652		587	352	1376		665	324	1379
-297		784	616	2763		749	712	2145		971	629	2639		662	712	2709		558	397	1391		614	306	1292
-296		821	616	3101		763	789	2249		998	661	2678		668	681	2864		557	386	1480		668	289	1407
-295		857	659	2836		718	777	2285		1000	653	2784		678	690	2934		572	405	1534		620	291	1450
-294		851	631	2982		826	734	2431		1042	700	2890		676	664	2921		642	403	1473		635	302	1484
-293		873	681	3104		800	843	2378		1062	673	3003		725	762	3064		576	401	1494		703	316	1436
-292		870	708	3062		805	805	2390		1031	713	3071		723	746	3136		617	416	1694		687	350	1493
-291		927	675	3242		905	811	2543		1134	734	3055		744	765	3191		657	486	1667		731	352	1557
-290		876	669	3169		841	826	2525		1134	728	3085		753	750	3142		653	448	1713		758	343	1564
-289		910	704	3261		832	789	2550		1049	705	3098		705	789	3267		613	450	1665		727	343	1516
-288		913	682	3222		858	777	2659		1044	784	3078		747	783	3195		644	431	1623		718	344	1528
-287		861	748	3148		835	831	2567		1107	718	3094		740	738	3262		612	451	1684		688	308	1550
-286		993	697	3252		851	852	2583		1129	756	3200		750	784	3315		671	444	1743		727	359	1624
-285		920	696	3333		824	859	2687		1105	773	3152		796	770	3381		684	440	1637		694	392	1595
-284		971	746	3464		878	899	2653		1143	751	3174		789	821	3377		663	423	1755		731	346	1609
-283		1007	757	3367		821	863	2748		1120	763	3187		814	751	3378		635	441	1752		697	354	1646
-282		983	732	3357		928	876	2702		1178	747	3244		773	775	3401		687	433	1732		730	349	1611
-281		1019	740	3450		903	908	2759		1151	753	3288		789	793	3520		677	507	1766		766	372	1698
-280		963	748	3548		830	810	2692		1156	761	3336		790	819	3424		685	500	1802		761	358	1664
-279		1023	678	3427		864	815	2763		1210	795	3432		807	817	3507		654	482	1694		753	381	1696
-278		981	720	3560		846	900	2781		1154	773	3279		836	799	3533		686	460	1825		763	365	1613
-277		1019	683	3414		891	941	2791		1165	812	3373		853	803	3478		651	458	1812		740	381	1633
-276		1008	758	3383		887	857	2682		1202	767	3194		800	802	3304		709	437	1681		776	315	1644
-275		951	742	3429		866	908	2656		1165	764	3273		785	831	3472		655	465	1656		733	354	1594
-274		980	728	3279		882	874	2682		1221	812	3245		790	807	3340		636	437	1800		761	351	1570
-273		970	773	3513		918	912	2828		1169	728	3266		757	793	3500		701	456	1685		766	388	1625
-272		960	698	3283		852	895	2696		1129	804	3220		778	783	3355		678	462	1738		774	334	1578
-271		998	750	3354		920	867	2730		1116	748	3274		849	786	3308		676	533	1817		720	357	1586
-270		1006	694	3314		855	840	2676		1181	801	3202		814	784	3356		672	446	1730		776	362	1579
-269		955	654	3448		895	874	2771		1153	755	3278		760	808	3324		700	444	1766		763	382	1590
-268		983	729	3422		926	878	2781		1125	690	3188		803	833	3453		669	465	1793		711	392	1675
-267		991	708	3371		853	924	2688		1143	712	3204		817	788	3364		677	433	1699		729	352	1637
-266		905	725	3494		871	866	2713		1173	711	3204		833	809	3321		664	449	1699		712	347	1550
-265		962	673	3274		899	822	2599		1151	746	3198		763	761	3291		592	437	1669		733	387	1507
-264		946	730	3217		845	827	2485		1092	744	3001		756	740	3257		581	402	1621		739	319	1565
-263		917	658	3252		839	828	2544		1035	677	2931		766	779	3296		608	419	1627		680	343	1574
-262		928	659	3149		872	840	2462		1080	672	3023		774	768	3081		617	414	1618		695	338	1487
-261		839	653	3194		824	823	2565		1089	715	3067		740	697	3211		627	456	1565		676	345	1535
-260		859	669	3127		825	838	2466		1032	717	3022		768	727	3087		602	429	1644		670	347	1484
-259		867	656	3062		779	750	2522		1032	736	2936		722	732	3077		609	427	1609		708	286	1482
-258		901	651	3000		794	845	2340		1053	631	2833		714	680	3089		587	408	1662		675	348	1428
-257		865	672	2961		794	799	2343		997	680	2848		674	726	3035		545	400	1481		706	334	1423
-256		838	669	3005		790	764	2387		1060	668	2886		711	728	3054		559	423	1615		613	303	1412
-255		853	656	2911		783	786	2244		1009	629	2769		676	661	2815		569	410	1531		655	304	1367
-254		892	643	2964		750	708	2324		1058	633	2885		736	657	2923		552	374	1502		645	308	1455
-253		816	634	2881		718	754	2251		989	658	2683		706	717	2969		527	391	1430		644	267	1348
-252		817	575	2921		757	782	2230		935	559	2687		666	658	2880		501	380	1529		618	309	1356
-251		784	616	2652		703	651	2078		946	636	2676		647	634	2633		543	387	1389		587	265	1202
-250		735	580	2649		691	706	2120		914	575	2610		644	666	2683		559	374	1348		603	318	1275
-249		720	611	2708		716	744	2151		932	645	2554		650	578	2599		499	387	1384		579	315	1259
-248		764	545	2522		707	701	1957		933	565	2379		630	633	2444		512	361	1304		595	291	1208
-247		720	542	2563		655	666	2020		856	556	2417		579	641	2573		545	307	1290		548	277	1186
-246		753	567	2545		707	669	1950		880	587	2395		602	569	2543		502	346	1284		569	284	1104
-245		765	535	2464		636	721	1900		894	547	2407		604	635	2336		520	325	1281		537	260	1140
-244		685	541	2316		647	624	1866		819	560	2140		570	611	2315		462	364	1198		522	256	1101
-243		665	528	2358		604	660	1768		783	571	2175		553	574	2320		473	348	1247		533	233	1057
-242		691	503	2244		642	638	1875		838	512	2279		545	603	2302		473	312	1195		522	245	1097
-241		692	481	2235		605	660	1728		832	543	2059		551	595	2264		422	294	1205		537	254	1067
-240		643	490	2165		569	623	1744		733	512	1977		520	528	2152		447	295	1162		495	229	1025
-239		650	509	2188		587	602	1609		699	483	2008		502	530	2060		419	316	1086		485	210	1009
-238		619	453	2038		560	598	1578		735	478	1929		460	539	2051		441	288	1037		459	210	1001
-237		653	414	1930		541	588	1507		680	486	1804		485	497	1966		421	281	1017		445	218	901
-236		592	437	1884		540	561	1457		660	450	1805		460	480	1822		363	256	1000		399	222	839
-235		566	449	1944		540	511	1446		630	440	1776		502	444	1862		387	251	968		409	198	900
-234		542	388	1755		526	553	1448		700	452	1634		418	442	1802		429	281	932		412	199	812
-233		542	414	1759		463	515	1321		644	432	1625		455	457	1727		359	217	864		382	207	811
-232		498	351	1623		457	498	1262		624	397	1538		397	438	1560		371	266	884		439	166	729
-231		487	398	1596		456	461	1226		615	401	1458		424	456	1603		342	253	847		352	200	767
-230		451	328	1584		451	488	1238		571	413	1521		396	444	1576		353	272	860		399	183	687
-229		482	367	1496		428	489	1212		529	408	1482		367	389	1572		333	244	772		368	199	720
-228		482	334	1429		409	470	1175		571	404	1387		375	447	1521		308	214	782		348	140	708
-227		445	363	1406		422	454	1146		542	398	1313		345	354	1421		282	219	731		323	154	636
-226		395	315	1386		398	429	1050		447	365	1301		329	358	1387		313	220	708		318	152	678
-225		453	335	1248		412	394	1016		481	325	1233		337	362	1302		278	220	699		338	169	643
-224		438	304	1222		398	390	1072		495	333	1196		328	341	1304		248	183	653		269	172	604
-223		412	362	1246		373	414	975		535	351	1196		349	376	1268		266	179	682		290	158	611
-222		401	298	1229		364	419	993		469	332	1204		301	350	1228		275	210	664		310	129	581
-221		389	305	1167		318	422	928		451	331	1095		344	336	1157		266	198	579		279	158	549
-220		383	307	1103		342	397	914		451	301	1050		310	314	1158		226	189	609		273	156	555
-219		372	301	1037		305	395	920		406	315	1069		317	298	1117		227	196	615		258	134	518
-218		356	279	1118		340	388	841		421	295	1003		266	306	1105		220	195	563		231	124	530
-217		319	274	1043		315	356	844		433	293	986		259	314	1020		241	189	575		247	121	449
-216		330	268	955		280	342	769		401	288	898		256	302	1003		248	154	561		254	123	443
-215		322	254	908		306	341	801		380	264	938		246	284	965		241	161	527		254	127	461
-214		348	274	943		297	319	759		400	261	885		229	307	859		187	169	484		249	100	421
-213		300	279	910		291	353	728		370	257	920		273	300	891		209	149	470		232	110	420
-212		304	226	943		275	283	688		374	266	810		261	253	947		212	155	443		218	128	412
-211		299	245	905		282	322	740		358	235	831		256	277	923		204	155	503		209	113	455
-210		324	231	887		243	299	722		384	264	839		233	257	837		224	161	496		229	108	399
-209		288	266	857		267	323	647		351	266	748		249	276	850		222	144	421		241	97	438
-208		266	208	795		254	310	604		339	230	754		220	248	822		197	144	418		224	114	348
-207		288	208	755		232	292	586		316	243	714		211	253	769		201	162	370		210	116	373
-206		274	226	747		229	319	595		291	225	760		189	228	746		182	143	395		182	124	343
-205		279	192	737		232	290	556		326	256	695		223	225	708		197	117	387		200	107	329
-204		253	209	695		243	271	543		295	214	672		203	251	703		176	123	390		197	104	339
-203		225	210	720		227	281	571		289	224	647		215	198	633		166	156	362		186	82	329
-202		225	185	630		239	255	472		324	205	588		202	200	657		174	109	397		186	104	316
-201		222	195	602		241	268	491		289	230	593		206	224	644		190	128	345		181	110	305
-200		219	190	673		228	270	530		319	195	627		211	210	694		180	127	339		183	94	329
-199		221	166	678		246	261	519		292	217	630		202	211	675		177	138	365		170	91	311
-198		228	203	659		232	289	506		279	196	602		196	227	634		152	134	341		179	108	298
-197		229	198	609		223	279	515		284	221	587		174	222	614		140	113	294		166	87	282
-196		232	185	640		223	263	485		288	195	565		169	216	629		135	121	322		172	95	294
-195		223	188	584		200	236	452		264	194	532		171	202	556		139	124	313		141	105	260
-194		226	184	570		205	235	481		266	179	512		174	189	558		133	128	311		180	83	270
-193		231	187	573		192	263	449		259	181	511		164	216	567		139	126	278		162	101	293
-192		202	192	585		175	250	437		244	194	506		179	205	545		151	115	288		160	77	255
-191		198	201	559		183	253	421		227	169	498		172	193	531		139	103	290		140	71	249
-190		219	175	516		208	220	378		215	158	445		178	199	513		151	104	258		146	95	212
-189		199	177	522		174	214	389		250	175	481		151	178	469		127	95	228		146	91	239
-188		198	150	499		171	241	400		234	190	484		165	207	501		136	101	252		144	86	265
-187		206	164	492		174	240	356		224	167	508		171	179	483		120	92	293		125	76	228
-186		170	181	553		190	227	438		232	183	494		151	191	492		139	98	267		130	83	221
-185		195	157	509		185	234	376		215	173	478		150	179	529		105	105	280		131	78	243
-184		192	167	533		173	209	394		236	181	472		152	185	497		126	102	245		166	82	244
-183		194	162	469		156	206	375		228	178	472		136	169	457		121	106	252		136	71	238
-182		175	154	448		178	203	373		230	180	419		143	187	442		121	82	272		116	83	206
-181		186	165	437		172	224	352		224	170	436		157	187	414		104	114	239		111	71	220
-180		166	169	407		156	222	381		217	174	423		143	197	398		119	93	231		128	89	201
-179		192	159	427		166	225	370		233	185	437		131	188	461		124	117	240		147	62	218
-178		179	135	414		185	210	391		229	172	413		158	182	469		116	105	206		146	94	216
-177		170	133	413		149	184	342		199	162	394		139	156	384		135	94	203		138	67	208
-176		160	144	422		172	182	358		209	159	392		156	173	415		119	94	221		125	72	219
-175		195	166	417		161	192	283		210	137	384		140	188	395		127	87	225		138	88	203
-174		190	164	405		168	196	323		210	174	362		119	139	361		120	91	255		131	79	174
-173		167	147	378		141	197	316		198	158	369		133	157	399		117	94	218		115	61	173
-172		148	135	349		159	211	298		180	130	346		129	161	385		122	81	207		122	82	196
-171		161	144	398		164	205	316		194	148	351		136	171	356		114	74	209		123	74	179
-170		185	153	371		151	213	308		204	166	364		151	170	375		104	102	214		136	85	167
-169		169	141	373		140	203	277		191	152	322		140	147	366		108	86	184		126	49	156
-168		151	120	348		145	186	272		189	132	317		126	151	354		82	87	187		97	70	174
-167		160	133	337		164	193	263		214	154	296		134	158	345		101	91	161		94	60	158
-166		154	117	356		153	209	269		191	140	349		138	161	370		98	78	190		109	82	149
-165		134	129	287		161	191	249		190	148	317		120	155	349		92	78	180		114	63	159
-164		140	141	289		167	187	239		175	127	282		135	159	299		87	70	184		116	83	148
-163		133	126	295		131	200	213		154	133	275		110	129	314		110	81	164		118	61	161
-162		141	122	315		139	180	261		170	143	270		104	166	322		110	97	176		132	78	165
-161		134	134	298		134	185	224		168	124	285		108	139	292		97	79	193		107	59	161
-160		139	126	310		143	186	205		156	156	293		116	138	300		103	91	172		103	56	133
-159		151	129	290		113	187	222		170	130	261		111	171	316		111	63	153		92	52	142
-158		147	138	273		139	188	218		183	123	229		108	140	296		78	64	140		96	65	149
-157		143	133	284		120	184	218		149	130	275		114	134	278		100	66	117		90	65	114
-156		143	121	241		167	176	245		163	148	251		118	152	271		83	73	141		103	73	133
-155		123	120	277		125	166	197		167	125	255		91	160	269		85	79	133		103	47	125
-154		126	121	220		122	179	209		145	125	207		99	131	227		95	76	130		91	66	116
-153		136	122	198		135	176	162		141	117	213		94	153	237		76	72	124		102	60	99
-152		129	111	224		126	187	168		152	136	211		104	128	210		85	70	130		90	56	100
-151		131	99	227		105	169	173		124	130	200		92	128	229		67	57	113		86	54	107
-150		113	102	192		130	159	172		118	116	201		88	122	212		77	66	109		95	43	101
-149		111	112	226		110	155	180		152	99	165		112	131	217		90	61	123		89	58	102
-148		124	99	203		89	181	145		141	128	154		86	112	172		79	67	119		93	45	104
-147		114	103	197		96	161	154		130	101	169		85	113	196		72	61	100		83	65	106
-146		124	99	203		125	187	154		143	107	217		86	132	198		68	57	108		71	43	99
-145		111	100	188		108	160	139		116	101	186		94	120	187		58	60	95		71	50	67
-144		110	108	168		116	177	147		140	113	145		78	118	162		77	61	86		74	48	91
-143		104	104	173		141	161	120		145	97	153		99	129	178		70	61	76		60	44	74
-142		97	83	168		113	171	115		126	86	128		69	109	165		65	64	81		68	52	78
-141		94	97	157		92	136	132		133	115	147		74	115	150		70	53	94		48	51	83
-140		95	86	159		98	166	110		119	115	170		73	101	183		61	51	101		70	46	73
-139		82	80	127		96	130	102		122	93	144		67	94	133		70	56	84		63	57	59
-138		94	88	154		86	150	116		107	86	120		72	126	158		72	40	88		61	54	73
-137		92	99	146		106	163	100		113	117	114		70	106	151		53	51	90		67	40	62
-136		94	83	145		98	146	105		123	88	149		78	98	138		60	54	80		66	50	52
-135		93	90	121		77	135	110		108	92	128		69	92	123		60	52	71		59	41	68
-134		89	85	153		97	105	105		89	108	135		70	87	143		62	74	57		62	41	68
-133		80	90	126		91	132	99		105	99	123		63	98	125		55	54	83		67	41	63
-132		91	71	142		79	128	93		98	68	127		59	88	118		61	53	75		54	52	67
-131		88	88	115		69	124	100		77	66	117		59	91	118		61	41	68		43	33	62
-130		86	88	99		96	136	88		93	93	94		65	87	120		46	35	66		49	49	62
-129		78	76	95		90	122	80		88	86	131		60	110	130		55	39	49		65	37	61
-128		90	94	115		75	130	93		80	93	108		64	100	135		54	33	65		59	33	58
-127		80	75	136		72	129	86		82	70	96		57	76	120		46	35	64		51	33	55
-126		71	63	115		98	114	82		101	77	112		54	82	114		46	49	53		53	35	40
-125		82	86	125		81	140	83		89	85	117		50	95	95		47	44	52		46	38	47
-124		79	74	98		68	114	86		80	76	97		58	83	105		50	32	57		45	39	56
-123		75	78	116		68	106	76		88	86	90		53	70	99		41	39	62		47	46	43
-122		83	52	95		55	94	84		100	59	92		49	73	105		53	40	65		49	33	41
-121		67	78	106		72	110	81		82	85	108		63	80	101		51	31	51		68	29	61
-120		66	62	111		71	90	84		91	78	96		53	79	118		47	40	62		48	31	43
-119		67	54	103		70	107	61		87	71	102		52	80	100		45	43	57		53	28	53
-118		66	60	92		72	114	74		79	74	84		51	72	108		39	43	62		28	28	49
-117		62	48	95		78	115	88		78	69	95		66	77	94		45	35	58		38	25	63
-116		50	63	110		72	81	72		84	73	113		48	76	84		46	45	58		40	33	51
-115		66	61	104		79	94	58		77	53	97		40	63	96		43	29	52		32	29	37
-114		66	62	109		68	92	86		81	63	105		52	70	100		39	44	55		35	24	45
-113		63	64	96		69	94	67		72	54	97		44	71	117		34	47	56		30	29	54
-112		62	44	103		51	74	79		67	69	85		53	57	98		44	31	45		46	31	66
-111		77	59	105		54	94	70		70	63	92		44	68	73		59	33	45		46	29	55
-110		74	66	99		66	83	69		80	66	102		56	91	102		32	34	55		42	32	55
-109		59	71	118		63	75	83		74	66	100		40	75	103		47	30	51		42	30	50
-108		66	64	98		43	82	78		75	80	95		43	72	100		31	32	54		45	32	49
-107		64	72	115		67	97	92		91	59	92		55	67	99		48	30	51		32	23	55
-106		62	63	85		56	91	82		77	70	98		28	68	117		47	25	53		35	23	43
-105		49	67	110		60	88	95		74	72	93		52	80	123		45	39	53		41	30	54
-104		70	57	96		82	81	71		75	62	101		57	69	84		45	30	65		47	33	60
-103		73	66	87		59	89	95		82	60	118		52	76	117		46	55	54		42	36	56
-102		61	65	97		59	87	73		68	65	104		52	83	106		47	38	62		42	23	65
-101		66	49	99		50	85	102		69	56	93		47	70	119		48	32	45		54	28	56
-100		71	64	113		65	81	97		89	74	115		48	83	123		51	35	67		43	45	52
-99		72	83	120		66	86	79		79	78	119		60	72	121		49	42	57		43	25	75
-98		57	79	124		57	101	96		82	61	103		70	72	122		57	36	56		63	34	52
-97		69	59	133		61	84	110		84	63	129		55	61	123		39	46	57		47	20	68
-96		59	69	144		66	85	107		70	64	110		60	61	114		59	38	57		37	24	59
-95		80	71	124		58	93	111		92	71	127		65	91	129		51	36	79		52	37	51
-94		78	85	130		75	82	98		99	64	103		47	70	129		49	45	78		43	32	60
-93		61	58	130		74	112	104		79	56	113		63	73	120		47	53	62		59	31	69
-92		72	85	122		62	109	106		93	77	106		61	82	146		51	53	51		49	33	64
-91		70	56	136		76	94	90		83	78	118		49	91	139		46	42	71		70	23	71
-90		75	58	162		73	76	122		79	81	122		48	78	132		55	49	77		55	37	77
-89		53	67	164		60	82	104		81	76	131		53	77	135		41	46	77		53	27	75
-88		75	71	146		71	89	104		96	79	137		59	67	120		44	36	89		48	41	65
-87		67	76	153		54	89	121		98	73	137		57	69	148		56	51	79		54	35	85
-86		68	68	148		72	87	127		81	72	147		73	90	165		60	47	80		73	33	80
-85		100	64	145		78	102	138		101	93	145		66	87	162		57	29	87		63	33	67
-84		70	79	165		88	120	130		120	93	160		63	85	166		60	54	75		61	35	104
-83		92	104	199		83	108	145		90	93	177		68	87	162		70	44	84		63	31	68
-82		82	73	168		98	91	117		100	86	165		61	81	167		63	40	89		59	36	87
-81		86	81	172		75	88	126		108	86	176		67	83	166		75	53	86		63	37	101
-80		84	88	202		78	109	143		115	72	160		74	94	185		58	56	112		76	29	79
-79		104	79	192		82	112	135		119	82	189		75	83	178		54	50	82		73	50	75
-78		93	94	197		76	121	154		108	98	166		90	96	211		67	68	110		59	50	86
-77		101	83	218		98	110	151		107	104	177		67	104	177		81	58	110		65	40	97
-76		88	85	173		95	120	145		119	96	202		60	98	206		68	47	129		72	39	97
-75		104	94	207		110	103	163		130	85	178		79	118	216		60	43	115		76	47	98
-74		108	89	239		94	114	180		131	106	236		92	102	230		73	62	126		65	51	93
-73		96	98	220		95	137	162		128	80	232		96	105	220		79	50	156		71	44	114
-72		127	118	266		106	115	167		132	114	227		81	102	212		86	56	131		74	42	127
-71		116	81	250		94	157	198		120	121	227		81	116	247		85	46	131		74	62	99
-70		135	115	257		106	125	194		138	111	225		89	106	249		103	60	117		99	48	124
-69		114	97	248		118	152	210		162	124	268		86	123	259		86	73	137		100	68	124
-68		119	109	265		117	162	236		142	116	252		94	126	315		87	69	147		85	52	138
-67		142	112	285		143	137	207		165	111	263		98	140	273		96	90	153		113	58	149
-66		134	123	271		99	162	229		161	118	266		115	121	314		107	85	173		98	58	155
-65		150	119	291		148	170	248		146	126	286		102	139	313		90	91	174		107	61	143
-64		153	132	319		117	167	275		194	116	296		103	134	296		86	87	171		103	51	142
-63		137	130	346		160	202	292		182	127	352		132	147	365		108	92	170		113	65	168
-62		152	151	347		143	184	264		175	152	352		128	146	364		112	78	203		119	64	190
-61		163	158	415		163	179	273		178	146	345		125	155	355		137	92	216		109	60	210
-60		170	151	351		176	192	320		202	149	330		132	167	403		129	102	229		105	70	188
-59		188	169	441		168	208	331		215	149	404		133	172	410		88	84	198		130	75	171
-58		180	171	434		163	214	316		208	176	449		123	190	415		108	94	270		142	73	213
-57		143	133	502		196	230	357		217	154	436		138	193	477		145	98	271		129	71	226
-56		185	154	470		196	235	377		219	181	462		150	199	495		132	108	272		155	82	221
-55		197	181	540		188	219	403		287	197	489		173	206	505		158	120	306		153	70	274
-54		222	186	567		183	282	395		247	190	529		181	220	549		140	126	290		184	112	277
-53		230	179	577		195	228	427		267	200	513		177	202	543		206	130	306		168	101	291
-52		237	215	603		218	257	482		286	220	549		186	220	637		167	138	363		176	95	307
-51		250	203	632		248	286	481		322	201	653		180	247	706		167	146	333		203	108	318
-50		242	216	728		251	287	509		305	210	602		201	232	687		169	141	392		227	120	335
-49		245	235	771		274	266	563		310	259	695		224	251	754		183	153	386		216	97	362
-48		307	220	731		270	338	558		328	259	731		206	235	753		186	146	418		195	129	358
-47		300	258	742		291	327	615		344	267	775		234	279	797		222	166	418		204	143	377
-46		319	262	843		295	338	660		406	235	765		229	273	798		229	172	450		212	118	413
-45		345	258	890		282	371	677		382	305	854		275	277	868		248	204	519		276	115	419
-44		334	300	984		314	359	749		356	286	856		275	327	905		236	186	517		256	153	466
-43		380	272	1093		317	349	790		432	310	954		286	340	1033		264	200	616		270	132	500
-42		384	319	1135		363	422	859		421	344	1051		273	301	1066		252	189	605		284	135	524
-41		381	312	1156		377	459	894		468	370	1122		358	345	1128		281	227	684		314	161	557
-40		391	332	1234		401	462	927		504	378	1092		326	350	1185		319	211	687		322	160	597
-39		419	326	1304		420	453	1025		503	393	1195		342	385	1335		301	224	738		374	175	628
-38		452	349	1409		409	476	1054		525	396	1307		377	479	1415		353	200	780		356	186	655
-37		503	373	1468		453	489	1121		562	384	1344		385	429	1477		339	267	778		384	190	699
-36		539	421	1648		488	522	1282		624	417	1459		401	464	1587		337	278	864		393	200	772
-35		529	429	1702		514	518	1314		642	464	1530		473	471	1649		367	278	960		458	237	761
-34		599	436	1838		546	560	1405		666	525	1744		467	520	1769		406	298	952		457	215	883
-33		593	511	1881		552	637	1518		770	529	1804		502	505	2000		453	325	1092		497	249	983
-32		595	516	2120		603	636	1590		822	589	2034		500	533	2139		478	331	1124		487	245	996
-31		681	547	2295		627	676	1719		780	571	2053		543	561	2311		509	348	1237		529	246	1106
-30		756	540	2242		686	743	1952		836	555	2245		594	587	2417		514	329	1290		526	279	1195
-29		784	582	2552		710	777	2002		924	619	2426		619	645	2587		596	409	1331		575	272	1222
-28		835	621	2622		705	763	2120		949	698	2575		669	663	2730		564	398	1429		600	325	1259
-27		856	622	2948		777	800	2222		1001	688	2772		674	715	2960		560	415	1541		647	305	1389
-26		861	669	2958		799	874	2409		1056	671	2842		745	720	3055		564	475	1580		683	321	1497
-25		927	678	3287		872	895	2600		1154	686	3130		722	779	3352		613	487	1710		737	372	1521
-24		984	810	3491		936	927	2816		1138	758	3236		841	833	3547		706	502	1847		751	359	1637
-23		981	786	3644		940	969	3036		1229	801	3474		871	828	3630		699	495	1947		774	394	1792
-22		1073	740	3995		1016	1028	3046		1249	784	3732		905	901	3939		753	523	2065		770	398	1847
-21		1173	853	4271		1122	1076	3315		1353	885	4064		968	946	4284		755	562	2184		867	401	1994
-20		1208	866	4392		1081	1081	3474		1530	932	4122		1030	986	4513		847	568	2340		946	473	2152
-19		1270	900	4644		1125	1164	3637		1505	973	4397		1071	1035	4758		881	569	2425		979	473	2205
-18		1369	1010	4919		1283	1169	3952		1671	1059	4760		1188	1128	5147		902	613	2549		1057	505	2435
-17		1436	1036	5251		1382	1311	4220		1661	1086	5061		1132	1121	5347		1028	643	2824		1032	509	2589
-16		1499	1080	5366		1406	1258	4276		1752	1112	5325		1173	1130	5669		1018	636	2799		1183	534	2575
-15		1522	1148	5818		1338	1376	4654		1759	1141	5478		1236	1220	5813		1038	707	2894		1224	547	2759
-14		1617	1150	5908		1442	1328	4916		1884	1134	5745		1360	1246	5994		1059	714	3074		1178	586	2870
-13		1598	1098	6155		1505	1375	4999		1939	1203	5809		1362	1279	6333		1090	691	3032		1278	580	3011
-12		1686	1156	6464		1567	1459	5321		2061	1249	6311		1428	1327	6622		1194	770	3423		1365	618	3157
-11		1735	1229	6921		1636	1554	5540		2122	1348	6842		1438	1471	7052		1214	729	3484		1395	658	3318
-10		1818	1292	7187		1666	1648	5714		2234	1338	6782		1524	1473	7265		1238	783	3637		1474	631	3424
-9		1912	1346	7511		1778	1627	6039		2321	1359	7273		1596	1517	7624		1281	835	3834		1454	684	3685
-8		1943	1359	7834		1709	1690	6290		2357	1440	7447		1657	1491	7842		1388	901	3988		1601	655	3750
-7		2072	1452	8180		1833	1775	6318		2369	1428	7861		1747	1691	8158		1402	922	4094		1596	732	3965
-6		2070	1504	8359		2011	1766	6776		2507	1561	8124		1729	1650	8633		1467	930	4316		1664	749	3998
-5		2229	1571	8914		1969	1748	7074		2504	1569	8404		1808	1697	8848		1468	1027	4341		1750	823	4220
-4		2214	1589	8895		2059	1798	7279		2630	1595	8596		1883	1693	9038		1547	934	4473		1688	771	4222
-3		2243	1532	9132		2075	1892	7516		2764	1526	8897		1895	1722	9185		1510	934	4623		1676	797	4488
-2		2343	1648	9587		2125	1918	7755		2837	1589	9190		2013	1778	9412		1607	974	4754		1878	847	4639
-1		2254	1616	9592		2077	1909	7634		2820	1591	9225		2008	1733	9335		1567	960	4698		1841	771	4540
0		2276	1615	9563		2100	1922	7697		2885	1663	9441		1959	1806	9489		1573	979	4838		1867	827	4562
1		2332	1543	9671		2094	1887	7928		2888	1585	9504		1998	1718	9719		1553	1074	4961		1826	845	4690
2		2351	1602	9680		2111	1874	7789		2803	1654	9514		1955	1809	9747		1622	949	4879		1846	820	4535
3		2369	1551	9604		2139	1859	7730		2721	1671	9520		1997	1775	9625		1664	1020	4946		1858	795	4674
4		2349	1550	9507		2069	1860	7553		2762	1634	9255		1971	1722	9436		1647	942	4703		1819	838	4571
5		2289	1557	9226		2028	1818	7563		2731	1533	9079		1927	1734	9364		1566	951	4706		1740	781	4459
6		2262	1619	9219		2057	1834	7365		2660	1507	9032		1829	1766	9225		1576	952	4622		1761	780	4517
7		2100	1564	8882		2019	1722	7112		2584	1562	8760		1831	1707	9067		1482	885	4631		1667	800	4400
8		2077	1481	8799		1942	1717	6972		2574	1512	8720		1784	1661	8967		1454	890	4376		1776	747	4253
9		2177	1405	8509		1947	1734	6875		2504	1515	8408		1795	1607	8409		1493	931	4352		1755	772	4165
10		2008	1429	8348		1807	1675	6517		2435	1388	7899		1637	1588	8372		1431	887	4159		1604	717	3964
11		1933	1299	7892		1701	1632	6377		2442	1307	7677		1703	1503	8101		1355	858	4107		1505	736	3772
12		1830	1321	7653		1714	1545	6128		2334	1334	7334		1561	1435	7937		1280	854	3984		1468	686	3803
13		1859	1305	7649		1723	1591	6059		2293	1389	7357		1647	1415	7650		1245	806	3727		1459	603	3743
14		1769	1294	7458		1607	1488	5839		2152	1265	7233		1535	1334	7349		1242	767	3675		1389	647	3608
15		1708	1175	6830		1553	1449	5392		2042	1217	6735		1374	1311	7014		1199	702	3651		1343	567	3347
16		1630	1070	6631		1450	1406	5288		1935	1257	6466		1396	1282	6797		1103	705	3268		1286	594	3253
17		1553	1161	6376		1542	1364	4975		1938	1151	6146		1325	1210	6366		1013	703	3179		1214	558	3042
18		1477	1085	5908		1347	1211	4892		1830	1157	5808		1305	1125	5944		1000	634	2937		1194	528	2955
19		1505	1037	5764		1350	1213	4555		1785	1097	5605		1219	1122	5838		996	661	2937		1085	549	2721
20		1397	909	5308		1244	1174	4274		1628	1039	5148		1134	1090	5261		939	599	2818		1162	498	2598
21		1243	935	5025		1177	1124	3976		1548	981	4922		1085	1001	5013		886	616	2551		960	484	2473
22		1251	868	4833		1166	1061	3707		1401	835	4655		1020	1031	4813		885	603	2436		940	458	2318
23		1136	910	4584		1073	1063	3549		1453	885	4244		1009	954	4613		823	557	2337		908	460	2211
24		1153	859	4207		1023	1026	3331		1355	842	4153		952	886	4329		747	486	2244		810	454	2180
25		1081	787	4112		966	967	3210		1358	835	3974		896	830	4183		776	502	2127		858	399	1976
26		995	775	3886		930	956	3101		1314	784	3803		785	748	3778		721	499	2012		763	387	1836
27		938	696	3482		860	888	2824		1213	687	3465		757	752	3613		660	435	1804		742	342	1735
28		930	666	3463		833	838	2762		1105	726	3216		720	710	3400		597	440	1673		715	356	1699
29		887	647	3109		785	796	2459		1022	651	3107		681	683	3096		625	380	1691		668	354	1530
30		786	619	2876		786	734	2226		972	623	2779		659	714	2967		554	349	1599		570	314	1363
31		772	595	2769		705	754	2198		893	645	2715		631	639	2748		524	414	1384		625	274	1307
32		751	539	2618		711	667	1989		813	609	2454		588	609	2496		461	371	1315		546	283	1233
33		693	511	2480		609	748	1864		823	570	2334		546	535	2492		490	366	1258		543	277	1209
34		692	486	2211		571	652	1765		784	555	2141		518	551	2124		437	266	1167		523	240	1052
35		624	503	2151		551	559	1629		743	519	2037		489	551	2014		426	365	1081		507	265	1055
36		609	474	1962		522	548	1496		746	460	1914		511	446	2001		417	280	1062		485	232	968
37		547	448	1766		502	577	1450		627	470	1682		433	489	1704		378	297	975		412	226	861
38		532	407	1680		491	522	1308		614	475	1571		427	433	1681		394	273	910		371	208	828
39		507	410	1588		464	497	1231		623	390	1534		427	437	1553		359	273	891		409	215	719
40		485	422	1521		469	453	1156		564	412	1396		413	398	1495		336	228	776		388	194	698
41		429	348	1492		413	481	1123		568	415	1394		355	387	1382		316	266	759		361	181	716
42		431	376	1337		361	479	1057		540	352	1245		341	383	1237		328	256	702		338	177	662
43		463	348	1269		337	439	977		534	365	1189		364	384	1222		298	240	704		330	167	566
44		396	309	1143		373	432	838		506	339	1097		312	363	1149		284	203	582		316	192	572
45		365	324	1084		357	421	865		418	305	1039		296	337	1127		288	214	582		311	165	517
46		396	284	1021		317	382	820		440	304	1010		289	341	984		253	209	550		278	145	436
47		385	298	1017		315	372	802		423	339	895		265	327	911		223	184	501		275	151	462
48		336	282	969		295	350	676		429	269	870		268	283	891		242	171	533		286	128	476
49		318	273	895		297	329	665		397	313	820		246	304	831		227	199	494		218	138	397
50		296	234	809		296	334	654		347	273	775		259	270	800		252	163	413		229	150	374
51		280	274	772		254	335	589		365	262	726		225	287	700		228	181	414		227	130	391
52		280	232	762		280	312	613		338	266	758		208	275	726		199	161	385		197	129	347
53		289	231	658		251	278	549		325	284	666		211	265	683		178	146	349		219	111	359
54		315	230	710		239	298	518		297	244	623		188	256	647		201	172	360		228	108	333
55		261	233	664		232	276	450		298	231	630		190	257	603		174	166	342		195	115	311
56		250	223	579		252	277	438		282	205	568		191	252	559		171	134	322		198	132	302
57		240	230	560		233	276	441		293	228	577		188	227	536		164	133	313		187	107	259
58		233	205	576		237	250	404		299	224	498		223	263	545		164	143	303		205	110	291
59		232	222	538		219	265	401		269	206	504		174	230	472		178	109	271		160	109	242
60		227	206	504		191	259	386		278	223	493		176	243	549		156	127	267		184	122	265
61		224	179	457		199	252	376		257	211	447		165	230	419		154	135	275		150	125	219
62		228	205	491		184	249	365		283	184	442		166	206	462		164	136	241		158	93	217
63		207	180	426		188	244	340		241	179	423		179	195	407		141	131	207		173	75	217
64		194	185	430		181	221	343		244	215	452		169	224	448		146	123	236		141	104	213
65		232	191	459		202	231	330		258	193	420		162	225	393		173	124	237		166	85	216
66		180	172	395		193	234	315		238	178	421		154	203	373		145	117	204		189	97	188
67		201	186	372		175	243	273		223	203	394		161	197	414		139	109	202		158	82	173
68		208	155	433		173	229	295		215	181	347		152	215	367		150	107	204		150	107	173
69		162	176	368		158	198	295		218	167	320		177	207	363		144	114	192		141	97	162
70		184	188	390		161	216	301		199	160	371		150	180	317		115	131	187		131	99	162
71		188	160	359		170	229	252		190	170	331		138	196	330		150	127	168		117	78	167
72		184	154	353		163	201	234		199	214	320		117	164	351		138	109	197		165	98	163
73		187	184	353		157	227	273		230	190	337		131	202	307		151	130	174		137	92	167
74		165	170	356		146	201	265		205	170	296		124	181	334		123	104	163		156	85	132
75		170	153	329		142	206	259		205	183	312		133	172	328		134	106	162		144	76	149
76		169	145	347		151	178	219		197	148	296		142	151	284		117	96	164		145	87	147
77		187	186	343		158	204	267		203	193	319		142	183	340		125	101	174		129	72	158
78		176	180	308		142	215	237		234	173	331		135	192	288		109	95	155		129	96	148
79		179	176	292		163	195	235		206	160	278		130	193	270		122	107	146		124	88	146
80		160	160	277		129	203	229		202	189	285		121	166	304		114	111	146		125	85	156
81		176	153	334		159	192	222		179	162	300		129	162	269		133	107	121		148	106	130
82		172	151	285		157	186	249		213	170	270		139	189	258		129	92	158		127	78	126
83		174	156	286		163	205	226		220	164	233		138	186	273		137	105	151		158	77	153
84		177	163	295		157	206	216		221	175	302		126	195	283		133	109	165		154	89	147
85		177	168	292		145	206	243		204	178	271		149	189	249		124	102	130		115	76	130
86		176	172	305		163	198	243		185	147	268		134	180	279		120	106	140		141	88	131
87		165	179	293		159	201	218		196	173	307		145	165	298		122	110	145		118	100	164
88		159	165	263		139	189	244		199	171	260		159	190	266		105	117	145		120	88	114
89		186	180	292		162	187	220		197	159	299		136	189	278		123	118	162		135	77	128
90		181	155	291		147	187	207		210	154	294		141	205	278		125	116	160		159	84	111
91		169	159	263		154	220	250		218	186	288		142	191	248		126	117	162		114	83	145
92		198	178	270		164	207	227		213	161	276		137	234	285		139	135	157		137	93	144
93		179	155	310		155	212	220		196	160	293		129	197	281		131	101	159		134	85	149
94		204	163	312		163	192	215		197	192	290		148	209	294		114	111	136		155	79	146
95		209	178	314		130	243	206		205	178	270		126	210	297		130	104	147		137	95	122
96		172	171	263		179	241	251		213	189	291		163	199	270		133	129	140		137	100	146
97		194	206	300		171	240	226		247	192	323		176	225	292		143	117	167		159	94	162
98		209	197	318		202	242	233		221	200	314		154	234	297		132	126	147		145	102	154
99		179	204	304		180	242	262		226	198	270		133	229	277		124	115	175		158	92	147
100		188	185	338		198	252	233		248	186	291		152	200	270		135	115	155		154	104	161
101		213	194	299		199	256	237		237	182	277		162	237	305		152	142	180		159	100	138
102		229	214	298		214	237	245		252	217	299		167	243	278		149	144	149		154	104	169
103		205	203	350		198	253	257		226	195	336		190	234	333		141	136	186		148	108	154
104		194	200	328		204	272	299		271	222	289		161	223	298		153	135	172		154	138	140
105		238	223	329		208	289	291		261	219	336		171	239	341		157	125	191		187	122	185
106		203	226	313		224	288	294		282	232	276		199	259	340		150	133	158		188	125	182
107		219	223	334		225	280	268		281	217	324		213	241	329		162	154	185		193	127	174
108		242	251	348		219	309	272		283	241	309		192	249	360		180	158	169		184	138	167
109		243	220	338		197	315	249		290	251	314		208	281	332		184	137	178		201	120	177
110		257	258	379		245	333	309		320	240	342		201	261	373		200	169	193		207	172	219
111		228	270	390		237	328	324		324	284	367		211	310	369		159	153	175		204	132	214
112		266	270	430		229	337	291		329	297	376		229	307	385		188	166	200		215	123	195
113		286	284	406		256	358	317		316	300	412		225	315	396		182	168	207		229	153	191
114		267	267	397		265	372	300		340	284	423		245	345	388		197	171	201		216	169	239
115		300	290	413		278	374	345		319	292	363		232	332	429		206	189	212		243	144	210
116		288	338	429		244	375	334		362	318	442		225	330	410		202	164	223		250	158	194
117		290	289	452		296	405	334		376	376	462		271	383	443		243	221	259		216	187	283
118		331	346	478		329	359	329		401	333	457		262	383	475		253	226	276		261	171	240
119		380	335	483		342	459	412		388	353	431		295	374	504		239	243	253		266	176	272
120		324	360	482		306	411	357		415	382	457		295	398	496		254	236	258		240	169	248
121		372	378	518		353	468	442		444	345	470		291	430	482		270	224	257		295	189	255
122		400	382	545		352	467	458		437	397	519		296	453	530		280	239	256		285	175	284
123		388	399	546		402	533	453		459	379	534		367	439	532		286	287	302		338	231	300
124		438	466	609		378	530	470		491	450	585		371	483	570		305	271	296		303	228	284
125		414	387	636		383	504	527		517	436	562		355	489	576		319	269	335		353	249	334
126		444	473	594		403	582	435		537	446	658		374	529	596		330	278	337		341	224	333
127		496	476	643		461	606	494		568	466	652		388	503	711		370	324	344		381	249	326
128		447	535	707		447	647	520		608	537	684		404	575	711		351	320	381		407	293	332
129		508	528	682		451	628	572		650	564	663		437	615	710		346	311	397		398	269	322
130		520	599	724		495	717	583		634	550	705		466	624	846		349	361	421		417	277	413
131		514	530	766		515	719	654		702	562	768		464	640	789		447	373	388		465	302	394
132		586	611	879		525	738	683		695	638	820		476	691	824		459	391	462		476	347	407
133		668	641	916		610	826	704		759	698	827		490	712	887		432	415	449		509	350	488
134		642	645	923		595	842	690		748	684	866		567	710	971		504	413	499		555	359	434
135		657	674	1011		618	920	800		823	749	938		571	765	1065		516	449	511		533	371	494
136		706	750	1033		661	931	801		888	779	1013		600	827	1073		523	459	547		550	378	520
137		730	812	1116		695	980	847		903	813	1025		627	842	1116		505	499	615		637	378	571
138		826	757	1185		753	990	904		993	879	1090		696	942	1113		549	533	620		687	413	587
139		778	887	1178		802	1050	907		973	876	1180		736	999	1216		603	499	607		660	467	582
140		883	846	1259		775	1104	1023		1023	897	1212		726	1016	1344		635	562	687		700	470	685
141		972	971	1291		862	1176	1051		1098	971	1287		791	1068	1349		700	567	727		715	504	689
142		975	985	1460		930	1236	1122		1121	1032	1383		791	1090	1486		679	679	724		754	553	708
143		1022	1066	1467		953	1284	1255		1285	1096	1423		896	1168	1555		748	603	794		873	566	739
144		1035	1090	1556		995	1345	1224		1293	1124	1519		914	1244	1652		749	704	845		869	608	773
145		1178	1127	1628		1062	1394	1262		1438	1218	1556		950	1329	1678		709	738	803		939	583	872
146		1199	1156	1771		1104	1438	1355		1353	1193	1640		1018	1313	1806		837	780	873		974	582	884
147		1217	1216	1751		1095	1500	1361		1481	1298	1740		991	1349	1861		856	777	914		982	653	903
148		1242	1248	1912		1148	1578	1503		1568	1306	1783		1079	1443	1915		894	828	935		1042	647	947
149		1370	1330	1986		1179	1649	1550		1575	1294	1926		1201	1513	2110		907	801	1030		1085	726	1002
150		1331	1391	2079		1270	1692	1580		1641	1443	1862		1196	1535	2025		1027	825	1018		1105	754	950
151		1410	1450	2132		1326	1773	1636		1708	1504	2066		1252	1645	2166		996	885	1078		1173	731	1085
152		1492	1502	2223		1417	1772	1698		1834	1521	2085		1277	1731	2283		1059	911	1090		1237	758	1093
153		1560	1540	2333		1387	1883	1736		1889	1635	2203		1386	1796	2315		1043	990	1165		1231	811	1151
154		1662	1607	2417		1460	1933	1847		1981	1657	2361		1325	1767	2301		1109	948	1208		1296	866	1165
155		1618	1627	2452		1490	2001	1952		1926	1726	2343		1390	1949	2449		1141	1022	1278		1311	870	1259
156		1686	1724	2392		1528	2063	1912		1993	1766	2497		1382	1947	2570		1086	1037	1250		1333	887	1195
157		1710	1775	2549		1564	2097	2006		2048	1737	2518		1454	1854	2679		1209	1080	1269		1339	889	1316
158		1756	1768	2602		1613	2194	2045		2148	1880	2539		1505	1986	2693		1222	1160	1344		1480	967	1351
159		1761	1685	2613		1656	2167	2106		2151	1857	2615		1510	2074	2754		1177	1122	1409		1473	939	1371
160		1833	1939	2755		1719	2220	2093		2340	1910	2739		1643	2129	2722		1272	1106	1404		1468	972	1358
161		1826	1848	2785		1700	2220	2145		2248	1970	2607		1527	2103	2743		1275	1166	1419		1445	934	1435
162		1985	1923	2920		1748	2244	2217		2314	1970	2708		1564	2124	2874		1285	1200	1481		1571	989	1448
163		1925	1855	2839		1701	2256	2286		2321	1965	2720		1606	2088	2999		1270	1225	1488		1511	1054	1373
164		1876	1895	2895		1773	2337	2270		2340	1979	2865		1593	2165	2967		1318	1156	1434		1535	1025	1468
165		1905	1917	3001		1784	2344	2462		2372	1987	2861		1727	2214	2961		1312	1222	1473		1512	1038	1413
166		1954	2020	2900		1771	2300	2287		2356	2097	2739		1649	2129	2908		1423	1180	1483		1532	1064	1457
167		2002	1970	3007		1781	2358	2413		2400	2156	2855		1601	2208	2882		1300	1185	1596		1575	1043	1448
168		1946	1920	3049		1683	2368	2434		2445	1982	2879		1612	2153	2910		1313	1207	1505		1543	1027	1419
169		1864	1982	3025		1773	2395	2293		2393	2045	2951		1688	2200	3039		1357	1183	1486		1536	1046	1539
170		1916	1919	2977		1754	2301	2331		2381	1992	2856		1711	2156	3140		1297	1165	1479		1572	1018	1485
171		1891	1902	2928		1702	2308	2309		2399	1948	2893		1582	2105	3004		1264	1201	1557		1579	1045	1477
172		1988	1927	2920		1668	2247	2265		2302	1961	2829		1558	2127	2925		1303	1225	1426		1480	990	1382
173		1940	1915	2961		1690	2254	2283		2203	2024	2710		1585	2119	2927		1306	1140	1536		1529	1079	1439
174		1864	1899	2872		1745	2218	2256		2188	1946	2852		1570	2023	2913		1289	1122	1511		1454	926	1472
175		1812	1854	2841		1623	2224	2260		2236	1903	2774		1564	1994	2937		1276	1097	1413		1451	962	1437
176		1835	1778	2825		1565	2078	2114		2134	1859	2659		1488	2016	2738		1272	1097	1428		1453	925	1341
177		1773	1727	2785		1672	2164	2207		2096	1828	2760		1479	1907	2769		1171	1101	1375		1441	962	1374
178		1778	1746	2627		1590	2080	2141		2145	1764	2656		1489	1916	2757		1225	1119	1393		1365	908	1368
179		1723	1652	2559		1538	1958	2064		1973	1717	2426		1346	1866	2651		1197	991	1364		1310	891	1264
180		1624	1670	2604		1474	1951	2071		1967	1642	2506		1347	1783	2620		1130	1001	1273		1331	871	1278
181		1643	1621	2534		1451	1966	1994		1957	1635	2415		1374	1746	2598		1134	1012	1243		1241	869	1234
182		1644	1512	2457		1424	1842	1872		1875	1651	2419		1295	1774	2390		1103	946	1260		1246	837	1302
183		1630	1487	2433		1341	1755	1885		1810	1533	2363		1303	1651	2483		1035	932	1206		1163	759	1228
184		1415	1445	2305		1333	1747	1868		1814	1514	2219		1265	1757	2372		1028	938	1215		1254	759	1096
185		1427	1486	2289		1320	1777	1814		1775	1458	2247		1254	1637	2345		1009	869	1144		1100	758	1156
186		1388	1407	2188		1221	1666	1738		1743	1434	2136		1063	1520	2199		1001	864	1135		1083	702	1063
187		1361	1360	2107		1163	1573	1681		1570	1355	2098		1169	1456	2059		965	863	1090		1036	684	1063
188		1363	1298	2072		1264	1543	1580		1539	1259	1967		1023	1436	2017		920	762	1026		999	656	1069
189		1292	1259	1967		1089	1479	1554		1456	1276	2008		1092	1388	2047		849	763	959		930	626	948
190		1133	1200	1886		1114	1398	1425		1455	1242	1839		1030	1242	1992		835	755	1038		928	645	992
191		1178	1107	1764		1061	1328	1362		1375	1163	1771		910	1242	1854		815	708	909		885	584	918
192		1053	1088	1765		1025	1324	1367		1387	1183	1717		894	1257	1783		760	706	898		858	594	884
193		1054	1049	1697		959	1259	1319		1260	1101	1647		856	1135	1647		739	667	856		829	510	857
194		1001	1041	1694		901	1105	1303		1239	1075	1588		837	1095	1660		724	671	867		784	521	768
195		990	989	1601		891	1094	1242		1149	1005	1531		808	1080	1555		670	593	816		762	513	764
196		889	965	1496		786	1145	1183		1159	946	1479		795	1035	1489		648	577	756		756	464	726
197		902	886	1431		791	1139	1164		1085	898	1401		747	1034	1446		631	528	731		718	445	721
198		885	870	1368		779	1068	1107		1014	842	1371		718	926	1399		618	547	723		733	499	685
199		837	816	1346		757	935	1047		1042	847	1284		685	890	1391		592	507	633		672	488	660
200		756	756	1275		683	922	1014		947	820	1148		631	825	1250		523	528	651		670	419	640
201		776	723	1254		720	882	967		929	755	1178		610	815	1288		535	481	627		588	380	636
202		736	739	1158		651	908	995		915	733	1173		577	809	1208		508	424	651		585	372	595
203		674	744	1251		644	865	907		795	691	1141		568	760	1174		479	413	581		555	334	558
204		677	644	1145		610	755	919		807	610	1073		548	705	1046		427	434	595		544	337	560
205		671	660	1009		578	741	812		748	623	996		523	698	1085		431	411	557		494	291	548
206		625	628	1038		570	728	770		787	636	1012		526	688	1009		435	345	533		477	323	500
207		586	562	945		506	664	756		740	647	895		488	653	974		432	377	475		516	309	503
208		529	574	905		516	683	706		715	587	911		458	653	966		392	334	469		461	297	458
209		575	539	891		514	631	713		639	574	870		456	584	888		401	318	437		444	260	452
210		542	530	893		473	643	671		649	500	869		413	549	881		383	340	441		422	248	443
211		572	512	861		478	614	683		626	538	867		420	578	903		355	337	430		404	291	417
212		485	471	849		473	554	612		586	487	799		392	538	842		358	302	447		353	235	415
213		461	518	793		435	505	583		555	521	770		370	506	787		299	285	387		362	243	373
214		434	411	778		424	554	581		588	460	698		374	503	757		310	293	401		361	215	376
215		409	436	737		394	527	580		535	443	721		396	444	727		309	282	346		331	226	387
216		430	442	707		354	476	535		489	416	695		339	459	661		310	278	338		312	227	339
217		371	403	704		339	488	526		478	424	711		333	414	707		285	258	339		325	230	348
218		410	417	674		350	454	483		498	418	623		307	443	613		299	258	324		326	202	338
219		398	325	654		358	465	458		425	392	636		295	450	594		255	226	317		323	200	319
220		379	373	644		376	448	479		458	382	631		311	464	626		291	242	291		288	206	275
221		360	364	582		334	457	480		422	375	627		291	397	615		258	225	313		284	183	324
222		357	315	585		327	450	459		441	346	553		286	359	525		264	244	311		319	192	302
223		357	323	565		335	425	450		420	330	539		233	401	588		252	200	320		268	180	284
224		326	337	537		296	405	419		434	338	527		271	354	549		247	204	288		214	178	252
225		333	341	484		260	415	382		383	313	503		248	362	499		235	207	284		252	163	264
226		326	307	498		294	387	428		419	364	497		277	362	502		239	191	268		228	156	267
227		320	299	500		319	370	385		359	323	492		237	355	443		212	204	246		244	172	255
228		318	339	467		266	360	410		376	321	508		233	362	547		209	176	262		246	175	206
229		285	291	494		279	335	389		357	321	483		242	312	452		227	169	251		231	144	238
230		279	287	492		253	383	324		345	296	486		259	338	432		198	167	237		202	156	257
231		274	264	443		257	323	363		316	317	420		255	306	443		191	187	216		233	150	226
232		279	279	444		247	337	342		335	284	422		232	301	428		177	179	252		248	135	216
233		263	234	432		234	335	339		323	296	372		232	296	430		189	154	227		233	157	229
234		256	284	418		238	322	333		288	273	405		198	289	411		206	147	192		217	156	202
235		241	252	377		207	299	284		300	255	400		211	262	377		187	139	207		199	149	194
236		225	229	400		235	353	327		302	257	376		190	284	402		185	135	192		192	125	201
237		293	280	406		222	319	296		295	273	385		182	312	398		186	134	192		217	145	200
238		251	287	409		244	299	300		302	246	381		218	266	369		200	168	200		208	137	201
239		246	233	393		252	330	284		311	264	399		195	298	345		201	142	195		181	138	187
240		238	280	370		260	306	325		292	285	369		195	269	370		172	172	191		175	148	176
241		232	254	381		235	317	306		298	297	407		214	271	409		162	157	180		209	110	169
242		230	218	356		203	248	266		295	261	360		206	272	360		190	168	169		177	125	198
243		265	228	385		235	291	254		289	252	316		215	281	369		188	147	188		185	114	192
244		243	253	370		191	290	272		289	255	347		194	254	338		168	159	171		160	140	163
245		211	247	346		212	295	313		280	247	353		189	233	360		147	164	148		203	121	184
246		245	214	335		238	307	272		279	222	326		212	232	317		191	138	184		193	126	171
247		219	217	340		199	256	243		315	243	314		181	267	352		175	167	191		169	119	162
248		235	244	351		235	292	282		269	216	347		189	249	339		163	146	178		203	115	174
249		228	253	336		204	284	278		265	234	338		179	237	313		183	154	183		197	112	166
250		203	205	328		205	285	275		276	218	328		179	261	343		154	158	171		177	135	164
251		208	247	342		213	272	277		258	233	303		200	258	338		185	141	166		208	115	173
252		216	224	328		189	299	261		300	222	335		172	260	339		174	167	173		176	118	140
253		254	258	343		224	286	255		281	265	309		177	267	315		163	141	171		161	120	147
254		229	236	302		206	305	249		254	238	334		173	249	316		164	180	163		202	130	166
255		223	256	287		220	296	217		277	266	279		164	250	300		162	126	145		190	149	147
256		219	212	314		229	290	240		270	228	273		199	239	325		150	152	155		178	131	156
257		221	265	312		213	300	252		263	213	281		181	247	314		150	129	148		195	112	159
258		238	239	334		218	320	275		289	250	352		193	286	317		162	174	176		193	143	154
259		244	229	334		201	318	282		279	222	308		177	262	301		171	154	177		169	125	168
260		246	253	309		233	324	270		297	255	309		213	283	338		152	159	165		202	125	164
261		245	275	343		235	298	275		301	304	351		185	280	344		174	175	184		180	130	153
262		237	267	298		229	305	239		286	257	348		194	251	324		174	148	143		218	150	161
263		255	265	330		205	294	269		306	251	303		218	283	333		177	161	172		202	137	157
264		245	274	335		242	334	237		288	255	309		188	266	303		192	166	185		212	135	143
265		283	267	293		220	296	267		303	285	281		200	303	336		183	152	189		197	140	179
266		258	265	340		253	288	252		317	276	306		237	284	300		175	179	170		241	153	149
267		259	259	349		257	296	275		316	259	347		234	343	360		198	163	181		198	139	171
268		287	275	359		240	349	289		319	285	312		222	329	350		202	180	173		222	150	174
269		288	292	352		215	332	291		349	317	330		219	328	330		176	181	172		230	152	164
270		265	280	357		258	393	286		367	330	347		238	311	350		200	182	191		198	142	188
271		290	281	346		264	343	320		352	326	331		210	318	331		206	192	175		217	139	188
272		295	341	371		297	380	303		364	291	344		225	331	296		206	229	206		260	147	188
273		277	314	372		240	390	278		347	312	332		245	342	377		218	208	198		234	142	192
274		275	300	368		293	383	284		387	315	339		263	374	369		238	204	221		237	175	187
275		321	344	362		281	415	317		366	349	368		263	374	368		200	198	187		243	174	219
276		303	329	350		299	389	281		402	362	346		246	375	362		229	213	175		239	172	179
277		320	341	403		296	403	322		398	331	398		277	397	376		221	228	214		281	177	180
278		314	356	393		287	438	345		387	368	375		298	400	420		231	222	227		286	192	190
279		330	326	407		312	457	332		461	425	406		286	433	405		242	214	215		316	186	242
280		352	388	481		341	462	341		447	366	409		292	396	404		244	249	230		287	215	213
281		375	385	412		363	512	350		453	412	406		327	444	444		271	247	217		325	208	198
282		400	388	461		362	510	367		449	411	454		325	461	459		263	258	231		328	214	239
283		398	399	474		373	550	352		468	404	404		334	464	462		294	258	254		289	244	224
284		420	473	523		393	537	379		486	443	430		329	458	487		338	286	242		334	227	228
285		414	465	467		365	555	397		506	455	498		360	532	507		307	273	281		289	223	257
286		478	492	490		413	588	366		512	467	505		379	504	525		289	316	253		356	239	255
287		435	481	471		402	638	422		588	495	453		376	562	521		359	285	257		370	244	270
288		522	490	546		427	583	432		628	483	497		402	584	533		304	331	237		371	282	275
289		452	531	551		506	653	404		595	506	529		403	592	579		361	315	300		399	259	315
290		520	509	583		472	682	428		579	562	499		421	624	561		397	323	261		385	286	301
291		523	571	574		473	719	444		645	594	555		469	666	601		358	380	318		442	312	299
292		595	584	613		474	746	441		652	608	572		482	667	575		392	389	315		431	318	317
293		614	608	598		498	718	425		690	607	571		453	687	600		402	396	307		465	306	323
294		594	602	604		562	797	511		719	611	621		514	720	724		414	386	337		460	327	281
295		648	669	637		537	798	527		732	685	664		502	733	713		401	412	343		496	331	312
296		603	699	657		598	827	537		807	727	634		501	772	733		436	431	386		549	369	354
297		702	726	687		634	845	571		736	788	697		565	789	748		459	434	353		544	391	372
298		721	713	734		632	921	611		808	788	714		643	834	761		478	436	377		536	377	385
299		759	757	761		647	913	603		853	743	719		607	865	809		453	455	398		576	386	373
300		780	805	831		720	996	648		927	843	774		613	924	814		580	480	411		633	417	365
301		787	825	861		727	1063	688		931	908	741		657	951	833		595	527	419		662	483	386
302		828	864	855		760	1036	686		942	903	777		719	963	890		572	513	450		650	475	432
303		796	901	900		835	1126	661		1011	901	837		705	973	881		645	557	432		623	476	419
304		853	930	909		805	1113	746		1045	954	858		747	1052	884		581	585	452		679	478	437
305		933	988	957		866	1160	710		1079	981	852		738	1072	971		663	609	461		711	493	482
306		925	1018	962		850	1210	749		1115	1015	953		792	1090	993		667	644	512		742	526	494
307		988	1028	1025		919	1241	822		1141	1078	1016		793	1196	1041		707	636	556		735	577	517
308		1030	1075	1066		945	1358	768		1245	1131	1041		865	1256	1078		692	664	539		828	636	573
309		1106	1150	1102		904	1393	903		1301	1107	1019		852	1236	1134		697	706	528		873	579	531
310		1048	1147	1148		970	1371	894		1248	1129	1079		890	1301	1132		785	718	591		862	572	517
311		1099	1131	1071		1003	1464	907		1387	1209	1058		926	1304	1187		780	731	616		915	687	578
312		1103	1172	1189		1066	1472	934		1338	1214	1168		937	1351	1229		810	717	628		883	642	585
313		1160	1194	1235		1132	1502	953		1415	1306	1196		986	1422	1238		837	758	622		940	645	639
314		1216	1369	1337		1127	1580	982		1451	1334	1184		1029	1483	1326		881	763	655		989	706	694
315		1236	1359	1283		1152	1615	991		1535	1403	1251		990	1494	1328		906	796	675		1101	719	672
316		1327	1338	1324		1204	1669	1058		1545	1409	1278		1083	1487	1416		899	868	655		1051	725	697
317		1360	1418	1360		1150	1703	1082		1583	1405	1287		1096	1560	1395		917	855	720		1103	768	681
318		1438	1463	1448		1305	1755	1118		1640	1496	1337		1228	1687	1409		1003	872	729		1108	710	747
319		1378	1473	1433		1321	1759	1133		1740	1479	1340		1192	1665	1471		980	926	680		1128	765	745
320		1458	1521	1510		1312	1771	1181		1766	1526	1385		1252	1748	1545		983	965	740		1097	814	744
321		1408	1480	1555		1350	1852	1182		1762	1598	1433		1269	1717	1556		1012	939	807		1108	832	813
322		1423	1593	1449		1308	1887	1206		1803	1616	1443		1247	1708	1540		990	984	794		1143	776	737
323		1464	1569	1573		1365	1849	1273		1862	1604	1528		1220	1761	1605		1078	973	752		1131	809	731
324		1568	1598	1590		1417	1952	1204		1854	1689	1586		1392	1812	1704		1109	948	831		1227	855	777
325		1530	1691	1646		1454	1981	1355		1909	1689	1493		1233	1853	1648		1087	954	822		1237	872	819
326		1619	1677	1626		1431	1974	1344		1852	1678	1597		1393	1908	1671		1119	1061	790		1280	908	813
327		1609	1659	1604		1387	2013	1306		1858	1779	1566		1330	1846	1676		1097	1082	829		1261	880	834
328		1559	1702	1654		1495	1975	1319		1856	1746	1628		1302	1857	1687		1113	1071	871		1324	930	905
329		1633	1649	1646		1403	1994	1338		1919	1652	1530		1310	1899	1668		1103	1041	879		1245	952	751
330		1615	1725	1644		1472	2066	1349		1930	1779	1617		1361	1914	1733		1135	1034	821		1261	917	833
331		1619	1768	1725		1437	2053	1352		1960	1782	1648		1428	1891	1835		1143	991	861		1309	845	847
332		1727	1719	1752		1533	2141	1320		1955	1836	1707		1399	1847	1718		1173	1086	909		1290	885	869
333		1664	1711	1746		1529	2011	1418		1897	1745	1589		1412	1949	1666		1143	1045	923		1303	891	937
334		1596	1728	1733		1481	2079	1367		1958	1750	1590		1416	1926	1737		1128	1101	882		1334	862	801
335		1663	1734	1741		1413	2038	1385		2012	1794	1634		1379	1931	1733		1107	1052	884		1225	892	863
336		1591	1711	1677		1482	1992	1375		1979	1767	1651		1272	1897	1808		1122	1038	847		1315	887	877
337		1635	1720	1668		1523	1946	1382		1946	1753	1668		1407	2012	1758		1096	1066	882		1299	899	914
338		1580	1693	1696		1470	2010	1377		1909	1745	1565		1299	1952	1700		1101	1050	936		1266	937	838
339		1562	1652	1691		1481	1963	1282		1953	1714	1636		1304	1816	1673		1110	1060	876		1244	930	818
340		1535	1625	1612		1401	1898	1266		1811	1714	1570		1302	1799	1676		1079	1030	848		1219	833	818
341		1513	1661	1707		1414	1882	1351		1921	1667	1613		1371	1829	1643		1076	1019	859		1252	852	833
342		1585	1611	1670		1369	1977	1357		1946	1735	1581		1336	1844	1669		1035	1013	842		1271	835	884
343		1511	1588	1656		1286	1925	1279		1817	1652	1611		1230	1797	1678		1026	918	862		1221	868	838
344		1517	1599	1587		1351	1900	1295		1856	1615	1585		1236	1712	1656		1070	964	875		1135	825	854
345		1545	1572	1636		1419	1775	1215		1801	1635	1594		1259	1777	1683		1054	953	871		1216	837	821
346		1460	1598	1559		1315	1834	1235		1783	1578	1631		1215	1720	1592		1015	1008	852		1158	875	806
347		1409	1555	1487		1265	1846	1219		1766	1525	1541		1137	1676	1523		1022	967	780		1144	774	737
348		1405	1497	1600		1215	1707	1213		1731	1440	1484		1132	1606	1520		988	890	814		1152	750	766
349		1411	1432	1585		1259	1685	1161		1669	1536	1471		1117	1586	1534		924	869	770		1134	760	744
350		1363	1399	1538		1213	1776	1148		1537	1495	1393		1125	1562	1494		896	870	808		1052	728	766
351		1278	1429	1501		1169	1625	1132		1587	1437	1355		1029	1483	1423		904	882	708		988	761	702
352		1295	1274	1403		1111	1568	1116		1601	1402	1418		1075	1443	1416		863	823	728		982	700	680
353		1302	1344	1350		1092	1443	1077		1512	1357	1370		1026	1403	1409		831	823	713		947	710	678
354		1214	1272	1398		1063	1532	1109		1481	1313	1309		978	1300	1377		905	870	697		940	671	646
355		1228	1277	1372		1075	1468	1091		1482	1199	1272		946	1346	1385		802	722	619		934	642	655
356		1165	1177	1261		1050	1478	1080		1378	1267	1259		977	1317	1278		784	745	661		971	595	599
357		1111	1269	1238		969	1343	982		1324	1209	1192		881	1303	1263		752	717	694		818	604	603
358		1072	1120	1250		983	1285	997		1380	1153	1276		944	1211	1267		805	670	667		860	586	606
359		1033	1091	1172		925	1237	941		1227	1081	1171		836	1240	1181		761	645	627		823	529	626
360		1001	1041	1149		889	1245	910		1289	1102	1177		859	1177	1185		712	655	620		831	565	593
361		1001	1006	1112		866	1188	941		1233	1094	1150		822	1109	1140		676	661	643		757	538	559
362		994	996	1215		859	1153	882		1163	1029	1098		819	1107	1190		692	612	568		748	517	567
363		925	1002	1120		813	1123	805		1080	956	1067		684	1111	1109		664	607	545		706	514	563
364		844	905	1111		740	1120	807		1030	964	1087		735	974	1035		619	586	539		689	442	479
365		874	882	1063		786	1082	854		992	874	1012		666	1006	1081		572	531	531		661	499	479
366		828	841	1015		733	1061	825		1063	913	1000		685	939	983		584	561	484		690	464	478
367		804	821	998		682	1006	813		952	866	923		632	986	964		592	503	490		641	495	545
368		786	699	886		689	994	724		954	844	919		634	893	935		529	499	460		600	395	484
369		772	764	926		661	944	672		942	792	903		616	809	893		578	466	422		584	391	480
370		778	730	880		686	916	700		886	787	886		609	835	847		505	444	488		625	397	445
371		731	720	889		646	883	681		867	758	834		571	787	852		459	442	394		553	423	445
372		694	696	880		611	880	694		814	781	832		526	753	866		476	435	409		557	374	389
373		660	680	835		576	775	636		850	716	839		555	755	762		513	436	411		538	336	396
374		631	584	811		584	750	626		754	689	788		531	720	794		396	413	423		479	370	413
375		593	601	802		544	718	607		743	650	725		441	690	799		396	402	390		494	337	388
376		601	634	795		572	749	591		732	574	764		510	666	758		472	369	383		520	311	357
377		583	618	745		513	702	590		680	663	735		485	669	727		422	396	377		449	329	380
378		560	570	722		489	663	533		693	664	686		498	641	719		383	359	375		413	288	357
379		543	564	678		530	652	530		651	581	679		454	618	677		392	352	364		440	311	324
380		546	532	724		458	649	532		641	568	684		421	600	668		368	338	387		424	247	323
381		480	567	635		435	613	468		556	569	662		422	544	631		376	306	335		382	267	344
382		483	534	658		468	665	469		573	528	637		408	572	589		385	317	310		396	269	325
383		473	543	683		429	593	531		589	492	647		359	558	615		334	318	301		410	280	312
384		437	444	568		417	610	447		611	493	604		372	559	635		331	337	314		389	260	294
385		475	461	574		415	533	461		542	495	568		382	510	590		308	290	307		376	240	296
386		449	442	564		401	524	498		545	490	586		336	483	597		337	260	265		334	234	274
387		438	425	604		413	559	452		520	436	548		353	496	579		340	253	287		333	259	287
388		441	435	536		376	513	439		529	425	572		327	480	547		295	276	317		332	259	283
389		425	445	556		380	471	401		516	442	555		327	471	482		293	269	291		334	233	277
390		403	383	568		344	518	429		485	405	521		313	469	525		279	234	285		337	223	246
391		419	406	515		374	495	462		502	423	527		364	443	544		273	244	282		338	228	289
392		373	399	513		343	505	410		463	428	490		312	444	522		296	251	257		301	189	258
393		360	395	488		320	462	377		450	372	461		319	450	458		267	266	262		311	178	256
394		380	392	506		316	436	378		399	378	466		269	410	491		311	255	220		294	191	237
395		390	389	451		333	448	357		441	371	431		285	406	494		258	224	226		296	209	233
396		325	389	458		320	430	373		421	358	485		285	436	457		278	236	239		307	208	237
397		384	352	474		278	434	348		446	365	453		278	395	458		226	214	220		288	205	246
398		355	371	473		322	430	375		400	335	420		299	382	418		238	221	233		277	187	202
399		322	336	431		292	424	353		401	400	423		283	386	450		213	220	229		260	149	252
400		322	354	479		283	425	323		454	384	450		247	371	423		212	185	205		241	180	216
401		351	338	446		325	397	346		407	328	418		256	388	441		261	240	228		269	186	193
402		330	356	419		286	400	336		411	335	405		273	366	422		250	199	230		269	201	203
403		361	310	427		275	397	357		361	326	422		259	389	395		222	205	217		246	173	205
404		359	348	412		280	374	347		410	329	398		235	371	415		227	224	209		270	181	217
405		303	290	441		295	369	329		364	337	408		227	358	408		204	204	200		224	161	195
406		309	336	396		271	361	332		384	309	394		229	384	388		229	184	185		252	157	192
407		317	330	408		270	380	315		353	322	404		265	330	424		218	188	213		253	174	195
408		281	314	375		278	362	321		390	356	403		244	388	374		204	192	212		253	156	192
409		333	301	412		308	374	335		365	313	359		267	338	392		217	214	183		253	154	176
410		295	304	364		264	361	310		357	322	349		264	342	387		238	201	169		257	163	170
411		300	325	390		253	388	285		344	329	371		251	343	359		198	199	174		228	146	190
412		314	300	397		276	329	296		346	304	338		218	343	358		230	194	203		258	173	147
413		283	299	342		281	407	288		387	302	352		243	345	352		220	182	192		229	158	175
414		268	291	353		257	375	304		344	305	342		243	367	374		226	193	176		250	179	182
415		298	287	343		272	332	277		344	304	351		260	375	330		202	215	197		221	162	181
416		282	273	343		249	366	333		388	317	332		259	305	379		216	181	175		219	155	183
417		298	287	349		271	361	288		342	330	330		231	368	321		246	196	164		237	155	164
418		301	312	385		253	352	311		356	273	386		245	376	378		179	173	205		232	162	179
419		319	273	355		285	354	285		366	294	354		244	340	361		204	210	174		226	154	180
420		292	314	388		235	350	294		369	289	344		227	343	361		243	179	213		220	173	176
421		305	311	385		304	381	275		339	313	355		241	357	382		214	192	203		235	197	183
422		290	300	348		278	391	278		350	317	303		231	316	338		226	203	179		227	155	167
423		302	313	387		268	407	285		370	295	337		227	350	355		208	203	176		240	142	182
424		277	296	375		256	387	315		373	316	355		269	372	350		235	189	177		248	177	160
425		298	312	322		268	395	268		350	363	368		260	351	331		230	203	177		193	175	192
426		310	317	342		279	370	286		346	309	361		270	377	329		234	194	197		239	146	158
427		349	330	373		282	360	284		383	330	381		261	349	358		199	194	195		260	183	155
428		318	325	366		274	375	262		372	335	366		249	373	365		241	189	192		266	186	217
429		272	317	369		286	400	315		377	362	347		303	370	376		225	208	199		277	159	171
430		301	326	343		325	425	269		395	350	340		267	395	390		244	209	203		237	169	176
431		320	312	365		272	427	315		410	358	353		268	390	362		262	219	178		247	196	173
432		312	330	402		317	366	300		400	346	339		275	392	357		242	211	183		267	197	180
433		314	349	346		305	396	315		406	395	373		277	413	389		252	208	195		230	196	205
434		329	348	389		316	454	259		378	339	339		260	413	372		237	229	204		276	169	195
435		364	367	388		339	437	264		394	371	374		304	406	374		249	224	205		268	208	168
436		352	364	400		297	460	321		426	356	382		306	432	375		233	225	186		275	204	208
437		355	372	370		315	417	345		412	391	366		297	419	373		258	234	208		289	194	203
438		375	384	372		351	449	303		425	398	369		296	426	383		263	225	202		297	203	195
439		389	366	402		333	473	305		496	428	423		318	450	426		272	249	231		315	222	220
440		411	431	405		402	499	353		452	421	445		325	433	434		308	234	252		345	199	207
441		374	392	430		347	482	324		478	447	412		326	471	437		291	251	236		311	218	210
442		418	448	403		349	572	338		515	439	421		340	518	422		292	287	234		315	215	215
443		423	435	446		383	577	361		477	451	369		297	519	465		313	284	220		334	218	201
444		448	436	451		392	556	348		540	510	451		345	560	482		319	271	244		336	230	230
445		466	439	428		426	565	388		542	471	429		355	513	489		295	300	232		353	226	261
446		451	478	484		442	613	377		547	456	432		338	528	466		318	293	243		357	261	267
447		477	480	507		439	602	414		547	488	424		410	565	519		326	298	254		400	283	254
448		503	491	459		461	623	352		599	581	457		388	572	543		361	346	240		387	277	213
449		492	481	478		435	592	396		548	505	465		423	588	482		391	311	273		342	276	250
450		533	546	500		445	690	442		618	524	461		441	579	508		405	311	254		410	291	260
451		529	561	526		487	673	406		642	569	540		424	612	521		383	320	283		410	274	241
452		512	511	554		493	677	412		648	586	518		441	591	558		367	374	279		418	327	280
453		585	510	509		474	699	435		602	601	511		490	617	545		379	404	292		449	300	274
454		574	589	540		500	745	461		721	599	573		471	728	564		392	388	270		450	310	303
455		549	575	581		544	720	434		694	646	507		495	678	546		389	352	270		463	324	289
456		562	608	584		558	804	474		675	688	532		495	728	614		449	379	286		473	326	285
457		599	595	639		588	775	452		702	680	599		517	743	614		446	416	336		505	358	335
458		678	689	628		602	891	530		783	731	663		558	696	653		496	425	317		487	364	309
459		650	747	634		659	848	475		790	734	595		604	835	674		497	409	309		503	367	330
460		691	704	656		646	886	464		820	747	623		569	851	662		450	454	392		557	400	333
461		668	778	632		641	927	530		869	788	622		620	864	693		490	422	357		578	416	379
462		716	785	716		696	958	576		814	836	675		615	876	715		511	463	346		597	452	360
463		743	813	734		690	977	590		953	867	676		642	920	675		586	483	382		658	408	347
464		744	814	707		722	979	584		916	851	717		620	915	741		528	499	382		613	455	393
465		823	831	801		745	1026	580		904	905	715		700	880	764		555	491	388		674	452	387
466		789	865	814		743	1055	618		985	943	752		692	948	779		575	573	392		679	437	414
467		830	906	818		793	1090	647		949	967	797		671	1074	828		596	558	410		711	477	388
468		800	887	791		751	1070	629		1004	922	762		700	1001	822		583	562	417		713	472	430
469		886	934	812		776	1096	705		1039	979	789		733	1043	870		639	593	427		691	502	440
470		854	975	832		856	1209	700		1161	1000	818		785	1091	867		623	568	449		796	502	406
471		956	1055	862		824	1184	730		1103	1081	843		802	1141	879		654	636	441		782	514	466
472		959	974	830		915	1192	708		1201	1045	827		783	1187	934		694	680	493		770	562	448
473		979	1070	943		934	1239	717		1209	1046	893		802	1161	917		719	620	505		847	535	455
474		1029	1042	919		915	1335	741		1190	1141	913		854	1228	987		682	661	498		828	564	471
475		1013	1160	929		1000	1339	823		1245	1146	926		880	1212	993		753	717	491		836	594	498
476		1024	1151	942		902	1335	792		1286	1170	884		902	1307	1019		774	656	508		846	622	481
477		1033	1158	1004		985	1351	848		1284	1241	954		870	1272	1014		764	713	521		880	667	523
478		1087	1194	991		983	1388	797		1324	1196	946		924	1304	1042		786	750	535		883	622	522
479		1087	1277	946		1012	1482	837		1369	1264	933		926	1366	1054		806	754	534		914	660	532
480		1122	1224	988		1046	1413	847		1382	1294	957		927	1360	1073		739	783	528		887	646	569
481		1135	1230	1023		1030	1442	850		1379	1275	984		1001	1396	1096		779	779	541		931	694	523
482		1173	1215	1035		1053	1535	880		1421	1315	1088		1004	1382	1130		869	744	525		942	669	556
483		1230	1231	1141		1091	1568	927		1440	1347	1038		941	1366	1196		898	818	539		956	670	524
484		1217	1345	1128		1075	1556	941		1519	1316	1072		1076	1457	1198		817	793	539		971	685	540
485		1297	1344	1093		1101	1600	873		1395	1324	1049		1029	1421	1137		798	823	594		909	731	556
486		1252	1377	1175		1145	1644	940		1494	1412	1111		1046	1584	1143		899	860	582		981	709	596
487		1296	1378	1186		1144	1661	874		1501	1392	1162		1105	1447	1200		879	808	556		996	741	564
488		1329	1413	1159		1124	1609	887		1560	1396	1167		1024	1509	1172		928	863	588		1050	701	569
489		1305	1392	1176		1141	1636	989		1534	1414	1174		1061	1566	1230		915	880	642		1018	693	607
490		1319	1435	1174		1158	1701	966		1526	1412	1104		1121	1485	1250		921	843	591		1033	735	574
491		1239	1428	1228		1249	1712	889		1508	1416	1116		1067	1594	1302		902	860	608		1066	732	608
492		1313	1453	1209		1226	1623	934		1553	1452	1144		1040	1408	1197		893	818	642		1055	732	641
493		1315	1358	1235		1085	1604	958		1604	1432	1138		1056	1584	1245		873	829	648		1063	703	618
494		1359	1435	1280		1166	1695	938		1604	1434	1265		1121	1550	1313		940	914	583		1046	744	551
495		1296	1377	1290		1164	1769	976		1574	1438	1172		1077	1631	1191		970	848	651		1047	696	609
496		1354	1417	1228		1126	1755	973		1558	1516	1156		1145	1591	1262		902	897	616		1052	717	588
497		1343	1503	1225		1231	1720	996		1536	1438	1274		1119	1569	1263		930	942	657		1060	716	668
498		1314	1481	1204		1145	1656	1057		1524	1423	1195		1076	1589	1306		943	877	616		1039	745	635
499		1373	1395	1264		1144	1625	1014		1547	1437	1246		1087	1582	1204		886	854	633		996	770	609
500		1310	1380	1263		1206	1744	985		1589	1445	1115		1073	1589	1270		920	866	641		1114	759	634
501		1346	1283	1188		1184	1661	980		1559	1408	1189		1094	1539	1258		912	884	654		1049	715	616
502		1362	1404	1253		1135	1620	890		1526	1434	1224		1106	1579	1281		915	861	642		1042	771	659
503		1302	1389	1200		1172	1748	1021		1646	1434	1209		1084	1591	1257		897	864	657		1069	707	604
504		1335	1431	1264		1204	1661	1030		1604	1399	1212		1079	1540	1255		919	836	634		1034	745	608
505		1295	1427	1224		1178	1574	957		1487	1460	1177		1116	1524	1309		830	880	633		1016	713	636
506		1279	1389	1228		1128	1631	1004		1568	1387	1196		1092	1513	1200		840	860	642		1036	725	592
507		1293	1379	1231		1196	1631	985		1536	1351	1223		1058	1589	1308		860	806	615		1068	715	608
508		1214	1333	1239		1163	1559	999		1469	1320	1186		1087	1521	1300		917	843	628		1025	726	606
509		1219	1322	1264		1155	1584	917		1492	1377	1194		1049	1447	1258		875	855	633		1041	744	581
510		1221	1290	1192		1111	1559	969		1522	1434	1144		1019	1433	1199		845	810	620		1004	681	590
511		1203	1248	1167		1085	1539	970		1484	1320	1154		1000	1394	1205		853	805	635		969	657	595
512		1151	1284	1143		1028	1457	937		1417	1404	1133		998	1406	1227		834	773	623		921	691	602
513		1167	1196	1160		1054	1478	879		1361	1335	1092		1007	1389	1138		771	772	601		931	641	550
514		1129	1291	1121		1071	1430	903		1299	1282	1125		937	1352	1166		841	748	574		935	643	599
515		1105	1234	1059		992	1409	874		1316	1255	1093		963	1373	1185		775	752	538		826	611	539
516		1152	1235	1101		1042	1454	904		1357	1193	1074		918	1344	1155		827	724	579		884	618	557
517		1147	1199	1118		949	1451	870		1281	1187	1089		920	1336	1124		751	725	567		850	607	563
518		1108	1162	1143		966	1367	879		1383	1216	1098		949	1276	1148		828	706	523		837	573	541
519		1066	1130	1084		952	1367	875		1320	1167	1009		927	1236	1160		752	707	552		814	564	544
520		1038	1123	1051		892	1253	843		1168	1076	1009		819	1211	1037		756	759	563		866	581	517
521		1027	1063	969		879	1321	833		1270	1108	996		838	1227	1065		755	681	518		900	586	520
522		1051	1011	1017		920	1253	799		1193	1169	988		859	1207	1074		726	600	539		823	524	491
523		962	1022	1019		847	1217	809		1152	1045	966		806	1123	1030		698	582	549		823	543	524
524		981	1071	1038		846	1190	860		1209	1082	989		806	1116	950		681	662	542		724	523	511
525		949	987	960		830	1134	729		1153	974	961		819	1084	1004		653	618	546		754	471	509
526		977	988	990		854	1203	807		1131	969	947		767	1106	960		643	595	527		732	514	503
527		858	947	924		732	1151	780		1108	993	931		753	1063	967		665	579	518		639	517	515
528		882	949	977		802	1100	700		1032	914	957		762	1017	964		614	552	467		705	443	485
529		898	882	963		794	1101	741		1066	951	937		710	1010	930		606	600	483		670	491	452
530		911	947	974		766	1046	739		1019	903	866		677	982	951		563	583	484		651	481	453
531		802	812	880		800	1055	721		1069	919	843		702	996	941		558	509	453		671	499	469
532		859	914	930		717	1035	710		973	883	851		702	904	928		589	532	493		676	417	435
533		783	797	933		698	989	693		987	840	846		680	968	880		569	499	462		591	421	397
534		787	846	831		634	946	689		895	823	849		628	870	858		538	478	447		589	409	427
535		713	782	803		671	917	619		895	832	840		653	831	817		543	467	449		554	416	429
536		728	694	839		646	948	647		862	802	775		607	838	824		499	501	401		658	396	401
537		689	704	875		648	881	626		850	772	792		565	809	796		494	455	427		566	392	380
538		682	737	807		607	863	658		845	740	813		551	793	861		483	447	407		566	378	400
539		709	716	712		577	799	569		867	754	754		537	813	782		436	448	377		502	376	379
540		667	665	747		599	820	601		838	731	737		587	747	794		487	426	369		531	362	383
541		618	646	762		580	787	581		805	687	715		531	758	720		476	411	397		552	333	375
542		645	616	735		579	799	599		732	675	659		524	743	716		420	400	379		531	369	350
543		612	589	716		569	761	585		726	690	672		514	742	738		454	412	385		507	365	395
544		655	628	700		562	761	557		711	639	672		537	695	697		442	399	347		474	326	327
545		581	594	709		533	704	580		696	643	692		493	669	714		410	412	371		479	335	365
546		606	653	709		543	714	603		677	587	708		507	679	714		419	376	376		428	322	348
547		545	568	681		521	685	544		689	641	668		453	648	668		386	373	336		475	308	347
548		549	591	664		494	660	501		640	571	684		463	596	658		361	349	343		402	304	313
549		544	558	649		522	629	504		639	592	631		407	590	648		364	341	316		455	338	320
550		521	563	603		460	659	497		646	585	609		452	602	610		380	320	336		467	284	323
551		520	530	622		446	635	466		621	540	604		422	579	649		366	337	332		345	273	354
552		525	517	574		450	605	503		581	543	618		404	584	587		347	324	310		418	305	323
553		493	515	600		483	616	506		620	543	614		417	557	580		347	322	325		427	270	297
554		495	551	626		439	579	468		617	488	587		387	557	603		359	291	297		379	270	306
555		508	487	642		445	564	473		624	542	581		416	585	590		328	325	322		352	292	302
556		457	485	583		417	628	449		568	500	578		356	521	577		336	323	318		378	263	290
557		500	485	633		426	590	448		576	542	568		355	573	570		317	286	325		376	264	278
558		414	470	599		411	565	479		604	444	545		395	511	561		318	288	294		384	245	294
559		447	432	565		402	549	435		582	423	572		379	521	603		286	319	296		333	238	269
560		416	459	550		392	538	434		530	439	535		353	480	560		281	245	284		321	226	274
561		423	448	556		400	553	430		529	406	569		370	493	575		317	287	299		332	237	259
562		451	491	558		357	524	455		508	438	538		365	504	566		285	283	261		359	222	285
563		419	429	553		390	499	400		468	447	539		368	461	556		306	271	246		343	215	267
564		413	430	564		398	499	402		511	417	530		371	519	521		292	284	284		306	231	271
565		405	450	570		346	485	410		471	404	498		334	471	511		286	232	259		338	226	253
566		414	458	518		382	470	439		439	436	508		303	459	520		286	288	271		340	217	257
567		422	406	453		383	488	394		497	425	471		338	465	512		291	271	254		273	215	281
568		409	424	501		398	494	378		468	417	522		313	461	514		296	231	239		311	210	270
569		388	445	490		388	472	390		468	428	474		302	430	507		269	262	239		309	223	235
570		388	375	495		339	511	397		461	383	481		295	421	473		260	281	255		301	242	260
571		392	397	491		372	452	434		459	386	489		330	459	528		259	270	271		327	210	251
572		430	383	502		368	472	358		458	401	497		309	439	484		257	226	238		303	223	249
573		374	397	523		328	489	403		467	416	473		301	445	471		280	239	254		292	193	262
574		368	381	465		342	435	378		471	396	472		307	453	491		266	260	234		303	191	251
575		380	381	510		307	475	402		425	368	476		317	445	503		278	254	229		323	215	250
576		373	392	449		350	487	414		466	412	472		284	388	411		297	234	242		312	191	265
577		345	374	430		330	470	361		454	396	441		316	431	486		260	239	240		257	205	247
578		374	389	471		352	432	366		484	393	420		310	473	448		253	218	237		299	212	213
579		378	381	430		358	475	387		407	396	460		325	446	445		287	218	247		278	202	238
580		347	378	468		312	466	353		443	402	418		299	420	465		249	221	270		291	207	235
581		411	377	495		343	479	362		417	387	435		312	399	470		273	229	247		287	203	234
582		382	397	482		326	456	391		469	399	463		314	439	497		280	235	221		293	214	218
583		413	405	497		327	433	344		437	381	413		280	412	469		246	230	238		302	221	216
584		401	371	457		353	504	379		500	379	437		317	458	458		268	217	223		314	182	242
585		337	397	470		302	503	384		449	361	450		295	438	451		259	261	229		301	205	237
586		353	413	470		340	471	402		476	402	470		296	423	439		256	240	242		280	209	214
587		385	385	502		348	492	333		459	403	425		265	422	482		279	265	247		317	231	229
588		369	386	470		351	481	365		451	427	488		336	464	470		288	249	219		295	184	232
589		379	423	425		357	455	348		459	397	434		313	425	509		269	247	243		290	211	246
590		382	389	474		381	497	343		474	426	449		296	467	531		281	260	244		330	212	238
591		383	410	433		370	522	366		482	442	474		322	408	455		278	243	258		324	209	250
592		448	420	512		351	529	375		467	403	474		339	473	466		257	277	251		320	207	243
593		411	429	486		381	473	370		468	404	500		370	462	502		312	270	259		341	207	249
594		453	439	477		364	545	375		490	466	476		379	443	505		289	234	260		307	241	238
595		399	393	488		385	506	399		469	438	465		314	490	486		265	280	278		312	259	250
596		413	446	541		345	532	400		522	438	481		309	473	508		288	290	271		328	227	244
597		405	429	534		381	538	437		516	455	483		345	484	524		304	261	257		325	228	262
598		430	478	491		389	540	421		524	476	508		343	508	465		310	260	251		383	239	263
599		475	458	548		402	573	479		528	460	535		365	521	520		300	298	272		372	249	248
600		430	462	544		384	581	388		540	455	537		341	527	560		312	284	246		350	252	252
601		445	464	496		407	570	368		535	451	470		388	502	524		326	271	284		340	236	252
602		462	491	534		391	558	408		527	438	496		390	512	503		320	284	238		394	250	273
603		484	493	560		443	610	438		554	487	494		422	560	529		337	323	239		357	239	270
604		511	487	540		443	618	475		613	506	550		386	562	579		357	320	257		367	278	244
605		511	548	567		442	659	404		565	504	539		428	552	558		383	287	283		432	282	313
606		517	494	539		446	618	471		583	536	596		408	595	589		363	324	290		396	281	273
607		521	547	560		429	657	489		627	522	553		426	567	589		372	311	303		418	312	311
608		494	536	539		458	630	426		597	572	572		405	613	540		370	358	301		420	295	306
609		540	519	570		447	678	471		640	575	522		439	629	579		341	328	317		401	300	312
610		552	576	541		481	723	470		624	567	548		472	631	626		397	363	305		388	298	277
611		482	581	613		518	696	482		687	567	608		439	660	604		377	333	301		434	321	300
612		564	568	601		471	725	443		629	623	559		447	696	587		402	348	277		457	312	281
613		527	570	582		561	733	493		711	635	578		459	705	602		399	381	307		418	316	291
614		541	615	594		532	729	498		693	625	560		477	664	639		415	380	315		485	307	313
615		617	641	619		571	786	496		723	614	597		522	729	656		436	373	356		461	314	321
616		643	613	632		585	733	449		771	650	589		498	752	648		414	373	310		464	331	340
617		653	652	654		591	772	494		793	639	622		551	748	615		416	423	352		474	324	331
618		630	670	652		536	814	522		806	730	664		527	711	697		459	421	326		544	329	343
619		630	738	634		630	817	520		747	723	640		539	754	682		447	439	341		496	346	339
620		648	685	680		642	861	554		797	689	652		605	850	680		484	414	353		525	378	344
621		670	741	695		590	851	523		819	753	623		594	814	711		508	448	328		571	387	336
622		725	785	688		620	863	587		843	785	673		557	875	699		470	434	369		576	414	357
623		737	759	745		666	913	582		802	811	733		614	873	755		469	483	362		557	392	364
624		705	786	686		694	951	601		859	820	728		631	879	758		497	499	375		617	405	364
625		732	846	710		628	986	583		877	843	767		608	865	722		529	460	390		615	421	379
626		797	813	670		699	956	575		936	884	694		675	951	769		548	513	367		606	439	386
627		771	787	736		761	1000	598		892	885	704		643	860	768		541	506	449		613	455	402
628		797	835	744		732	982	609		951	845	756		684	919	844		563	504	423		643	465	421
629		815	799	753		738	1024	657		987	886	732		686	971	787		587	512	382		614	426	403
630		827	896	777		744	1089	669		993	900	754		730	1003	830		513	536	416		650	481	386
631		792	925	804		760	1030	584		1047	936	744		704	1032	865		576	542	418		649	466	392
632		833	881	773		688	1059	701		959	888	758		677	1040	864		576	585	434		650	522	419
633		884	896	737		769	1135	689		1031	972	786		691	1000	845		566	543	439		725	498	421
634		823	959	789		765	1113	641		1019	896	774		759	1066	856		639	571	415		692	475	411
635		861	948	840		811	1121	685		1020	941	795		763	1046	854		657	585	433		686	510	405
636		894	966	840		829	1223	679		1020	1008	818		767	1129	861		664	602	462		699	499	444
637		925	1010	915		787	1232	736		1189	1015	845		720	1123	937		661	622	482		701	559	437
638		954	1036	897		871	1214	704		1090	1026	855		807	1103	904		672	625	421		755	531	434
639		937	1083	910		868	1152	680		1122	1025	892		820	1131	940		641	626	485		777	530	422
640		978	1008	883		899	1260	705		1149	1037	908		820	1077	932		627	664	457		740	500	433
641		1020	1013	928		887	1228	711		1134	1069	886		830	1131	952		662	645	476		745	511	445
642		961	1030	902		866	1202	720		1181	1072	893		812	1149	953		681	650	478		805	534	438
643		1005	1047	912		871	1241	738		1187	1080	922		848	1192	1020		761	652	497		852	550	464
644		987	1108	955		888	1275	745		1198	1145	938		812	1187	960		692	628	491		820	571	432
645		968	1065	963		929	1285	762		1200	1159	942		895	1180	938		736	697	491		810	575	475
646		1014	1120	1013		885	1338	775		1247	1148	927		899	1241	916		689	626	516		839	568	500
647		1039	1154	939		995	1306	741		1305	1142	958		826	1290	1031		761	712	518		765	564	498
648		1056	1080	1037		921	1370	766		1323	1196	905		959	1267	985		692	729	483		873	584	508
649		1019	1128	962		948	1361	800		1272	1168	910		931	1212	1023		774	711	478		870	616	501
650		1078	1176	992		988	1325	818		1299	1184	909		951	1287	1043		719	645	552		823	631	506
651		987	1173	1003		965	1362	838		1298	1114	922		913	1223	947		796	690	517		811	599	484
652		1104	1176	1014		983	1373	796		1348	1144	988		885	1210	1051		731	712	553		893	591	497
653		1064	1136	1053		1040	1340	779		1325	1229	923		863	1260	1014		779	765	531		857	597	498
654		1063	1154	1051		1006	1405	868		1318	1134	972		956	1285	1032		749	716	503		883	602	537
655		1115	1221	1032		991	1369	867		1369	1240	969		938	1302	1091		792	754	601		895	640	542
656		1072	1206	1035		1009	1371	770		1303	1203	954		907	1381	997		746	741	536		942	627	516
657		1139	1159	1025		945	1356	808		1326	1172	1009		924	1285	1060		746	722	544		858	613	505
658		1138	1097	996		966	1402	795		1330	1205	1023		935	1232	1025		803	721	516		893	595	531
659		1123	1189	1089		969	1439	820		1303	1273	1021		963	1315	1077		704	707	535		834	621	523
660		1129	1175	1075		990	1447	855		1378	1236	991		933	1367	1102		791	725	520		887	606	519
661		1079	1221	1098		952	1428	833		1389	1182	1008		925	1358	1161		779	679	544		845	657	526
662		1070	1204	1064		954	1426	858		1344	1226	1042		913	1347	1090		772	686	534		903	629	489
663		1058	1209	991		976	1383	805		1316	1242	983		850	1264	1044		738	703	530		868	593	524
664		1089	1177	999		967	1445	835		1259	1241	993		996	1297	1052		749	715	517		870	634	518
665		1079	1178	1061		1001	1456	811		1333	1204	1042		900	1296	1116		763	789	508		885	628	511
666		1116	1226	1073		998	1409	845		1288	1203	1048		941	1297	1056		716	730	497		912	601	517
667		1063	1231	1067		990	1386	857		1263	1168	985		863	1256	1079		797	711	505		848	604	494
668		1142	1174	1033		969	1279	786		1295	1142	1000		872	1223	1112		744	743	503		855	584	553
669		1081	1122	1036		959	1313	786		1251	1225	1012		893	1314	1074		721	763	521		801	588	518
670		1079	1205	1067		982	1375	858		1281	1180	977		851	1239	1044		767	711	570		903	569	528
671		1063	1168	1016		944	1344	788		1297	1137	1036		892	1246	1042		724	692	535		848	603	543
672		1012	1109	1056		915	1309	860		1257	1170	1022		837	1266	1033		734	645	520		826	591	506
673		993	1097	1020		927	1307	802		1231	1133	986		831	1211	1034		711	724	520		791	534	495
674		1009	1081	1046		854	1245	812		1273	1221	958		839	1192	1033		713	705	491		807	515	500
675		1077	1068	974		913	1285	758		1200	1140	944		870	1209	1028		707	692	508		779	541	487
676		1056	1035	927		941	1302	796		1221	1143	988		840	1179	994		713	652	517		785	574	502
677		1010	1039	993		911	1192	790		1210	1091	949		877	1256	1015		673	657	512		790	507	475
678		1006	1031	960		882	1251	758		1176	1036	940		826	1134	1007		695	661	461		778	579	469
679		1007	1048	968		883	1259	775		1117	1098	930		786	1159	989		744	655	505		793	558	440
680		974	1078	902		842	1214	727		1111	1104	992		788	1103	988		663	630	503		755	495	459
681		944	958	910		887	1193	756		1139	979	930		813	1123	1009		665	633	522		761	509	473
682		920	1019	913		829	1133	797		1121	1047	962		787	1196	930		658	639	465		763	485	479
683		869	966	926		802	1106	703		1137	997	927		772	1102	927		632	605	499		760	485	487
684		967	932	937		866	1153	747		1111	999	878		736	1035	947		635	607	485		728	505	473
685		944	921	941		758	1085	695		1120	1000	901		771	1043	928		598	612	482		756	501	465
686		877	908	912		753	1091	715		1084	942	931		682	987	964		617	602	472		711	464	381
687		828	939	902		770	1102	738		1088	986	939		664	940	938		592	583	469		710	470	466
688		821	926	850		805	1099	716		1010	917	863		700	1043	899		609	575	493		682	491	433
689		870	937	886		782	1015	735		1020	968	842		695	1024	882		613	569	491		630	524	437
690		889	901	927		755	1075	713		1010	905	856		774	989	892		569	597	469		651	429	424
691		846	908	841		817	970	664		979	850	878		670	977	889		561	521	464		631	462	447
692		863	853	873		732	1042	685		991	893	858		709	924	872		618	554	452		620	467	438
693		865	829	841		695	982	672		931	865	856		658	983	890		566	548	455		599	457	438
694		796	796	872		788	1001	679		1004	878	839		644	938	938		547	531	440		665	477	449
695		792	835	859		750	1000	687		938	876	843		660	947	922		566	488	425		606	427	396
696		796	858	840		739	946	665		941	873	818		677	883	876		564	522	360		605	401	439
697		768	803	810		719	885	659		935	874	825		626	873	849		558	506	426		589	409	403
698		744	756	813		720	905	659		876	841	784		607	851	862		536	482	412		604	406	398
699		756	772	775		667	942	633		833	747	762		569	838	759		510	470	432		579	408	411
700		705	781	732		660	911	638		868	737	760		571	792	807		485	467	420		509	389	417
701		687	764	790		631	892	573		885	737	748		524	766	784		496	474	426		549	397	375
702		691	746	793		592	836	605		883	793	738		551	817	834		469	452	447		553	363	401
703		704	713	728		646	890	602		852	732	736		611	803	779		486	489	368		555	385	399
704		687	718	822		614	777	655		863	753	750		539	810	720		480	414	389		516	361	384
705		646	716	770		620	811	561		787	664	688		549	794	792		456	441	370		523	345	370
706		661	680	738		571	841	535		810	694	703		575	814	791		487	426	397		540	392	368
707		657	698	725		613	806	575		803	711	680		516	739	738		459	420	399		529	335	345
708		646	644	778		535	840	568		788	680	718		513	761	782		459	440	372		530	372	341
709		603	647	687		541	735	566		741	680	753		490	696	711		421	420	350		493	326	344
710		579	662	724		561	688	560		722	688	672		539	694	780		421	384	381		497	322	347
711		598	648	767		528	767	590		771	639	662		492	711	760		471	419	419		466	336	354
712		619	610	665		546	790	554		728	633	681		487	678	692		440	364	399		456	345	353
713		601	644	729		548	707	578		711	680	650		442	688	714		435	398	361		481	312	355
714		568	618	685		503	662	541		724	623	656		462	675	645		452	378	387		461	286	331
715		562	636	728		492	672	498		666	580	653		475	646	664		432	367	336		438	317	321
716		539	550	709		521	727	543		664	620	686		471	619	703		418	351	331		453	346	347
717		579	561	724		472	625	510		661	600	685		472	616	697		395	351	361		446	291	364
718		529	539	668		488	681	548		675	610	636		469	620	673		411	335	312		447	283	355
719		559	590	646		491	632	555		674	570	610		442	635	675		406	358	329		409	280	342
720		537	580	664		470	669	511		692	561	633		424	653	686		364	336	302		418	278	351
721		538	552	635		445	666	531		628	525	630		423	583	655		374	290	351		449	267	326
722		493	545	671		457	598	522		611	550	597		433	586	664		385	343	332		438	268	349
723		518	527	621		483	631	518		655	534	647		412	579	666		395	292	329		417	284	311
724		501	503	661		427	605	481		651	576	616		431	556	590		370	338	289		391	292	340
725		482	526	622		443	550	511		584	562	614		421	586	619		370	298	312		411	264	311
726		487	496	639		443	613	501		595	542	628		432	562	647		352	337	354		357	275	332
727		517	522	600		430	616	531		568	519	631		392	575	600		362	293	326		390	257	301
728		516	507	589		445	562	487		629	494	587		374	564	599		336	309	291		411	270	295
729		501	516	590		415	584	488		575	527	590		408	564	609		369	314	309		367	275	296
730		514	504	624		464	617	479		595	560	606		423	594	610		343	330	300		374	268	323
731		463	513	615		448	536	492		598	454	640		364	534	590		308	313	293		415	256	310
732		450	528	595		392	610	475		585	514	600		360	554	629		324	299	321		359	264	326
733		470	512	550		396	577	455		527	460	595		399	531	577		327	295	295		358	223	304
734		469	477	539		414	614	469		593	440	542		368	580	555		341	276	293		364	239	302
735		454	474	583		383	549	466		580	510	544		405	537	645		282	311	325		358	228	285
736		512	471	558		387	570	465		513	479	565		369	543	584		357	287	293		372	240	306
737		469	507	542		395	576	467		521	471	552		382	497	584		330	293	286		392	241	275
738		441	477	550		438	570	454		542	539	524		377	558	561		338	326	241		355	259	294
739		467	454	575		421	575	470		521	539	516		408	524	537		341	291	282		349	245	290
740		471	480	623		414	572	476		555	505	526		351	543	585		358	286	284		380	253	293
741		444	460	580		444	605	424		556	454	554		345	521	550		339	276	297		353	246	276
742		426	449	569		402	577	433		591	467	579		381	531	570		307	268	298		400	248	244
743		430	496	586		381	595	429		550	512	547		372	516	585		343	291	322		350	232	304
744		449	457	537		430	586	481		575	518	513		372	502	588		355	260	293		404	244	271
745		452	498	585		433	563	420		549	504	532		369	562	556		299	298	264		372	240	275
746		457	451	594		399	570	477		564	500	563		384	526	582		329	320	305		349	236	274
747		477	459	556		443	590	455		560	495	578		388	568	566		318	311	314		361	235	290
748		513	478	560		467	558	438		562	485	559		375	513	540		323	324	301		352	261	323
749		440	476	587		430	541	445		558	492	529		368	520	568		318	325	298		386	271	276
750		427	466	577		427	554	453		574	493	546		357	547	529		324	306	344		379	229	248
751		498	477	569		406	582	463		569	484	514		381	532	518		317	293	289		382	262	304
752		493	497	589		401	565	465		550	480	563		403	546	574		361	290	271		411	247	277
753		471	494	551		414	570	481		596	488	544		395	577	580		317	278	279		400	232	261
754		463	468	585		448	575	507		562	517	542		404	560	571		365	288	302		359	278	315
755		460	468	580		418	598	475		523	476	565		407	547	596		328	302	276		423	255	281
756		480	486	622		443	618	443		607	537	592		404	579	571		363	338	283		361	286	277
757		498	471	582		441	605	499		582	515	559		410	573	539		362	336	327		396	254	281
758		472	526	596		470	633	455		610	496	581		424	605	630		359	330	322		393	273	288
759		498	530	570		467	662	516		585	514	569		413	570	645		363	342	294		396	263	316
760		543	508	628		477	678	513		619	544	579		408	626	644		346	336	313		385	287	286
761		505	529	583		501	636	460		639	587	609		396	569	578		358	353	316		377	269	311
762		508	508	615		481	677	502		607	575	595		455	606	594		347	337	342		438	307	320
763		553	550	566		483	629	448		618	519	592		401	628	580		382	333	356		410	283	304
764		525	546	593		504	625	493		611	576	509		419	605	627		364	336	276		390	297	271
765		545	522	603		511	700	467		667	576	565		469	665	655		353	312	344		445	301	304
766		529	576	584		495	664	492		667	626	593		442	605	578		369	345	314		422	294	303
767		559	573	628		469	656	513		700	613	624		459	650	619		402	349	312		483	308	301
768		558	618	593		530	666	488		678	628	552		432	626	619		388	366	289		410	294	268
769		607	602	625		531	691	453		594	578	573		508	636	599		431	346	313		419	356	313
770		522	619	615		549	679	493		681	643	579		508	650	613		411	394	312		479	299	308
771		559	587	642		501	668	500		744	587	602		508	682	650		401	376	320		438	321	308
772		556	600	673		505	728	509		710	663	621		484	721	695		380	374	314		487	322	268
773		595	693	676		533	766	463		703	620	620		480	713	631		398	387	359		449	300	325
774		568	599	656		578	736	495		754	659	623		508	733	678		402	374	292		457	336	305
775		594	615	640		571	782	540		776	673	623		495	720	685		417	382	356		463	359	322
776		620	682	653		569	790	545		754	686	632		517	784	691		412	450	328		516	342	345
777		658	691	681		586	823	480		725	667	679		548	697	649		438	404	328		502	355	342
778		631	703	613		599	776	518		753	694	615		528	721	660		449	405	342		508	351	307
779		658	671	730		589	826	509		730	692	642		556	810	709		438	416	357		516	370	344
780		626	723	677		565	833	540		796	706	665		573	805	695		449	411	373		514	334	342
781		704	708	624		609	815	553		837	778	640		533	798	691		474	425	355		509	350	346
782		707	678	681		654	863	540		762	761	663		543	744	676		487	450	375		550	431	375
783		698	744	658		686	865	525		843	724	706		582	844	754		460	440	368		576	391	355
784		688	751	691		649	895	626		869	818	710		610	839	716		546	441	381		557	394	316
785		713	731	716		659	897	584		839	799	669		585	855	718		482	468	433		554	379	330
786		757	721	744		690	923	623		857	765	727		612	847	734		513	478	361		540	412	364
787		738	784	769		666	915	578		934	808	692		629	884	732		531	448	366		613	410	378
788		792	817	725		647	945	559		884	805	715		623	857	725		549	472	424		605	411	400
789		760	766	770		691	936	565		897	809	712		626	931	776		545	495	368		566	455	339
790		776	826	780		683	977	569		901	807	738		662	946	741		530	473	388		608	417	414
791		772	837	781		677	976	586		901	850	778		662	942	902		533	516	391		589	414	386
792		755	865	769		689	972	615		909	862	799		625	938	779		507	518	388		631	416	362
793		775	852	798		687	997	629		1023	851	767		679	934	764		577	556	377		602	412	420
794		790	863	810		818	998	591		935	900	729		665	915	754		575	498	403		636	434	390
795		827	861	764		769	1016	645		984	879	728		731	975	812		582	541	402		626	463	403
796		791	865	838		750	1048	643		974	911	801		644	926	815		552	554	393		644	433	399
797		874	903	846		750	1058	668		991	895	807		714	1048	832		576	542	417		682	504	409
798		785	910	807		749	1128	694		927	890	756		661	978	781		561	510	386		653	448	400
799		860	888	795		760	1034	658		1034	871	744		685	1039	833		579	556	410		674	447	406
800		797	948	827		776	1080	602		1035	927	721		731	1021	844		631	556	434		717	486	397
801		831	889	806		793	1013	672		1057	926	757		725	1025	816		582	551	414		682	466	372
802		873	956	827		777	1098	660		1058	958	775		733	1002	825		656	528	405		713	439	426
803		880	973	827		796	1140	680		1010	991	776		723	1083	895		590	586	413		706	453	456
804		964	985	797		773	1144	636		1102	965	791		753	1110	908		576	596	418		721	526	432
805		888	962	812		821	1134	697		1117	1001	813		751	1074	833		619	622	455		740	513	421
806		867	872	799		790	1125	643		982	975	834		754	1132	826		647	609	430		688	498	408
807		884	979	855		845	1105	683		1074	1016	810		764	1025	783		630	592	458		709	482	439
808		933	1015	838		821	1128	665		1105	1057	787		782	1026	874		609	623	451		693	522	433
809		875	988	894		779	1115	653		1112	979	831		802	1072	869		659	616	435		772	510	405
810		860	998	910		879	1188	695		1090	1052	851		714	1051	868		629	619	459		724	495	414
811		926	982	910		774	1140	698		1107	1009	858		777	1063	812		658	675	430		743	543	404
812		934	1004	830		863	1174	711		1081	1002	849		770	1158	852		645	615	428		749	549	445
813		926	1069	830		843	1234	750		1132	1025	823		768	1099	915		711	617	487		760	530	460
814		925	960	902		836	1237	713		1107	1017	866		810	1116	908		649	584	508		756	521	432
815		915	1021	907		875	1243	667		1156	1015	890		808	1093	910		658	657	450		721	500	457
816		958	1033	847		857	1226	689		1106	1007	824		777	1090	919		660	582	468		718	525	461
817		958	1019	854		867	1109	729		1123	993	889		725	1050	947		656	615	475		708	548	454
818		899	968	922		874	1209	736		1143	1034	898		804	1080	907		703	638	485		744	525	432
819		995	1009	879		808	1193	725		1200	978	848		768	1126	897		613	647	441		699	541	432
820		1003	983	941		858	1205	688		1157	1049	812		769	1104	936		643	654	469		763	531	437
821		997	1015	853		844	1171	738		1153	1062	890		829	1154	859		660	624	478		729	534	444
822		926	1008	909		842	1216	679		1093	1040	818		764	1059	856		627	625	473		747	531	444
823		933	1004	877		885	1155	747		1124	1068	864		751	1026	911		668	617	457		768	532	433
824		943	981	854		865	1140	727		1121	1005	843		720	1058	825		642	589	452		748	534	449
825		989	1006	929		842	1207	746		1186	1006	873		796	1097	905		665	623	449		733	509	448
826		943	984	877		798	1167	687		1110	1017	836		755	1116	856		658	565	447		756	520	432
827		1002	965	909		884	1185	690		1154	1102	839		799	1097	871		647	641	401		759	524	491
828		958	997	852		846	1100	710		1069	1036	817		789	1134	933		673	639	436		757	520	450
829		887	1030	913		793	1149	673		1095	1026	839		717	1114	915		708	562	493		706	526	488
830		907	961	848		801	1198	665		1087	1009	830		779	1055	845		612	598	458		737	505	448
831		912	958	912		866	1128	712		1124	1055	846		795	1110	920		624	616	435		760	515	430
832		955	939	883		852	1173	686		1170	998	870		711	1072	892		632	604	444		753	522	471
833		963	976	861		816	1150	682		1062	1023	841		731	1110	897		619	606	451		727	535	436
834		910	948	876		819	1159	702		1074	994	849		754	1070	913		663	594	434		702	474	422
835		932	952	895		811	1077	722		1089	1064	869		772	1070	860		663	625	472		694	496	448
836		923	940	843		808	1151	681		1024	979	856		762	1013	904		663	547	444		721	466	420
837		870	925	898		823	1043	734		1116	994	829		736	1049	858		636	559	433		728	477	445
838		907	948	879		782	1066	724		1042	975	861		732	1012	887		613	584	427		697	488	447
839		905	923	881		798	1096	677		1076	991	861		730	1037	891		648	598	457		688	509	456
840		861	926	857		771	1136	662		1054	920	838		724	1011	881		616	575	456		697	494	467
841		861	898	891		780	1076	705		1049	917	835		738	977	854		597	574	464		665	467	408
842		833	836	876		745	1091	724		1001	909	794		677	978	899		572	565	453		676	461	454
843		914	930	872		778	1149	691		1028	947	840		724	1048	877		592	591	447		649	491	431
844		833	912	870		757	1068	709		1019	911	817		733	1028	875		614	529	424		665	459	402
845		831	873	890		716	1073	687		988	817	847		694	984	831		560	547	435		646	485	408
846		819	858	851		769	1031	650		1001	881	794		669	988	841		580	586	430		653	470	400
847		865	859	841		795	1017	715		973	865	836		700	979	840		602	534	431		643	471	426
848		807	852	855		719	986	695		983	873	877		659	1020	886		605	600	424		638	456	434
849		855	855	852		724	1041	680		1023	898	838		686	981	800		578	561	416		646	467	395
850		808	886	898		763	1022	639		972	861	819		663	970	811		564	553	464		659	460	398
851		772	882	792		692	983	658		941	874	820		688	951	818		574	542	447		642	448	405
852		850	823	762		713	924	638		945	854	756		601	843	823		590	506	403		613	439	409
853		730	791	832		703	953	698		962	906	763		684	872	797		529	516	405		635	450	383
854		751	803	825		668	979	625		871	801	762		625	859	868		505	485	406		559	449	389
855		769	801	831		684	950	610		907	835	760		671	839	826		514	487	422		630	423	433
856		738	797	788		727	951	675		880	860	752		653	825	840		524	470	408		611	412	423
857		773	792	800		649	891	656		908	788	790		591	834	820		549	501	423		584	463	418
858		692	795	808		648	884	628		898	819	772		643	857	795		512	488	409		623	395	391
859		733	740	802		708	950	621		924	819	775		600	880	800		498	495	417		560	442	404
860		733	788	824		656	901	708		890	855	778		589	803	807		503	435	444		625	375	377
861		740	744	860		652	872	661		869	785	779		596	834	791		519	471	392		549	424	383
862		683	727	791		601	855	654		863	755	775		607	852	772		506	459	420		508	391	353
863		716	741	828		668	923	602		828	741	787		615	833	789		579	426	422		550	393	399
864		724	714	830		601	868	623		870	726	762		587	821	805		507	489	405		534	380	389
865		721	704	712		612	873	621		844	745	703		576	805	744		479	448	400		544	399	394
866		691	734	802		627	832	593		802	703	713		538	722	728		465	426	385		545	369	387
867		657	738	806		562	811	615		781	758	723		551	743	747		507	427	398		458	363	377
868		648	702	731		612	832	643		774	722	709		550	765	800		446	427	408		520	386	349
869		652	663	786		590	824	623		810	702	709		576	756	802		468	423	399		514	387	383
870		669	716	770		585	832	611		788	699	737		533	724	738		440	416	420		526	373	409
871		617	682	770		588	748	563		760	706	694		532	712	718		444	412	366		512	342	378
872		667	725	744		551	736	646		794	707	743		536	730	816		454	454	382		481	361	395
873		670	650	756		583	807	580		788	684	722		492	687	743		428	401	370		543	340	335
874		649	649	724		562	769	611		786	692	795		536	715	768		436	387	430		489	328	359
875		643	650	799		584	797	598		742	696	748		516	725	777		454	435	383		530	316	390
876		629	659	746		539	770	626		750	644	711		541	701	778		440	420	366		490	374	394
877		637	583	693		576	758	568		704	636	717		494	673	719		437	362	357		457	313	370
878		599	648	744		553	724	559		724	640	675		494	696	733		409	342	367		429	342	367
879		610	691	741		552	763	590		730	659	743		501	692	744		402	404	389		477	307	391
880		591	602	748		500	733	585		734	649	717		491	681	746		456	392	393		487	327	388
881		584	585	741		555	726	591		728	642	753		489	642	737		423	377	403		445	336	394
882		601	630	689		543	722	595		746	643	706		451	651	732		444	363	414		425	298	326
883		572	654	694		543	752	594		676	636	699		515	663	703		488	378	367		511	339	352
884		583	589	702		511	739	603		698	651	671		547	676	765		400	374	379		469	309	339
885		554	581	753		528	696	562		681	645	672		478	662	718		384	359	390		452	302	364
886		584	608	702		556	709	566		737	579	646		505	628	702		397	392	406		431	315	373
887		529	582	677		541	755	538		672	625	675		462	679	723		372	368	344		424	318	360
888		621	583	722		511	699	583		648	658	652		433	679	696		384	374	367		468	326	305
889		582	616	696		498	664	540		714	577	745		443	635	722		398	367	374		428	325	376
890		523	635	704		466	719	577		682	623	679		447	656	742		382	372	339		439	300	337
891		548	572	650		475	708	553		695	601	702		443	577	693		393	364	360		461	313	376
892		546	559	739		513	663	502		672	577	748		481	618	697		405	358	369		420	294	344
893		580	570	686		468	662	527		643	591	661		469	647	679		408	352	325		462	278	337
894		526	594	684		497	676	518		695	548	662		488	683	636		400	388	361		450	277	327
895		567	566	671		518	708	575		647	596	669		474	633	719		404	401	299		431	296	344
896		532	533	706		477	742	523		654	596	629		437	590	721		393	359	333		463	301	339
897		506	543	698		500	652	506		676	570	669		441	608	670		410	357	358		442	310	336
898		520	600	696		494	641	554		664	605	660		454	645	684		398	355	364		496	277	366
899		526	556	626		491	657	554		663	619	680		438	608	686		351	345	346		410	286	302
900		536	544	704		463	699	592		683	539	644		441	638	677		382	297	391		398	298	323
901		565	601	710		529	668	575		652	616	686		489	635	715		428	381	396		436	299	364
902		546	630	702		461	675	562		629	571	668		433	621	718		338	345	346		437	277	340
903		573	541	692		514	637	545		625	591	636		450	609	711		351	362	355		434	286	319
904		540	576	686		465	631	517		700	559	641		445	605	650		347	365	323		447	287	298
905		525	557	644		460	687	487		634	570	658		397	603	652		366	339	325		440	282	332
906		527	570	653		484	615	527		638	596	594		434	604	670		397	333	322		453	301	348
907		503	551	702		515	645	560		654	542	659		470	605	680		364	322	362		428	294	321
908		579	550	637		454	651	489		611	574	636		482	637	661		409	339	348		471	302	309
909		570	543	633		543	683	556		652	618	611		465	642	720		403	367	338		444	284	367
910		543	555	634		455	729	564		625	581	657		458	666	709		399	331	357		445	267	333
911		511	563	666		481	687	534		627	598	621		464	615	681		389	357	373		444	289	315
912		526	559	658		508	639	518		673	563	631		409	681	687		388	345	341		432	288	315
913		509	558	667		476	704	554		651	555	571		474	651	672		399	340	318		421	305	343
914		594	609	658		491	686	517		674	572	637		466	656	652		401	365	299		467	306	304
915		605	539	732		440	691	469		698	583	577		473	662	648		356	394	316		433	290	324
916		557	552	618		487	716	539		652	580	652		433	636	638		358	324	366		420	313	327
917		523	588	637		502	712	569		635	597	624		446	672	695		398	332	373		463	278	324
918		570	581	670		530	731	530		654	598	684		479	609	683		365	359	359		508	288	315
919		585	600	614		541	690	536		647	610	667		460	661	654		433	366	319		453	298	351
920		550	571	633		525	717	513		708	632	623		469	645	672		381	375	357		446	324	344
921		549	622	651		547	714	553		646	614	629		431	609	665		356	353	306		431	299	309
922		565	565	651		509	749	543		680	615	612		496	688	695		421	351	327		433	332	320
923		581	633	695		535	689	553		677	651	691		481	656	668		382	368	385		417	295	353
924		563	618	728		539	765	542		695	633	654		485	663	751		419	367	372		492	318	313
925		587	600	679		557	727	525		702	617	667		505	711	710		416	360	362		494	346	323
926		588	608	669		497	732	538		670	612	679		449	666	667		379	345	327		475	285	304
927		617	629	709		569	719	548		723	647	624		499	691	650		406	340	367		483	332	307
928		571	629	642		543	703	526		710	636	657		503	695	695		365	337	373		506	329	328
929		624	623	685		571	759	499		713	625	691		506	689	709		448	385	352		471	310	330
930		618	633	716		506	756	557		742	692	656		559	716	701		426	393	374		472	325	322
931		682	674	757		555	786	516		763	663	635		540	738	682		423	443	360		461	342	345
932		593	633	765		606	748	543		721	711	704		565	683	763		439	427	358		528	327	321
933		675	686	665		629	790	564		747	688	671		519	749	741		427	424	367		523	308	353
934		563	678	715		569	789	529		791	678	706		504	711	743		456	436	381		501	335	343
935		637	696	750		565	733	557		730	725	694		532	753	699		425	408	391		514	333	359
936		635	662	733		586	817	549		722	702	715		518	755	717		442	400	372		473	341	342
937		617	679	702		587	861	544		789	678	652		584	762	731		471	401	348		539	335	357
938		667	673	723		607	835	542		774	696	706		544	771	702		499	450	332		508	377	368
939		613	702	695		624	844	590		779	741	758		558	719	761		489	461	371		490	346	362
940		661	707	724		629	862	573		793	725	684		566	783	740		481	444	392		506	358	377
941		706	684	787		581	882	569		790	731	706		614	789	768		461	459	367		548	375	377
942		735	702	734		628	843	608		892	774	715		568	851	805		497	473	341		551	367	365
943		705	703	722		645	876	574		812	719	697		537	781	720		475	439	358		508	371	354
944		701	733	745		631	853	600		825	746	661		559	816	679		467	445	355		555	380	375
945		657	765	728		643	854	613		765	730	738		587	836	771		524	436	366		537	371	410
946		698	765	778		705	892	587		855	768	739		581	860	820		528	471	400		577	380	362
947		775	786	748		659	922	631		821	790	715		561	782	767		499	467	382		552	383	396
948		737	788	727		678	887	596		900	773	720		616	854	790		514	441	401		582	401	380
949		718	745	800		668	911	616		872	805	751		625	866	784		469	461	398		612	397	358
950		748	746	714		651	944	593		862	817	723		626	846	816		490	493	406		567	387	400
951		764	779	819		653	942	644		919	761	742		655	904	792		547	497	399		560	403	394
952		724	749	804		671	888	603		877	810	760		666	826	768		530	491	420		546	392	410
953		774	843	842		669	973	666		926	819	794		629	869	822		541	474	440		621	413	390
954		752	833	793		695	967	607		941	805	812		622	909	832		534	506	438		595	434	382
955		791	824	778		693	924	649		930	794	770		631	911	806		503	458	408		597	412	403
956		741	796	793		641	922	605		889	792	726		674	879	821		518	508	420		590	416	407
957		754	789	794		697	922	614		899	831	759		649	939	792		521	501	431		604	428	393
958		767	815	880		688	1001	653		981	789	770		594	932	802		510	516	402		604	423	410
959		813	844	853		665	952	662		948	836	813		663	934	900		542	507	461		608	427	446
960		842	855	855		712	1059	679		938	870	790		654	971	875		554	512	444		623	457	426
961		718	806	817		699	1028	644		926	885	830		627	915	820		529	509	423		645	403	411
962		771	807	795		673	943	648		1012	898	829		664	933	831		519	516	411		640	427	426
963		728	854	833		732	1016	719		935	836	800		686	911	825		570	506	422		618	429	431
964		784	911	853		708	1049	701		983	862	885		691	973	896		557	541	446		689	451	427
965		829	900	856		736	1049	671		986	854	778		663	899	897		526	534	436		631	461	407
966		833	827	888		767	1071	686		921	902	813		635	961	892		566	508	447		596	434	436
967		824	858	828		735	979	661		929	872	805		663	956	870		556	551	450		670	464	412
968		801	900	808		753	1033	639		980	886	811		667	988	854		570	537	424		664	450	416
969		777	877	821		679	1011	657		987	905	861		696	989	886		579	564	463		625	413	415
970		813	873	859		751	1027	674		994	964	782		679	998	866		621	544	446		650	444	417
971		840	881	836		740	976	740		1002	900	805		669	977	830		589	570	400		650	448	450
972		902	868	916		763	1127	668		1040	911	826		729	985	871		546	472	476		690	461	423
973		817	883	849		765	1020	712		1076	881	773		732	1033	804		614	507	433		684	463	441
974		866	854	858		793	1068	709		1048	987	814		732	992	949		582	575	470		669	426	432
975		823	935	897		780	1032	683		939	936	845		727	1021	891		601	569	464		665	473	438
976		834	863	814		784	1048	650		945	907	788		673	987	831		604	545	435		653	446	412
977		847	889	830		765	1096	698		1009	939	830		696	956	885		597	585	419		633	477	408
978		841	883	815		748	1060	662		973	892	759		712	976	862		613	529	405		661	443	403
979		832	809	873		717	1042	671		1028	875	829		653	931	839		602	590	441		684	462	430
980		824	890	817		784	1030	685		986	940	804		726	962	892		588	520	474		594	460	385
981		858	940	799		798	1068	702		960	929	773		672	1023	842		582	537	441		644	434	414
982		870	910	806		766	1042	648		1010	962	768		663	1001	836		595	522	427		663	469	404
983		843	896	855		718	949	648		1067	918	819		700	894	850		607	565	432		627	460	409
984		869	831	860		708	1049	700		1057	907	843		718	984	924		566	559	442		674	514	407
985		841	913	852		796	1056	667		996	920	824		721	1044	876		627	533	406		629	455	413
986		822	828	848		758	1042	657		1072	923	812		683	941	814		563	541	458		691	483	445
987		805	958	857		748	1103	652		1044	923	867		651	1013	886		597	533	445		604	459	412
[truncated: 13 more rows]
