# Supplementary material for: Constitutive turnover of histone H2A.Z at yeast promoters requires the preinitiation complex
Source: eLife. 2016 Jul 20;5:e14243. doi: 10.7554/eLife.14243 (PMC4995100; doi:10.7554/eLife.14243)
Supplement: Figure 1—source data 5. — DOI: http://dx.doi.org/10.7554/eLife.14243.008 [file elife-14243-fig1-data5.xlsx]

## Sheet: Rpb1-FRB
Tramantano et al. 2016
Figure_1--Souce_data_5
Nucleosome tag profiles of Rpb1-FRB around the +1 dyads before normalization
Keys:
T = input
A = H2A
Z = H2A.Z
	Sample ID	MT133	MT134	MT135		MT136	MT137	MT138		MT145	MT146	MT147		MT148	MT149	MT150		CA07	CA08	CA09		CA10	CA11	CA12
	Strain ID	yEL170	yEL170	yEL170		yEL170	yEL170	yEL170		yEL170	yEL170	yEL170		yEL170	yEL170	yEL170		yEL170	yEL170	yEL170		yEL170	yEL170	yEL170
	Genotype	RPB1-FRB	RPB1-FRB	RPB1-FRB		RPB1-FRB	RPB1-FRB	RPB1-FRB		RPB1-FRB	RPB1-FRB	RPB1-FRB		RPB1-FRB	RPB1-FRB	RPB1-FRB		RPB1-FRB	RPB1-FRB	RPB1-FRB		RPB1-FRB	RPB1-FRB	RPB1-FRB
	Rapamycin	+	+	+		-	-	-		+	+	+		-	-	-		+	+	+		-	-	-
Distance from +1 dyad (bp)	Fraction	T	A	Z		T	A	Z		T	A	Z		T	A	Z		T	A	Z		T	A	Z
-1000		945	783	660		791	646	455		764	664	555		555	822	573		936	775	994		805	764	555
-999		919	782	630		759	650	433		726	693	621		598	806	574		908	838	1004		918	760	563
-998		924	789	678		798	686	477		759	713	624		565	857	562		878	784	957		823	823	544
-997		1017	833	705		779	716	482		778	685	597		620	808	557		968	859	1038		830	737	574
-996		948	866	709		810	698	490		773	699	592		568	855	562		912	890	989		856	757	588
-995		937	809	650		781	657	456		790	661	606		614	786	586		919	823	1008		865	764	577
-994		920	846	666		785	674	441		780	688	599		552	795	536		900	828	1003		820	793	606
-993		968	803	656		760	642	479		761	682	583		548	839	576		930	889	983		920	763	536
-992		998	849	652		826	665	497		795	684	598		604	872	566		973	926	1031		891	804	571
-991		969	864	627		782	696	481		818	699	603		562	845	625		980	864	1065		821	776	541
-990		964	881	696		815	689	461		798	640	615		604	830	624		919	924	992		850	795	574
-989		943	874	721		844	695	482		865	690	573		612	857	628		948	865	1024		842	779	624
-988		990	848	673		814	697	475		764	742	627		619	838	614		861	898	1033		866	800	569
-987		1007	859	696		850	707	491		874	686	597		530	836	619		938	930	993		868	795	597
-986		953	844	724		857	709	530		800	770	623		598	865	570		978	873	1031		897	789	596
-985		1009	883	750		829	686	493		831	787	588		611	848	613		997	922	1005		883	803	598
-984		985	862	665		868	678	518		795	680	566		619	888	586		973	883	982		932	777	632
-983		983	879	691		819	722	445		835	736	556		591	838	639		919	891	1003		882	776	618
-982		991	805	687		820	722	521		821	729	626		633	890	615		937	930	1040		822	772	557
-981		1005	880	629		801	714	501		809	721	629		646	889	619		958	923	1015		897	779	569
-980		1041	836	686		852	734	445		846	725	631		580	914	615		977	916	980		931	881	632
-979		1012	890	725		849	724	446		833	751	586		607	875	582		945	926	963		921	831	597
-978		987	903	625		858	696	478		808	769	622		628	838	600		968	883	1033		933	846	603
-977		971	867	682		822	718	526		817	700	630		568	891	631		952	924	989		884	891	638
-976		979	884	704		795	748	496		824	730	641		594	894	586		946	877	1006		884	793	586
-975		1006	855	670		906	743	500		835	750	606		611	864	610		1027	921	1045		902	839	637
-974		935	908	729		835	751	480		830	779	613		590	946	612		940	914	1075		910	818	628
-973		958	979	718		839	720	521		814	751	590		610	935	618		980	952	1009		907	832	632
-972		1025	967	677		846	705	507		806	711	661		617	885	635		986	911	1061		943	828	625
-971		1054	908	705		841	709	510		843	739	594		658	918	599		1018	976	1081		895	841	617
-970		990	954	659		876	751	513		856	753	584		649	905	610		980	949	1029		987	851	637
-969		1059	889	757		875	772	534		839	749	555		642	1000	593		980	955	1029		921	839	622
-968		1043	884	694		856	765	529		857	708	593		611	929	659		974	934	1027		934	829	658
-967		1030	856	707		905	722	553		888	742	676		633	944	628		1014	963	1021		901	848	619
-966		1052	945	716		867	745	521		854	745	592		613	996	601		1046	929	1033		912	835	593
-965		1005	912	684		916	750	521		851	723	602		608	869	590		1071	976	1112		963	827	595
-964		1023	904	731		870	793	505		859	800	550		645	915	579		978	902	1026		927	822	619
-963		952	915	688		848	737	537		836	755	551		651	961	641		1009	950	1006		920	890	627
-962		1051	902	688		946	773	482		882	742	610		649	908	640		977	920	1109		972	865	615
-961		1041	936	684		906	814	501		795	768	603		636	940	577		950	906	1058		919	842	600
-960		1048	942	666		873	756	481		868	745	554		631	918	621		1029	936	1019		934	876	614
-959		1054	928	646		929	790	519		823	725	560		666	863	611		987	951	1003		973	872	623
-958		1059	943	741		866	761	510		817	790	567		620	951	609		1020	901	1012		973	893	588
-957		1060	915	683		926	751	510		849	802	604		637	919	600		1026	951	991		994	858	625
-956		1044	888	664		893	766	504		835	808	535		672	960	581		981	948	1055		978	909	621
-955		1038	877	681		951	754	522		845	744	585		645	947	657		1026	974	993		952	858	596
-954		1044	873	626		959	753	494		841	764	555		688	937	605		932	947	996		954	836	611
-953		1002	908	650		889	790	512		859	805	620		655	995	629		1054	935	1017		989	897	633
-952		1009	912	641		894	770	494		830	758	575		666	960	664		1014	997	1072		976	910	622
-951		1009	911	691		908	773	511		845	843	561		665	959	627		972	976	1014		931	867	589
-950		1038	902	678		896	776	539		856	768	608		622	964	583		1012	936	1011		1003	920	580
-949		1020	960	671		897	806	510		831	743	611		646	1010	610		926	932	999		939	891	627
-948		1018	893	702		893	792	490		858	807	603		623	965	626		974	941	1014		1002	806	602
-947		962	862	691		879	787	465		846	762	604		623	956	600		918	948	1019		947	841	647
-946		1029	907	690		882	746	483		785	713	599		712	909	639		947	933	994		916	879	593
-945		991	916	641		861	781	453		841	776	576		634	984	626		935	924	1013		1004	863	638
-944		1001	889	662		867	782	530		820	767	615		645	969	629		983	932	996		1005	851	590
-943		1019	940	654		812	768	545		789	750	573		675	895	656		1022	929	1031		976	887	625
-942		1031	885	701		883	781	529		852	721	589		667	918	631		1004	951	1056		956	824	631
-941		954	851	719		869	791	568		763	749	570		626	921	610		992	955	991		937	886	603
-940		957	862	652		852	763	490		823	740	543		698	968	611		980	955	987		988	882	573
-939		965	853	650		862	772	517		797	705	551		619	902	586		959	965	1000		947	840	606
-938		994	864	703		846	750	492		764	726	579		627	928	600		947	888	996		957	872	631
-937		914	855	674		883	725	481		784	745	597		648	924	636		983	911	1030		926	841	605
-936		990	871	714		904	797	486		826	761	550		657	975	583		1040	921	1006		1030	871	612
-935		960	861	663		819	746	493		801	711	549		631	943	573		963	874	988		959	836	597
-934		969	824	612		813	727	486		730	668	519		655	902	620		961	936	987		922	877	594
-933		1010	872	697		911	794	495		828	659	539		649	977	609		976	982	1042		935	858	595
-932		934	832	630		903	773	502		796	744	571		637	907	581		943	941	994		961	873	635
-931		1011	842	639		898	736	468		761	719	524		664	967	584		941	900	996		960	838	591
-930		962	873	705		861	711	471		788	724	557		638	904	608		929	845	968		960	856	617
-929		955	811	668		871	672	484		754	727	570		603	912	526		942	895	1016		947	892	602
-928		917	812	672		901	759	486		780	715	589		636	969	571		1012	884	961		926	820	653
-927		962	843	682		870	770	517		785	751	584		649	925	629		909	888	1006		984	839	571
-926		923	809	615		868	754	478		751	692	561		630	868	593		969	832	963		885	821	620
-925		903	822	618		833	746	466		774	638	555		608	900	580		959	915	945		944	827	613
-924		941	826	644		869	813	513		749	706	583		621	915	546		936	880	992		953	824	587
-923		968	831	720		841	684	515		766	748	523		606	955	550		904	860	976		959	818	598
-922		969	830	657		875	786	513		805	616	593		596	919	616		950	878	1005		905	868	630
-921		919	785	627		845	741	470		775	729	547		644	919	577		920	865	1025		976	817	612
-920		904	757	632		903	786	477		805	708	562		627	948	547		922	823	1070		900	825	616
-919		924	834	651		827	760	526		840	661	569		633	930	603		936	837	1024		930	846	651
-918		904	773	631		859	763	474		766	667	556		610	838	565		930	880	940		987	820	608
-917		941	782	689		811	736	511		810	695	544		606	911	615		892	887	1038		959	804	616
-916		957	815	643		883	754	493		764	636	566		600	897	529		961	890	982		967	851	572
-915		920	805	617		846	745	524		738	625	562		597	892	565		855	875	956		920	769	578
-914		951	817	615		892	712	492		764	663	566		585	907	551		917	858	904		898	847	596
-913		921	854	703		852	716	526		773	689	606		601	873	564		930	824	943		957	806	595
-912		935	782	686		821	728	510		759	634	542		648	887	563		910	896	973		906	787	586
-911		867	784	615		803	743	478		742	613	498		615	872	539		917	824	978		911	830	624
-910		878	723	575		804	724	507		722	645	559		618	892	601		845	753	963		875	827	560
-909		896	766	622		818	735	484		730	659	585		590	886	571		900	818	963		912	759	639
-908		899	749	645		833	713	535		724	648	589		603	856	567		864	829	941		868	759	551
-907		851	755	662		808	687	485		720	654	582		574	829	578		810	816	959		902	772	568
-906		856	748	658		814	647	465		736	622	578		608	840	533		847	782	943		859	743	574
-905		841	721	641		812	713	456		743	628	519		551	861	558		857	793	931		834	764	546
-904		864	765	618		806	666	473		714	626	539		579	910	565		900	772	913		811	705	555
-903		842	774	692		817	665	463		712	593	552		566	855	548		886	847	937		860	821	555
-902		864	678	654		799	694	465		727	585	547		599	866	565		869	768	920		868	736	563
-901		852	670	627		781	686	511		725	612	541		588	773	558		848	838	902		823	744	577
-900		860	763	686		836	670	457		709	634	563		583	812	578		859	768	978		854	733	559
-899		842	739	635		750	645	444		738	622	571		523	799	577		858	765	962		887	781	572
-898		779	745	606		787	677	444		710	623	577		526	787	550		869	765	891		810	726	564
-897		847	752	599		758	682	443		682	628	571		560	735	560		836	760	934		850	707	502
-896		861	730	623		727	662	450		693	643	566		532	823	585		845	800	936		805	763	563
-895		873	731	609		745	658	489		691	611	580		537	814	568		867	775	929		823	750	544
-894		856	709	639		704	666	437		704	632	582		566	848	559		822	808	905		828	713	534
-893		813	682	621		736	616	437		713	627	569		599	736	587		831	715	949		878	699	564
-892		844	721	597		740	647	462		730	624	548		532	812	592		770	768	943		842	777	553
-891		836	721	628		766	647	469		683	627	535		584	787	569		843	789	921		788	709	532
-890		868	686	635		776	648	460		684	618	609		551	777	545		819	727	940		805	719	564
-889		802	657	626		764	609	450		659	602	537		552	794	550		785	778	944		837	751	569
-888		833	696	638		722	656	454		746	622	532		539	769	538		754	744	977		830	726	553
-887		855	736	665		759	645	475		746	614	535		480	759	540		802	783	952		727	713	558
-886		830	694	610		726	661	477		678	581	589		566	756	542		770	761	943		798	737	587
-885		770	711	577		760	638	442		689	580	600		542	738	566		801	763	958		764	683	566
-884		816	705	645		731	618	488		653	582	561		529	764	563		801	757	906		770	674	568
-883		808	735	604		700	592	427		683	556	572		543	715	531		832	742	913		761	646	523
-882		839	644	619		724	586	485		704	579	574		510	746	581		785	745	929		824	715	497
-881		875	687	649		729	647	472		709	620	596		521	740	506		803	763	976		791	727	567
-880		821	687	601		682	591	415		715	546	519		544	770	555		872	774	907		766	728	547
-879		886	666	615		756	604	431		670	590	577		564	723	583		825	784	942		755	638	528
-878		810	676	582		714	636	438		698	604	604		534	734	550		853	768	937		781	703	514
-877		822	719	645		676	641	511		702	624	541		540	777	540		871	776	961		794	716	563
-876		865	714	660		755	564	473		688	600	539		510	726	517		797	737	947		806	738	512
-875		823	705	628		748	630	491		705	594	550		534	710	590		760	721	982		828	661	596
-874		805	699	646		746	592	442		740	589	589		514	732	565		788	818	949		804	733	578
-873		772	688	626		746	605	455		675	581	566		493	765	548		795	758	1002		773	684	566
-872		811	703	642		682	578	438		670	571	571		541	761	545		836	700	958		775	656	496
-871		847	705	612		706	563	448		692	592	538		534	699	557		792	699	1012		758	698	583
-870		837	676	671		722	584	449		695	617	586		515	696	584		798	717	965		748	667	572
-869		774	729	701		652	630	402		693	562	540		576	731	519		812	754	945		709	647	485
-868		804	685	625		685	635	453		664	560	545		504	753	525		779	750	950		742	643	516
-867		800	688	642		735	589	432		685	590	573		504	680	567		802	717	973		726	664	543
-866		807	689	623		713	560	446		667	571	527		537	745	603		834	773	986		802	680	513
-865		835	724	650		729	585	452		710	609	573		510	730	523		824	762	962		768	691	541
-864		810	737	674		769	585	457		674	560	570		536	699	568		801	758	1017		753	685	547
-863		818	707	704		716	592	486		707	577	570		523	683	576		795	723	975		720	687	564
-862		748	698	670		709	542	463		688	556	565		508	712	553		842	809	973		750	675	540
-861		837	674	616		724	598	465		639	557	602		520	720	567		870	693	980		762	684	492
-860		789	684	681		658	593	430		690	601	535		526	672	537		753	766	956		720	638	519
-859		828	722	636		717	614	499		686	563	581		514	671	560		800	719	980		749	710	532
-858		775	681	638		708	542	428		676	558	603		501	683	556		878	720	972		732	660	532
-857		864	665	696		715	610	463		708	600	540		553	747	598		862	780	930		755	687	555
-856		796	660	661		685	585	430		707	644	575		548	672	575		800	752	977		790	707	567
-855		796	719	642		706	617	470		675	581	546		556	749	599		777	739	949		749	695	559
-854		843	722	647		688	607	478		701	612	527		526	718	538		864	762	980		751	694	564
-853		855	679	634		725	563	445		642	646	589		471	741	551		865	737	906		693	656	562
-852		855	697	587		715	576	451		715	638	569		508	720	536		807	773	909		747	684	511
-851		858	655	605		729	601	425		753	615	561		495	708	535		800	751	950		781	675	536
-850		877	736	625		740	603	471		718	617	548		538	783	577		826	773	943		780	724	532
-849		845	731	631		739	563	458		729	626	578		537	764	574		802	782	927		787	711	525
-848		885	709	654		690	583	477		736	641	531		477	715	621		846	728	946		761	670	555
-847		845	724	645		781	684	431		700	643	551		563	712	605		831	835	945		728	716	501
-846		855	703	647		762	606	436		699	614	560		505	745	566		833	810	988		753	673	569
-845		905	693	613		722	593	448		711	653	591		531	787	578		863	784	950		813	667	526
-844		842	792	587		803	642	428		750	638	573		571	803	543		871	809	1012		796	696	543
-843		821	719	642		704	584	472		707	649	582		545	732	517		799	799	890		757	669	555
-842		824	780	617		671	616	444		771	658	538		560	740	527		841	835	982		776	715	523
-841		824	806	631		755	642	433		702	677	574		552	743	564		819	840	967		828	710	557
-840		887	784	636		750	583	477		738	707	550		517	773	584		903	793	981		778	672	543
-839		872	775	665		683	626	456		723	638	574		490	772	582		860	789	994		816	706	605
-838		913	777	631		746	651	463		757	634	612		556	764	566		882	808	1003		768	704	532
-837		886	705	603		751	571	419		778	635	630		551	774	558		868	797	943		766	755	541
-836		885	725	647		735	630	406		750	679	542		549	759	515		860	811	873		794	711	529
-835		866	794	636		731	682	461		767	656	571		554	779	611		883	801	962		789	768	557
-834		887	804	640		765	654	475		718	731	546		600	740	560		902	827	928		765	752	524
-833		933	725	616		732	636	425		779	674	579		513	775	608		832	856	932		812	708	555
-832		885	749	620		712	663	434		702	643	583		558	789	617		860	814	884		737	745	562
-831		911	822	638		722	646	428		728	731	573		514	784	577		907	859	936		800	728	526
-830		874	782	612		835	663	463		771	666	592		550	806	546		914	827	1000		863	716	538
-829		881	812	626		758	693	486		781	681	597		617	780	577		901	821	998		856	780	572
-828		859	788	653		786	639	477		802	644	596		573	816	577		939	862	936		771	727	582
-827		900	873	630		807	645	444		762	670	572		563	831	605		907	889	952		839	797	541
-826		934	895	638		779	611	503		756	687	579		585	834	574		941	858	983		789	740	608
-825		871	814	628		823	672	461		800	706	577		556	811	559		924	874	985		864	755	632
-824		862	812	659		816	678	458		803	697	516		553	833	628		880	860	908		870	829	561
-823		954	806	666		805	691	449		815	719	601		635	871	580		913	900	982		887	742	586
-822		999	902	639		798	720	464		767	711	630		578	842	578		919	872	1032		889	766	626
-821		905	850	645		825	694	477		791	703	562		555	846	568		882	861	945		861	774	580
-820		903	880	674		804	691	449		752	658	535		631	852	614		903	895	979		856	797	620
-819		910	920	672		811	711	487		773	736	636		628	868	566		988	920	1049		881	815	609
-818		958	854	693		833	720	502		798	719	610		617	848	586		990	901	1076		911	775	555
-817		944	888	690		833	716	518		814	701	589		633	871	616		971	953	992		921	810	583
-816		976	880	663		808	703	497		774	725	618		604	857	602		1013	895	1013		857	825	555
-815		962	890	678		835	714	506		831	754	596		581	905	594		1003	899	977		951	808	581
-814		944	904	690		912	747	535		850	791	611		632	873	589		1005	932	1044		946	881	590
-813		1008	902	676		820	751	509		811	755	600		583	914	596		986	958	1025		953	837	581
-812		957	867	716		884	734	501		909	746	634		630	946	571		1018	940	1037		937	868	626
-811		1027	895	739		877	698	508		848	776	648		669	926	629		987	984	1045		940	883	580
-810		1041	900	750		912	812	499		853	741	625		661	957	561		1005	1007	1068		990	899	610
-809		1021	962	689		878	785	564		800	734	597		656	945	562		973	954	989		923	879	602
-808		1047	915	672		880	755	498		909	764	643		658	985	608		1043	955	1049		916	844	638
-807		1072	970	735		912	779	520		909	742	657		617	980	602		1066	1009	1079		943	916	663
-806		1042	878	716		879	794	493		899	758	600		635	986	619		1041	916	1087		990	910	609
-805		1020	972	680		966	786	491		828	787	599		694	964	643		1015	1028	1065		1001	896	635
-804		1089	1013	748		972	776	557		917	755	647		650	926	577		1035	1007	1096		977	848	600
-803		1074	960	743		894	744	536		851	766	652		665	949	617		1009	954	1074		920	914	603
-802		1075	936	741		902	794	513		823	718	609		641	951	638		1025	915	1035		1034	821	618
-801		1089	927	718		995	773	511		888	801	633		681	974	609		1103	1011	1169		1002	919	590
-800		1042	927	705		971	792	526		838	808	615		690	979	626		1079	1016	1099		992	886	689
-799		1092	943	750		937	801	543		855	715	601		712	972	611		1045	987	1040		1001	907	678
-798		1143	956	743		1017	869	568		908	799	635		705	1035	610		1034	1037	974		995	932	648
-797		1091	971	718		981	812	558		898	823	663		674	1007	633		1027	983	1107		1045	934	653
-796		1104	956	757		964	791	486		936	762	665		750	1031	636		1046	978	1096		1083	897	671
-795		1094	1010	698		929	803	564		859	749	674		652	1020	659		1029	951	1075		1024	932	603
-794		1018	915	743		941	850	569		874	792	608		675	1002	630		1016	943	1051		1015	921	644
-793		1041	957	749		973	838	565		826	823	649		700	1004	585		1059	981	1080		1005	906	571
-792		1028	943	753		896	829	517		817	754	646		671	962	607		1067	958	1045		1001	924	644
-791		1097	926	711		944	819	576		904	771	602		734	1016	648		1112	1008	1102		1047	998	606
-790		1132	977	724		1071	866	507		893	814	578		740	1048	644		1000	974	1086		1060	927	630
-789		1084	941	759		1025	866	531		914	830	693		693	1016	667		1145	979	1107		1099	966	703
-788		1070	970	706		997	839	570		856	812	650		649	1036	657		1127	1031	1133		1011	948	664
-787		1044	998	703		988	842	549		872	807	618		720	1064	604		1053	1035	1075		1020	954	645
-786		1095	961	734		1018	814	514		885	831	668		694	1066	628		1006	1030	1093		1024	932	670
-785		1085	949	725		1001	872	548		865	802	630		677	1009	623		1071	1001	1075		1021	923	653
-784		1069	971	719		983	835	586		920	863	620		670	1046	649		1021	973	1129		1061	938	670
-783		1050	963	725		964	840	546		903	827	633		729	1029	687		1083	1007	1117		1074	910	689
-782		1076	974	753		979	854	562		888	781	605		715	1055	659		1082	1083	1118		1112	938	645
-781		1107	949	728		972	852	555		864	817	631		665	1064	640		1097	978	1088		1011	911	642
-780		1069	893	731		940	893	559		860	828	609		658	997	600		1063	962	1096		1110	939	671
-779		1057	917	786		1026	855	536		879	791	624		734	1072	629		1027	1030	1156		1040	936	665
-778		1076	936	789		988	792	553		864	803	655		691	968	644		1084	994	1088		1051	930	662
-777		1077	972	743		968	852	538		888	769	671		724	1073	642		1075	998	1058		1074	968	663
-776		1052	997	714		901	852	588		890	786	674		732	1040	658		1035	1057	1140		1102	897	690
-775		1078	877	752		948	808	600		799	761	674		704	997	688		1023	986	1064		1077	873	686
-774		1088	968	745		938	873	555		860	802	670		672	1026	664		1034	946	1111		1039	922	676
-773		1060	946	721		990	839	593		956	738	646		708	1046	659		1060	1017	1204		1075	960	624
-772		1020	942	732		963	808	624		875	778	627		699	1088	642		1039	991	1152		1077	935	675
-771		1016	937	761		977	819	608		832	792	587		685	1050	628		991	943	1109		1015	917	647
-770		1022	989	685		962	864	519		839	777	637		642	1000	644		1024	1007	1160		1074	919	677
-769		1051	927	715		891	846	592		853	796	622		676	984	639		1025	1064	1051		1023	907	685
-768		1012	903	754		961	836	550		833	756	620		727	1020	689		1009	941	1144		1032	907	687
-767		1100	976	748		947	909	495		821	768	591		677	1037	654		1073	968	1135		985	950	658
-766		1016	914	721		963	842	548		851	734	660		686	1007	684		1011	968	1126		1028	950	675
-765		1100	914	715		950	795	549		891	745	620		687	1025	636		1018	915	1154		1026	936	642
-764		1044	909	683		943	832	597		865	765	595		686	1026	654		1011	925	1109		1011	902	656
-763		1025	909	720		983	832	535		829	764	680		692	1052	684		1054	877	1090		1031	904	659
-762		1048	927	724		933	806	556		860	750	643		686	1003	607		1015	895	1086		1005	879	645
-761		1003	851	784		955	824	571		767	755	616		694	970	644		1017	969	1126		1048	929	636
-760		1030	865	701		902	824	542		825	727	656		670	992	658		993	917	1046		1022	930	643
-759		948	856	717		911	840	562		860	734	603		623	993	657		955	886	1044		1025	880	722
-758		985	875	786		902	755	604		863	720	650		650	963	629		938	891	1142		963	912	650
-757		975	857	794		959	774	546		815	790	628		652	1037	674		993	877	1118		948	870	722
-756		992	854	736		871	799	599		848	715	614		661	1027	660		924	880	1112		941	928	663
-755		1003	859	803		932	805	579		764	707	624		726	992	624		973	879	1120		951	906	655
-754		899	843	779		923	770	542		791	696	612		661	961	688		1031	884	1086		998	906	634
-753		919	798	708		958	718	556		767	726	639		636	932	629		924	889	1086		983	903	622
-752		926	820	718		927	785	579		787	695	610		651	908	653		958	886	1123		968	838	637
-751		970	827	734		915	752	599		738	674	671		631	947	649		932	874	1115		945	826	620
-750		985	796	739		899	776	607		778	702	596		648	913	588		945	922	1117		954	839	677
-749		1025	779	758		842	740	554		805	689	619		670	948	645		926	811	1081		985	870	662
-748		954	850	774		865	701	541		794	661	630		678	998	671		936	825	1066		955	833	602
-747		946	759	761		839	763	558		848	725	623		681	888	631		929	876	1038		952	834	634
-746		908	786	720		849	739	525		768	701	652		628	891	636		939	831	1083		919	883	688
-745		887	775	727		854	735	506		759	646	616		618	867	624		872	828	1050		932	817	655
-744		901	746	732		890	758	533		721	608	628		605	906	626		914	864	997		914	817	630
-743		945	747	689		864	766	561		750	624	609		628	883	616		867	841	1054		900	807	584
-742		952	767	711		819	719	498		714	625	611		562	846	625		939	826	1029		925	861	665
-741		891	748	749		884	731	551		717	635	616		610	879	637		892	821	1079		874	788	612
-740		872	716	715		813	710	488		731	609	621		602	820	604		831	824	1083		869	797	667
-739		874	738	766		846	700	547		774	575	619		603	867	647		869	827	1022		866	770	621
-738		820	715	670		843	722	528		685	577	614		579	869	603		869	776	1032		825	764	591
-737		815	705	680		767	652	498		709	612	594		582	837	628		894	766	1003		939	766	583
-736		883	665	689		804	681	527		710	658	627		588	866	570		859	777	1027		875	748	587
-735		831	733	718		818	701	490		708	613	586		585	832	635		861	773	996		917	764	578
-734		822	757	715		774	688	535		707	600	641		565	802	572		859	790	1054		835	723	600
-733		804	687	695		812	652	525		705	632	571		608	766	603		803	800	988		825	771	607
-732		840	732	743		777	613	496		738	604	588		559	856	601		865	787	1001		860	723	623
-731		788	716	675		731	647	480		695	521	620		575	784	581		854	838	1005		853	729	545
-730		820	731	709		773	618	498		668	569	573		584	791	564		818	729	1088		876	728	591
-729		810	704	674		720	608	478		627	610	592		529	759	548		764	783	1013		756	730	551
-728		804	656	708		722	642	468		670	585	637		555	750	588		841	787	990		810	640	582
-727		822	666	664		673	622	462		677	545	562		530	738	565		832	705	1047		755	684	586
-726		801	639	657		686	590	519		684	545	564		509	749	560		791	737	1005		779	674	528
-725		785	662	621		727	591	446		616	540	591		558	751	597		779	746	974		840	654	562
-724		796	653	667		728	597	509		708	568	579		523	750	588		790	724	1017		769	758	600
-723		775	640	678		732	616	474		640	515	581		518	772	618		796	688	1056		761	695	593
-722		724	630	693		693	606	450		651	579	554		523	731	620		795	659	1023		832	692	561
-721		774	643	638		676	585	474		597	533	553		493	704	534		792	714	930		731	681	531
-720		831	663	651		730	592	511		667	567	574		540	717	544		815	743	976		793	606	544
-719		726	651	612		656	548	457		680	545	555		555	694	587		776	763	1062		752	679	587
-718		748	628	654		664	594	420		686	546	585		510	706	580		743	656	1032		720	634	520
-717		782	655	636		644	561	450		605	546	619		496	762	542		779	674	942		733	693	578
-716		724	638	691		674	541	414		593	525	583		500	683	574		786	696	913		733	682	545
-715		747	611	711		659	563	510		677	569	566		467	669	595		743	689	1039		760	598	591
-714		771	666	688		697	566	508		644	526	589		506	671	553		745	709	1013		765	627	542
-713		804	630	609		701	562	414		600	508	611		506	684	563		764	695	990		685	632	556
-712		821	635	673		679	539	475		636	554	580		488	682	555		759	737	955		756	654	520
-711		783	657	666		648	548	439		653	545	590		512	691	576		766	732	1035		710	622	539
-710		770	620	652		682	541	468		674	554	614		494	699	581		760	699	1021		748	629	560
-709		731	633	607		714	520	407		659	511	558		468	672	540		736	640	951		718	604	519
-708		754	611	642		643	504	419		669	515	536		416	654	548		680	668	941		659	600	507
-707		744	625	616		661	489	431		636	543	597		446	666	574		740	666	956		669	615	507
-706		715	614	677		627	521	424		606	503	571		447	606	564		700	665	965		677	588	511
-705		739	616	649		617	507	419		594	540	600		452	673	547		725	660	983		673	613	528
-704		735	640	637		661	560	433		626	551	578		459	671	555		733	652	930		726	661	509
-703		738	629	698		625	520	435		615	506	579		474	655	580		706	707	967		670	578	519
-702		769	616	648		675	519	468		651	541	578		475	661	521		750	655	970		723	614	508
-701		768	587	681		672	554	423		663	533	599		481	656	560		791	627	954		736	612	576
-700		761	607	644		617	494	443		583	552	596		416	602	558		821	642	943		661	574	555
-699		712	593	652		656	485	405		595	491	545		459	642	599		743	686	1000		698	585	526
-698		770	630	657		680	503	444		643	549	591		490	626	561		734	704	952		664	597	516
-697		743	629	678		633	495	433		607	525	572		461	669	517		688	634	1016		647	571	512
-696		731	578	691		650	508	467		653	571	595		449	660	574		714	722	979		671	543	550
-695		714	622	606		601	516	447		612	549	536		433	634	571		733	699	949		736	616	534
-694		751	617	609		631	494	451		623	507	580		467	625	582		738	685	944		686	603	549
-693		815	617	657		631	524	445		653	521	617		481	619	545		739	608	980		632	594	549
-692		684	655	658		611	486	410		633	496	568		457	596	557		731	665	1001		671	623	525
-691		753	577	699		685	515	394		636	546	604		511	642	593		766	689	994		659	629	511
-690		737	639	708		627	515	432		624	569	519		484	639	575		766	683	1005		722	597	571
-689		732	618	690		634	513	448		698	525	623		499	631	595		712	681	1028		687	648	525
-688		795	669	716		636	527	435		646	550	597		459	611	553		721	699	1010		688	568	552
-687		758	632	638		654	538	438		654	554	593		419	632	545		767	690	991		697	615	535
-686		734	639	652		662	513	413		643	512	597		440	642	553		785	669	949		679	577	526
-685		756	615	694		604	546	454		651	552	639		460	615	568		827	694	1026		668	560	531
-684		751	634	666		628	510	444		677	568	571		430	681	548		785	732	1017		673	581	538
-683		783	644	666		663	536	415		675	536	603		473	624	523		809	689	985		687	629	538
-682		817	644	691		677	542	507		689	536	641		473	705	610		811	697	1028		723	624	566
-681		767	619	724		658	548	461		657	530	622		490	620	584		800	714	1057		781	614	558
-680		835	662	649		683	488	467		667	559	589		459	627	595		801	687	1062		722	620	534
-679		752	654	682		682	523	460		717	587	657		521	659	516		738	714	1064		705	629	513
-678		828	656	708		726	542	471		713	546	652		506	665	567		821	712	994		740	621	538
-677		824	659	688		717	561	496		679	598	590		509	680	586		731	730	1065		772	636	567
-676		822	676	669		632	543	442		653	599	604		525	725	557		818	715	1022		790	612	567
-675		786	672	618		671	542	443		717	613	591		441	743	581		765	755	1015		709	645	565
-674		887	687	713		660	534	475		669	574	638		501	666	572		766	743	996		715	689	540
-673		769	655	679		658	539	418		665	621	609		495	679	596		753	716	1018		734	675	577
-672		788	704	643		761	577	447		689	560	610		461	679	588		817	738	1071		729	698	603
-671		840	677	700		701	567	471		645	605	623		475	718	563		805	728	1095		706	620	569
-670		849	747	680		677	593	489		704	585	622		490	797	583		837	710	1108		712	668	556
-669		835	686	696		742	606	467		692	592	580		502	712	603		840	766	1092		733	635	598
-668		855	751	708		708	597	486		729	581	615		532	725	596		818	754	1025		775	661	571
-667		847	717	676		716	592	473		672	606	640		510	737	604		816	738	1028		783	646	564
-666		833	718	688		751	635	480		708	623	693		502	733	579		798	717	1117		780	721	564
-665		871	721	697		705	584	465		733	574	642		539	732	640		893	801	1055		818	693	552
-664		821	743	720		710	623	496		781	707	655		509	750	592		900	781	984		808	733	592
-663		886	806	714		748	592	500		775	583	606		551	745	611		880	812	1046		755	679	570
-662		914	791	749		783	604	490		752	628	682		538	764	573		859	771	1085		867	720	633
-661		868	783	712		747	620	489		788	654	611		541	816	594		843	825	1049		813	657	603
-660		896	745	730		790	612	481		769	595	643		521	768	615		827	755	1031		855	744	562
-659		949	769	764		765	621	504		746	673	588		539	785	635		880	843	1167		845	762	591
-658		941	744	729		789	666	510		772	674	664		561	817	625		947	854	1107		832	743	616
-657		889	783	784		830	722	521		778	665	723		563	803	630		923	848	1113		863	758	629
-656		942	817	761		771	686	546		768	649	660		582	830	614		887	844	1145		856	777	626
-655		962	792	736		811	672	499		848	692	704		560	797	602		888	816	1112		895	705	618
-654		993	823	773		823	686	492		718	743	656		611	865	615		891	845	1168		885	744	625
-653		978	783	739		863	640	541		784	686	678		610	852	619		953	856	1113		891	802	678
-652		929	798	756		845	688	545		809	691	687		652	857	651		910	901	1156		922	766	626
-651		977	821	765		843	690	546		744	659	654		615	834	629		926	880	1200		895	747	654
-650		991	846	766		836	702	551		806	699	656		597	858	592		1000	847	1178		893	795	666
-649		1042	838	800		811	732	565		857	680	689		609	935	631		980	884	1179		932	805	663
-648		962	846	775		817	759	570		770	710	693		585	920	669		988	892	1220		898	808	698
-647		1059	807	790		899	727	558		803	724	701		646	925	672		1000	944	1208		892	787	680
-646		1018	873	819		920	727	580		832	722	720		663	946	692		1021	949	1307		961	884	697
-645		1021	840	741		834	736	550		807	710	738		651	871	705		1003	956	1182		931	815	698
-644		931	898	773		888	792	588		833	731	690		646	941	681		1005	919	1222		944	855	654
-643		1036	910	819		889	758	555		835	712	726		644	952	736		1026	947	1219		1018	862	655
-642		1074	883	809		880	787	614		882	694	671		681	955	665		997	909	1232		1011	862	735
-641		1033	849	848		903	750	599		874	812	720		687	1019	670		1012	948	1145		988	867	720
-640		1103	849	818		858	804	643		831	739	751		668	937	698		1033	947	1205		998	848	772
-639		1106	961	832		977	741	585		859	750	707		673	968	685		1071	951	1208		1066	858	674
-638		1071	931	849		969	813	628		867	783	729		652	971	746		1014	944	1264		1053	945	711
-637		1104	957	855		1025	798	626		905	749	697		683	1015	754		1055	980	1295		970	965	728
-636		1132	931	827		940	815	629		898	713	719		692	999	694		1041	1004	1254		1002	924	812
-635		1122	915	795		982	817	627		907	794	791		714	995	730		1092	1017	1241		1015	936	710
-634		1080	945	866		964	839	625		900	775	741		729	959	711		1133	994	1224		1017	922	761
-633		1090	931	877		1024	816	659		948	810	794		740	1029	744		1173	987	1210		1084	936	766
-632		1133	967	860		991	817	590		894	783	725		715	1062	703		1096	996	1280		1113	888	721
-631		1106	977	926		1023	856	619		923	815	747		672	1075	728		1107	1011	1264		1068	960	748
-630		1064	960	877		1063	858	626		936	842	704		727	1085	761		1068	1010	1308		1097	988	770
-629		1137	985	903		1031	834	662		960	782	732		718	1049	797		1052	1005	1218		1114	965	775
-628		1127	992	903		1025	853	614		943	808	747		749	1068	754		1059	1009	1296		1099	1010	800
-627		1177	1039	905		1037	855	649		939	853	744		773	1081	775		1139	1064	1255		1130	978	776
-626		1151	987	880		1055	895	615		922	866	784		807	1070	797		1136	1099	1260		1097	954	780
-625		1134	1049	919		1003	894	629		915	875	734		736	1112	741		1170	998	1407		1152	954	784
-624		1233	979	881		999	888	671		937	837	771		798	1153	774		1092	1092	1318		1114	1010	756
-623		1213	1059	850		1064	950	650		1025	826	799		748	1201	744		1130	1077	1327		1092	977	760
-622		1173	1015	877		1018	927	617		974	807	695		821	1026	748		1123	1029	1302		1049	1044	763
-621		1114	1016	890		1022	897	672		906	815	791		732	1100	780		1124	1028	1246		1152	1021	753
-620		1137	1020	910		1115	921	698		957	820	718		716	1138	794		1101	1024	1331		1142	976	810
-619		1098	1026	895		1076	888	655		950	789	759		771	1137	788		1100	1081	1342		1132	1045	775
-618		1123	1057	847		1119	934	666		912	832	772		781	1109	749		1158	1008	1290		1096	1022	769
-617		1162	1062	887		1055	943	705		957	830	763		768	1144	747		1150	1083	1306		1162	1065	827
-616		1135	1030	949		1122	898	706		972	840	784		812	1191	772		1095	1070	1274		1096	1028	809
-615		1158	1065	916		1087	892	681		943	827	774		821	1174	753		1153	1045	1278		1140	996	792
-614		1078	1027	842		1013	949	639		984	867	780		770	1120	732		1105	949	1285		1163	1003	835
-613		1132	1041	856		1102	915	683		950	815	755		773	1095	760		1069	1106	1311		1161	976	781
-612		1137	1013	919		1107	894	628		982	846	742		744	1139	793		1113	1042	1303		1115	1032	766
-611		1146	976	833		1047	930	691		902	835	750		722	1056	780		1024	1069	1259		1133	1013	846
-610		1195	982	907		1080	878	681		982	804	829		777	1128	750		1134	1039	1270		1146	996	816
-609		1118	943	885		1038	917	667		953	888	801		827	1089	755		1085	992	1309		1156	1011	795
-608		1107	1017	895		1081	891	712		920	803	678		742	1125	724		1151	1005	1241		1109	967	821
-607		1118	1003	801		997	927	678		921	813	713		769	1114	789		1093	977	1229		1150	997	780
-606		1121	1037	928		1086	952	698		963	794	750		776	1136	777		1084	1009	1258		1158	1013	767
-605		1132	992	852		993	951	657		939	836	748		757	1112	777		1081	1005	1271		1081	975	756
-604		1090	938	926		1090	894	660		917	776	705		732	1072	796		1099	1004	1268		1093	996	801
-603		1103	1023	849		1054	908	591		877	799	757		774	1091	727		1104	1017	1280		1103	976	808
-602		1089	941	898		1061	909	646		937	770	702		814	1082	721		1045	1016	1279		1080	940	806
-601		1094	928	866		972	848	613		883	835	713		760	1039	736		1126	1020	1302		1121	979	710
-600		1060	971	830		998	880	632		891	748	707		760	1025	700		1048	963	1210		1078	951	749
-599		1136	884	866		1003	909	711		932	742	765		746	1095	772		996	944	1278		1051	925	781
-598		1103	890	884		1053	863	632		890	772	689		743	1010	711		1027	991	1264		1122	995	787
-597		1061	941	857		997	826	682		857	739	754		752	1066	769		1025	935	1192		1128	974	765
-596		1013	930	879		1019	927	653		826	738	689		740	1079	745		1053	1041	1191		1097	1009	720
-595		1076	956	842		983	873	658		845	769	740		747	1096	735		978	935	1184		1035	963	742
-594		1066	930	801		952	828	632		891	753	704		744	1061	757		982	945	1255		1106	915	757
-593		1045	899	830		935	870	613		855	787	664		717	1005	681		1009	940	1240		1070	906	784
-592		968	896	800		978	825	684		831	768	693		701	1004	690		973	929	1235		1066	933	689
-591		989	838	778		902	849	633		877	741	731		694	1025	696		983	928	1194		1001	897	695
-590		1027	865	834		1003	809	581		817	719	681		744	1067	742		997	928	1215		1026	920	683
-589		960	840	858		984	829	605		837	710	715		635	1025	649		1017	882	1167		982	884	700
-588		1001	889	811		887	782	610		796	644	690		691	927	701		949	860	1105		1011	877	675
-587		939	877	754		902	792	574		847	659	669		671	990	724		964	868	1043		959	875	713
-586		925	830	820		949	827	556		799	677	652		652	1061	655		999	931	1218		970	874	666
-585		952	836	803		896	808	561		788	682	649		710	1012	689		988	902	1080		1051	857	708
-584		1024	818	741		900	766	544		832	761	679		662	937	656		1021	856	1213		960	829	665
-583		933	771	751		899	743	535		757	687	682		689	912	643		918	849	1113		1070	861	684
-582		900	806	753		892	712	585		693	678	647		654	972	732		925	808	1143		932	838	685
-581		937	781	736		913	710	564		779	605	665		653	894	667		926	846	1115		924	859	682
-580		942	780	729		827	776	528		728	635	684		590	899	603		881	806	1101		912	779	679
-579		874	732	705		790	701	559		778	660	643		655	918	650		822	811	1010		919	823	647
-578		894	728	717		829	690	540		755	642	687		660	893	661		839	848	1042		838	819	654
-577		886	751	800		867	742	558		754	635	632		621	893	696		877	847	1062		914	807	648
-576		842	714	702		790	705	547		738	655	612		618	843	648		816	792	1041		870	790	614
-575		858	754	730		894	685	524		736	627	622		593	894	653		864	808	1136		862	760	620
-574		853	708	736		792	657	526		741	561	599		636	805	647		792	766	1045		909	762	616
-573		833	640	701		756	695	484		699	582	611		573	771	637		856	766	1016		869	734	647
-572		816	684	670		787	683	456		647	561	631		567	803	670		819	694	1056		842	727	622
-571		847	710	692		725	645	457		710	614	581		606	773	642		792	746	968		866	742	566
-570		809	637	694		749	657	506		660	648	574		576	832	600		783	681	963		832	694	633
-569		814	669	701		737	631	449		643	593	563		552	790	612		802	739	1032		806	703	614
-568		755	636	692		722	600	507		674	557	592		516	692	616		817	699	995		790	701	572
-567		799	674	626		731	607	469		657	544	550		527	710	608		794	728	1019		806	735	588
-566		744	632	680		681	606	463		672	610	565		542	734	609		730	748	1015		828	706	596
-565		732	644	647		658	567	482		602	522	583		461	702	550		758	716	959		765	690	556
-564		776	592	607		702	562	484		686	512	566		528	704	623		766	703	936		774	632	555
-563		734	613	679		697	579	467		653	556	612		547	682	665		779	613	975		799	688	517
-562		770	616	602		688	543	465		622	517	562		519	731	572		769	659	955		686	644	574
-561		772	612	649		639	565	482		616	525	555		488	736	602		750	684	951		724	641	549
-560		727	596	647		667	565	493		604	551	566		498	683	543		771	682	940		749	647	551
-559		725	581	626		713	558	449		603	503	582		443	710	588		718	687	915		741	629	536
-558		664	585	632		677	524	455		627	472	506		483	638	571		676	630	941		727	634	551
-557		718	555	635		684	520	445		619	501	566		464	672	541		741	618	935		751	598	497
-556		737	580	632		651	514	454		618	506	550		512	625	590		714	608	918		689	601	526
-555		678	588	669		625	518	437		683	521	660		490	681	587		685	623	921		715	564	522
-554		731	615	590		601	481	452		581	505	567		481	716	543		665	639	900		669	629	530
-553		676	576	648		612	476	419		569	485	573		461	659	570		661	603	964		741	576	536
-552		680	548	634		602	525	393		590	495	566		449	603	589		647	586	956		667	590	525
-551		658	568	594		598	477	470		608	463	576		446	662	592		662	651	955		683	575	591
-550		681	562	623		611	473	456		611	469	588		424	652	547		731	644	902		634	563	512
-549		746	528	591		621	504	437		539	520	533		456	601	518		656	586	932		645	569	503
-548		676	534	621		617	493	433		579	460	579		438	553	557		670	598	941		627	564	525
-547		658	541	638		589	487	410		626	444	537		419	627	554		650	549	913		644	532	478
-546		710	528	593		512	429	442		551	454	495		437	586	560		651	587	968		654	538	522
-545		661	458	626		559	429	460		621	446	550		385	560	551		664	545	890		614	520	486
-544		653	522	640		566	433	400		527	460	565		431	577	562		640	612	971		622	518	471
-543		650	512	634		591	444	420		559	456	571		451	594	602		621	551	901		601	545	484
-542		627	465	679		582	430	418		555	472	540		434	561	540		635	539	945		612	506	519
-541		668	515	598		511	439	431		565	466	590		394	577	544		660	592	928		636	542	499
-540		626	543	637		536	429	439		510	411	559		439	560	571		659	576	951		644	522	501
-539		673	494	658		548	468	435		525	458	560		401	564	541		657	561	920		596	477	519
-538		684	512	630		529	458	359		559	483	610		421	586	518		697	589	941		616	545	482
-537		657	508	622		567	440	427		518	445	587		379	564	535		605	580	984		608	488	476
-536		635	472	677		562	418	439		562	455	563		383	597	547		643	585	900		572	503	499
-535		611	512	651		529	416	446		555	449	596		407	557	571		668	530	1004		609	540	535
-534		613	547	607		537	436	450		528	459	554		410	540	556		605	534	964		608	520	577
-533		568	501	639		533	466	404		571	492	586		414	536	573		593	588	972		586	486	445
-532		671	483	651		501	398	408		571	417	598		368	552	600		640	575	1003		573	508	478
-531		590	487	667		518	413	449		519	455	557		421	505	508		660	576	995		588	462	486
-530		645	448	722		547	401	436		542	458	563		394	482	543		616	539	950		594	485	533
-529		602	484	631		512	405	465		557	423	584		406	510	588		654	549	950		596	473	496
-528		615	501	651		540	411	442		520	423	602		347	536	575		670	538	1010		606	506	546
-527		611	512	679		529	417	423		543	421	635		395	488	558		651	543	1029		572	494	544
-526		633	503	647		504	428	428		565	440	643		401	509	547		652	542	1006		548	470	537
-525		671	510	658		563	443	450		587	414	615		387	503	568		638	552	1009		560	464	518
-524		659	475	684		522	431	453		536	407	583		408	581	551		658	580	1061		561	519	497
-523		653	547	728		542	421	462		539	442	574		426	511	574		681	590	1053		618	481	544
-522		629	506	715		536	394	450		632	423	624		381	489	581		623	609	1017		558	503	601
-521		653	498	699		547	420	477		550	430	638		411	571	631		710	559	999		595	500	547
-520		641	476	684		562	439	427		558	454	589		392	513	599		677	580	1055		595	514	560
-519		622	549	696		507	441	466		563	435	629		377	493	548		677	568	996		578	552	553
-518		622	510	674		547	381	443		528	461	614		369	539	605		695	597	1038		569	498	596
-517		668	502	734		535	400	512		573	471	685		452	536	624		655	556	1010		584	515	581
-516		642	492	727		561	438	457		554	459	656		425	553	597		655	612	1038		551	517	580
-515		670	530	759		567	431	466		605	459	592		434	555	634		679	581	1049		589	490	588
-514		695	503	780		560	431	459		618	437	656		412	504	598		659	583	1098		582	509	573
-513		699	528	781		532	457	453		562	488	653		460	543	617		688	605	1163		635	504	617
-512		649	545	744		533	435	436		562	460	705		404	538	616		686	656	1073		681	524	568
-511		693	514	726		561	447	432		612	436	667		464	552	664		684	608	1122		630	538	581
-510		684	527	790		599	477	468		581	491	665		445	565	672		691	614	1059		623	507	588
-509		725	559	723		559	437	484		557	452	660		443	604	618		689	561	1200		614	577	600
-508		718	515	746		572	444	504		636	461	666		441	551	626		692	593	1172		687	543	601
-507		705	534	771		581	449	501		650	450	748		451	600	645		673	616	1174		655	541	593
-506		738	545	802		604	487	520		601	478	646		475	551	669		737	620	1151		632	553	603
-505		703	536	835		560	503	527		655	520	672		422	611	626		701	587	1192		635	543	656
-504		749	553	850		590	478	523		636	518	671		430	580	613		724	592	1136		651	505	626
-503		732	583	777		591	469	549		610	501	687		498	652	664		790	637	1246		675	577	657
-502		802	579	763		612	472	551		648	534	718		434	593	655		722	606	1198		693	581	620
-501		805	563	851		636	486	554		647	471	723		432	639	723		747	647	1248		663	573	631
-500		762	581	811		620	514	554		636	522	670		477	618	715		786	641	1186		693	544	624
-499		804	606	831		666	539	527		671	484	813		497	684	685		748	648	1204		691	568	641
-498		731	605	831		626	546	586		644	552	711		481	631	736		741	630	1184		731	619	640
-497		789	565	823		708	521	565		670	576	726		516	673	691		773	669	1171		745	634	633
-496		810	649	829		713	518	580		653	549	757		507	665	694		813	675	1314		680	613	647
-495		792	640	829		745	576	560		709	553	773		550	686	713		792	694	1282		801	620	675
-494		806	654	867		740	565	575		672	565	794		550	752	779		788	755	1270		695	630	693
-493		809	628	892		686	567	551		738	513	731		514	678	699		819	724	1221		732	656	657
-492		825	618	880		730	584	573		719	607	772		503	738	729		867	731	1324		764	617	706
-491		841	665	893		745	565	601		691	599	712		574	682	670		864	696	1389		745	664	695
-490		822	654	861		717	540	623		713	546	815		526	744	705		880	740	1335		811	673	709
-489		841	647	902		725	576	583		750	542	774		548	790	758		831	733	1289		749	669	664
-488		878	700	902		788	582	624		724	603	785		533	742	763		862	689	1331		781	669	750
-487		875	681	960		806	630	635		732	589	811		527	807	743		892	669	1334		828	696	798
-486		902	730	964		776	634	632		805	654	818		546	770	774		909	754	1343		770	709	759
-485		907	752	879		752	624	624		751	661	809		543	787	752		901	757	1350		888	686	721
-484		913	719	961		751	638	616		783	631	837		546	803	741		937	803	1411		837	691	767
-483		952	723	964		850	636	682		747	636	855		576	826	826		894	770	1439		896	742	694
-482		944	758	922		838	718	652		797	685	803		628	854	802		944	822	1384		848	682	780
-481		893	732	1021		851	604	690		777	655	876		644	837	787		904	836	1405		880	746	791
-480		929	765	940		816	654	661		831	633	910		614	811	791		906	833	1485		897	770	775
-479		951	754	1001		859	686	656		785	654	823		585	874	769		957	780	1523		908	738	744
-478		946	771	1045		893	717	685		811	667	875		611	882	804		972	807	1447		884	738	774
-477		996	807	1047		880	694	717		844	651	859		697	926	796		949	768	1519		867	784	783
-476		1002	784	984		859	686	665		785	662	846		625	903	816		1012	789	1531		954	783	779
-475		1034	841	1032		899	702	646		834	747	873		657	912	833		996	852	1509		903	762	812
-474		1035	814	1054		910	742	670		836	674	916		632	972	865		969	877	1516		1010	807	857
-473		992	837	1007		895	757	693		869	719	923		653	966	880		1069	900	1548		994	821	849
-472		1066	831	1038		989	718	752		877	722	926		721	956	848		1002	856	1598		992	877	847
-471		1024	880	1108		938	790	761		921	716	924		704	932	892		1071	917	1544		1024	872	839
-470		1051	882	1095		967	783	734		896	693	904		723	1004	904		1020	872	1618		999	889	839
-469		1085	830	1117		993	767	750		912	725	912		710	982	913		1089	944	1678		1042	927	875
-468		1118	892	1140		1062	810	717		943	730	945		694	1055	890		1091	919	1676		1070	914	895
-467		1172	888	1114		1053	827	755		896	777	1001		715	987	893		1084	933	1705		1058	939	856
-466		1110	954	1051		1036	863	773		898	768	958		724	1020	888		1128	966	1606		1064	925	972
-465		1101	870	1100		995	803	788		951	749	932		741	968	929		1086	943	1612		1029	917	903
-464		1200	923	1133		1039	876	781		916	781	939		737	1011	883		1109	938	1656		1134	960	921
-463		1193	924	1192		1006	798	791		982	754	961		749	1053	925		1114	944	1608		1216	915	945
-462		1159	892	1142		1056	882	791		946	805	955		782	1062	910		1110	926	1691		1084	961	904
-461		1165	988	1097		1035	870	822		986	760	954		748	1081	854		1068	1017	1656		1132	966	932
-460		1141	1001	1153		1021	909	825		1005	829	974		744	1097	914		1131	956	1708		1181	1031	926
-459		1210	920	1157		1024	871	759		928	803	957		773	1077	912		1107	929	1715		1137	928	888
-458		1095	974	1143		1127	865	803		957	805	962		831	1157	908		1115	989	1648		1069	970	940
-457		1213	979	1135		1096	872	823		943	823	1000		820	1023	979		1053	1022	1693		1144	963	927
-456		1224	968	1210		1098	887	793		975	876	1003		791	1160	980		1212	1019	1714		1147	999	966
-455		1228	967	1227		1148	897	806		940	769	965		759	1119	926		1125	960	1680		1163	964	919
-454		1158	936	1211		1139	877	846		1027	792	1010		861	1174	969		1170	1011	1697		1132	993	940
-453		1308	932	1188		1043	874	837		1008	889	1059		788	1200	925		1157	979	1712		1197	975	899
-452		1229	981	1262		1036	894	854		1048	804	990		803	1146	955		1148	1031	1706		1181	989	950
-451		1242	976	1190		1077	909	824		936	826	1046		826	1066	963		1131	1076	1738		1221	1023	941
-450		1258	955	1194		1162	886	884		984	857	992		780	1177	921		1160	998	1740		1250	1049	1000
-449		1216	974	1212		1069	971	802		964	834	962		831	1076	985		1145	1071	1701		1173	1041	969
-448		1256	976	1112		1091	933	798		985	843	1051		786	1137	968		1109	1003	1655		1190	1033	978
-447		1249	984	1177		1148	891	781		1001	783	989		814	1179	964		1195	943	1724		1158	1015	940
-446		1236	1028	1192		1132	947	855		983	827	1020		821	1142	1009		1146	1002	1747		1229	995	959
-445		1273	970	1203		1122	972	846		1000	833	999		847	1100	1012		1135	1010	1706		1098	1018	991
-444		1232	1071	1244		1133	889	854		928	864	1045		837	1215	982		1170	1043	1755		1230	1033	1009
-443		1212	931	1152		1083	955	832		972	768	1003		819	1159	1011		1188	1015	1648		1194	972	896
-442		1232	1007	1134		1069	957	828		955	818	1020		788	1195	970		1151	1026	1721		1237	996	1016
-441		1206	943	1183		1086	895	810		993	876	985		826	1191	927		1164	1064	1709		1103	989	969
-440		1195	950	1153		1052	882	817		931	838	963		875	1139	1013		1144	968	1704		1235	1044	1001
-439		1297	924	1207		1113	925	842		981	752	1009		744	1181	971		1174	1006	1761		1138	1045	963
-438		1184	918	1163		1044	901	893		970	847	958		809	1123	1047		1116	1012	1714		1161	1032	984
-437		1207	959	1204		1036	960	850		981	762	927		838	1130	1000		1126	981	1718		1187	1023	972
-436		1186	930	1124		1163	893	774		985	816	971		760	1068	984		1092	1008	1723		1194	1041	972
-435		1180	885	1148		1030	885	806		934	843	948		770	1129	959		1077	991	1655		1183	969	991
-434		1164	909	1142		1055	888	804		979	788	929		726	1130	971		1129	991	1667		1127	1018	995
-433		1159	886	1145		1092	873	821		1013	758	999		792	1135	1010		1138	994	1605		1148	952	918
-432		1161	939	1179		1096	930	784		978	782	944		777	1162	982		1130	973	1720		1138	983	961
-431		1103	914	1183		1042	908	822		936	810	937		802	1082	998		1061	957	1577		1117	977	961
-430		1128	856	1237		998	857	806		900	743	964		768	1101	944		1071	897	1671		1120	977	1005
-429		1135	884	1145		1053	883	831		915	745	985		771	1098	958		1067	943	1616		1098	939	928
-428		1169	870	1070		971	877	807		944	762	912		745	1065	950		1028	948	1524		1060	975	972
-427		1110	888	1101		1035	848	819		880	718	928		735	1067	821		1053	947	1591		1160	908	916
-426		1079	866	1080		1040	880	772		881	729	914		734	1083	901		1091	985	1640		1171	945	972
-425		1072	783	1095		975	903	780		878	725	967		771	1063	1009		1046	862	1649		1119	938	935
-424		1107	852	1099		1060	796	801		840	739	903		725	992	889		1081	816	1471		1038	915	882
-423		1062	868	1127		961	813	741		945	677	882		755	1063	914		970	893	1534		1088	810	844
-422		983	775	1132		988	793	758		893	708	893		704	1031	950		1030	876	1522		979	845	884
-421		1040	773	1053		961	792	751		799	706	919		747	996	846		977	811	1456		1049	905	875
-420		1049	789	1006		899	790	778		813	676	825		701	1013	867		982	778	1571		1002	880	861
-419		973	831	1047		906	755	728		870	689	803		720	988	872		988	792	1369		976	865	873
-418		1009	767	1020		870	751	722		807	643	839		643	930	887		941	814	1479		972	808	898
-417		1071	736	1059		953	758	747		830	711	810		711	927	888		926	807	1402		1040	829	890
-416		941	835	1010		951	729	732		823	630	843		662	964	825		982	796	1457		985	833	848
-415		927	727	978		865	750	713		743	597	834		628	851	814		897	765	1330		920	732	846
-414		923	732	966		875	676	637		755	636	791		667	868	861		905	755	1312		945	813	771
-413		907	718	919		828	701	664		746	629	821		565	850	827		930	793	1364		956	782	781
-412		901	700	936		825	690	682		712	573	841		609	830	782		885	705	1374		921	744	793
-411		914	620	963		822	636	681		788	587	799		591	862	812		857	750	1321		898	780	787
-410		836	655	891		825	651	606		790	582	793		607	797	839		841	783	1295		845	749	783
-409		895	626	878		820	679	673		731	556	802		630	863	792		854	675	1300		858	741	756
-408		821	639	907		841	657	632		729	536	752		617	845	752		822	743	1249		847	712	741
-407		840	633	848		717	601	638		687	536	741		542	773	787		833	643	1306		856	753	725
-406		808	647	870		776	645	630		684	567	751		561	836	807		816	722	1208		853	699	737
-405		800	644	875		677	611	632		643	573	697		499	740	749		783	695	1268		860	707	772
-404		795	568	820		707	586	554		668	534	712		539	779	799		715	655	1243		757	681	719
-403		801	642	864		742	595	582		657	535	758		551	777	756		821	665	1221		808	669	749
-402		764	566	766		709	595	614		633	504	716		539	754	763		715	627	1172		800	690	719
-401		712	586	795		696	554	563		640	490	674		488	751	757		750	617	1191		793	646	736
-400		776	557	757		690	607	591		631	487	717		522	673	720		718	599	1201		750	671	671
-399		732	555	803		656	557	533		638	495	706		523	714	730		752	695	1128		739	649	714
-398		706	535	814		675	563	527		601	513	668		495	675	704		745	615	1201		747	659	681
-397		660	563	839		650	509	549		569	468	710		493	663	768		673	631	999		735	621	628
-396		645	526	775		625	479	573		620	477	727		479	648	721		680	581	1135		702	573	647
-395		602	536	713		649	478	563		598	442	684		464	629	666		647	584	1100		718	621	649
-394		625	508	717		597	514	556		570	466	685		493	596	690		656	555	1029		681	610	679
-393		648	486	757		571	507	491		538	427	584		446	616	671		649	520	1044		639	558	655
-392		650	529	702		608	476	487		578	446	616		444	604	742		646	537	1095		600	540	593
-391		643	457	718		632	490	518		559	438	661		441	598	643		653	573	1080		663	511	615
-390		635	478	689		572	432	541		523	404	634		472	610	697		640	544	1065		655	511	589
-389		667	442	737		569	470	508		538	441	643		432	599	623		637	524	1054		683	501	628
-388		589	428	722		539	425	517		502	448	594		388	593	654		617	527	968		680	493	611
-387		599	420	682		546	430	452		545	425	624		398	585	614		626	524	955		585	520	606
-386		570	457	711		551	407	464		586	439	629		442	592	678		616	529	1004		637	453	594
-385		570	433	653		553	437	512		518	395	594		410	568	652		635	529	1048		625	500	583
-384		556	436	647		526	447	454		509	369	585		368	503	659		551	498	983		621	531	582
-383		595	381	676		498	376	465		496	376	546		399	504	659		572	501	1001		607	535	596
-382		581	445	672		515	400	423		479	405	633		398	525	642		571	537	996		590	487	544
-381		537	410	677		517	433	469		452	377	589		379	475	629		591	482	962		582	498	598
-380		538	400	638		492	402	459		460	355	592		420	517	628		589	488	957		543	462	575
-379		510	392	670		473	420	482		494	393	582		380	482	606		555	485	925		554	456	587
-378		570	406	682		493	401	462		486	389	616		378	474	603		578	461	909		518	463	562
-377		510	363	655		464	364	435		463	359	548		330	431	615		564	423	890		543	430	556
-376		539	380	603		447	351	458		487	354	564		356	470	591		565	475	938		516	464	540
-375		552	407	612		509	350	463		475	305	574		388	433	604		539	448	914		496	474	572
-374		531	399	653		440	333	440		445	373	534		348	488	584		520	429	868		594	424	600
-373		498	341	618		450	374	416		465	323	529		322	478	535		523	456	912		537	444	480
-372		430	343	576		414	330	452		434	338	518		318	402	544		542	482	828		536	422	495
-371		513	365	659		440	349	437		463	350	571		307	483	575		527	473	965		542	406	502
-370		549	382	622		423	329	452		435	353	533		323	442	561		547	438	940		514	375	549
-369		476	364	597		442	331	400		445	373	554		323	415	580		522	418	967		466	399	517
-368		489	334	600		427	301	405		400	288	521		330	413	566		534	433	914		506	380	491
-367		487	349	578		416	323	440		442	323	512		297	408	566		500	437	924		491	412	522
-366		481	346	596		451	336	416		469	319	582		327	399	561		456	437	885		550	406	523
-365		478	366	620		408	311	415		429	348	531		307	369	544		516	426	872		541	371	505
-364		482	339	572		410	313	393		435	319	537		285	420	551		469	412	856		482	411	535
-363		487	335	612		440	323	412		435	312	557		335	401	579		549	434	895		490	377	478
-362		458	340	636		438	309	425		347	327	551		325	388	610		441	421	893		448	374	565
-361		442	327	641		422	279	416		436	316	556		293	385	517		532	419	928		466	389	520
-360		430	315	566		421	287	453		415	331	529		302	378	579		479	454	871		484	391	527
-359		449	337	564		411	279	439		442	316	546		318	391	566		529	402	899		456	405	527
-358		495	312	622		416	260	415		422	309	569		303	356	606		521	425	921		480	365	525
-357		450	340	585		424	250	376		406	332	514		282	380	548		469	437	864		477	368	500
-356		471	360	560		410	276	451		401	278	575		291	380	577		471	422	938		468	360	545
-355		499	316	627		361	268	414		414	278	602		294	354	618		470	409	981		482	400	542
-354		495	336	587		405	276	448		470	304	611		310	371	532		525	407	912		470	360	530
-353		487	323	640		390	298	460		379	311	597		312	400	553		534	403	965		427	368	527
-352		511	340	647		433	284	382		402	325	611		294	388	571		486	415	1032		448	357	555
-351		520	293	622		389	288	457		399	300	525		289	393	654		510	394	933		446	358	511
-350		437	316	641		372	287	397		409	297	575		299	353	586		531	421	992		475	361	572
-349		469	370	639		401	293	411		393	313	605		313	376	634		514	361	987		479	394	537
-348		486	368	651		373	266	446		433	300	605		310	362	567		507	409	1046		508	378	609
-347		490	330	619		412	288	452		423	323	599		349	409	594		540	406	963		496	380	563
-346		477	336	629		403	279	468		420	281	605		324	388	610		518	420	980		487	406	546
-345		488	317	697		389	308	477		461	279	603		287	340	587		527	413	1051		486	401	548
-344		516	329	692		432	291	498		406	317	637		283	416	646		477	421	1049		467	367	600
-343		490	361	698		456	292	499		404	331	664		334	392	617		527	419	1054		481	407	644
-342		506	340	708		466	314	498		450	374	657		321	406	655		538	424	1071		491	364	577
-341		495	350	714		434	281	516		482	323	673		310	417	663		545	411	1045		489	394	606
-340		529	337	756		401	300	549		451	328	692		319	396	707		542	464	1082		485	423	614
-339		556	339	798		438	287	527		445	333	694		327	427	701		548	416	1175		501	360	659
-338		549	335	741		440	305	523		440	317	686		346	415	704		580	453	1130		555	402	687
-337		551	344	793		450	316	482		472	350	770		328	392	777		548	426	1227		516	384	671
-336		551	351	742		450	315	525		457	308	760		341	393	741		533	444	1114		465	385	687
-335		548	391	928		424	302	603		477	334	745		386	403	778		567	435	1181		513	429	647
-334		607	353	899		484	301	590		517	332	780		364	420	758		581	410	1315		529	388	680
-333		555	371	895		500	333	578		519	375	794		317	433	769		569	457	1204		554	408	670
-332		573	366	915		502	343	629		539	358	786		352	442	860		625	450	1256		554	403	753
-331		579	366	937		508	305	610		510	354	867		352	453	823		602	434	1372		570	405	791
-330		592	383	946		468	344	618		529	345	834		352	465	855		612	458	1381		542	422	758
-329		628	384	1013		548	378	655		542	352	876		419	473	925		606	469	1449		578	430	768
-328		612	375	1057		489	370	756		554	388	848		383	492	875		666	475	1545		594	427	839
-327		628	404	993		512	378	662		556	341	897		395	483	889		633	474	1556		539	443	743
-326		657	372	1043		511	386	650		514	351	861		395	446	863		650	462	1461		643	422	831
-325		624	370	1081		532	396	725		525	353	916		390	453	982		687	447	1495		568	426	829
-324		657	421	1156		523	344	754		621	336	961		422	487	1024		714	485	1639		630	479	972
-323		710	428	1145		568	399	809		559	370	995		440	478	999		683	505	1676		668	477	939
-322		694	416	1165		577	365	775		562	373	956		423	510	1038		699	504	1679		659	480	935
-321		704	405	1181		643	389	851		564	378	1080		444	517	1043		735	481	1654		639	451	986
-320		724	466	1224		593	403	827		632	424	1095		461	523	1148		737	532	1733		682	477	988
-319		714	449	1302		595	401	885		675	394	1121		474	553	1135		731	540	1724		703	455	1024
-318		726	434	1264		673	430	940		585	416	1092		502	539	1121		743	483	1810		705	499	1111
-317		748	436	1321		620	425	942		640	436	1129		530	563	1108		759	530	1892		731	503	1104
-316		751	448	1307		647	449	948		608	412	1132		492	514	1163		745	539	1912		701	532	1052
-315		774	470	1353		609	403	937		679	391	1144		522	579	1210		800	499	1917		709	511	1141
-314		796	474	1405		669	393	972		668	443	1211		503	604	1183		768	516	1960		730	479	1159
-313		787	453	1523		662	400	939		674	461	1274		543	566	1259		812	516	1982		754	524	1219
-312		830	494	1533		728	453	1046		709	421	1231		556	598	1291		847	553	2113		761	545	1233
-311		827	501	1419		753	455	997		701	440	1293		541	605	1219		853	522	2118		753	533	1201
-310		827	496	1582		750	493	1048		714	465	1293		562	633	1340		794	553	2178		778	547	1260
-309		851	511	1550		754	464	1087		765	478	1284		550	621	1333		876	569	2255		802	544	1279
-308		935	508	1582		726	505	1103		752	492	1325		556	650	1327		848	561	2217		772	556	1351
-307		941	534	1699		777	490	1183		803	498	1358		617	621	1460		982	618	2387		851	620	1336
-306		910	555	1717		811	554	1223		806	472	1366		587	688	1466		896	595	2472		854	616	1421
-305		958	575	1877		778	530	1231		798	475	1428		621	656	1459		921	581	2442		849	607	1416
-304		963	538	1953		854	563	1311		811	468	1487		619	724	1564		943	634	2620		899	600	1438
-303		1008	571	1772		858	602	1248		822	461	1485		611	726	1515		988	575	2474		887	638	1508
-302		1016	554	1929		824	545	1321		770	532	1520		656	711	1559		1032	629	2573		888	642	1512
-301		1043	562	1923		859	554	1403		863	521	1546		617	696	1623		997	657	2684		908	611	1520
-300		1090	579	2036		890	572	1409		892	560	1589		654	706	1664		1021	698	2674		894	632	1614
-299		1078	576	1999		915	567	1461		943	541	1587		682	708	1660		1016	637	2712		950	637	1629
-298		1098	587	2070		956	597	1411		882	518	1685		666	780	1719		1001	651	2805		987	620	1687
-297		1146	557	2001		941	593	1356		888	512	1635		724	782	1776		1003	701	2719		910	667	1591
-296		1114	589	2098		954	612	1533		938	574	1820		697	817	1766		1079	636	2875		1016	595	1718
-295		1125	635	2197		979	627	1589		878	539	1736		701	799	1812		1100	668	2862		1031	658	1687
-294		1126	633	2210		981	634	1534		941	555	1744		730	815	1792		1086	692	2953		1050	713	1781
-293		1193	658	2230		1023	655	1654		955	546	1766		820	801	1785		1063	638	3126		975	709	1766
-292		1234	603	2367		1022	660	1681		939	553	1695		730	809	1910		1106	708	2992		1042	691	1828
-291		1198	669	2346		1062	679	1779		981	550	1824		756	915	1918		1109	731	3162		1094	687	1961
-290		1225	667	2383		1110	687	1659		987	633	1875		788	843	1926		1140	667	3164		1084	751	1820
-289		1203	680	2343		1091	641	1670		1006	611	1772		781	873	1937		1134	704	3223		1092	744	1917
-288		1159	676	2385		1051	693	1715		1044	571	1878		772	863	1853		1181	673	3155		1152	742	1944
-287		1235	640	2288		1011	678	1815		981	597	1784		828	860	1869		1174	756	3074		1108	740	1905
-286		1254	676	2387		1029	665	1790		1008	577	1873		812	909	1947		1190	725	3161		1104	756	1961
-285		1205	646	2450		1085	662	1773		1036	607	1874		764	936	1953		1208	732	3175		1113	750	1990
-284		1174	652	2440		1064	727	1739		1036	609	1878		819	936	2072		1121	759	3186		1115	821	1951
-283		1285	668	2525		1114	717	1842		1034	625	1961		840	935	2089		1231	696	3310		1140	784	2014
-282		1241	687	2434		1127	666	1733		1002	616	1883		790	873	2086		1199	711	3284		1155	862	2033
-281		1275	686	2505		1102	742	1809		1036	585	1840		795	906	2035		1207	752	3302		1149	825	2050
-280		1247	677	2496		1111	731	1796		1032	629	1920		821	934	1950		1138	761	3340		1163	764	2082
-279		1242	652	2416		1138	688	1800		973	642	1867		841	944	2064		1210	724	3304		1163	752	2108
-278		1226	696	2433		1124	736	1845		1054	561	1943		793	964	2092		1184	703	3273		1213	804	2067
-277		1203	645	2569		1086	723	1803		1005	637	1836		858	932	2104		1202	780	3269		1150	746	2021
-276		1244	660	2426		1079	695	1888		1013	632	1872		809	929	2136		1130	736	3095		1168	719	1978
-275		1238	712	2438		1102	724	1865		1045	657	1803		845	949	2110		1165	723	3189		1143	766	2049
-274		1260	675	2466		1062	686	1868		987	602	1807		848	974	2078		1190	649	3200		1136	747	2018
-273		1206	711	2476		1113	687	1880		1000	644	1911		845	942	2095		1194	718	3288		1185	786	2069
-272		1246	696	2453		1068	681	1806		1015	580	1816		867	902	2013		1164	684	3163		1145	732	1980
-271		1207	705	2415		1123	698	1813		997	621	1867		815	937	2014		1108	727	3155		1114	770	1944
-270		1301	651	2415		1069	715	1750		1051	595	1844		871	933	2078		1126	658	3087		1160	731	1995
-269		1231	656	2454		1124	709	1826		1013	621	1885		863	944	2181		1145	712	3195		1111	736	2075
-268		1236	707	2472		1094	697	1846		1024	618	1839		859	956	2109		1167	684	3105		1128	769	2015
-267		1239	697	2402		1052	725	1819		931	609	1754		716	913	2039		1157	688	3224		1125	764	1965
-266		1167	632	2399		1088	707	1796		1008	612	1804		786	946	2014		1184	654	3126		1163	727	1948
-265		1248	651	2363		1056	668	1808		980	585	1709		858	950	2014		1060	720	3037		1095	712	1992
-264		1208	626	2212		984	738	1690		978	561	1711		768	927	2021		1157	672	2996		1050	717	1915
-263		1172	623	2339		1040	693	1642		979	615	1748		785	863	1952		1128	644	2962		1097	693	2022
-262		1133	660	2277		1040	682	1648		974	597	1720		835	855	2048		1042	685	2870		1058	715	1976
-261		1286	633	2272		1032	706	1688		986	607	1763		818	871	1941		1132	661	2837		1031	720	1952
-260		1182	615	2231		930	658	1691		966	554	1766		792	846	2050		1031	651	2905		1028	714	1925
-259		1162	624	2111		995	668	1611		915	561	1654		779	848	1966		1023	629	2847		1041	713	1757
-258		1168	625	2201		1004	651	1514		932	542	1628		802	849	1875		1041	608	2783		1015	714	1830
-257		1152	575	2114		966	631	1518		929	555	1703		762	823	1925		1039	607	2752		957	700	1724
-256		1080	613	2161		991	610	1632		934	603	1643		778	807	1935		1016	641	2813		1060	675	1833
-255		1061	537	2062		934	650	1547		900	521	1630		755	817	1842		981	637	2685		1017	701	1784
-254		1059	583	2080		942	580	1543		906	491	1632		710	775	1915		956	605	2653		1048	668	1752
-253		1034	583	2092		885	598	1582		864	512	1516		795	800	1872		1031	592	2659		980	674	1701
-252		1022	568	2047		943	622	1599		855	536	1553		730	818	1841		981	581	2655		919	591	1774
-251		957	574	1921		935	545	1432		895	533	1561		709	770	1802		894	579	2545		936	642	1649
-250		1073	560	1919		864	576	1412		840	506	1549		740	772	1808		925	562	2370		873	631	1634
-249		1000	533	1932		873	571	1443		799	530	1510		635	756	1736		936	579	2324		935	635	1579
-248		920	483	1813		825	566	1397		836	454	1398		679	767	1652		876	519	2352		894	580	1596
-247		917	517	1766		808	578	1444		773	455	1338		651	768	1605		894	525	2277		901	577	1606
-246		903	501	1864		816	548	1336		713	506	1393		644	711	1637		882	510	2255		894	637	1543
-245		942	474	1772		806	565	1410		828	470	1383		662	742	1603		862	511	2234		878	569	1524
-244		886	505	1650		752	510	1232		759	463	1324		641	694	1566		848	522	2154		848	526	1464
-243		906	512	1696		778	552	1257		730	423	1263		594	699	1525		837	516	2010		804	625	1411
-242		846	511	1642		763	513	1277		754	475	1278		622	752	1537		837	498	2160		789	568	1433
-241		871	479	1548		729	532	1167		742	407	1218		571	694	1462		780	508	2026		824	573	1423
-240		819	451	1528		758	495	1195		694	443	1210		560	669	1442		729	483	1961		775	566	1396
-239		829	435	1526		720	456	1070		642	439	1144		549	621	1351		747	533	1890		753	505	1267
-238		744	408	1455		693	433	1077		714	420	1115		532	612	1317		775	489	1839		737	515	1255
-237		740	401	1406		649	447	1108		680	382	1106		547	577	1306		727	453	1763		784	537	1261
-236		807	423	1429		657	451	1056		686	358	1011		504	613	1321		668	457	1646		681	456	1225
-235		718	363	1369		653	388	1004		588	371	979		459	586	1240		719	442	1741		694	455	1238
-234		668	393	1334		605	419	982		576	379	1052		525	558	1268		746	443	1654		691	478	1084
-233		652	389	1257		649	372	940		603	396	1025		500	528	1227		680	438	1583		673	460	1131
-232		618	383	1218		528	372	859		535	365	981		483	535	1183		660	420	1528		641	430	1065
-231		605	341	1209		556	398	876		544	365	920		433	522	1108		609	402	1431		671	437	1005
-230		625	355	1200		521	357	842		502	342	932		462	521	1103		658	391	1534		608	403	983
-229		593	340	1146		556	377	832		536	314	898		414	523	1089		608	397	1437		608	443	1008
-228		612	353	1127		541	383	818		512	319	925		481	476	1106		587	412	1410		621	457	941
-227		565	322	1048		511	327	722		483	312	792		421	470	953		606	376	1364		575	419	912
-226		520	315	1045		468	309	748		458	305	825		380	440	1041		565	379	1287		522	374	905
-225		511	303	1033		510	305	727		452	288	789		394	455	990		545	338	1228		535	427	881
-224		469	306	909		440	332	729		474	294	801		365	443	870		520	345	1180		546	386	861
-223		515	276	963		514	327	714		438	279	746		328	438	905		532	328	1217		528	409	856
-222		512	306	873		430	299	637		463	295	691		360	434	886		525	341	1160		535	371	825
-221		488	279	886		423	300	619		438	245	652		349	402	835		486	323	1101		505	345	798
-220		461	258	808		402	312	636		414	237	673		366	423	838		534	334	1115		463	396	744
-219		420	263	852		424	317	605		404	295	630		330	389	794		478	296	995		484	327	728
-218		444	255	800		416	264	600		422	273	662		332	400	792		493	317	1013		471	359	721
-217		490	236	723		382	274	563		405	243	647		352	386	794		467	330	1014		430	322	711
-216		380	251	765		357	274	611		388	217	563		275	404	762		479	303	933		433	373	689
-215		388	240	741		374	273	541		388	248	628		298	364	711		433	317	938		447	338	724
-214		369	220	693		318	260	514		376	230	601		294	330	653		406	272	879		435	323	598
-213		377	219	692		313	266	521		350	216	525		281	375	661		426	287	882		437	302	619
-212		363	234	637		316	233	524		366	246	489		270	328	654		411	298	765		422	321	586
-211		401	217	691		284	256	521		366	228	550		258	335	648		460	295	860		440	361	595
-210		367	193	639		296	236	519		331	206	568		264	333	595		378	303	794		384	298	573
-209		343	205	584		317	254	473		318	195	487		270	309	592		418	280	762		426	297	544
-208		346	197	569		273	225	400		316	235	461		262	320	619		387	285	777		400	315	558
-207		384	216	558		281	221	433		297	187	457		204	324	552		376	308	699		386	280	532
-206		298	193	528		277	200	421		275	180	412		213	311	514		394	237	723		386	283	505
-205		291	195	551		309	213	393		297	164	424		245	314	510		360	283	705		359	294	494
-204		307	201	513		266	201	358		287	203	423		245	292	539		396	274	652		350	278	471
-203		331	196	461		263	181	359		287	168	475		206	288	528		333	249	637		372	275	423
-202		306	192	510		277	212	362		273	171	441		224	270	469		348	282	631		365	305	442
-201		298	224	500		258	185	342		293	203	402		206	297	458		327	253	624		392	297	516
-200		333	194	473		255	192	360		265	207	411		208	268	468		347	253	599		307	272	480
-199		306	176	497		255	195	331		259	189	358		195	251	454		347	263	611		374	263	423
-198		294	203	460		244	183	346		269	185	387		201	296	478		360	281	593		326	275	426
-197		274	179	398		233	188	314		235	197	307		178	262	436		358	223	555		372	275	407
-196		273	175	476		228	183	311		278	187	365		217	240	385		360	243	541		353	258	448
-195		271	185	393		243	175	293		234	176	369		196	263	407		304	245	529		345	298	406
-194		267	181	397		220	180	274		257	199	327		196	251	412		317	251	534		328	237	402
-193		246	168	409		243	153	315		257	181	316		206	242	408		313	244	544		312	256	375
-192		274	154	386		221	164	312		252	184	361		192	227	390		320	246	524		330	249	394
-191		245	164	360		216	149	257		241	189	314		188	242	374		302	257	479		324	228	357
-190		253	156	382		190	161	284		238	165	324		181	225	330		303	263	512		302	235	367
-189		278	179	332		187	171	280		222	161	283		196	205	345		304	235	461		318	252	352
-188		226	168	415		228	135	288		223	176	367		198	232	345		335	228	441		324	241	310
-187		245	163	362		203	163	271		218	128	305		162	224	334		318	242	468		348	244	339
-186		247	166	383		207	125	293		220	183	294		162	260	345		305	259	496		327	216	344
-185		234	158	330		181	147	283		231	170	259		157	241	322		265	240	462		274	227	318
-184		243	155	359		181	145	272		213	177	303		151	216	333		297	251	468		304	242	345
-183		230	202	360		204	139	271		228	156	275		192	202	303		300	273	465		312	222	314
-182		243	156	334		187	149	207		223	159	261		181	221	329		278	255	438		301	237	283
-181		222	166	345		205	153	239		208	158	298		177	232	305		289	244	416		259	257	302
-180		233	160	346		179	133	240		221	164	238		173	223	281		273	234	410		313	232	306
-179		211	165	337		202	147	217		217	157	252		165	227	309		281	236	428		297	250	315
-178		233	161	345		213	153	240		203	157	285		171	199	311		290	239	398		299	233	279
-177		202	132	274		201	120	217		214	145	228		137	188	297		330	237	422		282	250	296
-176		239	148	305		162	132	220		215	138	233		134	184	270		280	244	379		299	245	267
-175		196	159	322		167	140	182		205	127	227		160	189	249		264	231	327		266	237	277
-174		182	155	285		198	113	205		223	154	239		151	207	269		273	250	362		325	259	257
-173		227	121	292		186	126	185		211	153	235		129	222	262		291	234	384		302	224	258
-172		194	162	269		171	103	166		250	150	207		142	184	242		305	254	351		318	231	293
-171		207	148	265		189	128	206		193	163	247		132	222	221		260	237	355		246	221	240
-170		204	162	283		166	121	198		188	142	231		166	197	241		293	254	352		301	261	261
-169		192	153	239		172	126	191		194	180	218		142	191	256		306	252	352		261	234	241
-168		192	123	244		153	123	159		174	146	191		143	223	245		299	257	319		282	224	230
-167		177	158	254		170	149	190		182	137	223		132	199	239		284	253	320		321	254	224
-166		194	165	248		164	100	168		179	164	209		148	193	221		252	245	316		328	228	224
-165		166	129	221		156	139	197		191	144	194		123	201	202		308	259	319		288	242	180
-164		151	138	209		141	110	162		181	136	174		116	182	210		278	258	289		287	238	199
-163		195	124	225		126	102	164		190	130	200		107	201	236		286	261	318		257	226	214
-162		194	117	238		154	114	188		183	166	184		124	173	201		284	254	306		279	286	218
-161		159	107	221		129	90	147		185	153	168		114	189	204		282	262	307		319	224	217
-160		187	129	214		137	101	172		158	139	180		93	186	193		250	252	248		250	256	200
-159		171	125	217		146	87	145		158	132	185		124	151	187		279	292	285		301	241	187
-158		135	115	205		133	112	131		157	134	178		98	189	182		255	259	261		312	285	157
-157		178	117	204		115	106	154		155	124	178		121	176	203		291	269	251		292	271	186
-156		158	99	214		149	101	139		139	123	177		118	158	188		265	265	237		285	284	173
-155		156	119	192		108	100	116		175	147	169		125	176	159		238	308	226		223	234	178
-154		150	122	174		96	109	139		151	149	142		114	174	159		268	270	245		253	290	167
-153		154	132	167		122	82	124		132	133	135		108	154	186		287	303	221		277	262	158
-152		140	125	179		115	75	120		134	107	150		97	173	164		301	260	229		246	246	112
-151		127	105	150		129	77	134		141	126	130		87	148	138		297	287	212		282	264	148
-150		148	121	146		115	84	95		143	155	139		96	128	164		246	226	212		255	265	141
-149		112	100	131		117	92	102		134	115	106		111	150	165		271	255	211		264	260	145
-148		109	70	161		101	71	136		141	131	128		104	147	153		278	271	198		287	257	131
-147		114	95	132		115	96	92		141	121	129		94	140	149		240	297	187		290	244	140
-146		120	95	162		110	77	107		137	133	126		73	132	130		261	277	175		255	243	126
-145		150	91	141		99	80	104		125	114	114		91	140	129		273	268	161		290	272	110
-144		129	98	125		89	87	85		118	133	116		86	139	133		263	292	150		292	251	137
-143		122	92	123		121	75	95		130	114	118		80	150	118		233	273	144		270	258	124
-142		110	103	115		82	70	87		129	105	100		83	130	120		276	279	160		278	240	103
-141		106	119	124		105	79	95		103	125	122		94	105	120		235	291	149		253	241	112
-140		119	101	119		78	54	90		103	135	93		88	137	117		243	295	170		282	221	103
-139		120	78	125		91	64	68		112	121	112		69	113	117		236	293	161		304	244	103
-138		108	107	103		91	65	80		104	107	86		78	121	117		257	247	144		263	246	97
-137		86	59	112		94	65	63		96	106	110		85	116	94		285	239	147		275	260	112
-136		109	68	103		78	77	82		120	120	108		84	141	119		251	259	146		279	253	106
-135		108	78	97		99	50	72		110	87	95		63	131	106		263	259	136		234	238	101
-134		89	81	87		78	54	68		106	114	93		70	144	82		224	242	137		269	210	84
-133		97	90	88		83	64	63		112	84	81		73	114	83		228	232	122		224	228	91
-132		108	93	102		62	59	54		94	110	92		61	119	80		210	227	127		245	219	85
-131		93	70	81		62	58	69		91	86	73		66	111	91		212	251	133		248	202	85
-130		83	64	91		75	61	65		97	107	95		50	118	112		240	243	114		212	236	71
-129		91	69	85		58	56	54		75	74	80		59	92	87		184	228	119		232	180	86
-128		88	63	81		63	49	75		90	82	88		69	106	104		207	202	130		208	221	78
-127		87	76	78		72	55	63		95	74	63		76	95	99		243	247	127		196	208	80
-126		86	63	86		59	49	49		94	95	83		53	94	83		218	210	105		231	203	79
-125		76	72	74		75	52	44		100	72	59		51	87	64		200	196	127		240	175	94
-124		95	72	76		54	49	39		90	74	66		56	95	72		198	210	110		206	172	60
-123		62	63	88		63	47	50		80	76	93		51	106	72		186	201	117		200	174	84
-122		77	59	71		51	48	43		80	73	81		78	103	78		186	193	107		194	186	66
-121		76	82	83		78	58	49		88	67	73		65	98	68		191	176	99		141	159	61
-120		83	58	81		65	54	59		77	58	72		49	103	79		187	189	96		186	202	67
-119		97	69	72		51	39	45		91	68	60		41	84	77		182	161	105		164	169	86
-118		87	58	70		70	56	51		83	56	80		61	89	71		168	176	110		164	154	83
-117		74	63	70		65	54	45		74	72	69		47	82	72		162	137	101		166	150	83
-116		58	52	59		60	44	57		71	40	68		42	74	79		142	149	109		159	144	74
-115		61	64	93		73	39	49		59	74	86		51	81	76		169	131	115		153	135	71
-114		75	45	66		52	42	55		79	70	77		66	108	90		165	145	106		147	134	76
-113		85	61	84		69	53	64		74	60	68		65	71	66		163	129	114		140	123	75
-112		70	59	57		67	32	47		63	61	64		45	70	72		159	135	98		152	152	58
-111		69	57	76		53	59	43		71	50	69		62	72	73		138	146	115		138	133	69
-110		69	62	77		58	55	54		79	68	59		45	79	82		150	132	123		141	134	76
-109		80	58	79		55	52	38		77	69	63		60	76	76		123	121	123		159	108	82
-108		76	56	81		56	41	40		78	76	66		47	95	93		131	140	113		126	107	86
-107		79	50	84		63	46	61		69	58	80		50	81	89		131	133	110		126	114	82
-106		55	59	64		65	54	54		66	80	71		61	73	89		132	118	88		128	116	61
-105		68	44	83		57	43	54		70	59	68		64	88	101		144	124	113		118	119	81
-104		80	66	76		56	39	61		67	67	72		56	70	83		125	128	118		128	123	63
-103		76	58	99		50	45	51		86	70	84		59	68	78		136	136	104		109	128	80
-102		66	66	67		59	52	64		81	51	79		55	71	83		126	117	112		125	112	74
-101		64	68	80		60	54	52		62	65	83		58	74	93		119	114	106		112	113	83
-100		67	62	89		65	46	57		77	58	81		58	93	90		136	118	123		121	111	77
-99		70	70	86		87	56	61		65	57	78		64	82	92		118	113	133		122	118	64
-98		88	55	75		75	66	67		81	67	92		66	92	126		119	89	136		129	96	83
-97		82	55	86		69	46	67		94	51	88		68	108	89		116	105	125		118	101	80
-96		83	61	92		68	52	58		71	66	81		52	80	101		125	112	115		115	84	90
-95		76	67	75		63	57	74		101	68	93		63	97	108		110	110	135		133	91	89
-94		73	51	95		74	63	62		79	71	77		66	91	113		124	114	111		133	101	98
-93		86	56	97		80	50	67		85	51	84		66	110	103		134	88	149		111	104	87
-92		68	54	96		75	55	51		85	71	106		79	92	108		121	117	125		128	100	84
-91		100	70	79		88	66	68		78	69	82		81	94	107		103	98	110		124	94	81
-90		93	69	93		92	64	78		85	73	112		75	96	116		119	109	141		136	97	97
-89		72	57	94		61	56	83		90	71	108		74	90	111		123	99	134		118	106	86
-88		96	65	99		94	57	86		89	76	94		59	99	118		138	88	117		116	86	105
-87		99	70	93		75	70	81		89	72	111		84	88	125		126	112	127		128	105	97
-86		117	74	103		77	68	78		94	75	102		77	117	115		139	100	142		135	109	114
-85		105	62	107		89	83	68		92	64	100		91	97	115		129	103	158		113	97	137
-84		98	76	118		92	78	80		85	78	117		85	129	142		133	111	180		122	129	111
-83		99	75	133		82	69	70		118	75	135		80	87	146		130	112	158		138	106	111
-82		96	80	119		86	67	89		89	77	115		79	103	130		129	104	160		135	88	116
-81		104	92	113		102	70	100		101	86	122		72	109	139		131	105	182		139	112	126
-80		111	88	138		96	78	94		96	75	121		98	104	159		127	105	153		151	110	146
-79		92	97	137		95	76	92		107	86	126		86	117	147		147	94	175		140	126	143
-78		114	82	128		98	71	90		111	61	149		109	118	163		145	125	193		147	141	151
-77		109	73	129		102	68	97		115	71	137		97	124	153		145	133	201		153	129	141
-76		101	87	140		118	71	120		118	90	149		94	135	163		147	100	183		139	115	166
-75		105	64	142		106	95	117		117	102	133		105	102	193		153	100	191		139	123	138
-74		112	88	151		111	89	103		126	78	158		92	126	157		167	106	230		168	118	155
-73		124	90	158		129	86	119		130	87	198		104	143	190		160	124	219		177	118	174
-72		116	104	168		128	91	121		143	92	188		94	139	196		150	122	217		184	121	186
-71		127	87	149		117	97	135		135	91	189		100	154	201		175	136	222		173	164	192
-70		135	103	182		119	92	129		136	90	172		124	149	221		156	113	241		181	158	185
-69		149	83	202		115	91	128		130	96	182		106	139	233		211	125	247		209	144	186
-68		155	78	218		133	117	149		136	99	197		117	148	214		173	139	260		166	143	217
-67		150	96	222		161	108	167		150	73	212		139	165	228		182	111	290		169	159	236
-66		154	100	195		131	108	150		157	100	211		128	151	245		202	117	270		171	172	226
-65		160	109	203		142	121	159		166	98	225		116	180	255		180	148	321		225	152	262
-64		155	104	241		140	120	167		150	106	218		116	182	280		194	139	317		203	174	254
-63		171	105	276		175	130	200		180	102	255		136	196	309		223	168	334		212	177	267
-62		168	105	225		183	131	213		189	115	242		130	223	319		206	168	337		230	167	267
-61		164	116	282		182	119	197		184	112	268		142	188	345		210	164	380		233	158	318
-60		169	110	284		207	147	181		192	130	244		147	184	327		258	159	377		269	202	314
-59		184	125	273		159	181	230		193	134	282		152	210	371		256	176	391		223	194	308
-58		168	98	336		182	148	212		201	138	303		167	183	395		265	176	415		283	186	350
-57		205	112	317		204	157	252		192	120	322		163	212	391		242	177	458		250	204	379
-56		254	142	314		198	196	229		206	123	329		160	236	471		264	225	459		298	230	375
-55		206	157	364		227	174	271		229	157	371		187	248	447		280	174	510		273	232	493
-54		239	145	354		210	178	263		232	138	375		203	263	472		299	224	582		324	238	479
-53		252	158	410		291	202	291		269	158	439		205	284	502		320	192	573		329	245	491
-52		246	138	416		263	187	322		263	166	432		215	292	539		312	218	613		372	272	515
-51		259	163	476		289	210	329		268	196	445		207	296	593		327	217	674		360	261	577
-50		268	160	531		262	248	356		290	199	531		251	310	610		348	230	690		371	237	564
-49		319	163	553		288	221	409		268	193	502		267	301	673		352	265	717		391	272	604
-48		322	168	535		368	272	401		324	189	544		265	347	660		381	257	767		405	304	603
-47		305	193	619		354	238	418		305	198	560		292	364	758		387	260	795		441	305	609
-46		327	197	612		345	265	419		371	197	627		311	353	728		419	266	896		478	305	667
-45		358	213	647		378	246	486		355	233	604		301	375	802		431	300	951		470	350	718
-44		366	228	719		360	307	501		381	224	649		315	394	880		446	320	989		501	358	769
-43		379	231	778		424	332	572		413	224	660		358	436	940		502	281	1054		558	386	812
-42		439	241	882		438	340	611		433	264	761		372	450	1084		514	315	1108		596	408	890
-41		468	277	908		470	338	684		490	286	855		473	483	1102		531	317	1207		606	430	913
-40		479	237	941		496	381	655		521	274	828		394	486	1171		553	345	1208		625	455	926
-39		536	279	992		512	414	757		526	318	946		427	480	1226		581	370	1457		666	458	1032
-38		545	307	1014		527	411	787		568	282	963		498	530	1289		590	404	1437		700	494	1068
-37		583	297	1179		574	429	882		573	305	998		498	520	1438		670	380	1584		713	543	1099
-36		643	333	1192		591	458	869		608	316	1122		519	639	1545		659	404	1693		778	568	1211
-35		647	321	1333		648	480	977		636	349	1222		575	627	1585		671	457	1797		780	520	1339
-34		662	336	1533		705	516	1058		665	368	1334		590	671	1737		738	450	1892		852	610	1404
-33		737	352	1648		753	554	1215		767	416	1361		646	743	1900		764	448	2081		906	575	1460
-32		837	376	1609		831	554	1251		741	423	1491		608	735	1901		812	471	2130		873	658	1500
-31		829	407	1731		848	548	1271		810	428	1578		703	818	2005		852	522	2315		942	718	1588
-30		903	454	1847		871	609	1393		867	454	1619		670	821	2096		919	536	2528		988	700	1759
-29		937	437	2114		927	675	1460		881	431	1715		746	871	2242		934	570	2763		1168	775	1768
-28		981	497	2158		999	629	1679		970	468	1828		790	881	2283		984	540	2823		1131	710	1950
-27		1071	496	2373		961	761	1724		1038	505	2013		860	965	2478		1031	590	2984		1195	776	2024
-26		1036	538	2372		1029	706	1736		991	506	2161		861	989	2658		1092	600	3221		1258	795	2194
-25		1192	516	2667		1167	743	1880		1009	537	2157		971	998	2733		1089	625	3401		1333	895	2246
-24		1190	595	2762		1156	872	2065		1155	556	2300		957	1040	2805		1183	656	3717		1364	887	2489
-23		1242	596	2856		1209	796	2142		1190	569	2371		1012	1048	2862		1145	635	3982		1351	889	2492
-22		1341	617	3094		1353	875	2260		1233	554	2502		1079	1144	2953		1343	748	4207		1448	940	2665
-21		1469	655	3332		1437	976	2329		1282	636	2762		1062	1205	3148		1416	743	4444		1448	951	2717
-20		1488	654	3472		1497	957	2443		1276	651	2921		1148	1216	3310		1422	701	4730		1674	963	2885
-19		1553	729	3650		1567	986	2493		1319	630	3028		1213	1248	3213		1455	787	4751		1593	993	3096
-18		1662	699	3765		1615	1001	2793		1385	698	3129		1295	1328	3435		1531	818	5056		1728	1079	3301
-17		1677	768	4138		1678	1051	2946		1443	715	3323		1279	1424	3649		1617	833	5581		1805	1093	3435
-16		1812	745	4289		1703	1068	3102		1521	724	3340		1329	1404	3724		1742	899	5640		1849	1138	3488
-15		1850	850	4466		1856	1115	3213		1647	701	3421		1384	1473	3877		1775	880	5908		1840	1257	3589
-14		1920	875	4711		1898	1181	3289		1743	767	3654		1527	1503	3900		1804	883	6208		1918	1207	3809
-13		2004	874	4796		1875	1216	3479		1605	798	3807		1435	1487	4148		1875	923	6287		1976	1223	3849
-12		2142	950	5014		2087	1242	3550		1751	874	4137		1554	1606	4197		1913	955	6703		2084	1324	4123
-11		2274	981	5451		2188	1321	3782		1836	815	4200		1654	1725	4423		1974	1024	7162		2187	1343	4127
-10		2345	1020	5517		2162	1373	3753		1830	853	4372		1603	1661	4409		2024	927	7242		2146	1402	4391
-9		2400	1045	5694		2258	1320	3959		1851	907	4422		1641	1705	4414		2104	1039	7691		2345	1444	4375
-8		2489	1043	5897		2343	1475	4184		2093	941	4565		1682	1737	4615		2171	1068	7965		2268	1427	4650
-7		2562	1090	6138		2467	1454	4274		1972	941	4780		1825	1811	4711		2330	1037	8343		2308	1465	4785
-6		2764	1154	6438		2509	1481	4475		2103	976	4929		1784	1809	4724		2362	1129	8632		2459	1497	5008
-5		2789	1237	6695		2623	1522	4705		2152	939	5149		1885	1943	4735		2426	1106	8792		2441	1578	5386
-4		2914	1181	6737		2646	1567	4726		2204	1060	5196		1903	1948	4913		2409	1172	9167		2522	1482	5130
-3		2879	1214	7091		2709	1550	4754		2262	1079	5228		1910	1971	4871		2419	1123	9338		2584	1577	5234
-2		3093	1259	7281		2799	1604	4979		2293	1107	5393		1955	1944	5079		2566	1166	9555		2732	1555	5554
-1		3134	1284	7363		2826	1527	4981		2229	1030	5564		1945	2039	5030		2529	1184	9642		2646	1612	5378
0		3149	1342	7299		2785	1595	4941		2292	1119	5463		1973	2011	4996		2639	1269	9909		2551	1647	5501
1		3217	1382	7491		2847	1553	5117		2318	1098	5536		2006	2054	5133		2644	1269	10077		2577	1543	5539
2		3025	1367	7393		2733	1532	4999		2335	1103	5520		1917	2061	4890		2718	1260	10148		2658	1636	5460
3		3097	1387	7439		2823	1611	5073		2310	1119	5661		1971	2016	5144		2718	1299	10128		2443	1574	5531
4		3098	1353	7314		2747	1551	5001		2328	1026	5635		1901	1888	4990		2728	1280	9983		2544	1576	5354
5		3174	1331	7231		2679	1514	4929		2283	1070	5447		1846	1901	4959		2575	1171	9774		2507	1559	5353
6		3089	1317	7440		2710	1510	4888		2380	1100	5329		1843	1995	4863		2707	1203	9898		2515	1532	5204
7		3081	1242	7211		2608	1498	4648		2291	1123	5239		1778	1873	4753		2526	1228	9739		2399	1532	5067
8		2968	1305	7043		2697	1496	4705		2309	1126	5315		1779	1837	4649		2576	1249	9680		2387	1454	5089
9		2950	1264	6988		2481	1342	4547		2282	1028	5162		1776	1807	4650		2571	1187	9376		2351	1458	4869
10		2836	1251	6575		2407	1411	4313		2307	1031	5208		1738	1690	4587		2586	1169	9034		2203	1359	4615
11		2700	1277	6622		2290	1316	4196		2209	1045	4943		1705	1689	4427		2434	1207	8992		2255	1347	4453
12		2794	1148	6458		2243	1299	4054		2116	947	4903		1608	1573	4345		2394	1220	8916		2205	1347	4433
13		2692	1234	6358		2228	1228	3929		2154	1024	4862		1565	1709	4398		2444	1167	8406		2085	1340	4356
14		2490	1102	5988		2083	1275	3894		2034	915	4797		1547	1543	4169		2334	1176	8384		2083	1272	4256
15		2522	1080	6007		2001	1161	3625		2047	921	4626		1471	1468	4020		2227	1167	8023		1996	1252	4101
16		2418	1081	5724		1977	1196	3556		1922	970	4372		1472	1324	4010		2237	1157	7884		1911	1167	3778
17		2338	1093	5501		1909	1077	3163		1981	891	4371		1400	1375	3864		2157	1029	7584		1891	1185	3649
18		2229	1053	5222		1769	1091	3146		1829	867	4139		1339	1319	3671		2046	1040	7191		1855	1126	3533
19		2088	945	5019		1669	1023	3060		1836	856	3960		1262	1312	3656		1953	1038	6998		1813	1124	3451
20		2078	947	4842		1647	978	2744		1668	835	3899		1178	1235	3525		1953	1000	6792		1648	1083	3311
21		1963	918	4546		1507	918	2685		1641	861	3574		1144	1182	3304		1898	975	6433		1672	1043	3091
22		1935	896	4465		1502	951	2454		1556	809	3547		1112	1180	3221		1774	932	6273		1577	981	2938
23		1799	811	4196		1371	880	2495		1541	833	3336		1051	1081	3160		1805	933	6107		1462	972	2849
24		1777	814	4090		1415	828	2394		1419	747	3249		1030	1051	3033		1742	949	5842		1480	911	2765
25		1728	806	3944		1229	801	2279		1478	741	3065		975	1043	2945		1630	885	5692		1436	892	2545
26		1568	805	3740		1177	766	2196		1371	701	2988		980	936	2797		1559	883	5027		1377	882	2493
27		1590	746	3641		1172	750	2002		1317	677	2864		869	947	2587		1519	896	4939		1271	825	2354
28		1453	730	3326		1086	688	1868		1294	678	2597		915	900	2466		1448	817	4620		1218	754	2201
29		1361	670	3133		1006	692	1719		1246	658	2624		780	802	2338		1375	851	4435		1185	763	2092
30		1363	648	2978		955	620	1684		1144	587	2351		696	763	2228		1344	821	4285		1095	733	1823
31		1335	629	2692		974	603	1461		1115	604	2322		670	727	2182		1256	765	3941		1048	650	1762
32		1206	645	2669		899	538	1414		1111	573	2282		659	688	2140		1255	678	3788		944	618	1603
33		1152	588	2378		913	562	1345		997	556	2184		667	689	1931		1198	687	3626		959	610	1568
34		1118	588	2373		797	494	1213		985	553	2057		614	673	1790		1131	687	3387		979	578	1429
35		1031	524	2206		785	494	1143		974	505	1919		552	608	1721		1053	634	3264		889	532	1372
36		1013	508	2164		694	464	1100		880	482	1841		535	555	1650		1079	616	3084		796	522	1206
37		1008	507	1878		674	438	963		830	489	1657		497	584	1607		1046	599	2738		790	478	1144
38		948	491	1880		640	414	937		878	436	1588		501	523	1503		986	602	2751		683	526	1232
39		843	461	1752		623	412	873		745	434	1542		467	547	1357		946	566	2559		706	487	1148
40		840	431	1561		584	394	837		806	440	1475		451	471	1282		913	554	2319		653	472	953
41		801	451	1573		528	393	823		710	449	1403		436	500	1248		896	551	2214		638	427	952
42		785	430	1482		568	344	680		688	437	1310		390	429	1122		794	524	2088		577	423	906
43		756	467	1347		484	353	626		616	374	1285		408	452	1068		811	523	2052		571	422	900
44		667	381	1270		450	315	622		647	408	1225		362	407	1024		692	509	1824		571	395	792
45		676	409	1200		456	325	579		604	370	1168		340	373	930		745	514	1815		520	365	719
46		615	397	1148		427	297	545		627	367	1142		336	380	905		671	474	1706		500	363	712
47		633	368	1015		394	278	505		575	342	1019		321	380	867		682	461	1540		507	330	687
48		513	370	978		414	261	483		515	317	953		323	364	783		650	478	1482		450	361	595
49		546	330	944		402	265	413		543	315	923		292	345	766		603	451	1425		421	324	646
50		530	303	919		329	247	428		494	305	867		283	329	763		578	416	1323		405	305	576
51		574	329	842		361	216	400		504	319	852		289	294	694		608	372	1327		399	300	562
52		544	306	890		319	281	372		482	320	813		273	306	724		557	432	1303		389	303	530
53		515	316	826		323	248	317		462	315	760		265	302	663		545	379	1234		364	290	502
54		452	324	767		261	202	332		481	250	801		216	284	638		537	356	1109		366	272	495
55		456	284	729		279	204	313		462	284	706		250	252	581		526	372	1030		395	266	453
56		406	266	696		288	204	313		403	286	716		223	235	573		468	373	1039		343	255	404
57		425	258	642		285	198	280		372	289	739		224	246	529		538	332	971		315	220	390
58		422	260	639		247	203	263		371	259	666		224	270	511		460	303	988		291	245	370
59		417	284	579		245	195	269		374	265	617		204	254	477		370	326	870		309	210	382
60		383	238	554		289	194	256		398	244	625		187	226	466		409	295	886		268	233	367
61		353	280	511		254	182	216		388	252	599		200	232	459		382	309	816		311	241	279
62		389	258	551		215	184	229		337	232	593		207	228	444		396	301	810		265	229	304
63		352	244	543		233	176	206		308	238	564		200	235	453		367	336	785		281	215	306
64		334	260	458		242	147	202		319	230	573		170	214	405		373	282	793		254	191	295
65		357	254	474		236	158	226		330	210	526		195	213	391		373	293	735		287	226	299
66		322	217	443		201	163	202		288	209	520		171	211	390		342	310	726		261	188	291
67		309	233	423		226	162	182		312	218	496		166	199	385		339	273	712		271	228	294
68		361	215	443		216	176	226		304	228	523		151	212	399		379	264	635		252	198	254
69		301	195	419		236	160	200		300	233	494		177	200	427		341	273	592		217	205	274
70		299	253	398		213	160	197		294	221	437		191	219	347		326	288	612		242	171	260
71		308	210	394		234	140	169		290	218	446		137	195	353		318	289	619		226	212	249
72		284	250	380		211	145	166		294	205	423		171	213	325		319	267	562		249	175	228
73		301	228	390		201	141	175		258	219	421		149	199	338		351	258	548		231	205	232
74		288	225	369		204	146	147		291	217	478		180	179	326		326	239	615		230	173	208
75		319	193	356		207	137	154		284	195	410		174	166	309		321	264	536		218	199	198
76		275	200	330		195	155	153		259	202	443		163	176	319		323	245	495		220	162	229
77		262	185	316		196	141	181		259	183	439		142	180	304		281	266	532		211	179	213
78		302	221	353		213	139	160		268	195	400		134	203	282		302	232	497		242	240	210
79		264	207	356		195	145	162		262	188	396		178	179	314		267	226	494		240	198	222
80		273	188	316		204	144	160		228	185	375		150	176	306		275	235	470		201	191	199
81		271	188	278		210	176	139		254	198	398		135	174	276		286	267	477		214	190	184
82		271	185	282		196	134	148		271	199	352		145	161	305		270	238	486		197	180	189
83		257	210	295		195	156	170		252	194	391		163	180	291		312	247	467		192	194	160
84		255	196	309		216	136	153		240	185	351		153	198	291		318	243	487		233	192	210
85		267	183	287		194	141	148		246	195	352		135	184	310		280	239	470		231	203	210
86		266	197	271		211	143	139		249	177	357		171	186	272		280	232	474		230	174	204
87		240	196	272		189	155	149		262	186	354		146	182	302		286	210	466		211	188	211
88		261	170	267		200	157	143		270	195	374		158	176	283		266	223	446		220	174	189
89		243	179	281		188	155	156		229	177	354		160	202	294		273	237	438		251	175	194
90		288	172	292		186	124	140		238	144	344		156	203	298		290	237	428		216	184	168
91		237	186	250		218	155	161		235	164	310		171	191	279		246	201	417		213	188	210
92		268	182	249		229	132	153		235	174	317		165	253	254		299	214	417		229	208	205
93		255	165	291		187	163	148		256	180	335		173	216	278		241	224	431		245	202	219
94		254	204	241		208	158	146		255	149	328		169	229	312		270	245	428		247	203	183
95		222	173	238		217	168	132		259	191	320		184	221	304		278	240	391		244	204	199
96		254	181	267		240	163	137		243	186	313		179	241	289		246	246	411		244	201	213
97		251	198	243		225	154	147		233	177	327		167	220	306		278	228	437		235	184	197
98		267	188	248		218	182	153		230	191	315		179	229	311		295	207	425		245	200	197
99		257	188	245		213	158	168		274	158	319		151	218	295		308	220	460		274	202	228
100		303	205	259		242	175	147		244	182	358		169	237	352		256	263	389		244	225	208
101		257	209	260		218	196	154		237	247	345		177	220	333		285	240	382		276	225	225
102		257	196	262		291	184	165		258	196	340		180	248	287		300	224	412		288	296	194
103		276	181	272		234	185	153		240	193	342		212	228	292		283	243	412		276	262	241
104		292	173	247		269	177	167		239	176	331		217	248	319		331	255	466		279	255	228
105		271	183	266		258	230	206		264	183	337		244	256	325		305	261	443		308	256	263
106		254	216	277		275	221	143		265	213	357		236	253	326		286	254	406		326	282	258
107		263	198	262		283	208	159		231	205	360		210	260	343		301	250	453		309	279	282
108		260	194	248		303	206	164		256	192	327		204	268	343		325	284	469		355	291	250
109		273	216	276		295	235	185		265	216	358		248	240	328		311	300	448		342	295	253
110		280	216	259		302	237	209		290	204	388		244	325	371		351	283	468		347	295	291
111		290	222	272		342	209	205		290	212	348		243	317	344		330	275	457		343	316	298
112		300	235	269		311	250	185		300	228	350		251	320	418		319	308	460		383	293	263
113		306	253	281		344	275	163		286	214	351		222	333	389		315	271	462		395	346	295
114		294	233	307		379	253	219		297	240	373		251	321	416		323	327	475		386	374	290
115		297	239	282		426	296	216		315	261	413		278	347	410		347	299	495		405	326	298
116		356	256	290		383	298	222		314	243	405		291	368	436		412	360	474		455	342	305
117		365	239	296		354	292	249		328	243	398		272	352	450		362	331	563		449	351	298
118		372	277	315		381	313	260		322	243	424		302	408	456		377	339	555		474	389	311
119		344	275	349		423	315	277		356	267	402		290	500	476		400	343	548		501	426	368
120		365	265	357		441	352	239		353	260	422		344	422	471		398	389	551		523	446	383
121		384	303	353		485	360	289		360	307	464		349	467	493		403	405	590		565	437	389
122		425	303	338		476	374	300		376	281	463		369	493	541		428	388	628		527	452	418
123		427	298	420		485	435	289		419	299	491		372	532	590		471	425	666		543	470	406
124		405	276	426		511	394	318		397	305	495		389	526	591		475	431	688		594	483	408
125		478	326	454		547	467	353		435	338	472		398	529	558		464	403	660		602	525	401
126		431	371	425		561	479	341		484	381	521		423	601	570		530	448	758		667	567	474
127		485	395	439		577	474	373		465	321	548		451	602	631		531	488	755		648	596	478
128		522	388	525		606	521	429		487	375	558		403	630	666		547	477	792		722	652	516
129		478	411	536		616	557	384		503	359	543		470	708	589		561	495	782		670	623	537
130		520	423	516		646	557	379		555	414	621		477	682	693		591	498	849		745	673	521
131		557	421	575		644	589	458		561	421	610		486	709	713		595	520	882		813	700	569
132		607	460	568		725	671	467		564	437	678		545	748	756		618	592	949		872	705	589
133		630	520	623		814	645	499		608	466	675		589	859	782		638	618	1003		919	751	669
134		655	521	700		840	694	516		610	482	689		605	819	817		640	606	1010		905	870	660
135		706	529	701		856	770	550		631	495	709		681	912	786		730	638	1049		943	858	679
136		764	538	772		875	800	618		673	550	775		695	945	811		750	701	1137		965	885	747
137		787	588	801		943	806	597		716	548	773		766	1029	930		775	726	1215		1055	868	742
138		784	630	806		1037	817	621		768	602	859		735	1025	887		859	751	1237		1038	965	763
139		853	670	924		1051	874	697		767	636	845		827	1073	902		852	747	1345		1183	1028	820
140		922	688	909		1107	942	724		762	585	877		817	1160	957		925	800	1460		1193	1086	819
141		928	781	1002		1146	928	787		817	671	928		847	1181	978		975	872	1492		1279	1105	936
142		927	784	1051		1182	1053	797		835	665	964		893	1257	1020		1047	809	1605		1318	1144	957
143		1013	842	1128		1299	1052	898		944	730	1083		940	1333	1071		958	919	1638		1416	1187	1045
144		1137	844	1123		1272	1090	884		1020	729	1042		982	1425	1053		1087	987	1766		1424	1271	1032
145		1142	912	1180		1382	1143	956		996	744	1042		950	1436	1090		1158	924	1814		1554	1340	1088
146		1191	905	1296		1410	1230	1006		995	860	1139		1113	1528	1086		1109	1015	1872		1553	1339	1158
147		1256	938	1334		1469	1272	986		1085	810	1214		1082	1570	1179		1247	1022	1898		1505	1401	1161
148		1393	1032	1481		1529	1308	1035		1120	908	1201		1115	1611	1117		1271	1169	2004		1684	1508	1169
149		1429	1105	1506		1597	1349	1121		1190	919	1256		1148	1750	1199		1362	1201	2188		1672	1468	1241
150		1486	1139	1611		1717	1431	1112		1229	933	1287		1233	1680	1252		1372	1216	2236		1735	1577	1239
151		1584	1190	1652		1701	1456	1193		1274	1036	1365		1341	1773	1243		1476	1276	2332		1789	1623	1408
152		1593	1214	1734		1780	1547	1230		1316	1018	1407		1256	1951	1297		1452	1316	2357		1913	1573	1392
153		1710	1364	1731		1795	1637	1235		1348	1107	1505		1335	1938	1384		1626	1380	2657		1834	1710	1418
154		1693	1289	1835		1895	1648	1326		1374	1182	1562		1336	2077	1359		1626	1434	2790		1935	1755	1459
155		1809	1383	1946		1959	1683	1348		1469	1057	1544		1374	2088	1428		1652	1413	2783		2049	1738	1570
156		1794	1367	1869		1944	1737	1372		1448	1172	1513		1389	2078	1364		1680	1426	2778		2097	1801	1562
157		1857	1496	1991		2114	1823	1384		1518	1234	1681		1489	2088	1425		1758	1508	2874		2107	1781	1572
158		2039	1549	2152		2181	1884	1476		1524	1237	1701		1524	2239	1415		1792	1620	2953		2167	1860	1565
159		2069	1587	2297		2130	1852	1541		1561	1277	1685		1471	2231	1490		1822	1547	3042		2161	1920	1657
160		2028	1623	2236		2206	1925	1537		1672	1356	1754		1515	2303	1426		1978	1628	3223		2179	1914	1696
161		2163	1715	2261		2187	1923	1493		1673	1372	1790		1537	2203	1506		1877	1630	3166		2319	1903	1678
162		2201	1640	2326		2345	1924	1600		1718	1383	1804		1579	2312	1530		1970	1664	3339		2245	1982	1663
163		2224	1811	2429		2279	1941	1574		1766	1373	1904		1629	2352	1431		1987	1795	3372		2424	1969	1748
164		2264	1790	2413		2227	1942	1557		1802	1436	1926		1549	2377	1506		2173	1750	3347		2438	2071	1665
165		2204	1885	2503		2276	1959	1552		1746	1433	1949		1604	2404	1593		2195	1751	3695		2328	2113	1734
166		2354	1834	2498		2250	1989	1628		1826	1477	2048		1673	2398	1457		2165	1779	3513		2231	2070	1717
167		2329	2000	2503		2325	1937	1615		1803	1492	1997		1626	2440	1582		2201	1865	3572		2342	2024	1703
168		2474	1863	2602		2236	1941	1663		1817	1527	2017		1666	2302	1543		2258	1779	3615		2364	2047	1856
169		2485	1996	2635		2313	1937	1674		1842	1556	2017		1703	2381	1667		2202	1831	3655		2355	2003	1815
170		2536	1933	2609		2302	1916	1550		1899	1510	2028		1541	2399	1536		2243	1883	3729		2270	1943	1788
171		2467	1930	2623		2327	1949	1561		1980	1617	1992		1593	2290	1455		2226	1950	3716		2301	2093	1805
172		2386	1987	2520		2320	1898	1611		1909	1544	2051		1539	2312	1601		2216	1865	3671		2273	1970	1784
173		2621	1939	2650		2250	1823	1540		1839	1606	2047		1497	2353	1531		2241	1882	3639		2294	2047	1773
174		2500	1994	2644		2209	1919	1512		1940	1588	2016		1560	2213	1559		2336	1879	3759		2209	1910	1736
175		2604	1884	2595		2102	1813	1548		1832	1580	2051		1531	2276	1473		2303	1844	3617		2244	1918	1685
176		2463	1949	2571		2128	1838	1548		1863	1602	2019		1495	2220	1472		2243	1867	3588		2145	1886	1668
177		2541	1966	2532		2145	1727	1474		1895	1533	1962		1500	2139	1511		2263	1880	3718		2136	1853	1667
178		2445	1951	2581		2113	1775	1473		1932	1555	2046		1493	2064	1407		2279	1864	3489		2040	1787	1622
179		2334	1914	2438		1968	1710	1410		1805	1490	2001		1362	2153	1415		2090	1890	3469		1986	1784	1574
180		2356	1831	2544		1973	1705	1407		1863	1545	1926		1426	2093	1370		2241	1810	3489		2037	1757	1562
181		2350	1986	2382		1966	1616	1385		1836	1486	1918		1386	1999	1425		2157	1817	3391		2008	1669	1532
182		2335	1847	2299		1886	1636	1288		1863	1448	2040		1355	1910	1420		2133	1807	3484		1898	1698	1544
183		2322	1829	2399		1842	1510	1306		1705	1451	1842		1283	1893	1354		2088	1692	3369		1803	1681	1459
184		2218	1837	2310		1742	1478	1238		1766	1448	1887		1233	1751	1378		2021	1775	3420		1864	1540	1439
185		2220	1770	2287		1723	1452	1174		1762	1448	1844		1269	1846	1333		2054	1718	3249		1814	1564	1388
186		2126	1712	2144		1643	1339	1172		1617	1401	1772		1204	1772	1229		1956	1687	3117		1678	1491	1343
187		2137	1670	2150		1588	1352	1117		1727	1453	1683		1094	1637	1273		1928	1651	3167		1643	1412	1371
188		2063	1615	2167		1584	1319	1087		1605	1309	1706		1105	1459	1202		1860	1606	3184		1621	1467	1315
189		1960	1573	2002		1495	1135	1070		1622	1295	1634		1150	1514	1235		1827	1614	2979		1559	1320	1208
190		1882	1530	1981		1470	1178	1056		1555	1297	1618		978	1465	1226		1850	1506	2844		1514	1329	1166
191		1918	1554	1954		1362	1193	1005		1476	1227	1596		1020	1487	1130		1716	1572	2817		1476	1268	1105
192		1836	1441	1807		1318	1090	997		1343	1150	1556		986	1299	1153		1747	1432	2820		1435	1234	1028
193		1755	1472	1850		1325	1089	941		1397	1131	1528		909	1313	1103		1712	1492	2623		1384	1159	1047
194		1682	1406	1827		1240	1043	908		1392	1178	1471		863	1246	1017		1670	1450	2634		1304	1133	1040
195		1642	1292	1721		1108	981	880		1414	1114	1402		918	1225	1097		1558	1392	2491		1227	1159	1028
196		1611	1319	1637		1176	973	807		1378	1059	1413		833	1132	961		1508	1348	2521		1207	1050	912
197		1576	1246	1689		1083	843	793		1369	1145	1371		715	1091	961		1602	1295	2376		1127	1089	918
198		1493	1199	1571		1047	872	764		1249	1075	1328		801	1052	914		1521	1269	2283		1114	1035	931
199		1471	1246	1526		988	836	738		1206	1032	1283		750	1030	903		1475	1272	2225		1024	950	831
200		1427	1130	1495		985	779	721		1167	978	1279		696	1039	906		1441	1195	2124		995	899	804
201		1335	1103	1401		944	761	687		1190	942	1213		665	923	854		1323	1151	2170		973	854	808
202		1404	1068	1437		871	743	621		1178	880	1152		660	913	897		1310	1189	1993		998	841	784
203		1371	1095	1341		829	762	629		1120	858	1117		673	888	837		1258	1129	1920		963	843	734
204		1292	1029	1260		864	654	645		1050	836	1078		653	860	789		1238	1052	1865		872	777	693
205		1236	963	1226		802	601	541		1118	944	1069		602	792	776		1200	999	1759		811	764	704
206		1198	976	1185		776	660	535		1043	849	1046		574	863	749		1147	1034	1771		794	696	656
207		1104	922	1134		753	583	497		1024	872	1039		552	690	712		1171	914	1615		823	662	633
208		1143	891	1120		752	607	503		1033	750	971		499	730	692		1059	954	1703		761	684	596
209		1084	816	1052		666	536	489		909	745	936		517	678	691		1082	958	1658		677	610	617
210		991	849	1000		631	534	497		890	749	945		488	678	678		1041	907	1605		737	571	583
211		1045	805	1033		614	533	446		877	718	921		491	622	687		1068	902	1546		668	589	606
212		986	775	931		598	489	456		870	632	846		517	635	638		956	878	1397		654	553	531
213		951	756	976		601	443	443		855	725	842		443	570	600		902	786	1384		607	543	485
214		874	751	913		578	477	415		795	643	779		402	532	601		970	746	1407		619	517	537
215		838	733	833		559	379	396		782	622	787		405	567	527		917	760	1297		571	489	524
216		832	743	866		505	425	406		777	619	780		420	524	582		892	737	1301		521	474	493
217		838	645	786		504	431	358		745	580	766		394	480	544		826	763	1223		561	478	478
218		840	666	766		516	378	397		755	595	778		367	500	531		812	725	1254		550	435	432
219		813	624	819		528	381	327		706	585	719		366	468	537		791	750	1143		526	477	455
220		807	601	704		485	374	320		674	563	698		347	489	477		740	716	1155		514	430	423
221		795	622	667		477	321	314		646	494	703		343	410	511		740	686	1061		479	406	413
222		780	571	726		406	324	327		666	510	667		339	437	469		720	641	1097		482	435	388
223		693	563	655		458	351	289		634	480	654		302	406	486		679	597	1041		489	398	364
224		684	546	701		425	302	271		637	468	643		318	429	462		722	636	1009		457	394	379
225		722	532	622		380	311	248		592	469	599		301	446	457		638	642	958		456	347	374
226		648	496	627		407	306	272		585	501	616		290	396	391		667	569	929		426	365	337
227		581	537	628		395	311	231		600	426	584		278	369	458		678	586	960		442	358	363
228		683	472	543		374	259	245		571	445	581		281	368	380		609	558	859		407	354	295
229		621	491	548		323	266	247		502	482	533		237	352	353		574	563	882		397	362	320
230		544	475	539		354	288	242		484	408	523		274	368	394		562	535	835		381	282	307
231		577	492	531		365	243	240		526	421	536		284	316	366		598	474	850		367	317	292
232		567	438	538		345	261	245		495	425	478		248	303	380		560	487	815		358	326	293
233		524	443	470		337	235	211		508	419	477		266	302	337		568	493	745		335	330	302
234		522	381	483		314	222	243		491	377	515		240	311	362		521	511	762		358	308	286
235		505	415	480		299	226	215		485	370	493		256	311	330		541	471	745		346	311	284
236		513	453	496		288	232	232		490	340	493		242	286	317		488	502	734		331	316	285
237		533	414	453		330	238	210		467	417	456		251	278	314		502	445	751		318	297	252
238		502	389	469		302	260	207		445	348	488		252	300	320		552	438	700		336	274	259
239		499	365	450		302	233	214		416	345	485		219	256	280		489	407	705		321	287	266
240		504	406	443		324	197	201		437	330	442		258	275	329		452	467	662		323	300	264
241		461	399	394		333	223	204		449	359	456		240	316	290		480	443	678		349	316	249
242		447	369	413		293	211	172		427	306	408		244	273	287		475	415	600		296	260	241
243		408	374	431		270	230	197		404	340	431		217	275	301		468	425	637		308	293	246
244		472	316	406		296	198	168		366	334	424		208	251	277		445	426	651		305	260	221
245		423	344	396		267	212	191		379	305	445		189	231	326		464	402	657		359	256	229
246		427	373	426		295	217	169		391	308	407		212	282	301		463	393	582		282	244	233
247		426	349	343		274	220	167		422	290	365		201	290	287		430	434	592		316	270	220
248		409	372	386		291	221	170		396	328	413		222	285	248		409	389	638		296	257	214
249		365	335	421		283	221	178		396	333	392		207	262	282		472	388	620		319	270	256
250		427	350	369		259	240	173		371	308	403		228	274	263		429	389	616		333	273	216
251		351	354	342		255	230	176		359	328	351		208	273	254		434	374	528		295	243	246
252		415	329	361		271	223	162		421	281	366		215	200	302		466	396	551		310	264	203
253		418	312	353		302	203	170		391	305	370		217	268	275		420	385	606		337	271	235
254		390	317	335		270	206	185		342	294	365		211	284	247		411	386	559		291	281	223
255		389	322	340		292	232	154		353	273	365		211	260	260		411	381	502		300	227	213
256		394	301	321		259	228	190		375	317	370		218	244	267		399	392	531		304	287	239
257		356	293	333		246	206	154		357	282	392		186	261	287		391	400	552		320	275	216
258		377	308	320		291	210	168		325	268	351		212	281	249		410	351	540		330	292	224
259		380	291	325		256	217	186		348	297	345		197	291	285		460	372	508		336	287	186
260		387	294	339		283	249	154		351	270	338		213	281	282		406	408	518		328	292	204
261		372	319	332		300	224	180		325	292	351		217	259	264		418	376	551		335	273	202
262		376	291	330		275	226	160		336	300	316		215	276	255		420	378	537		309	290	226
263		362	283	332		294	238	183		321	262	364		212	300	267		399	347	542		339	319	216
264		357	288	323		279	237	177		337	258	349		215	308	252		371	361	544		355	292	217
265		401	301	303		282	235	169		309	290	336		226	287	249		372	371	480		309	308	220
266		352	286	341		319	266	168		350	294	328		224	279	276		389	350	478		330	300	216
267		346	295	301		300	262	186		382	257	360		228	308	249		403	378	526		337	320	228
268		365	282	317		332	275	207		334	322	356		258	307	284		431	384	539		371	329	222
269		353	286	293		308	280	185		338	287	370		243	330	264		397	370	534		373	288	230
270		399	326	325		352	274	180		369	278	363		268	336	273		440	384	496		375	370	261
271		389	323	319		350	306	162		312	294	364		246	330	298		382	397	536		384	354	252
272		395	312	319		328	295	176		340	291	345		267	369	289		402	346	504		422	344	253
273		360	349	323		359	295	199		374	304	341		289	361	344		380	392	515		407	343	249
274		419	342	335		370	318	180		351	275	334		287	336	278		425	383	512		434	371	255
275		370	348	319		347	328	204		357	303	353		260	335	339		384	373	533		365	378	265
276		377	314	303		420	305	216		329	289	339		324	358	314		443	384	463		420	406	278
277		390	334	305		390	297	183		372	276	380		272	379	293		443	420	464		453	424	254
278		408	331	321		438	358	240		336	330	340		310	424	347		430	414	496		458	443	270
279		400	328	342		467	351	236		386	320	336		357	427	329		414	402	562		462	419	301
280		395	356	345		444	356	196		364	321	336		343	435	320		433	434	584		515	424	300
281		430	332	322		450	389	244		376	297	350		321	463	346		451	392	535		464	497	313
282		424	365	314		440	381	231		381	316	366		332	509	335		495	416	560		499	469	286
283		417	345	335		468	429	251		383	340	332		376	460	347		456	430	566		522	480	309
284		460	328	355		495	441	223		367	355	371		347	532	355		480	474	554		562	504	329
285		440	343	351		488	455	275		425	350	361		403	565	396		480	460	591		607	551	350
286		429	372	357		501	459	279		395	321	379		384	546	368		482	455	550		581	535	327
287		502	391	339		551	482	298		430	339	397		416	575	398		520	482	557		613	586	342
288		474	411	396		535	504	299		452	367	382		423	583	392		570	545	562		619	574	380
289		498	418	392		597	486	301		452	385	374		444	652	411		526	514	628		685	641	382
290		523	452	373		627	533	320		488	360	373		499	630	461		493	490	615		699	632	395
291		517	439	398		628	542	331		459	407	384		491	699	438		515	538	631		761	641	415
292		472	428	406		655	577	314		458	418	396		536	776	448		536	518	599		731	676	366
293		517	470	395		694	618	376		477	405	440		547	734	473		551	541	619		754	689	373
294		570	490	381		747	639	351		481	463	434		515	802	486		626	530	628		807	708	399
295		572	447	399		785	658	364		497	448	442		545	782	467		584	558	649		799	724	446
296		603	516	443		829	761	386		562	467	434		624	798	510		590	557	687		824	760	457
297		601	520	441		824	728	373		547	462	463		582	857	499		638	604	707		848	832	514
298		609	500	437		821	728	414		587	503	461		576	885	496		674	603	699		912	865	481
299		645	567	491		848	712	393		584	507	464		635	909	545		653	603	690		935	845	533
300		712	589	492		870	833	432		594	539	534		697	990	550		689	643	809		1009	906	524
301		693	660	503		932	877	474		625	566	486		744	1027	560		686	674	823		1021	942	529
302		723	650	517		944	865	448		669	617	522		706	1048	590		736	712	832		1084	989	619
303		736	662	539		963	849	469		686	570	512		670	1086	609		785	742	834		1081	982	557
304		779	718	560		1075	949	503		671	582	542		744	1095	613		771	740	833		1084	1031	579
305		806	674	564		1089	875	573		685	669	560		782	1148	616		844	793	899		1103	1154	612
306		812	753	608		1123	986	514		759	648	526		810	1219	643		798	794	933		1173	1080	647
307		856	759	666		1120	1021	513		754	710	595		815	1288	659		902	846	930		1202	1154	677
308		881	751	624		1229	1034	597		756	641	649		847	1329	653		870	818	989		1320	1233	689
309		964	844	631		1248	1173	579		853	734	533		902	1302	675		908	900	966		1321	1226	674
310		984	802	644		1237	1141	589		814	736	614		947	1378	698		945	947	1068		1389	1220	740
311		1045	831	661		1265	1152	640		859	747	644		979	1420	701		985	968	1038		1407	1272	738
312		1057	880	715		1329	1161	679		864	844	629		950	1445	695		1005	942	1067		1367	1352	779
313		1125	951	719		1401	1282	702		897	784	655		995	1542	723		1096	1006	1115		1422	1370	790
314		1162	974	758		1468	1314	727		913	885	656		1057	1598	784		1070	1011	1077		1542	1462	832
315		1105	1009	793		1441	1304	769		959	864	687		1011	1581	790		1085	1103	1193		1556	1461	873
316		1223	1058	847		1511	1368	785		979	933	750		1107	1632	752		1143	1075	1212		1668	1444	828
317		1217	1083	823		1596	1492	684		999	951	708		1097	1707	751		1213	1143	1274		1574	1515	878
318		1329	1159	879		1619	1434	748		1045	955	711		1161	1736	783		1304	1247	1290		1639	1578	869
319		1353	1226	864		1667	1481	829		1101	996	807		1181	1786	798		1278	1198	1304		1682	1545	862
320		1379	1236	911		1655	1544	788		1091	1067	790		1180	1776	809		1221	1286	1310		1689	1633	1015
321		1369	1221	913		1681	1511	821		1133	1069	802		1190	1875	875		1325	1243	1450		1790	1601	958
322		1516	1345	980		1664	1522	809		1209	1076	826		1204	1826	845		1353	1315	1490		1690	1599	1040
323		1565	1363	942		1721	1604	879		1254	1073	799		1207	1827	827		1390	1330	1451		1779	1695	959
324		1555	1353	1006		1751	1601	842		1293	1094	850		1327	1932	874		1480	1469	1499		1879	1653	1034
325		1532	1469	1032		1828	1640	897		1276	1147	881		1242	1939	901		1527	1406	1563		1857	1638	986
326		1705	1496	1072		1835	1624	899		1300	1163	897		1231	1963	935		1526	1434	1532		1891	1741	1008
327		1593	1531	1109		1837	1625	864		1261	1243	898		1238	2004	855		1596	1561	1616		1913	1672	1022
328		1699	1479	1063		1800	1606	916		1331	1175	886		1280	1996	938		1635	1595	1570		1957	1861	1013
329		1657	1571	1149		1844	1562	882		1336	1209	903		1310	1889	944		1686	1512	1632		1960	1717	1025
330		1739	1618	1196		1882	1636	895		1374	1253	925		1303	2063	892		1643	1623	1520		1821	1726	1014
331		1765	1699	1130		1895	1697	896		1391	1301	976		1393	1981	912		1761	1608	1735		1913	1832	1025
332		1774	1710	1232		1935	1774	909		1379	1335	990		1331	2083	911		1758	1711	1787		1919	1839	1111
333		1825	1776	1185		1918	1753	878		1498	1332	949		1246	2023	896		1752	1676	1778		2000	1780	1150
334		1850	1724	1206		1855	1629	986		1402	1359	955		1285	2045	922		1775	1749	1769		1883	1741	1059
335		1916	1751	1292		1859	1652	967		1445	1263	964		1258	2043	969		1810	1735	1753		1844	1794	1073
336		1994	1750	1255		1869	1612	893		1447	1393	1000		1340	1994	892		1823	1781	1766		1995	1736	1044
337		1955	1818	1275		1906	1702	863		1547	1363	1002		1379	2096	914		1902	1765	1820		1887	1788	1121
338		2019	1803	1281		1883	1661	893		1552	1427	993		1382	2007	933		1884	1734	1823		1865	1715	1068
339		1957	1862	1288		1817	1621	884		1489	1455	1013		1246	1969	909		1804	1737	1859		1955	1769	1014
340		2021	1815	1181		1849	1626	886		1499	1344	1001		1238	1994	850		1816	1856	1861		1772	1710	1004
341		2058	1909	1250		1801	1570	903		1617	1449	1075		1297	1936	957		1755	1804	1939		1913	1738	1011
342		2047	1942	1309		1767	1592	905		1551	1532	1020		1321	1973	931		1990	1813	1898		1856	1789	1089
343		2028	1874	1377		1770	1572	919		1535	1434	1050		1237	1932	916		1943	1834	1869		1807	1615	998
344		2036	1875	1265		1733	1550	927		1575	1471	1068		1215	1941	848		1816	1813	1825		1803	1555	1000
345		2107	1892	1316		1774	1598	853		1640	1486	1061		1228	1919	961		1944	1815	1885		1782	1729	1007
346		2050	1878	1352		1718	1557	858		1584	1445	1058		1237	1786	919		1902	1827	1896		1862	1598	984
347		2044	1859	1254		1637	1425	831		1540	1446	993		1203	1753	901		1929	1864	1819		1660	1592	1003
348		2089	1860	1281		1688	1512	826		1593	1465	1030		1133	1812	881		1910	1811	1891		1702	1573	928
349		2118	1953	1264		1716	1441	878		1585	1468	986		1127	1777	894		1888	1772	1863		1717	1536	953
350		1985	1887	1309		1549	1473	757		1543	1475	1032		1094	1708	848		1886	1795	1820		1646	1488	1002
351		1973	1839	1244		1557	1352	801		1632	1424	990		1074	1643	874		1863	1785	1854		1628	1465	966
352		2000	1834	1227		1429	1289	710		1528	1376	947		1022	1622	846		1871	1815	1823		1491	1376	849
353		1939	1726	1233		1446	1270	764		1459	1344	998		1034	1580	803		1791	1726	1775		1520	1402	871
354		1932	1805	1185		1435	1322	741		1490	1338	979		1037	1483	782		1801	1633	1757		1441	1407	834
355		1934	1743	1150		1384	1179	717		1503	1372	978		1010	1472	817		1822	1737	1750		1495	1305	874
356		1895	1627	1157		1421	1165	691		1472	1297	1001		957	1516	738		1691	1705	1704		1393	1314	847
357		1815	1660	1215		1300	1129	655		1482	1336	988		1018	1367	799		1694	1651	1676		1374	1317	838
358		1845	1652	1110		1292	1086	653		1386	1328	924		930	1332	750		1769	1622	1591		1350	1241	781
359		1825	1647	1065		1193	1032	648		1442	1265	883		941	1275	703		1611	1606	1643		1336	1203	803
360		1760	1527	1066		1185	1041	631		1373	1233	879		876	1282	732		1581	1593	1631		1249	1153	761
361		1600	1460	1185		1088	1013	640		1375	1284	931		802	1235	697		1616	1614	1641		1253	1150	720
362		1721	1532	1031		1135	1017	594		1324	1167	930		795	1182	697		1624	1523	1660		1197	1080	767
363		1684	1449	1053		1096	918	598		1286	1228	865		778	1213	675		1594	1514	1477		1178	1061	701
364		1533	1426	1113		1014	923	590		1257	1103	844		751	1154	655		1463	1429	1490		1097	991	645
365		1563	1329	1061		1041	915	590		1342	1223	855		748	1046	636		1458	1405	1449		1077	1021	654
366		1550	1419	1015		1012	901	528		1244	1087	793		713	1052	636		1464	1484	1442		1079	946	622
367		1593	1339	929		962	846	522		1196	1085	849		697	1037	594		1440	1313	1380		1085	961	612
368		1508	1296	943		888	748	452		1230	1081	786		686	953	625		1384	1402	1399		1047	977	620
369		1383	1307	891		897	776	503		1178	1053	777		702	955	626		1350	1347	1410		978	856	636
370		1372	1213	892		918	760	493		1157	1022	811		647	901	574		1313	1283	1285		959	924	591
371		1402	1245	941		855	704	465		1140	1072	764		585	921	526		1305	1305	1314		880	821	578
372		1355	1155	854		852	677	435		1080	1007	750		637	889	582		1289	1257	1327		912	793	550
373		1334	1197	884		789	634	458		1078	1040	734		611	827	548		1249	1177	1210		914	810	519
374		1253	1149	828		796	588	387		1076	987	709		577	787	535		1102	1078	1244		801	739	498
375		1295	1080	805		746	610	416		1012	936	716		561	803	525		1166	1122	1223		839	717	475
376		1160	1074	799		727	595	418		1032	904	723		510	786	533		1122	1070	1098		772	663	528
377		1219	1028	768		688	616	391		1025	841	695		550	804	505		1156	1086	1175		772	661	472
378		1133	1030	774		656	539	360		994	890	689		508	715	512		1107	1045	1142		759	635	475
379		1113	987	760		648	543	358		936	825	669		492	698	455		1097	1071	1102		703	632	487
380		1139	977	724		612	512	354		960	825	646		486	699	462		987	1002	1121		655	628	419
381		1018	909	645		621	518	353		887	846	627		477	630	446		1049	997	1107		673	541	452
382		979	919	691		578	541	345		868	739	612		436	666	440		973	957	996		687	543	441
383		997	866	696		542	501	342		833	750	632		447	626	435		965	934	997		583	620	399
384		946	884	641		547	418	318		844	759	636		444	571	413		966	902	958		633	545	396
385		977	760	629		567	455	304		792	706	556		421	561	440		981	905	982		577	528	362
386		879	767	658		543	428	299		784	711	565		436	568	424		907	872	959		557	533	377
387		881	817	586		510	451	306		831	702	563		408	571	378		845	868	832		625	522	366
388		899	772	611		517	436	281		795	683	522		374	518	389		907	893	950		559	494	330
389		838	788	560		473	393	304		717	685	527		346	531	411		847	823	929		564	483	370
390		833	716	539		485	392	301		710	684	516		356	482	389		866	795	937		542	449	362
391		901	778	557		479	412	293		780	646	510		368	487	391		847	774	875		535	474	332
392		798	702	527		466	378	285		741	586	464		367	464	351		773	779	854		508	443	313
393		764	645	535		432	374	264		704	617	543		371	452	361		748	717	782		449	395	347
394		750	644	527		436	351	246		675	611	494		343	422	365		751	738	854		499	416	335
395		719	618	511		425	362	254		680	569	502		314	454	356		719	711	745		498	430	335
396		755	641	553		421	339	242		596	551	465		305	418	354		730	708	755		478	430	322
397		724	645	478		437	329	253		652	546	463		333	408	328		750	734	794		482	409	281
398		691	602	499		434	324	222		623	491	431		340	393	343		726	663	753		424	363	282
399		703	602	508		436	295	204		614	587	465		327	410	304		691	658	720		452	393	302
400		694	594	477		417	321	207		595	527	440		273	423	325		630	671	744		442	383	288
401		621	589	521		359	296	223		580	517	436		294	397	327		680	659	705		425	382	295
402		645	604	461		416	307	205		626	525	436		301	397	315		618	608	718		449	370	268
403		657	545	447		405	282	227		577	487	435		252	375	276		597	618	693		423	376	271
404		682	535	438		386	314	211		574	490	406		263	389	325		614	631	685		414	402	290
405		639	589	453		388	302	216		561	504	428		304	371	294		667	649	696		407	349	258
406		606	492	419		338	299	189		563	476	403		266	378	320		693	609	685		391	389	240
407		591	554	413		362	277	208		482	441	385		282	378	299		570	593	673		385	334	269
408		590	539	442		373	310	199		506	505	425		273	386	255		615	576	677		377	359	289
409		581	492	389		355	283	196		518	470	386		283	375	310		624	555	581		390	388	255
410		569	499	425		364	274	198		486	444	400		265	339	291		572	556	589		409	340	211
411		552	460	419		365	249	205		516	433	419		258	334	287		544	535	609		396	352	219
412		528	459	411		350	272	196		508	433	389		257	344	281		555	571	675		362	349	234
413		504	464	411		329	291	173		465	469	392		271	361	263		527	498	617		378	328	239
414		577	466	411		364	289	204		451	424	358		250	296	277		569	531	586		360	340	217
415		532	477	384		382	290	186		451	403	352		223	357	267		525	533	598		379	359	235
416		563	455	378		326	282	179		500	413	364		238	333	254		527	496	593		358	350	257
417		539	471	383		333	278	185		443	428	356		246	331	293		510	525	608		374	370	216
418		501	441	393		345	289	196		507	410	389		262	330	282		524	512	567		374	332	224
419		483	446	329		348	309	181		438	431	386		273	358	271		520	474	575		406	366	227
420		474	457	377		347	283	203		450	382	350		276	329	258		499	509	598		326	339	215
421		513	426	367		326	294	196		449	412	355		281	377	286		482	441	538		363	349	210
422		447	437	371		325	293	169		406	367	342		244	346	268		486	519	516		374	368	218
423		518	400	363		328	280	177		429	392	335		276	354	275		495	477	504		381	337	230
424		479	397	318		344	271	189		462	386	382		279	373	261		493	482	563		407	369	253
425		476	469	355		384	325	191		436	396	318		268	364	276		479	454	554		388	318	251
426		469	373	331		327	272	185		406	356	376		267	362	247		491	479	546		401	331	221
427		464	394	341		385	274	199		445	362	318		270	361	255		531	455	568		407	362	233
428		454	398	310		381	310	161		439	341	366		260	419	240		492	428	570		412	370	250
429		463	423	357		374	301	192		447	385	357		278	378	276		453	494	566		426	372	213
430		475	398	331		357	294	185		417	397	304		263	360	269		453	453	496		405	370	235
431		459	404	348		409	304	215		404	341	320		275	371	276		484	467	524		430	364	250
432		467	419	317		361	308	161		422	364	311		273	345	270		457	467	562		449	369	238
433		449	423	323		381	311	180		404	379	383		287	375	268		453	492	562		409	402	244
434		485	406	313		391	328	179		413	345	355		303	356	270		475	473	495		441	390	229
435		487	375	335		421	295	200		411	356	277		320	393	281		460	502	506		442	410	251
436		456	378	347		415	364	200		407	370	322		285	432	325		477	511	505		440	392	304
437		428	419	301		423	352	166		437	352	301		311	436	259		457	497	493		456	412	231
438		459	407	343		417	353	209		391	329	327		331	424	309		503	466	509		457	417	258
439		404	393	319		442	362	206		398	344	339		331	463	286		491	490	531		496	437	253
440		465	388	332		473	405	214		429	371	302		328	487	291		469	464	512		547	476	280
441		479	400	326		471	376	231		417	385	337		349	506	329		481	503	566		507	457	278
442		477	403	321		463	390	204		458	373	305		360	505	340		498	485	566		533	504	258
443		432	417	362		507	411	258		429	378	356		341	501	314		477	478	559		524	501	298
444		511	447	313		471	448	220		410	410	331		357	544	322		525	532	517		537	527	274
445		469	410	373		495	400	252		411	389	298		393	540	339		487	512	546		576	542	308
446		473	424	346		525	415	266		428	401	333		400	576	340		538	536	505		578	549	288
447		513	431	341		536	464	267		457	393	344		409	575	336		553	496	533		613	552	322
448		511	435	347		550	469	236		442	374	327		421	557	329		562	501	519		653	601	292
449		495	436	341		552	504	276		440	384	342		456	613	336		520	511	508		655	583	323
450		521	421	350		570	537	252		465	373	322		387	583	354		532	521	537		685	600	332
451		506	430	365		574	554	267		449	409	388		441	643	374		530	538	512		675	605	316
452		527	391	348		614	567	276		479	408	367		448	645	366		541	499	523		690	599	339
453		491	434	324		657	539	307		514	403	358		437	697	396		550	513	584		690	679	375
454		517	467	359		672	573	290		461	405	373		466	733	364		580	518	610		754	688	350
455		541	449	392		695	591	275		516	439	317		499	707	374		569	536	571		759	641	383
456		601	498	379		674	625	340		525	397	344		514	714	405		601	545	562		755	708	402
457		537	433	340		741	658	330		526	460	351		504	698	413		582	580	592		757	724	388
458		566	522	425		783	680	323		529	445	366		522	867	434		629	596	604		825	734	419
459		580	507	398		765	701	369		587	472	363		576	840	381		586	557	600		788	781	420
460		582	540	425		781	701	352		516	484	354		559	870	431		628	598	662		824	814	408
461		652	516	455		798	694	356		541	476	383		602	858	442		643	610	665		846	836	432
462		624	530	401		827	767	396		559	472	391		610	931	473		656	651	644		868	842	433
463		642	540	430		878	759	367		529	493	354		615	953	474		654	690	643		961	884	395
464		639	575	404		888	765	371		542	492	391		629	962	493		648	678	653		917	897	451
465		691	590	440		896	841	403		591	536	420		663	943	447		649	669	697		960	956	471
466		678	592	431		950	909	426		573	524	395		681	987	467		696	680	703		1032	938	475
467		686	592	441		937	856	395		592	558	392		702	1022	480		716	629	659		1015	973	493
468		660	620	502		974	907	448		584	540	436		657	1011	492		788	687	672		1011	915	471
469		769	655	463		1072	938	447		652	527	434		725	1159	515		720	669	748		1126	976	552
470		774	635	493		1044	936	450		697	601	396		734	1128	493		801	699	691		1110	1052	524
471		810	663	433		1056	962	450		693	586	428		805	1202	487		774	791	711		1065	1070	548
472		776	710	493		1135	972	430		700	645	412		743	1240	518		787	802	767		1186	1054	558
473		824	723	503		1135	1012	481		712	615	436		768	1239	480		828	846	783		1181	1117	564
474		839	808	542		1123	1055	501		735	624	476		780	1305	582		849	822	808		1227	1149	556
475		857	761	545		1191	1046	514		752	615	492		823	1271	532		893	846	835		1252	1159	601
476		868	827	554		1159	1074	516		737	719	502		909	1226	528		867	854	833		1236	1220	588
477		879	836	579		1211	1094	538		765	663	426		862	1363	602		1003	852	897		1251	1203	601
478		978	794	545		1191	1157	547		768	707	475		884	1368	594		922	936	888		1313	1190	662
479		1043	877	580		1310	1168	579		774	729	498		930	1381	622		968	988	799		1358	1299	633
480		1002	855	581		1252	1187	585		852	759	535		972	1386	585		919	946	897		1342	1318	668
481		976	968	616		1307	1151	580		811	796	533		909	1427	600		975	982	923		1375	1280	703
482		1066	960	616		1351	1239	550		830	751	495		953	1416	580		1019	965	947		1417	1288	646
483		1005	972	599		1315	1134	599		888	850	516		937	1423	643		1079	1061	902		1424	1285	707
484		1097	1010	619		1295	1223	629		887	809	525		1018	1551	579		1094	1074	914		1420	1379	707
485		1158	1000	616		1413	1256	639		952	866	528		939	1472	622		1124	1119	935		1486	1370	706
486		1170	1049	668		1397	1254	641		932	859	531		994	1580	634		1148	1130	961		1490	1408	698
487		1127	1151	640		1449	1306	673		954	915	560		1002	1529	620		1220	1129	1044		1482	1404	738
488		1206	1140	698		1421	1317	623		994	931	583		993	1653	665		1243	1111	1026		1479	1374	745
489		1271	1201	726		1403	1353	599		1014	898	555		986	1604	634		1206	1178	1082		1524	1399	695
490		1297	1203	693		1489	1336	619		1068	979	646		979	1565	664		1227	1245	1093		1560	1496	756
491		1313	1153	691		1471	1282	645		1039	1012	646		1065	1595	640		1285	1214	1045		1551	1478	720
492		1325	1167	733		1477	1411	665		1062	933	633		1028	1535	636		1265	1262	1043		1551	1429	754
493		1347	1199	733		1433	1333	658		1097	968	589		1039	1559	624		1296	1222	1096		1516	1448	751
494		1365	1322	758		1522	1330	684		1116	997	610		1057	1535	689		1385	1326	1079		1605	1481	750
495		1473	1326	813		1510	1355	629		1117	1093	660		1074	1669	696		1338	1331	1128		1579	1495	720
496		1393	1376	807		1498	1333	625		1110	1063	608		1005	1693	718		1406	1366	1174		1628	1487	751
497		1511	1293	812		1507	1384	676		1151	1138	669		1079	1667	693		1357	1368	1204		1650	1520	817
498		1559	1415	827		1525	1407	659		1172	1124	691		1077	1595	668		1418	1440	1159		1620	1469	786
499		1493	1388	810		1471	1377	618		1130	1090	717		1094	1721	693		1482	1387	1147		1606	1505	810
500		1497	1472	810		1471	1364	611		1284	1061	694		1034	1615	717		1490	1408	1167		1546	1516	783
501		1485	1421	813		1422	1383	714		1216	1113	675		1085	1652	695		1487	1490	1222		1594	1513	774
502		1535	1460	819		1472	1398	682		1256	1223	720		1045	1544	665		1520	1467	1257		1628	1432	744
503		1487	1408	827		1444	1401	643		1284	1220	696		1002	1599	658		1542	1491	1245		1610	1437	792
504		1628	1475	823		1458	1324	639		1279	1248	709		1000	1573	636		1580	1553	1320		1527	1462	782
505		1670	1521	873		1469	1351	620		1285	1233	716		997	1583	694		1609	1476	1349		1639	1512	764
506		1590	1497	833		1414	1313	662		1355	1175	715		1051	1513	678		1556	1497	1357		1556	1453	760
507		1636	1567	909		1393	1271	655		1250	1244	737		1059	1618	660		1602	1489	1252		1540	1462	787
508		1791	1559	908		1385	1347	649		1306	1269	732		996	1640	679		1626	1514	1332		1549	1366	779
509		1735	1578	903		1423	1317	629		1339	1290	788		1014	1533	696		1636	1541	1318		1593	1400	766
510		1729	1641	877		1389	1301	606		1407	1243	769		1022	1531	688		1690	1494	1304		1525	1451	767
511		1638	1686	843		1435	1264	592		1360	1292	716		978	1467	673		1653	1589	1234		1452	1367	736
512		1661	1597	854		1383	1216	612		1329	1277	740		965	1403	649		1586	1579	1359		1451	1347	743
513		1694	1593	884		1365	1191	581		1318	1206	746		979	1388	651		1632	1564	1286		1462	1403	771
514		1711	1536	850		1329	1189	582		1313	1283	726		920	1438	653		1599	1605	1284		1413	1310	732
515		1697	1632	881		1299	1163	583		1383	1275	728		966	1496	621		1608	1627	1305		1387	1317	728
516		1708	1560	911		1331	1111	606		1303	1267	725		993	1449	674		1707	1536	1300		1333	1243	687
517		1675	1584	897		1206	1164	567		1358	1291	733		951	1360	645		1612	1602	1328		1346	1217	766
518		1686	1558	823		1338	1126	584		1295	1285	727		921	1362	641		1658	1500	1344		1329	1212	727
519		1691	1604	866		1274	1102	523		1293	1287	740		920	1268	605		1639	1564	1304		1301	1267	681
520		1642	1591	851		1170	1095	509		1293	1280	728		830	1348	595		1627	1552	1323		1293	1173	711
521		1689	1485	844		1165	1067	503		1310	1213	680		844	1252	607		1595	1595	1271		1295	1180	620
522		1711	1527	885		1166	1036	594		1308	1193	736		817	1318	583		1548	1506	1270		1195	1106	677
523		1604	1470	847		1156	1018	545		1301	1168	761		826	1227	596		1590	1520	1295		1223	1077	690
524		1671	1575	871		1195	976	536		1307	1236	686		853	1212	593		1540	1518	1210		1251	1072	647
525		1575	1479	840		1120	993	528		1321	1184	714		800	1181	640		1492	1488	1239		1221	1049	631
526		1607	1506	822		1102	957	536		1287	1211	722		800	1184	560		1513	1458	1290		1207	1070	597
527		1572	1383	819		1022	914	472		1214	1213	661		739	1128	593		1428	1449	1233		1090	1011	601
528		1599	1454	805		977	848	491		1208	1189	671		772	1090	566		1518	1477	1243		1140	1055	624
529		1575	1467	840		1000	875	490		1277	1168	708		787	1106	605		1477	1462	1171		1088	988	596
530		1539	1447	840		995	898	475		1230	1169	740		746	1087	568		1446	1424	1171		1070	1004	593
531		1442	1460	841		937	860	483		1174	1158	700		697	1088	547		1406	1462	1189		1044	1026	608
532		1493	1445	781		957	845	451		1205	1117	655		720	1011	590		1442	1407	1187		1056	921	573
533		1436	1394	778		919	814	419		1184	1099	709		714	911	523		1407	1349	1121		995	940	550
534		1499	1257	761		878	774	471		1160	1112	670		659	972	503		1388	1427	1143		945	879	517
535		1428	1356	818		843	786	454		1171	1065	672		608	934	474		1377	1318	1193		906	856	516
536		1345	1291	730		839	703	412		1096	1046	631		627	886	522		1403	1280	1102		931	830	528
537		1334	1224	710		838	749	426		1069	1019	647		625	888	507		1307	1281	1091		923	860	539
538		1311	1275	715		803	667	431		1159	977	636		616	874	497		1269	1187	1080		912	794	496
539		1248	1180	659		845	707	385		1106	1029	614		579	796	509		1278	1247	1066		896	821	493
540		1276	1173	683		814	689	422		1034	1049	645		551	819	516		1242	1232	1118		884	791	490
541		1241	1117	708		748	682	408		1045	978	609		599	813	474		1214	1156	1069		830	805	529
542		1222	1138	686		764	667	383		1061	927	652		564	800	500		1224	1199	1096		800	794	464
543		1256	1158	727		742	653	373		1063	962	546		578	771	485		1163	1175	1057		770	731	485
544		1234	1081	632		740	644	372		1025	916	635		534	783	467		1144	1103	1043		787	701	475
545		1193	1037	688		718	569	365		1010	928	610		535	754	462		1132	1114	965		811	699	422
546		1181	1098	699		705	568	374		1009	892	536		532	761	465		1057	1111	983		769	676	491
547		1102	1041	694		676	597	370		944	942	589		475	723	419		1076	1031	1035		774	658	428
548		1159	1089	644		596	531	353		948	791	552		488	701	459		1025	1038	906		656	664	455
549		1159	1007	637		620	554	354		933	852	564		485	608	444		1028	1083	968		703	652	435
550		1076	1019	624		609	525	331		936	887	530		419	630	427		1112	1023	885		695	618	425
551		1007	937	601		611	483	291		874	854	570		466	607	413		997	956	893		623	597	428
552		1034	884	620		583	472	334		853	773	503		448	650	415		918	1038	947		673	548	383
553		998	857	574		549	455	350		825	828	551		454	659	407		1022	911	908		653	579	401
554		942	905	587		568	467	338		871	748	548		468	636	412		994	926	890		659	551	414
555		975	921	581		554	461	312		828	698	495		374	596	397		915	965	827		617	572	389
556		972	918	541		552	457	321		800	804	508		427	573	413		904	867	809		553	539	376
557		947	773	576		581	469	281		805	741	480		405	567	408		908	837	828		618	523	403
558		891	790	549		572	440	303		770	665	516		438	539	408		894	831	818		572	549	386
559		884	834	534		523	453	310		715	709	459		387	528	403		857	809	839		529	517	348
560		892	794	548		500	448	279		730	649	506		390	482	386		808	819	787		566	523	336
561		815	724	574		512	420	277		715	620	471		375	513	375		865	803	729		559	492	346
562		829	763	493		467	425	263		664	659	436		355	501	375		826	759	824		569	492	328
563		782	749	538		462	413	306		719	640	459		388	489	352		806	821	756		591	482	362
564		805	736	498		494	412	269		652	653	463		384	534	368		825	821	727		536	501	327
565		786	685	476		534	379	257		670	607	485		374	493	383		780	750	720		537	473	341
566		793	711	503		428	379	267		639	607	439		374	454	363		758	703	745		487	485	350
567		728	693	463		489	403	253		660	622	440		349	470	379		739	741	684		517	463	339
568		790	653	483		454	367	293		659	551	442		359	462	331		754	735	710		503	442	304
569		725	638	480		433	417	254		654	533	441		339	504	386		719	709	702		457	463	328
570		755	655	429		443	376	275		641	560	430		346	436	330		729	704	693		491	488	312
571		773	670	453		418	387	270		587	568	398		324	440	368		734	650	676		521	461	293
572		687	606	431		458	383	263		614	568	435		319	470	346		650	687	663		495	430	356
573		695	614	446		463	374	231		599	530	437		329	426	360		691	674	680		471	427	317
574		713	566	424		446	346	253		617	575	390		360	415	313		701	671	667		515	446	299
575		675	629	438		424	376	236		586	573	427		318	431	353		739	617	701		504	409	307
576		679	569	448		460	384	232		556	514	431		349	444	330		666	631	659		455	449	329
577		687	619	415		453	339	238		537	503	433		298	446	297		666	609	616		462	446	281
578		647	567	407		421	328	226		544	487	359		306	437	313		666	566	665		448	422	270
579		632	557	386		452	345	215		579	511	412		328	447	337		633	582	582		482	429	296
580		595	555	409		413	415	239		578	479	374		328	445	305		599	650	595		484	390	284
581		697	560	420		415	324	220		531	508	406		314	456	326		642	563	605		440	428	299
582		634	557	391		448	362	212		547	489	367		331	445	330		580	578	621		475	441	308
583		615	537	403		444	375	199		523	475	411		322	462	347		544	595	614		475	460	268
584		647	516	424		428	355	232		527	445	359		287	422	312		578	644	574		507	413	296
585		598	526	402		423	354	236		527	446	405		319	418	301		593	555	577		478	422	281
586		545	537	386		428	351	232		521	460	345		313	457	320		631	611	601		472	449	248
587		615	515	359		427	369	232		509	486	388		327	414	365		565	555	628		454	459	324
588		617	481	403		437	350	230		563	491	378		331	466	336		575	562	594		478	436	306
589		570	549	414		443	368	270		498	432	369		331	460	307		618	540	621		478	447	301
590		591	501	410		474	384	239		492	394	411		351	462	317		589	597	610		459	449	289
591		577	458	384		444	405	241		476	460	371		323	469	297		602	548	564		491	430	303
592		511	514	419		466	395	254		452	432	333		323	440	322		563	562	582		492	445	320
593		565	503	407		496	395	255		493	438	372		362	473	356		593	526	618		554	440	316
594		559	487	383		474	396	240		490	442	403		382	477	352		593	596	590		533	474	341
595		525	472	420		484	384	250		445	458	366		327	481	342		575	533	642		516	448	303
596		559	484	387		501	410	224		496	439	374		366	429	363		571	547	606		545	498	332
597		534	513	341		452	393	256		466	448	345		333	500	322		589	558	601		562	471	327
598		564	507	394		496	426	274		471	415	422		382	521	376		568	530	621		569	493	319
599		566	489	386		521	419	252		457	395	362		400	530	352		556	563	605		571	474	357
600		606	472	426		464	428	255		489	420	342		366	470	315		582	568	607		521	520	354
601		599	431	377		496	409	277		469	433	396		373	541	325		572	545	609		542	517	338
602		520	485	397		549	442	227		506	437	360		396	544	319		545	570	504		556	530	350
603		565	474	374		519	477	281		471	466	330		429	509	333		594	552	560		611	532	323
604		568	456	400		530	481	264		487	442	325		443	546	335		554	577	615		543	544	325
605		552	517	406		586	465	290		514	453	366		375	603	372		567	559	617		645	573	383
606		566	522	403		539	511	265		519	442	338		391	608	354		591	547	600		589	586	319
607		590	493	447		599	494	284		500	446	353		405	559	357		551	596	600		602	582	354
608		531	509	396		599	494	323		519	469	344		435	622	381		558	556	586		621	619	361
609		587	474	394		555	495	312		522	417	360		410	602	332		583	568	576		646	606	329
610		527	536	391		593	561	312		524	426	369		454	625	364		587	513	654		674	610	378
611		592	497	401		617	541	282		512	444	332		466	652	365		634	516	614		671	624	367
612		563	488	390		567	576	297		505	402	351		445	660	346		586	617	614		651	663	386
613		586	505	389		618	546	307		486	457	367		462	710	410		616	517	630		684	634	383
614		569	484	394		663	539	290		520	430	371		478	653	383		577	598	602		730	673	409
615		591	533	427		663	592	323		527	449	378		494	734	390		618	622	605		690	678	387
616		592	493	429		677	574	348		553	466	336		525	767	407		612	597	648		693	700	409
617		607	493	451		668	607	360		512	489	385		542	744	361		678	612	608		768	669	394
618		650	566	399		751	653	351		470	413	366		525	746	403		597	551	619		735	725	428
619		585	521	444		748	675	319		550	452	364		542	779	394		590	597	646		802	765	427
620		639	544	403		758	715	328		549	432	354		556	795	440		587	608	614		882	782	435
621		658	494	419		758	633	358		543	492	378		555	816	407		643	615	628		854	762	457
622		637	567	395		779	701	376		569	503	408		568	832	457		655	650	660		829	855	426
623		671	566	443		807	735	391		552	515	394		573	896	403		657	602	637		880	809	410
624		650	553	398		826	747	366		533	516	423		581	872	444		675	647	665		861	841	443
625		653	583	409		827	770	357		562	544	389		622	927	393		648	645	671		850	868	467
626		660	580	424		897	733	371		599	533	375		573	881	404		652	653	646		926	853	466
627		639	583	402		842	740	366		566	554	363		652	969	471		675	660	642		991	887	483
628		694	600	459		952	830	365		587	530	415		626	974	467		682	654	686		951	864	503
629		723	593	472		907	853	434		605	545	379		639	968	445		701	714	659		984	850	428
630		703	624	455		868	795	391		586	524	350		656	1007	490		753	682	675		1005	928	496
631		700	628	445		933	877	421		586	567	429		678	993	482		695	700	684		945	932	466
632		675	625	438		992	852	406		609	573	421		700	1024	514		745	724	697		1009	993	520
633		716	650	443		972	833	428		627	522	386		665	1049	467		740	681	711		1049	972	510
634		735	628	425		1019	870	397		637	564	364		715	1041	484		761	779	700		1078	946	496
635		768	667	430		967	869	453		654	568	431		684	1075	492		786	757	686		1091	1045	486
636		789	707	500		1020	898	499		652	588	411		736	1075	523		806	746	702		1095	1021	553
637		815	723	445		1012	931	459		691	641	444		812	1140	492		790	778	746		1126	1085	540
638		835	722	474		1120	981	444		675	653	390		753	1168	538		867	812	731		1166	1041	540
639		833	719	469		1055	1024	492		670	628	421		769	1147	472		855	825	760		1118	1077	557
640		830	713	446		1100	910	464		729	612	420		791	1133	531		845	763	763		1131	1084	533
641		802	760	435		1063	933	409		705	665	433		784	1147	514		851	860	792		1199	1060	554
642		850	712	509		1099	922	505		732	640	439		805	1149	495		881	877	799		1183	1084	516
643		798	772	509		1087	1015	447		719	674	440		805	1191	538		913	890	795		1112	1113	577
644		899	830	494		1106	994	480		813	672	427		802	1210	539		948	837	759		1227	1127	585
645		906	794	494		1148	1014	472		750	646	422		803	1217	523		921	907	791		1214	1138	585
646		898	861	512		1160	1042	487		802	768	424		815	1273	553		924	889	771		1272	1220	603
647		929	897	509		1166	1074	486		793	806	482		848	1267	560		922	883	851		1206	1157	566
648		987	858	547		1166	1071	523		795	710	474		820	1265	595		979	991	842		1257	1104	621
649		965	925	518		1129	1057	505		835	818	481		853	1271	582		1023	1055	879		1250	1185	607
650		981	973	549		1158	1048	524		827	785	481		848	1345	538		982	943	838		1259	1111	567
651		1068	900	566		1159	1063	452		834	808	485		821	1346	561		958	1003	863		1240	1204	604
652		1051	971	582		1229	1132	515		834	801	497		895	1340	578		1011	995	849		1290	1161	601
653		1029	953	588		1198	1083	520		890	773	443		877	1347	557		1066	1021	827		1324	1193	670
654		1070	1051	549		1185	1257	483		880	844	489		897	1302	558		996	1036	879		1245	1185	593
655		1107	1022	594		1200	1097	564		912	845	489		901	1331	615		1133	1037	883		1242	1205	652
656		1131	1066	561		1228	1137	519		923	815	479		911	1360	590		1141	1135	917		1231	1249	658
657		1122	1000	576		1240	1085	532		952	846	486		886	1370	562		1136	1059	949		1325	1182	634
658		1149	1058	613		1215	1170	466		916	887	504		872	1289	595		1150	1169	951		1299	1203	636
659		1204	1084	602		1212	1133	541		996	908	519		840	1334	576		1197	1138	984		1307	1185	638
660		1207	1156	648		1230	1132	576		927	917	525		894	1369	602		1116	1192	996		1350	1196	631
661		1203	1133	622		1166	1122	562		988	941	549		889	1399	577		1221	1147	914		1297	1227	643
662		1299	1112	668		1298	1094	575		1005	931	475		897	1366	576		1151	1249	953		1290	1225	645
663		1214	1154	624		1246	1106	545		1030	988	530		830	1344	556		1270	1262	965		1298	1249	655
664		1288	1133	680		1224	1145	566		1015	998	528		844	1422	575		1223	1294	998		1309	1221	639
665		1250	1186	672		1197	1118	599		1077	989	581		889	1311	593		1291	1242	1030		1292	1185	684
666		1280	1192	670		1223	1088	531		1042	1059	524		859	1309	604		1250	1222	1069		1264	1257	688
667		1280	1248	692		1159	1087	555		1049	951	558		883	1315	586		1274	1254	1026		1224	1190	664
668		1284	1261	678		1164	1041	547		1051	1023	559		837	1348	605		1326	1215	1086		1343	1220	606
669		1361	1283	676		1175	1078	543		1076	990	568		893	1360	575		1274	1276	1029		1313	1182	599
670		1339	1306	755		1228	1102	558		1087	1051	643		852	1346	572		1352	1334	1060		1288	1244	656
671		1371	1281	697		1223	1082	492		1092	1070	569		834	1279	596		1372	1304	1033		1193	1175	624
672		1406	1309	692		1128	1032	511		1081	1057	572		833	1240	604		1405	1302	1067		1267	1164	628
673		1371	1348	696		1130	1046	559		1113	1035	595		881	1258	592		1345	1287	1058		1268	1096	645
674		1377	1341	676		1192	1022	530		1078	1049	585		838	1275	601		1345	1303	1051		1278	1151	619
675		1391	1280	722		1213	976	510		1089	1026	562		799	1251	520		1392	1366	1116		1180	1120	601
676		1466	1358	704		1176	1010	526		1141	1078	636		843	1218	575		1393	1438	1054		1238	1186	694
677		1451	1285	709		1067	1042	501		1148	1105	533		819	1258	554		1350	1344	1003		1188	1112	612
678		1387	1301	743		1156	1036	508		1149	1094	579		779	1217	599		1425	1325	1043		1219	1092	635
679		1485	1434	737		1129	980	499		1145	1180	552		790	1184	544		1351	1290	1133		1189	1106	603
680		1439	1455	639		1129	965	528		1104	1128	583		770	1179	572		1444	1358	1100		1176	1146	630
681		1436	1328	724		1086	945	499		1152	1074	624		722	1174	526		1423	1326	1110		1165	1090	600
682		1502	1342	688		1064	884	542		1088	1113	591		752	1133	549		1350	1377	1091		1125	1085	574
683		1414	1353	701		1025	931	498		1079	1108	597		756	1086	515		1374	1330	1086		1148	990	632
684		1487	1381	743		1039	890	471		1104	1149	566		739	1141	546		1402	1370	1136		1141	1055	620
685		1441	1340	681		1020	882	471		1143	1029	610		740	1104	541		1429	1414	1047		1160	1036	631
686		1417	1387	771		972	888	526		1159	1093	573		741	1109	549		1343	1335	1103		1114	1032	592
687		1356	1304	667		1025	865	454		1156	1092	594		681	1076	568		1418	1362	1040		1061	1012	554
688		1467	1394	688		957	853	500		1160	1084	594		702	1056	521		1413	1391	1030		1047	1000	587
689		1427	1300	701		951	851	468		1201	1078	559		758	1112	516		1435	1387	1089		1040	976	584
690		1422	1407	737		953	884	476		1128	1101	553		662	1036	510		1348	1394	1105		1079	983	529
691		1384	1432	730		872	773	476		1188	1112	561		736	1096	504		1411	1290	1086		1038	900	572
692		1487	1342	673		956	851	443		1148	1083	623		745	1002	522		1275	1274	1059		1020	925	586
693		1428	1245	729		953	835	469		1131	1072	574		711	1025	542		1260	1292	1040		965	936	550
694		1392	1268	741		867	809	419		1060	1037	567		717	1005	536		1336	1340	1041		942	954	572
695		1360	1289	696		913	805	442		1108	1061	576		668	971	482		1318	1284	1073		1000	895	526
696		1333	1311	680		885	776	478		1134	1058	586		619	917	550		1345	1287	1094		933	897	544
697		1417	1356	665		851	776	444		1076	1057	592		625	948	512		1319	1304	979		968	890	529
698		1325	1241	722		883	774	446		1052	1035	527		661	918	512		1251	1334	1065		945	896	518
699		1318	1260	688		853	725	396		1093	986	551		642	948	463		1297	1219	1048		999	848	511
700		1344	1237	683		860	717	426		1036	952	579		612	834	489		1286	1185	986		947	802	501
701		1326	1208	636		826	738	428		1045	949	550		575	883	493		1349	1187	1033		856	865	514
702		1316	1176	679		809	722	428		1015	987	579		598	891	481		1255	1237	970		907	800	501
703		1321	1172	632		807	709	391		1028	933	510		572	866	450		1274	1235	918		858	821	498
704		1236	1161	679		817	643	407		1014	1014	563		570	787	471		1232	1145	993		870	781	490
705		1241	1107	694		757	682	422		1026	925	531		584	912	469		1182	1179	998		834	779	496
706		1165	1155	644		789	668	375		1005	938	535		552	818	442		1146	1203	937		804	711	484
707		1182	1172	647		753	669	378		934	930	538		512	814	460		1188	1156	953		782	775	483
708		1245	1106	643		676	596	369		989	902	531		534	792	479		1144	1153	929		853	770	496
709		1158	1032	633		721	595	401		938	872	533		539	775	431		1151	1027	990		786	715	473
710		1124	1063	625		699	608	376		1034	867	535		562	723	485		1044	1087	948		770	727	439
711		1122	1047	626		688	647	368		978	885	551		547	766	472		1084	1077	942		739	668	437
712		1101	1031	659		702	584	400		961	842	517		479	741	522		1058	1026	918		736	667	458
713		1104	1025	604		678	621	354		954	893	509		469	673	481		1095	1058	901		741	686	445
714		1088	978	614		669	576	346		874	836	533		474	694	468		1081	1068	960		694	673	453
715		1152	1006	588		678	554	375		897	776	488		467	654	434		1042	1047	898		741	661	416
716		1042	969	608		653	537	341		901	763	486		458	678	421		961	962	892		732	658	451
717		1034	945	632		618	572	377		871	810	523		477	669	427		1029	1023	901		724	598	452
718		1032	903	573		620	594	335		919	758	483		513	688	423		959	1023	887		670	618	427
719		980	934	573		613	493	345		875	824	494		488	694	463		958	965	870		640	584	429
720		948	876	616		621	498	327		876	804	467		481	687	408		963	906	867		734	618	420
721		923	946	560		633	529	341		837	806	477		490	641	448		937	917	805		649	590	397
722		908	874	571		603	532	317		817	730	520		451	628	429		903	895	845		598	618	454
723		938	866	532		584	466	328		810	718	502		461	630	396		944	917	829		684	616	395
724		969	838	573		604	518	324		770	768	476		415	570	428		908	839	777		689	612	425
725		927	829	485		554	461	309		766	726	447		430	559	351		886	836	774		649	578	385
726		886	855	515		554	460	332		775	677	479		413	603	378		875	864	764		590	561	402
727		923	776	495		584	466	305		747	714	473		421	606	420		854	880	782		593	523	362
728		838	818	508		592	487	326		747	689	467		439	585	398		832	844	778		623	557	381
729		914	822	486		554	485	319		772	649	458		437	621	418		857	793	823		617	521	399
730		864	764	489		525	504	350		673	604	436		419	605	368		837	741	785		581	540	390
731		814	749	508		561	442	305		720	689	485		394	581	430		817	798	748		613	521	362
732		820	725	481		537	455	316		686	638	471		421	574	387		837	809	730		596	530	350
733		834	747	484		525	468	311		694	632	459		415	556	402		770	762	747		606	470	378
734		810	712	484		505	430	276		620	667	428		402	575	406		785	788	672		649	527	338
735		820	678	448		532	452	313		678	651	443		379	543	416		817	779	712		561	513	401
736		772	759	469		502	407	278		674	571	448		439	556	390		762	736	740		586	529	359
737		749	710	482		538	416	333		674	613	436		403	564	403		736	737	729		552	570	339
738		747	683	463		493	418	283		659	609	446		388	548	377		701	724	692		577	526	333
739		741	718	462		522	451	300		684	604	450		395	530	420		760	688	666		543	536	382
740		770	690	471		568	426	280		642	578	471		405	526	371		700	674	752		596	477	343
741		727	710	457		508	450	303		620	606	430		377	518	382		774	724	656		563	518	381
742		746	588	453		512	429	312		610	602	393		387	542	375		739	694	700		534	490	312
743		726	642	405		503	436	267		596	564	395		382	467	373		758	673	672		555	516	359
744		728	625	462		494	429	309		583	545	412		391	513	366		760	653	651		589	507	319
745		672	610	452		479	456	284		591	581	412		369	585	354		738	662	641		578	491	334
746		732	595	438		547	448	297		625	515	392		405	536	375		712	675	634		566	444	380
747		705	586	457		550	477	286		612	535	413		380	536	412		674	622	703		653	525	358
748		712	677	435		540	431	310		603	529	399		438	570	384		679	651	664		566	508	373
749		720	574	453		543	454	312		573	507	444		407	501	387		674	637	625		567	532	353
750		664	601	414		515	416	278		582	549	406		430	541	406		642	642	603		536	527	378
751		683	613	476		565	469	288		571	533	426		379	538	360		639	666	625		588	541	393
752		674	572	430		513	448	280		592	550	386		428	506	340		623	634	641		516	502	320
753		645	606	438		551	451	284		589	515	391		403	567	372		609	608	634		580	526	341
754		640	579	437		562	473	275		515	512	387		429	516	351		634	638	654		599	508	364
755		644	563	405		560	473	316		565	535	383		360	562	365		637	590	615		583	537	334
756		652	633	443		553	492	310		575	514	373		456	595	400		619	642	590		609	531	362
757		660	591	414		522	497	288		593	487	401		444	591	411		700	613	657		612	570	391
758		693	531	414		572	506	315		557	522	385		444	599	363		656	648	636		624	487	353
759		672	543	412		579	498	310		579	495	393		419	604	383		694	635	654		628	529	331
760		631	588	428		630	470	321		544	539	392		419	563	403		629	610	645		647	576	368
761		654	559	420		595	499	302		563	515	411		451	579	401		625	643	639		612	558	354
762		614	572	461		575	505	347		526	490	397		432	575	409		658	651	642		606	553	385
763		601	515	419		549	490	317		497	487	357		474	620	363		672	605	601		612	578	369
764		632	550	424		579	500	295		550	529	379		435	649	398		666	593	646		643	559	390
765		627	572	404		568	498	301		529	480	368		462	593	361		656	624	641		612	614	355
766		635	537	394		606	497	309		480	463	397		423	610	413		625	629	630		655	606	381
767		625	555	406		564	550	296		622	483	387		470	623	372		606	635	557		668	590	377
768		618	548	445		620	529	291		545	464	347		494	659	396		667	589	648		711	610	366
769		622	496	398		599	553	310		546	500	354		473	655	368		587	551	569		681	625	331
770		614	579	381		592	576	345		561	554	378		474	686	410		638	577	670		684	654	397
771		608	576	424		681	575	302		508	493	350		491	624	402		654	615	631		692	609	378
772		677	522	391		652	548	332		543	512	369		472	726	412		663	593	620		687	634	383
773		625	564	457		643	586	270		511	475	407		462	639	377		685	602	598		726	660	408
774		645	551	421		732	570	324		517	508	361		496	692	395		629	569	595		750	665	409
775		594	587	406		701	610	335		515	482	399		500	733	418		648	610	622		690	635	400
776		626	569	398		696	584	311		559	461	344		490	738	377		579	635	585		751	672	401
777		654	575	431		692	609	328		559	486	367		509	728	401		618	611	549		791	644	393
778		667	540	423		681	617	324		609	449	365		539	780	408		609	625	598		771	711	419
779		643	569	480		755	624	361		561	500	374		506	771	412		613	640	630		771	697	426
780		647	589	402		787	645	349		617	463	388		530	743	432		650	606	604		788	773	417
781		625	528	421		695	689	327		569	501	400		523	744	388		649	594	656		791	796	439
782		715	541	408		790	616	383		567	576	365		538	812	437		615	647	666		748	744	384
783		641	660	404		737	683	369		596	557	364		589	831	437		610	630	579		819	783	430
784		653	567	410		792	730	343		590	462	381		572	855	433		673	656	628		807	794	411
785		619	627	444		774	682	356		553	518	358		630	865	419		607	599	630		860	831	448
786		660	574	402		776	720	353		588	549	364		599	867	428		720	647	661		858	802	429
787		676	567	407		845	711	354		546	527	372		577	874	461		662	654	616		850	822	456
788		704	588	447		821	758	376		541	488	377		529	847	446		657	653	642		886	811	413
789		633	581	403		862	777	319		570	520	401		574	956	450		698	630	595		916	855	430
790		732	619	418		870	743	355		574	553	391		621	880	434		712	735	641		856	791	433
791		693	632	437		859	737	419		667	558	386		632	922	494		752	726	689		903	840	456
792		710	652	432		847	738	406		591	506	363		626	879	431		746	660	669		921	834	456
793		726	646	446		799	783	407		619	545	380		576	957	458		756	712	622		910	912	439
794		729	655	474		898	763	426		643	587	405		628	990	436		700	689	681		973	819	483
795		768	626	386		893	852	421		591	567	363		703	965	460		727	679	665		1000	910	450
796		761	669	428		888	829	381		638	631	404		656	944	499		760	718	628		980	900	520
797		755	625	436		909	858	408		633	559	363		639	937	494		738	715	680		968	891	509
798		741	677	454		891	845	380		630	554	398		687	961	502		761	718	635		960	916	489
799		731	658	439		903	834	405		621	582	447		664	1019	463		764	774	713		1035	940	499
800		742	704	435		907	848	376		699	584	397		698	1028	483		787	782	630		1019	957	477
801		778	714	440		955	830	453		616	616	384		677	1073	455		782	789	640		1029	949	482
802		795	709	466		990	844	446		694	597	412		693	1010	460		808	736	707		1091	918	502
803		776	717	454		963	848	417		692	609	394		698	1061	520		792	776	655		959	964	486
804		804	757	457		964	863	434		687	633	413		719	1114	469		769	801	701		1004	992	509
805		730	710	436		1007	881	425		703	564	424		645	1103	442		822	796	718		1068	1007	538
806		846	755	473		946	882	445		701	643	409		704	1042	503		771	761	654		961	921	493
807		789	712	456		981	883	445		682	691	414		736	1027	514		846	831	673		1088	991	506
808		851	755	462		1014	855	427		706	706	420		721	1112	498		796	867	739		1056	1014	520
809		839	772	460		989	895	408		728	634	400		710	1090	462		864	828	735		1026	1006	535
810		871	796	484		997	896	432		715	651	425		717	1031	494		863	897	726		1074	1056	532
811		860	792	485		1018	945	438		764	664	441		744	1120	494		869	936	698		1053	1034	560
812		866	784	495		1015	913	448		744	693	424		713	1110	496		892	882	692		1075	1074	536
813		845	860	509		1058	940	480		766	672	437		704	1173	518		893	912	737		1105	1009	546
814		887	870	529		979	894	447		816	701	424		718	1130	507		956	925	804		1075	1080	562
815		905	791	485		996	965	417		745	776	453		731	1214	544		930	881	704		1083	1038	513
816		890	880	491		971	903	429		801	749	443		736	1162	529		904	908	771		1173	1041	550
817		921	869	502		1025	955	470		790	734	462		775	1144	540		963	958	793		1119	1083	572
818		1002	920	506		1053	934	422		822	735	465		726	1149	535		941	958	777		1144	1048	540
819		961	954	516		1006	932	437		770	788	443		730	1117	489		980	935	778		1113	1060	549
820		917	951	505		1015	968	469		831	777	487		776	1143	530		988	1007	802		1084	973	564
821		993	915	557		1011	952	429		813	752	458		738	1079	500		1024	944	820		1079	1085	562
822		964	957	549		1000	903	458		880	790	469		803	1110	543		973	1018	796		1079	1067	562
823		970	977	484		1062	945	483		832	797	483		743	1144	503		1075	1067	773		1150	1080	598
824		1022	941	505		1043	940	470		851	831	486		753	1129	517		977	1011	823		1114	1005	535
825		1118	957	577		1089	966	436		880	841	487		778	1125	489		1068	1034	860		1158	1001	551
826		1039	972	517		991	949	447		886	843	469		751	1144	500		1130	1020	802		1153	1068	526
827		1080	986	520		1004	874	474		907	847	482		751	1094	498		1084	1025	853		1145	1057	554
828		1126	1058	578		1039	934	448		886	772	460		735	1122	551		1121	1117	825		1105	1077	541
829		1087	1061	612		1003	981	447		884	839	498		721	1030	509		1106	1063	840		1161	1044	559
830		1123	1042	556		1061	899	476		949	932	475		743	1116	511		1141	1110	877		1041	997	509
831		1216	1131	556		1022	907	448		924	897	508		762	1126	496		1084	1085	845		1059	1003	544
832		1095	1097	579		1035	928	490		970	894	495		744	1179	534		1150	1063	869		1151	1068	579
833		1154	1058	546		1036	940	441		903	884	504		715	1137	493		1087	1063	896		1086	1043	525
834		1150	1083	570		1007	937	419		968	902	482		768	1162	484		1167	1157	938		1072	1010	531
835		1179	1048	563		1030	872	424		961	884	488		729	1108	536		1158	1176	871		1061	1047	557
836		1208	1112	579		1012	869	443		912	876	466		705	1144	461		1173	1160	894		1090	1023	548
837		1163	1120	573		997	839	428		937	932	478		722	1118	500		1170	1202	851		1112	1065	538
838		1189	1123	568		972	887	430		951	914	472		696	1132	481		1201	1097	901		1050	1011	562
839		1246	1209	582		1024	833	421		957	880	479		674	1057	482		1240	1250	943		1065	971	573
840		1198	1092	561		985	882	401		978	979	549		704	1059	487		1168	1154	946		1099	1007	526
841		1178	1064	593		991	835	427		1027	906	515		727	1077	480		1177	1198	879		1081	1047	547
842		1196	1081	585		958	880	410		991	942	542		778	1022	491		1232	1200	882		983	967	540
843		1217	1181	564		942	875	472		909	930	508		681	1073	478		1251	1265	925		1034	995	515
844		1220	1223	540		892	828	431		996	935	526		721	1107	497		1216	1206	879		1055	1010	578
845		1253	1179	613		930	815	422		1059	922	504		688	982	492		1189	1258	916		989	1000	531
846		1326	1118	605		951	832	411		1022	939	494		681	1023	517		1200	1236	938		1065	954	560
847		1212	1138	557		920	829	397		979	976	548		647	948	561		1176	1147	959		976	964	524
848		1252	1263	667		917	891	478		1050	992	542		717	906	506		1267	1262	949		1056	905	580
849		1283	1175	625		939	820	455		970	1005	539		666	996	466		1241	1199	905		996	896	530
850		1164	1132	635		936	757	428		949	958	530		674	955	480		1218	1209	928		1025	925	518
851		1225	1179	542		900	789	409		971	944	556		693	973	500		1228	1217	966		928	933	525
852		1202	1173	612		815	801	403		975	927	499		605	877	494		1237	1170	928		992	876	545
853		1295	1171	610		849	767	423		1019	981	478		655	935	518		1246	1197	853		977	898	495
854		1176	1134	663		871	724	413		955	933	522		691	947	478		1225	1234	929		925	875	481
855		1257	1158	621		865	739	408		1005	848	535		581	918	539		1273	1219	916		888	882	562
856		1255	1180	619		886	766	394		980	942	545		636	928	532		1152	1221	950		938	873	534
857		1240	1170	608		856	722	410		992	931	547		631	875	521		1208	1215	960		960	856	514
858		1219	1156	609		807	729	414		962	918	548		636	953	506		1224	1121	952		925	836	536
859		1211	1153	639		798	743	404		1070	989	547		673	923	490		1135	1240	938		880	843	534
860		1224	1167	655		843	733	442		1009	967	529		600	951	468		1234	1160	929		864	816	512
861		1178	1116	577		826	702	423		1000	959	535		575	873	508		1209	1197	935		884	827	527
862		1219	1175	618		766	693	427		987	973	546		597	925	495		1192	1104	879		918	761	483
863		1288	1184	623		816	791	438		965	934	547		584	927	489		1179	1158	898		867	791	527
864		1270	1198	629		829	683	374		998	942	525		569	854	519		1180	1118	902		886	826	471
865		1154	1065	585		711	679	405		985	910	538		571	856	482		1192	1121	881		814	740	466
866		1135	1112	637		760	667	367		934	924	483		543	818	485		1124	1078	875		872	807	522
867		1179	1075	631		748	645	376		957	874	516		575	782	490		1165	1130	965		858	757	485
868		1123	1037	615		775	655	370		1004	888	565		538	784	505		1110	1114	940		854	675	508
869		1168	1120	637		737	623	385		960	885	524		526	759	456		1140	1076	924		870	726	508
870		1074	1056	619		740	598	366		937	876	555		555	732	463		1092	1103	913		809	707	479
871		1158	1062	578		702	666	359		892	837	517		580	727	506		1124	1109	852		785	751	456
872		1151	974	604		633	618	372		907	875	521		543	848	447		1143	1095	936		866	729	500
873		1069	1065	587		751	604	343		905	883	517		542	795	490		1101	1110	807		786	740	442
874		1125	1089	596		737	666	369		864	884	514		555	796	453		1124	1111	908		827	762	441
875		1070	1023	629		733	607	371		888	840	477		516	797	460		1061	1051	916		801	688	474
876		1135	1003	644		664	608	392		898	838	562		532	701	487		1070	1015	892		838	732	527
877		1029	990	569		655	588	342		871	829	497		550	771	431		1076	997	902		786	675	459
878		1077	972	593		727	633	399		866	855	472		510	711	444		980	997	869		733	695	470
879		1083	1004	561		694	592	339		931	771	508		501	736	432		1007	1033	867		759	677	492
880		1065	959	597		706	587	383		900	824	480		507	717	449		1080	1043	877		727	711	473
881		1158	929	593		702	548	365		929	775	526		511	704	453		995	974	877		763	662	480
882		1036	900	566		710	596	389		791	797	466		514	697	451		1037	929	812		732	646	450
883		1015	917	565		707	597	368		850	813	508		485	699	451		986	936	868		752	646	475
884		1007	954	543		672	529	371		823	786	517		473	652	453		953	994	829		752	629	474
885		992	885	541		634	574	390		862	803	510		483	696	470		935	994	834		710	659	443
886		926	933	573		661	534	333		802	717	514		480	712	477		950	898	801		701	605	493
887		980	927	553		641	539	347		868	768	478		509	720	449		928	936	801		715	644	456
888		988	881	555		640	560	358		820	745	524		488	701	452		971	879	800		711	649	441
889		996	871	551		635	560	358		802	790	530		504	680	497		916	943	850		688	628	440
890		962	905	568		634	526	374		789	760	495		503	718	470		939	915	800		770	632	438
891		938	815	524		666	548	364		820	687	504		478	660	441		856	874	794		678	624	453
892		919	856	574		656	551	362		810	736	472		471	634	445		905	846	757		705	601	398
893		884	817	566		642	581	324		763	763	503		461	660	430		964	811	782		682	641	461
894		935	855	548		649	556	343		791	715	471		455	660	441		932	874	788		663	641	443
895		856	853	525		543	514	349		780	695	485		460	654	454		928	812	744		675	620	444
896		908	854	538		624	526	318		785	721	500		443	601	442		923	832	791		663	607	394
897		853	750	547		632	528	332		750	710	417		528	710	403		883	863	786		692	627	451
898		888	797	516		604	516	337		749	707	486		501	655	450		867	829	770		673	606	429
899		883	786	512		618	531	349		735	727	473		481	655	460		865	822	781		675	591	431
900		878	725	547		607	527	409		738	650	447		490	671	401		848	768	793		678	621	389
901		830	809	553		657	514	368		812	680	444		474	660	460		847	832	771		651	620	461
902		835	719	484		634	507	322		712	639	455		458	613	465		827	757	786		637	599	403
903		832	751	525		612	514	332		691	622	438		492	626	423		756	821	796		671	637	435
904		832	687	537		598	497	321		669	607	429		447	656	433		768	754	734		679	603	421
905		813	692	475		635	510	332		641	610	436		445	644	391		759	766	752		617	592	411
906		812	704	499		612	574	329		671	618	432		426	632	420		767	719	736		680	614	440
907		798	724	533		622	534	393		642	601	450		478	659	411		773	791	745		677	610	415
908		791	722	494		616	524	341		654	599	439		425	674	413		753	739	762		658	640	375
909		796	704	471		620	480	344		636	594	429		440	626	428		747	696	737		684	623	380
910		763	746	556		609	543	341		694	631	466		460	656	452		761	761	757		698	550	428
911		795	697	494		636	506	321		645	589	427		478	617	423		754	708	686		690	591	393
912		833	666	500		595	513	354		639	565	434		456	695	401		743	683	744		658	528	384
913		754	666	489		615	478	322		680	567	466		492	639	413		795	732	714		642	603	404
914		787	659	493		621	517	317		618	542	437		453	628	452		734	740	706		666	612	473
915		701	642	533		610	522	317		689	554	420		478	669	400		733	693	710		674	586	421
916		720	651	433		635	526	369		605	567	396		433	619	413		721	758	650		666	649	438
917		724	669	452		576	605	328		620	612	402		407	668	408		778	745	719		655	606	431
918		734	658	448		598	563	319		592	607	346		456	666	409		706	728	756		714	610	404
919		721	654	520		613	556	350		604	590	431		477	651	438		724	661	700		694	684	400
920		686	664	476		623	589	315		665	548	431		440	670	404		711	687	754		671	589	414
921		741	607	442		656	556	368		594	548	405		485	659	405		745	689	669		705	623	439
922		695	604	466		613	484	319		635	541	401		456	723	382		698	654	594		701	617	414
923		716	685	506		640	537	355		655	578	398		478	708	410		736	667	679		661	640	417
924		706	597	483		665	563	348		631	537	445		503	659	447		701	665	698		735	704	453
925		696	633	505		709	563	334		585	533	405		490	719	402		681	664	656		723	648	412
926		691	642	461		613	535	343		595	473	389		465	701	405		637	644	664		696	595	405
927		687	660	453		622	556	335		588	573	442		481	695	393		706	666	690		672	646	423
928		670	578	473		674	535	361		597	539	407		446	759	416		636	688	664		727	611	400
929		718	581	440		639	579	362		585	516	409		483	626	426		692	668	702		716	711	421
930		676	634	454		658	601	386		586	543	389		497	742	436		698	656	668		700	683	462
931		698	608	463		668	597	343		635	482	445		513	705	438		653	632	647		807	693	418
932		617	588	453		664	595	379		622	559	439		509	729	414		730	704	690		794	730	429
933		688	626	442		696	597	354		544	490	371		501	757	420		660	693	667		694	663	414
934		664	598	450		685	629	350		589	572	408		479	749	457		708	659	675		771	711	414
935		728	626	480		682	600	391		622	576	391		479	797	452		685	624	705		744	681	438
936		706	599	427		737	594	358		581	566	409		487	753	386		680	548	635		749	700	439
937		651	622	436		691	638	360		607	520	372		541	746	431		675	642	662		751	711	449
938		738	601	420		698	658	338		624	472	399		538	724	434		696	684	608		796	701	453
939		688	615	424		710	675	354		573	513	376		574	809	447		693	651	655		764	735	437
940		689	538	433		727	632	335		606	545	412		541	807	411		718	652	664		785	710	400
941		661	613	483		759	651	359		591	573	386		525	833	433		687	674	672		844	735	462
942		686	588	484		754	669	394		574	527	410		543	789	466		706	702	666		807	722	469
943		710	607	408		721	663	368		577	521	364		558	733	470		736	639	684		796	738	426
944		621	602	437		790	674	366		593	503	406		544	838	478		671	660	638		824	715	450
945		673	576	441		762	659	388		599	514	418		555	866	463		695	698	672		812	743	426
946		675	619	465		775	695	379		554	505	384		598	902	464		702	653	673		785	757	454
947		689	624	449		791	681	426		603	591	414		575	872	454		674	659	696		900	752	445
948		730	627	479		754	716	369		604	565	382		583	832	447		731	647	675		873	746	477
949		737	619	461		813	678	360		576	579	433		561	835	448		747	693	633		869	795	454
950		689	597	488		865	684	412		578	538	375		587	873	465		673	716	723		828	774	522
951		754	617	503		832	694	382		563	528	406		603	873	472		710	670	686		893	807	478
952		708	690	474		813	698	447		613	516	384		605	875	451		675	730	744		861	783	470
953		723	632	448		827	731	408		664	540	410		640	887	471		735	726	674		950	839	486
954		682	673	487		832	766	435		616	610	383		640	949	496		752	696	725		913	846	478
955		702	620	478		804	729	377		623	573	386		610	857	498		698	684	678		899	830	489
956		680	644	453		768	734	380		630	559	373		551	886	484		694	728	658		895	798	496
957		695	618	444		874	737	391		629	545	389		645	858	487		704	689	727		898	805	496
958		737	630	476		867	734	411		644	548	423		603	955	452		723	688	711		934	848	487
959		754	707	471		805	806	414		620	625	396		611	908	468		803	701	736		919	865	514
960		713	707	518		878	734	438		647	594	441		652	920	463		772	668	729		897	820	477
961		719	658	516		863	778	389		660	575	432		652	978	461		744	727	721		916	842	471
962		775	671	490		866	746	407		635	607	403		629	907	466		796	801	708		877	808	536
963		766	665	508		890	805	438		668	593	415		660	970	490		775	753	713		1000	875	503
964		789	716	551		925	785	426		707	597	401		636	975	473		824	799	710		923	916	525
965		763	689	505		889	847	422		692	603	423		664	949	492		794	770	684		985	911	508
966		836	687	506		854	820	386		623	595	464		644	978	512		824	755	723		921	885	485
967		767	689	475		898	807	450		721	568	407		608	972	498		792	747	719		935	890	498
968		794	714	457		914	786	400		660	621	399		619	960	506		774	754	724		901	885	479
969		814	684	441		921	824	423		668	630	408		673	980	521		832	755	700		992	891	490
970		770	696	471		889	759	379		746	647	433		679	954	517		842	841	735		921	864	544
971		832	801	522		874	816	441		717	658	438		691	982	506		806	843	688		928	891	512
972		821	764	495		926	813	381		680	670	453		663	1056	480		823	859	770		921	872	560
973		877	725	489		908	865	414		695	613	407		655	982	507		863	828	742		910	906	535
974		874	802	516		911	902	466		728	644	431		682	1073	479		822	806	733		1021	934	559
975		860	819	500		869	838	428		717	634	446		685	995	478		867	806	745		997	895	571
976		834	786	471		903	835	418		681	600	465		648	951	518		833	845	733		942	909	513
977		897	829	510		856	818	403		740	702	451		634	1018	506		856	832	693		1017	922	500
978		890	782	522		975	781	412		743	697	410		690	982	494		870	846	743		963	882	563
979		867	805	501		917	802	437		725	641	443		715	994	494		941	865	743		970	884	472
980		883	793	465		902	825	449		783	680	433		628	967	495		929	870	807		1003	943	498
981		899	808	516		894	815	472		783	697	442		725	968	479		936	916	792		1017	896	518
982		881	871	475		901	776	392		731	657	485		695	1014	481		911	871	797		984	897	490
983		952	808	532		903	848	416		734	725	445		640	1002	474		971	907	699		911	953	526
984		921	872	503		870	835	408		793	737	474		657	1094	508		944	919	775		979	872	470
985		910	814	521		885	850	435		784	711	449		662	966	477		903	926	726		961	914	526
986		951	875	533		908	833	461		749	782	422		709	1019	499		880	847	810		958	851	476
987		900	853	497		911	772	440		831	694	469		656	942	520		1002	927	800		987	892	525
[truncated: 13 more rows]
