# Supplementary material for: Constitutive turnover of histone H2A.Z at yeast promoters requires the preinitiation complex
Source: eLife. 2016 Jul 20;5:e14243. doi: 10.7554/eLife.14243 (PMC4995100; doi:10.7554/eLife.14243)
Supplement: Figure 1—source data 6. — DOI: http://dx.doi.org/10.7554/eLife.14243.009 [file elife-14243-fig1-data6.zip]

Archive with 22 entries (19 files):
- Figure_1--source_data_6/
- Figure_1--source_data_6/.DS_Store
- __MACOSX/
- __MACOSX/Figure_1--source_data_6/
- __MACOSX/Figure_1--source_data_6/._.DS_Store
- Figure_1--source_data_6/Icon
- __MACOSX/Figure_1--source_data_6/._Icon
- Figure_1--source_data_6/TBP-FRB_delta_Z_over_A.txt
- __MACOSX/Figure_1--source_data_6/._TBP-FRB_delta_Z_over_A.txt
- Figure_1--source_data_6/TBP-FRB_H2A_+RAP.txt
- __MACOSX/Figure_1--source_data_6/._TBP-FRB_H2A_+RAP.txt
- Figure_1--source_data_6/TBP-FRB_H2A_noRAP.txt
- __MACOSX/Figure_1--source_data_6/._TBP-FRB_H2A_noRAP.txt
- Figure_1--source_data_6/TBP-FRB_H2AZ_+RAP.txt
- __MACOSX/Figure_1--source_data_6/._TBP-FRB_H2AZ_+RAP.txt
- Figure_1--source_data_6/TBP-FRB_H2AZ_noRAP.txt
- __MACOSX/Figure_1--source_data_6/._TBP-FRB_H2AZ_noRAP.txt
- Figure_1--source_data_6/TBP-FRB_input_+RAP.txt
- __MACOSX/Figure_1--source_data_6/._TBP-FRB_input_+RAP.txt
- Figure_1--source_data_6/TBP-FRB_input_noRAP.txt
- __MACOSX/Figure_1--source_data_6/._TBP-FRB_input_noRAP.txt
- __MACOSX/._Figure_1--source_data_6
