# Supplementary material for: Constitutive turnover of histone H2A.Z at yeast promoters requires the preinitiation complex
Source: eLife. 2016 Jul 20;5:e14243. doi: 10.7554/eLife.14243 (PMC4995100; doi:10.7554/eLife.14243)
Supplement: Figure 1—source data 6. — DOI: http://dx.doi.org/10.7554/eLife.14243.009 [file elife-14243-fig1-data6.zip › Figure_1--source_data_6/TBP-FRB_delta_Z_over_A.txt]

gene_name	-500	-499	-498	-497	-496	-495	-494	-493	-492	-491	-490	-489	-488	-487	-486	-485	-484	-483	-482	-481	-480	-479	-478	-477	-476	-475	-474	-473	-472	-471	-470	-469	-468	-467	-466	-465	-464	-463	-462	-461	-460	-459	-458	-457	-456	-455	-454	-453	-452
YMR122W-A	-0.048	-0.027	-0.034	-0.027	-0.036	-0.027	-0.027	-0.027	-0.026	-0.031	-0.046	-0.051	-0.064	-0.064	-0.064	-0.064	-0.069	-0.096	-0.096	-0.096	-0.096	-0.096	-0.101	-0.096	-0.103	-0.103	-0.111	-0.111	-0.102	-0.094	-0.083	-0.078	-0.078	-0.078	-0.078	-0.078	-0.078	-0.078	-0.078	-0.078	-0.078	-0.078	-0.078	-0.078	-0.078	-0.078	-0.079	-0.082	-0.077
YAL060W	-0.054	-0.035	-0.046	-0.052	-0.073	-0.078	-0.065	-0.065	-0.07	-0.07	-0.088	-0.088	-0.075	-0.13	-0.053	-0.054	-0.043	-0.043	-0.041	-0.021	-0.033	-0.035	-0.046	-0.046	-0.049	-0.049	-0.03	-0.034	-0.034	-0.108	-0.125	-0.111	-0.097	-0.066	-0.066	-0.073	-0.087	-0.087	-0.073	-0.084	-0.11	0.009	-0.008	0.022	0.03	0.033	0.033	0.036	0.036
YHR072W-A	0.019	0.018	0.026	0.026	0.026	0.026	0.021	0.021	0.022	0.026	0.025	0.025	0.025	0.028	0.03	0.03	0.033	0.031	0.031	0.029	0.029	0.038	0.037	0.037	0.037	0.037	0.037	0.037	0.037	0.038	0.038	0.039	0.039	0.037	0.037	0.037	0.037	0.036	0.036	0.036	0.036	0.036	0.036	0.037	0.037	0.037	0.037	0.036	0.04
YDL144C	0.491	0.491	0.492	0.492	0.492	0.492	0.495	0.503	0.509	0.506	0.506	0.505	0.514	0.517	0.525	0.528	0.526	0.525	0.526	0.526	0.536	0.538	0.548	0.549	0.548	0.551	0.551	0.563	0.566	0.552	0.552	0.552	0.533	0.536	0.533	0.533	0.523	0.52	0.52	0.52	0.52	0.52	0.51	0.51	0.518	0.512	0.512	0.506	0.51
YIL112W	-0.035	-0.042	-0.044	-0.047	-0.051	-0.051	-0.064	-0.066	-0.066	-0.066	-0.066	-0.075	-0.064	-0.067	-0.065	-0.063	-0.059	-0.059	-0.057	-0.059	-0.068	-0.066	-0.07	-0.07	-0.081	-0.081	-0.074	-0.069	-0.066	-0.055	-0.055	-0.056	-0.056	-0.056	-0.05	-0.05	-0.05	-0.05	-0.048	-0.037	-0.047	-0.043	-0.043	-0.044	-0.044	-0.044	-0.045	-0.038	-0.04
YBR058C	1.453	1.415	1.415	1.159	1.039	1.036	0.873	0.874	0.874	0.866	0.866	0.934	0.908	0.686	0.586	0.591	0.591	0.592	0.602	0.626	0.528	0.532	0.539	0.538	0.512	0.511	0.498	0.498	0.496	0.492	0.506	0.443	0.348	0.318	0.318	0.23	0.197	0.244	0.22	0.235	0.235	0.238	0.246	0.261	0.281	0.281	0.273	0.208	0.209
YBL101C	-0.205	-0.211	-0.211	-0.215	-0.214	-0.214	-0.214	-0.22	-0.22	-0.232	-0.23	-0.23	-0.229	-0.211	-0.217	-0.216	-0.264	-0.285	-0.3	-0.323	-0.292	-0.323	-0.322	-0.328	-0.312	-0.301	-0.287	-0.278	-0.278	-0.165	-0.128	-0.157	-0.142	-0.142	-0.142	-0.142	-0.142	-0.153	-0.153	-0.114	-0.094	-0.106	-0.088	-0.083	-0.083	-0.087	-0.087	-0.087	-0.086
YBR239C	-0.117	-0.117	-0.117	-0.11	-0.113	-0.111	-0.131	-0.129	-0.128	-0.128	-0.128	-0.118	-0.131	-0.132	-0.134	-0.135	-0.136	-0.139	-0.139	-0.147	-0.148	-0.144	-0.153	-0.149	-0.15	-0.153	-0.145	-0.155	-0.155	-0.169	-0.169	-0.162	-0.16	-0.157	-0.176	-0.184	-0.196	-0.178	-0.178	-0.178	-0.178	-0.173	-0.175	-0.175	-0.178	-0.179	-0.18	-0.18	-0.182
YGR258C	-0.015	-0.015	-0.015	-0.014	-0.015	-0.015	-0.014	-0.016	-0.016	-0.016	-0.016	-0.016	-0.015	-0.015	-0.017	-0.016	-0.017	-0.017	-0.017	-0.019	-0.02	-0.02	-0.018	-0.018	-0.018	-0.018	-0.018	-0.019	-0.021	-0.022	-0.022	-0.022	-0.022	-0.022	-0.021	-0.021	-0.021	-0.021	-0.021	-0.021	-0.021	-0.021	-0.021	-0.021	-0.021	-0.021	-0.021	-0.021	-0.021
YKL112W	0	0	0	0	0	0	0	0	0	0	0	0	0	0	0	0	0	0	0	0	0	0	0	0	0	0	0	0	0	0	0	0	0	0	0	0	0	0	0	0	0	0	0	0	0	0	0	0	0
YBL089W	0.236	0.222	0.21	0.211	0.22	0.216	0.213	0.205	0.229	0.237	0.251	0.251	0.247	0.251	0.257	0.205	0.224	0.244	0.237	0.247	0.251	0.261	0.241	0.241	0.283	0.259	0.251	0.24	0.214	0.209	0.21	0.198	0.221	0.221	0.221	0.195	0.202	0.205	0.2	0.208	0.21	0.224	0.223	0.237	0.276	0.244	0.279	0.291	0.291
YIL042C	0.351	0.352	0.352	0.357	0.359	0.359	0.359	0.359	0.359	0.358	0.358	0.36	0.36	0.363	0.368	0.368	0.374	0.379	0.361	0.359	0.347	0.342	0.339	0.338	0.327	0.333	0.333	0.335	0.332	0.332	0.326	0.321	0.323	0.326	0.328	0.327	0.328	0.327	0.327	0.327	0.327	0.328	0.328	0.33	0.323	0.323	0.328	0.321	0.321
YHL004W	0.026	0.023	0.024	0.024	0.025	0.032	0.033	0.033	0.035	0.023	0.023	0.024	0.028	0.028	0.029	0.028	0.027	0.027	0.021	0.029	0.026	0.028	0.028	0.028	0.029	0.027	0.027	0.027	0.029	0.031	0.032	0.032	0.032	0.035	0.04	0.043	0.044	0.043	0.038	0.036	0.036	0.037	0.037	0.041	0.043	0.04	0.04	0.04	0.04
YDR434W	0.061	0.077	0.061	0.063	0.063	0.066	0.066	0.109	0.12	0.121	0.143	0.109	0.117	0.08	0.078	0.079	0.067	0.067	0.063	0.064	0.055	0.055	0.055	0.049	0.049	0.048	0.048	0.048	0.042	0.041	0.041	0.046	0.044	0.044	0.044	0.044	0.044	0.043	0.043	0.043	0.043	0.047	0.042	0.042	0.038	0.04	0.038	0.038	0.039
YLR405W	0.03	0.031	0.024	0.017	0.017	0.019	0.019	0.019	0.028	0.024	0.021	0.019	0.008	0.008	0.008	0.008	0.011	0.011	0.01	0.01	0.01	0.01	0.012	0.014	0.014	0.014	0.014	0.013	0.013	0.013	0.013	0.012	0.017	0.036	0.041	0.037	0.034	0.035	0.037	0.045	0.051	0.046	0.046	0.047	0.046	0.046	0.049	0.047	0.052
YER044C	0.283	0.283	0.283	0.283	0.482	0.482	0.469	0.554	0.57	0.56	0.61	0.553	0.33	0.27	0.255	0.255	0.255	0.255	0.14	0.087	0.126	0.073	0.073	0.066	0.066	0.057	0.093	0.054	0.061	0.061	0.061	0.061	-0.012	0.046	0.103	0.044	0.054	0.035	0.04	0.069	0.077	0.077	0.077	0.077	0.077	0.077	0.077	0.085	0.085
YER048C	-0.029	-0.029	-0.027	-0.033	-0.028	-0.025	-0.04	-0.044	-0.044	-0.045	-0.051	-0.061	-0.061	-0.061	-0.062	-0.052	-0.044	-0.057	-0.057	-0.057	-0.057	-0.059	-0.057	-0.057	-0.058	-0.058	-0.053	-0.053	-0.051	-0.055	-0.055	-0.053	-0.053	-0.05	-0.05	-0.05	-0.05	-0.05	-0.048	-0.048	-0.051	-0.051	-0.05	-0.044	-0.044	-0.043	-0.047	-0.044	-0.044
YMR220W	0.013	0.019	0.017	0.017	0.021	0.032	0.033	0.036	0.037	0.038	0.038	0.038	0.043	0.039	0.039	0.032	0.036	0.043	0.037	0.03	0.03	0.031	0.031	0.031	0.03	0.032	0.032	0.026	0.027	0.027	0.022	0.022	0.022	0.022	0.023	0.019	0.003	0.003	0.001	0.007	0.009	0.008	0.008	0.008	0.009	0.009	0.009	0.015	0.016
YDR268W	1.114	1.101	1.101	1.1	1.103	1.103	1.103	1.101	1.101	1.117	1.132	1.087	1.087	1.087	1.087	1.085	1.079	1.096	1.124	1.133	1.133	1.148	1.058	1.078	1.089	1.088	1.088	1.088	1.091	1.101	1.076	1.076	1.076	1.075	1.072	1.072	1.063	1.045	1.038	1.042	1.05	1.053	1.008	1.008	1	0.998	0.998	0.998	0.998
YHR190W	0.042	0.04	0.035	0.034	0.049	0.05	0.053	0.053	0.053	0.046	0.047	0.043	0.042	0.042	0.042	0.044	0.036	0.036	0.036	0.036	0.036	0.037	0.038	0.036	0.041	0.039	0.039	0.035	0.035	0.039	0.04	0.04	0.043	0.04	0.044	0.054	0.053	0.047	0.047	0.047	0.047	0.047	0.047	0.049	0.057	0.072	0.073	0.07	0.07
YNL035C	-0.036	-0.036	-0.038	-0.038	-0.034	-0.023	-0.016	-0.016	-0.016	-0.016	-0.017	-0.015	-0.011	-0.017	-0.017	-0.017	-0.017	-0.02	-0.02	-0.021	-0.022	-0.022	-0.021	-0.028	-0.029	-0.029	-0.031	-0.026	-0.025	-0.018	-0.017	-0.016	-0.016	-0.016	-0.017	-0.017	-0.016	-0.013	-0.013	-0.017	-0.017	-0.02	-0.02	-0.007	-0.007	-0.007	-0.016	-0.03	-0.048
YMR043W	-0.131	-0.133	-0.134	-0.135	-0.134	-0.136	-0.132	-0.13	-0.126	-0.118	-0.108	-0.108	-0.109	-0.106	-0.101	-0.101	-0.102	-0.102	-0.1	-0.108	-0.11	-0.111	-0.111	-0.111	-0.112	-0.104	-0.105	-0.098	-0.098	-0.096	-0.096	-0.096	-0.098	-0.098	-0.1	-0.1	-0.104	-0.104	-0.104	-0.1	-0.1	-0.1	-0.107	-0.108	-0.104	-0.104	-0.104	-0.1	-0.1
YKR025W	0.408	0.404	0.417	0.39	0.389	0.39	0.389	0.379	0.379	0.373	0.376	0.389	0.384	0.384	0.384	0.373	0.369	0.376	0.345	0.35	0.353	0.353	0.417	0.647	0.909	1.49	1.494	1.483	1.545	1.665	1.642	1.653	1.796	1.651	1.535	1.546	1.522	1.427	1.381	1.331	1.228	1.278	1.267	1.267	1.272	1.282	1.271	1.312	1.207
YPR008W	0	0	0	0	0	0	0	0	0	0	0	0	0	0	0	0	0	0	0	0	0	0	0	0	0	0	0	0	0	0	0	0	0	0	0	0	0	0	0	0	0	0	0	0	0	0	0	0	0
YDL012C	0.002	0.011	0.015	0.019	0.024	0.021	0.014	0.001	0	0.009	0.023	0.023	0.018	0.019	0.018	-0.006	-0.025	-0.01	-0.003	-0.003	-0.003	-0.002	0.018	0.02	0.018	0.02	0.022	0.026	0.037	0.04	0.045	0.043	0.05	0.052	0.051	0.052	0.058	0.066	0.071	0.071	0.073	0.084	0.088	0.089	0.086	0.093	0.074	0.072	0.069
YDR326C	0.058	0.058	0.054	0.056	0.055	0.055	0.055	0.055	0.055	0.055	0.057	0.057	0.057	0.057	0.057	0.056	0.057	0.057	0.057	0.057	0.058	0.054	0.054	0.054	0.053	0.056	0.056	0.054	0.056	0.054	0.054	0.054	0.054	0.055	0.054	0.054	0.052	0.054	0.05	0.05	0.05	0.046	0.043	0.043	0.041	0.046	0.044	0.044	0.046
YPL242C	0.126	0.126	0.134	0.136	0.132	0.132	0.126	0.121	0.133	0.142	0.142	0.14	0.167	0.162	0.162	0.162	0.162	0.162	0.156	0.143	0.156	0.148	0.146	0.146	0.143	0.158	0.158	0.154	0.156	0.157	0.165	0.165	0.175	0.156	0.151	0.151	0.133	0.144	0.144	0.144	0.144	0.157	0.155	0.165	0.165	0.165	0.179	0.18	0.17
YMR026C	0.117	0.117	0.114	0.115	0.12	0.122	0.119	0.119	0.122	0.122	0.123	0.123	0.123	0.135	0.137	0.131	0.131	0.131	0.13	0.13	0.117	0.125	0.124	0.127	0.118	0.118	0.12	0.115	0.113	0.113	0.112	0.111	0.112	0.114	0.115	0.115	0.118	0.118	0.118	0.118	0.117	0.124	0.12	0.122	0.122	0.122	0.122	0.122	0.122
YJR068W	0.138	0.141	0.144	0.159	0.145	0.153	0.181	0.171	0.169	0.168	0.146	0.143	0.138	0.138	0.136	0.133	0.133	0.109	0.118	0.175	0.158	0.153	0.15	0.15	0.151	0.162	0.149	0.147	0.147	0.144	0.147	0.143	0.147	0.147	0.147	0.147	0.151	0.143	0.14	0.132	0.132	0.13	0.131	0.129	0.127	0.131	0.131	0.137	0.139
YMR120C	0.304	0.318	0.318	0.317	0.317	0.303	0.307	0.307	0.295	0.295	0.295	0.294	0.301	0.301	0.303	0.308	0.309	0.305	0.305	0.31	0.305	0.31	0.312	0.311	0.311	0.311	0.295	0.283	0.282	0.297	0.305	0.309	0.296	0.295	0.295	0.295	0.297	0.297	0.297	0.297	0.292	0.279	0.272	0.237	0.238	0.234	0.234	0.234	0.225
YPL100W	-0.002	-0.002	-0.001	-0.003	-0.002	-0.008	-0.009	0.001	0.001	0	0.009	0.009	0.009	0.009	0.009	0.006	0.006	0.008	0.001	0.001	-0.001	0	0.006	0.006	0.002	-0.003	-0.004	-0.005	-0.002	0.002	0.001	0.001	-0.009	-0.006	0.007	0.004	0.01	0.009	0.009	0.009	0.007	0.005	0.007	0.004	0.006	0.007	0.007	0.007	0.007
YKR084C	0.316	0.306	0.302	0.318	0.33	0.321	0.315	0.328	0.31	0.281	0.281	0.281	0.279	0.187	0.192	0.183	0.183	0.205	0.214	0.2	0.213	0.217	0.155	0.185	0.179	0.179	0.165	0.171	0.137	0.131	0.121	0.121	0.118	0.124	0.118	0.128	0.125	0.126	0.126	0.132	0.119	0.115	0.115	0.115	0.107	0.112	0.102	0.095	0.112
YPR052C	0.033	0.033	0.034	0.034	0.034	0.033	0.033	0.033	0.033	0.034	0.034	0.033	0.033	0.033	0.032	0.033	0.033	0.03	0.03	0.031	0.031	0.031	0.03	0.03	0.03	0.026	0.026	0.03	0.032	0.03	0.028	0.028	0.028	0.027	0.027	0.027	0.024	0.022	0.022	0.022	0.022	0.022	0.022	0.024	0.024	0.024	0.024	0.027	0.027
YBR278W	0.107	0.107	0.107	0.129	0.123	0.121	0.123	0.117	0.115	0.115	0.115	0.115	0.118	0.12	0.12	0.126	0.074	0.074	0.072	0.098	0.103	0.126	0.123	0.12	0.136	0.141	0.131	0.125	0.121	0.121	0.129	0.134	0.134	0.147	0.143	0.141	0.13	0.134	0.152	0.114	0.093	0.073	0.097	0.094	0.094	0.085	0.078	0.086	0.102
YJL128C	0.057	0.052	0.058	0.057	0.076	0.094	0.119	0.126	0.13	0.134	0.135	0.135	0.142	0.138	0.136	0.134	0.107	0.096	0.102	0.1	0.103	0.082	0.082	0.082	0.082	0.084	0.073	0.071	0.07	0.07	0.068	0.07	0.07	0.067	0.074	0.074	0.078	0.08	0.08	0.08	0.078	0.082	0.082	0.082	0.082	0.082	0.084	0.081	0.081
YDL188C	0.07	0.07	0.07	0.07	0.072	0.054	0.053	0.05	0.051	0.051	0.054	0.054	0.054	0.066	0.066	0.061	0.064	0.065	0.065	0.065	0.065	0.066	0.064	0.063	0.063	0.067	0.067	0.073	0.073	0.07	0.07	0.072	0.072	0.077	0.074	0.078	0.078	0.083	0.093	0.095	0.095	0.092	0.092	0.104	0.104	0.104	0.11	0.098	0.11
YPR166C	0.361	0.354	0.419	0.345	0.335	0.349	0.341	0.341	0.341	0.33	0.319	0.315	0.316	0.292	0.27	0.266	0.265	0.265	0.263	0.289	0.291	0.291	0.291	0.291	0.301	0.324	0.326	0.319	0.297	0.285	0.297	0.284	0.236	0.216	0.218	0.218	0.218	0.218	0.208	0.213	0.216	0.215	0.21	0.21	0.211	0.211	0.209	0.209	0.209
YIR015W	0.185	0.188	0.193	0.207	0.207	0.192	0.182	0.203	0.179	0.189	0.158	0.158	0.158	0.158	0.15	0.162	0.182	0.166	0.165	0.146	0.12	0.121	0.121	0.121	0.117	0.117	0.116	0.123	0.126	0.127	0.12	0.123	0.129	0.133	0.134	0.137	0.136	0.136	0.136	0.136	0.142	0.145	0.136	0.136	0.136	0.131	0.128	0.125	0.127
YNL156C	0.153	0.153	0.153	0.155	0.153	0.153	0.152	0.152	0.152	0.155	0.151	0.153	0.158	0.159	0.159	0.159	0.159	0.153	0.154	0.154	0.155	0.155	0.16	0.163	0.161	0.158	0.158	0.158	0.152	0.152	0.152	0.147	0.145	0.145	0.15	0.152	0.15	0.15	0.15	0.155	0.166	0.166	0.176	0.18	0.167	0.167	0.167	0.167	0.167
YBR034C	0.116	0.116	0.117	0.117	0.117	0.117	0.117	0.117	0.117	0.117	0.112	0.112	0.11	0.11	0.11	0.108	0.106	0.104	0.104	0.107	0.107	0.105	0.096	0.096	0.096	0.1	0.1	0.101	0.101	0.099	0.099	0.099	0.1	0.103	0.09	0.093	0.101	0.112	0.112	0.12	0.125	0.122	0.122	0.126	0.124	0.133	0.125	0.133	0.135
YPR085C	0.214	0.21	0.219	0.21	0.207	0.21	0.172	0.171	0.139	0.235	0.235	0.247	0.247	0.245	0.245	0.244	0.239	0.273	0.271	0.257	0.296	0.299	0.293	0.292	0.3	0.301	0.297	0.293	0.289	0.289	0.287	0.288	0.285	0.286	0.286	0.285	0.285	0.29	0.308	0.308	0.308	0.308	0.308	0.307	0.307	0.306	0.306	0.307	0.308
YGR101W	0.042	0.046	0.072	0.057	0.066	0.057	0.04	0.034	0.007	0.004	0.002	-0.013	-0.004	-0.004	0.007	0.003	0.012	0.023	0.02	0.028	0.028	0.03	0.03	0.03	0.029	0.032	0.03	0.03	0.029	0.017	0.019	0.019	0.008	0.01	0.008	0.009	0.008	0.01	0.008	0.002	0.004	0.024	0.024	0.024	0.021	0.035	0.031	0.031	0.03
YKL192C	1.042	1.042	1.038	1.134	1.33	1.33	1.281	1.281	1.285	1.285	1.255	1.25	1.252	1.226	1.073	1.222	1.201	1.197	1.197	1.27	1.27	1.303	1.365	1.4	1.414	1.417	1.485	1.49	1.486	1.476	1.466	1.466	1.419	1.419	1.421	1.424	1.424	1.428	1.485	1.464	1.376	1.482	1.515	1.506	1.895	1.664	1.639	1.658	1.658
YLR333C	0.295	0.295	0.298	0.292	0.298	0.283	0.288	0.288	0.291	0.303	0.304	0.324	0.324	0.315	0.315	0.315	0.315	0.326	0.309	0.309	0.295	0.296	0.296	0.289	0.296	0.296	0.294	0.277	0.277	0.267	0.272	0.272	0.278	0.27	0.27	0.27	0.262	0.263	0.261	0.27	0.267	0.271	0.278	0.278	0.293	0.325	0.343	0.354	0.334
YLR204W	0.32	0.332	0.351	0.351	0.35	0.349	0.352	0.348	0.338	0.358	0.36	0.364	0.358	0.362	0.361	0.361	0.374	0.388	0.403	0.403	0.403	0.381	0.386	0.394	0.394	0.391	0.397	0.388	0.386	0.385	0.389	0.389	0.389	0.388	0.389	0.387	0.383	0.378	0.377	0.388	0.392	0.392	0.386	0.391	0.394	0.381	0.383	0.386	0.386
YDR168W	0.048	0.044	0.045	0.044	0.043	0.044	0.044	0.05	0.051	0.051	0.049	0.042	0.042	0.038	0.035	0.035	0.041	0.039	0.053	0.05	0.05	0.054	0.052	0.057	0.062	0.059	0.065	0.054	0.055	0.055	0.057	0.057	0.06	0.067	0.085	0.085	0.085	0.088	0.103	0.103	0.103	0.103	0.11	0.11	0.148	0.161	0.163	0.153	0.133
YIR001C	-0.085	-0.085	-0.081	-0.077	-0.077	-0.077	-0.077	-0.077	-0.082	-0.09	-0.091	-0.085	-0.079	-0.077	-0.073	-0.073	-0.07	-0.07	-0.071	-0.068	-0.067	-0.066	-0.066	-0.066	-0.066	-0.066	-0.066	-0.069	-0.07	-0.07	-0.07	-0.07	-0.067	-0.076	-0.073	-0.072	-0.072	-0.072	-0.06	-0.06	-0.062	-0.062	-0.066	-0.064	-0.058	-0.058	-0.058	-0.063	-0.063
YLR047C	0.798	0.798	0.811	0.832	0.775	0.785	0.743	0.743	0.743	0.743	0.83	0.871	0.749	0.749	0.749	0.749	0.724	0.724	0.716	0.768	0.829	0.791	0.791	0.777	0.777	0.764	0.764	0.664	0.623	0.623	0.603	0.602	0.602	0	0	0	0	0	0	0	0	0	0	0	0	0	0	0	0
YOR154W	0.011	0.011	0.01	0.01	0.01	0.009	0.004	0.004	0.005	0.005	0.001	0	0	0.005	0.005	0.005	0.003	0.003	0.003	0.003	0.002	0.002	0.002	0.002	0.001	0	-0.005	-0.005	-0.005	-0.006	-0.007	-0.007	-0.007	-0.007	-0.006	-0.005	-0.006	-0.006	-0.002	-0.002	-0.002	0.003	0.003	0.002	0.006	0.006	0.008	0.01	0.011
YBL008W	-0.037	-0.05	-0.05	-0.033	0.001	0.007	0.003	0	-0.004	-0.001	0.002	0.008	0.004	-0.001	0.013	0.019	0.019	0.031	0.031	0.04	0.058	0.066	0.076	0.076	0.067	0.069	0.099	0.103	0.103	0.101	0.1	0.118	0.094	0.094	0.094	0.111	0.113	0.071	0.072	0.078	0.078	0.078	0.083	0.095	0.096	0.094	0.094	0.097	0.097
YLR050C	0.059	0.059	0.059	0.057	0.052	0.049	0.049	0.047	0.051	0.047	0.044	0.044	0.065	0.042	0.05	0.039	0.061	0.064	0.064	0.065	0.054	0.054	0.053	0.051	0.056	0.057	0.057	0.057	0.065	0.064	0.068	0.066	0.067	0.069	0.069	0.071	0.07	0.067	0.067	0.077	0.078	0.078	0.079	0.078	0.076	0.08	0.083	0.078	0.07
YKL081W	0	0	0	0	0	0	0	0	0	0	0	0	0	0	0	0	0	0	0	0	0	0	0	0	0	0	0	0	0	0	0	0	0	0	0	0	0	0	0	0	0	0	0	0	0	0	0	0	0
YJL125C	0.113	0.115	0.11	0.096	0.107	0.115	0.115	0.115	0.115	0.115	0.105	0.109	0.109	0.109	0.102	0.12	0.118	0.112	0.117	0.117	0.117	0.119	0.121	0.121	0.121	0.128	0.128	0.125	0.117	0.114	0.114	0.11	0.119	0.119	0.105	0.094	0.101	0.101	0.101	0.101	0.097	0.101	0.116	0.116	0.116	0.116	0.116	0.125	0.126
YDR205W	0.054	0.054	0.053	0.046	0.061	0.049	0.052	0.054	0.054	0.054	0.051	0.076	0.076	0.076	0.131	0.12	0.12	0.151	0.151	0.167	0.151	0.151	0.147	0.152	0.161	0.161	0.154	0.151	0.149	0.147	0.147	0.159	0.19	0.205	0.226	0.226	0.221	0.216	0.212	0.226	0.226	0.226	0.215	0.215	0.215	0.219	0.219	0.218	0.212
YOR276W	0.19	0.19	0.19	0.187	0.196	0.192	0.198	0.204	0.201	0.205	0.204	0.206	0.214	0.214	0.218	0.218	0.218	0.218	0.209	0.202	0.202	0.207	0.201	0.205	0.207	0.185	0.194	0.194	0.192	0.198	0.217	0.217	0.202	0.209	0.209	0.202	0.202	0.203	0.203	0.203	0.203	0.203	0.203	0.204	0.204	0.204	0.204	0.202	0.205
YER123W	0.908	0.908	0.908	0.908	0.909	0.913	0.913	0.913	0.898	0.898	0.898	0.898	0.896	0.896	0.904	0.929	0.927	0.92	0.916	0.907	0.905	0.898	0.898	0.898	0.899	0.899	0.899	0.899	0.892	0.886	0.886	0.879	0.879	0.879	0.877	0.871	0.834	0.833	0.837	0.837	0.838	0.838	0.843	0.857	0.859	0.858	0.856	0.857	0.857
YAL048C	0.018	0.018	0.004	-0.003	-0.009	0.028	0.039	0.033	0.034	0.034	0.024	0.018	0.03	0.045	0.057	0.056	0.046	0.044	0.045	0.041	0.051	0.06	0.06	0.095	0.089	0.117	0.117	0.144	0.118	0.127	0.122	0.124	0.127	0.127	0.114	0.123	0.121	0.121	0.119	0.119	0.119	0.119	0.119	0.119	0.118	0.116	0.122	0.112	0.112
YNL119W	1.632	1.635	1.627	1.608	1.608	1.602	1.604	1.572	1.635	1.642	1.613	1.6	1.543	1.533	1.534	1.533	1.538	1.538	1.564	1.553	1.478	1.531	1.533	1.518	1.514	1.512	1.512	1.485	1.485	1.519	1.507	1.502	1.502	1.496	1.472	1.472	1.46	1.462	1.441	1.424	1.401	1.401	1.462	1.608	1.608	1.452	1.452	0.872	0.919
YBR200W	0.001	-0.002	-0.006	-0.006	-0.006	-0.006	0.002	-0.007	0.003	0.009	0.013	0.021	0.02	0.02	0.021	0.012	0.007	0.002	0	0	0	0.002	0.002	0.002	0.003	0.001	0.001	0.001	0.001	0.001	0.001	0.001	0	-0.014	-0.016	-0.016	-0.015	-0.015	-0.015	-0.016	-0.016	-0.017	-0.021	-0.022	-0.026	-0.02	-0.008	-0.013	-0.015
YLR129W	0.038	0.049	0.049	0.05	0.052	0.052	0.052	0.051	0.051	0.053	0.052	0.052	0.052	0.052	0.052	0.052	0.051	0.051	0.05	0.05	0.063	0.063	0.061	0.062	0.067	0.065	0.066	0.066	0.079	0.081	0.085	0.086	0.085	0.082	0.081	0.081	0.081	0.081	0.081	0.079	0.082	0.077	0.069	0.069	0.074	0.068	0.068	0.068	0.068
YKL110C	-0.083	-0.083	-0.079	-0.079	-0.079	-0.083	-0.094	-0.093	-0.073	-0.066	-0.066	-0.066	-0.063	-0.063	-0.055	-0.051	-0.048	-0.028	-0.014	-0.015	-0.011	-0.001	-0.006	-0.006	-0.006	-0.006	-0.006	-0.006	0.003	0.003	0.011	0.026	0.03	0.03	0	0	0	0	0	0	0	0	0	0	0	0	0	0	0
YDL035C	0.211	0.213	0.213	0.212	0.204	0.205	0.199	0.201	0.2	0.196	0.196	0.189	0.179	0.179	0.179	0.179	0.179	0.174	0.174	0.173	0.169	0.168	0.168	0.168	0.171	0.171	0.171	0.163	0.164	0.167	0.17	0.17	0.172	0.169	0.169	0.169	0.169	0.17	0.171	0.167	0.138	0.141	0.141	0.141	0.141	0.142	0.142	0.142	0.142
YPL133C	0.165	0.162	0.186	0.217	0.22	0.216	0.22	0.201	0.187	0.184	0.17	0.177	0.154	0.156	0.156	0.161	0.138	0.146	0.146	0.146	0.148	0.155	0.147	0.102	0.102	0.102	0.104	0.128	0.126	0.123	0.123	0.123	0.123	0.123	0.113	0.113	0.113	0.113	0.113	0.128	0.116	0.113	0.122	0.122	0.125	0.134	0.129	0.129	0.129
YDL112W	0.164	0.161	0.169	0.167	0.167	0.171	0.171	0.162	0.164	0.162	0.165	0.169	0.169	0.169	0.175	0.175	0.175	0.178	0.178	0.182	0.192	0.192	0.187	0.183	0.183	0.183	0.183	0.183	0.183	0.183	0.186	0.186	0.177	0.17	0.17	0.169	0.185	0.185	0.178	0.179	0.171	0.163	0.161	0.155	0.153	0.155	0.148	0.125	0.103
YHR137W	-0.273	-0.267	-0.286	-0.286	-0.276	-0.276	-0.271	-0.253	-0.263	-0.272	-0.322	-0.34	-0.34	-0.34	-0.34	-0.36	-0.383	-0.387	-0.377	-0.323	-0.318	-0.321	-0.35	-0.326	-0.322	-0.276	-0.276	-0.281	-0.281	-0.278	-0.293	-0.276	-0.276	-0.269	-0.269	-0.285	-0.271	-0.257	-0.262	-0.259	-0.253	-0.253	-0.249	-0.253	-0.253	-0.253	-0.253	-0.253	-0.253
YJR019C	0.209	0.205	0.188	0.157	0.159	0.155	0.162	0.162	0.16	0.16	0.157	0.157	0.157	0.153	0.158	0.166	0.166	0.165	0.166	0.165	0.166	0.167	0.167	0.167	0.167	0.167	0.167	0.167	0.164	0.162	0.162	0.162	0.162	0.162	0.161	0.157	0.152	0.152	0.155	0.161	0.16	0.162	0.161	0.161	0.161	0.158	0.164	0.17	0.17
YLR082C	0.045	0.045	0.045	0.048	0.048	0.048	0.048	0.048	0.047	0.04	0.04	0.037	0.037	0.037	0.037	0.038	0.038	0.028	0.038	0.038	0.039	0.032	0.03	0.034	0.035	0.035	0.037	0.036	0.035	0.036	0.035	0.035	0.03	0.03	0.03	0.029	0.029	0.029	0.029	0.031	0.03	0.028	0.028	0.028	0.031	0.031	0.031	0.031	0.031
YCR021C	-0.075	-0.071	-0.055	-0.07	-0.091	-0.116	-0.1	-0.073	-0.062	-0.062	-0.062	-0.07	-0.078	-0.093	-0.09	-0.087	-0.078	-0.102	-0.102	-0.116	-0.098	-0.1	-0.1	-0.116	-0.116	-0.11	-0.118	-0.131	-0.143	-0.142	-0.142	-0.137	-0.137	-0.142	-0.134	-0.137	-0.128	-0.128	-0.124	-0.124	-0.124	-0.123	-0.134	-0.155	-0.171	-0.169	-0.163	-0.163	-0.169
YDR315C	0.286	0.279	0.284	0.277	0.259	0.262	0.263	0.25	0.245	0.242	0.236	0.236	0.236	0.234	0.214	0.231	0.205	0.205	0.205	0.205	0.208	0.209	0.207	0.207	0.212	0.219	0.219	0.219	0.227	0.223	0.223	0.221	0.23	0.227	0.227	0.227	0.227	0.216	0.211	0.222	0.253	0.25	0.247	0.25	0.245	0.236	0.236	0.236	0.235
YLR096W	0.653	0.653	0.665	0.671	0.671	0.67	0.668	0.668	0.668	0.668	0.668	0.668	0.671	0.671	0.671	0.671	0.672	0.672	0.672	0.672	0.672	0.672	0.672	0.67	0.672	0.674	0.659	0.659	0.654	0.654	0.667	0.65	0.651	0.647	0.7	0.701	0.702	0.702	0.705	0.705	0.704	0.704	0.706	0.705	0.692	0.692	0.68	0.679	0.679
YDR135C	0.218	-0.001	-0.001	-0.001	0.005	0.005	0.005	-0.005	-0.005	0.026	0.048	0.048	0.048	0.05	0.05	0.023	-0.017	-0.015	-0.015	-0.014	-0.024	-0.01	-0.01	-0.01	-0.015	-0.052	-0.044	-0.033	-0.023	-0.023	-0.026	-0.03	-0.011	-0.011	-0.024	-0.015	-0.011	-0.028	-0.047	-0.044	-0.008	0.02	0.018	0.017	0.02	0.005	-0.002	-0.002	0.001
YLR259C	-0.45	-0.45	-0.45	-0.45	-0.45	-0.446	-0.446	-0.446	-0.451	-0.451	-0.449	-0.464	-0.455	-0.459	-0.449	-0.449	-0.45	-0.447	-0.443	-0.443	-0.454	-0.454	-0.454	-0.452	-0.468	-0.457	-0.423	-0.436	-0.44	-0.431	-0.436	-0.435	-0.435	-0.431	-0.446	-0.439	-0.43	-0.426	-0.43	-0.43	-0.429	-0.438	-0.451	-0.45	-0.457	-0.454	-0.463	-0.463	-0.457
YHR058C	0.107	0.109	0.113	0.118	0.12	0.1	0.111	0.105	0.116	0.118	0.109	0.138	0.076	0.088	0.088	0.09	0.097	0.088	0.093	0.092	0.077	0.078	0.078	0.082	0.075	0.079	0.086	0.069	0.068	0.07	0.068	0.068	0.068	0.067	0.067	0.082	0.088	0.094	0.103	0.115	0.107	0.107	0.084	0.081	0.079	0.075	0.096	0.089	0.093
YGR130C	-0.375	-0.375	-0.38	-0.42	-0.418	-0.395	-0.395	-0.395	-0.395	-0.395	-0.395	-0.395	-0.378	-0.378	-0.378	-0.378	-0.378	-0.378	-0.378	-0.378	-0.378	-0.378	-0.378	-0.378	-0.378	-0.378	-0.378	-0.378	-0.373	-0.373	-0.373	-0.373	-0.373	-0.373	-0.371	-0.371	-0.371	-0.379	-0.408	-0.435	-0.373	-0.377	-0.371	-0.352	-0.346	-0.326	-0.326	-0.331	-0.334
YDL095W	0.394	0.394	0.396	0.404	0.408	0.408	0.408	0.408	0.408	0.408	0.408	0.408	0.408	0.408	0.409	0.414	0.414	0.414	0.414	0.414	0.414	0.418	0.425	0.42	0.425	0.425	0.437	0.47	0.476	0.47	0.484	0.491	0.488	0.49	0.44	0.438	0.429	0.437	0.528	0.915	1.543	1.743	1.885	1.879	1.932	1.925	1.882	1.917	1.985
YGR240C-A	0.436	0.48	0.499	0.499	0.504	0.49	0.493	0.497	0.584	0.634	0.558	0.553	0.549	0.549	0.563	0.556	0.543	0.53	0.518	0.591	0.59	0.594	0.58	0.58	0.618	0.725	0.739	0.739	0.773	0.821	0.821	0.789	0.712	0.708	0.721	0.728	0.739	0.773	0.872	0.782	0.727	0.727	0.725	0.725	0.74	0.74	0.74	0.74	0.74
YDR104C	0.034	0.04	0.034	0.034	0.037	0.037	0.037	0.036	0.035	0.035	0.035	0.035	0.035	0.035	0.036	0.036	0.036	0.036	0.026	0.026	0.024	0.006	0.006	0	0	-0.002	-0.002	-0.002	-0.003	-0.011	-0.017	-0.017	-0.019	-0.022	-0.022	-0.02	-0.02	-0.02	-0.018	-0.018	-0.022	-0.024	-0.024	-0.024	-0.024	-0.024	-0.017	-0.015	-0.033
YJR030C	0.024	0.018	0.019	0.019	0.019	0.023	0.022	0.008	0	-0.003	-0.006	-0.003	-0.003	-0.004	-0.004	-0.005	-0.009	-0.006	-0.006	0	0	0	0.001	0.001	0.002	0.005	0.003	0.003	-0.004	0.002	0.002	0.003	0.002	-0.003	-0.002	-0.006	-0.005	-0.005	0	0	-0.004	-0.004	-0.006	-0.004	-0.004	-0.004	-0.004	-0.004	-0.004
YFR006W	0.059	0.059	0.064	0.064	0.064	0.064	0.064	0.064	0.064	0.061	0.06	0.06	0.088	0.084	0.076	0.079	0.103	0.1	0.099	0.086	0.106	0.111	0.111	0.1	0.108	0.106	0.106	0.106	0.114	0.116	0.111	0.112	0.138	0.133	0.151	0.151	0.159	0.221	0.27	0.27	0.25	0.252	0.252	0.252	0.252	0.272	0.286	0.291	0.255
YPR163C	-0.111	-0.111	-0.109	-0.109	-0.101	-0.106	-0.103	-0.104	-0.104	-0.11	-0.11	-0.112	-0.121	-0.121	-0.12	-0.12	-0.12	-0.12	-0.121	-0.122	-0.122	-0.12	-0.124	-0.123	-0.123	-0.123	-0.123	-0.127	-0.127	-0.129	-0.129	-0.131	-0.131	-0.132	-0.132	-0.13	-0.131	-0.13	-0.131	-0.131	-0.133	-0.133	-0.133	-0.132	-0.132	-0.134	-0.134	-0.134	-0.133
YFL031W	0.544	0.544	0.592	0.586	0.563	0.569	0.569	0.569	0.573	0.586	0.601	0.601	0.601	0.642	0.642	0.683	0.683	0.766	0.74	0.676	0.622	0.561	0.561	0.56	0.62	0.614	0.572	0.582	0.511	0.511	0.567	0.585	0.594	0.751	0.733	0.629	0.599	0.542	0.412	0.418	0.315	0.244	0.244	0.199	0.154	0.157	0.157	0.157	0.196
YLL049W	0.045	0.045	0.042	0.04	0.038	0.038	0.038	0.038	0.038	0.038	0.051	0.057	0.057	0.057	0.058	0.058	0.058	0.056	0.056	0.058	0.058	0.056	0.063	0.063	0.063	0.063	0.063	0.063	0.069	0.069	0.067	0.067	0.067	0.067	0.067	0.067	0.069	0.069	0.069	0.069	0.069	0.07	0.073	0.071	0.071	0.074	0.074	0.079	0.078
YOR035C	0.216	0.212	0.212	0.221	0.221	0.221	0.221	0.22	0.218	0.22	0.22	0.22	0.216	0.217	0.217	0.216	0.22	0.228	0.236	0.232	0.233	0.23	0.227	0.229	0.236	0.239	0.239	0.237	0.23	0.243	0.243	0.242	0.241	0.241	0.245	0.244	0.248	0.247	0.246	0.247	0.247	0.247	0.247	0.262	0.262	0.256	0.253	0.246	0.248
YLR453C	0.059	0.052	0.035	0.035	0.035	0.032	0.025	0.029	0.024	0.036	0.024	0.033	0.015	-0.002	0.024	0.024	-0.041	-0.002	0.036	0.038	0.042	0.042	0.044	0.024	0.015	0.011	0.011	0.011	0.014	0.024	0.01	0.01	0.003	-0.013	-0.05	-0.05	-0.041	-0.077	-0.102	-0.061	-0.061	-0.06	-0.06	-0.06	-0.06	-0.06	-0.056	-0.067	-0.065
YPL167C	0.083	0.091	0.099	0.089	0.042	0.052	0.074	0.074	0.074	0.078	0.072	0.072	0.048	0.052	0.068	0.064	0.056	0.066	0.066	0.066	0.066	0.066	0.066	0.076	0.116	0.127	0.117	0.117	0.117	0.117	0.113	0.113	0.118	0.127	0.119	0.119	0.119	0.119	0.119	0.115	0.117	0.136	0.103	0.08	0.082	0.077	0.102	0.078	0.077
YKL138C-A	0.243	0.244	0.243	0.238	0.244	0.243	0.239	0.236	0.24	0.244	0.244	0.245	0.252	0.267	0.267	0.27	0.287	0.289	0.29	0.29	0.285	0.286	0.298	0.288	0.293	0.293	0.287	0.255	0.238	0.258	0.233	0.224	0.223	0.218	0.218	0.221	0.225	0.225	0.232	0.236	0.242	0.262	0.267	0.271	0.367	0.364	0.327	0.318	0.323
YNL090W	0.077	0.077	0.074	0.072	0.071	0.071	0.071	0.073	0.073	0.073	0.073	0.073	0.072	0.072	0.071	0.071	0.07	0.065	0.065	0.064	0.064	0.065	0.065	0.065	0.066	0.065	0.062	0.06	0.06	0.06	0.064	0.064	0.064	0.064	0.064	0.064	0.064	0.064	0.064	0.064	0.064	0.061	0.061	0.065	0.065	0.062	0.062	0.064	0.064
YHR047C	0.094	0.098	0.092	0.109	0.109	0.109	0.091	0.165	0.235	0.348	0.32	0.285	0.319	0.444	0.525	0.54	0.554	0.554	0.546	0.542	0.554	0.554	0.602	0.78	0.754	0.884	0.868	0.868	0.868	0.921	0.921	0.97	0.651	0.654	0.659	0.656	0.588	0.548	0.632	0.508	0.464	0.492	0.194	0.194	0.194	0.194	0.113	0.084	0.083
YGR077C	0.098	0.098	0.099	0.103	0.102	0.111	0.111	0.115	0.116	0.119	0.107	0.104	0.107	0.105	0.106	0.104	0.104	0.099	0.099	0.104	0.104	0.107	0.104	0.104	0.097	0.097	0.097	0.1	0.1	0.1	0.091	0.079	0.079	0.079	0.076	0.078	0.085	0.084	0.083	0.082	0.062	0.07	0.063	0.064	0.064	0.064	0.064	0.065	0.08
YLR032W	0.099	0.102	0.102	0.093	0.093	0.138	0.154	0.154	0.116	0.116	0.104	0.104	0.105	0.101	0.095	0.091	0.094	0.094	0.094	0.067	0.071	0.068	0.068	0.07	0.071	0.071	0.076	0.072	0.064	0.073	0.073	0.075	0.075	0.075	0.073	0.074	0.074	0.073	0.073	0.066	0.07	0.078	0.078	0.082	0.082	0.078	0.078	0.069	0.078
YMR240C	0.364	0.315	0.315	0.299	0.293	0.289	0.278	0.264	0.252	0.213	0.213	0.214	0.217	0.204	0.2	0.185	0.194	0.194	0.176	0.181	0.16	0.178	0.062	0.037	0.059	0.066	0.061	0.076	0.062	0.066	0.066	0.066	0.041	0.027	0.027	0.034	0.034	0.069	0.099	0.099	0.099	0.083	0.063	0.073	0.068	0.037	0.048	0.046	0.046
YGL023C	0.626	0.621	0.589	0.566	0.57	0.557	0.557	0.561	0.559	0.559	0.559	0.555	0.569	0.614	0.622	0.624	0.624	0.624	0.603	0.604	0.628	0.637	0.637	0.637	0.637	0.7	0.744	0.748	0.72	0.72	0.702	0.702	0.702	0.706	0.705	0.705	0.681	0.681	0.686	0.673	0.673	0.673	0.673	0.673	0.673	0.675	0.675	0.667	0.667
YMR274C	-0.041	-0.044	-0.044	-0.044	-0.046	-0.044	-0.04	-0.041	-0.036	-0.041	-0.041	-0.041	-0.041	-0.042	-0.039	-0.039	-0.039	-0.038	-0.038	-0.038	-0.038	-0.036	-0.037	-0.037	-0.034	-0.034	-0.034	-0.034	-0.034	-0.036	-0.036	-0.034	-0.034	-0.034	-0.035	-0.035	-0.035	-0.035	-0.034	-0.034	-0.035	-0.035	-0.035	-0.034	-0.034	-0.034	-0.033	-0.033	-0.033
YDL135C	0.044	0.049	0.047	0.04	0.043	0.034	0.028	0.028	0.037	0.039	0.043	0.043	0.043	0.044	0.044	0.044	0.043	0.026	0.031	0.031	0.027	0.025	0.025	0.029	0.03	0.03	0.027	0.027	0.027	0.026	0.025	0.025	0.026	0.025	0.026	0.027	0.027	0.026	0.022	0.021	0.021	0.021	0.02	0.021	0.021	0.021	0.021	0.021	0.021
YER137C	0.162	0.191	0.193	0.226	0.226	0.215	0.221	0.221	0.221	0.233	0.24	0.235	0.235	0.253	0.259	0.259	0.256	0.256	0.256	0.247	0.247	0.237	0.228	0.211	0.205	0.205	0.205	0.205	0.172	0.172	0.163	0.15	0.15	0.15	0.144	0.151	0.151	0.141	0.079	0.074	0.074	0.074	0.074	0.086	0.086	0.081	0.095	0.09	0.098
YPL012W	0.171	0.171	0.168	0.165	0.165	0.152	0.152	0.157	0.16	0.16	0.161	0.161	0.166	0.166	0.166	0.165	0.157	0.161	0.164	0.162	0.167	0.167	0.167	0.164	0.159	0.161	0.158	0.158	0.158	0.158	0.161	0.161	0.161	0.16	0.16	0.164	0.164	0.148	0.15	0.148	0.157	0.151	0.152	0.152	0.153	0.15	0.152	0.144	0.143
YHR132W-A	0.151	0.151	0.146	0.147	0.155	0.176	0.208	0.201	0.195	0.195	0.192	0.194	0.194	0.194	0.192	0.192	0.19	0.19	0.19	0.178	0.178	0.19	0.199	0.201	0.205	0.209	0.203	0.215	0.22	0.217	0.217	0.209	0.211	0.208	0.217	0.222	0.224	0.223	0.221	0.22	0.22	0.22	0.22	0.22	0.22	0.22	0.22	0.22	0.22
YPL049C	0.091	0.091	0.092	0.093	0.091	0.087	0.086	0.077	0.077	0.077	0.079	0.075	0.07	0.07	0.066	0.066	0.066	0.065	0.067	0.065	0.065	0.065	0.067	0.067	0.061	0.058	0.056	0.055	0.058	0.052	0.052	0.053	0.053	0.059	0.064	0.063	0.063	0.06	0.059	0.059	0.058	0.056	0.048	0.048	0.048	0.048	0.051	0.051	0.051
YOL003C	-0.041	-0.032	-0.032	-0.037	-0.047	-0.035	-0.038	-0.037	-0.037	-0.037	-0.046	-0.045	-0.045	-0.046	-0.046	-0.046	-0.046	-0.05	-0.046	-0.044	-0.038	-0.037	-0.006	-0.006	-0.004	-0.007	-0.007	-0.007	-0.008	-0.007	-0.007	-0.007	-0.005	-0.005	-0.005	-0.005	-0.005	-0.011	-0.01	-0.009	-0.009	-0.009	-0.009	-0.009	-0.01	-0.007	-0.007	-0.007	-0.007
YHR065C	0.698	0.698	0.698	0.698	0.698	0.698	0.696	0.696	0.696	0.695	0.695	0.708	0.708	0.721	0.732	0.735	0.735	0.721	0.719	0.726	0.73	0.738	0.738	0.738	0.737	0.737	0.739	0.739	0.739	0.739	0.746	0.75	0.748	0.748	0.748	0.748	0.748	0.75	0.75	0.763	0.763	0.776	0.774	0.774	0.784	0.785	0.779	0.777	0.772
YLR042C	-0.054	-0.051	-0.049	-0.062	-0.065	-0.067	-0.064	-0.064	-0.064	-0.059	-0.063	-0.066	-0.072	-0.076	-0.077	-0.06	-0.056	-0.053	-0.077	-0.077	-0.078	-0.078	-0.078	-0.075	-0.079	-0.08	-0.077	-0.074	-0.074	-0.074	-0.075	-0.075	-0.07	-0.073	-0.072	-0.073	-0.072	-0.073	-0.074	-0.07	-0.07	-0.072	-0.072	-0.072	-0.074	-0.075	-0.075	-0.07	-0.07
YBL087C	0.063	0.053	0.058	0.059	0.061	0.064	0.064	0.078	0.086	0.086	0.086	0.086	0.086	0.086	0.089	0.088	0.088	0.082	0.081	0.088	0.083	0.092	0.095	0.095	0.092	0.103	0.103	0.111	0.118	0.118	0.141	0.151	0.151	0.15	0.15	0.139	0.126	0.122	0.126	0.126	0.126	0.125	0.125	0.125	0.12	0.12	0.12	0.12	0.12
YHR152W	0.292	0.304	0.279	0.277	0.245	0.252	0.279	0.254	0.276	0.311	0.304	0.304	0.304	0.323	0.332	0.35	0.35	0.341	0.404	0.424	0.424	0.424	0.424	0.729	0.58	0.572	0.653	0.657	0.733	0.816	0.716	1.027	1.18	1.432	1.456	1.453	1.441	1.534	1.48	1.047	1.042	1.025	1.025	1.048	1.062	1.065	1.081	1.19	1.174
YDL164C	2.396	2.393	2.396	2.396	2.395	2.393	2.381	2.368	2.368	2.37	2.378	2.378	2.427	2.427	2.427	2.427	2.427	2.419	2.41	2.395	2.381	2.383	2.596	2.706	2.703	2.703	2.682	2.731	2.731	2.735	2.735	2.74	2.721	2.696	2.656	2.647	2.717	2.806	2.804	2.748	2.864	2.832	2.825	2.603	2.57	2.557	2.579	2.567	2.58
YER047C	0.038	0.038	0.019	0.018	0.018	0.019	0.017	0.015	0.015	0.015	0.015	0.015	0.014	0.016	0.018	0.018	0.015	0.018	0.018	0.019	0.019	0.018	0.018	0.019	0.019	0.022	0.025	0.024	0.026	0.025	0.025	0.025	0.025	0.025	0.025	0.023	0.023	0.023	0.023	0.023	0.024	0.024	0.024	0.024	0.024	0.024	0.023	0.024	0.024
YMR284W	0.027	0.025	0.035	0.035	0.034	0.034	0.034	0.038	0.038	0.032	0.032	0.032	0.007	0.008	0.006	0.045	0.072	0.068	0.062	0.068	0.068	0.063	0.074	0.074	0.074	0.071	0.071	0.07	0.065	0.063	0.065	0.065	0.066	0.062	0.084	0.092	0.071	0.071	0.071	0.047	0.079	0.039	0.058	0.003	0.003	0.003	-0.004	0.005	0
YPL240C	-0.053	-0.053	-0.053	-0.053	-0.053	-0.082	-0.082	-0.053	-0.073	-0.054	-0.124	-0.116	-0.116	-0.116	-0.116	-0.116	-0.108	-0.108	-0.108	-0.108	-0.114	-0.137	-0.138	-0.149	-0.154	-0.129	-0.12	-0.122	-0.122	-0.122	-0.122	-0.141	-0.141	-0.138	-0.118	-0.178	-0.157	-0.193	-0.193	-0.193	-0.193	-0.193	-0.193	-0.193	-0.189	-0.199	-0.22	-0.22	-0.211
YML029W	0.062	0.062	0.065	0.074	0.078	0.063	0.064	0.063	0.062	0.062	0.066	0.062	0.038	0.035	0.019	0.015	0.015	0.009	0.019	0.019	0.023	0.019	0.019	0.013	0.017	0.017	0.014	0.008	0.014	0.009	0.007	0.012	0.011	0.01	0.01	0.019	0.024	0.024	0.018	0.024	0.024	0.02	0.027	0.025	0.017	0.017	0.017	0.017	0.021
YGL006W	-0.057	-0.061	-0.061	-0.053	-0.053	-0.053	-0.053	-0.053	-0.05	-0.031	-0.027	-0.031	-0.031	-0.02	-0.02	-0.02	-0.014	0.004	0.038	0.037	0.037	0.033	0.046	0.043	0.038	0.038	0.038	0.038	0.038	0.028	0.028	0.032	0.032	0.032	0.009	0.025	0.076	0.076	0.048	0.035	-0.016	-0.008	-0.015	-0.004	0.005	0.005	0.047	0.036	0.036
YHR020W	0.324	0.324	0.325	0.325	0.346	0.347	0.37	0.36	0.371	0.36	0.36	0.379	0.392	0.402	0.375	0.361	0.359	0.356	0.358	0.358	0.368	0.372	0.363	0.352	0.329	0.311	0.311	0.311	0.308	0.289	0.519	0.6	0.6	0.625	0.635	0.782	0.783	0.797	0.797	0.798	0.804	0.784	0.753	0.746	0.745	0.953	1.126	1.122	1.122
YNL305C	1.852	1.852	1.83	1.825	1.81	1.933	1.969	1.884	1.884	2.029	2.022	1.805	1.805	1.805	1.802	1.797	1.797	1.801	1.801	1.784	1.784	1.767	1.75	1.732	1.732	1.738	1.738	1.821	1.821	1.899	1.886	1.886	1.862	1.85	1.863	1.843	1.812	1.793	1.793	1.793	1.65	1.612	1.583	1.538	1.536	1.355	1.298	1.554	1.484
YDR162C	0.001	-0.001	0.023	0.023	0.017	0.021	0.011	0.015	-0.002	-0.009	-0.018	-0.019	-0.019	-0.019	-0.019	-0.013	-0.006	-0.006	0.005	0.011	0.041	0.048	0.055	0.047	0.051	0.065	0.075	0.047	0.072	0.075	0.073	0.084	0.085	0.091	0.081	0.083	0.097	0.097	0.102	0.103	0.106	0.094	0.117	0.102	0.105	0.097	0.092	0.096	0.095
YMR242C	0.281	0.294	0.297	0.305	0.3	0.3	0.3	0.3	0.32	0.323	0	0	0	0	0	0	0	0	0	0	0	0	0	0	0	0	0	0	0	0	0	0	0	0	0	0	0	0	0	0	0	0	0	0	0	0	0	0	0
YKL045W	0	0	0	0	0	0	0	0	0	0	0	0	0	0	0	0	0	0	0	0	0	0	0	0	0	0	0	0	0	0	0	0	0	0	0	0	0	0	0.08	0.08	0.08	0.019	0.042	0.042	0.042	0.056	0.094	0.094	0.089
YMR121C	-0.078	-0.078	-0.078	-0.078	-0.078	-0.078	-0.078	-0.078	-0.078	-0.078	-0.078	-0.078	-0.083	-0.094	-0.102	-0.111	-0.111	-0.103	-0.103	-0.096	-0.101	-0.096	-0.096	-0.096	-0.096	-0.096	-0.069	-0.064	-0.064	-0.064	-0.064	-0.051	-0.046	-0.031	-0.026	-0.027	-0.027	-0.027	-0.036	-0.027	-0.034	-0.027	-0.048	-0.052	-0.064	-0.063	-0.063	-0.059	-0.046
YLR454W	-0.084	-0.082	-0.084	-0.078	-0.081	-0.062	-0.062	-0.062	-0.06	-0.059	-0.059	-0.059	-0.059	-0.059	-0.064	-0.064	-0.067	-0.064	-0.062	-0.062	-0.066	-0.066	-0.067	-0.075	-0.075	-0.077	-0.077	-0.077	-0.077	-0.077	-0.071	-0.076	-0.073	-0.065	-0.067	-0.056	-0.06	-0.06	-0.06	-0.06	-0.06	-0.061	-0.061	-0.102	-0.077	-0.041	-0.05	-0.05	-0.013
YKL011C	0.018	0.017	0.017	0.019	0.021	0.027	0.031	0.024	0.025	0.024	0.023	0.023	0.023	0.023	0.023	0.016	0.011	0.011	0.011	0.008	0.002	0.004	0.007	0.007	0.007	0.01	0.01	0.014	0.013	0.01	0.002	0.002	0.002	0.009	0.023	0.024	0.023	0.023	0.032	0.035	0.035	0.037	0.05	0.034	0.007	0.007	0.007	0.007	0.001
YMR130W	0.01	0.006	0.003	0.005	0.004	0.004	0.004	-0.01	-0.013	-0.013	-0.019	-0.011	-0.003	-0.003	-0.004	-0.007	0.006	0.005	0.007	0.007	0.006	0.006	0.005	0.001	-0.023	-0.024	-0.024	-0.015	-0.018	-0.036	-0.017	-0.017	-0.008	-0.005	0.004	0.005	0.005	0.003	0.005	0.009	0.009	0.009	0.005	0.005	0.006	0.005	0.005	0.003	0.001
YGR161W-C	-0.221	-0.221	-0.221	-0.229	-0.188	-0.188	-0.188	-0.183	-0.183	-0.183	-0.183	-0.183	-0.183	-0.183	0	0	0	0	0	0	0	0	0	0	0	0	0	0	0	0	0	0	0	0	0	0	0	0	0	0	0	0	0	0	0	0	0	0	0
YPL019C	0.403	0.381	0.381	0.375	0.367	0.367	0.367	0.369	0.389	0.429	0.474	0.523	0.447	0.447	0.447	0.447	0.437	0.447	0.437	0.501	0.537	0.56	0.683	0.707	0.809	0.71	0.715	0.72	0.721	0.743	0.783	0.831	0.784	0.804	0.847	0.731	0.75	0.75	0.75	0.746	0.767	0.738	0.723	0.732	0.751	0.751	0.746	0.747	0.764
YDR482C	0.213	0.213	0.204	0.204	0.202	0.202	0.2	0.196	0.189	0.195	0.195	0.195	0.201	0.201	0.197	0.192	0.191	0.194	0.194	0.209	0.209	0.208	0.202	0.202	0.199	0.199	0.198	0.198	0.198	0.203	0.203	0.202	0.202	0.205	0.216	0.216	0.218	0.219	0.218	0.216	0.215	0.217	0.217	0.224	0.228	0.223	0.223	0.221	0.222
YMR230W	-0.06	-0.058	-0.055	-0.049	-0.034	-0.047	-0.064	-0.07	-0.07	-0.067	-0.067	-0.051	-0.053	-0.048	-0.048	-0.048	-0.042	-0.046	-0.043	-0.062	-0.066	-0.061	-0.058	-0.058	-0.061	-0.068	-0.047	-0.083	-0.085	-0.085	-0.088	-0.074	-0.061	-0.07	-0.078	-0.077	-0.077	-0.077	-0.088	-0.1	-0.106	-0.106	-0.118	-0.118	-0.109	-0.117	-0.195	-0.266	-0.293
YLR074C	0.316	0.321	0.316	0.32	0.322	0.32	0.32	0.326	0.323	0.324	0.324	0.323	0.319	0.319	0.321	0.322	0.325	0.315	0.315	0.317	0.317	0.318	0.317	0.312	0.312	0.312	0.304	0.304	0.29	0.286	0.288	0.287	0.285	0.283	0.28	0.286	0.292	0.282	0.282	0.278	0.278	0.263	0.268	0.267	0.265	0.265	0.26	0.265	0.265
YNL321W	2.568	2.568	2.568	2.568	2.568	2.572	2.572	2.558	2.556	2.556	2.559	2.559	2.542	2.624	2.755	2.407	2.609	2.529	2.621	2.712	3.032	3.014	2.988	2.899	2.83	2.825	2.82	2.743	2.756	2.514	2.513	2.478	2.478	2.946	2.807	2.783	2.783	2.827	2.803	2.762	2.769	2.742	2.873	2.794	2.798	2.769	2.711	2.711	2.698
YPR188C	0.187	0.187	0.187	0.184	0.184	0.175	0.167	0.157	0.178	0.186	0.257	0.287	0.287	0.283	0.283	0.274	0.26	0.266	0.273	0.26	0.26	0.258	0.259	0.259	0.259	0.247	0.245	0.239	0.242	0.242	0.245	0.245	0.244	0.244	0.25	0.247	0.246	0.247	0.247	0.245	0.245	0.252	0.253	0.256	0.253	0.256	0.256	0.246	0.246
YOL064C	0.006	0.007	0.008	0.008	0.008	0.015	0.018	0.018	0.019	0.021	0.023	0.034	0.054	0.052	0.068	0.077	0.077	0.072	0.07	0.078	0.094	0.071	0.069	0.069	0.063	0.062	0.065	0.065	0.064	0.064	0.064	0.064	0.077	0.079	0.079	0.077	0.077	0.077	0.077	0.075	0.075	0.088	0.116	0.12	0.125	0.119	0.119	0.117	0.102
YMR147W	0	0	0	0	0	0	0	0	0	0	0	0	0	0	0	0	0	0	0	0	0	0	0	0	0	0	0	0	0	0	0	0	0	0	0	0	0	0	0	0	0	0	0	0	0	0	0	0	0
YOR161C	-0.311	-0.311	-0.317	-0.317	-0.317	-0.326	-0.343	-0.354	-0.35	-0.352	-0.362	-0.362	-0.307	-0.222	-0.218	-0.212	-0.213	-0.214	-0.222	-0.222	-0.237	-0.237	-0.242	-0.241	-0.237	-0.242	-0.245	-0.236	-0.246	-0.233	-0.236	-0.232	-0.232	-0.228	-0.224	-0.232	-0.232	-0.23	-0.231	-0.229	-0.217	-0.225	-0.221	-0.238	-0.234	-0.234	-0.234	-0.234	-0.23
YPL016W	-0.01	-0.01	-0.009	-0.009	-0.009	-0.009	-0.009	-0.007	-0.003	-0.002	-0.008	-0.005	-0.007	-0.01	-0.011	-0.012	-0.016	-0.016	-0.016	-0.016	-0.02	-0.023	-0.025	-0.025	-0.022	-0.023	-0.025	-0.025	-0.023	-0.023	-0.022	-0.022	-0.022	-0.022	-0.025	-0.025	-0.024	-0.024	-0.024	-0.024	-0.024	-0.024	-0.024	-0.024	-0.022	-0.02	-0.02	-0.018	-0.018
YIL002C	0.027	0.034	0.036	0.037	0.037	0.036	0.036	0.041	0.043	0.045	0.048	0.053	0.052	0.051	0.045	0.041	0.039	0.041	0.041	0.048	0.048	0.038	0.037	0.037	0.037	0.033	0.031	0.029	0.034	0.034	0.034	0.035	0.035	0.035	0.034	0.033	0.033	0.031	0.032	0.03	0.031	0.031	0.031	0.031	0.031	0.031	0.031	0.031	0.033
YDL143W	0.163	0.157	0.157	0.155	0.155	0.156	0.161	0.17	0.17	0.17	0.17	0.17	0.17	0.174	0.174	0.172	0.166	0.166	0.164	0.161	0.161	0.164	0.164	0.164	0.164	0.166	0.166	0.167	0.164	0.164	0.164	0.164	0.164	0.164	0.163	0.161	0.161	0.162	0.162	0.162	0.156	0.156	0.156	0.122	0.119	0.119	0.119	0.119	0.123
YHL036W	-0.02	-0.018	-0.011	-0.016	-0.017	-0.014	-0.014	-0.013	-0.026	-0.019	-0.019	-0.019	-0.028	-0.031	-0.032	-0.032	-0.033	-0.031	-0.026	-0.03	-0.036	-0.039	-0.042	-0.033	-0.036	-0.05	-0.046	-0.045	-0.045	-0.046	-0.039	-0.045	-0.048	-0.048	-0.045	-0.048	-0.048	-0.044	-0.048	-0.043	-0.041	-0.04	-0.039	-0.041	-0.041	-0.04	-0.04	-0.04	-0.041
YDR410C	-0.003	-0.004	-0.006	-0.008	-0.008	-0.008	-0.008	-0.008	-0.007	-0.007	-0.007	-0.007	-0.007	-0.007	-0.005	-0.007	-0.006	-0.011	-0.011	-0.011	-0.011	-0.011	-0.011	-0.011	-0.011	-0.011	-0.011	-0.011	-0.011	-0.011	-0.011	-0.012	-0.012	-0.011	-0.011	-0.011	-0.01	-0.01	-0.011	-0.011	-0.008	-0.006	-0.006	-0.005	-0.005	-0.005	-0.008	-0.009	-0.007
YKR013W	-0.443	-0.451	-0.449	-0.449	-0.447	-0.447	-0.451	-0.451	-0.443	-0.441	-0.436	-0.44	-0.443	-0.443	-0.447	-0.442	-0.443	-0.444	-0.441	-0.436	-0.431	-0.441	-0.441	-0.455	-0.455	-0.458	-0.455	-0.447	-0.443	-0.443	-0.439	-0.439	-0.427	-0.424	-0.391	-0.426	-0.422	-0.422	-0.422	-0.422	-0.42	-0.412	-0.409	-0.403	-0.4	-0.398	-0.394	-0.394	-0.394
YKL208W	0.015	0.015	0.015	0.015	0.015	0.015	0.015	0.015	0.013	0.019	0.019	-0.005	0	0	0	0	0	0	0	0	0	0	0	0	0	0	0	0	0	0	0	0	0	0	0	0	0	0	0	0	0	0	0	0	0	0	0	0	0
YNR069C	-0.074	-0.076	-0.079	-0.079	-0.08	-0.083	-0.085	-0.089	-0.096	-0.097	-0.097	-0.089	-0.089	-0.099	-0.083	-0.09	-0.094	-0.096	-0.096	-0.096	-0.088	-0.096	-0.098	-0.096	-0.108	-0.099	-0.095	-0.1	-0.102	-0.111	-0.128	-0.134	-0.133	-0.132	-0.137	-0.138	-0.142	-0.142	-0.146	-0.148	-0.135	-0.142	-0.142	-0.142	-0.142	-0.142	-0.142	-0.148	-0.15
YPR073C	0.014	0.01	0.01	0.01	0.006	0.005	0.005	0.004	0.004	0.003	0.002	0.002	-0.001	-0.003	-0.003	-0.004	-0.004	-0.004	-0.003	-0.004	0.004	0.004	0.004	0.004	0.004	0	-0.005	-0.005	-0.007	-0.012	-0.011	-0.009	-0.009	-0.01	-0.018	-0.017	-0.017	-0.017	-0.016	-0.016	-0.016	-0.021	-0.019	-0.018	-0.012	-0.008	-0.008	-0.01	-0.009
YMR114C	0.175	0.21	0.211	0.211	0.211	0.211	0.211	0.211	0	0	0	0.238	0.29	0.203	0.203	0.196	0.113	0.136	0.121	0.121	0.121	0.125	0.128	0.118	0.11	0.108	0.105	0.124	0.095	0.093	0.093	0.093	0.093	0.093	0.093	0.092	0.092	0.092	0.093	0.092	0.099	0.099	0.109	0.111	0.111	0.116	0.122	0.147	0.16
YOR022C	0.024	0.028	0.029	0.027	0.027	0.027	0.027	0.029	0.028	0.028	0.026	0.026	0.023	0.025	0.027	0.026	0.026	0.029	0.029	0.029	0.029	0.029	0.027	0.027	0.028	0.031	0.025	0.024	0.021	0.021	0.022	0.014	0.014	0.018	0.025	0.025	0.025	0.028	0.028	0.027	0.028	0.029	0.029	0.029	0.03	0.028	0.028	0.028	0.028
YFR013W	0.078	0.078	0.022	0.022	0.022	0.022	-0.01	-0.01	0.021	0.031	0.039	0.02	-0.012	-0.034	-0.082	-0.124	-0.107	-0.121	-0.092	-0.084	-0.086	-0.093	-0.101	-0.108	-0.124	-0.124	-0.124	-0.132	-0.14	-0.146	-0.209	-0.185	-0.17	-0.186	-0.206	-0.21	-0.211	-0.202	-0.202	-0.204	-0.211	-0.211	-0.216	-0.216	-0.216	-0.216	-0.216	-0.218	-0.218
YDR173C	0.265	0.265	0.261	0.259	0.266	0.259	0.264	0.265	0.282	0.282	0.285	0.285	0.283	0.278	0.266	0.259	0.259	0.259	0.254	0.252	0.252	0.255	0.255	0.254	0.268	0.264	0.264	0.264	0.264	0.256	0.259	0.259	0.255	0.256	0.256	0.259	0.259	0.258	0.254	0.253	0.257	0.259	0.259	0.235	0.228	0.229	0.254	0.259	0.257
YDR457W	0.054	0.05	0.044	0.045	0.045	0.045	0.044	0.045	0.047	0.045	0.042	0.035	0.035	0.035	0.038	0.04	0.036	0.028	0.027	0.027	0.027	0.027	0.027	0.027	0.028	0.028	0.028	0.028	0.028	0.029	0.029	0.03	0.028	0.028	0.028	0.025	0.026	0.028	0.028	0.026	0.025	0.025	0.025	0.024	0.025	0.025	0.027	0.025	0.027
YDL160C	0.359	0.359	0.357	0.36	0.36	0.358	0.368	0.368	0.369	0.37	0.372	0.372	0.384	0.39	0.386	0.386	0.364	0.359	0.366	0.361	0.36	0.36	0.355	0.35	0.348	0.348	0.358	0.359	0.349	0.338	0.338	0.338	0.324	0.333	0.326	0.331	0.329	0.329	0.329	0.332	0.343	0.358	0.359	0.359	0.359	0.346	0.336	0.336	0.332
YOR130C	-0.042	-0.04	-0.039	-0.039	-0.044	-0.039	-0.039	-0.034	-0.034	-0.01	-0.012	-0.028	-0.017	-0.012	-0.016	-0.016	-0.019	-0.023	-0.024	-0.024	-0.021	-0.021	-0.021	-0.019	-0.022	-0.023	-0.023	-0.029	-0.029	-0.029	-0.017	-0.014	-0.01	-0.02	-0.027	-0.039	-0.039	-0.043	-0.03	-0.015	-0.008	-0.008	-0.008	-0.008	-0.008	-0.011	-0.009	-0.006	-0.002
YGR196C	-0.045	-0.04	-0.041	-0.043	-0.043	-0.045	-0.049	-0.049	-0.054	-0.055	-0.055	-0.054	-0.054	-0.054	-0.054	-0.051	-0.05	-0.044	-0.044	-0.044	-0.044	-0.043	-0.041	-0.041	-0.041	-0.043	-0.044	-0.033	-0.033	-0.033	-0.036	-0.037	-0.035	-0.035	-0.035	-0.035	-0.037	-0.037	-0.038	-0.043	-0.043	-0.041	-0.034	-0.034	-0.029	-0.033	-0.033	-0.033	-0.033
YJR085C	0	0	0	0	0	0	0	0	0	0	-0.158	-0.114	-0.169	-0.169	-0.169	-0.169	-0.156	-0.18	-0.18	-0.191	-0.152	-0.164	-0.163	-0.141	-0.141	-0.141	-0.141	-0.149	-0.199	-0.199	-0.199	-0.199	-0.199	-0.193	-0.239	-0.239	-0.239	-0.189	-0.177	-0.133	-0.148	-0.124	-0.124	-0.121	-0.121	-0.106	-0.125	-0.123	-0.16
YJR076C	0.055	0.053	0.053	0.055	0.055	0.055	0.055	0.055	0.057	0.046	0.046	0.048	0.056	0.056	0.056	0.056	0.056	0.056	0.056	0.056	0.052	0.058	0.058	0.058	0.064	0.064	0.064	0.067	0.067	0.067	0.067	0.067	0.083	0.093	0.092	0.092	0.092	0.092	0.092	0.092	0.092	0.088	0.094	0.091	0.091	0.089	0.081	0.081	0.081
YDR390C	-0.09	-0.106	-0.11	-0.082	-0.05	-0.026	-0.026	-0.026	-0.012	-0.012	-0.018	-0.035	-0.027	-0.046	-0.005	-0.003	-0.004	-0.01	-0.008	-0.004	-0.003	-0.003	0.001	-0.002	0.006	0.01	0.033	0.032	0.034	0.035	0.035	0.035	0.035	0.035	0.036	0.036	0.036	0.031	0.031	0.031	0.03	0.03	0.028	0.028	0.03	0.031	0.031	0.031	0.031
YKR070W	0.112	0.054	0.054	0.052	0.041	0.047	0.052	0.054	0.053	0.049	0.051	0.049	0.031	0.03	0.019	0.022	0.024	0.028	0.028	0.022	0.018	0.016	0.018	0.016	0.018	0.013	0.013	0.013	-0.001	-0.001	-0.006	-0.006	-0.004	-0.009	-0.007	0.006	0.005	0.006	0.015	0.015	0.024	0.024	0.025	0.025	0.026	0.024	0.021	0.021	0.019
YHR200W	0.141	0.155	0.163	0.163	0.164	0.144	0.182	0.183	0.179	0.16	0.157	0.157	0.158	0.159	0.166	0.165	0.161	0.159	0.129	0.133	0.129	0.126	0.129	0.127	0.127	0.127	0.123	0.129	0.123	0.112	0.121	0.124	0.105	0.105	0.105	0.105	0.113	0.116	0.105	0.104	0.104	0.104	0.104	0.104	0.104	0.104	0.105	0.106	0.112
YER131W	-0.195	-0.195	-0.195	-0.193	-0.193	-0.193	-0.193	-0.193	-0.193	-0.193	-0.193	-0.193	-0.193	-0.193	-0.192	-0.192	-0.192	-0.192	-0.192	-0.187	-0.182	-0.175	-0.168	-0.17	-0.161	-0.161	-0.163	-0.163	-0.166	-0.166	-0.16	-0.16	-0.16	-0.16	-0.16	-0.165	-0.16	-0.157	-0.157	-0.168	-0.168	-0.168	-0.188	-0.188	-0.18	-0.173	-0.172	-0.171	-0.179
YEL064C	-0.018	-0.018	-0.015	-0.015	-0.015	-0.014	-0.014	-0.01	-0.009	-0.01	0.002	0.001	0.001	0	-0.001	-0.002	-0.002	-0.003	-0.003	-0.003	-0.003	-0.002	-0.003	-0.003	-0.003	-0.001	-0.001	-0.001	-0.002	-0.002	0.002	0.002	0.001	0.002	0.005	0.004	0.003	0.007	0.01	0.01	0.01	0.008	0.009	0.005	0.005	0.005	0.005	0.005	0.005
YNL301C	-0.101	-0.101	-0.11	-0.11	-0.11	-0.109	-0.102	-0.094	-0.09	-0.09	-0.09	-0.092	-0.092	-0.092	-0.092	-0.099	-0.095	-0.092	-0.092	-0.095	-0.098	-0.098	-0.098	-0.098	-0.096	-0.096	-0.096	-0.096	-0.096	-0.096	-0.096	-0.096	-0.096	-0.096	-0.093	-0.093	-0.096	-0.09	-0.093	-0.095	-0.099	-0.099	-0.101	-0.1	-0.099	-0.102	-0.102	-0.109	-0.098
YDR179W-A	-0.044	-0.042	-0.044	-0.044	-0.05	-0.055	-0.055	-0.061	-0.06	-0.055	-0.055	-0.057	-0.06	-0.076	-0.085	-0.087	-0.09	-0.09	-0.104	-0.104	-0.116	-0.111	-0.109	-0.112	-0.127	-0.121	-0.116	-0.11	-0.115	-0.114	-0.114	-0.106	-0.106	-0.092	-0.096	-0.102	-0.094	-0.106	-0.091	-0.097	-0.1	-0.1	-0.092	-0.092	-0.104	-0.096	-0.1	-0.1	-0.085
YPR098C	0.047	0.047	0.047	0.047	0.047	0.047	0.047	0.054	0.04	0.039	0.043	0.043	0.041	0.042	0.053	0.063	0.062	0.08	0.078	0.078	0.081	0.081	0.083	0.083	0.078	0.086	0.082	0.082	0.074	0.069	0.057	0.055	0.052	0.045	0.041	0.046	0.046	0.047	0.047	0.053	0.051	0.056	0.058	0.058	0.054	0.054	0.058	0.062	0.064
YGL082W	0.2	0.207	0.203	0.201	0.209	0.209	0.203	0.21	0.212	0.211	0.204	0.204	0.204	0.204	0.202	0.206	0.207	0.206	0.203	0.206	0.206	0.206	0.206	0.206	0.207	0.207	0.207	0.207	0.202	0.205	0.213	0.213	0.214	0.208	0.208	0.213	0.213	0.213	0.212	0.212	0.214	0.214	0.214	0.217	0.218	0.219	0.214	0.214	0.215
YLR337C	0	0	0	0	0	0	0	0	0	0	0	0	-0.177	-0.163	-0.163	-0.163	-0.147	-0.147	-0.147	-0.153	-0.115	-0.106	-0.142	-0.142	-0.142	-0.142	-0.142	-0.156	-0.156	-0.172	-0.128	-0.15	-0.161	-0.161	-0.152	-0.113	-0.12	-0.122	-0.118	-0.108	-0.108	-0.111	-0.121	-0.109	-0.107	-0.111	-0.119	-0.118	-0.109
YGL244W	0.065	0.065	0.064	0.063	0.065	0.065	0.065	0.072	0.07	0.07	0.078	0.077	0.075	0.076	0.078	0.083	0.076	0.077	0.079	0.079	0.077	0.066	0.068	0.068	0.068	0.065	0.065	0.065	0.067	0.063	0.063	0.063	0.063	0.064	0.066	0.067	0.066	0.066	0.064	0.062	0.061	0.061	0.061	0.061	0.062	0.062	0.065	0.065	0.065
YNR059W	-0.053	-0.053	-0.044	-0.058	-0.014	-0.028	-0.024	-0.001	-0.001	0.012	0.025	0.041	0.063	0.07	0.038	0.061	-0.009	0.017	0.101	0.159	0.235	0.226	0.231	0.2	0.2	0.2	0.2	0.201	0.18	0.172	0.162	0.162	0.141	0.145	0.141	0.156	0.157	0.12	0.108	0.132	0.127	0.131	0.118	0.118	0.083	0.081	0.092	0.088	0.088
YHL026C	0.271	0.282	0.287	0.262	0.262	0.262	0.268	0.264	0.264	0.27	0.237	0.214	0.21	0.21	0.206	0.206	0.21	0.21	0.21	0.21	0.21	0.165	0.139	0.124	0.107	0.126	0.126	0.116	0.139	0.137	0.122	0.092	0.094	0.094	0.094	0.1	0.178	0.189	0.189	0.093	0.052	0.067	0.067	0.077	0.08	0.058	0.068	0.068	0.196
YHR059W	-0.006	0.044	0.057	0.049	0.049	0.052	0.053	0.066	0.061	0.201	0.218	0.246	0.232	0.233	0.248	0.268	0.261	0.305	0.305	0.304	0.304	0.304	0.304	0.307	0.314	0.327	0.33	0.314	0.355	0.364	0.341	0.313	0.311	0.311	0.305	0.31	0.308	0.316	0.309	0.309	0.31	0.31	0.314	0.319	0.323	0.328	0.329	0.329	0.335
YDR171W	-0.143	-0.143	-0.143	-0.139	-0.147	-0.145	-0.143	-0.147	-0.14	-0.143	-0.126	-0.122	-0.119	-0.111	-0.111	-0.108	-0.109	-0.109	-0.108	-0.108	-0.094	-0.092	-0.095	-0.093	-0.094	-0.094	-0.09	-0.08	-0.083	-0.079	-0.083	-0.083	-0.088	-0.09	-0.092	-0.105	-0.106	-0.106	-0.105	-0.095	-0.102	-0.099	-0.101	-0.096	-0.096	-0.096	-0.085	-0.085	-0.085
YBL064C	-0.277	-0.276	-0.264	-0.262	-0.266	-0.263	-0.264	-0.263	-0.263	-0.261	-0.261	-0.261	-0.261	-0.261	-0.264	-0.267	-0.267	-0.267	-0.264	-0.262	-0.253	-0.254	-0.258	-0.258	-0.256	-0.254	-0.253	-0.253	-0.251	-0.251	-0.252	-0.249	-0.24	-0.24	-0.232	-0.231	-0.228	-0.228	-0.223	-0.226	-0.223	-0.22	-0.217	-0.217	-0.214	-0.211	-0.208	-0.207	-0.205
YBR245C	0.057	0.036	0.064	0.162	0.158	0.158	0.158	0.158	0.158	0.158	0.161	0.161	0.173	0.198	0.259	0.259	0.259	0.259	0.259	0.259	0.259	0.26	0.26	0.26	0.26	0.282	0.288	0.297	0.297	0.317	0.311	0.279	0.274	0.29	0.273	0.289	0.282	0.28	0.289	0.285	0.286	0.311	0.276	0.285	0.281	0.281	0.281	0.281	0.283
YER032W	0.332	0.327	0.327	0.325	0.325	0.325	0.325	0.325	0.328	0.328	0.328	0.329	0.328	0.33	0.327	0.328	0.329	0.327	0.327	0.327	0.327	0.327	0.327	0.327	0.327	0.327	0.327	0.327	0.327	0.327	0.327	0.327	0.331	0.332	0.332	0.332	0.332	0.332	0.335	0.335	0.332	0.331	0.334	0.334	0.334	0.329	0.331	0.331	0.333
YMR077C	0.021	0.022	0.019	0.019	0.016	0.016	0.015	0.014	0.017	0.019	0.018	0.02	0.019	0.017	0.015	0.017	0.014	0.015	0.01	0.014	0.012	0.015	0.014	0.015	0.018	0.015	0.014	0.013	0.015	0.015	0.016	0.016	0.014	0.016	0.016	0.02	0.02	0.02	0.017	0.013	0.01	0.009	0.005	0.005	0.004	0.004	0.005	0.006	0.006
YGL191W	0	0	0	0	0	0	0	0	0	0	0	0	0	0	0	0	0	0	0	0	0	0	0	0	0	0	0	0	0	0	0	0	0	0	0	0	0	0	0	0	0	0	0	0	0	0	0	0	0
YNL112W	0.681	0.719	0.683	0.694	0.7	0.737	0.801	0.865	0.885	0.885	0.911	0.838	0.832	0.833	0.912	0.889	0.869	0.938	0.767	0.767	0.758	0.79	0.758	0.752	0.752	0.793	0.847	0.739	0.739	0.748	0.76	0.792	0.786	0.758	0.748	0.705	0.707	0.692	0.689	0.715	0.761	0.761	0.786	0.786	0.779	0.786	0.79	0.79	0.791
YKL196C	0.304	0.311	0.319	0.32	0.319	0.321	0.321	0.321	0.322	0.322	0.325	0.325	0.326	0.327	0.327	0.327	0.329	0.329	0.332	0.332	0.321	0.338	0.344	0.347	0.394	0.394	0.402	0.383	0.385	0.383	0.384	0.384	0.384	0.384	0.397	0.409	0.413	0.408	0.418	0.407	0.424	0.412	0.394	0.352	0.361	0.337	0.337	0.337	0.337
YPR075C	-0.178	-0.196	-0.208	-0.168	-0.124	-0.124	-0.131	-0.121	-0.106	-0.099	-0.085	-0.068	-0.046	-0.048	-0.057	-0.064	-0.06	-0.065	-0.065	-0.046	-0.04	-0.034	-0.031	-0.015	-0.041	-0.031	-0.031	-0.031	-0.028	-0.01	-0.003	0.003	0.042	0.072	0.051	0.057	0.078	0.078	0.078	0.079	0.079	0.069	0.066	0.054	0.062	0.062	0.056	0.062	0.049
YCR017C	0.094	0.094	0.094	0.097	0.1	0.1	0.1	0.095	0.095	0.098	0.103	0.08	0.069	0.085	0.085	0.09	0.09	0.09	0.081	0.077	0.077	0.102	0.104	0.107	0.116	0.128	0.143	0.143	0.143	0.147	0.161	0.154	0.156	0.181	0.176	0.176	0.176	0.164	0.164	0.167	0.159	0.159	0.159	0.159	0.136	0.142	0.137	0.146	0.121
YLR132C	0.215	0.207	0.206	0.209	0.199	0.198	0.2	0.193	0.192	0.194	0.188	0.186	0.187	0.187	0.187	0.191	0.197	0.191	0.195	0.193	0.193	0.197	0.203	0.207	0.198	0.198	0.192	0.189	0.19	0.19	0.19	0.19	0.185	0.186	0.188	0.189	0.196	0.195	0.178	0.187	0.187	0.185	0.185	0.185	0.185	0.184	0.187	0.187	0.187
YCR059C	-0.044	-0.049	-0.037	-0.03	-0.007	0.013	0.038	0.026	0.013	0.033	0.046	0.054	0.057	0.064	0.074	0.072	0.051	0.062	0.061	0.055	0.06	0.04	0.05	0.058	0.052	0.044	0.041	0.033	0.047	0.046	0.048	0.048	0.048	0.048	0.053	0.045	0.044	0.039	0.041	0.05	0.05	0.05	0.05	0.05	0.052	0.052	0.049	0.054	0.059
YGR065C	-0.159	-0.155	-0.176	-0.15	-0.147	-0.1	-0.112	-0.107	-0.092	-0.092	-0.046	-0.025	-0.023	-0.003	0.014	0.014	0.014	0.012	0.021	0.031	0.031	0.031	0.022	0.022	0.025	0.025	0.026	0.026	0.035	0.042	0.042	0.042	0.03	0.066	0.094	0.148	0.142	0.124	0.132	0.126	0.115	0.255	0.249	0.203	0.183	0.169	0.229	-0.035	-0.04
YCR101C	-0.089	-0.088	-0.106	-0.108	-0.108	-0.108	-0.135	-0.127	-0.103	-0.102	-0.107	-0.103	-0.103	-0.103	-0.136	-0.17	-0.135	-0.137	-0.151	-0.153	-0.153	-0.15	-0.164	-0.13	-0.123	-0.131	-0.11	-0.11	-0.11	-0.115	-0.124	-0.218	-0.267	-0.277	-0.271	-0.275	-0.279	-0.284	-0.268	-0.272	-0.27	-0.196	-0.159	-0.151	-0.142	-0.154	-0.151	-0.159	-0.157
YGL145W	-0.229	-0.276	-0.465	-1.025	-1.018	-1.018	-0.824	-0.814	-0.857	-0.829	-0.829	-0.819	-0.852	-0.812	-0.978	-1.041	-1.052	-1.071	-1.071	-1.042	-1.099	-1.115	-1.231	-1.218	-1.227	-1.227	-1.281	-1.276	-1.207	-1.207	-1.216	-1.181	-1.213	-1.304	-1.329	-1.36	-1.374	-1.339	-1.409	-1.375	-1.375	-1.392	-1.474	-1.556	-1.702	-1.702	-1.702	-1.693	-1.696
YLR023C	0.245	0.245	0.238	0.238	0.215	0.221	0.199	0.399	0.5	0.437	0.427	0.427	0.427	0.465	0.385	0.39	0.39	0.39	0.39	0.356	0.356	0.356	0.35	0.351	0.352	0.351	0.351	0.351	0.351	0.351	0.358	0.358	0.362	0.357	0.361	0.334	0.334	0.323	0.323	0.277	0.307	0.218	0.207	0.187	0.181	0.185	0.181	0.147	0.147
YNR011C	0.097	0.097	0.097	0.097	0.097	0.084	0.041	0.044	0.06	0.064	0.062	-0.002	0.011	0.011	0.011	0.011	0.071	0.036	0.044	0.093	0.158	0.119	0.084	0.026	0.053	0.041	0.037	0.037	0.037	0.037	0.037	0.053	0.092	0.103	0.103	0.103	0.103	0.055	0.055	0.069	0.134	0.11	-0.043	-0.043	-0.07	-0.065	-0.14	-0.14	-0.14
YBR233W	0.119	0.114	0.118	0.123	0.127	0.122	0.119	0.116	0.115	0.116	0.116	0.116	0.114	0.114	0.114	0.114	0.115	0.117	0.122	0.122	0.122	0.123	0.12	0.12	0.113	0.113	0.134	0.129	0.134	0.139	0.139	0.136	0.136	0.134	0.134	0.14	0.127	0.127	0.126	0.126	0.126	0.126	0.13	0.13	0.134	0.132	0.136	0.138	0.138
YOR382W	-0.164	-0.164	-0.163	-0.164	-0.166	-0.162	-0.161	-0.162	-0.154	-0.159	-0.158	-0.152	-0.152	-0.151	-0.149	-0.149	-0.151	-0.151	-0.15	-0.151	-0.153	-0.15	-0.152	-0.152	-0.153	-0.154	-0.154	-0.152	-0.152	-0.155	-0.155	-0.157	-0.15	-0.148	-0.147	-0.142	-0.142	-0.142	-0.142	-0.142	-0.138	-0.138	-0.138	-0.139	-0.139	-0.136	-0.137	-0.137	-0.137
YPL047W	0.052	0.052	0.053	0.049	0.046	0.046	0.044	0.046	0.047	0.047	0.048	0.055	0.055	0.055	0.054	0.056	0.054	0.054	0.054	0.053	0.053	0.053	0.052	0.051	0.044	0.043	0.043	0.044	0.039	0.038	0.039	0.039	0.04	0.037	0.036	0.036	0.036	0.036	0.036	0.032	0.03	0.031	0.032	0.033	0.033	0.031	0.031	0.033	0.033
YMR211W	0.123	0.153	0.153	0.155	0.155	0.151	0.136	0.136	0.138	0.137	0.137	0.137	0.137	0.137	0.137	0.12	0.12	0.107	0.108	0.111	0.111	0.11	0.11	0.11	0.107	0.111	0.115	0.115	0.115	0.115	0.114	0.116	0.114	0.099	0.103	0.102	0.104	0.104	0.104	0.104	0.102	0.099	0.099	0.098	0.096	0.095	0.095	0.095	0.099
YDR145W	1.932	1.932	1.932	1.927	1.927	1.923	1.923	1.923	1.927	1.927	1.929	2.03	2.015	2	2	2	2.004	2.01	2.01	1.98	1.986	1.956	1.942	1.837	1.867	1.861	1.979	1.959	1.962	1.949	1.994	1.984	1.615	1.553	1.564	1.615	1.47	1.438	1.117	0.9	1.241	1.065	1.068	1.068	1.068	1.024	0.972	0.979	0.921
YLR221C	0.04	0.04	0.038	0.038	0.038	0.038	0.038	0.037	0.036	0.037	0.037	0.037	0.035	0.037	0.036	0.035	0.032	0.032	0.031	0.035	0.036	0.034	0.034	0.035	0.035	0.033	0.032	0.032	0.032	0.032	0.033	0.033	0.031	0.032	0.031	0.031	0.03	0.028	0.025	0.029	0.029	0.029	0.029	0.029	0.029	0.029	0.029	0.028	0.028
YEL012W	2.415	2.599	2.398	2.453	2.453	2.464	2.353	2.382	2.046	2.069	2.064	2.043	2.049	2.071	2.049	2.063	2.141	2.212	2.186	2.186	2.186	2.334	2.334	2.334	2.343	2.443	2.377	2.105	1.958	1.901	1.901	1.899	1.899	1.899	1.891	1.891	1.886	1.886	1.88	1.872	1.786	1.792	1.796	1.79	1.795	1.795	1.795	1.795	1.795
YML063W	0	0	0	0	0	0	0	0	0	0	0	0	0	0	0	0	0	0	0	0	0	0	0	0	0	0	0	0	0	0	0	0	0	0	0	0	0	0	0	0	0	0	0	0	0	0	0	0	0
YHR146W	-0.115	-0.115	-0.115	-0.115	-0.115	-0.115	-0.109	-0.114	-0.114	-0.114	-0.114	-0.114	-0.114	-0.121	-0.118	-0.11	-0.106	-0.102	-0.102	-0.102	-0.098	-0.114	-0.109	-0.109	-0.134	-0.142	-0.142	-0.14	-0.142	-0.142	-0.142	-0.148	-0.148	-0.146	-0.152	-0.154	-0.147	-0.177	-0.178	-0.193	-0.204	-0.188	-0.206	-0.206	-0.195	-0.205	-0.205	-0.193	-0.185
YOR089C	0.047	0.044	0.044	0.044	0.044	0.044	0.042	0.042	0.035	0.038	0.036	0.041	0.051	0.051	0.056	0.057	0.069	0.065	0.065	0.067	0.066	0.06	0.063	0.079	0.077	0.077	0.079	0.079	0.079	0.079	0.082	0.082	0.082	0.082	0.082	0.082	0.086	0.086	0.088	0.088	0.092	0.108	0.108	0.108	0.104	0.099	0.106	0.108	0.09
YER017C	0.011	0.011	0.011	0.011	0.007	0.002	0.002	0.005	0.005	0.005	0.005	0.004	0.004	0.004	0.004	0.004	0.004	0.01	0.01	0.011	0.007	0.007	0.008	0.008	0.008	0.008	0.003	0.013	0.013	0.013	0.013	0.013	0.04	0.042	0.042	0.035	0.035	0.035	0.037	0.018	0.023	0.023	0.009	0.027	0.034	0.031	0.048	0.032	0.032
YDL080C	0.103	0.094	0.085	0.087	0.087	0.089	0.095	0.102	0.11	0.095	0.1	0.085	0.084	0.084	0.088	0.091	0.081	0.043	0.053	0.013	0.037	0.036	0.044	0.04	0.026	0.026	0.026	0.022	0.017	0.013	0.019	0.004	0.028	0.028	0.02	0.005	0.002	0.009	-0.005	0	0	0	-0.005	-0.007	-0.003	0.008	0.008	0.003	-0.004
YEL001C	0.05	0.05	0.05	0.037	0.086	0.086	0.097	0.102	0.114	0.114	0.118	0.118	0.118	0.117	0.124	0.124	0.11	0.16	0.164	0.182	0.19	0.22	0.22	0.23	0.214	0.209	0.179	0.169	0.178	0.17	0.17	0.174	0.191	0.194	0.194	0.194	0.208	0.221	0.207	0.207	0.203	0.203	0.182	0.167	0.167	0.171	0.168	0.168	0.168
YJL098W	0.026	0.025	0.022	0.022	0.022	0.029	0.029	0.026	0.026	0.025	0.028	0.024	0.016	0.014	0.014	0.014	0.022	0.021	0.025	0.025	0.019	0.019	0.019	0.019	0.017	0.017	0.017	0.017	0.017	0.017	0.023	0.023	0.023	0.023	0.016	0.01	0.013	0.013	0.013	0.018	0.018	0.016	0.017	0.019	0.015	0.009	0.009	0.007	0.005
YDR108W	-0.064	-0.068	-0.068	-0.068	-0.067	-0.062	-0.056	-0.051	-0.042	-0.047	-0.05	-0.039	-0.029	-0.029	-0.027	-0.027	-0.028	-0.028	-0.03	-0.03	-0.034	-0.03	-0.034	-0.034	-0.036	-0.041	-0.038	-0.048	-0.048	-0.049	-0.047	-0.044	-0.052	-0.043	-0.024	-0.024	-0.027	-0.025	-0.035	-0.035	-0.035	-0.035	-0.035	-0.034	-0.026	-0.017	-0.022	-0.02	-0.022
YPL241C	0.035	0.035	0.037	0.039	0.033	0.031	0.026	0.009	0.001	-0.009	-0.009	-0.012	-0.02	-0.023	-0.025	-0.031	-0.031	-0.031	-0.031	-0.034	-0.031	-0.033	-0.034	-0.028	-0.028	-0.028	-0.028	-0.028	-0.028	-0.027	-0.027	-0.027	-0.028	-0.027	-0.027	-0.026	-0.026	-0.027	-0.031	-0.031	-0.031	-0.031	-0.031	-0.031	-0.03	-0.029	-0.031	-0.036	-0.035
YML003W	-0.046	-0.038	-0.038	-0.038	-0.033	-0.03	-0.032	-0.028	-0.035	-0.026	-0.026	-0.044	-0.047	-0.047	-0.057	-0.057	-0.051	-0.051	-0.048	-0.044	-0.04	-0.04	-0.04	-0.04	-0.04	-0.035	-0.033	-0.034	-0.03	-0.034	-0.035	-0.047	-0.047	-0.05	-0.053	-0.052	-0.052	-0.052	-0.052	-0.047	-0.047	-0.057	-0.058	-0.042	-0.042	-0.047	-0.054	-0.064	-0.063
YDR436W	0.639	0.679	0.756	0.745	0.766	0.786	0.762	0.72	0.729	0.729	0.712	0.719	0.704	0.625	0.597	0.597	0.59	0.599	0.642	0.636	0.556	0.608	0.835	0.863	0.863	0.818	0.906	0.88	0.88	0.837	0.837	0.86	0.854	0.701	0.689	0.689	0.663	0.663	0.651	0.651	0.542	0.469	0.752	0.752	0.752	0.752	0.743	0.755	0.854
YDR179C	0.043	0.049	0.049	0.049	0.037	0.039	0.021	0.035	0.035	0.031	0.031	0.031	0.023	0.021	0.02	0.064	0.078	0.08	0.093	0.098	0.09	0.083	0.083	0.075	0.08	0.08	0.076	0.076	0.081	0.081	0.077	0.077	0.077	0.094	0.096	0.113	0.123	0.12	0.12	0.108	0.099	0.081	0.034	0.033	0.021	0.017	0.024	0.033	0.032
YOR375C	-0.129	-0.129	-0.129	-0.113	-0.113	-0.113	0	0	0	0	0	0	0	0	0	0	0	0	0	0	0	0	0	0	0	0	0	0	0	0	0	0	0	0	0	0	0	0	0	0	0	0	0	0	0	0	0	0	0
YDR530C	0.246	0.28	0.278	0.29	0.285	0.284	0.281	0.281	0.281	0.287	0.285	0.287	0.276	0.258	0.254	0.256	0.23	0.23	0.234	0.235	0.218	0.216	0.216	0.221	0.224	0.224	0.233	0.231	0.231	0.226	0.227	0.227	0.233	0.229	0.238	0.229	0.224	0.235	0.224	0.21	0.21	0.21	0.209	0.21	0.213	0.213	0.21	0.229	0.216
YCR008W	0.041	0.041	0.041	0.041	0.041	0.041	0.041	0.041	0.041	0.041	0.041	0.026	0.026	0.026	0.026	0.032	0.012	-0.016	-0.016	-0.016	-0.016	-0.016	-0.016	-0.016	-0.016	-0.016	-0.016	-0.016	-0.016	-0.01	-0.01	0	0	0	0	0	0	0	0	0	0	0	0	0	0	0	0	0	0
YKL109W	0	0	0	0	0	0	0	0	0	0	0	0	0	0	-0.011	-0.01	0	0	0	0	0	0	0	0	0	0	0	0	0	0	0	0	0	0	0	0	0	0	0	0	0	0	0	0	0	0	0	0	0
YLR120C	0.343	0.325	0.325	0.325	0.325	0.325	0.325	0.316	0.318	0.313	0.313	0.313	0.299	0.284	0.283	0.283	0.283	0.283	0.284	0.285	0.359	0.359	0.347	0.347	0.347	0.347	0.328	0.323	0.323	0.334	0.334	0.334	0.333	0.333	0.339	0.334	0.334	0.334	0.339	0.332	0.278	0.262	0.257	0.25	0.25	0.277	0.277	0.278	0.29
YBR175W	0.033	0.035	0.033	0.033	0.033	0.024	0.024	0.037	0.039	0.039	0.039	0.039	0.037	0.031	0.025	0.025	0.018	0.02	0.023	0.016	0.017	0.017	0.018	0.018	0.007	0.009	0.021	0.021	0.018	0.02	0.018	0.015	0.018	0.016	0.017	0.021	0.018	0.032	0.032	0.032	0.031	0.031	0.04	0.05	0.048	0.048	0.048	0.049	0.05
YDL043C	-0.008	-0.009	-0.008	-0.009	-0.005	-0.01	-0.008	-0.002	-0.002	-0.007	-0.006	-0.007	-0.009	-0.008	-0.008	-0.009	-0.009	-0.009	-0.009	-0.015	-0.009	-0.008	-0.006	-0.005	-0.005	-0.005	-0.005	-0.005	-0.003	-0.007	-0.008	-0.006	-0.01	-0.013	-0.013	-0.011	-0.011	-0.013	-0.006	-0.001	0	-0.002	-0.006	-0.006	-0.006	-0.006	-0.009	-0.006	-0.005
YBR158W	0.067	0.067	0.067	0.067	0.032	0	0	0	0	0	0	0	0	0	0	0	0	0	0	0	0	0	0	0	0	0	0	0	0	0	0	0	0	0	0	0	0	0	0	0	0	0	0	0	0	0	0	0	0
YDR373W	0.608	0.591	0.591	0.591	0.588	0.556	0.556	0.556	0.554	0.586	0.614	0.614	0.614	0.614	0.614	0.606	0.606	0.606	0.629	0.629	0.629	0.629	0.626	0.612	0.612	0.639	0.631	0.627	0.627	0.634	0.684	0.681	0.674	0.674	0.692	0.692	0.692	0.692	0.682	0.687	0.764	0.769	0.742	0.786	0.786	0.775	0.77	0.829	0.829
YJR075W	0.12	0.12	0.122	0.123	0.093	0.08	0.088	0.078	0.081	0.119	0.126	0.131	0.127	0.124	0.126	0.128	0.126	0.126	0.127	0.114	0.113	0.11	0.105	0.086	0.085	0.091	0.089	0.082	0.078	0.082	0.082	0.089	0.089	0.086	0.086	0.093	0.096	0.092	0.091	0.093	0.088	0.087	0.087	0.084	0.084	0.084	0.084	0.084	0.081
YDR200C	0.038	0.022	0.027	0.018	0.01	0.011	0.017	0.028	0.022	0.024	0.024	0.024	0.026	0.048	0.05	0.056	0.056	0.059	0.059	0.061	0.073	0.082	0.082	0.088	0.06	0.077	0.057	0.057	0.056	0.053	0.053	0.042	0.045	0.056	0.055	0.054	0.064	0.064	0.065	0.065	0.059	0.045	0.026	0.031	0.046	0.043	0.043	0.039	0.039
YDR060W	-0.23	-0.234	-0.234	-0.232	-0.232	-0.232	-0.226	-0.213	-0.21	-0.218	-0.216	-0.213	-0.213	-0.209	-0.196	-0.198	-0.201	-0.194	-0.194	-0.19	-0.19	-0.202	-0.187	-0.201	-0.202	-0.202	-0.202	-0.199	-0.199	-0.194	-0.191	-0.193	-0.19	-0.191	-0.187	-0.188	-0.182	-0.179	-0.179	-0.179	-0.183	-0.179	-0.174	-0.174	-0.177	-0.177	-0.179	-0.158	-0.145
YER139C	0.123	0.123	0.123	0.129	0.13	0.125	0.125	0.127	0.143	0.153	0.166	0.166	0.164	0.151	0.152	0.136	0.138	0.132	0.124	0.128	0.128	0.135	0.131	0.136	0.136	0.136	0.136	0.131	0.13	0.118	0.118	0.115	0.115	0.118	0.115	0.118	0.123	0.123	0.121	0.121	0.121	0.112	0.098	0.099	0.107	0.112	0.117	0.119	0.12
YGR085C	0.017	0.017	0.017	0.014	0.014	0.014	0.014	0.014	0.013	0.013	0.027	0.047	0.034	0.03	0.038	0.027	0.029	0.029	0.029	0.029	0.029	0.018	0.031	0.037	0.043	0.027	0.019	0.019	0.052	0.068	0.136	0.105	0.111	0.111	0.103	0.104	0.125	0.143	0.143	0.143	0.129	0.142	0.142	0.165	0.165	0.165	0.141	0.141	0.125
YLL048C	0.033	0.031	0.02	-0.002	-0.001	-0.012	-0.013	-0.014	-0.015	-0.006	-0.011	-0.014	-0.013	-0.009	-0.006	-0.007	-0.007	-0.011	-0.007	-0.011	-0.013	-0.025	-0.025	-0.039	-0.04	-0.042	-0.049	-0.049	-0.049	-0.049	-0.049	-0.049	-0.054	-0.048	-0.048	-0.046	-0.044	-0.037	-0.042	-0.045	-0.048	-0.048	-0.048	-0.05	-0.044	-0.044	-0.048	-0.051	-0.051
YBR176W	-0.007	-0.005	-0.005	0	-0.004	-0.005	-0.011	-0.014	-0.01	-0.011	-0.02	-0.018	-0.011	-0.011	-0.008	-0.013	-0.012	-0.017	-0.018	-0.026	-0.028	-0.028	-0.028	-0.026	-0.026	-0.025	-0.03	-0.031	-0.034	-0.044	-0.044	-0.047	-0.052	-0.046	-0.061	-0.061	-0.055	-0.056	-0.052	-0.057	-0.048	-0.036	-0.031	-0.036	-0.036	-0.038	-0.045	-0.073	-0.077
YBR002C	0.192	0.188	0.188	0.188	0.188	0.183	0.179	0.179	0.179	0.182	0.18	0.18	0.18	0.18	0.18	0.18	0.18	0.18	0.18	0.182	0.182	0.182	0.183	0.183	0.183	0.183	0.183	0.183	0.183	0.183	0.183	0.183	0.183	0.185	0.18	0.18	0.178	0.178	0.173	0.173	0.167	0.167	0.167	0.198	0.197	0.195	0.193	0.188	0.188
YGL194C	-0.009	-0.01	-0.007	-0.015	-0.004	-0.004	-0.001	0	-0.001	-0.001	-0.003	-0.008	-0.009	-0.012	-0.01	-0.016	-0.014	-0.014	-0.011	-0.024	-0.025	-0.021	-0.007	-0.007	-0.007	-0.007	-0.006	-0.007	-0.017	-0.02	-0.023	-0.023	-0.021	-0.021	-0.021	-0.021	-0.021	-0.024	-0.024	-0.023	-0.023	-0.025	-0.026	-0.027	-0.027	-0.027	-0.026	-0.026	-0.025
YDL025C	-0.189	-0.208	-0.208	-0.212	-0.212	-0.212	-0.212	-0.212	-0.212	-0.209	-0.209	-0.212	-0.217	-0.223	-0.223	-0.225	-0.239	-0.229	-0.232	-0.232	-0.226	-0.226	-0.225	-0.223	-0.219	-0.218	-0.221	-0.23	-0.22	-0.214	-0.212	-0.212	-0.211	-0.211	-0.219	-0.217	-0.216	-0.22	-0.22	-0.218	-0.23	-0.23	-0.232	-0.227	-0.216	-0.214	-0.218	-0.217	-0.224
YKL091C	0.022	0.022	0.022	0.021	0.021	0.021	0.02	0.02	0.019	0.019	0.019	0.021	0.024	0.025	0.041	0.041	0.013	0.011	0.013	0.022	0.028	0.025	0.031	0.021	0.027	0.034	0.036	0.027	0.017	0.015	0.01	0.01	0.01	0.01	0.026	0.021	0.03	0.043	0.049	0.02	0.012	0.012	0.01	0.01	0.01	0.01	0.01	0.01	0.01
YJR070C	0.011	0.012	0.012	0.013	0.012	0.011	0.011	0.011	0.008	0.008	0.008	0.013	0.015	0.015	0.014	0.017	0.019	0.019	0.019	0.019	0.016	0.017	0.018	0.019	0.02	0.02	0.02	0.019	0.019	0.017	0.017	0.017	0.016	0.016	0.018	0.019	0.018	0.018	0.018	0.019	0.022	0.017	0.017	0.018	0.015	0.015	0.015	0.015	0.016
YJL212C	-0.029	-0.031	-0.022	-0.019	-0.019	-0.028	-0.031	-0.035	-0.035	-0.038	-0.035	-0.037	-0.037	-0.037	-0.037	-0.064	-0.081	-0.073	-0.081	-0.081	-0.081	-0.081	-0.081	-0.081	-0.081	-0.101	-0.104	-0.092	-0.092	-0.092	-0.082	-0.085	-0.085	-0.085	-0.085	-0.111	-0.073	-0.071	-0.075	-0.078	-0.078	-0.078	-0.074	-0.074	-0.068	-0.061	-0.005	0.012	0.012
YHR107C	0.277	0.278	0.278	0.278	0.273	0.27	0.271	0.271	0.271	0.271	0.271	0.279	0.279	0.28	0.276	0.281	0.281	0.285	0.286	0.294	0.294	0.296	0.296	0.296	0.305	0.305	0.304	0.299	0.299	0.301	0.301	0.297	0.298	0.293	0.292	0.292	0.284	0.284	0.289	0.289	0.288	0.288	0.288	0.288	0.283	0.275	0.275	0.275	0.275
YIL088C	0.179	0.179	0.179	0.183	0.156	0.143	0.112	0.092	0.09	0.085	0.086	0.086	0.085	0.078	0.079	0.084	0.079	0.078	0.075	0.075	0.073	0.073	0.073	0.07	0.069	0.08	0.077	0.074	0.074	0.075	0.076	0.074	0.09	0.087	0.09	0.089	0.079	0.06	0.056	0.058	0.061	0.061	0.034	0.034	0.037	0.037	0.017	0.03	0.034
YKL211C	0.613	0.613	0.613	0.613	0.611	0.613	0.627	0.632	0.641	0.642	0.642	0.642	0.642	0.636	0.634	0.634	0.634	0.626	0.626	0.615	0.615	0.615	0.615	0.615	0.615	0.615	0.609	0.609	0.607	0.606	0.628	0.626	0.628	0.632	0.629	0.663	0.658	0.658	0.637	0.639	0.639	0.621	0.638	0.638	0.657	0.646	0.646	0.624	0.606
YBR109C	0.575	0.584	0.579	0.574	0.575	0.527	0.53	0.53	0.521	0.53	0.527	0.549	0.549	0.53	0.53	0.53	0.53	0.529	0.521	0.527	0.5	0.5	0.496	0.496	0.496	0.479	0.469	0.474	0.473	0.473	0.466	0.466	0.466	0.466	0.466	0.466	0.464	0.449	0.505	0.494	0.494	0.462	0.451	0.461	0.471	0.471	0.471	0.474	0.474
YGR075C	0.254	0.254	0.254	0.256	0.257	0.257	0.257	0.257	0.252	0.267	0.276	0.25	0.246	0.251	0.256	0.254	0.257	0.252	0.271	0.283	0.252	0.25	0.253	0.245	0.239	0.244	0.231	0.237	0.203	0.204	0.208	0.208	0.213	0.197	0.194	0.186	0.198	0.191	0.185	0.185	0.169	0.167	0.153	0.159	0.164	0.144	0.149	0.158	0.159
YGL113W	0	0	-0.001	-0.012	-0.011	-0.011	-0.008	-0.008	-0.008	-0.008	-0.019	-0.019	-0.022	-0.027	-0.027	-0.027	-0.023	-0.043	-0.037	-0.036	-0.034	-0.035	-0.036	-0.021	-0.017	0.001	-0.004	-0.004	-0.001	-0.007	-0.007	-0.011	-0.011	-0.012	-0.012	-0.017	-0.01	-0.014	-0.014	-0.017	-0.016	-0.014	-0.018	-0.019	-0.019	-0.02	-0.016	-0.015	-0.015
YJL173C	0.009	0.009	0.007	-0.008	-0.007	-0.018	-0.015	-0.023	-0.028	-0.024	-0.024	-0.024	-0.028	-0.025	-0.027	-0.024	-0.021	-0.016	-0.017	-0.033	-0.038	-0.036	-0.03	-0.03	-0.033	-0.039	-0.037	-0.032	-0.03	-0.044	-0.043	-0.048	-0.048	-0.046	-0.041	-0.029	-0.034	-0.024	-0.019	-0.019	-0.003	-0.007	-0.016	-0.017	-0.028	-0.028	-0.028	-0.028	-0.028
YER007C-A	0.1	0.102	0.102	0.099	0.072	0.097	0.101	0.101	0.128	0.13	0.1	0.1	0.098	0.098	0.098	0.098	0.1	0.104	0.096	0.102	0.108	0.097	0.123	0.148	0.154	0.151	0.166	0.163	0.162	0.17	0.164	0.157	0.158	0.175	0.183	0.184	0.184	0.184	0.184	0.184	0.178	0.157	0.155	0.156	0.156	0.155	0.145	0.147	0.145
YHR031C	0.113	0.113	0.111	0.112	0.112	0.113	0.113	0.11	0.11	0.11	0.11	0.116	0.117	0.117	0.117	0.117	0.117	0.118	0.118	0.118	0.119	0.119	0.115	0.117	0.123	0.118	0.118	0.122	0.122	0.122	0.12	0.127	0.129	0.119	0.117	0.117	0.117	0.118	0.116	0.12	0.12	0.12	0.124	0.124	0.132	0.128	0.128	0.126	0.129
YDR528W	0.054	0.058	0.059	0.047	0.047	0.046	0.046	0.047	0.044	0.044	0.044	0.044	0.034	0.045	0.045	0.039	0.046	0.039	0.04	0.044	0.051	0.051	0.051	0.049	0.064	0.07	0.075	0.075	0.073	0.073	0.075	0.073	0.073	0.078	0.076	0.102	0.083	0.078	0.066	0.075	0.086	0.098	0.078	0.078	0.076	0.076	0.082	0.053	0.033
YHR134W	-0.018	-0.028	-0.031	-0.06	-0.058	-0.051	0.037	0.092	0.102	0.11	0.11	0.11	0.103	0.095	0.084	0.084	0.084	0.101	0.101	0.107	0.115	0.118	0.123	0.123	0.123	0.131	0.132	0.132	0.13	0.13	0.13	0.13	0.13	0.135	0.134	0.134	0.134	0.137	0.137	0.117	0.117	0.116	0.116	0.116	0.116	0.119	0.102	0.093	0.1
YOR074C	0	0	0	0	0	-0.127	-0.127	-0.127	-0.127	-0.127	-0.103	-0.097	-0.097	-0.097	-0.097	-0.081	-0.053	-0.052	-0.052	-0.052	-0.052	-0.052	-0.059	-0.059	-0.064	-0.068	-0.069	-0.053	-0.042	-0.042	-0.046	-0.028	-0.037	-0.028	-0.021	-0.021	-0.021	-0.032	-0.035	-0.047	-0.047	-0.057	-0.057	-0.057	-0.027	-0.034	-0.045	-0.045	-0.048
YGR181W	-0.06	-0.074	-0.078	-0.078	-0.075	-0.07	-0.069	-0.057	-0.054	-0.038	-0.048	-0.051	-0.056	-0.061	-0.058	-0.061	-0.062	-0.062	-0.07	-0.07	-0.072	-0.072	-0.072	-0.085	-0.08	-0.077	-0.057	-0.06	-0.063	-0.063	-0.063	-0.063	-0.064	-0.063	-0.061	-0.061	-0.061	-0.061	-0.058	-0.058	-0.058	-0.054	-0.054	-0.049	-0.056	-0.019	-0.02	-0.007	-0.005
YIR018W	-0.159	-0.16	-0.16	-0.157	-0.112	-0.118	-0.126	-0.121	-0.119	-0.119	-0.128	-0.128	-0.134	-0.139	-0.139	-0.131	-0.111	-0.119	-0.119	-0.119	-0.119	-0.119	-0.122	-0.122	-0.118	-0.118	-0.123	-0.115	-0.111	-0.122	-0.105	-0.165	-0.181	-0.181	-0.175	-0.168	-0.15	-0.144	-0.144	-0.14	-0.146	-0.132	-0.13	-0.127	-0.121	-0.121	-0.121	-0.105	-0.103
YML009C	0.116	0.115	0.119	0.119	0.116	0.116	0.119	0.119	0.119	0.122	0.12	0.12	0.118	0.119	0.121	0.121	0.121	0.118	0.116	0.12	0.12	0.123	0.123	0.125	0.125	0.127	0.127	0.124	0.124	0.119	0.119	0.121	0.121	0.119	0.121	0.121	0.121	0.121	0.117	0.12	0.116	0.122	0.122	0.121	0.12	0.12	0.119	0.119	0.122
YHR141C	-0.053	-0.053	-0.062	-0.054	-0.05	-0.05	-0.05	-0.05	-0.047	-0.047	-0.047	-0.047	-0.047	-0.047	-0.04	-0.026	-0.029	-0.029	-0.029	-0.03	-0.031	-0.037	-0.035	-0.035	-0.035	-0.035	-0.034	-0.034	-0.034	-0.035	-0.035	-0.037	-0.037	-0.037	-0.037	-0.036	-0.039	-0.039	-0.055	-0.058	0	0	0	0	0	-0.033	-0.033	-0.033	-0.033
YGR241C	-0.291	-0.292	-0.292	-0.292	-0.292	-0.292	-0.292	-0.3	-0.3	-0.298	-0.299	-0.299	-0.297	-0.297	-0.297	-0.307	-0.302	-0.297	-0.299	-0.302	-0.302	-0.302	-0.302	-0.302	-0.302	-0.302	-0.308	-0.308	-0.316	-0.299	-0.293	-0.293	-0.299	-0.299	-0.305	-0.305	-0.305	-0.305	-0.31	-0.31	-0.309	-0.309	-0.309	-0.303	-0.31	-0.31	-0.31	-0.315	-0.303
YDR123C	-0.011	-0.013	-0.014	-0.014	-0.015	-0.015	-0.016	-0.017	-0.017	-0.013	-0.013	-0.013	-0.016	-0.014	-0.019	-0.019	-0.028	-0.028	-0.027	-0.027	-0.029	-0.029	-0.018	-0.014	-0.015	-0.015	-0.013	-0.025	-0.026	-0.025	-0.023	-0.021	-0.028	-0.024	-0.023	-0.003	0.003	0.021	0.021	0.027	0.024	0.025	0.011	0.011	-0.019	-0.028	-0.033	-0.048	-0.066
YCR024C-A	0	0	0	0	0	0	0	0	0	0	0	0	0	0	0	0	0	0	0	0	0	0	0	0	0	0	0	0	0	0	0	0	0	0	0	0	0	0	0	0	0	0	0	0	0	0	0	0	0
YOL078W	0.111	0.107	0.106	0.104	0.108	0.107	0.104	0.104	0.105	0.113	0.116	0.114	0.109	0.113	0.119	0.119	0.119	0.119	0.125	0.123	0.123	0.123	0.124	0.129	0.121	0.121	0.122	0.122	0.121	0.121	0.123	0.121	0.124	0.125	0.125	0.124	0.127	0.127	0.127	0.128	0.129	0.129	0.127	0.129	0.136	0.136	0.132	0.134	0.131
YEL066W	0.499	0.5	0.495	0.511	0.511	0.545	0.563	0.583	0.579	0.573	0.568	0.567	0.519	0.509	0.509	0.509	0.512	0.512	0.512	0.512	0.516	0.516	0.524	0.543	0.523	0.523	0.52	0.337	0.275	0.275	0.275	0.276	0.302	0.357	0.277	0.304	0.282	0.297	0.33	0.275	0.279	0.279	0.279	0.286	0.322	0.294	0.283	0.214	0.03
YMR021C	0.817	0.81	0.793	0.654	0.646	0.616	0.61	0.585	0.585	0.565	0.545	0.545	0.56	0.573	0.577	0.576	0.559	0.513	0.513	0.511	0.512	0.509	0.514	0.518	0.515	0.515	0.501	0.501	0.504	0.508	0.511	0.511	0.511	0.51	0.478	0.478	0.478	0.475	0.487	0.49	0.49	0.493	0.491	0.491	0.491	0.484	0.484	0.484	0.482
YPR202W	-0.062	-0.056	-0.057	-0.06	-0.055	-0.064	-0.06	-0.108	-0.097	-0.094	-0.096	-0.096	-0.096	-0.096	-0.099	-0.099	-0.099	-0.106	-0.106	-0.106	-0.101	-0.101	-0.097	-0.098	-0.095	-0.1	-0.111	-0.105	-0.101	-0.101	-0.097	-0.097	-0.097	-0.097	-0.097	-0.102	-0.105	-0.105	-0.105	-0.109	-0.109	-0.109	-0.107	-0.107	-0.115	-0.115	-0.115	-0.13	-0.135
YLL018C-A	-0.083	-0.076	-0.077	-0.074	-0.113	-0.113	-0.116	-0.114	-0.125	-0.127	-0.127	-0.125	-0.126	-0.129	-0.136	-0.133	-0.132	-0.136	-0.137	-0.137	-0.138	-0.136	-0.136	-0.136	-0.138	-0.138	-0.139	-0.141	-0.141	-0.141	-0.141	-0.141	-0.141	-0.141	-0.141	-0.141	-0.141	-0.142	-0.132	-0.133	-0.135	-0.136	-0.136	-0.136	-0.136	-0.136	-0.139	-0.139	-0.139
YDR539W	-0.015	-0.011	-0.009	0.003	0	0.003	0.004	0.004	0.004	0.003	0.003	0.003	-0.003	-0.001	-0.001	0.003	0.003	0.005	0.004	0.006	0.006	0.006	0.007	0.006	0.006	0.009	0.007	0.007	0.006	0.009	0.009	0.006	0.006	0.008	0.009	0.009	0.009	0.007	0.007	0.002	0.003	0	-0.001	-0.001	0.002	0.003	0	-0.003	-0.007
YMR216C	0	0	0	0	0	0	0	0	0	0	0	0	0	0	0	0	0	0	0	0	0	0	0	0	0	0	0	0	0	0	0	0	0	0	0	0	0	0	0	0	0	0	0	0	0	0	0	0	0
YDR330W	0.784	0.786	0.791	0.782	0.781	0.765	0.765	0.751	0.751	0.757	0.762	0.763	0.763	0.763	0.759	0.759	0.771	0.769	0.769	0.769	0.767	0.75	0.751	0.766	0.78	0.779	0.779	0.782	0.782	0.786	0.766	0.766	0.756	0.757	0.757	0.761	0.76	0.76	0.76	0.76	0.76	0.783	0.793	0.813	0.813	0.811	0.811	0.805	0.817
YNR012W	1.668	1.668	1.697	1.58	1.574	1.587	1.59	1.604	1.616	1.659	1.612	1.629	1.629	1.629	1.643	1.643	1.643	1.643	1.647	1.556	1.556	1.566	1.566	1.566	1.61	1.601	1.601	1.599	1.599	1.612	1.612	1.583	1.582	1.582	1.582	1.582	1.586	1.586	1.591	1.575	1.575	1.469	1.468	1.455	1.443	1.41	1.419	1.361	1.345
YER147C	0.591	0.601	0.599	0.578	0.57	0.567	0.569	0.568	0.562	0.547	0.548	0.546	0.546	0.554	0.554	0.563	0.563	0.555	0.553	0.554	0.554	0.554	0.554	0.549	0.562	0.553	0.543	0.55	0.556	0.556	0.556	0.556	0.556	0.55	0.527	0.526	0.525	0.517	0.525	0.526	0.526	0.52	0.515	0.509	0.511	0.511	0.513	0.513	0.501
YDR391C	0.104	0.112	0.105	0.099	0.095	0.116	0.114	0.107	0.107	0.104	0.115	0.108	0.112	0.104	0.104	0.104	0.096	0.099	0.102	0.102	0.107	0.107	0.107	0.109	0.11	0.108	0.107	0.107	0.115	0.114	0.11	0.11	0.11	0.114	0.117	0.113	0.113	0.116	0.119	0.119	0.123	0.126	0.125	0.114	0.115	0.114	0.117	0.119	0.119
YKL074C	0.078	0.106	0.09	0.099	0.092	0.09	0.095	0.098	0.098	0.098	0.107	0.103	0.105	0.11	0.105	0.105	0.103	0.107	0.121	0.136	0.142	0.142	0.142	0.142	0.15	0.142	0.142	0.142	0.144	0.142	0.116	0.118	0.127	0.129	0.128	0.124	0.124	0.128	0.129	0.132	0.139	0.131	0.131	0.133	0.135	0.133	0.131	0.129	0.129
YJL191W	0.257	0.284	0.292	0.293	0.46	0.595	0.666	0.674	0.762	0.786	0.905	0.908	0.901	0.912	0.923	1.411	1.78	1.773	1.777	1.782	1.758	2.334	2.153	2.158	2.128	2.128	2.125	2.125	2.125	2.207	2.207	2.104	2.224	2.186	2.246	2.2	2.203	2.216	2.216	2.147	2.147	2.038	2.038	2.06	2.071	2.071	2.079	2.075	2.075
YGR229C	-0.258	-0.258	-0.253	-0.258	-0.258	-0.258	-0.308	-0.303	-0.328	-0.333	-0.336	-0.289	-0.28	-0.274	-0.257	-0.268	-0.264	-0.268	-0.281	-0.283	-0.299	-0.31	-0.323	-0.32	-0.319	-0.319	-0.359	-0.377	-0.375	-0.366	-0.381	-0.39	-0.39	-0.389	-0.351	-0.351	-0.356	-0.353	-0.343	-0.332	-0.334	-0.321	-0.319	-0.318	-0.319	-0.319	-0.319	-0.317	-0.317
YBR084C-A	0	0	0	0	0	0	0	0	0	0	0	0	0	0	0	0	0	0	0	0	0	0	0	0	0	0	0	0	0	0	0	0	0	0	0	0	0	0	0	0	0	0	0	0	0	0	0	0	0
YKL001C	-0.051	-0.051	-0.051	-0.048	-0.053	-0.053	-0.053	-0.053	-0.053	-0.053	-0.053	-0.053	-0.053	-0.055	-0.055	-0.055	-0.055	-0.057	-0.057	-0.057	-0.056	-0.054	-0.055	-0.055	-0.056	-0.056	-0.056	-0.054	-0.054	-0.055	-0.055	-0.056	-0.058	-0.058	-0.06	-0.06	-0.061	-0.063	-0.062	-0.062	-0.062	-0.062	-0.063	-0.065	-0.064	-0.064	-0.064	-0.067	-0.061
YMR041C	0	0	0	0	0	0	0	0	0	0	0	0	0	0	0	0	0	0	0	0	0	0	0	0	0	0	0	0	0	0	0	0	0	0	0	0	0	0	0	0	0	0	0	0	0	0	0	0	0
YML031W	0.102	0.102	0.099	0.096	0.092	0.088	0.092	0.091	0.087	0.087	0.086	0.085	0.085	0.093	0.093	0.09	0.099	0.097	0.097	0.097	0.097	0.092	0.092	0.088	0.086	0.088	0.087	0.087	0.087	0.088	0.087	0.087	0.087	0.089	0.089	0.089	0.089	0.089	0.089	0.089	0.089	0.089	0.09	0.095	0.098	0.094	0.091	0.083	0.084
YBR297W	-0.319	-0.321	-0.317	-0.324	-0.326	-0.301	-0.301	-0.286	-0.286	-0.286	-0.287	-0.28	-0.278	-0.279	-0.274	-0.274	-0.268	-0.268	-0.276	-0.274	-0.259	-0.263	-0.263	-0.262	-0.258	-0.233	-0.224	-0.224	-0.227	-0.225	-0.225	-0.205	-0.211	-0.2	-0.182	-0.182	-0.183	-0.191	-0.191	-0.191	-0.191	-0.191	-0.191	-0.191	-0.191	-0.189	-0.189	-0.189	-0.189
YDL148C	0.459	0.459	0.459	0.459	0.457	0.457	0.457	0.459	0.459	0.459	0.457	0.459	0.458	0.458	0.458	0.463	0.464	0.464	0.459	0.459	0.46	0.46	0.462	0.449	0.459	0.454	0.455	0.458	0.456	0.461	0.445	0.454	0.449	0.451	0.451	0.447	0.449	0.446	0.437	0.441	0.437	0.427	0.42	0.42	0.427	0.432	0.43	0.439	0.437
YER170W	0.087	0.087	0.087	0.09	0.089	0.099	0.099	0.108	0.08	0.078	0.078	0.078	0.071	0.069	0.069	0.055	0.087	0.083	0.074	0.075	0.075	0.075	0.073	0.073	0.066	0.064	0.065	0.088	0.088	0.096	0.115	0.115	0.12	0.118	0.117	0.104	0.105	0.105	0.106	0.118	0.133	0.158	0.158	0.155	0.163	0.146	0.146	0.158	0.158
YER113C	0.068	0.068	0.068	0.068	0.068	0.066	0.069	0.074	0.075	0.079	0.08	0.083	0.083	0.081	0.084	0.08	0.08	0.08	0.079	0.075	0.075	0.076	0.072	0.068	0.068	0.072	0.068	0.06	0.06	0.068	0.069	0.068	0.068	0.068	0.063	0.063	0.063	0.059	0.079	0.073	0.075	0.072	0.072	0.074	0.082	0.078	0.082	0.082	0.083
YPR035W	0	0	0	0	0	0	0	0	0	0	0	0	0	0	0	0	0	0	0	0	0	0	0	0	0	0	0	0	0	0	0	0	-0.028	-0.024	-0.024	-0.034	-0.034	-0.034	-0.034	-0.034	-0.035	-0.035	-0.035	-0.034	-0.034	-0.031	-0.031	-0.031	-0.031
YLL050C	0.273	0.269	0.266	0.266	0.266	0.266	0.266	0.266	0.263	0.264	0.264	0.264	0.264	0.27	0.264	0.264	0.26	0.256	0.256	0.256	0.25	0.261	0.27	0.264	0.265	0.258	0.258	0.258	0.247	0.247	0.247	0.247	0.238	0.238	0.239	0.243	0.246	0.246	0.246	0.246	0.244	0.24	0.227	0.233	0.241	0.241	0.241	0.238	0.237
YBR067C	-0.065	-0.065	-0.065	-0.059	-0.046	-0.046	-0.046	-0.046	0	0	0	0	0	0	0	0	0	-0.146	-0.146	-0.157	-0.166	-0.18	-0.16	-0.144	-0.144	-0.144	-0.144	-0.144	-0.144	-0.144	-0.144	-0.15	-0.15	-0.154	-0.154	-0.154	-0.154	-0.154	-0.154	-0.154	-0.142	-0.142	-0.159	-0.133	-0.133	-0.133	-0.133	-0.133	-0.133
YJL209W	-0.107	-0.109	-0.106	-0.107	-0.126	-0.128	-0.13	-0.135	-0.137	-0.131	-0.131	-0.131	-0.131	-0.133	-0.133	-0.129	-0.129	-0.107	-0.112	-0.107	-0.095	-0.087	-0.087	-0.089	-0.092	-0.092	-0.096	-0.09	-0.088	-0.087	-0.087	-0.087	-0.076	-0.075	-0.073	-0.072	-0.072	-0.073	-0.069	-0.08	-0.077	-0.076	-0.08	-0.074	-0.067	-0.067	-0.067	-0.063	-0.063
YHR005C-A	0.118	0.118	0.118	0.11	0.11	0.121	0.107	0.035	0.035	0.035	0.03	0.022	0.027	0.029	0.019	0.021	0.021	0.021	0.021	0.021	0.023	0.027	0.027	0.027	0.027	0.019	0.031	0.031	0.038	0.038	0.041	0.028	0.025	0.025	0.025	0.025	0.025	0.025	0.025	0.025	0.027	0.025	0.025	0.025	0.024	0.029	0.031	0.031	0.029
YJR102C	-0.13	-0.13	-0.156	-0.124	-0.129	-0.142	-0.137	-0.137	-0.137	-0.151	-0.17	-0.135	-0.314	-0.353	-0.384	-0.408	-0.444	-0.444	-0.372	-0.395	-0.287	-0.251	-0.228	-0.184	-0.184	-0.184	-0.184	-0.184	-0.188	-0.203	-0.202	-0.178	-0.263	-0.144	-0.038	0.148	0.38	0.38	0.406	0.406	0.406	0.579	0.48	0.453	0.453	0.371	0.305	0.291	0.271
YDR441C	0.003	-0.002	-0.002	0.004	0	0.004	0.004	0.005	0.006	0.007	0.007	0.007	0.01	0.009	0.009	0.005	0.005	0.004	0.004	0.004	0.005	0.005	0.005	0.006	0.006	0.009	0.008	0.009	0.009	0.008	0.009	0.009	0.013	0.011	0.011	0.012	0.012	0.013	0.015	0.015	0.017	0.018	0.018	0.017	0.017	0.017	0.016	0.016	0.027
YCR053W	0.141	0.141	0.141	0.14	0.141	0.145	0.145	0.145	0.145	0.149	0.15	0.15	0.148	0.149	0.149	0.151	0.152	0.152	0.152	0.152	0.152	0.152	0.15	0.15	0.15	0.149	0.149	0.149	0.153	0.154	0.154	0.154	0.154	0.154	0.154	0.154	0.154	0.154	0.155	0.156	0.156	0.156	0.157	0.157	0.158	0.158	0.158	0.155	0.155
YIL161W	0.013	0.008	-0.003	0	-0.019	-0.019	-0.019	-0.017	-0.017	-0.014	-0.015	-0.017	-0.015	-0.022	-0.022	-0.015	-0.012	-0.026	-0.028	-0.027	-0.027	-0.029	-0.031	-0.038	-0.027	-0.045	-0.052	-0.053	-0.047	-0.048	-0.05	-0.052	-0.052	-0.044	-0.044	-0.037	-0.035	-0.033	-0.033	-0.033	-0.037	-0.043	-0.043	-0.049	-0.059	-0.054	-0.06	-0.057	-0.055
YLR209C	0.232	0.16	0.144	0.105	0.105	0.106	0.076	0.111	0.238	0.238	0.238	0.227	0.2	0.172	0.176	0.16	0.16	0.158	0.153	0.15	0.161	0.169	0.179	0.181	0.18	0.152	0.171	0.171	0.171	0.171	0.171	0.173	0.167	0.159	0.159	0.161	0.158	0.15	0.15	0.146	0.147	0.15	0.16	0.157	0.162	0.162	0.162	0.158	0.158
YEL029C	0.093	0.093	0.093	0.093	0.108	0.102	0.099	0.09	0.099	0.094	0.094	0.093	0.055	0.062	0.073	0.073	0.073	0.065	0.061	0.057	0.072	0.068	0.07	0.07	0.065	0.067	0.068	0.067	0.065	0.069	0.082	0.08	0.08	0.079	0.079	0.079	0.083	0.079	0.076	0.082	0.077	0.077	0.074	0.07	0.064	0.065	0.07	0.07	0.066
YMR117C	0.492	0.496	0.489	0.489	0.505	0.51	0.508	0.508	0.522	0.52	0.539	0.521	0.521	0.521	0.521	0.492	0.455	0.446	0.445	0.456	0.424	0.413	0.415	0.415	0.415	0.415	0.41	0.41	0.409	0.411	0.41	0.41	0.41	0.409	0.409	0.409	0.409	0.413	0.4	0.4	0.4	0.427	0.427	0.432	0.423	0.423	0.423	0.423	0.423
YGL010W	0.11	0.108	0.108	0.113	0.113	0.096	0.098	0.102	0.117	0.129	0.131	0.117	0.117	0.117	0.1	0.09	0.081	0.077	0.077	0.072	0.062	0.062	0.062	0.06	0.069	0.075	0.067	0.066	0.095	0.098	0.098	0.099	0.098	0.099	0.101	0.102	0.103	0.103	0.116	0.111	0.108	0.111	0.111	0.117	0.114	0.114	0.114	0.114	0.114
YER178W	0.209	0.209	0.209	0.207	0.207	0.207	0.207	0.207	0.207	0.207	0.207	0.207	0.205	0.205	0.205	0.205	0.205	0.204	0.202	0.199	0.199	0.199	0.199	0.199	0.199	0.199	0.199	0.2	0.203	0.203	0.202	0.203	0.203	0.203	0.203	0.203	0.205	0.205	0.205	0.206	0.203	0.203	0.207	0.207	0.211	0.208	0.208	0.208	0.208
YDL204W	0.586	0.584	0.584	0.582	0.605	0.607	0.607	0.609	0.607	0.626	0.63	0.63	0.616	0.614	0.61	0.608	0.614	0.614	0.614	0.614	0.614	0.614	0.615	0.607	0.607	0.613	0.619	0.619	0.621	0.621	0.626	0.636	0.665	0.666	0.666	0.666	0.666	0.662	0.662	0.69	0.691	0.684	0.698	0.711	0.712	0.712	0.712	0.705	0.699
YDR432W	0.395	0.387	0.387	0.388	0.388	0.388	0.382	0.382	0.382	0.382	0.382	0.382	0.381	0.381	0.378	0.372	0.368	0.368	0.367	0.366	0.373	0.373	0.372	0.372	0.372	0.372	0.372	0.372	0.371	0.37	0.368	0.368	0.368	0.366	0.363	0.359	0.365	0.392	0.392	0.391	0.393	0.386	0.392	0.394	0.392	0.412	0.419	0.401	0.402
YDR341C	0.056	0.056	0.056	0.049	0.061	0.073	0.04	0.033	0.037	0.042	0.048	0.054	0.056	0.059	0.034	0.04	0.04	0.04	0.046	0.04	0.044	0.048	0.055	0.042	0.04	0.041	0.041	0.038	0.038	0.038	0.038	0.038	0.038	0.024	0.024	0.024	0.018	0.014	0.014	0.014	0.019	0.019	0.019	0.021	0.024	0.021	0.024	0.024	0.024
YER142C	0.171	0.132	0.124	0.125	0.136	0.171	0.18	0.187	0.187	0.181	0.171	0.174	0.171	0.171	0.171	0.181	0.187	0.184	0.184	0.183	0.162	0.151	0.149	0.149	0.144	0.162	0.16	0.154	0.156	0.151	0.151	0.151	0.152	0.152	0.169	0.188	0.211	0.185	0.221	0.221	0.224	0.218	0.215	0.214	0.218	0.218	0.218	0.218	0.218
YFL044C	0	0	-0.004	-0.003	-0.004	0.002	0.002	0.002	0.002	0.004	0.001	0.001	0.007	0.005	0.009	0.01	0.01	0.012	0.012	0.007	0.009	0.013	0.016	0.021	0.021	0.021	0.021	0.014	0.019	0.024	0.022	0.023	0.031	0.031	0.031	0.032	0.032	0.032	0.032	0.034	0.05	0.039	0.04	0.037	0.042	0.053	0.062	0.066	0.067
YCR046C	0.04	0.035	0.03	0.03	0.033	0.03	0.032	0.014	0.014	0.009	0.009	0.011	0.009	0.023	0.018	0.016	0.018	0.013	0.008	0.029	0.025	0.029	0.024	0.028	0.024	0.002	-0.011	-0.009	-0.001	-0.007	-0.007	0.015	0.024	0.021	0.015	0.016	0.016	0.016	0.014	0.014	0.012	0.012	0.012	0.012	0.012	0.012	0.024	0.025	0.034
YBR016W	-0.209	-0.253	-0.221	-0.221	-0.227	-0.235	-0.235	-0.235	-0.235	-0.23	-0.23	-0.23	-0.218	-0.218	-0.218	-0.215	-0.215	-0.215	-0.221	-0.231	-0.248	-0.287	-0.31	-0.31	-0.317	-0.317	-0.319	-0.321	-0.293	-0.291	-0.291	-0.302	-0.344	-0.345	-0.34	-0.343	-0.334	-0.334	-0.344	-0.34	-0.338	-0.34	-0.334	-0.334	-0.339	-0.339	-0.342	-0.342	-0.345
YBR183W	-0.182	-0.182	-0.18	-0.179	-0.196	-0.194	-0.201	-0.203	-0.196	-0.191	-0.181	-0.177	-0.174	-0.171	-0.172	-0.172	-0.17	-0.164	-0.157	-0.145	-0.147	-0.143	-0.145	-0.142	-0.142	-0.141	-0.139	-0.139	-0.139	-0.136	-0.131	-0.118	-0.112	-0.101	-0.101	-0.102	-0.102	-0.108	-0.108	-0.108	-0.106	-0.106	-0.106	-0.107	-0.103	-0.103	-0.105	-0.106	-0.108
YER075C	-0.003	-0.003	-0.003	-0.001	0	0.004	0.004	0.004	0.004	0.004	0.004	0.007	0.008	0.008	0.004	-0.005	-0.009	-0.005	-0.005	-0.005	-0.005	-0.005	0.001	0.001	-0.015	-0.029	-0.027	-0.027	-0.024	-0.024	-0.02	-0.019	-0.007	-0.007	0	0	0	0.001	0	0	0.001	0	0	0	0	0	0.004	0.004	0
YGL187C	-0.01	-0.01	-0.01	-0.01	-0.01	-0.009	-0.012	-0.016	-0.015	-0.015	-0.016	-0.016	-0.015	-0.017	-0.015	-0.015	-0.017	-0.017	-0.017	-0.017	-0.017	-0.017	-0.017	-0.017	-0.018	-0.015	-0.015	-0.015	-0.015	-0.015	-0.015	-0.015	-0.015	-0.015	-0.017	-0.017	-0.019	-0.02	-0.02	-0.022	-0.022	-0.022	-0.022	-0.022	-0.022	-0.024	-0.024	-0.025	-0.024
YFL017C	-0.002	-0.007	-0.014	-0.015	-0.013	-0.013	-0.013	-0.014	-0.017	-0.017	-0.017	-0.017	-0.017	-0.014	-0.009	-0.008	-0.012	-0.018	-0.014	-0.014	-0.015	-0.015	-0.019	-0.014	-0.001	0.002	0.003	0.002	-0.001	-0.001	-0.003	-0.003	-0.003	-0.006	-0.004	-0.006	-0.006	-0.007	-0.005	-0.005	-0.006	-0.005	-0.007	-0.009	-0.011	-0.006	-0.004	-0.004	-0.004
YJL081C	0.015	0.014	0.013	0.015	0.014	0.015	0.015	0.011	0.015	0.007	0.013	0.012	0.013	0.009	0.017	0.017	0.021	0.021	0.021	0.021	0.022	0.022	0.021	0.017	0.017	0.017	0.016	0.016	0.016	0.017	0.014	0.014	0.011	0.026	0.032	0.031	0.03	0.027	0.027	0.027	0.027	0.026	0.026	0.026	0.026	0.025	0.026	0.028	0.026
YER031C	0.208	0.205	0.209	0.209	0.209	0.209	0.209	0.205	0.207	0.207	0.21	0.21	0.209	0.209	0.213	0.213	0.213	0.213	0.213	0.214	0.222	0.227	0.234	0.234	0.226	0.226	0.221	0.221	0.221	0.221	0.221	0.222	0.222	0.23	0.23	0.228	0.224	0.224	0.227	0.227	0.228	0.223	0.222	0.212	0.212	0.214	0.208	0.212	0.212
YGR172C	0.889	0.889	0.889	0.862	0.868	0.88	0.831	0.831	0.808	0.729	0.715	0.723	0.719	0.719	0.699	0.691	0.69	0.735	0.74	0.699	0.697	0.713	0.732	0.728	0.725	0.741	0.754	0.762	0.784	0.782	0.741	0.741	0.748	0.753	0.748	0.748	0.748	0.753	0.753	0.753	0.751	0.749	0.751	0.744	0.743	0.743	0.744	0.744	0.744
YLR180W	-0.028	-0.023	-0.023	-0.023	-0.014	-0.016	-0.015	-0.019	-0.026	-0.026	-0.003	0.01	0.008	0.008	0.008	0.01	0.011	0.002	0.002	0.011	0.006	0.012	0.036	0.067	0.085	0.038	0.043	0.046	0.064	0.062	0.052	0.053	0.059	0.067	0.07	0.081	0.103	0.1	0.105	0.105	0.117	0.113	0.107	0.164	0.167	0.206	0.226	0.095	0.095
YKL088W	0.109	0.116	0.103	0.09	0.062	0.062	0.048	0.048	0.06	0.068	0.064	0.069	0.072	0.079	0.069	0.064	0.042	0.035	0.035	0.032	0.032	0.039	0.036	0.033	0.033	0.033	0.033	0.033	0.023	0.025	0.019	0.019	0.029	0.029	0.026	0.023	0.019	0.018	0.016	0.003	0.003	0.003	0.001	0.001	0.002	0.005	0.006	0.006	0.007
YBL058W	-0.107	-0.107	-0.104	-0.104	-0.123	-0.118	-0.114	-0.12	-0.124	-0.124	-0.134	-0.136	-0.137	-0.141	-0.14	-0.14	-0.145	-0.136	-0.145	-0.145	-0.137	-0.142	-0.144	-0.129	-0.128	-0.11	-0.11	-0.106	-0.106	-0.106	-0.106	-0.112	-0.115	-0.115	-0.115	-0.115	-0.115	-0.115	-0.115	-0.115	-0.115	-0.114	-0.115	-0.118	-0.118	-0.117	-0.106	-0.102	-0.096
YMR005W	0.075	0.074	0.071	0.071	0.069	0.069	0.069	0.069	0.069	0.069	0.071	0.069	0.069	0.069	0.07	0.069	0.069	0.072	0.072	0.074	0.073	0.073	0.071	0.071	0.072	0.074	0.074	0.069	0.068	0.069	0.067	0.067	0.067	0.067	0.069	0.07	0.07	0.07	0.072	0.076	0.076	0.075	0.076	0.078	0.084	0.082	0.072	0.07	0.074
YOR195W	0.425	0.427	0.427	0.425	0.434	0.422	0.434	0.446	0.446	0.448	0.448	0.443	0.452	0.472	0.468	0.469	0.469	0.469	0.469	0.466	0.46	0.457	0.459	0.457	0.444	0.442	0.425	0.425	0.419	0.419	0.421	0.445	0.457	0.457	0.45	0.443	0.443	0.432	0.432	0.432	0.455	0.452	0.452	0.47	0.46	0.461	0.469	0.469	0.433
YLR410W	0.348	0.356	0.364	0.377	0.376	0.393	0.393	0.383	0.356	0.35	0.339	0.34	0.342	0.35	0.361	0.353	0.353	0.353	0.345	0.345	0.342	0.342	0.35	0.353	0.352	0.358	0.364	0.371	0.371	0.373	0.372	0.369	0.363	0.363	0.363	0.363	0.356	0.356	0.348	0.349	0.351	0.359	0.359	0.359	0.358	0.358	0.358	0.358	0.36
YLR181C	0.215	0.217	0.223	0.223	0.202	0.202	0.202	0.195	0.195	0.209	0.222	0.229	0.231	0.231	0.242	0.215	0.21	0.215	0.216	0.214	0.22	0.215	0.212	0.212	0.21	0.21	0.21	0.21	0.21	0.208	0.208	0.208	0.208	0.208	0.217	0.217	0.218	0.218	0.209	0.209	0.2	0.2	0.214	0.214	0.221	0.212	0.209	0.207	0.203
YKL016C	1.254	1.182	1.182	1.182	1.213	1.23	1.23	1.23	1.179	1.179	1.179	1.183	1.183	1.183	1.183	1.183	1.183	1.18	1.18	1.18	1.18	1.168	1.149	1.139	1.149	1.149	1.156	1.141	1.141	1.141	1.104	1.069	1.162	1.181	1.331	1.323	1.328	1.33	1.381	1.381	1.376	1.376	1.376	1.361	1.447	1.455	1.455	1.53	1.584
YIL105C	0.045	0.047	0.051	0.046	0.045	0.045	0.043	0.061	0.058	0.06	0.073	0.071	0.07	0.07	0.064	0.068	0.066	0.063	0.066	0.065	0.065	0.065	0.064	0.061	0.06	0.058	0.058	0.057	0.057	0.06	0.058	0.056	0.056	0.056	0.054	0.054	0.055	0.053	0.049	0.05	0.049	0.048	0.049	0.05	0.049	0.049	0.048	0.046	0.045
YJL134W	-0.046	-0.046	-0.046	-0.046	-0.052	-0.052	-0.052	-0.052	-0.052	-0.052	-0.053	-0.053	-0.053	-0.053	-0.053	-0.051	-0.051	-0.051	-0.051	-0.051	-0.051	-0.053	-0.052	-0.054	-0.054	-0.054	-0.054	-0.054	-0.055	-0.059	-0.062	-0.062	-0.061	-0.061	-0.061	-0.061	-0.061	-0.063	-0.065	-0.063	-0.062	-0.062	-0.063	-0.063	-0.062	-0.065	-0.068	-0.07	-0.069
YGR263C	-0.005	-0.007	-0.007	-0.02	-0.018	-0.019	-0.017	-0.017	-0.012	-0.011	-0.021	-0.02	-0.019	-0.018	-0.017	-0.017	-0.017	-0.017	-0.017	-0.02	-0.022	-0.021	-0.021	-0.029	-0.03	-0.034	-0.043	-0.043	-0.043	-0.045	-0.041	-0.04	-0.04	-0.04	-0.04	-0.041	-0.041	-0.041	-0.046	-0.04	-0.04	-0.04	-0.041	-0.04	-0.041	-0.041	-0.041	-0.041	-0.04
YGR283C	0.114	0.112	0.107	0.083	0.083	0.082	0.078	0.082	0.084	0.084	0.081	0.08	0.08	0.077	0.078	0.076	0.077	0.081	0.077	0.073	0.073	0.073	0.073	0.073	0.071	0.071	0.071	0.071	0.071	0.073	0.076	0.076	0.076	0.076	0.076	0.076	0.076	0.076	0.076	0.076	0.076	0.076	0.072	0.072	0.072	0.072	0.069	0.069	0.071
YPL117C	0.402	0.402	0.402	0.391	0.217	0.231	0.226	0.232	0.291	0.366	0.526	0.488	0.402	0.458	0.407	0.351	0.283	0.283	0.128	0.276	0.446	0.492	0.492	0.492	0.492	0.492	0.492	0.159	0.145	0.129	0.137	0	0	0	0	0	0	0	0	0	0	0	0	0	0	0	0	0	0
YHR003C	-0.053	-0.06	-0.056	-0.05	-0.053	-0.049	-0.048	-0.054	-0.054	-0.052	-0.052	-0.056	-0.053	-0.054	-0.059	-0.058	-0.06	-0.058	-0.066	-0.038	-0.033	-0.006	0.004	0.012	0.011	0.009	0.007	0.007	-0.015	-0.018	-0.02	-0.02	-0.02	-0.015	-0.015	-0.011	-0.013	-0.013	-0.028	-0.03	-0.03	-0.032	-0.033	-0.032	-0.031	-0.029	-0.029	-0.029	-0.03
YGL194C-A	-0.028	-0.027	-0.025	-0.03	-0.032	-0.035	-0.034	-0.034	-0.034	-0.033	-0.036	-0.033	-0.032	-0.03	-0.034	-0.027	-0.025	-0.024	-0.024	-0.024	-0.024	-0.024	-0.024	-0.024	-0.026	-0.035	-0.024	-0.019	-0.011	-0.003	-0.004	-0.004	-0.002	-0.002	0.002	-0.006	-0.003	-0.005	-0.006	-0.006	-0.007	0.001	0.006	0.01	0.01	0.018	0.024	0.026	0.026
YBR247C	0.178	0.172	0.173	0.176	0.176	0.173	0.173	0.174	0.176	0.178	0.183	0.184	0.192	0.194	0.192	0.192	0.187	0.188	0.188	0.19	0.189	0.189	0.186	0.186	0.186	0.188	0.178	0.18	0.187	0.185	0.183	0.191	0.191	0.186	0.185	0.185	0.187	0.187	0.187	0.187	0.187	0.186	0.183	0.183	0.181	0.181	0.181	0.177	0.179
YDR477W	-0.12	-0.112	-0.111	-0.121	-0.119	-0.129	-0.129	-0.135	-0.149	-0.138	-0.152	-0.163	-0.169	-0.18	-0.178	-0.136	-0.131	-0.114	-0.136	-0.132	-0.143	-0.143	-0.152	-0.152	-0.152	-0.152	-0.158	-0.186	-0.186	-0.188	-0.189	-0.176	-0.175	-0.149	-0.165	-0.154	-0.157	-0.166	-0.148	-0.15	-0.144	-0.143	-0.143	-0.143	-0.146	-0.15	-0.156	-0.151	-0.149
YIL147C	-0.088	-0.088	-0.087	-0.086	-0.091	-0.087	-0.095	-0.098	-0.097	-0.097	-0.097	-0.097	-0.097	-0.097	-0.099	-0.098	-0.099	-0.1	-0.097	-0.098	-0.102	-0.102	-0.102	-0.102	-0.099	-0.103	-0.103	-0.103	-0.103	-0.106	-0.105	-0.106	-0.106	-0.103	-0.1	-0.1	-0.1	-0.096	-0.102	-0.103	-0.103	-0.103	-0.103	-0.098	-0.098	-0.098	-0.091	-0.096	-0.096
YOL057W	-0.137	-0.15	-0.142	-0.142	-0.133	-0.135	-0.136	-0.133	-0.129	-0.125	-0.125	-0.122	-0.122	-0.124	-0.124	-0.122	-0.121	-0.121	-0.116	-0.129	-0.127	-0.125	-0.114	-0.114	-0.114	-0.115	-0.115	-0.115	-0.114	-0.116	-0.112	-0.113	-0.108	-0.108	-0.108	-0.104	-0.101	-0.103	-0.109	-0.109	-0.106	-0.106	-0.107	-0.107	-0.105	-0.105	-0.105	-0.105	-0.105
YLR370C	0.25	0.244	0.245	0.247	0.246	0.246	0.258	0.257	0.257	0.242	0.242	0.242	0.242	0.242	0.242	0.242	0.242	0.258	0.263	0.259	0.256	0.256	0.256	0.256	0.256	0.257	0.268	0.266	0.269	0.269	0.274	0.274	0.274	0.274	0.274	0.271	0.271	0.271	0.271	0.271	0.276	0.274	0.265	0.251	0.248	0.248	0.248	0.254	0.254
YMR166C	0.003	0.003	-0.005	0.009	0.033	0.024	0.017	0.014	0.039	0.036	0.038	0.038	0.042	0.048	0.059	0.061	0.049	0.052	0.067	0.07	0.074	0.069	0.062	0.062	0.062	0.06	0.061	0.061	0.061	0.061	0.07	0.08	0.08	0.081	0.082	0.088	0.09	0.072	0.058	0.058	0.058	0.056	0.057	0.057	0.056	0.056	0.056	0.058	0.055
YIL074C	0.102	0.101	0.101	0.098	0.095	0.097	0.093	0.097	0.102	0.103	0.1	0.096	0.1	0.102	0.105	0.107	0.115	0.092	0.09	0.088	0.086	0.094	0.108	0.107	0.108	0.11	0.117	0.115	0.115	0.115	0.115	0.117	0.119	0.114	0.114	0.118	0.113	0.114	0.117	0.115	0.114	0.131	0.125	0.127	0.109	0.118	0.098	0.092	0.098
YKL065C	2.1	2.138	2.138	2.138	2.138	2.138	2.138	2.024	1.996	1.996	1.996	1.952	1.943	1.943	2.134	2.134	2.134	2.149	2.136	2.129	2.129	2.129	2.122	2.122	2.095	2.09	2.04	2.04	2.481	2.42	2.42	2.425	2.419	2.39	2.379	2.379	2.379	2.348	2.542	2.498	2.471	2.373	2.363	2.136	2.403	0	0	0	0
YBL041W	-0.04	-0.04	-0.04	-0.04	-0.048	-0.048	-0.048	-0.048	-0.048	-0.048	0	0	0	0	0	0	0	0	-0.06	0	0	0	0	0	0	0	-0.06	0	0	0	0	0	0	0	0	-0.06	-0.06	-0.06	-0.06	-0.06	-0.06	-0.063	-0.063	-0.059	-0.059	-0.059	-0.059	-0.059	-0.059
YHL018W	0.106	0.106	0.106	0.109	0.09	0.087	0.085	0.093	0.068	0.067	0.064	0.064	0.111	0.126	0.146	0.146	0.171	0.207	0.22	0.22	0.228	0.351	0.426	0.429	0.404	0.399	0.396	0.396	0.387	0.387	0.435	0.498	0.664	0.585	0.542	0.542	0.509	0.516	0.518	0.518	0.528	0.524	0.533	0.533	0.417	0.345	0.345	0.35	0.317
YGL128C	0.281	0.281	0.282	0.281	0.278	0.279	0.277	0.273	0.273	0.273	0.272	0.276	0.273	0.272	0.276	0.28	0.281	0.281	0.281	0.274	0.273	0.28	0.275	0.274	0.274	0.272	0.272	0.272	0.272	0.271	0.271	0.271	0.272	0.272	0.276	0.276	0.277	0.277	0.277	0.273	0.275	0.274	0.261	0.282	0.272	0.267	0.265	0.265	0.265
YLR095C	0.399	0.389	0.386	0.386	0.386	0.386	0.372	0.372	0.383	0.383	0.389	0.405	0.431	0.425	0.425	0.425	0.425	0.423	0.452	0.454	0.454	0.454	0.454	0.454	0.445	0.426	0.443	0.443	0.443	0.458	0.485	0.539	0.537	0.529	0.534	0.531	0.566	0.566	0.598	0.598	0.598	0.601	0.597	0.615	0.611	0.611	0.611	0.611	0.611
YFR051C	1.1	1.1	1.151	1.147	1.378	1.384	1.384	1.384	1.397	1.397	1.397	1.452	1.121	1.121	1.19	1.221	1.229	1.242	1.242	1.236	1.236	1.342	1.032	1.013	0.954	0.91	0.852	0.852	0.852	0.783	0.779	0.779	0.779	0.692	0.695	0.767	0.765	0.737	0.732	0.739	0.783	0.795	0.742	0.742	0.8	0.8	0.8	0.888	0.835
YGL086W	-0.04	-0.04	-0.039	-0.039	-0.036	-0.041	-0.049	-0.049	-0.045	-0.045	-0.049	-0.048	-0.048	-0.048	-0.046	-0.049	-0.045	-0.044	-0.046	-0.046	-0.046	-0.047	-0.04	-0.041	-0.035	-0.035	-0.035	-0.035	-0.036	-0.024	-0.024	-0.024	-0.021	-0.025	-0.021	-0.023	-0.021	-0.029	-0.028	-0.026	-0.028	-0.028	-0.028	-0.025	-0.025	-0.025	-0.025	-0.023	-0.023
YGL181W	-0.067	-0.067	-0.065	-0.064	-0.066	-0.062	-0.06	-0.059	-0.059	-0.058	-0.058	-0.058	-0.058	-0.062	-0.06	-0.059	-0.059	-0.059	-0.059	-0.059	-0.059	-0.059	-0.053	-0.048	-0.046	-0.043	-0.049	-0.048	-0.053	-0.052	-0.052	-0.052	-0.051	-0.046	-0.048	-0.049	-0.045	-0.045	-0.045	-0.047	-0.047	-0.047	-0.046	-0.046	-0.048	-0.046	-0.04	-0.044	-0.043
YLR079W	0.057	0.057	0.057	0.119	0.123	0.124	0.126	0.121	0.121	0.121	0.128	0.119	0.11	0.101	0.087	0.076	0.076	0.075	0.074	0.069	0.071	0.089	0.092	0.087	0.089	0.091	0.103	0.103	0.098	0.094	0.094	0.1	0.102	0.104	0.106	0.111	0.106	0.108	0.109	0.119	0.118	0.118	0.127	0.127	0.127	0.124	0.124	0.127	0.131
YKR079C	0	0	0	0	0	0	0	0	0	0	0	0	0	0	0	0	0	0	0	0	0	0	0	0	0	0	0	0	0	0	0	0	0	0	-0.048	-0.048	-0.046	-0.046	-0.046	-0.047	-0.047	-0.047	-0.047	-0.045	-0.044	-0.044	-0.045	-0.045	-0.04
YNL283C	0.464	0.522	0.45	0.422	0.395	0.335	0.34	0.324	0.32	0.32	0.248	0.241	0.271	0.263	0.263	0.275	0.275	-0.126	-0.217	-0.257	-0.18	-0.133	-0.133	-0.133	-0.133	-0.06	-0.06	-0.026	0	0	0.151	0.14	0.14	0.14	0.14	0.162	0.162	0.162	0.162	0.162	0.176	0.188	0.167	0.167	0.153	0.153	0	0	-0.01
YIR008C	0.047	0.045	0.045	0.046	0.046	0.046	0.046	0.046	0.038	0.04	0.038	0.05	0.061	0.071	0.071	0.07	0.065	0.066	0.056	0.052	0.051	0.044	0.045	0.045	0.044	0.044	0.047	0.041	0.05	0.05	0.05	0.059	0.059	0.06	0.06	0.062	0.058	0.057	0.053	0.049	0.049	0.056	0.049	0.042	0.039	0.048	0.077	0.058	0.06
YOR028C	-0.257	-0.27	-0.23	-0.23	-0.23	-0.23	-0.221	-0.221	-0.232	-0.234	-0.19	-0.183	-0.183	-0.183	-0.195	-0.117	-0.122	-0.126	-0.126	-0.119	-0.123	-0.123	-0.123	-0.13	-0.13	-0.13	-0.128	-0.121	-0.121	-0.121	-0.115	-0.115	-0.11	-0.11	-0.11	-0.11	-0.106	-0.106	-0.102	-0.102	-0.074	-0.074	-0.05	-0.044	-0.06	-0.059	-0.059	-0.059	-0.059
YDL047W	0	0	0	0	0	0	0	0	0	0	0	0	0	0	0	0	0	0	0	0	0	0	0	0	0	0	0	0	0	0	0	0	0	0	0	0	0	0	0	0	0	0	0	0	0	0	0	0	0
YIL019W	-0.013	-0.013	-0.031	-0.038	-0.04	-0.051	-0.054	-0.05	-0.05	-0.051	-0.054	-0.054	-0.036	-0.028	-0.022	-0.017	0.018	0.02	0.016	0.023	0.053	0.053	0.053	0.047	0.057	0.057	0.053	0.053	0.051	0.051	0.051	0.055	0.044	0.03	0.016	-0.006	-0.02	-0.023	-0.028	-0.042	-0.049	-0.045	-0.045	-0.044	-0.047	-0.043	-0.046	-0.046	-0.045
YOR046C	0.017	0.016	0.002	-0.003	-0.007	-0.002	-0.003	-0.002	-0.004	-0.018	-0.018	-0.018	-0.016	-0.019	-0.02	-0.02	-0.018	-0.016	-0.016	-0.017	-0.018	-0.018	-0.016	-0.017	-0.017	-0.018	-0.018	-0.017	-0.012	-0.012	-0.014	-0.014	-0.014	-0.021	-0.018	-0.017	-0.017	-0.017	-0.019	-0.016	-0.016	-0.016	-0.016	-0.015	-0.013	-0.013	-0.029	-0.029	-0.029
YLL009C	0.243	0.243	0.243	0.243	0.241	0.238	0.238	0.238	0.238	0.242	0.241	0.24	0.237	0.238	0.232	0.232	0.235	0.235	0.235	0.235	0.236	0.237	0.239	0.239	0.237	0.237	0.239	0.24	0.24	0.24	0.24	0.231	0.243	0.239	0.238	0.239	0.239	0.26	0.259	0.264	0.257	0.265	0.271	0.273	0.274	0.274	0.278	0.271	0.273
YAL053W	0	0	0	0	0	0	0	0	0	0	0	0	0	0	0	0	0	0	0	0	0	0	0	0	0	0	0	0	0	0	0	0	0	0	0	-0.058	-0.058	-0.058	-0.058	-0.058	-0.058	-0.054	-0.049	-0.049	-0.049	-0.049	-0.049	-0.047	-0.047
YNL098C	0	0	0	0	0	0	0	0	0	0	0	0	0	0	0	0	0	0	0	0	0	0	0	0	0	0	0	0	0	0	0	0	0	0	0	0	0	0	0	0	0	0	0	0	0	0	0	0	0
YCL061C	0.052	0.051	0.059	0.068	0.067	0.063	0.061	0.061	0.063	0.062	0.071	0.077	0.082	0.091	0.09	0.103	0.104	0.104	0.104	0.097	0.11	0.101	0.094	0.097	0.095	0.102	0.103	0.104	0.108	0.106	0.106	0.109	0.111	0.112	0.115	0.115	0.111	0.104	0.114	0.111	0.111	0.114	0.12	0.089	0.068	0.068	0.067	0.058	0.039
YPR024W	0.312	0.32	0.317	0.318	0.323	0.324	0.326	0.318	0.318	0.319	0.319	0.317	0.311	0.311	0.309	0.309	0.31	0.311	0.319	0.323	0.322	0.323	0.323	0.321	0.321	0.309	0.307	0.299	0.299	0.301	0.303	0.301	0.298	0.298	0.298	0.316	0.316	0.316	0.323	0.321	0.322	0.322	0.321	0.32	0.32	0.321	0.321	0.316	0.316
YPL232W	0.152	0.153	0.155	0.158	0.155	0.143	0.193	0.177	0.176	0.213	0.233	0.234	0.297	0.31	0.316	0.336	0.318	0.307	0.307	0.307	0.302	0.297	0.292	0.294	0.298	0.295	0.3	0.299	0.299	0.309	0.31	0.304	0.292	0.303	0.3	0.324	0.33	0.287	0.283	0.274	0.273	0.308	0.301	0.281	0.284	0.28	0.28	0.28	0.28
YOL146W	0.066	0.072	0.074	0.075	0.075	0.067	0.053	0.066	0.066	0.064	0.065	0.066	0.062	0.062	0.062	0.06	0.06	0.063	0.063	0.068	0.071	0.084	0.084	0.09	0.09	0.09	0.088	0.089	0.081	0.083	0.083	0.088	0.086	0.088	0.088	0.088	0.086	0.083	0.082	0.074	0.07	0.068	0.07	0.07	0.071	0.071	0.071	0.071	0.068
YER161C	0.229	0.229	0.229	0.235	0.237	0.241	0.242	0.239	0.239	0.24	0.24	0.241	0.241	0.238	0.238	0.225	0.247	0.239	0.239	0.244	0.244	0.244	0.247	0.247	0.247	0.247	0.247	0.241	0.241	0.245	0.236	0.24	0.242	0.242	0.236	0.241	0.247	0.247	0.247	0.247	0.237	0.223	0.223	0.221	0.221	0.214	0.214	0.198	0.198
YJL065C	-0.021	-0.024	0.002	0.01	0.002	0.007	0.004	0.009	-0.005	-0.005	-0.004	-0.005	-0.002	0.004	0.002	-0.006	-0.007	-0.005	0.001	0.01	0.01	0.003	0.003	0.009	0.01	0.012	0.018	0.02	0.02	0.018	0.02	0.022	0.016	0.016	0.018	0.016	0.015	0.018	0.014	0.017	0.013	0.013	0.015	0.011	0.01	0	0.008	0.013	0.014
YOR098C	1.484	1.484	1.473	1.473	1.473	1.453	1.516	1.516	1.511	1.552	1.552	1.549	1.559	1.559	1.559	1.555	1.61	1.692	1.619	1.621	1.621	1.621	1.621	1.621	1.621	1.621	1.621	1.677	1.677	1.661	1.975	1.99	1.896	1.747	1.751	1.382	1.382	1.382	1.382	1.382	1.453	1.419	1.377	1.377	1.381	1.383	1.383	1.404	1.404
YOR073W	-0.133	-0.133	-0.133	-0.133	-0.127	-0.137	-0.141	-0.141	-0.144	-0.136	-0.112	-0.116	-0.111	-0.082	-0.082	-0.063	-0.063	-0.055	-0.048	-0.048	-0.042	-0.038	-0.041	-0.029	-0.029	-0.029	-0.029	-0.03	-0.013	-0.01	-0.01	-0.01	-0.01	-0.012	-0.012	-0.012	-0.017	-0.017	-0.017	-0.017	-0.017	-0.022	-0.02	-0.015	-0.01	-0.01	-0.018	-0.009	-0.01
YDL124W	1	0.954	0.942	0.925	0.91	0.877	1.02	1.105	1.045	0.944	0.679	0.644	0.636	0.453	0.453	0.461	0.461	0.404	0.465	0.475	0.462	0.521	0.51	0.51	0.51	0.51	0.497	0.475	0.442	0.442	0.335	0.32	0.317	0.258	0.292	0.292	0.292	0.292	0.281	0.045	-0.128	-0.164	-0.085	0	0	0	0	0	0
YDR129C	0.03	0.049	0.049	0.044	0.045	0.049	0.049	0.044	0.042	0.042	0.034	0.031	0.029	0.03	0.033	0.033	0.031	0.031	0.028	0.028	0.028	0.028	0.026	0.026	0.031	0.03	0.028	0.03	0.026	0.026	0.026	0.023	0.025	0.023	0.023	0.027	0.026	0.026	0.026	0.026	0.029	0.029	0.03	0.03	0.024	0.024	0.027	0.026	0.026
YJR105W	0	0	0	0	0	0	0	0	0	0	0	0	0	0	0	0	0	0	0	0	0	0	0	0	0	0	0	0	0	0	0	0	0	0	0	0	0	0	0	0	0	0	0	0	0	0	0	0	0
YGR071C	0.26	0.284	0.383	0.397	0.446	0.409	0.41	0.41	0.396	0.351	0.357	0.363	0.4	0.443	0.441	0.423	0.426	0.416	0.414	0.414	0.415	0.405	0.402	0.425	0.446	0.476	0.455	0.456	0.458	0.458	0.47	0.487	0.487	0.489	0.498	0.528	0.516	0.51	0.516	0.516	0.533	0.57	0.581	0.581	0.582	0.583	0.575	0.574	0.572
YOR226C	1.019	1.01	1.007	0.997	0.97	0.963	0.963	0.963	0.963	1.109	1.12	1.112	1.108	1.108	1.094	1.082	1.091	1.198	1.452	1.273	1.273	1.273	1.273	1.259	1.167	1.005	1.005	1.008	0.986	0.991	0.904	0.909	1.011	1.068	1.07	0.403	0.41	0.365	0.406	0.26	0.321	0.321	0.377	0.377	0.377	0.377	0.501	0.526	0.529
YMR293C	0.012	0.026	0.023	0.023	0.023	0.037	0.029	0.03	0.03	0.04	0.04	0.018	0.022	0.026	0.033	0.029	0.029	0.029	0.029	0.032	0.029	0.018	0.04	0.033	0.045	0.053	0.041	0.027	0.04	0.058	0.051	0.05	0.063	0.028	0.049	0.063	0.06	0.06	0.053	0.118	0.241	0.242	0.236	0.23	0.213	0.199	0.197	0.191	0.191
YPL093W	0.163	0.163	0.166	0.166	0.168	0.172	0.169	0.167	0.166	0.169	0.169	0.169	0.173	0.173	0.174	0.175	0.175	0.176	0.176	0.187	0.188	0.186	0.184	0.189	0.193	0.189	0.19	0.183	0.183	0.183	0.178	0.18	0.179	0.179	0.179	0.181	0.181	0.194	0.187	0.181	0.186	0.196	0.185	0.198	0.195	0.195	0.193	0.193	0.193
YAL033W	0.227	0.229	0.227	0.226	0.219	0.219	0.219	0.219	0.219	0.222	0.223	0.23	0.22	0.223	0.218	0.227	0.226	0.235	0.235	0.232	0.234	0.242	0.236	0.234	0.239	0.239	0.225	0.216	0.236	0.236	0.238	0.238	0.238	0.233	0.233	0.234	0.229	0.228	0.212	0.212	0.218	0.232	0.234	0.236	0.236	0.237	0.261	0.249	0.249
YPR072W	0	0	0	0	0	0	0	0	0	0	0	0	0	0	0	0	0	0	0	0	0	0	0	0	0	0	0	0	0	0	0	0	0	0	0	0	0	0	0	0	0	0	0	0	0	0	0	0	0
YLR312W-A	-0.515	-0.515	-0.506	-0.506	-0.506	-0.486	-0.486	-0.486	-0.419	-0.309	-0.283	-0.252	-0.184	-0.184	-0.141	-0.139	-0.17	-0.17	-0.17	-0.154	-0.146	-0.146	-0.166	-0.158	-0.158	-0.158	-0.158	-0.158	-0.158	-0.155	-0.141	-0.079	-0.079	-0.081	-0.081	-0.053	-0.075	-0.075	-0.188	-0.201	-0.127	-0.101	-0.195	-0.284	-0.306	-0.253	-0.245	-0.211	-0.307
YNL257C	0.195	0.216	0.164	0.159	0.158	0.149	0.149	0.155	0.142	0.111	0.115	0.112	0.069	0.048	0.05	0.043	0.068	0.044	0.051	0.053	0.051	0.06	0.067	0.069	0.069	0.069	0.05	0.05	0.05	0.05	0.05	0.05	0.048	0.048	0.05	0.05	0.044	0.043	0.05	0.05	0.05	0.047	0.047	0.053	0.042	0.044	0.043	0.05	0.05
YCR019W	0.064	0.061	0.067	0.076	0.082	0.086	0.084	0.09	0.1	0.104	0.112	0.112	0.108	0.084	0.085	0.093	0.075	0.106	0.095	0.095	0.092	0.087	0.087	0.089	0.114	0.108	0.068	0.05	0.043	0.036	0.05	0.07	0.055	0.049	0.055	0.062	0.06	0.065	0.075	0.085	0.088	0.088	0.102	0.099	0.107	0.119	0.127	0.106	0.096
YPR153W	0.254	0.237	0.272	0.284	0.266	0.266	0.265	0.264	0.267	0.245	0.224	0.235	0.385	0.36	0.341	0.329	0.361	0.319	0.332	0.355	0.331	0.333	0.303	0.307	0.267	0.267	0.243	0.257	0.287	0.287	0.24	0.195	0.195	0.2	0.234	0.237	0.218	0.302	0.163	0.146	0.144	0.14	0.138	0.127	0.138	0.108	0.12	0.123	0.107
YMR038C	0.03	0.028	0.024	0.026	0.026	0.026	0.026	0.027	0.029	0.028	0.028	0.028	0.029	0.026	0.028	0.024	0.024	0.027	0.027	0.027	0.027	0.026	0.026	0.026	0.029	0.029	0.031	0.028	0.028	0.029	0.029	0.033	0.033	0.033	0.035	0.035	0.035	0.035	0.033	0.033	0.034	0.035	0.037	0.036	0.036	0.036	0.037	0.038	0.039
YBR090C	0.418	0.417	0.417	0.417	0.417	0.427	0.424	0.424	0.424	0.424	0.41	0.424	0.426	0.437	0.437	0.431	0.413	0.396	0.389	0.372	0.389	0.389	0.389	0.389	0.39	0.39	0.392	0.399	0.399	0.39	0.39	0.39	0.39	0.39	0.42	0.398	0.398	0.396	0.396	0.394	0.4	0.4	0.4	0.404	0.389	0.383	0.379	0.38	0.38
YJR127C	0	0	0	0	0	0	0	0	0	0	0	0	0	0	0	0	0	0	0	0	0	0	0	0	0	0	0	0	0	0	0	0	0	0	0	0	0	0	0	0	0	0	0	0	0	0	0	0	0
YGL203C	0.096	0.089	0.089	0.09	0.068	0.06	0.06	0.056	0.077	0.083	0.096	0.097	0.097	0.103	0.099	0.102	0.104	0.104	0.108	0.108	0.105	0.105	0.095	0.095	0.089	0.089	0.089	0.091	0.091	0.089	0.089	0.093	0.087	0.087	0.089	0.089	0.041	0.041	0.034	0.034	0.04	0.035	0.032	0.034	0.034	0.034	0.034	0.034	0.034
YJL136C	-0.065	-0.062	-0.063	-0.063	-0.062	-0.062	-0.063	-0.065	-0.063	-0.061	-0.061	-0.061	-0.061	-0.061	-0.062	-0.062	-0.059	-0.055	-0.054	-0.054	-0.054	-0.054	-0.054	-0.052	-0.053	-0.051	-0.051	-0.051	-0.051	-0.051	-0.051	-0.053	-0.053	-0.053	-0.053	-0.053	-0.052	-0.052	-0.052	-0.052	-0.052	-0.052	-0.046	-0.046	-0.046	-0.046	-0.048	-0.048	-0.048
YKL201C	0.007	0.007	0.007	0.008	0.008	0.008	0.015	0.015	0.015	0.025	0.018	0.025	0.024	0.02	0	0	0	0.003	0.002	0.002	-0.001	0.002	0.002	0	0.009	0.011	0.011	0.011	0.011	-0.004	-0.006	-0.006	-0.006	-0.006	-0.009	-0.009	-0.009	-0.001	0.001	0.004	0.004	-0.006	-0.006	-0.006	-0.006	0.001	0.007	0.016	0.016
YGR078C	0.204	0.111	0.107	0.11	0.106	0.099	0.101	0.101	0.113	0.109	0.125	0.123	0.119	0.119	0.116	0.116	0.116	0.115	0.117	0.113	0.113	0.087	0.09	0.09	0.081	0.084	0.065	0.072	0.072	0.051	0.051	0.051	0.051	0.051	0.05	0.047	0.047	0.047	0.047	0.047	0.047	0.047	0.047	0.046	0.046	0.044	0.044	0.044	0.037
YER056C-A	0.389	0.389	0.384	0.384	0.389	0.403	0.403	0.403	0.403	0.394	0.391	0.407	0.38	0.38	0.38	0.36	0.363	0.363	0.352	0.352	0.336	0.336	0.344	0.412	0.412	0.416	0.415	0.41	0.453	0.453	0.541	0.498	0.478	0.478	0.476	0.535	0.535	0.572	0.749	0.739	0.739	0.76	0.854	0.858	0.829	0.829	0.857	0.744	0.73
YDL029W	0.069	0.064	0.055	0.056	0.057	0.057	0.057	0.057	0.048	0.051	0.055	0.055	0.058	0.06	0.06	0.06	0.057	0.056	0.052	0.052	0.051	0.051	0.051	0.051	0.051	0.053	0.053	0.051	0.052	0.053	0.051	0.051	0.052	0.052	0.052	0.052	0.052	0.053	0.054	0.054	0.054	0.055	0.057	0.057	0.057	0.057	0.057	0.057	0.057
YBL025W	0.142	0.142	0.142	0.148	0.148	0.152	0.157	0.157	0.159	0.16	0.196	0.193	0.19	0.196	0.196	0.191	0.196	0.196	0.201	0.196	0.219	0.222	0.222	0.232	0.27	0.265	0.229	0.229	0.233	0.239	0.238	0.234	0.234	0.235	0.217	0.185	0.177	0.174	0.162	0.163	0.171	0.171	0.175	0.173	0.176	0.176	0.176	0.18	0.177
YER157W	0.324	0.334	0.333	0.337	0.343	0.347	0.352	0.371	0.362	0.359	0.362	0.362	0.362	0.365	0.366	0.37	0.371	0.352	0.34	0.342	0.342	0.352	0.353	0.353	0.359	0.359	0.364	0.363	0.369	0.363	0.363	0.363	0.359	0.362	0.362	0.361	0.361	0.366	0.366	0.367	0.367	0.367	0.364	0.364	0.364	0.364	0.365	0.36	0.359
YGL167C	0.057	0.055	0.062	0.074	0.07	0.07	0.076	0.093	0.082	0.082	0.085	0.096	0.099	0.102	0.104	0.104	0.104	0.108	0.101	0.106	0.106	0.1	0.1	0.1	0.1	0.1	0.1	0.1	0.1	0.1	0.1	0.1	0.1	0.104	0.104	0.104	0.104	0.104	0.102	0.102	0.102	0.1	0.101	0.101	0.102	0.098	0.098	0.094	0.093
YDL217C	0.117	0.133	0.138	0.138	0.138	0.14	0.153	0.155	0.145	0.142	0.131	0.131	0.131	0.126	0.126	0.124	0.129	0.127	0.133	0.135	0.141	0.141	0.155	0.155	0.167	0.186	0.177	0.189	0.202	0.201	0.203	0.202	0.183	0.192	0.188	0.193	0.194	0.194	0.194	0.191	0.187	0.187	0.181	0.184	0.183	0.185	0.185	0.185	0.185
YOL017W	0.445	0.442	0.432	0.482	0.514	0.514	0.51	0.493	0.529	0.49	0.469	0.473	0.473	0.465	0.451	0.435	0.466	0.467	0.452	0.439	0.431	0.431	0.433	0.433	0.416	0.375	0.36	0.355	0.344	0.35	0.368	0.372	0.366	0.366	0.418	0.391	0.421	0.403	0.403	0.412	0.393	0.401	0.443	0.409	0.406	0.353	0.388	0.374	0.318
YKL032C	0	0	0	0	0	0	0	0	0	0	0	0	0	0	0	0	0	0	0	0	0	0	0	0	0	0	0	0	0	0	-0.011	-0.011	-0.011	-0.011	-0.011	-0.011	-0.011	-0.01	-0.01	-0.01	-0.01	-0.01	-0.01	-0.011	-0.009	-0.009	-0.008	-0.008	-0.008
YOL041C	0.147	0.154	0.154	0.146	0.163	0.158	0.158	0.162	0.162	0.164	0.163	0.163	0.163	0.163	0.164	0.164	0.164	0.164	0.163	0.163	0.167	0.167	0.16	0.158	0.156	0.156	0.135	0.143	0.143	0.147	0.158	0.161	0.157	0.182	0.193	0.183	0.184	0.186	0.196	0.197	0.209	0.205	0.193	0.193	0.192	0.192	0.192	0.192	0.192
YPL190C	-0.076	-0.076	-0.072	-0.062	-0.063	-0.063	-0.057	-0.062	-0.062	-0.059	-0.048	-0.049	-0.051	-0.054	-0.055	-0.042	-0.042	-0.043	-0.043	-0.048	-0.048	-0.039	-0.033	-0.028	-0.025	-0.031	-0.04	-0.043	-0.043	-0.043	-0.046	-0.044	-0.044	-0.043	-0.033	-0.022	-0.021	-0.018	-0.018	-0.023	-0.023	-0.023	-0.022	-0.038	-0.041	-0.044	-0.038	-0.038	-0.038
YJR010W	-0.033	-0.04	-0.048	-0.053	-0.093	-0.093	-0.095	-0.084	-0.093	-0.093	-0.093	-0.093	-0.093	-0.093	-0.091	-0.095	-0.094	-0.103	-0.103	-0.103	-0.103	-0.097	-0.093	-0.095	-0.095	-0.095	-0.095	-0.095	-0.095	-0.098	-0.101	-0.1	-0.098	-0.079	-0.081	-0.079	-0.078	-0.077	-0.077	-0.079	-0.075	-0.075	-0.078	-0.071	-0.073	-0.073	-0.072	-0.072	-0.067
YNL131W	-0.012	-0.015	-0.015	-0.015	-0.015	-0.015	-0.015	-0.013	-0.009	-0.008	-0.008	-0.008	-0.01	-0.01	-0.007	-0.006	-0.005	-0.004	-0.005	-0.005	-0.005	-0.005	-0.006	-0.006	-0.004	-0.001	0.001	0.001	0.001	-0.001	-0.002	0.002	0.002	0	0	0	0.001	0.001	0.001	0.001	-0.001	-0.001	-0.001	-0.002	-0.002	-0.001	-0.002	-0.001	0.001
YDR260C	0.122	0.136	0.143	0.147	0.142	0.149	0.144	0.138	0.147	0.144	0.148	0.148	0.15	0.15	0.156	0.145	0.13	0.126	0.128	0.109	0.109	0.109	0.11	0.114	0.115	0.113	0.117	0.113	0.113	0.111	0.114	0.111	0.108	0.108	0.111	0.11	0.113	0.111	0.118	0.118	0.117	0.114	0.112	0.112	0.112	0.112	0.114	0.112	0.112
YOR308C	0.009	0.011	0.009	0.009	0.006	0.005	0.005	0.004	0.005	0.005	0.002	0.003	0.003	0.005	0.005	0.005	0.006	0.006	0.004	0.004	0.004	0.004	0.005	0.005	0.005	0.006	0.006	0.005	0.005	0.005	0.007	0.006	0.009	0.009	0.008	0.008	0.008	0.007	0.007	0.008	0.006	0.006	0.006	0.006	0.005	0.005	0.006	0.006	0.01
YER116C	0.335	0.335	0.335	0.349	0.349	0.327	0.327	0.328	0.336	0.335	0.335	0.335	0.335	0.327	0.319	0.301	0	0	0	0	0	0	0	0	0	0	0	0	0	0	0	0	0	0	0	0	0	0	0	0	0	0	0	0	0	0	0	0	0
YPR070W	0.606	0.606	0.617	0.619	0.636	0.636	0.666	0.637	0.63	0.619	0.628	0.628	0.635	0.635	0.635	0.622	0.613	0.628	0.609	0.609	0.614	0.614	0.631	0.627	0.627	0.62	0.616	0.616	0.616	0.616	0.605	0.598	0.58	0.58	0.58	0.57	0.562	0.562	0.517	0.497	0.495	0.485	0.484	0.484	0.485	0.485	0.49	0.505	0.505
YDL077C	0.046	0.044	0.048	0.048	0.048	0.049	0.051	0.037	0.049	0.049	0.049	0.05	0.06	0.065	0.067	0.067	0.067	0.067	0.08	0.079	0.08	0.066	0.06	0.055	0.055	0.058	0.059	0.064	0.051	0.053	0.065	0.062	0.062	0.062	0.058	0.051	0.057	0.083	0.078	0.073	0.073	0.073	0.071	0.086	0.084	0.084	0.084	0.086	0.086
YGR167W	0.074	0.074	0.074	0.074	0.071	0.072	0.053	0.047	0.054	0.058	0.058	0.056	0.056	0.052	0.053	0.051	0.051	0.051	0.051	0.051	0.046	0.045	0.04	0.04	0.037	0.037	0.033	0.033	0.035	0.037	0.033	0.033	0.04	0.04	0.04	0.04	0.04	0.04	0.042	0.04	0.042	0.042	0.042	0.042	0.044	0.044	0.044	0.044	0.044
YKL210W	0.626	0.634	0.634	0.634	0.636	0.642	0.642	0.642	0.642	0.641	0.632	0.627	0.613	0.611	0.613	0.613	0.613	0.613	0.613	0.613	0.613	0.608	0.608	0.608	0.611	0.611	0.611	0.611	0.612	0.612	0.609	0.609	0.606	0.617	0.621	0.623	0.616	0.606	0.604	0.604	0.624	0.623	0.645	0.637	0.644	0.644	0.644	0.646	0.648
YGL212W	0.191	0.19	0.19	0.181	0.183	0.182	0.18	0.177	0.177	0.186	0.186	0.188	0.192	0.198	0.203	0.214	0.219	0.217	0.217	0.217	0.217	0.219	0.203	0.199	0.198	0.186	0.186	0.188	0.189	0.178	0.174	0.174	0.174	0.178	0.176	0.177	0.172	0.176	0.177	0.177	0.177	0.178	0.173	0.174	0.173	0.179	0.179	0.179	0.179
YBR026C	0.005	0.009	0.006	0.007	0.005	0.005	0.003	0.01	0.01	0.01	0.006	0.012	0.015	0.012	0.005	0.006	0.032	0.034	0.034	0.036	0.027	0.029	0.021	0.027	0.027	0.027	0.028	0.028	0.024	0.024	0.019	0.018	0.021	0.024	0.024	0.024	0.024	0.024	0.024	0.024	0.024	0.025	0.025	0.022	0.024	0.024	0.026	0.031	0.031
YPR018W	3.452	3.437	3.437	3.379	3.36	3.321	3.459	3.459	3.429	3.422	3.422	3.365	3.365	3.484	3.468	3.443	3.148	3.127	3.134	3.135	3.139	3.148	3.148	3.148	3.366	3.683	3.559	3.564	3.567	3.574	3.574	3.574	3.574	3.55	3.55	3.55	3.55	3.55	3.038	2.951	3.312	0	0	0	0	0	0	0	0
YGR093W	0.012	0.012	0.012	0.013	0.009	0.009	0.005	0.001	-0.006	-0.006	-0.006	-0.003	0.003	0	0	0	0	0.001	0.005	0.006	0.006	0.006	0.006	0.006	0.013	0.013	0.013	0.01	0.011	0.01	0.01	0.01	0.01	0.01	0.01	0.009	-0.002	-0.012	-0.012	-0.008	-0.01	-0.014	-0.014	-0.014	-0.014	-0.026	-0.032	-0.03	-0.023
YMR188C	0.175	0.194	0.196	0.196	0.197	0.198	0.198	0.193	0.198	0.198	0.194	0.192	0.192	0.201	0.219	0.219	0.213	0.213	0.227	0.215	0.215	0.209	0.21	0.216	0.253	0.316	0.316	0.322	0.322	0.332	0.38	0.384	0.383	0.414	0.433	0.437	0.444	0.459	0.47	0.471	0.498	0.48	0.484	0.521	0.543	0.621	0.818	1.014	1.014
YGR156W	0.047	0.046	0.046	0.047	0.048	0.067	0.075	0.071	0.07	0.055	0.047	0.048	0.038	0.038	0.034	0.036	0.032	0.053	0.041	0.031	0.027	0.024	0.024	0.024	0.024	0.03	0.028	0.039	0.042	0.036	0.02	0.016	0.017	0.021	0.021	0.022	0.019	0.02	0.031	0.028	0.027	0.022	0.019	0.026	0.025	0.031	0.034	0.034	0.035
YPL209C	0.044	0.05	0.039	0.041	0.048	0.044	0.044	0.049	0.048	0.048	0.059	0.059	0.08	0.093	0.092	0.054	0.049	0.045	0.045	0.042	0.049	0.057	0.052	0.046	0.046	0.046	0.031	0.066	0.064	0.065	0.065	0.073	0.074	0.074	0.076	0.082	0.077	0.076	0.077	0.071	0.079	0.102	0.122	0.122	0.117	0.115	0.11	0.104	0.104
YPL265W	0	0	0	0	0	0	0	0	0	0	0	0	0	0	0	0	0	0	0	0	0	0	0	0	0	0	0	0	0	0	0	0	0	0	0	0	0	0	0	0	0	0	0	0	0	0	0	0	0
YML036W	0.037	0.037	0.04	0.045	0.047	0.044	0.055	0.067	0.065	0.068	0.061	0.063	0.064	0.057	0.057	0.055	0.079	0.097	0.133	0.16	0.162	0.167	0.158	0.162	0.161	0.187	0.166	0.181	0.222	0.295	0.329	0.327	0.327	0.324	0.301	0.306	0.318	0.318	0.325	0.303	0.309	0.288	0.301	0.302	0.31	0.304	0.31	0.32	0.319
YEL038W	-0.057	-0.057	-0.056	-0.06	-0.059	-0.059	-0.059	-0.059	-0.059	-0.056	-0.062	-0.066	-0.067	-0.064	-0.061	-0.059	-0.061	-0.061	-0.074	-0.083	-0.086	-0.082	-0.083	-0.083	-0.09	-0.087	-0.086	-0.08	-0.079	-0.077	-0.077	-0.074	-0.072	-0.072	-0.071	-0.07	-0.061	-0.061	-0.061	-0.052	-0.058	-0.057	-0.05	-0.049	-0.031	-0.012	-0.007	0	0
YPL039W	0.052	0.062	0.053	0.077	0.092	0.101	0.085	0.093	0.093	0.091	0.087	0.087	0.1	0.063	0.066	0.064	0.058	0.058	0.055	0.057	0.064	0.058	0.062	0.059	0.051	0.047	0.054	0.05	0.059	0.061	0.052	0.06	0.059	0.057	0.059	0.057	0.055	0.054	0.053	0.053	0.053	0.045	0.036	0.034	0.034	0.034	0.033	0.034	0.034
YJL077C	0.902	0.902	0.902	0.842	0.823	0.837	0.827	0.827	0.823	0.823	0.807	0.776	0.784	0.777	0.73	0.715	0.716	0.695	0.682	0.692	0.691	0.664	0.658	0.659	0.666	0.676	0.676	0.676	0.676	0.623	0.643	0.67	0.704	0.707	0.647	0.653	0.716	0.777	0.776	0.783	0.791	0.787	0.824	0.909	0.987	0.987	0.987	1.001	1.001
YOR330C	0.287	0.29	0.291	0.29	0.29	0.287	0.287	0.285	0.285	0.285	0.286	0.283	0.283	0.288	0.289	0.291	0.29	0.29	0.291	0.293	0.291	0.292	0.292	0.29	0.29	0.29	0.289	0.289	0.287	0.287	0.287	0.289	0.289	0.289	0.29	0.29	0.29	0.29	0.29	0.291	0.294	0.294	0.3	0.302	0.301	0.3	0.306	0.303	0.303
YIL065C	0.11	0.112	0.116	0.116	0.116	0.117	0.119	0.119	0.118	0.118	0.118	0.12	0.115	0.113	0.098	0.1	0.1	0.102	0.108	0.11	0.102	0.101	0.101	0.098	0.098	0.097	0.097	0.094	0.095	0.099	0.099	0.099	0.099	0.101	0.1	0.1	0.1	0.101	0.101	0.101	0.101	0.101	0.101	0.103	0.106	0.106	0.106	0.108	0.108
YOR191W	-0.067	-0.066	-0.054	-0.058	-0.06	-0.057	-0.062	-0.064	-0.06	-0.046	-0.044	-0.051	-0.062	-0.052	-0.061	-0.061	-0.06	-0.062	-0.069	-0.069	-0.069	-0.058	-0.055	-0.058	-0.058	-0.069	-0.076	-0.078	-0.08	-0.082	-0.092	-0.082	-0.084	-0.086	-0.083	-0.081	-0.084	-0.083	-0.088	-0.085	-0.081	-0.076	-0.071	-0.071	-0.074	-0.078	-0.086	-0.084	-0.082
YLL021W	0.046	0.042	0.048	0.046	0.046	0.047	0.047	0.047	0.047	0.044	0.044	0.044	0.044	0.044	0.044	0.044	0.044	0.038	0.038	0.043	0.043	0.043	0.043	0.043	0.043	0.043	0.043	0.042	0.044	0.044	0.052	0.052	0.052	0.052	0.057	0.057	0.057	0.061	0.065	0.065	0.065	0.06	0.067	0.067	0.07	0.07	0.059	0.057	0.071
YKR059W	0.27	0.267	0.27	0.304	0.302	0.304	0.306	0.299	0.289	0.302	0.319	0.319	0.324	0.317	0.336	0.366	0.366	0.354	0.392	0.429	0.44	0.439	0.431	0.439	0.435	0.437	0.464	0.443	0.417	0.413	0.558	0.588	0.6	0.654	0.734	0.765	0.721	0.721	0.65	0.664	0.639	0.624	0.63	0.888	0.977	1.026	1.087	1.135	1.19
YDL084W	0.367	0.369	0.369	0.375	0.373	0.358	0.365	0.365	0.355	0.354	0.353	0.353	0.353	0.353	0.354	0.351	0.35	0.35	0.344	0.344	0.336	0.336	0.336	0.332	0.332	0.332	0.332	0.338	0.34	0.34	0.34	0.34	0.334	0.334	0.337	0.337	0.343	0.343	0.343	0.337	0.332	0.332	0.336	0.337	0.337	0.337	0.337	0.337	0.34
YMR078C	0.38	0.378	0.372	0.372	0.374	0.374	0.374	0.374	0.374	0.374	0.367	0.365	0.369	0.37	0.371	0.371	0.376	0.376	0.378	0.373	0.365	0.35	0.356	0.356	0.381	0.382	0.382	0.385	0.386	0.388	0.389	0.39	0.389	0.386	0.386	0.388	0.388	0.392	0.385	0.38	0.383	0.384	0.389	0.387	0.382	0.377	0.376	0.382	0.382
YHR208W	0.046	0.059	0.049	0.05	0.055	0.055	0.055	0.052	0.052	0.052	0.05	0.05	0.048	0.052	0.052	0.051	0.051	0.047	0.045	0.046	0.049	0.049	0.049	0.05	0.05	0.047	0.051	0.048	0.05	0.05	0.051	0.047	0.049	0.049	0.047	0.049	0.049	0.043	0.043	0.039	0.04	0.04	0.045	0.045	0.054	0.052	0.055	0.064	0.062
YJL057C	-0.01	-0.01	-0.009	-0.006	-0.006	-0.006	-0.006	-0.006	-0.006	-0.005	-0.009	-0.01	-0.012	-0.013	-0.013	-0.009	-0.009	-0.01	-0.003	-0.001	0.005	0.007	0.007	0.012	0.013	0.006	0.004	0.004	0	-0.002	0.003	0.003	0.002	-0.021	-0.004	-0.019	-0.014	-0.014	-0.024	-0.022	-0.022	-0.022	-0.022	-0.016	-0.01	-0.001	-0.005	-0.004	-0.004
YAR019C	-0.009	-0.001	-0.001	-0.002	0.003	0.003	0.013	0.014	0.014	0.014	0.014	0.018	0.031	0.011	0.025	0.022	0.039	0.046	0.038	0.025	0.025	0.032	0.014	0.01	0.08	0.068	0.074	0.105	0.099	0.126	0.105	0.109	0.097	0.15	0.177	0.18	0.176	0.163	0.151	0.149	0.149	0.149	0.156	0.166	0.16	0.153	0.157	0.162	0.163
YIL016W	0.324	0.319	0.255	0.251	0.248	0.24	0.318	0.318	0.309	0.31	0.334	0.194	0.189	0.251	0.279	0.324	0.324	0.324	0.384	0.45	0.404	0.359	0.31	0.416	0.406	0.421	0.421	0.418	0.407	0.43	0.43	0.43	0.443	0.485	0.501	0.501	0.504	0.504	0.504	0.521	0.521	0.532	0.532	0.532	0.532	0.569	0.561	0.581	0.603
YBR003W	0.276	0.278	0.278	0.278	0.279	0.279	0.274	0.278	0.278	0.279	0.279	0.279	0.281	0.281	0.281	0.281	0.281	0.281	0.281	0.286	0.284	0.28	0.289	0.288	0.291	0.291	0.292	0.294	0.292	0.292	0.292	0.296	0.299	0.294	0.299	0.304	0.309	0.309	0.312	0.309	0.309	0.302	0.301	0.299	0.298	0.294	0.297	0.303	0.302
YDL130W	-0.08	-0.068	-0.041	-0.052	-0.052	-0.073	-0.082	-0.101	-0.102	-0.096	-0.107	-0.126	-0.13	-0.127	-0.115	-0.124	-0.125	-0.149	-0.134	-0.225	-0.222	-0.223	-0.227	-0.228	-0.242	-0.238	-0.238	-0.233	-0.227	-0.191	-0.191	-0.183	-0.185	-0.184	-0.177	-0.191	-0.191	-0.191	-0.186	-0.182	-0.182	-0.195	-0.2	-0.196	-0.196	-0.195	-0.183	-0.201	-0.201
YBR192W	0.281	0.281	0.278	0.306	0.311	0.311	0.308	0.308	0.308	0.31	0.306	0.296	0.294	0.294	0.294	0.293	0.293	0.291	0.293	0.292	0.293	0.302	0.299	0.301	0.306	0.306	0.314	0.309	0.319	0.319	0.314	0.312	0.318	0.313	0.313	0.315	0.315	0.313	0.315	0.311	0.311	0.312	0.312	0.318	0.318	0.32	0.32	0.321	0.321
YOR048C	-0.182	-0.173	-0.153	-0.143	-0.139	-0.139	-0.121	-0.121	-0.121	-0.121	-0.124	-0.135	-0.14	-0.141	-0.135	-0.135	-0.139	-0.135	-0.131	-0.131	-0.122	-0.125	-0.129	-0.119	-0.107	-0.107	-0.104	-0.113	-0.113	-0.08	-0.075	-0.086	-0.085	-0.082	-0.085	-0.085	-0.085	-0.085	-0.085	-0.085	-0.085	-0.085	-0.078	-0.076	-0.08	-0.086	-0.088	-0.088	-0.084
YGR003W	0.192	0.185	0.183	0.188	0.208	0.208	0.208	0.22	0.219	0.193	0.203	0.203	0.199	0.196	0.199	0.199	0.203	0.206	0.206	0.206	0.191	0.191	0.185	0.191	0.19	0.181	0.168	0.17	0.17	0.164	0.164	0.17	0.174	0.174	0.174	0.178	0.178	0.176	0.176	0.176	0.174	0.171	0.178	0.178	0.178	0.176	0.172	0.185	0.181
YBR290W	-0.018	-0.02	-0.021	-0.02	-0.02	-0.02	-0.02	-0.02	-0.023	-0.026	-0.027	-0.029	-0.03	-0.03	-0.03	-0.031	-0.032	-0.032	-0.032	-0.032	-0.03	-0.032	-0.031	-0.036	-0.033	-0.033	-0.031	-0.029	-0.03	-0.032	-0.031	-0.029	-0.03	-0.03	-0.03	-0.03	-0.03	-0.03	-0.03	-0.03	-0.03	-0.032	-0.033	-0.033	-0.033	-0.033	-0.033	-0.033	-0.033
YHL040C	0.08	0.106	0.149	0.155	0.173	0.182	0.182	0.211	0.179	0.179	0.16	0.16	0.149	0.129	0.124	0.127	0.131	0.193	0.227	0.208	0.248	0.27	0.154	0.154	0.137	0.147	0.147	0.147	0.147	0.147	0.142	0.125	0.17	0.123	0.123	0.127	0.135	0.084	0.056	0.068	0.063	0.063	0.061	0.077	0.054	0.056	0.05	0.042	0.042
YMR076C	0.039	0.039	0.039	0.039	0.045	0.045	0.042	0.036	0.036	0.036	0.036	0.027	0.027	0.031	0.031	0.019	0.019	0.031	0.031	0.017	0.017	0.01	0.01	0.01	0.004	0.004	0.004	0.004	-0.002	-0.002	-0.008	-0.008	-0.008	-0.008	-0.008	-0.008	-0.008	-0.008	-0.008	-0.008	-0.008	-0.008	-0.008	-0.017	0.007	0	-0.008	-0.008	-0.008
YCR047C	0.183	0.183	0.183	0.189	0.179	0.182	0.184	0.183	0.179	0.179	0.179	0.179	0.179	0.179	0.179	0.179	0.178	0.178	0.179	0.17	0.177	0.177	0.177	0.176	0.181	0.19	0.196	0.206	0.21	0.21	0.21	0.21	0.21	0.203	0.214	0.218	0.226	0.232	0.227	0.227	0.227	0.227	0.228	0.228	0.23	0.226	0.221	0.228	0.227
YGL195W	0.26	0.265	0.265	0.266	0.292	0.292	0.29	0.296	0.285	0.285	0.29	0.29	0.3	0.303	0.309	0.313	0.339	0.339	0.341	0.341	0.341	0.341	0.338	0.341	0.341	0.333	0.331	0.325	0.325	0.311	0.311	0.3	0.299	0.299	0.299	0.299	0.298	0.298	0.309	0.306	0.301	0.3	0.305	0.302	0.301	0.312	0.316	0.336	0.332
YNL320W	0.103	0.095	0.088	0.12	0.124	0.123	0.123	0.122	0.124	0.127	0.126	0.127	0.128	0.102	0.102	0.102	0.099	0.099	0.11	0.107	0.103	0.091	0.07	0.051	0.053	0.053	0.059	0.056	0.059	0.057	0.054	0.054	0.054	0.043	0.041	0.023	0.028	0.023	0.016	0.016	0.016	0.014	0.007	0.012	0.012	0.011	0.009	0.009	0.011
YKR100C	0.234	0.234	0.237	0.239	0.251	0.253	0.254	0.254	0.26	0.246	0.246	0.251	0.251	0.248	0.255	0.244	0.245	0.245	0.243	0.246	0.246	0.242	0.25	0.254	0.255	0.251	0.245	0.236	0.234	0.234	0.237	0.239	0.239	0.236	0.236	0.237	0.235	0.223	0.22	0.219	0.219	0.219	0.22	0.22	0.218	0.218	0.218	0.218	0.218
YOL002C	0.843	0.813	0.876	0.864	0.869	0.866	0.866	0.866	0.866	0.876	0.87	0.865	0.865	0.888	0.886	0.886	0.886	0.918	0.943	0.943	0.994	0.976	1.033	1.04	1.013	1.013	1.013	1.014	0.979	0.952	0.978	0.933	0.953	0.959	0.959	0.959	0.959	0.952	0.953	0.995	0.979	0.979	0.965	0.961	0.957	0.979	0.982	0.982	0.988
YCL038C	0.003	0.012	0.012	0.012	0.012	0.012	0.01	0.01	0.002	-0.004	-0.007	-0.002	-0.002	0.034	0.033	0.033	0.033	0.017	0.015	0.007	0.008	0.013	0.042	0.011	0.002	-0.005	-0.005	-0.007	-0.015	-0.015	-0.015	-0.015	-0.015	-0.015	-0.013	-0.014	-0.013	-0.009	-0.011	-0.012	-0.001	-0.001	-0.001	0	0	0	0	0.001	0
YPL249C	-0.043	-0.04	-0.04	-0.049	-0.047	-0.047	-0.047	-0.05	-0.05	-0.05	-0.05	-0.048	-0.048	-0.04	-0.041	-0.043	-0.043	-0.043	-0.047	-0.047	-0.047	-0.042	-0.033	-0.035	-0.024	-0.007	-0.008	-0.008	-0.008	-0.008	-0.008	-0.008	0.008	0.009	0.009	0.008	0.005	0.002	0.002	-0.006	-0.005	-0.006	-0.007	-0.005	-0.008	-0.008	-0.008	-0.006	-0.006
YKL100C	0.09	0.087	0.085	0.085	0.091	0.091	0.096	0.096	0.093	0.098	0.098	0.107	0.105	0.105	0.113	0.12	0.131	0.12	0.132	0.141	0.141	0.141	0.145	0.149	0.153	0.153	0.161	0.161	0.163	0.163	0.155	0.159	0.166	0.174	0.166	0.166	0.166	0.164	0.165	0.163	0.163	0.166	0.169	0.169	0.169	0.172	0.165	0.161	0.168
YLR225C	0.935	0.946	1.133	1.133	1.116	1.176	1.172	1.172	1.264	1.293	1.293	1.307	1.298	1.294	1.292	1.292	1.287	1.329	1.297	1.245	1.413	1.401	1.409	1.409	1.433	1.395	1.386	1.39	1.397	1.43	1.43	1.531	1.647	1.62	1.62	1.62	1.588	1.608	1.688	1.727	1.727	1.721	1.969	1.947	1.834	1.829	1.788	1.788	1.686
YBR251W	-0.147	-0.126	-0.077	-0.066	-0.091	-0.091	-0.083	-0.073	-0.076	-0.075	-0.075	-0.075	-0.075	-0.075	-0.069	-0.072	-0.066	-0.068	-0.063	-0.059	-0.057	-0.052	-0.058	-0.047	-0.054	-0.05	-0.042	-0.045	-0.037	-0.034	-0.034	-0.028	-0.036	-0.029	-0.019	-0.014	-0.016	-0.018	-0.025	-0.027	-0.036	-0.036	-0.034	-0.034	-0.016	-0.025	-0.022	-0.029	-0.025
YKL015W	1.333	1.335	1.335	1.335	1.472	1.405	1.405	1.539	1.539	1.539	1.706	1.938	1.954	1.948	1.718	1.325	1.325	1.325	1.332	1.332	1.325	1.325	1.339	1.331	1.325	1.325	1.325	1.325	1.282	1.232	1.238	1.233	1.172	1.172	1.169	1.169	1.169	1.18	1.187	1.187	1.187	1.187	1.187	1.183	1.275	1.275	1.216	1.233	1.233
YDR512C	0.022	0.016	0.015	0.015	0.015	0.015	0.014	0.015	0.015	0.013	0.015	0.012	0.008	-0.001	0	0.004	-0.001	-0.025	-0.017	-0.05	-0.043	-0.043	-0.039	-0.041	-0.038	-0.04	-0.04	-0.04	-0.026	-0.027	-0.022	-0.027	-0.021	-0.022	0.01	0	0.018	0.017	0.024	0.019	0.033	0.057	0.067	0.205	0.211	0.211	0.211	0.323	0.328
YMR143W	0	0	0	0	0	0	0	0	0	0	0	0	0	0	0	0	0	0	0	0	0	0	0	0	0	0	0	0	0	0	0	0	0	0	0	0	0	0	0	0	0	0	0	0	0	0	0	0	0
YJR096W	-0.106	-0.106	-0.106	-0.103	-0.103	-0.104	-0.106	-0.113	-0.115	-0.111	-0.111	-0.11	-0.112	-0.112	-0.112	-0.111	-0.117	-0.113	-0.116	-0.116	-0.116	-0.118	-0.122	-0.127	-0.127	-0.128	-0.128	-0.128	-0.128	-0.128	-0.13	-0.13	-0.127	-0.127	-0.127	-0.135	-0.135	-0.135	-0.131	-0.13	-0.131	-0.139	-0.141	-0.144	-0.147	-0.145	-0.148	-0.147	-0.143
YOR165W	0.477	0.509	0.468	0.439	0.375	0.325	0.308	0.333	0.33	0.334	0.341	0.341	0.325	0.338	0.335	0.353	0.399	0.399	0.411	0.411	0.404	0.404	0.376	0.314	0.314	0.315	0.328	0.328	0.327	0.334	0.334	0.342	0.345	0.347	0.347	0.36	0.36	0.36	0.359	0.361	0.358	0.349	0.354	0.354	0.354	0.354	0.354	0.354	0.354
YDR120C	0.122	0.125	0.125	0.135	0.135	0.137	0.135	0.139	0.143	0.128	0.128	0.125	0.131	0.13	0.138	0.141	0.147	0.147	0.147	0.147	0.147	0.148	0.145	0.148	0.134	0.128	0.128	0.128	0.128	0.131	0.133	0.134	0.128	0.108	0.107	0.111	0.109	0.106	0.106	0.106	0.108	0.108	0.108	0.108	0.106	0.106	0.106	0.104	0.104
YHR085W	0.069	0.09	0.078	0.073	0.078	0.068	0.065	0.045	0.045	0.053	0.053	0.051	0.051	0.056	0.053	0.053	0.053	0.054	0.054	0.053	0.054	0.052	0.055	0.056	0.059	0.05	0.05	0.05	0.052	0.052	0.05	0.045	0.045	0.045	0.045	0.045	0.045	0.045	0.044	0.048	0.048	0.049	0.047	0.042	0.043	0.043	0.043	0.043	0.043
YLR025W	-0.032	-0.035	-0.035	-0.032	-0.044	-0.015	-0.052	-0.009	-0.007	-0.007	-0.041	-0.044	-0.044	-0.043	-0.043	-0.043	-0.043	-0.045	-0.045	-0.044	-0.046	-0.03	-0.031	-0.03	-0.044	-0.044	-0.047	-0.043	-0.043	-0.046	-0.049	-0.049	-0.049	-0.049	-0.048	-0.048	-0.048	-0.048	-0.049	-0.06	-0.062	-0.064	-0.063	-0.061	-0.049	-0.049	-0.048	-0.048	-0.046
YLR245C	0.153	0.174	0.17	0.143	0.122	0.107	0.111	0.111	0.132	0.125	0.124	0.118	0.118	0.12	0.123	0.124	0.125	0.125	0.125	0.13	0.137	0.138	0.138	0.138	0.138	0.138	0.138	0.153	0.155	0.161	0.183	0.211	0.204	0.205	0.205	0.205	0.205	0.21	0.217	0.217	0.211	0.211	0.219	0.225	0.226	0.226	0.234	0.233	0.24
YGR076C	-0.017	-0.017	-0.017	-0.02	-0.003	0.001	-0.016	-0.018	0.026	0.026	0.026	0.026	0.026	0.028	0.055	0.048	0.058	0.054	0.083	0.084	0.104	0.104	0.085	0.092	0.098	0.096	0.098	0.088	0.08	0.072	0.07	0.074	0.074	0.072	0.069	0.096	0.097	0.097	0.094	0.129	0.129	0.128	0.116	0.13	0.13	0.13	0.121	0.103	0.092
YCR036W	0.094	0.094	0.094	0.094	0.094	0.094	0.092	0.093	0.087	0.088	0.088	0.088	0.088	0.088	0.09	0.083	0.092	0.096	0.095	0.093	0.093	0.101	0.098	0.091	0.089	0.105	0.109	0.106	0.106	0.108	0.108	0.104	0.108	0.106	0.106	0.106	0.106	0.097	0.097	0.097	0.094	0.084	0.084	0.083	0.074	0.046	0.062	0.066	0.072
YGL050W	-0.002	-0.002	-0.003	-0.003	0.001	0.001	0	-0.001	-0.001	-0.001	-0.003	-0.001	-0.003	-0.003	-0.002	-0.004	-0.005	-0.005	-0.005	-0.007	-0.007	-0.006	-0.008	-0.008	-0.011	-0.014	-0.015	-0.015	-0.015	-0.015	-0.023	-0.025	-0.024	-0.024	-0.027	-0.028	-0.025	-0.022	-0.021	-0.021	-0.02	-0.02	-0.02	-0.022	-0.022	-0.022	-0.022	-0.017	-0.02
YBL071W-A	0.152	0.152	0.152	0.15	0.154	0.154	0.156	0.165	0.163	0.15	0.14	0.14	0.127	0.127	0.127	0.127	0.127	0.117	0.133	0.141	0.141	0.141	0.141	0.146	0.146	0.126	0.081	0.081	0.076	0.076	0.073	0.073	0.069	0.069	0.069	0.069	0.06	0.06	0.057	0.061	0.061	0.061	0.048	0.043	0.043	0.043	0.043	0.07	0.057
YPL059W	-0.034	-0.032	-0.033	-0.03	-0.02	-0.039	-0.032	-0.043	-0.054	-0.053	-0.063	-0.057	-0.051	-0.048	-0.048	-0.053	-0.053	-0.053	-0.055	-0.054	-0.049	-0.049	-0.055	-0.055	-0.046	-0.044	-0.044	-0.025	-0.035	-0.036	-0.036	-0.03	-0.03	-0.04	-0.034	-0.034	-0.022	-0.038	-0.042	-0.044	-0.045	-0.045	-0.041	-0.042	-0.042	-0.042	-0.044	-0.034	-0.021
YNL229C	0.019	0.019	0.016	0.016	0.013	0.013	0.017	0.02	0.02	0.022	0.017	0.021	0.019	0.024	0.021	0.021	0.032	0.033	0.032	0.032	0.033	0.033	0.033	0.033	0.031	0.024	0.028	0.036	0.043	0.043	0.044	0.044	0.044	0.044	0.044	0.044	0.044	0.043	0.043	0.047	0.048	0.048	0.049	0.051	0.048	0.048	0.048	0.052	0.052
YLR295C	-0.093	-0.093	-0.105	-0.095	-0.094	-0.095	-0.095	-0.096	-0.101	-0.089	-0.097	-0.094	-0.097	-0.094	-0.091	-0.091	-0.091	-0.09	-0.09	-0.088	-0.089	-0.09	-0.09	-0.09	-0.09	-0.087	-0.087	-0.087	-0.086	-0.085	-0.079	-0.078	-0.082	-0.082	-0.08	-0.079	-0.079	-0.079	-0.079	-0.075	-0.076	-0.075	-0.073	-0.075	-0.075	-0.074	-0.075	-0.074	-0.082
YPL161C	0	0	-0.077	-0.077	-0.077	-0.077	-0.077	-0.077	-0.039	-0.043	-0.043	-0.032	-0.032	-0.032	-0.04	-0.017	-0.031	-0.031	-0.077	-0.1	-0.1	-0.098	-0.094	-0.092	-0.092	-0.086	-0.086	-0.086	-0.086	-0.084	-0.085	-0.082	-0.082	-0.087	-0.087	-0.087	-0.087	-0.09	-0.1	-0.085	-0.085	-0.079	-0.079	-0.075	-0.078	-0.088	-0.089	-0.089	-0.09
YGR281W	-0.226	-0.226	-0.226	-0.228	-0.227	-0.227	-0.227	-0.227	-0.224	-0.226	-0.215	-0.21	-0.21	-0.211	-0.211	-0.212	-0.216	-0.217	-0.217	-0.212	-0.214	-0.21	-0.21	-0.21	-0.21	-0.212	-0.212	-0.216	-0.21	-0.225	-0.229	-0.229	-0.228	-0.228	-0.228	-0.227	-0.229	-0.232	-0.232	-0.231	-0.231	-0.231	-0.231	-0.231	-0.231	-0.231	-0.231	-0.233	-0.233
YGL084C	-0.526	-0.529	-0.622	-0.622	-0.622	-0.622	-0.57	-0.57	-0.579	-0.57	-0.513	-0.463	-0.534	-0.547	-0.504	-0.479	-0.484	-0.485	-0.387	-0.362	-0.382	-0.391	-0.403	-0.45	-0.434	-0.436	-0.425	-0.407	-0.41	-0.398	-0.41	-0.531	-0.537	-0.525	-0.526	-0.526	-0.531	-0.52	-0.52	-0.517	-0.517	-0.519	-0.529	-0.532	-0.532	-0.532	-0.532	-0.532	-0.536
YKL134C	0.029	0.029	0.029	0.029	0.039	0.039	0.036	0.039	0.045	0.046	0.046	0.039	0.047	0.026	0.025	0.008	-0.002	-0.002	-0.002	-0.004	-0.002	0.009	0.018	-0.008	-0.011	0	0	-0.009	-0.009	-0.007	-0.011	-0.011	-0.011	-0.011	-0.008	-0.009	-0.005	0	-0.003	0.001	0	-0.004	-0.007	-0.007	-0.005	0.002	-0.004	-0.022	-0.015
YOR183W	0.361	0.361	0.414	0.384	0.399	0.399	0.399	0.385	0.373	0.373	0.345	0.341	0.341	0.338	0.34	0.332	0.329	0.31	0.3	0.312	0.306	0.342	0.46	0.374	0.374	0.364	0.332	0.332	0.332	0.332	0.348	0.348	0.348	0.345	0.301	0.311	0.311	0.311	0	0	0	0	0	0	0	0	0	0	0
YOR056C	3.031	3.194	3.194	3.194	3.188	3.188	3.188	3.188	3.157	3.151	4.189	4.15	4.379	4.369	4.378	4.382	4.382	4.594	4.966	4.959	4.95	4.95	4.95	4.95	4.95	4.95	4.743	4.75	4.689	4.665	4.665	4.668	4.668	5.42	4.933	4.84	4.816	4.806	4.764	4.732	4.684	4.684	4.663	4.654	4.099	4.516	0	0	0
YER094C	0.154	0.14	0.144	0.166	0.166	0.204	0.303	0.303	0.296	0.344	0.374	0.293	0.245	0.253	0.238	0.238	0.249	0.279	0.273	0.327	0.327	0.303	0.303	0.33	0.516	0.507	0.405	0.405	0.324	0.324	0.319	0.513	0.513	0	0	0	0	0	0	0	0	0	0	0	0	0	0	0	0
YLR173W	0.177	0.177	0.177	0.179	0.173	0.173	0.178	0.203	0.211	0.174	0.174	0.174	0.175	0.177	0.179	0.185	0.181	0.18	0.179	0.18	0.18	0.18	0.18	0.181	0.181	0.187	0.191	0.19	0.179	0.18	0.172	0.172	0.175	0.175	0.172	0.178	0.178	0.178	0.187	0.183	0.183	0.184	0.196	0.196	0.19	0.169	0.168	0.166	0.166
YPL178W	-0.012	-0.015	-0.007	-0.009	-0.01	-0.008	-0.011	-0.01	-0.013	-0.013	-0.015	-0.019	-0.018	-0.019	-0.014	-0.018	-0.018	-0.018	-0.02	-0.029	-0.029	-0.028	-0.028	-0.028	-0.028	-0.029	-0.029	-0.025	-0.026	-0.025	-0.026	-0.027	-0.029	-0.03	-0.03	-0.03	-0.03	-0.028	-0.028	-0.03	-0.03	-0.035	-0.032	-0.032	-0.032	-0.034	-0.033	-0.032	-0.032
YDR266C	-0.01	-0.01	-0.013	-0.014	-0.014	-0.014	-0.012	-0.01	-0.012	-0.01	-0.011	-0.009	-0.019	-0.018	-0.014	-0.006	-0.006	-0.007	-0.004	-0.004	-0.004	-0.002	-0.003	-0.004	-0.003	-0.003	-0.003	-0.003	-0.001	-0.001	0	0	0	0.002	0.002	0.001	0.002	-0.003	-0.002	-0.003	-0.002	-0.002	-0.002	-0.007	-0.014	-0.013	-0.011	-0.011	-0.009
YBR062C	-0.014	-0.013	-0.018	-0.005	0.023	0.018	0.025	0.025	0.025	0.028	0.026	0.027	0.027	0.027	0.021	0.021	0.018	0.017	0.021	0.023	0.023	0.016	0.017	0.022	0.022	0.021	0.023	0.02	0.029	0.03	0.031	0.037	0.037	0.043	0.043	0.04	0.045	0.047	0.048	0.046	0.043	0.042	0.033	0.033	0.028	0.029	0.028	0.028	0.028
YNL181W	0	0	0	0	0	0	0	0	0	0	0	0	-0.105	-0.076	-0.076	-0.076	-0.076	-0.076	-0.042	-0.021	-0.098	-0.059	-0.059	-0.105	-0.144	-0.15	-0.149	-0.149	-0.118	-0.147	-0.162	-0.144	-0.144	-0.144	-0.144	-0.144	-0.15	-0.173	-0.162	-0.137	-0.104	-0.099	-0.165	-0.165	-0.163	-0.172	-0.175	-0.171	-0.149
YOR271C	-0.094	-0.094	-0.104	-0.104	-0.104	-0.104	-0.107	-0.11	-0.09	-0.09	-0.09	-0.083	-0.092	-0.092	-0.086	-0.086	-0.081	-0.081	-0.081	-0.081	-0.083	-0.078	-0.072	-0.072	-0.066	-0.082	-0.1	-0.107	-0.107	-0.111	-0.11	-0.117	-0.122	-0.127	-0.109	-0.072	-0.06	-0.059	-0.068	-0.036	-0.035	-0.035	-0.035	-0.04	-0.042	-0.039	-0.036	-0.036	-0.036
YHR090C	0.328	0.328	0.332	0.324	0.324	0.328	0.326	0.323	0.323	0.319	0.319	0.317	0.32	0.328	0.321	0.323	0.323	0.326	0.321	0.319	0.319	0.316	0.323	0.328	0.328	0.328	0.328	0.324	0.324	0.337	0.349	0.348	0.35	0.354	0.363	0.35	0.35	0.35	0.35	0.35	0.352	0.352	0.371	0.376	0.378	0.378	0.381	0.381	0.381
YMR080C	1.282	1.282	1.296	1.296	1.294	1.294	1.298	1.298	1.307	1.315	1.328	1.328	1.322	1.322	1.323	1.273	1.278	1.278	1.28	1.28	1.267	1.267	1.267	1.259	1.255	1.255	1.255	1.255	1.263	1.258	1.252	1.252	1.249	1.249	1.247	1.249	1.253	1.298	1.304	1.304	1.301	1.301	1.303	1.303	1.293	1.253	1.258	1.258	1.257
YJR058C	0.17	0.168	0.168	0.168	0.168	0.167	0.168	0.168	0.168	0.168	0.168	0.168	0.166	0.165	0.162	0.162	0.162	0.16	0.16	0.16	0.16	0.16	0.16	0.163	0.163	0.162	0.163	0.162	0.155	0.158	0.156	0.156	0.162	0.168	0.17	0.169	0.169	0.168	0.168	0.167	0.17	0.167	0.161	0.159	0.158	0.162	0.164	0.164	0.165
YGR129W	0.478	0.483	0.483	0.483	0.485	0.505	0.514	0.514	0.514	0.514	0.514	0.519	0.519	0.493	0.513	0.513	0.513	0.515	0.522	0.534	0.544	0.552	0.559	0.556	0.548	0.548	0.548	0.548	0.548	0.548	0.548	0.548	0.548	0.55	0.55	0.551	0.547	0.543	0.571	0.612	0.582	0.582	0.61	0.587	0.587	0.573	0.573	0.595	0.595
YOL124C	-0.037	-0.035	-0.034	-0.034	-0.034	-0.032	-0.032	-0.032	-0.032	-0.033	-0.033	-0.037	-0.037	-0.037	-0.035	-0.039	-0.03	-0.03	-0.027	-0.027	-0.027	-0.027	-0.027	-0.033	-0.034	-0.034	-0.036	-0.04	-0.04	-0.042	-0.042	-0.039	-0.037	-0.038	-0.038	-0.037	-0.037	-0.037	-0.037	-0.034	-0.034	-0.034	-0.033	-0.032	-0.032	-0.031	-0.031	-0.031	-0.032
YKL096W	0	0	0	0	0	0	0	0	0	0	0	0	0	0	0	0	0	0	0	0	0	0	0	0	0	0	0	0	0	0	0	0	0	0	0	0	0	0	0	0	0	0	0	0	0	0	0	0	0
YOR256C	0.304	0.288	0.342	0.342	0.407	0.437	0.434	0.42	0.398	0.392	0.387	0.411	0.411	0.411	0.362	0.315	0.308	0.332	0.332	0.332	0.332	0.33	0.331	0.307	0.32	0.327	0.327	0.292	0.315	0.336	0.339	0.376	0.358	0.371	0.322	0.341	0.354	0.357	0.357	0.341	0.341	0.354	0.326	0.291	0.3	0.302	0.301	0.3	0.295
YJL078C	0	0	0	0	0	0	0	0	0	0	0	0	0	0	0	0	0	0	0	0	0	0	0	0	0	0	0	0	0	0	0	0	0	0	0	0	0	0	0	0	0	0	0	0	0	0	0	0	0
YBR215W	0.034	0.038	0.041	0.017	-0.004	0.004	-0.004	-0.004	-0.017	0.002	-0.025	0.036	0.036	0.036	0.036	0.024	0.051	-0.012	-0.03	0.064	0.064	0.059	0.077	0.064	0.064	0.064	0.064	0.066	0.066	0.047	0.047	0.048	0.051	0.051	0.055	0.062	0.059	0.059	0.059	0.061	0.063	0.065	0.067	0.067	0.066	0.066	0.07	0.07	0.072
YBR080C	0.058	0.059	0.058	0.059	0.062	0.063	0.063	0.062	0.062	0.064	0.07	0.071	0.072	0.071	0.071	0.069	0.069	0.069	0.069	0.071	0.071	0.071	0.071	0.066	0.066	0.066	0.066	0.066	0.066	0.066	0.066	0.063	0.057	0.054	0.054	0.054	0.054	0.055	0.055	0.055	0.055	0.059	0.059	0.055	0.053	0.055	0.055	0.07	0.071
YBR298C	-0.144	-0.141	-0.141	-0.145	-0.142	-0.144	-0.152	-0.148	-0.14	-0.166	-0.166	-0.169	-0.169	-0.169	-0.182	-0.183	-0.188	-0.184	-0.19	-0.19	-0.19	-0.195	-0.193	-0.193	-0.193	-0.193	-0.192	-0.192	-0.192	-0.195	-0.19	-0.19	-0.19	-0.179	-0.179	-0.181	-0.183	-0.184	-0.184	-0.184	-0.183	-0.183	-0.183	-0.183	-0.183	-0.17	-0.169	-0.169	-0.169
YML130C	0.027	0.027	0.028	0.028	0.028	0.028	0.026	0.026	0.026	0.026	0.026	0.029	0.032	0.03	0.033	0.034	0.034	0.035	0.033	0.033	0.033	0.033	0.033	0.036	0.036	0.036	0.036	0.034	0.034	0.034	0.034	0.034	0.034	0.034	0.034	0.034	0.034	0.036	0.043	0.035	0.034	0.027	0.028	0.028	0.015	0.013	0.023	0.023	0.023
YDR337W	0.102	0.104	0.102	0.105	0.105	0.105	0.103	0.106	0.106	0.102	0.099	0.099	0.098	0.084	0.08	0.086	0.086	0.083	0.091	0.087	0.087	0.104	0.109	0.109	0.103	0.111	0.112	0.11	0.109	0.105	0.105	0.102	0.105	0.104	0.099	0.1	0.1	0.1	0.102	0.1	0.106	0.107	0.107	0.107	0.107	0.107	0.101	0.105	0.102
YGL058W	0.15	0.151	0.152	0.153	0.153	0.153	0.153	0.153	0.152	0.149	0.149	0.152	0.152	0.151	0.153	0.153	0.154	0.159	0.161	0.161	0.161	0.16	0.156	0.156	0.153	0.153	0.153	0.153	0.159	0.159	0.172	0.174	0.177	0.177	0.177	0.177	0.178	0.178	0.181	0.19	0.191	0.197	0.189	0.194	0.197	0.197	0.197	0.197	0.197
YDR166C	0.077	0.081	0.084	0.103	0.113	0.146	0.146	0.143	0.142	0.142	0.142	0.146	0.127	0.104	0.104	0.104	0.104	0.089	0.104	0.092	0.092	0.076	0.125	0.261	0.276	0.282	0.302	0.309	0.279	0.286	0.286	0.29	0.297	0.303	0.296	0.31	0.312	0.321	0.315	0.307	0.334	0.334	0.32	0.317	0.322	0.341	0.349	0.337	0.323
YBL074C	0.299	0.299	0.303	0.31	0.308	0.31	0.314	0.314	0.314	0.308	0.308	0.324	0.307	0.296	0.295	0.295	0.295	0.295	0.292	0.301	0.297	0.298	0.3	0.3	0.3	0.3	0.284	0.288	0.289	0.291	0.291	0.291	0.291	0.291	0.292	0.294	0.302	0.302	0.295	0.292	0.292	0.292	0.292	0.308	0.308	0.313	0.315	0.315	0.315
YLR260W	0	0	0	0	0	0	0	0	0	0	0	0	0	0	0	0	0	0	0	0	0	0	0	0	0	0	0	0	0	0	0	0	0	0	0	0	0	0	0	0	0	0	0	0	0	0	-0.173	-0.173	-0.187
YMR283C	-0.051	-0.036	-0.036	-0.041	-0.048	-0.05	-0.041	-0.043	-0.043	-0.043	-0.033	-0.03	-0.014	-0.003	-0.003	-0.005	0.004	0.013	0.009	0.009	0.009	0.009	0.006	0.034	0.096	0.083	0.08	0.08	0.08	0.072	0.068	0.09	0.13	0.113	0.114	0.114	0.103	0.103	0.14	0.174	0.066	-0.092	-0.242	-0.266	-0.282	-0.302	-0.302	-0.296	-0.339
YOR311C	0.298	0.296	0.296	0.296	0.298	0.297	0.294	0.294	0.294	0.294	0.294	0.294	0.294	0.294	0.294	0.294	0.298	0.299	0.3	0.3	0.3	0.3	0.3	0.297	0.297	0.302	0.295	0.292	0.294	0.294	0.294	0.296	0.299	0.302	0.298	0.298	0.296	0.307	0.307	0.307	0.307	0.307	0.306	0.32	0.32	0.32	0.324	0.33	0.329
YML059C	-0.048	-0.048	-0.045	-0.043	-0.043	-0.043	-0.041	-0.041	-0.04	-0.046	-0.046	-0.046	-0.045	-0.044	-0.046	-0.049	-0.026	-0.026	-0.019	-0.021	-0.021	-0.006	-0.013	0.01	0.016	0.027	0.025	0.034	0.037	0.043	0.035	0.039	0.039	0.031	0.031	0.036	0.036	0.03	0.021	0.021	0.028	0.028	0.023	0.004	0.009	0.011	0.011	0.005	-0.003
YDR475C	0.008	0.008	0.013	0.013	0.014	0.016	0.022	0.019	0.017	0.014	0.004	-0.007	-0.013	-0.005	0.012	0.019	0.024	0.021	0.019	0.016	0.027	0.027	0.027	0.032	0.034	0.033	0.042	0.038	0.043	0.044	0.049	0.052	0.05	0.05	0.053	0.037	0.035	0.038	0.036	0.037	0.034	0.033	0.031	0.031	0.031	0.031	0.031	0.029	0.041
YBR068C	0	0	0	0	0	0	0	0	0	0	0	0	0	0	0	0	0	0	0	0	0	0	0	0	0	0	0	0	0	0	0	0	0	0	0	0	0	0	0	0	0	0	0	0	0	0	0	0	0
YDR197W	0.138	0.129	0.124	0.124	0.127	0.137	0.135	0.135	0.134	0.131	0.12	0.12	0.12	0.124	0.114	0.11	0.113	0.113	0.112	0.114	0.113	0.115	0.117	0.122	0.119	0.117	0.115	0.115	0.115	0.115	0.115	0.116	0.121	0.119	0.119	0.119	0.12	0.117	0.117	0.12	0.12	0.12	0.12	0.12	0.12	0.119	0.122	0.123	0.122
YNL278W	0.001	0.002	-0.002	0.003	0.01	0.019	0.041	0.053	0.051	0.053	0.056	0.055	0.052	0.051	0.04	0.036	0.035	0.037	0.038	0.038	0.033	0.03	0.03	0.028	0.028	0.028	0.028	0.027	0.027	0.026	0.025	0.028	0.03	0.027	0.031	0.039	0.044	0.044	0.041	0.041	0.041	0.043	0.043	0.046	0.046	0.046	0.046	0.042	0.05
YNL084C	0.402	0.434	0.436	0.462	0.46	0.46	0.46	0.466	0.466	0.461	0.438	0.437	0.426	0.419	0.398	0.398	0.408	0.41	0.382	0.344	0.329	0.326	0.314	0.32	0.323	0.346	0.346	0.354	0.35	0.34	0.343	0.343	0.343	0.339	0.339	0.332	0.344	0.347	0.341	0.334	0.334	0.332	0.331	0.333	0.343	0.348	0.348	0.327	0.327
YPL058C	-0.119	-0.105	-0.109	-0.116	-0.116	-0.116	-0.116	-0.121	-0.128	-0.126	-0.128	-0.121	-0.12	-0.12	-0.12	-0.12	-0.12	-0.122	-0.117	-0.117	-0.117	-0.117	-0.117	-0.117	-0.117	-0.115	-0.114	-0.108	-0.11	-0.114	-0.114	-0.112	-0.111	-0.111	-0.106	-0.106	-0.105	-0.119	-0.14	-0.149	-0.167	-0.165	-0.168	-0.162	-0.162	-0.165	-0.165	-0.164	-0.174
YLR094C	0.252	0.252	0.252	0.253	0.253	0.253	0.25	0.248	0.251	0.246	0.247	0.247	0.248	0.247	0.245	0.247	0.237	0.239	0.238	0.243	0.243	0.243	0.233	0.233	0.233	0.234	0.228	0.226	0.225	0.256	0.256	0.263	0.263	0.261	0.222	0.226	0.22	0.103	0.11	0.13	0.132	0.133	0.147	0.167	0.171	0.179	0.177	0.18	0.17
YJL162C	0.127	0.137	0.137	0.134	0.136	0.132	0.14	0.133	0.133	0.13	0.128	0.128	0.128	0.139	0.138	0.139	0.143	0.143	0.141	0.143	0.143	0.137	0.137	0.128	0.136	0.136	0.139	0.14	0.138	0.138	0.136	0.14	0.146	0.149	0.149	0.148	0.148	0.148	0.148	0.148	0.148	0.154	0.154	0.156	0.149	0.149	0.185	0.182	0.194
YMR288W	0.312	0.345	0.344	0.345	0.345	0.34	0.343	0.361	0.404	0.432	0.436	0.455	0.452	0.451	0.477	0.431	0.432	0.424	0.414	0.421	0.353	0.335	0.307	0.297	0.298	0.294	0.295	0.295	0.301	0.319	0.341	0.318	0.313	0.315	0.304	0.321	0.302	0.303	0.306	0.305	0.305	0.306	0.306	0.305	0.305	0.305	0.298	0.311	0.309
YDR221W	0.548	0.575	0.57	0.595	0.563	0.559	0.577	0.584	0.563	0.58	0.599	0.602	0.593	0.59	0.591	0.581	0.584	0.581	0.587	0.574	0.561	0.548	0.548	0.548	0.554	0.567	0.564	0.565	0.575	0.59	0.592	0.592	0.592	0.592	0.592	0.592	0.579	0.579	0.581	0.593	0.593	0.589	0.589	0.589	0.589	0.589	0.583	0.58	0.573
YLR085C	0.195	0.195	0.192	0.196	0.202	0.16	0.161	0.161	0.161	0.155	0.153	0.162	0.188	0.164	0.174	0.174	0.174	0.178	0.192	0.207	0.196	0.217	0.22	0.217	0.212	0.217	0.202	0.205	0.207	0.205	0.213	0.211	0.211	0.214	0.214	0.217	0.224	0.233	0.236	0.236	0.236	0.242	0.238	0.24	0.241	0.234	0.244	0.239	0.231
YOR359W	0.057	0.056	0.063	0.063	0.061	0.061	0.056	0.055	0.056	0.055	0.047	0.051	0.055	0.049	0.048	0.052	0.045	0.045	0.044	0.042	0.042	0.043	0.04	0.039	0.038	0.042	0.045	0.042	0.042	0.045	0.043	0.046	0.051	0.052	0.055	0.055	0.055	0.062	0.062	0.062	0.063	0.058	0.053	0.048	0.048	0.048	0.048	0.052	0.052
YER180C-A	0	0	0.091	0.342	0.427	0.427	0.454	0.454	0.454	0.454	0.454	0.475	0.472	0.458	0.408	0.408	0.412	0.412	0.413	0.428	0.496	0.527	0.527	0.513	0.536	0.542	0.479	0.47	0.47	0.468	0.458	0.445	0.431	0.431	0.424	0.431	0.431	0.437	0.443	0.449	0.466	0.472	0.472	0.472	0.472	0.463	0.463	0.466	0.469
YDL078C	0	0	-0.001	-0.001	0.013	0.018	0.018	0.039	0.003	0	0.007	0.007	0.003	-0.004	-0.006	-0.031	-0.028	-0.025	-0.03	-0.015	-0.015	-0.015	-0.015	-0.015	-0.015	-0.013	-0.023	-0.028	-0.028	-0.028	-0.026	-0.023	-0.017	0.007	-0.013	-0.013	-0.008	-0.013	-0.014	-0.014	-0.014	-0.016	-0.014	-0.005	0.004	-0.003	0	-0.01	-0.012
YBR048W	-0.469	-0.483	-0.471	-0.462	-0.463	-0.472	-0.474	-0.515	-0.515	-0.506	-0.506	-0.551	-0.562	-0.594	-0.596	-0.585	-0.585	-0.582	-0.59	-0.583	-0.564	-0.574	-0.574	-0.564	-0.587	-0.568	-0.525	-0.537	-0.497	-0.524	-0.524	-0.531	-0.526	-0.526	-0.502	-0.515	-0.515	-0.515	-0.515	-0.515	-0.478	-0.443	-0.456	-0.456	-0.454	-0.454	-0.441	-0.438	-0.438
YAL002W	0.04	0.025	0.021	0.015	0.02	0.028	0.043	0.039	0.035	0.035	0.043	0.042	0.043	0.043	0.043	0.043	0.043	0.046	0.052	0.059	0.059	0.059	0.06	0.065	0.06	0.06	0.055	0.055	0.055	0.055	0.055	0.054	0.059	0.063	0.063	0.063	0.066	0.069	0.069	0.069	0.069	0.072	0.061	0.082	0.086	0.086	0.086	0.071	0.075
YNL221C	-0.021	-0.07	-0.081	-0.081	-0.056	-0.044	-0.029	-0.012	0.025	0.025	-0.017	-0.022	-0.04	-0.023	0.022	0.078	0.078	0.092	0.082	0.079	0.079	0.079	0.132	0.133	0.122	0.144	0.144	0.152	0.152	0.117	0.117	0.117	0.117	0.117	0.117	0.134	0.116	0.122	0.122	0.106	0.145	0.266	0.296	0.296	0.296	0.296	0.296	0.296	0.296
YDR089W	-0.019	-0.024	-0.024	-0.024	-0.034	-0.034	-0.03	-0.05	-0.075	-0.07	-0.07	-0.07	-0.067	-0.067	-0.076	-0.084	-0.091	-0.091	-0.089	-0.08	-0.075	-0.089	-0.088	-0.093	-0.09	-0.095	-0.099	-0.104	-0.101	-0.104	-0.105	-0.11	-0.111	-0.105	-0.105	-0.105	-0.101	-0.138	-0.138	-0.138	-0.133	-0.125	-0.132	-0.132	-0.131	-0.134	-0.134	-0.134	-0.134
YKL018W	0.188	0.184	0.189	0.198	0.206	0.205	0.212	0.214	0.21	0.216	0.223	0.218	0.236	0.227	0.227	0.236	0.226	0.245	0.263	0.254	0.254	0.253	0.253	0.257	0.257	0.257	0.246	0.292	0.307	0.298	0.282	0.296	0.298	0.307	0.293	0.327	0.327	0.327	0.327	0.327	0.337	0.337	0.327	0.33	0.323	0.313	0.313	0.311	0.311
YNL115C	-0.065	-0.04	-0.035	-0.048	-0.025	-0.01	0.007	0.007	0.007	0.031	0.031	0.031	0.038	0.038	0.03	0.03	0.02	0.026	0.026	0.047	0.047	0.047	0.038	0.033	0.019	0.017	0.017	0.042	0.037	0.021	0.014	0.012	0.022	0.022	0.024	0.025	0.036	0.032	0.025	0.027	0.027	0.017	0.005	0.01	0.01	0.014	0.02	0.02	0.02
YDR155C	0.583	0.567	0.607	0.649	0.711	0.739	0.747	0.818	0.849	0.866	0.894	0.876	0.973	0.998	1.032	0.983	1.002	0.999	0.995	0.998	1.009	1.007	1.046	1.037	1.037	1.035	1.035	1.035	1.042	1.042	1.042	1.038	1.045	1.073	1.105	1.154	1.224	1.192	1.192	1.164	1.158	1.157	1.127	1.163	1.17	1.176	1.176	1.173	1.173
YHR121W	0.002	0.002	0.001	-0.001	-0.004	-0.001	-0.002	-0.003	-0.003	-0.002	-0.005	-0.005	-0.005	-0.006	-0.009	-0.005	-0.005	-0.003	-0.009	-0.009	-0.007	-0.007	-0.007	-0.006	-0.011	-0.013	-0.013	-0.013	-0.013	-0.013	-0.013	-0.013	-0.012	-0.015	-0.015	-0.015	-0.015	-0.014	-0.018	-0.018	-0.014	-0.014	-0.014	-0.014	-0.014	-0.014	-0.019	-0.018	-0.018
YOR104W	0	0	0	0	0	0	0	0	0	0	0	0	0	0	0	0	0	0	0	0	0	0	0	0	0	0	0	-0.14	-0.152	-0.139	-0.139	-0.139	-0.143	-0.095	-0.095	-0.095	-0.072	-0.076	-0.094	-0.108	-0.108	-0.108	-0.108	-0.083	-0.083	-0.114	-0.165	-0.165	-0.165
YMR182C	0	0	0	0	0	0	0	0	0	0	0	0	0	0	0	0	0	0	0	0	0	0	0	0	0	0	0	0	0	0	0	0	0	0	0	0	0	0	0	0	0	0	0	0	0	0	0	0	0
YOL052C	0	0	0	0	0	0	0	0	0	0	0	0	0	0	0	0	0	0	0	0	0	0	0	0	0	0	0	0	0	0	0	0	0	0	0	0	0	0	0	0	0	0	0	0	0	0	0	0	0
YKR014C	0.276	0.335	0.33	0.33	0.339	0.368	0.353	0.353	0.355	0.412	0.415	0.418	0.442	0.442	0.456	0.467	0.426	0.426	0.438	0.438	0.427	0.448	0.445	0.438	0.438	0.406	0.392	0.392	0.387	0.385	0.37	0.379	0.379	0.365	0.368	0.372	0.375	0.38	0.38	0.38	0.386	0.386	0.386	0.386	0.386	0.412	0.411	0.425	0.428
YML049C	0.508	0.509	0.495	0.495	0.495	0.495	0.49	0.497	0.499	0.499	0.498	0.501	0.498	0.498	0.5	0.5	0.496	0.5	0.494	0.501	0.501	0.501	0.5	0.49	0.492	0.492	0.492	0.492	0.498	0.511	0.504	0.482	0.466	0.466	0.466	0.466	0.466	0.466	0.477	0.485	0.479	0.479	0.481	0.481	0.485	0.485	0.485	0.496	0.496
YER041W	-0.038	-0.01	-0.007	-0.008	-0.006	-0.005	-0.004	0.015	0.015	0.015	0.016	0.02	0.021	0.034	0.034	0.034	0.044	0.043	0.026	0.026	0.03	0.029	0.029	0.035	0.041	0.041	0.043	0.042	0.041	0.039	0.044	0.044	0.044	0.039	0.031	0.043	0.048	0.055	0.067	0.066	0.053	0.053	0.052	0.053	0.054	0.063	0.063	0.063	0.063
YKR068C	0	0	0	0	0	0	0	0	0	0	0	0	0	0	0	0	0	0	0	0	0	0	0	0	0	0	0	0	0	0	0	0	0	0	0	0	0	0	0	0	0	0	0	0	0	0	0	0	0
YDL015C	0.373	0.373	0.372	0.372	0.372	0.372	0.369	0.362	0.366	0.366	0.36	0.36	0.363	0.366	0.366	0.363	0.358	0.368	0.367	0.367	0.37	0.37	0.37	0.37	0.371	0.37	0.37	0.369	0.369	0.369	0.369	0.369	0.367	0.364	0.364	0.368	0.368	0.366	0.365	0.364	0.361	0.361	0.359	0.36	0.358	0.365	0.363	0.363	0.359
YMR262W	0.322	0.318	0.329	0.323	0.315	0.312	0.311	0.301	0.301	0.296	0.296	0.305	0.299	0.301	0.282	0.282	0.289	0.284	0.288	0.289	0.292	0.28	0.287	0.287	0.287	0.287	0.293	0.291	0.295	0.29	0.29	0.285	0.277	0.284	0.281	0.286	0.296	0.296	0.299	0.299	0.303	0.302	0.308	0.307	0.307	0.307	0.302	0.301	0.301
YNL058C	0.507	0.53	0.533	0.564	0.655	0.622	0.641	0.641	0.637	0.583	0.564	0.57	0.573	0.562	0.562	0.562	0.562	0.567	0.603	0.604	0.556	0.536	0.517	0.429	0.396	0.424	0.371	0.371	0.405	0.44	0.117	0.138	0.146	0.121	0.121	0.121	0.113	0.113	0.108	0.166	0.192	0.198	0.198	0.198	0.026	0.022	0.046	0.055	0.065
YML019W	0.015	0.016	0.022	0.016	0.028	0.041	0.04	0.022	0.018	0.013	0.013	0.009	0.007	0.007	0.018	0.024	0.026	0.027	0.027	0.029	0.014	0.015	0.015	0.014	0.014	0.013	0.013	0.013	0.009	0.015	0.014	0.005	0.014	0.014	0.016	0.016	0.017	0.021	0.016	0.016	0.016	0.014	0.017	0.021	0.013	0.007	0.006	0.006	0.006
YOL004W	0	0	0	0	0	0	0	0	0	0	0	0	0	0	0	0	0	0	0	0	0	0	0	0	0	0	0	0	0	0	0	0	0	0	0	0	0	0	0	0	0	0	0	0	0	0	0	0	0
YDR404C	0.204	0.204	0.204	0.204	0.204	0.204	0.206	0.204	0.204	0.204	0.201	0.201	0.201	0.201	0.201	0.198	0.193	0.197	0.193	0.193	0.193	0.193	0.196	0.198	0.198	0.207	0.213	0.224	0.228	0.234	0.235	0.235	0.235	0.236	0.23	0.232	0.239	0.239	0.234	0.241	0.242	0.239	0.239	0.235	0.224	0.224	0.221	0.225	0.223
YNL044W	0.01	0.009	0.012	0.013	0.013	0.007	0.006	0.009	0.01	0.01	0.01	0.01	0.01	0.015	0.012	0.011	0.012	0.017	0.017	0.017	0.017	0.015	0.011	0.014	0.017	0.02	0.022	0.026	0.032	0.032	0.032	0.026	0.026	0.026	0.027	0.026	0.028	0.031	0.031	0.031	0.026	0.023	0.023	0.021	0.021	0.021	0.019	0.024	0.024
YHR195W	0	-0.011	-0.011	-0.011	-0.011	-0.011	-0.011	-0.018	-0.019	-0.022	-0.022	-0.022	-0.022	-0.022	-0.024	-0.027	-0.02	-0.016	-0.018	-0.018	-0.017	-0.02	-0.021	-0.021	-0.021	-0.016	-0.014	-0.016	-0.018	-0.023	-0.034	-0.037	-0.037	-0.036	-0.036	-0.037	-0.032	-0.026	-0.022	-0.025	-0.019	-0.019	-0.021	-0.019	-0.018	-0.017	-0.018	-0.018	-0.018
YNL007C	0.298	0.299	0.314	0.311	0.317	0.317	0.312	0.293	0.289	0.289	0.278	0.282	0.282	0.234	0.199	0.205	0.188	0.209	0.205	0.205	0.198	0.21	0.24	0.232	0.232	0.242	0.214	0.229	0.26	0.239	0.261	0.266	0.269	0.371	0.358	0.365	0.365	0.365	0.364	0.379	0.383	0.516	0.66	0.637	0.637	0.676	0.657	0.745	0.708
YOR336W	0	0	0	0	0	0	0	0	0	0	0	0	0	0	0	0	0	0	0	0	0	0	0	0	0	0	0	0	0	0	0	0	0	0	0	0	0	0	0	0	0	0	0	0	0	0	0	0	0
YAL014C	0.215	0.221	0.222	0.222	0.239	0.239	0.239	0.241	0.243	0.248	0.248	0.247	0.251	0.258	0.258	0.254	0.254	0.261	0.261	0.26	0.258	0.258	0.258	0.258	0.258	0.258	0.255	0.252	0.247	0.245	0.244	0.249	0.253	0.252	0.252	0.251	0.251	0.251	0.251	0.255	0.255	0.255	0.255	0.256	0.265	0.26	0.26	0.26	0.26
YBL017C	0	0	0	0	0	0	0	-0.055	-0.028	-0.108	-0.108	-0.108	-0.085	-0.091	-0.128	-0.139	-0.181	-0.181	-0.092	-0.108	-0.098	-0.116	-0.153	-0.148	-0.143	-0.143	-0.13	-0.114	-0.114	-0.114	-0.13	-0.146	-0.159	-0.159	-0.182	-0.182	-0.182	-0.182	-0.182	-0.19	-0.25	-0.241	-0.169	-0.217	-0.227	-0.231	-0.231	-0.223	-0.187
YOR243C	0.412	0.412	0.4	0.406	0.406	0.402	0.402	0.408	0.412	0.407	0.407	0.407	0.411	0.411	0.402	0.395	0.396	0.396	0.398	0.398	0.403	0.403	0.408	0.408	0.408	0.408	0.41	0.408	0.41	0.403	0.396	0.396	0.394	0.395	0.388	0.388	0.388	0.388	0.388	0.388	0.386	0.386	0.388	0.385	0.384	0.384	0.384	0.389	0.388
YGL029W	0.105	0.105	0.103	0.104	0.102	0.101	0.101	0.101	0.101	0.099	0.098	0.1	0.1	0.097	0.085	0.092	0.094	0.094	0.111	0.113	0.115	0.115	0.115	0.115	0.115	0.115	0.115	0.12	0.12	0.12	0.12	0.12	0.122	0.121	0.119	0.123	0.126	0.126	0.125	0.127	0.126	0.126	0.129	0.128	0.126	0.13	0.133	0.132	0.133
YGR267C	0.14	0.14	0.14	0.141	0.143	0.139	0.139	0.134	0.138	0.138	0.138	0.138	0.138	0.14	0.14	0.15	0.154	0.156	0.156	0.156	0.156	0.156	0.156	0.152	0.152	0.15	0.148	0.141	0.141	0.155	0.155	0.144	0.142	0.139	0.143	0.143	0.136	0.135	0.135	0.15	0.161	0.168	0.168	0.166	0.164	0.169	0.164	0.164	0.161
YDL116W	0.017	0.016	0.013	0.009	0.004	0.004	0.009	0.017	0.015	0.015	0.012	0.012	0.013	0.01	0.01	0.01	0.01	0.011	0.01	0.012	0.014	0.013	0.01	0.007	0.007	0.006	0.006	0.006	0.006	0.008	0.008	0.004	0.004	0.007	0.007	0.007	0.008	0.008	0.007	0.007	0.007	0.007	0.006	0.009	0.009	0.008	0.008	0.009	0.009
YOR262W	0.476	0.475	0.475	0.475	0.475	0.466	0.467	0.468	0.472	0.472	0.474	0.473	0.474	0.474	0.479	0.488	0.489	0.49	0.491	0.491	0.486	0.487	0.487	0.487	0.487	0.487	0.488	0.488	0.488	0.488	0.486	0.486	0.488	0.488	0.496	0.496	0.49	0.49	0.49	0.49	0.492	0.494	0.496	0.497	0.498	0.498	0.499	0.499	0.499
YOR234C	0	0	0	0	0	0	0	0	0	0	0	0	0	0	0	0	0	0	0	0	0	0	0	0	0	0	0	0	0	0	0	0	0	0	0	0	0	0	0	0	0	0	0	0	0	0	0	0	0
YDR503C	0.029	0.019	0.019	0.033	0.024	0.035	0.035	0.044	0	0	0	0	0	0	0	0	0	0	0	-0.071	-0.11	-0.065	-0.053	-0.054	-0.063	-0.051	-0.057	-0.057	-0.057	-0.063	-0.076	-0.095	-0.094	-0.092	-0.087	-0.093	-0.091	-0.091	-0.091	-0.095	-0.098	-0.098	-0.11	-0.117	-0.116	-0.116	-0.116	-0.116	-0.119
YER087W	-0.034	-0.034	-0.039	-0.042	-0.043	-0.037	-0.037	-0.039	-0.039	-0.039	-0.039	-0.041	-0.044	-0.044	-0.044	-0.044	-0.043	-0.043	-0.043	-0.043	-0.043	-0.039	-0.039	-0.032	-0.031	-0.029	-0.029	-0.029	-0.027	-0.023	-0.028	-0.029	-0.029	-0.029	-0.032	-0.028	-0.025	-0.023	-0.023	-0.026	-0.026	-0.026	-0.025	-0.025	-0.026	-0.025	-0.026	-0.034	-0.031
YMR297W	0	0	0	0	0	0	0	0	0	0	0	0	0	0.339	0.367	0.347	0.238	0.178	0.212	0.204	0.235	0.353	0.36	0.36	0.406	0.485	0.559	0.529	0.551	0.466	0.437	0.437	0.428	0.428	0.448	0.496	0.368	0.333	0.198	0.166	0.193	0.147	0.064	0.061	-0.006	-0.006	-0.002	-0.029	-0.029
YCL008C	-0.015	-0.015	-0.013	-0.027	-0.024	-0.023	-0.021	-0.019	-0.028	-0.016	-0.02	-0.02	-0.02	-0.025	-0.024	-0.026	-0.026	-0.029	-0.027	-0.023	-0.035	-0.036	-0.008	-0.005	-0.005	-0.001	-0.006	-0.003	-0.01	-0.012	-0.014	-0.015	-0.011	-0.012	-0.013	-0.019	-0.027	-0.019	-0.023	-0.008	-0.013	0.002	0.006	-0.003	-0.003	-0.003	-0.004	-0.004	-0.001
YFR009W	0.037	0.037	0.037	0.037	0.037	0.037	0.036	0.043	0.043	0.043	0.04	0.033	0.04	0.04	0.045	0.041	0.041	0.052	0.086	0.08	0.069	0.074	0.076	0.08	0.071	0.076	0.076	0.076	0.101	0.099	0.099	0.099	0.096	0.096	0.108	0.106	0.101	0.101	0.106	0.106	0.116	0.122	0.122	0.124	0.114	0.115	0.134	0.127	0.129
YKL033W	-0.006	-0.006	-0.006	-0.006	-0.008	-0.002	0.002	0.003	0	0.003	-0.001	0.011	0.005	0.036	0.06	0.05	0.048	0.042	0.044	0.049	0.052	0.057	0.057	0.06	0.066	0.051	0.049	0.062	0.072	0.063	0.053	0.048	0.041	0.033	0.03	0.031	0.031	0.042	0.033	0.038	0.045	0.045	0.048	0.046	0.025	0.025	0.028	0.023	0.035
YMR154C	-0.009	-0.007	-0.024	-0.026	-0.026	-0.029	-0.04	-0.052	-0.057	-0.065	-0.086	-0.082	-0.092	-0.092	-0.068	-0.091	-0.088	-0.104	-0.091	-0.036	-0.036	-0.046	-0.049	-0.05	-0.083	-0.087	-0.025	-0.025	-0.023	-0.063	-0.089	-0.009	-0.008	-0.011	-0.001	0.001	0.008	-0.02	-0.006	-0.013	-0.018	-0.023	-0.025	-0.012	-0.019	-0.019	-0.008	-0.006	-0.001
YGR099W	0.16	0.205	0.276	0.247	0.212	0.085	0.085	0.079	0.09	0.09	0.086	0.086	0.082	0.081	0.07	0.069	0.069	0.061	0.063	0.066	0.064	0.065	0.062	0.072	0.073	0.072	0.072	0.072	0.076	0.076	0.077	0.082	0.096	0.1	0.099	0.096	0.1	0.1	0.103	0.113	0.111	0.111	0.103	0.099	0.104	0.099	0.097	0.1	0.102
YBL001C	-0.058	-0.052	-0.052	-0.054	-0.055	-0.055	-0.054	-0.055	-0.053	-0.053	-0.052	-0.052	-0.05	-0.048	-0.048	-0.049	-0.049	-0.047	-0.047	-0.047	-0.047	-0.047	-0.045	-0.045	-0.047	-0.046	-0.046	-0.046	-0.044	-0.044	-0.045	-0.045	-0.045	-0.044	-0.043	-0.043	-0.046	-0.045	-0.045	-0.044	-0.044	-0.044	-0.044	-0.044	-0.044	-0.044	-0.044	-0.044	-0.043
YGL142C	0.046	0.037	0.063	0.073	0.045	0.141	0.141	0.141	0.141	0.13	0.153	0.146	0.146	0.141	0.137	0.153	0.168	0.161	0.266	0.266	0.266	0.273	0.261	0.267	0.284	0.271	0.232	0.259	0.252	0.254	0.253	0.247	0.258	0.26	0.26	0.262	0.252	0.268	0.268	0.264	0.264	0.27	0.271	0.271	0.271	0.272	0.276	0.275	0.266
YFL045C	0.161	0.164	0.173	0.181	0.18	0.183	0.185	0.188	0.185	0.185	0.207	0.21	0.198	0.196	0.195	0.202	0.206	0.219	0.219	0.226	0.235	0.237	0.232	0.232	0.228	0.228	0.229	0.236	0.237	0.239	0.239	0.235	0.235	0.231	0.24	0.239	0.23	0.237	0.243	0.249	0.245	0.25	0.245	0.245	0.249	0.246	0.241	0.249	0.249
YGL136C	0	0	0	0	0	0	0	0	0	0	0	0	0	0	0	0	0	0	0	0	0	0	0	0	0	0	0	0	0	0	0	0	0	0	0	0	0	0	0	0	0	0	0	0	0	0	0	0	0
YIR032C	0.854	0.855	0.854	0.871	1.068	1.062	1.049	1.049	1.113	1.127	1.281	1.325	1.224	1.21	1.128	1.144	1.139	1.149	1.185	1.264	1.298	1.293	1.301	1.309	1.419	1.449	1.463	1.458	1.456	1.446	1.443	1.445	1.364	1.258	1.207	1.206	1.213	1.238	1.219	1.16	1.216	1.216	1.208	1.201	1.204	1.208	1.238	1.238	1.237
YJR069C	0.025	0.02	0.02	0.028	0.025	0.03	0.03	0.028	0.028	0.026	0.029	0.03	0.03	0.03	0.028	0.031	0.028	0.027	0.028	0.027	0.032	0.038	0.04	0.027	0.023	0.025	0.038	0.037	0.04	0.045	0.033	0.039	0.04	0.041	0.041	0.041	0.041	0.041	0.039	0.039	0.039	0.027	0.025	0.027	0.025	0.026	0.026	0.027	0.031
YKL075C	0.038	0.033	0.033	0.038	0.039	0.04	0.043	0.056	0.056	0.058	0.052	0.057	0.075	0.075	0.082	0.078	0.077	0.077	0.077	0.077	0.079	0.079	0.079	0.079	0.079	0.079	0.078	0.07	0.068	0.067	0.072	0.075	0.075	0.076	0.073	0.079	0.074	0.074	0.072	0.076	0.085	0.08	0.086	0.086	0.086	0.086	0.086	0.086	0.085
YML092C	0.076	0.079	0.077	0.079	0.083	0.083	0.083	0.083	0.081	0.081	0.082	0.082	0.082	0.082	0.082	0.082	0.085	0.085	0.084	0.084	0.084	0.084	0.084	0.084	0.084	0.084	0.083	0.083	0.083	0.083	0.083	0.083	0.08	0.079	0.081	0.081	0.078	0.078	0.078	0.079	0.082	0.081	0.081	0.081	0.081	0.081	0.081	0.083	0.083
YGL070C	0.13	0.13	0.13	0.133	0.137	0.137	0.137	0.134	0.136	0.143	0.164	0.186	0.178	0.203	0.205	0.203	0.2	0.205	0.198	0.198	0.199	0.197	0.197	0.197	0.197	0.208	0.208	0.22	0.22	0.212	0.212	0.212	0.212	0.212	0.21	0.21	0.205	0.204	0.204	0.204	0.201	0.199	0.196	0.196	0.196	0.191	0.191	0.189	0.189
YGR260W	-0.228	-0.219	-0.223	-0.223	-0.223	-0.22	-0.22	-0.22	-0.22	-0.22	-0.22	-0.221	-0.221	-0.218	-0.208	-0.211	-0.211	-0.22	-0.22	-0.224	-0.204	-0.203	-0.203	-0.203	-0.202	-0.202	-0.202	-0.202	-0.222	-0.212	-0.224	-0.228	-0.228	-0.228	-0.259	-0.247	-0.224	-0.198	-0.188	-0.186	-0.174	-0.176	-0.137	-0.141	-0.134	-0.127	-0.117	-0.122	-0.12
YLR421C	0.465	0.457	0.457	0.468	0.478	0.468	0.485	0.484	0.484	0.495	0.502	0.501	0.498	0.498	0.498	0.5	0.512	0.502	0.497	0.499	0.508	0.487	0.488	0.488	0.488	0.488	0.488	0.488	0.488	0.488	0.485	0.527	0.525	0.527	0.54	0.54	0.54	0.54	0.525	0.523	0.512	0.51	0.507	0.509	0.509	0.518	0.511	0.51	0.51
YER026C	0.006	0.006	0.006	0.006	0.006	0.009	0.007	0.007	0.005	0.005	0.005	0.006	0.005	0.005	0.005	0.004	0.004	0.004	0.013	0.014	0.018	0.014	0.014	0.017	0.017	0.017	0.017	0.017	0.012	0.013	0.011	0.011	0.011	0.009	0.008	0.008	0.008	0.007	0.007	0.007	0.004	0.007	0.009	0.009	0.012	0.008	0.009	0.008	0
YDR363W-A	0.125	0.098	0.096	0.097	0.103	0.103	0.103	0.103	0.103	0.097	0.1	0.107	0.115	0.128	0.127	0.127	0.125	0.124	0.123	0.132	0.131	0.139	0.136	0.134	0.137	0.137	0.137	0.137	0.137	0.15	0.144	0.146	0.169	0.173	0.173	0.176	0	0	0	0	0	0	0	0	0	0	0	0	0
YPL159C	-0.065	-0.065	-0.065	-0.066	-0.065	-0.064	-0.062	-0.062	-0.06	-0.06	-0.06	-0.06	-0.063	-0.063	-0.063	-0.063	-0.067	-0.065	-0.065	-0.065	-0.065	-0.065	-0.071	-0.071	-0.067	-0.066	-0.065	-0.068	-0.066	-0.065	-0.061	-0.061	-0.061	-0.061	-0.061	-0.058	-0.06	-0.063	-0.062	-0.06	-0.061	-0.061	-0.061	-0.063	-0.062	-0.054	-0.054	-0.061	-0.08
YNL136W	0.314	0.324	0.326	0.326	0.326	0.323	0.323	0.322	0.322	0.322	0.325	0.336	0.335	0.334	0.336	0.336	0.339	0.339	0.337	0.344	0.344	0.344	0.344	0.344	0.344	0.344	0.344	0.337	0.337	0.337	0.335	0.335	0.335	0.326	0.326	0.316	0.311	0.308	0.308	0.3	0.307	0.307	0.302	0.302	0.302	0.301	0.301	0.301	0.302
YOR014W	0.084	0.087	0.087	0.089	0.091	0.095	0.095	0.095	0.095	0.094	0.089	0.095	0.099	0.094	0.084	0.084	0.085	0.089	0.089	0.089	0.092	0.098	0.097	0.101	0.099	0.099	0.104	0.104	0.104	0.105	0.105	0.101	0.101	0.094	0.089	0.089	0.087	0.089	0.089	0.089	0.089	0.089	0.092	0.092	0.093	0.092	0.088	0.079	0.076
YDL064W	0.152	0.159	0.156	0.156	0.156	0.164	0.172	0.175	0.176	0.176	0.176	0.171	0.171	0.173	0.175	0.171	0.168	0.167	0.173	0.16	0.163	0.163	0.163	0.162	0.162	0.16	0.164	0.165	0.165	0.166	0.166	0.163	0.158	0.161	0.162	0.16	0.158	0.158	0.157	0.159	0.161	0.161	0.161	0.158	0.159	0.163	0.163	0.163	0.163
YOR176W	0	0.166	0.195	0.195	0.242	0.242	0.242	0.234	0.204	0.228	0.266	0.412	0.425	0.432	0.474	0.627	0.551	0.54	0.517	0.533	0.558	0.632	0.632	0.715	0.735	0.825	0.825	0.825	0.836	0.923	0.788	0.792	0.792	0.623	0.623	0.686	0.711	0.711	0.716	0.716	0.708	0.551	0.734	0.456	0.456	0.452	0.462	0.354	0.37
YML048W	0.444	0.441	0.441	0.441	0.441	0.441	0.454	0.451	0.48	0.472	0.491	0.491	0.493	0.491	0.494	0.497	0.49	0.525	0.537	0.529	0.532	0.53	0.533	0.531	0.531	0.519	0.509	0.503	0.477	0.481	0.477	0.477	0.477	0.476	0.456	0.45	0.454	0.461	0.482	0.479	0.479	0.479	0.479	0.476	0.476	0.484	0.484	0.476	0.472
YGL242C	0.093	0.063	0.091	0.13	0.106	0.124	0.09	0.096	0.082	0.08	0.103	0.129	0.108	0.083	0.084	0.084	0.081	0.086	0.091	0.096	0.11	0.124	0.127	0.127	0.119	0.122	0.119	0.115	0.101	0.099	0.099	0.1	0.094	0.094	0.102	0.137	0.137	0.142	0.138	0.15	0.148	0.148	0.147	0.144	0.152	0.144	0.153	0.155	0.16
YEL020W-A	0.059	0.059	0.062	0.059	0.062	0.062	0.063	0.063	0.066	0.066	0.067	0.064	0.061	0.055	0.056	0.051	0.051	0.052	0.051	0.048	0.048	0.048	0.048	0.048	0.047	0.047	0.047	0.047	0.045	0.045	0.043	0.044	0.045	0.045	0.045	0.043	0.043	0.04	0.039	0.04	0.043	0.041	0.039	0.038	0.038	0.036	0.034	0.034	0.033
YDL105W	3.895	3.893	3.893	3.893	3.89	3.888	3.887	3.889	3.889	3.879	3.879	3.879	3.876	3.876	3.871	3.861	3.969	3.966	3.963	3.955	3.955	3.955	3.946	3.946	3.93	3.93	3.93	4.039	4.139	4.075	4.079	4.076	4.062	4.059	4.046	4.046	4.049	4.046	4.029	3.979	3.895	3.857	3.858	3.784	3.756	3.71	3.668	3.634	3.634
YOR182C	0.072	0.063	0.063	0.063	0.063	0.052	0.059	0.087	0.09	0.061	0.066	0.079	0.083	0.013	0.015	0.007	0.003	0.003	0.003	0.003	0.068	0.068	0.068	0.068	0.068	0.052	0.052	0.052	0	0	0	0	0	0	0	0	0	0	0	0	0	0	0	0	0	0	0	0	0
YGR254W	-0.139	-0.139	-0.123	-0.127	-0.127	-0.127	-0.127	-0.12	-0.118	-0.118	-0.12	-0.12	-0.12	-0.136	-0.125	-0.12	-0.136	-0.13	-0.122	-0.113	-0.117	-0.126	-0.124	-0.128	-0.124	-0.126	-0.13	-0.142	-0.142	-0.142	-0.142	-0.13	-0.101	-0.106	-0.108	-0.107	-0.107	-0.107	-0.107	-0.107	-0.107	-0.107	-0.105	-0.108	-0.108	-0.1	-0.106	-0.102	-0.102
YAR007C	-0.009	0.002	-0.002	0.03	0.03	0.024	0.024	0.031	0.028	0.028	0.039	0.036	0.038	0.042	0.063	0.072	0.072	0.077	0.08	0.08	0.076	0.078	0.08	0.084	0.083	0.083	0.082	0.084	0.078	0.077	0.075	0.075	0.079	0.081	0.087	0.089	0.105	0.1	0.109	0.105	0.108	0.107	0.108	0.108	0.108	0.108	0.108	0.114	0.113
YJL192C	0.234	0.244	0.265	0.265	0.303	0.322	0.346	0.339	0.323	0.328	0.327	0.312	0.311	0.311	0.311	0.311	0.307	0.303	0.291	0.291	0.291	0.291	0.291	0.292	0.293	0.293	0.288	0.288	0.295	0.301	0.303	0.303	0.305	0.294	0.294	0.287	0.285	0.285	0.281	0.281	0.281	0.281	0.281	0.281	0.283	0.278	0.284	0.284	0.284
YFR018C	0.018	0.018	0.015	0.015	0.02	0.019	0.018	0.021	0.021	0.021	0.02	0.024	0.022	0.022	0.022	0.023	0.023	0.023	0.023	0.022	0.021	0.017	0.017	0.02	0.02	0.02	0.02	0.02	0.019	0.019	0.02	0.02	0.021	0.025	0.025	0.025	0.025	0.028	0.028	0.023	0.023	0.023	0.022	0.021	0.021	0.02	0.02	0.019	0.02
YER052C	0.089	0.089	0.089	0.095	0.079	0.066	0.072	0.092	0.095	0.093	0.095	0.095	0.08	0.086	0.094	0.092	0.092	0.121	0.119	0.12	0.12	0.131	0.124	0.15	0.146	0.146	0.149	0.143	0.132	0.132	0.163	0.16	0.163	0.163	0.162	0.157	0.148	0.13	0.116	0.116	0.116	0.113	0.113	0.125	0.088	0.08	0.063	0.064	0.067
YLR059C	1.686	1.686	1.682	1.68	1.757	1.754	1.754	1.758	1.762	1.745	1.745	1.736	1.736	1.723	1.723	1.725	1.725	1.725	1.725	1.725	1.715	1.829	1.821	1.792	1.839	1.758	1.809	1.783	1.778	1.778	1.759	1.743	1.889	1.871	1.89	1.887	1.874	1.832	1.807	1.789	1.765	1.765	1.657	1.565	1.53	1.51	1.51	1.51	1.51
YOL120C	-0.025	-0.013	-0.016	-0.019	-0.019	-0.019	-0.019	-0.01	-0.014	-0.014	-0.014	-0.011	-0.011	-0.011	-0.011	-0.011	-0.013	-0.013	-0.019	-0.019	-0.022	-0.022	-0.021	-0.021	-0.017	-0.01	-0.011	-0.011	-0.01	-0.011	-0.013	-0.012	-0.012	-0.012	-0.012	-0.012	-0.012	-0.01	-0.01	-0.011	-0.011	-0.011	-0.01	-0.01	-0.01	-0.01	-0.01	-0.01	-0.01
YPL014W	0.129	0.129	0.139	0.15	0.15	0.154	0.129	0.136	0.154	0.141	0.162	0.085	0.088	0.079	0.079	0.094	0.094	0.094	0.094	0.094	0.107	0.107	0.107	0.107	0.093	0.093	0.093	0.095	0.104	0.104	0.104	0.11	0.11	0.11	0.11	0.11	0.101	0.1	0.092	0.072	0.072	0.072	0.072	0.072	0.072	0.077	0.077	0.077	0.077
YGR194C	-0.147	-0.147	-0.142	-0.139	-0.13	-0.134	-0.134	-0.134	-0.134	-0.132	-0.131	-0.142	-0.142	-0.171	-0.18	-0.183	-0.179	-0.182	-0.136	-0.138	-0.145	-0.15	-0.145	-0.145	-0.145	-0.153	-0.153	-0.169	-0.169	-0.157	-0.144	-0.141	-0.144	-0.146	-0.148	-0.149	-0.149	-0.149	-0.127	-0.121	-0.135	-0.126	-0.134	-0.138	-0.14	-0.133	-0.13	-0.14	-0.136
YDR091C	-0.044	-0.044	-0.044	-0.044	-0.04	-0.041	-0.041	-0.037	-0.037	-0.039	-0.039	-0.039	-0.039	-0.039	-0.039	-0.039	-0.039	-0.039	-0.039	-0.042	-0.041	-0.04	-0.042	-0.042	-0.042	-0.038	-0.038	-0.061	-0.071	-0.064	-0.067	-0.066	-0.071	-0.071	-0.071	-0.067	-0.042	-0.049	-0.06	-0.055	-0.055	-0.055	-0.075	-0.075	-0.075	-0.068	-0.062	-0.062	-0.062
YPL126W	0	0	0	0	0	0	0	0	0	0	0	0	0	0	0	0	0	0	0	0	0	0	0	0	0	0	0	0	0	0	0	0	0	0	0	0	0	0	0	0	-0.016	-0.016	-0.016	-0.016	-0.016	0.026	-0.001	0.015	-0.005
YBR287W	0.276	0.276	0.276	0.276	0.276	0.276	0.271	0.272	0.269	0.273	0.273	0.269	0.269	0.27	0.262	0.256	0.257	0.257	0.256	0.256	0.253	0.253	0.255	0.256	0.26	0.26	0.26	0.26	0.26	0.256	0.261	0.261	0.261	0.261	0.261	0.261	0.263	0.257	0.263	0.267	0.267	0.263	0.258	0.257	0.257	0.256	0.247	0.247	0.243
YER174C	-0.014	-0.011	-0.015	-0.015	-0.015	-0.014	-0.013	-0.013	-0.012	-0.019	-0.021	-0.02	-0.019	-0.019	-0.02	-0.014	-0.014	-0.019	-0.019	-0.018	-0.018	-0.018	-0.018	-0.018	-0.018	-0.018	-0.018	-0.018	-0.015	-0.015	-0.013	-0.013	-0.011	-0.013	-0.013	-0.013	-0.013	-0.021	-0.021	-0.021	-0.021	-0.022	-0.022	-0.021	-0.018	-0.019	-0.019	-0.018	-0.015
YGR068C	0.027	0.027	0.02	0.028	0.029	0.029	0.029	0.033	0.03	0.033	0.033	0.03	0.034	0.038	0.045	0.045	0.048	0.048	0.048	0.046	0.042	0.042	0.042	0.041	0.038	0.04	0.043	0.029	0.017	0.017	0.019	0.017	0.018	0.021	0.022	0.025	0.025	0.025	0.025	0.024	0.024	0.024	0.023	0.022	0.02	0.019	0.017	0.019	0.021
YGR202C	-0.172	-0.172	-0.165	-0.165	-0.165	-0.166	-0.166	-0.166	-0.166	-0.166	-0.194	-0.22	-0.237	-0.237	-0.294	-0.289	-0.248	-0.232	-0.232	-0.232	-0.232	-0.232	-0.211	-0.211	-0.195	-0.163	-0.235	0	0	0	0	0	0	0	0	0	0	0	0	0	0	0	0	0	0	0	0	0	0
YPL105C	0.135	0.128	0.131	0.123	0.127	0.108	0.106	0.106	0.105	0.108	0.117	0.119	0.12	0.117	0.117	0.119	0.12	0.122	0.128	0.128	0.128	0.128	0.128	0.126	0.127	0.122	0.123	0.122	0.122	0.122	0.12	0.117	0.115	0.111	0.111	0.111	0.11	0.11	0.112	0.112	0.11	0.11	0.11	0.108	0.108	0.108	0.107	0.107	0.107
YJL085W	-0.001	-0.017	-0.017	0.004	0.004	0.007	0.007	0.009	0.006	0.001	0.001	0.002	0.002	0.002	0.003	0.012	0.011	0.011	0.011	0.011	0.011	0.011	0.011	0.011	0.009	0.009	0.009	0.008	0.008	0.009	0.009	0.009	0.009	0.009	0.009	0.009	0.01	0.01	0.01	0.011	0.011	0.011	0.011	0.011	0.012	0.012	0.012	0.012	0.012
YBR017C	-0.052	-0.047	-0.047	-0.047	-0.047	-0.047	-0.049	-0.049	-0.049	-0.049	-0.047	-0.051	-0.044	-0.044	-0.044	-0.044	-0.044	-0.044	-0.047	-0.046	-0.046	-0.046	-0.046	-0.046	-0.044	-0.044	-0.044	-0.044	-0.044	-0.044	-0.044	-0.044	-0.04	-0.04	-0.04	-0.04	-0.04	-0.04	-0.04	-0.04	-0.04	-0.04	-0.039	-0.039	-0.039	-0.038	-0.039	-0.033	-0.032
YJR040W	-0.032	-0.034	-0.028	-0.025	-0.055	-0.049	-0.048	-0.046	-0.046	-0.046	-0.048	-0.04	-0.036	-0.034	-0.023	-0.017	-0.021	-0.024	-0.027	-0.021	-0.021	-0.026	-0.028	-0.017	0	0.001	-0.006	-0.006	-0.011	-0.008	-0.014	-0.011	-0.017	-0.019	-0.012	-0.005	-0.005	-0.005	-0.003	-0.003	-0.003	0.002	0.004	-0.007	0.005	0.005	0.004	0.002	0.001
YBR249C	-0.405	-0.405	-0.405	-0.4	-0.4	-0.398	-0.398	-0.396	-0.397	-0.4	-0.394	-0.394	-0.381	-0.381	-0.381	-0.38	-0.378	-0.362	-0.365	-0.369	-0.37	-0.371	-0.371	-0.366	-0.366	-0.354	-0.354	-0.35	-0.35	-0.357	-0.383	-0.399	-0.359	-0.349	-0.326	-0.322	-0.305	-0.307	-0.287	-0.29	-0.409	-0.362	-0.397	-0.413	-0.41	-0.427	-0.414	-0.396	-0.419
YDR240C	0.092	0.125	0.106	0.106	0.106	0.104	0.103	0.072	0.058	0.035	0.035	0.022	0.006	-0.002	-0.047	-0.013	-0.013	-0.016	-0.019	-0.028	-0.036	-0.036	-0.041	-0.045	-0.032	-0.023	0.013	0.013	0.016	0.01	0.014	0.006	-0.031	-0.035	-0.034	-0.064	-0.064	-0.069	-0.062	-0.066	-0.066	-0.07	-0.076	-0.076	-0.076	-0.076	-0.076	-0.076	-0.076
YDR280W	0.096	0.092	0.092	0.085	0.079	0.077	0.077	0.077	0.08	0.057	0.052	0.053	0.05	0.055	0.053	0.055	0.055	0.055	0.055	0.055	0.058	0.054	0.055	0.057	0.057	0.057	0.057	0.054	0.052	0.054	0.061	0.057	0.06	0.065	0.064	0.06	0.06	0.054	0.054	0.054	0.051	0.051	0.051	0.048	0.045	0.043	0.048	0.054	0.058
YLR083C	0.006	0.006	0.009	0.008	0.005	0.006	0.006	0.006	0.003	0.004	0.004	0.005	0.004	0.004	0.003	0.001	0.001	0.002	0.003	0.002	-0.002	-0.003	0	0.004	0.01	0.009	0.007	0.007	0.007	0.008	0.008	0.008	0.011	0.014	0.012	0.011	0.013	0.013	0.013	0.013	0.013	0.013	0.013	0.015	0.015	0.011	0.013	0.014	0.014
YPL042C	0.151	0.142	0.142	0.142	0.146	0.146	0.146	0.15	0.15	0.146	0.151	0.151	0.151	0.143	0.143	0.146	0.144	0.148	0.148	0.144	0.144	0.144	0.144	0.144	0.148	0.147	0.144	0.144	0.142	0.143	0.145	0.143	0.143	0.149	0.147	0.148	0.148	0.148	0.148	0.148	0.148	0.151	0.154	0.153	0.156	0.155	0.155	0.162	0.162
YGL186C	0.064	0.064	0.056	0.056	0.055	0.058	0.062	0.057	0.057	0.041	0.04	0.042	0.037	0.04	0.04	0.03	0.034	0.034	0.037	0.044	0.043	0.04	0.035	0.035	0.034	0.034	0.034	0.034	0.034	0.043	0.044	0.043	0.04	0.04	0.042	0.042	0.045	0.045	0.043	0.04	0.046	0.051	0.051	0.055	0.059	0.059	0.059	0.059	0.06
YJL187C	-0.152	-0.143	-0.145	-0.136	-0.136	-0.138	-0.131	-0.127	-0.13	-0.13	-0.13	-0.131	-0.144	-0.146	-0.146	-0.144	-0.144	-0.144	-0.144	-0.141	-0.141	-0.14	-0.14	-0.14	-0.14	-0.138	-0.138	-0.152	-0.163	-0.168	-0.156	-0.156	-0.156	-0.155	-0.154	-0.154	-0.153	-0.161	-0.162	-0.154	-0.147	-0.147	-0.149	-0.151	-0.149	-0.147	-0.143	-0.14	-0.125
YBR205W	0.088	0.088	0.088	0.088	0.051	0.07	0.006	0.001	-0.012	-0.012	-0.012	-0.014	-0.018	-0.021	-0.006	-0.006	-0.006	0.006	0.006	0.001	0.002	-0.025	-0.021	-0.022	-0.022	-0.022	-0.022	-0.022	-0.019	-0.012	-0.011	-0.002	0.012	0.03	0.039	0.038	0.037	0.037	0.034	0.033	0.022	0.03	0.034	0.027	0.027	0.029	0.029	0.029	0.029
YDR305C	-0.052	-0.052	-0.052	-0.052	-0.05	-0.048	-0.047	-0.044	-0.042	-0.031	-0.027	-0.024	-0.024	-0.022	-0.031	-0.008	0.001	0.004	-0.005	-0.005	-0.023	-0.014	-0.021	-0.004	-0.022	-0.028	-0.029	-0.018	-0.016	-0.013	-0.012	-0.008	-0.006	-0.006	-0.011	-0.011	-0.005	-0.01	-0.01	-0.011	-0.01	-0.015	-0.024	-0.019	-0.019	-0.012	-0.009	0.002	0.013
YNL182C	-0.049	-0.049	-0.049	-0.092	-0.124	-0.078	-0.124	-0.215	-0.215	-0.215	-0.234	-0.213	-0.167	-0.161	-0.161	-0.161	-0.225	-0.202	-0.202	-0.248	-0.263	-0.267	-0.276	-0.276	-0.288	-0.379	-0.41	-0.338	-0.397	-0.396	-0.408	-0.408	-0.408	-0.394	-0.356	-0.336	-0.352	-0.324	-0.29	-0.283	-0.257	-0.257	-0.26	-0.266	-0.291	-0.291	-0.296	-0.293	-0.298
YOR227W	0.074	0.075	0.085	0.087	0.088	0.09	0.092	0.109	0.107	0.092	0.094	0.097	0.097	0.102	0.093	0.092	0.086	0.085	0.085	0.088	0.083	0.068	0.138	0.121	0.13	0.118	0.118	0.142	0.135	0.127	0.122	0.099	0.106	0.106	0.107	0.107	0.115	0.11	0.168	0.19	0.192	0.245	0.462	0	0.262	0	0.214	0.235	0.235
YGR270W	0	0	0	0	0	0	0	0	0	0	0	0	0	0	0	0	0	0	0	0	0	0	0	0	0	0	0	0	0	0	0	0	0	0	0	0	0	0	0	0	0	0	0	0	0	0	0	0	0
YNR047W	0.189	0.189	0.177	0.173	0.171	0.171	0.169	0.16	0.138	0.141	0.141	0.124	0.124	0.124	0.117	0.117	0.114	0.107	0.108	0.112	0.12	0.116	0.116	0.116	0.108	0.1	0.099	0.099	0.099	0.106	0.099	0.082	0.078	0.084	0.084	0.09	0.09	0.097	0.115	0.115	0.115	0.115	0.115	0.113	0.113	0.111	0.113	0.113	0.115
YGL222C	0.17	0.17	0.168	0.168	0.183	0.177	0.107	0.11	0.106	0.106	0.099	0.106	0.126	0.127	0.107	0.107	0.111	0.109	0.109	0.109	0.111	0.111	0.11	0.109	0.107	0.108	0.105	0.105	0.105	0.105	0.105	0.109	0.113	0.113	0.113	0.113	0.113	0.113	0.113	0.11	0.107	0.105	0.101	0.101	0.101	0.101	0.101	0.101	0.099
YPL233W	0.151	0.151	0.151	0.151	0.151	0.151	0.151	0.156	0.156	0.145	0.136	0.114	0.114	0.114	0.101	0.151	0.127	0.079	0.079	0.072	0.047	0.041	0.024	0.024	0.019	0.019	0.019	0.031	0.012	0.011	0.016	0.018	0.018	0.017	0.002	0.002	0.004	0.004	0.004	0.007	0.028	0.021	0.024	0.044	0.044	0.047	0.032	0.032	0.032
YDR532C	-0.139	-0.149	-0.149	-0.149	-0.151	-0.151	-0.14	-0.14	-0.14	-0.127	-0.12	-0.12	-0.127	-0.127	-0.12	-0.109	-0.125	-0.122	-0.101	-0.09	-0.079	-0.079	-0.061	-0.061	-0.058	-0.035	-0.044	-0.023	-0.036	-0.011	-0.008	0.014	0.059	0.065	0.084	0.093	0.093	0.098	0.098	0.098	0.088	0.085	0.098	0.088	0.066	0.054	0.07	0.068	0.074
YER088C	0.077	0.077	0.078	0.077	0.081	0.079	0.079	0.08	0.082	0.078	0.078	0.079	0.08	0.08	0.071	0.069	0.072	0.074	0.067	0.066	0.066	0.072	0.071	0.071	0.069	0.07	0.074	0.075	0.077	0.077	0.077	0.075	0.075	0.073	0.076	0.074	0.073	0.073	0.073	0.072	0.073	0.073	0.072	0.073	0.073	0.073	0.073	0.075	0.076
YIL126W	0.174	0.174	0.173	0.173	0.177	0.174	0.183	0.175	0.187	0.185	0.187	0.178	0.176	0.176	0.176	0.176	0.215	0.23	0.227	0.232	0.232	0.233	0.233	0.235	0.235	0.235	0.242	0.24	0.241	0.24	0.243	0.255	0.24	0.245	0.23	0.23	0.245	0.216	0.214	0.304	0.303	0.328	0.326	0.308	0.308	0.311	0.213	0.153	0.415
YDL117W	0.344	0.301	0.265	0.26	0.234	0.248	0.248	0.248	0.233	0.22	0.217	0.212	0.212	0.212	0.212	0.212	0.216	0.21	0.209	0.21	0.21	0.199	0.205	0.205	0.205	0.205	0.205	0.208	0.208	0.208	0.205	0.205	0.202	0.197	0.192	0.192	0.192	0.186	0.186	0.186	0.186	0.186	0.186	0.186	0.186	0.186	0.186	0.186	0.189
YCR012W	0	0	0	0	0	0	0	0	0	0	0	0	0	0	0	0	0	0	0	0	0	0	0	0	0	0	0	0	0	0	0	0	0	0	0	0	0	0	0	0	0	0	0	0	0	0	0	0	0
YDR013W	0.041	0.038	0.041	0.054	0.057	0.057	0.057	0.055	0.058	0.056	0.058	0.058	0.057	0.057	0.06	0.07	0.07	0.07	0.068	0.068	0.068	0.064	0.064	0.064	0.062	0.056	0.058	0.059	0.058	0.062	0.063	0.064	0.071	0.072	0.081	0.084	0.084	0.083	0.082	0.082	0.083	0.084	0.086	0.086	0.081	0.091	0.097	0.098	0.098
YKR022C	0.147	0.15	0.159	0.163	0.164	0.162	0.165	0.169	0.164	0.164	0.164	0.161	0.164	0.164	0.161	0.16	0.16	0.156	0.147	0.137	0.135	0.136	0.132	0.135	0.138	0.137	0.137	0.143	0.143	0.141	0.133	0.132	0.131	0.137	0.138	0.135	0.133	0.134	0.134	0.129	0.131	0.126	0.128	0.128	0.13	0.133	0.131	0.131	0.131
YGR055W	0	0	0	0	0	0	0	0	0	0	0	0	0	0	0	0	0	0	0	0	0	0	0	0	0	0	0	0	0	0	0	0	0	0	0	0.013	0.013	0.012	0.012	0.012	0.012	0.012	0.012	0.012	0.012	0.012	0.012	0.012	0.012
YGR262C	-0.106	-0.111	-0.083	-0.07	-0.083	-0.075	-0.111	-0.111	-0.104	-0.1	-0.106	-0.106	-0.106	-0.103	-0.093	-0.088	-0.077	-0.068	-0.072	-0.074	-0.074	-0.074	-0.071	-0.075	-0.067	-0.07	-0.075	-0.072	-0.06	-0.068	-0.065	-0.053	-0.068	-0.063	-0.057	-0.06	-0.067	-0.065	-0.075	-0.075	-0.066	-0.066	-0.066	-0.066	-0.071	-0.075	-0.073	-0.066	-0.064
YGL126W	0.062	0.062	0.064	0.073	0.073	0.076	0.073	0.073	0.073	0.078	0.068	0.07	0.079	0.079	0.07	0.051	0.056	0.078	0.105	0.105	0.105	0.1	0.1	0.107	0.125	0.135	0.143	0.157	0.16	0.175	0.182	0.182	0.182	0.183	0.195	0.241	0.244	0.228	0.227	0.21	0.21	0.212	0.224	0.222	0.212	0.204	0.204	0.204	0.199
YLR286C	-0.017	-0.017	-0.017	-0.017	-0.018	-0.017	-0.017	-0.017	-0.017	-0.017	-0.017	-0.017	-0.017	-0.017	-0.017	-0.017	-0.017	-0.017	-0.017	-0.017	-0.017	-0.017	-0.017	-0.014	-0.014	-0.014	-0.014	-0.015	-0.015	-0.015	-0.015	-0.015	-0.015	-0.015	-0.015	-0.015	-0.015	-0.015	-0.014	-0.015	-0.015	-0.015	-0.014	-0.014	-0.02	-0.018	-0.018	-0.018	-0.018
YDR345C	-0.055	-0.083	-0.083	-0.087	-0.087	-0.087	-0.087	-0.136	-0.136	-0.136	-0.136	-0.136	-0.136	-0.136	-0.136	-0.136	-0.136	-0.136	-0.136	-0.136	-0.128	-0.136	-0.146	-0.146	-0.146	-0.146	-0.146	-0.146	-0.146	-0.146	-0.146	-0.158	-0.158	-0.158	-0.158	-0.158	-0.141	-0.141	-0.166	-0.166	-0.166	-0.166	-0.166	-0.166	-0.166	-0.144	-0.155	-0.155	-0.155
YFL025C	-0.005	-0.005	-0.004	-0.007	-0.007	-0.008	-0.006	-0.008	-0.015	-0.015	-0.015	-0.019	-0.02	-0.02	-0.019	-0.02	-0.02	-0.021	-0.021	-0.026	-0.026	-0.027	-0.028	-0.028	-0.029	-0.029	-0.018	-0.008	-0.005	-0.01	-0.011	-0.013	-0.015	-0.006	-0.007	-0.005	-0.004	-0.009	-0.012	-0.007	-0.009	-0.012	-0.012	-0.012	-0.012	-0.012	-0.012	-0.012	-0.012
YOR250C	0.068	0.071	0.071	0.067	0.061	0.064	0.069	0.07	0.072	0.077	0.077	0.07	0.07	0.069	0.061	0.059	0.063	0.071	0.072	0.073	0.071	0.071	0.071	0.071	0.078	0.077	0.059	0.048	0.07	0.074	0.074	0.074	0.079	0.091	0.094	0.094	0.091	0.09	0.094	0.097	0.09	0.094	0.11	0.086	0.09	0.09	0.086	0.086	0.092
YJL058C	0.035	0.035	0.035	0.035	0.04	0.04	0.037	0.025	0.017	0.017	0	0.005	0.014	0.015	0.015	0.015	0.017	0.046	0.045	0.038	0.04	0.041	0.038	0.04	0.04	0.043	0.05	0.053	0.051	0.051	0.047	0.042	0.042	0.043	0.044	0.045	0.043	0.044	0.044	0.05	0.059	0.061	0.062	0.061	0.053	0.049	0.052	0.054	0.061
YJL121C	0	0	0	0	0	0	0	0	0	0	0	0	0	0	0	0	0	0	0.029	0.029	0.011	0.011	0.011	0.011	-0.007	-0.082	-0.094	-0.094	-0.066	-0.066	-0.066	-0.066	-0.092	-0.114	-0.114	-0.114	-0.114	-0.145	-0.145	-0.145	-0.168	-0.168	-0.168	-0.168	-0.168	-0.177	-0.197	-0.173	-0.152
YLR372W	0.046	0.059	0.055	0.055	0.054	0.054	0.054	0.056	0.06	0.067	0.073	0.078	0.097	0.097	0.103	0.103	0.103	0.108	0.107	0.113	0.159	0.166	0.115	0.13	0.111	0.137	0.125	0.12	0.12	0.134	0.134	0.134	0.134	0.134	0.134	0.134	0.194	0.209	0.215	0.223	0.223	0.228	0.202	0.193	0.166	0.182	0.182	0.182	0.187
YLR318W	0.027	0.041	0.04	0.032	0.024	0.027	0.016	0.025	0.025	0.025	0.03	0.029	0.035	0.034	0.052	0.043	0.043	0.049	0.061	0.056	0.056	0.055	0.046	0.046	0.048	0.048	0.048	0.048	0.054	0.054	0.057	0.066	0.066	0.066	0.066	0.07	0.075	0.07	0.077	0.077	0.077	0.077	0.077	0.08	0.081	0.084	0.08	0.073	0.074
YDL070W	0	0	0	0	0	0	0	0	0	0	0	0	0	0	0	0	0	0	0	0	0	0	0	0	0	0	-0.243	-0.243	-0.324	-0.324	-0.324	-0.324	-0.324	-0.324	-0.324	-0.324	-0.344	-0.381	-0.408	-0.408	-0.396	-0.396	-0.399	-0.399	-0.399	-0.418	-0.399	-0.395	-0.395
YLR224W	0	0	0	0	0	0	0	0	0	0	0	0	0	0	0	0	0	0	0	0	0	0	0	0	0	0	0	0	0	0	0	0	0	0	0	0	0	0	0	0	0	0	0	0	0	0	0	0	0
YKL034W	-0.005	-0.003	0.003	0.005	0.011	0.013	0.015	0.015	0.015	0.015	0.015	0.015	0.017	0.017	0.012	0.011	0.01	0.002	0.002	0	-0.001	-0.001	0	0.001	0.001	0.004	0.005	0.007	0.007	0.009	0.009	0.008	0.009	0.009	0.009	0.009	0.01	0.011	0.01	0.01	0.01	0.01	0.01	0.01	0.01	0.01	0.011	0.011	0.011
YNL289W	0.107	0.105	0.113	0.065	0.063	0.063	0.063	0.077	0.075	0.075	0.085	0.1	0.144	0.15	0.15	0.166	0.163	0.179	0.167	0.163	0.163	0.158	0.16	0.16	0.185	0.185	0.166	0.182	0.182	0.182	0.182	0.282	0.354	0.36	0.314	0.314	0.314	0.219	0.184	0.191	0	0	0	0	0	0	0	0	0
YNL277W-A	0.06	0.061	0.066	0.066	0.066	0.066	0.066	0.066	0.067	0.064	0.063	0.063	0.065	0.06	0.06	0.06	0.06	0.06	0.06	0.059	0.059	0.06	0.06	0.06	0.06	0.06	0.06	0.06	0.06	0.064	0.061	0.059	0.059	0.06	0.06	0.06	0.06	0.062	0.061	0.06	0.06	0.053	0.054	0.054	0.054	0.054	0.06	0.059	0.059
YLR264W	0.405	0.368	0.434	0.434	0.434	0.439	0.463	0.462	0.487	0.475	0.475	0.469	0.538	0.542	0.586	0.586	0.579	0.579	0.579	0.579	0.574	0.72	0.718	0.882	0.973	0.98	0.966	1.026	1.03	1.031	1.015	0.957	0.979	0.979	1.014	1.313	1.358	1.358	1.387	1.607	1.629	1.704	1.775	1.767	1.972	2.051	2.354	2.381	2.431
YLL004W	-0.061	-0.057	-0.044	-0.056	-0.042	-0.036	-0.036	-0.036	-0.034	-0.026	-0.034	-0.034	-0.035	-0.035	-0.03	-0.031	-0.022	-0.062	-0.07	-0.067	-0.07	-0.07	-0.07	-0.07	-0.07	-0.106	-0.108	-0.115	-0.114	-0.108	-0.095	-0.075	-0.075	-0.075	-0.075	-0.075	-0.075	-0.071	-0.074	-0.051	-0.051	-0.042	-0.042	-0.042	-0.042	-0.042	-0.042	-0.042	-0.042
YLR227C	-0.118	-0.103	-0.114	-0.114	-0.114	-0.118	-0.127	-0.119	-0.108	-0.102	-0.102	-0.102	-0.101	-0.093	-0.084	-0.098	-0.113	-0.12	-0.104	-0.104	-0.104	-0.138	-0.144	-0.123	-0.123	-0.143	-0.127	-0.08	-0.08	-0.071	-0.075	-0.072	-0.072	-0.084	-0.064	-0.059	-0.062	-0.087	-0.087	-0.081	-0.077	-0.08	-0.079	-0.071	-0.075	-0.089	-0.079	-0.079	-0.076
YFL047W	0.415	0.415	0.415	0.423	0.421	0.464	0.453	0.409	0.397	0.397	0.397	0.399	0.396	0.4	0.386	0.397	0.397	0.388	0.407	0.401	0.428	0.428	0.43	0.43	0.429	0.426	0.43	0.43	0.427	0.427	0.426	0.426	0.416	0.41	0.41	0.405	0.405	0.405	0.421	0.421	0.426	0.431	0.433	0.434	0.434	0.434	0.434	0.434	0.434
YPR176C	0.05	0.044	0.049	0.074	0.071	0.081	0.054	0.045	0.047	0.036	0.047	0.028	0.033	0.041	0.043	0.043	0.069	0.073	0.078	0.112	0.128	0.139	0.135	0.145	0.12	0.109	0.114	0.11	0.11	0.11	0.112	0.106	0.111	0.111	0.122	0.104	0.114	0.097	0.116	0.121	0.13	0.13	0.134	0.137	0.13	0.146	0.154	0.153	0.153
YGR132C	0.33	0.328	0.326	0.337	0.322	0.322	0.322	0.322	0.322	0.331	0.331	0.331	0.331	0.338	0.343	0.343	0.334	0.334	0.332	0.338	0.342	0.342	0.339	0.305	0.319	0.319	0.322	0.315	0.319	0.319	0.319	0.331	0.293	0.306	0.26	0.261	0.269	0.269	0.271	0.274	0.274	0.262	0.252	0.252	0.237	0.235	0.239	0.24	0.232
YGL171W	0.08	0.078	0.079	0.075	0.086	0.09	0.128	0.133	0.131	0.115	0.117	0.117	0.117	0.117	0.117	0.117	0.116	0.116	0.113	0.115	0.107	0.102	0.101	0.114	0.113	0.113	0.112	0.112	0.108	0.102	0.102	0.097	0.097	0.093	0.092	0.091	0.093	0.093	0.093	0.092	0.089	0.085	0.086	0.086	0.086	0.086	0.086	0.085	0.088
YOR063W	-0.153	-0.15	-0.141	-0.136	-0.145	-0.143	-0.141	-0.136	-0.11	-0.101	-0.101	-0.104	-0.108	-0.112	-0.108	-0.108	-0.106	-0.122	-0.131	-0.124	-0.126	-0.13	-0.131	-0.136	-0.131	-0.129	-0.129	-0.129	-0.125	-0.123	-0.123	-0.123	-0.12	-0.12	-0.124	-0.124	-0.12	-0.12	-0.122	-0.122	-0.122	-0.126	-0.123	-0.123	-0.12	-0.123	-0.126	-0.139	-0.135
YNL085W	0.072	0.125	0.071	0.071	0.071	0.071	0.074	0.067	0.084	0.098	0.093	0.093	0.093	0.093	0.084	0.079	0.063	0.078	0.078	0.072	0.072	0.073	0.068	0.069	0.082	0.06	0.06	0.059	0.089	0.114	0.112	0.112	0.106	0.117	0.128	0.116	0.112	0.112	0.119	0.125	0.125	0.125	0.119	0.119	0.115	0.119	0.127	0.127	0.129
YBL039C	0.467	0.467	0.529	0.485	0.843	0.843	0.828	0.828	0.867	0.722	0.72	0.857	0.857	0.85	0	0	0	0	0	0	2.081	2.096	2.096	2.086	2.006	2.093	2.305	2.914	2.913	3.769	3.805	3.867	3.523	3.319	3.326	3.036	3.16	3.16	3.166	3.201	3.265	3.319	3.416	3.58	3.799	3.817	3.803	3.575	3.587
YDL066W	0.394	0.415	0.414	0.409	0.406	0.41	0.408	0.408	0.406	0.403	0.427	0.429	0.427	0.44	0.438	0.443	0.445	0.445	0.445	0.446	0.446	0.442	0.442	0.442	0.442	0.444	0.437	0.437	0.452	0.476	0.476	0.487	0.485	0.479	0.477	0.477	0.482	0.482	0.492	0.49	0.471	0.469	0.471	0.473	0.463	0.457	0.459	0.47	0.465
YOR295W	0.05	0.032	0.049	0.052	0.049	0.045	0.05	0.059	0.052	0.052	0.058	0.058	0.062	0.061	0.063	0.056	0.06	0.058	0.058	0.058	0.054	0.045	0.018	0.018	0.022	0.022	0.025	0.029	0.024	0.027	0.032	0.043	0.056	0.064	0.059	0.057	0.059	0.059	0.059	0.059	0.06	0.061	0.052	0.053	0.043	0.054	0.05	0.05	0.05
YHL029C	0	0	0	0	0	0	0	0	0	0	0	0	0	0	0	0	0	0	0	0	0	0	0	0	0	0	0	0	0	0	0	0	0	0	0	0	0	0	0	0	0	0	0	0	0	0	0	0	0
YCR052W	0.179	0.202	0.174	0.194	0.194	0.171	0.141	0.138	0.154	0.156	0.157	0.17	0.178	0.155	0.23	0.233	0.224	0.218	0.216	0.215	0.208	0.208	0.208	0.204	0.201	0.208	0.204	0.209	0.206	0.21	0.2	0.2	0.195	0.191	0.195	0.18	0.175	0.175	0.168	0.174	0.184	0.184	0.196	0.194	0.196	0.196	0.196	0.196	0.193
YPL018W	0.381	0.378	0.392	0.369	0.332	0.324	0.311	0.322	0.331	0.266	0.255	0.247	0.255	0.255	0.255	0.255	0.255	0.246	0.249	0.242	0.24	0.235	0.234	0.234	0.234	0.234	0.218	0.218	0.211	0.191	0.183	0.198	0.165	0.164	0.15	0.177	0.164	0.167	0.179	0.179	0.179	0.186	0.173	0.201	0.2	0.197	0.207	0.217	0.22
YJR013W	0.001	0.031	0.001	0.01	0.001	-0.002	0.001	-0.01	0.015	0.015	0.015	0.015	0.028	0.032	0.032	0.032	0.035	0.042	0.042	0.048	0.068	0.083	0.097	0.09	0.094	0.074	0.032	0.035	0.037	0.043	0.057	0.039	0.035	0.044	0.046	0.062	0.052	0.053	0.056	0.058	0.058	0.058	0.07	0.068	0.07	0.075	0.067	0.056	0.072
YLR351C	0.054	0	0	0.02	-0.05	0.007	-0.064	-0.031	-0.031	-0.031	-0.031	-0.031	-0.031	-0.031	-0.031	-0.013	0.055	0.016	-0.046	0.007	-0.044	-0.052	-0.052	-0.057	-0.057	-0.057	-0.057	-0.057	-0.057	-0.022	0.022	0.022	0.001	0.01	-0.022	-0.022	-0.022	-0.022	0.099	0.095	0.095	0.049	0.025	0.056	0.262	0.262	0.249	0.249	0.274
YFR001W	0	0	0	0	0	0	0	0	0	0	0	0	0	0	0	0	0	0	0	0	0	0	0	0	0	0	0	0	0	0	0	0	0	0	0	0	0	0	0	0	0	0	0	0	0	0	0	0	0
YNL023C	0.008	0.012	0.012	0.012	0.009	0.011	0.014	0.012	0.011	0.01	0.03	0.03	0.03	0.029	0.029	0.029	0.028	0.028	0.027	0.026	0.023	0.023	0.016	0.013	0.012	0.014	0.014	0.014	0.012	0.013	0.013	0.014	0.012	0.007	0.002	0.002	0	0.006	-0.002	0.001	0.001	0.002	0	-0.001	-0.002	-0.002	-0.002	0.003	0.003
YCR095W-A	0.17	0.261	0.261	0.277	0.277	0.277	0.277	0.283	0.277	0.271	0.24	0.26	0.245	0.248	0.249	0.249	0.256	0.257	0.255	0.238	0.238	0.238	0.238	0.238	0.238	0.239	0.239	0.236	0.236	0.236	0.234	0.234	0.227	0.228	0.233	0.233	0.226	0.228	0.228	0.228	0.22	0.224	0.222	0.22	0.223	0.223	0.218	0.217	0.214
YMR171C	0.437	0.42	0.457	0.5	0.563	0.658	0.665	0.638	0.654	0.649	0.665	0.832	0.851	0.851	0.844	0.752	0.894	0.975	1.133	1.053	1.031	1.036	1.031	1.025	1.119	1.119	1.165	1.161	1.136	1.136	1.181	1.352	1.322	1.406	1.383	1.593	1.595	1.703	1.75	2.194	1.844	1.326	1.322	1.324	1.33	1.379	1.369	1.369	1.363
YHR052W	-0.045	-0.045	-0.045	-0.048	-0.047	-0.048	-0.048	-0.048	-0.048	-0.048	-0.055	-0.055	-0.055	-0.055	-0.057	-0.057	-0.058	-0.055	-0.056	-0.053	-0.053	-0.053	-0.054	-0.055	-0.051	-0.051	-0.051	-0.051	-0.052	-0.053	-0.054	-0.055	-0.055	-0.056	-0.059	-0.061	-0.061	-0.06	-0.06	-0.06	-0.06	-0.06	-0.055	-0.059	-0.06	-0.06	-0.06	-0.06	-0.053
YLR382C	0.045	0.074	0.102	0.104	0.101	0.112	0.111	0.151	0.16	0.147	0.148	0.148	0.148	0.146	0.146	0.129	0.129	0.129	0.129	0.129	0.133	0.141	0.141	0.141	0.139	0.127	0.129	0.11	0.106	0.111	0.113	0.113	0.115	0.115	0.118	0.114	0.111	0.126	0.138	0.143	0.144	0.144	0.144	0.144	0.144	0.146	0.145	0.146	0.146
YPL174C	0.397	0.397	0.397	0.389	0.389	0.389	0.389	0.391	0.391	0.405	0.432	0.449	0.447	0.456	0.437	0.431	0.439	0.432	0.433	0.435	0.435	0.426	0.419	0.419	0.419	0.419	0.419	0.419	0.41	0.41	0.41	0.41	0.404	0.412	0.423	0.427	0.423	0.417	0.414	0.407	0.407	0.407	0.406	0.408	0.409	0.409	0.409	0.408	0.404
YGL206C	-1.226	-1.225	-1.225	-1.222	-1.226	-1.232	-1.236	-1.226	-1.226	-1.226	-1.198	-1.198	-1.198	-1.204	-1.202	-1.231	-1.256	-1.248	-1.213	-1.13	-1.161	-1.16	-1.129	-1.129	-1.138	-1.129	-1.196	-1.202	-1.204	-1.208	-1.215	-1.215	-1.226	-1.185	-1.187	-1.187	-1.187	-1.19	-1.19	-1.182	-1.211	-1.211	-1.24	-1.177	-1.212	-1.229	-1.231	-1.172	-1.168
YDR190C	0.005	0.005	0.005	0.005	0.005	0.006	0.007	0.015	0.017	0.012	0.016	0.016	0.016	0.015	0.015	0.013	0.017	0.014	0.019	0.017	0.016	0.011	0.012	-0.003	-0.003	0.002	-0.009	-0.006	-0.005	-0.011	-0.003	-0.003	-0.003	-0.008	-0.009	-0.009	-0.022	-0.023	0.004	0.003	0.009	0.003	-0.002	0.003	0.003	0.001	0.006	-0.009	-0.02
YDR484W	-0.018	-0.014	-0.011	-0.013	0.001	0	0.002	-0.006	0.007	0.007	0.015	0.015	0.011	0.01	0.022	0.022	0.027	0.02	0.041	0.045	0.042	0.04	0.04	0.04	0.036	0.034	0.031	0.031	0.033	0.029	0.027	0.023	0.011	0.011	0.011	0.015	0.013	0.012	0.012	0.012	0.011	0.011	0.008	0.007	0.005	0.004	0.011	0.018	0.016
YDR407C	0.268	0.277	0.271	0.271	0.271	0.265	0.265	0.265	0.268	0.273	0.272	0.267	0.26	0.256	0.252	0.254	0.267	0.274	0.274	0.283	0.292	0.292	0.292	0.303	0.303	0.301	0.301	0.296	0.301	0.301	0.301	0.306	0.307	0.309	0.303	0.303	0.303	0.303	0.303	0.305	0.296	0.296	0.287	0.287	0.284	0.285	0.286	0.297	0.304
YGL213C	0.37	0.282	0.299	0.275	0.267	0.27	0.276	0.274	0.279	0.268	0.295	0.284	0.282	0.287	0.275	0.276	0.276	0.276	0.264	0.26	0.255	0.255	0.254	0.249	0.249	0.254	0.252	0.25	0.241	0.245	0.237	0.237	0.239	0.24	0.242	0.243	0.243	0.247	0.248	0.251	0.251	0.251	0.251	0.251	0.251	0.251	0.241	0.245	0.245
YIL009W	-0.033	-0.033	-0.033	-0.042	-0.042	-0.042	-0.042	-0.004	-0.021	-0.023	-0.025	-0.025	-0.015	-0.015	-0.015	0.012	-0.009	-0.102	-0.107	-0.091	-0.091	-0.091	-0.128	-0.101	-0.105	-0.126	-0.128	-0.135	-0.135	-0.135	-0.14	-0.267	-0.271	-0.339	-0.303	-0.303	-0.303	-0.303	-0.307	-0.355	-0.35	-0.332	-0.322	-0.331	-0.331	-0.331	-0.331	-0.331	-0.316
YKR089C	0.866	0.924	0.924	0.924	0.924	0.95	0	0	0	0	0	0	0	0.846	0.635	0.254	0.267	0.267	0.267	0.267	0.267	0.332	0.332	0.405	0.265	0.221	0.24	0.211	0.211	0.205	0.205	0.23	0.23	0.211	0.192	0.16	0.164	0.164	0.164	0.164	0.164	0.186	0.186	0.186	0.186	0.171	0.171	0.188	0.169
YLR145W	0.327	0.331	0.331	0.331	0.331	0.331	0.275	0.267	0.249	0.264	0.249	0.276	0.295	0.296	0.296	0.306	0.306	0.309	0.302	0.293	0.311	0.312	0.309	0.297	0.283	0.283	0.244	0.268	0.271	0.263	0.268	0.269	0.296	0.251	0.245	0.255	0.258	0.258	0.264	0.259	0.254	0.254	0.262	0.27	0.27	0.266	0.264	0.264	0.259
YOR335C	0	0	0	0	0	0	0	0	0	0	0	0	0	0	0	0	0	0	0	0	0	0	0	0	0	0	0	0	0	0	0	0	0	0	0	0	-0.302	-0.211	-0.268	-0.282	-0.294	-0.286	-0.358	-0.376	-0.434	-0.38	-0.38	-0.39	-0.384
YJR141W	0.037	0.035	0.036	0.035	0.035	0.035	0.034	0.022	0.022	0.021	0.021	0.021	0.023	0.023	0.026	0.028	0.032	0.032	0.032	0.032	0.031	0.036	0.049	0.043	0.042	0.042	0.052	0.053	0.053	0.053	0.05	0.05	0.05	0.058	0.054	0.054	0.054	0.058	0.057	0.057	0.057	0.057	0.058	0.058	0.047	0.045	0.039	0.03	0.019
YNR063W	0.042	0.038	0.038	0.038	0.036	0.042	0.04	0.042	0.043	0.043	0.046	0.043	0.043	0.043	0.043	0.043	0.043	0.043	0.04	0.049	0.049	0.049	0.043	0.043	0.043	0.043	0.043	0.043	0.043	0.043	0.043	0.043	0.036	0.036	0.036	0.036	0.036	0.036	0.036	0.024	0.034	0.04	0.04	0.039	0.039	0.049	0.049	0.045	0.045
YKR062W	0.289	0.289	0.289	0.289	0.289	0.289	0.289	0.285	0.285	0.284	0.284	0.283	0.286	0.291	0.291	0.288	0.266	0.27	0.259	0.265	0.265	0.265	0.251	0.251	0.251	0.261	0.263	0.253	0.255	0.255	0.264	0.264	0.272	0.268	0.269	0.264	0.254	0.251	0.251	0.253	0.267	0.27	0.27	0.253	0.26	0.202	0.208	0.214	0.214
YPL160W	-0.173	-0.176	-0.176	-0.173	-0.173	-0.173	-0.171	-0.175	-0.177	-0.174	-0.174	-0.174	-0.173	-0.171	-0.172	-0.168	-0.168	-0.168	-0.168	-0.168	-0.168	-0.168	-0.169	-0.169	-0.167	-0.166	-0.166	-0.166	-0.168	-0.165	-0.165	-0.165	-0.165	-0.165	-0.167	-0.168	-0.168	-0.168	-0.17	-0.17	-0.168	-0.168	-0.165	-0.172	-0.171	-0.168	-0.168	-0.168	-0.171
YNL265C	0.381	0.381	0.376	0.393	0.295	0.207	0.207	0.207	0.201	0.201	0.201	0.191	0.18	0.153	0.153	0.147	0.155	0.198	0.22	0.257	0.257	0.254	0.171	0.231	0.258	0.26	0.275	0.158	0.152	0.279	0.282	0.285	0.285	0.275	0.277	0.282	0.309	0.282	0.293	0.293	0.298	0.295	0.286	0.288	0.288	0.273	0.252	0.252	0.252
YMR093W	1.268	1.268	1.268	1.268	1.268	1.268	1.268	1.237	1.237	1.241	1.241	1.263	1.361	1.379	1.379	1.379	1.374	1.374	1.273	1.259	1.325	1.338	1.429	1.423	1.405	1.406	1.388	1.39	1.284	1.293	1.185	1.185	1.21	1.195	1.182	1.182	1.161	1.251	1.253	1.261	1.261	1.383	0	0	0	0	0	0	0
YNR023W	0.257	0.257	0.253	0.253	0.239	0.254	0.288	0.224	0.226	0.236	0.236	0.247	0.247	0.247	0.251	0.247	0.248	0.264	0.261	0.278	0.275	0.278	0.278	0.278	0.27	0.275	0.276	0.277	0.279	0.284	0.285	0.291	0.295	0.295	0.302	0.302	0.294	0.314	0.314	0.312	0.312	0.316	0.315	0.313	0.315	0.315	0.315	0.321	0.326
YDR267C	0.095	0.102	0.075	0.038	0.038	0.057	0.057	0.051	0.043	0.043	0.013	-0.019	-0.019	-0.025	-0.025	-0.055	-0.034	-0.034	-0.086	-0.086	-0.089	-0.095	-0.095	-0.098	-0.102	-0.168	-0.147	-0.141	-0.161	-0.161	-0.172	-0.151	-0.168	-0.207	-0.214	-0.207	-0.21	-0.213	-0.243	-0.24	-0.24	-0.24	-0.189	-0.195	-0.172	-0.172	-0.172	-0.167	-0.191
YBR141C	0.126	0.126	0.126	0.13	0.135	0.131	0.129	0.121	0.121	0.127	0.127	0.127	0.131	0.13	0.12	0.12	0.12	0.121	0.127	0.128	0.128	0.128	0.129	0.124	0.123	0.123	0.123	0.124	0.129	0.131	0.132	0.132	0.132	0.132	0.132	0.132	0.131	0.127	0.123	0.124	0.125	0.125	0.125	0.125	0.125	0.126	0.126	0.123	0.123
YHR119W	0.211	0.211	0.209	0.241	0.194	0.2	0.156	0.111	0.142	0.118	0.136	0.116	0.116	0.118	0.122	0.146	0.148	0.148	0.148	0.148	0.151	0.162	0.152	0.169	0.188	0.185	0.185	0.185	0.185	0.185	0.185	0.183	0.204	0.178	0.178	0.184	0.184	0.182	0.185	0.19	0.172	0.165	0.161	0.159	0.159	0.159	0.159	0.18	0.174
YDR461C-A	0.587	0.586	0.584	0.585	0.585	0.577	0.569	0.583	0.588	0.588	0.588	0.588	0.588	0.588	0.567	0.567	0.566	0.566	0.569	0.571	0.58	0.58	0.579	0.58	0.593	0.593	0.593	0.58	0.58	0.58	0.574	0.589	0.589	0.589	0.586	0.586	0.586	0.583	0.581	0.582	0.582	0.591	0.591	0.589	0.589	0.591	0.591	0.591	0.591
YDR306C	0.142	0.129	0.122	0.122	0.119	0.119	0.119	0.113	0.115	0.115	0.118	0.118	0.114	0.115	0.115	0.111	0.113	0.115	0.111	0.115	0.118	0.116	0.116	0.116	0.116	0.116	0.116	0.119	0.119	0.128	0.129	0.125	0.116	0.123	0.123	0.123	0.11	0.11	0.115	0.108	0.108	0.108	0.106	0.109	0.109	0.109	0.105	0.107	0.106
YJL090C	0	0	0	0	-0.064	-0.074	-0.074	-0.084	-0.095	-0.095	-0.095	-0.09	-0.09	-0.098	-0.098	-0.082	-0.082	-0.084	-0.084	-0.082	-0.082	-0.067	-0.062	-0.062	-0.056	-0.054	-0.046	-0.044	-0.044	-0.044	-0.04	-0.04	-0.04	-0.04	-0.049	-0.054	-0.054	-0.048	-0.048	-0.054	-0.054	-0.053	-0.05	-0.046	-0.035	-0.036	-0.03	-0.03	-0.031
YCR072C	0.184	0.187	0.193	0.193	0.189	0.189	0.187	0.189	0.185	0.185	0.187	0.186	0.189	0.189	0.19	0.194	0.193	0.192	0.19	0.189	0.19	0.192	0.192	0.192	0.19	0.194	0.193	0.193	0.193	0.193	0.192	0.192	0.192	0.192	0.192	0.19	0.19	0.191	0.19	0.19	0.186	0.191	0.195	0.201	0.2	0.2	0.2	0.2	0.203
YDL110C	0.011	0.012	0.011	0.009	0.009	0.009	0.009	0.009	0.011	0.009	0.009	0.006	0.004	0.004	0.002	-0.001	-0.003	-0.003	-0.003	-0.004	-0.007	-0.006	-0.006	-0.009	-0.013	-0.011	-0.011	-0.013	-0.013	-0.013	-0.012	-0.012	-0.012	-0.012	-0.014	-0.014	-0.014	-0.015	-0.015	-0.015	-0.019	-0.02	-0.021	-0.022	-0.021	-0.025	-0.025	-0.027	-0.032
YMR013C	0.386	0.418	0.419	0.437	0.437	0.437	0.441	0.476	0.475	0.475	0.474	0.455	0.475	0.486	0.486	0.457	0.495	0.495	0.491	0.496	0.467	0.47	0.438	0.431	0.439	0.439	0.432	0.453	0.453	0.457	0.456	0.456	0.456	0.456	0.447	0.441	0.433	0.441	0.443	0.444	0.444	0.444	0.443	0.439	0.424	0.412	0.422	0.412	0.412
YNR053C	0.146	0.146	0.148	0.148	0.148	0.147	0.148	0.152	0.152	0.15	0.149	0.144	0.144	0.146	0.145	0.151	0.152	0.152	0.152	0.152	0.152	0.152	0.151	0.151	0.15	0.15	0.152	0.152	0.151	0.171	0.171	0.169	0.167	0.17	0.17	0.169	0.168	0.168	0.171	0.17	0.17	0.167	0.167	0.163	0.162	0.164	0.161	0.144	0.154
YJL197W	0.339	0.331	0.345	0.337	0.358	0.378	0.378	0.38	0.39	0.393	0.395	0.399	0.386	0.386	0.386	0.388	0.396	0.402	0.379	0.387	0.396	0.398	0.378	0.384	0.394	0.393	0.393	0.39	0.391	0.394	0.394	0.394	0.394	0.387	0.376	0.382	0.379	0.379	0.384	0.379	0.379	0.379	0.387	0.36	0.356	0.35	0.348	0.326	0.331
YKL128C	0.152	0.152	0.15	0.147	0.153	0.143	0.143	0.143	0.143	0.131	0.131	0.138	0.133	0.133	0.109	0.122	0.122	0.122	0.126	0.127	0.127	0.121	0.104	0.104	0.104	0.109	0.093	0.103	0.103	0.103	0.124	0.126	0.135	0.132	0.127	0.127	0.127	0.122	0.122	0.122	0.116	0.114	0.108	0.103	0.109	0.109	0.109	0.104	0.094
YHR026W	0.063	0.063	0.064	0.066	0.066	0.065	0.065	0.067	0.075	0.079	0.072	0.072	0.07	0.068	0.058	0.058	0.055	0.055	0.054	0.055	0.052	0.052	0.051	0.05	0.05	0.05	0.05	0.051	0.045	0.045	0.045	0.045	0.044	0.046	0.046	0.048	0.048	0.05	0.049	0.049	0.049	0.048	0.046	0.046	0.046	0.043	0.044	0.045	0.047
YGR252W	0.082	0.082	0.082	0.151	0.097	0.093	0.102	0.094	0.114	0.064	0.099	0.095	0.099	0.05	0.048	0.048	0.048	0.04	0.058	0.058	0.055	0.055	0.055	0.075	0.075	0.075	0.075	0.075	0.075	0.068	0.068	0.1	0.097	0.092	0.092	0.088	0.096	0.102	0.076	0.092	0.07	0.058	0.06	0.055	0.041	0.05	0.087	0.087	0.09
YGR058W	0	0	0	0	0	0	0	0	0	0	0	0	0	0.012	0.021	0.021	0.021	0.021	0.01	0.01	0.005	0.037	0.047	0.047	0.047	0.047	0.026	0.035	-0.016	-0.016	-0.016	-0.016	-0.016	-0.025	-0.045	-0.023	-0.023	-0.023	-0.014	-0.014	0.099	0.161	0.145	0.134	0.134	0.134	0.12	0.12	0.295
YOR069W	0.148	0.149	0.13	0.13	0.126	0.126	0.132	0.132	0.132	0.132	0.144	0.145	0.141	0.163	0.166	0.166	0.166	0.15	0.154	0.149	0.148	0.136	0.142	0.142	0.142	0.143	0.143	0.134	0.126	0.134	0.142	0.142	0.141	0.135	0.137	0.138	0.136	0.146	0.151	0.149	0.129	0.129	0.129	0.131	0.128	0.128	0.133	0.132	0.139
YER089C	0.754	0.753	0.753	0.753	0.753	0.753	0.757	0.757	0.755	0.758	0.768	0.765	0.765	0.765	0.803	0.79	0.818	0.815	0.815	0.815	0.8	0.8	0.8	0.808	0.808	0.817	0.817	0.814	0.818	0.808	0.806	0.806	0.83	0.812	0.799	0.798	0.829	0.826	0.826	0.803	0.809	0.808	0.833	0.835	0.832	0.832	0.856	0.856	0.994
YCR086W	0	0	0	0	0	0	0	0	0	0	0	0	0	0	0	0	0	0	0	0	0	0	0	0	0	0	0	0	0	0	0	0	0	0	0	0	0	0	0	0	0	0	0	0	0	0	0	0	0
YGR231C	1.619	1.628	1.619	1.609	1.62	1.613	1.619	1.619	1.619	1.619	1.619	1.619	1.621	1.621	1.621	1.605	1.605	1.631	1.624	1.63	1.631	1.631	1.631	1.626	1.624	1.665	1.665	1.665	1.692	1.681	1.767	1.892	1.891	1.897	1.872	1.875	1.875	1.865	1.865	1.851	1.832	1.836	1.891	1.836	2.099	2.195	2.234	2.203	2.203
YDR334W	0.582	0.511	0.489	0.313	0.31	0.37	0.355	0.413	0.561	0.592	0.592	0.592	0.592	0.597	0.659	0.629	0.7	0.769	0.772	0.788	0.812	1.053	0.812	0.909	0.946	0.983	0.935	0.891	1.125	1.122	1.122	1.145	1.145	1.145	1.111	1.36	1.322	1.312	1.412	1.62	1.556	1.592	1.592	1.619	1.614	1.621	1.627	1.669	1.66
YOR125C	-0.076	-0.072	-0.076	-0.08	-0.085	-0.051	-0.052	-0.052	-0.058	-0.062	-0.055	-0.057	-0.054	-0.061	-0.064	-0.067	-0.068	-0.071	-0.096	-0.067	-0.068	-0.068	-0.068	-0.069	-0.053	-0.074	-0.09	-0.085	-0.07	-0.045	-0.04	-0.04	-0.04	-0.041	-0.044	-0.044	-0.054	-0.054	-0.054	-0.036	-0.006	-0.002	-0.009	-0.013	0.011	0.009	0.022	0.024	0.044
YPR101W	0.078	0.083	0.083	0.081	0.081	0.078	0.078	0.08	0.062	0.063	0.053	0.042	0.041	0.043	0.043	0.039	0.04	0.054	0.047	0.047	0.047	0.047	0.047	0.047	0.047	0.05	0.058	0.051	0.056	0.058	0.058	0.061	0.063	0.046	0.019	0.023	0.042	0.063	0.066	0.061	0.058	0.062	0.063	0.06	0.063	0.061	0.059	0.06	0.06
YCL057C-A	3.793	3.798	3.798	3.805	3.805	3.805	4.038	4.038	4.021	4.005	4.005	4.005	4.007	3.977	3.98	4.244	4.162	4.162	4.127	4.132	4.132	4.132	4.122	4.122	4.085	4.085	4.085	4.02	4.02	4.009	3.795	3.795	3.804	3.804	3.804	3.804	3.768	3.692	3.717	3.505	3.506	3.482	3.346	3.31	3.289	3.183	3.161	3.077	3.019
YIR012W	0.189	0.164	0.164	0.164	0.164	0.164	0.164	0.164	0.165	0.165	0.168	0.167	0.168	0.168	0.168	0.166	0.166	0.166	0.168	0.17	0.17	0.171	0.167	0.168	0.169	0.169	0.169	0.166	0.166	0.166	0.166	0.169	0.169	0.168	0.168	0.168	0.168	0.167	0.167	0.164	0.165	0.163	0.163	0.163	0.163	0.165	0.165	0.167	0.166
YGR220C	-0.086	-0.082	-0.079	-0.079	-0.081	-0.09	-0.082	-0.081	-0.074	-0.074	-0.081	-0.079	-0.073	-0.073	-0.071	-0.073	-0.07	-0.069	-0.069	-0.073	-0.072	-0.076	-0.075	-0.071	-0.069	-0.064	-0.067	-0.067	-0.068	-0.075	-0.075	-0.075	-0.076	-0.071	-0.081	-0.079	-0.079	-0.08	-0.08	-0.081	-0.082	-0.081	-0.081	-0.081	-0.081	-0.081	-0.081	-0.081	-0.081
YGR284C	0.006	0.005	0.007	-0.005	-0.006	-0.002	0	-0.002	-0.001	-0.001	-0.001	-0.001	-0.002	0	0	0	0.001	0.002	0.005	0.005	0.005	0.006	0.005	0.005	0.008	0.008	0.004	0	0.001	-0.004	-0.004	-0.005	-0.005	-0.006	-0.006	-0.006	-0.006	-0.006	-0.006	-0.007	-0.007	-0.008	-0.009	-0.009	-0.009	-0.009	-0.009	-0.008	-0.009
YIL134W	0.355	0.355	0.35	0.355	0.351	0.351	0.356	0.355	0.363	0.363	0.366	0.366	0.366	0.382	0.382	0.397	0.363	0.355	0.371	0.366	0.362	0.357	0.361	0.34	0.335	0.346	0.337	0.345	0.342	0.345	0.349	0.349	0.365	0.372	0.39	0.392	0.388	0.377	0.377	0.376	0.4	0.416	0.407	0.385	0.359	0.34	0.334	0.334	0.339
YOR166C	2.23	2.23	2.233	2.231	2.231	2.231	2.231	2.231	2.231	2.247	2.247	2.258	2.258	2.258	2.245	2.237	2.243	2.243	2.201	2.273	2.273	2.271	2.326	2.307	2.296	2.322	2.322	2.313	2.327	2.335	2.331	2.252	2.284	2.284	2.284	2.284	2.284	2.282	2.251	2.373	2.373	2.279	2.297	2.164	2.262	2.257	2.184	2.181	2.181
YJL118W	0.065	0.068	0.074	0.087	0.08	0.072	0.041	0.027	0.027	0.022	0.022	0.022	0.022	0.018	0.023	0.023	0.02	0.02	0.018	0.018	0.028	0.031	0.031	0.035	0.035	0.034	0.034	0.034	0.028	0.021	0.021	0.024	0.026	0.018	0.021	0.021	0.025	0.023	0.023	0.023	0.018	0.032	0.03	0.037	0.039	0.033	0.007	0.025	0.016
YGL068W	0.38	0.368	0.367	0.363	0.363	0.372	0.372	0.373	0.371	0.356	0.362	0.362	0.362	0.356	0.356	0.359	0.36	0.358	0.366	0.365	0.368	0.379	0.368	0.369	0.37	0.374	0.394	0.388	0.384	0.374	0.374	0.374	0.378	0.378	0.378	0.376	0.379	0.379	0.372	0.372	0.372	0.371	0.371	0.37	0.37	0.371	0.375	0.375	0.376
YLR413W	-0.029	-0.029	-0.03	-0.031	-0.031	-0.031	-0.031	-0.031	-0.029	-0.034	-0.033	-0.032	-0.029	-0.028	-0.028	-0.024	-0.023	-0.022	-0.019	-0.019	-0.019	-0.019	-0.019	-0.02	-0.019	-0.019	-0.018	-0.018	-0.018	-0.018	-0.014	-0.015	-0.012	-0.019	-0.019	-0.025	-0.025	-0.022	-0.022	-0.022	-0.022	-0.022	-0.022	-0.024	-0.022	-0.025	-0.027	-0.027	-0.027
YIL093C	-0.005	-0.004	-0.004	0.001	0.001	-0.004	0.016	0.014	0	-0.004	0.004	0.007	0.007	0.009	0.001	0.003	-0.011	-0.013	-0.009	0.004	0.004	0.004	0.01	0.007	0.007	0.007	0.011	0.011	0.017	0.007	0.012	0.016	0.011	0.012	-0.004	-0.004	-0.008	-0.007	-0.005	-0.004	-0.004	-0.003	-0.006	-0.006	-0.001	-0.001	-0.001	-0.004	-0.004
YDR082W	1.078	1.078	1.054	1.071	1.089	1.081	1.091	1.119	1.079	1.089	1.136	1.135	1.137	1.149	1.152	1.173	1.169	1.169	1.178	1.15	1.153	1.221	1.226	1.17	1.202	1.202	1.202	1.202	1.204	1.204	1.2	1.234	1.236	1.234	1.222	1.247	1.257	1.14	1.141	1.141	1.141	1.111	1.14	1.133	1.053	1.053	1.056	1.018	1.019
YOL018C	-0.053	-0.062	-0.061	-0.075	-0.078	-0.071	-0.07	-0.069	-0.059	-0.068	-0.064	-0.037	-0.037	-0.03	-0.035	-0.043	-0.045	-0.032	-0.032	-0.027	-0.027	-0.023	-0.029	-0.025	-0.025	-0.026	-0.017	-0.017	0.003	0.038	0.067	0.031	0.031	0.031	0.026	0.045	0.032	0.024	0.015	0.045	0.059	0.064	0.086	0.077	0.077	0.069	0.069	0.118	0.126
YDR226W	0.045	0.047	0.055	0.053	0.053	0.053	0.052	0.049	0.049	0.049	0.067	0.065	0.072	0.073	0.074	0.073	0.07	0.07	0.064	0.064	0.064	0.069	0.069	0.065	0.077	0.096	0.086	0.092	0.092	0.092	0.092	0.094	0.107	0.125	0.124	0.124	0.136	0.139	0.138	0.16	0.167	0.184	0.192	0.19	0.189	0.218	0.208	0.115	0.161
YGR021W	0.152	0.152	0.158	0.158	0.158	0.161	0.163	0.165	0.164	0.168	0.168	0.167	0.168	0.168	0.165	0.167	0.163	0.163	0.162	0.162	0.162	0.162	0.16	0.161	0.155	0.146	0.146	0.147	0.151	0.151	0.14	0.133	0.132	0.132	0.138	0.138	0.138	0.133	0.133	0.122	0.118	0.118	0.118	0.118	0.123	0.126	0.126	0.13	0.13
YHR019C	0.576	0.548	0.54	0.542	0.54	0.531	0.531	0.555	0.562	0.586	0.586	0.586	0.586	0.586	0.576	0.578	0.581	0.576	0.575	0.575	0.575	0.593	0.585	0.581	0.584	0.583	0.591	0.584	0.573	0.569	0.559	0.548	0.538	0.537	0.537	0.544	0.543	0.635	0.629	0.628	0.66	0.672	0.755	0.738	0.704	0.695	0.682	0.717	0.713
YNL026W	-0.019	-0.021	-0.023	-0.021	-0.005	-0.015	-0.015	-0.015	-0.01	0	0.01	0.006	0.007	0.028	0.023	0.023	0.023	0.023	0.021	0.025	0.024	0.024	0.022	0.018	0.021	0.021	0.023	0.021	0.019	0.014	0.016	0.016	0.018	0.017	0.018	0.018	0.012	0.013	0.007	0.02	0.015	0.015	0.015	0.017	0.019	0.019	0.017	0.012	0.013
YHL030W	0	0	0	0	0	0	0	0	0	-0.223	-0.248	-0.282	-0.156	-0.18	-0.226	-0.199	-0.206	-0.206	-0.206	-0.206	-0.216	-0.23	-0.23	-0.23	-0.224	-0.171	-0.162	-0.155	-0.159	-0.173	-0.179	-0.179	-0.179	-0.185	-0.175	-0.163	-0.163	-0.188	-0.177	-0.174	-0.174	-0.204	-0.204	-0.204	-0.204	-0.213	-0.203	-0.201	-0.217
YMR304W	0.167	0.167	0.173	0.178	0.171	0.164	0.164	0.164	0.175	0.173	0.165	0.165	0.167	0.166	0.166	0.167	0.168	0.184	0.191	0.19	0.19	0.19	0.186	0.186	0.186	0.183	0.184	0.187	0.187	0.187	0.189	0.189	0.186	0.188	0.186	0.191	0.188	0.186	0.178	0.178	0.178	0.193	0.203	0.211	0.232	0.231	0.231	0.225	0.223
YBL026W	0.082	0.082	0.091	0.093	0.093	0.096	0.096	0.099	0.095	0.097	0.097	0.097	0.103	0.118	0.118	0.107	0.107	0.137	0.139	0.134	0.131	0.121	0.116	0.114	0.119	0.12	0.129	0.123	0.111	0.115	0.118	0.115	0.115	0.111	0.111	0.1	0.091	0.105	0.105	0.105	0.105	0.1	0.073	0.027	0.044	0.029	0.032	0.03	0.03
YAL009W	0.03	0.03	0.03	0.027	0.027	0.027	0.027	0.023	0.027	0.027	0.035	0.047	0.052	0.055	0.091	0.119	0.119	0.119	0.119	0.117	0.093	0.041	0.046	0.038	-0.008	-0.002	0.005	-0.015	-0.019	-0.001	0.008	0.014	0.036	0.044	0.048	0.048	0.048	0.048	0.045	0.059	0.054	0.039	0.033	0.012	0.005	0.008	0.013	0.006	0.006
YHR177W	-0.126	-0.126	-0.114	-0.12	-0.107	-0.107	-0.111	-0.111	-0.122	-0.154	-0.159	-0.159	-0.159	-0.159	-0.16	-0.181	-0.18	-0.181	-0.173	-0.172	-0.172	-0.172	-0.172	-0.164	-0.164	-0.163	-0.158	-0.178	-0.178	-0.178	-0.173	-0.173	-0.173	-0.173	-0.173	-0.166	-0.164	-0.166	-0.184	-0.185	-0.161	-0.161	-0.161	-0.159	-0.17	-0.17	-0.17	-0.179	-0.184
YGL116W	0.102	0.097	0.095	0.09	0.09	0.092	0.094	0.099	0.108	0.108	0.108	0.114	0.114	0.115	0.115	0.113	0.112	0.112	0.115	0.115	0.111	0.111	0.113	0.111	0.111	0.117	0.115	0.115	0.115	0.118	0.119	0.117	0.122	0.122	0.125	0.125	0.125	0.126	0.126	0.126	0.132	0.126	0.126	0.126	0.126	0.129	0.131	0.132	0.132
YGL018C	0.067	0.072	0.077	0.083	0.083	0.071	0.017	0.062	-0.01	-0.01	-0.018	0.003	-0.011	-0.007	-0.009	0.001	-0.003	-0.012	0.021	0.041	0.049	0.049	0.046	0.042	0.033	0.041	0.05	0.059	0.059	0.065	0.065	0.065	0.072	0.072	0.074	0.079	0.079	0.082	0.09	0.088	0.109	0.118	0.126	0.129	0.129	0.143	0.127	0.122	0.119
YMR072W	0.224	0.231	0.239	0.239	0.239	0.239	0.23	0.227	0.228	0.228	0.228	0.234	0.24	0.241	0.241	0.245	0.245	0.246	0.246	0.246	0.246	0.246	0.246	0.248	0.248	0.248	0.248	0.248	0.248	0.248	0.253	0.253	0.253	0.253	0.261	0.262	0.262	0.266	0.265	0.265	0.259	0.259	0.247	0.248	0.248	0.248	0.248	0.248	0.243
YGR109C	-0.053	-0.053	-0.055	-0.055	-0.055	-0.086	-0.086	-0.086	-0.086	-0.086	-0.086	-0.086	-0.086	-0.087	-0.077	-0.066	-0.066	-0.066	-0.066	-0.066	-0.075	-0.073	-0.068	-0.053	-0.051	-0.051	-0.053	-0.053	-0.053	-0.053	-0.054	-0.048	-0.047	-0.048	-0.036	-0.04	-0.04	-0.043	-0.043	-0.044	-0.059	-0.062	-0.062	-0.062	-0.063	-0.065	-0.056	-0.056	-0.056
YDR372C	0.237	0.235	0.242	0.242	0.242	0.241	0.241	0.244	0.246	0.245	0.246	0.246	0.247	0.247	0.247	0.247	0.247	0.245	0.245	0.245	0.245	0.245	0.245	0.245	0.245	0.246	0.246	0.246	0.246	0.244	0.244	0.244	0.25	0.25	0.248	0.248	0.248	0.242	0.241	0.237	0.23	0.222	0.221	0.218	0.222	0.223	0.223	0.222	0.225
YDR242W	0.051	0.054	0.054	0.054	0.051	0.055	0.055	0.055	0.065	0.082	0.087	0.096	0.094	0.096	0.094	0.094	0.098	0.095	0.097	0.097	0.102	0.104	0.098	0.102	0.104	0.107	0.104	0.107	0.124	0.126	0.131	0.133	0.137	0.138	0.138	0.138	0.135	0.135	0.136	0.138	0.133	0.14	0.14	0.142	0.155	0.16	0.151	0.151	0.151
YDR045C	-0.017	-0.016	-0.015	-0.015	-0.009	-0.007	-0.007	-0.007	-0.007	-0.01	-0.005	-0.007	-0.01	-0.008	-0.005	-0.003	-0.003	-0.003	-0.003	-0.002	-0.002	-0.003	-0.003	-0.003	-0.002	-0.002	-0.002	-0.005	-0.005	-0.005	-0.005	-0.005	-0.005	-0.005	-0.005	-0.005	-0.004	-0.005	-0.005	-0.004	-0.004	-0.004	-0.002	-0.002	-0.002	-0.003	-0.004	0	0.001
YPL003W	0.088	0.09	0.086	0.086	0.087	0.087	0.087	0.087	0.087	0.085	0.071	0.075	0.074	0.074	0.074	0.074	0.074	0.072	0.071	0.07	0.072	0.072	0.072	0.069	0.067	0.067	0.068	0.068	0.069	0.069	0.067	0.07	0.084	0.086	0.095	0.095	0.095	0.095	0.095	0.097	0.105	0.096	0.098	0.098	0.098	0.1	0.097	0.098	0.103
YMR190C	0.012	0.012	0.011	0.009	0.005	-0.001	-0.001	-0.001	-0.002	-0.002	0.001	-0.009	-0.009	-0.009	-0.01	-0.01	-0.012	-0.012	-0.015	-0.016	-0.016	-0.022	-0.01	-0.01	-0.011	-0.011	-0.019	-0.021	-0.021	-0.021	-0.021	-0.02	-0.024	-0.01	-0.011	-0.009	-0.009	-0.011	-0.011	-0.011	-0.011	-0.011	-0.011	-0.012	-0.012	-0.012	-0.012	-0.013	-0.014
YOL077C	0.543	0.554	0.565	0.565	0.565	0.565	0.565	0.565	0.565	0.565	0.563	0.562	0.562	0.559	0.559	0.558	0.553	0.546	0.528	0.521	0.549	0.551	0.541	0.541	0.541	0.538	0.51	0.52	0.529	0.519	0.523	0.517	0.547	0.546	0.546	0.541	0.564	0.564	0.563	0.563	0.563	0.563	0.566	0.56	0.578	0.603	0.61	0.61	0.61
YLR396C	-0.028	-0.026	-0.026	-0.027	-0.027	-0.029	-0.032	-0.039	-0.039	-0.039	-0.035	-0.035	-0.034	-0.034	-0.035	-0.03	-0.036	-0.034	-0.034	-0.037	-0.038	-0.04	-0.04	-0.045	-0.041	-0.041	-0.039	-0.039	-0.039	-0.039	-0.039	-0.038	-0.041	-0.046	-0.046	-0.046	-0.046	-0.049	-0.049	-0.048	-0.051	-0.047	-0.047	-0.047	-0.048	-0.044	-0.044	-0.043	-0.043
YKL174C	0.199	0.198	0.203	0.206	0.202	0.211	0.232	0.232	0.223	0.22	0.226	0.235	0.213	0.217	0.217	0.217	0.217	0.246	0.241	0.244	0.246	0.234	0.241	0.238	0.231	0.218	0.22	0.218	0.218	0.218	0.223	0.223	0.218	0.224	0.225	0.218	0.215	0.215	0.22	0.218	0.223	0.23	0.243	0.243	0.232	0.232	0.232	0.232	0.232
YOR261C	0.214	0.23	0.236	0.252	0.258	0.258	0.257	0.251	0.251	0.251	0.252	0.252	0.268	0.268	0.266	0.268	0.273	0.266	0.268	0.261	0.261	0.261	0.265	0.268	0.268	0.266	0.262	0.278	0.278	0.277	0.278	0.276	0.279	0.272	0.274	0.276	0.274	0.266	0.259	0.25	0.245	0.241	0.241	0.241	0.241	0.239	0.239	0.251	0.245
YPL063W	0.233	0.221	0.221	0.215	0.225	0.233	0.19	0.179	0.178	0.179	0.179	0.179	0.178	0.181	0.178	0.176	0.173	0.181	0.185	0.182	0.187	0.187	0.184	0.183	0.188	0.19	0.188	0.188	0.188	0.188	0.182	0.182	0.184	0.183	0.183	0.183	0.183	0.183	0.179	0.179	0.179	0.182	0.183	0.186	0.186	0.184	0.184	0.184	0.184
YDL121C	0.195	0.198	0.197	0.208	0.224	0.224	0.224	0.218	0.21	0.213	0.213	0.2	0.199	0.2	0.203	0.209	0.209	0.21	0.191	0.19	0.19	0.195	0.192	0.186	0.186	0.197	0.194	0.201	0.199	0.21	0.212	0.212	0.208	0.208	0.208	0.218	0.221	0.221	0.217	0.217	0.22	0.22	0.218	0.218	0.218	0.218	0.218	0.223	0.222
YPL037C	0.047	0.059	0.046	0.057	0.073	0.076	0.076	0.076	0.076	0.093	0.093	0.093	0.093	0.093	0.101	0.104	0.104	0.115	0.115	0.2	0.194	0.194	0.19	0.084	0.106	-0.061	-0.015	0.024	0	0	0	0	0	0	0	0	0	0	0	0	0	0	0	0	0	-0.212	-0.224	-0.334	-0.274
YNL147W	-0.368	-0.358	-0.362	-0.362	-0.362	-0.373	-0.373	-0.37	-0.375	-0.398	-0.398	-0.406	-0.378	-0.353	-0.33	-0.33	-0.327	-0.327	-0.326	-0.326	-0.324	-0.321	-0.327	-0.327	-0.324	-0.323	-0.317	-0.312	-0.32	-0.332	-0.337	-0.337	-0.337	-0.337	-0.337	-0.337	-0.331	-0.331	-0.331	-0.334	-0.334	-0.334	-0.334	-0.334	-0.334	-0.334	-0.334	-0.333	-0.334
YAL034W-A	-0.018	-0.017	-0.016	-0.016	-0.017	-0.016	-0.016	-0.018	-0.016	-0.014	-0.014	-0.014	-0.014	-0.014	-0.015	-0.015	-0.014	-0.014	-0.014	-0.013	-0.01	-0.011	-0.02	-0.019	-0.02	-0.028	-0.028	-0.027	-0.025	-0.023	-0.022	-0.021	-0.022	-0.026	-0.026	-0.026	-0.026	-0.026	-0.027	-0.027	-0.029	-0.029	-0.03	-0.037	-0.037	-0.037	-0.037	-0.038	-0.037
YLR247C	0.356	0.325	0.328	0.33	0.339	0.332	0.333	0.33	0.337	0.306	0.306	0.314	0.311	0.31	0.31	0.311	0.275	0.272	0.272	0.272	0.272	0.272	0.272	0.274	0.274	0.274	0.276	0.276	0.267	0.267	0.267	0.261	0.261	0.261	0.254	0.254	0.254	0.254	0.254	0.254	0.257	0.253	0.255	0.253	0.253	0.236	0.235	0.229	0.229
YOL054W	0.091	0.076	0.078	0.049	0.049	0.081	0.194	0.207	0.229	0.232	0.273	0.273	0.282	0.304	0.331	0.341	0.345	0.328	0.331	0.319	0.344	0.344	0.36	0.355	0.355	0.366	0.366	0.452	0.423	0.446	0.45	0.486	0.487	0.501	0.501	0.516	0.513	0.513	0.519	0.474	0.53	0.526	0.526	0.52	0.52	0.52	0.527	0.544	0.576
YGR060W	0	0	0	0	0	0	0	0	0	0	0	0	0	0	0	0	0	0	0	0	0	0	0	0	0	0	-0.003	-0.003	-0.003	-0.003	-0.003	-0.003	-0.003	-0.003	-0.003	-0.003	-0.003	-0.003	-0.003	-0.003	-0.003	-0.003	-0.003	-0.003	-0.003	-0.003	-0.003	-0.003	-0.003
YEL054C	-0.054	-0.054	-0.054	-0.067	-0.063	-0.049	-0.055	-0.055	-0.055	-0.065	-0.065	-0.063	-0.063	-0.062	-0.062	-0.064	-0.064	-0.064	-0.063	-0.063	-0.063	-0.063	-0.059	-0.077	-0.059	-0.081	-0.074	-0.074	-0.071	-0.07	-0.07	-0.069	-0.075	-0.075	-0.069	-0.069	-0.069	-0.069	-0.069	-0.069	-0.069	-0.07	-0.069	-0.069	-0.072	-0.071	-0.068	-0.081	-0.081
YPL150W	1.612	1.699	1.998	1.995	1.995	1.99	1.739	1.702	1.69	2.074	2.141	2.141	2.271	2.271	2.325	2.325	2.325	2.215	2.243	2.246	2.26	2.418	2.418	2.418	2.441	2.428	2.42	2.426	2.447	2.447	2.364	2.371	2.378	2.536	2.533	2.628	2.845	2.852	2.594	2.604	2.739	2.884	2.883	2.893	2.912	2.912	2.912	2.912	2.906
YER101C	0	0	0	0	0	0	0	0	0	0	0	0	0	0	0	0	0	0	0	0	0	0	0	0	0	0	0	0	0	0	0	0	0	0	0.384	0.538	0.538	0.538	0.538	0.566	0.358	0.358	0.405	0.46	0.46	0.457	0.497	0.492	0.492
YFL023W	0.161	0.161	0.156	0.141	0.129	0.119	0.102	0.108	0.108	0.127	0.167	0.131	0.131	0.143	0.143	0.143	0.15	0.15	0.15	0.15	0.153	0.159	0.158	0.161	0.163	0.155	0.146	0.108	0.126	0.126	0.125	0.119	0.119	0.119	0.118	0.118	0.111	0.111	0.122	0.119	0.121	0.123	0.12	0.12	0.12	0.12	0.12	0.12	0.117
YJR090C	0	0	0	0.001	0	0	0.001	0	0	0.001	0.001	0.001	0.002	0.002	0.002	0.002	0.001	0.001	-0.001	0	-0.001	0	0	0	0	0	0	0	0	0.001	0.001	0.001	0.001	0.001	0.001	0.001	0.001	0.001	0.001	0.002	0.002	0.002	0.002	0.002	0.002	0.002	0.002	0.003	0.003
YNL244C	2.369	2.355	2.355	2.351	2.351	2.331	2.331	2.334	2.494	2.483	2.577	2.552	2.548	2.548	2.496	2.419	2.385	2.385	2.385	2.385	2.274	2.274	2.21	2.266	2.244	2.26	2.235	2.235	2.547	2.16	2.334	2.278	2.244	2.174	2.174	2.182	2.182	2.016	1.927	2.264	0	0	0	0	0	0	0	0	0
YGL039W	-0.051	-0.024	-0.035	-0.035	-0.018	-0.018	-0.018	-0.018	-0.018	-0.018	-0.018	-0.005	-0.026	-0.026	-0.026	-0.023	-0.023	-0.005	-0.039	-0.002	0.02	0.02	0.02	0.02	0.02	0.017	0.044	0.055	0.092	0.092	0.092	0.083	0.091	0.081	0.081	0.078	0.099	0.096	0.072	0.068	0.064	0.027	0.04	0.04	0.063	0.069	0.064	0.05	0.059
YJL107C	-0.28	-0.277	-0.278	-0.283	-0.278	-0.292	-0.292	-0.289	-0.289	-0.275	-0.284	-0.28	-0.28	-0.274	-0.274	-0.265	-0.275	-0.28	-0.292	-0.292	-0.295	-0.291	-0.281	-0.281	-0.28	-0.28	-0.254	-0.243	-0.243	-0.24	-0.24	-0.24	-0.243	-0.23	-0.232	-0.244	-0.246	-0.246	-0.242	-0.24	-0.232	-0.252	-0.254	-0.254	-0.254	-0.251	-0.263	-0.247	-0.249
YGL020C	0.068	0.113	0.112	0.107	0.114	0.115	0.139	0.139	0.146	0.151	0.159	0.143	0.143	0.143	0.142	0.171	0.208	0.179	0.174	0.167	0.167	0.23	0.242	0.301	0.306	0.307	0.297	0.296	0.284	0.289	0.302	0.302	0.318	0.333	0.326	0.326	0.326	0.326	0.326	0.337	0.335	0.356	0.366	0.371	0.368	0.369	0.368	0.382	0.382
YDL133C-A	0.358	0.367	0.367	0.386	0.448	0.448	0.456	0.461	0.461	0.465	0.465	0.411	0.416	0.431	0.431	0.396	0.383	0.383	0.393	0.393	0.42	0.425	0.425	0.349	0.407	0.416	0	0	0	0	0	0	0	0	0	0	0	0	0	0	0	0	0	0	0	0	0	0	0
YDR439W	0.013	0.013	0.013	0.014	0.02	0.012	0.013	0.011	0.003	-0.005	-0.019	-0.017	-0.017	-0.017	-0.014	0.001	-0.004	-0.006	0.007	0.052	0.052	0.053	0.049	0.048	0.048	0.047	0.059	0.058	0.067	0.07	0.055	0.044	0.041	0.041	0.033	0.029	0.025	0.037	0.035	0.035	0.035	0.027	0.025	0.023	0.023	0.026	0.029	0.041	0.042
YBR070C	-0.036	-0.037	-0.037	-0.039	-0.038	-0.038	-0.041	-0.04	-0.04	-0.04	-0.039	-0.039	-0.04	-0.035	-0.037	-0.038	-0.038	-0.039	-0.035	-0.035	-0.036	-0.035	-0.035	-0.035	-0.035	-0.035	-0.033	-0.03	-0.029	-0.03	-0.03	-0.028	-0.028	-0.028	-0.028	-0.028	-0.028	-0.028	-0.028	-0.028	-0.028	-0.027	-0.025	-0.024	-0.024	-0.024	-0.021	-0.019	-0.022
YGR200C	0.065	0.053	0.082	0.086	0.061	0.061	0.056	0.052	0.048	0.051	0.059	0.064	0.057	0.055	0.055	0.058	0.058	0.053	0.051	0.047	0.053	0.051	0.064	0.066	0.065	0.074	0.062	0.065	0.068	0.068	0.066	0.073	0.067	0.063	0.065	0.07	0.059	0.059	0.059	0.072	0.085	0.071	0.072	0.067	0.067	0.07	0.055	0.061	0.06
YEL015W	0.048	0.042	0.034	0.04	0.04	0.046	0.055	0.068	0.084	0.079	0.083	0.08	0.08	0.082	0.082	0.085	0.085	0.085	0.083	0.084	0.08	0.095	0.095	0.092	0.092	0.092	0.094	0.089	0.089	0.087	0.087	0.087	0.09	0.087	0.081	0.084	0.079	0.079	0.079	0.079	0.079	0.08	0.074	0.078	0.081	0.081	0.08	0.079	0.079
YGL255W	-0.15	-0.143	-0.143	-0.153	-0.153	-0.148	-0.155	-0.16	-0.13	-0.123	-0.123	-0.123	-0.115	-0.098	-0.097	-0.089	-0.09	-0.077	-0.07	-0.064	-0.079	-0.076	-0.076	-0.082	-0.082	-0.073	-0.076	-0.092	-0.091	-0.092	-0.096	-0.096	-0.096	-0.096	-0.09	-0.094	-0.086	-0.083	-0.083	-0.079	-0.078	-0.047	-0.042	-0.047	-0.048	-0.053	-0.054	-0.054	-0.055
YOR315W	0	0	0	0	0	0	0	0	0	0	0	0	0	0	0	0	0	0	0	0	0	0	0	0	0	0	0	0	0	0	0	0	0	0	0	0	0	0	0	0	0	0	0	0	0	0	0	0	0
YNL188W	0.031	0.015	0.011	0.011	0.011	0.013	0.014	0.015	0.015	0.015	0.017	0.018	0.018	0.017	0.017	0.016	0.014	0.015	0.013	0.015	0.016	0.017	0.012	0.011	0.011	0.011	0.011	0.01	0.01	0.01	0.009	0.008	0.01	0.01	0.008	0.008	0.008	0.005	0.006	0.005	0.004	0.003	0.002	-0.001	-0.001	-0.001	-0.001	-0.001	-0.001
YBR111W-A	0.072	0.074	0.07	0.075	0.075	0.071	0.074	0.075	0.075	0.075	0.077	0.075	0.072	0.073	0.071	0.079	0.087	0.081	0.079	0.074	0.073	0.073	0.074	0.074	0.074	0.074	0.074	0.072	0.069	0.062	0.06	0.063	0.063	0.06	0.059	0.074	0.072	0.074	0.072	0.073	0.068	0.062	0.066	0.069	0.069	0.07	0.069	0.08	0.084
YLR459W	0	0	0	0	0	0	-0.118	-0.093	-0.105	-0.105	-0.086	-0.076	-0.076	-0.076	-0.076	-0.076	-0.076	-0.081	-0.081	-0.081	-0.089	-0.097	-0.097	-0.054	-0.059	-0.061	-0.061	-0.053	-0.053	-0.05	-0.05	-0.043	-0.043	-0.051	-0.051	-0.051	-0.051	-0.051	-0.051	-0.063	-0.063	-0.06	-0.094	-0.111	-0.111	-0.12	-0.105	-0.107	-0.116
YNL088W	0.081	0.081	0.076	0.076	0.083	0.087	0.088	0.086	0.086	0.09	0.101	0.083	0.083	0.073	0.069	0.07	0.074	0.074	0.069	0.062	0.061	0.054	0.054	0.054	0.056	0.056	0.056	0.049	0.045	0.045	0.052	0.052	0.05	0.05	0.052	0.052	0.045	0.048	0.049	0.049	0.045	0.046	0.043	0.043	0.036	0.036	0.036	0.041	0.041
YBR009C	0.014	0.014	0.014	0.014	0.014	0.014	0.014	0.018	0.021	0	0	0	0	0	0	0	0	0	0	0	0	0	0	0	0	0	0	0	0	0	0	0	0	0	0	0	0	0	0	0	0	0	0	0	0	0	0	0	0
YBR094W	-0.05	-0.067	-0.067	-0.061	-0.061	-0.06	-0.06	-0.066	-0.064	-0.064	-0.064	-0.061	-0.055	-0.057	-0.063	-0.066	-0.066	-0.066	-0.066	-0.066	-0.066	-0.053	-0.048	-0.055	-0.087	-0.087	-0.094	-0.094	-0.102	-0.101	-0.094	-0.094	-0.094	-0.087	-0.083	-0.084	-0.081	-0.07	-0.07	-0.07	-0.072	-0.07	-0.073	-0.077	-0.079	-0.079	-0.075	-0.075	-0.072
YGR031W	0.117	0.094	0.093	0.095	0.097	0.094	0.089	0.091	0.095	0.104	0.104	0.107	0.107	0.107	0.108	0.105	0.105	0.107	0.114	0.114	0.113	0.118	0.12	0.12	0.118	0.119	0.119	0.128	0.124	0.124	0.122	0.122	0.123	0.128	0.128	0.134	0.134	0.134	0.134	0.134	0.137	0.135	0.135	0.135	0.137	0.137	0.141	0.14	0.133
YPL104W	1.263	1.228	1.252	1.252	1.098	1.098	1.107	1.107	1.111	1.111	1.117	1.123	1.174	1.136	1.136	1.136	1.106	1.108	1.087	1.09	1.117	1.129	1.138	1.13	1.13	1.13	1.129	1.129	1.142	1.139	1.139	1.131	1.128	1.128	1.128	1.104	1.096	1.069	1.069	1.069	1.069	1.067	1.067	1.059	1.06	1.06	1.06	1.06	1.057
YLR219W	0.023	0.033	0.018	0.016	0.001	0.002	0.003	-0.005	-0.003	0.027	0.043	0.04	0.04	0.04	0.04	0.039	0.039	0.06	0.062	0.072	0.071	0.053	0.058	0.083	0.067	0.056	0.054	0.048	0.042	0.054	0.058	0.058	0.068	0.083	0.078	0.079	0.081	0.076	0.072	0.074	0.075	0.089	0.096	0.092	0.105	0.105	0.107	0.105	0.112
YCL057W	1.21	1.206	1.206	1.206	1.206	1.196	1.201	1.194	1.194	1.191	1.193	1.193	1.172	1.16	1.149	1.147	1.147	1.147	1.147	1.145	1.14	1.138	1.132	1.133	1.154	1.125	1.161	1.125	1.228	1.22	1.217	1.216	1.219	1.219	1.219	1.219	1.219	1.22	1.21	1.202	1.202	1.2	1.2	1.2	1.198	1.161	1.16	1.296	1.4
YLR406C	0	0	0	0	0	0	0	0	0	0	0	0	0	0	0	0	0	0	0	0	0	0	0	0	0	0	0	0	0	0	0	0	0	0	0	0	0	0	0	0	0	0	0	0	0	0	0	0	0
YJR077C	-0.205	-0.159	-0.128	-0.113	-0.114	-0.119	-0.112	-0.112	-0.112	-0.11	-0.11	-0.106	-0.105	-0.105	-0.105	-0.105	-0.106	-0.105	-0.105	-0.108	-0.108	-0.108	-0.108	-0.11	-0.111	-0.129	-0.133	-0.132	-0.132	-0.132	-0.13	-0.129	-0.13	-0.13	-0.129	-0.127	-0.129	-0.124	-0.124	-0.124	-0.124	-0.124	-0.128	-0.133	-0.132	-0.134	-0.135	-0.134	-0.134
YDR067C	0.197	0.205	0.208	0.208	0.182	0.175	0.173	0.173	0.173	0.168	0.14	0.139	0.137	0.161	0.159	0.162	0.163	0.171	0.173	0.164	0.164	0.164	0.164	0.166	0.164	0.164	0.161	0.157	0.157	0.161	0.169	0.169	0.169	0.159	0.159	0.159	0.159	0.165	0.159	0.156	0.158	0.147	0.142	0.147	0.147	0.144	0.144	0.145	0.15
YDR500C	-0.158	-0.162	-0.159	-0.161	-0.161	-0.157	-0.166	-0.167	-0.165	-0.174	-0.174	-0.174	-0.181	-0.181	-0.187	-0.168	-0.179	-0.179	-0.186	-0.185	-0.185	-0.185	-0.189	-0.182	-0.194	-0.193	-0.198	-0.198	-0.202	-0.196	-0.183	-0.172	-0.172	-0.171	-0.178	-0.173	-0.156	-0.174	-0.173	-0.173	-0.175	-0.161	-0.175	-0.178	-0.182	-0.182	-0.182	-0.182	-0.182
YDR127W	-0.075	-0.085	-0.067	-0.07	-0.07	-0.067	-0.066	-0.064	-0.064	-0.061	-0.061	-0.056	-0.061	-0.064	-0.064	-0.064	-0.064	-0.079	-0.079	-0.079	-0.09	-0.076	-0.064	-0.069	-0.063	-0.063	-0.06	-0.06	-0.066	-0.066	-0.064	-0.061	-0.06	-0.057	-0.049	-0.052	-0.052	-0.049	-0.049	-0.058	-0.052	-0.051	-0.051	-0.046	-0.048	-0.054	-0.053	-0.053	-0.053
YMR022W	0.123	0.126	0.122	0.105	0.105	0.105	0.105	0.105	0.1	0.098	0.095	0.098	0.098	0.091	0.087	0.089	0.092	0.092	0.088	0.089	0.089	0.089	0.089	0.089	0.086	0.089	0.089	0.089	0.093	0.094	0.097	0.097	0.097	0.098	0.098	0.098	0.096	0.095	0.094	0.092	0.092	0.092	0.092	0.093	0.091	0.097	0.099	0.104	0.103
YML018C	2.176	2.176	2.186	2.181	2.209	2.218	2.092	2.092	2.092	2.092	2.092	2.239	2.242	2.247	2.247	2.247	2.247	2.247	2.247	2.247	2.247	2.247	2.247	2.245	2.257	2.257	2.257	2.257	2.257	2.257	2.257	2.239	2.239	2.239	2.24	2.233	2.224	2.227	2.227	2.207	2.207	2.19	2.121	2.118	2.118	2.121	2.109	2.109	2.121
YLR419W	0.211	0.21	0.21	0.21	0.205	0.199	0.21	0.197	0.202	0.199	0.199	0.203	0.203	0.216	0.214	0.214	0.219	0.205	0.202	0.198	0.205	0.205	0.205	0.207	0.211	0.214	0.214	0.214	0.217	0.219	0.218	0.221	0.221	0.221	0.216	0.219	0.219	0.22	0.225	0.225	0.225	0.225	0.225	0.225	0.225	0.227	0.22	0.22	0.223
YMR167W	0.202	0.203	0.21	0.231	0.242	0.242	0.236	0.259	0.27	0.292	0.295	0.326	0.323	0.323	0.32	0.32	0.321	0.306	0.345	0.337	0.336	0.342	0.349	0.341	0.315	0.346	0.33	0.33	0.33	0.33	0.363	0.351	0.378	0.378	0.363	0.406	0.416	0.42	0.407	0.414	0.422	0.423	0.423	0.431	0.42	0.417	0.422	0.427	0.416
YKL180W	-0.015	-0.014	-0.016	-0.015	-0.015	-0.015	-0.016	-0.015	-0.017	-0.012	-0.012	-0.012	-0.012	-0.012	-0.012	-0.01	-0.01	-0.007	-0.001	0.006	0.004	0.002	0.002	0.001	0.001	0.001	0.001	0.001	0	0.001	0.001	0.001	-0.002	-0.004	-0.014	-0.016	-0.015	-0.015	-0.016	-0.011	-0.011	-0.011	-0.022	-0.023	-0.016	-0.024	-0.023	-0.018	-0.018
YIL111W	-0.012	-0.006	-0.021	-0.035	-0.034	-0.034	-0.034	-0.035	-0.044	-0.049	-0.045	-0.047	-0.051	-0.058	-0.058	-0.058	-0.058	-0.058	-0.058	-0.058	-0.063	-0.052	-0.056	-0.056	-0.056	-0.056	-0.061	-0.077	-0.083	-0.083	-0.082	-0.079	-0.081	-0.075	-0.067	-0.06	-0.063	-0.06	-0.063	-0.05	-0.042	-0.04	-0.041	-0.041	-0.038	-0.038	-0.041	-0.02	-0.009
YHR102W	2.355	2.763	2.755	2.761	2.761	2.785	2.847	2.877	2.922	3.913	3.953	3.939	3.976	4.446	5.735	5.07	5.274	4.867	4.622	4.665	4.725	4.745	4.765	4.76	4.756	4.756	4.729	4.762	4.077	4.049	4.025	3.84	3.894	3.927	4.005	4.024	4.087	4.087	4.112	4.107	4.107	4.119	4.27	4.271	4.265	4.288	4.279	4.275	4.275
YDL128W	-0.045	-0.043	-0.045	-0.045	-0.045	-0.045	-0.05	-0.046	-0.043	-0.045	-0.044	-0.048	-0.048	-0.049	-0.049	-0.049	-0.049	-0.052	-0.048	-0.049	-0.068	-0.058	-0.061	-0.061	-0.061	-0.069	-0.069	-0.069	-0.079	-0.079	-0.075	-0.079	-0.077	-0.077	-0.08	-0.079	-0.079	-0.082	-0.082	-0.093	-0.097	-0.095	-0.095	-0.095	-0.095	-0.095	-0.086	-0.086	-0.086
YLR043C	0.115	0.115	0.115	0.115	0.114	0.116	0.114	0.117	0.113	0.11	0.11	0.109	0.11	0.111	0.112	0.112	0.112	0.112	0.111	0.11	0.102	0.101	0.102	0.106	0.108	0.108	0.108	0.107	0.106	0.104	0.103	0.106	0.107	0.106	0.106	0.105	0.104	0.102	0.102	0.102	0.1	0.1	0.099	0.099	0.101	0.101	0.102	0.102	0.1
YER023W	0.064	0.052	0.052	0.059	0.043	0.03	0.011	0.011	0.011	0.006	-0.002	-0.004	-0.004	-0.012	-0.004	-0.004	-0.007	0.019	-0.015	-0.018	-0.008	-0.008	-0.004	-0.004	-0.001	-0.004	-0.004	-0.004	-0.004	-0.004	-0.004	-0.004	0.001	0.001	0.003	0.002	0.002	0.004	0.004	-0.004	-0.004	-0.003	-0.003	-0.002	-0.008	-0.009	-0.009	-0.009	-0.009
YHR129C	-0.061	-0.061	-0.083	-0.088	-0.099	-0.102	-0.013	0.024	0.028	0.046	0.065	0.093	0.102	0.102	0.099	0.088	0.089	0.075	0.077	0.079	0.079	0.079	0.081	0.083	0.078	0.078	0.082	0.079	0.107	0.108	0.102	0.088	0.085	0.076	0.071	0.057	0.057	0.055	0.052	0.054	0.054	0.056	0.065	0.072	0.054	0.068	0.063	0.061	0.061
YDR362C	0.281	0.282	0.282	0.282	0.275	0.206	0.153	0.191	0.188	0.183	0.199	0.205	0.205	0.204	0.2	0.189	0.19	0.186	0.186	0.186	0.183	0.187	0.18	0.184	0.187	0.187	0.187	0.185	0.186	0.178	0.172	0.172	0.172	0.176	0.176	0.179	0.177	0.177	0.18	0.187	0.191	0.189	0.2	0.199	0.202	0.182	0.184	0.182	0.178
YNL111C	0.237	0.241	0.24	0.244	0.24	0.23	0.249	0.249	0.249	0.235	0.214	0.214	0.213	0.21	0.215	0.243	0.239	0.246	0.256	0.255	0.255	0.311	0.32	0.329	0.32	0.328	0.332	0.331	0.299	0.306	0.306	0.316	0.314	0.352	0.491	0.502	0.551	0.542	0.52	0.549	0.563	0.531	0.531	0.502	0.875	0.91	1.16	1.125	1.212
YJR003C	0.032	0.033	0.031	0.031	0.028	0.028	0.029	0.028	0.028	0.03	0.029	0.029	0.028	0.028	0.028	0.027	0.026	0.026	0.039	0.04	0.042	0.045	0.048	0.048	0.048	0.048	0.046	0.039	0.036	0.036	0.04	0.04	0.039	0.039	0.04	0.044	0.049	0.057	0.059	0.059	0.059	0.047	0.042	0.041	0.033	0.028	0.033	0.034	0.036
YEL027W	0.006	0.004	0.018	0.014	0.011	0.011	-0.015	-0.025	-0.026	-0.023	-0.023	-0.021	-0.019	-0.021	-0.021	-0.019	-0.019	-0.019	-0.017	-0.017	-0.017	-0.026	-0.036	-0.034	-0.034	-0.036	-0.036	-0.036	-0.036	-0.034	-0.035	-0.028	-0.014	-0.014	-0.014	-0.009	-0.007	-0.007	-0.007	-0.007	-0.007	-0.005	-0.005	-0.005	-0.002	-0.002	-0.002	0	-0.004
YGL022W	0.394	0.398	0.401	0.396	0.399	0.405	0.413	0.413	0.423	0.429	0.435	0.43	0.425	0.415	0.415	0.415	0.416	0.413	0.41	0.405	0.405	0.405	0.405	0.405	0.404	0.399	0.399	0.398	0.398	0.398	0.398	0.405	0.405	0.429	0.429	0.432	0.432	0.432	0.432	0.429	0.444	0.438	0.438	0.438	0.436	0.436	0.436	0.438	0.436
YMR177W	-0.05	-0.05	-0.05	-0.05	-0.047	-0.043	-0.042	-0.041	-0.043	-0.044	-0.042	-0.042	-0.042	-0.04	-0.04	-0.036	-0.029	-0.025	-0.022	-0.02	-0.019	-0.024	-0.021	-0.027	-0.03	-0.026	-0.024	-0.033	-0.033	-0.034	-0.034	-0.034	-0.027	-0.026	-0.026	-0.028	-0.029	-0.032	-0.032	-0.032	-0.029	-0.029	-0.029	-0.029	-0.027	-0.028	-0.028	-0.026	-0.028
YIL109C	0.891	0.851	0.85	0.839	0.836	0.835	0.831	0.826	0.827	0.814	0.814	0.822	0.895	0.897	0.897	0.894	0.921	0.921	0.923	0.908	0.908	0.905	0.888	0.883	0.887	0.909	0.894	0.862	0.86	0.856	0.885	0.329	0.173	0.182	0.182	0.182	0.225	0.212	0.188	0.164	0.155	-0.023	0.089	0.149	0.148	0.2	0.296	0.262	0.262
YNL233W	-0.118	-0.118	-0.118	-0.117	-0.114	-0.108	-0.109	-0.109	-0.116	-0.106	-0.104	-0.108	-0.108	-0.11	-0.112	-0.111	-0.113	-0.113	-0.113	-0.117	-0.114	-0.114	-0.105	-0.097	-0.097	-0.1	-0.099	-0.098	-0.092	-0.08	-0.08	-0.074	-0.075	-0.075	-0.078	-0.078	-0.078	-0.078	-0.078	-0.075	-0.075	-0.072	-0.061	-0.061	-0.061	-0.061	-0.061	-0.061	-0.067
YJR032W	0.051	0.038	0.032	0.041	0.041	0.055	0.063	0.063	0.059	0.059	0.059	0.048	0.038	0.037	0.058	0.058	0.061	0.061	0.061	0.057	0.059	0.063	0.072	0.07	0.071	0.073	0.07	0.074	0.066	0.058	0.065	0.064	0.069	0.072	0.076	0.075	0.072	0.067	0.067	0.069	0.068	0.068	0.072	0.076	0.076	0.076	0.076	0.078	0.079
YMR244C-A	-0.12	-0.115	-0.115	-0.115	-0.115	-0.114	-0.115	-0.111	-0.113	-0.115	-0.115	-0.11	-0.11	-0.108	-0.108	-0.108	-0.111	-0.113	-0.115	-0.119	-0.118	-0.119	-0.119	-0.115	-0.113	-0.114	-0.115	-0.111	-0.112	-0.113	-0.113	-0.113	-0.113	-0.113	-0.11	-0.11	-0.11	-0.11	-0.11	-0.11	-0.116	-0.115	-0.112	-0.112	-0.115	-0.115	-0.11	-0.109	-0.108
YNL172W	0.024	0.024	0.017	0.013	0.042	0.04	0.04	0.04	0.053	0.103	0.088	0.094	0.116	0.111	0.107	0.112	0.095	0.098	0.09	0.083	0.083	0.086	0.093	0.104	0.104	0.093	0.093	-0.016	-0.037	-0.035	-0.084	-0.08	-0.099	-0.074	-0.049	-0.031	-0.044	-0.044	-0.044	-0.026	-0.028	-0.033	-0.056	-0.136	-0.066	-0.066	-0.075	-0.075	-0.083
YDL063C	0.134	0.135	0.139	0.139	0.139	0.137	0.135	0.135	0.132	0.134	0.134	0.139	0.145	0.145	0.147	0.147	0.146	0.146	0.149	0.143	0.145	0.145	0.144	0.139	0.131	0.127	0.129	0.131	0.134	0.132	0.122	0.123	0.124	0.118	0.121	0.119	0.116	0.112	0.116	0.128	0.131	0.129	0.123	0.123	0.122	0.127	0.127	0.122	0.124
YER035W	0.009	0.004	0.002	-0.003	-0.003	-0.009	-0.017	-0.015	-0.007	-0.007	-0.004	0.041	0.039	0.022	0.027	0.056	0.04	0.019	0.019	0.023	0.016	0.017	0.025	-0.012	-0.006	-0.016	-0.021	-0.027	-0.002	0.015	0.008	0.004	0.004	0.025	0.029	0.051	0.043	0.05	0.048	0.042	0.057	0.064	0.071	0.092	0.098	0.098	0.098	0.098	0.082
YLL006W	0.027	-0.007	0.01	-0.008	-0.007	-0.019	-0.011	-0.045	0.072	0.072	0.072	0.072	0.086	0.086	0.089	0.098	0.116	0.142	0.137	0.156	0.158	0.152	0.157	0.166	0.17	0.145	0.175	0.175	0.163	0.153	0.153	0.159	0.167	0.196	0.188	0.195	0.129	0.129	0.129	0.104	0.111	0.111	0.111	0.111	0.111	0.113	0.125	0.144	0.165
YOR122C	0.122	0.117	0.12	0.123	0.117	0.117	0.12	0.119	0.118	0.124	0.126	0.124	0.127	0.133	0.131	0.138	0.138	0.139	0.142	0.142	0.141	0.139	0.139	0.139	0.143	0.143	0.143	0.143	0.14	0.138	0.137	0.137	0.136	0.139	0.141	0.137	0.148	0.148	0.144	0.139	0.139	0.139	0.143	0.143	0.125	0.128	0.109	0.109	0.119
YMR175W-A	0.058	0.057	0.061	-0.062	-0.062	-0.05	-0.034	-0.023	-0.039	-0.038	-0.006	-0.018	-0.018	-0.018	-0.031	-0.067	-0.066	-0.072	-0.075	-0.06	-0.056	-0.058	-0.043	-0.053	-0.053	-0.055	-0.067	-0.088	-0.046	-0.046	-0.041	-0.046	-0.059	-0.045	-0.042	-0.041	-0.008	-0.008	-0.013	-0.016	-0.012	-0.005	0.014	0.017	0.026	0.027	0.027	0.012	0.003
YGL080W	-0.09	-0.092	-0.091	-0.09	-0.096	-0.08	-0.069	-0.064	-0.064	-0.06	-0.059	-0.069	-0.07	-0.067	-0.063	-0.064	-0.065	-0.063	-0.07	-0.073	-0.074	-0.072	-0.063	-0.062	-0.062	-0.064	-0.065	-0.073	-0.073	-0.072	-0.074	-0.074	-0.067	-0.067	-0.068	-0.071	-0.067	-0.067	-0.067	-0.071	-0.071	-0.069	-0.074	-0.074	-0.078	-0.077	-0.077	-0.077	-0.071
YDL224C	0.718	0.714	0.714	0.74	0.74	0.74	0.696	0.716	0.712	0.698	0.708	0.705	0.681	0.735	0.735	0.735	0.735	0.79	0.781	0.583	0.527	0.676	0.713	0.65	0.578	0.596	0.596	0.593	0.564	0.594	0.616	0.692	0.746	0.746	0.746	0.696	0.685	0.97	1.219	1.252	1.238	1.312	0	0	0	0	0	0	0
YDL075W	0	0	0	0	0	0	0	0	0	0	0	0	0	0	0	0	0	0	0	0	0	0	0	0	0	0	0	0	0	0	0	0	0	0	0	0	0	0	0	0	0	0	0	0	0	0	0	0	0
YGR086C	-0.11	-0.11	-0.111	-0.124	-0.124	-0.124	-0.126	-0.126	-0.126	-0.126	-0.125	-0.133	-0.133	-0.133	-0.115	-0.113	-0.113	-0.103	-0.104	-0.106	-0.106	-0.106	-0.106	-0.097	-0.103	-0.114	-0.117	-0.119	-0.119	-0.126	-0.134	-0.136	-0.135	-0.124	-0.121	-0.116	-0.113	-0.113	-0.108	-0.108	-0.107	-0.1	-0.1	-0.1	-0.1	-0.1	-0.1	-0.1	-0.094
YGR253C	-0.15	-0.15	-0.153	-0.157	-0.155	-0.155	-0.154	-0.151	-0.151	-0.153	-0.155	-0.153	-0.156	-0.16	-0.153	-0.153	-0.151	-0.151	-0.151	-0.151	-0.153	-0.153	-0.153	-0.153	-0.158	-0.156	-0.151	-0.151	-0.151	-0.151	-0.147	-0.143	-0.134	-0.134	-0.133	-0.133	-0.133	-0.133	-0.133	-0.133	-0.109	-0.086	-0.072	-0.068	-0.068	-0.068	-0.068	-0.068	-0.053
YER095W	1.377	1.39	1.396	1.44	1.44	1.437	1.476	1.481	1.481	1.591	1.575	1.51	1.51	1.422	1.479	1.479	1.479	1.479	1.478	1.471	1.471	1.365	1.233	1.319	1.319	1.319	1.123	1.07	1.388	1.224	1.087	0.971	0.974	0.999	0.994	1.002	1.002	1.002	1.002	0	0	0	0	0	0	0	0	0	0
YBR041W	-0.023	-0.026	-0.041	-0.01	-0.01	-0.02	-0.02	-0.025	-0.027	-0.029	-0.029	-0.024	-0.019	-0.027	-0.025	-0.03	-0.03	-0.03	-0.032	-0.034	-0.034	-0.034	-0.035	-0.034	-0.037	-0.035	-0.039	-0.039	-0.038	-0.036	-0.036	-0.036	-0.038	-0.038	-0.038	-0.038	-0.04	-0.04	-0.035	-0.035	-0.035	-0.038	-0.038	-0.038	-0.038	-0.037	-0.037	-0.037	-0.037
YMR054W	0.154	0.145	0.165	0.173	0.173	0.193	0.188	0.165	0.178	0.182	0.173	0.172	0.168	0.174	0.177	0.177	0.155	0.16	0.16	0.167	0.172	0.172	0.164	0.164	0.164	0.164	0.169	0.175	0.175	0.173	0.17	0.17	0.17	0.171	0.181	0.18	0.182	0.17	0.167	0.167	0.167	0.167	0.173	0.181	0.168	0.159	0.161	0.15	0.146
YML013W	0.022	0.022	0.025	0.04	0.034	0.035	0.025	0.024	0.024	0.023	0.016	0.014	0.014	0.014	0.011	0.01	0.01	0.009	0.009	0.009	0.009	0.009	0.009	0.015	0.019	0.021	0.021	0.019	0.019	0.019	0.016	0.016	0.012	0.014	0.024	0.026	0.025	0.024	0.025	0.022	0.026	0.034	0.038	0.039	0.039	0.037	0.037	0.041	0.04
YNL123W	0.003	0.005	0.009	0.009	0.006	0.006	0.006	0.006	0.006	0.006	0.006	0.006	0.003	0.002	0.006	0.005	0.005	0	0	-0.001	-0.002	-0.002	-0.002	-0.002	-0.002	-0.002	-0.002	-0.002	-0.002	-0.002	-0.004	-0.004	-0.004	-0.004	-0.003	-0.004	-0.004	-0.004	-0.006	-0.006	-0.006	-0.005	-0.001	-0.002	0.004	0.005	0.008	0.005	0.004
YIL004C	0.048	0.048	0.048	0.036	0.036	0.036	0.046	0.05	0.038	0.045	0.039	0.027	0.033	0.031	0.026	0.011	0.005	0.002	0.002	0.002	0	-0.004	-0.017	0.049	0.027	0.041	0.046	0.046	0.046	0.02	0.033	0.027	0.027	0.039	0.039	0.039	0.041	0.018	0.019	0.019	0.03	0.03	0.018	0.018	0.018	0.018	0.017	0.005	-0.002
YKL116C	0.234	0.24	0.239	0.278	0.311	0.298	0.334	0.338	0.34	0.352	0.344	0.303	0.315	0.314	0.478	0.504	0.51	0.515	0.544	0.543	0.543	0.554	0.536	0.596	0.628	0.578	0.521	0.521	0.583	0.583	0.604	0.49	0.49	0.468	0.468	0.482	0.476	0.437	0.441	0.424	0.424	0.42	0.408	0.429	0.429	0.444	0.419	0.399	0.428
YBL092W	0	0	0	0	0	0	0	0	0	0	0	0	0	0	0	0	0	0	0	0	0	0	0	0	0	0	-0.004	-0.007	-0.007	-0.007	-0.007	0	0	0	0	0	0	0	0	0	0	0	0	0	0	0	0	0	0
YDR517W	0.032	0.054	0.051	0.063	0.063	0.063	0.065	0.076	0.053	0.053	0.111	0.122	0.11	0.15	0.15	0.147	0.143	0.152	0.056	0.056	0.093	0.112	0.09	0.09	0.122	0.122	0.1	0.1	0.085	0.085	0.08	0.08	0.113	0.107	0.093	0.096	0.169	0.168	0.109	0.109	0.133	0.168	0.174	0.174	0.174	0.174	0.126	0.159	0.147
YLR196W	0.058	0.114	0.118	0.093	0.093	0.093	0.093	0.086	0.104	0.054	0.021	0.017	0.022	0.022	0.02	0.014	0.016	0.026	0.006	0.009	0.009	0.009	0.004	0.004	0.004	0.004	0.017	0.031	-0.016	-0.016	-0.017	-0.017	-0.017	-0.017	-0.017	-0.018	-0.019	-0.025	-0.025	-0.039	-0.04	-0.041	-0.044	-0.046	-0.046	-0.047	-0.042	-0.042	-0.045
YOL144W	0.588	0.588	0.59	0.59	0.595	0.593	0.584	0.58	0.583	0.574	0.581	0.579	0.581	0.569	0.569	0.569	0.563	0.562	0.552	0.552	0.552	0.553	0.547	0.547	0.555	0.555	0.557	0.553	0.558	0.557	0.557	0.556	0.553	0.553	0.546	0.546	0.546	0.56	0.56	0.565	0.566	0.566	0.561	0.561	0.561	0.564	0.564	0.575	0.576
YKR051W	0.031	0.031	0.034	0.032	0.035	0.035	0.029	0.017	0.006	-0.004	-0.002	-0.002	-0.013	-0.011	-0.013	-0.007	-0.013	0.004	-0.007	-0.014	-0.006	-0.004	-0.004	-0.005	-0.002	0.01	0.003	0.003	0.003	0.003	0.003	-0.017	-0.014	-0.009	-0.009	-0.021	-0.021	-0.021	-0.045	-0.04	-0.039	-0.043	-0.043	-0.046	-0.055	-0.044	-0.05	-0.05	-0.035
YDL146W	0.05	0.053	0.053	0.068	0.046	0.042	0.038	0.04	0.034	0.042	0.036	0.041	0.043	0.043	0.043	0.043	0.046	0.041	0.039	0.039	0.039	0.039	0.051	0.047	0.049	0.051	0.039	0.039	0.035	0.029	0.032	0.022	0.022	0.022	0.021	0.004	0.004	0.004	0.006	0.001	0.003	0.005	0.007	0.007	0.007	0.013	0.01	0.016	0.032
YBR248C	0.083	0.087	0.087	0.087	0.087	0.086	0.086	0.087	0.089	0.09	0.09	0.088	0.089	0.086	0.095	0.095	0.095	0.096	0.096	0.096	0.096	0.093	0.097	0.097	0.098	0.097	0.097	0.098	0.098	0.098	0.102	0.101	0.101	0.101	0.099	0.099	0.094	0.096	0.096	0.097	0.087	0.085	0.085	0.085	0.085	0.088	0.088	0.088	0.091
YGL226W	0.16	0.189	0.201	0.176	0.208	0.211	0.233	0.23	0.224	0.224	0.22	0.269	0.233	0.226	0.242	0.226	0.263	0.265	0.265	0.263	0.269	0.27	0.236	0.245	0.237	0.239	0.235	0.236	0.235	0.237	0.246	0.235	0.249	0.275	0.275	0.275	0.275	0.274	0.275	0.276	0.277	0.272	0.27	0.271	0.271	0.271	0.268	0.268	0.265
YJL092W	2.196	2.196	2.173	2.175	2.175	2.173	2.183	2.183	2.183	2.179	2.155	2.279	2.262	2.239	2.261	2.246	2.246	2.249	2.252	2.348	2.344	2.344	2.331	2.331	2.221	2.278	2.131	2.023	2.002	1.984	1.944	1.94	1.97	1.964	1.967	1.95	1.972	2.267	2.377	2.159	2.161	1.504	0.954	0.994	0.692	0.638	0.658	0.73	0.719
YBR115C	0.162	0.161	0.157	0.142	0.146	0.146	0.146	0.15	0.162	0.16	0.167	0.167	0.176	0.197	0.196	0.196	0.19	0.199	0.19	0.168	0.179	0.181	0.178	0.181	0.181	0.17	0.17	0.17	0.17	0.165	0.165	0.165	0.165	0.185	0.179	0.18	0.178	0.181	0.181	0.151	0.175	0.185	0.246	0.251	0.251	0.248	0.248	0.248	0.234
YJL207C	-0.002	0	0.004	0.001	0.003	-0.008	-0.006	-0.006	-0.008	-0.007	-0.002	-0.009	-0.007	-0.007	-0.007	-0.009	-0.006	-0.004	-0.004	-0.008	-0.008	-0.007	-0.007	-0.009	-0.011	-0.011	-0.014	-0.014	-0.014	-0.014	-0.014	-0.018	-0.021	-0.023	-0.023	-0.021	-0.031	-0.033	-0.03	-0.032	-0.032	-0.032	-0.032	-0.036	-0.034	-0.037	-0.041	-0.052	-0.055
YLL029W	-0.047	-0.047	-0.056	-0.058	-0.058	-0.06	-0.061	-0.061	-0.062	-0.064	-0.067	-0.067	-0.069	-0.071	-0.076	-0.076	-0.076	-0.076	-0.077	-0.08	-0.081	-0.078	-0.083	-0.074	-0.111	-0.151	-0.15	-0.143	-0.167	-0.167	-0.155	-0.155	-0.16	-0.166	-0.166	-0.16	-0.191	-0.167	-0.124	-0.124	-0.124	-0.124	-0.117	-0.13	-0.106	-0.092	-0.076	-0.076	-0.076
YNL039W	0.009	0.01	0.011	0.012	0.013	0.015	0.017	0.016	0.016	0.016	0.017	0.018	0.018	0.017	0.017	0.017	0.019	0.02	0.02	0.02	0.02	0.02	0.019	0.016	0.018	0.02	0.014	0.014	0.014	0.014	0.014	0.016	0.017	0.017	0.017	0.017	0.017	0.017	0.017	0.017	0.009	0.009	0.01	0.01	0.008	0.008	0.008	0.009	0.01
YMR157C	0.063	0.063	0.061	0.077	0.111	0.111	0.111	0.102	0.098	0.099	0.099	0.105	0.103	0.106	0.11	0.093	0.098	0.098	0.099	0.099	0.099	0.097	0.097	0.099	0.104	0.106	0.116	0.116	0.106	0.141	0.13	0.124	0.122	0.116	0.132	0.127	0.167	0.179	0.177	0.178	0.194	0.196	0.174	0.174	0.176	0.175	0.175	0.16	0.154
YDL155W	0.056	0.056	0.056	0.054	0.054	0.052	0.055	0.056	0.061	0.061	0.061	0.061	0.061	0.061	0.06	0.052	0.053	0.054	0.054	0.054	0.052	0.052	0.054	0.054	0.049	0.049	0.049	0.049	0.052	0.052	0.052	0.052	0.052	0.052	0.049	0.049	0.053	0.053	0.051	0.045	0.051	0.051	0.05	0.052	0.053	0.057	0.061	0.062	0.061
YJL168C	0.767	0.766	0.764	0.764	0.764	0.764	0.762	0.739	0.744	0.726	0.75	0.75	0.747	0.735	0.73	0.752	0.749	0.743	0.743	0.734	0.723	0.723	0.748	0.745	0.755	0.729	0.764	0.773	0.692	0.68	0.675	0.665	0.665	0.722	0.711	0.693	0.699	0.706	0.699	0.699	0.699	0.664	0.669	0.707	0.711	0.713	0.718	0.715	0.775
YOR370C	0.039	0.041	0.032	0.037	0.034	0.036	0.039	0.039	0.041	0.043	0.043	0.043	0.043	0.04	0.046	0.046	0.046	0.045	0.045	0.045	0.045	0.045	0.043	0.043	0.038	0.033	0.034	0.034	0.032	0.032	0.037	0.036	0.037	0.036	0.042	0.04	0.042	0.051	0.051	0.051	0.053	0.053	0.051	0.057	0.057	0.059	0.07	0.074	0.073
YEL002C	0.098	0.097	0.1	0.099	0.099	0.094	0.094	0.094	0.1	0.1	0.102	0.102	0.102	0.103	0.101	0.104	0.104	0.104	0.104	0.105	0.105	0.114	0.114	0.117	0.116	0.116	0.116	0.116	0.116	0.116	0.116	0.116	0.116	0.116	0.119	0.12	0.118	0.118	0.118	0.118	0.119	0.119	0.119	0.126	0.118	0.117	0.115	0.116	0.115
YCR106W	-0.129	-0.123	-0.096	-0.105	-0.097	-0.106	-0.076	-0.07	-0.074	-0.079	-0.07	-0.063	-0.063	-0.058	-0.058	-0.061	-0.082	-0.087	-0.087	-0.09	-0.082	-0.088	-0.086	-0.085	-0.107	-0.066	-0.059	-0.061	-0.061	-0.06	-0.058	-0.065	-0.074	-0.07	-0.058	-0.059	-0.059	-0.054	-0.055	-0.066	-0.027	-0.029	-0.029	-0.027	-0.03	-0.018	-0.015	-0.02	-0.028
YCR031C	0.548	0.518	0.499	0.498	0.498	0.512	0.462	0.434	0.432	0.444	0.445	0.367	0.347	0.334	0.332	0.315	0.306	0.312	0.276	0.269	0.271	0.27	0.27	0.261	0.234	0.233	0.21	0.21	0.197	0.2	0.2	0.203	0.205	0.176	0.167	0.15	0.147	0.144	0.144	0.142	0.142	0.142	0.144	0.134	0.136	0.12	0.122	0.126	0.126
YMR134W	-0.142	-0.146	-0.146	-0.146	-0.146	-0.146	-0.14	-0.137	-0.133	-0.127	-0.13	-0.131	-0.13	-0.13	-0.132	-0.13	-0.13	-0.13	-0.13	-0.13	-0.122	-0.127	-0.123	-0.123	-0.125	-0.124	-0.124	-0.124	-0.125	-0.113	-0.12	-0.107	-0.111	-0.105	-0.105	-0.112	-0.119	-0.155	-0.156	-0.153	-0.157	-0.157	-0.161	-0.158	-0.14	-0.128	-0.14	-0.132	-0.125
YJR124C	0.076	0.078	0.071	0.076	0.069	0.057	0.052	0.053	0.054	0.06	0.046	0.046	0.053	0.048	0.06	0.06	0.062	0.058	0.058	0.058	0.049	0.047	0.045	0.057	0.055	0.058	0.069	0.066	0.066	0.066	0.066	0.07	0.07	0.076	0.066	0.066	0.066	0.066	0.067	0.067	0.069	0.069	0.069	0.068	0.068	0.066	0.067	0.073	0.074
YDR057W	0.135	0.149	0.157	0.157	0.157	0.157	0.15	0.15	0.146	0.148	0.148	0.153	0.141	0.119	0.118	0.121	0.121	0.118	0.116	0.121	0.129	0.129	0.127	0.126	0.126	0.126	0.13	0.13	0.132	0.136	0.139	0.139	0.139	0.139	0.14	0.142	0.137	0.136	0.136	0.136	0.136	0.136	0.139	0.139	0.159	0.171	0.173	0.168	0.167
YFR039C	0.744	0.678	0	0	0	0	0	0	0	0	0	0	0	0	0	0	0	1.042	1.042	1.042	1.011	0.925	0.931	1.028	1.337	1.792	2.313	2.171	2.166	2.177	2.344	2.356	2.466	2.503	2.576	2.583	2.584	2.809	2.896	2.729	2.216	2.551	2.989	3.917	3.929	4.253	4.25	4.314	4.405
YML096W	0.161	0.161	0.151	0.136	0.142	0.134	0.161	0.157	0.157	0.152	0.163	0.154	0.149	0.142	0.142	0.143	0.13	0.134	0.117	0.117	0.109	0.113	0.102	0.11	0.107	0.11	0.107	0.108	0.112	0.113	0.107	0.108	0.108	0.105	0.104	0.104	0.104	0.106	0.106	0.107	0.108	0.108	0.108	0.107	0.107	0.107	0.107	0.107	0.105
YDL081C	0.302	0.302	0.321	0.319	0.321	0.327	0.327	0.324	0.315	0.308	0.308	0.308	0.306	0.302	0.302	0.283	0.281	0.248	0.246	0.208	0.192	0.192	0.19	0.159	0.148	0.151	0.151	0.151	0.157	0.157	0.17	0.17	0.17	0.173	0.173	0.173	0.17	0.17	0.164	0.165	0.165	0.168	0.154	0.156	0.165	0.176	0.191	0.194	0.178
YHR169W	0.247	0.246	0.246	0.244	0.244	0.246	0.246	0.259	0.233	0.233	0.233	0.233	0.233	0.233	0.213	0.223	0.223	0.223	0.221	0.211	0.227	0.23	0.23	0.23	0.23	0.23	0.232	0.259	0.259	0.255	0.255	0.256	0.258	0.262	0.262	0.263	0.263	0.263	0.263	0.271	0.272	0.272	0.272	0.281	0.295	0.289	0.286	0.286	0.286
YMR079W	0.083	0.083	0.083	0.081	0.081	0.081	0.079	0.079	0.079	0.079	0.079	0.079	0.077	0.076	0.076	0.076	0.074	0.074	0.076	0.076	0.076	0.076	0.077	0.077	0.074	0.074	0.074	0.074	0.074	0.07	0.073	0.073	0.073	0.068	0.068	0.067	0.069	0.067	0.058	0.058	0.058	0.053	0.053	0.046	0.043	0.043	0.051	0.053	0.051
YDR333C	0.505	0.603	0	0	0	0	0	0	0	0	0	0	0	0	0	0	0	0	0	0.919	0.994	1.019	1.019	0.902	0.833	0.895	0.895	0.845	0.845	0.869	0.885	0.879	0.863	0.869	0.838	0.835	0.886	0.875	0.88	0.893	0.893	0.895	0.896	0.907	0.922	0.905	0.892	0.86	0.873
YCL009C	0.367	0.368	0.346	0.344	0.346	0.348	0.348	0.343	0.344	0.363	0.387	0.375	0.344	0.344	0.332	0.322	0.323	0.319	0.319	0.32	0.312	0.313	0.311	0.31	0.312	0.314	0.313	0.312	0.312	0.305	0.31	0.322	0.303	0.296	0.304	0.304	0.304	0.304	0.308	0.308	0.307	0.297	0.285	0.273	0.267	0.271	0.275	0.275	0.275
YBL057C	1.172	1.172	1.172	1.172	1.177	1.214	1.194	1.193	1.192	1.192	1.192	1.199	1.208	1.208	1.208	1.206	1.206	1.198	1.191	1.191	1.191	1.196	1.212	1.212	1.238	1.183	1.19	1.19	1.19	1.192	1.192	1.192	1.192	1.192	1.194	1.173	1.173	1.181	1.151	1.149	1.149	1.149	1.149	1.149	1.142	1.145	1.145	1.145	1.147
YGR016W	0.21	0.198	0.19	0.187	0.19	0.204	0.193	0.198	0.228	0.229	0.205	0.205	0.188	0.173	0.15	0.142	0.142	0.137	0.142	0.147	0.14	0.141	0.141	0.141	0.136	0.134	0.145	0.142	0.139	0.142	0.139	0.146	0.14	0.14	0.13	0.133	0.134	0.128	0.134	0.135	0.121	0.128	0.13	0.127	0.13	0.116	0.122	0.139	0.139
YAL025C	0.014	0.014	0.014	0.014	0.014	0.014	0.017	0.017	0.017	0.017	0.018	0.018	0.018	0.016	0.016	0.016	0.016	0.014	0.014	0.014	0.015	0.015	0.015	0.012	0.006	0.007	0.007	0.007	0.006	0.007	0.007	0.006	0.006	0.006	0.006	0.01	0.008	0.008	0.007	0.006	0.006	0.006	0.006	0.008	0.009	0.009	0.01	0.01	0.01
YNL224C	0.143	0.154	0.154	0.155	0.169	0.103	0.098	0.114	0.111	0.104	0.11	0.052	0.049	0.043	0.033	0.033	0.036	0.04	0.037	0.037	0.029	0.026	0.034	0.038	0.037	0.031	0.033	0.029	0.029	0.026	0.022	0.028	0.02	0.025	0.025	0.023	0.023	0.026	0.026	0.026	0.026	0.026	0.029	0.026	0.021	0.021	0.021	0.021	0.021
YGR002C	0.085	0.075	0.075	0.081	0.078	0.073	0.059	0.059	0.059	0.059	0.042	0.043	0.041	0.037	0.031	0.021	0.03	0.005	0.005	0.004	0.004	0.003	-0.004	-0.004	-0.001	0.004	0	-0.007	-0.007	-0.007	-0.007	-0.004	-0.016	-0.004	0	-0.001	-0.004	-0.004	-0.004	-0.006	0.001	0.002	0.013	0.013	0.013	0.013	0.007	0.004	0.004
YGR142W	-0.226	-0.227	-0.241	-0.242	-0.259	-0.254	-0.251	-0.251	-0.247	-0.247	-0.137	-0.133	-0.153	-0.16	-0.147	-0.153	-0.153	-0.153	-0.151	-0.171	-0.169	-0.161	-0.161	-0.188	-0.171	-0.178	-0.164	-0.159	-0.158	-0.171	-0.183	-0.138	-0.174	-0.174	-0.138	-0.15	-0.169	-0.183	-0.166	-0.158	-0.158	-0.158	-0.154	-0.173	-0.188	-0.188	-0.195	-0.208	-0.157
YHR037W	-0.032	-0.032	-0.032	-0.032	-0.037	-0.037	-0.038	-0.04	-0.04	-0.042	-0.042	-0.042	-0.042	-0.042	-0.041	-0.04	-0.037	-0.037	-0.037	-0.037	-0.037	-0.037	-0.036	-0.033	-0.033	-0.033	-0.037	-0.037	-0.037	-0.037	-0.038	-0.038	-0.038	-0.037	-0.037	-0.037	-0.037	-0.037	-0.04	-0.041	-0.032	-0.032	-0.033	-0.033	-0.028	-0.028	-0.028	-0.028	-0.028
YGR166W	0.117	0.108	0.115	0.107	0.117	0.124	0.125	0.137	0.122	0.126	0.126	0.135	0.127	0.127	0.127	0.126	0.13	0.11	0.125	0.127	0.122	0.128	0.119	0.121	0.121	0.133	0.136	0.136	0.138	0.135	0.135	0.115	0.115	0.117	0.117	0.117	0.12	0.122	0.122	0.122	0.122	0.127	0.125	0.124	0.114	0.11	0.113	0.115	0.115
YOR197W	0.264	0.267	0.267	0.269	0.264	0.264	0.264	0.264	0.259	0.257	0.257	0.255	0.255	0.255	0.255	0.255	0.258	0.259	0.253	0.253	0.255	0.255	0.255	0.255	0.255	0.261	0.261	0.261	0.261	0.261	0.261	0.261	0.258	0.261	0.257	0.25	0.25	0.25	0.253	0.253	0.253	0.253	0.253	0.253	0.257	0.257	0.253	0.257	0.257
YPL024W	-0.026	-0.024	-0.024	-0.024	-0.024	-0.024	-0.023	-0.023	-0.023	-0.023	-0.023	-0.023	-0.023	-0.022	-0.043	-0.044	-0.039	-0.039	-0.039	-0.039	-0.035	-0.035	-0.029	-0.029	-0.028	-0.026	-0.027	-0.027	-0.027	-0.027	-0.031	-0.01	-0.01	-0.01	-0.008	-0.014	-0.015	-0.021	-0.02	-0.019	-0.019	-0.022	-0.022	-0.022	-0.022	-0.022	-0.017	-0.017	-0.023
YIL017C	0.755	0.752	0.775	0.787	0.829	0.819	0.819	0.845	0.856	0.86	0.845	0.841	0.855	0.897	0.897	0.886	0.886	0.863	0.871	1.07	1.058	1.099	1.061	1.079	1.026	1.023	1.016	1.061	1.054	1.021	1.019	1.141	1.27	1.27	1.27	1.27	1.27	1.251	1.262	1.26	1.252	1.245	1.245	1.232	1.269	1.269	1.396	1.345	1.379
YOR292C	0.582	0.582	0.592	0.597	0.597	0.597	0.618	0.618	0.632	0.629	0.629	0.627	0.621	0.622	0.622	0.626	0.63	0.629	0.629	0.629	0.621	0.624	0.624	0.629	0.629	0.666	0.664	0.664	0.658	0.658	0.669	0.669	0.669	0.66	0.733	0.597	0.649	0.649	0.649	0.649	0.649	0.649	0.649	0.649	0.649	0.649	0.649	0.649	0.649
YER136W	-0.044	-0.044	-0.042	-0.042	-0.042	-0.042	-0.042	-0.051	-0.044	-0.025	-0.024	-0.048	-0.049	-0.058	-0.056	-0.056	-0.041	-0.046	-0.048	-0.038	-0.033	-0.033	-0.024	-0.024	-0.024	-0.09	-0.07	-0.077	-0.071	-0.064	-0.064	-0.064	-0.052	-0.052	-0.046	-0.046	0.001	-0.034	-0.042	-0.055	-0.055	-0.066	-0.066	-0.066	-0.066	-0.066	0	0	0
YDL211C	0.131	0.133	0.133	0.16	0.15	0.15	0.153	0.14	0.14	0.112	0.111	0.104	0.107	0.107	0.102	0.1	0.1	0.109	0.087	0.099	0.099	0.092	0.092	0.087	0.087	0.087	0.087	0.087	0.088	0.085	0.089	0.099	0.099	0.089	0.108	0.115	0.115	0.115	0.115	0.115	0.121	0.112	0.112	0.109	0.105	0.111	0.108	0.11	0.11
YLR065C	0.226	0.219	0.279	0.279	0.267	0.252	0.252	0.252	0.241	0.242	0.228	0.231	0.227	0.233	0.238	0.243	0.243	0.231	0.307	0.307	0.309	0.301	0.31	0.309	0.321	0.323	0.35	0.35	0.35	0.35	0.364	0.356	0.356	0.356	0.354	0.353	0.339	0.339	0.332	0.332	0.332	0.331	0.333	0.333	0.326	0.333	0.333	0.341	0.348
YCR028C-A	0.003	0.001	-0.002	-0.001	-0.002	-0.001	-0.007	-0.009	-0.012	-0.013	-0.013	-0.008	-0.009	-0.011	-0.011	-0.016	-0.016	-0.011	-0.01	-0.01	-0.01	-0.009	-0.009	-0.009	-0.009	-0.009	-0.009	-0.007	-0.006	-0.003	-0.002	-0.004	-0.008	-0.009	-0.005	-0.005	-0.005	-0.005	-0.005	-0.004	-0.003	-0.003	-0.003	-0.005	-0.005	-0.005	-0.005	-0.005	-0.005
YER022W	0.023	0.018	0.019	0.019	0.026	0.029	0.029	0.026	0.021	0.019	0.019	0.017	0.016	0.014	0.01	0.008	0.005	0.005	0.005	0.005	0.006	-0.002	-0.002	-0.003	-0.003	-0.005	-0.004	-0.008	-0.008	-0.009	-0.008	-0.007	-0.007	-0.003	0.003	0.008	0.008	0.002	0.009	0.006	0.01	0.01	0.01	0.012	0.011	0.01	0.012	0.013	0.013
YKL049C	0.01	0.01	0.007	0.007	0.005	0.007	0.009	0.008	0.008	0.008	0.01	0.005	0.005	0.005	0.005	0.004	0.004	0.004	0.004	0.008	0.008	0.008	0.007	0.006	0.006	0.007	0.008	0.008	0.005	0.009	0.009	0.009	0.009	0.009	0.009	0.009	0.009	0.009	0.008	0.008	0.006	0.006	0.006	0.006	0.006	0.006	0.008	0.008	0.008
YHR143W-A	-0.008	-0.008	-0.008	-0.002	-0.002	-0.002	-0.002	-0.002	-0.002	-0.002	-0.002	-0.018	-0.018	-0.018	-0.031	-0.031	-0.027	-0.021	-0.029	-0.029	-0.032	-0.023	-0.018	-0.016	-0.016	-0.021	-0.03	-0.03	-0.03	-0.017	-0.027	-0.035	-0.03	-0.03	-0.03	-0.03	-0.042	-0.039	-0.023	-0.033	-0.033	-0.032	-0.024	-0.031	-0.01	-0.01	-0.023	-0.023	-0.012
YGL043W	0.243	0.236	0.233	0.235	0.236	0.236	0.236	0.236	0.236	0.237	0.237	0.237	0.239	0.238	0.237	0.237	0.237	0.238	0.238	0.238	0.237	0.237	0.236	0.235	0.235	0.233	0.233	0.233	0.24	0.236	0.238	0.234	0.234	0.24	0.246	0.247	0.238	0.25	0.25	0.246	0.246	0.245	0.245	0.237	0.229	0.232	0.232	0.228	0.231
YNL025C	0.101	0.101	0.103	0.103	0.103	0.101	0.103	0.102	0.102	0.105	0.105	0.105	0.105	0.103	0.103	0.103	0.103	0.102	0.102	0.102	0.102	0.102	0.105	0.105	0.11	0.105	0.105	0.108	0.108	0.105	0.104	0.102	0.102	0.098	0.098	0.101	0.106	0.106	0.112	0.112	0.112	0.112	0.112	0.113	0.113	0.113	0.11	0.11	0.112
YOR010C	-0.122	-0.126	-0.126	-0.134	-0.156	-0.151	-0.147	-0.147	-0.158	-0.165	-0.162	-0.155	-0.155	-0.155	-0.152	-0.154	-0.152	-0.161	-0.167	-0.163	-0.163	-0.167	-0.167	-0.166	-0.164	-0.162	-0.163	-0.171	-0.169	-0.181	-0.181	-0.191	-0.193	-0.199	-0.199	-0.199	-0.199	-0.199	-0.205	-0.212	-0.212	-0.204	-0.206	-0.202	-0.202	-0.21	-0.216	-0.212	-0.209
YPL218W	0.014	0.015	0.017	0.017	0.017	0.02	0.019	0.008	0.009	0.006	0.006	0.006	0.004	0.004	0.004	0.004	0.004	0.004	0.004	0.003	0	0	0.003	0.003	0.003	0.004	0.004	0.004	0.004	0.004	0.004	0.004	0.003	0.005	0.007	0.007	0.007	0.007	0.007	0.006	0.006	0.006	0.006	0.008	0.007	0.007	0.007	0.007	0.002
YMR310C	0.068	0.067	0.069	0.07	0.007	0.041	0.04	0.023	0.023	0.028	0.028	0.028	0.02	0.036	0.048	0.064	0.033	0.037	0.039	0.05	0.048	0.052	0.065	0.067	0.072	0.072	0.067	0.068	0.066	0.062	0.062	0.062	0.06	0.051	0.049	0.05	0.048	0.048	0.05	0.046	0.051	0.053	0.052	0.042	0.048	0.052	0.052	0.051	0.052
YDL090C	0.034	0.072	0.073	0.073	0.077	0.077	0.077	0.077	0.1	0.088	0.091	0.091	0.102	0.111	0.16	0.183	0.149	0.147	0.184	0.215	0.217	0.151	0.148	0.151	0.148	0.149	0.137	0.14	0.124	0.154	0.162	0.147	0.144	0.144	0.135	0.147	0.153	0.157	0.161	0.149	0.142	0.135	0.135	0.135	0.13	0.128	0.135	0.133	0.127
YBL038W	0.26	0.285	0.312	0.343	0.334	0.352	0.342	0.389	0.429	0.437	0.425	0.493	0.491	0.498	0.479	0.52	0.526	0.563	0.581	0.626	0.669	0.669	0.675	0.707	0.747	0.781	0.787	0.793	0.806	0.807	0.844	0.773	0.777	0.97	1.307	1.344	1.402	1.433	1.413	1.572	1.705	1.653	1.705	1.716	1.714	1.714	1.734	1.962	1.925
YML007C-A	1.359	1.363	1.351	1.347	1.343	1.335	1.335	1.335	1.335	1.323	1.359	1.312	1.296	1.293	1.293	1.293	1.293	1.329	1.32	1.282	1.277	1.262	1.262	1.121	1.08	0.966	1.002	0.982	0.971	0.971	0.976	1.036	1.029	1.027	1.025	1.021	0.989	0.948	0.925	0.907	0.978	0.93	0.985	1.093	1.059	1.059	1.059	1.059	1.059
YGR145W	-0.294	-0.302	-0.302	-0.305	-0.306	-0.305	-0.294	-0.294	-0.301	-0.297	-0.291	-0.285	-0.299	-0.299	-0.285	-0.3	-0.3	-0.288	-0.317	-0.31	-0.298	-0.298	-0.298	-0.295	-0.295	-0.295	-0.295	-0.29	-0.29	-0.29	-0.306	-0.306	-0.285	-0.285	-0.285	-0.285	-0.289	-0.298	-0.298	-0.29	-0.276	-0.276	-0.275	-0.275	-0.275	-0.286	-0.289	-0.272	-0.266
YIR025W	-0.011	-0.009	-0.008	-0.016	-0.014	-0.015	-0.018	-0.02	-0.022	-0.025	-0.03	-0.034	-0.035	-0.033	-0.033	-0.032	-0.032	-0.032	-0.032	-0.035	-0.033	-0.036	-0.019	-0.019	-0.021	-0.025	-0.024	-0.024	-0.024	0.025	0.009	0.011	0.011	0.011	-0.047	-0.064	-0.053	-0.065	-0.086	-0.071	-0.04	-0.047	-0.035	-0.035	-0.034	-0.025	0.009	0.011	0.013
YML027W	0.011	0.011	0.011	0.015	0.015	0.011	0.011	0.023	0.02	0.025	0.012	0	-0.001	0.002	0.009	0.013	0.013	0.008	0.006	0.006	0.005	0.005	0.005	0.005	0.008	0.008	0.008	0.002	0.002	0.008	0.008	0.002	0.002	0.003	0.003	0.004	0.003	0.004	0.004	0.004	0.004	0.003	-0.004	-0.006	-0.013	-0.015	-0.015	-0.015	-0.018
YDR288W	0.024	-0.006	0.001	0.05	0.05	0.066	0.073	0.075	0.052	0.056	0.046	0.051	0.033	0.033	0.032	0.045	0.05	0.054	0.057	0.054	0.05	0.048	0.049	0.03	0.024	0.025	0.025	0.024	0.024	0.024	0.034	0.031	0.036	0.036	0.036	0.037	0.037	0.05	0.05	0.047	0.045	0.043	0.04	0.04	0.04	0.038	0.042	0.045	0.059
YOR317W	-0.06	-0.06	-0.06	-0.07	-0.069	-0.069	-0.069	-0.065	-0.065	-0.057	-0.062	-0.052	-0.054	-0.055	-0.056	-0.062	-0.053	-0.044	-0.041	-0.032	-0.029	-0.009	-0.012	-0.013	-0.013	-0.015	-0.011	-0.021	-0.021	-0.014	-0.014	-0.014	-0.014	-0.014	-0.014	-0.014	-0.014	-0.014	0.001	0.001	0.003	0	0	-0.011	-0.011	-0.025	-0.025	-0.025	-0.025
YML041C	0.168	0.176	0.18	0.163	0.163	0.163	0.172	0.171	0.181	0.192	0.161	0.143	0.14	0.14	0.14	0.14	0.14	0.155	0.159	0.152	0.152	0.165	0.165	0.147	0.156	0.156	0.165	0.161	0.158	0.157	0.158	0.157	0.16	0.16	0.165	0.165	0.174	0.177	0.177	0.177	0.177	0.166	0.166	0.166	0.168	0.168	0.168	0.195	0.195
YPL255W	0	0	0	0	0	0	0	0	0	0	0	0	0	0	0	0	0	0	0	0	0	0	-0.005	-0.001	-0.001	-0.001	-0.001	-0.001	-0.001	-0.001	0.002	0.005	0.005	0.005	0.007	0.009	0.037	0.047	0.047	0.041	0.035	0.041	0.041	0.041	0.031	0.031	0.031	0.031	0.031
YJR097W	0.278	0.281	0.281	0.284	0.279	0.279	0.278	0.276	0.279	0.29	0.29	0.289	0.285	0.279	0.272	0.272	0.272	0.265	0.264	0.259	0.259	0.254	0.254	0.256	0.256	0.25	0.251	0.253	0.248	0.25	0.255	0.255	0.255	0.254	0.254	0.254	0.249	0.249	0.251	0.249	0.249	0.248	0.248	0.247	0.252	0.252	0.247	0.247	0.247
YDL091C	-0.001	0.007	0.008	0.008	0.008	0.006	0.007	0.011	0.011	-0.001	-0.003	-0.003	0.001	0.011	0.007	0.015	0.014	0.014	0.019	0.019	0.019	0.016	0.014	0.016	0.018	0.022	0.022	0.025	0.011	0.011	0.009	0.013	0.014	0.011	-0.002	0.003	-0.005	-0.002	-0.002	-0.005	-0.008	-0.01	-0.011	-0.009	-0.011	-0.011	-0.014	-0.025	-0.061
YNL094W	-0.024	-0.024	-0.024	-0.035	-0.035	-0.035	-0.035	-0.035	-0.035	-0.035	-0.035	-0.035	-0.034	-0.035	-0.035	-0.036	-0.036	-0.037	-0.037	-0.037	-0.037	-0.039	-0.039	-0.039	-0.039	-0.038	-0.033	-0.033	-0.033	-0.027	-0.031	-0.027	-0.03	-0.028	-0.033	-0.032	-0.032	-0.029	-0.03	-0.03	-0.032	-0.029	-0.016	-0.017	-0.011	-0.008	-0.01	-0.01	-0.011
YIL098C	0.095	0.097	0.097	0.104	0.102	0.155	0.164	0.192	0.217	0.231	0.231	0.214	0.214	0.258	0.252	0.249	0.244	0.237	0.248	0.25	0.239	0.239	0.231	0.383	0.346	0.347	0.42	0.486	0.469	0.501	0.561	0.495	0.495	0.479	0.483	0.392	0.384	0.392	0.392	0.396	0.386	0.274	0.283	0.297	0.297	0.301	0.298	0.317	0.321
YBR228W	0.192	0.181	0.166	0.182	0.132	0.129	0.122	0.117	0.131	0.104	0.121	0.116	0.116	0.13	0.13	0.105	0.102	0.11	0.101	0.054	0.061	0.056	0.14	0.141	0.141	0.132	0.132	0.132	0.132	0.132	0.128	0.128	0.128	0.087	0.073	0.068	0.068	0.076	0.078	0.085	0.097	0.097	0.099	0.104	0.101	0.107	0.11	0.107	0.108
YIL145C	-0.061	-0.06	-0.061	-0.073	-0.071	-0.063	-0.064	-0.062	-0.062	-0.062	-0.058	-0.056	-0.052	-0.053	-0.051	-0.057	-0.048	-0.057	-0.049	-0.049	-0.049	-0.052	-0.069	-0.071	-0.076	-0.077	-0.077	-0.077	-0.077	-0.077	-0.077	-0.077	-0.077	-0.076	-0.073	-0.074	-0.074	-0.072	-0.072	-0.072	-0.071	-0.071	-0.071	-0.071	-0.072	-0.072	-0.069	-0.065	-0.066
YDL179W	-0.413	-0.434	-0.42	-0.434	-0.451	-0.454	-0.454	-0.454	-0.49	-0.509	-0.435	-0.443	-0.443	-0.447	-0.431	-0.431	-0.442	-0.451	-0.451	-0.455	-0.45	-0.469	-0.459	-0.458	-0.454	-0.45	-0.444	-0.457	-0.453	-0.439	-0.44	-0.434	-0.448	-0.448	-0.445	-0.445	-0.447	-0.457	-0.457	-0.457	-0.462	-0.456	-0.456	-0.505	-0.522	-0.523	-0.476	-0.538	-0.531
YBL099W	0.094	0.088	0.082	0.085	0.085	0.115	0.112	0.118	0.085	0.072	0.073	0.116	0.14	0.073	0.061	0.061	0.062	0.066	-0.134	-0.132	-0.161	-0.22	-0.217	-0.203	-0.257	-0.21	-0.204	-0.21	-0.22	-0.222	-0.25	-0.25	-0.147	-0.185	-0.185	-0.189	-0.201	-0.09	0.082	0.105	0.038	-0.01	-0.01	-0.087	-0.081	-0.043	-0.036	-0.017	0.141
YLR376C	0.062	0.062	0.068	0.074	0.074	0.07	0.065	0.064	0.068	0.072	0.061	0.065	0.065	0.075	0.082	0.084	0.089	0.105	0.107	0.097	0.114	0.111	0.108	0.108	0.108	0.11	0.11	0.114	0.114	0.115	0.115	0.115	0.115	0.115	0.108	0.111	0.109	0.111	0.115	0.107	0.1	0.101	0.108	0.108	0.11	0.106	0.106	0.107	0.107
YDR196C	0.211	0.242	0.245	0.245	0.245	0.296	0.266	0.266	0.264	0.288	0.4	0.384	0.384	0.384	0.371	0.371	0.383	0.372	0.372	0.372	0.358	0.348	0.345	0.342	0.308	0.329	0.327	0.327	0.327	0.327	0.337	0.335	0.31	0.307	0.315	0.324	0.331	0.331	0.331	0.331	0.339	0.352	0.35	0.346	0.349	0.384	0.379	0.373	0.373
YML131W	-0.159	-0.162	-0.142	-0.136	-0.147	-0.167	-0.171	-0.171	-0.171	-0.181	-0.181	-0.181	-0.181	-0.176	-0.179	-0.179	-0.161	-0.161	-0.161	-0.166	-0.166	-0.166	-0.182	-0.192	-0.192	-0.172	-0.167	-0.162	-0.157	-0.157	-0.165	-0.165	-0.165	-0.17	-0.172	-0.181	-0.181	-0.175	-0.173	-0.173	-0.143	-0.149	-0.149	-0.158	-0.16	-0.163	-0.163	-0.163	-0.152
YPR110C	1.157	1.161	1.161	1.161	1.161	1.111	1.115	1.191	1.167	1.167	1.115	1.115	1.179	1.17	1.17	1.167	1.089	1.205	1.205	1.196	1.196	1.177	1.188	1.179	1.192	1.196	1.271	1.274	1.279	1.279	1.284	1.288	1.422	1.386	1.399	1.399	1.41	1.441	1.441	1.533	1.529	1.516	1.516	1.532	1.569	1.666	1.667	1.667	1.667
YCR063W	0.228	0.235	0.22	0.23	0.23	0.196	0.187	0.187	0.198	0.198	0.198	0.2	0.2	0.2	0.191	0.191	0.2	0.2	0.211	0.204	0.233	0.229	0.229	0.233	0.233	0.223	0.213	0.253	0.249	0.256	0.236	0.229	0.229	0.245	0.276	0.276	0.276	0.276	0.279	0.292	0.295	0.282	0.283	0.283	0.283	0.283	0.283	0.283	0.35
YDR534C	-0.097	-0.097	-0.099	-0.099	-0.115	-0.121	-0.119	-0.125	-0.125	-0.123	-0.109	-0.112	-0.116	-0.121	-0.126	-0.127	-0.127	-0.127	-0.127	-0.126	-0.124	-0.141	-0.144	-0.142	-0.149	-0.146	-0.146	-0.148	-0.147	-0.161	-0.17	-0.174	-0.17	-0.17	-0.17	-0.169	-0.174	-0.18	-0.178	-0.179	-0.187	-0.188	-0.188	-0.19	-0.181	-0.187	-0.18	-0.189	-0.189
YOR027W	0.231	0.231	0.232	0.232	0.233	0.24	0.225	0.216	0.219	0.229	0.221	0.221	0.225	0.267	0.266	0.265	0.265	0.275	0.286	0.308	0.306	0.289	0.286	0.286	0.292	0.291	0.268	0.262	0.27	0.27	0.27	0.269	0.256	0.256	0.256	0.255	0.248	0.263	0.263	0.283	0.226	0.216	0.216	0.216	0.233	0.231	0.249	0.256	0.249
YLR066W	0.314	0.311	0.327	0.294	0.294	0.299	0.299	0.295	0.317	0.28	0.289	0.291	0.291	0.287	0.276	0.274	0.274	0.271	0.275	0.286	0.264	0.266	0.271	0.253	0.253	0.253	0.253	0.253	0.253	0.253	0.252	0.252	0.252	0.243	0.24	0.251	0.246	0.245	0.247	0.247	0.247	0.235	0.256	0.256	0.256	0.249	0.255	0.255	0.255
YLR408C	0.127	0.115	0.131	0.128	0.125	0.119	0.12	0.121	0.12	0.109	0.109	0.11	0.112	0.111	0.097	0.098	0.098	0.098	0.102	0.108	0.106	0.1	0.1	0.1	0.1	0.102	0.104	0.099	0.098	0.098	0.098	0.094	0.094	0.094	0.094	0.094	0.093	0.093	0.093	0.093	0.093	0.093	0.095	0.095	0.095	0.095	0.095	0.093	0.093
YER020W	2.552	2.547	2.574	2.449	2.44	2.433	2.433	2.433	2.433	2.442	2.454	2.454	2.648	2.596	2.584	2.584	2.584	2.595	2.343	2.447	2.441	2.417	2.475	2.475	2.634	2.634	2.937	2.941	2.907	2.907	3.141	3.152	2.547	0	0	0	0	0	0	0	0	0	0	0	0	0	0	0	0
YLR263W	0.327	0.33	0.338	0.337	0.337	0.341	0.341	0.341	0.349	0.368	0.391	0.391	0.391	0.391	0.391	0.389	0.456	0.484	0.571	0.571	0.581	0.581	0.61	0.618	0.637	0.683	0.687	0.838	0.991	1.063	1.156	1.332	1.334	1.332	1.34	1.371	1.62	1.684	1.713	1.729	1.773	1.782	1.835	1.839	1.834	1.874	1.9	1.852	1.895
YOR108W	0.08	0.08	0.08	0.068	0.054	0.05	0.027	0.018	0.054	0.058	0.059	0.057	0.064	0.064	0.048	0.044	0.041	0.041	0.047	0.042	0.056	0.09	0.133	0.137	0.116	0.116	0.105	0.14	0.144	0.166	0.172	0.184	0.201	0.21	0.264	0.228	0.226	0.226	0.231	0.266	0.247	0.226	0.212	0.26	0.261	0.266	0.273	0.186	0.203
YLR353W	0.04	0.042	0.04	-0.013	-0.036	-0.038	-0.034	-0.044	-0.046	-0.046	-0.044	-0.034	-0.029	-0.033	-0.031	-0.028	-0.023	-0.025	-0.017	-0.016	-0.018	-0.002	-0.005	-0.003	-0.008	-0.013	-0.013	-0.017	-0.017	-0.019	-0.019	-0.025	-0.025	-0.024	-0.024	-0.023	-0.047	-0.04	-0.057	-0.054	-0.061	-0.057	-0.049	-0.06	-0.06	-0.06	-0.07	-0.064	-0.082
YPL011C	0.434	0.434	0.434	0.438	0.43	0.43	0.43	0.431	0.429	0.428	0.429	0.429	0.429	0.429	0.431	0.432	0.432	0.429	0.428	0.427	0.427	0.427	0.427	0.419	0.42	0.401	0.401	0.401	0.41	0.41	0.41	0.408	0.396	0.392	0.392	0.389	0.39	0.391	0.391	0.391	0.389	0.395	0.395	0.384	0.387	0.387	0.388	0.388	0.388
YGL098W	0.946	0.946	0.946	0.931	0.907	0.952	0.954	0.932	0.934	0.933	0.933	0.933	0.92	0.905	0.891	0.878	0.874	0.868	0.862	0.847	0.85	0.861	0.863	0.863	0.861	0.983	0.999	1.021	1.017	1.017	1.013	1.024	1.022	1.019	0.975	0.945	0.89	0.876	0.812	0.832	0.841	0.85	0.85	0.899	0.434	0.52	0.52	0.52	0.526
YPR158W	-0.093	-0.097	-0.1	-0.099	-0.099	-0.09	-0.076	-0.084	-0.077	-0.077	-0.081	-0.081	-0.079	-0.072	-0.073	-0.069	-0.069	-0.07	-0.07	-0.054	-0.054	-0.054	-0.054	-0.054	-0.047	-0.044	-0.031	-0.031	-0.031	-0.033	-0.038	-0.031	-0.031	-0.037	-0.041	-0.041	-0.041	-0.042	-0.072	-0.081	-0.079	-0.079	-0.085	-0.085	-0.085	-0.103	-0.103	-0.103	-0.103
YKR058W	0.049	0.049	0.049	0.049	0.051	0.052	0.05	0.051	0.05	0.05	0.05	0.05	0.049	0.045	0.035	0.035	0.035	0.034	0.037	0.039	0.039	0.039	0.04	0.041	0.041	0.039	0.039	0.035	0.033	0.033	0.033	0.035	0.036	0.036	0.036	0.036	0.036	0.037	0.037	0.037	0.033	0.032	0.034	0.031	0.031	0.03	0.025	0.022	0.02
YKL144C	0.298	0.297	0.3	0.283	0.274	0.222	0.222	0.222	0.221	0.226	0.226	0.228	0.225	0.219	0.233	0.228	0.231	0.231	0.237	0.237	0.221	0.222	0.214	0.214	0.214	0.216	0.216	0.216	0.219	0.217	0.215	0.219	0.217	0.216	0.216	0.216	0.216	0.225	0.233	0.233	0.233	0.233	0.233	0.232	0.227	0.227	0.227	0.233	0.233
YOR187W	0.278	0.304	0.264	0.216	0.207	0.214	0.209	0.184	0.207	0.2	0.213	0.216	0.197	0.183	0.183	0.183	0.141	0.117	0.109	0.13	0.13	0.117	0.117	0.142	0.142	0.149	0.166	0.166	0.161	0.137	0.126	0.119	0.119	0.124	0.141	0.197	0.188	0.188	0.169	0.141	0.146	0.146	0.146	0.146	0.146	0.128	0.136	0.136	0.15
YCR033W	0.165	0.165	0.161	0.161	0.161	0.168	0.175	0.17	0.173	0.168	0.168	0.167	0.166	0.163	0.169	0.165	0.165	0.165	0.169	0.172	0.163	0.161	0.161	0.161	0.157	0.157	0.157	0.157	0.157	0.161	0.161	0.163	0.159	0.167	0.166	0.159	0.159	0.159	0.159	0.149	0.147	0.147	0.142	0.136	0.132	0.132	0.132	0.132	0.135
YAR018C	0.042	0.042	0.042	0.048	0.048	0.036	0.032	0.032	0.037	0.028	0.013	0.013	0.01	-0.01	0.013	0.013	0.013	0.013	0.015	0.021	0.049	0.095	0.06	0.066	0.069	0.069	0.069	0.064	0.061	0.063	0.056	0.066	0.088	0.078	0.078	0.082	0.082	0.08	0.085	0.08	0.082	0.083	0.083	0.083	0.088	0.092	0.08	0.072	0.072
YOL025W	0	0	0	0	0	0	0	0	0	0	0	0	0	0	0	0	0	0	0	0	0	0	0	0	0	0	0	0	0	0	0	0	0	0	0.076	0.189	0.189	0.189	0.189	0.189	0.189	0.142	0.142	0.142	0.142	0.142	0.13	0.142	0.036
YGR198W	0.496	0.496	0.496	0.496	0.496	0.489	0.525	0.558	0.597	0.591	0.578	0.658	0.658	0.658	0.637	0.7	0.697	0.701	0.694	0.696	0.707	0.738	0.754	0.748	0.801	0.857	0.849	0.84	0.803	0.914	1.036	1.046	1.081	1.081	1.081	1.094	1.094	1.049	1.049	1.049	1.046	1.376	1.585	1.142	1.228	1.583	1.607	1.611	1.631
YIL144W	-0.343	-0.343	-0.336	-0.336	-0.337	-0.339	-0.339	-0.339	-0.338	-0.33	-0.332	-0.335	-0.335	-0.335	-0.336	-0.335	-0.335	-0.335	-0.338	-0.338	-0.344	-0.331	-0.331	-0.331	-0.33	-0.33	-0.328	-0.328	-0.327	-0.327	-0.33	-0.326	-0.332	-0.332	-0.337	-0.337	-0.337	-0.337	-0.337	-0.338	-0.338	-0.336	-0.336	-0.336	-0.331	-0.33	-0.322	-0.318	-0.315
YPR062W	0.11	0.106	0.105	0.109	0.109	0.113	0.115	0.114	0.117	0.128	0.125	0.121	0.132	0.132	0.134	0.134	0.134	0.143	0.14	0.14	0.14	0.14	0.138	0.125	0.125	0.124	0.124	0.125	0.122	0.122	0.121	0.123	0.12	0.121	0.121	0.121	0.121	0.121	0.121	0.124	0.123	0.123	0.124	0.124	0.124	0.123	0.13	0.13	0.126
YML128C	0.272	0.273	0.27	0.27	0.271	0.282	0.282	0.282	0.282	0.282	0.282	0.274	0.274	0.274	0.276	0.27	0.27	0.267	0.271	0.271	0.268	0.272	0.271	0.274	0.273	0.272	0.278	0.273	0.273	0.273	0.272	0.271	0.271	0.271	0.27	0.27	0.27	0.271	0.271	0.272	0.272	0.273	0.277	0.277	0.277	0.277	0.277	0.277	0.277
YNL133C	0	0	0	0	0	0	0	0	0	0	0	0	0	0	0	0	0	0	0	0	0	0	0	0	0	0	0	0	0	0	0	0	0	0	0	0	0	0	0	0	0	0	0	0	0	0	0	0	0
YLL043W	-0.167	-0.165	-0.166	-0.168	-0.17	-0.167	-0.168	-0.168	-0.166	-0.167	-0.164	-0.164	-0.164	-0.164	-0.169	-0.169	-0.169	-0.17	-0.172	-0.174	-0.181	-0.179	-0.179	-0.179	-0.179	-0.18	-0.184	-0.181	-0.181	-0.181	-0.181	-0.181	-0.18	-0.178	-0.178	-0.17	-0.169	-0.169	-0.17	-0.17	-0.169	-0.168	-0.168	-0.168	-0.165	-0.171	-0.169	-0.17	-0.169
YPR031W	0.037	0.04	0.04	0.036	0.042	0.042	0.045	0.045	0.044	0.051	0.051	0.051	0.051	0.048	0.042	0.039	0.043	0.043	0.038	0.038	0.036	0.033	0.035	0.034	0.039	0.037	0.04	0.034	0.02	0.022	0.022	0.016	0.015	0.001	0.001	0.003	0.002	0.002	0.002	0.002	0.002	0.002	0.002	0.002	0.002	0.002	0.002	0.002	0.002
YBL035C	0.048	0.043	0.045	0.042	0.042	0.039	0.038	0.038	0.038	0.038	0.038	0.037	0.037	0.039	0.04	0.041	0.04	0.037	0.036	0.033	0.033	0.033	0.033	0.029	0.029	0.029	0.031	0.031	0.032	0.033	0.033	0.032	0.032	0.03	0.028	0.028	0.028	0.026	0.03	0.032	0.041	0.04	0.04	0.042	0.056	0.052	0.058	0.058	0.058
YIL164C	0.132	0.132	0.135	0.147	0.135	0.143	0.177	0.156	0.133	0.133	0.116	0.116	0.122	0.122	0.122	0.132	0.128	0.152	0.152	0.132	0.147	0.152	0.137	0.135	0.088	0.091	0.108	0.115	0.113	0.116	0.094	0.083	0.092	0.099	0.099	0.093	0.082	0.082	0.075	0.077	0.066	0.049	0.046	0.059	0.044	0.022	0.017	0.021	0.024
YML086C	0.004	0.004	0.004	0.002	0.002	0.004	0.004	0.004	0.004	0.001	0.021	0.03	0.028	0.023	0.023	0.025	0.023	0.021	0.021	0.021	0.008	0.01	0.008	0.009	0.008	0.008	0.003	0.003	0.008	0.013	0.013	0.009	0.013	0.009	-0.002	-0.019	-0.018	-0.018	-0.014	-0.014	-0.014	-0.012	-0.013	-0.013	-0.013	-0.013	-0.013	-0.013	-0.013
YDR172W	-0.248	-0.248	-0.248	-0.248	-0.248	-0.246	-0.254	-0.254	-0.242	-0.236	-0.234	-0.234	-0.234	-0.233	-0.229	-0.219	-0.212	-0.206	-0.205	-0.203	-0.208	-0.208	-0.209	-0.218	-0.217	-0.214	-0.22	-0.215	-0.258	-0.232	-0.188	-0.182	-0.182	-0.172	-0.172	-0.166	-0.176	-0.176	-0.176	-0.164	-0.155	-0.158	-0.158	-0.161	-0.158	-0.164	-0.164	-0.168	-0.132
YOR245C	-0.13	-0.109	-0.108	-0.097	-0.111	-0.101	-0.103	-0.089	-0.095	-0.106	-0.073	-0.07	-0.072	-0.075	-0.075	-0.075	-0.073	-0.088	-0.082	-0.082	-0.093	-0.089	-0.099	-0.096	-0.095	-0.104	-0.112	-0.112	-0.112	-0.112	-0.108	-0.1	-0.096	-0.1	-0.088	-0.078	-0.074	-0.08	-0.08	-0.084	-0.089	-0.076	-0.076	-0.079	-0.085	-0.086	-0.095	-0.102	-0.116
YOR179C	-0.3	-0.303	-0.297	-0.297	-0.299	-0.31	-0.311	-0.313	-0.312	-0.317	-0.302	-0.306	-0.31	-0.308	-0.311	-0.32	-0.321	-0.325	-0.325	-0.325	-0.32	-0.32	-0.321	-0.328	-0.333	-0.324	-0.337	-0.337	-0.338	-0.338	-0.338	-0.332	-0.332	-0.332	-0.33	-0.336	-0.318	-0.311	-0.315	-0.314	-0.315	-0.329	-0.326	-0.326	-0.335	-0.336	-0.336	-0.337	-0.338
YJR039W	-0.087	-0.104	-0.104	-0.11	-0.11	-0.11	-0.118	-0.097	-0.222	-0.218	-0.217	-0.221	-0.214	-0.21	-0.213	-0.215	-0.214	-0.213	-0.212	-0.215	-0.215	-0.212	-0.212	-0.214	-0.208	-0.209	-0.206	-0.206	-0.199	-0.199	-0.199	-0.203	-0.212	-0.215	-0.216	-0.228	-0.231	-0.227	-0.241	-0.242	-0.248	-0.245	-0.245	-0.254	-0.257	-0.245	-0.247	-0.243	-0.24
YOR175C	0.443	0.439	0.468	0.486	0.484	0.406	0.357	0.357	0.354	0.357	0.357	0.358	0.338	0.37	0.37	0.371	0.367	0.363	0.375	0.408	0.411	0.406	0.406	0.432	0.412	0.412	0.418	0.418	0.406	0.392	0.392	0.399	0.399	0.405	0.401	0.399	0.399	0.399	0.399	0.416	0.416	0.416	0.411	0.411	0.426	0.414	0.468	0.458	0.427
YAL011W	0.063	0.063	0.084	0.096	0.086	0.091	0.085	0.072	0.069	0.071	0.1	0.083	0.083	0.085	0.087	0.085	0.085	0.085	0.084	0.084	0.085	0.083	0.08	0.079	0.078	0.076	0.076	0.084	0.084	0.086	0.083	0.072	0.072	0.072	0.076	0.063	0.067	0.067	0.069	0.068	0.068	0.068	0.068	0.068	0.066	0.063	0.062	0.062	0.063
YOL110W	0.205	0.205	0.205	0.205	0.205	0.203	0.206	0.207	0.204	0.204	0.203	0.205	0.203	0.201	0.203	0.201	0.201	0.202	0.202	0.199	0.198	0.198	0.198	0.201	0.203	0.203	0.205	0.205	0.205	0.206	0.206	0.206	0.203	0.203	0.203	0.202	0.205	0.207	0.207	0.204	0.208	0.207	0.206	0.21	0.211	0.206	0.206	0.21	0.21
YPR191W	0.327	0.327	0.325	0.327	0.327	0.327	0.327	0.327	0.325	0.322	0.323	0.322	0.316	0.317	0.321	0.321	0.322	0.321	0.321	0.321	0.322	0.321	0.321	0.321	0.321	0.326	0.353	0.351	0.356	0.356	0.356	0.356	0.356	0.348	0.344	0.344	0.345	0.345	0.345	0.351	0.351	0.351	0.35	0.346	0.346	0.342	0.346	0.346	0.344
YBR275C	0.031	0.058	0.06	0.06	0.058	0.065	0.061	0.06	0.058	0.056	0.053	0.054	0.057	0.057	0.054	0.048	0.022	0.023	0.023	0.019	0.019	0.019	0.018	0.024	0.022	0.022	0.021	0.021	0.023	0.023	0.027	0.027	0.027	0.028	0.026	0.027	0.023	0.004	0	0	0.005	-0.002	-0.002	-0.007	-0.008	-0.01	-0.008	-0.006	-0.01
YJL147C	0	0	0	0	0	0	0	0	0	0	0	0	0	0	0	0	0	0	0	0	0.104	0	0	0	0	0	0	0	0	0	0	0	0	0	0	0.076	0.031	0.031	-0.076	0.15	0.237	0.225	0.216	0.272	0.314	0.297	0.287	0.269	0.487
YLR298C	0.086	0.09	0.066	0.066	0.069	0.072	0.109	-0.038	-0.037	0.122	0.122	0	0	0	0	0	0	0.019	-0.054	-0.024	-0.024	0	0	0	0	-0.203	-0.211	-0.211	-0.211	-0.211	-0.211	0	0	0	0	0	0	0	0	0	0	0	0	0	0	0	0	0	0
YHR043C	-0.071	-0.077	-0.067	-0.066	-0.063	-0.063	-0.059	-0.058	-0.058	-0.059	-0.055	-0.064	-0.064	-0.064	-0.064	-0.062	-0.067	-0.067	-0.065	-0.063	-0.063	-0.066	-0.058	-0.057	-0.056	-0.058	-0.054	-0.055	-0.053	-0.053	-0.055	-0.055	-0.06	-0.057	-0.058	-0.056	-0.054	-0.023	-0.032	-0.038	-0.044	-0.063	-0.065	-0.065	-0.07	-0.07	-0.074	-0.069	-0.077
YCR093W	0.12	0.12	0.12	0.12	0.12	0.119	0.122	0.126	0.121	0.122	0.126	0.126	0.126	0.127	0.13	0.129	0.129	0.125	0.125	0.132	0.132	0.133	0.135	0.129	0.129	0.127	0.127	0.127	0.129	0.122	0.122	0.127	0.124	0.124	0.124	0.124	0.124	0.123	0.121	0.121	0.122	0.12	0.12	0.12	0.122	0.122	0.127	0.125	0.128
YCL035C	1.971	1.978	1.978	1.978	2.028	2.027	2.025	1.985	1.926	1.928	1.927	1.927	1.969	1.969	2.006	2.045	2.057	2.052	2.052	2.043	2.043	2.04	2.04	2.04	2.038	2.021	2.02	2.02	2.018	2.018	2.018	2.057	2.052	2.046	2.046	2.169	2.167	2.167	2.183	2.28	2.267	2.267	2.267	2.395	2.385	2.557	2.469	2.546	2.546
YFL034C-B	0.059	0.099	0.099	0.099	0.095	0.095	0.088	0.089	0.089	0.091	0.089	0.089	0.089	0.089	0.089	0.084	0.074	0.073	0.073	0.073	0.076	0.076	0.078	0.079	0.076	0.084	0.085	0.084	0.083	0.08	0.08	0.081	0.081	0.081	0.081	0.081	0.08	0.079	0.079	0.076	0.076	0.08	0.08	0.078	0.086	0.085	0.087	0.087	0.085
YJR060W	0.027	0.027	0.027	0.027	0.027	0.027	0.03	0.028	0.028	0.028	0.028	0.028	0.028	0.028	0.029	0.041	0.047	0.047	0.047	0.045	0.045	0.044	0.044	0.045	0.044	0.044	0.044	0.044	0.044	0.044	0.044	0.044	0.042	0.043	0.038	0.038	0.038	0.038	0.038	0.038	0.035	0.026	0.026	0.018	0.024	0.029	0.015	0.014	0.012
YKR038C	0.277	0.277	0.277	0.253	0.269	0.255	0.252	0.252	0.252	0.267	0.265	0.265	0.292	0.292	0.292	0.308	0.308	0.31	0.31	0.31	0.329	0.329	0.329	0.312	0.315	0.315	0.315	0.321	0.321	0.377	0.398	0.377	0.393	0.418	0.384	0.384	0.384	0.384	0.384	0.386	0.389	0.389	0.378	0.382	0.385	0.385	0.385	0.37	0.388
YDR272W	-0.053	-0.049	-0.049	-0.045	-0.045	-0.043	-0.039	-0.038	-0.037	-0.037	-0.033	-0.033	-0.027	-0.023	-0.02	-0.018	-0.018	-0.017	-0.017	-0.015	-0.012	-0.012	-0.012	-0.001	-0.002	-0.006	-0.007	-0.005	-0.005	-0.007	-0.008	-0.006	-0.006	-0.012	-0.003	-0.005	-0.003	-0.006	-0.005	-0.005	-0.005	-0.007	-0.01	-0.015	-0.015	-0.011	-0.011	-0.011	-0.012
YLR373C	0.192	0.192	0.192	0.19	0.189	0.192	0.191	0.191	0.191	0.191	0.194	0.203	0.203	0.203	0.221	0.225	0.227	0.223	0.233	0.239	0.238	0.242	0.272	0.299	0.29	0.301	0.303	0.303	0.303	0.307	0.307	0.309	0.316	0.314	0.312	0.31	0.31	0.31	0.308	0.313	0.318	0.323	0.334	0.334	0.332	0.324	0.324	0.324	0.324
YBR150C	1.327	1.332	1.332	1.351	0.875	0.875	0.875	0.871	0.884	0.885	0.885	0.885	0.901	0.901	0.901	0.952	0.956	0.952	0.952	0.946	0.939	0.884	0.884	0.884	0.881	0.851	0.712	0.807	0.801	0.801	0.801	0.801	0.801	0.801	0.791	0.791	0.787	0.787	0.785	0.783	0.713	0.723	0.731	0.721	0.717	0.711	0.71	0.71	0.71
YDR363W	0.419	0.415	0.415	0.415	0.428	0.424	0.433	0.422	0.433	0.431	0.432	0.445	0.428	0.431	0.441	0.455	0.482	0.49	0.514	0.486	0.486	0.486	0.486	0.491	0.492	0.484	0.484	0.466	0.472	0.472	0.473	0.473	0.473	0.473	0.473	0.473	0.473	0.501	0.497	0.499	0.49	0.49	0.491	0.491	0.493	0.493	0.491	0.489	0.49
YMR181C	0.027	0.026	0.025	0.023	0.021	0.022	0.022	0.022	0.024	0.023	0.02	0.019	0.019	0.019	0.017	0.015	0.015	0.015	0.012	0.016	0.017	0.016	0.016	0.015	0.015	0.021	0.021	0.019	0.02	0.02	0.02	0.02	0.021	0.019	0.02	0.02	0.02	0.02	0.02	0.019	0.018	0.018	0.018	0.018	0.018	0.018	0.017	0.013	0.013
YFR002W	0.153	0.151	0.138	0.138	0.138	0.138	0.138	0.138	0.142	0.131	0.13	0.136	0.134	0.131	0.128	0.127	0.126	0.121	0.121	0.126	0.126	0.126	0.133	0.137	0.138	0.139	0.14	0.14	0.14	0.139	0.141	0.14	0.134	0.138	0.139	0.135	0.135	0.137	0.138	0.138	0.143	0.138	0.141	0.154	0.156	0.152	0.152	0.153	0.148
YNL275W	-0.065	-0.081	-0.081	-0.034	-0.014	-0.021	-0.021	-0.021	-0.112	-0.069	0.082	-0.043	-0.042	-0.037	-0.037	-0.054	-0.014	-0.029	-0.029	-0.018	-0.018	-0.018	-0.018	0.074	0.024	0.194	0.193	0.193	0.193	0.242	0.245	0.238	0.275	0.359	0.308	0.243	0.229	0.237	0.246	0.307	0.304	0.288	0.286	0.282	0.282	0.282	0.261	0.238	0.238
YGR207C	0.352	0.352	0.354	0.352	0.35	0.337	0.364	0.357	0.343	0.35	0.357	0.362	0.351	0.351	0.356	0.351	0.349	0.347	0.358	0.341	0.331	0.327	0.328	0.316	0.319	0.33	0.337	0.337	0.337	0.34	0.323	0.319	0.313	0.321	0.316	0.315	0.315	0.32	0.318	0.318	0.317	0.317	0.322	0.322	0.324	0.324	0.325	0.315	0.317
YHR061C	0.009	0.009	0.009	0.009	0.015	0.013	0.011	0.01	0.009	0.011	0.009	0.012	0.016	0.021	0.021	0.02	0.02	0.02	0.018	0.017	0.017	0.012	0.012	0.012	0.012	0.012	0.012	0.012	0.014	0.014	0.014	0.014	0.014	0.014	0.014	0.015	0.015	0.016	0.016	0.016	0.016	0.016	0.013	0.015	0.011	0.01	0.01	0.009	0.01
YOR126C	0.648	0.656	0.662	0.662	0.662	0.662	0.659	0.659	0.659	0.658	0.645	0.641	0.641	0.635	0.638	0.638	0.626	0.621	0.621	0.621	0.621	0.62	0.62	0.631	0.625	0.625	0.653	0.66	0.66	0.646	0.645	0.677	0.664	0.664	0.664	0.664	0.631	0.667	0.664	0.663	0.656	0.658	0.67	0.664	0.664	0.667	0.667	0.67	0.67
YBL030C	-0.101	-0.083	-0.083	-0.105	-0.153	-0.156	-0.147	-0.147	-0.147	-0.154	-0.158	-0.156	-0.147	-0.147	-0.155	-0.155	-0.161	-0.145	-0.146	0.025	-0.033	-0.033	-0.033	-0.033	-0.055	-0.049	-0.009	0.004	0.004	0.011	0.011	-0.017	-0.015	-0.014	-0.027	-0.027	-0.027	-0.017	-0.018	0.002	0.012	0.012	0.031	0.033	0.006	-0.067	-0.055	-0.06	-0.057
YBL100W-C	0.088	0.077	0.061	0.066	0.09	0.103	0.099	0.095	0.094	0.092	0.091	0.093	0.092	0.094	0.114	0.115	0.122	0.126	0.122	0.122	0.126	0.131	0.135	0.13	0.125	0.117	0.116	0.116	0.126	0.125	0.118	0.128	0.128	0.124	0.118	0.123	0.123	0.122	0.125	0.123	0.112	0.113	0.107	0.106	0.105	0.108	0.107	0.099	0.099
YOL143C	7.221	7.234	7.234	7.261	7.309	7.304	7.378	7.378	7.378	7.378	7.378	7.424	7.424	7.441	7.433	7.425	7.434	7.429	7.425	7.425	7.432	7.437	8.046	8.045	8.045	8.045	8.05	8.029	8.035	8.035	8.03	8.054	8.054	7.988	7.924	7.966	7.951	7.952	7.947	7.976	7.948	7.424	7.434	7.413	7.404	7.378	7.33	7.33	7.244
YIL068C	0.001	-0.006	-0.012	-0.012	-0.027	0.017	0.022	0.021	0.046	0.056	0.064	0.064	0.068	0.069	0.073	0.085	0.082	0.082	0.084	0.098	0.098	0.1	0.107	0.102	0.106	0.103	0.102	0.102	0.123	0.124	0.124	0.12	0.117	0.114	0.112	0.102	0.104	0.105	0.105	0.097	0.097	0.096	0.1	0.098	0.101	0.103	0.103	0.106	0.105
YHR108W	0.199	0.206	0.205	0.207	0.21	0.214	0.21	0.21	0.207	0.204	0.204	0.202	0.205	0.21	0.208	0.208	0.211	0.209	0.209	0.209	0.209	0.206	0.21	0.21	0.204	0.202	0.202	0.203	0.203	0.201	0.201	0.201	0.196	0.195	0.192	0.192	0.192	0.194	0.194	0.198	0.198	0.195	0.199	0.199	0.196	0.192	0.192	0.192	0.19
YML073C	0.033	0.033	0.033	0.012	-0.039	-0.076	-0.056	-0.04	-0.024	-0.022	-0.026	-0.011	-0.011	-0.013	-0.014	-0.018	-0.018	-0.018	-0.01	-0.034	-0.04	-0.046	-0.045	-0.045	-0.045	-0.045	-0.045	-0.045	-0.086	-0.042	0	0	0	0	0	0	0	0	0	0	0	0	0	0	0	0	0	0	0
YNL037C	-0.2	-0.2	-0.192	-0.184	-0.202	-0.202	-0.212	-0.231	-0.231	-0.231	-0.209	-0.2	-0.201	-0.219	-0.219	-0.216	-0.216	-0.216	-0.224	-0.224	-0.214	-0.214	-0.214	-0.214	-0.234	-0.244	-0.237	-0.237	-0.236	-0.239	-0.239	-0.246	-0.247	-0.224	-0.244	-0.213	-0.183	-0.2	-0.2	-0.199	-0.142	-0.168	-0.173	0	0	0	0	0	0
YDR483W	-0.067	-0.067	-0.07	-0.072	-0.072	-0.067	-0.069	-0.073	-0.073	-0.077	-0.082	-0.09	-0.09	-0.093	-0.093	-0.092	-0.09	-0.09	-0.09	-0.09	-0.091	-0.089	-0.092	-0.099	-0.1	-0.096	-0.093	-0.093	-0.093	-0.089	-0.091	-0.087	-0.092	-0.093	-0.091	-0.094	-0.095	-0.095	-0.095	-0.088	-0.079	-0.084	-0.082	-0.078	-0.078	-0.078	-0.078	-0.078	-0.076
YJR088C	0.099	0.102	0.104	0.104	0.104	0.104	0.101	0.104	0.114	0.114	0.114	0.114	0.113	0.111	0.111	0.105	0.107	0.107	0.108	0.108	0.108	0.101	0.104	0.108	0.105	0.105	0.106	0.108	0.122	0.124	0.122	0.115	0.111	0.108	0.11	0.11	0.11	0.11	0.105	0.105	0.105	0.106	0.104	0.108	0.108	0.108	0.105	0.1	0.101
YOR036W	0.43	0.428	0.428	0.433	0.445	0.441	0.441	0.432	0.435	0.416	0.414	0.41	0.399	0.403	0.407	0.406	0.408	0.413	0.407	0.407	0.426	0.426	0.426	0.416	0.408	0.41	0.411	0.409	0.409	0.411	0.411	0.42	0.422	0.436	0.436	0.391	0.327	0.309	0.313	0.313	0.313	0.313	0.311	0.311	0.295	0.335	0.327	0.322	0.322
YML100W	0.166	0.166	0.166	0.125	0.125	0.093	0.093	0.086	0.123	0.141	0.149	0.172	0.165	0.159	0.169	0.182	0.189	0.189	0.189	0.189	0.189	0.189	0.203	0.203	0.22	0.198	0.214	0.234	0.234	0.26	0.261	0.247	0.247	0.231	0.21	0.22	0.215	0.232	0.26	0.211	0.2	0.19	0.182	0.179	0.122	0.114	0.094	0.106	0.096
YIL026C	-0.042	-0.044	-0.04	-0.038	-0.046	-0.046	-0.046	-0.046	-0.05	-0.05	-0.054	-0.053	-0.053	-0.053	-0.052	-0.052	-0.047	-0.046	-0.046	-0.045	-0.043	-0.041	-0.043	-0.044	-0.044	-0.044	-0.044	-0.044	-0.042	-0.036	-0.035	-0.04	-0.04	-0.037	-0.036	-0.036	-0.036	-0.037	-0.039	-0.037	-0.036	-0.036	-0.036	-0.036	-0.035	-0.031	-0.026	-0.027	-0.028
YEL024W	0.012	0.012	0.01	0.01	0.008	0.012	0.013	0.01	0.017	0.016	0.011	0.011	0.011	0.011	0.013	0.012	0.01	0.01	0.012	0.014	0.013	0.003	0.006	0.008	-0.008	-0.015	-0.004	-0.003	-0.005	-0.005	-0.005	-0.004	-0.003	-0.002	-0.004	-0.018	-0.018	-0.029	-0.027	-0.018	-0.022	-0.015	-0.015	-0.012	-0.012	-0.019	-0.002	-0.001	-0.012
YDR335W	0.055	0.054	0.048	0.041	0.041	0.041	0.039	0.04	0.041	0.039	0.038	0.041	0.038	0.038	0.038	0.039	0.039	0.039	0.039	0.039	0.038	0.038	0.038	0.038	0.037	0.038	0.039	0.039	0.039	0.037	0.036	0.041	0.041	0.041	0.041	0.04	0.039	0.039	0.039	0.04	0.043	0.042	0.044	0.043	0.043	0.043	0.042	0.042	0.04
YLL010C	0.216	0.219	0.215	0.207	0.216	0.219	0.214	0.216	0.217	0.217	0.211	0.215	0.212	0.209	0.209	0.209	0.204	0.205	0.21	0.21	0.194	0.189	0.181	0.186	0.192	0.192	0.189	0.179	0.181	0.181	0.181	0.182	0.18	0.17	0.17	0.176	0.172	0.172	0.168	0.172	0.178	0.178	0.183	0.182	0.182	0.182	0.182	0.182	0.18
YLR265C	0.171	0.157	0.165	0.171	0.184	0.144	0.136	0.137	0.138	0.138	0.138	0.139	0.142	0.167	0.155	0.173	0.173	0.174	0.174	0.172	0.185	0.189	0.189	0.189	0.193	0.192	0.198	0.194	0.189	0.189	0.187	0.187	0.184	0.179	0.171	0.165	0.171	0.172	0.172	0.171	0.165	0.167	0.174	0.175	0.178	0.159	0.159	0.158	0.157
YDR140W	-0.044	-0.047	-0.047	-0.042	-0.037	-0.033	-0.033	-0.036	-0.033	-0.033	-0.044	-0.045	-0.04	-0.044	-0.044	-0.038	-0.042	-0.042	-0.044	-0.04	-0.036	-0.032	-0.037	-0.031	-0.027	-0.018	-0.018	-0.018	-0.018	-0.017	-0.018	-0.023	-0.023	-0.018	-0.018	-0.01	-0.021	-0.024	-0.016	-0.011	-0.008	-0.013	-0.013	-0.013	-0.013	-0.015	-0.015	-0.015	-0.015
YPR116W	-0.01	-0.011	-0.003	-0.002	-0.002	-0.003	-0.003	-0.007	-0.007	-0.009	-0.005	-0.005	-0.005	-0.003	-0.009	-0.052	-0.039	-0.038	-0.038	-0.038	-0.037	-0.034	-0.033	-0.033	-0.033	-0.032	-0.033	-0.036	-0.033	-0.036	-0.035	-0.033	-0.031	-0.033	-0.032	-0.032	-0.033	-0.034	-0.031	-0.032	-0.03	-0.03	-0.033	-0.035	-0.033	-0.033	-0.032	-0.032	-0.033
YDR490C	-0.213	-0.227	-0.196	-0.174	-0.174	-0.206	-0.206	-0.206	-0.212	-0.202	-0.177	-0.183	-0.149	-0.134	-0.141	-0.135	-0.135	-0.12	-0.1	-0.09	-0.103	-0.144	-0.138	-0.141	-0.144	-0.15	-0.164	-0.208	-0.176	-0.174	-0.174	-0.169	-0.169	-0.174	-0.189	-0.179	-0.179	-0.179	-0.185	-0.183	-0.204	-0.204	-0.198	-0.199	-0.181	-0.196	-0.199	-0.199	-0.226
YIL070C	0.098	0.097	0.098	0.098	0.097	0.097	0.098	0.098	0.098	0.098	0.098	0.097	0.097	0.097	0.098	0.098	0.099	0.099	0.103	0.103	0.104	0.103	0.099	0.102	0.099	0.098	0.1	0.101	0.101	0.099	0.1	0.099	0.097	0.097	0.098	0.094	0.091	0.098	0.099	0.092	0.089	0.092	0.09	0.09	0.089	0.087	0.083	0.086	0.086
YPL103C	-0.179	-0.177	-0.177	-0.182	-0.172	-0.148	-0.163	-0.159	-0.17	-0.131	-0.132	-0.12	-0.07	-0.123	-0.123	-0.174	-0.178	-0.166	-0.126	-0.138	-0.086	-0.09	-0.127	-0.107	-0.107	-0.107	-0.127	-0.142	-0.127	-0.22	-0.224	-0.226	-0.23	-0.233	-0.236	-0.224	-0.214	-0.205	-0.205	-0.205	-0.205	-0.18	-0.151	-0.113	-0.087	-0.087	-0.076	-0.077	-0.079
YGR044C	-0.117	-0.063	-0.06	-0.06	-0.039	-0.035	-0.055	-0.079	-0.082	-0.086	-0.068	-0.075	-0.09	-0.098	-0.098	-0.084	-0.068	-0.057	-0.057	-0.037	-0.021	-0.021	-0.045	-0.042	-0.042	-0.054	-0.054	-0.061	-0.061	-0.079	-0.102	-0.131	-0.123	-0.123	-0.123	-0.123	-0.123	-0.123	-0.113	-0.118	-0.118	-0.118	-0.118	-0.113	-0.079	-0.039	-0.051	-0.071	-0.047
YHR098C	-0.061	-0.062	-0.062	-0.062	-0.061	-0.063	-0.063	-0.063	-0.064	-0.064	-0.064	-0.064	-0.064	-0.066	-0.066	-0.066	-0.066	-0.066	-0.066	-0.066	-0.066	-0.066	-0.063	-0.063	-0.063	-0.063	-0.064	-0.062	-0.062	-0.063	-0.064	-0.065	-0.065	-0.065	-0.066	-0.066	-0.066	-0.065	-0.063	-0.064	-0.064	-0.064	-0.063	-0.061	-0.062	-0.062	-0.062	-0.059	-0.06
YDR014W	0.114	0.113	0.113	0.113	0.109	0.112	0.11	0.113	0.116	0.116	0.116	0.118	0.104	0.114	0.133	0.133	0.139	0.147	0.166	0.171	0.171	0.17	0.171	0.177	0.168	0.171	0.183	0.192	0.199	0.192	0.193	0.162	0.162	0.159	0.159	0.159	0.16	0.161	0.164	0.172	0.18	0.182	0.182	0.184	0.184	0.177	0.177	0.137	0.134
YPR161C	0.021	0.021	0.021	0.021	0.02	0.02	0.017	0.017	0.017	0.016	0.016	0.013	0.013	0.013	0.013	0.015	0.015	0.017	0.017	0.016	0.016	0.016	0.014	0.015	0.015	0.015	0.015	0.013	0.018	0.018	0.02	0.02	0.02	0.02	0.021	0.021	0.022	0.022	0.022	0.021	0.017	0.014	0.018	0.018	0.018	0.02	0.02	0.017	0.017
YLR075W	1.607	1.598	1.598	1.598	1.598	1.643	1.496	1.498	1.498	1.375	1.448	1.448	1.439	1.439	1.528	1.528	1.53	1.444	1.423	1.411	1.534	1.536	1.52	1.522	1.315	1.29	1.29	1.24	1.24	1.24	1.24	1.219	1.219	1.237	1.44	1.44	0	0	0	0	0	0	0	0	0	0	0	0	0
YDR128W	0.034	0.032	0.026	0.029	0.029	0.025	0.018	0.019	0.022	0.026	0.025	0.027	0.026	0.037	0.033	0.033	0.032	0.031	0.031	0.031	0.031	0.03	0.038	0.045	0.045	0.045	0.044	0.044	0.044	0.044	0.049	0.05	0.064	0.066	0.066	0.052	0.054	0.054	0.055	0.056	0.056	0.056	0.056	0.057	0.06	0.064	0.062	0.062	0.062
YOR163W	0	0	0	0	0	0	0	0	0	0	0	0	0	0	0	0	0	0	0	0	0	0	0	0	0	0	0	0	0	0	0	0	0	0	0	0	0	0	0	0	0	0	0	0	0	0	0	0	0
YGL064C	0.239	0.239	0.239	0.243	0.238	0.246	0.246	0.241	0.247	0.258	0.257	0.257	0.247	0.232	0.221	0.221	0.217	0.217	0.209	0.209	0.21	0.215	0.213	0.221	0.221	0.221	0.221	0.221	0.221	0.232	0.234	0.238	0.235	0.234	0.235	0.235	0.235	0.234	0.234	0.234	0.234	0.234	0.231	0.231	0.228	0.232	0.256	0.256	0.249
YMR247C	-0.418	-0.418	-0.418	-0.423	-0.464	-0.464	-0.462	-0.445	-0.454	-0.482	-0.473	-0.469	-0.461	-0.534	-0.509	-0.483	-0.484	-0.475	-0.488	-0.479	-0.407	-0.392	-0.373	-0.45	-0.393	-0.398	-0.398	-0.381	-0.381	-0.406	-0.354	0	0	0	0	0	0	0	0	0	0	0	0	0	0.114	0.105	0.099	0.097	0.097
YOL104C	0.016	0.015	0.013	0.013	0.016	0.022	0.018	0.013	0.013	0.012	0.011	0.005	0.005	0.004	0.004	0.006	0.009	0.008	0.008	0.011	0.011	0.015	0.018	0.014	0.014	0.012	0.012	0.022	0.027	0.026	0.022	0.022	0.022	0.019	0.017	0.017	0.017	0.019	0.019	0.021	0.023	0.025	0.023	0.022	0.014	0.012	0.01	0.015	0.016
YIL128W	2.326	2.333	2.342	2.339	2.342	2.353	2.439	2.369	2.505	2.503	2.415	2.415	2.415	2.353	2.357	2.447	2.447	2.447	2.451	2.451	2.284	2.302	2.302	2.3	2.3	2.214	2.214	2.214	2.214	2.214	2.211	2.205	2.205	2.287	2.287	2.287	2.287	2.287	2.262	2.262	2.254	2.254	2.23	2.318	2.28	2.275	2.275	2.275	2.275
YDL176W	0.329	0.309	0.312	0.304	0.302	0.312	0.312	0.308	0.316	0.309	0.35	0.316	0.271	0.228	0.283	0.28	0.258	0.238	0.211	0.203	0.203	0.207	0.208	0.206	0.206	0.206	0.206	0.206	0.206	0.203	0.203	0.203	0.194	0.186	0.18	0.177	0.177	0.167	0.165	0.164	0.161	0.163	0.166	0.158	0.163	0.169	0.169	0.174	0.174
YNR032W	0.471	0.468	0.476	0.476	0.477	0.469	0.482	0.471	0.474	0.469	0.465	0.465	0.471	0.471	0.46	0.478	0.467	0.467	0.465	0.459	0.453	0.467	0.469	0.469	0.47	0.47	0.468	0.478	0.481	0.489	0.486	0.484	0.484	0.484	0.496	0.495	0.492	0.474	0.455	0.455	0.455	0.464	0.48	0.475	0.475	0.473	0.473	0.473	0.473
YNL214W	0.039	0.034	0.03	0.034	0.032	0.03	0.022	0.026	0.016	0.015	0.008	0.009	0.01	0.01	0.015	0.009	0.006	-0.001	-0.002	-0.002	-0.011	-0.002	0.015	-0.003	-0.021	0.003	0.005	0.014	0.011	0.003	0.013	0.025	0.028	0.02	0.012	0.008	0.017	0.019	0.03	0.059	0.051	0.052	0.041	0.043	0.044	0.044	0.044	0.042	0.042
YPR113W	0.46	0.46	0.472	0.472	0.472	0.472	0.472	0.479	0.473	0.473	0.471	0.472	0.452	0.449	0.447	0.447	0.449	0.449	0.439	0.453	0.453	0.453	0.452	0.432	0.429	0.442	0.445	0.432	0.44	0.443	0.443	0.428	0.425	0.423	0.405	0.404	0.428	0.398	0.408	0.412	0.406	0.404	0.404	0.399	0.399	0.4	0.451	0.451	0.456
YJL042W	-0.078	-0.078	-0.077	-0.066	-0.068	-0.065	-0.067	-0.069	-0.065	-0.071	-0.059	-0.039	-0.039	-0.039	-0.039	-0.03	-0.03	-0.025	-0.022	-0.025	-0.027	-0.027	-0.022	-0.025	-0.023	-0.014	-0.002	-0.005	-0.016	-0.048	-0.055	-0.057	-0.059	-0.065	-0.08	-0.079	-0.075	-0.083	-0.077	-0.077	-0.077	-0.077	-0.074	-0.074	-0.074	-0.073	-0.073	-0.057	-0.059
YFR021W	-0.034	-0.086	-0.086	-0.046	-0.046	-0.042	-0.001	-0.038	-0.012	0.076	0.117	0.098	0.064	0.062	0.079	0.08	0.09	0.139	0.158	0.176	0.176	0.197	0.192	0.213	0.217	0.215	0.215	0.216	0.216	0.213	0.213	0.213	0.229	0.231	0.223	0.223	0.219	0.222	0.222	0.222	0.222	0.222	0.286	0.29	0.287	0.287	0.297	0.302	0.302
YCR089W	0.059	0.064	0.057	0.058	0.056	0.063	0.065	0.058	0.059	0.101	0.109	0.111	0.111	0.111	0.111	0.114	0.115	0.114	0.107	0.107	0.114	0.119	0.116	0.102	0.104	0.099	0.098	0.093	0.087	0.074	0.09	0.095	0.085	0.086	0.098	0.104	0.104	0.106	0.103	0.106	0.106	0.103	0.102	0.102	0.103	0.11	0.113	0.116	0.09
YPL007C	-0.005	-0.009	0.015	0.125	0.09	-0.009	0.036	-0.102	-0.141	-0.155	-0.059	-0.059	-0.059	-0.081	-0.099	-0.085	-0.085	-0.085	-0.085	-0.085	-0.085	-0.122	-0.14	-0.097	-0.107	-0.101	-0.101	-0.117	-0.127	-0.141	-0.157	-0.104	-0.115	-0.115	-0.092	-0.077	-0.077	-0.084	-0.09	-0.096	-0.093	-0.087	-0.069	-0.132	-0.119	-0.119	-0.127	-0.128	-0.128
YHR041C	-0.085	-0.214	-0.214	-0.213	-0.223	-0.209	-0.22	-0.169	-0.163	-0.163	-0.163	-0.163	-0.159	-0.159	-0.153	-0.127	-0.096	-0.096	-0.082	-0.1	-0.046	-0.007	-0.025	0	0	0	-0.006	-0.023	-0.026	-0.097	-0.093	-0.098	-0.087	-0.086	-0.074	-0.078	-0.067	-0.053	-0.112	-0.115	-0.113	-0.124	-0.129	-0.118	-0.11	-0.11	-0.108	-0.117	-0.135
YKL127W	0	0	0.054	0.054	0.056	0.056	0.056	0.056	0.054	0.058	0.058	0.058	0.058	0.058	0.058	0.058	0.058	0.062	0.062	0.075	0.075	0.041	0.041	0.037	0.037	0.037	0.037	0	0	0	0	0	0	0	0	0	0	0	0	0	0	0	0	0	0	0	0	0	-0.022
YPR055W	0.045	0.077	0.161	0.136	0.131	0.144	0.147	0.147	0.157	0.175	0.174	0.174	0.177	0.173	0.174	0.175	0.173	0.178	0.176	0.179	0.183	0.17	0.159	0.153	0.153	0.153	0.151	0.151	0.155	0.139	0.139	0.14	0.14	0.14	0.14	0.14	0.142	0.143	0.144	0.144	0.141	0.135	0.135	0.14	0.14	0.138	0.138	0.138	0.139
YDR488C	0.201	0.196	0.186	0.186	0.189	0.189	0.185	0.185	0.182	0.176	0.175	0.171	0.175	0.179	0.183	0.184	0.19	0.191	0.191	0.19	0.188	0.188	0.182	0.182	0.182	0.183	0.183	0.183	0.179	0.179	0.179	0.179	0.179	0.179	0.179	0.188	0.187	0.187	0.191	0.191	0.191	0.189	0.184	0.184	0.184	0.184	0.184	0.184	0.182
YPL235W	1.748	1.77	1.762	1.765	1.71	1.727	1.76	1.814	1.814	1.767	1.717	1.68	1.631	1.631	1.704	1.695	1.689	1.699	1.696	1.696	1.696	1.696	1.696	1.696	1.696	1.759	1.737	1.748	1.771	1.791	1.791	1.791	1.788	1.78	1.733	1.74	1.822	1.831	1.831	1.831	1.828	1.825	1.874	1.846	1.834	1.83	1.762	1.789	1.8
YJR059W	1.226	1.218	1.2	1.202	1.17	1.125	1.134	1.134	1.14	1.14	1.202	1.207	1.195	1.178	1.205	1.219	1.208	1.208	1.208	1.208	1.208	1.065	1.086	1.086	1.077	1.079	1.135	1.051	1.054	1.576	1.419	1.211	1.228	1.232	1.224	1.204	1.291	1.297	1.296	1.219	1.206	1.186	1.069	1.048	1.124	1.117	1.31	1.234	1.024
YKL099C	0.187	0.19	0.193	0.193	0.188	0.188	0.188	0.184	0.185	0.182	0.182	0.182	0.182	0.181	0.185	0.185	0.185	0.188	0.188	0.188	0.188	0.188	0.188	0.187	0.187	0.187	0.187	0.189	0.191	0.19	0.189	0.185	0.185	0.185	0.185	0.185	0.185	0.185	0.185	0.185	0.184	0.184	0.184	0.184	0.184	0.182	0.176	0.176	0.176
YER128W	0.173	0.174	0.183	0.187	0.179	0.189	0.181	0.153	0.153	0.153	0.153	0.151	0.151	0.158	0.147	0.146	0.156	0.145	0.145	0.143	0.148	0.159	0.159	0.161	0.164	0.173	0.162	0.155	0.155	0.155	0.145	0.143	0.138	0.137	0.12	0.12	0.116	0.11	0.103	0.102	0.102	0.099	0.086	0.073	0.073	0.07	0.067	0.07	0.07
YNL208W	0.021	0.019	0.012	0.014	0.021	0.022	0.016	0.008	0.008	0.007	0.007	0.001	0.014	0.016	0.012	0.015	0.013	0.011	0.012	0.012	0.009	0.009	0.004	0.005	0.006	0.006	0.003	-0.004	-0.004	-0.01	-0.012	-0.011	-0.012	-0.008	-0.008	-0.009	-0.012	-0.013	-0.009	-0.006	-0.006	-0.006	-0.006	-0.005	-0.005	-0.009	-0.006	-0.006	-0.004
YMR290C	-0.12	-0.12	-0.12	-0.12	-0.122	-0.123	-0.124	-0.124	-0.124	-0.125	-0.125	-0.127	-0.127	-0.126	-0.134	-0.127	-0.127	-0.13	-0.129	-0.118	-0.12	-0.113	-0.129	-0.123	-0.121	-0.123	-0.121	-0.122	-0.135	-0.137	-0.141	-0.139	-0.139	-0.139	-0.166	-0.167	-0.17	-0.168	-0.166	-0.165	-0.155	-0.144	-0.144	-0.149	-0.153	-0.155	-0.181	-0.188	-0.188
YFL049W	0.002	0.01	-0.013	0	-0.007	0.008	-0.015	-0.015	-0.004	0.015	0.019	0.025	0.03	0.014	0.014	0.012	0.019	0.023	0.04	0.044	0.048	0.065	0.073	0.066	0.066	0.069	0.064	0.07	0.082	0.081	0.083	0.086	0.059	0.027	0.007	0.03	0.023	0.023	0.024	0.037	0.032	0.026	0.028	0.028	0.022	0.019	0.016	0.016	0.016
YJL088W	-0.199	-0.198	-0.198	-0.191	-0.197	-0.225	-0.21	-0.231	-0.219	-0.226	-0.224	-0.224	-0.224	-0.217	-0.217	-0.202	-0.223	-0.223	-0.223	-0.225	-0.225	-0.23	-0.23	-0.23	-0.23	-0.216	-0.201	-0.201	-0.247	-0.242	-0.242	-0.242	-0.271	-0.263	-0.26	-0.26	-0.26	-0.26	-0.26	-0.26	-0.26	-0.26	-0.309	-0.394	-0.394	-0.411	-0.44	-0.398	-0.444
YLR014C	0.12	0.119	0.052	0.077	0.105	0.107	0.067	0.076	0.075	0.058	0.05	0.042	0.042	0.031	0.025	0.029	0	0.01	0.013	0.015	0.017	0.017	0.017	0.017	0.02	0.031	0.043	0.013	0.013	0.015	0.012	0.009	0.003	-0.023	-0.012	0.005	0.005	0.002	0	0.004	0.003	0.007	0.012	0.014	0.014	0.014	0.012	0.011	0.015
YMR019W	0.241	0.241	0.28	0.303	0.242	0.227	0.267	0.267	0.275	0.275	0.257	0.26	0.255	0.255	0.255	0.255	0.255	0.259	0.253	0.254	0.27	0.25	0.25	0.254	0.254	0.248	0.255	0.254	0.254	0.255	0.274	0.256	0.211	0.211	0.211	0.204	0.208	0.212	0.201	0.197	0.191	0.192	0.189	0.191	0.193	0.193	0.193	0.205	0.207
YML058W	-0.159	-0.159	-0.159	-0.159	-0.159	-0.166	-0.161	-0.191	-0.191	-0.181	-0.181	-0.181	-0.181	-0.181	-0.181	-0.181	-0.181	-0.181	-0.181	-0.174	-0.174	-0.18	-0.18	-0.198	-0.183	-0.181	-0.182	-0.182	-0.184	-0.179	-0.148	-0.148	-0.148	-0.148	-0.171	-0.17	-0.17	-0.166	-0.177	-0.188	-0.199	-0.197	-0.197	-0.201	-0.22	-0.23	-0.23	-0.21	-0.21
YOL116W	0.162	0.157	0.167	0.167	0.171	0.165	0.147	0.15	0.144	0.153	0.148	0.141	0.14	0.135	0.14	0.14	0.14	0.141	0.133	0.129	0.138	0.134	0.153	0.153	0.155	0.145	0.145	0.142	0.143	0.143	0.143	0.143	0.144	0.144	0.148	0.145	0.146	0.148	0.147	0.147	0.147	0.147	0.147	0.147	0.147	0.142	0.142	0.14	0.14
YDR430C	0.219	0.219	0.22	0.222	0.223	0.223	0.224	0.224	0.224	0.226	0.231	0.231	0.231	0.231	0.234	0.234	0.234	0.234	0.234	0.232	0.232	0.247	0.25	0.253	0.253	0.252	0.25	0.248	0.247	0.244	0.248	0.248	0.248	0.247	0.246	0.249	0.249	0.249	0.249	0.248	0.248	0.248	0.244	0.252	0.258	0.253	0.252	0.252	0.261
YNL064C	0.454	0.454	0.457	0.454	0.453	0.466	0.466	0.489	0.48	0.49	0.493	0.491	0.452	0.388	0.369	0.366	0.366	0.355	0.365	0.349	0.326	0.329	0.324	0.325	0.338	0.338	0.334	0.355	0.418	0.408	0.4	0.404	0.408	0.408	0.408	0.408	0.408	0.408	0.401	0.401	0.405	0.405	0.404	0.415	0.416	0.416	0.388	0.41	0.386
YDR035W	-0.093	-0.094	-0.094	-0.096	-0.096	-0.091	-0.092	-0.092	-0.092	-0.095	-0.095	-0.095	-0.095	-0.09	-0.09	-0.09	-0.09	-0.089	-0.086	-0.086	-0.088	-0.087	-0.093	-0.096	-0.096	-0.096	-0.096	-0.096	-0.096	-0.095	-0.093	-0.095	-0.096	-0.097	-0.091	-0.093	-0.091	-0.089	-0.09	-0.094	-0.092	-0.094	-0.094	-0.093	-0.093	-0.113	-0.109	-0.112	-0.099
YDR061W	-0.016	-0.016	-0.01	-0.008	-0.008	-0.007	-0.006	-0.005	-0.011	-0.012	-0.015	-0.013	-0.012	-0.006	-0.001	-0.004	-0.004	-0.006	-0.01	-0.006	-0.006	-0.006	-0.012	-0.008	-0.007	-0.008	-0.007	-0.002	-0.002	-0.003	-0.004	-0.007	-0.01	-0.01	-0.01	-0.01	-0.011	-0.011	-0.01	-0.009	-0.01	-0.009	-0.013	-0.013	-0.013	-0.014	-0.014	-0.015	-0.015
YNL316C	0.056	0.061	0.059	0.059	0.057	0.057	0.06	0.061	0.061	0.061	0.062	0.066	0.063	0.063	0.06	0.056	0.047	0.045	0.039	0.04	0.04	0.041	0.048	0.048	0.035	0.034	0.034	0.034	0.042	0.034	0.043	0.037	0.039	0.036	0.036	0.057	0.049	0.033	0.035	0.039	0.037	0.024	0.013	0.021	0.045	0.012	0.018	0.003	0.015
YJL059W	0.009	0.01	0.012	0.009	0.013	0.013	0.013	0.014	0.014	0.015	0.012	0.014	0.015	0.017	0.017	0.017	0.01	0.007	0.014	0.014	0.016	0.016	0.014	0.014	0.014	0.016	0.024	0.03	0.036	0.034	0.034	0.028	0.028	0.013	0.008	0.008	0.008	0.009	0.009	0.011	0.006	0.006	0.006	0.004	0.003	0.005	0.005	0.003	0.011
YDR418W	0	0	0	0	0	0	0	0	0	0	0.116	0.068	0.067	0.067	0.076	0.076	0.089	0.089	0.03	0.034	0.034	0.034	0.033	0.033	0.033	0.033	0.038	0.152	0.112	0.112	0.096	0.096	0.089	0.089	0.089	0.089	0.089	0.089	0.079	0.087	0.087	0.087	0.086	0.086	0.08	0.072	0.067	0.087	0.105
YJL180C	0.281	0.325	0.322	0.323	0.331	0.331	0.312	0.349	0.309	0.343	0.345	0.341	0.371	0.368	0.344	0.38	0.378	0.391	0.39	0.382	0.382	0.408	0.379	0.301	0.238	0.212	0.185	0.19	0.202	0.209	0.126	0.131	0.131	0.122	0.122	0.11	0.11	0.165	0.132	0.129	0.113	0.113	0.111	0.139	0.139	0.15	0.2	0.2	0.194
YOL021C	0	0	0	0	0	0	0	0	0	0	0	0	0	0	0	0	0	0	0	0	0	0	0	0	0	0	0	0	0	0	0	0	0	0	0	0	0	0	0	0	0	0	0	0	0	0	0	0	0
YNL069C	-0.018	-0.018	0.018	0.018	0.013	0.013	-0.008	-0.008	-0.008	-0.019	-0.019	-0.049	-0.049	0	0	0	0	0	0	0	0	0	0	0	0	0	0	0	0	0	0	0	0	0	0	0	0	0	0	0	0	0	0	0	0	0	0	0	0
YAL003W	0	0	0	0	0	0	0	0	0	0	0	0	0	0	0	0	0	0	0	0	0	0	0	0	0	0	0	0	0	0	0	0	0	0	0	0	0	0	0	0	0	0	0	0	0	0	0	0	0
YNL212W	0.305	0.305	0.299	0.3	0.3	0.3	0.294	0.282	0.264	0.263	0.288	0.336	0.345	0.344	0.348	0.348	0.359	0.357	0.357	0.357	0.362	0.367	0.367	0.367	0.367	0.375	0.378	0.379	0.386	0.386	0.396	0.398	0.398	0.398	0.392	0.386	0.386	0.385	0.385	0.38	0.389	0.389	0.404	0.423	0.428	0.428	0.428	0.429	0.429
YNL176C	0.079	0.079	0.081	0.081	0.08	0.082	0.083	0.084	0.086	0.081	0.086	0.08	0.073	0.071	0.066	0.069	0.069	0.069	0.07	0.072	0.072	0.073	0.07	0.072	0.072	0.067	0.067	0.069	0.073	0.072	0.073	0.073	0.073	0.073	0.073	0.073	0.073	0.073	0.073	0.073	0.073	0.07	0.071	0.073	0.072	0.07	0.07	0.073	0.081
YML028W	0.091	0.092	0.083	0.088	0.088	0.088	0.084	0.09	0.088	0.088	0.082	0.084	0.084	0.08	0.08	0.08	0.078	0.076	0.076	0.076	0.076	0.076	0.074	0.079	0.077	0.078	0.078	0.08	0.078	0.086	0.086	0.086	0.086	0.086	0.086	0.082	0.082	0.08	0.08	0.084	0.084	0.084	0.084	0.084	0.084	0.083	0.083	0.082	0.072
YDR382W	0	0	0	0	0	0	0	0	0	0	0	0	0	0	0	0	0	0	0	0	0	0	0	0	0	0	0	0	0	0	0	0	0	0	0	0	0	0	0	0	0	0	0	0	0	0	0	0	0
YLR407W	0	0	0	0	0	0	0	0	0	0	0	0	0	0	0	0	0	0	0	0	0	0	0	0	0	0	0	0	0	0	0	0	0	0	0	0	0	0	0	0	0	0	0	0	0	0	0	0	0
YGL120C	0.993	0.993	1.028	1.027	1.115	1.107	1.107	1.112	1.112	1.132	1.132	1.132	1.132	1.132	1.132	1.132	1.132	1.132	1.129	1.129	1.129	1.131	1.131	1.133	1.133	1.17	1.209	1.204	1.207	1.207	1.207	1.207	1.207	1.207	1.16	1.163	1.21	1.145	1.145	1.151	1.137	1.135	1.135	1.138	1.138	1.117	1.147	1.147	1.144
YDL166C	0.193	0.196	0.196	0.196	0.196	0.186	0.186	0.186	0.193	0.196	0.212	0.187	0.196	0.214	0.216	0.216	0.222	0.219	0.222	0.215	0.211	0.211	0.22	0.222	0.211	0.21	0.203	0.202	0.209	0.206	0.206	0.22	0.221	0.214	0.23	0.239	0.23	0.229	0.232	0.24	0.24	0.24	0.24	0.242	0.255	0.259	0.259	0.259	0.259
YML088W	0.02	0.02	0.02	0.02	0.02	0.018	0.018	0.018	0.018	0.018	0.019	0.022	0.022	0.022	0.022	0.021	0.021	0.025	0.025	0.025	0.025	0.025	0.025	0.025	0.025	0.03	0.03	0.03	0.03	0.03	0.028	0.028	0.028	0.038	0.038	0.037	0.043	0.043	0.044	0.057	0.057	0.057	0.063	0.062	0.063	0.062	0.059	0.07	0.062
YPL132W	0.084	0.091	0.08	0.105	0.099	0.107	0.103	0.166	0.172	0.172	0.181	0.185	0.152	0.135	0.134	0.113	0.11	0.125	0.146	0.124	0.124	0.124	0.12	0.09	0.09	0.074	0.074	0.074	0.074	0.098	0.128	0.132	0.198	0.182	0.198	0.192	0.176	0.176	0.177	0.186	0.198	0.202	0.207	0.207	0.207	0.207	0.224	0.233	0.227
YPL068C	0	0	0	0	0	0	0	0	0	0	0	0	0	0	0	0	0	0	0	0	0	0	0	0	0	0	0	0	0	0	0	0	0	0	0	0	0	0	0.046	0.046	0.042	0.032	0.034	0.032	0.032	0.032	0.032	0.03	0.022
YOR085W	-0.076	-0.078	-0.075	-0.075	-0.075	-0.073	-0.077	-0.078	-0.081	-0.089	-0.088	-0.09	-0.09	-0.09	-0.092	-0.093	-0.092	-0.095	-0.092	-0.092	-0.092	-0.092	-0.092	-0.092	-0.092	-0.092	-0.092	-0.092	-0.095	-0.095	-0.093	-0.096	-0.096	-0.091	-0.091	-0.091	-0.091	-0.091	-0.091	-0.093	-0.097	-0.095	-0.095	-0.091	-0.095	-0.092	-0.092	-0.092	-0.094
YHL015W	0.661	0.69	0.69	0.69	0.69	0.69	0.678	0.675	0.675	0.667	0.667	0.665	0.665	0.665	0.662	0.668	0.666	0.665	0.665	0.665	0.656	0.656	0.676	0.724	0.721	0.721	0.721	0.686	0.686	0.686	0.732	0.732	0.767	0.802	0.798	0.761	0.735	0.725	0.721	0.721	0.75	0.754	0.754	0.757	0.757	0.761	0.752	0.752	0.757
YJL023C	0.06	0.059	0.036	0.029	0.031	0.036	0.025	0.024	0.024	0.024	0.029	0.021	0.036	0.035	0.057	0.059	0.06	0.053	0.053	0.053	0.053	0.052	0.051	0.047	0.047	0.051	0.049	0.049	0.055	0.051	0.052	0.051	0.051	0.051	0.051	0.051	0.051	0.059	0.055	0.055	0.057	0.052	0.052	0.056	0.056	0.055	0.055	0.055	0.056
YOL062C	0.768	0.767	0.771	0.751	0.758	0.743	0.783	0.728	0.849	0.823	0.813	0.873	0.873	0.875	0.879	0.894	0.876	0.893	0.906	0.906	0.91	0.912	0.928	0.937	0.939	0.934	0.934	0.936	0.936	0.936	0.934	0.934	0.934	0.935	0.927	0.926	0.926	0.926	0.926	0.926	0.926	0.926	0.926	0.926	0.91	0.912	0.911	0.911	0.911
YMR075W	0.378	0.378	0.386	0.385	0.381	0.405	0.449	0.46	0.456	0.456	0.468	0.483	0.47	0.47	0.47	0.47	0.463	0.474	0.474	0.56	0.575	0.597	0.612	0.639	0.622	0.613	0.613	0.656	0.75	0.75	0.819	0.832	0.823	0.867	1.415	1.517	1.533	1.373	1.391	1.391	1.38	1.41	1.436	1.442	1.447	1.447	1.45	1.526	1.542
YPL158C	0.008	0.044	0.076	0.082	-0.036	0.008	0.005	-0.004	-0.009	0.009	-0.019	0.113	0.09	0.064	0.006	-0.039	-0.101	-0.106	-0.108	-0.142	-0.234	-0.23	-0.238	-0.238	-0.243	-0.247	-0.285	-0.322	-0.206	-0.246	-0.243	-0.292	-0.321	-0.33	-0.361	-0.354	-0.359	-0.359	-0.347	-0.361	-0.4	-0.409	-0.399	-0.399	-0.404	-0.404	-0.409	-0.409	-0.409
YFR041C	0.154	0.159	0.15	0.149	0.147	0.151	0.143	0.14	0.141	0.148	0.148	0.148	0.197	0.225	0.285	0.268	0.306	0.33	0.33	0.309	0.309	0.314	0.349	0.323	0.341	0.335	0.362	0.427	0.439	0.439	0.439	0.439	0.447	0.453	0.468	0.466	0.461	0.466	0.534	0.468	0.403	0.397	0.397	0.394	0.428	0.425	0.426	0.403	0.415
YLR292C	0.202	0.202	0.203	0.215	0.215	0.216	0.214	0.214	0.21	0.208	0.21	0.213	0.211	0.215	0.212	0.218	0.222	0.212	0.209	0.21	0.213	0.213	0.213	0.213	0.211	0.208	0.209	0.2	0.196	0.176	0.173	0.173	0.171	0.174	0.174	0.174	0.179	0.179	0.181	0.181	0.172	0.173	0.173	0.173	0.17	0.172	0.18	0.179	0.179
YBR267W	0.053	0.053	0.047	0.045	0.051	0.051	0.047	0.049	0.055	0.075	0.075	0.081	0.081	0.071	0.071	0.086	0.122	0.086	0.074	0.075	0.075	0.078	0.076	0.074	0.07	0.065	0.065	0.068	0.072	0.074	0.07	0.056	0.06	0.06	0.06	0.06	0.06	0.065	0.062	0.064	0.064	0.064	0.061	0.059	0.065	0.066	0.066	0.061	0.06
YKL060C	0	0	0	0	0	0	0	0	0	0	0	0	0	0	0	0	0	0	0	0	0	0	0	0	0	0	0	0	0	0	0	0	0	0	0	0	0	0	0	0	0	0	0	0	0	0	0	0	0
YOR371C	-0.009	-0.011	-0.011	-0.001	-0.001	-0.003	-0.003	-0.002	-0.003	-0.001	0.01	0.008	0.017	0.014	0.017	0.018	0.02	0.013	0.013	0.015	0.018	0.018	0.018	0.018	0.018	0.008	0.005	0.005	0.004	0.004	0.005	0.005	0.005	0.005	0.012	0.009	0.009	0.005	0.009	0.009	0.011	0.011	0.008	0.008	0.008	0.009	0.015	0.015	0.015
YDR246W	0.019	0.019	0.019	0.019	0.019	0.018	0.026	0.024	0.018	0.024	0.022	0.022	0.018	0.029	0.029	0.029	0.029	0.026	0.024	0.021	0.021	0.02	0.02	0.02	0.02	0.019	0.019	0.012	0.014	0.015	0.015	0.015	0.015	0.016	0.015	0.016	0.017	0.017	0.016	0.016	0.016	0.017	0.017	0.017	0.016	0.015	0.016	0.017	0.017
YAR042W	-0.072	-0.072	-0.069	-0.074	-0.071	-0.066	-0.066	-0.066	-0.064	-0.066	-0.066	-0.069	-0.071	-0.056	-0.056	-0.057	-0.057	-0.057	-0.057	-0.057	-0.057	-0.057	-0.059	-0.056	-0.05	-0.05	-0.057	-0.051	-0.055	-0.055	-0.055	-0.055	-0.055	-0.053	-0.053	-0.053	-0.056	-0.058	-0.058	-0.056	-0.057	-0.057	-0.057	-0.057	-0.06	-0.065	-0.067	-0.065	-0.064
YNL009W	0.1	0.1	0.099	0.091	0.107	0.105	0.105	0.105	0.105	0.108	0.118	0.111	0.112	0.114	0.116	0.116	0.115	0.115	0.115	0.115	0.116	0.115	0.115	0.115	0.115	0.114	0.114	0.115	0.12	0.12	0.128	0.126	0.126	0.125	0.123	0.124	0.136	0.135	0.135	0.138	0.138	0.135	0.136	0.138	0.138	0.138	0.141	0.138	0.135
YIL040W	-0.019	-0.018	-0.018	-0.013	-0.011	-0.005	-0.003	-0.003	0	-0.002	-0.003	-0.004	-0.014	-0.007	-0.015	-0.013	-0.026	-0.031	-0.031	-0.035	-0.035	-0.036	-0.031	-0.025	-0.025	-0.023	-0.03	-0.032	-0.034	-0.031	-0.027	-0.029	-0.027	-0.034	-0.03	-0.029	-0.034	-0.033	-0.029	-0.039	-0.038	-0.036	-0.043	-0.037	-0.037	-0.033	-0.031	-0.029	-0.025
YJL148W	0.141	0.141	0.144	0.138	0.138	0.137	0.137	0.135	0.135	0.134	0.14	0.123	0.131	0.129	0.13	0.13	0.132	0.132	0.132	0.129	0.125	0.125	0.124	0.124	0.123	0.112	0.112	0.11	0.11	0.103	0.108	0.106	0.106	0.106	0.096	0.103	0.103	0.094	0.093	0.096	0.096	0.094	0.102	0.102	0.117	0.115	0.116	0.12	0.125
YDR152W	0.437	0.431	0.396	0.411	0.411	0.384	0.379	0.384	0.384	0.39	0.439	0.445	0.476	0.512	0.562	0.649	0.719	1.106	1.102	1.115	1.122	1.122	1.133	1.172	1.113	1.107	1.104	1.104	1.104	1.1	1.1	1.145	1.117	1.199	1.196	1.24	1.172	1.077	1.046	1.043	1.043	1.041	1.04	1.04	0.985	0.978	0.978	0.978	0.978
YHR050W-A	-0.015	-0.015	-0.015	-0.015	-0.015	-0.017	-0.017	-0.017	-0.013	-0.013	-0.013	-0.013	-0.013	-0.013	-0.013	-0.013	-0.013	-0.01	-0.01	-0.009	-0.009	-0.011	-0.012	-0.012	-0.012	-0.018	-0.013	-0.012	-0.012	-0.009	-0.006	-0.007	-0.002	-0.003	-0.003	-0.003	-0.003	-0.001	-0.001	0	-0.007	-0.002	-0.002	-0.002	-0.002	-0.002	-0.001	0.008	0.012
YLR346C	0.002	0.008	-0.015	-0.016	-0.021	-0.019	-0.019	-0.013	-0.009	-0.009	-0.01	-0.013	-0.015	-0.015	-0.012	-0.013	-0.015	-0.016	-0.038	-0.044	-0.047	-0.047	-0.044	-0.053	-0.051	-0.028	-0.019	-0.025	-0.035	-0.043	-0.06	-0.066	-0.066	-0.071	-0.081	-0.078	-0.082	-0.082	-0.09	-0.108	-0.109	-0.109	-0.109	-0.118	-0.123	-0.118	-0.138	-0.14	-0.14
YBR263W	0.187	0.156	0.161	0.164	0.163	0.158	0.148	0.171	0.16	0.107	0.172	0.169	0.167	0.175	0.183	0.206	0.186	0.186	0.18	0.18	0.18	0.166	0.124	0.125	0.125	0.127	0.127	0.121	0.12	0.12	0.12	0.12	0.113	0.116	0.136	0.117	0.119	0.124	0.116	0.122	0.123	0.124	0.127	0.127	0.127	0.135	0.144	0.138	0.143
YJL039C	-0.106	-0.106	-0.106	-0.106	-0.106	-0.106	-0.102	-0.102	-0.102	-0.122	-0.126	-0.126	-0.101	0	0	0	0	0	0	0	0	0	0	0	0	0	0	0	0	0	0	0	0	0	0	-0.053	-0.082	-0.066	-0.066	-0.071	-0.065	-0.065	-0.065	-0.065	-0.039	-0.081	-0.067	-0.023	-0.023
YOR356W	0.015	0.015	0.005	0.013	0.009	0.019	0.03	0.024	0.043	0.054	0.052	0.052	0.053	0.045	0.046	0.046	0.043	0.041	0.041	0.041	0.048	0.048	0.046	0.048	0.047	0.047	0.049	0.051	0.047	0.047	0.046	0.046	0.044	0.034	0.032	0.034	0.034	0.029	0.029	0.029	0.029	0.029	0.029	0.031	0.032	0.032	0.031	0.032	0.032
YJR024C	-0.007	-0.01	-0.003	-0.02	-0.017	-0.016	-0.009	-0.008	-0.008	0.011	0.015	0.013	0.011	0.02	0.018	0.018	0.018	0.018	0.022	0.018	0.037	0.04	0.043	0.065	0.056	0.06	0.056	0.056	0.043	0.044	0.045	0.047	0.055	0.055	0.06	0.062	0.058	0.057	0.063	0.061	0.052	0.055	0.059	0.061	0.071	0.063	0.057	0.06	0.064
YLR024C	-0.052	-0.015	-0.044	-0.032	-0.035	-0.035	-0.032	-0.019	-0.04	-0.066	-0.066	-0.066	-0.066	-0.061	-0.071	-0.075	-0.099	-0.087	-0.087	-0.087	-0.087	-0.087	-0.123	-0.132	-0.128	-0.128	-0.127	-0.145	-0.116	-0.108	-0.108	-0.125	-0.133	-0.134	-0.136	-0.136	-0.126	-0.126	-0.126	-0.118	-0.114	-0.105	-0.1	-0.085	-0.079	-0.079	-0.079	-0.071	-0.071
YEL048C	0.035	0.029	0.019	0.012	0.012	0.017	0.001	0.039	0.037	0.034	0.04	0.04	0.045	0.041	0.044	0.04	0.039	0.042	0.051	0.051	0.05	0.05	0.051	0.053	0.053	0.052	0.05	0.055	0.049	0.045	0.041	0.042	0.042	0.039	0.036	0.039	0.046	0.045	0.044	0.062	0.056	0.053	0.054	0.054	0.054	0.054	0.054	0.054	0.054
YIL063C	0.296	0.286	0.296	0.298	0.319	0.261	0.256	0.261	0.261	0.253	0.253	0.253	0.259	0.227	0.231	0.276	0.272	0.272	0.263	0.269	0.259	0.256	0.278	0.282	0.26	0.242	0.239	0.246	0.235	0.244	0.227	0.225	0.23	0.235	0.228	0.233	0.233	0.242	0.245	0.214	0.214	0.221	0.221	0.221	0.215	0.22	0.225	0.228	0.219
YCL044C	0.128	0.132	0.131	0.131	0.137	0.146	0.139	0.134	0.122	0.122	0.122	0.111	0.112	0.109	0.107	0.098	0.098	0.101	0.098	0.098	0.1	0.097	0.097	0.099	0.099	0.1	0.098	0.098	0.1	0.099	0.099	0.103	0.094	0.101	0.093	0.093	0.094	0.094	0.092	0.092	0.09	0.09	0.09	0.09	0.09	0.091	0.088	0.088	0.088
YMR282C	0.269	0.269	0.254	0.263	0.259	0.262	0.269	0.269	0.274	0.287	0.284	0.298	0.308	0.269	0.267	0.267	0.26	0.269	0.273	0.274	0.274	0.28	0.28	0.282	0.282	0.284	0.284	0.284	0.289	0.291	0.291	0.286	0.292	0.294	0.289	0.272	0.272	0.272	0.272	0.267	0.265	0.273	0.273	0.279	0.278	0.279	0.271	0.272	0.266
YDL226C	0.317	0.309	0.311	0.313	0.313	0.318	0.32	0.319	0.323	0.325	0.325	0.325	0.325	0.325	0.325	0.325	0.325	0.331	0.324	0.326	0.329	0.329	0.329	0.329	0.327	0.333	0.332	0.334	0.336	0.337	0.334	0.334	0.352	0.352	0.351	0.346	0.34	0.338	0.338	0.338	0.34	0.34	0.341	0.34	0.34	0.34	0.345	0.332	0.344
YOR145C	4.222	3.937	3.937	4.055	4.054	4.063	3.984	3.984	3.986	4.064	4.236	4.284	4.478	4.172	4.172	4.221	4.482	4.482	4.516	4.497	4.497	4.204	4.204	4.204	4.204	4.204	4.204	4.204	4.204	4.491	4.521	4.514	4.504	4.6	4.6	4.626	4.189	4.178	4.231	4.228	4.228	4.228	4.228	4.216	4.216	4.216	4.204	4.519	4.529
YGL185C	-0.158	-0.158	-0.155	-0.144	-0.182	-0.178	-0.178	-0.178	-0.17	-0.175	-0.172	-0.165	-0.159	-0.18	-0.194	-0.209	-0.162	-0.156	-0.148	-0.148	-0.161	-0.166	-0.166	-0.176	-0.134	-0.128	-0.128	-0.134	-0.134	-0.134	-0.145	-0.15	-0.169	-0.151	-0.151	-0.151	-0.149	-0.153	-0.155	-0.154	-0.165	-0.155	-0.155	-0.155	-0.155	-0.161	-0.175	-0.165	-0.156
YDR052C	0.074	0.074	0.074	0.074	0.074	0.074	0.074	0.074	0.074	0.074	0.074	0.074	0.073	0.074	0.074	0.076	0.074	0.074	0.074	0.074	0.069	0.072	0.075	0.074	0.074	0.076	0.076	0.077	0.076	0.076	0.076	0.078	0.078	0.081	0.081	0.081	0.081	0.081	0.081	0.08	0.08	0.08	0.109	0.129	0.154	0.165	0.165	0.165	0.15
YJL217W	-0.152	-0.15	-0.157	-0.17	-0.17	-0.172	-0.174	-0.172	-0.172	-0.176	-0.17	-0.164	-0.164	-0.164	-0.166	-0.168	-0.161	-0.16	-0.154	-0.154	-0.146	-0.146	-0.146	-0.148	-0.144	-0.146	-0.146	-0.146	-0.146	-0.149	-0.149	-0.16	-0.156	-0.151	-0.151	-0.153	-0.151	-0.151	-0.154	-0.154	-0.156	-0.158	-0.158	-0.156	-0.156	-0.156	-0.156	-0.16	-0.161
YGR197C	0.371	0.378	0.402	0.416	0.444	0.438	0.473	0.471	0.478	0.596	0.59	0.59	0.608	0.608	0.63	0.658	0.677	0.702	0.702	0.689	0.683	0.683	0.672	0.832	0.939	0.931	0.925	0.925	0.902	0.9	0.908	0.903	0.903	0.903	0.905	0.991	0.914	0.973	1.118	1.124	1.142	1.142	1.15	1.151	1.32	1.324	1.324	1.327	1.327
YGL180W	0	0	0	0	0	0	0	0	0	0	0	0	0	0	0	0	0	0	0	0	0	0	0.058	-0.162	-0.261	-0.281	-0.3	-0.3	-0.327	-0.26	-0.235	-0.35	-0.351	-0.353	-0.306	-0.314	-0.315	-0.328	-0.329	-0.331	-0.339	-0.341	-0.349	-0.349	-0.335	-0.326	-0.317	-0.319	-0.321
YGL035C	-0.196	-0.206	-0.209	-0.219	-0.249	-0.249	-0.249	-0.249	-0.253	-0.256	-0.286	-0.286	-0.307	-0.307	-0.29	-0.29	-0.289	-0.288	-0.278	-0.271	-0.267	-0.294	-0.294	-0.289	-0.288	-0.278	-0.293	-0.294	-0.293	-0.287	-0.281	-0.282	-0.285	-0.276	-0.276	-0.272	-0.269	-0.279	-0.275	-0.27	-0.27	-0.274	-0.252	-0.244	-0.233	-0.233	-0.223	-0.22	-0.22
YKR011C	-0.138	-0.135	-0.144	-0.144	-0.144	-0.144	-0.14	-0.14	-0.141	-0.144	-0.144	-0.144	-0.144	-0.156	-0.156	-0.156	-0.148	-0.148	-0.13	-0.147	-0.153	-0.151	-0.149	-0.149	-0.156	-0.164	-0.16	-0.158	-0.159	-0.159	-0.163	-0.168	-0.167	-0.18	-0.184	-0.184	-0.184	-0.184	-0.186	-0.186	-0.189	-0.189	-0.193	-0.193	-0.194	-0.196	-0.194	-0.189	-0.197
YNL134C	0.031	0.025	0.027	0.012	-0.009	0.013	-0.015	-0.047	-0.081	-0.081	-0.1	-0.112	-0.117	-0.117	-0.117	-0.122	-0.13	-0.118	-0.111	-0.083	-0.091	-0.086	-0.082	-0.08	-0.083	-0.083	-0.083	-0.083	-0.083	-0.087	-0.087	-0.098	-0.097	-0.091	-0.101	-0.101	-0.106	-0.105	-0.1	-0.106	-0.103	-0.103	-0.108	-0.108	-0.113	-0.107	-0.1	-0.111	-0.104
YMR098C	0.009	0.009	0.009	0.004	0.004	-0.002	0.004	0.008	0.008	0.016	0.016	0.016	0.06	0.052	0	0	0.087	0.081	0.095	0.051	0.051	0.051	0.047	0.036	0.036	0.036	0.036	0.036	0.036	0.048	0.028	0.01	-0.079	-0.079	-0.085	-0.098	-0.08	-0.08	-0.08	-0.078	-0.067	-0.059	-0.059	-0.063	-0.061	-0.061	-0.077	-0.09	-0.098
YCR071C	0.13	0.119	0.095	0.058	0.056	0.009	0.009	0.007	0.007	0.008	0.008	0.013	0.016	0.022	0.024	0.024	0.03	0.03	0.03	0.03	0.031	0.031	0.033	0.033	0.032	0.03	0.029	0.022	0.022	0.022	0.02	0.02	0.02	0.022	0.025	0.025	0.027	0.027	0.026	0.026	0.026	0.023	0.022	0.022	0.021	0.02	0.02	0.02	0.021
YJL041W	0.18	0.18	0.176	0.174	0.175	0.175	0.173	0.173	0.176	0.178	0.178	0.178	0.178	0.178	0.178	0.177	0.177	0.177	0.176	0.176	0.175	0.175	0.174	0.174	0.175	0.176	0.176	0.178	0.178	0.175	0.172	0.172	0.178	0.178	0.178	0.18	0.185	0.189	0.186	0.189	0.183	0.181	0.181	0.181	0.181	0.18	0.18	0.18	0.181
YCL063W	0.031	0.034	0.033	0.03	0.038	0.039	0.019	0.019	0.017	0.017	0.017	0.018	0.019	0.025	0.018	0.018	0.018	0.018	0.018	0.011	0.01	0.018	0.018	0.018	0.018	0.018	0.018	0.02	0.021	0.021	0.015	0.002	-0.003	-0.025	-0.023	-0.023	-0.03	-0.028	-0.039	-0.055	-0.069	-0.073	-0.049	-0.056	-0.051	-0.055	-0.055	-0.053	-0.053
YOL094C	0.329	0.342	0.334	0.333	0.335	0.321	0.322	0.325	0.325	0.337	0.343	0.342	0.327	0.32	0.316	0.314	0.311	0.3	0.294	0.298	0.304	0.31	0.308	0.308	0.31	0.314	0.331	0.333	0.333	0.334	0.334	0.356	0.355	0.349	0.341	0.329	0.317	0.317	0.319	0.319	0.319	0.319	0.319	0.313	0.319	0.32	0.308	0.31	0.308
YHL002W	0.136	0.145	0.145	0.145	0.146	0.146	0.149	0.149	0.15	0.151	0.147	0.147	0.148	0.146	0.148	0.153	0.153	0.155	0.155	0.154	0.154	0.153	0.153	0.153	0.153	0.153	0.15	0.15	0.147	0.152	0.153	0.153	0.156	0.156	0.156	0.148	0.144	0.141	0.137	0.137	0.137	0.139	0.137	0.134	0.133	0.133	0.136	0.136	0.136
YMR149W	0.025	0.023	0.025	0.025	0.028	0.028	0.028	0.019	0.005	0.012	0.012	0.012	0.012	0.005	0.001	0.009	-0.006	-0.027	-0.039	-0.039	-0.035	-0.051	-0.057	-0.052	-0.059	-0.059	-0.059	-0.059	-0.05	-0.025	-0.017	-0.005	0	0	0.006	0.006	0	0.024	0.025	0.025	0.002	-0.035	-0.037	-0.035	-0.035	-0.038	-0.03	-0.022	-0.022
YER156C	3.351	3.386	3.403	3.37	3.359	3.197	3.187	3.187	3.167	3.157	3.14	3.156	3.281	3.28	3.282	3.283	3.266	3.266	3.266	3.266	3.266	3.266	3.266	3.248	3.25	3.254	3.22	3.158	3.18	3.184	3.185	3.35	3.349	3.315	3.315	3.318	3.293	3.293	3.138	3.089	3.103	3.057	3.062	3.235	3.235	3.235	3.235	3.426	3.42
YLR073C	0.072	0.073	0.079	0.086	0.087	0.085	0.099	0.096	0.096	0.098	0.09	0.096	0.092	0.082	0.087	0.08	0.077	0.077	0.08	0.077	0.077	0.077	0.079	0.079	0.079	0.079	0.081	0.085	0.085	0.083	0.082	0.086	0.089	0.084	0.09	0.097	0.097	0.099	0.098	0.097	0.095	0.099	0.099	0.099	0.103	0.103	0.1	0.102	0.106
YOL137W	0.261	0.263	0.246	0.251	0.254	0.283	0.279	0.287	0.303	0.307	0.291	0.295	0.281	0.279	0.279	0.28	0.28	0.271	0.274	0.257	0.247	0.247	0.258	0.258	0.251	0.265	0.263	0.278	0.28	0.28	0.311	0.311	0.324	0.326	0.322	0.292	0.269	0.246	0.251	0.253	0.253	0.253	0.255	0.255	0.25	0.25	0.248	0.24	0.242
YNL261W	0.067	0.067	0.068	0.068	0.067	0.067	0.067	0.067	0.067	0.067	0.062	0.06	0.058	0.053	0.055	0.055	0.06	0.059	0.063	0.059	0.061	0.061	0.062	0.06	0.057	0.057	0.055	0.053	0.055	0.055	0.055	0.055	0.053	0.053	0.054	0.05	0.05	0.052	0.052	0.052	0.05	0.05	0.05	0.05	0.05	0.05	0.05	0.05	0.051
YJL101C	0.017	0.022	0.027	0.033	0.024	0.015	0.041	0.03	0.078	0.083	0.063	0.047	0.045	0.048	0.007	-0.001	-0.005	0.003	-0.04	-0.052	-0.057	-0.088	-0.099	-0.127	-0.124	-0.124	-0.14	-0.163	-0.143	-0.143	-0.141	-0.141	-0.118	-0.113	-0.119	-0.115	-0.119	-0.124	-0.124	-0.124	-0.118	-0.108	-0.091	-0.098	-0.098	-0.098	-0.099	-0.078	-0.074
YLR314C	-0.027	0.035	-0.004	0.023	0.023	0.027	0.027	0.027	-0.028	-0.019	-0.019	-0.056	-0.056	-0.059	-0.072	-0.077	-0.056	-0.078	-0.09	-0.099	-0.09	-0.09	-0.095	-0.093	-0.092	-0.093	-0.084	-0.078	-0.097	-0.088	-0.091	-0.081	-0.09	-0.087	-0.099	-0.099	-0.113	-0.09	-0.073	-0.071	-0.095	-0.083	-0.068	-0.041	-0.025	-0.031	-0.023	-0.023	-0.023
YPL017C	0.43	0.425	0.416	0.418	0.418	0.418	0.418	0.435	0.454	0.464	0.464	0.464	0.464	0.464	0.464	0.46	0.46	0.444	0.444	0.469	0.483	0.502	0.476	0.475	0.475	0.475	0.475	0.475	0.475	0.475	0.475	0.475	0.475	0.475	0.466	0.488	0.588	0.578	0.601	0.601	0.637	0.641	0.666	0.654	0.65	0.65	0.65	0.65	0.65
YGR169C	0.071	0.071	0.067	0.069	0.069	0.073	0.073	0.073	0.073	0.073	0.073	0.073	0.072	0.069	0.069	0.067	0.07	0.067	0.068	0.068	0.068	0.068	0.065	0.069	0.075	0.076	0.076	0.076	0.075	0.077	0.073	0.073	0.073	0.073	0.073	0.073	0.072	0.078	0.08	0.08	0.08	0.083	0.083	0.079	0.079	0.074	0.078	0.078	0.081
YGR251W	-0.002	-0.002	-0.03	-0.033	-0.042	-0.034	-0.036	-0.05	-0.066	-0.073	-0.099	-0.098	-0.098	-0.099	-0.099	-0.106	-0.111	-0.112	-0.112	-0.112	-0.111	-0.117	-0.11	-0.11	-0.11	-0.11	-0.11	-0.11	-0.113	-0.113	-0.113	-0.113	-0.113	-0.107	-0.104	-0.104	-0.104	-0.107	-0.113	-0.112	-0.12	-0.122	-0.123	-0.124	-0.123	-0.123	-0.127	-0.127	-0.127
YHL016C	0.031	0.029	0.066	0.064	0.064	0.065	0.065	0.071	0.068	0.096	0.111	0.095	0.095	0.095	0.08	0.08	0.08	0.08	0.06	0.06	0.07	0.004	-0.003	-0.003	0.018	0.018	0.03	0.028	0.022	0.022	0.045	0.045	0.045	0.045	0.039	0.046	0.029	0.04	0.024	0.024	0.024	0.024	0.016	0.016	0.023	0.041	0.045	0.042	0.042
YDR310C	1.081	1.086	1.086	1.079	1.141	1.543	1.539	1.53	1.443	1.7	1.583	1.477	1.483	1.452	1.574	1.567	1.569	1.569	1.569	1.578	1.589	1.585	1.44	1.518	1.518	1.52	1.511	1.511	1.656	1.621	1.621	1.649	1.649	1.652	1.462	1.462	1.712	0	0	0	0	0	0	0	0	0	0	0	0
YMR116C	0.031	0.031	0.036	0.036	0.037	0.034	0.032	0.032	0.04	0.031	0.031	0.039	0.032	0.035	0.015	0.025	0.022	0.025	0.025	0.025	0.018	0.028	0.027	0.033	0.033	0.033	0.039	-0.014	-0.026	-0.026	-0.019	-0.024	0.001	0.022	0.002	0.002	0.002	0.002	0.025	0.056	0.11	0.092	0.102	0.111	0.106	0.088	0.042	0.042	0.042
YLR362W	0.836	0.846	0.833	0.815	1.014	1.106	0.959	0.886	0.795	0.795	0.795	0.69	0.708	0.706	0.706	0.706	0.763	0.763	0.644	0.594	0.48	0.335	0.354	0.365	0.305	0.325	0.376	0.44	0.448	0.346	0.325	0.355	0.348	0.28	0.273	0.292	0.166	0.148	0.123	0.12	0.141	0.149	0.126	0.114	0.123	0.104	0.12	0.161	0.161
YHR106W	0.096	0.088	0.088	0.093	0.087	0.081	0.078	0.078	0.078	0.078	0.08	0.08	0.08	0.089	0.092	0.091	0.091	0.091	0.091	0.086	0.067	0.071	0.067	0.064	0.062	0.069	0.042	0.024	0.022	0.024	0.046	0.051	0.051	0.051	0.051	0.048	0.066	0.055	0.053	0.053	0.086	0.052	0.088	0.129	0.182	0.193	0.193	0.196	0.204
YKL170W	0.036	0.036	0.039	0.035	0.035	0.036	0.038	0.044	0.037	0.037	0.032	0.028	0.028	0.032	0.028	0.029	0.03	0.03	0.03	0.03	0.032	0.033	0.033	0.033	0.032	0.03	0.025	0.025	0.024	0.023	0.023	0.022	0.018	0.019	0.017	0.017	0.016	0.016	0.014	0.013	0.013	0.013	0.013	0.013	0.013	0.013	0.014	0.015	0.014
YJL184W	-0.251	-0.233	-0.24	-0.24	-0.241	-0.249	-0.249	-0.249	-0.234	-0.234	-0.234	-0.234	-0.227	-0.238	-0.238	-0.215	-0.215	-0.223	-0.223	-0.223	-0.225	-0.214	-0.217	-0.22	-0.213	-0.225	-0.225	-0.225	-0.225	-0.225	-0.225	-0.21	-0.209	-0.2	-0.206	-0.21	-0.21	-0.21	-0.21	-0.21	-0.21	-0.21	-0.21	-0.21	-0.21	-0.217	-0.217	-0.217	-0.212
YOL127W	0	0	0	0	0	0	0	0	0	0	0	0	0	0	0	0	0	0	0	0	0	0	0	0	0	0	0	0	0	0	0	0	0	0	0	0	0	0	0	0	0	0	0	0	0	0	0	0	0
YDR506C	0.026	0.036	0	0	0	0	0	0	0	0	0	0	0	0	0	0	0	0	0	0	0	0	0	0	0	0	0	0	0	0.002	0.004	0.013	0.013	0.013	0.004	0.004	0.004	-0.012	-0.051	-0.06	-0.057	-0.065	-0.016	-0.016	-0.016	-0.012	-0.012	-0.012	-0.005
YMR131C	0.137	0.149	0.15	0.156	0.158	0.156	0.154	0.154	0.16	0.154	0.148	0.148	0.149	0.148	0.148	0.147	0.147	0.147	0.148	0.148	0.148	0.149	0.149	0.149	0.155	0.158	0.157	0.154	0.156	0.158	0.161	0.163	0.165	0.168	0.168	0.172	0.162	0.166	0.164	0.164	0.166	0.164	0.164	0.164	0.164	0.164	0.166	0.165	0.165
YLR126C	1.265	1.248	1.244	1.194	1.187	1.242	1.24	1.24	1.289	1.24	1.24	1.234	1.211	1.115	0.998	1.099	1.123	1.14	1.14	1.14	1.137	1.133	1.155	1.049	1.041	1.036	1.034	1.033	1.032	1.036	1.04	1.034	1.034	1.034	1.106	1.113	1.089	1.136	1.136	1.111	1.111	1.114	1.114	1.114	1.112	1.117	1.144	1.143	1.163
YPL239W	-0.288	-0.289	-0.284	-0.269	-0.269	-0.262	-0.262	-0.267	-0.256	-0.277	-0.277	-0.303	-0.308	-0.308	-0.308	-0.314	-0.317	-0.31	-0.309	-0.309	-0.305	-0.301	-0.301	-0.304	-0.307	-0.295	-0.294	-0.294	-0.295	-0.292	-0.292	-0.287	-0.279	-0.277	-0.271	-0.264	-0.255	-0.253	-0.249	-0.249	-0.256	-0.256	-0.255	-0.259	-0.263	-0.256	-0.255	-0.265	-0.267
YDR224C	-0.177	-0.144	-0.145	-0.145	-0.145	-0.145	-0.145	-0.152	-0.134	-0.134	-0.134	-0.134	-0.134	-0.098	-0.083	-0.098	-0.084	-0.084	-0.089	-0.089	-0.089	-0.089	-0.087	-0.077	-0.074	-0.057	-0.055	-0.046	-0.036	-0.036	-0.032	-0.027	-0.024	-0.024	-0.025	-0.025	-0.022	-0.022	-0.022	-0.022	-0.022	-0.022	-0.027	-0.032	-0.032	-0.032	-0.036	-0.036	-0.034
YGR131W	0	0	0	0	0	0	0	0	0	0	0	-0.065	-0.034	-0.034	-0.034	-0.065	-0.061	-0.066	-0.062	-0.078	-0.086	-0.086	-0.086	-0.086	-0.086	-0.048	-0.06	-0.069	-0.071	-0.071	-0.064	-0.064	-0.072	-0.079	-0.057	-0.057	-0.057	-0.057	-0.057	-0.059	-0.032	-0.032	-0.03	-0.044	-0.044	-0.041	-0.043	-0.043	-0.045
YLR450W	0.043	0.043	0.039	0.039	0.039	0.038	0.038	0.04	0.04	0.04	0.04	0.04	0.038	0.032	0.032	0.03	0.03	0.03	0.03	0.028	0.027	0.034	0.019	0.021	0.023	0.023	0.023	0.023	0.023	0.024	0.024	0.024	0.024	0.025	0.024	0.007	0.007	0.007	0.007	0.008	0.005	0.003	0.003	0.003	0.003	0.003	0.006	0.006	0.008
YOL022C	0.233	0.233	0.217	0.236	0.246	0.242	0.229	0.232	0.232	0.232	0.232	0.261	0.271	0.27	0.268	0.285	0.284	0.278	0.29	0.29	0.276	0.271	0.271	0.271	0.273	0.319	0.306	0.293	0.293	0.293	0.294	0.294	0.29	0.281	0.281	0.27	0.236	0.239	0.237	0.237	0.247	0.227	0.233	0.206	0.207	0.207	0.221	0.221	0.212
YOL145C	0.169	0.178	0.178	0.178	0.177	0.184	0.191	0.212	0.227	0.243	0.222	0.222	0.222	0.225	0.227	0.227	0.223	0.218	0.215	0.215	0.216	0.228	0.228	0.225	0.225	0.239	0.239	0.247	0.254	0.257	0.244	0.252	0.252	0.252	0.252	0.25	0.25	0.25	0.25	0.25	0.246	0.249	0.252	0.256	0.254	0.275	0.279	0.275	0.267
YJL109C	0.054	0.054	0.041	0.045	0.049	0.05	0.05	0.049	0.049	0.049	0.047	0.047	0.038	0.04	0.039	0.04	0.037	0.037	0.036	0.036	0.034	0.034	0.024	0.024	0.025	0.025	0.03	0.026	0.029	0.03	0.03	0.029	0.029	0.026	0.025	0.019	0.021	0.022	0.024	0.02	0.02	0.016	0.012	0.011	0.011	0.015	0.013	0.012	0.012
YNL014W	-0.084	-0.084	-0.084	-0.084	-0.093	-0.087	-0.097	-0.096	-0.096	-0.097	-0.089	-0.081	-0.08	-0.08	-0.077	-0.077	-0.072	-0.076	-0.109	-0.117	-0.109	-0.102	-0.11	-0.099	-0.104	-0.104	-0.104	-0.104	-0.114	-0.114	-0.114	-0.114	-0.065	0.038	0.032	0.052	0.052	0.04	0.04	0.034	0	0	0	0	0	0	0	0	0
YKL005C	0.37	0.368	0.384	0.384	0.384	0.384	0.384	0.383	0.381	0.385	0.385	0.389	0.39	0.391	0.386	0.39	0.39	0.38	0.38	0.38	0.38	0.377	0.377	0.379	0.379	0.379	0.377	0.376	0.377	0.362	0.365	0.365	0.365	0.364	0.368	0.373	0.378	0.386	0.384	0.384	0.384	0.37	0.377	0.377	0.391	0.39	0.384	0.388	0.385
YOR319W	-0.107	-0.097	-0.093	-0.08	-0.08	-0.08	-0.08	-0.08	-0.071	-0.071	-0.071	-0.096	-0.091	-0.106	-0.107	-0.104	-0.104	-0.107	-0.113	-0.113	-0.122	-0.122	-0.122	-0.125	-0.129	-0.126	-0.126	-0.128	-0.128	-0.131	-0.131	-0.172	-0.172	-0.172	-0.172	-0.164	-0.164	-0.199	-0.165	-0.173	-0.218	-0.222	-0.216	-0.222	-0.185	-0.185	-0.182	-0.2	-0.208
YGR244C	-0.01	-0.009	-0.006	-0.006	-0.009	-0.009	-0.01	-0.009	-0.009	-0.005	-0.014	-0.014	-0.014	-0.014	-0.013	-0.011	-0.009	-0.009	-0.011	-0.013	-0.013	-0.01	-0.01	-0.01	-0.01	-0.01	-0.009	-0.009	-0.009	-0.01	-0.01	-0.009	-0.008	-0.01	-0.018	-0.021	-0.021	-0.021	-0.021	-0.021	-0.023	-0.022	-0.021	-0.021	-0.02	-0.02	-0.019	-0.02	-0.02
YOL059W	-0.406	-0.406	-0.428	-0.428	-0.417	-0.417	-0.403	-0.386	-0.368	-0.365	-0.357	-0.354	-0.346	-0.348	-0.353	-0.312	-0.323	-0.329	-0.32	-0.319	-0.319	-0.322	-0.318	-0.322	-0.322	-0.32	-0.329	-0.325	-0.323	-0.325	-0.323	-0.324	-0.334	-0.322	-0.304	-0.304	-0.304	-0.304	-0.301	-0.303	-0.303	-0.309	-0.319	-0.312	-0.308	-0.309	-0.296	-0.287	-0.279
YNR014W	0	0	0	0	0	0	0	0	0	0	0	0	0	0	0	0	0	0	0	0	0	0	0	0	0	0	0	0	0	0	0	0	0	0	0	0	0	0	0	0	0	0	0	0	0	0	0	0	0
YGL083W	-0.096	-0.096	-0.092	-0.092	-0.091	-0.091	-0.085	-0.085	-0.085	-0.085	-0.09	-0.09	-0.092	-0.092	-0.097	-0.091	-0.093	-0.093	-0.087	-0.087	-0.087	-0.079	-0.079	-0.079	-0.079	-0.076	-0.083	-0.083	-0.083	-0.08	-0.071	-0.071	-0.071	-0.072	-0.071	-0.071	-0.071	-0.068	-0.067	-0.067	-0.069	-0.069	-0.069	-0.067	-0.067	-0.073	-0.075	-0.067	-0.071
YER114C	0.091	0.093	0.091	0.09	0.08	0.072	0.072	0.072	0.071	0.072	0.07	0.072	0.071	0.072	0.072	0.073	0.073	0.069	0.065	0.063	0.061	0.06	0.06	0.06	0.06	0.06	0.056	0.058	0.059	0.059	0.057	0.056	0.055	0.053	0.053	0.052	0.051	0.052	0.049	0.051	0.053	0.053	0.053	0.053	0.05	0.05	0.05	0.052	0.052
YMR123W	-0.029	-0.029	-0.019	-0.019	-0.021	-0.023	-0.027	-0.027	-0.029	-0.029	-0.028	-0.03	-0.03	-0.03	-0.028	-0.025	-0.029	-0.029	-0.025	-0.031	-0.033	-0.031	-0.036	-0.04	-0.04	-0.041	-0.041	-0.041	-0.041	-0.043	-0.043	-0.041	-0.041	-0.039	-0.039	-0.039	-0.039	-0.037	-0.037	-0.039	-0.037	-0.039	-0.037	-0.037	-0.039	-0.042	-0.042	-0.04	-0.038
YPL179W	0.093	0.094	0.095	0.095	0.095	0.095	0.095	0.095	0.095	0.089	0.086	0.085	0.086	0.089	0.087	0.081	0.079	0.081	0.08	0.081	0.081	0.081	0.08	0.08	0.084	0.084	0.084	0.058	0.045	0.047	0.047	0.05	0.059	0.059	0.058	0.058	0.059	0.06	0.035	0.037	0.037	0.037	0.037	0.029	0.015	0.015	0.089	0.08	0.185
YFR053C	-0.28	-0.281	-0.281	-0.281	-0.282	-0.282	-0.282	-0.282	-0.282	-0.282	-0.281	-0.279	-0.279	-0.279	-0.279	-0.279	-0.279	-0.279	-0.28	-0.286	-0.286	-0.288	-0.288	-0.283	-0.287	-0.298	-0.308	-0.318	-0.317	-0.317	-0.313	-0.311	-0.308	-0.308	-0.31	-0.31	-0.31	-0.31	-0.31	-0.31	-0.311	-0.311	-0.306	-0.305	-0.314	-0.324	-0.331	-0.334	-0.311
YGR014W	0.177	0.179	0.179	0.181	0.183	0.18	0.18	0.172	0.169	0.164	0.166	0.163	0.171	0.175	0.162	0.162	0.16	0.16	0.16	0.16	0.16	0.16	0.156	0.153	0.153	0.148	0.146	0.135	0.136	0.136	0.136	0.13	0.13	0.13	0.13	0.13	0.13	0.13	0.128	0.126	0.128	0.133	0.128	0.112	0.105	0.116	0.116	0.111	0.112
YMR193W	-0.063	-0.071	-0.07	-0.073	-0.069	-0.069	-0.062	-0.043	-0.04	-0.032	-0.024	-0.026	-0.022	-0.027	-0.019	-0.015	-0.025	-0.023	-0.01	-0.01	-0.016	-0.019	-0.017	-0.017	-0.012	-0.012	-0.016	-0.001	0.002	-0.001	-0.001	0.011	0.001	0.001	0.002	0	0.007	-0.004	0.003	-0.006	0.003	-0.029	-0.056	-0.061	-0.059	-0.065	-0.065	-0.068	-0.07
YGL101W	0.092	0.089	0.085	0.083	0.083	0.076	0.069	0.068	0.066	0.069	0.087	0.081	0.08	0.076	0.073	0.076	0.065	0.065	0.065	0.065	0.068	0.052	0.054	0.043	0.043	0.047	0.046	0.046	0.043	0.043	0.042	0.041	0.043	0.052	0.052	0.052	0.053	0.053	0.055	0.056	0.064	0.069	0.069	0.071	0.071	0.071	0.071	0.069	0.069
YHR135C	-0.059	-0.056	-0.058	-0.058	-0.055	-0.055	-0.052	-0.057	-0.053	-0.057	-0.06	-0.041	-0.035	-0.041	-0.039	-0.04	-0.038	-0.038	-0.043	-0.047	-0.047	-0.047	-0.045	-0.04	-0.043	-0.045	-0.053	-0.051	-0.053	-0.053	-0.053	-0.053	-0.057	-0.057	-0.056	-0.054	-0.057	-0.056	-0.056	-0.045	-0.045	-0.046	-0.051	-0.055	-0.055	-0.057	-0.058	-0.059	-0.058
YPR178W	0.553	0.496	0.552	0.552	0.572	0.568	0.556	0.515	0.517	0.517	0.498	0.472	0.349	0.368	0.377	0.385	0.412	0.412	0.412	0.412	0.422	0.423	0.377	0.377	0.39	0.39	0.39	0.39	0.39	0.393	0.4	0.399	0.393	0.36	0.36	0.358	0.366	0.366	0.371	0.371	0.362	0.362	0.355	0.34	0.346	0.349	0.349	0.349	0.349
YDR121W	0.058	0.06	0.06	0.057	0.057	0.057	0.061	0.065	0.065	0.065	0.065	0.065	0.065	0.065	0.065	0.065	0.069	0.069	0.075	0.098	0.096	0.099	0.099	0.094	0.094	0.099	0.099	0.095	0.091	0.093	0.093	0.093	0.093	0.093	0.093	0.093	0.091	0.089	0.089	0.085	0.085	0.085	0.083	0.083	0.087	0.092	0.097	0.106	0.105
YHL047C	0.356	0.356	0.351	0.363	0.369	0.369	0.374	0.374	0.332	0.328	0.328	0.328	0.304	0.308	0.306	0.292	0.287	0.268	0.202	0.125	0.113	0.082	0.082	0.075	0.04	0.02	0.015	-0.001	-0.001	-0.001	-0.001	-0.001	-0.023	-0.02	0.015	0.001	-0.008	-0.028	0.079	0.108	0.108	0.108	0.1	0.104	0.104	0.104	0.13	0.099	0.101
YDL040C	0.009	0.067	0.057	0.062	0.062	0.062	0.062	0.081	0.087	0.097	0.102	0.102	0.096	0.096	0.096	0.096	0.096	0.096	0.123	0.123	0.123	0.123	0.092	0.052	0.052	0.052	0.061	0.038	0.034	0.043	0.042	0.074	0.074	0.074	0.074	0.053	0.041	0.04	0.045	0.04	0.04	0.04	0.04	0.034	0.049	0.014	0.014	0.003	0.003
YBR047W	-0.04	-0.04	-0.04	-0.036	-0.033	-0.033	-0.033	-0.025	-0.024	-0.017	-0.011	-0.011	-0.01	-0.01	-0.009	-0.009	-0.009	-0.011	-0.011	-0.011	-0.011	-0.011	-0.009	-0.006	-0.01	-0.01	-0.01	-0.013	-0.003	0	0	0	-0.003	0.001	0.001	0.005	0.009	0.009	0.01	0.011	0.011	0.011	0.011	0.011	0.011	0.011	0.02	0.019	0.021
YIL049W	0.225	0.237	0.252	0.251	0.243	0.256	0.255	0.25	0.245	0.251	0.253	0.269	0.269	0.269	0.267	0.275	0.274	0.249	0.283	0.286	0.285	0.287	0.276	0.276	0.273	0.263	0.263	0.248	0.248	0.248	0.24	0.24	0.24	0.231	0.241	0.24	0.226	0.219	0.226	0.226	0.226	0.226	0.233	0.219	0.221	0.228	0.221	0.205	0.207
YOL128C	0	0	0	0	0	0	0	0	0	0	0	0	0	0	0	0	0	0	0	0	0	0	0	0	0	0	0	0	0	0	0	0	0	0	0	0	0	0	0	0	0	0	0	0	0	0.408	0.408	0.373	0.321
YOL031C	0	0	0	0.733	0.733	0.733	0.733	0.745	0.761	0.768	0.786	0.831	0.757	0.675	0.683	0.704	0.704	0.704	0.704	0.704	0.711	0.698	0.684	0.684	0.721	0.721	0.721	0.735	0.735	0.68	0.725	0.653	0.618	0.618	0.587	0.587	0.576	0.568	0.556	0.507	0.513	0.513	0.424	0.433	0.44	0.41	0.433	0.433	0.444
YKR037C	0.019	0.019	0.019	0.003	0.024	0.027	0.027	0.027	0.027	0.035	0.032	0.033	0.033	0.037	0.04	0.061	0.052	0.048	0.043	0.044	0.045	0.045	0.048	0.055	0.057	0.053	0.041	0.042	0.041	0.042	0.046	0.054	0.055	0.051	0.052	0.06	0.06	0.051	0.035	0.035	0.03	0.03	0.03	0.028	0.03	0.033	0.031	0.028	0.028
YIL127C	0.25	0.246	0.236	0.245	0.243	0.242	0.242	0.242	0.243	0.234	0.24	0.252	0.267	0.271	0.269	0.267	0.267	0.263	0.261	0.291	0.297	0.287	0.29	0.291	0.291	0.282	0.282	0.282	0.28	0.28	0.279	0.285	0.265	0.27	0.27	0.305	0.412	0.45	0.45	0.438	0.453	0.722	0.932	1.013	1.028	1.15	1.504	1.515	2.529
YPR019W	0.047	0.047	0.046	0.046	0.047	0.046	0.045	0.044	0.044	0.044	0.044	0.044	0.044	0.044	0.044	0.044	0.043	0.041	0.045	0.045	0.045	0.045	0.044	0.035	0.035	0.035	0.035	0.037	0.038	0.041	0.037	0.036	0.038	0.038	0.038	0.038	0.038	0.039	0.04	0.04	0.038	0.038	0.045	0.045	0.043	0.045	0.045	0.045	0.045
YHR199C	2.449	2.449	2.48	2.487	2.496	2.519	2.514	2.514	2.528	2.538	2.542	2.548	2.549	2.522	2.439	2.485	2.497	2.502	2.502	2.612	2.696	2.699	2.699	2.699	2.662	2.656	2.646	2.67	2.606	2.627	2.714	2.714	2.71	2.71	2.71	2.71	2.71	2.71	2.716	2.713	2.713	2.713	2.713	2.71	2.724	2.722	2.72	2.72	2.716
YJL001W	1.373	1.275	1.25	1.284	1.224	1.217	1.213	1.224	1.22	1.22	1.14	1.169	1.157	1.119	1.114	1.102	1.102	1.102	1.102	1.089	1.138	1.218	1.192	1.181	1.176	1.165	1.165	1.165	1.165	1.154	1.154	1.157	1.157	1.188	1.194	1.178	1.178	1.316	1.319	1.338	1.338	1.36	1.358	1.352	1.352	1.352	1.353	1.442	1.549
YMR292W	-0.015	-0.015	-0.014	-0.011	-0.017	-0.054	-0.041	-0.047	-0.062	-0.054	-0.048	-0.044	-0.029	-0.029	-0.032	-0.027	-0.029	-0.031	-0.022	-0.022	-0.022	-0.019	-0.029	-0.04	-0.042	-0.043	-0.027	-0.024	-0.021	-0.021	-0.021	-0.021	-0.023	-0.022	-0.024	-0.023	-0.009	-0.008	-0.01	-0.004	-0.004	-0.001	-0.001	-0.001	-0.003	-0.003	-0.003	-0.001	-0.003
YPR089W	0.624	0.63	0.632	0.675	0.676	0.676	0.653	0.654	0.667	0.681	0.681	0.695	0.714	0.714	0.702	0.68	0.703	0.702	0.7	0.7	0.7	0.7	0.7	0.7	0.706	0.706	0.706	0.701	0.701	0.689	0.703	0.703	0.703	0.701	0.701	0.703	0.705	0.715	0.715	0.716	0.716	0.718	0.706	0.706	0.706	0.706	0.706	0.706	0.705
YGR080W	0.069	0.066	0.07	0.07	0.066	0.073	0.081	0.082	0.082	0.077	0.074	0.061	0.062	0.06	0.064	0.066	0.066	0.06	0.063	0.064	0.065	0.074	0.068	0.068	0.064	0.065	0.065	0.065	0.065	0.069	0.067	0.06	0.058	0.058	0.058	0.058	0.055	0.056	0.052	0.052	0.052	0.054	0.054	0.054	0.051	0.051	0.049	0.049	0.049
YLR378C	0.608	0.59	0.585	0.736	0.78	0.729	0.729	0.721	0.727	0.72	0.72	0.72	0.688	0.688	0.688	0.694	0.675	0.613	0.57	0.543	0.543	0.543	0.543	0.554	0.498	0.494	0.494	0.494	0.506	0.436	0.425	0.302	0.302	0.302	0.302	0.291	0.288	0.284	0.332	0.329	0.266	0.248	0.248	0.26	0.26	0.26	0.273	0.286	0.286
YGR026W	0.778	0.776	0.782	0.782	0.775	0.778	0.812	0.787	0.787	0.783	0.785	0.782	0.793	0.796	0.796	0.796	0.822	0.831	0.831	0.831	0.831	0.831	0.831	0.8	0.812	0.839	0.842	0.767	0.739	0.704	0.67	0.639	0.639	0.638	0.647	0.647	0.655	0.657	0.657	0.657	0.643	0.646	0.646	0.649	0.636	0.628	0.622	0.622	0.622
YLR293C	0.133	0.133	0.122	0.136	0.136	0.184	0.237	0.198	0.194	0.214	0.209	0.334	0.32	0.371	0.407	0.407	0.367	0.379	0.362	0.359	0.359	0.381	0.381	0.393	0.386	0.401	0.416	0.44	0.483	0.665	0.727	0.731	0.736	0.759	0.786	0.735	0.65	0.649	0.648	0.648	0.648	0.687	0.7	0.742	0.694	0.641	0.65	0.673	0.678
YJR147W	-0.054	-0.054	-0.054	-0.057	-0.057	-0.057	-0.057	-0.06	-0.063	-0.063	-0.07	-0.073	-0.071	-0.076	-0.076	-0.074	-0.068	-0.06	-0.058	-0.041	-0.041	-0.041	-0.04	-0.04	-0.04	-0.028	-0.029	-0.027	-0.024	-0.024	-0.019	-0.019	-0.02	-0.016	-0.014	-0.009	-0.01	-0.013	-0.033	-0.033	-0.033	-0.033	-0.033	-0.033	-0.038	-0.035	-0.035	-0.035	-0.032
YMR069W	-0.073	-0.073	-0.073	-0.073	-0.069	-0.069	-0.068	-0.071	-0.072	-0.069	-0.069	-0.068	-0.068	-0.07	-0.071	-0.07	-0.07	-0.07	-0.071	-0.071	-0.07	-0.069	-0.069	-0.069	-0.069	-0.069	-0.07	-0.066	-0.06	-0.057	-0.057	-0.059	-0.06	-0.059	-0.059	-0.059	-0.071	-0.072	-0.072	-0.072	-0.072	-0.07	-0.073	-0.073	-0.073	-0.062	-0.063	-0.061	-0.061
YLL031C	-0.003	-0.003	-0.005	-0.002	-0.002	-0.002	-0.002	-0.002	-0.003	-0.003	-0.005	-0.004	-0.003	-0.004	-0.003	-0.005	-0.005	-0.005	-0.005	-0.002	-0.002	-0.001	-0.001	-0.001	-0.001	-0.001	-0.001	-0.002	-0.002	-0.002	-0.003	-0.003	-0.003	-0.003	-0.003	-0.003	-0.001	0.001	0.002	0.002	0.002	0.002	0.002	0.002	0.002	0.001	0.001	0.001	0.001
YGR001C	0.109	0.112	0.113	0.113	0.11	0.111	0.111	0.1	0.091	0.091	0.091	0.093	0.093	0.091	0.091	0.081	0.086	0.094	0.087	0.089	0.089	0.089	0.088	0.092	0.083	0.082	0.07	0.081	0.081	0.081	0.077	0.068	0.07	0.065	0.065	0.065	0.065	0.065	0.064	0.064	0.062	0.062	0.062	0.062	0.06	0.077	0.082	0.081	0.078
YML107C	0.515	0.516	0.514	0.506	0.502	0.502	0.502	0.486	0.478	0.478	0.478	0.478	0.493	0.493	0.493	0.489	0.489	0.489	0.489	0.494	0.494	0.494	0.493	0.477	0.444	0.444	0.444	0.434	0.437	0.434	0.434	0.434	0.434	0.434	0.434	0.434	0.434	0.434	0.434	0.434	0.434	0.434	0.434	0.43	0.429	0.428	0.428	0.428	0.428
YOR052C	0.132	0.129	0.123	0.126	0.124	0.122	0.122	0.122	0.122	0.13	0.13	0.132	0.133	0.133	0.137	0.137	0.137	0.132	0.128	0.126	0.108	0.111	0.098	0.09	0.097	0.102	0.094	0.097	0.097	0.096	0.096	0.096	0.097	0.072	0.072	0.07	0.072	0.072	0.072	0.067	0.084	0.08	0.082	0.07	0.07	0.07	0.048	0.039	0.046
YBR194W	0.064	0.059	0.059	0.057	0.059	0.059	0.065	0.106	0.12	0.117	0.113	0.11	0.089	0.096	0.07	0.12	0.073	0.073	0.073	0.073	0.067	0.056	0.037	0.041	0.036	0.036	0.035	0.065	0.053	0.038	0.052	0.052	0.053	0.052	0.052	0.057	0.07	0.068	0.065	0.077	0.078	0.08	0.08	0.094	0.115	0.112	0.101	0.104	0.101
YBR058C-A	0.096	0.095	0.095	0.103	0.104	0.104	0.105	0.105	0.102	0.102	0.105	0.1	0.099	0.102	0.1	0.101	0.101	0.103	0.102	0.102	0.11	0.104	0.104	0.105	0.105	0.108	0.108	0.108	0.106	0.106	0.104	0.102	0.108	0.108	0.108	0.107	0.107	0.1	0.1	0.094	0.093	0.087	0.087	0.087	0.09	0.09	0.082	0.079	0.079
YBL085W	-0.156	-0.154	-0.154	-0.154	-0.152	-0.156	-0.157	-0.157	-0.157	-0.157	-0.155	-0.159	-0.158	-0.159	-0.156	-0.156	-0.156	-0.156	-0.154	-0.153	-0.153	-0.153	-0.152	-0.15	-0.148	-0.148	-0.148	-0.148	-0.151	-0.147	-0.151	-0.148	-0.135	-0.136	-0.136	-0.136	-0.126	-0.127	-0.123	-0.123	-0.123	-0.118	-0.118	-0.118	-0.119	-0.119	-0.112	-0.112	-0.112
YDL227C	-0.129	-0.131	-0.126	-0.126	-0.126	-0.144	-0.113	-0.117	-0.127	-0.131	-0.123	-0.123	-0.128	-0.13	-0.123	-0.104	-0.094	-0.094	-0.094	-0.101	-0.108	-0.105	-0.113	-0.113	-0.113	-0.123	-0.119	-0.118	-0.113	-0.112	-0.113	-0.11	-0.11	-0.108	-0.108	-0.108	-0.106	-0.109	-0.113	-0.108	-0.11	-0.11	-0.117	-0.114	-0.12	-0.12	-0.114	-0.113	-0.119
YGR158C	0.307	0.306	0.298	0.305	0.3	0.3	0.299	0.299	0.299	0.299	0.305	0.305	0.304	0.304	0.302	0.304	0.305	0.305	0.305	0.305	0.305	0.3	0.299	0.299	0.297	0.297	0.297	0.297	0.301	0.296	0.296	0.296	0.295	0.299	0.298	0.298	0.298	0.298	0.298	0.298	0.302	0.293	0.295	0.3	0.298	0.298	0.296	0.296	0.295
YGR280C	-0.231	-0.231	-0.231	-0.231	-0.232	-0.232	-0.229	-0.227	-0.228	-0.228	-0.228	-0.229	-0.229	-0.225	-0.21	-0.216	-0.212	-0.212	-0.21	-0.21	-0.21	-0.21	-0.214	-0.212	-0.217	-0.217	-0.216	-0.212	-0.211	-0.211	-0.21	-0.21	-0.215	-0.226	-0.224	-0.227	-0.227	-0.227	-0.227	-0.228	-0.226	-0.226	-0.226	-0.218	-0.216	-0.218	-0.214	-0.212	-0.215
YMR204C	-0.01	-0.012	-0.019	-0.018	-0.018	-0.019	-0.018	-0.017	-0.019	-0.019	-0.019	-0.019	-0.019	-0.021	-0.021	-0.024	-0.023	-0.021	-0.019	-0.019	-0.022	-0.022	-0.032	-0.025	-0.023	-0.014	-0.017	-0.017	-0.012	-0.012	-0.012	-0.012	-0.011	-0.001	-0.003	0	-0.005	-0.003	-0.004	-0.004	-0.005	-0.006	-0.005	-0.004	-0.004	-0.01	-0.01	-0.01	-0.01
YER109C	0.121	0.121	0.148	0.137	0.137	0.141	0.141	0.139	0.143	0.153	0.161	0.161	0.161	0.161	0.165	0.165	0.169	0.159	0.159	0.158	0.147	0.138	0.13	0.13	0.13	0.122	0.122	0.122	0.126	0.126	0.134	0.145	0.146	0.146	0.146	0.159	0.162	0.159	0.17	0.169	0.169	0.175	0.18	0.18	0.169	0.164	0.164	0.164	0.164
YKR066C	-0.026	-0.056	-0.056	-0.056	-0.056	-0.102	-0.107	-0.068	-0.127	-0.186	-0.16	-0.122	-0.104	-0.104	-0.108	-0.129	-0.097	-0.097	-0.104	-0.123	-0.182	-0.196	-0.199	-0.199	-0.193	-0.195	-0.227	-0.218	-0.218	-0.237	-0.24	-0.239	-0.239	-0.239	-0.239	-0.237	-0.221	-0.245	-0.245	-0.248	-0.25	-0.254	-0.239	-0.239	-0.239	-0.236	-0.244	-0.251	-0.258
YGR165W	-0.014	-0.027	-0.043	-0.043	-0.041	-0.05	-0.05	-0.05	-0.05	-0.035	-0.035	-0.029	-0.023	-0.021	-0.021	-0.021	-0.023	-0.014	-0.008	-0.01	-0.01	-0.01	-0.01	-0.009	-0.004	-0.004	-0.014	-0.014	-0.014	-0.021	-0.021	-0.021	-0.061	0	0	0	0	0	0	0	0	0	0	0	0	0	0	0	0
YOL122C	0.096	0.096	0.096	0.096	0.093	0.094	0.104	0.102	0.102	0.106	0.106	0.099	0.112	0.121	0.121	0.121	0.121	0.125	0.125	0.125	0.125	0.123	0.124	0.121	0.122	0.119	0.12	0.12	0.12	0.121	0.121	0.131	0.127	0.125	0.125	0.129	0.129	0.138	0.134	0.127	0.132	0.13	0.131	0.131	0.131	0.131	0.131	0.121	0.121
YLR206W	-0.059	-0.069	-0.069	-0.069	-0.069	-0.047	-0.09	-0.11	-0.11	-0.11	-0.118	-0.118	-0.165	-0.161	-0.173	-0.173	-0.173	-0.173	-0.173	-0.133	-0.119	-0.136	-0.136	-0.136	-0.136	-0.136	-0.158	-0.164	-0.168	-0.171	-0.175	-0.175	-0.175	-0.175	-0.172	-0.176	-0.193	-0.212	-0.212	-0.212	-0.195	-0.208	-0.211	-0.214	-0.214	-0.214	-0.202	-0.229	-0.229
YGR245C	0.07	0.077	0.075	0.075	0.074	0.074	0.074	0.074	0.073	0.076	0.071	0.071	0.071	0.071	0.071	0.071	0.071	0.071	0.069	0.067	0.067	0.066	0.07	0.066	0.064	0.064	0.066	0.068	0.068	0.068	0.067	0.067	0.071	0.074	0.07	0.072	0.072	0.074	0.074	0.073	0.073	0.073	0.073	0.074	0.074	0.073	0.073	0.066	0.066
YGL115W	0.036	0.036	0.039	0.034	0.03	0.028	0.028	0.028	0.027	0.027	0.024	0.012	0.01	0.029	0.015	0.015	0.012	0.015	0.014	0.01	0.008	-0.003	-0.005	-0.008	0	0	0	-0.002	-0.001	-0.005	-0.006	-0.008	-0.008	-0.007	-0.009	-0.011	-0.01	-0.01	-0.004	-0.003	-0.004	-0.004	-0.004	-0.004	-0.004	-0.004	-0.004	-0.004	-0.008
YOL151W	-0.082	-0.086	-0.086	-0.086	-0.086	-0.086	-0.086	-0.086	-0.086	-0.09	-0.09	-0.086	-0.086	-0.086	-0.086	-0.086	-0.086	-0.086	-0.086	-0.086	-0.086	-0.086	-0.086	-0.086	-0.086	-0.086	-0.086	-0.086	-0.088	-0.088	-0.088	-0.088	-0.088	-0.088	-0.088	-0.088	-0.088	-0.088	-0.091	-0.095	-0.106	-0.099	-0.099	-0.099	-0.127	-0.13	-0.13	-0.137	-0.13
YOR350C	-0.027	0.017	-0.005	0.011	0.014	0.014	0.016	0.008	0.014	0.039	0.044	0.042	0.021	0.017	0.017	0.014	0.01	0.025	0.025	0.025	0.02	0.02	0.021	0.021	0.024	0.035	0.02	0.018	0.018	0.018	0.027	0.027	0.029	0.029	0.029	0.03	0.03	0.027	0.03	0.03	0.032	0.035	0.035	0.035	0.04	0.043	0.035	0.035	0.026
YLR360W	0.016	0.011	0.01	0.006	0.013	0.013	0.011	0.012	0.014	0.044	0.043	0.043	0.037	0.035	0.035	0.029	0.029	0.03	0.031	0.037	0.043	0.049	0.038	0.038	0.038	0.036	0.022	0.019	0.018	0.018	0.024	0.014	-0.006	-0.005	0.003	0.001	0.001	0	-0.003	-0.003	-0.005	-0.004	-0.002	-0.002	-0.002	-0.002	-0.003	-0.003	-0.002
YGR266W	-0.217	-0.217	-0.217	-0.217	-0.217	-0.217	-0.217	-0.224	-0.224	-0.224	-0.224	-0.224	-0.224	-0.224	-0.224	-0.224	-0.224	-0.22	-0.22	-0.216	-0.221	-0.216	-0.216	-0.216	-0.208	-0.213	-0.211	-0.213	-0.208	-0.217	-0.21	-0.223	-0.225	-0.225	-0.239	-0.239	-0.239	-0.239	-0.272	-0.268	-0.268	-0.282	-0.289	-0.279	-0.29	-0.206	-0.236	-0.269	-0.34
YDR138W	0.069	0.069	0.069	0.069	0.069	0.069	0.07	0.064	0.068	0.068	0.07	0.061	0.059	0.059	0.06	0.054	0.054	0.051	0.064	0.064	0.064	0.064	0.074	0.074	0.074	0.082	0.09	0.089	0.089	0.094	0.087	0.093	0.093	0.092	0.092	0.089	0.092	0.096	0.075	0.069	0.074	0.076	0.072	0.072	0.072	0.072	0.072	0.072	0.073
YJR017C	0.241	0.233	0.243	0.254	0.248	0.25	0.245	0.256	0.252	0.267	0.271	0.26	0.256	0.251	0.259	0.25	0.25	0.259	0.256	0.256	0.259	0.257	0.257	0.253	0.263	0.263	0.258	0.26	0.26	0.26	0.261	0.26	0.264	0.267	0.26	0.255	0.255	0.251	0.251	0.251	0.251	0.245	0.254	0.251	0.247	0.241	0.246	0.253	0.253
YFR022W	0.002	0.005	-0.017	-0.061	-0.044	-0.033	-0.033	-0.065	-0.065	-0.073	-0.063	-0.006	-0.002	-0.004	-0.008	-0.01	-0.01	-0.011	-0.016	-0.016	-0.015	-0.017	-0.022	-0.012	-0.009	-0.009	-0.013	-0.012	-0.009	0.007	0.013	0.013	0.013	0.013	0.018	0.017	0.021	0.021	0.02	0.02	0.02	0.019	0.019	0.02	0.015	0.026	0.024	0.025	0.025
YNR052C	-0.043	-0.043	-0.038	-0.04	-0.029	-0.018	-0.011	-0.029	-0.028	-0.031	-0.034	-0.034	-0.034	-0.035	-0.046	-0.042	-0.038	-0.039	-0.044	-0.049	-0.05	-0.05	-0.04	-0.034	-0.034	-0.029	-0.03	-0.033	-0.033	-0.035	-0.033	-0.033	-0.033	-0.033	-0.035	-0.036	-0.035	-0.035	-0.035	-0.036	-0.036	-0.036	-0.033	-0.032	-0.03	-0.03	-0.03	-0.03	-0.03
YHL023C	-0.176	-0.15	-0.218	-0.218	-0.22	-0.249	-0.246	-0.246	-0.237	-0.245	-0.25	-0.314	-0.307	-0.311	-0.314	-0.308	-0.304	-0.293	-0.249	-0.232	-0.23	-0.247	-0.251	-0.247	-0.252	-0.244	-0.244	-0.244	-0.245	-0.247	-0.244	-0.24	-0.24	-0.246	-0.249	-0.252	-0.235	-0.221	-0.215	-0.208	-0.203	-0.196	-0.187	-0.185	-0.193	-0.188	-0.186	-0.208	-0.186
YJR083C	0.088	0.077	0.067	0.136	0.127	0.127	0.125	0.129	0.178	0.215	0.222	0.241	0.241	0.241	0.235	0.245	0.226	0.229	0.226	0.23	0.262	0.263	0.268	0.268	0.266	0.268	0.261	0.262	0.237	0.237	0.234	0.227	0.235	0.243	0.24	0.24	0.26	0.258	0.261	0.262	0.259	0.259	0.261	0.261	0.261	0.257	0.261	0.266	0.266
YGL091C	0.001	0.008	0.015	0.018	0.018	0.013	0.013	0.033	0.066	0.072	0.047	0.042	0.037	0.032	0.018	0.015	0.015	0.015	0.028	0.029	0.032	0.03	0.027	0.03	0.033	0.018	0.025	0.032	0.028	0.059	0.059	0.059	0.062	0.068	0.075	0.068	0.071	0.064	0.064	0.064	0.064	0.078	0.094	0.112	0.109	0.109	0.112	0.112	0.112
YDR025W	0.011	0.011	0.011	0.011	0.011	0.011	0.011	0.011	0.011	0.012	0.004	0.008	0.012	0.012	0.012	0.013	0.017	0.019	0.025	0.025	0.019	0.018	0.016	0.013	0.013	0.013	0.013	0.01	0.012	0.012	0.012	0.012	0.012	0.012	0.012	0.012	0.012	0.006	0.034	0.03	0.026	0.024	0.024	0.024	0.027	0.027	0.009	0	0
YER061C	-0.099	-0.104	-0.119	-0.094	-0.098	-0.101	-0.117	-0.111	-0.109	-0.115	-0.124	-0.118	-0.118	-0.124	-0.154	-0.172	-0.171	-0.171	-0.164	-0.164	-0.159	-0.163	-0.159	-0.149	-0.147	-0.149	-0.143	-0.128	-0.119	-0.119	-0.119	-0.117	-0.114	-0.113	-0.111	-0.111	-0.12	-0.126	-0.122	-0.128	-0.128	-0.127	-0.127	-0.111	-0.081	-0.064	-0.066	-0.066	-0.063
YGL025C	0.144	0.144	0.15	0.14	0.114	0.101	0.103	0.093	0.098	0.098	0.092	0.069	0.069	0.061	0.075	0.066	0.041	0.041	0.041	0.039	0.037	0.033	0.034	0.037	0.036	0.044	0.027	0.026	0.026	0.025	0.025	0.021	0.021	0.016	0.029	0.033	0.036	0.037	0.036	0.035	0.031	0.031	0.033	0.033	0.038	0.036	0.045	0.032	0.032
YLR002C	0.024	0.024	0.024	0.028	0.024	0.028	0.03	0.03	0.031	0.034	0.024	0.035	0.034	0.03	0.03	0.034	0.034	0.026	0.026	0.026	0.026	0.026	0.026	0.026	0.026	0.01	-0.016	-0.008	-0.002	0.002	0.002	0.005	0.005	0.005	0.02	0.047	0.085	0.096	0.096	0.083	0.076	0.076	0.076	0.042	0.042	0.082	0.06	0.06	0.045
YDR211W	-0.047	-0.044	-0.044	-0.044	-0.042	-0.032	-0.032	-0.032	-0.032	-0.032	-0.031	-0.028	-0.036	-0.037	-0.037	-0.037	-0.039	-0.039	-0.036	-0.036	-0.041	-0.037	-0.041	-0.041	-0.026	-0.029	-0.026	-0.029	-0.029	-0.032	-0.032	-0.032	-0.037	-0.037	-0.037	-0.035	-0.036	-0.036	-0.036	-0.036	-0.036	-0.029	-0.011	-0.009	-0.004	-0.001	-0.001	0.002	0.012
YMR129W	0.038	0.038	0.038	0.038	0.039	0.039	0.04	0.04	0.041	0.041	0.045	0.045	0.048	0.046	0.043	0.039	0.038	0.039	0.038	0.036	0.036	0.036	0.036	0.038	0.038	0.038	0.037	0.039	0.042	0.042	0.043	0.04	0.037	0.037	0.037	0.037	0.036	0.036	0.036	0.036	0.036	0.036	0.035	0.035	0.034	0.035	0.035	0.033	0.033
YPL274W	-0.081	-0.085	-0.084	-0.084	-0.092	-0.078	-0.077	-0.073	-0.076	-0.098	-0.101	-0.1	-0.098	-0.099	-0.099	-0.098	-0.091	-0.095	-0.104	-0.111	-0.109	-0.109	-0.109	-0.109	-0.103	-0.103	-0.104	-0.106	-0.108	-0.113	-0.119	-0.119	-0.115	-0.122	-0.112	-0.105	-0.105	-0.104	-0.098	-0.101	-0.105	-0.103	-0.095	-0.095	-0.091	-0.089	-0.09	-0.091	-0.091
YKL004W	0.253	0.272	0.272	0.272	0.262	0.267	0.271	0.26	0.25	0.252	0.252	0.24	0.24	0.24	0.228	0.237	0.251	0.25	0.25	0.249	0.246	0.247	0.244	0.247	0.245	0.245	0.245	0.245	0.245	0.245	0.248	0.267	0.267	0.26	0.26	0.26	0.26	0.276	0.265	0.265	0.31	0.286	0.279	0.269	0.279	0.251	0.189	0.198	0.198
YFR044C	0.266	0.197	0.102	0.102	0.102	0.098	0.101	0.088	-0.031	-0.016	-0.062	-0.092	-0.088	-0.088	-0.088	-0.09	-0.09	-0.091	-0.082	-0.085	-0.092	-0.088	-0.09	-0.089	-0.093	-0.089	-0.092	-0.092	-0.085	-0.089	-0.086	-0.088	-0.083	-0.083	-0.079	-0.079	-0.078	-0.078	-0.079	-0.082	-0.078	-0.074	-0.077	-0.077	-0.077	-0.077	-0.075	-0.078	-0.074
YFL005W	0.575	0.575	0.583	0.583	0.608	0.602	0.622	0.622	0.659	0.659	0.719	0.668	0.635	0.635	0.635	0.635	0.635	0.656	0.656	0.66	0.676	0.676	0.672	0.672	0.688	0.688	0.669	0.669	0.663	0.682	0.668	0.667	0.646	0.646	0.617	0.617	0.629	0.633	0.63	0.618	0.622	0.613	0.629	0.629	0.63	0.654	0.654	0.685	0.685
YBR065C	-0.091	-0.095	-0.095	-0.093	-0.091	-0.09	-0.088	-0.086	-0.087	-0.096	-0.089	-0.089	-0.085	-0.085	-0.084	-0.082	-0.08	-0.072	-0.074	-0.075	-0.074	-0.072	-0.066	-0.068	-0.068	-0.066	-0.064	-0.051	-0.057	-0.051	-0.047	-0.047	-0.047	-0.047	-0.047	-0.047	-0.047	-0.047	-0.051	-0.045	-0.039	-0.038	-0.038	-0.038	-0.041	-0.041	-0.04	-0.04	-0.04
YIL143C	0.749	0.734	0.743	0.741	0.741	0.741	0.741	0.739	0.738	0.738	0.736	0.736	0.739	0.739	0.739	0.783	0.779	0.778	0.778	0.766	0.766	0.766	0.766	0.766	0.76	0.762	0.762	0.765	0.763	0.774	0.772	0.772	0.779	0.785	0.785	0.785	0.785	0.785	0.785	0.78	0.78	0.78	0.78	0.78	0.775	0.774	0.771	0.772	0.767
YHR193C	1.097	0.959	0.946	1.014	0.974	0.957	1.005	1.004	0.993	0.86	0.877	0.947	1.027	0.96	1.036	1.221	1.191	1.043	1.043	1.102	1.097	1.097	1.097	1.186	1.179	1.179	1.179	1.179	1.324	1.312	1.319	1.36	1.369	1.36	1.233	1.205	1.1	0.812	0.812	0.812	0.812	0.812	0.822	0.822	0.823	0.825	0.836	0.715	0.704
YCL032W	0.059	0.042	0.041	0.04	0.029	0.028	0.017	0.017	0.017	0.009	0.009	0.018	0.019	0.017	-0.005	-0.003	-0.016	-0.022	-0.013	-0.026	-0.006	-0.005	-0.005	-0.015	-0.031	-0.037	-0.049	-0.033	-0.033	-0.044	0.002	-0.011	0.007	0.087	0.091	0.088	0.097	0.097	0.097	0.097	0.09	0.078	0.084	0.121	0.121	0.121	0.13	0.115	0.107
YNR043W	0.108	0.108	0.11	0.119	0.123	0.125	0.131	0.127	0.134	0.134	0.134	0.131	0.132	0.143	0.14	0.14	0.14	0.143	0.143	0.14	0.14	0.14	0.143	0.143	0.142	0.142	0.139	0.143	0.144	0.144	0.145	0.143	0.137	0.139	0.142	0.142	0.144	0.144	0.145	0.142	0.14	0.14	0.14	0.14	0.137	0.137	0.137	0.137	0.13
YPL267W	0.05	0.053	0.055	0.054	0.055	0.044	0.037	0.028	0.03	0.03	0.033	0.03	0.033	0.033	0.033	0.041	0.04	0.034	0.036	0.036	0.036	0.032	0.033	0.034	0.041	0.041	0.038	0.038	0.038	0.038	0.038	0.038	0.039	0.037	0.037	0.037	0.035	0.035	0.035	0.035	0.036	0.036	0.036	0.035	0.035	0.037	0.037	0.037	0.036
YPR033C	4.698	4.698	4.841	5.567	5.524	5.501	5.491	5.491	4.101	4.43	4.304	4.312	4.276	4.283	4.261	4.271	3.885	3.874	3.874	4.561	4.536	4.536	3.981	3.981	3.676	3.676	3.463	3.419	3.419	2.38	2.22	2.18	2.18	2.398	2.403	2.068	2.076	1.41	1.593	1.568	1.48	0	0	0	0	0	0	0	0
YMR191W	0.469	0.453	0.451	0.45	0.424	0.418	0.426	0.415	0.423	0.423	0.416	0.417	0.408	0.409	0.408	0.409	0.4	0.381	0.381	0.383	0.382	0.382	0.374	0.373	0.377	0.379	0.379	0.383	0.381	0.369	0.354	0.355	0.355	0.355	0.355	0.351	0.351	0.349	0.354	0.354	0.352	0.352	0.355	0.356	0.345	0.343	0.359	0.36	0.36
YBR153W	-0.003	-0.01	-0.013	-0.009	-0.01	-0.009	-0.009	-0.008	-0.006	0.002	-0.001	0.005	0.001	0.005	0.005	0.005	0.004	0.005	0.008	0.01	0.008	0.007	0.007	0.004	0.007	0.009	0.009	0.009	0.01	0.011	0.011	0.011	0.012	0.015	0.013	0.015	0.015	0.015	0.016	0.024	0.033	0.032	0.033	0.039	0.039	0.042	0.038	0.037	0.03
YHR191C	-0.013	-0.007	0.013	0.007	0.006	-0.006	0.003	-0.008	0.009	0.053	0.085	0.085	0.095	0.095	0.091	0.091	0.087	0.091	0.083	0.123	0.15	0.15	0.15	0.146	0.149	0.248	0.248	0.264	0.241	0.241	0.241	0.241	0.246	0.257	0.27	0.269	0.269	0.268	0.268	0.268	0.271	0.27	0.279	0.27	0.27	0.279	0.273	0.284	0.275
YHR022C-A	0.147	0.147	0.146	0.146	0.146	0.15	0.152	0.168	0.164	0.164	0.152	0.154	0.153	0.148	0.155	0.163	0.167	0.167	0.167	0.187	0.187	0.185	0.163	0.181	0.23	0.234	0.236	0.255	0.249	0.238	0.238	0.236	0.236	0.243	0.312	0.285	0.307	0.307	0.318	0.338	0.338	0.332	0.332	0.348	0.364	0.389	0.389	0.481	0.642
YOR211C	-0.164	-0.159	-0.174	-0.181	-0.196	-0.196	-0.199	-0.199	-0.203	-0.21	-0.201	-0.202	-0.202	-0.203	-0.205	-0.203	-0.226	-0.194	-0.194	-0.187	-0.19	-0.191	-0.19	-0.194	-0.194	-0.2	-0.188	-0.188	-0.189	-0.188	-0.192	-0.201	-0.209	-0.203	-0.203	-0.205	-0.202	-0.198	-0.192	-0.192	-0.196	-0.201	-0.189	-0.189	-0.192	-0.193	-0.189	-0.188	-0.19
YGR104C	0.042	0.044	0.049	0.062	0.089	0.083	0.088	0.09	0.094	0.087	0.087	0.099	0.113	0.111	0.115	0.115	0.1	0.1	0.107	0.109	0.17	0.128	0.185	0.189	0.223	0.261	0.261	0.245	0.237	0.238	0.222	0.239	0.236	0.218	0.214	0.211	0.211	0.211	0.209	0.209	0.209	0.209	0.223	0.235	0.238	0.248	0.243	0.247	0.265
YMR044W	0.306	0.311	0.313	0.304	0.303	0.305	0.305	0.305	0.291	0.294	0.29	0.288	0.288	0.297	0.302	0.307	0.313	0.314	0.319	0.319	0.323	0.334	0.328	0.328	0.33	0.333	0.331	0.331	0.329	0.329	0.328	0.327	0.337	0.322	0.322	0.313	0.327	0.322	0.325	0.319	0.317	0.318	0.319	0.317	0.317	0.324	0.324	0.306	0.303
YOR201C	0.183	0.183	0.183	0.183	0.183	0.183	0.183	0.183	0.183	0.183	0.183	0.183	0.183	0.178	0.178	0.178	0.173	0.173	0.173	0.175	0.178	0.178	0.178	0.178	0.179	0.179	0.177	0.177	0.176	0.178	0.176	0.176	0.18	0.179	0.183	0.178	0.178	0.178	0.178	0.178	0.178	0.178	0.178	0.175	0.179	0.178	0.178	0.178	0.179
YEL055C	0.109	0.109	0.122	0.124	0.133	0.133	0.133	0.134	0.134	0.137	0.137	0.134	0.13	0.131	0.131	0.13	0.13	0.13	0.133	0.136	0.127	0.127	0.128	0.125	0.126	0.128	0.121	0.118	0.124	0.127	0.125	0.125	0.125	0.125	0.123	0.123	0.123	0.122	0.117	0.117	0.117	0.117	0.117	0.119	0.121	0.121	0.122	0.126	0.122
YNL099C	0.147	0.152	0.152	0.151	0.151	0.141	0.141	0.141	0.15	0.137	0.14	0.14	0.137	0.137	0.131	0.127	0.124	0.124	0.124	0.124	0.123	0.119	0.14	0.146	0.151	0.15	0.15	0.15	0.15	0.157	0.172	0.173	0.174	0.174	0.174	0.174	0.174	0.179	0.177	0.193	0.199	0.221	0.224	0.216	0.223	0.223	0.224	0.224	0.226
YGR089W	0.482	0.486	0.475	0.437	0.437	0.437	0.437	0.437	0.437	0.457	0.47	0.468	0.468	0.467	0.468	0.468	0.454	0.47	0.47	0.47	0.467	0.468	0.465	0.462	0.46	0.46	0.46	0.46	0.463	0.463	0.465	0.466	0.466	0.463	0.463	0.46	0.449	0.449	0.444	0.443	0.443	0.443	0.445	0.451	0.461	0.462	0.467	0.455	0.453
YHR057C	0.079	0.07	0.073	0.066	0.067	0.071	0.079	0.107	0.092	0.09	0.09	0.086	0.135	0.135	0.154	0.146	0.142	0.148	0.181	0.196	0.187	0.219	0.223	0.297	0.316	0.275	0.249	0.275	0.272	0.281	0.297	0.287	0.287	0.294	0.308	0.315	0.315	0.315	0.326	0.332	0.337	0.352	0.334	0.326	0.326	0.325	0.317	0.33	0.33
YDR143C	0.051	0.051	0.051	0.05	0.05	0.049	0.048	0.048	0.047	0.046	0.044	0.044	0.044	0.047	0.046	0.046	0.043	0.04	0.047	0.044	0.044	0.042	0.036	0.036	0.036	0.036	0.035	0.035	0.033	0.033	0.032	0.034	0.034	0.034	0.034	0.034	0.033	0.033	0.032	0.032	0.032	0.032	0.03	0.03	0.03	0.03	0.03	0.031	0.03
YDR298C	0	0	0	-0.144	-0.25	-0.25	-0.25	-0.25	-0.25	-0.269	-0.269	-0.269	-0.272	-0.247	-0.335	-0.328	-0.328	-0.306	-0.306	-0.306	-0.352	-0.404	-0.373	-0.373	-0.378	-0.378	-0.368	-0.368	-0.368	-0.365	-0.386	-0.286	-0.236	-0.234	-0.24	-0.233	-0.233	-0.233	-0.249	-0.255	-0.255	-0.267	-0.288	-0.296	-0.296	-0.302	-0.336	-0.286	-0.296
YDR189W	0.055	0.052	0.054	0.054	0.048	0.051	0.05	0.05	0.053	0.053	0.052	0.052	0.052	0.053	0.053	0.052	0.05	0.05	0.051	0.05	0.051	0.053	0.055	0.055	0.054	0.054	0.053	0.054	0.054	0.057	0.057	0.057	0.057	0.057	0.057	0.059	0.06	0.057	0.058	0.057	0.057	0.057	0.058	0.061	0.061	0.06	0.06	0.057	0.057
YDR210W	0.044	0.044	0.047	0.05	0.055	0.053	0.047	0.048	0.048	0.03	0.038	0.034	0.027	0.024	0.028	0.02	0.02	0.024	0.023	0.023	0.023	0.019	0.027	0.036	0.032	0.03	0.035	0.032	0.035	0.037	0.048	0.043	0.048	0.045	0.045	0.061	0.067	0.067	0.022	0.016	0.004	0.025	0.022	0.016	0.029	0.038	0.038	0.038	0.041
YHR166C	0.243	0.243	0.277	0.274	0.273	0.271	0.251	0.26	0.269	0.265	0.266	0.249	0.263	0.259	0.265	0.27	0.267	0.267	0.263	0.273	0.268	0.277	0.281	0.269	0.269	0.282	0.282	0.287	0.305	0.302	0.305	0.305	0.305	0.307	0.307	0.307	0.307	0.307	0.307	0.294	0.29	0.29	0.29	0.288	0.288	0.288	0.288	0.301	0.301
YDR072C	0	0	0	0	0	0	0	0	0	0	0	0	0	0	0	0	0	0	0	0	0	0	0	0	0	0	0	0	0	0	0	0	0	0	0	0	0	0	0	0	0	0	0	0	0	0	0	0	0
YGL008C	0	0	0	0	0	0	0	0	0	0	0	0	0	0	0	0	0	0	0	0	0	0	0	0	0	0	0	0	0	0	0	0	0	0	0	0	0	0	0	0	0	0	0	0	0	0	0	0	0
YOR189W	0.07	0.07	0.07	0.064	0.064	0.063	0.06	0.056	0.052	0.049	0.049	0.049	0.043	0.05	0.057	0.051	0.051	0.051	0.051	0.045	0.044	0.044	0.042	0.037	0.037	0.035	0.035	0.035	0.035	0.035	0.035	0.035	0.035	0.035	0.035	0.035	0.035	0.035	0.035	0.046	0.022	0.026	0.013	0.013	0.013	0.009	0.011	0.011	0.011
YMR305C	-0.115	-0.115	-0.115	-0.116	-0.116	-0.116	-0.121	-0.121	-0.12	-0.122	-0.118	-0.118	-0.118	-0.125	-0.126	-0.126	-0.11	-0.112	-0.113	-0.114	-0.115	-0.115	-0.115	-0.115	-0.11	-0.11	-0.11	-0.11	-0.123	-0.127	-0.118	-0.132	-0.131	-0.131	-0.131	-0.128	-0.128	-0.127	-0.127	-0.124	-0.129	-0.134	-0.135	-0.135	-0.138	-0.132	-0.138	-0.138	-0.139
YHL020C	0.11	0.104	0.111	0.118	0.116	0.103	0.13	0.129	0.124	0.122	0.113	0.111	0.109	0.111	0.106	0.104	0.102	0.095	0.097	0.103	0.112	0.104	0.108	0.107	0.111	0.111	0.111	0.111	0.111	0.113	0.111	0.111	0.111	0.113	0.113	0.111	0.111	0.111	0.111	0.11	0.11	0.11	0.11	0.11	0.11	0.11	0.109	0.107	0.101
YJR132W	0.016	0.012	0.013	0.009	0.009	0.012	0.012	0.008	0.008	0.012	0.011	0.011	0.01	0.01	-0.002	-0.001	-0.001	-0.008	-0.006	-0.006	-0.006	-0.005	-0.001	-0.01	-0.011	-0.007	-0.009	-0.008	-0.007	-0.007	-0.006	-0.006	-0.006	-0.002	-0.001	-0.006	-0.005	-0.007	-0.007	-0.008	-0.006	-0.011	-0.005	-0.006	-0.006	-0.006	-0.006	-0.006	-0.006
YDL201W	0.283	0.263	0.272	0.289	0.289	0.289	0.304	0.304	0.296	0.3	0.3	0.301	0.308	0.313	0.316	0.315	0.341	0.336	0.33	0.327	0.336	0.335	0.336	0.336	0.341	0.34	0.344	0.339	0.339	0.339	0.34	0.362	0.356	0.338	0.338	0.332	0.332	0.337	0.355	0.359	0.35	0.349	0.349	0.35	0.349	0.338	0.347	0.347	0.347
YKL026C	0.006	0.005	0.006	0.013	0.015	0.015	0.015	0.017	0.018	0.018	0.017	0.019	0.013	0.015	0.016	0.016	0.012	0.015	0.015	0.015	0.015	0.014	0.011	0.006	-0.001	-0.002	-0.002	-0.006	-0.006	-0.006	-0.002	-0.002	-0.002	-0.001	-0.004	-0.003	0.002	0.002	0.004	-0.003	-0.003	-0.003	-0.004	0.001	0.001	-0.002	0.001	0.001	0.009
YGL097W	-0.091	-0.091	-0.089	-0.089	-0.089	-0.087	-0.1	-0.106	-0.102	-0.1	-0.1	-0.1	-0.101	-0.106	-0.106	-0.1	-0.106	-0.109	-0.11	-0.107	-0.109	-0.11	-0.11	-0.114	-0.112	-0.112	-0.112	-0.112	-0.112	-0.112	-0.112	-0.12	-0.12	-0.121	-0.121	-0.121	-0.121	-0.12	-0.126	-0.126	-0.126	-0.126	-0.122	-0.126	-0.111	-0.113	-0.117	-0.122	-0.122
YHR164C	0.095	0.095	0.091	0.091	0.091	0.091	0.104	0.097	0.094	0.099	0.076	0.073	0.063	0.063	0.055	0.055	0.053	0.053	0.042	0.046	0.046	0.032	0.037	0.037	0.037	0.037	0.034	0.034	0.032	0.031	0.019	0.019	0.014	0.007	0.003	0.003	0.003	0.003	0.006	0.006	0.01	0.01	0.006	0.028	0.02	0.018	0.04	0.04	0.04
YER005W	0.038	0.046	0.048	0.024	0.024	0.024	0.026	0.023	0.023	0.003	-0.011	-0.012	-0.005	-0.012	-0.017	-0.016	-0.016	-0.025	-0.03	-0.026	-0.034	-0.018	-0.018	-0.025	-0.025	-0.025	-0.025	-0.023	-0.023	-0.015	-0.015	-0.013	-0.015	-0.015	-0.015	-0.013	-0.013	-0.016	-0.016	-0.017	-0.015	-0.017	-0.016	-0.02	-0.026	-0.025	-0.025	-0.027	-0.027
YOR377W	-0.019	-0.02	-0.02	0.007	0.009	0.001	0	0.005	0.004	-0.001	-0.001	-0.001	0.003	0.003	0.003	0.004	0.004	0.002	0.005	0.001	0.002	0.003	-0.004	-0.005	-0.002	-0.006	-0.007	-0.007	-0.01	-0.009	-0.004	-0.006	-0.005	-0.004	-0.004	-0.004	-0.004	-0.008	-0.01	-0.007	-0.015	-0.014	-0.015	-0.015	-0.014	-0.019	-0.02	-0.021	-0.02
YBR082C	-0.054	-0.044	-0.049	-0.053	-0.058	-0.099	-0.098	-0.097	-0.093	-0.094	-0.086	-0.099	-0.105	-0.1	-0.112	-0.112	-0.112	-0.124	-0.124	-0.179	-0.193	-0.166	-0.155	-0.155	-0.191	-0.173	-0.158	-0.158	-0.154	-0.153	-0.153	-0.159	-0.159	-0.153	-0.151	-0.126	-0.114	-0.134	-0.148	-0.136	-0.129	-0.129	-0.135	-0.135	-0.133	-0.132	-0.132	-0.147	-0.114
YPL258C	0.033	0.001	0.022	0.038	0.035	0.032	0.038	0.033	0.025	0.025	0.025	0.023	0.023	0.02	0.021	0.024	0.024	0.028	0.037	0.037	0.039	0.052	0.038	0.049	0.054	0.054	0.05	0.064	0.069	0.07	0.07	0.069	0.058	0.041	0.042	0.042	0.051	0.03	0.037	0.037	0.037	0.037	0.034	0.024	0.023	0.033	0.039	0.052	0.056
YDR286C	-0.033	-0.026	-0.041	-0.029	-0.008	0.009	0.02	-0.02	-0.124	-0.122	-0.116	-0.116	-0.11	-0.088	-0.089	-0.11	-0.09	-0.09	-0.095	-0.093	-0.092	-0.084	-0.077	-0.077	-0.075	-0.067	-0.074	-0.094	-0.105	-0.099	-0.133	-0.133	-0.141	-0.141	-0.141	-0.141	-0.141	-0.141	-0.141	-0.141	-0.149	-0.151	-0.127	-0.117	-0.144	-0.076	-0.064	-0.061	-0.061
YOR224C	0.046	0.046	0.046	0.042	0.038	0.038	0.039	0.039	0.039	0.039	0.036	0.037	0.033	0.029	0.032	0.029	0.032	0.032	0.044	0.049	0.049	0.054	0.054	0.052	0.052	0.051	0.056	0.056	0.056	0.055	0.049	0.043	0.048	0.041	0.046	0.048	0.057	0.057	0.052	0.054	0.054	0.056	0.056	0.065	0.059	0.053	0.055	0.055	0.053
YKL068W	-0.002	0.008	0.011	0.011	0.014	0.014	0.014	0.01	0.014	0.014	0.019	0.019	0.019	0.019	0.019	0.016	0.025	0.025	0.024	0.024	0.031	0.031	0.031	0.031	0.034	0.035	0.037	0.037	0.036	0.039	0.044	0.044	0.046	0.041	0.04	0.048	0.055	0.053	0.06	0.063	0.063	0.067	0.067	0.067	0.067	0.063	0.063	0.063	0.063
YBR244W	-0.177	-0.176	-0.183	-0.183	-0.171	-0.171	-0.171	-0.171	-0.172	-0.181	-0.166	-0.168	-0.161	-0.161	-0.172	-0.14	-0.135	-0.135	-0.164	-0.154	-0.12	-0.105	-0.105	-0.105	-0.084	-0.036	-0.019	-0.019	0.014	0.053	0.101	0.08	0.096	0.068	0.05	0.059	0.047	0.05	0.05	0.029	-0.035	-0.035	-0.031	-0.061	-0.079	-0.061	-0.089	-0.09	-0.086
YDL074C	0.488	0.488	0.484	0.484	0.495	0.493	0.492	0.488	0.477	0.477	0.479	0.479	0.486	0.486	0.475	0.462	0.462	0.462	0.462	0.479	0.48	0.476	0.476	0.476	0.46	0.46	0.46	0.46	0.451	0.444	0.443	0.456	0.456	0.448	0.448	0.458	0.458	0.458	0.458	0.458	0.458	0.458	0.458	0.458	0.458	0.458	0.444	0.445	0.446
YML030W	0.129	0.132	0.118	0.117	0.118	0.118	0.12	0.116	0.104	0.091	0.091	0.092	0.095	0.096	0.103	0.104	0.101	0.101	0.101	0.101	0.101	0.102	0.101	0.1	0.1	0.1	0.097	0.096	0.097	0.093	0.095	0.095	0.092	0.086	0.081	0.081	0.079	0.084	0.084	0.084	0.085	0.085	0.086	0.086	0.088	0.088	0.088	0.088	0.088
YEL018W	0.141	0.141	0.141	0.142	0.128	0.115	0.026	0.027	0.035	0.02	0.034	0.066	0.09	0.17	0.18	0.141	0.211	0.234	0.205	0.258	0.286	0.286	0.26	0.23	0.138	0.132	0.142	0.124	0.118	0.115	0.084	0.089	0.07	0.052	0.052	0.052	0.051	0.073	0.089	0.071	0.041	0.003	0.014	0.017	0.016	0.021	0.021	0.021	0.025
YPL015C	-0.115	-0.115	-0.119	-0.123	-0.123	-0.126	-0.131	-0.127	-0.132	-0.145	-0.148	-0.145	-0.159	-0.165	-0.168	-0.168	-0.166	-0.164	-0.166	-0.164	-0.166	-0.166	-0.166	-0.166	-0.138	-0.138	-0.141	-0.146	-0.146	-0.136	-0.136	-0.123	-0.122	-0.12	-0.119	-0.114	-0.114	-0.122	-0.118	-0.118	-0.107	-0.109	-0.108	-0.11	-0.114	-0.109	-0.112	-0.127	-0.127
YOR259C	0.595	0.583	0.582	0.559	0.559	0.559	0.559	0.559	0.568	0.568	0.583	0.596	0.596	0.596	0.595	0.595	0.601	0.601	0.575	0.575	0.575	0.575	0.575	0.575	0.583	0.587	0.587	0.579	0.587	0.589	0.592	0.592	0.59	0.592	0.589	0.601	0.603	0.622	0.627	0.627	0.621	0.621	0.621	0.618	0.611	0.646	0.634	0.632	0.627
YLR253W	0.13	0.128	0.147	0.138	0.155	0.157	0.155	0.151	0.151	0.157	0.157	0.155	0.145	0.148	0.149	0.204	0.215	0.208	0.186	0.259	0.241	0.224	0.23	0.23	0.214	0.211	0.215	0.221	0.23	0.231	0.236	0.22	0.224	0.222	0.229	0.227	0.236	0.242	0.249	0.256	0.256	0.256	0.256	0.258	0.255	0.255	0.248	0.248	0.248
YDR387C	0.024	0.029	0.025	0.028	0.026	0.026	0.026	0.028	0.027	0.029	0.029	0.033	0.035	0.028	0.033	0.03	0.03	0.03	0.027	0.028	0.029	0.025	0.023	0.023	0.023	0.022	0.022	0.025	0.025	0.025	0.025	0.025	0.025	0.023	0.023	0.023	0.023	0.021	0.02	0.023	0.025	0.029	0.029	0.03	0.03	0.03	0.032	0.033	0.033
YLR342W	0	0	0	0	0	0	0	0	0	0	0	0	0	0	0	0	0	0	0	0	0	0	0	0	0	0	0	0	0	0	0	0	0	0	0	0	0	0	0	0	0	0	0	0	0	0	0	0	0
YNL091W	-0.042	-0.051	-0.046	-0.046	-0.04	-0.049	-0.046	-0.052	-0.045	-0.062	-0.048	-0.043	-0.052	-0.056	-0.054	-0.043	-0.053	-0.064	-0.079	-0.077	-0.077	-0.078	-0.082	-0.084	-0.104	-0.1	-0.102	-0.095	-0.103	-0.092	-0.102	-0.097	-0.097	-0.097	-0.101	-0.102	-0.098	-0.098	-0.098	-0.094	-0.094	-0.101	-0.106	-0.125	-0.128	-0.128	-0.134	-0.134	-0.134
YDR329C	0.066	0.066	0.066	0.066	0.066	0.066	0.074	0.074	0.061	0.038	0.069	0.069	0.073	0.087	0.087	0.079	0.073	0.078	0.078	0.077	0.077	0.096	0.095	0.095	0.085	0.092	0.092	0.092	0.085	0.085	0.082	0.084	0.078	0.078	0.083	0.078	0.08	0.075	0.076	0.08	0.08	0.07	0.064	0.085	0.083	0.089	0.089	0.083	0.083
YCR042C	-0.514	-0.553	-0.592	-0.602	-0.64	-0.64	-0.64	-0.623	-0.623	-0.647	-0.665	-0.674	-0.621	-0.665	-0.665	-0.695	-0.8	-0.8	-0.863	-0.78	-0.787	-0.787	-0.787	-0.787	-0.787	-0.787	-0.796	-0.796	-0.802	-0.811	-0.818	-0.726	-0.726	-0.732	-0.704	-0.712	-0.714	-0.713	-0.717	-0.717	-0.721	-0.735	-0.718	-0.72	-0.723	-0.719	-0.721	-0.698	-0.774
YMR002W	0	0	0	0	0	0	0	0	0	0	0	0	0	0	0	0	0	0	0	0	0	0	0	0	0	0	0	0	0	0	0	0	0	0	0	0	0	0	0	0	0	0	0	0	0	0	0	0	0
YIR021W	0.028	0.041	0.031	0.089	0.091	0.047	0.104	0.114	0.114	0.164	0.313	0.253	0.206	0.291	0.169	0.241	0.241	0.278	0.384	0.38	0.37	0.373	0.379	0.386	0.382	0.388	0.387	0.383	0.383	0.384	0.383	0.404	0.404	0.404	0.387	0.399	0.42	0.421	0.41	0.408	0.388	0.39	0.392	0.393	0.393	0.391	0.391	0.398	0.398
YKL168C	0.235	0.243	0.243	0.245	0.243	0.236	0.236	0.235	0.233	0.233	0.232	0.232	0.235	0.234	0.237	0.239	0.239	0.257	0.251	0.25	0.243	0.22	0.22	0.22	0.22	0.221	0.222	0.229	0.232	0.236	0.23	0.232	0.23	0.234	0.24	0.248	0.248	0.245	0.245	0.24	0.24	0.224	0.225	0.199	0.191	0.199	0.221	0.208	0.206
YBR272C	0.004	0.003	0.003	-0.001	-0.005	-0.003	0.001	0.006	0.009	0.008	0.008	0.01	0.01	0.011	0.01	0.011	0.01	0.013	0.015	0.024	0.025	0.025	0.023	0.038	0.041	0.053	0.053	0.053	0.055	0.061	0.066	0.066	0.068	0.063	0.052	0.049	0.058	0.056	0.052	0.055	0.048	0.038	0.037	0.039	0.039	0.039	0.035	0.032	0.034
YAL024C	-0.011	-0.008	-0.008	-0.008	-0.008	-0.013	-0.013	-0.014	-0.014	-0.014	-0.013	-0.016	-0.015	-0.017	-0.011	-0.008	-0.019	-0.019	-0.019	-0.019	-0.019	-0.019	-0.02	-0.02	-0.02	-0.017	-0.017	-0.013	-0.01	-0.009	-0.009	-0.01	-0.01	-0.015	-0.015	-0.017	-0.017	-0.017	-0.017	-0.021	-0.02	-0.017	-0.013	-0.013	-0.013	-0.015	-0.015	-0.016	-0.016
YKR090W	1.125	1.143	1.1	1.034	1.024	1.133	0.849	1.261	1.234	1.341	1.515	1.51	1.601	1.611	1.638	1.598	1.666	1.662	1.661	1.537	1.581	1.581	1.581	1.607	1.598	1.598	1.598	1.661	1.673	1.883	1.911	1.911	1.92	1.92	1.917	1.974	1.974	1.878	2.017	2.015	2.009	1.998	1.854	1.897	1.897	1.904	2.31	2.658	2.7
YJL011C	0	-0.003	-0.001	-0.013	-0.007	0.002	-0.006	-0.008	-0.01	-0.01	0	-0.008	-0.014	-0.012	-0.012	-0.019	-0.011	-0.014	-0.014	-0.014	-0.021	-0.018	-0.018	-0.022	-0.024	-0.024	-0.022	-0.022	-0.022	-0.015	-0.015	-0.006	-0.01	-0.011	-0.011	-0.011	-0.009	-0.004	0	0.006	0.007	0.012	0.014	0.005	0.017	0.007	0.007	0.007	0.005
YDL209C	0.338	0.336	0.333	0.338	0.338	0.338	0.338	0.338	0.338	0.335	0.334	0.334	0.334	0.33	0.324	0.325	0.326	0.328	0.328	0.321	0.321	0.326	0.325	0.325	0.325	0.325	0.324	0.324	0.324	0.327	0.327	0.328	0.323	0.333	0.333	0.336	0.341	0.347	0.346	0.35	0.357	0.357	0.356	0.356	0.355	0.355	0.355	0.355	0.361
YGL057C	0.024	0.024	0.023	0.02	0.015	0.011	0.011	0.011	0.01	0	0.001	-0.001	-0.004	-0.005	-0.001	-0.003	-0.002	-0.007	-0.009	-0.014	-0.015	-0.014	-0.014	-0.011	-0.009	-0.01	-0.009	-0.008	-0.01	-0.01	-0.01	-0.01	-0.01	-0.01	-0.01	-0.011	-0.009	0.001	0.001	0.001	0.001	0	0	0	-0.001	-0.002	-0.002	-0.002	0.001
YHR142W	0.851	0.851	0.851	0.848	0.848	0.848	0.846	0.846	0.837	0.836	0.836	0.836	0.836	0.836	0.834	0.798	0.786	0.787	0.769	0.77	0.77	0.77	0.766	0.766	0.763	0.774	0.773	0.772	0.768	0.784	0.774	0.792	0.788	0.787	0.784	0.807	0.807	0.802	0.781	0.799	0.799	0.799	0.799	0.797	0.787	0.787	0.814	0.805	0.805
YFL048C	0.335	0.317	0.312	0.298	0.298	0.298	0.298	0.3	0.298	0.294	0.294	0.29	0.29	0.292	0.294	0.284	0.285	0.285	0.284	0.279	0.279	0.279	0.281	0.281	0.281	0.292	0.292	0.292	0.296	0.296	0.299	0.298	0.298	0.298	0.298	0.298	0.298	0.299	0.297	0.297	0.296	0.296	0.292	0.292	0.29	0.292	0.285	0.281	0.281
YDL088C	-0.003	-0.004	0	0	0.002	-0.005	-0.015	-0.017	-0.017	-0.015	-0.017	-0.017	-0.016	-0.016	-0.015	-0.016	-0.01	-0.01	-0.013	-0.013	-0.013	-0.015	-0.017	-0.017	-0.017	-0.017	-0.019	-0.018	-0.013	-0.013	-0.013	-0.013	-0.014	-0.014	-0.016	-0.016	-0.012	-0.014	-0.015	-0.014	-0.008	-0.008	-0.008	-0.008	-0.008	-0.008	-0.008	-0.007	0
YHR083W	0.102	0.102	0.104	0.116	0.112	0.112	0.116	0.117	0.117	0.117	0.104	0.104	0.104	0.104	0.106	0.106	0.104	0.106	0.106	0.105	0.104	0.104	0.113	0.113	0.11	0.104	0.102	0.102	0.102	0.102	0.102	0.104	0.104	0.104	0.104	0.104	0.104	0.104	0.104	0.102	0.102	0.11	0.112	0.111	0.111	0.111	0.113	0.114	0.114
YNR013C	-0.036	-0.036	-0.036	-0.036	-0.04	-0.042	-0.042	-0.042	-0.042	-0.042	-0.027	-0.025	-0.033	-0.033	-0.033	-0.034	-0.034	-0.035	-0.028	-0.02	-0.02	-0.02	-0.02	-0.02	-0.02	-0.02	-0.02	-0.02	-0.02	-0.014	-0.012	-0.012	-0.015	-0.014	-0.02	-0.018	-0.017	-0.017	-0.015	-0.013	-0.014	-0.009	-0.009	-0.009	-0.009	-0.009	-0.011	-0.011	-0.012
YDR531W	0.328	0.338	0.339	0.339	0.328	0.326	0.321	0.334	0.334	0.324	0.324	0.324	0.323	0.32	0.318	0.317	0.306	0.252	0.265	0.253	0.253	0.257	0.271	0.271	0.272	0.263	0.243	0.247	0.227	0.227	0.216	0.209	0.209	0.19	0.177	0.149	0.153	0.184	0.196	0.188	0.181	0.169	0.172	0.177	0.171	0.159	0.167	0.169	0.173
YHR210C	-0.096	-0.096	-0.103	-0.103	-0.103	-0.11	-0.11	-0.108	-0.116	-0.097	-0.107	-0.112	-0.112	-0.083	-0.083	-0.086	-0.083	-0.083	-0.083	-0.057	-0.034	0.034	0.029	0.046	0.046	0.05	0.049	0.049	0.042	0.078	0.078	0.078	0.078	0.08	0.121	0.116	0.105	0.105	0.105	0.105	0.142	0.138	0.147	0.149	0.184	0.19	0.206	0.218	0.189
YHR123W	0.023	0.022	0.022	0.034	0.035	0.042	0.041	0.041	0.034	0.031	0.031	0.028	0.025	0.025	0.028	0.028	0.023	0.025	0.025	0.025	0.027	0.028	0.02	0.018	0.021	0.029	0.026	0.018	0.021	0.024	0.022	0.022	0.023	0.02	0.02	0.015	0.018	0.012	0.011	0.02	0.022	0.024	0.026	0.021	0.024	0.023	0.029	0.028	0.028
YPL115C	0.127	0.136	0.136	0.136	0.138	0.145	0.146	0.15	0.147	0.147	0.141	0.141	0.143	0.176	0.174	0.171	0.171	0.174	0.173	0.169	0.171	0.189	0.19	0.192	0.19	0.19	0.194	0.195	0.191	0.188	0.192	0.205	0.203	0.2	0.199	0.199	0.201	0.201	0.2	0.2	0.202	0.205	0.203	0.209	0.209	0.205	0.202	0.202	0.202
YGR153W	1.315	1.434	1.486	1.263	1.273	1.273	1.269	1.218	1.223	1.254	1.234	1.226	1.015	1.015	1.015	1.026	1.024	0.958	0.942	0.936	0.936	0.936	0.936	0.936	0.936	0.934	0.95	0.922	0.908	0.898	0.889	0.878	0.864	0.883	0.888	0.931	0.936	0.936	0.943	0.944	0.939	0.939	0.939	0.944	1.004	1.006	1.012	0.986	0.949
YDR255C	0.026	0.022	0.019	0.02	0.02	0.02	0.024	0.034	0.032	0.032	0.034	0.035	0.035	0.037	0.032	0.035	0.035	0.036	0.036	0.041	0.048	0.049	0.045	0.042	0.04	0.046	0.049	0.047	0.047	0.047	0.052	0.052	0.049	0.049	0.053	0.052	0.053	0.053	0.047	0.042	0.039	0.036	0.034	0.034	0.034	0.034	0.034	0.034	0.034
YNR039C	0.224	0.228	0.228	0.229	0.232	0.232	0.228	0.218	0.22	0.221	0.221	0.221	0.226	0.226	0.226	0.226	0.225	0.225	0.225	0.225	0.225	0.217	0.217	0.217	0.218	0.218	0.221	0.221	0.22	0.218	0.218	0.22	0.22	0.214	0.212	0.212	0.212	0.212	0.209	0.205	0.205	0.203	0.203	0.205	0.205	0.202	0.202	0.202	0.202
YMR165C	-0.026	-0.022	-0.024	-0.022	-0.021	-0.021	-0.022	-0.022	-0.026	-0.026	-0.026	-0.028	-0.028	-0.029	-0.029	-0.029	-0.029	-0.029	-0.036	-0.037	-0.037	-0.037	-0.041	-0.04	-0.037	-0.034	-0.034	-0.028	-0.031	-0.035	-0.032	-0.03	-0.03	-0.03	-0.028	-0.027	-0.029	-0.03	-0.03	-0.026	-0.026	-0.026	-0.028	-0.027	-0.027	-0.026	-0.031	-0.035	-0.037
YIL078W	3.987	4.008	4.021	4.011	3.974	4.192	4.13	4.124	4.124	4.124	4.117	4.096	4.1	4.101	4.104	4.098	4.098	4.074	4.074	4.074	4.062	4.062	4.21	4.137	4.081	4.065	3.39	2.978	2.79	2.793	2.643	2.574	2.525	2.441	2.643	2.632	3.147	3.138	2.936	2.875	2.843	2.733	2.744	2.565	2.555	2.061	1.966	2.09	2.118
YBR208C	-0.033	-0.026	-0.026	-0.026	-0.026	-0.026	-0.034	-0.035	-0.037	-0.035	-0.035	-0.035	-0.035	-0.035	-0.038	-0.038	-0.038	-0.04	-0.039	-0.038	-0.038	-0.038	-0.038	-0.033	-0.033	-0.035	-0.035	-0.035	-0.035	-0.035	-0.035	-0.035	-0.035	-0.035	-0.035	-0.035	-0.035	-0.035	-0.034	-0.034	-0.033	-0.035	-0.035	-0.035	-0.035	-0.035	-0.035	-0.043	-0.045
YKL064W	0.806	0.806	0.806	0.764	0.753	0.757	0.757	0.757	0.757	0.751	0.751	0.726	0.717	0.771	0.764	0.767	0.759	0.753	0.753	0.739	0.739	0.726	0.722	0.712	0.717	0.733	0.782	0.765	0.761	0.524	0.533	0.523	0.517	0.547	0.524	0.524	0.502	0.532	0.466	0.395	0.372	0.354	0.354	0.415	0.47	0.445	0.415	0.415	0.415
YEL005C	-0.071	-0.073	-0.068	-0.068	-0.059	-0.062	-0.057	-0.06	-0.06	-0.059	-0.054	-0.091	-0.092	-0.092	-0.093	-0.093	-0.105	-0.127	-0.127	-0.12	-0.132	-0.132	-0.1	-0.067	-0.073	-0.081	-0.077	-0.071	-0.064	-0.09	-0.106	-0.094	-0.051	-0.051	0.005	-0.011	-0.011	0.001	0.01	0.028	-0.034	-0.058	-0.07	-0.06	-0.06	-0.051	-0.051	-0.053	-0.039
YNL230C	0.025	0.025	0.029	0.044	0.044	0.044	0.044	0.041	0.041	0.041	0.034	0.034	0.03	0.03	0.028	0.027	0.037	0.037	0.04	0.035	0.036	0.037	0.04	0.039	0.033	0.033	0.033	0.034	0.034	0.034	0.034	0.034	0.034	0.034	0.034	0.035	0.035	0.034	0.034	0.034	0.04	0.04	0.04	0.039	0.039	0.039	0.044	0.044	0.044
YCR088W	0.175	0.258	0.28	0.28	0.28	0.244	0.213	0.2	0.2	0.2	0.224	0.247	0.146	0.162	0.145	0.145	0.145	0.157	0.133	0.136	0.094	0.091	0.095	0.095	0.095	0.095	0.092	0.093	0.108	0.083	0.07	0.048	0.075	0.075	0.075	0.063	0.082	0.072	0.075	0.075	0.068	0.064	0.064	0.051	0.051	0.051	0.051	0.051	0.051
YKR098C	0.246	0.246	0.248	0.245	0.251	0.253	0.253	0.253	0.253	0.258	0.266	0.259	0.259	0.275	0.27	0.267	0.267	0.267	0.267	0.265	0.267	0.267	0.27	0.273	0.271	0.271	0.271	0.271	0.273	0.281	0.281	0.281	0.289	0.291	0.289	0.291	0.282	0.282	0.282	0.298	0.308	0.322	0.33	0.33	0.353	0.36	0.363	0.363	0.358
YMR176W	-0.252	-0.256	-0.246	-0.26	-0.239	-0.244	-0.25	-0.267	-0.264	-0.273	-0.277	-0.278	-0.276	-0.276	-0.274	-0.274	-0.272	-0.242	-0.236	-0.232	-0.231	-0.239	-0.241	-0.242	-0.253	-0.258	-0.255	-0.253	-0.251	-0.245	-0.251	-0.253	-0.258	-0.255	-0.241	-0.241	-0.238	-0.239	-0.238	-0.235	-0.224	-0.22	-0.221	-0.195	-0.196	-0.19	-0.19	-0.196	-0.195
YEL003W	-0.022	-0.021	-0.021	-0.021	-0.02	-0.02	-0.022	-0.022	-0.022	-0.022	-0.022	-0.022	-0.021	-0.021	-0.02	-0.018	-0.017	-0.019	-0.019	-0.015	-0.016	-0.016	-0.019	-0.017	-0.019	-0.018	-0.018	-0.021	-0.021	-0.021	-0.021	-0.021	-0.02	-0.022	-0.025	-0.023	-0.023	-0.025	-0.023	-0.016	-0.022	-0.022	-0.018	-0.018	-0.018	-0.017	-0.017	-0.017	-0.011
YLR306W	0.431	0.426	0.453	0.442	0.425	0.442	0.442	0.444	0.428	0.396	0.396	0.399	0.407	0.408	0.381	0.375	0.375	0.378	0.378	0.378	0.378	0.38	0.375	0.375	0.394	0.391	0.389	0.379	0.377	0.365	0.393	0.39	0.393	0.393	0.401	0.399	0.399	0.399	0.403	0.416	0.416	0.414	0.414	0.419	0.41	0.41	0.41	0.408	0.41
YML062C	-0.001	-0.001	0.003	0	0.006	0.008	0.008	0.008	0.008	0.008	0.013	0.013	0.013	0.013	0.014	0.014	0.014	0.016	-0.005	-0.007	-0.031	-0.035	-0.017	-0.001	0.045	0.082	0.082	0.085	0.09	0.09	0.085	0.119	0.087	0.099	0.103	0.103	0.121	0.108	0.108	0.107	0.108	0.103	0.11	0.126	0.126	0.127	0.122	0.12	0.122
YFL026W	-0.329	-0.329	-0.302	-0.302	-0.302	-0.308	-0.336	-0.35	-0.326	-0.326	-0.323	-0.312	-0.312	-0.304	-0.279	-0.286	-0.291	-0.291	-0.288	-0.304	-0.304	-0.3	-0.3	-0.306	-0.314	-0.328	-0.362	-0.362	-0.346	-0.357	-0.349	-0.349	-0.346	-0.348	-0.339	-0.325	-0.325	-0.322	-0.301	-0.299	-0.299	-0.311	-0.329	-0.325	-0.325	-0.314	-0.314	-0.314	-0.314
YKL149C	0.032	0.031	0.031	0.043	0.045	0.044	0.044	0.042	0.044	0.044	0.035	0.035	0.027	0.029	0.029	0.046	0.046	0.046	0.045	0.049	0.051	0.062	0.059	0.068	0.068	0.069	0.078	0.079	0.077	0.079	0.079	0.08	0.08	0.078	0.081	0.081	0.081	0.081	0.081	0.081	0.081	0.081	0.077	0.076	0.076	0.073	0.073	0.071	0.068
YIL119C	0	0	0	0	0	0	0	0	0	0	0	0	0	0	0	0	0	0	0	0	0	0	0	0	0	0	0	0	0	0	0	0	0	0	0	0	0	0	0	0	0	0	0	0	0	0	0	0	0
YGR276C	0.042	0.045	0.045	0.039	0.043	0.044	0.07	0.075	0.073	0.052	0.071	0.071	0.058	0.03	0.007	-0.002	0.032	0.039	0.035	0.035	0.035	0.037	0.038	0.037	0.039	0.046	0.056	0.051	0.05	0.05	0.054	0.048	0.047	0.041	0.051	0.052	0.053	0.084	0.076	0.076	0.062	0.062	0.062	0.065	0.062	0.046	0.057	0.059	0.058
YBR257W	-0.095	-0.089	-0.089	-0.09	-0.09	-0.092	-0.08	-0.078	-0.078	-0.078	-0.084	-0.088	-0.087	-0.102	-0.096	-0.084	-0.086	-0.086	-0.085	-0.086	-0.093	-0.093	-0.093	-0.093	-0.093	-0.093	-0.093	-0.091	-0.094	-0.086	-0.086	-0.084	-0.084	-0.087	-0.074	-0.074	-0.084	-0.096	-0.098	-0.116	-0.112	-0.112	-0.116	-0.116	-0.112	-0.105	-0.106	-0.103	-0.103
YJL205C	-0.016	-0.015	-0.015	-0.015	-0.015	-0.014	-0.014	-0.014	-0.016	-0.016	-0.017	-0.017	-0.016	-0.016	-0.012	-0.012	-0.009	-0.015	-0.017	-0.021	-0.008	-0.008	-0.009	-0.01	-0.009	-0.009	-0.009	-0.009	-0.009	-0.008	-0.006	-0.006	-0.006	-0.006	-0.006	-0.006	-0.005	-0.005	-0.006	-0.005	-0.005	-0.005	-0.004	-0.001	0.008	0.011	0.013	0.014	0.013
YOR079C	0.011	0.014	0.011	-0.012	-0.023	-0.023	-0.025	-0.066	-0.055	-0.054	-0.054	-0.044	-0.045	-0.054	-0.05	-0.05	-0.05	-0.039	-0.051	-0.051	-0.053	-0.057	-0.056	-0.042	-0.039	-0.044	-0.044	-0.046	-0.046	-0.046	-0.027	-0.008	0.019	0.024	0.024	-0.002	-0.002	-0.01	-0.009	-0.004	0.014	0.014	0.013	0.008	0.012	0.019	0.014	0.01	0.002
YDR471W	1.203	1.048	1.018	0.996	0.996	0.532	0.026	-0.027	-0.059	-0.073	-0.124	-0.139	-0.181	-0.196	-0.196	-0.175	-0.175	-0.175	-0.203	-0.178	0	0	0	0	0	0	0	0	0	0	0	0	0	0	0	0	0	0	0	0	0	0	0	0	0	0	0	0	0
YLR087C	0.117	0.122	0.12	0.124	0.157	0.232	0.22	0.164	0.19	0.219	0.228	0.236	0.236	0.251	0.251	0.252	0.248	0.253	0.274	0.271	0.263	0.231	0.212	0.218	0.227	0.231	0.168	0.177	0.175	0.147	0.142	0.142	0.144	0.155	0.17	0.17	0.164	0.164	0.167	0.167	0.165	0.162	0.164	0.165	0.168	0.179	0.209	0.209	0.2
YDR473C	0.07	0.062	0.059	0.059	0.059	0.054	0.055	0.055	0.055	0.051	0.054	0.084	0.085	0.117	0.117	0.117	0.133	0.155	0.155	0.155	0.182	0.206	0.21	0.21	0.209	0.219	0.174	0.184	0.16	0.16	0.16	0.163	0.177	0.196	0.181	0.181	0.182	0.197	0.19	0.19	0.19	0.18	0.174	0.172	0.172	0.172	0.172	0.177	0.177
YPR144C	0.064	0.063	0.062	0.07	0.069	0.068	0.068	0.07	0.084	0.081	0.091	0.091	0.1	0.1	0.101	0.101	0.107	0.107	0.119	0.115	0.115	0.101	0.097	0.095	0.088	0.087	0.069	0.069	0.062	0.054	0.052	0.032	0.032	0.032	0.032	0.032	0.033	0.034	0.032	0.03	0.03	0.03	0.032	0.031	0.03	0.026	0.026	0.026	0.026
YML097C	0.173	0.15	0.154	0.169	0.197	0.197	0.187	0.187	0.167	0.161	0.161	0.161	0.161	0.169	0.172	0.172	0.164	0.167	0.156	0.128	0.117	0.119	0.116	0.115	0.117	0.115	0.115	0.116	0.11	0.112	0.112	0.111	0.112	0.119	0.119	0.114	0.114	0.114	0.114	0.119	0.117	0.117	0.117	0.117	0.119	0.121	0.12	0.116	0.116
YHR080C	1.132	1.143	1.143	1.132	1.132	1.132	1.282	1.302	1.172	1.072	1.072	0.962	0.934	0.934	0.889	0.889	0.87	0.786	0.786	0.705	0.705	0.717	0.717	0.77	0	0	0	0	0	0	0	0	0	0	0	0	0	0	0	0	0	0	0	0	0	0	0	0	0
YOR044W	0.087	0.087	0.089	0.093	0.092	0.092	0.092	0.089	0.085	0.078	0.08	0.08	0.08	0.08	0.083	0.082	0.084	0.084	0.084	0.084	0.089	0.093	0.093	0.098	0.098	0.098	0.106	0.11	0.11	0.109	0.11	0.11	0.11	0.109	0.108	0.104	0.104	0.104	0.104	0.108	0.103	0.106	0.099	0.095	0.097	0.097	0.097	0.097	0.096
YOL040C	0	0	0	0	0	0	0	0	0	0	0	0	0	0	0	0	0	0	0	0	0	0	0	0	0	0	0	0	0	0	0	0	0	0	0	0	0	0	0	0	0	0	0	0	0	0	0	0	0
YGR184C	-0.014	-0.015	-0.015	-0.016	-0.015	-0.02	-0.019	-0.021	-0.021	-0.021	-0.022	-0.022	-0.016	-0.017	-0.021	-0.016	-0.02	-0.009	-0.007	-0.009	-0.017	-0.017	-0.017	-0.017	-0.016	-0.017	-0.019	-0.017	-0.015	-0.015	-0.016	-0.015	-0.015	-0.015	-0.016	-0.018	-0.018	-0.018	-0.017	-0.017	-0.018	-0.018	-0.018	-0.017	-0.016	-0.017	-0.017	-0.017	-0.018
YDL067C	0.334	0.334	0.357	0.354	0.383	0.383	0.379	0.377	0.377	0.363	0.352	0.362	0.358	0.358	0.356	0.356	0.353	0.361	0.405	0.429	0.428	0.426	0.441	0.449	0.455	0.455	0.457	0.449	0.477	0.477	0.456	0.455	0.453	0.49	0.466	0.483	0.48	0.49	0.46	0.451	0.446	0.432	0.432	0.436	0.428	0.428	0.408	0.408	0.412
YGR010W	0.49	0.489	0.458	0.443	0.45	0.452	0.483	0.469	0.473	0.473	0.473	0.474	0.472	0.471	0.476	0.476	0.467	0.477	0.464	0.473	0.473	0.476	0.476	0.473	0.475	0.475	0.477	0.482	0.493	0.485	0.485	0.485	0.486	0.486	0.486	0.486	0.486	0.486	0.486	0.486	0.484	0.484	0.484	0.474	0.45	0.435	0.435	0.435	0.435
YNL027W	-0.15	-0.2	-0.2	-0.2	-0.2	-0.199	-0.212	-0.179	-0.163	-0.163	-0.18	-0.218	-0.283	-0.44	-0.292	-0.021	-0.114	-0.111	-0.111	-0.115	-0.111	-0.111	-0.111	-0.108	-0.053	0.115	0.128	0.147	0.132	0.153	0.187	0.183	0.188	0.175	0.216	0.215	0.235	0.221	0.221	0.221	0.217	0.217	0.217	0.22	0.226	0.225	0.275	0.282	0.371
YGR037C	1.367	1.44	1.422	1.417	1.346	1.346	1.346	1.421	1.452	1.452	1.414	1.365	1.369	1.359	1.312	1.26	1.253	1.178	1.175	1.169	1.175	1.156	1.153	1.147	1.255	1.228	1.248	0.982	0.95	0.998	0.903	0.933	0.907	0.907	0.907	0.907	0.787	0.858	0.851	0.799	0.79	0.781	0.781	0.781	0.787	0.787	0.797	0.694	0.694
YKR045C	0.094	0.085	0.087	0.085	0.088	0.095	0.097	0.1	0.107	0.112	0.112	0.116	0.114	0.113	0.111	0.108	0.11	0.108	0.108	0.109	0.109	0.108	0.108	0.108	0.109	0.109	0.111	0.107	0.099	0.099	0.1	0.1	0.099	0.097	0.094	0.094	0.093	0.093	0.1	0.103	0.106	0.105	0.105	0.105	0.106	0.108	0.107	0.099	0.1
YNL294C	0.065	0.066	0.066	0.074	0.071	0.025	0.042	0.032	0.032	0.029	0.026	0.031	0.031	0.013	0.042	0.074	0.096	0.102	0.101	0.096	0.093	0.082	0.086	0.102	0.11	0.112	0.118	0.115	0.119	0.115	0.124	0.138	0.131	0.135	0.139	0.132	0.132	0.121	0.12	0.119	0.123	0.123	0.127	0.125	0.125	0.122	0.122	0.119	0.128
YBL032W	0.303	0.303	0.304	0.314	0.315	0.315	0.315	0.315	0.308	0.304	0.305	0.32	0.316	0.318	0.32	0.323	0.323	0.322	0.315	0.342	0.342	0.342	0.342	0.339	0.339	0.339	0.339	0.338	0.34	0.338	0.359	0.357	0.357	0.353	0.337	0.337	0.335	0.337	0.35	0.345	0.354	0.354	0.354	0.354	0.354	0.354	0.354	0.359	0.359
YOR213C	-0.01	-0.006	-0.006	-0.009	-0.006	-0.032	-0.042	-0.028	-0.022	-0.022	-0.024	-0.024	-0.029	-0.029	-0.032	-0.032	-0.032	-0.036	-0.036	-0.036	-0.036	-0.036	-0.046	-0.044	-0.049	-0.025	-0.025	-0.026	-0.026	-0.026	-0.027	-0.029	-0.027	-0.027	-0.027	-0.027	-0.027	-0.027	-0.029	-0.03	-0.028	-0.028	-0.03	-0.027	-0.027	-0.029	-0.029	-0.029	-0.029
YIL021W	0.047	0.047	0.047	0.047	0.047	0.047	0.047	0.045	0.045	0.045	0.045	0.047	0.045	0.043	0.044	0.044	0.044	0.044	0.044	0.046	0.045	0.045	0.045	0.045	0.045	0.045	0.045	0.044	0.044	0.046	0.045	0.045	0.044	0.044	0.044	0.045	0.045	0.045	0.045	0.045	0.045	0.045	0.045	0.045	0.045	0.045	0.045	0.044	0.044
YER140W	0.039	0.032	0.032	0.026	0.036	0.038	0.032	0.029	0.014	0.031	0.027	0.027	0.027	0.023	0.031	0.031	0.036	0.034	0.034	0.035	0.049	0.039	0.046	0.051	0.046	0.046	0.046	0.046	0.046	0.046	0.048	0.045	0.043	0.043	0.044	0.044	0.06	0.069	0.067	0.064	0.062	0.061	0.058	0.058	0.056	0.053	0.045	0.047	0.043
YCL024W	-0.029	-0.029	-0.029	-0.029	-0.029	-0.029	-0.03	-0.03	-0.042	-0.019	-0.013	-0.013	-0.013	-0.013	-0.014	-0.016	-0.012	-0.009	-0.009	-0.009	-0.013	-0.013	-0.013	-0.013	-0.013	-0.013	-0.013	-0.013	-0.013	-0.011	-0.01	-0.009	-0.009	-0.009	-0.017	-0.016	-0.018	-0.018	-0.02	-0.02	-0.02	-0.019	-0.02	-0.019	-0.02	-0.02	-0.02	-0.019	-0.02
YAL046C	0.029	0.035	0.039	0.03	0.03	0.025	0.021	0.016	0.016	0.016	0.016	0.016	0.016	0.005	0.002	0	-0.003	0.001	0.007	0.004	0.003	0.009	0.014	0.031	0.028	0.028	0.032	0.035	0.036	0.04	0.045	0.047	0.047	0.047	0.047	0.045	0.061	0.061	0.061	0.101	0.04	0.03	0.049	0.062	0.062	0.088	0.091	0.122	0.106
YPL216W	0.169	0.175	0.172	0.174	0.167	0.164	0.164	0.163	0.163	0.16	0.159	0.165	0.165	0.167	0.167	0.167	0.167	0.164	0.164	0.167	0.165	0.16	0.164	0.157	0.161	0.141	0.143	0.139	0.136	0.136	0.138	0.139	0.139	0.134	0.133	0.133	0.13	0.129	0.129	0.129	0.13	0.131	0.131	0.137	0.14	0.152	0.154	0.154	0.154
YNL146W	1.354	1.354	1.413	1.47	1.395	1.367	1.435	1.391	1.391	1.381	1.323	1.08	1.08	1.086	1.123	1.077	1.081	1.115	1.055	1.073	1.079	1.079	1.052	1.052	1.076	1.083	1.083	1.083	1.08	1.074	1.074	1.074	1.022	1.022	1.022	1.019	0.984	0.984	0.987	0.987	0.986	0.986	0.987	0.996	1.004	1.004	1.004	1.004	1.013
YNL234W	-0.028	-0.028	-0.033	-0.026	-0.021	-0.028	-0.031	-0.026	-0.025	-0.024	-0.019	-0.018	-0.024	-0.026	-0.047	-0.045	-0.035	-0.037	-0.024	-0.014	-0.007	0.003	-0.009	-0.005	-0.005	-0.013	-0.013	-0.013	-0.012	-0.005	-0.025	-0.04	-0.011	-0.008	-0.012	-0.012	-0.015	-0.008	-0.014	-0.01	-0.015	-0.019	-0.002	-0.007	-0.007	-0.005	-0.011	-0.009	-0.003
YNL295W	0.435	0.428	0.427	0.427	0.439	0.442	0.442	0.447	0.447	0.469	0.469	0.471	0.48	0.48	0.48	0.48	0.482	0.482	0.482	0.459	0.465	0.468	0.49	0.477	0.477	0.481	0.482	0.476	0.472	0.472	0.485	0.485	0.493	0.491	0.491	0.491	0.481	0.481	0.481	0.475	0.477	0.476	0.476	0.476	0.476	0.476	0.473	0.473	0.473
YOL087C	0.131	0.12	0.13	0.127	0.137	0.136	0.136	0.136	0.14	0.138	0.129	0.128	0.127	0.127	0.127	0.136	0.136	0.131	0.131	0.142	0.151	0.153	0.153	0.149	0.149	0.145	0.145	0.145	0.15	0.147	0.145	0.144	0.145	0.145	0.145	0.147	0.15	0.154	0.158	0.158	0.16	0.156	0.153	0.152	0.152	0.152	0.156	0.156	0.156
YNL024C	0.101	0.097	0.095	0.091	0.084	0.1	0.109	0.114	0.119	0.122	0.135	0.119	0.115	0.115	0.11	0.119	0.113	0.113	0.108	0.112	0.112	0.112	0.108	0.118	0.124	0.126	0.126	0.131	0.131	0.131	0.131	0.131	0.136	0.133	0.133	0.132	0.127	0.129	0.124	0.124	0.121	0.121	0.119	0.118	0.116	0.141	0.143	0.143	0.143
YNR015W	0.042	0.04	0.031	0.042	0.046	0.046	0.046	0.047	0.052	0.052	0.052	0.052	0.049	0.057	0.057	0.064	0.064	0.068	0.04	0.037	0.027	0.027	0.028	0.025	0.024	0.017	0.017	0.02	0.02	0.019	0.025	0.019	0.018	0.028	0.008	0.015	0.018	0.018	0.004	0.014	0.013	0.013	0.017	0.019	0.011	0.018	0.01	0.008	0.008
YLR304C	-0.042	-0.042	-0.035	-0.038	-0.04	-0.041	-0.041	-0.041	-0.041	-0.041	-0.041	-0.039	-0.039	-0.04	-0.054	-0.059	-0.062	-0.062	-0.057	-0.057	-0.062	-0.071	-0.071	-0.071	-0.071	-0.071	-0.071	-0.07	-0.072	-0.073	-0.072	-0.072	-0.077	-0.078	-0.069	-0.069	-0.068	-0.067	-0.067	-0.067	-0.069	-0.069	-0.07	-0.07	-0.069	-0.068	-0.067	-0.066	-0.064
YPL172C	-0.106	-0.1	-0.11	-0.127	-0.136	-0.138	-0.144	-0.124	-0.056	-0.053	-0.065	-0.065	-0.065	-0.062	-0.058	-0.063	-0.062	-0.067	-0.073	-0.044	-0.048	-0.053	-0.05	-0.047	-0.039	-0.042	-0.041	-0.041	-0.044	-0.042	-0.035	-0.061	-0.07	-0.072	-0.062	-0.062	-0.075	-0.075	-0.075	-0.075	-0.075	-0.075	-0.077	-0.079	-0.076	-0.076	-0.075	-0.077	-0.083
YIL077C	0.602	0.602	0.602	0.606	0.612	0.609	0.62	0.762	0.835	0.789	0.789	0.688	0.639	0.653	0.716	0.722	0.746	0.791	0.796	0.735	0.671	0.671	0.616	0.618	0.618	0.618	0.617	0.622	0.584	0.588	0.588	0.494	0.441	0.465	0.454	0.431	0.42	0.409	0.409	0.462	0.402	0.376	0.424	0.428	0.485	0.462	0.521	0.479	0.593
YOL076W	0.534	0.519	0.519	0.511	0.511	0.509	0.511	0.511	0.503	0.506	0.489	0.494	0.504	0.499	0.499	0.499	0.499	0.499	0.501	0.524	0.524	0.524	0.524	0.526	0.526	0.536	0.529	0.529	0.534	0.543	0.543	0.546	0.541	0.523	0.514	0.514	0.514	0.514	0.513	0.513	0.504	0.506	0.509	0.507	0.505	0.472	0.475	0.484	0.483
YMR073C	0.474	0.474	0.463	0.47	0.47	0.47	0.47	0.483	0.468	0.456	0.456	0.46	0.449	0.405	0.381	0.385	0.386	0.378	0.378	0.378	0.359	0.359	0.359	0.229	0.201	0.167	0.167	0.167	0.162	0.153	0.152	0.152	0.164	0.166	0.17	0.167	0.192	0.192	0.192	0.188	0.188	0.188	0.188	0.175	0.177	0.178	0.189	0.189	0.187
YLR368W	0.09	0.087	0.087	0.085	0.085	0.085	0.089	0.089	0.087	0.083	0.081	0.078	0.074	0.066	0.062	0.062	0.058	0.058	0.057	0.057	0.058	0.059	0.059	0.038	0.039	0.039	0.039	0.039	0.045	0.043	0.042	0.045	0.044	0.044	0.043	0.038	0.037	0.027	0.026	0.026	0.032	0.04	0.04	0.044	0.047	0.047	0.045	0.045	0.045
YIL015W	0.034	0.034	0.03	0.028	0.03	0.03	0.033	0.042	0.043	0.045	0.045	0.049	0.049	0.042	0.043	0.048	0.044	0.041	0.042	0.056	0.053	0.064	0.071	0.092	0.092	0.095	0.095	0.095	0.097	0.097	0.093	0.088	0.085	0.082	0.082	0.086	0.087	0.085	0.088	0.089	0.09	0.092	0.094	0.089	0.087	0.089	0.093	0.1	0.1
YLR436C	-0.061	-0.061	-0.061	-0.077	-0.074	-0.074	-0.08	-0.089	-0.086	-0.085	-0.081	-0.077	-0.082	-0.086	-0.094	-0.094	-0.094	-0.091	-0.091	-0.102	-0.102	-0.092	-0.091	-0.091	-0.081	-0.081	-0.076	-0.075	-0.052	-0.052	-0.052	-0.05	-0.05	-0.052	-0.052	-0.052	-0.052	-0.054	-0.054	-0.054	-0.051	-0.051	-0.051	-0.051	-0.051	-0.049	-0.039	-0.039	-0.041
YOR198C	0.101	0.101	0.101	0.097	0.088	0.089	0.079	0.079	0.077	0.08	0.079	0.079	0.086	0.088	0.09	0.09	0.09	0.095	0.099	0.1	0.102	0.102	0.099	0.092	0.086	0.095	0.098	0.093	0.083	0.083	0.083	0.083	0.083	0.083	0.084	0.084	0.086	0.086	0.086	0.089	0.089	0.089	0.088	0.088	0.087	0.086	0.088	0.086	0.09
YNL071W	0.056	0.051	0.05	0.05	0.053	0.055	0.065	0.065	0.065	0.059	0.059	0.059	0.059	0.059	0.066	0.064	0.058	0.067	0.063	0.071	0.076	0.078	0.08	0.08	0.08	0.079	0.085	0.083	0.085	0.085	0.086	0.09	0.092	0.082	0.082	0.083	0.083	0.084	0.083	0.072	0.07	0.069	0.066	0.065	0.062	0.064	0.065	0.064	0.065
YGL201C	-0.086	-0.088	-0.082	-0.087	-0.087	-0.087	-0.087	-0.09	-0.091	-0.092	-0.088	-0.088	-0.083	-0.087	-0.088	-0.08	-0.067	-0.067	-0.069	-0.07	-0.07	-0.065	-0.065	-0.056	-0.056	-0.057	-0.057	-0.057	-0.057	-0.054	-0.052	-0.052	-0.052	-0.054	-0.054	-0.054	-0.054	-0.054	-0.054	-0.054	-0.054	-0.057	-0.053	-0.064	-0.065	-0.069	-0.069	-0.069	-0.069
YLR435W	0.194	0.2	0.198	0.159	0.159	0.161	0.169	0.169	0.169	0.169	0.163	0.159	0.153	0.151	0.151	0.151	0.149	0.149	0.149	0.148	0.148	0.148	0.148	0.143	0.145	0.145	0.146	0.144	0.142	0.133	0.125	0.127	0.13	0.145	0.144	0.147	0.147	0.146	0.152	0.151	0.151	0.151	0.151	0.151	0.15	0.149	0.148	0.147	0.147
YDR020C	0.332	0.322	0.301	0.267	0.262	0.269	0.269	0.268	0.268	0.272	0.272	0.28	0.282	0.286	0.286	0.291	0.291	0.291	0.291	0.288	0.291	0.264	0.257	0.26	0.263	0.26	0.26	0.268	0.268	0.262	0.268	0.276	0.28	0.285	0.285	0.285	0.285	0.285	0.285	0.287	0.287	0.287	0.287	0.287	0.283	0.283	0.284	0.287	0.293
YNR034W	0.031	0.027	0.031	0.015	0.013	0.004	0.002	-0.004	-0.004	-0.004	-0.004	-0.009	-0.008	-0.006	0.003	0.001	0.009	0.009	0.012	0.006	0.001	0.001	0.003	0.004	0.005	0.004	0.001	0.001	-0.003	-0.002	-0.002	-0.006	-0.004	0.002	0.002	0.013	0.01	0.011	0.011	0.01	0.01	0.013	0.014	0.013	0.013	0.01	0.012	0.012	0.009
YJL024C	0.272	0.275	0.275	0.275	0.275	0.275	0.275	0.265	0.26	0.26	0.262	0.226	0.234	0.197	0.161	0.163	0.163	0.295	0.422	0.485	0.563	0.563	0.563	0.571	0.57	0.573	0.597	0.582	0.524	0.524	0.588	0.726	0.786	0.773	0.773	0.773	0.823	0.715	0.715	0.662	0.662	0.585	0.56	0.56	0.56	0.56	0.61	0.558	0.571
YEL036C	0	0	0	0	0	0	0	0	0	0	0	0	0	0	0	0	0	0	0	0	0	0	0	0	0	0	0	0	0	0	0	0	0	0	0	0	0	0	0	0	0	0	0	0	0	0	0	0	0
YOR361C	0.019	0.019	0.019	0.019	0.019	0.018	0.017	0.018	0.016	0.016	0.016	0.017	0.017	0.017	0.016	0.014	0.014	0.014	0.014	0.014	0.014	0.014	0.015	0.014	0.015	0.015	0.015	0.015	0.016	0.017	0.017	0.017	0.017	0.018	0.016	0.016	0.016	0.016	0.016	0.016	0.015	0.017	0.017	0.017	0.017	0.017	0.018	0.019	0.019
YKR002W	0.642	0.642	0.644	0.632	0.633	0.634	0.634	0.634	0.654	0.654	0.654	0.648	0.647	0.612	0.617	0.576	0.576	0.578	0.577	0.577	0.581	0.584	0.584	0.584	0.584	0.584	0.574	0.592	0.593	0.593	0.582	0.588	0.589	0.588	0.583	0.595	0.584	0.583	0.583	0.592	0.594	0.593	0.572	0.573	0.573	0.573	0.571	0.567	0.572
YAL007C	-0.121	-0.122	-0.128	-0.128	-0.127	-0.127	-0.126	-0.122	-0.12	-0.126	-0.13	-0.146	-0.146	-0.152	-0.141	-0.141	-0.141	-0.141	-0.144	-0.144	-0.142	-0.144	-0.146	-0.139	-0.139	-0.14	-0.141	-0.143	-0.144	-0.144	-0.148	-0.148	-0.145	-0.147	-0.144	-0.146	-0.149	-0.145	-0.149	-0.147	-0.155	-0.147	-0.149	-0.155	-0.165	-0.168	-0.165	-0.173	-0.173
YPL076W	-0.081	-0.086	-0.086	-0.086	-0.078	-0.054	-0.052	-0.049	-0.055	-0.048	-0.037	-0.003	0.021	0.021	0.017	0.017	0.005	0.047	0.034	0.028	0.025	0.065	0.07	0.098	0.098	0.107	0.112	0.102	0.102	0.097	0.088	0.092	0.067	0.067	0.067	0.067	0.053	0.053	0.073	0.073	0.068	0.066	0.066	0.083	0.079	0.085	0.085	0.085	0.085
YLR167W	0.118	0.128	0.128	0.171	0.173	0.173	0.177	0.195	0.193	0.181	0.196	0.199	0.187	0.187	0.201	0.212	0.224	0.236	0.245	0.245	0.24	0.213	0.213	0.24	0.239	0.23	0.205	0.205	0.22	0.239	0.241	0.254	0.271	0.263	0.273	0.342	0.353	0.344	0.344	0.336	0.295	0.323	0.352	0.328	0.328	0.332	0.361	0.363	0.366
YHL027W	-0.164	-0.152	-0.15	-0.149	-0.149	-0.154	-0.148	-0.153	-0.153	-0.167	-0.169	-0.17	-0.175	-0.173	-0.173	-0.176	-0.176	-0.182	-0.182	-0.182	-0.174	-0.167	-0.166	-0.168	-0.167	-0.167	-0.167	-0.164	-0.177	-0.174	-0.168	-0.158	-0.154	-0.154	-0.154	-0.159	-0.159	-0.176	-0.15	-0.147	-0.145	-0.145	-0.143	-0.147	-0.146	-0.147	-0.14	-0.134	-0.122
YFL004W	0.178	0.173	0.175	0.175	0.179	0.179	0.192	0.192	0.199	0.187	0.187	0.175	0.174	0.162	0.162	0.162	0.162	0.152	0.152	0.152	0.125	0.119	0.156	0.153	0.16	0.16	0.153	0.152	0.159	0.158	0.164	0.164	0.132	0.139	0.139	0.132	0.085	0.088	0.08	0.073	0.072	0.076	0.068	0.068	0.068	0.068	0.066	0.066	0.023
YPR037C	0.14	0.136	0.142	0.17	0.164	0.164	0.179	0.174	0.168	0.165	0.161	0.161	0.158	0.163	0.168	0.168	0.169	0.17	0.194	0.191	0.19	0.21	0.21	0.212	0.211	0.209	0.208	0.21	0.211	0.217	0.217	0.213	0.214	0.22	0.222	0.223	0.221	0.221	0.223	0.224	0.225	0.224	0.225	0.226	0.226	0.227	0.231	0.237	0.241
YML053C	0	0	0	0	0	0	0	0	0	0	0	0	0	0	0	0	0	0	0	0	0	0	0	0	0	0	0	0	0	0	0	0	0	0	0	0	0	0	0	0	0	0	0	0	0	0	0	0	0
YKL051W	0	0	0	0	0	0	0	0	0	0	0	0	0	0	0	0	0	0	0	0	0	0	0	0	0	0	0	0	0	0	0	0	0	0	0	0	0	0	0	0	0	0	0	0	0	0	0	0	0
YDR156W	0.218	0.218	0.228	0.235	0.221	0.196	0.165	0.166	0.161	0.152	0.152	0.162	0.165	0.165	0.124	0.128	0.114	0.114	0.12	0.123	0.121	0.106	0.108	0.088	0.057	0.037	0.04	0.038	0.033	0.026	0.034	0.038	0.033	0.033	0.038	0.038	0.038	0.038	0.032	0.042	0.038	0.051	0.047	0.037	0.038	0.036	0.038	0.038	0.038
YMR281W	-0.059	-0.06	-0.024	-0.021	-0.021	-0.018	-0.018	-0.026	-0.026	-0.011	-0.007	-0.02	-0.002	0.005	0.003	0.012	0.019	0.024	0.019	0.015	0.017	0.023	0.02	0.018	0.012	0.013	0.015	0.017	0.018	0.029	0.044	0.042	0.048	0.053	0.058	0.051	0.061	0.061	0.061	0.056	0.054	0.043	0.049	0.046	0.046	0.046	0.046	0.046	0.047
YHR159W	0.062	0.059	0.059	0.058	0.08	0.078	0.113	0.122	0.13	0.13	0.13	0.118	0.118	0.125	0.111	0.105	0.103	0.103	0.098	0.101	0.099	0.103	0.109	0.102	0.107	0.107	0.114	0.112	0.118	0.114	0.117	0.121	0.121	0.129	0.128	0.129	0.135	0.135	0.133	0.133	0.144	0.156	0.157	0.157	0.164	0.162	0.159	0.159	0.159
YGR210C	0.475	0.49	0.493	0.493	0.515	0.531	0.56	0.503	0.503	0.514	0.508	0.518	0.522	0.51	0.512	0.512	0.53	0.579	0.574	0.582	0.574	0.589	0.695	0.7	0.692	0.708	0.708	0.714	0.763	0.799	0.839	0.781	0.868	0.831	0.84	0.881	0.899	0.924	0.924	0.924	0.943	0.943	0.943	0.941	1.05	1.13	1.065	1.105	1.111
YLR310C	-0.124	-0.098	-0.072	-0.087	-0.098	-0.101	-0.091	-0.143	-0.163	-0.168	-0.173	-0.173	-0.159	-0.166	-0.166	-0.164	-0.173	-0.161	-0.184	-0.197	-0.175	-0.175	-0.178	-0.178	-0.183	-0.18	-0.174	-0.174	-0.178	-0.169	-0.167	-0.156	-0.143	-0.143	-0.161	-0.159	-0.159	-0.152	-0.152	-0.152	-0.151	-0.148	-0.149	-0.15	-0.15	-0.135	-0.125	-0.128	-0.128
YDR213W	-0.056	-0.056	-0.053	-0.054	-0.059	-0.058	-0.056	-0.056	-0.056	-0.056	-0.056	-0.056	-0.056	-0.056	-0.056	-0.056	-0.057	-0.057	-0.057	-0.056	-0.054	-0.054	-0.058	-0.062	-0.063	-0.06	-0.06	-0.06	-0.06	-0.064	-0.061	-0.062	-0.058	-0.053	-0.053	-0.053	-0.053	-0.053	-0.053	-0.059	-0.059	-0.059	-0.059	-0.066	-0.061	-0.053	-0.043	-0.043	-0.036
YOR246C	0.079	0.073	0.068	0.058	0.067	0.067	0.078	0.078	0.078	0.078	0.075	0.077	0.077	0.077	0.077	0.08	0.075	0.075	0.078	0.06	0.056	0.053	0.059	0.052	0.052	0.052	0.047	0.047	0.047	0.047	0.035	0.068	0.09	0.086	0.082	0.069	0.065	0.062	0.065	0.065	0.065	0.067	0.061	0.058	0.058	0.058	0.058	0.058	0.073
YMR229C	0.019	0.019	-0.013	-0.013	-0.01	-0.005	-0.026	-0.046	-0.052	-0.049	-0.048	-0.048	-0.051	-0.052	-0.058	-0.051	-0.046	-0.065	-0.055	-0.064	-0.062	-0.055	-0.055	-0.046	-0.046	-0.046	-0.043	-0.043	-0.038	-0.042	-0.042	-0.042	-0.042	-0.044	-0.044	-0.044	-0.044	-0.044	-0.043	-0.043	-0.043	-0.044	-0.044	-0.041	-0.039	-0.044	-0.044	-0.046	-0.046
YLR326W	0	0	0	0	0	0	0	0	0	0	0	0	0	0	0	0	0	0	0	0	0	0	0	0	0	0	0	0	0	0	0	0	0	0	0	0	0	0	0	0	0	0	0	0	0	0	0	0	0
YFL008W	0.001	-0.001	-0.006	-0.007	0.003	0	-0.012	-0.012	-0.012	-0.013	-0.007	-0.003	-0.007	-0.015	-0.028	-0.027	-0.035	-0.028	-0.025	-0.025	-0.023	-0.016	-0.013	-0.013	0.004	0.003	-0.005	-0.005	-0.016	-0.017	-0.023	-0.022	-0.022	-0.025	-0.042	-0.028	-0.029	-0.023	-0.023	-0.015	-0.007	-0.015	-0.017	-0.017	-0.015	-0.011	-0.011	-0.008	-0.011
YOR150W	-0.139	-0.147	-0.056	-0.171	-0.201	-0.204	-0.204	-0.218	-0.224	-0.29	-0.29	-0.32	-0.299	-0.299	-0.299	-0.255	-0.247	-0.295	-0.299	-0.28	-0.284	-0.268	-0.328	-0.328	-0.328	-0.335	-0.332	-0.352	-0.367	-0.377	-0.377	-0.387	-0.387	-0.387	-0.387	-0.387	-0.359	-0.359	-0.346	-0.357	-0.325	-0.325	-0.316	-0.271	-0.345	-0.345	-0.345	-0.345	-0.343
YBR059C	0.021	0.021	0.014	0.018	0.012	0.016	0.013	0.024	0.053	0.051	0.049	0.073	0.075	0.067	0.093	0.138	0.136	0.151	0.208	0.14	0.14	0.14	0.153	0.152	0.157	0.171	0.176	0.176	0.175	0.21	0.199	0.189	0.246	0.228	0.321	0.322	0.325	0.313	0.323	0.354	0.358	0.356	0.353	0.357	0.352	0.352	0.347	0.347	0.329
YNL178W	-0.229	-0.229	-0.228	-0.233	-0.233	-0.232	-0.233	-0.235	-0.235	-0.235	-0.242	-0.243	-0.253	-0.259	-0.262	-0.263	-0.26	-0.264	-0.259	-0.263	-0.269	-0.266	-0.263	-0.263	-0.269	-0.269	-0.274	-0.273	-0.256	-0.269	-0.269	-0.273	-0.273	-0.276	-0.276	-0.279	-0.281	-0.279	-0.275	-0.277	-0.274	-0.274	-0.282	-0.281	-0.283	-0.276	-0.276	-0.274	-0.271
YER065C	-0.221	-0.221	-0.233	-0.246	-0.247	-0.24	-0.236	-0.236	-0.209	-0.212	-0.186	-0.204	-0.204	-0.204	-0.214	-0.214	-0.213	-0.213	-0.216	-0.223	-0.27	-0.271	-0.263	-0.271	-0.271	-0.271	-0.26	-0.256	-0.27	-0.28	-0.28	-0.307	-0.33	-0.336	-0.321	-0.321	-0.321	-0.321	-0.321	-0.333	-0.333	-0.333	-0.362	0	0	0	0	0	0
YLR176C	-0.094	-0.096	-0.096	-0.105	-0.104	-0.104	-0.1	-0.101	-0.101	-0.101	-0.106	-0.106	-0.102	-0.123	-0.118	-0.095	-0.101	-0.092	-0.099	-0.099	-0.099	-0.099	-0.099	-0.099	-0.099	-0.101	-0.101	-0.098	-0.098	-0.094	-0.095	-0.095	-0.098	-0.097	-0.097	-0.091	-0.089	-0.091	-0.091	-0.091	-0.095	-0.094	-0.09	-0.09	-0.064	-0.078	-0.093	-0.093	-0.098
YPL129W	-0.076	-0.069	-0.068	-0.068	-0.068	-0.068	-0.062	-0.06	-0.06	-0.059	-0.059	-0.056	-0.056	-0.056	-0.057	-0.065	-0.061	-0.061	-0.062	-0.061	-0.061	-0.061	-0.066	-0.064	-0.064	-0.053	-0.05	-0.05	-0.054	-0.049	-0.049	-0.048	-0.052	-0.052	-0.05	-0.051	-0.051	-0.048	-0.05	-0.05	-0.046	-0.045	-0.046	-0.048	-0.049	-0.049	-0.052	-0.044	-0.046
YPL244C	2.179	2.174	2.224	2.228	2.215	2.219	2.3	2.3	2.205	2.205	2.197	2.197	2.197	2.217	2.217	2.22	2.222	2.222	2.222	2.222	2.201	2.225	2.22	2.211	2.205	2.147	2.128	2.128	2.061	2.061	1.988	1.962	1.962	1.962	1.956	1.957	1.996	2.016	2.016	2.008	2.042	2.042	2.042	2.01	2.279	2.243	2.221	2.223	2.222
YPL045W	0.286	0.278	0.28	0.28	0.305	0.311	0.29	0.289	0.283	0.284	0.295	0.303	0.3	0.298	0.315	0.318	0.318	0.318	0.33	0.33	0.332	0.332	0.332	0.33	0.329	0.324	0.308	0.307	0.307	0.308	0.308	0.31	0.31	0.31	0.317	0.319	0.312	0.312	0.312	0.325	0.325	0.327	0.33	0.337	0.335	0.331	0.332	0.333	0.345
YNR003C	0	0	0	0	0	0	0	0	0	0	0	0	0	0	0	0	0	0	0	0	0	0	0	0.015	-0.007	-0.127	-0.109	-0.109	-0.109	-0.129	-0.129	-0.129	-0.115	-0.087	-0.087	-0.094	-0.088	-0.072	-0.077	-0.077	-0.07	-0.07	-0.07	-0.078	-0.081	-0.05	-0.08	-0.183	-0.183
YEL063C	-0.202	-0.173	-0.178	-0.173	-0.185	-0.184	-0.184	-0.229	-0.181	-0.165	-0.243	-0.25	-0.25	-0.25	-0.25	-0.25	-0.279	-0.279	-0.278	-0.307	-0.266	-0.266	-0.288	-0.288	-0.285	-0.296	-0.296	-0.296	-0.296	-0.299	-0.298	-0.294	-0.287	-0.245	-0.245	-0.249	-0.246	-0.249	-0.24	-0.25	-0.231	-0.212	-0.198	-0.192	-0.198	-0.203	-0.212	-0.204	-0.196
YDL167C	0.01	0.004	0	0.006	0.018	-0.061	-0.052	-0.06	-0.06	-0.06	-0.056	-0.05	-0.052	-0.056	-0.05	-0.054	-0.056	-0.036	-0.036	-0.029	-0.027	-0.027	-0.031	-0.026	-0.029	-0.027	-0.03	-0.032	-0.034	-0.034	-0.031	-0.032	-0.034	-0.035	-0.021	-0.014	-0.018	-0.018	-0.035	-0.021	-0.015	-0.017	-0.013	-0.005	-0.005	-0.002	-0.002	-0.002	-0.002
YPL086C	2.175	2.17	2.17	2.17	2.17	2.17	2.478	2.478	2.647	2.824	2.824	2.727	2.658	2.673	2.675	2.63	2.621	2.614	2.614	2.417	2.292	2.248	2.245	2.224	2.229	2.229	2.421	2.561	2.554	2.554	2.558	2.558	2.663	2.656	2.629	2.536	2.511	2.561	2.311	2.311	2.257	2.258	2.257	2.178	2.178	2.184	2.503	2.443	2.371
YJL115W	-0.1	-0.1	-0.1	-0.096	-0.096	-0.102	-0.126	-0.119	-0.115	-0.108	-0.117	-0.112	-0.105	-0.103	-0.1	-0.08	-0.08	-0.083	-0.082	-0.08	-0.075	-0.079	-0.077	-0.072	-0.072	-0.072	-0.072	-0.072	-0.072	-0.072	-0.072	-0.072	-0.073	-0.073	-0.073	-0.072	-0.071	-0.071	-0.071	-0.073	-0.073	-0.075	-0.075	-0.06	-0.065	-0.067	-0.065	-0.065	-0.066
YMR066W	0.011	0.007	0.008	0.006	0.007	0.005	-0.009	-0.003	0	0.034	0.036	0.031	0.035	0.036	0.038	0.036	0.024	0.026	0.012	0.011	0.022	0.022	0.021	0.02	0.021	0.021	0.021	0.019	0.015	0.016	0.028	0.027	0.027	0.028	0.028	0.03	0.029	0.03	0.041	0.043	0.043	0.039	0.038	0.038	0.038	0.036	0.029	0.029	0.023
YIL091C	0.428	0.426	0.446	0.447	0.462	0.462	0.441	0.446	0.43	0.43	0.43	0.414	0.414	0.417	0.417	0.415	0.414	0.413	0.413	0.413	0.431	0.43	0.433	0.438	0.438	0.437	0.437	0.433	0.433	0.426	0.43	0.435	0.434	0.432	0.433	0.433	0.436	0.431	0.431	0.427	0.427	0.425	0.425	0.426	0.426	0.426	0.426	0.425	0.425
YKR026C	0.112	0.105	0.063	0.097	0.097	0.097	0.092	0.094	0.078	0.073	0.108	0.108	0.111	0.111	0.101	0.106	0.11	0.093	0.093	0.093	0.093	0.073	0.073	0.062	0.076	0.072	0.072	0.079	0.084	0.032	0.021	0.035	0.035	0.043	0.04	0.035	0.033	0.038	0.025	0.015	0.002	0.023	0.023	0.026	0.044	0.044	0.044	0.036	0.041
YKL171W	0.038	0.038	0.037	0.037	0.03	0.033	0.034	0.033	0.03	0.031	0.038	0.038	0.036	0.036	0.036	0.041	0.041	0.034	0.034	0.034	0.036	0.035	0.035	0.03	0.03	0.032	0.033	0.034	0.037	0.033	0.033	0.032	0.032	0.036	0.045	0.076	0.08	0.083	0.083	0.08	0.08	0.106	0.105	0.103	0.128	0.132	0.131	0.138	0.147
YGL207W	-0.057	-0.057	-0.058	-0.064	-0.064	-0.071	-0.075	-0.074	-0.076	-0.075	-0.075	-0.075	-0.074	-0.074	-0.074	-0.074	-0.074	-0.075	-0.076	-0.076	-0.076	-0.076	-0.076	-0.073	-0.073	-0.077	-0.074	-0.074	-0.074	-0.074	-0.074	-0.074	-0.074	-0.074	-0.073	-0.073	-0.074	-0.073	-0.073	-0.073	-0.072	-0.071	-0.071	-0.065	-0.069	-0.07	-0.07	-0.07	-0.069
YNL245C	0.22	0.223	0.223	0.226	0.224	0.224	0.229	0.239	0.241	0.241	0.241	0.241	0.242	0.242	0.244	0.244	0.246	0.246	0.248	0.248	0.258	0.25	0.258	0.26	0.293	0.298	0.306	0.306	0.305	0.296	0.301	0.29	0.286	0.269	0.269	0.271	0.265	0.265	0.254	0.252	0.258	0.257	0.257	0.263	0.262	0.263	0.265	0.265	0.258
YDR261C	-0.234	-0.234	-0.237	-0.232	-0.244	-0.249	-0.255	-0.239	-0.245	-0.245	-0.256	-0.256	-0.256	-0.256	-0.256	-0.256	-0.256	-0.255	-0.255	-0.257	-0.255	-0.254	-0.267	-0.272	-0.272	-0.298	-0.3	-0.308	-0.308	-0.309	-0.314	-0.306	-0.306	-0.306	-0.31	-0.304	-0.304	-0.304	-0.307	-0.305	-0.306	-0.31	-0.302	-0.295	-0.305	-0.305	-0.256	-0.27	-0.279
YKR072C	-0.034	-0.034	-0.034	-0.122	-0.11	-0.084	-0.084	-0.084	-0.084	-0.084	-0.084	-0.084	-0.084	-0.084	-0.035	-0.082	-0.046	-0.049	-0.057	-0.057	-0.069	-0.069	-0.062	-0.061	-0.038	-0.038	-0.103	-0.131	-0.152	-0.163	-0.158	-0.111	-0.083	-0.091	-0.101	-0.183	-0.183	-0.183	-0.183	-0.193	-0.226	-0.226	-0.226	-0.239	-0.243	-0.206	-0.288	-0.286	-0.355
YDR244W	0.246	0.244	0.245	0.234	0.234	0.239	0.239	0.242	0.24	0.24	0.236	0.233	0.23	0.228	0.229	0.222	0.213	0.213	0.213	0.212	0.216	0.215	0.216	0.216	0.217	0.227	0.226	0.223	0.228	0.229	0.227	0.227	0.227	0.227	0.227	0.224	0.224	0.221	0.218	0.217	0.216	0.215	0.215	0.215	0.215	0.215	0.206	0.202	0.202
YLR182W	0.262	0.274	0.273	0.273	0.271	0.267	0.261	0.244	0.259	0.259	0.256	0.255	0.255	0.247	0.25	0.252	0.249	0.254	0.256	0.256	0.256	0.256	0.256	0.256	0.257	0.256	0.262	0.267	0.267	0.268	0.266	0.26	0.26	0.269	0.279	0.278	0.295	0.266	0.267	0.263	0.26	0.26	0.26	0.26	0.287	0.281	0.281	0.286	0.286
YAL039C	-0.209	-0.209	-0.209	-0.194	-0.203	-0.203	-0.203	-0.208	-0.205	-0.208	-0.201	-0.208	-0.208	-0.208	-0.208	-0.208	-0.202	-0.205	-0.205	-0.189	-0.166	-0.154	-0.154	-0.157	-0.157	-0.157	-0.162	-0.158	-0.171	-0.187	-0.187	-0.201	-0.201	-0.2	-0.198	-0.202	-0.2	-0.2	-0.2	-0.2	-0.2	-0.202	-0.202	-0.196	-0.19	-0.183	-0.183	-0.183	-0.191
YGL028C	0.311	0.308	0.271	0.224	0.222	0.218	0.186	0.216	0.204	0.205	0.088	0.168	0.185	0.171	0.167	0.192	0.192	0.197	0.191	0.191	0.191	0.191	0.191	0.206	0.206	0.169	0.169	0.164	0.119	0.119	0.114	0.11	0.11	0.11	0.09	0.085	0.085	0.092	0.143	0.146	0.187	0.166	0.13	0.095	0.1	0.144	0.143	0.143	0.143
YNL165W	0.162	0.16	0.158	0.161	0.161	0.161	0.161	0.166	0.167	0.156	0.164	0.193	0.193	0.194	0.173	0.171	0.165	0.165	0.161	0.162	0.157	0.16	0.165	0.168	0.167	0.167	0.169	0.171	0.163	0.163	0.169	0.179	0.178	0.175	0.184	0.179	0.178	0.172	0.174	0.171	0.171	0.171	0.171	0.171	0.174	0.174	0.171	0.17	0.173
YJL213W	0	0	0	0	0	0	0	0	0	0	-0.144	-0.214	-0.214	-0.214	-0.214	-0.214	-0.22	-0.225	-0.248	-0.299	-0.299	-0.336	-0.303	-0.303	-0.307	-0.307	-0.302	-0.302	-0.282	-0.282	-0.282	-0.282	-0.282	-0.279	-0.272	-0.262	-0.284	-0.296	-0.296	-0.296	-0.296	-0.296	-0.31	-0.299	-0.317	-0.317	-0.317	-0.332	-0.322
YAL056W	0.033	0.033	0.033	0.033	0.033	0.033	0.033	0.033	0.033	0.033	0.024	0.025	0.025	0.028	0.028	0.028	0.029	0.029	0.029	0.029	0.029	0.033	0.031	0.031	0.031	0.031	0.031	0.031	0.031	0.03	0.034	0.033	0.031	0.03	0.03	0.03	0.03	0.03	0.03	0.03	0.03	0.03	0.029	0.029	0.029	0.027	0.026	0.026	0.029
YPL087W	0.116	0.121	0.108	0.108	0.112	0.11	0.106	0.106	0.106	0.106	0.106	0.079	0.072	0.072	0.067	0.073	0.072	0.08	0.113	0.116	0.085	0.09	0.095	0.098	0.076	0.075	0.07	0.07	0.072	0.069	0.061	0.061	0.061	0.078	0.075	0.075	0.075	0.075	0.075	0.075	0.075	0.079	0.079	0.055	0.05	0.051	0.066	0.072	0.064
YMR275C	0.215	0.215	0.215	0.215	0.213	0.218	0.218	0.218	0.218	0.218	0.218	0.218	0.216	0.223	0.214	0.214	0.214	0.214	0.214	0.213	0.218	0.205	0.208	0.211	0.211	0.206	0.207	0.213	0.199	0.204	0.2	0.198	0.198	0.197	0.195	0.195	0.195	0.193	0.198	0.198	0.19	0.19	0.19	0.192	0.192	0.189	0.189	0.187	0.187
YDR139C	0.135	0.124	0.128	0.128	0.135	0.139	0.119	0.12	0.125	0.12	0.12	0.12	0.12	0.122	0.121	0.121	0.12	0.12	0.12	0.12	0.12	0.12	0.12	0.123	0.128	0.127	0.127	0.127	0.127	0.122	0.122	0.122	0.128	0.122	0.12	0.123	0.117	0.114	0.115	0.117	0.119	0.119	0.119	0.123	0.127	0.127	0.125	0.125	0.125
YGR038W	0.918	0.92	0.92	0.92	0.885	0.874	0.859	0.859	0.856	0.856	0.803	0.804	0.804	0.801	0.774	0.811	0.811	0.816	0.806	0.845	0.845	0.824	0.769	0.793	0.804	0.804	0.8	0.779	0.808	0.808	0.827	0.827	0.813	0.813	0.813	0.857	0.857	0.857	0.857	0.84	0.84	0.887	0.891	0.866	0.857	0.853	0.853	0.849	0.849
YPR124W	-0.014	-0.014	-0.01	-0.019	-0.014	-0.014	-0.014	-0.014	-0.008	-0.01	-0.011	-0.003	-0.002	-0.009	-0.015	-0.023	-0.033	-0.032	-0.027	-0.03	-0.03	-0.029	-0.027	-0.028	-0.027	-0.027	-0.041	-0.042	-0.041	-0.043	-0.036	-0.033	-0.029	-0.024	-0.028	-0.028	-0.027	-0.027	-0.024	-0.033	-0.042	-0.044	-0.044	-0.046	-0.05	-0.05	-0.05	-0.052	-0.053
YGL112C	0.15	0.157	0.162	0.169	0.166	0.165	0.166	0.169	0.169	0.169	0.163	0.164	0.173	0.159	0.159	0.159	0.165	0.169	0.182	0.183	0.181	0.178	0.172	0.175	0.176	0.178	0.19	0.187	0.187	0.187	0.187	0.187	0.187	0.187	0.192	0.19	0.194	0.189	0.19	0.189	0.186	0.183	0.178	0.18	0.18	0.18	0.18	0.178	0.178
YEL071W	0.034	0.036	0.034	0.028	0.029	0.029	0.029	0.029	0.029	0.038	0.05	0.047	0.036	0.036	0.032	0.028	0.025	0.022	0.033	0.035	0.036	0.037	0.034	0.031	0.03	0.037	0.047	0.041	0.037	0.053	0.053	0.051	0.045	0.045	0.051	0.047	0.056	0.069	0.066	0.061	0.06	0.06	0.061	0.059	0.056	0.057	0.057	0.056	0.055
YLR371W	0.129	0.137	0.125	0.129	0.129	0.129	0.127	0.114	0.117	0.119	0.117	0.12	0.126	0.126	0.126	0.127	0.127	0.124	0.125	0.127	0.123	0.123	0.119	0.119	0.119	0.118	0.118	0.118	0.118	0.123	0.123	0.123	0.122	0.125	0.121	0.121	0.124	0.127	0.126	0.124	0.121	0.121	0.121	0.117	0.123	0.127	0.13	0.13	0.131
YLL041C	-0.008	-0.008	-0.007	-0.008	-0.008	-0.006	-0.006	-0.008	-0.008	-0.008	-0.008	-0.008	-0.005	-0.005	-0.005	-0.005	-0.005	-0.005	-0.005	-0.005	-0.005	-0.005	-0.005	-0.005	-0.005	-0.005	-0.005	-0.005	-0.005	-0.004	-0.004	-0.004	-0.004	-0.004	-0.004	-0.004	-0.005	-0.005	-0.005	-0.005	-0.005	-0.005	-0.005	-0.005	-0.006	-0.006	-0.007	-0.006	-0.006
YPL191C	-0.008	-0.008	-0.008	-0.007	-0.015	-0.016	-0.023	-0.018	-0.018	-0.018	-0.018	-0.017	-0.014	-0.011	-0.019	-0.019	-0.016	-0.016	-0.014	-0.01	-0.016	-0.01	-0.01	-0.009	-0.009	-0.009	-0.002	0.005	0.005	0.006	0.006	0.006	0.006	0.007	0.002	0.003	0.003	0.004	0.004	0.005	0.015	0.012	0.012	0.012	0.017	0.017	0.045	0.024	0.023
YBR187W	0.036	0.04	0.039	0.039	0.04	0.046	0.048	0.053	0.053	0.051	0.052	0.05	0.05	0.048	0.048	0.04	0.039	0.038	0.036	0.036	0.036	0.036	0.036	0.036	0.038	0.035	0.035	0.039	0.042	0.042	0.038	0.038	0.058	0.066	0.066	0.067	0.077	0.087	0.1	0.097	0.098	0.098	0.104	0.104	0.101	0.108	0.161	0.154	0.194
YDL031W	0.264	0.264	0.264	0.266	0.263	0.263	0.267	0.267	0.262	0.264	0.268	0.268	0.267	0.267	0.269	0.274	0.274	0.273	0.273	0.273	0.274	0.274	0.274	0.276	0.276	0.276	0.269	0.269	0.264	0.269	0.269	0.273	0.287	0.289	0.278	0.276	0.276	0.277	0.283	0.283	0.284	0.279	0.28	0.28	0.28	0.28	0.28	0.282	0.288
YMR004W	0.043	0.041	0.042	0.027	0.027	0.045	0.051	0.05	0.05	0.059	0.078	0.072	0.072	0.072	0.065	0.054	0.041	0.047	0.039	0.028	0.024	0.024	0.024	0.025	0.028	0.028	0.035	0.028	0.028	0.048	0.048	0.048	0.048	0.058	0.058	0.066	0.066	0.062	0.062	0.058	0.059	0.06	0.057	0.054	0.052	0.052	0.053	0.05	0.031
YPR047W	0.237	0.195	0.198	0.213	0.207	0.209	0.207	0.217	0.242	0.245	0.247	0.246	0.27	0.277	0.332	0.358	0.378	0.376	0.368	0.371	0.371	0.368	0.364	0.364	0.374	0.386	0.417	0.418	0.408	0.27	0.242	0.208	0.203	0.203	0.203	0.197	0.201	0.183	0.224	0.202	0.174	0.095	0.078	0.07	0.054	0.078	0.078	0.089	0.099
YDL129W	0.107	0.107	0.107	0.107	0.105	0.105	0.101	0.102	0.102	0.103	0.101	0.098	0.102	0.105	0.104	0.109	0.109	0.111	0.111	0.114	0.114	0.114	0.116	0.116	0.116	0.114	0.115	0.108	0.11	0.107	0.106	0.108	0.11	0.108	0.11	0.111	0.108	0.108	0.107	0.099	0.098	0.099	0.1	0.1	0.101	0.099	0.099	0.099	0.099
YOR221C	0.002	0.002	-0.016	-0.012	-0.012	-0.012	-0.012	-0.012	-0.01	-0.012	-0.012	-0.011	-0.016	-0.017	-0.015	-0.013	-0.017	-0.014	-0.019	-0.019	-0.025	-0.025	-0.025	-0.019	-0.019	-0.017	-0.005	-0.005	-0.005	-0.002	-0.006	-0.008	-0.017	-0.01	-0.008	-0.003	-0.002	-0.002	0	0.019	0.018	0.023	0.004	0.001	-0.005	-0.004	-0.006	-0.004	-0.016
YJL129C	0.043	0.043	0.046	0.044	0.044	0.045	0.043	0.043	0.036	0.036	0.035	0.034	0.034	0.034	0.033	0.033	0.033	0.031	0.03	0.031	0.031	0.03	0.03	0.029	0.029	0.028	0.025	0.025	0.025	0.025	0.023	0.023	0.021	0.021	0.021	0.021	0.021	0.021	0.022	0.022	0.022	0.022	0.022	0.025	0.025	0.025	0.026	0.026	0.025
YOR362C	0	0	0	0	0	0	0	0	0	0	0	0	0	0	0	0	0	0	0	0	0	0	0	0	0	0	-0.127	-0.15	-0.204	-0.185	-0.205	-0.198	-0.198	-0.205	-0.199	-0.178	-0.153	-0.153	-0.153	-0.153	-0.15	-0.164	-0.169	-0.131	-0.131	-0.116	-0.116	-0.119	-0.127
[truncated: 3,434 more rows]
[truncated: 952 more columns]
