# Supplementary material for: Constitutive turnover of histone H2A.Z at yeast promoters requires the preinitiation complex
Source: eLife. 2016 Jul 20;5:e14243. doi: 10.7554/eLife.14243 (PMC4995100; doi:10.7554/eLife.14243)
Supplement: Figure 1—source data 6. — DOI: http://dx.doi.org/10.7554/eLife.14243.009 [file elife-14243-fig1-data6.zip › Figure_1--source_data_6/TBP-FRB_H2A_+RAP.txt]

gene_name	-500	-499	-498	-497	-496	-495	-494	-493	-492	-491	-490	-489	-488	-487	-486	-485	-484	-483	-482	-481	-480	-479	-478	-477	-476	-475	-474	-473	-472	-471	-470	-469	-468	-467	-466	-465	-464	-463	-462	-461	-460	-459	-458	-457	-456	-455	-454	-453	-452
YLR243W	2.755	2.755	2.755	2.485	2.485	2.743	2.743	2.743	2.928	2.817	2.907	2.907	2.991	2.991	2.907	2.898	2.81	2.907	3.177	3.261	3.821	3.821	3.821	3.821	3.821	3.821	3.909	3.909	3.909	3.909	3.909	3.999	4.177	4.721	4.897	4.897	4.897	4.897	4.897	4.897	4.897	4.897	4.897	4.897	4.808	4.808	4.718	4.806	4.806
YGR215W	9.296	9.37	10.697	10.697	10.697	11.679	11.679	12.128	13.455	13.455	14.148	14.419	14.595	14.851	15.663	15.663	15.753	16.105	16.202	16.202	16.477	16.304	16.215	16.498	16.498	16.498	16.581	16.581	16.581	16.759	17.21	17.21	17.21	17.21	17.21	17.21	17.21	17.21	17.21	17.21	17.21	17.294	17.294	17.294	17.294	17.391	17.391	17.391	17.391
YGL083W	7.38	7.38	7.38	7.38	7.38	7.389	7.389	7.389	7.389	7.389	7.389	7.389	7.389	7.389	7.561	7.552	7.552	7.552	7.552	7.552	7.552	7.378	7.378	7.378	7.378	7.378	7.564	7.564	7.564	7.564	7.39	7.573	7.573	7.573	7.483	7.483	7.483	7.483	7.483	7.483	7.483	7.483	7.483	7.483	7.483	7.483	7.483	6.854	6.854
YML058W	6.112	6.112	6.112	6.112	6.112	6.112	6.112	6.376	6.376	6.293	6.293	6.293	6.293	6.293	6.293	6.293	6.293	6.293	6.293	6.209	6.209	5.941	5.941	5.941	5.941	5.941	5.941	5.941	5.941	5.753	5.753	5.753	5.753	5.753	5.753	5.573	5.573	5.573	5.573	5.573	5.573	5.489	5.489	5.489	5.489	5.322	5.322	5.322	5.322
YBL042C	1.881	1.881	1.881	1.881	1.881	1.881	1.881	1.784	1.784	1.256	1.168	1.168	1.168	1.168	1.078	1.078	1.078	1.078	1.078	1.078	1.078	1.078	1.078	1.078	1.078	1.078	1.078	1.078	1.078	1.078	1.078	0.794	0.877	0.877	0.877	0.877	0.877	0.877	0.877	0.877	0.877	0.877	0.877	0.877	0.877	0.877	0.877	0.877	0.877
YBL040C	3.83	3.83	3.83	3.83	3.83	3.83	3.83	3.92	3.92	3.92	4.101	4.197	4.295	4.295	4.295	4.295	4.579	4.579	4.662	4.662	4.662	4.662	4.662	4.662	4.662	4.662	4.662	4.662	4.75	4.75	4.75	4.75	4.653	4.563	4.48	4.383	4.48	4.396	4.396	4.308	4.22	4.123	4.026	4.026	4.026	4.026	4.026	4.026	3.748
YOL159C-A	4.438	4.521	4.605	4.515	4.515	4.603	4.603	4.7	4.79	5.322	5.877	5.877	5.788	5.788	5.788	6.246	6.506	6.682	7.141	7.238	7.238	7.238	7.238	7.238	7.238	7.06	6.963	6.866	6.866	6.866	6.963	6.963	6.963	7.238	7.238	7.238	7.238	7.238	7.238	7.238	7.238	7.238	7.15	7.061	7.061	6.982	6.892	6.976	7.066
YGR090W	3.293	3.293	3.293	3.21	3.21	3.12	3.12	2.741	2.741	2.741	2.741	2.741	2.477	2.387	2.369	2.369	2.369	2.281	2.281	2.281	2.281	2.281	2.281	2.281	2.281	2.281	1.669	1.669	1.577	1.488	1.488	1.488	1.488	1.4	1.14	1.052	0.969	0.969	0.969	0.969	0.969	1.057	0.969	0.969	0.969	0.969	0.969	0.969	0.885
YMR281W	7.08	7.087	5.843	5.649	5.649	5.649	5.649	5.552	5.552	4.929	4.75	5.007	5.16	5.072	5.246	5.247	5.331	5.243	5.243	5.317	5.317	5.221	5.309	5.309	5.487	5.205	5.205	4.654	4.654	4.654	4.657	4.851	4.761	4.761	4.761	4.948	5.127	5.127	5.127	5.127	5.127	5.395	5.598	5.785	5.785	5.785	5.785	5.785	5.785
YGL130W	3.881	4.059	4.807	4.717	5.271	6.006	6.006	6.006	6.006	5.916	5.916	5.738	5.745	6	6.26	6.26	6.26	6.26	6.625	6.639	6.639	6.812	6.902	6.902	7.096	7.185	7.724	7.995	7.995	8.085	8.085	8.085	7.996	7.726	7.814	7.724	7.897	7.911	7.911	8.105	8.472	8.472	8.472	8.472	8.472	8.472	8.472	8.472	8.56
YML110C	1.147	1.147	1.147	1.327	1.327	1.327	1.411	1.954	1.954	2.043	2.043	2.043	2.043	2.043	2.126	2.038	2.038	2.038	2.038	2.038	2.038	2.038	2.575	3.924	4.93	4.93	4.93	4.93	4.93	4.93	4.93	4.93	4.93	5.117	5.29	5.29	7.643	10.908	10.908	11.005	11.192	11.559	11.559	11.559	12.277	12.82	15.437	15.437	15.437
YIL131C	2.419	2.08	1.625	1.528	1.528	1.528	1.438	1.35	1.35	1.26	1.171	1.26	1.35	1.522	2.241	2.595	2.595	2.595	2.595	2.595	2.595	2.595	2.595	2.595	2.595	2.692	2.705	2.705	2.705	2.705	2.802	3.152	3.152	3.152	3.152	3.152	3.324	3.324	3.412	3.598	3.598	3.598	3.598	3.695	3.874	3.874	3.874	3.874	3.874
YDR415C	1.254	1.003	1.006	1.377	1.377	1.553	2.003	2.003	2.19	3.269	4.055	4.144	4.399	4.399	4.586	5.297	5.57	5.482	5.482	5.649	5.829	6.001	6.707	6.707	7.149	7.149	7.239	7.336	7.336	7.336	7.336	7.419	7.764	7.952	7.952	7.952	7.854	7.854	7.854	7.943	8.026	8.373	8.54	9.341	9.341	9.341	9.341	9.425	9.425
YLR259C	9.202	9.202	9.202	9.202	9.202	9.202	9.202	9.202	9.202	9.105	9.008	8.925	8.744	8.661	8.661	8.661	8.661	8.749	8.749	8.749	8.569	8.569	8.569	8.3	8.036	7.85	7.063	6.974	7.341	7.341	7.43	7.43	7.43	7.252	6.983	6.885	6.981	6.981	6.981	6.981	6.81	6.726	6.638	6.638	6.636	6.636	6.724	6.724	6.724
YNL023C	9.016	9.086	9.086	9.086	9.086	9.267	10.241	10.78	10.78	11.057	11.237	11.414	11.414	11.878	11.878	11.878	11.975	11.975	11.975	11.975	12.072	12.259	13.429	13.429	13.512	13.596	13.596	13.596	13.596	13.596	13.596	13.506	13.589	13.77	14.13	14.13	14.227	14.227	15.393	16.012	16.012	16.012	16.012	16.1	16.1	16.1	16.096	16.372	16.372
YMR146C	3.579	3.579	3.667	3.751	3.945	3.856	3.856	3.856	3.856	3.856	3.856	3.856	3.856	3.856	3.768	3.601	3.601	3.601	3.689	3.689	3.689	3.689	3.689	3.689	3.958	4.68	4.853	6.407	6.407	6.581	6.581	6.755	7.309	7.309	7.309	7.309	7.309	7.309	7.309	7.309	7.309	7.309	7.682	7.682	8.021	8.021	8.021	8.366	8.366
YLR360W	7.549	7.84	7.923	8.184	8.926	8.926	8.926	8.843	8.843	6.97	6.886	6.886	7.06	7.06	7.06	7.06	7.06	6.97	6.97	6.97	6.798	6.895	7.534	8.698	8.698	8.87	9.141	9.132	9.132	9.132	8.945	9.471	10.537	10.537	11.099	11.002	11.002	11.092	11.369	11.466	11.466	11.466	11.723	11.723	11.723	11.723	11.633	11.633	11.536
YIR025W	10.556	10.556	9.823	9.829	9.544	9.544	9.729	9.729	9.639	9.842	9.751	9.661	9.661	9.294	9.294	9.294	9.294	9.197	9.197	9.192	9.104	9.104	9.104	9.104	9.104	8.569	8.472	8.472	8.472	6.131	5.421	5.509	5.509	5.509	4.349	3.796	3.429	3.429	3.429	3.878	3.968	3.968	4.141	4.229	4.229	4.487	4.747	4.747	4.747
YLR035C	3.329	3.509	3.509	3.509	3.509	3.509	3.509	3.509	3.509	3.591	3.591	3.591	3.591	3.501	3.13	3.13	3.13	3.22	3.229	3.229	3.229	3.229	3.317	3.227	3.227	3.227	3.227	3.227	3.227	3.227	3.227	3.227	3.227	3.227	3.227	3.227	3.227	3.227	3.227	3.227	3.227	3.227	3.227	3.227	3.227	3.227	3.227	3.143	3.143
YOR118W	9.043	8.955	9.039	9.136	9.136	8.962	8.962	8.872	8.872	7.882	7.882	8.049	7.799	7.882	7.882	7.785	7.785	7.508	7.508	6.161	5.98	6.08	6.269	7.284	7.284	7.284	7.284	7.284	7.367	7.367	7.367	7.644	7.288	7.198	7.101	7.571	7.746	9.109	9.109	9.109	9.021	9.021	9.021	8.937	8.86	9.07	9.07	9.154	9.154
YER044C	1.412	1.412	1.412	1.412	1.137	1.137	1.137	1.049	1.049	0.959	0.871	0.871	1.144	1.234	1.234	1.234	1.234	1.234	1.516	1.516	1.433	1.433	1.433	1.433	1.433	1.433	1.433	1.433	1.516	1.516	1.516	1.516	1.516	1.169	1.081	1.081	1.081	1.433	1.433	1.433	1.433	1.433	1.433	1.433	1.433	1.433	1.433	1.433	1.433
YER048W-A	7.307	7.307	7.307	7.307	7.307	7.395	7.395	7.395	7.05	6.871	6.871	6.871	6.531	6.079	6.079	6.077	6.077	5.904	5.904	5.637	5.461	5.549	5.465	5.556	5.556	5.556	5.556	5.556	5.556	5.467	5.282	5.097	5.015	5.015	5.098	5.098	5.098	5.002	5.002	5.002	5.002	5.002	4.814	4.814	4.814	4.814	4.814	4.814	4.903
YPR133C	6.175	6.175	6.175	6.175	6.356	6.268	6.268	6.268	6.268	6.268	6.268	6.268	6.276	6.276	6.276	6.276	6.276	6.283	6.193	6.197	6.101	6.101	6.101	6.101	6.101	6.197	6.197	6.197	6.197	6.197	6.197	6.197	6.197	6.101	6.101	6.101	6.017	6.017	6.017	6.017	6.017	6.017	6.017	5.735	5.915	5.915	5.915	5.915	5.818
YGL157W	17.419	17.419	17.336	17.336	17.246	17.079	17.079	17.079	17.079	17.079	17.079	17.079	17.079	17.079	17.079	17.079	17.079	17.079	17.079	17.079	17.079	16.995	17	16.813	16.813	16.813	16.813	16.813	16.813	16.204	16.026	16.027	16.027	16.027	16.027	16.027	15.758	15.758	14.12	13.508	13.164	12.709	12.709	12.709	12.709	11.89	11.092	11.092	11.092
YJL079C	1.151	1.151	1.419	1.419	1.419	1.419	1.516	1.516	1.688	2.15	2.15	2.15	2.15	2.15	2.15	2.15	2.15	2.15	2.15	2.247	2.247	2.247	2.247	2.247	2.337	2.599	2.766	2.849	2.849	2.849	3.114	3.292	3.463	3.463	3.463	3.649	3.559	3.559	3.559	3.559	3.559	3.559	3.559	3.559	3.559	3.647	3.737	3.737	3.737
YKL125W	11.707	11.707	11.707	11.707	11.707	11.54	11.54	11.54	11.54	11.54	11.54	11.54	11.443	11.443	11.443	11.354	11.354	11.168	11.168	11.168	11.168	11.168	11.168	11.168	11.168	10.906	10.906	10.906	10.906	10.642	10.552	10.552	10.38	10.296	10.296	10.213	9.669	9.157	8.326	8.326	8.236	7.952	7.785	7.236	7.236	7.236	7.236	6.25	5.966
YOL023W	5.507	5.507	5.507	5.507	5.507	5.507	5.507	5.507	5.507	5.419	5.322	5.322	5.41	5.41	5.41	5.41	5.41	5.322	5.322	5.322	5.322	5.309	5.309	5.309	5.309	5.128	4.688	4.688	4.59	4.502	4.59	4.59	4.494	4.494	4.494	4.494	4.494	4.494	4.494	4.494	4.494	4.423	4.423	4.423	4.423	4.423	4.423	4.423	4.245
YDR529C	9.038	9.127	9.127	9.293	9.293	9.488	9.488	9.488	9.488	9.488	9.488	9.488	9.488	9.488	9.488	9.399	9.399	9.399	9.399	9.399	9.399	9.399	9.309	9.309	9.309	9.309	9.309	9.309	9.049	9.049	9.049	9.049	9.049	9.049	9.049	9.049	9.049	9.049	9.049	9.049	9.049	9.049	8.961	8.961	8.873	8.873	8.873	8.776	8.776
YBR231C	10.988	10.988	10.988	10.988	10.988	10.988	11.085	11.175	11.521	11.437	11.437	11.437	11.437	11.525	11.521	11.521	11.335	11.335	11.976	11.976	11.976	11.976	11.976	11.976	11.976	11.89	11.89	11.979	11.979	11.895	11.895	11.807	11.807	11.807	11.807	11.723	12.006	12.006	12.178	12.178	12.178	12.178	12.081	12.081	12.081	12.081	11.904	11.904	11.904
YDL203C	5.765	5.765	5.765	5.303	5.127	4.946	4.946	4.946	4.849	4.849	4.752	4.752	3.479	3.032	2.943	2.943	2.943	2.846	2.846	2.846	2.846	2.846	2.846	2.583	2.242	2.154	1.807	1.723	1.723	1.633	1.633	1.717	1.717	1.717	1.717	1.629	1.442	1.442	1.442	1.442	1.442	1.085	0.712	0.624	0.714	0.714	0.797	0.797	0.797
YJR013W	3.768	3.671	3.754	3.754	3.939	3.939	3.939	3.937	3.759	3.759	3.759	3.675	4.207	4.117	4.117	4.117	4.117	3.946	3.946	4.124	4.027	4.588	4.671	4.76	4.671	4.838	5.71	5.98	5.98	6.064	6.064	6.409	6.409	6.968	6.968	7.065	7.33	7.33	7.233	7.233	7.233	7.233	7.061	7.061	7.061	7.061	7.587	8.229	8.493
YHR069C	5.708	5.708	5.882	5.792	5.792	5.695	5.699	5.704	5.796	5.796	5.796	5.888	6.366	6.463	6.463	6.731	6.91	6.91	6.91	6.91	6.91	6.91	6.91	6.91	6.91	6.91	7.007	6.923	6.923	6.923	6.923	6.923	6.923	6.923	6.923	6.923	6.923	6.923	6.923	6.833	6.833	6.731	6.899	7.084	7.084	7.084	7.084	7.084	7.084
YOR002W	3.972	3.972	3.882	3.875	3.875	3.869	3.682	3.682	3.682	3.938	4.023	4.201	4.201	4.395	4.21	4.501	4.771	6.984	8.589	8.589	8.589	8.589	8.589	8.589	8.589	8.589	8.589	8.589	8.589	8.589	8.589	8.589	8.845	9.113	9.201	10.381	10.381	10.469	10.656	10.74	10.83	10.83	11.015	11.015	11.015	11.284	11.372	11.372	11.456
YMR190C	7.33	7.33	7.33	7.426	7.426	7.87	7.87	7.87	7.87	7.87	7.87	7.87	7.87	7.87	7.959	7.959	7.959	7.959	8.056	8.144	8.144	8.144	8.144	8.144	8.144	8.144	8.144	8.241	8.241	8.241	8.241	8.241	8.241	8.331	8.419	8.419	8.419	8.419	8.419	8.419	8.419	8.419	8.419	8.419	8.419	8.419	8.419	8.329	8.246
YOR193W	4.771	4.771	4.577	4.48	4.48	4.205	4.116	4.116	3.755	3.749	3.749	3.749	3.749	3.749	3.749	3.749	3.025	2.763	2.398	2.398	2.398	2.398	2.301	2.123	2.039	2.039	2.661	2.661	2.935	2.935	2.935	2.935	2.935	2.935	3.208	3.208	3.296	3.296	3.296	3.296	3.2	3.2	3.2	3.296	3.296	3.296	3.477	3.477	3.477
YML021C	4.885	4.885	4.885	4.885	4.605	5.798	5.798	5.798	5.798	5.798	5.702	5.875	5.703	5.703	5.795	5.795	5.795	5.795	5.795	5.795	5.795	5.892	5.899	6.16	6.43	6.43	6.43	6.609	6.609	7.056	7.056	7.152	7.152	7.25	7.071	7.155	7.066	7.066	6.897	7.339	7.339	7.511	7.96	7.96	7.96	7.96	8.05	8.05	8.05
YGL041W-A	9.335	9.238	8.963	8.785	8.868	8.868	8.785	8.785	8.697	8.697	8.067	8.147	8.063	7.98	7.793	7.793	7.727	7.727	7.899	8.071	7.981	7.803	7.705	7.705	7.705	7.705	7.789	7.789	7.706	7.429	7.429	7.429	7.429	7.332	6.983	6.793	6.793	7.159	7.071	7.16	7.348	7.258	7.258	7.258	6.892	6.989	6.893	6.983	6.983
YPL209C	3.227	3.06	3.148	3.148	3.148	3.232	3.232	3.148	3.064	3.064	2.897	2.8	2.64	2.55	2.55	3.006	3.094	3.094	3.094	3.004	3.257	3.712	4.346	4.603	4.603	4.603	5.337	5.503	5.765	5.677	5.677	5.677	5.677	5.677	5.668	5.668	5.854	6.115	6.115	6.289	6.289	6.372	6.821	6.821	7.002	7.002	7.085	7.335	7.239
YEL004W	7.346	7.346	7.435	7.083	7.083	6.995	6.995	7.081	7.081	7.171	6.984	6.984	6.984	6.984	6.556	5.927	5.653	5.468	5.648	6.795	7.336	7.53	7.53	7.53	7.53	7.53	6.535	6.446	6.193	6.281	6.288	7.542	7.542	7.638	7.638	7.638	7.729	8.55	8.55	8.55	8.364	8.364	8.364	8.364	8.267	8.272	8.999	8.999	8.911
YDR296W	6.889	6.889	6.792	6.792	6.792	6.794	6.794	6.794	6.794	6.794	6.71	6.71	6.71	6.801	6.801	6.801	6.801	6.801	6.801	6.801	6.71	6.71	6.71	6.794	6.794	6.794	6.794	6.794	6.794	6.697	6.697	6.516	6.516	6.343	6.343	6.343	6.343	6.343	6.17	6.17	6.086	6.086	3.842	3.047	2.615	2.615	2.526	2.34	2.34
YGR188C	6.47	6.47	6.47	6.47	6.47	6.47	6.47	6.558	6.729	6.729	7.005	7.005	7.005	7.005	7.005	7.005	7.01	7.01	7.01	7.01	7.01	7.287	7.287	7.384	7.472	7.472	7.472	7.472	7.472	7.382	7.382	7.294	7.294	7.461	7.633	7.633	7.633	7.633	7.633	7.633	7.545	7.545	7.813	7.813	7.896	7.896	7.896	7.896	7.896
YNL255C	7.681	7.765	7.765	7.765	7.765	7.765	7.765	7.765	7.765	7.765	7.765	7.765	7.765	7.765	7.765	7.765	7.765	7.765	7.758	7.67	7.753	7.753	7.753	7.753	7.67	7.498	7.498	7.498	7.498	7.498	7.498	7.498	7.324	7.324	7.324	6.964	6.964	7.048	7.048	7.048	7.048	7.048	7.048	7.048	7.048	7.048	6.874	6.874	6.874
YER089C	4.276	4.276	4.276	4.276	4.276	4.276	4.188	4.188	4.188	4.188	4.188	4.188	4.188	4.188	4.009	4.009	3.926	3.926	3.926	3.926	4.023	4.023	4.023	4.023	4.023	4.106	4.106	4.106	4.106	4.106	4.106	4.106	4.19	4.19	4.28	4.28	4.19	4.19	4.19	4.101	4.101	4.101	4.013	4.013	4.013	4.013	3.925	3.925	3.304
YNL044W	7.931	8.028	8.208	8.298	8.478	8.478	8.575	8.762	8.762	8.762	8.762	8.762	8.762	8.762	9.213	9.31	9.222	9.134	9.134	9.134	9.046	8.761	9.116	9.116	9.213	9.393	9.393	9.393	9.668	9.668	9.668	9.757	9.757	9.757	9.757	9.854	9.854	9.854	10.124	10.124	10.392	10.392	10.392	10.569	10.569	10.569	10.472	10.819	10.819
YDR517W	5.232	5.143	5.143	5.143	5.045	5.045	5.045	5.045	5.136	5.136	4.678	4.678	4.386	4.29	4.29	4.29	4.206	4.206	3.944	3.772	3.683	3.592	3.683	3.683	3.592	3.592	3.592	3.592	3.599	3.599	3.599	3.599	3.331	3.331	3.331	3.331	3.057	3.057	3.057	3.057	2.705	2.705	2.705	2.705	2.705	2.705	2.247	2.159	2.07
YDL012C	11.187	10.916	11.013	10.923	10.923	10.923	11.101	11.002	10.919	11.009	10.919	10.747	10.747	10.56	10.657	10.124	10.226	10.226	10.316	10.316	10.316	10.316	10.692	10.692	10.692	10.692	10.518	10.602	10.342	10.342	10.342	10.61	10.058	10.058	10.058	10.058	9.613	9.529	9.529	9.529	9.529	9.164	9.08	8.291	8.291	7.317	7.221	7.221	7.311
YML053C	0.449	0.449	0.449	0.449	0.449	0.449	0.449	0.625	0.625	0.714	0.714	0.714	0.714	0.714	0.714	0.714	0.714	0.714	0.714	0.714	0.714	0.714	0.714	0.714	0.714	0.714	0.714	0.714	0.714	0.714	0.714	0.714	0.714	0.714	0.528	0.438	0.522	0.522	0.522	0.61	0.61	0.61	0.61	0.61	0.61	0.61	0.61	0.61	0.7
YNL180C	1.49	1.49	1.49	1.49	1.49	1.49	1.49	1.49	1.574	1.574	1.574	1.574	1.574	1.574	1.574	1.574	1.574	1.574	1.574	1.574	1.574	1.574	1.574	1.574	1.574	1.574	1.574	1.103	1.013	1.013	1.013	1.013	1.013	1.013	1.013	0.916	0.916	0.916	0.916	0.916	0.916	0.916	0.916	0.916	0.916	0.736	0.736	0.736	0.736
YDR430C	14.863	14.863	14.863	14.774	14.774	14.774	14.603	14.603	14.603	14.514	14.348	14.348	14.444	14.444	14.444	14.444	14.444	14.444	14.444	14.533	14.533	13.995	13.912	13.816	13.816	13.914	13.918	14.007	13.918	13.918	13.751	13.751	13.751	13.751	13.839	13.839	13.839	13.839	13.839	13.839	13.839	13.839	13.578	13.212	13.018	13.28	13.28	13.28	12.93
YOL138C	4.745	4.389	4.389	4.479	5.034	5.034	5.122	5.122	5.206	5.294	5.114	5.114	5.114	5.114	5.114	5.114	5.119	5.119	5.119	5.202	5.29	5.29	5.29	5.105	5.277	5.455	5.455	5.628	5.8	5.884	5.8	5.8	5.881	5.881	5.881	5.881	5.881	5.881	6.058	6.575	6.575	6.575	6.575	6.485	6.825	6.825	6.825	6.825	6.825
YGR237C	12.328	12.328	12.244	12.154	12.154	12.154	12.071	12.071	11.884	11.981	11.803	11.803	11.719	11.719	11.719	11.719	11.719	11.532	11.62	11.704	11.607	11.607	11.607	11.607	11.697	11.426	11.343	11.343	11.343	11.253	11.165	11.165	11.076	11.076	11.076	11.076	11.076	11.076	10.993	10.993	10.993	10.715	10.715	10.438	9.987	9.312	9.312	9.312	9.228
YKL041W	5.729	5.822	5.822	6.184	6.37	6.37	6.37	6.448	6.443	6.443	6.359	6.354	6.354	6.796	6.985	7.617	8.42	10.666	10.666	10.666	10.666	10.666	10.666	10.763	11.823	13.161	13.161	13.249	13.428	13.339	13.339	13.423	13.694	13.694	13.694	13.694	13.694	13.694	13.694	13.694	13.61	13.61	13.61	13.707	14.162	14.51	15.653	15.653	15.922
YIL074C	10.37	10.37	10.37	10.459	10.279	10.279	10.362	10.362	10.362	10.272	10.271	10.271	10.182	10.182	9.9	9.9	9.453	9.453	9.453	9.453	9.453	9.28	8.921	8.921	8.921	8.736	8.824	8.824	8.824	8.824	8.824	8.824	8.824	8.824	8.824	8.727	8.899	8.815	8.903	8.903	8.987	8.544	8.461	8.461	8.373	8.117	6.497	6.242	6.242
YNL087W	10.845	10.845	10.845	10.845	10.845	10.845	10.845	10.845	10.845	10.929	10.929	10.929	10.929	10.929	10.929	10.929	10.929	10.929	10.762	10.762	10.674	10.674	8.945	8.591	8.675	8.758	8.758	8.668	8.668	8.668	8.578	8.398	8.218	8.315	8.315	8.218	8.037	7.753	7.753	7.67	7.308	7.308	7.308	5.873	5.679	5.07	4.986	4.986	4.894
YPR083W	3.019	3.019	3.019	3.019	2.734	2.817	3.072	3.072	3.072	3.156	3.156	3.24	3.143	3.143	3.068	2.975	3.443	3.545	3.378	3.378	3.378	3.378	3.378	3.294	3.384	3.384	3.655	3.655	3.828	3.828	3.828	3.828	4.008	4.008	4.008	4.105	4.292	4.389	4.574	4.574	4.574	4.665	4.928	4.928	4.928	4.93	4.93	4.93	4.93
YLL014W	6.834	6.834	7.104	7.008	7.008	7.008	6.918	6.918	6.918	6.918	7.014	7.112	7.657	7.657	7.657	7.829	7.829	7.829	7.917	7.915	7.915	8.012	8.269	8.181	8.181	8.925	8.925	8.925	8.925	9.119	9.119	9.119	9.119	9.119	9.119	9.036	9.036	9.036	9.036	9.124	9.124	9.124	8.952	8.952	9.129	9.39	9.39	9.39	9.48
YGL065C	8.44	8.44	8.44	8.44	8.524	8.524	8.799	8.799	8.887	8.971	8.883	8.881	9.237	9.591	9.494	9.494	9.494	9.494	9.866	10.226	10.585	10.585	10.585	10.585	10.585	10.585	10.585	10.585	10.585	10.585	10.585	10.585	10.502	10.511	10.511	10.422	10.422	10.422	10.521	10.521	10.604	10.604	10.604	10.604	10.604	10.604	10.604	10.604	10.329
YIL159W	19.081	19.171	19.351	19.434	19.434	19.434	19.434	19.434	19.434	19.434	19.434	19.434	19.434	19.434	19.434	19.434	19.434	19.345	19.433	19.433	19.433	19.433	19.433	19.433	19.433	19.433	19.252	19.252	19.164	18.902	18.812	18.729	18.729	18.462	18.379	18.282	18.198	18.198	18.115	18.115	17.938	17.938	17.938	17.938	17.938	17.767	17.767	16.86	16.763
YNL054W	3.805	3.805	3.889	3.889	3.889	3.889	3.889	3.889	4.083	4.083	4.166	4.527	4.617	4.707	4.707	4.707	4.79	4.79	4.79	4.79	4.79	4.79	4.79	4.874	5.059	5.059	5.059	5.059	5.059	5.147	5.147	5.236	5.236	5.506	5.506	5.506	5.506	5.506	5.506	5.506	5.603	5.603	5.603	5.603	5.603	5.693	5.871	5.871	5.871
YER031C	8.779	8.867	8.867	8.867	8.779	8.779	8.779	8.867	8.867	8.867	8.777	8.777	8.777	8.777	8.687	8.687	8.687	8.687	8.687	8.687	8.414	8.323	8.323	8.323	8.407	8.407	8.407	8.407	8.407	8.407	8.407	8.407	8.407	8.23	8.23	7.969	7.88	7.686	7.686	7.686	7.686	7.686	7.686	7.873	7.873	7.873	7.873	7.777	7.777
YJL052W	6.468	6.468	6.468	6.559	6.744	6.744	6.744	6.744	6.744	6.744	6.841	6.748	6.665	6.838	7.012	7.012	7.012	7.012	7.012	7.012	6.924	6.917	7.186	7.103	7.103	7.103	7.103	7.103	7.103	7.005	6.838	7.115	7.115	7.115	7.282	7.282	7.282	7.282	7.282	7.282	7.282	7.282	7.282	7.282	7.282	7.282	7.282	7.282	6.991
YIL023C	4.835	4.835	4.835	4.933	4.933	4.933	4.933	5.022	5.106	5.106	5.106	5.192	5.47	5.479	5.657	5.657	5.74	5.824	5.912	5.912	5.912	6.278	6.278	6.278	6.551	6.551	6.551	6.551	6.551	6.551	6.551	6.551	6.635	6.723	6.723	6.635	6.635	6.635	6.732	6.732	6.732	6.732	6.732	6.829	6.829	6.912	6.912	6.912	6.996
YGL019W	3.974	3.974	3.974	3.072	2.894	2.894	2.723	2.632	2.632	2.457	2.079	2.072	2.066	2.066	2.242	2.332	2.506	2.767	2.767	2.767	2.679	3.672	4.473	4.942	4.942	5.026	5.574	6.007	6.462	6.639	6.812	6.812	6.812	6.812	6.812	6.812	6.812	6.812	6.812	6.896	6.984	6.984	6.984	7.074	7.074	8.036	8.036	8.036	8.208
YLR069C	5.695	5.695	5.957	5.957	5.695	5.952	6.482	6.839	6.839	7.019	7.386	7.475	8.088	9.363	9.46	9.46	9.544	9.819	9.819	9.819	9.819	9.909	9.909	9.992	9.992	10.076	10.076	10.076	10.347	10.347	10.347	10.347	10.174	10.174	10.271	10.539	10.629	11.438	11.438	11.521	11.973	11.973	11.973	11.973	11.973	11.973	12.069	12.069	12.241
YDR151C	5.856	5.856	6.488	6.488	6.488	6.488	6.488	6.488	6.318	6.318	6.318	6.318	6.14	6.237	6.237	6.237	6.149	6.336	6.69	6.69	7.399	7.315	7.315	7.315	7.315	7.315	7.315	7.315	7.315	7.315	7.315	7.315	7.315	7.315	7.405	7.405	7.493	7.493	7.493	7.403	7.32	7.32	7.236	7.236	7.069	7.069	7.069	6.981	6.981
YLR099W-A	9.342	9.342	9.342	9.08	9.08	8.913	8.913	8.729	8.729	9.073	9.073	8.976	9.149	9.061	9.149	9.149	9.149	9.149	8.622	8.622	8.622	8.622	8.622	8.539	8.622	8.816	8.719	8.719	8.719	8.448	8.448	8.449	8.268	8.255	7.986	7.986	8.076	8.076	8.076	7.904	7.904	7.904	7.437	7.079	7.079	6.894	7.169	6.894	6.803
YMR033W	4.124	4.124	4.124	4.124	4.124	4.124	4.027	4.027	4.027	4.027	4.027	4.027	4.117	4.117	4.117	4.117	4.117	4.117	4.117	4.117	4.126	4.39	4.39	4.39	4.39	4.39	4.39	4.39	4.39	4.39	4.39	4.39	4.39	4.39	4.39	4.39	4.301	4.301	4.301	4.213	4.213	4.213	4.213	4.125	3.861	3.861	3.861	3.861	3.861
YDR025W	4.252	4.252	4.252	4.252	4.252	4.252	4.252	4.252	4.252	4.169	4.08	3.722	3.454	3.454	3.454	3.454	3.28	3.183	3.183	3.183	3.183	3.183	3.086	3.086	3.086	3.086	3.086	3.002	2.914	2.914	2.914	2.914	2.914	2.914	2.914	2.914	2.914	2.659	2.13	2.13	2.13	2.13	2.13	2.13	2.033	2.033	1.936	1.241	1.069
YBR090C	5.328	5.328	5.328	5.328	5.328	5.245	5.245	5.245	5.245	5.245	5.333	5.333	5.333	5.333	5.333	5.333	5.421	5.606	5.606	5.69	5.601	5.601	5.601	5.601	5.601	5.601	5.601	5.601	5.601	5.601	5.601	5.601	5.601	5.601	5.423	5.502	5.502	5.502	5.502	5.502	5.502	5.502	5.502	5.502	5.502	5.502	5.502	5.495	5.495
YAL029C	4.936	4.936	5.109	5.109	5.109	5.109	5.109	5.109	5.109	5.109	5.109	5.109	5.109	5.206	5.303	5.303	5.483	5.857	5.857	5.857	5.857	5.857	5.857	5.768	5.768	5.67	5.67	5.67	5.67	5.662	5.745	5.745	5.745	5.745	5.745	5.745	5.648	5.648	5.648	5.648	5.648	5.648	5.648	5.648	5.648	5.648	5.648	5.648	5.648
YHR110W	4.841	4.841	4.58	4.413	4.413	4.6	4.6	4.877	6.607	6.697	6.614	6.697	6.524	6.427	6.338	6.338	6.347	7.053	7.053	7.141	7.231	7.518	7.872	8.569	8.569	8.569	8.569	8.755	8.844	8.927	8.927	9.113	9.113	10.112	10.112	10.112	10.2	10.2	10.284	10.284	10.2	10.2	10.55	10.55	10.634	10.634	10.634	10.634	10.634
YJL164C	7.288	7.288	7.372	7.545	7.545	7.545	7.545	7.545	7.634	7.634	7.807	7.896	7.896	7.896	7.896	7.896	7.896	7.992	8.081	8.081	8.081	8.441	8.809	8.809	8.809	8.809	8.809	8.809	8.809	8.809	8.809	8.809	8.809	8.809	8.809	8.987	8.987	8.987	8.987	9.077	9.077	9.161	9.161	9.161	9.161	9.161	9.077	9.077	9.077
YPR198W	3.632	3.549	3.377	3.377	3.377	3.377	3.102	3.097	3.097	3.097	2.733	2.388	2.388	2.388	2.388	2.388	2.485	2.671	3.314	3.941	3.941	4.025	4.835	4.848	4.76	4.76	4.76	4.76	4.76	4.76	4.938	4.938	5.123	5.04	5.04	5.04	5.04	5.04	5.04	5.123	5.04	5.04	5.13	5.13	5.31	5.31	5.31	5.31	5.31
YOR308C	15.043	15.126	15.036	14.857	15.016	15.646	15.646	16.007	15.822	15.813	16.166	15.717	15.717	15.907	15.722	15.722	15.527	15.169	15.099	15.652	15.563	15.647	16.173	16.173	16.09	15.736	15.736	15.736	15.37	15.177	15.093	15.197	15.557	15.46	15.725	15.627	15.627	15.539	15.456	15.623	15.539	15.624	15.624	15.541	15.541	15.541	15.257	15.257	15.076
YDR088C	5.462	5.462	5.194	5.008	5.008	4.814	4.731	4.731	4.731	4.731	4.731	4.731	4.731	4.551	4.375	4.195	4.283	4.372	4.288	4.205	4.205	3.667	3.585	3.502	3.502	3.585	3.585	3.585	3.495	3.674	3.674	3.674	3.576	3.225	3.225	3.329	3.419	3.419	3.419	3.419	3.419	3.509	3.592	3.592	3.592	3.592	3.592	3.592	3.592
YNL219C	11.738	11.738	11.738	11.738	11.738	11.738	11.738	11.738	11.738	11.835	11.835	11.835	11.835	11.835	11.923	11.839	11.839	11.839	11.839	11.839	11.839	11.839	11.652	11.652	11.652	11.652	11.564	11.481	11.481	11.481	11.384	11.393	11.399	11.399	11.399	11.399	11.399	11.399	11.399	11.232	11.329	11.329	11.329	11.329	11.329	11.329	11.329	11.329	11.329
YDR305C	7.79	7.79	7.79	7.79	7.702	7.618	7.535	7.27	7.27	6.814	6.53	6.53	6.53	6.442	6.358	5.919	5.641	5.641	5.738	5.738	5.56	5.298	5.476	5.364	6.188	6.277	6.458	6.458	7.189	7.279	7.541	7.631	7.721	7.721	7.721	7.721	7.721	7.721	7.721	7.906	7.906	8.073	8.179	7.994	7.994	7.896	7.896	7.266	7.522
YGL189C	2.552	2.552	2.552	2.552	2.552	2.552	2.455	2.455	2.455	2.455	2.455	2.543	2.543	2.543	2.446	2.446	2.446	2.446	2.446	2.446	2.446	2.446	2.446	2.446	2.446	2.096	2.096	2.008	2.008	1.913	1.913	1.913	1.913	1.913	1.913	1.913	1.732	1.732	1.725	1.725	1.725	1.725	1.725	1.725	1.725	1.725	1.365	1.003	1.003
YPL096W	4.212	3.858	3.673	3.673	3.756	3.853	3.943	3.943	3.943	3.943	3.943	4.027	4.027	4.027	4.027	4.027	3.937	3.937	3.937	3.937	3.937	3.937	3.84	3.319	1.764	1.226	1.226	1.226	1.316	1.404	1.404	1.404	1.404	1.404	1.404	1.404	1.404	1.679	2.212	2.212	2.212	2.212	2.212	2.212	2.212	2.212	2.212	2.3	2.128
YAR018C	3.352	3.352	3.352	3.262	3.262	3.262	3.262	3.262	3.179	2.815	2.531	2.531	2.615	2.712	2.538	2.538	2.538	2.538	2.538	2.538	2.628	2.716	3.612	3.612	3.612	3.612	3.612	3.612	3.612	3.612	3.612	3.695	3.695	4.052	4.052	4.052	4.052	4.052	3.969	4.066	4.066	3.978	3.978	3.978	3.888	3.888	3.967	4.055	4.055
YGL120C	5.045	5.045	4.957	4.957	4.779	4.779	4.779	4.779	4.779	4.779	4.779	4.779	4.779	4.779	4.779	4.779	4.779	4.779	4.779	4.779	4.779	4.779	4.779	4.779	4.779	4.601	4.517	4.517	4.517	4.517	4.517	4.517	4.517	4.517	4.517	4.517	4.42	4.42	4.42	4.42	4.42	4.42	4.42	4.42	4.42	4.42	4.233	4.233	4.233
YJL157C	3.236	3.236	3.236	2.866	2.769	2.769	2.686	2.588	2.588	2.588	2.588	2.588	2.588	2.588	2.505	2.505	2.505	2.417	2.507	2.507	2.507	2.507	2.418	2.155	2.071	2.071	2.071	1.983	1.983	1.983	1.983	1.983	1.983	1.798	1.798	1.53	1.442	1.442	1.345	1.345	1.345	1.345	1.345	1.345	1.435	1.435	1.435	1.435	1.435
YLR147C	5.468	5.468	6.01	6.01	6.01	5.838	5.838	5.755	5.115	5.115	5.117	5.027	5.124	5.124	5.124	4.939	4.842	4.235	4.235	4.138	4.054	4.054	4.054	4.054	4.054	3.867	3.867	3.779	3.779	2.35	2.067	2.323	2.323	2.323	2.323	2.049	2.049	2.139	2.236	2.587	3.216	3.92	3.92	3.92	3.92	3.92	3.92	3.92	4.01
YDR370C	7.405	7.405	7.405	7.405	7.405	7.405	7.405	7.405	7.495	7.495	7.495	7.495	7.495	7.495	7.495	7.495	7.495	7.495	7.226	7.226	7.226	7.138	7.138	7.138	7.138	7.138	7.138	7.138	7.138	7.138	7.138	7.138	7.048	7.048	6.601	6.425	6.425	6.425	6.425	6.425	6.425	6.425	6.425	6.425	6.425	6.425	6.425	6.425	6.425
YOR182C	3.284	3.284	3.284	3.284	3.284	3.104	3.104	2.844	2.76	2.76	2.76	1.966	1.869	1.869	1.869	1.869	1.869	1.869	1.869	1.869	1.696	1.696	1.696	1.696	1.696	1.612	1.612	1.06	0.708	0.708	0.618	0.535	0.535	0.535	0.535	0.535	0.535	0.535	0.535	0.535	0.535	0.535	0.535	0.445	0.445	0.445	0.445	0.445	0.445
YOR143C	5.964	5.964	6.145	6.145	6.684	7.68	7.777	8.598	8.598	8.598	8.695	8.695	8.695	8.778	9.057	9.709	9.709	10.056	10.056	10.056	10.056	10.139	10.319	10.499	10.499	10.499	10.761	10.844	10.932	10.932	10.932	11.199	11.287	11.646	11.646	11.646	11.646	11.646	11.558	11.558	11.641	11.641	11.641	11.641	11.729	11.729	11.729	11.729	11.729
YOL124C	3.672	3.672	3.672	3.672	3.672	3.845	3.845	3.845	3.845	4.03	4.03	4.03	4.03	4.03	4.739	5.084	6.263	6.263	6.354	6.791	6.791	6.791	6.791	7.058	8.13	8.13	8.214	8.489	8.489	8.489	8.489	8.489	8.577	8.841	8.841	8.841	8.841	8.841	8.841	8.841	8.841	8.841	8.924	8.841	8.841	8.841	8.664	8.664	8.581
YDR189W	10.508	11.3	11.113	11.113	11.377	11.28	11.475	11.386	11.386	11.386	11.386	11.386	11.116	11.019	11.019	10.935	11.019	11.566	11.931	14.307	14.307	14.391	14.391	14.391	14.391	14.391	14.675	14.508	14.425	14.508	14.508	14.508	14.508	14.508	14.508	14.508	14.42	14.42	14.336	14.336	14.336	14.336	14.336	14.336	14.336	14.426	14.426	14.514	14.514
YIL118W	1.179	1.179	1.179	1.269	1.269	1.269	1.269	1.269	1.262	1.083	0.995	0.995	0.995	0.995	0.995	0.995	0.995	0.995	0.995	0.995	0.995	0.905	0.905	0.905	0.905	0.817	0.727	0.727	0.727	0.727	0.727	0.727	0.727	0.727	0.727	0.727	0.727	0.727	0.727	0.727	0.727	0.637	0.637	0.637	0.637	0.637	0.637	0.637	0.637
YPR202W	5.297	5.2	5.297	5.297	5.297	5.394	5.482	5.737	5.914	5.914	6.004	6.004	6.004	6.004	6.094	6.094	6.094	6.094	6.094	6.094	6.094	6.094	6.094	5.997	5.997	5.997	5.997	5.825	5.825	5.825	5.737	5.737	5.737	5.737	5.737	5.737	5.737	5.737	5.737	5.737	5.737	5.737	5.737	5.737	5.653	5.653	5.653	5.565	5.468
YDL164C	4.644	4.644	4.644	4.644	4.644	4.644	4.644	4.644	4.644	4.644	4.644	4.644	4.554	4.554	4.554	4.554	4.554	4.554	4.554	4.554	4.554	4.554	4.207	4.022	4.022	4.022	4.022	3.938	3.938	3.938	3.938	3.938	3.938	3.938	3.938	3.938	3.855	3.765	3.765	3.681	3.494	3.494	3.494	3.672	3.672	3.672	3.575	3.575	3.575
YGR166W	3.154	3.33	3.682	3.95	3.95	3.95	4.129	4.115	4.567	4.479	4.479	4.479	4.479	4.479	4.479	4.479	4.302	3.934	3.666	3.665	3.939	5.62	6.884	6.884	6.884	6.974	6.877	7.152	7.152	7.152	7.152	7.606	7.606	7.606	7.606	7.606	7.604	7.701	7.701	7.701	7.701	7.528	7.618	7.609	7.968	7.968	7.871	7.959	7.959
YDR034C	5.557	5.557	5.557	5.201	5.02	5.029	4.754	4.754	4.754	4.573	4.573	4.49	4.49	4.49	4.49	4.49	4.49	4.49	4.49	4.49	4.49	4.233	4.136	4.136	4.224	4.224	4.224	4.224	4.136	4.052	3.797	3.709	3.709	3.612	3.612	3.709	3.882	3.97	3.97	3.97	3.881	3.881	3.881	3.441	3.344	3.252	3.252	3.252	3.252
YHR029C	10.883	11.148	11.148	11.148	11.148	11.148	11.148	11.057	10.974	10.974	11.062	10.799	10.799	10.702	10.702	10.521	10.433	10.521	10.424	10.686	10.686	10.686	10.686	10.686	10.686	10.686	10.596	10.506	10.149	10.061	10.239	10.239	10.239	10.239	10.239	10.142	10.142	10.142	10.142	10.045	10.045	9.781	9.679	9.501	9.501	9.591	9.776	9.686	9.686
YGL107C	10.968	10.871	10.871	10.968	10.968	11.058	11.148	10.968	10.968	10.801	10.801	10.801	10.801	10.717	10.801	11.067	11.067	11.067	11.067	11.067	11.067	11.067	10.984	11.074	11.254	11.254	11.337	11.425	11.509	11.509	11.509	11.509	11.509	11.509	11.419	11.507	11.507	11.507	11.41	11.41	11.41	11.41	11.322	11.322	11.24	11.053	11.137	11.137	11.225
YFR053C	9.974	9.974	9.974	9.974	9.974	9.974	9.974	9.974	9.974	9.974	9.974	9.974	9.974	9.974	9.974	9.974	9.974	9.974	9.974	9.974	9.974	9.802	9.802	9.705	9.705	9.52	9.258	9.335	9.335	9.335	9.418	9.418	9.418	9.418	9.418	9.418	9.418	9.418	9.418	9.418	9.418	9.418	9.24	9.24	9.24	8.805	8.805	8.805	8.431
YGR268C	0.357	0.269	0.269	0.269	0.269	0.269	0.269	0.269	0.269	0.269	0.269	0.269	0.269	0.269	0.269	0.269	0.269	0.269	0.269	0.269	0.269	0.269	0.269	0.269	0.269	0.269	0.269	0.269	0.269	0.269	0.18	0.18	0.18	0.084	0.084	0.084	0.084	0.084	0.084	0.084	0	0	0	0	0	0	0	0	0
YMR213W	3.15	3.337	3.517	3.691	3.691	3.603	4.05	4.05	4.139	4.139	4.139	4.139	4.237	4.237	4.237	4.238	4.595	4.595	4.78	4.952	5.042	5.042	5.042	5.042	5.042	5.042	5.042	5.042	5.042	5.042	5.042	5.317	5.401	5.401	5.401	5.303	5.213	5.213	5.213	5.567	5.844	6.891	6.891	6.891	6.891	6.891	6.981	7.155	7.332
YJR024C	10.111	10.111	10.111	10.201	10.201	10.201	10.111	10.028	10.028	9.759	9.759	9.847	9.847	10.019	10.019	10.019	10.019	10.019	9.931	9.931	9.182	9.002	9.002	8.357	7.251	7.071	7.159	7.159	7.159	7.071	8.046	8.046	7.957	7.957	8.046	8.046	8.143	8.143	8.143	7.947	8.319	8.236	8.236	8.412	8.412	8.412	8.412	8.218	8.303
YBR146W	7.246	7.336	7.336	7.425	7.425	7.425	7.425	7.425	7.251	7.348	7.348	7.348	7.071	7.071	7.16	7.16	7.16	7.16	7.16	7.16	7.16	7.16	7.16	7.16	6.98	6.994	6.994	7.077	7.077	7.077	7.077	7.16	7.16	7.159	7.159	7.159	7.242	7.242	7.242	7.242	7.242	7.242	7.242	7.154	7.154	7.154	7.154	7.066	7.066
YPL041C	8.572	8.572	8.572	8.399	8.399	8.668	8.307	8.307	8.486	8.486	8.486	8.486	8.486	8.486	7.418	7.149	6.594	6.594	6.594	6.594	6.594	6.594	5.703	4.721	4.721	4.897	4.897	4.897	4.897	4.897	4.994	4.994	4.994	5.077	5.077	5.166	5.166	5.166	5.258	5.17	5.17	4.992	4.903	4.903	4.621	4.088	3.914	4.176	4.266
YDR411C	9.936	9.936	9.936	10.108	10.108	10.108	10.108	10.108	10.108	10.02	10.02	10.02	10.02	10.02	9.936	9.936	9.936	9.936	9.936	9.936	9.936	9.853	9.853	9.853	9.941	9.941	10.114	10.114	10.114	10.114	10.114	10.031	10.031	10.031	10.031	10.031	10.031	10.031	10.031	10.031	10.031	10.031	9.943	9.854	9.854	9.854	9.764	9.764	9.591
YOR264W	1.52	1.52	1.423	1.518	1.697	1.785	1.785	1.785	2.045	2.045	2.312	2.312	2.395	2.395	2.395	2.395	2.395	2.223	2.223	2.133	2.133	3.213	3.671	3.671	3.671	3.671	3.671	3.759	3.843	3.933	4.113	4.113	4.569	4.569	4.569	5.101	5.616	5.616	5.616	5.616	5.616	5.616	5.616	5.607	5.781	5.781	5.781	5.954	6.043
YHR200W	2.747	2.835	2.752	2.752	2.752	3.103	4.438	4.438	4.526	4.989	5.072	5.072	5.072	5.072	5.072	5.239	5.42	5.42	7.327	7.239	7.619	7.707	7.707	7.707	7.707	7.707	7.707	7.707	7.887	8.239	8.149	8.149	8.783	8.783	8.783	8.783	8.783	8.783	9.327	9.327	9.327	9.327	9.327	9.327	9.327	9.327	9.327	9.327	9.327
YMR063W	8.098	8.182	8.272	8.272	8.188	8.188	8.188	8.374	8.374	8.541	8.638	8.728	8.811	8.811	8.895	8.895	8.895	8.895	8.895	8.895	8.992	8.902	8.902	9.17	9.258	9.522	9.522	9.522	9.61	9.894	9.894	9.894	9.894	10.079	10.26	10.26	10.357	10.357	10.357	10.357	10.26	10.35	10.35	10.35	10.261	10.261	10.171	10.534	10.534
YNL009W	10.772	10.772	10.772	10.682	10.153	9.89	9.89	9.89	9.806	9.723	9.725	10.088	10.088	10.088	10.005	10.005	10.005	10.005	10.005	10.005	10.005	10.088	10.088	10.088	10.088	9.991	9.991	9.811	9.714	9.714	9.714	9.802	9.802	9.802	9.802	9.802	8.978	9.066	9.066	9.066	9.066	9.066	9.066	9.066	9.066	9.066	8.608	8.524	8.613
YLL032C	8.739	8.827	8.827	8.827	8.827	9.277	9.277	9.277	9.27	9.367	9.457	9.547	9.72	9.72	9.72	9.72	9.72	9.72	9.72	9.72	9.72	9.72	9.818	9.906	9.994	10.084	10.084	10.084	10.258	10.61	10.61	10.61	10.61	10.61	10.788	10.788	10.788	10.788	10.788	10.871	10.695	10.598	10.508	10.591	10.591	10.591	10.591	10.495	10.309
YNR044W	6.2	6.299	6.479	6.567	6.484	6.484	6.043	5.778	5.954	6.139	6.527	6.527	6.616	7.853	7.853	7.853	8.122	8.032	8.129	8.129	8.226	9.359	9.786	9.786	9.971	9.971	10.059	10.059	10.059	10.059	10.059	10.059	10.059	10.053	11.891	11.891	11.891	11.975	11.975	12.16	12.34	12.34	12.34	12.34	12.34	12.34	12.34	12.34	12.34
YBR200W	5.646	5.93	5.846	5.846	5.846	5.846	5.846	5.659	4.941	4.761	4.684	4.588	4.402	4.402	4.314	4.314	4.314	4.314	4.314	4.314	4.314	4.314	4.411	4.411	4.411	4.501	4.501	4.501	4.501	4.501	4.501	4.501	4.501	4.321	4.321	4.312	4.223	4.037	4.037	4.037	4.037	3.946	3.863	3.428	3.428	3.163	3.163	3.594	3.781
YNL153C	3.635	3.635	3.635	3.635	3.635	3.635	3.635	3.635	3.627	3.627	3.715	3.528	3.528	3.799	3.799	4.166	4.166	4.166	4.166	4.166	4.082	4.166	4.263	4.263	4.263	4.263	4.263	4.351	4.439	4.439	4.439	4.439	4.439	4.349	4.252	4.342	4.777	4.777	4.865	5.039	5.039	4.942	4.942	4.942	4.942	4.942	4.947	4.947	4.947
YGL113W	3.363	3.363	3.535	3.99	3.901	3.901	3.901	3.901	3.901	3.901	3.901	3.901	3.998	3.914	3.914	3.914	3.459	3.549	3.36	3.276	3.27	3.27	3.734	4.181	4.538	5.701	6.048	6.138	6.413	6.413	6.413	6.864	6.864	6.953	6.953	6.953	7.041	7.292	7.292	7.292	7.298	7.298	8.491	8.574	8.574	8.748	8.748	8.748	8.748
YDL192W	5.899	5.535	5.535	5.447	5.447	5.447	5.447	5.447	5.447	5.082	5.082	4.902	4.902	4.902	4.902	3.541	2.567	2.131	1.856	1.506	1.506	1.506	1.595	1.764	1.764	1.764	1.764	1.764	1.764	1.587	1.587	1.504	1.504	1.504	1.504	1.416	1.409	1.409	1.409	1.409	1.409	1.409	1.409	1.409	1.237	1.237	1.237	0.972	0.972
YBR223C	5.96	5.96	5.96	5.877	4.442	4.517	4.605	4.605	4.605	4.521	5.792	5.708	5.796	5.885	6.34	6.34	6.431	6.431	6.431	6.263	6.263	6.263	6.442	8.111	9.002	9.002	9.09	9.446	9.446	9.632	9.632	9.632	10.005	10.344	10.344	10.344	10.344	10.344	10.432	10.432	10.516	10.604	10.604	10.694	10.694	10.694	10.694	10.778	10.868
YGR161W-C	1.448	1.448	1.448	1.448	1.006	1.006	1.006	0.909	0.909	0.909	0.909	0.909	0.909	0.909	0.724	0.724	0.724	0.724	0.724	0.724	0.724	0.724	0.724	0.724	0.724	0.724	0.724	0.724	0.724	0.724	0.545	0.457	0.457	0.457	0.457	0.457	0.554	0.464	0.464	0.464	0.464	0.464	0.464	0.464	0.464	0.374	0.284	0.284	0.284
YDR307W	2.234	2.234	2.234	2.324	2.324	2.414	2.946	2.946	3.03	3.03	3.127	3.127	3.127	3.127	3.211	3.211	3.211	3.651	3.651	3.651	3.651	4.096	4.179	4.463	4.644	4.727	4.727	4.727	4.727	4.727	4.727	4.727	4.727	4.727	4.727	4.727	4.727	4.727	4.727	4.741	4.644	4.727	4.811	4.811	4.811	4.811	4.811	4.811	4.811
YHR149C	2.913	2.913	3.195	3.195	3.195	3.195	3.195	3.195	3.195	2.917	2.923	3.178	3.178	3.178	3.178	3.178	3.178	3.178	3.178	3.178	3.178	3.178	3.178	3.081	3.081	3.081	3.081	3.081	3.081	2.826	2.826	2.826	2.826	2.826	2.826	2.826	2.826	2.826	2.826	2.826	2.737	2.737	2.737	2.737	2.649	2.649	2.649	2.552	2.552
YCR033W	8.764	8.764	8.764	8.675	8.675	8.495	8.227	8.227	8.143	8.143	8.143	8.143	8.143	7.965	7.788	7.886	7.886	7.886	7.797	7.701	7.611	7.611	7.611	7.611	7.708	7.708	7.708	7.708	7.708	7.62	7.62	7.531	7.531	7.443	7.355	7.443	7.443	7.443	7.443	7.443	7.443	7.443	7.443	7.443	7.527	7.527	7.527	7.527	7.443
YKR021W	5.984	5.537	4.811	4.638	4.381	4.381	4.381	4.381	4.464	4.381	4.381	4.381	4.381	3.594	3.594	3.497	3.585	3.673	3.673	3.673	3.77	3.77	3.77	3.68	3.412	3.412	3.681	3.868	4.303	6.356	6.356	6.529	6.522	7.138	7.413	7.33	7.33	7.33	7.33	7.33	7.33	7.502	7.235	7.319	7.319	7.665	7.859	7.97	7.97
YOR196C	6.891	6.891	7.25	7.25	7.417	7.588	7.588	7.588	7.588	7.588	7.588	7.588	7.588	7.394	7.394	7.394	7.394	7.394	7.394	7.394	7.394	7.394	7.394	7.306	7.306	7.306	7.223	7.223	7.223	7.401	7.401	7.401	7.401	7.401	7.401	7.401	7.401	7.484	7.484	7.484	7.484	7.484	7.573	7.573	7.573	7.573	7.573	7.573	7.573
YBR108W	8.14	8.14	8.14	8.14	8.14	8.14	8.14	7.973	7.973	7.973	7.889	7.801	7.885	7.885	8.063	8.588	8.588	8.782	8.782	8.872	9.233	9.233	9.233	9.233	9.233	9.594	9.594	9.594	9.594	9.594	9.497	9.497	9.668	9.757	9.757	9.757	9.757	9.757	9.757	9.757	9.845	9.845	9.845	9.845	9.845	10.12	10.111	10.469	10.469
YDR204W	8.156	8.156	8.156	7.718	7.718	7.718	7.538	7.622	7.622	7.622	7.622	7.525	7.353	7.61	7.61	7.61	7.61	7.694	7.605	7.605	7.605	7.003	6.915	6.818	6.818	6.474	6.47	6.54	6.63	6.63	6.63	6.63	6.718	6.524	6.351	6.351	6.351	6.351	5.877	5.697	5.78	5.692	5.692	5.607	7.145	7.404	7.501	7.769	7.769
YKL089W	6.398	6.398	6.398	6.398	6.224	6.319	6.231	6.046	6.046	6.219	6.219	6.219	6.219	6.479	6.382	6.576	6.321	6.578	7.479	7.479	7.479	7.479	7.479	7.389	7.473	7.375	7.202	7.466	7.833	7.917	8.192	8.192	8.282	8.104	8.201	8.207	8.469	8.469	8.469	8.469	8.469	8.469	8.469	8.024	7.755	7.667	7.667	7.667	7.667
YMR047C	7.742	7.825	8.378	8.378	8.563	8.563	8.563	8.563	8.563	8.563	8.563	8.563	8.647	8.828	9.008	9.184	9.184	9.184	9.184	9.184	9.184	9.739	10.177	10.26	10.26	10.26	10.26	10.26	10.172	10.172	10.172	10.172	10.172	10.172	10.172	10.088	10.088	10.172	10.172	10.172	10.172	10.084	10.167	10.167	10.167	10.167	10.264	10.264	10.264
YGR272C	1.673	1.937	2.472	3.346	4.502	6.112	6.112	6.112	6.2	6.2	6.288	6.288	6.288	6.198	6.295	6.577	6.846	7.212	7.212	7.309	7.659	8.22	8.309	8.406	8.406	8.494	8.494	8.494	8.584	9.387	9.387	9.661	9.661	9.749	9.749	9.839	9.839	9.922	10.02	10.281	10.378	10.468	10.743	10.834	11.098	11.098	11.098	11.098	11.098
YLR375W	9.785	9.785	10.323	10.323	10.323	10.323	10.323	10.323	10.323	10.323	10.323	10.323	10.323	10.323	10.323	10.323	10.323	10.323	10.323	10.323	10.323	10.24	10.24	10.24	10.328	10.238	10.238	10.15	10.15	10.15	10.15	10.15	10.062	10.062	9.175	9.175	9.175	9.175	9.175	9.175	9.175	9.078	9.078	8.902	8.902	8.631	8.541	8.541	8.541
YKL088W	4.442	4.359	4.359	4.449	4.997	4.997	5.08	5.08	5.08	5.08	4.997	4.913	4.913	4.913	5.173	6.179	6.897	7.082	7.082	7.165	7.165	7.167	7.255	7.353	7.353	7.353	7.353	7.353	7.702	7.612	7.881	7.881	7.881	7.881	7.97	7.97	7.97	7.965	8.053	8.864	8.864	8.864	9.042	9.042	9.042	9.042	9.042	9.042	9.042
YDR006C	4.456	4.456	4.456	4.359	4.102	4.012	4.012	3.922	3.922	3.922	3.922	3.922	3.368	3.111	3.021	3.021	3.021	3.021	2.938	2.938	2.938	2.654	2.293	2.205	2.205	2.205	2.108	2.108	2.025	2.025	2.025	2.025	2.025	2.025	1.927	1.927	1.652	1.564	1.659	1.659	1.659	1.659	1.659	1.659	1.659	1.659	1.756	1.756	1.756
YPL059W	4.402	4.402	4.402	4.402	4.668	5.841	6.028	6.213	6.477	6.477	6.655	7.026	6.938	6.938	6.938	7.035	7.035	7.035	7.035	7.035	6.946	6.946	6.938	6.854	6.854	6.757	6.757	6.506	6.247	6.066	6.066	5.978	5.978	6.145	6.242	6.242	6.325	6.878	6.962	7.045	7.045	7.045	7.045	7.142	7.142	7.142	6.968	6.702	6.799
YDL157C	4.238	4.238	4.238	4.238	4.238	4.155	4.155	4.155	4.155	4.243	4.331	4.331	4.42	4.42	4.42	4.42	4.42	4.42	4.42	4.42	4.42	4.243	4.243	4.243	4.243	4.243	4.243	4.243	4.243	4.243	4.243	4.243	4.243	4.243	4.243	4.243	4.243	4.071	4.071	4.071	4.071	4.071	4.071	4.071	4.071	4.071	4.071	4.071	3.983
YLR452C	9.213	9.213	8.858	8.687	8.867	8.592	8.592	8.592	8.592	8.143	7.877	7.965	8.062	8.062	8.062	8.062	7.979	7.979	8.067	8.157	8.157	8.157	8.157	8.067	7.893	7.893	7.893	7.805	7.805	7.805	7.805	7.708	7.708	7.708	7.369	7.202	7.024	7.281	7.281	7.281	7.281	7.281	7.378	7.378	7.378	7.378	7.378	7.118	7.118
YMR235C	8.471	8.277	8.277	8.111	8.663	8.579	8.579	8.85	8.85	8.947	8.947	8.947	8.947	9.044	9.044	9.044	9.044	9.044	9.141	9.141	9.141	9.141	9.141	9.051	9.051	8.967	9.051	9.236	9.326	9.326	9.326	9.326	9.326	9.326	9.326	9.326	9.326	9.326	9.326	9.326	9.326	9.326	9.141	9.044	9.225	9.225	9.308	9.308	9.308
YFL017W-A	0.271	0.271	0.271	0.271	0.271	0.187	0.187	0.187	0.187	0.187	0.187	0.187	0.187	0.187	0.187	0.187	0.187	0.187	0.187	0.187	0.187	0.187	0.187	0.187	0.097	0.097	0.097	0.097	0.097	0.097	0.097	0.097	0.097	0.097	0.097	0.097	0.097	0.097	0.097	0.097	0.097	0.097	0.097	0.097	0.097	0	0	0	0
YGR016W	2.714	2.714	2.714	2.806	2.806	2.894	2.982	3.508	3.773	3.857	4.112	4.112	4.2	4.556	5.367	5.649	5.649	5.649	5.566	5.663	5.663	5.663	5.663	5.663	5.938	5.938	5.938	5.938	5.938	6.029	6.029	6.029	6.029	6.029	6.215	6.125	6.125	6.125	6.125	6.227	6.504	6.676	6.676	6.676	6.676	7.034	7.124	7.296	7.296
YMR257C	4.686	4.871	5.234	5.234	5.234	5.138	5.138	5.931	6.223	6.133	6.216	6.216	6.216	6.216	6.313	6.313	6.487	6.487	6.57	6.57	6.57	6.837	6.926	6.926	6.926	6.926	6.926	7.015	7.015	7.015	7.015	7.015	7.015	7.103	7.103	7.015	7.015	7.015	7.015	7.015	7.015	7.015	7.015	7.015	7.015	7.015	7.103	7.103	7.103
YDR050C	8.58	8.58	8.594	8.594	8.767	8.422	8.422	8.422	8.422	8.422	8.338	8.07	8.065	8.149	8.149	8.149	6.246	5.962	5.962	3.345	3.073	3.248	3.248	3.345	3.523	3.78	3.78	3.78	3.78	3.78	3.78	3.96	3.854	4.118	4.021	4.021	4.021	4.021	4.109	4.109	4.101	4.101	4.101	4.101	4.295	4.295	4.295	4.295	4.295
YPR147C	7.7	7.522	7.962	7.962	7.962	7.874	7.874	7.418	7.327	7.244	7.341	7.251	7.251	7.251	7.251	7.251	6.806	6.903	7.346	7.346	7.436	7.713	7.713	7.624	7.624	7.624	7.624	7.624	7.624	7.624	7.624	7.448	7.351	7.258	7.071	7.249	7.249	7.161	7.161	6.371	6.468	6.551	6.547	6.547	6.644	6.644	6.644	6.369	6.023
YIL104C	4.059	3.882	3.607	3.512	3.512	3.512	3.783	3.783	4.422	4.422	4.512	4.769	4.769	4.956	5.689	5.689	5.689	6.16	7.786	7.786	8.693	8.693	8.693	8.693	8.693	8.693	8.693	8.605	8.778	8.778	8.867	8.95	9.393	9.393	9.559	11.338	11.338	11.338	11.338	11.338	11.255	11.255	11.255	11.343	11.686	11.686	11.686	11.77	11.77
YLL061W	9.004	8.921	8.921	8.921	8.824	8.824	8.736	8.736	8.647	8.117	8.09	8.261	9.681	9.681	9.681	9.681	9.681	9.681	9.681	9.681	9.681	9.778	9.778	9.778	9.778	9.778	9.778	9.602	9.605	9.605	9.605	9.605	9.605	9.605	9.605	9.605	8.447	8.271	8.099	8.097	8.291	8.463	8.463	8.463	8.636	8.747	9.021	9.657	9.657
YFL008W	6.356	6.356	6.439	6.523	6.613	6.613	6.89	6.89	6.89	6.973	6.972	6.875	6.875	6.875	6.875	6.875	6.875	6.875	6.791	6.791	6.791	6.784	6.784	6.784	6.414	6.684	6.768	6.768	6.856	7.028	7.028	7.028	7.028	7.028	6.938	7.035	7.123	7.123	7.123	7.033	6.949	7.046	7.046	7.046	7.136	7.136	7.136	7.136	7.226
YML125C	9.873	9.873	9.873	9.873	9.784	9.696	9.524	9.786	9.786	9.786	9.786	10.244	10.618	10.618	10.618	10.618	10.618	10.618	10.618	10.618	10.702	10.702	10.702	10.702	10.702	10.785	10.875	10.875	10.708	10.708	10.798	10.798	11.067	11.067	11.067	11.067	11.067	11.067	11.067	11.067	11.067	10.979	10.979	10.979	10.979	10.979	10.979	10.979	10.979
YER023W	1.34	1.437	1.437	1.536	1.619	2.269	2.366	2.366	2.366	2.546	2.726	2.726	2.726	2.726	2.726	2.726	2.986	2.986	4.534	5.218	7.501	7.501	8.045	8.045	8.045	8.225	8.309	8.309	8.309	8.309	8.309	8.309	8.309	8.309	8.211	8.211	8.211	8.211	8.211	8.309	8.309	8.309	8.309	8.309	8.579	8.669	8.766	8.766	8.766
YBR158W	1.173	1.173	1.173	1.173	0.902	0.729	0.729	0.55	0.55	0.454	0.454	0.454	0.542	0.542	0.632	0.632	0.632	0.632	0.632	0.632	0.632	0.632	0.632	0.632	0.543	0.543	0.543	0.633	0.633	0.633	0.633	0.633	0.633	0.633	0.633	0.633	0.633	0.633	0.633	0.633	0.633	0.633	0.543	0.543	0.543	0.543	0.543	0.543	0.632
YPL270W	0.088	0.088	0.088	0.088	0.088	0.088	0.088	0.088	0.088	0.088	0.088	0.088	0.088	0.088	0.088	0.088	0.172	0.172	0.172	0.172	0.172	0.172	0.172	0.172	0.172	0.172	0.345	0.345	0.519	0.519	0.616	0.616	0.713	0.713	0.713	0.713	0.713	0.81	0.81	0.81	0.81	0.81	0.898	0.898	0.898	1.266	1.446	1.446	1.446
YDR111C	12.141	12.141	12.141	12.141	12.141	12.141	12.132	12.132	12.044	11.863	11.863	11.773	11.773	11.773	10.695	10.061	9.883	9.883	9.709	9.084	8.917	8.917	8.829	8.739	8.456	8.456	8.456	8.54	8.54	8.54	8.54	8.54	8.443	8.359	8.359	8.188	8.098	8.008	7.829	7.732	7.732	7.554	7.554	6.922	5.84	5.673	5.673	5.673	5.673
YAL020C	5.735	5.915	6.005	6.102	6.364	6.364	6.536	7.441	7.441	7.441	7.441	7.441	7.173	7.083	7.083	7.171	7.26	7.26	7.26	7.975	8.428	8.607	8.69	8.778	8.778	8.778	8.778	8.778	8.855	8.855	9.027	9.027	9.027	9.027	9.212	9.212	9.212	9.212	9.212	9.212	9.212	9.212	9.128	9.128	9.128	9.218	9.218	9.218	9.218
YDR098C	3.986	3.986	3.986	3.986	3.808	3.808	3.808	3.808	3.808	3.892	3.892	3.983	3.983	4.511	5.148	5.148	5.148	5.148	5.148	5.148	5.148	5.148	5.237	5.237	5.148	5.148	5.238	5.786	5.786	5.786	5.606	5.884	6.423	6.423	6.609	6.609	6.609	6.609	6.609	6.609	6.609	6.609	6.609	6.513	6.513	6.513	6.513	6.513	6.513
YIL016W	3.226	3.226	3.309	3.309	3.309	3.309	3.296	3.296	3.296	3.296	3.296	3.483	3.483	3.483	3.483	3.393	3.393	3.393	3.304	3.304	3.65	3.733	4.257	4.257	4.257	4.257	4.257	4.257	4.257	4.257	4.257	4.257	4.257	4.257	4.257	4.257	4.257	4.257	4.257	4.257	4.257	4.257	4.257	4.257	4.257	4.167	4.167	4.167	4.079
YJL208C	9.414	9.414	9.414	9.414	9.504	9.684	9.684	9.684	9.683	9.683	9.953	9.953	9.87	9.87	9.87	10.041	10.041	10.041	10.041	10.041	10.041	10.041	10.041	10.041	10.041	10.041	10.041	10.041	10.125	10.125	10.041	10.041	10.041	9.944	9.676	9.676	9.676	9.676	9.676	9.676	9.676	9.676	9.676	9.676	9.676	9.676	9.676	9.676	9.676
YEL046C	0.269	0.269	0.269	0.269	0.269	0.269	0.269	0.269	0.269	0.269	0.269	0.084	0.084	0.084	0.084	0.084	0.084	0.084	0.084	0.084	0.084	0.084	0.084	0.084	0.084	0.084	0.084	0.084	0.084	0.084	0.084	0.084	0.084	0.084	0.084	0.173	0.173	0.173	0.173	0.173	0.173	0.173	0.173	0.173	0.173	0.173	0.173	0.173	0.173
YER140W	3.936	3.936	4.024	4.301	5.032	5.032	5.128	5.591	7.644	7.728	8.005	8.005	8.005	8.005	8.005	8.005	8.178	8.178	8.268	8.268	8.268	8.268	8.352	8.352	8.519	8.519	8.519	8.519	8.519	8.519	8.519	8.519	8.519	8.519	8.607	8.607	8.781	8.953	8.953	8.953	9.223	9.311	9.311	9.311	9.311	9.399	9.745	9.661	9.661
YGL146C	2.53	2.53	2.53	2.53	2.53	2.53	2.345	2.345	2.164	2.164	2.164	1.991	1.894	1.962	1.777	1.777	1.6	1.6	1.503	1.503	1.503	1.316	1.316	1.502	1.502	1.502	1.502	1.502	1.502	1.405	1.405	1.405	1.405	1.321	1.321	1.321	1.321	1.411	1.411	1.411	1.411	1.411	1.411	1.411	1.411	1.411	1.411	1.411	1.411
YLR386W	8.386	8.386	8.47	8.47	8.386	7.481	7.037	7.037	7.037	7.037	6.859	6.512	6.16	6.16	6.16	5.993	5.82	5.82	5.736	5.177	4.284	4.441	4.261	4.261	4.082	4.082	3.667	4.038	4.135	4.135	4.232	4.232	4.496	4.496	4.496	4.496	4.406	4.58	4.401	4.851	4.851	4.851	4.851	4.851	4.939	4.939	4.939	4.939	5.119
YMR100W	3.339	3.339	3.339	3.353	3.442	4.251	4.168	4.168	4.251	4.147	4.147	4.147	4.058	4.058	4.058	4.058	3.78	3.683	3.415	3.417	3.693	3.977	4.509	4.509	4.676	4.676	4.676	4.676	4.588	4.588	4.773	5.048	5.797	6.703	8.739	8.739	8.739	8.739	8.739	8.739	8.836	8.926	8.926	8.926	9.102	9.102	9.191	9.191	9.191
YML046W	2.148	2.232	2.765	4.404	4.487	4.674	4.934	4.934	4.934	5.022	5.022	4.925	5.187	5.539	5.801	5.801	5.884	5.983	5.983	5.983	5.983	5.983	5.983	5.983	5.983	6.159	6.159	6.336	6.71	6.71	6.882	7.067	7.157	7.335	7.335	7.335	7.335	7.335	7.155	7.155	7.155	7.155	7.155	7.155	7.155	7.155	7.155	7.155	7.155
YGR124W	6.825	6.825	6.825	6.825	6.825	6.645	6.645	6.465	6.465	5.587	4.527	4.27	3.898	3.713	3.713	3.713	3.439	3.721	3.721	3.721	3.721	3.721	3.721	3.721	3.721	3.631	3.266	2.443	2.455	2.804	2.804	2.804	2.804	3.071	3.533	3.727	3.9	3.9	3.99	3.99	3.99	3.99	3.887	3.975	4.508	4.508	4.598	5.482	5.386
YOR048C	7.804	7.804	7.52	7.513	7.513	7.601	8.055	8.055	8.055	8.055	8.055	7.958	8.416	8.416	8.499	8.499	8.499	8.499	8.411	8.411	8.233	8.061	8.061	8.061	8.061	8.061	8.061	8.061	8.061	7.187	7.099	6.927	7.017	7.017	7.105	7.105	7.105	7.105	7.105	7.105	7.105	7.105	6.84	6.66	6.66	6.66	6.66	6.66	6.66
YOL064C	7.571	7.483	7.483	7.386	7.47	7.223	7.223	7.223	7.223	7.139	5.677	5.226	5.014	5.098	5.534	5.19	5.19	5.841	5.841	5.841	5.841	6.285	6.292	6.292	6.381	6.381	6.747	6.747	6.752	6.752	6.752	6.924	7.628	7.628	7.628	7.628	7.628	7.628	7.628	6.984	6.984	6.897	7.68	8.304	8.304	8.401	8.401	8.578	10.096
YML016C	9.368	9.808	11.367	11.367	11.367	11.277	11.706	12.351	12.351	12.351	12.351	12.351	12.351	12.261	12.344	12.432	12.432	12.521	12.342	12.432	12.432	12.432	12.432	12.432	12.432	12.432	12.516	12.516	12.516	12.516	12.516	12.428	12.428	12.428	12.516	12.516	12.516	12.516	12.329	12.245	12.342	12.342	12.342	12.342	12.342	12.342	12.519	12.519	12.519
YKL019W	2.392	2.392	2.48	2.48	2.48	2.48	2.48	2.48	2.48	2.48	2.48	2.48	2.392	2.392	2.392	2.392	2.392	2.392	2.392	2.392	2.392	2.392	2.392	2.392	2.392	2.392	2.392	2.301	2.204	2.204	2.204	2.204	2.204	2.204	2.204	2.116	2.116	2.116	2.116	2.116	2.116	2.116	2.116	2.026	2.026	2.026	2.026	2.026	2.026
YDL168W	4.324	5.841	5.931	5.931	5.931	5.931	6.109	6.287	6.655	7.005	7.005	7.005	7.005	7.265	7.632	7.632	7.632	7.632	7.632	7.632	7.632	7.632	7.632	7.632	7.632	7.729	7.729	7.826	7.826	7.826	7.826	7.826	7.826	7.826	7.826	7.826	7.826	7.826	7.826	7.826	7.826	7.826	7.826	7.826	7.647	7.729	7.817	8.436	8.608
YHR005C-A	4.013	4.013	4.013	4.198	4.198	4.198	4.372	5.932	5.932	5.932	6.016	6.104	6.381	6.469	6.726	6.995	8.094	8.094	8.094	8.094	8.094	8.261	8.261	8.261	8.261	8.35	8.438	8.438	8.438	8.438	8.438	8.798	9.246	9.246	9.246	9.246	9.246	9.246	9.246	9.246	9.246	9.335	9.335	9.335	9.335	9.335	9.335	9.335	9.432
YLR314C	1.894	1.991	2.079	1.996	1.996	2.17	2.17	2.17	2.53	2.53	2.53	2.796	2.796	2.796	3.063	3.153	3.153	3.318	3.318	3.318	3.318	3.318	3.318	3.503	3.6	3.6	3.6	3.512	3.048	3.048	3.145	3.145	3.235	3.323	3.323	3.323	3.226	3.226	3.226	3.226	3.573	3.661	5.177	6.329	6.603	6.776	7.212	7.212	7.212
YDL225W	3.94	3.94	3.94	3.94	4.224	4.224	4.321	4.321	4.321	4.321	4.321	4.321	4.321	4.321	4.321	4.321	4.321	4.321	4.321	4.404	4.404	4.495	4.495	4.495	4.495	4.495	4.495	4.495	4.406	4.318	4.318	4.318	4.318	4.318	4.318	4.318	4.415	4.415	4.415	4.415	4.415	4.415	4.415	4.415	4.415	4.415	4.415	4.415	4.415
YGR101W	6.795	7.24	6.179	6.443	6.925	6.837	7.879	7.879	8.669	8.669	8.758	9.103	9.015	9.015	8.75	8.75	8.75	8.928	9.017	9.542	9.542	9.542	9.542	9.542	9.542	9.542	9.54	9.54	9.54	9.624	9.624	9.624	9.624	9.527	9.527	9.078	8.988	8.623	8.808	8.988	9.155	9.417	9.417	9.417	9.417	9.417	9.684	9.767	9.851
YGR214W	0.084	0.084	0.084	0.084	0.084	0.084	0.084	0.084	0.084	0.084	0.084	0.084	0.084	0.084	0.084	0.084	0.084	0.084	0.084	0.084	0.084	0.084	0.084	0.084	0.084	0.084	0.084	0.084	0.084	0.084	0.084	0.084	0.084	0.084	0.084	0.084	0.084	0.084	0.084	0.084	0.084	0.084	0.084	0.084	0.084	0.084	0.084	0.084	0
YLR455W	5.097	5.097	5.097	5.097	5.201	5.201	5.201	5.476	5.476	5.476	5.476	5.476	5.476	5.653	5.741	5.741	5.908	5.732	5.732	5.732	5.732	5.732	5.732	5.732	5.732	5.635	5.635	5.718	5.718	5.718	5.718	5.718	5.718	5.718	5.718	5.815	5.815	5.815	5.815	5.815	5.815	5.815	5.727	5.727	5.63	5.63	5.63	5.542	5.454
YLR113W	0.455	0.455	0.455	0.455	0.455	0.455	0.455	0.455	0.455	0.455	0.455	0.455	0.545	0.545	0.545	0.545	0.545	0.545	0.545	0.545	0.545	0.545	0.545	0.545	0.545	0.545	0.545	0.545	0.635	0.545	0.545	0.642	0.642	0.642	0.642	0.642	0.642	0.731	0.731	0.731	0.731	0.731	0.731	0.731	0.731	0.731	0.731	0.642	0.642
YAR019C	6.83	6.746	6.746	6.746	6.476	6.476	6.471	6.374	6.374	6.374	6.374	6.284	5.745	5.486	5.211	5.308	5.03	4.854	5.039	4.673	4.673	4.493	3.8	3.426	2.703	2.966	2.966	2.966	3.055	2.985	3.075	3.075	3.163	4.329	5.239	5.239	5.239	5.405	5.584	5.584	5.584	5.584	5.584	5.584	5.672	6.032	6.116	6.116	6.29
YCL039W	12.168	12.783	12.783	12.783	12.783	12.783	13.322	13.322	13.412	13.412	13.585	13.585	13.585	13.585	13.585	13.585	13.669	13.669	13.669	13.854	13.942	13.942	13.942	13.942	13.942	13.942	13.942	13.858	13.858	13.858	13.858	13.858	13.858	13.858	13.858	13.77	13.777	13.777	13.777	13.948	13.948	13.948	13.948	13.948	13.948	13.948	13.948	14.039	14.039
YKR071C	6.575	6.575	6.575	6.575	6.575	6.575	6.575	6.487	6.487	6.404	6.404	6.404	6.404	6.226	6.142	5.792	5.607	5.519	5.519	5.428	5.428	5.517	5.517	5.605	5.605	5.605	5.605	5.521	5.433	5.433	4.986	4.986	4.903	4.903	4.814	4.814	4.718	4.718	4.718	4.718	4.718	4.46	4.102	3.93	3.93	3.846	3.846	3.758	3.767
YPL094C	10.28	10.191	10.191	10.191	10.191	10.191	10.191	10.191	10.191	10.191	10.191	10.108	9.93	9.93	10.027	10.027	10.027	10.027	10.11	10.11	10.11	10.11	10.027	10.027	9.86	9.86	9.86	9.593	9.677	9.677	9.49	9.323	9.323	8.878	8.242	8.242	8.242	8.242	8.162	8.162	8.162	8.162	8.068	7.979	7.979	7.979	7.889	7.889	7.8
YGL066W	8.629	8.546	8.546	8.546	8.546	8.546	8.546	8.546	8.629	8.898	8.898	9.153	9.153	9.153	9.153	9.153	9.153	9.056	9.056	9.056	9.056	9.14	9.409	10.025	10.025	10.025	10.025	10.122	10.295	10.198	10.198	10.287	10.198	10.198	10.198	10.295	10.295	10.295	10.476	10.476	10.476	10.476	10.476	10.476	10.476	10.476	10.476	10.387	10.471
YNL073W	9.84	9.84	9.84	9.932	9.835	9.835	9.835	9.919	9.919	9.919	9.919	9.831	10.101	10.273	10.273	10.542	10.542	10.542	10.542	10.542	10.542	10.542	10.542	10.542	10.625	10.722	10.722	10.722	10.722	10.722	10.806	10.894	10.894	10.894	10.894	11.158	11.158	11.158	11.158	11.158	11.158	11.158	11.158	11.158	11.162	11.162	11.162	11.162	11.162
YPR023C	9.616	9.616	9.616	9.616	9.528	9.528	9.704	9.704	9.704	9.788	9.788	9.878	9.961	10.05	10.133	10.223	10.223	10.223	10.223	10.133	10.307	10.307	10.307	10.39	10.39	10.39	10.39	10.39	10.39	10.39	10.39	10.39	10.293	10.21	10.21	10.21	10.21	10.21	10.21	10.21	10.21	10.21	9.767	9.678	9.678	8.876	8.876	8.695	8.695
YPR051W	9.692	10.064	10.064	10.064	10.777	10.777	10.867	10.95	10.95	10.867	10.867	10.777	10.865	10.865	10.865	10.865	10.865	10.865	10.955	10.955	11.039	11.039	11.129	11.129	11.217	11.045	11.045	11.045	11.045	11.045	11.045	11.045	11.045	11.045	11.045	11.045	11.045	10.957	11.04	11.04	11.04	11.129	11.129	11.032	10.935	10.935	10.935	10.935	10.847
YDL087C	2.091	2.091	2.091	2.091	2.002	2.002	2.353	2.615	2.615	2.892	2.892	2.892	2.892	2.892	2.989	2.989	2.989	2.989	2.989	2.989	2.989	2.989	2.989	2.989	2.989	2.989	2.989	2.989	2.989	2.989	2.989	2.989	3.072	3.072	3.072	3.072	3.072	3.072	3.072	3.072	3.072	3.081	3.081	2.993	2.993	2.993	2.993	2.993	2.993
YPR043W	1.077	1.077	1.077	1.166	1.166	1.166	1.166	1.166	1.166	1.166	1.166	1.166	1.166	1.166	1.166	0.989	0.989	0.989	0.989	0.989	0.989	0.989	0.989	1.086	1.17	1.17	1.17	1.17	1.17	1.17	1.17	1.17	1.17	1.17	1.17	1.17	1.17	1.17	1.17	1.17	1.17	1.17	1.26	1.26	1.26	1.26	1.26	1.26	1.26
YPR069C	4.533	4.533	4.533	4.533	4.533	4.533	4.533	4.533	4.533	4.533	4.533	4.533	4.533	4.533	4.533	4.533	4.533	4.533	4.533	4.533	4.531	4.621	4.709	4.806	4.806	4.806	4.806	4.806	4.806	4.806	4.806	4.806	4.806	4.806	4.633	4.716	4.8	4.8	4.8	4.716	4.716	4.716	4.716	4.716	4.716	4.619	4.619	4.619	4.619
YNR059W	2.025	2.025	2.025	2.025	2.025	1.937	2.02	2.02	2.02	2.02	2.02	1.77	1.77	1.77	1.673	1.486	1.4	1.316	1.316	1.405	1.321	2.567	2.567	3.109	3.109	3.109	3.109	3.294	3.646	3.734	3.822	3.822	4.001	3.917	3.917	3.75	3.825	4.096	4.371	4.724	4.724	4.724	4.821	4.821	4.995	5.085	5.168	5.168	5.168
YMR307W	1.171	1.081	1.081	1.081	1.081	1.178	1.09	1.09	1.09	1.09	1.09	1.09	0.904	0.993	0.993	0.993	0.993	0.993	0.993	0.993	0.993	0.904	0.904	0.904	0.904	0.904	0.904	0.904	0.904	0.909	0.909	0.909	0.909	0.909	0.909	0.909	0.909	0.909	0.909	0.909	0.909	0.909	0.909	0.909	0.909	0.819	0.819	0.819	0.819
YDR163W	2.402	2.142	1.955	1.872	1.872	1.685	1.595	1.955	2.127	2.671	3.377	3.377	3.377	3.46	4.016	4.285	5.094	5.184	5.357	5.357	5.357	5.357	5.723	5.723	5.723	5.811	6.245	6.329	6.579	6.579	6.856	6.856	7.043	7.307	7.391	7.557	7.557	7.557	7.641	7.641	7.909	7.909	8.446	8.446	8.446	8.446	8.446	8.362	8.362
YOR329C	9.248	9.248	9.51	9.51	9.51	9.51	9.325	8.786	8.441	8.441	5.816	4.676	4.579	4.579	4.399	4.571	4.571	4.58	4.58	4.58	4.58	4.318	4.23	4.588	5.143	5.24	5.24	5.24	5.24	5.24	5.24	5.136	4.868	4.598	4.681	4.681	4.681	4.146	4.327	4.32	4.32	4.32	4.417	4.952	4.952	4.952	5.124	5.124	5.124
YLL043W	16.34	16.34	16.438	16.438	16.535	16.699	16.699	16.699	16.699	16.616	16.436	16.436	16.436	16.436	16.436	16.436	16.436	16.436	16.621	16.621	17.237	17.237	17.237	17.237	17.237	17.237	17.237	17.237	17.237	17.237	17.237	17.237	17.237	17.237	17.237	16.793	16.797	16.707	16.707	16.707	16.624	16.624	16.624	16.624	16.624	16.536	16.536	16.448	16.448
YPL177C	1.962	1.962	1.962	2.136	2.316	2.316	2.316	2.316	2.316	2.316	2.316	2.501	2.222	2.134	2.134	2.134	2.134	2.134	1.962	1.872	1.872	1.872	1.872	1.775	1.775	1.775	1.775	1.775	1.775	1.775	1.775	1.775	1.775	1.775	1.775	1.775	1.775	1.775	1.775	1.687	1.687	1.687	1.687	1.687	1.687	1.687	1.687	1.687	1.687
YJL026W	6.396	6.396	6.48	6.48	6.48	6.665	6.665	6.665	6.665	6.665	6.665	6.748	6.748	6.748	6.748	6.748	6.837	6.837	6.837	6.656	6.656	6.568	6.568	6.746	6.931	7.285	7.285	7.285	7.1	7.273	7.273	7.273	7.445	7.445	7.639	8.444	8.444	8.959	9.047	9.047	9.305	9.305	9.305	9.402	9.402	9.402	9.485	9.395	9.572
YOR018W	3.809	3.809	3.72	3.549	3.549	3.452	3.736	3.908	3.908	3.908	4	4.262	4.806	4.723	4.806	4.806	4.806	4.894	4.894	4.894	4.894	4.894	4.894	4.894	4.888	4.888	4.888	4.888	4.888	4.8	4.8	4.8	4.355	3.922	3.843	3.76	3.76	3.67	3.67	3.67	3.753	3.656	3.656	3.85	3.85	3.94	4.213	4.213	4.123
YDR254W	7.619	7.619	7.619	7.619	7.535	7.623	7.72	7.72	7.72	7.72	7.72	7.72	7.72	7.72	7.72	7.72	7.72	7.72	7.72	7.632	7.632	6.551	6.551	6.207	6.207	6.207	6.207	6.207	6.383	6.383	6.383	6.383	6.383	6.383	6.383	6.383	6.383	6.383	6.383	6.555	6.555	6.555	6.555	6.555	6.555	6.377	6.295	6.212	6.212
YBL079W	6.814	6.814	6.814	6.814	6.814	6.814	6.378	6.288	6.022	5.932	5.932	5.932	5.835	5.835	5.835	5.835	5.835	5.835	5.835	5.835	5.835	5.835	5.835	5.835	5.835	5.388	5.388	5.388	5.388	5.131	5.131	5.131	5.131	5.131	5.043	5.043	5.043	4.869	4.869	4.869	4.689	4.689	4.689	4.689	3.367	2.645	2.557	2.377	2.377
YDR185C	6.526	6.707	6.797	7.072	7.072	7.162	7.252	8.431	8.431	8.701	8.701	8.701	8.701	8.701	8.701	8.618	8.618	8.618	8.982	9.07	9.07	9.167	9.167	9.167	9.167	9.167	9.354	9.638	9.645	9.645	9.733	9.738	9.738	9.821	9.821	9.918	10.192	10.28	10.28	10.28	10.28	10.28	10.183	10.183	10.183	10.086	10.169	10.169	10.169
YOR267C	1.417	1.417	1.417	1.417	1.417	1.417	1.417	1.411	1.494	1.494	1.494	1.494	1.494	1.661	1.661	1.749	1.749	1.749	1.749	1.749	1.749	1.749	2.106	2.106	2.106	2.106	2.298	2.298	2.298	2.388	2.56	2.56	2.56	2.643	2.727	2.727	3.085	3.085	3.085	3.085	3.085	3.085	3.173	3.173	3.173	3.173	3.36	3.36	3.36
YDR237W	0.433	0.61	0.61	0.61	0.61	0.61	0.61	0.61	0.61	0.61	0.61	0.61	0.61	0.698	0.698	0.885	0.885	0.885	0.885	0.885	0.885	0.885	0.885	0.885	0.974	0.974	1.24	1.762	1.762	1.859	2.123	2.206	2.206	2.206	2.206	2.206	2.206	2.206	2.206	2.206	2.38	3.021	3.199	3.287	3.287	3.287	3.287	3.287	3.384
YGR260W	8.226	8.226	8.226	8.226	8.226	8.226	8.226	8.226	8.226	8.226	8.226	8.226	8.226	7.875	7.689	7.689	7.256	7.256	7.256	6.642	6.164	6.08	6.08	6.08	5.984	5.984	5.984	5.984	5.699	5.699	5.523	5.523	5.523	5.523	5.076	4.643	4.466	4.369	4.369	4.459	4.543	4.021	3.359	3.181	3.001	2.911	2.821	2.737	2.737
YMR074C	14.158	14.075	13.903	13.903	13.903	13.819	13.819	13.909	13.909	13.909	13.909	13.909	13.724	13.724	12.012	11.407	11.124	10.693	10.429	10.429	10.429	10.429	10.429	10.145	9.968	9.792	9.524	9.268	9.268	8.709	8.876	8.96	8.96	8.87	8.773	8.684	8.325	8.145	7.603	7.416	7.333	7.333	7.333	7.333	7.333	7.153	6.422	5.781	5.259
YOR363C	1.788	1.521	1.521	1.521	1.609	1.781	1.781	1.781	1.693	1.962	2.051	2.313	2.313	2.313	2.313	2.313	2.313	2.313	2.313	2.313	2.313	2.313	2.313	2.313	2.401	2.401	2.401	2.401	2.493	2.59	2.59	2.679	2.679	2.679	2.491	2.491	2.491	2.304	2.215	2.215	2.215	2.215	2.215	2.215	2.215	2.215	2.393	2.393	2.49
YMR094W	13.546	13.098	13.008	13.008	13.098	13.098	13.008	13.008	11.996	10.915	10.543	10.969	11.239	11.239	11.239	11.239	10.705	10.256	10.512	10.422	10.519	11.158	11.068	11.24	11.51	11.51	11.613	11.44	11.523	11.263	11.175	11.091	10.995	11.265	11.08	11.34	11.34	11.243	11.069	11.069	10.075	9.985	10.177	10.177	10.351	11.366	11.366	11.366	11.366
YHR102W	1.274	1.363	1.363	1.363	1.363	1.363	1.363	1.363	1.363	1.079	1.079	1.079	1.079	0.991	0.81	0.907	0.907	1.079	1.256	1.256	1.256	1.256	1.256	1.256	1.256	1.256	1.256	1.256	1.443	1.443	1.54	1.637	1.637	1.637	1.637	1.637	1.637	1.637	1.637	1.637	1.637	1.637	1.637	1.637	1.637	1.637	1.637	1.637	1.637
YGL104C	0	0	0	0	0	0	0	0	0	0	0.173	0.271	0.271	0.271	0.359	0.359	0.359	0.359	0.359	0.359	0.359	0.359	0.359	0.456	0.456	0.456	0.456	0.72	0.72	0.72	0.72	0.72	0.72	0.72	0.72	0.72	0.81	0.81	0.81	0.893	0.893	0.893	0.893	0.893	0.983	0.983	0.983	0.983	0.983
YKL095W	10.513	10.513	10.513	10.506	10.506	10.97	10.97	11.137	11.137	11.137	11.137	10.947	11.044	10.677	10.588	10.588	10.761	10.761	10.845	10.928	11.017	11.017	11.017	11.017	10.933	11.023	11.023	11.023	11.023	11.12	11.12	11.12	11.037	11.125	11.213	11.213	11.213	11.123	11.123	11.123	11.123	11.026	11.026	11.026	11.026	11.026	10.929	10.929	11.013
YOL152W	2.963	2.963	2.963	2.963	3.052	3.052	3.052	3.052	3.052	3.14	3.043	2.953	2.953	2.953	3.037	2.946	2.946	2.946	2.946	2.946	2.946	2.946	2.946	2.946	2.946	2.858	2.858	2.955	2.955	3.135	3.135	3.225	3.225	3.225	3.313	3.313	3.313	3.313	3.313	3.313	3.313	3.313	3.313	3.313	3.313	3.313	3.313	3.402	3.402
YBL026W	5.734	5.734	5.637	5.637	5.637	5.637	5.637	5.637	5.637	5.637	5.637	5.637	5.452	5.19	5.19	5.19	5.19	4.915	4.915	5.003	4.915	4.915	4.747	4.664	4.664	4.664	4.576	4.576	4.486	4.396	4.396	4.396	4.396	4.396	4.396	4.396	4.396	4.308	4.308	4.308	4.308	4.308	4.224	4.127	3.933	3.933	3.933	3.933	3.933
YOR270C	14.032	14.032	14.032	13.942	14.114	14.211	14.294	14.211	14.211	14.211	14.211	14.211	14.127	14.127	14.127	14.127	14.127	14.127	14.211	14.211	14.211	14.211	14.211	14.121	14.037	13.949	13.949	13.949	13.949	13.949	13.949	13.949	13.949	13.949	13.949	13.764	13.764	13.764	13.675	13.579	13.579	13.49	13.402	13.319	12.768	12.596	12.424	12.424	12.424
YCL061C	8.767	8.855	7.502	6.97	6.97	7.233	7.598	7.598	7.515	7.515	6.954	6.678	6.678	6.412	6.055	6.062	5.974	5.974	5.974	5.811	5.369	5.28	5.46	5.372	5.469	5.557	6.274	6.274	6.461	6.461	6.461	6.461	6.02	6.02	5.662	5.662	5.49	5.58	5.12	5.036	5.036	5.036	5.125	6.212	7.185	7.185	7.185	7.363	8.094
YER157W	10.12	10.115	10.115	10.198	10.223	10.409	10.866	11.412	11.681	11.77	11.77	11.77	11.77	11.957	11.957	11.957	11.957	12.69	12.945	12.945	13.042	13.042	13.042	13.042	12.958	12.958	12.958	13.042	13.13	13.31	13.31	13.31	13.4	13.4	13.4	13.4	13.4	13.316	13.316	13.316	13.316	13.316	13.405	13.405	13.405	13.405	13.308	13.391	13.294
YDR308C	6.614	6.53	6.53	6.53	6.53	6.53	6.442	6.352	6.643	6.74	7.092	7.176	7.534	7.532	7.532	7.616	7.604	7.604	7.692	7.692	7.968	7.968	7.968	7.871	7.686	7.959	7.964	8.052	8.136	8.039	8.219	8.135	7.781	7.781	7.781	7.603	7.603	7.603	7.526	7.698	7.698	7.795	7.712	7.712	7.712	7.712	7.447	7.357	7.357
YDR042C	5.435	5.435	5.523	5.523	5.345	5.345	5.345	5.428	5.428	5.345	5.345	5.257	5.257	5.167	5.167	5.083	5.083	5	4.903	4.544	4.544	4.46	3.286	3.198	2.934	2.934	2.934	2.934	2.845	2.48	2.39	2.39	2.023	1.935	1.684	1.684	1.684	1.684	1.601	1.601	1.601	1.601	1.601	1.601	1.601	1.601	1.601	1.601	1.512
YDR253C	5.508	5.596	5.596	5.681	5.857	5.857	5.857	5.857	5.857	5.857	5.946	5.946	5.946	5.946	5.946	5.691	5.691	5.602	5.602	5.602	5.691	5.779	5.867	6.039	6.309	6.309	6.309	6.406	6.496	6.496	6.496	6.496	6.408	6.408	6.408	6.408	6.505	6.588	6.588	6.588	6.588	6.588	6.588	6.588	6.588	6.588	6.588	6.588	6.588
YHR150W	3.656	4.013	4.013	4.013	4.008	4.097	4.097	4.097	4.097	4.097	4.556	4.556	4.556	4.556	4.556	4.556	4.556	4.556	4.556	4.556	4.556	4.556	4.556	4.556	4.556	4.556	4.556	4.556	4.556	4.556	4.556	4.556	4.556	4.556	4.741	4.657	4.657	4.657	4.754	4.664	4.574	4.574	4.834	4.834	4.834	4.834	4.834	4.834	4.834
YPR019W	14.034	14.034	14.215	14.215	14.215	14.215	14.215	14.855	14.855	14.855	14.855	14.855	14.855	14.855	14.855	14.855	14.939	15.113	15.291	15.291	15.291	15.291	15.291	15.665	15.85	15.938	15.938	16.545	16.807	17.536	17.709	17.793	17.793	17.793	17.793	17.793	17.793	17.793	17.793	17.793	17.973	17.973	17.973	17.973	18.151	18.151	18.151	18.151	18.151
YMR037C	2.23	2.23	2.23	2.23	2.23	2.142	2.142	2.142	2.142	2.142	2.058	1.591	1.591	1.778	1.778	1.778	1.778	1.778	1.861	1.683	1.683	1.683	1.683	1.683	1.683	1.683	1.683	1.683	1.6	1.697	1.697	1.697	1.51	1.42	1.508	1.425	1.425	1.258	1.167	1.167	1.079	1.079	1.079	0.818	0.818	0.818	1.543	1.543	1.543
YNL163C	5.915	5.915	5.915	5.915	5.086	4.01	3.922	4.019	4.87	4.87	4.87	4.782	4.513	4.346	4.338	4.16	4.784	4.784	4.867	4.867	5.325	5.325	5.242	5.145	5.754	6.005	6.093	6.093	6.184	6.807	6.807	6.807	6.807	6.807	6.807	6.913	6.83	7.701	7.701	7.701	7.701	7.701	7.701	7.701	7.701	7.785	7.868	7.868	7.868
YLR104W	0.431	0.431	0.431	0.521	0.521	0.521	0.521	0.521	0.521	0.521	0.521	0.521	0.521	0.521	0.521	0.521	0.521	0.521	0.609	0.609	0.609	0.609	0.609	0.609	0.609	0.609	0.609	0.609	0.609	0.609	0.609	0.609	0.693	0.693	0.693	0.693	0.79	0.887	0.887	0.975	1.497	2.245	2.245	2.245	2.245	2.245	2.245	2.148	2.861
YKR029C	2.175	2.175	2.078	2.078	2.258	2.342	2.342	2.342	2.342	2.342	2.342	2.342	2.342	2.342	2.342	2.342	2.432	2.432	2.432	2.52	2.52	2.52	2.52	2.52	2.52	2.52	2.52	2.61	2.61	2.61	2.61	2.61	2.61	2.61	2.61	2.61	2.61	2.61	2.61	2.61	2.513	2.513	2.513	2.513	2.513	2.513	2.601	2.601	2.601
YJL133W	2.841	2.841	2.753	2.372	2.372	2.284	2.11	2.11	2.013	2.013	1.756	1.659	1.659	1.285	1.188	1.465	1.917	2.007	2.007	2.007	2.097	2.097	2.097	2.185	2.095	2.095	2.095	2.095	2.267	2.267	2.267	2.267	2.355	2.355	2.445	2.445	2.445	2.445	2.445	2.445	2.445	2.445	2.445	2.445	2.719	2.719	2.719	2.719	2.719
YOR008C	10.05	10.05	10.05	10.05	10.05	10.05	10.05	10.05	10.316	10.316	10.504	10.504	10.682	10.682	10.682	10.682	10.682	10.682	10.51	10.598	10.598	10.508	10.508	10.508	10.314	10.231	10.147	10.147	10.328	10.416	10.416	10.416	10.416	10.416	10.319	10.319	10.229	10.229	10.044	10.044	10.044	10.044	9.585	9.585	9.585	9.585	9.682	9.682	9.682
YMR038C	12.857	13.029	13.029	13.108	13.108	13.108	13.108	13.018	12.851	12.851	12.944	12.861	12.861	13.482	13.399	13.495	13.309	13.309	13.219	13.219	13.219	13.219	13.219	13.219	13.129	13.04	12.957	13.234	13.242	13.159	13.159	12.965	12.96	13.071	13.181	13.181	13.181	13.181	13.017	12.933	12.933	12.933	12.933	12.933	12.845	12.845	12.761	12.761	12.583
YCR095C	2.981	2.981	2.981	2.981	3.159	3.531	3.795	3.795	3.795	3.795	3.795	3.892	3.892	3.892	3.982	3.982	3.982	3.982	3.982	3.982	4.259	4.176	4.176	4.176	4.176	4.176	4.176	4.176	4.176	4.176	4.176	4.176	4.176	4.176	4.176	4.259	4.343	4.347	4.347	4.527	4.615	4.615	4.615	4.615	4.794	4.794	4.794	4.794	4.882
YPR063C	3.022	3.022	3.022	3.022	3.022	3.022	3.022	3.119	3.652	3.83	3.83	3.83	3.83	3.83	3.83	3.83	3.905	3.821	4.09	4.082	3.906	3.906	3.906	3.906	3.561	3.561	4.28	4.549	4.549	4.549	4.549	4.549	4.549	4.563	4.563	4.563	4.563	4.563	4.563	4.563	4.743	4.743	4.743	4.653	4.653	4.477	5.37	5.63	5.63
YNL273W	5.937	5.937	5.937	5.937	5.937	5.937	6.11	6.11	6.199	6.199	6.287	6.287	6.287	6.465	6.736	8.339	9.884	9.884	9.884	9.884	10.058	10.058	10.058	10.236	10.146	10.229	10.677	10.677	10.677	10.677	10.677	10.844	11.369	11.369	11.457	11.457	11.457	11.457	11.369	11.369	11.457	12.082	12.082	12.082	12.082	12.082	12.082	12.082	12.082
YGR146C-A	1.788	1.788	1.788	1.788	1.871	1.871	1.774	1.774	1.774	1.686	1.686	1.686	1.686	1.686	1.686	1.77	1.686	1.508	1.42	1.42	1.42	1.42	1.42	1.42	1.42	1.42	1.42	1.42	1.42	1.517	1.433	1.433	1.433	1.433	1.433	1.433	1.433	1.433	1.433	1.345	1.071	1.338	1.25	1.25	1.338	1.254	1.254	1.254	1.254
YDL045W-A	12.417	12.417	12.501	12.501	12.598	12.902	12.902	12.902	12.992	12.897	12.897	12.897	12.809	12.809	12.258	12.347	12.257	12.167	11.987	12.084	12.077	12.435	12.338	12.428	12.43	12.514	12.602	12.421	12.51	12.329	12.406	12.406	12.591	12.591	12.591	12.591	12.591	12.681	12.584	12.584	12.411	12.23	12.043	12.043	12.668	12.758	12.758	12.758	12.758
YKL149C	10.457	10.457	10.457	9.356	8.995	8.912	8.912	8.912	9.275	9.469	9.918	9.918	10.562	10.562	10.729	11.097	11.097	11.097	11.097	11.097	11.097	11.374	11.727	11.997	11.997	11.997	12.08	12.08	12.177	12.094	12.094	12.094	12.094	12.08	12.168	12.168	12.168	12.168	12.168	12.168	12.168	12.168	12.424	12.706	12.706	12.883	12.883	12.966	13.234
YIL009C-A	1.859	1.859	1.859	1.859	1.859	1.505	1.327	1.327	1.243	1.243	1.423	1.601	1.601	1.601	1.601	1.967	1.967	1.967	1.967	1.967	2.145	2.312	2.312	2.312	2.484	2.484	2.484	2.484	2.484	2.484	2.479	2.472	2.472	2.472	2.472	2.472	2.472	2.472	2.765	3.221	3.221	3.132	3.132	3.132	2.954	3.042	3.304	3.394	3.478
YNR039C	11.027	11.027	11.2	11.2	11.117	11.117	11.117	11.394	11.394	11.394	11.394	11.394	11.394	11.394	11.394	11.394	11.394	11.394	11.394	11.394	11.394	11.567	11.567	11.567	11.567	11.567	11.567	11.567	11.567	11.567	11.567	11.567	11.567	11.739	11.739	11.739	11.739	11.739	11.739	11.836	11.836	11.836	11.836	11.836	11.836	11.836	11.836	11.836	11.836
YBR208C	10.832	11.093	11.361	11.361	11.361	11.361	11.361	11.361	11.361	11.538	11.538	11.538	11.538	11.538	11.626	11.626	11.626	11.716	11.8	11.8	11.8	11.711	11.711	11.711	11.711	11.711	11.711	11.711	11.711	11.711	11.711	11.711	11.711	11.711	11.711	11.711	11.711	11.711	11.711	11.628	11.545	11.545	11.545	11.545	11.545	11.461	11.461	11.46	11.46
YPR010C-A	3.135	3.313	3.313	3.41	3.41	3.41	3.41	3.507	3.507	3.507	3.507	3.507	3.507	3.424	3.43	4.059	4.603	4.603	4.603	4.603	4.603	4.854	4.854	4.854	4.854	4.854	4.854	4.757	4.757	4.757	4.757	4.757	4.757	4.757	4.845	4.845	4.845	4.942	4.942	4.942	4.942	4.859	4.947	4.87	5.05	5.222	5.222	5.222	5.222
YMR299C	8.467	8.467	8.467	8.467	8.467	8.467	8.026	8.026	7.936	7.936	7.934	7.761	7.506	7.506	6.588	5.234	5.591	6.755	7.218	7.218	8.117	8.117	8.117	8.477	8.561	8.649	8.649	9.008	9.096	9.006	9.096	9.842	9.567	9.657	10.201	10.201	10.458	10.451	10.451	10.451	10.451	10.535	10.438	10.163	10.163	10.26	10.44	10.345	10.345
YJR058C	11.679	11.767	11.767	11.767	11.767	11.857	11.954	11.954	11.954	11.954	11.954	11.954	11.857	11.857	12.029	12.029	12.029	12.126	12.126	12.126	12.126	12.126	12.126	12.036	12.036	11.872	11.872	11.872	12.049	11.965	11.868	11.868	11.608	11.437	11.437	11.437	11.437	11.437	11.437	11.45	11.362	11.362	11.362	11.199	11.199	11.199	11.115	11.115	11.03
YOL053W	7.343	6.702	6.702	6.702	6.619	5.807	5.565	5.665	5.755	5.755	5.755	5.755	5.755	5.844	5.932	5.932	6.284	6.284	6.372	6.372	6.46	6.46	6.293	6.288	6.115	6.735	6.931	6.931	7.182	6.913	6.48	5.67	5.4	5.4	5.585	6.021	6.754	6.851	6.851	7.038	7.038	7.135	7.227	8.942	9.309	9.406	9.591	9.591	9.591
YPR036W	5.053	5.053	5.053	5.053	4.97	4.97	4.97	4.97	4.97	4.97	4.97	4.97	4.97	4.97	4.97	4.872	4.872	4.872	4.245	3.972	3.972	3.972	3.972	3.972	3.889	3.889	3.805	3.721	3.721	3.721	3.543	3.46	3.37	3.37	3.37	3.37	3.37	3.37	3.286	3.286	3.286	3.286	3.203	2.845	2.223	2.133	1.426	1.426	1.336
YPL189C-A	9.456	9.456	9.456	9.456	9.456	9.374	9.458	9.458	9.458	9.726	9.726	9.816	9.913	9.997	9.997	9.997	10.085	10.085	10.085	10.09	10.09	10.266	10.099	10.62	10.62	10.62	10.62	10.787	10.787	11.13	11.13	11.13	11.033	11.033	10.936	10.936	10.586	10.586	10.586	10.586	10.392	10.392	10.392	10.205	10.122	10.122	9.585	9.404	9.404
YJR009C	6.956	7.046	6.956	7.046	7.046	7.046	7.046	7.046	6.949	6.949	6.949	6.94	6.949	6.949	6.949	6.949	6.949	6.949	6.94	6.852	6.852	6.942	6.942	6.942	6.942	6.942	6.942	6.942	6.942	6.942	6.942	6.942	6.845	6.845	6.845	6.845	6.845	6.761	6.761	6.761	6.761	6.673	6.673	6.673	6.673	6.673	6.673	6.673	6.673
YHR119W	1.789	1.789	1.789	1.699	1.699	1.699	1.422	1.435	1.435	1.873	3.307	4.578	4.578	4.578	4.578	4.847	4.847	4.847	4.847	4.847	4.847	4.847	4.935	4.935	5.032	5.129	5.129	5.129	5.129	5.129	5.129	5.129	5.129	5.582	5.582	5.754	5.754	5.754	5.664	5.664	6.021	6.104	6.201	6.201	6.201	6.201	6.201	5.936	6.027
YGL263W	0	0	0	0	0	0	0	0	0	0	0	0	0	0	0	0	0	0	0	0	0	0	0	0	0	0	0	0	0	0	0	0	0	0	0	0	0	0	0	0	0	0	0	0	0	0	0	0	0
YGL077C	11.063	11.063	11.063	11.063	11.063	11.16	10.993	10.905	10.905	10.905	10.733	10.466	10.191	10.094	10.191	10.451	10.543	10.541	10.541	10.458	10.443	10.434	10.522	10.434	10.434	10.257	10.257	10.257	10.257	10.257	10.174	10.18	10.007	10.007	10.097	10.097	10.097	10.18	9.896	9.896	9.896	9.896	9.896	10.07	10.076	10.076	10.076	10.076	9.896
YPR127W	6.386	6.296	6.296	6.296	6.296	5.952	5.688	5.6	5.33	5.246	5.162	5.162	5.162	4.811	4.811	3.188	3.021	3.021	2.308	2.119	2.119	2.119	2.119	2.119	2.036	1.766	1.766	1.766	1.766	1.677	1.677	1.677	1.589	1.492	1.409	1.409	1.409	1.409	1.237	1.147	1.147	1.147	1.147	1.147	1.323	1.407	1.585	1.673	1.673
YCR037C	2.198	2.198	2.286	2.286	2.286	2.374	2.374	2.374	2.374	2.374	2.277	2.277	2.277	2.361	2.273	2.273	2.273	2.183	2.183	2.183	2.183	2.183	2.183	2.183	2.183	2.183	2.273	2.273	2.273	2.548	2.728	2.817	2.989	2.989	3.077	3.16	3.16	3.16	3.689	4.293	4.843	4.843	4.843	4.934	5.119	5.216	5.216	5.479	5.479
YDR156W	3.528	3.445	3.355	3.355	3.542	3.727	3.899	3.899	3.987	4.247	4.247	4.247	4.247	4.247	4.249	4.072	4.072	4.072	3.982	3.725	3.549	3.364	3.364	3.54	3.807	4.152	4.152	4.152	4.152	4.24	4.064	4.064	4.064	4.064	4.064	4.064	4.064	4.064	4.064	3.975	3.975	3.887	3.984	3.984	3.984	3.901	3.901	3.901	3.901
YNL253W	5.993	5.702	5.612	5.612	5.612	5.791	6.078	6.96	6.96	6.96	6.96	6.96	6.604	6.43	6.523	6.426	6.426	6.426	6.259	5.824	5.556	5.472	5.472	5.569	5.751	5.751	5.835	5.835	5.835	5.738	5.826	6.723	6.723	6.635	6.635	6.635	6.441	6.263	6.166	6.166	6.256	6.443	6.443	6.533	6.533	6.533	6.449	6.273	6.273
YGR197C	5.317	5.233	4.878	4.878	4.605	4.605	4.687	4.687	4.854	5.296	5.296	5.296	5.296	5.296	5.208	5.118	5.021	4.931	4.931	5.014	5.014	5.014	5.103	4.553	4.736	4.736	5.007	5.007	5.097	5.097	5.097	5.097	5.097	5.097	5.097	4.743	5.011	4.824	5.006	5.006	5.006	5.006	5.006	5.006	4.636	4.636	4.636	4.636	4.636
YER165W	12.363	12.363	12.28	12.28	12.28	12.28	12.19	12.19	11.928	11.734	10.818	10.729	10.729	10.818	10.728	10.728	9.93	9.745	9.661	9.02	9.02	9.02	9.02	9.02	8.641	8.641	8.557	8.557	8.557	8.557	8.557	7.562	7.465	7.382	7.292	6.935	6.755	6.755	6.658	6.57	6.57	5.865	5.59	5.405	5.13	4.138	3.86	3.86	4.129
YJR025C	0.438	0.438	0.438	0.438	0.534	0.631	0.805	0.902	0.902	1.075	1.075	1.075	1.159	1.159	1.159	1.428	1.428	1.428	1.428	1.428	1.344	1.344	1.344	1.344	1.344	1.344	1.344	1.344	1.344	1.337	1.337	1.337	1.337	1.337	1.434	1.434	1.434	1.434	1.518	1.518	1.615	1.698	2.05	2.235	2.325	2.325	2.325	2.325	3.04
YBR037C	8.634	8.732	8.732	8.732	8.732	8.732	8.732	8.732	8.374	8.045	7.865	7.865	7.865	7.605	7.605	7.605	7.605	7.522	7.522	7.522	7.343	7.08	7.08	7.08	6.098	5.445	5.086	5.341	5.341	5.341	5.341	5.341	5.245	5.066	4.983	4.804	4.804	4.631	4.631	4.446	4.252	4.252	3.332	3.151	2.804	2.804	2.893	2.528	2.528
YPL081W	0.919	0.919	0.919	0.919	0.919	0.919	1.293	1.293	1.381	1.465	1.465	1.465	1.465	1.465	1.465	1.465	1.465	1.465	1.465	1.465	1.553	1.553	1.553	1.553	1.553	1.553	1.553	1.553	1.553	1.553	1.553	1.553	1.553	1.553	1.553	1.553	1.553	1.553	1.553	1.553	1.553	1.553	1.278	1.278	1.278	1.278	1.278	1.278	1.278
YOR095C	12.57	12.578	12.578	12.578	12.578	12.578	12.578	12.578	12.578	12.489	12.489	9.398	5.268	4.727	4.907	5.922	5.839	5.839	5.839	5.839	5.652	5.279	5.279	5.196	5.196	5.196	5.293	5.293	5.293	5.291	4.774	4.133	4.32	4.961	6.569	6.569	6.569	6.569	6.569	6.569	6.4	6.312	6.402	6.402	6.402	6.318	6.318	6.497	6.497
YPR153W	7.326	7.409	6.868	6.868	6.868	6.868	6.868	6.868	6.784	6.881	6.264	6.352	5.553	5.302	5.302	5.302	5.302	5.034	5.132	5.13	5.13	5.13	5.042	5.042	4.767	4.498	4.587	4.587	4.675	4.675	4.945	5.209	5.209	5.209	4.918	4.918	4.918	4.277	5.078	5.078	5.344	5.344	5.344	5.344	5.344	5.434	5.337	5.337	5.24
YDR539W	13.819	13.73	13.73	13.64	13.64	13.64	13.64	13.64	13.64	13.64	13.64	13.446	13.793	13.696	13.696	13.863	13.863	13.863	14.041	14.041	14.041	14.041	14.041	14.041	14.041	13.777	13.867	13.867	13.951	13.757	13.757	13.393	13.402	13.492	13.492	13.492	13.492	13.488	13.488	13.488	12.935	12.935	12.935	12.935	12.935	12.757	12.757	12.757	12.757
YMR155W	5.526	5.429	5.429	5.429	4.705	4.705	4.621	4.621	4.621	4.621	4.621	4.621	4.621	3.821	3.821	3.724	3.724	3.093	2.899	2.534	2.445	2.348	2.348	2.437	2.603	3.043	3.502	3.502	3.752	3.752	3.668	3.668	3.765	3.765	3.937	3.937	4.021	4.021	4.109	4.109	4.206	4.206	4.296	4.296	4.296	4.296	4.296	4.296	4.385
YOR208W	6.327	6.425	6.425	6.425	6.425	6.425	6.425	6.508	6.695	6.607	6.69	6.69	6.69	6.69	6.774	6.774	6.774	6.774	6.774	6.774	6.774	6.774	6.774	6.774	6.774	6.69	6.69	6.69	6.69	6.607	6.607	6.519	6.519	6.519	6.519	6.519	6.332	6.234	6.234	6.323	6.323	6.323	6.323	6.323	6.323	6.234	6.234	6.151	6.151
YMR171C	2.689	2.606	2.434	2.454	2.454	2.269	2.359	2.359	2.359	2.359	2.456	2.187	2.187	2.187	2.187	2.365	2.171	2.171	1.984	2.17	2.17	2.258	2.258	2.258	2.161	2.161	2.161	2.161	2.161	2.161	2.072	1.879	1.879	1.879	1.879	1.804	1.804	1.72	1.72	1.63	2.003	2.617	2.617	2.617	2.617	2.617	2.617	2.617	2.705
YER055C	4.933	5.023	5.023	5.465	5.738	6.199	6.199	6.288	6.295	6.295	6.295	6.392	6.48	6.564	6.829	7.007	7.007	7.007	7.097	7.199	7.386	7.386	7.386	7.386	7.386	7.386	7.288	7.288	7.465	7.465	7.465	7.465	7.465	7.465	7.465	7.465	7.465	7.377	7.377	7.377	7.288	7.288	7.288	7.288	7.018	6.754	6.842	6.842	6.842
YNR053C	10.465	10.465	10.465	10.465	10.465	10.465	10.465	10.465	10.465	10.382	10.382	10.47	10.47	10.47	10.47	10.296	10.208	10.208	10.208	10.208	10.208	10.208	10.208	10.208	10.208	10.208	10.12	10.12	10.12	9.569	9.569	9.652	9.472	9.472	9.472	9.472	9.298	9.298	9.21	9.21	9.21	9.21	9.21	9.21	9.21	8.481	7.946	7.767	7.587
YJR082C	7.694	7.694	7.694	7.694	7.606	7.606	7.606	7.606	7.606	7.433	7.433	7.246	7.157	7.157	7.241	7.331	7.331	7.331	7.234	7.234	7.053	6.593	6.593	6.413	6.413	5.963	5.435	5.435	5.525	4.974	5.058	5.058	5.058	5.058	4.968	5.045	5.045	5.045	5.234	5.675	5.585	5.585	5.585	5.585	5.585	5.502	5.59	5.59	5.687
YJR069C	9.922	10.006	10.109	10.014	10.014	10.006	10.006	10.006	10.006	10.006	8.491	8.229	8.229	8.229	8.229	8.229	7.684	7.512	7.512	7.428	7.345	6.889	6.806	5.63	5.643	6.743	10.659	10.84	10.928	10.919	13.425	12.983	12.9	12.9	12.9	12.9	12.9	12.9	12.997	12.997	13.087	13.786	13.786	14.041	14.041	14.041	14.041	14.125	14.207
YPL150W	1.059	1.149	1.504	1.504	1.504	1.504	1.675	1.759	1.759	1.759	1.759	1.759	1.759	1.759	1.759	1.759	1.759	1.842	1.842	1.932	1.932	1.932	1.932	1.932	1.932	1.932	1.932	1.932	1.932	1.932	2.022	2.022	2.022	2.022	2.022	2.022	1.932	2.022	2.209	2.209	2.209	2.209	2.209	2.209	2.209	2.209	2.209	2.209	2.209
YPR134W	1.88	1.88	1.88	1.88	1.88	1.88	1.88	1.968	1.968	2.057	2.057	2.057	1.968	1.968	1.968	1.968	1.968	1.968	1.968	1.968	1.968	1.968	2.058	2.058	2.155	2.067	2.067	2.067	2.067	2.067	2.067	2.067	2.067	2.067	2.067	2.067	2.067	2.067	2.067	2.067	1.979	1.979	1.979	1.979	1.979	1.979	1.889	1.889	1.986
YDR047W	0.819	0.819	0.819	0.819	0.819	0.819	0.819	0.731	0.732	0.732	0.732	0.732	0.732	0.732	0.635	0.635	0.635	0.635	0.635	0.635	0.635	0.635	0.635	0.635	0.635	0.635	0.635	0.635	0.635	0.635	0.635	0.635	0.457	0.457	0.457	0.457	0.457	0.457	0.367	0.367	0.367	0.367	0.367	0.367	0.367	0.367	0.367	0.367	0.367
YOR027W	5.013	5.013	5.013	5.013	5.013	4.654	4.654	4.654	4.654	4.557	4.557	4.557	4.03	3.676	3.588	3.588	3.588	3.5	3.5	3.322	3.238	3.238	3.238	3.238	3.058	3.058	3.058	3.058	3.058	3.058	3.058	3.058	3.058	3.058	3.058	3.058	2.97	2.789	2.789	2.329	2.329	2.338	2.338	2.338	2.159	2.159	2.159	2.159	2.091
YKR028W	4.818	4.818	4.818	4.818	4.734	4.734	4.734	4.832	4.92	4.92	4.832	4.832	4.832	4.832	4.832	4.832	4.832	4.832	4.91	4.91	4.91	4.91	4.998	5.082	5.082	5.165	5.165	5.165	5.165	5.165	5.165	5.165	5.165	5.165	5.165	5.165	5.165	5.165	5.165	5.165	5.165	5.165	5.165	4.987	4.987	4.987	4.987	4.987	4.987
YLR091W	3.995	3.995	3.995	3.907	3.991	4.246	4.431	4.784	4.784	4.784	4.784	4.784	4.784	4.605	4.695	5.221	6.292	6.715	6.886	7.063	7.063	7.063	6.974	6.789	6.699	7.063	7.402	7.671	7.671	7.671	7.76	7.676	7.766	8.207	8.207	8.207	8.464	8.464	8.464	8.464	8.464	8.547	8.09	8.09	8.098	8.287	8.287	8.287	8.287
YMR131C	8.48	8.313	8.313	8.41	9.468	10.372	10.46	10.46	10.46	10.727	10.914	10.914	10.914	10.914	10.914	11.011	11.011	11.011	11.011	11.011	11.011	11.011	11.011	11.011	11.184	11.19	11.278	11.366	11.366	11.278	11.278	11.278	11.278	11.359	11.359	11.359	11.713	11.715	11.715	11.715	11.805	11.893	11.893	11.893	11.893	11.893	11.805	11.717	11.717
YDR376W	7.315	7.227	7.227	7.229	7.85	7.85	8.028	8.12	8.12	8.203	8.203	8.287	8.101	8.101	8.101	8.191	8.013	8.101	8.101	8.101	8.101	8.191	8.191	8.191	8.191	8.018	8.459	9.004	9.004	9.092	9.181	9.181	9.181	9.092	9.181	9.181	9.181	9.181	9.181	9.181	9.269	9.269	8.84	8.752	8.842	8.752	8.842	9.027	9.391
YBR234C	7.46	7.46	7.557	7.986	7.986	7.986	8.083	8.083	8.083	8.083	8.083	8	8.088	7.984	7.729	7.729	7.902	7.902	7.902	7.902	7.902	7.902	7.902	7.902	8.164	8.164	8.164	8.081	8.358	8.358	8.441	8.441	8.615	8.615	8.615	8.615	8.615	8.615	8.615	8.615	8.615	8.615	8.615	8.615	8.615	8.615	8.615	8.615	8.615
YDR251W	4.7	4.61	4.085	4.085	3.995	3.81	3.713	3.713	3.534	3.445	3.361	3.361	3.361	3.361	3.277	3.189	3.189	3.189	2.995	2.905	2.815	2.815	2.815	2.815	2.815	2.639	2.639	1.829	1.552	1.455	1.455	1.455	1.455	1.455	1.455	1.367	1.367	1.367	1.367	1.367	1.367	1.367	1.365	1.275	1.275	1.275	1.275	1.275	1.275
YLR244C	6.417	6.596	6.596	6.596	6.596	6.596	6.596	6.596	6.596	6.596	6.5	6.851	7.12	7.12	7.208	7.459	7.459	7.459	7.459	7.719	7.899	7.899	7.899	7.899	7.899	7.899	7.899	7.899	7.899	7.815	7.815	7.815	7.815	7.899	7.899	7.899	7.899	8.086	8.086	8.086	8.086	8.086	8.604	8.604	8.604	8.693	8.693	8.693	8.693
YML088W	1.968	1.968	1.968	1.968	1.968	1.968	1.968	1.968	1.968	1.968	1.968	1.88	1.88	1.88	1.88	1.88	1.88	1.797	1.797	1.797	1.797	1.797	1.797	1.797	1.797	1.713	1.713	1.713	1.713	1.713	1.713	1.713	1.713	1.625	1.625	1.625	1.535	1.535	1.535	1.452	1.452	1.452	1.361	1.361	1.361	1.361	1.361	1.175	1.175
YHR128W	11.402	11.4	11.31	11.31	11.31	11.31	11.398	11.482	11.658	11.658	11.845	11.845	11.845	11.845	11.757	11.757	11.845	11.928	11.928	12.012	12.012	12.012	12.012	12.012	12.012	12.012	12.012	12.012	12.012	11.745	11.745	11.745	11.745	11.737	11.737	11.825	11.728	11.638	11.726	11.711	11.711	11.711	11.711	11.711	11.711	11.711	11.711	11.711	11.711
YGR004W	5.129	5.129	5.129	5.129	5.129	5.129	5.129	5.129	5.129	5.129	5.129	5.129	5.129	5.129	5.129	5.129	5.129	5.129	5.129	4.951	4.951	4.863	4.863	4.953	4.953	5.311	5.311	5.311	5.311	5.311	5.311	5.311	5.311	5.399	5.399	5.496	5.496	5.496	5.408	5.408	5.498	5.498	5.401	5.401	5.401	5.392	5.304	5.304	5.401
YDR541C	7.15	7.046	6.949	7.123	8.299	8.299	8.299	8.299	8.492	8.409	8.409	8.499	8.589	8.492	8.492	8.395	8.395	8.305	8.393	8.393	8.393	8.393	8.49	8.49	8.574	8.484	8.484	8.484	8.013	7.923	8.446	8.624	9.26	9.773	9.773	9.87	10.235	10.235	10.323	10.588	10.588	10.588	10.588	10.588	10.588	10.676	10.676	10.676	10.764
YDL097C	3.855	3.855	3.855	3.681	3.765	3.85	3.85	3.85	4.037	4.037	4.037	4.037	4.037	4.037	3.675	3.675	3.757	3.757	3.757	3.757	3.757	3.757	3.757	3.757	3.295	3.295	3.295	3.295	3.29	3.29	3.29	3.29	3.29	2.481	2.21	2.127	2.127	1.86	1.86	2.041	2.393	3.429	3.429	3.429	3.429	3.429	3.429	3.429	3.341
YML074C	2.584	2.936	4.017	4.017	4.107	5.379	5.379	5.379	5.379	5.476	5.649	5.826	6.363	6.363	6.363	6.363	6.453	6.453	6.536	6.536	6.62	6.62	6.62	6.62	6.62	6.62	6.62	6.71	6.8	6.971	7.434	7.434	7.621	7.621	7.621	7.621	7.621	7.621	7.621	7.621	7.621	7.621	7.621	7.621	7.621	7.621	7.711	7.711	7.711
YIL065C	13.145	13.325	13.325	13.325	13.325	13.497	13.409	13.409	13.409	13.409	13.409	13.319	13.402	13.575	14.391	14.488	14.488	14.578	14.661	14.564	14.914	14.914	14.914	14.914	14.914	14.914	15.002	15.262	15.36	15.36	15.36	15.443	15.443	15.443	15.443	15.443	15.443	15.443	15.443	15.443	15.443	15.443	15.443	15.443	15.258	15.258	15.258	15.161	15.161
YDR035W	9.419	9.419	9.419	9.419	9.419	9.322	9.322	9.419	9.419	9.502	9.502	9.502	9.502	9.502	9.502	9.502	9.502	9.419	9.419	9.419	9.419	9.419	9.516	9.516	9.516	9.516	9.516	9.516	9.516	9.419	9.331	9.241	9.157	9.074	9.074	9.074	8.893	8.893	8.977	9.065	9.065	9.065	9.065	9.065	9.065	8.536	7.84	7.924	7.929
YCR094W	2.853	2.853	2.853	2.853	2.853	2.853	2.77	2.77	2.673	2.673	2.673	2.673	2.853	2.95	2.95	2.95	2.95	2.95	2.95	2.95	2.867	2.867	2.867	2.867	3.052	3.052	3.052	3.052	3.052	3.052	3.14	3.845	4.018	4.018	4.018	4.018	4.018	4.018	4.018	4.115	4.302	4.302	4.302	4.302	4.302	4.302	4.392	4.654	4.841
YBL036C	7.394	7.394	7.477	7.838	7.838	7.838	7.838	8.268	8.352	8.532	8.532	8.532	8.622	8.622	8.712	8.624	8.624	8.624	8.712	8.712	8.712	8.712	8.712	8.712	8.712	8.712	8.712	8.622	8.622	8.622	8.534	8.371	8.281	8.55	8.819	9.094	9.363	9.541	9.541	9.541	9.541	9.541	9.453	9.453	9.536	9.633	9.543	9.455	9.365
YLR284C	7.083	7.083	7.083	7.171	7.261	7.261	7.532	7.704	7.871	8.148	8.403	8.403	8.666	8.666	8.666	8.666	8.666	8.666	8.854	8.854	8.854	8.952	9.036	9.036	9.036	9.036	9.124	9.124	9.124	9.124	9.124	9.124	9.207	9.207	9.207	9.207	9.207	9.207	9.207	9.111	9.111	9.111	9.111	9.194	9.194	9.277	9.277	9.277	9.277
YDR054C	1.395	1.395	1.395	1.395	1.395	1.395	1.395	1.395	1.395	1.395	1.395	1.395	1.395	1.305	1.305	1.138	1.138	1.138	1.138	1.138	1.138	1.138	1.138	1.138	1.138	1.138	1.138	1.138	1.138	1.222	1.222	1.222	1.222	1.222	1.222	1.133	1.133	1.133	1.05	1.147	1.147	1.147	1.057	0.885	0.885	0.801	0.705	0.705	0.705
YBL031W	7.766	7.766	7.766	7.766	7.766	7.766	7.766	7.766	7.862	8.206	8.206	8.206	8.294	8.294	8.294	8.391	8.391	8.391	8.391	8.488	8.488	8.682	8.502	8.585	8.772	8.772	8.772	8.684	8.946	8.946	8.946	8.946	9.036	9.124	9.124	9.124	9.124	9.124	9.124	9.212	9.3	9.3	9.3	9.3	9.384	9.467	9.467	9.467	9.467
YML023C	6.943	6.943	6.943	6.943	6.943	6.943	6.859	6.859	6.859	6.949	6.949	6.949	6.949	7.039	7.039	7.039	7.039	7.129	7.129	7.129	7.129	7.129	6.942	6.942	6.859	6.859	6.859	6.859	6.769	6.769	6.769	6.769	6.769	6.769	6.769	6.769	6.679	6.59	6.42	6.409	6.4	6.594	6.876	6.876	6.876	6.689	6.689	6.786	6.786
YLR414C	9.835	9.835	10.086	10.273	10.894	10.894	10.894	10.894	10.894	10.894	10.894	10.894	11.185	11.185	11.352	11.352	11.352	11.352	11.352	11.352	11.442	11.532	11.532	11.532	11.532	11.532	11.532	11.532	11.532	11.71	11.71	11.71	11.71	11.807	11.807	11.719	11.816	11.816	11.906	11.822	11.734	11.818	11.818	11.818	11.734	11.734	11.734	11.734	11.734
YPR008W	0.347	0.347	0.347	0.347	0.347	0.347	0.347	0.264	0.264	0.264	0.347	0.347	0.347	0.347	0.347	0.347	0.264	0.173	0.173	0.173	0.173	0.173	0.173	0.173	0.173	0.173	0.173	0.173	0.262	0.35	0.35	0.35	0.35	0.35	0.35	0.35	0.35	0.35	0.35	0.35	0.35	0.35	0.53	0.53	0.53	0.53	0.53	0.53	0.53
YBL089W	4.509	4.509	4.509	4.509	4.315	4.045	4.045	4.045	3.789	3.878	3.394	3.483	3.483	3.483	3.483	3.393	3.393	2.41	2.41	2.507	2.507	2.507	2.507	2.507	2.327	2.327	2.327	2.41	2.505	2.602	2.699	2.699	2.699	2.699	2.699	2.87	2.869	2.862	2.952	2.952	2.952	2.952	2.862	2.862	3.42	3.963	4.14	4.14	4.14
YBR181C	2.14	2.14	2.14	2.14	2.14	2.052	1.964	1.964	2.158	2.158	2.329	2.329	2.329	2.329	2.329	2.329	2.329	2.329	2.329	2.329	2.329	2.329	2.329	2.329	2.329	2.329	2.329	2.24	2.24	2.24	2.24	2.24	2.24	2.24	2.24	2.24	2.24	2.24	2.15	2.15	2.15	2.15	2.059	2.059	2.059	2.059	2.059	2.059	2.059
YOR111W	15.618	15.268	15.365	15.277	15.187	15.187	15.103	14.731	14.641	14.544	14.182	14.176	14.253	14.346	14.256	14.339	14.339	14.339	14.256	14.256	14.168	14.084	14.001	14.084	14.084	14.084	13.994	13.994	13.994	13.994	13.809	13.809	12.812	12.35	12.35	12.26	12.17	12.082	12.082	12.082	11.908	11.908	11.736	11.736	11.736	11.736	11.736	11.089	11.001
YNL268W	0.719	0.719	0.719	0.719	0.719	0.629	0.629	0.629	0.629	0.897	1.152	1.236	1.319	1.319	1.319	1.669	1.669	1.753	1.753	1.753	1.753	1.753	1.753	1.753	1.843	1.843	1.843	1.931	2.319	2.319	2.319	2.319	2.319	2.319	2.319	2.407	2.491	2.491	2.491	2.491	2.491	2.402	2.402	2.59	2.59	2.858	2.858	2.858	2.858
YOL145C	4.567	4.567	4.567	4.567	4.567	4.567	4.567	4.65	5.018	5.203	5.9	5.9	5.9	5.9	5.9	5.9	5.9	5.898	5.898	5.898	5.898	5.898	5.898	5.898	5.898	5.718	5.718	5.63	5.541	5.541	5.625	5.537	5.537	5.537	5.537	5.537	5.537	5.537	5.537	5.537	5.537	5.537	5.537	5.453	5.453	5.191	5.191	5.191	5.191
YHL033C	4.198	4.198	4.46	4.28	4.28	4.197	4.106	4.725	4.725	4.635	4.635	4.725	4.725	4.815	5.096	6.336	6.336	6.336	6.336	6.604	6.604	6.604	6.604	6.604	6.508	6.596	6.768	6.768	6.768	6.768	6.768	6.768	6.768	6.864	6.864	7.115	7.646	7.646	7.646	7.646	7.646	7.736	7.736	7.736	7.825	7.825	7.825	7.825	7.825
YDR059C	5.356	5.356	5.356	5.356	5.176	5.264	5.264	5.264	5.264	4.903	4.896	5.074	5.074	5.074	4.984	4.723	4.723	4.723	4.356	4.356	4.356	4.444	4.444	4.444	4.444	4.444	3.451	3.198	2.938	2.933	3.118	3.118	3.202	3.678	4.122	4.205	4.289	4.379	4.379	4.379	4.379	4.379	4.379	4.379	4.463	4.463	4.553	4.647	4.647
YBR034C	10.082	10.276	10.641	10.641	10.641	10.641	10.641	10.641	10.641	10.641	10.648	10.648	10.731	10.731	10.731	10.731	10.731	10.643	10.643	10.731	10.731	10.918	11.085	11.085	11.085	10.988	10.988	10.905	10.905	10.905	10.905	10.905	10.821	10.738	10.738	10.641	10.808	10.548	10.548	10.631	10.453	10.543	10.543	10.543	10.543	9.917	10.014	9.931	9.764
YLR066W	3.464	3.464	3.464	4.192	4.192	4.192	4.192	4.282	4.379	4.894	5.452	5.452	5.452	5.452	5.625	5.625	5.625	5.715	5.715	5.803	6.338	6.338	6.338	6.615	6.615	6.615	6.615	6.615	6.615	6.615	6.699	6.699	6.699	6.782	6.782	6.604	6.604	6.604	6.604	6.604	6.604	6.776	6.776	6.776	6.776	6.864	6.864	6.864	6.954
YEL062W	0.088	0.088	0.088	0.088	0.088	0.088	0.088	0.088	0.088	0.088	0.088	0.088	0.088	0.088	0.088	0.088	0.088	0.088	0.088	0.088	0.088	0.088	0.088	0.088	0.088	0.088	0.088	0.088	0.088	0.088	0.088	0.088	0.088	0.178	0.178	0.178	0.178	0.178	0.178	0.178	0.178	0.178	0.178	0.178	0.178	0.178	0.178	0.178	0.178
YMR253C	8.328	8.508	8.693	9.234	9.234	9.234	9.234	9.243	9.058	9.321	9.321	9.321	9.321	9.321	9.411	9.411	9.411	9.499	9.499	9.499	9.402	9.501	9.589	9.589	9.68	9.68	9.68	9.68	9.768	9.768	9.768	9.768	9.768	9.768	9.851	9.763	9.68	9.591	9.591	9.591	9.034	8.95	8.952	8.952	8.952	9.04	9.04	9.04	8.952
YDL141W	4.482	4.482	4.662	4.573	4.401	4.489	4.489	4.579	4.491	4.491	4.491	4.663	4.945	6.198	6.198	6.198	6.198	6.198	6.198	6.198	6.472	6.742	6.742	6.825	7.276	7.276	7.276	7.276	7.276	7.179	7.268	7.362	7.459	8.355	8.355	8.439	8.439	8.439	8.536	8.536	8.536	8.633	8.805	8.805	8.805	8.805	8.528	8.528	8.354
YHR058C	5.939	5.759	5.67	5.203	5.115	4.318	3.864	2.455	2.372	2.462	2.55	2.907	3.736	3.736	3.736	3.736	3.825	4.197	4.197	4.197	4.373	4.373	4.373	4.373	4.373	4.024	4.108	4.572	4.572	4.669	4.759	4.759	4.759	4.759	4.759	4.415	4.332	4.607	4.695	4.695	4.695	4.695	4.438	4.341	4.341	4.262	4.359	4.891	4.891
YDR233C	0.09	0.09	0.09	0.09	0.09	0.09	0.09	0.09	0.09	0.09	0.09	0.09	0.09	0.09	0.09	0.09	0.09	0.09	0.09	0	0	0	0	0.09	0.18	0.18	0.18	0.18	0.18	0.18	0.18	0.18	0.18	0.18	0.18	0.18	0.18	0.18	0.18	0.18	0.18	0.18	0.18	0.18	0.18	0.268	0.268	0.356	0.356
YJL011C	3.833	3.833	3.839	3.749	3.659	3.659	4.101	4.295	4.295	4.295	4.302	4.487	4.487	4.487	4.487	4.487	4.487	4.832	4.832	4.832	4.832	4.832	4.832	5.096	5.096	5.096	5.013	5.013	5.013	4.923	4.923	4.923	4.923	5.019	5.019	5.019	4.929	4.742	4.553	4.375	4.569	4.486	4.486	4.486	4.486	4.569	4.569	4.472	4.472
YGR006W	5.955	5.955	5.955	6.043	6.202	6.202	6.202	6.298	6.21	6.21	6.298	6.749	6.923	7.099	7.099	7.183	7.183	7.183	7.094	7.184	7.186	7.186	7.186	7.276	7.456	7.8	7.8	7.896	7.896	8.167	8.167	8.084	8.084	8.181	8.181	8.181	8.264	8.264	8.264	8.444	8.717	8.717	8.717	8.717	8.717	8.717	8.806	8.806	8.806
YJR077C	4.254	5.047	6.325	9.437	9.527	9.713	9.977	9.977	9.977	9.977	9.977	10.066	10.972	10.972	11.247	11.247	11.247	11.247	11.247	11.331	11.331	11.331	11.331	11.419	11.419	11.868	12.397	12.487	12.487	12.487	12.487	12.487	12.487	12.487	12.487	12.577	12.665	12.755	12.755	12.755	12.755	12.755	12.839	12.927	13.367	13.367	13.456	13.456	13.456
YPR017C	1.952	1.952	1.952	1.952	1.952	1.952	1.952	1.952	1.952	1.952	1.952	1.952	1.952	1.952	1.952	1.952	1.952	1.952	1.952	1.952	1.952	1.952	1.952	1.952	1.952	1.952	1.952	1.952	1.862	1.862	1.862	1.592	1.592	1.592	1.592	1.592	1.592	1.592	1.504	1.415	1.415	1.415	1.415	1.415	1.415	1.415	1.327	1.239	1.239
YGR098C	4.543	5.253	5.163	5.163	5.247	5.247	5.531	5.441	5.344	5.344	5.432	5.432	5.432	5.432	5.432	5.521	5.34	5.34	5.16	4.909	4.997	5.909	5.909	5.909	5.997	5.997	5.997	6.267	6.267	6.444	6.527	6.713	7.522	7.522	7.522	7.522	7.522	7.522	7.522	7.611	7.611	7.611	7.611	7.983	8.071	8.071	8.071	8.071	8.168
YLR456W	4.668	4.752	4.66	4.818	4.906	4.906	4.906	4.809	4.719	4.719	4.719	4.719	4.816	4.983	4.983	4.983	4.983	4.983	4.983	4.983	5.425	5.612	5.971	5.971	6.061	6.061	6.061	6.061	6.061	5.889	5.883	6.07	6.334	6.431	6.431	6.431	6.431	6.347	6.167	6.167	6.167	6.167	6.077	6.077	5.987	5.987	5.987	6.07	6.07
YDR077W	1.056	1.056	1.056	1.145	1.145	1.145	1.145	1.145	1.145	1.145	1.145	1.145	1.145	1.145	1.145	1.145	1.145	1.145	1.145	1.145	1.145	1.145	1.145	1.145	1.145	1.056	1.147	1.147	1.147	1.147	1.16	2.078	2.078	2.078	2.078	2.078	2.078	2.078	2.078	2.078	2.078	2.078	2.078	2.175	2.001	2.001	2.001	2.001	1.825
YLL006W	3.053	2.606	2.425	2.335	2.247	2.247	2.247	2.509	3.605	3.605	3.605	3.605	3.605	3.605	3.508	3.425	3.515	3.682	3.682	3.765	3.849	3.849	3.849	3.759	3.759	3.932	4.215	4.215	4.298	4.381	4.381	4.47	4.381	4.194	4.375	4.458	5.147	5.147	5.147	5.513	5.887	5.887	5.887	5.887	5.887	5.971	5.971	6.151	6.234
YDR476C	6.099	6.099	6.099	5.395	5.217	5.307	5.307	5.575	5.575	5.575	5.575	5.755	5.755	5.667	5.667	5.667	5.495	5.412	5.412	5.412	5.59	5.59	5.59	5.59	5.784	5.784	5.784	5.784	5.784	5.784	5.771	5.683	5.683	5.683	5.683	5.683	5.683	5.683	5.594	5.594	5.594	5.594	5.678	5.423	5.332	5.332	5.332	5.421	6.059
YGR017W	6.16	5.981	6.175	5.918	5.918	5.724	5.641	5.641	5.641	5.641	5.832	6.006	6.665	6.665	6.665	6.665	6.665	6.744	6.744	6.744	6.744	6.916	6.916	6.999	6.999	6.999	6.999	6.999	7.088	7.176	7.176	7.176	7.176	7.176	7.176	7.176	7.176	7.088	7.088	7.088	7.088	7.088	7.088	7.088	7.088	7.089	7.089	7.358	7.448
YDR375C	5.545	5.545	5.634	5.634	5.722	5.722	5.722	6.082	6.082	6.082	6.082	6.082	6.082	6.082	6.082	6.082	6.082	6.082	6.082	6.082	6.635	6.588	6.843	6.931	6.931	7.202	7.202	7.202	7.375	7.646	7.921	8.108	8.108	8.108	8.108	8.108	8.108	8.302	8.302	8.302	8.302	8.385	8.385	8.385	8.288	8.288	8.288	8.288	8.288
YPL053C	9.741	10.005	10.093	10.093	10.093	10.093	10.093	10.093	10.093	10.19	10.19	10.19	10.19	10.19	10.19	10.19	10.19	10.19	10.19	10.37	10.55	10.378	10.468	10.468	10.468	10.392	10.489	10.489	10.489	10.572	10.572	10.572	10.572	10.572	10.396	10.396	10.396	10.396	10.396	10.396	10.307	10.307	10.307	10.307	10.307	10.307	10.307	10.21	10.21
YIL121W	4.151	4.151	4.235	4.408	4.408	4.408	4.041	4.041	4.041	2.866	1.942	1.942	1.942	2.031	2.031	2.031	1.488	1.308	1.481	1.565	1.565	1.565	1.413	1.769	2.764	3.101	3.101	3.101	3.101	3.101	3.101	3.101	3.101	3.28	4.335	5.028	5.028	5.028	5.028	5.028	5.112	5.285	5.285	5.285	5.285	5.285	5.285	5.285	5.285
YHR135C	12.12	12.12	12.12	12.12	11.132	11.049	11.049	10.868	10.608	10.608	10.608	10.08	10.08	10.428	10.428	10.516	10.516	10.516	10.516	10.516	10.516	10.516	10.698	10.608	10.78	10.78	10.78	10.78	10.87	10.87	10.87	10.87	10.87	10.87	10.781	10.781	10.781	10.693	10.693	10.52	10.52	10.43	10.43	10.346	10.346	10.263	10.276	10.098	10.001
YDR503C	1.153	1.243	1.243	1.16	1.16	1.16	1.16	1.16	0.706	0.525	0.525	0.525	0.525	0.525	0.615	0.615	0.615	0.615	0.614	1.421	1.965	2.798	3.155	3.155	3.155	3.155	3.326	3.326	3.326	3.326	3.507	4.393	4.745	4.918	5.187	5.831	5.831	5.831	5.831	5.919	6.189	6.189	6.825	7.428	7.428	7.428	7.428	7.428	7.601
YJL049W	8.999	8.999	8.915	8.915	9.094	9.094	9.191	9.191	9.288	9.288	9.468	9.468	9.468	9.468	9.468	9.468	9.565	9.931	10.557	11.254	11.428	11.428	11.511	11.705	11.705	11.802	11.979	11.979	11.979	12.152	12.241	12.518	12.518	12.518	12.615	12.712	12.712	12.712	12.712	12.809	12.809	12.893	12.976	12.976	13.149	13.149	13.432	13.348	13.348
YNL214W	8.616	8.35	8.433	8.44	8.53	8.53	8.53	8.53	8.336	8.419	8.419	8.419	8.239	8.239	4.945	4.151	4.077	4.077	4.16	4.16	4.16	3.973	3.257	3.169	4.167	5.171	5.889	5.889	6.45	6.45	6.644	7.071	6.787	6.967	8.344	8.515	8.599	9.207	10.732	11.514	11.884	11.801	12.415	12.415	12.415	12.415	12.415	12.415	12.415
YMR032W	4.908	4.737	4.737	4.737	4.737	4.737	4.737	4.737	4.737	4.737	4.737	4.737	4.737	4.639	4.55	4.461	4.284	4.194	4.372	4.372	4.372	4.372	4.372	4.455	4.632	4.632	4.632	4.632	4.632	4.632	4.632	4.623	4.623	4.623	4.623	4.623	4.623	4.533	4.533	4.445	4.348	4.348	4.348	4.348	4.348	4.354	4.071	4.071	4.071
YGL140C	3.664	3.664	3.664	3.664	3.858	3.858	3.858	3.691	3.691	3.691	3.608	3.608	3.608	3.519	3.603	3.603	3.691	3.691	3.691	3.775	3.775	3.865	4.043	4.409	4.951	4.951	4.951	4.951	4.951	4.951	4.951	4.951	4.951	4.951	4.951	4.951	4.863	4.863	4.863	4.863	4.863	4.863	4.951	5.206	5.994	5.994	5.994	5.994	5.994
YDR461C-A	8.935	8.935	8.935	8.935	8.935	9.219	9.309	9.309	9.309	9.309	9.309	9.309	9.309	9.309	9.49	9.49	9.49	9.49	9.49	9.49	9.49	9.49	9.49	9.49	9.393	9.393	9.393	9.481	9.481	9.481	9.565	9.565	9.565	9.565	9.565	9.565	9.565	9.653	9.653	9.653	9.653	9.569	9.569	9.569	9.569	9.569	9.569	9.569	9.569
YCL056C	4.479	4.466	4.376	4.548	4.46	4.46	4.46	4.37	4.281	3.908	3.462	3.462	3.462	3.551	3.544	3.544	3.634	3.374	3.286	3.286	3.286	3.196	3.196	2.926	3.102	3.196	3.196	3.28	3.377	3.651	3.561	3.561	3.651	3.651	3.734	3.912	3.912	3.996	4.271	4.361	4.63	4.63	4.63	4.63	4.727	4.817	4.817	4.997	4.997
YKL033W	10.502	10.502	10.502	10.502	10.309	10.309	10.123	9.95	9.95	9.95	9.589	7.778	7.079	6.84	6.845	7.474	7.558	7.646	7.646	7.295	7.389	7.204	7.204	7.287	7.551	8.077	8.077	8.345	8.075	8.075	7.98	7.98	7.98	7.89	7.89	7.713	7.9	7.7	7.694	7.694	7.694	7.694	7.597	7.597	7.323	7.323	8.044	9.833	12.212
YBR131W	6.391	6.481	6.654	6.654	6.742	6.742	7.101	7.011	7.011	7.011	7.108	7.192	7.192	7.192	7.192	7.192	7.28	7.28	7.63	7.63	7.63	7.907	7.907	7.907	7.907	7.991	8.165	8.165	8.165	8.165	8.165	8.165	8.165	8.165	8.165	8.165	8.165	8.165	8.336	8.336	8.336	8.156	8.156	8.156	8.156	8.068	8.068	8.151	8.151
YBR123C	7.003	6.836	6.739	6.642	6.642	6.92	7.098	7.098	7.103	7.362	7.548	7.985	7.985	7.985	8.268	8.268	8.268	8.268	8.179	8.263	8.263	8.175	8.175	8.175	8.175	8.175	8.175	8.263	8.263	8.346	8.256	8.256	8.256	8.256	8.256	8.256	8.256	8.256	8.256	8.256	8.256	8.256	8.256	8.256	8.256	8.256	8.256	8.256	8.256
YDL116W	10.839	10.923	11.284	11.835	12.443	12.443	12.626	12.982	12.982	13.066	13.244	14.602	14.956	14.956	14.956	14.956	14.956	14.783	14.88	15.06	15.06	15.602	16.321	16.779	16.779	16.869	16.869	16.869	16.869	16.869	16.869	17.878	17.878	17.962	18.05	18.14	18.14	18.224	18.224	18.224	18.312	18.312	18.499	18.499	18.499	18.499	18.499	18.499	18.499
YFR022W	3.708	3.708	3.978	3.786	3.793	3.793	3.793	3.791	3.791	4.059	4.231	4.335	7.292	7.292	7.38	7.468	7.468	7.385	7.468	7.468	7.468	7.468	7.468	7.468	7.918	7.918	8.015	8.105	8.278	8.733	11.408	11.408	11.602	11.692	11.87	11.954	12.037	12.218	12.308	12.308	12.308	12.308	12.308	12.308	13.398	13.482	13.482	13.482	13.482
YDR292C	6	5.183	4.739	4.811	5.08	5.437	5.437	5.437	5.534	5.617	5.796	5.796	6.078	5.883	5.881	5.881	5.888	5.974	6.407	9.104	9.472	9.732	9.732	9.732	9.732	9.82	9.909	12.286	12.286	12.286	12.286	12.202	12.202	12.022	12.022	12.284	12.658	12.843	12.94	12.94	12.94	12.94	12.94	13.127	13.579	14.19	14.278	14.278	14.278
YLR413W	7.617	7.617	7.617	7.7	7.7	7.617	7.617	7.617	7.617	7.617	7.617	7.617	7.431	7.431	7.431	7.251	7.251	7.251	7.154	7.154	7.154	7.154	7.156	7.156	7.156	7.156	7.059	7.059	7.059	7.059	6.617	6.617	6.617	6.356	6.267	6.194	6.291	6.208	6.208	6.208	6.208	6.208	6.208	6.118	6.021	6.021	6.021	6.021	6.021
YBR259W	5.279	5.181	5.181	5.181	5.181	5.54	5.624	5.969	6.328	6.328	6.328	6.328	6.328	6.328	6.328	6.328	5.974	6.236	6.963	6.963	6.963	6.963	8.229	8.229	8.229	8.589	8.589	8.589	8.589	8.594	8.594	8.594	8.506	8.506	8.506	8.506	8.506	8.513	8.513	8.61	8.61	8.61	8.61	8.61	8.61	8.7	8.7	8.788	8.885
YGL119W	2.776	2.776	2.776	2.692	2.692	2.692	2.692	2.692	2.692	2.692	2.692	2.692	2.692	2.609	2.609	2.609	2.609	2.697	2.697	2.697	2.697	2.697	2.697	2.697	2.697	2.697	2.697	2.697	2.697	2.697	2.697	2.697	2.609	2.609	2.609	2.609	2.519	2.332	2.332	2.332	2.332	2.332	2.235	2.138	2.138	2.138	2.138	2.138	2.138
YDR281C	7.199	6.931	7.013	7.096	7.541	8.076	8.076	8.076	8.257	8.257	8.257	8.257	8.257	8.257	8.257	8.167	8.251	8.251	8.251	8.251	8.251	8.251	8.251	8.079	7.907	8.079	8.079	8.246	8.246	8.246	8.246	8.246	8.246	8.328	8.23	8.23	8.244	8.328	8.328	8.328	8.328	8.147	8.147	8.147	8.147	8.05	8.05	7.96	7.784
YNL102W	8.659	8.756	8.666	8.758	8.935	9.629	9.814	9.995	9.995	9.995	10.447	11.154	11.703	11.703	11.703	11.703	11.8	11.967	12.402	12.486	12.658	12.658	12.568	12.471	12.299	12.484	12.304	12.484	12.656	12.834	12.834	13.006	13.096	13.096	13.096	13.18	13.096	13.084	13.084	13.084	13.084	13.084	13.084	13.258	13.258	13.443	13.531	13.615	13.615
YDR261C	6.349	6.349	6.438	6.438	6.438	6.521	6.708	6.792	6.792	6.792	6.965	6.965	6.965	6.965	6.965	6.965	6.965	6.965	6.965	7.049	7.049	7.137	7.137	7.137	7.137	7.049	6.872	6.969	7.154	7.154	7.154	7.154	7.154	7.154	7.154	7.154	7.154	7.154	7.058	6.974	6.974	6.974	6.796	6.712	6.712	6.712	5.801	5.801	5.801
YDL143W	8.967	8.967	8.967	9.339	9.339	9.518	9.518	9.518	9.518	9.518	9.518	9.518	9.518	9.518	9.518	9.601	10.045	10.045	10.045	10.133	10.133	10.133	10.133	10.133	10.133	10.133	10.133	10.133	10.217	10.217	10.217	10.217	10.217	10.217	10.217	10.217	10.217	10.217	10.217	10.129	10.129	10.129	10.129	11.373	11.457	11.457	11.457	11.457	11.457
YPL152W	2.503	2.767	2.945	3.214	7.093	7.093	7.473	8.642	8.642	8.642	8.726	8.726	8.726	8.726	8.809	8.809	8.893	8.893	9.066	10.175	10.175	10.272	10.272	10.838	11.024	11.024	11.217	11.217	11.217	11.217	11.306	11.403	11.5	11.874	12.151	12.151	12.151	12.151	12.151	12.151	12.151	12.248	12.248	12.248	12.248	12.248	12.248	12.248	12.248
YFR008W	12.196	11.932	11.932	11.932	11.932	12.03	11.946	12.034	12.221	12.131	12.131	12.131	12.131	12.131	11.958	11.786	11.779	11.779	12.054	12.151	12.808	12.808	12.808	12.892	12.892	12.892	12.892	12.802	12.89	12.384	12.474	12.474	12.564	12.48	12.48	12.48	12.48	12.48	12.039	11.388	11.388	11.388	11.561	11.561	11.561	11.835	11.835	11.914	11.914
YLR014C	5.428	5.428	4.523	3.46	3.21	3.122	3.593	3.412	3.412	3.586	3.674	3.764	3.764	3.852	3.852	4.128	4.401	5.387	5.387	5.387	5.387	5.387	5.387	5.124	5.124	5.207	5.286	7.187	7.187	7.284	7.284	7.284	7.456	7.994	8.71	10.414	10.414	10.414	10.414	10.414	10.414	10.511	10.614	10.614	10.614	10.614	10.614	10.703	10.786
YBL072C	2.272	2.183	2.183	2.092	2.004	1.562	1.465	1.465	1.465	1.271	1.183	1.095	1.095	1.095	1.095	1.095	1.095	1.095	1.095	1.095	1.095	0.998	0.998	0.998	0.998	0.907	0.907	0.907	0.907	0.907	0.907	0.824	0.824	0.469	0.363	0.185	0.185	0.185	0.185	0.185	0.185	0.185	0.185	0.185	0.088	0.088	0.088	0.088	0.088
YDR341C	2.149	2.149	2.149	2.149	1.976	1.892	1.892	1.892	1.892	1.804	1.804	1.804	1.804	1.971	2.246	2.413	2.413	2.413	2.408	2.408	2.408	2.408	2.408	2.594	2.594	2.765	2.765	2.765	2.765	2.765	2.765	2.765	2.765	2.765	2.765	2.765	2.765	2.849	2.849	2.849	2.849	2.849	2.849	2.849	2.849	2.849	2.939	2.939	2.939
YGR089W	6.645	6.822	6.912	7.098	7.098	7.098	7.098	7.098	7.098	7.008	6.925	6.925	6.925	6.925	6.925	6.925	7.022	6.925	6.925	6.925	6.925	6.925	6.925	6.925	6.925	6.925	6.925	6.925	6.925	6.925	6.925	6.925	6.925	6.925	6.925	6.925	6.925	6.925	6.925	6.925	6.925	6.925	6.925	6.925	6.837	6.837	6.753	6.753	6.753
YGL093W	3.231	4.144	4.316	4.316	4.316	4.316	4.316	4.228	4.228	4.765	5.39	5.665	6.024	6.024	6.024	6.301	6.301	6.39	6.39	6.39	6.39	6.39	6.39	6.39	6.66	6.841	6.841	6.841	6.841	6.841	6.753	6.664	6.664	6.754	6.754	6.754	6.754	6.851	6.851	6.851	6.851	6.851	6.851	6.851	6.851	6.851	6.851	6.941	6.941
YDR090C	2.096	2.096	2.096	2.096	2.185	2.273	2.616	2.616	2.616	2.616	2.436	2.519	2.519	2.519	2.519	2.422	2.422	2.684	3.23	3.23	3.327	3.327	3.41	3.41	3.232	3.142	3.142	3.313	3.501	3.584	4.816	5.19	5.19	5.367	5.721	7.76	7.76	8.299	8.396	8.396	8.574	8.574	8.658	8.658	8.913	8.913	9.01	9.01	9.278
YPL183W-A	0.363	0.363	0.363	0.363	0.363	0.363	0.363	0.363	0.363	0.454	0.63	0.63	0.63	0.63	0.63	0.72	0.817	0.817	0.817	0.817	0.817	0.817	0.9	0.9	1.074	1.439	1.439	1.439	1.439	1.439	1.439	1.439	1.439	1.439	1.439	1.439	1.529	1.529	1.529	1.626	1.893	1.893	2.348	2.72	2.72	2.72	2.72	2.72	2.72
YGL058W	9.231	9.231	9.315	9.315	9.315	9.315	9.315	9.315	9.315	9.315	9.315	9.218	9.218	9.218	9.134	9.134	9.134	9.218	9.218	9.218	9.218	9.218	9.301	9.301	9.389	9.389	9.389	9.389	9.306	9.306	9.119	8.943	8.854	8.854	8.854	8.854	8.854	8.854	8.757	8.57	8.57	8.48	8.392	8.295	8.295	8.295	8.295	8.295	8.295
YPL068C	0.972	0.972	0.972	0.972	0.972	0.972	0.972	0.884	0.884	0.884	0.884	0.884	0.884	0.884	0.884	0.884	0.884	0.884	0.794	0.897	0.809	0.899	0.988	0.988	0.988	0.988	0.988	0.988	0.988	0.988	0.988	0.988	0.988	0.988	0.988	0.988	0.904	0.904	0.814	0.814	0.897	1.173	1.089	1.173	1.173	1.173	1.173	1.261	1.173
YER047C	8.462	8.546	10.233	10.33	10.33	10.6	11.403	13.007	13.007	13.007	13.007	13.007	13.091	13.364	13.911	13.911	13.911	13.911	14.271	14.905	14.905	14.989	14.989	14.989	14.989	14.989	14.989	14.899	14.996	15.256	15.256	15.256	15.256	15.256	15.256	15.256	15.256	15.256	15.256	15.256	15.256	15.256	15.256	15.172	15.172	15.172	15.172	15.262	15.172
YBR059C	7.767	7.677	6.596	6.332	5.411	5.327	5.327	5.05	4.516	4.427	4.427	4.15	4.15	4.247	3.266	2.727	2.639	2.555	2.643	3.079	3.079	3.079	3.079	3.079	3.079	2.795	2.795	2.795	2.691	2.601	2.685	2.685	2.685	2.857	3.936	3.936	4.026	4.116	4.116	4.116	4.2	4.2	4.38	4.38	4.464	4.464	4.547	4.547	4.723
YJL167W	2.771	2.771	2.771	2.688	2.688	2.688	2.866	2.866	2.949	2.949	2.949	2.949	2.949	2.949	2.949	2.949	2.949	2.949	2.949	2.949	2.949	2.949	2.949	2.949	2.949	3.038	3.038	3.038	3.038	3.038	3.038	2.954	2.87	2.787	2.787	2.787	2.787	3.056	3.056	3.056	3.056	3.056	3.056	3.056	3.056	2.972	2.972	2.972	2.972
YHR018C	8.864	8.864	8.774	8.774	8.602	8.602	8.602	8.602	8.602	8.602	8.602	8.602	8.415	8.415	8.415	8.424	8.424	8.246	8.149	8.061	8.061	8.061	8.061	8.061	7.971	7.971	7.874	7.874	7.874	7.874	7.35	7.356	7.266	7.266	7.266	7.178	7.178	7.178	7.178	7.178	7.178	7.261	7.261	7.351	7.351	7.351	7.351	7.351	7.351
YJL173C	6.879	6.879	6.969	7.048	6.793	6.98	7.248	7.248	7.162	7.509	7.509	7.509	7.509	7.683	7.683	7.683	7.594	7.594	7.392	7.834	7.834	7.834	7.834	7.834	7.834	7.567	7.567	7.822	8.161	9.7	9.7	10.052	10.052	10.052	10.142	9.941	9.941	9.941	9.664	9.664	9.664	10.014	10.643	10.643	10.823	10.823	10.823	10.823	10.823
YMR302C	4.266	4.266	4.266	4.266	4.266	4.266	4.266	4.266	4.266	4.266	4.266	3.901	3.72	3.533	3.533	3.445	3.445	3.348	3.258	3.258	3.353	3.353	3.353	3.353	3.353	3.098	2.92	2.92	2.92	2.92	2.748	2.832	2.381	2.381	2.575	2.575	2.658	2.575	2.575	2.671	2.582	2.679	2.679	2.859	2.963	2.963	2.963	2.963	3.06
YML003W	4.628	5.083	5.083	5.083	4.994	5.077	5.077	5.077	5.165	5.253	5.253	5.351	5.351	5.351	5.439	5.439	5.439	5.439	5.439	5.439	5.439	5.439	5.439	5.439	5.439	5.439	5.439	5.439	5.439	5.439	5.452	5.536	5.536	5.536	5.707	5.707	5.707	5.707	5.707	5.707	5.707	5.791	5.879	5.879	5.879	5.879	5.968	5.966	5.966
YMR035W	9.94	9.94	9.94	9.94	9.94	9.94	10.028	9.737	9.64	9.64	9.82	9.82	9.91	9.91	9.91	10.082	10.082	10.179	10.538	10.538	10.635	10.635	10.723	10.895	10.983	10.983	10.983	10.983	11.066	11.423	11.423	11.423	11.507	11.507	11.507	11.507	11.507	11.507	11.507	11.507	11.507	11.507	11.507	11.409	11.409	11.409	11.409	11.409	11.326
YPL179W	13.429	13.429	13.429	13.429	13.429	13.429	13.429	13.429	13.429	13.601	13.684	13.595	13.595	13.506	13.506	13.423	13.339	13.256	13.339	13.152	13.152	13.152	13.152	13.152	12.976	12.879	12.879	10.771	10.521	10.437	10.437	10.437	10.257	10.257	10.257	10.069	9.986	9.986	9.702	9.614	9.614	9.614	9.614	9.343	9.343	9.343	5.873	4.774	4.315
YGR261C	10.181	10.098	9.006	8.375	8.727	8.644	8.644	8.472	7.836	7.559	7.559	7.559	7.726	7.453	7.459	7.459	7.459	7.459	7.459	7.91	6.99	6.901	6.901	6.901	6.901	6.644	6.899	6.714	6.54	6.192	6.197	5.926	6.105	6.574	6.84	7.026	7.026	7.026	6.748	6.748	6.748	6.498	6.498	6.408	6.498	6.498	6.498	6.491	6.585
YOR209C	1.692	1.692	1.692	1.609	1.609	1.609	1.423	1.423	1.236	1.153	1.153	1.153	1.153	1.153	1.153	1.153	1.153	1.153	1.153	1.153	1.056	0.799	0.799	0.799	0.799	0.799	0.799	0.799	0.799	0.799	0.799	0.799	0.799	0.799	0.709	0.709	0.709	0.709	0.709	0.709	0.709	0.709	0.709	0.53	0.53	0.53	0.53	0.53	0.53
YDR530C	3.776	3.567	4.005	3.917	3.917	4.005	4.005	4.005	3.917	4.005	4.005	4.005	4.1	4.19	4.19	4.274	4.888	4.888	5.066	5.963	7.134	7.134	7.134	7.321	7.321	7.321	7.418	7.418	7.418	7.687	7.687	7.687	7.687	7.777	7.777	7.777	7.867	7.867	8.054	8.509	8.509	8.509	8.509	8.509	8.509	8.509	8.509	8.509	8.785
YFR034C	11.161	11.161	10.879	10.969	10.969	10.969	11.147	10.976	11.245	11.245	11.245	11.245	11.245	11.342	11.261	11.261	11.261	10.622	10.622	11.427	11.614	11.614	11.614	11.614	11.614	11.614	11.614	11.614	11.447	11.447	11.702	11.792	11.792	11.875	11.875	11.778	11.778	11.695	11.695	11.695	11.695	11.695	11.607	11.607	11.607	11.607	11.782	11.699	11.699
YOR158W	2.385	2.385	2.385	2.385	2.385	2.295	2.11	2.026	2.026	2.026	2.026	2.026	2.026	2.026	1.194	1.632	1.452	1.452	1.452	1.355	1.161	1.258	1.258	1.348	1.348	1.348	1.251	1.251	1.251	1.251	1.251	1.251	1.251	1.251	1.251	1.251	1.251	1.251	1.251	1.335	1.417	1.417	1.501	1.501	1.501	1.589	1.589	1.589	1.589
YDR394W	6.199	6.199	6.289	6.289	6.28	6.447	6.991	6.991	6.991	6.991	6.991	6.991	6.991	6.991	6.991	6.903	6.987	6.987	7.077	7.077	7.077	7.077	7.077	6.9	6.988	6.988	6.988	7.072	6.984	7.351	7.351	7.601	7.601	7.601	7.245	7.154	7.154	6.974	6.974	7.154	7.415	7.945	7.945	7.945	7.945	7.945	7.945	7.945	7.945
YBL038W	5.494	5.142	4.872	4.499	4.499	4.499	4.588	4.132	3.945	3.945	3.945	3.945	3.855	3.855	3.765	3.413	3.413	3.413	3.497	3.497	3.497	3.497	3.497	3.497	3.236	3.148	3.148	3.148	3.058	3.058	2.97	3.142	3.142	2.307	1.876	1.962	1.962	1.962	1.962	1.871	1.871	2.528	2.528	2.528	2.528	2.528	2.528	2.342	2.439
YDR427W	7.858	7.858	7.858	7.77	7.77	7.774	7.774	7.864	8.139	8.58	8.844	8.844	8.844	8.844	8.844	8.844	8.844	9.02	9.02	9.02	9.117	9.291	9.291	9.291	9.291	9.568	9.568	9.568	9.568	9.658	9.658	9.658	9.658	9.658	9.658	9.658	9.658	9.658	9.658	9.658	9.658	9.748	9.748	9.748	9.748	9.831	9.831	9.831	9.831
YHR117W	4.362	4.346	4.775	4.775	4.775	4.685	4.597	4.32	4.32	4.41	3.618	3.989	3.989	4.257	4.623	4.72	4.72	4.9	5.252	6.247	6.247	6.337	6.337	6.425	6.425	6.508	6.508	6.508	6.508	6.508	6.508	6.508	6.508	6.508	6.508	6.508	6.42	6.42	6.42	6.244	6.244	6.244	6.244	6.244	6.333	6.333	6.88	6.88	7.156
YGR263C	5.062	5.249	5.249	5.249	5.249	5.173	5.173	5.173	5.076	5.076	4.742	4.658	4.92	4.92	4.823	4.823	4.733	4.733	4.733	4.277	3.841	3.737	3.834	4.38	4.91	5.798	6.403	7.037	7.037	7.652	8.74	8.74	8.74	8.74	8.74	8.74	8.995	8.995	9.354	10.252	10.252	10.252	10.529	10.529	10.617	10.798	10.972	10.972	11.152
YMR161W	4.062	4.159	4.159	4.159	4.159	4.159	4.45	4.45	4.45	4.45	5.601	6.312	6.312	6.312	6.312	6.312	6.665	6.665	6.845	7.032	7.032	7.032	7.122	7.21	7.21	7.475	7.924	7.924	7.924	7.924	7.924	7.924	8.012	7.827	7.827	7.827	8.082	8.082	8.082	8.446	8.446	8.446	8.446	8.541	8.541	8.625	8.625	8.625	8.805
YCL063W	5.873	5.777	5.873	6.047	6.225	6.309	6.6	6.6	6.683	6.683	6.683	6.683	6.595	6.678	6.678	6.678	6.678	6.678	6.678	6.141	5.955	5.88	5.88	5.88	5.88	5.88	5.88	5.796	5.706	5.706	5.521	5.258	5.258	5.229	5.139	5.139	5.139	5.042	4.952	4.778	4.51	4.333	4.333	4.804	5.335	5.513	5.513	5.513	5.513
YOR374W	14.577	16.256	16.442	16.442	16.442	16.442	16.442	16.524	16.621	16.621	16.621	16.709	16.709	17.068	17.068	17.068	17.068	17.068	17.068	17.068	17.068	17.068	17.068	17.068	16.98	16.98	16.898	16.898	16.898	16.898	16.898	16.898	16.898	16.898	16.898	16.727	16.81	16.81	16.722	16.722	16.819	16.819	16.819	16.819	16.286	16.203	16.203	16.203	15.404
YJL156C	7.162	7.162	7.162	7.162	7.072	7.072	7.072	7.072	7.155	7.155	7.239	7.424	7.424	7.424	7.424	7.424	7.424	7.424	7.424	7.424	7.424	7.424	7.424	7.508	7.508	7.508	7.508	7.508	7.508	7.508	7.508	7.508	7.508	7.508	7.508	7.508	7.336	7.336	7.336	7.336	7.336	7.336	7.433	7.521	7.521	7.521	7.521	7.521	7.521
YDR368W	7.133	7.487	7.487	7.663	7.663	7.663	7.49	7.49	7.49	7.49	7.303	7.215	7.126	7.126	7.126	7.215	7.386	7.474	7.906	8.272	8.272	8.272	8.272	8.27	8.27	8.27	8.27	8.27	8.27	8.27	8.182	8.092	7.925	7.925	7.925	7.925	8.116	8.116	8.2	8.2	8.2	8.2	8.2	8.2	8.2	8.2	8.394	8.306	8.306
YNL155W	14.869	14.772	14.772	14.689	14.689	14.689	14.425	14.431	14.515	14.515	14.515	14.515	14.515	14.515	14.515	14.515	14.515	14.427	14.336	14.336	14.336	13.998	13.998	13.646	13.646	12.312	12.312	12.124	12.124	12.124	12.124	12.124	12.124	11.938	11.572	11.488	11.488	11.315	11.315	11.033	11.034	10.849	10.505	10.602	10.505	10.505	10.235	10.062	9.617
YDL088C	10.356	10.439	10.439	10.439	10.439	10.708	10.886	11.15	11.15	11.15	11.15	11.15	11.15	11.15	11.15	11.239	11.143	11.143	11.322	11.322	11.322	11.322	11.403	11.403	11.403	11.403	11.403	11.403	11.319	11.319	11.319	11.326	11.499	11.671	11.851	11.851	11.935	11.935	11.847	12.199	12.366	12.366	12.461	12.461	12.544	12.544	12.544	12.456	12.456
YPL071C	6.878	6.79	6.707	6.976	7.424	7.424	7.424	7.424	7.424	7.514	7.514	7.598	7.688	7.688	7.694	7.694	7.694	7.694	7.694	7.694	7.694	7.782	7.603	7.603	7.603	7.519	7.782	7.871	7.871	8.047	8.573	8.573	8.573	8.573	8.573	8.573	8.573	8.573	8.573	8.573	8.573	8.483	8.571	8.571	8.661	8.661	8.842	9.02	9.02
YHR070W	6.766	6.766	6.766	6.766	6.766	6.766	6.766	6.766	6.856	7.05	7.417	7.602	7.602	7.602	7.866	7.866	7.866	7.866	7.866	7.866	7.866	7.956	7.956	7.956	7.956	7.956	7.956	8.053	8.053	8.137	8.137	8.137	8.137	8.137	8.137	8.137	8.137	8.137	8.137	8.137	8.137	8.137	8.137	8.137	8.137	8.137	8.31	8.31	8.31
YLR071C	9.205	9.39	9.39	9.39	9.39	9.39	9.39	9.567	9.567	9.567	10.274	11.102	11.46	11.46	11.549	11.729	11.729	12.105	12.105	12.105	12.193	12.193	12.471	12.471	12.561	12.561	12.561	12.561	12.561	12.644	12.644	12.644	12.644	12.644	12.556	12.556	12.556	12.556	12.556	12.556	12.556	12.556	12.556	12.556	12.556	12.468	12.468	12.378	12.378
YKR048C	9.133	9.133	9.133	9.05	9.133	9.578	9.763	9.763	9.86	9.948	9.948	10.129	10.129	10.045	10.045	10.135	10.584	10.756	10.844	10.844	10.844	10.844	11.198	11.378	11.55	11.55	11.55	11.46	11.46	11.288	11.46	11.293	11.293	11.293	11.377	11.377	11.377	11.377	11.377	11.377	11.377	11.287	11.287	11.287	11.287	11.287	11.287	11.287	11.287
YOR237W	7.066	7.066	7.066	7.066	7.066	7.066	7.066	7.066	7.066	7.053	6.963	6.963	6.963	6.963	7.06	7.06	7.06	7.234	7.234	7.15	7.15	6.97	6.699	6.176	6.176	6.176	6.176	6.079	5.893	6.067	6.234	6.234	6.234	6.234	6.234	6.234	6.137	6.137	6.137	6.137	6.137	6.137	6.13	6.13	6.13	5.934	5.934	5.934	5.934
YMR312W	2.291	2.291	2.291	2.291	2.291	2.007	1.826	1.826	1.826	1.826	1.826	1.826	1.826	1.826	1.826	1.655	1.052	0.889	0.629	0.629	0.629	0.629	0.629	0.629	0.629	0.539	0.449	0.449	0.449	0.359	0.359	0.359	0.359	0.359	0.359	0.359	0.359	0.366	0.449	0.449	0.449	0.539	0.539	0.539	0.539	0.539	0.539	0.539	0.539
YLR164W	5.351	5.351	5.351	5.36	5.36	5.547	5.547	5.547	5.721	5.721	5.982	5.886	5.886	5.886	5.886	5.886	5.976	5.976	5.976	5.976	5.976	5.976	5.976	5.976	5.976	6.072	6.072	6.244	6.244	6.341	6.253	6.253	6.253	6.253	6.253	6.253	6.253	6.253	6.253	6.253	6.253	6.253	6.253	6.253	6.253	6.341	6.341	6.341	6.341
YNL166C	8.543	8.543	8.543	8.724	8.724	8.812	8.812	8.896	9.002	10.346	10.346	10.43	12.706	12.706	12.706	12.706	12.706	12.706	12.789	12.877	12.967	12.967	12.967	12.967	13.057	13.057	13.238	13.431	13.431	13.422	13.422	13.422	13.52	13.52	13.52	13.52	13.52	13.52	13.52	13.52	13.52	13.515	13.427	13.427	13.427	13.427	13.427	13.427	13.427
YDL052C	4.5	4.5	4.584	4.764	5.04	5.04	5.04	5.218	5.218	5.301	5.468	5.566	5.566	5.477	5.477	5.477	5.477	5.477	5.662	5.662	5.495	5.495	5.399	5.487	5.681	5.778	5.958	5.958	6.242	6.332	6.332	6.422	6.422	6.422	6.422	6.422	6.422	6.512	6.512	6.512	6.512	6.512	6.512	6.512	6.602	6.602	6.602	6.602	6.602
YAL046C	6.717	6.45	6.45	6.45	6.45	6.356	6.356	6.356	6.356	6.356	6.356	6.356	6.356	6.272	6.085	5.997	5.997	5.909	5.57	5.57	5.315	5.315	5.141	5.051	5.051	5.051	5.051	5.051	5.051	4.961	4.961	4.79	4.79	4.79	4.79	4.79	4.514	4.514	2.818	2.266	2.981	2.981	3.069	2.902	2.902	2.818	2.818	2.531	2.621
YHR187W	7.147	7.147	7.147	7.147	7.231	7.147	7.057	7.057	7.057	7.057	7.224	7.224	7.314	7.404	7.404	7.404	7.404	7.321	7.321	7.506	7.506	7.506	7.506	7.506	7.971	8.054	8.054	8.054	8.054	8.054	8.054	8.054	8.054	8.054	8.054	8.054	8.054	8.054	7.869	7.869	7.785	7.785	7.785	7.869	7.869	7.869	7.869	7.869	7.959
YGR109C	3.468	3.468	3.558	3.558	3.558	3.738	3.738	3.738	3.738	3.738	3.738	3.738	3.738	3.821	3.821	3.821	3.821	3.821	3.821	3.821	3.821	4.002	4.002	4.263	4.631	4.631	4.902	4.902	4.902	4.902	4.811	4.721	4.638	4.638	4.9	4.9	4.9	4.9	4.9	4.81	4.898	4.898	4.898	4.898	4.981	4.885	4.885	4.885	4.885
YGR015C	5.782	5.782	5.865	5.865	5.962	5.962	6.253	6.253	6.253	6.253	6.343	6.343	6.343	6.71	6.71	6.799	6.799	6.799	6.799	5.708	5.521	5.521	5.521	5.168	4.981	4.891	5.156	6.931	7.373	8.625	8.625	8.625	8.625	8.625	8.625	8.625	8.625	8.625	8.625	8.625	8.625	8.625	8.625	8.625	8.625	8.625	8.806	8.717	8.717
YHL044W	11.296	11.296	11.296	11.296	11.296	11.38	11.371	11.371	11.371	11.371	11.371	11.281	11.281	11.281	11.364	11.364	11.276	11.364	11.364	11.448	11.633	11.633	11.545	11.545	11.545	11.642	11.642	11.642	11.642	11.642	11.642	11.642	11.642	11.642	11.642	11.642	11.642	11.642	11.642	11.725	11.642	11.642	11.642	11.558	11.558	11.558	11.378	11.378	11.378
YDR252W	7.905	7.815	7.899	7.815	8.092	7.898	8.693	8.79	8.79	8.79	8.706	8.706	8.706	8.706	8.706	8.706	8.706	8.706	8.697	8.697	8.697	7.982	7.982	7.975	8.058	8.424	8.873	8.873	9.324	11.431	11.431	11.687	11.775	11.858	11.77	11.77	11.77	11.77	11.77	11.682	11.505	11.594	11.594	11.677	11.932	12.021	12.104	12.188	12.109
YLL010C	8.237	8.334	8.334	8.514	8.418	8.418	8.418	8.418	8.418	8.418	8.418	8.418	8.418	8.506	8.506	8.506	8.506	8.506	8.603	8.603	8.858	8.858	8.858	8.858	8.761	8.761	8.851	8.851	8.851	8.851	8.851	8.851	8.851	9.023	9.023	8.933	9.021	9.021	9.021	9.021	9.109	9.109	9.109	9.109	9.109	9.109	9.109	9.109	8.915
YOR034C	5.74	5.657	5.477	5.468	5.552	6.578	6.578	6.578	6.578	6.578	6.578	6.578	6.578	6.765	6.765	8.059	8.059	8.32	8.404	8.404	8.404	8.404	8.404	8.404	8.404	8.404	8.404	8.404	8.404	8.404	8.404	8.404	8.404	8.404	8.494	8.494	8.494	8.494	8.494	8.494	8.494	8.307	8.223	8.223	8.223	8.223	8.223	8.223	8.223
YDR441C	11.559	11.462	11.462	10.453	10.108	9.841	9.841	9.841	9.758	9.675	9.675	9.675	9.488	9.488	9.488	9.488	9.488	9.488	9.488	9.488	9.399	9.399	9.309	9.221	9.221	9.04	8.772	8.497	8.414	8.414	8.33	8.33	7.98	7.892	7.892	7.621	7.621	7.357	7.26	7.26	6.527	6.431	6.237	6.237	6.237	6.237	6.237	6.237	3.522
YKL045W	0.552	0.552	0.552	0.552	0.552	0.552	0.552	0.636	0.726	0.823	0.92	0.92	0.92	0.92	0.92	0.92	0.92	0.92	0.92	0.92	0.92	0.92	0.92	0.92	0.92	0.92	0.92	0.92	0.92	0.92	0.651	0.735	0.735	0.638	0.638	0.638	0.541	0.713	0.886	0.886	0.886	1.073	1.073	1.073	1.073	1.073	1.157	1.157	1.157
YKL142W	12.816	12.906	13.005	13.005	13.19	13.19	13.19	13.19	13.19	13.273	13.19	13.19	13.19	13.19	13.19	13.287	13.198	13.198	13.198	13.296	13.296	13.654	13.654	13.389	13.389	13.478	13.561	13.561	13.561	13.561	13.561	13.561	13.561	13.478	13.478	13.478	13.478	13.478	13.478	13.478	13.478	13.478	13.394	13.394	13.572	13.572	13.572	13.572	13.572
YOR390W	2.657	2.829	2.829	2.829	2.912	2.912	2.912	3.084	3.084	3.084	3.084	3.084	3.172	3.256	3.345	3.707	3.967	3.967	3.967	4.152	4.152	4.25	4.428	4.875	5.394	5.394	5.394	5.394	5.306	5.306	5.403	5.403	5.403	5.403	5.486	5.486	5.486	5.486	5.486	5.486	5.583	5.673	5.673	5.673	5.86	5.949	5.949	5.949	5.949
YHR007C-A	10.077	10.077	9.803	9.707	9.433	9.066	9.06	9.628	9.628	9.628	10.154	10.154	10.341	10.341	10.341	10.526	10.883	10.883	10.883	10.799	10.966	10.983	11.603	11.603	11.693	11.777	12.575	12.575	12.937	13.212	13.212	13.212	13.212	13.212	13.3	13.3	13.383	13.467	13.467	13.467	13.383	13.383	13.383	13.287	13.287	13.287	13.287	13.287	13.467
YKL012W	6.848	6.486	6.402	6.766	6.856	6.856	6.856	7.023	7.201	7.738	7.738	7.738	7.822	7.918	7.923	7.923	7.923	8.013	8.013	8.013	8.013	8.013	8.013	8.013	8.189	8.444	8.534	9.279	9.279	9.46	9.46	9.737	9.827	10.087	10.087	10.087	10.087	10.087	10.087	10.087	10.087	10.087	10.087	10.087	10.087	10.261	10.432	10.432	10.432
YJL025W	12.476	12.476	12.476	12.476	12.476	12.476	12.476	12.663	12.663	12.746	12.746	12.923	12.729	12.909	12.993	12.993	13.076	13.076	13.076	13.076	13.076	12.988	12.9	12.902	12.902	12.902	12.902	12.902	12.902	12.902	12.902	12.902	12.813	12.813	12.813	12.813	12.813	12.813	12.725	12.725	12.809	12.614	12.614	12.614	12.614	12.614	12.614	12.614	12.704
YDR126W	3.756	3.756	3.756	3.84	3.84	3.84	4.122	4.122	4.038	4.038	4.038	4.212	4.212	4.472	4.811	5.079	5.079	5.079	5.079	5.163	5.26	5.26	5.26	5.26	5.26	5.26	5.819	6.178	6.178	6.349	6.349	6.438	6.528	6.528	6.528	6.528	6.528	6.528	6.528	6.528	6.528	6.528	6.528	6.349	6.253	6.341	6.341	6.618	6.618
YDL166C	2.736	2.736	2.736	2.736	2.736	2.824	2.824	2.824	2.74	2.652	2.652	3.004	3.004	3.966	3.966	3.966	3.966	3.966	4.064	4.235	4.413	4.413	4.413	4.418	4.7	4.7	4.79	4.79	4.707	4.795	4.795	4.879	4.879	4.969	4.969	4.969	5.149	5.508	5.508	5.598	5.598	5.598	5.598	5.598	5.51	5.51	5.51	5.51	5.51
YPL060W	7.975	8.137	7.964	8.061	8.851	8.851	9.115	9.287	9.287	9.287	9.287	9.287	9.287	9.383	9.383	9.3	9.126	9.575	10.024	10.024	10.024	9.941	10.113	10.629	10.802	10.89	11.339	11.339	11.242	11.242	11.152	11.24	11.157	11.351	11.531	11.531	11.525	11.525	11.525	11.525	11.525	11.525	11.525	10.739	10.739	10.823	10.739	10.464	10.464
YOR210W	2.509	2.509	2.509	2.509	2.509	2.42	2.42	2.42	2.42	2.42	2.42	2.42	2.42	2.337	2.337	2.15	2.15	2.053	2.053	2.053	2.053	2.053	2.053	2.053	2.053	2.053	2.053	2.053	2.058	2.058	2.058	2.058	2.058	2.058	2.058	2.058	2.058	2.058	2.058	1.969	1.796	1.796	1.796	1.796	1.796	1.699	1.425	1.152	0.974
YMR223W	5.63	5.63	5.632	5.632	5.729	5.273	5.273	5.273	5.273	5.273	4.54	4.279	4.107	4.294	4.377	4.67	5.734	8.439	8.439	8.439	8.439	8.439	8.439	8.439	8.439	8.439	8.439	8.439	8.439	8.351	9.143	9.143	9.227	9.227	9.227	9.139	9.229	8.967	9.436	9.352	9.352	9.533	9.623	10.356	10.356	10.356	10.356	10.356	10.356
YNL157W	11.399	11.488	11.488	11.488	11.309	11.406	10.235	10.147	10.147	10.147	10.314	10.314	10.314	10.314	10.314	10.226	9.163	8.982	9.595	9.595	9.678	9.768	9.768	9.768	9.213	9.213	9.213	9.213	8.76	8.76	8.677	8.677	8.579	8.579	8.584	8.501	8.501	8.501	7.51	6.218	5.856	6.124	6.311	6.311	6.485	6.398	6.398	6.398	6.592
YGR150C	3.794	3.345	3.255	3.167	2.993	2.993	3.621	3.621	3.621	3.621	3.094	2.812	2.633	2.633	3.004	3.004	3.092	3.453	3.453	3.453	3.453	3.453	3.453	3.905	4.078	4.078	4.162	4.072	4.072	4.072	4.072	4.16	4.16	4.16	4.16	4.163	4.343	4.608	4.608	4.789	4.789	4.789	4.705	4.617	4.617	4.617	4.527	4.527	5.095
YGL039W	1.958	2.046	2.135	2.135	2.232	2.232	2.232	2.232	2.232	2.232	2.232	2.232	2.232	2.232	2.232	2.232	2.232	2.232	2.232	2.232	2.232	2.232	2.232	2.232	2.232	2.232	2.232	2.232	2.232	2.232	2.232	2.404	2.404	2.674	2.674	2.674	2.674	2.674	2.762	2.949	2.949	3.046	3.046	3.046	3.046	3.046	3.046	3.046	3.046
YEL019C	5.822	5.822	5.822	5.822	5.732	5.642	5.642	5.732	5.545	5.539	5.801	5.71	5.71	5.71	5.799	5.799	5.966	5.966	5.966	5.966	5.966	5.961	6.146	6.417	6.5	6.943	6.943	7.027	7.025	7.197	7.197	7.197	7.458	7.742	7.831	7.831	7.831	7.831	7.831	7.919	7.919	8.095	8.179	8.179	8.546	8.546	8.546	8.546	8.546
YOR155C	5.473	5.473	5.473	5.473	5.038	5.372	5.566	6.292	6.292	6.38	6.827	7.004	7.622	7.967	8.764	10.963	10.963	10.963	11.24	11.412	11.412	11.412	11.412	11.412	11.412	11.694	11.611	11.789	11.877	11.965	12.436	13.591	14.04	14.04	14.04	14.04	13.956	13.956	14.425	15.702	16.233	16.316	16.503	16.503	16.593	16.593	16.593	16.593	16.593
YMR187C	10.682	10.859	10.859	10.859	10.859	10.859	10.859	11.216	11.216	11.216	11.216	11.304	11.304	11.304	11.304	11.304	11.304	11.304	11.304	11.036	11.124	11.131	11.131	11.131	11.131	11.131	11.131	11.034	11.397	11.397	11.307	11.307	11.307	11.219	11.219	11.219	11.039	11.039	11.039	11.039	11.039	11.039	10.861	10.687	10.678	10.678	10.582	10.485	10.306
YJL201W	7.593	7.593	7.503	6.801	6.451	6.354	6.354	6.611	6.979	6.979	6.979	6.979	6.793	6.442	6.061	5.883	5.883	5.883	5.883	6.327	7.748	7.748	8.01	8.01	8.01	8.535	8.623	8.707	8.707	8.707	8.707	8.707	8.707	8.707	8.707	8.707	8.707	8.707	8.977	8.977	8.977	9.232	9.232	9.234	9.151	9.067	9.157	9.157	9.074
YBR238C	12.257	12.257	12.257	12.257	12.257	12.084	12.084	12.084	12.084	12.084	12.084	11.994	11.734	11.734	11.831	11.657	11.297	11.297	11.297	11.297	11.297	11.297	11.297	11.297	11.123	11.035	11.035	11.035	10.938	10.848	10.848	10.848	10.848	10.848	10.764	10.764	10.853	10.853	10.769	10.769	10.259	10.259	10.259	9.886	9.886	9.528	9.445	9.445	9.355
YGL110C	12.419	12.973	12.885	12.885	13.063	13.063	13.063	13.063	12.975	12.885	12.885	12.718	12.718	12.456	12.456	12.359	11.809	11.628	11.628	11.703	11.881	11.873	11.873	12.04	11.868	11.958	11.874	10.9	10.632	10.812	10.827	10.827	11.014	10.93	11.014	11.014	11.102	11.102	11.018	11.018	11.018	11.018	11.018	9.601	9.504	9.504	9.594	9.505	9.587
YDR178W	8.563	8.563	7.109	7.109	6.513	5.891	5.537	4.989	5.265	7.043	7.955	7.955	7.955	8.043	8.043	7.955	8.198	8.196	8.456	8.456	8.54	8.809	8.732	8.732	8.634	8.634	8.634	8.723	8.274	8.274	8.186	8.622	8.353	8.437	8.527	8.527	8.527	8.527	8.527	8.173	8.171	8.088	8.178	8.799	9.232	9.232	9.162	9.079	9.252
YML013W	5.385	5.385	5.205	5.295	5.654	5.221	5.505	5.95	5.95	7.179	7.179	7.268	7.268	7.268	7.435	7.435	7.435	7.435	7.435	7.523	7.523	7.523	7.613	8.027	7.842	7.932	7.844	7.928	7.928	7.921	8.113	8.203	8.203	8.203	8.203	8.203	8.286	8.654	8.654	8.654	8.654	8.841	9.015	9.015	9.015	9.015	9.015	9.015	9.015
YCR024C-A	0.268	0.268	0.268	0.268	0.268	0.268	0.268	0.268	0.268	0.268	0.268	0.268	0.268	0.268	0.268	0.268	0.268	0.268	0.268	0.268	0.268	0.268	0.268	0.268	0.268	0.268	0.268	0.268	0.268	0.268	0.268	0.268	0.268	0.268	0.178	0.178	0.178	0.178	0.178	0.178	0.178	0.178	0.178	0.178	0.178	0.178	0.178	0.178	0.178
YAL033W	7.863	7.863	7.863	7.863	8.041	7.863	7.863	7.863	7.863	7.863	7.863	7.132	7.125	7.037	7.037	6.753	7.022	6.843	6.843	6.843	6.843	6.66	6.84	6.849	6.849	6.849	7.402	7.492	6.969	6.969	6.969	6.969	6.969	6.969	6.969	6.969	6.969	6.969	6.701	6.701	6.701	6.617	6.617	6.697	5.902	6.081	5.659	5.659	5.659
YOL096C	6.386	6.296	6.213	6.213	6.213	6.213	4.763	4.586	4.586	4.586	4.58	4.58	4.207	4.029	4.119	4.114	4.282	4.282	4.282	4.282	4.282	4.282	4.282	2.769	2.316	2.139	2.663	2.663	2.747	2.747	2.747	2.747	2.747	2.747	2.747	3.642	3.635	3.725	3.985	5.659	5.659	5.659	5.659	5.742	5.826	5.721	5.721	5.888	5.888
YKR002W	6.202	6.202	6.202	6.29	6.29	6.29	6.29	6.29	6.2	6.2	6.2	6.2	6.2	6.469	6.552	7.172	7.172	7.172	7.172	7.172	7.172	7.172	7.172	7.172	7.172	7.172	7.172	7.082	7.082	7.082	7.17	7.17	7.17	7.17	7.259	7.162	7.25	7.25	7.25	7.167	7.167	7.167	7.25	7.25	7.25	7.25	7.25	7.25	7.25
YOR243C	7.87	8.056	8.32	8.32	8.32	8.32	8.32	8.32	8.32	8.408	8.408	8.408	8.408	8.408	8.496	8.593	8.683	8.683	8.683	8.683	8.683	8.683	8.595	8.595	8.595	8.595	8.595	8.595	8.595	8.692	8.782	8.782	8.782	8.782	8.866	9.039	9.039	9.039	9.039	9.039	9.039	9.039	9.039	8.949	9.037	9.037	9.037	8.947	8.947
YNL042W	1.827	1.744	1.744	1.369	1.191	1.191	1.281	1.281	1.281	1.281	1.281	1.281	0.997	0.997	0.907	0.907	0.819	0.534	0.534	0.631	0.631	0.81	0.898	0.898	0.898	0.898	0.898	0.898	0.898	0.898	0.898	0.898	0.898	0.898	0.815	0.815	0.815	0.904	0.904	0.904	0.904	0.904	0.904	0.904	0.904	0.995	1.078	1.078	1.078
YJL213W	1.24	1.24	1.24	1.324	1.324	1.518	1.601	1.775	1.775	1.863	2.647	3.179	3.179	3.179	3.179	3.179	3.267	3.351	3.351	3.522	3.522	3.694	3.778	3.778	3.861	3.861	3.861	3.861	4.202	4.202	4.202	4.202	4.202	4.112	4.112	4.202	4.373	4.825	4.825	4.825	4.825	4.825	4.913	4.913	5.002	5.002	5.002	5.002	5.002
YGR056W	7.441	7.441	7.524	7.524	7.524	7.608	7.608	7.608	7.608	7.608	7.608	7.608	7.608	7.608	7.608	7.524	7.353	7.353	7.353	7.353	7.353	7.353	7.353	7.353	7.353	7.353	7.353	7.353	7.263	7.263	7.263	7.263	7.263	7.085	6.987	6.732	6.732	6.649	6.565	6.565	6.565	6.482	6.482	6.482	6.482	6.482	6.482	6.482	6.213
YDR170C	3.352	3.18	3.18	3.354	3.534	3.534	3.534	3.534	3.534	3.534	3.534	4.076	3.988	3.988	3.988	3.988	3.891	3.979	4.71	4.71	4.71	4.71	4.71	4.71	4.613	4.433	4.239	4.239	4.329	4.419	4.419	4.503	4.503	4.503	4.503	4.415	4.415	4.415	4.415	4.415	4.498	4.595	4.683	4.683	4.683	4.683	4.683	4.683	4.413
YOR145C	1.136	1.233	1.233	1.233	1.233	1.233	1.247	1.247	1.247	1.247	1.247	1.247	1.42	1.508	1.508	1.508	1.508	1.508	1.508	1.508	1.508	1.599	1.599	1.599	1.599	1.599	1.599	1.599	1.599	1.515	1.515	1.515	1.515	1.515	1.515	1.515	1.688	1.688	1.688	1.688	1.688	1.688	1.688	1.688	1.688	1.688	1.688	1.6	1.6
YBR175W	8.444	8.453	8.453	8.453	8.453	8.536	8.62	8.521	8.878	8.878	8.878	8.878	8.878	7.96	7.676	7.579	7.757	7.845	8.032	8.501	8.501	8.501	8.687	8.687	8.687	8.687	9.337	9.337	9.781	9.781	9.953	10.3	10.3	10.3	10.217	9.842	10.027	10.684	10.684	10.684	10.684	10.684	10.414	10.323	10.226	10.226	10.226	10.226	10.226
YLL011W	10.178	10.178	10.178	10.178	10.095	10.095	10.095	9.909	9.909	9.909	9.909	9.909	9.909	9.909	9.909	9.909	9.826	9.826	9.826	9.729	9.549	9.549	9.549	9.637	9.637	9.637	9.637	9.637	9.553	9.553	9.553	9.47	9.47	9.47	9.47	9.47	9.47	9.47	9.38	8.775	8.775	8.775	8.775	8.775	8.775	8.775	8.775	8.775	8.775
YIL136W	2.079	2.079	2.079	1.645	1.645	1.645	1.645	1.645	1.557	1.467	1.379	1.379	1.379	1.295	1.295	1.207	1.119	0.604	0.26	0.26	0.26	0.088	0.088	0.088	0.176	0.526	0.804	0.901	0.901	0.901	0.901	0.901	0.989	0.989	0.989	0.989	0.989	0.989	0.989	0.989	1.266	1.453	1.543	1.627	2.758	2.758	2.943	3.026	3.213
YNL047C	5.665	5.5	5.59	5.5	5.597	5.583	5.583	5.672	5.762	5.762	5.762	5.672	5.672	5.663	5.58	5.58	5.58	5.663	5.663	5.663	5.663	5.747	5.663	5.663	5.663	5.476	5.476	5.286	5.284	5.374	5.464	5.464	5.554	5.644	5.644	5.741	5.831	5.831	5.831	5.831	5.831	5.561	5.649	5.823	5.823	5.823	5.823	5.823	5.823
YBR114W	13.944	14.032	14.032	14.032	14.032	14.032	14.032	13.944	13.847	14.04	13.862	13.862	13.862	13.862	13.862	13.862	13.862	13.862	13.862	13.862	13.862	13.412	13.15	13.053	13.142	13.142	13.142	13.142	12.955	12.215	11.953	11.687	11.508	11.508	11.508	11.418	10.879	10.429	10.341	10.435	10.807	11.326	11.326	11.326	11.326	11.423	11.423	11.335	11.335
YLL007C	5.663	5.753	6.207	6.207	6.207	7.374	7.374	7.885	8.162	8.25	8.25	8.25	8.347	9.089	9.178	9.356	9.439	9.439	9.439	9.439	8.983	9.452	9.452	9.536	9.446	9.349	9.349	9.888	9.888	9.888	10.06	10.051	10.766	10.766	10.766	10.766	10.676	10.676	10.759	10.674	10.674	11.303	11.303	11.303	11.303	11.215	11.215	11.387	11.387
YKL032C	0.173	0.173	0.173	0.173	0.173	0.173	0.173	0.173	0.173	0.173	0.173	0.173	0.173	0.173	0.262	0.262	0.352	0.352	0.715	0.715	0.715	0.715	0.715	0.715	0.715	0.715	0.715	0.715	0.715	0.715	1.067	1.067	1.067	1.067	1.157	1.157	1.157	1.157	1.157	1.246	1.246	1.246	1.246	1.246	1.603	1.693	1.871	1.871	1.871
YOR256C	3.4	3.497	3.233	3.233	2.448	2.171	2.171	1.623	1.713	1.629	1.629	1.629	1.629	1.629	1.815	2.182	2.182	2.182	2.182	2.184	2.184	2.184	1.924	2.009	2.097	2.097	2.097	2.186	2.269	2.267	2.267	2.267	2.351	2.439	2.974	3.795	4.139	4.227	4.227	4.771	4.771	4.861	5.49	6.133	6.133	6.221	6.318	6.318	6.406
YLR194C	4.959	4.959	4.959	4.959	4.959	4.959	4.959	4.959	4.959	4.959	4.959	4.959	4.959	5.048	5.048	5.131	5.131	5.131	5.131	5.131	5.043	5.043	4.959	4.959	4.689	4.689	4.779	4.691	4.691	4.691	4.436	4.436	4.436	4.348	4.175	3.998	3.908	3.908	3.908	3.908	3.908	3.908	3.908	4.005	4.273	4.273	4.46	5.798	5.798
YLR438W	7.63	7.54	7.54	7.54	7.354	7.541	7.713	7.713	7.713	7.796	7.796	7.796	7.796	7.796	7.796	7.796	7.796	7.796	7.796	7.796	7.796	7.796	7.88	7.88	7.88	7.88	7.88	7.88	7.88	7.88	7.704	7.704	7.704	7.704	7.704	7.704	7.704	7.704	7.53	7.363	7.363	7.363	7.363	7.363	7.275	7.275	7.275	7.275	7.275
YIL021W	20.265	20.265	20.265	20.265	20.265	20.528	20.528	20.616	20.616	20.616	20.616	20.528	20.709	20.709	20.709	20.709	20.709	20.709	20.709	20.709	20.709	20.709	20.709	20.709	20.709	20.709	20.709	20.799	20.799	20.799	20.799	20.799	20.977	21.061	21.144	21.144	21.144	21.144	21.144	21.144	21.054	21.054	21.054	21.054	21.054	21.054	20.971	21.059	21.059
YGL223C	8.738	9.091	8.918	8.918	8.918	8.918	8.834	8.834	8.214	7.923	8.102	8.102	8.185	8.724	8.814	8.814	8.995	8.995	8.995	8.995	8.537	8.364	8.454	8.093	8.093	8.262	8.262	8.262	8.457	8.36	8.36	8.361	8.264	8.264	8.541	8.653	9.098	9.447	9.544	9.544	9.544	9.456	9.544	9.544	9.349	9.259	9.259	9.259	9.259
YLR005W	3.603	3.88	3.893	3.977	3.977	3.977	4.157	4.157	4.246	4.246	4.424	4.424	4.424	4.424	4.602	4.779	4.779	4.779	4.779	4.876	4.876	4.787	4.787	4.787	4.787	4.794	4.71	4.71	4.986	5.069	5.247	5.247	5.247	5.247	5.247	5.247	5.338	5.338	5.611	5.611	6.669	7.021	7.021	7.021	7.021	7.021	7.021	7.021	7.021
YHL029C	0.088	0.088	0.088	0.088	0.088	0.088	0	0	0	0	0	0	0	0	0	0.088	0.088	0.088	0.088	0.088	0.088	0.088	0.088	0.088	0.088	0.088	0.088	0.088	0.088	0.088	0.088	0.088	0.088	0.088	0.088	0.088	0.088	0.088	0.088	0.088	0.088	0.088	0.088	0.088	0.088	0.088	0.088	0.088	0.088
YLR152C	7.907	7.99	8.281	8.281	8.281	8.281	8.281	8.281	8.281	8.118	8.208	8.208	8.208	8.208	8.032	8.032	7.944	7.944	7.944	8.027	8.027	8.027	7.842	7.49	7.4	7.4	7.4	7.572	7.572	7.572	7.572	7.662	7.759	7.849	7.765	7.765	7.765	7.767	7.947	8.764	9.124	9.214	9.214	9.214	9.214	9.214	9.214	9.303	9.303
YGL200C	8.866	8.866	8.866	8.866	8.866	8.866	8.698	8.423	8.243	8.243	8.243	8.333	8.236	8.236	8.236	8.236	8.236	8.236	8.236	8.236	8.236	8.152	8.152	8.152	8.152	7.778	7.778	7.689	7.419	6.997	6.816	6.83	6.742	6.742	6.742	6.742	6.742	6.742	6.742	6.644	6.644	6.644	6.561	6.561	6.478	6.478	6.478	6.478	6.478
YOL072W	7.746	7.746	7.746	7.746	7.663	7.663	7.117	6.944	6.944	6.944	6.944	6.944	7.12	6.47	6.38	6.38	6.38	6.64	5.828	5.738	6.016	6.016	6.112	6.124	6.304	6.304	6.569	7.026	7.026	7.026	7.026	7.026	7.305	7.019	7.019	7.019	7.118	6.814	6.814	7.304	7.207	7.291	7.203	7.203	7.286	7.191	7.187	7.27	7.182
YDL194W	6.99	7.508	7.508	7.878	8.423	10.39	10.39	10.563	11.536	11.536	11.536	11.536	12.177	12.605	12.605	12.605	12.605	12.605	12.605	12.689	12.689	12.689	12.865	13.199	13.199	13.199	13.199	13.283	13.366	13.456	14.167	14.167	14.255	14.255	14.255	14.255	14.255	14.255	14.255	14.255	14.255	14.344	14.427	14.427	14.427	14.427	14.344	14.344	14.344
YML069W	6.123	7.789	7.879	8.253	8.804	10.163	10.163	10.163	10.26	10.26	10.535	10.535	10.618	10.709	11.71	11.71	11.882	11.882	11.882	11.882	11.882	11.979	11.979	12.153	12.153	12.243	12.243	12.243	12.243	12.243	12.243	12.243	12.243	12.333	12.333	12.423	12.511	12.511	12.511	12.511	12.511	12.601	12.689	12.689	12.689	12.689	12.689	12.689	12.689
YBR162C	0	0	0	0	0	0	0	0	0	0	0	0	0	0	0	0	0	0	0	0	0	0	0	0	0	0	0	0	0	0	0	0	0	0	0	0	0	0	0	0	0	0	0	0	0	0	0	0	0
YDR030C	5.801	5.801	6.051	6.223	6.311	6.311	6.311	6.311	6.311	6.311	6.311	6.303	6.303	6.213	6.213	6.213	6.213	6.213	6.213	6.213	6.213	6.041	5.508	5.606	5.606	5.606	5.606	4.686	3.53	3.598	3.598	3.598	3.598	3.598	3.598	3.231	3.231	3.03	3.123	3.123	3.387	3.994	4.082	4.26	4.26	4.344	5.242	4.982	5.066
YDR060W	6.812	7.256	7.256	7.173	7.173	7.173	6.57	6.487	6.57	6.999	7.087	7.087	7.087	7.087	7.087	7.087	7.087	6.999	6.999	6.827	6.827	6.66	6.66	7.037	6.954	6.954	6.954	6.87	6.87	6.967	6.516	6.702	6.702	6.896	6.898	6.898	6.898	6.726	6.726	6.726	6.726	6.726	6.636	6.636	6.548	6.548	6.548	6.288	6.115
YKL074C	7.886	7.789	8.154	8.154	8.341	8.88	8.977	8.977	8.977	8.977	8.977	8.977	9.065	9.065	9.153	9.153	9.153	9.153	9.065	9.065	9.065	9.065	9.065	9.065	8.982	9.072	9.072	9.072	9.072	9.072	9.439	9.439	9.439	9.439	9.439	9.439	9.439	9.439	9.529	9.529	9.439	9.439	9.439	9.439	9.351	9.351	9.357	9.357	9.357
YPL058C	6.372	6.282	6.614	6.969	6.969	6.969	7.066	7.066	6.798	6.715	6.625	6.805	6.708	6.708	6.708	6.708	6.708	6.618	6.618	6.618	6.618	6.618	6.618	6.618	6.618	6.618	6.618	6.351	6.255	6.166	6.166	6.157	6.061	6.061	6.061	6.061	5.972	5.361	4.64	4.208	4.117	4.117	4.2	4.195	4.284	4.367	4.367	4.367	4.279
YNL306W	2.666	2.666	2.666	2.666	2.666	2.666	2.583	2.583	2.583	2.583	2.583	2.583	2.583	2.583	2.583	2.583	2.583	2.583	2.583	2.583	2.583	2.583	2.583	2.583	2.583	2.583	2.666	2.666	2.666	2.666	2.666	2.666	2.666	2.666	2.666	2.666	2.666	2.666	2.402	2.402	2.402	2.208	2.208	2.208	2.208	2.208	2.208	2.208	2.208
YGR222W	4.605	4.689	4.693	4.863	5.486	5.486	5.486	5.486	5.583	5.867	5.867	5.867	5.867	6.322	6.503	6.599	6.599	6.599	6.599	6.599	6.599	6.599	6.599	6.599	6.599	6.599	6.599	6.599	6.599	6.683	6.683	6.599	6.951	6.951	7.04	7.04	7.04	6.951	6.951	7.041	7.409	7.409	7.409	7.409	7.409	7.409	7.312	7.312	7.312
YNL186W	8.81	8.81	8.727	8.727	8.639	8.639	8.639	8.639	8.722	8.632	8.632	8.185	8.005	8.005	7.004	6.907	6.546	6.375	6.465	6.465	6.465	6.553	6.553	6.553	6.278	6.278	6.278	6.278	6.278	6.278	6.278	6.278	6.189	6.189	6.189	6.189	6.106	5.75	5.492	5.307	5.21	5.21	5.038	4.143	3.796	3.627	3.982	4.155	4.155
YLR450W	2.669	2.669	2.753	2.753	2.753	2.753	2.753	2.746	2.746	2.746	2.746	2.746	2.836	3.188	3.188	3.271	3.271	3.271	3.271	3.271	3.271	3.271	3.271	3.174	3.174	3.174	3.174	3.174	3.174	3.084	3.084	3.084	3.084	3.084	3.084	3.172	3.172	3.172	3.172	2.985	2.985	3.074	3.074	3.074	3.074	3.074	2.977	2.977	2.888
YER137C	6.111	5.675	5.226	4.788	4.876	4.966	4.966	4.966	4.966	4.966	4.883	4.883	4.883	3.979	3.978	3.978	4.067	4.067	4.067	4.157	4.157	4.157	4.157	4.247	4.247	4.247	4.247	4.247	4.247	4.247	4.247	4.247	4.164	4.164	4.164	4.076	4.076	2.999	3.359	3.442	3.442	3.442	3.442	3.442	3.442	3.533	3.179	3.262	3.262
YHR138C	3.966	3.966	4.049	4.049	4.503	5.831	5.914	6.095	6.262	6.35	6.35	6.35	6.35	6.882	7.421	7.421	7.672	7.672	7.672	7.672	7.672	7.769	7.769	7.769	7.769	7.769	7.769	7.859	7.859	7.859	7.859	7.859	7.859	7.859	7.956	8.301	8.556	8.556	8.556	8.556	8.296	8.296	8.296	8.296	8.296	8.296	8.38	8.296	8.296
YML131W	3.297	3.297	3.381	3.297	3.381	3.828	3.925	3.925	3.925	3.925	3.925	3.925	3.925	3.925	3.751	3.751	3.839	3.839	3.839	3.929	3.929	3.929	3.846	3.846	3.846	3.846	3.936	3.936	3.936	3.936	3.936	3.852	3.852	3.852	3.852	3.852	3.852	3.762	3.762	3.762	3.679	3.679	3.679	3.769	3.954	3.954	3.954	3.954	3.954
YPL074W	6.387	6.387	6.565	6.655	6.655	6.832	7.102	7.296	7.296	7.74	7.74	7.74	7.83	7.918	7.918	7.918	7.918	7.918	8.195	8.195	8.195	8.195	8.195	8.195	8.389	8.658	8.658	8.658	8.658	8.658	8.658	8.658	8.658	8.658	8.746	8.919	8.919	8.919	8.919	8.919	8.919	8.831	8.831	9.009	8.926	8.926	9.009	9.009	9.009
YJR075W	7.072	7.072	6.984	6.984	6.549	6.631	6.807	6.891	7.076	7.608	7.52	7.87	8.918	8.918	9.001	9.001	9.085	8.995	9.255	9.158	9.158	9.162	9.162	10.159	10.07	9.987	10.075	10.799	10.883	11.05	11.133	11.133	11.133	11.221	11.221	11.399	11.399	11.399	11.483	11.303	11.399	11.399	11.399	11.483	11.483	11.483	11.483	11.483	11.483
YOL011W	0.632	0.632	0.632	0.632	0.632	0.632	0.632	0.632	0.632	0.632	0.632	0.632	0.632	0.632	0.632	0.543	0.543	0.543	0.543	0.543	0.543	0.543	0.543	0.543	0.543	0.543	0.543	0.543	0.543	0.543	0.543	0.543	0.543	0.543	0.543	0.455	0.455	0.455	0.455	0.455	0.455	0.455	0.455	0.455	0.455	0.455	0.275	0.454	0.454
YNL145W	3.658	3.741	3.83	3.83	3.83	3.83	3.83	3.83	3.83	3.746	3.746	3.649	3.649	3.649	3.476	3.476	3.559	3.559	3.559	3.559	3.656	3.656	3.656	3.656	3.656	3.656	3.74	3.823	3.823	3.823	3.74	3.74	3.74	3.74	3.74	3.74	3.74	3.74	3.473	3.39	3.39	3.39	3.39	3.39	3.216	3.216	3.022	3.022	3.022
YDL167C	8.366	8.18	7.718	7.183	5.805	5.509	6.854	6.854	6.854	6.854	7.027	6.833	6.833	6.736	6.736	6.559	6.476	6.917	7.275	7.627	7.627	8.259	8.259	8.348	8.436	8.623	8.623	8.623	8.72	8.72	8.713	8.625	8.709	8.709	8.625	8.709	8.709	8.709	8.979	9.342	9.604	9.693	9.693	9.686	9.686	9.686	9.686	9.686	9.686
YKL150W	7.339	7.436	7.436	7.436	7.353	6.984	6.984	6.984	6.984	7.061	6.973	7.149	7.149	7.149	7.149	7.052	7.052	6.867	6.867	6.867	6.867	6.867	6.867	6.867	6.867	6.695	6.695	6.695	6.695	6.695	6.695	6.695	6.695	6.514	6.163	6.163	6.251	6.251	6.251	6.348	6.348	6.348	6.348	6.348	6.438	6.266	6.266	6.183	6.095
YBR122C	9.41	9.41	9.41	9.41	9.41	9.494	10.828	11.557	11.744	12.291	12.291	12.291	13.856	13.944	14.303	14.303	14.303	14.303	14.49	14.49	14.49	14.574	14.574	14.574	14.574	14.574	14.574	14.574	14.574	14.574	14.574	14.477	14.477	14.477	14.477	14.477	14.482	14.482	14.393	14.477	14.477	14.477	14.565	14.565	14.565	14.565	14.565	14.653	14.653
YGL111W	7.422	7.506	7.506	7.506	7.679	7.679	7.776	8.044	8.044	8.044	8.058	8.058	8.058	8.058	8.146	8.146	8.146	8.146	8.146	8.146	8.146	8.146	8.146	8.23	8.23	8.142	8.142	8.142	8.142	8.142	8.142	8.142	8.142	8.142	8.142	8.142	8.053	8.053	8.053	8.053	8.053	8.053	8.053	8.053	8.053	8.053	8.053	8.053	8.053
YLR204W	9.277	9.277	9.092	9.092	9.092	9.092	9.18	9.18	9.357	9.806	9.806	9.806	9.894	9.894	9.894	9.894	9.716	9.632	9.632	9.632	9.632	9.992	9.909	9.999	9.999	10.087	10.087	10.274	10.274	10.363	10.363	10.363	10.534	10.534	10.534	10.534	10.534	10.534	10.534	10.444	10.444	10.444	10.528	10.528	10.528	10.713	10.713	10.713	10.713
YPL169C	8.452	8.452	8.452	8.452	8.452	8.452	8.452	8.452	8.452	8.452	8.452	8.452	8.452	8.452	8.452	8.452	8.452	8.536	8.452	8.364	8.364	8.364	8.267	8.267	8.267	8.267	8.267	8.267	8.267	8.267	8.267	8.267	8.267	8.267	8.267	8.355	8.355	8.355	8.355	8.355	8.355	8.355	8.355	8.355	8.355	8.355	8.355	8.267	8.267
YKL001C	6.671	6.671	6.671	6.76	6.76	6.76	6.76	6.76	6.76	6.76	6.76	6.76	6.76	6.76	6.76	6.76	6.857	6.947	7.03	7.03	7.03	6.94	6.94	6.852	6.852	6.852	6.852	6.852	6.852	6.762	6.665	6.665	6.665	6.665	6.755	6.755	6.755	6.755	6.755	6.755	6.755	6.755	6.755	6.755	6.582	6.315	6.218	6.223	6.223
YHR193C	1.611	1.708	1.708	1.708	1.887	1.887	1.887	1.887	1.887	1.977	2.074	1.984	1.984	2.072	2.072	2.072	2.072	2.162	2.162	2.162	2.162	2.162	2.162	2.162	2.162	2.162	2.162	2.162	2.074	2.074	2.074	2.074	2.166	2.166	2.249	2.249	2.346	2.708	2.708	2.708	2.708	2.708	2.708	2.708	2.708	2.708	2.708	2.708	2.708
YML007C-A	4.639	4.639	4.639	4.549	4.465	4.465	4.465	4.465	4.465	4.465	4.377	4.377	4.293	4.293	4.293	4.293	4.293	4.21	4.21	4.21	4.21	4.21	4.21	3.056	2.973	3.062	2.884	2.884	2.884	2.884	2.884	2.437	2.437	2.437	2.437	2.437	2.349	2.349	2.349	2.349	2.172	2.172	1.8	1.516	1.509	1.509	1.509	1.509	1.509
YGR055W	0.35	0.35	0.35	0.35	0.35	0.35	0.35	0.35	0.35	0.35	0.35	0.35	0.35	0.35	0.35	0.35	0.35	0.262	0.262	0.262	0.262	0.262	0.262	0.262	0.262	0.262	0.262	0.26	0.528	0.528	0.612	0.79	0.79	0.79	0.79	0.887	0.887	0.975	0.975	0.975	0.975	0.975	0.975	0.975	0.975	0.975	0.975	0.975	0.975
YKL080W	5.535	5.54	5.707	5.707	5.707	5.513	5.513	5.513	5.61	5.694	5.694	5.694	5.784	5.784	5.784	5.61	5.522	5.522	5.438	5.438	5.438	5.438	5.075	5.075	5.075	5.075	5.075	5.075	5.075	5.075	5.075	5.075	5.075	5.075	5.075	4.813	4.813	4.813	4.813	5.005	5.005	5.088	5.088	5	5	5	5	5	5
YFL026W	3.114	3.114	3.114	3.114	3.114	3.114	3.288	3.455	3.455	3.455	3.455	3.455	3.455	3.455	3.543	3.543	3.543	3.543	3.728	3.812	3.812	3.812	3.812	3.812	3.902	3.902	4.441	4.441	4.441	4.441	4.441	4.441	4.441	4.441	4.441	4.441	4.441	4.441	4.441	4.441	4.441	4.352	4.352	4.706	4.706	4.617	4.617	4.617	4.617
YOR061W	6.112	7.182	7.911	7.911	8.088	8.088	8.088	8.088	8.088	8.088	8.088	8.088	8.088	8.088	8.088	8.088	8.088	8.088	8.171	8.171	8.261	8.261	8.261	8.085	8.085	8.085	7.904	7.992	7.994	7.897	7.897	7.987	7.987	7.987	7.987	7.815	7.815	7.463	7.463	7.463	7.463	7.556	7.468	7.741	7.741	7.741	7.741	7.741	7.741
YBR126C	9.537	9.537	9.537	9.537	9.44	9.44	9.185	9.185	9.469	9.476	9.387	9.561	9.462	9.462	9.552	9.115	9.018	9.364	9.274	9.274	9.274	9.274	9.185	9.697	9.697	9.697	9.697	9.697	9.697	9.697	9.697	9.787	9.697	9.697	9.697	9.697	9.521	9.431	8.529	8.52	8.52	8.52	8.437	8.263	8.351	8.086	8.161	8.161	8.245
YLR023C	1.746	1.836	1.836	1.836	1.919	1.919	2.017	1.303	1.123	1.212	1.391	1.391	1.488	1.576	1.673	1.763	1.763	1.763	1.763	1.86	1.86	1.86	1.86	1.86	1.86	2.025	2.025	2.025	2.025	2.025	2.025	2.025	2.025	2.025	2.025	2.101	2.101	2.101	2.101	2.282	2.192	2.386	2.386	2.476	2.476	2.476	2.476	2.564	2.564
YBR001C	10.05	10.05	10.05	10.05	10.05	10.05	10.05	10.05	10.05	10.05	10.05	10.228	10.228	10.318	10.415	10.325	10.325	10.325	10.237	10.237	10.237	10.237	10.147	10.147	10.322	10.508	10.508	10.508	10.508	10.508	10.508	10.508	10.508	10.508	10.508	10.508	10.418	10.418	10.418	10.418	10.418	10.418	10.418	10.418	10.418	10.589	10.589	10.589	10.589
YMR060C	6.814	6.814	6.814	6.902	6.902	6.902	6.902	6.902	6.902	6.902	6.902	7.069	7.159	7.16	7.346	7.346	7.346	7.346	7.346	7.429	7.429	7.429	7.429	7.332	7.332	7.332	7.332	7.332	7.327	7.327	7.327	7.327	7.327	7.327	7.327	7.327	7.327	7.231	7.231	7.231	7.231	7.231	7.231	7.231	7.142	7.142	7.142	7.142	7.142
YDR354W	7.984	7.987	8.434	9.032	9.032	9.032	9.032	8.942	9.03	9.03	9.03	9.119	9.119	9.119	9.119	9.119	9.022	9.022	8.835	8.835	8.835	8.654	8.566	8.478	8.556	8.64	8.64	8.64	8.64	8.64	8.64	8.64	8.64	8.556	8.46	8.376	8.376	8.46	8.274	8.177	7.832	7.748	7.582	7.582	7.582	7.582	7.401	7.223	7.313
YLR363W-A	6.572	6.572	6.572	6.656	6.656	6.656	6.656	6.656	6.656	6.656	6.656	6.746	6.746	6.746	6.746	6.746	6.746	6.732	6.822	6.822	6.822	6.822	6.822	6.822	6.734	6.644	6.561	6.561	6.649	6.649	6.649	6.649	6.649	6.649	6.746	6.746	6.746	6.746	6.746	6.746	6.746	6.649	6.649	6.649	6.649	6.649	6.649	6.649	6.649
YCR051W	6.796	9.318	9.318	9.846	9.846	10.19	10.106	10.39	11.379	11.825	11.913	12.085	12.085	12.085	12.533	12.533	12.623	13.237	13.325	13.409	13.878	13.968	13.968	14.058	14.146	14.235	14.51	14.51	14.51	14.6	14.6	14.6	14.6	14.6	14.6	14.6	14.794	14.794	14.966	14.966	14.966	14.966	14.966	14.966	14.966	14.966	14.966	14.966	14.966
YHR144C	2.411	2.417	2.417	2.417	2.774	3.492	4.465	4.465	4.465	4.832	5.015	5.105	5.105	5.021	5.021	5.021	5.111	5.199	5.199	5.109	5.109	6.087	6.998	7.622	7.896	7.896	7.896	7.896	7.896	7.812	8.087	8.087	8.358	8.446	8.536	8.633	8.633	8.633	8.543	8.543	8.543	8.543	8.543	8.273	8.273	8.273	7.729	7.889	7.986
YML098W	8.094	8.094	7.837	7.837	7.837	7.837	7.823	7.74	7.74	7.65	7.731	7.731	7.731	7.731	7.731	7.731	7.82	7.733	7.56	7.56	7.822	7.822	7.822	7.905	7.815	7.815	7.905	7.905	7.905	7.918	7.918	7.918	7.643	7.643	7.546	7.458	7.72	7.636	7.72	7.72	7.72	7.623	7.535	7.451	7.444	7.273	7.273	7.273	7.363
YIR035C	7.193	7.29	7.38	7.739	7.739	7.739	7.739	7.739	7.739	7.739	7.493	7.405	8.667	8.847	9.242	9.422	9.422	9.422	9.422	9.422	9.422	9.87	9.87	9.87	9.87	9.87	9.967	9.877	9.877	9.877	9.877	9.877	9.794	9.345	9.345	9.345	9.345	9.435	9.435	9.435	9.435	9.532	9.444	9.444	9.444	9.444	9.444	9.444	9.444
YKL155C	6.168	5.733	5.816	5.651	6.538	6.996	7.441	7.441	7.441	7.344	7.353	7.353	7.353	7.171	6.902	6.986	6.986	7.351	7.623	8.343	8.343	8.793	9.321	9.321	10.121	9.844	9.941	10.38	10.38	10.38	10.38	10.38	10.38	10.644	11.444	11.54	11.892	11.892	11.892	12.44	12.796	12.983	13.073	13.073	13.543	13.543	13.543	13.543	13.459
YBR085W	2.49	2.49	2.49	2.49	2.51	2.51	2.51	2.51	2.51	2.235	2.235	2.235	2.325	2.153	2.153	2.153	2.065	2.065	1.976	1.976	1.893	1.893	1.893	1.72	1.898	1.898	1.898	1.898	1.898	1.981	1.981	1.981	1.981	1.9	1.9	1.9	1.9	1.9	1.9	1.9	1.9	1.803	1.803	1.803	1.627	1.627	1.627	1.627	1.627
YIL137C	4.072	4.072	4.336	4.433	4.433	4.433	4.433	4.433	4.171	4.171	4.088	4.088	4.088	4.171	4.171	4.261	4.261	4.345	4.435	4.435	4.351	4.351	4.255	4.519	4.609	4.609	4.609	4.609	4.609	4.609	4.609	4.699	5.679	5.859	5.859	5.859	5.859	5.859	5.859	5.942	5.942	5.942	5.942	5.942	6.031	6.315	6.579	6.938	6.938
YOR077W	12.1	12.1	12.1	12.1	12.1	12.1	12.197	12.197	12.28	12.28	12.28	12.28	12.28	12.28	12.28	12.368	12.368	12.368	12.368	12.368	12.28	12.28	12.28	12.28	12.28	12.28	12.28	12.192	12.192	12.192	12.192	12.192	12.192	12.102	12.102	12.102	12.102	12.102	12.102	12.014	12.02	12.02	12.02	12.02	12.02	11.93	11.93	11.847	11.847
YLR277C	10.689	10.867	10.957	11.321	12.043	12.966	13.137	13.137	13.137	13.578	13.578	13.578	13.578	13.661	13.661	13.661	13.751	13.751	13.751	13.751	13.751	13.751	13.839	14.013	14.013	14.096	14.096	14.096	14.096	14.096	14.18	14.096	14.096	14.096	14.096	14.096	14.096	14.096	14.096	13.999	14.091	14.174	14.174	14.351	14.261	14.261	14.261	14.349	14.349
YIL033C	11.595	11.595	11.586	11.586	11.676	11.676	11.676	11.676	11.676	11.676	11.676	11.764	11.764	11.848	11.848	11.848	11.676	11.676	11.676	11.676	11.676	11.588	11.588	11.588	11.588	11.588	11.588	11.588	11.588	11.03	10.755	10.755	10.574	10.486	10.486	10.486	10.299	10.211	10.211	10.114	10.114	10.114	10.114	10.114	8.965	8.435	8.257	8.173	8.173
YBL039C	1.073	1.073	0.989	1.077	0.988	0.988	0.988	0.988	0.988	1.076	1.076	0.988	0.988	0.988	0.544	0.544	0.544	0.454	0.542	0.729	0.813	0.813	0.813	0.813	0.813	0.813	0.813	0.813	1	1	1	1	1.088	1.171	1.171	1.26	1.26	1.26	1.26	1.26	1.26	1.26	1.26	1.26	1.433	1.433	1.433	1.517	1.517
YJL031C	6.961	6.613	6.151	6.054	6.322	6.873	6.873	6.962	6.962	6.962	6.962	6.873	6.697	6.524	6.524	6.607	6.53	6.53	6.53	6.715	6.715	6.715	6.715	6.715	6.715	6.715	6.627	6.627	6.262	6.262	6.262	6.456	6.111	6.287	6.207	6.207	6.119	6.119	5.585	5.231	5.231	5.143	5.226	3.866	3.866	3.866	3.602	3.602	3.513
YMR292W	5.929	5.929	5.929	5.832	5.832	6.087	6.705	6.705	7.086	7.264	7.702	7.792	7.792	7.889	7.889	8.061	8.783	9.241	9.421	9.421	9.421	9.421	10.666	11.367	11.456	11.553	12.177	12.355	12.439	12.351	12.434	12.434	12.601	12.601	12.69	12.69	12.787	12.787	12.963	13.06	13.06	13.143	13.143	13.143	13.232	13.232	13.232	13.232	13.32
YDL129W	10.11	10.11	10.11	10.11	10.11	10.11	10.29	10.096	10.096	10.096	9.918	9.918	9.918	9.744	9.841	9.668	9.668	9.663	9.663	9.663	9.663	9.663	9.573	9.573	9.573	9.054	9.054	9.311	9.399	9.488	9.571	9.488	9.398	9.306	9.209	9.195	9.27	9.27	9.532	9.71	9.794	9.794	9.891	9.891	9.891	9.979	9.979	9.979	9.979
YJR007W	8.871	8.871	8.871	8.871	8.783	8.783	8.783	8.97	8.97	8.985	8.89	8.89	8.89	8.89	8.89	8.89	8.89	8.89	8.716	8.716	8.716	8.716	8.716	8.536	8.536	8.447	8.447	8.447	8.447	8.447	8.351	8.351	8.351	8.351	8.351	8.351	8.351	8.351	8.262	8.262	8.262	8.262	8.262	8.262	8.095	8.095	7.923	7.923	7.923
YAR002C-A	3.809	3.893	3.893	3.99	4.272	4.272	4.636	4.552	4.552	4.64	4.64	4.64	4.64	4.64	4.557	4.557	4.64	4.731	4.731	4.731	4.731	4.814	4.814	5.188	5.739	6.001	6.001	6.181	6.265	6.265	6.631	6.816	6.816	6.816	6.816	6.816	6.816	7.085	7.533	8.259	8.259	8.259	8.259	8.259	8.259	8.259	8.259	8.259	8.259
YDR329C	5.59	5.59	5.59	5.59	5.59	5.59	5.502	5.502	5.502	5.585	6.14	6.14	6.14	6.228	6.228	6.325	6.325	6.325	6.325	6.325	6.325	6.325	6.595	6.595	6.782	6.782	6.782	6.782	6.872	6.872	6.872	7.032	7.032	7.032	7.032	7.032	7.129	7.041	7.041	6.957	6.957	6.957	7.054	6.971	6.971	6.971	6.971	6.971	6.971
YGR135W	10.449	10.359	10.614	11.359	11.359	11.359	11.359	11.535	11.623	11.803	11.893	11.893	11.805	11.805	12.083	12.426	12.426	12.426	12.509	12.509	12.509	12.598	12.598	12.598	12.514	12.514	12.514	12.514	12.514	12.514	12.514	12.514	12.514	12.602	12.602	12.692	12.692	12.595	12.595	12.595	12.595	12.595	12.78	12.78	12.78	12.78	12.872	12.872	12.956
YGR072W	5.669	5.669	5.669	5.669	4.947	4.954	4.954	4.954	4.954	2.861	2.772	2.33	2.502	2.673	2.757	2.757	3.294	3.294	3.474	3.569	3.569	3.666	3.666	3.666	3.666	3.668	3.309	3.578	3.578	3.666	3.838	3.838	3.838	3.838	3.838	3.838	3.838	3.838	3.928	3.928	3.928	3.838	3.921	3.928	4.025	4.025	4.025	4.389	4.934
YKR044W	9.189	9.189	9.101	9.101	9.101	9.283	9.629	9.899	10.24	10.24	10.24	10.328	10.238	10.238	10.238	10.238	10.238	10.326	10.326	10.326	10.326	10.326	10.326	10.405	10.405	10.405	10.405	10.405	10.405	10.405	10.489	10.489	10.489	10.489	10.4	10.4	10.4	10.484	10.484	10.4	10.4	10.4	10.4	10.4	10.394	10.394	10.394	10.394	10.394
YBL074C	5.867	5.867	5.867	5.77	5.77	5.77	5.77	5.77	5.77	5.853	5.853	5.304	5.304	5.207	5.207	5.207	5.207	5.207	5.207	5.031	5.031	5.031	5.031	5.031	5.031	5.031	5.128	5.128	5.128	5.128	5.128	5.128	5.128	5.128	5.128	5.128	5.128	5.128	5.218	5.218	5.218	5.218	5.218	5.033	5.033	5.033	4.846	4.846	4.846
YNL201C	7.756	7.756	7.929	7.923	8.379	8.379	8.379	8.379	8.656	8.656	8.745	8.916	9.005	9.005	9.005	9.005	9.09	8.916	8.916	8.916	9.103	9.284	10.085	10.085	10.085	10.168	10.168	10.168	10.168	10.258	10.258	10.258	10.258	10.258	10.258	10.342	10.439	10.439	10.527	10.527	10.527	10.527	10.43	10.43	10.43	10.43	10.423	10.59	10.59
YJL183W	5.726	5.809	6.162	7.324	7.324	7.324	7.412	7.412	7.58	7.756	7.853	8.282	8.194	8.194	8.194	8.194	8.194	8.194	8.284	8.284	8.469	8.469	8.469	8.469	8.469	8.735	9.101	9.101	9.101	9.101	9.101	9.101	9.272	9.725	9.892	10.072	10.072	10.072	10.072	10.072	10.072	10.072	10.072	10.072	10.072	10.072	10.072	10.072	10.072
YGL209W	4.662	4.662	4.391	4.481	4.301	4.301	4.301	4.21	4.301	6.058	6.652	6.652	6.838	6.838	7.101	7.738	7.738	7.738	7.738	7.738	7.738	7.821	8.171	8.259	8.259	8.259	8.259	8.509	8.509	8.509	8.509	8.509	8.607	9.508	9.675	10.304	10.752	10.841	11.021	11.118	11.305	11.389	11.659	11.659	11.943	11.859	11.943	11.943	11.859
YPR175W	10.832	10.832	10.756	11.294	11.383	11.48	11.563	11.563	11.744	12.082	12.249	12.249	12.333	12.319	12.505	12.505	12.588	12.762	12.85	12.85	12.85	12.85	12.85	12.85	12.85	12.85	12.85	12.85	12.85	12.85	12.85	12.762	12.5	12.774	12.774	12.862	12.862	12.862	12.959	12.959	12.959	12.959	12.959	12.959	12.959	12.87	12.87	12.87	12.87
YGR213C	0.084	0.084	0.084	0.084	0.084	0.084	0.084	0.084	0.084	0.084	0.084	0.084	0.084	0.084	0.084	0.084	0.084	0.084	0.084	0.084	0.084	0.084	0.084	0.084	0.084	0.084	0.084	0.084	0.084	0.084	0.084	0.084	0.084	0.084	0.084	0.084	0.084	0.084	0.084	0.084	0.172	0.172	0.172	0.172	0.172	0.172	0.172	0.172	0.262
YDL170W	8.826	8.914	8.914	8.998	8.998	8.909	8.999	8.999	8.999	8.999	8.999	9.097	8.36	8.098	8.008	8.008	7.918	7.918	7.83	7.83	7.036	7.128	7.114	7.114	7.212	7.212	7.212	7.114	7.114	7.198	7.198	7.198	7.198	7.198	7.018	7.018	6.846	6.665	6.665	6.665	6.665	6.665	6.665	6.665	6.665	6.582	6.498	6.408	6.408
YOR189W	5.816	5.816	5.816	5.816	5.816	5.816	5.899	5.802	5.802	5.802	5.802	5.802	5.802	5.802	5.802	5.809	5.809	5.809	5.809	5.983	5.983	5.983	5.983	6.073	6.073	6.073	6.073	6.073	6.073	6.073	6.073	6.073	6.073	6.073	6.073	6.073	6.073	6.073	6.073	5.976	5.71	5.71	5.794	5.794	5.794	5.794	5.794	5.794	5.794
YHR164C	3.498	3.498	3.587	3.587	3.587	3.587	3.318	3.318	3.318	3.229	3.409	3.493	3.68	3.68	3.68	3.68	3.68	3.68	3.405	3.308	3.308	3.495	3.578	3.578	3.578	3.578	3.578	3.578	3.578	3.495	3.495	3.495	3.583	3.761	3.845	3.845	3.845	3.845	3.761	3.761	3.673	3.673	3.943	4.032	4.199	4.199	4.199	4.199	4.199
YDL003W	4.121	4.466	4.564	4.564	4.564	4.757	4.845	4.845	4.845	4.665	4.665	4.665	4.665	4.665	4.665	4.665	4.665	4.753	4.753	4.753	4.753	4.753	4.753	4.753	4.753	4.753	4.934	4.934	4.934	4.753	4.85	4.85	4.85	4.85	4.85	4.843	4.843	4.843	4.843	4.843	4.933	4.933	4.933	4.766	4.678	4.588	4.588	4.588	4.588
YGR071C	3.845	3.5	2.615	2.882	3.36	4.448	4.536	4.536	4.787	5.15	5.15	5.15	4.798	4.886	4.886	4.974	4.974	5.058	5.141	5.141	5.141	5.141	5.141	4.956	4.859	5.224	5.879	5.879	5.879	5.879	5.879	5.963	5.963	5.963	5.963	6.053	6.149	6.233	6.233	6.233	6.235	5.96	5.87	5.87	5.87	5.87	5.958	6.046	6.046
YGL194C	3.386	3.386	3.386	3.417	3.764	3.764	3.853	3.853	3.936	3.936	3.934	3.934	4.205	4.986	5.248	5.248	5.336	5.537	5.715	6.345	6.435	6.801	8.24	8.24	8.24	8.24	8.24	8.156	8.421	8.864	9.502	9.502	9.502	9.502	9.502	9.606	9.703	10.231	10.231	10.315	10.315	10.68	10.777	10.777	10.777	10.777	10.874	10.874	11.068
YKL130C	11.271	11.742	11.742	11.742	11.742	11.742	11.826	11.826	11.826	12.013	12.013	12.184	12.441	12.441	12.441	12.539	12.539	12.539	12.358	12.358	12.446	12.446	12.446	12.446	12.543	12.543	12.543	12.543	12.543	12.543	12.543	12.543	12.543	12.543	12.543	12.543	12.543	12.543	12.543	12.446	12.446	12.446	12.446	12.446	12.446	12.446	12.446	12.363	12.363
YCR019W	5.4	5.311	5.409	5.228	5.228	5.228	5.228	5.14	5.237	5.237	5.237	5.237	5.237	5.059	4.88	4.79	4.79	4.693	4.872	4.872	4.872	4.872	4.872	4.783	4.517	4.605	4.777	4.964	4.964	4.964	4.964	4.88	5.158	5.246	5.334	5.14	5.14	5.14	4.968	4.878	4.878	4.878	4.878	4.878	4.878	4.795	4.795	4.708	4.806
YKL124W	7.806	7.896	7.896	7.896	7.524	7.434	7.517	7.792	7.792	7.792	7.792	7.708	7.708	6.619	5.954	6.486	6.389	6.389	6.473	6.646	6.646	6.646	6.468	6.468	6.468	6.378	6.378	5.946	5.946	6.036	5.856	5.772	5.689	5.772	5.598	5.598	6.488	6.303	6.303	6.303	6.214	6.131	6.572	6.572	6.766	6.766	6.946	6.946	6.863
YMR093W	2.594	2.594	2.594	2.594	2.594	2.594	2.594	2.594	2.594	2.594	2.594	2.504	2.416	2.416	2.416	2.416	2.416	2.416	2.416	2.416	2.328	2.328	2.154	2.154	2.154	2.154	2.154	2.154	2.154	2.154	2.154	2.154	2.071	2.071	2.071	2.071	1.981	1.893	1.893	1.893	1.893	1.804	0.456	0.262	0.262	0.173	0.084	0.084	0.084
YML130C	8.1	8.1	8.011	8.011	8.011	8.011	8.011	8.011	8.011	8.011	8.011	8.011	7.923	7.923	7.923	7.923	7.928	7.832	7.832	7.832	7.832	7.832	7.832	7.734	7.734	7.734	7.734	7.818	7.818	7.818	7.818	7.818	7.818	7.818	7.818	7.734	7.734	7.734	7.554	7.554	7.554	7.554	7.464	7.464	7.374	7.286	6.941	6.941	6.941
YER009W	3.818	3.818	3.906	4.362	4.362	4.549	4.638	4.832	4.832	4.832	4.832	4.832	4.748	4.845	5.204	5.204	5.389	5.561	5.561	5.561	5.473	5.473	5.473	5.473	5.473	5.473	5.473	5.646	5.646	5.646	5.562	5.562	5.668	5.668	5.668	5.668	5.668	5.592	6.397	6.582	6.582	6.582	6.582	6.582	6.582	6.582	6.762	6.762	6.762
YPR168W	3.676	3.676	3.408	3.223	2.954	2.954	3.051	3.051	3.051	2.963	3.046	3.317	3.317	3.407	3.393	3.755	3.658	3.658	3.658	3.658	3.658	3.127	3.127	3.127	3.037	3.037	3.037	3.215	3.572	4.012	4.012	4.101	4.101	4.101	4.011	3.927	3.927	3.927	4.187	4.275	4.275	4.275	4.275	4.192	4.104	3.918	4.002	4.099	4.361
YLR183C	1.589	1.501	1.413	1.413	1.413	1.413	1.329	1.241	1.241	1.241	1.241	0.704	0.616	0.616	0.616	0.616	0.616	0.704	0.801	0.801	0.801	0.801	0.801	0.801	0.801	0.801	0.801	0.801	0.801	0.713	0.713	0.713	0.713	0.713	0.713	0.713	0.713	0.713	0.713	0.713	0.713	0.713	0.713	0.713	0.629	0.629	0.629	0.629	0.629
YEL018W	3.295	3.295	3.295	2.856	2.773	3.05	2.87	2.87	2.87	2.958	2.787	2.257	1.72	1.181	1.181	1.181	1.273	1.185	1.268	1.18	1.18	1.18	1.18	1.268	1.623	1.623	1.623	1.72	1.72	1.72	2.168	2.252	2.439	2.796	2.796	2.796	2.796	2.796	2.796	3.326	3.679	7.078	8.363	8.363	8.363	8.727	8.727	8.727	8.727
YJR017C	8.909	8.909	8.999	8.895	8.985	8.985	8.985	8.8	8.8	8.619	8.565	8.655	8.842	8.842	8.932	9.02	9.02	8.932	8.932	8.932	8.932	8.932	8.932	9.022	8.925	8.925	9.008	9.092	9.092	9.092	9.092	9.092	9.092	9.092	9.175	9.259	9.259	9.259	9.259	9.259	9.259	9.002	8.912	8.912	8.912	8.995	8.912	8.912	8.912
YKL162C	6.503	6.503	6.252	6.702	7.056	7.512	7.512	7.609	7.796	8.142	9.566	9.566	9.649	9.649	10.129	10.386	10.566	10.649	10.649	10.746	10.746	10.746	10.491	10.491	10.676	10.853	10.763	10.763	10.941	11.119	11.119	11.203	11.388	11.382	11.382	11.47	11.637	11.831	11.831	12.007	12.095	12.185	12.185	12.185	12.185	12.185	12.185	12.185	12.185
YBL003C	1.309	1.221	1.221	1.221	1.124	1.124	1.124	1.208	1.316	1.316	1.316	1.492	1.404	1.404	1.494	1.585	1.585	1.585	1.585	1.496	1.406	1.406	1.406	1.406	1.406	1.406	1.406	1.406	1.406	1.496	1.863	2.049	2.049	2.049	2.049	2.049	2.049	2.139	2.139	2.139	2.228	2.228	2.317	2.502	2.592	2.953	2.953	3.036	3.036
YKL209C	1.18	1.18	1.18	1.284	1.374	1.374	1.374	1.374	1.374	1.374	1.374	1.374	1.374	1.284	1.284	1.284	1.284	1.284	1.284	1.187	1.187	1.187	1.187	1.187	1.187	1.187	1.187	1.187	1.187	1.187	1.187	1.187	1.187	1.187	1.187	1.187	1.275	1.275	1.275	1.275	1.275	1.275	1.275	1.178	1.178	1.178	1.178	1.178	1.178
YGR002C	3.941	3.851	3.851	3.767	3.767	3.767	3.934	3.934	3.934	3.934	4.013	4.013	3.929	3.929	4.115	4.203	4.467	4.987	5.076	5.076	5.076	5.173	5.256	5.256	5.345	5.345	5.441	5.441	5.441	5.441	5.441	5.353	5.27	5.093	5.001	5.001	5.098	5.098	5.098	5.186	5.186	5.186	5.186	5.186	5.186	5.186	5.186	5.186	5.186
YDR049W	11.228	11.228	11.312	12.205	12.205	12.205	12.205	12.751	12.751	12.835	12.746	12.843	12.649	12.649	12.561	12.65	12.65	12.741	13.169	13.072	13.162	13.162	13.162	13.162	13.153	13.153	13.153	13.153	12.968	12.968	12.968	12.968	13.058	12.968	12.968	12.885	12.885	12.885	12.885	12.796	12.707	12.707	12.422	12.236	12.236	12.339	12.167	12.079	12.079
YDR146C	8.748	9.017	9.017	9.017	9.017	9.017	9.017	9.017	9.017	9.017	9.287	9.286	9.286	9.286	9.383	9.286	9.286	9.195	9.195	9.107	9.107	9.019	9.019	9.019	8.931	8.841	8.841	8.841	9.014	9.102	9.102	9.102	9.102	9.102	9.102	9.191	9.191	9.017	9.017	9.107	8.742	8.742	8.742	8.742	8.306	8.306	8.216	8.397	8.652
YJL110C	20.402	20.402	20.402	20.402	20.402	20.402	20.402	20.402	20.402	20.314	20.314	20.487	20.575	20.575	20.575	20.575	20.388	20.388	20.388	20.388	20.388	20.388	20.305	20.305	20.305	20.305	20.208	20.296	20.124	20.124	20.124	20.124	20.036	20.036	20.036	20.036	20.036	20.036	20.036	20.036	20.036	19.767	19.767	19.684	19.684	19.684	19.498	19.498	19.409
YPR094W	8.591	8.591	8.591	8.232	8.232	8.059	7.603	7.326	7.326	7.326	6.989	6.994	6.994	6.994	6.723	5.732	5.175	4.637	4.637	4.637	4.443	4.443	4.089	3.909	3.659	3.659	3.659	3.659	3.659	3.659	3.487	3.487	3.487	2.694	2.694	2.056	1.329	1.058	1.058	1.225	1.225	1.224	1.307	1.758	1.758	1.758	1.758	1.585	1.585
YOL139C	14.802	14.802	14.802	14.802	14.802	14.802	14.802	14.802	14.802	14.802	14.802	14.89	14.523	14.425	14.254	14.254	14.254	14.164	14.164	13.269	12.915	12.64	12.301	12.213	12.213	12.213	12.213	12.213	11.852	11.764	10.417	10.417	10.5	10.232	9.701	9.604	9.604	9.164	9.164	9.067	8.688	8.502	8.331	7.982	7.899	7.614	7.614	7.614	7.346
YDR032C	7.431	7.431	7.347	7.347	7.347	7.347	7.431	7.058	6.788	6.788	6.788	6.788	6.705	6.528	6.528	5.636	5.546	5.284	5.201	5.201	4.917	5.014	5.014	4.841	4.929	4.839	4.936	4.936	4.936	4.936	4.936	4.936	4.936	4.936	4.936	4.936	4.749	4.659	4.659	4.659	4.386	4.205	4.108	4.108	4.108	4.108	4.108	4.108	4.108
YGR240C-A	4.061	4.247	4.15	4.15	4.15	4.15	4.15	4.15	3.776	3.512	3.789	3.706	3.706	3.706	3.616	3.616	3.704	3.704	3.704	3.62	3.62	3.62	3.62	3.62	3.253	2.906	2.906	2.906	2.817	2.72	2.72	2.809	2.997	2.997	2.997	2.997	2.997	2.906	2.906	3.167	3.771	3.771	3.771	3.771	3.771	3.771	3.771	3.771	3.771
YBR084W	11.417	11.417	11.417	11.417	11.417	11.144	11.144	11.056	11.056	11.139	11.139	11.049	10.873	10.873	10.961	10.961	10.961	10.961	10.961	10.961	10.877	10.794	10.794	10.794	10.794	10.71	10.71	10.71	10.71	10.53	10.53	10.53	10.53	10.345	10.345	10.345	10.345	10.165	10.165	10.165	9.619	9.068	8.874	8.874	8.874	8.874	8.874	8.874	8.524
YEL016C	9.816	9.816	9.904	9.988	9.988	9.988	9.988	10.078	10.078	10.078	10.078	10.078	10.161	10.078	10.078	10.078	10.078	10.078	10.078	9.989	9.906	9.906	9.906	9.906	9.906	10.082	10.082	10.082	10.082	10.082	10.082	10.082	10.082	9.985	9.985	9.985	9.985	9.8	9.8	9.8	9.8	9.8	9.8	9.712	9.623	9.527	9.617	9.617	9.617
YDR373W	2.991	3.079	3.079	3.079	3.079	3.079	3.079	3.079	3.079	2.982	2.982	2.982	2.982	2.982	2.982	2.982	2.982	2.982	2.894	2.894	2.894	2.894	2.894	2.894	2.894	2.806	2.806	2.806	2.806	2.628	2.35	2.35	2.35	2.35	2.35	2.35	2.35	2.35	2.35	2.35	1.994	1.904	1.904	1.807	1.807	1.807	1.807	1.71	1.71
YCR008W	1.008	1.008	1.008	1.008	1.008	1.008	1.008	1.008	1.008	1.008	1.008	1.008	1.008	1.008	1.008	0.91	0.994	0.994	0.994	0.994	0.994	0.994	0.994	0.994	0.994	0.994	0.994	0.994	0.994	0.807	0.807	0.717	0.62	0.62	0.62	0.62	0.62	0.62	0.62	0.44	0.44	0.44	0.44	0.44	0.44	0.44	0.44	0.44	0.44
YBR171W	12.511	12.511	12.423	12.52	12.702	12.702	12.702	12.702	12.618	12.618	12.709	12.709	12.709	12.709	12.709	12.709	12.709	12.625	12.625	12.625	12.625	12.625	12.625	12.625	12.625	12.625	12.625	12.625	12.625	12.625	12.625	12.625	12.625	12.625	12.541	12.444	12.444	12.266	12.266	12.266	12.266	12.266	12.266	12.266	12.266	12.354	12.354	12.354	12.271
YNL061W	6.046	6.046	6.491	6.579	6.579	6.579	6.579	6.579	6.579	6.579	6.579	6.579	6.579	6.579	6.579	6.579	6.579	6.579	6.579	6.579	6.579	6.579	6.669	6.669	6.669	6.669	6.497	6.497	6.236	6.236	6.236	6.236	6.147	5.967	5.967	5.967	6.051	6.051	6.051	6.051	6.051	5.954	5.954	5.87	5.87	5.87	5.87	5.87	5.87
YER029C	6.772	7.146	7.671	7.671	7.755	7.755	7.755	7.755	7.845	7.845	8.202	8.29	8.29	8.29	8.29	8.29	8.29	8.29	8.381	8.381	8.478	8.478	8.933	8.933	8.933	9.105	9.105	9.105	9.105	9.105	9.105	9.105	9.105	9.105	9.105	8.843	9.03	9.03	9.03	9.03	9.03	9.118	9.118	9.118	9.118	9.118	9.118	9.118	9.118
YKL025C	8.764	8.482	8.565	8.667	8.667	8.667	8.68	9.216	9.216	9.118	9.118	9.216	9.216	9.216	9.216	9.216	9.312	8.841	8.93	9.027	9.027	9.02	8.93	9.029	9.486	9.486	9.57	9.57	9.57	9.486	9.486	10.205	10.205	10.731	10.731	10.918	10.918	10.835	10.751	10.751	10.383	10.293	10.383	10.383	10.383	10.467	10.467	10.467	10.467
YJR030C	5.072	5.347	5.347	5.347	5.347	5.169	5.169	5.686	6.119	6.119	6.396	6.86	6.86	6.948	6.948	6.948	6.864	6.783	7.572	8.759	9.657	10.106	10.106	10.106	10.106	10.106	10.106	10.106	10.293	10.383	10.383	10.383	10.466	10.823	11.62	12.423	12.61	12.61	12.61	12.963	12.963	12.963	13.144	13.144	13.144	13.144	13.241	13.241	13.241
YDR443C	8.614	8.702	8.702	8.695	8.695	8.695	8.612	8.7	9.061	9.061	9.145	9.145	9.145	9.145	9.145	9.145	9.145	9.145	9.145	9.145	9.145	9.145	9.145	9.145	9.145	9.145	9.145	9.145	9.145	9.145	9.145	9.145	9.055	8.964	8.964	8.964	8.599	8.324	8.324	8.241	8.329	8.683	8.683	8.683	8.595	8.595	8.506	8.506	8.603
YNL126W	6.481	6.467	6.467	6.467	6.467	6.467	6.467	6.467	6.467	6.467	6.467	6.199	6.296	6.296	6.296	6.118	5.938	5.938	5.671	5.671	5.848	6.182	6.622	6.799	6.799	6.799	6.71	6.71	6.709	6.797	6.88	6.88	6.88	6.88	6.88	6.88	6.88	6.969	6.88	6.88	6.88	6.88	6.88	6.88	6.88	7.052	7.052	7.052	7.052
YNL304W	1.066	1.163	1.163	1.066	1.066	1.066	0.894	0.797	0.797	0.797	0.797	0.797	0.797	0.709	0.709	0.709	0.709	0.709	0.709	0.709	0.709	0.709	0.709	0.709	0.709	0.709	0.709	0.709	0.709	0.709	0.709	0.709	0.709	0.709	0.709	0.621	0.621	0.621	0.621	0.621	0.621	0.621	0.621	0.621	0.621	0.621	0.621	0.621	0.621
YOL025W	0.445	0.445	0.445	0.529	0.529	0.612	0.612	0.612	0.612	0.612	0.612	0.612	0.612	0.612	0.612	0.612	0.612	0.612	0.612	0.612	0.709	0.709	0.709	0.709	0.709	0.709	0.709	0.709	0.709	0.709	0.709	0.709	0.709	0.799	1.081	1.17	1.17	1.17	1.17	1.17	1.17	1.17	1.17	1.17	1.17	1.17	1.258	1.258	1.722
YNL279W	7.569	7.569	7.569	7.486	7.402	7.402	7.402	7.305	7.305	7.222	7.222	7.222	7.31	7.303	7.215	7.215	7.215	7.037	7.037	6.939	6.939	7.023	6.76	6.76	6.394	6.394	6.482	6.124	6.124	6.212	6.212	5.935	5.651	5.466	5.466	5.191	5.279	5.279	5.279	5.279	5.112	4.935	4.935	4.575	4.575	4.575	4.575	4.403	4.315
YAL003W	0.979	0.979	0.979	0.979	0.979	0.711	0.451	0.451	0.271	0.271	0.271	0.271	0.271	0.271	0.271	0.36	0.36	0.36	0.36	0.277	0.277	0.277	0.277	0.277	0.277	0.277	0.277	0.277	0.277	0.277	0.277	0.277	0.277	0.277	0.277	0.277	0.277	0.277	0.277	0.277	0.277	0.277	0.277	0.367	0.367	0.367	0.367	0.367	0.367
YLR373C	9.306	9.306	9.306	9.306	9.306	9.222	9.222	9.222	9.222	9.222	8.949	8.155	8.071	8.071	7.796	7.622	7.622	7.622	7.455	7.187	7.187	7.187	6.641	6.089	6.089	6.089	6.274	6.274	6.274	6.274	6.274	6.274	6.186	6.186	6.186	6.186	6.186	6.186	6.186	6.089	6	6	5.73	5.73	5.642	5.642	5.642	5.642	5.642
YJR033C	5.723	5.723	5.725	5.725	5.725	5.641	5.641	5.553	5.65	5.65	5.56	5.56	5.56	5.657	5.574	5.485	5.397	5.132	5.132	5.132	5.132	5.132	5.213	5.227	5.315	5.315	5.212	5.212	5.045	5.045	5.404	5.314	5.314	5.402	5.402	5.402	5.402	6.633	6.282	6.92	6.92	7.008	7.008	7.008	7.008	7.008	7.008	6.712	8.069
YBR287W	7.305	7.305	7.305	7.305	7.305	7.305	7.402	7.402	7.499	7.499	7.499	7.583	7.583	7.759	8.38	8.477	8.649	8.649	8.649	8.649	8.737	8.737	8.737	8.737	8.737	8.737	8.737	8.737	8.737	8.821	8.821	8.821	8.821	8.821	8.821	8.821	8.731	8.821	8.643	8.643	8.643	8.643	8.643	8.643	8.643	8.643	8.643	8.643	8.643
YLR359W	6.457	6.277	5.906	5.809	5.631	5.631	5.728	6.179	6.718	7.243	7.243	7.243	7.243	7.243	7.243	7.333	7.333	7.333	7.333	7.416	7.416	7.416	7.416	7.416	7.68	7.68	7.68	7.68	7.68	7.592	7.592	7.504	7.677	7.58	7.67	7.76	7.76	7.848	8.214	8.214	8.214	8.408	8.408	8.408	8.408	8.408	8.408	8.408	8.319
YLR323C	4.625	4.625	4.625	4.507	5.236	5.236	5.324	5.324	5.324	5.419	6.039	5.951	7.051	7.051	7.051	7.051	7.051	7.139	7.139	7.313	7.313	7.313	7.237	7.23	7.755	8.304	8.304	8.304	8.304	8.401	8.663	8.663	9.217	9.217	9.217	9.217	9.217	9.217	9.217	9.217	9.217	9.127	9.127	9.432	9.432	9.432	9.432	9.455	9.455
YLR082C	4.563	4.563	4.563	4.742	4.742	4.742	4.742	4.742	5.017	5.811	5.811	5.978	5.978	5.978	5.978	5.894	5.894	5.894	5.63	5.63	5.63	5.63	5.72	5.72	5.809	5.982	5.982	6.07	6.154	6.237	6.321	6.321	6.673	6.673	6.673	6.756	6.756	6.756	6.756	6.667	6.763	6.861	6.861	6.861	6.861	6.861	6.861	6.861	6.861
YDR181C	3.942	3.942	3.942	4.039	4.387	4.387	4.56	4.56	4.56	4.56	4.56	4.56	4.56	5.12	5.12	5.12	5.12	5.12	5.12	5.12	5.12	5.12	5.208	5.386	5.386	5.386	5.386	5.386	5.386	5.386	5.386	5.386	5.386	5.395	5.395	5.395	5.478	5.65	5.65	5.65	5.65	5.65	5.65	5.566	5.566	5.566	5.566	5.566	5.566
YLR224W	0.35	0.35	0.35	0.35	0.35	0.35	0.35	0.35	0.173	0.173	0.173	0.173	0.173	0.173	0.173	0.173	0.09	0.09	0.09	0.09	0.09	0.09	0.09	0.09	0.09	0.09	0.09	0.09	0.09	0.09	0.09	0.09	0.09	0.09	0.09	0.09	0.09	0.09	0.09	0.09	0.09	0	0	0	0	0	0.088	0.088	0.088
YGR113W	2.403	2.403	2.315	1.934	1.844	1.759	1.926	2.023	2.023	2.023	2.023	2.199	3.565	4.188	4.368	4.456	4.456	4.456	4.373	4.718	4.891	4.891	4.891	4.989	5.085	5.354	5.442	5.54	6.178	6.178	6.178	6.441	6.795	6.984	6.984	6.984	6.984	6.984	6.984	7.068	7.408	8.049	8.049	8.049	8.049	8.049	8.137	8.049	8.049
YCR046C	7.617	7.907	7.28	7.28	7.28	7.375	7.375	7.555	7.555	7.555	7.555	7.368	7.808	7.723	7.91	7.91	7.635	7.635	7.898	7.452	7.549	7.646	7.719	7.532	7.62	8.162	8.162	8.162	8.609	9.416	9.416	9.766	9.933	10.021	10.118	10.118	10.118	10.118	10.202	10.202	10.292	10.292	10.292	10.292	10.292	10.292	9.85	9.67	9.857
YDR480W	1.516	1.516	1.516	1.516	1.516	1.516	1.516	1.604	1.604	1.604	1.604	1.604	1.604	1.604	1.604	1.52	1.437	1.437	1.437	1.437	1.437	1.437	1.437	1.437	1.353	1.353	1.353	1.353	1.353	1.353	1.353	1.353	1.443	1.621	1.621	1.621	1.718	1.718	1.718	1.718	1.635	1.635	1.635	1.635	1.635	1.635	1.635	1.635	1.635
YOR142W	11.357	11.454	11.454	11.454	11.454	11.454	11.537	11.366	11.366	11.282	11.185	10.991	10.991	10.991	10.991	10.894	10.81	10.81	10.81	10.81	10.81	10.81	10.727	10.727	10.727	10.727	10.637	10.637	10.637	10.637	10.637	10.637	10.637	10.725	10.725	10.725	10.725	10.448	10.36	10.36	10.36	10.007	9.305	9.305	9.305	9.217	9.217	9.217	9.217
YDR489W	4.764	4.852	4.658	4.936	4.944	5.915	5.915	5.915	5.915	5.915	6.012	6.018	6.018	6.018	5.928	5.928	5.928	5.947	5.748	5.748	5.748	5.915	6.012	6.192	7.404	7.862	7.95	7.95	7.95	8.034	7.95	7.95	7.959	8.137	8.22	8.22	8.22	8.22	8.22	8.22	8.22	8.309	8.392	8.482	8.849	9.203	9.203	9.203	9.3
YNR012W	2.696	2.696	2.696	2.793	2.793	2.793	2.793	2.793	2.793	2.793	2.877	2.877	2.877	2.877	2.877	2.877	2.877	2.877	2.877	2.974	2.974	2.974	2.974	2.974	2.974	2.974	2.974	2.974	2.974	2.974	2.974	2.974	2.974	2.974	2.974	2.974	2.974	2.974	2.974	2.974	2.974	3.071	3.071	3.071	3.071	3.071	3.071	3.071	3.071
YOL031C	0.799	0.799	0.799	0.882	0.882	0.882	0.882	0.882	0.882	0.882	0.882	0.882	0.979	1.067	1.067	1.067	1.067	1.067	1.067	1.067	1.067	1.067	1.067	1.067	1.067	1.067	1.067	1.067	1.067	1.151	1.151	1.239	1.323	1.323	1.323	1.323	1.323	1.323	1.323	1.411	1.499	1.499	1.676	1.676	1.676	1.764	1.764	1.847	1.847
YGR295C	6.796	6.708	6.708	6.536	6.351	6.261	6.261	6.532	5.72	5.72	5.548	5.548	5.451	5.278	5.278	5.368	5.465	5.465	5.465	6.012	6.012	6.199	6.199	6.296	6.199	6.385	6.385	6.301	6.301	6.31	6.31	6.31	6.31	6.22	6.22	6.053	5.965	6.061	6.165	6.165	6.165	6.165	6.162	6.079	6.427	6.608	6.608	6.608	6.524
YKR098C	5.874	5.874	5.874	5.874	5.874	5.874	5.874	5.874	5.874	5.791	5.694	5.694	5.694	5.516	5.599	5.599	5.599	5.599	5.599	5.599	5.516	5.516	5.516	5.337	5.337	5.337	5.337	5.337	5.337	5.254	5.254	5.254	5.165	5.165	5.165	5.165	5.165	5.165	5.165	4.994	4.729	4.285	4.197	4.197	4.016	4.016	4.016	4.016	4.016
YER156C	2.296	2.296	2.296	2.296	2.296	2.386	2.386	2.386	2.386	2.386	2.386	2.386	2.303	2.303	2.303	2.303	2.303	2.303	2.303	2.303	2.303	2.303	2.303	2.303	2.303	2.303	2.303	2.303	2.303	2.303	2.303	2.213	2.213	2.213	2.213	2.213	2.213	2.213	2.213	2.213	2.13	2.13	2.13	2.046	2.046	2.046	2.046	1.962	1.962
YBR211C	3.478	3.203	3.203	3.203	3.203	3.293	3.381	3.381	3.381	3.381	3.381	3.388	3.388	3.478	3.478	3.478	3.478	3.478	3.478	3.478	3.478	3.478	3.478	3.562	3.395	3.395	3.298	3.298	3.298	3.298	3.298	3.208	3.118	3.118	3.118	3.03	3.03	3.03	3.03	3.03	2.759	2.759	2.759	2.759	2.759	2.847	2.847	2.579	1.795
YKL024C	5.627	5.275	5.085	5.085	5.174	5.174	5.174	5.169	5.169	5.081	5.081	5.081	4.997	4.173	4.167	4.065	3.977	3.977	3.436	3.526	3.436	3.255	3.255	3.255	3.255	3.255	3.255	3.251	2.892	2.892	2.892	2.808	2.535	2.349	2.349	2.067	2.067	2.067	1.882	1.702	1.875	1.875	1.875	1.875	1.867	1.955	1.955	1.955	1.955
YBR233W	8.416	8.416	8.763	8.936	9.02	10.055	10.139	10.312	10.312	10.409	10.409	10.409	10.409	10.409	10.409	10.409	10.409	10.409	10.319	10.319	10.319	10.319	10.229	10.229	10.139	10.139	9.868	10.143	10.572	10.66	10.66	10.757	10.757	10.757	10.757	10.757	12.515	12.515	12.604	12.604	12.604	12.604	12.52	12.52	12.342	12.515	12.507	12.418	12.685
YKR038C	2.34	2.34	2.34	2.424	2.424	2.521	2.521	2.521	2.521	2.521	2.521	2.521	2.431	2.431	2.514	2.514	2.603	2.603	2.603	2.603	2.519	2.519	2.519	2.616	2.616	2.616	2.616	2.7	2.7	2.431	2.334	2.424	2.424	2.424	2.776	2.776	2.776	2.776	2.776	2.776	2.866	2.942	3.039	3.039	3.039	3.039	3.039	3.136	3.048
YNL116W	4.381	4.471	4.471	4.471	4.471	4.471	4.471	4.471	4.381	4.381	4.284	4.284	4.284	4.187	4.099	4.099	4.099	4.099	4.099	4.015	3.927	3.839	3.839	3.568	3.401	3.401	3.401	3.485	3.485	3.485	3.485	3.485	3.485	3.485	3.485	3.305	3.216	3.216	3.216	3.216	3.216	3.119	3.119	3.031	3.031	3.031	3.031	3.031	3.031
YOR347C	8.634	8.636	8.636	8.636	8.547	8.822	8.651	8.657	8.464	8.406	8.503	8.86	9.291	9.291	10.072	10.072	10.072	10.072	10.072	10.156	10.997	10.907	10.824	10.824	10.824	10.914	10.914	10.914	11.011	11.011	11.011	11.011	11.108	11.108	11.024	11.024	11.024	11.114	11.107	11.107	11.107	11.204	11.478	11.394	11.394	11.394	11.394	11.126	11.126
YDL107W	13.999	14.082	13.994	13.906	13.822	13.822	13.822	13.822	13.822	13.822	13.822	13.822	13.739	13.372	12.593	12.593	12.593	12.593	12.593	12.593	12.593	12.593	12.593	12.509	12.241	12.144	12.144	12.056	11.967	11.967	11.967	11.794	11.706	11.706	11.789	11.701	11.524	11.524	11.524	11.524	11.524	11.524	11.524	11.339	11.339	11.339	11.152	11.069	10.795
YLR332W	0.738	0.55	0.55	0.55	0.55	0.55	0.55	0.454	0.454	0.454	0.454	0.363	0.363	0.363	0.363	0.363	0.363	0.363	0.363	0.275	0.275	0.275	0.275	0.275	0.275	0.275	0.275	0.275	0.275	0.275	0.275	0.275	0.275	0.275	0.275	0.275	0.275	0.178	0.178	0.178	0.178	0.178	0.178	0.178	0.178	0.178	0.178	0.178	0
YLR364W	2.38	2.38	2.38	2.38	2.38	2.38	2.38	2.38	2.38	2.38	2.292	2.292	2.292	2.292	2.292	2.292	2.292	2.292	2.292	2.292	2.292	2.114	1.942	1.942	2.03	2.03	2.032	2.032	2.032	2.032	2.032	2.032	2.032	2.032	2.032	2.032	2.204	2.294	2.294	2.384	2.384	2.384	2.294	2.371	2.371	2.371	2.371	2.468	2.468
YGR094W	9.081	8.997	8.997	8.914	8.914	8.914	8.914	8.914	8.37	8.192	7.918	7.829	7.555	7.555	7.555	7.292	6.934	6.934	6.934	6.934	6.934	7.018	6.758	6.758	6.758	6.758	6.758	6.758	6.758	6.487	6.487	6.487	6.487	6.404	6.223	5.865	5.498	5.142	5.142	5.142	5.142	4.517	4.33	4.046	3.705	3.795	3.617	3.432	3.522
YNL244C	2.791	2.791	2.791	2.791	2.791	2.703	2.703	2.703	2.531	2.531	2.447	2.447	2.447	2.447	2.253	2.253	2.253	2.253	2.253	2.253	2.253	2.253	1.987	1.813	1.725	1.635	1.635	1.635	1.268	1.268	1.179	1.179	1.179	1.179	1.179	1.179	1.179	1.001	1.001	0.823	0.733	0.733	0.643	0.643	0.643	0.643	0.643	0.643	0.275
YGL211W	5.757	5.757	5.757	5.757	5.66	5.563	5.003	5.003	4.906	5.078	4.647	4.19	4.19	4.19	4.19	4.368	4.197	4.661	4.661	4.661	4.661	4.571	4.58	4.747	4.747	4.918	6.393	6.393	6.393	6.393	6.481	6.849	6.849	6.849	6.849	6.849	6.849	6.849	6.933	6.933	6.933	6.933	6.933	6.933	6.933	6.933	6.933	7.029	6.946
YML129C	7.179	7.179	7.179	7.269	7.269	7.269	7.269	7.269	7.269	7.269	7.269	7.269	7.269	7.181	7.276	7.276	7.276	7.373	7.373	7.373	7.373	7.201	7.201	7.201	7.201	7.201	7.201	7.201	7.201	7.201	7.201	7.201	7.201	7.201	7.201	7.201	7.201	7.201	7.117	7.029	6.851	6.851	6.851	6.851	6.768	6.768	6.768	6.768	6.768
YGL023C	4.029	4.029	4.117	4.297	4.297	4.385	4.385	4.385	4.385	4.385	4.385	4.385	4.302	4.117	4.117	4.117	4.117	4.117	4.205	4.302	4.213	4.213	4.213	4.213	4.213	3.957	3.785	3.778	3.866	3.866	3.95	3.95	3.95	3.95	3.95	3.95	4.038	4.038	4.038	4.127	4.127	4.127	4.127	4.127	4.127	4.127	4.127	4.127	4.127
YDR190C	12.169	12.169	12.169	12.169	12.169	10.842	10.752	10.402	10.402	10.492	10.492	10.492	10.492	10.492	10.492	10.403	10.403	10.232	10.142	10.142	10.142	10.058	10.058	10.063	9.975	9.975	9.7	9.616	9.616	9.526	9.346	9.346	9.346	9.346	9.346	9.346	9.249	9.249	8.021	7.667	7.308	7.218	7.218	7.135	7.135	7.135	6.62	6.633	6.633
YBR017C	8.678	8.678	8.678	8.678	8.678	8.678	8.767	8.767	8.767	8.767	8.767	8.773	8.773	8.773	8.773	8.773	8.773	8.773	8.773	8.87	8.87	8.87	8.87	8.87	8.87	8.87	8.87	8.87	8.87	8.87	8.87	8.87	8.87	8.787	8.787	8.787	8.787	8.787	8.787	8.787	8.787	8.787	8.698	8.698	8.698	8.615	8.615	8.615	8.615
YLR032W	4.556	4.556	4.556	4.556	4.556	4.451	4.451	4.451	4.981	4.981	5.333	5.333	5.333	5.431	5.527	5.617	5.624	5.624	5.714	5.804	5.978	6.248	6.248	6.248	6.767	6.767	6.767	6.851	7.018	6.934	6.934	6.934	6.934	6.934	6.934	6.934	6.934	6.934	6.934	7.018	7.018	7.018	7.018	7.018	7.018	7.018	7.018	7.101	7.101
YOR350C	4.144	4.577	5.913	6.263	6.353	6.353	6.353	6.353	6.353	6.353	6.353	6.353	7.323	7.411	7.411	7.411	7.591	7.591	7.591	7.591	7.675	7.675	7.675	7.675	7.675	7.67	8.117	8.117	8.206	8.384	8.384	8.384	8.384	8.384	8.384	8.384	8.384	8.384	8.384	8.384	8.384	8.384	8.384	8.384	8.287	8.287	8.287	8.287	8.454
YIL138C	9.189	9.189	9.189	9.279	9.279	9.453	9.806	9.806	9.806	9.806	9.894	9.894	9.977	10.166	10.877	10.877	10.877	10.877	11.707	12.892	12.892	12.892	12.892	13.071	13.168	13.168	13.258	13.258	13.258	13.258	13.252	13.252	13.252	13.335	13.335	13.335	13.335	13.335	13.335	13.335	13.335	13.335	13.432	13.529	13.529	13.619	13.707	13.707	13.627
YDR198C	6.051	5.878	5.596	5.499	5.499	5.499	5.41	5.41	5.146	5.133	5.133	5.133	5.133	3.861	3.583	2.967	2.706	2.706	2.618	2.701	2.701	2.701	2.701	2.701	2.701	2.701	2.618	1.603	1.409	1.325	1.492	1.67	1.67	1.754	1.837	2.354	2.354	2.354	2.354	2.354	2.266	2.625	4.172	4.436	5.219	5.219	5.129	5.217	5.397
YJL205C	12.53	12.53	12.433	12.433	12.433	12.252	12.252	12.252	12.169	12.169	12.259	12.259	12.259	12.259	12.175	12.175	11.727	11.63	11.63	11.28	11.022	11.022	11.022	11.022	10.835	10.835	10.835	10.835	10.835	10.752	10.752	10.752	10.752	10.752	10.752	10.752	10.207	10.118	10.207	10.117	10.117	10.117	10.117	9.846	8.249	7.336	7.336	7.248	7.248
YGL203C	3.469	3.469	3.469	3.642	4.105	4.373	4.373	4.373	4.288	4.288	4.288	4.724	4.724	4.724	4.812	4.812	4.812	4.812	4.729	4.729	4.729	4.729	4.826	4.826	4.826	4.826	4.826	4.826	4.826	4.923	4.923	4.923	5.013	5.02	5.02	5.02	5.02	5.02	5.02	5.02	5.103	5.191	5.28	5.28	5.28	5.28	5.275	5.28	5.28
YHR061C	9.944	9.944	9.856	9.856	9.689	9.601	9.601	9.689	9.777	9.777	9.777	9.694	9.694	9.522	9.522	9.522	9.522	9.522	9.522	9.522	9.522	9.707	9.707	9.707	9.707	9.707	9.707	9.707	9.707	9.707	9.707	9.61	9.61	9.61	9.61	9.252	9.252	9.252	9.252	9.252	9.252	9.252	9.252	9.163	8.996	8.996	8.996	8.996	8.996
YKL109W	0.795	0.795	0.795	0.795	0.795	0.795	0.795	0.795	0.795	0.795	0.795	0.795	0.795	0.795	0.885	0.89	0.717	0.717	0.717	0.717	0.717	0.717	0.717	0.8	0.978	0.978	0.978	0.978	0.978	0.978	0.978	0.978	0.978	0.978	0.978	0.888	1.068	1.068	1.068	1.068	1.068	1.157	1.157	1.157	1.157	1.157	1.246	1.246	1.246
YEL005C	4.835	4.835	4.738	4.738	4.828	4.828	4.828	4.925	4.925	4.747	4.463	3.216	2.955	2.955	2.865	2.865	2.865	2.962	2.962	2.962	3.059	3.059	2.97	2.598	2.501	2.501	2.328	2.328	2.24	1.975	1.788	1.788	1.519	1.519	1.519	1.422	1.422	1.519	1.616	1.879	2.318	2.937	3.821	4.103	4.103	4.019	4.019	4.107	4.024
YBL002W	0.539	0.442	0.442	0.442	0.442	0.539	0.539	0.627	1.071	1.071	1.154	1.154	1.154	1.064	1.064	1.064	0.976	0.976	0.976	0.976	1.066	1.163	1.163	1.26	1.26	1.427	1.427	1.427	1.427	1.51	1.51	1.51	1.51	1.51	1.594	2.399	2.399	2.399	2.399	2.482	2.566	2.753	2.753	2.753	2.753	2.843	2.931	2.931	2.931
YPR061C	7.167	7.167	7.167	7.167	7.788	7.788	7.788	8.053	8.053	8.053	8.053	8.053	8.053	8.239	8.239	8.239	8.239	8.156	8.156	8.156	8.253	8.336	8.336	8.427	8.427	8.427	8.427	8.427	8.427	8.427	8.427	8.427	8.427	8.427	8.427	8.427	8.427	8.427	8.427	8.427	8.427	8.427	8.427	8.427	8.427	8.427	8.427	8.427	8.427
YIL039W	8.596	8.596	8.68	8.68	8.68	8.68	8.425	8.425	8.513	8.145	8.145	8.145	8.145	8.331	8.331	8.331	8.164	8.164	8.252	8.252	8.252	8.252	7.796	7.541	7.182	7.177	7.177	7.266	7.708	8.066	8.066	8.066	8.066	8.066	8.066	8.066	7.976	7.976	7.976	7.976	7.888	7.888	7.888	7.888	7.888	7.888	7.888	7.62	7.439
YHL008C	8.783	8.693	8.693	8.777	8.777	8.777	8.77	8.681	8.584	8.674	8.674	8.586	8.586	8.586	8.843	8.843	8.755	8.845	8.845	8.845	8.845	8.678	8.678	8.678	8.678	8.678	8.678	8.588	8.588	8.588	8.588	8.491	8.491	8.4	8.4	8.222	8.134	8.134	8.134	8.05	8.05	7.231	6.346	6.17	6.17	6.253	6.253	6.425	6.425
YOL032W	7.364	7.364	7.364	7.364	7.364	7.791	7.791	7.791	7.881	7.976	7.976	7.976	8.066	8.066	8.066	8.066	8.155	8.336	8.336	8.336	8.336	8.336	8.336	8.336	8.336	8.336	8.336	8.426	8.246	8.246	8.162	8.162	8.162	8.162	8.162	8.162	7.79	7.61	7.61	8.072	8.072	8.155	8.526	8.526	8.526	8.816	8.816	8.728	8.728
YFR019W	4.579	4.579	4.579	4.579	4.579	4.579	4.482	4.392	4.482	3.932	4.015	3.925	3.672	3.3	3.48	4.598	4.598	4.598	4.598	4.598	4.598	4.598	4.776	4.776	4.776	4.873	4.873	4.873	4.873	4.789	4.789	4.789	5.059	5.143	5.143	5.143	5.143	5.143	5.143	5.141	5.141	5.148	5.148	5.148	5.236	5.32	5.32	5.68	5.75
YKL006C-A	3.608	3.892	4.07	4.07	4.07	4.07	4.07	4.07	3.987	3.987	4.533	4.533	4.533	4.533	4.533	4.621	4.872	4.955	5.127	5.127	5.127	5.127	5.127	5.215	5.215	5.215	5.215	5.306	5.306	5.394	5.306	5.306	5.306	5.222	5.222	5.222	5.127	4.941	4.941	4.941	4.941	4.941	4.569	4.481	5.114	5.203	5.203	5.203	5.203
YLR390W	5.599	5.599	5.599	5.599	5.599	5.599	5.599	5.599	5.599	5.599	5.599	5.503	5.503	5.503	5.503	5.503	5.503	5.503	5.419	5.419	5.247	5.075	5.075	5.075	4.909	4.909	5.005	4.909	4.909	4.909	4.82	4.82	4.82	4.82	4.633	4.633	4.633	4.356	4.356	4.178	4.095	2.928	2.493	2.493	2.493	2.144	2.144	1.889	1.889
YHR129C	2.514	2.514	2.514	2.514	2.514	2.96	3.558	3.648	3.648	3.648	3.828	4.453	4.453	4.453	4.453	4.723	5.089	5.446	5.446	5.446	5.446	5.446	5.446	5.446	5.446	5.543	5.543	5.9	6.076	6.076	6.343	6.523	6.611	6.783	7.053	7.414	7.414	7.503	7.503	7.511	7.511	7.511	7.251	7.251	7.694	7.694	8.312	8.312	8.402
YIL052C	0.356	0.356	0.356	0.356	0.356	0.356	0.356	0.356	0.356	0.356	0.356	0.356	0.356	0.356	0.356	0.356	0.356	0.356	0.356	0.356	0.356	0.356	0.356	0.356	0.356	0.356	0.356	0.356	0.356	0.356	0.356	0.356	0.356	0.356	0.356	0.356	0.267	0.267	0.178	0.178	0.178	0.09	0.09	0.09	0.09	0.09	0.09	0.09	0.09
YIL116W	6.94	6.94	6.94	6.678	6.595	6.595	6.595	6.595	6.595	6.595	6.595	6.41	6.498	6.498	6.498	6.498	6.139	6.139	5.602	5.771	4.859	4.956	5.701	5.701	5.785	5.694	5.694	5.076	5.076	5.16	4.703	4.703	4.703	4.694	4.694	4.888	4.712	4.712	4.534	4.534	4.534	4.534	4.534	4.534	4.534	4.622	4.706	5.069	5.243
YPR190C	9.287	9.287	9.287	9.287	9.287	9.287	9.203	9.027	9.027	8.595	8.498	8.498	8.498	8.498	8.408	8.408	8.408	8.223	7.679	7.767	7.934	7.934	8.114	8.114	8.114	8.114	8.114	8.114	8.114	8.026	8.026	8.114	7.672	7.584	7.584	7.584	7.584	7.584	7.5	7.056	6.325	6.325	6.325	6.408	6.408	6.408	6.408	6.408	6.316
YOR137C	7.327	7.5	7.324	7.235	6.608	6.518	6.518	6.069	6.436	6.443	6.803	6.803	6.803	6.803	6.981	6.884	6.974	7.073	7.073	7.328	7.328	7.328	7.328	7.328	7.15	6.973	6.973	6.973	6.973	6.973	7.154	7.154	7.242	7.332	7.332	7.332	7.332	7.332	7.422	7.422	7.422	7.333	7.333	7.333	7.519	7.519	7.519	7.519	7.519
YFR005C	8.192	8.192	8.192	8.192	8.095	8.005	8.005	7.917	8.007	8.007	8.007	8.007	7.917	7.917	7.917	7.917	7.917	7.917	7.917	7.917	7.828	7.828	7.745	7.745	7.745	7.745	7.648	7.177	7.177	7.088	7.088	7.088	7.088	7.088	7.088	7.088	7.088	7.088	7.088	7.088	7.088	7.088	7	7	7	7	7	7	7
YDR457W	6.987	7.175	7.632	7.632	7.632	7.632	7.632	7.632	7.266	7.266	7.354	7.962	8.426	8.426	8.426	8.426	8.516	9.847	11.117	11.117	11.117	11.117	11.117	11.117	11.117	11.117	11.304	11.832	11.832	11.832	11.832	11.929	11.929	11.929	11.929	12.461	12.287	12.287	12.287	12.376	12.459	12.547	12.547	12.547	12.459	12.459	12.459	12.272	12.466
YNL322C	3.587	3.587	3.587	3.587	3.587	3.587	3.587	3.587	3.587	3.504	3.504	3.504	3.504	3.504	3.504	3.504	3.504	3.504	3.504	3.414	3.414	3.414	3.414	3.414	3.414	3.414	2.884	2.884	2.884	2.358	2.358	2.358	2.358	2.358	2.358	2.358	2.358	2.178	2.178	2.088	1.552	1.464	1.464	1.464	1.464	1.464	1.464	1.381	1.11
YKR063C	10.331	10.331	10.243	10.326	10.326	10.692	10.692	10.864	10.864	11.037	11.037	11.037	11.037	11.037	11.037	11.126	11.126	11.126	11.126	11.126	11.036	11.133	11.216	11.306	11.478	11.566	11.566	11.649	11.836	11.836	12.11	12.11	12.11	12.207	12.207	12.119	12.119	12.022	12.11	12.11	12.11	12.11	12.11	12.11	12.11	12.11	12.02	12.02	12.02
YHR041C	3.898	4.326	4.326	4.326	4.326	4.326	4.416	4.594	4.506	4.506	4.506	4.506	4.514	4.514	4.598	4.507	4.32	4.32	4.232	4.41	4.507	5.237	5.237	5.672	5.672	5.672	5.672	5.859	5.762	6.925	6.925	6.925	6.925	7.015	7.015	7.015	7.015	7.015	7.552	7.462	7.634	7.634	7.634	7.634	7.634	7.634	7.545	7.282	7.284
YPL089C	0.718	0.898	0.988	1.166	1.166	1.166	1.166	1.166	1.263	1.263	1.263	1.263	1.263	1.263	1.263	1.263	1.263	1.263	1.263	1.263	1.263	1.175	1.085	1.175	1.175	1.175	1.175	1.175	1.175	1.003	1.003	1.003	1.003	1.003	1.003	1.17	1.17	1.17	1.17	1.087	1.087	1.087	1.087	1.087	1.003	1.003	1.003	1.003	1.003
YMR002W	0	0	0	0	0	0	0	0	0	0	0	0	0	0	0	0	0	0	0	0	0	0	0	0	0	0	0	0	0	0	0	0	0	0	0	0	0	0	0.088	0.088	0.088	0.088	0.088	0.088	0.088	0.088	0.088	0.088	0.088
YDR258C	5.034	4.849	4.761	4.761	4.672	4.672	4.851	4.851	4.851	4.679	4.762	4.762	4.846	4.929	4.839	5.189	5.189	5.189	5.189	5.189	5.189	4.848	4.758	4.934	4.845	4.845	4.845	4.845	4.747	4.747	4.747	4.747	4.664	4.664	4.576	4.479	4.744	4.744	4.744	4.655	4.655	4.655	4.664	4.664	4.664	4.58	4.58	4.58	4.58
YDL230W	5.26	5.35	5.35	5.35	5.253	5.253	5.163	5.163	4.978	4.89	4.89	4.89	4.793	4.696	4.696	4.439	4.439	4.439	4.439	4.095	4.095	3.924	2.024	1.748	1.748	1.748	1.401	1.401	1.394	1.394	1.394	1.486	1.398	1.495	1.495	1.495	1.495	1.495	1.495	1.495	1.495	1.411	1.323	1.233	1.233	1.233	1.233	1.233	1.233
YPR185W	9.572	9.489	8.96	8.683	8.683	8.6	6.051	6.051	3.534	1.363	0.996	0.996	1.264	1.264	1.361	2.191	2.197	2.109	2.296	2.379	2.379	2.379	2.282	2.282	2.724	3.345	3.783	5.646	5.646	6.287	7.003	7.003	7.087	7.087	7.087	7.003	7.36	7.996	8.551	10.537	13.05	13.146	13.146	13.146	13.146	13.146	13.235	13.406	13.406
YJL189W	0	0	0	0	0	0	0	0	0	0	0	0	0	0	0	0.09	0.09	0.09	0.09	0.09	0.09	0.09	0.09	0.09	0.09	0.09	0.09	0.09	0.09	0.09	0.09	0.09	0.09	0.09	0.09	0.09	0.09	0.09	0.09	0.09	0.09	0.09	0.09	0.09	0.09	0.09	0.09	0.09	0.09
YEL047C	8.084	7.991	7.991	7.991	7.811	8.262	8.262	8.262	8.525	8.525	8.525	8.525	8.525	8.525	8.354	8.704	8.704	8.787	8.787	8.87	8.959	8.959	9.056	9.056	9.056	9.056	9.056	9.056	8.972	8.972	8.972	8.884	9.325	9.413	9.501	9.501	9.681	9.681	9.681	9.681	9.681	9.681	9.496	9.496	9.496	9.496	9.399	9.399	9.399
YIL133C	0.18	0.097	0.097	0.097	0.097	0.097	0.097	0.097	0.097	0.097	0.097	0.097	0	0.09	0.09	0.09	0.09	0.09	0.09	0.09	0.09	0.09	0.09	0.09	0.09	0.09	0.09	0.09	0.09	0.09	0.09	0.09	0.09	0.09	0.09	0.09	0.09	0.09	0.09	0.09	0.178	0.267	0.356	0.356	0.356	0.356	0.356	0.356	0.356
YMR268C	7.757	7.757	7.757	7.757	7.854	7.764	7.764	7.764	7.764	6.978	6.978	6.71	6.069	6.159	6.332	6.332	6.421	6.421	6.24	4.984	4.548	4.376	4.376	4.376	4.639	5.359	5.961	6.476	8.175	8.175	8.356	8.356	8.356	8.356	8.356	8.175	8.084	8.611	8.611	9.078	9.078	9.078	9.166	9.806	9.806	9.806	10.261	10.261	10.261
YLR427W	5.015	5.015	5.008	5.008	5.194	5.456	5.456	5.456	5.628	7.522	7.529	7.529	7.79	7.702	8.394	8.394	8.394	8.581	8.581	9.397	11.209	11.299	11.554	11.554	11.554	11.554	11.643	11.731	11.731	11.731	11.731	11.819	11.902	11.902	11.991	12.088	12.088	12.088	11.998	12.081	12.081	12.081	12.081	12.081	12.081	12.081	12.081	12.081	12.165
YKR008W	11.958	11.958	12.041	12.041	12.041	12.041	12.041	12.041	12.038	12.315	12.315	12.405	12.495	12.592	12.592	12.769	12.769	12.769	12.769	12.963	12.963	12.963	12.963	12.879	13.155	13.155	13.155	13.155	13.155	13.155	13.155	13.243	13.243	13.331	13.331	13.331	13.331	13.331	13.331	13.331	13.331	13.243	13.34	13.423	13.507	13.507	13.507	13.507	13.507
YDL198C	10.556	10.361	10.361	10.361	10.361	10.459	10.459	10.459	10.459	10.459	10.459	10.37	10.37	10.287	10.46	10.363	10.824	10.824	10.824	10.824	10.824	10.734	10.734	10.734	10.734	10.646	10.742	10.93	10.93	10.93	10.93	10.93	10.46	10.467	10.183	10.183	10.273	10.273	10.273	10.363	10.107	10.107	10.101	10.101	10.101	10.101	10.101	10.101	10.101
YDL135C	8.321	8.321	8.321	8.412	8.307	8.576	8.761	8.761	9.217	9.217	9.217	9.217	9.217	9.217	9.129	9.129	9.136	8.783	8.336	8.425	8.88	9.342	9.342	9.536	9.448	9.448	9.448	9.538	9.538	9.538	9.538	9.538	9.738	9.738	9.738	9.641	9.641	9.641	9.91	10.082	10.082	10.082	10.165	10.165	10.165	10.165	10.165	10.165	10.165
YMR144W	10.333	10.333	10.333	10.333	10.333	10.252	10.252	10.252	10.335	10.335	10.335	10.335	10.335	10.168	10.078	9.9	9.9	9.913	9.913	10.08	10.075	10.075	10.075	10.075	10.075	9.73	9.181	8.899	8.899	8.899	8.899	8.251	8.251	8.168	7.437	7.692	7.781	7.781	7.864	7.864	7.948	7.858	7.858	7.858	7.858	7.774	7.774	7.409	6.511
YNL095C	10.275	10.275	10.275	10.559	11.178	11.268	11.351	11.435	11.435	11.435	11.435	11.347	11.43	11.607	11.607	11.607	11.704	11.977	11.977	11.977	11.977	11.977	11.977	11.977	11.977	11.977	11.977	11.977	11.977	11.887	11.887	11.976	12.231	12.231	12.231	12.321	12.321	12.3	12.3	12.3	12.3	12.212	12.212	12.129	12.039	12.039	12.039	12.224	12.224
YNL183C	9.19	9.19	9.28	9.467	9.557	9.557	9.938	10.29	10.29	10.29	10.29	10.202	10.017	9.927	9.927	10.03	10.208	10.208	10.208	10.208	10.208	10.296	10.38	10.38	10.38	10.38	10.38	10.463	10.903	10.903	10.992	10.992	10.992	10.992	10.992	10.992	10.992	10.992	10.992	10.992	10.992	10.992	10.992	10.992	10.992	11.089	11.177	11.274	11.536
YBR143C	8.266	8.266	8.266	8.266	8.085	7.81	7.81	7.72	7.72	7.72	7.72	7.72	7.72	7.72	7.458	7.292	7.292	7.292	7.292	7.292	7.292	7.292	7.208	7.208	7.208	7.208	7.12	7.12	6.845	6.845	6.845	6.845	6.492	6.58	6.58	6.484	6.394	6.394	6.305	6.305	6.305	6.305	6.305	6.305	6.305	6.305	6.222	5.856	5.856
YOR049C	0.088	0.088	0.088	0.088	0.088	0.088	0.088	0.088	0.088	0.088	0.088	0.176	0.176	0.176	0.176	0.176	0.176	0.176	0.176	0.176	0.176	0.176	0.176	0.176	0.176	0.176	0.176	0.176	0.176	0.176	0.176	0.176	0.353	0.362	0.45	0.45	0.45	0.624	0.624	0.624	0.624	0.624	0.624	0.624	0.624	0.624	0.624	0.624	0.624
YNL327W	13.138	12.96	12.965	12.965	12.965	12.965	13.062	13.158	13.242	13.33	13.33	13.33	13.251	13.161	13.161	13.258	13.438	13.35	13.253	13.336	14.042	14.396	14.662	15.368	15.457	15.457	15.542	15.542	15.364	15.364	15.364	15.364	15.46	15.368	15.368	15.368	15.278	15.368	15.28	15.368	15.368	15.457	15.457	15.457	15.457	15.457	15.457	15.457	15.54
YMR004W	2.638	2.55	2.638	3.092	3.092	3.092	3.175	3.175	3.175	3.265	2.781	2.869	2.869	2.869	2.957	3.054	3.144	3.51	3.688	4.311	4.311	4.311	4.311	4.311	4.311	4.311	4.139	4.139	4.139	4.139	4.139	4.139	4.139	4.051	4.224	4.046	4.046	4.046	4.046	3.958	3.958	3.958	3.958	4.143	4.231	4.231	4.231	4.231	4.487
YLL050C	6.594	6.594	6.594	6.594	6.594	6.594	6.594	6.594	6.594	6.594	6.594	6.594	6.594	6.594	6.594	6.594	6.594	6.594	6.594	6.594	6.594	6.594	6.497	6.497	6.585	6.675	6.675	6.675	6.675	6.675	6.675	6.675	6.675	6.675	6.675	6.675	6.675	6.675	6.675	6.675	6.587	6.587	6.325	6.228	6.144	6.144	6.144	5.871	5.871
YLL018C-A	4.386	5.083	5.167	5.255	6.492	6.492	6.581	6.581	7.408	7.685	7.685	7.685	7.782	7.782	7.866	7.866	8.044	8.127	8.216	8.216	8.306	8.394	8.394	8.394	8.394	8.394	8.491	8.491	8.491	8.491	8.491	8.491	8.491	8.491	8.491	8.394	8.394	8.394	8.668	9.035	9.118	9.207	9.207	9.207	9.207	9.207	9.207	9.207	9.207
YOR265W	5.633	5.633	5.274	5.096	5.008	4.995	4.911	4.995	4.995	4.023	4.12	4.221	4.221	4.221	4.221	4.221	3.51	3.325	3.325	3.228	3.228	3.138	3.138	3.138	2.951	3.13	3.13	3.13	3.13	3.13	3.041	3.041	3.124	3.384	3.937	4.377	4.377	4.377	4.377	4.287	4.384	4.384	4.384	4.384	4.468	4.811	5.175	6.16	6.451
YIL001W	7.019	7.019	7.019	7.019	7.019	7.019	7.019	7.019	7.109	7.109	7.109	7.109	7.026	7.026	7.026	7.026	7.026	7.026	7.026	6.936	6.936	6.847	6.847	6.847	6.847	6.847	6.847	6.847	6.847	6.847	6.847	6.847	6.764	6.764	6.764	6.764	6.764	6.861	6.861	6.861	6.861	6.861	6.861	6.861	6.861	6.861	6.681	6.681	6.24
YLR276C	7.168	8.093	8.093	8.093	8.093	8.19	8.19	8.46	8.648	8.648	8.648	8.648	8.657	8.657	8.657	8.657	8.754	8.754	8.844	9.207	9.296	9.296	9.296	9.206	9.206	9.206	9.206	9.116	9.116	9.025	9.594	9.594	9.594	9.594	9.594	9.677	9.594	9.594	9.594	9.594	9.594	9.51	9.51	9.51	9.51	9.51	9.51	9.51	9.51
YNR029C	7.766	7.938	7.938	7.938	7.938	7.84	8.019	7.691	7.691	7.864	7.864	7.864	7.864	7.864	7.776	7.776	7.776	7.776	7.776	8.15	8.15	8.15	8.15	8.06	8.06	8.06	8.06	8.06	8.06	8.143	8.06	8.06	8.06	7.963	7.963	7.963	7.879	7.879	7.701	7.438	7.438	7.614	7.614	7.614	7.614	7.614	7.517	7.517	7.517
YIR007W	5.771	5.26	5.272	5.176	5.176	5.176	5.176	5.176	5.168	5.801	5.885	5.885	6.065	6.065	6.065	6.065	6.153	6.25	5.984	5.984	6.067	6.067	6.067	5.97	5.873	5.873	5.695	5.343	5.079	4.819	4.819	4.819	4.819	4.819	4.729	4.729	4.731	4.717	4.717	4.801	4.801	4.801	4.891	5.071	5.071	5.159	5.337	5.337	5.426
YNR074C	3.559	3.559	3.559	3.74	3.74	4.003	4.003	4.003	4.003	4.003	4.003	4.003	4.003	4.003	4.003	4.003	4.003	4.003	4.003	4.003	4.003	4.003	4.003	4.003	4.003	4.003	3.642	3.554	3.269	3.186	3.186	3.186	3.186	3.098	3.098	3.098	3.098	3.181	3.269	3.179	3.179	3.179	3.179	3.179	3.179	3.179	3.179	3.179	3.457
YOR115C	4.952	5.04	5.13	5.13	5.13	5.311	5.678	5.678	5.678	5.678	5.678	5.678	5.678	5.678	4.886	4.789	4.705	4.803	4.981	6.588	7.409	7.409	7.497	7.759	8.025	9.661	11.26	11.26	11.26	11.26	11.434	11.434	11.434	11.612	11.612	11.524	11.537	11.542	11.819	12.255	12.255	12.255	12.255	12.255	12.343	12.259	12.348	12.174	12.174
YCL055W	1.27	1.27	1.27	1.01	1.099	1.099	1.099	1.099	1.646	1.917	1.917	1.917	1.917	1.917	1.917	2.27	2.27	2.358	2.358	2.358	2.358	2.358	2.798	3.067	3.067	3.157	3.434	3.434	3.434	3.958	3.958	3.958	3.958	4.041	4.406	5.199	6.149	6.149	6.513	6.513	6.513	6.79	7.148	8.137	8.137	8.137	8.137	8.137	8.137
YGR208W	8.251	8.156	8.245	8.245	8.245	8.245	8.245	8.432	8.794	8.883	9.217	9.217	9.395	10.396	10.48	10.48	10.48	10.758	10.674	10.674	10.674	10.674	10.674	10.674	10.764	10.764	10.764	10.861	10.861	10.861	10.861	10.861	10.861	10.861	10.771	10.949	10.949	11.123	11.123	11.123	11.317	11.497	11.497	11.497	11.497	11.409	11.492	11.492	11.492
YMR296C	3.452	3.364	3.274	2.567	2.381	2.118	2.118	2.118	2.118	2.118	2.118	1.932	1.756	1.756	1.667	1.667	1.667	1.667	1.667	1.667	1.667	1.667	1.667	1.667	1.579	1.491	1.407	1.407	0.62	0.536	0.448	0.448	0.448	0.448	0.448	0.448	0.448	0.448	0.448	0.448	0.448	0.448	0.448	0.448	0.448	0.448	0.448	0.448	0.448
YLR084C	7.915	7.915	7.915	7.999	8.082	8.172	8.172	8.269	8.269	8.353	8.256	8.172	8.172	8.172	8.703	8.8	8.8	8.8	8.8	8.8	8.8	8.8	8.8	8.8	8.897	8.978	8.978	8.978	8.978	8.881	8.881	8.881	8.881	8.881	9.055	9.055	9.055	9.055	9.055	9.055	8.576	8.576	8.308	8.051	8.051	8.051	8.051	7.963	7.708
YMR181C	11.93	12.014	12.194	13.082	13.802	13.802	13.802	13.802	13.802	13.628	13.628	13.815	13.815	13.815	13.815	13.815	13.815	13.815	14.002	13.72	13.803	13.803	13.803	13.887	13.887	14.151	14.151	14.151	14.151	14.151	14.151	14.151	14.151	14.234	14.322	14.322	14.406	14.406	14.406	14.586	14.503	14.503	14.503	14.503	14.51	14.248	14.429	14.515	14.599
YHR199C	3.324	3.324	3.324	3.324	3.324	3.421	3.421	3.421	3.421	3.421	3.421	3.421	3.421	3.511	3.683	3.683	3.683	3.683	3.683	3.683	3.593	3.593	3.593	3.593	3.681	3.951	3.951	3.951	4.04	4.04	4.04	4.04	4.04	4.04	4.04	4.04	4.04	4.04	4.04	4.04	4.04	4.04	4.04	4.04	4.04	4.04	4.04	4.04	4.04
YIR017C	3.014	3.014	2.931	2.842	2.842	2.842	2.842	2.842	2.842	2.745	2.558	2.558	2.558	2.558	2.475	2.387	2.387	2.387	2.299	1.867	1.681	1.681	1.681	1.681	1.681	1.598	1.598	1.598	1.598	1.598	1.343	1.343	1.343	1.343	1.343	1.343	1.254	1.254	1.166	1.076	1.076	0.993	0.993	0.993	0.993	0.993	0.993	0.993	0.993
YJL191W	7.461	6.946	6.677	6.677	4.876	4.276	4.102	4.102	4.012	3.929	3.58	3.58	3.58	3.58	3.58	2.614	2.62	2.62	2.62	2.62	2.717	2.199	2.765	2.765	2.849	2.849	2.849	2.849	2.849	2.761	2.761	2.768	2.78	3.05	3.23	3.313	3.313	3.313	3.313	3.397	3.397	3.577	3.577	3.577	3.577	3.577	3.577	3.577	3.577
YLR216C	8.701	8.701	8.784	8.25	7.975	7.975	7.975	8.059	8.06	8.32	8.32	8.41	8.41	8.41	8.41	8.41	8.41	8.412	7.857	7.768	7.857	8.038	8.038	8.038	8.038	8.038	7.871	8.308	8.308	8.308	8.308	8.308	8.308	8.308	8.308	8.308	8.468	7.941	7.852	7.3	7.665	7.391	7.391	7.391	7.294	7.204	7.294	7.132	7.132
YMR313C	1.607	1.607	1.607	1.429	1.258	1.522	1.522	1.522	1.522	1.522	1.522	1.425	1.336	1.336	1.336	1.336	1.336	1.425	1.425	1.425	1.522	1.522	1.522	1.522	1.522	1.522	1.522	1.522	1.522	1.522	1.522	1.605	1.605	1.605	1.605	1.605	1.605	1.605	1.605	1.605	1.605	1.605	1.605	1.688	1.688	1.688	1.688	1.688	1.688
YBR125C	5.295	5.295	5.207	5.489	5.746	5.746	5.746	5.746	5.927	5.927	6.384	6.384	6.468	6.468	6.38	6.38	6.38	6.38	6.366	6.278	6.375	6.644	6.815	6.815	6.815	6.815	6.815	6.815	6.815	6.815	6.815	6.815	6.815	6.815	6.815	6.732	6.829	6.912	6.912	7	7	7	6.912	6.912	6.912	7	7	7	7.168
YDR309C	1.306	1.218	1.129	1.218	1.308	1.308	1.308	1.308	1.308	1.396	1.396	1.396	1.308	1.308	1.219	1.219	1.219	1.219	1.219	1.219	1.219	1.219	1.219	1.303	1.303	1.303	1.213	1.129	1.129	1.129	1.129	1.129	1.129	1.129	1.129	1.032	1.032	1.032	1.032	1.032	1.032	1.032	1.032	1.032	0.949	0.949	0.949	0.949	0.949
YDR444W	11.554	11.554	11.554	11.554	11.554	11.554	11.554	11.554	11.825	11.743	11.832	11.915	11.915	11.915	11.915	11.915	11.818	11.99	12.078	12.162	12.162	12.162	12.162	12.162	12.162	12.162	12.162	12.162	12.072	12.16	12.16	12.16	12.16	12.16	12.16	12.248	12.248	12.16	12.16	12.16	12.16	12.16	12.07	12.07	11.982	11.982	11.893	11.893	11.803
YKL063C	12.304	12.304	12.387	12.214	12.126	12.126	12.126	12.036	11.758	11.758	11.758	11.758	11.837	11.748	11.748	11.748	11.748	11.662	11.75	11.75	11.75	11.75	11.75	11.75	11.66	11.66	11.383	11.023	10.669	10.483	10.745	11.019	11.107	11.107	11.274	11.261	11.261	11.344	11.344	11.344	11.344	11.516	11.338	11.338	11.157	11.06	10.972	11.055	11.43
YPL244C	1.864	1.864	1.864	1.864	1.864	1.864	1.864	1.864	1.948	1.948	1.948	1.948	1.948	1.948	1.948	1.948	1.948	1.948	1.948	1.948	1.948	1.948	1.948	1.948	1.948	1.948	1.948	1.948	1.948	1.948	2.031	2.031	2.031	2.031	2.031	2.031	2.031	2.031	2.031	2.031	2.031	2.031	2.031	2.031	1.846	1.846	1.846	1.846	1.846
YER059W	10.233	10.233	10.507	10.507	10.507	10.327	10.059	9.97	9.97	9.777	9.777	9.957	12.073	12.073	12.524	12.524	12.621	12.352	12.352	12.352	12.352	12.352	12.264	12.703	12.703	12.703	12.818	12.72	12.623	12.093	12.966	12.876	13.34	13.34	13.521	13.521	13.609	13.699	13.707	13.707	13.707	13.707	13.886	13.886	13.886	13.886	13.886	13.886	13.252
YOL041C	6.034	6.034	6.034	6.118	5.937	5.937	6.021	6.021	6.021	6.021	6.021	6.021	6.021	6.021	6.021	6.021	6.021	6.021	6.021	6.021	5.924	5.924	5.924	5.924	5.924	5.924	5.757	5.488	5.488	5.311	5.048	5.048	5.048	4.601	4.324	4.057	3.967	3.789	3.603	3.603	3.423	3.423	3.423	3.423	3.423	3.423	3.423	3.423	3.423
YBR083W	1.743	1.743	1.743	1.743	1.743	1.743	1.743	1.743	1.655	1.061	0.964	0.964	0.964	0.964	0.964	0.964	0.964	0.964	0.964	0.964	0.964	0.876	0.876	0.876	0.876	0.876	0.876	0.792	0.709	0.709	0.806	0.806	0.806	0.806	0.806	0.806	0.806	0.806	0.806	0.806	0.632	0.544	0.456	0.544	0.544	0.544	0.544	0.544	0.544
YLR182W	6.846	6.667	6.667	6.667	6.757	6.854	6.944	7.934	7.846	7.846	7.846	8.22	8.22	8.497	8.409	8.409	8.409	8.409	8.409	8.409	8.409	8.409	8.409	8.409	8.409	8.409	8.409	8.409	8.409	8.409	8.409	8.409	8.409	8.224	7.875	7.792	7.607	8.137	8.225	8.313	8.313	8.313	8.313	8.313	7.769	7.866	7.866	7.783	7.783
YNL278W	10.366	10.366	10.275	10.187	10.097	10.185	10.185	10.899	10.988	10.904	10.904	10.904	10.904	10.904	10.904	10.992	11.076	11.076	11.254	11.254	11.431	11.681	11.681	11.848	11.848	11.751	11.751	11.751	11.751	11.751	11.751	11.481	11.393	11.476	11.476	10.92	11.004	11.004	11.087	11.087	11.074	11.074	11.074	10.99	10.99	10.99	10.99	10.99	10.812
YMR276W	5.144	5.144	5.144	5.144	5.144	4.794	6.069	6.069	6.069	6.069	6.069	6.337	7.134	7.134	7.574	7.486	7.569	7.569	7.66	7.66	7.66	7.66	7.928	8.3	8.3	8.3	8.3	8.217	8.217	8.217	8.217	8.217	8.217	8.217	8.217	8.217	8.129	8.129	8.129	8.57	8.659	8.661	8.661	8.661	8.661	8.661	8.661	8.661	8.661
YCR026C	7.232	7.232	7.232	7.232	7.232	7.052	7.052	7.14	7.224	7.307	7.396	7.396	7.479	7.479	7.567	7.484	7.394	7.477	7.477	7.477	7.477	7.394	7.394	7.572	7.572	7.572	7.572	7.572	7.572	7.572	7.572	7.559	7.559	7.559	7.559	7.47	7.47	7.47	7.554	7.554	7.554	7.554	7.554	7.554	7.554	7.465	7.465	6.84	6.044
YGR099W	3.377	2.762	2.403	2.403	3.029	6.32	6.32	6.417	6.589	8.39	8.3	8.3	8.39	8.39	8.654	8.922	8.922	8.922	8.922	9.81	9.72	9.72	9.72	9.818	9.818	9.906	9.906	9.906	9.906	9.906	10.084	10.188	9.924	10.194	10.375	10.375	10.375	10.375	10.375	10.375	10.547	10.635	10.82	10.917	10.917	11.102	11.102	11.102	11.186
YDL074C	6.269	6.269	6.269	6.269	6.18	6.18	6.18	6.18	6.269	6.269	6.269	6.269	6.269	6.269	6.269	6.269	6.269	6.269	6.269	6.101	6.101	6.19	6.19	6.19	6.278	6.278	6.278	6.278	6.278	6.278	6.278	6.091	6.091	6.175	6.175	6.091	6.091	6.091	6.091	6.091	6.091	6.091	6.091	6.091	6.091	6.091	6.003	6.003	6.003
YER070W	2.38	2.38	2.38	2.38	2.38	2.283	2.007	2.007	2.007	2.007	2.007	2.007	1.919	1.919	1.919	1.664	1.664	1.664	1.664	1.664	1.664	1.664	1.292	1.016	1.016	0.45	0.265	0.176	0.176	0.176	0.176	0.176	0.176	0.088	0.088	0	0	0	0	0	0	0	0	0	0	0	0	0	0
YOL036W	8.903	8.815	8.828	8.828	8.828	8.738	8.738	8.289	8.289	8.289	8.289	8.634	8.634	8.718	8.718	8.718	8.815	8.912	9.002	9.002	9.002	9.002	9.002	9.002	9.002	9.092	9.092	9.092	9.092	9.092	9.092	9.092	9.092	9.092	9.004	8.912	8.829	8.655	8.655	8.572	8.572	8.31	8.31	8.31	8.31	8.31	8.31	8.31	8.31
YPR178W	2.312	2.677	2.862	2.862	2.862	2.862	2.953	3.304	3.304	3.304	3.304	3.478	4.534	5.229	5.229	5.229	5.229	5.229	5.229	5.229	5.229	5.313	5.848	5.848	5.848	5.848	5.848	5.848	5.848	5.848	5.758	5.758	5.848	6.38	6.38	6.38	6.38	6.38	6.38	6.38	6.464	6.464	6.561	6.644	6.644	6.644	6.644	6.644	6.644
YGR046W	3.03	3.03	3.03	3.224	3.501	3.501	3.77	3.77	3.77	3.77	3.77	3.77	4.221	4.872	4.872	4.872	4.969	4.969	5.066	4.894	4.804	4.901	4.998	5.095	5.095	5.095	5.102	6.094	6.535	6.535	6.535	6.535	6.535	6.535	6.535	6.535	6.715	6.715	6.715	6.715	6.715	6.715	6.715	6.715	6.803	6.803	6.803	6.886	6.886
YDR129C	7.204	8.102	8.102	8.102	8.102	8.102	8.102	8.281	8.281	8.281	8.468	8.635	8.635	8.635	8.635	8.635	8.718	8.718	8.718	8.718	8.718	8.718	8.718	8.718	8.718	8.718	8.806	8.806	8.992	9.08	9.08	9.08	8.983	9.071	9.159	9.243	9.243	9.243	9.243	9.243	9.155	9.155	9.065	9.065	9.065	9.065	8.79	8.79	8.79
YGR092W	7.939	8.027	8.027	7.939	7.939	7.939	7.939	7.939	7.939	7.939	7.939	7.939	7.939	7.939	7.939	7.939	7.939	7.939	8.028	7.94	7.94	7.94	7.94	7.94	7.94	7.94	7.94	7.94	7.94	7.94	7.94	7.94	7.94	7.94	7.94	7.94	7.94	7.94	7.857	7.857	7.857	7.857	7.857	7.857	7.773	7.773	7.685	7.601	7.601
YGR217W	3.141	2.448	2.448	2.622	2.622	2.719	2.899	2.899	3.17	3.17	3.17	3.17	3.433	3.433	3.433	3.433	3.433	3.535	3.805	3.982	3.982	3.982	4.065	4.155	4.322	4.946	5.296	5.296	5.296	5.296	5.296	5.296	5.296	6.107	6.369	6.369	6.825	6.728	6.904	6.992	7.076	7.076	7.076	7.076	7.076	7.076	7.076	7.076	7.076
YGR031W	5.774	6.655	6.827	6.827	7.176	7.45	7.8	7.8	7.8	7.8	7.8	7.8	7.972	7.972	7.972	8.055	8.055	8.055	8.055	8.055	8.055	8.055	8.055	8.055	8.055	8.062	8.062	8.062	8.15	8.15	8.15	8.15	8.15	8.15	8.15	8.15	8.15	8.15	8.15	8.15	8.15	8.15	8.15	8.15	8.15	8.15	8.06	8.06	8.06
YML096W	4.723	4.812	5.092	5.997	6.085	6.257	6.349	6.771	6.771	6.869	6.688	6.776	6.864	7.041	7.041	7.041	7.131	7.043	7.133	7.133	7.406	8.033	10.467	10.929	11.295	11.295	11.819	11.819	11.819	11.819	12.084	12.172	12.172	12.26	12.26	12.26	12.26	12.26	12.26	12.26	12.357	12.357	12.445	12.445	12.445	12.445	12.445	12.445	12.445
YML010W	7.174	7.09	7.187	7.284	7.112	7.279	7.279	7.279	7.191	7.108	7.821	8.647	8.841	8.841	8.841	8.924	9.102	9.102	9.102	9.102	9.102	9.102	9.102	8.834	8.744	8.744	8.655	8.655	9.287	10.202	11.703	11.703	11.703	11.703	11.703	11.703	11.619	11.619	11.536	11.619	11.619	11.619	11.619	11.619	11.619	11.619	11.619	11.707	11.707
YDL053C	9.446	9.356	9.44	9.618	9.618	9.618	9.805	9.715	9.715	9.708	9.521	9.604	10.131	10.131	10.214	10.305	10.821	10.821	11.662	11.662	11.662	11.574	11.484	11.581	11.762	12.026	12.549	12.549	12.549	12.549	13.17	13.17	13.17	13.17	13.17	13.17	13.17	13.003	13.016	13.016	13.203	13.467	13.639	13.727	13.727	13.727	13.727	13.644	14.009
YKL100C	6.096	6.096	6.351	6.435	6.435	6.435	6.435	6.435	6.263	6.175	6.175	6.091	6.091	6.091	6.091	6.091	6.429	6.603	7.062	7.062	7.062	7.062	7.062	7.062	7.242	7.242	7.242	7.242	7.24	7.24	7.33	7.247	7.247	7.432	7.694	7.694	7.694	7.694	7.694	7.611	7.694	7.694	7.87	7.87	7.87	7.774	7.941	8.037	8.037
YMR197C	6.345	6.345	6.345	6.345	6.429	6.429	6.429	6.429	6.429	6.429	6.429	6.169	6.085	5.997	5.997	5.997	6.094	6.094	6.094	6.094	6.182	6.182	6.182	6.182	6.182	6.182	6.182	6.182	6.182	6.182	6.182	6.182	6.191	6.191	6.191	6.191	6.191	6.191	6.191	6.191	6.191	6.191	6.191	6.191	6.191	6.191	6.191	6.107	6.107
YGR286C	0.341	0.341	0.341	0.341	0.341	0.341	0.341	0.341	0.341	0.341	0.341	0.341	0.341	0.341	0.257	0.257	0.257	0.257	0.257	0.257	0.257	0.532	0.532	0.532	0.616	0.704	0.792	0.792	0.966	0.966	0.966	0.966	0.966	0.966	0.966	0.966	1.049	1.049	1.139	1.223	1.223	1.223	1.223	1.223	1.223	1.311	1.311	1.489	1.577
YPR049C	5.655	5.29	5.565	6.029	7.887	8.331	8.331	8.331	8.517	8.614	8.704	8.704	8.96	8.96	9.044	9.044	9.134	9.134	9.134	9.134	9.134	9.134	9.134	9.044	9.044	9.044	9.046	9.418	9.418	9.418	9.418	9.418	9.418	9.418	9.418	9.418	9.33	9.33	9.33	9.33	9.507	9.423	9.423	9.423	9.34	9.423	9.423	9.423	9.5
YLR247C	3.509	4.399	4.399	4.399	4.399	4.566	4.74	4.74	4.74	5.441	5.441	5.441	5.441	5.441	5.441	5.441	5.901	5.998	5.998	5.998	5.998	5.998	5.998	5.998	5.998	5.998	5.998	5.998	6.095	6.095	6.095	6.185	6.185	6.185	6.269	6.269	6.269	6.269	6.269	6.269	6.269	6.269	6.269	6.269	6.269	6.456	6.456	6.628	6.628
YEL025C	5.582	5.769	6.314	6.31	6.49	6.49	6.49	6.662	6.662	6.662	6.662	6.662	6.662	6.662	6.564	6.654	6.734	6.734	6.734	6.734	6.831	6.817	6.817	6.817	6.817	6.817	7.1	7.1	7.188	7.188	7.012	6.924	6.924	6.924	6.924	6.924	6.924	6.924	6.924	6.924	6.924	6.924	6.924	6.924	6.84	6.757	6.757	6.757	6.757
YHR024C	7.387	7.387	7.387	7.387	7.387	7.475	7.475	7.564	7.564	7.647	7.647	8.012	8.283	8.283	8.283	8.47	8.47	8.47	8.47	8.733	9.092	9.092	9.092	9.175	9.175	9.175	9.184	9.184	9.184	9.184	9.184	9.184	9.184	9.184	9.184	9.101	9.101	9.101	9.101	9.012	9.012	9.012	9.012	9.012	9.012	9.012	9.012	9.012	9.012
YLR019W	0.986	0.986	0.986	0.986	0.986	0.986	0.877	0.877	0.966	0.966	0.966	0.966	0.966	0.966	0.966	0.966	0.966	0.966	0.966	0.966	0.966	0.876	0.876	0.526	0.436	0.621	0.621	0.709	0.709	0.709	0.709	0.709	0.806	0.903	0.903	0.903	0.903	0.903	0.903	0.903	0.903	0.903	0.903	0.903	0.903	0.903	0.903	0.903	0.903
YOL129W	7.895	7.807	8.161	8.161	8.161	8.616	9.164	9.164	9.164	9.164	9.164	9.261	9.261	9.261	9.261	9.261	9.261	9.531	9.531	9.531	9.531	9.531	9.531	9.531	9.531	9.531	9.531	9.531	9.621	9.621	9.621	9.621	9.621	9.524	9.621	9.621	9.621	9.621	9.71	9.71	9.71	9.71	9.71	9.71	9.71	9.71	9.71	9.71	9.71
YBR009C	1.08	1.08	1.08	1.08	1.08	1.08	1.08	0.99	0.99	0.721	0.721	0.721	0.637	0.54	0.54	0.451	0.451	0.277	0.277	0.277	0.277	0.277	0.277	0.277	0.277	0.187	0.187	0.187	0.187	0.187	0.187	0.187	0.187	0.187	0.187	0.187	0.187	0.277	0.27	0.27	0.27	0.27	0.27	0.27	0.27	0.27	0.27	0.27	0.27
YML097C	3.935	4.562	4.819	4.819	4.997	4.997	5.081	5.169	5.363	5.365	5.365	5.365	5.365	5.268	5.268	5.268	5.268	5.448	5.633	6.247	8.265	8.265	8.362	8.369	8.452	8.452	8.452	8.452	8.549	8.549	8.549	8.549	8.549	8.549	8.556	8.989	8.989	8.989	8.989	8.989	8.989	8.989	8.989	8.989	8.989	9.078	9.078	9.168	9.168
YDR361C	12.421	12.421	12.421	12.421	12.421	12.421	12.421	12.421	12.421	12.421	12.421	12.421	12.337	12.337	12.337	12.254	12.165	11.987	11.987	11.89	11.89	11.89	11.89	11.806	11.639	11.468	11.384	11.384	11.384	11.206	11.033	11.033	11.121	11.121	11.121	11.121	11.121	11.121	11.121	11.121	11.121	11.031	11.031	10.498	10.235	10.05	10.05	10.05	10.05
YMR065W	4.061	3.889	3.262	2.258	1.998	1.908	1.908	2.088	2.456	3.184	3.184	3.184	3.184	2.915	2.561	2.202	2.292	2.195	2.292	2.556	3.013	4.555	4.555	4.643	5.186	5.186	5.186	5.371	5.454	5.835	6.022	6.112	6.112	6.196	6.196	6.196	6.196	6.209	6.209	6.487	6.487	6.672	7.488	7.488	7.488	7.662	7.662	8.46	8.46
YBR159W	5.319	5.407	5.407	5.407	5.407	5.407	5.407	5.324	5.675	5.675	5.675	5.587	5.587	5.587	5.587	5.587	5.67	5.851	5.851	5.851	5.941	5.769	5.769	5.946	5.849	5.849	6.021	6.28	6.28	6.28	6.545	6.545	6.545	6.545	6.545	6.545	6.545	6.635	6.635	6.635	6.635	6.635	6.635	6.635	6.635	6.635	6.545	6.545	6.456
YIR021W	3.82	3.642	3.477	2.793	2.793	2.516	1.986	1.889	1.889	1.708	1.253	1.355	1.616	1.616	2.588	3.229	3.229	3.409	4.313	4.313	4.396	4.396	4.396	4.396	4.568	4.568	4.657	4.657	4.657	4.657	5.092	5.268	5.268	5.268	5.447	5.447	5.447	5.447	5.543	5.543	5.731	5.731	5.731	5.731	5.731	5.827	5.827	5.827	5.827
YOR150W	2.055	2.055	2.145	2.504	2.504	2.587	2.587	2.587	2.587	2.959	2.959	3.043	3.043	3.043	3.043	3.118	3.206	3.471	3.471	3.471	3.471	3.471	3.753	3.753	3.753	3.753	3.837	3.925	4.015	4.015	4.015	4.105	4.105	4.105	4.105	4.105	4.105	4.105	4.193	4.193	4.36	4.36	4.444	4.714	5.633	5.633	5.633	5.633	5.633
YDR298C	0.718	0.718	0.981	1.078	2.612	2.612	2.612	2.612	2.612	2.785	2.785	2.785	2.876	3.223	3.586	3.586	3.586	3.586	3.586	3.586	3.586	3.674	3.851	3.851	3.934	3.934	4.201	4.201	4.201	4.201	4.201	4.359	5.25	5.25	5.25	5.334	5.334	5.334	5.528	5.528	5.528	5.528	5.795	6.065	6.065	6.153	6.423	6.604	6.687
YCL064C	9.361	9.361	9.271	9.271	9.271	9.181	9.181	9.093	9.005	8.921	8.831	8.488	8.217	7.133	7.05	6.962	6.962	6.498	6.324	6.412	6.503	6.503	6.503	6.426	6.338	6.338	6.338	6.338	6.338	6.248	6.248	5.326	5.044	5.044	5.044	5.053	5.053	4.499	4.499	4.415	4.072	4.072	3.983	4.08	3.634	3.634	3.634	3.55	2.924
YHR020W	7.519	7.519	7.519	7.519	7.172	7.172	6.461	6.461	6.461	6.021	6.021	5.843	5.671	5.574	5.574	5.658	5.561	5.561	5.561	5.561	5.471	5.381	5.469	5.469	4.926	4.926	4.926	4.926	4.926	4.468	3.213	3.125	3.125	3.037	3.037	2.601	2.601	2.601	2.601	2.601	2.511	2.511	2.423	2.423	2.423	2.423	2.506	2.506	2.506
YNL264C	4.303	4.213	4.213	4.301	4.301	4.301	4.366	4.543	4.987	5.158	5.075	5.426	5.413	5.323	5.508	5.779	7.152	7.236	7.601	7.786	7.786	7.973	7.973	7.973	7.973	8.505	8.947	8.947	9.031	9.031	9.031	9.031	9.031	9.128	9.218	9.667	9.75	9.75	10.028	10.925	12.011	12.011	12.011	12.011	12.011	12.011	12.011	12.011	12.011
YJR123W	0.176	0.176	0.176	0.176	0.176	0.176	0.176	0.176	0.176	0.176	0.176	0.176	0.176	0.176	0.176	0.176	0.176	0.176	0.176	0.176	0.176	0.176	0.176	0.176	0.176	0.176	0.176	0.176	0.176	0.176	0.176	0.176	0.176	0.176	0.176	0.176	0.176	0.176	0.176	0.176	0.176	0.176	0.176	0.176	0.176	0.176	0.176	0.176	0.176
YJR148W	8.315	8.412	8.323	8.323	8.062	8.062	8.062	7.973	7.885	7.885	7.713	7.713	7.357	6.923	6.923	6.654	6.836	6.836	6.92	6.92	6.92	6.92	6.92	6.92	6.748	6.748	6.748	6.748	6.748	6.748	6.748	6.757	6.757	6.757	6.572	6.572	6.386	6.386	6.386	5.951	5.861	5.764	5.944	6.131	6.131	6.131	6.131	6.131	6.123
YMR013C	2.47	2.47	2.558	2.655	2.655	2.739	2.739	2.827	2.827	2.827	2.827	3.276	3.449	3.982	3.982	4.25	4.507	4.507	4.507	4.514	4.769	4.769	5.232	5.507	5.852	5.852	6.037	6.126	6.126	6.216	6.216	6.216	6.216	6.216	6.304	6.388	6.471	6.554	6.554	6.554	6.554	6.554	6.554	6.554	6.728	6.906	6.906	7.093	7.093
YMR264W	11.293	11.115	11.115	11.115	11.212	10.947	10.947	10.947	10.947	10.947	11.03	10.85	10.85	11.035	10.677	10.844	10.844	10.598	9.616	7.554	7.388	7.388	6.649	6.128	6.223	8.085	8.085	8.085	8.085	8.085	8.085	8.085	8.085	8.085	7.734	7.823	7.92	8.087	8.087	8.087	8.087	8.087	8.087	8.087	8.087	8.087	8.087	8.087	8.087
YCL014W	3.268	3.268	3.528	3.706	3.706	3.789	3.97	3.97	3.97	3.97	3.97	3.97	4.053	3.965	4.048	4.048	4.048	4.048	4.048	4.048	4.048	4.048	4.048	4.048	4.048	4.048	4.048	3.965	3.965	3.965	3.965	3.875	3.958	3.958	3.958	3.868	3.868	3.868	3.868	3.868	3.868	3.868	3.868	3.868	3.785	3.785	3.696	3.696	3.607
YLL041C	12.478	12.478	12.478	12.478	12.478	12.837	12.837	12.927	12.927	12.927	12.927	12.927	13.024	13.121	13.211	13.211	13.294	13.294	13.294	13.294	13.204	13.204	13.204	13.288	13.288	13.288	13.376	13.376	13.376	13.376	13.376	13.466	13.466	13.466	13.466	13.466	13.555	13.555	13.555	13.555	13.555	13.555	13.555	13.555	13.555	13.471	13.471	13.383	13.383
YKL013C	6.758	6.758	6.758	6.758	6.758	6.758	6.758	6.758	6.758	6.758	6.763	6.763	6.763	6.675	6.675	6.495	6.398	6.231	6.229	6.229	6.229	6.048	6.048	6.048	6.048	5.87	5.782	5.685	5.685	5.685	5.859	5.859	6.044	6.044	6.044	6.127	6.211	6.114	6.114	6.114	6.202	6.29	6.29	6.29	6.29	6.29	6.29	6.29	6.29
YML029W	14.81	14.715	14.893	14.099	14.277	15.152	15.069	15.069	15.069	15.069	14.98	14.98	10.27	7.972	8.236	8.236	8.408	8.664	8.664	8.664	8.387	9.19	9.19	9.54	9.266	9.266	9.081	8.989	8.728	8.816	8.816	8.816	9.004	9.004	9.094	8.906	8.906	8.906	8.803	9.071	9.071	9.161	9.418	9.88	10.698	10.698	10.698	10.698	10.513
YMR200W	12.845	12.845	12.928	12.928	12.928	13.025	13.025	13.025	13.025	13.025	13.025	13.025	13.025	13.025	13.123	13.123	12.937	13.025	12.852	12.852	12.942	13.032	13.122	13.122	13.122	13.122	13.122	13.122	13.122	13.122	13.122	13.122	13.212	13.212	13.212	13.212	13.045	13.045	12.961	12.7	12.7	12.611	12.611	12.16	12.072	12.072	12.168	12.168	12.168
YOR336W	0.352	0.352	0.352	0.352	0.352	0.352	0.442	0.442	0.442	0.442	0.442	0.442	0.442	0.442	0.442	0.442	0.442	0.442	0.442	0.442	0.442	0.442	0.442	0.442	0.353	0.27	0.27	0.27	0.27	0.27	0.18	0.18	0.18	0.18	0.18	0.18	0.18	0.18	0.18	0.18	0.18	0.18	0.18	0.18	0.18	0.18	0.18	0.18	0.18
YNR036C	2.526	2.526	2.261	2.261	2.261	2.261	2.261	2.261	2.261	2.261	2.261	2.261	2.164	2.164	1.887	1.627	1.627	1.627	1.627	1.627	1.359	1.978	2.964	2.964	2.964	2.964	2.964	2.964	2.964	2.964	2.964	3.048	2.845	2.845	2.845	2.845	2.929	3.276	4.338	4.338	4.338	4.338	4.338	4.338	4.338	4.338	4.338	4.338	4.338
YNL003C	8.248	8.248	8.248	8.248	8.336	8.341	8.341	8.438	8.882	8.794	8.794	8.789	8.789	8.789	8.789	8.964	9.906	9.906	10.351	10.351	10.439	10.439	10.439	10.439	10.633	10.818	10.99	11.073	11.073	11.073	11.073	11.082	11.43	11.607	11.607	11.607	11.607	11.607	11.426	11.426	11.248	11.07	11.07	11.07	10.986	10.986	11.18	11.09	11.09
YDR471W	1.156	1.066	1.066	1.066	1.066	0.978	0.978	0.978	0.978	0.978	0.978	0.978	0.978	0.978	0.978	0.978	0.978	0.978	0.978	0.978	0.797	0.797	0.797	0.797	0.797	0.797	0.797	0.528	0.528	0.528	0.528	0.528	0.528	0.528	0.438	0.438	0.348	0.26	0.26	0.26	0.26	0.26	0.26	0.176	0.176	0.176	0.176	0.176	0.176
YKR030W	4.683	4.683	3.787	3.69	3.69	2.765	2.848	2.959	2.959	2.959	2.959	2.772	2.772	2.772	2.772	3.221	3.221	3.221	3.221	3.214	3.124	3.304	3.388	3.388	3.388	3.388	3.388	3.388	3.388	3.562	3.562	3.562	3.562	3.562	3.562	3.562	3.562	3.562	3.562	3.645	3.645	3.557	3.557	3.557	3.557	3.557	3.744	3.744	3.744
YNL104C	1.691	1.691	1.691	1.691	1.691	1.691	1.691	1.691	1.691	1.691	1.691	1.691	1.691	1.603	1.603	1.603	1.519	1.519	1.519	1.519	1.519	1.519	1.519	1.519	1.519	1.343	1.343	1.069	0.979	0.719	0.803	0.891	0.979	0.979	0.979	0.979	1.069	1.069	1.069	1.069	1.069	1.069	1.069	1.069	1.069	1.069	1.243	1.326	1.326
YBR129C	6.537	6.537	6.625	6.625	6.715	6.715	6.715	6.715	6.715	6.715	6.237	6.618	6.618	6.618	6.707	6.707	6.796	6.796	7.08	7.08	7.261	7.261	7.344	7.344	7.344	7.256	7.256	7.339	7.622	7.71	8.17	8.17	8.17	8.17	8.17	8.258	8.444	8.444	8.527	8.624	8.624	8.624	8.624	8.624	8.798	8.881	8.798	8.798	8.798
YJL107C	8.305	8.332	8.332	8.332	8.332	8.332	8.332	8.332	8.332	8.332	8.429	8.341	8.341	8.341	8.252	8.252	8.164	8.164	7.986	7.897	7.814	7.731	7.554	7.554	7.554	7.554	7.277	7.18	7.18	7.18	7.18	7.18	7.18	7.008	7.008	7.008	7.008	7.008	6.925	6.925	6.828	6.916	6.916	6.916	6.916	6.916	6.627	6.354	6.354
YOR191W	7.521	7.516	7.604	7.342	7.342	7.245	7.423	6.978	6.63	6.355	6.271	6.359	6.635	6.54	6.631	6.631	6.631	6.893	7.423	7.423	7.423	7.423	7.34	7.431	7.34	7.429	7.616	7.616	7.616	7.616	7.444	7.25	7.25	7.334	7.424	7.424	7.424	7.424	7.601	7.517	7.607	7.694	7.596	7.858	7.775	7.96	8.048	8.048	8.048
YJR068W	3.564	3.652	3.652	3.736	3.909	3.909	3.999	3.999	4.179	4.179	4.446	4.612	4.612	4.612	4.612	4.696	4.779	5.228	5.316	6.922	8.7	8.79	8.79	8.79	8.79	9.046	9.593	9.677	10.028	10.112	10.45	10.539	10.539	10.539	10.539	10.539	10.539	10.717	10.89	11.078	11.078	11.168	11.168	11.168	11.441	11.441	11.441	11.441	11.441
YGL086W	9.591	9.591	9.591	9.503	9.241	9.331	9.868	9.958	9.861	9.861	9.949	9.949	9.949	9.949	9.949	10.046	10.046	10.046	10.13	10.13	10.13	10.13	10.125	10.035	10.035	10.035	10.035	10.035	10.035	9.691	9.78	9.78	9.78	9.78	9.606	9.606	9.606	9.606	9.606	9.509	9.509	9.509	9.509	9.509	9.509	9.509	9.509	9.509	9.509
YLR170C	5.705	5.884	6.061	6.318	6.318	6.318	6.406	6.496	6.593	6.884	6.884	6.981	7.069	7.069	7.069	7.069	7.157	7.157	7.338	7.518	7.783	7.783	7.783	7.871	7.871	7.871	7.871	7.955	7.955	7.955	7.955	7.955	7.955	7.955	7.955	7.955	7.955	8.126	8.113	8.113	8.113	8.21	8.113	8.113	8.113	8.284	8.284	8.284	8.284
YGR042W	4.988	5.078	5.078	5.078	5.078	5.078	5.078	5.078	4.904	4.728	4.818	4.73	4.897	5.697	6.229	6.229	6.229	6.229	6.229	5.966	5.708	5.334	5.334	5.957	6.654	6.654	6.654	6.654	6.654	6.557	6.557	6.113	6.404	6.314	6.404	6.494	6.494	6.494	6.688	6.771	6.868	7.146	7.435	7.435	7.435	7.435	7.523	7.523	8.243
YKL112W	0.807	0.807	0.807	0.807	0.807	0.807	0.718	0.718	0.718	0.718	0.718	0.718	0.718	0.718	0.718	0.718	0.718	0.718	0.718	0.629	0.629	0.629	0.359	0.269	0.269	0.269	0.269	0.269	0.269	0.269	0.269	0.269	0.269	0.269	0.352	0.352	0.352	0.352	0.352	0.352	0.441	0.441	0.441	0.441	0.524	0.524	0.524	0.608	0.705
YNL248C	5.781	5.781	5.871	5.871	5.871	5.871	5.871	5.871	5.871	5.871	6.049	6.221	6.221	6.221	6.221	6.221	6.221	6.221	6.221	6.221	6.221	6.221	6.221	6.221	6.309	6.221	6.221	6.221	6.309	6.309	6.309	6.399	6.399	6.399	6.399	6.399	6.399	6.399	6.399	6.399	6.399	6.399	6.487	6.399	6.399	6.399	6.399	6.399	6.399
YLR257W	5.332	5.332	5.332	5.332	5.332	5.332	5.332	5.332	5.332	5.332	5.332	5.332	5.415	5.415	5.415	5.415	5.415	5.415	5.327	5.327	5.155	5.155	5.155	5.252	5.252	5.252	5.252	5.252	5.252	5.252	5.252	5.254	5.254	5.157	5.074	5.074	5.074	5.074	4.888	4.798	4.882	4.882	4.882	4.882	4.798	4.798	4.708	3.809	3.638
YOR246C	5.134	5.224	5.047	5.047	5.047	5.047	4.875	4.875	4.875	4.875	4.875	4.875	4.875	4.875	4.875	4.875	4.779	4.69	4.69	4.774	4.774	4.774	4.686	4.782	4.782	4.782	4.871	4.871	4.871	4.871	4.609	4.176	3.832	3.832	3.916	4.182	4.356	4.356	4.356	4.356	4.356	4.356	4.444	4.444	4.444	4.444	4.444	4.444	4.444
YFL047W	5.124	5.124	5.124	5.124	5.309	5.506	5.59	6.035	6.663	6.663	6.663	6.663	6.663	6.663	6.761	6.849	6.849	7.021	7.109	7.192	7.282	7.282	7.282	7.282	7.282	7.282	7.282	7.282	7.282	7.282	7.282	7.282	7.379	7.468	7.468	7.468	7.468	7.468	7.468	7.468	7.468	7.468	7.468	7.468	7.468	7.468	7.468	7.468	7.468
YDL007W	1.166	1.25	1.338	1.435	1.435	1.518	1.969	1.969	1.969	2.059	3.693	4.221	5.247	5.517	5.792	5.792	5.889	6.345	6.442	7.067	7.151	7.151	7.151	7.151	7.151	7.151	7.151	7.151	7.234	7.234	7.234	7.42	7.42	7.42	7.42	7.42	7.42	7.42	7.42	7.681	7.769	7.769	7.769	7.769	7.769	7.769	7.769	7.853	7.941
YGL123W	0.786	0.786	0.786	0.702	0.445	0.274	0.274	0.274	0.274	0.274	0.274	0.274	0.274	0.274	0.274	0.274	0.274	0.274	0.274	0.274	0.274	0.274	0.274	0.274	0.274	0.274	0.274	0.274	0.274	0.274	0.274	0.088	0.088	0.088	0.088	0.088	0.088	0.088	0.088	0.088	0.088	0.088	0.088	0	0	0	0	0	0
YER068W	10.417	10.417	10.245	10.078	10.078	10.078	10.078	9.815	9.815	9.643	9.553	9.464	9.464	9.464	9.464	9.271	9.174	9.09	9.09	8.993	8.993	8.993	8.993	9.09	9.09	9.002	8.905	8.905	8.905	8.905	8.728	8.728	8.728	8.64	8.64	8.552	8.552	8.552	8.552	8.552	8.552	8.455	8.365	8.365	8.365	8.275	8.185	8.275	8.275
YOL078W	10.602	10.686	10.769	11.308	11.308	11.308	11.392	11.392	11.392	11.475	11.475	11.563	11.735	11.735	11.735	11.735	11.735	11.735	11.645	11.733	11.733	11.733	12	12.269	12.441	12.441	12.531	12.531	12.531	12.531	12.447	12.447	12.447	12.447	12.447	12.447	12.35	12.35	12.35	12.253	12.253	12.253	12.603	12.691	12.865	12.865	12.948	12.948	13.037
YIL078W	2.051	2.051	2.051	2.051	2.051	1.963	1.963	1.963	1.963	1.963	1.963	1.963	1.963	1.963	1.963	1.963	1.963	1.963	1.963	1.963	1.963	1.963	1.875	1.875	1.875	1.875	1.778	1.689	1.689	1.689	1.518	1.518	1.429	1.429	1.339	1.339	1.159	1.159	1.161	1.161	1.161	1.161	1.161	1.161	1.161	1.161	1.161	1.071	1.071
YLR083C	11.489	11.489	11.489	11.399	11.316	11.494	11.688	11.688	11.771	11.771	11.771	11.771	11.683	11.683	11.683	11.947	11.947	11.947	11.863	11.863	11.863	11.863	11.863	11.773	11.597	11.685	11.86	11.944	11.944	12.032	12.032	12.032	12.032	11.86	11.948	11.761	11.85	11.94	11.94	11.94	11.94	11.94	11.94	11.94	11.94	11.94	11.94	11.856	11.856
YIL130W	3.441	3.441	2.618	1.454	0.916	0.916	0.916	0.916	0.916	0.916	0.916	0.916	0.819	0.722	0.634	0.634	0.978	1.343	1.343	1.343	1.343	1.343	1.343	1.169	1.169	1.169	1.169	1.169	1.169	1.169	1.517	1.517	1.517	1.688	1.688	1.688	1.688	1.688	1.688	1.688	1.777	1.777	1.777	1.874	1.962	2.046	2.046	2.046	2.046
YLR430W	7.831	7.831	7.817	7.817	7.901	7.901	7.901	7.888	7.888	7.888	7.984	8.073	8.073	8.073	8.073	8.073	8.073	8.073	8.073	8.073	8.24	8.323	8.323	8.323	8.323	8.323	8.226	8.226	8.315	8.315	8.315	8.315	8.315	8.315	8.315	8.315	8.403	8.403	8.403	8.403	8.403	8.403	8.403	8.403	8.403	8.306	8.216	8.216	8.216
YGR193C	9.395	9.743	9.66	9.66	9.743	9.64	9.723	9.723	9.723	9.723	10.007	10.095	10.012	10.102	10.102	10.102	10.102	10.102	10.102	10.193	10.095	10.095	10.193	10.193	10.193	10.104	10.021	10.021	10.021	9.931	9.842	9.752	10.27	10.538	10.538	10.538	10.538	10.538	10.538	10.538	10.538	10.538	10.538	10.45	10.45	10.362	10.362	10.265	10.265
YBR193C	5.104	4.925	5.021	5.021	5.2	5.2	5.288	5.112	5.112	5.195	5.01	5.01	4.921	5.107	5.019	5.365	5.365	5.365	5.365	4.833	4.745	4.745	4.305	4.305	4.827	5.628	5.628	5.628	5.628	5.628	5.628	5.358	5.178	5.724	5.724	5.909	6.455	7.524	7.607	7.788	7.788	7.788	7.788	7.885	7.885	7.885	8.159	8.159	8.247
YMR300C	10.454	10.192	10.643	10.554	10.988	10.898	11.166	11.166	11.719	11.622	11.622	12.252	12.243	12.69	13.427	13.427	13.427	13.427	13.255	13.345	13.248	13.248	12.979	12.893	12.99	13.074	13.074	13.261	13.261	13.261	13.172	13.171	13.347	13.347	13.431	13.625	13.713	13.713	13.801	13.973	14.063	14.063	14.063	13.966	14.241	14.765	14.765	14.765	14.854
YMR270C	7.375	7.36	7.272	7.272	7.272	7.272	7.272	6.808	6.71	6.794	6.794	6.794	6.794	6.083	6.083	6.083	6	6.096	5.62	5.62	5.627	5.715	5.632	5.548	5.275	4.934	4.761	4.761	4.59	4.861	4.861	5.037	4.949	4.949	4.764	5.498	5.31	5.483	5.759	5.856	5.939	5.939	5.849	6.026	6.026	6.123	6.123	6.123	6.123
YML026C	2.859	2.859	2.859	2.859	2.859	2.859	2.859	2.859	2.859	2.859	2.859	2.859	2.859	2.317	2.317	2.317	2.317	2.317	2.317	2.317	2.317	2.13	2.047	1.778	1.778	1.688	1.428	0.972	0.889	0.792	0.792	0.792	0.792	0.792	0.792	0.792	0.792	0.792	0.792	0.792	0.615	0.615	0.615	0.615	0.615	0.615	0.615	0.615	0.525
YFL027C	0.257	0.257	0.257	0.354	0.354	0.354	0.354	0.354	0.354	0.354	0.354	0.354	0.354	0.53	0.53	0.619	0.707	0.707	0.707	0.707	0.797	0.797	0.797	0.797	0.797	1.072	1.252	1.252	1.419	1.419	1.419	1.419	1.596	1.596	1.596	1.596	1.596	1.596	1.596	1.596	1.596	1.596	1.596	1.774	1.774	1.774	1.774	1.774	1.774
YOR315W	0.372	0.372	0.372	0.372	0.372	0.372	0.372	0.372	0.372	0.372	0.372	0.372	0.372	0.372	0.372	0.372	0.461	0.461	0.461	0.461	0.461	0.461	0.461	0.461	0.461	0.461	0.461	0.461	0.461	0.461	0.544	0.544	0.544	0.544	0.544	0.544	0.544	0.544	0.544	0.544	0.544	0.544	0.544	0.544	0.544	0.544	0.544	0.544	0.544
YER173W	3.314	3.584	3.584	3.584	3.584	3.584	3.584	3.411	3.411	3.411	3.411	3.666	3.756	3.937	4.117	4.117	4.117	4.461	4.918	5.096	5.983	5.983	5.983	6.163	6.163	6.253	6.253	6.253	6.253	6.253	6.253	6.253	6.253	6.253	6.253	6.253	6.253	6.342	6.355	6.535	6.623	6.713	6.713	6.713	6.802	6.899	6.899	6.899	6.899
YPL176C	8.431	9.226	9.677	10.309	10.309	10.309	10.585	10.585	10.585	10.585	10.669	10.669	10.854	10.854	11.114	11.114	11.114	11.114	11.114	11.281	11.281	11.281	11.103	11.103	11.103	11.103	11.02	11.02	11.02	10.93	10.93	10.93	10.93	10.93	10.93	10.93	10.846	10.846	10.846	10.846	10.758	10.581	10.581	10.581	10.581	10.581	10.581	10.29	9.675
YMR224C	6.26	6.348	6.258	6.087	6.087	6.087	6.087	6.087	6.087	6.087	6.087	6.177	5.983	5.983	5.712	3.925	3.67	3.754	3.492	3.67	3.67	3.67	3.67	3.41	3.05	2.056	2.047	2.311	2.311	2.487	2.571	2.659	2.659	2.659	2.569	2.569	2.569	2.826	2.55	2.55	2.647	2.646	2.653	3.363	3.641	7.064	7.064	7.334	7.334
YBR102C	3.144	3.578	4.732	4.732	4.904	5.168	5.256	5.256	5.256	5.429	5.691	5.691	5.691	5.691	5.951	6.04	6.303	6.303	6.303	6.303	6.49	6.657	7.987	7.987	7.987	7.987	7.987	8.172	8.172	8.269	8.352	8.352	8.443	8.526	8.616	8.7	8.7	8.7	8.7	8.7	8.7	8.7	8.885	8.885	8.885	8.885	8.963	8.963	8.963
YNR004W	7.957	7.957	7.957	6.718	6.34	6.155	6.155	5.961	5.966	6.139	6.139	6.139	6.139	6.139	6.139	6.139	6.139	6.319	6.403	6.403	6.403	6.231	6.231	6.231	6.488	7.199	7.199	7.461	7.461	7.461	7.461	7.461	7.461	7.359	7.178	7.088	7.088	7.088	7	6.912	6.912	6.995	6.995	6.995	7.085	7.699	7.699	7.699	7.699
YOR167C	8.508	8.508	8.592	8.592	8.508	8.508	8.508	8.508	8.508	8.508	8.508	8.508	8.411	8.411	8.411	8.231	8.231	8.231	8.231	8.231	8.231	8.134	8.134	7.68	7.68	7.68	7.495	7.398	7.398	7.301	7.12	6.944	6.847	6.763	6.585	6.585	6.585	6.497	5.889	5.152	5.054	4.966	4.869	4.689	4.517	4.434	4.434	4.434	4.434
YBR205W	3.277	3.277	3.277	3.277	2.999	3.283	3.712	3.974	4.147	4.147	4.147	4.147	4.147	4.327	4.431	4.431	4.431	4.603	4.603	4.691	4.691	5.059	5.059	5.149	5.245	5.245	5.245	5.245	5.245	5.245	5.072	5.349	5.527	6.524	6.607	6.607	6.704	6.704	6.787	6.871	7.038	7.41	7.596	7.684	7.684	7.684	7.684	7.684	7.684
YPR152C	3.662	3.662	3.662	3.574	3.574	2.861	2.601	2.504	3.041	3.553	4.458	4.458	4.458	4.548	4.728	4.728	4.728	4.728	4.728	4.816	4.816	4.816	4.823	4.823	4.92	4.918	4.918	4.918	4.918	4.918	4.918	4.918	4.918	4.918	4.742	4.742	5.195	5.822	6.813	6.813	8.24	8.24	8.24	8.24	8.24	8.24	8.24	8.24	8.24
YHR132C	6.298	6.298	6.386	6.386	6.386	6.386	6.386	6.386	6.386	6.386	6.571	7.19	7.465	8.986	8.986	9.069	9.069	9.069	9.069	9.069	9.069	9.069	9.069	9.069	9.069	9.069	8.902	8.902	8.902	8.902	8.902	9.171	9.349	9.349	9.349	9.349	9.437	9.622	9.622	9.712	9.712	9.712	9.712	9.712	9.712	9.712	9.712	9.712	9.712
YBR081C	2.879	2.879	2.879	2.879	3.057	2.96	2.872	2.872	2.969	2.969	2.969	2.768	2.768	3.578	3.754	3.837	4.098	4.098	4.098	4.181	4.181	4.084	4.084	4.084	4.084	4.084	4.084	4.084	3.996	3.996	3.816	3.816	3.807	3.717	3.884	3.904	4.001	4.268	4.364	4.55	4.369	4.369	4.369	4.833	5.535	5.535	5.535	5.535	5.535
YGR191W	5.279	5.098	5.098	5.01	5.36	5.36	5.36	5.448	5.518	5.518	5.518	5.35	5.253	5.341	5.258	5.258	5.429	5.429	5.429	5.517	5.427	5.427	5.427	5.427	5.427	5.427	5.348	5.348	5.348	5.266	5.356	5.529	5.529	5.791	5.879	5.963	5.963	6.046	5.963	5.963	5.963	6.033	5.758	5.758	5.758	5.854	5.943	6.026	6.026
YKL059C	10.341	10.527	10.527	10.623	10.623	10.623	10.623	10.623	10.623	10.623	10.623	10.623	10.623	10.802	10.802	10.802	10.802	10.802	10.89	10.987	10.987	10.987	10.987	10.987	10.903	11.08	11.08	11.08	11.08	11.08	11.08	11.08	11.08	11.08	11.08	11.08	11.08	11.08	11.08	11.08	10.992	10.992	10.992	10.992	10.992	11.075	11.075	11.075	11.075
YFR037C	10.745	10.745	10.93	10.84	10.924	11.201	11.298	11.395	11.395	11.395	11.485	11.485	11.485	11.582	11.582	11.582	11.582	11.582	11.582	11.494	11.674	11.674	11.674	11.674	11.674	11.674	11.674	11.674	11.674	11.674	11.674	11.674	11.674	11.674	11.674	11.868	11.951	11.951	11.951	11.951	11.951	11.951	11.868	11.868	11.868	11.868	11.868	11.868	11.868
YPR103W	2.605	2.605	2.605	2.605	2.605	2.605	2.605	2.605	2.605	2.702	2.702	2.618	2.618	2.618	2.618	2.618	2.618	2.618	2.618	2.618	2.618	2.618	2.618	2.618	2.618	2.618	2.618	2.618	2.618	2.618	2.618	2.618	2.618	2.618	2.618	2.431	2.334	2.334	2.161	2.077	2.077	2.077	2.077	2.077	2.077	2.077	2.077	2.077	1.98
YPR116W	7.072	7.16	7.237	7.41	7.597	7.686	7.686	7.776	7.602	7.602	7.426	7.426	7.426	6.422	6.535	8.13	11.183	11.267	11.364	11.364	11.731	11.731	11.559	11.733	11.733	12.265	12.078	12.168	12.248	12.248	12.331	12.706	12.519	12.691	12.594	12.594	12.944	13.223	13.127	13.127	12.856	12.856	12.768	12.671	12.946	12.946	12.946	12.946	12.863
YGR281W	9.234	9.234	9.234	9.234	9.151	9.151	9.151	9.151	9.151	9.414	9.414	9.498	9.498	9.498	9.498	9.498	9.586	9.85	9.85	9.94	10.375	11.191	11.191	11.191	11.191	11.191	11.275	11.275	11.275	11.637	11.747	11.747	11.835	11.835	11.925	11.925	11.829	11.829	11.829	11.925	11.925	11.837	11.837	11.837	11.837	11.837	11.837	11.837	11.837
YMR055C	10.857	10.768	10.768	10.768	10.768	10.768	10.768	10.768	10.768	10.678	10.678	10.762	10.762	10.762	10.859	10.771	11.04	11.22	11.22	11.22	11.13	11.13	11.13	11.22	11.22	11.22	11.22	11.22	11.22	11.22	11.22	11.132	11.318	11.227	11.227	11.227	11.227	11.311	11.144	11.144	11.144	10.964	10.867	10.867	10.867	10.867	10.687	10.687	10.687
YOL054W	2.175	2.346	2.435	2.523	2.523	2.523	2.241	2.421	2.509	2.509	2.425	2.425	2.425	2.329	2.232	2.232	2.232	2.232	2.232	2.232	2.143	2.143	2.143	2.143	2.143	2.143	2.143	1.873	1.784	1.608	1.608	1.705	1.705	1.705	1.705	1.705	1.788	1.788	1.788	1.788	1.788	1.788	1.788	1.788	1.788	1.788	1.788	1.788	1.775
YNL068C	7.83	7.83	8.004	8.004	8.004	8.004	8.004	8.094	8.096	8.096	8.096	8.096	8.096	8.096	8.096	8.096	8.096	8.096	8.096	8.193	8.104	8.104	8.104	8.104	8.104	7.919	7.919	7.919	7.836	7.836	7.567	7.389	7.389	7.389	7.389	7.389	7.389	7.389	7.306	6.597	6.33	5.51	5.322	5.066	5.162	5.356	5.445	5.445	5.445
YLR262C	1.616	1.713	1.797	2.232	2.232	2.232	2.232	2.054	2.054	2.331	2.419	3.118	3.744	3.744	3.744	3.834	3.834	3.834	3.834	3.922	4.006	4.006	4.366	4.366	4.366	4.366	4.276	4.276	4.364	4.364	4.364	4.364	4.364	4.364	4.364	4.364	4.364	4.268	4.268	4.357	4.446	4.529	4.529	4.529	4.531	4.531	4.531	4.531	4.531
YOR087W	4.96	4.96	5.139	5.139	5.416	5.416	5.416	5.416	5.589	5.589	5.589	5.492	5.58	5.774	5.774	5.774	5.858	5.858	5.858	5.68	5.68	5.68	5.865	5.865	5.865	5.865	5.865	5.949	5.86	5.86	5.772	5.772	6.032	6.12	6.032	6.032	6.032	6.032	6.032	6.032	6.032	6.032	5.935	6.032	6.032	6.032	6.032	6.032	5.678
YJL112W	3.268	3.536	3.446	3.619	4.179	4.179	4.276	4.276	4.276	4.188	4.188	4.188	4.188	4.366	4.366	4.366	4.366	4.551	4.551	4.551	4.551	4.551	4.729	4.813	4.813	4.813	4.813	4.896	4.808	4.808	4.621	4.524	4.524	4.441	4.441	4.344	4.255	4.255	4.339	4.339	4.339	4.339	4.422	4.327	4.6	4.6	4.697	4.781	5.044
YOL097W-A	0.357	0.357	0.357	0.357	0.357	0.357	0.357	0.357	0.441	0.441	0.441	0.537	0.537	0.537	0.537	0.537	0.537	0.537	0.718	0.808	0.808	0.808	0.808	0.808	0.808	1.169	1.169	1.169	1.349	1.349	1.349	1.349	1.349	1.349	1.349	1.349	1.437	1.437	1.437	1.437	1.437	1.437	1.437	1.437	1.437	1.534	1.534	1.534	1.534
YBR168W	8.412	8.412	8.412	8.412	8.322	8.322	8.322	8.322	8.234	8.234	8.234	8.234	8.489	8.674	8.674	8.674	8.584	8.584	8.496	8.579	8.579	8.579	8.401	8.401	8.491	8.581	8.581	8.581	8.036	7.683	7.683	7.233	7.233	7.156	7.156	7.156	7.068	7.068	6.883	7.056	7.056	7.153	7.153	7.153	7.25	7.34	7.424	7.335	7.247
YMR202W	8.269	8.366	8.366	8.366	8.366	8.366	8.366	8.366	8.366	8.366	8.366	8.122	8.21	8.113	8.201	8.201	8.104	8.008	7.919	7.919	7.919	7.836	7.836	7.836	7.836	7.567	7.567	7.471	7.471	7.471	7.382	7.292	7.202	7.202	7.202	7.202	6.857	6.76	6.76	6.76	6.76	6.676	6.676	6.676	6.862	6.778	6.778	6.314	6.398
YJR113C	1.809	1.628	1.628	1.628	1.628	1.452	1.355	1.355	1.706	1.706	1.803	1.803	1.803	1.803	1.885	2.243	2.243	2.243	2.243	2.243	2.243	2.794	2.794	2.974	2.974	2.974	2.974	2.974	3.064	3.064	3.064	3.161	3.245	3.333	3.333	3.333	3.333	3.324	3.324	3.87	4.755	4.755	4.838	4.838	4.838	4.838	4.838	4.838	4.838
YBR278W	6.387	6.387	6.387	5.952	5.952	6.048	5.965	5.965	5.875	5.875	5.875	5.875	5.778	5.248	5.248	5.07	4.612	4.612	4.522	3.717	2.7	2.506	2.594	2.678	2.678	2.948	2.948	3.038	2.948	2.948	3.036	3.036	3.036	3.036	3.036	3.036	3.036	3.036	2.775	2.858	3.301	3.659	3.651	3.651	3.651	3.845	4.019	4.032	4.763
YNL079C	7.377	7.562	7.562	7.562	7.562	7.562	7.562	7.562	7.562	7.659	7.659	7.659	7.659	7.659	7.659	7.659	7.666	7.666	7.921	7.833	7.833	7.833	7.93	8.011	8.011	8.011	8.011	8.011	8.011	7.928	8.024	8.111	8.287	8.287	8.287	8.287	8.287	8.287	8.287	8.287	8.287	8.287	8.287	8.287	8.199	8.199	8.199	8.199	8.199
YDL208W	11.495	11.579	11.579	11.579	11.491	11.491	11.491	11.491	11.491	11.491	11.491	11.407	11.407	11.407	11.407	11.407	11.407	11.407	11.407	11.407	11.407	11.407	11.407	11.407	11.407	11.407	11.407	11.407	11.407	11.407	11.407	11.407	11.407	11.407	11.407	11.13	11.13	11.13	11.13	11.13	10.507	10.322	10.232	10.059	10.059	9.975	9.975	9.975	8.321
YDR310C	3.655	3.655	3.655	3.655	3.479	2.847	2.847	2.847	2.583	2.218	2.218	2.128	2.128	2.128	2.031	2.031	2.031	2.031	2.031	2.031	2.031	2.031	1.853	1.764	1.764	1.764	1.764	1.764	1.501	1.501	1.501	1.501	1.501	1.145	1.145	1.145	0.966	0.781	0.526	0.257	0.257	0.257	0.257	0.257	0.257	0.257	0.257	0.257	0.257
YKL154W	2.671	4.665	4.665	4.665	5.811	5.811	5.811	6.275	7.542	7.542	7.542	7.542	7.63	8.176	8.176	8.176	8.176	8.458	8.548	8.548	8.548	8.548	8.645	8.825	9.006	9.094	9.094	9.182	9.271	9.271	9.553	9.553	9.731	9.731	9.731	9.819	9.819	9.908	9.908	10.093	10.093	10.093	10.093	10.093	10.093	10.009	10.009	10.009	10.099
YGL210W	6.154	6.251	6.163	5.982	5.892	5.981	5.34	5.335	5.959	5.959	6.491	7.22	7.215	7.305	7.663	7.663	7.663	8.259	8.342	8.434	8.799	8.799	8.799	8.799	9.16	9.16	9.16	9.257	9.257	9.257	9.257	9.528	9.528	9.625	9.625	9.625	9.625	9.713	9.623	9.54	9.54	9.54	9.54	9.54	9.451	9.451	9.359	9.621	11.618
YGR143W	5.588	5.588	5.588	5.588	5.762	5.762	5.762	5.762	5.762	5.762	5.762	5.762	5.762	5.762	5.846	6.026	6.026	6.026	6.026	6.026	6.026	6.115	6.115	6.115	6.115	6.115	6.115	6.115	6.301	6.301	6.481	6.481	6.655	6.655	6.655	6.655	6.65	6.65	6.915	6.998	6.998	6.998	6.998	6.998	6.915	6.915	6.658	6.658	6.658
YKL028W	0.358	0.358	0.358	0.358	0.358	0.358	0.358	0.358	0.358	0.447	0.447	0.447	0.447	0.447	0.447	0.447	0.447	0.447	0.447	0.447	0.447	0.447	0.447	0.447	0.447	0.447	0.447	0.447	0.447	0.447	0.447	0.447	0.447	0.447	0.358	0.358	0.358	0.358	0.358	0.358	0.358	0.358	0.358	0.358	0.358	0.358	0.358	0.358	0.358
YGR258C	11.259	11.259	11.259	11.259	11.438	11.438	11.799	11.882	11.882	11.882	11.882	11.882	11.882	11.882	12.151	12.151	12.241	12.241	12.338	12.793	12.882	12.882	12.882	12.882	12.882	13.067	13.067	13.252	13.536	13.53	13.53	13.53	13.53	13.53	13.805	13.715	13.715	13.812	13.812	13.812	13.812	13.812	13.896	13.896	13.992	13.992	13.992	13.992	13.992
YKR075C	0.863	0.863	0.608	0.524	0.441	0.441	0.441	0.441	0.441	0.35	0.35	0.35	0.35	0.35	0.35	0.267	0.363	0.363	0.363	0.363	0.452	0.549	0.549	0.549	0.549	0.549	0.549	0.549	0.549	0.549	0.549	0.549	0.549	0.549	0.549	0.549	0.549	0.549	0.549	0.549	0.549	0.549	0.549	0.549	0.639	0.639	0.639	0.639	0.639
YML072C	8.547	8.547	8.547	8.637	8.921	9.089	9.629	9.629	9.629	9.717	9.717	9.637	9.47	9.386	9.386	9.386	9.393	9.393	9.571	9.743	10.192	10.192	10.192	10.28	10.28	10.28	10.28	10.183	10.46	10.641	10.641	10.641	10.819	10.819	10.819	10.731	10.815	10.898	10.898	10.898	11.072	11.072	11.072	11.072	10.982	10.982	10.982	10.982	10.982
YPL110C	6.484	6.748	6.748	6.748	6.831	6.831	6.831	6.831	6.831	6.831	6.831	6.831	6.831	6.658	6.658	6.658	6.741	6.83	7.09	7.09	7.09	7.09	7.09	7.09	7.09	7.09	7.09	7.09	7.09	7.09	7.09	7.09	7.178	7.09	7.09	7.09	7.09	6.819	6.634	6.634	6.555	6.555	6.555	6.555	6.555	6.555	6.638	6.638	6.638
YBR194W	4.401	4.401	4.401	4.401	4.318	4.318	4.234	4.064	3.891	3.891	3.891	3.891	3.62	3.532	3.622	3.354	4.08	4.08	4.08	4.08	4.17	4.07	4.524	4.524	4.524	4.524	4.524	4.636	4.74	5.088	5.088	5.088	5.088	5.088	5.44	5.166	5.25	5.866	5.866	6.216	6.216	6.216	6.216	6.216	5.952	6.045	7.015	7.015	7.105
YPR029C	1.732	1.822	2.623	2.809	3.518	3.601	3.684	4.32	4.32	4.41	4.41	4.67	5.035	5.035	5.035	5.035	5.306	5.75	5.838	5.928	6.939	7.574	7.833	8.184	8.184	8.184	8.184	8.184	8.267	8.634	8.718	8.885	8.885	8.982	8.982	8.982	8.982	8.982	8.982	9.079	9.079	9.079	9.079	9.169	9.252	9.341	9.424	9.424	9.424
YBR094W	6.054	6.151	6.151	6.338	6.338	6.516	6.516	6.516	6.516	6.516	6.516	6.516	6.516	6.516	6.516	6.516	6.516	6.516	6.516	6.516	6.516	4.976	4.886	4.796	5.5	5.5	5.5	5.5	5.5	5.5	5.5	5.5	5.5	5.5	5.41	5.507	5.41	5.41	5.41	5.41	5.41	5.32	5.514	5.514	5.514	5.514	5.514	5.514	5.43
YMR026C	11.776	11.693	11.693	11.693	12.146	12.311	12.571	12.571	12.571	12.571	12.571	12.571	12.571	11.926	11.836	11.933	12.017	12.017	12.017	12.017	12.459	12.459	12.459	12.556	12.908	12.908	12.908	12.908	12.998	12.998	12.915	12.915	12.915	12.915	12.915	12.915	12.915	12.915	12.915	12.915	12.915	13.012	13.012	13.012	13.012	13.012	13.012	13.012	13.012
YDR026C	7.167	7.879	7.879	7.879	7.976	7.976	7.976	8.338	8.435	8.257	8.257	8.34	8.424	8.243	8.327	8.512	8.41	8.41	8.41	8.584	8.667	9.019	8.757	8.854	9.2	9.283	9.283	9.371	9.191	9.191	9.017	9.105	9.629	9.629	9.719	9.367	9.367	9.361	9.361	8.016	7.919	7.919	7.746	7.746	8.021	8.373	8.737	9.005	9.005
YFR048W	7.927	7.927	7.927	8.011	8.011	8.011	8.011	8.011	8.011	8.385	8.985	8.985	8.985	8.985	9.073	9.073	9.168	9.342	9.852	9.852	9.852	9.852	9.852	10.031	10.031	10.031	10.031	10.211	10.211	10.388	10.388	10.388	10.591	10.591	10.591	10.591	10.591	10.591	10.591	10.591	10.591	10.679	10.762	10.591	10.591	10.591	10.591	10.591	10.591
YPL155C	8.255	8.44	8.44	8.44	8.246	8.248	7.895	7.895	7.895	7.625	7.625	8.248	8.523	8.523	8.523	8.523	8.523	8.611	9.332	10.15	10.15	10.15	10.15	10.15	10.15	10.322	10.336	10.336	10.336	10.784	10.598	10.769	10.769	10.769	10.769	10.769	10.769	10.769	10.851	10.851	10.851	10.851	10.851	10.851	10.851	10.851	10.851	10.851	10.851
YIL044C	7.221	7.221	7.133	6.871	6.871	6.787	6.787	6.871	6.431	5.636	6.06	6.152	6.152	6.24	6.157	6.157	6.064	6.064	5.98	5.892	5.892	5.096	5.178	5.266	5.266	5.266	5.541	5.541	5.638	5.726	5.546	5.457	5.457	5.54	5.739	5.814	5.814	5.814	6.084	6.084	6.174	6.638	8.291	8.291	8.374	8.472	8.472	8.472	8.472
YMR163C	5.333	5.333	5.333	5.333	5.333	4.896	4.806	4.445	4.348	4.348	4.264	3.917	3.73	3.543	3.365	3.365	3.448	3.448	3.448	3.36	3.36	3.47	3.47	3.47	3.47	3.47	3.207	3.207	3.123	3.123	2.948	3.052	2.964	2.964	2.964	3.061	2.973	2.973	2.973	2.973	2.973	2.973	2.973	2.973	2.973	2.876	2.876	2.876	2.876
YGL029W	9.486	9.486	9.575	9.401	9.401	9.485	9.485	9.485	9.485	9.299	9.389	9.296	9.296	9.384	9.998	10.165	10.343	10.343	10.695	10.607	10.695	10.695	10.695	10.695	10.695	10.695	10.695	10.508	10.508	10.508	10.508	10.508	10.508	10.598	10.598	10.598	10.329	10.329	10.329	10.417	10.505	10.505	10.505	10.593	10.593	10.593	10.408	10.496	10.496
YPR107C	11.725	11.912	12.357	12.357	12.357	12.357	12.357	12.45	12.45	12.721	12.899	12.899	12.899	12.899	12.996	12.996	12.996	12.996	13.183	13.183	13.183	13.183	13.183	13.183	13.183	13.183	13.183	13.183	13.183	13.086	13.175	13.175	13.175	13.175	13.175	13.175	13.175	13.175	13.175	13.175	13.091	13.091	13.008	13.008	13.008	13.008	13.008	13.008	13.008
YJR059W	4.384	4.384	4.384	4.384	4.384	4.472	4.472	4.472	4.472	4.472	4.018	4.018	4.018	4.018	3.928	3.928	3.928	3.928	3.928	3.928	3.928	3.833	3.736	3.736	3.736	3.736	3.556	3.556	3.556	2.296	2.023	2.025	2.025	2.025	2.025	2.025	1.941	1.941	1.941	1.776	1.776	1.776	1.776	1.776	1.6	1.6	1.512	1.512	1.778
YIL128W	3.364	3.364	3.364	3.364	3.364	3.364	3.364	3.536	3.536	3.536	3.619	3.619	3.619	3.708	3.708	3.619	3.619	3.619	3.619	3.619	3.791	3.791	3.791	3.791	3.791	3.884	3.884	3.884	3.884	3.884	3.884	3.884	3.884	3.796	3.796	3.796	3.796	3.796	3.796	3.796	3.796	3.796	3.796	3.699	3.699	3.699	3.699	3.699	3.699
YNR030W	7.016	7.016	7.184	7.184	7.457	7.918	8.827	8.917	8.917	8.917	8.917	8.917	8.917	8.827	8.91	9	9	9	9	9	9	9	9	9	9	9	9	9.088	9.088	9.088	9.088	9.088	9.088	9.088	9.088	9.088	9.088	9.088	9.088	9.088	9.088	9.088	9.088	9.088	9.172	9.172	9.172	9.088	8.998
YBR251W	2.936	3.02	3.184	4.981	7.834	7.834	7.918	7.918	7.918	7.918	7.918	7.918	7.918	7.918	7.918	7.918	7.926	7.926	8.285	8.285	8.463	8.463	8.547	8.547	8.63	8.901	9.35	9.35	9.35	9.259	9.259	9.171	9.171	8.993	8.993	9.361	9.707	9.707	9.805	9.902	10.088	10.088	10.088	10.088	10.088	10.357	10.268	10.358	10.724
YDL179W	5.193	5.193	5.015	5.2	5.2	5.2	5.2	5.2	5.2	5.297	6.005	6.276	6.276	6.276	6.276	6.276	6.276	6.373	6.373	6.463	6.463	6.639	6.639	6.639	6.639	6.639	6.641	6.643	6.643	6.643	6.643	6.643	6.643	6.643	6.643	6.643	6.643	6.83	6.83	6.83	6.83	6.83	6.83	6.83	7.002	7.002	6.53	6.173	6.173
YMR227C	1.954	1.954	2.038	2.038	2.038	2.126	2.126	2.223	3.053	3.053	3.233	3.233	3.233	3.233	3.233	3.242	3.249	3.346	3.346	3.346	3.346	3.257	3.257	3.257	3.079	3.079	3.079	3.079	2.906	2.906	2.994	3.547	3.644	3.91	3.91	3.998	3.998	3.998	4.087	4.267	4.806	4.806	4.806	4.806	4.806	4.806	4.806	4.978	4.978
YNR061C	0.097	0.097	0.097	0.097	0.097	0.097	0.097	0.097	0.097	0.097	0.097	0.097	0.097	0.097	0.097	0.097	0.097	0.097	0.097	0.097	0.363	0.363	0.363	0.363	0.363	0.363	0.363	0.363	0.363	0.363	0.363	0.461	0.461	0.461	0.461	0.729	1.807	1.985	1.985	1.985	1.985	1.985	1.985	1.985	1.985	1.985	2.162	2.435	3.073
YGL095C	8.747	8.747	8.747	8.395	7.939	7.939	7.842	8.014	8.014	8.014	8.098	8.098	8.098	8.098	8.098	8.098	8.098	8.098	8.098	8.098	8.098	8.098	8.009	8.106	8.106	8.106	8.196	8.188	8.098	8.098	8.188	8.188	8.188	8.188	8.366	8.366	8.366	8.366	8.366	8.366	8.366	8.366	8.282	8.366	8.366	8.366	8.366	8.366	8.366
YPR052C	11.351	11.351	11.173	11.173	11.173	11.173	11.173	11.34	11.34	11.34	11.34	11.34	11.34	11.424	11.424	11.424	11.424	11.424	11.424	11.326	11.326	11.326	11.415	11.415	11.415	11.415	11.415	10.792	9.803	9.444	9.348	9.436	9.436	9.519	9.519	9.519	9.519	9.697	9.519	9.519	9.519	9.519	9.519	9.154	9.154	9.064	9.064	8.793	8.793
YLR027C	4.214	4.394	4.567	4.651	5.245	5.245	5.245	5.245	5.245	5.245	5.157	5.157	5.157	5.157	5.157	5.254	5.254	5.351	5.351	5.434	5.434	5.434	5.434	5.434	5.434	5.434	5.531	5.712	5.712	5.712	6.069	6.157	6.157	6.157	6.069	6.344	6.344	6.699	6.972	6.972	6.972	6.884	6.801	6.801	6.801	6.884	6.884	6.884	6.884
YPL267W	3.685	3.859	3.859	3.949	3.949	4.046	4.404	4.681	5.045	5.045	5.128	5.314	5.314	5.314	5.314	5.487	6.205	6.293	6.391	6.391	6.391	6.391	6.391	6.391	6.481	6.481	6.66	6.66	6.66	6.66	6.66	6.66	6.66	6.66	6.66	6.66	6.758	6.758	6.758	6.758	6.758	6.758	6.758	6.758	6.758	6.758	6.758	6.758	6.758
YOR052C	7.944	7.682	7.862	7.862	7.952	7.952	7.952	7.952	7.952	7.692	7.692	7.604	7.604	7.604	7.507	7.507	7.507	7.507	7.507	7.507	7.507	7.245	6.898	6.801	6.629	6.539	6.539	6.449	6.449	6.449	6.449	6.449	6	6	6	6.097	6.008	6.008	6.008	5.553	5.038	4.521	4.521	4.521	4.521	4.521	4.611	4.444	4.347
YIL015W	12.279	12.279	12.279	12.363	12.363	12.363	12.087	11.627	11.627	11.454	11.454	10.893	10.893	11.155	11.155	10.89	10.543	10.543	9.196	8.29	8.282	8.545	8.807	9.075	9.075	9.075	9.075	9.075	8.978	8.978	9.156	9.156	9.254	9.434	9.434	9.517	9.427	9.515	9.612	9.611	9.514	9.425	9.335	9.335	9.424	9.419	9.779	10.138	10.138
YDL190C	5.706	5.706	5.706	5.706	5.706	5.706	5.706	5.706	5.794	5.794	5.794	5.794	5.794	5.794	5.794	5.794	5.794	5.794	5.794	5.794	5.794	5.794	5.794	5.794	5.882	5.882	5.882	5.882	5.882	5.882	5.799	5.799	5.799	5.799	5.799	5.435	5.435	5.435	5.435	5.435	5.435	5.435	4.527	4.083	3.809	3.721	3.721	3.721	3.721
YAL024C	7.72	7.907	7.907	7.907	7.907	7.99	7.99	8.079	8.079	8.079	7.898	7.704	7.616	7.616	7.741	7.901	9.083	9.166	9.166	9.166	9.166	9.166	9.255	9.255	9.255	9.255	9.255	9.255	9.338	9.25	9.25	9.338	9.338	9.421	9.421	9.421	9.421	9.421	9.421	9.421	9.421	9.695	9.695	9.695	9.695	9.695	9.695	9.611	9.611
YBL046W	8.213	8.213	8.035	8.035	8.035	7.947	7.947	7.863	7.775	7.775	7.775	7.775	7.775	7.775	7.775	7.775	7.687	7.687	7.687	7.687	7.59	7.506	7.143	6.619	6.005	6.005	6.093	6.19	6.553	6.725	6.725	6.725	6.725	6.725	6.725	6.635	6.552	6.552	6.552	6.552	6.372	6.2	6.2	6.103	6.103	6.103	6.103	6.103	5.918
YHR198C	12.878	12.878	13.065	12.325	12.237	11.967	11.773	11.69	11.877	11.877	11.877	11.877	11.877	11.877	11.877	11.78	11.229	10.665	11.094	11.703	11.69	11.69	11.69	11.69	11.78	11.405	11.043	11.213	11.123	11.123	11.123	11.123	11.211	11.211	10.949	10.866	10.782	11.15	11.15	11.143	11.055	11.138	11.138	10.694	9.347	9.092	9.004	9.074	8.986
YBR002C	8.035	8.123	8.211	8.211	8.211	8.383	8.472	8.472	8.472	8.472	8.562	8.562	8.562	8.562	8.562	8.562	8.562	8.562	8.562	8.562	8.562	8.562	8.562	8.562	8.562	8.562	8.562	8.562	8.562	8.562	8.562	8.562	8.562	8.473	8.473	8.473	8.557	8.557	8.557	8.557	8.469	8.469	8.469	7.496	7.413	7.323	7.323	7.323	7.323
YOL030W	2.481	2.565	2.565	2.565	2.565	2.565	2.565	2.565	2.565	2.558	3.1	3.1	3.1	3.1	3.1	3.1	3.1	3.1	3.1	3.1	3.1	3.1	3.1	3.1	3.1	3.1	3.1	3.1	3.1	3.197	3.479	3.479	3.479	3.479	3.479	3.479	3.409	3.319	3.319	3.319	3.319	3.319	3.319	3.409	3.409	3.409	3.493	3.493	3.493
YOR183W	4.261	4.261	3.568	3.116	3.033	3.033	3.033	3.033	3.033	3.033	2.949	2.949	2.949	2.949	2.782	2.782	2.782	2.694	2.694	2.694	2.694	1.869	0.963	0.963	0.963	0.968	0.968	0.968	0.968	0.968	0.968	0.968	0.968	0.884	0.884	0.884	0.884	0.884	0.794	0.794	0.711	0.711	0.711	0.711	0.539	0.539	0.456	0.456	0.456
YHR049W	7.173	7.173	7.173	7.173	7.09	6.724	6.724	6.92	6.92	6.92	6.92	6.753	6.841	6.841	6.841	6.841	6.841	6.205	5.855	6.122	6.122	6.025	6.025	6.025	5.935	5.851	5.41	5.25	5.332	5.249	5.339	5.339	5.783	5.871	5.968	5.977	5.977	5.977	5.894	5.542	5.21	5.846	6.019	6.019	6.019	6.019	6.019	6.019	6.019
YJL151C	0	0	0	0	0	0	0	0	0	0	0	0	0	0	0	0	0	0	0	0	0	0	0	0	0	0	0	0	0	0	0	0	0	0	0	0	0	0	0	0	0	0	0	0	0	0	0	0.084	0.084
YDR288W	10.457	7.376	6.324	5.582	5.755	5.672	5.838	5.741	6.449	6.352	6.707	6.707	7.039	7.039	7.039	7.129	6.948	7.032	6.935	6.845	6.845	6.748	5.925	6.29	6.924	7.386	8.021	8.104	8.104	8.104	8.377	8.377	8.289	8.289	8.289	8.289	8.289	8.199	8.199	8.199	8.533	8.533	8.713	8.713	8.713	8.81	8.625	8.625	8.625
YHR203C	0.636	0.636	0.636	0.636	0.539	0.629	1.003	0.914	0.914	0.914	0.914	0.914	0.914	0.914	0.914	0.914	0.914	0.914	0.914	0.914	0.914	0.914	0.914	0.914	0.914	0.914	0.914	0.914	0.914	0.914	0.914	0.914	0.914	0.914	0.914	0.914	0.914	0.914	0.914	0.914	0.914	0.914	0.914	0.914	0.914	0.914	0.914	0.914	0.457
YKL078W	8.166	8.166	8.256	8.075	8.075	8.075	8.434	9.056	10.068	10.239	10.239	10.239	10.328	10.775	11.879	13.694	13.694	13.694	13.694	13.861	13.861	13.951	13.951	13.951	13.951	13.951	13.951	13.951	13.951	13.951	13.951	14.041	14.041	14.129	14.129	14.129	14.129	14.129	14.129	14.129	14.046	14.046	13.956	13.956	13.956	13.956	13.956	13.956	13.956
YHR012W	5.014	5.103	5.103	5.103	5.103	5.192	4.767	4.85	4.753	4.753	4.753	4.753	4.733	4.645	4.729	4.729	4.729	4.64	4.64	4.64	4.543	4.446	4.446	4.715	4.715	4.715	4.715	4.715	4.896	4.911	5.001	5.091	5.357	5.274	5.274	5.362	5.362	5.19	5.093	5.348	5.348	5.348	5.437	5.525	6.714	6.721	6.721	6.721	6.721
YGR241C	5.316	5.065	5.065	5.162	5.162	5.162	5.162	5.162	5.162	5.074	4.99	4.99	4.99	4.99	4.99	4.805	4.627	4.627	4.627	4.724	4.724	4.724	4.724	4.724	4.724	4.724	4.724	4.724	4.724	4.551	4.551	4.551	4.551	4.551	4.551	4.551	4.551	4.551	4.454	4.454	4.37	4.37	4.37	4.37	4.37	4.37	4.37	4.37	4.02
YKR089C	0.975	0.878	0.878	0.878	0.878	0.878	0.708	0.708	0.708	0.708	0.708	0.708	0.708	0.985	1.172	1.699	1.97	1.97	1.97	1.97	1.97	1.97	1.97	1.97	2.344	2.428	2.428	2.595	2.595	2.595	2.595	2.595	2.595	2.595	2.595	2.678	2.678	2.678	2.678	2.678	2.678	2.678	2.678	2.678	2.678	2.678	2.678	2.59	2.59
YJR120W	8.895	8.979	8.882	8.882	8.784	8.874	8.771	8.771	8.938	8.938	8.674	8.674	8.59	8.502	8.502	8.33	8.407	7.875	6.794	6.704	6.704	6.794	7.059	7.059	7.143	7.143	7.055	7.055	6.888	6.721	6.721	6.644	6.838	6.838	6.755	6.755	6.837	6.837	6.837	7.01	8.244	8.07	8.07	8.159	8.242	8.242	8.504	8.504	8.504
YKL135C	6.547	6.547	6.637	6.637	6.637	7.176	7.454	7.454	7.71	8.621	8.621	8.621	8.621	8.621	8.621	8.621	8.621	8.621	8.621	8.621	8.711	8.711	8.8	8.987	8.987	8.987	9.337	9.517	9.517	9.517	9.517	9.517	9.517	9.517	9.517	9.517	9.434	9.434	9.607	9.607	9.607	9.607	9.691	9.691	9.691	9.691	9.691	9.691	9.691
YOR383C	6.723	6.723	6.806	7.066	7.066	7.247	7.247	7.247	7.247	7.247	7.247	7.247	7.247	5.907	5.354	5.442	5.354	5.354	5.349	5.349	5.349	5.349	5.439	5.439	5.617	5.617	5.534	5.534	5.356	5.349	5.446	5.446	5.446	5.622	5.622	5.622	5.622	5.622	5.704	5.787	6.245	6.245	6.245	6.149	6.149	6.149	6.41	7.038	7.223
YML106W	8.724	8.724	8.724	8.821	8.905	8.905	8.816	8.816	8.816	8.818	9.005	9.005	9.183	9.183	9.183	9.183	9.183	9.183	9.183	9.095	9.183	9.093	9.01	9.01	8.746	8.746	8.746	8.836	8.836	8.836	8.836	9.003	9.093	9.093	9.093	9.093	9.093	9.093	8.838	8.754	8.754	8.754	8.657	8.569	8.659	8.473	8.473	8.473	8.473
YOR065W	6.367	6.443	6.443	6.443	6.443	6.443	6.276	6.276	6.454	6.188	6.188	6.194	6.278	6.278	6.278	6.278	6.181	5.924	6.007	5.822	5.822	5.822	5.822	5.739	5.461	5.461	5.551	5.207	5.207	4.946	4.682	4.682	3.882	3.244	3.161	3.237	3.514	3.514	3.514	3.603	3.603	3.603	3.603	3.603	3.779	3.779	3.779	3.867	3.964
YJL217W	7.975	7.878	7.966	8.153	8.153	8.153	8.153	8.153	8.153	8.153	8.056	7.96	7.96	7.96	7.96	8.056	8.056	8.056	8.056	8.056	8.14	8.14	8.14	8.228	8.228	8.325	8.325	8.325	8.325	8.158	8.158	8.158	7.964	7.881	7.881	7.881	7.791	7.791	7.791	7.791	7.694	7.527	7.527	7.437	7.437	7.437	7.348	7.348	7.348
YGL054C	4.234	4.5	4.5	4.59	4.678	4.952	4.952	4.952	4.952	5.792	5.792	5.792	5.792	5.792	5.875	5.875	5.875	5.875	5.875	5.875	5.875	5.875	5.875	5.875	5.875	5.875	5.875	5.875	5.875	5.875	5.875	5.875	5.875	5.875	5.785	5.785	5.875	5.703	5.703	5.703	5.703	5.703	5.703	5.703	5.703	5.963	5.963	5.963	5.963
YGR264C	6.112	6.112	6.112	6.112	6.112	6.112	6.112	6.112	6.112	6.112	6.112	6.112	6.112	6.112	6.112	6.112	6.112	6.112	6.112	6.112	6.112	6.112	6.112	6.022	6.022	6.022	6.022	6.022	6.022	6.022	6.022	5.934	5.934	5.934	5.934	5.85	5.85	5.85	5.85	5.678	5.678	5.311	5.311	5.228	4.86	4.86	4.763	4.675	4.675
YPL226W	2.904	2.904	2.904	2.904	2.813	2.813	2.813	2.813	2.813	2.813	2.725	2.725	2.725	2.725	2.725	2.725	2.725	2.635	2.635	2.635	2.635	2.365	2.365	2.365	2.365	2.365	2.365	2.365	2.365	2.268	1.998	1.914	1.826	1.826	1.826	1.826	1.826	1.826	1.826	1.093	0.996	0.899	0.899	0.899	0.899	0.899	0.899	0.899	0.899
YDL066W	7.537	7.271	7.271	7.456	7.456	7.456	7.456	7.456	7.456	7.456	7.178	7.095	7.095	6.915	6.915	6.921	6.921	6.921	6.921	6.921	6.921	6.921	7.009	7.009	7.009	7.009	7.009	7.009	6.836	6.562	6.562	6.562	6.562	6.562	6.562	6.562	6.562	6.562	6.302	6.302	6.481	6.481	6.481	6.481	6.564	6.564	6.476	6.392	6.392
YDR093W	8.722	8.722	8.541	8.636	8.636	8.548	8.548	8.363	8.092	8.092	8.092	8.008	8.008	8.008	8.008	8.008	8.008	7.912	7.636	7.636	7.636	7.636	7.636	7.546	7.546	7.019	6.832	6.369	6.279	6.189	6.189	6.189	6.081	5.618	5.618	5.618	5.618	5.165	5.255	5.255	5.255	5.255	5.255	5.255	4.81	4.81	4.894	4.805	4.805
YDL148C	11.142	11.142	11.142	11.142	11.226	11.226	11.226	11.226	11.226	11.226	11.226	11.226	11.226	11.226	11.226	11.137	11.137	11.137	11.137	11.137	11.137	11.137	11.049	11.049	10.961	10.961	10.961	10.774	10.774	10.6	10.413	10.047	9.88	9.792	9.792	9.612	9.528	9.528	9.431	9.348	9.348	8.901	8.901	8.901	8.537	8.537	7.985	7.716	7.716
YGR283C	5.673	5.686	6.11	7.425	7.425	7.513	7.597	7.687	7.687	7.687	7.775	7.775	7.775	7.859	8.032	8.032	8.032	8.212	8.296	8.648	8.648	8.648	8.648	8.648	8.731	8.731	8.731	8.731	8.731	8.918	9.085	9.168	9.168	9.168	9.168	9.08	9.08	9.08	9.08	9.08	9.08	9.08	9.08	9.08	9.08	9.08	9.17	9.17	9.087
YPR020W	6.825	7.434	7.694	7.606	7.606	7.606	7.696	8.054	8.054	8.329	9.88	10.047	10.136	10.136	10.136	10.233	10.51	10.51	10.51	10.51	10.51	10.413	10.413	10.793	10.793	10.978	10.978	10.978	10.978	11.068	11.068	11.248	11.248	11.248	11.248	11.248	11.158	11.075	10.898	10.898	10.81	10.81	10.81	10.907	10.907	10.995	10.995	10.735	10.229
YOL142W	4.786	4.786	4.875	4.875	4.875	4.875	4.875	4.875	4.875	4.875	4.875	4.875	4.875	4.875	4.875	4.875	4.875	4.875	4.875	4.875	4.875	4.875	4.875	4.875	4.875	4.963	4.963	4.963	4.963	4.963	4.963	4.963	4.783	4.783	4.783	4.783	4.783	4.783	4.783	4.783	4.783	4.783	4.783	4.611	4.439	4.439	4.439	4.439	4.439
YLR172C	4.939	4.939	5.655	5.66	5.838	6.101	6.101	6.101	6.377	6.717	7.064	7.064	7.064	7.064	7.231	7.231	7.32	7.32	7.32	7.223	7.223	7.223	7.223	7.306	7.306	7.306	7.306	7.306	7.394	7.905	8.713	8.713	8.713	8.713	8.713	8.713	8.625	8.537	8.715	8.803	8.893	8.893	8.99	8.99	8.99	8.99	8.99	8.99	8.99
YJL066C	7.646	7.901	7.811	7.811	7.895	7.811	7.811	7.811	7.813	7.723	7.723	7.723	7.723	7.723	7.639	7.639	7.639	7.639	7.737	7.737	7.827	7.282	7.282	7.818	7.633	7.549	8.005	8.172	8.519	8.251	8.341	8.341	8.341	8.341	8.512	8.14	8.14	8.037	8.037	7.841	7.989	8.087	8.087	8.621	8.896	8.896	8.985	8.985	9.082
YBR014C	6.182	6.182	6.182	6.64	6.977	7.171	7.595	7.595	7.595	7.595	7.595	7.595	7.595	7.595	7.498	7.498	7.498	7.498	7.41	7.41	7.493	7.411	7.411	7.411	7.411	7.501	7.688	7.605	7.516	7.516	7.697	8.056	8.241	8.241	8.241	8.241	8.241	8.241	8.241	8.241	8.151	8.068	7.889	7.889	7.889	7.614	7.53	7.442	7.53
YDL089W	5.486	5.486	5.312	5.312	5.21	5.298	5.298	5.298	5.298	5.006	4.848	4.944	4.944	5.123	5.123	5.123	5.22	5.131	5.221	5.041	5.041	4.779	4.867	4.867	4.867	4.779	4.779	4.779	4.779	4.342	3.978	3.978	4.062	4.422	4.511	4.511	4.511	4.511	4.511	4.511	4.337	4.249	4.249	4.429	4.429	4.429	4.341	4.341	4.341
YJL117W	7.949	7.956	7.956	7.956	7.956	7.699	7.609	7.957	8.225	9.114	9.114	9.287	9.838	9.838	9.838	9.838	9.838	9.838	9.838	9.838	9.838	9.748	9.748	9.748	9.748	9.766	9.85	9.85	10.023	10.023	10.023	10.023	10.023	10.023	10.023	10.023	10.023	10.023	10.023	10.023	10.023	10.023	10.023	10.023	9.926	9.926	9.926	9.926	9.565
YPL064C	10.35	10.35	10.35	10.35	10.35	10.35	10.35	10.178	10.178	10.539	10.539	10.627	10.627	10.627	10.627	10.627	10.537	10.537	10.448	10.712	10.8	10.8	10.712	10.712	10.624	10.624	10.879	10.879	10.879	10.976	10.888	10.888	10.888	10.703	10.703	10.791	10.791	10.791	10.879	10.879	10.879	10.879	10.879	10.879	10.791	10.694	10.874	10.874	10.874
YGL255W	5.433	5.433	5.433	5.433	5.433	5.805	5.708	5.62	5.716	5.716	5.716	5.716	5.716	5.716	5.633	5.633	5.628	5.531	5.531	5.615	5.712	5.712	5.712	5.712	5.712	5.615	5.615	6.354	6.801	6.801	6.801	6.801	6.801	6.801	6.801	6.801	6.89	6.973	6.973	6.885	6.968	6.968	6.968	6.968	6.968	6.968	6.968	6.968	6.968
YIL034C	4.031	3.947	3.947	4.595	5.386	5.564	5.91	5.91	5.91	5.998	6.176	6.826	6.914	6.914	6.914	6.914	7.09	7.09	7.188	7.188	7.528	7.431	7.519	7.519	7.519	7.519	7.519	7.607	7.607	7.607	7.607	7.705	7.705	7.705	7.705	7.705	7.705	7.793	7.793	8.07	8.431	8.7	8.7	8.886	8.886	8.886	8.888	8.888	8.888
YLR089C	10.539	10.539	10.539	10.539	10.706	10.706	10.706	10.706	10.706	10.706	10.609	10.609	10.609	10.097	10.097	10.097	10.097	10.097	10.097	10.097	10.097	10.013	10.013	9.382	9.373	9.45	9.635	9.635	9.725	9.725	9.725	9.996	9.996	9.996	9.996	10.095	10.374	10.374	10.374	10.464	10.464	10.552	10.552	10.552	10.552	10.552	11.661	12.392	12.392
YLR205C	0.444	0.534	0.534	0.534	0.534	0.534	0.534	0.534	0.534	0.534	0.444	0.444	0.534	0.534	0.803	0.803	0.803	0.803	0.803	0.803	0.803	1.078	1.078	1.078	1.078	1.078	1.258	1.346	1.43	1.43	1.43	1.43	1.43	1.43	1.518	1.899	2.708	3.147	3.147	3.147	3.147	3.147	3.147	3.147	3.147	3.244	3.244	3.341	3.341
YJL174W	1.781	1.781	1.781	1.781	1.693	1.693	1.693	1.693	1.693	1.693	1.693	1.693	1.693	1.693	1.693	1.693	1.693	1.693	1.693	1.693	1.693	1.693	1.693	1.693	1.603	1.603	1.603	1.603	1.603	1.603	1.603	1.603	1.603	1.603	1.513	1.423	1.423	1.423	1.423	1.423	1.423	1.423	1.423	1.423	1.423	1.423	1.423	1.423	1.423
YGR279C	3.639	3.639	3.639	3.639	3.639	3.551	3.461	3.461	3.461	3.461	3.364	3.28	3.28	3.28	3.28	3.28	3.28	3.28	3.28	2.73	2.73	2.82	2.82	2.82	2.917	2.917	2.917	2.917	2.917	2.917	2.82	2.82	2.82	2.82	2.82	2.82	2.82	2.73	2.563	2.563	2.479	2.292	1.911	1.821	1.821	1.821	1.724	1.724	1.641
YDR225W	0.633	0.633	0.545	0.545	0.545	0.545	0.545	0.545	0.545	0.545	0.545	0.545	0.545	0.545	0.545	0.629	0.629	0.629	0.629	0.629	0.629	0.629	0.629	0.719	0.719	0.719	0.719	0.719	0.719	0.719	0.629	0.629	0.629	0.717	0.8	0.8	0.8	0.8	0.8	0.8	0.8	0.8	0.8	0.8	0.8	0.8	0.8	0.8	0.8
YNL121C	2.75	2.667	2.667	2.403	2.403	2.403	2.119	2.119	2.119	1.864	1.864	1.776	1.687	1.687	1.687	1.687	1.687	1.687	1.687	1.687	1.687	1.687	1.687	1.687	1.687	1.687	1.687	1.687	1.599	1.419	1.419	1.419	1.419	1.419	1.419	1.419	1.419	1.419	1.419	1.247	1.164	1.164	1.164	1.164	1.164	1.067	1.067	1.067	1.067
YLR131C	9.19	9.19	9.364	9.629	9.717	9.807	9.807	9.807	9.807	9.807	9.904	10.077	11.254	11.254	11.254	11.254	11.254	11.245	11.245	11.245	11.245	11.245	11.245	11.245	11.155	11.155	11.155	11.155	11.238	11.238	11.238	11.238	11.238	11.328	11.328	11.328	11.328	11.328	11.161	11.161	11.166	11.166	11.166	11.078	10.989	10.989	10.989	10.899	10.899
YDL147W	6.112	6.112	6.112	6.112	6.112	6.112	6.112	6.112	6.015	6.015	6.015	6.015	6.015	6.015	6.015	5.925	5.925	5.925	5.925	5.925	5.925	5.925	4.29	3.489	3.401	3.207	3.207	3.207	3.207	3.295	3.207	3.207	3.207	3.11	3.11	3.11	3.11	3.11	2.933	2.843	2.671	2.671	2.588	2.588	2.588	2.588	2.588	2.588	2.588
YOL098C	1.171	1.171	1.171	1.171	1.171	1.171	1.171	1.171	1.171	1.171	1.171	1.171	1.171	1.254	1.254	1.254	1.351	1.351	1.351	1.518	1.965	3.406	3.406	3.49	3.49	3.947	4.126	4.126	4.126	4.126	4.126	4.126	4.126	4.392	4.569	4.569	4.754	4.754	4.754	4.754	4.851	4.851	5.381	5.381	5.465	5.367	5.456	5.456	5.456
YEL032W	1.343	1.343	1.343	1.343	1.343	1.343	1.343	1.343	1.343	1.171	1.171	1.083	1.083	1.083	0.986	0.903	0.903	0.819	0.819	0.819	0.819	0.819	0.819	0.641	0.641	0.641	0.641	0.641	0.641	0.641	0.641	0.641	0.641	0.641	0.641	0.641	0.641	0.729	0.729	0.729	0.729	0.729	0.729	0.729	0.729	0.729	0.729	0.729	0.729
YKR049C	0.363	0.363	0.363	0.363	0.363	0.363	0.363	0.363	0.452	0.639	0.639	0.639	0.639	0.639	0.639	0.639	0.639	0.639	0.639	0.639	0.639	0.639	0.639	0.639	0.639	0.639	0.639	0.639	0.639	0.639	0.639	0.542	0.542	0.542	0.542	0.625	0.625	0.625	0.625	0.625	0.625	0.625	0.709	0.709	0.797	0.797	0.797	0.797	0.797
YKL021C	4.554	4.554	4.554	4.554	4.466	4.554	4.546	4.546	4.546	4.546	4.546	4.821	5.081	5.081	5.261	5.782	5.782	5.782	5.782	5.782	5.615	5.615	5.615	5.787	5.884	6.242	6.242	6.242	6.506	6.775	6.775	6.775	6.775	6.775	6.59	6.851	7.295	7.295	7.392	7.392	7.392	7.476	7.476	7.476	7.476	7.476	7.476	7.476	7.476
YDR534C	7.659	7.659	7.659	7.659	7.133	6.875	6.877	7.141	7.141	7.141	7.141	6.954	6.96	6.89	6.626	6.626	6.626	6.626	6.626	6.538	6.254	6.624	6.629	6.629	6.896	6.614	6.614	6.614	6.614	6.785	6.695	6.784	6.873	6.873	6.873	6.873	6.873	6.873	6.513	6.415	6.698	6.795	6.795	6.795	6.98	6.89	6.89	6.975	6.975
YIL041W	9.994	10.091	10.457	10.457	10.547	10.547	10.732	10.732	10.732	10.644	10.824	10.824	11.177	11.177	11.37	11.37	11.37	11.551	11.641	11.729	11.729	11.729	11.729	11.729	11.729	11.729	11.908	11.908	11.908	12.086	12.086	12.086	12.086	12.086	12.086	12.086	12.086	12.086	12.086	12.086	12.086	12.086	12.086	12.086	12.086	11.914	11.831	11.831	11.831
YGL080W	8.932	8.932	8.835	9.37	9.454	9.37	9.287	10.248	10.248	10.248	10.524	10.517	10.772	10.594	10.581	10.664	10.836	10.746	11.37	11.28	11.28	11.28	11.368	11.368	11.368	11.465	11.465	11.73	11.73	11.73	11.813	11.813	11.544	11.544	11.648	12.102	12.459	12.459	12.459	13.172	13.172	13.172	13.532	13.532	13.622	13.622	13.622	13.622	13.534
YOL075C	9.314	9.314	9.314	9.226	9.309	9.309	9.309	9.309	9.309	9.309	9.309	7.149	7.052	7.052	7.052	6.955	6.774	6.774	6.774	6.774	4.3	4.031	4.578	4.578	4.578	4.578	4.578	4.578	4.578	4.765	5.479	5.562	5.562	5.562	5.562	5.562	5.562	5.562	5.66	5.576	5.576	5.666	5.855	6.75	7.472	7.472	8.114	8.114	8.203
YGL021W	6.975	7.232	7.689	7.689	7.689	7.689	7.689	7.689	7.863	7.863	7.951	8.035	8.402	8.402	8.91	8.91	8.91	8.91	8.91	8.91	8.813	8.813	8.813	8.729	8.729	8.729	8.729	8.826	8.826	8.826	8.826	8.826	8.826	9.011	9.011	9.011	9.011	9.011	9.1	8.919	8.928	9.011	9.011	9.011	9.095	9.095	9.095	9.095	9.095
YIL040W	14.494	14.674	14.577	14.577	14.577	13.675	13.763	13.666	13.398	13.591	13.591	13.778	13.611	13.611	12.962	13.05	13.512	13.415	13.415	13.596	13.596	13.596	13.596	12.175	11.99	12.26	12.073	12.254	11.983	11.983	11.886	11.796	11.796	11.518	11.518	11.43	11.694	11.516	11.771	11.771	11.681	11.681	11.508	10.781	7.812	7.563	7.471	8.194	8.283
YNL217W	13.101	13.101	13.018	12.749	12.749	12.749	12.48	11.873	10.28	9.538	9.263	9.263	9.096	8.473	8.38	8.927	9.015	8.931	8.676	8.676	8.41	8.41	8.32	8.257	8.169	8.169	7.817	7.817	7.817	7.438	7.438	7.438	7.438	7.438	7.438	7.34	7.063	6.099	4.732	4.643	4.823	4.823	5.087	5.087	5.087	6.435	6.435	6.435	6.435
YKL104C	0.178	0.178	0.178	0.178	0.178	0.178	0.178	0.178	0.178	0.178	0.178	0.178	0.088	0.088	0.088	0.088	0.088	0.088	0.088	0.088	0.088	0.088	0.088	0.088	0.088	0.088	0.088	0	0	0	0	0	0	0	0	0	0	0	0	0	0	0.088	0.088	0.088	0.172	0.262	0.345	0.345	0.345
YGR047C	9.065	8.884	8.884	8.712	8.712	8.534	8.534	8.534	8.534	8.444	7.287	7.016	6.387	6.299	6.299	5.859	5.593	5.504	5.504	4.764	4.675	4.675	4.675	4.406	4.406	4.322	4.061	3.614	3.357	3.357	3.357	2.167	1.98	1.98	1.98	1.98	1.98	1.98	1.98	1.98	1.98	1.98	1.802	1.802	1.802	1.707	1.619	2.074	2.074
YMR274C	9.839	10.026	10.114	10.114	10.114	10.017	10.119	10.209	10.57	11.765	11.862	11.862	11.862	12.049	12.049	12.049	12.049	12.049	12.318	12.318	12.318	12.512	12.699	12.699	12.699	12.699	12.699	12.699	12.699	12.699	12.616	12.699	12.699	12.699	12.789	12.789	12.789	12.976	12.976	13.059	13.059	12.97	12.97	12.97	12.97	12.88	12.791	12.791	12.791
YLL004W	1.987	1.899	1.714	1.714	1.797	1.797	1.797	1.714	1.63	1.54	1.63	1.63	1.727	1.727	1.727	1.913	1.913	2.269	2.635	2.635	2.725	2.725	2.725	2.725	2.725	2.54	2.54	2.54	2.452	2.452	2.542	2.63	2.63	2.63	2.63	2.63	2.63	2.63	2.727	3.002	3.196	3.465	3.465	3.465	3.465	3.456	3.456	3.456	3.456
YBL045C	1.449	1.449	1.539	1.539	1.539	1.449	1.449	1.449	1.449	1.449	1.449	1.449	1.449	1.449	1.449	1.449	1.449	1.449	1.449	1.449	1.449	1.449	1.449	1.449	1.449	1.449	1.449	1.449	1.449	1.449	1.449	1.449	1.361	1.273	1.273	1.273	1.273	1.273	1.273	1.273	1.273	1.271	1.278	1.278	1.278	1.366	1.366	1.366	1.366
YAL044C	12.071	13.283	13.283	13.283	13.457	13.457	13.457	13.463	13.82	13.82	13.903	13.813	13.725	14.174	14.181	14.181	14.271	14.181	14.181	14.181	14.181	14.273	16.174	16.456	16.456	17.727	17.727	17.727	17.727	17.727	17.727	17.727	17.727	17.727	17.81	17.81	17.81	18.087	18.087	18.087	18.087	18.184	18.095	18.095	18.184	18.096	18.274	18.274	18.358
YJR046W	12.366	12.553	12.553	12.553	12.553	12.642	12.454	12.454	12.364	12.274	12.274	12.441	12.441	12.441	12.441	12.525	12.166	12.166	12.166	12.166	11.537	11.44	11.352	11.352	11.352	11.352	11.352	10.997	10.832	10.832	10.832	10.832	10.832	10.832	10.278	10.098	10.098	10.001	10.084	9.387	9.387	9.299	9.299	8.945	8.767	8.767	8.767	8.767	8.767
YER119C	9.257	9.257	9.167	9.25	9.25	9.25	9.25	9.25	9.25	9.34	9.34	9.428	9.442	9.442	9.442	9.442	9.442	9.442	9.352	9.352	9.352	9.352	9.352	9.352	9.352	9.352	9.352	9.352	9.352	9.352	9.352	9.352	9.352	9.352	9.352	9.352	9.352	9.352	9.352	9.352	9.352	9.352	9.352	9.352	9.352	9.262	9.262	8.994	8.994
YPL030W	2.147	2.147	2.147	2.147	2.147	2.147	2.147	2.147	2.249	2.249	2.249	2.249	2.249	2.249	2.249	2.249	2.249	2.249	2.249	2.152	2.152	2.152	2.152	2.152	2.152	2.152	2.152	2.152	2.064	2.064	2.064	2.064	2.064	2.064	2.064	2.064	2.064	2.064	1.442	1.353	1.177	1.177	1.177	1.177	1.177	1.177	1.177	1.177	0.997
YKR101W	7.907	8.714	8.714	8.803	8.803	8.719	8.719	8.719	8.719	8.719	8.719	8.719	8.719	8.719	8.719	8.816	8.816	8.816	8.816	8.816	8.816	8.636	8.636	8.83	8.83	8.83	8.83	8.83	8.92	8.92	9.184	9.184	9.184	9.184	9.184	9.184	9.184	9.184	9.184	9.184	9.086	8.998	8.998	8.998	9.088	9.088	9.088	9.088	9.088
YPR156C	0.716	0.716	0.716	0.716	0.632	0.632	0.438	0.35	0.35	0.35	0.26	0.26	0.26	0.26	0.26	0.26	0.26	0.172	0.172	0.172	0.255	0.517	0.517	0.517	0.517	0.517	0.517	0.517	0.517	0.517	0.517	0.517	0.517	0.517	0.433	0.433	0.433	0.433	0.433	0.433	0.433	0.433	0.433	0.433	0.433	0.433	0.433	0.433	0.433
YDR381C-A	0	0	0	0	0	0	0	0	0	0	0	0	0	0	0	0	0	0	0	0	0	0	0	0	0	0	0	0	0	0	0	0	0	0	0	0	0	0	0	0	0	0	0	0	0	0	0	0	0
YML116W	9.32	9.32	9.32	9.32	9.133	9.133	9.036	9.126	9.126	9.297	10.203	10.203	10.203	10.203	10.203	10.203	10.203	10.203	10.203	10.105	10.105	10.105	10.105	10.105	10.105	10.015	10.099	10.099	10.196	10.368	10.54	10.533	10.533	10.808	10.808	10.808	10.808	10.808	10.63	10.63	10.379	10.467	10.003	9.906	9.906	9.906	9.906	9.906	9.906
YJL196C	6.252	6.252	6.252	6.252	6.252	6.252	6.252	6.067	6.067	5.977	5.889	5.708	5.708	5.708	5.708	5.708	5.708	5.611	5.611	5.611	5.611	5.611	5.611	5.611	5.611	5.514	5.514	5.097	5.008	5.008	5.008	4.66	4.66	4.66	4.563	4.369	4.286	4.105	4.105	4.022	4.022	4.022	4.022	3.76	3.76	2.695	2.695	2.695	2.515
YJL071W	2.671	3.751	3.574	3.843	3.843	3.843	3.843	3.843	3.94	4.381	4.381	4.381	4.196	4.28	4.81	4.81	4.81	5.166	5.166	5.166	5.166	5.076	5.16	5.257	5.168	5.168	5.257	5.354	5.622	8.113	8.113	8.381	8.381	8.381	8.381	8.381	8.381	8.381	8.381	8.568	8.755	9.019	9.279	9.455	9.539	9.539	9.627	9.627	9.627
YLL039C	8.159	8.249	8.249	8.249	8.069	7.891	7.801	7.801	7.801	7.801	7.801	7.801	7.801	7.801	7.801	7.801	7.801	7.713	7.713	7.713	7.713	7.713	7.625	7.541	7.541	7.541	7.281	6.997	7.003	7.181	7.181	7.181	7.181	7.091	7.091	7.003	7.003	7.003	7.003	6.719	6.719	6.153	6.063	5.966	6.153	6.153	6.153	6.153	6.064
YLR410W	5.117	5.028	5.028	5.028	5.118	5.118	5.118	5.21	5.395	5.576	5.664	5.664	5.664	5.484	5.386	5.475	5.475	5.475	5.475	5.475	5.475	5.475	5.386	5.386	5.386	5.386	5.47	5.47	5.47	5.47	5.47	5.47	5.47	5.47	5.47	5.47	5.47	5.47	5.558	5.558	5.558	5.47	5.47	5.47	5.47	5.47	5.47	5.47	5.47
YIR026C	2.817	2.817	2.734	2.84	2.928	2.928	2.928	3.011	2.84	2.668	2.668	2.668	2.668	2.86	3.239	3.239	3.239	3.419	3.766	3.938	4.38	4.38	4.468	5.726	5.726	5.994	5.994	5.994	5.994	6.175	6.369	6.369	6.369	6.547	6.547	6.547	6.737	7.003	7.466	7.556	7.556	7.556	7.639	7.824	7.824	8.003	8.003	8.086	8.086
YDR004W	4.15	4.15	4.15	4.15	4.15	4.15	4.234	4.33	4.428	4.518	5.146	5.871	5.871	6.043	6.043	6.043	6.133	6.133	6.133	6.133	6.133	6.133	6.133	6.133	6.223	6.223	6.396	6.486	6.484	6.671	6.671	6.671	6.671	6.588	6.588	6.671	6.581	6.581	6.581	6.493	6.488	6.488	6.4	6.488	6.488	6.572	6.572	6.572	6.572
YCR068W	0	0	0	0	0	0	0	0	0	0	0	0	0	0	0	0.084	0.084	0.084	0.084	0.084	0.084	0.084	0.084	0.084	0.084	0.084	0.084	0.084	0.084	0.084	0.084	0.173	0.173	0.262	0.262	0.262	0.262	0.262	0.262	0.262	0.262	0.35	0.35	0.35	0.35	0.35	0.35	0.35	0.35
YDR125C	1.408	1.408	1.408	1.408	1.408	1.408	1.408	1.325	1.325	1.325	1.325	1.325	1.325	1.325	1.676	1.76	1.931	1.931	1.931	2.272	3.051	3.051	3.333	3.333	3.423	3.423	3.513	3.513	3.61	3.61	3.61	3.791	4.068	4.068	4.068	4.068	4.158	4.158	4.246	4.7	4.7	4.7	4.7	4.874	4.874	4.874	4.874	4.874	4.971
YDR260C	6.705	6.795	6.795	7.066	7.149	7.239	7.332	7.513	7.594	7.691	7.607	7.607	7.51	7.51	7.42	7.59	8.427	8.612	8.612	9.226	9.226	9.226	9.226	9.226	9.316	9.316	9.316	9.316	9.316	9.316	9.316	9.496	9.496	9.496	9.496	9.683	9.586	9.669	9.669	9.669	9.753	9.931	9.931	9.931	9.931	9.931	9.931	9.931	9.931
YGL134W	11.963	12.705	12.437	12.719	12.535	12.632	12.632	12.646	13.1	12.843	12.938	12.85	12.85	11.838	11.749	11.928	12.013	12.004	12.004	12.004	11.991	12.196	13.114	13.114	13.114	13.114	13.114	13.391	13.391	13.391	13.301	13.384	13.481	13.481	13.661	13.661	13.835	13.738	13.738	13.835	13.931	14.29	14.394	14.394	14.394	14.394	14.31	14.213	14.387
YPR104C	10.625	10.812	10.812	10.896	10.812	10.896	10.896	10.896	10.896	10.896	10.979	10.979	10.979	10.891	10.891	10.988	10.988	10.988	10.988	10.988	10.988	11.085	10.996	10.996	10.899	11.177	11.177	11.177	11.177	11.177	11.26	11.26	11.26	11.437	11.437	11.437	11.437	11.437	11.437	11.437	11.437	11.437	11.265	11.265	11.181	11.093	11.093	11.093	11.093
YGR210C	4.906	4.906	4.906	4.906	4.906	4.567	4.567	4.567	4.567	4.567	4.567	4.567	4.567	4.567	4.567	4.567	4.319	4.045	4.045	3.865	3.865	3.865	3.152	3.063	3.063	2.975	2.975	2.975	2.712	2.623	2.429	2.513	2.601	2.685	2.685	2.685	2.685	2.773	2.773	2.773	2.773	2.773	2.773	2.773	2.489	2.405	2.592	2.504	2.504
YKR054C	5.545	5.545	5.636	6.087	6.981	7.348	7.803	8.065	8.065	8.065	8.065	8.065	8.148	8.148	8.065	7.976	7.976	7.976	7.976	8.785	8.785	8.959	9.056	9.056	9.056	9.056	9.144	9.241	9.241	9.329	9.329	9.329	9.419	9.419	9.419	9.419	9.419	9.419	9.331	9.338	9.338	9.338	9.338	9.338	9.338	9.338	9.338	9.435	9.435
YBL029C-A	0.358	0.447	0.447	0.447	0.447	0.447	0.447	0.447	0.447	0.447	0.447	0.447	0.447	0.447	0.358	0.358	0.268	0.358	0.447	0.447	0.447	0.447	0.447	0.447	0.447	0.447	0.447	0.447	0.447	0.447	0.447	0.447	0.447	0.447	0.447	0.447	0.447	0.447	0.447	0.447	0.447	0.447	0.447	0.358	0.268	0.268	0.268	0.268	0.268
YBR279W	3.56	3.463	4.091	4.626	4.626	4.626	4.631	4.719	4.71	5.253	5.704	5.704	5.704	5.704	5.614	5.614	5.614	5.614	5.697	5.787	5.787	5.875	5.875	6.243	6.243	6.243	6.243	6.243	6.243	6.159	6.159	6.159	6.236	6.236	6.236	6.236	6.236	6.236	6.324	6.324	6.324	6.412	6.496	6.593	6.683	6.683	6.683	6.599	6.599
YPL024W	1.16	1.16	1.16	1.16	1.16	1.16	1.16	1.16	1.257	1.257	1.257	1.257	1.257	1.257	1.534	1.534	1.534	1.534	1.534	1.534	1.631	1.631	1.631	1.721	1.721	1.721	2.005	2.005	2.005	2.005	2.005	1.921	1.921	1.921	1.833	1.84	1.84	2.027	2.027	2.027	2.027	2.124	2.124	2.124	2.124	2.124	1.948	1.858	1.858
YPR120C	3.042	2.854	2.854	2.678	2.929	3.102	3.461	3.461	3.461	3.461	3.461	3.461	3.466	3.466	3.466	3.466	3.382	3.382	3.387	3.387	3.475	3.475	3.475	3.475	3.475	3.475	3.475	3.475	3.475	3.475	3.475	3.475	3.475	3.475	3.482	3.482	3.482	3.482	3.482	3.566	3.566	3.566	3.566	3.649	3.649	3.746	3.834	3.834	3.834
YKL039W	1.871	1.871	1.962	2.147	2.147	2.147	2.147	2.147	2.147	2.147	2.147	2.327	2.411	2.578	3.212	3.123	3.123	3.213	3.393	4.025	4.025	4.025	4.3	4.212	4.295	4.476	5.471	6.202	6.202	6.202	6.202	6.299	6.299	6.299	6.299	6.299	6.477	6.477	6.477	6.477	6.477	6.477	6.477	6.477	6.477	6.561	6.561	6.561	6.561
YBR058C-A	8.851	8.851	8.939	9.471	9.471	9.471	9.471	9.471	9.471	9.471	9.286	9.286	9.286	9.198	9.281	9.288	9.288	9.288	9.288	9.288	9.301	9.653	9.653	9.653	9.653	9.667	9.841	9.841	9.841	9.841	9.931	10.109	10.392	10.392	10.392	10.475	10.475	10.823	10.823	10.823	10.74	10.837	10.837	10.837	10.767	10.767	11.306	11.739	11.739
YER180C-A	0.728	0.721	0.811	1.44	2.169	2.169	2.169	2.169	2.169	2.169	2.169	2.079	2.176	2.348	2.81	2.81	2.81	2.81	2.81	2.81	2.74	2.74	2.74	2.83	2.83	3.715	4.614	4.891	4.891	4.891	5.25	5.532	6.218	6.218	6.308	6.578	6.578	6.578	6.578	6.578	6.578	6.578	6.578	6.668	6.668	6.751	6.751	6.751	6.751
YNL234W	7.63	7.63	6.885	6.795	6.62	6.62	6.708	6.708	6.62	6.62	6.447	6.358	5.851	4.755	3.786	3.421	2.701	2.53	2.178	1.903	1.903	1.991	2.074	2.241	2.241	2.422	2.422	2.422	2.162	2.162	2.065	2.855	3.746	3.656	3.656	3.656	3.656	3.392	3.559	3.816	3.635	3.635	4.446	4.535	4.535	4.535	4.796	4.796	5.254
YIL038C	8.395	8.395	8.395	8.395	8.223	11.115	11.205	11.383	11.665	11.665	11.762	11.762	11.762	11.762	11.762	11.762	11.762	11.674	11.591	11.764	11.764	11.848	11.848	11.848	11.848	11.931	11.841	11.841	11.753	11.926	11.829	11.918	12.006	12.006	12.006	12.089	12.089	12.089	12.089	12.089	12.089	12.089	12.089	12.089	12.261	12.261	12.261	12.349	12.349
YDR217C	6.413	6.152	6.592	6.065	6.148	6.232	5.701	5.868	5.868	5.785	5.697	6.159	6.159	6.159	6.346	6.071	6.071	6.353	6.175	6.175	6.175	6.175	6.175	6.085	6.353	6.443	9.101	9.101	9.189	9.189	9.189	9.277	9.555	9.555	9.731	10.636	10.636	10.636	10.918	10.918	10.918	10.918	10.918	10.656	10.573	10.573	10.573	10.483	10.571
YGR185C	8.145	8.145	8.145	8.235	8.145	7.888	7.798	7.709	7.709	7.798	7.798	7.798	7.707	7.707	7.624	7.624	7.54	7.54	7.54	7.452	7.452	7.452	7.452	7.452	7.452	7.364	7.364	7.364	7.364	7.364	7.364	7.542	7.542	7.542	7.542	7.542	7.542	7.542	7.459	7.459	7.459	7.197	7.197	7.197	7.109	7.109	7.109	7.109	7.197
YLR125W	6.232	6.232	6.232	6.507	6.507	6.507	6.507	6.424	6.424	6.424	6.512	6.512	7.221	7.133	7.223	7.748	7.748	7.748	8.114	8.114	8.114	8.114	8.114	8.114	7.938	7.929	8.634	8.537	8.627	8.627	8.627	8.627	8.627	8.361	8.271	8.465	8.287	8.287	8.115	8.115	8.115	8.024	7.928	7.928	8.024	8.024	8.024	8.024	8.024
YLR337C	0.718	0.718	0.718	0.718	0.815	0.987	1.256	1.345	1.345	1.345	1.434	1.434	1.517	2.057	2.057	2.057	2.146	2.146	2.146	2.236	2.407	2.407	3.131	3.131	3.131	3.131	3.131	3.311	3.311	3.408	3.497	3.497	3.594	3.594	3.594	3.677	3.774	3.774	3.774	4.146	4.146	4.146	4.146	4.332	4.332	4.42	4.51	4.593	4.767
YKR051W	9.967	9.967	9.967	10.051	9.874	9.874	9.24	8.636	8.294	7.305	7.216	7.216	6.788	6.704	6.616	6.341	5.739	5.011	5.011	5.011	5.011	5.178	5.178	5.095	4.997	4.465	5.176	5.176	5.176	5.176	5.176	4.822	5.106	5.106	5.106	5.378	5.378	5.378	5.744	7.364	7.276	7.276	7.276	7.373	7.545	7.808	7.808	7.808	8.174
YLR201C	6.894	6.723	6.723	6.364	6.28	5.096	5.008	5.732	6.788	6.788	6.788	6.878	6.878	6.878	6.878	6.878	6.878	6.878	6.878	7.052	6.705	6.622	6.798	7.075	7.165	7.165	7.077	6.822	6.447	6.554	6.909	6.997	6.997	7.094	7.72	7.72	7.726	7.816	7.988	7.988	7.988	8.072	8.072	8.258	8.078	8.078	8.078	8.078	7.629
YNL231C	6.003	6.003	6.003	6.003	6.003	6.003	6.091	6.174	6.174	6.086	6.086	6.086	6.086	6.086	5.908	5.908	6.005	6.005	6.005	6.005	6.005	5.908	5.908	5.819	5.819	5.819	5.819	5.819	5.729	5.729	5.729	5.551	5.551	5.551	5.551	5.551	5.551	5.551	5.551	5.468	5.468	5.296	5.111	4.835	4.835	4.835	4.835	4.835	4.835
YOR219C	6.257	6.354	6.354	6.354	6.444	6.789	6.872	7.216	7.216	7.313	7.41	7.41	7.41	7.41	7.694	7.694	7.694	7.694	7.694	7.694	7.687	7.777	7.777	7.874	7.874	7.874	7.874	7.874	7.874	7.874	7.874	7.874	7.874	7.874	7.874	7.874	7.874	7.874	7.874	7.874	7.874	7.79	7.79	7.79	7.702	7.702	7.524	7.524	7.612
YFR007W	3.856	3.587	3.587	3.587	3.768	3.768	3.768	4.036	4.036	4.12	4.12	4.12	4.023	3.845	3.845	3.306	3.216	3.401	3.406	3.496	3.496	3.496	3.496	3.319	3.319	3.498	3.498	3.498	3.498	3.587	3.414	3.414	3.136	3.143	2.783	2.783	2.783	2.686	2.686	2.686	2.686	2.783	2.783	2.783	2.789	2.608	2.608	3.931	4.112
YOL076W	7.051	7.239	7.239	7.322	7.322	7.322	7.322	7.322	7.322	7.322	7.584	7.584	7.584	7.681	7.681	7.681	7.681	7.681	7.591	7.412	7.501	7.501	7.501	7.501	7.501	7.307	7.39	7.39	7.302	7.212	7.212	7.124	7.124	7.295	7.384	7.384	7.384	7.384	7.384	7.384	7.472	7.382	7.294	7.294	7.294	6.949	6.859	6.573	6.573
YNL292W	4.103	3.918	3.918	3.918	3.918	3.918	3.386	3.367	3.197	3.369	3.369	3.369	3.188	3.188	3.187	3.187	3.284	3.275	3.275	3.275	3.119	3.03	3.03	2.946	2.858	2.59	2.673	2.673	3.041	3.131	3.324	3.324	3.491	3.505	3.498	4.657	4.387	4.832	4.832	4.832	4.832	4.832	4.832	4.832	4.832	4.748	4.665	4.665	4.665
YGL164C	3.401	3.304	3.304	3.304	3.304	3.116	3.193	3.103	3.103	3.103	3.015	3.188	3.362	3.362	3.362	3.362	3.535	3.535	3.715	4.348	4.348	4.348	4.352	4.352	4.352	4.352	4.352	4.449	4.359	4.359	4.359	4.443	4.443	4.616	5.07	5.07	5.517	5.691	5.691	5.691	5.691	5.691	5.691	5.603	5.603	5.603	5.603	5.692	5.692
YBL063W	0.447	0.447	0.447	0.447	0.447	0.447	0.447	0.447	0.447	0.447	0.447	0.447	0.447	0.359	0.442	0.442	0.442	0.442	0.442	0.442	0.442	0.539	0.539	0.539	0.539	0.539	0.823	0.913	1.52	1.52	1.52	1.52	1.697	1.877	2.322	2.322	2.406	2.406	3.743	3.743	3.743	3.743	3.743	3.831	4.196	4.28	4.377	4.377	4.377
YDR322W	0.704	0.704	0.704	0.801	0.898	0.898	0.898	0.898	0.898	0.898	0.898	0.898	0.988	1.085	1.085	1.085	1.085	1.085	1.085	1.085	1.085	1.085	1.091	1.091	1.181	1.181	1.181	1.181	1.181	1.181	1.181	1.181	1.181	1.181	1.181	1.181	1.181	1.181	1.181	1.181	1.353	1.353	1.437	1.52	1.791	1.888	2.156	2.514	2.692
YCR101C	4.582	4.67	4.848	4.848	4.848	4.848	4.84	4.84	4.93	5.018	5.106	5.106	5.106	5.106	4.928	4.75	4.576	4.666	4.653	4.653	4.653	4.653	4.472	4.465	4.555	4.742	4.458	4.458	4.458	4.458	4.458	4.197	4.377	4.377	4.557	4.83	4.928	5.024	4.848	4.931	4.578	4.318	4.318	4.867	4.867	4.964	5.151	5.496	5.496
YJL172W	7.481	7.481	7.474	7.21	7.21	7.21	7.21	7.21	6.953	6.953	6.594	6.682	6.777	6.777	6.777	6.777	6.5	6.228	6.756	7.902	8.676	8.676	8.676	8.676	8.588	8.597	8.687	8.937	8.937	8.937	8.937	8.937	8.937	9.189	9.189	9.189	9.189	9.189	9.363	9.453	9.453	9.541	9.714	10.163	10.163	10.163	10.163	10.163	10.163
YML068W	17.819	17.992	17.992	18.082	18.087	18.552	18.635	18.635	18.635	18.914	18.824	18.826	19.011	18.914	19.093	19.652	19.819	19.909	20.713	20.713	20.625	20.731	20.731	21.105	21.742	21.831	22.092	22.092	22.352	22.352	22.264	22.264	22.277	22.375	22.375	22.463	22.463	22.463	22.463	22.463	22.463	22.463	22.463	22.463	22.463	22.463	22.366	22.454	22.366
YBL057C	5.368	5.368	5.368	5.368	5.368	5.368	5.465	5.65	5.65	5.65	5.65	5.65	5.65	5.65	5.65	5.65	5.65	5.65	5.65	5.65	5.65	5.65	5.567	5.567	5.739	5.926	5.926	5.926	5.926	5.926	5.926	5.926	5.926	5.926	5.926	6.014	6.014	6.014	6.111	6.111	6.111	6.111	6.111	6.111	6.111	6.115	6.115	6.115	6.115
YMR056C	0.461	0.461	0.461	0.461	0.461	0.461	0.461	0.461	0.461	0.461	0.461	0.461	0.461	0.363	0.363	0.363	0.363	0.363	0.363	0.363	0.363	0.363	0.363	0.363	0.363	0.454	0.454	0.454	0.454	0.454	0.454	0.454	0.454	0.454	0.543	0.543	0.543	0.543	0.543	0.543	0.543	0.455	0.367	0.367	0.367	0.534	0.534	0.534	0.534
YMR132C	3.938	3.938	3.938	3.938	3.938	4.013	3.925	4.022	4.196	4.374	4.552	4.552	4.275	4.275	4.275	4.363	4.363	4.363	4.363	4.363	4.363	3.836	4.014	3.917	4.006	4.006	4.006	4.019	4.019	4.019	4.019	4.019	4.107	4.107	4.728	4.728	4.728	4.818	4.818	4.818	4.818	4.734	4.734	4.823	4.823	4.823	4.823	4.823	4.823
YGL131C	3.384	4.361	4.361	4.79	4.968	5.056	6.139	6.569	6.658	7.19	7.19	7.19	7.19	7.19	7.19	7.639	7.555	7.645	7.645	7.645	7.645	7.83	7.83	7.83	7.74	7.74	7.657	7.484	7.655	7.655	7.745	7.745	7.842	7.926	8.183	8.736	8.912	9	9	9.084	9.456	9.366	9.366	9.366	9.45	9.896	9.896	9.98	10.152
YBR007C	1.77	1.77	1.592	1.244	1.244	1.244	1.244	1.244	1.332	1.332	1.332	1.332	1.332	1.332	1.332	1.332	1.332	1.518	1.601	1.601	1.601	1.601	1.429	1.429	1.235	1.152	0.978	0.888	0.888	0.888	1.155	1.252	1.423	1.423	1.609	1.609	1.609	1.609	1.609	1.609	1.609	1.609	1.609	1.959	2.225	2.76	3.735	3.735	4.639
YPR072W	2.123	2.212	2.212	2.212	2.212	2.212	2.212	2.385	2.385	2.385	2.385	2.385	2.385	2.385	2.469	2.469	2.38	2.38	2.47	2.558	2.737	2.737	2.737	2.737	2.737	2.737	2.737	2.648	2.558	2.558	2.558	2.558	2.558	2.558	2.558	2.558	2.558	2.558	2.558	2.558	2.558	3.098	3.195	3.195	3.195	3.195	3.195	3.195	3.195
YMR198W	10.742	10.742	10.742	10.659	10.57	10.57	10.57	10.57	10.57	10.57	10.309	10.04	9.957	10.136	10.233	10.405	10.405	10.405	10.495	10.407	10.592	10.592	10.592	10.592	10.592	10.592	10.592	10.592	10.592	10.495	10.579	10.579	10.579	10.579	10.579	10.579	10.579	10.579	10.579	10.579	10.579	10.579	10.489	10.489	10.489	10.577	10.577	10.577	10.665
YOR144C	9.089	9.357	9.357	9.357	9.357	9.357	9.269	9.359	9.176	9.362	9.78	10.24	10.24	10.412	10.412	10.412	10.412	10.412	10.412	10.412	10.324	10.143	10.33	10.33	10.33	10.242	10.242	10.415	10.415	10.602	10.602	10.602	10.602	10.602	10.693	10.693	10.693	10.693	10.693	10.693	10.693	10.595	9.857	9.857	9.947	9.947	9.947	9.947	9.947
YFR042W	2.979	3.708	4.134	4.134	4.134	4.134	4.134	4.134	3.94	3.94	3.852	4.017	3.832	4.003	4.003	4.191	4.191	4.191	4.102	4.019	4.199	4.204	4.114	4.384	4.384	4.384	4.481	4.481	4.481	4.481	4.481	4.397	4.397	4.397	4.307	4.404	5.114	5.478	5.561	5.645	5.645	5.645	5.825	5.825	6.377	6.824	7.356	7.356	7.356
YKR031C	5.69	5.69	5.029	5.029	5.029	5.029	5.029	5.029	4.939	4.939	4.587	4.587	4.587	4.587	4.587	4.587	4.587	4.587	4.587	4.587	4.587	4.587	4.498	4.41	4.313	4.313	4.313	4.313	4.397	4.397	4.203	4.119	4.119	4.119	4.119	4.036	4.036	3.677	3.677	3.677	3.677	3.677	3.677	3.677	3.677	3.501	3.417	3.329	3.329
YLR287C-A	12.617	12.617	12.617	12.617	12.617	12.45	12.27	12.27	12.27	12.27	11.726	11.629	11.629	11.444	11.354	11.174	11.524	11.614	11.614	11.433	11.433	11.343	11.343	11.343	11.066	11.066	10.978	10.978	10.978	10.881	10.695	10.682	10.607	10.607	10.607	9.972	9.694	9.611	9.146	8.788	8.619	8.522	8.522	8.522	8.522	8.522	8.438	8.243	8.146
YOL058W	0.951	0.951	0.951	0.867	0.867	0.867	0.867	0.779	0.691	0.779	0.779	0.867	0.867	0.867	0.867	0.867	0.964	1.052	1.052	1.052	1.052	1.142	1.329	1.417	1.417	1.417	1.417	1.417	1.417	1.417	1.334	1.334	1.417	1.417	1.417	1.417	1.246	1.246	1.516	1.71	1.794	2.054	2.054	2.137	2.234	2.318	2.406	2.49	2.49
YGR159C	11.456	11.194	10.925	10.925	11.111	11.112	11.202	11.202	11.202	11.202	11.29	11.649	11.649	11.649	11.56	11.649	11.662	11.662	11.402	11.402	11.314	11.226	11.323	11.323	11.323	10.976	10.72	10.542	10.549	10.549	10.549	10.549	10.549	10.549	10.549	10.549	10.549	10.549	10.376	10.376	10.376	10.637	10.721	10.809	10.809	10.712	10.712	10.54	10.637
YHR051W	18.036	18.036	18.036	18.036	18.036	18.036	18.133	18.133	18.133	18.133	18.133	18.133	18.133	18.221	18.221	18.133	18.319	18.319	18.319	18.319	18.319	18.319	18.319	18.319	18.133	18.04	17.957	17.957	17.957	17.957	17.957	17.873	17.873	17.873	17.873	17.873	17.873	17.783	17.783	17.783	17.783	17.783	17.693	17.693	17.693	16.982	15.806	15.806	15.806
YMR195W	0.356	0.356	0.268	0.268	0.268	0.18	0.18	0.18	0.09	0.18	0.18	0.18	0.18	0.18	0.18	0.18	0.18	0.09	0.09	0.09	0.178	0.178	0.178	0.178	0.178	0.178	0.178	0.178	0.178	0.178	0.178	0.178	0.178	0.178	0.178	0.178	0.178	0.178	0.178	0.178	0.178	0.267	0.267	0.267	0.267	0.267	0.267	0.267	0.267
YDR072C	0.462	0.462	0.462	0.462	0.649	0.649	0.649	0.649	0.649	0.649	0.649	0.733	0.733	0.733	0.733	0.733	0.733	0.733	0.733	0.733	0.733	0.733	0.733	0.733	0.733	0.547	0.636	0.636	0.636	0.636	0.636	0.636	0.636	0.636	0.636	0.636	0.636	0.636	0.726	0.814	0.904	0.904	0.904	0.904	0.904	0.904	0.904	0.904	0.904
YKR007W	6.004	6.088	6.088	6.088	6.088	6.171	6.167	6.25	6.333	6.519	6.519	6.519	6.519	6.602	6.602	6.857	6.857	6.857	6.857	7.122	7.122	7.548	7.548	7.548	7.548	8.085	8.085	8.345	8.345	8.345	8.262	8.262	8.35	8.35	8.535	8.535	8.81	8.81	9.07	9.16	9.16	9.16	9.16	9.16	9.16	9.16	9.16	9.16	9.16
YGL161C	8.458	8.902	8.902	8.902	8.902	8.986	8.986	8.809	8.809	9.148	9.159	9.878	9.878	9.878	9.878	9.961	9.961	9.961	9.961	9.961	9.961	9.961	9.961	9.778	9.778	9.778	9.778	9.778	9.778	9.778	9.709	9.709	9.709	9.709	9.806	9.806	9.896	9.896	9.807	9.807	9.807	9.719	9.534	9.712	9.615	9.703	9.703	9.703	9.703
YKL004W	7.551	7.274	7.274	7.274	7.184	7.087	6.99	6.99	7.072	7.072	7.072	7.072	7.072	7.072	7.072	6.808	6.636	6.636	6.636	6.546	6.546	6.546	6.456	6.269	6.269	6.269	6.269	6.269	6.269	6.269	6.084	5.827	5.827	5.739	5.739	5.739	5.739	5.561	5.561	5.561	5.188	5.188	5.188	4.563	4.473	3.948	3.858	3.769	3.769
YIR005W	10.233	10.233	10.233	10.233	10.233	9.951	9.951	10.048	10.048	10.048	10.145	9.805	9.707	9.529	9.613	9.524	9.436	9.436	9.52	8.975	8.975	9.248	9.248	9.248	9.248	9.248	8.97	8.97	8.71	8.71	8.71	8.71	8.71	7.556	7.551	7.901	8.072	8.072	8.072	8.78	8.682	8.854	8.854	8.854	8.858	8.955	8.955	9.3	9.3
YGR234W	0.53	0.614	0.792	0.792	0.792	0.792	0.792	0.792	0.792	0.792	0.792	0.792	0.792	0.792	0.792	1.148	1.148	1.148	1.148	1.148	1.148	1.148	1.148	1.148	1.148	1.148	1.148	1.236	1.236	1.236	1.236	1.236	1.236	1.236	1.236	1.325	1.235	1.235	1.235	1.323	1.323	1.407	1.407	1.495	1.495	1.495	1.495	1.495	1.495
YBR295W	1.662	1.833	1.833	1.923	2.28	2.28	2.28	2.28	2.28	2.28	2.28	2.28	2.28	2.28	2.28	2.28	2.37	2.458	2.458	3.519	3.792	4.934	4.934	5.91	6.086	6.264	6.264	6.264	6.264	6.264	6.264	6.264	6.361	6.361	6.458	6.458	6.458	6.458	6.458	6.458	6.458	6.458	6.458	6.458	6.542	6.542	6.727	6.727	6.727
YKL201C	4.946	4.946	4.946	4.759	4.759	4.759	3.764	3.764	3.764	3.325	2.784	2.514	2.514	2.514	2.514	2.514	2.514	2.417	2.417	2.417	2.507	2.507	2.507	2.507	2.507	2.424	2.424	2.34	2.34	2.168	1.899	1.899	1.899	1.81	1.726	1.726	1.726	1.548	1.548	1.451	1.451	1.548	1.548	1.548	1.548	1.284	1.2	1.2	1.2
YJR086W	0.789	0.789	1.134	1.134	1.486	1.486	1.486	1.486	1.486	1.486	1.486	1.486	1.486	1.486	1.486	1.486	1.486	1.486	1.486	1.574	1.829	1.917	1.917	1.917	1.917	1.917	1.917	1.917	2.007	2.201	2.201	2.201	2.201	2.299	2.477	2.477	2.477	2.837	2.837	2.837	2.837	3.112	3.293	3.381	3.381	3.465	3.83	3.83	3.83
YNL029C	4.375	4.375	4.375	4.375	4.375	4.375	4.278	4.278	4.278	4.278	4.278	4.278	4.278	4.188	4.188	4.188	4.188	4.188	3.843	3.755	3.755	3.114	2.84	2.575	2.487	2.487	2.399	2.131	2.041	1.86	1.86	1.86	1.86	1.86	1.86	1.86	1.86	1.763	1.763	1.583	1.583	1.583	1.583	1.583	1.666	1.666	1.666	1.666	1.666
YOL088C	1.181	1.181	1.18	1.18	1.546	1.546	1.546	2.188	2.188	2.276	2.276	2.459	2.459	2.722	2.722	2.722	2.722	2.625	2.625	2.625	2.35	2.35	2.348	2.438	2.616	2.713	2.713	2.713	2.893	2.893	2.893	2.893	2.977	2.977	3.065	3.065	3.065	3.065	3.162	3.259	3.349	3.626	4.9	4.9	4.9	5.975	5.975	6.063	6.257
YBL008W	5.782	5.524	5.524	4.994	4.545	4.545	4.545	4.545	4.633	4.633	4.633	4.633	4.723	4.723	4.198	4.026	4.026	3.681	3.681	3.681	3.414	3.324	3.324	3.324	3.51	3.426	3.239	3.155	3.155	3.155	3.155	3.148	3.232	3.232	3.232	3.045	3.045	3.32	3.492	3.577	3.577	3.577	3.764	3.764	4.303	5.018	5.018	5.018	5.018
YPR143W	13.35	13.171	13.268	13.268	13.268	13.442	13.622	13.622	13.622	13.706	13.789	14.073	14.073	13.985	13.985	13.985	13.985	13.985	13.985	13.985	13.985	13.985	13.985	13.985	13.985	13.985	13.985	13.985	13.985	13.985	13.985	13.985	13.985	13.985	13.897	13.897	13.809	13.809	13.809	13.809	13.809	13.809	13.63	13.63	13.63	13.63	13.63	13.63	13.63
YAL039C	4.828	4.828	4.828	4.643	4.925	4.925	4.925	4.925	5.022	5.022	5.38	5.292	5.292	5.292	5.292	5.376	5.464	5.464	5.464	5.464	5.638	6.17	6.17	6.258	6.258	6.258	6.258	6.258	6.439	6.527	6.527	6.7	6.7	6.7	6.79	6.79	6.887	6.797	6.797	6.797	6.797	6.894	6.894	6.984	7.068	7.158	7.158	7.158	7.255
YMR166C	4.745	4.745	4.745	4.207	4.29	4.29	4.38	4.649	4.649	4.649	5.371	5.461	5.925	5.925	5.925	5.835	6.277	6.646	6.84	7.287	7.371	7.648	7.922	7.922	7.922	7.922	7.922	7.922	7.922	7.922	7.922	8.012	8.012	8.012	8.102	8.005	7.915	8.475	9.171	9.171	9.171	9.268	9.268	9.268	9.357	9.357	9.357	9.357	9.357
YDR357C	9.993	9.993	10.09	10.173	10.173	10.173	10.173	10.173	10.261	9.987	9.813	9.813	9.813	9.98	9.98	9.98	9.98	9.723	9.453	9.633	9.453	9.453	9.541	9.541	8.552	8.552	8.552	8.552	8.552	8.552	8.552	8.552	8.552	8.732	8.193	8.193	8.536	8.363	8.363	8.279	8.279	7.92	7.92	6.188	5.219	5.032	5.129	5.046	4.769
YDR450W	5.386	5.386	4.47	4.033	4.033	4.116	4.116	4.205	4.205	4.205	4.288	4.482	4.482	4.482	4.667	4.751	4.751	4.579	4.401	3.787	3.787	3.787	3.787	3.965	4.132	4.132	4.132	4.132	4.123	4.123	4.123	4.123	4.212	4.212	4.212	4.212	4.212	4.212	4.212	3.857	3.768	3.768	3.768	3.68	3.68	3.68	3.68	3.68	3.486
YMR260C	10.033	10.033	10.033	10.033	10.121	10.121	10.218	10.308	10.575	10.825	10.825	10.825	10.825	10.735	10.652	10.652	10.735	10.735	10.819	10.819	10.73	10.73	10.73	10.73	10.73	10.73	10.814	10.814	10.814	10.814	10.814	10.822	10.822	10.822	10.822	10.822	10.822	10.822	10.822	10.822	10.822	10.822	10.822	10.822	10.822	10.822	10.532	10.442	10.442
YER058W	1.236	1.146	1.401	1.401	1.401	1.311	1.311	1.311	1.483	1.566	1.566	1.656	1.656	1.656	1.656	1.656	1.656	1.656	1.916	1.916	2.451	2.451	2.637	3.891	4.69	5.159	5.159	5.256	5.256	5.256	5.43	5.43	5.707	5.707	5.795	5.795	5.795	5.795	5.795	5.795	5.795	5.795	5.795	5.884	5.884	6.609	6.609	6.693	6.693
YBR137W	4.329	4.593	4.593	4.593	4.677	4.677	4.677	4.49	4.49	4.13	3.771	3.861	3.861	3.958	3.958	4.046	4.029	4.654	4.654	4.744	4.656	4.656	4.656	4.097	4.097	4.097	4.097	4.097	4.185	4.362	5.814	5.814	5.814	5.814	5.814	5.814	5.814	5.814	5.814	5.73	5.73	5.73	5.73	5.73	5.73	5.545	5.72	5.887	5.971
YGR223C	6.665	6.665	6.665	6.665	6.665	6.665	6.665	6.665	6.665	6.665	6.665	6.665	6.665	6.665	6.577	6.494	6.494	6.41	6.41	6.322	6.419	6.417	6.417	6.514	6.514	6.514	6.514	6.426	6.426	6.598	6.598	6.598	6.598	6.598	6.598	6.598	6.598	6.598	6.598	6.598	6.598	6.598	6.598	6.598	6.509	6.509	6.509	6.24	5.97
YGR205W	14.201	14.388	14.485	14.568	14.568	14.568	14.568	14.568	14.568	14.568	14.656	14.575	14.575	14.586	15.136	15.046	15.046	15.046	15.046	14.958	14.868	14.868	15.143	15.143	15.15	15.15	15.15	15.15	15.15	15.15	15.15	15.15	15.066	15.155	15.058	15.155	15.155	15.155	15.155	15.155	14.886	14.787	14.884	14.884	14.884	14.981	14.981	14.981	14.981
YDR127W	6.14	6.321	6.061	6.684	6.684	6.684	6.768	6.679	6.679	6.679	6.679	6.396	6.479	6.479	6.479	6.479	6.479	6.479	6.389	6.389	6.477	6.574	6.662	6.482	6.482	6.482	6.482	6.482	6.306	6.306	6.222	6.222	6.125	5.854	5.854	5.854	5.854	5.854	5.854	5.798	5.433	5.535	5.535	5.535	5.535	5.535	5.447	5.447	5.447
YOL033W	9.635	9.094	9.094	9.094	9.094	8.268	7.81	7.255	7.255	7.255	7.165	7.165	6.709	6.709	5.996	5.819	5.723	5.537	5.44	5.53	5.44	5.529	5.163	5.356	5.356	5.356	5.356	5.267	5.17	5.17	5.08	4.636	4.372	4.372	3.918	3.741	4.292	4.899	4.899	4.899	4.899	4.793	5.328	5.328	5.328	5.59	5.5	5.5	5.5
YER061C	11.363	11.453	10.74	10.298	10.201	10.201	10.104	10.104	10.104	9.559	9.188	9.188	9.188	9.188	7.905	8.085	7.523	7.523	7.347	7.347	7.347	7.347	7.43	7.053	7.053	7.143	6.585	6.488	6.488	6.488	6.488	6.488	6.488	6.114	6.114	6.114	6.204	6.115	6.115	5.75	5.75	5.75	5.917	5.601	5.42	6.611	6.708	6.708	6.708
YDR349C	4.211	4.211	4.121	4.121	4.032	4.032	4.032	4.209	4.376	4.736	4.826	4.826	4.826	4.914	4.914	4.914	4.914	4.914	4.914	4.817	4.817	4.641	4.634	4.093	4.183	4.183	4.183	4.183	4.183	4.359	4.359	4.731	4.731	4.731	4.822	4.822	4.822	4.643	4.643	4.643	4.643	4.733	4.733	4.733	4.733	4.553	4.381	4.381	4.381
YLR440C	8.855	8.855	8.758	8.3	7.77	7.503	7.779	8.222	8.125	8.209	8.479	8.391	8.391	8.393	8.393	8.296	8.124	8.02	8.02	7.578	7.211	7.211	7.211	6.936	6.929	6.929	7.013	6.923	6.923	6.742	6.742	6.285	6.016	6.201	6.201	6.285	6.285	6.285	6.285	6.285	6.201	6.111	6.194	6.194	6.014	6.014	6.014	6.014	6.098
YBR028C	5.594	5.594	5.594	5.323	4.944	4.847	5.66	5.938	5.938	5.938	5.938	5.753	5.753	4.781	4.515	4.426	4.426	4.426	4.794	5.326	5.676	5.676	6.029	6.694	6.777	6.777	6.957	6.957	7.142	7.232	7.232	7.232	7.232	7.399	7.496	7.413	7.413	7.413	7.413	7.324	7.236	7.236	7.236	7.153	7.153	7.518	7.518	7.601	7.601
YDL127W	1.135	1.135	1.135	1.051	1.051	0.968	0.968	0.968	0.968	0.968	0.968	0.968	0.877	0.877	0.704	0.704	0.704	0.704	0.704	0.704	0.704	0.704	0.704	0.704	0.704	0.704	0.704	0.704	0.53	0.53	0.53	0.53	0.53	0.53	0.441	0.357	0.357	0.357	0.357	0.357	0.357	0.357	0.357	0.357	0.357	0.357	0.357	0.357	0.357
YGL141W	6.389	5.57	5.299	5.383	5.396	5.396	5.495	5.57	5.837	5.56	5.941	5.763	5.935	5.66	5.651	5.741	5.741	5.741	5.1	5.1	5.1	5.1	4.91	4.996	6.246	9.313	9.313	9.313	9.397	9.854	9.854	9.854	9.944	9.944	9.944	9.854	9.861	9.861	9.949	9.949	10.046	10.136	10.136	10.136	10.136	10.136	10.136	10.136	10.053
YLR426W	3.958	4.685	4.773	4.773	4.683	4.683	4.683	4.676	4.496	4.496	4.584	4.584	4.584	4.584	4.584	4.412	4.503	4.503	4.503	4.503	4.591	4.764	5.128	5.128	5.128	5.128	5.128	5.128	5.128	5.308	5.577	5.577	5.577	5.577	5.577	5.577	5.21	5.396	5.3	5.3	5.383	5.466	6.117	6.483	6.483	6.399	6.585	6.585	6.673
YCL024W	3.788	3.788	3.788	3.788	3.786	3.786	3.964	4.054	4.586	6.74	6.74	6.74	6.74	6.74	6.74	6.74	6.74	6.912	6.912	6.912	7.106	7.106	7.203	7.203	7.203	7.203	7.203	7.203	7.203	7.203	7.3	7.3	7.3	7.3	8.122	8.122	8.122	8.122	8.122	8.122	8.122	7.95	8.038	8.038	8.295	8.295	8.295	8.379	8.636
YEL071W	8.062	7.972	7.972	8.06	7.977	7.977	7.977	7.977	7.977	7.625	7.618	7.706	7.977	7.977	7.977	7.977	8.067	8.067	7.796	7.796	7.805	7.992	8.08	8.08	8.08	8.08	8.799	8.896	8.979	9.068	9.068	9.068	9.068	9.068	8.701	8.701	8.789	8.435	8.435	8.607	8.607	8.607	8.607	8.607	8.607	8.605	8.605	8.688	8.614
YNL197C	7.545	7.545	7.545	7.545	7.545	7.545	7.545	7.545	7.545	7.545	7.545	7.545	7.462	7.462	7.462	7.374	7.374	7.09	7.09	7.09	7.09	7.09	7.002	7.002	7.002	6.912	6.823	6.823	6.823	6.823	6.823	6.823	6.823	6.823	6.823	6.823	6.823	6.823	6.561	6.561	6.561	6.561	6.561	6.561	6.478	6.478	6.478	6.291	6.291
YJL130C	8.097	8.185	8.185	8.185	8.178	8	8.088	8.088	8.014	8.014	8.278	8.188	8.448	8.448	8.633	8.722	8.81	8.907	8.907	8.907	8.823	8.912	8.828	8.828	8.745	8.745	8.745	8.661	8.661	8.833	8.833	8.833	8.833	8.833	8.749	8.749	8.473	8.473	8.473	8.556	8.278	8.085	8.263	8.263	8.263	8.263	8.069	7.979	7.71
YOR021C	9.512	9.512	10.055	10.055	10.143	10.143	10.143	10.143	10.143	10.143	10.143	10.143	10.055	10.143	10.156	10.156	10.156	10.156	10.156	10.156	10.246	10.163	10.163	10.163	10.163	10.163	10.163	10.251	10.251	10.251	10.251	10.163	10.246	10.163	10.163	10.163	10.163	10.163	10.163	10.253	10.253	10.253	10.253	10.253	10.253	10.068	9.901	9.901	9.901
YDR224C	2.035	2.203	2.928	2.928	2.928	2.928	2.928	3.115	3.031	3.031	3.031	3.031	3.031	3.031	2.957	3.13	3.311	3.311	3.311	3.311	3.399	3.399	3.399	3.116	3.028	2.85	3.022	3.125	3.215	3.215	3.215	3.215	3.215	3.215	3.299	3.299	3.389	3.389	3.389	3.389	3.389	3.389	3.389	3.389	3.389	3.389	3.389	3.389	3.389
YLR108C	11.701	11.701	11.701	11.611	11.528	11.528	11.528	11.528	11.174	11.086	10.998	11.081	10.716	10.197	9.563	9.563	9.563	9.563	9.466	9.466	9.466	9.466	9.039	8.955	8.872	5.187	4.302	3.677	3.24	3.152	3.152	3.152	3.062	3.159	3.159	3.159	3.159	3.071	3.071	3.071	2.89	2.89	2.705	2.341	2.161	2.161	2.161	2.161	2.064
YGL071W	4.141	4.23	4.23	4.23	4.23	4.23	4.045	4.045	3.871	3.788	3.602	3.352	3.174	3.174	3.174	3.174	3.174	3.174	3.174	3.085	2.621	2.621	2.621	2.621	1.712	1.615	1.256	1.25	1.421	1.421	1.51	1.51	1.51	1.6	1.6	1.69	1.69	1.606	1.419	1.97	1.972	2.497	2.497	2.497	2.586	2.586	2.683	2.683	3.384
YOR272W	0.546	0.546	0.546	0.816	1.164	1.164	1.164	1.164	1.43	1.694	1.694	1.694	1.694	1.782	1.782	1.879	1.879	1.976	2.064	2.328	2.425	2.425	2.425	2.425	2.509	2.509	2.509	2.509	2.509	2.703	2.703	2.786	3.048	3.048	3.048	3.048	3.048	3.048	3.048	3.048	3.048	3.043	3.043	3.043	3.043	3.043	3.043	3.221	3.692
YCL040W	2.937	2.937	2.937	2.937	2.75	2.75	2.75	2.66	2.66	2.66	2.66	2.66	2.572	2.572	2.572	2.572	2.303	2.303	2.303	2.303	2.303	2.303	2.303	2.303	2.303	2.303	2.22	2.22	2.22	2.136	2.136	2.048	2.048	2.048	2.048	1.868	1.868	1.868	1.78	1.78	1.78	1.595	1.595	1.595	1.595	1.595	1.595	1.595	1.595
YPR032W	7.593	7.766	8.123	8.123	8.846	9.366	9.366	9.463	11.07	11.07	11.237	11.237	11.334	11.591	11.591	11.591	11.943	12.492	12.492	12.575	12.923	13.006	13.09	13.18	13.446	13.446	13.446	13.446	13.446	13.363	13.363	13.363	13.363	13.363	13.363	13.363	13.363	13.363	13.363	13.363	13.363	13.363	13.363	13.363	13.363	13.363	13.363	13.363	13.266
YLR347C	2.83	2.83	2.83	2.83	2.83	2.913	2.913	3.003	3.003	3.003	3.003	3.003	2.915	3.082	3.082	3.082	3.082	3.082	3.082	3.082	2.992	2.992	2.535	2.535	2.632	2.632	2.632	2.632	2.632	2.632	2.46	2.46	2.377	1.928	1.839	1.579	1.579	1.49	1.49	1.579	1.579	1.579	1.579	1.579	1.579	1.579	1.663	1.677	1.677
YMR042W	3.497	3.497	3.497	3.497	3.497	3.497	3.497	3.594	3.594	3.594	3.594	3.691	3.691	3.691	3.691	3.691	3.691	3.691	3.691	3.607	3.607	3.607	3.607	3.607	3.607	3.607	3.607	3.517	3.6	3.6	3.689	3.689	3.689	3.689	3.689	3.689	3.689	3.777	3.777	3.958	4.041	4.041	4.041	4.041	4.041	4.041	4.041	4.041	4.041
YDR115W	6.309	6.309	6.309	6.309	6.309	6.309	5.852	5.852	5.852	5.852	5.852	5.852	5.852	5.852	5.852	5.596	5.423	5.34	5.34	5.34	5.34	5.34	5.34	5.34	5.34	5.34	5.34	5.34	5.34	5.34	5.25	5.071	5.071	4.643	4.643	4.554	4.554	4.554	4.387	3.965	3.796	3.623	3.623	3.711	3.711	3.711	3.711	3.711	3.711
YPL228W	5.341	5.425	5.425	5.508	5.42	5.508	5.425	5.425	5.508	5.412	5.322	5.322	5.233	5.233	5.233	5.233	5.233	5.233	5.233	5.233	5.233	5.233	5.684	5.781	5.871	5.871	5.871	5.871	5.871	5.871	5.954	5.871	5.871	5.871	5.871	5.871	5.606	5.522	5.522	5.522	5.522	5.611	5.611	5.611	5.433	5.433	5.344	5.344	5.344
YOR232W	2.875	2.958	2.958	2.958	2.958	2.517	2.598	2.78	2.951	3.558	3.558	3.558	3.558	3.809	3.802	3.802	4.064	4.064	4.236	4.236	4.236	4.139	4.139	4.236	4.333	4.421	4.684	5.476	5.476	5.476	5.745	8.2	8.207	8.207	8.207	8.207	8.207	8.207	8.482	8.57	8.57	8.57	8.57	8.57	8.57	8.57	8.668	8.668	8.668
YHR183W	13.888	13.888	13.979	14.087	14.087	14.087	13.796	13.796	13.796	13.805	13.805	13.805	13.721	13.721	13.637	13.637	13.549	13.646	13.193	13.103	13.103	13.013	13.013	13.013	13.013	13.013	13.013	13.013	12.916	12.916	12.271	12.086	10.737	9.841	9.743	9.743	9.475	9.646	10.28	10.362	10.89	10.89	10.89	10.98	10.98	11.326	11.326	11.326	11.326
YHR027C	8.99	9.073	9.073	9.073	9.073	9.073	9.073	9.157	9.157	9.157	9.157	9.157	9.254	9.17	9.254	9.706	9.706	9.706	9.706	9.706	9.803	9.886	10.066	10.066	10.066	10.15	10.06	10.254	10.448	10.448	10.448	10.448	10.448	10.448	10.448	10.448	10.448	10.448	10.448	10.448	10.448	10.448	10.358	10.358	10.18	9.823	9.735	9.555	9.56
YBL093C	0.964	0.964	1.054	1.054	1.054	1.054	0.966	0.966	0.966	0.966	0.966	0.692	0.609	0.692	0.692	0.692	0.692	0.692	0.692	0.692	0.692	0.692	0.692	0.43	0.444	0.444	0.444	0.444	0.527	0.796	0.796	0.796	0.796	0.796	0.796	0.796	0.796	0.796	0.796	0.796	0.796	0.796	0.796	0.796	0.796	0.796	0.796	0.539	0.629
YHR060W	7.894	7.894	7.894	7.806	7.806	7.806	7.806	7.709	7.531	7.531	7.531	7.621	7.705	7.705	7.705	7.705	7.705	7.616	7.705	7.705	7.705	7.705	7.607	7.607	7.607	7.607	7.337	6.98	6.511	6.511	6.511	6.511	6.152	6.062	6.062	6.062	6.062	5.972	5.794	5.593	5.245	5.245	5.071	4.987	4.987	4.891	4.891	4.359	4.262
YLR029C	5.48	5.563	5.563	5.735	5.735	5.735	5.735	5.735	5.735	5.735	5.735	5.735	5.647	5.647	5.647	5.647	5.73	5.64	5.64	5.64	5.64	5.64	5.64	5.64	5.64	5.64	5.64	5.64	5.64	5.64	5.64	5.64	5.64	5.64	5.64	5.64	5.729	5.729	5.729	5.729	5.729	5.729	5.729	5.729	5.729	5.729	5.729	5.729	5.729
YMR134W	11.58	11.664	11.761	11.761	11.761	11.761	11.589	11.679	11.507	11.507	11.881	11.881	11.881	11.881	11.881	11.881	11.881	11.881	11.881	11.881	11.796	11.796	11.707	11.707	11.619	11.447	11.447	11.447	11.359	10.68	10.412	9.768	9.592	9.592	9.592	9.502	9.592	9.47	9.38	9.29	9.38	9.38	9.38	9.29	8.575	8.222	8.222	8.312	8.312
YER071C	3.6	3.433	3.345	3.261	3.261	3.261	3.261	3.173	2.999	2.999	2.909	2.909	2.909	2.909	2.909	2.82	2.82	2.731	2.731	2.731	2.731	2.643	2.643	2.466	2.466	2.378	2.378	2.378	2.378	2.378	2.378	2.378	2.281	2.281	2.184	2.184	2.101	2.101	2.101	2.101	2.101	2.013	2.013	2.013	2.013	2.013	2.013	2.013	2.013
YPR128C	1.971	1.971	1.971	1.971	1.971	1.971	1.971	1.971	1.971	1.971	1.971	1.971	1.971	1.971	1.971	1.971	1.971	1.971	1.971	1.971	1.971	1.971	1.971	1.971	1.971	1.971	1.971	1.971	1.971	1.971	1.881	1.881	1.881	1.881	1.881	1.881	1.784	1.784	1.784	1.784	1.784	1.784	1.784	1.784	1.784	1.784	1.784	1.784	1.784
YGL050W	12.146	12.146	12.146	12.062	12.062	12.062	12.062	12.146	12.146	12.146	12.146	12.056	12.144	12.232	12.417	12.501	12.501	12.501	12.501	12.412	12.501	12.501	12.853	12.853	12.853	12.941	12.941	13.127	13.127	13.127	13.303	13.386	13.125	12.947	13.037	13.12	13.292	13.292	13.202	13.202	13.202	13.202	13.373	13.463	13.463	13.463	13.463	13.463	13.463
YLR408C	5.871	6.513	6.513	6.611	6.791	6.969	6.969	6.969	6.969	7.308	7.308	7.308	7.308	7.308	7.947	7.947	7.947	7.947	7.947	8.036	8.207	8.379	8.379	8.379	8.379	8.289	8.199	8.199	8.376	8.376	8.376	8.556	8.556	8.556	8.556	8.556	8.556	8.556	8.556	8.556	8.556	8.556	8.468	8.468	8.468	8.468	8.468	8.468	8.468
YIL119C	0.365	0.365	0.365	0.365	0.365	0.365	0.268	0.268	0.178	0.178	0.178	0.178	0.178	0.178	0.178	0.178	0.178	0.178	0.178	0.178	0.178	0.178	0.178	0.178	0.178	0.178	0.178	0.178	0.178	0.09	0.09	0.09	0.09	0.09	0.09	0.09	0.187	0.187	0.187	0.187	0.187	0.275	0.275	0.275	0.275	0.275	0.275	0.275	0.275
YGL032C	4.99	5.162	5.162	5.162	5.162	5.162	5.065	5.065	4.79	4.79	4.79	4.79	4.706	4.803	4.722	4.722	4.722	4.722	4.806	4.806	4.722	4.722	3.558	3.191	2.933	2.762	2.674	2.583	2.59	2.59	2.59	2.062	1.888	1.721	1.452	1.452	1.355	1.355	1.355	1.355	1.355	1.355	1.522	1.522	1.522	1.522	1.337	1.337	1.337
YLR353W	4.713	4.713	4.81	4.997	5.265	5.265	5.355	5.54	5.54	5.54	5.54	5.624	5.707	5.707	5.797	5.797	5.707	5.707	5.619	5.619	5.619	5.709	5.709	5.709	5.709	5.797	5.797	5.797	5.797	5.797	5.797	5.707	5.707	5.791	5.791	5.791	5.721	5.624	5.972	5.972	6.06	6.144	6.152	6.152	6.152	6.152	6.152	6.152	6.152
YGR288W	7.176	7.176	7.454	7.454	7.454	7.994	8.091	8.091	8.269	8.269	8.269	8.269	8.269	8.269	8.269	8.186	8.269	8.082	8.166	8.166	8.166	8.166	8.076	8.436	8.436	8.436	8.436	8.526	8.526	8.526	8.526	8.526	8.429	8.429	8.429	8.429	8.429	8.159	8.07	7.973	7.973	7.802	7.713	7.713	7.89	7.89	7.89	7.89	7.89
YDL105W	4.023	4.023	4.023	4.023	4.023	4.023	4.023	4.023	4.023	4.023	4.023	4.023	4.023	4.023	4.023	4.023	3.94	3.94	3.94	3.94	3.94	3.94	3.94	3.94	3.94	3.94	3.94	3.85	3.766	3.766	3.766	3.766	3.683	3.683	3.683	3.683	3.683	3.683	3.496	3.496	3.496	3.496	3.496	3.496	3.496	3.496	3.496	3.496	3.496
YJR110W	3.476	3.476	3.476	3.476	3.295	3.04	3.04	3.04	3.04	3.04	2.957	2.873	2.599	2.599	2.426	2.426	2.514	2.514	2.514	2.514	2.514	2.431	2.342	2.342	2.342	2.342	2.254	2.069	1.981	1.981	1.981	1.698	1.512	1.512	1.428	1.428	1.428	1.428	1.428	1.428	1.428	1.786	1.875	2.046	2.046	2.046	2.046	2.046	2.22
YNL138W	12.153	12.065	12.162	12.162	12.162	12.259	12.175	12.175	12.18	12.27	11.826	11.822	12.002	12.002	11.562	11.748	11.046	10.859	10.859	10.584	10.674	9.216	8.849	9.403	9.857	9.758	9.67	9.67	9.754	10.482	10.857	10.857	11.121	12.674	12.674	12.674	12.674	12.674	12.674	12.577	12.577	12.577	12.577	12.577	12.577	12.577	12.396	12.216	12.216
YLR193C	6.432	6.52	6.608	6.608	6.705	6.622	6.622	6.622	6.534	6.622	6.441	6.621	6.434	6.267	6.356	6.534	6.627	6.905	6.905	6.905	6.905	6.905	6.905	6.913	6.913	6.913	6.997	7.261	7.261	7.261	7.261	7.261	7.261	7.261	7.441	7.441	7.441	7.441	7.436	7.436	7.436	7.52	7.513	7.513	7.513	7.513	7.513	7.513	7.513
YPL174C	6.814	6.814	6.814	6.902	6.902	6.902	6.902	6.902	6.902	6.812	6.726	6.911	6.911	6.995	7.352	7.442	7.442	7.532	7.532	7.532	7.532	7.704	7.792	7.792	7.792	7.792	7.792	7.792	7.882	7.882	7.882	7.882	7.972	7.888	7.978	7.978	8.068	8.152	8.24	8.412	8.412	8.412	8.412	8.412	8.412	8.412	8.412	8.412	8.412
YGL222C	5.033	5.033	4.839	5.026	4.761	5.456	7.144	7.322	7.419	7.419	7.613	7.78	7.967	8.482	11.24	11.24	11.24	11.337	11.337	11.337	11.337	11.337	11.337	11.332	11.512	11.512	11.61	11.61	11.61	11.61	11.61	11.61	11.61	11.61	11.61	11.61	11.61	11.61	11.61	11.61	11.693	11.79	11.79	11.79	11.79	11.79	11.79	11.79	11.79
YDL131W	2.124	2.124	1.952	1.952	1.952	1.95	1.964	1.867	1.867	1.867	1.867	1.867	1.867	1.867	1.867	1.867	1.867	1.695	1.695	1.605	1.515	1.515	1.515	1.515	1.515	1.515	1.515	1.515	1.515	1.427	1.427	1.427	1.427	1.427	1.517	1.517	1.42	1.42	1.42	1.336	1.336	1.433	1.345	1.345	1.345	1.345	1.262	1.262	1.262
YPL052W	5.383	5.383	5.383	5.383	5.48	5.48	5.569	5.569	5.569	5.569	5.569	5.569	5.657	5.657	5.657	5.657	5.67	5.67	5.67	5.67	5.587	5.49	5.49	5.49	5.49	5.49	5.49	5.49	5.49	5.49	5.49	5.393	5.393	5.393	5.393	5.206	5.029	5.029	5.029	5.029	4.853	4.853	4.853	4.853	4.941	4.941	5.024	4.839	4.751
YDL051W	8.296	8.296	8.296	8.296	8.296	8.296	8.296	8.206	8.206	7.936	7.75	7.75	7.662	7.662	7.662	7.572	7.572	7.489	7.489	7.489	7.489	7.489	7.489	7.136	6.958	6.958	6.868	6.868	6.771	6.771	6.683	6.683	5.631	5.266	5.183	5.183	5.183	4.923	4.745	4.577	4.128	4.212	4.212	4.212	4.295	4.295	4.295	4.295	3.866
YDR390C	2.701	2.798	2.886	2.886	3.245	3.786	3.786	3.786	3.885	3.975	4.245	4.157	4.157	4.509	5.442	5.442	5.526	6.902	6.814	6.814	6.723	6.723	6.723	6.814	7.249	7.602	9.109	9.193	9.47	9.747	9.747	9.747	9.747	9.747	9.575	9.575	9.575	10.214	10.214	10.214	10.214	10.214	10.569	10.569	10.569	10.472	10.472	10.472	10.472
YHR194W	3.474	3.474	3.474	3.474	3.198	3.287	4.017	4.017	4.017	4.017	4.017	4.017	4.453	4.713	5.076	5.255	5.255	5.255	5.255	5.165	5.067	5.261	5.619	5.619	5.619	5.619	5.619	5.707	5.707	5.707	5.707	5.714	5.899	6.084	6.084	6.084	6.084	6.278	6.278	6.278	6.278	6.278	6.181	6.181	6.181	6.181	6.176	6.265	6.265
YCR065W	1.234	1.234	1.234	1.234	1.234	1.234	1.234	1.234	1.234	1.234	1.234	1.234	1.234	1.234	1.234	1.234	1.062	0.974	0.974	0.885	0.969	1.246	1.246	1.246	1.422	1.422	1.422	1.51	1.51	1.601	1.601	1.601	1.779	1.779	1.779	1.779	1.779	1.779	1.779	1.779	1.779	2.142	2.142	2.142	2.232	2.232	2.232	2.225	2.225
YBR053C	7.159	7.249	7.249	7.254	7.17	7.267	7.267	7.179	7.179	7.096	7.186	7.372	7.544	7.544	7.544	7.83	7.824	7.912	7.92	7.92	7.92	8.011	8.011	8.101	8.466	9.028	9.028	9.213	9.213	9.213	9.213	9.213	9.213	9.13	9.13	9.231	9.411	9.402	9.402	9.499	9.588	9.678	9.678	9.766	9.766	9.854	9.854	9.854	9.854
YML036W	9.988	9.898	9.718	9.269	9.102	9.102	7.94	6.43	5.617	5.617	5.345	4.987	5.08	5.08	5.08	5.08	4.45	3.914	3.641	3.821	4.257	4.257	4.257	4.354	4.16	4.166	3.994	3.8	3.884	3.796	3.796	3.796	3.796	3.974	4.339	4.511	4.511	4.511	4.414	4.601	4.416	4.603	4.429	4.429	4.346	4.262	4.262	5.149	5.149
YFR032C-A	3.316	3.316	3.316	3.316	3.316	3.316	3.316	3.061	2.885	2.796	2.796	2.796	2.796	2.796	2.796	2.885	2.801	2.801	2.801	2.801	2.801	2.889	2.889	2.806	2.806	2.806	2.806	2.806	2.806	2.806	2.806	2.806	2.348	2.348	2.26	2.163	2.163	2.163	1.899	1.899	1.899	1.899	1.899	1.712	1.624	1.624	1.624	1.624	1.527
YNL016W	0.898	0.898	0.898	0.898	0.898	0.898	0.898	0.801	0.623	0.711	0.887	0.804	0.804	0.804	0.804	0.804	0.804	0.804	0.804	0.804	0.804	0.804	0.804	0.804	0.804	0.804	0.804	0.804	0.804	0.804	0.804	0.804	0.804	0.804	0.804	0.804	0.804	0.721	0.721	0.721	0.721	0.721	0.721	0.721	0.721	0.721	0.721	0.549	0.452
YOR353C	8.386	8.474	8.474	8.564	8.476	8.476	8.476	8.476	8.476	8.476	8.476	8.476	8.476	8.386	8.386	8.386	8.386	8.386	8.386	8.386	8.297	8.297	8.297	8.297	8.387	8.387	8.387	8.387	8.387	8.387	8.387	8.387	8.387	8.387	8.387	8.29	8.29	8.29	8.29	8.202	8.202	8.202	8.202	8.105	8.105	8.105	8.105	8.105	8.105
YJL134W	11.553	11.553	11.553	11.553	11.912	11.912	11.912	11.912	11.912	11.912	11.912	12	12	12	12	12.084	12.084	12.084	12.084	12.084	12.084	12.084	12	12	12	12	12	12	12	12.352	12.352	12.352	12.18	12.18	12.18	12.18	12.18	12.18	12.18	12.18	12.264	12.264	12.347	12.347	12.174	12.085	12.085	12.085	12.085
YEL022W	8.337	8.24	8.505	8.602	8.692	9.1	9.1	9.1	9.1	9.1	8.922	8.922	8.922	8.922	8.825	8.825	9.364	9.364	9.364	9.454	9.537	9.901	9.707	9.707	9.887	9.887	9.887	9.887	9.887	9.887	9.887	9.887	9.437	9.525	9.525	9.525	9.437	9.347	9.347	9.263	9.173	9.173	9.173	9.173	9.173	9.173	9.27	9.36	9.36
YNR049C	11.288	11.385	11.385	11.469	11.469	11.557	12.018	12.107	12.107	12.112	12.112	10.639	10.819	10.819	11.097	12.043	12.133	12.133	12.133	12.133	12.23	12.23	12.042	12.379	12.379	12.552	12.552	12.649	12.836	12.925	13.014	13.014	13.014	13.006	13.006	12.746	12.658	12.836	13.285	14.398	14.571	14.838	15.024	15.113	15.113	15.203	15.3	15.662	15.758
YLL029W	5.492	5.133	5.133	5.043	5.043	5.043	5.043	5.043	4.955	4.955	4.955	4.955	4.955	4.955	4.774	4.774	4.774	4.774	4.677	4.677	4.589	4.589	4.505	4.041	3.858	3.599	3.599	3.599	3.599	3.599	3.599	3.599	3.599	3.423	3.423	3.333	3.416	3.721	4.071	4.071	4.071	4.071	3.885	3.423	3.423	3.049	3.22	3.22	3.22
YGR084C	5.567	5.651	5.74	5.74	5.74	5.829	5.545	5.812	5.728	5.728	5.728	5.728	5.902	5.99	5.9	5.984	6.413	7.378	7.205	7.205	7.205	7.205	7.205	7.117	7.207	7.207	7.207	7.29	7.374	7.374	7.732	7.732	7.732	7.816	7.816	7.816	7.816	7.816	7.816	7.816	7.816	7.816	7.913	7.913	7.913	7.83	7.83	7.83	7.83
YDR378C	3.582	3.582	3.679	3.679	3.679	3.679	3.767	3.767	3.864	3.953	4.05	4.05	4.05	4.05	4.05	4.05	4.05	4.05	4.05	4.05	3.953	3.953	3.953	3.953	3.953	3.953	3.953	3.953	4.036	3.939	3.939	3.849	3.565	3.565	3.565	3.565	3.565	3.468	3.296	3.296	3.296	3.296	3.118	3.118	3.195	3.195	3.195	3.278	3.278
YMR298W	9.534	9.451	9.813	9.813	9.82	9.732	9.816	9.818	10.714	10.714	10.714	11.155	12.228	12.228	12.228	12.228	12.228	12.223	12.304	12.485	13.132	13.132	13.479	13.935	14.018	14.018	14.197	14.548	15.437	15.527	16.163	16.073	16.073	16.169	16.169	16.363	16.363	16.363	16.363	16.447	16.447	16.535	16.522	16.7	16.7	16.79	16.878	16.968	16.968
YOL159C	4.301	4.301	4.301	4.213	4.116	4.116	4.116	3.929	3.839	3.839	4.101	4.286	4.286	4.286	4.286	4.286	4.203	4.291	4.291	4.291	4.207	4.111	3.842	3.848	3.937	3.937	4.034	4.034	4.034	4.034	4.034	4.034	4.034	4.034	3.943	3.846	3.943	3.943	3.943	3.943	3.943	3.943	3.943	3.943	3.943	3.855	3.772	3.772	3.772
YKR027W	7.065	7.065	6.797	6.797	6.797	6.707	6.61	6.527	6.61	6.61	6.61	6.7	6.7	6.7	6.7	6.515	6.26	6.176	6.176	6.176	6.176	6.086	6.086	6.086	6.086	6.003	6.003	5.644	5.644	5.644	4.94	4.428	4.428	4.428	4.428	4.428	4.524	4.434	4.434	4.434	3.72	3.623	3.623	3.248	3.248	3.068	2.881	3.172	3.26
YHL020C	5.287	5.454	5.454	5.277	5.083	5.436	5.698	5.698	5.969	6.779	8.024	8.645	8.742	8.742	8.914	8.914	9.004	8.999	9.265	9.265	9.354	9.802	9.885	9.885	9.885	9.885	9.885	9.885	9.885	9.797	9.797	9.797	9.797	9.797	9.797	9.885	9.885	9.885	9.885	9.885	9.885	9.885	9.885	9.885	9.885	9.885	9.885	9.982	9.982
YNL208W	6.837	6.925	6.842	6.842	6.386	6.032	5.944	5.86	5.86	5.772	5.772	5.605	4.62	4.537	4.275	4.178	4.268	4.365	4.365	4.365	4.449	4.449	4.542	4.63	4.63	4.63	4.546	4.449	4.361	4.451	4.451	4.535	4.535	4.535	4.535	4.535	4.535	4.535	4.375	4.305	4.305	4.305	4.305	4.036	3.946	4.043	4.043	4.043	3.953
YBR229C	10.947	10.601	10.516	10.502	10.502	10.502	10.424	10.34	10.34	10.514	10.871	11.408	11.408	11.845	12.95	13.485	13.568	13.568	13.568	13.568	13.568	14.105	14.008	14.008	14.008	14.008	14.008	14.008	14.008	14.008	14.008	14.008	14.008	14.008	14.008	14.008	14.008	14.008	14.008	14.008	14.008	14.008	14.008	13.821	13.821	13.911	13.911	13.911	13.814
YAL022C	2.582	3.196	4.268	4.365	4.365	4.453	4.55	5.009	5.009	5.099	6.346	8.51	8.51	8.51	8.51	8.426	8.426	8.51	8.421	8.421	8.518	8.518	8.518	8.43	8.347	8.347	8.882	9.949	10.471	10.471	10.471	11.729	11.729	11.826	11.826	11.826	12.011	12.011	12.011	12.011	12.011	12.095	12.095	12.095	12.095	12.095	12.095	12.262	12.35
YIL031W	10.858	10.579	10.861	10.861	10.945	10.945	10.76	10.857	10.942	10.942	11.116	11.206	11.664	12.219	12.397	12.397	12.674	12.674	12.674	12.771	12.771	12.771	12.771	12.681	12.681	12.771	12.771	12.687	12.687	12.687	12.687	12.687	12.687	12.687	12.687	12.687	12.687	12.687	12.328	12.231	12.228	12.228	12.228	12.228	12.228	12.228	12.228	12.228	12.228
YKL023W	7.444	7.444	7.444	7.444	6.911	7.008	6.471	6.471	6.471	6.388	6.3	5.229	5.229	5.229	5.229	4.625	4.625	4.535	4.535	4.535	4.535	3.473	3.383	3.121	3.121	3.121	3.031	2.341	2.341	2.341	2.341	2.341	2.424	2.424	2.424	2.424	2.341	2.341	2.424	2.424	2.327	2.237	1.806	1.359	1.359	1.359	1.359	1.449	1.449
YGR034W	3.766	3.766	3.766	3.766	3.766	3.766	3.766	3.766	3.766	3.766	3.766	3.678	3.678	3.678	3.402	3.314	3.314	3.314	3.314	3.314	3.314	3.314	3.314	3.314	3.314	3.314	3.314	3.224	3.224	3.048	3.048	3.048	3.048	3.221	3.131	3.043	3.043	3.043	3.043	3.043	3.043	3.043	2.698	2.788	2.78	2.78	2.78	2.78	2.691
YHR174W	0.627	0.627	0.627	0.627	0.627	0.627	0.627	0.627	0.627	0.627	0.627	0.627	0.627	0.627	0.627	0.627	0.627	0.627	0.627	0.627	0.627	0.627	0.627	0.627	0.449	0.359	0.359	0.359	0.359	0.359	0.275	0.271	0.442	0.442	0.442	0.442	0.442	0.442	0.442	0.442	0.53	0.53	0.53	0.53	0.53	0.53	0.53	0.53	0.53
YDL150W	12.391	12.391	12.479	12.563	12.563	12.653	12.653	12.653	12.653	12.556	12.556	13.258	13.258	13.258	13.258	13.258	13.161	13.161	13.161	13.161	13.161	13.161	13.161	13.161	13.064	13.064	13.064	13.161	13.161	13.161	13.161	13.161	13.161	13.161	13.161	13.161	13.249	13.249	13.249	13.249	13.339	13.339	13.339	13.251	13.339	13.255	13.255	13.088	13.088
YLR330W	6.876	6.876	6.876	6.876	6.876	7.043	7.043	7.043	7.043	7.043	7.043	7.131	7.131	6.946	6.862	6.862	6.862	6.862	6.862	6.959	6.959	6.959	6.959	6.959	6.959	6.959	6.876	6.876	6.876	6.876	6.786	6.786	6.865	6.777	6.865	6.865	6.777	6.777	6.599	6.515	6.427	6.427	6.515	6.515	6.515	6.515	6.427	6.427	6.427
YDR437W	7.407	7.407	7.319	7.495	7.785	7.956	7.956	8.747	8.657	8.657	8.657	8.657	8.657	8.657	8.49	8.668	8.395	8.395	8.223	8.68	9.199	9.199	9.289	9.289	9.289	9.289	9.034	8.844	9.445	9.362	9.549	9.466	9.562	10.801	10.801	10.891	10.807	10.807	10.904	11.182	11.094	11.459	11.46	12.018	12.018	12.031	11.948	11.864	11.864
YHR066W	6.221	5.937	5.937	5.937	5.937	5.937	5.937	5.937	6.025	6.025	6.025	5.941	5.941	5.941	5.755	5.755	5.755	5.671	5.671	5.671	5.671	5.671	5.671	5.583	5.495	5.495	5.406	5.406	5.49	5.49	5.49	5.393	5.481	5.481	5.481	5.481	5.481	5.481	5.481	5.308	5.308	4.944	4.944	4.944	4.944	4.944	4.944	4.944	4.944
YGR021W	8.77	8.77	8.867	8.867	8.867	8.777	8.777	8.408	8.408	8.408	8.408	8.408	8.496	8.496	8.58	8.49	8.774	8.774	8.774	8.774	8.774	8.774	8.774	8.774	8.862	8.862	8.862	8.779	8.779	8.779	8.777	8.865	8.865	8.865	8.949	8.949	8.949	8.949	8.949	8.949	8.949	8.949	8.949	8.949	8.762	8.585	8.585	8.502	8.502
YLR380W	7.146	7.146	7.146	7.146	7.146	7.146	7.146	7.146	7.146	7.146	7.05	7.05	7.05	7.05	6.952	6.856	6.856	6.856	6.856	6.766	6.766	6.766	6.766	6.592	6.592	6.082	5.468	5.088	4.998	4.998	4.998	4.998	4.998	4.998	4.998	4.998	4.998	4.998	4.82	4.82	4.82	4.82	4.82	4.82	4.82	4.82	4.117	3.751	3.751
YBR138C	13.187	13.187	13.18	13.18	13.18	13.18	13.18	13.097	12.92	12.651	12.651	12.651	12.651	12.651	12.651	12.651	12.651	12.651	12.473	12.473	12.473	12.385	12.385	12.385	12.296	12.12	11.942	11.845	11.678	11.678	11.678	11.678	11.678	11.678	11.678	11.678	11.678	11.678	11.678	11.678	11.161	11.072	10.989	11.072	11.249	11.325	11.325	11.325	11.325
YGR086C	1.992	1.992	2.089	2.261	2.261	2.261	2.261	2.261	2.261	2.261	2.172	1.994	1.994	1.994	1.906	1.809	1.809	1.809	1.809	1.899	1.899	1.899	1.899	1.899	1.899	1.982	1.982	2.079	2.079	1.899	1.81	1.899	1.99	1.99	1.901	1.901	1.901	1.901	1.901	1.901	1.714	1.52	1.52	1.52	1.52	1.52	1.52	1.52	1.52
YML095C	2.34	2.429	2.429	2.429	2.069	1.972	2.15	1.983	1.983	1.983	1.983	1.983	2.071	2.071	2.071	2.16	1.792	1.792	1.792	1.792	1.792	1.621	1.621	1.435	1.525	1.795	1.974	3.299	3.299	4.014	5.263	5.263	5.263	5.718	5.628	5.725	5.725	5.725	5.725	6.066	5.976	5.976	6.059	6.059	6.059	6.143	6.427	6.343	6.343
YKR001C	3.478	3.478	3.478	3.478	3.478	3.478	3.478	3.478	3.478	3.478	3.568	3.568	3.568	3.568	3.568	3.568	3.568	3.568	3.568	3.568	3.917	3.917	3.917	3.917	3.917	3.917	3.917	3.917	3.917	3.917	4.006	4.006	4.006	4.006	4.006	4.006	4.006	4.006	4.006	4.006	4.006	4.006	4.006	4.006	4.006	4.006	4.006	4.006	4.006
YHR045W	11.098	11.098	11.195	11.195	11.195	11.111	11.111	11.111	11.111	11.195	11.195	11.107	11.19	11.55	11.646	11.556	11.646	11.646	11.646	11.646	11.824	11.465	11.377	11.205	11.205	11.205	11.205	11.276	11.729	11.729	11.826	11.826	11.826	11.736	11.736	11.736	11.639	11.723	11.723	11.723	11.723	11.723	11.723	11.727	11.727	11.727	11.727	11.362	11.364
YBL028C	1.644	1.644	1.644	1.644	1.651	1.651	1.734	1.734	1.734	1.734	1.734	1.734	1.734	1.831	1.831	1.831	1.831	1.831	1.831	1.655	1.752	1.752	1.752	1.84	1.928	1.921	1.921	1.921	1.921	1.921	1.921	1.921	1.921	1.921	1.921	1.921	1.921	1.921	1.921	1.831	1.831	1.921	1.921	2.018	1.921	1.921	1.921	1.921	1.921
YOL149W	5.651	5.299	5.299	5.926	5.926	5.926	5.926	5.829	5.918	6.109	6.466	6.466	6.466	6.466	6.556	6.484	7.191	7.378	7.468	7.468	7.639	8.523	8.6	8.614	8.794	8.794	9.085	9.085	9.085	9.085	9.085	9.175	9.086	9.086	8.989	8.989	8.901	8.901	8.901	8.985	9.607	9.794	9.794	9.794	9.794	9.71	10.054	10.054	10.054
YGR041W	1.69	1.69	1.69	1.69	1.69	1.69	1.69	1.69	1.69	1.69	1.69	1.69	1.69	1.69	1.69	1.69	1.69	1.69	1.69	1.771	1.681	1.681	1.765	1.765	1.765	1.765	1.765	1.765	1.675	1.862	1.862	1.862	1.862	1.862	1.862	1.862	1.862	1.323	1.407	1.409	1.587	1.677	1.677	1.677	1.686	2.219	2.219	2.219	2.309
YPR124W	6.097	6.097	5.837	6.216	6.288	6.288	6.288	6.288	6.288	6.378	6.387	6.297	6.123	6.123	6.39	6.658	7.799	7.711	7.711	7.623	7.535	7.458	7.546	7.643	7.733	7.817	8.259	8.347	8.347	8.528	8.431	8.347	8.437	8.618	8.794	8.794	8.794	8.794	8.794	8.794	8.981	9.34	9.34	9.428	9.428	9.428	9.428	9.428	9.428
YLR207W	10.11	10.661	10.661	10.931	11.62	11.708	12.062	12.608	12.697	12.952	12.95	13.047	13.047	13.047	12.695	12.867	13.463	13.546	14.512	14.6	15.145	15.497	15.864	15.953	16.319	16.587	16.684	16.684	16.684	16.684	16.684	16.781	16.781	16.781	16.781	16.781	16.781	16.878	16.878	16.878	16.878	16.878	16.878	16.878	16.878	16.878	16.878	16.878	16.878
YFR029W	2.285	2.285	2.28	2.28	2.28	2.28	2.28	2.28	2.28	2.28	2.28	2.28	2.28	1.311	1.214	0.78	0.78	0.78	0.78	0.959	0.959	1.042	1.232	1.404	1.404	1.404	1.404	1.404	1.404	1.404	1.404	1.404	1.404	1.404	1.488	1.399	1.399	1.399	1.399	1.399	1.399	1.399	1.309	1.399	1.666	1.666	1.666	1.666	1.666
YGL245W	5.371	5.556	5.473	5.473	5.57	5.57	5.57	5.57	5.57	5.288	5.288	5.288	5.288	5.288	5.288	5.288	5.288	5.288	5.378	5.468	5.38	5.38	5.468	5.648	5.732	6.08	6.348	6.695	6.966	6.966	6.966	6.966	7.063	6.974	6.974	6.974	7.243	7.34	7.34	7.34	7.34	7.34	7.34	7.34	7.34	7.428	7.428	7.428	7.428
YER007W	8.047	7.784	7.784	7.784	7.612	7.179	6.544	6.177	5.471	5.471	5.471	5.471	5.286	4.928	5.293	6.098	6.098	6.188	6.276	6.276	6.276	6.276	6.276	6.276	6.188	6.188	6.188	6.098	6.181	6.181	6.181	6.093	6.093	5.737	5.825	5.468	5.551	5.551	5.282	5.194	5.284	5.196	5.199	5.208	5.028	5.028	5.117	5.117	5.117
YLR320W	5.862	5.502	5.413	5.413	5.6	5.054	5.054	5.054	4.252	4.525	4.712	4.712	4.712	4.802	4.981	4.981	4.981	5.154	5.61	4.985	4.985	4.985	4.985	5.073	5.08	5.08	5.247	5.247	5.247	5.247	5.423	5.423	5.971	6.067	6.067	6.067	6.067	6.067	6.156	6.425	6.336	6.503	6.968	6.968	6.968	6.791	6.791	6.881	7.245
YML025C	4.675	4.675	4.667	4.487	4.575	4.575	4.491	4.491	4.491	4.575	4.575	4.575	4.575	4.575	4.575	4.485	4.396	4.3	4.211	4.211	4.211	4.211	4.211	4.211	4.031	3.942	3.845	3.845	3.48	3.48	3.48	3.48	3.657	3.568	3.568	3.568	3.39	3.293	3.203	3.203	3.203	3.203	3.203	3.203	2.937	2.937	2.84	2.84	2.752
YIL029C	6.546	6.919	6.919	6.919	7.106	7.106	7.106	7.554	7.554	7.554	7.652	7.652	7.652	7.652	7.652	7.652	7.652	7.652	7.652	7.563	7.563	7.563	7.563	7.563	7.563	7.563	7.563	7.563	7.744	7.655	7.655	7.753	7.753	7.753	7.753	7.753	7.836	7.836	7.836	7.836	7.836	7.836	7.836	7.836	7.836	7.753	7.753	7.753	7.655
YOR091W	4.665	4.665	4.665	4.665	4.665	4.665	4.665	4.665	4.665	4.665	4.665	4.665	4.665	4.665	4.665	4.665	4.665	4.665	4.665	4.665	4.665	4.48	4.396	4.396	4.396	4.396	4.396	4.396	4.396	4.396	4.396	3.575	3.575	3.575	3.659	3.659	3.659	3.562	3.562	3.375	3.375	3.375	3.375	3.375	3.375	3.195	3.195	2.763	2.763
YMR158W	5.145	5.145	4.965	5.054	4.499	4.409	4.046	4.046	4.232	4.232	4.24	4.24	4.254	4.439	4.259	4.259	4.259	4.259	4.259	3.707	3.707	3.887	3.617	3.617	3.886	3.454	3.718	4.602	4.602	4.776	5.586	5.586	5.683	5.683	5.683	5.683	5.683	5.683	5.683	5.683	5.683	5.771	5.683	5.683	5.683	5.683	5.683	5.683	5.505
YOL086W-A	9.705	9.705	9.705	9.705	9.795	9.883	9.883	9.883	9.883	10.068	10.068	10.068	10.068	10.068	9.808	10.167	10.167	10.167	10.167	10.167	10.167	10.167	10.255	10.255	10.255	10.255	10.255	10.255	10.255	10.165	10.165	10.075	10.075	10.075	10.075	10.075	9.899	9.899	9.622	9.622	9.622	9.622	9.622	9.622	9.622	9.525	9.525	9.525	9.525
YKR010C	6.865	6.244	5.881	5.791	5.791	5.791	5.879	5.879	5.879	5.879	5.879	5.967	5.967	5.967	5.967	5.967	5.967	5.967	5.967	5.967	5.967	5.967	5.967	5.967	5.333	5.153	5.153	5.153	4.976	4.976	4.976	4.976	4.888	4.8	4.888	4.888	4.888	4.888	4.888	4.8	4.8	4.712	4.712	4.712	4.712	4.712	4.712	4.712	4.538
YDL015C	15.766	15.766	15.766	15.766	15.766	15.766	15.938	16.2	16.373	16.373	16.461	16.461	16.378	16.29	16.29	16.2	16.38	16.006	16.006	16.006	16.006	16.006	16.006	16.006	16.006	16.006	16.006	16.006	16.006	16.006	16.006	16.006	16.006	15.916	15.916	15.632	15.632	15.632	15.632	15.632	15.632	15.632	15.549	15.549	15.549	15.363	15.363	15.363	15.363
YNL236W	3.591	3.779	4.237	4.321	4.779	5.042	5.042	5.302	5.302	5.386	5.368	5.368	5.368	5.452	5.363	5.273	5.273	5.273	5.273	5.273	5.363	5.453	5.363	5.453	5.543	5.723	5.723	5.723	5.723	5.723	5.723	5.807	5.994	5.994	5.994	6.353	6.441	6.714	6.714	6.714	6.714	6.714	6.714	6.804	6.894	6.894	6.982	6.982	7.79
YNL021W	11.163	11.163	11.413	11.413	11.413	11.413	11.413	11.413	11.51	11.6	11.6	11.6	11.6	11.6	11.6	11.6	11.6	11.69	11.69	11.69	11.69	11.69	11.69	11.774	11.774	11.69	11.607	11.695	11.874	11.874	11.874	11.874	11.957	11.957	11.957	11.957	11.957	11.786	11.874	11.971	11.971	11.971	12.054	12.054	12.054	12.054	12.054	12.054	11.966
YDR140W	7.836	7.836	7.836	7.836	7.836	8.018	7.929	8.018	7.684	7.684	7.327	7.149	6.977	6.889	6.889	7.166	7.782	7.782	7.87	7.87	8.056	7.968	8.056	7.875	7.875	7.778	7.778	7.783	7.783	7.783	7.616	7.616	7.616	7.616	7.616	7.439	7.541	7.349	7.349	7.349	7.606	7.606	7.606	7.606	7.606	7.606	7.606	7.606	7.606
YNL297C	8.153	8.242	8.242	8.242	8.242	8.332	8.429	8.429	8.429	8.429	8.526	8.616	8.616	8.616	8.616	8.616	8.527	8.527	8.617	8.617	8.521	9.225	9.587	9.587	9.587	9.587	9.953	9.953	9.953	10.05	10.05	10.05	10.05	10.05	10.05	10.05	10.05	10.138	10.138	10.309	10.213	10.213	10.213	10.213	10.213	9.948	9.948	9.948	9.948
YER043C	6.474	6.129	6.129	5.313	5.216	5.216	5.216	5.216	5.119	4.69	4.242	4.242	4.242	4.152	4.064	4.064	3.802	3.802	3.802	3.718	3.727	3.727	3.727	3.643	3.643	3.643	3.643	3.546	3.546	3.289	3.2	2.766	2.766	2.766	2.939	3.037	3.127	3.127	3.127	3.127	3.127	3.127	3.127	3.127	3.14	3.14	3.14	3.14	2.968
YNL040W	7.766	7.676	7.676	7.676	7.774	7.774	7.952	7.952	7.952	7.952	8.123	8.123	8.04	7.867	7.853	7.941	8.772	8.772	8.772	8.772	8.772	8.772	8.587	8.587	8.497	8.407	8.407	8.495	9.032	9.032	9.129	9.219	9.219	9.219	9.136	9.136	9.145	8.973	8.973	8.889	8.792	8.889	8.418	8.506	8.506	8.885	8.713	8.625	8.625
YDL178W	5.436	5.704	5.607	5.784	5.532	5.532	5.532	5.449	5.449	5.449	5.449	5.365	5.178	5.11	4.921	4.921	4.921	4.921	4.838	4.665	4.308	3.94	4.037	4.676	4.766	5.117	5.117	5.207	5.207	5.203	5.119	4.941	5.024	5.024	5.024	5.024	4.934	4.921	4.833	4.93	5.013	5.552	6.089	6.177	6.529	6.529	6.529	6.529	6.529
YBL022C	13.982	13.249	13.161	13.161	11.278	11.179	11.266	10.823	11.293	11.196	11.196	11.203	11.485	11.27	11.18	11.18	11.18	11.541	11.541	11.541	11.541	11.541	11.914	11.823	11.912	11.912	11.641	11.553	11.201	11.201	11.285	11.104	11.104	11.104	11.104	11.104	11.104	11.104	10.919	10.919	9.902	9.803	9.803	9.803	9.174	9.363	9.715	9.715	9.715
YOR011W	2.177	2.265	2.265	2.265	2.356	2.527	2.879	2.879	2.879	3.239	3.413	5.135	5.135	5.135	5.135	5.135	5.218	5.218	5.128	5.391	5.391	5.391	5.391	5.391	5.391	5.759	6.305	7.036	9.075	9.075	9.075	9.075	9.075	9.075	9.075	9.075	9.075	9.165	9.165	9.165	9.165	9.165	9.165	9.165	9.255	9.255	9.255	9.255	9.255
YLL015W	4.721	4.721	4.721	4.721	4.721	4.638	4.554	4.369	4.369	4.369	4.375	4.459	4.459	4.556	4.556	4.556	4.473	4.294	4.294	4.391	4.475	4.475	4.296	4.296	4.296	4.305	4.402	4.402	4.962	5.495	5.949	6.404	6.578	6.765	6.765	6.862	7.042	7.042	7.042	7.042	7.13	7.22	7.309	7.392	7.471	7.471	8.018	8.018	8.018
YLL051C	9.549	9.812	9.909	10.883	10.793	10.793	10.987	11.07	10.982	10.894	10.454	10.454	10.454	10.267	10.896	10.716	10.716	10.91	11.09	11.543	11.365	11.37	11.654	11.737	12.181	12.181	12.278	12.373	12.461	12.287	12.287	12.377	12.474	12.481	12.393	13.037	12.949	12.949	12.949	12.949	12.865	13.052	13.052	13.052	13.052	12.962	12.962	13.143	13.055
YPR071W	6.769	7.229	7.229	7.229	7.229	7.229	7.229	7.229	7.229	7.229	7.318	7.318	7.228	7.228	7.131	7.228	7.318	7.229	7.229	7.229	7.229	7.229	7.229	7.229	7.229	7.229	6.706	6.706	6.526	6.534	6.796	6.796	6.796	6.796	6.796	6.708	6.708	6.708	6.708	6.708	6.708	6.536	6.274	5.903	6.088	6.088	6.088	5.992	5.894
YBR273C	2.308	2.211	2.568	2.738	3.476	3.476	3.476	3.476	3.559	3.559	3.559	3.471	3.555	3.555	3.555	3.643	3.476	4.029	5.306	5.306	5.394	5.74	5.912	5.912	5.912	6.002	6.609	8.699	8.699	8.699	9.428	9.511	9.946	10.034	10.034	10.123	10.123	10.123	10.123	10.123	10.677	10.677	10.677	10.677	10.677	10.767	10.857	10.857	10.954
YLR421C	5.152	5.518	5.698	5.698	5.698	5.788	5.788	5.788	5.788	5.7	5.7	5.7	5.7	5.7	5.7	5.7	5.603	5.686	5.686	5.688	5.688	5.86	5.86	5.86	5.86	5.86	5.86	5.86	5.86	5.86	5.86	5.502	5.502	5.502	5.502	5.502	5.502	5.502	5.502	5.502	5.502	5.335	5.246	5.246	5.246	5.149	5.149	5.149	5.149
YER041W	6.476	5.849	5.939	6.027	5.944	5.944	5.944	6.13	6.13	6.13	6.13	5.945	6.042	5.676	5.676	5.676	4.937	4.849	5.014	5.014	5.014	5.014	5.014	5.014	4.84	4.84	4.757	4.757	4.757	4.481	4.31	4.31	4.31	4.404	4.604	4.329	4.329	4.232	3.969	3.789	3.428	3.428	3.428	3.428	3.428	3.517	3.517	3.517	3.517
YDR386W	14.683	14.683	14.688	14.688	13.496	12.943	12.852	12.33	12.33	12.33	11.699	11.699	11.25	11.334	11.701	11.701	11.701	11.701	11.426	11.067	10.533	10.63	10.63	10.533	10.533	10.533	10.366	10.283	9.547	9.547	9.547	9.547	9.547	9.547	9.547	9.175	9.175	8.272	8.996	9.005	9.093	9.177	9.265	9.355	9.098	9.014	8.655	8.655	8.655
YML073C	4.463	4.463	4.463	3.739	3.649	3.566	3.482	3.31	3.137	3.04	3.04	3.04	3.04	3.04	2.951	3.049	3.049	3.049	2.764	2.675	2.584	2.39	2.3	2.3	2.3	2.3	2.3	2.3	1.746	1.297	1.013	0.738	0.738	0.738	0.738	0.738	0.738	0.738	0.738	0.738	0.738	0.738	0.738	0.738	0.738	0.647	0.647	0.647	0.647
YPR132W	5.8	5.8	5.8	5.8	5.888	5.985	5.895	5.895	5.895	5.895	5.895	5.895	5.895	5.895	5.895	5.798	5.798	5.798	5.798	5.798	5.798	5.798	5.798	5.798	5.798	5.798	5.798	5.798	5.798	5.708	5.708	5.708	5.708	5.62	5.62	5.537	5.439	5.439	5.439	5.439	4.817	4.733	4.733	4.733	4.733	4.65	4.65	4.566	4.566
YJL058C	7.38	7.38	7.38	7.38	7.186	7.186	7.186	7.359	6.931	7.213	7.23	7.411	7.857	7.857	7.857	7.857	8.044	7.958	8.131	8.837	8.837	8.837	8.837	8.749	8.749	8.749	8.392	8.572	9.098	9.098	9.098	9.819	9.907	10.369	10.286	10.376	10.376	10.292	10.292	9.845	9.667	9.399	9.399	9.584	10.107	11.512	11.512	11.693	11.95
YHR078W	0.535	0.535	0.535	0.357	0.357	0.357	0.357	0.357	0.269	0.357	0.445	0.445	0.445	0.445	0.445	0.445	0.445	0.445	0.445	0.445	0.445	0.445	0.445	0.445	0.445	0.445	0.445	0.445	0.445	0.445	0.445	0.445	0.445	0.445	0.445	0.445	0.445	0.445	0.445	0.265	0.265	0.265	0.265	0.265	0.265	0.265	0.265	0.265	0.265
YMR089C	4.882	4.882	4.794	4.891	5.175	5.087	5.087	5.087	5.282	5.454	5.45	5.367	5.367	5.367	5.186	5.005	5.005	4.917	4.917	5.715	5.715	5.715	6.609	6.609	6.697	6.785	7.593	8.557	8.363	8.446	8.446	8.819	8.819	8.819	8.819	8.915	9.096	9.268	9.545	9.545	9.545	9.545	9.898	9.898	9.898	9.898	9.898	9.717	9.717
YFR049W	6.716	6.716	6.716	6.716	6.819	6.729	6.729	6.459	6.902	6.902	6.99	7.079	6.912	6.912	6.912	6.912	6.912	6.912	6.912	7.002	6.891	6.891	6.891	6.891	6.891	6.891	6.891	6.979	6.438	6.438	6.438	6.805	6.805	6.889	6.889	6.889	6.712	6.801	6.627	6.349	6.268	6.455	6.807	6.807	6.895	6.984	7.067	7.067	7.686
YGL028C	2.572	2.572	2.572	2.572	2.572	2.663	2.663	2.663	2.663	2.663	2.829	2.829	2.829	2.829	2.829	2.741	2.741	2.741	2.741	2.741	2.741	2.741	2.741	2.741	2.741	2.741	2.741	2.741	2.741	2.741	2.741	2.741	2.741	2.741	2.658	2.741	2.741	2.741	2.741	2.741	2.658	2.658	2.658	2.658	2.658	2.57	2.57	2.57	2.57
YPL023C	5.475	5.475	5.475	5.475	5.473	5.561	5.561	5.561	5.561	5.645	5.728	6.362	6.904	6.992	7.345	7.345	7.345	7.345	7.345	7.178	7.178	7.551	7.551	7.551	7.551	7.639	7.736	7.736	7.736	7.736	7.736	7.736	7.736	7.736	7.736	7.736	7.564	7.476	7.476	7.476	7.476	7.476	7.476	7.476	7.476	7.476	7.476	7.476	7.476
YOL027C	8.98	10.409	10.409	10.497	10.497	10.497	10.581	10.581	10.678	10.678	10.678	10.678	10.678	10.678	10.768	10.768	10.68	10.768	10.768	10.768	10.768	10.768	10.678	10.678	10.678	10.678	10.775	11.057	11.057	11.057	11.057	11.057	11.057	10.879	10.879	10.879	10.879	10.879	10.879	10.879	10.879	10.879	10.879	10.879	10.967	11.055	10.888	10.888	10.972
YLR087C	3.593	3.593	3.593	3.593	3.129	2.41	2.41	2.404	2.853	2.864	2.864	2.864	2.864	2.774	2.774	2.947	2.947	2.947	2.844	2.842	2.842	3.112	3.28	3.535	3.888	3.888	4.605	4.605	4.874	5.149	5.233	5.233	5.409	5.595	6.436	6.436	6.519	6.519	6.519	6.519	6.519	6.519	6.519	6.519	6.519	6.609	6.699	6.699	6.783
YEL060C	9.479	9.479	9.479	9.479	9.479	9.479	9.479	9.39	9.39	9.39	9.39	9.39	9.21	9.21	9.21	9.21	9.21	9.126	9.126	9.126	9.126	8.853	8.853	8.133	8.133	8.133	8.133	8.037	7.947	7.947	7.947	7.863	7.863	7.863	7.863	7.863	7.775	7.775	7.775	7.775	7.608	7.608	7.324	7.324	5.699	4.371	3.843	3.746	3.746
YGL256W	4.589	5.397	5.307	5.395	6.393	6.856	6.856	6.944	6.944	7.027	7.201	7.201	7.368	7.368	7.368	7.368	7.368	7.465	7.465	7.641	7.729	7.729	8.088	8.088	8.088	8.088	8.088	8.088	8.26	8.348	8.348	8.348	8.348	8.348	8.348	8.251	8.251	8.251	8.251	8.341	8.341	8.341	8.43	8.43	8.513	8.513	8.513	8.513	8.513
YBR165W	5.681	5.681	5.681	5.681	5.778	5.778	5.778	5.778	5.778	5.778	5.611	5.611	5.695	5.695	5.606	5.606	5.598	5.598	5.596	5.596	5.596	5.596	5.596	5.596	5.596	5.596	5.596	5.596	5.596	5.596	5.596	5.596	5.596	5.596	5.596	5.596	5.596	5.424	5.424	5.424	5.424	5.424	5.336	5.253	5.253	5.253	5.072	5.072	5.072
YGR008C	5.612	5.79	5.879	5.879	5.879	5.782	5.782	5.87	5.87	5.958	5.958	5.958	5.958	5.958	5.958	5.958	5.958	5.958	5.958	5.958	5.958	5.87	5.87	5.954	5.954	5.954	5.954	5.954	5.954	5.856	5.856	5.945	5.945	5.945	5.861	5.861	5.861	5.861	5.861	5.861	5.861	5.861	5.773	5.773	5.773	5.773	5.773	5.773	5.773
YER124C	0.463	0.463	0.463	0.463	0.463	0.463	0.463	0.463	0.463	0.366	0.366	0.366	0.366	0.366	0.366	0.366	0.366	0.366	0.366	0.366	0.278	0.278	0.278	0.278	0.278	0.278	0.278	0.278	0.278	0.18	0.18	0.18	0.18	0.097	0.097	0.097	0.097	0.097	0.097	0.097	0.097	0.097	0.097	0.097	0.097	0.097	0.097	0.097	0.097
YDL193W	6.788	6.885	6.973	6.973	7.16	8.06	8.06	8.788	8.788	8.788	8.788	8.788	8.788	9.316	9.316	9.316	9.316	9.316	9.316	9.405	9.405	9.405	9.405	9.405	9.405	9.488	9.488	9.488	9.488	9.488	9.576	9.488	9.488	9.488	9.488	9.488	9.576	9.479	9.659	9.839	9.839	9.937	10.122	10.122	10.122	9.95	9.695	9.596	9.693
YFR014C	7.225	7.128	7.128	7.494	7.494	7.681	7.866	7.95	7.95	7.95	7.95	7.862	7.862	7.862	7.862	7.862	7.862	7.862	7.862	7.862	7.862	7.952	8.211	8.388	8.472	8.472	8.472	8.472	8.472	8.383	8.383	8.293	8.293	8.293	8.21	8.21	8.3	8.3	8.3	8.3	8.3	8.21	8.21	8.21	8.21	8.298	8.298	8.298	8.298
YAL011W	8.434	8.434	7.041	6.432	6.888	6.612	6.612	6.793	6.988	6.796	7.519	11.124	11.124	11.305	11.305	11.478	11.483	11.483	11.474	11.474	11.39	11.474	10.933	11.55	12.728	12.904	12.904	13.168	13.169	13.002	13.002	13.106	13.284	13.284	13.284	14.251	14.251	14.341	14.515	14.7	14.7	14.7	14.7	14.7	14.695	14.607	14.882	14.69	14.69
YLL034C	4.047	4.219	4.219	4.307	4.307	4.217	4.482	4.482	4.926	5.194	5.368	5.368	5.465	5.465	5.548	5.646	5.729	6.179	6.455	6.635	6.897	6.897	6.897	6.897	6.897	7.069	7.069	7.069	7.069	7.152	7.152	7.152	7.152	7.152	6.974	7.058	7.141	7.141	7.141	7.141	7.141	7.141	7.141	7.141	7.238	7.238	7.238	7.238	7.335
YLR075W	3.292	3.292	3.292	3.292	3.292	2.741	2.653	2.564	2.564	2.476	2.388	2.388	2.388	2.388	2.212	2.212	2.212	1.945	1.945	1.767	1.58	1.58	1.323	1.323	1.323	1.323	1.323	1.323	1.323	1.323	1.323	1.323	1.323	0.955	0.867	0.867	0.523	0.523	0.44	0.44	0.44	0.44	0	0	0	0	0	0	0
YOL057W	8.067	8.539	8.539	8.627	8.627	8.627	8.724	8.724	8.724	8.724	8.724	8.724	8.724	8.724	8.724	8.724	8.807	8.807	8.807	9.076	9.076	9.345	9.6	11.071	11.071	11.071	11.071	11.159	11.159	11.159	11.159	11.159	11.344	11.344	11.344	11.53	11.53	11.62	11.71	11.71	11.71	11.71	11.71	11.71	11.71	11.71	11.71	11.71	11.71
YJL055W	11.476	11.476	11.476	11.483	11.483	11.483	11.476	12.201	12.201	12.201	12.201	12.201	12.201	12.201	12.201	12.201	12.201	12.201	12.201	12.201	12.118	11.941	12.025	12.025	12.113	12.113	12.025	11.928	11.928	11.928	12.016	12.016	11.926	11.926	11.843	11.843	11.665	11.306	11.121	11.384	11.384	11.384	11.384	11.384	11.384	11.384	11.384	11.384	11.384
YNL251C	6.052	6.052	6.052	5.695	5.792	5.792	5.792	5.792	5.792	5.792	5.792	5.792	5.792	5.708	5.528	5.528	5.44	5.44	5.44	5.076	4.988	4.62	4.62	4.62	4.62	4.62	4.62	4.62	4.62	4.62	4.53	4.442	4.345	4.345	4.257	4.169	4.169	3.796	3.796	3.796	3.796	3.796	3.796	3.713	3.268	3.268	3.268	3.005	2.908
YLR448W	0.097	0.097	0.097	0.282	0.282	0.282	0.282	0.282	0.372	0.372	0.461	0.461	0.549	0.549	0.549	0.549	0.549	0.549	0.549	0.549	0.549	0.549	0.549	0.549	0.549	0.549	0.549	0.549	0.549	0.549	0.549	0.452	0.452	0.452	0.452	0.452	0.452	0.452	0.452	0.452	0.452	0.452	0.542	0.542	0.542	0.542	0.542	0.542	0.542
YGR014W	8.489	8.406	8.406	8.406	8.406	8.406	8.406	8.494	8.494	8.578	8.578	8.578	8.488	8.488	8.488	8.488	8.488	8.488	8.488	8.488	8.488	8.488	8.488	8.488	8.211	8.211	8.211	8.389	8.292	8.292	8.292	8.292	8.292	8.292	8.292	8.292	8.292	8.202	8.202	8.202	8.021	7.938	8.021	7.733	7.816	7.376	7.376	7.464	7.376
YOR276W	5.982	5.982	5.982	5.982	5.982	5.982	5.982	5.894	5.894	5.81	5.81	5.722	5.625	5.625	5.886	5.886	5.886	5.886	5.975	6.065	6.065	5.893	5.981	5.981	5.981	6.263	6.263	6.263	6.361	6.361	6.173	6.173	6.354	6.354	6.442	6.442	6.442	6.442	6.442	6.442	6.442	6.442	6.442	6.442	6.442	6.442	6.442	6.442	6.442
YGL126W	8.399	8.399	8.399	8.399	8.399	8.399	8.399	8.399	8.399	8.399	8.399	8.399	8.047	8.047	8.408	8.408	7.759	7.856	8.031	8.031	8.031	8.031	8.031	7.943	7.758	7.49	7.593	7.607	7.598	7.598	7.508	7.508	7.508	6.614	5.987	5.276	5.276	5.822	6.612	7.845	7.845	7.845	9.476	9.476	10.114	10.114	10.211	10.211	10.299
YHR151C	11.381	11.381	11.381	11.291	11.104	11.104	11.104	11.104	11.104	11.104	11.104	9.96	9.698	9.332	8.27	8.098	8.098	8.098	8.098	8.186	8.089	8.001	7.641	7.454	7.454	7.454	7.454	5.691	5.132	5.132	4.877	4.877	4.877	4.877	4.609	4.52	3.724	2.132	2.049	2.137	2.22	2.586	2.586	2.586	2.586	2.674	2.32	2.223	2.223
YPL029W	7.901	7.818	7.818	7.728	7.728	7.728	7.633	7.367	7.103	7.103	7.103	7.191	6.665	6.568	6.656	6.566	6.566	6.296	6.296	6.296	5.827	5.55	5.466	5.466	5.55	5.114	5.204	5.114	5.114	5.631	6.419	6.419	6.516	7.257	7.347	7.347	7.347	7.347	7.167	7.167	7.347	8.417	8.514	8.602	8.424	8.424	8.424	8.424	8.508
YMR116C	3.982	3.982	3.982	3.982	3.795	3.449	3.449	3.449	3.277	3.18	3.091	3.091	3.091	3.179	3.364	3.364	3.364	3.454	3.454	3.454	3.454	3.089	3.005	2.915	2.915	2.915	2.64	2.373	2.096	2.096	2.096	2.185	2.185	2.358	2.552	2.552	2.552	2.552	2.103	2.184	2.083	2.172	2.172	2.172	2.172	2.263	3.244	3.244	3.244
YOR123C	7.981	8.078	7.989	7.989	8.176	8.643	8.643	8.814	8.814	8.726	8.726	9.722	9.983	9.983	9.983	9.983	10.169	10.429	10.429	10.519	10.519	10.607	10.695	10.785	10.79	10.79	10.79	10.79	10.79	10.79	10.79	10.79	10.79	10.61	10.521	10.431	10.343	10.259	10.343	10.53	10.53	10.53	10.53	10.53	10.53	10.53	10.53	10.53	10.53
YDR020C	4.025	4.112	4.833	6.235	6.759	7.293	7.293	7.293	7.293	7.293	7.293	7.383	7.383	7.383	7.383	7.383	7.383	7.383	7.383	7.383	7.383	7.81	7.9	7.9	7.9	7.99	7.99	7.99	7.99	8.08	7.996	7.996	7.996	8.646	8.646	8.646	8.646	8.646	8.646	8.633	8.633	8.633	8.633	8.633	8.633	8.633	8.633	8.633	8.549
YCL016C	4.414	4.414	4.414	4.414	4.414	4.414	4.414	4.414	4.414	4.497	4.497	4.497	4.497	4.595	4.595	4.595	4.691	4.691	4.775	4.775	4.775	4.775	4.775	4.766	4.766	4.766	4.766	4.766	4.766	4.766	4.766	4.766	4.766	4.766	4.766	4.683	4.683	4.683	4.683	4.683	4.683	4.683	4.683	4.586	4.586	4.586	4.586	4.586	4.586
YLR407W	0.275	0.275	0.275	0.275	0.275	0.275	0.275	0.275	0.275	0.275	0.275	0.275	0.275	0.275	0.275	0.275	0.275	0.275	0.275	0.275	0.275	0.275	0.275	0.275	0.275	0.178	0.178	0.178	0.178	0.178	0.178	0.178	0.178	0.178	0.178	0.178	0.178	0.178	0.178	0	0	0	0	0	0	0	0	0	0
YDR246W	7.28	7.28	7.28	7.28	7.37	7.37	7.282	7.282	7.731	7.918	8.001	8.001	8.461	9.09	9.09	9.09	8.808	8.989	9.347	9.706	9.706	9.79	9.79	9.79	9.79	9.963	9.963	10.57	10.744	10.918	10.918	10.918	10.918	10.918	10.918	10.82	10.723	10.723	10.723	10.723	10.723	10.723	10.723	10.723	10.9	10.81	10.726	10.726	10.726
YNL277W	1.29	1.29	1.29	1.29	1.29	1.193	1.096	1.096	1.096	1.096	1.096	1.096	1.096	1.096	1.096	1.096	1.365	1.365	1.365	1.365	1.365	1.365	1.365	1.453	1.453	1.453	1.453	1.453	1.453	1.453	1.453	1.453	1.453	1.453	1.453	1.453	1.085	0.912	0.912	0.912	0.912	0.912	0.912	0.912	0.912	0.912	0.912	0.912	0.912
YOR007C	4.39	4.39	4.39	4.39	4.39	4.39	4.39	4.223	4.05	3.516	3.33	3.33	3.33	3.33	3.247	3.163	3.163	3.349	3.349	3.534	3.618	3.618	3.618	3.618	3.618	3.618	3.618	3.527	3.527	3.527	3.527	3.527	3.341	3.154	2.689	2.689	2.689	2.689	2.689	2.689	2.689	2.689	2.689	2.601	2.601	2.511	2.511	2.511	2.511
YCL010C	10.907	10.907	10.991	11.079	11.162	11.162	11.079	11.079	10.995	10.995	10.632	10.454	10.717	10.717	10.807	10.807	10.807	10.897	10.897	10.897	10.809	10.809	10.899	10.899	11.162	11.079	11.079	11.079	10.989	10.989	11.086	11.086	11.086	11.086	11.176	11.092	11.092	11.009	11.009	11.099	11.02	11.117	11.117	11.206	11.206	11.206	11.206	11.206	11.206
YLR099C	4.52	4.788	4.788	4.788	5.05	5.677	5.677	5.939	5.939	5.939	5.851	5.851	5.948	6.225	6.313	6.313	6.485	6.76	6.76	6.76	6.76	6.676	6.676	6.676	6.676	6.676	6.766	6.771	7.696	7.607	7.786	7.786	7.786	7.786	7.786	7.786	7.786	7.786	7.786	7.786	7.786	7.702	7.702	7.619	7.619	7.619	7.619	7.619	7.722
YLR378C	2.902	2.902	2.902	2.267	2.072	2.072	2.072	2.072	2.072	2.072	2.072	2.072	2.072	2.072	2.072	2.072	2.072	1.811	1.61	1.52	1.52	1.52	1.52	1.52	1.52	1.52	1.52	1.52	1.52	1.43	1.519	1.701	1.701	1.701	1.701	1.784	1.784	1.784	1.687	1.687	1.859	1.859	1.859	1.859	1.859	1.859	1.859	1.859	1.859
YER086W	9.245	9.245	9.245	9.245	9.245	9.245	9.245	9.245	9.245	9.245	9.245	9.162	9.162	9.162	9.162	9.065	9.065	9.065	8.893	8.893	8.893	8.893	8.893	8.809	8.471	8.471	8.286	8.374	8.462	8.379	8.467	8.467	8.467	8.467	8.467	8.467	8.467	8.467	8.016	7.748	7.748	7.748	7.748	7.658	7.658	7.658	7.658	7.658	7.658
YPL139C	7.175	7.175	7.175	6.546	6.469	6.566	6.744	6.841	6.841	7.486	7.754	7.754	7.838	7.838	7.838	7.921	8.829	9.48	9.48	9.48	9.569	9.48	9.48	9.48	9.681	9.681	9.694	9.694	9.694	9.694	9.965	9.965	9.965	9.965	10.055	10.607	11.227	11.227	11.415	11.415	11.511	11.511	11.511	11.415	11.415	11.331	11.331	11.331	11.331
YNR041C	6.525	6.525	6.719	7.16	7.16	7.16	7.16	7.16	7.16	7.16	7.16	7.244	7.514	7.514	7.603	7.603	7.603	7.603	7.603	7.513	7.773	8.375	8.287	8.474	8.474	8.39	8.481	8.481	8.481	8.401	8.318	8.318	8.318	8.133	8.48	8.48	8.48	8.568	8.568	8.658	8.658	8.658	8.658	8.755	8.672	8.672	8.672	8.672	8.672
YBL068W	10.585	10.585	10.585	10.497	10.511	10.511	10.511	10.511	10.511	10.427	10.594	10.422	10.52	10.185	10.269	10.264	10.264	10.264	10.179	9.994	9.994	9.994	9.814	9.636	9.636	9.636	9.636	9.636	9.726	9.726	9.726	9.726	9.726	9.726	9.726	9.726	9.726	9.726	9.726	9.726	9.726	9.726	9.726	9.552	9.552	9.552	9.469	9.028	8.94
YOR122C	9.128	9.128	9.128	9.038	9.126	9.126	9.038	9.038	9.038	8.961	8.961	8.961	8.961	8.767	8.767	8.767	8.677	8.677	8.767	8.767	8.767	8.851	8.851	8.851	8.677	8.677	8.677	8.677	8.587	8.587	8.587	8.499	8.582	8.312	8.222	8.222	7.851	7.851	7.763	7.763	7.763	7.679	7.582	7.582	7.492	7.409	7.14	7.14	6.687
YOL101C	3.942	3.942	4.039	4.039	4.656	4.656	4.656	4.656	4.753	4.85	4.934	4.934	4.934	4.934	4.934	5.119	5.291	5.559	6.535	6.535	6.535	6.535	6.535	6.535	6.883	6.883	7.056	7.056	7.223	7.223	7.223	7.223	7.223	7.223	7.404	7.584	7.584	7.584	7.584	7.755	7.755	7.755	7.755	7.755	7.755	7.755	7.755	7.755	7.846
YOR291W	4.963	5.136	5.136	5.136	5.136	5.053	5.141	5.321	5.493	5.771	5.771	5.771	5.771	6.046	6.046	7.281	7.281	7.281	7.281	7.281	7.281	7.281	7.281	7.281	7.281	7.281	7.281	7.191	7.362	7.714	7.714	7.714	7.714	7.626	7.626	7.626	7.714	7.811	7.989	7.989	8.078	8.078	7.989	7.989	7.989	7.989	7.989	8.166	8.166
YBL017C	0.819	0.819	0.819	0.819	0.819	0.819	0.907	1.184	1.362	1.64	1.64	1.64	1.64	1.64	1.638	1.735	2.019	2.019	2.103	2.191	2.191	2.274	2.362	2.362	2.55	2.55	2.459	2.459	2.459	2.459	2.459	2.459	2.64	2.64	2.825	2.825	2.825	2.825	2.825	2.825	2.992	2.992	2.992	3.366	3.463	3.463	3.463	3.463	3.635
YLR395C	9.389	9.389	9.389	9.389	9.389	9.389	9.389	9.389	9.389	9.389	9.389	9.389	9.389	9.389	9.292	8.927	8.748	8.748	8.836	8.665	8.665	8.665	8.665	8.576	8.576	8.576	8.576	8.576	8.576	8.206	8.206	8.206	8.206	8.206	8.118	8.118	8.118	8.118	7.841	7.567	7.484	7.394	7.306	7.222	7.222	7.222	7.222	6.569	6.375
YJL062W	2.234	2.234	2.234	2.234	2.234	2.234	2.044	2.134	3.676	4.212	4.212	4.212	4.212	4.212	4.212	4.212	4.212	4.212	4.302	4.213	4.823	4.726	4.809	4.809	4.809	4.719	4.719	4.9	4.9	4.904	5.09	5.002	5.002	5.002	5.002	5.002	5.002	5.002	5.002	5.263	5.263	5.263	5.263	5.263	5.263	5.18	5.18	4.643	4.643
YOR086C	4.011	4.011	4.011	4.101	4.013	4.013	4.013	4.013	4.013	3.834	3.737	3.647	3.736	3.736	3.736	3.736	3.736	3.736	3.736	3.736	3.736	3.736	3.646	3.562	3.562	3.673	3.673	3.673	3.589	3.589	3.589	3.222	2.841	2.48	2.654	2.751	2.751	2.751	2.751	2.841	2.841	2.757	2.66	2.57	2.398	2.398	2.398	2.398	2.398
YER154W	8.194	8.097	8.187	8.187	8.187	8.293	9.105	9.105	9.37	9.37	9.37	9.37	9.542	9.542	9.542	9.542	9.625	9.625	9.625	9.625	9.803	9.887	9.975	10.251	10.251	10.251	10.339	10.339	10.339	10.339	10.339	10.339	10.339	10.339	10.339	10.339	10.339	10.339	10.339	10.255	10.167	10.167	10.084	10.084	10.084	10.084	10.084	10.084	10.084
YGL022W	8.36	8.36	8.36	8.36	8.534	8.701	9.253	9.253	9.253	9.253	9.425	9.508	9.508	9.592	9.592	9.592	9.592	9.592	9.592	9.68	9.68	9.68	9.68	9.68	9.68	9.764	9.764	9.764	9.764	9.764	9.764	9.675	9.675	9.425	9.425	9.425	9.425	9.425	9.425	9.425	9.245	9.245	9.245	9.245	9.245	9.245	9.245	9.051	9.051
YBR132C	11.669	11.489	11.489	11.577	11.577	11.577	11.484	11.484	11.484	11.664	11.875	12.132	12.132	12.132	12.229	12.513	12.513	12.513	12.513	12.976	12.976	12.976	12.976	13.059	12.976	12.976	12.976	12.976	12.976	13.066	13.066	13.066	13.066	13.066	13.066	13.252	13.252	13.252	13.252	13.252	13.169	13.081	13.081	13.004	13.004	13.004	13.004	13.004	13.004
YAR003W	8.006	8.096	8.529	8.529	8.613	8.888	9.15	9.233	9.145	9.145	9.048	9.048	8.951	9.136	9.883	9.973	9.973	10.069	10.158	10.158	10.158	10.34	10.892	10.892	10.989	10.989	11.079	11.079	11.079	11.079	11.088	11.26	11.26	11.343	11.343	11.343	11.343	11.343	11.343	11.343	11.343	11.343	11.343	11.343	11.343	11.343	11.343	11.343	11.343
YKL192C	4.831	4.831	4.831	4.66	4.384	4.384	4.384	4.384	4.384	4.384	4.384	4.384	4.384	4.384	4.294	4.114	4.114	4.114	4.114	4.03	4.03	3.942	3.845	3.757	3.757	3.495	3.407	3.407	3.407	3.407	3.407	3.407	3.407	3.407	3.407	3.407	3.407	3.407	3.227	3.227	2.51	2.241	2.241	2.241	1.964	1.881	1.881	1.881	1.881
YDL119C	2.671	2.671	2.486	2.486	2.486	2.486	2.486	2.486	2.486	2.398	2.398	2.482	2.482	2.579	2.579	2.579	2.579	2.579	2.579	2.579	2.579	2.579	2.579	2.579	2.668	2.668	2.668	2.668	2.668	2.668	2.668	2.668	2.407	2.407	2.407	2.323	2.323	2.42	2.42	2.42	2.42	2.42	2.42	2.42	2.42	2.42	2.337	2.42	2.42
YPL091W	3.979	4.166	4.166	4.338	4.338	4.338	4.434	4.434	4.434	4.434	4.434	4.434	4.434	4.609	4.609	4.609	4.609	4.609	4.609	4.699	4.699	4.788	4.707	4.707	4.707	4.617	4.617	4.617	4.08	4.08	4.08	4.08	4.08	4.355	4.364	4.364	4.364	4.364	4.364	3.901	3.901	3.811	3.804	3.804	3.804	3.804	3.804	3.804	3.892
YDR499W	2.721	2.721	2.721	2.721	2.721	2.721	2.805	3.432	3.529	5.167	5.167	5.345	5.345	5.428	5.345	5.345	5.345	5.345	5.345	5.521	5.605	5.605	5.702	5.79	6.053	6.053	6.053	6.053	5.963	5.963	6.061	6.149	6.149	6.149	6.149	6.149	6.149	6.321	6.321	6.404	6.404	6.404	6.404	6.404	6.404	6.404	6.404	6.404	6.404
YJL023C	3.503	3.413	3.681	3.697	3.697	3.697	3.697	4.423	4.423	4.423	4.418	4.606	5.075	5.422	6.121	6.121	6.478	6.832	6.832	6.832	6.832	6.832	6.832	6.832	6.748	6.836	6.836	6.836	7.109	7.386	7.386	7.657	7.657	7.657	7.657	7.657	7.657	7.47	7.47	7.372	7.456	7.628	7.628	7.905	7.905	7.993	7.993	7.993	7.91
YCL030C	6.085	6.085	6.003	6.003	6.175	6.175	6.091	6.091	6.003	4.938	4.764	4.681	4.681	4.868	4.784	4.784	4.694	4.694	4.694	4.329	4.333	4.333	4.333	4.333	4.333	4.43	4.52	4.254	4.164	4.164	4.164	4.164	4.164	4.164	4.164	3.97	3.97	3.97	3.97	3.97	3.97	3.97	3.97	3.97	3.97	3.873	3.873	3.873	3.873
YPL211W	9.349	9.349	9.349	9.259	9.079	8.899	8.899	8.802	8.802	8.802	8.802	8.713	7.562	6.75	6.473	5.934	5.934	5.934	5.934	5.583	5.493	5.493	5.493	5.308	5.308	5.211	5.211	5.127	5.127	5.127	5.127	4.496	4.327	4.151	4.239	4.239	4.239	4.239	3.433	3.246	3.079	2.912	2.912	2.912	3.61	3.61	3.61	3.61	3.61
YGR049W	6.538	6.538	6.893	6.623	6.707	6.7	6.797	6.876	6.876	6.787	6.699	6.88	6.429	6.607	6.886	6.886	6.886	6.803	6.891	6.891	5.647	5.647	5.746	5.821	6.085	6.446	6.446	6.446	6.44	6.801	6.887	6.887	6.887	6.883	7.503	7.503	7.503	7.503	7.503	7.41	7.782	7.879	7.879	7.879	7.879	7.879	7.879	8.142	8.142
YOR014W	7.535	7.535	7.535	7.535	7.535	7.535	7.535	7.535	7.535	7.535	7.535	7.535	7.535	7.957	8.42	8.42	8.605	8.605	8.605	8.605	8.517	8.517	8.809	8.713	8.796	8.796	8.796	8.796	8.796	8.796	8.796	8.796	8.983	8.983	9.164	9.164	9.164	9.164	9.164	9.164	9.164	9.247	9.159	9.159	9.159	9.242	9.419	9.872	10.226
YOR023C	7.797	7.797	7.797	8.061	7.806	7.902	7.991	8.613	8.344	8.331	8.137	8.225	8.052	8.052	8.135	7.51	8.14	8.14	8.484	8.394	8.394	8.394	8.217	8.217	8.217	8.217	7.636	8.079	8.079	8.177	8.357	8.454	8.454	8.544	8.544	8.544	8.544	8.372	8.372	7.901	7.529	7.529	7.874	7.874	7.874	7.874	7.874	7.874	7.874
YML070W	3.996	3.996	3.996	4.267	4.267	4.267	4.267	4.267	4.177	4.177	5.683	5.856	6.468	6.468	6.468	6.468	6.468	6.468	6.565	6.649	6.649	6.649	6.649	6.378	6.378	6.55	6.55	6.638	6.638	6.638	6.638	6.825	6.728	6.728	6.645	6.645	6.832	6.832	6.832	6.832	7.1	7.1	7.1	7.1	7.1	7.1	7.1	7.1	7.1
YBR274W	2.924	2.924	3.021	3.105	3.382	3.479	3.659	4.207	4.207	4.207	4.207	4.304	4.489	4.67	4.67	4.67	4.67	4.758	4.758	4.758	4.758	4.758	4.765	4.769	4.681	4.681	4.508	4.508	4.508	4.336	4.253	4.424	4.618	4.889	4.889	4.977	4.977	5.144	5.144	5.144	5.428	5.428	5.428	5.606	5.606	5.696	5.606	5.606	5.606
YBL020W	11.485	11.203	11.196	11.196	11.293	10.823	11.266	11.179	11.278	13.161	13.161	13.249	13.982	14.866	15.765	15.854	16.117	15.867	15.955	15.955	15.871	15.975	15.975	16.335	16.335	16.502	16.502	16.592	16.587	16.856	16.856	16.944	16.944	16.944	17.032	16.944	17.12	17.218	17.301	17.301	17.301	17.301	17.301	17.301	17.218	17.218	17.041	17.041	17.125
YPL268W	7.135	7.135	7.122	8.228	8.677	10.95	10.95	11.294	11.382	11.382	11.466	11.466	11.461	11.544	12.452	12.452	12.452	12.54	12.637	12.637	12.637	12.637	12.637	13.005	13.005	13.176	13.652	14.106	14.287	14.375	14.472	14.472	14.569	14.569	14.569	14.485	14.485	14.485	14.816	14.816	14.816	14.816	14.899	15.161	15.161	15.161	15.161	15.161	15.161
YHR134W	3.273	3.273	3.287	3.032	2.854	3.027	3.292	3.89	3.897	3.897	3.897	3.897	3.985	4.073	4.439	4.434	4.434	4.517	4.517	4.606	4.606	4.606	4.412	4.412	4.412	4.86	4.763	4.763	4.851	4.851	4.851	4.851	4.851	4.851	4.86	4.86	4.86	4.86	4.86	4.944	4.944	5.041	5.041	5.041	5.041	5.041	5.043	5.126	5.126
YDL232W	14.413	14.413	14.413	14.329	14.329	14.604	14.693	14.693	14.693	14.693	14.693	14.693	14.693	14.977	15.252	15.349	15.787	15.787	15.787	15.787	15.787	15.787	15.787	15.787	15.787	15.787	15.787	15.787	15.973	15.973	15.973	15.973	15.973	15.973	15.979	16.07	16.07	16.07	16.07	16.158	16.343	16.343	16.343	16.343	16.343	16.343	16.431	16.431	16.52
YOR070C	6.186	6.274	6.006	6.269	6.102	6.102	6.102	6.102	6.192	6.192	6.192	6.192	5.732	5.732	5.455	5.455	5.455	5.455	5.177	5.177	5.266	4.729	4.645	4.645	4.645	4.645	3.917	4.192	4.192	4.192	4.192	4.192	4.192	4.019	3.93	3.93	3.93	3.93	3.93	4.019	4.019	4.019	4.019	3.929	3.832	3.832	3.557	2.847	2.847
YMR140W	5.925	5.925	5.925	5.925	5.925	4.894	5.235	5.138	5.485	5.657	5.657	5.926	5.754	5.754	5.754	5.754	5.754	5.754	5.754	5.754	5.934	6.388	7.286	7.286	7.286	7.369	7.459	7.548	8.701	9.065	9.065	9.065	9.065	9.065	9.065	9.065	9.065	9.065	9.153	9.241	9.241	9.241	9.241	9.241	9.338	9.338	9.338	9.428	9.428
YNL185C	12.214	12.214	12.298	12.386	12.476	12.476	12.476	12.476	12.476	12.566	12.566	12.566	12.566	12.566	12.566	12.566	12.469	12.469	12.469	12.469	12.469	12.469	12.469	12.469	12.469	12.469	12.386	12.386	12.386	12.219	12.219	12.219	12.219	12.219	12.219	12.219	12.219	12.219	12.122	12.122	11.749	11.749	11.749	11.749	11.661	11.661	11.661	11.661	11.578
YLR144C	3.994	4.001	3.904	3.904	3.378	3.563	3.48	5.393	5.393	5.309	5.393	5.393	5.393	5.49	5.49	5.574	5.574	5.574	5.574	5.394	5.385	6.369	6.893	7.08	7.08	7.08	7.08	7.08	7.089	7.364	7.452	7.55	7.805	7.895	7.895	7.895	7.895	7.895	7.895	7.895	7.983	7.896	7.896	7.896	7.994	8.084	8.084	8.174	8.174
YDL233W	2.336	2.336	2.336	2.424	2.424	2.424	2.772	4.739	5.465	5.548	5.548	5.548	5.636	5.636	5.636	5.636	5.636	5.636	5.734	5.734	5.734	5.734	5.557	5.469	5.116	5.116	5.296	5.296	6.834	6.834	6.834	6.924	6.924	6.924	7.014	7.014	7.104	7.104	7.016	7.016	7.104	7.201	7.201	7.29	7.29	7.29	7.373	7.457	7.457
YPL015C	6.407	6.407	6.407	6.407	6.407	6.673	7.289	7.205	7.555	8.092	8.647	8.647	9.56	9.56	9.993	9.993	10.077	10.077	10.695	10.598	10.598	10.681	10.695	10.695	10.695	10.695	10.871	11.154	11.424	11.424	11.424	11.424	11.424	11.424	11.418	11.418	11.418	11.515	11.343	11.524	11.7	11.885	11.885	12.059	12.059	12.156	12.611	12.955	12.955
YKR013W	11.177	11.177	11.177	11.177	11.177	11.177	10.996	10.996	10.823	10.823	10.823	10.823	10.823	10.823	10.823	10.823	10.823	10.823	10.823	10.733	10.733	10.733	10.733	10.469	10.469	10.469	10.297	10.297	10.194	10.194	10.194	10.194	10.016	10.016	8.973	9.158	9.158	9.158	9.158	9.158	9.158	8.894	8.804	8.804	8.804	8.804	8.72	8.72	8.72
YNL056W	6.072	6.072	6.072	5.989	5.989	5.989	5.899	5.45	5.353	4.904	4.904	4.904	4.904	4.546	4.456	4.456	4.456	4.367	4.367	4.367	4.367	4.367	4.367	4.284	4.284	4.284	4.099	4.099	4.011	3.913	3.913	3.913	3.742	3.742	3.742	3.742	3.742	3.742	3.742	3.742	3.742	3.652	3.278	3.278	3.375	3.375	3.375	3.375	3.375
YGR142W	6.322	6.322	6.232	6.232	6.232	6.148	6.148	6.148	6.148	6.148	4.986	4.819	4.729	4.641	4.558	4.558	4.558	4.558	4.558	4.558	4.558	4.386	4.386	4.117	4.029	4.029	4.029	4.029	3.932	3.932	3.849	3.663	3.58	3.58	3.659	3.659	3.756	3.756	3.667	3.667	3.667	3.667	3.667	3.667	3.667	3.667	3.667	3.764	3.667
YOR038C	9.73	9.73	9.73	9.73	9.73	9.999	10.611	12.493	13.115	13.476	13.476	13.564	13.564	13.564	13.564	13.758	13.758	14.105	14.188	14.188	14.188	14.188	14.188	14.188	14.277	14.277	14.277	14.277	14.277	14.277	14.277	14.277	14.277	14.277	14.277	14.268	14.444	14.533	14.533	14.533	14.533	14.533	14.533	14.533	14.616	14.616	14.704	14.704	14.704
YER040W	9.16	9.16	9.893	9.796	9.886	9.886	9.886	10.066	10.066	10.066	9.983	9.983	10.347	10.437	11.054	11.054	11.054	11.054	11.054	11.054	11.054	11.054	11.054	11.054	11.054	11.054	11.503	11.503	11.503	11.503	11.6	11.6	11.6	11.6	11.6	11.6	11.6	11.503	11.503	11.503	11.503	11.503	11.503	11.503	11.503	11.587	11.587	11.587	11.587
YDR524C	3.401	3.401	3.313	4.112	4.112	4.209	4.209	4.209	4.209	4.209	4.298	4.298	4.298	4.296	4.296	4.296	4.296	4.393	4.226	4.226	4.404	5.203	5.203	5.203	5.203	5.203	5.203	5.203	5.3	5.302	5.302	5.302	5.302	5.586	5.586	5.586	5.586	5.498	5.41	5.125	5.125	5.125	5.125	5.125	5.029	5.47	5.47	5.47	5.47
YPR189W	6.246	6.338	6.338	6.338	6.338	5.204	5.292	5.472	5.465	5.65	6.622	6.622	7.426	7.604	7.604	7.604	7.604	7.692	7.692	7.692	7.692	7.609	7.521	7.689	7.689	7.689	7.689	7.689	7.689	7.511	7.511	7.513	7.865	7.865	7.948	7.948	7.948	7.948	7.851	7.939	7.939	7.939	7.939	7.939	8.028	8.028	8.028	8.028	8.395
YKL043W	1.435	1.435	1.435	1.345	1.345	1.345	1.345	1.345	1.345	1.345	1.345	1.345	1.345	1.435	1.435	1.435	1.435	1.435	1.435	1.435	1.351	1.351	1.351	1.351	1.351	1.351	1.261	1.261	1.261	1.261	1.261	1.261	1.261	1.261	1.261	1.349	1.349	1.349	1.349	0.894	0.894	0.894	0.894	0.806	0.806	1.255	1.255	1.255	1.255
YIL115C	6.826	6.743	6.743	6.84	6.729	6.646	6.743	7.11	7.455	7.455	7.455	8.265	8.348	8.348	8.432	8.432	8.432	8.432	8.344	8.344	8.511	8.774	8.774	8.774	8.858	9.319	9.319	9.319	9.319	9.319	9.319	9.319	9.319	9.319	9.319	9.319	9.409	9.409	9.409	9.409	9.409	9.409	9.409	9.498	9.498	9.498	9.498	9.498	9.498
YGL056C	1.072	1.072	1.072	1.072	0.984	0.984	0.984	0.984	0.984	0.984	0.984	0.9	0.9	0.9	0.9	0.9	0.72	0.72	0.72	0.72	0.72	0.715	0.539	0.539	0.539	0.712	0.712	0.712	0.712	0.712	0.712	0.624	0.624	0.624	0.624	0.624	0.624	0.624	0.624	0.624	0.624	0.534	0.534	0.444	0.444	0.444	0.444	0.444	0.444
YDL176W	3.509	4.048	4.048	4.048	4.048	4.048	4.048	3.95	3.862	3.862	3.682	3.786	4.077	4.528	4.969	4.969	5.237	5.684	6.474	6.563	6.563	6.563	6.563	6.563	6.563	6.563	6.563	6.563	6.563	6.563	6.563	6.66	6.757	6.847	6.937	6.937	6.937	7.034	7.034	7.034	7.388	7.388	7.388	7.749	7.749	7.749	7.749	7.749	7.749
YML024W	1.438	1.35	1.35	1.364	1.364	1.364	1.364	1.364	1.364	1.364	1.364	1.28	1.28	1.28	1.28	1.28	1.28	1.28	1.28	1.28	0.809	0.636	0.636	0.636	0.636	0.539	0.539	0.539	0.187	0.187	0.187	0.187	0.187	0.187	0.187	0.187	0.187	0.187	0.187	0.097	0.097	0.097	0.097	0.097	0.097	0.097	0.097	0.097	0.097
YOL144W	8.194	8.194	8.194	8.194	8.194	8.194	8.283	8.371	8.371	8.538	8.538	8.538	8.538	8.719	8.719	8.719	8.719	8.719	8.809	8.809	8.809	8.809	8.809	8.809	8.72	8.72	8.72	8.72	8.72	8.72	8.72	8.72	8.72	8.72	8.72	8.72	8.72	8.542	8.542	8.547	8.644	8.644	8.644	8.644	8.644	8.644	8.644	8.201	8.025
YFL034C-A	3.295	3.295	3.295	3.205	3.205	3.205	3.205	2.937	2.937	1.342	1.245	1.243	1.333	1.333	1.333	1.333	1.333	1.333	1.333	1.421	1.421	1.589	1.505	1.593	1.593	1.593	1.593	1.593	1.248	1.151	1.151	1.248	1.248	1.331	1.51	1.778	1.778	1.869	1.869	1.778	1.869	1.869	1.869	1.952	1.952	2.049	2.049	2.049	2.049
YDR462W	16.18	16.36	16.36	16.36	16.36	16.36	16.36	16.36	16.36	16.541	16.541	16.541	16.541	16.541	16.541	16.541	16.541	16.444	16.527	16.527	16.527	16.527	16.527	16.527	16.615	16.615	16.615	16.615	16.532	16.532	16.532	16.532	16.532	16.532	16.532	16.532	16.532	16.532	16.532	16.532	16.532	16.18	16.18	16.092	16.18	16.18	16.18	16.18	16.18
YGL254W	6.788	6.878	5.513	5.1	5.1	5.28	4.989	4.989	4.811	4.811	4.811	4.811	4.824	5.185	5.988	5.814	5.814	5.903	5.814	6.072	7.527	8.328	8.591	8.675	9.112	9.2	9.387	9.304	9.304	9.842	11.017	11.272	11.361	11.815	11.815	12.255	12.171	12.35	12.35	12.35	12.433	12.433	12.433	12.433	12.343	12.343	12.343	12.343	12.521
YDR294C	3.628	3.705	3.875	4.581	4.581	4.757	5.796	5.977	5.977	5.977	5.977	5.977	6.067	6.067	6.067	6.426	6.342	6.342	6.342	6.342	6.342	6.252	6.164	6.424	6.686	8.203	9.716	10.875	10.875	10.972	10.972	11.338	11.799	12.232	12.232	12.232	12.232	12.412	12.412	12.412	12.412	12.509	12.509	12.509	12.598	12.598	12.598	12.598	12.598
YNL141W	4.032	4.032	4.032	4.032	4.032	4.032	4.032	4.032	4.032	4.032	4.032	4.032	4.032	4.115	4.115	4.204	4.204	4.204	4.204	4.115	4.115	4.115	4.115	4.115	4.213	4.213	4.213	4.213	4.213	4.115	4.205	4.205	4.205	4.205	4.019	3.847	3.847	3.93	4.014	4.014	4.014	4.014	4.014	3.925	3.925	3.925	3.925	3.925	3.925
YHR056C	8.083	7.986	7.986	8.069	8.248	8.338	8.435	8.258	8.258	8.258	8.071	8.071	7.983	7.983	7.983	7.803	7.803	7.975	8.068	8.694	8.694	9.235	9.235	9.235	9.235	9.235	9.323	9.42	9.42	9.42	9.42	9.42	9.42	9.42	9.42	9.42	9.517	9.517	9.517	9.517	9.517	9.428	9.428	9.428	9.428	9.34	9.34	9.34	9.34
YFR003C	13.721	13.721	13.721	13.721	14.06	14.06	14.06	14.06	14.06	14.06	14.06	14.687	14.599	14.944	14.944	15.033	15.204	15.204	15.204	15.293	15.293	15.293	15.381	15.121	15.293	15.293	15.376	15.376	15.376	15.376	15.376	15.376	15.376	15.286	15.286	15.286	15.286	15.286	15.286	15.198	15.281	15.365	15.453	15.453	15.365	15.365	15.448	15.448	15.448
YNL263C	9.345	9.345	9.345	9.345	9.345	9.345	9.345	9.904	9.904	9.904	9.904	9.904	9.904	9.904	9.992	9.992	9.882	9.882	9.882	9.882	9.882	9.882	9.882	9.882	9.882	9.882	9.965	10.049	10.049	10.049	10.049	10.049	10.049	10.049	10.049	10.049	10.049	9.7	9.886	10.408	10.408	10.408	10.408	10.408	10.505	10.505	10.505	10.505	10.505
YCL036W	9.068	9.345	9.345	9.434	9.434	9.434	9.434	9.434	9.434	9.434	9.434	9.336	9.336	9.508	9.508	9.508	9.768	9.768	9.768	9.768	9.685	9.685	9.685	9.685	9.685	9.685	9.685	9.685	9.409	9.498	9.498	9.498	9.498	9.498	9.498	9.498	9.498	9.588	9.588	9.588	9.491	9.491	9.402	9.319	9.319	9.329	9.329	9.417	9.417
YBL076C	9.531	9.531	9.443	9.443	9.443	9.443	9.443	9.443	9.443	9.443	9.443	9.443	9.353	9.353	9.353	9.263	9.263	9.263	9.263	9.263	9.263	9.263	9.263	9.263	9.263	9.173	9.166	9.166	9.166	9.166	9.166	9.078	9.078	9.078	9.078	8.995	8.911	8.911	8.911	8.911	8.911	8.911	8.814	8.731	8.731	8.731	8.731	8.643	8.643
YHR123W	10.385	10.385	10.385	10.045	9.957	9.957	9.957	9.957	9.307	8.771	8.771	8.771	8.86	8.86	8.86	8.86	8.86	8.873	8.873	8.873	8.873	8.328	8.513	8.513	8.513	8.243	8.146	8.243	8.243	8.243	8.326	8.326	7.968	7.968	7.968	7.43	7.155	7.155	7.155	7.155	7.155	7.155	7.243	7.243	7.153	6.612	6.701	6.701	6.701
YHR156C	13.37	13.37	13.37	13.454	13.454	13.454	13.454	12.818	12.818	11.67	11.583	11.405	11.405	11.322	11.238	11.238	10.588	10.325	10.248	10.248	10.248	9.887	9.887	9.977	9.977	10.061	10.061	9.973	9.793	8.649	8.098	7.744	7.656	6.753	6.144	5.307	5.307	5.307	4.138	3.683	3.241	3.338	3.338	3.338	3.25	3.25	3.25	3.25	3.25
YJR103W	5.565	5.565	5.215	5.215	5.215	5.215	4.761	4.761	4.479	4.299	4.299	4.112	4.112	3.767	3.767	3.933	3.573	4.025	4.025	4.025	4.025	4.025	4.025	4.025	3.84	3.743	3.743	3.467	3.296	3.296	3.296	3.296	3.296	3.296	3.119	3.119	3.119	2.939	2.939	2.939	2.851	2.851	1.871	1.51	1.51	1.51	1.51	1.78	1.773
YJR051W	8.307	8.307	8.307	8.502	8.502	8.502	8.502	8.502	8.585	8.585	8.585	8.585	8.488	8.391	8.301	8.301	8.301	8.301	8.301	8.301	8.301	8.301	8.301	8.301	8.301	8.301	8.12	8.287	8.287	8.287	8.287	8.377	8.377	8.377	8.377	8.289	8.192	8.016	7.932	8.016	7.932	7.932	7.932	7.932	8.034	8.034	8.034	7.847	8.024
YCL057C-A	2.13	2.13	2.13	2.13	2.13	2.13	2.041	2.041	2.041	2.041	2.041	2.041	2.041	2.041	2.041	1.958	1.958	1.958	1.958	1.958	1.958	1.958	1.958	1.958	1.958	1.958	1.958	1.958	1.958	1.958	1.958	1.958	1.958	1.958	1.958	1.958	1.958	1.958	1.958	1.958	1.958	1.958	1.869	1.869	1.869	1.78	1.78	1.78	1.78
YGL229C	3.678	3.678	3.678	3.678	3.493	3.493	3.493	3.405	3.22	3.123	3.123	3.039	3.039	2.949	2.949	2.687	2.687	1.342	1.342	1.342	1.254	1.254	1.254	1.344	1.344	1.254	1.254	1.254	0.823	0.733	0.83	0.83	0.83	0.83	0.733	0.733	0.9	0.9	0.9	0.9	1.08	1.08	1.531	1.531	1.621	1.621	1.621	1.718	1.63
YMR191W	7.939	8.133	8.133	8.221	8.489	8.67	8.847	9.392	9.572	9.572	9.661	9.661	9.832	9.832	9.832	9.832	9.921	10.271	10.271	10.271	10.271	10.271	10.361	10.361	10.271	10.271	10.271	10.271	10.271	10.361	10.555	10.555	10.555	10.555	10.555	10.555	10.555	10.555	10.471	10.471	10.559	10.559	10.559	10.559	10.476	10.476	10.126	10.126	10.126
YOR063W	6.089	6.089	6.001	5.904	5.992	6.08	6.37	6.37	6.546	6.814	6.814	6.992	6.992	6.992	6.909	6.909	6.909	6.992	7.521	7.884	7.884	7.884	7.974	7.974	7.974	8.064	8.064	8.064	8.064	8.245	8.245	8.342	8.252	8.252	8.252	8.164	8.164	8.164	8.164	8.164	8.164	8.164	8.164	8.164	8.164	8.164	8.164	8.073	7.99
YMR153W	4.896	4.896	5.072	5.072	5.162	5.52	5.617	5.617	5.617	5.701	5.612	6.519	6.519	6.519	6.519	6.519	6.519	6.609	6.609	6.609	6.609	6.609	6.609	6.609	6.609	6.699	6.699	6.699	6.699	6.699	6.796	6.796	6.707	6.707	6.707	6.707	6.879	6.879	6.879	6.879	6.879	6.879	6.879	6.879	7.073	7.073	6.985	6.992	6.992
YBL103C	9.101	9.101	9.101	9.101	9.101	9.101	9.19	9.19	9.19	9.19	9.28	9.28	9.651	9.651	10.018	10.107	10.472	10.472	10.639	10.55	10.55	10.55	10.462	10.462	10.462	10.462	10.462	10.552	10.552	10.552	10.552	10.464	10.38	10.554	10.554	10.554	10.387	10.475	10.475	10.661	11.027	11.027	11.027	11.027	11.027	10.841	10.752	10.752	10.752
YNL001W	11.011	11.011	11.011	11.002	11.002	11.002	11.002	11.002	11.002	11.002	11.002	11.002	11.002	11.002	11.002	11.002	11.002	10.829	10.745	10.745	10.745	10.569	10.569	10.569	10.479	10.382	10.292	10.292	10.105	10.008	10.008	8.911	7.692	7.609	7.526	7.622	7.622	7.622	7.627	7.627	7.627	7.627	7.627	7.288	7.024	6.663	6.663	6.574	6.574
YKR087C	11.488	11.488	11.488	11.488	11.488	11.488	11.391	11.391	11.303	9.777	9.872	10.059	10.059	9.962	9.962	9.347	8.69	8.695	8.611	8.329	8.329	8.329	8.329	8.217	8.217	8.217	7.962	7.962	7.598	7.501	7.501	6.503	6.415	6.955	6.871	6.968	6.968	6.24	5.882	5.785	5.785	5.785	5.785	5.693	5.693	5.783	5.351	4.737	4.834
YIR024C	4.928	4.928	4.75	4.661	4.745	4.565	4.481	4.572	4.572	4.66	4.57	4.57	4.481	4.572	4.572	4.572	4.572	4.13	3.71	3.628	3.538	3.725	3.996	3.913	3.913	4.256	4.603	4.603	4.603	4.519	4.519	4.168	3.996	3.996	4.266	4.266	4.266	4.266	4.266	4.266	4.088	4.088	4.262	4.188	4.091	4.265	4.892	5.154	5.154
YNL299W	8.341	8.341	8.341	8.341	8.341	8.341	8.341	8.341	8.168	8.168	8.168	8.168	8.085	7.822	8.718	9.259	11.496	11.496	11.496	11.496	11.496	11.496	11.496	11.496	11.496	11.496	11.496	11.496	11.496	11.496	11.496	11.496	11.146	11.424	11.424	11.424	11.424	11.424	11.335	11.335	11.335	11.335	11.247	11.247	11.504	11.594	11.594	11.506	11.422
YBL014C	9.816	9.816	9.816	9.732	9.732	9.732	9.464	9.462	9.372	9.372	9.282	9.282	9.469	9.469	9.469	9.469	9.469	9.469	9.469	9.469	9.469	9.469	9.372	9.372	9.034	8.77	8.682	8.682	8.682	8.682	8.585	8.318	8.318	8.325	8.147	8.063	8.063	7.615	7.615	7.615	7.525	7.525	7.525	7.269	7.091	7.179	7.356	7.715	7.715
YGR196C	7.88	7.88	7.88	7.964	7.964	7.964	8.054	8.054	8.054	8.054	8.509	8.509	8.509	8.509	8.509	8.509	8.6	8.958	9.048	9.048	9.048	9.048	9.048	9.131	9.131	9.131	9.215	9.125	9.125	9.125	9.208	9.208	9.208	9.208	9.208	9.208	9.208	9.208	9.208	9.208	9.208	9.208	9.296	9.296	9.296	9.393	9.393	9.305	9.305
YOR090C	3.566	3.483	3.483	3.483	3.483	3.483	3.483	3.483	3.483	3.483	3.483	3.483	3.483	3.483	3.124	3.124	2.576	2.576	2.576	2.396	2.224	2.224	2.224	2.224	2.224	2.224	2.224	2.224	2.224	2.224	2.224	2.224	2.224	2.14	2.057	2.057	1.879	1.879	1.879	1.879	1.782	1.603	1.52	1.52	1.333	1.333	1.333	1.236	1.056
YHL013C	2.158	2.255	2.255	2.338	2.338	2.519	2.519	2.519	2.435	2.435	2.25	2.25	2.34	2.424	2.424	2.424	2.514	2.699	2.699	3.073	2.985	2.985	2.985	2.985	2.985	2.985	2.985	2.985	2.985	2.985	2.985	2.985	2.985	2.985	2.894	2.804	2.721	2.721	2.633	2.633	2.633	2.716	2.716	2.716	2.716	2.716	2.716	2.716	2.716
YPL199C	4.724	4.447	4.274	4.274	3.655	3.208	2.676	2.588	2.588	2.499	2.499	2.499	2.499	2.59	2.943	2.943	2.943	2.943	2.943	2.855	2.765	2.765	2.51	2.42	2.42	2.318	2.318	2.318	2.318	2.318	2.83	2.83	2.83	2.747	2.747	2.913	2.431	2.7	2.7	2.7	2.7	2.788	2.788	2.968	2.889	2.889	2.978	2.971	3.073
YPL048W	4.823	4.823	4.629	4.629	4.532	4.532	4.097	3.745	3.648	3.648	3.201	3.113	3.113	2.928	2.838	2.838	2.838	2.652	2.652	2.564	2.391	2.21	2.21	2.21	2.21	2.12	1.947	1.77	1.77	1.77	1.68	1.68	1.417	1.417	1.417	1.417	1.078	0.897	0.897	0.897	0.897	0.897	0.897	0.897	0.807	0.537	0.537	0.537	0.447
YDR179C	5.726	5.559	5.463	5.463	5.731	5.559	5.47	5.461	5.549	5.811	5.811	5.727	5.727	5.727	5.014	4.465	4.183	4.183	4.364	4.452	4.535	4.623	4.623	5.341	5.94	5.94	6.024	6.024	6.024	5.934	5.934	5.934	5.934	5.123	4.952	5.117	5.029	5.119	5.119	5.119	5.375	5.639	6.722	6.722	7.24	7.33	7.419	7.15	7.15
YOL140W	10.521	10.618	10.082	10.171	10.082	10.082	9.903	9.987	9.987	9.987	9.987	9.987	9.899	9.989	7.776	7.933	7.836	7.836	7.476	7.476	7.476	7.116	7.204	7.391	7.391	7.391	7.391	7.474	6.766	5.347	5.167	5.167	5.524	6.323	6.323	6.42	6.42	6.42	6.42	6.503	6.415	7.233	7.747	7.747	7.747	7.747	7.924	8.364	8.364
YEL063C	3.483	3.317	3.405	3.405	3.493	3.493	3.493	2.871	2.507	2.507	2.866	3.786	3.786	3.786	3.786	3.786	3.87	3.87	3.958	4.042	5.84	5.84	5.929	5.929	5.929	6.019	6.019	6.019	6.019	6.019	6.019	6.103	6.193	6.816	6.816	6.906	6.809	6.809	6.809	6.809	6.897	6.994	6.994	6.994	6.994	6.904	6.992	6.992	6.992
YFR010W	4.745	4.745	4.648	4.102	4.116	4.641	4.641	4.641	4.905	5.169	5.889	5.889	5.889	6.164	6.074	6.074	5.986	5.986	5.986	5.986	5.986	6.721	6.625	6.625	6.625	6.625	6.625	6.625	6.438	6.604	6.604	6.604	6.702	6.891	6.975	7.327	8.497	8.497	8.497	8.497	8.497	8.772	8.772	8.772	8.772	8.596	8.596	8.596	8.768
YDR282C	8.531	8.45	8.45	8.45	8.45	8.45	8.36	8.271	8.181	8.181	8.346	8.346	8.346	8.346	8.258	8.258	8.258	8.445	8.535	8.535	8.535	8.535	8.535	8.251	8.251	8.162	8.162	7.905	7.822	7.734	7.734	7.637	7.19	7.01	7.01	7.184	7.184	7.184	7.184	7.184	7.013	7.288	7.112	7.112	7.112	6.088	5.376	5.293	5.83
YGL228W	4.498	4.319	4.138	4.138	4.138	4.138	4.138	3.704	3.961	4.054	3.873	3.873	3.873	3.873	3.7	3.788	3.7	3.7	3.7	3.7	3.236	3.606	3.975	3.975	3.975	4.072	3.709	3.709	3.709	3.709	3.524	3.337	3.343	3.26	3.26	3.073	3.073	2.899	2.716	2.716	2.716	2.716	2.716	2.716	2.8	2.884	2.884	2.974	3.071
YOR042W	8.717	8.377	8.288	8.288	8.482	8.482	8.572	8.572	8.572	8.572	8.302	8.046	8.046	8.046	8.232	8.685	8.685	8.685	8.685	8.685	8.857	8.857	8.857	8.769	8.681	8.681	8.681	8.681	8.592	8.592	7.877	7.704	7.614	7.614	7.609	7.609	7.609	7.787	7.787	7.787	7.787	7.697	7.875	7.875	7.875	7.869	8.042	7.952	7.952
YPL099C	9.536	9.536	9.536	9.536	9.536	9.078	8.994	8.994	8.994	8.273	8.004	7.824	7.824	7.727	7.727	7.727	5.467	5.128	4.947	4.857	4.952	5.04	4.944	4.944	4.944	4.944	5.032	4.935	4.763	4.763	4.763	4.763	4.763	4.763	4.763	1.634	0.985	1.702	2.047	2.325	2.325	2.498	2.498	2.498	3.041	2.953	2.953	2.953	3.05
YGL226C-A	2.791	2.708	2.43	2.074	2.074	2.521	2.521	3.156	4.407	4.407	4.669	5.76	5.76	5.76	5.76	5.672	5.672	5.764	5.847	5.931	5.931	5.931	6.109	6.559	6.924	7.29	7.29	7.29	7.29	7.29	7.29	7.29	7.38	7.477	7.477	7.477	7.477	7.477	7.477	7.385	7.385	7.473	7.473	7.645	7.645	7.555	7.555	7.555	7.555
YNL280C	8.341	8.251	8.251	8.084	8.084	7.8	7.8	7.712	7.712	7.712	7.712	7.712	7.177	6.999	6.999	6.999	6.999	6.999	6.729	6.729	6.638	6.638	6.194	5.91	5.082	5.082	5.082	4.904	4.814	4.814	4.902	4.902	4.902	4.902	4.902	4.902	4.902	4.633	4.189	4.189	4.279	4.446	4.446	4.446	4.446	4.446	4.349	4.446	4.446
YKL151C	2.33	2.414	2.414	2.677	2.677	2.851	3.553	3.553	3.553	3.641	3.994	3.994	3.994	3.994	4.263	4.351	4.351	4.351	4.351	4.351	4.351	4.351	4.439	4.439	4.439	4.529	4.529	4.529	4.529	4.529	4.529	4.439	4.537	4.537	4.537	4.627	4.627	4.9	4.9	5.08	5.08	5.08	5.08	5.08	5.08	5.08	5.164	5.164	5.164
YML128C	9.887	9.896	9.984	9.984	9.984	10.157	10.157	10.157	10.157	10.157	10.157	10.247	10.247	10.247	10.247	10.335	10.335	10.425	10.335	10.335	10.245	10.162	10.162	10.072	10.072	10.072	10.072	10.259	10.259	10.259	10.259	10.259	10.259	10.259	10.259	10.259	10.259	10.259	10.259	10.259	10.259	10.259	10.162	10.162	10.162	10.162	10.162	10.162	10.162
YPR098C	8.462	8.469	8.469	8.469	8.469	8.469	8.469	8.111	7.667	7.854	7.854	7.854	7.854	7.854	7.675	7.495	7.495	7.068	7.249	7.249	7.16	7.16	7.077	7.077	6.89	6.89	6.89	6.89	7.07	6.995	7.435	7.524	7.612	7.612	7.612	7.438	7.266	7.266	7.266	7.266	7.266	7.266	7.266	7.266	7.266	7.266	7.266	7.266	7.08
YDL014W	10.051	9.967	9.787	9.426	8.974	8.974	8.974	8.974	8.974	8.884	8.884	8.884	8.094	7.473	6.831	6.741	6.651	6.651	6.554	6.382	6.382	6.204	5.762	5.209	4.776	4.776	4.686	4.686	4.499	4.327	4.327	4.327	4.327	4.327	4.149	4.149	4.149	4.061	4.061	3.97	3.97	3.97	3.97	3.616	3.616	3.341	2.705	2.529	2.439
YLR376C	10.749	10.749	10.832	11.719	11.719	11.886	12.17	12.17	12.357	12.357	12.716	12.797	12.797	12.977	12.984	12.984	12.984	13.151	13.235	13.702	14.076	14.076	14.327	14.327	14.327	14.155	14.245	14.162	14.162	14.162	14.162	14.162	14.162	14.162	14.347	14.347	14.347	14.347	14.437	14.617	14.617	14.617	14.714	14.714	14.714	14.901	14.901	14.901	14.901
YNL036W	3.461	3.372	3.289	3.289	3.2	2.747	2.747	2.747	2.747	2.747	2.747	2.747	2.747	1.769	0.889	0.889	0.805	0.722	0.812	0.812	0.812	0.812	0.812	0.812	0.812	0.812	0.812	0.812	0.812	0.812	0.812	0.812	0.812	0.812	0.812	0.812	0.812	0.812	0.812	0.722	0.722	0.722	0.722	0.722	0.633	0.633	0.633	0.633	0.633
YDR475C	12.203	12.203	12.376	12.288	12.385	12.297	12.47	12.125	12.125	12.03	11.94	12.293	12.204	12.293	12.563	12.563	12.563	12.651	12.563	12.827	12.457	12.457	12.457	12.276	12.276	12.096	12.281	12.46	12.28	12.458	13.192	13.025	13.025	13.025	13.025	13.502	13.502	13.413	13.594	13.594	13.677	13.761	13.761	13.761	13.844	13.761	13.761	13.761	13.677
YCR079W	3.552	3.552	3.546	3.456	3.634	3.454	3.709	3.799	3.716	3.804	3.804	3.804	3.804	3.804	3.804	3.804	3.804	3.53	3.53	3.53	3.619	3.791	3.967	3.967	3.967	3.967	4.064	4.064	4.334	4.334	4.334	4.334	4.334	4.334	4.334	4.334	4.418	4.418	4.418	4.418	4.418	4.418	4.418	4.418	4.418	4.418	4.418	4.418	4.418
YDR231C	3.129	3.046	2.962	2.962	2.962	3.136	3.136	3.136	3.136	3.136	2.95	3.047	3.047	3.047	2.958	2.958	2.958	2.958	2.696	2.696	2.696	2.696	2.344	2.17	2.087	2.087	2.087	2.087	2.003	2.003	2.003	2.003	1.545	1.545	1.545	1.545	1.538	1.621	2.237	2.237	2.321	2.321	2.321	2.321	2.321	2.321	2.506	2.506	2.594
YDR312W	3.015	2.925	2.925	2.925	2.925	2.925	2.925	2.745	2.745	2.745	2.745	2.745	2.745	2.745	2.745	2.745	2.745	2.299	2.208	2.119	2.03	2.03	2.03	2.03	2.03	2.03	1.667	1.5	1.411	1.411	1.411	1.411	1.411	1.411	1.411	0.88	0.796	0.609	0.442	0.442	0.442	0.442	0.442	0.442	0.173	0.084	0.084	0.084	0.084
YFR038W	5.602	5.602	5.602	5.602	5.602	5.602	5.69	5.867	6.478	6.755	7.192	7.192	7.192	7.276	7.276	7.186	7.186	7.186	7.186	7.186	7.276	7.276	7.276	7.186	7.366	7.366	7.366	7.366	7.454	7.454	7.454	7.454	7.454	7.538	7.538	7.621	7.621	7.621	7.621	7.538	7.538	7.813	8.076	8.248	8.248	8.248	8.248	8.248	8.248
YER112W	14.643	14.643	14.643	14.815	14.815	14.815	14.815	14.815	14.727	14.208	14.12	14.12	14.12	13.948	13.948	13.858	13.858	13.858	13.858	13.858	13.858	13.858	13.775	13.588	12.431	12.431	12.431	12.431	12.342	12.342	12.342	12.072	12.072	12.072	12.072	11.989	11.989	11.815	11.621	11.524	11.427	11.427	11.427	11.427	11.427	11.427	10.005	10.005	7.556
YPL260W	9.235	9.235	9.235	9.235	9.235	9.235	9.235	9.235	9.235	9.415	9.415	9.415	9.415	9.415	9.415	9.415	9.415	9.415	9.327	9.239	9.239	9.239	9.239	9.239	9.239	9.239	9.239	9.239	9.239	9.149	8.889	8.889	8.791	8.791	8.791	8.791	8.791	8.791	8.791	8.441	8.353	8.353	8.353	8.353	8.353	8.353	8.353	8.353	8.353
YDR212W	4.23	4.507	5.04	5.873	5.873	5.962	5.962	5.962	5.962	5.96	5.96	5.96	5.96	5.96	6.048	6.048	6.048	6.048	6.048	6.131	6.131	6.131	6.131	6.131	6.131	6.229	6.14	6.229	6.229	6.229	6.229	6.405	6.495	6.592	6.942	6.942	6.942	6.942	6.942	6.942	7.109	7.109	7.197	7.191	7.191	7.376	7.376	7.376	7.376
YGR075C	7.513	7.513	7.513	7.429	7.429	7.34	7.34	7.34	7.256	6.991	6.104	6.016	6.016	6.016	6.016	6.016	6.016	6.101	5.907	5.819	5.902	5.902	5.902	5.902	5.902	4.84	4.487	4.204	4.379	4.469	4.553	4.553	4.553	4.553	4.553	4.553	4.465	4.465	4.465	4.465	4.101	3.824	4.261	4.261	4.35	4.53	4.442	4.539	4.372
YIL077C	2.49	2.49	2.49	2.49	2.49	2.49	2.49	2.406	2.406	2.573	2.573	2.75	2.84	2.84	2.752	2.752	2.752	2.752	2.752	2.835	2.918	2.918	3.002	3.002	3.002	3.002	3.002	3.002	3.002	3.002	3.002	3.086	3.174	3.077	3.077	3.077	3.077	3.077	3.077	2.989	2.989	2.722	2.722	2.722	2.542	2.542	2.458	2.547	2.547
YLR088W	2.42	2.42	2.89	3.39	3.209	3.209	3.301	3.301	3.301	3.392	3.66	4.013	4.192	4.276	4.276	4.359	4.533	4.533	4.533	4.533	4.713	4.7	4.797	4.894	5.253	5.535	6.606	6.606	6.877	7.24	7.338	7.338	7.516	7.516	7.516	7.516	7.606	7.606	7.606	7.689	8.111	8.197	8.549	8.549	8.549	8.824	8.996	9.168	9.168
YDR484W	4.974	4.974	4.886	4.624	4.073	3.725	3.813	4.262	4.718	4.718	4.718	4.718	4.621	4.628	4.54	4.54	4.54	4.734	4.994	5.351	5.448	5.723	5.723	5.723	5.723	5.82	5.82	5.91	5.827	5.827	5.915	6.259	6.704	6.704	6.704	6.62	6.62	6.62	6.62	6.62	6.71	6.71	6.71	6.71	6.71	6.71	6.438	6.169	6.356
YLR265C	3.706	3.706	3.618	3.796	3.886	4.152	4.944	5.578	5.578	5.578	5.578	5.675	5.675	5.932	6.112	6.112	6.112	6.112	6.201	6.284	6.284	6.284	6.284	6.284	6.284	6.284	6.284	6.284	6.555	6.555	6.638	6.638	6.638	6.64	6.64	6.723	7.084	7.084	7.098	7.098	7.098	7.098	7.008	7.008	7.098	7.614	7.614	7.614	7.63
YGL191W	0	0	0	0	0	0	0	0	0	0	0	0	0	0	0	0	0	0	0	0	0	0	0	0	0	0.084	0.084	0.084	0.084	0.084	0.084	0.084	0.084	0.084	0.084	0.084	0.084	0.084	0.084	0.084	0.084	0.084	0.084	0.084	0.257	0.257	0.257	0.526	0.526
YPL191C	9.544	9.544	9.544	9.454	9.454	9.538	9.364	9.446	9.446	9.358	9.358	8.817	8.817	8.905	8.817	8.817	8.727	8.727	8.81	8.72	8.549	8.637	8.553	8.47	8.47	8.47	7.841	7.56	7.56	7.47	7.38	6.943	6.758	6.758	7.103	7.006	7.006	6.918	6.918	6.918	6.077	6.077	6.077	6.077	5.979	5.979	4.007	3.919	3.912
YBR139W	12.716	12.716	12.716	12.8	12.71	12.798	12.798	12.798	12.798	12.798	12.798	12.798	12.798	12.798	12.798	12.798	12.798	12.798	12.798	12.811	12.811	12.811	12.811	12.714	12.714	12.881	12.971	12.971	12.971	12.971	12.971	12.971	12.971	12.971	12.971	12.786	12.786	12.52	12.52	12.52	12.52	12.52	12.52	12.52	12.52	12.52	12.52	12.348	12.251
YPR159W	1.897	1.897	1.897	1.897	1.897	1.897	1.897	1.897	1.897	1.897	1.897	1.807	1.807	1.807	1.807	1.807	1.807	1.807	1.263	1.175	0.891	0.891	0.891	0.891	0.891	0.891	0.891	0.891	0.891	0.891	0.891	0.891	0.801	0.801	0.801	0.801	0.801	0.801	0.801	0.801	0.801	0.801	0.801	0.801	0.889	1.156	1.334	1.334	1.422
YDR173C	11.092	11.092	10.733	10.733	10.636	10.548	10.451	10.54	10.54	10.54	10.54	10.54	10.726	10.726	10.898	11.165	11.165	11.165	11.165	11.165	11.165	11.165	10.993	10.993	10.816	10.728	10.728	10.728	10.825	10.825	10.742	10.742	10.742	10.653	10.653	10.653	10.653	10.653	10.751	10.661	10.661	10.661	10.661	10.401	10.234	10.234	9.496	9.226	9.226
YMR208W	5.114	5.114	5.114	5.114	4.938	5.021	5.021	5.021	5.021	5.021	5.021	5.021	5.021	5.021	5.105	5.105	5.105	5.105	5.105	5.189	5.189	5.272	5.272	5.184	5.184	5.184	5.184	5.184	5.184	5.184	5.184	5.184	5.184	5.272	5.272	5.272	5.272	5.272	5.189	5.189	5.189	5.189	5.189	5.189	5.189	5.189	5.189	5.189	5.189
YLR010C	4.413	4.329	4.149	4.149	3.977	3.715	3.349	3.261	3.345	3.345	3.345	3.345	3.345	3.345	3.345	3.345	3.345	3.261	3.261	3.261	3.351	2.487	2.393	2.393	2.393	2.393	2.49	2.662	2.75	2.75	3.017	3.208	3.208	3.208	3.208	3.208	3.371	3.371	3.371	3.371	3.371	3.012	3.012	3.184	3.369	4.252	4.777	4.777	4.777
YNL260C	4.566	4.468	4.468	4.552	4.636	4.719	4.719	4.719	4.719	4.816	4.816	4.816	4.816	4.899	4.899	4.899	4.899	4.983	4.981	4.981	4.981	4.981	4.981	4.981	4.981	4.814	4.814	4.814	4.814	4.814	4.814	4.814	4.627	4.627	4.627	4.53	4.53	4.627	4.275	4.275	4.359	4.359	4.359	4.359	4.359	4.359	4.359	4.359	3.828
YKL099C	16.932	16.932	16.932	16.932	17.105	17.105	17.105	17.381	17.381	17.642	17.642	17.642	17.739	17.739	17.739	17.739	17.739	17.739	17.739	17.739	17.739	17.739	17.739	17.739	17.739	17.739	17.739	17.649	17.649	17.656	17.656	17.918	17.918	17.918	17.918	17.918	17.918	17.918	17.918	17.918	18.006	18.006	18.006	18.006	18.006	18.006	18.094	18.094	18.094
YHR136C	0.274	0.362	0.362	0.362	0.362	0.362	0.362	0.362	0.362	0.45	0.45	0.45	0.45	0.538	0.538	0.538	0.538	0.538	0.538	0.538	0.538	0.538	0.538	0.538	0.538	0.538	0.538	0.538	0.538	0.538	0.538	0.538	0.538	0.538	0.538	0.538	0.538	0.628	0.628	0.628	0.628	0.628	0.628	0.628	0.628	0.628	0.628	0.725	0.725
YNL249C	9.902	7.249	7.095	6.734	6.478	6.478	6.56	6.476	6.029	5.935	5.493	5.493	5.581	5.331	5.424	5.513	6.446	6.446	6.534	6.961	6.961	7.342	7.17	7.17	7.258	7.258	7.258	7.258	6.886	6.886	6.886	6.433	5.991	5.991	5.991	5.991	6.074	6.546	6.995	8.056	8.145	8.145	8.145	8.228	8.228	8.312	8.588	9.32	9.32
YKR045C	8.985	9.702	9.619	9.619	9.707	9.617	9.617	9.617	9.879	9.602	9.699	9.611	9.806	10.06	9.963	10.237	10.237	10.581	10.581	10.581	10.581	10.664	10.664	10.664	10.684	10.684	10.774	10.871	12.067	12.067	12.067	12.067	12.164	12.356	12.617	12.617	12.873	12.873	12.688	13.051	13.141	13.229	13.229	13.313	13.315	13.315	13.315	13.231	13.231
YKL144C	4.065	4.162	4.246	5.241	5.937	7.745	7.745	7.745	7.745	7.745	7.745	7.745	7.745	7.829	7.829	7.917	7.917	7.917	7.917	7.917	8.098	8.098	8.181	8.181	8.181	8.181	8.181	8.181	8.181	8.181	8.181	8.181	8.181	8.181	8.181	8.181	8.181	8.084	8.084	8.084	8.084	8.084	8.084	8.084	8.084	8.084	8.084	7.994	7.994
YJL024C	3.118	3.118	3.118	3.118	3.118	3.118	3.118	3.118	3.118	3.118	3.118	3.035	3.035	2.325	2.236	2.236	2.236	1.8	1.329	1.157	1.06	1.06	1.06	1.06	1.06	0.964	0.964	0.964	0.964	0.964	0.875	0.882	0.882	0.882	0.882	0.882	0.882	0.966	0.966	0.966	0.966	1.056	1.056	1.056	1.056	1.056	1.056	1.056	1.056
YEL034W	1.055	1.055	1.055	0.971	0.971	0.971	0.883	0.883	0.883	0.795	0.795	0.883	0.883	0.883	0.883	0.883	0.883	0.883	0.883	0.883	0.883	0.883	0.883	0.883	0.883	0.883	0.883	0.883	0.883	0.883	0.799	0.799	0.799	0.799	0.621	0.353	0.531	0.918	1.095	1.095	1.095	1.095	1.095	1.095	1.095	1.095	1.095	1.095	1.183
YFL010C	6.338	6.338	6.338	6.338	6.338	6.338	6.603	6.51	7.145	7.145	7.145	7.145	7.145	7.145	7.42	7.42	7.51	7.598	7.686	7.686	7.686	7.686	7.686	7.686	7.686	7.867	7.867	7.867	7.867	7.777	7.777	8.223	8.397	8.397	8.397	8.564	8.564	8.648	8.918	8.918	8.918	9.006	9.006	9.006	9.096	9.096	9.096	9.096	9.179
YMR122W-A	3.273	3.363	3.447	3.358	3.553	3.367	3.367	3.367	3.367	3.367	3.367	3.457	3.554	3.554	3.554	3.554	3.466	3.651	3.651	3.651	3.651	3.651	3.651	3.651	3.651	3.651	3.561	3.561	3.568	3.48	3.662	3.662	3.662	3.662	3.662	3.662	3.662	3.662	3.662	3.662	3.662	3.662	3.662	3.662	3.662	3.662	3.468	3.468	3.468
YJL159W	6.702	6.702	6.702	6.614	6.614	6.526	6.526	6.614	5.985	5.807	5.807	5.807	5.717	5.717	5.717	5.54	5.457	5.457	5.457	5.457	5.457	5.189	5.189	5.189	5.189	5.189	5.189	5.189	5.189	5.092	5.002	4.821	4.634	4.276	4.102	4.019	4.025	3.94	3.676	3.498	3.498	3.498	3.498	3.498	3.671	3.491	3.394	3.394	3.394
YDL076C	0.643	0.643	0.643	0.643	0.643	0.643	0.546	0.456	0.456	0.456	0.456	0.456	0.456	0.456	0.456	0.539	0.539	0.539	0.636	0.636	0.636	0.546	0.546	0.546	0.546	0.546	0.546	0.546	0.546	0.546	0.546	0.546	0.546	0.449	0.546	0.546	0.546	0.449	0.449	0.449	0.449	0.449	0.449	0.449	0.449	0.449	0.449	0.449	0.449
YLR228C	4.282	3.561	3.473	3.473	3.473	3.473	3.473	3.473	3.473	3.473	3.473	3.473	3.473	3.473	3.473	3.473	3.473	3.473	3.024	3.024	2.927	2.054	1.966	1.083	1.083	1.083	1.083	1.083	1.083	1.083	1.083	1.083	1.083	1.083	1.083	0.903	0.903	0.903	0.903	1	1	0.916	0.903	0.815	0.815	0.815	0.904	0.893	0.81
YDL082W	0.274	0.362	0.362	0.362	0.452	0.452	0.452	0.452	0.363	0.363	0.452	0.54	0.63	1.235	1.235	1.235	1.235	1.235	1.235	1.325	1.325	1.325	1.325	1.325	1.325	1.325	1.325	1.325	1.325	1.325	1.325	1.325	1.325	1.325	1.325	1.228	1.228	1.228	1.228	1.228	1.228	1.228	1.138	1.138	1.138	1.138	1.138	1.138	1.138
YGR062C	3.992	3.992	3.992	3.992	4.261	4.448	4.448	4.448	4.531	4.621	4.621	4.71	4.71	4.71	4.71	4.71	4.71	4.71	4.71	4.71	4.71	4.71	4.71	4.798	4.798	4.798	4.798	4.798	4.798	4.798	4.798	4.798	4.798	4.798	4.798	4.798	4.798	4.881	4.881	4.881	4.881	4.881	4.881	4.881	4.881	4.881	4.881	4.881	4.881
YER078W-A	7.12	6.739	6.656	6.744	6.654	6.564	6.474	6.474	6.377	6.377	4.224	3.965	3.965	4.141	4.141	4.141	3.868	3.502	3.41	3.41	3.41	3.41	3.41	3.494	3.759	3.842	3.842	3.932	3.578	3.578	3.675	4.782	5.135	5.135	5.135	5.398	5.398	5.398	5.398	5.308	5.308	5.308	5.585	5.928	5.928	5.928	6.012	6.012	6.192
YLR266C	8.402	8.499	8.402	8.402	8.402	8.402	8.402	8.314	8.314	8.314	8.231	8.231	8.231	8.231	8.231	8.231	8.064	8.064	7.787	7.787	7.787	7.787	7.697	7.697	7.697	7.697	7.517	7.239	7.067	6.979	6.524	6.524	6.524	6.338	6.338	6.338	6.338	5.964	5.964	5.964	5.519	5.519	5.519	4.879	4.707	4.432	4.432	4.432	4.432
YNL127W	3.922	4.005	3.922	3.922	3.922	3.922	3.922	3.922	4.019	4.019	4.019	4.019	3.922	3.922	3.568	3.401	3.401	3.401	3.401	2.685	2.685	2.243	1.88	1.881	1.792	2.601	3.647	4.801	5.07	5.07	5.07	5.435	5.435	5.71	5.71	5.71	5.71	5.71	5.442	5.979	5.979	6.157	6.241	6.241	6.241	6.241	6.241	6.241	6.152
YBR155W	2.248	2.337	2.337	2.42	2.607	2.696	3.316	3.655	3.655	3.571	3.571	3.749	3.749	3.749	3.749	3.749	3.659	3.659	3.756	3.846	4.302	4.302	4.562	4.921	4.921	5.005	5.005	5.005	5.005	5.005	5.005	5.005	5.005	5.005	5.005	5.005	5.005	5.005	5.005	5.005	5.005	5.095	5.095	5.095	4.828	4.828	4.828	4.828	5
YHR059W	5.43	5.525	5.169	5.871	5.871	5.871	5.783	5.523	5.697	6.033	5.862	5.862	6.035	6.202	6.12	5.944	5.944	6.122	6.122	6.122	6.122	6.122	6.122	6.122	6.038	6.038	6.038	6.309	5.859	6.032	6.67	8.645	8.645	8.645	8.733	8.733	8.733	8.921	9.018	9.197	9.197	9.197	9.197	9.197	9.197	9.276	9.276	9.276	9.276
YDR158W	5.905	5.905	5.905	5.905	5.905	5.905	5.905	5.822	5.733	5.473	5.198	5.286	5.557	5.557	5.557	5.557	5.557	5.64	5.724	5.724	5.724	5.53	5.53	5.53	5.53	5.53	5.53	5.613	5.516	5.694	5.694	5.694	5.785	6.143	6.143	6.143	6.315	6.315	6.315	6.315	6.315	6.486	6.486	6.57	6.57	6.391	7.381	7.194	7.194
YIL164C	2.581	2.581	2.581	2.387	2.484	2.504	2.421	2.681	2.861	2.861	2.861	2.861	2.861	2.861	2.861	2.5	2.5	2.322	2.322	2.322	2.232	2.322	2.405	2.598	3.225	3.405	3.674	3.674	3.674	3.674	3.861	3.95	4.296	5.297	5.297	5.297	6.092	6.092	6.349	6.525	6.899	7.515	7.515	7.612	8.6	8.87	8.954	8.954	8.954
YOR302W	0.09	0.09	0.09	0.09	0.09	0.09	0.09	0.09	0.09	0.09	0.09	0.09	0.09	0	0	0	0	0	0	0	0	0	0	0	0	0	0	0	0	0	0	0.09	0.09	0.09	0.09	0.09	0.09	0.09	0.09	0.09	0.09	0.09	0.09	0.09	0.09	0.09	0.09	0.09	0.09
YHL019C	6.311	6.311	6.13	6.13	6.207	6.207	6.207	6.123	6.123	6.123	6.123	6.123	6.123	6.123	6.123	6.034	6.034	6.034	6.034	6.034	5.945	5.945	5.945	5.945	5.945	5.945	5.661	5.481	5.288	5.288	5.288	5.288	5.288	5.288	5.288	2.851	2.743	2.652	2.652	2.562	2.914	2.914	3.002	3.002	3.002	3.016	3.474	4.356	4.272
YMR267W	6.748	6.66	6.57	6.389	6.038	5.59	5.585	5.585	5.585	5.404	5.134	5.134	5.143	5.596	6.027	6.027	6.027	6.027	6.027	6.027	6.027	6.027	6.203	5.928	6.025	5.941	5.941	5.941	6.029	6.029	6.028	6.111	6.021	6.021	6.021	6.021	6.021	5.834	5.199	4.474	4.191	4.639	4.729	5.006	5.006	5.09	5.734	5.637	5.637
YGL145W	2.596	2.685	2.777	3.772	3.772	3.772	3.855	3.855	3.952	3.862	3.862	3.862	3.862	3.675	3.578	3.935	4.287	4.287	4.287	4.377	4.377	4.377	4.377	4.377	4.377	4.377	4.377	4.377	4.377	4.377	4.377	4.377	4.744	4.744	4.832	4.923	5.013	5.103	5.103	5.103	5.103	5.186	5.373	5.457	5.457	5.457	5.457	5.457	5.457
YNL177C	6.989	6.989	6.985	7.068	7.068	7.152	7.235	7.428	7.428	7.518	7.518	7.691	8.505	8.505	8.588	8.588	8.588	8.588	8.505	8.692	8.608	8.697	9.051	9.051	9.051	9.051	9.051	8.954	8.954	8.857	8.857	8.951	8.951	9.494	9.674	9.674	9.674	9.674	9.674	9.674	9.674	9.674	9.674	9.674	9.674	9.586	9.586	9.586	9.586
YPL257W	3.475	3.662	3.572	3.572	3.572	3.656	3.656	3.656	3.656	3.744	3.744	3.744	3.399	3.142	2.588	2.407	2.317	2.22	2.22	2.22	2.22	2.22	2.22	2.22	2.317	2.317	2.317	2.317	2.317	2.317	2.22	2.22	2.22	2.22	2.22	2.307	2.307	2.307	2.307	2.307	2.562	2.562	2.562	2.562	2.562	2.562	2.562	2.472	2.472
YOL071W	7.88	7.686	7.686	7.686	7.686	7.686	7.596	7.596	7.229	7.146	6.974	6.974	6.974	6.144	5.95	5.95	6.136	6.137	6.137	6.227	6.227	6.144	5.787	5.699	5.974	5.886	5.886	5.802	4.2	3.925	4.096	4.083	4.807	4.71	4.8	5.071	5.071	5.071	5.071	5.071	5.075	5.089	4.999	5.184	5.101	5.101	5.101	5.101	5.101
YER150W	1.941	1.941	1.941	1.941	2.115	2.295	2.295	2.295	2.295	2.295	2.295	2.376	2.376	2.376	2.376	2.465	2.562	2.562	2.562	2.742	3.013	3.013	3.096	3.728	4.08	4.08	4.08	4.17	4.17	4.17	4.54	5.082	5.082	5.082	5.082	5.082	5.082	5.082	5.165	5.871	5.871	5.871	5.871	5.871	5.954	5.954	5.954	5.954	5.954
YER005W	3.898	3.982	3.982	4.325	4.325	4.325	4.325	4.325	4.325	4.506	4.603	4.693	4.693	4.693	4.783	5.067	5.155	5.512	5.512	5.943	6.288	7.3	7.3	7.472	7.472	7.472	7.472	7.388	7.388	7.472	7.375	7.375	7.375	7.375	7.375	7.375	7.375	7.741	7.741	7.741	7.921	7.921	7.921	7.921	8.011	7.921	7.921	8.004	8.004
YMR251W	4.858	4.941	4.941	5.754	6.104	6.104	6.104	6.104	5.294	5.81	6.877	6.877	6.961	6.961	7.42	8.139	8.139	8.313	8.223	8.223	8.41	8.508	8.597	8.597	8.685	8.685	8.782	8.866	8.866	8.768	8.768	8.768	8.685	10.07	10.07	11.261	11.177	11.177	11.274	11.459	11.459	11.98	12.519	12.338	12.338	12.428	12.34	12.437	12.437
YLL033W	7.872	7.872	7.872	8.053	8.231	8.231	8.319	8.319	8.319	8.319	8.402	8.754	8.754	8.754	8.754	8.754	8.754	8.754	8.754	8.754	8.842	8.94	9.125	9.125	9.125	9.125	9.215	9.215	9.215	9.215	9.125	9.125	9.125	9.215	9.305	9.656	9.74	9.74	9.74	9.74	9.74	9.74	9.74	9.555	9.555	9.555	9.555	9.555	9.555
YPL167C	2.189	2.016	2.016	2.016	1.732	1.642	1.917	1.917	1.917	2.283	2.283	2.283	2.283	2.186	2.186	2.186	2.353	2.524	2.876	2.876	2.876	2.876	2.876	2.876	2.689	2.786	2.786	2.786	2.786	2.786	2.786	2.786	2.786	2.696	2.78	2.78	2.78	2.78	2.78	2.78	2.78	2.78	2.96	3.043	3.224	3.411	4.045	4.401	4.401
YIL003W	0.994	0.994	0.994	0.994	0.994	0.994	0.994	0.994	0.994	1.091	1.091	1.091	1.091	1.091	1.091	1.091	1.188	1.188	1.188	1.188	1.188	1.188	1.188	1.098	1.098	1.098	1.098	1.285	1.373	1.373	1.373	1.375	1.463	1.463	1.463	1.463	1.463	1.373	1.373	1.373	1.558	1.642	1.642	1.642	1.642	1.732	1.815	1.815	1.815
YDR453C	8.098	8.001	8.001	8.084	8.084	8.001	7.912	7.816	7.996	7.646	7.646	7.112	7.021	6.931	6.566	6.469	6.566	6.654	6.737	6.737	6.737	6.473	6.473	6.306	6.223	6.223	6.223	6.223	5.18	4.993	5	5.084	5.084	5.181	5.09	5.178	5.178	5.359	5.276	5.372	5.643	5.638	5.638	5.638	5.726	5.555	5.823	5.823	6.091
YDL122W	6.917	6.917	6.917	6.917	6.917	6.917	6.917	6.917	6.917	6.917	6.917	6.917	6.917	6.641	6.641	6.628	6.716	6.716	6.716	6.716	6.716	6.716	6.804	6.716	6.716	6.716	6.716	6.716	6.716	6.716	6.716	6.716	6.544	6.544	6.544	6.544	6.544	6.544	6.544	6.544	6.544	6.544	6.456	6.456	6.098	6.098	6.098	6.098	6.098
YCR053W	17.611	17.611	17.611	17.611	17.611	17.611	17.708	17.708	17.708	17.618	17.535	17.535	17.535	17.535	17.625	17.715	17.715	17.715	17.715	17.715	17.715	17.715	17.805	17.805	17.805	17.902	17.902	17.902	17.8	17.8	17.8	17.8	17.8	17.8	17.8	17.8	17.8	17.8	17.627	17.529	17.529	17.529	17.446	17.446	17.363	17.363	17.363	17.363	17.363
YER050C	9.332	9.421	9.421	9.421	9.421	9.518	9.518	9.607	9.78	9.78	9.78	9.78	9.78	9.78	9.78	9.868	9.868	9.868	9.868	9.868	9.868	9.868	9.78	9.78	9.692	9.78	9.78	9.787	9.787	9.787	9.787	9.787	9.787	9.787	9.787	9.787	9.615	9.443	9.443	9.443	9.346	9.346	9.346	9.346	9.346	9.43	9.43	9.43	9.52
YCR034W	6.104	6.104	6.104	6.104	6.104	6.104	6.104	6.2	6.2	6.2	6.2	6.2	6.111	6.111	6.111	6.111	6.111	6.111	6.111	6.207	6.119	6.216	6.216	6.216	6.216	6.216	6.203	6.383	6.3	6.3	6.3	6.3	6.3	6.128	6.128	6.038	6.038	6.038	5.95	6.144	5.964	5.964	5.964	5.964	5.964	5.964	5.964	6.219	6.309
YNL152W	9.09	8.635	8.888	8.8	8.8	8.8	8.62	8.62	7.811	7.721	7.282	6.742	6.652	6.569	6.305	6.208	6.208	6.245	6.148	6.06	5.976	6.688	6.784	8.484	8.484	8.927	8.927	8.927	8.927	8.927	8.927	8.836	8.836	8.836	8.836	8.836	8.748	8.748	7.979	7.889	7.889	7.801	7.81	8.823	8.823	8.823	8.911	8.911	8.911
YMR290C	8.483	8.483	8.483	8.483	8.655	8.655	8.655	8.655	8.655	8.745	8.745	8.745	8.745	8.835	8.833	8.476	8.476	8.476	8.282	7.91	7.91	7.91	7.998	8.282	8.469	8.469	8.469	8.372	8.46	8.364	8.364	8.1	8.1	8.1	7.566	7.29	7.206	7.206	7.206	6.944	6.514	5.904	5.454	5.63	5.63	5.534	5.534	5.809	5.809
YOL113W	6.224	6.224	6.314	5.409	5.409	5.409	5.409	5.409	5.415	5.329	5.239	5.239	5.142	5.142	4.784	4.52	4.52	4.52	4.714	4.714	4.714	4.714	4.797	4.797	4.797	4.709	4.612	4.522	4.962	5.236	5.236	5.236	5.332	5.416	5.504	5.425	5.425	5.425	5.425	5.425	5.425	5.425	5.513	5.596	5.596	5.596	5.596	5.508	5.511
YML018C	4.098	4.098	4.098	4.098	4.098	4.098	4.278	4.278	4.278	4.278	4.278	4.098	4.098	4.098	4.098	4.098	4.098	4.098	4.098	4.098	4.098	4.098	4.098	4.098	4.098	4.098	4.098	4.098	4.098	4.098	4.098	4.098	4.098	4.098	4.098	4.098	4.098	4.098	4.098	4.098	4.098	4.098	4.186	4.186	4.186	4.186	4.186	4.186	4.186
YMR059W	7.926	7.747	7.747	7.562	7.742	8.219	8.569	8.745	9.463	9.463	9.463	9.463	9.45	9.533	9.817	9.817	9.817	9.817	9.831	9.921	10.004	10.182	10.182	10.182	10.182	10.182	10.266	10.266	10.266	10.266	10.266	10.266	10.266	10.266	10.266	10.176	10.264	10.878	11.056	11.146	11.146	11.236	11.236	11.319	11.236	11.236	11.236	11.236	11.236
YER048C	3.042	3.042	2.69	2.871	2.961	2.961	3.148	3.68	3.68	3.777	3.955	4.231	4.231	4.231	4.231	4.513	4.86	5.467	5.467	5.467	5.467	5.467	5.738	5.738	5.826	5.826	5.826	5.826	5.826	5.826	5.826	6.006	6.006	6.006	6.006	6.006	6.006	6.006	6.006	6.006	6.006	6.006	6.108	6.191	6.191	6.191	6.465	6.465	6.465
YGL147C	1.321	1.321	1.321	1.321	1.411	1.494	1.494	1.494	1.494	1.494	1.494	1.494	1.494	1.494	1.494	1.494	1.494	1.494	1.494	1.397	1.397	1.397	1.397	1.397	1.397	1.397	1.397	1.397	1.397	1.397	1.397	1.397	1.397	1.397	1.397	1.308	1.224	1.224	1.224	1.224	1.224	1.224	1.224	1.224	1.224	1.224	1.224	1.224	1.224
YJR055W	2.897	2.897	2.897	2.813	2.813	2.725	2.547	2.19	2.273	2.185	2.185	2.194	2.291	2.291	2.381	2.554	2.643	2.643	2.814	2.814	2.814	2.814	2.903	3	3	3	3	3	3.09	2.903	2.903	3	3	3.187	3.187	3.187	3.187	3.187	3.187	3.187	3.103	3.103	3.103	3.103	3.103	2.923	2.923	2.923	3.101
YOL122C	6.122	6.122	6.122	6.122	6.122	6.122	5.951	5.951	5.951	5.862	5.862	5.959	5.95	6.034	6.034	6.034	6.034	5.946	5.946	5.946	5.946	5.946	6.029	6.112	6.112	6.112	6.112	6.112	6.112	6.112	6.022	6.022	6.21	6.21	6.21	6.121	6.121	6.218	6.128	6.309	6.397	6.481	6.481	6.481	6.481	6.481	6.481	6.099	6.099
YDL224C	3.209	3.209	3.209	3.126	3.126	3.126	3.126	3.042	3.042	3.042	2.959	2.959	2.959	2.871	2.871	2.871	2.871	2.6	2.6	2.323	2.323	1.793	1.703	1.963	2.143	2.143	2.143	2.143	2.143	2.143	2.055	2.055	2.055	2.055	2.055	1.972	1.972	1.074	0.902	0.902	0.902	0.812	0.715	0.715	0.715	0.715	0.715	0.715	0.715
YGR200C	6.836	7.023	7.657	7.657	8.278	8.278	8.451	8.451	8.623	8.54	8.727	8.63	8.727	8.81	8.81	8.982	8.982	9.066	9.066	9.149	9.061	9.061	9.137	9.137	9.137	9.234	9.421	9.421	9.421	9.421	9.421	9.249	9.435	9.615	9.615	9.615	9.699	9.699	9.699	9.699	9.699	10.139	10.139	10.227	10.227	10.227	10.13	10.13	10.218
YLR016C	5.152	5.152	4.697	4.697	5.143	5.143	5.491	5.491	5.579	5.579	5.579	5.579	5.579	5.579	5.579	5.676	5.764	5.755	5.755	5.755	5.846	5.846	5.846	5.846	5.936	6.479	7.023	7.752	9.431	9.431	9.431	9.431	9.521	9.521	9.521	9.521	9.708	9.708	9.708	9.708	9.708	10.179	10.53	10.53	10.62	10.799	10.799	10.799	10.799
YPR155C	9.09	9.09	9.09	9.09	9.002	9.18	9.18	9.083	9.083	8.986	8.898	8.898	8.106	6.953	6.774	6.686	6.686	6.596	6.504	6.317	6.317	6.317	6.317	6.146	6.146	6.142	6.135	6.038	6.038	5.948	5.388	5.029	4.14	4.056	3.973	3.973	3.973	3.973	3.691	3.318	3.228	3.228	3.131	2.942	2.942	2.845	2.845	2.583	2.574
YHL038C	2.131	2.131	2.303	2.303	2.391	2.391	2.488	2.585	2.585	2.585	2.771	2.771	2.859	3.046	3.046	3.134	3.134	3.134	3.134	3.134	3.319	3.408	3.769	3.769	3.769	3.769	3.769	3.769	3.769	3.859	3.769	3.769	3.769	3.769	3.866	4.234	4.746	5.359	5.531	5.795	6.693	6.79	6.887	6.887	6.975	7.065	7.162	7.162	7.162
YMR189W	6.738	6.736	6.736	6.738	6.738	6.738	6.738	6.738	6.738	6.464	6.464	6.464	6.464	6.554	6.554	6.554	6.554	6.554	6.466	6.466	5.78	5.608	5.608	5.147	4.801	4.801	4.801	4.801	4.801	4.801	4.71	4.71	4.71	4.71	4.71	4.44	4.44	4.086	3.734	3.734	3.637	3.637	3.637	3.637	3.457	3.107	2.933	2.933	2.933
YDL018C	1.924	1.924	1.924	1.924	1.924	1.924	1.924	1.924	1.924	2.091	2.091	2.091	2.091	2.091	2.179	2.268	2.356	2.356	2.356	2.616	2.616	2.616	2.616	2.616	2.616	2.616	2.616	2.704	2.704	2.792	2.979	3.243	3.685	4.412	4.412	4.412	4.412	4.412	4.412	4.412	4.412	4.412	4.412	4.412	4.412	4.412	4.412	4.412	4.412
YDR527W	0.367	0.367	0.367	0.367	0.367	0.367	0.367	0.367	0.277	0.09	0.09	0.09	0.09	0.09	0.09	0.09	0.09	0.09	0.09	0.09	0.09	0.09	0.09	0.09	0.09	0.18	0.18	0.18	0.18	0.18	0.18	0.18	0.18	0.18	0.18	0.18	0.18	0.18	0.538	0.538	0.538	0.538	0.538	0.622	0.622	0.622	0.622	0.622	0.622
YHR003C	8.77	9.04	9.04	9.221	9.124	9.124	9.496	9.496	9.496	9.496	9.496	8.977	8.596	8.512	8.609	8.521	8.604	8.604	8.245	7.974	7.974	8.071	8.071	8.071	8.071	7.983	7.983	7.983	7.806	7.806	7.903	7.903	7.903	7.903	7.736	7.723	8.891	8.891	9.516	9.516	9.516	9.516	9.428	9.428	9.511	9.505	9.505	9.505	9.505
YBR156C	7.047	7.397	8.035	9.88	9.88	9.97	11.06	11.06	11.157	11.689	12.062	12.242	12.242	12.242	12.242	12.42	12.42	12.587	12.587	12.587	12.587	12.944	12.944	12.944	12.944	13.027	13.027	13.027	13.027	13.027	13.027	13.027	12.93	12.93	13.108	13.108	13.192	13.104	13.104	13.104	13.104	13.015	13.015	13.015	13.113	13.113	13.113	13.113	13.029
YLR214W	9.759	9.759	9.759	9.759	9.759	9.759	9.759	9.759	9.759	9.766	9.85	9.85	9.85	9.933	9.933	9.933	9.933	9.678	9.588	9.588	9.505	9.506	9.506	9.418	9.33	9.33	9.33	9.246	9.246	8.867	8.695	8.607	8.607	8.607	8.607	8.44	8.435	8.435	8.435	8.435	8.435	8.435	8.255	8.166	7.638	7.541	7.541	6.912	6.822
YGL194C-A	7.524	7.524	7.138	6.966	6.966	6.966	6.966	6.966	7.05	7.05	7.05	7.05	6.235	6.138	5.793	5.779	5.779	5.877	5.877	5.877	5.877	5.877	5.877	5.877	5.877	5.71	5.441	4.613	4.683	5.128	5.128	5.128	4.941	4.941	4.589	4.582	4.402	4.596	4.686	4.686	4.774	5.197	5.28	5.28	5.28	5.28	5.646	5.646	5.646
YER080W	8.118	8.118	8.118	7.649	7.396	7.396	8.216	9.56	9.56	9.56	9.56	9.727	9.64	9.64	9.454	9.454	9.274	9.357	9.357	9.357	9.357	9.357	9.447	9.336	9.68	9.583	9.583	9.583	9.583	9.583	9.583	9.671	9.671	9.671	9.671	9.218	9.13	9.13	9.13	9.13	9.13	9.13	9.13	9.22	9.303	9.303	9.303	9.303	9.208
YPL213W	8.764	8.764	8.764	8.764	8.764	8.958	8.958	8.958	8.861	8.681	8.592	8.592	8.592	8.592	8.592	8.502	8.502	8.502	8.502	8.502	8.586	8.586	8.13	8.033	8.033	8.033	7.749	7.388	7.3	7.025	7.025	6.747	6.835	6.567	6.567	6.297	6.214	6.214	6.214	6.214	5.749	5.582	5.404	4.057	3.789	3.879	3.967	4.056	4.056
YOL141W	13.775	13.775	13.687	13.687	13.777	13.777	13.777	13.689	13.689	13.128	13.128	12.774	11.91	10.745	10.21	10.21	10.036	10.036	9.494	8.864	4.837	4.201	3.917	3.917	3.917	3.917	4	3.917	3.917	4.005	4.005	4.005	4.005	4.078	4.069	3.794	3.877	3.882	3.785	3.785	3.799	4.309	4.309	4.397	4.309	4.399	4.483	4.483	4.483
YER110C	9.627	9.627	9.627	9.627	9.627	9.627	9.627	9.627	9.627	9.627	9.627	9.62	9.532	9.532	9.71	10.063	10.063	10.332	10.332	10.332	10.42	10.42	10.42	10.42	10.332	10.332	10.332	10.332	10.332	10.332	10.332	10.332	10.332	10.332	10.332	10.332	10.332	10.332	10.332	10.332	10.248	10.248	10.165	10.165	10.165	10.165	10.165	10.165	10.165
YBR015C	4.694	4.694	4.784	4.784	4.784	4.42	4.332	4.7	4.7	4.797	5.709	5.709	5.709	5.709	5.709	5.993	5.993	5.993	5.993	5.812	5.722	5.546	5.546	5.546	5.546	5.88	6.325	6.325	6.325	6.497	6.497	6.668	6.668	6.757	6.77	6.859	6.859	6.859	7.134	7.488	7.488	7.66	7.923	7.923	7.923	7.923	7.923	7.923	7.923
YNL212W	5.495	5.495	5.495	5.412	5.412	5.412	5.585	5.585	5.761	5.845	5.561	5.561	5.473	5.473	5.473	5.473	5.213	5.213	5.213	5.213	5.213	5.218	5.218	5.218	5.218	5.218	5.218	5.218	5.129	5.129	5.041	5.041	5.041	5.041	5.041	5.041	5.041	5.041	5.041	5.041	4.953	4.953	4.851	4.67	4.67	4.67	4.67	4.67	4.67
YHR147C	4.959	4.959	4.959	4.959	5.146	5.146	5.146	5.146	5.146	5.326	5.326	5.242	5.242	5.242	5.242	5.518	5.689	6.042	6.679	6.679	6.763	6.763	6.763	6.86	6.86	6.86	6.86	6.86	6.86	6.86	6.86	6.86	6.86	6.86	6.86	6.86	6.86	6.86	6.86	6.86	6.86	6.86	6.86	6.86	6.86	6.86	6.86	6.86	6.86
YBR042C	6.407	6.407	6.407	6.407	6.31	6.31	6.31	6.579	6.579	6.579	6.579	6.579	6.667	6.579	6.662	6.752	6.752	6.664	6.752	5.415	4.678	4.678	4.59	4.506	4.332	4.409	4.325	4.325	4.325	4.325	4.504	5.041	5.749	11.553	16.062	16.062	16.062	16.062	16.062	16.062	16.062	16.24	16.24	16.24	16.24	16.24	16.24	16.24	16.24
YJL122W	6.933	6.933	6.933	6.933	6.845	6.845	6.845	6.845	6.845	6.845	6.845	6.849	6.849	6.849	6.849	6.849	6.849	6.849	6.849	6.849	6.849	6.849	6.849	6.766	6.579	6.579	6.579	6.579	6.579	6.57	6.57	6.57	6.57	6.39	6.39	6.39	6.306	6.223	6.223	6.223	6.223	6.223	6.223	6.223	6.223	6.223	6.126	6.126	6.126
YFL036W	10.105	10.105	10.105	10.017	10.017	10.017	10.017	9.92	9.92	9.832	9.473	8.936	8.582	8.494	8.494	7.986	8.069	8.069	7.981	7.62	7.62	7.352	6.916	6.828	6.738	6.65	6.465	6.024	5.496	5.135	5.302	5.214	5.214	5.214	4.945	4.862	4.778	4.778	4.778	4.778	4.778	4.688	4.688	3.513	3.061	3.609	3.609	3.609	3.609
YMR044W	8.479	8.479	8.479	8.472	8.826	8.826	8.826	8.826	8.648	8.559	8.559	8.559	8.559	8.393	8.393	8.303	8.206	8.206	8.206	8.206	8.117	7.939	8.027	8.027	8.027	7.93	7.93	7.93	7.847	7.847	7.847	7.847	7.668	7.668	7.668	7.668	7.314	7.314	7.314	7.231	7.059	7.059	6.971	6.971	6.971	6.793	6.793	6.709	6.621
YBR255C-A	8.295	8.836	8.659	8.659	8.743	8.659	8.659	8.302	8.027	7.833	7.833	8	8	8	8	8	8	7.824	7.824	7.824	7.824	7.824	7.74	6.391	4.786	3.472	3.472	3.465	3.465	3.985	3.985	3.985	4.807	4.807	4.807	4.798	4.798	4.798	4.708	4.797	4.619	4.619	4.53	4.53	4.704	4.704	4.704	4.704	4.704
YBR067C	0.987	0.987	0.987	0.987	0.987	0.987	0.815	0.815	0.727	0.639	0.639	0.639	0.639	0.639	0.542	0.454	0.633	0.807	0.807	0.897	0.985	1.171	1.171	1.171	1.171	1.171	1.171	1.171	1.171	1.171	1.171	1.268	1.268	1.356	1.356	1.356	1.356	1.356	1.356	1.356	1.356	1.356	1.356	1.446	1.446	1.446	1.446	1.446	1.446
YPR176C	1.788	1.788	2.062	2.15	2.15	2.15	2.699	2.789	2.873	2.864	3.124	4.035	4.035	4.035	4.04	4.04	3.956	3.859	3.771	3.942	4.561	4.561	4.747	4.918	5.006	5.103	5.107	5.107	5.107	5.107	5.107	5.101	5.101	5.101	5.279	5.895	5.895	6.155	6.426	6.426	6.509	6.509	6.509	6.509	6.593	6.593	6.681	6.681	6.681
YBR150C	2.232	2.232	2.232	2.232	3.143	3.143	3.143	3.143	3.143	3.143	3.143	3.143	3.143	3.143	3.143	3.054	3.054	3.054	3.054	3.054	3.054	3.142	3.142	3.142	3.142	3.128	3.388	3.388	3.388	3.388	3.388	3.388	3.388	3.388	3.388	3.388	3.388	3.388	3.388	3.388	3.567	3.567	3.567	3.567	3.567	3.567	3.567	3.567	3.567
YBL082C	3.772	3.772	3.772	3.772	3.772	3.772	3.772	3.772	3.772	3.772	3.772	3.772	3.772	3.772	3.772	3.772	3.772	3.772	3.772	3.772	3.772	3.772	3.772	3.585	3.585	3.585	3.585	3.585	3.585	3.585	3.585	3.585	3.585	3.585	3.585	3.585	3.585	3.585	3.585	3.585	3.585	3.585	3.228	3.14	3.14	3.14	3.057	3.057	3.057
YOR171C	7.649	7.649	7.469	7.469	7.469	7.557	7.557	7.557	7.557	7.557	7.557	7.467	7.556	7.646	7.646	7.646	7.646	7.474	7.474	7.474	7.196	7.024	6.928	6.928	6.928	6.928	6.928	6.928	6.928	6.928	6.928	6.928	6.928	6.928	6.928	6.928	6.928	6.844	6.844	6.844	6.844	6.278	6.278	5.905	5.718	5.635	5.635	5.723	5.723
YGL179C	9.284	9.275	9.361	9.277	9.277	9.277	9.277	9.277	9.187	9.007	9.007	8.918	8.918	8.83	8.83	8.663	8.566	8.386	8.207	8.207	8.207	8.207	8.207	8.207	8.207	8.207	8.013	8.013	8.103	8.103	8.103	8.103	8.103	8.103	8.103	8.103	7.479	7.131	7.131	7.034	7.034	7.034	7.034	7.034	5.945	4.961	4.878	4.878	4.878
YPL159C	16.456	16.456	16.456	16.456	16.456	16.456	16.456	16.456	16.544	16.544	16.544	16.544	16.544	16.544	16.544	16.544	16.544	16.544	16.544	16.544	16.544	16.544	16.448	16.28	16.197	16.197	16.197	16.197	16.197	16.109	15.741	15.568	15.568	15.471	15.471	15.381	15.284	15.284	15.028	15.028	15.028	15.028	15.028	15.028	14.931	14.21	14.12	14.12	13.948
YPL002C	5.042	5.13	5.13	5.13	5.136	5.136	5.136	5.053	5.046	5.046	5.046	5.135	5.662	5.662	5.662	5.745	5.745	5.829	5.919	5.831	6.081	6.081	6.081	6.081	6.081	6.171	6.171	6.171	6.088	6.088	6.093	6.272	6.356	6.613	6.798	7.446	7.446	7.446	7.446	7.446	7.446	7.446	7.446	7.446	7.529	7.709	7.709	7.709	7.974
YMR022W	10.815	10.815	10.912	11.907	11.907	11.907	11.907	11.907	12.092	12.092	12.092	12.092	12.092	12.354	12.528	12.528	12.528	12.528	12.715	12.715	12.715	12.798	12.53	12.53	12.53	12.53	12.53	12.618	12.618	12.618	12.715	12.715	12.715	12.715	12.715	12.715	12.715	12.715	12.715	12.803	12.803	12.803	12.803	12.803	12.715	12.715	12.53	12.358	12.358
YIL117C	11.119	11.049	11.139	11.139	11.139	11.236	11.324	11.518	11.518	11.428	11.613	11.884	11.71	11.622	11.622	11.622	11.622	11.525	11.525	11.608	11.52	11.52	11.52	11.238	11.238	11.238	11.238	11.238	11.066	10.983	10.899	10.899	10.899	10.816	10.816	10.816	10.816	10.727	10.904	10.904	10.904	10.904	10.904	10.627	10.28	10.28	10.28	9.828	9.19
YNL051W	6.255	6.255	6.345	6.345	6.435	6.435	6.517	6.517	6.517	6.517	6.42	6.152	5.973	5.89	5.973	5.428	5.338	6.518	6.518	6.518	6.518	6.518	6.518	6.606	6.198	6.365	6.453	6.453	6.453	6.453	6.697	6.704	6.875	6.875	7.327	7.415	7.503	7.503	7.42	7.248	7.248	7.248	7.428	7.525	7.704	7.801	7.717	7.717	7.717
YDL211C	3.922	3.922	3.922	3.918	3.918	3.918	3.918	4.195	4.195	4.283	4.283	4.371	4.371	4.371	4.46	4.46	4.46	4.46	4.645	4.548	4.548	4.636	4.636	4.726	4.726	4.726	4.726	4.726	4.726	4.726	4.629	4.541	4.541	4.719	4.897	4.897	4.897	4.897	4.897	4.897	4.814	4.911	4.911	4.911	5.008	5.008	5.008	5.008	5.008
YER122C	10.081	10.081	9.991	9.991	9.991	9.991	9.991	9.991	9.991	9.991	10.079	10.079	10.079	10.079	9.982	9.982	10.167	10.167	10.167	10.167	10	10	10	9.998	9.998	9.998	9.998	9.998	9.998	10.082	10.082	10.082	9.992	9.992	9.992	9.909	9.909	9.909	9.909	9.909	9.909	9.909	9.82	9.82	9.82	9.82	9.82	9.82	9.723
YNR033W	2.959	2.959	2.959	2.959	2.959	2.856	2.759	2.847	2.849	2.937	2.84	2.84	2.84	2.84	2.84	3.021	3.021	3.021	2.933	2.933	2.933	2.933	2.842	2.759	2.759	2.759	2.572	2.475	2.662	2.662	2.662	2.745	2.565	2.392	2.392	2.21	2.402	2.747	2.747	2.747	2.747	2.747	2.664	2.574	2.486	2.933	3.566	3.566	3.566
YDL123W	5.72	5.72	5.718	5.718	5.718	5.718	5.628	5.628	5.832	5.832	5.832	5.827	5.827	5.911	5.912	6.001	6.001	6.001	6.001	6.001	6.001	6.089	6.186	6.186	6.186	6.186	6.186	6.186	6.274	6.103	6.103	6.103	6.013	6.192	6.648	6.648	6.648	6.738	6.995	7.352	7.441	7.441	7.529	7.529	7.529	7.612	7.612	7.612	7.524
YMR175W-A	1.427	1.24	1.335	1.608	1.608	1.608	1.874	1.874	1.874	1.874	1.971	2.059	2.059	2.059	2.156	2.156	2.148	2.148	2.231	2.231	2.412	2.5	2.5	2.672	2.672	2.672	3.051	3.421	4.92	4.92	4.92	4.92	5.098	5.279	5.279	5.285	5.285	5.285	5.285	5.285	5.285	5.373	5.373	5.373	5.373	5.471	5.471	5.567	5.651
YJR060W	14.932	14.932	14.932	14.932	14.932	14.932	14.761	14.761	14.761	14.761	14.761	14.761	14.761	14.761	14.761	13.971	13.799	13.799	13.799	13.799	13.799	13.799	13.799	13.716	13.804	13.804	13.804	13.804	13.804	13.804	13.714	13.714	13.714	13.714	13.714	13.714	13.714	13.714	13.714	13.714	12.369	12.004	12.004	10.629	10.171	10.081	9.685	9.588	9.588
YNL096C	4.021	4.021	4.021	4.021	4.021	4.021	4.021	3.938	3.938	3.938	3.938	3.938	4.035	4.035	4.035	4.035	4.035	4.035	4.035	4.035	4.035	4.035	4.035	4.035	4.035	4.035	4.035	4.035	4.123	4.123	4.123	4.123	4.123	4.035	4.035	3.951	3.951	3.951	3.951	3.868	3.778	3.69	3.69	3.69	3.69	3.69	3.602	3.602	3.602
YNL259C	4.628	4.628	4.628	4.636	4.636	4.636	4.636	4.636	4.636	4.539	4.539	4.649	4.73	4.745	4.745	4.745	4.662	4.662	4.923	5.011	5.109	5.449	6.721	6.721	6.721	6.721	6.721	7.242	7.242	7.409	7.506	7.506	7.506	7.506	7.506	7.603	7.603	7.693	7.966	8.063	8.063	8.063	8.063	8.244	8.342	8.805	8.805	8.805	9.517
YKR022C	6.825	6.825	6.737	6.728	6.728	6.816	6.816	6.913	7.545	7.545	7.545	7.635	7.547	7.547	7.547	7.547	7.547	7.63	7.907	8.253	8.336	8.336	8.42	8.42	8.42	8.508	8.508	8.418	8.418	8.418	8.605	8.605	8.605	8.605	8.605	8.688	8.778	8.862	9.133	9.221	9.221	9.304	9.401	9.401	9.401	9.401	9.401	9.401	9.401
YGL094C	5.661	5.661	5.661	5.661	5.661	5.661	5.661	5.751	6.114	6.114	6.114	6.114	6.114	6.114	6.114	6.114	6.114	6.114	6.114	6.114	6.114	6.114	6.114	6.114	6.114	6.024	6.024	6.024	6.024	6.024	6.024	6.024	6.024	6.024	6.108	6.108	6.108	6.108	6.108	6.108	6.108	6.108	6.108	6.108	6.108	6.108	6.108	6.108	6.108
YNL041C	9.583	9.68	9.597	9.597	9.597	9.597	9.508	9.508	9.685	9.94	9.94	9.94	9.94	9.94	9.94	9.94	9.94	9.857	9.857	10.028	9.945	9.771	9.771	9.681	9.681	9.406	9.406	9.406	9.316	9.228	8.973	8.973	8.973	8.973	8.787	8.422	8.338	8.338	8.422	8.228	7.862	7.779	7.691	7.691	7.691	7.691	7.691	7.941	8.12
YPL237W	12.414	12.324	12.227	12.227	12.227	12.227	12.227	12.227	12.049	12.049	12.049	12.049	12.146	12.146	12.146	12.146	12.062	12.062	12.062	12.062	11.974	11.974	11.974	11.719	11.542	11.454	11.542	11.542	11.542	11.542	11.542	11.542	11.542	11.542	11.542	11.542	11.542	11.542	11.542	11.459	11.459	10.2	9.945	9.412	9.239	9.239	9.239	9.239	9.239
[truncated: 3,468 more rows]
[truncated: 952 more columns]
