# Supplementary material for: Constitutive turnover of histone H2A.Z at yeast promoters requires the preinitiation complex
Source: eLife. 2016 Jul 20;5:e14243. doi: 10.7554/eLife.14243 (PMC4995100; doi:10.7554/eLife.14243)
Supplement: Figure 1—source data 6. — DOI: http://dx.doi.org/10.7554/eLife.14243.009 [file elife-14243-fig1-data6.zip › Figure_1--source_data_6/TBP-FRB_H2A_noRAP.txt]

gene_name	-500	-499	-498	-497	-496	-495	-494	-493	-492	-491	-490	-489	-488	-487	-486	-485	-484	-483	-482	-481	-480	-479	-478	-477	-476	-475	-474	-473	-472	-471	-470	-469	-468	-467	-466	-465	-464	-463	-462	-461	-460	-459	-458	-457	-456	-455	-454	-453	-452
YAL042W	12.252	12.252	12.468	12.794	13.067	13.382	13.382	13.382	13.382	13.382	13.382	13.382	13.318	13.318	13.318	13.318	13.318	13.318	13.318	13.244	13.244	13.244	13.244	13.244	13.244	13.244	13.244	13.244	13.179	13.179	13.179	13.179	13.244	13.244	13.244	13.244	13.244	13.244	13.179	13.179	13.179	13.179	13.179	13.179	13.115	13.115	13.115	13.115	13.05
YDR400W	8.354	8.693	8.626	8.708	8.706	8.566	8.839	8.974	9.764	9.764	9.841	9.841	9.99	10.283	10.283	10.283	10.488	10.488	10.488	10.488	10.488	10.357	9.85	9.712	9.712	9.776	10.021	10.021	10.021	10.103	10.103	10.103	10.103	10.157	10.09	10.172	10.331	10.331	10.331	10.254	10.254	10.32	10.32	10.32	10.543	10.469	10.546	10.546	10.546
YKL005C	12.15	12.216	12.861	12.861	12.861	12.861	12.861	13.002	13.002	13.08	13.08	13.08	13.08	13.08	13.08	13.161	13.235	13.3	13.3	13.3	13.3	13.3	13.374	13.448	13.448	13.448	13.374	13.374	13.385	13.156	13.222	13.222	13.222	13.156	13.089	13.153	13.282	13.282	13.208	13.208	13.208	13.126	13.126	13.126	13.049	13.126	13.126	13.126	13.052
YDR262W	4.73	4.73	4.73	4.73	4.73	4.73	4.73	4.796	5.081	5.307	5.388	5.388	5.536	5.536	5.977	6.044	6.489	6.563	6.563	6.563	6.563	6.563	6.563	6.563	6.641	6.641	6.641	6.641	6.641	6.641	6.641	6.641	6.641	6.641	6.641	6.708	6.708	6.708	6.634	6.634	6.634	6.634	6.634	6.634	6.634	6.634	6.634	6.634	6.7
YPL065W	4.19	4.399	4.399	4.399	4.399	4.228	4.228	4.283	4.283	4.786	4.786	4.786	4.708	4.708	4.136	4.136	4.072	4.072	3.994	3.994	3.994	2.751	2.124	2.043	2.043	2.043	2.117	2.117	2.117	2.117	2.117	2.11	2.11	2.11	2.11	2.11	2.045	1.971	1.971	1.82	1.755	1.688	1.688	1.755	1.755	1.755	1.897	1.962	1.962
YLR139C	6.007	6.074	6.018	6.018	6.018	6.079	6.079	6.079	6.079	6.079	6.079	6.079	6.079	5.846	5.846	5.913	6.135	6.277	7.844	7.844	7.844	7.922	7.922	7.922	8.004	8.167	8.544	8.544	8.544	8.544	8.544	8.544	8.544	8.463	8.463	8.463	8.463	8.53	8.824	9.125	9.125	9.125	9.125	9.073	9.137	9.2	9.282	9.282	9.349
YNL256W	4.665	4.665	4.747	4.895	7.318	7.333	7.333	7.415	7.182	7.263	7.263	7.337	7.134	7.38	7.462	7.462	7.462	7.385	7.898	7.769	7.769	7.769	8.264	8.264	8.264	8.264	8.264	8.264	8.264	8.412	8.504	8.637	8.637	8.637	8.58	8.647	8.647	8.791	9.077	9.302	9.302	9.302	9.302	9.369	9.305	9.305	9.305	9.356	9.568
YHR114W	9.452	9.452	9.452	10.13	10.056	10.056	10.056	10.056	9.866	9.72	9.72	9.72	9.591	9.591	9.582	9.426	9.362	9.28	8.899	8.751	8.445	8.545	10.216	10.216	10.357	10.357	10.594	10.84	10.776	10.853	11.345	11.197	11.261	11.261	11.4	11.4	11.4	11.081	11.017	11.017	10.22	11.14	11.895	11.895	11.895	11.895	11.895	11.904	11.904
YGL124C	0.155	0.155	0.155	0.078	0.078	0.078	0.078	0.078	0.078	0.078	0.078	0.078	0.078	0.078	0.078	0.078	0.078	0.078	0.078	0.078	0.078	0.155	0.155	0.155	0.229	0.229	0.229	0.229	0.229	0.229	0.229	0.307	0.307	0.384	0.384	0.384	0.384	0.384	0.384	0.384	0.384	0.384	0.384	0.384	0.384	0.384	0.384	0.449	0.449
YFL046W	6.488	6.488	6.562	6.562	6.562	6.562	4.282	3.908	3.98	3.98	3.98	4.044	4.482	4.564	4.564	4.574	4.574	4.5	4.348	4.348	4.496	4.703	4.975	4.975	5.052	4.904	4.904	4.904	4.775	4.698	4.692	4.692	4.756	4.838	4.902	5.033	5.893	6.032	6.346	6.42	6.732	6.732	6.813	6.821	6.98	7.252	7.627	7.627	7.627
YGR185C	11.44	11.44	11.514	11.514	11.514	11.518	11.585	11.8	11.8	11.864	11.864	11.864	11.864	11.864	11.864	11.864	11.864	11.864	11.787	11.787	11.861	11.861	11.925	11.925	11.848	11.848	11.848	11.922	11.996	11.996	11.996	12.06	11.986	11.986	11.986	11.986	11.986	11.986	11.986	11.986	11.922	11.84	11.84	11.904	11.904	11.904	11.904	11.904	11.982
YKL209C	0.946	0.946	0.946	1.09	1.229	1.229	1.229	1.229	1.229	1.229	1.229	1.229	1.229	1.229	1.31	1.31	1.31	1.31	1.31	1.31	1.31	1.31	1.31	1.31	1.31	1.31	1.31	1.31	1.31	1.31	1.31	1.31	1.31	1.31	1.31	1.31	1.31	1.31	1.377	1.377	1.377	1.377	1.377	1.244	1.244	1.166	1.166	1.166	1.166
YOR161C	2.914	2.914	2.914	2.914	3.06	2.995	3.069	3.147	3.147	3.147	3.147	3.147	3.714	5.198	5.279	5.834	5.834	5.976	5.976	5.976	6.05	6.05	6.196	6.895	6.959	7.033	7.253	7.399	7.473	7.778	7.778	7.844	7.844	8.146	8.223	8.368	8.368	8.368	8.368	8.368	8.573	8.647	9.219	9.72	9.784	9.784	9.784	9.784	10.22
YBL093C	0.728	0.805	0.887	0.887	0.887	0.887	0.964	0.964	0.964	0.964	0.964	0.898	0.898	0.898	0.898	0.898	0.898	0.898	0.898	0.898	0.898	0.898	0.898	0.898	0.848	0.848	0.93	0.93	1.004	1.152	1.152	1.152	1.234	1.234	1.234	1.234	1.234	1.234	1.315	1.315	1.315	1.315	1.315	1.315	1.315	1.315	1.315	1.393	1.393
YPL211W	11.336	11.336	11.336	11.113	11.035	10.954	10.872	10.794	10.794	10.794	10.728	10.728	9.178	8.74	8.581	8.344	8.046	8.046	8.046	7.62	7.417	7.417	7.417	7.106	7.106	7.106	7.04	6.831	6.831	6.831	6.831	5.849	5.274	4.736	4.736	4.736	4.736	4.736	4.066	3.928	3.721	3.721	3.721	3.654	4.53	4.53	4.53	4.53	4.53
YDR333C	4.262	3.325	2.032	1.965	1.965	1.965	1.965	1.423	1.356	1.041	0.964	0.964	0.964	0.964	0.964	0.964	0.964	0.89	0.966	1.912	3.456	3.456	3.456	3.52	4.412	6.737	6.737	7.17	7.17	7.17	8.273	8.347	8.347	8.393	8.33	8.253	8.463	8.396	8.478	8.779	8.779	8.779	8.779	8.913	8.913	8.913	8.98	8.98	8.98
YER053C	1.764	1.764	1.764	1.764	1.69	1.626	1.626	1.626	1.548	1.548	1.548	1.548	1.548	1.548	1.484	1.484	1.484	1.277	1.277	1.277	1.277	1.277	1.277	1.277	1.277	1.126	1.126	1.126	1.126	1.126	1.126	1.126	1.126	1.059	1.059	1.059	1.059	1.059	1.059	1.059	0.522	0.522	0.522	0.522	0.522	0.444	0.444	0.444	0.444
YMR275C	10.424	10.424	10.424	10.424	10.424	10.702	10.702	10.702	10.702	10.702	10.702	10.702	10.702	10.844	10.459	10.459	10.459	10.459	10.459	10.459	10.523	10.595	10.299	10.451	10.451	10.451	10.451	10.519	10.603	10.603	10.603	10.603	10.603	10.603	10.525	10.603	10.603	10.603	10.667	10.667	10.667	10.667	10.667	10.749	10.749	10.749	10.749	10.762	10.829
YDR375C	5.644	5.644	5.562	5.325	5.644	5.775	5.708	5.998	5.998	5.998	6.063	6.063	6.063	6.063	6.063	5.985	6.063	6.063	6.063	6.063	5.985	6.056	6.134	6.134	6.346	6.439	6.439	6.503	6.634	7.38	7.731	8.014	8.014	8.014	8.014	8.014	8.08	8.812	8.812	8.812	8.89	9.053	9.184	9.262	9.198	9.198	9.272	9.272	9.346
YML120C	4.574	4.574	4.574	4.574	4.72	4.72	4.786	4.993	5.124	5.202	5.202	5.202	5.512	5.808	6.097	6.097	6.097	6.097	6.097	6.097	6.097	6.097	6.175	6.256	6.536	6.695	6.695	6.759	6.759	6.833	6.992	7.564	7.769	8.43	8.43	8.778	8.926	8.926	8.926	8.926	8.926	8.926	9.008	9.008	9.238	9.369	9.883	9.883	10.173
YDR246W	9.361	9.361	9.428	9.361	9.512	9.448	9.526	9.37	9.812	10.086	10.362	10.429	10.568	10.909	10.909	10.986	10.92	10.997	11.403	11.629	11.703	11.854	11.854	11.854	11.854	11.993	11.993	12.196	12.476	12.77	12.77	12.844	12.844	12.99	12.916	12.916	12.916	12.916	12.835	12.835	12.761	12.761	12.761	12.761	12.842	12.842	12.842	12.842	12.842
YLR113W	0.738	0.738	0.738	0.738	0.738	0.738	0.738	0.738	0.738	0.738	0.738	0.738	0.805	0.805	0.805	0.731	0.731	0.657	0.657	0.657	0.657	0.657	0.657	0.657	0.657	0.657	0.657	0.657	0.735	0.735	0.735	0.802	0.802	0.802	0.802	0.802	0.802	0.802	0.811	0.811	0.889	0.889	0.889	0.889	0.889	0.889	0.889	0.73	0.73
YNL059C	8.318	8.321	8.321	8.398	9.144	10.252	10.493	10.769	10.9	11.046	11.326	11.472	11.546	11.546	11.613	11.613	11.678	11.678	11.824	11.898	12.131	12.273	12.337	12.411	13.03	13.756	13.756	13.916	13.916	13.916	13.916	14.197	14.197	14.279	14.279	14.279	14.279	14.279	14.36	14.36	14.296	14.296	14.296	14.36	14.36	14.36	14.36	14.36	14.434
YPR058W	6.97	7.052	7.052	5.884	6.03	6.569	6.838	7.125	7.125	7.125	7.125	7.125	7.125	7.125	7.189	7.189	7.189	7.189	6.838	6.92	6.92	6.92	7.142	7.142	7.142	7.142	7.142	6.564	6.557	6.745	6.745	6.982	7.184	7.184	7.184	7.258	7.768	7.833	8.039	8.121	8.121	8.121	8.188	8.188	8.254	8.328	9.008	9.082	9.146
YIR012W	11.129	11.555	11.555	11.555	11.555	11.555	11.555	11.555	11.704	11.704	11.914	11.84	11.904	11.904	11.904	11.904	11.904	11.904	11.904	11.986	11.842	11.919	12.001	12.001	12.065	12.065	12.13	12.13	12.13	12.13	12.13	12.056	12.056	12.056	12.056	12.056	12.056	12.056	12.056	12.056	12.137	12.137	12.137	12.137	12.137	12.137	12.137	12.202	12.12
YNL021W	14.211	14.211	14.498	14.498	14.579	14.579	14.644	14.644	14.644	15.134	15.068	15.068	15.132	15.132	15.132	14.976	14.976	14.976	15.05	15.05	15.05	15.05	15.05	15.05	15.05	15.05	15.041	15.183	15.183	15.247	15.247	15.247	15.294	15.294	15.294	15.376	15.302	15.302	15.524	15.666	15.666	15.666	15.666	15.666	15.666	15.666	15.666	15.666	15.666
YER093C	5.804	5.432	5.049	4.284	4.21	4.21	4.21	4.504	4.931	5.971	5.971	5.907	6.07	6.07	6.07	6.07	6.07	6.07	6.07	6.07	6.07	6.07	5.605	5.605	5.679	5.69	5.846	8.467	8.467	8.467	8.467	8.756	8.82	8.82	8.746	8.746	8.746	8.974	8.974	8.974	9.048	9.112	9.112	9.112	9.279	9.205	9.205	9.491	10.511
YBR094W	5.651	5.873	5.873	6.106	6.106	6.245	6.245	6.245	6.245	6.245	6.245	6.245	6.326	6.326	6.178	6.114	6.114	6.114	6.114	6.114	6.114	5.073	5.073	5.224	5.666	5.666	5.666	5.666	5.666	5.666	5.743	5.743	5.743	5.743	5.743	5.817	5.817	5.882	5.882	5.882	5.882	5.882	6.01	5.946	5.946	5.946	5.946	5.946	5.872
YEL019C	6.927	7.001	7.238	7.1	7.1	7.407	7.342	7.562	7.414	7.577	7.792	7.792	7.792	7.857	7.99	7.852	7.926	8.275	8.21	8.144	8.062	7.854	7.85	7.924	8.506	9.007	8.933	8.859	8.868	9.009	9.272	9.272	9.487	10.067	10.223	10.223	10.223	10.354	10.354	10.492	10.492	10.834	10.898	10.898	11.175	11.242	11.242	11.242	11.242
YCL014W	9.101	9.168	9.303	9.582	9.582	9.647	9.93	9.93	9.93	9.93	9.93	9.93	9.93	10.089	10.247	10.247	10.247	10.247	10.247	10.247	10.247	10.247	10.169	10.169	10.169	10.169	10.169	10.169	10.169	10.092	10.156	10.223	10.223	10.223	10.158	10.158	9.872	9.95	9.883	9.883	9.883	9.883	9.883	9.883	9.883	9.818	9.68	9.68	9.471
YPL018W	7.481	7.416	7.416	7.483	7.187	7.187	7.187	7.187	7.261	7.486	8.021	8.021	8.021	8.021	8.021	8.021	8.021	7.947	8.014	7.872	7.872	7.872	7.872	8.02	8.02	8.02	7.805	7.805	6.643	6.514	6.432	6.432	6.432	6.432	6.432	6.986	6.986	6.986	6.919	6.919	6.919	7.001	6.853	6.724	6.724	6.788	6.788	6.788	6.788
YIL130W	2.847	2.847	2.355	1.582	1.486	1.568	1.568	1.568	1.503	1.503	1.503	1.429	1.429	1.224	1.224	1.224	1.224	1.5	1.5	1.5	1.5	1.436	1.436	1.362	1.436	1.436	1.436	1.436	1.503	1.503	1.696	1.696	1.696	1.905	2.038	2.038	2.038	2.038	2.103	2.103	2.167	2.167	2.167	2.167	2.245	2.245	2.245	2.245	2.245
YBR141C	12.806	12.806	12.806	12.951	13.304	13.304	13.304	13.443	13.443	13.591	13.591	13.591	13.658	13.722	13.787	13.787	13.787	13.942	13.942	13.942	13.942	13.949	14.097	14.179	14.243	14.391	14.391	14.458	14.532	14.661	14.728	14.728	14.728	14.728	14.728	14.728	14.728	14.728	14.735	14.799	14.881	14.881	14.881	14.881	14.881	14.958	14.958	14.958	14.958
YGR240C	6.161	6.161	6.161	6.161	6.084	6.239	6.239	6.239	6.239	6.239	6.239	6.239	6.239	6.239	6.239	6.239	6.306	6.306	6.306	6.306	6.306	6.306	6.306	6.306	6.306	6.306	6.306	6.306	6.306	6.306	6.306	6.306	6.317	6.25	6.474	6.474	6.474	6.474	6.474	6.551	6.551	6.551	6.551	6.633	6.568	6.568	6.487	6.487	6.504
YLR190W	10.344	10.344	10.344	10.344	10.344	10.344	9.554	9.264	9.41	9.41	9.41	9.402	9.321	9.321	9.321	9.101	9.037	9.037	9.183	9.028	9.028	9.028	9.028	8.812	8.747	8.529	8.381	8.303	8.222	8.222	8.222	8.222	6.92	5.341	5.089	5.082	5.213	5.074	5.074	5.074	5.234	5.234	5.234	5.234	5.234	5.234	5.234	5.152	4.94
YHR112C	1.731	1.808	1.808	1.873	1.813	2.9	3.335	3.335	3.335	3.27	3.27	3.196	3.352	3.416	4.061	4.642	4.642	4.708	4.782	5.788	6.813	6.813	6.813	6.813	7.102	7.46	9.084	9.084	9.215	9.91	10.518	11.123	11.204	11.204	11.204	11.204	11.611	11.611	11.611	11.547	11.547	11.547	11.547	11.547	11.547	11.547	11.614	11.834	11.834
YIL004C	1.724	1.724	1.724	1.724	1.724	1.724	1.728	1.728	1.728	1.728	1.728	1.728	1.728	1.806	1.806	1.934	2.079	2.079	2.079	2.079	2.153	2.468	2.75	4.362	4.654	5.646	5.646	5.646	5.646	5.795	5.859	5.795	5.795	5.862	5.862	5.862	5.862	5.862	6.006	6.006	6.084	6.084	6.15	6.15	6.15	6.15	6.15	6.232	7.148
YLL061W	8.665	8.68	8.68	8.68	8.68	8.68	8.602	8.602	8.387	8.245	8.686	9.191	10.498	10.498	10.498	10.498	10.498	10.498	10.498	10.576	10.576	10.576	10.576	10.576	10.576	10.576	10.576	10.702	10.85	10.85	10.85	10.85	10.85	10.85	10.85	10.85	10.486	10.408	10.342	10.342	10.484	10.561	10.561	10.561	10.709	10.905	10.912	11.149	11.149
YOL096C	6.226	6.226	6.226	6.226	6.226	6.307	5.644	5.432	5.354	5.354	5.149	5.004	5.122	5.122	5.458	5.727	5.868	5.868	5.868	5.868	5.868	5.868	5.794	4.471	3.894	3.513	3.644	3.644	3.776	3.776	3.776	3.84	3.84	3.758	3.903	4.126	4.193	4.193	4.802	6.276	6.276	6.276	6.276	6.35	6.492	6.566	6.566	6.705	6.769
YMR011W	0.81	0.81	0.81	0.81	0.81	0.81	0.81	0.81	0.81	0.81	0.81	0.81	0.81	0.81	0.81	0.659	0.507	0.507	0.507	0.507	0.507	0.507	0.507	0.507	0.507	0.44	0.518	0.518	0.518	0.518	0.518	0.44	0.518	0.444	0.444	0.444	0.444	0.444	0.444	0.444	0.444	0.444	0.444	0.444	0.444	0.444	0.444	0.444	0.444
YGL060W	3.796	3.94	3.742	4.335	4.335	4.335	4.335	4.13	4.13	3.842	3.266	3.266	3.118	3.04	3.398	3.937	4.534	4.598	4.807	5.809	6.458	6.6	6.6	6.664	6.664	7.093	7.239	7.402	7.402	7.402	7.402	7.536	7.536	7.536	7.536	7.745	7.809	7.883	7.883	7.883	8.254	8.793	8.875	8.939	8.939	8.939	9.004	9.004	9.004
YHR027C	10.654	11.084	11.084	11.084	11.084	11.084	11.084	11.148	11.212	11.212	11.353	11.353	11.353	11.353	11.418	11.771	11.771	11.771	11.845	11.845	11.845	11.912	12.124	12.124	12.124	12.124	12.188	12.188	12.188	12.188	12.188	12.188	12.107	12.107	12.107	12.107	12.107	12.107	12.184	12.184	12.184	12.184	12.184	12.184	12.103	12.103	12.103	12.103	12.025
YHR005C	4.888	4.327	3.643	3.579	3.66	3.738	3.738	3.738	3.816	3.886	3.819	3.823	4.126	3.901	3.819	3.819	3.819	3.819	3.819	3.886	3.886	3.598	3.598	3.758	3.684	3.684	3.606	3.532	3.532	3.532	3.464	3.464	3.464	3.464	3.464	3.464	3.464	3.464	3.464	3.464	3.464	3.464	3.542	3.542	3.542	3.542	3.542	3.542	3.542
YIR001C	6.727	6.586	6.586	6.586	6.65	6.65	6.65	6.586	6.588	6.319	6.319	6.319	6.319	6.319	6.319	6.319	6.19	6.19	6.055	6.207	6.207	6.207	6.207	6.207	6.207	6.207	6.207	6.133	6.133	6.133	6.133	6.133	6.21	5.775	5.788	5.788	5.788	5.788	5.788	5.722	5.722	5.722	5.796	5.87	5.87	5.87	5.87	5.724	5.724
YOR150W	1.423	1.423	1.647	1.647	1.728	1.81	1.81	1.81	1.81	2.102	2.102	2.102	2.167	2.167	2.167	2.305	2.372	2.439	2.439	2.513	2.513	2.594	2.53	2.53	2.53	2.53	2.53	2.53	2.463	2.463	2.463	2.463	2.463	2.463	2.463	2.463	2.53	2.53	2.597	2.597	2.819	2.819	2.819	3.282	3.861	3.861	3.861	3.861	3.861
YBR290W	10.126	10.208	10.413	10.64	10.705	10.705	10.705	10.705	10.479	10.56	10.702	10.769	10.692	10.692	10.758	10.819	11.038	11.038	11.038	11.038	11.038	11.102	11.176	11.109	11.762	11.697	12.052	12.742	13.028	13.184	13.39	13.39	13.383	13.383	13.383	13.383	13.383	13.383	13.383	13.383	13.383	13.383	13.309	13.309	13.309	13.391	13.391	13.391	13.309
YHR098C	17.729	17.655	17.655	17.655	17.719	17.793	17.729	17.729	17.651	17.513	17.513	17.577	17.577	17.51	17.51	17.51	17.51	17.51	17.51	17.51	17.446	17.446	17.446	17.446	17.446	17.446	17.022	17.022	17.022	16.884	16.884	16.884	16.884	16.884	16.802	16.802	16.802	16.802	16.802	16.579	16.512	16.36	16.36	16.36	16.138	15.702	15.62	15.461	15.224
YGR085C	2.88	2.88	2.88	2.644	2.644	2.644	2.644	2.644	2.57	2.57	1.822	1.744	1.662	1.662	1.662	1.662	1.66	1.66	1.66	1.66	1.66	1.006	1.083	1.371	1.512	1.512	1.445	1.445	1.59	1.886	2.26	2.26	2.341	2.341	2.341	2.267	2.258	2.322	2.322	2.322	2.322	2.322	2.322	2.322	2.322	2.322	2.178	2.178	2.178
YDR291W	4.26	4.908	6.291	6.291	6.291	6.437	6.724	7.071	7.071	7.071	7.122	7.122	7.122	7.058	7.058	7.054	7.798	7.721	7.721	8.001	8.012	7.93	7.933	8.01	8.092	8.314	8.53	8.607	9.406	9.406	9.473	9.551	9.628	9.628	9.628	10.06	11.155	11.155	11.368	11.368	11.527	11.527	11.527	11.527	11.527	11.601	11.601	11.601	11.675
YDR150W	4.994	4.994	4.994	4.994	4.93	4.856	4.856	4.856	4.784	4.646	4.646	4.49	4.49	4.416	4.498	4.498	4.132	3.991	3.518	3.518	3.294	3.213	3.213	3.213	3	3	2.695	2.695	2.628	2.564	2.564	2.564	2.342	2.342	2.26	2.26	2.26	2.26	2.26	2.178	2.178	2.114	1.811	1.811	1.744	1.744	1.744	1.744	1.744
YHR201C	4.008	4.082	4.805	4.805	5.021	5.021	5.452	5.452	5.676	5.619	5.619	5.774	5.774	5.774	5.563	5.563	5.563	5.563	5.563	5.498	5.498	5.176	5.254	5.254	5.254	5.382	5.527	5.817	5.817	5.817	6.33	6.33	6.33	6.263	6.263	6.186	6.186	6.622	6.622	6.622	6.622	6.545	6.545	6.626	6.498	6.564	6.564	6.712	6.465
YIL010W	11.516	11.516	11.516	11.516	11.516	11.516	11.516	11.434	11.434	11.36	11.36	11.286	11.286	11.417	11.34	11.34	11.404	11.404	11.387	11.451	11.55	11.55	11.632	11.713	11.787	11.787	12.033	12.033	12.033	12.23	12.53	12.883	13.154	13.154	13.154	13.154	13.154	13.154	13.154	13.154	13.154	13.154	13.154	13.232	13.232	13.232	13.232	13.232	13.296
YMR175W-A	2.094	1.878	1.878	1.734	1.734	1.798	2.155	2.155	2.222	2.286	2.428	2.428	2.428	2.428	2.282	2.084	1.94	1.94	1.93	1.997	2.16	2.242	2.324	2.597	2.597	2.597	2.912	2.986	4.893	4.893	4.967	4.967	5.044	5.337	5.337	5.414	5.86	5.86	5.86	5.86	5.927	6.068	6.018	6.085	6.214	6.436	6.436	6.436	6.565
YBR212W	11.23	11.166	11.166	11.166	11.166	11.179	11.179	11.179	11.179	11.179	12.042	12.042	12.042	12.042	12.042	12.042	12.042	12.042	12.042	12.042	12.19	12.19	12.19	12.19	12.062	12.062	11.923	11.923	11.923	11.923	12.005	12.005	12.079	12.079	12.143	12.143	12.079	12.079	12.079	12.079	12.079	12.079	12.079	12.079	12.079	12.079	12.014	11.95	11.59
YCR034W	8.327	8.327	8.327	8.327	8.401	8.401	8.401	8.543	8.543	8.543	8.543	8.543	8.543	8.543	8.478	8.478	8.478	8.478	8.478	8.478	8.404	8.404	8.404	8.404	8.404	8.404	8.526	8.593	8.593	8.674	8.674	8.674	8.674	8.543	8.543	8.243	8.179	8.112	7.964	7.964	7.897	7.768	7.768	7.694	7.539	7.539	7.539	7.539	7.539
YOR304W	6.144	6.532	7.001	7.28	7.28	7.206	7.284	7.506	7.298	7.385	7.459	7.459	7.523	7.547	7.625	7.699	7.699	7.699	7.849	7.849	7.849	7.849	7.926	7.414	7.348	7.422	7.477	7.946	7.864	7.928	7.928	7.928	7.932	7.856	7.791	7.791	7.869	8.159	8.159	8.305	8.305	8.305	8.305	8.305	8.092	7.922	7.922	7.922	7.922
YLL039C	10.055	10.12	10.046	9.964	9.9	9.966	10.04	10.04	10.04	10.04	10.04	10.04	10.04	10.04	10.04	10.04	9.976	9.976	9.976	9.976	9.976	9.976	9.976	9.912	9.912	9.838	9.392	9.258	9.109	9.109	9.109	9.109	9.176	9.109	9.109	8.98	8.98	8.849	8.849	8.622	8.622	8.131	7.504	7.504	7.636	7.636	7.636	7.636	7.636
YBL022C	11.832	11.535	11.531	11.531	9.77	9.626	10.313	10.248	10.559	10.131	10.342	10.194	10.631	10.03	10.03	10.108	10.108	10.544	10.544	10.544	10.47	10.47	10.622	10.491	10.491	10.491	10.491	10.565	10.341	10.341	10.28	10.202	10.202	10.128	10.128	10.128	10.128	10.046	9.915	9.915	9.244	9.31	8.954	8.956	8.341	8.361	8.672	8.675	8.675
YPR166C	3.432	3.512	3.583	4.354	4.213	4.291	4.291	4.291	4.291	4.226	4.226	4.226	3.862	4.012	4.567	4.91	4.91	4.91	4.991	5.279	5.296	5.296	5.296	5.219	5.141	5.206	5.272	5.568	5.635	5.635	6.586	6.808	7.247	7.402	7.469	7.469	7.469	7.469	7.765	7.758	7.758	7.84	7.84	7.84	7.904	7.978	8.187	8.187	8.187
YPL135W	7.129	7.129	6.988	7.07	7.07	7.07	7.134	7.134	7.134	7.198	7.506	8.483	8.483	8.922	9.509	10.481	10.481	10.61	10.61	10.684	10.761	10.687	10.687	10.687	10.687	10.687	10.765	10.765	10.765	10.963	10.963	10.963	10.963	10.963	10.963	10.963	10.898	10.754	10.754	10.974	11.126	11.257	11.331	11.331	11.331	11.331	11.331	11.331	11.331
YPL209C	3.503	3.438	3.512	3.577	3.577	3.577	3.577	3.644	3.579	3.579	3.433	3.433	3.574	3.574	3.574	3.371	3.298	3.298	3.298	3.076	3.594	4.08	4.318	4.395	4.395	4.395	4.54	5.238	5.386	5.32	5.32	5.407	5.474	5.633	5.7	5.7	5.908	5.986	6.053	6.053	6.33	6.546	7.13	7.13	7.197	7.197	7.21	7.64	7.64
YPL207W	10.103	10.103	10.103	10.103	10.103	10.103	10.103	10.103	10.103	10.103	10.103	10.103	10.103	10.103	10.103	10.103	10.17	10.17	10.17	10.17	10.17	10.17	10.17	10.17	10.17	10.17	10.17	10.17	10.17	10.17	10.17	10.106	10.106	9.636	9.586	9.218	9.218	9.218	9.137	9.137	9.204	9.204	9.204	9.204	9.204	9.07	9.07	9.134	9.134
YLR003C	4.245	4.245	4.245	4.245	4.458	4.458	4.458	4.458	4.458	4.532	4.606	5.132	5.213	5.352	5.352	5.485	5.485	5.485	5.411	5.33	5.33	5.476	5.984	5.984	6.187	6.264	6.718	6.849	6.849	6.849	6.849	6.849	6.782	6.993	7.124	7.124	7.202	7.202	7.348	7.348	7.348	7.348	7.348	7.348	7.348	7.278	7.278	7.115	7.115
YGR084C	5.49	5.49	5.73	5.73	5.653	5.653	5.423	5.444	5.155	5.155	5.229	5.147	4.802	4.365	4.365	4.521	4.464	6.11	6.174	6.174	6.174	6.174	6.174	6.11	6.47	7.013	6.882	7.097	7.31	7.31	8.034	8.034	8.034	8.099	8.099	8.166	8.166	8.166	8.166	8.101	8.101	8.101	8.56	8.56	8.624	8.624	8.624	8.624	8.624
YER140W	3.667	3.667	3.809	3.796	4.445	4.512	4.732	5.405	6.584	6.825	6.907	6.907	6.907	6.907	7.191	7.191	7.337	7.337	7.404	7.482	7.63	7.697	8.078	8.23	8.23	8.23	8.23	8.23	8.23	8.23	8.23	8.092	8.01	8.01	8.317	8.317	9.342	9.48	9.413	9.413	9.547	9.75	9.736	9.736	9.736	9.744	9.808	9.808	9.808
YGR125W	6.827	6.827	6.956	6.956	6.956	7.1	7.48	7.769	7.833	8.125	8.412	8.755	8.755	8.755	8.755	8.755	8.755	8.755	8.755	8.755	8.82	8.82	8.82	8.82	8.82	8.82	8.82	8.82	8.82	8.82	8.82	8.901	8.975	8.975	8.975	8.975	8.975	8.975	8.975	8.975	9.053	9.053	8.979	8.979	8.905	8.905	8.969	8.969	8.969
YDR152W	3.141	3.141	3.287	3.432	3.432	3.432	3.432	3.432	3.432	3.498	3.434	3.501	3.501	3.501	3.501	4.219	4.671	6.53	6.53	6.53	6.53	6.53	6.53	6.53	6.668	6.879	6.879	6.879	6.879	6.879	6.879	6.879	7.159	7.092	7.092	7.159	7.288	7.507	7.507	7.507	7.507	7.507	7.507	7.507	7.646	7.646	7.646	7.646	7.646
YDR492W	3.544	3.544	3.335	3.335	3.335	3.335	3.258	3.332	3.102	3.102	3.102	3.176	3.052	3.252	3.252	3.252	3.252	3.252	3.252	3.178	3.178	3.178	3.252	3.252	3.252	3.252	3.252	3.252	3.252	3.319	3.319	3.319	3.319	3.465	3.465	3.465	3.465	3.606	3.606	3.684	3.684	3.684	3.839	3.839	3.839	3.839	3.839	3.839	3.839
YJL044C	13.672	13.818	13.778	13.842	13.808	13.808	13.808	13.808	13.808	13.872	13.872	13.872	13.724	13.724	13.805	13.805	13.724	13.724	13.724	13.646	13.646	13.646	13.646	13.646	13.646	13.646	13.646	13.582	13.582	13.582	13.437	13.356	13.356	13.356	13.356	13.037	13.037	13.037	12.74	12.658	12.58	12.506	12.44	12.44	12.44	12.44	12.44	12.294	12.216
YOL122C	7.37	7.37	7.37	7.37	7.37	7.37	7.357	7.357	7.357	7.357	7.357	7.454	7.659	7.97	7.963	7.963	7.963	7.963	7.963	7.963	7.963	8.044	8.118	8.118	8.2	8.282	8.282	8.282	8.282	8.363	8.363	8.445	8.578	8.578	8.578	8.578	8.578	8.578	8.578	8.578	8.719	8.793	8.793	8.793	8.793	8.793	8.793	8.652	8.652
YNR069C	7.902	7.828	7.82	7.756	7.678	7.678	7.612	7.545	7.312	7.238	7.238	7.089	7.089	6.708	6.848	6.93	6.866	6.93	6.997	6.997	7.078	6.936	6.855	6.642	6.562	6.562	6.642	6.164	6.1	6.1	5.895	6.093	5.948	5.948	5.948	5.948	5.884	5.884	5.884	5.884	5.45	5.212	5.212	5.212	5.212	5.212	5.212	5.019	4.596
YGR075C	7.054	7.054	7.054	7.054	6.99	6.848	6.848	6.848	6.539	6.4	5.51	5.312	5.312	5.312	5.312	5.312	5.312	5.44	5.295	5.295	5.295	5.295	5.295	5.295	5.221	5.154	4.405	4.199	4.238	4.591	4.672	4.672	4.672	4.372	4.308	4.308	4.308	4.219	4.138	4.138	4.144	4.006	4.291	4.61	4.61	4.543	4.465	4.624	3.934
YPL215W	5.921	5.921	5.84	6.04	5.899	6.136	6.136	6.201	6.201	6.349	6.501	6.804	6.804	6.804	6.804	6.804	7.111	7.121	7.121	7.121	7.121	7.047	7.047	7.132	6.991	7.055	6.926	6.926	6.926	7.292	7.451	7.516	7.516	7.664	7.664	7.664	7.664	7.746	7.746	7.823	7.756	7.756	7.986	8.06	8.06	7.995	7.995	7.995	7.995
YMR187C	14.464	14.461	14.461	14.461	14.39	14.464	14.464	14.464	14.464	14.546	14.546	14.709	14.709	14.709	14.645	14.645	14.58	14.654	14.654	14.37	14.1	14.036	14.036	14.036	14.103	13.896	13.832	13.562	13.491	13.491	13.491	13.491	13.491	13.491	13.271	13.209	12.964	13.042	12.904	12.839	12.839	12.473	12.406	12.264	12.467	12.532	12.458	12.458	12.458
YDR457W	7.667	7.749	8.059	8.124	8.124	8.124	8.059	8.126	7.92	7.92	8.051	8.884	9.459	9.459	9.459	9.692	9.762	11.362	12.557	12.557	12.557	12.557	12.557	12.557	12.483	12.483	12.628	12.823	12.823	12.89	12.89	12.89	12.89	12.89	12.89	13.421	13.343	13.619	13.683	13.761	13.761	13.761	13.761	13.761	13.842	13.842	13.907	13.773	13.84
YJL190C	0.285	0.285	0.285	0.285	0.208	0.208	0.208	0.208	0.208	0.208	0.731	0.731	0.731	0.731	0.805	0.805	0.805	0.805	0.805	0.805	0.805	0.805	0.805	0.805	0.805	0.805	0.805	0.805	0.805	0.805	0.805	0.883	1.014	1.092	1.092	1.092	1.092	1.234	1.52	1.52	1.52	1.52	1.52	1.52	1.52	1.453	1.584	1.584	1.649
YJL046W	2.641	2.856	2.923	2.923	2.923	2.923	2.923	2.83	2.83	2.956	3.037	3.102	3.272	3.413	3.477	3.754	3.754	3.754	3.754	3.754	3.836	3.758	3.758	3.694	3.696	3.632	3.632	3.632	3.632	3.691	3.963	3.963	5.529	5.464	5.464	5.774	6.085	6.166	6.392	6.392	6.392	6.392	6.463	6.53	7.092	7.092	7.092	7.718	9.98
YDR088C	4.788	4.788	4.788	4.629	4.548	4.548	4.548	4.548	4.466	4.466	4.466	4.466	4.466	4.466	4.092	3.894	3.817	3.743	3.743	3.743	3.743	3.135	2.976	2.548	2.467	2.467	2.467	2.467	2.326	2.4	2.4	2.4	2.256	1.591	1.598	1.962	1.97	1.97	2.047	2.047	2.047	2.047	2.199	2.266	2.266	2.266	2.266	2.266	2.266
YBL068W	11.276	11.199	11.199	11.199	11.569	11.569	11.721	11.721	11.721	11.785	11.852	11.704	11.711	11.711	11.711	11.563	11.498	11.498	11.498	11.498	11.498	11.498	11.506	11.506	11.506	11.506	11.506	11.506	11.506	11.506	11.506	11.506	11.506	11.506	11.506	11.506	11.424	11.424	11.424	11.424	11.424	11.424	11.278	11.214	11.14	11.14	11.14	10.91	10.962
YAL007C	4.935	5	5.225	5.225	5.225	5.225	5.225	5.303	5.303	5.305	5.305	5.518	5.518	5.595	5.965	5.965	5.965	5.965	5.965	5.965	5.965	5.965	5.965	6.043	6.043	6.043	6.107	6.172	6.445	6.445	6.445	6.445	6.519	6.516	6.75	6.888	6.962	7.044	6.977	7.054	6.914	6.991	7.137	7.137	7.137	7.204	7.414	7.496	7.496
YKL143W	3.583	3.437	3.514	3.592	3.73	4.119	5.02	7.549	7.549	7.549	7.756	8.1	8.117	8.117	8.337	8.418	8.418	8.418	8.418	8.418	8.418	8.5	8.5	8.5	8.5	8.567	8.567	8.567	8.567	8.567	8.567	8.631	8.705	8.914	8.84	8.84	8.84	8.84	8.84	8.84	8.84	8.84	8.84	8.84	8.84	8.84	8.84	8.84	8.84
YGL157W	15.186	15.186	15.186	15.186	15.119	15.119	15.119	15.119	15.119	15.119	15.119	15.119	15.037	15.037	15.037	15.037	15.037	15.037	14.973	14.973	14.973	14.973	14.973	14.832	14.768	14.768	14.768	14.768	14.768	14.398	14.331	14.331	14.331	14.331	14.331	14.331	14.126	13.992	12.711	12.212	11.414	11.07	10.988	10.988	10.907	10.229	9.077	9.077	9.077
YAL033W	8.3	8.377	8.3	8.3	8.426	8.426	8.426	8.426	8.426	8.426	8.7	8.12	8.12	8.038	7.892	7.596	8.025	7.802	7.802	7.802	7.802	7.663	7.737	7.737	7.737	7.737	7.949	7.556	7.111	7.111	7.192	7.192	7.192	7.192	7.192	7.257	7.257	7.331	7.115	7.115	7.115	7.108	7.172	7.25	6.973	7.037	6.462	6.398	6.398
YOL097C	3.027	2.777	3.361	4.018	4.018	4.167	4.586	5.449	6.232	7.099	7.099	7.233	7.233	7.307	8.284	9.492	9.492	9.492	9.492	10.09	10.587	11.016	11.08	11.016	11.098	11.38	11.38	11.38	11.38	11.446	11.511	11.511	11.511	11.511	11.585	11.731	11.795	11.873	11.873	11.95	11.869	11.869	11.869	11.869	11.869	11.869	11.869	11.869	11.869
YGR013W	3.832	3.832	3.899	3.347	4.04	4.093	4.093	4.019	4.019	4.019	4.019	3.938	3.94	3.777	3.777	3.777	3.777	3.777	3.774	3.485	3.55	5.353	5.353	5.495	6.07	6.07	6.07	6.388	6.388	6.388	6.462	6.732	6.87	7.83	7.911	7.911	7.985	7.985	8.119	8.119	8.183	8.413	8.544	8.544	8.544	8.69	8.757	8.75	8.827
YOL005C	1.726	1.726	1.726	1.295	1.214	1.214	1.291	1.358	1.294	1.294	1.093	1.026	0.956	0.956	0.956	0.956	0.73	0.73	0.663	0.663	0.663	0.663	0.663	0.663	0.663	0.663	0.663	0.44	0.44	0.44	0.44	0.44	0.44	0.44	0.44	0.44	0.44	0.44	0.44	0.44	0.44	0.374	0.374	0.3	0.3	0.3	0.3	0.3	0.3
YOR132W	4.376	4.372	4.372	4.446	4.655	4.732	4.874	4.874	5.172	5.527	5.963	5.956	6.879	7.229	7.229	7.303	7.303	7.303	7.303	7.296	7.296	7.362	7.224	7.224	7.302	7.302	7.379	7.542	7.754	7.754	7.754	7.674	7.838	7.915	8.057	8.057	8.139	8.139	8.206	8.206	8.206	8.206	8.206	8.206	8.206	8.28	8.28	8.28	8.509
YHR068W	9.028	8.889	8.889	8.889	9.02	9.094	9.3	9.451	9.451	9.451	9.451	9.451	9.533	9.671	9.886	9.886	9.886	9.886	9.886	10.015	9.941	10.005	10.016	10.016	10.016	10.016	9.779	9.771	9.771	9.771	9.771	9.771	9.771	9.771	9.771	9.771	9.771	9.704	9.704	9.86	9.938	9.938	9.938	9.938	9.938	9.938	9.938	9.938	10.019
YGR038W	6.722	6.722	6.722	6.722	6.722	6.722	6.722	6.722	6.722	6.722	6.496	6.496	6.496	6.496	6.496	6.496	6.496	6.496	6.145	6.145	6.145	5.997	5.863	5.724	5.802	5.802	5.802	5.728	5.661	5.661	5.661	5.661	5.587	5.587	5.587	5.587	5.587	5.587	5.587	5.587	5.587	5.587	5.587	5.369	5.287	5.287	5.287	5.287	4.739
YPL225W	3.7	3.767	4.115	4.193	4.489	4.489	4.863	4.863	4.93	4.93	5.008	5.008	5.008	4.956	4.956	4.956	4.882	4.882	4.882	5.016	5.38	5.595	6.08	6.08	6.08	6.08	6.08	6.08	6.08	6.08	6.08	6.239	6.239	6.239	6.098	6.104	6.104	6.326	6.393	6.393	6.458	6.613	6.691	6.691	6.691	6.691	6.691	6.691	6.691
YLR093C	10.783	10.783	10.783	10.783	10.783	10.783	10.996	11.142	11.352	11.352	11.352	11.352	11.352	11.417	11.96	11.96	12.024	12.024	12.024	11.96	12.246	12.456	12.612	12.612	12.53	12.597	12.502	12.567	12.567	12.567	12.567	12.567	12.567	12.567	12.567	12.5	12.487	12.42	12.484	12.441	12.31	12.624	12.624	12.624	12.706	12.641	12.641	12.567	12.511
YOL026C	1.004	1.004	0.94	0.94	0.94	0.94	0.94	0.94	0.866	0.799	0.799	0.799	0.725	0.725	0.647	0.58	0.58	0.506	0.506	0.647	0.781	0.781	0.781	0.914	0.914	0.914	0.848	0.774	0.774	0.774	0.774	0.774	0.774	0.774	0.774	0.774	0.774	0.774	0.709	0.783	0.783	1.066	1.21	1.21	1.21	1.21	1.288	1.288	1.288
YNR028W	11.172	11.172	11.172	11.108	11.108	11.172	11.239	11.239	11.239	11.239	10.496	10.496	10.29	10.357	9.098	8.684	8.503	8.645	8.645	8.645	8.645	8.581	8.581	8.437	8.289	7.997	7.997	8.177	8.048	8.048	8.048	8.048	8.048	8.048	8.206	8.206	8.421	8.356	8.356	8.43	8.2	8.438	8.09	8.09	8.09	8.09	7.959	7.959	8.026
YOR226C	6.229	6.229	6.229	6.229	6.229	6.147	6.147	6.147	6.147	6.147	6.073	6.073	6.073	6.073	5.935	5.861	5.874	5.128	3.838	3.831	3.831	3.831	3.831	3.767	3.767	3.638	3.638	3.638	3.638	3.638	3.638	3.556	3.556	3.41	3.41	2.454	2.454	2.454	2.531	2.389	2.308	2.308	2.241	2.241	2.241	2.241	2.093	2.093	2.093
YDL093W	8.952	9.53	10.05	10.05	10.398	10.741	10.819	10.819	10.745	10.745	10.809	10.809	11.114	11.033	11.033	11.033	11.033	11.026	11.026	11.026	11.026	11.107	11.255	11.255	11.255	11.255	11.255	11.255	11.686	11.703	12.564	12.564	12.713	12.713	12.787	12.709	12.791	12.724	13.098	13.098	13.098	13.098	13.098	12.952	13.078	13.234	13.234	13.298	13.444
YCL031C	9.019	9.019	9.019	9.222	9.66	9.66	9.947	10.676	11.02	11.599	11.664	11.664	11.664	11.664	11.664	11.664	11.664	11.958	11.958	12.039	12.039	12.039	12.039	12.039	12.039	12.039	12.385	12.54	12.54	12.688	12.688	12.688	12.688	12.688	12.688	12.688	12.624	12.624	12.624	12.624	12.56	12.634	12.634	12.634	12.634	12.634	12.634	12.634	12.634
YNL294C	4.462	4.388	4.388	3.329	3.264	3.978	4.26	4.26	4.26	4.186	4.186	3.598	3.103	2.955	3.419	3.848	5.388	5.67	5.67	5.67	5.67	5.574	5.574	5.64	6.224	6.213	6.213	6.291	6.372	7.734	7.798	8.824	8.888	9.18	9.18	9.18	9.18	9.336	9.63	9.566	9.492	9.492	9.638	9.638	9.638	9.638	9.638	9.638	9.924
YHR196W	14.766	14.766	14.831	14.831	14.831	14.831	14.823	15.157	15.745	16.19	16.19	16.19	16.039	16.039	16.459	16.459	16.395	16.395	16.395	16.395	16.395	16.395	16.395	16.462	16.462	16.462	16.543	16.543	16.625	16.699	16.828	16.825	16.825	16.892	16.974	16.974	16.974	16.974	17.055	17.055	17.055	17.055	17.055	17.055	17.055	17.055	17.055	17.055	16.978
YBL091C-A	10.938	10.938	10.938	10.938	10.938	10.938	10.938	10.938	10.938	10.938	10.938	10.857	10.924	10.335	10.452	10.539	10.474	10.408	10.408	10.408	10.408	10.341	10.259	10.411	10.259	10.259	10.266	10.117	10.448	10.594	10.594	10.455	10.52	10.52	10.52	10.386	10.386	10.386	10.46	11.617	11.552	11.617	11.617	11.951	11.886	11.886	11.886	11.886	11.886
YGR058W	1.175	1.175	1.175	1.175	1.175	1.175	1.242	1.178	1.178	1.178	1.178	1.255	1.32	1.32	1.386	1.386	1.386	1.386	1.451	1.451	1.451	1.451	1.532	1.532	1.532	1.532	1.532	1.606	1.606	1.606	1.606	1.606	1.606	1.54	1.54	1.767	1.767	1.767	1.849	1.849	1.849	1.99	1.99	1.99	1.99	1.99	1.908	1.908	2.208
YBR255C-A	6.614	6.687	6.532	6.598	6.663	6.581	6.581	6.348	6.355	6.355	6.355	6.784	6.784	6.784	6.784	6.784	6.784	6.784	6.784	6.71	6.71	6.71	6.564	6.133	4.806	3.898	4.042	4.545	4.612	5.03	5.03	5.03	5.596	5.596	5.596	5.593	5.529	5.606	5.542	5.542	5.468	5.337	5.337	5.337	5.337	5.337	5.337	5.337	5.337
YPL001W	4.799	5.811	5.811	5.893	6.548	11.226	11.223	11.434	11.434	11.508	11.585	11.585	11.585	12.13	12.827	12.982	13.049	13.049	13.049	13.114	13.326	13.546	14.368	14.368	14.523	14.8	14.8	15.083	15.083	15.083	15.083	15.083	15.161	15.23	16.683	17.362	17.362	17.362	17.429	17.503	17.568	17.568	17.632	17.632	17.632	17.706	17.706	17.706	17.706
YMR034C	6.916	6.916	7.21	7.356	7.905	7.905	7.905	7.905	7.987	8.313	8.382	9.079	9.079	9.284	9.284	9.284	9.284	9.284	9.22	9.22	9.22	9.284	9.284	9.284	9.284	9.349	9.349	9.349	9.43	9.858	10.156	10.156	10.156	10.372	10.372	10.453	10.453	10.453	10.453	10.453	10.453	10.453	10.453	10.453	10.453	10.453	10.453	10.453	10.453
YOL044W	4.1	4.1	3.58	3.382	3.323	4.585	5.157	5.157	5.538	5.746	5.746	5.901	6.064	6.73	6.73	6.73	7.181	7.181	7.181	7.248	7.734	7.878	7.878	7.878	8.386	8.386	8.386	8.945	9.175	9.175	9.175	9.256	9.182	9.182	9.182	9.182	9.565	9.793	10.443	10.443	10.507	10.507	10.507	10.507	10.507	10.507	10.507	10.637	10.637
YKL051W	0.796	0.658	0.658	0.576	0.654	0.654	0.654	0.654	0.59	0.59	0.59	0.59	0.736	0.736	0.736	0.736	0.736	0.736	0.736	0.736	0.736	0.736	0.736	0.736	0.736	0.658	0.658	0.658	0.658	0.658	0.658	0.658	0.732	0.732	0.876	0.876	0.876	0.876	0.95	1.028	1.028	1.028	1.028	1.028	1.028	1.028	1.106	1.106	1.106
YKR003W	12.146	12.146	12.146	12.146	12.146	12.146	12.21	12.352	12.426	12.426	12.426	12.426	12.49	12.494	12.559	12.559	12.688	12.688	12.688	12.688	12.614	12.614	12.765	12.765	12.839	12.839	12.913	13.065	12.987	12.987	12.987	12.987	12.987	12.987	12.987	12.987	12.987	12.913	12.846	12.846	12.846	12.846	12.92	12.92	12.92	12.92	12.92	12.78	12.78
YLR142W	9.126	9.126	9.126	9.126	8.911	8.911	8.704	8.704	8.863	8.432	8.272	8.121	7.613	7.41	7.488	6.962	6.971	6.894	6.608	7.33	7.33	7.33	7.408	7.49	7.412	7.412	7.186	7.112	7.112	7.112	7.112	7.617	7.293	7.367	7.367	7.367	7.367	7.384	7.384	7.384	7.384	7.384	7.384	7.384	7.384	7.384	7.384	7.32	7.246
YGR096W	6.583	6.816	6.734	7.138	7.215	7.452	7.452	7.452	7.452	7.452	7.452	7.452	7.581	7.581	7.581	7.737	7.879	7.879	7.879	7.879	7.879	7.879	7.879	7.879	7.797	7.797	7.797	7.871	8.152	8.629	8.762	8.762	8.829	8.829	8.829	8.829	8.894	8.894	8.894	9.117	9.117	9.117	9.117	9.182	8.776	8.776	8.858	8.858	8.932
YER070W	2.109	2.109	2.109	2.109	2.109	2.173	2.029	2.029	2.029	2.029	2.029	2.093	1.947	1.947	1.88	1.88	1.88	1.88	1.962	1.962	1.962	1.962	1.624	1.473	1.473	1.321	0.958	0.736	0.736	0.736	0.736	0.736	0.736	0.662	0.516	0.438	0.356	0.356	0.356	0.356	0.356	0.356	0.275	0.275	0.275	0.275	0.275	0.349	0.349
YDR126W	2.39	2.39	2.39	2.454	2.528	2.61	2.687	2.687	2.687	2.687	2.821	3.04	3.185	3.574	3.574	3.715	3.715	3.715	3.782	3.992	3.992	3.992	3.992	3.992	3.992	4.066	4.366	4.803	4.803	4.803	4.803	4.795	4.795	4.795	4.862	4.862	4.862	4.862	4.862	4.862	4.862	4.862	4.862	4.94	4.94	4.94	4.94	5.071	5.472
YNL152W	8.594	7.984	8.489	8.412	8.26	8.26	7.958	8.1	7.725	7.651	7.102	6.347	5.906	6.119	6.031	6.105	6.092	6.24	6.166	6.166	6.24	6.479	6.727	8.267	8.331	8.636	8.636	8.636	8.636	8.636	8.636	8.555	8.555	8.555	8.555	8.555	8.555	8.555	8.285	8.137	8.137	8.27	8.479	9.283	9.293	9.293	9.293	9.357	9.496
YDR155C	4.188	4.046	4.266	4.134	4.199	5.05	5.05	5.432	5.432	5.499	5.499	5.63	5.892	5.759	5.84	6.182	6.182	6.182	6.182	6.182	6.264	6.346	6.346	6.272	6.272	6.272	6.272	6.272	6.281	6.281	6.281	6.281	6.346	6.479	6.412	6.692	7.057	7.372	7.372	7.372	7.372	7.372	7.372	7.372	7.686	7.686	7.686	7.686	7.686
YCR043C	7.825	9.201	10.451	10.451	10.451	10.451	10.451	10.451	10.525	10.656	10.738	11.174	11.255	11.32	11.887	11.958	12.154	12.735	13.353	13.594	13.658	13.732	13.732	13.732	13.732	13.797	14.087	14.087	14.384	14.384	14.384	14.45	14.45	14.386	14.386	14.468	14.468	14.468	14.614	14.614	14.614	14.614	14.614	14.614	14.614	14.756	14.756	14.82	14.738
YLR165C	4.81	4.81	4.81	4.667	4.667	4.935	4.935	4.935	4.935	4.935	5.189	5.125	5.125	5.125	5.125	5.125	5.341	5.341	5.341	5.291	5.145	5.219	5.317	5.317	5.398	5.465	5.763	5.763	5.763	5.844	5.996	5.996	5.996	5.996	6.074	6.421	6.421	6.486	6.484	6.706	7.564	7.564	7.564	7.564	7.564	7.642	7.642	7.642	7.642
YMR266W	2.855	2.929	2.929	2.929	2.929	2.929	2.929	2.929	2.929	2.929	2.929	2.929	2.929	2.929	2.929	2.851	2.851	2.77	2.77	2.77	2.77	2.77	2.77	2.77	2.622	2.622	2.622	2.555	2.498	2.646	2.646	2.646	2.646	2.646	2.646	2.646	2.646	2.72	2.409	2.409	2.409	2.409	2.409	2.332	2.332	2.332	2.332	2.396	2.332
YHR135C	8.583	8.583	8.518	8.518	8.028	7.961	7.961	7.812	7.812	7.746	7.746	7.83	8.108	8.256	8.33	8.33	8.408	8.408	8.408	8.408	8.408	8.408	8.563	8.563	8.563	8.496	8.496	8.574	8.574	8.574	8.574	8.574	8.574	8.574	8.574	8.574	8.574	8.574	8.574	8.574	8.574	8.5	8.5	8.5	8.5	8.351	8.351	8.207	8.207
YKL137W	5.308	5.382	5.237	5.237	5.321	5.9	6.329	6.467	6.545	6.545	6.545	6.609	6.862	6.862	6.862	6.862	6.862	6.462	6.388	6.526	6.981	7.033	7.592	8.035	8.035	8.035	8.035	8.177	8.255	9.542	9.542	9.542	9.542	9.468	9.468	9.326	9.326	9.68	9.897	9.832	9.832	9.832	9.832	9.91	9.91	9.992	10.114	10.114	10.114
YGL159W	15.01	14.944	14.941	14.941	14.941	14.941	14.941	14.941	14.941	14.941	14.778	14.778	14.778	14.626	14.626	14.552	14.478	14.478	14.478	14.08	13.936	13.936	13.936	13.858	13.858	13.866	13.58	13.516	13.543	13.33	13.264	13.264	13.264	13.264	12.814	12.612	12.397	11.804	11.74	11.673	11.673	11.384	11.24	11.24	11.108	11.108	11.042	10.975	10.829
YDR176W	9.091	9.158	9.321	9.395	9.395	9.395	9.395	9.469	9.611	9.611	9.611	9.611	9.905	9.905	9.905	9.905	9.905	9.983	10.047	10.047	10.047	10.047	9.966	9.966	10.114	10.114	10.114	10.114	10.114	10.114	10.114	10.114	10.114	10.114	10.114	10.114	10.114	10.114	10.114	10.114	10.114	10.114	10.04	9.778	9.862	10.001	10.001	10.001	10.001
YLL018C	4.098	4.098	4.098	4.098	4.098	4.098	4.098	4.098	4.098	4.098	4.098	4.098	4.098	4.148	4.23	4.23	4.23	4.23	4.294	4.294	4.22	4.22	4.558	4.913	6.044	6.456	6.534	6.615	7.479	7.553	7.627	7.627	7.627	7.692	7.692	7.766	7.766	7.766	7.766	7.832	7.835	8.057	8.124	8.124	8.198	8.198	8.198	8.353	8.586
YNL329C	10.476	10.476	10.476	10.476	10.476	10.476	10.476	10.476	10.55	10.61	10.677	10.677	10.677	10.677	10.751	10.751	10.751	10.751	10.751	10.825	10.825	10.825	10.825	10.803	11.535	11.599	11.599	11.666	11.666	11.666	11.733	11.81	12.175	12.175	12.175	12.175	12.175	12.249	12.249	12.249	12.167	12.167	12.167	12.687	12.687	12.846	12.846	12.846	12.772
YIL011W	10.587	10.394	10.327	10.327	10.049	10.049	10.049	9.748	9.44	9.374	9.374	9.374	9.374	9.374	8.947	8.58	8.274	8.203	8.203	8.203	8.203	8.277	8.277	8.267	8.267	8.409	8.409	8.409	8.271	8.271	8.271	8.271	8.271	8.271	8.197	8.197	8.197	8.13	8.056	7.982	7.87	7.804	7.737	7.672	7.606	7.524	7.524	7.376	7.378
YGR120C	0.702	0.702	0.702	0.702	0.702	0.637	0.56	0.637	0.704	0.768	0.846	0.846	0.846	0.846	0.924	0.924	0.924	0.924	0.924	0.924	0.924	0.859	0.859	0.859	0.924	1.064	1.064	1.146	1.146	1.146	1.21	1.21	1.275	1.275	1.275	1.339	1.339	1.339	1.339	1.339	1.339	1.339	1.339	1.339	1.339	1.339	1.402	1.405	1.405
YNL087W	11.198	11.198	11.12	11.12	11.12	11.12	11.12	11.12	11.12	11.12	11.12	11.12	11.12	11.12	10.912	10.912	10.835	10.835	10.835	10.672	10.478	10.478	8.686	7.982	7.904	7.895	7.75	7.684	7.684	7.684	7.684	7.602	7.68	7.68	7.68	7.606	7.478	7.318	7.318	7.244	6.882	6.882	6.882	5.51	5.245	4.785	4.711	4.711	3.804
YER186C	0.813	0.813	0.674	0.6	0.523	0.449	0.449	0.449	0.449	0.449	0.449	0.732	1.025	1.302	1.369	2.832	2.832	2.832	2.832	2.914	2.914	2.914	2.988	2.988	3.062	3.422	3.851	3.851	3.851	3.851	4.071	4.217	4.217	4.217	4.365	4.365	4.432	4.432	4.432	4.354	4.354	4.354	4.354	4.354	4.354	4.354	4.641	4.908	5.128
YKL149C	12.266	12.125	12.125	11.311	11.216	11.075	11.075	11.085	11.453	11.453	12.034	12.034	12.034	12.034	12.238	12.922	12.922	12.922	12.841	12.841	12.908	13.265	13.484	13.949	13.949	14.023	14.236	14.367	14.367	14.367	14.367	14.303	14.303	14.229	14.293	14.293	14.293	14.293	14.293	14.293	14.293	14.36	14.489	15.221	15.221	15.221	15.221	15.149	15.286
YJR094W-A	8.634	8.634	8.701	8.701	8.701	8.701	8.701	8.701	8.701	8.701	8.701	8.701	8.701	8.637	8.637	8.718	8.8	8.8	8.8	8.8	8.733	8.733	8.807	8.807	8.807	8.807	8.592	8.592	8.721	8.721	8.721	8.654	8.654	8.51	8.51	8.371	8.371	8.371	8.371	8.371	8.297	8.008	7.669	7.669	7.602	7.528	7.606	7.606	7.606
YKL204W	9.709	10.455	10.536	10.682	10.682	10.76	10.76	10.76	10.76	10.76	10.966	11.324	11.54	11.614	11.614	11.614	11.614	11.607	11.607	11.752	11.829	11.829	11.829	11.829	11.829	11.829	11.829	11.829	11.829	11.829	11.829	11.829	11.829	11.829	11.829	11.829	11.829	11.829	11.755	11.755	11.829	11.829	11.829	11.748	11.748	11.748	11.748	11.522	11.455
YBR263W	4.14	4.447	4.825	5.049	5.049	5.049	4.441	4.513	4.763	6.385	7.493	7.493	7.493	7.56	7.624	7.904	7.904	7.84	7.84	7.84	7.84	8.128	8.496	8.57	8.57	8.766	8.766	8.766	9.054	9.054	9.054	9.054	9.045	9.045	9.505	9.52	9.52	9.52	9.824	9.824	9.824	9.824	9.824	9.824	9.824	10.029	10.252	10.317	10.317
YKL060C	0.078	0.078	0.078	0.078	0.078	0.078	0.078	0.078	0.078	0.078	0.078	0.078	0.078	0.078	0.078	0.078	0.078	0.078	0.078	0.078	0.078	0.078	0.078	0.078	0.078	0.078	0.078	0.078	0.078	0.142	0.142	0.142	0.142	0.142	0.142	0.142	0.142	0.142	0.142	0.142	0.142	0.064	0.064	0.064	0.064	0.064	0.064	0.064	0.064
YPR075C	2.564	2.482	2.408	2.621	3.162	3.162	3.162	3.378	3.518	3.518	3.592	3.657	3.738	3.738	3.738	3.812	3.894	3.82	3.82	3.884	3.884	3.884	3.949	4.097	4.174	4.174	4.174	4.174	4.174	4.323	4.323	4.323	4.691	4.854	5.147	5.221	5.295	5.295	5.295	5.295	5.295	5.295	5.295	5.295	5.376	5.376	5.376	5.441	5.592
YGR015C	6.049	6.049	6.049	6.049	6.049	6.049	6.126	6.126	6.2	6.2	6.265	6.265	6.346	6.78	6.78	6.716	6.652	6.652	6.578	6.137	5.699	5.699	5.699	5.255	5.121	5.047	5.254	6.504	6.877	8.55	8.616	8.616	8.616	8.681	8.755	8.69	8.69	8.69	8.69	8.626	8.626	8.626	8.548	8.613	8.613	8.548	8.98	8.98	8.98
YLR085C	6.761	6.761	6.825	6.825	6.785	7.666	7.666	7.666	7.666	7.444	7.379	7.379	7.609	7.934	8.164	8.164	8.164	8.245	8.842	8.775	8.985	9.368	9.368	9.304	9.237	9.435	9.418	9.336	9.403	9.403	9.75	9.75	9.75	9.75	9.75	9.673	9.673	9.673	9.754	9.745	9.745	10.014	10.143	10.143	10.143	10.076	10.3	10.562	10.485
YMR041C	0.791	0.715	0.782	0.782	0.782	0.782	0.782	0.782	0.782	0.782	0.782	0.782	0.782	0.782	0.782	0.782	0.782	0.782	0.782	0.782	0.782	0.782	0.859	0.859	0.859	0.785	0.785	0.852	0.852	0.852	0.852	0.852	0.852	0.852	0.852	0.852	0.852	0.852	0.852	0.852	0.852	0.852	0.778	0.845	0.996	0.996	1.07	1.07	1.07
YKR095W-A	16.697	16.697	16.697	16.771	16.615	16.683	16.683	16.7	16.7	16.315	16.315	16.382	16.317	16.317	16.317	16.317	16.317	16.317	16.317	16.243	12.997	12.486	12.201	11.968	12.116	12.114	12.106	12.258	12.243	12.243	12.243	12.511	12.316	12.471	12.467	12.247	12.329	12.329	12.329	12.39	11.723	11.723	11.429	11.089	11.074	11.156	11.089	11.008	11.136
YNL146W	4.38	4.38	4.38	4.38	4.38	4.522	4.655	5.112	5.112	5.112	5.186	5.341	5.341	5.341	5.556	5.556	5.556	5.836	5.974	5.974	6.194	6.194	6.194	6.194	6.194	6.194	6.194	6.194	6.194	6.194	6.194	6.194	6.194	6.194	6.194	6.194	6.338	6.338	6.338	6.338	6.338	6.338	6.338	6.338	6.403	6.403	6.403	6.403	6.403
YJL117W	9.732	9.732	9.732	9.732	9.658	9.512	9.654	9.728	10.029	11.095	11.177	11.39	11.39	11.325	11.39	11.39	11.454	11.454	11.518	11.518	11.518	11.518	11.518	11.518	11.518	11.583	11.65	11.65	11.857	11.857	11.857	11.857	11.857	11.857	11.857	11.986	12.05	12.05	12.05	12.05	12.05	12.05	12.05	12.05	12.05	11.969	11.969	11.904	11.706
YMR176W	6.454	6.454	6.454	6.087	6.222	6.084	6.161	6.467	6.39	6.464	6.689	6.689	6.689	6.689	6.689	6.689	6.758	7.197	7.261	7.326	7.326	7.244	7.326	7.623	7.623	7.69	7.927	7.927	7.927	8.004	8.078	8.078	8.068	8.149	8.793	8.793	8.934	9.011	9.011	9.16	9.382	9.464	9.464	9.464	9.464	9.464	9.464	9.464	9.528
YLR039C	5.268	5.268	5.268	5.268	5.268	5.268	5.334	5.207	5.062	5.062	5.062	5.062	4.839	4.839	5.136	5.136	5.339	5.339	4.883	4.237	4.024	3.869	3.869	4.926	5.764	5.962	5.962	5.962	5.962	6.604	6.676	6.75	6.75	6.75	6.75	6.75	6.75	6.75	6.75	6.75	6.75	6.75	6.75	6.75	6.75	6.75	6.75	6.686	6.686
YPL144W	7.083	7.009	7.009	6.779	6.779	6.715	6.715	6.715	6.715	6.796	6.732	6.732	6.732	6.65	6.65	5.59	5.59	5.516	5.516	5.516	5.516	5.287	5.156	5.156	5.156	5.237	5.237	5.163	5.163	5.163	5.025	4.816	4.816	4.816	4.816	4.816	4.816	4.816	3.935	3.935	3.867	3.867	3.867	3.867	3.867	3.867	3.802	3.802	3.802
YOR043W	4.523	4.382	4.254	4.172	4.172	3.627	3.407	3.407	3.407	3.407	3.407	3.407	3.262	3.198	3.276	3.12	3.12	3.12	2.894	1.912	1.637	1.572	1.572	1.572	1.572	1.572	1.191	1.113	1.032	1.032	1.032	1.032	1.032	1.032	1.032	1.032	1.032	1.032	1.032	1.032	0.95	0.95	0.69	0.534	0.457	0.457	0.457	0.457	0.457
YNL173C	4.567	4.565	4.565	4.565	4.288	3.845	3.358	3.21	3.21	3.21	3.21	3.21	3.356	3.356	3.356	3.356	3.356	3.356	3.356	3.356	3.001	2.704	2.501	2.501	2.789	2.789	2.707	2.707	2.707	1.871	1.347	1.28	1.214	1.214	1.28	1.283	1.59	2.372	2.747	2.814	2.814	2.75	2.75	3.04	3.04	3.104	3.158	3.222	3.222
YLL007C	6.541	6.608	7.187	7.187	7.329	8.902	8.825	9.404	9.481	9.84	9.84	9.84	10.11	10.667	10.667	10.826	10.893	10.893	10.893	10.893	10.582	11.763	11.696	11.763	11.763	11.681	11.681	12.707	12.707	12.845	13.126	13.277	14.223	14.223	14.094	14.094	13.935	13.935	14.077	14.14	14.205	14.586	14.586	14.732	14.732	14.797	14.945	14.945	15.019
YCL040W	5.97	5.97	5.889	5.733	5.57	5.503	5.199	5.199	5.199	5.132	5.132	5.132	5.068	5.068	5.068	5.068	4.719	4.272	4.198	4.198	4.198	4.198	4.198	4.198	4.124	4.05	4.05	4.05	4.05	4.05	4.05	3.983	3.983	3.983	3.983	3.78	3.78	3.702	3.702	3.702	3.702	3.564	3.564	3.564	3.564	3.564	3.564	3.564	3.482
YMR199W	3.144	3.144	3.066	3.066	3.066	3.066	3.066	3.066	3.066	3.066	3.066	3.066	3.066	3.066	3.066	3.066	3.066	3.066	3.066	3.066	3.066	2.989	2.847	2.847	2.928	2.862	2.871	2.871	2.871	2.871	3.086	3.086	3.086	3.005	3.069	3.069	3.069	3.069	3.069	3.069	2.992	2.992	2.95	2.95	2.95	2.95	2.868	2.95	2.95
YDL184C	5.577	5.577	5.654	5.654	5.654	5.654	5.654	6.08	6.08	6.08	6.08	6.08	6.08	6.08	6.08	6.08	6.08	6.08	6.08	6.08	6.08	6.08	6.08	6.08	6.154	6.154	6.218	6.218	6.218	6.218	6.218	6.218	6.218	6.151	6.151	6.151	6.151	6.151	6.151	6.077	6.159	6.159	6.159	6.159	6.159	6.094	5.95	5.508	5.508
YJL183W	9.078	9.16	9.99	11.375	11.375	11.375	11.442	11.442	11.743	12.122	12.187	12.919	12.852	12.917	12.917	12.917	12.917	12.917	13.12	13.12	13.353	13.353	13.353	13.353	13.353	13.482	13.783	13.783	14.003	14.003	14.003	14.003	14.462	14.669	14.817	14.817	14.817	14.899	14.899	14.899	14.899	14.899	14.899	14.963	15.037	15.037	15.104	15.182	15.182
YMR078C	9.552	9.552	9.711	9.711	9.711	9.711	9.711	9.711	9.711	9.711	9.634	9.478	9.478	9.478	9.545	9.545	9.619	9.619	9.619	9.39	9.312	9.506	9.506	9.506	9.432	9.358	9.358	9.121	9.121	9.259	9.333	9.333	9.333	9.259	9.259	9.259	9.259	9.178	8.81	8.736	8.736	8.818	8.818	8.818	8.884	8.807	8.742	8.742	8.742
YLR026C	9.232	9.168	9.016	8.653	8.66	9.389	9.389	9.389	9.622	9.562	9.862	9.862	9.862	10	9.936	10.013	10.013	10.013	10.013	10.013	10.078	10.152	10.152	10.087	9.941	10.09	10.09	10.164	10.164	9.904	9.839	9.552	9.708	9.552	9.552	9.758	9.68	9.744	9.744	9.744	9.678	9.6	9.6	9.682	9.682	9.471	9.333	9.333	8.987
YJL092W	8.962	8.962	8.897	8.897	8.897	8.897	8.897	8.897	8.897	8.897	8.746	8.746	8.681	8.681	8.522	8.522	8.522	8.522	8.522	8.363	8.363	8.363	8.224	8.224	8.086	7.955	7.888	7.888	7.888	7.241	6.755	6.755	6.681	6.681	6.617	6.486	5.755	5.468	5.387	5.028	5.028	3.466	2.104	1.97	1.617	1.617	1.617	1.694	1.694
YGL222C	7.712	7.712	7.479	7.698	7.884	8.812	9.632	10.056	10.121	10.263	10.34	10.472	11.432	11.857	13.967	13.967	13.967	14.115	14.115	14.115	14.278	14.278	14.278	14.278	14.5	14.5	14.5	14.5	14.5	14.5	14.5	14.5	14.564	14.564	14.564	14.564	14.564	14.564	14.564	14.564	14.482	14.482	14.482	14.482	14.482	14.482	14.482	14.482	14.482
YMR263W	5.164	5.164	5.164	5.033	4.885	4.8	4.506	4.571	4.571	4.787	5.586	7.994	10.834	10.834	10.965	10.965	10.965	10.965	10.965	11.446	11.51	11.644	11.944	12.008	12.349	12.349	12.478	12.559	12.641	12.641	12.715	12.715	12.715	12.715	12.715	12.715	12.715	12.715	12.715	12.715	12.648	12.726	12.726	12.726	12.726	12.726	12.864	12.864	12.938
YEL025C	6.465	6.674	7.766	7.766	8.307	8.307	8.307	8.455	8.455	8.455	8.529	8.529	8.529	8.529	8.603	8.586	8.586	8.879	8.879	8.879	8.879	9.102	9.102	9.167	9.167	9.167	9.326	9.326	9.326	9.326	9.4	9.269	9.333	9.333	9.333	9.333	9.333	9.333	9.333	9.333	9.191	9.191	9.191	9.191	9.191	9.127	9.127	9.127	9.127
YEL007W	0.582	0.582	0.582	0.582	0.582	0.582	0.582	0.582	0.451	0.451	0.451	0.451	0.451	0.451	0.451	0.451	0.451	0.288	0.288	0.224	0.301	0.301	0.301	0.301	0.301	0.301	0.375	0.375	0.375	0.375	0.375	0.375	0.375	0.375	0.375	0.375	0.375	0.375	0.375	0.375	0.375	0.375	0.375	0.375	0.375	0.375	0.311	0.311	0.233
YBR133C	3.511	3.511	3.788	3.788	3.505	3.505	3.583	3.678	3.678	3.678	3.678	3.678	3.619	3.616	3.616	3.754	3.828	3.828	3.828	3.828	3.828	3.828	3.828	3.828	3.699	3.84	3.84	3.84	3.84	3.996	4.136	4.136	4.136	4.136	4.14	4.14	4.289	4.359	5.032	5.032	5.18	5.471	5.471	5.471	5.471	5.471	5.686	6.045	6.045
YGL171W	7.397	7.333	7.407	7.407	7.325	7.381	7.918	8.212	8.492	9.008	9.086	9.086	9.086	9.086	9.086	9.086	9.012	9.012	9.012	9.09	9.23	9.722	11.623	12.424	12.424	12.424	12.357	12.357	12.296	12.279	12.279	12.36	12.36	12.36	12.66	12.66	12.742	12.742	12.742	12.742	12.799	12.799	12.801	12.942	12.942	13.086	13.086	13.086	13.306
YBL008W	4.732	4.435	4.435	3.697	4.008	4.167	4.167	4.167	4.167	4.167	4.241	4.318	4.264	4.328	4.246	4.108	4.108	4.108	4.108	4.108	4.186	4.26	4.326	4.326	4.471	4.471	5.084	5.01	5.01	4.945	4.623	4.636	4.422	4.422	4.422	4.407	4.474	4.474	4.688	4.894	4.894	4.894	5.043	5.202	5.705	6.394	6.394	6.523	6.523
YGR216C	3.61	3.545	3.61	3.956	3.956	3.956	4.084	3.933	3.933	3.859	3.71	4.386	5.832	5.832	6.193	6.267	6.267	6.267	6.332	6.18	6.113	6.113	6.113	5.984	6.632	7.537	7.898	8.323	8.323	8.634	9.689	10.925	10.989	10.989	11.067	11.287	11.934	11.934	12.21	14.034	14.034	14.034	14.247	14.247	14.761	14.828	15.03	15.03	15.03
YML030W	10.894	11.247	11.593	11.732	11.732	11.806	11.806	11.944	11.937	12.925	12.925	13.054	13.121	13.195	13.66	13.66	13.66	13.66	13.66	13.66	13.737	13.737	13.737	13.737	14.791	14.709	15.05	15.05	15.214	15.136	15.136	15.136	15.21	15.21	15.428	15.584	15.584	15.584	15.584	15.802	15.736	15.81	15.81	15.802	16.034	16.034	16.034	16.034	15.952
YNL192W	4.814	4.954	4.954	4.873	4.95	5.156	5.089	5.235	5.235	5.235	5.235	5.009	4.935	4.935	4.496	4.574	4.922	5.075	5.156	5.156	5.156	5.079	5.32	5.324	5.452	5.612	5.693	5.856	5.856	5.856	5.856	5.938	6.532	6.532	6.748	6.83	6.907	7.216	7.216	7.281	7.281	7.281	6.984	6.984	6.984	6.687	6.912	6.848	6.848
YNR048W	5.404	5.404	5.404	5.471	5.846	6.596	6.593	6.722	6.722	6.722	6.722	6.722	6.931	7.154	7.424	7.424	7.424	7.506	7.506	7.57	7.634	7.634	7.699	7.699	7.699	7.776	7.776	7.776	7.776	7.776	7.776	7.776	7.638	7.638	7.556	7.623	7.541	8.409	8.409	8.635	8.635	8.702	8.702	8.702	8.702	8.702	8.83	8.83	8.83
YOR342C	1.735	1.735	1.735	1.735	1.735	1.735	1.67	1.67	1.606	1.606	1.606	1.606	1.46	1.46	1.46	1.46	1.46	1.46	1.46	1.46	1.254	1.254	1.254	1.176	1.176	1.176	1.176	1.176	1.176	1.176	1.176	1.176	1.176	1.176	0.98	0.98	0.916	0.916	1.079	1.079	1.079	1.079	1.079	1.079	1.079	1.079	1.079	1.079	1.079
YLL062C	11.143	11.225	11.225	11.38	11.38	11.445	11.445	11.367	11.367	11.367	11.367	11.097	11.174	11.174	11.174	11.174	11.174	11.159	11.24	11.24	11.369	11.369	11.369	11.369	11.369	11.064	10.694	10.694	10.772	11.129	11.064	11.339	11.413	11.413	11.413	11.413	11.413	11.413	11.413	11.413	11.271	11.271	11.271	11.271	11.271	11.18	11.115	11.115	11.051
YKR041W	0.999	1.729	2.827	2.827	2.827	2.827	2.827	3.033	3.033	3.033	3.033	3.033	3.033	3.312	3.312	3.394	3.55	3.842	3.842	3.842	3.916	3.98	4.058	4.402	4.402	4.402	4.402	4.402	4.402	4.402	4.469	4.469	4.82	4.82	4.82	4.82	4.82	4.898	4.898	4.898	4.962	4.962	4.962	4.962	4.962	4.962	4.962	4.962	4.962
YGR205W	13.131	13.361	13.428	13.502	13.502	13.502	13.583	13.583	13.509	13.445	13.574	13.72	13.72	13.716	13.857	13.988	14.055	14.055	14.055	14.055	13.981	14.062	14.284	14.284	14.562	14.562	14.562	14.562	14.562	14.562	14.562	14.562	14.48	14.48	14.389	14.466	14.4	14.4	14.4	14.318	14.318	14.307	14.307	14.372	14.372	14.372	14.372	14.372	14.372
YGR251W	5.509	5.509	5.809	6.015	6.015	6.08	6.08	6.08	6.748	6.748	6.83	6.83	6.83	6.83	6.83	6.83	6.83	6.83	6.83	6.83	6.83	6.83	6.83	6.83	6.83	6.83	6.83	6.83	6.83	6.83	6.83	6.83	6.83	6.911	6.911	6.911	6.911	6.909	6.909	6.909	6.909	6.909	6.909	6.909	6.909	6.909	6.909	6.909	6.909
YHR077C	3.41	3.41	3.184	3.258	3.194	3.194	3.194	3.194	2.904	2.694	2.694	2.474	2.474	2.392	2.392	2.392	1.222	1.084	1.002	1.002	0.938	0.938	1.011	1.011	1.16	1.093	1.093	0.962	0.962	1.332	1.332	1.332	1.397	1.397	1.397	1.323	1.323	1.323	1.323	1.397	1.619	1.619	1.683	1.683	1.683	1.75	1.75	1.75	1.75
YFL024C	2.173	2.91	3.043	3.043	3.043	3.265	3.024	3.024	3.024	3.024	3.024	2.96	2.96	2.734	2.734	2.734	2.575	2.575	2.516	2.728	2.728	2.728	2.728	2.874	2.808	3.086	3.36	4.858	4.858	5.098	5.098	5.098	5.098	5.098	5.165	5.165	5.165	5.165	5.307	5.307	5.307	5.446	5.446	5.446	5.446	5.601	5.675	5.903	5.903
YDR416W	7.87	7.87	7.937	7.937	7.859	7.778	7.855	7.855	7.855	7.92	7.677	7.744	6.578	6.513	6.587	6.284	6.202	6.202	5.765	5.549	5.266	5.192	4.979	4.979	4.979	4.66	4.278	3.982	3.918	3.918	4	3.844	4.133	4.066	4.066	4.133	4.133	4.133	4.051	3.97	4.098	3.9	3.965	4.04	4.269	5.161	5.81	6.043	6.043
YBR058C	5.381	5.381	5.381	4.893	4.52	4.52	4.584	4.584	4.584	4.584	4.584	4.584	4.294	4.301	4.146	4.146	4.146	4.146	4.068	4.148	3.939	4.02	4.02	4.332	4.116	4.256	4.321	4.321	4.321	4.321	4.395	3.967	3.035	3.035	3.035	2.812	2.889	3.442	3.58	3.732	3.732	3.732	3.732	3.732	4.754	4.754	4.836	5.635	5.635
YDL233W	4	4	4.129	4.129	4.129	4.055	4.067	5.56	6.296	6.296	6.296	6.296	6.37	6.306	6.306	6.177	6.177	6.177	6.321	6.321	6.321	6.24	6.162	6.236	5.906	5.891	6.106	6.106	7.83	7.83	7.83	7.979	7.979	7.979	8.127	8.127	8.364	8.364	8.364	8.364	8.364	8.364	8.29	8.367	8.303	8.303	8.449	8.516	8.516
YDR312W	4.074	3.922	3.922	3.922	3.922	3.922	3.778	3.711	3.637	3.57	3.57	3.57	3.57	3.493	3.493	3.419	3.419	2.672	2.463	2.396	2.319	2.319	2.177	2.177	2.177	2.177	1.816	1.536	1.536	1.536	1.469	1.469	1.469	1.395	1.395	0.806	0.599	0.599	0.599	0.599	0.599	0.599	0.599	0.599	0.302	0.302	0.302	0.302	0.302
YOR078W	7.327	7.327	7.236	7.236	7.098	7.346	7.13	7.13	7.13	7.13	7.13	7.13	7.13	7.36	7.36	7.36	7.582	8.237	8.155	8.155	8.155	8.155	8.155	8.155	8.155	8.155	8.155	8.155	8.155	8.155	8.155	7.996	7.996	7.858	7.791	7.886	7.664	7.664	7.728	7.728	7.728	7.661	7.661	7.513	7.509	7.696	7.767	7.703	7.703
YGR046W	3.196	3.196	3.196	3.432	3.644	3.709	3.95	4.101	4.175	4.24	4.24	4.306	4.306	4.651	4.651	4.651	4.944	4.944	4.944	4.944	5.025	5.025	5.025	5.18	5.18	5.258	5.275	6.088	6.541	6.541	6.541	6.541	6.541	6.541	6.541	6.463	6.545	6.545	6.545	6.545	6.545	6.545	6.612	6.686	6.686	6.686	6.686	6.686	6.686
YHL034C	4.989	4.989	4.918	4.918	4.985	4.921	4.921	5.054	5.054	5.054	5.119	5.119	5.119	5.119	5.119	5.119	5.119	5.119	5.119	5.119	4.834	4.834	4.753	4.688	4.688	4.614	4.614	4.548	4.548	4.548	4.548	4.416	4.044	3.898	3.898	3.898	3.817	3.688	3.468	3.391	3.309	3.309	3.309	3.309	3.309	3.228	3.228	3.228	3.228
YNL126W	8.33	8.264	8.459	8.524	8.524	8.524	8.524	8.524	8.524	8.524	8.524	8.599	8.517	8.517	8.517	8.149	8.149	8.149	8.018	8.018	8.018	8.085	8.747	9.09	9.09	9.09	8.872	8.872	9.006	9.006	9.144	9.144	9.226	9.381	9.381	9.459	9.459	9.459	9.368	9.301	9.301	9.301	9.301	9.301	9.301	9.52	9.602	9.602	9.602
YGL014W	10.792	10.792	10.792	10.792	10.788	10.724	10.724	10.79	10.79	11.009	10.944	11.218	11.952	12.17	12.237	12.172	12.246	12.246	12.246	12.243	12.402	12.402	12.402	12.466	12.466	12.466	12.466	12.466	12.466	12.466	12.466	12.466	12.466	12.466	12.466	12.54	12.54	12.54	12.54	12.54	12.54	12.54	12.54	12.54	12.54	12.476	12.476	12.412	12.412
YDL168W	4.084	5.666	5.649	5.649	5.649	5.727	5.727	5.801	6.224	6.784	6.784	6.784	6.784	6.784	6.939	6.861	6.861	6.861	6.928	7.138	7.279	7.279	7.279	7.279	7.279	7.279	7.279	7.279	7.344	7.344	7.41	7.41	7.41	7.484	7.562	7.562	7.562	7.562	7.562	7.562	7.562	7.562	7.562	7.562	7.495	7.503	7.503	7.813	7.895
YEL044W	0.644	0.644	0.644	0.644	0.435	0.361	0.361	0.361	0.361	0.442	0.442	0.442	0.442	0.442	0.442	0.296	0.156	0.082	0.082	0.082	0.082	0.082	0.082	0.082	0.082	0.082	0.082	0.082	0.082	0.082	0.159	0.159	0.159	0.159	0.159	0.159	0.159	0.159	0.159	0.159	0.159	0.159	0.159	0.159	0.159	0.159	0.159	0.159	0.159
YPL119C	8.71	8.856	8.987	9.217	9.511	10.863	10.863	10.863	10.863	10.863	10.863	10.863	10.928	10.992	10.992	10.992	11.148	11.148	11.148	11.148	11.148	11.148	11.148	11.148	11.148	11.212	11.212	11.294	11.294	11.294	11.294	11.294	11.229	11.229	11.307	11.381	11.445	11.445	11.445	11.445	11.445	11.445	11.445	11.445	11.445	11.445	11.445	11.445	11.445
YMR065W	4.811	4.811	4.239	2.773	2.54	2.385	2.527	2.81	4.108	4.679	4.679	4.679	4.744	4.454	4.39	4.323	4.319	4.319	4.319	4.876	5.6	7.231	7.231	7.231	7.63	7.63	7.704	7.757	7.757	7.92	8.066	8.207	8.207	8.274	8.274	8.27	8.206	8.132	8.28	8.487	8.487	8.958	9.858	9.858	9.923	10.133	10.133	10.689	10.689
YMR098C	1.348	1.348	1.348	1.348	1.348	1.281	1.281	1.214	1.214	1.214	1.214	1.214	0.918	0.918	0.784	0.784	0.944	0.944	1.226	1.633	1.633	1.633	1.633	1.633	1.633	1.633	1.633	1.633	1.633	1.698	1.755	2.193	2.894	2.894	2.894	2.961	3.48	3.625	3.625	3.847	3.924	4.154	4.154	4.154	4.221	4.221	4.156	4.075	4.075
YJL154C	8.858	8.858	8.858	8.858	9.31	9.441	9.505	9.703	10.064	10.064	10.064	10.064	10.064	10.128	10.128	10.128	10.128	10.128	10.128	10.128	10.128	10.128	10.128	10.128	10.128	10.128	10.128	10.128	10.128	10.128	9.982	10.142	10.142	10.142	10.142	10.142	10.064	9.849	9.93	10.062	10.062	10.062	10.062	10.062	10.062	10.062	10.062	10.143	10.143
YER080W	8.235	8.235	8.235	7.352	7.051	7.051	7.386	8.205	8.19	8.264	8.264	8.501	8.372	8.521	8.521	8.602	8.602	8.68	8.68	8.68	8.68	8.747	8.747	8.665	9.092	9.018	9.018	9.018	9.018	9.018	9.112	9.112	9.112	9.031	9.031	8.826	8.681	8.82	8.82	8.82	8.746	8.82	8.82	8.82	8.82	8.82	8.82	8.82	8.884
YPL100W	5.814	5.814	6.108	6.044	6.044	5.979	6.202	6.7	6.7	6.777	6.99	6.99	6.99	6.99	6.99	6.99	6.99	7.057	6.99	6.99	6.99	6.99	7.269	7.269	7.269	7.269	7.269	7.418	7.344	7.344	7.198	7.198	6.763	6.698	6.964	7.052	7.184	7.923	7.923	7.923	7.99	7.99	7.99	7.99	8.068	8.216	8.216	8.216	8.216
YER007C-A	3.838	3.838	3.838	3.764	3.846	4.433	4.214	4.214	4.296	4.222	4.22	4.994	4.994	4.994	4.994	4.994	5.072	5.072	5.15	4.924	5.205	5.287	5.44	5.44	5.662	5.658	5.452	5.519	5.445	5.435	5.435	5.921	5.995	6.573	6.573	6.654	6.654	6.654	6.654	6.654	6.874	7.242	7.242	7.39	7.39	7.39	7.326	7.467	7.615
YJR048W	4.365	4.284	4.284	4.155	4.155	3.94	3.94	3.94	3.428	3.492	3.333	3.269	3.187	1.81	1.228	0.856	0.778	0.778	0.778	0.778	0.778	0.778	0.778	0.916	0.916	0.916	0.916	0.916	0.916	0.916	0.839	0.839	0.839	0.708	0.708	0.708	0.499	0.347	0.425	0.425	0.425	0.425	0.425	0.425	0.425	0.425	0.425	0.425	0.499
YGR136W	11.184	11.248	11.248	11.322	11.322	11.552	11.616	11.542	11.542	11.542	11.609	11.609	11.619	11.554	11.554	11.75	11.814	11.814	11.814	11.814	11.814	11.814	11.666	11.666	11.575	11.51	11.936	11.936	12.067	12.067	12.067	12.067	12.141	12.222	12.232	12.232	12.232	12.232	12.101	12.101	12.101	12.101	12.101	12.182	12.182	12.182	12.182	12.182	12.182
YOR288C	5.117	5.117	5.117	5.199	5.199	5.199	5.199	5.491	5.794	5.73	5.73	5.868	5.933	6.36	6.499	6.499	6.499	6.499	6.499	6.499	6.499	6.499	6.499	6.499	6.499	6.499	6.499	6.499	6.499	6.597	6.597	6.597	6.674	6.593	6.593	6.519	6.519	6.374	6.31	6.31	6.31	6.392	6.392	6.392	6.458	6.458	6.458	6.458	6.458
YGL039W	1.505	1.582	1.582	1.582	1.647	1.647	1.647	1.647	1.647	1.647	1.647	1.714	1.862	1.862	1.862	1.94	1.94	1.94	1.94	1.94	2.08	2.08	2.08	2.08	2.08	2.08	2.08	2.154	2.154	2.154	2.154	2.295	2.362	2.44	2.44	2.44	2.591	2.591	2.673	2.819	2.819	2.819	2.819	2.819	2.896	2.97	3.044	3.044	3.118
YLR025W	2.318	2.254	2.254	2.254	2.688	3.356	3.48	4.91	4.992	5.444	6.831	8.434	8.434	8.498	8.498	8.498	8.498	8.498	8.498	8.498	8.498	8.952	8.952	9.09	9.656	9.656	9.804	9.804	9.804	9.804	9.804	9.804	9.804	9.804	9.804	9.804	9.804	9.804	9.804	9.56	9.482	9.85	10.214	11.083	11.954	12.018	12.018	12.018	12.083
YDR185C	5.52	5.598	5.578	5.66	5.66	5.66	5.734	7.744	7.744	7.818	7.818	7.818	7.896	7.896	7.97	7.896	7.896	7.758	8.19	8.48	8.48	8.545	8.467	8.467	8.467	8.467	8.545	8.678	8.81	8.81	8.81	9.04	9.04	9.104	9.04	9.117	9.407	9.637	9.701	9.701	9.701	9.701	9.634	9.56	9.486	9.628	9.777	10.074	10.074
YJR104C	6.877	6.877	7.022	7.022	7.022	7.022	7.022	7.022	7.086	7.086	7.086	7.086	7.086	7.086	7.086	7.086	7.086	7.086	7.086	7.086	7.086	7.086	6.881	6.881	6.881	6.881	6.881	6.661	6.661	6.596	6.596	6.107	6.107	6.043	6.043	5.891	5.891	5.827	5.827	5.614	5.406	5.341	5.341	5.341	5.341	5.115	4.973	4.896	4.172
YDR212W	6.246	6.861	7.373	8.367	8.367	8.448	8.448	8.718	8.718	8.785	8.785	8.852	8.918	8.918	8.983	8.983	9.554	9.62	9.62	9.942	9.942	9.942	9.942	9.942	9.942	9.942	9.942	9.942	9.956	10.1	10.1	10.1	10.1	10.598	10.969	10.969	10.969	11.117	11.117	11.117	11.255	11.255	11.188	11.27	11.27	11.475	11.475	11.475	11.394
YCR101C	3.005	3.069	3.069	3.069	3.069	3.069	2.718	2.718	2.873	2.799	2.799	2.799	2.799	2.799	2.644	2.579	2.809	2.883	2.96	2.96	2.96	2.96	2.829	2.881	2.959	2.959	2.959	2.959	2.959	2.892	2.966	2.252	2.407	2.333	2.407	2.474	2.474	2.474	2.474	2.474	2.396	2.775	2.913	3.307	3.371	3.371	3.526	3.732	3.732
YKR004C	9.373	9.299	9.235	8.945	8.803	8.661	8.587	8.587	8.738	8.738	8.964	8.964	8.964	8.964	8.964	8.964	8.964	8.964	8.964	8.89	8.89	8.89	8.748	8.748	8.674	8.445	8.363	8.437	8.515	8.515	8.515	8.433	8.359	8.359	8.282	8.282	8.217	8.217	7.988	7.988	7.906	7.923	7.923	7.923	7.64	7.64	7.64	7.354	7.29
YDL164C	8.659	8.659	8.659	8.659	8.659	8.659	8.659	8.585	8.585	8.585	8.666	8.666	8.666	8.666	8.666	8.666	8.666	8.666	8.666	8.666	8.666	8.666	8.589	8.589	8.589	8.589	8.458	8.384	8.384	8.384	8.384	8.384	8.384	8.31	8.236	8.162	8.162	8.162	8.162	8.08	7.79	7.79	7.79	7.79	7.726	7.726	7.584	7.584	7.802
YMR309C	12.951	12.951	13.032	13.099	13.238	13.238	13.238	13.16	13.234	13.234	13.234	13.17	13.17	13.17	13.17	13.17	13.244	13.244	13.244	13.179	13.246	13.246	13.32	13.32	13.479	13.479	13.479	13.415	13.35	13.35	13.35	13.35	13.35	13.284	13.284	13.284	13.219	13.078	13.078	13.156	13.156	13.156	13.156	13.072	12.99	13.06	12.728	12.728	12.728
YPL007C	1.353	1.276	1.276	1.276	1.142	0.988	1.062	1.26	1.624	1.624	1.972	1.972	1.972	2.038	1.961	2.025	2.025	2.025	2.025	2.025	2.025	1.83	1.82	2.053	2.053	2.209	2.209	2.209	2.209	2.209	2.218	2.638	3.3	3.3	3.441	3.667	3.667	3.667	3.667	3.734	3.734	3.815	4.122	4.547	5.071	5.071	5.071	5.22	5.22
YML029W	12.756	12.342	12.854	12.638	12.704	13.63	13.648	13.648	13.631	13.631	13.222	13.286	9.73	8.398	8.462	8.316	8.536	8.692	9.05	9.05	8.973	9.696	9.696	9.838	9.756	9.756	9.679	9.455	9.529	9.588	9.51	9.662	10.107	10.029	10.029	10.026	10.026	9.961	9.756	10.251	10.251	10.251	10.705	11.154	11.656	11.656	11.738	11.738	11.738
YBR171W	14.514	14.578	14.497	14.628	15.438	15.438	15.505	15.505	15.505	15.505	15.579	15.653	15.731	15.869	15.869	15.788	15.788	15.788	15.788	15.788	15.788	15.854	15.919	15.919	15.919	15.919	15.919	15.919	15.919	15.852	15.852	15.852	15.852	15.852	15.852	15.852	15.852	15.788	15.788	15.788	15.788	15.788	15.788	15.788	15.788	15.788	15.788	15.788	15.788
YMR203W	11.804	12.21	12.66	12.66	12.66	12.734	12.734	12.734	13.037	13.037	12.956	12.891	12.891	12.891	12.969	12.969	13.033	13.033	13.033	13.033	13.178	13.178	13.178	13.178	13.324	13.324	13.324	13.324	13.104	13.104	13.104	13.104	13.232	13.232	13.232	13.232	13.232	13.232	13.232	13.314	13.24	13.081	13.081	13.081	13.016	13.016	13.016	13.016	12.872
YBR060C	15.394	15.394	15.394	15.394	15.471	15.471	15.471	15.471	15.471	15.404	15.404	15.323	15.4	15.465	15.628	15.628	15.628	15.628	15.628	15.628	15.628	15.628	15.564	15.564	15.564	15.564	15.564	15.564	15.564	15.564	15.564	15.564	15.564	15.564	15.408	15.408	15.408	15.33	15.33	15.33	15.33	14.741	14.667	14.454	14.377	14.377	14.441	14.441	14.441
YDL078C	1.227	1.227	1.227	1.227	1.305	1.305	1.305	1.451	1.815	2.608	2.608	2.608	2.673	2.914	3.126	3.776	3.84	3.907	3.907	3.907	3.907	3.907	3.907	3.907	3.907	3.907	3.907	3.907	3.907	3.907	3.989	4.063	4.285	4.706	4.912	5.379	5.508	5.723	5.723	5.723	5.723	5.656	5.73	5.946	6.092	6.329	6.407	6.407	6.407
YLR068W	8.324	8.324	8.405	8.826	8.9	8.9	8.9	8.977	8.977	8.977	8.9	9.476	11.126	11.126	12.13	12.13	13.032	13.161	13.656	13.656	13.73	13.73	13.73	13.73	13.73	13.73	13.73	13.73	13.73	13.73	13.73	13.73	13.73	13.73	13.73	13.73	13.663	13.663	13.663	13.801	14.7	15.343	15.343	15.481	15.481	15.546	15.546	15.546	15.61
YLR219W	9.752	10.027	9.949	10.182	10.038	10.038	9.96	9.96	10.042	9.198	9.398	9.464	9.464	9.464	9.464	9.464	9.464	9.464	9.531	9.256	9.256	7.12	7.188	10.411	11.275	11.473	11.473	11.683	11.683	11.962	11.962	11.962	12.32	12.615	12.966	12.966	12.966	12.966	13.104	13.476	13.541	13.692	13.692	13.692	13.844	13.926	13.926	13.926	13.324
YMR287C	8.822	8.822	8.617	8.262	8.188	8.188	8.337	8.414	8.414	8.492	8.414	9.13	9.13	9.13	9.13	9.13	9.13	9.066	8.601	8.456	8.456	8.456	8.382	7.514	7.156	7.03	7.252	7.537	7.604	8.105	8.027	8.303	9.586	9.586	9.727	9.801	9.801	10.017	10.961	10.896	10.896	11.192	11.125	11.125	10.98	11.206	10.986	10.986	10.986
YER062C	7.523	7.523	7.523	7.523	7.523	7.523	7.523	7.523	7.523	7.523	7.523	7.372	7.372	7.294	7.227	7.227	7.227	7.227	7.227	6.874	6.874	6.796	6.08	5.917	5.724	5.724	5.724	5.724	5.724	5.798	5.949	6.041	6.123	6.282	6.282	6.346	6.346	6.346	6.346	6.28	6.272	6.272	6.411	6.411	6.411	6.329	6.329	5.832	5.465
YLR262C-A	0.799	0.866	0.94	0.94	0.94	0.94	0.94	0.94	1.022	1.022	1.022	1.164	1.164	1.164	1.397	1.397	1.397	1.397	1.474	1.474	1.474	1.474	1.548	1.548	1.548	1.548	1.548	1.548	1.622	1.622	1.622	1.859	1.937	2.209	2.338	2.773	2.773	2.773	2.84	2.84	2.84	2.84	2.84	2.84	2.84	3.038	3.484	3.558	3.991
YDR093W	8.481	8.481	7.895	7.895	7.895	7.895	7.895	7.065	6.926	6.926	6.926	6.771	6.771	6.771	6.771	6.771	6.771	6.771	6.771	6.771	6.771	6.771	6.771	6.778	6.778	6.7	6.322	6.18	6.103	6.025	6.025	6.025	5.526	5.668	5.509	5.131	5.131	4.89	5.021	5.021	4.939	5.004	4.939	4.939	4.6	4.6	4.6	4.536	4.536
YER177W	0.583	0.66	0.66	0.66	0.66	0.66	0.66	0.66	0.66	0.66	0.66	0.66	0.66	0.66	0.66	0.66	0.66	0.66	0.66	0.66	0.66	0.66	0.66	0.66	0.66	0.66	0.66	0.66	0.66	0.66	0.66	0.66	0.66	0.727	0.727	0.727	0.727	0.727	0.727	0.727	0.727	0.727	0.727	0.727	0.727	0.727	0.727	0.727	0.727
YGL140C	4.02	4.091	4.091	4.091	4.363	4.363	4.363	4.427	4.427	4.346	3.992	3.91	3.91	3.984	3.984	4.051	4.125	4.274	4.274	4.274	4.274	4.338	4.469	5.224	5.79	5.79	5.79	5.79	5.79	5.79	5.79	5.79	5.79	5.79	5.79	5.79	5.716	5.78	5.78	5.78	5.854	6.067	6.132	6.283	6.818	6.818	6.896	6.896	6.896
YLR455W	6.346	6.41	6.41	6.41	6.492	6.492	6.492	6.708	6.708	6.708	6.708	6.708	6.8	6.942	7.369	7.369	7.511	7.298	7.298	7.298	7.298	7.232	7.232	7.232	7.232	7.232	7.241	7.241	7.241	7.241	7.315	7.315	7.315	7.315	7.315	7.315	7.248	7.248	7.313	7.313	7.235	7.235	7.235	7.235	7.087	7.164	7.087	7.087	7.087
YKL127W	0.753	0.753	0.816	0.816	0.816	0.816	0.816	0.816	0.816	0.816	0.816	0.816	0.816	0.816	0.816	0.816	0.816	0.816	0.816	0.816	0.816	0.816	0.816	0.816	0.816	0.816	0.816	0.752	0.752	0.67	0.589	0.511	0.352	0.352	0.352	0.352	0.352	0.493	0.574	0.574	0.726	0.726	0.726	0.726	0.726	0.726	0.726	0.726	0.818
YDL087C	4.998	4.998	4.998	4.998	5.001	5.001	5.568	5.699	6.222	6.526	6.526	6.526	6.678	6.678	6.604	6.604	6.604	6.604	6.604	6.604	6.604	6.604	6.604	6.604	6.604	6.742	6.816	6.752	6.816	7.061	7.061	7.061	7.061	7.061	7.061	7.061	7.061	7.061	7.061	7.061	7.061	7.135	7.07	7.07	7.152	7.152	7.216	7.216	7.216
YFR011C	0.59	0.59	0.59	0.59	0.59	0.59	0.59	0.59	0.59	0.59	0.59	0.286	0.286	0.142	0.142	0.142	0.142	0.142	0.142	0.142	0.29	0.355	0.355	0.486	0.55	0.55	0.55	0.55	0.55	0.55	0.679	0.679	0.679	0.679	0.679	0.746	0.81	0.81	0.81	0.81	0.81	0.81	0.81	0.81	0.97	0.97	0.97	0.97	0.97
YML012W	13.082	13.082	13.082	13.082	13.082	13.082	13.082	13.082	13.082	13.082	13.082	13	12.922	12.748	12.67	12.67	12.477	12.477	12.477	12.477	12.477	12.339	12.339	11.656	11.575	11.071	11.071	11.135	11.135	11.135	11.412	11.412	11.412	11.412	11.272	11.272	11.14	11.059	11.061	11.046	11.046	10.972	10.972	10.891	10.891	10.972	10.895	10.895	10.895
YHR122W	7.174	6.825	6.821	6.817	6.956	6.956	6.87	6.791	6.636	6.702	6.122	6.2	6.282	6.282	6.282	6.063	6.063	6.414	6.351	6.351	6.351	6.351	6.351	6.351	7.088	7.359	7.226	7.226	7.29	7.212	7.286	7.064	6.909	6.909	7.12	7.194	7.702	7.702	7.766	7.766	7.766	7.766	7.766	7.766	7.766	7.766	7.766	7.533	7.468
YNL044W	8.448	8.512	8.891	8.972	9.39	9.309	9.373	9.597	9.597	9.597	9.597	9.597	9.597	9.726	9.937	9.937	9.937	10.075	10.075	10.075	9.994	10.065	10.372	10.446	10.528	11.034	11.187	11.621	12.13	12.13	12.13	12.13	12.13	12.13	12.13	12.113	12.113	12.544	12.891	12.972	13.118	13.183	13.183	13.264	13.264	13.2	13.122	13.424	13.424
YMR195W	0.965	0.965	0.965	0.965	0.965	0.891	0.679	0.597	0.533	0.533	0.533	0.533	0.533	0.533	0.533	0.533	0.533	0.533	0.381	0.463	0.622	0.622	0.622	0.622	0.622	0.622	0.622	0.622	0.622	0.83	0.83	0.83	0.83	0.83	0.83	0.83	0.904	0.904	0.904	0.904	0.904	0.96	0.96	0.96	0.96	0.96	0.96	0.96	0.96
YPL158C	2.296	2.373	2.373	2.373	2.373	2.373	2.438	2.438	2.438	2.504	2.664	2.792	2.934	3.016	3.016	3.083	3.227	3.227	3.227	3.146	3.072	3.072	3.072	3.072	3.072	3.072	3.072	3.149	3.447	3.447	3.447	3.38	3.38	3.38	3.524	3.591	3.591	3.591	3.591	3.591	3.517	3.517	3.517	3.517	3.517	3.517	3.517	3.517	3.517
YBR048W	2.843	2.766	2.766	2.843	2.843	2.843	2.843	2.766	2.766	2.766	2.766	2.563	2.559	2.559	2.559	2.559	2.559	2.559	2.559	2.559	2.626	2.626	2.626	2.626	2.559	2.559	2.633	2.633	2.7	2.7	2.7	2.7	2.7	2.7	2.7	2.7	2.7	2.7	2.7	2.7	2.781	2.855	2.855	2.855	2.855	2.855	2.855	2.855	2.855
YNL001W	15.579	15.579	15.646	15.372	15.437	15.504	15.504	15.504	15.504	15.504	15.504	15.504	15.504	15.504	15.504	15.504	15.504	15.437	15.437	15.437	15.437	15.157	14.863	14.863	14.863	14.863	14.786	14.786	14.442	14.29	14.29	13.281	12.024	11.968	11.826	11.744	11.744	11.744	11.729	11.729	11.729	11.665	11.665	11.331	10.98	10.969	10.891	10.669	10.592
YHL042W	9.828	9.909	9.909	9.983	9.85	9.996	9.91	9.838	9.56	9.486	9.405	9.026	8.886	8.808	8.73	8.795	8.95	8.873	8.873	8.873	8.937	9.089	9.156	9.156	9.156	9.014	8.868	8.868	9.019	9.001	9.001	9.001	9.001	8.92	8.92	8.92	8.92	8.571	8.493	8.56	8.577	8.577	8.577	8.577	7.647	7.124	7.201	7.639	7.639
YOR274W	1.346	1.505	1.72	1.72	1.794	1.794	1.794	1.86	1.86	1.86	1.86	1.86	1.86	1.86	1.86	1.86	1.86	1.86	1.86	1.86	1.786	1.705	1.79	1.79	1.79	1.79	1.854	1.854	1.854	1.854	1.928	2.006	2.006	2.006	2.006	2.651	2.651	2.651	2.651	2.718	2.799	2.877	3.476	3.476	3.476	3.632	3.632	3.632	3.632
YDR364C	7.804	7.95	7.876	7.876	7.73	7.73	7.73	7.73	6.994	7.419	7.341	7.341	7.26	7.26	6.834	6.548	6.606	7.779	8.066	8.14	8.14	8.214	7.611	7.45	7.82	8.405	8.405	8.615	8.76	8.824	8.824	8.746	8.74	8.74	8.673	9.068	9.666	9.96	9.96	9.96	10.024	10.024	10.024	9.798	9.936	10	10.064	10.064	10.064
YBL019W	10.554	10.554	10.621	10.621	10.621	10.621	10.621	10.621	10.547	10.257	10.052	9.978	9.978	9.759	9.618	9.544	9.111	8.952	8.372	8.094	8.094	8.094	8.094	8.094	8.094	8.094	8.092	7.96	7.882	7.882	7.882	7.946	7.946	7.946	7.946	7.486	7.486	7.323	7.143	6.918	6.844	6.985	6.985	6.985	6.847	6.918	6.918	6.725	6.725
YDL116W	11.534	11.598	11.813	12.614	12.821	12.821	13.09	13.447	13.447	13.447	13.521	14.641	15.079	15.079	15.079	15.079	15.079	15.079	15.079	15.221	15.529	15.904	16.396	16.609	16.609	16.609	16.609	16.609	16.609	16.673	16.531	16.874	16.874	17.02	17.02	17.084	17.148	17.304	17.304	17.304	17.304	17.304	17.382	17.382	17.382	17.382	17.382	17.446	17.446
YGR289C	7.263	7.263	7.263	7.263	7.263	7.189	7.111	7.111	7.193	7.483	7.483	7.483	7.483	7.483	7.483	7.485	7.552	7.552	7.69	7.69	7.69	7.69	7.69	7.69	7.69	7.69	7.69	7.69	7.69	7.69	7.69	7.69	7.69	7.468	7.468	7.468	7.468	7.535	7.535	7.535	7.471	7.471	7.471	7.471	7.471	7.471	7.471	7.471	7.34
YDL130W-A	8.719	8.719	8.652	8.652	8.652	8.652	8.652	8.717	8.717	8.717	8.717	8.717	8.717	8.717	8.717	8.568	8.568	8.568	8.568	8.65	8.65	8.586	8.586	8.508	8.508	8.434	8.37	8.37	8.37	8.451	8.451	8.451	8.451	8.451	8.451	8.451	8.451	8.451	8.322	8.322	8.258	8.176	8.176	8.176	7.954	7.81	7.81	7.81	7.81
YGL226W	5.616	5.228	4.699	4.696	5.435	5.512	5.72	5.646	5.517	5.517	4.896	4.971	5.424	5.424	5.491	6.651	7.299	7.299	7.299	7.225	7.225	7.301	7.872	8.758	10.274	10.418	10.418	10.418	10.344	10.426	10.5	10.5	10.851	11.99	11.99	11.99	11.99	11.925	11.925	11.925	11.99	11.99	12.216	12.216	12.216	12.216	12.297	12.297	12.446
YJL006C	5.629	5.48	5.48	5.11	4.979	4.979	4.979	4.912	4.912	4.835	4.835	4.835	4.761	4.761	4.694	4.694	4.62	4.553	4.105	4.105	4.105	4.038	4.038	2.745	2.048	1.508	1.508	1.508	1.508	1.416	1.494	1.494	1.573	1.58	1.516	1.516	1.516	1.593	1.593	1.593	1.593	1.593	1.593	1.593	1.593	1.516	1.516	1.516	1.516
YNL211C	5.172	5.236	5.236	5.236	5.236	5.236	5.236	5.236	5.176	5.671	5.671	5.736	5.736	5.736	5.654	5.654	6.288	6.288	6.426	6.719	6.719	6.783	6.783	6.783	6.783	6.99	6.99	7.071	7.071	7.071	7.071	7.071	7.071	6.997	6.977	6.977	7.265	7.629	8.589	8.663	8.97	8.97	8.97	8.97	8.97	9.037	9.111	9.111	9.037
YML008C	0.3	0.078	0.078	0.152	0.152	0.152	0.152	0.152	0.152	0.152	0.152	0.152	0.152	0.152	0.152	0.152	0.152	0.152	0.152	0.152	0.152	0.152	0.152	0.152	0.152	0.152	0.152	0.152	0.152	0.152	0.152	0.152	0.152	0.152	0.152	0.152	0.152	0.152	0.152	0.152	0.152	0.152	0.152	0.152	0.152	0.152	0.159	0.159	0.159
YIL065C	14.744	15.059	15.133	15.133	15.133	15.462	15.462	15.462	15.381	15.381	15.381	15.381	15.448	15.576	16.1	16.167	16.167	16.326	16.455	16.455	16.455	16.455	16.455	16.455	16.455	16.455	16.47	16.7	16.7	16.774	16.774	16.848	16.848	16.848	16.848	16.848	16.848	16.848	16.848	16.848	16.848	16.848	16.848	16.914	16.85	16.914	16.914	16.914	16.914
YDR498C	2.091	2.091	2.091	2.22	2.298	2.298	2.298	2.298	2.375	2.234	2.543	2.624	3.042	3.124	3.124	3.124	3.124	3.124	3.124	3.35	3.506	3.587	4.321	4.321	4.388	4.388	4.388	4.388	4.452	5.266	5.672	5.81	5.944	6.099	6.181	6.181	6.181	6.181	6.181	6.181	6.181	6.181	6.181	6.181	6.181	6.181	6.336	6.336	6.545
YEL006W	9.827	9.827	9.681	9.614	9.681	9.802	9.802	9.866	9.933	9.799	9.642	9.716	10.346	10.346	10.346	10.479	10.479	10.479	10.479	10.479	10.479	10.128	10.064	9.99	10.149	10.358	10.424	10.424	10.424	10.654	10.654	10.654	10.672	10.672	10.605	10.682	10.608	10.608	10.608	10.531	10.531	10.531	10.531	10.449	10.449	10.246	10.246	10.165	10.1
YOL110W	11.12	11.12	11.12	11.12	11.12	11.12	11.568	11.568	11.634	11.712	11.776	12.208	12.208	12.354	12.354	12.354	12.354	12.643	12.643	12.643	12.71	12.71	12.71	12.71	12.776	12.776	12.776	12.776	12.776	12.843	12.843	12.843	12.843	12.843	12.843	12.71	12.71	12.856	12.852	12.788	12.788	12.788	12.788	12.723	12.723	12.723	12.723	12.723	12.723
YAL024C	6.492	6.821	6.821	6.821	6.821	6.821	6.757	6.757	6.757	6.757	6.757	6.757	6.757	6.757	6.458	6.695	7.24	7.322	7.322	7.322	7.322	7.322	7.322	7.322	7.322	7.541	7.541	7.7	8.01	8.01	8.01	8.01	8.01	8.01	8.01	8.087	8.087	8.087	8.154	8.147	8.147	8.581	8.581	8.581	8.581	8.655	8.655	8.507	8.507
YKR054C	7.452	7.608	7.53	8.254	8.406	8.558	8.64	8.852	8.788	8.788	8.788	8.855	8.855	8.855	8.919	8.984	8.984	8.917	8.928	9.087	9.087	9.151	9.225	9.225	9.354	9.28	9.28	9.358	9.358	9.358	9.424	9.424	9.424	9.347	9.347	9.347	9.273	9.273	9.199	9.28	9.28	9.28	9.354	9.354	9.354	9.354	9.419	9.486	9.628
YOR163W	0.305	0.305	0.305	0.305	0.241	0.159	0.082	0.082	0.082	0.082	0.082	0.082	0.082	0.082	0.082	0.082	0.082	0.082	0.082	0.082	0.082	0.082	0.082	0.082	0.224	0.224	0.224	0.224	0.224	0.224	0.224	0.224	0.224	0.224	0.224	0.224	0.224	0.383	0.534	0.534	0.534	0.534	0.668	0.668	0.668	0.732	0.732	0.732	0.732
YOR183W	5	5	4.727	4.123	4.123	4.123	4.123	4.123	4.123	4.123	4.046	4.046	4.046	3.972	3.742	3.742	3.668	3.324	3.243	3.047	3.047	2.118	1.542	1.245	1.245	1.171	1.171	1.171	1.171	1.171	1.171	1.171	1.171	1.171	1.171	1.171	1.171	1.171	1.171	1.171	1.093	1.016	1.016	0.949	0.949	0.578	0.513	0.513	0.513
YDR179W-A	8.91	8.91	8.845	8.845	8.478	8.33	8.33	8.001	8.001	8.001	8.001	7.924	5.646	5.035	4.433	4.352	4.278	4.352	4.359	4.441	4.505	4.503	4.917	4.843	4.843	4.924	5.056	5.132	4.976	4.912	4.912	4.686	4.686	4.619	4.468	4.248	4.248	4.248	5.096	5.699	5.699	5.699	5.699	5.699	5.476	5.695	5.63	5.63	5.923
YLR063W	8.699	8.781	8.716	8.848	8.454	8.454	8.308	8.372	8.372	8.298	7.917	7.839	7.998	7.793	7.719	7.645	7.504	7.504	7.571	7.504	7.294	7.372	7.372	7.372	7.233	7.028	7.028	7.052	7.203	7.203	7.281	7.14	7.14	7.214	6.994	6.994	6.994	7.231	7.168	7.168	7.232	7.232	7.081	7.003	7.003	7.003	7.068	7.068	7.068
YOR149C	0.811	0.811	0.811	0.652	0.587	0.665	0.665	0.665	0.665	0.665	0.665	0.665	0.665	0.665	0.665	0.665	0.665	0.665	0.6	0.6	0.6	0.6	0.6	0.6	0.6	0.6	0.6	0.6	0.6	0.6	0.6	0.6	0.6	0.6	0.6	0.6	0.6	0.6	0.6	0.6	0.6	0.6	0.6	0.6	0.523	0.686	0.75	0.75	0.75
YBR283C	10.286	10.36	10.36	10.36	10.36	10.36	10.434	10.434	10.434	10.434	10.434	10.511	10.511	10.511	10.511	10.511	10.447	10.382	10.382	10.382	10.251	10.122	10.122	10.122	10.122	10.122	10.122	10.122	10.045	10.045	10.045	10.045	9.707	9.485	9.485	9.485	9.562	9.562	9.42	9.074	9.074	9.074	9.156	9.156	9.092	9.014	9.014	8.95	8.95
YCL030C	7.58	7.506	7.406	7.406	7.575	7.575	7.268	7.046	7.046	5.44	5.44	5.362	5.292	5.366	5.514	5.514	5.596	5.67	5.67	5.514	5.578	5.652	5.719	5.719	5.797	5.732	5.732	5.701	5.701	5.703	5.785	5.948	5.933	5.933	5.933	5.933	6.088	6.088	6.18	6.18	6.18	6.115	6.271	6.271	6.345	6.345	6.345	6.409	6.409
YLR225C	4.466	4.612	4.76	4.76	4.889	4.954	4.889	4.889	5.018	4.872	4.872	4.872	4.872	4.872	4.872	4.872	4.872	4.95	4.95	5.074	5.148	5.148	5.148	5.148	4.781	4.84	4.84	4.84	4.84	4.914	4.914	4.988	4.995	4.928	4.928	4.928	4.864	4.786	4.851	4.932	4.932	4.932	5.092	5.014	5.156	5.156	5.01	5.01	5.01
YGL117W	5.675	5.732	5.799	5.799	5.799	5.799	5.799	5.799	5.799	5.799	5.799	5.722	5.722	5.722	5.657	5.657	5.441	5.437	5.437	5.437	5.363	5.363	5.363	5.363	5.282	5.282	5.282	5.282	3.877	3.596	3.214	2.934	3.001	2.927	2.927	2.853	2.853	2.853	2.779	2.705	2.705	2.861	2.935	2.935	3.016	3.081	3.081	3.081	3.081
YPR107C	12.237	12.388	13.204	13.204	13.204	13.204	13.204	13.335	13.757	14.081	14.823	14.954	14.954	15.036	14.954	14.954	15.028	15.028	15.028	15.028	15.028	15.028	15.028	15.028	15.028	15.028	15.028	15.028	15.028	15.095	15.159	15.159	15.159	15.159	15.159	15.159	15.159	15.159	15.159	15.159	15.233	15.233	15.233	15.233	15.378	15.455	15.533	15.533	15.533
YOR373W	7.664	7.664	7.664	7.59	7.59	7.59	7.59	7.59	7.59	7.59	7.59	7.59	7.59	7.59	7.59	7.59	7.59	7.59	7.59	7.516	7.516	7.516	7.452	7.452	7.452	7.452	7.452	6.939	6.939	6.658	5.632	4.844	4.763	4.615	4.541	4.541	4.412	4.271	4.204	4.204	4.204	4.204	4.204	4.204	4.204	4.123	4.123	3.704	3.771
YML105C	8.971	9.045	9.045	9.254	9.254	9.469	10.109	10.109	10.622	11.572	11.572	11.572	11.572	11.72	11.642	11.716	11.716	11.716	11.716	11.864	11.864	11.938	13.138	13.138	13.138	13.486	14.222	14.222	14.222	14.296	14.296	14.378	14.378	14.378	14.529	14.529	14.529	14.596	14.509	14.509	14.509	14.509	14.509	14.509	14.509	14.509	14.641	15.083	15.165
YLL026W	11.158	11.356	11.292	11.292	11.292	10.996	10.486	10.581	11.436	11.163	11.004	10.944	10.944	11.154	11.433	11.433	11.518	11.803	11.803	11.803	11.803	11.803	11.53	11.32	9.988	9.764	9.842	10.369	10.434	11.606	11.606	11.754	11.754	12.064	11.844	11.932	11.932	11.868	11.877	11.877	11.733	12.116	12.703	13.626	13.703	13.703	13.703	13.703	13.703
YKL039W	1.869	1.869	1.869	2.075	2.075	2.223	2.223	2.223	2.223	2.223	2.223	2.223	2.29	2.364	2.349	2.349	2.416	2.498	2.859	3.948	3.948	4.079	4.755	4.755	4.755	5.059	5.812	6.108	6.108	6.108	6.19	6.19	6.19	6.125	6.125	5.981	6.428	6.428	6.573	6.573	6.573	6.573	6.573	6.573	6.573	6.637	6.637	6.637	6.704
YHR029C	11.306	11.685	11.543	11.61	11.61	11.674	11.674	11.608	11.479	11.479	11.479	11.479	11.56	11.416	11.416	11.274	11.274	11.274	11.348	11.61	11.61	11.61	11.61	11.61	11.61	11.61	11.61	11.61	10.837	10.682	10.682	10.682	10.682	10.682	10.682	10.682	10.618	10.553	10.556	10.482	10.559	10.428	10.299	10.235	10.235	10.161	10.109	9.968	9.968
YCR035C	10.689	10.692	10.692	10.628	10.628	10.472	10.472	10.472	10.472	10.321	10.243	10.243	10.243	10.243	10.05	10.05	10.05	10.05	9.968	9.968	9.968	9.968	9.968	9.968	9.968	9.968	9.968	9.968	9.534	9.479	9.412	9.334	9.334	9.334	9.334	9.334	9.334	9.334	9.27	9.337	9.122	9.122	9.186	9.186	9.038	8.457	6.941	6.038	5.131
YLR256W	10.362	9.936	9.798	9.574	9.362	9.436	9.436	9.51	9.728	9.869	10.169	10.102	10.247	10.328	10.476	10.772	10.772	10.772	10.772	10.691	10.691	10.691	10.691	10.691	10.691	10.691	10.691	10.691	10.765	10.842	10.909	10.845	10.845	10.778	10.778	10.714	10.714	10.714	10.714	10.714	10.714	10.714	10.714	10.714	10.649	10.649	10.727	10.727	10.727
YGR098C	4.072	4.678	4.308	4.308	4.308	4.308	4.374	4.392	4.325	4.325	4.325	4.325	4.325	4.325	4.325	4.325	4.243	4.243	3.679	3.389	3.644	5.069	5.054	5.213	5.213	5.213	5.213	5.882	5.882	6.227	6.227	7.076	7.762	7.762	7.762	7.843	7.779	7.843	7.843	7.908	7.834	7.834	7.834	8.242	8.309	8.309	8.383	8.383	8.383
YEL015W	9.131	9.131	9.074	9.287	9.368	9.601	10.043	10.539	11.336	11.952	13.592	13.592	13.592	13.592	13.592	13.592	13.592	13.592	13.755	14.263	14.263	14.394	14.394	14.394	14.394	14.542	14.735	14.735	14.735	14.735	14.735	14.735	14.735	14.735	14.874	15.02	15.02	15.02	15.226	15.226	15.226	15.226	15.374	15.374	15.456	15.456	15.456	15.533	15.533
YDR406W	8.326	8.326	8.178	7.969	7.905	7.905	7.905	7.84	7.84	7.712	7.573	7.509	6.619	6.619	6.413	6.413	6.346	6.346	5.815	5.734	5.734	5.37	5.15	4.266	4.202	4.192	4.348	4.412	4.412	4.412	4.412	4.412	4.412	4.196	4.196	4.196	4.196	3.833	3.769	3.769	3.332	2.821	2.737	2.811	2.811	2.811	2.811	2.811	2.568
YJL085W	5.633	5.841	6.135	9.263	9.263	9.78	9.78	9.925	9.999	10.066	9.984	10.18	10.18	10.254	11.568	12.622	12.622	12.622	12.622	12.622	12.622	12.622	12.622	12.696	12.773	12.773	13.13	13.13	13.13	13.204	13.204	13.204	13.204	13.204	13.204	13.204	13.204	13.269	13.269	13.407	13.407	13.407	13.407	13.407	13.407	13.407	13.407	13.407	13.407
YJL048C	1.288	1.288	1.288	1.288	1.666	1.666	1.666	1.666	1.666	1.666	1.666	1.592	1.814	2.03	2.238	2.312	2.662	2.748	2.888	2.953	3.017	2.936	3.24	3.24	3.388	3.61	3.61	3.61	3.61	3.61	3.61	3.84	3.84	4.056	4.056	4.056	4.13	4.13	4.13	4.212	4.145	4.145	4.209	4.422	5.012	6.092	6.092	6.374	6.723
YPR149W	3.834	3.834	3.834	3.834	3.706	3.706	3.706	3.706	3.624	3.624	3.557	3.32	3.005	2.644	1.906	1.609	1.609	1.609	1.035	1.035	0.676	0.398	0.398	0.398	0.398	0.476	0.476	0.476	0.476	0.345	0.345	0.345	0.409	0.491	0.491	0.491	0.624	0.624	0.624	0.691	0.691	0.691	0.691	0.691	0.691	0.691	0.691	0.691	0.691
YDR495C	6.753	6.675	6.806	6.806	6.806	6.742	6.742	7.03	7.03	7.03	7.03	6.899	6.899	6.834	6.488	6.706	6.706	6.78	7.003	6.996	7.158	7.658	7.658	7.658	7.79	7.854	7.854	7.854	7.776	7.699	7.699	7.699	7.625	7.706	7.922	7.922	8.145	8.3	8.374	8.374	8.246	8.172	8.31	8.31	8.31	8.31	8.31	8.31	8.377
YJL058C	5.461	5.461	5.461	5.461	5.461	5.461	5.38	5.38	5.008	5.164	4.884	5.171	5.62	5.684	5.684	5.684	6.132	6.409	7.056	7.69	7.846	7.846	7.91	7.91	7.91	7.91	8.134	8.143	8.854	8.854	8.918	9.604	9.604	9.907	9.907	9.907	9.826	9.826	9.826	9.697	9.615	9.608	9.689	9.848	10.541	11.675	11.675	11.757	11.831
YHR001W	0.078	0.078	0.078	0.078	0.078	0.078	0.078	0.078	0.078	0.078	0.078	0.078	0.078	0.078	0.078	0.078	0.078	0.078	0.078	0.078	0.078	0.078	0.078	0.078	0.078	0.078	0.078	0.078	0.078	0.078	0.078	0.078	0.078	0.078	0.078	0.078	0.078	0.078	0.078	0.078	0.078	0.078	0.078	0.078	0.078	0.078	0.078	0.078	0.078
YML101C	3.688	3.837	3.914	3.914	3.992	3.992	3.992	3.992	3.992	3.992	3.992	3.992	3.918	3.918	3.918	3.918	3.918	3.918	3.844	3.766	3.766	3.766	3.766	3.368	3.512	3.448	3.514	3.514	3.579	3.35	3.35	3.35	3.186	2.991	2.926	2.926	2.798	2.798	2.72	2.72	2.148	1.929	1.848	1.914	1.837	1.837	1.837	1.904	1.968
YHR133C	5.073	5.073	5.289	6.54	6.478	6.478	6.478	6.478	6.336	6.185	6.252	6.252	6.464	6.595	8.676	8.753	8.818	8.956	9.398	9.398	9.624	9.609	9.751	10.123	10.338	10.338	10.338	10.547	10.702	10.767	10.685	10.685	10.75	10.75	10.594	10.594	10.52	10.446	10.707	11.074	11.212	11.212	11.212	11.29	11.724	11.808	11.734	11.734	11.667
YNL164C	8.7	8.846	8.846	8.846	8.846	8.846	8.91	8.91	9.188	9.252	9.252	9.559	9.559	9.772	9.772	9.905	10.41	10.414	10.496	10.496	10.496	10.496	10.573	10.647	11.365	11.585	11.741	11.887	11.887	11.887	11.887	11.887	11.887	11.951	12.184	12.184	12.258	12.258	12.258	12.258	12.336	12.336	12.573	12.637	12.637	12.637	12.637	12.637	12.711
YBL040C	3.948	3.948	4.022	4.022	4.022	4.022	4.022	3.874	3.874	4.029	3.958	3.958	4.036	4.036	4.036	4.102	4.102	4.102	4.176	4.176	4.176	4.176	4.176	4.176	4.254	4.254	4.254	4.254	4.332	4.332	4.332	4.332	4.332	4.406	4.134	4.06	3.995	3.995	3.995	3.864	3.864	3.709	3.709	3.776	3.776	3.776	3.637	3.637	3.561
YPL183C	1.709	1.709	1.709	1.565	1.413	1.413	1.413	1.413	1.413	1.413	1.636	2.305	2.382	2.46	2.589	2.879	2.879	2.879	2.879	2.933	3.075	3.27	4.215	5.354	5.354	5.421	6.574	6.574	6.574	6.574	6.574	6.574	6.638	6.638	6.72	6.798	6.798	6.936	6.936	6.936	6.936	6.936	6.869	6.869	6.805	6.805	6.805	6.805	6.873
YKR037C	10.359	10.359	10.359	9.03	9.098	9.098	9.098	9.098	9.098	9.098	9.098	8.956	8.956	8.751	8.322	8.918	9.162	9.162	9.162	9.071	9.212	9.421	8.622	8.898	8.905	8.905	9.292	9.366	9.292	8.994	8.937	9.458	9.458	9.458	9.587	9.742	9.742	9.817	10.124	10.059	10.059	10.059	10.059	10.059	10.137	10.072	10.072	10.025	9.947
YLL038C	8.72	8.72	8.72	8.72	8.72	8.72	8.72	8.72	8.72	8.72	8.72	8.72	8.942	8.942	8.942	8.942	9.404	9.903	9.903	9.903	9.97	9.97	9.97	10.577	10.577	10.868	11.079	11.079	11.079	11.079	11.079	11.079	11.227	11.227	11.227	11.375	11.297	11.297	11.297	11.362	11.362	11.426	11.587	11.587	11.51	11.51	11.51	11.51	11.51
YNL162W	7.55	7.55	7.55	7.632	7.632	7.632	7.632	7.632	7.632	7.632	7.632	7.632	7.632	7.568	7.568	7.568	7.632	7.632	7.632	7.632	7.632	7.632	7.632	7.632	7.55	7.55	7.469	7.469	7.391	7.391	7.391	7.391	7.391	7.391	7.391	7.391	7.458	7.458	7.458	7.458	7.384	7.306	7.173	7.173	7.319	7.319	7.319	7.319	7.319
YPL038W	5.5	5.5	5.433	4.333	4.333	4.333	4.463	4.94	4.94	5.164	5.164	5.362	5.295	5.295	5.058	5.122	4.756	4.675	4.675	4.536	4.462	4.568	5.159	5.224	5.15	5.15	5.216	5.216	5.135	5.135	5.057	4.983	4.983	4.421	4.637	4.637	4.648	4.94	5.003	5.003	5.003	5.003	5.003	5.003	5.217	5.264	5.2	5.2	5.342
YGL032C	5.373	5.44	5.442	5.442	5.442	5.231	5.231	5.231	5.082	5.156	5.156	5.156	5.082	5.016	5.006	4.939	4.872	4.872	4.95	4.95	4.95	4.95	3.844	3.534	3.534	3.452	3.593	3.593	3.593	3.593	3.593	3.374	3.236	3.018	2.858	2.858	2.71	2.71	2.636	2.636	2.624	2.688	2.762	2.904	2.904	2.904	2.904	2.904	2.971
YDL173W	4.59	4.816	4.88	5.028	6.008	6.008	6.075	6.139	6.139	6.139	6.139	6.213	6.213	6.278	6.278	6.278	6.278	6.126	6.126	6.126	6.126	6.126	6.126	6.19	6.19	5.947	5.806	5.806	5.806	5.806	5.806	5.806	5.729	5.793	5.712	6.012	6.272	6.272	6.272	6.272	6.272	6.272	6.272	6.272	6.48	6.48	6.48	6.64	6.64
YER057C	1.317	1.317	1.317	1.317	1.317	1.317	1.184	1.091	1.156	1.156	1.156	1.156	1.3	1.816	1.816	1.898	2.042	2.042	2.042	2.042	2.12	2.184	2.184	2.184	2.184	2.744	2.744	2.744	2.744	2.744	2.744	2.744	2.744	2.744	2.888	2.888	2.888	2.888	2.888	2.888	2.888	2.888	2.888	3.175	3.175	3.239	3.391	3.391	3.391
YDR117C	3.471	3.825	3.825	3.974	3.909	3.69	3.69	3.845	4.053	4.715	5.13	5.667	5.667	5.745	5.745	5.745	5.745	5.822	5.822	5.822	5.822	5.887	5.954	6.031	6.031	6.259	7.358	8.222	8.222	8.353	8.353	8.418	8.633	8.633	8.633	8.633	8.633	8.714	8.714	8.714	8.714	8.714	8.714	8.796	8.796	8.796	8.796	8.796	8.796
YNL219C	11.105	11.105	11.105	11.105	11.105	11.105	11.172	11.172	11.254	11.254	11.254	11.387	11.387	11.387	11.454	11.454	11.454	11.454	11.454	11.454	11.39	11.39	11.249	11.249	11.249	11.249	11.236	11.236	11.236	11.236	11.236	11.236	11.31	11.31	11.31	11.31	11.31	11.31	11.31	11.31	11.31	11.31	11.31	11.31	11.245	11.245	11.171	11.171	11.171
YMR016C	2.129	2.129	2.129	2.129	2.129	1.984	1.984	1.84	1.766	1.766	1.922	1.922	1.922	1.922	1.922	1.922	1.922	1.922	1.922	1.922	1.855	1.988	1.988	2.062	2.062	2.062	2.062	2.062	1.789	1.854	1.854	1.854	1.854	1.854	1.854	1.854	1.854	1.854	1.854	1.776	1.776	1.776	1.776	1.776	1.776	1.561	1.47	1.47	1.47
YGL005C	6.078	6.078	6.23	6.496	6.422	6.153	6.217	6.217	6.217	6.217	6.217	6.217	6.517	6.806	7.371	7.371	7.371	7.371	7.448	7.374	7.374	7.508	7.688	7.968	7.968	8.059	8.207	8.272	8.416	8.416	8.416	8.416	8.416	8.48	8.429	8.726	8.726	8.726	8.726	8.726	8.726	8.662	8.662	8.675	8.675	8.675	8.675	8.675	8.675
YHR191C	4.615	4.692	4.759	4.833	4.833	4.245	4.245	4.104	4.04	4.236	4.525	4.525	4.525	4.525	4.599	4.599	4.599	4.599	4.599	3.98	4.12	4.12	4.12	4.13	3.978	5.782	5.782	5.942	7.589	7.589	7.589	7.589	7.727	8.169	8.169	8.169	8.169	8.325	8.325	8.325	8.598	8.598	8.949	9.442	9.442	9.442	9.442	9.744	10.337
YPR147C	6.825	6.751	6.98	6.98	6.98	6.98	6.914	6.849	6.17	6.096	6.174	6.176	6.296	6.296	6.296	6.214	6.058	6.128	6.42	6.42	6.579	6.943	6.876	6.876	6.876	6.876	6.876	6.876	6.876	6.876	6.876	6.812	6.748	7.037	6.839	6.983	7.273	7.132	7.132	6.91	7.066	7.066	7.066	6.836	6.97	6.774	6.848	6.71	6.135
YLR266C	7.432	7.432	7.432	7.432	7.498	7.498	7.498	7.498	7.498	7.498	7.717	7.717	7.717	7.717	7.717	7.717	7.717	7.784	7.573	7.573	7.573	7.573	7.573	7.573	7.573	7.651	7.573	7.573	7.444	7.444	7.091	6.96	6.96	6.865	6.865	6.798	6.798	6.732	6.526	6.526	6.303	6.303	6.303	5.365	5.288	5.142	5.077	5.077	5.077
YLR154C	3.033	3.097	3.097	3.097	3.097	3.097	3.097	3.03	3.03	3.03	3.03	3.03	3.03	2.884	2.807	2.807	2.74	2.658	2.723	2.723	2.723	2.723	2.649	2.649	2.649	2.649	2.649	2.649	2.649	2.649	2.649	2.518	2.518	2.518	2.518	2.44	2.362	2.362	2.078	2.078	2.078	1.932	1.932	1.798	1.732	1.665	2.176	2.243	2.243
YPL030W	4.081	4.081	4.081	4.007	4.089	4.089	4.089	4.022	3.891	3.891	3.891	3.891	3.891	3.891	3.891	3.891	3.891	3.891	3.891	3.824	3.891	3.891	3.891	3.891	3.891	3.891	3.891	3.891	3.891	3.817	3.817	3.817	3.817	3.817	3.817	3.817	3.817	3.817	3.094	3.03	2.734	2.656	2.514	2.514	2.514	2.433	2.368	2.368	2.209
YBL103C	10.905	10.905	10.905	10.905	10.905	10.979	10.979	10.979	11.046	11.046	10.84	11.1	12.078	12.078	12.529	12.529	12.791	12.856	13.061	13.298	13.298	13.298	13.298	13.298	13.298	13.298	13.298	13.372	13.372	13.372	13.372	13.219	13.141	13.208	13.208	13.208	13.342	13.342	13.493	13.636	13.774	13.774	13.692	13.692	13.692	13.692	13.692	13.692	13.692
YOL159C-A	3.695	3.695	3.717	3.717	3.717	3.717	3.643	3.64	3.769	4.22	4.662	4.662	4.662	4.662	4.74	4.888	4.888	4.888	5.249	5.249	5.249	5.249	5.314	5.314	5.314	5.158	5.158	5.158	5.158	5.24	5.38	5.38	5.38	5.528	5.451	5.515	5.515	5.589	5.671	5.671	5.752	5.752	5.752	5.621	5.695	5.551	5.166	5.23	5.23
YMR183C	11.812	11.812	11.812	11.812	10.753	10.753	10.817	10.899	10.834	10.753	10.688	10.611	10.611	10.179	10.105	9.976	9.976	9.976	9.976	9.976	9.828	9.754	9.754	9.754	9.605	9.238	9.086	8.938	7.567	7.193	6.766	6.766	6.407	5.736	5.079	4.927	4.927	4.927	4.72	4.733	4.666	4.666	4.666	4.514	4.514	4.359	3.598	3.361	3.361
YML124C	7.016	7.081	7.081	7.155	7.088	7.308	7.535	7.468	7.468	7.664	7.664	7.664	7.586	7.52	7.455	7.651	7.969	8.034	8.115	8.115	8.254	8.254	8.318	8.318	8.24	8.156	8.09	8.09	8.09	8.09	8.023	8.097	8.097	8.097	8.097	8.097	8.097	8.097	8.097	8.097	8.097	8.097	8.097	8.174	8.11	8.11	8.11	7.958	7.958
YLR297W	3.219	3.03	3.03	3.03	3.03	3.03	3.03	2.966	2.966	2.611	2.022	2.166	2.243	2.243	2.243	2.384	2.384	2.384	2.384	2.384	2.384	2.384	2.384	2.253	2.253	2.253	2.253	2.253	2.253	2.253	2.253	2.188	2.188	2.124	2.046	1.98	1.98	1.98	1.98	1.98	1.98	1.98	1.816	1.539	1.462	1.462	1.462	1.536	1.471
YIR003W	4.602	4.602	4.602	4.602	4.894	5.399	5.399	5.399	5.399	5.399	5.399	5.399	5.703	5.703	5.703	5.703	5.767	5.69	5.69	5.69	5.69	5.767	5.849	6.27	6.27	6.27	6.27	6.27	6.27	6.27	6.27	6.278	6.204	6.204	6.274	6.496	6.578	6.874	7.012	7.359	7.359	7.582	7.582	7.582	7.741	7.741	7.741	7.741	7.741
YER139C	6.481	6.464	6.464	6.32	6.316	6.316	6.316	6.38	6.455	6.59	6.59	6.59	6.668	6.928	7.458	7.523	7.669	7.98	8.576	8.576	8.576	8.934	8.934	9.011	9.011	9.085	9.083	9.164	9.164	9.74	9.74	9.74	9.74	9.814	9.814	9.892	9.754	9.754	10.005	10.005	10.005	10.079	10.381	10.674	11.021	11.085	11.085	11.15	11.214
YKL138C	2.867	2.712	2.786	2.786	3.048	3.115	3.612	3.75	3.817	3.882	3.956	3.956	4.181	4.181	4.553	4.479	4.466	4.334	4.558	4.558	4.42	4.42	4.902	5.413	6.247	7.539	7.776	8.366	8.366	8.569	8.7	8.7	8.7	8.636	8.717	8.799	8.88	8.88	8.88	8.947	9.17	9.17	9.244	9.31	9.798	10.237	10.393	10.522	10.742
YNL172W	5.613	5.613	5.418	5.351	5.212	5.148	5.148	5.148	5.016	4.928	4.371	4.371	4.309	4.094	4.086	4.172	4.098	4.098	4.098	3.969	3.969	3.824	3.824	3.824	3.824	3.824	3.824	2.34	2.132	1.987	1.772	1.772	1.772	1.839	2.224	2.302	2.384	2.384	2.384	2.384	2.458	2.458	2.653	3.082	3.9	3.9	3.9	3.9	3.9
YDL014W	10.089	10.024	9.869	9.788	9.558	9.477	9.477	9.395	9.318	9.244	9.179	9.179	8.908	8.757	8.542	8.542	8.542	8.542	8.468	8.468	8.39	8.326	8.007	7.856	7.789	7.789	7.789	7.856	7.696	7.545	7.463	7.463	7.463	7.463	7.254	7.254	7.025	6.958	6.958	6.891	6.891	6.891	6.891	6.58	6.58	6.432	5.556	5.556	5.478
YMR121C	3.685	3.685	3.685	3.685	3.685	3.685	3.685	3.685	3.685	3.685	3.685	3.685	3.608	3.391	3.314	3.169	3.169	3.298	3.298	3.372	3.372	3.372	3.372	3.372	3.372	3.372	3.435	3.435	3.435	3.435	3.435	3.499	3.512	3.676	3.676	3.602	3.602	3.602	3.602	3.537	3.537	3.537	3.406	3.406	3.406	3.406	3.406	3.47	3.544
YDR528W	7.219	7.219	7.219	7.075	7.075	6.941	6.941	7.006	7.072	7.072	7.072	7.072	6.928	6.928	6.928	6.928	6.928	6.864	6.79	6.864	6.782	6.782	6.782	6.715	6.651	6.573	6.638	6.638	6.573	6.573	6.573	6.499	6.499	6.499	6.432	5.647	5.323	5.016	4.949	4.957	4.883	5.024	4.72	4.72	4.642	4.642	4.642	4.217	4.15
YDR151C	6.716	6.794	7.018	7.082	7.374	7.374	7.439	7.439	7.31	7.243	7.243	7.317	6.946	6.884	6.884	6.958	7.248	7.555	7.637	7.637	8.079	8.012	8.012	8.076	8.076	8.366	8.366	8.366	8.366	8.366	8.43	8.43	8.43	8.43	8.918	8.918	9.258	9.258	9.258	9.417	9.339	9.339	9.339	9.339	9.339	9.339	9.339	9.339	9.339
YGR133W	4.62	4.62	4.62	4.62	4.62	4.62	4.538	4.687	4.687	4.754	4.754	4.754	4.754	4.754	4.754	4.754	4.754	4.754	4.771	4.771	4.771	4.771	4.771	4.771	4.771	4.771	4.704	4.704	4.704	4.704	4.704	4.704	4.704	4.704	4.704	4.704	4.626	4.562	4.562	4.562	4.562	4.562	4.562	4.562	4.562	4.562	4.562	4.495	4.495
YIL127C	12.558	11.956	11.75	11.093	11.016	11.016	10.951	10.951	10.82	10.756	10.682	10.682	10.748	10.667	10.667	10.667	10.593	10.593	10.593	10.384	10.238	10.156	10.156	10.023	10.023	10.023	10.023	10.023	10.023	10.023	10.023	10.023	9.644	9.644	9.644	7.474	7.124	6.818	6.818	6.744	4.234	3.386	3.6	3.6	3.6	3.608	4.042	3.894	4.983
YHR088W	9.48	9.48	9.554	9.472	9.472	9.472	9.554	9.554	9.554	9.554	9.554	9.554	9.554	9.554	9.554	9.554	9.554	9.556	9.556	9.556	9.556	9.556	9.556	9.549	9.752	9.752	9.816	9.816	9.816	9.816	9.816	9.89	9.89	10.024	10.024	10.024	10.024	10.024	9.95	9.95	9.95	9.95	9.95	10.124	10.201	10.279	10.279	10.279	10.279
YPL145C	10.141	10.141	10.141	10.208	10.208	10.208	10.208	10.272	10.272	10.109	10.109	10.109	10.187	10.187	10.187	10.187	10.122	10.122	10.122	10.122	9.976	9.976	9.315	9.16	9.095	9.095	9.095	9.018	9.018	9.018	9.018	9.018	9.018	9.018	9.018	9.018	9.018	8.94	8.777	8.618	8.553	8.062	8.062	7.854	7.854	7.854	7.854	6.949	6.786
YKL089W	7.245	7.401	7.323	7.323	7.249	7.406	7.552	7.75	7.75	7.814	7.814	7.814	7.814	8.183	8.118	8.183	8.031	8.268	8.794	8.794	8.94	8.94	8.858	8.72	8.501	8.625	8.48	8.614	9.138	9.138	9.215	9.215	9.364	9.354	9.485	9.348	9.348	9.43	9.494	9.417	9.417	9.481	9.481	9.198	8.788	8.854	8.777	8.78	8.847
YBR282W	0.622	0.763	0.837	0.837	0.837	0.837	0.837	0.904	1.037	1.111	1.402	1.402	1.402	1.402	1.402	1.402	1.402	1.337	1.337	1.337	1.337	1.273	1.428	1.57	1.57	1.57	1.57	1.648	1.722	2.136	2.136	2.217	2.217	2.217	2.217	2.217	2.143	2.143	2.143	2.143	2.143	2.143	2.143	2.143	2.143	2.143	2.143	2.143	2.079
YPL009C	13.196	13.196	13.196	13.273	13.347	14.351	14.652	15.37	15.37	15.37	15.37	15.37	15.366	15.366	15.649	15.649	15.649	15.649	15.649	15.649	15.649	15.649	15.649	15.649	15.649	15.649	15.649	15.649	15.649	15.649	15.727	15.875	15.875	15.875	15.875	15.875	15.875	15.875	15.875	15.875	15.875	15.875	15.875	15.808	15.808	15.808	15.808	15.808	15.808
YPL014W	2.746	2.746	2.35	2.36	2.36	2.427	2.363	2.363	2.363	2.363	2.167	1.816	1.682	1.746	1.746	1.746	1.746	1.746	1.746	1.746	1.746	1.746	1.746	1.733	2.242	2.242	2.242	2.316	2.249	2.249	2.249	2.118	2.118	2.118	2.118	2.118	2.118	2.051	2.054	2.418	2.418	2.418	2.418	2.418	2.418	2.418	2.418	2.418	2.418
YBR136W	12.786	12.786	12.915	12.98	12.902	12.969	12.969	12.969	12.895	12.895	12.895	12.83	12.83	12.536	12.536	12.618	12.41	12.346	12.424	11.687	12.829	11.979	11.835	13.46	13.019	13.019	13.011	12.738	12.815	13.91	13.762	13.695	13.695	13.717	13.424	14.21	14.21	14.21	14.354	14.287	14.287	14.365	14.498	14.417	14.704	14.704	14.785	14.785	14.721
YLR277C	11.011	11.075	11.153	11.446	12.322	12.802	12.997	12.997	12.997	12.997	12.997	13.062	13.062	13.2	13.2	13.264	13.331	13.331	13.331	13.331	13.342	13.484	13.558	13.932	13.932	13.932	13.932	13.932	13.932	13.777	13.777	13.564	13.497	13.497	13.562	13.488	13.488	13.488	13.488	13.488	13.488	13.488	13.488	13.488	13.554	13.554	13.554	13.636	13.636
YLR387C	5.868	5.868	5.491	5.572	5.572	5.572	5.343	5.343	5.188	5.262	5.262	5.262	5.043	5.237	5.086	5.795	5.944	5.944	5.944	5.944	5.792	5.874	5.8	5.874	5.874	5.874	5.874	6.014	6.014	6.16	6.373	6.373	6.506	6.506	6.506	6.506	6.506	6.506	6.513	6.513	6.513	6.513	6.439	6.439	6.429	6.511	6.721	6.718	6.718
YDR346C	11.788	11.788	11.788	11.788	11.788	11.788	11.788	11.788	11.71	11.718	11.644	11.644	11.407	11.407	11.325	11.477	11.477	11.477	11.395	11.395	11.314	11.249	11.249	11.168	11.168	11.168	11.168	11.168	11.029	11.029	11.029	11.029	11.029	11.029	11.029	11.029	11.029	11.029	10.576	10.445	10.226	10.152	10.006	10.006	10.006	10.071	10.071	9.997	9.997
YOR361C	14.061	14.061	14.061	14.061	14.061	14.061	14.061	14.061	14.268	14.332	14.332	14.495	14.562	14.562	14.562	14.562	14.545	14.622	14.622	14.622	14.622	14.622	14.687	14.605	14.687	14.687	14.761	14.825	15.04	15.04	15.105	15.04	15.04	15.169	15.38	15.38	15.444	15.444	15.377	15.377	15.313	15.313	15.313	15.313	15.313	15.313	15.313	15.313	15.313
YDL083C	0.211	0.211	0.211	0.211	0.211	0.211	0.211	0.211	0.211	0.211	0.211	0.211	0.211	0.144	0.144	0.144	0.144	0.144	0.144	0.144	0.144	0.144	0.144	0.144	0.144	0.144	0	0	0	0	0	0	0.078	0.078	0.078	0.078	0.078	0.078	0.078	0.078	0.078	0.078	0.078	0.078	0.078	0.078	0.078	0.078	0.078
YGR163W	3.313	3.313	3.38	3.171	3.171	3.238	3.171	3.171	3.171	3.401	3.401	3.401	3.327	3.408	3.475	3.475	3.631	3.631	4.264	4.472	4.472	4.472	4.603	4.536	4.61	4.61	4.822	4.822	4.97	5.036	5.036	5.036	5.036	5.036	5.036	5.036	5.036	5.192	5.209	5.732	5.732	5.732	5.732	5.732	5.732	5.732	5.732	5.732	5.732
YJL127C-B	3.95	4.226	4.226	4.37	4.762	4.61	4.688	4.688	4.688	4.695	4.695	4.695	4.998	5.454	5.454	5.454	5.454	5.285	5.285	5.285	4.916	4.835	4.835	4.835	5.043	5.611	5.676	5.895	6.186	6.186	6.186	6.186	6.186	6.186	6.186	6.186	6.121	6.121	6.121	6.121	6.381	6.381	6.381	6.381	6.381	6.381	6.596	6.514	6.588
YIL133C	0.212	0.212	0.212	0.212	0.212	0.212	0.212	0.212	0.212	0.212	0.212	0.212	0.212	0.148	0.148	0.148	0.148	0.148	0.148	0.148	0.226	0.226	0.226	0.226	0.226	0.303	0.303	0.303	0.303	0.381	0.381	0.381	0.381	0.381	0.381	0.381	0.381	0.307	0.307	0.525	0.525	0.525	0.525	0.525	0.525	0.525	0.525	0.525	0.525
YDR115W	6.126	6.126	6.126	6.044	5.977	5.977	5.846	5.846	5.846	5.846	5.768	5.702	5.702	5.702	5.637	5.424	5.064	4.838	4.838	4.474	4.474	4.474	4.474	4.474	4.169	4.104	4.104	4.104	4.104	4.104	4.104	3.899	3.832	3.538	3.269	3.191	3.191	3.191	3.06	2.604	2.359	2.066	1.985	2.049	2.049	2.049	2.049	2.049	2.049
YFL010C	7.825	7.903	7.98	7.98	7.98	8.045	9.078	9.673	10.244	10.326	10.326	10.326	10.326	10.326	10.47	10.47	10.47	10.47	10.47	10.47	10.534	10.599	10.599	10.599	10.599	10.673	10.673	10.673	10.673	10.534	10.534	10.897	11.472	11.472	11.537	11.537	11.77	11.844	12	12	12	12.074	12.087	12.022	12.161	12.161	12.161	12.161	12.235
YPL101W	1.19	1.19	1.19	1.19	1.321	1.321	1.243	1.463	1.463	1.463	1.463	1.463	1.302	1.319	1.831	2.997	2.997	3.062	3.19	3.19	3.19	3.19	3.19	3.19	3.19	3.257	3.562	3.925	4.292	4.292	4.292	4.292	4.292	4.374	4.438	4.512	4.512	4.512	4.512	4.512	4.512	4.512	4.594	4.808	4.808	4.808	4.808	4.808	4.808
YHR094C	2.499	2.499	2.499	2.432	2.432	2.358	2.358	2.276	2.276	2.276	2.276	2.276	2.276	2.276	2.276	2.276	2.21	2.081	1.779	1.443	1.443	1.443	1.443	1.443	1.443	1.443	1.443	1.312	1.312	1.312	1.247	1.247	1.247	1.183	1.109	1.035	1.035	1.035	1.035	1.035	1.035	0.872	0.872	0.872	0.872	0.872	0.872	0.872	0.872
YFR025C	2.792	2.792	2.792	2.792	2.792	2.29	2.066	1.922	1.857	1.857	1.793	1.715	1.648	1.506	1.429	1.207	1.207	1.207	1.207	1.129	1.129	0.856	0.856	0.856	0.856	0.856	0.856	0.856	0.856	0.792	0.65	0.65	0.65	0.494	0.427	0.509	0.509	0.509	0.509	0.509	0.442	0.442	0.442	0.52	0.52	0.584	0.584	0.584	0.584
YOL152W	2.255	2.173	2.173	2.109	2.109	2.109	2.031	2.031	2.031	2.031	1.868	1.794	1.794	1.794	1.936	2.074	2.074	2.156	2.156	2.156	2.156	2.156	2.156	2.156	2.156	2.093	2.093	2.093	2.157	2.239	2.239	2.316	2.316	2.39	2.39	2.39	2.55	2.614	2.614	2.614	2.614	2.614	2.532	2.532	2.468	2.468	2.468	2.542	2.609
YMR312W	1.218	1.218	1.218	1.218	1.136	1.062	0.981	0.981	0.903	0.903	0.903	0.903	0.903	0.903	0.903	0.839	0.676	0.594	0.448	0.448	0.448	0.448	0.448	0.448	0.304	0.304	0.304	0.304	0.304	0.37	0.37	0.37	0.37	0.37	0.37	0.211	0.211	0.278	0.278	0.278	0.278	0.278	0.278	0.278	0.278	0.278	0.278	0.278	0.278
YER159C	4.381	4.381	4.102	3.287	3.072	2.908	2.834	2.76	2.605	2.605	2.449	2.375	2.224	2.157	2.231	2.446	2.428	2.428	2.428	2.577	2.728	2.728	2.728	2.877	3.092	3.314	3.314	3.314	3.47	3.392	3.456	3.456	3.521	3.443	3.443	3.379	3.379	3.379	3.379	3.379	3.227	3.227	3.292	3.214	3.288	3.288	3.288	3.288	3.288
YPL198W	5.57	5.636	5.043	4.825	4.903	4.98	4.98	5.128	5.128	5.128	4.893	4.974	4.233	4.169	4.169	4.169	3.727	3.784	3.784	3.702	3.702	4.211	4.13	4.207	4.069	4.069	3.624	3.472	3.539	3.539	3.462	3.536	3.469	3.469	3.469	3.469	3.469	3.546	3.61	3.61	3.61	3.684	3.909	3.909	3.909	4.425	4.425	4.425	4.49
YKL035W	12.281	12.66	13.456	13.456	13.59	13.654	13.719	13.652	13.578	13.578	13.578	13.578	13.652	13.523	13.597	13.679	13.679	13.753	13.82	13.884	13.884	13.958	13.958	14.036	13.971	14.126	14.126	14.126	14.126	14.126	13.862	13.943	13.93	13.934	13.934	14.078	14.078	14.207	14.207	14.207	14.207	14.207	14.133	14.133	14.215	14.282	14.282	14.2	14.2
YDR023W	9.321	9.321	9.247	9.247	9.247	9.238	9.158	9.158	9.158	9.158	9.094	9.161	9.019	8.856	8.211	7.065	6.03	5.611	5.537	5.602	5.683	6.348	6.646	6.646	6.723	6.656	6.73	6.73	6.73	6.869	6.869	7.095	7.162	7.162	7.304	7.385	7.45	7.45	7.45	7.45	7.372	7.142	6.452	6.163	6.163	6.146	6.666	7.608	8.418
YHR022C-A	9.145	9.145	9.145	9.145	9.145	9.145	9.078	8.339	7.926	8.011	7.93	8.004	8.004	8.068	7.865	7.706	7.852	7.852	7.852	7.852	7.852	7.785	6.349	5.986	5.568	5.568	5.49	5.49	5.424	5.424	5.424	5.209	5.209	5.209	3.896	3.586	3.512	3.512	3.586	3.376	3.376	3.302	3.302	3.037	2.955	2.955	2.955	2.67	2.045
YML085C	13.527	13.679	13.746	13.746	13.746	13.81	13.81	13.81	13.81	13.944	13.944	14.018	14.018	14.018	14.173	14.173	14.173	14.251	14.251	14.251	14.251	14.251	14.251	14.251	14.251	14.251	14.251	14.251	14.251	14.251	14.186	14.186	14.264	14.197	14.264	14.2	14.2	14.2	14.2	14.2	13.769	13.769	13.64	13.563	13.563	13.496	13.496	13.414	13.414
YML074C	2.202	2.358	3.378	3.378	3.516	3.814	3.814	3.814	3.947	4.214	4.366	4.808	5.248	5.248	5.248	5.248	5.248	5.166	5.102	5.179	5.324	5.324	5.388	5.388	5.388	5.388	5.534	5.819	6.052	6.268	6.712	6.712	6.841	6.774	6.774	6.774	6.774	6.774	6.774	6.774	6.839	6.839	6.839	6.839	6.839	6.839	6.839	6.839	6.839
YGL091C	3.9	4.032	4.098	4.098	4.098	4.098	4.098	4.165	4.31	4.582	4.73	4.73	4.794	4.794	4.868	4.868	4.868	4.868	5.098	5.165	5.239	5.384	5.384	5.384	5.448	5.435	5.435	5.435	5.361	5.721	5.657	5.657	5.812	6.247	6.41	6.782	6.86	6.86	6.86	6.86	6.86	6.85	6.991	7.465	7.391	7.391	7.465	7.465	7.465
YML088W	5.172	5.172	5.172	5.172	5.172	5.172	5.172	5.172	5.172	5.172	5.236	5.236	5.236	5.236	5.236	5.158	5.158	5.158	5.158	5.158	5.158	5.158	5.158	5.158	5.158	5.158	5.158	5.158	5.158	5.158	5.012	5.012	5.012	4.946	4.946	4.868	4.72	4.72	4.879	4.879	4.879	4.879	4.797	4.73	4.653	4.588	4.386	3.837	3.755
YNL255C	7.964	7.964	7.964	7.964	7.964	7.964	8.18	8.261	8.261	8.261	8.261	8.261	8.261	8.261	8.261	8.187	8.12	8.12	8.116	8.116	8.268	8.268	8.335	8.335	8.409	8.409	8.409	8.334	8.334	8.334	8.334	8.334	8.188	8.188	8.188	8.042	7.961	8.035	8.186	8.186	8.186	8.186	8.186	8.253	8.186	8.186	8.038	7.974	7.974
YPR083W	4.298	4.298	4.298	4.298	4.052	4.042	4.262	4.394	4.46	4.534	4.453	4.453	4.322	4.386	4.023	3.872	4.012	4.223	3.997	4.057	4.057	4.057	4.057	3.771	3.505	3.441	3.654	3.654	3.802	3.802	3.802	3.802	3.87	3.87	4.001	4.001	4.368	4.442	4.743	4.743	4.743	4.743	5.113	5.819	5.819	6.015	5.884	5.884	5.884
YOR086C	1.53	1.53	1.53	1.689	1.689	1.689	1.689	1.622	1.622	1.622	1.622	1.622	1.622	1.622	1.689	1.689	1.756	1.756	1.756	1.756	1.756	1.756	1.756	1.756	1.756	1.689	1.689	1.689	1.689	1.689	1.689	1.689	1.689	1.689	1.689	1.696	1.77	1.77	1.77	1.77	1.77	1.77	1.77	1.77	1.77	1.77	1.77	1.77	1.696
YPL063W	6.186	6.186	6.186	6.315	6.808	7.451	10.614	10.948	11.013	11.586	11.586	11.918	11.918	11.918	11.918	11.918	11.918	11.992	12.354	12.626	12.626	12.626	12.7	12.7	12.7	12.622	12.622	12.622	12.696	12.696	12.774	12.774	12.92	12.976	12.976	12.976	12.976	12.976	12.902	12.902	12.902	12.902	12.902	12.902	12.902	12.902	12.902	12.902	12.902
YPR004C	9.949	9.949	9.949	10.026	10.168	10.246	10.246	10.31	10.31	10.31	10.31	10.31	10.31	10.31	10.31	10.31	10.31	10.31	10.31	10.31	10.31	10.377	10.377	10.58	10.58	10.58	10.58	10.58	10.58	10.446	10.446	10.511	10.511	10.585	10.875	10.875	10.875	10.875	10.875	10.811	10.811	10.811	10.892	10.892	10.892	10.892	10.817	10.743	10.743
YDR362C	4.186	4.186	4.186	4.186	4.186	4.25	5.039	5.375	8.417	8.417	8.997	10.457	10.457	10.457	10.457	10.736	10.801	10.865	10.865	10.865	10.865	10.939	10.939	10.939	10.939	10.939	10.939	10.939	10.865	10.865	10.93	10.93	10.93	10.93	10.93	10.93	10.93	10.93	10.93	11.085	11.085	11.085	10.936	10.854	10.918	10.918	11	10.918	10.918
YDR245W	11.431	11.431	11.431	11.431	11.366	11.366	11.44	11.44	11.44	11.44	11.44	11.374	11.374	11.736	11.736	11.736	11.736	11.736	11.736	11.803	11.877	12.008	12.008	12.008	12.073	12.14	12.14	12.14	12.14	12.14	12.204	11.84	11.904	12.13	12.194	12.261	12.261	12.326	12.326	12.326	12.174	12.174	12.174	12.174	12.174	12.256	12.256	12.049	12.049
YNL078W	0.438	0.438	0.438	0.438	0.438	0.438	0.438	0.438	0.438	0.44	0.44	0.44	0.44	0.44	0.44	0.44	0.44	0.44	0.44	0.44	0.44	0.44	0.44	0.44	0.44	0.44	0.366	0.366	0.366	0.366	0.366	0.366	0.366	0.366	0.366	0.366	0.366	0.366	0.366	0.366	0.211	0.211	0.211	0.211	0.211	0.211	0.211	0.211	0.211
YKL046C	0.8	0.8	0.8	0.865	0.865	0.957	0.957	0.957	0.957	0.957	0.957	0.957	1.024	1.024	0.893	0.893	0.893	0.815	0.815	0.957	1.12	1.418	1.865	1.865	1.939	1.939	2.078	2.211	2.211	2.211	2.211	2.278	2.342	2.342	2.784	2.784	2.784	2.784	2.784	2.851	2.996	3.736	3.736	3.81	3.81	3.877	3.877	3.951	3.951
YGL136C	0.289	0.289	0.289	0.289	0.289	0.289	0.289	0.289	0.289	0.289	0.289	0.289	0.289	0.289	0.289	0.289	0.289	0.289	0.289	0.289	0.289	0.289	0.289	0.289	0.366	0.366	0.366	0.366	0.366	0.366	0.366	0.366	0.366	0.366	0.366	0.366	0.366	0.366	0.366	0.366	0.366	0.366	0.366	0.366	0.366	0.575	0.575	0.575	0.575
YER167W	16.439	16.439	16.52	16.446	16.446	16.446	16.446	16.439	16.362	16.362	16.362	16.362	16.426	16.504	16.504	16.504	16.504	16.504	16.644	16.58	16.58	16.58	16.58	16.58	16.506	16.506	16.506	16.573	16.573	16.573	16.573	16.36	16.36	16.205	16.205	15.972	15.907	15.833	15.752	15.752	15.752	15.228	15.228	15.228	15.228	15.151	15.151	15.151	15.151
YLR014C	6.814	6.814	5.031	4.496	4.133	3.984	4.126	4.126	4.2	4.561	4.483	4.625	4.625	4.625	4.625	4.774	5.079	5.974	6.056	6.12	6.116	6.116	6.116	5.879	5.957	6.394	6.614	8.016	8.016	8.094	8.094	8.158	8.303	8.521	9.38	11.124	11.124	11.124	11.124	11.124	11.124	11.28	11.331	11.396	11.396	11.396	11.396	11.47	11.693
YGL035C	6.784	6.564	6.49	6.49	6.701	6.701	6.701	6.701	6.623	6.623	5.972	5.963	5.794	5.794	5.94	5.94	5.954	5.954	6.098	6.024	6.091	5.797	5.797	5.861	6.013	6.013	5.874	5.808	5.874	5.798	5.806	5.806	5.806	5.806	5.806	5.806	5.806	5.871	5.871	5.871	5.871	5.871	5.794	5.794	6.02	6.472	7.012	7.012	7.012
YDR315C	4.893	4.764	5.042	5.042	5.329	5.329	5.403	5.41	5.41	5.41	5.188	5.188	5.188	5.114	4.636	4.978	5.813	5.813	5.813	5.952	5.87	5.87	5.806	5.806	5.806	5.806	5.806	5.806	5.728	5.664	5.664	5.664	5.664	5.666	5.666	5.666	5.666	5.322	5.322	6.042	7.78	7.78	7.844	7.918	7.918	7.982	7.982	7.982	7.982
YHR061C	10.205	10.205	10.205	10.205	10.128	10.205	10.205	10.205	10.27	10.351	10.351	10.078	10.078	10.078	10.078	10.078	10.078	10.078	10.078	10.078	10.078	10.078	10.078	10.078	10.078	10.078	10.078	10.078	10.078	9.922	9.922	9.856	9.856	9.856	9.856	9.714	9.714	9.714	9.714	9.714	9.714	9.714	9.714	9.714	9.49	9.423	9.423	9.349	9.285
YEL042W	15.79	15.79	15.79	15.919	15.919	15.919	15.919	15.919	15.919	15.919	15.919	15.919	16.006	15.94	15.94	15.94	15.71	15.644	15.644	15.644	15.644	15.644	15.644	15.484	15.484	15.484	15.484	15.403	15.321	15.395	15.395	15.395	15.395	15.46	15.46	15.378	15.378	15.378	15.378	15.378	15.24	15.24	15.24	14.619	14.202	14.073	13.788	13.657	13.657
YMR265C	1.782	1.782	1.705	1.574	1.492	1.492	1.414	1.34	1.266	1.266	1.344	1.553	1.617	1.84	1.84	1.84	1.904	1.904	1.904	1.904	1.904	1.904	1.904	1.904	1.904	1.904	1.904	1.904	1.904	1.904	1.904	1.971	1.971	2.048	2.048	1.982	2.124	2.124	2.124	2.124	2.114	2.032	2.032	2.032	2.032	2.032	2.032	2.032	2.032
YDR472W	0	0	0	0	0	0	0	0	0	0	0	0	0	0	0	0	0	0	0	0.078	0.078	0.078	0.078	0.078	0.078	0.078	0.078	0.078	0.152	0.152	0.152	0.152	0.233	0.233	0.233	0.233	0.233	0.233	0.233	0.233	0.233	0.233	0.233	0.233	0.233	0.233	0.298	0.298	0.298
YPL010W	12.417	12.499	12.499	12.499	12.632	12.761	12.761	12.828	12.974	12.974	13.12	13.12	13.12	13.12	13.12	13.187	13.261	13.261	13.261	13.261	13.342	13.407	13.407	13.471	13.545	13.545	13.545	13.545	13.545	13.545	13.612	13.456	13.456	13.456	13.456	13.456	13.456	13.456	13.456	13.456	13.456	13.456	13.456	13.523	13.523	13.523	13.523	13.523	13.523
YDR469W	6.045	6.126	5.897	5.816	6.451	6.451	6.451	6.674	6.815	7.06	7.06	7.127	7.191	7.339	7.417	7.481	7.481	7.481	7.481	7.481	7.481	7.484	7.402	7.385	7.385	7.533	7.808	8.262	8.973	9.04	9.104	9.178	9.252	9.178	9.178	9.467	9.467	9.608	9.88	9.88	9.88	9.88	9.88	9.88	9.88	9.88	9.88	9.88	9.88
YPL138C	9.837	10.013	10.078	10.359	10.282	11.042	11.042	10.978	10.978	10.978	10.913	10.754	10.828	10.828	10.828	10.828	10.969	10.808	10.808	10.818	10.818	10.959	10.541	10.46	10.46	10.46	10.46	10.46	10.46	10.46	10.46	10.312	10.26	10.179	10.31	10.31	10.374	10.374	10.534	10.97	10.97	10.896	10.896	10.896	11.059	11.126	11.126	11.2	11.2
YER114C	9.354	9.887	10.83	10.83	11.358	11.872	11.872	11.872	11.872	11.872	11.954	11.954	11.89	11.964	11.964	11.964	11.964	11.964	12.186	12.264	12.48	12.48	12.48	12.48	12.48	12.48	12.544	12.544	12.686	12.75	12.817	12.882	12.882	12.817	12.817	12.817	12.817	12.891	12.891	12.965	12.965	12.891	12.891	12.891	12.973	13.037	13.037	12.96	12.96
YKL058W	6.602	6.602	6.666	6.744	6.826	6.826	6.826	6.826	6.826	6.826	6.752	6.752	6.818	6.818	6.818	6.818	6.818	6.818	6.818	6.883	6.883	6.883	6.883	6.883	6.883	6.809	6.886	6.886	6.886	6.886	6.886	6.809	6.809	6.809	6.809	6.809	6.809	6.809	6.809	6.809	6.809	6.809	6.809	6.809	6.809	6.809	6.809	6.727	6.727
YPR089W	8.44	8.571	8.784	10.388	10.806	10.806	10.871	10.945	10.945	10.945	10.945	10.946	11.391	11.391	11.391	11.584	11.873	11.873	11.954	11.954	11.954	11.954	11.954	11.954	11.954	11.954	11.954	11.864	11.864	11.945	11.945	11.945	11.945	11.945	11.945	11.945	11.945	12.012	12.012	12.012	12.012	12.012	11.945	11.945	11.945	11.945	11.945	11.945	11.881
YDR184C	7.06	7.06	7.06	6.994	6.994	6.916	6.838	6.838	6.761	6.761	6.696	6.696	6.696	6.696	6.696	6.696	6.696	6.696	6.49	6.49	6.294	5.919	5.919	5.919	5.692	5.692	5.692	5.563	5.63	5.615	5.615	5.615	5.615	5.469	5.469	5.469	5.469	5.469	5.469	5.469	4.951	4.951	4.951	4.877	4.877	4.093	4.093	4.093	4.16
YBL030C	4.206	4.507	4.507	4.656	4.326	4.326	4.262	4.262	4.262	4.262	4.262	4.262	4.188	4.188	4.188	4.188	4.188	4.336	4.408	5.484	5.85	5.85	5.85	5.85	5.705	5.705	6.13	6.13	6.13	6.204	6.204	6.204	6.204	6.204	5.992	5.992	5.992	5.992	5.918	6.066	6.066	6.29	6.703	6.703	6.845	6.919	7.311	7.311	7.378
YDR503C	2.194	2.194	2.194	2.065	2.065	2.065	2.065	2.065	1.934	1.481	1.403	1.403	1.481	1.71	2.014	2.014	2.014	2.014	1.734	2.166	2.67	3.649	4.093	4.093	4.093	4.093	4.093	4.093	4.093	4.093	4.248	4.689	4.956	5.023	5.549	5.894	5.958	5.958	5.958	5.894	5.958	5.958	6.245	6.451	6.516	6.516	6.516	6.516	6.582
YLR141W	9.416	9.864	10.008	10.713	10.713	10.79	10.79	10.79	10.79	10.633	10.853	10.771	10.987	10.987	10.987	11.121	11.121	11.121	11.121	11.72	12.387	12.387	12.451	12.529	12.529	12.529	12.596	12.596	12.596	12.596	12.596	12.596	12.596	12.596	12.596	12.596	12.596	12.596	12.66	12.66	12.66	12.66	12.66	12.66	12.66	12.66	12.66	12.734	12.734
YNL315C	5.224	4.562	4.336	4.262	4.232	4.222	4.59	4.721	4.721	4.721	4.721	4.721	4.721	4.786	5.286	7.853	7.982	7.982	8.511	8.585	8.872	9.288	9.588	9.588	9.588	9.588	9.588	10.028	10.028	10.028	10.092	10.622	10.548	10.41	10.622	10.686	11.348	11.425	11.49	11.497	11.497	11.571	11.571	11.636	11.636	11.636	11.784	11.784	11.784
YNL307C	6.229	6.229	6.229	6.229	6.311	6.311	6.311	6.311	6.358	6.358	6.358	6.358	6.229	6.152	6.152	6.152	6.152	6.152	6.152	6.152	6.152	6.152	6.152	6.233	6.233	6.233	6.233	6.298	6.298	6.298	6.298	6.298	6.298	6.298	6.298	6.298	6.298	6.224	6.224	6.224	6.224	6.224	6.224	6.15	6.15	6.15	6.15	6.15	6.15
YNL321W	6.936	6.936	6.936	6.936	6.936	6.936	6.936	6.936	6.936	6.936	6.936	6.936	6.936	6.87	6.87	6.216	6.068	5.991	5.913	5.782	5.715	5.715	5.715	5.634	5.492	5.492	5.492	5.34	5.063	4.915	4.915	4.841	4.841	4.763	4.689	4.56	4.56	4.56	4.56	4.56	4.56	4.56	4.56	4.483	4.483	4.483	4.418	4.418	4.418
YER151C	9.294	9.294	9.294	9.294	9.294	9.294	9.224	9.153	9.238	9.238	9.238	9.255	9.386	9.532	9.9	9.974	10.335	10.413	10.413	10.413	10.413	10.413	10.21	10.21	10.35	10.35	10.773	10.773	10.773	10.773	10.773	10.773	10.773	10.773	10.773	10.709	10.773	10.83	10.904	10.904	10.904	10.904	10.904	10.838	10.838	10.838	10.919	10.993	10.993
YLR185W	0.568	0.502	0.502	0.502	0.502	0.502	0.502	0.502	0.502	0.502	0.502	0.502	0.502	0.502	0.502	0.42	0.42	0.42	0.42	0.42	0.42	0.42	0.353	0.353	0.353	0.353	0.353	0.209	0.209	0.209	0.209	0.209	0.209	0.209	0.209	0.209	0.209	0.209	0.209	0.209	0.209	0.209	0.209	0.209	0.209	0.209	0.144	0.144	0.144
YPL084W	11.004	11.085	11.004	11.237	12.059	12.059	12.059	12.126	12.118	12.334	12.946	13.515	13.515	13.579	13.644	13.644	13.795	13.795	13.795	13.795	13.795	13.795	13.721	13.786	13.786	13.786	13.708	13.626	13.626	13.626	13.467	13.403	13.325	13.39	13.382	13.456	13.456	13.538	13.538	13.538	13.538	13.69	13.69	13.69	13.69	13.69	13.69	13.69	13.69
YAL058W	10.301	10.301	10.301	10.16	10.164	10.164	10.164	10.025	10.025	9.866	9.866	6.86	6.715	6.408	6.342	6.342	6.582	7.13	7.558	8.6	8.6	8.975	8.975	9.04	9.114	9.032	9.032	9.032	9.032	7.554	7.412	7.16	7.173	7.786	7.786	7.788	8.344	8.426	8.426	8.426	8.631	8.554	8.692	8.692	8.826	8.772	8.483	8.691	8.471
YLR011W	6.74	6.596	6.596	6.66	6.66	6.66	6.66	6.66	6.66	6.66	6.452	6.452	6.37	6.37	6.37	6.296	6.296	6.296	6.158	6.084	6.017	5.802	5.737	5.66	5.66	5.66	5.66	5.66	5.66	5.526	5.526	5.526	5.244	5.244	4.743	4.61	4.186	4.186	4.112	4.048	3.914	3.847	3.362	3.295	3.295	3.221	3.221	3.221	3.092
YNR004W	8.778	8.934	8.934	7.815	7.737	7.737	7.663	7.529	7.601	8.034	8.034	8.1	8.1	8.1	8.1	8.165	8.165	8.296	8.294	8.294	8.216	7.934	7.934	7.934	8.241	9.362	9.362	9.362	9.362	9.362	9.362	9.362	9.362	9.299	9.217	9.217	9.217	9.217	9.217	9.15	9.224	9.224	9.302	9.45	9.532	9.756	9.904	9.904	9.904
YER012W	6.118	6.118	6.118	5.244	5.235	5.231	5.944	5.944	5.944	5.944	5.944	5.944	5.998	6.08	6.743	6.743	6.881	8.848	8.77	8.908	9.138	10.163	10.163	10.227	10.227	10.227	10.227	10.309	10.309	10.309	10.309	10.227	10.227	10.132	10.132	10.132	10.051	9.984	9.984	9.902	9.838	9.709	9.787	9.982	10.06	10.06	10.06	10.134	10.134
YPL146C	10.811	10.811	10.811	10.811	10.811	10.888	10.888	10.888	10.814	10.814	10.814	10.814	10.892	10.896	10.681	10.681	10.681	10.681	10.681	10.681	10.681	10.681	10.681	10.681	10.681	10.681	10.607	10.607	10.387	10.387	10.306	10.306	10.306	10.306	9.957	9.88	9.808	9.808	9.741	9.741	9.741	9.882	9.882	9.882	9.882	9.882	9.66	9.66	9.66
YOL064C	6.78	6.78	6.922	6.848	6.915	6.782	6.782	6.782	6.782	6.864	5.443	5.518	5.374	5.598	6.51	6.372	6.372	7.845	7.927	7.994	8.454	8.943	9.032	9.032	9.172	9.25	10.341	10.341	10.472	10.472	10.472	10.833	11.652	11.652	11.717	11.717	11.717	11.717	11.872	11.373	11.373	11.318	12.458	12.814	12.814	12.888	12.888	12.952	14.274
YJR103W	6.069	6.069	6.069	6.143	6.061	6.061	5.79	5.709	5.058	4.633	4.633	4.415	4.337	4.193	4.126	4.193	4.062	4.635	4.635	4.635	4.62	4.62	4.62	4.62	4.809	4.809	4.728	4.728	4.728	4.728	4.596	4.596	4.53	4.465	4.476	4.476	4.814	4.542	4.542	4.542	4.542	4.542	3.662	3.354	3.354	3.354	3.431	3.246	3.375
YPL103C	6.1	6.1	6.1	5.951	5.951	5.881	5.807	5.807	5.676	5.378	5.378	5.446	4.164	3.969	3.969	2.694	2.625	2.397	2.397	2.397	2.248	2.252	2.17	2.237	2.237	2.237	2.173	2.157	2.235	2.377	2.454	2.454	2.454	2.454	2.595	2.595	2.744	2.808	2.808	2.808	2.808	2.875	3.178	3.873	4.537	4.537	4.832	4.898	4.965
YHR002W	3.741	3.741	3.602	3.602	3.38	3.314	3.522	3.522	3.522	3.532	3.467	3.2	3.267	3.334	3.256	3.397	3.397	3.397	3.461	3.397	3.397	3.397	3.545	3.704	3.849	3.849	3.849	3.849	3.771	3.707	3.707	3.707	3.707	3.707	3.707	3.707	3.707	3.707	3.707	3.707	3.707	3.707	3.707	3.782	3.846	3.846	3.846	3.846	3.846
YOR008C	10.004	10.004	10.004	10.004	10.004	10.004	10.004	10.004	10.313	10.39	10.532	10.532	10.671	10.671	10.671	10.671	10.671	10.671	10.519	10.309	10.309	10.242	10.242	10.242	10.242	10.178	10.178	10.178	10.178	10.178	10.259	10.259	10.341	10.341	10.341	10.341	10.341	10.341	10.276	10.195	10.195	9.969	9.598	9.598	9.598	9.598	9.736	9.736	9.736
YLL023C	9.874	9.874	9.956	9.736	9.736	8.238	8.107	8.94	9.746	9.746	9.746	9.969	9.969	9.969	9.969	9.904	9.9	9.9	10.111	10.255	10.481	10.796	10.636	10.636	10.636	10.636	10.636	10.636	10.636	10.636	10.636	10.636	10.274	10.348	10.348	10.429	10.429	10.429	10.429	9.99	9.99	9.99	9.909	9.544	9.629	9.77	9.901	10.392	10.392
YML064C	1.308	1.308	1.308	1.308	1.308	1.308	1.308	0.86	0.86	0.86	0.654	0.654	0.654	0.654	0.59	0.525	0.607	0.607	0.607	0.607	0.533	0.533	0.533	0.533	0.533	0.533	0.533	0.455	0.455	0.455	0.455	0.455	0.671	0.745	0.745	0.745	0.745	0.745	0.745	0.745	0.745	0.745	0.745	0.745	0.745	0.745	0.823	0.904	0.971
YJL200C	3.29	3.368	3.209	3.286	3.58	3.965	3.888	3.965	4.318	4.859	4.859	4.794	4.794	4.8	4.726	4.726	4.586	4.586	4.312	4.312	4.394	4.472	4.701	5.654	5.654	5.654	5.654	5.654	5.654	5.654	5.654	5.736	6.036	6.167	6.244	6.244	6.244	6.244	6.244	6.244	6.244	6.244	6.244	6.311	6.311	6.311	6.46	6.7	6.926
YFR031C-A	0.486	0.419	0.419	0.419	0.419	0.419	0.419	0.419	0.419	0.419	0.419	0.419	0.419	0.419	0.352	0.352	0.352	0.352	0.352	0.352	0.352	0.352	0.352	0.352	0.352	0.55	0.472	0.472	0.472	0.472	0.472	0.472	0.472	0.472	0.472	0.472	0.472	0.472	0.472	0.472	0.472	0.472	0.472	0.472	0.472	0.539	0.539	0.539	0.539
YGL041W-A	10.494	10.274	10.194	9.985	10.207	10.207	10.207	10.14	9.848	9.848	9.407	9.13	9.13	9.268	9.127	9.201	8.8	8.798	9.065	8.996	8.996	8.932	8.865	9.087	8.938	8.871	8.871	8.871	8.854	8.632	8.85	8.702	8.783	8.637	8.1	7.959	7.959	8.179	8.098	8.175	8.35	8.35	8.35	8.276	8.03	7.797	7.733	7.666	7.602
YLR228C	3.505	3.208	3.143	3.143	3.143	3.143	3.143	3.143	3.143	3.221	3.221	3.221	3.221	3.221	3.221	3.221	3.221	3.221	2.864	2.864	2.799	1.818	1.818	1.482	1.408	1.33	1.33	1.33	1.548	1.548	1.548	1.548	1.467	1.467	1.467	0.943	0.784	0.71	0.636	0.636	0.494	0.494	0.558	0.558	0.558	0.558	0.558	0.569	0.569
YGR113W	3.582	3.582	3.216	3.13	3.138	3.232	3.297	3.686	3.686	3.753	4.047	4.332	5.769	5.776	5.85	5.85	5.85	5.85	5.773	5.988	6.062	6.062	6.062	6.062	6.062	6.074	6.205	6.51	6.967	6.967	6.967	7.049	7.712	7.875	7.875	7.939	8.098	8.098	8.098	8.162	8.301	8.642	8.642	8.642	8.642	8.642	8.642	8.642	8.642
YLL008W	8.686	8.975	9.596	9.794	9.868	9.868	9.791	9.791	9.791	9.855	10.018	10.322	10.322	10.322	10.322	10.322	10.396	10.314	10.314	10.314	10.24	10.24	10.24	10.314	10.314	10.314	10.314	10.388	10.388	10.388	10.388	10.466	10.384	10.384	10.384	10.384	10.384	10.384	10.384	10.384	10.384	10.307	10.307	10.307	10.307	10.307	10.307	10.307	10.307
YDL138W	1.702	1.7	1.859	1.926	1.99	2.132	2.34	3.099	3.099	3.099	3.099	3.099	3.099	3.099	3.099	3.099	3.099	3.379	3.746	4.017	4.084	4.311	4.895	5.318	5.318	5.385	5.622	5.622	5.622	5.622	5.622	5.696	5.696	5.696	5.696	5.696	5.696	5.696	5.778	5.856	5.92	5.994	6.072	6.136	6.136	6.136	6.277	6.277	6.277
YNL131W	12.645	13.709	13.709	13.783	13.783	13.783	13.783	14.083	13.864	13.999	13.986	14.06	14.219	14.293	14.36	14.442	14.377	14.377	14.459	14.394	14.394	14.394	14.476	14.55	14.563	14.482	14.546	14.546	14.546	14.569	14.569	14.572	14.646	14.636	14.636	14.636	14.636	14.636	14.636	14.636	14.279	14.201	14.201	14.201	14.201	14.201	14.201	14.201	14.266
YMR277W	11.008	11.313	11.313	11.167	11.313	11.08	11.08	11.08	11.146	11.08	11.08	11.309	11.309	11.383	11.383	11.383	11.512	11.66	11.656	11.656	11.656	11.656	11.656	11.656	11.592	11.592	11.592	11.089	10.941	10.941	10.867	10.867	11.005	10.876	11.1	11.033	11.033	11.033	10.807	11.058	11.058	10.79	10.872	11.271	11.271	12.136	12.136	12.136	12.062
YBR256C	8.289	8.215	8.215	8.215	8.15	7.365	7.284	7.284	7.284	7.35	7.428	7.428	7.428	6.9	6.836	6.91	5.843	5.301	5.23	5.166	5.166	4.666	4.389	4.322	4.18	4.18	4.102	4.169	4.321	4.837	4.837	4.904	4.762	4.893	4.893	4.893	4.893	4.865	4.788	4.788	4.721	4.721	4.721	4.721	4.785	4.926	5.072	5.296	5.296
YNR075W	3.771	3.771	3.629	4.04	4.471	4.548	5.354	5.354	5.354	5.354	5.354	5.428	5.641	5.641	5.641	5.641	5.641	5.641	5.641	5.705	5.406	5.166	5.456	5.456	5.52	5.52	5.658	5.792	6.16	6.238	6.315	6.461	6.839	6.846	6.91	7.257	8.489	8.489	8.571	8.571	8.571	8.571	8.338	8.549	8.549	8.549	8.549	8.549	8.549
YHR203C	0.59	0.59	0.59	0.59	0.357	0.357	0.57	0.647	0.647	0.647	0.647	0.647	0.647	0.647	0.647	0.647	0.647	0.647	0.647	0.647	0.647	0.647	0.647	0.647	0.647	0.647	0.647	0.647	0.647	0.647	0.647	0.647	0.647	0.647	0.647	0.647	0.647	0.647	0.647	0.647	0.647	0.647	0.647	0.647	0.647	0.647	0.566	0.501	0.303
YCR069W	14.042	14.042	14.042	14.042	14.19	14.19	14.19	14.126	14.19	14.19	14.19	14.19	14.19	14.19	14.19	14.19	14.19	14.19	14.113	14.031	14.031	14.031	14.031	14.031	14.031	13.967	13.967	13.967	13.967	13.967	14.034	13.969	13.969	13.969	13.969	13.905	13.905	13.905	13.905	13.979	13.979	13.897	13.596	13.596	13.139	12.931	12.85	12.85	12.85
YDR130C	5.108	5.186	5.243	5.226	5.226	5.293	5.229	5.303	5.914	5.914	5.836	6.406	7.189	7.348	7.348	7.348	7.271	7.338	7.338	7.338	7.558	7.704	7.704	7.704	7.77	8.29	8.29	8.29	8.29	8.29	8.445	8.65	8.714	8.714	8.792	9.223	9.354	9.354	9.354	9.354	9.354	9.354	9.28	9.28	9.213	9.213	9.213	9.213	9.213
YNL153C	4.54	4.621	4.695	4.695	4.695	4.695	4.695	4.762	4.772	4.772	4.772	4.705	4.709	5.094	5.591	6.967	6.967	7.041	7.041	7.041	7.041	7.172	7.163	7.392	7.392	7.392	7.392	7.392	7.392	7.392	7.392	7.328	7.328	7.324	7.186	7.47	8.099	8.166	8.232	8.297	8.297	8.364	8.364	8.451	8.451	8.602	8.762	8.762	8.762
YKL213C	10.515	10.512	10.738	10.738	10.738	10.738	10.738	10.738	10.738	10.738	10.672	10.672	10.672	10.598	10.598	10.598	10.598	10.598	10.598	10.672	10.672	10.672	10.54	10.54	10.54	10.54	10.607	10.543	10.543	10.543	10.543	10.543	10.543	10.543	10.543	10.543	10.543	10.461	10.461	10.461	10.254	9.966	9.966	10.047	10.047	10.047	10.047	10.047	10.047
YGR006W	8.761	8.687	8.687	8.687	9.247	9.247	9.378	10.004	10.004	10.082	10.181	10.535	10.538	10.686	10.686	10.902	10.902	10.902	10.902	10.969	10.895	10.895	10.972	11.037	11.326	11.67	11.752	11.752	11.752	11.818	11.818	11.818	11.896	12.094	12.094	12.094	12.238	12.303	12.303	12.593	12.667	12.667	12.667	12.667	12.667	12.667	12.667	12.667	12.667
YMR216C	0.644	0.644	0.562	0.495	0.495	0.418	0.418	0.499	0.499	0.499	0.499	0.499	0.499	0.499	0.499	0.499	0.499	0.435	0.435	0.435	0.357	0.357	0.357	0.357	0.357	0.357	0.357	0.357	0.357	0.357	0.357	0.357	0.357	0.357	0.357	0.357	0.357	0.357	0.357	0.357	0.357	0.357	0.226	0.226	0.226	0.226	0.226	0.293	0.293
YOR352W	3.926	4.072	4.232	3.89	4.118	4.118	4.182	4.102	4.184	4.184	4.052	4.339	4.704	4.769	4.769	4.769	4.769	4.769	4.769	4.769	4.769	4.408	4.266	4.266	4.266	4.834	5.412	5.49	5.49	5.49	5.49	5.49	5.49	5.49	5.572	5.718	5.718	5.718	5.718	5.708	5.708	5.721	5.86	5.86	5.86	5.86	6.083	6.083	6.083
YBR132C	9.968	9.968	9.968	9.968	9.968	9.968	9.804	9.804	9.722	10.023	10.463	10.735	10.735	10.735	10.735	10.798	10.88	10.88	11.032	11.465	11.543	11.837	11.844	11.844	11.844	11.844	11.77	11.77	11.77	11.77	11.77	11.77	11.834	11.834	11.834	11.979	11.979	12.189	12.189	12.189	12.189	12.115	12.115	12.056	12.138	12.138	11.982	11.851	11.777
YLR195C	0.209	0.209	0.209	0.209	0.209	0.209	0.209	0.209	0.209	0.209	0.209	0.209	0.209	0.209	0.209	0.209	0.209	0.209	0.209	0.209	0.209	0.209	0.209	0.209	0.131	0.131	0.131	0.131	0.131	0.131	0.131	0.131	0.131	0.131	0.131	0.131	0.131	0.131	0.144	0.144	0.144	0.144	0.144	0.144	0.593	0.724	0.798	0.798	0.798
YFL002C	12.794	12.794	13.027	13.234	13.312	13.312	13.376	13.456	13.456	13.532	13.532	13.688	13.755	13.829	13.903	13.903	13.903	13.903	13.903	13.829	13.762	13.844	13.77	13.77	13.77	13.77	13.834	13.834	13.908	13.756	13.756	13.756	13.756	13.756	13.692	13.696	13.696	13.844	14.07	14.135	14.209	14.209	14.209	14.209	14.209	14.209	14.226	14.3	14.3
YGR105W	6.24	6.305	5.97	5.535	5.379	5.379	5.368	5.116	5.478	5.478	5.411	5.036	4.808	4.874	5.145	5.798	5.798	5.798	5.798	5.798	5.94	6.228	6.85	6.979	6.979	7.057	7.28	7.28	7.28	7.347	8.086	8.086	8.086	8.168	8.79	8.79	9.06	9.206	9.481	9.481	9.548	9.612	9.612	9.825	9.825	9.825	9.902	9.988	10.484
YDL237W	7.135	7.135	7.135	7.071	7.071	7.071	6.069	5.616	5.46	5.383	5.764	5.69	5.91	6.639	6.639	6.639	6.639	6.349	6.349	5.762	4.664	4.583	4.665	5.026	5.103	5.103	5.168	5.168	5.316	5.316	5.38	5.748	5.464	5.531	5.527	5.527	4.882	4.759	5.056	5.13	5.13	5.13	4.66	4.514	5.135	6.275	8.406	8.406	8.615
YBL003C	1.094	1.094	1.094	1.161	1.288	1.211	1.211	1.288	1.264	1.264	1.264	1.342	1.342	1.342	1.342	1.484	1.484	1.484	1.484	1.335	1.335	1.335	1.335	1.335	1.271	1.271	1.271	1.345	1.28	1.412	1.478	1.478	1.478	1.478	1.478	1.478	1.478	1.478	1.478	1.478	1.478	1.478	1.478	2.058	2.132	2.272	2.272	2.339	2.404
YOR044W	12.314	12.314	12.314	12.314	12.25	12.25	12.25	12.176	11.802	11.802	11.81	11.81	11.81	11.81	11.81	11.81	11.884	11.884	11.884	11.884	11.806	11.806	11.806	11.806	11.806	11.806	10.716	10.577	10.511	10.429	10.511	10.511	10.511	10.444	10.444	10.444	10.444	10.444	10.444	10.37	10.226	9.797	9.655	9.588	9.588	9.588	9.588	9.588	9.506
YPL177C	3.66	3.66	3.66	3.437	3.316	3.316	3.316	3.39	3.39	3.39	3.39	3.39	3.103	3.029	3.029	3.029	3.029	3.029	3.184	3.184	3.184	3.184	3.184	2.986	2.986	2.986	2.986	2.986	3.064	3.064	3.064	3.064	3.064	3.064	3.064	2.982	2.982	2.982	2.982	2.904	2.904	2.904	2.904	2.904	2.904	2.904	2.904	2.904	2.904
YDL004W	0.933	0.933	0.933	0.933	0.933	0.933	0.933	0.933	0.933	0.933	0.933	0.933	0.933	0.933	0.933	0.933	0.933	1	1	1.064	1.064	1.064	1.064	1.064	1.146	1.146	1.146	1.146	1.223	1.223	1.301	1.368	1.445	2.031	2.031	2.031	2.031	2.105	2.105	2.105	2.105	2.172	2.25	2.916	3.149	3.149	3.149	3.149	3.149
YJR126C	7.502	7.502	7.502	7.502	7.502	7.502	7.661	7.661	7.661	7.661	7.661	7.661	7.661	7.661	7.661	7.58	7.654	8.167	8.093	8.093	8.093	8.093	8.029	7.75	7.75	7.983	8.112	8.512	9.17	9.17	9.521	9.521	9.521	9.454	9.528	9.447	9.447	9.748	9.748	9.815	9.802	9.802	9.802	9.66	9.66	9.66	9.868	9.868	9.868
YLR333C	8.103	8.103	8.167	8.167	8.167	7.747	7.747	7.747	7.666	7.408	7.331	7.186	7.2	7.346	7.346	7.346	7.346	7.484	7.42	7.42	7.355	7.355	7.355	7.355	7.355	7.355	7.274	7.274	7.274	7.209	7.132	7.132	7.132	7.067	7.067	7.067	7	6.852	6.778	6.778	6.778	6.771	6.771	6.771	6.5	5.94	5.496	5.431	5.647
YOR202W	15.221	15.221	15.221	15.221	15.156	15.156	15.156	14.993	15.338	15.338	15.338	15.338	15.338	15.338	15.338	15.338	15.338	15.338	15.338	15.338	15.338	15.338	15.256	15.256	15.256	15.256	15.256	15.256	15.256	15.321	15.18	15.098	15.024	15.024	14.51	14.51	14.224	14.159	14.224	14.224	14.068	13.922	13.922	13.712	13.712	13.712	13.647	13.583	13.583
YLR378C	3.987	3.922	3.848	3.547	3.388	3.321	3.321	3.254	3.254	3.188	3.188	3.188	3.106	3.106	3.106	3.106	3.106	2.619	2.494	2.274	2.274	2.274	2.274	2.274	2.21	2.21	2.21	2.21	2.277	2.128	2.136	2.069	2.069	2.069	2.069	2.069	2.069	1.988	1.988	1.988	2.062	1.984	1.984	1.984	1.984	1.984	1.984	1.917	1.917
YNL031C	2.462	2.453	2.453	2.453	2.453	2.527	2.745	2.745	2.745	2.745	2.664	2.664	2.664	2.664	2.664	2.516	2.516	2.58	2.58	2.58	2.658	2.796	2.796	2.796	2.796	2.796	2.796	2.8	2.8	2.671	2.671	2.671	2.671	2.671	2.671	2.671	2.671	2.594	2.594	2.46	2.46	2.46	2.46	2.142	1.658	1.723	1.656	1.656	1.451
YLL009C	16.246	16.246	16.246	16.246	16.246	16.181	16.181	16.181	16.181	16.181	16.181	16.181	16.181	16.107	15.952	15.952	15.952	16.018	16.018	16.018	16.018	16.018	16.018	16.018	15.954	15.954	15.803	15.881	15.881	15.881	15.881	15.799	15.799	15.666	15.666	15.666	15.666	15.37	15.147	15.147	14.851	13.704	13.34	13.266	13.184	13.184	13.184	12.977	12.977
YLR218C	9.734	9.947	9.947	9.947	9.947	9.947	9.947	9.749	9.615	9.539	9.539	9.539	9.539	9.46	9.669	10.328	10.47	10.618	10.769	10.769	10.836	10.836	10.772	10.9	10.965	10.965	10.965	10.965	10.965	10.965	10.965	10.965	10.965	10.958	10.958	10.958	11.095	11.095	11.095	11.239	11.306	11.306	11.242	11.242	11.242	11.242	11.242	11.242	11.242
YLR192C	7.55	8.491	8.558	8.558	8.558	9.949	11.979	11.979	12.127	12.353	14.686	14.612	15.151	15.151	15.151	15.151	15.142	15.589	15.653	15.572	15.653	15.653	15.653	15.653	15.653	15.653	15.727	15.727	15.727	15.631	15.712	15.712	15.712	15.841	16.479	16.479	16.479	16.479	16.543	16.543	16.543	16.621	16.621	16.621	16.621	16.621	16.608	16.604	16.682
YPR031W	8.125	8.202	8.202	8.267	8.267	8.267	8.267	8.267	8.267	8.633	8.633	8.633	8.633	8.566	8.566	8.712	8.712	8.712	8.712	8.712	8.915	8.915	8.841	8.827	8.901	8.901	8.901	8.901	8.901	8.823	8.823	8.742	8.806	8.806	8.806	8.88	9.032	9.032	9.032	9.032	9.032	9.032	9.032	9.032	9.032	9.032	9.032	9.032	9.032
YPL069C	2.243	1.972	2.116	2.619	2.619	2.619	2.619	2.414	2.866	2.866	2.866	2.866	2.866	3.181	3.824	4.037	4.798	4.798	4.798	4.798	5.142	4.987	5.068	5.133	5.348	5.494	5.494	5.494	5.494	5.43	5.712	5.778	6.408	6.482	6.546	6.546	6.611	6.678	6.897	6.897	6.962	7.11	7.691	7.691	7.755	7.755	7.755	7.755	7.951
YDR062W	11.976	11.976	11.828	11.892	11.662	11.588	11.588	11.362	11.362	11.07	11.07	11.07	9.705	9.492	9.428	9.428	9.361	9.361	9.361	9.361	9.361	9.361	9.297	7.428	5.374	4.95	4.872	4.872	4.151	3.586	3.242	3.242	3.242	3.242	3.242	2.665	2.665	2.379	1.399	1.532	1.532	1.532	1.532	1.458	1.592	1.379	1.379	1.379	1.305
YBL072C	3.054	2.977	2.977	2.903	2.821	2.017	1.95	1.794	1.794	1.713	1.646	1.646	1.582	1.515	1.515	1.596	1.596	1.661	1.661	1.661	1.661	1.661	1.579	1.505	1.505	1.441	1.441	1.376	1.376	1.312	1.312	1.092	1.092	0.874	0.796	0.591	0.591	0.665	0.665	0.665	0.665	0.591	0.591	0.514	0.436	0.436	0.358	0.358	0.58
YLR214W	6.884	6.884	6.884	6.884	6.884	6.966	6.966	6.966	7.04	7.114	7.114	7.195	7.195	7.195	7.195	7.195	7.118	6.909	6.844	6.844	6.844	6.844	6.844	6.844	6.844	6.706	6.706	6.642	6.642	6.423	6.281	6.281	6.281	6.281	6.148	6.148	6.066	6.066	6.066	6.066	6.066	6.066	6.066	6.002	5.783	5.719	5.719	5.29	4.973
YPL203W	8.42	8.42	8.42	8.42	8.42	8.479	8.398	8.464	8.394	8.468	8.468	8.533	8.533	8.533	8.597	8.597	8.597	8.154	8.08	8.08	7.869	7.869	7.723	7.723	7.723	7.788	7.723	7.659	7.659	7.577	7.513	7.357	7.29	7.355	7.273	7.199	7.199	7.629	7.852	8.408	8.408	8.408	8.408	8.473	8.473	8.26	7.976	8.04	7.959
YDR451C	3.066	3.76	3.76	3.76	3.826	3.826	3.826	3.982	3.982	3.982	3.982	4.128	4.361	4.361	4.426	4.49	4.49	4.568	4.568	4.568	4.494	4.496	4.496	4.574	4.574	4.574	4.651	4.651	4.651	4.651	4.729	4.796	4.87	5.021	5.103	5.167	5.454	5.454	5.518	5.518	5.518	5.518	5.518	5.518	5.518	5.518	5.518	5.452	5.59
YOR020W-A	5.445	5.445	5.445	4.993	4.862	4.41	4.41	4.552	4.552	4.552	4.552	4.552	3.948	3.489	3.489	3.489	3.489	3.571	3.571	3.571	3.355	3.355	2.861	2.351	2.351	2.351	2.153	2.088	1.813	1.731	1.731	1.731	1.744	1.818	1.818	1.818	1.885	1.885	1.885	1.885	1.885	1.885	1.885	1.726	1.33	1.097	1.097	1.248	1.322
YMR236W	10.244	10.244	10.321	10.597	10.838	10.838	10.969	11.036	11.164	11.164	11.164	11.083	11.083	11.083	11.083	11.083	11.083	11.083	11.083	11.083	11.083	11.083	10.952	10.952	10.878	10.878	10.878	10.878	11.011	11.011	11.076	11.076	11.076	11.076	11.076	11.076	11.076	11.076	11.076	11.076	10.998	10.998	10.998	10.998	10.998	10.916	10.916	10.916	10.916
YIL017C	7.596	7.596	7.518	7.454	7.674	7.607	7.607	7.607	7.607	7.756	7.678	7.678	7.752	7.816	7.816	7.742	7.742	7.661	7.661	7.45	7.385	7.385	7.385	7.353	7.484	7.484	7.484	7.576	7.576	7.576	7.576	7.72	7.883	7.883	7.883	7.883	7.883	7.961	8.035	8.035	8.035	8.035	8.035	8.035	8.035	8.035	7.961	7.833	7.967
YDR028C	6.77	6.77	6.77	6.77	6.77	6.692	6.692	6.692	6.554	6.635	6.568	6.494	6.494	6.494	6.494	6.494	6.354	6.354	6.276	6.276	6.276	6.128	6.128	6.128	5.904	5.827	5.827	5.827	5.827	5.76	5.76	5.76	5.76	5.76	5.76	5.76	5.76	5.76	5.608	5.254	5.18	5.18	5.18	5.18	5.18	5.18	5.18	5.18	5.18
YPR091C	8.814	8.814	8.817	8.752	8.686	8.604	8.406	8.165	8.243	8.243	8.243	8.243	8.243	8.243	7.724	7.422	7.341	7.344	7.409	7.409	7.409	7.193	7.193	7.064	6.477	6.46	6.776	6.84	7	7	7	6.935	6.935	6.935	7.083	7.083	7.312	7.312	7.312	7.308	7.308	7.386	7.386	7.645	7.645	7.581	7.581	7.581	7.79
YMR088C	5.684	5.684	5.536	5.532	5.819	6.168	6.394	6.394	6.468	6.776	6.922	7.063	7.063	7.063	7.063	7.063	7.063	7.127	7.201	7.434	7.573	7.573	8.287	8.287	8.287	8.594	8.912	8.838	8.838	8.838	8.972	8.972	9.12	9.329	9.329	9.329	9.255	9.329	9.329	9.403	9.477	9.682	9.764	9.764	9.764	9.625	9.69	9.625	9.777
YMR080C	7.04	7.04	7.04	7.04	6.966	6.966	6.966	6.966	6.966	6.966	6.966	6.966	6.966	6.966	6.966	6.966	7.033	7.033	7.1	7.1	7.1	7.1	7.1	7.033	7.033	7.033	7.033	7.033	7.11	7.11	7.11	7.11	7.11	7.11	7.11	7.11	7.11	6.898	6.831	6.831	6.831	6.831	6.831	6.831	6.685	6.621	6.621	6.621	6.621
YJR055W	3.108	3.108	3.108	3.044	3.044	2.825	2.614	2.473	2.473	2.406	2.34	2.273	2.273	2.273	2.428	2.428	2.495	2.637	2.789	2.789	2.789	2.856	2.856	3.131	3.131	3.131	3.131	3.131	3.054	3.054	3.054	3.054	3.276	3.781	3.781	3.781	3.781	3.855	3.919	3.919	4.238	4.238	4.238	4.238	4.238	3.655	3.578	3.64	4.145
YLR224W	0.63	0.63	0.63	0.63	0.63	0.63	0.63	0.63	0.556	0.482	0.482	0.482	0.482	0.482	0.482	0.279	0.279	0.279	0.279	0.279	0.279	0.205	0.141	0.141	0.141	0.141	0.141	0.074	0.074	0.074	0.074	0.074	0	0	0	0	0	0	0	0	0	0	0	0	0	0	0	0	0
YIL035C	9.956	11	11.346	11.56	11.638	11.638	11.638	11.638	11.638	11.72	11.72	11.655	11.801	11.801	11.868	11.868	12.145	12.671	12.671	12.671	12.671	12.813	12.813	12.813	12.813	12.813	12.813	12.813	12.813	12.962	12.962	12.962	12.962	12.962	12.962	13.026	12.962	12.962	12.962	12.962	12.962	12.962	12.962	12.944	12.944	12.944	12.944	13.009	13.009
YGR062C	5.674	5.674	5.74	5.805	6.38	6.822	6.822	6.822	6.889	6.889	6.889	6.889	6.889	6.889	6.889	6.889	6.889	6.889	6.889	6.889	6.889	6.889	6.889	6.954	6.954	6.954	7.105	7.105	7.105	7.028	7.028	6.954	6.954	7.035	7.035	7.102	7.102	7.184	7.184	7.184	7.184	7.184	7.184	7.184	7.184	7.184	7.184	7.102	7.102
YML102W	8.758	8.758	8.517	8.452	8.452	8.452	8.452	8.452	8.452	8.452	8.452	8.378	8.378	8.014	8.014	6.113	6.035	5.873	5.873	5.873	5.873	5.873	5.882	5.882	5.736	5.672	5.672	5.672	5.672	5.526	5.526	5.268	5.268	5.268	5.135	5.135	5.135	4.164	3.942	3.942	3.942	3.942	3.942	3.864	3.864	3.864	3.864	3.864	3.864
YIL119C	0.44	0.44	0.44	0.44	0.44	0.44	0.375	0.311	0.233	0.233	0.233	0.233	0.233	0.156	0.156	0.233	0.233	0.233	0.233	0.233	0.233	0.233	0.233	0.233	0.233	0.233	0.233	0.233	0.233	0.152	0.152	0.152	0.152	0.152	0.152	0.152	0.152	0.152	0.152	0.152	0.226	0.226	0.292	0.441	0.441	0.441	0.441	0.441	0.441
YDR361C	10.8	10.8	10.8	10.8	10.8	10.8	10.874	10.874	10.874	10.874	10.874	10.874	10.8	10.8	10.8	10.8	10.803	10.803	10.669	10.514	10.514	10.514	10.514	10.296	10.214	10.15	9.943	9.879	9.879	9.801	9.592	9.592	9.666	9.589	9.663	9.663	9.663	9.663	9.598	9.598	9.598	9.598	9.598	8.34	8.34	8.34	8.34	8.34	8.34
YDR253C	7.32	7.32	7.466	7.608	7.972	7.972	7.972	7.965	8.039	8.039	8.039	8.039	8.039	8.039	8.039	7.887	7.887	7.887	7.887	7.887	7.887	7.964	7.964	8.545	8.899	8.981	8.981	8.981	8.981	8.981	8.981	8.981	8.981	8.981	8.981	9.062	9.062	9.204	9.204	9.271	9.271	9.271	9.271	9.271	9.271	9.271	9.271	9.271	9.271
YNR032W	6.969	6.969	7.05	7.05	7.117	7.04	7.04	7.04	7.044	7.266	8.13	8.13	8.13	8.212	8.634	8.776	8.857	8.857	8.922	8.986	9.258	9.666	9.731	9.808	9.873	9.873	9.947	9.947	10.014	10.095	10.095	10.095	10.095	10.095	9.954	9.954	10.019	10.019	10.096	10.096	10.096	10.478	10.618	10.759	10.759	10.695	10.695	10.695	10.695
YKR056W	10.242	10.242	10.397	10.526	10.526	10.734	10.734	10.734	10.734	10.734	10.734	10.734	10.808	10.808	10.808	10.808	10.808	10.734	10.734	10.734	10.734	10.734	10.734	10.734	10.734	10.808	10.808	10.808	10.872	10.872	10.872	10.872	10.936	10.936	10.936	10.936	10.936	10.936	11.014	11.014	11.014	11.014	11.014	11.014	11.014	11.014	11.014	11.014	11.014
YKL098W	6.232	6.232	5.446	5.141	5.272	6.038	6.385	6.385	6.385	6.474	6.476	6.664	6.664	6.728	6.806	6.888	6.888	6.888	6.888	7.176	7.176	7.25	7.546	7.687	7.974	7.974	8.187	8.39	8.39	8.471	8.471	8.471	8.471	8.471	8.475	8.747	8.747	8.747	8.747	8.747	8.814	8.814	8.814	8.74	8.74	8.74	8.74	8.74	8.581
YOL094C	10.697	10.697	10.697	10.697	10.779	10.846	10.846	10.772	10.772	11.112	11.102	11.561	11.574	11.574	11.648	11.648	11.789	11.928	11.992	12.133	12.197	12.262	12.262	12.262	12.326	12.393	12.522	12.522	12.079	12.079	12.079	11.85	11.865	11.791	11.791	11.488	11.488	11.488	11.565	11.565	11.565	11.569	11.569	11.569	11.569	11.569	11.343	11.343	11.127
YNL186W	9.692	9.692	9.407	9.407	9.407	9.343	9.278	9.278	9.278	9.278	9.201	8.836	8.69	8.69	7.269	7.131	6.777	6.473	6.543	6.543	6.543	6.607	6.607	6.607	6.54	6.54	6.54	6.54	6.54	6.392	6.392	6.474	6.474	6.474	6.474	6.474	6.409	5.928	5.63	5.552	5.338	5.192	5.114	4.098	3.664	3.322	3.915	3.915	3.915
YKR081C	11.654	11.654	11.654	11.721	11.721	11.721	11.721	11.795	11.795	11.795	11.86	11.86	11.86	11.86	11.941	11.941	11.941	11.941	11.941	11.941	11.877	11.877	11.803	11.803	11.803	11.496	11.496	11.431	11.664	11.746	11.81	11.81	11.81	11.884	11.884	11.884	11.884	11.884	11.884	11.818	11.751	11.751	11.677	11.531	11.753	11.74	11.807	11.668	11.668
YIL093C	7.993	7.916	8.064	8.138	8.138	8.138	7.94	7.94	7.799	7.643	7.43	7.286	7.568	7.866	8.311	8.311	9.066	8.988	9.303	9.794	9.868	10.102	10.028	10.028	9.899	9.899	9.817	9.817	9.282	9.354	9.939	10.698	10.931	11.076	12.006	12.006	12.165	12.165	12.165	12.247	12.307	12.74	12.74	12.882	12.942	12.932	12.932	12.657	12.657
YPL262W	5.076	5.076	5.434	5.499	5.694	5.694	5.694	5.694	5.62	5.39	5.326	5.326	5.535	5.535	5.535	5.535	5.612	5.679	6.144	6.144	6.144	6.144	6.344	6.344	6.418	6.418	6.418	6.418	6.483	6.942	6.942	7.148	7.148	7.148	7.148	7.148	7.148	7.23	7.311	7.311	7.311	7.44	7.425	7.425	7.425	7.425	7.425	7.344	7.408
YGL148W	3.343	3.266	3.689	3.689	3.689	3.689	3.689	3.689	3.689	3.689	3.689	3.689	3.689	3.689	3.767	3.767	3.767	3.918	4	4.074	4.23	4.398	4.476	4.476	4.476	4.628	4.774	4.774	4.774	4.774	4.774	4.774	4.774	4.774	4.774	4.774	5	5.884	6.077	6.077	6.077	6.077	6.077	6.077	6.219	6.297	6.232	6.232	6.232
YJL080C	7.744	7.811	7.811	7.811	7.811	7.811	7.811	7.665	7.665	7.747	7.747	7.821	7.821	7.821	7.821	7.821	7.821	7.821	7.821	7.821	7.821	7.747	7.747	7.682	7.682	7.756	7.756	7.483	7.402	7.328	7.328	7.328	7.328	7.328	7.246	7.246	7.246	7.246	7.246	7.246	7.182	7.104	7.104	7.104	6.949	6.804	6.73	6.666	6.666
YNL046W	8.668	8.668	8.668	8.668	8.668	8.668	8.837	8.837	8.763	8.763	8.841	8.841	8.841	8.841	8.841	8.841	8.841	8.831	8.831	8.831	8.831	8.831	8.831	8.831	8.831	8.909	8.909	8.909	8.909	8.842	8.842	8.842	8.842	8.764	8.605	8.472	8.546	8.546	8.546	8.546	8.546	8.546	8.546	8.546	8.546	8.546	8.546	8.472	8.472
YDR441C	13.274	13.054	13.054	12.352	11.83	11.756	11.756	11.823	11.823	11.978	11.978	11.978	11.836	11.772	11.708	11.643	11.643	11.579	11.579	11.579	11.579	11.579	11.528	11.528	11.528	11.528	11.24	11.158	10.932	10.85	10.85	10.85	10.553	10.209	10.209	9.783	9.783	9.644	9.407	9.407	8.921	8.921	8.788	8.647	8.647	8.647	8.582	8.582	6.104
YPR139C	6.562	6.562	6.562	6.636	6.48	6.48	6.328	6.172	6.172	6.172	6.25	6.25	6.328	6.405	6.601	7.212	8.317	8.382	8.66	9.446	9.866	10.086	10.086	10.086	10.086	10.086	10.086	10.086	10.086	10.086	10.086	10.25	10.476	10.476	10.476	10.476	10.476	10.409	10.614	10.76	10.982	11.414	11.414	11.56	11.56	11.625	11.625	11.625	11.625
YPR143W	15.357	15.357	15.422	15.57	15.57	15.57	16.085	16.159	16.237	16.237	16.447	16.655	16.59	16.59	16.672	16.672	16.672	16.672	16.672	16.672	16.672	16.672	16.746	16.664	16.664	16.664	16.664	16.664	16.664	16.664	16.664	16.664	16.664	16.664	16.6	16.6	16.454	16.454	16.454	16.454	16.454	16.454	16.454	16.38	16.38	16.38	16.528	16.464	16.464
YOR011W	1.078	1.148	1.148	1.225	1.372	1.372	1.871	1.871	1.871	1.963	2.257	3.348	3.348	3.422	3.422	3.422	3.422	3.422	3.35	3.509	4.026	4.026	4.164	4.164	4.164	4.167	5.108	5.635	8.768	8.768	8.768	8.768	8.768	8.768	8.916	8.916	8.916	9.061	9.061	9.061	9.061	9.061	9.125	9.125	9.19	9.328	9.328	9.395	9.601
YML076C	10.862	10.862	10.862	10.862	10.928	10.928	10.928	10.928	11.166	11.166	11.166	11.166	11.166	11.38	11.38	11.38	11.458	11.232	11.232	11.297	11.361	11.361	11.361	11.361	11.361	11.361	11.361	11.361	11.361	11.287	11.287	10.972	10.972	10.906	9.984	9.919	10.219	10.219	10.538	10.538	10.538	10.538	10.474	10.407	10.394	10.316	10.316	10.39	10.308
YPR022C	5.995	5.84	5.84	5.84	5.917	5.722	5.8	6.325	6.325	6.325	6.325	6.325	6.325	6.39	6.39	6.39	6.471	6.695	6.762	6.843	6.843	6.908	6.908	6.908	6.908	6.972	7.598	8.259	8.323	8.323	8.388	8.388	8.388	8.388	8.388	8.306	8.306	8.306	8.306	8.306	8.306	8.306	8.302	8.302	8.302	8.302	8.302	8.38	8.139
YOR207C	7.45	7.45	7.372	7.454	7.454	7.376	7.302	7.03	7.03	7.104	7.104	7.104	7.104	7.104	7.104	7.104	7.104	7.104	6.905	6.824	6.824	6.75	6.75	6.75	6.75	6.75	6.75	6.685	6.406	6.341	6.341	6.104	6.104	6.186	6.119	6.119	6.119	6.119	6.119	6.119	6.119	6.119	6.119	6.054	6.054	5.988	5.988	5.988	4.094
YBR034C	12.572	12.572	12.856	12.856	12.856	12.856	12.856	12.856	12.856	12.856	12.856	12.856	12.856	12.856	12.856	12.727	12.727	12.731	12.731	12.731	12.809	12.809	12.809	12.809	12.809	12.809	12.809	12.744	12.744	12.598	12.598	12.598	12.598	12.598	12.008	11.703	11.866	11.8	11.8	12.002	12.002	11.928	11.928	11.578	11.578	11.063	11.063	10.9	10.9
YOR059C	11.266	10.97	10.97	10.97	10.903	10.829	10.829	10.829	10.829	10.674	10.674	10.674	9.792	9.792	9.728	9.728	9.728	9.728	9.81	9.81	9.81	9.792	8.993	8.925	8.769	8.574	6.95	6.663	7.259	7.259	7.259	7.252	6.521	7.114	7.047	6.982	6.969	7.246	7.224	7.16	7.16	7.16	7.16	7.16	7.16	6.816	6.734	6.734	6.801
YLR319C	10.761	10.761	10.858	10.794	10.794	11.256	10.982	11.462	11.617	11.926	11.844	11.844	11.7	12.276	12.496	14.066	14.066	14.295	14.36	14.36	14.36	14.36	14.36	14.36	14.441	14.939	14.939	14.939	14.939	14.939	14.939	14.939	14.924	14.989	14.989	14.989	15.12	15.329	15.329	15.329	15.396	15.396	15.542	15.542	15.624	15.701	15.772	15.772	15.772
YGL017W	7.474	7.474	7.474	7.409	7.548	7.042	6.965	6.675	6.546	6.546	6.327	6.263	6.198	6.198	6.047	5.849	5.849	5.112	5.179	5.246	5.246	5.246	5.018	5.018	4.941	4.95	5.372	5.372	5.372	5.372	5.372	5.372	5.354	5.28	5.358	5.294	5.294	4.698	4.698	4.94	5.113	5.113	5.316	5.316	5.319	4.818	4.958	5.412	5.571
YAL044C	11.558	12.859	12.781	12.92	13.064	13.064	12.834	12.901	12.767	12.834	12.834	12.841	12.777	12.908	13.128	13.061	13.444	13.444	13.444	13.444	13.444	13.098	14.358	15.086	15.086	15.73	15.73	15.73	15.73	15.73	15.73	15.73	15.889	15.889	15.889	15.889	15.889	15.889	15.889	15.889	15.889	15.889	15.667	15.667	15.667	15.667	15.741	15.741	15.872
YOR140W	8.967	8.967	8.967	8.967	8.902	8.902	8.838	8.838	8.838	8.838	8.538	8.538	8.268	7.912	7.767	7.767	7.767	7.629	7.487	7.487	7.487	6.799	6.576	6.437	5.882	5.376	5.452	5.452	5.452	5.297	5.086	5.086	5.086	5.086	5.086	5.086	4.874	4.874	4.874	4.173	4.094	4.094	4.372	4.612	4.612	4.612	4.612	4.612	4.612
YHR117W	4.318	4.229	4.637	4.637	4.652	4.504	4.504	4.504	4.44	4.521	4.624	5.23	5.23	5.369	5.94	6.071	6.145	6.382	7.04	7.97	7.97	8.479	8.479	8.479	8.479	8.546	8.546	8.546	8.546	8.62	8.62	8.62	8.555	8.555	8.555	8.481	8.481	8.481	8.481	8.335	8.505	8.505	8.57	8.647	8.828	8.828	9.044	9.044	9.044
YPL067C	8.123	8.041	7.977	8.26	8.273	8.273	8.273	8.273	8.273	8.273	8.26	8.26	8.26	8.26	8.26	8.744	8.744	8.744	8.744	8.811	8.811	8.811	8.811	8.878	8.878	8.878	8.878	8.878	8.878	8.722	8.722	8.722	8.874	8.874	8.874	8.874	8.874	8.874	8.874	8.874	8.513	8.513	8.374	8.323	8.323	8.323	8.323	8.323	8.323
YFR055W	5.502	5.502	5.502	5.502	5.435	5.435	5.302	5.383	5.381	5.381	5.97	5.97	6.116	6.116	6.197	6.197	6.197	6.116	6.18	6.18	6.106	6.106	6.106	6.106	6.106	6.024	6.024	6.024	6.024	6.091	6.091	6.091	5.85	5.85	5.917	5.982	5.908	5.908	5.826	6.042	6.042	6.042	6.042	6.042	6.042	6.042	5.904	5.911	5.911
YDR456W	1.16	2.694	2.694	2.694	2.694	2.914	2.995	2.995	2.995	3.077	3.077	3.077	3.077	3.077	3.077	3.077	3.077	3.077	3.077	3.077	3.682	3.682	3.682	3.682	3.682	3.682	3.682	3.816	3.816	3.893	3.816	3.816	3.816	3.882	3.882	3.964	4.028	4.387	4.387	4.518	4.518	4.592	4.805	4.879	4.879	4.879	4.879	4.879	4.879
YLR229C	0.946	0.946	0.946	0.946	0.946	0.946	0.879	0.879	0.879	0.879	0.879	0.879	0.879	0.879	0.879	0.879	0.879	0.879	0.879	0.802	0.802	0.802	0.802	0.724	0.724	0.802	0.802	0.802	0.802	0.802	0.802	0.802	0.802	0.802	0.802	0.802	0.802	0.802	0.802	0.802	0.879	0.812	0.812	0.812	0.812	0.812	0.812	0.826	0.759
YBL046W	9.233	9.233	9.166	9.085	9.085	9.011	9.011	9.286	9.364	9.364	9.364	9.364	9.428	9.428	9.28	9.28	9.28	9.28	9.28	9.362	9.298	9.298	9.22	8.992	8.852	8.852	8.992	8.992	8.992	9.208	9.208	9.208	9.208	9.208	9.131	9.066	9.066	9.066	9.066	9.066	9.066	9	9.017	9.017	9.017	9.017	9.017	8.808	8.662
YLR422W	4.584	4.584	4.789	5.271	5.345	5.478	5.543	5.543	5.543	5.478	5.33	5.33	5.33	5.617	5.617	6.781	6.781	6.845	6.845	6.912	6.976	6.976	6.976	7.058	7.058	7.291	7.291	7.291	7.291	7.291	7.291	7.291	7.291	7.291	7.291	7.291	7.291	7.217	7.502	7.566	7.566	7.566	7.566	7.566	7.579	7.646	7.935	8.155	8.155
YDL017W	0.812	0.738	0.657	0.657	0.657	0.886	1.015	1.586	1.586	1.719	1.719	1.868	1.868	1.868	1.868	1.868	1.868	1.932	1.932	1.999	1.999	2.066	2.066	2.066	2.066	2.147	2.454	2.454	2.519	2.519	2.519	2.519	2.519	2.519	2.519	2.586	2.586	2.586	2.586	2.586	2.741	2.741	2.741	2.741	2.741	2.808	2.741	3.041	2.959
YEL012W	1.139	1.213	1.213	1.213	1.213	1.213	1.213	1.213	1.28	1.28	1.28	1.28	1.28	1.28	1.06	1.06	1.206	1.419	1.352	1.352	1.352	1.352	1.352	1.352	1.352	1.434	1.905	2.434	2.816	2.947	2.947	2.947	2.947	2.947	2.947	2.947	2.947	2.947	2.947	2.947	2.947	3.011	3.011	3.011	3.011	3.011	3.011	3.011	3.011
YOR222W	14.991	14.991	15.069	15.069	15.282	15.437	15.37	15.437	15.437	15.571	15.571	15.571	15.571	15.784	16.007	15.943	15.943	15.943	16.007	16.007	16.007	16.007	16.007	16.007	16.007	16.007	16.007	16.007	16.007	16.318	16.385	16.385	16.385	16.385	16.385	16.385	16.385	16.385	16.222	16.222	16.14	16.066	16.066	16.002	16.002	16.002	16.002	15.938	15.938
YFR014C	5.901	5.901	5.978	6.138	6.202	6.202	6.773	6.773	6.847	6.847	6.847	6.847	6.847	6.847	6.847	6.847	6.847	6.847	6.847	6.847	6.847	6.921	7.063	7.063	7.063	7.063	7.063	7.063	7.063	7.063	7.063	7.063	7.063	7.204	7.204	7.204	7.204	7.204	7.204	7.204	7.204	7.204	7.204	7.204	7.278	7.278	7.278	7.278	7.278
YDR378C	5.725	5.79	5.79	5.79	5.79	5.923	5.923	5.923	5.923	5.923	5.988	5.988	5.988	5.923	5.923	5.923	5.923	5.923	5.923	5.849	5.849	5.849	5.849	5.849	5.718	5.792	5.792	5.792	5.792	5.792	5.792	5.519	5.326	5.326	5.248	5.248	5.248	5.106	4.873	4.873	4.873	4.873	4.58	4.58	4.594	4.594	4.594	4.594	4.594
YOR241W	6.492	6.492	6.57	6.773	6.773	6.773	6.773	6.773	7.717	7.933	7.933	8.212	8.212	8.212	8.425	8.58	9.14	9.803	9.803	9.803	9.803	9.885	9.885	9.885	9.885	9.952	10.029	10.096	10.238	10.312	10.616	10.616	10.697	10.775	10.775	10.775	10.775	10.775	10.775	10.775	10.775	10.775	10.775	10.849	10.849	10.849	10.771	10.771	10.771
YMR242C	3.229	3.155	3.155	3.081	2.922	2.922	2.922	2.922	1.984	1.907	1.56	1.56	1.56	1.56	1.56	1.56	1.362	1.362	1.362	0.923	0.718	0.438	0.438	0.512	0.512	0.512	0.512	0.512	0.512	0.512	0.512	0.512	0.512	0.512	0.512	0.512	0.357	0.357	0.292	0.292	0.292	0.292	0.292	0.292	0.292	0.292	0.292	0.292	0.292
YFR040W	7.967	7.967	7.967	7.967	7.967	7.967	7.967	7.669	7.669	7.734	7.734	7.734	7.734	7.734	7.734	7.256	7.321	7.321	7.321	7.321	6.737	6.673	6.673	6.608	6.385	5.37	4.295	4.295	4.295	3.429	3.3	3.236	3.302	3.444	3.516	3.738	3.901	3.901	3.901	3.901	3.901	3.901	3.22	2.776	2.839	2.697	2.62	2.62	2.312
YGL178W	2.922	2.922	2.922	3.359	3.282	3.359	3.359	3.359	3.433	3.511	3.511	3.437	3.372	3.295	3.295	3.23	3.23	3.362	3.572	3.572	3.639	3.639	3.639	3.639	3.574	3.574	4.008	4.722	5.992	5.992	5.992	5.992	6.14	6.14	6.14	6.222	6.222	6.288	6.355	6.5	6.714	6.714	6.714	6.779	6.921	6.988	6.988	6.988	6.988
YCL051W	4.492	4.492	4.492	4.492	4.557	4.631	4.786	5.093	5.145	5.279	5.279	5.279	5.276	5.276	5.276	5.276	4.986	4.845	4.92	5.192	5.192	5.257	5.257	5.338	6.054	6.697	7.36	7.36	7.639	7.639	7.639	7.939	8.505	9.39	9.39	9.39	9.39	9.55	9.55	9.772	9.772	9.69	9.69	9.755	10.117	10.117	10.117	10.117	10.117
YHR189W	5.845	5.562	5.924	5.988	5.924	6.269	5.681	5.746	5.976	6.709	8.673	8.755	8.755	8.903	8.981	9.045	9.32	9.32	9.466	9.466	9.54	9.54	9.54	9.54	9.54	9.777	9.768	9.768	9.832	9.832	9.754	10.263	10.263	10.263	10.392	10.392	10.392	10.325	10.325	10.467	10.39	10.39	10.39	10.39	10.39	10.39	10.534	10.534	10.542
YDL084W	11.618	11.618	11.618	11.618	11.618	11.762	11.97	11.97	11.97	11.97	11.906	11.906	11.906	11.906	11.906	11.97	11.97	11.97	11.906	11.906	11.906	11.906	11.906	12.051	12.051	12.051	12.051	12.116	12.116	12.116	12.116	12.116	12.051	12.051	12.051	12.051	12.125	12.125	12.125	12.125	12.125	12.125	12.125	12.048	12.048	12.048	12.048	12.048	11.919
YBR087W	5.863	5.863	5.863	5.863	5.863	5.789	5.789	5.789	5.789	5.789	5.789	5.487	4.528	4.395	4.328	4.328	4.328	4.328	4.328	4.328	4.261	4.326	4.187	4.187	4.187	4.187	4.187	3.863	3.863	3.852	3.852	3.852	3.994	3.93	3.93	3.93	3.93	3.592	3.444	3.444	3.444	3.444	3.444	3.522	3.522	3.024	3.024	3.024	3.024
YLR193C	6.43	6.576	6.576	6.576	6.948	6.948	6.866	6.8	6.735	6.802	6.513	6.513	6.301	6.234	6.368	6.655	6.973	7.413	7.478	7.559	7.559	7.559	7.559	7.421	7.421	7.488	7.649	7.86	7.86	7.86	7.86	7.782	7.782	7.782	7.797	7.797	7.797	7.719	7.71	7.71	7.784	7.85	7.837	7.837	7.966	7.966	7.966	7.966	7.902
YKL084W	9.013	9.087	9.087	9.087	9.087	9.087	8.894	8.748	9.129	9.129	9.129	9.203	9.277	9.561	9.561	9.561	9.487	9.487	9.487	9.487	9.436	9.436	9.436	9.436	9.292	9.292	9.673	9.673	9.673	9.673	9.673	9.673	9.608	9.527	9.527	9.527	9.527	9.527	9.536	9.455	9.519	9.584	9.584	9.584	9.584	9.584	9.584	9.584	9.584
YER082C	5.326	5.481	5.481	5.699	5.699	5.777	5.777	5.712	5.712	5.698	5.698	5.698	5.698	5.698	5.98	5.98	5.98	5.98	5.98	5.98	5.98	5.98	5.98	5.98	6.047	6.114	6.188	6.188	6.11	6.11	6.175	6.175	6.175	6.175	6.175	6.175	6.175	6.175	6.108	6.03	6.03	6.03	6.03	6.03	5.956	5.956	5.89	5.89	5.89
YBR152W	4.497	4.652	4.368	4.446	4.446	4.446	4.086	4.855	4.855	4.855	4.95	4.95	4.95	4.95	4.639	4.574	4.574	4.344	4.193	5.292	5.292	5.292	5.664	5.664	5.664	5.803	5.867	5.932	5.918	5.918	6	5.862	5.928	5.862	6.444	6.444	6.444	6.655	6.722	6.722	7.07	6.935	7.38	7.893	7.883	7.948	8.306	8.384	8.384
YHR071W	5.976	5.976	5.976	5.592	5.036	4.905	4.905	4.841	4.712	4.648	4.648	4.648	4.583	4.583	4.583	4.583	4.583	4.437	4.437	4.437	4.437	4.103	4.103	4.029	3.361	3.561	3.561	3.561	3.561	3.561	3.561	3.561	3.497	3.497	3.178	3.178	2.948	2.867	2.121	1.898	2.058	2.058	2.058	2.058	2.058	2.058	2.058	1.855	1.713
YPL189C-A	6.678	6.678	6.678	6.678	6.756	6.587	6.587	6.728	6.728	6.802	6.671	6.671	6.724	6.724	6.724	6.868	7.244	7.31	7.31	7.31	7.244	7.244	7.307	7.891	7.891	7.827	7.827	8.062	8.062	8.282	8.282	8.43	8.43	8.43	8.43	8.43	8.204	8.138	8.138	8.138	8.202	8.348	8.348	8.34	8.274	8.351	8.5	8.336	8.475
YJL204C	6.364	6.364	6.367	6.367	6.367	6.367	6.15	5.846	5.846	5.846	5.846	5.62	5.62	5.195	5.121	5.121	5.121	5.121	4.98	4.671	3.388	2.853	3.36	3.36	3.36	3.36	3.212	3.444	2.909	2.924	2.772	2.85	2.981	3.419	3.838	6.94	6.94	7.733	7.733	9.42	9.356	9.855	10.648	10.873	11.678	11.612	11.612	11.826	12.108
YOR217W	4.107	4.124	4.931	4.931	5.013	5.013	5.411	5.411	5.411	5.411	5.411	5.411	5.415	5.489	5.57	5.348	5.464	5.974	6.187	6.187	6.187	6.18	6.254	6.342	6.765	6.765	6.765	7.066	8.238	8.238	8.367	8.526	9.049	10.236	10.236	10.442	10.442	10.442	10.442	10.451	10.592	11.395	11.395	11.983	11.919	12.193	12.193	12.193	12.193
YOR033C	5.779	5.779	5.942	6.641	6.864	7.154	7.219	7.374	8.05	8.255	8.255	8.255	8.255	8.255	8.247	8.247	8.183	8.166	8.297	8.297	8.297	8.243	8.243	8.382	8.734	9.451	9.451	9.451	9.451	9.451	9.451	9.451	9.606	9.606	9.606	9.735	9.735	9.735	9.735	9.735	9.799	10.143	10.305	10.372	10.372	10.372	10.372	10.372	10.372
YMR042W	4.926	4.926	4.926	4.926	5.163	5.163	5.24	5.374	5.374	5.374	5.374	5.374	5.374	5.374	5.374	5.374	5.374	5.374	5.374	5.374	5.374	5.292	5.292	5.374	5.374	5.374	5.374	5.374	5.448	5.448	5.448	5.448	5.448	5.448	5.448	5.448	5.384	5.45	5.376	5.376	5.663	5.663	5.663	5.663	5.663	5.589	5.589	5.654	5.654
YGL025C	3.546	3.546	3.193	2.973	3.047	3.467	3.544	3.747	4.125	4.125	4.125	4.35	4.35	4.35	4.736	5.189	9.477	9.477	9.477	9.477	9.752	9.67	9.67	10.172	10.246	10.88	11.139	11.204	11.204	11.122	11.122	11.122	11.122	10.837	11.126	11.319	11.386	11.895	11.814	11.895	11.895	11.895	12.119	12.381	13.436	13.436	14.203	15.751	15.751
YGL236C	0.3	0.3	0.3	0.3	0.3	0.366	0.366	0.511	0.511	0.511	0.511	0.511	0.511	0.511	0.511	0.511	0.511	0.511	0.511	0.511	0.511	0.511	0.511	0.511	0.511	0.511	0.511	0.511	0.511	0.588	0.588	0.727	0.727	0.727	0.727	0.727	0.727	0.727	0.727	0.794	0.794	0.794	0.716	0.716	0.716	0.716	0.638	0.638	0.427
YGL018C	4.733	4.733	4.733	4.668	4.668	2.772	2.44	2.634	2.859	2.94	2.94	3.24	3.823	3.9	4.113	4.046	4.046	4.185	4.483	4.557	4.713	4.713	4.639	4.639	4.572	4.785	5	5.159	5.159	5.159	5.159	5.159	5.159	5.159	5.226	5.226	5.226	5.222	5.348	5.488	5.93	7.445	7.874	9.12	9.12	9.12	9.494	9.699	9.699
YLR447C	0.415	0.415	0.415	0.415	0.208	0.208	0.141	0.141	0.141	0.141	0.141	0.141	0.141	0.141	0.542	0.688	0.688	0.688	0.754	0.948	1.014	1.014	1.294	1.593	1.593	1.671	1.671	1.671	1.671	1.738	2.674	3.482	3.482	3.482	3.482	3.549	4.445	4.522	4.522	4.596	5.059	5.059	5.27	5.558	6.082	6.082	6.082	6.287	6.287
YLR336C	8.33	8.33	8.097	7.458	7.674	7.82	8.486	8.486	8.486	8.486	8.564	8.71	9.008	9.008	9.082	9.592	10.264	10.331	10.412	10.494	10.955	10.955	10.955	11.084	11.002	11.002	11.002	11.002	10.938	11.002	10.92	10.92	10.92	10.769	10.769	10.685	10.685	10.685	10.685	10.621	10.621	10.621	10.621	10.695	10.695	10.776	10.776	10.776	10.776
YDR476C	5.348	5.348	5.348	5.288	5.21	5.352	5.65	6.136	6.136	6.136	6.136	6.136	6.136	6.136	6.072	6.072	5.998	5.92	5.92	5.92	6.511	6.511	6.511	6.511	6.578	6.578	6.578	6.578	6.578	6.645	7.052	7.052	7.052	7.117	7.039	7.039	7.039	7.039	7.039	7.039	6.972	6.972	6.832	6.758	6.758	6.684	6.761	6.987	7.839
YOR372C	10.701	10.634	10.634	10.708	10.708	10.708	10.441	10.441	10.441	10.441	10.515	10.515	10.441	10.441	10.518	10.518	10.518	10.518	10.444	10.444	10.306	10.239	10.313	10.313	10.03	9.734	9.734	9.734	9.497	8.807	8.669	8.669	8.669	8.669	8.669	8.46	8.038	7.889	7.889	7.889	7.889	7.889	7.889	7.517	7.292	7.225	7.225	7.225	7.225
YJR131W	4.995	5.002	5.002	5.002	4.92	5.002	5.002	4.924	4.924	4.924	4.924	4.991	4.991	4.991	4.765	4.765	4.765	4.847	4.847	4.847	4.847	4.847	4.78	4.78	4.78	4.78	4.78	4.706	4.706	4.642	4.642	4.353	4.353	4.353	4.146	4.146	4.291	4.224	4.224	4.224	4.302	4.302	4.302	4.302	4.302	4.302	4.302	4.302	4.302
YER172C	8.535	8.535	8.69	8.69	8.757	8.821	8.757	8.838	9.051	9.273	9.273	9.273	9.479	9.635	9.781	11.404	11.404	11.404	11.404	11.56	11.56	11.928	11.992	11.992	12.074	12.148	12.148	12.148	12.212	12.212	12.446	12.446	12.574	12.802	12.802	12.802	12.876	12.876	12.876	12.876	12.876	12.876	12.876	12.876	12.876	12.876	12.876	12.876	12.876
YHL033C	4.977	4.977	5.26	5.114	5.036	5.036	4.964	5.482	5.482	5.482	5.706	5.78	5.78	5.991	6.501	7.626	7.626	7.626	7.626	7.771	7.771	7.771	7.771	7.771	7.625	7.689	7.838	7.838	7.838	7.838	7.838	7.756	7.885	8.151	8.006	8.653	9.183	9.183	9.247	9.247	9.247	9.538	9.538	9.538	9.538	9.538	9.538	9.538	9.538
YMR234W	11.522	11.384	10.874	10.006	9.638	9.443	9.51	8.308	8.09	7.948	7.87	7.295	7.082	7.005	6.924	6.842	6.842	6.842	6.704	6.704	5.941	5.514	5.574	5.638	5.79	6.082	6.618	6.618	6.685	6.685	6.611	6.611	6.269	6.202	6.202	5.391	5.384	6.323	6.761	7.073	7.137	7.073	7.073	7.073	7.222	7.371	7.371	7.371	7.232
YLR049C	8.056	8.056	6.8	6.735	6.952	7.69	7.69	7.69	7.69	7.836	6.97	7.048	7.048	7.207	7.344	7.344	7.344	7.344	7.41	6.559	6.559	6.556	6.698	7.142	7.51	8.286	8.563	9.125	9.125	9.19	9.626	9.707	9.772	10.005	10.008	10.164	10.45	10.45	10.515	10.515	10.515	10.296	10.232	10.019	10.174	10.174	10.256	10.256	10.192
YNL023C	8.534	8.771	8.771	8.912	8.976	9.056	9.985	10.818	10.736	10.882	11.248	11.393	11.393	11.393	11.393	11.393	11.393	11.393	11.457	11.457	11.383	11.603	12.461	12.461	12.526	12.526	12.526	12.526	12.381	12.446	12.446	12.314	12.248	12.314	12.698	12.698	12.762	12.836	13.444	14.035	14.035	14.035	14.035	14.116	14.05	14.05	14.124	14.558	14.558
YNL301C	5.34	5.34	5.34	5.34	5.34	5.34	5.34	5.34	5.404	5.404	5.404	5.404	5.404	5.404	5.404	5.404	5.469	5.533	5.533	5.533	5.533	5.533	5.533	5.533	5.533	5.533	5.533	5.533	5.533	5.533	5.533	5.533	5.533	5.533	5.533	5.533	5.533	5.615	5.474	5.345	5.345	5.345	5.345	5.14	5.062	4.998	4.998	4.733	4.503
YBR159W	5.743	6.02	6.02	6.02	6.02	6.02	5.956	5.956	6.174	6.174	6.312	6.312	6.312	6.453	6.453	6.453	6.453	6.52	6.52	6.52	6.52	6.453	6.453	6.379	6.53	6.612	6.758	7.058	7.058	7.058	7.135	7.135	7.294	7.294	7.294	7.294	7.294	7.294	7.294	7.294	7.294	7.294	7.294	7.294	7.294	7.294	7.294	7.294	7.23
YHR001W-A	2.992	2.992	3.282	4.05	4.558	4.558	4.926	5.905	5.905	5.97	5.97	5.966	6.044	6.044	5.966	5.966	5.902	5.968	5.761	6.56	7.487	7.551	7.551	7.551	7.551	7.551	7.487	7.487	7.47	7.47	7.534	7.754	7.832	7.832	7.987	8.059	7.487	7.646	7.999	7.999	8.077	8.361	8.361	8.947	8.799	8.799	8.725	8.792	9.365
YDR418W	0.822	0.822	0.744	0.744	0.744	0.744	0.666	0.751	0.816	0.816	1.042	1.197	1.708	1.708	1.923	1.923	1.923	1.923	1.846	1.846	1.846	1.846	1.912	1.912	1.912	1.912	2.138	2.919	3.265	3.265	3.329	3.329	3.551	3.551	3.551	3.551	3.551	3.551	3.551	3.788	4.249	4.323	4.323	4.323	4.323	4.387	4.452	4.518	4.6
YKR065C	9.262	9.133	9.133	9.133	9.068	9.135	9.135	9.355	9.355	9.355	9.493	9.635	9.751	10.354	10.354	10.419	10.5	10.724	10.788	10.788	10.788	10.788	10.788	10.788	10.788	10.788	10.855	10.855	10.929	10.929	10.929	10.929	10.929	10.929	10.865	10.791	10.855	10.855	10.855	10.855	10.855	10.855	10.855	10.855	10.855	10.844	10.844	10.844	10.844
YPR009W	8.526	8.526	8.462	8.462	8.462	8.398	8.259	8.346	8.346	8.346	8.187	8.187	7.764	7.764	7.549	7.623	7.764	7.966	7.818	7.818	7.818	7.818	7.818	7.61	7.61	7.165	7.098	7.01	6.936	6.936	7.01	7.311	7.247	7.116	7.116	7.116	7.116	7.18	7.18	7.18	7.262	7.126	7.128	7.05	7.05	6.984	6.997	6.926	7.206
YDR391C	5.551	5.477	5.784	5.628	6.236	6.349	6.858	7.237	7.237	7.237	7.309	7.73	7.745	7.81	7.81	7.81	7.81	8.61	8.61	8.61	8.692	8.692	8.692	9.063	9.063	9.063	9.137	9.137	9.541	9.541	9.541	9.541	9.619	9.619	9.619	9.619	9.619	9.696	9.778	9.778	9.842	9.842	9.916	10.123	10.625	10.689	10.754	10.754	10.754
YLL011W	10.104	10.104	10.104	10.104	10.104	10.104	10.186	10.268	10.268	10.268	10.268	10.268	10.268	10.268	10.268	10.268	10.268	10.268	10.268	10.268	10.268	10.268	10.186	10.186	10.186	10.186	10.186	10.186	10.26	10.26	10.324	10.102	10.102	10.102	10.028	9.882	9.882	9.882	9.815	9.528	9.451	9.518	9.518	9.518	9.518	9.518	9.453	9.453	9.324
YDR162C	7.401	7.337	6.226	6.258	6.048	6.048	5.744	5.952	5.87	6.107	5.892	5.892	5.892	5.892	5.892	5.825	5.276	4.887	4.678	4.678	5.638	5.638	5.798	6.283	6.29	6.364	6.364	6.357	6.364	6.446	6.446	6.838	6.675	6.823	6.681	6.681	6.81	6.81	6.888	6.525	6.991	7.272	7.704	7.922	8.065	8.198	8.052	8.204	7.832
YLR281C	6.436	6.5	7.444	7.668	10.483	10.548	10.612	10.686	10.686	10.686	10.622	10.622	10.622	10.622	10.622	10.842	11.149	11.386	11.386	11.45	11.45	11.45	11.45	11.659	11.486	11.658	11.932	12.524	12.524	12.524	12.524	12.524	12.524	12.481	12.551	12.551	12.551	12.94	12.94	13.007	13.007	12.933	12.933	12.944	13.072	13.072	13.072	13.072	12.995
YKL025C	10.104	9.828	9.828	9.824	9.824	9.906	9.783	11.224	11.224	11.376	11.376	11.532	11.532	11.532	11.532	11.532	11.532	11.457	11.524	11.524	11.46	11.46	11.46	11.867	11.867	11.867	12.074	12.13	12.13	12.13	12.197	12.711	12.775	13.211	13.211	13.494	13.494	13.494	13.494	13.653	13.862	13.78	13.925	13.847	13.847	13.989	13.989	13.989	13.989
YIL052C	0.502	0.502	0.502	0.502	0.435	0.435	0.435	0.435	0.435	0.37	0.37	0.37	0.37	0.37	0.37	0.37	0.304	0.304	0.304	0.304	0.304	0.304	0.304	0.304	0.304	0.304	0.222	0.222	0.222	0.222	0.222	0.222	0.222	0.222	0.222	0.222	0.222	0.222	0.144	0.144	0.067	0	0	0	0.078	0.152	0.152	0.152	0.152
YBL097W	4.541	4.241	3.878	3.734	3.734	3.67	3.81	4.799	5.608	5.608	5.608	5.608	5.976	5.976	6.182	6.834	6.834	6.834	6.834	7.138	7.138	7.205	7.205	7.205	7.141	7.141	7.141	7.141	7.141	7.141	7.141	7.141	7.13	7.13	7.194	7.194	7.194	7.401	7.475	7.556	7.893	8.268	8.342	8.342	8.407	8.7	8.7	8.7	8.7
YDR411C	12.69	12.69	12.757	12.74	12.891	12.891	12.956	12.956	12.956	12.956	12.956	12.956	12.956	12.956	12.956	12.956	12.956	12.956	12.891	12.891	12.58	12.358	12.227	12.291	12.532	12.663	12.737	12.737	12.737	12.67	12.67	12.604	12.604	12.53	12.53	12.53	12.53	12.228	12.02	11.88	11.88	11.664	11.587	11.661	11.587	11.587	11.513	11.513	11.357
YLR040C	13.898	13.898	13.685	13.685	13.685	12.356	11.794	11.494	11.412	11.412	11.412	11.335	11.27	11.362	11.362	11.362	11.362	11.362	11.28	11.216	10.859	10.285	10.055	10.055	9.835	9.835	9.835	9.761	9.454	9.38	8.448	6.551	6.405	6.405	6.324	5.8	5.718	5.718	3.825	3.464	3.15	3.085	3.085	3.292	4.003	4.28	4.28	4.28	4.28
YOR382W	10.719	10.719	10.719	10.719	10.59	10.59	10.508	10.508	10.702	10.853	10.853	11.208	11.272	11.339	11.416	11.416	11.416	11.416	11.498	11.498	11.565	11.711	11.711	11.711	11.637	11.637	11.637	11.634	11.634	11.794	11.794	11.794	11.794	11.794	11.868	11.932	11.932	12.084	12.084	12.084	12.084	12.084	12.084	12.084	12.084	12.148	12.074	12.074	12.074
YGR241C	5.176	5.109	5.109	5.187	5.187	5.187	5.187	5.187	5.187	5.187	5.187	5.187	5.187	5.187	5.187	5.187	4.68	4.68	4.616	4.616	4.616	4.616	4.616	4.616	4.616	4.616	4.534	4.534	4.534	4.534	4.599	4.534	4.457	4.457	4.39	4.39	4.39	4.39	4.316	4.316	4.316	4.316	4.316	4.316	4.242	4.242	4.242	4.178	3.891
YER117W	1.587	1.587	1.587	1.587	0.93	0.93	0.93	0.93	0.93	0.93	0.93	0.93	0.93	0.856	0.856	0.856	0.856	0.856	0.712	0.712	0.712	0.634	0.634	0.505	0.424	0.424	0.424	0.424	0.424	0.424	0.424	0.424	0.282	0.141	0.141	0.141	0.141	0.141	0.141	0.141	0.141	0.141	0.285	0.285	0.285	0.285	0.285	0.285	0.359
YMR031C	11.3	11.226	11.226	11.217	11.298	11.298	11.372	11.308	11.308	11.234	11.234	11.088	11.024	11.105	11.105	11.105	10.961	10.961	11.025	10.748	10.684	10.543	10.543	10.476	10.476	10.476	10.476	10.466	10.318	10.392	10.392	10.392	10.392	10.392	10.392	10.31	9.81	9.813	10.092	10.312	10.312	10.386	10.528	10.528	10.387	10.387	9.313	9.236	9.236
YJL065C	7.689	7.607	7.451	10.114	9.67	9.735	9.735	10.101	11	11	11.064	11.064	11.663	11.586	11.663	11.589	12.289	12.469	12.325	13.106	13.313	13.667	13.748	13.896	14.342	14.275	14.702	14.766	14.766	14.692	14.692	14.933	15.282	15.282	15.346	15.346	15.279	15.344	15.344	15.422	15.344	15.344	15.344	15.207	15.501	15.362	16.071	17.313	17.604
YOR201C	10.231	10.231	10.231	10.231	10.231	10.231	10.231	10.231	10.231	10.231	10.231	10.231	10.231	10.231	10.231	10.231	10.231	10.231	10.231	10.295	10.295	10.295	10.295	10.295	10.558	10.558	10.558	10.558	10.622	10.753	10.916	10.916	10.916	11.055	11.581	11.723	12.085	12.085	12.085	12.085	12.085	12.085	12.085	12.224	12.224	12.224	12.224	12.224	12.142
YPL181W	8.026	8.026	8.026	8.026	8.091	8.155	8.155	8.155	8.155	8.081	8	8	8	8	7.926	7.926	7.926	7.777	7.713	7.37	7.296	7.296	7.456	7.367	7.091	7.024	7.024	6.96	6.96	6.96	6.96	7.024	6.947	6.947	6.947	6.947	6.947	6.873	6.805	6.805	6.805	6.805	6.869	6.869	6.936	6.936	6.936	6.936	6.936
YBL104C	2.422	2.574	2.91	2.91	2.91	2.926	2.918	2.842	2.76	2.696	2.762	2.907	3.557	3.916	3.916	3.916	3.916	3.776	3.776	3.702	3.917	4.205	4.205	4.205	4.279	4.279	4.205	4.205	4.477	4.619	4.913	5.26	5.26	5.26	5.26	5.342	5.342	5.342	5.342	5.268	5.268	5.268	5.268	5.334	5.412	5.412	5.412	5.412	5.49
YJR043C	3.983	3.632	3.558	3.558	3.488	3.488	3.488	3.488	3.488	3.411	2.912	2.845	2.767	2.7	2.7	2.7	2.615	2.551	2.551	2.551	2.342	2.264	2.116	2.116	2.116	2.034	1.69	1.69	1.757	1.764	1.698	1.698	1.927	1.927	1.994	1.912	1.912	1.912	1.764	1.842	1.693	1.693	1.693	1.678	1.678	1.678	1.678	1.527	1.449
YIR005W	10.54	10.54	10.466	10.466	10.466	9.91	9.91	9.91	9.91	9.91	9.91	8.938	8.666	8.666	8.584	8.584	8.286	8.286	8.286	7.774	7.856	7.933	8.007	8.007	8.007	8.007	7.846	7.91	7.91	7.91	7.91	7.91	7.91	6.18	5.92	6.457	7.064	7.061	7.139	7.224	7.276	7.704	7.704	7.704	7.606	7.811	7.811	8.546	8.539
YLR120C	11.836	11.9	11.9	11.9	11.9	11.9	11.9	11.9	11.9	11.626	11.626	11.774	11.696	11.696	11.696	11.696	11.696	11.696	11.696	11.696	11.548	11.548	11.252	11.252	11.252	11.252	11.093	11.093	11.093	11.093	11.093	11.093	11.028	11.028	10.66	10.518	10.518	10.518	10.207	10.126	9.524	9.169	8.648	8.509	8.509	8.509	8.509	8.354	8.502
YDR261C	5.025	5.025	5.025	5.025	5.025	5.025	5.304	5.612	5.612	5.612	5.612	5.612	5.612	5.612	5.612	5.612	5.612	5.612	5.612	5.612	5.534	5.534	5.452	5.388	5.388	5.102	5.035	5.109	5.173	5.173	5.173	5.173	5.173	5.173	5.173	5.238	5.238	5.238	5.173	5.173	5.173	5.106	5.106	5.106	4.964	4.964	4.675	4.529	4.4
YKL110C	2.246	2.246	2.324	2.324	2.324	2.257	1.974	1.896	1.819	1.819	1.819	1.819	1.752	1.752	1.83	1.83	1.896	1.896	1.822	1.889	2.02	1.954	1.954	1.954	1.954	1.954	1.954	1.954	1.872	1.872	1.73	1.794	1.794	1.794	1.935	1.858	1.922	1.858	1.924	1.989	1.989	1.989	1.922	1.996	2.006	2.006	2.006	1.924	1.776
YLR430W	9.543	9.478	9.478	9.412	9.704	9.704	9.626	9.906	9.906	9.906	9.906	9.983	9.983	9.983	9.983	9.983	9.909	9.909	9.909	9.909	10.188	10.188	10.188	10.188	10.188	10.188	10.188	10.188	10.188	10.188	10.114	10.114	10.114	10.05	10.05	10.05	10.05	10.05	10.05	9.912	9.838	9.76	9.76	9.76	9.76	9.76	9.901	9.901	9.901
YNL090W	13.485	13.4	13.465	13.691	13.691	13.691	13.691	13.772	13.85	13.914	13.914	13.914	13.776	13.776	13.776	13.776	13.776	13.776	13.776	13.776	13.776	13.776	13.776	13.776	13.776	13.776	13.624	13.773	13.773	13.773	13.773	13.773	13.773	13.773	13.708	13.708	13.562	13.562	13.562	13.562	13.562	13.27	13.27	13.059	13.059	12.768	12.916	12.852	12.852
YLR363C	8.398	8.48	8.546	8.695	8.695	8.759	8.902	8.902	8.902	9.054	9.054	9.128	9.121	9.396	9.535	9.535	9.679	9.74	9.74	9.884	9.884	9.884	9.962	9.891	9.973	10.054	10.054	10.054	10.054	10.054	10.054	10.054	10.054	10.054	10.054	10.132	10.132	10.132	10.132	10.132	10.132	10.132	10.058	10.058	10.058	10.058	10.058	9.994	10.06
YIL094C	13.427	13.636	13.7	13.922	13.922	13.841	13.841	13.922	13.922	13.858	13.699	13.699	13.699	13.699	13.699	13.699	13.699	13.553	13.627	13.35	13.209	13.209	13.209	13.209	13.209	13.209	13.209	12.586	12.586	12.586	12.586	12.377	12.244	12.367	12.367	12.56	12.571	12.494	12.494	12.42	12.272	11.23	11.23	11.304	10.799	10.94	10.951	10.951	10.951
YJL029C	11.834	11.834	11.427	11.427	11.427	11.377	11.246	11.239	11.239	11.239	11.239	11.239	11.239	11.32	11.256	11.127	11.127	10.985	10.674	10.442	10.506	10.506	10.506	10.429	9.693	9.48	9.334	9.02	9.02	8.953	8.888	8.822	8.744	7.803	7.942	8.378	8.378	8.378	8.378	8.378	8.159	8.241	7.819	7.599	8.334	8.168	8.25	8.25	8.186
YKL152C	0.3	0.3	0.3	0.3	0.3	0.381	0.459	0.459	0.679	0.679	0.746	0.746	0.746	0.957	0.957	0.957	0.957	0.957	0.957	0.957	0.957	0.957	0.957	0.957	0.957	0.957	0.957	0.957	0.957	0.957	0.957	0.957	0.957	0.957	0.957	0.957	0.957	0.957	0.957	0.957	0.957	0.957	0.957	0.957	0.957	0.957	0.957	0.89	0.89
YBR110W	5.14	5.14	5.14	5.14	5.222	5.222	5.222	5.222	5.222	5.222	5.222	5.222	5.222	5.222	5.222	5.222	5.222	5.222	5.222	5.222	5.222	5.222	5.222	5.376	5.376	5.376	5.376	5.376	5.376	5.376	5.302	5.235	5.161	5.161	5.161	5.094	5.158	5.158	5.158	5.158	5.077	5.077	4.935	5.016	5.016	5.016	5.081	5.081	5.081
YJR147W	6.764	6.83	6.83	6.83	6.83	6.83	6.83	6.46	6.382	6.382	6.227	6.145	6.145	6.145	6.145	6.145	6.21	6.436	6.436	6.418	6.418	6.418	6.418	6.418	6.418	6.28	6.058	5.99	6.231	6.231	6.231	6.231	6.231	6.149	6.149	6.085	6.085	5.95	5.949	5.949	5.949	5.949	5.949	5.949	5.949	5.949	5.949	5.949	5.949
YJR006W	14.305	14.164	14.164	14.164	14.1	14.09	14.09	14.09	14.09	14.09	14.314	14.328	14.402	14.402	14.402	14.48	14.48	14.48	14.48	14.48	14.48	14.48	14.48	14.48	14.48	14.48	14.547	15.17	15.46	15.46	15.46	15.541	15.541	15.68	15.754	15.754	15.754	15.754	15.754	15.754	15.613	15.535	15.535	15.458	15.458	15.458	15.458	15.458	14.866
YPL131W	10.226	10.226	10.226	10.071	10.071	10.071	10.071	9.994	9.994	9.994	9.994	9.994	9.994	9.994	9.994	9.927	9.862	9.724	9.72	9.656	9.508	9.43	9.43	9.504	9.504	9.422	9.074	9.074	9.074	9.074	9.074	9.074	9.074	9.074	9.074	9.074	9.074	9.074	9.074	9.074	9.074	9.074	9.074	9.074	9.074	8.636	8.569	8.421	7.452
YHL028W	0.273	0.351	0.351	0.502	0.502	0.502	0.502	0.502	0.576	0.658	0.658	0.658	0.658	0.658	0.658	0.658	0.658	0.658	0.658	0.658	0.658	0.658	0.658	0.658	0.658	0.658	0.658	0.658	0.658	0.732	0.732	0.601	0.601	0.601	0.601	0.601	0.668	0.668	0.668	0.668	0.668	0.668	0.668	0.668	0.668	0.668	0.668	0.734	0.734
YBR023C	6.11	6.254	6.687	6.687	6.687	6.687	6.687	6.687	6.761	6.968	6.968	6.968	6.968	6.968	6.968	7.046	7.12	7.12	7.12	7.12	7.275	7.223	7.223	7.223	7.288	7.288	7.426	7.504	7.73	7.73	7.73	7.73	7.73	7.516	7.516	7.516	7.516	7.516	7.518	7.518	7.518	7.518	7.518	7.935	8.249	8.814	8.814	8.74	9.087
YLR180W	14.001	14.001	14.001	14.001	13.044	12.98	12.98	12.835	12.768	12.768	12.328	11.501	11.501	11.367	11.367	11.367	11.367	11.066	11.066	10.992	10.91	10.91	7.688	5.114	4.347	4.282	4.282	4.356	4.812	4.812	4.886	4.886	4.886	4.886	4.744	4.744	4.318	4.237	4.029	4.029	4.029	3.962	3.962	3.814	3.814	3.673	3.544	3.385	3.385
YOR329C	8.326	8.489	8.627	8.627	8.692	8.61	8.39	7.948	7.675	7.675	5.546	5.058	4.836	4.914	5.039	5.337	5.178	5.178	5.178	5.178	5.178	4.505	4.431	4.431	4.594	4.594	4.732	4.732	4.732	4.732	4.732	4.682	4.776	4.776	4.924	4.924	4.991	4.839	4.97	5.112	5.112	5.112	5.325	5.623	5.623	5.623	5.69	5.764	5.828
YGR167W	6.204	6.204	6.204	6.187	6.187	6.568	7.056	7.271	7.471	7.471	7.471	7.545	7.545	7.612	7.555	7.491	7.491	7.491	7.491	7.555	7.555	7.555	7.555	7.555	7.555	7.555	7.555	7.555	7.694	7.694	7.694	7.694	7.758	7.758	7.758	7.758	7.758	7.758	7.758	7.758	7.758	7.758	7.758	7.758	7.758	7.758	7.758	7.758	7.758
YDR086C	13.392	13.392	13.392	13.532	13.532	13.532	13.532	13.532	13.532	13.532	13.532	13.386	13.386	13.386	13.386	13.386	13.386	13.386	13.386	13.322	13.322	13.248	13.248	13.085	13.008	13.008	13.008	13.008	13.008	12.943	12.943	12.879	12.814	12.814	12.75	12.75	12.683	12.078	12.012	12.012	12.089	11.223	11.064	10.923	10.923	10.923	10.849	10.849	10.849
YEL051W	7.749	7.83	7.756	7.69	7.771	8.066	8.066	8.066	8.364	9.564	10.243	10.52	10.52	10.584	10.649	10.865	11.28	11.947	11.947	12.173	12.173	12.238	12.302	12.664	12.664	12.664	12.664	12.664	12.664	12.664	12.746	12.746	12.81	12.81	12.81	12.81	13.047	13.258	13.396	13.46	13.46	13.46	13.46	13.46	13.538	13.538	13.47	13.47	13.618
YLR118C	3.501	3.427	3.35	2.773	2.773	2.773	2.992	3.338	3.338	3.338	3.338	3.338	3.348	3.348	3.348	3.348	3.348	3.348	3.348	3.619	4.14	4.131	4.131	4.131	3.89	3.742	3.965	4.246	4.246	4.246	4.327	4.327	4.712	4.726	4.649	4.73	4.886	4.876	5.09	5.901	6.178	6.33	6.33	6.33	6.404	6.339	6.339	6.339	6.339
YGR031W	5.183	5.75	6.248	6.248	6.628	6.774	6.838	6.905	6.986	7.224	7.224	7.364	7.56	7.56	7.634	7.782	7.782	7.782	8.068	8.068	8.15	8.15	8.15	8.15	8.15	8.15	8.15	8.214	8.214	8.214	8.14	8.14	8.074	8.151	8.151	8.151	8.151	8.151	8.151	8.151	8.285	8.22	8.22	8.22	8.22	8.22	8.22	8.154	8.076
YKR091W	8.843	8.83	8.83	8.83	8.83	8.83	9.126	9.406	9.406	9.406	9.406	9.342	9.342	9.342	9.423	9.423	9.423	9.423	9.423	9.423	9.423	9.279	9.279	9.212	9.212	9.279	9.375	9.586	9.586	9.66	9.595	9.595	9.66	9.508	9.586	9.741	9.741	9.741	9.741	9.741	9.741	9.741	9.667	9.667	9.533	9.662	9.867	10.002	10.002
YEL048C	8.167	8.008	8.082	8.156	8.156	8.156	8.35	9.672	9.59	9.793	9.793	9.793	10.104	10.026	10.222	10.36	10.731	10.877	11.232	11.232	11.232	11.232	11.296	11.296	11.296	11.219	11.219	11.35	11.35	11.414	11.914	12.074	12.074	12.074	12.138	12.28	12.358	12.291	12.494	12.949	13.031	13.031	13.105	13.105	13.105	13.105	13.105	13.105	13.172
YDR530C	4.946	5.147	5.644	5.708	5.708	5.86	5.786	5.786	5.549	5.546	5.546	5.546	5.482	5.613	5.624	5.78	6.872	6.872	7.359	8.647	9.502	9.576	9.576	9.88	9.88	9.88	10.664	10.664	10.664	10.827	10.827	10.827	10.827	10.982	10.982	11.056	11.056	11.13	11.194	11.622	11.622	11.622	11.548	11.548	11.548	11.548	11.626	11.781	11.863
YOR251C	3.997	4.574	4.574	4.574	4.513	4.441	5.878	6.657	7.951	8.015	8.167	8.244	8.244	8.17	8.17	8.39	8.324	8.388	8.324	8.69	8.774	8.774	8.692	8.692	8.692	8.756	8.756	8.756	8.692	8.692	8.692	8.692	8.551	8.697	9.186	9.332	10.28	10.362	10.5	10.5	10.656	10.656	10.591	10.591	10.591	10.591	10.591	10.527	10.527
YBR249C	8.031	8.031	8.031	8.031	8.031	7.872	7.872	7.805	7.805	7.731	7.731	7.731	7.731	7.731	7.731	7.731	7.511	7.222	7.222	7.222	7.222	7.155	7.155	7.155	7.155	7.155	7.155	7.219	7.219	6.927	6.714	6.346	6.144	5.946	5.946	5.946	5.946	5.868	5.868	5.868	3.99	3.79	3.276	3.195	3.195	3.195	3.195	3.259	3.259
YJL165C	10.027	10.24	10.803	10.932	12.285	12.285	12.359	12.359	12.498	12.579	12.579	12.722	12.722	12.722	12.722	12.722	12.95	13.024	13.106	13.106	13.106	13.106	13.106	13.106	13.252	13.326	13.333	13.333	13.333	13.333	13.333	13.333	13.4	13.491	13.491	13.491	13.555	13.62	13.62	13.62	13.62	13.62	13.62	13.62	13.62	13.62	13.62	13.771	13.771
YDL091C	9.66	9.349	9.203	9.203	9.203	9.203	9.121	9.04	9.04	6.429	6.236	6.236	5.95	4.869	4.791	5.019	5.019	5.019	5.241	5.241	5.454	5.315	5.315	5.315	5.315	5.315	5.315	5.389	5.389	5.389	5.389	5.308	5.23	5.312	5.826	5.826	5.826	5.826	5.826	5.826	5.693	5.693	5.5	5.567	5.641	5.641	5.563	5.271	4.912
YLR095C	7.071	7.071	7.071	7.071	7.071	7.071	7.071	7.071	7.071	7.071	6.997	6.997	6.997	6.997	6.997	6.997	6.915	6.915	6.997	6.848	6.848	6.848	6.848	6.848	6.634	6.186	6.12	6.12	6.12	6.12	6.053	5.907	5.84	5.766	5.766	5.766	5.766	5.766	5.766	5.766	5.766	5.766	5.684	5.618	5.553	5.553	5.553	5.553	5.553
YDR468C	7.59	7.59	7.59	7.516	7.598	7.598	7.598	7.598	7.676	7.909	7.844	7.844	7.844	7.844	7.844	7.844	7.844	7.844	7.844	7.844	7.844	7.844	7.844	7.844	7.844	7.844	7.844	7.844	7.844	7.844	7.844	7.844	7.844	7.844	7.77	7.77	7.77	7.77	7.77	7.77	7.689	7.689	7.689	7.689	7.689	7.689	7.624	7.56	7.496
YKL139W	12.764	15.286	15.36	15.36	16.235	16.235	16.374	16.522	16.522	16.604	16.604	16.978	17.933	17.997	18.079	18.079	18.079	18.079	18.079	18.079	18.359	18.812	18.812	18.89	18.89	18.89	18.89	19.034	19.31	19.31	19.31	19.461	19.535	19.617	19.617	19.535	19.535	19.535	19.535	19.535	19.535	19.535	19.535	19.458	19.458	19.458	19.458	19.458	19.458
YNL178W	8.043	8.043	8.11	8.11	8.11	8.192	8.192	8.118	8.118	8.107	8.029	8.029	8.029	7.952	7.887	7.965	7.965	7.965	7.965	7.891	7.891	7.904	7.904	7.904	7.84	7.775	7.626	7.693	8.051	8.128	8.128	7.973	7.973	7.895	7.895	7.895	7.831	7.905	7.905	8.06	8.06	8.06	7.852	7.852	7.852	7.865	7.865	7.939	7.939
YBR135W	0.65	0.717	0.717	0.717	0.794	0.794	0.794	0.876	0.954	1.874	1.938	1.938	2.143	2.416	2.548	2.755	3.038	3.656	5.667	5.732	5.796	7.061	7.061	7.213	7.213	7.213	7.213	7.351	7.351	7.351	7.351	7.351	7.351	7.351	7.351	7.351	7.416	7.416	7.416	7.497	7.571	7.571	7.571	7.571	7.571	7.571	7.571	7.571	7.571
YGR181W	8.024	8.024	8.024	8.024	8.035	8.035	8.099	7.89	7.89	8.168	8.237	8.3	8.3	8.382	8.382	8.382	8.317	8.317	8.384	8.384	8.32	8.32	8.32	8.174	8.174	8.266	8.482	8.888	8.888	8.888	8.888	8.888	8.966	8.696	8.69	8.69	8.69	8.69	8.69	8.69	8.69	8.69	8.69	8.69	8.69	8.467	8.467	8.738	8.876
YDL167C	6.831	6.683	6.237	5.681	4.922	3.918	5.434	5.37	5.37	5.37	5.521	5.447	5.447	5.373	5.373	5.21	5.132	5.931	6.067	6.3	6.3	6.868	6.791	6.92	6.92	6.997	6.92	6.92	6.92	6.92	6.92	6.838	6.838	6.838	6.907	7.12	7.12	7.194	7.181	7.834	7.988	7.988	8.13	8.268	8.268	8.268	8.268	8.268	8.268
YHR064C	8.477	8.61	8.536	8.603	8.38	8.298	8.38	8.172	8.449	8.449	8.449	8.449	8.608	8.415	8.694	8.628	8.628	8.628	8.503	10.523	10.449	10.449	10.449	10.382	10.21	10.132	10.338	10.698	10.546	10.854	10.789	10.789	10.789	10.802	10.802	10.88	10.88	10.813	10.736	10.736	10.81	10.81	10.887	10.887	10.952	11.233	11.233	11.233	11.102
YNL244C	5.619	5.619	5.619	5.619	5.619	5.555	5.555	5.555	5.477	5.403	5.403	5.403	5.403	5.403	4.958	4.812	4.812	4.812	4.812	4.812	4.522	4.522	4.293	4.216	4.216	4.056	4.056	4.056	3.463	3.002	3.002	2.847	2.847	2.847	2.847	2.847	2.847	2.361	2.297	2.297	2.215	2.215	2.215	2.151	2.151	2.151	2.086	2.086	1.035
YER155C	10.367	10.221	10.147	10.073	10.073	10.154	10.154	10.073	10.073	10.073	10.147	10.147	10.082	10.147	10.069	10.069	10.069	10.069	10.069	9.86	9.783	9.783	9.783	9.783	9.783	9.783	9.709	9.709	9.709	9.709	9.709	9.709	9.709	9.709	9.709	9.709	9.489	9.489	9.334	9.334	9.188	9.188	9.123	9.123	9.059	9.059	9.059	8.911	8.911
YLR240W	1.031	0.957	1.031	1.253	1.253	1.335	1.58	1.58	1.58	1.58	1.58	1.58	1.58	1.516	1.59	2.519	2.519	2.653	2.95	3.015	3.03	2.956	2.956	3.033	3.596	3.954	5.126	5.126	5.344	5.344	5.422	5.344	5.631	5.772	6.069	6.21	6.21	6.362	6.362	6.362	6.362	6.362	6.443	6.443	6.508	6.719	7.306	7.306	7.306
YNL020C	8.708	8.485	8.485	8.343	8.343	8.343	8.209	8.209	8.209	8.067	8.067	8.067	8.067	8.067	8.067	7.784	7.302	7.084	6.925	6.717	6.791	6.71	6.71	6.776	6.776	6.776	6.776	6.496	6.429	6.365	6.365	6.084	6.084	6.151	6.151	6.151	5.988	5.988	5.988	5.906	5.906	5.906	5.906	5.762	5.762	5.109	5.109	5.109	4.168
YDL095W	15.377	15.377	15.377	15.377	14.959	14.959	14.959	14.959	14.959	14.959	14.959	14.959	14.959	14.959	14.882	14.882	14.882	14.882	14.882	14.882	14.882	14.882	14.373	14.373	14.373	13.781	13.863	12.599	12.386	11.929	11.929	11.848	11.848	11.77	10.951	10.951	10.142	10.075	5.39	4.503	3.7	3.997	4.227	4.227	4.432	4.358	4.644	4.644	4.644
YMR027W	11.841	11.923	11.997	12.078	12.404	12.404	12.544	13.958	14.328	14.492	14.492	14.556	14.638	14.704	14.769	14.979	15.061	15.135	15.135	15.135	15.135	15.135	15.135	15.135	15.135	15.135	15.209	15.209	15.209	15.34	15.422	15.422	15.486	15.486	15.486	15.486	15.486	15.486	15.486	15.404	15.404	15.469	15.31	15.387	15.387	15.454	15.454	15.454	15.454
YER176W	7.566	7.566	7.566	7.484	7.484	7.338	7.403	7.532	7.532	7.532	7.532	7.532	7.454	7.454	7.454	7.454	7.454	7.454	7.369	7.362	7.362	7.654	7.58	7.658	7.722	7.722	7.722	7.722	7.722	7.722	7.658	7.58	7.58	7.647	7.647	7.647	7.647	7.647	7.582	7.582	7.377	7.081	6.926	6.797	6.797	6.797	6.797	6.797	6.73
YER041W	5.714	5.492	5.344	5.711	5.711	5.778	5.842	7.37	7.306	7.306	7.366	7.301	7.599	7.599	7.599	7.599	6.918	6.85	6.91	6.833	6.833	6.979	6.753	6.753	6.894	6.894	6.894	6.827	6.686	6.67	6.67	6.67	6.67	6.592	6.24	6.025	6.025	6.025	5.96	5.404	5.404	5.404	5.404	5.478	5.559	5.707	5.707	5.707	5.707
YDL119C	3.555	3.473	3.332	3.332	3.332	3.332	3.332	3.332	3.332	3.253	3.033	3.033	3.033	3.1	3.1	3.1	3.1	3.1	3.1	3.1	3.1	3.182	3.182	3.182	3.387	3.387	3.585	3.585	3.585	3.585	3.585	3.451	3.451	3.451	3.518	3.518	3.518	3.518	3.518	3.518	3.649	3.649	3.649	3.649	3.649	3.649	3.649	3.649	3.649
YJR145C	2.39	2.39	2.39	2.39	2.39	2.39	2.454	2.372	2.372	2.372	2.291	2.135	1.636	1.636	1.572	1.572	1.572	1.572	1.572	1.427	1.289	1.289	1.353	1.353	1.272	1.272	1.205	1.138	1.138	1.138	1.138	0.912	0.764	0.764	0.7	0.7	0.7	0.846	1.001	1.001	1.001	1.001	1.001	1.001	1.001	1.001	1.001	1.001	1.001
YJR083C	5.331	5.409	5.185	5.846	5.764	5.764	5.7	5.838	6.684	7.225	7.29	7.519	7.519	7.519	7.66	7.66	7.724	7.724	8.042	8.319	9.254	9.328	9.328	9.328	9.246	9.676	9.674	9.802	10.868	10.868	11.152	11.234	11.38	11.524	11.509	11.509	12.001	11.921	11.988	12.052	12.193	12.193	12.267	12.267	12.267	12.267	12.267	12.409	12.409
YNL257C	3.016	3.016	3.517	5.278	5.278	5.342	5.342	5.342	5.414	5.481	5.99	6.138	6.444	6.666	6.73	6.73	7.209	7.669	8.378	8.537	8.601	8.666	8.804	8.804	8.804	8.878	8.952	8.952	8.952	8.952	8.952	8.952	8.952	8.952	9.026	9.026	9.026	9.026	9.302	9.302	9.302	9.302	9.302	9.518	9.518	9.595	9.595	9.673	9.673
YFR010W	3.875	3.875	3.594	3.367	3.371	4.159	4.159	4.159	4.36	4.434	5.657	5.657	5.657	5.862	5.862	5.862	5.798	5.798	5.876	5.876	6.24	6.958	6.958	6.958	7.032	7.032	7.032	7.032	6.812	6.871	6.871	6.871	6.871	7.509	7.435	7.844	8.6	8.6	8.674	8.674	8.738	8.664	8.664	8.664	8.664	8.823	8.905	8.905	8.969
YEL062W	0.218	0.218	0.218	0.218	0.218	0.218	0.218	0.218	0.218	0.3	0.3	0.3	0.3	0.3	0.459	0.459	0.526	0.526	0.526	0.526	0.526	0.526	0.526	0.526	0.526	0.526	0.526	0.526	0.526	0.526	0.526	0.526	0.526	0.526	0.452	0.452	0.452	0.452	0.452	0.452	0.452	0.452	0.452	0.452	0.516	0.516	0.516	0.516	0.516
YDR234W	2.064	2.064	2.064	2.064	2.064	2.064	2.064	2.064	2.064	2.064	2.146	2.21	2.21	2.21	2.21	2.21	2.21	2.21	2.076	1.98	1.98	2.062	2.356	2.356	2.43	2.43	2.494	2.559	2.559	2.559	2.559	2.559	2.559	2.559	2.559	2.559	2.559	2.559	2.559	2.636	2.572	2.572	2.572	2.572	2.703	2.703	2.703	2.688	2.688
YLR176C	12.02	12.02	12.02	12.084	12.084	12.084	12.084	12.084	12.084	12.084	12.084	12.084	12.084	12.02	12.084	12.225	12.371	12.502	12.502	12.502	12.502	12.502	12.502	12.502	12.502	12.502	12.502	12.567	12.567	12.567	12.567	12.567	12.567	12.567	12.567	12.567	12.567	12.567	12.567	12.567	12.502	12.502	12.502	12.425	12.227	11.39	11.123	11.123	10.882
YGR166W	4.099	4.173	4.706	5.134	5.134	5.134	5.292	5.498	5.566	5.566	5.566	5.566	5.633	5.633	5.633	5.559	5.022	4.506	4.152	4.447	4.714	7.181	8.018	8.151	8.151	8.381	8.381	8.527	8.527	8.527	8.527	8.85	8.85	8.85	8.85	8.85	8.996	9.142	9.142	9.142	9.142	9.142	9.208	9.34	9.516	9.516	9.516	9.449	9.449
YLR005W	3.463	3.861	3.784	3.858	3.858	3.858	3.872	3.936	3.936	3.936	4.031	4.113	4.113	4.113	4.194	4.276	4.276	4.276	4.276	4.276	4.559	4.482	4.482	4.482	4.482	4.401	4.262	4.262	4.401	4.56	4.706	4.706	4.784	4.784	4.784	4.784	4.784	4.784	4.706	4.862	5.345	5.493	5.493	5.493	5.575	5.575	5.575	5.656	5.656
YLR263W	13.83	13.904	13.904	13.839	13.839	13.839	13.839	13.839	13.839	13.911	13.922	13.922	13.922	13.922	13.922	13.922	12.421	11.194	10.821	10.821	10.952	10.952	10.169	9.949	9.949	9.744	9.662	9.032	9.364	9.347	9.488	10.251	10.251	10.251	10.251	10.325	9.816	9.936	9.734	9.66	9.66	9.741	9.726	9.726	9.946	9.864	9.929	9.862	9.862
YGL202W	0.653	0.653	0.653	0.653	0.653	0.731	0.731	0.808	0.873	0.873	0.873	0.873	0.873	0.873	0.873	0.873	0.873	0.873	0.795	0.795	0.873	0.873	0.873	0.873	0.873	0.873	0.873	0.873	0.873	0.873	0.808	0.808	0.808	0.808	0.882	0.882	0.882	0.882	0.882	0.949	0.949	0.949	1.027	1.027	1.027	1.027	1.104	0.949	0.949
YNL275W	1.477	1.477	1.477	1.477	1.477	1.477	1.477	1.477	1.343	1.424	1.439	1.591	1.591	1.591	1.591	1.591	1.668	1.668	1.668	1.668	1.668	1.668	1.668	1.668	1.604	2.116	2.47	2.47	2.47	2.534	2.612	2.676	2.74	2.74	2.74	2.822	2.822	2.97	3.404	3.838	3.838	3.838	3.982	3.982	3.982	3.982	4.046	4.187	4.187
YHR161C	9.844	9.844	9.844	9.844	9.844	9.844	9.844	9.844	9.779	9.631	9.557	9.426	9.426	9.426	9.352	9.352	9.196	9.344	9.344	9.27	9.129	9.129	9.129	8.974	8.192	7.895	7.69	7.69	7.179	7.179	7.179	7.179	6.636	6.215	5.95	5.95	6.024	5.876	5.876	5.721	5.491	5.417	5.417	5.343	5.343	5.261	5.261	5.051	4.977
YNL145W	5.836	5.836	5.917	5.917	5.917	5.917	5.917	5.917	5.982	5.676	5.676	5.451	5.384	5.384	4.898	4.898	4.898	4.898	4.972	4.908	4.908	4.972	4.972	5.036	5.036	5.036	5.036	5.182	5.182	5.182	5.182	5.182	5.182	5.182	5.182	5.182	5.116	5.116	4.907	4.84	4.827	4.827	4.827	4.762	4.762	4.762	4.766	4.628	4.628
YKL211C	18.945	18.945	18.945	18.945	18.945	18.945	18.794	18.794	18.566	18.492	18.492	18.428	18.428	18.276	18.276	18.138	18.138	18.06	17.996	17.996	17.996	17.996	17.996	17.996	17.996	17.996	17.929	17.929	17.79	17.716	17.212	17.138	16.337	16.077	16.077	15.636	15.42	15.42	14.913	14.846	14.846	14.034	14.034	14.034	13.129	13.065	13.065	11.29	10.932
YOR354C	2.605	2.686	2.76	2.76	2.906	2.906	2.906	3.122	3.122	3.122	3.122	3.196	3.196	3.196	3.196	3.196	3.196	3.196	3.196	3.196	3.13	3.13	3.281	3.346	3.346	3.346	3.346	3.41	3.41	3.41	3.41	3.41	3.41	3.622	3.9	3.9	3.9	3.9	3.9	3.9	3.9	3.9	3.9	3.9	3.9	3.9	3.9	3.819	3.893
YPL097W	11.863	11.789	11.626	11.626	10.975	10.048	9.678	9.678	9.611	9.537	9.537	7.634	7.505	7.505	6.854	6.486	6.422	6.422	6.062	6.062	3.956	4.023	3.818	3.882	3.882	3.882	3.453	3.453	3.52	3.283	3.35	2.938	2.962	2.461	2.943	6.868	6.868	6.868	6.868	6.868	6.942	6.942	7.189	7.254	7.254	7.254	7.32	7.32	7.32
YLR173W	7.926	7.926	7.926	7.926	7.844	7.844	7.911	7.886	8.356	10.043	10.043	10.043	10.043	10.043	10.12	10.12	10.12	10.039	10.039	10.039	10.116	10.116	10.116	10.194	10.194	10.194	10.12	10.12	10.194	10.19	10.554	10.554	10.554	10.554	10.48	10.48	10.48	10.48	10.48	10.48	10.546	10.546	10.418	10.418	10.404	10.172	10.249	10.249	10.249
YOL011W	1.308	1.308	1.234	1.234	1.234	1.086	1.019	1.019	1.019	1.019	1.019	1.019	1.019	1.019	1.093	1.093	1.093	1.093	1.093	1.093	1.093	1.093	1.093	1.093	1.093	1.174	1.174	1.174	1.174	1.174	1.174	1.174	1.174	1.174	1.174	1.174	1.097	1.097	1.097	1.097	1.097	1.097	1.097	1.097	1.097	1.097	1.03	1.044	0.979
YOR179C	10.155	10.155	10.219	10.219	10.219	10.152	10.152	10.219	10.219	10.219	10.573	10.714	10.714	10.714	10.714	10.714	10.714	10.649	10.649	10.649	10.714	10.714	10.714	10.64	10.64	10.632	10.632	10.632	10.632	10.632	10.632	10.632	10.632	10.632	10.632	10.551	10.338	10.338	10.132	10.132	10.132	10.058	10.058	10.058	10.072	10.008	10.008	10.008	10.008
YGR082W	9.255	9.255	9.251	9.261	9.261	9.196	9.196	9.196	9.263	9.263	9.263	9.263	9.263	9.422	9.62	9.62	9.62	9.62	9.772	9.772	9.772	9.772	9.772	9.772	9.846	9.846	9.846	9.846	9.846	9.846	9.519	9.519	9.519	9.519	9.519	9.519	9.519	9.593	9.593	9.593	9.593	9.614	9.526	9.526	9.592	9.429	9.429	9.429	9.429
YHR128W	10.191	10.475	10.475	10.475	10.475	10.327	10.448	10.448	10.448	10.437	10.437	10.566	10.566	10.566	10.566	10.566	10.566	10.41	10.41	10.41	10.329	10.173	10.173	10.173	10.173	10.173	10.173	10.096	10.096	10.078	9.93	9.93	9.93	9.93	9.93	9.994	9.92	9.92	9.92	9.846	9.846	9.846	9.846	9.846	9.846	9.846	9.698	9.763	9.763
YIR017C	6.046	6.046	6.046	6.046	6.046	6.046	6.046	6.046	6.046	5.968	5.894	5.82	5.82	5.82	5.678	5.614	5.54	5.458	5.31	4.873	4.427	4.427	4.427	4.427	4.427	4.281	4.281	4.281	4.281	4.281	4.148	4.083	4.083	4.083	4.083	4.083	3.87	3.87	3.724	3.434	3.29	3.152	3.152	3.218	3.152	3.087	3.087	2.865	2.865
YGR209C	9.86	9.924	9.924	9.924	9.924	9.924	10.063	9.998	9.998	9.934	9.934	9.944	9.944	9.944	10.075	10.458	10.819	11.612	11.612	11.612	11.612	11.679	11.679	11.986	11.92	11.92	11.92	11.92	11.92	11.92	11.92	11.997	12.075	12.075	12.142	12.142	12.142	12.06	12.06	12.13	12.144	12.062	12.062	12.136	12.136	12.136	12.136	12.136	12.218
YKL140W	7.795	6.615	6.085	6.085	5.294	4.504	4.504	4.581	4.581	4.5	4.5	4.323	4.259	4.259	4.259	3.972	3.972	3.972	3.898	3.898	3.898	3.756	3.69	3.692	3.692	4.046	4.046	4.046	4.046	3.614	3.257	3.257	3.257	3.42	3.85	3.85	3.924	3.924	3.988	4.267	4.537	4.601	4.601	4.742	4.668	4.668	4.668	4.672	4.59
YIL071C	7.498	7.498	7.424	7.424	7.424	7.125	7.043	7.196	7.132	7.054	7.054	7.041	7.695	8.282	8.346	8.346	8.346	8.71	8.71	8.71	8.71	8.71	8.71	8.774	8.7	8.7	8.7	8.265	8.2	8.045	8.204	8.204	8.36	8.297	8.439	8.506	8.506	8.739	8.739	8.739	8.739	8.739	8.739	8.816	9.098	9.098	9.098	9.098	9.098
YKR031C	5.242	5.242	5.022	5.087	4.814	4.964	4.964	4.964	4.744	4.744	4.656	4.574	4.574	4.436	4.436	4.436	4.358	4.358	4.358	4.358	4.358	4.358	4.284	4.202	3.988	3.988	3.988	3.766	3.766	3.766	3.766	3.627	3.627	3.627	3.627	3.627	3.627	3.318	3.318	3.318	3.382	3.382	3.318	3.318	3.318	3.172	3.172	3.172	3.172
YBR085W	1.84	1.84	1.84	1.84	1.984	1.92	1.92	1.92	1.92	1.92	1.92	1.92	1.92	1.92	1.92	1.92	1.92	1.838	1.838	1.838	1.838	1.838	1.838	1.694	1.827	1.827	1.827	1.827	1.827	1.827	1.827	1.827	1.827	1.605	1.605	1.605	1.605	1.605	1.605	1.605	1.605	1.605	1.605	1.605	1.605	1.605	1.605	1.605	1.605
YOR114W	12.43	13.174	13.241	13.771	13.771	13.771	13.771	13.771	13.91	13.91	13.974	14.189	14.344	14.418	14.418	14.563	14.563	15.001	15.001	15.001	15.001	15.001	14.87	14.87	14.952	15.27	15.27	15.27	15.27	15.27	15.27	15.27	15.27	15.27	15.27	15.27	15.27	15.27	15.196	15.27	15.27	15.27	15.27	15.27	15.27	15.27	15.27	15.188	15.188
YLR376C	8.918	8.918	9.197	9.936	9.936	10.001	10.001	9.936	10.142	10.142	10.208	10.52	10.52	10.89	11.009	11.083	11.38	11.576	11.658	11.95	12.756	12.756	12.82	12.82	12.82	12.682	12.768	12.768	12.768	12.768	12.768	12.768	12.768	12.768	12.683	12.683	12.683	12.765	12.994	12.994	12.772	12.772	13.066	13.066	13.194	13.259	13.259	13.259	13.259
YLR106C	11.735	11.735	11.735	11.735	11.735	11.735	11.67	11.67	11.67	11.67	11.879	11.961	12.309	12.309	12.391	12.616	12.616	12.765	12.906	12.98	12.98	12.98	12.98	12.98	12.98	12.98	12.98	12.98	12.977	12.977	13.059	13.059	13.123	13.123	13.123	13.123	13.046	12.968	12.968	12.968	12.968	12.968	12.968	13.11	13.11	13.11	13.11	13.11	13.11
YJL171C	7.966	7.973	7.916	7.85	7.85	7.85	7.85	7.85	7.85	7.85	7.85	7.914	7.914	7.85	8.138	8.073	8.073	8.073	8.01	7.958	7.958	7.958	7.958	7.894	7.894	7.894	7.894	7.894	7.894	7.894	7.894	7.894	7.894	7.894	7.894	7.894	7.972	7.972	7.972	7.972	7.972	7.972	7.972	7.972	7.972	7.972	7.972	7.972	7.907
YNR013C	3.37	3.37	3.37	3.37	3.37	3.305	3.305	3.305	3.305	3.305	3.316	3.773	3.773	3.773	3.773	3.709	3.709	4.126	4.126	4.629	4.629	4.629	4.629	4.629	4.629	4.629	4.629	4.629	4.629	4.631	4.631	4.631	4.413	4.49	4.424	4.424	4.424	4.424	4.292	4.424	4.357	4.279	4.279	4.279	4.279	4.279	4.148	4.148	4.081
YPR040W	12.172	12.172	12.172	12.172	12.246	11.96	11.805	11.882	11.875	11.949	12.014	12.014	12.014	12.014	11.806	11.886	11.952	12.24	12.305	12.305	12.369	12.451	12.518	12.518	12.444	12.444	12.379	12.379	12.457	12.231	12.231	12.164	12.164	12.083	12.225	12.225	12.225	12.096	12.17	12.17	12.17	12.308	12.308	12.308	12.308	12.372	12.308	12.528	12.528
YFR031C	7.939	8.021	8.014	8.014	8.091	8.091	8.165	8.23	8.23	8.23	8.296	8.748	8.748	9.059	9.059	9.19	9.272	9.272	9.272	9.427	9.139	9.139	8.85	8.704	8.7	8.7	8.7	8.7	8.774	8.774	8.774	8.856	9.012	9.912	9.895	9.895	9.895	9.895	9.821	9.756	9.675	9.47	9.296	9.144	9.144	9.144	9.228	9.228	9.09
YDR135C	1.54	2.194	2.194	2.194	2.268	2.268	2.268	2.268	2.268	2.346	2.42	2.42	2.42	2.42	2.42	2.42	2.42	2.356	2.356	2.43	2.43	2.43	2.43	2.43	2.43	2.43	2.43	2.507	2.507	2.507	2.507	2.581	2.726	2.726	2.938	2.938	2.938	2.938	2.938	2.938	3.545	3.891	3.891	3.891	3.891	3.891	4.106	4.106	4.106
YBR187W	9.65	9.65	9.65	9.586	9.586	9.586	9.782	9.782	9.782	9.782	9.715	9.715	9.715	9.715	9.715	9.489	9.489	9.489	9.489	9.489	9.489	9.489	9.489	9.489	9.489	9.407	9.407	9.407	9.326	9.326	9.326	9.326	7.405	7.112	6.893	6.893	6.819	7.048	7.115	7.048	7.048	7.048	6.967	6.967	6.902	6.902	5.42	4.494	4.121
YMR062C	0.284	0.284	0.284	0.284	0.284	0.284	0.284	0.284	0.284	0.358	0.358	0.358	0.432	0.506	0.506	0.506	0.506	0.506	0.506	0.506	0.442	0.442	0.442	0.442	0.455	0.455	0.529	0.751	0.751	0.825	0.825	0.825	0.825	0.899	0.966	1.182	1.182	1.248	1.387	1.533	2.043	2.043	2.043	2.043	2.117	2.117	2.117	2.117	2.04
YER056C-A	5.359	5.359	5.285	5.285	5.285	5.285	5.285	5.285	5.285	5.285	5.204	5.204	5.075	5.075	5.075	4.775	4.775	4.775	4.775	4.775	4.708	4.708	4.708	4.627	4.553	4.411	4.333	4.195	4.061	4.061	3.612	3.314	3.314	3.314	3.248	3.174	3.174	2.868	2.436	2.305	2.305	2.305	2.008	1.514	1.514	1.514	1.436	1.436	1.436
YNL055C	2.32	2.32	2.32	2.32	2.239	2.32	2.387	2.62	2.62	2.62	2.62	2.553	2.553	2.553	2.553	2.553	2.553	2.553	2.394	2.022	2.022	2.022	2.022	2.022	2.089	2.089	2.089	2.015	2.082	2.082	2.082	2.082	2.082	2.082	2.082	2.082	2.018	2.018	2.018	2.018	2.018	2.018	2.099	2.166	2.24	2.462	2.607	2.611	2.611
YGR260W	7.955	7.955	7.955	7.955	7.955	7.955	7.955	7.955	7.955	7.955	7.955	7.955	7.955	7.667	7.749	7.667	7.056	6.974	6.974	6.479	6.479	6.479	6.479	6.479	6.479	6.479	6.479	6.479	6.052	5.988	5.612	5.53	5.53	5.53	4.415	3.905	3.692	3.766	3.848	3.831	4.26	3.879	3.291	3.008	2.941	2.86	2.86	2.704	2.704
YHR175W	9.476	9.543	9.388	9.539	10.068	10.068	10.068	10.068	10.15	10.083	10.083	9.229	9.151	9.151	9.151	9.009	9.203	9.136	9.136	9.136	9.005	9.005	9.022	9.022	8.959	8.881	8.881	8.881	9.02	9.02	9.02	8.955	8.955	8.955	8.881	8.676	8.659	8.594	8.661	8.661	8.743	8.661	8.661	8.739	8.739	8.739	8.672	8.605	8.605
YDR419W	2.017	2.017	2.017	2.017	1.936	1.562	1.488	1.29	1.29	1.29	1.371	1.371	1.371	1.438	1.512	1.512	1.512	1.512	1.512	1.512	1.445	1.514	1.514	1.514	1.514	1.514	1.514	1.514	1.37	1.228	1.161	1.097	1.097	1.097	1.097	1.171	1.171	1.171	1.171	1.171	1.171	1.238	1.238	1.238	1.249	1.171	1.094	1.094	1.027
YBR057C	6.733	6.726	6.648	6.073	5.843	5.758	5.9	6.98	7.132	7.132	7.132	7.435	7.87	10.582	14.435	14.435	14.509	14.509	14.509	14.519	14.593	14.722	15.111	15.111	15.632	15.632	15.632	15.632	15.632	15.766	15.611	15.692	15.692	15.841	15.841	15.841	15.908	15.908	15.908	15.83	15.904	15.995	16.19	16.19	16.19	16.705	16.623	16.623	16.546
YJL061W	9.632	9.632	9.714	9.714	9.714	9.714	9.714	9.778	9.714	9.714	10.289	10.367	10.732	10.732	11.012	11.086	11.152	11.152	11.152	11.152	11.152	11.152	11.152	11.148	11.148	11.513	11.513	11.513	11.577	11.496	11.496	11.496	11.496	11.414	11.416	11.416	11.416	11.364	11.52	11.973	11.973	11.973	12.203	12.203	12.203	12.277	12.277	12.277	12.277
YLR259C	5.758	5.758	5.758	5.758	5.758	5.758	5.758	5.758	5.677	5.677	5.677	5.377	5.295	5.218	5.284	5.284	5.284	5.302	5.302	5.235	5.09	5.09	5.09	4.944	4.717	4.643	4.504	4.438	4.515	4.597	4.597	4.597	4.597	4.523	4.449	4.449	4.516	4.516	4.516	4.516	4.434	4.352	4.288	4.288	4.136	4.136	4.136	4.136	4.136
YMR297W	0.388	0.455	0.455	0.522	0.678	0.678	0.678	0.678	0.678	0.678	0.678	0.678	0.822	1.828	1.828	1.991	1.991	1.991	2.068	2.068	2.142	2.355	2.355	2.355	2.433	2.433	2.433	2.433	2.433	2.626	2.898	2.898	2.898	2.898	2.972	3.116	3.245	3.312	4.064	4.064	4.216	4.216	4.293	4.293	4.293	4.293	4.293	4.293	4.293
YDR049W	11.081	11.081	11.318	11.979	12.175	12.308	12.308	12.533	12.246	12.548	12.483	12.631	12.705	12.641	12.641	12.821	12.743	12.743	12.898	12.75	12.75	12.75	12.75	12.75	12.674	12.674	12.542	12.819	12.668	12.668	12.668	12.742	12.742	12.596	12.67	12.292	12.292	12.292	12.292	12.163	12.227	12.227	12.148	12.148	12.207	12.143	12.001	11.984	11.984
YKR027W	6.873	6.873	6.519	6.377	6.377	6.244	6.046	5.972	5.972	5.972	5.972	5.972	5.972	5.972	5.972	5.679	5.227	5.15	5.083	5.083	5.083	5.083	5.083	5.083	5.001	4.92	4.92	4.627	4.627	4.546	3.556	2.899	2.743	2.743	2.666	2.666	2.588	2.433	2.433	2.433	1.479	1.338	1.338	0.603	0.526	0.23	0.23	0.23	0.307
YBL042C	2.468	2.468	2.468	2.468	2.468	2.309	2.309	2.083	2.083	1.694	1.548	1.548	1.548	1.548	1.548	1.548	1.821	1.821	1.821	1.821	1.821	1.821	1.821	1.532	1.532	1.61	1.61	1.61	1.61	1.61	1.61	1.454	1.532	1.532	1.609	1.609	1.609	1.609	1.609	1.609	1.609	1.609	1.609	1.609	1.532	1.532	1.596	1.596	1.596
YNL273W	3.351	3.351	3.351	3.351	3.351	3.418	3.351	3.351	3.351	3.351	3.284	3.284	3.358	3.638	3.793	5.358	6.488	6.488	6.488	6.488	6.876	6.876	6.876	7.032	7.032	7.463	7.742	7.742	7.742	7.894	7.894	7.894	8.354	8.354	8.436	8.436	8.436	8.436	8.513	8.513	8.513	9.385	9.385	9.385	9.385	9.449	9.449	9.449	9.449
YER028C	2.611	2.611	2.611	2.611	2.826	2.759	2.759	2.759	2.759	2.759	2.823	2.823	2.901	2.978	2.978	3.056	3.138	3.138	3.138	3.138	3.138	3.138	4.093	4.46	4.837	4.837	4.837	4.837	4.837	4.837	5.204	5.204	5.355	5.355	5.355	5.355	5.355	5.355	5.355	5.355	5.5	6.142	6.076	6.076	6.076	6.076	6.076	6.216	6.29
YGL257C	3.779	4.458	4.302	4.302	4.302	4.302	4.376	4.376	4.294	4.294	4.376	4.514	4.656	5.026	5.597	6.396	6.396	6.396	6.599	6.868	6.868	6.868	6.933	6.933	7.092	7.092	7.236	7.236	7.458	7.814	7.814	7.814	7.814	7.814	7.814	7.814	7.814	7.814	7.888	8.155	8.229	8.229	8.294	8.294	8.294	8.294	8.294	8.294	8.371
YPL047W	11.207	11.207	11.207	11.296	11.296	11.296	11.222	11.222	11.144	11.144	11.144	11.589	11.524	11.524	11.524	11.589	11.762	11.891	11.891	11.891	11.965	11.898	11.898	11.966	11.977	12.044	12.044	12.11	12.184	12.12	12.202	12.05	12.128	12.194	12.202	12.202	12.202	12.202	12.202	11.768	11.608	11.599	11.599	11.534	11.608	11.608	11.608	11.608	11.608
YNL127W	3.976	4.057	3.993	3.993	3.993	3.993	3.993	3.993	3.993	3.993	4.067	4.067	4.067	4.067	4.148	4.067	4.067	4.067	4.067	3.517	3.439	2.86	2.654	2.214	2.242	3.103	3.965	5.366	5.447	5.447	5.593	5.902	5.902	6.174	6.174	6.241	6.315	6.315	6.186	6.346	6.41	6.769	6.924	6.924	6.924	6.924	6.85	6.85	6.599
YDR272W	11.095	11.241	11.322	11.711	11.711	11.711	11.711	11.711	11.711	11.711	11.793	11.793	11.934	11.867	12.079	12.079	12.079	12.161	12.161	12.083	12.096	11.878	11.878	11.66	11.999	11.999	11.999	12.073	12.073	12.073	12.073	12.084	12.084	12.084	12.3	12.236	12.236	12.313	12.241	12.241	12.319	12.319	12.319	12.4	12.4	12.474	12.474	12.474	12.474
YBR149W	7.737	7.519	7.975	8.38	8.388	8.611	8.544	8.544	8.544	8.544	8.549	8.482	8.927	8.927	8.927	8.927	9.008	9.008	9.008	9.082	9.082	9.082	9.082	9.082	9.082	9.082	9.082	9.082	9.234	9.234	9.378	9.378	9.53	9.53	9.53	9.53	9.817	9.898	9.898	9.891	9.891	9.891	9.824	9.824	9.75	9.055	9.055	9.055	9.055
YNL250W	3.972	3.972	3.972	3.972	3.972	3.972	3.972	3.905	3.905	3.905	3.831	3.831	3.831	3.831	3.831	3.831	3.831	3.831	3.831	3.831	3.831	3.831	3.831	3.831	3.831	3.831	3.698	3.698	3.698	3.698	3.698	3.698	3.617	3.617	3.617	3.248	2.969	2.679	2.605	2.605	2.605	2.345	2.271	2.206	2.351	2.351	2.428	2.354	2.277
YML024W	3.422	3.422	3.422	3.263	3.263	3.189	3.189	3.189	3.189	3.189	3.189	3.107	3.107	3.107	3.107	3.107	3.107	3.107	3.043	3.043	2.495	2.072	1.995	1.93	1.864	1.782	1.715	1.715	1.443	1.443	1.443	1.443	1.443	1.443	1.443	1.443	1.443	1.443	0.887	0.735	0.602	0.602	0.602	0.602	0.602	0.602	0.602	0.602	0.602
YFR053C	7.441	7.441	7.441	7.441	7.441	7.441	7.441	7.441	7.441	7.441	7.441	7.441	7.441	7.441	7.441	7.441	7.441	7.441	7.441	7.367	7.367	7.293	7.293	7.293	7.211	6.996	6.848	6.92	6.92	6.92	6.997	6.997	6.997	6.997	6.997	6.997	6.997	6.997	6.997	6.997	6.997	6.997	6.997	6.997	6.859	6.575	6.446	6.446	6.446
YIR023W	2.762	2.395	2.395	2.321	1.471	1.177	0.87	0.633	0.633	0.697	0.697	0.762	0.989	1.067	2.225	2.71	2.784	2.784	2.848	3.338	4.401	4.682	4.877	4.877	4.877	4.959	5.012	5.012	5.012	5.012	5.012	5.012	5.012	5.157	5.157	5.157	5.157	5.157	5.157	5.362	5.429	5.577	5.577	5.577	5.577	5.577	5.577	5.642	5.642
YDR167W	5.044	4.902	5.195	5.506	5.506	5.506	5.57	5.57	5.053	4.972	5.036	4.154	4.154	2.647	1.966	2.03	2.608	2.821	3.406	3.622	3.622	3.622	4.263	5.455	5.756	6.392	6.392	6.47	6.47	6.47	6.625	6.766	6.833	6.907	6.907	6.907	6.702	6.84	6.902	6.966	7.033	7.464	9.126	9.554	9.554	9.554	9.554	9.554	9.554
YKL009W	10.974	10.91	11.056	11.056	11.202	11.202	11.202	11.128	11.128	11.192	11.455	11.664	11.664	11.792	11.792	11.792	11.726	11.726	11.726	11.726	11.726	11.726	11.726	11.726	11.726	11.726	11.726	11.8	11.8	11.8	11.8	11.661	11.661	11.661	11.661	11.661	11.661	11.661	11.597	11.597	11.448	11.384	11.242	11.178	11.178	10.903	11.055	10.988	10.988
YGL208W	7.852	7.632	7.167	7.1	7.178	7.123	6.839	6.977	6.704	6.56	6.556	6.492	6.634	6.624	6.624	6.628	6.713	6.713	6.639	6.798	6.798	6.862	6.868	6.635	6.716	6.719	6.795	6.795	6.795	6.731	5.935	6.224	7.628	8.254	8.254	8.682	8.682	8.682	8.764	8.764	8.764	8.993	8.926	9.067	9.067	9.067	9.067	8.826	8.529
YBR297W	3.914	3.914	3.914	3.918	3.986	4.516	4.516	4.662	4.662	4.662	4.662	4.662	4.736	4.736	4.736	4.726	4.726	4.726	4.726	4.726	4.726	4.726	4.726	4.726	4.726	4.858	5.002	5.002	5.002	5.002	5.002	4.985	4.907	4.974	5.174	5.174	5.303	5.59	5.59	5.59	5.59	5.59	5.59	5.59	5.59	5.59	5.59	5.59	5.59
YDL076C	0.998	0.998	0.998	1.063	1.063	1.063	1.063	1.063	0.852	0.787	0.787	0.787	0.787	0.787	0.787	0.787	0.71	0.71	0.71	0.71	0.71	0.578	0.578	0.578	0.578	0.578	0.578	0.578	0.578	0.578	0.578	0.578	0.578	0.66	0.66	0.66	0.66	0.66	0.66	0.66	0.66	0.578	0.578	0.578	0.578	0.578	0.578	0.578	0.578
YML097C	4.103	5.214	5.86	5.925	6.501	6.501	6.501	6.501	6.501	6.501	6.501	6.501	6.501	6.501	6.575	6.575	6.575	6.724	6.942	7.435	9.975	10.049	10.197	10.197	10.419	10.419	10.419	10.419	10.419	10.501	10.501	10.582	10.647	10.711	10.86	11.373	11.373	11.373	11.373	11.373	11.373	11.373	11.373	11.373	11.373	11.529	11.529	11.593	11.593
YPL274W	7.013	6.85	6.85	6.85	6.422	6.193	6.126	6.19	6.255	6.047	6.047	6.284	6.483	6.402	6.402	6.402	6.536	6.677	6.603	6.603	6.603	6.603	6.603	6.603	6.603	6.603	6.539	6.461	6.394	6.196	5.836	5.669	5.605	5.605	5.314	5.314	5.314	4.916	4.916	4.846	4.846	5.005	5.079	5.079	5.079	5.079	5.079	5.001	5.001
YFR044C	1.514	1.652	1.956	1.956	1.956	1.956	1.956	2.188	2.27	2.56	4.974	6.591	6.665	6.665	6.665	6.665	6.665	6.746	6.976	6.976	7.04	7.534	7.534	7.689	7.756	7.838	7.838	7.838	7.986	8.05	8.117	8.117	8.184	8.184	8.248	8.248	8.248	8.248	8.382	8.52	8.659	8.659	8.659	8.659	8.659	8.659	8.592	8.514	8.514
YDL120W	6.739	6.665	6.665	6.665	6.665	6.665	6.665	6.665	6.665	6.743	6.678	6.745	6.745	6.745	6.745	6.745	6.745	6.745	6.753	6.753	6.753	6.686	6.686	6.555	6.619	6.701	6.847	6.847	6.847	6.847	6.782	6.782	6.782	6.782	6.555	6.555	6.555	6.555	6.718	6.718	6.718	6.842	6.842	6.842	6.708	6.708	6.79	6.641	6.482
YOL126C	6.337	6.337	6.337	6.337	6.337	6.337	6.337	6.337	6.185	6.185	6.185	6.185	6.185	6.185	6.185	6.037	6.037	6.037	6.037	5.904	5.839	5.839	5.698	5.698	5.698	5.698	5.56	5.56	5.414	5.414	5.128	4.887	4.728	4.65	4.65	4.65	4.65	4.65	4.209	4.209	4.209	3.33	3.106	2.748	2.748	2.681	2.681	2.681	2.617
YMR167W	6.108	6.172	6.313	6.222	6.222	6.222	6.14	5.977	6.203	6.054	5.913	6.072	6.008	6.008	6.008	6.008	5.86	5.403	5.403	5.143	5.143	4.928	4.864	5.324	5.96	6.098	6.452	6.452	6.452	6.452	6.543	6.543	8.028	8.028	8.157	9.613	9.613	9.687	9.928	9.928	10.002	10.083	10.083	10.148	10.148	10.148	10.276	10.195	10.195
YPR135W	7.549	7.631	7.921	7.921	7.921	7.921	7.766	7.028	6.808	6.808	7.469	7.547	7.547	7.547	7.547	7.784	7.637	7.431	7.626	7.947	7.947	7.947	7.947	7.947	8.011	8.011	8.011	8	7.953	8.017	8.017	8.017	8.099	8.099	8.099	8.034	7.829	7.326	7.459	7.459	7.314	7.314	7.314	7.233	7.297	7.136	6.768	6.701	7.082
YHR132W-A	4.649	4.649	4.649	4.507	4.584	4.955	5.266	5.266	5.266	5.266	5.549	5.99	5.99	5.99	6.136	6.136	6.146	6.146	6.146	6.146	6.146	6.146	6.498	6.95	6.95	7.032	7.247	7.516	7.788	7.788	7.788	7.87	7.948	8.012	8.158	8.684	8.751	9.186	9.108	9.173	9.173	9.173	9.173	9.173	9.173	9.173	9.173	9.173	9.173
YCR031C	5.801	5.49	5.623	5.774	5.774	5.915	6.101	6.388	6.321	6.395	6.46	6.318	6.444	6.378	6.378	6.38	6.38	6.38	6.306	6.306	6.435	6.368	6.368	6.286	5.566	5.42	5.488	5.488	5.849	5.849	5.849	5.757	5.838	7.009	7.452	8.696	8.696	8.778	8.778	8.778	8.778	8.778	8.778	8.909	8.909	9.038	9.338	9.338	9.338
YMR058W	3.981	3.981	3.981	3.981	3.981	3.903	3.903	3.822	3.822	3.822	3.822	3.822	3.592	3.592	3.518	3.372	3.372	3.372	3.372	3.372	3.372	3.001	2.92	2.92	2.92	2.92	2.92	2.92	2.846	2.846	2.846	1.862	1.654	1.719	1.719	1.719	1.719	1.719	1.719	1.719	1.719	1.574	1.155	1.155	1.155	1.155	1.155	1.155	0.863
YDR192C	2.722	2.722	2.658	2.72	2.868	2.946	2.946	2.946	2.946	2.946	2.946	3.098	3.098	3.384	3.544	3.894	3.894	3.894	3.959	3.959	3.959	3.959	3.959	4.04	4.192	4.27	4.27	4.27	4.27	4.27	4.27	4.27	4.27	4.27	4.27	4.27	4.27	4.106	4.106	4.106	4.314	4.392	5.06	5.141	5.219	5.286	5.36	5.645	5.719
YDR097C	6.836	6.836	7.11	7.11	7.514	7.514	7.514	7.727	7.727	7.816	7.816	7.739	7.739	7.967	7.967	7.967	8.024	8.024	8.024	8.024	7.95	8.032	7.968	7.968	7.968	7.968	7.968	7.804	7.74	7.74	7.676	7.53	7.658	7.658	7.658	7.538	7.456	7.535	7.6	8.059	8.21	8.429	8.429	8.648	8.648	8.648	8.648	8.648	8.722
YPL107W	5.506	5.506	6.081	7.27	9.125	9.125	9.125	9.125	9.199	9.347	9.573	10.032	10.097	10.097	10.097	10.097	10.326	10.4	10.608	10.754	10.754	10.9	10.9	10.9	11.109	11.823	12.737	12.737	12.878	12.959	13.037	13.037	13.037	13.037	13.118	13.26	13.756	13.756	13.756	13.838	13.838	13.902	13.902	13.976	13.976	14.105	14.105	14.105	14.105
YNR074C	3.848	3.848	3.848	3.99	4.28	4.358	4.358	4.358	4.358	4.498	4.498	4.498	4.498	4.498	4.498	4.417	4.417	4.417	4.417	4.417	4.417	4.417	4.417	3.82	3.82	3.82	3.59	3.459	3.017	3.017	3.017	2.943	2.876	2.876	2.799	2.799	2.799	2.876	2.943	2.943	2.943	3.099	3.099	3.228	3.228	3.228	3.228	3.228	3.376
YGL167C	10.762	11.046	11.269	11.77	12.052	12.194	12.549	12.772	12.69	12.626	12.626	12.745	12.904	12.823	12.897	12.897	12.897	12.897	12.971	13.243	13.243	13.307	13.307	13.307	13.307	13.307	13.307	13.307	13.307	13.307	13.307	13.307	13.307	13.385	13.385	13.385	13.385	13.385	13.449	13.449	13.449	13.449	13.449	13.449	13.523	13.523	13.523	13.523	13.523
YFR050C	8.366	8.358	8.358	8.358	8.358	8.5	8.639	8.872	8.939	8.939	8.939	9.102	9.102	9.038	9.038	9.038	9.038	9.038	9.034	9.164	9.295	9.359	9.359	9.507	9.737	9.818	9.892	9.892	9.892	9.892	9.892	9.957	9.892	9.974	10.041	10.041	10.041	10.041	10.041	10.1	10.305	10.224	10.224	10.224	10.224	10.224	10.224	10.224	10.15
YLR069C	7.089	6.948	7.022	7.087	6.92	7.068	7.947	8.272	8.272	8.414	8.609	8.896	9.712	11.09	11.09	11.09	11.236	11.236	11.445	11.445	11.519	11.519	11.519	11.519	11.519	11.752	12.186	12.25	12.609	12.609	12.609	12.687	12.687	12.687	12.764	12.846	12.913	13.726	13.8	13.8	13.948	13.948	14.248	14.248	14.248	14.248	14.248	14.184	14.56
YFR015C	5.076	5.076	4.994	4.994	4.994	4.676	4.21	4.133	4.207	4.207	4.207	4.061	3.902	3.902	3.902	3.902	3.553	3.257	3.257	3.119	3.119	1.739	1.576	1.576	1.569	1.502	1.502	1.788	1.788	1.714	1.714	1.714	1.714	1.352	1.352	1.342	1.276	1.276	1.276	1.353	1.353	1.353	1.353	1.353	1.353	1.353	1.222	1.155	1.155
YDR247W	6.352	6.352	6.352	6.146	6.078	6.004	6.004	6.004	6.069	6.069	6.069	6.069	5.762	5.762	5.826	5.762	5.602	5.602	5.667	5.6	5.664	5.664	5.294	5.039	5.039	5.106	5.254	5.321	5.403	5.403	5.403	5.47	5.388	5.388	5.388	5.388	5.306	5.306	5.502	5.547	5.761	5.828	5.828	5.828	5.902	5.902	5.902	5.902	5.983
YGR193C	7.997	8.223	8.141	8.141	8.27	8.399	8.467	8.467	8.467	8.403	8.832	9.208	9.134	9.134	9.134	9.134	9.134	9.134	9.211	9.13	9.13	9.13	9.281	9.281	9.281	9.281	9.415	9.415	9.341	9.276	8.901	8.901	9.264	9.616	9.616	9.616	9.616	9.698	9.698	9.698	9.698	9.698	9.698	9.698	9.698	9.698	9.698	9.631	9.631
YMR311C	2.956	2.956	3.18	3.24	3.449	3.527	3.656	3.72	3.72	3.72	3.72	3.72	3.646	3.646	3.582	3.582	3.582	3.582	3.582	3.582	3.726	3.878	3.813	3.887	4.504	4.586	4.885	4.963	5.326	5.326	5.326	5.326	5.393	5.393	5.393	5.393	5.393	5.393	5.393	5.393	5.393	5.393	5.393	5.393	5.393	5.326	5.326	5.326	5.326
YLR315W	0.643	0.566	0.566	0.566	0.501	0.501	0.501	0.568	0.568	0.568	0.568	0.568	0.568	0.712	0.712	0.712	0.712	0.638	0.638	0.638	0.561	0.702	0.783	1.449	1.449	1.449	1.514	1.514	1.514	1.514	1.746	1.891	1.965	1.961	1.961	1.961	2.035	2.035	2.1	2.1	2.58	3.4	3.4	3.4	3.477	3.477	3.477	3.477	3.477
YGL128C	14.411	14.411	14.609	14.69	14.772	14.839	14.839	14.987	14.987	14.987	15	15	14.922	14.922	14.922	14.922	14.922	14.922	14.922	14.922	14.845	14.845	14.909	14.842	14.842	14.842	14.842	14.842	14.842	14.768	14.768	14.768	14.846	14.846	14.846	14.846	14.846	14.846	14.846	14.846	14.846	14.772	14.328	13.763	13.612	13.612	13.612	13.612	13.612
YGL179C	8.605	8.662	8.793	8.793	8.719	8.719	8.719	8.719	8.655	8.5	8.5	8.5	8.5	8.426	8.426	8.361	8.213	8.287	8.146	8.146	8.146	8.146	8.146	8.146	8.146	8.146	8.082	8	8	8	8	8	8	7.933	7.933	7.933	7.718	7.272	7.272	7.194	7.276	7.052	7.052	7.052	6.096	5.254	5.112	5.19	5.19
YDR430C	10.925	10.925	10.925	10.925	11.007	11.007	10.933	10.933	11	11	11	11	11	11	11.346	11.346	11.346	11.346	11.346	11.346	11.346	11.346	11.346	11.346	11.346	11.477	11.477	11.477	11.477	11.477	11.477	11.477	11.477	11.412	11.551	11.68	11.68	11.68	11.68	11.68	11.68	11.68	11.59	11.59	11.59	11.655	11.647	11.573	11.573
YJL097W	10.398	10.317	9.946	10.233	9.946	9.937	9.937	9.458	9.384	9.387	9.256	9.096	9.096	9.096	8.996	8.785	8.438	8.364	8.517	9.441	9.585	9.652	9.885	9.885	9.967	9.836	10.103	11.05	10.986	11.12	11.197	11.197	11.197	11.402	11.402	11.338	11.338	11.564	11.404	11.404	11.177	11.181	11.103	11.022	10.802	10.568	10.691	11.621	12.853
YDR213W	7.598	7.598	7.598	7.598	7.65	7.65	7.732	7.732	7.732	7.732	7.732	7.732	7.732	7.732	7.732	7.732	7.732	7.732	7.732	7.732	7.732	7.732	7.009	6.804	6.739	6.87	6.87	6.87	6.87	6.656	6.737	6.804	7.098	7.18	7.18	7.18	7.18	7.18	7.18	7.116	7.116	7.116	7.116	6.838	6.838	7.11	7.382	7.382	7.537
YCL038C	1.598	1.598	1.598	1.598	1.598	1.598	1.524	1.524	1.591	1.658	1.658	1.884	1.884	2.036	1.962	1.962	1.962	1.817	1.882	1.959	2.168	2.442	2.739	4.112	4.342	5.242	5.306	5.606	6.564	6.564	6.564	6.564	6.564	6.564	6.564	6.564	6.646	6.72	6.786	6.931	7.352	7.352	7.352	7.433	7.498	7.498	7.498	7.498	7.498
YBR176W	9.833	9.833	9.833	8.875	8.386	8.238	7.358	6.788	6.714	6.863	6.863	6.937	6.798	6.798	6.558	6.558	6.622	6.544	6.626	6.764	6.698	6.698	6.62	6.62	6.461	6.396	6.33	6.256	6.256	6.107	6.107	6.026	5	4.786	4.563	4.563	4.694	4.425	4.425	4.358	4.212	4.356	4.356	4.292	4.292	4.292	4.144	3.552	3.115
YOR323C	13.276	13.353	13.353	13.906	14.139	14.856	15.374	15.652	15.578	15.659	16.117	16.117	16.246	16.25	16.314	16.378	16.46	16.46	16.538	16.538	16.538	16.538	16.678	16.678	16.678	16.678	16.678	16.678	16.678	16.604	16.604	16.682	16.682	16.682	16.682	16.682	16.756	16.558	16.558	16.478	16.478	16.478	16.552	16.686	16.686	16.689	16.621	16.621	16.621
YBR248C	14.102	14.167	14.167	14.167	14.167	14.102	14.102	14.102	14.089	14.089	14.089	13.879	13.96	15.118	15.67	15.67	15.67	15.67	15.67	15.67	15.592	15.674	15.74	15.74	15.807	15.807	15.807	15.807	15.807	15.807	15.73	15.73	15.73	15.73	15.73	15.73	15.285	15.285	15.285	15.22	15.061	15.061	15.061	15.061	15.061	15.126	15.126	15.126	15.126
YER034W	2.874	2.874	2.732	2.588	2.588	2.588	2.588	2.588	2.588	2.588	2.085	2.085	2.085	2.018	1.566	0.65	0.494	0.494	0.494	0.494	0.568	0.798	0.798	0.798	0.798	0.798	0.798	0.731	1.008	1.214	1.214	1.214	1.214	1.214	1.214	1.214	1.008	1.008	1.09	1.09	1.168	1.168	1.168	1.168	1.249	1.331	1.671	2.385	3.283
YFL004W	6.077	6.155	6.081	6.081	6.145	6.145	6.145	6.145	6.064	6.064	6.064	6.049	5.975	5.897	5.897	5.897	5.897	5.83	5.83	5.83	5.615	5.541	5.537	5.484	5.406	5.406	5.544	5.689	5.689	5.756	5.756	5.756	5.678	5.695	5.695	5.614	5.614	5.678	5.678	5.678	5.756	5.756	5.756	5.756	5.756	5.756	5.689	5.689	5.194
YER052C	7.468	7.468	7.468	7.546	7.318	6.6	6.6	6.6	6.6	6.523	6.669	6.669	6.654	6.654	6.59	6.516	6.516	6.377	5.844	5.858	5.845	5.845	5.848	5.9	5.981	5.981	5.981	6.055	5.852	5.852	5.693	5.619	5.619	5.619	5.471	5.33	5.256	5.189	5.197	5.197	5.197	5.197	5.197	5.264	4.983	5.308	5.683	5.683	5.764
YOR220W	11.556	11.556	11.556	11.689	11.89	11.759	11.989	11.989	11.989	11.989	11.989	11.858	11.702	11.628	11.564	11.564	11.645	11.645	11.804	11.999	12.568	12.568	12.635	12.635	12.635	12.635	12.628	12.628	12.628	12.628	12.628	12.628	12.628	12.563	12.719	12.719	12.719	12.719	12.852	12.852	12.852	12.852	13.275	13.275	13.194	13.194	13.194	13.116	13.116
YPR067W	6.078	6.078	6.078	6.171	6.476	6.55	6.71	6.71	6.861	6.933	6.859	6.933	7.46	7.46	7.524	7.524	7.524	7.524	7.524	7.673	7.737	7.935	8.09	8.229	8.229	8.229	8.229	8.229	8.303	8.238	8.238	8.238	8.238	8.238	8.161	8.225	8.225	8.225	8.225	8.225	8.225	8.158	8.158	8.158	8.003	7.851	7.933	7.933	7.933
YMR270C	9.415	9.4	9.4	9.464	9.531	9.457	9.535	9.027	9.027	9.171	9.107	9.025	9.025	8.264	8.407	8.407	8.407	8.407	7.823	7.823	7.823	7.888	7.669	7.669	7.382	7.092	6.813	6.89	6.519	7.241	7.241	7.37	7.241	7.228	7.248	7.384	6.898	7.186	7.459	7.459	7.395	7.462	7.4	7.466	7.466	7.466	7.236	7.236	7.236
YIL003W	0.93	0.93	0.93	0.93	0.93	0.93	0.93	0.93	0.93	0.93	0.93	0.93	0.93	0.93	1.012	1.012	0.93	0.93	0.93	0.93	0.93	0.93	0.863	0.863	0.863	0.863	0.93	0.93	0.93	0.93	0.93	0.93	0.93	0.93	1.085	1.085	1.085	1.085	1.085	1.167	1.102	1.102	1.102	1.102	1.169	1.243	1.243	1.243	1.243
YDL001W	11.49	11.49	11.49	11.554	11.554	11.554	11.13	11.12	11.266	11.266	11.333	11.199	11.199	11.199	11.715	12.081	12.146	12.146	12.146	12.146	12.072	11.998	11.724	11.724	11.802	11.735	11.735	11.668	11.668	11.668	11.668	11.604	11.604	11.604	11.604	11.604	11.604	11.604	11.458	11.458	11.458	11.458	11.458	11.321	10.688	10.688	10.688	10.606	10.398
YMR066W	3.969	3.684	3.084	3.02	3.168	3.448	3.826	4.031	4.109	4.655	4.729	4.803	4.726	4.726	4.803	4.803	6.316	6.17	6.17	6.092	6.325	6.325	6.261	6.261	6.261	6.261	6.261	6.335	6.675	6.456	7.025	7.025	7.107	7.107	7.107	7.04	6.82	6.964	7.301	7.301	7.301	7.301	7.301	7.301	7.014	7.176	7.423	7.618	8.284
YNL134C	3.963	3.963	3.765	3.765	4.021	4.038	4.254	4.386	4.923	4.923	4.923	5.138	5.138	5.138	5.138	5.138	5.074	5.148	5.296	6.21	6.349	6.48	6.544	6.626	6.767	6.767	6.767	6.767	6.767	6.767	6.767	6.702	6.706	6.784	6.784	6.784	6.784	6.784	7.002	6.921	6.995	6.995	7.133	7.133	6.995	7.059	7.059	6.978	7.192
YGR161C	1.849	1.849	1.849	1.564	1.564	1.564	1.628	1.628	1.628	1.628	1.628	1.547	1.547	1.628	1.562	1.562	1.562	1.562	1.562	1.562	1.562	1.562	1.562	1.562	1.484	1.42	1.42	1.204	1.063	1.063	1.687	1.748	1.748	1.907	2.334	2.334	2.334	2.334	2.334	2.334	2.334	2.334	2.334	2.334	2.398	2.554	2.554	2.618	2.892
YIL161W	4.778	4.778	4.843	4.728	4.805	4.805	4.805	4.87	4.87	4.803	4.729	4.655	4.581	4.425	4.425	4.584	4.584	4.666	4.666	4.73	4.73	4.656	4.582	4.427	3.828	3.74	3.664	3.664	3.664	3.729	3.662	3.662	3.8	3.895	3.958	4.829	4.829	4.829	4.829	4.829	4.738	4.525	4.508	4.582	4.582	4.646	4.646	4.724	4.806
YPL015C	5.756	5.756	5.756	5.756	5.898	6.21	7.075	7.075	7.157	7.671	7.99	8.056	8.457	8.315	8.689	8.689	8.689	8.689	9.041	9.041	9.041	9.119	9.13	9.13	9.808	9.808	9.872	9.872	10.152	10.6	10.6	10.746	10.746	10.746	10.746	10.813	10.813	10.878	10.878	10.942	11.098	11.242	11.242	11.309	11.178	11.405	11.405	11.487	11.487
YFR049W	5.369	5.287	5.287	5.287	5.219	5.219	5.219	5.297	5.51	5.51	5.51	5.591	5.439	5.372	5.308	5.308	5.015	5.08	5.013	4.998	4.92	4.934	4.934	4.934	4.869	4.869	4.869	4.869	4.72	4.956	4.956	5.186	5.186	5.26	5.324	5.324	5.324	5.324	5.119	5.041	5.122	5.341	6.048	6.048	6.112	6.114	6.192	6.192	6.62
YFR001W	0.148	0.148	0.148	0.148	0.148	0.148	0.148	0.148	0.148	0.148	0.148	0.148	0.148	0.082	0.082	0.082	0.082	0.082	0.082	0.082	0.082	0.082	0.082	0.082	0.082	0.082	0.082	0.082	0.082	0.082	0.23	0.296	0.296	0.296	0.296	0.296	0.296	0.296	0.296	0.296	0.296	0.296	0.296	0.296	0.296	0.374	0.452	0.592	0.592
YGL009C	9.952	9.952	9.952	9.952	10.016	9.952	9.952	9.823	9.692	9.692	9.692	9.692	9.692	9.692	9.692	9.692	9.756	9.614	9.32	9.239	9.041	8.967	8.967	8.902	8.762	8.762	8.762	8.826	8.826	8.826	8.826	8.316	8.234	8.299	8.299	8.221	8.221	7.855	7.855	7.855	7.555	7.555	7.555	7.276	7.067	6.851	6.925	7.064	6.986
YMR193W	5.052	4.966	4.97	4.97	5.044	4.97	5.048	5.483	5.483	5.483	5.56	5.56	5.56	5.365	5.365	5.365	5.526	5.66	6.117	6.117	6.198	6.34	6.414	6.414	6.414	6.259	6.4	6.187	6.106	6.106	6.106	6.246	6.013	6.013	5.939	5.939	5.208	5.142	5.138	5.071	6.316	6.465	7.488	7.488	7.488	7.488	7.488	7.488	7.488
YLR221C	8.319	8.319	8.319	8.322	8.528	8.528	8.61	8.674	8.6	8.674	8.6	8.667	8.996	9.3	9.584	9.73	9.804	9.804	9.804	9.727	9.792	9.792	9.792	9.92	9.92	9.994	10.14	10.14	10.14	10.14	9.992	9.992	9.912	9.912	9.848	9.992	10.208	10.208	10.347	10.556	10.556	10.556	10.556	10.489	10.489	10.489	10.489	10.553	10.553
YGR186W	11.472	11.814	13.102	13.102	13.622	13.982	14.047	14.114	14.114	14.178	14.178	14.178	14.178	14.237	14.389	14.389	14.456	14.456	14.456	14.533	14.533	14.533	14.533	14.533	14.533	14.533	14.456	14.456	14.456	14.456	14.456	14.456	14.594	14.594	14.661	14.661	14.661	14.742	14.742	14.742	14.742	14.668	14.668	14.594	14.594	14.53	14.466	14.466	14.466
YDR306C	7.995	7.995	7.995	7.995	7.995	7.995	7.995	7.782	7.782	7.782	7.782	7.782	7.782	7.782	7.782	7.782	7.782	7.782	7.782	7.864	7.864	7.864	7.864	7.864	7.864	7.864	7.704	7.704	7.704	7.704	7.704	7.549	7.113	6.684	6.684	6.684	6.033	5.968	5.904	5.843	5.843	5.843	5.769	5.769	5.769	5.769	5.488	5.488	5.205
YLR029C	3.26	3.26	3.26	3.334	3.334	3.334	3.334	3.334	3.334	3.334	3.334	3.334	3.334	3.334	3.334	3.334	3.401	3.401	3.401	3.401	3.688	3.688	3.688	3.688	3.688	3.688	3.688	3.688	3.688	3.688	3.688	3.688	3.688	3.688	3.688	3.688	3.688	3.688	3.688	3.688	3.688	3.688	3.688	3.688	3.688	3.623	3.623	3.623	3.623
YML058W	4.838	4.838	4.838	4.838	4.838	4.838	4.838	4.838	4.838	4.838	4.838	4.838	4.838	4.838	4.838	4.838	4.838	4.838	4.838	4.838	4.838	4.63	4.566	4.41	4.477	4.477	4.477	4.477	4.477	4.4	4.466	4.466	4.466	4.466	4.385	4.32	4.32	4.32	4.32	4.256	4.178	4.178	4.178	4.178	4.114	3.968	3.968	3.968	3.968
YDR516C	3.808	3.726	3.659	3.815	3.815	3.815	3.815	3.737	3.737	3.737	3.804	3.956	3.956	4.022	4.022	4.022	4.022	4.022	4.022	4.1	4.1	4.1	4.1	4.1	4.1	4.1	4.1	4.1	4.1	4.178	4.178	4.178	4.244	4.322	4.389	4.389	4.389	4.389	4.389	4.389	4.389	4.389	4.389	4.389	4.389	4.389	4.456	4.456	4.456
YGL210W	5.73	5.738	5.738	5.738	5.664	5.738	5.723	5.656	6.171	6.104	6.77	7.715	7.715	7.65	8.447	8.447	8.576	9.014	9.236	9.236	9.754	9.754	9.896	9.974	10.392	10.392	10.392	10.456	10.456	10.597	10.597	10.671	10.671	10.671	10.671	10.671	10.671	10.748	10.674	10.674	10.741	10.741	10.741	10.741	10.356	10.056	10.432	10.708	11.504
YDR294C	3.953	4.532	5.039	6.051	6.051	6.359	7.496	7.563	7.637	7.637	7.637	7.637	7.776	7.698	7.765	7.938	7.938	7.938	7.938	7.938	7.938	7.924	7.99	8.068	8.199	9.929	11.456	11.595	11.669	11.811	12.052	12.331	12.828	13.397	13.397	13.397	13.479	13.623	13.623	13.623	13.623	13.623	13.69	13.69	13.69	13.69	13.69	13.69	13.69
YGL162W	3.034	3.034	3.101	3.101	3.101	3.175	3.108	3.182	3.246	3.246	3.246	3.246	3.246	3.246	3.172	3.172	3.017	3.102	3.024	3.22	3.146	3.146	3.146	3.146	3.21	3.128	3.128	3.128	3.128	3.128	3.128	3.128	3.128	3.128	3.128	3.064	3.064	3.064	3.131	3.131	3.057	3.138	3.074	3.212	3.357	4.081	4.081	4.155	4.155
YDL067C	9.058	9.058	9.14	9.14	9.377	9.377	9.377	9.377	9.377	9.442	9.442	9.506	9.506	9.506	9.506	9.506	9.506	9.428	9.265	9.265	9.191	9.191	9.354	9.419	9.486	9.486	9.486	9.624	9.624	9.624	9.483	9.483	9.483	9.557	9.493	9.493	9.493	9.644	9.5	9.724	9.659	9.659	9.659	9.726	9.58	9.58	9.442	9.442	9.442
YHR132C	8.704	8.704	9.139	9.139	9.284	9.284	9.284	9.284	9.284	9.284	9.298	9.81	10.5	11.424	11.424	11.424	11.424	11.501	11.647	11.647	11.647	11.647	11.647	11.647	11.647	11.647	11.58	11.654	11.654	11.654	11.732	11.874	11.941	11.941	11.859	11.859	11.926	12.216	12.36	12.36	12.36	12.434	12.434	12.434	12.434	12.434	12.434	12.434	12.434
YBR042C	5.674	5.674	5.674	5.543	5.479	5.405	5.405	5.469	5.534	5.534	5.534	5.534	5.6	5.6	5.618	5.901	5.752	5.752	5.752	4.722	4.63	4.548	4.613	4.376	4.52	4.376	4.242	4.242	4.242	4.242	4.449	5.014	5.634	10.665	14.26	14.26	14.26	14.48	14.698	14.844	14.926	15.212	15.286	15.368	15.576	15.576	15.576	15.641	15.641
YOR079C	5.145	5.145	5.209	4.841	4.541	4.541	4.541	4.171	4.175	4.324	4.324	4.487	4.713	4.713	4.713	4.713	4.713	4.582	4.441	4.374	4.456	4.456	4.456	4.533	4.769	4.769	4.769	4.769	4.769	4.769	4.836	5.173	5.464	5.541	5.608	5.398	5.398	5.462	5.462	5.458	5.31	5.31	5.31	5.236	5.381	5.381	5.381	5.458	5.31
YPR167C	6.558	6.493	6.493	6.493	4.862	4.715	4.715	4.715	4.576	4.576	4.576	4.576	3.59	3.59	3.664	2.78	2.78	2.872	2.798	2.798	2.73	2.652	2.652	2.808	2.523	2.523	2.385	2.087	1.943	2.096	2.096	2.096	2.096	1.906	1.971	2.424	3.544	3.69	3.893	3.893	4.186	4.186	4.317	4.317	4.595	4.595	4.595	4.595	4.662
YPR129W	8.875	8.875	8.875	8.875	8.875	8.797	8.797	8.797	8.797	8.733	8.733	8.733	8.668	8.668	8.668	8.668	8.668	8.668	8.75	8.75	8.75	8.75	8.746	8.746	8.746	8.828	8.828	8.828	8.828	8.828	8.828	8.828	8.828	8.764	8.764	8.764	8.697	8.697	8.697	8.697	8.697	8.697	8.632	8.632	8.473	8.473	8.322	8.248	8.248
YDR211W	7.183	7.257	7.257	7.028	7.028	7.014	7.014	7.014	7.014	7.014	7.014	7.014	6.933	6.933	6.802	6.802	6.735	6.735	6.735	6.735	6.668	6.668	6.668	6.52	6.52	6.52	6.52	6.52	6.52	6.453	6.453	6.453	6.302	6.302	6.302	6.302	6.22	6.22	6.22	6.22	6.22	5.943	5.943	5.943	5.943	5.943	5.943	6.017	5.643
YPL161C	0.203	0.588	1.092	1.092	1.092	1.092	1.092	1.092	1.092	1.092	1.092	1.248	1.248	1.248	1.542	1.747	1.747	1.821	2.914	3.999	3.999	4.063	4.063	4.063	4.063	4.219	4.219	4.219	4.219	4.293	4.293	4.724	4.724	4.724	4.724	4.724	4.724	4.931	5.083	6.165	6.165	6.538	6.538	6.823	6.823	6.823	6.956	6.956	6.956
YDR392W	3.627	3.838	4.279	4.279	4.279	4.279	4.279	4.279	4.344	4.344	4.475	4.475	4.539	4.539	4.539	4.694	4.91	4.992	4.992	4.918	4.918	4.992	5.066	5.066	5.066	5.066	5.066	5.066	5.066	5.002	4.928	4.846	4.846	4.846	4.768	4.768	4.768	4.694	4.694	4.694	4.694	4.772	4.833	4.833	4.897	4.964	4.964	4.964	4.964
YHR101C	5.329	5.329	5.329	6.184	6.184	6.258	6.389	6.324	6.402	6.402	6.402	6.484	6.484	6.694	6.903	7.252	7.252	7.252	7.398	7.398	7.398	8.004	8.227	8.227	8.227	8.227	8.227	8.227	8.227	8.305	8.436	8.436	9.062	9.062	9.062	9.062	9.126	9.126	9.126	9.062	9.062	9.062	9.062	9.062	9.062	9.062	9.062	8.902	8.912
YHR032W	6.351	6.351	6.195	6.051	5.986	5.986	5.986	5.986	5.986	5.986	5.986	5.986	5.986	5.986	5.905	5.905	5.905	5.453	5.03	4.952	5.03	4.963	4.963	5.03	5.03	5.03	4.965	4.884	4.884	4.884	4.884	4.884	4.884	4.752	4.752	4.675	4.601	4.379	4.24	4.24	4.24	4.24	4.24	4.24	4.24	4.24	4.305	4.223	4.159
YIL116W	6.259	6.12	6.12	5.987	5.852	5.852	5.852	5.852	5.852	5.852	6.078	5.811	5.885	5.959	5.959	5.959	5.754	5.612	5.108	5.028	4.66	4.923	5.179	5.098	5.162	5.162	5.303	4.718	4.718	4.785	4.84	4.698	4.914	4.737	4.673	4.673	3.86	3.86	3.705	3.627	3.553	3.553	3.618	3.618	3.684	3.829	3.977	4.118	4.843
YDL031W	9.893	9.893	9.893	9.893	9.671	9.673	9.738	9.738	9.738	9.815	9.815	9.815	9.751	9.751	9.751	9.673	9.673	9.755	9.755	9.755	9.755	9.755	9.755	9.755	9.755	9.755	9.755	9.755	9.755	9.755	9.755	9.621	9.327	9.327	9.346	9.346	9.506	9.572	9.572	9.572	9.508	9.508	9.572	9.572	9.572	9.572	9.572	9.206	9.206
YOR216C	6.116	6.543	6.476	6.476	6.476	6.476	6.554	6.476	6.476	6.476	6.476	6.487	6.561	6.769	7.122	7.122	7.122	7.122	7.2	7.2	7.2	7.2	7.264	7.198	7.198	7.198	7.188	7.188	7.336	7.336	7.418	7.854	8.38	8.38	8.759	8.759	8.759	8.826	8.826	8.904	8.904	8.904	8.981	8.981	8.917	8.917	8.981	9.046	9.046
YOR039W	11.798	11.798	11.798	11.798	11.798	11.798	11.733	11.733	11.733	12.177	12.318	12.318	12.4	12.477	12.542	12.542	12.542	12.616	12.616	12.616	12.828	12.91	12.91	12.91	12.91	12.91	12.91	12.91	12.91	12.91	12.91	12.992	13.073	13.073	13.073	13.073	13.073	13.073	13.073	13.073	13.073	13.073	13.073	13.073	13.073	13.073	13.073	13.073	13.006
YBR200W	5.092	5.232	4.868	4.868	4.868	4.868	4.794	4.346	4.065	4.013	3.875	3.72	3.653	3.653	3.653	3.653	3.653	3.579	3.579	3.579	3.579	3.802	4.239	4.239	4.313	4.313	4.313	4.313	4.313	4.313	4.313	4.313	4.231	3.958	3.876	3.876	3.876	3.802	3.802	3.728	3.728	3.728	3.588	3.443	3.443	3.51	3.51	3.966	4.364
YNL267W	10.182	10.182	10.182	10.1	9.939	9.858	10.013	10.08	10.013	10.161	10.451	10.451	10.451	10.451	10.451	10.59	10.59	10.59	10.59	10.59	10.59	10.508	10.508	10.434	10.434	10.434	10.434	10.597	10.223	10.081	10.081	10.081	9.886	9.821	9.757	9.831	9.923	9.923	9.923	9.923	9.923	9.923	9.859	9.859	9.859	9.693	9.693	9.76	9.76
YDL204W	10.829	10.829	10.829	10.829	10.894	10.958	10.958	11.032	11.032	11.096	11.096	11.096	11.022	10.945	10.945	11.317	11.317	11.317	11.317	11.317	11.317	11.317	11.381	11.529	11.529	11.529	11.529	11.529	11.529	11.529	11.529	11.596	11.532	11.458	11.458	11.458	11.458	11.393	11.393	11.393	11.393	11.393	11.319	11.319	11.401	11.401	11.401	11.401	11.397
YHR200W	4.863	5.018	5.018	5.018	5.096	5.373	6.854	6.918	7.064	7.527	7.594	7.658	7.725	7.799	8.072	8.072	8.072	8.154	9.508	9.575	10.006	10.006	10.006	10.006	10.006	10.006	10.08	10.144	10.208	10.208	10.208	10.208	10.427	10.427	10.427	10.427	10.556	10.556	11.024	10.957	10.957	10.957	10.957	10.957	10.957	10.957	11.095	11.16	11.16
YOR054C	14.522	14.296	14.374	14.81	15.514	15.514	15.514	15.514	15.666	15.599	15.673	15.595	15.595	15.662	15.888	15.888	15.966	15.901	16.046	16.046	16.046	16.19	16.268	16.562	16.702	16.702	16.776	16.841	17.125	17.125	17.125	17.125	17.125	17.058	17.21	17.276	17.276	17.276	17.276	17.276	17.199	17.199	17.199	17.199	17.121	17.262	17.131	17.208	17.208
YOL002C	6.029	6.103	6.348	6.348	6.412	6.412	6.412	6.412	6.412	6.412	6.335	6.268	6.268	6.19	6.19	6.19	6.19	6.19	6.113	6.113	6.039	6.036	5.896	5.962	6.036	6.036	6.036	6.036	5.824	5.746	5.746	5.746	5.813	5.88	5.88	5.88	5.88	5.88	5.946	5.954	5.876	5.876	5.798	5.798	5.798	5.798	5.798	5.798	5.865
YOL045W	13.068	12.986	12.986	13.398	13.398	13.398	13.398	13.398	13.398	13.398	13.398	13.398	13.398	13.398	13.398	13.334	13.334	13.334	13.462	13.54	13.54	13.54	13.54	13.54	13.411	13.415	13.434	13.434	13.508	13.508	13.508	13.508	13.728	13.728	13.728	13.587	13.587	13.661	13.739	13.739	13.739	13.657	13.509	13.509	13.509	13.509	13.509	13.509	13.509
YNL165W	10.606	10.542	10.738	10.738	10.738	10.802	10.661	10.876	10.762	10.265	10.994	11.576	11.576	11.576	11.654	11.436	11.815	11.815	11.815	11.879	11.805	12.021	12.086	12.237	12.237	12.237	12.315	12.315	12.379	12.241	12.518	12.599	12.525	12.451	12.692	12.627	12.627	12.914	13.127	13.144	13.144	13.144	13.144	13.144	13.144	13.144	13.144	12.985	13.066
YMR120C	10.312	10.231	10.231	10.149	10.149	9.927	9.85	9.944	9.934	9.934	9.934	9.934	9.86	9.86	9.86	9.711	9.714	9.78	9.78	9.919	10.063	10.13	10.197	10.197	10.197	10.197	10.058	10.066	10.066	10.38	10.38	10.38	10.522	10.522	10.522	10.522	10.667	10.667	10.667	10.667	10.667	10.528	10.528	10.094	10.176	10.176	10.176	10.176	10.176
YKL040C	1.029	1.029	1.029	1.029	1.103	1.103	1.103	1.17	1.244	1.244	1.244	1.244	1.244	1.244	1.244	1.179	1.179	1.179	1.308	1.375	2.234	2.234	2.444	2.856	2.93	2.994	3.076	3.076	3.22	3.22	3.22	3.22	3.285	3.359	3.359	3.359	3.359	3.359	3.426	3.426	3.426	3.649	3.649	3.797	3.797	3.797	3.797	4.025	4.24
YHR131C	1.91	2.044	2.044	2.044	2.044	1.814	1.467	1.324	1.168	1.168	1.218	1.218	1.448	1.512	1.794	1.794	1.794	1.86	1.786	1.786	1.86	1.86	2.875	3.388	4.747	4.971	5.126	5.126	5.126	5.126	5.126	5.126	5.193	5.193	5.193	5.26	5.565	5.857	5.857	5.857	5.857	6.229	6.686	7.209	7.507	7.64	8.371	8.371	8.371
YDR082W	4.772	4.772	4.546	4.82	5.446	5.669	5.669	5.87	6.372	6.524	7.023	7.087	7.152	7.152	7.152	7.152	7.152	7.152	7.152	7.233	7.233	7.382	7.382	7.528	7.754	7.754	7.754	7.754	7.835	7.835	7.835	7.835	7.9	7.9	7.9	8.264	8.423	8.646	8.728	8.81	8.884	9.035	9.166	9.449	9.934	9.934	9.934	10.501	10.583
YFL034C-B	6.974	8.309	8.309	8.39	8.752	8.678	8.678	8.834	8.834	8.834	8.834	8.834	8.834	8.834	8.834	8.834	9.12	9.12	9.194	9.194	9.259	9.4	9.4	9.326	9.035	10.015	10.015	10.08	10.08	10.08	10.08	10.08	10.08	10.08	10.08	10.015	9.81	9.975	9.893	9.893	9.893	9.893	9.893	9.826	9.826	9.762	9.762	9.631	9.631
YJL049W	10.98	10.98	10.98	10.98	11.187	11.187	11.62	11.62	11.62	11.759	11.892	11.959	11.959	11.959	12.104	12.104	12.17	12.379	13.046	13.638	13.72	13.72	13.802	14.014	13.948	13.948	13.948	13.948	13.948	13.881	13.881	14.09	14.09	14.09	14.09	14.171	14.171	14.171	14.171	14.171	14.171	14.171	14.164	14.164	14.238	14.32	14.394	14.394	14.394
YDR463W	5.956	5.956	5.956	5.956	5.956	5.74	5.74	5.884	6.241	6.319	6.319	6.319	6.319	6.319	6.319	6.319	6.319	6.457	6.264	6.264	6.544	6.618	6.618	6.618	6.618	6.618	6.696	6.968	7.488	7.932	7.932	8.014	8.014	8.078	8.078	8.078	8.076	8.076	8.076	8.076	8.076	8.076	8.076	8.076	8.076	8.076	7.94	7.94	7.94
YDR202C	7.262	7.262	7.336	7.336	7.487	7.768	7.768	7.768	7.768	7.914	7.988	7.914	8.529	9.414	9.491	9.556	9.556	9.482	9.467	9.325	9.325	9.892	10.051	10.133	10.133	10.133	10.133	10.133	10.133	10.207	10.133	10.197	10.269	10.269	10.269	10.269	10.269	10.269	10.336	10.336	10.476	10.412	10.412	10.486	10.209	9.842	9.761	9.761	9.761
YNL107W	8.059	8.059	8.059	8.059	7.822	8.137	8.048	8.048	8.048	8.178	8.18	8.18	8.344	8.472	8.472	8.618	8.914	9.11	9.269	9.269	9.563	9.563	9.563	9.563	9.563	9.563	9.563	9.563	9.641	9.847	10.388	10.388	10.388	10.388	10.69	10.754	10.754	10.754	10.69	10.625	10.69	10.832	10.832	10.987	10.987	10.987	10.987	10.987	11.054
YML092C	15.057	15.131	15.209	15.412	15.855	15.855	15.855	15.855	15.855	15.774	15.933	15.933	15.933	15.933	15.859	15.933	15.855	15.855	15.855	15.855	15.855	15.855	15.855	15.788	15.788	15.788	15.788	15.788	15.788	15.788	15.788	15.788	15.657	15.576	15.65	15.65	15.716	15.716	15.716	15.716	15.716	15.798	15.798	15.798	15.798	15.798	15.798	15.798	15.798
YPL059W	4.888	4.824	4.746	4.822	5.398	5.691	6.05	6.05	6.336	6.336	6.336	6.566	6.566	6.788	6.788	6.788	6.788	6.788	6.788	6.723	6.723	6.723	6.581	6.514	6.514	6.514	6.514	6.157	6.009	5.878	5.878	5.889	5.889	5.963	6.027	6.027	6.101	6.236	6.236	6.236	6.31	6.31	6.31	6.31	6.31	6.31	6.31	6.024	6.473
YKL032C	0.374	0.374	0.374	0.374	0.374	0.374	0.514	0.514	0.514	0.514	0.514	0.514	0.514	0.514	0.514	0.514	0.67	0.747	0.821	0.821	0.821	0.821	0.821	0.821	0.821	0.821	0.821	0.821	0.821	0.886	1.106	1.106	1.106	1.106	1.106	1.106	1.106	1.183	1.183	1.183	1.183	1.183	1.183	1.131	1.368	1.368	1.577	1.577	1.577
YGR154C	12.158	12.223	12.223	12.223	12.352	12.352	12.27	12.206	12.206	12.067	12.132	12.132	12.132	11.993	11.993	11.477	11.333	11.333	11.414	11.407	11.407	11.407	11.333	11.255	11.255	11.255	11.255	11.181	11.181	11.259	11.192	11.192	10.972	10.76	9.489	9.22	9.22	8.994	8.834	8.988	8.988	8.988	8.914	8.914	8.914	9.052	8.978	9.042	9.042
YHL021C	9.122	9.186	9.034	9.368	9.524	9.446	9.511	9.578	9.817	9.817	9.817	9.735	9.735	9.813	9.517	9.517	9.517	9.45	9.45	9.822	9.822	9.886	9.886	9.886	9.886	9.964	9.964	9.964	9.964	9.805	9.581	9.435	9.58	10.28	10.28	10.28	10.361	10.206	10.142	10.365	10.162	10.162	10.317	10.306	10.229	10.162	10.162	10.162	10.162
YBR095C	6.652	7.092	7.17	7.17	7.17	7.105	7.024	7.296	7.73	7.804	7.936	7.871	7.871	7.945	7.945	7.945	7.945	7.863	7.789	7.856	7.621	7.554	7.487	7.715	8.202	8.268	8.428	8.428	8.428	8.428	8.428	8.509	8.509	8.442	8.376	8.376	8.509	8.668	8.668	8.668	8.668	8.473	8.537	8.537	8.463	8.386	8.244	8.321	8.254
YHR063C	6.968	7.198	7.198	7.264	7.133	7.133	7.052	7.431	7.431	7.431	7.431	7.431	7.498	7.433	7.433	7.433	7.433	7.433	7.433	7.522	7.444	7.592	7.592	7.511	7.511	7.433	7.037	6.973	7.407	7.407	7.407	7.407	7.407	6.977	6.895	6.892	6.96	7.345	7.66	7.889	8.174	8.466	8.466	8.466	8.531	8.528	8.808	8.808	8.808
YLR253W	6.135	6.206	5.691	5.691	5.694	5.758	5.825	6.047	6.047	6.344	6.267	6.186	6.186	6.186	5.97	4.853	4.853	4.701	5.318	6.839	7.052	7.052	7.547	7.547	7.624	7.624	7.624	7.624	7.924	7.85	7.85	7.877	8.026	7.952	7.878	7.796	7.778	7.778	7.985	7.985	7.985	7.985	7.911	7.975	7.975	7.975	7.975	7.975	7.975
YER031C	9.846	9.846	9.846	9.846	9.846	9.846	9.846	9.846	9.923	9.923	9.923	9.923	9.923	9.923	9.923	9.923	9.923	9.923	9.923	9.988	9.921	9.921	10.299	10.299	10.299	10.299	10.299	10.299	10.299	10.299	10.299	10.232	10.232	10.232	10.232	10.026	9.944	9.652	9.652	9.652	9.733	9.733	9.733	9.963	9.963	9.963	9.896	9.896	9.896
YKL056C	6.074	6.074	6.141	6.063	5.989	6.054	6.054	6.054	6.054	5.972	5.908	5.908	5.97	5.97	6.035	6.035	6.035	6.035	6.035	6.035	6.035	6.035	6.035	6.035	5.953	5.953	5.953	5.953	5.953	6.307	6.307	6.307	6.307	6.307	6.307	6.307	6.307	6.388	6.462	6.462	6.462	6.462	6.462	6.462	6.527	6.527	6.445	6.445	6.24
YHR020W	12.747	12.747	12.747	12.747	12.608	12.544	11.863	11.798	11.863	11.565	11.565	11.333	11.036	11.11	10.818	10.818	10.676	10.612	10.547	10.547	10.473	10.253	10.253	10.186	9.487	9.345	9.345	9.345	9.271	7.366	6.122	6.039	6.039	5.957	6.039	5.887	5.887	5.887	5.887	5.82	5.517	5.145	4.72	4.72	4.646	4.861	5.299	5.299	5.299
YPL087W	6.772	6.772	6.708	6.708	6.7	6.7	6.7	6.7	6.7	6.7	6.7	6.544	6.689	6.689	6.689	6.844	6.78	6.78	6.858	6.53	6.384	6.317	6.334	6.334	6.414	6.35	6.414	6.414	6.414	6.412	6.347	6.347	6.347	6.434	6.434	6.434	6.434	6.434	6.434	6.434	6.434	6.36	6.36	6.144	6.078	6.078	5.859	5.792	5.792
YPL270W	0.074	0.148	0.148	0.148	0.148	0.148	0.148	0.148	0.148	0.148	0.148	0.148	0.148	0.29	0.29	0.29	0.29	0.29	0.29	0.29	0.29	0.29	0.216	0.216	0.216	0.216	0.216	0.283	0.499	0.499	0.576	0.576	0.576	0.576	0.576	0.576	0.576	0.779	0.779	0.779	0.779	0.779	0.779	0.779	0.853	1.539	1.91	1.91	1.984
YMR157C	4.513	4.524	4.666	4.879	5.478	5.478	5.478	5.62	5.408	5.472	5.472	5.472	5.472	5.554	5.411	6.292	6.292	6.292	6.292	6.292	6.373	6.227	6.227	6.083	5.334	4.85	4.429	4.429	4.494	4.858	4.936	4.936	4.936	4.858	4.932	4.91	5.586	6.796	6.863	6.863	7.281	7.281	7.815	7.815	7.815	7.815	7.815	7.815	7.75
YGR130C	1.876	1.876	1.876	1.868	2.47	2.762	2.762	2.762	2.762	2.762	2.762	2.762	2.843	2.843	2.843	2.843	2.843	2.843	2.843	2.843	2.843	2.843	2.843	2.843	2.843	2.843	2.843	2.843	2.843	2.843	2.843	2.843	2.843	2.843	2.843	2.843	2.843	2.843	2.908	2.989	3.936	3.936	3.936	4.16	4.16	4.383	4.383	4.383	4.383
YMR228W	6.877	6.877	6.877	6.877	6.877	6.877	6.877	6.347	6.137	6.133	5.91	6.272	6.432	6.496	6.206	6.341	5.747	5.683	5.683	6.2	7.643	9.105	9.4	9.7	9.635	9.635	9.571	9.719	9.793	9.86	10.156	10.22	10.366	10.226	10.226	10.372	10.307	10.307	10.455	10.522	11.153	11.153	11.231	11.524	11.524	11.524	11.382	11.824	12.05
YDR175C	5.255	5.648	5.648	5.648	5.648	5.648	5.657	5.726	5.726	5.726	5.726	5.517	5.517	5.513	5.513	5.513	5.672	5.672	5.746	5.811	5.875	6.009	6.009	6.009	5.946	5.946	5.864	5.797	5.797	5.936	6.152	6.218	6.283	6.283	6.283	6.283	6.283	6.357	6.357	6.357	6.357	6.357	6.357	6.357	6.357	6.664	6.664	6.664	6.664
YJR044C	8.198	8.198	8.137	8.063	7.989	7.86	8.006	8.006	6.873	6.856	6.852	7.156	7.894	8.707	8.707	9.006	10.447	10.521	10.67	11.025	11.025	11.025	11.025	11.025	11.092	11.01	11.238	12.152	12.468	12.468	12.903	12.97	12.97	13.405	13.62	13.62	13.988	14.176	14.176	14.25	14.478	14.478	14.758	14.824	14.747	14.906	14.906	14.906	14.906
YLR441C	4.852	4.563	4.498	4.498	4.498	4.65	4.246	4.468	4.928	6.345	6.741	6.961	7.241	7.241	7.241	7.241	6.95	7.324	8.171	8.106	8.171	8.154	8.302	8.302	8.366	8.366	8.366	8.522	9.328	10.038	10.038	10.038	10.038	10.038	10.038	9.972	9.972	10.038	10.038	10.038	10.17	10.47	10.47	10.47	10.547	10.745	10.745	10.745	11.041
YIL096C	3.635	3.635	3.635	3.568	3.568	3.568	3.568	3.568	3.568	3.568	3.568	3.427	3.427	3.427	3.427	3.427	3.209	3.142	2.99	2.99	2.99	2.99	2.71	2.71	2.628	2.414	2.151	2.077	2.077	2.077	2.077	2.077	2.077	2	2	2	2	2	2.066	2.066	2.066	2.066	2.066	2.066	2.066	2.002	2.002	2.002	1.264
YLR052W	5.1	5.908	7.052	7.62	7.762	8.069	8.522	8.522	8.885	8.652	8.729	8.652	8.652	8.652	8.652	8.798	8.798	8.946	8.946	9.087	9.876	9.876	9.876	10.087	10.154	10.968	10.968	10.968	11.042	11.042	10.964	10.964	10.964	10.964	10.89	10.826	10.9	10.897	10.897	10.897	11.038	11.038	11.176	11.176	11.176	11.25	11.391	11.391	11.391
YNL086W	9.16	8.938	9.827	9.827	9.827	9.827	9.827	9.46	9.1	9.653	10.17	11.032	11.032	11.032	11.032	11.032	11.032	10.958	10.384	10.302	10.811	10.59	10.308	10.456	10.179	10.179	9.8	9.785	9.916	9.838	9.838	9.838	9.838	9.838	9.706	10.826	10.71	11.19	11.19	11.254	11.173	11.173	11.106	11.385	11.537	11.537	11.537	11.524	11.524
YAL002W	2.12	1.809	1.809	1.728	1.732	1.813	1.813	1.687	1.613	1.613	1.694	1.772	1.924	1.924	1.924	1.924	1.924	2.001	2.225	2.589	2.589	2.589	2.663	2.822	2.889	2.889	2.971	2.971	2.971	2.971	2.971	2.906	2.906	3.062	3.062	3.062	3.062	2.995	2.995	2.995	2.995	2.995	3.06	3.124	3.124	3.124	3.124	3.042	3.042
YKL010C	6.322	6.322	6.322	6.4	6.464	6.464	6.61	6.61	6.766	6.766	6.766	7.08	7.656	7.656	7.656	7.656	7.656	7.574	7.574	7.574	7.574	7.574	7.574	7.574	7.574	7.51	7.51	7.51	7.51	7.51	7.51	7.51	7.51	7.51	7.51	7.588	7.514	7.578	7.514	7.514	7.514	7.514	7.514	7.44	7.44	7.44	7.44	7.44	7.44
YOR337W	8.066	8.066	8.14	8.14	8.218	8.59	8.59	8.59	8.734	8.734	8.66	8.734	8.734	8.933	8.998	9.292	9.225	9.225	9.225	9.225	9.289	9.36	9.36	9.434	9.434	9.434	9.508	9.508	9.352	9.558	9.635	10.067	10.067	10.067	10.067	9.986	9.986	9.986	9.986	9.919	9.919	9.919	9.919	9.919	9.919	9.986	9.822	9.896	9.896
YMR264W	12.572	12.498	12.498	12.433	12.726	11.963	11.963	11.824	11.824	11.76	11.827	11.537	11.537	11.604	11.455	11.455	11.429	11.125	10.484	7.799	7.453	7.453	6.5	6.155	6.226	7.363	7.363	7.501	7.501	7.501	7.516	7.37	7.37	7.452	6.742	6.806	6.88	7.701	7.701	7.701	7.701	7.701	7.701	7.701	7.701	7.701	7.701	7.701	7.636
YLR245C	2.411	2.185	2.12	2.185	3.123	3.789	3.863	3.863	4.004	3.922	4.06	4.208	4.208	4.208	4.208	4.282	4.438	4.438	4.438	4.597	4.802	4.802	4.802	4.802	4.802	4.802	4.802	4.725	4.586	4.73	5.172	5.537	5.666	7.804	7.804	7.878	7.878	8.02	8.406	8.406	8.546	8.546	8.624	8.624	8.698	8.698	8.762	8.688	8.766
YJL078C	1.014	1.014	1.014	1.014	1.014	1.014	1.014	1.014	1.014	1.014	1.014	1.014	1.014	0.932	0.699	0.699	0.49	0.555	0.632	0.632	0.566	0.643	0.643	0.643	0.643	0.643	0.643	0.643	0.643	0.643	0.643	0.643	0.643	0.643	0.643	0.643	0.643	0.643	0.643	0.643	0.569	0.569	0.569	0.569	0.492	0.573	0.506	0.506	0.506
YML095C	3.675	3.675	3.675	3.675	2.854	2.854	2.854	2.51	2.641	2.641	2.641	2.624	2.779	2.779	2.779	2.779	2.557	2.483	2.483	2.406	2.406	2.128	2.128	1.842	1.639	2.001	2.76	4.706	4.706	5.215	5.928	5.928	5.928	6.361	6.361	6.517	6.71	6.71	6.632	6.927	6.929	6.994	6.976	7.258	7.258	7.258	7.521	7.521	7.521
YLL040C	11.876	11.876	11.876	11.954	12.094	12.094	12.313	12.658	12.658	12.735	12.735	12.809	12.665	12.665	13.273	13.548	13.615	13.615	13.615	13.679	13.413	13.19	13.328	13.328	13.19	13.19	13.19	13.19	13.393	13.178	13.178	13.242	13.242	13.242	13.242	13.242	13.242	13.164	13.231	13.373	13.296	13.296	13.37	13.37	13.37	13.288	13.288	13.206	13.132
YNL225C	8.941	8.876	8.941	9.248	9.622	9.848	9.989	9.989	9.989	10.056	9.917	9.917	9.984	9.832	9.832	9.832	9.832	9.702	9.757	9.757	9.757	9.839	9.927	9.863	9.927	9.927	9.853	9.772	9.707	9.841	10.121	11.142	11.293	11.293	11.293	11.293	11.293	11.502	11.502	11.566	11.796	11.796	11.87	11.952	12.093	12.093	12.019	12.1	12.1
YHR143W	7.056	7.056	7.056	7.056	7.056	7.056	7.056	7.13	7.13	7.13	7.13	6.999	6.917	6.917	6.843	6.702	6.702	6.702	6.702	6.702	6.702	6.702	6.702	6.702	6.702	6.702	6.702	6.784	6.784	6.784	6.784	6.653	6.653	6.717	6.717	6.717	6.653	6.588	6.588	6.308	6.153	6.075	6.075	6.075	6.075	6.075	6.075	6.075	6.011
YNL288W	4.576	4.653	4.653	4.653	4.866	4.799	4.945	4.945	4.945	5.04	5.04	5.04	5.04	5.044	5.044	5.044	5.044	5.044	5.044	5.044	5.175	5.175	5.175	5.249	5.387	5.611	5.77	6.114	6.114	6.192	6.704	6.782	6.782	6.782	6.769	6.769	6.769	6.769	6.769	6.773	6.773	6.773	6.773	6.773	6.85	6.85	7.195	7.336	7.644
YOL058W	1.968	1.894	1.761	1.761	1.761	1.761	1.552	1.634	1.711	1.785	1.785	1.914	1.996	1.996	1.996	2.073	2.151	2.151	2.151	2.151	2.151	2.084	2.306	2.24	2.24	2.24	2.24	2.24	2.111	1.895	1.959	2.024	2.024	2.024	2.024	2.024	2.024	2.024	2.024	2.242	2.386	2.631	2.631	2.631	2.827	3.089	3.453	3.453	3.52
YDR490C	3.401	3.401	3.462	3.462	3.462	3.462	3.462	3.462	3.462	3.536	3.536	3.536	3.613	3.68	3.68	3.68	3.68	3.747	3.747	3.747	3.747	3.665	3.665	3.665	3.665	3.665	3.665	3.588	3.719	3.719	3.719	3.719	3.719	3.719	3.652	3.652	3.652	3.652	3.652	3.652	3.652	3.652	3.652	3.652	3.652	3.588	3.588	3.588	3.385
YOR076C	7.621	7.854	7.932	7.996	7.996	7.996	7.996	7.626	7.338	7.42	7.42	7.561	7.794	8.054	8.136	8.202	8.202	8.202	8.128	8.128	7.988	7.988	8.052	7.906	7.97	8.475	8.475	8.475	8.475	8.475	8.475	8.475	8.844	8.844	8.918	8.918	8.918	8.844	8.77	8.77	8.77	8.77	8.77	8.77	8.77	8.77	8.77	8.77	8.836
YIL062C	9.804	9.804	9.729	9.658	10.101	10.09	10.016	10.098	10.098	10.098	10.395	10.473	10.473	10.473	10.473	10.473	10.473	10.406	10.406	10.406	10.406	10.406	10.406	10.342	10.342	10.26	10.196	10.196	10.196	10.406	10.681	10.681	10.681	10.616	10.616	10.535	10.535	10.535	10.535	10.535	10.535	10.535	10.535	10.535	10.535	10.535	10.535	10.535	10.535
YPR060C	7.4	7.464	7.372	7.372	7.453	7.453	7.453	7.354	7.012	6.722	7.036	6.962	7.039	6.448	6.525	6.599	6.599	6.599	6.599	6.758	6.758	7.03	7.03	7.03	7.095	7.162	7.234	8.355	8.433	8.497	8.646	8.646	8.646	8.646	8.646	8.797	9.173	9.314	9.24	9.24	9.24	9.24	9.24	9.173	9.173	9.25	9.315	9.762	9.762
YKL194C	3.946	3.942	3.942	4.084	3.714	3.71	3.777	3.561	3.487	3.498	3.64	5.537	6.248	6.474	6.474	6.474	6.555	6.407	6.407	6.944	6.866	6.931	6.995	7.2	7.398	7.463	7.463	7.8	7.8	7.8	7.878	7.952	8.03	8.03	8.03	8.03	8.094	8.292	8.137	8.137	8.137	8.137	8.137	8.211	8.211	8.275	8.342	8.557	8.688
YDR266C	11.567	11.567	11.631	11.631	11.631	11.631	11.631	11.844	11.339	11.569	11.569	11.717	11.947	11.947	12.029	12.177	12.177	12.316	12.356	12.356	12.502	12.502	12.438	12.356	12.356	12.356	12.356	12.354	12.42	12.42	12.494	12.494	12.417	12.732	12.732	12.658	12.576	12.576	12.576	12.658	12.658	12.584	12.584	12.452	12.378	12.46	12.46	12.46	12.46
YDR141C	5.141	5.356	5.656	5.722	5.722	5.722	5.851	5.851	5.851	5.851	5.851	5.851	5.929	6.002	6.002	6.002	6.002	6.067	6.067	6.067	6.067	6.067	6	6	5.946	5.738	5.751	5.816	5.816	5.816	5.816	5.749	5.61	5.677	5.685	5.685	5.685	5.685	5.685	5.685	5.685	5.685	5.685	5.685	5.685	5.685	5.685	5.685	5.685
YJL110C	21.377	21.377	21.377	21.377	21.377	21.377	21.377	21.377	21.377	21.299	21.094	21.03	21.094	21.094	21.094	21.096	20.965	20.965	20.836	20.836	20.759	20.759	20.62	20.62	20.554	20.554	20.48	20.402	20.402	20.402	20.402	20.402	20.402	20.402	20.328	20.328	20.254	20.254	20.254	20.254	20.254	19.661	19.596	19.448	19.381	19.235	19.104	19.104	18.952
YGR279C	2.326	2.261	2.339	2.339	2.339	2.285	2.204	2.204	2.204	2.204	2.204	2.204	2.204	2.204	2.204	2.204	2.056	2.056	2.056	1.64	1.64	1.718	1.718	1.849	1.849	1.849	1.849	1.849	1.849	1.849	1.785	1.785	1.849	1.849	1.849	1.849	1.849	1.849	1.768	1.768	1.768	1.636	1.284	1.206	1.206	1.206	1.206	1.206	1.206
YPL042C	10.2	10.41	10.41	10.41	10.41	10.41	10.41	10.41	10.41	10.41	10.484	10.484	10.484	10.484	10.484	10.484	10.534	10.682	10.682	10.682	10.682	10.682	10.682	10.682	10.682	10.682	10.682	10.682	10.682	10.616	10.551	10.69	11.264	11.477	11.477	11.413	11.413	11.413	11.413	11.413	11.413	11.413	11.413	11.413	11.413	11.274	11.274	11.193	11.193
YBR276C	4.682	4.682	4.747	4.747	4.673	4.591	4.524	4.524	4.524	4.46	4.527	4.792	5.233	5.899	5.899	5.899	5.973	5.973	5.973	5.973	5.827	5.827	5.827	5.892	6.124	6.124	6.426	6.493	6.567	6.567	6.567	6.567	6.567	6.567	6.567	6.567	6.634	6.78	7.061	7.192	7.259	7.4	7.4	7.4	7.336	7.336	7.336	7.4	7.4
YNL124W	2.645	2.645	2.645	2.326	2.34	2.266	2.201	2.127	2.127	2.127	1.704	1.704	1.63	0.985	0.904	0.762	0.836	0.836	0.836	0.836	0.836	0.9	0.9	0.9	0.9	0.9	0.9	0.964	0.964	0.964	0.964	0.964	0.9	0.9	0.9	0.9	0.9	0.9	0.741	0.676	0.595	0.595	0.595	0.517	0.517	0.517	0.517	0.44	0.44
YNL115C	1.808	1.808	1.885	1.885	2.667	2.886	3.832	3.832	3.832	3.963	3.963	4.03	4.174	4.174	4.38	4.38	4.461	4.539	4.539	4.616	4.616	4.616	4.616	4.983	5.135	5.135	5.135	5.298	5.298	5.298	5.432	5.432	5.432	5.432	5.432	5.432	5.432	5.432	5.854	6.37	6.37	6.444	6.603	6.677	6.677	6.744	6.744	6.744	6.744
YJL100W	4.375	4.375	4.375	4.294	4.145	4.06	4.06	4.191	4.191	4.256	4.256	4.256	4.253	4.335	4.166	4.017	4.091	4.091	4.3	4.005	4.161	4.51	4.51	4.51	4.51	4.51	4.51	4.51	4.51	4.102	4.102	4.184	4.248	4.548	4.481	4.481	4.618	4.618	4.618	4.618	4.618	4.552	4.276	4.317	4.726	4.726	4.726	4.797	5.283
YKL208W	3.73	3.73	3.73	3.73	3.73	3.73	3.73	3.73	3.653	3.281	1.978	1.234	0.663	0.441	0.296	0.296	0.222	0.222	0.222	0.222	0.222	0.222	0.222	0.141	0.141	0.141	0.141	0.141	0.141	0.141	0.141	0.141	0.141	0.141	0.141	0.141	0.141	0.218	0.218	0.296	0.296	0.296	0.296	0.296	0.222	0.222	0.222	0.222	0.222
YPR156C	0.524	0.524	0.524	0.524	0.442	0.442	0.442	0.442	0.442	0.442	0.442	0.364	0.364	0.364	0.364	0.283	0.209	0.209	0.209	0.338	0.338	0.553	0.553	0.553	0.553	0.553	0.617	0.617	0.617	0.617	0.617	0.617	0.617	0.617	0.617	0.617	0.617	0.617	0.617	0.617	0.617	0.617	0.617	0.54	0.54	0.54	0.54	0.54	0.54
YNL016W	1.499	1.499	1.499	1.499	1.499	1.499	1.499	1.354	1.354	1.354	1.354	1.428	1.428	1.428	1.428	1.428	1.351	1.351	1.351	1.351	1.351	1.273	1.273	1.273	1.273	1.273	1.273	1.273	1.273	1.273	1.273	1.273	1.273	1.273	1.273	1.273	1.273	1.273	1.273	1.206	1.206	1.206	1.206	1.206	1.206	1.206	1.206	1.075	0.927
YDR310C	4.978	4.978	4.978	4.978	4.914	4.832	4.832	4.768	4.063	3.989	3.907	3.645	3.645	3.645	3.645	3.645	3.719	3.719	3.719	3.719	3.719	3.719	3.22	3.139	3.139	3.139	3.139	3.139	2.748	2.748	2.748	2.748	2.748	2.352	2.122	2.122	2.04	1.674	0.949	0.506	0.425	0.425	0.347	0.347	0.347	0.347	0.347	0.347	0.347
YBR121C	8.999	8.999	8.999	8.857	8.857	8.716	8.716	8.716	8.716	8.364	8.364	8.428	7.93	7.93	7.401	7.113	6.332	6.328	6.25	6.25	6.25	6.25	6.25	4.722	4.645	4.645	4.37	4.074	4.14	4.14	4.14	4.14	4.14	4.14	4.14	4.14	3.678	3.537	3.537	3.138	2.633	2.183	2.116	2.116	2.116	2.116	2.116	2.116	2.116
YPL108W	2.245	1.949	1.803	1.803	1.803	1.803	1.87	1.944	1.944	2.571	3.218	3.218	3.218	3.519	3.519	3.519	3.67	3.67	3.818	3.818	3.818	3.952	3.952	3.952	3.874	3.797	4.016	4.557	4.703	5.064	5.064	5.064	4.997	4.997	4.997	4.997	5.13	5.13	5.346	5.346	5.412	5.412	5.412	5.477	5.399	5.706	5.78	5.845	5.845
YMR160W	3.779	3.844	3.762	3.762	3.684	3.462	3.536	4.053	4.053	4.053	4.427	4.427	4.494	4.638	4.554	4.776	5.148	5.148	5.23	5.23	5.304	5.448	5.448	5.59	5.799	6.017	6.017	6.017	6.476	6.746	6.746	6.746	6.746	6.813	6.813	6.813	6.88	6.88	7.039	7.257	7.339	7.406	7.406	7.483	7.85	7.924	8.062	8.062	8.062
YDL006W	3.714	4	4	4.067	4.308	4.308	4.439	5.377	5.782	5.856	5.856	5.775	5.775	5.775	5.775	5.856	5.856	5.934	6.001	6.291	7.594	10.833	10.833	10.964	11.33	11.33	11.404	11.861	11.861	12.087	12.087	12.307	12.455	12.455	12.597	12.597	12.523	12.604	12.934	12.934	12.934	12.934	12.934	12.934	12.934	12.934	12.951	13.082	13.374
YLR357W	4.865	4.865	5.006	5.088	5.088	5.088	5.088	5.088	5.088	5.088	5.182	5.472	6.258	6.258	6.258	6.258	6.258	6.258	6.389	6.389	6.389	6.463	6.463	6.463	6.463	6.463	6.463	6.618	6.618	6.696	6.778	6.778	6.842	7.001	7.001	7.001	7.001	7.001	7.001	7.001	6.853	6.853	6.853	6.853	6.853	6.853	6.853	6.853	6.771
YBR039W	8.761	8.761	8.761	8.761	8.761	8.761	8.761	8.683	8.616	8.552	8.552	8.552	8.552	8.552	8.552	8.552	8.488	8.552	8.552	8.552	8.552	8.393	8.393	8.393	8.326	8.326	8.408	8.343	8.266	8.266	8.266	8.201	8.201	8.057	8.057	8.057	7.898	7.898	7.898	7.898	7.898	7.898	7.898	7.898	7.898	7.898	7.898	7.898	7.898
YNL094W	9.595	9.595	9.672	9.805	9.879	9.879	9.879	9.879	9.879	9.879	9.879	9.879	9.944	9.944	9.944	9.944	9.944	9.944	9.944	9.944	9.944	9.866	9.866	9.866	9.866	9.93	10.082	10.082	10.082	10.082	10.082	10.156	10.092	10.01	9.932	9.932	9.561	9.561	9.561	9.561	9.432	9.506	9.506	9.365	9.301	9.301	9.155	9.155	9.155
YDR384C	5.128	5.128	4.556	4.634	4.584	4.453	4.453	4.291	4.446	4.59	4.816	4.816	5.323	5.323	5.397	5.677	5.612	5.686	5.686	5.535	5.602	5.602	5.602	5.602	5.602	5.822	5.822	5.899	5.899	5.755	5.673	5.673	5.673	5.673	5.673	5.673	5.673	5.673	5.527	5.605	5.686	5.686	5.69	5.772	5.772	5.772	5.772	5.772	5.698
YOR285W	10.498	10.647	10.414	10.414	10.545	10.98	10.98	11.493	11.918	11.918	11.996	11.931	11.998	11.998	12.011	12.011	12.011	12.011	11.937	11.935	11.935	11.935	12.09	12.09	12.09	12.09	12.09	12.09	12.023	12.242	12.242	12.168	12.168	12.168	12.168	12.101	12.165	12.165	12.165	12.165	12.304	12.304	12.152	12.216	12.078	12.078	12	12.004	12.004
YNL032W	4.8	4.722	4.722	4.722	4.591	4.393	4.311	4.311	4.372	4.372	4.372	4.436	4.436	4.436	4.436	4.503	4.362	4.436	4.285	4.218	4.059	4.002	4.002	4.002	3.935	3.935	3.13	2.919	2.919	2.838	2.904	3.117	3.117	3.117	3.117	2.82	2.746	2.664	2.664	2.664	2.728	2.728	2.728	2.728	2.728	3.006	3.08	3.433	3.515
YKL043W	1.806	1.728	1.65	1.65	1.728	1.806	1.732	1.732	1.732	1.732	1.732	1.732	1.732	1.902	1.902	1.902	1.902	1.902	1.966	1.966	1.902	1.902	1.98	1.98	1.98	2.061	2.061	2.061	1.997	1.997	1.997	1.997	1.997	1.919	1.919	1.919	1.919	1.786	1.63	1.411	1.346	1.346	1.346	1.346	1.346	1.572	1.572	1.572	1.572
YFR019W	4.828	4.828	4.828	4.828	4.828	4.828	4.763	4.6	4.678	4.112	4.112	3.886	3.292	3.073	3.083	3.601	3.601	3.601	3.601	3.601	3.601	3.601	3.675	3.675	3.675	3.675	3.675	3.675	3.675	3.675	3.675	3.823	3.916	3.916	3.916	3.916	3.834	3.834	3.834	3.834	3.912	4.265	4.265	4.265	4.332	4.399	4.399	4.476	4.632
YGR106C	9.102	9.102	8.827	8.827	8.827	8.686	8.982	8.9	8.9	8.9	8.9	8.9	8.9	8.456	8.456	8.382	8.382	8.382	8.382	8.382	8.382	8.382	8.382	8.382	8.382	8.253	8.253	8.189	7.96	7.96	7.818	7.892	7.892	7.892	7.892	7.892	7.892	7.892	7.892	7.892	7.892	7.892	7.46	7.379	7.212	6.974	6.974	6.256	5.798
YLR436C	5.333	5.333	5.333	5.255	5.255	5.255	4.43	4.202	4.28	4.28	4.28	4.216	4.151	4.151	4.14	4.144	4.288	4.366	4.366	4.366	4.366	4.588	4.588	4.588	4.364	4.364	4.364	4.205	4.957	4.957	4.957	5.021	5.021	4.94	4.94	4.94	4.94	4.94	4.94	4.94	5.014	5.014	5.014	5.031	5.031	5.108	4.97	4.97	4.888
YIL063C	6.68	6.68	6.616	6.616	6.906	7.278	7.278	7.657	7.657	7.657	7.657	7.657	7.657	7.518	7.518	6.917	6.385	6.675	6.955	6.881	6.881	6.881	6.435	5.976	5.749	5.749	5.736	5.963	5.753	5.742	6.054	5.989	6.141	6.084	6.38	6.299	6.299	6.437	6.437	6.454	6.454	6.39	6.39	6.39	6.177	6.11	5.847	5.78	6.247
YDR371W	9.149	9.149	9.149	9.149	8.994	9.196	9.196	9.196	9.196	9.132	9.132	9.369	9.369	9.369	9.369	9.369	9.369	9.369	9.369	9.443	9.443	9.443	9.51	9.51	9.51	9.51	9.371	9.216	9.149	9.149	9.149	9.149	9.149	9.149	9.082	8.997	8.997	8.933	8.933	8.584	8.584	8.431	8.564	8.638	8.638	8.638	8.638	8.638	8.638
YDL145C	6.472	6.398	6.398	6.472	6.472	6.48	6.991	7.898	7.898	8.205	8.205	8.272	8.194	8.194	8.198	8.715	9.65	9.65	9.65	9.88	9.88	9.88	9.88	9.954	10.249	10.746	11.209	11.209	11.209	11.209	11.457	11.591	11.879	11.879	12.03	12.03	12.03	12.104	12.104	12.104	12.104	12.104	12.104	12.253	12.317	12.317	12.317	12.317	12.317
YDR305C	4.662	4.662	4.662	4.662	4.598	4.598	4.598	4.283	4.365	3.808	3.662	3.736	3.736	3.603	3.398	3.287	3.539	3.539	3.539	3.539	3.23	3.23	3.23	3.198	3.87	4.016	4.094	4.228	4.764	4.764	5.145	5.278	5.352	5.352	5.352	5.352	5.352	5.352	5.352	5.417	5.417	5.417	5.481	5.481	5.481	5.481	5.481	5.248	5.474
YGL055W	1.813	1.813	1.813	1.813	1.962	1.962	1.962	2.026	2.026	2.026	2.026	2.026	2.026	2.026	2.026	2.026	2.026	2.09	2.09	2.09	2.168	2.168	2.168	2.168	2.168	2.302	2.302	2.302	2.302	2.302	2.302	2.302	2.157	2.157	2.157	2.157	2.157	2.157	1.931	1.931	2.005	2.005	2.005	1.928	1.768	2.095	2.095	2.095	2.095
YLR170C	6.431	6.807	7.457	8.09	8.09	8.09	8.154	8.218	8.606	9.265	9.28	9.436	9.436	9.517	9.517	9.436	9.574	9.507	9.79	9.872	10.321	10.48	10.48	10.554	10.554	10.554	10.554	10.814	10.879	10.879	10.879	10.879	10.879	10.879	10.879	10.879	10.879	10.879	10.879	10.879	10.879	11.092	11.092	11.092	11.092	11.173	11.396	11.396	11.396
YDR169C	7.086	7.232	7.361	7.428	7.361	7.361	7.361	7.361	7.217	7.217	7.139	7.222	7.438	7.582	7.646	7.728	7.81	8.398	8.603	8.603	8.603	8.766	8.766	8.766	8.766	8.907	8.907	8.974	8.907	8.907	8.907	8.907	8.907	8.829	8.829	8.829	8.829	8.829	8.829	8.829	8.829	8.829	8.829	8.829	8.96	8.96	8.96	8.96	8.96
YNL293W	3.625	3.642	3.642	3.642	3.642	3.638	2.428	2.364	2.562	2.72	2.784	2.784	2.72	2.646	2.72	2.72	2.72	2.72	2.494	3.464	3.609	5.246	5.378	5.862	5.862	5.862	5.862	5.862	5.862	5.862	5.944	6.673	6.673	6.673	6.737	6.811	6.656	7.454	8.218	11.419	11.558	12.413	12.413	12.413	12.413	12.413	12.413	12.413	12.845
YLR018C	3.191	3.191	3.191	3.191	3.191	3.178	3.178	3.242	3.242	3.69	4.034	5.023	5.023	5.023	5.023	5.023	5.023	5.023	5.023	5.023	5.023	5.104	5.104	5.171	5.171	5.171	5.236	5.236	5.236	5.236	5.236	5.236	5.169	5.246	5.385	5.452	5.452	5.452	5.452	5.452	5.452	5.452	5.452	5.452	5.452	5.452	5.452	5.518	5.518
YPL140C	8.021	8.021	8.021	8.088	8.088	8.088	8.652	8.578	8.578	8.578	8.851	8.77	8.77	8.77	8.847	8.703	8.703	8.703	8.703	8.703	8.703	8.703	8.564	8.564	8.564	8.354	8.354	8.421	8.421	8.421	8.347	8.206	7.838	7.838	7.838	7.7	7.626	7.626	7.626	7.626	7.531	7.613	7.613	7.687	7.696	7.696	7.856	8.37	8.37
YPL064C	9.873	9.873	9.873	9.873	9.873	9.873	9.873	9.873	9.934	10.382	10.382	10.446	10.513	10.739	10.817	10.817	10.739	10.739	11.018	11.668	11.668	11.668	11.746	11.746	11.746	11.827	12.049	12.337	12.337	12.337	12.415	12.415	12.566	12.566	12.658	12.748	12.889	12.889	12.889	12.902	12.902	12.902	12.902	12.684	12.684	12.758	12.889	12.889	12.889
YPL091W	4.187	4.204	4.76	4.993	4.993	4.993	5.067	5.067	5.067	5.067	5.067	5.067	5.067	5.152	5.152	5.152	5.152	5.152	5.152	5.152	5.152	5.071	5.084	5.006	5.006	5.006	5.006	5.006	4.784	4.784	4.784	4.784	4.858	5.134	5.134	5.134	5.134	5.134	5.134	4.628	4.628	4.414	4.489	4.631	4.631	4.631	4.631	4.631	4.631
YPL166W	5.193	5.356	5.356	5.5	5.777	5.777	5.936	6.226	6.092	6.092	7.296	8.4	8.4	8.4	8.464	8.901	8.899	9.581	10.009	10.726	10.726	10.726	10.726	11.018	11.378	11.378	11.378	11.452	11.533	11.533	11.662	11.662	11.662	11.662	11.662	11.808	11.808	12.127	12.58	13.106	13.184	13.184	13.265	13.265	13.265	13.615	13.615	13.615	13.615
YDL194W	10.49	11.306	11.384	11.603	12.242	13.676	13.676	13.805	14.513	14.513	14.513	14.513	15.036	15.465	15.546	15.546	15.546	15.546	15.624	15.691	15.691	15.691	15.758	15.758	15.758	15.758	15.758	15.758	15.832	15.913	16.146	16.284	16.358	16.358	16.358	16.436	16.5	16.5	16.5	16.632	16.632	16.632	16.632	16.632	16.632	16.632	16.55	16.55	16.483
YBR291C	8.487	8.552	8.554	8.554	8.554	8.683	8.601	8.601	8.683	8.683	8.683	8.683	8.683	8.616	8.616	8.542	8.542	8.542	8.542	8.68	8.906	8.832	8.832	8.832	8.832	8.914	8.914	8.914	8.914	8.914	8.914	8.914	8.914	8.914	8.914	8.914	8.914	8.758	8.758	8.758	8.758	8.39	8.248	8.021	8.021	8.021	8.021	8.021	8.021
YGL253W	0.082	0.082	0.082	0.082	0.082	0.082	0.082	0.082	0.082	0.159	0.159	0.159	0.159	0.307	0.307	0.307	0.307	0.307	0.307	0.307	0.307	0.385	0.385	0.385	0.385	0.462	0.462	0.462	0.462	0.462	0.462	0.54	0.54	0.54	0.54	0.54	0.54	0.54	0.54	0.54	0.54	0.54	0.54	0.54	0.54	0.54	0.54	0.54	0.54
YBR016W	2.511	2.67	3.021	3.021	3.021	3.021	3.021	3.021	3.021	3.099	3.099	3.099	3.173	3.173	3.173	3.254	3.254	3.254	3.321	3.325	3.325	3.928	5.028	5.028	5.456	5.456	5.456	5.456	5.747	5.814	5.814	5.814	6.018	6.552	6.987	6.987	7.143	7.143	7.143	7.291	7.568	7.568	7.862	7.862	7.862	7.862	7.862	7.862	7.862
YDR435C	5.383	5.383	5.316	5.316	5.316	5.316	5.316	5.316	5.316	5.316	5.316	5.316	5.383	5.383	5.383	5.383	5.383	5.464	5.383	5.318	5.237	5.237	5.237	4.738	4.901	5.493	5.964	5.964	5.964	6.092	6.166	6.166	6.166	6.085	6.159	6.159	6.226	6.594	7.093	7.093	7.241	7.83	7.83	7.904	7.971	7.971	7.971	8.102	8.633
YPL093W	12.91	12.91	12.91	12.91	12.91	12.91	12.992	12.992	12.925	13.007	13.007	13.007	13.007	13.007	12.929	12.954	12.954	13.028	13.028	13.028	12.964	12.804	12.804	12.74	12.869	12.727	12.727	12.727	12.727	12.727	12.662	12.662	12.598	12.598	12.598	12.598	12.598	11.956	11.733	11.659	11.733	11.587	11.587	11.587	11.446	11.446	11.446	11.446	10.702
YBL029C-A	0.638	0.847	0.847	0.847	0.847	0.847	0.847	0.847	0.847	0.847	0.847	0.847	0.847	0.847	0.992	0.992	0.992	1.066	0.932	0.932	0.932	0.932	0.932	0.932	0.932	0.932	0.932	0.932	0.932	0.932	0.932	0.932	0.932	0.932	0.932	0.932	0.932	0.932	0.932	0.932	0.932	0.932	0.932	0.788	0.801	0.945	0.945	0.945	0.945
YMR071C	9.766	9.766	9.766	9.766	9.766	9.766	9.766	9.766	9.766	9.843	9.91	9.984	9.984	9.984	9.984	9.984	9.984	9.984	9.984	9.984	9.91	9.836	9.836	9.836	9.836	9.836	9.707	9.707	9.707	9.789	9.789	9.789	9.789	9.789	9.856	9.856	9.856	9.856	9.856	9.569	9.266	9.201	9.201	9.201	9.127	9.127	9.127	9.063	9.063
YAL062W	5.314	5.232	5.232	5.232	5.232	5.232	5.37	5.37	5.37	5.306	5.306	5.239	5.239	5.239	5.239	5.239	5.239	5.239	5.239	5.239	5.239	5.239	5.321	5.321	5.321	5.321	5.321	5.321	5.321	5.388	5.306	5.38	5.38	5.38	5.38	5.298	5.298	5.298	5.298	5.298	5.298	5.298	5.298	5.298	5.152	5.152	5.152	5.075	5.01
YBL013W	9.518	9.8	10.296	10.296	10.296	10.424	10.424	10.424	10.502	10.735	10.809	10.809	10.809	10.809	10.968	11.124	11.124	11.124	11.124	11.124	11.124	11.124	11.124	11.124	11.124	11.124	11.05	11.05	11.05	11.05	11.05	11.05	10.976	10.976	10.835	10.835	10.846	10.92	10.994	10.994	10.994	11.058	11.058	11.058	11.058	11.058	10.927	10.86	10.796
YMR286W	12.108	12.602	12.602	12.602	12.83	12.974	12.974	12.974	12.974	12.974	12.548	12.548	12.623	13.339	13.339	13.339	13.339	13.339	13.126	13.115	13.115	13.115	13.038	13.178	13.097	13.471	13.612	13.686	13.891	14.191	14.191	14.191	14.191	14.191	14.191	14.191	14.258	14.258	14.258	14.258	14.258	14.258	14.258	14.258	14.258	14.258	14.258	14.193	14.045
YGR202C	2.644	2.644	2.644	2.644	2.644	2.644	2.644	2.644	2.644	2.644	1.773	1.634	1.488	1.488	1	0.859	0.859	0.859	0.859	0.859	0.859	0.859	0.859	0.859	0.859	0.941	0.859	0.778	0.778	0.778	0.778	0.778	0.778	0.498	0.498	0.498	0.498	0.498	0.498	0.498	0.498	0.498	0.498	0.58	0.58	0.58	0.58	0.658	0.593
YER026C	8.801	8.801	8.801	8.801	8.801	8.801	8.801	8.724	8.724	8.883	8.883	8.964	8.964	8.964	8.89	8.826	8.826	8.762	8.762	8.9	8.978	9.059	9.059	9.141	9.141	9.141	9.141	8.97	8.819	8.819	8.806	8.806	8.806	8.806	8.739	8.739	8.739	8.739	8.739	8.739	8.672	8.672	8.605	8.605	8.531	8.531	8.531	8.454	8.454
YDR477W	4.726	4.929	4.933	4.933	4.644	4.57	4.644	4.566	4.258	4.05	3.767	3.7	3.559	3.404	3.252	3.252	3.478	3.854	5.795	5.795	5.869	5.869	5.869	5.869	5.869	5.869	5.869	6.076	6.076	6.076	6.076	6.14	6.14	6.58	6.735	6.938	6.938	7.097	7.243	7.169	7.169	7.169	7.169	7.169	7.169	7.017	7.017	7.017	7.017
YKL170W	10.407	10.342	10.265	10.265	10.191	10.332	10.604	11.083	11.454	11.454	11.521	12.443	12.443	12.589	12.731	12.634	12.716	12.716	12.716	12.716	13.016	13.016	13.016	13.016	13.016	13.09	13.072	13.072	13.072	13.072	13.072	12.941	12.874	12.948	12.948	13.112	13.112	13.112	13.112	13.193	13.193	13.193	13.193	13.193	13.193	13.271	13.271	13.284	13.22
YDL179W	3.972	3.898	3.885	3.967	3.889	3.889	3.889	3.889	3.812	3.812	4.568	4.646	4.646	4.646	4.71	4.71	4.71	4.71	4.71	4.71	4.71	4.71	4.71	4.71	4.71	4.71	4.784	4.773	4.773	4.773	4.773	4.773	4.709	4.709	4.709	4.709	4.709	4.773	4.773	4.773	4.773	4.773	4.773	4.614	4.614	4.614	4.536	4.182	4.182
YNL111C	12.26	12.26	12.26	11.664	10.996	10.996	10.929	10.929	10.929	9.963	9.726	9.726	8.155	7.44	7.568	7.583	7.583	7.583	7.519	7.363	7.363	7.299	7.17	7.174	7.028	7.028	6.946	6.872	6.209	6.054	5.989	4.419	4.114	4.121	3.633	3.274	3.352	3.27	3.27	3.059	3.122	3.122	3.122	3.122	2.908	2.746	2.521	2.538	2.538
YML017W	4.957	4.957	5.095	5.16	5.241	5.241	5.315	5.461	5.526	5.526	5.526	5.526	5.526	5.526	5.526	5.59	5.59	5.59	5.523	5.372	5.084	5.091	5.024	5.024	4.942	4.942	4.942	4.942	4.942	4.942	4.942	4.878	4.878	4.878	4.582	4.582	4.656	4.656	4.57	4.57	4.57	4.493	4.118	3.837	3.19	2.978	3.052	3.119	3.119
YLR347C	2.238	2.238	2.238	2.164	2.164	2.164	2.164	2.229	2.229	2.229	2.229	2.229	2.388	2.466	2.466	2.53	2.597	2.664	2.664	2.664	2.664	2.664	2.664	2.664	2.664	2.738	2.738	2.738	2.738	2.738	2.738	2.66	2.508	2.271	2.127	1.755	1.755	1.829	1.764	1.829	1.829	1.829	1.896	1.74	1.74	1.885	1.885	2.014	2.014
YKR058W	14.677	14.677	14.677	14.677	14.526	15.184	15.098	15.024	15.024	15.024	15.024	15.024	14.95	14.66	14.65	14.586	14.586	14.586	14.586	15.335	15.335	15.335	15.389	15.389	15.389	15.667	15.667	15.744	15.667	15.667	15.667	15.593	15.593	15.511	15.511	15.511	15.589	15.515	15.515	15.579	15.433	15.507	15.581	15.362	15.362	15.362	15.146	15.234	15.093
YOR349W	1.295	1.295	1.295	1.295	1.295	1.218	1.218	1.204	1.204	1.204	1.204	1.204	1.417	1.417	1.499	1.647	1.721	1.786	1.86	1.86	1.86	2.161	2.239	2.32	2.387	3.046	3.046	3.046	3.046	3.046	3.046	3.19	3.19	3.19	3.19	3.19	3.19	3.19	3.19	3.19	3.336	3.336	3.336	3.336	3.336	3.336	3.336	3.336	3.336
YFR035C	4.709	4.709	4.627	4.627	4.627	4.627	4.563	4.563	4.563	4.485	4.354	4.293	4.216	4.282	4.282	4.282	4.424	4.424	4.35	4.35	4.128	4.128	4.128	4.128	4.054	4.054	3.987	3.91	3.836	3.836	3.913	3.913	3.913	3.832	3.832	3.767	3.767	3.767	3.7	3.7	3.7	3.7	3.7	3.619	3.619	3.068	2.781	2.781	2.781
YOR130C	2.769	2.836	3.25	3.25	3.314	3.392	3.392	3.392	3.392	3.392	3.392	3.321	3.818	3.959	3.959	3.959	4.026	3.948	3.948	3.948	4.012	3.874	4.16	4.094	4.094	4.094	4.094	4.094	4.094	4.094	4.094	4.016	4.016	4.016	4.094	4.076	4.076	4.076	4.218	4.726	4.998	5.072	5.212	5.279	5.279	5.279	5.279	5.279	5.344
YDR071C	10.001	10.001	10.001	10.432	10.432	10.432	10.432	10.496	10.642	10.642	10.642	10.642	10.642	10.642	10.642	10.502	10.502	10.502	10.502	10.488	10.488	10.411	10.411	10.411	10.411	10.411	10.174	9.902	9.757	9.535	9.471	9.326	9.262	9.262	9.124	9.124	9.057	9.057	9.057	9.057	9.057	9.057	9.057	9.057	9.057	8.983	8.983	8.983	8.983
YLR089C	8.044	8.044	8.044	8.044	8.331	8.331	8.331	8.331	8.331	8.331	8.331	8.331	8.331	8.49	8.49	8.49	8.49	8.49	8.49	8.49	8.49	8.49	8.49	8.416	8.416	8.672	9.015	9.015	9.149	9.223	9.223	9.223	9.141	9.141	9.35	9.494	9.919	9.845	9.923	10.36	10.36	10.296	10.296	10.296	10.296	10.816	11.69	12.141	12.141
YOL077W-A	14.018	14.018	14.018	14.018	14.018	13.887	13.887	13.887	13.889	14.335	14.335	14.487	14.487	14.487	14.487	14.487	14.487	14.551	14.629	14.629	14.629	14.629	14.629	14.629	14.629	14.629	14.71	14.71	14.784	14.784	14.784	14.784	14.784	14.784	14.862	14.703	14.703	14.703	14.703	14.551	14.633	14.633	14.633	14.633	14.633	14.487	14.413	14.413	14.339
YGR008C	6.662	7.011	7.075	7.075	7.075	7.075	7.075	7.224	7.224	7.224	7.224	7.224	7.224	7.224	7.224	7.224	7.146	7.146	7.146	7.015	6.87	6.804	6.804	6.868	6.868	6.868	6.868	6.868	6.705	6.627	6.26	6.326	6.326	6.326	6.474	6.474	6.474	6.397	6.315	6.315	6.315	6.315	6.315	6.315	6.315	6.315	6.315	6.315	6.315
YCR095C	4.883	4.883	4.809	4.809	5.111	5.192	5.561	5.635	5.635	5.635	5.635	5.635	5.635	5.635	5.635	5.702	5.702	5.702	5.702	5.702	5.768	5.768	5.768	5.768	5.768	5.768	5.704	5.704	5.704	5.704	5.704	5.704	5.626	5.626	5.626	5.626	5.626	5.552	5.552	5.567	5.634	5.634	5.486	5.404	5.533	5.533	5.533	5.466	5.466
YER095W	5.72	5.574	5.373	5.373	5.373	5.235	5.168	5.168	5.168	4.946	4.72	4.591	4.591	4.262	3.845	3.845	3.845	3.845	3.845	3.845	3.845	3.686	3.538	3.538	3.538	3.538	3.335	3.176	2.652	2.586	2.219	2.152	2.152	2.3	2.3	2.3	2.3	2.3	2.3	1.718	1.408	1.344	1.27	1.077	0.999	0.999	0.777	0.777	0.777
YHR188C	7.976	8.87	8.87	8.87	9.083	9.076	9.366	9.366	9.366	9.366	9.366	9.366	9.366	9.522	9.441	9.441	9.515	9.8	9.66	9.66	10.096	9.965	9.965	10.039	10.039	10.113	10.965	11.094	11.168	11.168	11.168	11.168	11.168	11.168	11.168	11.534	11.534	11.534	11.608	11.608	11.608	11.843	11.843	11.843	11.988	11.988	12.147	12.149	12.149
YOL039W	1.176	1.176	1.176	1.176	1.176	1.176	1.11	1.11	1.11	1.11	1.11	1.11	1.11	1.11	0.978	0.978	0.978	0.978	0.901	1.11	1.11	1.11	1.11	1.11	1.032	1.173	1.173	1.173	1.247	1.247	1.376	1.453	1.453	1.453	1.453	1.453	1.453	1.453	1.376	1.599	1.769	1.769	1.769	1.769	1.769	1.769	1.769	1.769	1.769
YAL039C	4.178	4.178	4.178	4.191	4.261	4.261	4.4	4.4	4.464	4.464	4.612	4.53	4.53	4.53	4.528	4.68	4.909	4.909	4.909	5.193	5.398	5.844	5.844	5.908	5.908	5.908	5.908	5.982	5.982	5.905	5.986	5.986	5.986	5.986	6.053	5.972	6.046	6.046	6.046	6.046	6.046	6.046	6.046	6.112	6.26	6.508	6.508	6.508	6.366
YBR120C	13.472	13.475	13.636	13.636	13.636	13.717	13.717	13.717	13.819	13.752	13.826	13.826	14.311	14.46	14.46	14.46	14.526	14.526	14.526	14.526	14.526	14.388	14.388	14.53	14.53	14.53	14.668	14.668	14.668	14.668	14.881	14.881	14.807	14.807	14.807	14.807	14.807	14.871	14.871	14.871	14.871	15.017	15.017	15.017	15.017	15.017	15.017	15.017	15.017
YDR143C	12.168	12.168	12.168	12.168	12.168	12.168	11.892	11.892	11.827	11.827	11.556	11.49	11.542	11.616	11.616	11.616	11.471	11.536	12.11	12.192	12.259	12.259	12.194	12.194	12.194	12.194	12.12	12.046	12.046	12.12	12.12	12.413	12.413	12.413	12.413	12.413	12.2	12.2	12.134	12.198	12.198	12.198	12.198	12.198	12.276	12.35	12.285	12.285	12.211
YKL096W	0.554	0.554	0.554	0.554	0.554	0.554	0.554	0.554	0.554	0.554	0.554	0.554	0.554	0.554	0.554	0.554	0.554	0.554	0.554	0.554	0.554	0.554	0.554	0.554	0.554	0.554	0.554	0.554	0.554	0.554	0.554	0.554	0.487	0.487	0.487	0.487	0.487	0.487	0.487	0.487	0.487	0.487	0.487	0.487	0.487	0.487	0.487	0.487	0.487
YIL145C	7.493	7.56	7.56	7.719	8.03	8.176	8.176	8.258	8.258	8.258	8.258	8.488	8.698	8.78	9	9	9.705	9.846	9.997	9.997	10.062	10.288	10.51	10.658	10.74	10.74	10.74	10.74	10.74	10.74	10.74	10.74	10.804	10.804	10.959	10.959	10.959	11.041	11.041	11.041	11.115	11.115	11.115	11.115	11.041	10.974	11.13	11.278	11.278
YDR319C	8.012	8.078	7.767	7.686	7.767	7.767	7.767	7.915	7.762	7.762	7.762	7.762	7.762	7.697	7.697	7.697	7.764	8.22	8.361	8.361	8.361	8.439	8.439	8.439	8.439	8.29	7.986	7.986	7.986	8.06	8.063	8.063	8.289	8.42	8.338	8.338	8.338	8.274	8.274	8.274	8.274	8.196	8.941	8.941	8.941	8.941	9.006	9.006	9.07
YGR056W	6.015	5.95	5.95	5.95	6.032	6.032	6.032	6.032	6.032	6.032	6.032	6.032	6.032	6.032	5.95	5.808	5.808	5.873	5.937	5.937	5.937	5.937	5.937	5.937	5.937	5.937	5.937	5.937	5.856	5.856	5.933	5.933	5.933	5.933	5.933	5.933	6.015	6.015	5.886	5.819	5.745	5.678	5.678	5.678	5.678	5.678	5.678	5.534	5.388
YJR064W	14.551	14.989	15.076	15.076	15.218	15.295	15.221	15.014	14.607	14.692	14.619	15.246	15.164	15.164	15.097	15.097	15.097	15.097	15.097	15.097	15.097	13.66	13.66	13.791	12.602	12.86	12.877	13.16	14.589	14.524	14.524	14.524	14.38	14.6	15.156	15.156	15.163	15.163	15.163	15.163	14.758	14.684	14.551	14.691	14.691	14.691	14.627	14.778	14.778
YKL001C	7.838	7.838	7.838	8.125	8.125	8.125	8.125	8.125	8.125	8.125	8.125	8.125	8.125	7.97	7.903	7.903	7.97	7.97	7.97	7.97	8.044	8.053	7.972	7.905	7.831	7.831	7.831	7.831	7.831	7.831	7.753	7.753	7.602	7.602	7.535	7.535	7.535	7.612	7.677	7.677	7.677	7.677	7.677	7.603	7.366	7.199	7.134	7.134	7.134
YOR142W	15.148	15.296	15.296	15.296	15.296	15.296	15.296	15.296	15.093	15.249	15.397	15.397	15.397	15.397	15.543	15.469	15.404	15.404	15.404	15.404	15.404	15.404	15.404	15.404	15.404	15.404	15.404	15.404	15.533	15.533	15.533	15.533	15.533	15.533	15.32	15.32	15.32	15.048	15.048	15.048	14.91	14.843	14.554	14.554	14.554	14.554	14.554	14.554	14.554
YCL045C	12.346	12.346	12.7	12.778	12.842	12.842	12.924	12.998	12.998	12.998	13.154	13.218	13.218	13.218	13.218	13.218	13.614	13.614	13.614	13.688	13.688	13.624	13.836	13.836	13.836	13.836	13.836	13.836	13.836	13.836	13.836	13.836	13.836	13.764	13.751	13.895	13.895	13.96	14.159	14.159	14.159	14.159	14.159	14.095	14.013	14.013	14.013	14.013	14.013
YGR178C	18.329	18.329	18.396	18.396	18.47	18.47	18.47	18.47	18.47	18.47	18.47	18.47	18.47	18.47	18.388	18.321	18.395	18.395	18.395	18.395	18.395	18.395	18.395	18.395	18.395	18.333	18.252	17.959	18.033	18.162	18.162	18.308	18.308	18.308	18.241	18.241	18.241	18.241	18.177	18.112	18.112	18.112	18.112	18.112	17.984	17.917	17.917	17.917	17.917
YAL059W	5.644	5.639	7.386	9.016	8.87	9.018	9.084	9.591	9.439	9.439	9.439	9.439	9.295	9.295	9.369	9.369	9.369	9.369	9.369	9.369	9.369	9.286	9.732	9.588	9.588	10.24	10.089	10.248	10.265	10.265	10.404	10.548	10.548	10.548	10.612	10.612	10.549	10.55	10.55	10.479	10.61	10.748	10.961	11.331	11.331	11.405	11.412	11.412	11.412
YBL005W	8.246	9.133	9.133	9.37	9.437	9.437	9.583	9.59	9.59	9.912	9.757	10.186	10.186	10.186	10.186	10.186	10.186	10.26	10.101	10.101	10.101	10.101	10.101	10.101	10.101	10.101	10.321	10.321	10.247	10.247	10.247	10.101	10.101	10.027	10.027	10.178	10.178	10.178	10.178	10.097	10.032	10.032	9.792	9.66	9.799	9.64	9.418	9.483	9.547
YPL133C	4.127	4.201	4.269	4.415	4.496	4.561	4.703	4.498	4.498	4.356	4.568	4.987	4.987	5.065	5.065	5.209	4.98	4.902	4.902	4.902	4.688	4.678	4.811	4.953	4.953	4.953	4.953	4.812	5.046	5.387	5.387	5.387	5.387	5.387	5.387	5.387	5.387	5.387	5.387	5.252	5.942	5.865	5.865	5.865	5.939	5.939	6.398	6.398	6.398
YHR166C	5.681	5.672	6.15	6.068	6.133	6.133	6.198	6.049	6.245	6.167	6.232	6.087	5.854	5.918	5.482	5.608	5.534	5.534	5.534	5.457	5.302	5.383	5.648	6.83	7.046	7.318	7.318	7.318	7.921	7.985	8.059	8.059	8.059	8.059	8.059	8.059	8.059	8.059	8.059	7.992	8.057	8.057	8.057	7.99	7.99	7.99	7.99	7.861	7.861
YJL137C	11.923	11.782	11.849	11.782	11.846	11.555	11.845	11.845	11.845	11.845	11.845	11.47	11.797	11.797	11.797	11.797	11.797	11.797	11.8	11.8	11.718	11.658	11.722	11.722	11.644	11.511	11.567	11.502	11.502	11.576	11.576	11.576	11.987	11.92	12.059	12.059	12.059	12.059	12.059	12.059	11.619	11.697	11.826	11.826	11.826	11.907	11.974	11.822	11.887
YER071C	8.351	8.277	8.21	8.058	8.058	8.058	8.058	8.058	7.918	7.836	7.398	7.398	7.398	7.398	7.316	7.11	6.747	6.682	6.682	6.527	6.527	6.449	6.449	5.796	5.64	5.64	5.64	5.64	5.64	5.574	5.509	5.445	5.238	5.238	5.238	5.09	5.024	5.024	5.024	4.879	4.879	4.679	4.614	4.474	4.392	4.392	4.325	4.251	4.174
YGR118W	2.362	2.362	2.074	2.074	1.306	1.158	1.158	1.158	1.158	0.994	0.93	0.725	0.583	0.505	0.505	0.364	0.364	0.364	0.364	0.364	0.364	0.364	0.364	0.364	0.364	0.364	0.222	0.222	0.156	0.082	0.082	0.082	0.082	0.082	0.082	0.082	0	0	0	0	0	0	0	0	0	0	0	0	0
YJR118C	2.572	2.884	2.884	2.884	2.95	3.017	3.017	3.017	3.176	3.258	3.258	3.258	3.258	3.402	3.624	3.624	3.624	3.624	3.624	3.486	3.558	4.231	4.575	4.575	4.575	4.791	4.791	4.791	4.865	4.865	5.36	5.36	5.36	5.36	5.36	5.296	5.296	5.229	5.229	5.155	5.155	5.22	5.22	5.22	5.22	5.22	5.351	5.351	5.351
YOR066W	3.906	3.906	3.906	3.906	3.906	3.906	3.906	3.906	3.906	3.906	3.906	3.973	3.973	3.973	3.973	4.114	4.114	4.114	4.114	4.114	4.114	3.97	3.97	3.97	3.97	3.97	3.97	3.97	3.821	3.821	3.821	3.744	3.744	3.744	3.529	3.4	3.4	3.018	2.944	2.521	2.443	2.443	2.443	2.443	2.443	2.379	2.379	2.379	1.593
YIL124W	5.682	5.682	5.682	5.682	5.682	5.682	5.682	5.762	5.762	5.829	5.916	5.981	6.062	6.332	6.332	6.332	6.332	6.332	6.116	6.034	6.034	6.324	6.479	6.624	6.624	7.144	7.144	7.208	7.208	7.208	7.208	7.208	7.286	7.424	7.276	7.276	7.276	7.276	7.276	7.424	7.498	7.562	7.562	7.498	7.498	7.424	7.488	7.57	7.634
YFL048C	11.225	11.574	11.72	11.848	11.848	11.848	11.848	11.922	11.922	11.987	11.987	11.987	11.987	11.987	12.051	12.051	12.051	12.051	12.051	12.051	12.051	12.051	12.051	12.051	12.051	12.051	12.051	12.051	12.051	12.051	12.116	12.116	12.116	12.116	12.116	12.116	12.116	12.116	12.051	12.051	12.051	12.051	12.051	12.051	12.051	12.051	11.97	11.97	11.97
YIR035C	6.999	7.286	7.427	7.721	7.639	7.639	7.639	7.639	7.639	7.558	7.426	7.373	8.336	8.572	9.862	10.096	10.096	10.096	10.096	10.096	9.807	10.268	10.268	10.268	10.268	10.565	10.852	10.785	10.785	10.867	10.867	10.867	10.854	11.15	11.072	11.072	11.072	11.277	11.213	11.213	11.071	11.071	10.999	10.999	11.147	11.147	11.082	11.008	11.008
YCL025C	1.69	1.69	1.69	1.69	1.69	1.69	1.69	1.69	1.69	1.494	1.572	1.572	1.572	1.505	1.431	1.431	1.431	1.431	1.431	1.431	1.35	1.35	1.35	1.558	1.558	1.558	1.558	1.558	1.558	1.558	1.64	1.64	1.64	1.64	1.64	1.64	1.64	1.64	1.64	1.64	1.562	1.485	1.485	1.559	1.559	1.559	1.559	1.559	1.559
YJR058C	11.274	11.274	11.274	11.274	11.277	11.27	11.631	11.631	11.631	11.631	11.631	11.631	11.557	11.631	11.92	11.92	11.92	11.92	11.92	11.92	11.92	11.92	11.92	11.92	11.92	11.856	11.937	11.937	11.937	11.937	11.937	11.937	12.015	12.028	12.18	12.244	12.244	12.308	12.308	12.308	12.308	12.308	12.231	12.235	12.17	12.17	12.17	12.17	12.089
YEL022W	8.969	8.905	9.139	9.213	9.213	10.114	10.114	10.114	10.114	10.047	9.898	9.898	9.898	9.962	10.104	10.104	10.616	10.616	10.616	10.616	10.552	10.757	10.757	10.824	10.906	10.906	10.906	10.906	10.906	10.828	10.902	10.902	10.902	10.902	10.902	10.902	10.902	10.902	10.902	10.902	10.835	10.835	11.043	11.202	11.202	11.202	11.202	11.276	11.276
YOR272W	0.895	0.895	0.895	1.043	1.269	1.269	1.269	1.632	1.636	1.717	1.717	1.717	1.717	1.717	1.717	1.784	1.784	1.866	1.866	2.025	2.106	2.106	2.106	2.106	2.106	2.18	2.18	2.18	2.262	2.262	2.262	2.262	2.34	2.34	2.34	2.414	2.414	2.414	2.414	2.336	2.336	2.258	2.184	2.184	2.184	2.251	2.251	2.407	2.83
YHR042W	8.404	8.404	8.33	8.411	8.411	8.411	8.411	8.33	8.33	8.263	8.263	8.263	8.263	8.263	8.263	8.263	8.263	8.263	8.263	8.263	8.263	8.263	8.263	8.263	8.263	8.263	8.263	8.263	8.263	8.263	8.263	8.196	8.196	8.196	8.196	8.196	7.83	7.83	7.83	7.21	7.21	6.999	6.922	6.922	6.922	6.922	6.922	6.535	6.461
YEL063C	3.298	3.22	3.294	3.294	3.294	3.294	3.294	2.646	2.358	2.435	2.716	3.814	3.814	3.814	3.814	3.814	3.723	3.723	3.723	3.723	5.129	5.129	5.129	5.129	5.129	5.129	5.129	5.129	5.129	5.129	5.207	5.353	5.427	6.419	6.419	6.419	6.419	6.419	6.484	6.548	6.623	6.819	6.95	6.95	6.95	6.794	6.794	6.933	7
YGL254W	8.674	8.674	6.873	6.719	6.563	6.628	6.563	6.563	6.486	6.486	6.486	6.486	6.628	6.94	7.157	7.08	7.08	7.08	7.015	7.434	9.258	10.277	10.634	10.634	10.829	10.829	10.975	10.827	10.827	10.986	12.087	12.072	12.231	13.074	13.01	13.3	13.233	13.652	13.652	13.652	13.73	13.73	13.794	13.73	13.794	13.794	13.794	13.652	13.656
YBR210W	5.726	5.567	5.326	5.252	5.252	5.022	4.882	4.737	4.578	4.496	4.496	4.148	3.929	3.766	3.766	3.766	3.54	3.316	3.316	3.316	3.383	3.318	3.318	3.318	3.318	3.19	3.19	3.19	3.19	3.19	3.19	3.19	3.19	3.19	2.634	2.29	2.216	2.068	2.068	2.068	1.418	1.341	1.341	1.274	1.136	1.069	0.995	0.995	0.913
YNL230C	4.616	4.68	5.189	6.368	6.368	6.368	6.368	6.368	6.368	6.368	6.449	6.449	6.449	6.449	6.372	7.118	7.344	7.344	7.696	7.851	7.851	8.2	8.2	8.596	9.766	9.766	9.766	9.766	9.766	9.766	9.766	9.766	9.766	9.766	9.766	9.833	9.915	9.915	9.902	9.966	10.125	10.125	10.125	10.125	10.125	10.048	10.112	10.112	10.112
YDR462W	16.798	16.946	16.946	16.946	17.011	17.011	17.011	17.011	17.011	17.155	17.155	17.155	17.155	17.155	17.155	17.155	17.155	17.155	17.155	17.155	17.155	17.155	17.155	17.155	17.155	17.155	17.155	17.155	17.155	17.088	17.166	17.166	17.166	17.166	17.166	17.166	17.166	17.166	17.166	17.166	17.166	17.244	17.099	17.166	17.23	17.23	17.23	17.308	17.308
YBR086C	6.583	6.583	6.583	6.583	6.583	6.661	6.661	6.661	6.661	6.661	6.661	6.661	6.587	6.522	6.456	6.456	6.456	6.456	6.456	6.456	6.456	6.456	6.315	6.315	6.315	6.248	6.248	5.88	5.748	5.748	5.748	5.748	5.24	5.176	5.098	4.964	4.89	4.89	5.035	4.953	4.953	4.953	4.748	4.748	4.748	4.681	4.681	4.681	4.468
YNL159C	8.762	8.826	8.826	8.826	8.904	9.327	9.327	9.327	9.327	10	10	10.063	10.063	10.063	10.063	9.855	9.781	11.116	11.18	11.18	11.18	11.18	11.18	11.18	11.18	11.326	11.425	12.761	12.761	12.907	12.985	12.985	12.985	12.985	13.279	13.279	13.356	13.356	13.356	13.356	13.356	13.432	13.668	13.668	13.733	13.733	13.733	13.733	13.733
YER033C	13.402	13.476	13.476	13.476	13.476	13.347	13.347	13.265	13.265	12.801	12.801	12.727	12.727	12.649	12.505	12.423	12.423	12.423	12.136	12.054	11.908	11.99	11.846	11.846	10.95	10.883	10.883	9.854	9.327	8.948	9.1	9.022	9.022	9.022	9.087	9.087	8.939	8.239	7.93	7.93	6.57	6.435	7.086	6.884	6.884	6.884	6.884	6.817	6.735
YOR027W	6.593	6.593	6.675	6.675	6.675	6.581	6.422	6.422	6.422	6.496	6.432	6.432	5.801	5.734	5.586	5.519	5.532	5.532	5.532	5.326	5.326	5.326	5.252	5.252	5.252	5.187	5.123	5.123	5.123	5.123	5.123	5.058	5.058	4.903	4.903	4.838	4.618	4.463	4.463	4.176	3.668	3.541	3.541	3.541	3.474	3.4	3.4	3.4	2.548
YNL009W	12.768	12.768	12.617	12.033	12.08	12.002	12.002	12.002	11.723	11.788	12.139	12.29	12.431	12.583	12.583	12.596	12.455	12.455	12.455	12.455	12.455	12.455	12.455	12.455	12.455	12.24	12.24	12.24	12.096	12.096	12.096	12.028	12.028	11.954	11.887	11.954	11.737	11.684	11.684	11.765	11.765	11.765	11.83	11.83	11.756	11.756	11.463	11.386	11.386
YLR350W	4.011	4.011	3.929	3.929	3.929	3.642	3.568	3.568	3.568	3.568	3.568	3.568	3.568	3.568	3.568	3.426	3.345	3.345	3.345	3.345	3.186	2.837	2.837	2.772	2.772	2.772	2.772	2.772	2.772	2.772	2.772	2.545	2.48	2.48	2.48	1.841	1.841	1.841	1.452	1.452	1.452	1.452	1.452	1.452	1.452	1.452	1.452	1.452	1.386
YOR159C	2.729	2.807	2.97	3.044	3.126	3.052	4.052	4.314	4.314	4.604	4.686	4.686	4.686	4.686	4.686	4.973	5.408	5.485	5.878	5.878	5.878	5.878	6.26	6.338	6.543	6.982	6.982	6.982	6.982	7.434	7.434	7.434	7.434	7.434	7.5	7.5	7.5	7.5	7.5	7.5	7.5	7.578	7.645	7.645	7.656	7.656	7.656	7.87	8.089
YJL156C	9.87	9.87	9.87	9.944	9.944	9.944	9.944	9.944	10.026	10.026	10.026	10.471	10.471	10.471	10.471	10.471	10.471	10.471	10.325	10.095	10.095	10.095	10.095	10.095	10.095	10.162	10.162	10.162	10.162	10.162	10.162	10.162	10.162	10.162	10.162	10.162	10.098	10.098	10.098	10.098	10.098	9.952	9.952	10.029	10.029	10.029	10.029	10.029	10.029
YHL023C	3.651	3.959	4.323	4.323	4.623	4.623	4.768	4.768	4.768	4.626	4.7	4.118	3.979	4.07	4.135	4.802	4.802	4.931	5.874	6.449	6.513	6.432	6.432	6.782	6.718	6.938	6.938	6.938	7.012	6.938	6.938	6.938	6.938	6.938	6.938	6.938	7.09	7.245	7.598	7.68	7.762	7.762	7.91	7.984	8.189	8.189	8.271	8.271	8.776
YFL025C	4.767	4.767	4.774	4.926	4.92	4.92	5.196	5.591	5.658	5.658	5.658	5.645	6.772	6.772	6.846	6.846	6.846	6.924	6.924	6.924	6.924	6.924	6.775	6.775	6.775	6.694	7.324	7.862	7.94	8.014	8.014	8.166	8.857	9.255	9.255	9.333	9.474	9.474	9.625	9.771	9.926	10.202	10.202	10.202	10.202	10.202	10.202	10.202	10.202
YKL184W	3.264	3.264	3.264	3.264	3.264	3.122	3.122	2.977	2.977	3.037	3.114	3.114	3.05	3.05	3.05	3.05	2.976	2.83	2.83	2.83	2.912	2.978	2.978	2.978	2.978	2.978	2.819	2.819	2.806	2.873	2.873	2.947	2.947	2.947	2.947	2.865	2.719	2.429	2.429	2.575	2.508	2.508	2.508	2.508	2.296	1.92	1.758	1.978	1.978
YDR122W	18.678	18.958	18.958	19.99	19.99	20.414	20.414	20.414	20.63	21.234	21.234	21.676	22.035	22.035	22.183	22.183	22.248	22.468	22.468	22.83	22.83	23.025	23.159	23.159	23.159	23.159	23.613	23.613	23.613	23.613	23.613	23.613	23.826	23.826	23.759	23.759	23.759	23.975	23.975	24.056	24.056	24.056	23.918	23.918	23.844	23.844	23.922	23.922	23.922
YLR199C	6.822	6.822	6.822	6.822	4.944	4.666	4.912	4.753	4.753	4.751	4.818	4.882	4.74	4.818	5.395	5.395	5.395	5.395	5.395	5.328	5.328	5.328	5.084	4.924	4.924	4.984	4.894	5.122	6.348	7.297	7.371	7.872	7.872	7.872	7.741	7.887	7.965	7.965	7.965	8.096	8.096	8.096	8.318	8.318	8.383	8.316	8.542	8.67	8.875
YOR346W	4.95	4.734	4.787	4.787	5.399	5.473	5.769	6.397	6.535	6.535	6.535	6.843	6.843	7.307	7.436	7.641	8.204	8.281	8.281	8.281	8.281	8.281	8.346	8.346	8.41	8.625	8.763	9.196	9.196	9.196	9.196	9.196	9.196	9.255	9.638	9.705	9.705	9.705	9.705	9.705	9.705	9.705	9.705	9.705	9.705	9.705	9.705	9.705	9.705
YKR066C	1.396	1.396	1.396	1.396	1.396	1.318	1.466	1.895	2.107	2.45	2.578	2.724	3.722	3.722	3.722	3.994	4.54	4.54	4.617	4.837	4.837	6.999	6.999	6.999	7.077	7.077	7.144	7.218	7.817	7.817	8.272	8.272	8.272	8.272	8.272	8.346	8.583	8.894	8.894	8.894	8.894	8.894	9.344	9.344	9.344	9.344	9.57	9.505	9.505
YBR035C	0.451	0.451	0.451	0.451	0.451	0.451	0.451	0.451	0.451	0.451	0.451	0.451	0.451	0.451	0.451	0.374	0.374	0.374	0.374	0.374	0.296	0.229	0.155	0.155	0.155	0.233	0.233	0.233	0.233	0.233	0.297	0.453	0.453	0.453	0.52	0.52	0.52	0.52	0.52	0.52	0.594	0.594	0.594	0.594	0.594	0.594	0.594	0.594	0.594
YER169W	4.537	4.615	4.615	4.615	4.615	4.615	4.615	4.615	4.615	4.615	4.615	4.615	4.615	4.615	4.615	4.55	4.55	4.55	4.55	4.55	4.55	4.55	4.55	4.55	4.55	4.55	4.55	4.55	4.55	4.55	4.55	4.422	4.025	3.3	3.226	3.226	3.144	3.144	3.144	3.144	3.144	3.144	3.144	3.144	3.144	3.144	3.002	3.002	3.002
YNL065W	0.629	0.629	0.629	0.629	0.629	0.629	0.629	0.629	0.629	0.629	0.629	0.629	0.629	0.629	0.629	0.629	0.629	0.629	0.564	0.564	0.564	0.564	0.564	0.564	0.564	0.564	0.564	0.564	0.564	0.564	0.564	0.564	0.42	0.353	0.353	0.353	0.353	0.289	0.289	0.222	0.222	0.286	0.286	0.286	0.286	0.286	0.286	0.286	0.286
YOR108W	5.588	5.588	5.588	5.438	5.373	5.299	4.728	4.499	4.648	4.715	4.789	4.71	4.788	4.854	4.854	4.78	4.78	4.78	4.492	4.492	4.428	3.862	3.862	3.862	3.724	3.724	3.724	3.806	3.806	3.806	3.937	3.863	3.863	3.94	3.734	3.734	3.721	3.721	3.721	3.788	3.714	3.632	3.632	3.699	3.708	3.708	3.722	3.722	3.722
YBR221C	9.459	9.459	9.618	9.618	9.618	9.554	9.472	9.536	9.536	9.536	9.747	9.747	10.109	10.492	10.492	10.492	10.492	10.492	10.492	10.492	10.427	10.363	10.363	10.363	10.522	10.522	10.522	10.522	10.522	10.458	10.458	10.591	10.591	10.591	10.591	10.591	10.591	10.591	10.591	10.591	10.747	10.747	10.682	10.682	10.618	10.618	10.554	10.554	10.554
YFL013C	8.844	8.908	8.975	9.053	9.053	8.979	8.979	8.979	9.056	9.056	9.056	9.056	9.056	9.056	9.056	9.056	9.056	9.056	9.056	9.056	9.056	9.056	9.056	9.056	9.056	9.056	8.925	8.848	8.848	8.848	8.781	8.781	8.781	8.781	8.277	8.131	8.057	8.057	8.057	7.983	7.902	7.628	7.406	7.184	7.11	6.979	6.905	6.905	6.905
YNL122C	9.261	9.05	8.951	9.37	9.437	9.437	9.368	9.708	10.208	10.208	10.208	10.208	10.215	10.378	10.604	10.604	10.678	10.678	10.678	10.522	10.522	10.374	10.598	10.97	10.97	11.044	11.044	11.044	11.044	11.041	11.041	11.041	11.041	11.187	11.187	11.187	11.113	11.049	11.034	11.178	11.178	11.178	11.178	11.178	11.178	11.306	11.306	11.306	11.306
YPL139C	6.737	6.737	6.737	5.745	5.681	5.761	5.905	6.478	6.478	6.904	7.43	7.285	7.557	7.557	7.557	7.567	8.125	8.755	8.755	8.755	8.914	8.914	8.914	8.979	9.343	9.343	9.57	9.57	9.57	9.57	9.648	9.648	9.648	9.648	9.648	9.798	9.882	9.882	10.155	10.09	10.09	10.09	10.168	10.168	10.027	10.027	10.027	10.027	10.027
YNL155W	18.154	18.154	18.154	18.02	18.02	18.02	18.02	18.094	18.161	18.161	18.235	18.235	18.309	18.309	18.309	18.245	18.245	18.245	18.245	18.245	18.245	18.18	18.18	18.089	18.089	18.024	17.96	17.97	17.97	17.97	17.97	17.97	17.97	17.905	17.774	17.7	17.626	17.497	17.351	17.19	17.282	17.204	17.062	17.062	16.754	16.754	16.688	16.606	16.322
YJR059W	7.958	7.884	7.884	7.884	7.74	7.74	7.822	7.822	7.822	7.822	7.537	7.604	7.522	7.522	7.458	7.458	7.458	7.458	7.458	7.458	7.458	7.029	6.9	6.9	6.826	6.826	6.749	6.675	6.675	5.512	4.63	4.038	4.038	4.038	3.964	3.738	3.738	3.738	3.738	3.083	3.083	3.083	3.083	3.083	2.937	2.863	2.861	2.722	2.804
YDL113C	11.934	11.934	11.934	12.074	12.139	12.408	12.408	12.475	12.847	13.073	13.211	13.211	13.211	13.424	13.357	13.357	13.357	13.357	13.357	13.422	13.422	13.422	13.499	13.514	13.596	13.518	13.518	13.6	13.6	13.6	13.6	13.6	13.6	13.6	13.6	13.6	13.6	13.6	13.6	13.535	13.535	13.461	13.461	13.391	13.469	13.469	13.469	13.469	13.469
YKR059W	11.687	11.531	11.613	10.243	10.169	10.234	9.642	9.364	9.146	9.13	9.278	9.278	9.41	9.41	9.626	8.495	8.495	8.354	8.354	7.997	7.997	8.079	8.079	8.079	7.262	7.254	6.276	6.128	5.613	4.996	4.119	4.055	4.038	4.189	4.453	4.662	4.736	4.736	4.736	4.738	5.316	5.316	5.38	6.07	6.005	6.356	6.356	6.42	6.354
YOR080W	7.216	7.216	7.216	6.134	5.916	5.576	5.502	5.626	5.715	5.648	5.648	5.648	5.415	5.27	5.27	5.27	5.27	5.27	4.62	4.508	4.37	4.567	4.567	4.567	4.696	4.562	4.562	4.562	4.498	4.295	4.372	5.134	6.002	6.002	6.131	6.491	6.491	6.806	7.019	7.019	7.019	7.093	7.904	8.176	8.176	8.318	8.456	8.456	8.456
YOR106W	4.914	5.147	5.214	5.944	5.944	6.073	6.15	6.469	6.469	6.534	6.611	6.611	6.53	6.604	6.604	6.604	6.604	6.738	7.256	7.256	7.256	7.256	7.256	7.454	7.674	7.674	7.748	7.812	7.894	8.11	8.028	8.028	7.894	7.894	7.894	7.894	7.894	7.894	8.023	8.549	9.244	9.648	9.725	9.79	9.871	10.03	10.03	10.104	10.317
YPL169C	9.67	9.67	9.67	9.747	9.68	9.68	9.68	9.68	9.68	9.68	9.68	9.68	9.68	9.762	9.762	9.844	9.844	9.844	9.844	9.91	9.91	9.91	9.91	9.91	9.91	9.91	9.91	9.91	9.91	9.91	9.91	9.91	9.91	9.91	9.992	9.914	9.914	9.914	9.914	9.914	9.914	9.914	9.914	9.914	9.85	9.85	9.85	9.783	9.706
YNL189W	5.996	5.996	5.996	5.996	5.996	5.996	6.06	6.06	6.06	6.125	6.125	6.125	6.125	6.125	6.125	6.125	6.125	6.125	6.051	6.051	6.051	5.973	5.973	5.973	5.973	5.973	5.906	5.906	5.906	5.829	5.829	5.829	5.829	5.829	5.829	5.829	5.829	5.616	5.616	5.616	5.616	5.616	5.616	5.616	5.616	5.616	5.616	5.407	4.183
YDR181C	4.71	4.784	4.784	4.924	5.43	5.496	5.496	5.496	5.496	5.496	5.561	5.561	5.638	5.936	5.936	6.014	6.095	6.095	6.095	6.095	6.095	6.095	6.095	6.179	6.179	6.179	6.179	6.179	6.327	6.394	6.401	6.401	6.401	6.479	6.479	6.479	6.479	6.783	6.783	6.783	6.783	6.783	6.86	6.779	6.714	6.563	6.563	6.563	6.563
YKL075C	4.926	4.926	4.926	4.926	4.991	4.904	5.181	5.471	5.471	5.552	5.649	5.8	6.73	6.73	7.092	7.523	7.661	7.661	7.661	7.661	7.661	7.661	7.661	7.661	7.661	7.661	7.587	7.587	7.587	7.513	7.647	7.647	7.647	7.582	7.582	7.721	7.721	7.721	7.721	7.869	7.869	8.375	8.599	8.599	8.599	8.599	8.599	8.599	8.599
YKL006C-A	5.608	5.608	5.608	5.608	5.608	5.682	5.682	5.617	5.553	5.682	5.798	5.798	5.798	5.798	5.798	5.798	5.578	5.796	6.009	6.076	6.231	6.231	6.231	6.404	6.485	6.411	6.411	6.411	6.411	6.493	6.493	6.493	6.493	6.493	6.493	6.411	6.478	6.411	6.411	6.265	6.265	6.265	5.761	5.131	5.489	5.573	5.573	5.573	5.573
YPR105C	3.382	3.315	3.389	3.24	3.734	4.92	5.403	5.403	5.403	5.403	5.403	5.191	5.255	6.29	6.675	6.83	6.83	6.904	6.969	7.043	6.978	6.982	7.581	9.733	9.862	9.862	10	10	10	10	10	10	10	10	10	10	10.078	10.078	10.224	10.224	10.509	10.509	10.574	10.574	10.638	10.638	10.638	10.638	10.638
YPR108W	5.85	6.15	6.15	6.15	6.15	6.15	6.083	6.148	6.148	6.148	6.148	6.148	6.148	6.148	6.214	6.374	7.471	7.552	7.552	7.552	7.552	7.552	7.552	7.552	7.552	7.552	7.552	7.552	7.552	7.552	7.552	7.552	7.552	7.619	7.619	7.619	7.619	7.552	7.552	7.926	7.926	7.926	7.926	7.926	7.926	7.926	7.844	7.716	7.716
YCL034W	9.106	9.18	9.18	9.332	9.406	9.47	9.62	9.846	9.846	9.846	9.846	9.846	9.846	9.846	9.846	9.846	9.846	9.912	9.912	9.912	9.912	9.912	9.831	9.672	9.672	9.59	9.59	9.59	9.59	9.59	9.516	9.516	9.523	9.523	9.523	9.523	9.523	8.788	8.64	8.64	8.774	8.848	8.848	8.774	8.632	8.55	8.476	8.476	8.476
YNL323W	0.284	0.5	0.882	1.154	1.154	1.439	1.521	1.662	1.662	1.726	1.726	1.726	1.804	1.881	1.946	1.946	1.946	1.946	2.027	2.027	2.027	2.027	2.092	2.092	2.617	2.617	2.691	2.691	2.691	2.691	2.691	2.691	2.691	2.691	2.691	2.704	2.835	2.835	2.9	3.329	3.329	3.329	3.396	3.396	3.396	3.396	3.396	3.396	3.396
YML096W	3.471	3.549	4.173	4.406	4.328	4.402	4.858	5.137	5.137	5.137	5.27	5.337	5.423	5.571	5.571	5.571	5.489	5.489	5.489	5.489	5.571	6.692	8.77	9.906	10.202	10.354	10.741	10.741	10.883	10.95	11.027	11.168	11.168	11.168	11.246	11.246	11.246	11.312	11.312	11.377	11.59	11.59	11.728	11.792	11.792	11.792	11.792	11.792	11.792
YCL063W	6.166	6.088	6.088	6.088	6.088	6.153	6.496	6.496	6.496	6.496	6.496	6.578	6.286	6.219	6.283	6.283	6.283	6.283	6.283	5.636	5.66	5.66	5.66	5.66	5.66	5.66	5.66	5.66	5.578	5.578	5.512	4.988	4.704	4.842	4.842	4.842	4.765	4.765	4.691	4.249	3.725	3.725	4.217	4.342	4.858	4.858	4.858	4.858	4.858
YPR003C	8.813	8.6	8.53	8.612	8.311	8.311	8.082	8.082	8.082	8.015	8.56	8.769	9.58	9.644	9.644	9.644	9.644	9.793	10.094	10.452	10.452	10.608	10.608	10.672	10.736	10.888	10.97	11.047	11.339	11.339	11.421	11.421	11.421	11.554	11.619	11.683	11.817	11.884	11.884	11.884	11.884	11.884	11.884	11.884	11.884	11.884	11.884	11.884	11.884
YML014W	7.607	7.529	7.281	7.573	7.573	7.427	7.427	7.215	7.215	7.052	7.052	7.052	6.691	6.1	5.724	5.568	5.72	5.514	5.514	5.512	5.512	5.512	5.512	4.515	4.788	4.629	4.629	5.048	5.048	5.048	5.183	6.464	6.309	6.684	6.684	6.684	6.766	6.766	6.84	6.84	6.84	6.84	6.84	6.914	6.84	6.84	6.84	6.84	6.84
YMR149W	7.05	6.916	6.916	6.838	6.838	6.838	6.838	6.524	6.097	6.033	6.033	6.033	6.033	6.033	6.033	6.033	5.959	5.232	5.08	4.936	4.936	4.788	4.636	4.7	4.7	4.7	4.7	4.7	4.634	4.634	4.711	4.634	4.634	4.634	4.569	4.569	4.569	3.882	3.818	3.818	3.238	2.656	2.656	2.656	2.656	2.32	2.006	2.006	2.006
YLR355C	4.02	4.02	3.223	3.223	3.141	3.074	2.837	2.837	1.974	1.974	1.83	1.763	1.698	1.698	1.698	1.698	1.698	1.698	1.698	1.698	1.698	1.698	1.698	1.558	1.328	0.809	0.82	1.069	1.069	1.069	1.069	1.069	1.069	1.069	1.069	1.069	1.069	1.069	0.987	0.987	0.987	0.987	0.987	0.987	0.987	0.987	0.987	0.913	0.913
YPR180W	3.406	3.62	3.556	3.556	3.556	3.709	4.331	4.331	4.331	4.554	4.911	4.911	4.911	4.911	4.911	4.896	4.896	4.593	4.593	4.353	4.276	4.276	4.561	4.561	4.561	4.405	4.47	4.264	4.264	4.264	4.264	4.069	3.836	3.961	5.036	5.49	6.23	6.297	6.446	6.446	6.527	6.824	6.824	6.824	6.824	6.824	6.824	6.683	6.616
YIL020C	3.546	3.313	3.38	3.458	3.458	3.85	4.348	4.726	4.726	4.864	5.024	5.024	5.024	5.024	5.088	5.088	5.152	5.152	5.152	5.219	5.219	5.301	5.219	5.274	5.777	5.777	5.777	5.777	5.777	5.777	5.838	5.838	5.838	5.838	5.98	5.98	6.062	6.062	6.062	6.213	6.213	6.213	6.213	6.213	6.213	6.139	6.139	6.354	6.861
YGL181W	11.178	11.178	11.242	11.307	11.381	11.512	11.512	11.576	11.576	11.576	11.576	11.576	11.576	11.576	11.724	11.724	11.724	11.724	11.724	11.724	11.724	11.724	11.724	11.724	11.647	11.736	11.736	11.88	11.876	11.812	11.812	11.738	11.664	11.746	11.746	11.746	11.746	11.746	11.746	11.746	11.746	11.746	11.746	11.746	11.668	11.658	11.658	11.592	11.732
YHR118C	5.221	5.285	5.5	5.5	5.5	5.345	5.345	4.84	4.918	4.574	5.062	4.788	4.944	5.386	5.386	5.386	5.754	5.754	6.116	6.702	6.702	6.769	6.769	6.769	6.851	6.851	6.851	6.773	6.773	6.773	6.773	6.773	6.773	6.773	6.696	6.696	6.696	6.527	6.527	7.13	7.13	7.197	7.197	7.408	7.475	7.604	7.888	7.888	7.888
YKL134C	5.767	5.767	5.767	5.834	5.834	5.834	5.834	5.898	5.898	5.816	5.816	5.289	5.056	5.064	4.984	5.286	6.168	6.168	6.168	6.168	6.168	7.206	7.981	7.981	7.981	8.275	8.275	8.275	8.275	8.357	8.573	8.573	8.573	8.573	8.573	8.573	8.721	8.721	8.721	8.721	8.721	8.788	8.721	8.721	8.721	8.863	8.937	9.221	9.645
YDR314C	8.166	8.166	8.1	8.1	8.1	8.1	7.87	7.87	7.706	7.706	7.629	7.629	6.372	6.244	5.882	5.882	5.882	5.882	5.737	5.571	5.494	5.427	5.427	5.504	5.365	5.439	5.439	5.357	5.209	5.209	5.209	3.418	2.402	1.94	1.754	1.754	1.754	1.672	1.834	2.414	3.059	3.214	3.499	3.499	3.499	3.353	3.363	3.509	3.509
YJL126W	3.439	3.416	3.694	5.578	7.63	7.63	8.284	8.284	8.284	8.284	8.284	8.284	8.778	8.778	8.778	8.778	8.778	8.778	8.778	8.614	8.614	8.837	8.978	9.63	9.63	9.63	9.973	9.973	9.973	9.973	9.895	9.819	9.741	9.741	9.741	9.741	9.741	9.741	9.741	9.961	10.669	11.494	11.417	12.079	12.153	12.153	12.368	12.368	12.446
YGR208W	9.31	9.172	9.236	9.236	9.232	9.31	9.376	9.536	9.752	9.752	10.061	10.216	10.495	11.792	12.45	12.598	12.598	12.888	12.888	12.888	12.955	12.955	12.955	12.955	13.019	13.019	13.019	13.019	13.019	13.019	13.019	13.019	13.019	13.019	13.019	13.149	13.149	14.251	14.251	14.251	14.484	14.782	14.782	14.782	14.859	14.859	14.859	14.859	14.859
YDR284C	1.787	1.787	1.787	1.787	1.787	1.861	1.861	1.861	1.861	1.794	1.794	1.794	1.639	1.639	0.98	0.906	0.906	0.458	0.303	0.303	0.377	0.377	0.377	0.377	0.377	0.377	0.377	0.377	0.377	0.377	0.377	0.377	0.377	0.377	0.377	0.3	0.366	0.366	0.366	0.366	0.366	0.366	0.366	0.366	0.366	0.444	0.444	0.582	0.582
YHR039C-A	9.961	9.961	9.961	9.961	9.961	9.961	9.823	9.823	9.823	9.897	9.897	9.897	9.897	9.897	10.041	10.041	10.041	10.041	10.041	10.041	9.977	9.977	9.977	10.051	10.051	9.977	9.977	9.977	9.977	9.977	9.912	9.912	10.057	10.057	10.057	10.057	10.057	10.057	10.057	10.057	10.057	10.057	10.057	10.057	10.057	10.057	10.057	10.057	10.057
YKL198C	5.461	5.461	5.461	5.538	5.612	5.612	5.612	5.612	5.612	5.612	5.966	7.218	7.282	7.36	7.36	7.36	7.523	7.523	7.523	7.523	7.523	7.601	7.788	8.332	9.196	9.196	9.196	9.196	9.196	9.196	9.352	9.257	9.469	9.611	9.611	9.611	9.676	9.676	9.89	9.957	9.881	9.881	9.955	10.022	10.022	10.099	10.032	10.032	9.951
YGL049C	9.391	9.258	9.258	9.332	9.332	9.332	9.332	9.332	9.396	9.314	9.155	9.22	9.22	9.364	8.844	10.13	10.276	10.276	10.276	10.046	10.033	9.959	9.959	9.525	9.525	9.532	9.532	9.684	9.684	9.684	10.062	10.062	10.062	10.062	9.923	9.923	10.071	9.92	9.93	9.849	9.926	10.346	10.54	10.54	10.54	10.54	10.398	10.591	11.166
YOR156C	7.998	7.998	7.998	8.068	7.99	7.99	7.99	7.99	7.923	7.923	7.923	7.856	7.866	7.724	7.806	8.472	8.472	8.472	8.472	8.019	7.874	8.296	8.296	8.282	8.282	8.282	8.282	8.282	8.15	8.15	7.806	7.729	7.647	7.583	7.583	7.64	7.573	7.596	7.596	7.808	7.808	7.387	7.313	7.673	7.822	7.822	7.822	8.042	7.812
YEL058W	1.52	1.52	1.52	1.52	1.52	1.52	1.52	1.52	1.52	1.52	1.52	1.668	1.668	1.732	1.732	1.732	1.732	1.732	1.732	1.732	1.732	1.871	1.871	1.871	1.871	1.871	1.871	1.871	1.888	1.956	3.908	6.237	6.237	6.83	6.904	6.985	6.992	7.059	7.059	7.059	7.281	7.281	7.281	7.412	7.412	7.69	7.69	7.69	7.772
YFR039C	4.498	3.836	3.606	3.606	3.457	2.752	2.608	2.397	2.318	2.162	2.307	2.371	2.371	2.371	2.013	2.013	1.791	1.808	1.808	1.808	1.598	1.15	1.086	1.022	1.164	1.371	1.714	1.714	1.714	1.714	1.568	1.568	1.334	1.334	1.408	1.408	1.408	1.549	1.549	1.688	1.932	2.579	3.406	5.501	5.501	6.076	6.076	6.279	6.353
YML026C	2.376	2.376	2.376	2.376	2.376	2.376	2.376	2.376	2.376	2.376	2.376	2.298	2.234	2.093	2.16	2.019	2.019	1.945	1.945	1.945	1.945	1.719	1.642	1.482	1.401	1.401	0.922	0.767	0.693	0.693	0.693	0.693	0.693	0.693	0.693	0.693	0.416	0.416	0.416	0.416	0.416	0.342	0.26	0.26	0.26	0.26	0.26	0.196	0.131
YHL036W	5.125	5.271	5.423	5.345	5.427	5.728	5.728	5.906	5.97	6.125	6.125	6.125	6.199	6.199	6.199	6.199	6.132	6.139	6.804	7.101	7.323	7.323	7.323	7.323	7.767	7.9	8.204	8.282	8.346	8.865	9.02	10.593	10.667	10.667	10.808	10.808	10.808	10.808	10.808	11.094	12.488	12.562	12.694	12.923	12.988	13.065	13.065	13.065	13.065
YDL092W	6.765	6.765	6.909	6.909	6.987	6.976	7.04	7.04	7.04	7.107	7.107	7.107	7.172	7.253	7.253	7.331	7.266	7.266	7.266	7.266	7.266	7.422	7.644	7.644	7.644	7.708	7.708	7.708	7.84	7.84	7.84	7.84	7.84	7.84	7.766	7.688	7.84	7.775	7.775	7.775	7.775	7.775	7.775	7.775	7.775	7.775	7.775	7.775	7.775
YOR046C	9.981	9.9	9.768	9.698	8.712	8.789	8.789	8.725	8.854	8.985	8.985	8.985	8.985	8.985	8.983	8.983	9.195	9.195	9.195	8.997	8.481	8.417	8.568	8.568	8.787	8.722	8.722	8.787	8.866	8.866	8.866	8.866	8.866	8.724	8.724	8.642	8.642	8.642	8.642	8.356	8.422	8.422	8.422	8.5	8.5	8.5	7.694	7.535	7.535
YOL073C	7.972	7.264	6.822	6.536	6.536	6.471	6.471	6.198	6.057	5.391	5.533	5.613	5.39	5.614	5.344	5.418	5.337	5.466	4.81	4.81	4.061	3.645	3.719	2.975	2.811	2.578	2.817	3.608	3.608	3.908	3.973	5.058	5.058	5.058	5.333	5.715	5.942	6.697	8.121	8.337	8.404	8.481	8.481	8.4	8.4	8.464	8.464	8.674	10.163
YML109W	2.372	2.372	2.372	2.372	2.372	2.372	2.797	2.797	2.797	2.797	2.797	2.875	2.875	2.875	2.808	2.89	2.89	2.89	2.89	2.971	3.167	3.535	3.761	3.761	3.761	3.907	4.197	4.485	4.485	4.485	4.485	4.485	4.404	4.563	4.627	4.627	4.55	4.55	4.624	4.835	5.129	5.835	5.981	5.981	6.055	6.552	6.552	6.694	6.694
YDL073W	10.124	10.201	10.412	10.486	10.551	10.551	10.551	10.551	10.551	10.551	10.551	10.551	10.551	10.551	10.477	10.477	10.328	10.328	10.328	10.328	10.328	10.328	10.328	10.328	10.328	10.328	10.328	10.036	10.036	10.036	10.036	9.972	9.972	9.972	9.972	9.972	9.972	9.972	9.972	10.038	10.038	10.038	9.883	9.883	9.883	9.883	9.883	9.738	9.82
YGR148C	5.953	5.888	5.888	5.888	5.888	5.888	5.888	5.822	5.822	5.822	5.822	5.74	5.74	5.74	5.74	5.74	5.74	5.74	5.611	5.611	5.611	5.544	5.544	5.544	4.235	3.934	3.715	3.715	3.715	3.715	3.715	3.715	3.715	3.56	3.56	3.56	3.422	3.422	3.422	3.422	3.422	3.422	3.422	3.348	3.348	3.274	2.67	2.304	1.636
YIR010W	7.466	7.401	7.401	7.401	7.401	7.401	7.401	7.401	7.466	7.176	7.109	7.481	7.498	8.124	8.124	8.124	8.288	8.65	9.107	9.107	9.253	9.253	9.253	9.253	9.253	9.331	9.327	9.409	9.409	9.409	9.409	9.409	9.359	9.359	9.359	9.295	9.295	9.082	9.082	9.005	9.005	9.005	9.005	9.018	8.87	8.747	8.878	9.914	10.278
YGL097W	8.686	8.686	8.751	8.751	8.751	8.751	8.669	8.669	8.808	8.872	8.872	8.872	8.808	8.607	8.607	8.598	8.967	9.041	9.041	9.204	9.204	9.346	9.346	9.346	9.346	9.346	9.346	9.346	9.346	9.346	9.346	9.272	9.272	9.272	9.272	9.272	9.272	9.272	9.039	9.039	9.039	9.039	9.039	9.039	8.669	8.588	8.588	8.514	8.514
YPR035W	0.152	0.152	0.152	0.152	0.152	0.216	0.368	0.432	0.432	0.432	0.867	1.018	1.018	1.018	1.018	1.018	1.018	1.018	1.018	1.018	1.1	1.1	1.1	1.1	1.1	1.1	1.1	1.1	1.1	1.1	1.1	1.1	1.1	1.259	1.259	1.644	1.644	1.644	1.644	1.644	1.566	1.566	1.566	1.644	1.644	1.775	1.775	1.775	1.775
YCR004C	7.138	7.138	7.205	6.737	6.515	6.515	6.515	6.579	6.798	6.798	6.798	6.72	6.72	6.72	6.72	6.72	6.653	6.862	7.077	7.318	7.318	7.477	7.477	7.477	7.477	7.41	7.41	7.632	7.632	7.632	7.632	7.632	7.632	7.566	7.566	7.566	7.566	7.566	7.566	7.492	7.492	7.492	7.492	7.492	7.558	7.558	7.558	7.558	7.266
YDR367W	8.313	8.313	8.313	8.313	8.394	8.59	8.654	8.654	8.654	8.654	8.654	8.514	8.514	8.514	8.514	8.585	8.517	8.591	8.524	8.382	8.318	8.318	7.791	7.791	7.726	7.66	7.66	7.66	7.43	7.43	7.571	7.923	7.923	7.923	7.923	7.988	7.988	7.988	7.988	7.714	7.714	7.714	7.714	7.714	7.714	7.714	7.64	7.365	7.291
YBR024W	10.578	10.719	11.06	11.06	11.125	11.125	11.125	11.125	11.125	10.877	10.877	10.725	10.725	10.725	10.725	10.799	10.799	10.718	10.651	10.651	10.577	10.651	10.732	10.715	10.638	10.638	10.638	10.638	10.638	10.496	10.418	10.354	10.354	10.428	10.428	10.354	10.354	10.272	10.272	10.272	10.06	10.06	9.625	9.625	7.972	7.821	7.587	7.354	7.354
YLR418C	13.372	13.503	13.706	13.706	13.783	13.783	13.865	14.455	15.483	15.547	15.621	15.996	16.694	16.694	16.825	18.073	19.379	20.135	20.887	20.887	20.887	21.029	21.029	21.11	21.177	21.375	21.595	22.394	22.394	22.394	22.614	22.614	22.614	22.614	22.614	22.614	22.614	22.614	22.614	22.819	22.819	22.819	22.819	22.819	22.884	22.884	22.948	23.141	23.141
YOR023C	6.927	6.927	6.846	6.843	6.843	6.843	6.843	7.192	6.962	6.962	6.898	7.04	6.734	6.66	6.66	6.451	7.112	7.121	7.332	7.332	7.396	7.485	7.282	7.282	7.282	7.282	6.802	7.804	7.804	7.73	7.797	7.874	7.939	7.939	7.939	7.939	8.017	8.017	8.017	7.935	8.216	8.216	8.453	8.453	8.453	8.453	8.453	8.453	8.534
YIL002C	9.011	9.337	9.489	9.556	9.556	9.478	9.478	9.56	9.482	9.546	9.546	9.613	9.304	9.668	9.38	9.38	10.184	10.336	10.48	11.402	11.467	11.467	11.761	11.696	11.696	11.763	11.904	11.904	12.063	12.145	12.145	12.209	12.209	12.424	12.424	12.424	12.424	12.36	12.411	12.411	12.411	12.411	12.411	12.411	12.411	12.411	12.411	12.411	12.626
YPL271W	9.329	9.329	9.329	9.484	9.484	9.484	9.484	9.484	9.484	9.484	9.484	9.484	9.558	9.774	10.195	10.482	10.482	10.556	10.556	10.556	10.704	10.704	10.704	10.63	10.63	10.63	10.63	10.63	10.63	10.63	10.697	10.697	10.764	10.764	10.764	10.699	10.773	10.773	10.773	10.773	10.773	10.558	10.558	10.558	10.558	10.477	10.403	10.403	10.403
YLR104W	0.551	0.551	0.551	0.682	0.682	0.682	0.682	0.616	0.616	0.616	0.616	0.616	0.616	0.616	0.616	0.616	0.693	0.824	1.052	1.052	1.052	1.052	1.052	1.052	1.052	1.052	1.052	1.052	1.052	1.052	1.052	1.052	1.052	1.052	1.052	1.052	1.052	1.052	1.119	1.119	1.263	1.328	1.328	1.328	1.328	1.328	1.328	1.468	1.468
YOR193W	5.73	5.73	5.45	5.372	5.298	4.923	4.923	4.923	4.443	4.443	4.443	4.443	4.443	4.443	4.443	4.443	4.12	3.957	3.813	3.746	3.679	3.679	3.612	3.096	2.673	2.737	2.944	3.163	3.163	3.163	3.163	3.068	3.068	3.135	3.4	3.4	3.474	3.474	3.474	3.392	3.199	3.135	3.135	3.212	3.212	3.212	3.212	3.212	3.212
YDR067C	4.368	5.382	5.456	5.456	5.521	5.521	5.439	5.439	5.439	5.439	5.284	5.351	5.584	6.229	6.455	6.529	6.593	7.242	7.381	7.893	7.893	7.893	7.893	7.96	8.034	8.034	8.034	8.034	8.034	8.18	8.244	8.244	8.244	8.237	8.237	8.237	8.237	8.386	8.53	8.608	8.608	8.526	8.526	8.526	8.526	8.526	8.526	8.6	8.682
YDL097C	8.636	8.473	8.473	8.473	7.986	7.925	7.999	7.999	8.077	8.077	8.077	8.077	8.077	8.077	7.127	6.897	7.113	7.113	7.113	7.113	7.113	7.113	7.113	7.113	6.508	6.508	6.508	6.508	6.508	6.434	6.434	6.434	6.434	4.102	2.399	2.332	2.332	2.046	2.042	2.721	3.146	5.274	5.341	5.415	5.415	5.415	5.492	5.574	5.586
YNL160W	1.127	1.05	1.05	1.05	1.05	1.05	1.05	1.05	1.05	1.05	1.05	1.05	1.05	1.05	1.05	1.05	1.05	1.05	1.05	1.05	1.05	1.05	1.05	1.05	1.05	1.127	1.194	1.194	1.194	1.194	1.194	1.194	1.035	1.035	1.035	1.035	1.035	1.035	0.759	0.692	0.611	0.678	0.678	0.678	0.678	0.759	0.759	0.759	0.759
YLR249W	0.508	0.508	0.426	0.493	0.493	0.493	0.493	0.493	0.493	0.493	0.493	0.493	0.493	0.575	0.575	0.575	0.575	0.575	0.575	0.575	0.575	0.575	0.575	0.575	0.575	0.575	0.575	0.575	0.51	0.51	0.51	0.51	0.51	0.51	0.51	0.51	0.51	0.51	0.51	0.446	0.446	0.379	0.379	0.379	0.379	0.446	0.359	0.359	0.359
YKL197C	4.324	4.324	4.25	4.25	4.25	4.25	4.25	4.25	4.25	4.25	4.25	4.25	4.315	4.315	4.315	4.315	4.315	4.315	4.315	4.315	4.315	4.315	4.315	4.315	4.315	4.315	4.315	4.315	4.176	4.176	3.86	3.86	3.86	3.86	3.86	3.86	3.86	3.86	3.86	3.722	3.722	3.64	3.64	3.43	3.037	2.889	2.748	2.748	2.748
YGL250W	4.257	4.331	4.331	4.331	4.392	4.967	7.148	10.942	10.942	11.006	11.006	11.006	11.073	11.073	11.217	11.217	11.217	11.217	11.418	11.626	12.027	12.027	12.222	13.579	13.579	13.579	13.579	13.579	13.735	13.735	13.864	14.249	14.455	14.537	14.822	14.822	14.822	14.9	14.9	14.9	14.9	14.964	15.028	15.028	15.167	15.167	15.167	15.167	15.167
YNR030W	8.569	8.569	9.103	9.168	9.299	9.517	10.392	10.392	10.392	10.392	10.392	10.392	10.392	10.544	10.618	10.618	10.618	10.618	10.618	10.766	10.766	10.766	10.766	10.766	10.766	10.844	10.844	10.908	10.908	10.908	10.908	10.908	10.908	10.908	10.908	10.908	10.908	10.908	10.827	10.827	10.827	10.901	10.834	10.77	10.77	10.703	10.629	10.629	10.629
YDR210W	6.348	6.348	6.348	6.348	6.507	6.507	6.507	6.426	6.426	6.192	6.046	6.046	6.046	6.046	5.969	5.969	5.969	5.749	5.749	5.749	5.749	5.675	5.477	5.395	5.262	5.121	5.121	5.054	5.043	4.979	4.994	4.994	4.994	4.929	4.929	4.994	4.994	4.994	4.274	4.012	3.892	4.013	3.939	4.232	4.306	4.444	4.444	4.444	4.444
YMR214W	8.897	8.971	8.971	9.118	9.266	9.266	9.496	9.274	9.192	9.192	9.046	9.562	10.008	10.363	10.507	10.507	10.736	11.167	11.231	11.496	11.496	11.655	12.051	12.279	12.869	12.869	13.139	13.139	13.203	13.49	13.717	13.937	13.937	13.937	13.937	13.937	13.937	13.855	13.937	13.937	13.937	14.004	14.004	14.148	14.148	14.148	14.148	14.148	14.23
YPL092W	4.062	4.062	4.062	3.998	3.998	3.868	3.803	3.803	3.803	3.422	3.192	2.891	2.891	2.891	2.665	2.665	2.662	2.662	2.662	2.662	2.662	2.595	2.672	2.672	2.591	2.591	2.672	2.534	2.598	2.598	2.663	2.74	2.879	2.879	3.034	3.034	3.034	3.034	2.875	2.801	2.727	2.727	2.727	2.727	2.791	2.791	3.086	3.226	3.528
YNL076W	3.755	3.755	3.755	3.829	3.698	3.78	4.194	4.194	4.275	4.77	5.96	5.96	5.96	5.96	5.96	5.96	6.106	6.17	6.17	6.089	6.089	6.089	6.089	6.231	6.223	6.464	6.464	6.528	6.528	6.528	6.528	6.528	6.528	6.528	6.528	6.528	6.528	6.528	6.528	6.528	6.528	6.528	6.528	6.528	6.528	6.528	6.528	6.528	6.464
YBL050W	10.336	10.336	10.336	10.336	10.336	10.4	10.4	10.4	10.4	10.4	10.4	10.4	10.4	10.4	10.4	10.4	10.4	10.4	10.4	10.4	10.4	10.4	10.4	10.467	10.467	10.467	10.467	10.467	10.467	10.467	10.534	10.534	10.534	10.534	10.534	10.534	10.534	10.534	10.534	10.452	10.452	10.378	10.314	10.314	10.314	10.314	10.314	10.314	10.314
YOR021C	9.575	9.868	10.07	10.209	10.283	10.283	10.218	10.218	10.218	10.283	10.218	10.218	10.218	10.218	10.059	10.205	10.205	10.361	10.361	10.361	10.361	10.361	10.361	10.361	10.361	10.361	10.222	10.296	10.296	10.296	10.296	10.296	10.296	10.37	10.37	10.37	10.306	10.306	10.019	9.952	10.017	10.017	10.017	10.017	10.017	9.935	9.639	9.639	9.639
YPR069C	8.088	8.088	8.446	8.446	8.446	8.446	8.446	8.605	8.605	8.901	8.901	8.901	8.901	8.965	8.965	8.901	8.901	8.76	8.76	8.76	8.908	9.432	9.496	9.84	9.84	9.84	9.762	9.762	9.698	9.698	9.698	9.698	9.633	9.633	9.789	9.715	9.715	9.715	9.715	9.715	9.715	9.559	9.559	9.626	9.337	9.337	9.337	9.337	9.337
YJR063W	6.798	6.798	6.798	5.017	4.878	4.356	4.356	4.504	4.504	4.504	4.504	4.504	4.504	4.154	3.804	3.804	3.876	3.802	3.869	3.516	3.516	1.67	1.455	1.108	1.108	1.45	1.373	1.373	1.373	1.751	1.751	1.751	1.818	1.818	2.22	2.279	2.279	2.279	2.417	2.417	2.417	2.417	2.417	2.417	2.406	2.329	2.458	2.67	2.67
YDL146W	4.493	4.493	4.493	4.28	3.983	4.06	3.824	3.824	3.824	3.905	3.972	4.177	4.255	4.255	4.255	4.255	4.396	4.462	4.398	4.398	4.398	4.398	4.326	4.328	4.996	5.078	5.144	5.144	5.144	5.144	5.078	4.872	4.795	4.646	4.807	5.196	5.196	5.196	5.423	6.195	6.639	6.978	6.978	6.978	6.978	7.063	7.07	7.434	7.627
YMR233W	3.566	3.642	3.338	3.42	3.346	3.282	3.282	2.795	2.87	3.14	3.14	3.14	3.338	3.848	4.842	4.842	4.842	4.76	4.76	4.901	4.901	4.837	4.772	4.772	4.486	4.486	4.486	4.55	4.576	4.643	4.912	5.348	5.348	5.348	5.43	5.363	5.504	5.736	5.736	5.818	5.896	6.044	6.108	6.108	6.108	6.108	6.108	6.19	6.19
YLR204W	8.772	8.931	8.938	8.938	8.938	8.938	8.938	8.938	9.003	9.702	9.702	9.766	9.766	9.848	9.848	9.848	9.912	9.994	10.194	10.194	10.194	10.354	10.354	10.57	10.57	10.57	10.57	10.647	10.647	10.85	10.85	10.85	11.285	11.359	11.359	11.359	11.359	11.359	11.292	11.292	11.374	11.374	11.374	11.374	11.374	11.601	11.601	11.675	11.675
YKL173W	4.879	4.879	4.879	4.656	4.656	4.281	4.454	5.884	5.884	5.962	5.962	5.962	6.093	7.078	7.743	8.552	8.617	8.698	8.698	8.772	8.772	8.772	8.772	8.772	8.772	8.772	8.772	8.772	8.755	8.837	9.635	9.568	9.642	10.163	10.163	10.163	10.163	10.089	10.089	10.228	10.228	10.228	10.228	10.228	10.163	10.577	10.874	11.07	11.07
YOR058C	4.106	4.106	4.106	4.106	4.106	4.106	4.106	4.106	4.039	4.039	3.974	3.974	3.974	3.974	3.974	3.897	3.897	3.897	3.897	3.823	3.823	3.168	3.168	3.09	3.09	3.09	3.09	3.009	3.009	3.009	2.944	2.87	2.87	2.87	2.87	2.87	2.804	2.489	2.004	2.004	1.93	1.93	1.93	1.93	1.93	1.93	1.93	1.856	1.856
YLR284C	9.297	9.297	8.994	8.994	9.14	9.14	9.284	9.751	10.611	10.611	10.841	10.841	10.908	10.908	10.908	10.908	11.106	11.106	11.106	11.106	11.375	11.52	11.746	11.81	11.81	11.81	11.877	11.877	11.954	11.954	11.954	11.954	11.954	11.89	11.89	11.89	11.89	11.89	11.89	11.89	11.964	11.886	11.886	11.951	12.028	12.102	12.102	12.102	12.102
YCR084C	2.23	2.379	2.379	2.312	2.166	2.099	1.955	2.171	2.171	2.458	2.458	2.458	2.458	2.092	1.95	2.016	2.246	2.838	2.838	2.838	2.838	2.912	3.35	4.011	4.092	4.157	4.305	4.525	4.525	4.738	4.738	4.738	5.036	5.036	5.036	5.036	5.101	5.101	5.101	5.101	5.101	5.101	5.101	5.101	5.178	5.178	5.178	5.178	5.404
YHR038W	7.764	7.549	7.549	7.626	7.351	7.346	7.279	7.368	7.368	7.442	7.364	7.3	7.3	7.216	7.149	7.149	7.149	7.149	7.075	7.075	7.075	6.77	7.006	7.635	7.635	7.635	7.635	7.635	7.635	7.635	7.554	7.554	7.489	7.489	7.408	7.408	7.556	7.546	7.624	7.624	7.691	7.691	7.624	7.56	7.641	7.712	8.298	8.298	8.298
YLR177W	2.926	2.926	2.926	2.861	2.78	2.78	2.78	2.78	2.78	2.706	2.628	2.628	2.937	2.937	2.937	2.937	3.076	3.15	3.15	3.15	3.214	4.001	4.001	4.001	4.157	4.157	4.157	4.157	4.157	4.157	4.373	4.373	4.44	5.034	5.23	5.294	5.372	5.446	5.446	5.446	5.716	6.005	7.617	7.617	8.056	8.056	8.056	8.056	8.039
YDR434W	6.812	6.462	6.396	6.396	6.396	6.396	6.396	5.805	5.805	5.887	6.109	6.488	7.018	7.93	7.93	8.081	8.356	8.356	8.356	8.274	9.369	9.369	9.369	9.754	9.754	9.976	9.976	10.186	10.186	10.561	10.561	10.932	11.218	11.282	11.282	11.282	11.347	11.282	11.497	11.646	11.646	11.71	11.703	11.703	11.703	11.561	11.561	11.561	11.702
YGR177C	5.456	5.456	5.39	5.39	5.676	5.676	5.594	5.594	5.594	5.594	5.594	5.594	5.594	5.594	5.52	5.52	5.52	5.308	5.308	5.234	5.226	5.226	5.226	5.226	5.293	5.293	4.798	4.731	4.296	4.296	4.218	4.141	4.141	4.141	4.141	4.141	4.141	4.141	4.141	4.063	4.063	4.063	4.063	4.063	4.063	4.063	4.063	4.063	4.063
YLR242C	3.913	3.913	3.913	3.913	3.994	3.987	5.074	5.074	5.138	5.203	5.203	5.203	5.203	5.203	5.284	5.418	5.418	5.648	5.648	5.648	5.648	5.583	5.583	5.583	5.583	5.583	5.732	5.872	5.872	5.954	6.447	6.447	6.447	6.373	6.373	6.525	6.525	6.589	6.589	6.589	6.589	6.971	7.259	7.259	7.259	7.259	7.259	7.178	7.178
YKL130C	11.129	11.443	11.508	11.508	11.508	11.508	11.508	11.508	11.589	11.734	11.734	12.075	12.075	12.075	12.139	12.139	12.139	12.213	12.213	12.213	12.291	12.291	12.291	12.291	12.213	12.213	12.213	12.213	12.213	12.213	12.149	12.149	12.149	12.149	12.149	12.149	12.149	12.149	12.223	12.223	12.223	12.223	12.223	12.223	12.223	12.223	12.223	12.007	12.007
YOR327C	8.172	8.254	8.254	8.254	8.254	8.254	8.254	8.254	7.95	7.786	7.705	7.638	7.638	7.638	7.638	7.772	7.853	7.935	7.935	7.935	7.935	7.935	7.935	7.935	7.726	7.582	7.508	7.508	7.508	7.508	7.508	7.508	7.508	7.508	7.508	7.508	7.508	7.508	7.508	7.508	7.508	7.508	7.508	7.508	7.233	7.233	7.099	7.022	7.022
YPR106W	6.52	6.52	6.52	6.52	6.52	6.52	6.52	6.584	6.584	6.438	6.438	6.438	6.31	6.31	6.31	6.31	6.31	6.31	6.31	6.31	6.384	6.384	6.384	6.384	6.384	6.306	6.306	5.914	5.914	5.768	5.768	5.768	5.768	5.768	5.768	5.768	5.768	5.768	5.768	5.768	5.768	5.716	5.797	5.879	5.879	5.879	5.748	5.812	5.535
YLR424W	6.028	6.093	6.093	6.093	6.093	6.019	6.1	6.39	7.204	7.204	7.286	7.286	7.286	7.286	7.286	7.426	7.14	7.073	7.009	6.87	7.218	7.284	7.284	7.284	6.921	6.668	6.668	6.668	6.888	6.97	6.97	7.037	7.037	7.037	7.037	7.037	7.206	7.501	7.501	7.501	7.501	7.272	7.335	7.335	7.335	7.416	7.416	7.416	7.498
YDR423C	3.663	3.663	3.663	3.663	3.519	3.583	3.583	3.583	3.887	4.163	4.163	4.163	4.322	4.305	4.305	4.521	4.521	4.521	4.521	4.521	4.521	4.521	4.521	4.456	4.382	4.447	4.449	4.531	4.92	4.92	4.998	4.998	4.998	4.998	4.998	4.998	4.998	4.998	4.998	4.998	4.998	4.998	4.998	4.998	4.998	4.998	4.933	4.933	4.933
YNL306W	6.629	6.703	6.768	6.768	6.694	6.694	6.69	6.69	6.626	6.626	6.544	6.544	6.93	6.93	7.011	7.011	7.011	7.011	7.011	7.011	7.011	7.011	7.011	7.011	7.011	7.011	7.011	7.011	7.011	7.011	7.011	7.011	7.011	7.011	7.011	7.011	7.011	7.011	6.782	6.782	6.782	6.864	6.864	6.864	6.93	6.93	6.93	6.93	6.93
YHR208W	10.614	11.209	11.355	11.355	11.355	11.355	11.355	11.355	11.355	11.355	11.422	11.422	11.486	11.568	11.568	11.568	11.568	11.483	11.409	11.49	11.49	11.49	11.49	11.629	11.629	11.629	11.614	11.614	11.614	11.614	11.678	11.678	11.614	11.54	11.473	11.473	11.473	11.318	11.318	11.253	11.179	11.179	11.102	11.102	10.946	10.75	10.75	10.75	10.676
YBL009W	9.596	9.596	9.663	9.805	10.088	10.088	10.088	10.088	10.088	10.088	10.088	10.088	10.088	10.088	10.088	10.166	10.321	10.388	10.536	10.684	10.684	10.684	10.684	10.684	10.684	10.684	10.684	10.684	10.464	10.464	10.768	10.909	11.047	11.047	11.047	11.047	11.047	11.047	11.047	11.047	11.047	11.047	11.047	11.047	11.047	11.047	11.047	10.983	10.983
YML013W	4.611	4.611	4.433	4.79	4.938	4.724	5.014	5.528	5.528	7.117	6.891	6.891	6.891	6.891	6.891	6.809	6.809	6.735	6.735	6.735	6.735	6.735	6.897	7.172	7.233	7.552	7.552	7.552	7.552	7.764	7.916	7.998	7.998	8.064	8.277	8.342	8.342	8.488	8.569	8.569	8.569	8.901	8.965	9.039	9.039	9.039	9.039	9.388	9.388
YOL018C	6.176	6.176	6.094	6.094	6.03	5.661	5.517	5.439	5.284	5.064	5.008	5.53	5.53	5.53	5.53	5.456	5.456	5.456	5.456	5.456	5.456	5.52	5.52	5.207	5.207	5.207	5.207	5.207	3.394	2.89	2.892	2.892	2.892	2.892	2.761	2.761	2.627	2.709	2.773	3.166	3.4	3.4	3.4	3.4	3.4	3.326	3.326	3.052	2.823
YHR007C	0.736	0.736	0.736	0.736	0.736	0.655	0.732	0.806	0.952	0.726	0.726	0.726	0.726	0.726	0.726	0.726	0.726	0.726	0.726	0.726	0.726	0.726	0.726	0.726	0.726	0.726	0.726	0.726	0.945	1.458	1.458	1.458	1.458	1.458	1.458	1.458	1.458	1.458	1.458	1.458	1.458	1.458	1.458	1.458	1.458	1.394	1.394	1.316	1.316
YDR365C	1.404	1.404	1.404	1.478	1.478	1.478	1.556	1.556	1.556	1.556	1.556	1.556	1.556	1.556	1.556	1.556	1.556	1.62	1.62	1.62	1.62	1.635	1.784	1.996	2.06	2.06	2.209	2.209	2.209	2.209	2.58	2.58	2.644	2.644	2.644	2.644	2.644	2.498	2.498	2.642	2.72	2.72	2.72	2.72	3.004	3.213	3.56	3.56	3.634
YMR023C	4.896	4.896	4.896	4.896	4.896	4.896	4.896	4.896	4.754	4.689	4.689	4.534	4.456	4.323	4.323	4.323	4.323	4.323	4.323	4.323	4.241	4.16	4.16	4.16	4.16	4.093	4.093	4.093	4.093	4.093	4.093	4.026	4.026	4.026	4.026	3.944	3.944	3.944	3.8	3.132	2.916	2.909	2.844	2.844	2.926	2.926	2.99	2.913	2.913
YNL138W-A	4.626	4.544	4.48	4.48	4.48	4.332	4.409	3.89	3.89	3.823	3.823	3.823	3.823	3.823	3.823	3.823	3.614	3.812	3.896	4.898	4.898	4.898	4.898	4.898	4.898	4.898	4.898	4.965	4.965	5.11	5.191	5.191	5.258	5.325	5.325	5.406	5.332	5.332	5.406	5.406	5.406	5.342	5.342	5.342	5.264	5.264	5.264	5.403	5.403
YGL185C	3.352	3.352	3.352	3.352	2.969	3.033	3.033	3.033	3.033	3.033	2.878	2.811	2.811	2.242	1.985	2.052	2.284	2.497	3.412	3.412	3.412	3.639	3.639	3.784	4.486	5.458	5.458	5.61	5.61	5.61	5.382	5.382	5.464	5.69	5.69	5.69	5.69	5.625	5.771	5.848	5.98	6.483	6.483	6.483	6.483	6.483	6.483	6.699	6.78
YDR510W	0.603	0.603	0.603	0.603	0.67	0.67	0.67	0.67	0.67	0.67	0.736	0.736	0.736	0.877	0.877	0.877	0.877	0.877	0.877	0.877	0.877	0.877	0.877	0.877	0.81	0.736	0.736	0.736	0.736	0.736	0.736	0.736	0.736	0.736	0.736	0.736	0.736	0.736	0.736	0.736	0.814	0.814	0.814	0.814	0.814	0.814	0.814	0.814	0.814
YOR131C	8.549	8.41	8.621	8.621	8.702	9.355	9.85	9.85	9.85	9.916	10.063	10.054	10.627	12.201	12.201	12.33	12.819	12.974	12.974	13.106	13.269	13.269	13.333	13.333	13.556	13.556	13.556	13.556	13.556	13.704	13.704	13.771	13.771	13.771	13.771	13.771	13.845	13.919	13.983	13.983	13.983	13.983	13.983	13.983	13.983	13.983	14.048	14.048	14.048
YKR045C	8.624	8.84	8.84	8.84	8.891	8.891	8.891	8.81	9.1	8.948	9.104	9.039	9.049	9.134	9.134	9.354	9.428	9.648	9.648	9.648	9.648	9.712	9.712	9.712	9.697	9.758	9.938	10.037	10.833	10.833	10.833	10.833	10.833	10.861	10.99	10.99	11.193	11.193	11.185	11.452	11.519	11.601	11.601	11.814	11.876	12.014	12.014	11.95	11.95
YJL053W	13.577	13.577	13.577	13.577	13.716	13.716	13.847	14.053	14.053	14.205	14.269	14.269	14.269	14.192	14.125	13.976	13.838	13.838	13.838	13.838	13.838	13.838	13.838	13.838	13.902	13.902	13.902	13.902	13.902	13.774	13.625	13.561	13.561	13.244	13.166	13.166	13.092	13.011	12.929	13.011	13.085	13.214	13.214	13.214	13.214	13.14	13.14	13.14	13.062
YPL090C	1.377	1.377	1.377	1.377	1.377	1.303	1.303	1.303	1.303	1.303	1.303	1.303	1.303	1.148	1.226	1.226	1.226	1.144	1.144	1.144	1.144	1.144	1.144	1.144	1.062	0.914	0.914	0.914	0.914	0.914	0.847	0.847	0.847	0.847	0.847	0.847	0.847	0.847	0.847	0.847	0.847	0.847	0.847	0.847	0.847	0.847	0.847	0.716	0.716
YNL326C	7.168	7.168	6.502	6.342	6.342	6.424	6.282	6.282	6.218	6.282	4.906	4.832	4.818	4.9	4.9	4.9	4.9	4.9	4.826	4.826	4.614	4.529	4.607	4.529	4.529	4.607	4.607	4.607	4.394	4.394	5.26	5.632	5.632	5.632	5.632	5.632	5.632	5.632	5.632	5.632	5.632	5.632	5.698	5.978	5.978	5.978	6.044	6.044	6.044
YPL008W	14.48	14.416	14.416	14.349	14.868	14.868	14.868	14.933	15.131	15.131	15.273	15.337	15.337	15.471	15.471	15.535	15.664	15.742	15.742	15.742	15.742	15.742	15.742	15.808	15.653	15.653	15.653	15.653	15.653	15.653	15.73	15.73	15.795	15.795	15.795	15.795	15.795	15.558	15.558	15.544	15.544	15.544	15.683	15.683	15.683	15.694	15.565	15.565	15.434
YDL103C	9.251	9.251	9.17	8.69	8.526	8.593	8.37	8.434	6.801	6.801	4.742	3.478	3.552	3.697	3.697	3.697	3.697	3.697	3.494	3.494	3.494	3.494	3.43	2.678	2.036	1.903	2.201	3.306	3.383	3.383	3.681	3.681	4.066	4.514	4.795	4.795	4.795	4.795	4.795	5.396	5.396	5.396	5.396	5.396	5.452	5.534	5.534	5.97	5.97
YLR399C	9.772	9.772	9.134	7.474	7.332	7.265	7.265	7.191	7.191	7.191	7.191	7.052	7.052	6.889	6.889	6.889	6.825	6.825	6.825	6.825	6.825	6.825	6.825	6.74	6.74	6.74	6.74	4.844	4.577	4.438	4.438	4.438	4.438	4.438	4.438	4.438	4.438	4.438	4.438	4.438	4.31	4.245	4.245	4.099	3.676	3.594	3.594	2.634	2.411
YOR047C	3.573	3.573	3.435	3.306	3.37	3.53	3.53	3.53	3.53	3.53	3.53	3.53	3.53	3.617	3.617	3.617	3.617	3.476	3.476	3.476	3.54	3.54	3.614	3.614	3.614	3.614	3.778	3.924	3.988	3.988	4.225	4.302	4.221	4.295	4.511	4.508	4.508	4.508	4.586	4.586	4.504	4.504	4.738	5.318	5.318	5.318	5.318	5.108	5.25
YER060W	5.711	5.711	5.711	5.711	5.711	5.788	5.413	5.413	5.413	5.413	5.413	5.558	5.702	6.718	7.28	7.28	7.262	7.329	7.34	7.34	7.34	7.34	7.418	7.418	7.482	7.482	7.245	7.312	7.174	7.174	7.171	7.408	7.408	7.408	7.408	7.408	7.247	7.247	7.311	7.311	7.311	7.311	7.311	7.311	7.311	7.311	7.234	7.234	7.156
YGL238W	5.821	6.569	6.569	6.918	6.918	7.059	7.059	7.416	7.481	7.481	7.494	7.712	7.786	7.786	7.786	7.786	7.786	7.786	7.786	7.786	7.86	7.934	8.157	9.097	9.097	9.097	9.097	9.097	9.097	9.097	9.097	9.023	9.023	9.023	9.023	9.023	9.023	9.023	9.023	9.023	9.023	8.959	8.959	8.959	8.877	8.828	8.828	8.989	9.215
YER006W	10.896	10.896	10.896	10.896	10.896	10.896	10.896	10.977	10.977	10.977	10.977	10.977	10.903	10.822	10.822	10.755	10.755	10.755	10.755	10.755	10.688	10.688	10.688	10.688	10.688	10.688	10.688	10.475	10.401	10.401	10.401	10.334	10.334	10.27	10.27	10.27	10.27	10.334	10.234	10.234	10.234	10.234	10.086	10.086	9.468	9.322	9.248	9.181	9.05
YOR067C	8.468	8.468	8.165	8.61	8.674	8.976	8.824	8.824	8.824	8.824	8.824	8.824	8.824	8.902	9.04	9.418	9.418	9.418	9.492	9.64	9.64	9.64	9.64	9.714	9.785	9.94	9.94	9.94	10.009	10.009	10.147	10.214	10.214	10.214	10.214	10.214	10.214	10.214	10.214	10.214	10.214	10.288	10.288	10.288	10.288	10.288	10.288	10.288	10.288
YIL142W	20.064	20.219	20.284	20.348	20.348	20.83	20.895	20.895	20.895	20.895	20.959	20.878	20.878	20.878	20.942	20.942	20.942	21.006	21.071	21.071	21.071	21.145	21.145	21.145	21.145	21.145	21.145	21.145	21.209	21.209	21.209	21.209	21.209	21.209	21.209	21.209	21.209	21.135	21.071	21.071	21.152	21.152	21.152	21.152	21.152	21.152	21.152	21.152	21.152
YNR006W	4.388	4.311	4.311	4.378	4.313	4.465	4.465	4.391	4.603	5.274	5.84	5.922	5.932	6.078	6.762	6.84	6.84	6.758	6.758	6.758	7.066	7.495	8.172	8.172	8.172	8.172	8.172	8.239	8.1	8.1	8.1	8.31	8.54	8.54	8.54	8.54	8.54	8.54	8.54	8.54	8.54	8.54	8.54	8.736	8.874	8.952	8.952	8.952	8.952
YDL212W	6	6	6	6	6	6	6	6	6	6	6	6	6	6	5.936	6.003	6.003	5.84	5.84	5.84	5.904	5.837	5.837	5.837	5.837	5.837	5.837	5.837	5.837	5.837	5.837	5.837	5.76	5.686	5.686	5.686	5.686	5.686	5.686	5.686	5.686	5.621	5.621	5.54	5.475	5.475	5.411	5.411	5.411
YBR156C	4.941	5.252	6.016	7.682	7.746	8.034	9.22	9.22	9.443	9.942	10.215	10.282	10.282	10.282	10.282	10.654	10.654	10.654	10.654	10.654	10.654	10.661	10.572	10.572	10.498	10.717	10.794	10.794	10.794	10.868	10.868	10.868	10.868	10.804	10.873	10.873	10.873	10.796	10.796	10.796	10.796	10.729	10.796	10.796	10.796	10.87	10.87	10.87	10.803
YML049C	15.383	15.383	15.383	15.383	15.383	15.383	15.383	15.534	15.534	15.534	15.534	15.534	15.534	15.534	15.534	15.534	15.534	15.534	15.534	15.534	15.534	15.534	15.534	15.468	15.661	15.661	15.661	15.661	15.742	15.742	15.62	15.62	16.087	16.087	16.087	16.087	16.087	16.087	15.931	15.996	15.996	15.996	16.07	16.07	16.07	16.07	16.07	16.07	16.07
YML065W	0.878	0.814	0.892	1.036	1.114	1.114	1.114	1.114	1.114	0.986	1.149	1.149	1.149	1.288	1.288	1.432	1.432	1.432	1.35	1.35	1.204	1.204	1.204	1.269	1.413	1.704	1.907	1.907	1.907	2.102	2.102	2.234	2.234	2.234	2.234	2.234	2.152	2.152	2.152	2.152	2.152	2.152	2.348	2.634	2.634	2.708	2.708	2.854	2.854
YOR025W	4.055	4.21	4.21	4.21	4.292	4.15	4.15	3.858	3.78	3.78	3.621	3.54	3.54	3.162	3.688	4.336	6.638	6.705	6.705	6.705	6.931	7.198	9.308	9.308	9.456	9.456	9.456	9.523	9.523	9.588	9.747	9.811	9.811	10.196	10.26	10.408	11.289	11.289	11.289	11.289	11.353	11.353	11.435	11.435	11.435	11.435	11.435	11.435	11.435
YGR274C	4.615	4.753	4.324	4.324	4.324	4.247	4.247	4.247	3.15	2.856	2.774	2.636	2.714	2.714	2.649	2.649	2.362	2.508	2.588	2.588	2.727	2.653	2.734	3.246	3.084	3.166	3.166	3.24	3.399	3.689	3.689	3.909	3.909	3.909	3.983	3.983	3.983	4.061	4.135	4.135	4.212	4.212	4.212	4.146	4.064	4.146	4.575	5.168	7.868
YJR109C	0.363	0.363	0.444	0.444	0.444	0.444	0.444	0.444	0.444	0.444	0.444	0.444	0.444	0.448	0.448	0.448	0.381	0.381	0.381	0.381	0.304	0.304	0.304	0.37	0.37	0.37	0.37	0.37	0.37	0.37	0.37	0.37	0.37	0.37	0.37	0.37	0.37	0.304	0.304	0.304	0.304	0.304	0.304	0.304	0.304	0.304	0.304	0.304	0.304
YGR284C	13.426	13.359	13.609	13.594	13.659	14.215	14.215	14.215	14.215	14.215	14.215	14.215	14.148	14.084	14.084	14.084	14.15	14.16	14.425	14.432	14.51	14.428	14.354	14.354	14.354	14.354	14.214	14.358	14.423	14.534	14.599	14.656	14.656	14.656	14.656	14.589	14.589	14.589	14.589	14.154	14.154	14.08	14.003	14.07	13.992	13.992	13.992	13.992	13.992
YOL080C	8.391	8.468	8.468	8.468	8.468	8.55	8.679	8.916	8.916	8.916	8.916	8.916	8.984	9.287	9.822	9.896	10.051	10.917	10.917	11.194	11.129	11.127	11.352	11.352	11.426	11.426	11.504	11.571	11.571	11.571	11.648	11.584	11.584	11.732	11.943	12.155	12.348	12.348	12.348	12.348	12.576	12.72	12.72	12.72	12.787	13.007	13.007	13.007	13.007
YDR499W	2.795	2.795	2.795	2.795	2.714	2.791	2.856	3.356	3.818	4.72	4.72	5.3	5.377	5.525	5.525	5.59	5.59	5.59	5.59	5.948	6.22	6.22	6.302	6.433	7.018	7.018	7.018	7.018	7.084	7.084	7.293	7.452	7.452	7.452	7.452	7.388	7.388	7.388	7.452	7.612	7.676	7.676	7.676	7.676	7.676	7.676	7.676	7.676	7.676
YBR296C	0.818	0.818	0.818	0.818	0.751	0.751	0.751	0.815	0.815	0.815	0.815	0.815	0.815	0.748	0.593	0.593	0.593	0.593	0.593	0.516	0.516	0.516	0.516	0.58	0.506	0.506	0.506	0.506	0.506	0.506	0.506	0.665	0.665	0.665	0.665	0.665	0.665	0.665	0.665	0.665	0.521	0.521	0.521	0.676	0.676	0.676	0.676	0.676	1.079
YDL064W	7.909	8.109	8.325	8.325	8.187	8.911	10.848	10.997	10.997	10.997	10.997	11.145	11.294	11.375	11.466	11.533	11.942	13.524	13.598	14.313	14.603	14.603	14.603	14.654	14.732	14.732	15.022	15.405	15.405	15.405	15.483	15.614	15.958	15.958	16.025	15.947	15.947	15.947	15.87	15.936	16.1	16.1	16.1	16.1	16.228	16.302	16.302	16.302	16.384
YPR052C	11.036	11.036	11.036	11.036	11.036	10.759	10.759	10.759	10.759	10.905	10.905	10.831	10.831	10.831	10.754	10.835	10.835	10.754	10.754	10.68	10.68	10.68	10.68	10.68	10.68	10.598	10.534	9.839	9.46	9.326	9.326	9.326	9.326	9.393	9.393	9.393	9.315	9.315	9.1	9.1	9.1	9.1	9.1	9.022	9.022	8.941	8.941	8.518	8.518
YKR048C	11.843	12.01	12.01	11.995	11.914	11.907	11.665	11.665	11.665	11.665	11.665	11.729	11.662	11.662	11.818	11.808	12.237	12.382	12.382	12.382	12.382	12.463	12.463	12.671	12.745	12.745	12.745	12.745	12.745	12.663	12.804	12.804	12.73	12.73	12.73	12.663	12.663	12.663	12.663	12.663	12.663	12.663	12.663	12.663	12.663	12.663	12.663	12.663	12.663
YDR489W	6.405	6.479	6.479	6.617	6.752	6.981	6.981	6.981	6.981	6.981	6.981	7.048	6.983	6.983	6.902	6.902	6.902	6.672	6.75	6.75	6.75	6.75	6.878	7.236	8.038	8.268	8.35	8.417	8.417	8.417	8.352	8.352	8.434	8.51	8.575	8.575	8.575	8.575	8.649	8.649	8.649	8.649	8.649	8.649	8.808	8.808	8.808	8.808	8.808
YOR273C	2.9	2.964	3.192	3.273	3.273	3.273	3.273	3.273	3.273	3.122	3.122	3.407	3.407	3.488	3.57	3.57	3.634	3.634	3.634	3.634	3.769	4.107	4.322	4.322	4.322	4.322	4.322	4.322	4.322	4.388	4.388	4.388	4.322	4.176	4.041	4.041	4.105	4.179	4.112	4.571	5.309	5.309	5.517	5.742	5.742	5.894	5.958	5.958	6.09
YDR513W	5.564	5.564	5.564	5.564	5.646	5.646	5.72	6.012	6.012	6.076	6.076	6.076	6.076	6.076	6.076	6.154	6.154	7.459	7.968	8.046	8.046	8.046	8.123	8.188	8.188	8.339	8.339	8.339	8.339	8.332	8.332	8.265	8.265	8.411	8.411	8.411	8.489	8.8	9.044	9.044	9.044	9.044	9.044	8.73	8.206	8.142	8.142	8.142	8.142
YGL016W	4.155	4.155	4.155	4.155	4.296	4.002	4.566	4.566	4.566	4.566	4.566	4.566	4.566	4.919	4.919	4.919	4.919	4.919	4.919	4.919	4.919	4.919	4.863	5.005	6.093	6.714	6.714	6.714	6.714	7.008	6.868	6.877	7.07	7.07	7.07	7.135	7.199	7.488	7.488	7.552	7.552	7.552	7.626	7.545	7.626	7.626	7.626	7.626	7.626
YOL048C	10.023	10.023	9.941	9.86	9.86	8.562	7.313	7.252	7.252	7.252	7.266	7.266	6.676	6.672	6.745	6.796	6.796	6.796	6.952	6.952	6.952	6.952	6.878	6.878	6.227	5.777	4.978	4.912	5.342	5.995	5.917	6.424	6.424	6.498	6.498	6.564	6.202	6.202	6.966	7.032	7.032	7.032	7.171	7.106	7.102	7.169	7.531	7.531	7.605
YIR024C	5.174	5.174	4.672	4.444	4.303	4.303	4.222	4.438	4.299	4.381	3.953	4.027	4.027	4.027	4.027	4.027	4.027	3.79	3.302	3.31	3.31	3.31	3.256	3.39	3.467	3.674	3.812	3.812	3.812	3.812	3.876	3.65	3.436	3.354	3.418	4.692	4.692	4.692	4.756	4.756	4.682	4.682	4.764	4.852	4.852	4.997	5.773	6.047	6.114
YKR049C	1.086	1.086	1.086	1.086	1.086	1.086	0.853	0.698	0.624	0.624	0.624	0.624	0.624	0.624	0.624	0.624	0.624	0.624	0.624	0.624	0.624	0.624	0.624	0.624	0.624	0.56	0.56	0.56	0.56	0.56	0.56	0.334	0.216	0.216	0.216	0.298	0.542	0.542	0.542	0.542	0.542	0.609	0.609	0.609	0.751	0.751	0.829	0.829	0.829
YHR137W	3.046	3.11	3.256	3.256	3.465	3.465	3.611	3.676	3.547	3.482	3.336	3.255	3.255	3.255	3.255	3.188	3.205	3.205	3.205	3.809	4.092	4.092	4.092	4.298	4.298	4.776	4.776	4.776	4.776	4.776	4.694	4.768	4.768	4.833	4.9	5.329	5.638	5.784	5.784	5.858	5.923	5.923	5.923	5.923	5.923	5.923	5.923	5.923	5.923
YOL030W	3.303	3.303	3.303	3.303	3.303	3.368	3.368	3.368	3.368	3.58	4.616	4.616	4.681	4.681	4.681	4.681	4.681	4.758	4.758	4.758	4.9	4.9	4.9	4.9	4.9	4.9	4.978	4.978	4.978	4.914	4.916	4.916	4.98	5.183	5.109	5.109	5.174	5.372	5.677	5.677	5.677	5.677	5.677	5.9	5.9	5.9	5.9	5.9	5.967
YDR328C	4.953	5.488	6.504	6.504	6.504	6.504	6.504	6.504	6.504	6.504	6.504	6.299	6.873	7.015	8.774	8.774	8.774	8.774	9.135	9.203	9.5	11.845	11.845	11.845	11.845	12.071	12.382	12.308	12.308	12.457	12.895	13.206	13.362	13.439	13.439	13.439	13.598	13.598	13.598	13.598	13.598	13.596	13.751	13.751	13.829	14.328	14.328	14.406	14.406
YHR110W	4.389	4.389	4.196	4.132	4.223	4.216	4.449	4.819	6.272	6.272	6.208	6.346	6.279	6.279	6.279	6.361	6.442	7.327	7.327	7.392	7.392	7.551	8.06	8.382	8.382	8.382	8.464	8.69	8.69	8.69	8.616	8.612	8.768	10.086	10.086	10.151	10.232	10.232	10.232	10.232	10.232	10.392	10.477	10.477	10.477	10.477	10.395	10.321	10.321
YOL138C	3.871	4.026	4.026	4.091	5.29	5.29	5.357	5.431	5.431	5.431	5.35	5.35	5.653	5.508	5.508	5.427	5.581	5.655	5.655	5.655	5.951	5.951	5.951	5.951	5.951	6.819	6.819	6.967	6.967	7.032	7.032	6.954	7.784	7.996	7.996	7.996	8	8.195	8.72	9.494	9.646	9.727	9.727	9.727	9.925	9.999	9.999	9.999	9.999
YNL304W	3.4	3.4	3.323	3.323	3.241	3.241	3.093	3.028	3.028	3.028	3.102	3.028	3.028	2.806	2.806	2.806	2.806	2.806	2.806	2.806	2.806	2.806	2.806	2.242	2.242	2.242	2.242	2.242	2.242	2.242	2.242	1.936	1.936	1.936	1.936	1.936	1.936	1.936	1.854	1.854	1.854	1.854	1.854	1.854	1.854	1.854	1.854	1.854	1.854
YAL056W	12.687	12.687	12.687	12.687	12.687	12.687	12.687	12.687	12.687	12.687	12.98	13.77	13.77	13.926	13.926	13.926	13.926	13.926	13.926	13.926	13.926	13.992	13.992	13.992	13.992	13.992	13.992	13.992	13.992	13.918	13.918	13.918	13.918	14.057	14.134	14.134	14.134	14.134	14.134	14.134	14.134	14.134	14.134	14.134	14.134	14.134	14.06	14.06	14.06
YLL045C	7.557	7.316	7.235	7.519	7.584	7.584	7.65	7.65	7.65	7.65	7.65	7.65	7.65	7.65	7.569	7.569	7.569	7.569	7.633	7.711	8.06	8.126	8.2	8.2	8.2	8.2	8.2	8.2	8.2	8.058	7.907	7.907	7.907	7.988	7.988	7.988	7.988	7.988	7.988	7.988	7.922	7.922	7.922	7.922	7.922	7.84	7.84	7.84	7.64
YDR031W	3.984	3.984	3.984	3.984	3.995	4.069	4.069	4.71	4.71	4.71	4.787	4.763	5.869	5.869	6.368	6.368	6.368	6.368	6.433	6.433	6.433	6.649	6.582	6.582	6.713	6.713	6.713	6.713	6.713	6.713	6.713	6.713	6.713	6.713	6.713	6.713	6.646	6.739	7.317	8.048	8.203	8.285	8.285	8.211	8.211	8.359	8.359	8.359	8.359
YNL259C	3.346	3.412	3.477	3.477	3.477	3.554	3.49	3.49	3.49	3.408	3.408	3.116	3.178	3.178	3.178	3.178	3.178	3.245	3.382	3.316	3.316	3.818	4.868	4.868	4.868	4.868	5.016	5.442	5.442	5.868	5.932	5.932	5.932	5.932	5.932	6.286	6.286	6.286	6.505	6.509	6.442	6.59	6.668	6.814	6.948	7.576	7.576	7.641	8.209
YKR057W	6.223	6.223	6.223	6.223	5.916	5.916	5.916	5.916	5.916	5.916	5.916	5.916	5.916	5.916	5.704	4.238	4.164	4.013	4.013	4.094	4.172	4.172	4.172	4.172	4.172	4.172	4.172	3.884	3.721	3.656	3.592	2.998	2.032	1.795	1.646	1.632	1.632	1.706	1.706	1.793	1.61	1.674	1.844	1.844	1.926	1.926	2.004	2.023	2.9
YGR078C	4.641	5.239	5.239	5.604	6.966	6.966	7.122	7.122	7.188	7.34	7.577	7.577	7.577	7.577	7.577	7.577	7.577	7.577	7.577	7.577	7.577	7.642	7.642	7.642	7.577	7.793	8.08	8.37	8.59	8.672	8.672	8.672	8.672	8.672	8.672	8.672	8.672	8.672	8.672	8.672	8.672	8.672	8.672	8.672	8.672	8.672	8.672	8.672	8.672
YDL101C	5.721	5.721	5.721	5.873	5.873	6.3	7.18	7.18	7.18	7.262	7.404	7.468	7.468	7.692	7.832	7.832	7.832	7.832	7.768	7.768	8.053	8.127	8.127	8.127	8.127	8.127	8.127	8.127	8.127	8.127	8.127	8.127	8.127	8.127	8.123	8.406	8.406	8.484	8.484	8.484	8.484	8.484	8.484	8.484	8.484	8.484	8.484	8.484	8.484
YHR017W	5.313	5.313	5.313	5.313	5.313	5.313	5.313	5.313	4.736	4.818	4.818	4.818	4.164	4.231	4.216	4.138	4.138	4.153	3.857	4.076	4.448	4.674	4.752	4.818	4.882	5.107	5.266	5.266	5.266	5.2	5.281	5.346	5.488	5.626	6.224	6.224	6.224	6.224	6.445	6.445	6.445	6.522	6.522	6.87	7.224	7.649	7.649	7.727	7.875
YHL015W	6.768	6.835	6.835	6.835	6.835	6.835	6.835	6.835	6.835	6.761	6.761	6.761	6.761	6.761	6.761	6.835	6.835	6.835	6.835	6.835	6.77	6.77	6.637	6.563	6.563	6.563	6.563	6.489	6.489	6.489	6.343	6.343	6.261	6.261	6.197	5.982	5.904	5.904	5.904	5.904	5.904	5.904	5.904	5.904	5.904	5.667	5.667	5.667	5.667
YPL070W	4.491	4.491	4.353	4.353	4.353	4.353	4.353	4.353	4.007	3.487	3.48	3.544	3.544	3.544	3.47	3.544	3.466	3.764	4.541	4.541	4.541	4.541	4.541	4.541	4.477	4.477	4.541	4.464	4.595	4.675	4.805	4.805	4.805	4.805	4.721	4.721	4.876	4.876	5.149	5.149	5.149	5.28	5.563	5.641	5.705	5.787	5.787	5.787	6.305
YOR056C	6.032	6.032	6.032	6.032	6.032	6.032	6.032	6.032	6.032	6.032	6.032	6.032	5.958	5.958	6.022	6.022	6.022	5.941	5.941	5.941	5.941	5.941	5.941	5.941	5.941	5.941	5.782	5.717	5.717	5.64	5.64	5.64	5.64	5.406	5.121	4.979	4.898	4.898	4.898	4.833	4.833	4.833	4.833	4.833	4.603	4.302	4.302	4.302	4.302
YDR033W	4.925	4.925	4.925	4.925	4.925	4.992	4.992	4.992	4.992	5.204	5.204	5.271	5.353	5.353	5.353	5.353	5.353	5.353	5.353	5.353	5.201	5.283	5.209	5.209	5.142	5.001	4.842	4.45	4.45	4.744	4.96	5.174	5.174	5.174	5.174	5.174	5.174	5.174	5.108	5.043	5.043	5.043	4.914	4.99	4.99	5.072	5.072	5.223	5.401
YPL081W	1.487	1.487	1.487	1.487	1.487	1.487	2.342	2.268	2.333	2.333	2.333	2.333	2.333	2.333	2.626	2.549	2.549	2.549	2.549	2.351	2.284	2.284	2.284	2.284	2.284	2.284	2.284	2.21	2.284	2.284	2.284	2.284	2.284	2.284	2.284	2.284	2.284	2.284	2.284	2.284	2.284	2.284	2.301	2.383	2.383	2.464	2.464	2.464	2.464
YER157W	12.979	13.158	13.02	13.32	13.403	13.546	13.938	14.633	14.714	14.796	14.878	14.878	14.878	15.184	15.184	15.184	15.34	15.859	15.859	15.859	15.946	16.238	16.372	16.372	16.372	16.372	16.51	16.732	17.182	17.313	17.313	17.313	17.313	17.313	17.313	17.313	17.313	17.313	17.313	17.446	17.446	17.446	17.446	17.446	17.446	17.446	17.446	17.446	17.234
YLR340W	5.273	5.273	5.273	5.273	5.053	4.771	4.771	4.771	4.771	4.707	4.642	4.642	4.642	4.642	4.642	4.642	4.642	4.642	4.642	4.578	4.496	4.496	4.368	4.372	4.298	4.298	4.298	4.298	4.011	3.93	3.798	3.798	3.724	3.647	3.647	3.647	3.647	3.304	3.223	3.223	3.223	2.77	2.703	2.703	2.703	2.703	2.5	2.423	2.423
YPL017C	6.466	6.548	6.626	6.626	6.626	6.626	6.626	6.626	6.626	6.69	6.69	6.69	6.69	6.69	6.69	6.69	6.69	6.548	6.548	6.626	6.538	6.603	6.525	6.448	6.448	6.448	6.448	6.448	6.448	6.448	6.448	6.448	6.448	6.448	6.448	6.37	5.979	5.834	5.834	5.834	5.834	5.834	5.559	5.559	5.559	5.559	5.559	5.559	5.559
YJR050W	10.748	10.748	10.812	10.812	10.948	11.24	11.24	11.24	11.322	11.396	11.396	11.396	11.396	11.396	11.463	11.463	11.751	11.751	11.818	11.818	12.188	12.188	12.188	12.188	12.188	12.118	12.118	12.118	12.118	12.118	12.118	12.051	12.051	12.193	12.193	12.193	12.257	12.257	12.322	12.322	12.322	12.314	12.247	12.247	12.477	12.466	12.466	12.392	12.11
YNL249C	10.825	8.884	8.634	8.252	8.103	8.026	8.026	8.026	7.944	7.823	7.546	7.546	7.546	6.791	6.865	6.865	7.526	7.526	7.526	7.751	7.751	7.833	7.61	7.601	7.764	7.764	7.828	7.828	6.796	6.566	6.566	5.417	4.768	4.485	4.562	4.498	4.565	4.984	5.062	5.882	5.948	5.948	5.948	6.013	5.948	6.03	6.032	6.324	6.324
YBR195C	6.404	6.778	6.778	6.845	6.475	6.475	6.27	6.412	6.494	6.494	6.494	6.494	6.494	6.427	6.939	7.23	7.304	7.304	7.442	7.442	7.638	7.638	7.638	7.418	7.344	7.41	7.344	7.277	7.808	7.73	7.73	7.73	7.795	7.816	7.773	9.252	9.252	9.252	9.252	9.252	9.533	9.533	9.533	9.533	9.533	9.686	9.992	11.181	11.181
YGR116W	5.473	5.473	5.399	5.399	5.473	5.473	5.54	5.402	5.402	5.324	5.257	5.19	4.894	4.894	4.891	4.891	4.891	4.891	4.958	4.895	5.239	5.65	6.066	6.002	6.358	7.315	7.315	7.315	7.315	7.315	7.315	7.315	7.25	7.25	7.25	7.175	7.175	7.736	7.736	7.736	7.736	7.736	7.736	7.814	7.956	7.933	7.933	7.933	7.933
YDL127W	1.044	1.044	1.044	1.044	1.044	1.044	1.044	1.044	1.044	1.044	1.044	1.044	1.044	0.902	0.902	0.902	0.902	0.902	0.902	0.902	0.902	0.902	0.902	0.902	0.902	0.902	0.902	0.828	0.75	0.75	0.75	0.75	0.75	0.75	0.75	0.602	0.602	0.602	0.602	0.602	0.602	0.602	0.602	0.602	0.602	0.602	0.602	0.602	0.524
YLR061W	8.958	9.036	9.046	9.046	9.112	8.949	8.949	8.875	8.418	8.336	8.272	8.272	7.176	5.933	5.859	5.859	5.842	5.562	5.765	5.687	5.687	5.613	5.176	4.96	4.816	4.883	4.883	4.883	4.883	4.883	4.883	4.883	4.883	4.883	4.744	4.822	4.286	4.222	4.222	4.286	2.682	2.385	2.159	2.163	2.163	2.163	2.163	2.23	2.392
YER083C	2.328	2.483	3.488	3.488	3.488	3.565	4.369	4.798	4.862	4.929	4.996	5.275	5.784	5.784	5.784	6.33	6.33	6.543	6.543	6.543	6.543	6.672	6.951	6.951	7.019	7.019	7.083	7.316	7.705	7.705	7.772	7.772	7.772	7.849	7.847	7.911	8.279	8.36	8.36	8.434	8.434	8.512	8.512	8.512	8.512	8.594	8.594	8.594	8.594
YGR221C	4.868	4.879	5.162	6.059	6.358	6.595	6.595	6.758	6.825	6.907	7.488	7.628	7.702	7.702	7.702	7.702	7.702	7.702	7.991	7.991	7.991	7.991	7.991	7.405	7.202	7.585	8.197	8.197	8.197	8.345	8.19	8.123	8.413	8.478	8.478	8.478	8.609	8.673	8.673	8.673	8.673	8.673	8.673	8.443	8.443	8.443	8.221	8.147	8.147
YNL040W	7.88	7.88	7.88	7.88	7.954	7.954	8.087	8.087	8.165	8.165	8.337	8.26	8.26	8.171	8.53	8.466	9.061	9.061	9.061	9.061	9.061	9.061	8.996	9.048	9.189	9.63	9.63	9.63	9.835	9.768	9.704	9.501	9.501	9.646	9.434	9.563	9.628	9.628	9.628	9.489	9.489	9.644	9.916	9.859	9.859	9.862	9.78	9.78	9.78
YKR019C	11.696	11.696	11.76	11.982	11.823	11.823	11.823	11.901	11.752	11.661	11.378	11.25	11.606	11.329	11.406	11.406	11.406	11.406	11.406	11.558	11.123	10.912	10.912	10.443	10.299	11.156	11.294	11.294	11.973	12.196	12.114	12.407	11.828	11.968	11.97	11.68	12.336	12.212	12.212	12.627	12.627	12.701	12.701	12.637	12.637	12.498	12.728	12.584	12.436
YBR153W	9.218	9.222	9.155	9.382	9.689	9.766	9.766	9.766	9.689	9.519	9.033	9.336	10.063	12.216	12.216	12.216	12.216	12.216	11.767	12.065	12.22	12.376	12.376	12.442	12.442	12.442	12.442	12.368	12.517	12.712	12.648	12.648	12.73	12.271	12.338	12.671	12.671	12.671	12.68	12.68	12.574	12.51	12.51	12.792	12.792	12.866	13.088	13.23	13.372
YGL234W	11.604	11.604	11.604	11.604	11.604	11.604	11.604	11.604	11.604	11.686	11.814	11.881	11.881	11.881	11.955	11.874	11.874	11.874	11.809	11.86	11.639	11.639	11.639	11.639	11.851	11.851	11.851	11.851	11.851	11.851	11.774	11.916	11.852	11.852	11.852	11.852	11.852	11.852	11.852	11.852	11.701	11.701	11.629	11.485	11.407	11.407	11.407	11.407	11.407
YOR145C	3.332	3.487	3.487	3.552	3.552	3.552	3.498	3.498	3.431	3.28	3.418	3.5	4.357	4.357	4.357	4.357	4.812	4.812	4.812	4.812	4.812	4.812	4.812	4.812	4.812	4.812	4.812	4.812	4.812	4.812	4.89	4.9	4.822	5.109	5.109	5.109	5.173	5.238	5.44	5.44	5.44	5.44	5.44	5.376	5.376	5.376	5.376	5.389	5.471
YOL119C	6.603	6.603	5.676	5.332	5.19	5.632	5.632	5.835	5.913	5.924	5.924	5.924	5.698	5.856	6.002	6.452	7.052	7.052	7.052	7.126	7.266	7.475	7.688	7.752	7.752	7.817	7.809	7.809	7.809	7.661	7.725	7.725	7.725	7.725	7.725	7.568	7.422	7.358	7.358	7.358	6.774	6.625	6.625	6.548	6.483	6.483	6.486	6.634	6.721
YBR225W	3.267	2.504	2.65	2.499	2.715	3.002	4.603	4.603	4.914	6.724	6.724	6.724	6.802	6.802	6.866	6.948	6.948	6.914	6.978	6.978	7.109	7.109	7.441	8.358	8.358	8.358	8.371	8.646	8.916	9.146	10.55	13.11	14.19	14.414	14.414	14.414	14.414	14.414	14.48	14.48	14.545	14.545	14.619	15.301	15.301	15.301	15.301	15.301	15.443
YGL071W	5.622	5.622	5.622	5.622	5.544	5.611	5.611	5.512	5.223	5.223	4.933	4.396	4.258	4.258	4.258	4.258	4.191	4.191	4.191	4.113	3.901	3.901	3.901	3.901	2.584	2.202	1.774	1.845	2.52	2.52	2.661	2.735	2.735	2.735	2.817	2.884	2.806	2.806	2.724	3.785	3.785	4.738	5.032	5.032	5.096	5.178	5.178	5.178	6.123
YIL162W	2.532	2.532	2.532	2.532	2.532	2.684	2.684	2.684	2.684	2.684	2.674	3.038	3.525	3.589	3.938	3.938	3.938	3.938	3.938	3.938	4.015	4.015	4.089	4.089	4.089	4.163	4.163	4.75	4.75	4.75	4.824	4.824	4.824	4.759	4.841	5.332	5.332	5.466	5.988	6.491	6.556	6.637	6.779	6.779	6.779	6.779	6.702	6.912	6.912
YHR129C	2.263	2.263	2.263	2.263	2.196	2.712	4.16	4.386	4.468	4.708	5.169	6.316	6.316	6.316	6.316	6.316	6.539	6.604	6.685	6.685	6.685	6.685	6.685	6.685	6.534	6.676	6.75	7.129	7.267	7.267	7.412	7.412	7.55	7.624	7.691	7.839	7.839	7.913	7.913	7.913	7.913	7.913	7.839	7.984	8.115	8.478	9.216	9.216	9.29
YLR275W	3.732	3.573	3.573	3.573	3.573	3.284	3.284	2.994	2.92	2.774	2.774	2.856	3.41	3.944	3.944	4.157	4.157	4.246	4.599	4.599	4.599	4.599	4.599	4.534	4.608	4.675	4.69	5.056	5.056	5.12	5.12	5.12	5.039	5.103	5.168	5.168	5.168	6.09	6.154	6.851	6.851	6.851	6.851	6.851	7.155	7.566	7.566	7.566	7.566
YDL111C	12.485	12.485	12.485	12.485	12.559	12.421	12.421	12.421	12.421	12.282	12.134	12.134	12.134	12.134	12.134	12.06	11.482	11.354	11.354	11.354	11.354	11.354	11.354	11.004	11.004	10.875	10.808	10.808	10.886	10.361	10.361	10.639	10.454	10.454	10.454	10.454	10.454	10.454	10.38	10.38	8.743	8.676	8.676	8.676	8.602	7.985	7.184	7.184	7.092
YLL031C	9.018	9.018	9.018	9.233	9.233	9.233	9.233	9.233	9.156	9.156	9.156	9.233	9.385	9.449	9.527	9.516	9.516	9.516	9.516	9.583	9.583	9.664	9.746	9.746	9.746	9.746	9.746	9.746	9.746	9.746	9.746	9.746	9.746	9.746	9.746	9.672	9.448	9.661	9.661	9.661	9.661	9.661	9.661	9.661	9.661	9.661	9.661	9.661	9.661
YGR079W	3.096	3.096	3.177	3.096	3.096	3.096	3.096	3.096	3.17	3.31	3.31	3.377	3.518	3.518	3.582	4.193	4.256	4.256	4.256	4.256	4.256	4.256	4.256	4.256	4.192	4.192	4.192	4.192	4.192	4.256	4.256	4.256	4.256	4.256	4.256	4.256	4.256	4.256	4.256	4.32	4.32	4.32	4.32	4.32	4.32	4.32	4.256	4.32	4.32
YNR023W	6.17	6.17	6.17	6.17	5.937	5.774	6.754	8.854	8.918	10.234	10.234	10.73	10.73	10.73	10.804	10.804	10.87	11.178	10.969	11.579	11.94	12.014	12.014	12.014	11.947	12.029	11.88	12.012	12.012	12.012	12.076	12.143	12.632	12.632	12.835	12.835	12.761	13.207	13.207	13.207	13.207	13.207	13.14	13.218	13.295	13.295	13.295	13.295	13.295
YBR065C	11.132	11.05	11.05	10.972	11.037	11.037	11.037	11.104	10.94	10.876	10.94	10.94	10.94	10.94	10.94	10.94	10.94	10.874	10.718	10.718	10.718	10.718	10.718	10.654	10.654	10.654	10.357	10.122	10.04	10.04	10.04	10.04	10.04	10.04	10.04	10.04	9.976	9.976	9.976	9.976	10.04	10.04	10.04	10.04	10.04	10.04	9.894	9.894	9.828
YPL235W	6.58	6.58	6.798	6.798	6.865	6.947	6.947	7.323	7.323	7.323	7.323	7.456	7.456	7.456	7.53	7.53	7.541	7.541	7.541	7.541	7.541	7.541	7.541	7.541	7.541	7.623	7.704	7.704	7.778	7.852	7.852	7.852	7.852	7.852	7.852	7.917	8.135	8.135	8.135	8.135	8.135	8.135	7.816	7.661	7.512	7.512	7.512	7.586	7.586
YPL045W	6.934	7.153	7.075	7.075	7.204	7.282	7.359	7.433	7.742	7.742	7.824	7.814	7.888	8.278	8.488	8.488	8.488	8.488	8.488	8.488	8.488	8.488	8.488	8.424	8.424	8.636	8.784	8.851	8.851	8.925	8.925	8.999	8.999	8.999	8.999	9.08	9.08	8.999	8.999	8.86	8.86	8.925	8.796	8.796	8.722	8.648	8.57	8.57	8.574
YNL110C	9.8	9.8	9.8	9.644	9.644	9.644	9.644	9.566	9.574	9.435	9.435	9.435	9.435	9.435	9.354	9.354	8.976	8.766	8.701	8.627	8.627	8.352	8.137	7.84	7.825	7.825	7.825	7.825	7.825	7.825	7.751	7.605	7.605	7.456	7.456	7.456	6.955	6.325	6.194	6.194	6.194	6.127	5.697	5.423	5.037	4.891	4.753	4.608	4.608
YDL104C	9.818	9.736	9.736	9.736	9.662	9.662	9.507	7.335	6.769	6.126	6.126	6.126	6.261	6.539	6.749	6.971	6.971	6.971	6.971	6.971	6.971	6.971	6.744	6.507	6.368	5.806	5.514	5.591	4.213	4.065	4.146	4.228	4.347	4.347	4.347	4.208	4.353	5.808	6.643	7.214	7.426	7.426	7.571	7.49	8.062	8.072	8.072	8.072	8.072
YNL300W	3.184	3.184	3.184	3.184	3.184	3.184	3.249	3.249	3.305	3.305	3.305	3.305	3.305	3.231	3.231	3.086	3.086	3.086	3.086	3.086	3.086	3.005	3.005	3.005	2.94	2.94	3.022	3.089	3.089	3.089	3.22	3.22	3.22	3.22	3.22	3.22	3.22	3.22	3.22	3.22	3.22	3.22	3.22	3.22	3.22	3.22	3.22	3.22	3.22
YLR250W	9.848	10.053	9.979	9.979	10.252	10.252	10.252	10.33	10.178	10.26	10.193	10.111	10.111	10.111	10.111	9.963	9.898	9.976	9.898	9.898	9.898	9.824	9.824	9.684	9.617	9.552	9.419	9.345	9.345	9.408	9.186	9.236	9.236	9.249	9.249	9.249	9.33	9.338	9.338	9.26	9.401	9.401	9.401	9.334	9.175	9.02	8.864	8.79	8.508
YJL207C	10.39	10.606	10.673	10.675	10.749	10.749	10.823	10.823	10.823	10.823	10.972	11.066	11.066	11.066	11.066	11	11	11	11	11	11	10.935	10.935	10.797	10.732	10.732	10.527	10.446	10.52	10.52	10.52	10.446	10.364	10.282	10.282	10.282	10.347	10.268	10.268	10.332	10.332	10.332	10.332	10.122	10.122	10.122	10.122	10.188	10.188
YEL052W	3.852	3.852	3.934	3.709	3.998	4.306	4.722	4.722	4.94	5.005	5.005	5.146	5.079	5.079	5.014	5.892	5.969	5.969	5.969	5.969	5.888	5.954	6.112	6.112	6.454	6.454	6.61	6.61	6.61	6.61	6.55	6.357	6.357	7.073	7.073	7.617	7.617	7.762	7.762	7.762	7.697	7.762	7.914	7.996	7.996	8.074	8.269	8.269	8.202
YLR324W	7.981	7.914	8.055	8.412	8.486	8.646	8.646	8.646	8.646	8.137	8.278	10.767	10.767	11.061	11.061	11.128	11.287	11.206	11.206	11.206	11.206	11.272	11.272	11.272	11.272	11.377	11.377	11.377	11.377	11.377	11.377	11.299	11.299	11.223	11.231	12.821	12.821	12.885	12.885	12.885	12.804	12.804	12.804	12.948	13.678	13.678	13.678	13.759	14.109
YKL021C	6.322	6.322	6.322	6.258	6.258	5.969	5.895	6.102	6.166	6.314	6.314	6.314	6.466	6.466	6.54	6.836	6.836	6.836	6.9	6.9	6.823	6.823	6.89	6.954	7.311	7.684	7.684	7.684	8.033	8.326	8.326	8.326	8.4	8.481	8.546	9.204	9.482	9.482	9.622	9.622	9.622	9.622	9.622	9.622	9.689	9.689	9.689	9.689	9.689
YDR270W	9.05	9.273	9.273	9.351	9.351	9.351	9.351	9.418	9.489	9.571	9.571	9.571	9.645	9.645	9.645	9.58	9.449	9.449	9.516	9.524	9.598	9.598	9.598	9.598	9.516	9.516	9.434	9.434	9.434	9.434	9.508	9.508	9.088	9.024	9.024	9.024	8.828	8.697	8.538	8.396	8.396	8.537	8.548	8.555	9.056	9.056	9.056	9.056	9.056
YOR267C	1.14	1.14	1.14	1.14	1.14	1.14	1.14	1.295	1.377	1.377	1.377	1.451	1.515	1.824	1.965	1.965	1.965	1.965	1.965	1.965	1.98	2.136	2.264	2.264	2.264	2.346	2.487	2.554	2.635	2.635	2.635	2.635	2.635	2.635	2.635	2.635	2.844	2.844	3	3	3	3	3.074	3.074	3.074	3.138	3.138	3.138	3.138
YPL048W	7.105	7.105	7.105	7.105	7.041	7.041	5.644	5.169	5.013	5.013	4.527	4.304	4.23	4.148	4.148	4.148	4.084	3.816	3.752	3.752	3.534	3.322	3.241	3.241	3.241	3.092	2.878	2.57	2.57	2.57	2.132	2.132	2.206	2.206	2.206	2.206	1.917	1.835	1.754	1.754	1.754	1.754	1.754	1.754	1.545	1.254	1.114	1.114	0.895
YIL026C	8.561	8.943	9.578	9.707	10.408	10.408	10.472	10.472	10.539	10.759	10.759	10.836	10.836	10.836	10.91	10.975	11.116	11.551	11.551	11.632	11.697	11.697	11.697	11.697	11.697	11.856	11.856	11.71	11.844	11.908	11.975	12.272	12.401	12.401	12.483	12.483	12.483	12.409	12.409	12.551	12.625	12.625	12.625	12.766	13.062	13.2	14.107	14.107	14.404
YCL010C	12.3	12.719	12.719	12.935	13.09	13.09	13.09	13.09	13.023	13.09	12.842	12.76	13.027	13.027	13.179	13.179	13.179	13.317	13.317	13.317	13.55	13.55	13.617	13.617	13.617	13.617	13.682	13.759	13.604	13.604	13.604	13.604	13.604	13.604	13.604	13.604	13.604	13.604	13.539	13.539	13.452	13.452	13.452	13.519	13.502	13.721	13.721	13.721	13.721
YLR168C	7.242	7.178	6.734	6.734	6.734	6.8	6.8	6.8	6.8	6.8	6.8	6.652	6.652	6.652	6.652	6.716	6.781	6.781	6.781	6.781	6.781	6.781	6.781	6.781	6.583	6.431	6.431	6.431	6.431	6.073	5.784	5.56	5.494	5.494	5.494	5.494	5.494	5.721	5.721	5.721	5.721	5.721	5.657	5.731	5.731	5.812	5.506	5.432	5.432
YGR210C	6.927	6.853	6.853	6.853	6.853	6.627	6.627	6.118	6.118	6.118	5.974	6.04	6.04	5.963	6.037	6.037	5.519	5.308	5.308	5.16	5.16	5.234	4.183	3.978	3.978	3.77	3.77	3.77	3.296	3.222	2.996	2.869	3.099	3.166	3.24	3.454	3.454	3.595	3.595	3.595	3.663	3.663	3.663	3.663	3.161	3.169	3.451	3.384	3.384
YPL214C	10.255	10.173	10.109	10.109	10.109	10.109	10.109	10.109	10.109	10.027	9.963	9.963	9.832	9.765	8.892	8.754	8.754	8.754	8.754	8.754	8.885	8.885	8.885	8.885	8.885	8.595	7.824	7.672	7.672	7.184	7.184	7.118	7.118	6.986	6.986	6.986	6.986	6.986	6.986	6.909	6.844	5.906	5.902	3.481	2.691	2.207	2.207	2.207	2.366
YOR174W	7.598	7.598	7.598	7.598	7.534	7.534	7.456	7.374	7.308	7.308	7.308	7.308	6.596	5.114	4.52	3.919	3.984	3.984	3.984	4.202	4.202	4.348	4.43	4.43	4.43	4.43	4.43	4.356	4.356	3.355	2.589	2.45	2.45	2.393	2.75	3.272	3.116	3.116	3.05	3.05	3.127	3.692	3.692	3.692	3.692	3.692	3.618	3.544	3.529
YJL149W	0.146	0.146	0.302	0.302	0.302	0.302	0.302	0.302	0.302	0.302	0.302	0.302	0.302	0.302	0.302	0.302	0.302	0.302	0.302	0.302	0.302	0.302	0.302	0.302	0.302	0.302	0.22	0.22	0.22	0.22	0.22	0.22	0.156	0.156	0.222	0.222	0.222	0.222	0.222	0.222	0.222	0.222	0.222	0.222	0.222	0.222	0.222	0.222	0.222
YER039C	11.378	11.443	11.443	11.443	11.443	11.443	11.443	11.524	11.589	11.589	11.589	11.784	12.526	12.6	13.096	13.308	13.308	13.308	13.308	13.308	13.308	13.308	13.308	13.308	13.308	13.467	13.545	13.545	13.48	13.48	13.568	14.17	15.024	15.168	15.233	15.168	15.25	15.25	15.25	15.25	15.25	15.25	15.25	15.25	15.25	15.25	15.25	15.25	15.25
YDL102W	2.188	2.188	2.251	2.174	2.174	2.174	2.174	1.583	1.646	3.024	4.98	4.98	5.126	5.126	5.126	5.126	5.19	5.19	5.19	5.19	5.406	5.488	5.566	5.64	5.867	5.867	6.178	7.264	7.116	7.373	7.447	7.447	7.447	7.447	7.525	7.975	8.766	8.912	8.912	8.912	8.912	8.912	8.986	8.986	8.986	9.128	9.128	9.261	9.261
YOR228C	11.885	11.885	11.359	11.294	11.148	11.01	8.347	7.784	6.988	6.996	7.754	7.754	8.106	8.55	8.614	8.614	8.614	8.614	8.614	8.614	8.614	8.614	8.318	7.451	6.542	6.605	6.544	6.544	6.544	6.686	6.686	6.686	6.686	6.474	6.474	6.474	6.474	6.548	6.47	6.47	6.396	6.396	6.396	6.396	6.396	6.396	6.184	6.339	5.921
YLR293C	6.976	6.976	6.504	6.197	6.197	5.126	4.492	4.492	4.492	4.404	4.482	4.836	4.91	5.049	5.126	5.126	5.126	5.126	5.122	5.122	5.122	5.2	5.2	5.267	5.267	5.185	5.25	5.259	5.259	5.997	6.126	6.585	6.585	6.585	6.518	6.533	6.685	7.127	7.127	7.127	7.127	7.049	6.764	6.76	6.838	7.075	7.075	7.281	7.12
YLR207W	14.1	14.312	14.45	15.198	15.784	15.849	16.272	16.627	16.627	16.843	16.917	16.917	16.917	16.917	16.917	17.137	17.549	17.994	18.714	18.78	18.847	18.989	19.054	19.131	19.198	19.327	19.327	19.327	19.408	19.344	19.344	19.344	19.262	19.407	19.407	19.407	19.548	19.692	19.692	19.692	19.692	19.692	19.759	19.759	19.759	19.759	19.759	19.759	19.759
YLR050C	14.838	14.838	14.838	14.699	14.189	14.204	14.204	14.204	14.122	13.907	13.748	13.748	10.761	8.801	8.023	7.938	8.014	9.032	9.032	9.096	10.214	10.214	10.14	10.206	10.258	10.258	10.258	10.103	10.36	10.36	10.36	10.36	10.36	10.225	10.225	10.225	10.147	9.937	9.937	10.079	9.866	9.933	9.984	9.91	9.91	9.91	9.91	9.458	8.869
YLR270W	8.879	8.944	8.87	9.018	9.018	9.721	9.575	10.102	11.294	11.294	11.358	11.507	11.45	11.605	11.594	11.81	12.158	12.158	12.222	12.222	12.366	12.44	12.882	12.882	13.041	13.267	13.186	13.186	13.267	13.267	13.345	13.412	13.412	13.412	13.558	13.622	13.704	13.704	13.842	13.842	13.85	13.85	13.85	13.916	14.048	13.983	13.983	13.845	13.763
YGL040C	5.436	5.436	5.436	5.436	5.5	5.5	5.578	5.578	5.578	5.652	5.652	5.652	5.638	5.638	5.638	5.638	5.638	5.638	5.638	5.638	5.572	5.572	5.572	5.443	5.301	5.301	5.372	5.298	5.365	5.298	5.298	5.298	5.298	5.298	5.298	5.139	5.139	5.139	5.139	5.139	4.991	4.991	4.991	4.991	4.909	4.909	4.909	4.909	4.338
YGL244W	10.797	10.797	10.879	10.659	10.726	10.726	10.79	10.561	10.561	10.561	10.561	10.783	10.634	10.57	10.496	10.801	10.875	10.957	11.387	11.383	11.528	11.713	12.004	12.004	12.004	12.293	12.293	12.293	12.293	12.435	12.435	12.435	12.512	12.512	12.512	12.435	12.294	12.376	12.376	12.376	12.376	12.376	12.376	12.376	12.311	12.311	12.452	12.452	12.452
YOR115C	5.286	5.418	5.562	5.629	5.629	5.859	6.089	6.089	6.089	6.089	6.089	6.163	6.163	6.163	5.798	5.588	5.521	5.806	6.161	7.482	8.05	8.05	8.05	8.248	8.326	8.842	9.8	9.874	9.874	9.874	9.874	9.874	9.874	9.874	9.874	9.874	9.941	9.941	10.015	10.301	10.512	10.512	10.512	10.512	10.512	10.356	10.212	10.147	10.147
YNL265C	3.7	3.7	3.7	3.7	3.842	3.92	3.92	3.92	3.92	3.92	3.92	3.92	3.853	3.853	3.853	3.853	3.853	3.853	3.788	3.862	3.862	3.862	3.574	3.574	3.493	3.493	3.493	3.716	3.935	4.659	4.733	4.733	4.733	4.733	4.733	4.733	4.882	4.882	4.956	4.956	4.956	4.956	4.956	4.956	4.956	5.022	5.022	5.022	5.022
YKL004W	10.661	10.579	10.579	10.579	10.431	10.223	10.156	10.014	10.083	10.083	10.083	9.857	9.857	9.857	9.78	9.482	9.415	9.415	9.348	9.348	9.348	9.348	8.974	8.758	8.692	8.692	8.692	8.692	8.692	8.692	8.306	8.15	8.15	7.86	7.86	7.86	7.86	7.782	7.782	7.782	7.651	7.302	7.302	6.187	6.038	4.947	4.71	4.71	4.71
YHR207C	6.939	6.939	6.939	6.939	6.939	7.414	7.349	7.505	7.505	7.505	7.505	7.505	7.505	7.721	8.169	8.513	8.513	8.883	8.818	8.818	8.818	8.818	8.818	8.896	8.963	9.04	9.04	9.04	9.04	9.04	9.118	9.118	9.192	9.192	9.192	9.256	9.256	9.256	9.256	9.256	9.192	8.947	8.934	8.934	9.072	9.008	9.167	9.393	9.393
YDR228C	4.692	4.618	4.618	4.692	4.692	4.692	4.692	4.692	4.692	4.548	4.466	4.385	5.74	5.658	5.722	5.87	5.874	5.792	5.792	5.644	5.842	6.949	6.949	7.293	7.293	7.293	7.367	7.367	7.367	7.367	7.58	7.502	7.502	7.502	7.428	7.428	7.342	7.183	7.329	7.329	7.329	7.381	7.52	7.601	7.675	7.904	7.904	7.904	8.05
YGL151W	5.564	5.638	5.625	5.772	5.838	5.838	5.92	5.92	5.92	5.92	6.068	6.274	6.438	6.438	6.438	6.438	7.237	7.599	8.123	8.188	8.188	8.188	8.188	8.188	8.319	8.319	8.241	8.606	8.606	8.67	8.9	9.412	9.412	9.476	9.476	9.476	9.815	9.815	9.815	9.815	9.815	9.889	9.963	9.963	9.963	9.963	9.963	9.963	10.107
YHR078W	1.922	1.922	1.858	1.198	1.198	1.198	1.198	0.976	0.75	0.75	0.673	0.673	0.673	0.673	0.673	0.673	0.673	0.673	0.673	0.673	0.673	0.521	0.521	0.521	0.521	0.521	0.521	0.521	0.521	0.521	0.521	0.298	0.298	0.298	0.298	0.298	0.298	0.298	0.298	0.233	0.152	0.229	0.229	0.307	0.307	0.307	0.307	0.307	0.307
YER101C	0.064	0.064	0.064	0.064	0.064	0	0.064	0.064	0.064	0.064	0.064	0.064	0.064	0.064	0.064	0.064	0.064	0.064	0.216	0.519	0.519	0.519	0.519	0.519	0.519	0.519	0.678	0.678	0.678	0.678	0.678	0.678	0.678	0.756	1.445	1.705	1.705	1.705	1.705	1.782	1.782	1.782	1.849	2.216	2.216	2.216	2.298	2.298	2.298
YPR021C	7.761	7.761	7.761	7.761	7.761	7.761	7.826	9.424	10.546	10.62	11.348	11.348	11.797	11.797	11.797	11.797	11.73	11.664	11.664	11.975	12.121	12.195	12.455	12.791	12.865	13.233	13.688	13.688	13.688	13.688	13.688	13.688	13.676	13.676	13.676	13.599	13.599	13.599	13.599	13.534	13.534	13.608	13.736	13.736	13.736	13.736	13.736	13.736	13.736
YER047C	11.119	11.326	12.268	12.268	12.333	12.595	13.909	15.83	15.83	15.83	15.83	15.83	16.206	16.426	17.088	17.088	17.088	17.152	17.376	17.522	17.522	17.522	17.522	17.522	17.522	17.38	17.511	17.809	17.809	18.024	18.024	18.024	18.024	18.024	18.024	18.024	18.101	18.101	18.101	18.101	18.183	18.183	18.183	18.183	18.183	18.183	18.183	18.183	18.183
YOR111W	15.005	14.662	14.524	14.372	14.372	14.372	14.165	13.861	13.73	13.73	13.529	13.366	13.3	13.512	13.372	13.372	13.372	13.372	13.421	13.421	13.266	13.266	13.127	13.127	13.192	13.419	13.402	13.402	13.338	13.338	13.193	13.193	11.983	11.983	11.698	11.645	11.361	11.361	11.361	11.425	11.351	11.351	11.287	11.287	11.287	11.287	11.287	10.536	10.234
YOR073W	1.911	1.911	1.911	1.911	1.911	1.911	1.911	1.911	1.911	1.978	2.133	2.594	2.675	3.161	3.161	3.294	3.294	3.507	3.729	3.729	3.729	3.796	3.796	4.028	4.403	4.403	4.403	4.477	4.774	4.856	4.856	4.856	4.856	4.856	4.856	4.856	4.856	4.856	4.856	4.856	4.856	4.856	5.136	5.437	5.519	5.519	5.445	5.796	6.036
YER156C	6.618	6.618	6.618	6.406	6.406	6.406	6.341	6.341	6.264	6.264	6.264	6.264	6.19	6.19	6.19	6.19	6.19	6.19	6.19	6.19	6.19	6.19	6.19	6.19	6.19	6.19	6.116	5.971	6.038	6.038	6.038	6.038	6.038	5.974	5.974	5.974	5.974	5.974	5.674	5.592	5.51	5.372	5.372	5.372	5.372	5.372	5.372	5.372	5.372
YJR017C	9.194	9.065	9.306	9.601	9.591	9.591	9.591	9.669	9.604	9.733	10.111	10.111	10.323	10.19	10.61	10.692	10.692	10.692	10.766	10.766	10.908	10.908	10.908	10.908	11.178	11.175	11.175	11.382	11.446	11.446	11.446	11.446	11.577	11.644	11.644	11.644	11.644	11.644	11.644	11.644	11.644	11.224	11.147	11.066	11.14	11.204	11.278	11.278	11.278
YNL061W	7.636	7.71	8.078	8.298	8.38	8.38	8.38	8.38	8.454	8.454	8.528	8.528	8.528	8.528	8.528	8.528	8.528	8.528	8.528	8.528	8.528	8.528	8.528	8.528	8.528	8.528	8.528	8.454	8.528	8.528	8.528	8.528	8.33	8.252	8.252	8.188	8.188	8.188	8.252	8.252	8.252	8.121	7.972	8.121	8.185	8.185	8.111	8.111	8.111
YGL141W	6.103	6.414	6.184	6.184	6.127	6.127	5.804	5.675	6.206	6.065	6.29	6.29	6.503	6.679	6.756	6.756	6.83	6.907	6.237	6.154	6.218	6.285	5.12	5.487	7.44	10.483	10.483	10.629	10.693	11.488	11.488	11.488	11.488	11.424	11.424	11.433	11.433	11.636	11.714	11.869	11.869	12.01	12.074	12.074	12.074	12.074	11.993	11.993	11.993
YDR083W	6.585	6.585	6.896	6.896	6.818	7.274	7.274	7.338	7.42	7.484	7.484	7.488	7.42	7.929	7.929	7.929	8.01	8.018	8.018	8.082	8.451	8.599	8.599	8.599	8.599	8.599	8.381	8.597	8.728	9.224	9.819	9.819	9.819	9.819	9.819	9.819	9.819	9.819	9.819	9.883	9.816	9.883	9.883	9.95	9.95	9.95	9.96	9.96	9.96
YMR044W	11.302	11.495	11.495	11.564	11.638	11.638	11.638	11.638	11.44	11.375	11.375	11.311	11.311	11.311	11.311	11.311	11.311	11.392	11.392	11.392	11.311	11.166	11.166	11.166	11.166	11.092	11.026	11.026	10.807	10.807	10.73	10.665	10.519	10.519	10.519	10.519	10.519	10.364	10.364	10.286	10.286	10.204	10.204	10.204	10.204	10.204	10.204	9.768	9.719
YGL004C	6.027	7.076	7.651	8.281	8.359	8.714	8.778	9.058	9.638	9.702	9.702	9.702	9.702	9.702	9.78	9.78	9.857	9.924	9.924	9.924	9.924	9.924	10.22	10.362	10.362	10.362	10.362	10.362	10.362	10.362	10.362	10.508	10.508	10.508	10.575	10.575	10.575	10.511	10.345	10.345	11.165	11.165	11.165	11.317	11.317	11.317	11.324	11.388	11.388
YER123W	14.477	14.477	14.477	14.477	14.541	14.606	14.606	14.606	14.606	14.606	14.606	14.606	14.606	14.606	14.606	14.532	14.532	14.532	14.45	14.45	14.45	14.386	14.386	14.386	14.45	14.45	14.45	14.45	14.45	14.45	14.45	14.45	14.45	14.45	14.45	14.45	14.224	14.224	14.291	14.291	14.291	14.291	14.429	14.429	14.429	14.365	14.365	14.365	14.365
YDR494W	7.206	6.634	6.652	7.211	7.055	7.12	7.12	7.12	7.12	6.669	6.669	6.894	7.494	7.494	7.494	7.494	7.281	7.214	7.288	7.353	7.353	7.353	7.353	7.353	7.201	7.184	7.184	7.184	7.248	7.328	7.335	7.335	7.478	8.033	8.033	8.033	8.1	8.1	8.1	8.026	8.026	8.249	8.249	8.323	8.323	8.323	8.245	8.245	8.245
YPR023C	14.211	14.211	14.211	14.211	14.211	14.211	14.618	14.855	14.855	14.855	14.855	14.855	14.855	14.929	15.003	15.077	15.077	15.077	15.077	15.141	15.272	15.272	15.35	15.35	15.35	15.35	15.35	15.35	15.35	15.35	15.283	15.283	15.283	15.283	15.283	15.283	15.283	15.283	15.283	15.283	15.216	15.216	15.061	14.996	14.996	14.129	14.129	14.065	14
YGR101W	6.971	7.745	7.164	7.231	8.102	7.809	8.437	8.437	8.586	8.521	8.586	8.878	8.96	8.96	8.96	8.882	9.313	9.668	9.668	9.898	9.898	9.975	9.975	9.975	9.975	10.114	10.032	10.032	10.114	9.717	9.643	9.643	9.505	9.505	9.505	9.172	9.162	9.442	9.594	9.738	9.943	10.378	10.378	10.378	10.378	10.718	10.98	11.109	11.187
YLR036C	3.727	3.727	3.727	3.585	3.422	3.562	3.562	3.562	3.562	3.562	3.562	3.562	3.562	3.498	3.498	3.132	2.917	2.917	2.984	2.91	2.91	2.977	2.912	2.912	2.835	2.835	3.218	3.218	3.218	3.218	3.377	3.593	3.593	3.744	3.744	3.744	3.744	3.744	3.67	3.596	3.596	3.596	3.53	3.384	3.31	3.232	3.154	3.154	3.219
YIL115C	7.15	7.15	7.15	7.15	6.994	6.994	7.058	7.681	8.122	8.122	8.122	8.543	8.739	8.739	8.608	8.82	8.82	8.82	8.898	8.898	8.898	8.962	8.962	9.026	9.178	9.33	9.33	9.33	9.33	9.33	9.33	9.33	9.411	9.411	9.411	9.411	9.411	9.411	9.411	9.411	9.411	9.493	9.493	9.493	9.419	9.419	9.337	9.337	9.337
YOR205C	10.688	10.992	10.927	11.072	11.072	11.072	11.072	11.278	11.565	11.706	12.86	13.757	14.454	14.454	14.454	14.454	14.454	14.536	14.61	14.684	14.627	14.627	14.627	14.822	14.822	14.822	14.904	14.978	14.978	14.978	14.978	14.978	14.978	15.052	14.978	14.978	14.978	14.978	14.978	14.978	14.978	14.978	14.978	14.978	14.978	14.978	14.978	14.978	15.06
YHR193C	1.827	1.894	1.894	1.961	2.179	2.179	2.179	2.179	2.102	2.102	2.244	2.17	2.251	2.316	2.397	2.464	2.464	2.464	2.464	2.528	2.528	2.528	2.528	2.602	2.602	2.602	2.602	2.602	2.602	2.602	2.602	2.602	2.684	2.684	2.684	2.684	2.748	2.968	2.968	2.968	2.968	2.968	2.968	2.968	2.968	2.968	2.968	2.816	2.816
YMR215W	9.261	9.618	9.923	9.923	9.849	9.849	10.005	10.069	10.069	10.136	10.136	10.2	10.2	10.2	10.2	10.274	10.274	10.339	10.339	10.339	10.339	10.339	10.339	10.257	10.257	10.406	10.406	10.406	10.406	10.406	10.406	10.406	10.406	10.406	10.406	10.406	10.406	10.406	10.487	10.487	10.487	10.487	10.487	10.487	10.487	10.487	10.423	10.423	10.423
YLR384C	4.454	4.302	4.54	4.614	4.68	4.436	4.705	4.093	4.093	4.093	4.093	3.882	3.882	3.736	3.527	3.527	3.526	3.526	3.526	3.302	3.745	4.819	4.819	4.893	4.893	4.893	4.893	4.826	4.749	4.684	4.684	4.684	4.766	5.29	5.29	5.29	5.523	5.83	5.83	5.83	5.83	5.83	5.83	5.83	5.766	5.766	5.766	5.912	5.986
YNL162W-A	6.548	6.712	6.712	6.856	7.5	8.715	8.715	8.715	8.789	8.789	8.789	8.789	9.402	9.402	9.466	9.825	9.825	9.825	9.964	9.964	9.964	9.964	9.964	10.234	10.234	10.234	10.234	10.234	10.312	10.238	10.238	10.316	10.316	10.234	10.234	10.234	10.236	10.318	10.447	10.578	10.645	10.726	10.726	10.726	10.726	10.726	10.726	10.726	10.791
YER035W	6.688	6.614	6.614	6.547	6.547	6.547	6.547	6.547	6.547	6.547	6.547	6.409	6.409	6.409	6.105	6.024	5.879	5.879	5.879	5.879	5.735	5.735	5.67	5.158	5.158	5.098	5.098	5.02	5.102	5.091	5.167	5.167	5.167	5.271	5.13	5.262	5.262	5.491	5.409	5.409	5.27	5.352	5.416	5.238	5.316	5.247	5.247	5.247	5.314
YML110C	0.96	0.895	0.895	0.895	0.895	0.895	0.96	1.346	1.413	1.487	1.487	1.487	1.487	1.41	1.476	1.476	1.476	1.395	1.395	1.459	1.459	1.541	2.296	3.224	4.006	4.006	4.087	4.087	4.152	4.152	4.374	4.438	4.438	4.516	4.734	4.95	6.524	8.371	8.371	8.371	8.438	8.656	8.656	8.861	9.888	11.092	13.817	13.817	13.817
YPL132W	3.934	3.934	3.934	3.802	3.936	3.736	4.013	4.183	4.183	4.183	4.329	4.411	4.118	3.856	4.074	3.634	3.634	3.352	3.415	3.619	3.619	3.619	3.538	3.538	3.538	3.374	3.374	3.374	3.374	3.317	3.446	4.184	4.731	4.731	4.951	4.869	4.869	4.877	5.154	5.22	5.156	5.22	5.22	5.22	5.22	5.22	5.143	5.156	5.223
YBL027W	0.572	0.572	0.572	0.494	0.494	0.494	0.494	0.427	0.427	0.427	0.427	0.561	0.635	0.635	0.635	0.635	0.635	0.635	0.635	0.635	0.635	0.635	0.635	0.635	0.709	0.709	0.709	0.709	0.709	0.709	0.709	0.709	0.709	0.709	0.709	0.709	0.709	0.709	0.709	0.709	0.709	0.709	0.709	0.709	0.709	0.709	0.709	0.709	0.709
YIL022W	5.467	5.467	5.467	5.467	5.467	5.545	5.545	5.545	5.609	5.609	5.609	5.609	5.609	5.609	5.609	5.609	5.609	5.609	5.609	5.609	5.609	5.609	5.528	5.528	5.528	5.528	5.528	5.602	5.602	5.602	5.602	5.602	5.602	5.602	5.602	5.537	5.46	5.331	5.331	5.331	5.331	5.331	5.331	5.331	5.408	5.408	5.408	5.408	5.475
YNL177C	8.632	8.632	8.56	8.56	8.56	8.56	8.56	8.691	8.676	8.84	8.84	8.984	9.754	9.754	9.9	9.9	9.9	9.9	9.9	9.826	9.908	9.923	10.216	10.216	10.216	10.216	10.216	10.088	9.936	9.936	9.858	9.923	10.074	10.3	10.429	10.429	10.496	10.573	10.729	10.803	10.947	10.947	10.883	10.883	10.883	10.801	10.737	10.737	10.737
YMR074C	11.504	11.36	11.135	11.135	11.061	11.142	11.216	11.135	11.068	11.132	11.132	11.132	11.132	11.055	10.022	9.512	9.211	8.964	8.957	8.794	8.652	8.652	8.652	8.574	8.29	8.057	7.831	7.766	7.766	7.476	7.199	7.132	7.132	7.132	6.977	6.903	6.821	6.517	6.014	5.748	5.815	5.815	5.815	5.748	5.748	5.748	5.391	5.186	4.886
YDR236C	0.496	0.496	0.432	0.368	0.368	0.368	0.368	0.368	0.368	0.368	0.368	0.36	0.36	0.434	0.434	0.501	0.653	0.653	0.727	0.808	0.808	0.873	1.118	1.118	1.118	1.118	1.118	1.118	1.184	1.262	1.326	1.404	1.404	1.793	1.793	1.922	2.053	2.053	2.053	2.053	2.053	2.053	2.053	1.976	2.122	3.542	3.542	3.69	3.69
YER067W	8.443	8.432	8.432	8.432	8.432	8.722	9.13	9.523	9.523	9.523	9.523	9.588	9.817	9.968	10.331	10.331	10.331	10.477	10.551	10.551	10.551	10.551	10.487	10.413	10.413	10.339	10.47	10.978	10.978	10.978	10.978	10.762	10.698	10.853	11.066	11.222	11.222	11.355	11.486	11.486	11.486	11.56	11.56	11.56	11.56	11.56	11.353	11.353	11.355
YPR011C	5.944	6.231	6.45	6.45	6.45	6.524	6.524	6.46	6.473	6.473	6.473	6.473	6.625	6.769	6.769	6.769	6.906	7.048	7.715	7.715	7.715	7.651	7.651	7.438	7.438	7.367	7.219	7.414	8.041	8.041	8.108	8.175	8.323	8.323	8.323	8.323	8.388	8.323	8.458	8.532	8.532	8.532	8.532	8.532	8.532	8.458	8.525	8.8	8.734
YBR070C	13.868	13.791	13.727	14.245	14.245	14.245	14.245	14.245	14.016	13.934	13.862	13.795	13.795	14.01	14.01	14.01	14.01	13.929	14.01	14.01	14.01	13.936	13.936	13.936	13.936	13.872	13.932	13.932	13.932	13.865	13.865	13.77	13.766	13.766	13.766	13.766	13.766	13.766	13.766	13.766	13.766	13.611	13.611	13.537	13.537	13.544	13.48	13.569	13.569
YLR285W	6.049	6.049	6.049	6.049	6.126	6.275	6.275	6.275	6.275	6.275	6.275	6.275	6.275	6.275	6.423	6.423	6.423	6.423	6.423	6.423	6.423	6.356	6.356	6.438	6.438	6.438	6.438	6.438	6.438	6.373	6.373	6.373	6.309	6.235	6.17	6.17	6.093	6.015	6.089	6.089	6.089	6.156	6.38	6.38	6.38	6.38	6.38	6.315	6.315
YKL023W	9.015	9.015	8.876	8.81	8.732	8.297	7.8	7.8	7.736	7.533	7.533	6.603	6.397	6.397	6.397	5.978	5.694	5.563	5.563	5.563	5.563	4.373	4.166	4.085	4.085	4.085	3.899	3.684	3.684	3.684	3.684	3.684	3.684	3.684	3.684	3.684	3.684	3.607	3.597	3.597	3.21	3.079	2.427	2.462	2.543	2.543	2.617	2.701	2.766
YER011W	1.564	1.564	1.422	1.348	1.284	1.286	1.52	1.756	1.756	1.756	1.756	1.901	1.901	1.901	1.901	1.901	1.901	1.827	1.827	1.827	1.827	1.827	1.827	1.827	1.827	1.827	1.827	1.827	1.495	1.495	1.495	1.495	1.495	1.495	1.495	1.495	1.495	1.495	1.349	1.282	1.275	1.275	1.275	1.275	1.275	1.275	1.34	1.275	1.275
YIL018W	1.7	1.7	1.633	1.633	1.633	1.633	1.566	1.566	1.566	1.566	1.492	1.492	1.41	1.41	0.923	0.923	0.923	0.923	0.849	0.644	0.644	0.431	0.431	0.431	0.354	0.289	0.222	0.222	0.222	0.222	0.222	0.222	0.222	0.222	0.222	0.222	0.222	0.222	0.222	0.222	0.37	0.656	0.656	0.656	0.656	0.656	0.574	0.574	0.574
YEL002C	12.92	12.92	12.92	13.007	13.007	13.007	13.007	13.007	13.081	13.081	13.081	13.081	13.081	13.081	13.081	13.215	13.289	13.289	13.289	13.289	13.289	13.274	13.274	13.274	13.274	13.274	13.274	13.274	13.274	13.274	13.274	13.274	13.274	13.274	13.576	13.576	13.64	13.64	13.64	13.64	13.64	13.64	13.64	13.509	13.509	13.509	13.59	13.668	13.59
YNL279W	9.292	9.292	9.292	9.292	9.292	9.292	9.227	8.926	8.859	8.859	8.846	8.846	8.927	8.709	8.939	8.939	8.939	8.939	8.939	8.794	8.794	8.576	8.293	8.293	8.131	8.053	8.053	7.976	7.976	7.976	7.757	7.611	7.323	7.181	7.181	6.954	7.018	7.018	7.018	7.018	6.357	6.357	5.777	5.341	5.199	5.199	5.125	4.996	4.996
YLR414C	8.305	8.305	8.501	8.575	9.142	9.142	9.142	9.224	9.224	9.454	9.454	9.454	10.115	10.115	10.196	10.196	10.196	10.196	10.196	10.196	10.196	10.325	10.325	10.325	10.325	10.473	10.473	10.547	10.483	10.483	10.483	10.483	10.564	10.564	10.344	10.344	10.426	10.426	10.49	10.413	10.413	10.487	10.487	10.487	10.487	10.487	10.487	10.487	10.487
YBR288C	7.992	7.992	7.992	7.697	7.697	7.559	6.76	6.5	6.577	6.587	7.274	9.913	9.832	9.832	9.991	11.016	11.992	11.927	11.927	11.927	11.927	12.208	12.208	12.282	12.282	12.348	12.348	12.89	12.812	12.877	13.092	13.092	13.092	13.092	13.174	13.251	13.251	13.462	13.536	13.536	14.036	14.118	14.269	14.195	14.195	14.195	14.195	14.351	14.351
YMR132C	3.804	3.804	3.804	3.804	3.804	3.734	3.734	3.801	4.168	4.25	4.332	4.332	4.258	4.258	4.258	4.258	4.406	4.406	4.406	4.342	4.423	4.279	4.279	4.353	4.571	4.571	4.571	4.71	4.791	4.791	4.791	4.791	4.858	4.936	5.369	5.369	5.369	5.528	5.528	5.61	5.61	5.525	5.525	5.667	5.667	5.667	5.667	5.667	5.667
YPR010C	5.835	5.835	5.835	5.835	5.835	5.689	5.625	5.479	5.412	5.494	5.087	4.716	4.716	4.716	4.65	4.255	4.046	4.046	4.046	4.046	4.046	4.046	4.046	4.046	4.046	3.264	2.82	2.604	2.604	2.604	2.53	2.53	2.401	1.956	1.5	1.566	1.566	1.566	1.698	1.698	1.698	1.698	1.62	1.764	2.212	2.212	2.212	2.279	2.344
YKR068C	0.357	0.357	0.357	0.357	0.357	0.357	0.357	0.357	0.357	0.357	0.357	0.357	0.357	0.357	0.357	0.357	0.357	0.283	0.283	0.283	0.283	0.283	0.283	0.283	0.283	0.283	0.283	0.283	0.283	0.283	0.283	0.209	0.209	0.209	0.209	0.209	0.142	0.142	0.142	0.142	0.142	0.142	0.142	0.142	0.142	0.142	0.142	0.142	0.142
YBR082C	6.488	6.57	6.505	6.428	6.742	6.476	6.409	6.483	6.483	6.406	5.88	5.476	5.409	5.49	5.359	5.359	5.359	5.196	5.196	4.002	3.854	3.921	3.998	3.998	3.917	4.276	4.561	4.561	4.561	4.561	4.561	4.561	4.561	4.561	4.561	4.716	5.288	5.44	5.375	5.506	5.506	5.506	5.588	5.588	5.588	5.588	5.457	5.392	5.614
YLR238W	4.607	4.377	4.377	4.377	4.377	4.296	4.296	4.373	4.528	4.741	4.808	4.808	4.808	4.13	3.901	3.901	3.823	3.823	3.823	3.749	3.672	3.672	3.672	3.672	3.672	3.672	3.376	3.298	3.298	3.224	2.93	2.786	2.786	2.786	2.786	2.786	2.786	2.204	1.847	1.718	1.718	1.718	1.718	1.718	1.718	1.718	1.785	2.376	2.863
YDL089W	5.83	5.83	5.698	5.698	5.422	5.641	5.708	5.708	5.708	5.432	5.719	5.934	6.082	6.156	6.156	6.156	6.22	6.22	6.302	6.22	6.22	5.696	5.773	5.851	5.851	5.773	5.773	5.773	5.773	5.629	5.498	5.498	5.863	6.6	6.6	6.681	6.681	6.681	6.763	6.918	6.918	6.79	6.79	7.03	7.171	7.097	7.179	7.253	7.401
YOR301W	11.458	11.522	11.586	11.664	11.651	11.651	11.651	11.651	11.651	11.651	11.651	11.651	11.512	11.512	11.577	11.495	11.038	11.055	11.211	11.211	11.211	11.211	11.146	11.146	11.146	11.146	11.146	11.146	11.146	11.146	11.146	11.065	10.789	10.722	10.722	10.722	10.722	10.796	10.719	10.637	10.637	10.573	10.495	10.495	10.495	10.495	10.414	10.414	10.414
YDR409W	9.062	8.98	8.98	8.98	8.916	8.621	8.547	8.483	8.483	8.483	8.344	8.204	8.204	8.204	8.204	8.204	8.204	8.204	8.056	7.978	7.978	7.978	7.978	7.914	7.914	7.547	7.399	7.399	7.399	7.399	7.399	7.399	7.112	6.828	5.588	5.299	5.222	5.222	5.222	5.14	5.14	5.14	4.762	4.631	4.273	4.273	4.273	4.273	4.273
YML103C	4.056	4.395	4.526	5.014	6.48	7.933	8.011	8.011	8.142	8.142	8.142	8.142	8.271	8.498	8.781	9.193	10.133	10.133	10.133	10.133	10.133	10.133	10.133	10.133	10.133	10.133	10.133	10.133	10.133	10.133	10.505	10.505	10.653	10.653	10.735	10.735	10.735	10.735	10.735	10.735	10.735	10.735	10.735	10.735	10.735	10.735	10.735	10.735	10.735
YML001W	11.806	12.104	12.104	12.104	12.277	12.86	12.86	12.86	12.86	12.793	12.726	12.726	12.726	12.737	12.737	12.802	13.329	13.329	13.534	13.739	13.665	13.598	13.598	13.663	13.737	13.659	13.659	13.733	13.733	13.885	13.885	13.885	13.885	13.807	13.807	13.807	13.807	13.807	13.807	13.807	13.807	13.807	13.807	13.807	13.807	13.807	13.341	13.26	13.26
YGR191W	4.356	4.116	4.188	4.121	4.254	4.254	4.254	4.393	4.623	4.623	4.556	4.708	4.708	4.952	4.745	4.745	4.961	4.961	4.961	4.961	5.039	5.039	5.039	4.961	5.028	4.882	4.804	4.804	4.804	5.159	5.29	5.452	5.395	5.395	5.827	5.892	5.892	5.892	5.892	5.892	5.81	5.81	5.655	5.655	5.732	5.799	5.954	5.954	6.103
YGL101W	5.328	5.328	5.32	5.256	5.256	5.043	5.198	5.134	5.201	5.421	5.495	5.495	5.421	5.488	5.328	5.457	5.467	5.467	5.467	5.467	5.467	5.693	5.693	5.774	5.774	5.839	5.774	5.774	5.774	5.774	5.774	5.646	5.853	6.392	6.392	6.392	6.681	6.681	6.755	6.674	7.062	7.191	7.191	7.191	7.191	7.191	7.191	7.126	7.126
YER043C	6.991	6.537	6.537	6.158	6.076	6.002	6.002	6.002	5.854	5.721	5.572	5.572	5.432	5.432	5.358	5.358	5.069	4.987	4.987	4.772	4.772	4.772	4.839	4.779	4.772	4.772	4.772	4.772	4.698	4.342	4.136	3.844	3.763	3.827	3.905	3.827	3.894	3.894	3.894	3.756	3.756	3.756	3.756	3.756	3.678	3.614	3.614	3.614	3.334
YMR022W	9.375	9.524	9.588	10.03	10.03	10.03	10.03	10.03	10.03	10.03	10.03	10.097	10.097	10.307	10.374	10.448	10.604	10.604	10.685	10.685	10.685	10.685	10.604	10.604	10.604	10.604	10.604	10.668	10.668	10.668	10.746	10.746	10.746	10.812	10.812	10.812	10.731	10.666	10.592	10.592	10.592	10.592	10.592	10.592	10.518	10.6	10.589	10.589	10.589
YER089C	10.168	10.168	10.168	10.168	10.168	10.168	10.168	10.168	10.094	10.094	10.094	10.094	10.094	10.094	10.094	9.949	10.094	10.094	10.094	10.094	10.094	10.094	10.094	10.029	10.029	10.029	10.029	10.029	10.029	10.029	9.955	9.955	9.955	9.955	9.955	9.891	9.891	9.891	9.891	9.6	9.6	9.534	9.534	9.534	9.534	9.534	9.534	9.534	9.456
YKL022C	4.147	4.147	4.211	4.211	4.211	5.9	6.239	6.239	6.239	6.239	6.467	6.548	6.548	6.615	6.842	7.255	8.062	8.062	8.274	8.791	8.872	9.004	9.966	10.031	10.095	10.974	10.974	10.974	11.052	11.052	11.052	10.97	11.044	11.109	11.109	11.109	11.109	11.109	11.186	11.186	11.264	11.186	11.186	11.186	11.186	11.327	11.327	11.475	11.475
YEL061C	6.56	6.56	6.56	6.56	6.56	6.56	6.797	6.797	6.797	6.797	6.797	6.797	6.875	7.023	7.165	7.165	7.165	7.165	7.165	7.165	7.098	6.942	6.798	6.798	6.669	6.669	6.669	6.669	6.669	6.669	6.669	6.669	6.669	6.669	6.595	6.595	6.595	6.595	6.595	6.595	6.595	6.595	6.595	6.595	6.595	6.531	6.238	6.012	5.948
YLR398C	7.436	7.436	7.802	7.802	7.869	7.869	8.014	8.014	8.236	8.162	8.228	8.228	8.228	8.228	8.226	8.152	8.152	8.078	8.014	8.014	8.014	8.014	8.014	7.947	7.88	7.746	7.595	7.521	7.521	7.521	7.521	7.138	7.219	7.226	7.304	7.304	7.304	7.304	7.145	7.149	7.149	6.866	6.866	6.944	7.018	7.258	7.258	7.258	7.258
YMR060C	7.378	7.452	7.452	7.526	7.604	7.604	7.604	7.604	7.604	7.604	7.54	7.458	7.798	7.798	8.578	8.716	8.922	8.922	8.922	8.922	8.996	9.062	9.194	9.194	9.271	9.271	9.271	9.271	9.12	9.12	9.12	9.184	9.184	9.184	9.184	9.248	9.248	9.248	9.248	9.248	9.326	9.326	9.262	9.262	9.197	9.197	9.197	9.197	9.197
YJL122W	10.615	10.615	10.615	10.689	10.622	10.622	10.689	10.689	10.689	10.689	10.607	10.314	10.395	10.46	10.46	10.46	10.328	10.328	10.264	10.264	10.342	10.342	10.342	10.342	10.277	10.196	10.196	10.196	10.196	10.122	10.057	10.057	10.057	9.976	9.909	9.909	9.909	9.831	9.831	9.831	9.831	9.831	9.831	9.831	9.831	9.831	9.328	9.328	9.264
YJL036W	5.332	5.332	5.332	5.184	4.818	4.753	4.753	4.142	4.077	4.077	4.01	4.01	4.01	4.01	4.01	4.01	3.929	3.929	3.929	3.929	3.929	3.929	3.847	3.185	2.602	2.462	2.395	2.395	2.382	2.382	2.382	2.317	2.317	2.317	1.442	1.132	0.92	0.92	0.92	0.92	0.92	0.854	0.854	0.854	1.005	1.07	1.07	1.07	1.07
YER146W	2.865	2.865	2.865	2.865	2.939	3.154	3.154	3.292	3.579	4.082	4.082	4.082	4.082	4.228	4.228	4.31	4.384	4.384	4.384	4.384	4.384	4.384	4.384	4.515	4.579	4.579	4.579	4.718	4.562	4.562	4.562	4.626	4.626	4.626	4.626	4.626	4.626	4.708	4.708	4.79	4.79	4.864	4.864	4.864	4.864	5.012	4.871	4.871	4.871
YDR339C	0.144	0.144	0.5	0.5	0.5	0.5	0.422	0.422	0.489	0.489	0.489	0.489	0.489	0.489	0.489	0.489	0.489	0.489	0.489	0.489	0.489	0.489	0.489	0.489	0.489	0.489	0.489	0.489	0.489	0.489	0.489	0.489	0.489	0.554	0.554	0.554	0.7	0.7	0.7	0.7	0.774	0.774	0.774	0.774	0.774	0.774	0.774	0.774	0.774
YNL246W	11.876	11.876	11.636	11.636	11.224	11.076	11.076	11.142	11.233	11.438	11.438	11.438	11.438	11.438	11.438	11.503	11.503	11.503	11.503	11.503	11.852	12.078	12.078	12.078	12.138	12.138	12.138	12.315	12.315	12.616	12.616	12.772	12.772	12.631	12.631	12.631	12.631	12.631	12.631	12.48	12.48	12.546	12.546	12.62	12.62	12.62	12.62	12.62	12.62
YDR014W	8.292	8.227	8.227	8.015	7.881	7.659	7.585	7.585	7.585	7.585	7.585	7.585	7.443	6.942	6.794	6.66	6.66	6.66	6.578	6.512	6.512	6.512	6.37	6.37	5.854	5.624	5.328	5.091	5.027	5.169	5.236	5.903	5.903	5.968	5.968	5.968	5.968	5.894	5.894	5.742	5.742	5.24	5.24	5.166	5.166	5.1	5.1	4.378	4.301
YAR007C	5.218	5.428	5.428	5.65	5.65	5.65	5.65	6.936	6.858	6.858	7.081	7.081	7.145	7.308	7.965	8.5	8.5	8.5	8.631	8.631	8.631	8.631	8.631	8.631	8.79	8.79	8.854	8.919	8.983	8.983	8.902	8.902	8.902	8.902	8.902	8.902	8.979	8.979	9.053	9.056	9.13	9.338	9.484	9.484	9.484	9.484	9.484	9.484	9.42
YDR037W	3.025	3.025	3.238	3.316	3.316	3.316	3.316	3.316	3.316	3.316	3.316	3.316	3.541	3.687	3.846	3.846	3.765	3.765	3.75	3.686	3.686	3.686	3.906	3.987	4.054	4.054	4.132	4.132	4.206	4.141	4.154	4.154	4.154	4.154	4.154	4.154	4.154	4.154	4.152	4.085	4.085	4.233	4.44	4.44	4.44	4.514	4.669	4.669	4.669
YAR028W	8.568	8.568	8.339	8.184	8.121	8.369	8.304	8.369	8.862	8.862	8.932	8.932	8.488	8.275	8.21	8.21	8.21	7.514	7.044	6.979	7.26	7.88	8.43	9.57	9.57	9.57	9.714	9.714	9.714	9.714	9.714	9.714	9.714	9.781	9.846	9.99	9.99	9.99	9.99	9.912	9.903	9.895	9.895	9.895	10.2	10.2	10.2	10.2	10.134
YDR386W	9.632	9.632	9.614	9.614	8.712	8.697	8.484	8.262	8.262	8.344	8.062	8.203	8.141	8.347	8.715	8.715	8.715	8.637	8.57	8.497	8.587	8.644	8.644	8.644	8.644	8.644	8.578	8.293	7.84	7.84	7.84	7.84	7.907	7.907	7.907	7.56	7.56	6.961	7.248	7.601	7.601	7.675	7.675	7.608	7.608	7.754	7.769	7.769	7.769
YIR002C	3.93	4.358	4.637	4.718	4.718	4.718	4.863	4.93	5.159	5.159	5.592	5.592	5.592	5.592	5.592	6.016	5.949	6.078	6.218	6.218	6.285	6.285	6.285	6.367	6.441	6.441	6.441	6.515	6.515	6.515	6.663	6.586	6.667	6.667	6.667	6.667	6.667	6.667	6.667	6.667	6.667	6.813	6.813	6.894	6.894	6.894	6.961	6.961	6.961
YHR183W	12.348	12.348	12.348	12.281	12.281	12.497	12.497	12.497	12.497	12.497	12.497	12.497	12.338	12.338	12.055	12.055	12.055	12.055	11.631	11.631	11.713	11.713	11.713	11.713	11.713	11.713	11.713	11.787	11.787	11.787	11.624	11.485	10.361	9.881	9.881	9.881	9.881	10.012	10.585	10.793	11.334	11.334	11.462	11.314	11.232	11.233	11.026	11.1	11.1
YER149C	1.978	1.978	1.978	2.056	2.056	2.056	2.056	2.056	1.76	2.074	2.503	2.568	2.568	2.568	2.568	2.568	2.642	2.699	3.504	4.066	4.148	4.438	4.438	4.438	4.516	4.516	4.516	4.597	4.597	4.597	4.597	4.597	4.662	4.662	4.736	4.736	4.736	5.219	5.506	5.506	5.506	5.506	5.432	5.432	5.524	5.987	6.558	6.558	6.558
YEL060C	8.41	8.41	8.41	8.329	8.329	8.329	8.329	8.264	8.264	8.264	8.264	8.264	8.187	8.187	8.187	8.187	8.187	8.187	8.122	8.122	8.122	8.122	8.122	7.91	7.91	7.91	7.91	7.832	7.832	7.832	7.832	7.832	7.832	7.832	7.755	7.755	7.677	7.677	7.677	7.677	7.529	7.529	7.264	7.264	6.236	4.823	4.61	4.529	4.529
YAL030W	8.484	8.484	8.484	8.484	8.403	8.403	8.467	8.467	8.467	8.534	8.75	10.053	10.053	10.13	10.941	10.941	11.008	11.008	11.008	11.008	11.008	11.008	11.008	11.008	11.008	11.085	11.587	11.587	11.654	11.654	11.654	11.654	11.654	11.729	11.803	11.803	11.867	11.867	11.786	11.786	11.786	11.721	11.657	11.657	11.657	11.657	11.657	11.657	11.657
YJL109C	12.126	12.126	12.126	12.557	12.638	12.638	12.638	12.638	12.638	12.638	12.638	12.638	12.294	12.294	12.294	12.294	12.359	12.359	12.359	12.652	12.652	12.652	12.652	12.652	12.652	12.652	12.497	12.497	12.497	12.562	12.562	12.359	12.359	12.359	12.359	12.228	12.228	12.154	12.154	12.154	12.154	11.776	11.776	11.428	11.361	11.361	11.361	11.294	11.294
YDR439W	5.564	5.628	5.628	5.692	5.598	5.378	5.075	5.075	4.612	4.476	4.557	4.639	4.639	4.639	4.557	4.628	4.628	4.564	4.399	5.112	5.031	5.187	5.187	5.261	5.261	5.338	5.066	5.002	5.002	4.998	4.988	5.749	5.749	5.749	5.887	5.823	5.897	6.323	6.432	8.238	8.238	8.32	8.255	8.255	8.255	8.255	8.333	8.268	8.113
YDR281C	6.961	6.742	6.602	6.602	6.753	7.103	7.103	7.177	7.4	7.549	7.549	7.549	7.549	7.549	7.549	7.4	7.241	7.308	7.241	7.241	7.241	7.241	7.241	6.941	6.874	6.806	6.806	6.806	6.806	6.806	6.806	6.806	6.598	6.521	6.521	6.521	6.521	6.521	6.382	6.251	6.251	6.255	5.978	5.978	5.978	5.978	5.978	5.826	5.762
YNL007C	12.248	12.181	12.039	11.962	11.962	11.962	11.764	11.176	11.11	11.11	10.457	10.457	10.457	8.631	8.297	7.922	7.844	7.685	7.685	7.685	7.685	7.603	7.405	7.172	7.172	7.254	6.818	6.818	6.385	5.622	4.873	4.734	4.801	4.419	3.86	3.86	3.86	3.86	3.569	3.495	3.676	3.444	3.571	3.653	3.653	3.653	3.645	3.645	3.568
YDL157C	4.563	4.563	4.489	4.407	4.407	4.407	4.489	4.489	4.57	4.652	4.652	4.652	4.73	4.73	4.73	4.73	4.73	4.648	4.648	4.57	4.57	4.269	4.269	4.269	4.334	4.334	4.334	4.334	4.415	4.415	4.415	4.48	4.415	4.415	4.489	4.489	4.489	4.415	4.415	4.415	4.415	4.415	4.415	4.415	4.415	4.415	4.415	4.415	4.415
YDR156W	4.228	4.146	3.99	3.924	3.99	4.055	4.129	4.064	4.142	4.347	4.347	4.347	4.412	4.412	4.121	4.121	3.899	3.899	3.899	3.684	3.684	3.488	3.488	3.566	3.71	3.94	3.94	3.94	3.876	3.876	3.95	4.024	3.959	3.959	4.098	4.098	4.098	4.098	4.016	4.016	4.016	4.083	4.147	4.147	4.147	4.016	4.016	4.016	4.016
YDL197C	11.228	11.228	11.228	11.228	11.154	11.154	11.293	11.36	11.36	11.424	11.424	11.488	11.488	11.488	11.488	11.488	11.488	11.488	11.488	11.488	11.488	11.488	11.488	11.488	11.488	11.411	11.344	11.277	11.277	11.277	11.277	11.277	11.213	11.213	11.213	11.146	11.146	11.146	11.146	11.146	11.146	11.146	10.785	10.721	10.721	10.58	10.654	10.654	10.654
YMR293C	4.588	4.54	4.54	4.54	4.54	4.462	4.53	4.53	4.75	4.888	4.955	5.166	5.166	5.166	5.39	5.39	5.39	5.39	5.39	5.545	5.545	5.545	5.156	5.517	5.446	5.528	5.752	5.752	5.829	5.668	5.668	5.82	5.752	5.465	5.754	5.764	5.749	5.749	5.553	6.396	8.818	8.885	9.044	9.044	9.267	9.267	9.267	9.267	9.423
YDR534C	7.266	7.266	7.201	7.201	6.424	6.13	6.06	5.986	5.986	6.051	6.132	6.132	6.132	5.463	5.233	5.248	5.248	5.248	5.248	5.248	5.028	4.854	5.161	5.161	5.161	5.012	5.012	4.935	4.853	4.776	4.575	4.657	4.731	4.731	4.731	4.731	4.666	4.666	4.589	4.922	4.856	4.856	4.856	4.856	5	4.862	4.99	4.99	4.926
YOL022C	7.408	7.408	7.326	7.326	7.326	7.171	7.171	7.171	7.171	7.171	6.942	6.864	6.8	6.41	6.272	6.339	6.477	6.707	6.707	6.707	6.707	6.562	6.562	6.562	6.272	6.228	6.302	6.302	6.302	6.302	6.302	6.302	6.302	6.302	6.302	5.79	5.642	5.638	5.638	5.638	5.638	4.781	4.936	4.35	4.195	4.195	4.195	4.195	3.393
YDL198C	9.226	9.226	9.226	9.355	9.355	9.355	9.355	9.355	9.355	9.355	9.355	9.355	9.355	9.277	9.146	9.146	9.782	9.782	9.782	9.782	9.782	9.782	9.847	9.847	9.847	9.847	9.911	10.063	10.063	10.063	10.063	10.063	9.985	9.77	9.706	9.706	9.706	9.706	9.706	9.719	9.567	9.567	9.567	9.503	9.577	9.651	9.725	9.584	9.662
YOR063W	4.914	4.916	4.916	4.916	4.994	4.994	5.068	5.209	5.578	5.93	5.93	6.081	6.014	6.014	6.014	6.014	6.014	6.018	6.454	6.824	6.824	6.76	6.76	6.824	6.902	6.966	6.966	6.966	7.033	7.248	7.248	7.322	7.322	7.322	7.322	7.322	7.406	7.406	7.251	7.251	7.251	7.169	7.169	7.169	7.234	7.234	7.16	6.915	6.85
YGL133W	1.502	1.502	1.721	1.788	1.788	1.932	2.01	2.921	4.766	6.395	7.497	7.497	7.562	7.767	7.844	7.844	7.911	8.3	8.974	9.048	9.122	9.122	9.342	9.805	9.805	9.731	9.731	9.731	10.099	10.173	10.173	10.24	10.24	10.24	10.24	10.24	10.304	10.304	10.876	10.876	10.876	10.876	10.876	10.876	10.876	11.082	11.082	11.082	11.082
YLR044C	0.415	0.415	0.415	0.415	0.415	0.415	0.415	0.557	0.776	0.853	0.853	0.853	0.853	0.853	0.853	0.853	0.931	0.931	0.931	0.931	0.931	0.931	0.931	0.931	0.931	1.008	1.008	1.008	1.008	1.008	1.008	1.008	1.008	1.008	1.008	1.008	1.008	1.008	1.008	1.008	1.008	1.008	1.008	0.864	0.864	0.864	0.864	0.864	0.864
YGL207W	12.379	12.379	12.46	12.525	12.525	12.736	12.808	12.808	12.808	12.808	12.882	12.882	12.946	12.946	12.946	12.946	12.946	12.946	12.946	12.946	12.946	12.946	12.946	13.088	13.021	13.021	13.021	13.021	13.021	13.021	13.021	13.021	13.021	13.021	13.086	13.086	13.086	13.068	13.068	13.068	13.068	13.004	13.004	13.071	12.94	12.858	12.858	12.858	12.932
YPL075W	1.195	1.195	1.195	1.195	1.195	1.195	0.971	0.971	0.971	0.894	0.734	0.515	0.515	0.515	0.515	0.515	0.515	0.437	0.437	0.437	0.437	0.437	0.437	0.437	0.437	0.437	0.437	0.437	0.437	0.437	0.437	0.519	0.519	0.445	0.445	0.445	0.574	0.574	0.574	0.574	0.64	0.5	0.5	0.433	0.359	0.359	0.359	0.708	1.121
YDR011W	2.446	2.446	2.446	2.52	2.52	2.52	2.531	2.531	2.531	2.442	2.442	2.442	2.364	2.364	2.364	2.364	2.364	2.364	2.364	2.364	2.364	2.364	2.364	2.057	2.057	2.134	2.134	2.134	2.199	2.199	2.199	2.199	2.199	2.057	2.212	2.279	2.279	2.279	2.279	2.279	2.279	2.279	2.279	2.279	2.279	2.279	2.279	2.279	2.279
YGR295C	5.504	5.504	5.635	4.908	4.978	4.978	4.978	4.978	4.83	4.904	4.764	4.764	4.18	3.814	3.748	3.814	3.822	3.744	3.896	4.136	4.136	4.136	4.136	4.136	4.136	4.281	4.281	4.281	4.281	4.068	4.15	4.15	4.076	4.076	4.076	3.928	3.928	3.928	4.002	4.006	4.006	4.006	3.85	3.85	4.264	4.449	4.449	4.449	4.449
YLR393W	4.886	4.886	4.886	4.886	4.886	4.886	4.715	4.719	4.852	4.934	4.934	5.012	4.856	4.856	4.782	4.782	4.716	4.716	4.78	4.78	4.935	4.935	5.002	5.002	5.002	5.002	5.066	5.066	5.066	5.066	5.066	5.002	5.002	4.994	4.994	5.059	5.059	5.059	5.059	5.059	4.782	4.782	5.197	5.482	5.482	5.556	5.638	5.716	5.716
YLR362W	3.914	3.914	3.85	3.85	3.11	2.679	2.236	2.095	1.94	1.94	1.94	1.799	1.799	1.866	1.866	1.866	1.866	1.866	1.866	2.004	2.202	2.361	2.426	2.426	2.648	2.726	2.807	2.872	2.936	3.241	3.386	3.386	3.312	3.386	3.386	3.608	3.764	3.762	4.336	4.336	4.478	4.545	4.61	4.468	4.542	4.475	4.475	5.148	5.707
YCL033C	3.422	3.278	3.2	3.213	2.976	2.894	2.894	3.168	4.555	5.502	5.502	5.502	5.502	5.502	5.502	5.726	5.836	6.176	6.68	6.68	6.68	7.766	9.814	11.377	11.451	11.88	12.161	12.161	12.161	12.161	12.161	12.95	12.95	13.079	13.026	13.331	14.706	14.706	14.706	14.706	14.706	15.305	15.305	15.387	15.836	16.043	16.018	16.085	16.085
YPL219W	9.375	9.388	9.388	9.455	9.455	9.455	9.522	9.763	9.607	9.752	9.532	9.532	9.081	9.007	9.071	8.997	8.997	8.997	8.997	8.92	9.778	10.995	10.995	10.995	10.995	10.995	11.486	11.486	11.563	11.404	11.404	11.637	11.556	11.637	11.645	11.645	11.709	11.709	11.635	11.635	11.857	12.08	12.08	12.08	12.222	12.303	12.32	12.32	12.738
YEL054C	2.016	2.016	2.016	2.016	2.09	2.401	2.694	2.694	2.694	3.041	3.041	3.122	3.122	3.122	3.122	3.271	3.271	3.271	3.335	3.335	3.335	3.335	3.48	3.476	4.14	5.276	6.076	6.076	6.445	6.527	6.527	7.036	7.11	7.11	7.549	7.549	7.549	7.549	7.549	7.549	7.549	7.549	7.691	7.691	7.691	7.898	8.393	8.522	8.522
YDL185W	7.534	7.534	7.598	7.598	7.598	7.598	7.598	7.598	7.524	7.524	7.524	7.524	7.373	7.373	7.373	7.373	7.447	7.447	7.528	7.528	7.528	7.528	7.528	7.528	7.528	7.464	7.301	7.17	6.957	6.88	6.88	6.88	6.88	6.88	6.813	6.813	6.813	6.748	6.748	6.454	6.387	6.387	6.387	6.323	6.323	6.189	6.189	6.189	6.189
YER074W-A	14.266	14.266	14.266	14.267	14.058	14.058	13.994	14.146	14.362	14.352	14.352	14.636	14.636	14.636	14.636	14.636	14.636	14.636	14.572	14.572	14.572	14.572	14.572	14.572	14.572	14.572	14.728	14.661	14.661	14.661	14.661	14.661	14.661	14.661	14.583	14.452	14.37	14.368	14.368	14.368	14.368	14.29	14.224	14.224	14.224	13.764	13.683	13.683	13.683
YPL253C	7.269	7.138	10.434	11.855	11.855	11.79	11.79	11.713	11.713	11.713	11.713	11.916	11.916	11.993	11.993	11.993	11.993	12.071	12.3	12.382	12.382	12.382	12.382	12.382	12.382	12.321	12.308	12.308	12.806	12.806	13.202	13.202	13.202	13.202	13.202	13.358	13.358	13.486	13.486	13.486	13.486	13.486	13.486	13.409	13.409	13.538	13.538	13.538	13.538
YOR126C	9.125	9.125	9.125	9.125	9.125	9.125	9.125	9.125	9.125	9.125	9.192	9.192	9.192	9.429	9.429	9.429	9.429	9.429	9.429	9.429	9.429	9.429	9.429	9.429	9.429	9.429	9.429	9.429	9.429	9.355	9.291	9.291	9.291	9.291	9.291	9.291	9.224	9.224	9.224	9.224	9.224	9.224	9.224	9.224	9.224	9.224	9.224	9.224	9.224
YJL208C	8.924	8.924	8.924	8.924	9.001	9.068	9.068	9.068	9.068	9.068	9.068	9.068	9.15	9.15	9.278	9.345	9.345	9.345	9.345	9.345	9.345	9.345	9.412	9.412	9.412	9.412	9.412	9.412	9.55	9.486	9.486	9.486	9.419	9.342	9.332	9.332	9.332	9.396	9.188	9.269	9.205	9.205	9.36	9.36	9.36	9.36	9.36	9.36	9.36
YJL024C	3.993	3.993	3.993	3.993	3.993	3.993	3.993	3.786	3.786	3.786	3.786	3.414	3.478	2.908	2.826	2.826	2.826	2.759	2.533	2.237	2.237	2.237	2.237	2.237	2.17	1.796	1.714	1.648	1.57	1.57	1.439	1.302	1.299	1.299	1.299	1.299	1.299	1.284	1.284	1.207	1.207	1.142	0.856	0.856	0.856	0.856	0.92	0.843	0.843
YKL128C	4.191	4.265	4.265	4.339	4.339	4.339	4.339	4.339	4.416	4.352	4.352	4.352	4.352	4.352	4.206	4.206	4.206	4.206	4.206	4.206	4.206	4.443	4.52	4.52	4.52	4.594	4.594	4.594	4.594	4.594	4.594	4.594	4.733	4.733	4.8	4.8	4.8	4.8	4.8	4.8	4.8	4.8	4.718	4.644	4.726	4.726	4.726	4.726	4.726
YER090W	6.531	6.531	6.531	6.531	6.665	6.665	6.665	6.732	6.798	6.798	6.798	6.798	6.798	6.798	6.798	6.798	6.798	6.798	6.798	6.798	6.798	6.658	6.658	6.658	6.658	6.584	6.584	6.65	6.65	6.732	6.732	6.732	6.82	6.898	6.898	6.898	6.834	6.756	6.756	6.678	6.678	6.682	6.615	6.693	6.848	6.922	6.922	6.922	6.922
YNR047W	7.683	7.683	8.055	7.99	8.055	8.055	7.973	7.995	7.985	7.985	7.892	7.828	7.828	7.828	7.764	7.99	7.99	9.257	9.046	9.313	9.624	9.624	9.624	9.784	9.506	9.959	9.796	9.796	9.796	9.855	10.077	9.855	9.855	10.075	10.075	10.142	10.142	10.421	11.019	11.019	11.019	11.019	11.019	11.019	10.937	10.937	10.937	10.937	10.799
YDL150W	12.223	12.304	12.185	12.616	12.616	12.616	12.616	12.616	12.616	12.624	12.624	13.421	13.421	13.421	13.421	13.421	13.486	13.698	13.921	13.921	13.988	13.988	13.988	14.116	14.261	14.261	14.342	14.416	14.416	14.416	14.416	14.416	14.416	14.416	14.416	14.416	14.416	14.548	14.548	14.53	14.53	14.466	14.466	14.466	14.466	14.392	14.392	14.392	14.392
YJL121C	0.155	0.155	0.155	0.078	0.078	0.078	0.078	0.078	0.142	0.142	0.142	0.142	0.142	0.142	0.575	0.706	0.77	0.899	0.977	0.977	1.058	1.058	1.058	1.058	1.058	1.058	1.058	1.058	1.132	1.132	1.132	1.132	1.132	1.132	1.132	1.132	1.132	1.132	1.132	1.132	1.132	1.132	1.132	1.132	1.132	1.132	1.132	1.328	1.402
YKL108W	3.323	3.478	3.55	3.679	3.946	3.946	3.946	3.734	3.66	3.738	3.738	3.738	3.738	3.802	4.238	4.453	5.086	5.16	5.16	5.019	4.787	4.723	4.797	5.743	5.881	5.881	5.881	5.881	5.881	5.959	6.036	6.036	6.036	6.114	6.192	6.608	6.608	6.608	6.819	7.022	7.164	7.001	7.001	7.001	7.001	7.001	7.001	7.001	7.001
YJL030W	4.308	4.11	3.962	4.09	4.09	4.09	4.09	3.849	3.708	3.476	4.198	4.198	4.198	4.198	3.996	3.455	3.24	3.24	3.547	3.547	4.343	4.343	4.343	4.343	4.343	4.276	4.276	4.194	3.957	4.187	4.49	4.49	4.638	4.574	4.796	5.082	5.082	5.082	5.424	5.424	5.424	5.777	5.844	5.844	5.7	5.781	5.99	5.99	5.99
YDL155W	10.045	9.968	9.968	10.42	10.42	10.687	10.899	10.899	10.899	10.964	10.964	10.964	10.964	10.964	10.886	10.804	10.73	10.797	10.797	10.797	10.797	10.797	10.797	10.797	10.797	10.737	10.737	10.801	10.801	10.801	10.801	10.801	10.801	10.801	10.526	10.511	10.511	10.511	10.3	10.3	10.3	10.3	10.072	9.99	9.909	9.909	9.909	9.909	9.909
YML038C	6.554	7.425	7.425	7.425	7.425	7.425	7.425	7.334	7.489	7.618	8.056	8.056	7.989	8.056	8.056	8.266	8.266	8.336	8.336	8.626	8.626	8.819	8.819	8.809	8.732	8.944	8.944	8.944	9.009	9.788	10.593	10.593	10.519	10.519	10.519	10.519	10.519	10.519	10.586	10.586	10.586	10.586	10.586	10.586	10.586	10.586	10.504	10.221	10.221
YGR065C	3.964	3.964	3.964	3.956	4.034	4.4	4.4	4.4	4.4	4.4	4.466	4.781	4.781	4.781	4.781	4.781	4.781	4.781	4.781	4.855	4.855	4.855	4.778	4.778	4.778	4.778	4.778	4.778	4.78	4.78	4.78	4.78	4.638	4.571	4.232	4.104	3.965	3.965	4.039	4.039	4.039	4.339	4.339	4.339	4.141	4.141	4.006	4.324	4.176
YHL025W	4.659	4.659	4.659	4.659	4.659	4.659	4.518	4.518	4.286	4.286	4.14	4.14	3.1	3.1	3.1	3.1	3.1	3.1	3.1	3.1	3.1	3.1	3.1	3.1	3.1	3.1	3.1	1.654	1.525	1.443	1.443	1.443	1.443	1.443	1.443	1.443	1.508	1.508	1.508	1.508	1.2	1.2	1.2	1.123	0.981	0.916	0.916	0.983	0.983
YLR007W	9.522	9.15	8.934	8.484	7.762	7.263	7.196	7.196	7.114	6.333	5.782	5.648	5.582	5.582	5.515	5.515	5.515	5.515	5.515	5.515	5.515	4.331	3.694	3.538	3.538	3.538	2.099	1.96	1.596	1.518	1.583	1.727	1.727	1.727	1.576	2.067	2.611	2.973	2.973	3.26	3.877	4.737	5.222	5.373	5.373	5.373	5.373	5.373	5.373
YOL144W	11.462	11.462	11.544	11.544	11.544	11.479	11.479	11.479	11.621	11.841	12.049	12.049	12.195	12.272	12.272	12.272	12.195	12.195	12.195	12.195	12.195	12.272	12.272	12.272	12.272	12.272	12.339	12.339	12.339	12.275	12.275	12.275	12.275	12.275	12.197	12.197	12.197	12.197	12.2	12.2	12.348	12.348	12.348	12.348	12.348	12.348	12.348	11.693	11.41
YPL040C	9.26	9.051	9.051	8.977	9.091	9.522	10.302	10.302	10.302	10.302	10.225	10.16	10.079	10.079	10.079	10.153	10.693	10.693	10.693	10.693	10.693	10.545	10.623	10.258	10.323	10.245	10.245	10.462	10.388	10.452	10.388	10.103	9.824	9.598	9.598	9.737	9.804	9.739	9.739	9.884	9.965	9.965	9.965	10.198	10.339	10.413	10.559	10.641	10.641
YJR113C	2.156	1.736	1.736	1.736	1.736	1.517	1.291	1.291	1.291	1.21	1.21	1.343	1.343	1.425	1.563	1.722	1.722	1.722	1.722	1.722	1.645	1.996	1.996	1.996	1.996	1.996	1.996	1.996	1.996	1.996	2.134	2.134	2.216	2.28	2.28	2.28	2.28	2.125	2.125	2.981	3.954	3.954	3.954	3.954	3.954	3.954	3.954	3.954	3.954
YDR459C	4.903	4.968	4.968	4.968	4.24	4.025	4.16	4.226	8.414	10.282	10.282	10.282	10.643	10.863	11.072	11.072	11.227	11.227	11.227	11.227	11.227	11.227	11.292	11.292	11.292	11.292	11.292	11.292	11.369	11.369	11.369	11.369	11.369	11.245	11.245	11.384	11.522	12.158	12.24	12.618	12.827	12.827	12.905	12.905	12.905	13.344	13.267	13.341	13.5
YKL121W	5.363	5.363	5.363	5.16	5.16	5.16	5.096	5.381	5.593	5.806	5.806	5.806	5.806	5.806	5.944	6.018	6.018	6.018	6.018	6.1	6.1	6.174	6.174	6.24	6.24	6.24	6.24	6.322	5.74	5.666	5.666	5.517	5.085	5.224	6.362	6.362	6.362	6.362	7.009	6.935	6.999	6.999	6.999	7.081	7.014	7.081	7.081	7.081	7.081
YIL061C	0.725	0.725	0.725	0.725	0.644	0.644	0.644	0.644	0.644	0.721	0.721	0.721	0.721	0.721	0.644	0.644	0.708	0.708	0.79	0.79	0.725	0.725	0.725	0.725	0.725	0.725	0.725	0.955	0.955	0.955	0.955	0.955	0.955	0.955	0.955	0.955	0.955	0.955	0.955	0.955	0.955	0.955	1.019	1.019	1.019	1.097	1.097	1.097	1.097
YOR160W	9.129	9.211	9.211	9.211	10.02	12.174	12.238	12.302	12.302	12.431	12.431	12.431	12.431	12.431	12.498	12.498	12.498	12.486	12.29	12.5	12.423	12.423	12.423	12.356	12.356	12.278	12.278	12.278	12.278	12.278	12.278	12.13	12.486	13.263	13.422	13.5	13.564	13.628	13.702	13.702	13.702	13.767	13.767	13.767	13.767	13.774	13.774	14.068	14.068
YPL003W	13.161	13.29	13.29	13.29	13.29	13.29	13.29	13.29	13.29	13.29	12.914	12.914	12.914	12.914	12.914	12.914	12.914	12.781	12.781	12.781	12.927	12.94	12.94	12.667	12.667	12.667	12.734	12.734	12.585	12.585	12.325	12.325	12.768	12.768	13.13	13.13	13.13	13.13	13.13	13.13	12.779	12.534	12.47	12.47	12.47	12.544	12.544	12.544	12.544
YMR166C	4.102	4.102	3.964	3.823	3.975	3.83	3.972	4.272	4.354	4.354	4.949	4.936	5.222	5.382	5.463	5.396	5.556	5.696	6.204	6.783	6.783	6.857	7.069	7.134	7.134	7.134	7.134	7.134	7.134	7.134	7.267	7.496	7.496	7.561	7.791	7.791	7.791	7.791	8.562	8.562	8.562	8.562	8.7	8.7	8.623	8.623	8.623	8.623	8.46
YGR197C	7.202	7.202	6.996	6.996	6.718	6.654	6.715	6.638	7.003	7.518	7.436	7.436	7.436	7.436	7.436	7.514	7.514	7.432	7.432	7.514	7.44	7.44	7.44	6.318	6.838	6.774	7.274	7.274	7.274	7.196	7.196	7.132	7.132	7.132	7.132	6.968	7.05	7.1	7.944	7.944	8.083	8.083	8.083	8.083	7.958	7.958	7.958	7.958	7.958
YLR429W	4.799	4.864	4.864	5.01	5.154	5.218	5.99	5.99	5.99	6.072	6.072	6.146	6.146	6.064	6.064	6.064	7.47	8.34	8.34	8.34	8.414	8.479	8.479	8.776	8.843	8.834	8.834	8.898	8.816	9.532	9.532	9.609	9.683	9.683	9.683	9.683	9.683	9.683	9.683	9.761	9.696	9.696	9.696	9.696	9.696	9.696	9.696	9.763	9.763
YJR024C	8.216	8.134	8.134	7.894	7.894	7.83	7.614	7.614	7.614	7.614	7.678	7.678	7.742	7.94	7.863	7.863	7.863	7.863	7.781	7.65	7.049	6.982	6.982	6.679	5.878	5.814	5.68	5.68	5.748	5.748	6.663	6.663	6.663	6.663	7.048	7.048	7.177	7.177	7.186	7.234	7.367	7.3	7.3	7.58	7.735	7.671	7.532	7.168	7.235
YDR249C	5.042	5.042	5.042	4.67	4.443	4.443	4.016	3.942	3.942	3.878	3.878	3.878	3.878	3.878	3.878	3.796	3.796	3.796	3.072	2.991	2.85	2.85	2.85	2.85	2.85	2.574	2.574	2.574	2.574	2.056	1.99	1.99	2.054	2.054	2.054	1.987	1.987	1.672	1.69	1.551	1.551	1.484	1.484	1.484	1.484	1.407	1.333	1.268	1.268
YHR169W	6.567	6.567	6.567	6.567	6.567	6.641	6.641	6.718	6.8	6.8	6.8	6.8	6.8	6.8	6.792	6.87	6.87	6.87	6.87	6.948	7.336	7.403	7.403	7.403	7.403	7.403	7.485	7.877	7.877	7.959	7.959	8.023	8.088	8.154	8.154	8.219	8.219	8.219	8.219	8.219	8.219	8.219	8.219	8.219	8.3	8.432	8.432	8.432	8.432
YOR020C	6.613	6.613	6.613	6.613	6.613	6.691	6.691	6.691	6.691	6.691	6.691	6.691	6.691	6.691	6.691	6.691	6.755	6.755	6.755	6.755	6.755	6.755	6.755	6.751	6.542	6.542	6.478	6.404	6.404	6.05	5.747	5.747	5.666	5.666	5.666	5.747	5.814	5.814	5.814	5.814	5.742	5.742	5.742	5.678	5.678	5.537	5.537	5.537	5.455
YOR377W	7.14	7.3	7.518	8.141	8.287	8.351	8.854	8.854	8.854	8.854	8.854	8.854	8.836	8.836	8.836	8.914	8.914	8.699	8.91	8.994	9.072	9.072	9.146	9.379	9.379	9.444	9.37	9.37	9.296	9.229	9.296	9.076	9.076	9.153	9.153	9.153	9.153	9.005	8.938	8.938	8.938	9.016	8.436	8.436	8.436	8.371	8.24	8.169	8.325
YDR436W	3.256	3.256	3.256	3.192	3.269	3.138	3.138	3.06	2.771	2.546	2.546	2.546	2.546	2.61	2.61	2.61	2.61	2.61	2.369	2.238	1.997	2.062	2.126	2.126	2.126	2.126	2.208	2.134	2.134	2.134	2.134	2.134	2.134	2.195	2.195	2.195	2.195	2.195	2.195	2.195	2.195	2.195	2.61	2.61	2.61	2.61	2.61	2.61	2.61
YER001W	0.293	0.293	0.293	0.293	0.293	0.293	0.293	0.293	0.374	0.441	0.441	0.441	0.441	0.519	0.437	0.437	0.437	0.437	0.437	0.437	0.437	0.437	0.437	0.511	0.511	0.511	0.511	0.511	0.511	0.434	0.508	0.589	0.589	0.589	0.589	0.589	0.589	0.589	0.589	0.589	0.589	0.589	0.742	0.82	0.82	0.82	0.964	0.964	0.964
YOR312C	2.633	2.633	2.633	2.633	2.633	2.633	2.633	2.555	2.555	2.555	2.478	2.332	2.267	2.2	2.2	2.2	2.2	2.2	2.2	2.2	2.2	2.2	2.2	2.2	2.134	2.134	1.985	1.854	1.854	1.854	1.854	1.854	1.854	1.854	1.854	1.565	1.565	1.5	1.5	1.5	1.5	1.5	1.5	1.5	1.426	1.079	1.079	1.079	1.079
YLR146C	4.232	3.847	3.914	3.64	3.576	3.576	3.502	3.502	3.502	2.213	2.008	1.934	1.934	1.934	1.934	1.934	1.934	1.934	1.346	1.346	1.556	1.852	1.852	2.163	2.096	2.096	2.096	2.096	2.096	2.096	2.187	2.342	2.342	2.342	2.342	2.409	2.409	2.409	2.409	2.409	2.409	2.344	2.196	2.196	2.196	2.274	3.222	3.222	3.222
YDR311W	4.616	4.542	4.464	4.464	4.464	4.606	4.61	4.61	4.61	4.61	4.61	4.61	4.61	4.479	4.323	4.323	4.323	4.323	4.249	4.249	4.249	4.168	4.026	4.026	3.877	3.877	3.877	3.295	3.073	3.073	3.073	3.073	2.699	2.699	2.635	2.635	2.635	2.206	2.142	2.142	2.142	1.771	1.707	1.558	1.344	1.279	1.148	1.148	1.215
YDR127W	5.368	5.377	5.429	6.072	6.072	6.072	6.154	6.154	6.154	6.076	6.076	6.079	6.143	6.066	6.066	6.066	6.066	5.841	5.841	5.841	5.686	5.76	6.056	5.979	6.053	6.053	6.127	6.127	5.914	5.914	5.914	5.992	5.91	5.846	5.781	5.717	5.717	5.717	5.717	5.717	5.649	5.632	5.632	5.696	5.696	5.545	5.463	5.463	5.463
YKL017C	13.942	13.942	13.877	13.674	13.674	13.674	13.532	13.532	13.468	13.164	13.1	13.228	13.228	13.164	13.164	13.164	13.164	12.666	12.666	12.446	12.58	12.506	11.956	11.892	10.875	10.719	10.567	10.567	10.493	10.432	10.432	10.432	10.432	9.764	9.764	9.966	9.966	9.966	10.044	9.662	9.375	9.111	9.462	9.54	9.695	9.618	9.618	9.065	8.928
YOR244W	7.54	7.54	7.671	7.735	7.817	7.817	7.817	7.817	7.884	7.884	7.965	8.032	8.099	8.099	8.099	8.254	8.254	8.254	8.254	8.254	8.332	8.41	8.476	8.541	8.778	8.778	8.844	8.844	8.844	8.844	8.844	8.854	9.017	9.228	9.228	9.374	9.374	9.374	9.374	9.374	9.374	9.374	9.374	9.3	9.3	9.365	9.429	9.429	9.429
YDL018C	2.82	2.82	2.894	2.894	2.894	2.894	2.894	2.894	2.894	3.038	2.972	2.972	2.972	2.972	2.972	2.972	3.103	3.167	3.167	3.313	3.313	3.313	3.313	3.391	3.309	3.309	3.387	3.387	3.609	3.687	3.994	4.232	4.524	5.277	5.277	5.277	5.277	5.277	5.277	5.277	5.277	5.277	5.277	5.277	5.277	5.277	5.277	5.277	5.277
YOL115W	6.122	6.122	6.273	6.271	6.271	6.271	6.271	6.271	6.286	6.219	6.745	6.745	6.827	6.827	6.827	6.827	6.827	7.123	7.571	7.779	7.779	7.779	7.779	7.779	7.779	7.779	7.779	7.843	8.063	8.063	8.063	8.063	8.063	8.063	8.063	7.982	7.982	7.989	7.989	7.989	7.989	7.989	7.989	8.056	8.507	8.581	8.581	8.581	8.581
YBL105C	12.136	12.136	12.136	12.21	11.925	12.054	11.988	11.988	12.062	12.062	12.072	12.432	13.009	14.538	15.837	15.837	15.837	16.104	16.178	16.256	16.256	16.256	16.256	16.333	16.485	16.485	16.566	16.566	16.631	16.695	16.695	16.695	16.76	16.76	16.76	16.76	17.046	17.113	17.039	17.104	17.246	17.179	17.179	17.179	17.179	17.241	17.305	17.305	17.305
YGR083C	4.756	4.756	4.682	4.608	4.768	5.28	5.485	5.411	5.411	5.411	5.563	5.563	5.563	6.413	6.413	6.413	6.413	6.413	6.413	6.413	6.413	6.413	6.413	6.413	6.413	6.564	6.564	7.077	7.077	7.077	7.232	7.15	7.15	7.15	7.15	7.15	7.15	7.15	7.15	7.15	7.15	7.15	7.15	7.15	7.15	7.306	7.306	7.306	7.306
YOR250C	7.649	7.924	7.924	8.006	8.073	8.14	8.214	8.149	9.102	9.102	9.247	9.617	9.617	9.552	9.686	9.622	9.622	9.832	9.694	9.768	9.686	9.686	9.686	9.686	9.404	9.209	9.618	9.304	9.596	9.596	9.596	9.514	9.514	9.172	9.172	9.172	9.03	9.408	9.408	9.408	9.122	9.156	9.767	10.071	10.071	10.071	10.071	10.071	9.997
YLR288C	7.872	5.758	5.121	4.017	3.939	3.865	3.865	3.865	4.006	4.073	4.296	5.431	5.431	5.431	5.431	5.431	5.369	5.444	5.522	5.448	5.448	5.448	5.448	5.317	5.381	5.366	5.366	5.512	5.384	5.596	5.23	5.23	5.23	5.23	4.05	4.05	4.032	4.827	7.644	8.89	9.275	9.275	9.275	9.542	9.557	9.975	9.975	10.042	10.423
YLR380W	5.705	5.705	5.705	5.705	5.705	5.705	5.705	5.638	5.638	5.56	5.56	5.56	5.56	5.56	5.56	5.412	5.338	5.338	5.264	5.264	5.264	5.186	5.112	5.038	5.038	4.907	4.11	3.978	3.838	3.838	3.915	3.915	3.915	3.915	3.915	3.915	3.915	3.915	3.838	3.838	3.838	3.838	3.838	3.838	3.838	3.838	3.526	3.608	3.464
YPR185W	6.934	6.727	6.386	6.244	6.05	6.05	4.326	4.326	2.493	1.609	1.474	1.702	1.702	1.702	1.768	2.392	2.385	2.32	2.402	2.387	2.387	2.387	2.165	2.098	2.024	2.778	3.354	5.078	5.078	5.311	6.266	6.266	6.415	6.415	6.415	6.415	6.628	7.203	7.942	9.232	11.351	11.415	11.415	11.415	11.415	11.415	11.489	11.841	11.841
YKL091C	8.537	8.537	8.537	8.537	8.47	8.47	8.406	8.406	8.406	8.406	8.342	8.2	8.118	8.118	8.044	8.044	6.845	6.627	6.694	6.176	6.102	5.678	4.252	3.661	3.522	3.522	3.686	3.915	4.199	4.199	4.199	4.199	4.135	4.135	4.068	4.068	3.912	3.903	3.967	5.163	5.086	5.086	5.214	5.214	5.214	5.214	5.214	5.279	5.279
YGL003C	8.844	8.844	8.844	9.138	9.138	9.138	9.138	9.138	9.064	8.908	9.054	9.352	9.632	9.714	9.714	9.796	9.796	9.796	9.796	9.796	9.796	9.796	9.796	9.796	9.796	9.796	9.796	9.806	9.888	9.966	9.966	9.966	9.966	9.966	9.966	9.966	9.966	9.966	9.888	9.888	9.888	9.888	9.888	9.824	9.824	9.824	9.824	9.824	9.824
YBR175W	5.916	5.929	5.929	5.929	5.929	6.068	6.145	6.123	6.345	6.345	6.345	6.345	6.281	5.956	5.831	5.831	5.918	5.983	6.387	6.796	6.732	6.732	6.806	6.806	6.806	6.87	7.771	7.771	8.432	8.432	8.432	8.499	8.499	8.499	8.499	8.28	8.344	9.005	9.005	9.005	8.941	8.941	8.864	9.157	9.093	9.093	9.093	9.157	9.157
YNR054C	3.922	3.912	4.21	4.649	4.649	4.649	4.649	4.878	4.878	4.878	4.878	4.656	4.281	4.085	4.214	4.404	4.1	4.305	4.512	4.52	4.651	4.527	4.527	4.592	4.53	4.742	4.594	4.594	4.676	4.676	4.676	4.75	4.685	4.621	4.621	4.621	4.621	4.621	4.621	4.621	4.75	4.336	4.255	4.319	4.329	4.763	4.828	4.828	4.828
YGL116W	10.174	10.389	10.389	10.3	10.3	10.3	10.374	10.189	10.267	10.267	10.341	10.482	10.482	10.548	10.548	10.613	10.613	10.613	10.613	10.613	10.613	10.694	10.759	10.84	10.84	10.84	10.759	10.759	10.759	10.759	10.759	10.996	10.84	10.84	10.907	10.692	10.692	10.759	10.759	10.759	10.6	10.6	10.6	10.32	10.32	10.256	10.191	10.114	10.114
YPR116W	5.152	5.152	5.52	5.528	5.765	5.765	5.765	5.765	5.765	5.616	5.55	5.55	5.55	5.052	5.355	7.156	10.824	10.824	11.05	11.124	11.627	11.627	11.627	11.709	11.709	12.277	12.264	12.108	12.334	12.19	12.346	13.165	13.091	13.158	13.158	13.425	13.499	13.774	13.629	13.53	13.604	13.604	13.399	13.255	13.53	13.612	13.676	13.676	13.743
YDL060W	3.313	3.313	3.525	3.377	3.377	3.015	2.379	2.379	2.379	2.453	2.453	2.741	3.583	3.583	3.583	4.056	4.404	4.188	4.469	5.298	6.853	7.403	7.403	7.403	7.403	7.704	8.075	8.206	8.27	8.56	8.56	8.56	8.56	8.486	8.56	8.624	8.698	8.772	8.914	8.914	8.914	9.053	9.276	9.343	9.343	9.554	9.554	9.554	9.631
YMR099C	3.328	3.552	3.552	3.552	3.618	3.975	4.478	4.478	4.478	4.478	4.478	4.478	4.478	4.404	4.556	4.556	4.556	4.474	4.474	4.259	4.676	4.884	5.256	5.394	5.394	5.662	5.662	5.658	5.658	5.658	5.516	5.809	5.728	5.794	5.859	5.859	6.176	6.399	6.399	6.767	6.767	6.767	6.767	6.767	6.767	6.41	6.345	6.345	6.345
YCL027W	17.67	17.851	17.932	17.932	17.932	17.997	18.071	18.138	18.071	18.135	18.135	18.213	18.213	18.213	18.213	18.213	18.277	18.19	18.272	17.998	17.802	17.802	17.595	17.513	17.513	17.513	17.513	17.513	17.513	17.58	17.58	17.58	17.662	17.662	17.662	17.662	17.662	17.001	16.859	16.777	16.777	16.777	16.484	16.484	16.336	16.336	16.336	16.049	15.968
YOL059W	4.938	4.938	5.067	5.067	5.145	5.145	5.226	5.287	5.446	5.51	5.51	5.584	5.584	5.584	5.651	5.99	5.99	5.99	6.132	6.199	6.199	6.28	6.28	6.28	6.28	6.345	6.345	6.345	6.412	6.33	6.33	6.33	6.263	6.778	7.134	7.134	7.134	7.134	7.134	7.134	7.134	7.067	7.067	7.148	7.148	7.148	7.294	7.376	7.376
YEL024W	7.865	7.865	7.791	7.791	7.865	7.865	7.93	7.93	7.93	7.93	7.865	7.865	7.865	7.791	7.791	7.776	7.63	7.63	7.63	7.833	7.766	7.7	7.7	7.7	7.462	7.307	7.307	7.307	7.374	7.374	7.374	7.296	7.296	7.222	7.158	6.804	6.804	6.804	6.586	6.586	6.65	6.65	6.65	6.65	6.65	6.194	5.979	5.672	5.463
YGL201C	5.703	5.78	6.07	6.07	6.07	6.07	6.07	5.939	5.939	6.148	6.148	6.148	6.289	6.222	6.222	6.465	7.32	7.32	7.32	7.32	7.32	7.32	7.32	7.454	7.454	7.454	7.454	7.454	7.454	7.528	7.609	7.609	7.609	7.609	7.609	7.542	7.542	7.542	7.542	7.542	7.542	7.404	7.404	7.471	7.471	7.686	7.686	7.686	7.686
YCR081W	5.874	5.951	6.162	7.07	7.07	7.144	8.237	8.237	8.163	8.163	8.163	8.384	9.98	9.98	10.419	10.278	10.278	10.278	10.641	10.07	10.07	10.926	10.926	10.926	11.008	11.008	11.008	10.771	10.917	11.053	11.053	11.454	11.454	11.454	11.454	11.372	11.796	11.787	11.709	11.709	11.709	11.709	11.709	11.709	11.925	11.925	11.925	11.844	11.844
YDR214W	8.706	8.706	8.706	8.706	8.497	8.497	8.497	8.497	8.497	8.207	7.811	6.849	5.871	5.871	5.871	5.871	5.652	5.423	5.423	5.342	5.101	5.027	5.027	4.945	4.945	4.655	4.655	4.655	4.22	4.22	4.22	3.564	3.49	3.49	3.423	3.423	3.423	3.423	3.346	3.346	2.893	2.819	2.755	2.394	2.262	2.046	2.046	2.046	2.046
YGL196W	7.739	7.739	7.739	7.739	7.739	7.665	7.665	7.665	7.591	7.591	7.591	7.591	7.591	7.45	7.45	7.45	7.45	7.386	7.312	7.314	7.314	7.314	7.314	7.314	7.314	7.01	6.858	6.776	6.776	6.712	6.492	6.428	6.428	6.054	5.839	5.839	5.831	6.039	6.039	6.039	6.375	6.594	6.423	6.423	6.504	6.504	6.504	6.504	6.504
YDR382W	1.484	1.484	1.484	1.484	1.71	1.71	1.71	1.71	1.728	1.728	1.728	1.728	1.728	1.728	1.728	1.728	1.728	1.728	1.65	1.576	1.576	1.576	1.576	1.576	1.576	1.576	1.576	1.576	1.498	1.498	1.421	1.421	1.421	1.421	1.421	1.421	1.421	1.421	1.421	1.339	1.275	1.275	1.275	1.275	1.275	0.99	0.839	0.757	0.757
YGL137W	10.766	10.766	10.773	10.932	11.074	11.074	11.074	11	11	11	11	11	11	11	11	11.064	11.064	11.064	11.064	11.138	11.22	11.22	11.22	11.156	11.156	11.156	11.091	11.091	11.091	11.091	11.091	11.091	10.96	10.96	10.886	10.953	10.953	11.166	11.166	11.166	11.166	11.166	11.166	11.017	11.017	11.017	10.936	10.804	10.804
YHL018W	7.924	7.701	7.701	7.701	6.736	6.659	6.083	5.986	5.455	5.455	5.455	5.455	4.258	3.625	3.625	3.625	3.346	3.264	3.2	3.2	3.287	2.96	3.488	3.555	3.629	3.629	3.629	3.629	3.565	3.565	3.36	3.208	3.354	3.272	3.272	3.272	2.89	2.89	2.758	2.758	2.758	2.758	2.758	2.758	3.105	4.055	4.055	4.055	4.19
YNL243W	1.652	1.652	1.652	1.652	1.652	1.652	1.652	1.652	1.652	1.652	1.652	1.652	1.588	1.588	1.588	1.588	1.588	1.521	1.447	1.447	1.447	1.447	1.302	1.302	1.302	1.094	1.012	1.012	1.012	1.012	1.012	1.012	1.012	1.012	0.945	0.945	0.945	0.864	0.864	0.712	0.645	0.645	0.419	0.338	0.273	0.273	0.273	0.273	0.273
YLR201C	5.676	5.52	5.453	5.231	5.231	4.783	4.353	4.827	5.72	5.72	5.72	5.869	5.933	5.933	5.933	5.933	5.933	5.933	5.933	5.933	5.74	5.74	5.903	6.049	6.123	6.123	6.123	5.581	5.287	5.339	5.9	5.833	5.833	5.897	6.253	6.253	6.386	6.62	6.768	6.768	6.768	6.899	6.899	6.825	6.744	6.744	6.744	6.744	6.533
YAL028W	4.466	4.466	4.466	4.466	4.599	4.525	4.525	4.525	4.525	4.525	4.592	4.592	4.81	4.952	4.952	4.952	5.093	5.086	6.606	6.606	6.606	7.139	7.139	7.216	7.216	7.633	8.072	8.072	8.072	8.072	8.072	8.072	8.072	8.072	8.072	8.146	8.146	8.22	8.51	8.51	8.574	8.574	8.574	8.574	8.497	8.554	8.554	8.554	8.618
YIL087C	4.868	4.787	4.722	4.235	3.928	3.928	3.928	3.781	3.633	3.779	3.843	3.843	3.843	3.843	3.843	3.843	3.766	3.766	3.766	3.49	3.787	4.37	5.508	5.508	5.508	5.508	5.582	5.659	5.528	6.046	6.046	6.046	6.046	6.11	6.11	6.11	6.11	6.11	6.251	6.251	6.41	6.688	6.688	6.932	6.932	6.932	6.866	6.866	6.997
[truncated: 3,483 more rows]
[truncated: 952 more columns]
