# Supplementary material for: Constitutive turnover of histone H2A.Z at yeast promoters requires the preinitiation complex
Source: eLife. 2016 Jul 20;5:e14243. doi: 10.7554/eLife.14243 (PMC4995100; doi:10.7554/eLife.14243)
Supplement: Figure 1—source data 6. — DOI: http://dx.doi.org/10.7554/eLife.14243.009 [file elife-14243-fig1-data6.zip › Figure_1--source_data_6/TBP-FRB_H2AZ_+RAP.txt]

gene_name	-500	-499	-498	-497	-496	-495	-494	-493	-492	-491	-490	-489	-488	-487	-486	-485	-484	-483	-482	-481	-480	-479	-478	-477	-476	-475	-474	-473	-472	-471	-470	-469	-468	-467	-466	-465	-464	-463	-462	-461	-460	-459	-458	-457	-456	-455	-454	-453	-452
YLR385C	1.819	1.854	1.839	1.839	1.955	1.94	1.981	1.981	1.849	1.834	1.834	1.702	1.776	2.167	2.258	2.695	2.695	2.615	2.627	2.627	2.701	2.767	2.767	2.856	3.315	3.53	3.597	3.597	3.597	3.597	3.597	3.597	3.628	4.25	4.285	4.296	4.296	4.296	4.296	4.257	4.26	4.461	4.536	4.798	4.798	4.798	4.838	5.09	5.29
YDL057W	0.985	0.985	0.999	0.999	0.999	0.959	0.959	0.947	0.908	0.908	0.908	0.908	0.908	0.908	0.908	0.908	0.867	0.814	0.853	0.853	0.908	0.908	0.908	0.908	0.908	0.867	0.879	0.866	0.851	0.851	0.851	0.866	0.747	0.787	0.841	0.79	0.79	0.767	0.668	0.572	0.639	0.639	0.639	0.639	0.639	0.639	0.639	0.556	0.545
YNL326C	0.628	0.628	0.628	0.628	0.657	0.683	0.654	0.654	0.654	0.695	0.668	0.708	0.748	0.748	0.748	0.748	0.748	0.748	0.693	0.682	0.682	0.731	0.716	0.742	0.742	0.742	0.742	0.742	0.742	0.768	0.78	1.016	1.016	0.976	0.976	0.976	0.976	0.976	0.976	0.976	0.976	0.976	0.999	1.065	1.065	1.065	1.065	1.065	1.065
YPR082C	1.638	1.734	1.748	1.995	2.01	2.143	2.308	2.308	2.308	2.308	2.308	2.571	2.557	2.557	2.542	2.542	2.639	2.639	2.869	3.258	3.258	3.258	3.258	3.361	3.518	3.571	3.585	3.585	3.648	3.697	3.697	3.777	3.777	3.831	3.845	3.885	3.885	3.896	3.922	3.922	3.997	3.997	4.012	4.023	4.038	4.168	4.168	4.208	4.208
YPR025C	2.601	2.601	2.653	2.655	2.655	2.655	2.655	2.655	2.614	2.574	2.574	2.574	2.595	2.61	2.61	2.61	2.61	2.61	2.571	2.585	2.585	2.585	2.585	2.585	2.574	2.533	2.507	2.416	2.416	2.416	2.416	2.338	2.286	2.326	2.315	2.315	2.315	2.315	2.315	2.326	2.245	2.234	2.219	2.219	2.219	2.219	2.219	2.219	2.219
YHR197W	0.748	0.748	0.748	0.748	0.748	0.748	0.748	0.748	0.748	0.748	0.748	0.789	0.789	0.789	0.828	0.944	0.944	0.944	0.944	0.944	0.944	0.944	0.944	0.929	0.944	0.944	0.944	0.944	0.983	0.983	0.983	0.983	1.009	1.009	1.049	1.049	1.049	1.049	1.049	1.049	1.049	1.049	1.049	1.049	1.049	1.049	1.049	1.049	1.049
YPR187W	6.644	6.683	6.721	6.76	6.76	6.76	6.812	6.838	7.075	7.104	7.104	7.104	7.104	7.104	7.104	7.116	7.188	7.199	7.263	7.263	7.263	7.263	7.303	7.343	7.354	7.354	7.356	7.356	7.367	7.367	7.367	7.367	7.367	7.356	7.356	7.356	7.356	7.439	7.439	7.439	7.439	7.439	7.439	7.439	7.399	7.399	7.399	7.399	7.359
YOR253W	3.516	3.478	3.478	3.373	3.387	3.353	3.326	3.326	3.232	3.192	3.088	3.01	2.224	2.02	1.365	1.379	1.365	1.365	1.388	1.19	1.24	1.24	1.24	0.938	0.875	0.837	0.866	0.908	1.229	1.229	1.252	1.286	1.799	1.799	1.892	1.88	1.88	1.828	1.828	1.898	1.898	2.057	2.069	2.069	2.069	2.083	2.083	2.083	2.417
YDR347W	5.246	5.246	5.246	5.231	5.072	5.072	5.033	5.033	5.018	5.018	5.018	5.018	4.979	4.979	4.979	4.939	4.939	4.939	4.567	4.5	4.319	4.308	4.253	4.293	4.293	4.293	4.148	4.148	3.749	3.708	3.708	3.166	3.166	3.137	2.088	1.098	0.81	0.799	0.734	0.68	0.639	0.639	0.639	0.628	0.587	0.587	0.626	0.641	0.652
YHR210C	0.757	0.757	0.769	0.769	0.769	0.769	0.769	0.757	0.705	0.705	0.717	0.717	0.717	0.821	0.821	0.821	0.824	0.824	0.824	0.824	0.89	1.11	1.168	1.209	1.209	1.209	1.238	1.328	1.38	1.512	1.512	1.512	1.512	1.512	1.512	1.51	1.551	1.551	1.551	1.551	1.536	1.504	1.504	1.504	1.519	1.53	1.584	1.61	1.647
YHR161C	1.851	1.851	1.84	1.84	1.84	1.84	1.84	1.84	1.84	1.8	1.8	1.8	1.8	1.718	1.703	1.703	1.703	1.703	1.703	1.555	1.555	1.555	1.555	1.555	1.456	1.418	1.395	1.395	1.318	1.278	1.278	1.278	1.195	1.144	1.078	1.078	1.078	1.026	1.026	1.026	1.014	1.003	0.964	0.923	0.923	0.872	0.872	0.832	0.832
YGR163W	0.24	0.24	0.24	0.211	0.211	0.211	0.211	0.251	0.251	0.291	0.291	0.291	0.291	0.291	0.291	0.291	0.291	0.291	0.359	0.383	0.383	0.383	0.383	0.423	0.423	0.423	0.423	0.423	0.423	0.423	0.423	0.423	0.423	0.423	0.423	0.423	0.423	0.434	0.434	0.475	0.475	0.556	0.556	0.556	0.556	0.556	0.556	0.556	0.556
YJR015W	1.473	1.473	1.433	1.488	1.477	1.477	1.454	1.454	1.428	1.428	1.444	1.498	1.558	1.558	1.613	1.68	1.669	1.669	1.722	1.722	1.722	1.711	1.711	1.711	1.711	1.722	1.631	1.566	1.566	1.566	1.618	1.618	1.618	1.618	1.618	1.618	1.618	1.618	1.579	1.564	1.524	1.535	1.535	1.535	1.535	1.587	1.548	1.548	1.536
YER069W	1.462	1.371	1.371	1.371	1.371	1.371	1.371	1.357	1.331	1.331	1.331	1.331	1.331	1.331	1.293	1.188	1.188	1.188	1.188	1.122	0.935	0.924	0.924	0.924	0.924	0.924	0.901	0.901	0.821	0.821	0.781	0.781	0.781	0.781	0.781	0.675	0.636	0.636	0.621	0.621	0.621	0.621	0.621	0.621	0.621	0.598	0.564	0.523	0.523
YGL248W	3.913	3.913	3.913	3.913	3.913	3.927	3.942	3.979	3.99	4.072	4.253	4.253	4.264	4.264	4.264	4.264	4.264	4.264	4.396	4.435	4.476	4.513	4.513	4.513	4.513	4.513	4.525	4.525	4.579	4.579	4.579	4.618	4.618	4.618	4.618	4.657	4.643	4.643	4.657	4.657	4.553	4.268	4.214	4.294	4.294	4.294	4.253	4.253	4.23
YDR391C	1.126	1.165	1.165	1.165	1.177	1.339	1.426	1.532	1.532	1.532	1.572	1.756	1.756	1.77	1.77	1.77	1.731	1.86	1.871	1.871	1.911	1.911	1.911	2.065	2.065	2.065	2.065	2.065	2.077	2.065	2.065	2.065	2.08	2.065	2.08	2.08	2.08	2.094	2.094	2.094	2.135	2.135	2.149	2.19	2.253	2.253	2.268	2.268	2.268
YCR042C	2.509	2.56	2.56	2.571	2.612	2.612	2.612	2.612	2.612	2.664	2.704	2.704	2.918	3.158	3.158	3.173	3.35	3.35	3.43	3.511	3.534	3.534	3.546	3.546	3.546	3.546	3.546	3.546	3.534	3.534	3.534	3.574	3.585	3.585	3.585	3.588	3.588	3.603	3.603	3.603	3.603	3.643	3.643	3.643	3.643	3.643	3.643	3.643	3.608
YER078W-A	2.107	2.014	1.946	1.96	1.905	1.866	1.866	1.866	1.774	1.774	1.215	1.122	1.083	1.054	1.054	1.054	1.014	0.923	0.909	0.96	0.96	0.974	1.014	1.026	1.08	1.133	1.133	1.133	1.119	1.119	1.17	1.316	1.595	1.595	1.595	1.607	1.607	1.607	1.618	1.618	1.618	1.618	1.695	1.76	1.76	1.76	1.76	1.76	1.76
YDL025C	3.202	3.286	3.286	3.286	3.286	3.286	3.286	3.286	3.286	3.325	3.325	3.325	3.325	3.286	3.286	3.297	3.332	3.346	3.346	3.346	3.426	3.426	3.426	3.426	3.477	3.465	3.465	3.465	3.527	3.583	3.542	3.542	3.554	3.554	3.514	3.503	3.517	3.517	3.517	3.517	3.453	3.453	3.439	3.439	3.427	3.427	3.323	3.334	3.294
YNL051W	1.123	1.111	1.123	1.123	1.123	1.137	1.137	1.126	1.126	1.126	1.049	0.98	0.894	0.894	0.894	0.858	0.818	1.038	1.038	1.038	1.038	1.038	0.999	0.92	0.917	0.919	0.93	0.97	0.97	0.97	1.13	1.142	1.168	1.168	1.249	1.289	1.289	1.289	1.289	1.263	1.263	1.252	1.278	1.289	1.289	1.341	1.341	1.341	1.341
YKL210W	10.362	10.514	10.514	10.514	10.554	10.603	10.603	10.603	10.603	10.58	10.58	10.606	10.661	10.661	10.742	10.742	10.742	10.742	10.742	10.742	10.742	10.687	10.687	10.687	10.727	10.727	10.727	10.727	10.727	10.727	10.716	10.716	10.672	10.583	10.558	10.558	10.241	10.094	10.082	10.082	10.028	10.028	9.628	9.483	9.552	9.552	9.552	9.567	9.503
YNL011C	6.429	6.374	6.374	6.374	6.374	6.374	6.295	6.213	6.213	6.213	6.213	6.213	6.213	5.979	5.775	5.775	5.532	5.532	5.281	5.231	5.19	5.135	5.095	5.095	5.134	5.134	5.134	5.225	5.225	5.225	5.225	5.144	5.144	5.144	5.144	5.133	5.133	5.133	5.133	5.133	5.133	5.133	5.133	5.133	5.133	4.96	4.692	4.577	4.523
YBR218C	4.651	4.617	4.617	4.617	4.617	4.617	4.617	4.435	4.421	4.366	4.366	4.366	4.327	4.327	4.327	4.002	3.802	3.802	3.802	3.641	3.586	3.558	3.519	3.519	3.519	3.505	3.505	3.505	3.505	3.163	3.112	3.112	3.112	3.112	3.112	3.063	3.063	2.998	2.761	2.552	2.552	2.552	2.552	2.552	2.538	2.406	2.354	2.34	2.299
YIL017C	11.881	11.881	11.933	11.971	12.326	12.326	12.326	12.326	12.403	12.494	12.494	12.47	12.47	12.522	12.522	12.522	12.522	12.54	12.579	12.497	12.486	12.5	12.5	12.527	12.682	12.682	12.643	12.854	12.815	12.854	12.829	12.814	12.909	12.909	12.909	12.909	12.909	12.96	12.96	12.88	12.841	12.801	12.801	12.721	12.67	12.67	12.419	12.268	12.301
YMR138W	0.995	0.983	0.957	0.957	0.943	0.943	0.943	0.943	0.943	0.943	0.931	0.931	0.943	0.848	0.848	0.848	0.844	0.75	0.589	0.487	0.463	0.463	0.463	0.463	0.528	0.631	0.59	0.667	0.667	0.667	0.667	0.667	0.667	0.667	0.667	0.667	0.663	0.756	0.756	0.756	0.796	0.852	0.912	0.963	1.25	1.306	1.306	1.306	1.394
YOL095C	1.923	1.923	1.923	1.923	1.962	1.962	1.975	1.975	1.975	1.975	1.923	1.923	1.923	1.832	1.832	1.793	1.713	1.525	1.525	1.525	1.502	1.479	1.494	1.494	1.508	1.494	1.494	1.494	1.494	1.494	1.379	1.562	1.591	1.591	1.591	1.591	1.591	1.591	1.591	1.591	1.552	1.552	1.511	1.444	1.297	1.258	1.218	1.218	1.085
YML108W	1.962	1.962	1.962	1.962	1.962	1.962	1.962	1.977	1.977	1.962	1.962	2.058	2.124	2.124	2.139	2.124	2.124	2.029	1.948	2.011	2.119	2.493	2.493	2.493	2.533	2.533	2.573	2.573	2.614	2.653	2.614	2.614	2.654	2.668	2.808	2.808	2.808	2.83	2.814	2.843	2.843	2.843	2.922	3.078	3.078	3.078	3.118	3.118	3.129
YBR071W	1.442	1.482	1.563	1.563	1.563	1.563	1.619	1.619	1.673	1.673	1.673	1.673	1.673	1.673	1.591	1.568	1.527	1.527	1.474	1.488	1.488	1.488	1.488	1.488	1.488	1.488	1.476	1.516	1.476	1.53	1.53	1.504	1.449	1.42	1.42	1.42	1.435	1.435	1.435	1.435	1.449	1.438	1.438	1.438	1.438	1.441	1.547	1.692	1.692
YOR353C	6.723	6.893	6.893	6.983	6.994	7.034	7.034	7.034	7.034	7.034	7.034	7.034	7.034	7.034	7.071	7.071	7.071	7.071	7.071	7.071	7.071	7.071	7.032	7.043	7.12	7.12	7.12	7.12	7.16	7.16	7.16	7.16	7.106	7.106	7.106	6.984	6.945	6.945	6.89	6.89	6.89	6.89	6.878	6.867	6.867	6.867	6.867	6.867	6.867
YGR245C	3.231	3.231	3.231	3.231	3.231	3.231	3.271	3.271	3.271	3.326	3.364	3.364	3.364	3.364	3.364	3.364	3.364	3.364	3.364	3.364	3.364	3.403	3.457	3.442	3.442	3.442	3.442	3.442	3.442	3.442	3.442	3.442	3.442	3.442	3.442	3.442	3.442	3.442	3.442	3.413	3.413	3.413	3.413	3.413	3.413	3.361	3.361	3.321	3.292
YDR420W	0.779	0.779	0.779	0.779	0.779	0.779	0.779	0.764	0.764	0.764	0.654	0.603	0.562	0.562	0.521	0.536	0.507	0.547	0.547	0.547	0.547	0.536	0.536	0.536	0.521	0.521	0.495	0.455	0.455	0.455	0.455	0.467	0.469	0.469	0.469	0.469	0.469	0.469	0.469	0.469	0.469	0.469	0.469	0.469	0.469	0.469	0.469	0.429	0.375
YNL082W	0.785	0.785	0.785	0.785	0.785	0.785	0.785	0.8	0.8	0.8	0.8	0.826	0.826	0.826	0.826	0.826	0.826	0.736	0.713	0.713	0.713	0.725	0.736	0.791	0.791	0.791	0.791	0.791	0.791	0.791	0.791	0.791	0.776	0.776	0.776	0.776	0.737	0.737	0.737	0.737	0.749	0.76	0.76	0.76	0.76	0.76	0.72	0.72	0.72
YHR163W	0.803	0.767	0.767	0.767	0.781	0.939	0.939	0.939	0.939	0.939	0.939	0.939	0.939	0.899	0.899	0.899	0.899	0.91	0.91	0.91	0.91	0.91	0.91	0.91	0.91	0.91	0.91	0.91	0.91	0.91	0.91	0.91	0.91	0.87	0.91	0.91	0.95	0.909	0.909	0.906	0.945	0.945	1.009	1.009	1.049	1.049	1.049	1.035	1.035
YHL017W	4.895	4.895	4.895	4.801	4.801	2.463	1.584	1.555	1.735	2.184	2.184	2.184	2.184	2.184	2.184	2.12	2.138	2.149	2.138	2.138	2.126	2.204	2.219	2.219	2.219	2.259	2.173	2.044	2.204	2.112	2.098	2.161	2.454	2.454	2.624	2.624	2.847	2.847	2.847	2.847	2.91	2.913	2.928	2.939	2.962	3.011	3.011	3.128	3.498
YBR205W	0.857	0.857	0.857	0.857	0.754	0.85	0.894	0.933	0.984	0.984	0.984	0.984	0.984	0.996	1.046	1.046	1.046	1.143	1.143	1.143	1.143	1.143	1.143	1.155	1.155	1.155	1.155	1.155	1.155	1.195	1.144	1.247	1.327	1.728	1.81	1.81	1.877	1.877	1.877	1.916	1.996	2.022	2.102	2.113	2.113	2.124	2.124	2.124	2.124
YLR399C	1.302	1.302	1.141	0.917	0.917	0.917	0.917	0.917	0.917	0.917	0.917	0.917	0.902	0.839	0.839	0.839	0.839	0.839	0.839	0.839	0.839	0.785	0.785	0.785	0.785	0.785	0.785	0.576	0.576	0.564	0.552	0.552	0.552	0.552	0.552	0.552	0.552	0.552	0.552	0.447	0.447	0.447	0.447	0.447	0.311	0.259	0.22	0.153	0.116
YEL066W	9.587	9.587	9.61	9.61	9.61	9.61	9.544	9.532	9.532	9.493	9.464	9.413	9.238	9.238	9.238	9.238	9.238	9.238	9.238	9.238	9.131	9.131	9.131	9.131	8.996	8.996	8.982	7.858	7.362	6.835	6.783	6.783	6.76	6.374	5.521	4.354	4.234	4.275	3.735	3.722	3.71	3.71	3.71	3.67	3.543	3.386	3.375	3.082	2.954
YLR213C	4.137	4.137	4.137	4.137	4.137	4.14	4.14	4.14	4.1	4.1	4.1	4.085	4.085	4.085	4.085	4.045	4.045	3.725	3.583	3.313	3.26	3.237	3.237	3.196	3.196	3.157	3.157	2.947	2.799	2.785	2.773	2.773	2.708	2.708	2.696	2.696	2.696	2.682	2.671	2.597	2.585	2.353	2.353	2.353	2.353	2.353	2.125	1.92	1.909
YIL159W	1.035	1.035	1.035	1.035	1.035	1.035	1.035	1.035	1.035	1.035	1.035	1.035	1.035	1.035	1.035	1.035	1.035	1.035	1.035	1.035	1.035	1.035	1.035	1.035	1.035	1.035	1.035	1.035	0.994	0.994	0.994	0.994	0.994	0.994	0.994	0.994	0.994	0.994	0.994	0.994	0.994	0.955	0.955	0.955	0.955	0.955	0.955	0.903	0.903
YMR036C	2.144	2.144	2.144	2.156	2.406	2.406	2.59	2.59	2.59	2.59	2.59	2.59	2.59	2.59	2.59	2.59	2.59	2.602	2.613	2.717	2.901	2.901	2.901	2.901	2.924	2.924	2.872	2.898	2.938	2.938	2.95	3.064	3.116	3.116	3.116	3.116	3.116	3.116	3.102	3.102	3.141	3.142	3.142	3.157	3.168	3.183	3.183	3.183	3.183
YFL001W	1.829	1.948	1.948	1.837	1.826	1.826	1.787	1.826	2.049	2.279	2.437	2.486	2.486	2.567	2.567	2.604	2.592	2.592	2.552	2.772	2.772	2.922	2.937	2.937	2.922	2.922	2.922	2.833	2.895	2.815	2.815	2.804	2.763	2.763	2.763	2.763	2.763	2.87	2.948	2.948	2.962	3.003	3.003	3.094	3.146	3.132	3.207	3.207	3.207
YGR211W	3.275	3.102	3.102	3.102	2.633	2.633	2.636	2.624	2.624	2.613	2.601	2.601	2.55	2.55	2.158	1.921	1.898	1.898	1.898	1.898	1.74	1.781	1.712	1.724	1.919	1.934	1.948	2.003	2.069	2.069	2.08	2.19	2.51	3.267	3.276	3.276	3.328	3.403	3.534	3.415	3.415	3.668	3.639	3.639	3.718	3.769	3.769	3.83	4.51
YGR175C	0.459	0.459	0.459	0.42	0.42	0.42	0.406	0.383	0.383	0.371	0.371	0.371	0.371	0.371	0.386	0.386	0.386	0.386	0.374	0.374	0.334	0.334	0.334	0.268	0.268	0.268	0.268	0.214	0.214	0.214	0.214	0.214	0.2	0.2	0.2	0.2	0.2	0.2	0.2	0.16	0.16	0.16	0.16	0.16	0.16	0.16	0.16	0.16	0.16
YOR032W-A	0	0	0	0	0	0	0	0	0	0	0	0	0	0	0	0	0	0	0	0	0	0	0.011	0.011	0.011	0.011	0.011	0.011	0.011	0.011	0.011	0.011	0.011	0.011	0.011	0.011	0.011	0.011	0.011	0.011	0.011	0.011	0.011	0.011	0.011	0.011	0.011	0.011	0.011
YPL141C	0.482	0.482	0.482	0.454	0.443	0.538	0.561	0.561	0.561	0.561	0.547	0.547	0.508	0.508	0.508	0.508	0.508	0.467	0.467	0.534	0.534	0.534	0.534	0.534	0.534	0.545	0.557	0.557	0.557	0.557	0.528	0.539	0.58	0.619	0.659	0.659	0.659	0.609	0.609	0.652	0.649	0.649	0.649	0.649	0.649	0.649	0.649	0.649	0.649
YLR326W	0	0	0	0	0	0	0	0	0	0	0	0	0	0	0	0	0	0	0	0	0	0	0	0	0	0	0	0	0	0	0	0	0	0	0	0	0	0	0	0	0	0	0	0	0	0	0	0	0
YDR490C	2.263	2.263	2.307	2.396	2.396	2.437	2.437	2.437	2.425	2.397	2.437	2.489	2.567	2.567	2.567	2.567	2.567	2.596	2.676	2.715	2.73	2.767	2.767	2.767	2.756	2.756	2.756	2.822	2.834	2.834	2.834	2.834	2.834	2.753	2.753	2.821	2.821	2.821	2.809	2.809	2.809	2.809	2.809	2.795	2.807	2.792	2.78	2.78	2.688
YHR123W	2.054	2.054	2.054	2.08	2.08	2.08	2.066	2.066	1.907	1.851	1.851	1.851	1.839	1.839	1.88	1.88	1.88	1.88	1.88	1.88	1.88	1.792	1.792	1.792	1.792	1.792	1.792	1.792	1.792	1.792	1.792	1.792	1.74	1.74	1.74	1.651	1.612	1.573	1.573	1.612	1.627	1.627	1.641	1.641	1.641	1.521	1.56	1.56	1.56
YEL004W	1.009	1.009	1.009	0.944	0.955	0.944	0.944	0.958	0.958	0.97	0.929	0.929	0.929	0.929	0.877	0.866	0.841	0.826	0.903	1.143	1.345	1.345	1.345	1.33	1.33	1.33	1.265	1.265	1.25	1.291	1.42	1.782	1.822	1.822	1.902	1.902	1.94	2.227	2.238	2.249	2.329	2.329	2.329	2.236	2.236	2.251	2.357	2.357	2.357
YNL207W	2.033	2.033	2.033	2.033	2.033	2.033	1.93	1.956	1.956	1.956	1.944	1.944	1.944	1.961	1.88	1.975	2.004	2.016	2.1	2.129	2.14	2.155	2.246	2.235	2.648	2.738	2.749	2.749	2.749	2.749	2.749	2.749	2.71	2.71	2.693	2.794	2.794	2.794	2.794	2.794	2.794	2.805	2.805	2.805	2.831	2.831	2.831	2.831	2.831
YNR040W	5.87	5.87	6.044	5.979	6.018	6.018	6.085	6.085	6.085	6.085	6.085	6.073	6.073	6.073	6.073	6.061	6.061	6.061	6.102	6.165	6.307	6.307	6.307	6.307	6.307	6.307	6.293	6.253	6.239	6.239	6.239	6.239	6.239	6.253	6.214	6.202	6.202	6.162	6.11	6.098	6.098	6.098	6.098	6.098	6.098	6.084	6.084	6.084	6.069
YKL179C	0.316	0.316	0.367	0.407	0.407	0.407	0.407	0.407	0.407	0.407	0.407	0.407	0.407	0.407	0.407	0.407	0.407	0.407	0.407	0.407	0.407	0.407	0.407	0.407	0.442	0.453	0.453	0.673	0.945	0.945	0.945	0.945	0.945	0.945	0.945	0.945	0.959	0.974	0.974	0.974	0.974	0.974	0.974	0.974	0.985	0.985	0.985	0.997	0.997
YAL032C	0.581	0.478	0.572	0.572	0.572	0.572	0.572	0.587	0.627	0.627	0.627	0.627	0.627	0.627	0.642	0.578	0.578	0.578	0.578	0.578	0.578	0.524	0.459	0.564	0.564	0.564	0.564	0.564	0.564	0.552	0.59	0.578	0.578	0.59	0.808	0.995	1.007	1.018	1.018	1.018	1.018	1.018	1.018	1.018	1.018	1.004	1.004	1.004	1.015
YER057C	0.632	0.632	0.632	0.632	0.632	0.632	0.552	0.567	0.668	0.668	0.668	0.762	0.791	1.144	1.144	1.156	1.315	1.315	1.315	1.315	1.356	1.356	1.356	1.473	1.525	1.762	1.8	1.8	1.851	1.851	1.931	1.931	1.931	1.946	2.054	2.095	2.095	2.107	2.107	2.162	2.162	2.162	2.307	2.754	2.794	2.794	2.983	2.983	2.983
YLR007W	2.678	2.574	2.505	2.396	2.295	2.295	2.244	2.221	2.117	1.88	1.815	2.092	2.067	2.158	2.158	2.199	2.21	2.171	2.171	2.171	2.171	1.892	1.891	1.894	1.894	1.894	1.658	1.657	1.57	1.625	1.715	1.809	1.809	1.809	2.024	2.951	3.661	4.248	4.288	4.443	5.535	6.431	7.033	7.137	7.149	7.149	7.149	7.149	7.149
YBL068W	1.595	1.542	1.542	1.542	1.581	1.581	1.621	1.621	1.621	1.621	1.636	1.625	1.625	1.584	1.545	1.519	1.519	1.519	1.533	1.533	1.545	1.53	1.49	1.49	1.49	1.49	1.49	1.49	1.49	1.49	1.49	1.49	1.49	1.49	1.49	1.49	1.49	1.49	1.49	1.49	1.49	1.49	1.478	1.467	1.467	1.467	1.507	1.399	1.399
YMR224C	1.975	1.998	1.698	1.623	1.623	1.623	1.623	1.623	1.612	1.612	1.612	1.612	1.498	1.447	1.276	1.006	0.994	1.064	0.951	0.91	0.913	0.913	0.913	0.876	0.77	0.444	0.43	0.493	0.548	0.629	0.629	0.67	0.658	0.658	0.644	0.644	0.59	0.627	0.649	0.649	0.649	0.615	0.629	0.826	0.87	1.427	1.427	1.427	1.427
YHR049W	2.114	2.166	2.166	2.166	2.166	2.163	2.124	2.124	2.112	2.112	2.112	2.107	2.162	2.162	2.162	2.162	2.162	2.028	1.974	1.96	2.014	2.079	2.118	2.17	2.17	2.17	2.102	2.099	2.253	2.253	2.253	2.253	2.374	2.374	2.409	2.423	2.438	2.438	2.438	2.391	2.499	2.817	3.289	3.289	3.289	3.289	3.289	3.289	3.249
YLR001C	0.876	0.876	0.876	0.876	0.876	0.876	0.876	0.876	0.876	0.876	0.876	0.839	0.839	0.878	0.878	0.878	0.917	0.905	0.905	0.92	0.985	1.024	1.024	1.024	1.024	1.024	1.024	1.024	1.013	1.013	1.013	1.013	1.024	1.024	1.024	1.024	1.024	1.024	1.024	0.984	0.984	0.984	0.984	0.999	0.999	0.999	0.999	0.999	0.999
YPL267W	0.628	0.682	0.682	0.696	0.696	0.696	0.734	0.745	0.796	0.796	0.822	0.851	0.851	0.851	0.851	0.916	0.97	0.982	0.996	0.996	0.996	0.996	0.996	0.996	1.036	1.036	1.051	1.051	1.051	1.051	1.051	1.051	1.051	1.04	1.04	1.04	1.04	1.04	1.04	1.04	1.04	1.04	1.04	1.04	1.04	1.04	1.04	1.04	1.04
YOR270C	2.726	2.726	2.726	2.726	2.765	2.78	2.78	2.78	2.78	2.768	2.768	2.768	2.757	2.757	2.757	2.757	2.757	2.757	2.757	2.716	2.716	2.716	2.716	2.716	2.716	2.677	2.677	2.677	2.677	2.677	2.677	2.677	2.677	2.677	2.638	2.583	2.583	2.583	2.583	2.542	2.542	2.528	2.489	2.489	2.413	2.413	2.413	2.413	2.413
YDR301W	6.843	6.843	6.843	6.843	6.843	6.843	6.843	6.843	6.843	6.598	6.437	6.437	6.437	6.437	6.352	6.363	6.363	6.324	6.324	6.324	5.8	5.72	5.709	5.697	5.646	5.635	5.583	5.583	5.532	5.532	5.532	5.532	5.333	5.31	5.31	4.886	4.668	4.668	4.643	4.643	3.276	2.606	2.353	2.316	2.316	2.316	2.316	2.161	2.161
YLR009W	4.347	4.347	4.362	4.322	4.322	4.322	4.362	4.362	4.373	4.373	4.515	4.611	4.827	4.841	4.841	4.841	4.841	4.841	4.841	4.841	4.841	4.856	4.856	4.856	4.856	4.856	4.856	4.856	4.845	4.79	4.79	4.79	4.79	4.79	4.79	4.79	4.79	4.79	4.79	4.79	4.79	4.79	4.79	4.79	4.79	4.775	4.746	4.746	4.787
YDR427W	2.257	2.257	2.257	2.257	2.257	2.257	2.257	2.257	2.272	2.563	2.616	2.616	2.616	2.616	2.616	2.616	2.628	2.705	2.705	2.705	2.748	2.774	2.813	2.813	2.813	2.837	2.837	2.837	2.837	2.837	2.796	2.796	2.796	2.796	2.796	2.796	2.796	2.796	2.796	2.796	2.808	2.808	2.806	2.845	2.845	2.845	2.845	2.845	2.845
YKR066C	0.568	0.594	0.594	0.594	0.594	0.594	0.594	0.647	0.802	0.923	0.947	1.081	1.384	1.384	1.384	1.449	1.648	1.648	1.688	1.865	2.046	3.167	3.167	3.167	3.167	3.272	3.413	3.491	3.545	3.713	4.043	4.054	4.054	4.054	4.054	4.1	4.219	4.639	4.639	4.653	4.694	4.8	4.934	4.934	4.894	4.933	5.026	5.026	5.026
YOR158W	2.053	2.053	2.119	2.079	2.039	1.984	2.036	1.984	1.998	2.029	2.018	2.018	2.018	2.018	1.878	2.077	1.983	1.983	2.061	2.326	2.312	2.337	2.311	2.603	2.603	2.717	2.677	2.677	2.677	2.688	2.688	2.677	2.612	2.641	2.808	2.848	2.848	2.848	2.796	2.807	2.797	2.875	2.875	2.9	2.922	2.905	2.905	3.014	3.194
YML130C	1.972	1.972	1.972	1.972	1.972	1.972	1.96	1.96	1.96	1.96	1.96	1.96	1.96	1.96	1.96	1.96	1.946	1.946	1.946	1.946	1.946	1.946	1.946	1.946	1.946	1.946	1.946	1.946	1.946	1.946	1.946	1.946	1.946	1.946	1.946	1.931	1.931	1.946	1.923	1.9	1.889	1.848	1.848	1.848	1.714	1.648	1.648	1.648	1.648
YNR059W	0.752	0.752	0.752	0.749	0.804	0.804	0.804	0.804	0.804	0.819	0.819	0.728	0.767	0.767	0.622	0.596	0.474	0.474	0.58	0.689	0.757	1.297	1.309	1.53	1.53	1.53	1.53	1.621	1.702	1.737	1.737	1.737	1.763	1.763	1.763	1.771	1.81	1.861	1.93	2.188	2.188	2.188	2.188	2.188	2.188	2.191	2.285	2.285	2.285
YPL085W	13.866	13.855	13.806	13.791	13.791	13.791	13.751	13.751	13.739	13.78	13.78	13.794	13.783	13.783	13.734	13.721	13.643	13.524	13.512	13.512	13.302	13.201	12.999	12.892	12.809	12.794	12.794	12.794	12.162	11.293	11.228	11.228	11.189	11.189	11.189	11.189	10.657	10.309	10.148	10.041	10.041	10.026	9.987	9.987	9.947	8.777	8.495	8.444	7.347
YNL138W	4.378	4.337	4.337	4.407	4.407	4.407	4.392	4.407	4.407	4.447	4.408	4.419	4.419	4.419	4.422	4.393	4.306	4.241	4.253	4.241	4.241	3.947	3.936	3.936	3.95	3.95	3.95	3.95	3.924	4.029	4.043	4.043	4.084	4.139	4.139	4.139	4.139	4.139	4.15	4.15	4.15	4.127	4.127	4.127	4.127	4.127	4.113	4.087	4.048
YER172C	5.758	5.781	6.144	6.144	6.104	6.104	6.104	6.104	6.277	6.309	6.423	6.463	6.514	6.537	6.641	7.782	7.782	7.782	7.782	7.782	7.782	7.834	7.822	7.822	7.851	7.866	7.866	7.854	7.949	8.025	8.147	8.147	8.319	8.532	8.572	8.572	8.621	8.636	8.636	8.636	8.636	8.673	8.659	8.659	8.659	8.659	8.659	8.659	8.699
YDL206W	0.879	0.879	0.879	0.919	0.986	0.989	0.977	0.977	0.977	0.763	0.722	0.737	0.696	0.696	0.696	0.708	0.708	0.708	0.708	0.693	0.693	0.693	0.682	0.665	0.706	0.747	0.747	0.798	0.798	0.798	0.798	0.798	0.798	0.758	0.758	0.758	0.798	0.875	0.875	0.875	0.875	0.875	0.849	0.794	0.794	0.794	0.794	0.868	0.868
YLR342W	0.054	0.054	0.054	0.054	0.054	0.054	0.054	0.054	0.054	0.054	0.039	0.039	0.039	0.039	0.039	0.039	0.039	0.039	0.039	0.039	0.039	0.039	0.039	0.039	0.039	0.039	0.039	0.039	0.039	0.039	0.039	0.039	0.039	0.039	0.039	0.039	0.039	0.039	0.039	0.039	0.039	0.039	0.039	0.039	0.039	0.039	0.039	0.039	0.039
YPL225W	0.729	0.768	0.768	0.768	0.768	0.768	0.78	0.78	0.819	0.78	0.794	0.834	0.834	0.848	0.848	0.848	0.848	0.887	0.887	0.887	0.928	0.928	0.966	0.966	0.966	0.966	0.966	0.925	0.925	0.925	0.925	0.925	0.925	0.925	0.94	0.966	0.966	1.031	1.094	1.094	1.094	1.094	1.094	1.094	1.054	1.054	1.054	1.054	1.054
YER014W	0.671	0.685	0.787	0.787	0.787	0.787	0.787	0.787	0.764	0.555	0.569	0.504	0.504	0.504	0.543	0.543	0.543	0.594	0.594	0.594	0.594	0.594	0.58	0.58	0.542	0.542	0.465	0.4	0.4	0.4	0.4	0.429	0.429	0.543	0.681	0.933	0.933	0.933	0.933	0.933	0.933	0.933	0.933	0.933	1.013	1.013	1.013	1.013	1.013
YBR138C	3.413	3.413	3.413	3.413	3.413	3.468	3.468	3.468	3.483	3.428	3.428	3.428	3.428	3.428	3.428	3.428	3.428	3.428	3.428	3.428	3.428	3.428	3.428	3.428	3.428	3.387	3.387	3.337	3.337	3.337	3.351	3.296	3.335	3.335	3.296	3.296	3.296	3.16	3.16	3.16	2.854	2.854	2.843	2.84	2.933	3.025	3.025	3.036	3.048
YCL057W	10.102	10.088	10.088	10.062	10.062	9.995	9.995	9.955	9.955	9.955	9.955	9.955	9.864	9.798	9.758	9.743	9.743	9.743	9.743	9.732	9.732	9.72	9.66	9.611	9.57	9.559	9.278	9.106	8.967	8.917	8.902	8.902	8.928	8.928	8.928	8.928	8.928	8.738	8.675	8.599	8.599	8.584	8.584	8.584	8.561	8.402	8.361	7.768	7.652
YIL152W	1.199	1.199	1.238	1.238	1.238	1.224	1.264	1.264	1.264	1.264	1.264	1.264	1.264	1.264	1.264	1.276	1.261	1.261	1.261	1.193	1.193	1.193	1.113	1.025	1.01	1.01	1.01	0.971	0.971	0.971	0.971	0.96	0.96	0.96	0.96	0.974	0.945	0.919	0.919	0.919	0.919	0.919	0.714	0.753	0.75	0.776	0.853	0.908	0.908
YKL006W	0.539	0.5	0.5	0.5	0.5	0.462	0.439	0.439	0.439	0.439	0.439	0.439	0.439	0.4	0.4	0.389	0.389	0.389	0.348	0.348	0.348	0.348	0.309	0.246	0.246	0.246	0.09	0.09	0.051	0.051	0.051	0.051	0.051	0.011	0.011	0.011	0.011	0.011	0.011	0	0	0	0	0	0	0	0	0	0
YJL145W	1.218	1.325	1.405	1.419	1.446	1.446	1.446	1.446	1.446	1.446	1.525	1.525	1.54	1.54	1.54	1.499	1.499	1.577	1.765	2.004	2.004	2.015	2.119	2.119	2.16	2.28	2.28	2.36	2.36	2.36	2.36	2.372	2.383	2.383	2.422	2.448	2.448	2.448	2.434	2.434	2.434	2.434	2.473	2.473	2.485	2.445	2.445	2.445	2.445
YGL228W	2.405	2.474	2.459	2.459	2.459	2.459	2.459	2.178	2.162	2.266	2.26	2.22	2.22	2.22	2.22	2.274	2.248	2.248	2.248	2.237	2.197	2.261	2.555	2.555	2.729	2.795	2.858	2.899	2.899	2.899	2.804	2.632	2.893	2.899	2.899	2.899	2.899	2.727	2.972	3.037	3.312	3.376	3.376	3.376	3.405	3.537	3.737	3.907	4.078
YGL085W	0.434	0.434	0.434	0.434	0.434	0.419	0.354	0.354	0.354	0.302	0.262	0.221	0.221	0.221	0.221	0.221	0.207	0.195	0.195	0.195	0.195	0.195	0.195	0.195	0.195	0.195	0.181	0.127	0.116	0.116	0.155	0.155	0.155	0.155	0.155	0.155	0.155	0.155	0.194	0.223	0.223	0.223	0.223	0.223	0.223	0.251	0.251	0.251	0.251
YGR169C	1.542	1.542	1.501	1.49	1.49	1.569	1.569	1.569	1.569	1.569	1.569	1.569	1.569	1.532	1.532	1.544	1.544	1.544	1.558	1.558	1.558	1.558	1.558	1.558	1.597	1.597	1.597	1.597	1.597	1.58	1.591	1.591	1.591	1.591	1.591	1.591	1.591	1.591	1.591	1.591	1.591	1.591	1.591	1.565	1.565	1.539	1.539	1.539	1.539
YPL058C	0.339	0.378	0.392	0.392	0.392	0.392	0.392	0.353	0.353	0.353	0.353	0.376	0.376	0.376	0.376	0.376	0.376	0.376	0.376	0.376	0.376	0.376	0.376	0.376	0.376	0.376	0.376	0.376	0.376	0.376	0.376	0.376	0.376	0.376	0.376	0.376	0.376	0.262	0.158	0.158	0.158	0.158	0.158	0.158	0.158	0.158	0.158	0.198	0.198
YPR114W	3.122	3.122	3.122	3.175	3.19	3.19	3.178	3.165	3.176	3.256	3.297	3.297	3.297	3.378	3.363	3.378	3.392	3.392	3.392	3.458	3.472	3.472	3.444	3.444	3.485	3.564	3.644	3.644	3.644	3.707	3.707	3.707	3.707	3.746	3.746	3.746	3.746	3.743	3.757	3.757	3.757	3.757	3.757	3.757	3.769	3.769	3.78	3.779	3.779
YER021W	1.195	1.33	1.33	1.33	1.33	1.33	1.33	1.33	1.371	1.371	1.371	1.371	1.371	1.423	1.423	1.423	1.423	1.423	1.423	1.423	1.473	1.473	1.473	1.473	1.473	1.473	1.473	1.473	1.473	1.473	1.473	1.473	1.473	1.473	1.473	1.473	1.473	1.473	1.473	1.473	1.473	1.473	1.473	1.473	1.473	1.473	1.473	1.473	1.473
YEL005C	0.631	0.608	0.608	0.608	0.645	0.645	0.66	0.66	0.66	0.66	0.608	0.394	0.379	0.379	0.394	0.394	0.405	0.405	0.405	0.405	0.405	0.405	0.456	0.444	0.433	0.433	0.433	0.421	0.421	0.353	0.324	0.364	0.339	0.339	0.379	0.379	0.379	0.379	0.418	0.473	0.488	0.599	0.719	0.81	0.81	0.81	0.81	0.822	0.861
YGR272C	0.448	0.488	0.526	0.751	1.044	1.373	1.413	1.424	1.424	1.424	1.463	1.463	1.463	1.502	1.542	1.542	1.647	1.738	1.738	1.738	1.752	1.871	1.871	1.923	1.923	1.962	2.079	2.079	2.159	2.261	2.261	2.299	2.299	2.299	2.299	2.34	2.34	2.38	2.38	2.38	2.394	2.394	2.394	2.421	2.443	2.443	2.443	2.443	2.443
YBR296C	0.037	0.037	0.037	0.037	0.037	0.037	0.037	0.037	0.037	0.037	0.037	0.037	0.037	0.037	0.037	0.037	0.037	0.037	0.037	0.037	0.037	0.052	0.052	0.052	0.052	0.052	0.052	0.052	0.052	0.052	0.052	0.052	0.052	0.052	0.052	0.052	0.052	0.052	0.052	0.041	0.041	0.041	0.041	0.052	0.067	0.067	0.067	0.067	0.081
YPL050C	1.123	1.123	1.123	1.123	1.123	1.123	1.07	1.07	0.99	0.99	0.99	0.99	0.99	0.976	0.976	0.964	0.964	0.964	0.964	0.941	0.941	0.941	0.964	0.964	0.964	0.964	0.964	0.964	0.964	0.964	0.964	0.938	0.926	0.886	0.886	0.886	0.886	0.834	0.834	0.82	0.808	0.808	0.808	0.808	0.808	0.808	0.769	0.662	0.662
YNL058C	4.807	4.517	4.517	3.256	3.151	3.046	3.035	3.035	3.023	2.841	2.789	2.778	2.778	2.737	2.737	2.737	2.737	2.737	2.482	2.398	2.398	2.314	2.275	1.998	1.917	1.917	1.732	1.636	1.533	1.361	0.833	0.766	0.675	0.675	0.675	0.675	0.663	0.663	0.663	0.663	0.663	0.663	0.663	0.663	0.316	0.304	0.278	0.278	0.278
YDL136W	2.543	2.543	2.558	2.597	2.609	2.753	2.753	2.753	2.753	2.765	2.765	2.753	2.753	2.753	2.792	2.792	2.792	2.792	2.898	2.898	2.898	2.924	2.924	2.924	2.924	2.924	2.924	2.924	2.884	2.843	2.843	2.803	2.791	2.791	2.791	2.791	2.791	2.829	2.829	2.814	2.814	2.814	2.826	2.826	2.787	2.787	2.787	2.787	2.787
YKL149C	1.842	1.842	1.842	1.762	1.712	1.673	1.673	1.633	1.662	1.688	1.702	1.702	1.806	1.806	1.845	2.067	2.067	2.067	2.067	2.107	2.121	2.277	2.292	2.434	2.434	2.434	2.537	2.537	2.537	2.537	2.537	2.616	2.616	2.602	2.667	2.667	2.667	2.667	2.667	2.667	2.667	2.667	2.679	2.69	2.69	2.69	2.69	2.69	2.705
YHR104W	0.451	0.428	0.428	0.428	0.428	0.428	0.428	0.428	0.335	0.32	0.32	0.32	0.32	0.32	0.28	0.28	0.319	0.358	0.412	0.412	0.412	0.412	0.412	0.412	0.423	0.489	0.489	0.489	0.489	0.489	0.529	0.57	0.596	0.596	0.596	0.555	0.529	0.529	0.529	0.584	0.681	0.79	0.79	0.83	1.164	1.164	1.164	1.164	1.164
YBR022W	0.748	0.76	0.76	0.76	0.76	0.76	0.745	0.745	0.745	0.745	0.773	0.773	0.787	0.787	0.787	0.758	0.758	0.758	0.758	0.758	0.758	0.758	0.758	0.758	0.758	0.758	0.758	0.747	0.747	0.747	0.747	0.747	0.713	0.672	0.672	0.607	0.568	0.527	0.515	0.515	0.515	0.515	0.515	0.515	0.515	0.515	0.501	0.501	0.501
YLR398C	0.245	0.257	0.257	0.257	0.257	0.257	0.257	0.245	0.26	0.26	0.26	0.272	0.257	0.257	0.257	0.257	0.245	0.245	0.245	0.245	0.245	0.245	0.245	0.245	0.245	0.245	0.245	0.245	0.245	0.245	0.245	0.231	0.231	0.231	0.231	0.242	0.242	0.242	0.242	0.242	0.228	0.213	0.213	0.213	0.213	0.225	0.225	0.225	0.225
YMR285C	4.546	4.569	4.569	4.747	4.822	4.914	4.937	4.948	5.04	5.04	5.074	5.154	5.206	5.194	5.194	5.264	5.288	5.288	5.328	5.328	5.339	5.354	5.689	6.495	7.009	7.601	7.667	7.678	7.692	7.928	7.928	8.009	8.061	8.061	8.061	8.148	8.136	8.191	8.191	8.191	8.206	8.315	8.315	8.396	8.447	8.47	8.573	8.573	8.614
YLR392C	0.265	0.265	0.254	0.254	0.254	0.254	0.254	0.254	0.254	0.213	0.131	0.171	0.171	0.131	0.131	0.131	0.131	0.131	0.131	0.131	0.131	0.131	0.145	0.199	0.213	0.213	0.213	0.213	0.277	0.42	0.478	0.663	0.717	0.717	0.717	0.758	0.772	0.784	0.784	0.911	1.264	1.264	1.264	1.264	1.264	1.364	1.364	1.444	1.444
YER141W	2.284	2.325	2.325	2.325	2.325	2.325	2.325	2.325	2.325	2.325	2.325	2.325	2.325	2.325	2.325	2.325	2.325	2.313	2.313	2.313	2.299	2.299	2.299	2.299	2.299	2.299	2.299	2.276	2.276	2.276	2.276	2.188	2.133	2.121	2.121	2.042	2.042	2.105	2.105	2.105	2.066	2.066	2.015	2.003	2.003	1.966	1.952	1.952	1.952
YDR186C	0.405	0.405	0.405	0.339	0.339	0.35	0.35	0.35	0.35	0.35	0.35	0.35	0.281	0.281	0.281	0.281	0.281	0.281	0.281	0.292	0.292	0.292	0.292	0.252	0.252	0.252	0.252	0.252	0.252	0.252	0.252	0.252	0.252	0.252	0.252	0.252	0.252	0.252	0.252	0.252	0.252	0.252	0.252	0.252	0.212	0.212	0.212	0.212	0.173
YDR130C	0.617	0.617	0.576	0.576	0.535	0.535	0.391	0.391	0.413	0.413	0.44	0.461	0.592	0.592	0.592	0.577	0.577	0.626	0.626	0.626	0.667	0.722	0.722	0.722	0.722	0.722	0.722	0.722	0.722	0.722	0.722	0.736	0.751	0.751	0.751	0.751	0.777	0.777	0.777	0.777	0.777	0.777	0.777	0.777	0.788	0.788	0.788	0.788	0.788
YFL028C	1.055	1.055	1.055	1.04	1.026	1.026	1.026	1.026	1.065	1.088	1.073	1.113	1.113	1.256	1.363	1.363	1.363	1.363	1.363	1.363	1.363	1.363	1.378	1.378	1.378	1.419	1.419	1.419	1.284	1.376	1.376	1.388	1.388	1.388	1.428	1.428	1.428	1.428	1.428	1.428	1.428	1.428	1.428	1.443	1.496	1.526	1.552	1.552	1.552
YGR275W	1.708	1.708	1.708	1.708	1.708	1.708	1.748	1.8	1.841	1.958	1.997	1.997	1.956	1.919	2.022	2.123	2.162	2.288	2.429	2.441	2.455	2.558	2.533	2.599	2.677	2.913	2.913	2.913	2.913	2.913	2.913	2.913	2.913	2.939	3.005	3.385	3.385	3.425	3.437	3.449	3.449	3.449	3.501	3.779	4.117	4.117	4.117	4.117	4.117
YPL231W	5.306	5.251	5.213	5.144	4.753	4.669	4.669	4.412	4.279	4.228	4.158	4.158	4.158	4.158	4.158	4.027	3.922	3.934	3.865	3.897	3.846	3.846	3.927	3.846	3.846	3.82	3.82	3.674	3.649	3.467	3.506	3.561	3.402	3.402	3.507	3.288	3.248	3.096	3.096	3.084	3.086	2.826	2.837	2.923	2.806	2.794	2.791	2.78	2.78
YHR113W	4.384	4.524	4.484	4.535	4.535	4.535	4.535	4.535	4.546	4.544	4.559	4.573	4.602	4.602	4.617	4.612	4.885	4.885	4.926	4.926	4.926	4.926	4.901	5.017	5.017	5.109	5.124	5.124	5.124	5.124	5.124	5.124	5.124	5.124	5.124	5.147	5.147	5.147	5.188	5.188	5.188	5.173	5.183	5.105	5.116	5.116	5.116	5.157	5.157
YBL107C	0.324	0.324	0.324	0.324	0.324	0.324	0.324	0.301	0.342	0.342	0.41	0.41	0.41	0.41	0.41	0.41	0.41	0.41	0.41	0.498	0.498	0.498	0.498	0.498	0.498	0.498	0.498	0.578	0.578	0.578	0.617	0.617	0.617	0.617	0.617	0.617	0.617	0.617	0.6	0.614	0.614	0.614	0.614	0.614	0.614	0.614	0.614	0.614	0.614
YKR071C	0.785	0.785	0.785	0.785	0.785	0.785	0.785	0.773	0.773	0.762	0.762	0.762	0.762	0.736	0.736	0.71	0.71	0.71	0.725	0.725	0.725	0.725	0.71	0.669	0.669	0.669	0.669	0.669	0.669	0.669	0.629	0.629	0.629	0.629	0.629	0.629	0.629	0.629	0.629	0.629	0.629	0.59	0.578	0.567	0.567	0.567	0.567	0.538	0.538
YCR086W	0.011	0.011	0.011	0.011	0.011	0.011	0.026	0.026	0.026	0.026	0.026	0.026	0.026	0.026	0.026	0.026	0.026	0.026	0.026	0.026	0.026	0.026	0.026	0.026	0.026	0.026	0.015	0.015	0.015	0.015	0.015	0.015	0.015	0.015	0.015	0.015	0.015	0.015	0.015	0.054	0.054	0.054	0.065	0.065	0.065	0.065	0.065	0.065	0.065
YFR033C	0.052	0.052	0.052	0.052	0.052	0.052	0.052	0.052	0.052	0.052	0.052	0.052	0.052	0.052	0.052	0.052	0.052	0.052	0.052	0.052	0.052	0.052	0.052	0.052	0.052	0.052	0.052	0.052	0.052	0.055	0.055	0.055	0.055	0.055	0.055	0.055	0.055	0.055	0.055	0.055	0.055	0.055	0.055	0.055	0.055	0.055	0.055	0.055	0.055
YNR017W	2.387	2.373	2.373	2.361	2.361	2.361	2.229	2.138	2.138	2.164	2.13	2.144	2.144	2.144	2.144	2.144	2.118	2.089	2.05	2.024	1.937	1.923	1.934	2.043	2.043	2.043	2.031	2.031	2.031	2.046	2.046	2.034	2.034	2.034	2.031	1.992	1.992	1.992	1.913	1.913	1.913	1.913	1.867	1.878	1.735	1.735	1.749	1.68	1.68
YAL044C	1.154	1.215	1.215	1.215	1.254	1.254	1.254	1.254	1.254	1.254	1.254	1.254	1.254	1.254	1.254	1.254	1.254	1.254	1.254	1.293	1.293	1.308	1.407	1.445	1.445	1.549	1.549	1.549	1.549	1.549	1.549	1.563	1.563	1.563	1.563	1.563	1.563	1.578	1.578	1.578	1.578	1.578	1.563	1.563	1.563	1.575	1.575	1.575	1.575
YJL117W	2.03	2.03	2.03	2.03	2.03	1.99	1.951	2.013	2.054	2.156	2.156	2.168	2.179	2.179	2.246	2.246	2.28	2.28	2.28	2.28	2.28	2.28	2.28	2.28	2.28	2.537	2.617	2.617	2.708	2.708	2.749	2.749	2.749	2.749	2.749	2.763	2.763	2.763	2.763	2.763	2.763	2.763	2.763	2.749	2.749	2.749	2.726	2.726	2.711
YOR245C	0.917	0.917	0.726	0.685	0.619	0.619	0.763	0.802	0.802	0.832	1.03	1.03	1.03	1.03	1.03	1.03	1.03	0.975	1.016	1.016	0.975	0.975	0.975	0.975	0.975	0.975	0.975	0.975	0.975	0.936	0.936	0.91	0.91	0.924	0.924	0.983	0.983	0.983	0.997	0.997	0.997	1.008	1.008	0.994	0.954	0.954	0.9	0.9	0.9
YPR174C	2.968	2.968	2.968	2.968	2.968	2.956	2.862	2.821	2.821	2.862	2.951	2.951	2.951	2.951	2.922	2.922	2.922	2.937	2.897	2.897	2.937	2.937	2.966	2.966	2.981	2.981	2.981	2.981	2.981	2.981	2.981	2.969	2.969	2.969	2.969	2.969	2.969	2.969	2.954	2.954	2.954	2.954	2.954	2.954	2.914	2.873	2.873	2.873	2.873
YGL073W	7.596	7.596	7.596	7.599	7.599	7.614	7.603	7.603	7.603	7.603	7.603	7.551	7.551	7.551	7.551	7.551	7.551	7.551	7.484	7.484	7.484	7.245	7.216	7.204	6.813	6.62	6.217	6.191	6.177	6.165	5.838	5.787	5.662	5.662	5.701	5.662	5.662	5.662	5.662	5.65	5.65	5.636	5.636	5.636	5.636	5.636	5.249	4.926	4.888
YMR239C	0.564	0.579	0.645	0.656	0.656	0.656	0.656	0.656	0.656	0.651	0.702	0.777	0.777	0.829	0.829	0.829	0.829	0.829	0.843	0.843	0.936	1.012	1.052	1.052	1.052	1.052	1.052	1.052	1.026	1.066	1.078	1.104	1.115	1.115	1.141	1.141	1.141	1.141	1.141	1.153	1.141	1.141	1.153	1.167	1.167	1.182	1.141	1.102	1.102
YOL115W	1.111	1.111	1.151	1.136	1.136	1.136	1.097	1.137	1.188	1.229	1.284	1.284	1.298	1.298	1.298	1.298	1.298	1.31	1.385	1.396	1.411	1.411	1.411	1.411	1.411	1.411	1.411	1.425	1.425	1.425	1.425	1.425	1.425	1.425	1.425	1.425	1.464	1.464	1.464	1.464	1.464	1.464	1.464	1.464	1.585	1.585	1.585	1.585	1.585
YDR093W	3.053	3.053	2.987	2.987	2.987	2.906	2.906	2.762	2.669	2.669	2.669	2.628	2.628	2.589	2.589	2.589	2.589	2.549	2.523	2.523	2.523	2.523	2.5	2.5	2.5	2.286	2.245	2.035	1.996	1.944	1.933	1.933	1.875	1.928	1.877	1.877	1.877	1.708	1.708	1.708	1.708	1.695	1.695	1.695	1.711	1.696	1.696	1.696	1.696
YDR308C	0.502	0.502	0.502	0.502	0.476	0.476	0.464	0.438	0.479	0.464	0.464	0.464	0.464	0.464	0.476	0.464	0.516	0.516	0.516	0.516	0.516	0.516	0.516	0.516	0.516	0.554	0.554	0.554	0.566	0.528	0.528	0.54	0.514	0.514	0.553	0.553	0.553	0.553	0.568	0.579	0.579	0.579	0.579	0.591	0.63	0.63	0.72	0.72	0.72
YGL017W	2.324	2.324	2.324	2.313	2.336	2.235	2.235	2.235	2.194	2.256	2.351	2.328	2.367	2.367	2.313	2.272	2.334	2.337	2.347	2.388	2.467	2.467	2.415	2.412	2.25	2.305	2.625	2.625	2.625	2.625	2.664	2.676	2.751	2.751	2.751	2.751	2.751	2.739	2.78	2.751	2.736	2.736	3.054	3.054	3.082	3.079	3.093	3.249	3.288
YNL002C	1.299	1.299	1.299	1.299	1.299	1.276	1.276	1.276	1.237	1.237	1.237	1.237	1.237	1.237	1.186	1.175	1.175	1.175	1.175	1.175	1.175	1.189	1.189	1.189	1.149	1.137	1.137	1.137	1.097	1.097	1.111	1.111	1.111	1.049	1.06	1.06	1.046	1.034	1.011	0.982	0.982	0.982	0.994	0.994	0.994	0.994	0.994	0.994	0.994
YDR148C	9.375	9.257	9.257	9.257	9.204	9.204	9.204	9.204	9.204	8.849	8.838	8.617	8.617	8.591	8.579	8.539	8.539	5.718	5.136	4.966	4.873	4.873	4.834	4.834	4.834	4.834	4.795	4.757	4.598	4.544	4.503	4.09	3.922	3.78	3.7	3.634	3.611	3.611	3.596	2.992	2.914	2.914	2.797	2.627	2.627	1.897	1.254	1.061	1.061
YBL031W	2.218	2.218	2.218	2.27	2.27	2.27	2.27	2.27	2.311	2.467	2.467	2.518	2.557	2.557	2.557	2.609	2.609	2.609	2.609	2.609	2.609	2.65	2.61	2.61	2.596	2.625	2.664	2.729	2.838	2.838	2.838	2.838	2.838	2.838	2.838	2.838	2.838	2.838	2.838	2.838	2.838	2.838	2.838	2.838	2.838	2.838	2.838	2.838	2.838
YPR074C	0.043	0.043	0.084	0.084	0.084	0.084	0.084	0.084	0.084	0.084	0.084	0.084	0.084	0.159	0.252	0.252	0.252	0.315	0.315	0.327	0.327	0.327	0.327	0.327	0.327	0.327	0.327	0.312	0.312	0.324	0.364	0.43	0.43	0.43	0.43	0.43	0.43	0.43	0.507	0.597	0.597	0.597	0.637	0.637	0.637	0.637	0.637	0.649	0.649
YLR278C	0	0	0	0	0	0	0	0	0	0	0	0	0	0	0	0	0	0	0	0	0	0	0	0	0	0	0	0	0	0	0	0	0	0	0	0	0	0	0	0	0	0	0	0	0	0	0	0	0
YDR113C	12.06	12.06	11.904	11.904	11.904	11.855	11.814	11.681	11.606	11.606	11.175	11.08	10.975	10.934	10.919	10.84	10.771	10.771	10.771	10.76	10.607	10.508	10.263	10.263	10.107	10.093	9.964	9.898	9.685	9.685	9.492	9.492	9.205	8.973	8.854	8.773	8.575	8.563	8.563	6.771	6.679	5.883	5.338	5.087	4.199	2.779	2.402	2.239	2.239
YGL009C	1.837	1.837	1.837	1.837	1.877	1.877	1.877	1.877	1.892	1.877	1.877	1.863	1.851	1.851	1.851	1.851	1.851	1.851	1.799	1.802	1.791	1.791	1.791	1.791	1.762	1.762	1.762	1.762	1.75	1.71	1.71	1.645	1.685	1.685	1.685	1.685	1.685	1.647	1.647	1.647	1.595	1.595	1.595	1.555	1.555	1.54	1.54	1.58	1.58
YNL146W	6.245	6.245	6.466	6.64	6.734	6.937	7.189	7.692	7.692	7.692	7.718	8.146	8.146	8.168	8.194	8.3	8.312	8.468	8.663	8.742	8.941	8.941	9.05	9.05	9.167	9.196	9.196	9.196	9.196	9.233	9.233	9.233	9.233	9.233	9.233	9.233	9.194	9.194	9.206	9.206	9.206	9.206	9.217	9.258	9.258	9.258	9.258	9.258	9.297
YKL011C	0.88	0.88	0.88	0.866	0.866	0.826	0.811	0.77	0.77	0.77	0.756	0.756	0.756	0.756	0.73	0.716	0.701	0.701	0.701	0.701	0.701	0.701	0.701	0.701	0.701	0.701	0.701	0.701	0.701	0.701	0.701	0.701	0.701	0.701	0.631	0.62	0.62	0.62	0.606	0.591	0.591	0.591	0.459	0.381	0.352	0.352	0.352	0.352	0.352
YDR197W	2.52	2.517	2.477	2.477	2.488	2.579	2.617	2.669	2.669	2.669	2.643	2.643	2.643	2.643	2.643	2.795	3.034	3.034	3.034	3.034	3.073	3.114	3.192	3.217	3.269	3.284	3.284	3.284	3.284	3.284	3.284	3.284	3.339	3.339	3.339	3.339	3.353	3.353	3.353	3.353	3.353	3.353	3.353	3.353	3.353	3.353	3.353	3.353	3.342
YKR001C	3.391	3.43	3.43	3.497	3.549	3.549	3.549	3.549	3.549	3.509	3.509	3.509	3.509	3.509	3.524	3.485	3.485	3.485	3.431	3.416	3.689	3.674	3.674	3.674	3.674	3.674	3.611	3.547	3.547	3.547	3.547	3.547	3.547	3.547	3.547	3.642	3.642	3.642	3.642	3.642	3.633	3.633	3.633	3.633	3.644	3.707	3.707	3.707	3.707
YIR010W	1.622	1.596	1.596	1.596	1.596	1.596	1.596	1.596	1.635	1.609	1.598	1.692	1.718	1.958	1.958	1.934	1.934	1.96	1.983	1.983	2.038	2.038	2.038	2.038	2.023	2.062	2.062	2.074	2.045	2.045	2.045	2.059	2.111	2.111	2.111	2.111	2.111	2.033	2.033	2.033	2.072	2.046	2.046	2.035	2.035	1.984	1.998	2.099	2.111
YLR110C	0.015	0.015	0.015	0.015	0	0	0	0	0	0	0	0	0	0	0	0	0	0	0	0	0	0	0	0	0	0	0	0	0	0	0	0	0	0	0	0	0	0	0	0	0	0	0	0	0	0	0	0	0
YGR085C	0.242	0.242	0.242	0.242	0.242	0.242	0.242	0.242	0.242	0.242	0.242	0.242	0.242	0.242	0.242	0.242	0.292	0.292	0.292	0.292	0.292	0.267	0.252	0.346	0.361	0.361	0.361	0.361	0.361	0.361	0.469	0.469	0.469	0.469	0.469	0.481	0.521	0.521	0.521	0.521	0.521	0.521	0.521	0.51	0.51	0.51	0.455	0.455	0.455
YNL161W	2.576	2.576	2.562	2.562	2.574	2.574	2.574	2.574	2.574	2.533	2.533	2.533	2.533	2.572	2.572	2.572	2.572	2.572	2.561	2.534	2.534	2.534	2.534	2.534	2.534	2.534	2.494	2.494	2.41	2.41	2.41	2.41	2.41	2.41	2.41	2.41	2.369	2.33	2.33	2.33	2.345	2.37	2.41	2.41	2.41	2.41	2.41	2.41	2.33
YPL190C	1.153	1.153	1.127	1.155	1.167	1.167	1.167	1.126	1.126	1.126	1.137	1.123	1.152	1.113	1.113	1.163	1.178	1.178	1.178	1.178	1.178	1.163	1.163	1.149	1.109	1.068	1.094	1.094	1.094	1.094	1.094	1.094	1.094	1.019	0.996	0.982	0.982	0.982	0.982	0.929	0.929	0.929	0.929	0.918	0.918	0.918	0.969	0.969	0.969
YGR209C	1.771	1.771	1.771	1.771	1.786	1.786	1.812	1.812	1.812	1.812	1.852	1.812	1.812	1.812	1.787	1.827	1.865	2.011	2.011	2.011	2.011	2.011	2.011	2.011	1.997	1.997	1.997	1.997	1.997	1.997	1.997	1.997	1.997	2.037	2.037	2.037	2.023	2.023	2.023	1.953	1.924	1.964	1.964	1.964	1.964	1.975	1.936	1.936	1.936
YDR226W	2.03	2.03	1.976	1.887	1.887	1.887	1.876	1.757	1.757	1.757	1.605	1.542	1.502	1.502	1.49	1.49	1.49	1.49	1.45	1.45	1.45	1.45	1.45	1.386	1.372	1.495	1.47	1.485	1.485	1.485	1.485	1.485	1.444	1.444	1.444	1.444	1.444	1.444	1.431	1.379	1.368	1.393	1.393	1.393	1.393	0.992	0.771	0.558	0.558
YFL009W	4.373	4.373	4.452	4.452	4.452	4.463	4.463	4.463	4.503	4.503	4.503	4.503	4.503	4.503	4.503	4.503	4.585	4.585	4.622	4.633	4.873	4.873	5.003	5.003	5.003	5.003	5.003	5.018	5.003	5.056	5.394	5.636	5.636	5.636	5.662	5.662	5.662	5.705	5.705	5.72	5.72	5.72	5.72	5.72	5.72	5.72	5.72	5.72	5.72
YPL191C	0.554	0.554	0.554	0.554	0.514	0.514	0.525	0.566	0.566	0.566	0.566	0.554	0.554	0.569	0.529	0.529	0.529	0.529	0.529	0.529	0.529	0.532	0.532	0.532	0.532	0.532	0.532	0.532	0.532	0.532	0.532	0.503	0.489	0.489	0.489	0.489	0.489	0.489	0.489	0.489	0.503	0.492	0.492	0.492	0.492	0.492	0.398	0.306	0.306
YDR232W	3.539	3.418	3.406	3.406	3.406	3.377	3.257	3.257	3.179	3.167	3.167	3.167	3.167	3.167	3.101	3.101	3.061	2.997	3.023	2.982	2.982	2.919	2.933	2.989	2.923	2.923	2.938	2.977	3.039	2.906	2.906	2.906	2.906	2.929	2.914	2.925	2.925	2.925	2.925	2.925	2.884	2.95	2.95	2.961	2.999	2.999	2.999	2.999	2.984
YDR152W	2.428	2.428	2.488	2.675	2.675	2.686	2.672	2.686	2.686	2.724	2.701	2.712	2.7	2.7	2.752	3.348	3.732	6.326	6.326	6.417	6.458	6.458	6.52	6.52	6.583	6.699	6.699	6.699	6.699	6.699	6.699	6.724	6.867	6.931	6.942	7.117	7.337	7.348	7.363	7.363	7.363	7.363	7.363	7.363	7.74	7.908	7.908	7.908	7.908
YDL119C	4.237	4.222	4.21	4.225	4.225	4.225	4.264	4.224	4.224	4.186	4.175	4.15	4.218	4.27	4.311	4.345	4.345	4.345	4.345	4.345	4.385	4.422	4.422	4.422	4.539	4.539	4.594	4.555	4.584	4.584	4.584	4.584	4.584	4.593	4.622	4.622	4.622	4.605	4.591	4.591	4.591	4.524	4.524	4.524	4.524	4.576	4.498	4.498	4.498
YPR181C	11.763	11.763	11.763	11.763	11.777	11.882	11.871	11.871	11.871	11.911	11.911	11.911	11.885	11.885	11.871	11.871	11.871	11.816	11.816	11.775	11.567	11.456	11.379	11.325	11.325	11.314	11.314	11.314	11.314	11.314	11.314	11.314	11.314	11.314	11.314	11.239	11.175	11.122	11.081	11.002	10.935	10.895	10.734	10.734	10.479	10.428	10.428	10.428	10.428
YER119C	8.773	8.773	8.942	9.052	9.063	9.142	9.181	9.181	9.236	9.277	9.277	9.236	9.236	9.222	9.222	9.222	9.222	9.222	9.21	9.21	9.21	9.251	9.251	9.251	9.251	9.251	9.251	9.239	9.239	9.239	9.239	9.239	9.239	9.216	9.216	9.216	9.176	9.161	9.122	9.111	9.111	9.111	9.111	9.111	9.111	9.099	9.088	8.891	8.854
YBR085W	0.602	0.602	0.642	0.681	0.681	0.681	0.681	0.681	0.681	0.681	0.681	0.681	0.681	0.681	0.681	0.722	0.722	0.71	0.71	0.71	0.71	0.71	0.71	0.687	0.673	0.673	0.673	0.673	0.673	0.673	0.673	0.673	0.673	0.673	0.673	0.673	0.673	0.673	0.673	0.673	0.673	0.673	0.673	0.673	0.673	0.673	0.673	0.673	0.673
YIR033W	5.753	5.767	5.966	5.966	5.966	6.003	6.014	6.014	6.053	6.386	6.614	6.614	6.653	6.641	6.84	7.315	7.886	7.9	8.082	8.122	8.298	8.298	8.298	8.298	8.298	8.298	8.324	8.324	8.363	8.418	8.43	8.43	8.43	8.43	8.427	8.427	8.4	8.4	8.466	8.766	8.973	9.039	9.065	9.104	9.251	9.6	9.6	9.639	9.653
YNL073W	2.61	2.61	2.61	2.61	2.651	2.651	2.651	2.651	2.691	2.691	2.691	2.691	2.72	2.746	2.769	2.848	2.848	2.848	2.848	2.848	2.848	2.848	2.885	2.885	2.885	2.885	2.885	2.978	2.978	2.978	2.978	2.955	2.955	2.955	2.955	2.955	2.955	2.955	2.955	2.955	2.955	2.955	2.996	2.996	3.048	3.048	3.048	3.009	3.009
YNL046W	11.864	11.849	11.849	11.849	11.849	11.895	11.914	11.914	12.087	12.087	12.113	12.113	12.113	12.113	12.113	12.113	12.127	12.101	12.078	12.078	12.078	12.078	12.078	12.078	12.039	12.039	12.039	12.039	12.039	12.027	12.039	12.039	12.039	12.039	11.973	12.041	12.041	12.041	12.041	12.041	12.026	12.026	11.986	11.945	11.905	11.905	11.905	11.74	11.754
YML115C	1.559	1.559	1.559	1.559	1.567	1.528	1.574	1.643	1.643	1.643	1.658	1.673	1.673	1.673	1.687	1.687	1.687	1.687	1.687	1.675	1.635	1.635	1.647	1.71	1.722	1.8	1.8	1.8	1.8	1.8	1.8	1.8	1.8	1.8	1.8	1.8	1.8	1.8	1.812	1.812	1.812	1.8	1.8	1.797	1.786	1.786	1.786	1.786	1.786
YBL085W	1.327	1.315	1.315	1.315	1.315	1.315	1.315	1.315	1.315	1.315	1.315	1.275	1.275	1.275	1.275	1.275	1.275	1.275	1.224	1.224	1.195	1.195	1.195	1.195	1.195	1.195	1.195	1.195	1.195	1.183	1.155	1.092	1.055	1.055	1.055	1.055	1.055	1.016	1.016	0.961	0.881	0.881	0.881	0.881	0.869	0.869	0.869	0.869	0.869
YGL067W	1.327	1.206	1.271	1.271	1.271	1.271	1.219	1.219	1.156	1.091	1.13	1.144	1.196	1.196	1.196	1.196	1.196	1.222	1.234	1.234	1.193	1.193	1.193	1.193	1.193	1.193	1.193	1.193	1.193	1.193	1.179	1.167	1.167	1.153	1.153	1.153	1.153	1.13	1.13	1.115	1.155	1.166	1.166	1.166	1.166	1.206	1.192	1.181	1.181
YDR081C	1.744	1.758	1.798	1.798	1.798	1.798	1.798	1.772	1.772	1.772	1.772	1.772	1.772	1.772	1.765	1.765	1.765	1.765	1.756	1.811	1.956	2.143	2.274	2.274	2.274	2.315	2.329	2.541	2.58	2.58	2.58	2.58	2.62	2.661	2.661	2.752	2.816	2.816	2.816	2.827	2.92	2.894	2.894	2.949	2.949	3.027	3.027	3.027	3.027
YOL052C	0.6	0.6	0.589	0.589	0.562	0.562	0.457	0.457	0.406	0.367	0.287	0.287	0.298	0.284	0.284	0.243	0.243	0.243	0.153	0.153	0.153	0.114	0.126	0.126	0.114	0.114	0.114	0.103	0.103	0.103	0.103	0.103	0.103	0.103	0.088	0.088	0.088	0.088	0.088	0.088	0.1	0.1	0.111	0.111	0.111	0.191	0.191	0.191	0.205
YJL034W	4.926	4.926	4.926	4.926	4.926	4.926	4.926	4.926	4.873	4.873	4.873	4.875	4.886	4.792	4.83	4.83	4.87	4.87	4.87	4.844	4.844	4.805	4.805	4.805	4.799	4.787	4.81	4.771	4.771	4.81	4.787	4.787	4.697	4.603	4.578	4.604	4.604	4.655	4.655	4.655	4.473	4.449	4.399	4.337	4.337	4.337	4.326	4.055	4.055
YGL049C	1.024	1.024	1.024	1.035	1.035	1.035	1.035	1.035	1.035	1.024	1.009	1.009	0.969	1.031	1.014	1.025	1.025	1.04	1.08	1.08	1.08	1.08	1.08	1.04	1.04	1.04	0.999	1.022	1.008	1.008	1.019	1.019	1.019	1.019	0.979	0.979	0.979	0.99	0.964	0.953	1.004	1.139	1.18	1.18	1.141	1.141	1.126	1.218	1.272
YDR424C	2.129	2.168	2.168	2.154	2.209	2.027	2.067	2.208	2.168	2.317	2.628	2.628	2.616	2.642	2.642	2.684	3.047	3.018	3.123	3.472	3.472	3.472	3.472	3.513	3.628	3.563	3.563	3.669	4.27	4.27	4.506	4.506	4.506	4.506	4.543	4.543	4.543	4.581	4.621	4.682	5.001	5.001	5.303	5.343	5.382	5.385	5.44	5.501	5.541
YOR025W	2.366	2.599	2.585	2.585	2.569	2.515	2.515	2.501	2.501	2.46	2.409	2.395	2.395	2.182	3.123	4.305	6.963	7.113	7.282	7.402	7.72	8.193	10.643	10.658	10.983	10.998	11.027	11.588	11.721	11.747	11.896	12.13	12.13	12.826	12.905	13.286	14.344	14.344	14.344	14.344	14.396	14.396	14.577	14.577	14.657	14.657	14.657	14.697	14.697
YHR146W	1.409	1.409	1.409	1.409	1.409	1.409	1.409	1.409	1.409	1.409	1.409	1.409	1.409	1.369	1.369	1.369	1.369	1.369	1.369	1.369	1.369	1.289	1.289	1.289	1.266	1.266	1.266	1.277	1.263	1.263	1.263	1.263	1.263	1.251	1.251	1.211	1.199	1.109	1.08	1.08	1.04	1.08	1.08	1.08	1.043	1.043	1.043	0.953	0.953
YPR182W	14.427	14.427	14.427	14.438	14.438	14.438	14.398	14.398	14.346	14.371	14.33	14.33	14.33	14.33	14.33	14.291	14.291	14.291	14.291	14.291	14.291	14.291	14.291	14.291	14.277	14.277	14.133	14.133	14.096	14.11	13.723	13.375	13.028	12.191	11.671	11.633	11.619	11.579	11.419	11.404	11.121	11.121	11.121	11.121	10.427	10.308	10.308	9.753	9.594
YNL031C	0.649	0.649	0.649	0.649	0.649	0.649	0.69	0.69	0.69	0.69	0.69	0.69	0.69	0.69	0.69	0.69	0.69	0.69	0.69	0.69	0.69	0.741	0.741	0.741	0.741	0.741	0.741	0.7	0.661	0.622	0.622	0.622	0.622	0.622	0.622	0.622	0.622	0.622	0.622	0.622	0.622	0.622	0.622	0.596	0.501	0.501	0.501	0.501	0.487
YPR058W	0.749	0.749	0.749	0.657	0.683	0.823	0.863	0.923	0.923	0.923	0.923	0.923	0.923	0.923	0.923	0.923	0.923	0.923	0.923	0.923	0.923	0.923	0.949	0.938	0.938	0.938	0.938	0.843	0.843	0.843	0.843	0.843	0.884	0.884	0.884	0.907	1.078	1.118	1.157	1.157	1.157	1.157	1.181	1.181	1.195	1.218	1.444	1.444	1.456
YIL158W	1.988	1.988	2.027	2.027	2.027	2.027	2.027	2.027	2.027	2.027	2.039	2.05	2.05	2.151	2.151	2.151	2.163	2.163	2.177	2.177	2.177	2.177	2.166	2.206	2.206	2.206	2.245	2.245	2.245	2.245	2.245	2.245	2.245	2.245	2.245	2.245	2.245	2.245	2.245	2.245	2.245	2.245	2.245	2.245	2.245	2.234	2.234	2.195	2.209
YBR168W	3.116	3.157	3.157	3.157	3.116	3.105	3.105	2.948	2.948	2.933	2.878	2.864	2.942	3.006	2.991	2.991	2.937	2.926	2.805	2.765	2.751	2.751	2.739	2.739	2.739	2.724	2.724	2.724	2.484	2.445	2.445	2.237	2.197	2.161	2.147	2.147	2.135	2.135	2.135	2.218	2.207	2.207	2.207	2.207	2.159	2.123	2.162	2.162	2.162
YOL078W	3.447	3.527	3.527	3.61	3.65	3.662	3.662	3.662	3.662	3.731	3.731	3.731	3.731	3.743	3.832	3.832	3.832	3.832	3.886	3.897	3.897	3.897	3.964	3.99	4.019	4.03	4.094	4.094	4.094	4.094	4.094	4.079	4.12	4.134	4.134	4.134	4.134	4.134	4.134	4.134	4.134	4.134	4.199	4.24	4.36	4.36	4.36	4.36	4.372
YMR211W	1.807	2.473	2.473	2.473	2.473	2.458	2.536	2.536	2.536	2.55	2.591	2.591	2.552	2.552	2.552	2.581	2.581	2.62	2.631	2.671	2.671	2.671	2.671	2.671	2.671	2.711	2.711	2.711	2.801	2.801	2.812	2.812	2.812	2.812	2.852	2.852	2.852	2.852	2.852	2.852	2.84	2.825	2.825	2.796	2.782	2.743	2.754	2.67	2.667
YMR226C	1.163	1.233	1.207	1.207	1.207	1.207	1.221	1.166	1.178	1.178	1.178	1.178	1.269	1.331	1.331	1.343	1.305	1.305	1.446	1.563	1.574	1.626	1.623	1.623	1.623	1.623	1.623	1.61	1.691	1.651	1.651	1.662	1.662	1.662	1.662	1.6	1.6	1.608	1.634	1.649	1.663	1.663	1.663	1.663	1.505	1.533	1.559	1.88	1.892
YNL127W	1.218	1.3	1.22	1.22	1.22	1.22	1.22	1.22	1.22	1.208	1.208	1.208	1.122	1.122	1.107	1.093	1.093	1.052	1.052	0.857	0.857	0.755	0.676	0.602	0.574	1.127	1.163	1.515	1.515	1.515	1.515	1.599	1.599	1.784	1.784	1.784	1.823	1.823	1.835	2.079	2.023	2.114	2.163	2.163	2.163	2.163	2.163	2.163	2.136
YKL114C	2.965	3.044	3.055	3.055	3.055	3.027	3.027	2.913	2.902	2.825	2.813	2.84	2.865	2.905	2.916	2.916	2.931	2.97	2.97	3.01	2.996	3.106	3.158	3.158	3.158	3.181	3.207	3.259	3.321	3.321	3.376	3.376	3.376	3.376	3.376	3.376	3.416	3.416	3.416	3.438	3.438	3.438	3.438	3.438	3.438	3.386	3.386	3.386	3.386
YDR192C	0.622	0.662	0.622	0.622	0.639	0.758	0.758	0.758	0.758	0.798	0.798	0.812	0.812	0.91	1.016	1.177	1.191	1.191	1.191	1.191	1.191	1.203	1.203	1.203	1.242	1.304	1.304	1.304	1.304	1.304	1.304	1.316	1.33	1.374	1.374	1.397	1.397	1.382	1.382	1.382	1.382	1.433	1.613	1.733	1.772	1.772	1.772	1.841	1.841
YIL154C	2.406	2.252	2.2	2.16	2.2	2.037	1.958	1.958	1.958	1.89	1.704	1.681	1.681	1.897	2.239	3.101	3.127	3.127	3.127	3.221	3.192	4.048	5.742	5.756	5.756	5.768	5.768	5.782	5.918	5.879	5.879	5.893	6.249	6.33	6.841	6.841	6.841	6.841	6.841	6.841	6.881	6.881	6.881	6.867	6.878	7.129	7.129	7.144	7.17
YHR007C	0	0	0	0	0	0	0	0	0	0	0	0	0	0	0	0	0	0	0	0	0	0	0	0	0	0	0	0	0	0.052	0.052	0.052	0.052	0.052	0.052	0.052	0.052	0.052	0.052	0.052	0.052	0.052	0.052	0.052	0.052	0.052	0.052	0.052	0.052
YDR206W	3.639	3.639	3.639	3.679	3.679	3.718	3.718	3.743	3.743	3.816	3.842	3.828	3.894	3.974	3.974	3.986	3.997	3.997	4.023	4.008	4.008	4.035	4.023	4.075	4.075	4.075	4.075	4.075	4.075	4.036	4.036	4.036	4.036	4.036	4.01	4.049	4.049	4.023	4.023	4.023	4.008	3.968	3.968	3.968	3.968	3.968	3.968	3.968	3.839
YLR129W	2.289	2.382	2.382	2.397	2.438	2.438	2.438	2.438	2.438	2.438	2.438	2.438	2.438	2.438	2.438	2.438	2.426	2.426	2.426	2.426	2.465	2.465	2.465	2.465	2.506	2.506	2.494	2.494	2.48	2.48	2.48	2.48	2.48	2.48	2.48	2.48	2.48	2.48	2.48	2.48	2.48	2.414	2.414	2.414	2.455	2.414	2.414	2.414	2.414
YCR082W	1.112	1.112	1.203	1.203	1.203	1.215	1.215	1.215	1.241	1.241	1.28	1.309	1.309	1.321	1.347	1.319	1.319	1.319	1.304	1.304	1.304	1.347	1.335	1.335	1.374	1.374	1.374	1.374	1.374	1.374	1.428	1.428	1.68	1.68	1.68	1.68	1.835	1.846	1.887	1.887	1.887	1.926	1.94	1.929	1.984	1.984	1.984	2.104	2.104
YDR283C	1.301	1.393	1.47	1.562	1.562	1.562	1.562	1.562	1.562	1.576	1.576	1.576	1.588	1.547	1.508	1.508	1.508	1.556	1.778	1.778	1.778	1.778	1.778	1.819	1.873	1.905	1.905	1.905	1.864	1.879	1.879	1.879	1.879	1.867	1.815	1.79	1.818	1.821	1.821	1.98	2.173	2.326	2.326	2.326	2.326	2.326	2.326	2.326	2.355
YDR068W	1.262	1.173	1.159	1.213	1.307	1.319	1.319	1.359	1.542	1.542	1.542	1.542	1.542	1.542	1.572	1.572	1.572	1.572	1.587	1.626	1.681	1.681	1.681	1.681	1.692	1.692	1.692	1.692	1.692	1.598	1.636	1.675	1.675	1.623	1.623	1.623	1.623	1.623	1.623	1.579	1.539	1.539	1.539	1.539	1.539	1.539	1.5	1.5	1.5
YAL041W	1.052	1.064	1.087	1.087	1.087	1.087	1.087	1.087	1.087	1.098	1.046	1.046	1.049	1.049	1.049	1.049	1.049	1.049	1.049	1.049	1.049	1.023	1.133	1.133	1.133	1.133	1.133	1.133	1.2	1.289	1.289	1.289	1.289	1.278	1.278	1.278	1.278	1.278	1.278	1.278	1.301	1.327	1.327	1.327	1.327	1.327	1.366	1.366	1.366
YMR134W	3.028	3.028	3.028	3.028	3.028	2.989	2.95	2.95	2.95	2.964	3.005	2.99	2.99	2.99	2.99	2.99	2.99	2.99	2.99	2.99	2.99	2.951	2.951	2.951	2.939	2.928	2.928	2.928	2.928	2.874	2.837	2.737	2.668	2.668	2.668	2.645	2.633	2.31	2.313	2.313	2.313	2.301	2.247	2.22	2.195	2.075	2.05	2.05	2.104
YGL225W	0.506	0.506	0.453	0.346	0.436	0.421	0.421	0.421	0.421	0.311	0.259	0.259	0.259	0.262	0.277	0.396	0.396	0.396	0.396	0.396	0.396	0.399	0.399	0.399	0.399	0.399	0.399	0.373	0.373	0.373	0.425	0.526	0.526	0.526	0.526	0.526	0.526	0.526	0.487	0.472	0.538	0.538	0.538	0.538	0.538	0.538	0.538	0.538	0.538
YIR008C	2.61	2.61	2.61	2.596	2.596	2.596	2.596	2.596	2.57	2.49	2.436	2.464	2.524	2.615	2.615	2.615	2.663	2.825	2.836	2.808	2.832	2.832	2.832	2.832	2.832	2.832	2.954	2.914	3.007	3.007	3.022	3.022	3.022	3.022	3.022	3.022	2.896	2.896	2.896	2.8	2.8	2.812	2.716	2.65	2.635	2.635	2.625	2.467	2.467
YMR258C	1.475	1.475	1.464	1.504	1.384	1.373	1.53	1.599	1.599	1.687	1.701	1.701	1.74	1.766	1.766	1.807	1.796	1.716	1.558	1.518	1.54	1.593	1.685	2.256	2.296	2.322	2.322	2.52	2.534	2.534	2.534	2.534	2.655	2.643	2.683	2.683	2.683	2.683	2.683	2.683	2.683	2.683	2.683	2.683	2.683	2.683	2.683	2.683	2.76
YGL238W	1.599	1.897	1.897	1.95	1.95	1.95	1.921	1.985	2	2	2	2.05	2.105	2.105	2.105	2.105	2.105	2.105	2.105	2.105	2.105	2.105	2.094	2.413	2.413	2.413	2.452	2.452	2.452	2.503	2.503	2.503	2.503	2.503	2.503	2.503	2.503	2.503	2.503	2.503	2.503	2.503	2.503	2.503	2.503	2.491	2.542	2.607	2.713
YFR001W	0	0	0	0	0	0	0	0	0	0	0	0	0	0	0	0	0	0	0	0	0	0	0	0	0	0	0	0	0	0	0	0	0	0	0	0	0	0	0	0	0	0	0	0	0	0	0	0	0
YEL018W	0.879	0.879	0.879	0.773	0.736	0.79	0.581	0.595	0.595	0.595	0.584	0.558	0.438	0.423	0.423	0.383	0.488	0.488	0.477	0.506	0.532	0.532	0.517	0.517	0.517	0.517	0.506	0.506	0.506	0.506	0.556	0.637	0.652	0.691	0.691	0.691	0.703	0.782	0.811	0.901	1.008	1.593	1.792	1.831	1.831	1.866	1.866	1.866	1.905
YNL139C	3.95	3.936	3.936	3.947	4.241	4.241	4.253	4.241	4.306	4.393	4.422	4.419	4.419	4.419	4.408	4.447	4.407	4.407	4.392	4.407	4.407	4.407	4.337	4.337	4.378	4.378	4.389	4.389	4.44	4.428	4.428	4.428	4.44	4.399	4.399	4.339	4.339	4.353	4.353	4.353	4.342	4.342	4.37	4.355	4.34	4.274	4.26	4.271	4.271
YDL049C	0.66	0.649	0.649	0.637	0.598	0.559	0.52	0.52	0.479	0.479	0.453	0.398	0.359	0.384	0.384	0.384	0.384	0.384	0.384	0.413	0.413	0.413	0.413	0.413	0.413	0.413	0.413	0.398	0.423	0.423	0.438	0.518	0.518	0.518	0.518	0.518	0.518	0.518	0.558	0.558	0.558	0.558	0.558	0.569	0.517	0.517	0.529	0.488	0.488
YLR137W	1.125	0.936	0.899	0.899	0.887	0.887	1.048	1.008	1.097	1.149	1.19	1.293	1.293	1.293	1.293	1.319	1.319	1.48	1.491	1.491	1.491	1.534	1.534	1.52	1.52	1.52	1.506	1.506	1.482	1.56	1.824	2.143	2.143	2.143	2.143	2.143	2.143	2.143	2.272	2.272	2.272	2.272	2.272	2.272	2.31	2.31	2.31	2.321	2.321
YIL151C	1.907	1.907	1.907	1.907	1.921	1.921	2.05	2.009	2.009	2.009	1.998	1.998	2.009	2.122	2.137	2.176	2.176	2.176	2.176	2.176	2.176	2.176	2.176	2.176	2.225	2.225	2.264	2.264	2.264	2.264	2.264	2.264	2.264	2.264	2.264	2.264	2.264	2.264	2.264	2.264	2.264	2.264	2.279	2.279	2.279	2.238	2.227	2.215	2.215
YPL214C	4.148	4.085	4.085	4.126	4.1	4.1	4.1	4.114	4.116	3.953	3.86	3.86	3.834	3.702	3.631	3.605	3.67	3.615	3.672	3.752	3.818	3.779	3.779	3.779	3.779	3.675	3.658	3.647	3.779	3.895	3.895	3.895	3.895	3.895	3.936	3.958	3.958	3.958	3.947	3.908	3.908	3.595	3.595	3.089	2.875	2.782	2.782	2.884	3.117
YKR016W	0.718	0.718	0.718	0.666	0.666	0.691	0.691	0.746	0.772	0.772	0.772	0.772	0.783	0.835	0.999	1.014	1.025	1.025	1.025	1.065	1.091	1.103	1.103	1.115	1.115	1.115	1.115	1.115	1.115	1.115	1.115	1.115	1.115	1.115	1.115	1.155	1.155	1.167	1.181	1.169	1.169	1.184	1.184	1.184	1.184	1.184	1.184	1.184	1.173
YOL063C	1.155	1.024	1.024	1.024	1.024	1.024	1.024	1.05	1.05	1.05	1.05	1.05	1.05	1.011	1.028	1.004	1.004	0.916	0.877	0.88	0.883	0.844	0.883	0.844	0.829	0.815	0.844	1.03	1.03	1.03	1.03	1.03	1.045	1.045	1.045	1.045	1.045	1.045	1.045	1.056	1.1	1.272	1.272	1.284	1.269	1.269	1.194	1.282	1.282
YMR289W	0.314	0.314	0.314	0.278	0.304	0.304	0.304	0.289	0.289	0.329	0.366	0.366	0.378	0.469	0.707	0.707	0.707	0.849	0.849	0.861	0.861	0.861	0.911	0.911	0.871	0.937	0.937	0.937	0.937	0.937	0.937	0.988	1.251	1.383	1.383	1.383	1.383	1.383	1.383	1.397	1.438	1.438	1.528	1.594	1.605	1.687	1.87	1.87	1.87
YIL062C	1.742	1.742	1.728	1.647	1.685	1.685	1.685	1.685	1.681	1.681	1.816	1.816	1.845	1.845	1.857	1.857	1.868	1.854	1.854	1.865	1.865	1.865	1.865	1.865	1.919	1.919	1.919	1.933	1.933	1.974	2.002	1.961	1.961	1.961	1.961	1.921	1.881	1.881	1.881	1.881	1.881	1.881	1.881	1.881	1.881	1.881	1.881	1.881	1.881
YCL009C	3.589	3.589	3.763	3.792	3.792	3.792	3.792	3.804	3.694	3.717	4.01	3.995	4.072	4.072	4.112	4.163	4.163	4.178	4.178	4.178	4.233	4.35	4.35	4.35	4.364	4.379	4.42	4.42	4.42	4.408	4.447	4.527	4.47	4.51	4.575	4.575	4.575	4.575	4.616	4.616	4.616	4.577	4.577	4.654	4.603	4.642	4.682	4.682	4.682
YLR094C	7.456	7.456	7.381	7.369	7.358	7.358	7.335	7.335	7.228	7.187	7.187	7.187	7.106	7.092	7.077	7.077	6.958	6.958	6.947	6.935	6.935	6.935	6.79	6.79	6.79	6.79	6.634	6.634	6.634	6.395	6.38	6.38	6.38	6.357	5.768	5.768	5.086	3.269	3.159	3.011	3.011	3	3	2.907	2.868	2.816	2.816	2.816	2.777
YJL126W	0.722	0.722	0.736	1.077	1.514	1.514	1.714	1.714	1.728	1.728	1.728	1.78	1.971	1.971	1.971	1.971	1.971	1.971	1.971	1.971	1.971	2.058	2.12	2.169	2.183	2.195	2.257	2.257	2.336	2.336	2.336	2.365	2.365	2.365	2.365	2.365	2.35	2.35	2.361	2.388	2.439	2.816	2.816	2.894	2.906	3.071	3.19	3.19	3.19
YPR141C	6.146	6.186	6.186	6.225	6.225	6.225	6.304	6.304	6.304	6.344	6.344	6.344	6.344	6.358	6.358	6.347	6.347	6.377	6.377	6.377	6.377	6.377	6.338	6.298	6.235	6.209	6.209	6.221	6.064	6.064	5.953	5.849	5.849	5.849	5.849	5.889	5.941	5.941	5.941	5.862	5.862	5.862	5.785	5.773	5.723	5.723	5.711	5.711	5.711
YLR005W	1.009	1.038	1.035	1.035	1.035	1.061	1.148	1.148	1.137	1.216	1.268	1.389	1.389	1.4	1.397	1.441	1.441	1.441	1.455	1.455	1.455	1.441	1.429	1.429	1.429	1.429	1.403	1.403	1.47	1.499	1.617	1.617	1.643	1.643	1.643	1.643	1.603	1.694	1.746	1.815	2.159	2.196	2.196	2.196	2.196	2.196	2.196	2.196	2.196
YNR075W	0.845	0.845	0.884	0.999	1.013	1.052	1.327	1.327	1.327	1.327	1.327	1.287	1.339	1.339	1.339	1.339	1.378	1.378	1.378	1.378	1.337	1.378	1.432	1.432	1.472	1.472	1.56	1.649	1.66	1.66	1.7	1.714	1.795	1.839	1.839	1.865	2.129	2.129	2.222	2.222	2.222	2.222	2.156	2.208	2.142	2.154	2.154	2.154	2.154
YHR007C-A	1.586	1.586	1.516	1.516	1.49	1.44	1.371	1.412	1.412	1.412	1.573	1.561	1.561	1.561	1.561	1.615	1.641	1.641	1.641	1.641	1.693	1.563	1.799	1.799	1.799	1.799	1.963	1.963	1.963	2.057	2.057	2.057	2.098	2.098	2.109	2.109	2.109	2.135	2.135	2.135	2.135	2.135	2.135	2.135	2.135	2.135	2.135	2.174	2.265
YGR004W	0.561	0.561	0.561	0.561	0.561	0.561	0.561	0.561	0.561	0.561	0.561	0.561	0.561	0.561	0.561	0.561	0.561	0.561	0.561	0.561	0.561	0.561	0.561	0.561	0.69	0.716	0.716	0.728	0.728	0.728	0.728	0.728	0.687	0.687	0.687	0.687	0.687	0.687	0.687	0.687	0.687	0.687	0.687	0.687	0.687	0.727	0.727	0.727	0.727
YKL194C	1.145	1.105	1.105	1.146	1.079	1.079	1.079	1.03	0.951	1.06	1.074	1.488	1.729	1.729	1.729	1.755	1.755	1.715	1.715	1.787	1.79	1.79	1.804	1.793	1.816	1.845	1.845	1.859	1.9	1.9	1.963	2.027	2.053	2.053	2.093	2.093	2.093	2.093	2.082	2.082	2.082	2.082	2.082	2.082	2.082	2.082	2.082	2.111	2.122
YGL094C	13.938	14.262	14.325	14.403	14.403	14.469	14.585	14.748	15.425	15.489	15.489	15.489	15.518	15.518	15.594	15.823	15.875	15.889	15.889	15.889	15.889	15.889	15.889	15.889	15.809	15.809	15.809	15.861	15.902	15.916	15.967	15.967	15.967	15.967	15.927	15.927	15.927	15.927	15.927	15.927	15.927	15.938	15.938	15.927	15.927	15.941	15.941	15.941	15.941
YMR099C	0.435	0.515	0.529	0.541	0.541	0.605	0.712	0.712	0.712	0.712	0.712	0.712	0.712	0.712	0.712	0.712	0.712	0.701	0.73	0.728	0.769	0.783	0.795	0.795	0.809	0.838	0.838	0.838	0.838	0.838	0.838	0.985	0.985	0.985	0.985	1.025	1.036	1.076	1.076	1.127	1.127	1.127	1.127	1.127	1.127	1.075	1.02	1.02	1.046
YPR036W	0.224	0.224	0.224	0.224	0.224	0.224	0.224	0.224	0.224	0.224	0.213	0.133	0.133	0.133	0.133	0.081	0.081	0.081	0.081	0.081	0.081	0.081	0.081	0.081	0.081	0.081	0.081	0.081	0.081	0.081	0.067	0.067	0.067	0.067	0.067	0.067	0.067	0.067	0.067	0.067	0.067	0.067	0.067	0.067	0.052	0.041	0.026	0.026	0.026
YML025C	3.034	3.046	2.997	2.865	2.85	2.85	2.746	2.734	2.695	2.641	2.656	2.656	2.656	2.656	2.656	2.618	2.579	2.54	2.46	2.46	2.471	2.471	2.431	2.431	2.324	2.287	2.287	2.275	2.235	2.171	2.091	2.091	2.127	2.127	2.127	2.127	2.007	1.961	1.922	1.922	1.922	1.922	1.922	1.859	1.732	1.706	1.706	1.647	1.513
YFL038C	6.699	6.684	6.736	6.722	6.707	6.707	6.693	6.693	6.652	6.574	6.41	6.41	6.359	6.359	6.264	6.264	6.13	6.13	5.906	5.906	5.865	5.492	5.337	5.376	5.143	5.143	4.981	4.934	4.269	4.149	4.138	4.138	4.07	4.055	4.015	3.853	3.749	3.749	3.749	3.749	3.749	3.671	3.474	3.299	3.092	2.479	2.626	2.546	2.506
YIL095W	0.746	0.837	0.888	0.888	0.888	0.902	0.902	0.942	0.981	0.981	0.981	0.981	0.981	0.981	0.981	0.981	0.942	0.942	1.007	1.147	1.177	1.216	1.256	1.256	1.256	1.256	1.297	1.297	1.297	1.362	1.362	1.362	1.377	1.377	1.417	1.417	1.417	1.417	1.417	1.429	1.468	1.546	1.546	1.546	1.557	1.583	1.583	1.583	1.583
YML095C	1.004	1.004	1.019	0.98	0.7	0.661	0.7	0.633	0.633	0.633	0.633	0.623	0.662	0.662	0.662	0.689	0.588	0.588	0.588	0.588	0.588	0.588	0.588	0.521	0.509	0.565	0.692	1.171	1.171	1.396	1.895	1.895	1.895	2.069	2.11	2.173	2.196	2.196	2.196	2.299	2.299	2.299	2.325	2.38	2.38	2.38	2.481	2.481	2.507
YDR016C	0.674	0.674	0.674	0.674	0.686	0.776	0.776	0.79	0.79	0.79	0.844	0.873	0.873	0.887	0.96	0.96	0.96	0.96	0.96	0.92	0.92	0.92	0.92	0.92	0.932	0.932	0.932	0.932	0.92	0.906	0.906	1.001	1.04	1.04	1.052	1.104	1.104	1.104	1.104	1.104	1.115	1.156	1.156	1.156	1.156	1.182	1.194	1.194	1.194
YHR154W	1.708	1.708	1.708	1.708	1.708	1.708	1.708	1.708	1.708	1.667	1.667	1.656	1.615	1.615	1.656	1.711	1.711	1.711	1.711	1.711	1.726	1.726	1.726	1.726	1.726	1.726	1.726	1.701	1.701	1.701	1.701	1.701	1.701	1.701	1.701	1.701	1.701	1.701	1.701	1.701	1.701	1.701	1.701	1.701	1.701	1.701	1.701	1.701	1.701
YLL008W	3.193	3.247	3.338	3.401	3.424	3.424	3.424	3.424	3.463	3.463	3.501	3.553	3.553	3.553	3.553	3.553	3.553	3.542	3.542	3.449	3.463	3.504	3.504	3.504	3.504	3.504	3.504	3.515	3.515	3.515	3.515	3.476	3.581	3.595	3.595	3.595	3.555	3.672	3.672	3.594	3.594	3.554	3.543	3.582	3.582	3.582	3.571	3.571	3.542
YLR043C	3.601	3.601	3.601	3.601	3.627	3.656	3.642	3.718	3.718	3.718	3.718	3.704	3.704	3.704	3.715	3.715	3.715	3.715	3.715	3.738	3.711	3.711	3.722	3.763	3.802	3.802	3.802	3.802	3.802	3.774	3.774	3.813	3.813	3.799	3.799	3.799	3.799	3.799	3.799	3.799	3.76	3.76	3.748	3.748	3.763	3.763	3.763	3.763	3.763
YKL190W	1.73	1.73	1.73	1.73	1.73	1.73	1.73	1.73	1.73	1.718	1.718	1.73	1.769	1.81	1.85	1.85	1.85	1.85	1.85	1.85	1.85	1.861	1.861	1.861	1.861	1.861	1.861	1.861	1.861	1.861	1.861	1.861	1.861	1.861	1.861	1.861	1.861	1.861	1.861	1.861	1.861	1.861	1.861	1.85	1.85	1.85	1.85	1.85	1.85
YHR106W	3.718	3.678	3.678	3.481	3.351	3.188	3.174	3.174	3.174	3.174	3.174	3.174	3.174	3.136	3.136	3.136	3.136	3.136	3.136	3.002	2.551	2.497	2.474	2.394	2.382	1.615	1.24	1.018	0.862	0.862	0.965	0.979	0.979	0.979	0.979	0.858	0.886	0.847	0.847	0.847	0.645	0.606	0.683	0.779	1.042	1.091	1.091	1.091	1.223
YBR035C	0.039	0.039	0.039	0.039	0.039	0.039	0.039	0.039	0.039	0.039	0.039	0.039	0.039	0.039	0.039	0.039	0.039	0.039	0.039	0.039	0.039	0.039	0.039	0.039	0.039	0.051	0.051	0.051	0.051	0.062	0.103	0.114	0.114	0.114	0.114	0.114	0.114	0.114	0.114	0.129	0.129	0.129	0.129	0.129	0.129	0.129	0.143	0.143	0.143
YGL123W	0.477	0.477	0.477	0.422	0.304	0.304	0.278	0.278	0.278	0.267	0.267	0.163	0.163	0.163	0.163	0.163	0.163	0.137	0.097	0.097	0.083	0.068	0.068	0.068	0.068	0.068	0.068	0.068	0.068	0.068	0.068	0.029	0.015	0	0	0	0	0	0	0	0	0	0	0	0	0	0	0	0
YLR221C	0.572	0.572	0.572	0.625	0.664	0.664	0.679	0.679	0.679	0.679	0.679	0.691	0.705	0.756	0.77	0.77	0.77	0.77	0.77	0.77	0.77	0.782	0.782	0.793	0.793	0.793	0.793	0.793	0.793	0.793	0.793	0.793	0.793	0.808	0.808	0.808	0.808	0.808	0.808	0.859	0.859	0.859	0.859	0.859	0.859	0.859	0.859	0.859	0.859
YAL026C	0.717	0.717	0.717	0.705	0.717	0.665	0.653	0.773	0.758	0.758	0.758	0.758	0.798	0.798	0.798	0.798	0.798	0.798	0.798	0.798	0.723	0.711	0.7	0.7	0.7	0.7	0.726	0.726	0.726	0.726	0.726	0.726	0.726	0.726	0.807	0.807	0.807	0.807	0.807	0.807	0.807	0.807	0.807	0.821	0.821	0.833	0.833	0.833	0.792
YKL138C	0.761	0.686	0.645	0.645	0.628	0.642	0.818	1.047	1.058	1.099	1.076	1.157	1.117	1.106	1.117	1.117	1.117	1.103	1.196	1.157	1.157	1.208	1.438	1.732	2.15	2.989	3.015	3.528	3.539	3.776	3.897	3.897	3.897	3.925	3.925	3.937	3.937	3.937	3.937	4.005	4.202	4.202	4.226	4.252	4.465	4.649	4.745	4.805	5.003
YJL004C	3.092	3.144	3.241	3.241	3.241	3.241	3.241	3.241	3.241	3.241	3.305	3.345	3.357	3.357	3.397	3.424	3.438	3.453	3.453	3.467	3.467	3.467	3.507	3.507	3.507	3.467	3.467	3.467	3.467	3.467	3.467	3.441	3.441	3.402	3.482	3.482	3.482	3.482	3.482	3.482	3.482	3.482	3.482	3.482	3.482	3.441	3.441	3.441	3.441
YLR238W	0.319	0.319	0.319	0.319	0.319	0.319	0.33	0.33	0.33	0.33	0.33	0.33	0.33	0.307	0.292	0.292	0.292	0.292	0.253	0.253	0.253	0.253	0.253	0.242	0.242	0.242	0.256	0.256	0.256	0.217	0.203	0.188	0.188	0.173	0.173	0.147	0.147	0.049	0.037	0.037	0.037	0.037	0.037	0.037	0.037	0.037	0.037	0.128	0.15
YLR052W	1.605	1.851	2.01	2.281	2.319	2.353	2.418	2.433	2.47	2.47	2.47	2.43	2.445	2.404	2.404	2.484	2.455	2.466	2.466	2.518	2.796	2.796	2.796	2.837	2.863	3.035	3.035	3.087	3.126	3.166	3.166	3.166	3.166	3.166	3.125	3.125	3.136	3.096	3.084	3.099	3.18	3.18	3.18	3.125	3.125	3.125	3.125	3.125	3.125
YPR028W	1.637	1.626	1.585	1.574	1.615	1.665	1.674	1.685	1.685	1.685	1.685	1.685	1.724	1.684	1.647	1.673	1.673	1.687	1.686	1.686	1.686	1.725	1.725	1.725	1.71	1.699	1.722	1.722	1.722	1.71	1.71	1.71	1.71	1.71	1.725	1.725	1.725	1.725	1.686	1.699	1.688	1.715	1.715	1.859	1.859	1.898	1.976	1.976	1.976
YDR539W	1.983	1.983	1.983	2.096	2.057	2.098	2.098	2.098	2.098	2.098	2.098	2.047	2.019	2.019	2.019	2.099	2.099	2.099	2.099	2.099	2.099	2.099	2.113	2.113	2.113	2.113	2.113	2.113	2.113	2.113	2.113	2.059	2.086	2.086	2.086	2.086	2.086	2.071	2.071	2.032	2.017	2.017	2.003	2.003	2.003	1.991	1.991	1.991	1.951
YLR234W	1.663	1.663	1.663	1.742	1.705	1.783	1.783	1.833	1.845	1.845	1.885	1.885	1.923	1.883	1.883	1.894	1.894	1.894	1.986	2.076	2.091	2.13	2.13	2.17	2.17	2.209	2.209	2.209	2.209	2.18	2.154	2.168	2.209	2.209	2.209	2.238	2.256	2.256	2.333	2.607	2.699	2.699	2.699	2.711	2.774	2.774	2.789	2.8	2.823
YDR367W	0.441	0.441	0.441	0.441	0.441	0.441	0.441	0.441	0.441	0.441	0.429	0.429	0.429	0.429	0.429	0.469	0.469	0.469	0.469	0.469	0.469	0.469	0.458	0.458	0.458	0.444	0.444	0.444	0.444	0.403	0.403	0.403	0.403	0.403	0.403	0.403	0.403	0.403	0.403	0.403	0.403	0.403	0.403	0.403	0.403	0.403	0.403	0.352	0.352
YDR495C	0.405	0.405	0.405	0.405	0.405	0.394	0.394	0.405	0.405	0.405	0.405	0.405	0.419	0.419	0.408	0.408	0.408	0.408	0.408	0.327	0.367	0.498	0.498	0.498	0.498	0.509	0.509	0.509	0.509	0.509	0.509	0.509	0.509	0.509	0.535	0.535	0.535	0.547	0.547	0.547	0.547	0.547	0.547	0.547	0.547	0.547	0.547	0.558	0.558
YJR066W	5.618	5.618	5.618	5.618	5.618	5.577	5.618	5.618	5.618	5.618	5.618	5.618	5.618	5.618	5.618	5.618	5.618	5.618	5.618	5.618	5.606	5.606	5.632	5.632	5.632	5.632	5.592	5.592	5.553	5.553	5.553	5.553	5.553	5.553	5.553	5.423	5.423	5.423	5.423	5.459	5.436	5.436	5.436	5.436	5.436	5.396	5.396	5.229	5.19
YBR278W	1.534	1.534	1.534	1.534	1.496	1.496	1.496	1.469	1.446	1.446	1.446	1.446	1.446	1.327	1.327	1.316	0.99	0.979	0.979	0.861	0.648	0.65	0.663	0.663	0.704	0.784	0.747	0.747	0.733	0.733	0.787	0.787	0.787	0.84	0.828	0.828	0.787	0.787	0.747	0.683	0.747	0.761	0.825	0.825	0.825	0.839	0.854	0.894	1.117
YOR340C	0.168	0.179	0.22	0.26	0.324	0.601	0.601	0.601	0.601	0.601	0.64	0.842	0.842	0.842	0.842	0.842	0.842	0.842	0.842	0.842	0.842	0.856	0.856	0.895	0.895	0.91	0.91	0.921	0.959	0.959	0.959	0.959	0.959	0.959	0.959	0.959	0.959	0.998	0.998	0.998	1.038	1.065	1.065	1.115	1.115	1.138	1.138	1.138	1.177
YGL091C	1.331	1.331	1.346	1.361	1.361	1.361	1.361	1.44	1.507	1.585	1.663	1.663	1.663	1.663	1.663	1.675	1.675	1.675	1.675	1.66	1.675	1.675	1.675	1.714	1.714	1.714	1.753	1.792	1.792	2.017	2.031	2.031	2.031	2.06	2.072	2.106	2.106	2.106	2.106	2.106	2.106	2.106	2.213	2.385	2.385	2.385	2.385	2.385	2.385
YDR013W	1.347	1.347	1.359	1.517	1.543	1.543	1.543	1.504	1.543	1.543	1.572	1.572	1.482	1.482	1.522	1.507	1.546	1.546	1.535	1.549	1.549	1.549	1.538	1.538	1.538	1.446	1.446	1.393	1.393	1.407	1.534	1.599	1.692	1.731	1.933	1.972	1.972	1.943	1.943	1.966	1.966	2.015	2.015	2.055	2.07	2.256	2.388	2.388	2.388
YHR006W	1.161	1.161	1.161	1.161	1.161	1.161	1.082	1.03	1.03	1.03	1.03	1.018	1.018	1.03	1.03	1.03	1.03	1.03	1.03	1.03	0.991	0.991	1.005	0.966	0.966	0.952	0.992	0.992	0.992	0.981	0.941	0.941	0.941	0.941	0.89	0.836	0.796	0.887	0.887	0.887	0.839	0.786	0.752	0.751	0.751	0.751	0.751	0.762	0.751
YBR258C	1.747	1.747	1.759	2.229	2.229	2.229	2.241	2.241	2.41	2.675	2.675	2.864	2.878	2.893	2.933	2.933	2.988	2.988	3.042	3.042	3.082	3.027	3.147	3.147	3.41	3.41	3.49	3.626	3.757	3.757	3.808	3.808	3.822	3.822	3.822	3.822	3.822	3.837	3.983	4.482	4.482	4.676	4.687	4.687	4.687	4.687	4.687	4.687	4.699
YER015W	0.911	0.964	1.124	1.351	1.351	1.366	1.355	1.366	1.366	1.51	1.488	1.488	1.528	1.605	1.605	1.605	1.605	1.593	1.593	1.593	1.582	1.657	1.645	1.657	1.642	1.642	1.642	1.631	1.551	1.525	1.54	1.54	1.562	1.562	1.562	1.66	1.674	1.674	1.674	1.674	1.674	1.674	1.649	1.649	1.809	1.809	1.823	1.877	1.877
YNL023C	1.197	1.223	1.223	1.223	1.197	1.235	1.437	1.489	1.489	1.583	1.798	1.837	1.837	1.939	1.939	1.939	1.939	1.939	1.924	1.91	1.921	1.96	2.064	2.064	2.064	2.105	2.105	2.105	2.094	2.094	2.094	2.094	2.082	2.082	2.082	2.082	2.082	2.151	2.166	2.259	2.259	2.273	2.273	2.273	2.273	2.273	2.273	2.313	2.313
YOL093W	5.361	5.361	5.372	5.333	5.466	5.415	5.497	5.511	5.563	6.575	7.346	7.387	7.588	7.588	7.599	7.599	7.599	7.599	7.599	7.706	8.232	8.232	8.352	8.457	8.457	8.457	8.457	8.417	8.417	8.417	8.417	8.472	8.472	8.511	8.523	8.666	8.666	8.666	8.666	8.666	8.676	8.676	8.676	8.767	8.87	8.91	8.87	8.87	8.87
YEL061C	4.111	4.111	4.122	4.122	4.122	4.111	4.146	4.146	4.146	4.16	4.16	4.149	4.108	4.069	4.132	4.132	4.132	4.132	4.132	4.132	4.092	4.051	3.986	3.974	3.974	3.934	3.934	3.934	3.893	3.799	3.736	3.724	3.724	3.71	3.71	3.71	3.698	3.698	3.659	3.636	3.636	3.595	3.556	3.53	3.504	3.332	2.953	2.886	2.822
YIL006W	5.224	5.319	5.319	5.333	5.192	5.364	5.402	5.576	5.576	5.576	5.835	5.835	5.964	6.111	6.085	6.085	6.135	6.822	6.822	6.822	6.822	6.837	6.796	6.808	6.878	6.918	6.919	6.919	6.986	6.973	7.012	7.011	7.011	7.062	7.269	7.301	7.301	7.315	7.315	7.476	7.476	7.476	7.476	7.476	7.476	7.476	7.476	7.476	7.424
YGR083C	0.935	0.935	0.935	0.895	0.956	0.968	0.982	0.982	0.982	0.982	0.957	0.998	1.037	1.171	1.171	1.171	1.171	1.222	1.237	1.237	1.237	1.237	1.237	1.237	1.252	1.252	1.252	1.398	1.398	1.398	1.398	1.478	1.528	1.543	1.543	1.543	1.543	1.543	1.543	1.543	1.543	1.543	1.543	1.543	1.543	1.543	1.554	1.554	1.492
YGR154C	1.817	1.817	1.817	1.817	1.857	1.857	1.857	1.857	1.896	1.896	1.896	1.881	1.881	1.881	1.881	1.853	1.758	1.703	1.729	1.77	1.77	1.77	1.77	1.747	1.747	1.747	1.747	1.747	1.747	1.747	1.638	1.638	1.597	1.571	1.386	1.332	1.332	1.318	1.329	1.502	1.502	1.502	1.554	1.554	1.554	1.554	1.554	1.554	1.554
YLR203C	6.412	6.345	6.345	6.385	6.385	6.408	6.383	6.424	6.424	6.438	6.357	6.357	6.512	6.512	6.564	6.705	6.705	6.705	6.753	6.753	6.832	6.832	6.832	6.817	6.793	6.86	6.912	6.946	6.946	6.946	6.946	6.946	6.946	6.987	6.998	7.01	7.01	7.01	7.01	7.01	6.944	6.904	6.904	6.904	6.904	6.918	6.918	6.918	6.946
YCL064C	2.693	2.693	2.671	2.615	2.615	2.578	2.578	2.523	2.482	2.482	2.482	2.482	2.471	2.221	2.154	2.154	2.154	1.988	1.945	1.945	1.96	1.96	1.96	1.996	2.15	2.15	2.165	2.165	2.165	2.091	2.091	2.019	1.95	1.91	1.899	1.899	1.982	1.892	1.892	2.005	1.967	1.967	1.967	2.06	1.996	1.996	2.051	2.051	2.038
YAL030W	3.118	3.118	3.118	3.118	3.17	3.17	3.21	3.21	3.222	3.222	3.277	3.43	3.47	3.493	4.076	4.076	4.115	4.127	4.141	4.141	4.141	4.141	4.141	4.141	4.141	4.168	4.38	4.38	4.38	4.38	4.38	4.502	4.502	4.502	4.502	4.502	4.502	4.502	4.461	4.461	4.461	4.461	4.461	4.461	4.435	4.435	4.435	4.435	4.435
YKL100C	1.91	1.91	1.975	1.975	2.015	2.015	2.015	2.015	1.99	1.99	1.99	1.99	1.99	1.99	2.004	2.045	2.139	2.153	2.282	2.321	2.321	2.321	2.321	2.372	2.436	2.436	2.475	2.475	2.485	2.485	2.485	2.485	2.485	2.565	2.611	2.611	2.611	2.611	2.611	2.57	2.57	2.611	2.691	2.691	2.691	2.691	2.691	2.691	2.743
YHR023W	1.429	1.429	1.429	1.429	1.429	1.429	1.444	1.485	1.485	1.485	1.485	1.485	1.436	1.436	1.436	1.397	1.357	1.361	1.361	1.361	1.361	1.361	1.133	0.974	1.014	1.028	1.028	1.028	1.028	0.999	1.052	1.167	1.167	1.179	1.285	1.285	1.285	1.285	1.404	1.404	1.404	1.404	1.404	1.378	1.414	1.601	1.682	1.682	1.682
YDR527W	0.015	0.015	0.015	0.015	0.015	0.015	0.015	0.015	0.015	0.015	0.015	0.015	0.015	0.015	0.015	0.015	0.015	0.015	0.015	0.015	0.015	0.015	0.015	0.015	0.015	0.015	0.015	0.015	0.015	0.015	0.015	0.015	0.015	0.015	0.015	0.015	0.015	0.015	0.015	0.015	0.015	0.015	0.015	0.015	0.015	0.015	0.015	0.015	0.015
YCL011C	3.571	3.571	3.559	3.559	3.561	3.561	3.572	3.584	3.624	3.624	3.624	3.624	3.705	3.732	3.782	3.845	3.845	3.845	3.845	3.911	3.922	3.922	3.922	3.934	3.934	3.949	3.949	3.949	3.949	3.949	3.949	3.96	3.96	3.949	3.989	3.989	3.989	3.989	3.989	3.989	3.989	4.003	4.003	4.003	4.018	4.018	4.006	3.956	3.956
YDL013W	0.677	0.717	0.756	0.756	0.742	0.742	0.742	0.742	0.742	0.764	0.83	0.833	0.833	0.833	0.792	0.792	0.792	0.792	0.792	0.792	0.792	0.766	0.766	0.766	0.766	0.766	0.727	0.688	0.702	0.717	0.731	0.731	0.731	0.77	0.72	0.679	0.691	0.76	0.76	0.76	0.76	0.801	0.879	0.89	0.931	0.931	0.931	0.931	0.931
YOL057W	1.303	1.317	1.317	1.317	1.329	1.314	1.314	1.314	1.329	1.369	1.369	1.369	1.369	1.369	1.369	1.369	1.409	1.409	1.448	1.413	1.413	1.425	1.571	1.804	1.804	1.804	1.804	1.815	1.815	1.815	1.83	1.844	1.885	1.885	1.885	1.977	2.017	2.017	2.017	2.017	2.056	2.056	2.056	2.056	2.056	2.056	2.056	2.056	2.056
YNL135C	1.141	1.141	1.124	1.124	1.085	1.085	1.085	1.099	1.099	1.099	1.099	1.139	1.139	1.18	1.192	1.192	1.192	1.192	1.18	1.18	1.18	1.18	1.18	1.18	1.18	1.141	1.141	1.141	1.141	1.141	1.129	1.115	1.115	1.115	1.115	1.074	1.074	1.074	1.074	1.074	1.074	1.074	1.06	1.06	1.019	1.019	0.967	0.967	0.967
YDR464W	0.545	0.545	0.534	0.534	0.534	0.545	0.531	0.531	0.531	0.531	0.531	0.531	0.531	0.531	0.531	0.531	0.531	0.49	0.49	0.49	0.49	0.49	0.49	0.49	0.49	0.476	0.476	0.476	0.476	0.476	0.476	0.476	0.476	0.476	0.49	0.49	0.49	0.49	0.49	0.49	0.49	0.49	0.49	0.476	0.476	0.476	0.476	0.476	0.476
YLR301W	0.471	0.471	0.431	0.471	0.471	0.471	0.471	0.459	0.459	0.448	0.397	0.397	0.397	0.436	0.436	0.436	0.384	0.355	0.381	0.381	0.381	0.345	0.331	0.331	0.345	0.345	0.368	0.419	0.419	0.43	0.524	0.524	0.564	0.564	0.564	0.578	0.539	0.619	0.619	0.619	0.619	0.633	0.826	0.878	0.878	0.998	0.998	0.998	0.998
YCR092C	1.273	1.312	1.379	1.379	1.379	1.379	1.379	1.379	1.379	1.39	1.431	1.431	1.431	1.431	1.419	1.419	1.419	1.445	1.445	1.445	1.445	1.445	1.445	1.46	1.529	1.637	1.637	1.648	1.66	1.726	1.749	1.749	1.749	1.788	1.788	1.788	1.788	1.788	1.788	1.788	1.788	1.788	1.788	1.788	1.754	1.731	1.731	1.731	1.772
YOL143C	14.431	14.46	14.46	14.46	14.563	14.563	14.657	14.657	14.657	14.657	14.657	14.657	14.657	14.683	14.671	14.671	14.686	14.686	14.686	14.686	14.686	14.686	14.663	14.663	14.663	14.663	14.663	14.635	14.635	14.635	14.635	14.676	14.676	14.572	14.476	14.543	14.518	14.518	14.518	14.518	14.479	14.479	14.489	14.45	14.436	14.395	14.317	14.317	14.188
YHR038W	0.792	0.78	0.78	0.78	0.74	0.74	0.74	0.754	0.754	0.754	0.754	0.754	0.754	0.714	0.699	0.699	0.699	0.699	0.699	0.699	0.688	0.676	0.782	0.836	0.836	0.836	0.836	0.836	0.836	0.836	0.836	0.836	0.836	0.836	0.836	0.836	0.836	0.864	0.852	0.852	0.852	0.852	0.841	0.841	0.841	0.936	1.018	1.018	1.018
YOL006C	2.848	2.848	2.778	2.537	2.47	2.33	2.344	2.295	2.295	2.295	2.295	2.11	2.055	2.055	2.055	1.781	1.688	1.509	1.509	1.538	1.486	1.474	1.474	1.474	1.486	1.486	1.486	1.486	1.486	1.474	1.474	1.474	1.474	1.474	1.223	1.143	1.143	1.143	1.143	1.143	1.143	1.143	1.146	1.129	1.088	1.127	1.105	1.025	1.025
YPL135W	0.839	0.851	0.839	0.854	0.854	0.854	0.868	0.868	0.868	0.897	0.897	0.967	0.967	0.967	0.981	1.071	1.071	1.082	1.082	1.082	1.094	1.094	1.147	1.147	1.147	1.147	1.147	1.147	1.147	1.147	1.147	1.147	1.147	1.147	1.159	1.159	1.159	1.159	1.159	1.171	1.171	1.171	1.182	1.182	1.182	1.182	1.182	1.182	1.182
YJR135C	0.386	0.386	0.439	0.48	0.571	0.571	0.571	0.571	0.571	0.53	0.53	0.561	0.535	0.579	0.579	0.579	0.579	0.579	0.579	0.593	0.593	0.593	0.593	0.593	0.593	0.593	0.538	0.509	0.566	0.648	0.677	0.677	0.677	0.677	0.677	0.624	0.584	0.584	0.584	0.584	0.584	0.624	0.822	1.516	1.848	2.127	2.127	2.127	2.127
YGL084C	1.016	1.028	1.068	1.068	1.068	1.068	1.068	1.068	1.068	1.068	1.068	1.068	1.094	1.105	1.201	1.456	1.456	1.456	1.657	1.772	1.862	1.862	1.877	2.009	2.111	2.111	2.111	2.192	2.305	2.451	2.515	2.703	2.703	2.715	2.874	2.874	2.889	3.01	3.01	3.065	3.065	3.065	3.117	3.117	3.117	3.117	3.117	3.117	3.117
YLL052C	0.102	0.102	0.102	0.141	0.141	0.141	0.141	0.141	0.141	0.141	0.141	0.141	0.141	0.141	0.141	0.181	0.181	0.181	0.181	0.142	0.142	0.142	0.142	0.142	0.142	0.103	0.103	0.103	0.103	0.103	0.143	0.143	0.143	0.143	0.143	0.143	0.143	0.143	0.143	0.143	0.143	0.143	0.143	0.143	0.143	0.143	0.143	0.143	0.143
YAL022C	0.252	0.278	0.438	0.438	0.438	0.438	0.438	0.464	0.464	0.464	0.62	0.912	0.912	0.912	0.912	0.912	0.912	0.912	0.912	0.912	0.926	0.926	0.938	0.899	0.899	0.899	0.91	0.994	0.994	0.994	1.009	1.162	1.162	1.162	1.162	1.188	1.226	1.226	1.237	1.252	1.252	1.275	1.275	1.275	1.275	1.286	1.246	1.246	1.231
YOR108W	1.5	1.5	1.5	1.419	1.338	1.338	1.286	1.247	1.327	1.327	1.327	1.327	1.327	1.327	1.286	1.286	1.275	1.275	1.26	1.26	1.288	1.096	1.11	1.175	1.161	1.161	1.223	1.338	1.299	1.338	1.338	1.349	1.389	1.389	1.36	1.479	1.545	1.545	1.545	1.545	1.531	1.505	1.479	1.493	1.493	1.493	1.505	1.493	1.532
YNR043W	2.576	2.576	2.653	2.785	2.814	2.829	2.884	2.872	2.94	3.01	3.01	3.01	3.234	3.86	3.86	3.86	3.912	3.912	3.912	3.912	3.912	3.912	3.926	3.926	3.926	3.926	3.99	4.001	4.001	4.001	4.016	4.016	3.975	3.975	3.975	3.975	3.975	3.975	3.998	3.958	3.958	3.958	3.958	3.958	3.932	3.932	3.932	3.932	3.877
YPR112C	4.617	4.366	4.329	4.314	4.314	4.059	3.833	3.833	3.792	3.737	3.737	3.152	3.048	3.048	2.342	2.229	2.193	2.193	2.193	2.167	2.167	2.167	2.167	2.153	2.114	2.114	2.073	2.018	2.121	2.121	2.121	2.109	2.109	2.109	2.035	1.984	1.907	1.907	1.866	1.824	1.824	1.773	1.666	1.534	1.506	1.506	1.213	1.268	1.28
YDR319C	1.375	1.375	1.266	1.266	1.266	1.226	1.226	1.255	1.321	1.321	1.321	1.321	1.321	1.321	1.281	1.281	1.32	1.331	1.369	1.383	1.383	1.383	1.383	1.383	1.383	1.383	1.33	1.33	1.33	1.356	1.359	1.359	1.359	1.409	1.409	1.409	1.409	1.409	1.409	1.409	1.37	1.37	1.409	1.409	1.409	1.409	1.372	1.372	1.372
YGL196W	0.572	0.572	0.572	0.572	0.572	0.572	0.572	0.627	0.627	0.627	0.627	0.627	0.627	0.627	0.627	0.627	0.627	0.627	0.638	0.638	0.624	0.624	0.624	0.624	0.624	0.598	0.598	0.598	0.598	0.598	0.598	0.598	0.598	0.598	0.477	0.477	0.477	0.477	0.477	0.477	0.477	0.477	0.474	0.474	0.474	0.474	0.486	0.486	0.486
YDR392W	1.501	1.587	1.665	1.665	1.665	1.665	1.665	1.665	1.68	1.68	1.746	1.746	1.758	1.758	1.758	1.797	1.851	1.851	1.851	1.851	1.851	1.865	1.865	1.865	1.865	1.865	1.865	1.865	1.865	1.81	1.731	1.77	1.77	1.77	1.77	1.77	1.77	1.77	1.77	1.77	1.784	1.784	1.784	1.784	1.796	1.837	1.837	1.837	1.837
YBR131W	2.814	2.814	2.932	2.932	2.946	2.946	3.114	3.114	3.114	3.114	3.114	3.215	3.215	3.215	3.215	3.306	3.32	3.32	3.426	3.426	3.449	3.472	3.472	3.511	3.511	3.523	3.589	3.589	3.589	3.589	3.589	3.63	3.669	3.669	3.669	3.669	3.669	3.669	3.748	3.748	3.748	3.733	3.733	3.733	3.733	3.733	3.733	3.733	3.733
YDR357C	5.073	5.073	5.11	5.202	5.202	5.256	5.256	5.256	5.205	5.085	5.085	5.069	5.069	5.069	5.043	5.043	5.004	4.861	4.744	4.869	4.84	4.84	4.84	4.854	4.516	4.611	4.611	4.632	4.563	4.574	4.522	4.431	4.42	4.643	4.621	4.587	4.691	4.636	4.636	4.596	4.596	4.481	4.466	3.693	3.651	3.614	3.668	3.76	3.745
YER019W	0	0	0	0	0	0	0	0	0	0	0	0	0	0	0	0	0	0	0	0	0	0	0	0	0.08	0.08	0.08	0.08	0.08	0.08	0.08	0.08	0.08	0.08	0.08	0.08	0.08	0.08	0.08	0.08	0.08	0.08	0.08	0.08	0.08	0.08	0.08	0.08	0.08
YKL219W	0.626	0.665	0.654	0.665	0.718	0.718	0.718	0.729	0.706	0.758	0.813	0.995	0.995	0.995	0.995	0.995	0.995	0.995	0.995	0.941	0.981	0.937	0.899	0.911	0.925	1.085	1.22	1.234	1.344	1.344	1.385	1.437	1.437	1.437	1.437	1.437	1.49	1.479	1.531	1.531	1.571	1.586	1.586	1.597	1.622	1.881	1.881	1.881	1.881
YDR140W	1.669	1.669	1.669	1.709	1.709	1.68	1.639	1.639	1.617	1.617	1.473	1.36	1.386	1.386	1.386	1.437	1.452	1.452	1.423	1.423	1.419	1.419	1.419	1.405	1.405	1.431	1.431	1.431	1.431	1.442	1.403	1.364	1.364	1.364	1.364	1.364	1.298	1.242	1.242	1.266	1.293	1.264	1.264	1.264	1.264	1.264	1.264	1.264	1.264
YDR001C	6.583	6.583	6.543	6.543	6.478	6.426	6.426	6.414	6.375	6.375	6.306	6.306	6.306	6.306	6.21	5.969	5.969	5.858	5.803	5.803	5.788	5.593	5.526	5.463	5.463	5.463	5.448	5.329	5.329	4.879	4.758	4.758	4.743	4.281	4.237	4.21	4.25	4.199	4.173	4.173	4.173	4.201	4.201	4.189	4.137	4.123	3.861	3.844	3.695
YER127W	4.072	4.072	4.033	4.033	4.033	4.033	4.056	4.056	4.136	4.136	4.121	4.228	4.401	4.401	4.415	4.456	4.456	4.415	4.415	4.415	4.43	4.494	4.494	4.494	4.494	4.494	4.494	4.494	4.494	4.494	4.494	4.494	4.549	4.588	4.588	4.588	4.588	4.508	4.458	4.379	4.379	4.379	4.34	4.34	4.34	4.34	4.34	4.34	4.34
YOR341W	0.551	0.551	0.551	0.591	0.644	0.866	0.866	0.877	0.877	0.877	0.877	0.877	0.877	0.916	0.916	0.916	0.916	0.916	0.916	0.916	0.916	0.916	1.026	1.13	1.13	1.13	1.13	1.17	1.17	1.17	1.17	1.196	1.196	1.196	1.196	1.196	1.196	1.196	1.196	1.196	1.196	1.196	1.196	1.196	1.196	1.196	1.196	1.211	1.211
YPL176C	2.921	3.341	3.529	3.854	3.893	3.908	4.025	4.025	4.025	4.025	4.025	4.025	4.036	4.087	4.098	4.098	4.098	4.098	4.098	4.098	4.098	4.084	4.084	4.084	4.084	4.084	4.084	4.084	4.072	4.072	4.072	4.072	4.072	4.058	4.058	4.058	4.058	4.058	4.058	4.046	4.046	3.944	3.877	3.866	3.866	3.866	3.866	3.797	3.728
YJR019C	2.191	2.178	2.554	2.885	2.896	2.896	2.977	2.977	2.977	2.977	2.977	3.138	3.557	3.557	3.781	4.583	4.595	4.606	4.647	4.658	4.658	4.699	4.699	4.699	4.699	4.699	4.699	4.699	4.733	4.733	4.733	4.748	4.797	4.797	4.797	4.797	4.82	4.82	5.005	5.086	5.086	5.086	5.086	5.086	5.141	5.102	5.202	5.462	5.462
YAL048C	0.812	0.812	0.747	0.648	0.663	0.907	1.033	1.047	1.059	1.059	1.059	1.056	1.109	1.205	1.204	1.218	1.192	1.192	1.217	1.125	1.189	1.244	1.244	1.446	1.607	1.647	1.647	1.819	2.018	2.215	2.229	2.244	2.244	2.244	2.599	2.599	2.744	2.744	2.784	2.796	2.796	2.796	2.796	2.848	2.833	2.833	2.885	2.885	2.936
YKL104C	0.026	0.026	0.026	0.026	0.026	0.026	0.026	0.026	0.026	0.026	0.026	0.026	0.026	0.026	0.026	0.026	0.011	0.011	0.011	0.011	0.011	0.011	0.011	0.011	0.011	0.011	0.011	0.011	0.011	0.011	0.011	0.011	0.011	0.011	0.011	0.011	0.011	0.011	0.011	0.011	0.011	0.011	0.011	0.011	0.023	0.023	0.037	0.037	0.037
YJL207C	2.705	2.705	2.705	2.705	2.705	2.666	2.666	2.666	2.666	2.666	2.666	2.716	2.716	2.716	2.716	2.716	2.756	2.77	2.77	2.73	2.73	2.73	2.73	2.705	2.691	2.691	2.637	2.637	2.637	2.637	2.637	2.637	2.625	2.625	2.625	2.625	2.625	2.625	2.625	2.625	2.625	2.625	2.625	2.57	2.57	2.556	2.556	2.556	2.556
YML041C	1.283	1.364	1.364	1.393	1.393	1.393	1.488	1.488	1.528	1.58	1.592	1.617	1.617	1.617	1.617	1.617	1.617	1.605	1.594	1.542	1.542	1.646	1.646	1.675	1.675	1.675	1.727	1.713	1.713	1.713	1.713	1.713	1.713	1.713	1.713	1.713	1.727	1.727	1.727	1.727	1.727	1.664	1.664	1.675	1.69	1.69	1.69	1.69	1.69
YOR060C	4.137	4.396	4.396	4.421	4.433	4.513	4.513	4.527	4.527	4.568	4.62	4.673	4.843	4.843	4.843	4.958	4.958	4.958	4.997	4.997	4.997	4.997	4.997	4.997	4.997	5.038	5.012	5.012	5.012	5.012	5.053	5.053	5.053	5.053	5.171	5.171	5.171	5.157	5.157	5.157	5.171	5.146	5.146	5.149	5.149	5.149	5.149	5.149	5.149
YOR176W	0.517	0.61	0.61	0.61	0.61	0.61	0.61	0.61	0.644	0.686	0.727	0.821	0.821	0.85	0.865	1.065	1.065	1.065	1.065	1.076	1.076	1.143	1.143	1.143	1.232	1.261	1.261	1.261	1.273	1.364	1.575	1.575	1.575	1.722	1.722	1.812	1.932	1.932	1.944	1.944	1.944	2.308	3.268	4.196	4.196	4.196	4.303	4.465	4.873
YIL026C	0.812	0.824	0.821	0.821	0.844	0.844	0.844	0.844	0.858	0.87	0.87	0.87	0.87	0.87	0.87	0.87	0.92	0.92	0.92	0.932	0.947	0.947	0.961	0.95	0.95	0.964	0.964	0.964	0.976	0.976	0.976	1.002	1.016	1.055	1.055	1.055	1.055	1.055	1.055	1.055	1.07	1.07	1.07	1.07	1.07	1.109	1.219	1.219	1.23
YLR429W	2.115	2.115	2.115	2.155	2.208	2.249	2.545	2.557	2.557	2.557	2.557	2.596	2.596	2.596	2.583	2.702	3.211	3.626	3.626	3.626	3.666	3.681	3.681	3.681	3.681	3.721	3.721	3.721	3.721	3.942	3.942	3.942	3.957	3.957	3.957	3.957	3.969	4.009	4.009	4.05	4.05	4.05	4.064	4.064	4.064	4.079	4.119	4.119	4.119
YPL132W	1.281	1.281	1.292	1.266	1.266	1.255	1.243	1.419	1.419	1.419	1.498	1.498	1.357	1.331	1.331	1.162	1.211	1.142	1.13	1.198	1.198	1.198	1.21	1.183	1.183	1.183	1.183	1.183	1.183	1.234	1.43	2.006	2.149	2.149	2.16	2.255	2.255	2.28	2.333	2.358	2.358	2.358	2.399	2.399	2.399	2.399	2.399	2.37	2.445
YOR290C	0.599	0.599	0.638	0.638	0.677	0.692	0.692	0.73	0.741	0.741	0.741	0.752	0.807	0.807	0.819	0.819	0.819	0.819	0.819	0.819	0.819	0.819	0.819	0.834	0.834	0.834	0.834	0.834	0.834	0.834	0.834	0.834	0.834	0.834	0.834	0.834	0.834	0.834	0.834	0.834	0.834	0.834	0.834	0.834	0.834	0.834	0.834	0.845	0.845
YGL253W	0.015	0.015	0.015	0.015	0.015	0.015	0.015	0.015	0.015	0.015	0.015	0.015	0.015	0.015	0.015	0.015	0.015	0.015	0.015	0.015	0.015	0.015	0.015	0.015	0.015	0.015	0.015	0.015	0.015	0.015	0.015	0.015	0.015	0.015	0.015	0.015	0.015	0.015	0.015	0.015	0.015	0.015	0.015	0.015	0.015	0.015	0.015	0.015	0.015
YDR002W	1.594	1.594	1.594	1.594	1.517	1.517	1.517	1.517	1.517	1.517	1.476	1.462	1.474	1.462	1.462	1.397	1.382	1.382	1.382	1.397	1.343	1.343	1.343	1.343	0.809	0.824	0.786	0.772	0.772	0.772	0.786	0.841	0.841	0.896	0.857	0.857	0.846	0.846	0.805	0.766	0.766	0.594	0.594	0.582	0.515	0.366	0.366	0.352	0.352
YHR016C	2.52	2.52	2.52	2.56	2.56	2.56	2.56	2.778	2.83	3.164	3.164	3.164	3.164	3.179	3.26	3.26	3.26	3.3	3.337	3.528	4.454	5.099	5.099	5.099	5.138	5.179	5.553	5.553	5.553	5.594	5.635	5.635	5.635	5.635	5.635	5.635	5.635	5.635	5.62	5.631	5.631	5.672	5.672	5.786	5.837	5.837	5.837	5.851	6
YGR009C	4.081	4.122	4.107	4.122	4.122	4.162	4.162	4.162	4.162	4.162	4.147	4.147	4.147	4.147	4.173	4.173	4.199	4.239	4.239	4.275	4.404	4.47	4.47	4.551	4.551	4.592	4.592	4.592	4.606	4.606	4.606	4.606	4.646	4.685	4.739	4.686	4.675	4.623	4.663	4.663	4.663	4.483	4.351	4.351	4.312	4.286	4.237	4.199	4.199
YOR285W	5.015	5.015	5.015	5.029	5.16	5.251	5.305	5.383	5.529	5.543	5.584	5.584	5.598	5.598	5.598	5.598	5.598	5.598	5.598	5.598	5.598	5.638	5.652	5.652	5.693	5.694	5.694	5.705	5.705	5.72	5.72	5.72	5.72	5.72	5.771	5.771	5.794	5.794	5.808	5.808	5.863	5.863	5.863	5.837	5.798	5.798	5.787	5.798	5.798
YCR068W	0.011	0.011	0.011	0.011	0.011	0.011	0.011	0.011	0.011	0.011	0.011	0.011	0.011	0.011	0.011	0.011	0.011	0.011	0.011	0.011	0.011	0.011	0.011	0.011	0.011	0.011	0.011	0.011	0.011	0.011	0.011	0.011	0.011	0.052	0.052	0.052	0.052	0.052	0.052	0.052	0.052	0.052	0.052	0.052	0.052	0.052	0.052	0.067	0.067
YER037W	0	0	0	0	0	0	0	0	0	0	0	0	0	0	0	0	0	0	0	0	0	0	0	0	0	0	0	0	0	0	0	0	0	0	0	0	0	0	0	0	0	0	0	0	0	0	0	0	0
YLR438W	5.253	5.253	5.253	5.37	5.37	5.409	5.449	5.489	5.489	5.489	5.489	5.489	5.489	5.489	5.454	5.454	5.399	5.404	5.404	5.404	5.404	5.404	5.404	5.404	5.404	5.404	5.404	5.389	5.389	5.389	5.28	5.28	5.241	5.229	5.229	5.241	5.241	5.241	5.175	5.16	5.16	5.16	5.16	5.134	5.134	5.134	5.134	5.093	5.079
YML027W	2.237	2.237	2.237	2.237	2.237	2.212	2.212	2.186	2.171	2.171	2.026	1.942	1.942	1.917	1.917	1.917	1.917	1.877	1.865	1.865	1.865	1.865	1.865	1.865	1.865	1.865	1.865	1.828	1.828	1.828	1.828	1.774	1.774	1.647	1.591	1.591	1.591	1.591	1.591	1.591	1.591	1.58	1.529	1.477	1.427	1.427	1.427	1.427	1.397
YIL143C	7.606	7.567	7.725	7.71	7.71	7.71	7.71	7.71	7.71	7.71	7.71	7.71	7.71	7.722	7.733	7.914	7.899	7.899	7.899	7.914	7.914	7.914	7.914	7.914	7.953	7.942	7.942	7.965	7.965	7.965	7.965	7.965	7.942	7.902	7.902	7.902	7.902	7.902	7.902	7.863	7.863	7.863	7.863	7.863	7.834	7.834	7.808	7.808	7.768
YLR432W	4.775	4.761	4.761	4.563	4.548	4.431	4.376	4.362	4.35	4.096	3.993	3.909	3.909	3.909	3.909	3.932	3.932	3.932	3.932	3.932	3.932	3.92	3.92	3.92	3.881	3.841	3.76	3.76	3.719	3.719	3.325	3.233	3.233	2.49	2.13	2.063	1.958	1.935	1.884	1.869	1.858	1.858	1.768	1.674	1.544	1.488	1.488	1.488	1.448
YBR172C	1.507	1.507	1.507	1.507	1.507	1.518	1.479	1.479	1.479	1.454	1.585	1.625	1.586	1.586	1.586	1.56	1.575	1.575	1.589	1.589	1.589	1.578	1.589	1.601	1.601	1.624	1.624	1.663	1.675	1.715	1.715	1.715	1.715	1.715	1.715	1.664	1.653	1.715	1.726	1.726	1.726	1.726	1.726	1.726	1.726	1.609	1.568	1.568	1.609
YDL065C	1.327	1.442	1.553	1.553	1.553	1.553	1.602	1.602	1.641	1.602	1.706	1.706	1.706	1.706	1.745	1.745	1.745	1.757	1.757	1.757	2.006	2.017	2.017	2.083	2.083	2.083	2.083	2.083	2.083	2.083	2.083	2.083	2.002	2.025	2.076	2.076	2.117	2.117	2.117	2.143	2.182	2.182	2.182	2.182	2.182	2.182	2.182	2.182	2.182
YJL131C	0.645	0.698	0.698	0.698	0.683	0.683	0.722	0.722	0.774	0.786	0.774	0.774	0.774	0.774	0.774	0.786	0.786	0.786	0.786	0.786	0.786	0.786	0.786	0.786	0.826	0.826	0.787	0.801	0.801	0.801	0.801	0.801	0.813	0.774	0.774	0.774	0.774	0.774	0.774	0.829	0.829	0.829	0.843	0.843	0.843	0.843	0.843	0.843	0.843
YPR073C	0.774	0.712	0.712	0.712	0.712	0.671	0.671	0.671	0.671	0.671	0.671	0.671	0.659	0.659	0.659	0.659	0.659	0.659	0.659	0.648	0.689	0.689	0.689	0.689	0.689	0.622	0.582	0.582	0.582	0.541	0.541	0.529	0.529	0.529	0.451	0.451	0.451	0.451	0.451	0.451	0.451	0.389	0.389	0.389	0.429	0.469	0.469	0.454	0.454
YPL263C	1.14	1.14	1.117	1.117	1.22	1.231	1.231	1.231	1.231	1.36	1.36	1.36	1.36	1.36	1.349	1.621	1.621	1.621	1.621	1.618	1.618	1.618	1.629	1.629	1.629	1.633	1.633	1.659	1.659	1.659	1.659	1.659	1.633	1.66	1.698	1.724	1.724	1.764	1.725	1.725	1.725	1.702	1.702	1.688	1.688	1.688	1.688	1.688	1.702
YNL221C	0.349	0.294	0.294	0.294	0.282	0.271	0.259	0.259	0.259	0.259	0.259	0.259	0.248	0.248	0.316	0.371	0.371	0.371	0.371	0.371	0.371	0.371	0.423	0.462	0.477	0.5	0.5	0.5	0.5	0.5	0.5	0.5	0.5	0.5	0.5	0.5	0.5	0.5	0.5	0.5	0.5	0.633	0.712	0.712	0.712	0.712	0.712	0.712	0.712
YDR397C	3.087	3.358	3.237	3.931	3.931	3.971	4.276	5.033	5.007	5.642	5.603	5.641	5.626	5.626	5.587	5.775	6.559	8.542	9.683	9.709	9.875	9.875	9.886	10.005	10.215	10.527	11.382	11.393	11.809	11.809	11.823	11.864	11.864	11.916	11.916	12.088	12.249	12.26	12.275	12.275	12.236	12.236	12.236	12.25	12.394	12.573	12.573	12.573	12.573
YOL126C	10.034	10.034	10.034	10.034	9.979	9.915	9.8	9.8	9.644	9.566	9.54	9.501	9.46	9.46	9.46	8.965	8.901	8.901	8.641	8.571	8.531	8.516	8.45	8.245	8.23	8.23	8.069	8.055	8.04	8.04	7.445	7.086	6.915	6.88	6.841	6.815	6.801	6.801	6.313	6.128	6.128	4.845	4.599	4.026	3.997	3.997	3.997	3.997	3.942
YOR354C	0.378	0.378	0.39	0.39	0.413	0.413	0.452	0.559	0.559	0.571	0.571	0.571	0.571	0.582	0.582	0.582	0.582	0.582	0.582	0.582	0.582	0.582	0.597	0.597	0.597	0.648	0.66	0.683	0.683	0.683	0.683	0.695	0.683	0.683	0.683	0.683	0.683	0.683	0.683	0.683	0.683	0.683	0.683	0.668	0.668	0.668	0.668	0.668	0.668
YGR186W	6.831	6.881	7.301	7.301	7.338	7.555	7.622	7.834	7.823	7.852	7.866	7.917	7.916	7.916	7.971	7.971	8.034	8.034	8.049	8.06	8.06	8.06	8.075	8.089	8.089	8.089	8.069	7.905	7.851	7.851	7.755	7.755	7.845	7.804	7.844	7.844	7.844	7.844	7.844	7.844	7.844	7.763	7.763	7.683	7.683	7.668	7.668	7.668	7.668
YGL211W	1.454	1.454	1.413	1.413	1.402	1.454	1.415	1.415	1.403	1.403	1.369	1.438	1.438	1.438	1.438	1.53	1.57	1.622	1.622	1.622	1.622	1.665	1.651	1.639	1.654	1.72	1.913	1.913	1.913	1.952	1.94	2.095	2.095	2.136	2.136	2.136	2.136	2.136	2.159	2.159	2.159	2.159	2.159	2.159	2.159	2.159	2.159	2.159	2.198
YDR411C	5.611	5.611	5.626	5.758	5.801	5.801	5.801	5.801	5.801	5.801	5.801	5.801	5.801	5.801	5.79	5.79	5.79	5.79	5.79	5.79	5.713	5.635	5.635	5.646	5.646	5.638	5.638	5.638	5.652	5.652	5.652	5.652	5.626	5.626	5.626	5.626	5.626	5.603	5.58	5.58	5.58	5.505	5.491	5.491	5.491	5.531	5.491	5.491	5.44
YMR176W	2.381	2.381	2.381	2.358	2.438	2.356	2.385	2.656	2.696	2.734	2.84	2.815	2.815	2.815	2.829	2.829	2.88	2.929	2.914	2.955	2.927	2.927	2.942	2.979	3.017	3.017	3.147	3.136	3.136	3.139	3.15	3.15	3.191	3.069	3.149	3.149	3.149	3.203	3.203	3.242	3.283	3.283	3.271	3.256	3.256	3.256	3.256	3.256	3.268
YLR150W	0	0	0	0	0	0	0	0	0	0	0	0	0	0	0	0	0	0	0	0	0	0	0	0	0	0	0	0	0	0	0	0	0	0	0	0	0	0	0	0	0	0	0	0	0	0	0	0	0
YDR362C	2.939	2.954	2.954	2.954	2.954	2.9	3.16	3.505	4.967	4.967	5.104	5.569	5.569	5.595	5.595	5.753	5.844	5.883	5.883	5.883	5.909	5.948	5.869	5.869	5.894	5.894	5.894	5.906	5.947	5.947	5.947	5.947	5.947	5.99	5.99	5.99	5.99	5.99	6.03	6.042	6.042	6.042	5.97	5.931	5.893	5.828	5.828	5.828	5.84
YLR292C	2.737	2.737	2.776	2.986	2.986	2.998	2.958	2.958	2.973	2.999	2.984	2.984	2.917	2.957	2.968	2.957	2.957	3.11	3.071	3.163	3.349	3.349	3.349	3.349	3.308	3.359	3.373	3.278	3.304	3.504	3.465	3.465	3.494	3.601	3.601	3.601	3.67	3.67	3.682	3.682	3.601	3.641	3.641	3.641	3.653	3.653	3.773	3.824	3.861
YDL121C	2.634	2.634	2.634	2.646	2.7	2.723	2.723	2.723	2.643	2.617	2.617	2.586	2.603	2.615	2.63	2.63	2.63	2.709	2.709	2.698	2.698	2.738	2.79	2.75	2.75	2.711	2.671	2.671	2.683	2.708	2.708	2.708	2.667	2.667	2.667	2.709	2.709	2.709	2.709	2.709	2.709	2.709	2.695	2.695	2.695	2.695	2.695	2.695	2.706
YOR385W	0.603	0.603	0.603	0.603	0.603	0.603	0.603	0.591	0.591	0.591	0.591	0.568	0.568	0.568	0.554	0.542	0.542	0.542	0.542	0.542	0.542	0.542	0.542	0.542	0.502	0.502	0.502	0.502	0.502	0.502	0.502	0.502	0.502	0.502	0.502	0.502	0.576	0.576	0.576	0.576	0.576	0.576	0.576	0.576	0.576	0.576	0.576	0.576	0.697
YKL167C	2.827	2.827	2.827	2.787	2.787	2.748	2.748	2.679	2.679	2.679	2.705	2.705	2.705	2.705	2.705	2.705	2.666	2.655	2.68	2.68	2.68	2.64	2.64	2.574	2.533	2.533	2.533	2.533	2.533	2.533	2.518	2.507	2.507	2.493	2.493	2.493	2.429	2.429	2.429	2.226	2.212	2.186	2.186	2.186	2.186	2.186	2.132	2.132	2.132
YDR091C	0.319	0.319	0.319	0.319	0.319	0.319	0.319	0.308	0.308	0.308	0.308	0.308	0.308	0.308	0.308	0.308	0.308	0.308	0.308	0.241	0.241	0.241	0.241	0.241	0.241	0.241	0.241	0.139	0.139	0.139	0.139	0.139	0.127	0.127	0.116	0.116	0.104	0.104	0.078	0.078	0.078	0.078	0.078	0.078	0.078	0.078	0.078	0.078	0.078
YGL023C	4.101	4.101	4.062	4.126	4.126	4.126	4.126	4.14	4.14	4.14	4.14	4.14	4.129	4.129	4.183	4.194	4.194	4.194	4.194	4.277	4.277	4.316	4.316	4.316	4.316	4.25	4.25	4.279	4.279	4.279	4.279	4.279	4.279	4.293	4.304	4.304	4.304	4.304	4.304	4.345	4.345	4.345	4.345	4.345	4.345	4.345	4.345	4.293	4.293
YOL136C	1.942	1.938	1.953	1.993	2.005	2.005	2.005	2.005	2.008	2.008	2.048	2.048	2.048	2.048	2.048	2.048	2.06	2.06	2.06	2.06	2.06	2.06	2.06	2.06	2.06	2.021	2.021	2.021	2.021	2.009	1.994	1.994	1.954	1.954	1.954	1.915	1.915	1.915	1.915	1.915	1.889	1.786	1.786	1.786	1.827	1.827	1.827	1.827	1.827
YER148W	3.182	3.205	3.216	3.254	3.254	3.254	3.254	3.254	3.268	3.268	3.268	3.309	3.309	3.309	3.323	3.323	3.312	3.312	3.312	3.312	3.312	3.312	3.312	3.352	3.393	3.393	3.393	3.393	3.393	3.393	3.381	3.381	3.381	3.381	3.381	3.381	3.381	3.329	3.329	3.329	3.329	3.277	3.263	3.263	3.263	3.302	3.248	3.183	3.143
YPL258C	1.589	1.552	1.581	1.701	1.701	1.701	1.701	1.701	1.701	1.701	1.701	1.712	1.712	1.712	1.673	1.673	1.673	1.724	1.724	1.724	1.736	1.814	1.733	1.785	1.746	1.746	1.694	1.665	1.65	1.65	1.607	1.552	1.566	1.498	1.484	1.484	1.484	1.524	1.617	1.617	1.617	1.617	1.617	1.577	1.577	1.577	1.577	1.659	1.659
YJR084W	0.615	0.615	0.615	0.589	0.553	0.605	0.554	0.66	0.66	0.704	0.692	0.704	0.648	0.648	0.598	0.573	0.664	0.664	0.664	0.664	0.664	0.664	0.653	0.534	0.495	0.495	0.495	0.495	0.495	0.495	0.506	0.518	0.601	0.612	0.848	1.049	1.333	2.612	3.206	3.272	3.366	4.611	4.611	4.611	4.611	4.611	4.847	4.847	4.847
YKL033W-A	1.751	1.915	1.915	1.915	1.915	1.915	1.956	1.995	1.995	1.995	1.995	2.046	2.046	2.046	2.046	2.085	2.085	2.085	2.085	2.135	2.135	2.26	2.424	2.463	2.463	2.503	2.503	2.503	2.503	2.503	2.503	2.503	2.503	2.503	2.503	2.503	2.518	2.518	2.518	2.558	2.518	2.518	2.518	2.518	2.518	2.518	2.518	2.518	2.518
YNL037C	0.525	0.525	0.51	0.51	0.51	0.51	0.51	0.51	0.51	0.51	0.496	0.496	0.47	0.458	0.458	0.458	0.458	0.458	0.458	0.458	0.458	0.458	0.458	0.458	0.458	0.444	0.444	0.444	0.444	0.376	0.376	0.376	0.352	0.327	0.327	0.315	0.315	0.286	0.286	0.223	0.223	0.223	0.208	0.194	0.194	0.194	0.194	0.194	0.194
YBL051C	4.571	4.571	4.571	4.571	4.571	4.571	4.571	4.571	4.557	4.557	4.557	4.557	4.558	4.48	4.441	4.441	4.441	4.441	4.441	4.429	4.429	4.429	4.429	4.429	4.418	4.339	4.192	4.192	4.155	4.141	4.141	4.152	4.033	4.021	4.051	4.036	4.036	4.036	4.036	4.036	3.805	3.794	3.638	3.638	3.638	3.638	3.523	3.523	3.523
YER052C	1.091	1.091	1.091	1.091	1.062	1.022	1.022	1.075	1.087	1.087	1.126	1.175	1.19	1.19	1.23	1.23	1.23	1.216	1.216	1.216	1.227	1.266	1.446	1.673	1.673	1.673	1.688	1.673	1.65	1.65	1.731	1.731	1.742	1.742	1.742	1.742	1.766	1.751	1.854	1.854	1.854	1.854	1.854	1.894	1.922	1.974	2.321	2.321	2.335
YMR263W	1.421	1.421	1.381	1.288	1.302	1.247	1.262	1.301	1.301	1.301	1.443	2.041	2.865	2.865	2.865	2.906	2.946	2.958	2.958	3.074	3.074	3.128	3.374	3.575	3.737	3.748	3.748	3.748	3.748	3.748	3.748	3.76	3.76	3.76	3.76	3.772	3.811	3.811	3.811	3.814	3.814	3.828	3.828	3.868	3.879	3.879	3.879	3.879	3.893
YHR199C	10.71	10.71	10.857	10.857	10.897	11.247	11.247	11.247	11.327	11.366	11.378	11.407	11.407	11.59	11.856	12.006	12.06	12.06	12.06	12.456	12.468	12.479	12.479	12.479	12.666	13.679	13.639	13.758	13.836	13.912	14.196	14.196	14.196	14.196	14.196	14.196	14.196	14.196	14.196	14.182	14.182	14.182	14.182	14.193	14.232	14.232	14.232	14.232	14.232
YNL133C	2.149	2.149	1.709	1.709	1.444	1.357	1.357	1.036	1.036	0.902	0.813	0.813	0.614	0.614	0.494	0.31	0.31	0.31	0.31	0.295	0.214	0.214	0.214	0.214	0.214	0.214	0.214	0.2	0.2	0.109	0.094	0.094	0.055	0.015	0.015	0.015	0.015	0.015	0.015	0.015	0.015	0.015	0.015	0.015	0.015	0.015	0.015	0.015	0.015
YOR153W	0.011	0.011	0.011	0.011	0.011	0.011	0.011	0.011	0.011	0.011	0.011	0.011	0.011	0.011	0.011	0.011	0.011	0.011	0.011	0.011	0.011	0.011	0.011	0.011	0.011	0.011	0.011	0.011	0.011	0.011	0.011	0.011	0.011	0.011	0.011	0.011	0.011	0.011	0.011	0.011	0.011	0.011	0.011	0.011	0.011	0.011	0.011	0.011	0.011
YLR384C	5.088	4.792	4.907	4.907	4.907	4.747	4.772	3.938	3.861	3.861	3.9	3.627	3.727	3.579	3.631	3.631	3.241	3.147	3.129	2.904	2.567	2.813	2.813	2.852	2.852	2.852	2.852	2.88	2.764	2.66	2.66	2.635	2.678	2.726	2.726	2.726	2.74	2.755	2.808	2.808	2.808	2.808	2.82	2.765	2.765	2.728	2.675	2.675	2.698
YJR055W	0.084	0.084	0.084	0.084	0.084	0.084	0.084	0.084	0.084	0.072	0.072	0.072	0.072	0.072	0.072	0.072	0.072	0.072	0.072	0.072	0.086	0.101	0.101	0.14	0.14	0.152	0.152	0.152	0.152	0.152	0.152	0.152	0.152	0.163	0.163	0.163	0.163	0.163	0.163	0.163	0.178	0.178	0.178	0.178	0.178	0.166	0.143	0.155	0.258
YDR037W	0.563	0.563	0.626	0.626	0.626	0.626	0.626	0.626	0.626	0.626	0.626	0.626	0.719	0.799	0.799	0.799	0.799	0.799	0.909	0.909	0.909	0.923	0.989	1.095	1.117	1.117	1.132	1.132	1.132	1.22	1.546	1.546	1.546	1.546	1.587	1.587	1.587	1.587	1.613	1.716	1.742	1.742	1.793	1.793	1.793	1.805	1.842	1.962	1.962
YIL071C	1.053	1.053	1.105	1.093	1.093	1.121	1.121	1.211	1.211	1.211	1.211	1.252	1.517	1.563	1.563	1.563	1.614	1.679	1.679	1.679	1.679	1.679	1.679	1.679	1.668	1.668	1.668	1.548	1.533	1.548	1.548	1.548	1.559	1.655	1.71	1.762	1.762	1.79	1.79	1.79	1.802	1.802	1.802	1.802	1.896	1.896	1.857	1.869	1.869
YJR076C	0.571	0.571	0.571	0.571	0.571	0.571	0.571	0.571	0.571	0.53	0.53	0.544	0.568	0.568	0.568	0.568	0.568	0.568	0.568	0.568	0.568	0.568	0.568	0.568	0.597	0.597	0.597	0.597	0.597	0.597	0.597	0.597	0.597	0.585	0.585	0.585	0.585	0.585	0.585	0.585	0.585	0.571	0.571	0.571	0.571	0.571	0.53	0.53	0.53
YHL007C	1.005	1.016	1.016	1.031	1.031	1.101	1.173	1.394	1.394	1.54	1.879	1.919	1.919	1.933	1.933	1.933	1.945	2.075	2.523	3.161	3.161	3.161	3.161	3.161	4.083	4.083	4.681	4.696	4.696	4.947	5.014	5.054	5.095	5.386	5.412	5.613	5.654	5.654	5.654	5.654	5.654	5.691	5.691	5.745	5.745	5.857	6.042	6.042	6.25
YKL109W	0	0	0	0	0	0	0	0	0	0	0	0	0	0	0	0	0	0	0	0	0	0	0	0	0	0	0	0	0	0	0	0	0	0	0	0	0	0	0	0	0	0	0	0	0	0	0	0	0
YGL206C	2.493	2.533	2.533	2.533	2.545	2.545	2.559	2.585	2.585	2.585	2.585	2.585	2.585	2.545	2.506	2.488	2.488	2.517	2.558	2.583	2.598	2.61	2.61	2.61	2.624	2.734	2.819	2.819	2.912	2.912	2.912	2.912	2.923	2.975	2.975	2.975	2.975	2.975	2.975	2.949	3.004	3.016	3.067	3.171	3.171	3.171	3.171	3.171	3.171
YLR433C	7.699	7.739	7.739	7.761	7.761	7.761	7.761	7.773	7.789	7.789	7.789	7.789	7.789	7.789	7.789	7.789	7.789	7.789	7.789	7.789	7.789	7.789	7.789	7.789	7.789	7.804	7.804	7.75	7.75	7.739	7.79	7.79	7.79	7.79	7.79	7.779	7.779	7.793	7.793	7.793	7.793	7.833	7.833	7.833	7.833	7.872	7.872	7.861	7.832
YDL012C	5.125	5.062	5.077	5.077	5.077	5.036	5.036	4.748	4.737	4.736	4.542	4.53	4.491	4.41	4.41	3.623	3.484	3.523	3.553	3.553	3.553	3.564	3.662	3.662	3.662	3.662	3.613	3.602	3.59	3.59	3.59	3.629	3.388	3.388	3.359	3.359	3.284	3.272	3.272	3.272	3.313	3.231	3.231	2.753	2.739	2.308	2.138	2.138	2.138
YLR172C	1.559	1.559	1.582	1.662	1.756	1.756	1.756	1.756	1.81	1.863	1.944	1.944	1.944	1.97	1.982	1.982	1.982	1.982	1.931	1.931	1.931	1.943	1.943	1.957	1.957	1.996	2.011	2.022	2.14	2.192	2.408	2.408	2.408	2.408	2.408	2.408	2.408	2.448	2.487	2.487	2.499	2.499	2.499	2.499	2.499	2.499	2.499	2.499	2.499
YGL234W	6.322	6.322	6.322	6.322	6.322	6.322	6.322	6.322	6.322	6.322	6.402	6.428	6.428	6.428	6.428	6.482	6.482	6.482	6.482	6.432	6.418	6.418	6.43	6.43	6.43	6.441	6.441	6.402	6.402	6.414	6.391	6.405	6.405	6.444	6.444	6.444	6.444	6.444	6.389	6.389	6.375	6.294	6.296	6.284	6.284	6.284	6.284	6.284	6.206
YPL079W	0.828	0.817	0.817	0.817	0.817	0.817	0.857	0.803	0.803	0.792	0.792	0.78	0.78	0.78	0.727	0.686	0.686	0.58	0.499	0.465	0.453	0.453	0.453	0.453	0.439	0.439	0.439	0.439	0.45	0.304	0.344	0.359	0.359	0.359	0.359	0.359	0.304	0.304	0.304	0.304	0.25	0.25	0.25	0.353	0.418	0.617	0.617	0.617	0.631
YKR037C	1.505	1.505	1.505	1.329	1.447	1.447	1.447	1.447	1.447	1.459	1.459	1.459	1.459	1.459	1.459	1.396	1.355	1.355	1.355	1.355	1.355	1.341	1.26	1.328	1.328	1.328	1.315	1.315	1.315	1.289	1.278	1.385	1.385	1.396	1.411	1.464	1.464	1.454	1.54	1.54	1.54	1.54	1.54	1.54	1.593	1.552	1.552	1.503	1.503
YJL143W	2.656	2.667	2.667	2.693	2.748	2.774	2.815	2.815	2.815	2.815	2.815	2.815	2.815	2.815	2.815	2.855	2.855	2.855	2.855	2.855	2.816	2.816	2.816	2.828	2.828	2.828	2.828	2.828	2.828	2.842	2.842	2.842	2.842	2.842	2.842	2.842	2.842	2.842	2.842	2.828	2.828	2.816	2.816	2.816	2.816	2.816	2.816	2.816	2.816
YLR211C	0.846	0.846	0.846	0.846	0.846	0.846	0.805	0.808	0.808	0.808	0.808	0.796	0.796	0.785	0.799	0.814	0.918	0.918	0.918	0.932	0.959	0.97	0.97	0.97	0.97	0.97	0.931	0.931	0.986	0.971	0.971	0.971	0.989	0.989	0.989	1.029	1.093	1.145	1.145	1.145	1.145	1.145	1.104	1.119	1.119	1.119	1.107	1.107	1.078
YKL128C	2.532	2.532	2.532	2.546	2.546	2.491	2.491	2.491	2.503	2.448	2.448	2.489	2.489	2.489	2.449	2.464	2.464	2.464	2.489	2.449	2.449	2.448	2.448	2.448	2.448	2.448	2.396	2.408	2.408	2.408	2.396	2.396	2.396	2.396	2.396	2.396	2.396	2.396	2.396	2.396	2.396	2.385	2.385	2.385	2.385	2.385	2.385	2.358	2.304
YOR150W	0.927	0.954	1.004	1.042	1.068	1.068	1.068	1.068	1.053	1.12	1.12	1.131	1.131	1.131	1.131	1.131	1.131	1.131	1.12	1.12	1.108	1.097	1.188	1.188	1.188	1.188	1.227	1.227	1.29	1.25	1.25	1.265	1.265	1.265	1.265	1.265	1.304	1.304	1.315	1.33	1.498	1.498	1.577	1.672	1.824	1.824	1.824	1.824	1.824
YNL167C	0.152	0.152	0.191	0.203	0.203	0.203	0.203	0.203	0.203	0.203	0.203	0.203	0.203	0.203	0.203	0.203	0.203	0.203	0.203	0.203	0.203	0.203	0.203	0.203	0.203	0.203	0.203	0.203	0.203	0.191	0.22	0.22	0.22	0.22	0.22	0.234	0.234	0.234	0.234	0.223	0.223	0.223	0.223	0.184	0.184	0.184	0.184	0.184	0.184
YGR089W	8.375	8.55	8.59	8.627	8.627	8.627	8.642	8.642	8.642	8.653	8.653	8.668	8.668	8.668	8.668	8.668	8.697	8.697	8.697	8.697	8.697	8.697	8.697	8.658	8.658	8.658	8.658	8.658	8.646	8.646	8.661	8.661	8.661	8.661	8.661	8.623	8.612	8.612	8.612	8.612	8.612	8.612	8.612	8.652	8.52	8.52	8.319	8.245	8.245
YLR453C	1.27	1.205	1.205	1.205	1.205	1.205	1.19	1.19	1.125	1.125	1.096	1.096	1.096	1.044	1.044	1.044	1.018	0.861	0.861	0.822	0.822	0.822	0.833	0.848	0.913	0.916	0.916	0.916	0.916	0.927	0.916	0.916	0.927	0.981	1.099	1.099	1.11	1.121	1.278	1.454	1.454	1.454	1.454	1.454	1.454	1.454	1.454	1.403	1.403
YMR189W	4.108	4.108	4.108	4.108	4.093	4.093	4.093	4.079	4.079	3.998	3.957	3.957	3.969	3.969	3.997	3.985	3.985	3.985	3.959	3.959	3.679	3.627	3.627	3.272	3.18	3.18	3.194	3.07	2.961	2.987	2.961	2.946	2.987	2.987	2.987	2.907	2.907	2.691	2.56	2.549	2.471	2.352	2.329	2.329	2.24	2.186	1.96	1.948	1.948
YKR061W	0.565	0.565	0.565	0.591	0.591	0.591	0.591	0.591	0.591	0.591	0.55	0.55	0.394	0.3	0.288	0.326	0.337	0.453	0.453	0.453	0.544	0.579	0.764	0.841	0.88	0.92	0.96	0.96	0.96	0.96	0.989	1.044	1.198	1.198	1.198	1.21	1.196	1.196	1.196	1.196	1.196	1.196	1.196	1.275	1.275	1.275	1.275	1.275	1.275
YLR440C	1.091	1.091	1.091	1.001	0.986	0.946	0.972	1.107	1.066	1.066	1.066	0.947	0.947	0.947	0.962	0.962	0.921	0.921	0.921	0.88	0.866	0.866	0.866	0.812	0.812	0.812	0.812	0.812	0.812	0.812	0.812	0.705	0.654	0.666	0.666	0.666	0.666	0.627	0.627	0.627	0.627	0.612	0.612	0.589	0.589	0.589	0.589	0.589	0.589
YHR050W	2.405	2.405	2.405	2.405	2.405	2.405	2.42	2.42	2.434	2.449	2.449	2.449	2.449	2.449	2.463	2.463	2.463	2.475	2.475	2.475	2.475	2.406	2.406	2.406	2.487	2.487	2.487	2.487	2.487	2.502	2.49	2.53	2.53	2.53	2.53	2.438	2.398	2.398	2.438	2.479	2.465	2.49	2.528	2.528	2.583	2.767	2.767	2.767	2.767
YPR159W	0.535	0.575	0.575	0.575	0.575	0.575	0.575	0.575	0.575	0.575	0.575	0.575	0.575	0.575	0.575	0.575	0.575	0.56	0.508	0.508	0.427	0.427	0.427	0.427	0.427	0.427	0.427	0.427	0.427	0.427	0.427	0.427	0.427	0.416	0.404	0.404	0.393	0.393	0.393	0.393	0.393	0.393	0.393	0.352	0.329	0.329	0.329	0.329	0.329
YGL035C	1.163	1.163	1.151	1.203	1.351	1.351	1.351	1.351	1.351	1.351	1.336	1.336	1.417	1.417	1.456	1.456	1.456	1.456	1.523	1.512	1.552	1.474	1.474	1.474	1.488	1.488	1.488	1.488	1.488	1.448	1.565	1.565	1.565	1.594	1.594	1.633	1.688	1.746	1.746	1.785	1.785	1.745	1.716	1.716	1.716	1.835	1.99	1.99	1.99
YGR013W	0.521	0.521	0.521	0.507	0.483	0.64	0.64	0.64	0.64	0.64	0.64	0.6	0.588	0.588	0.588	0.588	0.588	0.588	0.627	0.65	0.691	0.799	0.799	0.814	0.829	0.829	0.869	0.978	0.978	0.978	0.978	1.12	1.172	1.529	1.519	1.519	1.571	1.571	1.571	1.571	1.608	1.608	1.647	1.647	1.647	1.647	1.717	1.737	1.752
YNL247W	5.722	5.693	5.693	5.704	5.572	5.572	5.418	5.389	5.577	5.655	5.655	5.655	5.616	5.577	5.577	5.577	5.577	5.507	5.467	5.521	5.521	5.56	5.6	5.589	5.589	5.589	5.589	5.577	5.577	5.577	5.577	5.577	5.527	5.515	5.476	5.476	5.476	5.476	5.476	5.464	5.425	5.331	5.292	5.238	4.976	4.95	4.87	4.87	4.87
YLL063C	0.805	0.805	0.805	0.805	0.805	0.817	0.802	0.844	0.856	0.856	0.882	0.882	0.893	0.893	0.932	0.932	0.932	0.801	0.801	0.801	0.801	0.812	0.906	0.988	0.988	0.988	0.988	1.01	1.097	1.153	1.153	1.153	1.153	1.113	1.122	1.158	1.158	1.158	1.173	1.173	1.213	1.353	1.353	1.353	1.518	1.518	1.518	1.518	1.518
YML026C	0.6	0.585	0.574	0.574	0.574	0.574	0.574	0.574	0.494	0.494	0.494	0.453	0.453	0.271	0.271	0.271	0.271	0.271	0.271	0.271	0.271	0.259	0.259	0.23	0.23	0.23	0.175	0.12	0.081	0.067	0.067	0.067	0.067	0.067	0.067	0.067	0.026	0.026	0.026	0.026	0.026	0.026	0.015	0.015	0.015	0.015	0.015	0.015	0.015
YOL103W	0.518	0.479	0.479	0.467	0.467	0.467	0.467	0.467	0.467	0.467	0.401	0.361	0.361	0.361	0.361	0.361	0.361	0.339	0.339	0.339	0.339	0.339	0.339	0.339	0.339	0.339	0.312	0.312	0.312	0.312	0.312	0.312	0.327	0.327	0.327	0.327	0.327	0.327	0.272	0.272	0.336	0.347	0.347	0.347	0.347	0.347	0.347	0.336	0.295
YDL236W	1.058	1.072	1.072	1.113	1.113	1.113	1.113	1.113	1.113	1.113	1.113	1.113	1.113	1.113	1.113	1.101	1.101	1.101	1.101	1.141	1.141	1.142	1.165	1.165	1.217	1.217	1.217	1.257	1.257	1.257	1.257	1.257	1.257	1.257	1.257	1.257	1.257	1.257	1.257	1.257	1.243	1.243	1.243	1.243	1.243	1.243	1.231	1.231	1.231
YMR047C	2.175	2.175	2.396	2.408	2.489	2.489	2.489	2.489	2.489	2.489	2.489	2.489	2.489	2.5	2.579	2.579	2.579	2.579	2.579	2.579	2.579	2.602	2.654	2.654	2.665	2.665	2.665	2.665	2.665	2.665	2.665	2.665	2.665	2.665	2.665	2.665	2.677	2.677	2.677	2.677	2.717	2.743	2.743	2.743	2.743	2.743	2.743	2.743	2.755
YGL003C	3.791	3.791	3.791	3.854	3.854	3.854	3.854	3.854	3.866	3.906	3.906	3.986	4.077	4.092	4.104	4.115	4.115	4.115	4.115	4.115	4.154	4.154	4.143	4.143	4.143	4.143	4.131	4.143	4.194	4.194	4.194	4.208	4.208	4.169	4.169	4.169	4.169	4.169	4.169	4.169	4.117	4.117	4.117	4.117	4.117	4.117	4.117	4.117	4.102
YLR002C	0.606	0.606	0.606	0.621	0.606	0.606	0.606	0.606	0.606	0.566	0.526	0.526	0.526	0.526	0.526	0.526	0.526	0.526	0.526	0.526	0.526	0.526	0.526	0.526	0.526	0.344	0.256	0.244	0.244	0.244	0.244	0.244	0.244	0.244	0.244	0.244	0.221	0.221	0.221	0.221	0.221	0.221	0.221	0.221	0.221	0.262	0.262	0.262	0.262
YGR134W	1.581	1.569	1.569	1.592	1.514	1.565	1.565	1.475	1.437	1.291	1.306	1.306	1.346	1.308	1.308	1.403	1.629	1.9	1.941	1.941	2.01	1.932	1.972	1.972	1.972	1.972	1.829	1.84	1.877	1.907	1.866	1.924	2.15	2.15	2.15	2.162	2.162	2.173	2.173	2.173	2.173	2.132	2.132	2.132	2.092	2.092	2.078	2.089	2.154
YNL195C	1.284	1.284	1.244	1.244	1.203	1.203	1.203	1.203	1.203	1.192	1.155	1.155	1.155	1.141	1.155	1.181	1.181	1.193	1.193	1.193	1.181	1.167	1.206	1.261	1.437	1.437	1.448	1.462	1.58	1.58	1.698	1.698	1.657	1.657	1.618	1.618	1.606	1.606	1.789	1.848	1.848	1.859	1.859	1.859	1.848	1.874	1.962	1.988	2.038
YPR022C	2.185	2.185	2.185	2.185	2.208	2.153	2.179	2.326	2.326	2.326	2.326	2.286	2.258	2.258	2.261	2.261	2.301	2.348	2.362	2.402	2.402	2.402	2.402	2.402	2.373	2.414	2.619	2.734	2.734	2.734	2.734	2.734	2.734	2.734	2.734	2.734	2.734	2.734	2.734	2.722	2.722	2.761	2.791	2.791	2.791	2.776	2.776	2.776	2.747
YOR216C	3.353	3.711	3.711	3.711	3.75	3.735	3.747	3.747	3.747	3.732	3.744	3.812	3.824	3.932	4.153	4.153	4.164	4.216	4.216	4.216	4.147	4.199	4.213	4.306	4.294	4.32	4.361	4.462	4.508	4.508	4.559	4.728	5.104	5.104	5.359	5.359	5.374	5.413	5.413	5.413	5.413	5.454	5.465	5.465	5.465	5.476	5.476	5.476	5.476
YOR026W	1.617	1.617	1.537	1.537	1.537	1.401	1.401	1.401	1.401	1.401	1.401	1.401	1.401	1.401	1.401	1.401	1.401	1.401	1.401	1.387	1.387	1.346	1.346	1.346	1.346	1.346	1.346	1.291	1.291	1.252	1.252	1.2	1.159	1.12	1.12	0.856	0.817	0.817	0.817	0.843	0.883	0.883	0.883	0.873	0.873	0.873	0.846	0.714	0.673
YHL015W	6.155	6.144	6.144	6.144	6.144	6.144	6.104	6.104	6.104	6.104	6.104	6.092	6.092	6.092	6.077	5.802	5.79	5.779	5.779	5.779	5.753	5.753	5.502	5.358	5.347	5.347	5.347	5.215	5.215	5.215	5.164	5.164	5.011	5.011	5.011	4.648	4.46	4.421	4.409	4.409	4.383	4.383	4.383	4.383	4.383	4.32	4.28	4.28	4.241
YPL159C	2.85	2.85	2.85	2.85	2.85	2.85	2.85	2.85	2.85	2.85	2.85	2.85	2.85	2.85	2.847	2.847	2.832	2.832	2.832	2.832	2.832	2.832	2.749	2.749	2.737	2.737	2.737	2.737	2.737	2.737	2.697	2.685	2.685	2.685	2.685	2.685	2.646	2.646	2.646	2.658	2.658	2.658	2.658	2.658	2.646	2.62	2.608	2.554	2.409
YER150W	0.708	0.708	0.708	0.719	0.757	0.796	0.796	0.796	0.796	0.757	0.757	0.757	0.847	0.847	0.847	0.847	0.847	0.847	0.915	1.062	1.169	1.209	1.261	1.35	1.508	1.575	1.575	1.575	1.599	1.639	1.772	2.132	2.132	2.132	2.173	2.212	2.212	2.197	2.186	2.457	2.471	2.471	2.51	2.551	2.566	2.611	2.67	2.67	2.67
YOR221C	1.183	1.183	1.121	1.161	1.161	1.161	1.161	1.161	1.161	1.15	1.15	1.15	1.095	1.04	1.04	1.04	1.028	1.028	1.028	1.028	1.028	1.173	1.173	1.173	1.173	1.173	1.21	1.21	1.21	1.222	1.271	1.271	1.271	1.413	1.413	1.452	1.452	1.452	1.463	1.44	1.44	1.44	1.414	1.414	1.414	1.455	1.455	1.455	1.389
YPL179W	4.326	4.326	4.326	4.326	4.326	4.326	4.326	4.326	4.326	4.326	4.285	4.259	4.259	4.245	4.216	4.147	4.085	4.046	4.061	4.02	4.02	4.02	4.008	4.008	3.997	3.997	3.997	3.13	2.935	2.921	2.921	2.961	2.99	2.99	2.951	2.925	2.91	2.938	2.646	2.646	2.646	2.646	2.646	2.524	2.404	2.404	1.778	1.603	2.14
YBR262C	0.877	0.891	0.945	0.999	0.999	1.054	1.054	1.069	1.069	1.177	1.57	1.699	1.833	1.833	1.886	1.93	1.93	1.959	2.037	2.076	2.221	2.418	2.854	2.854	2.854	2.998	2.998	2.998	2.998	3.013	3.119	3.119	3.119	3.225	3.225	3.225	3.24	3.24	3.315	3.315	3.356	3.395	3.395	3.434	3.434	3.679	3.679	3.798	3.809
YIL122W	1.278	1.278	1.278	1.278	1.306	1.295	1.295	1.295	1.335	1.335	1.335	1.335	1.347	1.387	1.387	1.348	1.348	1.348	1.36	1.321	1.321	1.321	1.321	1.321	1.343	1.343	1.343	1.304	1.304	1.333	1.333	1.348	1.348	1.359	1.333	1.333	1.255	1.255	1.243	1.243	1.243	1.243	1.243	1.258	1.258	1.258	1.258	1.258	1.258
YOR044W	1.92	1.92	1.92	1.959	1.945	1.945	1.945	1.905	1.851	1.77	1.77	1.77	1.77	1.77	1.781	1.77	1.77	1.77	1.77	1.77	1.81	1.81	1.81	1.862	1.862	1.862	1.851	1.851	1.853	1.853	1.853	1.853	1.853	1.853	1.842	1.802	1.802	1.802	1.802	1.778	1.687	1.541	1.489	1.46	1.472	1.472	1.472	1.472	1.472
YGR113W	0.812	0.812	0.772	0.747	0.747	0.761	0.8	0.826	0.826	0.826	0.867	0.904	0.979	0.985	0.996	1.011	1.022	0.956	0.956	0.97	1.05	1.05	1.05	1.05	1.05	1.045	1.045	1.045	1.254	1.254	1.254	1.254	1.268	1.306	1.346	1.346	1.346	1.346	1.346	1.361	1.508	1.595	1.595	1.595	1.595	1.595	1.595	1.595	1.595
YOR265W	0.762	0.762	0.723	0.644	0.644	0.63	0.618	0.618	0.618	0.595	0.648	0.606	0.645	0.645	0.645	0.645	0.58	0.541	0.541	0.541	0.541	0.541	0.526	0.554	0.555	0.608	0.608	0.608	0.608	0.608	0.593	0.593	0.622	0.633	0.633	0.605	0.605	0.605	0.605	0.605	0.616	0.616	0.616	0.616	0.616	0.655	0.678	0.722	0.774
YBR279W	3.36	3.211	3.498	3.81	3.81	3.821	3.81	4.247	4.58	5.673	6.056	6.286	6.286	6.503	6.503	6.503	6.503	6.503	6.503	6.635	6.635	6.629	6.629	7.211	7.211	7.211	7.211	7.226	7.393	7.434	7.434	7.434	7.596	7.596	7.596	7.622	7.61	7.625	7.639	7.639	7.639	7.639	7.639	7.651	7.643	7.643	7.643	7.716	7.676
YLR409C	2.833	2.833	2.833	2.833	2.833	2.873	2.873	2.873	2.873	2.873	2.873	2.873	2.873	2.873	2.873	2.873	2.873	2.873	2.873	2.873	2.873	2.873	2.873	2.873	2.912	2.912	2.912	2.912	2.912	2.912	2.912	2.898	2.898	2.883	2.764	2.724	2.712	2.698	2.698	2.698	2.698	2.698	2.698	2.698	2.698	2.631	2.62	2.568	2.568
YLR190W	4.567	4.582	4.582	4.582	4.582	4.567	4.186	4.043	4.043	4.043	4.043	4.043	4.001	4.001	3.972	3.895	3.857	3.829	3.869	3.807	3.807	3.766	3.766	3.678	3.758	3.662	3.752	3.715	3.715	3.715	3.675	3.661	3.284	2.711	2.803	2.792	2.986	2.959	2.959	2.932	3.367	3.378	3.39	3.662	3.877	4.036	4.036	4.051	4.204
YGR263C	0.232	0.232	0.232	0.232	0.232	0.232	0.232	0.232	0.232	0.232	0.192	0.192	0.192	0.192	0.192	0.192	0.192	0.192	0.192	0.152	0.138	0.138	0.138	0.138	0.138	0.138	0.138	0.192	0.192	0.192	0.249	0.249	0.249	0.249	0.249	0.249	0.249	0.264	0.264	0.342	0.342	0.342	0.356	0.356	0.356	0.368	0.368	0.368	0.38
YHL032C	4.442	4.457	4.457	4.457	4.587	4.858	4.858	4.858	4.858	4.979	4.927	4.927	4.927	5.008	5.008	5.008	5.008	5.008	4.997	4.997	4.997	4.997	4.997	4.997	4.997	5.052	5.066	5.066	5.107	5.107	5.107	5.121	5.121	5.121	5.121	5.121	5.121	5.136	5.136	5.111	5.111	5.125	5.125	5.086	5.086	5.086	5.086	5.086	5.125
YMR227C	0.72	0.679	0.705	0.705	0.72	0.782	0.782	0.862	1.367	1.367	1.474	1.474	1.474	1.474	1.526	1.617	1.617	1.631	1.631	1.671	1.671	1.671	1.671	1.671	1.656	1.656	1.656	1.656	1.656	1.671	1.631	1.746	1.757	1.917	1.917	1.917	1.917	1.917	1.943	1.969	2.193	2.193	2.193	2.193	2.193	2.193	2.193	2.193	2.193
YDL108W	1.919	1.919	1.97	1.789	1.789	1.789	1.734	1.734	1.734	1.734	1.734	1.452	1.091	0.999	0.987	1.012	1.115	1.115	1.115	1.093	1.027	1.012	0.894	0.879	0.801	0.461	0.449	0.449	0.464	0.521	0.532	0.628	0.628	0.628	0.638	0.679	0.638	0.656	0.656	0.656	0.656	0.744	0.744	0.744	0.75	0.75	0.75	0.75	0.79
YLR315W	0.041	0.041	0.041	0.041	0.041	0.08	0.08	0.08	0.08	0.08	0.08	0.08	0.08	0.08	0.08	0.08	0.08	0.08	0.08	0.08	0.08	0.08	0.08	0.198	0.198	0.198	0.198	0.198	0.198	0.198	0.198	0.21	0.249	0.343	0.343	0.343	0.343	0.343	0.397	0.397	0.474	0.54	0.54	0.54	0.54	0.54	0.54	0.54	0.54
YDL157C	0.75	0.748	0.733	0.733	0.733	0.733	0.733	0.733	0.787	0.801	0.801	0.801	0.801	0.801	0.801	0.801	0.801	0.801	0.801	0.801	0.801	0.775	0.775	0.775	0.775	0.79	0.79	0.79	0.79	0.79	0.79	0.79	0.79	0.79	0.79	0.79	0.79	0.79	0.79	0.79	0.829	0.829	0.829	0.829	0.788	0.788	0.788	0.788	0.788
YDR398W	0.08	0.041	0.041	0.041	0.041	0.041	0	0	0	0	0	0	0	0	0	0	0	0	0	0.015	0.015	0.015	0.015	0.026	0.026	0.026	0.026	0.026	0.026	0.026	0.026	0.026	0.026	0.026	0.026	0.026	0.026	0.026	0.026	0.026	0.026	0.026	0.026	0.026	0.026	0.026	0.026	0.026	0.026
YDL036C	1.128	1.128	1.14	1.164	1.179	1.179	1.179	1.179	1.179	1.179	1.179	1.267	1.374	1.374	1.374	1.374	1.374	1.374	1.414	1.414	1.414	1.429	1.429	1.521	1.521	1.521	1.481	1.492	1.57	1.57	1.57	1.57	1.57	1.57	1.531	1.57	1.57	1.57	1.57	1.57	1.57	1.57	1.57	1.585	1.599	1.599	1.599	1.599	1.599
YLR241W	0.565	0.539	0.525	0.513	0.467	0.428	0.428	0.428	0.428	0.416	0.413	0.413	0.469	0.469	0.469	0.588	0.588	0.588	0.588	0.588	0.588	0.588	0.588	0.679	0.679	0.679	0.742	0.728	0.817	0.829	0.829	0.829	0.817	0.817	0.817	0.84	0.84	0.84	0.892	0.892	0.892	0.904	0.944	1.076	1.076	1.076	1.076	1.076	1.076
YOR316C	0.305	0.305	0.305	0.305	0.305	0.305	0.305	0.291	0.291	0.291	0.291	0.276	0.288	0.288	0.288	0.288	0.288	0.288	0.288	0.288	0.288	0.288	0.288	0.288	0.288	0.262	0.262	0.262	0.198	0.213	0.198	0.198	0.198	0.198	0.198	0.198	0.198	0.198	0.198	0.198	0.198	0.264	0.264	0.264	0.264	0.264	0.264	0.264	0.264
YJR104C	6.353	6.313	6.338	6.349	6.364	6.378	6.378	6.378	6.378	6.31	6.321	6.321	6.321	6.282	6.282	6.282	6.282	6.282	6.242	6.242	6.242	6.176	5.878	5.758	5.758	5.769	5.769	5.729	5.729	5.699	5.699	5.62	5.62	5.566	5.566	5.341	5.301	5.209	5.209	4.939	4.939	4.888	4.825	4.825	4.825	4.602	4.602	4.485	3.769
YOL053W	1.371	1.296	1.296	1.296	1.256	0.983	0.982	1.062	1.062	1.062	1.062	1.062	1.062	1.062	1.051	1.051	1.106	1.106	1.106	1.106	1.106	1.121	1.121	1.018	0.967	1.034	1.029	1.003	1.043	0.991	0.951	1.021	0.967	0.967	0.979	1.094	1.197	1.197	1.249	1.249	1.249	1.249	1.22	1.415	1.504	1.504	1.558	1.597	1.597
YKL215C	3.821	3.821	3.833	3.793	3.754	3.78	3.702	3.702	3.702	3.702	3.661	2.928	2.786	2.735	2.776	2.799	2.799	2.758	2.758	2.758	2.797	2.797	2.977	2.977	2.977	2.977	2.977	2.686	2.533	2.573	2.888	2.741	2.93	2.865	2.825	2.825	2.865	2.788	2.788	2.814	2.662	2.724	2.878	3.055	3.055	3.055	3.187	3.147	3.236
YDL227C	0.312	0.312	0.312	0.312	0.312	0.312	0.272	0.272	0.272	0.286	0.298	0.298	0.298	0.298	0.262	0.302	0.302	0.302	0.302	0.302	0.273	0.273	0.324	0.324	0.324	0.324	0.339	0.361	0.361	0.401	0.412	0.412	0.412	0.424	0.424	0.424	0.424	0.424	0.424	0.424	0.424	0.424	0.424	0.412	0.373	0.373	0.373	0.373	0.373
YMR079W	3.507	3.507	3.507	3.507	3.507	3.507	3.507	3.507	3.507	3.507	3.507	3.507	3.507	3.507	3.507	3.507	3.507	3.507	3.522	3.522	3.522	3.522	3.536	3.536	3.536	3.536	3.536	3.536	3.536	3.536	3.525	3.525	3.525	3.525	3.525	3.525	3.47	3.497	3.468	3.468	3.468	3.468	3.468	3.417	3.417	3.417	3.417	3.417	3.417
YPR176C	0.278	0.292	0.401	0.502	0.502	0.502	0.688	0.688	0.725	0.714	0.872	1.061	1.061	1.101	1.113	1.113	1.194	1.168	1.207	1.35	1.566	1.631	1.672	1.774	1.774	1.8	1.823	1.823	1.823	1.823	1.837	1.834	1.834	1.834	1.927	2.151	2.229	2.293	2.475	2.49	2.576	2.576	2.616	2.63	2.63	2.723	2.813	2.813	2.813
YML032C	2.853	2.853	2.948	2.959	2.959	2.959	3.153	3.391	3.798	3.838	3.838	3.838	3.838	3.877	3.944	3.944	4.011	4.051	4.051	4.09	4.09	4.102	4.217	4.281	4.281	4.41	4.398	4.398	4.398	4.398	4.398	4.398	4.412	4.424	4.516	4.528	4.569	4.569	4.569	4.609	4.609	4.598	4.598	4.612	4.612	4.627	4.677	4.677	4.677
YDR159W	1.776	1.815	1.815	1.815	1.879	1.879	1.986	1.986	1.986	2.049	2.049	2.049	2.049	2.049	2.049	2.049	1.888	1.92	1.92	1.96	2.052	2.052	2.013	1.998	1.998	1.998	2.01	2.01	2.01	2.062	2.116	2.264	2.345	2.345	2.384	2.384	2.396	2.396	2.407	2.407	2.407	2.407	2.407	2.396	2.396	2.396	2.396	2.396	2.396
YFL034C-A	1.258	1.246	1.246	1.206	1.206	1.206	1.206	0.994	0.994	0.606	0.609	0.655	0.729	0.824	0.824	0.826	0.85	0.864	0.864	0.891	0.891	1.012	1.119	1.263	1.263	1.263	1.263	1.263	1.396	1.385	1.385	1.385	1.385	1.502	1.86	2.276	2.262	2.262	2.262	2.329	2.434	2.434	2.434	2.475	2.732	2.799	2.854	2.868	2.868
YLL026W	1.194	1.259	1.259	1.218	1.218	1.259	1.222	1.222	1.217	1.258	1.258	1.258	1.258	1.258	1.243	1.243	1.282	1.281	1.281	1.281	1.281	1.281	1.226	1.186	1.025	1.01	1.064	1.145	1.145	1.278	1.278	1.278	1.278	1.289	1.272	1.286	1.286	1.286	1.286	1.261	1.261	1.302	1.29	1.36	1.36	1.36	1.371	1.371	1.371
YLR459W	0.267	0.267	0.281	0.267	0.278	0.278	0.289	0.395	0.556	0.556	0.597	0.597	0.597	0.597	0.597	0.597	0.597	0.597	0.597	0.597	0.597	0.597	0.597	0.688	0.688	0.711	0.711	0.711	0.711	0.82	0.82	0.831	0.831	0.831	0.831	0.831	0.831	0.831	0.831	0.79	0.79	0.802	0.817	0.817	0.817	0.817	0.87	0.882	0.882
YKL072W	2.488	2.691	2.691	2.717	2.717	2.757	2.877	3.342	3.383	3.422	3.457	3.457	3.457	3.457	3.457	3.457	3.468	3.468	3.468	3.575	3.575	3.575	3.614	3.672	3.698	3.698	3.713	3.765	3.83	3.83	3.791	3.791	3.846	3.846	3.857	3.872	3.872	3.953	3.953	3.953	3.953	3.953	3.953	3.953	3.953	4.008	4.008	4.008	4.008
YDR252W	1.279	1.279	1.267	1.216	1.216	1.216	1.324	1.391	1.405	1.365	1.365	1.365	1.35	1.35	1.35	1.35	1.35	1.35	1.339	1.339	1.244	1.151	1.151	1.176	1.282	1.282	1.35	1.35	1.456	1.958	1.958	1.958	1.958	1.969	2.009	2.02	2.02	2.02	2.02	1.992	1.981	1.992	1.955	1.955	1.943	1.955	1.995	1.995	2.09
YGR185C	4.996	4.996	4.996	5.035	5.05	5.107	5.107	5.202	5.202	5.202	5.202	5.202	5.202	5.202	5.202	5.202	5.243	5.243	5.228	5.228	5.24	5.24	5.254	5.254	5.254	5.231	5.231	5.231	5.231	5.243	5.243	5.243	5.243	5.243	5.243	5.243	5.243	5.283	5.283	5.283	5.029	4.974	4.974	5.014	4.999	4.999	4.999	4.999	4.999
YGL020C	1.062	0.927	0.912	0.912	0.912	0.924	0.924	0.924	0.935	0.683	0.672	0.683	0.683	0.683	0.683	0.698	0.924	1.109	1.19	1.19	1.205	1.447	2.015	2.529	2.639	2.639	2.877	2.888	2.965	2.965	3.055	3.055	3.094	3.199	3.213	3.213	3.213	3.213	3.213	3.558	3.558	3.724	3.763	3.804	3.831	3.831	3.831	4.018	4.018
YKR049C	0.143	0.222	0.222	0.222	0.222	0.222	0.119	0.119	0.119	0.134	0.134	0.212	0.212	0.212	0.212	0.212	0.212	0.212	0.212	0.212	0.212	0.212	0.212	0.212	0.227	0.227	0.227	0.227	0.227	0.227	0.227	0.241	0.264	0.264	0.279	0.368	0.419	0.442	0.442	0.442	0.442	0.442	0.442	0.442	0.533	0.533	0.544	0.544	0.556
YFR008W	2.19	2.19	2.19	2.19	2.231	2.231	2.231	2.242	2.319	2.304	2.304	2.304	2.304	2.304	2.239	2.224	2.172	2.172	2.187	2.283	2.425	2.425	2.425	2.425	2.425	2.425	2.425	2.385	2.385	2.371	2.41	2.41	2.41	2.41	2.41	2.41	2.41	2.371	2.356	2.211	2.2	2.2	2.32	2.32	2.32	2.45	2.41	2.425	2.425
YDR494W	3.288	3.121	2.995	3.194	3.194	3.194	3.234	3.234	3.234	2.954	2.955	3.078	3.406	3.406	3.406	3.406	3.502	3.487	3.505	3.502	3.487	3.487	3.476	3.476	3.435	3.461	3.513	3.513	3.525	3.511	3.511	3.511	3.561	3.824	3.824	3.836	3.836	3.836	3.836	3.836	3.836	3.793	3.793	3.753	3.741	3.758	3.758	3.758	3.758
YMR225C	1.235	1.235	1.329	1.329	1.329	1.315	1.315	1.315	1.315	1.315	1.315	1.315	1.315	1.327	1.327	1.419	1.408	1.408	1.354	1.302	1.247	1.247	1.247	1.31	1.27	1.282	1.282	1.402	1.442	1.681	1.681	1.681	1.746	1.746	1.746	1.761	1.71	1.71	1.579	1.579	1.579	1.631	1.631	1.631	1.631	1.631	1.645	1.605	1.605
YPL151C	3.127	3.127	3.127	3.127	3.127	3.127	3.127	3.127	3.127	3.127	3.139	3.153	3.202	3.202	3.202	3.202	3.202	3.202	3.241	3.244	3.244	3.244	3.244	3.244	3.285	3.271	3.282	3.282	3.282	3.282	3.282	3.282	3.227	3.227	3.227	3.227	3.227	3.227	3.227	3.227	3.227	3.227	3.227	3.227	3.227	3.227	3.227	3.148	3.157
YBL029C-A	0	0	0	0	0	0	0	0	0	0	0	0	0	0	0	0	0	0	0	0	0	0	0	0	0	0	0	0	0	0	0	0	0	0	0	0	0	0	0	0	0	0	0	0	0	0	0	0	0
YOL158C	3.681	3.655	3.667	3.563	3.563	3.553	3.553	3.553	3.647	3.92	4.11	4.11	4.173	4.633	4.578	4.578	4.578	4.578	4.555	4.594	4.594	4.58	4.58	4.58	4.539	4.551	4.551	4.551	4.551	4.565	4.539	4.539	4.407	4.316	4.262	4.184	4.145	4.145	4.145	4.145	4.145	4.145	4.142	4.101	4.113	4.128	4.128	4.142	4.165
YDL078C	0.242	0.242	0.242	0.242	0.242	0.242	0.242	0.242	0.242	0.307	0.319	0.319	0.319	0.319	0.319	0.358	0.358	0.358	0.369	0.41	0.41	0.41	0.41	0.41	0.41	0.41	0.41	0.41	0.41	0.421	0.421	0.421	0.501	0.611	0.623	0.714	0.714	0.728	0.728	0.728	0.728	0.728	0.728	0.757	0.798	0.812	0.812	0.812	0.812
YOR016C	1.588	1.903	1.903	1.903	1.903	1.903	1.903	1.903	1.958	1.97	1.97	2.06	2.06	2.071	2.071	2.071	2.071	2.071	2.071	2.122	2.162	2.162	2.176	2.176	2.176	2.176	2.176	2.176	2.176	2.176	2.188	2.188	2.24	2.293	2.333	2.333	2.333	2.333	2.333	2.333	2.333	2.333	2.333	2.333	2.333	2.333	2.333	2.333	2.333
YOL142W	9.717	9.717	9.717	9.836	9.836	9.836	9.836	9.848	9.991	10.041	10.053	10.053	10.053	10.053	10.053	10.053	10.065	10.105	10.144	10.144	10.144	10.104	10.104	10.144	10.185	10.219	10.219	10.219	10.219	10.219	10.219	10.219	10.196	10.054	10.054	10.054	10.054	10.054	10.014	10.014	10.014	9.999	9.96	9.767	9.671	9.645	9.645	9.606	9.606
YGR042W	1.038	1.129	1.167	1.167	1.167	1.167	1.167	1.167	1.128	1.089	1.089	1.048	1.074	1.169	1.337	1.337	1.337	1.337	1.337	1.337	1.341	1.3	1.3	1.454	1.734	1.764	1.764	1.764	1.764	1.764	1.764	1.681	1.747	1.747	1.77	1.782	1.782	1.782	1.821	1.846	1.875	1.956	2.105	2.105	2.105	2.146	2.16	2.175	2.358
YKL122C	0.825	0.848	0.836	0.836	0.848	0.848	0.848	0.848	0.848	0.848	0.848	0.848	0.848	0.808	0.808	0.808	0.768	0.716	0.716	0.716	0.716	0.716	0.716	0.641	0.615	0.626	0.626	0.626	0.626	0.571	0.571	0.571	0.56	0.56	0.56	0.545	0.557	0.609	0.609	0.609	0.661	0.661	0.661	0.661	0.661	0.649	0.649	0.649	0.689
YJL066C	4.961	5	4.959	5.038	5.116	5.075	5.035	5.061	4.966	4.966	4.926	4.926	4.926	4.926	4.926	4.886	4.886	4.886	4.886	4.874	4.874	4.682	4.682	4.734	4.662	4.633	4.659	4.67	4.739	4.577	4.588	4.548	4.548	4.508	4.589	4.228	4.228	4.178	4.178	4.006	3.959	3.912	3.912	4.042	4.076	3.947	3.973	3.973	4.028
YPR134W	9.421	9.395	9.395	9.395	9.355	9.355	9.355	9.355	9.355	9.395	9.331	9.342	9.342	9.342	9.328	9.328	9.289	9.289	9.263	9.263	9.263	9.248	9.211	9.211	9.211	9.159	9.159	9.065	9.065	9.024	8.857	8.762	8.762	8.762	8.791	8.791	8.791	8.791	8.594	8.605	8.305	7.86	7.86	7.796	7.796	7.796	7.678	7.545	7.545
YNL113W	5.641	5.641	5.641	5.641	5.641	5.641	5.629	5.629	5.629	5.59	5.579	5.579	5.567	5.567	5.567	5.492	5.492	5.453	5.375	5.375	5.375	5.078	5.052	5.011	4.838	4.709	4.651	4.612	4.612	4.573	4.455	4.441	4.441	4.441	4.441	4.269	3.809	3.743	3.732	3.732	3.732	3.72	3.636	3.636	3.636	3.636	3.595	3.595	3.543
YGR092W	3.326	3.326	3.315	3.276	3.224	3.212	3.212	3.212	3.212	3.212	3.212	3.212	3.212	3.212	3.212	3.212	3.212	3.212	3.252	3.211	3.211	3.211	3.211	3.211	3.211	3.185	3.144	3.144	3.144	3.144	3.144	3.144	3.144	3.144	3.144	3.105	3.105	3.146	3.042	3.056	3.045	3.033	2.994	2.979	2.979	3.019	2.872	2.793	2.793
YER056C	0	0	0	0	0	0	0	0	0	0	0	0	0	0	0	0	0	0	0	0	0	0	0	0	0	0	0	0	0	0	0	0	0	0	0	0	0	0	0	0	0	0	0	0	0	0.011	0.011	0.011	0.011
YDL015C	8.816	8.816	8.816	8.816	8.816	8.816	8.857	8.941	9.073	9.073	9.033	9.033	9.033	9.033	9.033	8.933	8.948	8.905	8.893	8.893	8.934	8.934	8.934	8.934	8.945	8.931	8.931	8.916	8.916	8.916	8.916	8.916	8.866	8.764	8.789	8.7	8.7	8.648	8.585	8.585	8.562	8.562	8.499	8.499	8.473	8.461	8.461	8.461	8.422
YNL121C	5.12	5.12	4.975	4.747	4.615	4.586	4.413	4.349	4.149	3.923	3.923	3.854	3.842	3.802	3.763	3.722	3.682	3.667	3.655	3.655	3.655	3.655	3.655	3.455	3.455	3.455	3.441	3.406	3.188	3.096	3.096	3.096	3.096	3.073	3.009	3.009	2.995	2.969	2.969	2.694	2.683	2.625	2.625	2.625	2.625	2.369	2.329	2.303	2.288
YMR145C	0.015	0.015	0.015	0.015	0.015	0.015	0.015	0.015	0.015	0.015	0.015	0.015	0.015	0.015	0.015	0.015	0.015	0.015	0.015	0.015	0.015	0.015	0.015	0.015	0.015	0.015	0.015	0.015	0.015	0.015	0.015	0.015	0.015	0.015	0.015	0.015	0.015	0.015	0.015	0.015	0.015	0.015	0.015	0.015	0.015	0.015	0.015	0.015	0.015
YBL024W	1.414	1.414	1.414	1.414	1.414	1.414	1.414	1.414	1.465	1.465	1.425	1.475	1.475	1.514	1.514	1.526	1.486	1.486	1.486	1.486	1.486	1.486	1.445	1.445	1.484	1.445	1.445	1.445	1.445	1.445	1.381	1.381	1.381	1.381	1.381	1.381	1.381	1.422	1.445	1.445	1.445	1.445	1.445	1.445	1.445	1.497	1.508	1.508	1.508
YDR262W	0.509	0.509	0.55	0.55	0.561	0.561	0.561	0.576	0.615	0.627	0.641	0.641	0.641	0.641	0.653	0.653	0.716	0.716	0.716	0.716	0.716	0.716	0.716	0.716	0.716	0.797	0.797	0.797	0.797	0.797	0.797	0.809	0.809	0.809	0.809	0.809	0.809	0.809	0.809	0.809	0.809	0.809	0.809	0.809	0.809	0.82	0.82	0.82	0.82
YGL166W	1.977	1.977	1.977	1.977	1.977	1.977	1.992	1.992	1.992	2.058	2.058	2.058	2.058	2.058	2.058	2.058	2.058	2.058	2.058	2.018	2.032	2.055	2.055	2.067	2.067	2.067	2.093	2.093	2.093	2.093	2.093	2.093	2.093	2.093	2.093	2.093	2.104	2.104	2.183	2.183	2.183	2.183	2.183	2.183	2.171	2.171	2.171	2.171	2.157
YKL140W	0.9	0.651	0.623	0.623	0.608	0.554	0.554	0.58	0.58	0.58	0.58	0.671	0.671	0.671	0.686	0.712	0.686	0.67	0.67	0.67	0.67	0.67	0.67	0.67	0.696	0.896	0.896	0.896	0.896	0.87	0.829	0.829	0.8	0.849	1.004	1.004	1.004	1.004	1.018	1.033	1.226	1.265	1.265	1.265	1.265	1.265	1.306	1.359	1.348
YPL252C	1.357	1.463	1.554	1.577	1.577	1.577	1.589	1.589	1.589	1.589	1.589	1.563	1.566	1.566	1.566	1.566	1.566	1.58	1.621	1.609	1.609	1.609	1.609	1.609	1.609	1.558	1.573	1.573	1.534	1.589	1.589	1.589	1.589	1.589	1.615	1.472	1.472	1.483	1.468	1.468	1.468	1.494	1.441	1.441	1.441	1.441	1.441	1.441	1.429
YLR048W	0	0	0	0	0	0	0	0	0	0	0	0	0	0	0	0	0	0	0	0	0	0	0	0	0	0	0	0	0	0	0	0	0	0	0	0	0	0	0	0	0	0	0	0	0	0	0	0	0
YPR033C	9.714	9.714	9.399	9.292	9.227	9.187	9.172	9.172	7.353	6.236	6.088	6.044	6.005	6.005	5.966	5.977	5.533	5.521	5.521	5.253	5.229	5.229	5.176	5.176	4.889	4.889	4.646	4.594	4.594	3.561	3.389	3.374	3.374	3.273	3.273	3.079	3.079	2.464	2.374	2.349	2.244	1.785	1.666	1.666	1.666	1.666	1.532	1.306	1.306
YLR448W	0	0	0	0	0	0	0	0	0	0	0	0	0	0	0	0	0	0	0	0	0	0	0	0	0	0	0	0	0	0	0	0	0	0	0	0	0	0	0	0	0	0	0	0	0	0	0	0	0
YLR222C	2.042	2.042	2.042	2.042	2.168	2.285	2.285	2.35	2.35	2.35	2.35	2.336	2.336	2.336	2.336	2.409	2.409	2.409	2.409	2.409	2.421	2.421	2.421	2.421	2.421	2.462	2.487	2.487	2.487	2.487	2.487	2.448	2.448	2.409	2.409	2.409	2.409	2.409	2.409	2.409	2.409	2.409	2.409	2.409	2.409	2.409	2.409	2.409	2.409
YLR250W	1.025	1.025	1.025	1.04	1.051	1.051	1.051	1.091	1.091	1.091	1.091	1.091	1.051	1.051	1.051	1.04	1	1	1	1	1	1	1	1	1	1	1	1	1	1	1.015	1.026	1.026	0.987	0.987	0.987	0.987	0.999	0.959	0.959	0.974	0.974	0.974	0.974	0.923	0.911	0.911	0.911	0.952
YER018C	2.658	2.658	2.768	2.768	2.768	2.768	2.768	2.78	2.78	2.78	2.78	2.78	2.806	2.755	2.767	2.778	2.778	2.792	2.792	2.792	2.792	2.862	2.823	2.823	2.823	2.823	2.823	2.863	2.967	3.057	3.057	3.057	3.112	3.112	3.112	3.112	3.112	3.112	3.112	3.112	3.112	3.112	3.112	3.073	3.033	3.044	3.084	3.124	3.124
YGL105W	3.086	3.074	3.074	3.074	3.123	3.123	3.135	3.135	3.135	3.135	3.135	3.135	3.108	3.108	3.108	3.123	3.123	3.123	3.123	3.083	3.042	3.042	3.042	2.99	2.99	2.99	2.99	2.99	2.99	2.99	2.863	2.863	2.822	2.779	2.725	2.725	2.673	2.673	2.634	2.608	2.608	2.608	2.567	2.502	2.502	2.502	2.502	2.502	2.463
YCR065W	0.684	0.684	0.684	0.67	0.67	0.67	0.681	0.67	0.67	0.67	0.67	0.67	0.67	0.709	0.709	0.709	0.681	0.667	0.693	0.727	0.842	1.053	1.053	1.093	1.105	1.131	1.131	1.131	1.16	1.251	1.251	1.266	1.362	1.434	1.434	1.473	1.576	1.576	1.576	1.576	1.59	1.617	1.617	1.617	1.617	1.617	1.629	1.683	1.683
YDL241W	1.896	1.881	1.881	1.881	1.834	1.834	1.834	1.822	1.764	1.75	1.75	1.738	1.624	1.624	1.624	1.639	1.769	1.769	1.769	1.769	1.769	1.769	1.769	1.772	1.772	1.772	1.772	1.76	1.76	1.749	1.734	1.734	1.746	1.707	1.747	1.747	1.747	1.747	1.681	1.681	1.681	1.681	1.669	1.669	1.669	1.593	1.578	1.523	1.523
YML093W	2	2.067	2.067	2.067	2.067	2.067	2.026	2.026	2.09	2.195	2.195	2.195	2.195	2.264	2.264	2.264	2.264	2.264	2.343	2.343	2.343	2.343	2.343	2.343	2.343	2.343	2.32	2.32	2.332	2.332	2.332	2.332	2.332	2.332	2.343	2.329	2.34	2.34	2.34	2.34	2.34	2.3	2.3	2.259	2.274	2.274	2.274	2.274	2.274
YDR324C	10.321	10.321	10.4	10.4	10.4	10.4	10.4	10.4	10.4	10.4	10.4	10.348	10.348	10.428	10.535	10.535	10.631	10.631	10.631	10.59	10.602	10.683	10.723	10.723	10.723	10.7	10.689	10.663	10.718	10.718	10.747	10.802	10.802	10.763	10.763	10.774	10.671	10.671	10.671	10.671	10.671	10.671	10.671	10.671	10.682	10.682	10.682	10.671	10.671
YPL253C	1.108	1.094	1.264	1.427	1.468	1.389	1.389	1.389	1.389	1.389	1.389	1.375	1.375	1.375	1.375	1.336	1.35	1.314	1.314	1.353	1.353	1.353	1.353	1.342	1.342	1.407	1.542	1.542	1.617	1.617	1.669	1.669	1.669	1.669	1.68	1.64	1.64	1.64	1.651	1.651	1.651	1.651	1.651	1.637	1.637	1.637	1.637	1.637	1.637
YHR195W	0.66	0.855	0.855	0.855	0.855	0.855	0.855	0.841	0.841	0.881	0.881	0.881	0.881	0.881	0.881	0.881	0.881	0.951	0.951	0.962	0.962	0.962	0.962	1.002	1.016	1.083	1.083	1.083	1.083	1.083	1.083	1.094	1.094	1.094	1.094	1.094	1.135	1.161	1.161	1.161	1.2	1.2	1.211	1.211	1.211	1.223	1.208	1.208	1.208
YJR082C	1.561	1.561	1.561	1.561	1.561	1.584	1.584	1.584	1.584	1.584	1.544	1.544	1.544	1.544	1.544	1.544	1.503	1.503	1.503	1.503	1.515	1.331	1.29	1.25	1.25	1.236	1.198	1.198	1.262	1.25	1.367	1.367	1.367	1.315	1.315	1.275	1.236	1.275	1.26	1.34	1.417	1.417	1.417	1.376	1.405	1.485	1.485	1.526	1.526
YJL200C	2.051	2.181	2.182	2.196	2.29	2.539	2.539	2.648	3.171	3.341	3.341	3.341	3.352	3.389	3.401	3.424	3.424	3.424	3.45	3.45	3.66	3.712	3.727	4.516	4.516	4.516	4.516	4.531	4.531	4.542	4.542	4.596	4.722	4.771	4.771	4.771	4.782	4.782	4.782	4.822	4.822	4.82	4.82	4.834	4.82	4.82	4.883	5.013	5.204
YMR153W	0.919	0.919	0.919	0.933	0.948	0.985	1.092	1.092	1.092	1.131	1.157	1.302	1.302	1.302	1.372	1.372	1.372	1.411	1.45	1.45	1.462	1.462	1.462	1.462	1.462	1.502	1.502	1.553	1.553	1.553	1.553	1.62	1.62	1.62	1.62	1.62	1.686	1.686	1.698	1.698	1.698	1.698	1.698	1.698	1.698	1.698	1.698	1.698	1.698
YDR412W	7.301	7.301	7.315	7.356	7.37	7.37	7.359	7.359	7.359	7.359	7.359	7.385	7.399	7.399	7.399	7.399	7.411	7.411	7.411	7.411	7.373	7.293	7.293	7.293	7.308	7.282	7.282	7.347	7.347	7.347	7.427	7.427	7.427	7.427	7.427	7.427	7.427	7.427	7.412	7.321	7.281	7.269	7.269	7.269	7.217	7.217	7.162	7.151	7.139
YKL017C	1.694	1.694	1.734	1.734	1.734	1.734	1.734	1.734	1.734	1.76	1.76	1.8	1.8	1.8	1.84	1.84	1.84	1.84	1.84	1.851	1.892	1.892	1.719	1.719	1.667	1.625	1.613	1.613	1.599	1.576	1.535	1.535	1.535	1.405	1.405	1.444	1.444	1.444	1.444	1.365	1.296	1.257	1.296	1.296	1.296	1.296	1.256	1.192	1.111
YGR012W	3.343	3.343	3.303	3.303	3.278	3.318	3.358	3.372	3.372	3.608	3.74	3.818	3.833	3.847	3.847	3.913	4.127	4.191	4.295	4.295	4.295	4.374	4.48	4.48	4.521	4.521	4.543	4.583	4.583	4.583	4.583	4.583	4.583	4.583	4.623	4.623	4.623	4.662	4.662	4.662	4.662	4.662	4.662	4.662	4.651	4.651	4.651	4.651	4.636
YMR203W	3.405	3.51	3.689	3.689	3.689	3.689	3.649	3.649	3.742	3.742	3.742	3.742	3.742	3.742	3.797	3.797	3.916	3.916	3.916	3.93	3.93	3.93	3.97	3.97	3.97	3.97	3.97	3.97	3.97	3.97	3.97	3.97	3.97	3.97	3.97	3.97	3.97	3.97	3.97	3.97	3.97	3.917	3.903	3.903	3.903	3.903	3.864	3.864	3.742
YDR194C	7.619	7.619	7.619	7.619	7.619	7.619	7.619	7.619	7.619	7.619	7.619	7.619	7.619	7.619	7.619	7.619	7.619	7.619	7.619	7.619	7.604	7.604	7.604	7.604	7.604	7.604	7.604	7.604	7.604	7.604	7.604	7.604	7.604	7.604	7.604	7.604	7.449	7.438	7.438	7.311	7.311	7.311	7.311	7.311	7.311	7.311	7.25	7.239	7.224
YOL013C	1.942	1.942	1.901	1.901	1.901	1.849	1.784	1.459	1.313	1.29	1.261	1.261	1.261	1.261	1.01	1.01	0.832	0.362	0.272	0.258	0.258	0.258	0.258	0.258	0.258	0.258	0.258	0.258	0.258	0.155	0.075	0.035	0.023	0.023	0.023	0.023	0.023	0.023	0.023	0.023	0.023	0.023	0.023	0.023	0.023	0.023	0.023	0.023	0.023
YOL020W	0	0	0	0	0	0	0	0	0	0	0	0	0	0	0	0	0	0	0	0	0	0	0	0	0	0	0	0	0	0	0	0	0	0	0	0	0	0	0	0	0	0	0	0	0	0	0	0	0
YNL156C	4.248	4.248	4.248	4.288	4.288	4.303	4.288	4.288	4.288	4.288	4.248	4.248	4.168	4.22	4.22	4.22	4.22	4.144	4.144	4.144	4.144	4.144	4.183	4.183	4.183	4.142	4.142	4.142	4.062	4.062	4.062	3.987	3.958	3.958	3.958	3.958	3.958	3.958	3.958	3.584	3.569	3.558	3.439	3.439	3.349	3.349	3.349	3.349	3.349
YDL115C	0.24	0.24	0.24	0.24	0.24	0.24	0.24	0.24	0.291	0.291	0.291	0.291	0.291	0.291	0.291	0.291	0.291	0.291	0.303	0.303	0.303	0.303	0.314	0.34	0.34	0.42	0.443	0.443	0.443	0.466	0.506	0.506	0.506	0.506	0.506	0.506	0.506	0.518	0.518	0.518	0.518	0.518	0.532	0.544	0.544	0.544	0.544	0.544	0.544
YNR015W	7.513	7.513	7.513	7.528	7.528	7.528	7.528	7.487	7.566	7.566	7.566	7.566	7.566	7.566	7.566	7.566	7.566	7.634	7.775	7.775	7.814	7.814	7.814	7.785	7.785	7.811	7.811	7.811	7.862	7.888	7.888	7.888	7.888	7.927	7.912	7.898	7.973	7.958	8.012	7.983	7.983	7.983	7.983	8.018	7.952	7.952	7.967	7.929	7.929
YDL004W	0.046	0.046	0.046	0.046	0.046	0.046	0.046	0.046	0.046	0.046	0.046	0.046	0.058	0.058	0.097	0.097	0.097	0.097	0.097	0.097	0.097	0.097	0.097	0.097	0.097	0.097	0.097	0.097	0.097	0.097	0.123	0.186	0.215	0.311	0.311	0.311	0.311	0.311	0.311	0.311	0.311	0.311	0.348	0.477	0.675	0.675	0.675	0.675	0.675
YOR094W	2.765	2.791	2.832	2.897	2.897	2.911	2.911	2.911	2.952	2.952	2.963	2.986	2.986	2.986	3.027	3.061	3.164	3.164	3.164	3.164	3.164	3.164	3.203	3.203	3.203	3.203	3.203	3.203	3.203	3.24	3.307	3.307	3.307	3.307	3.346	3.425	3.425	3.425	3.425	3.425	3.425	3.425	3.425	3.425	3.425	3.425	3.425	3.425	3.425
YMR115W	1.325	1.128	0.577	0.58	0.569	0.569	0.624	0.624	0.638	0.758	0.77	1.068	1.068	1.068	1.068	0.999	1.065	1.103	1.103	1.143	1.338	1.338	1.338	1.393	1.393	1.433	1.433	1.433	1.433	1.392	1.447	1.641	1.799	2.277	2.291	2.291	2.291	2.291	2.335	2.349	2.404	2.404	2.404	2.445	2.445	2.445	2.445	2.471	2.471
YPL064C	2.844	2.884	2.844	2.844	2.855	2.855	2.855	2.841	2.841	2.956	2.956	2.959	2.959	2.905	2.905	2.905	2.865	2.825	2.815	2.864	2.864	2.864	2.879	2.838	2.85	2.85	2.876	2.915	2.915	2.926	3.037	3.037	3.037	3.037	3.051	3.09	3.09	3.09	3.09	3.078	3.039	2.998	2.984	2.97	2.93	2.93	2.994	2.979	2.979
YKL185W	0.041	0.041	0.041	0.041	0.041	0.041	0.041	0.041	0.041	0.041	0.041	0.041	0.041	0.041	0.041	0.041	0.041	0.041	0.041	0.041	0.041	0.041	0.041	0.041	0.041	0.041	0.041	0.041	0.041	0.041	0.041	0.041	0.041	0.041	0.041	0.041	0.041	0.041	0.041	0.041	0	0	0	0	0	0	0	0	0
YDR158W	0.968	0.968	0.968	0.968	0.968	0.968	0.968	0.968	0.968	0.965	1.006	1.006	1.04	1.04	1.04	1.04	1.04	1.066	1.105	1.105	1.131	1.103	1.103	1.142	1.142	1.142	1.142	1.222	1.222	1.222	1.248	1.248	1.327	1.592	1.592	1.592	1.603	1.603	1.603	1.603	1.734	1.786	1.786	1.786	1.786	1.867	2.354	2.354	2.354
YDL093W	0.636	0.648	0.671	0.671	0.671	0.726	0.726	0.726	0.778	0.778	0.778	0.778	0.856	0.856	0.856	0.856	0.856	0.856	0.856	0.856	0.827	0.882	0.882	0.894	0.894	0.894	0.894	0.879	0.891	0.902	1	1	1	1	1	1	1.026	1.026	1.026	1.026	1.026	1.026	1.026	1.067	1.028	1.054	1.054	1.054	1.065
YIR036C	3.639	3.788	3.667	3.667	3.667	3.679	3.584	3.607	3.881	3.961	3.961	3.986	3.986	3.986	3.986	3.986	4.078	4.285	4.386	4.386	4.53	4.53	4.53	4.53	4.688	4.688	4.688	4.688	4.908	4.908	4.908	4.92	4.92	4.892	4.892	4.892	4.892	4.892	4.907	4.907	4.907	5.009	5.058	5.058	5.058	5.058	5.099	5.138	5.199
YDL120W	3.917	3.917	3.917	3.917	3.917	3.917	3.917	3.917	3.917	3.838	3.799	3.813	3.799	3.799	3.799	3.799	3.799	3.799	3.799	3.799	3.799	3.776	3.761	3.749	3.777	3.817	3.796	3.796	3.756	3.756	3.8	3.788	3.788	3.788	3.776	3.776	3.776	3.776	3.712	3.712	3.712	3.712	3.712	3.712	3.638	3.638	3.545	3.494	3.457
YFR016C	1.601	1.615	1.615	1.615	1.615	1.705	1.874	1.928	1.968	2.169	2.169	2.181	2.181	2.181	2.181	2.221	2.233	2.233	2.233	2.233	2.233	2.233	2.233	2.233	2.233	2.233	2.287	2.298	2.35	2.483	2.483	2.483	2.494	2.494	2.494	2.494	2.494	2.494	2.494	2.494	2.494	2.48	2.48	2.48	2.48	2.48	2.48	2.48	2.48
YGL176C	1.077	1.209	1.289	1.289	1.289	1.289	1.369	1.398	1.304	1.304	1.304	1.304	1.304	1.304	1.333	1.386	1.386	1.386	1.386	1.375	1.36	1.372	1.36	1.36	1.36	1.335	1.335	1.335	1.335	1.386	1.347	1.359	1.359	1.398	1.437	1.434	1.473	1.568	1.568	1.568	1.568	1.568	1.568	1.56	1.612	1.664	1.664	1.703	1.703
YBR187W	3.151	3.136	3.058	3.058	3.058	3.098	3.165	3.204	3.204	3.216	3.216	3.216	3.216	3.216	3.216	3.176	3.121	3.082	3.071	3.071	3.071	3.071	3.059	3.059	3.022	3.007	3.007	3.046	3.074	3.074	3.034	3.034	2.369	2.302	2.302	2.313	2.288	2.311	2.416	2.416	2.377	2.377	2.377	2.377	2.338	2.338	1.913	1.753	1.641
YHR134W	0.483	0.483	0.515	0.515	0.515	0.579	0.78	1.08	1.121	1.135	1.135	1.135	1.135	1.147	1.2	1.214	1.214	1.323	1.323	1.335	1.335	1.346	1.323	1.323	1.323	1.48	1.48	1.48	1.48	1.48	1.48	1.48	1.48	1.491	1.491	1.491	1.491	1.491	1.491	1.491	1.491	1.491	1.491	1.491	1.491	1.491	1.413	1.425	1.464
YBR132C	0.905	0.905	0.905	0.905	0.905	0.905	0.905	0.905	0.905	0.916	0.957	0.928	0.928	0.928	0.942	0.942	0.983	0.983	0.983	0.983	0.983	0.983	1.038	1.038	1.038	1.038	1.038	1.038	1.038	1.038	1.038	1.038	1.038	1.038	0.997	0.997	0.997	0.997	0.997	0.997	0.997	0.997	1.009	0.997	0.997	1.038	1.038	0.999	0.999
YFL048C	5.606	5.808	5.833	5.833	5.833	5.833	5.833	5.833	5.833	5.833	5.833	5.833	5.833	5.856	5.856	5.856	5.856	5.856	5.856	5.856	5.856	5.856	5.856	5.856	5.856	5.856	5.856	5.856	5.896	5.896	5.908	5.896	5.896	5.896	5.896	5.896	5.896	5.882	5.882	5.882	5.922	5.922	5.882	5.882	5.882	5.896	5.856	5.816	5.816
YGR101W	1.308	1.418	1.406	1.417	1.785	1.746	1.914	1.863	1.925	1.886	1.9	1.873	1.936	1.936	1.936	1.936	1.974	2.104	2.144	2.333	2.333	2.333	2.333	2.333	2.318	2.333	2.333	2.333	2.333	2.346	2.387	2.387	2.308	2.308	2.308	2.297	2.256	2.333	2.439	2.439	2.453	2.648	2.648	2.648	2.648	2.738	2.764	2.764	2.779
YDR477W	1.387	1.387	1.387	1.387	1.295	1.243	1.243	1.243	1.097	1.024	1.024	0.933	0.894	0.843	0.843	0.962	0.962	1.026	1.419	1.419	1.508	1.508	1.508	1.508	1.508	1.508	1.534	1.615	1.615	1.615	1.604	1.645	1.645	1.71	1.718	1.825	1.825	1.848	1.955	1.944	1.944	1.944	1.944	1.944	1.944	1.929	1.929	1.97	1.97
YBR110W	7.872	7.912	7.912	7.927	7.912	7.912	7.912	7.912	7.953	7.953	7.953	7.953	7.953	8.033	8.033	8.033	8.044	8.044	8.044	8.044	8.044	8.044	8.033	7.992	7.898	7.898	7.924	7.924	7.924	7.897	7.897	7.832	7.809	7.771	7.76	7.748	7.737	7.725	7.684	7.67	7.515	7.405	7.231	7.243	7.243	7.243	7.277	7.277	7.196
YHL031C	0.084	0.084	0.084	0.084	0.084	0.084	0.084	0.084	0.084	0.084	0.084	0.084	0.084	0.084	0.084	0.084	0.084	0.084	0.084	0.07	0.07	0.07	0.07	0.07	0.07	0.055	0.055	0.055	0.055	0.055	0.055	0.055	0.055	0.055	0.055	0.055	0.041	0.041	0.041	0.041	0.041	0.041	0.041	0.041	0.041	0.041	0.08	0.08	0.08
YIL104C	1.577	1.536	1.525	1.681	1.671	1.671	1.671	1.694	2.098	2.098	2.098	2.199	2.199	2.199	2.373	2.361	2.361	2.626	3.111	3.111	3.313	3.313	3.313	3.313	3.313	3.313	3.301	3.301	3.325	3.342	3.342	3.4	3.571	3.571	3.662	3.946	4.051	4.051	4.051	4.051	4.079	4.09	4.142	4.128	4.194	4.194	4.235	4.249	4.249
YER110C	1.146	1.146	1.146	1.161	1.161	1.161	1.161	1.121	1.121	1.121	1.121	1.121	1.121	1.121	1.145	1.145	1.145	1.145	1.145	1.145	1.145	1.145	1.145	1.145	1.145	1.145	1.145	1.145	1.145	1.145	1.145	1.145	1.121	1.121	1.121	1.121	1.121	1.121	1.121	1.121	1.121	1.121	1.121	1.121	1.161	1.161	1.161	1.161	1.161
YPR135W	1.49	1.545	1.582	1.582	1.582	1.582	1.582	1.526	1.432	1.498	1.536	1.536	1.536	1.536	1.536	1.562	1.573	1.534	1.56	1.693	1.693	1.708	1.747	1.747	1.747	1.706	1.706	1.706	1.709	1.783	1.757	1.757	1.757	1.796	1.796	1.733	1.733	1.695	1.707	1.639	1.624	1.624	1.573	1.559	1.559	1.559	1.559	1.559	1.637
YKL034W	0.694	0.709	0.709	0.749	0.843	0.843	0.884	0.984	0.984	0.984	0.984	0.984	0.984	0.984	0.943	0.958	0.958	1.037	1.037	1.037	1.049	1.049	1.06	1.089	1.049	1.075	1.075	1.114	1.114	1.166	1.169	1.169	1.169	1.181	1.181	1.181	1.181	1.181	1.195	1.195	1.195	1.195	1.195	1.195	1.195	1.195	1.195	1.195	1.195
YPL067C	1.638	1.638	1.638	1.713	1.791	1.791	1.791	1.791	1.791	1.791	1.791	1.802	1.802	1.842	1.853	1.876	1.876	1.876	1.876	1.891	1.943	2.005	2.005	2.005	1.99	1.99	2.002	2.002	2.002	2.002	2.014	1.988	1.988	1.988	1.988	1.988	1.988	1.988	1.988	1.988	1.976	1.976	1.988	1.911	1.95	1.95	1.964	1.964	1.964
YKL116C	2.281	2.322	2.345	2.576	2.576	2.588	2.588	2.59	2.55	2.576	2.576	2.537	2.537	2.552	2.603	2.728	2.743	2.756	2.781	2.883	2.883	2.909	2.932	2.974	3.279	3.403	3.906	3.906	4.122	4.122	4.221	4.382	4.382	4.342	4.342	4.356	4.356	4.342	4.353	4.353	4.353	4.301	4.301	4.275	4.275	4.275	4.285	4.261	4.465
YGL229C	1.766	1.766	1.766	1.726	1.726	1.726	1.726	1.726	1.62	1.529	1.543	1.49	1.501	1.41	1.41	1.244	1.194	1.231	1.284	1.284	1.27	1.27	1.284	1.31	1.351	1.388	1.347	1.454	1.361	1.376	1.826	1.881	1.907	2.192	2.372	2.84	3.067	3.067	3.067	3.159	3.426	3.465	4.234	4.234	4.366	4.715	4.715	5.019	5.019
YNL010W	6.229	6.229	6.229	6.19	6.19	6.19	6.19	6.175	6.175	6.175	6.2	6.2	6.2	6.2	6.2	6.255	6.255	6.255	6.255	6.255	6.255	6.255	6.255	6.255	6.255	6.255	6.255	6.255	6.255	6.255	6.255	6.244	6.244	6.232	6.232	6.126	6.1	6.1	6.1	6.086	6.086	5.819	5.767	5.671	5.671	5.397	5.374	5.374	4.715
YDL087C	5.97	5.982	5.982	5.982	5.812	5.878	6.48	6.824	7.761	8.101	8.101	8.14	8.258	8.218	8.27	8.27	8.27	8.27	8.27	8.27	8.27	8.27	8.27	8.27	8.256	8.271	8.35	8.35	8.413	8.514	8.514	8.514	8.503	8.514	8.514	8.514	8.514	8.514	8.514	8.477	8.451	8.451	8.435	8.435	8.435	8.422	8.434	8.474	8.474
YJR110W	2.228	2.228	2.216	2.155	2.036	1.972	1.958	1.958	1.958	1.958	1.812	1.649	1.61	1.61	1.56	1.585	1.589	1.589	1.628	1.642	1.642	1.642	1.642	1.642	1.628	1.593	1.582	1.52	1.508	1.468	1.468	1.419	1.296	1.281	1.255	1.255	1.255	1.255	1.255	1.252	1.238	1.327	1.368	1.423	1.423	1.423	1.423	1.423	1.423
YGL148W	1.103	1.103	1.197	1.236	1.236	1.236	1.236	1.276	1.276	1.276	1.306	1.306	1.32	1.32	1.331	1.331	1.371	1.397	1.397	1.397	1.408	1.397	1.436	1.436	1.436	1.538	1.538	1.538	1.538	1.538	1.538	1.538	1.538	1.523	1.512	1.526	1.592	1.673	1.714	1.714	1.714	1.714	1.714	1.714	1.725	1.736	1.736	1.751	1.751
YDL045W-A	3.701	3.715	3.715	3.715	3.755	3.84	3.84	3.84	3.84	3.825	3.825	3.785	3.785	3.825	3.799	3.824	3.824	3.743	3.728	3.778	3.789	3.878	3.878	3.878	3.889	3.889	3.889	3.875	3.875	3.834	3.849	3.849	3.86	3.86	3.86	3.86	3.86	3.86	3.86	3.86	3.714	3.742	3.678	3.664	3.688	3.688	3.688	3.688	3.688
YGR243W	4.948	5.002	5.002	5.002	5.212	5.212	5.251	5.251	5.251	5.263	5.274	5.444	5.433	5.433	5.447	5.468	5.468	5.468	5.518	5.559	5.57	5.573	5.534	5.545	5.557	5.557	5.572	5.572	5.557	5.502	5.456	5.459	5.359	5.359	5.399	5.399	5.399	5.49	5.53	5.53	5.53	5.516	5.516	5.516	5.173	5.098	5.098	4.87	4.79
YER154W	1.897	1.897	1.908	1.897	1.908	2.04	2.329	2.329	2.369	2.394	2.394	2.394	2.409	2.409	2.409	2.409	2.409	2.409	2.37	2.37	2.37	2.393	2.393	2.393	2.393	2.393	2.393	2.393	2.393	2.393	2.393	2.393	2.393	2.393	2.393	2.393	2.393	2.393	2.433	2.433	2.394	2.394	2.394	2.394	2.394	2.382	2.382	2.343	2.343
YBL052C	0.011	0.011	0.011	0.011	0.011	0.011	0.011	0.011	0.011	0.051	0.051	0.051	0.051	0.051	0.051	0.051	0.091	0.091	0.091	0.091	0.091	0.106	0.106	0.106	0.106	0.106	0.106	0.106	0.146	0.185	0.185	0.185	0.185	0.185	0.185	0.214	0.24	0.24	0.252	0.252	0.252	0.252	0.252	0.252	0.252	0.267	0.267	0.278	0.278
YHR079C	2.881	2.881	3.001	3.001	3.001	3.052	3.052	3.052	3.052	3.052	3.052	3.052	3.052	3.024	3.193	3.22	3.26	3.312	3.312	3.312	3.312	3.312	3.312	3.312	3.312	3.3	3.3	3.3	3.3	3.3	3.3	3.34	3.417	3.417	3.417	3.417	3.417	3.417	3.402	3.402	3.402	3.402	3.39	3.405	3.405	3.405	3.405	3.405	3.405
YKR091W	2.355	2.395	2.395	2.434	2.434	2.434	2.474	2.497	2.497	2.485	2.485	2.526	2.526	2.526	2.565	2.565	2.565	2.565	2.565	2.604	2.604	2.59	2.63	2.63	2.63	2.63	2.607	2.619	2.619	2.619	2.607	2.607	2.607	2.596	2.607	2.607	2.607	2.607	2.607	2.607	2.607	2.607	2.607	2.607	2.567	2.544	2.583	2.634	2.634
YHL034C	0.319	0.358	0.358	0.358	0.358	0.358	0.358	0.358	0.358	0.358	0.358	0.358	0.358	0.358	0.358	0.358	0.358	0.358	0.358	0.358	0.343	0.343	0.343	0.329	0.329	0.329	0.329	0.329	0.329	0.329	0.329	0.329	0.289	0.289	0.289	0.289	0.289	0.289	0.289	0.289	0.289	0.289	0.289	0.289	0.289	0.289	0.289	0.289	0.289
YGR006W	2.026	2.107	2.107	2.107	2.252	2.252	2.252	2.329	2.329	2.329	2.406	2.433	2.433	2.548	2.548	2.562	2.562	2.562	2.562	2.577	2.551	2.551	2.566	2.551	2.586	2.665	2.665	2.704	2.756	2.768	2.768	2.768	2.768	2.791	2.791	2.791	2.842	2.842	2.842	2.927	2.938	2.938	2.938	2.938	2.938	2.938	2.938	2.938	2.938
YDR315C	2.054	2.105	2.186	2.186	2.212	2.212	2.212	2.226	2.226	2.226	2.226	2.226	2.226	2.226	2.252	2.277	2.616	2.616	2.616	2.616	2.657	2.697	2.697	2.697	2.735	2.787	2.787	2.787	2.801	2.801	2.801	2.801	2.841	2.852	2.852	2.852	2.852	2.801	2.762	2.895	3.217	3.217	3.217	3.256	3.216	3.216	3.216	3.216	3.216
YKL014C	1.993	1.993	1.993	1.993	1.993	1.993	1.993	1.956	1.956	1.956	1.956	1.956	1.956	1.956	1.956	1.956	1.916	1.916	1.848	1.796	1.796	1.796	1.756	1.756	1.756	1.756	1.756	1.767	1.728	1.728	1.728	1.728	1.728	1.599	1.494	1.468	1.468	1.468	1.468	1.428	1.428	1.428	1.413	1.294	1.294	1.294	1.294	1.294	1.298
YBR236C	5.599	5.822	5.912	5.923	5.963	6.043	6.084	6.084	6.084	6.084	6.084	6.084	6.094	6.055	6.095	6.095	6.11	6.23	6.356	6.45	6.45	6.49	6.49	6.49	6.49	6.49	6.49	6.572	6.572	6.586	6.648	6.648	6.648	6.744	6.703	6.715	6.715	6.715	6.676	6.687	6.687	6.687	6.687	6.687	6.699	6.699	6.687	6.767	6.767
YDR058C	2.659	2.619	2.619	2.754	2.743	2.754	2.729	2.744	2.863	2.962	2.962	2.962	2.962	2.962	2.884	2.804	2.804	2.804	2.845	2.885	2.885	2.885	2.885	2.885	2.885	2.897	2.897	2.911	2.911	2.9	2.9	2.745	2.731	2.77	2.758	2.68	2.667	2.679	2.732	2.732	2.755	2.806	2.951	2.989	3.068	3.068	3.068	3.068	3.043
YNL080C	4.592	4.592	4.671	4.671	4.671	4.862	4.862	4.862	4.862	4.862	4.862	4.862	4.862	5.048	5.087	5.167	5.167	5.275	5.275	5.301	5.316	5.316	5.33	5.371	5.469	5.469	5.492	5.492	5.492	5.503	5.503	5.503	5.518	5.673	5.66	5.66	5.66	5.66	5.66	5.645	5.645	5.709	5.72	5.79	5.79	5.819	5.882	5.882	5.882
YKL090W	1.045	1.045	0.952	0.836	0.836	0.836	0.836	0.836	0.851	0.851	0.903	1.006	1.006	1.006	1.006	0.966	0.899	0.899	0.899	0.899	0.913	0.913	0.913	0.913	0.873	0.67	0.601	0.64	0.679	0.679	0.679	0.679	0.679	0.679	0.679	0.679	0.664	0.61	0.61	0.57	0.61	0.683	0.695	0.735	0.735	0.747	0.747	0.747	0.747
YOR321W	0.71	0.71	0.71	0.71	0.71	0.696	0.696	0.696	0.681	0.681	0.681	0.652	0.652	0.652	0.652	0.626	0.626	0.626	0.626	0.64	0.64	0.64	0.64	0.586	0.586	0.612	0.623	0.634	0.646	0.646	0.646	0.646	0.646	0.581	0.584	0.624	0.624	0.624	0.624	0.585	0.585	0.585	0.585	0.585	0.61	0.621	0.543	0.543	0.492
YML037C	0.666	0.666	0.92	0.949	1.287	1.287	1.287	1.365	1.807	1.807	1.844	1.844	1.805	1.805	1.805	1.805	1.805	1.766	2.017	2.017	2.017	2.017	2.017	2.028	2.228	2.228	2.228	2.349	2.364	2.364	2.364	2.404	2.404	2.404	2.404	2.404	2.404	2.404	2.427	2.388	2.399	2.399	2.399	2.411	2.476	2.476	2.49	2.505	2.505
YGL252C	2.11	2.11	2.15	2.15	2.15	2.15	2.15	2.15	2.15	2.15	2.15	2.15	2.15	2.15	2.15	2.15	2.15	2.15	2.164	2.164	2.179	2.179	2.179	2.14	2.14	2.14	2.179	2.179	2.179	2.179	2.179	2.179	2.179	2.179	2.179	2.179	2.179	2.179	2.179	2.167	2.167	2.167	2.115	2.115	2.104	2.104	2.104	2.104	2.104
YNL289W	0.89	0.798	0.693	0.589	0.577	0.577	0.577	0.566	0.566	0.566	0.463	0.502	0.54	0.554	0.554	0.595	0.624	0.624	0.635	0.624	0.624	0.624	0.624	0.624	0.674	0.674	0.674	0.674	0.674	0.674	0.663	0.643	0.643	0.643	0.589	0.589	0.589	0.403	0.403	0.403	0.403	0.403	0.403	0.403	0.403	0.403	0.403	0.403	0.403
YGR106C	0.959	0.959	0.959	0.945	0.945	0.93	0.904	0.966	0.966	0.966	0.978	0.978	0.978	0.963	0.978	0.939	0.95	0.962	0.962	0.962	0.962	0.962	0.962	0.962	0.962	0.962	0.962	0.962	0.95	0.95	0.95	0.979	0.979	0.979	0.991	0.991	0.991	0.991	0.95	0.95	0.95	0.95	0.939	0.939	0.924	0.912	0.912	0.818	0.843
YHR002W	0.631	0.631	0.631	0.631	0.602	0.576	0.588	0.588	0.588	0.573	0.573	0.477	0.477	0.477	0.477	0.477	0.477	0.477	0.477	0.477	0.477	0.477	0.492	0.546	0.546	0.546	0.546	0.546	0.546	0.453	0.453	0.453	0.453	0.453	0.453	0.453	0.453	0.413	0.413	0.416	0.416	0.416	0.416	0.404	0.444	0.444	0.444	0.444	0.444
YOL111C	0.288	0.288	0.288	0.288	0.288	0.3	0.3	0.3	0.3	0.271	0.271	0.271	0.271	0.271	0.271	0.271	0.271	0.271	0.271	0.271	0.271	0.271	0.271	0.271	0.271	0.271	0.271	0.271	0.271	0.271	0.271	0.271	0.271	0.271	0.271	0.271	0.271	0.271	0.271	0.271	0.271	0.271	0.271	0.271	0.271	0.271	0.271	0.271	0.271
YMR027W	2.873	2.873	2.873	2.885	2.873	2.859	2.989	3.366	3.488	3.527	3.527	3.527	3.605	3.605	3.616	3.719	3.771	3.889	3.889	3.889	3.889	3.942	3.942	3.942	3.942	3.942	3.942	3.941	3.941	3.941	3.978	3.978	3.978	3.978	3.978	3.978	3.978	3.978	3.99	3.99	4.029	4.029	4.029	4.029	4.044	4.044	4.044	4.044	4.044
YAL036C	4.324	4.336	4.575	4.575	4.575	4.575	4.777	5.096	5.096	5.096	5.279	5.279	5.332	5.332	5.303	5.303	5.314	5.395	5.515	5.515	5.556	5.556	5.556	5.556	5.556	5.593	5.593	5.593	5.593	5.593	5.593	5.593	5.553	5.541	5.541	5.582	5.593	5.593	5.593	5.622	5.622	5.608	5.608	5.608	5.619	5.619	5.619	5.619	5.619
YER035W	3.345	3.345	3.33	3.33	3.33	3.33	3.33	3.33	3.382	3.382	3.357	3.307	3.295	3.284	3.197	3.281	3.232	3.298	3.298	3.321	3.239	3.239	3.104	2.962	2.907	2.921	2.892	2.903	2.892	2.88	2.844	2.844	2.844	2.841	2.855	2.894	2.894	2.855	2.855	2.815	2.815	2.815	2.826	2.777	2.777	2.777	2.777	2.777	2.789
YPR165W	2.797	2.797	2.797	2.797	2.797	2.743	2.743	2.769	2.809	2.824	2.824	2.824	2.824	2.824	2.824	2.824	2.824	2.824	2.824	2.784	2.772	2.772	2.772	2.772	2.757	2.757	2.757	2.757	2.757	2.757	2.757	2.334	2.308	2.253	2.253	2.253	2.294	2.294	2.253	2.19	1.944	1.88	1.921	1.921	1.921	1.921	1.987	2.095	2.005
YPL257W	0.325	0.284	0.298	0.298	0.298	0.298	0.298	0.298	0.298	0.276	0.276	0.276	0.276	0.21	0.196	0.196	0.196	0.157	0.157	0.171	0.171	0.171	0.171	0.171	0.171	0.21	0.21	0.21	0.21	0.21	0.261	0.261	0.276	0.276	0.276	0.315	0.303	0.303	0.303	0.303	0.315	0.315	0.315	0.315	0.315	0.315	0.315	0.315	0.315
YGR184C	0.542	0.542	0.542	0.542	0.557	0.557	0.557	0.571	0.571	0.571	0.571	0.571	0.571	0.571	0.586	0.641	0.664	0.93	0.93	0.93	0.998	0.998	0.987	0.987	0.998	0.998	0.998	1.037	1.078	1.078	1.078	1.089	1.089	1.089	1.089	1.089	1.089	1.089	1.089	1.089	1.089	1.089	1.101	1.101	1.115	1.115	1.115	1.115	1.115
YAL043C	3.091	3.36	3.847	4.344	4.344	4.344	4.344	4.344	4.344	4.373	4.373	4.373	4.373	4.373	4.422	4.422	4.422	4.422	4.463	4.463	4.463	4.463	4.463	4.463	4.423	4.423	4.423	4.423	4.423	4.423	4.423	4.423	4.423	4.423	4.423	4.423	4.423	4.409	4.409	4.409	4.279	4.279	4.279	4.279	4.279	4.279	4.279	4.279	4.279
YDR108W	0.831	0.831	0.831	0.831	0.831	0.778	0.778	0.778	0.826	0.826	0.826	0.826	0.849	0.858	0.872	0.872	0.872	0.871	0.871	0.871	0.871	0.882	0.842	0.842	0.842	0.842	0.868	0.831	0.831	0.831	0.831	0.831	0.831	0.831	0.923	0.923	0.935	0.961	0.92	0.92	0.92	0.92	0.92	0.92	0.92	0.906	0.866	0.879	0.902
YGL070C	2.603	2.603	2.603	2.603	2.644	2.644	2.644	2.605	2.699	2.826	2.951	3.23	3.23	3.377	3.377	3.377	3.377	3.391	3.391	3.391	3.38	3.432	3.432	3.432	3.432	3.51	3.514	3.578	3.578	3.618	3.618	3.618	3.618	3.618	3.592	3.592	3.607	3.607	3.607	3.607	3.607	3.607	3.618	3.618	3.618	3.579	3.579	3.579	3.579
YGR133W	6.949	6.949	6.964	6.952	6.941	6.941	6.955	6.875	6.875	6.875	6.875	6.875	6.875	6.875	6.861	6.861	6.861	6.861	6.807	6.804	6.804	6.765	6.728	6.687	6.687	6.687	6.687	6.687	6.687	6.687	6.62	6.577	6.525	6.525	6.486	6.486	6.445	6.419	6.419	6.419	6.367	6.353	6.353	6.195	6.088	6.088	6.074	5.822	5.571
YNL071W	1.942	1.942	1.942	1.942	1.942	1.942	2.021	2.021	2.021	1.98	1.98	1.98	1.98	1.98	2.146	2.255	2.214	2.294	2.294	2.484	2.473	2.473	2.484	2.484	2.484	2.496	2.662	2.651	2.651	2.651	2.665	2.651	2.676	2.676	2.676	2.676	2.676	2.676	2.676	2.651	2.651	2.651	2.651	2.651	2.651	2.651	2.662	2.691	2.679
YMR175W-A	0.512	0.461	0.473	0.455	0.455	0.455	0.52	0.52	0.52	0.494	0.534	0.534	0.534	0.534	0.545	0.476	0.461	0.461	0.502	0.513	0.513	0.536	0.551	0.613	0.613	0.627	0.726	0.76	1.454	1.454	1.468	1.468	1.468	1.532	1.571	1.583	1.69	1.69	1.69	1.69	1.69	1.736	1.902	1.943	1.954	2.031	2.031	2.042	2.054
YPL232W	2.406	2.328	2.416	2.416	2.401	2.361	2.468	2.241	2.255	2.293	2.281	2.322	2.458	3.618	3.577	3.692	4.465	4.45	4.45	4.45	4.505	4.49	4.49	4.554	4.635	4.635	4.635	4.635	4.635	4.676	4.744	4.732	4.703	4.678	4.68	4.85	4.833	4.873	4.912	4.912	4.965	5.115	5.115	5.182	5.182	5.182	5.182	5.223	5.223
YDR212W	0.488	0.543	0.586	0.844	0.844	0.885	0.885	0.885	0.885	0.885	0.885	0.885	0.939	0.939	0.95	0.95	1.068	1.068	1.068	1.107	1.107	1.107	1.107	1.107	1.107	1.107	1.107	1.121	1.121	1.121	1.121	1.161	1.172	1.187	1.198	1.198	1.198	1.198	1.198	1.198	1.198	1.198	1.198	1.21	1.21	1.21	1.21	1.21	1.21
YNR030W	3.897	3.897	4.018	4.059	4.099	4.24	4.801	4.801	4.801	4.801	4.801	4.801	4.801	4.87	4.977	4.977	4.977	5.029	5.029	5.029	5.029	5.029	5.029	5.029	5.043	5.042	5.042	5.042	5.042	5.042	5.042	5.042	5.042	5.042	5.042	5.042	5.042	5.042	5.042	5.053	5.053	5.053	5.042	5.042	5.042	4.962	4.962	4.951	4.936
YOR056C	7.939	7.928	7.928	7.928	7.905	7.905	7.905	7.905	7.84	7.799	7.601	7.526	7.419	7.404	7.404	7.404	7.404	7.225	7.173	7.162	7.15	7.15	7.15	7.15	7.15	7.15	6.903	6.888	6.795	6.766	6.766	6.766	6.766	6.593	6.081	5.983	5.971	5.96	5.905	5.876	5.824	5.824	5.798	5.786	5.162	4.695	4.695	4.695	4.644
YOR018W	0.825	0.825	0.837	0.825	0.825	0.837	0.876	0.876	0.876	0.876	0.861	0.861	0.926	0.926	0.953	0.953	0.953	0.953	0.967	0.967	0.967	0.967	0.967	1.006	1.006	1.006	1.006	1.006	1.006	1.006	1.006	1.006	0.925	0.876	0.836	0.836	0.836	0.824	0.81	0.81	0.824	0.839	0.839	0.853	0.842	0.842	0.817	0.802	0.802
YHR189W	1.911	1.964	2.143	2.209	2.209	2.257	2.251	2.292	2.306	2.573	3.233	3.328	3.328	3.421	3.435	3.435	3.58	3.591	3.6	3.6	3.6	3.6	3.6	3.6	3.6	3.73	3.73	3.73	3.73	3.73	3.796	3.948	3.948	3.948	3.948	3.948	3.989	3.948	3.974	4.051	4.051	4.106	4.106	4.106	4.106	4.106	4.149	4.149	4.186
YBR021W	9.013	9.013	9.013	9.002	9.018	9.018	9.018	9.018	9.006	9.006	9.006	9.006	9.006	8.915	8.915	8.874	8.874	8.874	8.851	8.84	8.84	8.732	8.704	8.689	8.666	8.666	8.666	8.666	8.591	8.591	8.591	8.55	8.459	8.31	8.201	8.201	8.19	8.19	8.103	7.59	7.42	7.37	7.356	7.356	7.345	7.345	7.345	7.345	7.322
YOR194C	4.425	4.439	4.439	4.439	4.493	4.493	4.493	4.493	4.493	4.493	4.493	4.493	4.505	4.568	4.568	4.609	4.609	4.609	4.609	4.594	4.594	4.594	4.594	4.582	4.582	4.582	4.623	4.623	4.623	4.623	4.623	4.623	4.609	4.609	4.609	4.648	4.648	4.648	4.648	4.648	4.648	4.648	4.648	4.648	4.648	4.688	4.688	4.703	4.688
YML123C	0.726	0.726	0.726	0.726	0.726	0.726	0.726	0.726	0.726	0.726	0.685	0.685	0.685	0.685	0.685	0.685	0.685	0.685	0.685	0.685	0.685	0.685	0.685	0.671	0.671	0.671	0.671	0.671	0.671	0.671	0.671	0.671	0.671	0.671	0.671	0.671	0.671	0.671	0.671	0.671	0.671	0.671	0.659	0.659	0.659	0.633	0.633	0.633	0.633
YPL215W	2.497	2.482	2.482	2.549	2.651	2.65	2.65	2.65	2.661	2.633	2.696	2.988	2.988	2.988	2.988	3.002	3.026	3.002	3.042	3.03	3.03	3.03	3.004	2.959	2.947	3.001	2.962	2.962	3.014	3.086	3.1	3.1	3.1	3.086	3.086	3.075	3.075	3.049	3.037	2.997	2.956	2.985	2.997	3.05	3.05	3.05	3.047	3.047	3.036
YER067W	1.567	1.648	1.648	1.648	1.648	1.648	1.774	1.905	1.905	1.905	1.905	1.905	1.92	1.92	2.037	2.037	2.063	2.109	2.109	2.109	2.109	2.109	2.109	2.109	2.15	2.111	2.125	2.2	2.2	2.2	2.2	2.15	2.109	2.109	2.175	2.175	2.175	2.214	2.214	2.254	2.254	2.254	2.254	2.254	2.254	2.254	2.24	2.24	2.225
YMR094W	1.236	1.251	1.251	1.251	1.251	1.251	1.251	1.251	1.144	1.103	1.053	1.053	1.053	1.053	1.053	1.041	0.906	0.895	0.827	0.815	0.815	0.815	0.804	0.804	0.821	0.821	0.861	0.861	0.861	0.861	0.861	0.861	0.872	0.883	0.844	0.844	0.844	0.844	0.833	0.833	0.817	0.749	0.763	0.724	0.763	0.758	0.758	0.758	0.758
YBR057C	1.304	1.224	1.224	1.117	1.103	1.074	1.084	1.19	1.19	1.19	1.19	1.267	1.301	1.673	2.227	2.238	2.238	2.238	2.238	2.238	2.238	2.238	2.25	2.25	2.341	2.341	2.341	2.341	2.341	2.341	2.302	2.313	2.313	2.364	2.364	2.364	2.364	2.364	2.364	2.353	2.353	2.312	2.367	2.326	2.326	2.482	2.482	2.482	2.482
YDR364C	1.014	1.025	1.002	1.002	1.002	1.002	0.963	0.963	0.821	0.812	0.786	0.786	0.746	0.746	0.76	0.708	0.723	0.827	0.929	0.929	0.89	0.89	0.879	0.867	0.869	0.961	0.961	1.028	1.078	1.119	1.119	1.119	1.078	1.064	1.064	1.117	1.143	1.196	1.222	1.222	1.222	1.222	1.222	1.222	1.25	1.21	1.21	1.21	1.21
YJL042W	1.24	1.24	1.255	1.255	1.255	1.255	1.255	1.255	1.255	1.216	1.066	1.118	1.118	1.118	1.118	1.118	1.118	1.04	1.04	1.04	1.04	1.04	1.04	1.04	1.04	1	0.931	0.892	0.812	0.798	0.783	0.743	0.729	0.74	0.689	0.689	0.689	0.675	0.729	0.717	0.717	0.717	0.729	0.714	0.714	0.714	0.714	0.766	0.766
YKR043C	3.449	3.423	3.423	3.591	3.603	3.603	3.603	3.603	3.717	3.717	3.717	3.717	3.717	3.717	3.717	3.717	3.717	3.717	3.717	3.717	3.717	3.678	3.7	3.702	3.754	3.78	3.78	3.82	3.86	3.819	3.819	3.873	3.873	3.844	3.858	3.897	3.897	3.897	3.897	3.937	3.937	3.896	3.922	3.937	3.951	3.951	3.951	3.951	3.951
YKL120W	0.663	0.663	0.533	0.518	0.518	0.507	0.468	0.468	0.468	0.373	0.29	0.29	0.29	0.264	0.209	0.17	0.144	0.144	0.144	0.144	0.144	0.144	0.144	0.104	0.104	0.104	0.104	0.104	0.104	0.104	0.104	0.104	0.104	0.104	0.104	0.104	0.026	0.026	0.026	0.011	0	0	0	0	0	0	0	0	0
YPL208W	0.56	0.64	0.64	0.679	0.679	0.679	0.734	0.786	0.786	0.786	0.786	0.704	0.704	0.704	0.704	0.767	0.767	0.767	0.767	0.767	0.767	0.767	0.778	0.892	0.877	0.877	0.892	0.909	1.119	1.333	1.359	1.359	1.359	1.329	1.329	1.37	1.385	1.385	1.385	1.385	1.385	1.385	1.373	1.341	1.341	1.405	1.405	1.405	1.419
YDR500C	0.674	0.674	0.674	0.674	0.674	0.674	0.674	0.674	0.674	0.743	0.743	0.754	0.754	0.754	0.809	0.809	0.821	0.821	0.86	0.875	0.875	0.822	0.822	0.861	0.827	0.827	0.827	0.827	0.827	0.786	0.786	0.826	0.826	0.826	0.773	0.773	0.788	0.759	0.759	0.759	0.759	0.799	0.799	0.799	0.799	0.799	0.799	0.799	0.799
YOR262W	4.919	4.919	4.919	4.919	4.919	4.994	5.098	5.109	5.136	5.136	5.136	5.136	5.136	5.136	5.147	5.147	5.159	5.159	5.239	5.239	5.239	5.239	5.239	5.239	5.239	5.239	5.239	5.239	5.239	5.239	5.212	5.212	5.212	5.212	5.212	5.212	5.173	5.173	5.173	5.173	5.184	5.199	5.21	5.21	5.21	5.21	5.21	5.21	5.21
YPL004C	2.003	2.003	2.003	1.964	1.964	1.964	1.866	1.866	1.866	1.843	1.885	1.885	1.897	1.897	1.897	1.805	1.805	1.805	1.791	1.768	1.768	1.796	1.784	1.784	1.784	1.784	1.798	1.798	1.807	1.807	1.807	1.807	1.807	1.807	1.847	1.768	1.768	1.784	1.638	1.573	1.519	1.441	1.391	1.406	1.458	1.627	1.893	1.893	1.893
YLR072W	6.217	6.217	6.232	6.246	6.206	6.206	6.206	6.206	6.206	6.285	6.285	6.285	6.285	6.285	6.285	6.297	6.388	6.388	6.44	6.44	6.44	6.44	6.452	6.437	6.933	6.933	6.933	6.947	6.947	6.947	6.947	6.947	6.947	6.947	7.037	7.037	7.052	7.052	7.064	6.969	6.981	6.981	6.981	6.981	6.992	6.992	6.992	6.992	6.992
YMR312W	0.134	0.134	0.134	0.134	0.134	0.122	0.122	0.122	0.122	0.122	0.122	0.122	0.122	0.122	0.122	0.083	0.083	0.083	0.043	0.043	0.043	0.029	0.029	0.029	0.029	0.029	0.029	0.029	0.029	0.029	0.029	0.029	0.029	0.015	0.015	0	0	0	0	0	0	0	0	0	0	0	0	0	0
YKL172W	2.275	2.275	2.275	2.289	2.307	2.346	2.357	2.357	2.449	2.504	2.504	2.518	2.612	2.612	2.612	2.612	2.612	2.612	2.612	2.601	2.601	2.601	2.601	2.601	2.601	2.601	2.656	2.656	2.695	2.695	2.695	2.695	2.71	2.71	2.71	2.71	2.71	2.669	2.669	2.669	2.629	2.59	2.578	2.578	2.578	2.578	2.578	2.578	2.567
YDL001W	3.362	3.377	3.377	3.377	3.377	3.377	3.291	3.268	3.279	3.24	3.24	3.228	3.228	3.228	3.28	3.386	3.397	3.53	3.53	3.516	3.516	3.516	3.454	3.454	3.575	3.575	3.614	3.614	3.614	3.614	3.653	3.653	3.946	3.946	3.918	3.918	3.918	3.918	3.851	3.851	3.851	3.851	3.851	3.748	3.676	3.596	3.596	3.556	3.515
YNL038W	0.543	0.557	0.597	0.597	0.608	0.651	0.73	0.912	0.912	0.912	0.912	0.912	0.912	0.912	0.898	0.898	0.924	1.004	1.004	1.004	1.004	1.004	1.004	1.004	1.041	1.119	1.159	1.173	1.222	1.222	1.262	1.262	1.262	1.262	1.262	1.302	1.302	1.316	1.38	1.391	1.391	1.498	1.498	1.498	1.498	1.498	1.498	1.498	1.498
YJR141W	1.079	1.027	1.03	0.989	0.989	0.989	0.978	0.899	0.885	0.859	0.859	0.859	0.859	0.847	0.847	0.859	0.859	0.859	0.859	0.859	0.844	0.805	0.833	0.833	0.844	0.859	0.912	0.912	0.912	0.912	0.912	0.912	0.912	0.953	0.939	0.939	0.939	0.939	0.939	0.939	0.939	0.939	0.939	0.939	0.722	0.708	0.708	0.711	0.736
YHR067W	1.637	1.637	1.637	1.637	1.637	1.637	1.637	1.637	1.611	1.652	1.704	1.704	1.743	1.743	1.702	1.702	1.726	1.726	1.726	1.726	1.752	1.792	1.804	1.804	1.804	1.76	1.76	1.76	1.705	1.676	1.676	1.676	1.676	1.637	1.637	1.688	1.688	1.688	1.688	1.702	1.714	1.714	1.714	1.665	1.609	1.609	1.57	1.57	1.375
YPL095C	1.167	1.178	1.178	1.178	1.178	1.192	1.218	1.258	1.258	1.258	1.258	1.246	1.246	1.22	1.22	1.22	1.22	1.22	1.22	1.206	1.206	1.235	1.235	1.196	1.196	1.141	1.032	1.017	1.017	0.938	0.911	0.911	0.98	0.98	0.98	0.98	0.98	0.991	0.991	0.991	1.046	1.136	1.18	1.18	1.232	1.272	1.326	1.326	1.326
YLR032W	1.486	1.486	1.486	1.446	1.446	1.636	1.728	1.728	1.833	1.833	1.98	1.98	1.98	1.991	1.991	1.991	2.027	2.027	2.039	2	2.062	2.238	2.238	2.238	2.462	2.462	2.491	2.491	2.503	2.526	2.526	2.526	2.526	2.526	2.526	2.526	2.526	2.526	2.526	2.526	2.526	2.565	2.565	2.6	2.6	2.6	2.6	2.6	2.662
YDR005C	0.823	0.808	0.808	0.781	0.781	0.781	0.781	0.781	0.781	0.781	0.781	0.781	0.781	0.781	0.781	0.795	0.795	0.795	0.795	0.795	0.795	0.756	0.756	0.756	0.756	0.756	0.756	0.756	0.756	0.756	0.756	0.756	0.756	0.756	0.756	0.756	0.756	0.756	0.756	0.745	0.745	0.733	0.733	0.733	0.733	0.733	0.733	0.733	0.681
YJR139C	1.237	1.237	1.237	1.237	1.237	1.237	1.237	1.237	1.237	1.248	1.248	1.248	1.248	1.248	1.234	1.234	1.234	1.222	1.182	1.182	1.13	1.092	1.092	1.131	1.131	1.131	1.131	1.131	1.131	1.131	1.131	1.079	1.077	1.077	1.077	1.077	1.065	1.065	1.065	1.065	1.065	1.065	1.065	1.077	1.117	1.117	1.117	1.117	1.117
YDL043C	0.865	0.826	0.799	0.799	0.826	0.863	0.877	0.962	0.962	0.962	0.962	0.962	0.962	0.962	0.962	0.962	0.962	0.962	0.962	0.962	0.976	0.976	1.044	1.044	1.044	1.044	1.044	1.044	1.044	1.004	1.004	1.007	0.992	0.992	0.992	1.007	1.007	1.007	1.099	1.19	1.228	1.228	1.228	1.228	1.228	1.228	1.228	1.228	1.228
YPL099C	4.873	4.873	4.873	4.873	4.873	4.73	4.716	4.716	4.716	4.398	4.202	4.188	4.188	4.188	4.188	4.188	2.998	2.798	2.629	2.538	2.563	2.604	2.604	2.604	2.604	2.604	2.592	2.449	2.345	2.345	2.345	2.345	2.334	2.334	2.334	0.918	0.707	0.562	0.577	0.666	0.666	0.701	0.701	0.716	0.904	0.904	0.901	0.901	0.915
YDL033C	5.754	5.765	5.765	5.765	5.777	5.788	5.788	5.91	5.939	5.939	5.939	5.939	5.979	5.979	5.979	5.979	5.979	5.994	5.994	5.994	5.994	5.994	5.994	5.994	5.955	5.955	5.955	5.955	5.955	5.955	5.955	5.995	5.995	5.995	5.995	5.995	5.995	5.914	5.914	5.899	5.899	5.899	5.899	5.899	5.899	5.899	5.899	5.899	5.888
YHR051W	4.276	4.276	4.276	4.276	4.276	4.276	4.276	4.276	4.276	4.288	4.299	4.325	4.325	4.325	4.325	4.325	4.325	4.325	4.34	4.34	4.325	4.325	4.325	4.244	4.244	4.215	4.215	4.255	4.255	4.266	4.266	4.252	4.252	4.199	4.146	4.146	4.146	4.076	4.076	4.076	4.062	4.022	4.022	4.022	4.022	3.925	3.963	3.963	3.963
YGR180C	0.83	0.841	0.841	0.841	0.841	0.802	0.802	0.802	0.761	0.761	0.761	0.761	0.761	0.761	0.761	0.761	0.761	0.722	0.693	0.693	0.693	0.693	0.693	0.667	0.667	0.667	0.667	0.667	0.519	0.479	0.479	0.479	0.383	0.383	0.383	0.344	0.344	0.358	0.358	0.358	0.358	0.358	0.358	0.358	0.358	0.358	0.241	0.215	0.204
YJL091C	0.962	0.962	0.962	0.962	0.938	0.938	0.938	0.938	0.938	0.938	1.004	1.099	1.099	1.099	1.099	1.059	1.059	1.059	1.124	1.176	1.23	1.23	1.23	1.23	1.23	1.23	1.23	1.296	1.443	1.559	1.667	1.73	1.73	1.77	1.782	1.834	1.834	1.834	1.834	1.834	1.834	1.834	1.834	1.834	1.819	1.819	1.819	1.819	1.819
YJR024C	2.53	2.53	2.57	2.453	2.453	2.453	2.438	2.438	2.438	2.453	2.467	2.467	2.467	2.494	2.494	2.494	2.494	2.494	2.533	2.438	2.33	2.315	2.315	2.289	1.994	1.916	1.916	1.916	1.966	1.981	2.189	2.204	2.204	2.204	2.219	2.219	2.219	2.204	2.253	2.24	2.44	2.44	2.44	2.519	2.519	2.439	2.439	2.428	2.45
YKL119C	3.195	3.195	2.929	2.929	2.732	2.718	2.718	2.442	2.323	2.229	2.229	2.126	2.126	2.126	1.928	1.851	1.767	1.756	1.756	1.756	1.756	1.538	1.391	1.391	1.274	1.235	1.199	1.238	1.238	1.25	1.25	1.25	1.241	1.202	1.161	1.173	0.873	0.873	0.873	0.647	0.647	0.52	0.479	0.603	0.983	1.087	1.087	1.163	1.191
YDR393W	0.924	0.806	0.806	0.823	0.852	0.891	0.906	0.906	0.906	0.894	0.883	0.843	0.814	0.814	0.802	0.802	0.762	0.759	0.838	0.838	1.008	1.008	1.008	1.008	1.008	1.008	0.969	0.983	0.983	1.038	1.027	1.05	1.102	1.102	1.062	1.074	1.154	1.154	1.18	1.18	1.18	1.18	1.242	1.242	1.242	1.254	1.276	1.302	1.317
YDR371W	4.234	4.234	4.275	4.304	4.304	4.315	4.315	4.315	4.33	4.33	4.37	4.399	4.468	4.468	4.468	4.468	4.468	4.468	4.468	4.507	4.507	4.507	4.559	4.559	4.559	4.559	4.53	4.408	4.354	4.354	4.354	4.354	4.354	4.354	4.354	4.236	4.197	4.197	4.185	4.091	4.051	4.033	4.045	4.045	4.045	4.045	4.045	4.045	4.045
YMR272C	0.897	0.897	0.897	0.897	0.897	0.912	0.886	0.925	0.948	0.948	0.948	0.953	0.953	0.953	0.964	0.964	1.044	1.044	0.964	0.964	0.964	1.056	1.056	1.056	1.056	1.056	1.136	1.136	1.136	1.136	1.136	1.136	1.138	1.179	1.179	1.179	1.221	1.221	1.345	1.423	1.383	1.438	1.476	1.476	1.491	1.54	1.552	1.775	1.79
YHR208W	2.115	2.257	2.257	2.272	2.311	2.311	2.311	2.311	2.311	2.311	2.323	2.323	2.323	2.362	2.362	2.362	2.362	2.35	2.339	2.339	2.362	2.362	2.362	2.362	2.362	2.362	2.391	2.362	2.362	2.362	2.362	2.362	2.35	2.38	2.38	2.38	2.38	2.38	2.38	2.303	2.262	2.262	2.248	2.248	2.248	2.248	2.248	2.303	2.303
YOL026C	1.242	1.242	1.203	1.215	1.215	1.215	1.215	1.218	1.19	1.075	1.02	0.965	0.953	0.992	1.033	1.033	1.033	0.995	0.995	0.836	0.847	0.847	0.847	0.873	0.873	0.873	0.873	0.859	0.859	0.899	0.888	0.849	0.863	0.863	0.863	0.863	0.863	0.74	0.74	0.74	0.78	0.78	0.78	0.78	0.78	0.78	0.78	0.78	0.78
YPR153W	6.167	6.177	5.998	6.038	5.963	5.963	6.004	5.966	5.952	5.975	5.437	5.462	5.39	4.981	4.952	4.952	5.014	4.678	4.763	4.757	4.72	4.679	4.455	4.481	4.088	3.76	3.737	3.737	3.827	3.827	3.827	3.865	3.865	3.865	3.762	3.762	3.671	3.161	2.893	2.761	2.761	2.761	2.736	2.68	2.695	2.508	2.508	2.522	2.376
YGL103W	1.416	1.416	1.416	1.416	1.416	1.416	1.416	1.481	1.481	1.481	1.481	1.492	1.492	1.492	1.492	1.492	1.492	1.492	1.492	1.492	1.492	1.492	1.492	1.492	1.492	1.492	1.492	1.492	1.492	1.492	1.492	1.492	1.452	1.452	1.504	1.504	1.504	1.504	1.504	1.49	1.49	1.49	1.49	1.49	1.49	1.369	1.34	1.266	1.175
YOL031C	0.489	0.794	0.794	0.835	0.835	0.835	0.835	0.835	0.849	0.849	0.864	0.914	0.929	0.929	0.929	0.955	0.955	0.955	0.955	0.955	0.955	0.955	0.955	0.955	0.994	0.994	0.994	1.009	1.009	1.009	1.061	1.061	1.075	1.075	1.035	1.035	1.035	1.035	1.035	1.035	1.103	1.103	1.103	1.103	1.103	1.115	1.154	1.209	1.223
YPL242C	1.242	1.242	1.242	1.242	1.242	1.242	1.242	1.231	1.231	1.19	1.19	1.19	1.202	1.202	1.202	1.202	1.202	1.202	1.19	1.135	1.14	1.088	1.088	1.088	1.088	1.088	1.088	1.073	1.073	1.007	1.007	1.007	1.007	0.953	0.953	0.953	0.912	0.951	0.951	0.951	0.951	0.924	0.91	0.91	0.91	0.91	0.949	0.949	0.949
YOL141W	4.066	4.066	4.066	4.066	4.107	4.107	4.026	3.891	3.891	3.762	3.762	3.693	3.196	3.09	2.981	2.953	2.913	2.873	2.737	2.552	1.655	1.337	1.374	1.374	1.374	1.374	1.431	1.431	1.494	1.494	1.533	1.533	1.519	1.433	1.488	1.436	1.555	1.581	1.581	1.581	1.569	1.923	1.923	1.961	1.976	1.976	1.961	1.961	1.961
YEL015W	2.192	2.192	2.18	2.18	2.242	2.254	2.303	2.496	2.748	2.935	3.097	3.097	3.097	3.216	3.216	3.242	3.242	3.242	3.242	3.349	3.349	3.492	3.492	3.492	3.492	3.515	3.515	3.566	3.566	3.566	3.566	3.566	3.566	3.566	3.578	3.592	3.592	3.592	3.592	3.592	3.592	3.603	3.575	3.589	3.628	3.628	3.628	3.617	3.617
YIL088C	4.413	4.413	4.413	4.413	4.118	4.002	3.804	3.696	3.696	3.708	3.693	3.693	3.693	3.652	3.68	3.755	3.781	3.781	3.741	3.741	3.741	3.741	3.741	3.729	3.242	2.999	2.95	2.909	2.909	2.636	2.522	2.369	2.369	2.394	2.311	2.244	2.244	2.212	2.196	2.208	2.208	2.208	2.037	2.037	1.998	1.998	1.719	1.694	1.791
YER049W	0.674	0.674	0.674	0.674	0.674	0.674	0.674	0.674	0.686	0.725	0.725	0.725	0.725	0.725	0.725	0.737	0.737	0.737	0.737	0.737	0.737	0.737	0.763	0.763	0.763	0.763	0.751	0.751	0.696	0.696	0.696	0.685	0.685	0.685	0.685	0.711	0.711	0.711	0.67	0.67	0.67	0.67	0.67	0.67	0.659	0.659	0.659	0.659	0.659
YER042W	1.315	1.315	1.315	1.315	1.222	1.101	1.101	1.089	1.089	1.101	1.19	1.19	1.19	1.19	1.19	1.19	1.19	1.19	1.19	1.19	1.19	1.19	1.22	1.263	1.278	1.435	1.435	1.435	1.5	1.5	1.541	1.541	1.541	1.541	1.541	1.541	1.552	1.552	1.474	1.423	1.449	1.409	1.448	1.487	1.567	1.567	1.567	1.567	1.581
YPR106W	9.718	9.692	9.812	9.812	9.812	9.812	9.773	9.773	9.692	9.64	9.64	9.652	9.6	9.6	9.6	9.417	9.365	9.365	9.34	9.34	9.34	9.3	9.3	9.285	9.285	9.246	9.246	8.64	8.341	8.178	8.164	8.164	8.164	8.164	8.164	8.164	8.164	8.02	8.005	7.99	7.99	7.33	7.319	7.156	7.141	7.141	7.027	7.027	6.619
YDR305C	0.778	0.778	0.778	0.778	0.778	0.778	0.778	0.739	0.739	0.852	0.795	0.795	0.795	0.729	0.717	0.843	1.014	1.028	1.028	1.028	1.026	1.026	1.128	1.186	1.197	1.197	1.197	1.223	1.301	1.342	1.382	1.408	1.42	1.42	1.42	1.42	1.486	1.501	1.501	1.552	1.563	1.563	1.511	1.511	1.511	1.55	1.602	1.622	1.761
YGR020C	2.008	2.022	2.045	2.045	2.262	2.276	2.437	2.437	2.481	2.531	2.531	2.492	2.492	2.492	2.492	2.492	2.492	2.492	2.492	2.492	2.492	2.492	2.503	2.503	2.503	2.596	2.596	2.596	2.596	2.596	2.596	2.596	2.557	2.557	2.557	2.506	2.506	2.506	2.506	2.495	2.495	2.495	2.495	2.456	2.433	2.433	2.433	2.433	2.433
YOR064C	0.643	0.643	0.643	0.628	0.628	0.668	0.682	0.722	0.722	0.722	0.722	0.722	0.697	0.736	0.725	0.725	0.725	0.725	0.725	0.725	0.725	0.785	0.785	0.852	0.812	0.867	0.879	0.97	1.19	1.481	1.481	1.481	1.481	1.515	1.527	1.527	1.527	1.527	1.51	1.54	1.562	1.615	1.615	1.615	1.655	1.722	1.759	1.798	1.798
YDR255C	2.462	2.423	2.474	2.474	2.474	2.474	2.458	2.538	2.567	2.567	2.579	2.579	2.579	2.579	2.574	2.574	2.574	2.615	2.615	2.654	2.667	2.679	2.86	2.928	2.939	3.003	3.042	3.042	3.042	3.042	3.122	3.122	3.107	3.107	3.107	3.145	3.185	3.185	3.185	3.2	3.16	3.201	3.256	3.256	3.256	3.256	3.256	3.256	3.256
YMR251W-A	0.386	0.386	0.386	0.386	0.386	0.435	0.461	0.461	0.461	0.461	0.461	0.461	0.461	0.461	0.461	0.461	0.461	0.461	0.461	0.461	0.461	0.461	0.476	0.476	0.476	0.476	0.476	0.476	0.476	0.476	0.436	0.436	0.436	0.436	0.436	0.436	0.397	0.397	0.397	0.397	0.397	0.397	0.397	0.397	0.397	0.397	0.397	0.397	0.383
YCR063W	1.753	1.782	1.741	1.782	1.782	1.661	1.661	1.661	1.661	1.661	1.661	1.716	1.716	1.716	1.716	1.716	1.716	1.716	1.705	1.757	1.761	1.747	1.787	1.747	1.747	1.747	1.747	1.758	1.719	1.719	1.68	1.68	1.68	1.68	1.641	1.641	1.641	1.641	1.601	1.601	1.601	1.601	1.601	1.601	1.601	1.601	1.601	1.601	1.603
YPR017C	4.945	4.945	4.93	4.919	4.933	4.907	4.907	4.867	4.867	4.867	4.867	4.855	4.841	4.826	4.826	4.786	4.786	4.786	4.771	4.771	4.76	4.748	4.696	4.685	4.673	4.673	4.673	4.662	4.362	4.324	4.324	3.747	3.409	3.394	3.368	3.368	3.368	3.267	3.255	3.255	3.138	3.057	3.057	3.057	3.057	2.99	2.363	2.256	2.217
YDR284C	0.353	0.353	0.353	0.342	0.342	0.342	0.342	0.342	0.342	0.301	0.301	0.301	0.264	0.264	0.07	0.07	0.07	0.043	0.029	0.029	0.029	0.029	0.029	0.029	0.029	0.029	0.029	0.029	0.029	0.029	0.029	0.029	0.029	0.029	0.029	0.029	0.083	0.123	0.164	0.164	0.164	0.164	0.164	0.164	0.164	0.164	0.164	0.164	0.187
YBR002C	2.957	2.971	2.986	2.986	2.986	2.986	2.986	2.986	2.986	3	3	3	3	3	3	3	3	3	3	3.011	3.011	3.011	3.011	3.011	3.011	3.011	3.011	3.011	3.011	3.011	3.011	3.011	3.011	2.989	2.948	2.948	2.948	2.948	2.909	2.909	2.814	2.814	2.814	2.725	2.684	2.67	2.659	2.619	2.619
YOR288C	1.221	1.221	1.262	1.276	1.276	1.276	1.276	1.367	1.407	1.407	1.407	1.407	1.407	1.46	1.524	1.51	1.51	1.51	1.524	1.524	1.524	1.524	1.512	1.512	1.512	1.512	1.501	1.501	1.542	1.556	1.556	1.556	1.556	1.528	1.528	1.528	1.543	1.543	1.504	1.492	1.492	1.504	1.504	1.504	1.504	1.504	1.504	1.504	1.504
YGR204W	0.155	0.155	0.155	0.155	0.155	0.155	0.155	0.155	0.155	0.155	0.129	0.129	0.129	0.129	0.091	0.091	0.091	0.091	0.091	0.091	0.091	0.091	0.091	0.011	0.011	0.011	0.011	0.011	0.011	0.011	0.011	0.011	0.011	0.011	0.011	0.011	0.011	0.011	0.011	0.011	0.011	0.011	0.011	0.011	0.011	0.011	0.011	0.011	0.011
YLR108C	0.992	0.992	0.992	0.978	0.978	0.978	0.978	0.978	0.978	0.978	0.978	0.978	0.963	0.952	0.888	0.888	0.874	0.874	0.874	0.874	0.874	0.874	0.834	0.834	0.834	0.516	0.368	0.319	0.269	0.254	0.254	0.254	0.294	0.294	0.294	0.294	0.294	0.294	0.294	0.294	0.294	0.294	0.269	0.245	0.245	0.245	0.245	0.245	0.234
YJL184W	2.395	2.462	2.462	2.462	2.473	2.525	2.525	2.525	2.566	2.566	2.566	2.566	2.566	2.566	2.566	2.58	2.58	2.58	2.58	2.58	2.58	2.58	2.58	2.58	2.58	2.58	2.58	2.58	2.58	2.58	2.58	2.595	2.595	2.647	2.647	2.647	2.647	2.647	2.647	2.647	2.647	2.647	2.647	2.647	2.647	2.647	2.647	2.647	2.686
YMR286W	7.834	7.933	7.933	8.014	8.043	8.04	8.04	8.055	8.095	8.095	8.066	7.975	8.061	8.289	8.289	8.329	8.329	8.329	8.303	8.313	8.354	8.368	8.341	8.381	8.498	8.502	8.537	8.708	8.814	9.159	9.174	9.214	9.214	9.214	9.203	9.203	9.203	9.203	9.203	9.203	9.203	9.203	9.203	9.203	9.203	9.203	9.069	8.989	9.03
YLL061W	1.596	1.596	1.584	1.584	1.544	1.544	1.532	1.532	1.558	1.583	1.667	1.753	2.038	2.038	2.038	2.049	2.049	2.049	2.049	2.049	2.049	2.049	2.035	2.035	2.035	2.035	2.035	2.035	2.058	2.058	2.058	2.058	2.058	2.043	2.043	2.043	1.813	1.813	1.784	1.784	1.822	1.837	1.837	1.837	1.874	1.9	1.981	2.15	2.162
YJR105W	0.274	0.274	0.274	0.274	0.245	0.245	0.245	0.245	0.245	0.245	0.245	0.245	0.245	0.245	0.245	0.245	0.205	0.205	0.205	0.103	0.103	0.103	0.077	0.065	0.051	0.051	0.051	0.051	0.051	0.091	0.091	0.143	0.143	0.158	0.158	0.158	0.158	0.158	0.158	0.158	0.158	0.158	0.158	0.158	0.158	0.158	0.158	0.158	0.158
YNL014W	0.76	0.76	0.76	0.76	0.706	0.706	0.706	0.706	0.706	0.694	0.694	0.694	0.694	0.694	0.694	0.694	0.682	0.682	0.541	0.416	0.416	0.416	0.394	0.382	0.382	0.382	0.382	0.382	0.382	0.382	0.382	0.382	0.342	0.224	0.224	0.187	0.187	0.187	0.187	0.198	0.198	0.198	0.198	0.198	0.198	0.198	0.198	0.184	0.064
YIR005W	0.902	0.902	0.902	0.902	0.902	0.902	0.902	0.902	0.902	0.902	0.902	0.891	0.919	0.919	0.919	0.864	0.864	0.864	0.864	0.823	0.823	0.863	0.863	0.863	0.863	0.863	0.823	0.823	0.863	0.863	0.823	0.823	0.823	0.69	0.69	0.719	0.708	0.708	0.734	0.814	0.906	0.878	0.878	0.878	0.878	0.929	0.929	0.996	0.984
YJL035C	1.786	1.786	1.786	1.786	1.8	1.8	1.8	1.839	1.851	1.905	1.905	1.905	1.905	1.905	1.905	1.905	1.905	1.931	1.942	1.942	1.983	1.983	1.983	1.983	1.983	1.983	1.983	1.983	1.971	1.932	1.932	1.893	1.878	1.867	1.867	1.867	1.867	1.776	1.776	1.75	1.724	1.724	1.724	1.709	1.709	1.709	1.669	1.669	1.669
YDR115W	8.222	8.222	8.222	8.222	8.222	8.222	7.777	7.738	7.738	7.738	7.686	7.686	7.686	7.647	7.554	7.331	6.733	6.679	6.679	6.489	6.474	6.423	6.423	6.423	6.184	6.078	6.078	6.037	6.037	6.037	5.988	5.338	5.311	4.88	4.786	4.774	4.774	4.774	4.618	4.114	3.928	3.438	3.394	3.394	3.394	3.355	3.355	3.289	3.289
YNL275W	0.993	0.993	0.993	0.837	0.905	0.894	0.894	0.894	0.854	0.908	0.947	0.868	0.868	0.879	0.879	0.879	0.985	0.985	0.985	0.999	0.999	0.999	0.999	0.97	0.93	1.245	1.451	1.451	1.451	1.491	1.465	1.465	1.544	1.639	1.651	1.989	1.95	1.962	2.258	2.486	2.486	2.511	2.526	2.526	2.526	2.526	2.538	2.615	2.615
YJL094C	0.483	0.483	0.483	0.483	0.483	0.443	0.454	0.454	0.454	0.443	0.402	0.402	0.444	0.444	0.628	0.639	0.639	0.639	0.639	0.654	0.654	0.654	0.771	0.771	0.794	0.809	0.809	0.809	0.809	0.809	0.809	0.809	0.809	0.809	0.809	0.809	0.809	0.809	0.809	0.809	0.809	0.809	0.809	0.809	0.809	0.809	0.769	0.755	0.769
YGL244W	0.906	0.906	0.906	0.906	0.918	0.918	0.918	0.918	0.918	0.918	0.959	0.959	0.959	0.959	0.973	1.028	1.028	1.028	1.028	1.028	1.028	1.051	1.065	1.065	1.065	1.065	1.065	1.065	1.065	1.065	1.065	1.065	1.065	1.065	1.065	1.065	1.062	1.062	1.062	1.062	1.062	1.062	1.062	1.062	1.062	1.062	1.085	1.085	1.085
YGL194C	0.178	0.178	0.19	0.149	0.203	0.203	0.217	0.217	0.217	0.217	0.217	0.217	0.229	0.267	0.267	0.267	0.281	0.295	0.319	0.319	0.319	0.358	0.562	0.562	0.562	0.562	0.562	0.562	0.562	0.562	0.574	0.574	0.574	0.574	0.574	0.588	0.588	0.588	0.588	0.588	0.588	0.588	0.588	0.588	0.588	0.588	0.588	0.588	0.588
YHR011W	2.018	2.018	2.032	2.07	2.07	2.07	2.07	2.07	2.07	2.107	2.107	2.107	2.107	2.107	1.971	1.917	1.929	1.929	1.926	1.914	1.969	1.929	1.929	1.929	1.929	1.929	1.929	1.917	1.903	1.943	1.742	1.742	1.781	1.729	1.718	1.757	1.702	1.702	1.741	1.741	1.608	1.571	1.543	1.465	1.465	1.556	1.556	1.556	1.556
YIL038C	1.852	1.852	1.852	1.891	1.851	2.518	2.518	2.598	2.598	2.598	2.572	2.572	2.613	2.627	2.668	2.668	2.668	2.708	2.708	2.737	2.737	2.752	2.752	2.752	2.752	2.752	2.766	2.766	2.807	2.875	2.875	2.875	2.836	2.836	2.836	2.836	2.836	2.836	2.821	2.821	2.821	2.821	2.821	2.821	2.862	2.873	2.845	2.857	2.857
YMR301C	0.414	0.414	0.414	0.414	0.414	0.373	0.385	0.385	0.385	0.385	0.4	0.486	0.486	0.486	0.486	0.486	0.486	0.474	0.474	0.474	0.486	0.486	0.486	0.486	0.497	0.497	0.497	0.497	0.497	0.457	0.457	0.432	0.432	0.432	0.432	0.429	0.469	0.535	0.535	0.574	0.574	0.574	0.574	0.574	0.586	0.586	0.586	0.586	0.586
YJL053W	1.941	1.941	1.941	1.941	1.941	1.941	1.956	2.029	2.029	2.029	2.029	2.07	2.07	2.029	2.029	2.029	1.989	1.989	1.989	1.989	1.989	1.989	1.948	1.948	1.948	1.948	1.948	1.948	1.937	1.937	1.882	1.843	1.843	1.831	1.831	1.831	1.831	1.779	1.779	1.779	1.738	1.738	1.738	1.738	1.738	1.738	1.727	1.727	1.712
YGL114W	1.122	1.067	1.067	1.067	1.067	1.067	1.015	1.001	1.001	1.001	0.96	0.937	0.989	1.103	1.103	1.103	1.103	1.103	1.103	1.103	1.118	1.118	1.118	1.118	1.118	1.107	1.133	1.133	1.133	1.133	1.185	1.185	1.185	1.145	1.145	1.145	1.145	1.134	1.093	1.057	1.057	1.122	1.122	1.122	1.122	1.122	1.122	1.122	1.122
YDR077W	0	0	0	0	0	0	0	0	0	0	0	0	0	0	0	0	0	0	0	0	0	0	0	0	0	0	0	0	0	0	0	0	0	0	0	0	0	0	0	0	0	0	0	0	0	0	0	0	0
YNL124W	1.303	1.303	1.303	1.223	1.121	1.08	1.08	1.065	1.065	1.065	0.961	0.906	0.906	0.649	0.506	0.426	0.426	0.426	0.426	0.426	0.426	0.426	0.414	0.414	0.414	0.414	0.414	0.414	0.414	0.414	0.414	0.414	0.414	0.414	0.414	0.414	0.414	0.414	0.149	0.149	0.149	0.149	0.149	0.149	0.11	0.11	0.096	0.081	0.081
YEL055C	1.258	1.258	1.365	1.365	1.496	1.496	1.496	1.51	1.51	1.525	1.525	1.525	1.525	1.525	1.525	1.525	1.525	1.525	1.536	1.536	1.533	1.545	1.556	1.556	1.556	1.568	1.568	1.568	1.667	1.667	1.667	1.667	1.667	1.667	1.667	1.667	1.667	1.667	1.653	1.653	1.653	1.653	1.653	1.653	1.653	1.653	1.653	1.591	1.591
YBR102C	2.987	3.283	3.846	3.846	3.911	4.184	4.198	4.364	4.364	4.495	4.522	4.522	4.522	4.601	4.781	4.928	5.516	5.516	5.516	5.579	5.679	6.084	6.694	6.733	6.759	6.8	6.839	6.968	7.008	7.047	7.059	7.163	7.203	7.203	7.271	7.283	7.283	7.362	7.362	7.481	7.52	7.646	7.646	7.646	7.606	7.606	7.685	7.795	7.835
YBR265W	1.202	1.202	1.202	1.303	1.303	1.343	1.357	1.367	1.419	1.419	1.431	1.431	1.431	1.47	1.456	1.456	1.456	1.456	1.427	1.427	1.521	1.521	1.521	1.521	1.573	1.675	1.868	1.829	1.869	1.958	1.97	1.97	2.01	2.236	2.433	2.433	2.433	2.447	2.491	2.531	2.705	2.717	2.74	2.794	2.794	2.794	2.794	2.913	2.913
YJR011C	1.226	1.226	1.212	1.212	1.212	1.223	1.047	1.008	1.008	1.008	1.022	1.034	1.022	1.034	1.01	1.01	1.01	0.97	0.942	0.973	1.175	1.175	1.23	1.218	1.351	1.3	1.3	1.179	1.193	1.193	1.193	1.141	1.141	1.141	1.103	1.092	1.092	1.131	1.235	1.235	1.25	1.323	1.323	1.363	1.363	1.363	1.363	1.374	1.508
YLL023C	1.675	1.681	1.681	1.681	1.681	1.593	1.54	1.759	2.002	2.014	2.014	2.054	2.054	2.054	2.054	2.095	2.121	2.11	2.11	2.11	2.098	2.124	2.085	2.085	2.085	2.085	2.085	2.085	2.085	2.085	2.085	2.096	1.981	1.996	1.996	1.996	1.996	1.996	1.956	1.901	1.873	1.873	1.902	1.823	1.877	1.877	1.901	1.978	1.978
YKL053C-A	1.67	1.696	1.734	1.734	1.748	1.763	1.776	1.776	1.776	1.764	1.818	1.841	1.864	1.864	1.864	1.864	1.81	1.825	1.825	1.827	1.868	1.894	1.894	1.894	1.974	1.974	1.974	1.974	1.974	1.974	1.974	1.974	1.974	1.977	1.977	1.977	1.977	1.977	1.977	1.962	1.962	1.965	1.936	1.936	1.936	1.936	1.897	1.897	1.897
YLR283W	0.023	0.023	0.023	0.023	0.023	0.023	0.023	0.023	0.035	0.035	0.035	0.035	0.035	0.046	0.069	0.069	0.069	0.069	0.069	0.069	0.081	0.081	0.081	0.081	0.081	0.147	0.147	0.147	0.159	0.159	0.159	0.159	0.159	0.159	0.159	0.159	0.159	0.159	0.188	0.188	0.242	0.329	0.344	0.344	0.344	0.384	0.384	0.435	0.435
YDR359C	3.421	3.421	3.421	3.421	3.462	3.462	3.462	3.462	3.462	3.462	3.462	3.411	3.372	3.411	3.411	3.411	3.411	3.411	3.33	3.33	3.318	3.318	3.318	3.393	3.393	3.353	3.353	3.353	3.338	3.338	3.314	3.314	3.302	3.302	3.302	3.302	3.279	3.279	3.227	3.175	3.1	3.089	3.129	3.114	2.951	2.951	2.966	2.981	2.368
YGL093W	1.379	1.758	1.837	1.837	1.837	1.837	1.837	1.837	1.851	1.995	2.17	2.276	2.358	2.358	2.37	2.448	2.448	2.448	2.448	2.489	2.489	2.503	2.503	2.503	2.623	2.737	2.778	2.778	2.778	2.778	2.778	2.778	2.778	2.789	2.789	2.789	2.789	2.804	2.804	2.804	2.804	2.804	2.804	2.792	2.792	2.792	2.804	2.804	2.804
YLL032C	2.032	2.046	2.046	2.046	2.046	2.087	2.087	2.087	2.087	2.087	2.17	2.184	2.184	2.199	2.199	2.239	2.239	2.291	2.291	2.291	2.291	2.291	2.291	2.291	2.291	2.291	2.291	2.291	2.291	2.423	2.423	2.423	2.423	2.423	2.478	2.478	2.478	2.478	2.478	2.478	2.478	2.478	2.478	2.478	2.478	2.478	2.478	2.478	2.45
YLR356W	1.662	1.662	1.662	1.665	1.665	1.665	1.665	1.665	1.665	1.665	1.665	1.706	1.665	1.665	1.665	1.665	1.665	1.665	1.625	1.613	1.601	1.601	1.601	1.601	1.601	1.601	1.601	1.601	1.601	1.601	1.601	1.601	1.616	1.601	1.601	1.605	1.605	1.605	1.59	1.59	1.536	1.46	1.446	1.446	1.431	1.442	1.442	1.482	1.482
YNL118C	2.941	2.941	2.953	2.999	3.048	3.087	3.124	3.124	3.124	3.124	3.124	3.124	3.139	3.151	3.151	3.151	3.151	3.151	3.151	3.151	3.151	3.151	3.151	3.151	3.151	3.151	3.165	3.165	3.165	3.165	3.165	3.165	3.165	3.165	3.165	3.165	3.165	3.165	3.165	3.136	3.059	3.059	3.059	3.059	3.059	3.059	3.059	3.048	3.048
YKR065C	5.12	5.12	5.12	5.106	5.109	5.109	5.132	5.528	5.528	5.528	5.58	5.596	5.793	6.247	6.247	6.324	6.404	6.468	6.468	6.548	6.548	6.548	6.508	6.508	6.508	6.508	6.589	6.695	6.695	6.706	6.706	6.706	6.757	6.796	6.86	6.86	6.912	6.912	6.912	6.952	6.952	6.952	6.993	6.993	7.004	7.027	7.066	7.066	7.066
YBL089W	1.996	1.944	1.904	1.904	1.877	1.73	1.716	1.677	1.639	1.678	1.499	1.539	1.528	1.528	1.528	1.374	1.413	1.073	1.034	1.086	1.086	1.099	1.059	1.059	1.018	0.956	0.942	0.942	0.942	0.942	0.956	0.904	0.945	0.945	0.945	0.93	0.929	0.937	0.952	0.991	0.991	1.03	0.99	1.042	1.334	1.412	1.625	1.639	1.639
YMR240C	1.903	1.917	1.917	1.917	1.917	1.903	1.863	1.824	1.747	1.627	1.627	1.615	1.563	1.549	1.549	1.51	1.495	1.495	1.437	1.437	1.356	1.249	0.803	0.712	0.685	0.7	0.703	0.729	0.758	0.846	0.846	0.846	0.858	0.924	0.924	1.027	1.027	1.107	1.167	1.167	1.167	1.167	1.138	1.176	1.176	1.176	1.187	1.187	1.187
YPL240C	0.155	0.155	0.155	0.155	0.143	0.143	0.143	0.143	0.155	0.169	0.34	0.395	0.395	0.395	0.395	0.395	0.407	0.407	0.407	0.407	0.407	0.407	0.446	0.446	0.446	0.461	0.527	0.527	0.527	0.527	0.527	0.538	0.538	0.579	0.645	0.686	0.766	0.789	0.789	0.789	0.789	0.789	0.789	0.789	0.789	0.855	0.938	0.938	1.03
YOL113W	1.724	1.669	1.708	1.552	1.552	1.552	1.512	1.523	1.439	1.507	1.507	1.507	1.426	1.426	1.358	1.343	1.304	1.304	1.319	1.319	1.304	1.304	1.436	1.436	1.436	1.421	1.433	1.433	1.563	1.852	1.852	1.852	1.852	1.852	1.852	1.863	1.863	1.863	1.863	1.863	1.863	1.849	1.889	1.948	1.989	1.989	1.989	2.015	2.379
YMR166C	0.754	0.754	0.742	0.742	0.825	0.786	0.768	0.806	0.962	0.962	1.125	1.137	1.199	1.211	1.262	1.262	1.29	1.395	1.515	1.69	1.742	1.756	1.756	1.756	1.756	1.742	1.742	1.742	1.742	1.742	1.771	1.835	1.835	1.835	1.849	1.878	1.878	1.917	1.969	1.969	1.969	1.969	2.024	2.024	2.024	2.024	2.024	2.024	2.024
YIL053W	0	0	0.015	0.015	0.015	0.015	0.015	0.015	0.015	0.015	0.015	0.015	0.015	0.015	0.015	0.015	0.015	0.015	0.015	0.015	0.015	0.015	0.015	0.015	0.015	0.015	0.015	0.015	0.015	0.015	0.015	0.015	0.015	0.015	0.015	0.026	0.026	0.026	0.026	0.041	0.041	0.041	0.041	0.041	0.041	0.041	0.041	0.041	0.041
YPL076W	0.568	0.529	0.529	0.529	0.583	0.703	0.741	0.741	0.741	0.741	0.752	0.762	0.801	0.801	0.801	0.801	0.801	0.8	0.811	0.797	0.797	0.8	0.828	1.124	1.124	1.136	1.136	1.136	1.136	1.147	1.118	1.159	1.36	1.36	1.36	1.36	1.401	1.401	1.427	1.415	1.415	1.415	1.415	1.477	1.562	1.562	1.562	1.562	1.562
YDR461C-A	8.695	8.695	8.695	8.735	8.758	8.909	8.964	9.092	9.161	9.161	9.161	9.161	9.161	9.161	9.149	9.149	9.188	9.188	9.214	9.255	9.333	9.333	9.333	9.345	9.356	9.356	9.356	9.327	9.327	9.327	9.327	9.421	9.421	9.421	9.421	9.421	9.421	9.462	9.436	9.436	9.436	9.436	9.436	9.436	9.436	9.436	9.436	9.436	9.436
YDL103C	1.669	1.669	1.669	1.59	1.553	1.553	1.541	1.541	1.312	1.312	0.91	0.755	0.716	0.757	0.797	0.797	0.797	0.797	0.764	0.764	0.764	0.764	0.764	0.579	0.413	0.349	0.403	0.631	0.671	0.671	0.686	0.686	0.698	0.856	0.87	0.95	0.95	0.95	0.95	1.048	1.048	1.048	1.048	1.063	1.125	1.128	1.169	1.333	1.333
YPL173W	1.663	1.663	1.663	1.663	1.663	1.663	1.677	1.677	1.677	1.718	1.863	2.243	2.537	2.537	2.537	2.537	2.537	2.537	2.686	2.842	2.842	2.842	2.842	2.976	2.976	3.067	3.196	3.196	3.196	3.196	3.196	3.207	3.271	3.271	3.271	3.271	3.271	3.294	3.349	3.375	3.375	3.414	3.375	3.375	3.375	3.415	3.467	3.467	3.482
YDR480W	6.003	6.003	6.003	6.003	6.003	6.015	5.974	5.974	5.974	5.974	5.935	5.935	5.935	5.935	5.935	5.818	5.795	5.795	5.744	5.744	5.744	5.744	5.744	5.602	5.379	5.316	5.049	4.968	5.009	5.009	5.02	5.02	5.061	5.072	5.072	5.072	5.072	5.072	5.072	5.072	5.072	4.968	4.968	4.902	4.787	4.747	4.747	4.736	4.736
YHR205W	2.633	2.633	2.633	2.633	2.633	2.633	2.645	2.645	2.685	2.685	2.685	2.674	2.674	2.713	2.713	2.724	2.724	2.724	2.724	2.724	2.724	2.713	2.713	2.713	2.713	2.713	2.713	2.713	2.713	2.713	2.713	2.713	2.713	2.713	2.724	2.724	2.724	2.724	2.724	2.724	2.724	2.724	2.724	2.645	2.645	2.564	2.564	2.564	2.512
YMR205C	0	0	0	0	0	0	0	0	0	0	0	0	0	0	0	0	0	0	0	0	0	0	0	0	0	0	0	0	0	0	0	0	0	0	0	0	0	0	0	0	0	0	0	0	0	0	0	0	0
YJL130C	1.099	1.111	1.111	1.111	1.111	1.059	1.099	1.099	1.099	1.099	1.111	1.111	1.122	1.134	1.134	1.242	1.242	1.242	1.242	1.283	1.283	1.283	1.283	1.283	1.283	1.283	1.283	1.244	1.244	1.244	1.244	1.258	1.258	1.258	1.258	1.247	1.218	1.229	1.229	1.202	1.202	1.202	1.254	1.254	1.254	1.254	1.254	1.254	1.254
YDL073W	4.902	4.902	4.928	4.99	5.029	5.029	5.029	5.029	5.029	5.029	5.029	5.029	5.029	4.979	4.938	4.938	4.926	4.926	4.967	4.967	5.006	5.006	5.006	4.995	4.995	5.009	5.009	4.972	4.946	4.986	4.986	4.986	4.986	4.946	4.931	4.917	4.917	4.917	4.917	4.917	4.917	4.956	4.915	4.915	4.84	4.829	4.829	4.829	4.84
YKR101W	3.483	3.592	3.592	3.592	3.655	3.666	3.666	3.666	3.666	3.666	3.666	3.666	3.666	3.666	3.678	3.701	3.701	3.712	3.673	3.673	3.674	3.726	3.738	3.852	3.864	3.864	3.864	3.864	3.864	3.878	4.035	4.035	4.035	4.035	4.035	4.035	4.02	4.02	3.979	3.979	3.979	3.979	4.019	4.019	4.019	4.019	4.019	4.019	4.019
YNR014W	0	0	0	0	0	0	0	0	0	0	0	0	0	0	0	0	0	0	0	0	0	0	0	0	0	0	0	0	0	0	0	0	0	0	0	0	0	0	0	0	0	0	0	0	0	0	0	0	0
YDR456W	0.569	1.562	1.562	1.603	1.603	1.682	1.682	1.682	1.694	1.708	1.708	1.708	1.708	1.708	1.708	1.708	1.708	1.708	1.749	1.913	2.221	2.221	2.18	2.18	2.18	2.18	2.18	2.206	2.195	2.206	2.206	2.206	2.286	2.377	2.403	2.483	2.686	2.869	2.909	3.092	3.131	3.197	3.343	3.343	3.357	3.357	3.436	3.447	3.462
YFR013W	0.292	0.292	0.292	0.292	0.292	0.292	0.292	0.292	0.332	0.332	0.332	0.332	0.332	0.358	0.372	0.439	0.478	0.492	0.614	0.643	0.643	0.643	0.643	0.657	0.657	0.657	0.657	0.657	0.686	0.724	0.75	0.79	0.79	0.79	0.79	0.802	0.802	0.841	0.841	0.841	0.853	0.853	0.853	0.853	0.853	0.853	0.853	0.867	0.867
YEL042W	1.317	1.331	1.331	1.331	1.331	1.331	1.331	1.331	1.331	1.331	1.357	1.357	1.357	1.357	1.357	1.369	1.357	1.357	1.357	1.357	1.357	1.357	1.357	1.318	1.318	1.318	1.318	1.318	1.278	1.289	1.289	1.289	1.289	1.289	1.289	1.289	1.289	1.289	1.289	1.289	1.289	1.289	1.289	1.264	1.264	1.264	1.264	1.264	1.264
YCR106W	0.93	0.981	1.059	1.099	1.14	1.14	1.393	1.447	1.462	1.462	1.473	1.538	1.538	1.538	1.538	1.553	1.49	1.49	1.49	1.502	1.442	1.427	1.442	1.495	1.556	1.968	2.138	2.15	2.189	2.189	2.2	2.227	2.215	2.279	2.319	2.319	2.319	2.358	2.41	2.425	2.544	2.544	2.544	2.544	2.544	2.544	2.544	2.544	2.544
YBR094W	1.752	1.792	1.792	1.887	1.887	1.899	1.899	1.86	1.86	1.86	1.86	1.86	1.848	1.848	1.822	1.822	1.822	1.822	1.822	1.822	1.822	1.421	1.393	1.235	1.261	1.261	1.261	1.261	1.261	1.261	1.272	1.272	1.272	1.313	1.313	1.327	1.316	1.356	1.356	1.356	1.345	1.333	1.333	1.333	1.322	1.322	1.322	1.322	1.281
YMR316W	4.377	4.487	4.487	4.498	4.498	4.498	4.538	4.686	4.686	4.715	5.008	5.008	5.048	5.023	5.023	5.023	5.023	5.023	5.023	5.023	5.038	5.106	5.146	5.267	5.321	5.346	5.413	5.413	5.428	5.428	5.558	5.569	5.569	5.569	5.58	5.58	5.566	5.566	5.527	5.566	5.566	5.595	5.67	5.67	5.67	5.67	5.67	5.67	5.67
YMR246W	0.806	0.806	0.834	0.942	0.942	0.942	0.942	0.942	0.942	0.942	0.942	0.942	0.942	0.98	0.98	0.98	0.98	0.98	0.98	0.98	0.98	0.98	0.98	0.98	0.98	0.98	0.98	0.98	0.968	0.954	0.931	0.919	0.919	0.908	0.908	0.873	0.833	0.833	0.833	0.833	0.833	0.833	0.821	0.821	0.781	0.781	0.574	0.574	0.559
YJR112W-A	1.74	1.729	1.688	1.688	1.77	1.81	1.81	1.755	1.621	1.812	1.79	1.827	1.85	1.889	1.889	1.889	1.878	1.878	1.878	1.956	1.812	1.865	1.853	1.869	1.92	1.895	1.895	1.856	1.806	1.795	1.876	1.954	1.954	1.993	2.233	2.397	2.424	2.424	2.723	3.31	4.403	4.403	4.403	4.403	4.444	4.444	4.444	4.444	4.483
YBL103C	5.316	5.316	5.316	5.316	5.316	5.316	5.35	5.35	5.35	5.35	5.338	5.376	5.593	5.593	5.755	5.794	5.871	5.91	5.974	6.017	6.04	6.052	6.052	6.052	6.052	6.052	6.052	6.052	6.052	6.052	6.052	6.052	6.052	6.052	6.052	6.052	6.001	5.962	5.962	5.858	5.884	5.924	5.924	5.936	5.936	5.924	5.936	5.936	5.936
YGL146C	2.06	2.163	2.163	2.163	2.163	2.335	2.161	2.161	2.158	2.158	2.158	2.037	1.971	2.084	2.017	2.043	2.032	2.071	1.967	1.967	1.984	1.952	2.206	2.734	2.734	2.734	2.802	2.802	2.802	2.877	2.877	2.838	2.838	2.742	2.768	2.791	2.843	2.923	2.934	2.975	2.975	3.014	3.014	3.014	3.003	3.003	2.977	2.938	2.938
YDL192W	1.462	1.483	1.534	1.534	1.548	1.548	1.548	1.548	1.588	1.46	1.46	1.449	1.449	1.449	1.449	1.177	1.047	0.992	0.966	0.928	0.957	0.997	1.026	1.45	1.45	1.45	1.564	1.564	1.626	1.654	1.665	1.72	1.709	1.72	1.701	1.796	1.859	1.871	1.911	1.911	1.911	1.911	1.859	1.871	1.759	1.771	1.81	1.798	1.798
YGL200C	2.831	2.831	2.831	2.831	2.87	2.87	2.853	2.841	2.857	2.857	2.857	2.872	2.872	2.872	2.929	2.929	2.929	2.929	2.933	2.933	2.947	2.936	2.936	2.896	2.896	2.83	2.818	2.885	2.716	2.687	2.571	2.542	2.583	2.583	2.543	2.543	2.584	2.584	2.584	2.584	2.584	2.584	2.505	2.505	2.523	2.508	2.598	2.587	2.587
YJL044C	1.909	1.909	1.895	1.895	1.909	1.909	1.909	1.909	1.909	1.909	1.909	1.909	1.909	1.909	1.909	1.909	1.909	1.909	1.909	1.909	1.909	1.909	1.909	1.909	1.909	1.909	1.909	1.909	1.87	1.87	1.831	1.79	1.79	1.79	1.79	1.776	1.776	1.776	1.724	1.724	1.724	1.724	1.685	1.673	1.673	1.673	1.673	1.659	1.644
YGR132C	4.665	4.651	4.612	4.626	4.626	4.626	4.626	4.626	4.626	4.626	4.626	4.626	4.626	4.626	4.626	4.626	4.6	4.563	4.563	4.586	4.56	4.56	4.56	4.479	4.479	4.479	4.464	4.425	4.425	4.425	4.425	4.413	4.284	4.269	4.078	4.078	4.078	4.078	4.078	4.024	4.024	3.949	3.92	3.92	3.844	3.832	3.817	3.817	3.778
YDR246W	0.796	0.796	0.796	0.796	0.796	0.796	0.837	0.837	0.837	0.887	0.887	0.887	0.887	1.045	1.045	1.045	1.006	1.006	1.06	1.071	1.071	1.071	1.071	1.071	1.071	1.071	1.071	1.071	1.1	1.115	1.115	1.115	1.115	1.115	1.115	1.115	1.115	1.115	1.115	1.115	1.115	1.126	1.126	1.126	1.126	1.111	1.111	1.111	1.111
YLR447C	0	0	0	0	0	0	0	0	0	0	0	0	0	0	0.023	0.062	0.062	0.102	0.102	0.102	0.102	0.102	0.102	0.102	0.102	0.102	0.102	0.102	0.102	0.113	0.193	0.325	0.325	0.336	0.336	0.377	0.458	0.458	0.458	0.458	0.509	0.509	0.509	0.521	0.535	0.535	0.535	0.55	0.55
YGR142W	2.586	2.586	2.546	2.534	2.534	2.534	2.534	2.534	2.534	2.534	2.341	2.3	2.285	2.206	2.206	2.22	2.22	2.22	2.22	2.22	2.206	2.047	2.047	1.933	1.933	1.893	1.893	1.853	1.798	1.746	1.613	1.533	1.454	1.454	1.507	1.507	1.507	1.452	1.452	1.452	1.452	1.452	1.412	1.333	1.333	1.319	1.278	1.278	1.212
YGR074W	1.366	1.377	1.457	1.55	1.55	1.55	1.55	1.55	1.55	1.55	1.524	1.524	1.524	1.524	1.538	1.553	1.622	1.622	1.622	1.622	1.622	1.622	1.645	1.645	1.657	1.657	1.657	1.629	1.615	1.615	1.615	1.615	1.626	1.626	1.667	1.667	1.667	1.667	1.667	1.626	1.626	1.626	1.626	1.641	1.746	1.746	1.746	1.746	1.746
YBL087C	2.016	2.159	2.268	2.307	2.307	2.307	2.307	2.358	2.372	2.372	2.372	2.372	2.372	2.372	2.372	2.361	2.361	2.361	2.375	2.387	2.387	2.427	2.427	2.427	2.427	2.495	2.495	2.535	2.535	2.574	2.655	2.775	2.775	2.775	2.775	2.775	2.784	2.784	2.795	2.795	2.795	2.795	2.795	2.795	2.795	2.795	2.795	2.795	2.795
YPR140W	1.722	1.722	1.722	1.722	1.722	1.734	1.731	1.86	1.86	1.86	1.886	1.951	1.951	1.951	1.94	1.94	1.979	2.002	2.002	2.002	2.028	2.093	2.159	2.174	2.174	2.174	2.174	2.174	2.177	2.229	2.244	2.335	2.335	2.413	2.475	2.501	2.501	2.501	2.501	2.501	2.501	2.501	2.542	2.607	2.607	2.618	2.618	2.63	2.63
YDR204W	1.386	1.374	1.415	1.374	1.374	1.415	1.418	1.644	1.644	1.603	1.589	1.589	1.574	1.628	1.628	1.643	1.643	1.654	1.602	1.602	1.617	1.532	1.532	1.532	1.532	1.528	1.491	1.792	1.792	1.792	1.792	1.792	1.818	1.922	1.899	1.899	1.899	1.899	1.899	1.885	1.885	1.844	1.844	1.817	2.17	2.337	2.392	2.429	2.429
YGL011C	3.473	3.473	3.433	3.433	3.445	3.65	3.65	3.689	3.689	3.689	3.729	3.729	3.729	3.741	3.741	3.741	3.741	3.741	3.702	3.741	3.741	3.741	3.741	3.764	3.764	3.867	3.867	3.867	3.867	3.867	3.867	3.867	3.867	3.815	3.803	3.745	3.745	3.745	3.745	3.745	3.745	3.745	3.745	3.745	3.745	3.745	3.745	3.745	3.745
YER075C	0.146	0.146	0.146	0.146	0.146	0.161	0.161	0.161	0.161	0.161	0.161	0.161	0.161	0.161	0.161	0.146	0.146	0.158	0.158	0.158	0.158	0.158	0.158	0.158	0.158	0.158	0.158	0.158	0.169	0.169	0.169	0.247	0.342	0.342	0.433	0.433	0.433	0.433	0.433	0.433	0.433	0.473	0.473	0.473	0.473	0.473	0.473	0.473	0.473
YAL040C	0.147	0.147	0.147	0.147	0.147	0.147	0.147	0.147	0.147	0.147	0.147	0.147	0.147	0.147	0.147	0.136	0.136	0.136	0.136	0.136	0.136	0.136	0.136	0.136	0.136	0.136	0.136	0.136	0.136	0.136	0.136	0.136	0.136	0.136	0.136	0.136	0.136	0.136	0.136	0.136	0.136	0.136	0.136	0.136	0.136	0.136	0.136	0.136	0.136
YML038C	1.858	1.898	1.898	1.898	1.898	1.898	1.898	1.859	1.939	2.004	2.094	2.131	2.131	2.131	2.131	2.143	2.154	2.154	2.154	2.168	2.168	2.168	2.209	2.274	2.274	2.289	2.289	2.289	2.318	2.354	2.414	2.414	2.414	2.414	2.414	2.414	2.414	2.426	2.426	2.466	2.466	2.466	2.466	2.466	2.466	2.466	2.466	2.491	2.53
YDR147W	0.259	0.259	0.259	0.259	0.259	0.259	0.259	0.274	0.274	0.274	0.274	0.274	0.274	0.274	0.274	0.274	0.274	0.262	0.262	0.262	0.262	0.277	0.277	0.277	0.277	0.277	0.316	0.368	0.368	0.368	0.368	0.368	0.368	0.368	0.368	0.38	0.38	0.38	0.38	0.391	0.391	0.587	0.587	0.587	0.587	0.587	0.598	0.613	0.613
YCR015C	0.039	0.039	0.039	0.039	0.039	0.039	0.039	0.039	0.039	0.039	0.039	0.039	0.039	0.039	0.039	0.039	0.054	0.068	0.068	0.068	0.097	0.097	0.097	0.097	0.097	0.097	0.097	0.097	0.097	0.097	0.097	0.138	0.149	0.149	0.149	0.149	0.149	0.149	0.149	0.149	0.149	0.149	0.149	0.161	0.264	0.264	0.314	0.314	0.314
YNR012W	9.221	9.232	9.261	9.276	9.287	9.328	9.329	9.368	9.473	9.496	9.557	9.624	9.624	9.624	9.663	9.663	9.663	9.663	9.675	9.755	9.755	9.784	9.798	9.812	9.995	9.971	9.971	9.959	9.959	9.998	9.998	9.998	9.998	9.998	9.998	9.998	9.998	9.998	9.998	9.947	9.947	9.947	9.932	9.892	9.854	9.813	9.813	9.591	9.459
YBR274W	0.93	0.953	1.008	1.06	1.167	1.167	1.348	1.452	1.491	1.506	1.506	1.466	1.492	1.559	1.559	1.613	1.613	1.652	1.652	1.652	1.652	1.652	1.663	1.702	1.691	1.691	1.691	1.691	1.691	1.691	1.706	2.049	2.088	2.302	2.313	2.421	2.421	2.421	2.421	2.432	2.513	2.513	2.542	2.542	2.542	2.583	2.636	2.636	2.651
YCR090C	1.15	1.286	1.297	1.297	1.337	1.337	1.337	1.337	1.337	1.337	1.337	1.337	1.377	1.377	1.377	1.389	1.389	1.389	1.389	1.389	1.4	1.44	1.44	1.438	1.449	1.449	1.449	1.46	1.46	1.501	1.501	1.501	1.501	1.501	1.501	1.501	1.501	1.501	1.501	1.501	1.501	1.501	1.501	1.501	1.501	1.501	1.501	1.501	1.49
YGR030C	2.53	2.53	2.53	2.53	2.49	2.49	2.501	2.513	2.501	2.501	2.501	2.501	2.53	2.579	2.619	2.619	2.634	2.689	2.812	2.827	2.827	2.827	2.827	2.827	2.827	2.827	2.853	2.813	2.813	2.813	2.813	2.773	2.773	2.773	2.773	2.773	2.773	2.773	2.747	2.747	2.747	2.747	2.747	2.747	2.747	2.747	2.747	2.747	2.747
YDR167W	0.721	0.721	0.76	0.875	0.875	0.875	0.875	0.875	0.783	0.743	0.757	0.677	0.677	0.628	0.669	0.707	0.778	0.967	1.222	1.317	1.317	1.317	1.695	2.354	2.864	3.207	3.207	3.3	3.3	3.314	3.433	3.448	3.485	3.485	3.485	3.485	3.485	3.525	3.585	3.624	3.624	3.859	4.691	5.023	5.023	5.023	5.037	5.037	5.078
YKL152C	0	0	0	0	0	0	0	0	0	0	0	0	0	0	0	0	0	0	0	0	0	0	0	0	0	0	0	0	0	0	0	0	0	0	0	0	0	0	0	0	0	0	0	0	0	0	0	0	0
YOR323C	5.861	5.884	5.884	5.976	6.106	6.474	6.612	6.701	6.701	6.701	6.766	6.806	6.886	6.936	6.936	6.951	7.002	7.016	7.016	7.016	7.016	7.016	7.03	7.07	7.07	7.109	7.109	7.123	7.123	7.123	7.123	7.123	7.123	7.123	7.123	7.123	7.084	7.084	7.045	6.965	6.965	6.965	6.965	6.983	6.983	6.983	6.997	6.997	6.997
YML070W	1.86	1.889	1.952	2.047	2.047	2.047	2.047	2.047	2.016	2.028	2.427	2.625	3.154	3.154	3.154	3.154	3.154	3.154	3.314	3.314	3.314	3.314	3.314	3.354	3.354	3.38	3.459	3.47	3.47	3.482	3.482	3.493	3.493	3.522	3.54	3.554	3.551	3.551	3.551	3.6	3.716	3.727	3.727	3.727	3.727	3.727	3.727	3.727	3.739
YMR238W	0.55	0.55	0.55	0.55	0.601	0.669	0.962	0.962	1.001	1.107	1.107	1.067	1.067	1.067	1.067	1.067	1.067	1.067	1.067	1.067	1.067	1.067	1.067	1.067	1.067	1.067	1.067	1.067	1.067	1.067	1.079	1.118	1.118	1.118	1.199	1.21	1.199	1.199	1.199	1.199	1.199	1.199	1.199	1.199	1.199	1.199	1.251	1.251	1.266
YBR202W	0.123	0.123	0.123	0.123	0.123	0.174	0.174	0.174	0.174	0.174	0.174	0.174	0.185	0.262	0.262	0.262	0.277	0.277	0.277	0.277	0.277	0.277	0.316	0.316	0.406	0.406	0.406	0.406	0.417	0.417	0.432	0.432	0.51	0.51	0.51	0.51	0.507	0.507	0.507	0.507	0.507	0.571	0.661	0.91	0.91	0.921	1.03	1.03	1.03
YKL195W	3.623	3.623	3.623	3.623	3.623	3.637	3.648	3.886	4.005	4.698	4.698	4.712	4.898	4.898	4.898	4.898	4.898	4.901	4.94	4.94	4.928	4.928	4.928	4.902	4.852	4.841	4.841	4.841	4.882	4.934	4.974	4.974	4.974	4.974	4.974	4.934	4.934	4.934	4.923	4.923	4.923	4.923	4.923	4.923	4.923	4.923	4.923	4.883	4.883
YML043C	1.945	1.96	1.96	1.96	1.96	1.999	2.038	2.038	2.038	2.038	2.038	2.038	2.038	1.998	1.998	1.998	1.998	1.998	1.986	1.986	1.986	1.947	1.947	1.947	1.947	1.947	1.947	1.947	1.947	1.932	1.932	1.892	1.892	1.892	1.931	1.931	1.931	1.97	1.97	1.97	1.97	1.97	1.97	1.97	1.97	1.97	1.97	1.919	1.919
YNL248C	5.965	5.977	5.988	5.988	5.988	5.988	5.988	5.988	5.988	6	6.175	6.264	6.264	6.264	6.225	6.264	6.264	6.264	6.264	6.264	6.239	6.239	6.239	6.239	6.239	6.239	6.239	6.239	6.253	6.253	6.253	6.253	6.253	6.253	6.253	6.253	6.253	6.253	6.253	6.253	6.253	6.253	6.264	6.224	6.224	6.198	6.157	6.157	6.157
YKL203C	1.142	1.142	1.142	1.193	1.208	1.276	1.276	1.276	1.276	1.276	1.276	1.276	1.235	1.298	1.379	1.379	1.379	1.416	1.416	1.455	1.536	1.536	1.536	1.577	1.611	1.611	1.611	1.623	1.623	1.623	1.634	1.634	1.634	1.634	1.634	1.646	1.66	1.66	1.66	1.66	1.66	1.675	1.675	1.675	1.675	1.675	1.675	1.675	1.635
YER126C	5.074	5.074	5.114	4.994	5.008	5.049	5.049	5.13	5.13	5.13	5.13	5.13	5.13	5.118	5.118	5.118	5.078	5.027	5.016	5.016	5.016	5.016	5.016	5.016	5.016	5.016	5.016	5.016	5.004	4.952	4.952	5.007	5.007	5.007	5.007	5.007	5.021	4.998	4.958	4.944	4.944	4.915	4.9	4.806	4.806	4.765	4.765	4.751	4.751
YOL010W	1.786	1.786	1.786	1.786	1.8	1.854	1.854	1.854	1.854	1.854	1.854	1.854	1.854	1.866	1.946	1.946	1.946	1.946	1.946	1.946	1.946	1.957	1.968	1.968	1.968	1.968	1.968	1.968	1.968	1.968	1.968	1.968	1.968	1.98	1.929	1.929	1.929	1.918	1.918	1.918	1.918	1.906	1.906	1.906	1.906	1.906	1.906	1.906	1.906
YJR048W	0.9	0.9	0.9	0.885	0.885	0.832	0.832	0.806	0.741	0.675	0.675	0.675	0.675	0.443	0.293	0.293	0.267	0.267	0.267	0.267	0.267	0.267	0.267	0.228	0.228	0.228	0.228	0.228	0.213	0.213	0.213	0.213	0.213	0.139	0.139	0.139	0.049	0.035	0.035	0.035	0.035	0.035	0.035	0.035	0.035	0.035	0.035	0.035	0.035
YMR143W	0	0	0	0	0	0	0	0	0	0	0	0	0	0	0	0	0	0	0	0	0	0	0	0	0	0	0	0	0	0	0	0	0	0	0	0	0	0	0	0	0	0	0	0	0	0	0	0	0
YKR095W	0.643	0.632	0.593	0.581	0.527	0.527	0.527	0.527	0.448	0.371	0.411	0.452	0.452	0.452	0.452	0.452	0.452	0.452	0.452	0.452	0.452	0.452	0.452	0.423	0.304	0.289	0.304	0.304	0.304	0.304	0.304	0.304	0.304	0.304	0.304	0.304	0.304	0.304	0.304	0.317	0.317	0.317	0.317	0.317	0.317	0.317	0.317	0.317	0.317
YDR517W	5.062	5.051	5.051	5.051	4.883	4.883	4.846	4.886	4.807	4.807	4.573	4.573	4.11	4.098	4.098	4.087	4.032	4.032	3.339	3.152	3.152	3.164	3.164	3.164	3.164	3.164	3.138	3.138	3.008	3.008	2.953	2.953	2.797	2.797	2.707	2.707	2.681	2.681	2.47	2.47	2.135	2.081	2.081	2.081	2.081	2.081	1.487	1.395	1.315
YMR019W	1.268	1.268	1.227	1.242	1.265	1.279	1.392	1.392	1.403	1.403	1.482	1.482	1.482	1.482	1.482	1.482	1.482	1.493	1.508	1.519	1.573	1.587	1.573	1.587	1.587	1.587	1.602	1.602	1.602	1.641	1.815	1.908	2.226	2.226	2.226	2.226	2.226	2.255	2.255	2.269	2.269	2.281	2.281	2.31	2.321	2.321	2.321	2.321	2.321
YLR244C	3.511	3.643	3.683	3.683	3.683	3.683	3.709	3.695	3.695	3.695	3.779	4.053	4.22	4.22	4.301	4.338	4.338	4.338	4.338	4.697	4.776	4.817	4.817	4.817	4.817	4.831	4.831	4.792	4.792	4.777	4.818	4.83	4.777	4.777	4.777	4.766	4.777	4.777	4.777	4.777	4.777	4.777	4.869	4.909	4.909	4.987	4.987	4.987	5.077
YHL023C	0.876	0.929	1.061	1.061	1.113	1.154	1.154	1.154	1.193	1.208	1.208	1.153	1.153	1.179	1.187	1.294	1.294	1.387	1.539	1.807	1.807	1.821	1.821	1.907	1.907	1.907	1.907	1.907	1.907	1.907	1.907	1.907	1.907	1.907	1.907	1.892	1.931	1.969	1.994	2.033	2.033	2.085	2.043	2.043	2.095	2.095	2.134	2.16	2.345
YBR146W	2.035	2.035	2.035	2.035	2.035	2.046	2.046	2.046	2.058	2.058	2.058	2.018	2.018	2.018	2.004	2.004	2.004	1.965	1.976	1.988	2.011	2.011	2.011	2.011	2.011	1.972	1.972	1.986	1.986	1.986	1.986	1.986	1.986	1.986	1.986	1.986	1.986	1.986	1.986	1.986	1.986	1.986	1.986	1.986	1.986	1.986	1.986	1.986	1.986
YDR234W	1.565	1.565	1.565	1.604	1.604	1.604	1.604	1.604	1.604	1.604	1.619	1.7	1.7	1.7	1.7	1.7	1.7	1.7	1.688	1.736	1.736	1.786	1.98	1.98	2.021	2.021	2.021	2.044	2.055	2.055	2.055	2.055	2.055	2.055	2.055	2.055	2.055	2.067	2.067	2.148	2.148	2.148	2.148	2.148	2.148	2.159	2.159	2.159	2.159
YLR068W	2.978	2.978	3.005	3.138	3.138	3.138	3.138	3.138	3.138	3.138	3.098	3.302	3.987	3.987	4.612	4.612	4.855	4.933	5.135	5.175	5.254	5.333	5.344	5.385	5.424	5.385	5.385	5.385	5.385	5.385	5.385	5.385	5.385	5.385	5.385	5.385	5.399	5.44	5.44	5.492	5.927	6.151	6.151	6.261	6.261	6.312	6.327	6.327	6.378
YNR004W	2.154	2.154	2.154	1.995	1.969	1.969	2.009	2.05	2.103	2.2	2.2	2.2	2.2	2.2	2.2	2.2	2.177	2.231	2.151	2.14	2.128	2.25	2.29	2.305	2.511	2.664	2.664	2.716	2.716	2.727	2.703	2.703	2.662	2.647	2.647	2.647	2.687	2.675	2.675	2.675	2.675	2.752	2.872	2.884	2.933	3.008	3.008	3.008	3.008
YHR074W	0.425	0.425	0.425	0.425	0.425	0.413	0.413	0.413	0.413	0.399	0.399	0.399	0.399	0.399	0.399	0.399	0.438	0.438	0.438	0.438	0.438	0.438	0.438	0.438	0.438	0.438	0.438	0.438	0.387	0.376	0.376	0.361	0.35	0.35	0.335	0.335	0.335	0.335	0.335	0.35	0.335	0.335	0.335	0.335	0.335	0.335	0.335	0.335	0.335
YDR489W	1.065	1.099	1.087	1.099	1.151	1.171	1.171	1.171	1.171	1.171	1.159	1.174	1.174	1.174	1.163	1.163	1.163	1.125	1.137	1.137	1.137	1.137	1.163	1.214	1.521	1.654	1.654	1.654	1.654	1.654	1.654	1.654	1.665	1.758	1.758	1.758	1.758	1.758	1.758	1.798	1.81	1.81	1.81	1.81	1.843	1.883	1.883	1.883	1.883
YJL124C	0.37	0.37	0.37	0.37	0.37	0.37	0.37	0.37	0.465	0.571	0.571	0.571	0.571	0.571	0.571	0.571	0.639	0.682	0.746	0.746	0.786	0.746	0.746	0.746	0.746	0.757	0.757	0.757	0.798	0.798	0.798	0.956	0.956	0.956	0.968	0.968	0.968	0.968	0.968	0.968	0.968	0.968	0.968	0.968	0.968	1.008	1.008	1.008	1.008
YDR207C	1.451	1.278	1.278	0.786	0.763	0.763	0.763	0.726	0.662	0.662	0.662	0.662	0.525	0.525	0.459	0.459	0.421	0.421	0.421	0.421	0.421	0.381	0.194	0.194	0.194	0.194	0.194	0.194	0.194	0.139	0.124	0.124	0.124	0.124	0.124	0.124	0.124	0.124	0.081	0.081	0.081	0.081	0.055	0.055	0.055	0.055	0.055	0.055	0.055
YMR064W	1.202	1.161	1.161	1.202	1.068	1.182	1.182	1.182	1.222	1.222	1.196	1.196	1.274	1.391	1.531	1.542	1.542	1.542	1.542	1.542	1.583	1.689	1.689	1.689	1.689	1.653	1.612	1.612	1.641	1.754	1.78	2.046	2.085	2.085	2.097	2.097	2.172	2.201	2.201	2.215	2.215	2.255	2.294	2.294	2.308	2.308	2.308	2.349	2.349
YLL028W	0.041	0.041	0.041	0.041	0.041	0.041	0.041	0.041	0.041	0.041	0.041	0.026	0.026	0.026	0.011	0.011	0.011	0.011	0.011	0.011	0.011	0.011	0.011	0.011	0.011	0.011	0.011	0.011	0.011	0.011	0.011	0.011	0.011	0.011	0.011	0.011	0.011	0.011	0.023	0.023	0.023	0.023	0.023	0.023	0.023	0.023	0.023	0.023	0.023
YBL042C	0.21	0.21	0.21	0.21	0.21	0.171	0.171	0.157	0.157	0.065	0.065	0.065	0.065	0.065	0.051	0.051	0.051	0.051	0.051	0.051	0.051	0.051	0.051	0.051	0.051	0.051	0.051	0.051	0.051	0.051	0.051	0.011	0.011	0.011	0.011	0.011	0.011	0.011	0.011	0.011	0.011	0.011	0.011	0.011	0.011	0.011	0.011	0.011	0.011
YAL024C	0.58	0.592	0.592	0.592	0.592	0.592	0.592	0.592	0.592	0.592	0.592	0.552	0.552	0.552	0.616	0.681	0.772	0.772	0.772	0.772	0.772	0.772	0.772	0.772	0.772	0.772	0.772	0.825	0.825	0.825	0.825	0.825	0.825	0.784	0.784	0.784	0.784	0.784	0.769	0.729	0.744	0.744	0.784	0.784	0.784	0.825	0.825	0.81	0.81
YDR351W	3.242	3.294	3.294	3.333	3.413	3.413	3.436	3.436	3.528	3.583	3.647	3.647	3.647	3.647	3.647	3.709	3.668	3.683	3.683	3.724	3.724	3.724	3.724	3.779	3.881	3.881	3.881	3.881	3.881	3.881	3.921	3.921	3.909	3.935	3.946	3.946	3.946	3.946	3.946	3.935	3.924	3.924	3.884	3.87	3.818	3.824	3.825	3.825	3.825
YCR097W	1.295	1.295	1.28	1.28	1.28	1.28	1.28	1.28	1.28	1.28	1.28	1.28	1.266	1.266	1.266	1.266	1.266	1.266	1.266	1.243	1.228	1.228	1.228	1.228	1.258	1.258	1.258	1.258	1.258	1.218	1.218	1.218	1.21	1.184	1.172	1.172	1.053	1.027	1.027	1.013	1.013	1.027	1.027	1.027	1.027	1.027	0.977	0.977	0.911
YHR110W	1.361	1.361	1.373	1.332	1.386	1.441	1.452	1.452	1.835	1.835	1.835	1.846	1.846	1.846	1.885	1.885	1.861	2.172	2.172	2.251	2.251	2.262	2.353	2.563	2.563	2.563	2.563	2.628	2.628	2.64	2.64	2.651	2.692	3.005	3.019	3.06	3.071	3.071	3.071	3.071	3.071	3.111	3.213	3.228	3.228	3.228	3.187	3.187	3.187
YDR190C	3.63	3.63	3.63	3.63	3.63	3.271	3.196	3.184	3.184	3.159	3.199	3.199	3.199	3.188	3.188	3.188	3.202	3.134	3.134	3.134	3.134	3.096	3.096	2.963	2.952	3.006	2.861	2.861	2.821	2.773	2.773	2.773	2.773	2.758	2.747	2.747	2.644	2.632	2.268	2.204	2.189	2.124	2.124	2.113	2.113	2.127	1.923	1.909	1.879
YCR009C	0.532	0.532	0.532	0.546	0.546	0.663	0.663	0.716	0.716	0.716	0.756	0.77	0.77	0.811	0.846	0.846	0.846	0.846	0.857	0.869	0.869	0.869	0.869	0.869	0.869	0.88	0.935	0.935	0.935	0.935	0.935	0.935	0.935	0.935	1.039	1.135	1.238	1.238	1.238	1.278	1.278	1.289	1.289	1.289	1.289	1.289	1.289	1.289	1.289
YPL221W	0.015	0.015	0.015	0.015	0.015	0.015	0.015	0.015	0.015	0.015	0.015	0.015	0.015	0.015	0.015	0.015	0.015	0.015	0.015	0.015	0.015	0.015	0.015	0.015	0.015	0.015	0.015	0.015	0.015	0.015	0.015	0.015	0.015	0.015	0.015	0.015	0.015	0.015	0.015	0.015	0.015	0.015	0.015	0.015	0.015	0.015	0.015	0.015	0.015
YDR248C	0.589	0.499	0.499	0.499	0.499	0.499	0.54	0.554	0.554	0.554	0.554	0.543	0.543	0.517	0.517	0.571	0.571	0.571	0.571	0.571	0.571	0.571	0.571	0.571	0.559	0.559	0.558	0.558	0.558	0.558	0.558	0.558	0.558	0.558	0.478	0.449	0.434	0.434	0.434	0.434	0.434	0.394	0.394	0.394	0.408	0.431	0.431	0.431	0.431
YLR044C	0	0	0	0	0	0	0	0	0	0	0	0	0	0	0	0	0	0	0	0	0	0	0	0	0	0	0	0	0	0	0	0	0	0	0	0	0	0	0	0	0	0	0	0	0	0	0	0	0
YPL105C	5.997	5.997	6.036	6.007	6.085	6.22	6.246	6.26	6.26	6.275	6.385	6.424	6.468	6.456	6.456	6.456	6.456	6.49	6.756	6.756	6.756	6.756	6.756	6.745	6.756	6.756	6.756	6.756	6.756	6.756	6.797	6.8	6.8	6.814	6.814	6.814	6.774	6.774	6.774	6.774	6.718	6.733	6.733	6.733	6.733	6.733	6.733	6.733	6.733
YLL003W	0.179	0.179	0.179	0.179	0.168	0.168	0.208	0.22	0.208	0.22	0.22	0.22	0.208	0.169	0.169	0.169	0.169	0.221	0.275	0.275	0.275	0.275	0.327	0.342	0.456	0.456	0.495	0.456	0.456	0.456	0.456	0.456	0.47	0.509	0.509	0.591	0.645	0.657	0.657	0.657	0.668	0.709	0.724	0.724	0.724	0.764	0.832	0.832	0.872
YML085C	4.665	4.665	4.758	4.769	4.769	4.781	4.818	4.818	4.818	4.844	4.844	4.844	4.844	4.844	4.859	4.859	4.847	4.847	4.847	4.847	4.847	4.847	4.833	4.807	4.818	4.818	4.818	4.818	4.818	4.833	4.844	4.844	4.844	4.792	4.763	4.763	4.763	4.763	4.763	4.723	4.723	4.723	4.672	4.618	4.579	4.579	4.579	4.579	4.567
YFR044C	0.844	0.844	0.87	0.87	0.87	0.87	0.844	0.779	0.75	0.805	1.383	1.955	1.955	1.955	1.955	1.955	1.955	1.955	2.029	2.029	2.029	2.133	2.133	2.133	2.171	2.182	2.182	2.182	2.245	2.285	2.285	2.299	2.299	2.299	2.338	2.338	2.338	2.338	2.39	2.388	2.469	2.508	2.508	2.508	2.508	2.508	2.467	2.467	2.467
YPR132W	7.167	7.167	7.167	7.155	7.194	7.206	7.206	7.165	7.165	7.165	7.165	7.165	7.165	7.206	7.206	7.206	7.138	7.138	7.138	7.138	7.138	7.138	7.138	7.138	7.138	7.138	7.138	7.138	7.097	6.987	6.987	6.987	6.987	6.808	6.808	6.721	6.721	6.669	6.59	6.59	6.343	6.316	6.316	6.13	6.115	5.761	5.746	5.734	5.629
YDR297W	0.586	0.6	0.667	0.667	0.667	0.758	0.758	0.758	0.781	1.157	1.157	1.157	1.157	1.157	1.183	1.272	1.283	1.501	1.54	1.569	1.569	1.569	1.569	1.569	1.581	1.686	1.686	1.727	1.727	1.741	1.741	1.741	1.741	1.741	1.741	1.808	1.808	1.808	1.808	1.808	1.811	1.84	1.863	1.954	2.061	2.084	2.084	2.084	2.084
YDR322C-A	1.901	1.901	1.852	1.852	1.867	1.96	2.028	2.042	2.042	2.042	2.108	2.159	2.159	2.159	2.24	2.225	2.328	2.378	2.378	2.378	2.378	2.378	2.378	2.353	2.393	2.444	2.577	2.577	2.577	2.591	2.591	2.591	2.606	2.606	2.606	2.646	2.607	2.622	2.622	2.622	2.622	2.556	2.556	2.635	2.675	2.675	2.675	2.624	2.624
YJR068W	1.19	1.23	1.242	1.294	1.294	1.308	1.4	1.361	1.415	1.415	1.455	1.494	1.494	1.494	1.494	1.508	1.508	1.694	1.866	2.668	3.29	3.29	3.29	3.29	3.304	3.513	3.66	3.66	3.753	3.753	3.901	3.901	3.94	3.94	3.94	3.94	3.981	3.992	4.015	4.015	4.015	4.029	4.029	4.041	4.093	4.147	4.147	4.213	4.213
YDL112W	3.537	3.483	3.494	3.494	3.494	3.494	3.494	3.322	3.293	3.279	3.279	3.308	3.308	3.308	3.347	3.347	3.347	3.347	3.347	3.347	3.324	3.324	3.285	3.285	3.285	3.285	3.285	3.285	3.285	3.285	3.285	3.285	3.245	3.163	3.163	3.148	3.125	3.125	3.07	2.742	2.638	2.558	2.558	2.521	2.414	2.399	2.321	2.202	2.083
YMR037C	0.224	0.224	0.224	0.224	0.224	0.213	0.213	0.213	0.213	0.213	0.213	0.213	0.213	0.237	0.278	0.278	0.278	0.278	0.278	0.289	0.289	0.289	0.289	0.289	0.289	0.289	0.289	0.289	0.289	0.289	0.289	0.289	0.275	0.275	0.275	0.275	0.275	0.223	0.223	0.223	0.223	0.223	0.223	0.223	0.223	0.223	0.249	0.249	0.249
YNL313C	4.205	4.22	4.26	4.26	4.272	4.272	4.335	4.335	4.35	4.35	4.379	4.338	4.338	4.338	4.338	4.338	4.338	4.338	4.338	4.338	4.338	4.338	4.338	4.338	4.378	4.378	4.378	4.378	4.325	4.285	4.285	4.285	4.285	4.285	4.285	4.285	4.285	4.285	4.259	4.259	4.259	4.259	4.259	4.259	4.271	4.231	4.231	4.169	4.169
YGR130C	0.695	0.695	0.683	0.695	0.732	0.747	0.747	0.747	0.747	0.747	0.747	0.747	0.747	0.747	0.747	0.747	0.747	0.747	0.747	0.747	0.747	0.747	0.747	0.747	0.747	0.747	0.747	0.747	0.747	0.747	0.747	0.747	0.747	0.747	0.735	0.735	0.735	0.735	0.735	0.775	0.979	0.979	1.018	1.018	1.018	1.033	1.033	1.085	1.085
YOL049W	2.338	2.326	2.326	2.286	2.286	2.376	2.45	2.475	2.593	2.593	2.593	2.541	2.541	2.53	2.53	2.53	2.53	2.53	2.53	2.587	2.546	2.546	2.546	2.546	2.572	2.531	2.531	2.572	2.572	2.612	2.612	2.612	2.612	2.612	2.612	2.627	2.627	2.627	2.627	2.72	2.731	2.691	2.691	2.73	2.73	2.73	2.741	2.741	2.741
YOR106W	0.849	1.02	1.02	1.151	1.14	1.153	1.153	1.236	1.236	1.236	1.236	1.248	1.194	1.194	1.194	1.165	1.168	1.181	1.204	1.204	1.204	1.204	1.204	1.323	1.407	1.407	1.407	1.407	1.437	1.526	1.526	1.487	1.568	1.568	1.582	1.582	1.582	1.663	1.712	1.812	1.931	2.075	2.075	2.075	2.127	2.139	2.139	2.139	2.217
YJL190C	0	0	0	0	0	0	0	0	0	0	0	0	0	0	0	0	0	0	0	0	0	0	0	0	0	0	0	0	0	0	0	0	0	0	0	0	0	0.041	0.041	0.041	0.041	0.041	0.041	0.041	0.041	0.041	0.041	0.041	0.041
YMR297W	0.197	0.197	0.237	0.237	0.329	0.329	0.329	0.329	0.329	0.329	0.343	0.358	0.498	1.688	1.727	1.767	1.767	1.782	1.782	1.834	1.834	1.98	1.992	1.992	2.041	2.176	2.33	2.611	2.65	2.715	2.914	2.914	2.914	2.914	2.914	2.954	3.148	3.307	4.329	4.34	4.417	4.417	4.847	4.847	4.926	4.926	4.967	4.993	4.993
YMR314W	3.114	3.136	3.136	3.151	3.188	3.26	3.326	4.87	5.861	5.915	5.915	5.927	5.968	5.968	6.008	6.293	6.535	6.535	6.706	6.72	6.72	7.277	7.3	7.582	8.064	8.064	8.101	8.142	8.191	8.506	8.599	8.719	8.719	8.719	8.719	8.733	8.759	9.013	9.592	9.82	9.82	9.834	10.007	10.047	10.062	10.062	10.062	10.073	10.182
YGR153W	4.589	4.589	4.673	4.734	5.094	5.094	5.094	5.004	5.004	5.095	5.079	5.079	5.198	5.198	5.198	5.224	5.224	5.235	5.196	5.196	5.196	5.196	5.196	5.196	5.196	5.196	5.235	5.195	5.155	5.127	5.104	5.024	5.024	5.063	5.063	5.089	5.089	5.089	5.083	5.083	5.083	5.083	5.083	5.083	5.083	5.083	5.098	5.005	4.982
YKL110C	0.049	0.049	0.049	0.049	0.049	0.049	0.049	0.049	0.049	0.049	0.049	0.049	0.049	0.049	0.049	0.049	0.049	0.049	0.049	0.049	0.049	0.06	0.06	0.06	0.06	0.06	0.06	0.06	0.06	0.06	0.06	0.072	0.072	0.072	0.072	0.06	0.06	0.075	0.075	0.075	0.075	0.075	0.075	0.075	0.075	0.075	0.075	0.075	0.075
YEL072W	1.956	1.942	1.942	1.942	1.942	1.942	1.942	1.901	1.901	1.887	1.887	1.831	1.82	1.823	1.784	1.784	1.772	1.772	1.813	1.772	1.772	1.772	1.772	1.717	1.717	1.717	1.717	1.717	1.447	1.407	1.379	1.379	1.379	1.379	1.379	1.379	1.309	1.23	1.241	1.241	1.241	1.256	1.267	1.252	1.252	1.252	1.171	1.157	1.157
YNL239W	6.838	6.838	6.878	6.878	6.878	6.889	6.929	6.929	6.915	6.915	6.915	6.915	6.901	6.821	6.809	6.809	6.769	6.769	6.769	6.809	6.809	6.809	6.754	6.754	6.676	6.575	6.546	6.546	6.546	6.52	6.52	6.52	6.52	6.52	6.468	6.468	6.442	6.442	6.405	6.405	6.379	6.178	6.124	6.085	6.085	6.044	6.032	5.914	5.914
YNL208W	0.668	0.668	0.613	0.613	0.613	0.598	0.559	0.505	0.505	0.494	0.494	0.494	0.4	0.4	0.385	0.385	0.385	0.385	0.385	0.385	0.385	0.4	0.414	0.414	0.414	0.414	0.4	0.359	0.359	0.319	0.319	0.319	0.319	0.344	0.344	0.344	0.333	0.333	0.333	0.333	0.333	0.333	0.333	0.333	0.333	0.333	0.333	0.333	0.333
YDR100W	0.398	0.398	0.291	0.291	0.277	0.277	0.288	0.329	0.329	0.329	0.329	0.329	0.329	0.329	0.329	0.329	0.329	0.317	0.317	0.317	0.317	0.317	0.317	0.317	0.317	0.317	0.317	0.332	0.332	0.332	0.332	0.332	0.332	0.332	0.32	0.28	0.28	0.28	0.28	0.28	0.28	0.28	0.28	0.28	0.28	0.28	0.28	0.28	0.239
YDL127W	0.164	0.164	0.164	0.164	0.164	0.123	0.123	0.123	0.123	0.123	0.123	0.123	0.123	0.123	0.084	0.084	0.084	0.084	0.084	0.084	0.084	0.084	0.084	0.084	0.084	0.084	0.084	0.084	0.043	0.043	0.043	0.043	0.043	0.043	0.029	0.015	0	0	0	0	0	0	0	0	0	0	0	0	0
YOR320C	0.545	0.574	0.574	0.563	0.563	0.577	0.592	0.552	0.552	0.552	0.538	0.526	0.526	0.526	0.551	0.551	0.551	0.551	0.551	0.551	0.551	0.563	0.603	0.603	0.603	0.644	0.658	0.658	0.658	0.658	0.658	0.658	0.658	0.658	0.647	0.647	0.647	0.635	0.647	0.647	0.606	0.606	0.606	0.592	0.632	0.644	0.644	0.644	0.644
YJL102W	1.161	1.161	1.212	1.212	1.212	1.212	1.333	1.548	1.548	1.627	1.627	1.653	1.693	1.693	1.693	1.693	1.693	1.708	1.813	1.813	1.813	1.899	1.899	1.899	1.899	1.899	1.899	1.899	1.939	1.939	1.939	1.939	1.939	2.003	2.003	2.003	2.003	2.003	1.952	1.964	1.964	1.964	1.923	1.923	1.923	1.923	1.923	1.923	1.923
YGR240C-A	3.281	3.596	3.596	3.596	3.651	3.651	3.69	3.704	3.682	3.628	3.599	3.537	3.537	3.537	3.496	3.496	3.535	3.547	3.641	3.724	3.75	3.764	3.753	3.753	3.724	3.673	3.752	3.752	3.674	3.674	3.662	3.662	3.646	3.646	3.686	3.672	3.7	3.703	3.892	3.956	4.604	4.604	4.604	4.604	4.684	4.684	4.684	4.684	4.684
YOR049C	0	0	0	0	0	0	0	0	0	0	0	0	0	0	0	0	0	0	0	0	0	0	0	0	0	0	0	0	0	0	0	0.011	0.011	0.011	0.011	0.011	0.023	0.023	0.023	0.023	0.023	0.023	0.023	0.023	0.023	0.023	0.023	0.023	0.023
YDL191W	1.287	1.327	1.327	1.327	1.327	1.327	1.327	1.327	1.377	1.392	1.392	1.392	1.392	1.392	1.392	1.392	1.392	1.392	1.403	1.403	1.403	1.403	1.403	1.403	1.403	1.363	1.322	1.337	1.337	1.337	1.348	1.348	1.348	1.348	1.348	1.348	1.348	1.348	1.348	1.348	1.348	1.348	1.348	1.348	1.348	1.348	1.348	1.348	1.348
YNL258C	0.54	0.54	0.54	0.54	0.54	0.569	0.789	1.113	1.113	1.113	1.113	1.166	1.166	1.23	1.244	1.244	1.244	1.244	1.363	1.403	1.506	1.506	1.506	1.518	1.518	1.518	1.558	1.57	1.57	1.57	1.57	1.57	1.611	1.611	1.625	1.625	1.625	1.625	1.625	1.625	1.622	1.622	1.622	1.622	1.622	1.622	1.705	1.705	1.705
YMR122W-A	0.835	0.89	0.89	0.89	0.89	0.875	0.875	0.875	0.875	0.875	0.864	0.875	0.89	0.89	0.89	0.89	0.838	0.798	0.798	0.798	0.798	0.798	0.798	0.798	0.798	0.798	0.787	0.787	0.764	0.764	0.801	0.813	0.813	0.813	0.813	0.813	0.813	0.813	0.813	0.813	0.813	0.813	0.813	0.813	0.813	0.813	0.798	0.787	0.787
YAL046C	1.3	1.285	1.274	1.274	1.274	1.236	1.236	1.236	1.236	1.236	1.236	1.236	1.236	1.155	1.143	1.129	1.129	1.129	1.115	1.064	1.023	1.023	1	1.01	0.999	0.999	0.999	0.999	0.999	0.999	1.014	1.002	1.002	1.002	1.002	1.002	1.002	1.002	0.696	0.685	0.759	0.72	0.746	0.746	0.746	0.786	0.786	0.76	0.76
YDR329C	2.832	2.832	2.832	2.832	2.832	2.832	2.832	2.832	2.832	2.806	3.241	3.241	3.28	3.425	3.425	3.425	3.425	3.425	3.425	3.439	3.439	3.543	3.674	3.674	3.685	3.748	3.748	3.748	3.748	3.748	3.748	3.838	3.799	3.799	3.799	3.799	3.839	3.787	3.799	3.796	3.796	3.756	3.808	3.849	3.837	3.888	3.888	3.888	3.888
YHL035C	0.669	0.669	0.669	0.669	0.669	0.657	0.657	0.657	0.669	0.669	0.669	0.669	0.669	0.669	0.669	0.695	0.721	0.721	0.721	0.733	0.733	0.733	0.641	0.602	0.614	0.667	0.667	0.667	0.667	0.708	0.708	0.683	0.683	0.683	0.683	0.683	0.683	0.695	0.695	0.695	0.695	0.695	0.695	0.695	0.654	0.654	0.654	0.642	0.642
YNL175C	1.555	1.555	1.555	1.555	1.555	1.555	1.555	1.555	1.555	1.555	1.555	1.555	1.555	1.555	1.555	1.555	1.569	1.569	1.569	1.569	1.581	1.567	1.567	1.526	1.526	1.449	1.435	1.435	1.435	1.435	1.458	1.458	1.419	1.459	1.484	1.484	1.484	1.534	1.534	1.534	1.56	1.56	1.521	1.521	1.507	1.507	1.507	1.507	1.507
YKL033W	1.374	1.374	1.374	1.374	1.359	1.359	1.359	1.359	1.359	1.359	1.254	1.071	0.925	1	1.159	1.33	1.33	1.33	1.345	1.377	1.417	1.417	1.417	1.44	1.507	1.626	1.626	1.743	1.743	1.691	1.691	1.651	1.61	1.551	1.536	1.536	1.548	1.565	1.658	1.672	1.712	1.712	1.723	1.723	1.645	1.645	1.732	2	2.48
YPR180W	0.603	0.723	0.683	0.683	0.683	0.764	0.85	0.85	0.85	0.919	1.073	1.112	1.112	1.112	1.112	1.166	1.151	1.151	1.203	1.267	1.278	1.278	1.301	1.301	1.342	1.302	1.302	1.302	1.302	1.302	1.302	1.331	1.343	1.343	1.554	1.603	1.708	1.708	1.76	1.76	1.771	1.812	1.826	1.826	1.826	1.826	1.841	1.826	1.826
YDR270W	1.542	1.542	1.542	1.557	1.557	1.557	1.557	1.557	1.596	1.648	1.648	1.648	1.648	1.648	1.648	1.648	1.66	1.671	1.671	1.671	1.671	1.671	1.671	1.671	1.632	1.632	1.632	1.632	1.632	1.632	1.632	1.632	1.554	1.522	1.522	1.522	1.522	1.442	1.43	1.419	1.419	1.419	1.536	1.746	2.014	2.014	2.014	2.014	2.014
YLR260W	0	0	0	0	0	0	0	0	0	0	0	0	0	0	0	0	0	0.015	0.015	0.015	0.015	0.015	0.015	0.015	0.015	0.015	0.015	0.015	0.015	0.015	0.054	0.054	0.054	0.093	0.093	0.093	0.093	0.093	0.093	0.093	0.093	0.093	0.107	0.107	0.122	0.134	0.199	0.199	0.213
YBL105C	1.557	1.572	1.572	1.56	1.56	1.572	1.572	1.572	1.572	1.583	1.583	1.675	1.689	1.864	2.066	2.066	2.066	2.066	2.066	2.066	2.066	2.066	2.066	2.066	2.066	2.066	2.066	2.066	2.066	2.066	2.066	2.066	2.105	2.105	2.105	2.105	2.144	2.144	2.144	2.144	2.159	2.159	2.159	2.159	2.198	2.198	2.238	2.253	2.253
YGR136W	2.247	2.247	2.259	2.27	2.309	2.309	2.309	2.324	2.324	2.324	2.335	2.335	2.306	2.306	2.306	2.306	2.306	2.306	2.306	2.306	2.306	2.306	2.197	2.143	2.062	2.022	2.022	2.037	2.037	2.037	2.037	2.037	2.037	1.996	2.011	2.011	2.011	2.011	1.931	1.972	1.972	1.972	1.972	1.957	1.957	1.957	1.957	1.972	1.96
YDR531W	8.046	8.127	8.127	8.127	8.127	8.127	8.127	8.127	8.127	8.098	8.098	8.098	8.098	7.992	7.978	7.978	7.622	7.253	7.242	7.242	7.242	7.191	7.177	7.177	7.165	7.07	6.845	6.773	6.698	6.698	6.698	6.657	6.657	6.316	6.169	6.05	6.05	5.929	5.838	5.79	5.79	5.75	5.75	5.736	5.697	5.321	5.225	5.237	5.04
YIL076W	0.47	0.47	0.47	0.565	0.668	1.268	1.268	1.305	1.497	1.645	1.645	1.714	1.714	1.932	1.932	1.966	3.38	3.38	3.421	3.473	3.473	3.473	3.473	3.502	3.513	3.513	3.527	3.527	3.527	3.562	3.562	3.628	3.679	3.679	3.811	3.811	3.811	3.86	4.109	4.109	4.163	4.186	4.225	4.543	4.583	4.583	4.583	4.583	4.583
YBR253W	2.762	2.762	2.762	2.803	3.094	3.725	3.8	3.984	3.984	3.984	3.995	3.995	4.039	4.053	4.068	4.068	4.106	4.12	4.12	4.12	4.12	4.109	4.16	4.172	4.172	4.172	4.186	4.198	4.198	4.198	4.21	4.247	4.247	4.247	4.247	4.247	4.247	4.247	4.247	4.258	4.258	4.208	4.208	4.208	4.208	4.208	4.208	4.208	4.208
YER004W	3.375	3.416	3.416	3.404	3.404	3.404	3.404	3.404	3.443	3.443	3.443	3.443	3.443	3.534	3.546	3.546	3.546	3.546	3.546	3.546	3.546	3.546	3.546	3.546	3.546	3.546	3.546	3.546	3.546	3.534	3.534	3.534	3.534	3.534	3.534	3.523	3.471	3.471	3.433	3.41	3.399	3.399	3.399	3.388	3.373	3.358	3.358	3.347	3.347
YML004C	0.41	0.41	0.386	0.343	0.343	0.303	0.303	0.303	0.303	0.277	0.316	0.37	0.37	0.384	0.384	0.384	0.384	0.373	0.373	0.332	0.332	0.332	0.332	0.332	0.332	0.344	0.373	0.373	0.425	0.491	0.701	0.701	0.701	0.701	0.817	0.891	1.236	1.236	1.353	1.353	1.353	1.353	1.353	1.353	1.353	1.353	1.353	1.353	1.353
YPL083C	0.934	0.934	0.894	0.934	0.975	1.016	1.016	1.016	1.03	1.056	1.056	1.056	1.056	1.056	1.056	1.056	1.082	1.055	1.055	1.055	1.055	1.055	1.055	1.049	0.975	0.975	0.975	0.938	0.938	0.938	0.923	0.9	0.835	0.879	0.879	0.879	0.879	0.919	0.943	0.958	0.958	0.917	0.931	0.984	0.984	0.998	0.931	0.931	0.971
YML080W	0.861	0.861	0.861	0.861	0.861	0.915	1.007	1.007	1.007	1.021	1.021	1.021	1.021	1.021	0.971	0.971	0.971	0.982	1.098	1.36	1.36	1.4	1.4	1.4	1.4	1.4	1.4	1.4	1.4	1.4	1.4	1.506	1.623	1.704	1.704	1.704	1.704	1.744	1.744	1.744	1.744	1.744	1.732	1.732	1.732	1.732	1.746	1.746	1.758
YPL110C	3.02	3.16	3.16	3.16	3.276	3.276	3.288	3.288	3.288	3.288	3.288	3.288	3.288	3.273	3.273	3.273	3.325	3.348	3.457	3.468	3.468	3.468	3.468	3.468	3.468	3.468	3.468	3.468	3.468	3.454	3.454	3.454	3.413	3.413	3.413	3.413	3.413	3.387	3.387	3.387	3.361	3.361	3.44	3.44	3.44	3.44	3.399	3.399	3.399
YMR008C	0.367	0.382	0.407	0.407	0.407	0.407	0.407	0.407	0.407	0.407	0.407	0.407	0.407	0.407	0.407	0.385	0.385	0.385	0.385	0.385	0.385	0.464	0.453	0.453	0.453	0.453	0.438	0.438	0.438	0.438	0.438	0.438	0.438	0.438	0.427	0.427	0.404	0.404	0.404	0.404	0.404	0.418	0.43	0.43	0.43	0.43	0.402	0.402	0.402
YOR244W	2.596	2.596	2.636	2.638	2.638	2.638	2.652	2.691	2.691	2.638	2.758	2.798	2.837	2.837	2.837	2.852	2.852	2.852	2.852	2.852	2.852	2.852	2.906	2.906	2.984	2.984	2.984	2.984	2.984	2.984	2.984	2.984	2.998	3.131	3.154	3.154	3.154	3.154	3.154	3.154	3.154	3.154	3.143	3.143	3.143	3.143	3.143	3.143	3.143
YOR127W	0.744	0.744	0.744	0.744	0.744	0.744	0.744	0.744	0.744	0.732	0.732	0.732	0.732	0.732	0.747	0.706	0.745	0.745	0.745	0.745	0.745	0.745	0.745	0.745	0.731	0.731	0.731	0.731	0.731	0.731	0.731	0.773	0.773	0.796	0.796	0.796	0.796	0.796	0.796	0.796	0.796	0.835	0.835	0.835	0.835	0.835	0.835	0.824	0.824
YDR463W	2.862	2.862	2.768	2.768	2.729	2.729	2.729	2.758	2.772	2.772	2.758	2.81	2.81	2.81	2.81	2.81	2.81	2.758	2.615	2.654	2.735	2.774	2.774	2.774	2.738	2.735	2.788	2.8	2.929	2.994	3.006	3.017	3.017	3.056	3.056	3.056	3.016	3.016	3.016	3.016	3.016	3.016	3.016	3.001	2.961	2.961	2.894	2.894	2.894
YPR148C	1.032	1.032	1.043	1.043	1.032	1.032	1.043	1.055	1.095	1.163	1.163	1.163	1.163	1.178	1.178	1.217	1.292	1.292	1.292	1.292	1.292	1.292	1.266	1.266	1.266	1.197	1.155	1.166	1.166	1.166	1.205	1.194	1.194	1.194	1.194	1.194	1.182	1.171	1.171	1.171	1.116	1.116	1.155	1.155	1.155	1.155	1.181	1.181	1.181
YML114C	8.107	8.107	8.096	8.084	8.084	8.084	8.084	8.084	8.084	8.058	8.058	8.058	8.058	8.058	8.047	7.928	7.928	7.928	7.888	7.888	7.888	7.888	7.873	7.485	7.485	7.357	7.357	7.357	6.38	6.299	6.047	6.006	5.943	5.889	5.889	5.798	5.798	5.766	5.766	5.766	5.766	5.755	5.755	5.675	5.66	5.489	5.241	5.152	5.111
YPL279C	0.686	0.697	0.697	0.697	0.697	0.697	0.697	0.749	0.8	0.8	0.8	0.785	0.785	0.826	0.865	0.894	1.012	1.012	1.012	1.012	1.012	1.012	1.012	1.023	1.023	1.023	1.023	1.023	1.038	1.038	1.038	1.049	1.049	1.049	1.049	1.049	1.049	1.06	1.06	1.06	1.06	1.06	1.06	1.06	1.06	1.046	1.046	1.126	1.126
YKL060C	0.011	0.011	0.011	0.011	0.011	0.011	0.011	0.011	0.011	0.011	0.011	0.011	0.011	0.011	0.011	0.011	0.011	0.011	0.011	0.011	0.011	0.011	0.011	0.011	0.011	0.011	0.011	0.011	0.011	0.011	0.011	0.011	0.011	0.011	0.011	0.011	0.011	0.011	0.011	0.011	0.011	0	0	0	0	0	0	0	0
YGR147C	2.522	2.522	2.523	2.523	2.746	2.992	2.992	2.992	3.003	3.12	3.16	3.384	3.384	3.384	3.435	3.435	3.477	3.477	3.489	3.489	3.489	3.489	3.489	3.489	3.489	3.489	3.685	3.685	3.685	3.685	3.685	3.685	3.671	3.671	3.659	3.659	3.674	3.685	3.725	3.686	3.686	3.686	3.686	3.686	3.686	3.701	3.701	3.701	3.701
YLR347C	1.202	1.202	1.147	1.108	1.108	1.108	1.108	1.108	1.108	1.108	1.108	1.108	1.093	1.093	1.093	1.093	1.053	1.068	1.056	1.056	1.056	1.056	0.906	0.891	0.891	0.919	0.919	0.919	0.919	0.919	0.919	0.908	0.893	0.827	0.761	0.682	0.696	0.801	0.801	0.841	0.841	0.841	0.882	0.893	0.893	0.98	1.035	1.113	1.113
YGR239C	0.157	0.145	0.145	0.145	0.145	0.157	0.157	0.157	0.171	0.182	0.182	0.182	0.182	0.182	0.171	0.171	0.171	0.171	0.21	0.21	0.21	0.21	0.21	0.249	0.301	0.301	0.301	0.342	0.342	0.342	0.342	0.342	0.383	0.383	0.383	0.383	0.422	0.461	0.461	0.461	0.461	0.461	0.461	0.461	0.49	0.49	0.49	0.49	0.49
YMR116C	0.682	0.682	0.682	0.682	0.668	0.588	0.588	0.588	0.574	0.547	0.559	0.574	0.574	0.588	0.588	0.627	0.627	0.642	0.642	0.642	0.642	0.616	0.616	0.616	0.616	0.616	0.538	0.416	0.405	0.405	0.431	0.431	0.496	0.639	0.785	0.785	0.785	0.785	0.746	0.933	0.933	0.985	0.985	1.011	1.011	1.011	1.308	1.308	1.308
YGR143W	1.921	1.921	1.921	1.962	1.988	2.043	2.043	2.043	2.003	2.003	2.003	2.003	2.002	2.002	2.042	2.081	2.081	2.081	2.081	2.081	2.081	2.081	2.081	2.081	2.081	2.081	2.081	2.081	2.081	2.081	2.081	2.081	2.095	2.095	2.136	2.136	2.121	2.144	2.159	2.159	2.159	2.159	2.159	2.159	2.107	2.107	2.067	2.056	2.056
YDR210W	1.527	1.527	1.566	1.566	1.566	1.555	1.514	1.514	1.514	1.449	1.394	1.394	1.353	1.353	1.327	1.287	1.287	1.199	1.173	1.173	1.173	1.132	1.121	1.106	1.106	1.08	1.069	1.069	1.069	1.044	1.072	1.031	1.031	1.031	1.031	1.005	1.005	1.005	0.833	0.696	0.605	0.593	0.593	0.567	0.606	0.606	0.606	0.606	0.618
YDR515W	1.038	1.038	1.093	1.343	1.501	1.515	1.515	1.46	1.46	1.42	1.446	1.61	2.006	2.363	2.584	2.584	2.679	3.002	3.002	3.002	3.002	3.013	3.039	3.104	3.622	3.622	3.663	3.663	3.717	3.717	3.729	3.729	3.781	3.954	3.994	4.074	4.074	4.142	4.275	4.363	4.964	4.99	5.155	5.234	5.274	5.34	5.484	5.513	5.513
YGL187C	0.569	0.569	0.569	0.569	0.569	0.569	0.569	0.529	0.529	0.529	0.529	0.529	0.529	0.529	0.529	0.529	0.529	0.541	0.541	0.541	0.541	0.541	0.541	0.541	0.529	0.529	0.529	0.529	0.529	0.529	0.529	0.529	0.529	0.529	0.529	0.529	0.529	0.529	0.529	0.529	0.529	0.529	0.529	0.529	0.529	0.489	0.489	0.489	0.489
YBR276C	1.683	1.598	1.557	1.592	1.537	1.537	1.537	1.482	1.482	1.482	1.518	1.57	1.688	2.024	2.024	2.024	2.024	2.024	2.047	2.047	2.006	2.021	2.021	2.033	2.112	2.112	2.295	2.355	2.471	2.471	2.471	2.471	2.471	2.471	2.471	2.471	2.471	2.672	2.749	3.036	3.047	3.059	3.073	3.073	3.033	3.033	3.033	3.033	3.044
YNR054C	0.586	0.574	0.654	0.841	0.841	0.881	0.881	1.063	1.063	1.063	1.063	1.063	1.091	1.077	1.091	1.232	1.192	1.337	1.456	1.456	1.496	1.496	1.549	1.561	1.575	1.707	1.707	1.707	1.707	1.707	1.707	1.707	1.707	1.707	1.707	1.707	1.707	1.707	1.707	1.707	1.707	1.591	1.591	1.603	1.643	1.669	1.669	1.669	1.681
YBR123C	0.909	0.909	0.909	0.923	0.963	1.002	1.002	1.002	1.002	1.042	1.081	1.107	1.107	1.107	1.176	1.176	1.176	1.19	1.19	1.19	1.19	1.19	1.19	1.19	1.19	1.19	1.19	1.19	1.19	1.19	1.176	1.176	1.176	1.176	1.176	1.176	1.176	1.176	1.176	1.176	1.176	1.176	1.176	1.176	1.176	1.176	1.176	1.176	1.176
YML073C	0.876	0.876	0.876	0.682	0.553	0.392	0.366	0.366	0.366	0.366	0.355	0.355	0.355	0.34	0.34	0.34	0.34	0.34	0.329	0.28	0.265	0.265	0.239	0.239	0.239	0.239	0.239	0.239	0.2	0.149	0.081	0.081	0.081	0.081	0.081	0.081	0.081	0.081	0.081	0.081	0.081	0.055	0.055	0.055	0.055	0.055	0.055	0.055	0.055
YBL047C	1.906	1.957	1.968	1.968	1.968	2.014	2.014	2.026	2.052	2.066	2.081	2.081	2.081	2.081	2.081	2.081	2.081	2.133	2.133	2.173	2.173	2.173	2.173	2.173	2.173	2.214	2.214	2.214	2.214	2.202	2.202	2.202	2.217	2.217	2.217	2.217	2.205	2.205	2.205	2.166	2.166	2.085	2.085	2.085	2.085	2.085	2.071	2.056	2.014
YDL233W	0.981	0.981	1.059	1.059	1.059	1.074	1.02	1.632	2.084	2.084	2.084	2.084	2.11	2.071	2.071	2.071	2.082	2.082	2.146	2.146	2.146	2.199	2.199	2.16	2.134	2.146	2.353	2.379	2.986	2.986	2.986	3.063	3.063	3.193	3.247	3.261	3.552	3.552	3.552	3.552	3.632	3.632	3.632	3.643	3.643	3.643	3.736	3.736	3.736
YLR087C	0.774	0.799	0.799	0.814	0.812	0.786	0.757	0.676	0.928	1.095	1.117	1.117	1.117	1.142	1.197	1.33	1.33	1.33	1.374	1.36	1.374	1.386	1.386	1.522	1.758	1.758	1.962	2.002	2.111	2.111	2.136	2.136	2.203	2.362	2.916	2.916	2.916	2.916	2.916	2.916	2.928	2.928	2.942	2.942	2.942	3.035	3.273	3.273	3.273
YPR004C	3.358	3.358	3.358	3.346	3.372	3.384	3.384	3.384	3.384	3.384	3.384	3.384	3.384	3.45	3.45	3.462	3.462	3.501	3.501	3.501	3.501	3.501	3.501	3.527	3.527	3.527	3.527	3.527	3.501	3.449	3.449	3.449	3.398	3.427	3.443	3.523	3.523	3.523	3.523	3.523	3.523	3.523	3.508	3.508	3.508	3.508	3.508	3.482	3.471
YLR103C	0.576	0.576	0.576	0.576	0.576	0.576	0.576	0.576	0.576	0.576	0.599	0.614	0.614	0.614	0.614	0.614	0.614	0.614	0.614	0.614	0.668	0.68	0.68	0.68	0.732	0.744	0.873	1.175	1.175	1.175	1.175	1.175	1.175	1.187	1.228	1.228	1.267	1.293	1.293	1.293	1.319	1.319	1.319	1.319	1.319	1.319	1.319	1.33	1.382
YHR147C	2.635	2.635	2.635	2.635	2.78	2.78	2.819	2.819	2.819	2.819	2.819	2.833	2.833	2.848	2.848	2.941	2.941	2.98	3.174	3.174	3.174	3.213	3.224	3.239	3.239	3.278	3.278	3.278	3.317	3.317	3.317	3.317	3.317	3.317	3.317	3.317	3.317	3.329	3.329	3.329	3.329	3.329	3.329	3.329	3.289	3.289	3.289	3.289	3.289
YFR032C-A	0.357	0.357	0.357	0.357	0.357	0.357	0.357	0.346	0.295	0.295	0.295	0.295	0.295	0.295	0.295	0.256	0.256	0.256	0.256	0.256	0.256	0.256	0.256	0.256	0.256	0.256	0.256	0.241	0.241	0.241	0.241	0.241	0.201	0.189	0.189	0.178	0.178	0.149	0.126	0.126	0.126	0.126	0.126	0.126	0.126	0.126	0.126	0.126	0.126
YBR112C	0	0	0	0	0	0	0	0	0	0	0	0	0	0	0	0	0	0	0	0	0	0	0	0	0	0	0	0	0	0	0	0	0	0	0	0	0	0	0	0	0	0	0	0	0	0	0	0	0
YML013W	0.835	0.835	0.823	0.887	0.955	0.888	0.888	0.954	0.954	1.02	0.997	0.997	0.997	0.997	0.997	0.997	0.997	0.997	0.997	1.012	1.012	1.012	0.986	1.08	1.069	1.069	1.069	1.069	1.069	1.069	1.051	1.051	1.051	1.062	1.139	1.139	1.139	1.188	1.188	1.188	1.229	1.292	1.361	1.361	1.361	1.361	1.361	1.442	1.442
YDR462W	7.204	7.388	7.388	7.388	7.402	7.441	7.441	7.441	7.453	7.518	7.518	7.518	7.518	7.533	7.533	7.533	7.533	7.533	7.547	7.547	7.547	7.547	7.599	7.599	7.599	7.599	7.599	7.599	7.599	7.625	7.637	7.637	7.637	7.648	7.648	7.648	7.648	7.648	7.648	7.648	7.648	7.651	7.609	7.583	7.687	7.687	7.687	7.687	7.687
YOR154W	0.932	0.932	0.932	0.932	0.932	0.932	0.932	0.932	0.932	0.932	0.932	0.932	0.932	0.932	0.932	0.932	0.932	0.932	0.932	0.932	0.932	0.932	0.917	0.917	0.917	0.929	0.89	0.89	0.89	0.89	0.875	0.875	0.875	0.875	0.875	0.875	0.875	0.875	0.916	0.916	0.916	0.893	0.893	0.893	0.933	0.933	0.933	0.945	0.93
YGL233W	0.532	0.532	0.532	0.532	0.532	0.532	0.546	0.546	0.558	0.558	0.766	0.873	0.873	0.884	0.884	0.938	0.938	0.938	0.938	0.938	0.938	0.938	0.938	0.938	0.938	0.938	0.938	1	1.023	1.023	1.035	1.035	1.035	1.046	1.046	1.046	1.046	1.072	1.072	1.072	1.084	1.095	1.133	1.133	1.133	1.133	1.133	1.133	1.133
YML124C	0.837	0.837	0.837	0.837	0.837	0.876	0.851	0.851	0.902	0.965	0.965	0.965	0.965	0.965	0.965	0.979	0.994	0.994	0.994	0.994	0.994	0.994	0.994	0.994	1.023	1.034	1.046	1.046	1.046	1.046	1.046	1.046	1.046	1.046	1.046	1.046	1.046	1.046	1.046	1.086	1.086	1.086	1.086	1.086	1.086	1.086	1.086	1.086	1.086
YCR081W	1.609	1.648	1.743	1.976	1.976	1.99	2.051	2.012	2.023	2.023	2.023	2.128	2.639	2.639	2.759	2.759	2.759	2.759	2.805	2.645	2.645	2.77	2.755	2.835	2.93	2.93	2.97	2.916	3.02	2.978	2.992	3.061	3.061	3.061	3.061	3.061	3.075	3.176	3.191	3.23	3.23	3.27	3.23	3.23	3.282	3.296	3.336	3.376	3.295
YIL011W	1.164	1.149	1.149	1.149	1.135	1.135	1.135	1.069	1.069	1.069	1.069	1.069	1.069	1.069	1.042	0.894	0.894	0.894	0.894	0.894	0.894	0.894	0.88	0.88	0.88	0.88	0.88	0.88	0.857	0.857	0.846	0.846	0.846	0.846	0.846	0.846	0.846	0.806	0.818	0.818	0.835	0.824	0.824	0.824	0.824	0.824	0.824	0.812	0.773
YIL114C	1.922	1.922	1.922	1.697	1.738	1.738	1.738	1.708	1.708	1.639	1.464	1.435	1.435	0.963	0.867	0.856	0.817	0.776	0.722	0.722	0.722	0.722	0.722	0.722	0.722	0.722	0.682	0.67	0.591	0.591	0.565	0.565	0.565	0.565	0.565	0.486	0.486	0.527	0.527	0.527	0.527	0.527	0.527	0.527	0.486	0.501	0.501	0.501	0.501
YDR492W	6.623	6.663	6.663	6.663	6.663	6.704	6.704	6.839	6.816	6.859	6.845	6.989	7.12	7.389	7.43	7.441	7.456	7.456	7.456	7.379	7.394	7.434	7.529	7.529	7.529	7.529	7.529	7.425	7.425	7.425	7.437	7.492	7.467	7.505	7.545	7.556	7.542	7.635	7.635	7.84	7.84	7.84	8.047	8.047	8.047	8.047	8.047	8.088	8.088
YOR160W	3.569	3.647	3.676	3.676	4.085	4.817	4.817	4.817	4.817	4.817	4.817	4.829	4.829	4.829	4.829	4.829	4.829	4.865	4.904	5.114	5.114	5.165	5.281	5.292	5.321	5.414	5.414	5.454	5.457	5.457	5.469	5.508	5.792	6.201	6.201	6.242	6.271	6.285	6.297	6.297	6.297	6.297	6.297	6.297	6.297	6.392	6.392	6.392	6.392
YOR209C	8.163	8.046	7.972	7.827	7.816	7.816	7.302	6.9	6.411	6.159	6.159	6.171	6.159	6.145	6.145	6.145	6.145	6.145	6.133	6.133	6.002	5.39	5.219	5.165	5.165	5.165	5.165	5.165	5.165	4.912	4.765	4.55	4.538	4.538	4.524	4.447	4.328	4.328	4.195	4.172	4.172	4.029	4.029	3.8	3.8	3.482	3.419	3.419	3.279
YPR175W	3.058	3.058	3.046	3.116	3.167	3.167	3.284	3.325	3.391	3.502	3.543	3.543	3.594	3.579	3.614	3.614	3.639	3.68	3.68	3.68	3.68	3.68	3.68	3.734	3.734	3.734	3.734	3.734	3.734	3.734	3.734	3.734	3.734	3.72	3.72	3.828	3.882	3.912	3.912	3.912	3.912	3.912	3.912	3.912	3.912	3.952	3.952	3.952	3.952
YOR078W	1.431	1.445	1.394	1.394	1.38	1.46	1.368	1.368	1.368	1.368	1.368	1.368	1.368	1.329	1.329	1.329	1.409	1.653	1.639	1.639	1.639	1.639	1.639	1.639	1.639	1.639	1.639	1.639	1.639	1.639	1.639	1.615	1.575	1.575	1.575	1.482	1.405	1.416	1.456	1.456	1.456	1.456	1.456	1.456	1.456	1.482	1.48	1.48	1.48
YMR182C	0.051	0.051	0.051	0.051	0.051	0.051	0.051	0.051	0.051	0.051	0.051	0.051	0.051	0.051	0.051	0.09	0.09	0.09	0.09	0.129	0.129	0.129	0.129	0.129	0.169	0.18	0.18	0.18	0.18	0.18	0.18	0.18	0.18	0.18	0.18	0.18	0.141	0.141	0.141	0.141	0.141	0.141	0.141	0.141	0.141	0.141	0.141	0.141	0.141
YOR217W	1.544	1.504	1.854	1.854	1.854	1.854	2.067	2.067	2.067	2.106	2.106	2.106	2.077	2.077	2.077	2.059	2.171	2.455	2.635	2.635	2.635	2.635	2.646	2.695	2.966	2.981	2.981	3.075	3.628	3.628	3.671	3.686	3.841	4.181	4.181	4.193	4.259	4.259	4.271	4.349	4.401	4.557	4.557	4.652	4.691	4.809	4.809	4.809	4.809
YFR002W	2.611	2.611	2.611	2.611	2.611	2.611	2.611	2.611	2.571	2.556	2.567	2.659	2.659	2.659	2.67	2.67	2.667	2.627	2.656	2.695	2.718	2.718	2.799	2.838	2.838	2.838	2.89	2.89	2.89	2.89	2.914	2.914	2.874	2.913	2.925	3.084	3.084	3.098	3.11	3.11	3.15	3.11	3.136	3.121	3.185	3.185	3.212	3.253	3.268
YML061C	0.533	0.533	0.533	0.53	0.623	1.063	1.063	1.089	1.325	1.325	1.339	1.325	1.339	1.328	1.328	1.328	1.554	2.228	3.198	3.209	3.209	3.209	3.209	3.209	3.25	3.264	3.331	3.305	3.331	3.342	3.659	3.674	3.674	3.674	3.736	3.736	3.802	3.802	3.802	3.814	3.814	3.814	3.814	3.814	3.825	3.825	3.851	3.851	3.851
YAL023C	0.989	0.989	0.989	0.989	0.989	0.989	0.989	0.989	0.989	0.989	0.989	0.989	0.989	0.989	0.989	0.989	0.989	0.989	0.975	0.975	0.975	0.975	0.934	0.934	0.934	0.934	0.949	0.949	0.949	0.949	0.949	0.949	0.949	0.949	0.949	0.949	0.949	0.949	0.949	0.937	0.937	0.937	0.937	0.937	0.937	0.937	0.937	0.965	0.924
YMR212C	1.142	1.193	1.193	1.281	1.281	1.32	1.32	1.32	1.335	1.578	2.068	2.082	2.082	2.082	2.162	2.162	2.162	2.162	2.201	2.201	2.201	2.201	2.504	2.504	2.504	2.504	2.62	2.631	2.631	2.643	2.643	2.708	2.891	2.891	2.902	2.969	2.969	2.969	3.031	3.031	3.031	3.031	3.031	3.031	3.046	3.046	3.006	3.006	3.006
YER093C	1.882	1.819	1.716	1.464	1.412	1.424	1.424	1.5	1.99	2.443	2.443	2.443	2.443	2.443	2.443	2.443	2.443	2.443	2.443	2.443	2.443	2.404	2.235	2.235	2.235	2.249	2.352	3.118	3.118	3.118	3.144	3.285	3.294	3.294	3.32	3.32	3.32	3.401	3.401	3.44	3.44	3.44	3.466	3.466	3.531	3.52	3.531	3.626	3.975
YOR140W	2.275	2.275	2.275	2.275	2.275	2.275	2.275	2.275	2.275	2.264	2.184	2.184	2.143	2.001	1.961	1.936	1.936	1.895	1.881	1.881	1.893	1.723	1.663	1.623	1.525	1.543	1.569	1.569	1.639	1.599	1.544	1.544	1.544	1.544	1.544	1.544	1.492	1.492	1.452	1.126	1.111	1.192	1.578	1.736	1.777	1.777	1.777	1.777	1.788
YOR308C	0.698	0.71	0.71	0.71	0.695	0.707	0.707	0.718	0.718	0.718	0.718	0.718	0.718	0.754	0.754	0.754	0.766	0.751	0.729	0.729	0.729	0.729	0.74	0.74	0.74	0.74	0.74	0.74	0.726	0.726	0.765	0.765	0.791	0.791	0.791	0.791	0.791	0.791	0.791	0.805	0.791	0.791	0.791	0.751	0.74	0.74	0.74	0.74	0.74
YKL052C	0.144	0.144	0.144	0.144	0.144	0.144	0.144	0.144	0.144	0.144	0.144	0.144	0.13	0.13	0.13	0.118	0.118	0.159	0.159	0.159	0.224	0.224	0.278	0.278	0.278	0.278	0.278	0.278	0.278	0.278	0.336	0.608	0.93	0.93	0.93	0.93	0.93	0.93	0.985	0.985	1.011	1.011	1.011	1.011	1.011	1.011	1.109	1.329	1.329
YIL064W	1.315	1.369	1.355	1.355	1.351	1.363	1.47	1.59	1.59	1.59	1.59	1.616	1.616	1.681	1.693	1.744	1.732	1.773	1.787	1.828	1.828	1.868	1.948	1.948	1.986	1.986	1.986	1.986	1.986	1.986	2.038	2.038	2.038	2.038	2.038	2.038	2.052	2.052	2.052	2.052	2.052	2.052	2.041	2.041	2.055	2.055	2.055	2.055	2.07
YDR441C	0.779	0.724	0.724	0.683	0.644	0.644	0.644	0.644	0.644	0.644	0.644	0.644	0.644	0.644	0.644	0.605	0.605	0.605	0.605	0.605	0.605	0.605	0.605	0.605	0.605	0.605	0.566	0.566	0.566	0.566	0.566	0.566	0.566	0.566	0.566	0.566	0.566	0.551	0.54	0.54	0.502	0.502	0.491	0.491	0.491	0.491	0.491	0.491	0.308
YOR020C	1.917	1.917	1.917	1.917	1.917	1.943	1.943	1.943	1.943	1.943	1.904	1.904	1.904	1.904	1.904	1.904	1.892	1.853	1.865	1.865	1.865	1.865	1.865	1.865	1.853	1.812	1.784	1.732	1.732	1.651	1.636	1.555	1.503	1.503	1.503	1.542	1.542	1.542	1.542	1.542	1.57	1.57	1.57	1.558	1.474	1.46	1.46	1.46	1.515
YDR316W	0.629	0.629	0.629	0.629	0.563	0.484	0.484	0.525	0.525	0.658	0.697	0.697	0.709	0.709	0.709	0.686	0.686	0.671	0.671	0.657	0.645	0.645	0.645	0.645	0.645	0.684	0.684	0.816	0.816	0.816	0.867	0.997	1.04	1.04	1.04	1.055	1.187	1.187	1.253	1.265	1.279	1.292	1.292	1.292	1.304	1.427	1.482	1.497	1.588
YLR316C	1.143	1.143	1.143	1.143	1.169	1.282	1.259	1.339	1.362	1.362	1.371	1.488	1.488	1.488	1.499	1.499	1.499	1.578	1.634	1.634	1.634	1.634	1.634	1.637	1.728	1.766	1.921	2.395	2.395	2.395	2.395	2.436	2.473	2.551	3.188	3.188	3.188	3.907	3.947	4.053	4.093	4.173	4.196	4.211	4.251	4.303	4.303	4.303	4.315
YFR050C	0.867	0.879	0.879	0.893	0.893	0.893	0.944	0.944	0.903	0.903	0.903	0.943	0.943	0.943	0.943	0.943	0.943	0.982	0.956	0.917	0.931	0.931	0.931	0.931	0.931	0.931	0.943	0.943	0.943	0.943	0.943	0.954	0.954	0.954	0.966	0.966	0.966	0.966	0.966	0.951	0.951	0.951	0.966	0.966	0.966	0.966	0.966	0.966	0.966
YNL091W	0.751	0.762	0.777	0.788	0.788	0.788	0.803	0.803	0.803	0.803	0.897	0.98	1.083	1.083	1.123	1.175	1.175	1.19	1.159	1.143	1.143	1.143	1.143	1.143	1.143	1.143	1.143	1.183	1.195	1.234	1.234	1.263	1.263	1.263	1.263	1.291	1.302	1.302	1.302	1.342	1.342	1.263	1.263	1.223	1.223	1.223	1.223	1.223	1.223
YFL023W	0.551	0.551	0.551	0.551	0.551	0.551	0.551	0.671	0.671	0.712	0.818	1.21	1.21	1.249	1.249	1.249	1.249	1.249	1.261	1.261	1.261	1.272	1.272	1.272	1.272	1.401	1.556	1.768	2.975	2.975	2.975	2.99	2.99	2.99	2.99	2.99	3.039	3.039	3.094	3.094	3.135	3.146	3.146	3.146	3.146	3.146	3.146	3.146	3.158
YBR194W	1.284	1.284	1.284	1.284	1.284	1.284	1.284	1.362	1.362	1.362	1.362	1.351	1.117	1.065	0.997	1.038	1.171	1.171	1.171	1.171	1.171	1.177	1.365	1.365	1.365	1.365	1.365	1.417	1.368	1.484	1.51	1.51	1.521	1.521	1.599	1.588	1.665	1.833	1.833	2.037	2.022	2.022	2.022	2.077	2.154	2.139	2.353	2.393	2.393
YLR167W	1.469	1.44	1.429	1.377	1.348	1.348	1.362	1.403	1.403	1.403	1.443	1.443	1.443	1.443	1.482	1.522	1.561	1.561	1.6	1.55	1.561	1.616	1.616	1.665	1.665	1.625	1.574	1.574	1.409	1.258	1.243	1.254	1.149	1.149	1.149	1.12	1.12	1.12	1.12	1.134	1.186	1.237	1.237	1.289	1.289	1.3	1.3	1.3	1.406
YGL202W	0.746	0.746	0.798	0.798	0.875	0.938	0.938	0.923	1.003	1.003	1.003	1.003	1.003	1.018	1.099	1.099	1.099	1.099	1.113	1.125	1.125	1.125	1.085	1.084	1.084	1.084	1.084	1.084	1.084	1.084	1.034	1.022	1.022	1.073	1.11	1.11	1.11	1.11	1.11	1.11	1.11	1.11	1.11	1.136	1.136	1.136	1.171	1.185	1.185
YLR396C	0.449	0.449	0.449	0.449	0.449	0.449	0.449	0.452	0.452	0.452	0.491	0.491	0.491	0.491	0.491	0.491	0.517	0.572	0.627	0.69	0.69	0.713	0.713	0.725	0.794	0.794	0.794	0.794	0.794	0.794	0.794	0.794	0.794	0.794	0.794	0.794	0.794	0.794	0.794	0.794	0.794	0.794	0.794	0.794	0.794	0.835	0.835	0.835	0.835
YDR498C	0.118	0.133	0.133	0.133	0.133	0.133	0.133	0.133	0.133	0.162	0.162	0.162	0.176	0.176	0.176	0.176	0.176	0.176	0.176	0.191	0.191	0.191	0.3	0.3	0.3	0.3	0.3	0.3	0.3	0.352	0.363	0.363	0.375	0.375	0.375	0.375	0.375	0.375	0.375	0.375	0.375	0.375	0.375	0.375	0.375	0.375	0.375	0.375	0.389
YMR102C	0.029	0.029	0.029	0.029	0.029	0.029	0.029	0.029	0.029	0.029	0.029	0.029	0.029	0.029	0.068	0.068	0.068	0.068	0.068	0.068	0.068	0.068	0.068	0.068	0.068	0.068	0.068	0.068	0.068	0.068	0.068	0.068	0.068	0.068	0.068	0.068	0.068	0.068	0.068	0.068	0.068	0.068	0.068	0.068	0.068	0.068	0.068	0.068	0.068
YDL178W	1.012	1.065	1.065	1.077	1.132	1.121	1.121	1.08	1.069	1.069	1.069	0.989	0.989	0.925	0.967	0.967	0.967	0.967	0.956	0.915	0.9	0.86	0.897	1.065	1.103	1.085	1.085	1.085	1.085	1.111	1.152	1.152	1.163	1.163	1.163	1.163	1.124	1.124	1.124	1.136	1.136	1.336	1.437	1.452	1.635	1.635	1.635	1.676	1.676
YDR300C	11.478	11.463	11.411	11.411	11.359	11.264	11.264	11.264	11.264	11.13	11.065	11.014	10.868	10.857	10.781	10.781	10.781	10.715	10.715	10.328	10.241	10.202	9.994	9.971	9.931	9.853	9.841	9.721	9.721	9.721	9.721	9.281	9.174	9.015	8.96	8.921	8.212	8.069	7.422	7.381	6.372	6.361	5.287	5.061	5.024	4.902	4.847	4.847	4.847
YDR104C	0.417	0.417	0.443	0.443	0.443	0.443	0.443	0.455	0.471	0.471	0.471	0.471	0.471	0.471	0.485	0.485	0.485	0.485	0.446	0.446	0.446	0.418	0.433	0.433	0.433	0.433	0.433	0.433	0.433	0.392	0.392	0.392	0.392	0.392	0.392	0.392	0.392	0.392	0.392	0.392	0.392	0.392	0.392	0.392	0.392	0.392	0.392	0.392	0.314
YGR281W	0.65	0.65	0.65	0.65	0.65	0.65	0.65	0.65	0.65	0.661	0.702	0.756	0.756	0.756	0.756	0.756	0.756	0.756	0.756	0.795	0.806	0.847	0.847	0.847	0.847	0.847	0.847	0.847	0.886	0.886	0.886	0.886	0.886	0.886	0.886	0.886	0.886	0.886	0.886	0.886	0.886	0.886	0.886	0.886	0.886	0.886	0.886	0.886	0.886
YDL165W	1.583	1.583	1.375	1.32	1.337	1.298	1.298	1.299	1.288	1.363	1.52	1.56	1.56	1.56	1.574	1.512	1.473	1.473	1.473	1.473	1.473	1.444	1.431	1.651	1.651	1.758	1.758	1.758	1.758	1.758	1.758	1.758	1.893	1.893	2.05	2.05	2.089	2.089	2.104	2.104	2.104	2.127	2.127	2.127	2.127	2.115	2.115	2.115	2.144
YGL242C	0.745	0.601	0.512	0.515	0.527	0.782	0.821	0.821	0.782	0.753	0.899	1.209	1.31	1.31	1.361	1.361	1.361	1.375	1.39	1.413	1.527	1.7	1.775	1.775	1.845	1.845	1.845	1.845	1.859	1.859	1.859	1.871	1.871	1.871	1.911	2.315	2.315	2.369	2.42	2.515	2.515	2.515	2.515	2.515	2.554	2.594	2.646	2.657	2.747
YPL127C	0.068	0.068	0.068	0.068	0.068	0.068	0.068	0.068	0.068	0.015	0.015	0.015	0.015	0.015	0.015	0.015	0.026	0.026	0.026	0.026	0.026	0.026	0.026	0.026	0.011	0.011	0.011	0.011	0.011	0.011	0.011	0.011	0.011	0.011	0.011	0.011	0.011	0.011	0.011	0.011	0.023	0.023	0.023	0.023	0.023	0.023	0.023	0.023	0.023
YPL216W	3.814	3.814	3.814	3.814	3.799	3.799	3.799	3.76	3.838	3.838	3.838	3.865	3.865	3.946	3.946	3.946	3.946	3.946	3.946	3.946	3.946	3.906	3.922	3.917	4.064	4.384	4.384	4.345	4.367	4.367	4.367	4.367	4.367	4.367	4.367	4.367	4.367	4.394	4.394	4.394	4.408	4.423	4.423	4.462	4.502	4.582	4.621	4.621	4.621
YOL145C	2.101	2.14	2.14	2.14	2.151	2.151	2.151	2.269	2.428	2.553	2.721	2.721	2.721	2.721	2.721	2.721	2.695	2.695	2.695	2.695	2.695	2.72	2.72	2.72	2.72	2.72	2.72	2.72	2.72	2.72	2.708	2.708	2.708	2.708	2.708	2.708	2.708	2.708	2.708	2.708	2.671	2.671	2.671	2.671	2.659	2.644	2.63	2.604	2.565
YBR048W	1.669	1.669	1.71	1.733	1.772	1.772	1.772	1.772	1.772	1.772	1.772	1.642	1.642	1.588	1.588	1.614	1.614	1.614	1.614	1.614	1.614	1.614	1.614	1.614	1.614	1.614	1.653	1.665	1.665	1.665	1.665	1.665	1.665	1.665	1.665	1.625	1.625	1.625	1.625	1.625	1.625	1.613	1.573	1.573	1.573	1.532	1.454	1.442	1.442
YBR256C	2.468	2.439	2.439	2.439	2.439	2.207	2.167	2.167	2.167	2.167	2.167	2.167	2.167	1.917	1.862	1.862	1.469	1.429	1.335	1.335	1.335	1.249	1.249	1.237	1.198	1.187	1.172	1.172	1.268	1.296	1.296	1.296	1.27	1.27	1.27	1.23	1.151	1.072	1.06	1.06	1.011	1.011	1.011	1.011	1.011	0.959	1.04	1.04	1.04
YOR122C	2.403	2.363	2.377	2.377	2.377	2.377	2.377	2.377	2.377	2.389	2.389	2.349	2.377	2.377	2.377	2.428	2.405	2.405	2.457	2.457	2.457	2.457	2.457	2.457	2.446	2.446	2.446	2.446	2.393	2.379	2.368	2.356	2.368	2.312	2.298	2.272	2.249	2.249	2.212	2.172	2.172	2.172	2.172	2.172	1.986	1.986	1.736	1.736	1.685
YEL037C	4.521	4.629	4.644	4.644	4.697	4.819	4.859	4.859	4.899	4.939	4.939	5.019	5.004	5.004	5.096	5.096	5.096	5.175	5.161	5.201	5.253	5.265	5.265	5.265	5.265	5.265	5.279	5.229	5.229	5.24	5.28	5.28	5.306	5.334	5.334	5.334	5.334	5.334	5.363	5.378	5.378	5.418	5.379	5.379	5.379	5.379	5.379	5.379	5.379
YDR092W	0.12	0.12	0.106	0.106	0.106	0.106	0.106	0.106	0.106	0.106	0.106	0.106	0.08	0.08	0.08	0.041	0.041	0.041	0	0	0.106	0.146	0.146	0.146	0.146	0.146	0.158	0.169	0.21	0.21	0.21	0.21	0.261	0.261	0.272	0.272	0.286	0.337	0.337	0.337	0.337	0.337	0.337	0.337	0.337	0.36	0.401	0.401	0.401
YLR093C	1.422	1.422	1.422	1.422	1.422	1.422	1.477	1.591	1.632	1.632	1.632	1.632	1.632	1.643	1.733	1.733	1.733	1.733	1.733	1.747	1.826	1.866	1.852	1.852	1.812	1.812	1.812	1.853	1.853	1.853	1.853	1.853	1.853	1.853	1.812	1.812	1.841	1.841	1.841	1.841	1.855	2.136	2.136	2.136	2.122	2.122	2.122	2.11	2.099
YMR043W	0.663	0.663	0.663	0.663	0.663	0.663	0.663	0.677	0.677	0.689	0.766	0.766	0.766	0.829	0.88	0.88	0.88	0.88	0.894	0.894	0.917	0.941	0.941	0.941	0.941	0.98	0.98	1.061	1.061	1.061	1.061	1.061	1.061	1.061	1.061	1.061	1.061	1.072	1.072	1.072	1.072	1.072	1.072	1.072	1.084	1.084	1.095	1.095	1.084
YLR074C	2.972	2.998	2.998	2.998	3.013	3.068	3.068	3.108	3.123	3.123	3.123	3.123	3.123	3.123	3.134	3.095	3.107	3.118	3.118	3.118	3.118	3.13	3.13	3.13	3.13	3.115	3.075	3.075	2.985	2.958	2.973	2.933	2.921	2.921	2.909	2.913	2.901	2.846	2.846	2.805	2.805	2.752	2.675	2.66	2.623	2.623	2.623	2.623	2.623
YLR064W	0.972	0.932	0.932	0.92	0.92	0.951	0.98	0.991	0.991	1.137	1.178	1.217	1.311	1.454	1.495	1.628	1.628	1.628	1.669	1.669	1.669	1.669	1.669	1.669	1.626	1.841	1.962	2.211	2.326	2.326	2.364	2.364	2.364	2.39	2.401	2.465	2.465	2.425	2.425	2.425	2.425	2.425	2.425	2.425	2.425	2.425	2.425	2.425	2.425
YLR126C	5.479	5.59	5.59	5.59	5.601	6.104	6.104	6.104	6.104	6.143	6.143	6.157	6.288	6.375	6.939	7.348	7.399	7.399	7.399	7.399	7.399	7.414	7.609	7.74	7.74	7.74	7.729	7.729	7.729	7.732	7.747	7.721	7.721	7.721	7.694	7.694	7.813	7.942	7.942	8.02	8.02	8.034	8.034	8.034	8.02	7.974	7.922	7.907	7.958
YAR042W	2.262	2.262	2.327	2.327	2.379	2.418	2.418	2.418	2.418	2.418	2.418	2.418	2.418	2.47	2.47	2.459	2.459	2.459	2.459	2.459	2.459	2.459	2.459	2.459	2.538	2.538	2.523	2.523	2.523	2.523	2.523	2.523	2.523	2.523	2.523	2.523	2.482	2.482	2.523	2.523	2.523	2.523	2.523	2.523	2.523	2.523	2.523	2.523	2.523
YDR282C	0.524	0.553	0.553	0.553	0.553	0.553	0.553	0.553	0.553	0.553	0.553	0.553	0.553	0.553	0.553	0.553	0.553	0.528	0.528	0.528	0.528	0.528	0.528	0.528	0.528	0.528	0.528	0.528	0.514	0.514	0.514	0.514	0.41	0.37	0.382	0.397	0.397	0.397	0.397	0.397	0.397	0.449	0.449	0.449	0.449	0.437	0.334	0.349	0.403
YJL171C	1.503	1.416	1.49	1.49	1.438	1.438	1.438	1.438	1.438	1.438	1.398	1.398	1.398	1.335	1.282	1.282	1.282	1.282	1.071	0.965	0.977	0.988	0.988	1	1	0.985	0.985	0.985	0.985	0.974	0.974	0.974	0.985	0.985	0.962	0.962	0.962	0.962	0.962	0.962	0.962	0.962	0.962	0.962	0.962	0.962	0.962	0.962	0.948
YDL005C	0.023	0.023	0.023	0.023	0.023	0.023	0.023	0.023	0.023	0.023	0.023	0.023	0.023	0.023	0.023	0.023	0.035	0.035	0.035	0.049	0.049	0.049	0.049	0.064	0.064	0.064	0.064	0.064	0.064	0.064	0.064	0.064	0.064	0.064	0.064	0.064	0.064	0.075	0.075	0.075	0.075	0.075	0.075	0.075	0.086	0.086	0.086	0.098	0.098
YDL123W	1.852	1.81	1.769	1.769	1.769	1.769	1.781	1.781	1.847	1.847	1.847	1.847	1.847	1.847	1.779	1.834	1.834	1.834	1.834	1.834	1.849	1.895	1.895	1.895	1.895	1.895	1.895	1.895	1.895	1.895	1.844	1.844	1.921	1.945	2.077	2.077	2.091	2.091	2.091	2.091	2.171	2.171	2.171	2.171	2.171	2.171	2.171	2.171	2.171
YPR122W	1.038	1.038	1.038	1.038	1.038	1.038	1.026	1.038	1.038	1.038	1.038	1.038	1.038	1.091	1.091	1.091	1.091	1.091	1.091	1.091	1.012	1.104	1.169	1.169	1.184	1.184	1.184	1.184	1.184	1.184	1.223	1.183	1.183	1.183	1.194	1.155	1.155	1.167	1.167	1.181	1.181	1.323	1.323	1.323	1.323	1.323	1.414	1.414	1.414
YMR161W	1.576	1.682	1.682	1.682	1.682	1.722	1.751	1.711	1.711	1.789	2.037	2.274	2.274	2.274	2.313	2.339	2.354	2.42	2.461	2.579	2.579	2.672	2.87	2.95	2.95	3.045	3.149	3.149	3.149	3.149	3.149	3.149	3.151	3.151	3.151	3.151	3.124	3.124	3.147	3.383	3.383	3.398	3.479	3.596	3.557	3.557	3.572	3.612	3.86
YLL001W	1.76	1.783	1.783	1.783	1.798	1.832	1.913	1.913	1.982	1.982	1.982	1.982	1.982	1.997	1.997	2.036	2.036	2.088	2.129	2.165	2.165	2.165	2.219	2.23	2.242	2.253	2.32	2.32	2.334	2.334	2.334	2.334	2.36	2.36	2.36	2.36	2.36	2.36	2.36	2.324	2.324	2.378	2.378	2.378	2.461	2.461	2.461	2.461	2.461
YOR069W	2.332	2.343	2.428	2.428	2.428	2.428	2.457	2.457	2.457	2.457	2.497	2.549	2.56	2.586	2.612	2.612	2.652	2.664	2.69	2.69	2.728	2.856	2.897	2.897	2.897	2.897	2.897	2.832	2.832	2.861	2.913	2.913	2.927	2.886	2.898	2.892	2.881	2.881	2.869	2.869	2.869	2.869	2.869	2.825	2.811	2.811	2.811	2.822	2.811
YKR084C	3.965	3.73	3.707	3.747	3.747	3.257	3.284	3.024	2.986	2.803	2.803	2.817	1.775	1.454	1.694	1.625	1.625	1.704	1.719	1.73	1.714	1.714	1.687	1.974	1.937	1.937	1.937	2.172	3.051	3.012	3.426	3.426	3.441	3.51	3.538	3.681	3.681	3.693	3.693	3.825	3.901	3.916	3.916	3.916	3.916	3.927	3.956	3.979	4.071
YFR048W	1.936	1.936	1.936	1.976	1.976	1.976	1.976	1.976	1.936	1.95	2.042	2.042	2.042	2.042	2.056	2.056	2.056	2.071	2.162	2.162	2.162	2.162	2.201	2.241	2.241	2.241	2.241	2.357	2.357	2.357	2.357	2.357	2.369	2.369	2.369	2.369	2.369	2.384	2.384	2.384	2.384	2.384	2.384	2.384	2.384	2.423	2.423	2.423	2.423
YPL023C	3.462	3.462	3.422	3.422	3.431	3.482	3.482	3.482	3.482	3.428	3.428	3.607	3.74	3.74	3.872	3.872	3.872	3.872	3.872	3.835	3.902	4.202	4.266	4.266	4.277	4.277	4.288	4.288	4.288	4.288	4.288	4.288	4.274	4.274	4.223	4.223	4.184	4.173	4.173	4.146	4.107	4.096	4.055	4.055	4.055	4.055	4.107	4.107	4.107
YKL042W	0.411	0.425	0.46	0.5	0.512	0.523	0.523	0.523	0.538	0.538	0.538	0.538	0.538	0.538	0.538	0.538	0.538	0.538	0.538	0.538	0.538	0.552	0.541	0.579	0.579	0.579	0.579	0.579	0.579	0.593	0.593	0.593	0.593	0.593	0.593	0.593	0.593	0.593	0.593	0.593	0.552	0.538	0.538	0.538	0.538	0.538	0.538	0.538	0.523
YDR166C	1.288	1.288	1.288	1.089	1.061	1.247	1.445	1.48	1.545	1.545	1.545	1.559	1.523	1.43	1.43	1.43	1.43	1.43	1.378	1.323	1.323	1.307	1.517	2.977	3.027	3.106	3.357	3.398	3.398	3.413	3.413	3.409	3.605	3.644	3.905	3.905	3.968	4.046	4.046	4.086	4.232	4.258	4.322	4.43	4.442	4.533	4.533	4.62	4.87
YIL124W	0.756	0.756	0.756	0.756	0.756	0.756	0.756	0.767	0.767	0.767	0.767	0.767	0.779	0.779	0.779	0.779	0.779	0.779	0.767	0.727	0.727	0.739	0.739	0.739	0.778	0.789	0.789	0.789	0.789	0.801	0.801	0.801	0.801	0.824	0.809	0.809	0.809	0.809	0.809	0.809	0.769	0.769	0.769	0.728	0.728	0.717	0.702	0.702	0.702
YLR152C	0.522	0.522	0.522	0.522	0.522	0.522	0.522	0.522	0.537	0.56	0.586	0.586	0.586	0.586	0.586	0.586	0.586	0.586	0.586	0.586	0.586	0.586	0.586	0.586	0.586	0.586	0.586	0.625	0.625	0.625	0.625	0.625	0.625	0.625	0.625	0.625	0.625	0.636	0.636	0.718	0.718	0.718	0.718	0.718	0.718	0.718	0.703	0.703	0.703
YLL018C	0.586	0.6	0.6	0.6	0.6	0.6	0.6	0.6	0.6	0.6	0.612	0.612	0.612	0.612	0.612	0.612	0.612	0.612	0.612	0.612	0.612	0.612	0.739	0.855	1.012	1.107	1.107	1.162	1.24	1.24	1.24	1.279	1.279	1.279	1.279	1.279	1.318	1.318	1.318	1.318	1.437	1.531	1.565	1.606	1.606	1.617	1.617	1.617	1.736
YDL122W	6.526	6.526	6.526	6.526	6.526	6.526	6.526	6.565	6.565	6.565	6.565	6.565	6.565	6.528	6.476	6.487	6.502	6.502	6.502	6.502	6.502	6.473	6.473	6.487	6.487	6.487	6.487	6.527	6.527	6.527	6.527	6.527	6.487	6.487	6.458	6.468	6.468	6.468	6.468	6.468	6.389	6.338	6.299	6.276	6.276	6.276	6.276	6.209	6.183
YEL058W	0.234	0.234	0.234	0.234	0.273	0.273	0.273	0.273	0.273	0.273	0.273	0.288	0.288	0.302	0.302	0.314	0.314	0.314	0.314	0.314	0.314	0.382	0.382	0.382	0.382	0.382	0.382	0.37	0.37	0.506	0.799	1.187	1.238	1.359	1.359	1.385	1.385	1.385	1.426	1.437	1.475	1.475	1.475	1.585	1.585	1.611	1.611	1.611	1.611
YLR106C	4.684	4.684	4.684	4.698	4.698	4.698	4.698	4.698	4.698	4.71	4.841	4.841	4.879	4.879	4.894	4.894	4.894	4.933	5.008	5.037	5.037	4.996	4.996	5.061	5.061	5.061	5.061	5.061	5.061	5.061	5.061	5.09	5.131	5.186	5.186	5.186	5.186	5.171	5.171	5.157	5.157	5.157	5.146	5.157	5.157	5.196	5.196	5.182	5.182
YKR022C	2.06	2.06	2.06	2.1	2.1	2.112	2.123	2.186	2.304	2.304	2.304	2.304	2.304	2.304	2.29	2.279	2.279	2.279	2.279	2.319	2.319	2.319	2.33	2.345	2.357	2.371	2.382	2.423	2.423	2.423	2.423	2.423	2.423	2.474	2.474	2.474	2.474	2.514	2.578	2.589	2.601	2.601	2.641	2.641	2.653	2.692	2.692	2.692	2.692
YHR072W	0.953	1.112	1.112	1.123	1.204	1.245	1.245	1.245	1.245	1.245	1.234	1.222	1.375	1.401	1.724	1.724	1.724	1.79	1.79	1.804	1.845	1.845	1.845	1.856	1.867	1.867	1.867	1.867	1.867	1.827	1.815	1.832	1.832	1.895	1.895	1.95	1.965	1.965	1.925	1.925	1.927	1.938	1.938	1.938	2.03	2.044	2.044	2.044	2.044
YJR051W	3.393	3.393	3.432	3.498	3.498	3.498	3.498	3.498	3.498	3.498	3.487	3.487	3.406	3.394	3.394	3.394	3.394	3.394	3.394	3.394	3.406	3.392	3.392	3.392	3.392	3.392	3.392	3.377	3.377	3.377	3.377	3.377	3.377	3.377	3.377	3.315	3.237	3.146	3.16	3.095	3.095	3.135	3.135	3.055	3.055	3.055	3.055	3.055	3.055
YGL058W	3.268	3.283	3.295	3.309	3.309	3.309	3.309	3.309	3.309	3.309	3.309	3.297	3.297	3.297	3.286	3.286	3.297	3.349	3.349	3.349	3.349	3.349	3.349	3.349	3.349	3.349	3.349	3.349	3.349	3.349	3.376	3.361	3.361	3.361	3.361	3.361	3.336	3.336	3.336	3.336	3.336	3.336	3.258	3.219	3.233	3.233	3.233	3.233	3.233
YOR267C	0.12	0.12	0.12	0.12	0.12	0.12	0.12	0.132	0.132	0.132	0.132	0.132	0.132	0.253	0.253	0.253	0.253	0.253	0.253	0.253	0.253	0.253	0.279	0.279	0.279	0.279	0.346	0.346	0.346	0.346	0.346	0.346	0.346	0.346	0.346	0.346	0.36	0.36	0.36	0.36	0.4	0.4	0.4	0.4	0.4	0.4	0.4	0.4	0.4
YLR133W	2.379	2.39	2.39	2.39	2.39	2.39	2.39	2.405	2.485	2.603	2.603	2.641	2.641	2.641	2.641	2.641	2.641	2.641	2.67	2.736	2.751	2.765	2.765	2.777	2.8	3.197	3.289	3.289	3.289	3.289	3.301	3.301	3.301	3.301	3.301	3.301	3.301	3.301	3.301	3.316	3.355	3.355	3.355	3.434	3.488	3.488	3.488	3.503	3.506
YKL087C	2.463	2.463	2.463	2.463	2.463	2.463	2.463	2.449	2.449	2.449	2.449	2.449	2.449	2.449	2.449	2.449	2.312	2.262	2.262	2.223	2.208	2.208	2.208	2.208	2.208	2.208	2.208	2.208	2.157	2.157	2.117	2.027	2.027	2.012	2.012	2.012	2.012	1.973	1.973	1.958	1.947	1.895	1.883	1.686	1.725	1.674	1.582	1.657	1.645
YER017C	1.768	1.768	1.768	1.768	1.768	1.648	1.648	1.648	1.648	1.648	1.648	1.648	1.648	1.648	1.648	1.648	1.648	1.607	1.607	1.593	1.593	1.593	1.541	1.541	1.541	1.541	1.447	1.447	1.447	1.432	1.432	1.432	1.406	1.406	1.406	1.38	1.38	1.38	1.38	1.289	1.289	1.185	0.861	0.512	0.515	0.515	0.515	0.5	0.5
YKL023W	5.033	5.007	4.876	4.811	4.626	4.439	4.346	4.346	4.346	4.281	4.281	3.891	3.826	3.787	3.787	3.503	3.425	3.398	3.439	3.439	3.439	2.923	2.816	2.706	2.677	2.662	2.703	2.784	2.784	2.744	2.744	2.744	2.744	2.733	2.667	2.667	2.67	2.661	2.65	2.65	2.354	2.089	2.061	2.734	2.812	2.812	2.851	3.283	3.268
YLR270W	2.208	2.262	2.262	2.262	2.262	2.259	2.259	2.298	2.559	2.559	2.559	2.573	2.573	2.573	2.573	2.679	2.76	2.76	2.84	2.851	2.89	2.89	2.949	2.949	3.014	3.13	3.13	3.13	3.169	3.169	3.231	3.243	3.243	3.283	3.376	3.376	3.376	3.376	3.376	3.376	3.376	3.401	3.401	3.36	3.36	3.36	3.36	3.305	3.305
YDR425W	6.515	6.372	6.372	6.318	5.7	5.686	5.715	5.18	5.127	5.127	4.625	4.451	4.451	4.2	4.178	4.057	4.049	4.008	4.048	3.513	3.434	3.38	3.38	3.38	3.135	2.956	2.956	2.128	2.086	2.014	2.014	2.037	1.982	2.036	2.035	2.006	2.006	1.98	1.812	1.699	1.604	1.63	1.727	1.947	2.36	2.532	2.532	2.532	2.532
YNL041C	1.852	1.888	1.888	1.888	1.927	1.927	1.916	1.905	1.905	2.036	2.025	2.025	2.036	2.036	2.036	2.036	2.036	2.036	2.039	1.987	1.933	1.974	1.974	1.94	1.94	1.928	1.928	1.928	1.905	1.905	1.905	1.905	1.944	1.944	1.85	1.799	1.77	1.77	1.77	1.666	1.574	1.559	1.599	1.599	1.599	1.599	1.599	1.599	1.599
YPL022W	2.265	2.306	2.321	2.321	2.361	2.574	2.666	2.705	2.705	2.705	2.745	2.745	2.745	2.716	2.846	2.939	3.02	3.031	3.281	3.27	3.27	3.27	3.27	3.27	3.229	3.229	3.229	3.252	3.241	3.256	3.295	3.335	3.335	3.321	3.321	3.28	3.28	3.24	3.24	3.24	3.24	3.24	3.24	3.24	3.24	3.24	3.199	3.253	3.253
YNL250W	7.534	7.534	7.534	7.534	7.534	7.534	7.534	7.424	7.424	7.372	7.372	7.372	7.372	7.372	7.372	7.372	7.372	7.372	7.372	7.372	7.36	7.349	7.349	7.349	7.337	7.337	7.311	7.285	7.222	7.21	7.21	6.932	6.932	6.932	6.786	6.163	5.269	5.086	5.034	5.034	5.034	4.614	4.243	4.322	4.439	4.428	4.428	4.452	4.322
YDL020C	1.319	1.319	1.319	1.319	1.319	1.319	1.319	1.319	1.28	1.28	1.28	1.216	1.216	1.216	1.216	1.175	1.175	1.175	1.127	1.025	0.96	0.96	0.971	0.971	0.971	1.015	1.015	1.054	1.054	1.054	1.102	1.134	1.134	1.134	1.134	1.134	1.173	1.173	1.16	1.116	1.116	1.131	1.142	1.214	1.511	1.628	1.654	1.654	1.654
YJR148W	1.71	1.71	1.71	1.695	1.63	1.644	1.644	1.644	1.605	1.605	1.605	1.605	1.498	1.433	1.433	1.418	1.373	1.373	1.373	1.373	1.373	1.359	1.359	1.373	1.361	1.376	1.376	1.376	1.376	1.376	1.376	1.337	1.337	1.337	1.337	1.337	1.325	1.325	1.325	1.198	1.26	1.26	1.278	1.29	1.29	1.29	1.29	1.29	1.249
YNL306W	11.524	11.524	11.524	11.524	11.484	11.524	11.411	11.396	11.385	11.399	11.396	11.396	11.448	11.489	11.559	11.559	11.559	11.559	11.559	11.559	11.544	11.435	11.435	11.435	11.435	11.435	11.435	11.435	11.435	11.421	11.421	11.421	11.421	11.421	11.398	11.398	11.398	11.398	10.563	10.549	10.549	10.229	10.255	10.255	10.255	10.255	10.255	10.214	10.2
YOL086W-A	3.207	3.207	3.207	3.207	3.207	3.207	3.207	3.207	3.207	3.246	3.246	3.246	3.246	3.246	3.207	3.301	3.301	3.301	3.301	3.301	3.301	3.301	3.301	3.316	3.355	3.355	3.355	3.355	3.355	3.366	3.366	3.366	3.366	3.366	3.378	3.378	3.298	3.298	3.272	3.272	3.272	3.3	3.3	3.245	3.256	3.205	3.205	3.205	3.205
YPL243W	6.528	6.528	6.528	6.567	6.684	6.696	6.696	6.696	6.696	6.707	6.693	6.732	6.744	6.755	6.836	6.836	6.848	6.809	6.809	6.864	6.864	6.838	6.537	6.548	7.075	7.218	7.622	7.622	7.622	7.687	7.673	7.673	7.673	7.673	7.673	7.684	7.725	7.771	7.771	7.81	7.81	7.851	7.851	7.851	7.851	7.851	7.851	7.851	7.865
YAL047C	9.942	9.942	9.928	9.928	9.928	9.913	9.874	9.874	9.713	9.739	9.174	9.173	9.173	9.132	9.092	8.041	7.309	7.08	7.08	7.106	6.883	6.715	6.754	6.382	6.37	6.33	6.344	6.344	6.344	6.385	6.116	6.037	6.139	6.087	6.087	6.076	5.941	4.505	4.761	4.643	4.721	4.718	4.784	4.733	4.733	4.733	4.653	4.715	4.554
YMR070W	0	0	0	0	0	0	0	0	0	0	0	0	0	0	0	0	0	0	0	0	0	0	0	0	0	0	0	0	0	0	0	0	0	0	0	0	0	0	0	0	0	0	0	0	0	0	0	0	0
YFR040W	3.256	3.256	3.256	3.285	3.285	3.285	3.272	3.155	3.195	3.092	3.092	3.131	3.105	3.064	3.064	2.895	2.988	2.973	2.985	2.985	2.658	2.658	2.606	2.606	2.457	2.456	2.527	2.472	2.472	2.388	2.514	2.502	2.596	3.268	3.993	4.78	5.023	5.023	5.023	5.062	5.062	5.074	4.961	4.893	5.028	5.131	5.106	5.174	5.174
YGR105W	1.389	1.349	1.337	1.539	1.539	1.58	1.644	1.598	1.7	1.7	1.7	1.65	1.624	1.728	1.917	2.183	2.183	2.183	2.183	2.183	2.234	2.444	2.599	2.636	2.636	2.636	2.677	2.756	2.901	2.897	3.184	3.224	3.224	3.262	3.42	3.431	3.431	3.431	3.563	3.563	3.563	3.563	3.603	3.703	3.703	3.703	3.703	3.761	3.964
YER109C	1.248	1.248	1.288	1.248	1.248	1.248	1.248	1.248	1.248	1.288	1.355	1.355	1.355	1.355	1.355	1.355	1.355	1.381	1.381	1.381	1.381	1.41	1.41	1.41	1.41	1.41	1.41	1.41	1.41	1.41	1.41	1.41	1.517	1.517	1.517	1.594	1.594	1.617	1.672	1.631	1.631	1.671	1.671	1.671	1.671	1.722	1.722	1.722	1.722
YBR083W	0.335	0.32	0.32	0.32	0.32	0.32	0.32	0.32	0.32	0.145	0.145	0.145	0.134	0.134	0.134	0.134	0.134	0.134	0.134	0.134	0.134	0.134	0.134	0.134	0.134	0.134	0.134	0.134	0.134	0.134	0.145	0.145	0.145	0.145	0.145	0.145	0.106	0.106	0.106	0.106	0.106	0.106	0.106	0.106	0.106	0.106	0.106	0.106	0.106
YDL040C	0.439	0.492	0.504	0.527	0.527	0.527	0.527	0.527	0.527	0.541	0.541	0.541	0.565	0.565	0.565	0.565	0.565	0.565	0.565	0.565	0.565	0.565	0.553	0.512	0.512	0.512	0.512	0.472	0.472	0.472	0.486	0.591	0.591	0.591	0.591	0.591	0.591	0.603	0.603	0.603	0.603	0.603	0.603	0.588	0.588	0.494	0.494	0.494	0.494
YDR237W	0.35	0.336	0.336	0.375	0.375	0.375	0.375	0.375	0.414	0.4	0.4	0.4	0.4	0.526	0.498	0.585	0.585	0.585	0.585	0.585	0.585	0.561	0.561	0.601	0.601	0.656	0.708	0.773	0.773	0.787	0.799	0.799	0.799	0.799	0.799	0.799	0.799	0.799	0.799	0.786	0.86	1.32	1.32	1.335	1.335	1.335	1.335	1.375	1.375
YLR412C-A	0.397	0.385	0.385	0.385	0.4	0.437	0.437	0.437	0.437	0.437	0.437	0.437	0.437	0.437	0.437	0.437	0.437	0.437	0.437	0.437	0.437	0.449	0.449	0.489	0.528	0.544	0.544	0.544	0.544	0.544	0.544	0.544	0.544	0.544	0.552	0.567	0.582	0.582	0.582	0.582	0.582	0.582	0.593	0.593	0.593	0.593	0.593	0.593	0.593
YEL050C	2.122	2.122	2.122	2.298	2.298	2.31	2.31	2.349	2.349	2.349	2.349	2.349	2.349	2.349	2.361	2.364	2.482	2.549	2.549	2.561	2.561	2.601	2.642	2.692	2.692	2.692	2.692	2.743	2.743	2.743	2.743	2.743	2.743	2.743	2.757	2.757	2.757	2.743	2.743	2.743	2.688	2.727	2.688	2.688	2.688	2.688	2.688	2.688	2.688
YGR104C	0.262	0.247	0.21	0.302	0.461	0.461	0.461	0.476	0.476	0.476	0.476	0.49	0.576	0.576	0.576	0.576	0.576	0.576	0.616	0.627	0.822	0.951	1.224	1.265	1.355	1.552	1.552	1.566	1.566	1.675	1.752	1.804	1.827	1.927	1.916	1.927	1.927	1.927	1.927	1.927	1.927	1.927	1.927	1.927	1.942	1.997	1.994	2.063	2.36
YNL024C-A	2.652	2.64	2.694	2.639	2.639	2.639	2.651	2.636	2.651	2.691	2.758	2.758	2.758	2.758	2.758	2.798	2.798	2.839	2.827	2.839	2.839	2.839	2.839	2.839	2.839	2.824	2.824	2.824	2.824	2.744	2.756	2.768	2.768	2.768	2.857	2.857	2.857	2.857	2.872	2.872	2.872	2.924	2.924	2.924	2.913	2.913	2.886	2.847	2.847
YBL011W	1.978	1.992	1.992	1.873	1.873	1.847	1.847	1.818	1.818	1.818	1.833	1.833	1.833	1.833	1.872	1.872	1.818	1.714	1.71	1.78	1.847	2.038	2.179	2.179	2.179	2.179	2.179	2.22	2.295	2.306	2.369	2.369	2.384	2.423	2.423	2.423	2.531	2.542	2.542	2.542	2.542	2.554	2.554	2.554	2.565	2.565	2.632	2.632	2.683
YBR037C	2.534	2.546	2.546	2.571	2.571	2.571	2.612	2.612	2.426	2.45	2.45	2.45	2.461	2.369	2.369	2.358	2.358	2.346	2.346	2.346	2.346	2.265	2.304	2.304	2.131	2.031	1.987	2.122	2.122	2.122	2.122	2.161	2.161	2.08	2.017	2.017	2.057	2.031	2.031	1.978	1.978	1.978	1.779	1.692	1.695	1.695	1.695	1.641	1.575
YMR117C	4.311	4.325	4.325	4.325	4.325	4.376	4.376	4.376	4.439	4.439	4.691	4.691	4.691	4.691	4.691	4.8	4.785	4.8	4.814	4.84	4.825	4.825	4.837	4.837	4.837	4.837	4.848	4.822	4.822	4.834	4.819	4.819	4.819	4.834	4.834	4.834	4.834	4.834	4.834	4.834	4.834	4.834	4.834	4.86	4.821	4.821	4.821	4.821	4.821
YGL250W	0.43	0.43	0.43	0.43	0.445	0.445	0.625	1.1	1.1	1.111	1.111	1.111	1.126	1.126	1.141	1.141	1.141	1.141	1.181	1.181	1.192	1.192	1.192	1.287	1.287	1.287	1.287	1.287	1.287	1.287	1.326	1.326	1.355	1.381	1.484	1.484	1.484	1.484	1.484	1.484	1.484	1.484	1.484	1.484	1.484	1.484	1.484	1.484	1.484
YGL154C	3.122	3.257	3.245	3.245	3.245	3.245	3.245	3.311	3.311	3.35	3.35	3.309	3.227	3.212	3.212	3.227	3.227	3.227	3.307	3.307	3.253	3.241	3.241	3.241	3.241	2.981	2.955	2.966	2.893	3.33	3.289	3.366	3.366	3.432	3.483	3.558	3.478	3.517	3.766	4.159	4.278	4.356	4.327	4.453	4.453	4.537	4.497	4.575	4.575
YLR425W	0.666	0.666	0.666	0.666	0.666	0.666	0.627	0.627	0.642	0.627	0.716	0.755	0.833	0.833	0.833	0.833	0.993	1.039	1.185	1.307	1.307	1.385	1.519	1.771	1.888	1.888	2.075	2.075	2.075	2.061	2.183	2.183	2.194	2.205	2.205	2.22	2.22	2.22	2.22	2.232	2.22	2.22	2.22	2.208	2.301	2.433	2.604	2.604	2.643
YGL044C	3.354	3.314	3.264	3.278	3.251	3.251	3.291	3.291	3.303	3.329	3.34	3.34	3.34	3.34	3.34	3.34	3.34	3.301	3.391	3.35	3.35	3.35	3.35	3.35	3.35	3.35	3.35	3.35	3.249	3.063	3.063	3.063	3.063	3.011	2.999	2.947	2.986	2.986	2.986	2.946	2.946	2.946	2.946	2.946	2.946	2.946	2.946	2.816	2.764
YKL213C	4.28	4.28	4.282	4.282	4.282	4.282	4.282	4.282	4.282	4.282	4.282	4.282	4.282	4.282	4.282	4.282	4.242	4.242	4.242	4.242	4.242	4.242	4.255	4.2	4.2	4.2	4.2	4.046	4.06	4.046	4.046	4.046	4.005	4.005	4.005	4.005	3.913	3.913	3.901	3.901	3.836	3.623	3.623	3.612	3.612	3.639	3.639	3.639	3.639
YKL055C	0.763	0.763	0.763	0.763	0.763	0.751	0.751	0.751	0.751	0.751	0.751	0.751	0.737	0.737	0.761	0.761	0.761	0.761	0.747	0.747	0.761	0.761	0.761	0.856	0.856	0.856	0.856	0.867	0.867	0.867	0.853	0.853	0.879	0.879	0.879	0.879	0.879	0.879	0.89	0.89	0.89	0.902	0.951	0.951	0.951	0.951	0.951	0.951	0.965
YLR102C	1.007	0.966	0.966	0.966	0.966	0.966	0.966	0.965	0.965	0.965	0.965	0.979	0.979	1.02	1.02	0.991	0.908	0.908	0.908	1.012	1.012	1.012	0.986	0.986	1.041	1.131	1.209	1.209	1.209	1.209	1.209	1.209	1.209	1.209	1.22	1.165	1.204	1.204	1.204	1.268	1.268	1.268	1.268	1.268	1.268	1.268	1.268	1.268	1.268
YNL317W	0.34	0.436	0.832	0.847	0.847	0.847	0.884	0.884	0.91	0.91	0.922	0.922	0.922	0.922	0.922	0.922	0.882	0.882	0.923	0.923	0.923	0.923	0.923	0.952	0.967	0.967	0.967	0.967	0.967	0.978	0.978	0.978	0.978	0.978	0.978	0.978	0.978	0.978	0.978	0.978	0.978	0.978	0.978	0.967	0.967	0.927	0.927	0.888	0.888
YER118C	1.935	2.219	2.194	2.194	2.235	2.235	2.235	2.235	2.342	2.354	2.507	2.492	2.492	2.492	2.492	2.531	2.531	2.546	2.504	2.504	2.435	2.435	2.446	2.324	2.35	2.481	2.541	2.553	2.567	2.567	2.616	2.631	2.682	2.693	2.704	2.745	2.78	2.78	2.78	2.794	2.794	2.794	2.794	2.794	2.794	2.794	2.794	2.794	2.743
YDL188C	0.821	0.821	0.821	0.821	0.821	0.753	0.753	0.753	0.753	0.753	0.767	0.767	0.767	0.739	0.739	0.739	0.739	0.739	0.739	0.739	0.739	0.739	0.739	0.739	0.739	0.739	0.739	0.724	0.724	0.71	0.71	0.71	0.71	0.71	0.698	0.698	0.698	0.698	0.698	0.698	0.698	0.659	0.659	0.659	0.659	0.659	0.659	0.618	0.607
YPL108W	0.413	0.413	0.375	0.375	0.39	0.39	0.39	0.404	0.404	0.484	0.612	0.612	0.626	0.707	0.719	0.719	0.748	0.748	0.773	0.868	0.868	0.894	0.894	0.894	0.894	0.894	0.949	1.058	1.113	1.235	1.235	1.235	1.235	1.235	1.194	1.206	1.235	1.235	1.303	1.303	1.329	1.329	1.329	1.329	1.369	1.421	1.421	1.433	1.444
YNL310C	2.885	2.975	3.159	3.289	3.411	3.411	3.465	3.465	3.465	3.78	3.792	4.045	4.045	4.045	4.045	4.045	3.955	3.995	4.01	4.024	4.024	4.024	4.024	4.064	4.064	4.064	4.064	4.064	4.064	4.064	4.143	4.181	4.181	4.181	4.22	4.22	4.22	4.22	4.22	4.22	4.275	4.29	4.327	4.327	4.367	4.367	4.367	4.356	4.356
YGR162W	2.137	2.137	2.126	2.126	2.126	2.126	2.126	2.126	2.126	2.126	2.111	2.111	2.111	2.085	2.085	2.034	2.034	2.046	2.096	2.096	2.096	2.096	2.136	2.136	2.216	2.362	2.402	2.402	2.402	2.402	2.402	2.414	2.453	2.541	2.909	3.208	3.208	3.208	3.208	3.208	3.208	3.208	3.208	3.208	3.208	3.185	3.185	3.151	3.191
YPR131C	2.986	2.986	2.986	2.986	2.945	2.945	2.916	2.916	2.916	2.928	2.928	2.993	3.007	3.007	3.007	3.007	2.957	3.011	3.25	3.291	3.331	3.331	3.331	3.357	3.346	3.346	3.346	3.334	3.305	3.305	3.305	3.357	3.398	3.409	3.421	3.461	3.461	3.461	3.512	3.512	3.512	3.523	3.483	3.483	3.449	3.449	3.449	3.397	3.266
YIL009W	0.229	0.229	0.229	0.229	0.229	0.229	0.229	0.229	0.229	0.229	0.229	0.229	0.229	0.229	0.214	0.214	0.214	0.175	0.187	0.187	0.187	0.187	0.187	0.187	0.187	0.201	0.216	0.23	0.23	0.23	0.23	0.201	0.252	0.252	0.316	0.316	0.316	0.316	0.316	0.316	0.355	0.355	0.436	0.436	0.436	0.436	0.436	0.436	0.436
YKR100C	4.84	4.84	4.84	4.84	4.919	4.931	4.957	4.957	5.037	5.008	5.008	5.087	5.087	5.087	5.099	5.142	5.181	5.181	5.181	5.222	5.222	5.207	5.222	5.248	5.329	5.343	5.343	5.454	5.442	5.442	5.442	5.457	5.457	5.457	5.457	5.59	5.59	5.59	5.59	5.601	5.641	5.641	5.653	5.653	5.653	5.653	5.653	5.653	5.653
YER087W	0.318	0.292	0.281	0.281	0.295	0.385	0.385	0.385	0.4	0.4	0.4	0.4	0.4	0.4	0.4	0.4	0.4	0.4	0.4	0.4	0.4	0.4	0.4	0.363	0.363	0.363	0.363	0.363	0.363	0.363	0.363	0.363	0.363	0.363	0.349	0.349	0.363	0.386	0.386	0.386	0.401	0.401	0.401	0.401	0.401	0.401	0.415	0.415	0.415
YOR091W	10.547	10.536	10.617	10.617	10.617	10.553	10.553	10.553	10.553	10.271	10.286	10.264	10.25	10.25	10.235	10.224	10.145	9.746	9.685	9.591	9.591	9.424	9.332	9.321	9.309	9.27	9.27	9.216	9.177	9.177	9.177	8.382	8.382	8.382	8.421	8.382	8.382	8.342	8.342	8.33	8.146	8	7.922	7.922	7.922	7.787	7.721	7.42	7.154
YGR119C	3.034	3.034	3.022	2.983	2.983	2.983	2.983	2.983	2.983	2.969	2.969	2.969	2.969	2.969	2.969	2.943	2.943	2.943	2.943	2.943	2.943	2.943	2.931	2.905	2.646	2.66	2.66	2.675	2.726	2.726	2.726	2.726	2.726	2.726	2.7	2.7	2.7	2.7	2.7	2.7	2.7	2.7	2.579	2.591	2.591	2.591	2.568	2.568	2.331
YNL216W	5.541	5.541	5.541	5.489	5.489	5.489	5.489	5.372	5.372	5.372	5.372	5.372	5.372	5.372	5.131	5.076	5.076	5.076	5.076	5.076	5.059	5.047	5.047	5.047	5.047	5.047	5.033	5.021	5.021	4.927	4.898	4.898	4.898	4.898	4.551	4.551	4.551	4.551	4.512	4.391	4.175	3.963	3.963	3.963	3.951	3.951	3.798	3.798	3.704
YNL151C	1.19	1.216	1.216	1.216	1.252	1.263	1.294	1.255	1.255	1.362	1.405	1.405	1.405	1.405	1.454	1.492	1.742	1.858	1.858	1.939	1.939	1.939	1.939	1.939	1.953	1.953	2.033	2.033	2.033	2.033	2.033	2.033	2.033	2.072	2.059	2.059	2.059	2.059	2.004	2.004	2.061	2.033	2.108	2.108	2.159	2.159	2.199	2.199	2.199
YAR002W	0.088	0.088	0.088	0.142	0.181	0.196	0.196	0.196	0.196	0.184	0.196	0.196	0.196	0.23	0.23	0.311	0.311	0.311	0.326	0.326	0.326	0.326	0.352	0.352	0.352	0.352	0.352	0.352	0.352	0.389	0.389	0.389	0.389	0.428	0.44	0.455	0.469	0.483	0.483	0.498	0.486	0.486	0.486	0.486	0.501	0.501	0.501	0.515	0.515
YBR254C	0.569	0.569	0.502	0.927	0.927	0.927	0.927	0.927	0.927	0.927	0.873	0.95	1.347	1.347	1.347	1.347	1.347	1.347	1.347	1.802	1.802	1.842	1.842	1.922	2.096	2.136	2.416	2.416	2.467	2.478	2.529	2.626	2.626	2.587	2.716	2.716	2.716	2.755	2.9	2.9	2.912	2.912	2.912	2.988	2.988	3.027	3.027	3.068	3.068
YDL070W	0.039	0.039	0.039	0.039	0.039	0.039	0.039	0.039	0.039	0.039	0.039	0.039	0.068	0.068	0.068	0.068	0.068	0.068	0.068	0.068	0.068	0.068	0.091	0.091	0.091	0.091	0.117	0.117	0.117	0.117	0.117	0.117	0.117	0.117	0.117	0.117	0.117	0.117	0.132	0.132	0.132	0.132	0.132	0.132	0.132	0.132	0.132	0.132	0.132
YER176W	2.038	2.038	2.038	2.038	2.038	2.026	2	2	1.988	1.988	1.988	1.988	1.988	1.988	1.988	1.988	1.988	1.988	1.912	1.897	1.938	1.938	1.938	1.978	1.978	1.978	1.978	1.993	1.993	1.993	1.9	1.9	1.9	1.9	1.9	1.9	1.9	1.821	1.821	1.821	1.538	1.437	1.386	1.334	1.334	1.334	1.334	1.282	1.282
YPR042C	3.35	3.454	3.454	3.454	3.454	3.466	3.517	3.58	3.896	4.052	4.067	4.229	4.229	4.229	4.243	4.295	4.336	4.336	4.376	4.533	4.547	4.562	4.695	4.695	4.695	4.695	4.695	4.695	4.71	4.814	4.854	4.916	4.916	4.956	4.994	4.994	4.994	4.994	4.994	4.994	4.994	4.994	5.005	5.034	5.034	5.034	5.034	5.034	5.034
YKR067W	0.674	0.674	0.725	0.711	0.725	0.764	0.805	0.805	0.805	0.805	0.805	0.844	0.885	0.924	0.924	0.924	0.924	0.924	0.924	0.924	0.924	0.909	0.909	1.07	1.111	1.111	1.111	1.111	1.18	1.18	1.18	1.306	1.306	1.306	1.317	1.403	1.403	1.403	1.403	1.403	1.403	1.403	1.403	1.406	1.468	1.693	1.838	1.838	1.852
YBL029W	0.062	0.062	0.062	0.062	0.062	0.062	0.062	0.062	0.062	0.062	0.062	0.062	0.062	0.062	0.062	0.062	0.062	0.062	0.062	0.051	0.051	0.051	0.051	0.051	0.051	0.051	0.051	0.051	0.051	0.051	0.051	0.051	0.051	0.051	0.051	0.051	0.051	0.051	0.051	0.051	0.051	0.051	0.051	0.051	0.051	0.051	0.051	0.051	0.051
YDR323C	0.322	0.362	0.362	0.362	0.362	0.362	0.361	0.361	0.361	0.423	0.474	0.474	0.474	0.474	0.474	0.474	0.537	0.537	0.537	0.537	0.523	0.523	0.523	0.523	0.523	0.523	0.562	0.562	0.574	0.574	0.707	0.707	0.707	0.707	0.719	0.758	0.758	0.758	0.758	0.758	0.729	0.729	0.743	0.784	0.784	0.784	0.784	0.795	0.795
YMR009W	0.79	0.79	0.83	0.83	0.83	0.844	0.859	0.859	0.859	0.859	0.859	0.859	0.859	0.859	0.859	0.859	0.859	0.859	0.859	0.859	0.859	0.83	0.83	0.83	0.83	0.844	0.844	0.844	0.844	0.844	0.844	0.844	0.859	0.859	0.859	0.859	0.831	0.831	0.831	0.831	0.831	0.831	0.846	0.846	0.846	0.846	0.846	0.779	0.779
YNR019W	1.172	1.172	1.172	1.172	1.172	1.172	1.172	1.172	1.186	1.212	1.212	1.224	1.224	1.224	1.224	1.302	1.302	1.303	1.292	1.343	1.343	1.343	1.343	1.355	1.315	1.315	1.288	1.274	1.326	1.341	1.514	1.514	1.555	1.555	1.555	1.555	1.555	1.555	1.555	1.595	1.599	1.599	1.599	1.599	1.599	1.599	1.599	1.599	1.599
YOR229W	2.057	2.057	2.057	2.057	2.057	2.184	2.21	2.222	2.539	2.539	2.539	2.539	2.579	2.497	2.813	2.711	2.761	2.693	2.705	2.634	2.648	3.055	3.231	3.217	3.876	3.862	4.044	4.044	4.085	4.163	4.163	4.163	4.203	4.442	4.477	4.72	4.834	4.834	4.834	4.874	4.886	4.886	4.936	4.974	5.274	5.274	5.274	5.274	5.289
YMR109W	0.831	0.831	0.831	0.831	0.831	0.831	0.831	0.871	0.871	0.871	0.871	0.871	0.871	0.871	0.871	0.926	0.965	0.965	0.965	0.965	0.98	0.98	0.98	0.98	0.98	0.98	0.98	0.98	0.98	0.98	0.98	0.98	0.98	0.98	0.98	0.98	0.98	0.98	0.98	0.939	0.939	0.939	0.939	0.939	0.939	0.877	0.877	0.877	0.838
YBL039W-B	6.099	6.932	6.944	7.007	7.019	7.505	7.494	7.548	7.588	7.588	7.64	7.702	7.702	7.713	7.713	7.713	7.769	7.861	7.872	7.872	7.872	7.872	7.872	7.872	7.887	7.938	7.952	7.913	8.084	8.084	8.084	8.084	8.138	8.177	8.243	8.258	8.246	8.287	8.316	8.339	8.354	8.354	8.354	8.354	8.354	8.354	8.354	8.354	8.351
YGR174C	0.445	0.394	0.394	0.285	0.223	0.211	0.197	0.158	0.158	0.158	0.146	0.146	0.146	0.146	0.146	0.146	0.158	0.158	0.158	0.158	0.158	0.172	0.172	0.133	0.133	0.133	0.133	0.133	0.144	0.159	0.159	0.159	0.159	0.159	0.159	0.173	0.173	0.173	0.173	0.173	0.173	0.173	0.173	0.213	0.213	0.213	0.213	0.247	0.259
YOR073W	0.814	0.814	0.814	0.814	0.814	0.773	0.773	0.773	0.773	0.773	0.773	0.839	0.839	0.907	0.907	0.972	0.984	1.039	1.05	1.05	1.091	1.091	1.076	1.088	1.234	1.234	1.234	1.26	1.341	1.341	1.341	1.341	1.341	1.341	1.341	1.341	1.3	1.3	1.3	1.3	1.3	1.315	1.315	1.354	1.377	1.377	1.337	1.399	1.451
YGR131W	0.041	0.041	0.041	0.041	0.041	0.041	0.041	0.041	0.041	0.041	0.041	0.041	0.052	0.052	0.052	0.052	0.052	0.052	0.052	0.052	0.052	0.052	0.052	0.052	0.052	0.092	0.101	0.116	0.116	0.116	0.116	0.116	0.116	0.127	0.281	0.281	0.281	0.281	0.281	0.281	0.385	0.385	0.385	0.414	0.414	0.455	0.455	0.455	0.455
YGR084C	0.823	0.942	0.942	0.942	0.942	0.942	1.183	1.194	1.179	1.179	1.179	1.178	1.152	1.112	1.112	1.151	1.19	1.357	1.357	1.357	1.397	1.397	1.397	1.397	1.462	1.446	1.407	1.447	1.476	1.436	1.475	1.475	1.475	1.475	1.475	1.514	1.514	1.514	1.514	1.514	1.514	1.514	1.565	1.565	1.577	1.577	1.577	1.577	1.577
YDR525W-A	0	0	0	0	0	0	0	0	0	0	0	0	0	0	0	0	0	0	0	0	0	0	0	0	0	0	0.039	0.039	0.039	0.039	0.039	0.039	0.039	0.039	0.039	0.039	0.039	0.039	0.039	0.039	0.039	0.039	0.039	0.039	0.039	0.039	0.039	0.039	0.039
YHR021C	0.289	0.289	0.289	0.289	0.289	0.277	0.277	0.277	0.209	0.116	0.116	0.116	0.116	0.116	0.116	0.116	0.116	0.116	0.116	0.116	0.116	0.116	0.026	0.026	0.026	0.015	0.015	0.015	0.015	0.015	0.015	0.015	0.015	0.015	0.015	0.015	0.015	0.015	0.015	0.015	0.015	0.015	0.015	0.015	0.015	0.015	0.015	0.015	0.015
YNL134C	1.488	1.488	1.474	1.474	1.5	1.62	1.675	1.75	2.033	2.033	2.058	2.231	2.231	2.231	2.231	2.231	2.231	2.206	2.203	2.397	2.458	2.469	2.469	2.481	2.492	2.492	2.533	2.533	2.533	2.533	2.533	2.492	2.555	2.579	2.579	2.579	2.579	2.579	2.59	2.567	2.71	2.71	2.749	2.749	2.724	2.764	2.764	2.779	2.779
YDR182W	2.467	2.455	2.81	3.097	3.097	3.292	3.655	3.683	3.683	3.683	3.683	3.683	3.683	3.683	3.723	3.894	3.894	3.96	4.014	4.054	4.303	4.303	4.381	4.381	4.462	4.462	4.501	4.542	4.553	4.576	4.576	4.605	4.605	4.643	4.734	4.745	4.745	4.745	4.745	4.785	4.785	4.785	4.785	4.785	4.785	4.785	4.785	4.825	4.825
YMR075W	3.037	3.037	3.091	3.051	3.051	3.126	3.281	3.336	3.336	3.336	3.376	3.409	3.409	3.409	3.409	3.409	3.386	3.208	3.157	3.142	3.225	3.399	3.399	3.509	3.47	3.43	3.43	3.39	3.389	3.389	3.337	3.377	3.363	3.171	3.215	3.131	3.184	3.898	5.078	5.078	5.078	5.158	5.237	5.252	5.266	5.266	5.266	5.527	5.569
YNR032W	5.127	5.127	5.181	5.181	5.181	5.167	5.26	5.205	5.3	5.407	5.699	5.699	5.74	5.752	5.905	6.167	6.272	6.272	6.272	6.301	6.323	6.561	6.561	6.561	6.6	6.6	6.658	6.658	6.764	6.804	6.843	6.833	6.833	6.833	6.741	6.726	6.687	6.687	6.687	6.687	6.687	6.673	6.716	6.767	6.767	6.767	6.767	6.767	6.767
YPR110C	8.978	8.989	8.989	8.989	8.989	8.95	8.95	8.979	8.928	8.928	8.94	8.94	8.94	8.899	8.899	8.899	8.808	8.782	8.794	8.753	8.753	8.742	8.703	8.613	8.494	8.494	8.494	8.494	8.494	8.494	8.494	8.494	8.44	8.375	8.375	8.375	8.055	7.882	7.882	7.882	7.871	7.793	7.793	6.765	6.62	6.554	6.543	6.543	6.543
YKR068C	0.385	0.385	0.385	0.373	0.373	0.373	0.373	0.373	0.373	0.266	0.227	0.215	0.215	0.215	0.215	0.215	0.215	0.215	0.204	0.204	0.204	0.204	0.204	0.204	0.204	0.204	0.204	0.204	0.204	0.163	0.163	0.152	0.152	0.152	0.152	0.113	0.098	0.046	0.046	0.046	0.046	0.046	0.046	0.046	0.046	0.046	0.046	0.046	0.046
YOR260W	3.877	3.956	3.956	3.995	3.995	3.995	3.995	3.995	4.007	4.007	4.007	4.152	4.152	4.175	4.186	4.186	4.186	4.227	4.227	4.256	4.279	4.369	4.369	4.369	4.369	4.369	4.37	4.37	4.37	4.37	4.37	4.381	4.381	4.342	4.342	4.393	4.393	4.55	4.55	4.55	4.55	4.55	4.511	4.511	4.511	4.511	4.511	4.511	4.475
YHR128W	1.95	1.992	1.992	1.992	1.992	2.032	2.032	2.032	2.071	2.083	2.083	2.083	2.083	2.083	2.068	2.068	2.068	2.068	2.068	2.068	2.057	2.057	2.057	2.057	2.057	2.057	2.057	2.057	2.057	2.083	2.083	2.083	2.083	2.083	2.083	2.083	2.083	2.083	2.083	2.083	2.083	2.083	2.083	2.083	2.122	2.122	2.122	2.082	2.082
YBR165W	2.834	2.834	2.834	2.768	2.768	2.768	2.768	2.768	2.768	2.768	2.767	2.782	2.782	2.782	2.782	2.782	2.812	2.809	2.837	2.823	2.823	2.823	2.823	2.823	2.782	2.782	2.782	2.782	2.768	2.768	2.728	2.728	2.717	2.717	2.717	2.732	2.732	2.732	2.732	2.732	2.732	2.812	2.812	2.798	2.798	2.798	2.798	2.798	2.798
YBR067C	0.09	0.09	0.09	0.09	0.09	0.09	0.09	0.09	0.09	0.09	0.09	0.09	0.09	0.09	0.09	0.09	0.09	0.09	0.09	0.09	0.09	0.09	0.09	0.09	0.09	0.09	0.09	0.09	0.09	0.09	0.09	0.09	0.09	0.09	0.09	0.09	0.09	0.09	0.09	0.09	0.09	0.09	0.051	0.051	0.051	0.051	0.051	0.051	0.051
YDR051C	0.374	0.374	0.414	0.414	0.414	0.414	0.414	0.361	0.361	0.361	0.361	0.361	0.361	0.361	0.361	0.361	0.361	0.361	0.375	0.427	0.427	0.439	0.439	0.439	0.479	0.479	0.491	0.491	0.491	0.491	0.491	0.491	0.491	0.491	0.491	0.491	0.491	0.491	0.491	0.491	0.502	0.502	0.514	0.514	0.54	0.54	0.54	0.54	0.54
YGL006W	0.807	0.793	0.793	0.804	0.804	0.804	0.804	0.804	0.71	0.699	0.676	0.676	0.676	0.676	0.676	0.676	0.676	0.676	0.653	0.638	0.638	0.638	0.624	0.609	0.609	0.609	0.609	0.609	0.609	0.569	0.569	0.514	0.514	0.514	0.408	0.397	0.397	0.397	0.357	0.294	0.268	0.268	0.268	0.268	0.268	0.268	0.268	0.256	0.256
YMR001C	0.015	0.015	0.015	0.029	0.029	0.029	0.07	0.07	0.07	0.07	0.07	0.07	0.07	0.07	0.07	0.07	0.07	0.133	0.147	0.159	0.159	0.159	0.159	0.159	0.159	0.159	0.159	0.159	0.159	0.159	0.159	0.159	0.253	0.334	0.36	0.36	0.372	0.372	0.372	0.372	0.383	0.383	0.383	0.383	0.383	0.383	0.383	0.383	0.395
YNL047C	2.683	2.722	2.736	2.736	2.777	2.814	2.774	2.855	2.925	2.925	3.033	3.007	3.007	3.046	3.035	3.035	3.021	3.021	3.021	3.021	3.075	3.075	3.075	3.075	3.075	3.064	3.064	3.061	3.019	3.11	3.162	3.162	3.162	3.152	3.152	3.227	3.227	3.227	3.227	3.227	3.241	3.241	3.241	3.299	3.299	3.299	3.299	3.299	3.299
YMR221C	1.897	1.897	1.897	1.897	1.843	1.733	1.694	1.785	1.759	1.785	1.889	1.878	1.958	2.288	2.288	2.366	2.374	2.374	2.506	2.466	2.466	2.466	2.466	2.466	2.466	2.466	2.466	2.466	2.292	2.292	2.292	2.292	2.292	2.289	2.264	2.319	2.345	2.345	2.435	2.552	2.552	2.552	2.552	2.552	2.591	2.591	2.591	2.632	2.603
YNL322C	17.957	17.945	17.945	17.945	17.945	17.945	17.945	17.945	17.945	17.841	17.738	17.715	17.578	17.578	17.526	17.407	17.407	16.666	16.348	16.337	16.337	16.337	16.337	16.337	16.267	16.267	15.213	15.072	15.06	14.165	14.125	14.046	14.046	13.316	13.238	13.238	13.238	12.948	12.764	11.684	10.396	9.998	9.88	9.865	9.839	9.839	9.493	9.493	6.784
YJL058C	1.341	1.341	1.341	1.341	1.341	1.341	1.341	1.286	1.093	1.105	1.09	1.116	1.224	1.224	1.224	1.224	1.199	1.331	1.347	1.449	1.449	1.464	1.464	1.438	1.438	1.477	1.438	1.438	1.527	1.527	1.527	1.542	1.582	1.646	1.646	1.685	1.662	1.662	1.662	1.571	1.571	1.542	1.542	1.593	1.673	1.917	1.957	1.998	2.144
YEL044W	0	0	0	0	0	0	0	0	0	0	0	0	0	0	0	0	0	0	0	0	0	0	0	0	0	0	0	0	0	0	0	0	0	0	0	0	0	0	0	0	0	0	0	0	0	0	0	0	0
YBL060W	7.697	7.736	7.715	7.782	7.782	7.782	7.782	7.782	7.782	7.741	7.741	7.756	7.756	7.767	7.767	7.767	7.767	7.767	7.767	7.767	7.767	7.767	7.767	7.728	7.728	7.728	7.728	7.728	7.457	7.363	7.256	7.042	7.042	6.991	6.991	6.991	6.941	6.887	6.875	6.875	6.875	6.801	6.801	6.801	6.723	6.723	6.061	5.334	5.223
YNL100W	1.143	1.192	1.192	1.192	1.192	1.192	1.232	1.258	1.35	1.361	1.401	1.415	1.415	1.415	1.415	1.456	1.508	1.508	1.519	1.534	1.534	1.534	1.534	1.534	1.534	1.534	1.534	1.519	1.519	1.573	1.573	1.587	1.587	1.587	1.587	1.548	1.509	1.509	1.825	1.877	1.877	1.877	1.888	1.888	1.888	1.914	1.914	1.903	1.903
YMR256C	0.581	0.581	0.607	0.607	0.622	0.622	0.622	0.622	0.622	0.622	0.622	0.622	0.622	0.622	0.622	0.622	0.622	0.622	0.622	0.622	0.622	0.622	0.622	0.622	0.622	0.622	0.571	0.571	0.571	0.571	0.571	0.571	0.571	0.571	0.571	0.571	0.571	0.571	0.571	0.571	0.571	0.545	0.586	0.586	0.626	0.626	0.626	0.626	0.626
YMR139W	1.822	1.822	1.903	2.063	2.063	2.232	2.232	2.269	2.269	2.269	2.269	2.269	2.232	2.271	2.217	2.283	2.427	2.503	2.503	2.515	2.515	2.515	2.501	2.46	2.535	2.523	2.55	2.602	2.602	2.652	2.701	2.742	2.742	2.742	2.742	2.804	2.804	2.804	2.818	2.815	2.815	2.775	2.826	2.826	2.826	2.893	2.841	2.841	2.816
YOR021C	2.638	2.65	2.69	2.69	2.719	2.719	2.719	2.719	2.704	2.744	2.704	2.704	2.704	2.693	2.693	2.693	2.693	2.716	2.716	2.716	2.716	2.716	2.716	2.716	2.716	2.716	2.731	2.785	2.785	2.785	2.785	2.785	2.785	2.763	2.763	2.763	2.763	2.763	2.773	2.784	2.784	2.839	2.878	2.878	2.878	2.878	2.853	2.838	2.838
YDR471W	2.204	1.885	1.851	1.851	1.851	1.158	0.707	0.707	0.642	0.627	0.627	0.613	0.573	0.558	0.558	0.558	0.558	0.558	0.558	0.519	0.496	0.455	0.455	0.455	0.455	0.455	0.366	0.302	0.302	0.302	0.302	0.302	0.302	0.185	0.185	0.185	0.118	0.064	0.049	0.049	0.049	0.049	0.049	0.026	0.026	0.011	0.011	0.011	0.011
YOR020W-A	1.924	1.885	1.885	1.808	1.756	1.655	1.655	1.658	1.658	1.658	1.658	1.658	1.635	1.506	1.452	1.452	1.452	1.452	1.441	1.441	1.4	1.4	1.281	1.057	1.057	1.057	0.914	0.863	0.837	0.785	0.682	0.682	0.682	0.657	0.683	0.683	0.724	0.724	0.724	0.724	0.724	0.724	0.724	0.63	0.604	0.589	0.589	0.628	0.682
YCL036W	4.564	4.624	4.624	4.624	4.624	4.624	4.624	4.624	4.624	4.624	4.624	4.665	4.715	4.816	4.816	4.816	4.857	4.857	4.857	4.857	4.857	4.857	4.857	4.818	4.818	4.818	4.818	4.818	4.803	4.803	4.803	4.803	4.792	4.792	4.792	4.78	4.78	4.78	4.78	4.792	4.78	4.78	4.78	4.78	4.78	4.715	4.738	4.723	4.723
YBR042C	1.009	1.063	1.063	1.063	1.063	1.063	1.063	1.063	1.063	1.063	1.063	1.024	1.024	1.024	1.035	1.035	1.035	1.035	1.035	0.931	0.931	0.83	0.83	0.802	0.763	0.763	0.778	0.778	0.778	0.778	0.804	0.895	0.991	1.983	2.671	2.671	2.671	2.671	2.671	2.711	2.751	2.791	2.791	2.791	2.805	2.805	2.805	2.805	2.805
YMR012W	1.568	1.619	1.619	1.619	1.619	1.296	1.264	1.353	1.392	1.392	1.461	1.476	2.036	2.036	2.036	2.14	2.14	2.152	2.314	2.599	2.895	2.895	2.895	2.895	2.906	2.986	3.372	3.372	3.372	3.372	3.372	3.44	3.481	3.521	3.521	3.533	3.533	3.533	3.547	3.547	3.586	3.575	3.615	3.615	3.655	3.643	3.643	3.643	3.628
YHR166C	2.208	2.208	2.337	2.337	2.337	2.337	2.299	2.299	2.39	2.376	2.376	2.299	2.299	2.299	2.338	2.377	2.377	2.377	2.377	2.431	2.431	2.469	2.58	2.955	3.031	3.193	3.193	3.245	3.499	3.579	3.59	3.59	3.59	3.604	3.604	3.604	3.604	3.604	3.604	3.565	3.565	3.565	3.565	3.565	3.565	3.565	3.565	3.539	3.539
YIR014W	0.239	0.239	0.239	0.239	0.239	0.239	0.228	0.228	0.228	0.228	0.228	0.228	0.228	0.228	0.228	0.228	0.228	0.228	0.228	0.228	0.239	0.239	0.239	0.239	0.28	0.291	0.291	0.291	0.291	0.291	0.291	0.291	0.291	0.291	0.291	0.291	0.306	0.359	0.359	0.359	0.359	0.359	0.359	0.359	0.359	0.374	0.374	0.429	0.429
YIR035C	1.765	1.817	1.857	1.896	1.896	1.857	1.857	1.857	1.857	1.857	1.816	1.762	1.843	1.979	2.158	2.158	2.158	2.158	2.158	2.158	2.062	2.05	2.05	2.05	2.05	2.102	2.14	2.088	2.088	2.088	2.088	2.088	2.088	2.065	2.065	2.053	2.053	2.039	2.039	2.039	2.039	2.039	2.05	2.05	2.05	2.05	2.05	2.05	2.05
YJR108W	0.91	0.91	0.824	0.824	0.824	0.824	0.824	0.824	0.824	0.824	0.836	0.85	0.85	0.85	0.85	0.85	0.85	0.85	0.85	0.89	0.893	0.809	0.809	0.803	0.803	0.803	0.809	0.947	1.053	1.053	1.053	1.053	1.053	1.053	1.053	1.053	1.053	1.038	1.038	1.038	1.038	1.038	1.102	1.143	1.143	1.143	1.131	1.131	1.092
YLR363C	2.36	2.36	2.371	2.52	2.479	2.505	2.724	2.763	2.763	2.763	2.751	2.751	2.791	2.813	2.882	2.882	2.934	2.973	2.987	3.056	3.056	3.056	3.044	3.098	3.236	3.384	3.384	3.384	3.384	3.384	3.384	3.384	3.384	3.396	3.341	3.381	3.447	3.447	3.447	3.436	3.436	3.436	3.436	3.436	3.436	3.436	3.436	3.436	3.45
YLR022C	0.215	0.255	0.255	0.255	0.255	0.255	0.255	0.255	0.266	0.278	0.3	0.3	0.3	0.3	0.3	0.3	0.3	0.302	0.287	0.327	0.327	0.367	0.367	0.382	0.396	0.396	0.396	0.396	0.396	0.396	0.396	0.396	0.396	0.396	0.396	0.396	0.41	0.41	0.41	0.41	0.41	0.41	0.376	0.376	0.376	0.376	0.376	0.376	0.376
YML128C	4.397	4.412	4.412	4.412	4.412	4.641	4.641	4.641	4.641	4.652	4.652	4.667	4.667	4.667	4.667	4.681	4.681	4.681	4.681	4.681	4.63	4.673	4.673	4.645	4.656	4.668	4.707	4.772	4.772	4.772	4.772	4.772	4.772	4.772	4.772	4.772	4.772	4.787	4.787	4.772	4.772	4.772	4.772	4.772	4.772	4.772	4.772	4.772	4.772
YMR274C	0.403	0.403	0.403	0.403	0.403	0.414	0.429	0.444	0.497	0.549	0.549	0.549	0.549	0.549	0.589	0.589	0.589	0.589	0.6	0.6	0.6	0.612	0.612	0.612	0.612	0.612	0.612	0.612	0.612	0.612	0.612	0.634	0.634	0.634	0.634	0.634	0.634	0.634	0.634	0.634	0.623	0.623	0.623	0.623	0.634	0.634	0.634	0.634	0.634
YGL194C-A	0.292	0.292	0.292	0.281	0.281	0.292	0.292	0.292	0.292	0.292	0.292	0.292	0.292	0.292	0.281	0.281	0.281	0.281	0.281	0.281	0.281	0.281	0.281	0.281	0.281	0.226	0.226	0.211	0.24	0.306	0.306	0.306	0.306	0.306	0.306	0.278	0.278	0.289	0.289	0.289	0.289	0.329	0.355	0.355	0.355	0.394	0.433	0.433	0.433
YPL226W	9.809	9.809	9.809	9.809	9.701	9.701	9.701	9.701	9.675	9.561	9.522	9.522	9.522	9.508	9.468	9.413	9.402	9.363	9.363	9.363	9.363	8.379	8.313	8.261	8.261	8.261	8.221	8.181	8.142	7.753	7.37	7.305	7.293	7.293	7.293	7.293	7.253	7.16	7.16	5.801	5.604	5.366	5.327	5.327	5.288	5.265	5.265	5.265	5.201
YMR039C	3.907	3.896	3.91	3.91	3.964	3.964	3.936	3.947	3.947	3.907	3.907	3.907	3.907	3.907	3.916	3.916	3.916	3.916	3.916	3.916	3.916	3.904	3.904	3.864	3.864	3.849	3.849	3.849	3.834	3.742	3.6	3.537	3.522	3.467	3.467	3.467	3.453	3.453	3.453	3.453	3.453	3.374	3.374	3.374	3.374	3.374	3.374	3.374	3.374
YDL061C	1.977	2.199	2.697	3.234	3.234	3.248	3.314	3.314	3.314	3.325	3.312	3.821	4.971	4.971	5.182	5.775	5.775	5.814	5.825	5.948	5.937	5.948	5.937	6.338	6.326	6.365	6.365	6.375	6.543	6.976	6.976	6.976	7.192	7.619	7.658	7.658	7.658	7.696	7.782	7.796	7.938	7.938	7.964	7.964	7.964	7.964	7.964	7.964	7.964
YPL020C	0.456	0.456	0.456	0.456	0.456	0.441	0.441	0.481	0.507	0.607	0.607	0.607	0.607	0.672	0.781	0.833	0.873	0.873	0.873	0.873	0.887	0.887	0.887	0.901	1.126	1.245	1.464	1.464	1.464	1.464	1.522	1.562	1.562	1.663	1.663	1.663	1.663	1.704	1.704	1.756	1.811	1.811	1.889	1.889	1.889	1.901	1.901	1.901	1.901
YNL252C	0.541	0.541	0.541	0.541	0.541	0.527	0.502	0.502	0.502	0.528	0.528	0.528	0.554	0.554	0.689	0.689	0.689	0.689	0.689	0.689	0.689	0.843	0.843	0.843	0.843	0.843	0.843	1.058	1.137	1.137	1.137	1.137	1.137	1.137	1.137	1.137	1.177	1.177	1.177	1.177	1.177	1.177	1.258	1.273	1.299	1.338	1.338	1.349	1.349
YNR008W	0.717	0.717	1.183	1.583	1.687	1.687	1.727	1.742	1.742	1.779	1.887	1.901	1.996	1.996	1.996	1.996	2.025	2.079	2.079	2.119	2.158	2.158	2.221	2.221	2.221	2.221	2.221	2.221	2.221	2.221	2.221	2.261	2.316	2.355	2.366	2.406	2.406	2.406	2.406	2.406	2.381	2.342	2.342	2.342	2.382	2.301	2.339	2.417	2.443
YML076C	1.059	1.059	1.059	1.018	1.018	1.018	1.018	0.952	0.952	0.978	0.978	0.978	0.978	0.991	0.991	0.991	0.991	0.991	0.991	0.991	0.991	0.991	0.991	0.991	0.991	0.991	0.991	0.991	0.991	0.991	0.991	1.018	1.018	1.018	0.752	0.713	0.675	0.675	0.726	0.726	0.726	0.726	0.726	0.726	0.779	0.779	0.779	0.779	0.869
YGR217W	1.402	1.363	1.402	1.402	1.457	1.548	1.623	1.69	1.704	1.704	1.745	1.745	1.837	1.837	1.837	1.837	1.849	2.003	2.066	2.066	2.066	2.066	2.132	2.147	2.266	2.525	2.686	2.686	2.686	2.686	2.686	2.7	2.78	3.139	3.385	3.435	3.663	3.663	3.741	3.795	3.795	3.809	3.821	3.847	3.847	3.847	3.847	3.847	3.847
YML105C	1.996	2.035	2.061	2.1	2.112	2.151	2.294	2.294	2.348	3.108	3.147	3.147	3.147	3.237	3.42	3.459	3.459	3.498	3.498	3.458	3.502	3.593	4.078	4.078	4.093	4.24	4.74	4.805	4.805	4.805	4.816	4.84	4.84	4.84	4.854	4.92	4.92	4.947	5.067	5.067	5.119	5.119	5.119	5.119	5.119	5.119	5.26	5.45	5.502
YGR003W	2.11	2.127	2.127	2.166	2.269	2.269	2.269	2.269	2.28	2.076	2.076	2.076	2.013	2.094	2.175	2.175	2.204	2.204	2.204	2.204	2.32	2.32	2.32	2.359	2.359	2.359	2.37	2.37	2.37	2.331	2.331	2.372	2.372	2.372	2.372	2.453	2.453	2.453	2.453	2.453	2.453	2.464	2.516	2.516	2.516	2.516	2.428	2.376	2.341
YJR014W	4.474	4.486	4.525	4.564	4.564	4.605	4.605	4.577	4.686	4.686	4.769	4.944	4.944	4.944	4.944	4.944	4.944	5.025	5.221	5.348	5.348	5.348	5.36	5.36	5.372	5.372	5.476	5.527	5.527	5.619	5.633	5.633	5.633	5.633	5.633	5.633	5.593	5.593	5.593	5.593	5.593	5.593	5.604	5.604	5.604	5.604	5.58	5.58	5.591
YOR257W	1.367	1.367	1.367	1.367	1.367	1.367	1.367	1.367	1.286	1.26	1.3	1.3	1.3	1.544	1.764	1.764	1.819	1.831	1.86	1.86	1.86	2.303	2.631	3.46	3.46	3.499	3.499	3.499	3.537	3.537	3.551	3.551	3.551	3.551	3.66	3.937	3.937	3.937	3.949	3.949	4.025	4.339	4.339	4.457	4.606	4.606	4.606	4.617	4.617
YNL201C	2.16	2.16	2.175	2.216	2.216	2.256	2.256	2.256	2.268	2.268	2.268	2.279	2.279	2.305	2.305	2.305	2.317	2.302	2.313	2.353	2.393	2.437	2.59	2.59	2.59	2.59	2.59	2.59	2.59	2.59	2.59	2.59	2.59	2.59	2.59	2.59	2.601	2.601	2.601	2.601	2.601	2.601	2.601	2.64	2.64	2.64	2.681	2.67	2.681
YHR141C	0.143	0.143	0.104	0.081	0.081	0.081	0.081	0.081	0.081	0.081	0.081	0.081	0.081	0.081	0.067	0.067	0.067	0.067	0.067	0.067	0.067	0.067	0.067	0.067	0.067	0.067	0.067	0.067	0.067	0.067	0.067	0.067	0.067	0.067	0.067	0.067	0.067	0.067	0.037	0.037	0.037	0.023	0.023	0.023	0.035	0.037	0.037	0.037	0.037
YLR293C	1.087	1.087	0.908	0.949	0.949	0.765	0.736	0.657	0.657	0.694	0.708	0.931	0.908	0.975	1.052	1.052	1.052	1.115	1.167	1.167	1.167	1.22	1.22	1.246	1.224	1.224	1.264	1.319	1.425	2.029	2.12	2.557	2.571	2.65	2.734	3.027	3.133	3.574	3.574	3.574	3.574	3.574	3.574	3.668	3.742	3.918	3.957	4.037	4.088
YKL209C	0.109	0.109	0.109	0.109	0.109	0.094	0.094	0.094	0.094	0.094	0.094	0.094	0.094	0.094	0.094	0.094	0.094	0.094	0.094	0.094	0.094	0.094	0.094	0.094	0.094	0.094	0.094	0.094	0.094	0.094	0.094	0.094	0.094	0.094	0.094	0.094	0.094	0.094	0.094	0.094	0.094	0.094	0.094	0.094	0.094	0.094	0.094	0.094	0.094
YML116W	1.002	1.002	1.002	1.002	0.99	0.99	1.019	1.019	1.019	1.019	1.042	1.042	1.042	1.042	1.083	1.083	1.083	1.083	1.083	1.083	1.094	1.094	1.094	1.094	1.083	1.083	1.083	1.083	1.083	1.042	1.054	1.065	1.065	1.065	1.065	1.065	1.105	1.105	1.094	1.094	1.054	1.054	1.054	1.054	1.054	1.054	1.054	1.039	1.039
YPL119C	4.538	4.617	4.617	4.646	4.822	5.439	5.439	5.439	5.439	5.439	5.439	5.439	5.439	5.439	5.519	5.519	5.533	5.533	5.533	5.533	5.533	5.533	5.533	5.533	5.533	5.533	5.533	5.545	5.545	5.545	5.545	5.545	5.545	5.545	5.545	5.545	5.556	5.556	5.556	5.556	5.556	5.556	5.556	5.556	5.556	5.556	5.556	5.517	5.517
YLR113W	0	0	0	0	0	0	0	0	0	0	0	0	0	0	0	0	0	0	0	0	0	0	0	0	0	0	0	0	0	0	0	0	0	0	0	0	0	0	0	0	0	0	0	0	0	0	0	0	0
YER041W	0.505	0.533	0.572	0.572	0.572	0.572	0.572	0.624	0.624	0.624	0.663	0.663	0.663	0.663	0.663	0.663	0.609	0.609	0.556	0.556	0.556	0.556	0.556	0.596	0.596	0.596	0.596	0.596	0.596	0.567	0.567	0.567	0.567	0.567	0.581	0.581	0.581	0.581	0.581	0.57	0.464	0.464	0.464	0.464	0.464	0.515	0.515	0.515	0.515
YAL059W	1.012	1.036	1.24	1.605	1.591	1.628	1.628	1.64	1.64	1.64	1.64	1.669	1.669	1.669	1.683	1.683	1.683	1.683	1.683	1.683	1.683	1.8	2.022	1.982	2.008	2.209	2.209	2.276	2.276	2.276	2.326	2.601	2.601	2.601	2.63	2.63	2.63	2.63	2.63	2.606	2.66	2.714	2.794	2.909	2.909	2.909	2.958	2.918	2.918
YOR165W	1.522	1.575	1.575	1.589	1.641	1.971	2.034	2.12	2.134	2.146	2.131	2.131	2.143	2.172	2.286	2.363	3.05	3.05	3.17	3.214	3.658	3.658	3.699	4.28	4.28	4.295	4.358	4.358	4.421	4.444	4.51	4.547	4.547	4.547	4.547	4.612	4.612	4.612	4.612	4.612	4.612	4.624	4.638	4.638	4.638	4.638	4.638	4.638	4.638
YNL281W	2.421	2.421	2.421	2.37	2.385	2.713	2.835	2.835	2.835	2.835	2.835	2.835	2.835	2.835	2.848	2.889	2.889	2.848	2.848	2.848	2.848	2.848	2.848	2.848	2.848	2.822	2.783	2.783	2.783	2.783	2.783	2.783	2.783	2.652	2.652	2.652	2.652	2.652	2.693	2.693	2.654	2.665	2.665	2.676	2.676	2.676	2.676	2.676	2.676
YLR095C	4.007	3.967	3.967	3.967	3.967	3.967	3.888	3.888	3.876	3.876	3.862	3.821	3.821	3.781	3.781	3.781	3.781	3.766	3.766	3.766	3.766	3.766	3.766	3.766	3.588	3.397	3.36	3.36	3.36	3.36	3.334	3.251	3.251	3.162	3.162	3.162	3.028	2.921	2.921	2.921	2.921	2.861	2.861	2.861	2.861	2.861	2.861	2.861	2.861
YGL002W	3.273	3.207	3.207	3.434	3.525	3.978	3.978	3.993	4.016	4.117	4.171	4.171	4.171	4.171	4.171	4.171	4.171	4.328	4.383	4.657	4.672	4.723	4.723	4.785	5.002	5.002	5.013	5.053	5.053	5.053	5.053	5.053	5.053	5.064	5.064	5.064	5.064	5.064	5.064	5.064	5.064	5.064	5.053	5.053	5.053	5.053	5.053	5.053	5.053
YKL183W	0.397	0.386	0.386	0.425	0.425	0.425	0.425	0.425	0.425	0.386	0.386	0.292	0.292	0.332	0.32	0.32	0.32	0.32	0.32	0.32	0.32	0.32	0.358	0.358	0.372	0.372	0.372	0.372	0.372	0.372	0.372	0.372	0.372	0.372	0.358	0.358	0.358	0.358	0.278	0.223	0.223	0.208	0.208	0.208	0.208	0.197	0.197	0.197	0.197
YNL267W	1.007	1.007	1.007	1.007	0.992	0.992	0.992	1.032	1.032	1.032	1.071	1.071	1.071	1.032	1.046	1.046	1.046	1.046	1.046	1.046	1.046	1.046	1.046	1.046	1.046	1.046	1.046	1.046	0.953	0.953	0.953	0.953	0.953	0.953	0.953	0.942	0.953	0.968	0.968	0.928	0.928	0.928	0.888	0.888	0.888	0.888	0.888	0.888	0.928
YLR337C	0.134	0.134	0.134	0.134	0.134	0.134	0.228	0.228	0.228	0.228	0.228	0.254	0.254	0.254	0.254	0.254	0.294	0.294	0.294	0.294	0.294	0.294	0.306	0.306	0.306	0.306	0.306	0.329	0.329	0.329	0.423	0.423	0.423	0.423	0.438	0.492	0.492	0.492	0.492	0.53	0.53	0.53	0.53	0.675	0.675	0.675	0.69	0.69	0.69
YKL175W	9.97	9.97	9.97	9.97	9.903	9.903	9.903	9.864	9.864	9.835	9.835	9.835	9.797	9.797	9.774	9.774	9.774	9.774	9.709	9.376	9.084	9.057	9.057	9.046	9.034	9.049	9.049	9.089	9.089	9.078	9.039	9.039	8.489	8.321	8.31	8.079	7.918	7.846	7.846	7.768	7.742	7.742	7.587	7.587	7.522	7.522	6.828	6.763	6.748
YGR116W	1.343	1.343	1.355	1.315	1.353	1.353	1.364	1.364	1.364	1.298	1.257	1.257	1.257	1.217	1.217	1.217	1.217	1.217	1.217	1.202	1.243	1.351	1.407	1.392	1.403	1.493	1.493	1.493	1.493	1.493	1.493	1.493	1.493	1.493	1.493	1.468	1.468	1.48	1.519	1.53	1.53	1.478	1.49	1.49	1.49	1.45	1.45	1.45	1.45
YOL002C	5.634	5.657	5.749	5.694	5.694	5.709	5.709	5.709	5.709	5.748	5.748	5.748	5.748	5.763	5.751	5.751	5.739	5.739	5.725	5.725	5.651	5.56	5.537	5.537	5.576	5.576	5.576	5.576	5.465	5.359	5.307	5.298	5.35	5.35	5.35	5.35	5.35	5.321	5.218	5.218	5.181	5.181	5.155	5.144	5.129	5.181	5.181	5.167	5.167
YDL143W	3.517	3.517	3.517	3.583	3.583	3.623	3.673	3.725	3.725	3.725	3.725	3.725	3.74	3.78	3.78	3.78	3.91	3.91	3.91	3.91	3.91	3.95	3.95	3.95	3.95	3.95	3.95	3.95	3.95	3.95	3.95	3.95	3.95	3.95	3.938	3.938	3.938	3.938	3.938	3.897	3.858	3.858	3.858	3.951	3.951	3.951	3.951	3.951	3.991
YOR226C	8.474	8.474	8.462	8.423	8.291	8.291	8.291	8.291	8.291	8.145	8.016	7.936	7.925	7.925	7.715	7.676	7.637	6.538	5.087	4.973	4.973	4.973	4.973	4.973	4.768	4.5	4.5	4.5	4.438	4.438	4.359	4.094	4.094	4.034	4.034	2.162	2.123	2.059	2.059	2.007	1.981	1.981	1.958	1.958	1.958	1.958	1.186	1.051	1.051
YPL131W	4.527	4.527	4.527	4.476	4.476	4.476	4.461	4.422	4.422	4.462	4.462	4.462	4.462	4.462	4.462	4.462	4.462	4.368	4.327	4.327	4.316	4.316	4.316	4.368	4.368	4.124	3.802	3.83	3.776	3.776	3.776	3.776	3.776	3.776	3.776	3.776	3.776	3.776	3.776	3.776	3.776	3.776	3.776	3.776	3.776	3.635	3.609	3.609	3.285
YJR090C	0.771	0.771	0.771	0.783	0.768	0.768	0.768	0.768	0.768	0.783	0.783	0.783	0.783	0.783	0.783	0.783	0.783	0.783	0.783	0.783	0.783	0.783	0.783	0.783	0.783	0.783	0.783	0.783	0.783	0.783	0.783	0.783	0.783	0.783	0.783	0.783	0.783	0.783	0.783	0.794	0.794	0.794	0.794	0.794	0.794	0.794	0.794	0.794	0.794
YPL255W	0.011	0.052	0.052	0.052	0.052	0.052	0.052	0.091	0.091	0.091	0.091	0.091	0.091	0.091	0.091	0.091	0.091	0.091	0.091	0.091	0.091	0.091	0.091	0.103	0.103	0.103	0.103	0.103	0.103	0.103	0.103	0.103	0.103	0.103	0.103	0.103	0.155	0.155	0.155	0.155	0.155	0.169	0.169	0.169	0.169	0.169	0.169	0.169	0.169
YER033C	2.894	2.946	2.946	2.961	2.935	2.935	2.935	2.935	2.896	2.925	2.925	2.913	2.913	2.928	2.899	2.899	2.899	2.899	2.808	2.833	2.833	2.848	2.822	2.822	2.661	2.638	2.65	2.541	2.486	2.514	2.623	2.608	2.569	2.569	2.569	2.569	2.58	2.365	2.342	2.368	2.33	2.37	2.771	2.771	2.771	2.771	2.771	2.771	2.771
YHR090C	5.834	5.834	5.834	5.869	5.869	5.932	5.932	5.932	5.932	5.97	5.97	5.97	5.97	5.97	5.97	5.97	5.97	5.97	5.93	5.852	5.852	5.866	5.866	5.907	5.907	5.907	5.907	5.907	5.907	5.95	5.95	5.95	5.95	5.95	5.95	5.95	5.95	5.95	5.95	5.95	5.95	5.95	5.869	5.69	5.69	5.69	5.69	5.69	5.69
YGR158C	3.905	3.905	3.905	3.945	3.906	3.906	3.917	3.917	3.917	3.917	3.917	3.917	3.903	3.903	3.903	3.903	3.903	3.903	3.903	3.903	3.903	3.862	3.862	3.862	3.862	3.862	3.862	3.862	3.862	3.823	3.823	3.823	3.823	3.823	3.823	3.823	3.823	3.823	3.823	3.823	3.797	3.76	3.731	3.731	3.731	3.731	3.716	3.716	3.677
YGR016W	1.389	1.389	1.389	1.428	1.454	1.555	1.555	1.696	1.934	1.957	1.968	1.968	1.928	1.928	2.074	2.108	2.108	2.083	2.106	2.256	2.217	2.217	2.217	2.217	2.295	2.28	2.332	2.318	2.303	2.344	2.344	2.367	2.326	2.326	2.346	2.346	2.346	2.307	2.333	2.345	2.476	2.548	2.548	2.548	2.587	2.585	2.647	2.711	2.711
YGR155W	2.217	2.152	2.029	2	2	2	2.029	2.029	2.041	2.041	2.041	2.041	2	1.986	1.893	1.771	1.771	1.771	1.865	1.943	1.943	1.982	1.982	2.023	2.011	2.026	1.962	1.923	1.884	1.845	1.845	1.845	1.856	1.895	1.895	1.895	1.895	1.895	1.895	1.895	1.895	1.895	1.847	1.847	1.665	1.665	1.653	1.588	1.534
YLR285W	1.218	1.257	1.257	1.257	1.257	1.312	1.341	1.341	1.341	1.341	1.341	1.341	1.341	1.341	1.356	1.356	1.356	1.356	1.356	1.356	1.356	1.356	1.356	1.395	1.395	1.395	1.395	1.395	1.395	1.383	1.343	1.343	1.329	1.329	1.329	1.329	1.34	1.34	1.34	1.34	1.431	1.443	1.555	1.555	1.567	1.567	1.567	1.567	1.567
YPR143W	6.106	6.117	6.117	6.156	6.13	6.196	6.314	6.462	6.476	6.553	6.538	6.538	6.577	6.617	6.617	6.617	6.617	6.617	6.617	6.617	6.617	6.617	6.698	6.698	6.712	6.712	6.712	6.701	6.701	6.701	6.701	6.74	6.74	6.74	6.74	6.74	6.686	6.686	6.686	6.686	6.686	6.686	6.686	6.672	6.672	6.621	6.621	6.582	6.582
YPL204W	5.862	5.862	5.797	5.782	5.782	5.782	5.701	5.687	5.328	5.313	5.313	5.197	5.197	5.183	5.183	5.067	4.994	4.994	4.979	4.968	4.968	4.816	4.816	4.816	4.777	4.777	4.674	3.427	3.174	3.044	3.018	3.018	3.018	3.018	2.954	2.943	2.943	2.943	2.943	2.932	2.773	2.734	1.757	1.392	1.299	1.299	1.27	1.22	1.22
YDL209C	6.615	6.59	6.802	6.952	6.952	6.952	6.952	6.952	6.952	6.914	6.914	6.914	6.914	6.914	6.873	6.873	6.873	6.91	6.91	6.791	6.791	6.75	6.736	6.736	6.736	6.736	6.736	6.736	6.736	6.695	6.695	6.643	6.575	6.59	6.601	6.629	6.708	6.787	6.776	6.83	6.83	6.83	6.842	6.845	6.83	6.83	6.83	6.83	6.741
YML063W	0.295	0.295	0.273	0.273	0.273	0.273	0.273	0.273	0.273	0.128	0.074	0.074	0.074	0.074	0.074	0.074	0.074	0.074	0.051	0	0	0	0	0	0	0	0	0	0	0	0	0	0	0	0	0	0	0	0	0	0	0	0	0	0	0	0	0	0
YNL292W	0.756	0.796	0.796	0.796	0.796	0.808	0.707	0.767	0.915	0.915	0.915	0.956	0.956	0.956	0.956	0.956	0.996	1.008	1.008	1.008	1.019	0.98	0.98	0.954	0.902	1.048	1.048	1.048	1.048	1.062	1.085	1.109	1.109	1.133	1.133	1.331	1.343	1.438	1.438	1.438	1.438	1.438	1.398	1.398	1.359	1.37	1.37	1.37	1.37
YFL029C	2.788	2.788	2.697	2.697	2.697	2.657	2.616	2.458	2.352	2.245	2.204	2.149	2.042	2.083	2.083	2.135	2.175	2.175	2.175	2.175	2.175	2.136	2.136	2.136	2.136	2.176	2.112	2.112	2.112	2.112	2.073	1.992	1.992	1.914	1.914	1.888	1.849	1.849	1.809	1.809	1.624	1.744	1.599	1.611	1.611	1.611	1.596	1.596	1.637
YDR144C	8.657	8.657	8.608	8.596	8.559	8.559	8.533	8.492	8.492	7.918	7.918	7.792	7.792	5.613	4.991	4.739	4.739	4.69	4.69	4.023	4.011	4.011	4.011	4.011	3.801	3.801	3.761	3.761	2.913	2.742	2.691	2.691	2.691	2.665	2.665	0.886	0.41	0.249	0.22	0.205	0.205	0.205	0.205	0.205	0.205	0.205	0.205	0.191	0.179
YGL143C	0.749	0.749	0.749	0.749	0.749	0.749	0.76	0.749	0.735	0.735	0.735	0.684	0.684	0.698	0.698	0.698	0.698	0.698	0.675	0.62	0.62	0.62	0.62	0.594	0.565	0.646	0.661	0.661	0.661	0.661	0.635	0.635	0.596	0.596	0.596	0.529	0.529	0.529	0.539	0.539	0.539	0.551	0.591	0.577	0.577	0.577	0.577	0.577	0.554
YBL036C	1.823	1.823	1.811	1.852	1.852	1.891	1.891	1.946	1.946	2.02	2.02	2.02	2.095	2.095	2.055	2.055	2.055	2.096	2.125	2.164	2.164	2.179	2.179	2.179	2.138	2.138	2.138	2.138	2.138	2.138	2.178	2.192	2.192	2.247	2.324	2.392	2.392	2.404	2.364	2.364	2.364	2.364	2.364	2.364	2.364	2.35	2.335	2.295	2.295
YOR057W	9.08	9.08	9.08	9.08	9.08	9.08	9.08	9.08	9.12	9.12	9.091	9.08	9.039	8.942	8.945	8.934	8.934	8.935	8.935	8.935	8.935	8.935	8.935	8.935	8.935	8.906	8.906	8.721	8.721	8.683	8.683	8.683	8.683	8.683	8.672	8.672	8.467	8.467	7.38	7.051	6.929	6.849	6.718	6.36	6.282	6.282	6.297	6.164	6.152
YMR268C	2.052	2.052	2.001	2.013	2.082	2.082	2.042	2.042	2.042	2.001	2.001	1.798	1.709	1.68	1.68	1.692	1.718	1.718	1.718	1.483	1.377	1.338	1.353	1.341	1.364	1.439	1.649	1.766	2.382	2.382	2.397	2.397	2.397	2.397	2.397	2.329	2.318	2.296	2.311	2.4	2.477	2.477	2.555	2.79	2.79	2.79	2.871	2.871	2.871
YKL103C	0.63	0.63	0.685	0.685	0.685	0.685	0.685	0.685	0.685	0.685	0.685	0.697	0.712	0.726	0.741	0.741	0.741	0.741	0.741	0.741	0.741	0.701	0.701	0.701	0.701	0.742	0.742	0.742	0.701	0.701	0.69	0.701	0.69	0.69	0.69	0.69	0.701	0.701	0.701	0.724	0.778	0.778	0.778	0.778	0.778	0.778	0.789	0.747	0.747
YBR111W-A	2.656	2.656	2.734	2.789	2.789	2.877	2.889	2.889	2.889	2.889	2.915	2.915	2.926	2.926	2.971	3.041	3.121	3.758	3.758	3.796	3.81	3.81	3.799	3.799	3.799	3.799	3.799	3.81	3.81	3.825	3.825	3.825	3.825	3.825	3.825	4.019	4.155	4.167	4.152	4.152	4.152	4.193	4.317	4.317	4.317	4.317	4.317	4.435	4.449
YNR011C	5.063	5.063	5.063	5.063	5.063	5.04	5.04	5.052	5.052	5.092	5.143	5.234	5.275	5.275	5.275	5.275	5.303	5.262	5.262	5.262	5.262	5.239	5.239	5.262	5.262	5.262	5.247	5.247	5.247	5.247	5.247	5.247	5.247	5.247	5.247	5.247	5.247	5.208	5.208	5.156	4.891	4.824	4.759	4.759	4.798	4.813	4.772	4.772	4.772
YOR166C	7.476	7.476	7.476	7.476	7.476	7.476	7.476	7.476	7.476	7.517	7.517	7.558	7.558	7.558	7.517	7.501	7.515	7.515	7.373	7.373	7.373	7.373	7.322	7.271	7.245	7.311	7.311	7.311	7.351	7.368	7.357	7.357	7.461	7.461	7.461	7.461	7.461	7.461	7.36	7.27	7.27	7.016	7.056	6.911	6.718	6.718	6.718	6.707	6.707
YLR105C	2.389	4.854	4.854	4.932	5.063	5.074	5.074	5.074	5.164	5.644	5.968	6.884	7.257	7.311	7.404	7.843	8.515	10.128	10.128	10.389	10.389	10.389	10.404	10.444	10.444	10.496	10.709	10.72	10.84	10.88	10.931	10.931	10.971	10.971	10.971	10.971	11.01	11.23	11.242	11.242	11.256	11.256	11.256	11.351	11.351	11.351	11.351	11.351	11.351
YNL098C	0.208	0.208	0.208	0.208	0.169	0.064	0.052	0.052	0.041	0.041	0.041	0.041	0.041	0.041	0.041	0.026	0.026	0.026	0.011	0.011	0.011	0.011	0.011	0.011	0.011	0.011	0.011	0.011	0.011	0.011	0.011	0.011	0.011	0.011	0.011	0.011	0.011	0.011	0.011	0.011	0.023	0.035	0.035	0.035	0.035	0.035	0.049	0.049	0.049
YNL099C	2.063	2.261	2.261	2.261	2.261	2.221	2.221	2.221	2.261	2.284	2.284	2.284	2.244	2.244	2.244	2.205	2.205	2.205	2.205	2.205	2.19	2.151	2.235	2.3	2.341	2.341	2.341	2.341	2.341	2.289	2.326	2.341	2.421	2.421	2.421	2.421	2.421	2.421	2.381	2.396	2.475	2.65	2.689	2.701	2.756	2.756	2.756	2.756	2.771
YIL050W	0.717	0.659	0.659	0.597	0.582	0.582	0.582	0.582	0.582	0.582	0.582	0.51	0.422	0.407	0.396	0.396	0.396	0.396	0.396	0.294	0.146	0.146	0.146	0.146	0.146	0.146	0.096	0.081	0.081	0.081	0.081	0.081	0.081	0.081	0.081	0.081	0.081	0.081	0.081	0.081	0.081	0.081	0.081	0.081	0.081	0.081	0.081	0.081	0.081
YDR107C	2.38	2.38	2.394	2.425	2.385	2.412	2.372	2.599	2.599	2.639	2.639	2.639	2.689	2.701	2.73	2.741	2.741	2.753	2.753	2.857	3.064	3.116	3.131	3.303	3.303	3.365	3.365	3.391	3.391	3.471	3.471	3.471	3.564	3.564	3.564	3.564	3.564	3.564	3.615	3.644	3.684	3.684	3.684	3.699	3.699	3.699	3.699	3.699	3.699
YGR054W	0.294	0.333	0.333	0.333	0.333	0.333	0.333	0.333	0.333	0.281	0.281	0.281	0.281	0.281	0.281	0.281	0.322	0.322	0.322	0.333	0.333	0.333	0.372	0.372	0.372	0.332	0.332	0.291	0.252	0.252	0.252	0.252	0.252	0.211	0.211	0.211	0.226	0.24	0.226	0.226	0.226	0.226	0.237	0.237	0.237	0.237	0.237	0.237	0.249
YMR213W	1.254	1.33	1.359	1.399	1.399	1.438	1.571	1.583	1.594	1.594	1.594	1.594	1.594	1.594	1.597	1.62	1.697	1.697	1.708	1.851	1.877	1.877	1.877	1.877	1.877	1.877	1.877	1.877	1.877	1.877	1.888	1.925	1.992	1.992	1.992	1.992	1.992	1.992	2.031	2.069	2.135	2.684	2.684	2.684	2.696	2.696	2.696	2.724	2.93
YCR037C	0.788	0.788	0.827	0.867	0.867	0.878	0.878	0.878	0.878	0.878	0.878	0.878	0.799	0.788	0.788	0.799	0.799	0.823	0.862	0.862	0.823	0.823	0.826	0.826	0.826	0.84	0.84	0.814	0.814	0.837	0.837	0.876	0.917	0.917	0.917	0.931	0.931	0.931	0.931	1.073	1.14	1.14	1.14	1.258	1.309	1.321	1.321	1.332	1.332
YMR092C	5.641	5.641	5.641	5.626	5.626	5.587	5.532	5.351	5.043	5.043	5.043	5.043	5.043	5.043	4.952	4.938	4.854	4.828	4.828	4.594	4.5	4.431	4.431	4.416	4.117	4.095	4.055	4.055	4.055	4.055	4.002	3.987	3.793	3.419	3.265	3.226	2.986	2.986	2.986	2.986	2.986	2.92	2.92	1.299	1.153	1.141	0.444	0.316	0.304
YBR287W	2.703	2.703	2.703	2.703	2.703	2.703	2.703	2.703	2.714	2.728	2.728	2.728	2.728	2.768	2.914	2.914	2.98	2.98	2.98	2.98	2.98	2.98	3.02	3.032	3.072	3.072	3.072	3.072	3.072	3.072	3.121	3.121	3.121	3.121	3.121	3.121	3.11	3.121	3.107	3.147	3.147	3.107	3.066	3.066	3.066	3.055	2.965	2.965	2.953
YOR086C	0.95	0.95	0.95	0.965	0.965	0.965	0.965	0.942	0.942	0.913	0.887	0.887	0.901	0.89	0.942	0.942	0.942	0.942	0.942	0.942	0.942	0.901	0.887	0.887	0.887	0.846	0.846	0.846	0.832	0.817	0.817	0.668	0.642	0.642	0.642	0.642	0.642	0.642	0.642	0.654	0.654	0.614	0.574	0.52	0.48	0.48	0.48	0.48	0.48
YHR187W	3.818	3.83	3.922	3.922	3.937	3.949	3.949	4.1	4.1	4.25	4.289	4.456	4.468	4.479	4.479	4.479	4.479	4.52	4.559	4.627	4.627	4.627	4.627	4.627	4.717	4.851	4.851	4.851	4.851	4.836	4.851	4.851	4.862	4.862	4.862	4.862	4.862	4.862	4.862	4.913	4.928	4.928	4.928	4.928	4.928	4.928	4.928	4.928	4.928
YBR101C	1.932	1.947	1.947	1.987	1.987	1.948	1.948	1.948	1.907	1.907	1.907	1.907	1.907	1.907	1.907	1.907	1.868	1.868	1.868	1.868	1.868	1.868	1.868	1.868	1.868	1.868	1.868	1.868	1.883	1.883	2.003	2.003	2.003	2.003	2.003	1.977	1.977	1.977	1.938	1.912	1.912	1.912	1.912	1.9	1.9	1.9	1.874	1.874	1.845
YLR039C	2.107	2.107	2.107	2.107	2.107	2.096	2.122	2.01	2.01	2.01	2.01	2.01	1.713	1.843	1.869	1.869	1.869	1.869	1.687	1.592	1.659	1.671	1.737	1.955	2.264	2.275	2.275	2.275	2.275	2.37	2.457	2.457	2.457	2.457	2.457	2.457	2.496	2.496	2.496	2.496	2.496	2.496	2.496	2.496	2.444	2.444	2.444	2.444	2.441
YDR310C	7.624	7.624	7.624	7.526	7.36	7.131	7.103	7.103	6.232	5.85	5.574	5.187	5.176	5.109	5.109	5.095	5.055	5.055	5.055	5.055	5.055	5.055	4.311	4.285	4.285	4.285	4.245	4.245	3.757	3.703	3.703	3.703	3.703	2.691	2.52	2.52	2.377	1.722	0.891	0.529	0.489	0.489	0.408	0.408	0.408	0.394	0.394	0.394	0.394
YOR083W	3.013	3.013	3.013	3.013	3.013	3.013	3.013	2.961	2.961	2.91	2.845	2.819	2.819	2.819	2.819	2.819	2.819	2.819	2.819	2.78	2.765	2.751	2.751	2.751	2.567	2.528	2.528	2.528	2.528	2.514	2.458	2.444	2.328	2.219	2.219	2.219	2.219	2.26	2.26	2.26	2.26	2.26	2.224	2.224	2.079	1.923	1.947	1.947	1.947
YGR159C	1.492	1.438	1.48	1.584	1.596	1.636	1.677	1.677	1.677	1.688	1.688	1.756	1.819	1.819	1.819	1.819	1.859	1.859	1.768	1.768	1.768	1.768	1.768	1.768	1.768	1.807	1.804	1.804	1.804	1.804	1.816	1.816	1.816	1.816	1.816	1.816	1.816	1.816	1.816	1.816	1.816	1.855	1.858	1.858	1.858	1.843	1.843	1.764	1.764
YOR004W	0.625	0.625	0.611	0.571	0.582	0.582	0.636	0.636	0.636	0.636	0.636	0.636	0.636	0.636	0.702	0.702	0.74	0.74	0.751	0.821	0.821	0.821	0.821	0.835	0.835	0.835	0.796	0.796	0.796	0.796	0.796	0.796	0.796	0.807	0.837	0.837	0.837	0.837	0.837	0.837	0.837	0.837	0.837	0.877	0.877	0.877	0.877	0.877	0.877
YKL170W	1.461	1.461	1.501	1.501	1.501	1.501	1.501	1.607	1.641	1.641	1.688	1.881	1.881	1.96	1.919	1.933	1.933	1.933	1.933	1.933	1.933	1.933	1.933	1.933	1.933	1.933	1.931	1.931	1.931	1.916	1.916	1.916	1.875	1.875	1.875	1.942	1.942	1.942	1.942	1.942	1.942	1.942	1.942	1.942	1.942	1.942	1.942	1.956	1.956
YMR077C	0.996	0.996	0.996	0.968	0.968	1.417	1.417	1.417	1.456	1.681	1.681	1.774	1.774	1.786	1.786	1.786	1.762	1.762	1.736	1.777	1.792	1.792	1.806	1.806	1.806	1.806	1.806	2.036	2.036	2.036	2.048	2.048	2.048	2.099	2.099	2.139	2.151	2.151	2.151	2.151	2.151	2.151	2.151	2.151	2.151	2.151	2.151	2.162	2.162
YAL002W	0.445	0.393	0.352	0.301	0.313	0.298	0.298	0.298	0.287	0.287	0.301	0.301	0.301	0.301	0.301	0.301	0.301	0.328	0.328	0.328	0.328	0.328	0.328	0.328	0.328	0.328	0.328	0.328	0.328	0.328	0.328	0.328	0.287	0.287	0.287	0.287	0.287	0.287	0.287	0.287	0.287	0.287	0.262	0.328	0.339	0.339	0.339	0.3	0.3
YLR131C	1.032	1.032	1.032	1.032	1.032	1.032	1.032	1.032	1.032	1.032	1.047	1.047	1.219	1.23	1.23	1.23	1.23	1.242	1.242	1.242	1.242	1.242	1.242	1.242	1.242	1.242	1.242	1.202	1.202	1.202	1.202	1.202	1.202	1.202	1.202	1.202	1.202	1.202	1.19	1.149	1.149	1.149	1.149	1.135	1.135	1.135	1.135	1.096	1.081
YDL213C	10.825	10.825	10.826	10.826	10.826	10.841	10.88	10.892	10.892	10.851	10.851	10.77	10.76	10.636	10.595	10.634	10.634	10.595	10.332	10.188	10.122	9.979	9.964	9.95	9.95	9.921	9.841	9.83	9.815	9.815	9.801	9.801	9.801	9.801	9.801	9.675	9.357	9.213	9.187	9.027	8.975	8.934	8.934	8.934	8.833	8.822	8.19	8.167	7.988
YBR017C	0.944	0.955	0.955	0.955	0.955	0.955	0.955	0.955	0.955	0.955	0.955	0.955	1.006	1.006	1.006	1.006	1.006	1.006	1.006	1.006	1.006	1.006	1.006	1.006	1.006	1.006	1.006	1.017	1.017	1.017	1.017	1.017	1.056	1.056	1.056	1.056	1.056	1.056	1.056	1.056	1.056	1.056	1.056	1.056	1.056	1.056	1.056	1.056	1.056
YPR021C	0.578	0.578	0.592	0.578	0.578	0.578	0.578	0.796	0.876	0.876	0.945	0.945	0.971	0.971	0.971	0.983	0.997	1.012	1.065	1.077	1.077	1.116	1.157	1.251	1.251	1.343	1.41	1.41	1.425	1.425	1.465	1.465	1.465	1.465	1.476	1.476	1.476	1.476	1.476	1.476	1.476	1.476	1.476	1.476	1.476	1.476	1.476	1.476	1.476
YCR003W	3.779	3.779	3.857	3.857	3.857	3.857	3.857	3.857	3.857	3.857	3.896	3.936	3.975	3.975	4.012	4.064	4.064	4.064	4.076	4.076	4.076	4.076	4.076	4.076	4.076	4.115	4.127	4.127	4.127	4.127	4.167	4.167	4.167	4.167	4.167	4.167	4.218	4.218	4.218	4.218	4.192	4.192	4.192	4.192	4.192	4.192	4.203	4.203	4.203
YAL014C	3.692	3.796	3.796	3.796	3.986	3.986	3.986	3.986	4	4	4	3.989	3.989	4.158	4.158	4.117	4.117	4.209	4.209	4.26	4.26	4.26	4.26	4.26	4.26	4.26	4.22	4.192	4.165	4.175	4.186	4.227	4.264	4.264	4.264	4.264	4.264	4.264	4.264	4.305	4.305	4.293	4.293	4.305	4.344	4.289	4.289	4.289	4.289
YBR143C	5.39	5.39	5.39	5.379	5.379	5.301	5.261	5.236	5.25	5.25	5.25	5.25	5.21	5.198	5.045	5.045	5.084	5.084	5.084	5.084	5.095	5.095	5.055	5.055	5.055	5.055	4.974	4.83	4.751	4.751	4.751	4.751	4.648	4.609	4.609	4.583	4.583	4.622	4.421	4.395	4.381	4.341	4.301	4.261	4.261	4.261	4.222	4.003	3.963
YCL050C	1.825	1.825	1.839	1.833	1.833	1.833	1.91	2.175	2.175	2.175	2.186	2.186	2.186	2.146	2.146	2.146	2.105	2.119	2.2	2.2	2.2	2.256	2.256	2.256	2.296	2.296	2.296	2.311	2.311	2.311	2.311	2.311	2.405	2.467	2.467	2.467	2.467	2.426	2.438	2.49	2.505	2.519	2.519	2.519	2.519	2.519	2.519	2.507	2.507
YJR056C	1.734	1.734	1.712	1.712	1.712	1.712	1.712	1.712	1.712	1.712	1.712	1.674	1.663	1.651	1.611	1.611	1.611	1.611	1.611	1.611	1.611	1.611	1.611	1.571	1.44	1.361	1.222	1.222	1.208	1.208	1.167	1.167	1.167	1.167	1.179	1.179	1.179	1.22	1.22	1.22	1.179	1.179	1.011	0.972	0.892	0.892	0.892	0.892	0.823
YOR305W	4.514	5.127	5.138	5.297	5.297	5.498	5.537	5.537	5.657	5.657	5.657	5.657	5.657	5.894	5.894	6.042	6.042	6.042	6.042	6.042	6.042	6.056	6.056	6.056	6.056	6.056	6.071	6.234	6.234	6.234	6.301	6.542	6.728	6.728	6.819	6.819	6.818	6.818	6.818	6.818	6.818	6.777	6.777	6.777	6.792	6.803	6.844	6.844	6.844
YMR304W	1.903	1.903	1.891	1.879	1.879	1.879	1.879	1.879	1.879	1.879	1.827	1.827	1.827	1.827	1.827	1.827	1.813	1.813	1.813	1.813	1.813	1.813	1.787	1.787	1.787	1.772	1.772	1.772	1.772	1.772	1.772	1.771	1.716	1.693	1.693	1.719	1.732	1.732	1.706	1.706	1.706	1.654	1.613	1.65	1.675	1.675	1.675	1.689	1.689
YCL017C	0.904	0.889	0.901	0.901	0.901	0.942	0.888	0.888	0.849	0.849	0.944	1.166	1.31	1.31	1.31	1.31	1.31	1.31	1.324	1.43	1.43	1.43	1.47	1.47	1.47	1.51	1.51	1.469	1.469	1.469	1.469	1.521	1.521	1.521	1.521	1.521	1.521	1.521	1.521	1.521	1.521	1.565	1.576	1.576	1.576	1.576	1.576	1.576	1.576
YIL083C	2.948	2.937	2.937	2.937	2.974	3.013	3.025	3.054	3.146	3.146	3.146	3.146	3.146	3.146	3.146	3.213	3.228	3.194	3.217	3.232	3.152	3.166	3.166	3.155	3.155	3.155	3.166	3.166	3.127	3.166	3.178	3.097	3.082	3.204	3.244	3.244	3.244	3.244	3.205	3.205	3.228	3.228	3.228	3.228	3.228	3.228	3.243	3.295	3.295
YDR289C	1.526	1.619	1.659	1.659	1.659	1.659	1.659	1.659	1.659	1.659	1.671	1.671	1.671	1.657	1.707	1.917	1.946	2.286	2.301	2.301	2.379	2.379	2.39	2.46	2.648	2.864	2.864	2.917	2.917	2.958	2.972	2.987	3.026	3.026	3.026	3.092	3.092	3.092	3.092	3.092	3.092	3.092	3.092	3.092	3.092	3.092	3.092	3.092	3.092
YNL104C	0.026	0.026	0.026	0.026	0.026	0.026	0.026	0.026	0.026	0.026	0.026	0.026	0.026	0.026	0.026	0.026	0.026	0.026	0.026	0.026	0.026	0.026	0.026	0.026	0.026	0.026	0.026	0.026	0.026	0.026	0.026	0.026	0.037	0.037	0.037	0.037	0.037	0.037	0.037	0.037	0.037	0.037	0.037	0.037	0.037	0.037	0.037	0.052	0.052
YPL070W	1.429	1.561	1.561	1.561	1.561	1.561	1.561	1.561	1.444	1.348	1.387	1.387	1.347	1.295	1.295	1.295	1.347	1.399	1.637	1.637	1.637	1.637	1.637	1.637	1.637	1.596	1.596	1.596	1.596	1.611	1.661	1.66	1.66	1.66	1.634	1.663	1.691	1.691	1.702	1.702	1.702	1.702	1.821	1.833	1.872	1.872	1.872	1.872	1.952
YNL126W	0.866	0.866	0.866	0.827	0.827	0.827	0.827	0.827	0.827	0.827	0.827	0.84	0.84	0.84	0.84	0.747	0.747	0.747	0.733	0.733	0.733	0.733	0.796	0.85	0.85	0.85	0.85	0.85	0.85	0.889	0.889	0.889	0.889	0.889	0.889	0.889	0.889	0.889	0.903	0.864	0.864	0.864	0.892	0.892	0.892	0.892	0.892	0.877	0.877
YLR185W	0	0	0	0	0	0	0	0	0	0	0	0	0	0	0	0	0	0	0	0	0	0	0	0	0	0	0	0	0	0	0	0	0	0	0	0	0	0	0	0	0	0	0	0	0	0	0	0	0
YGL082W	2.792	2.792	2.807	2.807	2.861	2.861	2.941	2.981	3.033	3.215	3.229	3.229	3.229	3.229	3.255	3.335	3.375	3.375	3.375	3.375	3.375	3.375	3.375	3.375	3.375	3.375	3.375	3.375	3.367	3.381	3.456	3.456	3.456	3.456	3.456	3.456	3.456	3.456	3.442	3.442	3.442	3.442	3.442	3.468	3.468	3.468	3.468	3.468	3.468
YLR229C	0.954	0.915	0.903	0.915	0.915	0.915	0.915	0.915	0.929	1.009	1.102	1.167	1.167	1.179	1.179	1.19	1.179	1.179	1.218	1.218	1.218	1.218	1.218	1.218	1.218	1.298	1.309	1.309	1.309	1.309	1.309	1.309	1.309	1.23	1.23	1.322	1.322	1.322	1.322	1.322	1.336	1.336	1.377	1.365	1.365	1.365	1.365	1.264	1.249
YOR028C	0.201	0.133	0.144	0.144	0.144	0.144	0.144	0.144	0.144	0.144	0.144	0.144	0.144	0.144	0.133	0.211	0.211	0.211	0.211	0.211	0.211	0.211	0.211	0.211	0.211	0.211	0.211	0.211	0.211	0.211	0.211	0.211	0.211	0.211	0.211	0.211	0.211	0.211	0.211	0.211	0.211	0.211	0.226	0.226	0.237	0.286	0.286	0.286	0.286
YER137C	2.107	2.053	1.916	1.916	1.916	1.942	1.942	1.942	1.942	1.942	1.942	1.942	1.942	1.631	1.619	1.619	1.619	1.619	1.619	1.619	1.619	1.579	1.515	1.515	1.486	1.486	1.486	1.486	1.37	1.37	1.329	1.278	1.278	1.278	1.278	1.278	1.278	0.859	0.7	0.7	0.7	0.7	0.7	0.7	0.7	0.7	0.646	0.646	0.646
YCL030C	1.806	1.806	1.684	1.684	1.739	1.716	1.636	1.621	1.621	1.375	1.256	1.256	1.242	1.254	1.268	1.268	1.268	1.268	1.268	1.171	1.131	1.131	1.143	1.143	1.103	1.103	1.088	0.999	0.999	0.999	0.919	0.919	0.919	0.878	0.878	0.878	0.878	0.878	0.878	0.878	0.878	0.878	0.8	0.8	0.8	0.8	0.8	0.8	0.8
YIL084C	1.507	1.468	1.366	1.312	1.312	1.352	1.423	1.423	1.423	1.384	1.395	1.395	1.356	1.382	1.382	1.382	1.433	1.444	1.499	1.499	1.499	1.499	1.511	1.444	1.419	1.46	1.46	1.46	1.471	1.471	1.471	1.431	1.431	1.431	1.393	1.339	1.409	1.516	1.527	1.804	1.804	1.883	1.883	1.883	2.138	2.138	2.138	2.167	2.232
YHL018W	1.254	1.254	1.254	1.269	1.163	1.14	1.008	0.978	0.901	0.915	0.904	0.904	0.749	0.669	0.669	0.669	0.646	0.685	0.685	0.685	0.696	0.929	1.127	1.127	1.138	1.138	1.138	1.138	1.099	1.099	1.099	1.099	1.312	1.272	1.193	1.193	1.112	1.123	1.138	1.138	1.149	1.149	1.164	1.164	1.23	1.387	1.387	1.401	1.468
YDR054C	0.492	0.492	0.532	0.532	0.532	0.532	0.532	0.532	0.532	0.532	0.532	0.532	0.532	0.532	0.532	0.532	0.532	0.532	0.532	0.414	0.414	0.403	0.403	0.403	0.403	0.403	0.403	0.417	0.417	0.428	0.469	0.469	0.469	0.469	0.417	0.428	0.428	0.428	0.428	0.388	0.388	0.388	0.336	0.336	0.336	0.336	0.336	0.336	0.347
YGL099W	1.54	1.698	2.043	2.217	2.217	2.217	2.232	2.232	2.232	2.232	2.232	2.232	2.232	2.289	2.304	2.304	2.304	2.304	2.304	2.304	2.327	2.327	2.327	2.327	2.327	2.327	2.327	2.327	2.327	2.327	2.312	2.312	2.312	2.327	2.327	2.338	2.338	2.338	2.338	2.338	2.324	2.284	2.284	2.323	2.323	2.284	2.284	2.269	2.28
YBR255C-A	1.23	1.27	1.244	1.244	1.229	1.229	1.218	1.203	1.138	1.138	1.138	1.138	1.138	1.138	1.138	1.138	1.138	1.138	1.138	1.138	1.138	1.138	1.138	0.904	0.612	0.465	0.465	0.506	0.506	0.558	0.558	0.581	0.763	0.763	0.802	0.837	0.837	0.837	0.837	0.837	0.889	0.889	0.929	0.929	0.929	0.929	0.929	0.929	0.929
YPL096W	0.438	0.438	0.438	0.438	0.438	0.438	0.452	0.452	0.452	0.452	0.452	0.438	0.438	0.438	0.438	0.438	0.398	0.413	0.413	0.413	0.373	0.347	0.347	0.23	0.149	0.149	0.149	0.164	0.279	0.467	0.467	0.467	0.467	0.467	0.467	0.467	0.52	0.719	0.846	0.846	0.846	0.846	0.846	0.857	0.843	0.843	0.843	0.843	0.857
YBL045C	0.117	0.117	0.117	0.117	0.117	0.117	0.117	0.117	0.117	0.117	0.117	0.117	0.117	0.117	0.117	0.117	0.117	0.117	0.117	0.117	0.117	0.117	0.117	0.129	0.129	0.129	0.129	0.129	0.129	0.129	0.129	0.129	0.129	0.129	0.129	0.129	0.129	0.129	0.129	0.129	0.129	0.114	0.114	0.114	0.114	0.114	0.114	0.114	0.114
YPL259C	2.193	2.193	2.193	2.193	2.193	2.193	2.193	2.193	2.193	2.153	2.153	2.164	2.164	2.164	2.124	2.124	2.124	2.124	2.124	2.124	2.124	2.124	2.124	2.124	2.101	2.101	2.101	2.09	1.975	1.923	1.912	1.912	1.912	1.912	1.912	1.793	1.781	1.715	1.703	1.703	1.703	1.703	1.703	1.664	1.664	1.664	0.869	0.78	0.653
YPL233W	0.462	0.462	0.462	0.462	0.462	0.462	0.462	0.462	0.476	0.477	0.528	0.528	0.528	0.528	0.528	0.607	0.63	0.753	0.753	0.753	0.779	0.779	0.793	0.793	0.793	0.793	0.793	0.834	0.911	1.031	1.031	1.042	1.042	1.057	1.069	1.069	1.069	1.069	1.069	1.069	1.108	1.108	1.231	1.347	1.347	1.347	1.361	1.361	1.361
YDR172W	1.103	1.103	1.103	1.103	1.103	1.103	1.062	1.062	1.062	1.062	1.077	1.077	1.077	1.077	1.077	1.065	1.054	1.04	1.04	1.04	1.04	1.04	1.04	0.974	0.974	0.934	0.934	0.934	0.844	0.83	0.721	0.721	0.721	0.682	0.682	0.641	0.601	0.601	0.56	0.56	0.56	0.56	0.56	0.521	0.521	0.482	0.482	0.482	0.467
YFR028C	0.912	0.923	0.923	0.923	0.923	0.894	0.988	1.027	1.092	1.214	1.214	1.214	1.214	1.214	1.225	1.225	1.236	1.236	1.236	1.222	1.236	1.236	1.236	1.248	1.245	1.23	1.27	1.27	1.27	1.293	1.293	1.254	1.254	1.254	1.213	1.213	1.254	1.254	1.254	1.265	1.213	1.071	1.071	1.074	1.143	1.261	1.301	1.301	1.301
YPR144C	0.811	0.811	0.811	0.823	0.782	0.782	0.782	0.782	0.863	0.824	0.824	0.824	0.879	0.879	0.879	0.879	0.879	0.879	0.879	0.867	0.856	0.737	0.685	0.594	0.541	0.541	0.486	0.486	0.473	0.473	0.512	0.607	0.607	0.607	0.607	0.607	0.607	0.607	0.607	0.608	0.608	0.608	0.608	0.608	0.608	0.608	0.608	0.608	0.608
YDL208W	4.665	4.665	4.665	4.665	4.665	4.665	4.691	4.679	4.679	4.679	4.679	4.679	4.638	4.598	4.598	4.598	4.598	4.598	4.598	4.598	4.598	4.598	4.598	4.598	4.598	4.598	4.598	4.598	4.598	4.598	4.598	4.598	4.507	4.507	4.547	4.441	4.441	4.441	4.441	4.441	4.297	4.256	4.268	4.268	4.268	4.268	4.228	4.228	3.675
YHR112C	0.791	0.835	0.835	0.888	0.927	1.326	1.712	1.712	1.712	1.712	1.712	1.671	1.7	1.795	1.938	2.148	2.148	2.185	2.33	3.137	3.535	3.535	3.575	3.587	3.681	3.85	4.998	4.998	5.105	5.537	5.894	6.208	6.286	6.312	6.312	6.327	6.623	6.623	6.637	6.637	6.675	6.675	6.689	6.689	6.701	6.701	6.712	6.857	6.857
YNL107W	2.131	2.17	2.185	2.185	2.185	2.199	2.243	2.243	2.257	2.364	2.324	2.324	2.415	2.466	2.451	2.451	2.528	2.515	2.659	2.659	2.699	2.699	2.699	2.699	2.699	2.699	2.687	2.687	2.687	2.713	2.814	2.814	2.814	2.814	2.814	2.814	2.814	2.814	2.814	2.814	2.854	2.854	2.843	2.923	2.923	2.923	2.923	2.923	2.931
YOR101W	1.207	1.207	1.207	1.207	1.207	1.207	1.207	1.207	1.207	1.207	1.207	1.207	1.207	1.207	1.207	1.207	1.207	1.207	1.207	1.207	1.207	1.167	1.132	1.109	1.109	1.109	1.109	1.086	1.086	1.086	1.086	1.086	1.086	1.086	1.086	1.086	0.868	0.868	0.796	0.653	0.572	0.56	0.56	0.56	0.56	0.56	0.52	0.52	0.52
YDR363W-A	1.155	0.944	0.944	0.944	0.984	0.945	0.945	0.945	0.945	0.905	0.905	0.865	0.851	0.828	0.828	0.828	0.828	0.828	0.828	0.867	0.855	0.896	0.884	0.845	0.845	0.845	0.845	0.845	0.845	0.834	0.783	0.783	0.757	0.757	0.757	0.757	0.648	0.648	0.688	0.688	0.648	0.648	0.648	0.688	0.688	0.688	0.637	0.625	0.625
YJR021C	0.419	0.419	0.419	0.445	0.445	0.499	0.51	0.522	0.759	0.759	0.759	0.735	0.775	0.775	0.775	0.775	0.775	0.764	1.052	1.612	1.612	1.612	1.612	1.623	2.356	2.356	2.356	2.356	2.356	2.437	2.437	2.437	2.46	2.499	2.499	2.46	2.566	2.67	2.67	2.67	2.67	2.67	2.684	2.745	2.925	3.366	3.366	3.366	3.47
YIL142W	9.867	9.867	9.867	9.867	9.867	10.055	10.095	10.095	10.095	10.094	10.105	10.082	10.082	10.094	10.174	10.174	10.174	10.174	10.174	10.174	10.213	10.213	10.213	10.213	10.213	10.213	10.198	10.13	10.13	10.13	10.13	10.13	10.13	10.145	10.118	10.118	10.079	10.094	10.082	10.082	10.097	10.097	10.097	10.097	10.097	10.097	10.097	10.097	10.097
YDR175C	1.5	1.746	1.746	1.746	1.785	1.785	1.824	2.063	2.103	2.103	2.115	2.167	2.167	2.285	2.285	2.3	2.414	2.414	2.494	2.511	2.632	2.857	2.857	2.857	2.88	2.894	2.894	2.894	2.905	2.905	2.927	2.927	3.114	3.114	3.114	3.114	3.114	3.146	3.185	3.224	3.224	3.224	3.264	3.264	3.275	3.373	3.462	3.462	3.462
YGL237C	0.303	0.303	0.303	0.303	0.303	0.326	0.368	0.368	0.368	0.329	0.34	0.326	0.326	0.366	0.363	0.363	0.363	0.363	0.363	0.363	0.363	0.363	0.363	0.363	0.363	0.363	0.375	0.427	0.438	0.438	0.438	0.45	0.45	0.45	0.45	0.531	0.531	0.531	0.531	0.531	0.531	0.531	0.56	0.709	0.75	0.75	0.75	0.75	0.75
YMR215W	1.399	1.479	1.547	1.547	1.547	1.547	1.506	1.505	1.517	1.528	1.543	1.593	1.593	1.593	1.644	1.605	1.605	1.605	1.605	1.605	1.605	1.605	1.605	1.591	1.591	1.591	1.605	1.605	1.605	1.605	1.645	1.645	1.645	1.645	1.66	1.66	1.66	1.66	1.66	1.66	1.66	1.66	1.66	1.645	1.645	1.645	1.645	1.645	1.645
YPR063C	0.181	0.181	0.181	0.181	0.181	0.181	0.181	0.195	0.195	0.195	0.195	0.195	0.195	0.195	0.195	0.195	0.195	0.195	0.207	0.207	0.207	0.207	0.207	0.207	0.207	0.207	0.283	0.336	0.336	0.336	0.336	0.336	0.336	0.35	0.35	0.35	0.35	0.35	0.35	0.35	0.311	0.311	0.311	0.311	0.311	0.325	0.377	0.469	0.469
YER083C	0.346	0.346	0.424	0.424	0.424	0.424	0.541	0.582	0.582	0.582	0.621	0.723	0.804	0.804	0.843	0.898	0.898	0.912	0.912	0.952	0.952	1.007	1.059	1.059	1.099	1.099	1.099	1.165	1.22	1.22	1.22	1.22	1.22	1.22	1.246	1.246	1.246	1.257	1.323	1.323	1.323	1.323	1.335	1.335	1.335	1.335	1.335	1.335	1.335
YJL060W	1.812	1.798	1.821	1.821	1.821	1.978	1.978	1.989	1.989	1.989	1.989	1.99	1.99	1.951	1.988	1.988	1.988	1.948	1.948	1.907	1.907	1.907	1.907	1.907	1.919	1.919	1.96	1.96	1.919	1.919	1.933	1.922	1.922	1.922	1.922	1.87	1.87	1.87	1.951	1.977	1.977	1.977	1.977	1.977	1.977	1.977	1.977	1.977	1.923
YNL328C	0.029	0.029	0.029	0.029	0.029	0.029	0.029	0.029	0.029	0.029	0.029	0.029	0.029	0.029	0.015	0.015	0.015	0.015	0.015	0.015	0	0	0	0	0	0	0.102	0.102	0.141	0.141	0.141	0.141	0.141	0.141	0.141	0.141	0.216	0.216	0.216	0.242	0.242	0.242	0.242	0.242	0.253	0.347	0.347	0.347	0.347
YNL284C	0.835	0.85	0.85	0.864	0.864	0.864	0.853	0.892	0.903	0.929	0.941	0.941	0.941	0.941	0.956	0.956	0.956	0.956	0.956	1.242	1.242	1.297	1.297	1.297	1.297	1.297	1.297	1.349	1.349	1.349	1.349	1.388	1.429	1.429	1.429	1.429	1.429	1.429	1.429	1.429	1.429	1.388	1.388	1.388	1.388	1.377	1.377	1.377	1.377
YOL027C	4.205	4.913	4.913	4.913	4.913	4.913	4.954	4.954	4.954	4.993	4.993	4.993	4.993	4.993	4.993	5.048	4.997	4.997	5.074	5.074	5.074	5.074	5.019	5.019	5.019	4.97	5.05	5.079	5.079	5.079	5.079	5.079	5.079	5.09	5.079	5.064	5.064	4.976	4.976	4.976	4.976	4.976	4.976	5.017	5.017	5.017	5.005	5.005	5.045
YGL078C	0.789	0.789	0.812	0.786	0.811	0.921	1.071	1.071	1.071	1.111	1.111	1.111	1.182	1.182	1.182	1.182	1.182	1.182	1.171	1.171	1.09	1.09	1.104	1.104	1.104	1.116	1.116	1.13	1.13	1.13	1.13	1.142	1.142	1.142	1.13	1.169	1.169	1.169	1.169	1.169	1.169	1.169	1.181	1.142	1.142	1.142	1.142	1.119	1.119
YPL168W	7.542	8.003	8.22	8.439	8.439	8.439	8.439	8.476	8.476	8.476	8.476	8.436	8.436	8.45	8.45	8.49	8.49	8.529	8.529	8.529	8.529	8.529	8.529	8.569	8.569	8.569	8.62	8.62	8.62	8.62	8.62	8.581	8.501	8.462	8.462	8.462	8.462	8.423	8.463	8.411	8.411	8.411	8.411	8.488	8.488	8.567	8.567	8.567	8.567
YLR205C	0.107	0.107	0.107	0.107	0.107	0.107	0.107	0.052	0.052	0.052	0.029	0.043	0.083	0.083	0.083	0.094	0.094	0.094	0.094	0.109	0.123	0.109	0.109	0.109	0.109	0.109	0.109	0.138	0.138	0.138	0.138	0.138	0.138	0.138	0.138	0.2	0.393	0.419	0.419	0.419	0.419	0.419	0.419	0.419	0.433	0.433	0.433	0.433	0.433
YDR177W	2.579	2.685	2.753	2.725	2.725	2.737	2.737	2.763	2.857	2.857	2.857	2.857	2.872	2.872	2.992	3.003	3.015	3.015	3.015	3.054	3.054	3.054	3.054	3.054	3.054	3.054	3.054	3.095	3.095	3.106	3.16	3.16	3.16	3.16	3.16	3.16	3.146	3.146	3.094	3.094	3.094	3.094	3.094	3.094	3.094	3.094	3.094	3.094	3.094
YJL204C	0.97	0.97	0.97	0.984	0.984	0.996	1.035	0.994	0.994	0.983	0.994	0.944	0.944	0.906	0.891	0.891	0.891	0.891	0.838	0.797	0.602	0.668	0.761	0.772	0.813	0.839	0.798	0.813	0.797	0.797	0.797	0.797	0.834	1.206	1.365	2.45	2.45	3.33	3.33	3.782	3.77	3.922	4.532	4.532	4.754	4.768	4.809	4.809	4.974
YPL219W	1.351	1.456	1.456	1.432	1.432	1.432	1.432	1.443	1.443	1.443	1.443	1.443	1.445	1.39	1.39	1.375	1.375	1.375	1.375	1.375	1.546	1.712	1.752	1.791	1.802	1.802	1.814	1.814	1.837	1.837	1.837	1.86	1.86	1.86	1.86	1.937	1.922	1.922	1.961	1.961	2.096	2.135	2.147	2.147	2.171	2.186	2.186	2.186	2.225
YEL022W	1.228	1.21	1.21	1.224	1.248	1.329	1.329	1.329	1.329	1.329	1.276	1.276	1.276	1.317	1.289	1.289	1.556	1.556	1.556	1.567	1.582	1.582	1.582	1.593	1.593	1.593	1.593	1.593	1.593	1.593	1.593	1.593	1.593	1.634	1.619	1.619	1.619	1.619	1.619	1.605	1.605	1.605	1.619	1.736	1.736	1.736	1.736	1.762	1.762
YLR029C	4.806	4.832	4.859	4.871	4.905	4.905	4.92	4.92	4.92	4.92	4.92	4.946	4.946	4.946	4.946	4.946	4.946	4.931	4.971	5.011	5.153	5.153	5.165	5.205	5.205	5.15	5.15	5.162	5.162	5.162	5.162	5.162	5.162	5.162	5.162	5.162	5.162	5.162	5.201	5.201	5.201	5.201	5.201	5.201	5.201	5.201	5.201	5.201	5.201
YNR009W	1.505	1.505	1.505	1.505	1.505	1.468	1.468	1.468	1.479	1.479	1.479	1.479	1.479	1.479	1.479	1.479	1.479	1.479	1.49	1.49	1.583	1.583	1.583	1.583	1.583	1.583	1.583	1.623	1.612	1.612	1.612	1.612	1.612	1.612	1.612	1.601	1.589	1.589	1.548	1.548	1.498	1.457	1.457	1.403	1.403	1.403	1.403	1.403	1.403
YNL008C	1.148	1.148	1.133	1.174	1.174	1.174	1.185	1.234	1.211	1.171	1.252	1.318	1.318	1.318	1.318	1.318	1.318	1.289	1.289	1.289	1.289	1.289	1.301	1.301	1.353	1.353	1.353	1.367	1.367	1.367	1.367	1.367	1.327	1.288	1.288	1.288	1.288	1.288	1.288	1.288	1.288	1.288	1.288	1.288	1.288	1.288	1.288	1.288	1.288
YPL268W	1.536	1.536	1.536	1.585	1.801	2.647	2.647	2.822	2.822	2.822	2.836	2.836	2.876	2.876	3.046	3.046	3.046	3.046	3.046	3.086	3.086	3.086	3.1	3.141	3.141	3.152	3.179	3.377	3.426	3.426	3.489	3.489	3.504	3.504	3.504	3.504	3.504	3.504	3.63	3.63	3.63	3.68	3.721	3.721	3.721	3.776	3.776	3.776	3.776
YDR214W	6.97	6.97	6.97	6.97	6.893	6.893	6.893	6.893	6.812	6.734	6.498	5.229	4.423	4.397	4.397	4.397	4.229	3.991	3.991	3.939	3.811	3.676	3.676	3.607	3.595	3.375	3.375	3.334	3.129	3.088	3.088	2.507	2.349	2.349	2.349	2.349	2.349	2.338	2.276	2.276	1.84	1.84	1.612	1.415	1.361	1.281	1.267	1.267	1.267
YNL036W	0.926	0.926	0.817	0.817	0.805	0.53	0.53	0.53	0.53	0.53	0.53	0.53	0.53	0.304	0.213	0.213	0.158	0.158	0.143	0.143	0.143	0.143	0.143	0.143	0.143	0.143	0.158	0.158	0.158	0.135	0.135	0.135	0.135	0.135	0.135	0.135	0.135	0.135	0.135	0.135	0.135	0.123	0.123	0.123	0.123	0.123	0.123	0.123	0.123
YOL151W	0.475	0.461	0.461	0.461	0.461	0.461	0.461	0.461	0.461	0.475	0.475	0.475	0.475	0.475	0.475	0.475	0.475	0.475	0.475	0.475	0.475	0.475	0.475	0.475	0.475	0.475	0.475	0.475	0.475	0.475	0.475	0.475	0.475	0.475	0.475	0.475	0.475	0.475	0.475	0.475	0.424	0.424	0.424	0.424	0.332	0.332	0.332	0.223	0.223
YGL210W	1.01	1.051	1.051	1.051	1.051	1.051	0.894	0.9	0.9	0.9	0.94	0.995	0.995	0.969	1.066	1.066	1.12	1.159	1.173	1.185	1.185	1.185	1.185	1.226	1.315	1.315	1.315	1.315	1.315	1.315	1.237	1.237	1.237	1.237	1.237	1.237	1.237	1.248	1.248	1.248	1.248	1.248	1.248	1.248	1.248	1.224	1.224	1.263	1.397
YNR067C	1.643	1.683	1.683	1.683	1.683	1.683	1.683	1.683	1.683	1.683	1.683	1.683	1.683	1.683	1.694	1.694	1.694	1.694	1.694	1.694	1.694	1.694	1.694	1.605	1.605	1.605	1.531	1.531	1.531	1.52	1.508	1.547	1.562	1.562	1.562	1.562	1.562	1.562	1.55	1.55	1.55	1.527	1.527	1.487	1.487	1.487	1.498	1.498	1.498
YDL234C	1.892	1.892	1.96	1.866	1.866	1.854	1.843	1.843	1.843	1.776	1.634	1.663	1.663	1.663	1.691	1.666	1.681	1.695	1.718	1.718	1.718	1.718	1.718	1.744	1.744	1.782	1.742	1.742	1.793	1.793	1.793	1.793	1.779	1.754	1.766	1.881	1.881	1.881	1.921	1.987	1.987	2.053	2.053	2.065	2.065	2.079	2.12	2.12	2.149
YAL017W	1.11	1.11	1.11	1.11	1.11	1.11	1.11	1.11	1.11	1.11	1.11	1.11	1.11	1.121	1.147	1.147	1.147	1.107	1.107	1.107	1.107	1.107	1.107	1.107	1.107	1.107	1.107	1.107	1.066	1.066	1.066	1.066	1.066	1.107	1.066	1.066	1.066	1.066	1.052	1.052	1.052	1.052	1.052	1.052	1.052	1.052	1.052	1.052	1.052
YGL108C	0.675	0.686	0.686	0.698	0.698	0.698	0.698	0.698	0.698	0.698	0.698	0.698	0.698	0.737	0.721	0.721	0.721	0.721	0.721	0.721	0.76	0.734	0.734	0.708	0.668	0.668	0.668	0.72	0.72	0.679	0.679	0.679	0.679	0.679	0.679	0.679	0.679	0.694	0.694	0.694	0.694	0.694	0.694	0.694	0.694	0.694	0.694	0.694	0.682
YOR179C	5.947	5.907	5.912	5.912	5.912	5.898	5.898	5.924	5.924	5.939	6.038	6.061	6.073	6.112	6.073	6.125	6.125	6.165	6.165	6.165	6.165	6.165	6.165	6.151	6.162	6.185	6.265	6.265	6.265	6.265	6.265	6.265	6.265	6.265	6.253	6.253	6.139	6.077	5.931	5.902	5.887	5.91	5.951	5.951	5.951	5.951	5.951	5.939	5.928
YJL093C	12.247	12.232	12.017	11.889	11.889	11.688	11.633	11.596	11.555	11.486	11.486	11.445	11.338	11.095	11.04	11.04	11.04	10.951	10.951	10.912	10.9	10.9	10.877	10.465	10.023	9.982	9.905	9.464	9.464	8.292	7.838	7.838	7.798	7.798	7.786	7.786	7.745	7.745	7.544	7.505	7.505	4.93	4.511	4.349	4.326	4.326	3.978	3.953	3.953
YMR160W	1.205	1.22	1.208	1.208	1.118	1.107	1.052	1.183	1.183	1.183	1.211	1.211	1.254	1.333	1.384	1.462	1.568	1.568	1.568	1.568	1.594	1.594	1.608	1.649	1.66	1.804	1.804	1.843	2.061	2.124	2.139	2.139	2.139	2.174	2.174	2.213	2.213	2.213	2.239	2.369	2.383	2.422	2.422	2.422	2.437	2.46	2.514	2.514	2.514
YGR048W	2.608	2.556	2.556	2.502	2.502	2.491	2.491	2.491	2.477	2.437	2.267	2.255	2.216	2.201	2.007	1.993	1.993	1.993	1.875	1.915	1.794	1.794	1.685	1.645	1.645	1.631	1.605	1.59	1.579	1.539	1.528	1.528	1.435	1.424	1.45	1.45	1.409	1.409	1.065	0.655	0.549	1.152	1.152	1.192	1.192	1.207	1.22	1.22	1.22
YJL156C	3.728	3.728	3.728	3.728	3.728	3.728	3.728	3.728	3.728	3.728	3.728	3.804	3.804	3.804	3.804	3.804	3.804	3.804	3.804	3.804	3.804	3.804	3.804	3.845	3.845	3.859	3.859	3.911	3.911	3.911	3.911	3.897	3.897	3.897	3.897	3.897	3.897	3.897	3.897	3.897	3.897	3.897	3.911	3.911	3.911	3.911	3.911	3.872	3.872
YOL097C	1.291	1.236	1.262	1.273	1.273	1.273	1.317	1.633	1.679	2.075	2.139	2.24	2.24	2.386	2.508	2.771	2.771	2.771	2.785	2.886	3.082	3.226	3.28	3.145	3.145	3.247	3.247	3.247	3.247	3.258	3.258	3.258	3.258	3.258	3.258	3.258	3.272	3.365	3.365	3.377	3.416	3.416	3.416	3.416	3.456	3.471	3.471	3.485	3.513
YPR098C	1.656	1.656	1.656	1.656	1.656	1.656	1.656	1.615	1.575	1.598	1.598	1.598	1.598	1.598	1.569	1.598	1.649	1.649	1.677	1.677	1.677	1.677	1.677	1.677	1.598	1.653	1.617	1.617	1.683	1.734	1.806	1.806	1.806	1.782	1.782	1.782	1.782	1.782	1.782	1.822	1.822	1.863	1.863	1.863	1.848	1.848	1.848	1.863	1.851
YPR161C	1.591	1.591	1.591	1.591	1.591	1.591	1.552	1.552	1.552	1.563	1.563	1.563	1.563	1.563	1.563	1.563	1.563	1.552	1.552	1.552	1.552	1.552	1.552	1.552	1.552	1.552	1.552	1.552	1.602	1.602	1.617	1.617	1.617	1.617	1.617	1.617	1.617	1.617	1.617	1.602	1.562	1.507	1.507	1.507	1.507	1.507	1.521	1.521	1.521
YOR115C	0.506	0.52	0.587	0.587	0.587	0.598	0.61	0.61	0.61	0.61	0.61	0.61	0.61	0.61	0.494	0.482	0.482	0.521	0.533	0.62	0.77	0.77	0.77	0.781	0.807	0.871	1.059	1.059	1.059	1.099	1.099	1.099	1.099	1.099	1.099	1.099	1.099	1.088	1.088	1.099	1.099	1.099	1.099	1.099	1.099	1.099	1.099	1.099	1.099
YLR321C	2.631	2.683	2.724	2.724	2.724	2.724	2.791	2.791	2.791	2.935	3.087	3.087	3.245	3.231	3.253	3.253	3.253	3.293	3.293	3.293	3.293	3.327	3.276	3.223	3.223	3.223	3.385	3.396	3.396	3.396	3.396	3.436	3.447	3.447	3.447	3.447	3.406	3.406	3.406	3.392	3.431	3.486	3.486	3.486	3.486	3.486	3.446	3.446	3.526
YMR059W	1.648	1.648	1.648	1.625	1.69	1.796	1.845	1.845	2.006	2.006	2.006	1.978	2.043	2.015	2.015	2.027	2.027	2.027	2.03	2.041	2.095	2.147	2.147	2.159	2.213	2.213	2.225	2.225	2.225	2.225	2.225	2.225	2.268	2.257	2.257	2.257	2.234	2.245	2.26	2.26	2.26	2.26	2.26	2.26	2.3	2.3	2.3	2.3	2.3
YDR382W	0.741	0.752	0.752	0.763	0.804	0.804	0.804	0.804	0.843	0.843	0.843	0.843	0.843	0.843	0.843	0.843	0.843	0.832	0.82	0.82	0.82	0.82	0.82	0.82	0.82	0.82	0.82	0.82	0.809	0.809	0.809	0.809	0.809	0.809	0.809	0.809	0.809	0.809	0.809	0.797	0.783	0.783	0.783	0.783	0.783	0.719	0.708	0.708	0.696
YDL130W-A	1.503	1.503	1.503	1.503	1.503	1.489	1.515	1.474	1.474	1.474	1.474	1.474	1.474	1.474	1.474	1.514	1.514	1.445	1.445	1.445	1.445	1.445	1.445	1.391	1.391	1.391	1.391	1.391	1.391	1.391	1.38	1.38	1.38	1.38	1.38	1.38	1.38	1.328	1.294	1.282	1.217	1.217	1.205	1.205	1.194	1.194	1.194	1.194	1.153
YLR056W	0	0	0	0	0	0	0	0	0	0	0	0	0	0	0	0	0	0	0	0	0	0	0	0	0	0	0	0	0	0	0	0	0	0	0	0	0	0	0	0	0	0	0	0	0	0	0	0	0
YLR310C	1.244	1.364	1.496	1.525	1.525	1.565	1.639	1.637	1.906	1.906	1.906	1.906	1.906	1.907	1.919	1.948	2.006	2.229	2.385	2.397	2.501	2.501	2.501	2.501	2.501	2.501	2.501	2.501	2.513	2.566	2.607	2.686	2.698	2.698	2.698	2.709	2.709	2.724	2.724	2.724	2.724	2.724	2.712	2.701	2.701	2.795	2.795	2.795	2.795
YLR199C	1.732	1.732	1.732	1.747	1.567	1.649	2.164	2.153	2.153	2.19	2.19	2.19	2.19	2.311	2.397	2.438	2.438	2.438	2.438	2.438	2.438	2.438	2.492	2.492	2.492	2.518	2.522	2.609	2.958	3.364	3.39	3.505	3.505	3.505	3.505	3.526	3.581	3.581	3.648	3.701	3.713	3.803	3.991	3.991	4.014	3.999	4.04	4.128	4.102
YPL103C	2.748	2.748	2.748	2.505	2.478	2.478	2.426	2.426	2.412	2.168	2.117	2.117	1.203	1.084	1.084	0.537	0.395	0.311	0.311	0.322	0.366	0.383	0.383	0.367	0.367	0.367	0.327	0.312	0.403	0.453	0.465	0.465	0.476	0.491	0.491	0.53	0.53	0.53	0.53	0.53	0.53	0.533	0.533	0.734	0.809	0.809	0.938	0.938	0.953
YGR060W	0	0	0	0	0	0	0	0	0	0	0	0	0	0	0	0	0	0	0	0	0	0	0.011	0.011	0.011	0.011	0.011	0.011	0.011	0.011	0.011	0.011	0.011	0.011	0.011	0.011	0.011	0.011	0.011	0.011	0.011	0.011	0.011	0.011	0.011	0.011	0.011	0.011	0.011
YLR097C	0.306	0.306	0.306	0.306	0.306	0.306	0.295	0.295	0.295	0.246	0.246	0.246	0.234	0.234	0.232	0.232	0.232	0.232	0.578	0.578	0.578	0.589	0.575	0.585	0.585	0.6	0.637	0.677	0.747	0.747	0.758	0.824	0.824	0.824	0.824	0.824	0.812	0.812	0.812	0.812	0.812	0.812	0.853	0.853	0.867	0.867	0.882	0.882	0.908
YER044C	1.089	1.089	1.089	1.089	1.078	1.078	1.034	1.02	1.02	0.886	0.808	0.767	0.787	0.787	0.802	0.802	0.802	0.802	0.79	0.711	0.711	0.62	0.62	0.605	0.605	0.594	0.62	0.605	0.605	0.605	0.605	0.605	0.528	0.449	0.449	0.408	0.408	0.46	0.46	0.486	0.497	0.497	0.497	0.497	0.497	0.497	0.497	0.497	0.497
YJL173C	1.568	1.568	1.579	1.528	1.506	1.506	1.52	1.48	1.533	1.601	1.601	1.601	1.601	1.683	1.668	1.668	1.668	1.707	1.696	1.71	1.671	1.671	1.657	1.657	1.657	1.603	1.617	1.671	1.723	1.935	1.947	1.958	1.958	1.947	1.973	2.013	2.013	2.093	2.213	2.213	2.303	2.332	2.422	2.422	2.456	2.456	2.456	2.456	2.456
YOR375C	0	0	0	0	0	0	0	0	0	0	0	0	0	0	0	0	0	0	0	0	0	0	0	0	0	0	0	0	0	0	0	0	0	0	0	0	0	0	0	0	0	0	0	0	0	0	0	0	0
YPL152W	0.21	0.21	0.301	0.366	0.939	0.939	1.054	1.234	1.234	1.234	1.245	1.296	1.296	1.296	1.296	1.296	1.296	1.296	1.296	1.442	1.442	1.534	1.534	1.534	1.534	1.574	1.603	1.603	1.614	1.603	1.626	1.626	1.678	1.744	1.756	1.756	1.77	1.77	1.77	1.77	1.77	1.77	1.77	1.77	1.77	1.77	1.77	1.77	1.782
YBR261C	13.425	13.425	13.425	13.425	13.425	13.425	13.425	13.437	13.398	13.398	13.253	13.253	13.164	13.164	13.045	13.005	12.747	12.747	12.732	12.732	12.692	12.653	12.548	12.534	12.099	11.979	11.939	11.939	11.939	11.939	11.899	11.622	11.52	11.601	11.066	11.027	10.79	10.071	9.689	9.412	9.417	9.388	9.349	9.334	9.32	8.082	8.03	7.572	7.546
YHR042W	7.837	7.837	7.837	7.865	7.865	7.826	7.826	7.749	7.749	7.763	7.684	7.753	7.753	7.753	7.753	7.702	7.702	7.651	7.651	7.662	7.662	7.662	7.662	7.623	7.611	7.611	7.611	7.611	7.611	7.651	7.639	7.481	7.481	7.481	7.481	7.481	7.354	7.291	7.291	6.517	6.466	6.332	6.318	6.274	6.274	6.274	6.274	6.234	6.136
YDL238C	1.522	1.507	1.507	1.427	1.387	1.387	1.31	1.298	1.298	1.298	1.298	1.244	1.244	1.012	0.957	0.906	0.869	0.855	0.855	0.855	0.869	0.88	0.88	0.775	0.775	0.775	0.775	0.775	0.775	0.775	0.775	0.775	0.653	0.572	0.563	0.604	0.604	0.549	0.456	0.401	0.416	0.427	0.468	0.468	0.427	0.427	0.375	0.375	0.375
YAL021C	2.068	2.068	2.068	2.068	2.068	2.107	2.306	2.306	2.369	2.369	2.369	2.369	2.369	2.369	2.41	2.519	2.406	2.417	2.458	2.458	2.404	2.404	2.404	2.404	2.404	2.258	2.201	2.466	2.466	2.481	2.507	2.507	2.507	2.558	2.518	2.518	2.53	2.53	2.53	2.53	2.53	2.53	2.53	2.53	2.53	2.558	2.558	2.518	2.518
YJL191W	3.348	3.374	3.323	3.334	3.404	3.957	4.087	4.138	4.489	4.489	4.489	4.489	4.475	4.514	4.554	4.75	5.821	5.809	5.809	5.822	5.961	6.266	7.301	7.316	7.465	7.465	7.465	7.465	7.465	7.465	7.465	7.263	7.644	8.269	9.018	9.122	9.122	9.168	9.168	9.182	9.182	9.272	9.269	9.337	9.366	9.366	9.405	9.405	9.405
YLR225C	5.847	5.859	5.97	5.97	6.179	6.362	6.401	6.401	6.721	6.681	6.681	6.757	6.757	6.757	6.795	6.796	6.796	6.929	6.849	7.174	7.542	7.519	7.559	7.573	7.612	8.079	8.079	8.091	8.131	8.21	8.21	8.25	8.311	8.286	8.286	8.286	8.26	8.368	8.692	8.76	8.76	8.771	8.847	8.847	9.055	9.055	9.055	9.055	9.066
YKR053C	0.411	0.37	0.37	0.37	0.37	0.37	0.37	0.411	0.411	0.411	0.367	0.356	0.45	0.53	0.53	0.53	0.53	0.53	0.53	0.53	0.53	0.544	0.544	0.559	0.6	0.614	0.614	0.614	0.614	0.614	0.617	0.617	0.617	0.617	0.617	0.617	0.617	0.686	0.686	0.686	0.686	0.672	0.66	0.66	0.66	0.66	0.683	0.683	0.683
YDR291W	1.265	1.723	2.075	2.115	2.129	2.141	2.207	2.219	2.219	2.23	2.282	2.282	2.282	2.384	2.421	2.436	2.589	2.589	2.589	2.601	2.696	2.845	2.845	2.857	2.857	2.896	2.896	2.977	3.375	3.416	3.416	3.416	3.416	3.416	3.416	3.652	3.825	3.825	3.865	3.865	3.891	3.891	3.93	3.93	3.93	3.984	4.024	4.024	4.051
YER076C	1.924	1.924	1.821	1.795	1.834	1.834	1.834	1.849	1.849	1.873	1.873	2.034	2.13	2.13	2.13	2.13	2.13	2.118	2.118	2.192	2.308	2.308	2.33	2.37	2.381	2.421	2.421	2.381	2.381	2.381	2.381	2.381	2.29	2.296	2.296	2.296	2.374	2.337	2.41	2.562	2.562	2.574	2.586	2.586	2.623	2.623	2.713	2.742	2.742
YJL013C	0.651	0.651	0.651	0.636	0.636	0.622	0.583	0.597	0.485	0.485	0.485	0.394	0.394	0.339	0.339	0.339	0.361	0.361	0.361	0.373	0.373	0.358	0.473	0.473	0.473	0.473	0.473	0.487	0.502	0.502	0.502	0.528	0.608	0.648	0.703	0.703	0.703	0.703	0.703	0.703	0.703	0.703	0.703	0.718	0.718	0.718	0.718	0.718	0.718
YDL060W	1.03	1.059	1.244	1.244	1.244	1.18	1.18	1.18	1.18	1.18	1.18	1.287	2.023	2.023	2.023	2.425	2.901	2.901	3.06	3.674	4.737	5.454	5.52	5.535	5.581	5.673	5.97	6.161	6.161	6.439	6.439	6.439	6.439	6.439	6.598	6.638	6.715	6.823	6.972	6.933	6.959	7.117	7.232	7.306	7.345	7.439	7.439	7.439	7.451
YIL031W	0.619	0.616	0.627	0.616	0.616	0.616	0.616	0.616	0.616	0.616	0.616	0.616	0.63	0.63	0.63	0.63	0.63	0.63	0.63	0.63	0.63	0.63	0.63	0.63	0.63	0.63	0.63	0.63	0.63	0.63	0.63	0.63	0.63	0.63	0.63	0.63	0.63	0.63	0.591	0.603	0.603	0.588	0.588	0.588	0.588	0.588	0.588	0.588	0.588
YDR043C	0.244	0.244	0.244	0.244	0.244	0.244	0.244	0.244	0.244	0.244	0.244	0.244	0.244	0.244	0.244	0.244	0.244	0.244	0.244	0.244	0.244	0.244	0.244	0.244	0.244	0.244	0.244	0.244	0.244	0.233	0.233	0.233	0.233	0.233	0.233	0.233	0.233	0.233	0.233	0.233	0.233	0.233	0.233	0.233	0.233	0.233	0.233	0.233	0.169
YFR047C	1.936	1.77	1.758	1.758	1.678	1.655	1.655	1.655	1.655	1.655	1.655	1.655	1.641	1.641	1.641	1.641	1.641	1.641	1.641	1.601	1.601	1.403	1.403	1.131	1.091	1.076	1.076	1.076	1.076	1.037	1.037	1.037	1.037	0.957	0.847	0.401	0.375	0.375	0.187	0.146	0.146	0.161	0.172	0.144	0.144	0.159	0.159	0.221	0.262
YPL177C	0.058	0.058	0.058	0.058	0.058	0.058	0.058	0.058	0.058	0.058	0.058	0.058	0.058	0.058	0.058	0.058	0.058	0.058	0.058	0.058	0.058	0.058	0.058	0.058	0.058	0.058	0.058	0.058	0.058	0.058	0.058	0.058	0.058	0.058	0.058	0.058	0.058	0.058	0.058	0.058	0.058	0.058	0.058	0.058	0.058	0.058	0.058	0.058	0.058
YJL098W	0.773	0.773	0.773	0.773	0.773	0.828	0.828	0.828	0.828	0.828	0.828	0.817	0.777	0.777	0.777	0.777	0.817	0.817	0.817	0.817	0.817	0.817	0.817	0.817	0.817	0.817	0.817	0.817	0.817	0.805	0.805	0.805	0.805	0.805	0.764	0.698	0.659	0.659	0.659	0.659	0.659	0.659	0.659	0.659	0.62	0.597	0.597	0.597	0.597
YDR036C	0	0	0	0	0	0	0	0	0	0	0	0	0	0	0	0	0	0	0	0	0	0	0	0	0	0	0	0	0	0	0	0	0	0	0	0	0	0	0	0	0	0	0	0	0	0	0	0	0
YFR024C-A	2.37	2.37	2.37	2.307	2.307	2.307	2.307	2.307	2.307	2.25	2.25	2.29	2.177	2.177	2.177	2.177	2.151	2.112	2.046	1.994	1.994	1.994	2.033	1.723	1.66	1.699	1.699	1.699	1.763	1.786	1.786	1.786	1.786	1.665	1.636	1.711	1.711	1.722	1.672	1.635	1.647	1.685	1.67	1.709	1.789	1.978	1.978	1.978	2.321
YBR090C	4.394	4.394	4.394	4.394	4.394	4.394	4.382	4.382	4.382	4.382	4.382	4.437	4.437	4.476	4.476	4.465	4.465	4.52	4.481	4.44	4.44	4.44	4.44	4.44	4.44	4.44	4.452	4.463	4.463	4.412	4.412	4.412	4.412	4.412	4.412	4.471	4.471	4.471	4.471	4.471	4.471	4.471	4.471	4.471	4.35	4.292	4.253	4.253	4.253
YIL134W	3.991	3.991	3.991	3.976	3.991	3.991	4.03	4.03	4.109	4.109	4.148	4.148	4.148	4.148	4.148	3.978	3.8	3.8	3.841	3.841	3.855	3.855	3.855	3.919	3.958	3.958	3.958	3.946	3.946	3.877	3.877	3.877	3.877	3.825	3.865	3.865	3.877	3.797	3.797	3.671	3.678	3.637	3.637	3.648	3.712	3.867	3.826	3.826	3.849
YBR235W	3.173	3.173	3.173	3.173	3.173	3.224	3.224	3.264	3.475	3.567	3.527	3.527	3.527	3.527	3.488	3.488	3.488	3.499	3.499	3.499	3.499	3.499	3.54	3.54	3.54	3.54	3.54	3.54	3.551	3.566	3.566	3.606	3.606	3.606	3.567	3.526	3.515	3.515	3.515	3.515	3.515	3.515	3.515	3.515	3.515	3.515	3.515	3.503	3.424
YLR089C	2.558	2.558	2.558	2.569	2.592	2.592	2.592	2.632	2.632	2.632	2.632	2.593	2.593	2.635	2.635	2.675	2.675	2.675	2.675	2.675	2.675	2.675	2.675	2.634	2.626	2.663	2.689	2.756	2.808	2.808	2.861	2.873	2.873	2.873	2.912	2.938	3.039	3.039	3.068	3.159	3.159	3.119	3.119	3.119	3.119	3.148	3.309	3.358	3.358
YER059W	3.144	3.144	3.145	3.145	3.145	3.145	3.158	3.158	3.199	3.079	3.093	3.136	3.61	3.598	3.688	3.673	3.673	3.553	3.564	3.564	3.564	3.504	3.518	3.621	3.582	3.611	3.678	3.638	3.627	3.611	3.648	3.609	3.735	3.735	3.841	3.841	3.841	3.852	3.865	3.865	3.865	3.905	3.905	3.944	3.944	3.944	3.944	3.944	3.825
YGL131C	0.933	1.492	1.532	1.635	1.758	1.718	1.928	2.159	2.159	2.213	2.213	2.213	2.213	2.213	2.254	2.378	2.378	2.526	2.526	2.526	2.526	2.526	2.526	2.627	2.667	2.667	2.667	2.761	2.744	2.744	2.744	2.744	2.744	2.744	2.848	2.953	2.988	3.051	3.051	3.051	3.154	3.154	3.193	3.205	3.297	3.351	3.351	3.365	3.365
YDR437W	1.355	1.355	1.355	1.381	1.722	1.671	1.725	1.906	1.891	1.932	1.932	1.972	1.972	1.972	1.972	1.987	1.987	1.987	1.987	2.143	2.197	2.128	2.18	2.22	2.22	2.22	2.22	2.205	2.234	2.219	2.309	2.309	2.427	2.707	2.718	2.718	2.718	2.718	2.741	2.881	2.881	2.881	2.881	3.011	3.076	3.13	3.104	3.119	3.119
YEL013W	1.705	1.705	1.705	1.705	1.716	1.716	1.716	1.705	1.705	1.705	1.705	1.705	1.705	1.744	1.73	1.769	1.769	1.769	1.769	1.769	1.769	1.769	1.73	1.73	1.73	1.73	1.811	1.811	1.811	1.811	1.811	1.811	1.85	1.902	1.902	1.902	1.902	1.902	1.902	1.902	1.902	1.902	1.902	1.902	1.917	1.917	1.917	1.917	1.917
YMR131C	2.092	2.104	2.118	2.198	2.557	2.851	2.851	2.851	2.903	2.971	2.997	2.997	3.011	3.011	3.011	3.011	3.011	3.011	3.011	3.011	3.011	3.011	3.011	3.011	3.09	3.187	3.187	3.187	3.201	3.201	3.242	3.256	3.268	3.321	3.321	3.362	3.385	3.437	3.476	3.476	3.515	3.515	3.515	3.515	3.515	3.515	3.515	3.476	3.476
YNL186W	0.636	0.636	0.636	0.636	0.636	0.636	0.636	0.636	0.636	0.636	0.636	0.636	0.622	0.622	0.515	0.515	0.438	0.438	0.398	0.383	0.422	0.437	0.437	0.476	0.476	0.476	0.476	0.476	0.476	0.476	0.476	0.476	0.476	0.476	0.476	0.476	0.476	0.453	0.419	0.419	0.407	0.407	0.407	0.353	0.353	0.353	0.456	0.456	0.456
YDR466W	8.614	8.573	8.573	8.614	8.617	8.617	8.657	8.617	8.617	8.656	8.644	8.644	8.644	8.594	8.543	8.543	8.543	8.531	8.531	8.531	8.491	8.476	8.375	8.283	8.19	8.19	8.202	8.216	8.216	8.228	8.309	8.309	8.32	8.32	8.32	8.32	8.271	8.257	8.257	8.242	8.202	8.202	8.186	8.175	8.175	8.175	8.175	8.163	8.123
YMR299C	0.647	0.647	0.662	0.702	0.702	0.702	0.688	0.728	0.728	0.728	0.767	0.701	0.701	0.701	0.611	0.53	0.504	0.74	0.82	0.82	0.911	0.911	0.911	0.965	0.965	0.965	0.965	0.994	0.994	0.983	0.997	0.983	0.983	0.983	1.101	1.101	1.153	1.153	1.153	1.153	1.153	1.153	1.153	1.153	1.153	1.167	1.19	1.403	1.415
YDR247W	0.912	0.912	0.912	0.872	0.872	0.872	0.872	0.849	0.849	0.888	0.888	0.888	0.825	0.825	0.81	0.851	0.851	0.851	0.851	0.862	0.862	0.862	0.81	0.795	0.795	0.81	0.81	0.785	0.785	0.785	0.785	0.825	0.813	0.852	0.852	0.852	0.852	0.852	0.893	0.933	0.876	0.876	0.902	0.902	0.902	0.902	0.902	0.902	0.902
YPR124W	0.611	0.611	0.596	0.596	0.596	0.596	0.596	0.596	0.596	0.596	0.596	0.636	0.636	0.596	0.596	0.611	0.742	0.742	0.781	0.781	0.767	0.767	0.767	0.767	0.767	0.806	0.896	0.896	0.896	0.91	0.939	0.939	0.954	1.02	1.02	1.02	1.02	1.02	1.061	1.061	1.061	1.104	1.104	1.104	1.104	1.104	1.104	1.104	1.104
YNL211C	0.558	0.598	0.598	0.598	0.598	0.598	0.598	0.598	0.661	0.752	0.752	0.752	0.752	0.752	0.752	0.752	0.778	0.778	0.778	0.79	0.79	0.79	0.75	0.75	0.764	0.819	0.858	0.858	0.858	0.858	0.858	0.858	0.858	0.858	0.829	0.829	0.852	0.867	1.068	1.068	1.174	1.174	1.185	1.185	1.226	1.226	1.237	1.237	1.249
YJL168C	6.28	6.28	6.269	6.269	6.269	6.269	6.269	6.155	6.155	6.21	6.21	6.21	6.21	6.17	6.17	6.156	6.141	6.101	6.101	6.061	6.008	6.008	6.008	5.994	5.831	5.673	5.452	5.374	5.088	5.062	5.074	5.034	5.034	4.901	4.741	4.653	4.653	4.694	4.694	4.694	4.694	4.568	4.459	4.378	4.378	4.378	4.277	4.266	4.212
YOR206W	4.474	4.511	4.511	4.511	4.511	4.511	4.511	4.511	4.472	4.472	4.472	4.472	4.432	4.432	4.432	4.432	4.418	4.418	4.407	4.407	4.343	4.332	4.332	4.332	4.332	4.332	4.332	4.332	4.332	4.317	4.317	4.317	4.317	4.317	4.317	4.317	4.317	4.317	4.306	4.306	4.228	4.228	4.228	4.188	4.188	4.084	4.034	3.835	3.783
YKL205W	3.208	3.208	3.208	3.288	3.329	3.542	3.542	3.542	3.542	3.542	3.582	3.571	3.571	3.611	3.611	3.56	3.56	3.56	3.467	3.43	3.415	3.573	3.573	3.584	3.768	3.768	3.835	3.835	3.864	3.904	3.904	3.904	3.916	3.916	3.916	3.916	3.901	3.913	3.913	3.913	3.913	3.913	3.913	3.913	3.913	3.913	3.839	3.8	3.794
YGL153W	1.531	1.583	1.583	1.555	1.555	1.605	1.541	1.541	1.567	1.515	1.54	1.54	1.54	1.474	1.515	1.504	1.515	1.606	1.707	1.707	1.707	1.707	1.707	1.591	1.998	2.06	2.072	2.072	2.112	2.163	2.163	2.163	2.163	2.163	2.163	2.163	2.163	2.175	2.202	2.163	2.213	2.213	2.213	2.213	2.186	2.186	2.411	2.454	2.454
YML113W	14.181	14.13	14.13	14.13	14.13	14.13	14.13	14.116	14.116	14.116	14.075	14.075	14.075	14.075	14.075	14.008	13.939	13.847	13.658	13.509	13.497	13.457	13.273	13.258	13.247	13.192	13.178	12.642	12.339	12.274	12.274	12.274	12.274	12.259	8.876	7.703	7.099	6.994	6.982	7.008	7.008	7.008	7.008	6.969	6.929	6.929	6.514	6.514	6.279
YMR193W	0.885	0.921	0.933	0.933	0.918	0.918	0.93	1.022	1.022	1.062	1.091	1.079	1.079	1.063	1.093	1.093	1.155	1.25	1.391	1.391	1.413	1.493	1.505	1.505	1.556	1.596	1.596	1.596	1.637	1.637	1.637	1.677	1.677	1.677	1.677	1.665	1.573	1.584	1.559	1.559	1.634	1.686	2.048	2.009	2.023	2.023	2.023	2.023	2.023
YML062C	1.3	1.3	1.3	1.3	1.306	1.318	1.318	1.318	1.318	1.318	1.359	1.359	1.359	1.359	1.359	1.359	1.359	1.359	0.912	0.769	0.73	0.77	0.784	0.784	1.021	1.314	1.314	1.314	1.314	1.314	1.284	1.361	1.461	1.67	1.754	1.754	1.859	1.964	1.964	1.964	1.964	2.055	2.185	2.61	2.61	2.61	2.61	2.621	2.632
YLR208W	1.89	1.905	1.905	1.945	1.945	1.945	1.999	1.999	2.038	2.038	2.038	2.108	2.108	2.148	2.148	2.148	2.148	2.148	2.148	2.148	2.148	2.148	2.148	2.148	2.148	2.148	2.148	2.148	2.096	2.096	2.096	2.096	2.125	2.177	2.177	2.177	2.177	2.177	2.177	2.177	2.177	2.177	2.177	2.177	2.177	2.177	2.177	2.177	2.177
YDR202C	2.539	2.62	2.62	2.62	2.631	2.764	2.764	2.764	2.764	2.82	2.805	2.793	2.942	3.281	3.322	3.442	3.442	3.442	3.471	3.42	3.42	3.536	3.617	3.617	3.617	3.617	3.617	3.617	3.617	3.672	3.646	3.713	3.846	3.869	3.869	3.854	3.854	3.854	3.854	3.826	3.789	3.789	3.789	3.829	3.766	3.75	3.711	3.711	3.711
YLR146C	1.258	1.218	1.204	1.125	1.085	1.085	1.085	1.085	1.085	0.715	0.571	0.545	0.545	0.545	0.545	0.534	0.534	0.534	0.369	0.369	0.406	0.635	0.635	0.752	0.752	0.752	0.752	0.752	0.752	0.712	0.689	0.704	0.704	0.744	0.73	0.73	0.715	0.715	0.715	0.715	0.715	0.715	0.715	0.754	0.858	0.912	1.369	1.369	1.369
YGR049W	1.285	1.285	1.201	1.201	1.201	1.201	1.201	1.242	1.202	1.202	1.202	1.202	1.152	1.152	1.227	1.227	1.227	1.227	1.227	1.227	1.123	1.123	1.162	1.136	1.216	1.265	1.226	1.226	1.186	1.237	1.198	1.198	1.198	1.238	1.279	1.293	1.293	1.293	1.293	1.367	1.357	1.368	1.368	1.383	1.383	1.383	1.394	1.337	1.337
YDR390C	0.355	0.355	0.355	0.355	0.369	0.381	0.381	0.381	0.433	0.485	0.485	0.499	0.525	0.525	0.605	0.605	0.605	0.695	0.695	0.695	0.695	0.695	0.695	0.707	0.801	0.841	1.128	1.128	1.183	1.223	1.223	1.235	1.235	1.235	1.235	1.235	1.235	1.235	1.235	1.235	1.235	1.235	1.275	1.275	1.275	1.275	1.275	1.275	1.275
YDL022W	0.594	0.553	0.553	0.553	0.464	0.449	0.449	0.449	0.438	0.426	0.426	0.426	0.426	0.414	0.414	0.414	0.414	0.414	0.414	0.414	0.403	0.403	0.403	0.403	0.403	0.403	0.403	0.403	0.349	0.349	0.349	0.349	0.349	0.349	0.349	0.349	0.349	0.349	0.349	0.349	0.349	0.349	0.349	0.349	0.349	0.31	0.27	0.27	0.27
YOR119C	1.012	0.997	0.997	1.065	1.091	1.091	1.131	1.142	1.142	1.142	1.142	1.142	1.142	1.154	1.115	1.115	1.034	1.003	0.989	1.014	1.014	1.014	1.025	1.062	1.074	1.074	1.074	1.111	1.111	1.109	1.109	1.109	1.105	1.234	1.234	1.272	1.272	1.323	1.323	1.323	1.323	1.323	1.334	1.36	1.69	1.69	1.729	1.741	1.741
YOR361C	1.643	1.643	1.643	1.643	1.643	1.643	1.643	1.643	1.643	1.669	1.669	1.669	1.669	1.669	1.669	1.669	1.669	1.669	1.669	1.669	1.669	1.669	1.669	1.669	1.669	1.669	1.669	1.669	1.683	1.683	1.683	1.683	1.683	1.683	1.683	1.683	1.683	1.683	1.683	1.683	1.694	1.706	1.706	1.706	1.706	1.706	1.706	1.706	1.706
YNL308C	0.325	0.325	0.325	0.325	0.325	0.285	0.285	0.285	0.285	0.285	0.285	0.285	0.285	0.285	0.285	0.285	0.285	0.285	0.285	0.285	0.285	0.285	0.285	0.366	0.366	0.366	0.366	0.366	0.366	0.366	0.366	0.366	0.366	0.366	0.366	0.366	0.366	0.366	0.366	0.366	0.366	0.366	0.381	0.381	0.42	0.42	0.42	0.42	0.42
YGR058W	0.029	0.07	0.07	0.07	0.07	0.07	0.109	0.123	0.123	0.123	0.123	0.135	0.135	0.174	0.174	0.174	0.174	0.174	0.174	0.174	0.174	0.185	0.185	0.185	0.185	0.185	0.185	0.185	0.185	0.185	0.185	0.185	0.185	0.185	0.185	0.239	0.239	0.239	0.251	0.251	0.396	0.526	0.526	0.541	0.541	0.541	0.541	0.541	0.777
YGR161W-C	0.041	0.041	0.041	0.041	0.041	0.041	0.041	0.041	0.041	0.041	0.041	0.041	0.041	0.041	0.041	0.041	0.041	0.041	0.041	0.041	0.041	0.041	0.041	0.041	0.041	0.041	0.041	0.041	0.041	0.041	0.041	0.041	0.041	0.041	0.041	0.041	0.041	0.041	0.041	0.041	0.041	0.041	0.041	0.041	0.041	0.041	0.041	0.041	0.041
YJR054W	3.067	3.067	3.078	3.078	3.078	3.078	3.078	3.184	3.247	3.236	3.195	3.195	3.195	3.195	3.192	3.192	3.284	3.324	3.324	3.324	3.324	3.338	3.389	3.429	3.429	3.483	3.483	3.483	3.483	3.458	3.458	3.404	3.392	3.392	3.433	3.433	3.433	3.473	3.473	3.473	3.473	3.407	3.407	3.407	3.368	3.382	3.382	3.382	3.382
YJL055W	3.918	3.918	3.918	3.959	3.959	4.04	4.029	4.092	4.092	4.092	4.092	4.092	4.092	4.092	4.133	4.133	4.133	4.167	4.167	4.127	4.127	4.127	4.141	4.19	4.27	4.27	4.229	4.215	4.215	4.215	4.215	4.174	4.134	4.07	4.07	4.059	3.949	3.869	3.938	4.278	4.238	4.238	4.238	4.238	4.238	4.238	4.197	4.197	4.197
YBR058C	9.892	9.668	9.668	8.714	8.122	8.083	8.148	8.136	8.136	8.085	8.085	7.97	7.4	6.912	6.748	6.748	6.748	6.734	6.773	6.392	5.992	5.93	5.969	5.963	5.872	5.912	5.949	5.949	5.937	5.937	5.937	4.256	3.088	2.971	2.971	2.542	2.407	2.443	2.375	2.48	2.48	2.491	2.753	2.804	2.972	2.972	2.983	3.289	3.328
YBL026W	2.675	2.675	2.675	2.675	2.675	2.675	2.675	2.675	2.635	2.635	2.635	2.635	2.585	2.504	2.504	2.492	2.492	2.478	2.478	2.478	2.438	2.384	2.243	2.188	2.177	2.177	2.1	2.074	1.952	1.872	1.872	1.872	1.872	1.872	1.872	1.817	1.777	1.777	1.777	1.777	1.754	1.739	1.629	1.335	1.321	1.309	1.309	1.309	1.309
YDR219C	3.264	3.248	3.26	3.34	3.38	3.38	3.392	3.432	3.432	3.726	3.726	3.726	3.726	3.737	3.752	3.67	3.709	3.709	3.709	3.709	3.709	3.75	3.761	3.761	3.761	3.761	3.761	3.761	3.722	3.711	3.711	3.711	3.763	3.904	3.942	3.993	4.072	4.072	4.072	4.032	4.071	4.071	4.02	4.023	4.101	4.347	4.462	4.476	4.436
YHR001W	0	0	0	0	0	0	0	0	0	0	0	0	0	0	0	0	0	0	0	0	0	0	0	0	0	0	0	0	0	0	0	0	0	0	0	0	0	0	0	0	0	0	0	0	0	0	0	0	0
YIR003W	5.134	5.134	5.2	5.252	5.281	5.544	5.544	5.624	5.624	5.675	5.686	5.698	5.929	5.929	6.024	6.024	6.118	6.118	6.129	6.129	6.235	6.289	6.461	6.574	6.574	6.574	6.588	6.588	6.588	6.588	6.588	6.537	6.514	6.514	6.514	6.581	6.815	6.894	7.054	7.132	7.146	7.197	7.197	7.197	7.168	7.183	7.183	7.183	7.183
YGR282C	2.112	2.113	2.138	2.23	2.363	2.363	2.363	2.352	2.311	2.311	2.085	2.085	2.14	2.052	2.041	2.119	2.08	2.08	1.973	1.973	1.973	1.973	1.973	1.973	1.973	1.973	1.776	1.776	1.596	1.414	1.454	1.734	1.76	1.76	1.719	1.742	1.742	1.743	1.743	1.746	1.723	1.723	1.803	1.843	1.884	1.884	1.884	1.884	1.884
YOR141C	1.911	1.922	1.963	1.963	1.963	1.963	1.963	1.963	1.974	1.974	1.974	1.974	1.974	1.974	1.974	1.974	1.934	1.934	1.934	1.934	1.974	1.989	2.029	2.029	2.029	2.058	2.07	2.109	2.109	2.109	2.109	2.095	2.095	2.095	2.08	2.08	2.054	2.015	2.015	2.015	2.015	2.015	2.015	2.015	2.015	1.976	1.976	1.976	1.936
YDR276C	1.167	1.167	1.153	1.153	1.153	1.153	1.141	1.141	1.141	1.141	1.06	1.02	1.02	1.02	0.939	0.939	0.939	0.939	0.939	0.939	0.899	0.899	0.899	0.899	0.899	0.888	0.826	0.716	0.704	0.693	0.693	0.693	0.615	0.615	0.615	0.576	0.576	0.486	0.486	0.486	0.486	0.486	0.446	0.446	0.446	0.419	0.419	0.419	0.419
YBR211C	2.13	2.104	2.09	2.09	2.09	2.155	2.181	2.181	2.181	2.181	2.181	2.181	2.181	2.181	2.181	2.181	2.181	2.181	2.181	2.181	2.181	2.181	2.169	2.169	2.155	2.115	2.115	2.115	2.115	2.038	2.038	2.038	1.982	1.905	1.864	1.864	1.864	1.864	1.849	1.849	1.758	1.758	1.758	1.571	1.571	1.571	1.56	1.509	1.214
YLR164W	3.693	3.693	3.756	3.909	3.909	3.934	3.934	4.016	4.016	4.016	4.027	4.17	4.159	4.159	4.159	4.159	4.159	4.17	4.17	4.17	4.17	4.17	4.17	4.17	4.17	4.17	4.17	4.211	4.211	4.17	4.193	4.193	4.193	4.193	4.193	4.193	4.193	4.193	4.205	4.205	4.205	4.205	4.205	4.205	4.165	4.165	4.165	4.165	4.165
YBL032W	7.351	7.362	7.402	7.569	7.58	7.58	7.58	7.58	7.502	7.502	7.538	7.632	7.632	7.632	7.644	7.629	7.629	7.615	7.575	7.564	7.564	7.564	7.564	7.575	7.575	7.575	7.575	7.564	7.564	7.55	7.55	7.535	7.535	7.481	7.423	7.423	7.423	7.423	7.412	7.412	7.4	7.4	7.4	7.4	7.4	7.389	7.389	7.186	7.186
YGR123C	0.386	0.427	0.401	0.456	0.456	0.456	0.456	0.456	0.456	0.444	0.444	0.509	0.509	0.509	0.509	0.524	0.614	0.666	0.666	0.666	0.666	0.666	0.666	0.666	0.666	0.666	0.666	0.666	0.707	0.707	0.666	0.666	0.666	0.68	0.68	0.68	0.666	0.666	0.666	0.666	0.666	0.666	0.666	0.666	0.666	0.666	0.666	0.666	0.666
YFR014C	3.142	3.142	3.317	3.413	3.465	3.519	3.612	3.612	3.638	3.638	3.638	3.638	3.638	3.638	3.638	3.638	3.638	3.638	3.638	3.638	3.638	3.65	3.731	3.731	3.731	3.691	3.717	3.717	3.717	3.677	3.636	3.636	3.636	3.651	3.662	3.662	3.703	3.703	3.703	3.662	3.662	3.633	3.578	3.578	3.578	3.567	3.567	3.567	3.567
YOR301W	1.741	1.727	1.727	1.727	1.727	1.727	1.727	1.727	1.727	1.727	1.727	1.727	1.767	1.767	1.767	1.767	1.715	1.692	1.754	1.766	1.766	1.766	1.766	1.766	1.726	1.726	1.726	1.726	1.726	1.726	1.726	1.714	1.766	1.766	1.766	1.766	1.766	1.806	1.806	1.806	1.806	1.821	1.821	1.861	1.861	1.861	1.861	1.861	1.78
YBR268W	1.562	1.562	1.562	1.562	1.631	1.685	1.685	1.685	1.685	1.685	1.724	1.883	1.924	1.963	1.974	2.105	2.144	2.144	2.144	2.156	2.156	2.156	2.156	2.156	2.156	2.156	2.167	2.167	2.167	2.19	2.19	2.267	2.267	2.279	2.279	2.279	2.279	2.279	2.279	2.279	2.279	2.279	2.279	2.279	2.279	2.279	2.149	2.149	2.149
YBR026C	0.63	0.725	0.685	0.685	0.685	0.696	0.696	0.736	0.736	0.736	0.724	0.724	0.65	0.624	0.621	0.686	1.001	1.04	1.04	1.04	1.037	1.052	1.073	1.125	1.125	1.125	1.14	1.14	1.19	1.19	1.19	1.19	1.264	1.264	1.264	1.264	1.264	1.264	1.264	1.264	1.264	1.264	1.264	1.276	1.29	1.29	1.305	1.339	1.339
YGR197C	2.889	2.903	2.851	2.902	2.916	2.905	3.232	3.232	3.428	4.66	4.649	4.649	4.753	4.753	4.794	4.834	4.834	4.873	4.873	4.896	4.896	4.896	4.965	5.787	6.864	6.853	7.341	7.341	7.356	7.378	7.419	7.419	7.419	7.419	7.434	7.396	7.396	7.452	8.668	8.697	8.736	8.736	8.776	8.787	8.987	9.027	9.027	9.027	9.027
YJL205C	1.046	1.046	1.046	1.046	1.046	1.046	1.046	1.046	1.046	1.046	1.046	1.046	1.058	1.058	1.058	1.058	1.046	1.007	1.007	0.929	0.917	0.917	0.917	0.917	0.906	0.906	0.906	0.906	0.906	0.906	0.906	0.906	0.906	0.906	0.906	0.906	0.865	0.865	0.865	0.865	0.865	0.865	0.865	0.865	0.784	0.721	0.721	0.721	0.721
YNL329C	2.44	2.44	2.44	2.44	2.44	2.44	2.44	2.44	2.44	2.449	2.46	2.46	2.46	2.46	2.46	2.46	2.46	2.46	2.46	2.46	2.46	2.46	2.46	2.515	2.579	2.579	2.579	2.579	2.579	2.593	2.593	2.634	2.645	2.645	2.645	2.645	2.645	2.645	2.645	2.645	2.606	2.606	2.606	2.661	2.661	2.661	2.661	2.661	2.661
YHR010W	0.041	0.041	0.041	0.041	0.041	0.041	0.041	0.041	0.041	0.041	0	0	0	0	0	0	0	0	0	0	0	0	0	0	0	0	0	0	0	0	0	0	0	0	0	0	0	0	0	0	0	0	0	0	0	0	0	0	0
YNL003C	0.896	0.896	0.935	0.935	0.935	0.935	0.935	0.935	1.034	1.034	1.034	1.048	1.048	1.048	1.06	1.06	1.315	1.315	1.327	1.327	1.327	1.327	1.327	1.327	1.338	1.338	1.338	1.338	1.338	1.338	1.338	1.338	1.349	1.349	1.349	1.349	1.349	1.349	1.349	1.349	1.349	1.349	1.349	1.349	1.353	1.353	1.392	1.392	1.392
YJL127C	1.83	1.79	1.79	1.79	1.79	2.153	2.469	2.673	2.711	2.787	2.867	3.034	3.034	3.11	3.15	3.311	3.489	3.489	3.489	3.489	3.489	3.489	3.489	3.489	3.5	3.88	4.058	4.097	4.097	4.097	4.136	4.136	4.162	4.123	4.202	4.19	4.19	4.228	4.319	4.333	4.609	4.609	4.609	4.609	4.609	4.609	4.594	4.594	4.633
YNL129W	0.062	0.062	0.102	0.113	0.139	0.139	0.139	0.139	0.139	0.139	0.139	0.139	0.139	0.19	0.19	0.19	0.19	0.19	0.19	0.19	0.19	0.15	0.15	0.15	0.15	0.15	0.15	0.15	0.15	0.165	0.176	0.176	0.176	0.176	0.176	0.176	0.165	0.165	0.165	0.165	0.176	0.191	0.191	0.191	0.191	0.191	0.255	0.255	0.255
YFR036W	1.049	1.063	1.063	1.063	1.063	1.063	1.063	1.063	1.063	1.063	1.052	1.063	1.063	1.063	1.078	1.038	1.038	1.038	1.038	1.078	1.078	1.038	1.038	1.038	1.038	1.038	1.038	1.038	1.038	1.024	1.065	1.065	1.065	1.065	1.065	1.065	1.065	1.065	1.012	1.012	1.012	1.012	1.012	1.012	0.975	0.964	0.949	0.949	0.949
YPL092W	0.294	0.294	0.305	0.305	0.305	0.305	0.265	0.265	0.265	0.239	0.227	0.188	0.188	0.162	0.162	0.162	0.162	0.162	0.162	0.162	0.162	0.162	0.162	0.162	0.162	0.162	0.162	0.162	0.162	0.162	0.162	0.162	0.162	0.162	0.162	0.162	0.162	0.162	0.162	0.162	0.162	0.162	0.162	0.162	0.162	0.162	0.162	0.176	0.176
YMR251W	0.453	0.468	0.431	0.472	0.592	0.592	0.592	0.631	0.668	0.702	0.87	0.87	0.87	0.885	1.002	1.042	1.042	1.083	1.135	1.135	1.174	1.174	1.174	1.174	1.186	1.186	1.186	1.186	1.186	1.186	1.238	1.249	1.249	1.459	1.459	1.565	1.565	1.565	1.576	1.576	1.576	1.611	1.665	1.665	1.665	1.738	1.738	1.738	1.738
YKL043W	0.067	0.067	0.067	0.067	0.078	0.078	0.078	0.078	0.078	0.078	0.078	0.078	0.078	0.117	0.117	0.117	0.117	0.117	0.117	0.117	0.117	0.117	0.129	0.129	0.129	0.129	0.129	0.129	0.129	0.129	0.129	0.129	0.129	0.129	0.129	0.129	0.129	0.129	0.129	0.129	0.129	0.129	0.129	0.129	0.129	0.129	0.129	0.129	0.129
YBR163W	3.267	3.279	3.279	3.279	3.202	3.176	3.176	3.176	3.137	3.149	3.07	3.109	3.07	3.11	3.069	3.069	3.124	3.124	3.124	3.124	3.163	3.163	3.163	3.163	3.124	3.124	3.124	3.124	3.124	3.11	3.11	3.11	3.124	3.124	3.124	3.124	3.124	3.124	3.124	3.112	3.112	3.112	3.058	3.018	3.018	3.018	3.018	3.007	2.995
YBR043C	3.41	3.348	3.387	3.387	3.387	3.428	3.428	3.428	3.413	3.413	3.413	3.413	3.413	3.425	3.385	3.385	3.385	3.385	3.385	3.385	3.385	3.385	3.385	3.385	3.4	3.4	3.4	3.4	3.4	3.4	3.4	3.4	3.4	3.374	3.362	3.333	3.333	3.333	3.28	3.28	3.265	3.224	3.224	3.238	3.249	3.249	3.249	3.249	3.223
YKR011C	0.355	0.355	0.355	0.355	0.355	0.355	0.37	0.37	0.37	0.37	0.37	0.37	0.37	0.37	0.37	0.37	0.422	0.422	0.488	0.433	0.394	0.394	0.394	0.394	0.397	0.436	0.436	0.436	0.459	0.459	0.459	0.471	0.471	0.497	0.497	0.497	0.497	0.497	0.511	0.511	0.511	0.511	0.511	0.511	0.511	0.511	0.511	0.511	0.511
YBR244W	2.901	2.901	2.846	2.846	2.846	2.846	2.846	2.846	2.835	2.835	2.8	2.789	2.828	2.828	2.813	2.748	2.711	2.711	2.615	2.604	2.569	2.569	2.569	2.569	2.546	2.491	2.491	2.491	2.429	2.348	2.348	2.362	2.413	2.439	2.439	2.478	2.438	2.424	2.424	2.424	2.397	2.397	2.397	2.386	2.334	2.322	2.204	2.192	2.192
YFR022W	0.606	0.618	0.644	0.626	0.638	0.678	0.678	0.609	0.609	0.623	0.652	0.862	1.317	1.317	1.317	1.317	1.317	1.317	1.317	1.306	1.306	1.306	1.24	1.291	1.359	1.359	1.359	1.374	1.443	1.524	2.099	2.099	2.111	2.126	2.189	2.189	2.27	2.27	2.284	2.284	2.284	2.296	2.296	2.308	2.409	2.552	2.552	2.552	2.552
YCR083W	3.405	3.405	3.365	3.338	3.337	3.298	3.298	3.298	3.298	3.298	3.298	3.298	3.337	3.298	3.298	3.321	3.23	3.23	3.179	3.179	3.043	2.9	2.617	2.473	2.487	2.539	2.525	2.525	2.525	2.474	2.434	2.434	2.409	2.353	2.353	2.353	2.353	2.365	2.405	2.42	2.353	2.379	2.165	2.205	2.191	2.14	2.228	2.178	2.228
YGR156W	0.623	0.623	0.623	0.623	0.623	0.663	0.692	0.692	0.704	0.704	0.704	0.704	0.663	0.663	0.663	0.674	0.674	0.778	0.79	0.819	0.819	0.819	0.819	0.819	0.819	0.858	0.847	0.938	0.977	0.977	1.018	1.018	1.018	1.018	1.018	1.018	1.018	1.018	1.032	1.018	1.029	1.029	1.029	1.227	1.238	1.289	1.343	1.343	1.357
YIL029C	2.433	2.584	2.584	2.584	2.733	2.733	2.876	3.123	3.123	3.138	3.138	3.138	3.138	3.179	3.179	3.179	3.179	3.179	3.179	3.179	3.219	3.219	3.219	3.248	3.248	3.248	3.248	3.248	3.248	3.26	3.26	3.31	3.31	3.31	3.322	3.361	3.376	3.376	3.376	3.376	3.376	3.376	3.376	3.376	3.376	3.376	3.376	3.376	3.376
YGL036W	0.081	0.081	0.081	0.081	0.081	0.081	0.081	0.081	0.081	0.081	0.081	0.081	0.081	0.081	0.081	0.081	0.081	0.081	0.081	0.081	0.081	0.041	0.041	0.041	0.041	0.041	0.041	0.041	0.041	0.041	0.041	0.041	0.041	0.041	0.041	0.041	0.041	0.041	0.041	0.041	0.041	0.041	0.041	0.041	0.041	0.041	0.041	0.041	0.041
YBR225W	0.704	0.693	0.693	0.693	0.848	1.077	1.338	1.338	1.433	2.268	2.268	2.279	2.279	2.279	2.279	2.255	2.255	2.255	2.442	2.442	2.442	2.442	2.549	2.715	2.715	2.715	2.715	2.873	3.003	3.068	3.493	3.811	4.136	4.312	4.312	4.312	4.312	4.312	4.312	4.312	4.273	4.273	4.287	4.386	4.386	4.386	4.386	4.386	4.426
YNL029C	4.356	4.356	4.344	4.341	4.33	4.33	4.318	4.303	4.303	4.252	4.252	4.223	4.223	4.223	4.223	4.223	4.291	4.291	3.917	3.89	3.89	3.317	3.174	3.005	3.005	2.99	2.909	2.594	2.527	2.45	2.45	2.424	2.412	2.401	2.401	2.401	2.386	2.249	2.249	2.118	2.144	2.182	2.182	2.182	2.208	2.069	2.069	2.043	2.043
YGR081C	4.369	4.538	4.538	4.659	4.659	4.659	4.659	4.673	4.673	4.684	4.684	4.763	4.752	4.672	4.683	4.738	4.75	4.75	4.75	4.75	4.75	4.75	4.75	4.71	4.71	4.71	4.71	4.751	4.712	4.686	4.686	4.554	4.518	4.518	4.599	4.599	4.587	4.587	4.587	4.587	4.587	4.587	4.548	4.548	4.508	4.508	4.508	4.508	4.452
YBR091C	5.161	5.161	5.161	5.173	5.173	5.173	5.173	5.173	5.158	5.158	5.199	5.301	5.301	5.301	5.301	5.301	5.301	5.301	5.301	5.301	5.301	5.313	5.313	5.313	5.313	5.313	5.313	5.391	5.402	5.446	5.446	5.418	5.459	5.459	5.396	5.396	5.396	5.396	5.396	5.396	5.356	5.317	5.317	5.328	5.328	5.328	5.328	5.328	5.288
YLR215C	0.829	0.829	0.818	0.844	0.963	0.951	0.951	1.141	1.141	1.141	1.141	1.141	1.141	1.141	1.141	1.141	1.141	1.141	1.167	1.155	1.155	1.155	1.115	1.115	1.103	1.065	1.103	1.299	1.353	1.353	1.353	1.353	1.353	1.393	1.433	1.433	1.433	1.433	1.433	1.433	1.433	1.433	1.448	1.448	1.448	1.448	1.499	1.522	1.561
YDR436W	1.964	2.03	2.018	2.018	2.03	1.926	1.885	1.804	1.625	1.515	1.518	1.518	1.504	1.634	1.595	1.595	1.595	1.595	1.346	1.345	1.228	1.288	1.711	1.75	1.75	1.686	1.829	1.818	1.818	1.764	1.764	1.804	1.818	2.095	2.095	2.095	2.054	2.054	2.054	2.054	1.881	1.869	2.19	2.19	2.19	2.19	2.19	2.396	2.397
YMR093W	6.51	6.51	6.51	6.51	6.51	6.51	6.51	6.421	6.421	6.421	6.421	6.3	6.288	6.288	6.288	6.288	6.277	6.277	6.152	6.098	5.954	5.939	5.795	5.766	5.727	5.727	5.727	5.727	5.471	5.471	5.313	5.313	5.191	5.151	5.112	5.112	4.704	4.704	4.653	4.653	4.653	4.641	2.382	0.782	0.397	0.303	0.252	0.252	0.252
YNL290W	4.248	4.302	4.356	4.356	4.753	4.947	5.199	5.21	5.221	5.221	5.182	5.182	5.182	5.237	5.252	5.425	5.425	5.504	5.688	5.739	5.832	5.832	5.832	5.832	5.821	5.821	5.899	5.921	6.269	6.269	6.308	6.308	6.308	6.323	6.323	6.334	6.398	6.412	6.427	6.427	6.438	6.45	6.489	6.489	6.489	6.45	6.409	6.421	6.46
YGL219C	2.216	2.279	2.279	2.544	2.493	2.482	2.482	2.522	2.522	2.441	2.441	2.441	2.456	2.683	3.196	3.312	3.365	3.416	3.565	3.565	3.565	3.591	3.603	3.603	3.591	3.642	3.642	3.679	3.905	3.905	3.905	4.223	4.534	4.613	4.636	4.651	4.651	4.651	4.677	4.677	4.677	4.677	4.753	4.99	5.002	5.256	5.256	5.31	5.325
YPL148C	1.538	1.527	1.527	1.527	1.527	1.527	1.541	1.541	1.541	1.581	1.581	1.581	1.581	1.581	1.581	1.581	1.581	1.569	1.401	1.389	1.375	1.375	1.32	1.331	1.331	1.302	1.302	1.262	1.223	1.223	1.182	1.038	0.932	0.906	0.88	0.919	0.905	0.905	0.905	0.879	0.985	1.028	1.028	1.028	1.04	1.04	1.04	1.04	1.04
YKL080W	0.759	0.705	0.705	0.705	0.665	0.665	0.665	0.665	0.705	0.783	0.783	0.783	0.794	0.794	0.794	0.794	0.794	0.834	0.834	0.837	0.837	0.837	0.837	0.786	0.786	0.786	0.786	0.786	0.786	0.786	0.786	0.786	0.786	0.786	0.786	0.76	0.76	0.76	0.76	0.72	0.72	0.72	0.72	0.72	0.72	0.72	0.72	0.72	0.72
YDL064W	1.754	1.795	1.835	1.835	1.847	2.091	2.612	2.652	2.663	2.663	2.663	2.678	2.73	2.741	2.756	2.756	2.876	3.247	3.326	3.459	3.511	3.511	3.511	3.526	3.592	3.592	3.658	3.769	3.769	3.78	3.78	3.78	3.792	3.831	3.845	3.834	3.834	3.834	3.834	3.849	3.94	3.94	3.94	3.94	3.954	3.995	3.995	3.995	3.995
YDR191W	8.571	8.571	8.556	8.556	8.556	8.556	8.556	8.556	8.556	8.595	8.595	8.572	8.572	8.572	8.543	8.543	8.543	8.543	8.543	8.558	8.558	8.558	8.597	8.519	8.558	8.572	8.572	8.612	8.612	8.612	8.612	8.612	8.493	8.264	8.264	8.207	8.052	8.052	7.998	7.998	7.987	7.987	7.987	7.867	7.852	7.617	7.537	7.537	7.537
YGR027C	0.769	0.769	0.769	0.769	0.809	0.914	1.206	1.287	1.287	1.338	1.38	1.38	1.619	1.996	1.996	2.01	2.214	2.175	2.201	2.416	3.217	3.217	3.232	3.232	3.232	3.257	3.372	4.209	4.194	4.3	4.3	4.3	4.3	4.313	4.273	4.261	4.222	4.273	4.302	4.316	4.446	4.487	4.487	4.566	4.596	4.596	4.61	4.623	4.623
YLR197W	2.11	2.11	2.11	2.11	2.11	2.11	2.071	1.966	1.966	1.966	1.915	1.915	1.893	1.626	1.556	1.556	1.568	1.568	1.568	1.568	1.568	1.529	1.477	1.477	1.465	1.454	1.415	1.364	1.323	1.335	1.374	1.374	1.374	1.374	1.374	1.333	1.374	1.359	1.359	1.348	1.286	1.286	1.351	1.351	1.365	1.377	1.365	1.325	1.312
YML028W	2.274	2.274	2.235	2.249	2.249	2.249	2.21	2.277	2.329	2.34	2.381	2.421	2.421	2.421	2.421	2.421	2.421	2.421	2.421	2.421	2.421	2.421	2.381	2.434	2.434	2.434	2.434	2.434	2.434	2.498	2.498	2.498	2.498	2.498	2.498	2.458	2.458	2.481	2.466	2.506	2.506	2.506	2.506	2.506	2.506	2.506	2.506	2.495	2.373
YGL246C	5.043	5.069	5.28	5.552	5.774	6.354	6.394	6.394	6.434	6.422	6.448	6.565	6.565	6.565	6.565	6.565	6.565	6.58	6.58	6.58	6.58	6.591	6.658	6.866	6.866	6.866	6.866	6.866	6.837	6.823	7.018	7.252	7.252	7.293	7.293	7.293	7.293	7.293	7.293	7.293	7.293	7.293	7.293	7.293	7.293	7.263	7.314	7.365	7.365
YEL048C	2.204	2.164	2.178	2.164	2.164	2.204	2.255	2.65	2.65	2.689	2.73	2.73	2.854	2.854	2.909	2.909	2.936	2.936	3.047	3.047	3.07	3.07	3.07	3.07	3.07	3.058	3.018	3.018	3.051	3.051	3.212	3.212	3.212	3.212	3.197	3.197	3.261	3.261	3.261	3.472	3.542	3.542	3.553	3.553	3.553	3.553	3.553	3.553	3.568
YHL003C	0	0	0	0	0.039	0.039	0.039	0.039	0.039	0.039	0.039	0.039	0.039	0.039	0.039	0.039	0.039	0.039	0.039	0.039	0.039	0.051	0.051	0.051	0.062	0.062	0.062	0.129	0.14	0.14	0.179	0.194	0.194	0.205	0.245	0.359	0.359	0.359	0.359	0.359	0.37	0.37	0.37	0.37	0.37	0.37	0.385	0.385	0.385
YPR157W	0	0	0	0	0.011	0.011	0.011	0.011	0.011	0.052	0.052	0.052	0.052	0.052	0.052	0.052	0.052	0.092	0.092	0.092	0.092	0.143	0.143	0.143	0.184	0.195	0.195	0.195	0.195	0.195	0.195	0.195	0.195	0.195	0.259	0.259	0.259	0.259	0.259	0.259	0.259	0.259	0.337	0.337	0.337	0.337	0.337	0.337	0.337
YLR201C	0.495	0.495	0.495	0.495	0.495	0.458	0.461	0.472	0.561	0.561	0.561	0.599	0.599	0.599	0.599	0.599	0.599	0.599	0.599	0.599	0.548	0.589	0.564	0.603	0.603	0.603	0.615	0.589	0.574	0.546	0.626	0.626	0.626	0.706	0.732	0.732	0.692	0.692	0.692	0.692	0.692	0.706	0.706	0.786	0.786	0.786	0.745	0.745	0.734
YCR095W-A	1.508	2.287	2.287	2.393	2.393	2.393	2.393	2.381	2.367	2.393	2.538	2.891	2.891	2.891	2.891	2.891	2.93	2.956	2.956	2.956	2.956	2.956	2.956	2.956	2.956	2.971	2.971	2.971	2.971	2.971	2.971	2.971	2.971	2.971	2.994	2.994	2.994	3.005	3.005	3.005	3.005	3.031	3.017	3.017	3.017	3.017	3.005	2.965	2.965
YOR129C	1.498	1.827	1.827	1.827	2.005	2.018	2.179	2.193	2.219	2.208	2.208	2.208	2.288	2.288	2.224	2.237	2.234	3.145	4.554	4.554	4.595	4.595	4.618	4.618	4.681	4.722	4.722	4.862	5.14	5.178	5.178	5.178	5.178	5.178	5.189	5.189	5.189	5.318	5.318	5.318	5.332	5.332	5.293	5.293	5.347	5.358	5.412	5.451	5.451
YOR023C	2.599	2.599	2.599	2.624	2.623	2.623	2.6	2.778	2.804	2.792	2.792	2.846	2.768	2.768	2.822	2.643	2.779	2.75	2.975	2.975	3.015	3.004	3.001	3.001	3.001	2.962	2.729	3.191	3.272	3.272	3.287	3.287	3.287	3.287	3.287	3.287	3.287	3.337	3.403	3.319	3.287	3.287	3.43	3.469	3.469	3.469	3.469	3.469	3.507
YBL050W	3.898	3.924	3.924	3.924	3.924	3.935	3.935	3.935	3.935	3.935	3.947	3.947	3.947	3.947	3.947	3.947	3.947	3.947	3.947	3.947	3.947	3.947	3.947	3.947	3.947	3.947	3.947	3.947	3.947	3.906	3.906	3.906	3.906	3.906	3.906	3.906	3.906	3.906	3.906	3.906	3.88	3.777	3.777	3.766	3.766	3.701	3.662	3.662	3.662
YFL042C	1.972	1.972	1.972	1.972	1.972	1.972	1.972	1.972	1.736	1.717	1.588	1.629	1.629	1.577	1.577	1.523	1.484	1.484	1.472	1.49	1.45	1.45	1.45	1.45	1.361	1.333	1.294	1.294	1.213	1.175	1.215	1.075	1.075	1.087	1.202	1.202	1.36	1.79	1.79	1.895	2.244	2.296	2.575	2.615	2.615	2.615	2.615	2.615	2.615
YNR066C	0.198	0.198	0.198	0.184	0.184	0.169	0.169	0.169	0.169	0.116	0.116	0.116	0.226	0.279	0.279	0.279	0.279	0.279	0.372	0.463	0.463	0.463	0.463	0.463	0.463	0.463	0.463	0.463	0.422	0.422	0.422	0.422	0.422	0.422	0.422	0.422	0.422	0.422	0.422	0.422	0.408	0.408	0.408	0.397	0.397	0.397	0.397	0.397	0.397
YJR093C	0.908	0.999	1.147	1.306	1.306	1.317	1.368	1.445	1.724	1.724	1.758	1.758	1.758	1.758	1.862	1.862	1.982	2.112	2.112	2.127	2.127	2.127	2.127	2.137	2.178	2.218	2.244	2.282	2.447	2.447	2.447	2.473	2.473	2.513	2.58	2.58	2.594	2.555	2.555	2.555	2.57	2.57	2.57	2.584	2.584	2.584	2.584	2.584	2.584
YCL049C	2.028	2.262	2.262	2.421	2.421	2.421	2.407	2.421	2.623	2.623	2.689	2.712	2.712	2.712	2.712	2.712	2.793	2.793	2.857	2.857	2.857	2.857	2.857	2.871	2.988	2.988	2.988	2.988	3	2.998	3.13	3.207	3.207	3.207	3.207	3.207	3.233	3.311	3.311	3.311	3.322	3.389	3.496	3.525	3.564	3.564	3.671	4.027	4.066
YLR287C-A	2.669	2.669	2.669	2.708	2.682	2.682	2.59	2.51	2.51	2.51	2.307	2.346	2.346	2.321	2.403	2.432	2.591	2.606	2.646	2.595	2.595	2.581	2.581	2.581	2.558	2.551	2.549	2.549	2.708	2.962	3.003	3.107	3.245	3.245	3.245	3.285	3.205	3.165	3.084	2.993	3.12	3.092	3.092	3.092	3.092	3.092	3.095	3.043	3.043
YBR252W	0.69	0.731	0.731	0.731	0.777	0.8	0.8	0.829	0.829	0.829	0.829	0.829	0.829	0.829	0.693	0.693	0.693	0.693	0.707	0.875	0.875	0.875	0.89	0.89	0.849	0.849	0.849	0.849	0.849	0.849	0.849	0.849	0.888	0.888	0.888	0.888	0.888	0.903	0.903	0.944	0.944	0.981	1.046	1.175	1.362	1.362	1.362	1.362	1.362
YML091C	0.242	0.242	0.242	0.242	0.242	0.242	0.242	0.242	0.242	0.242	0.242	0.242	0.242	0.242	0.242	0.242	0.242	0.242	0.242	0.242	0.242	0.242	0.242	0.242	0.242	0.242	0.242	0.242	0.242	0.242	0.242	0.242	0.242	0.242	0.242	0.242	0.242	0.242	0.227	0.227	0.216	0.19	0.178	0.167	0.126	0.126	0.126	0.126	0.126
YGR096W	2.809	2.809	2.809	2.95	2.95	3.025	3.025	3.025	3.025	3.025	3.025	3.025	3.091	3.103	3.114	3.114	3.114	3.137	3.137	3.137	3.149	3.149	3.149	3.149	3.149	3.16	3.121	3.121	3.172	3.317	3.354	3.395	3.395	3.395	3.409	3.409	3.409	3.409	3.409	3.474	3.514	3.514	3.514	3.623	3.582	3.582	3.582	3.582	3.582
YPL040C	2.086	2.008	2.008	1.959	1.946	1.986	2.106	2.106	2.117	2.117	2.117	2.078	2.066	2.066	2.001	2.04	2.17	2.209	2.209	2.209	2.209	2.159	2.17	2.108	2.108	2.108	2.148	2.195	2.195	2.234	2.195	2.196	2.129	2.062	2.114	2.179	2.337	2.337	2.337	2.352	2.352	2.352	2.363	2.378	2.378	2.495	2.563	2.563	2.563
YMR149W	2.859	2.845	2.819	2.819	2.819	2.819	2.819	2.7	2.498	2.458	2.458	2.458	2.458	2.418	2.392	2.392	2.313	2.166	2.052	1.99	2.001	1.827	1.815	1.855	1.814	1.814	1.814	1.814	1.657	1.617	1.629	1.565	1.565	1.565	1.565	1.565	1.565	1.524	1.524	1.484	1.369	1.128	1.143	1.128	1.128	0.882	0.848	0.742	0.742
YDL181W	3.884	3.884	3.884	3.884	3.855	3.814	3.814	3.829	3.829	3.868	3.868	3.948	3.948	3.948	3.948	3.948	3.936	3.977	3.965	3.98	3.98	3.901	3.901	3.901	3.901	3.901	3.901	3.901	3.849	3.796	3.804	3.804	3.845	3.913	3.913	3.823	3.823	3.823	3.823	3.823	3.823	3.823	3.823	3.823	3.756	3.756	3.727	3.727	3.716
YNL079C	3.199	3.199	3.199	3.199	3.199	3.199	3.199	3.199	3.158	3.158	3.172	3.199	3.228	3.228	3.228	3.228	3.267	3.267	3.267	3.267	3.267	3.267	3.255	3.267	3.267	3.267	3.267	3.267	3.267	3.281	3.281	3.319	3.307	3.307	3.307	3.348	3.348	3.348	3.307	3.307	3.307	3.307	3.307	3.307	3.346	3.346	3.346	3.346	3.346
YHR061C	1.815	1.815	1.774	1.774	1.763	1.763	1.748	1.748	1.748	1.748	1.734	1.693	1.734	1.734	1.734	1.722	1.722	1.722	1.693	1.682	1.67	1.656	1.656	1.656	1.656	1.656	1.656	1.656	1.656	1.656	1.656	1.656	1.656	1.656	1.656	1.604	1.604	1.615	1.615	1.615	1.615	1.615	1.562	1.562	1.538	1.538	1.538	1.538	1.538
YGL222C	1.544	1.544	1.489	1.543	1.552	1.725	1.903	2.009	2.009	2.009	2.02	2.113	2.258	2.399	2.853	2.853	2.893	2.893	2.893	2.893	2.893	2.893	2.893	2.893	2.934	2.934	2.934	2.934	2.934	2.934	2.934	2.973	3.051	3.051	3.051	3.051	3.051	3.051	3.051	3.012	3.012	3.012	2.96	2.96	2.96	2.96	2.96	2.96	2.96
YNL236W	1.299	1.364	1.511	1.562	1.705	1.972	1.972	2.281	2.292	2.224	2.357	2.343	2.343	2.343	2.435	2.435	2.435	2.435	2.435	2.435	2.486	2.512	2.523	2.599	2.693	2.893	2.97	2.97	2.97	2.97	2.97	2.97	3.023	3.023	3.023	3.21	3.21	3.21	3.21	3.21	3.21	3.233	3.271	3.32	3.32	3.411	3.451	3.451	3.801
YPL061W	0.041	0.041	0.041	0.041	0.041	0.041	0.041	0.041	0.041	0.041	0.041	0.041	0.041	0.041	0.041	0.041	0.041	0.041	0.041	0.041	0.041	0.041	0.041	0.041	0.041	0.041	0.041	0	0	0	0	0	0	0	0	0	0	0	0	0	0	0	0	0	0	0.015	0.015	0.015	0.015
YGL171W	1.795	1.77	1.77	1.731	1.731	1.798	1.945	1.945	2.063	2.193	2.193	2.193	2.193	2.193	2.193	2.193	2.193	2.193	2.193	2.167	2.167	2.257	2.371	2.567	2.567	2.567	2.567	2.567	2.567	2.525	2.525	2.525	2.525	2.537	2.551	2.551	2.562	2.562	2.562	2.562	2.512	2.523	2.523	2.523	2.523	2.523	2.523	2.523	2.564
YIL128W	12.28	12.332	12.332	12.332	12.355	12.392	12.643	13.054	13.493	13.493	13.493	13.493	13.493	13.543	13.584	13.584	13.584	13.595	13.61	13.61	13.624	13.69	13.69	13.69	13.69	13.69	13.69	13.69	13.69	13.69	13.69	13.678	13.678	13.678	13.678	13.678	13.678	13.678	13.678	13.678	13.638	13.638	13.521	13.495	13.326	13.287	13.287	13.287	13.287
YHR066W	4.902	4.822	4.793	4.77	4.77	4.77	4.64	4.625	4.585	4.585	4.585	4.544	4.544	4.544	4.533	4.533	4.417	4.417	4.417	4.417	4.303	4.279	4.279	4.203	4.162	4.162	3.993	3.978	3.978	3.955	3.955	3.944	3.944	3.933	3.933	3.933	3.933	3.933	3.893	3.693	3.693	3.496	3.496	3.506	3.506	3.506	3.506	3.506	3.467
YMR247C	2.255	2.255	2.255	2.255	2.024	2.024	2.024	2.039	2.042	2.027	2.027	1.984	1.984	1.649	1.621	1.621	1.609	1.609	1.595	1.595	1.544	1.503	1.503	1.451	1.322	1.322	1.322	1.322	1.322	1.271	1.222	1.029	1.017	1.017	0.964	0.901	0.901	0.901	0.901	0.901	0.901	0.887	0.887	0.887	0.869	0.819	0.819	0.778	0.778
YPL002C	1.581	1.581	1.581	1.677	1.688	1.688	1.688	1.7	1.711	1.711	1.711	1.763	1.922	1.922	1.922	1.922	1.963	2.002	2.002	2.002	2.093	2.093	2.093	2.093	2.093	2.093	2.093	2.093	2.093	2.093	2.267	2.347	2.347	2.376	2.415	2.415	2.415	2.415	2.415	2.415	2.415	2.401	2.401	2.401	2.401	2.427	2.427	2.427	2.427
YER029C	4.599	4.758	4.9	4.979	5.02	5.02	5.1	5.1	5.114	5.166	5.305	5.492	5.492	5.492	5.492	5.492	5.492	5.492	5.557	5.568	5.568	5.594	5.739	5.739	5.739	5.779	5.779	5.779	5.779	5.779	5.779	5.779	5.779	5.819	5.778	5.781	5.781	5.781	5.835	5.835	5.835	5.835	5.887	5.887	5.887	5.887	5.887	5.887	5.887
YHR153C	2.689	2.689	2.689	2.689	2.689	2.689	2.689	2.689	2.689	2.689	2.73	2.73	2.73	2.73	2.73	2.73	2.73	2.73	2.73	2.73	2.73	2.73	2.73	2.73	2.716	2.716	2.716	2.716	2.675	2.675	2.663	2.663	2.663	2.663	2.663	2.663	2.663	2.663	2.687	2.687	2.687	2.647	2.647	2.608	2.554	2.554	2.434	2.422	2.422
YPL032C	5.247	5.247	5.233	5.221	5.221	5.221	5.261	5.261	5.261	5.261	5.261	5.261	5.261	5.261	5.261	5.261	5.143	5.143	5.143	5.114	5.013	4.973	4.973	4.973	4.973	4.973	4.934	4.92	4.905	4.905	4.905	4.905	4.894	4.894	4.84	4.84	4.84	4.8	4.681	4.64	4.64	4.64	4.64	4.64	4.64	4.64	4.29	4.109	4.094
YPR097W	1.101	1.101	1.007	1.198	1.379	1.456	1.456	1.733	1.92	1.943	1.943	1.984	2.049	2.088	2.088	2.047	2.14	2.289	2.979	2.979	3.002	3.002	3.054	3.132	3.132	3.144	3.195	3.195	3.218	3.206	3.533	3.836	3.981	4.03	4.261	4.261	4.261	4.276	4.276	4.341	4.341	4.418	4.418	4.418	4.418	4.418	4.418	4.418	4.519
YPL162C	0.736	0.725	0.725	0.725	0.725	0.725	0.725	0.725	0.725	0.684	0.684	0.684	0.684	0.684	0.684	0.723	0.723	0.712	0.712	0.712	0.66	0.66	0.7	0.686	0.686	0.686	0.686	0.7	0.7	0.74	0.74	0.74	0.74	0.74	0.754	0.754	0.754	0.715	0.715	0.715	0.715	0.715	0.715	0.715	0.715	0.675	0.675	0.675	0.675
YHR172W	0.277	0.277	0.277	0.277	0.277	0.277	0.277	0.277	0.277	0.277	0.288	0.288	0.288	0.288	0.303	0.303	0.303	0.329	0.329	0.34	0.34	0.34	0.34	0.381	0.407	0.407	0.407	0.407	0.407	0.407	0.407	0.418	0.52	0.624	0.624	0.624	0.624	0.624	0.624	0.714	0.885	1.153	1.153	1.153	1.153	1.153	1.153	1.153	1.153
YKL181W	2.257	2.269	2.269	2.431	2.562	2.562	2.574	2.574	2.611	2.707	2.707	2.707	2.668	2.708	2.708	2.708	2.708	2.708	2.708	2.708	2.708	2.708	2.708	2.708	2.708	2.708	2.708	2.708	2.708	2.708	2.708	2.708	2.708	2.697	2.697	2.737	2.737	2.749	2.749	2.749	2.749	2.749	2.749	2.749	2.749	2.749	2.749	2.749	2.749
YDL097C	4.382	4.341	4.341	4.345	4.643	4.963	5.164	5.164	5.359	5.319	5.319	5.319	5.319	5.384	5.267	5.226	5.605	5.712	5.712	5.712	5.791	5.866	5.764	5.805	5.637	5.637	5.637	5.626	5.665	5.52	5.52	5.414	5.374	4.385	3.952	3.912	3.938	3.841	3.944	5.54	6.617	10.22	10.275	10.316	10.316	10.366	10.366	10.421	10.905
YMR124W	2.372	2.372	2.357	2.357	2.329	2.329	2.369	2.369	2.369	2.369	2.369	2.369	2.357	2.289	2.289	2.328	2.328	2.328	2.328	2.328	2.302	2.302	2.313	2.325	2.325	2.325	2.325	2.325	2.311	2.311	2.259	2.178	2.178	2.178	2.178	2.127	2.127	2.033	2.033	2.087	2.102	2.091	2.091	2.091	2.091	2.091	2.051	2.011	1.976
YOR222W	3.513	3.513	3.535	3.535	3.535	3.562	3.601	3.641	3.641	3.695	3.695	3.695	3.695	3.715	3.749	3.749	3.749	3.749	3.749	3.749	3.749	3.749	3.749	3.749	3.749	3.749	3.749	3.738	3.738	3.779	3.779	3.779	3.779	3.779	3.767	3.744	3.732	3.732	3.718	3.718	3.718	3.729	3.729	3.729	3.69	3.638	3.638	3.598	3.598
YER047C	0.976	0.976	1.014	1.014	1.014	1.025	1.04	1.121	1.121	1.121	1.121	1.121	1.121	1.164	1.242	1.242	1.242	1.282	1.323	1.387	1.387	1.372	1.372	1.372	1.372	1.413	1.45	1.45	1.489	1.489	1.489	1.489	1.489	1.489	1.504	1.464	1.464	1.464	1.464	1.464	1.464	1.464	1.464	1.464	1.464	1.464	1.464	1.464	1.464
YBR199W	4.998	4.998	5.013	5.013	5.013	5.013	5.013	5.013	4.998	4.998	4.998	4.958	4.998	4.998	4.998	4.998	5.039	5.039	5.039	4.984	4.984	4.984	4.984	4.984	4.947	4.906	4.906	4.88	4.894	4.92	4.897	4.87	4.855	4.894	4.894	4.894	4.894	4.894	4.894	4.894	4.894	4.574	4.284	4.284	4.258	4.258	4.191	4.203	3.757
YIL065C	4.069	4.163	4.258	4.258	4.258	4.298	4.298	4.298	4.298	4.298	4.298	4.298	4.259	4.311	4.399	4.476	4.476	4.528	4.662	4.662	4.674	4.66	4.66	4.619	4.619	4.619	4.604	4.619	4.7	4.739	4.739	4.78	4.78	4.78	4.78	4.78	4.78	4.78	4.78	4.78	4.78	4.78	4.78	4.803	4.788	4.788	4.788	4.788	4.788
YGR187C	0.787	0.787	0.787	0.826	0.826	0.826	0.826	0.826	0.826	0.826	0.826	0.826	0.826	0.826	0.826	0.812	0.812	0.812	0.789	0.789	0.789	0.777	0.777	0.754	0.731	0.677	0.677	0.663	0.663	0.663	0.663	0.704	0.704	0.704	0.704	0.689	0.689	0.648	0.648	0.648	0.648	0.648	0.648	0.648	0.608	0.608	0.608	0.608	0.608
YCR060W	2.102	2.169	2.157	2.196	2.232	2.31	2.269	2.553	2.473	2.473	2.55	2.503	2.503	2.464	2.587	2.75	3.096	3.096	3.096	3.161	3.189	3.372	3.541	3.555	3.555	3.567	3.632	3.632	3.632	3.753	3.753	3.753	3.753	3.967	4.074	4.155	4.155	4.288	4.878	4.878	5.142	5.142	5.236	5.251	5.291	5.291	5.291	5.291	5.332
YOL011W	0	0	0	0	0	0	0	0	0	0	0	0	0	0	0	0	0	0	0	0	0	0	0	0	0	0	0	0	0	0	0	0	0	0	0	0	0	0	0	0	0	0	0	0	0	0	0	0	0
YDL202W	2.71	2.647	2.647	2.593	2.298	2.189	2.151	2.082	2.042	2.081	2.12	2.12	2.12	2.12	2.12	2.12	2.079	2.027	2.027	2.027	1.971	1.919	1.919	1.864	1.864	1.72	1.72	1.569	1.569	1.33	1.33	1.33	1.074	0.942	1.022	1.022	1.022	0.954	0.957	1.631	1.591	1.606	2.505	2.505	2.583	2.583	2.558	2.799	3.251
YLR420W	0.706	0.746	0.757	0.757	0.798	0.809	0.809	0.833	0.833	0.833	0.833	0.833	0.821	0.865	0.879	1.051	1.051	1.062	1.088	1.129	1.129	1.129	1.129	1.143	1.143	1.155	1.218	1.218	1.218	1.259	1.259	1.259	1.259	1.27	1.27	1.27	1.27	1.27	1.27	1.27	1.27	1.27	1.27	1.27	1.282	1.282	1.282	1.282	1.282
YML086C	0.861	0.861	0.861	0.861	0.861	0.861	0.861	0.849	0.849	0.835	0.9	0.966	0.992	0.989	0.989	0.989	0.989	0.989	1.001	1.001	1.001	1.001	1.015	1.015	1.015	1.015	1.015	1.015	1.015	1.015	1.015	1.015	1.015	1.03	1.03	1.03	1.03	1.03	1.07	1.07	1.07	1.07	1.07	1.07	1.07	1.07	1.07	1.07	1.07
YBR114W	1.556	1.556	1.556	1.556	1.556	1.516	1.516	1.516	1.516	1.516	1.528	1.528	1.487	1.498	1.498	1.498	1.498	1.498	1.498	1.498	1.487	1.487	1.487	1.464	1.425	1.41	1.41	1.41	1.41	1.282	1.256	1.202	1.202	1.202	1.202	1.202	1.135	1.069	1.043	1.028	1.014	1.121	1.121	1.121	1.121	1.121	1.121	1.121	1.121
YIL068C	2.201	2.224	2.224	2.224	2.17	2.41	2.921	2.918	3.106	3.419	3.638	3.638	3.69	3.838	3.852	4.021	4.021	4.021	4.061	4.23	4.23	4.307	4.307	4.307	4.321	4.347	4.347	4.347	4.894	4.894	4.894	4.894	4.894	4.906	4.906	4.945	5.061	5.23	5.23	5.35	5.35	5.376	5.376	5.444	5.444	5.47	5.47	5.511	5.496
YJL008C	2.937	2.989	3.003	3.07	3.07	3.093	3.093	3.107	3.177	3.177	3.177	3.177	3.177	3.177	3.113	3.113	3.061	3.061	3.141	3.141	3.141	3.141	3.141	3.141	3.13	3.075	3.075	3.021	3.021	3.021	3.021	3.021	3.021	3.021	3.021	3.032	3.032	3.032	3.032	3.032	3.044	3.044	3.044	3.044	2.978	2.876	2.835	2.821	2.78
YNL039W	2.042	2.057	2.099	2.099	2.099	2.099	2.138	2.15	2.15	2.15	2.15	2.2	2.2	2.2	2.2	2.2	2.2	2.2	2.2	2.2	2.2	2.2	2.2	2.2	2.215	2.226	2.278	2.278	2.278	2.278	2.278	2.278	2.278	2.278	2.278	2.278	2.278	2.278	2.278	2.278	2.187	2.187	2.187	2.187	2.187	2.187	2.187	2.228	2.228
YGR177C	3.437	3.489	3.489	3.515	3.541	3.582	3.621	3.58	3.54	3.54	3.54	3.54	3.54	3.54	3.526	3.526	3.54	3.47	3.47	3.456	3.456	3.482	3.482	3.482	3.482	3.482	3.341	3.326	3.103	3.089	3.089	3.051	3.08	3.08	3.08	3.08	3.107	3.107	3.095	3.095	3.095	3.107	3.147	3.147	3.147	3.147	3.135	3.135	3.135
YHR133C	0.905	0.905	1.121	1.453	1.453	1.453	1.453	1.453	1.453	1.413	1.413	1.413	1.413	1.479	2.014	2.014	2.014	2.106	2.321	2.361	2.445	2.485	2.535	2.602	2.631	2.631	2.631	2.645	2.645	2.645	2.645	2.645	2.686	2.686	2.687	2.687	2.687	2.723	3.017	3.204	3.204	3.204	3.204	3.204	3.233	3.272	3.35	3.35	3.339
YDL144C	6.159	6.159	6.184	6.184	6.184	6.184	6.184	6.222	6.277	6.277	6.277	6.277	6.316	6.316	6.478	6.608	6.608	6.594	6.605	6.605	6.685	6.685	6.685	6.699	6.688	6.688	6.688	6.608	6.568	6.5	6.5	6.5	6.534	6.534	6.519	6.519	6.519	6.519	6.519	6.519	6.519	6.519	6.519	6.519	6.508	6.468	6.468	6.453	6.505
YPL045W	2.682	2.777	2.804	2.804	3.086	3.231	3.256	3.256	3.326	3.341	3.404	3.445	3.524	3.573	3.664	3.691	3.691	3.691	3.772	3.772	3.786	3.786	3.786	3.786	3.786	3.952	3.926	3.967	3.967	3.967	3.967	3.967	3.967	3.967	3.967	3.967	4.007	4.022	4.061	4.015	4.015	4.015	4.015	4.015	4.015	3.986	3.974	3.986	4.009
YKR024C	2.579	2.659	1.643	1.714	1.728	1.809	2.441	3.493	3.609	3.692	3.999	5.647	7.158	7.117	7.212	7.275	7.275	7.301	7.747	9.119	9.2	9.386	9.615	10.745	10.785	11.132	11.538	11.687	11.727	11.901	11.933	12.521	13.065	13.104	13.416	13.497	13.551	14.232	14.232	14.316	14.342	14.396	14.396	14.435	14.435	14.435	14.435	14.449	14.449
YJL019W	2.525	2.349	2.326	2.326	2.286	2.286	1.613	1.601	1.495	1.484	1.585	1.6	1.639	1.673	1.766	1.78	1.821	1.821	1.821	1.821	1.782	1.782	1.741	1.741	1.78	1.799	2.15	2.253	2.334	2.334	2.334	2.334	2.334	2.334	2.257	2.234	2.356	3.413	5.116	5.19	5.19	5.19	5.319	5.369	5.437	5.619	5.596	5.858	5.858
YOR046C	0.826	0.787	0.644	0.603	0.583	0.595	0.595	0.595	0.554	0.554	0.554	0.554	0.554	0.54	0.514	0.514	0.514	0.514	0.514	0.514	0.528	0.528	0.528	0.528	0.528	0.528	0.528	0.528	0.569	0.569	0.554	0.554	0.554	0.488	0.488	0.488	0.488	0.488	0.488	0.474	0.477	0.477	0.477	0.477	0.477	0.477	0.385	0.37	0.37
YLR375W	2.856	2.856	2.856	2.868	2.868	2.868	2.868	2.868	2.868	2.868	2.868	2.868	2.868	2.868	2.868	2.845	2.845	2.845	2.845	2.845	2.845	2.816	2.816	2.816	2.816	2.816	2.816	2.775	2.775	2.752	2.752	2.701	2.69	2.69	2.537	2.525	2.514	2.514	2.514	2.514	2.514	2.45	2.45	2.45	2.45	2.292	2.246	2.196	2.235
YDR279W	0.85	0.85	0.85	0.873	0.873	0.873	0.873	0.873	0.873	0.873	0.873	0.873	0.873	0.832	0.791	0.803	0.717	0.729	0.798	0.798	0.798	0.77	0.77	0.785	0.826	0.855	0.962	1.186	1.186	1.201	1.215	1.215	1.27	1.342	1.342	1.354	1.354	1.354	1.354	1.354	1.354	1.354	1.51	1.638	1.649	1.649	1.807	1.897	1.897
YNL106C	1.131	1.061	1.061	1.139	1.139	1.165	1.307	1.347	1.347	1.347	1.412	1.423	1.423	1.423	1.423	1.423	1.409	1.423	1.555	1.555	1.555	1.555	1.555	1.555	1.569	1.54	1.635	1.635	1.649	1.649	1.649	1.703	1.703	1.703	1.703	1.744	1.744	1.744	1.744	1.744	1.744	1.744	1.744	1.744	1.744	1.744	1.744	1.744	1.693
YNR046W	1.579	1.709	1.723	1.723	1.723	1.723	1.777	1.777	1.777	1.777	1.777	1.777	1.777	1.803	1.855	1.919	1.919	1.996	1.996	2.026	2.026	2.026	2.026	1.985	1.985	1.985	1.985	1.985	1.985	1.985	1.985	2.024	2.024	2.024	2.024	2.01	1.97	1.994	2.098	2.098	2.112	2.112	2.112	2.152	2.152	2.152	2.152	2.152	2.152
YNR038W	3.387	3.346	3.346	3.256	3.256	3.297	3.055	2.64	2.691	2.706	2.706	2.719	2.77	2.784	2.784	2.784	2.77	2.747	2.747	2.719	2.69	2.704	2.704	2.808	2.862	3.342	3.342	3.342	3.342	3.342	3.354	3.393	3.354	3.313	3.353	3.378	3.3	3.22	3.22	3.18	3.18	3.18	3.18	3.18	3.208	3.248	3.288	3.288	3.288
YLR058C	0.909	0.909	0.909	0.909	0.909	0.869	0.869	0.834	0.768	0.756	0.756	0.756	0.756	0.756	0.756	0.756	0.756	0.756	0.742	0.727	0.724	0.724	0.724	0.724	0.724	0.713	0.713	0.701	0.701	0.701	0.713	0.713	0.713	0.698	0.698	0.698	0.698	0.687	0.687	0.687	0.687	0.687	0.635	0.635	0.635	0.635	0.594	0.594	0.594
YGL043W	4.522	4.522	4.614	4.6	4.614	4.614	4.614	4.614	4.614	4.614	4.614	4.614	4.614	4.614	4.614	4.614	4.614	4.614	4.614	4.614	4.614	4.614	4.603	4.603	4.603	4.588	4.588	4.588	4.487	4.475	4.461	4.42	4.42	4.406	4.406	4.406	4.406	4.422	4.422	4.422	4.422	4.422	4.422	4.331	4.267	4.279	4.279	4.253	4.238
YJL217W	1.278	1.278	1.278	1.278	1.278	1.278	1.278	1.292	1.292	1.307	1.318	1.318	1.318	1.318	1.304	1.304	1.304	1.318	1.318	1.318	1.397	1.397	1.397	1.397	1.397	1.397	1.397	1.397	1.397	1.397	1.397	1.382	1.371	1.371	1.371	1.371	1.371	1.371	1.371	1.371	1.371	1.316	1.316	1.339	1.298	1.298	1.31	1.31	1.31
YOR063W	1.743	1.758	1.758	1.758	1.758	1.825	1.927	1.966	2.088	2.127	2.127	2.153	2.153	2.168	2.168	2.168	2.168	2.128	2.155	2.166	2.166	2.166	2.207	2.192	2.192	2.231	2.231	2.231	2.231	2.231	2.231	2.231	2.231	2.231	2.192	2.18	2.18	2.18	2.18	2.18	2.18	2.18	2.18	2.18	2.18	2.18	2.18	2.112	2.112
YDL133W	1.222	1.211	1.211	1.109	1.004	1.004	1.004	1.004	0.989	0.949	0.909	0.921	0.906	0.988	0.988	0.988	1.002	1.002	0.988	0.988	1.089	1.116	1.116	1.116	1.116	1.127	1.139	1.139	1.139	1.139	1.165	1.251	1.29	1.331	1.331	1.331	1.37	1.37	1.37	1.37	1.37	1.37	1.37	1.37	1.37	1.356	1.356	1.395	1.395
YOL044W	0.316	0.316	0.262	0.262	0.262	0.339	0.38	0.42	0.475	0.475	0.475	0.475	0.515	0.544	0.544	0.556	0.605	0.605	0.605	0.628	0.639	0.639	0.639	0.639	0.639	0.639	0.639	0.679	0.693	0.693	0.693	0.693	0.693	0.693	0.693	0.693	0.733	0.733	0.786	0.786	0.786	0.798	0.798	0.798	0.798	0.798	0.798	0.809	0.849
YKL160W	2.589	2.589	2.589	2.589	2.577	2.577	2.538	2.538	2.526	2.487	2.473	2.473	2.473	2.473	2.473	2.473	2.473	2.383	2.318	2.317	2.253	2.213	2.213	2.201	2.201	2.201	2.201	2.201	2.074	2.074	2.074	2.074	2.103	2.103	2.103	2.103	2.063	2.063	2.063	1.999	1.999	1.999	1.999	1.999	1.908	1.908	1.869	1.672	1.478
YKL001C	0.38	0.38	0.38	0.392	0.352	0.352	0.352	0.352	0.352	0.352	0.352	0.352	0.352	0.352	0.352	0.352	0.367	0.407	0.407	0.407	0.407	0.407	0.407	0.407	0.407	0.407	0.407	0.407	0.407	0.396	0.396	0.407	0.407	0.407	0.407	0.407	0.407	0.407	0.407	0.407	0.407	0.407	0.396	0.396	0.396	0.396	0.396	0.396	0.435
YOR332W	3.744	3.744	3.744	3.744	3.744	3.744	3.744	3.784	3.824	3.824	3.824	3.824	3.824	3.824	3.824	3.824	3.824	3.824	3.824	3.824	3.824	3.824	3.784	3.784	3.795	3.795	3.834	3.834	3.834	3.834	3.834	3.834	3.834	3.834	3.81	3.81	3.81	3.81	3.81	3.81	3.769	3.729	3.729	3.729	3.766	3.766	3.766	3.766	3.766
YOR363C	2.031	1.888	1.865	1.862	1.968	2.15	2.15	2.15	2.237	2.292	2.476	2.629	2.669	2.681	2.71	2.71	2.724	2.724	2.71	2.71	2.71	2.659	2.659	2.659	2.579	2.553	2.594	2.594	2.724	2.736	2.736	2.759	2.759	2.759	2.718	2.718	2.718	2.652	2.663	2.703	2.703	2.703	2.703	2.742	2.675	2.675	2.704	2.704	2.704
YMR236W	5.877	5.877	5.877	5.898	6.027	6.027	6.066	6.136	6.304	6.304	6.315	6.315	6.353	6.273	6.285	6.325	6.325	6.351	6.351	6.351	6.351	6.351	6.283	6.283	6.283	6.309	6.332	6.332	6.332	6.332	6.346	6.346	6.346	6.346	6.346	6.346	6.346	6.335	6.323	6.312	6.312	6.312	6.271	6.271	6.164	6.136	6.136	6.136	6.016
YGL063W	1.567	1.57	1.74	1.762	1.944	1.994	2.023	2.235	2.276	2.287	2.301	2.301	2.341	2.421	2.421	2.435	2.435	2.45	2.45	2.45	2.461	2.475	2.475	2.475	2.515	2.526	2.567	2.606	2.606	2.606	2.606	2.645	2.645	2.723	2.785	2.785	2.785	2.771	2.785	2.826	2.826	2.826	2.826	2.826	2.826	2.826	2.826	2.826	2.826
YNL325C	0.088	0.088	0.088	0.088	0.088	0.077	0.065	0.065	0.039	0.039	0.039	0.039	0.039	0.039	0.039	0.039	0.039	0.039	0.039	0.039	0.039	0	0	0	0	0	0	0	0	0	0	0	0	0	0	0	0	0	0	0	0	0	0.039	0.039	0.039	0.222	0.404	0.55	0.727
YHR081W	2.792	2.792	2.792	2.792	2.792	2.792	2.792	2.35	2.35	2.339	2.339	2.339	2.241	2.241	2.241	2.19	2.19	2.151	2.091	2.091	2.05	1.847	1.807	1.807	1.807	1.807	1.735	1.637	1.53	1.518	1.381	1.381	0.902	0.678	0.64	0.64	0.614	0.6	0.6	0.6	0.6	0.6	0.494	0.494	0.416	0.416	0.416	0.416	0.416
YDR098C	0.701	0.701	0.701	0.701	0.701	0.701	0.701	0.701	0.701	0.701	0.701	0.724	0.724	0.802	0.966	0.966	0.926	0.926	0.941	0.941	0.98	0.98	0.98	0.98	0.98	0.98	1.02	1.232	1.232	1.232	1.232	1.218	1.281	1.281	1.281	1.281	1.281	1.281	1.281	1.281	1.281	1.281	1.281	1.281	1.281	1.281	1.281	1.281	1.281
YBR079C	1.045	1.03	1.045	1.045	1.045	1.045	1.045	1.045	1.03	1.03	1.056	1.109	1.123	1.135	1.135	1.135	1.135	1.135	1.163	1.198	1.238	1.238	1.238	1.294	1.294	1.294	1.294	1.294	1.294	1.294	1.294	1.294	1.294	1.294	1.294	1.294	1.294	1.294	1.294	1.268	1.268	1.268	1.268	1.268	1.268	1.268	1.268	1.268	1.268
YHR021W-A	0.039	0.039	0.039	0.039	0.039	0.039	0.039	0.039	0.039	0.039	0.039	0.039	0.039	0.039	0.039	0.039	0.039	0.039	0.039	0.039	0.039	0.039	0.039	0	0	0	0.015	0.015	0.015	0.015	0.015	0.015	0.015	0.015	0.015	0.015	0.015	0.015	0.015	0.015	0.015	0.015	0.015	0.015	0.015	0.015	0.015	0.015	0.015
YHR070W	5.356	5.356	5.356	5.356	5.356	5.356	5.356	5.343	5.343	5.642	5.997	6.111	6.111	6.192	6.351	6.351	6.351	6.351	6.351	6.362	6.373	6.399	6.426	6.426	6.465	6.566	6.566	6.607	6.607	6.618	6.618	6.644	6.644	6.644	6.644	6.644	6.644	6.685	6.685	6.685	6.685	6.685	6.685	6.685	6.685	6.685	6.804	6.804	6.804
YHR027C	3.08	3.115	3.115	3.115	3.115	3.129	3.168	3.18	3.203	3.203	3.242	3.242	3.215	3.215	3.266	3.266	3.266	3.266	3.266	3.266	3.254	3.295	3.374	3.374	3.374	3.349	3.388	3.402	3.402	3.402	3.402	3.417	3.417	3.417	3.417	3.417	3.417	3.417	3.417	3.405	3.405	3.366	3.366	3.366	3.325	3.325	3.285	3.191	3.124
YGL111W	4.851	4.848	4.859	4.859	5.214	5.214	5.28	5.516	5.528	5.567	5.567	5.567	5.567	5.59	5.59	5.59	5.59	5.59	5.59	5.59	5.709	5.706	5.706	5.706	5.706	5.89	5.931	5.931	5.931	5.931	5.931	5.931	5.931	5.931	5.931	5.931	5.916	5.916	5.916	5.916	5.916	5.931	5.945	5.986	5.986	5.986	5.986	6	6
YBR004C	2.192	2.192	2.181	2.204	2.204	2.204	2.165	1.962	1.962	1.64	1.885	2.28	2.291	2.291	2.291	2.303	2.303	2.303	2.303	2.303	2.303	2.303	2.303	2.303	2.303	2.329	2.301	2.26	2.26	2.26	2.288	2.288	2.288	2.3	2.3	2.326	2.311	2.311	2.311	2.3	2.3	2.407	2.407	2.407	2.407	2.395	2.395	2.356	2.356
YOR201C	4.013	4.013	4.013	4.013	4.013	4.013	4.013	4.013	4.013	4.013	4.013	4.013	4.013	3.895	3.895	3.895	3.881	3.881	3.881	3.921	3.936	3.936	3.936	3.936	3.976	3.976	3.976	3.976	3.976	4.017	4.017	4.017	4.083	4.083	4.164	4.164	4.164	4.164	4.164	4.164	4.164	4.164	4.164	4.204	4.254	4.269	4.269	4.269	4.228
YDR447C	2.442	2.38	2.339	2.288	2.249	1.847	1.704	1.65	1.636	1.636	1.556	1.517	1.491	1.275	1.192	1.192	1.178	1.099	1.099	1.099	1.099	0.933	0.921	0.726	0.687	0.687	0.687	0.687	0.577	0.566	0.566	0.566	0.566	0.526	0.526	0.526	0.526	0.487	0.487	0.487	0.472	0.472	0.472	0.472	0.472	0.472	0.447	0.355	0.355
YGL127C	1.623	1.623	1.623	1.649	1.793	1.793	1.754	1.754	1.754	1.685	1.685	1.685	1.685	1.714	1.61	1.742	1.742	1.823	1.823	1.849	1.849	1.849	1.867	1.867	1.867	1.867	1.867	1.827	1.868	1.81	1.822	1.81	1.81	1.81	1.81	1.81	1.81	1.771	1.771	1.771	1.771	1.771	1.771	1.771	1.771	1.771	1.771	1.771	1.771
YHR009C	0.197	0.197	0.182	0.182	0.182	0.182	0.182	0.182	0.142	0.142	0.131	0.131	0.068	0.068	0.054	0.015	0.015	0.015	0.015	0.015	0.015	0.015	0.015	0.015	0.015	0.015	0.015	0.015	0.015	0.015	0.015	0.015	0.015	0.015	0.015	0.015	0.015	0.015	0.015	0.015	0.015	0.015	0.015	0.015	0.015	0.015	0.015	0.015	0.015
YKL204W	0.499	0.499	0.499	0.499	0.499	0.514	0.499	0.499	0.499	0.499	0.499	0.499	0.499	0.499	0.499	0.499	0.499	0.499	0.499	0.499	0.511	0.511	0.511	0.511	0.511	0.511	0.511	0.511	0.511	0.511	0.511	0.511	0.511	0.511	0.511	0.511	0.511	0.511	0.511	0.511	0.511	0.511	0.511	0.511	0.511	0.511	0.511	0.499	0.499
YDR481C	0.636	0.499	0.499	0.499	0.499	0.407	0.407	0.436	0.356	0.419	1.266	1.266	1.266	1.266	1.266	1.305	1.422	1.422	1.448	1.448	1.448	1.46	1.5	1.667	1.667	1.667	1.667	1.708	1.919	1.96	1.96	1.948	1.992	2.003	2.003	2.119	2.119	2.119	2.145	2.145	2.145	2.145	2.145	2.145	2.145	2.145	2.145	2.208	2.22
YAL034W-A	0.56	0.56	0.56	0.56	0.56	0.522	0.522	0.522	0.511	0.522	0.522	0.522	0.522	0.522	0.511	0.511	0.511	0.511	0.511	0.511	0.511	0.511	0.43	0.43	0.469	0.469	0.469	0.469	0.509	0.521	0.521	0.521	0.521	0.482	0.482	0.482	0.482	0.482	0.467	0.467	0.456	0.456	0.47	0.416	0.416	0.416	0.416	0.394	0.394
YNL280C	0.474	0.474	0.474	0.474	0.474	0.474	0.474	0.474	0.474	0.474	0.474	0.474	0.474	0.474	0.474	0.474	0.474	0.474	0.474	0.474	0.46	0.46	0.437	0.425	0.388	0.388	0.388	0.388	0.325	0.325	0.325	0.347	0.347	0.347	0.347	0.347	0.347	0.347	0.336	0.336	0.336	0.362	0.362	0.43	0.43	0.481	0.481	0.481	0.481
YOR294W	1.815	1.815	1.856	1.856	1.963	1.963	1.974	1.974	1.974	1.974	1.974	1.974	1.974	1.974	1.989	1.989	1.989	1.989	1.989	1.989	1.989	1.989	1.95	1.989	1.989	1.989	1.989	1.908	1.897	1.897	1.897	1.897	1.897	1.867	1.867	1.687	1.621	1.621	1.621	1.621	1.621	1.582	1.582	1.582	1.582	1.571	1.571	1.571	1.492
YGR189C	0.417	0.417	0.456	0.456	0.456	0.456	0.456	0.456	0.497	0.497	0.497	0.497	0.497	0.497	0.497	0.497	0.497	0.497	0.497	0.497	0.497	0.482	0.482	0.482	0.482	0.442	0.442	0.43	0.43	0.43	0.43	0.419	0.407	0.407	0.407	0.407	0.407	0.407	0.378	0.378	0.378	0.309	0.309	0.309	0.309	0.309	0.27	0.27	0.27
YHR119W	0.582	0.582	0.582	0.609	0.514	0.514	0.397	0.343	0.382	0.444	0.98	1.364	1.364	1.364	1.364	1.566	1.578	1.578	1.578	1.578	1.578	1.63	1.633	1.712	1.893	1.933	1.933	1.933	1.933	1.933	1.933	1.933	2.038	2.072	2.072	2.191	2.191	2.191	2.191	2.232	2.297	2.297	2.297	2.297	2.297	2.297	2.297	2.336	2.336
YBR065C	2.869	2.854	2.854	2.895	2.895	2.895	2.895	2.934	2.934	2.879	2.879	2.879	2.879	2.879	2.879	2.879	2.879	2.879	2.879	2.865	2.865	2.865	2.905	2.905	2.905	2.905	2.92	2.869	2.846	2.927	2.966	2.966	2.966	2.966	2.966	2.966	2.966	2.966	2.954	2.954	2.966	2.966	2.966	2.966	2.966	2.966	2.951	2.951	2.911
YER143W	1.173	1.173	1.173	1.173	1.173	1.173	1.016	0.894	0.905	0.902	0.902	0.902	0.931	0.931	0.931	0.931	0.931	0.892	0.892	0.826	0.791	0.791	0.752	0.741	0.741	0.741	0.726	0.697	0.775	0.76	1.03	1.03	1.044	1.059	1.098	1.19	1.178	1.218	1.311	1.586	1.586	1.586	1.627	1.667	1.706	1.706	1.718	1.914	1.914
[truncated: 3,416 more rows]
[truncated: 952 more columns]
