# Supplementary material for: Constitutive turnover of histone H2A.Z at yeast promoters requires the preinitiation complex
Source: eLife. 2016 Jul 20;5:e14243. doi: 10.7554/eLife.14243 (PMC4995100; doi:10.7554/eLife.14243)
Supplement: Figure 1—source data 6. — DOI: http://dx.doi.org/10.7554/eLife.14243.009 [file elife-14243-fig1-data6.zip › Figure_1--source_data_6/TBP-FRB_H2AZ_noRAP.txt]

gene_name	-500	-499	-498	-497	-496	-495	-494	-493	-492	-491	-490	-489	-488	-487	-486	-485	-484	-483	-482	-481	-480	-479	-478	-477	-476	-475	-474	-473	-472	-471	-470	-469	-468	-467	-466	-465	-464	-463	-462	-461	-460	-459	-458	-457	-456	-455	-454	-453	-452
YMR211W	0.845	1.275	1.275	1.275	1.275	1.3	1.423	1.423	1.423	1.423	1.423	1.423	1.387	1.387	1.387	1.474	1.474	1.553	1.553	1.578	1.578	1.578	1.578	1.578	1.603	1.603	1.603	1.603	1.689	1.689	1.707	1.707	1.725	1.792	1.816	1.816	1.816	1.816	1.816	1.816	1.809	1.809	1.809	1.796	1.796	1.796	1.803	1.784	1.784
YLR348C	1.407	1.352	1.137	1.095	1.095	0.996	0.781	0.652	0.627	0.562	0.526	0.526	0.526	0.526	0.489	0.445	0.445	0.445	0.445	0.377	0.377	0.377	0.371	0.371	0.345	0.283	0.215	0.215	0.215	0.215	0.215	0.215	0.239	0.239	0.239	0.239	0.239	0.239	0.22	0.208	0.208	0.208	0.208	0.208	0.208	0.208	0.208	0.208	0.208
YMR073C	1.267	1.292	1.434	1.434	1.434	1.434	1.434	1.434	1.409	1.427	1.427	1.403	1.403	1.439	1.476	1.452	1.458	1.458	1.458	1.458	1.433	1.433	1.433	1.247	1.259	1.46	1.46	1.46	1.46	1.46	1.472	1.472	1.472	1.472	1.454	1.454	1.562	1.562	1.581	1.618	1.618	1.618	1.618	1.643	1.618	1.636	1.618	1.618	1.642
YHR013C	0.174	0.18	0.273	0.309	0.438	0.463	0.463	0.463	0.463	0.463	0.463	0.456	0.456	0.499	0.536	0.627	0.708	0.949	0.949	0.973	0.973	1.034	1.053	1.053	1.053	1.053	1.053	1.053	1.053	1.053	1.09	1.103	1.103	1.103	1.103	1.117	1.117	1.148	1.148	1.16	1.16	1.16	1.167	1.167	1.167	1.167	1.185	1.204	1.204
YNL302C	0.505	0.505	0.505	0.505	0.493	0.493	0.468	0.456	0.456	0.456	0.456	0.456	0.456	0.444	0.444	0.444	0.444	0.444	0.289	0.289	0.265	0.265	0.265	0.265	0.265	0.265	0.265	0.265	0.229	0.179	0.179	0.179	0.179	0.179	0.049	0.049	0.049	0.049	0.049	0.049	0.049	0.049	0.049	0.049	0.049	0.049	0.049	0.049	0.056
YER131W	1.652	1.652	1.652	1.64	1.64	1.64	1.64	1.64	1.64	1.64	1.64	1.64	1.64	1.64	1.64	1.64	1.64	1.64	1.64	1.64	1.609	1.59	1.548	1.512	1.457	1.457	1.45	1.45	1.45	1.45	1.45	1.45	1.45	1.45	1.45	1.426	1.396	1.364	1.307	1.307	1.307	1.307	1.319	1.319	1.287	1.275	1.275	1.275	1.275
YDR138W	0.697	0.697	0.697	0.697	0.697	0.697	0.697	0.733	0.752	0.752	0.752	0.752	0.752	0.752	0.77	0.77	0.77	0.746	0.766	0.766	0.766	0.766	0.766	0.766	0.766	0.766	0.766	0.766	0.766	0.766	0.78	0.78	0.78	0.787	0.787	0.805	0.805	0.78	0.78	0.787	0.763	0.769	0.776	0.776	0.776	0.776	0.776	0.776	0.769
YCL056C	1.505	1.791	1.748	1.803	1.803	1.835	1.835	1.835	1.798	1.738	1.608	1.583	1.627	1.715	1.739	1.782	1.845	2.139	2.168	2.168	2.212	2.182	2.194	2.095	2.3	2.711	2.741	2.777	2.949	3.337	3.514	3.532	3.601	3.71	3.857	4.011	4.011	4.121	4.405	4.699	5.506	5.513	5.538	5.862	6.138	6.206	6.182	6.232	6.232
YJR113C	0.294	0.283	0.283	0.283	0.283	0.283	0.296	0.296	0.271	0.278	0.278	0.29	0.29	0.29	0.331	0.407	0.407	0.407	0.407	0.407	0.407	0.5	0.525	0.525	0.525	0.525	0.506	0.506	0.518	0.518	0.518	0.518	0.568	0.568	0.575	0.575	0.575	0.587	0.587	0.74	1.039	1.039	1.039	1.039	1.039	1.039	1.039	1.039	1.039
YNL118C	4.893	4.893	4.893	5.011	5.129	5.147	5.233	5.233	5.233	5.233	5.233	5.24	5.26	5.306	5.306	5.324	5.324	5.324	5.324	5.324	5.324	5.324	5.324	5.324	5.324	5.324	5.324	5.324	5.348	5.348	5.348	5.323	5.316	5.298	5.298	5.298	5.273	5.261	5.261	5.119	5.07	5.046	5.039	5.039	5.039	5.039	5.032	4.952	4.928
YIR001C	1.444	1.419	1.389	1.365	1.365	1.365	1.365	1.365	1.441	1.441	1.441	1.441	1.416	1.416	1.392	1.392	1.362	1.362	1.326	1.326	1.326	1.351	1.351	1.351	1.351	1.351	1.351	1.351	1.358	1.358	1.358	1.358	1.358	1.295	1.259	1.241	1.241	1.241	1.204	1.204	1.204	1.204	1.204	1.197	1.197	1.197	1.197	1.197	1.197
YGL014W	1.043	1.043	1.043	1.05	1.05	1.05	1.08	1.08	1.08	1.08	1.087	1.119	1.18	1.198	1.198	1.198	1.198	1.198	1.198	1.205	1.205	1.223	1.223	1.223	1.223	1.223	1.223	1.223	1.223	1.223	1.223	1.223	1.223	1.223	1.223	1.223	1.216	1.21	1.21	1.21	1.21	1.21	1.21	1.21	1.21	1.21	1.185	1.185	1.185
YNL081C	1.19	1.172	1.142	1.104	1.104	1.104	1.097	1.097	1.072	1.09	1.143	1.214	1.214	1.214	1.214	1.214	1.19	1.238	1.276	1.276	1.276	1.276	1.276	1.276	1.276	1.276	1.276	1.276	1.253	1.24	1.226	1.201	1.201	1.201	1.159	1.116	1.104	1.122	1.216	1.241	1.285	1.346	1.413	1.413	1.413	1.413	1.413	1.413	1.413
YGR128C	2.69	2.69	2.69	2.69	2.69	2.69	2.666	2.674	2.674	2.686	2.686	2.686	2.686	2.686	2.686	2.686	2.686	2.661	2.661	2.661	2.654	2.636	2.636	2.622	2.622	2.622	2.622	2.622	2.622	2.61	2.603	2.603	2.554	2.541	2.541	2.541	2.541	2.541	2.541	2.541	2.541	2.461	2.443	2.461	2.461	2.388	2.32	2.32	2.296
YGR082W	1.647	1.647	1.672	1.679	1.679	1.679	1.679	1.679	1.679	1.679	1.679	1.679	1.679	1.686	1.729	1.729	1.747	1.747	1.747	1.747	1.766	1.766	1.766	1.766	1.766	1.766	1.766	1.766	1.766	1.766	1.705	1.705	1.705	1.705	1.705	1.705	1.705	1.698	1.698	1.698	1.698	1.648	1.641	1.66	1.66	1.69	1.69	1.69	1.69
YGL253W	0.007	0.007	0.007	0.007	0.007	0.007	0.007	0.007	0.007	0.007	0.007	0.007	0.007	0.007	0.007	0.007	0.007	0.007	0.007	0.007	0.007	0.007	0.007	0.007	0.007	0.007	0.007	0.007	0.007	0.007	0.007	0.007	0.007	0.007	0.007	0.007	0.007	0.007	0.007	0.007	0.007	0.007	0.007	0.007	0.007	0.007	0.007	0.007	0.007
YER056C	0.095	0.095	0.095	0.095	0.095	0.095	0.095	0.095	0.095	0.095	0.095	0.095	0.095	0.095	0.095	0.095	0.095	0.095	0.095	0.095	0.095	0.095	0.095	0.089	0.064	0.064	0.064	0.064	0.064	0.064	0.064	0.064	0.064	0.064	0.064	0.064	0.064	0.064	0.089	0.089	0.089	0.089	0.089	0.089	0.089	0.089	0.089	0.089	0.089
YDL042C	0.686	0.68	0.71	0.71	0.71	0.71	0.696	0.696	0.696	0.689	0.733	0.759	0.759	0.759	0.759	0.759	0.759	0.752	0.752	0.752	0.759	0.759	0.759	0.759	0.759	0.752	0.752	0.733	0.726	0.726	0.75	0.75	0.75	0.75	0.75	0.75	0.762	0.762	0.762	0.762	0.762	0.762	0.762	0.762	0.762	0.762	0.762	0.762	0.762
YDL178W	1.124	1.166	1.166	1.197	1.184	1.141	1.141	1.135	1.135	1.135	1.135	1.037	1.013	0.919	0.968	0.968	0.986	0.968	0.961	0.913	0.87	0.877	0.926	1.094	1.126	1.151	1.151	1.157	1.192	1.173	1.18	1.18	1.193	1.193	1.2	1.193	1.175	1.175	1.223	1.314	1.345	1.507	1.599	1.599	1.767	1.767	1.767	1.767	1.791
YPL042C	2.071	2.149	2.149	2.149	2.149	2.149	2.149	2.149	2.149	2.156	2.156	2.156	2.156	2.156	2.156	2.156	2.169	2.206	2.206	2.206	2.206	2.206	2.206	2.206	2.206	2.199	2.218	2.218	2.218	2.23	2.235	2.259	2.458	2.458	2.482	2.458	2.458	2.458	2.458	2.458	2.458	2.458	2.458	2.458	2.458	2.44	2.44	2.433	2.433
YOR237W	1.932	1.932	1.932	1.933	1.933	1.933	1.933	1.933	1.933	1.933	1.926	1.902	1.828	1.828	1.889	1.882	1.901	1.908	1.908	1.908	1.915	1.894	1.869	1.913	1.913	1.913	1.906	1.802	1.741	1.803	1.853	1.884	1.908	1.908	1.926	1.926	1.926	1.926	1.926	1.95	1.95	1.95	1.926	1.926	1.926	1.858	1.994	1.994	1.994
YOR359W	1.685	1.685	1.617	1.624	1.624	1.624	1.612	1.612	1.612	1.624	1.612	1.543	1.55	1.581	1.593	1.593	1.616	1.616	1.635	1.635	1.635	1.555	1.548	1.573	1.573	1.591	1.605	1.605	1.605	1.605	1.629	1.561	1.51	1.492	1.413	1.413	1.388	1.395	1.395	1.395	1.395	1.363	1.363	1.389	1.389	1.389	1.389	1.401	1.401
YOL140W	0.623	0.623	0.623	0.699	0.687	0.735	0.721	0.746	0.721	0.721	0.709	0.709	0.685	0.685	0.725	0.781	0.781	0.781	0.756	0.749	0.749	0.773	0.815	0.913	0.913	0.913	0.913	0.931	0.975	1.024	1.055	1.08	1.092	1.34	1.34	1.34	1.34	1.34	1.34	1.34	1.347	1.448	1.583	1.583	1.583	1.583	1.607	1.656	1.656
YPR060C	1.966	1.985	2.068	2.068	2.068	2.05	2.05	2.043	1.951	1.932	1.897	1.926	1.95	1.968	1.968	2.008	2.026	2.026	2.07	2.119	2.119	2.095	2.119	2.119	2.119	2.119	2.094	2.23	2.248	2.279	2.285	2.285	2.285	2.285	2.292	2.349	2.446	2.49	2.49	2.49	2.49	2.49	2.49	2.466	2.491	2.517	2.553	2.674	2.674
YMR309C	1.06	1.06	1.048	1.048	1.073	1.073	1.08	1.08	1.08	1.08	1.08	1.08	1.08	1.08	1.08	1.08	1.08	1.073	1.073	1.073	1.073	1.073	1.073	1.073	1.073	1.073	1.073	1.073	1.073	1.073	1.073	1.073	1.073	1.073	1.073	1.073	1.073	1.066	1.066	1.066	1.066	1.066	1.066	1.037	1.044	1.044	0.976	0.976	0.976
YBR120C	1.005	1.042	1.049	1.049	1.049	1.049	1.098	1.098	1.091	1.105	1.105	1.105	1.099	1.149	1.149	1.149	1.149	1.149	1.149	1.149	1.149	1.149	1.149	1.149	1.149	1.149	1.149	1.149	1.149	1.149	1.156	1.156	1.156	1.156	1.156	1.144	1.144	1.144	1.144	1.132	1.132	1.132	1.132	1.132	1.132	1.12	1.12	1.12	1.12
YDR159W	0.906	0.938	0.938	0.938	1.015	0.997	1.047	1.026	1.051	1.133	1.133	1.145	1.145	1.145	1.127	1.127	1.127	1.196	1.196	1.154	1.154	1.18	1.173	1.173	1.173	1.216	1.228	1.228	1.26	1.284	1.334	1.446	1.55	1.55	1.55	1.568	1.58	1.58	1.58	1.58	1.58	1.58	1.573	1.587	1.587	1.587	1.587	1.587	1.587
YMR016C	0.101	0.101	0.101	0.101	0.101	0.101	0.101	0.089	0.089	0.089	0.089	0.089	0.089	0.089	0.089	0.089	0.089	0.089	0.089	0.089	0.089	0.089	0.089	0.089	0.089	0.089	0.089	0.089	0.064	0.064	0.064	0.088	0.088	0.088	0.088	0.088	0.088	0.088	0.063	0.063	0.063	0.063	0.063	0.063	0.063	0.044	0.038	0.038	0.038
YDR204W	1.061	1.061	1.068	1.024	1.024	1.038	1.05	1.089	1.089	1.07	1.058	1.101	1.126	1.205	1.205	1.205	1.205	1.205	1.144	1.144	1.193	1.173	1.155	1.155	1.173	1.196	1.227	1.482	1.482	1.482	1.5	1.524	1.536	1.578	1.589	1.596	1.596	1.614	1.632	1.632	1.632	1.589	1.594	1.661	2.325	2.534	2.541	2.542	2.542
YHR074W	0.473	0.466	0.466	0.466	0.466	0.441	0.441	0.441	0.441	0.441	0.441	0.434	0.441	0.441	0.441	0.441	0.441	0.441	0.441	0.441	0.441	0.441	0.441	0.441	0.441	0.441	0.441	0.441	0.361	0.35	0.245	0.245	0.233	0.233	0.233	0.233	0.233	0.233	0.233	0.226	0.201	0.201	0.201	0.201	0.201	0.159	0.159	0.159	0.159
YKL155C	0.953	0.916	0.935	0.928	1.276	1.422	1.447	1.447	1.447	1.422	1.373	1.342	1.342	1.358	1.352	1.401	1.394	1.442	1.629	1.88	1.91	2.198	2.259	2.259	2.399	2.392	2.392	2.515	2.498	2.498	2.498	2.498	2.505	2.656	2.895	2.895	2.916	2.904	2.936	3.052	3.119	3.162	3.217	3.241	3.248	3.248	3.248	3.248	3.255
YGR267C	2.618	2.642	2.642	2.636	2.636	2.636	2.636	2.642	2.642	2.617	2.617	2.617	2.617	2.629	2.629	2.629	2.629	2.628	2.628	2.628	2.628	2.628	2.628	2.622	2.622	2.64	2.616	2.623	2.623	2.623	2.623	2.653	2.653	2.653	2.653	2.653	2.653	2.653	2.628	2.59	2.56	2.541	2.541	2.541	2.56	2.56	2.56	2.56	2.56
YGR150C	0.263	0.245	0.245	0.245	0.245	0.251	0.301	0.301	0.301	0.301	0.275	0.263	0.275	0.287	0.41	0.41	0.41	0.501	0.501	0.501	0.519	0.519	0.543	0.55	0.55	0.55	0.55	0.55	0.55	0.543	0.543	0.562	0.562	0.562	0.562	0.636	0.629	0.655	0.655	0.655	0.662	0.662	0.669	0.669	0.669	0.65	0.683	0.69	0.69
YKL139W	1.544	1.718	1.76	1.76	1.854	1.854	1.854	1.854	1.854	1.854	1.878	1.922	1.978	1.978	1.978	1.978	1.978	1.978	1.985	1.992	2.01	2.028	2.028	2.089	2.089	2.089	2.089	2.089	2.095	2.095	2.095	2.119	2.119	2.119	2.119	2.119	2.119	2.119	2.119	2.101	2.101	2.101	2.101	2.101	2.101	2.101	2.101	2.101	2.101
YGL128C	2.653	2.714	2.714	2.762	2.762	2.762	2.794	2.806	2.806	2.806	2.824	2.824	2.868	2.829	2.829	2.836	2.872	2.884	2.884	2.884	2.884	2.841	2.865	2.865	2.865	2.853	2.853	2.853	2.853	2.853	2.853	2.853	2.853	2.853	2.853	2.853	2.841	2.841	2.841	2.841	2.822	2.822	2.69	2.544	2.544	2.556	2.58	2.58	2.58
YOR278W	0.032	0.032	0.032	0.039	0.039	0.039	0.039	0.039	0.045	0.045	0.045	0.045	0.045	0.045	0.045	0.069	0.076	0.076	0.076	0.076	0.076	0.076	0.1	0.167	0.167	0.167	0.222	0.229	0.253	0.277	0.277	0.252	0.252	0.252	0.252	0.282	0.289	0.289	0.289	0.289	0.296	0.345	0.371	0.371	0.403	0.519	0.648	0.669	0.669
YDR219C	1.913	1.919	1.962	2.047	2.078	2.078	2.078	2.078	2.078	2.198	2.198	2.223	2.254	2.272	2.304	2.328	2.342	2.367	2.379	2.379	2.391	2.448	2.448	2.448	2.448	2.448	2.448	2.448	2.466	2.484	2.496	2.488	2.494	2.524	2.549	2.6	2.6	2.6	2.6	2.6	2.6	2.6	2.593	2.589	2.601	2.749	2.78	2.78	2.78
YKL064W	4.468	4.468	4.468	4.456	4.45	4.45	4.45	4.45	4.45	4.382	4.243	4.218	4.194	4.17	4.112	4.069	4.055	4.068	4.068	4.068	4.068	4.068	4.092	4.092	4.068	4.018	4.006	3.975	3.975	3.463	3.418	3.374	3.374	3.374	3.374	3.374	3.353	3.193	3.161	3.134	3.11	3.103	3.103	2.502	2.335	1.87	1.814	1.814	1.814
YOR163W	0.227	0.227	0.227	0.227	0.203	0.167	0.137	0.13	0.13	0.13	0.124	0.124	0.136	0.136	0.136	0.136	0.136	0.136	0.136	0.136	0.136	0.129	0.147	0.135	0.147	0.171	0.171	0.171	0.171	0.171	0.171	0.171	0.171	0.153	0.153	0.153	0.16	0.172	0.172	0.172	0.184	0.184	0.196	0.196	0.196	0.22	0.22	0.22	0.22
YNR018W	1.073	1.073	1.073	1.085	1.085	1.085	1.085	1.066	1.06	1.06	1.06	1.06	1.053	1.053	1.035	0.974	0.974	0.987	0.987	0.987	0.987	0.999	1.006	1.006	1.006	0.982	0.982	0.982	0.964	0.964	0.964	0.952	0.927	0.927	0.921	0.921	0.921	0.921	0.927	0.898	0.898	0.88	0.88	0.88	0.822	0.804	0.793	0.793	0.793
YLR100W	2.01	2.027	1.983	1.983	2.007	2.019	2.008	2.008	1.928	1.886	1.886	1.886	1.886	1.868	1.868	1.985	2.016	2.034	2.057	2.082	2.082	2.082	2.057	2.101	2.069	2.087	2.007	2.031	2.031	2.031	2.031	2.026	2.008	2.026	2.1	1.99	1.99	1.99	2.014	2.014	1.996	1.989	1.989	1.977	1.977	2.014	1.989	1.982	1.913
YHR164C	0.386	0.386	0.386	0.386	0.386	0.386	0.386	0.411	0.424	0.424	0.48	0.48	0.492	0.492	0.485	0.485	0.485	0.485	0.485	0.485	0.485	0.509	0.534	0.534	0.534	0.534	0.534	0.534	0.534	0.51	0.516	0.516	0.528	0.528	0.542	0.542	0.542	0.542	0.542	0.542	0.542	0.542	0.542	0.542	0.573	0.579	0.579	0.579	0.579
YGL194C-A	0.351	0.351	0.339	0.375	0.387	0.411	0.411	0.411	0.411	0.411	0.423	0.423	0.423	0.423	0.423	0.381	0.374	0.374	0.374	0.374	0.374	0.374	0.374	0.374	0.374	0.374	0.336	0.334	0.334	0.365	0.372	0.372	0.372	0.372	0.365	0.365	0.37	0.395	0.395	0.395	0.395	0.377	0.389	0.364	0.364	0.371	0.365	0.365	0.365
YPL210C	1.345	1.345	1.333	1.333	1.333	1.34	1.352	1.327	1.327	1.327	1.303	1.303	1.352	1.352	1.37	1.387	1.362	1.362	1.288	1.288	1.288	1.246	1.239	1.239	1.287	1.305	1.342	1.405	1.405	1.405	1.423	1.423	1.453	1.453	1.453	1.453	1.453	1.453	1.453	1.453	1.453	1.453	1.453	1.446	1.446	1.451	1.451	1.451	1.451
YAL060W	1.528	1.447	1.447	1.398	1.342	1.342	1.335	1.335	1.335	1.335	1.28	1.28	1.205	1.136	0.952	0.964	0.964	0.964	0.989	0.971	1.003	0.978	0.971	0.971	0.978	0.978	0.96	0.96	0.96	0.714	0.689	0.689	0.586	0.561	0.561	0.573	0.548	0.548	0.536	0.524	0.493	0.359	0.371	0.397	0.397	0.392	0.392	0.404	0.404
YJR085C	0.108	0.108	0.133	0.133	0.133	0.133	0.133	0.133	0.133	0.133	0.193	0.2	0.267	0.267	0.267	0.267	0.267	0.292	0.292	0.316	0.316	0.328	0.328	0.335	0.335	0.335	0.335	0.335	0.378	0.378	0.378	0.378	0.378	0.372	0.372	0.365	0.365	0.365	0.384	0.641	0.792	1.564	1.564	1.614	1.614	1.632	1.689	1.838	2.155
YFR015C	1.028	1.021	1.021	1.021	1.021	0.9	0.766	0.735	0.748	0.748	0.748	0.748	0.748	0.748	0.724	0.706	0.572	0.514	0.514	0.489	0.489	0.273	0.248	0.248	0.255	0.248	0.248	0.231	0.231	0.231	0.231	0.231	0.231	0.107	0.107	0.1	0.1	0.1	0.1	0.1	0.1	0.1	0.093	0.093	0.093	0.093	0.069	0.069	0.069
YKL059C	2.307	2.401	2.401	2.401	2.401	2.401	2.401	2.419	2.467	2.467	2.467	2.467	2.467	2.491	2.491	2.515	2.515	2.515	2.534	2.565	2.565	2.59	2.59	2.597	2.597	2.548	2.566	2.566	2.566	2.566	2.566	2.566	2.566	2.566	2.566	2.566	2.566	2.566	2.566	2.566	2.542	2.518	2.512	2.512	2.493	2.468	2.461	2.461	2.461
YLR051C	1.857	2.04	2.347	2.347	2.506	2.506	2.506	2.506	2.506	2.488	2.537	2.638	2.62	2.632	2.736	3.007	3.007	3.007	3.038	3.038	3.081	3.081	3.106	3.131	3.131	3.131	3.131	3.169	3.169	3.169	3.169	3.193	3.193	3.218	3.218	3.218	3.218	3.243	3.243	3.268	3.268	3.293	3.293	3.293	3.293	3.317	3.317	3.317	3.317
YNL146W	4.414	4.414	4.524	4.562	4.685	4.931	5.177	5.683	5.683	5.738	5.819	6.018	6.018	6.018	6.091	6.208	6.208	6.265	6.482	6.489	6.676	6.676	6.739	6.739	6.764	6.764	6.764	6.764	6.778	6.875	6.875	6.875	6.914	6.914	6.914	6.932	6.981	6.981	6.981	6.981	6.988	6.988	6.994	6.994	7.018	7.018	7.018	7.018	7.018
YCL011C	1.984	1.984	1.972	1.972	1.947	1.929	1.862	1.862	1.948	2.015	2.015	2.015	2.122	2.146	2.146	2.146	2.146	2.146	2.146	2.146	2.128	2.128	2.177	2.153	2.153	2.153	2.177	2.189	2.189	2.214	2.214	2.214	2.214	2.214	2.214	2.214	2.214	2.214	2.214	2.214	2.214	2.214	2.214	2.214	2.196	2.196	2.178	2.16	2.153
YJL094C	0.619	0.601	0.594	0.606	0.586	0.586	0.627	0.627	0.627	0.609	0.616	0.592	0.618	0.606	0.747	0.747	0.771	0.771	0.869	0.9	0.9	0.907	0.907	0.914	0.957	0.957	0.957	0.975	0.975	0.975	0.975	0.975	0.975	0.975	0.975	0.975	0.975	0.975	0.975	0.975	0.975	0.951	0.969	0.969	0.969	0.969	0.969	0.957	0.994
YML058W	3.236	3.236	3.236	3.236	3.236	3.28	3.256	3.298	3.298	3.28	3.28	3.28	3.28	3.28	3.28	3.28	3.28	3.28	3.28	3.28	3.28	3.249	3.207	3.164	3.146	3.134	3.134	3.134	3.141	3.11	3.011	3.011	3.011	3.011	3.045	3.008	3.008	2.99	2.966	2.966	2.959	2.952	2.952	2.952	2.952	2.952	2.952	2.872	2.872
YIL148W	0.932	0.686	0.274	0.212	0.212	0.219	0.219	0.219	0.219	0.219	0.219	0.219	0.219	0.195	0.138	0.138	0.138	0.138	0.138	0.12	0.12	0.12	0.12	0.12	0.12	0.12	0.12	0.12	0.12	0.12	0.12	0.12	0.096	0.096	0.096	0.096	0.084	0.084	0.084	0.084	0.084	0.084	0.077	0.038	0.031	0.031	0.031	0.031	0.031
YGL108C	0.402	0.402	0.402	0.458	0.458	0.458	0.482	0.482	0.525	0.525	0.525	0.544	0.544	0.544	0.55	0.569	0.569	0.557	0.557	0.557	0.575	0.575	0.575	0.625	0.625	0.675	0.668	0.693	0.668	0.668	0.668	0.668	0.668	0.668	0.668	0.668	0.668	0.694	0.687	0.687	0.687	0.663	0.663	0.663	0.67	0.663	0.663	0.663	0.663
YLR021W	0.302	0.302	0.389	0.617	0.716	0.728	0.728	0.84	0.858	0.883	0.913	0.945	0.945	0.945	0.945	0.945	0.945	0.938	0.938	1.005	1.036	1.122	1.177	1.189	1.208	1.541	1.762	1.762	1.78	1.78	1.78	1.78	1.78	1.78	1.78	1.78	1.78	1.78	1.78	1.812	1.812	1.812	1.824	1.898	1.916	2.082	2.082	2.094	2.094
YBR233W	2.196	2.237	2.281	2.311	2.311	2.59	2.585	2.585	2.61	2.61	2.61	2.61	2.635	2.635	2.635	2.635	2.616	2.616	2.586	2.586	2.586	2.586	2.579	2.579	2.561	2.561	2.585	2.614	2.675	2.675	2.675	2.675	2.675	2.675	2.675	2.682	2.942	2.942	2.949	2.949	2.949	2.949	2.949	2.949	2.949	3	3.001	3.001	3.013
YOR208W	1.697	1.729	1.729	1.767	1.767	1.767	1.767	1.767	1.78	1.828	1.828	1.835	1.835	1.835	1.835	1.835	1.835	1.835	1.828	1.828	1.828	1.828	1.828	1.828	1.828	1.828	1.828	1.828	1.828	1.828	1.828	1.822	1.822	1.822	1.822	1.822	1.828	1.828	1.828	1.828	1.828	1.828	1.835	1.835	1.835	1.81	1.81	1.81	1.81
YAL051W	0.724	0.724	0.724	0.724	0.724	0.724	0.724	0.724	0.724	0.724	0.724	0.724	0.724	0.724	0.724	0.724	0.724	0.742	0.742	0.742	0.742	0.742	0.742	0.742	0.73	0.73	0.73	0.7	0.7	0.7	0.686	0.686	0.686	0.686	0.686	0.686	0.686	0.686	0.686	0.686	0.686	0.686	0.686	0.686	0.686	0.686	0.679	0.679	0.679
YER166W	1.04	1.04	1.04	1.04	1.065	1.059	1.059	1.071	1.108	1.089	1.089	1.089	1.089	1.089	1.089	1.089	1.089	1.101	1.108	1.108	1.108	1.108	1.108	1.084	1.084	1.084	1.091	1.103	1.103	1.103	1.103	1.103	1.103	1.103	1.103	1.103	1.103	1.103	1.103	1.103	1.103	1.103	1.103	1.103	1.105	1.105	1.105	1.111	1.111
YJR048W	1.405	1.275	1.275	1.257	1.257	1.202	1.202	1.123	0.995	0.965	0.965	0.965	0.916	0.556	0.346	0.254	0.247	0.247	0.247	0.247	0.247	0.247	0.247	0.247	0.247	0.247	0.247	0.247	0.247	0.247	0.205	0.205	0.205	0.18	0.18	0.18	0.142	0.118	0.075	0.063	0.063	0.063	0.063	0.063	0.063	0.051	0.051	0.063	0.063
YBR281C	0.007	0.007	0.007	0.007	0.007	0.007	0.007	0.007	0.007	0.007	0.007	0	0	0	0	0	0	0	0	0	0	0	0	0	0	0	0	0	0	0	0.116	0.188	0.2	0.25	0.324	0.342	0.397	0.403	0.403	0.41	0.428	0.472	0.651	1.116	1.116	1.116	1.116	1.116	1.116
YPR141C	3.022	3.022	3.022	3.059	3.059	3.059	3.102	3.102	3.159	3.159	3.159	3.159	3.159	3.159	3.159	3.166	3.166	3.159	3.159	3.159	3.152	3.152	3.152	3.17	3.177	3.165	3.165	3.165	3.189	3.189	3.171	3.164	3.146	3.146	3.146	3.153	3.153	3.153	3.153	3.158	3.158	3.158	3.158	3.133	3.109	3.102	3.102	3.102	3.102
YKR016W	1.097	1.097	1.097	1.066	1.041	1.048	1.055	1.196	1.295	1.295	1.271	1.278	1.293	1.331	1.478	1.478	1.478	1.478	1.478	1.503	1.569	1.636	1.636	1.66	1.685	1.685	1.685	1.685	1.685	1.685	1.685	1.685	1.685	1.685	1.667	1.668	1.668	1.675	1.682	1.682	1.682	1.682	1.689	1.689	1.689	1.689	1.689	1.689	1.671
YDR364C	0.739	0.739	0.714	0.726	0.744	0.744	0.744	0.744	0.706	0.727	0.727	0.751	0.751	0.775	0.761	0.767	0.767	0.835	0.848	0.848	0.848	0.848	0.86	0.866	0.909	1.031	1.031	1.031	1.037	1.061	1.049	1.019	1.037	1.037	1.037	1.051	1.086	1.122	1.122	1.122	1.109	1.109	1.109	1.104	1.123	1.123	1.147	1.171	1.183
YOR067C	2.273	2.292	2.285	2.31	2.31	2.414	2.414	2.414	2.414	2.414	2.414	2.414	2.439	2.439	2.551	2.656	2.656	2.656	2.656	2.749	2.749	2.749	2.749	2.781	2.837	2.918	2.918	2.93	2.973	2.973	2.973	2.991	2.991	2.991	2.991	2.991	2.991	3.015	3.022	3.022	3.022	3.071	3.071	3.071	3.067	3.067	3.073	3.073	3.073
YBR273C	0.444	0.444	0.444	0.463	0.569	0.569	0.569	0.569	0.587	0.587	0.587	0.594	0.625	0.637	0.637	0.637	0.637	0.766	0.955	0.955	1.021	1.04	1.077	1.077	1.077	1.077	1.135	1.457	1.457	1.457	1.525	1.525	1.568	1.568	1.568	1.575	1.575	1.575	1.575	1.575	1.685	1.685	1.685	1.685	1.692	1.79	1.857	1.857	1.864
YHR181W	0.427	0.445	0.445	0.452	0.459	0.416	0.416	0.416	0.416	0.384	0.328	0.328	0.34	0.34	0.372	0.372	0.414	0.395	0.395	0.341	0.341	0.341	0.341	0.314	0.334	0.439	0.482	0.482	0.482	0.506	0.524	0.536	0.677	0.677	0.701	0.726	0.719	0.737	0.737	0.737	0.737	0.726	0.726	0.769	0.801	0.801	0.801	0.801	0.789
YLL009C	3.413	3.413	3.413	3.413	3.425	3.425	3.418	3.425	3.425	3.425	3.443	3.443	3.425	3.4	3.369	3.369	3.369	3.369	3.369	3.369	3.351	3.351	3.351	3.351	3.351	3.351	3.344	3.344	3.344	3.344	3.344	3.344	3.33	3.33	3.323	3.298	3.298	3.14	3.074	3.049	3.007	2.865	2.823	2.823	2.732	2.732	2.732	2.72	2.695
YLR372W	0.263	0.234	0.252	0.252	0.252	0.252	0.252	0.252	0.252	0.234	0.259	0.252	0.227	0.227	0.227	0.227	0.227	0.215	0.215	0.177	0.209	0.209	0.233	0.245	0.362	0.362	0.387	0.387	0.387	0.406	0.406	0.406	0.406	0.406	0.406	0.406	0.406	0.399	0.424	0.4	0.4	0.4	0.4	0.4	0.4	0.4	0.4	0.4	0.4
YDL165W	0.822	0.834	0.707	0.682	0.745	0.745	0.745	0.803	0.816	0.872	0.956	0.956	0.956	0.956	0.956	0.9	0.876	0.876	0.883	0.876	0.876	0.888	0.937	1.198	1.198	1.277	1.277	1.277	1.253	1.253	1.253	1.265	1.335	1.335	1.396	1.396	1.414	1.402	1.402	1.378	1.378	1.378	1.378	1.402	1.402	1.408	1.408	1.408	1.415
YMR204C	0.188	0.188	0.188	0.182	0.182	0.182	0.182	0.188	0.207	0.207	0.207	0.207	0.207	0.207	0.207	0.207	0.207	0.207	0.2	0.2	0.224	0.224	0.231	0.231	0.231	0.231	0.231	0.231	0.207	0.207	0.207	0.207	0.207	0.207	0.213	0.22	0.245	0.245	0.245	0.245	0.245	0.245	0.233	0.233	0.233	0.264	0.264	0.264	0.264
YOR182C	2.157	2.181	2.181	2.181	2.181	2.137	2.093	2.093	2.093	2.093	2.093	1.879	1.753	1.649	1.642	1.642	1.624	1.624	1.624	1.624	1.599	1.599	1.599	1.599	1.599	1.569	1.569	1.461	1.154	1.129	0.955	0.943	0.93	0.916	0.911	0.911	0.923	0.923	0.923	0.911	0.874	0.874	0.874	0.861	0.829	0.811	0.774	0.774	0.842
YER164W	1.243	1.243	1.236	1.236	1.236	1.218	1.218	1.218	1.218	1.218	1.218	1.218	1.211	1.186	1.186	1.179	1.186	1.186	1.21	1.222	1.222	1.222	1.222	1.222	1.259	1.259	1.259	1.259	1.259	1.259	1.265	1.265	1.265	1.265	1.265	1.222	1.215	1.215	1.215	1.215	1.215	1.197	1.197	1.197	1.197	1.221	1.221	1.178	1.153
YIR007W	2.753	2.637	2.538	2.562	2.562	2.562	2.562	2.457	2.432	2.43	2.405	2.405	2.448	2.412	2.405	2.398	2.398	2.398	2.391	2.391	2.416	2.41	2.41	2.367	2.33	2.33	2.177	2.039	1.819	1.793	1.773	1.761	1.735	1.636	1.58	1.494	1.494	1.487	1.475	1.475	1.475	1.475	1.475	1.541	1.541	1.541	1.553	1.553	1.577
YDR232W	3.298	3.274	3.274	3.214	3.214	3.182	3.068	3.068	3.011	2.999	2.999	2.999	2.999	3.023	3.027	3.027	3.027	2.976	2.971	2.947	2.996	2.858	2.895	2.876	2.84	2.84	2.84	2.875	2.912	2.905	2.905	2.905	2.898	2.898	2.872	2.865	2.865	2.84	2.84	2.84	2.727	2.702	2.702	2.709	2.745	2.721	2.721	2.721	2.775
YDL029W	1.149	1.179	1.235	1.235	1.235	1.235	1.235	1.235	1.241	1.241	1.241	1.278	1.334	1.346	1.346	1.365	1.365	1.377	1.409	1.409	1.409	1.409	1.409	1.409	1.409	1.409	1.409	1.433	1.433	1.433	1.433	1.433	1.433	1.433	1.433	1.433	1.433	1.433	1.433	1.433	1.433	1.433	1.409	1.409	1.409	1.409	1.409	1.409	1.409
YNL082W	0.717	0.717	0.717	0.717	0.717	0.717	0.698	0.734	0.734	0.734	0.734	0.777	0.777	0.777	0.777	0.777	0.777	0.745	0.727	0.727	0.727	0.754	0.791	0.89	0.915	0.915	0.915	0.915	0.915	0.99	0.99	0.996	1.104	1.104	1.104	1.104	1.086	1.086	1.086	1.086	1.086	1.099	1.099	1.099	1.099	1.088	1.088	1.1	1.1
YMR153W	0.603	0.603	0.589	0.601	0.619	0.67	0.716	0.716	0.716	0.748	0.779	0.921	0.921	0.921	0.939	0.939	0.939	1.007	1.007	1.007	1.008	1.008	1.033	1.058	1.058	1.058	1.07	1.077	1.077	1.077	1.071	1.071	1.071	1.071	1.071	1.071	1.153	1.153	1.153	1.153	1.153	1.153	1.153	1.153	1.153	1.141	1.134	1.134	1.134
YJR007W	2.152	2.152	2.152	2.152	2.134	2.146	2.146	2.146	2.146	2.246	2.246	2.24	2.41	2.41	2.41	2.41	2.41	2.41	2.403	2.379	2.397	2.397	2.397	2.343	2.343	2.336	2.336	2.336	2.336	2.318	2.28	2.231	2.207	2.207	2.207	2.207	2.207	2.207	2.207	2.207	2.207	2.2	2.2	2.2	2.181	2.15	2.069	2.069	2.069
YLR018C	2.863	2.863	2.956	2.956	2.963	2.987	3.004	3.004	3.023	3.304	3.691	4.439	4.439	4.497	4.497	4.497	4.534	4.558	4.558	4.558	4.558	4.558	4.558	4.59	4.59	4.608	4.633	4.651	4.694	4.72	4.72	4.732	4.7	4.725	4.782	4.941	4.941	4.941	4.941	4.941	5.025	5.025	5.025	5.025	5.025	5.025	5.025	5.025	5.025
YIL119C	0.051	0.051	0.051	0.051	0.051	0.051	0.039	0.014	0.007	0.007	0.007	0.007	0.007	0.007	0.014	0.014	0.014	0.014	0.014	0.014	0.014	0.014	0.014	0.014	0.014	0.014	0.014	0.014	0.014	0.014	0.014	0.014	0.014	0.014	0.014	0.014	0.014	0.014	0.014	0.014	0.014	0.044	0.044	0.044	0.044	0.044	0.044	0.044	0.044
YPL091W	2.531	2.574	3.021	3.125	3.125	3.125	3.137	3.137	3.155	3.179	3.185	3.21	3.217	3.341	3.334	3.334	3.334	3.322	3.255	3.223	3.197	3.222	3.279	3.279	3.279	3.267	3.26	3.26	3.128	3.098	3.098	3.098	3.11	3.084	3.109	3.109	3.109	3.109	3.109	2.765	2.702	2.639	2.704	2.709	2.709	2.709	2.709	2.727	2.727
YDL035C	2.59	2.597	2.597	2.609	2.62	2.62	2.664	2.639	2.663	2.663	2.663	2.639	2.639	2.639	2.639	2.639	2.639	2.639	2.639	2.639	2.639	2.639	2.639	2.639	2.639	2.639	2.639	2.62	2.602	2.535	2.535	2.535	2.463	2.292	2.285	2.285	2.285	2.267	2.267	2.267	2.167	2.119	2.119	2.119	2.119	2.088	2.088	2.088	2.088
YBR132C	0.771	0.771	0.789	0.814	0.814	0.814	0.803	0.803	0.803	0.803	0.797	0.87	0.87	0.87	0.9	0.875	0.875	0.875	0.882	0.969	0.969	0.969	0.969	0.988	0.988	0.988	0.988	0.988	0.988	0.988	0.969	0.969	0.969	0.969	0.969	0.969	0.969	0.969	0.969	0.969	0.969	0.969	0.969	0.969	0.945	0.939	0.939	0.933	0.933
YKL196C	1.438	1.438	1.438	1.456	1.456	1.499	1.499	1.499	1.499	1.499	1.468	1.468	1.468	1.489	1.489	1.501	1.489	1.489	1.471	1.471	1.471	1.471	1.471	1.471	1.393	1.393	1.405	1.461	1.454	1.472	1.49	1.49	1.49	1.49	1.49	1.49	1.502	1.502	1.527	1.527	1.564	1.619	1.619	1.668	1.68	1.798	1.798	1.798	1.798
YMR149W	2.534	2.491	2.484	2.484	2.466	2.466	2.466	2.366	2.27	2.232	2.232	2.232	2.232	2.232	2.232	2.184	2.178	2.002	1.933	1.829	1.817	1.703	1.728	1.74	1.74	1.74	1.74	1.74	1.672	1.624	1.593	1.538	1.514	1.514	1.464	1.464	1.464	1.266	1.241	1.205	1.081	0.963	0.982	0.963	0.963	0.8	0.709	0.633	0.633
YPL101W	0.89	0.89	0.902	0.902	0.902	0.816	0.827	0.845	0.845	0.845	0.845	0.845	0.661	0.532	0.63	0.924	0.917	0.917	0.917	0.917	0.917	0.91	0.91	0.91	0.91	0.91	0.905	0.893	1.024	1.024	1.024	1.024	1.024	1.024	1.038	1.058	1.058	1.058	1.058	1.058	1.058	1.058	1.058	1.158	1.164	1.164	1.164	1.176	1.158
YOR075W	0.282	0.282	0.282	0.282	0.282	0.258	0.254	0.242	0.242	0.242	0.242	0.242	0.218	0.218	0.218	0.218	0.218	0.218	0.218	0.2	0.181	0.181	0.181	0.207	0.207	0.219	0.219	0.219	0.219	0.244	0.244	0.244	0.244	0.244	0.244	0.244	0.244	0.227	0.227	0.227	0.332	0.491	0.777	0.777	0.777	0.845	1.165	1.189	1.245
YGR016W	1.159	1.183	1.213	1.213	1.238	1.307	1.307	1.338	1.404	1.49	1.57	1.57	1.553	1.615	1.66	1.66	1.66	1.66	1.692	1.835	1.835	1.81	1.81	1.81	1.877	1.877	1.877	1.877	1.884	1.903	1.903	1.896	1.896	1.896	1.941	1.941	1.934	1.934	1.934	1.891	2.037	2.117	2.135	2.159	2.208	2.227	2.227	2.252	2.252
YDL008W	0.594	0.838	1.031	1.738	1.738	1.823	1.841	1.841	1.841	1.841	1.841	1.848	1.848	1.848	1.866	1.866	1.866	1.873	1.88	1.942	2.041	2.041	2.041	2.06	2.072	2.072	2.072	2.072	2.09	2.127	2.152	2.165	2.165	2.165	2.165	2.165	2.184	2.184	2.184	2.189	2.189	2.189	2.182	2.182	2.182	2.182	2.175	2.182	2.182
YML065W	0.345	0.345	0.363	0.395	0.395	0.395	0.395	0.395	0.432	0.389	0.41	0.434	0.434	0.483	0.483	0.483	0.471	0.471	0.471	0.471	0.421	0.421	0.421	0.44	0.453	0.573	0.716	0.716	0.716	0.729	0.729	0.754	0.754	0.754	0.754	0.754	0.729	0.729	0.741	0.741	0.741	0.741	0.802	0.973	0.973	0.973	0.985	1.067	1.067
YNL135C	0.856	0.856	0.812	0.812	0.818	0.793	0.8	0.825	0.825	0.825	0.825	0.832	0.832	0.931	0.931	0.931	0.906	0.888	0.913	0.888	0.888	0.888	0.888	0.888	0.888	0.888	0.888	0.888	0.888	0.888	0.888	0.881	0.881	0.881	0.881	0.881	0.881	0.881	0.881	0.881	0.881	0.881	0.874	0.874	0.874	0.842	0.842	0.842	0.823
YDL112W	2.848	2.855	2.838	2.863	2.863	2.863	2.863	2.807	2.794	2.794	2.769	2.781	2.781	2.781	2.781	2.781	2.781	2.781	2.781	2.75	2.684	2.684	2.684	2.684	2.684	2.684	2.684	2.684	2.684	2.684	2.702	2.702	2.702	2.702	2.702	2.702	2.664	2.664	2.664	2.548	2.453	2.379	2.379	2.268	2.231	2.188	2.182	2.175	2.168
YLR181C	0.653	0.811	0.811	0.811	0.83	0.83	0.83	0.83	0.83	0.83	0.873	0.897	0.897	0.897	0.897	0.993	1.134	1.252	1.27	1.327	1.327	1.357	1.382	1.382	1.407	1.407	1.407	1.407	1.407	1.407	1.407	1.414	1.414	1.414	1.414	1.414	1.438	1.431	1.438	1.503	1.693	1.693	1.7	1.7	1.706	1.737	1.762	1.794	1.813
YIR021W	0.808	0.808	0.758	0.697	0.69	0.601	0.568	0.568	0.55	0.525	0.474	0.466	0.509	0.503	0.728	1.18	1.18	1.23	1.813	1.838	1.845	1.845	1.869	1.937	1.999	2.011	2.036	2.06	2.103	2.116	2.242	2.605	2.605	2.623	2.66	2.802	2.827	2.834	2.884	2.908	2.969	2.969	2.951	2.944	2.944	2.951	2.951	2.951	2.951
YNL031C	0.696	0.696	0.672	0.672	0.672	0.684	0.752	0.752	0.752	0.752	0.752	0.752	0.727	0.727	0.72	0.738	0.738	0.738	0.738	0.738	0.738	0.763	0.775	0.775	0.775	0.775	0.775	0.727	0.727	0.727	0.727	0.727	0.727	0.727	0.727	0.727	0.727	0.72	0.72	0.664	0.664	0.64	0.628	0.488	0.409	0.409	0.409	0.409	0.409
YGL233W	0.691	0.691	0.691	0.691	0.691	0.667	0.679	0.655	0.655	0.637	0.734	0.82	0.82	0.827	0.827	0.857	0.869	0.876	0.851	0.863	0.863	0.827	0.845	0.845	0.913	0.913	0.913	0.925	0.925	0.925	0.925	0.925	0.925	0.925	0.925	0.925	0.925	0.937	0.913	0.913	0.913	0.913	0.931	0.943	0.943	0.943	0.943	0.943	0.943
YJL096W	0.476	0.483	0.483	0.483	0.483	0.483	0.483	0.483	0.483	0.483	0.483	0.476	0.508	0.508	0.508	0.515	0.478	0.478	0.454	0.442	0.429	0.429	0.429	0.429	0.436	0.404	0.411	0.411	0.473	0.479	0.504	0.523	0.523	0.535	0.553	0.615	0.66	0.667	0.76	0.866	0.866	0.866	0.891	0.891	0.891	0.891	0.891	0.891	0.891
YOR167C	3.074	3.038	3.038	3.038	3.038	3.038	3.038	3.038	2.995	2.995	2.995	2.995	2.995	2.989	2.989	2.977	2.953	2.953	2.953	2.953	2.953	2.953	2.953	2.877	2.857	2.857	2.776	2.739	2.739	2.72	2.623	2.519	2.519	2.519	2.485	2.485	2.485	2.467	2.178	2.042	2.016	1.998	1.937	1.932	1.907	1.907	1.907	1.907	1.907
YLR165C	0.403	0.403	0.403	0.288	0.288	0.345	0.345	0.345	0.345	0.345	0.339	0.339	0.339	0.339	0.339	0.339	0.339	0.332	0.332	0.332	0.332	0.332	0.344	0.307	0.307	0.307	0.278	0.278	0.278	0.29	0.315	0.315	0.315	0.315	0.315	0.308	0.284	0.284	0.291	0.291	0.432	0.432	0.432	0.45	0.45	0.474	0.474	0.474	0.474
YDR101C	1.691	1.691	1.691	1.691	1.691	1.672	1.586	1.58	1.469	1.444	1.462	1.475	1.563	1.599	1.599	1.599	1.599	1.599	1.58	1.58	1.58	1.543	1.543	1.543	1.53	1.53	1.543	1.525	1.525	1.518	1.518	1.497	1.497	1.473	1.455	1.474	1.474	1.488	1.55	1.55	1.599	1.585	1.585	1.542	1.542	1.548	1.548	1.5	1.469
YDR299W	0.626	0.626	0.639	0.639	0.639	0.632	0.632	0.632	0.632	0.632	0.632	0.669	0.868	0.99	0.99	0.99	1.032	1.032	1.032	1.032	1.032	1.032	1.051	1.051	1.051	1.032	1.032	1.032	1.025	1.025	1.082	1.196	1.366	1.472	1.54	1.54	1.54	1.54	1.545	1.581	1.604	1.604	1.653	1.653	1.653	1.665	1.665	1.665	1.683
YNL112W	1.061	0.872	1.055	1.255	1.255	1.359	1.335	1.317	1.305	1.305	1.305	1.38	1.343	1.368	1.472	1.4	1.645	1.838	1.876	1.876	1.876	1.906	1.991	1.991	1.991	2.061	2.226	2.379	2.379	2.398	2.398	2.398	2.391	2.391	2.436	2.475	2.488	2.488	2.507	2.563	2.7	2.7	2.719	2.719	2.743	2.743	2.782	2.782	2.795
YDR416W	1.257	1.257	1.234	1.234	1.234	1.252	1.222	1.222	1.222	1.258	1.258	1.29	1.061	1.037	1.037	0.897	0.897	0.915	0.896	0.934	0.928	0.928	0.914	0.914	0.914	0.896	0.867	0.835	0.823	0.86	0.86	0.848	0.971	0.954	0.954	0.972	0.972	0.99	0.942	0.942	0.892	0.891	0.891	0.915	0.987	1.074	1.21	1.272	1.272
YLR266C	1.739	1.739	1.739	1.739	1.739	1.739	1.739	1.739	1.739	1.739	1.727	1.695	1.695	1.695	1.695	1.695	1.695	1.695	1.653	1.653	1.653	1.653	1.653	1.653	1.605	1.605	1.605	1.605	1.605	1.561	1.505	1.491	1.491	1.443	1.443	1.443	1.443	1.436	1.436	1.436	1.392	1.392	1.392	1.248	1.206	1.136	1.118	1.118	1.118
YMR013C	0.142	0.142	0.142	0.142	0.142	0.142	0.142	0.191	0.191	0.191	0.216	0.228	0.235	0.284	0.284	0.284	0.314	0.314	0.338	0.35	0.35	0.35	0.369	0.472	0.553	0.553	0.553	0.559	0.559	0.596	0.596	0.596	0.596	0.596	0.596	0.596	0.615	0.615	0.639	0.657	0.657	0.657	0.657	0.657	0.657	0.657	0.664	0.678	0.678
YMR167W	1.548	1.541	1.534	1.548	1.536	1.536	1.554	1.529	1.554	1.561	1.554	1.561	1.561	1.561	1.579	1.579	1.585	1.586	1.599	1.551	1.558	1.54	1.503	1.693	2.112	2.167	2.27	2.27	2.27	2.27	2.291	2.315	2.499	2.499	2.597	2.85	2.874	2.899	2.973	2.973	2.98	2.992	3.034	3.034	3.053	3.078	3.071	3.089	3.089
YHL006C	5.464	5.507	5.513	5.589	5.589	5.601	5.601	5.613	5.645	5.848	6.172	6.172	6.265	6.265	6.272	6.272	6.272	6.272	6.254	6.315	6.297	6.304	6.304	6.304	6.414	6.414	6.382	6.357	6.376	6.376	6.418	6.418	6.462	6.518	6.518	6.518	6.537	6.537	6.55	6.575	6.575	6.575	6.575	6.55	6.55	6.55	6.55	6.55	6.512
YAL042W	1.797	1.815	1.856	2.029	2.047	2.071	2.071	2.078	2.078	2.078	2.078	2.078	2.078	2.078	2.084	2.084	2.084	2.084	2.126	2.126	2.138	2.138	2.138	2.138	2.138	2.18	2.18	2.222	2.241	2.241	2.241	2.241	2.241	2.241	2.217	2.217	2.217	2.205	2.205	2.205	2.205	2.205	2.205	2.205	2.205	2.205	2.205	2.205	2.205
YNL238W	1.161	1.34	1.496	1.503	1.503	1.533	1.589	1.589	1.577	1.577	1.577	1.577	1.577	1.656	1.668	1.668	1.668	1.668	1.668	1.668	1.668	1.656	1.656	1.656	1.619	1.643	1.643	1.675	1.675	1.675	1.682	1.675	1.675	1.717	1.724	1.699	1.692	1.692	1.724	1.724	1.724	1.724	1.724	1.724	1.724	1.724	1.724	1.724	1.724
YEL029C	1.43	1.43	1.43	1.43	1.405	1.387	1.368	1.393	1.413	1.438	1.438	1.462	1.5	1.512	1.616	1.616	1.616	1.659	1.72	1.739	1.771	1.846	1.846	1.846	1.883	1.883	1.883	1.907	1.907	1.914	1.993	1.993	1.993	2.024	2.024	2.024	2.024	2.055	2.08	2.136	2.21	2.21	2.235	2.259	2.301	2.349	2.331	2.331	2.391
YKL104C	0.082	0.082	0.082	0.082	0.082	0.082	0.082	0.082	0.082	0.082	0.082	0.082	0.082	0.057	0.057	0.057	0.051	0.051	0.051	0.051	0.051	0.051	0.051	0.051	0.051	0.051	0.051	0.051	0.051	0.039	0.039	0.039	0.039	0.039	0.039	0.051	0.051	0.051	0.051	0.051	0.051	0.051	0.051	0.051	0.063	0.112	0.149	0.149	0.149
YBL034C	1.408	1.45	1.519	1.525	1.589	1.649	1.701	1.689	1.689	1.689	1.716	1.716	1.716	1.741	1.785	1.798	1.81	1.81	1.81	1.81	1.81	1.81	1.81	1.817	1.824	1.824	1.824	1.824	1.848	1.935	2.028	2.028	2.028	2.028	2.028	2.028	2.022	2.022	2.022	2.028	2.052	2.052	2.052	2.059	2.059	2.059	2.059	2.059	2.059
YLR095C	2.08	2.104	2.128	2.128	2.128	2.128	2.128	2.128	2.109	2.109	2.103	2.103	2.103	2.084	2.084	2.084	2.066	2.059	2.059	2.002	2.002	2.002	2.002	2.002	1.934	1.839	1.839	1.839	1.839	1.839	1.827	1.796	1.789	1.789	1.764	1.776	1.74	1.697	1.648	1.648	1.648	1.666	1.666	1.678	1.678	1.678	1.678	1.678	1.678
YLR443W	1.972	1.996	2.032	2.063	2.131	2.131	2.138	2.131	2.206	2.269	2.294	2.294	2.294	2.283	2.307	2.355	2.386	2.41	2.446	2.672	2.672	2.672	2.672	2.672	2.672	2.696	2.72	2.806	3.208	3.319	3.343	3.355	3.379	3.409	3.409	3.391	3.391	3.391	3.391	3.391	3.409	3.433	3.427	3.458	3.457	3.464	3.464	3.464	3.452
YIR035C	1.811	1.843	1.873	1.905	1.905	1.905	1.905	1.905	1.905	1.905	1.861	1.819	2.151	2.252	2.404	2.434	2.434	2.441	2.417	2.417	2.442	2.451	2.451	2.451	2.451	2.439	2.464	2.476	2.476	2.476	2.476	2.476	2.457	2.47	2.47	2.47	2.495	2.551	2.551	2.551	2.539	2.539	2.521	2.521	2.55	2.55	2.55	2.55	2.55
YPR115W	0.779	0.779	0.779	0.779	0.779	0.779	0.786	0.786	0.786	0.786	0.836	0.811	0.823	0.861	0.861	0.861	0.861	0.879	0.873	0.88	0.88	0.905	0.905	0.905	0.905	0.905	0.892	0.892	0.892	0.892	0.917	0.907	0.907	0.907	0.907	0.907	0.907	0.9	0.875	0.887	0.931	0.931	0.938	0.938	0.938	0.938	0.938	0.938	0.938
YLR038C	0.658	0.658	0.658	0.651	0.669	0.669	0.669	0.669	0.662	0.662	0.644	0.651	0.669	0.669	0.669	0.669	0.669	0.657	0.664	0.664	0.664	0.639	0.651	0.644	0.644	0.644	0.644	0.644	0.644	0.644	0.644	0.644	0.644	0.644	0.644	0.644	0.644	0.644	0.644	0.644	0.644	0.644	0.644	0.644	0.632	0.632	0.602	0.602	0.583
YHL047C	1.271	1.271	1.271	1.271	1.235	1.235	1.204	1.204	1.068	1.056	1.056	1.056	1.012	0.975	0.975	0.975	0.975	0.568	0.567	0.499	0.481	0.489	0.489	0.489	0.495	0.544	0.544	0.544	0.544	0.544	0.544	0.544	0.544	0.519	0.378	0.366	0.267	0.311	0.374	0.412	0.412	0.412	0.412	0.412	0.412	0.412	0.439	0.47	0.482
YBR143C	3.57	3.57	3.57	3.545	3.507	3.507	3.483	3.477	3.477	3.445	3.445	3.445	3.445	3.445	3.408	3.426	3.432	3.432	3.407	3.407	3.407	3.39	3.39	3.39	3.39	3.378	3.354	3.317	3.278	3.271	3.253	3.253	3.195	3.164	3.164	3.189	3.171	3.171	3.11	3.098	3.079	3.055	3.031	3.031	3.031	3.031	3.013	2.82	2.82
YAL049C	1.356	1.445	1.433	1.433	1.433	1.462	1.716	1.853	1.853	1.877	1.927	1.927	1.927	1.927	1.922	1.922	2.022	2.103	2.227	2.227	2.227	2.227	2.227	2.227	2.202	2.202	2.245	2.275	2.264	2.271	2.271	2.272	2.29	2.29	2.29	2.29	2.278	2.302	2.302	2.302	2.338	2.338	2.345	2.381	2.381	2.381	2.381	2.381	2.381
YDR384C	1.469	1.469	1.298	1.291	1.316	1.316	1.298	1.309	1.335	1.363	1.424	1.424	1.45	1.45	1.457	1.583	1.595	1.662	1.662	1.662	1.662	1.662	1.662	1.682	1.682	1.682	1.682	1.675	1.675	1.675	1.651	1.663	1.663	1.688	1.688	1.688	1.688	1.688	1.652	1.683	1.721	1.696	1.728	1.728	1.728	1.728	1.728	1.728	1.733
YHR158C	1.72	1.727	1.727	1.727	1.745	1.846	1.846	1.864	1.864	1.864	1.864	1.857	1.9	1.9	2.036	2.408	2.408	2.408	2.432	2.439	2.439	2.527	2.527	2.527	2.527	2.527	2.583	2.676	2.676	2.701	2.715	2.807	2.807	2.715	2.715	2.722	2.722	2.722	2.722	2.722	2.722	2.734	2.752	2.764	2.764	2.764	2.771	2.771	2.771
YBR044C	0.543	0.585	0.966	1.166	1.166	1.166	1.16	1.185	1.185	1.185	1.185	1.185	1.073	1.115	1.135	1.234	1.234	1.234	1.382	1.419	1.443	1.498	1.54	1.54	1.582	1.719	1.719	1.785	1.785	1.847	1.859	1.859	1.859	1.859	1.859	1.864	1.864	1.882	1.882	1.882	1.882	1.939	1.951	1.889	1.889	1.914	2.02	2.02	2.02
YMR201C	4.552	4.693	5	5	5	5	5	5.038	5.038	5.014	5.039	5.039	5.039	5.039	5.039	5.064	5.064	5.064	5.064	5.064	5.071	5.071	5.071	5.071	5.071	5.071	4.948	4.966	4.987	4.994	5.097	5.097	5.097	5.097	5.097	5.097	5.073	5.073	5.073	5.073	5.073	5.061	5.061	5.061	5.061	5.061	4.988	4.964	4.964
YKR023W	0.363	0.542	0.598	0.69	0.69	0.672	0.672	0.672	0.648	0.648	0.624	0.709	0.735	0.803	1.266	1.266	1.266	1.297	1.291	1.309	1.309	1.334	1.334	1.334	1.334	1.334	1.334	1.341	1.329	1.354	1.423	1.552	1.576	1.594	1.594	1.619	1.663	1.718	1.718	1.718	1.718	1.718	1.718	1.718	1.743	1.743	1.762	1.83	1.848
YBL037W	0.794	0.832	0.832	0.832	0.832	0.832	0.832	0.832	0.82	0.82	0.82	0.806	0.806	0.813	0.813	0.813	0.795	0.795	0.742	0.705	0.717	0.705	0.705	0.705	0.749	0.818	0.818	0.818	0.842	0.842	0.842	0.842	0.842	0.842	0.83	0.83	0.818	0.818	0.811	0.793	0.768	0.768	0.768	0.774	0.748	0.748	0.772	0.772	0.772
YPL128C	1.752	1.752	1.708	1.69	1.69	1.676	1.628	1.621	1.639	1.639	1.639	1.639	1.639	1.639	1.627	1.603	1.603	1.579	1.427	1.34	1.34	1.265	1.265	0.728	0.721	0.677	0.658	0.646	0.646	0.639	0.614	0.503	0.496	0.471	0.464	0.464	0.396	0.324	0.306	0.306	0.306	0.336	0.35	0.35	0.35	0.319	0.294	0.319	0.367
YCR067C	0.951	0.951	0.951	0.975	0.975	0.995	1.057	1.057	1.038	1.038	1.008	1.013	0.982	0.964	0.964	0.964	0.89	0.89	0.902	0.89	0.89	0.89	0.89	0.897	0.826	0.807	0.795	0.795	0.763	0.756	0.732	0.732	0.783	0.776	0.783	0.79	0.79	0.797	0.821	0.846	0.853	0.853	0.853	0.809	0.803	0.766	0.722	0.717	0.736
YDR228C	3.474	3.35	3.343	3.349	3.27	3.295	3.295	3.295	3.307	3.191	3.092	2.925	2.849	2.767	2.774	2.767	2.595	2.494	2.482	2.296	2.268	2.27	2.288	2.302	2.28	2.28	2.322	2.322	2.322	2.316	2.402	2.354	2.33	2.33	2.287	2.282	1.853	1.839	1.846	1.853	1.865	1.772	1.841	1.816	1.816	1.827	1.803	1.803	1.767
YFR041C	0.578	0.578	0.572	0.572	0.572	0.548	0.548	0.548	0.502	0.484	0.472	0.472	0.355	0.336	0.336	0.343	0.404	0.397	0.397	0.397	0.366	0.348	0.41	0.448	0.504	0.522	0.577	0.875	0.875	0.875	0.875	0.875	0.875	0.803	0.87	0.863	0.899	0.967	1.133	1.326	1.473	1.497	1.497	1.497	1.497	1.522	1.529	1.578	1.578
YLR135W	0.406	0.406	0.406	0.406	0.406	0.387	0.345	0.345	0.351	0.421	0.421	0.421	0.421	0.421	0.402	0.378	0.378	0.378	0.354	0.282	0.245	0.202	0.202	0.207	0.237	0.286	0.298	0.365	0.365	0.365	0.439	0.439	0.439	0.439	0.396	0.396	0.396	0.401	0.408	0.452	0.489	0.489	0.489	0.489	0.489	0.482	0.489	0.496	0.552
YOL054W	0.679	0.661	0.654	0.679	0.679	0.679	0.644	0.644	0.644	0.651	0.633	0.633	0.633	0.582	0.632	0.608	0.632	0.65	0.643	0.636	0.636	0.636	0.598	0.598	0.598	0.573	0.573	0.566	0.56	0.476	0.483	0.635	0.717	0.85	0.85	0.875	0.919	0.919	0.919	1.011	1.042	1.054	1.054	1.073	1.073	1.073	1.073	1.091	1.142
YDR469W	1.439	1.502	1.545	1.618	1.76	1.76	1.76	1.79	1.834	1.834	1.81	1.81	1.81	1.81	1.81	1.87	1.895	1.907	1.907	1.907	1.907	1.907	1.907	1.914	1.933	1.94	1.99	1.996	2.126	2.17	2.177	2.177	2.177	2.16	2.16	2.167	2.155	2.168	2.242	2.249	2.249	2.249	2.249	2.249	2.273	2.266	2.266	2.266	2.266
YHR168W	1.45	1.418	1.418	1.418	1.393	1.393	1.393	1.173	1.123	1.123	1.123	1.061	1.061	1.061	1.049	1.049	1.049	1.035	0.999	0.999	0.962	0.962	0.895	0.895	0.907	0.925	0.925	0.925	0.925	0.925	0.95	0.95	0.841	0.841	0.841	0.841	0.823	0.716	0.662	0.662	0.669	0.669	0.669	0.669	0.669	0.649	0.586	0.364	0.364
YJR043C	1.845	1.696	1.672	1.672	1.453	1.447	1.44	1.44	1.394	1.297	1.248	1.04	0.985	0.961	0.954	0.954	0.961	0.937	0.937	0.93	0.874	0.782	0.74	0.74	0.74	0.716	0.68	0.626	0.626	0.446	0.446	0.434	0.441	0.398	0.398	0.398	0.398	0.398	0.318	0.343	0.307	0.307	0.282	0.282	0.268	0.268	0.268	0.25	0.25
YFR037C	3.191	3.191	3.209	3.209	3.221	3.385	3.404	3.423	3.423	3.447	3.501	3.501	3.519	3.519	3.519	3.531	3.531	3.531	3.531	3.531	3.531	3.531	3.531	3.549	3.549	3.549	3.549	3.549	3.549	3.573	3.573	3.561	3.585	3.61	3.617	3.699	3.717	3.717	3.717	3.754	3.754	3.754	3.754	3.754	3.754	3.772	3.772	3.772	3.772
YDR461W	0.982	1.007	1.001	1.001	0.982	0.982	0.982	0.982	0.982	0.982	0.964	0.97	0.932	0.944	0.944	0.951	0.951	0.958	0.946	0.946	0.934	0.995	0.995	0.995	0.983	0.983	1.037	1.037	1.037	1.037	1.012	1.012	1.005	1.005	1.005	1.005	0.956	0.956	0.956	0.956	0.89	0.878	0.86	0.866	0.866	0.866	0.902	0.902	0.927
YNL331C	0.92	0.908	0.908	0.908	0.908	0.773	0.718	0.668	0.638	0.638	0.643	0.667	0.612	0.612	0.612	0.612	0.612	0.491	0.431	0.424	0.406	0.406	0.475	0.475	0.475	0.548	0.548	0.548	0.548	0.541	0.541	0.534	0.534	0.534	0.522	0.522	0.522	0.541	0.509	0.558	0.558	0.583	0.596	0.596	0.628	0.646	0.646	0.653	0.653
YGL058W	1.947	1.954	1.993	2.03	2.03	2.03	2.03	2.03	2.037	2.061	2.061	2.061	2.061	2.073	2.073	2.073	2.085	2.111	2.111	2.111	2.111	2.123	2.123	2.123	2.123	2.123	2.123	2.123	2.098	2.098	2.061	2.043	2.043	2.043	2.043	2.043	2.007	2.007	2.007	2	1.993	1.974	1.967	1.918	1.936	1.936	1.936	1.936	1.936
YMR039C	5.291	5.307	5.319	5.319	5.344	5.344	5.368	5.41	5.41	5.386	5.386	5.386	5.386	5.386	5.417	5.417	5.417	5.417	5.417	5.417	5.392	5.392	5.392	5.36	5.336	5.3	5.3	5.3	5.293	5.002	4.881	4.765	4.74	4.685	4.685	4.649	4.642	4.624	4.624	4.624	4.617	4.502	4.417	4.417	4.375	4.35	4.35	4.35	4.35
YOL104C	2.533	2.545	2.545	2.545	2.514	2.398	2.398	2.483	2.483	2.483	2.483	2.508	2.46	2.46	2.46	2.38	2.38	2.38	2.38	2.356	2.356	2.325	2.349	2.349	2.349	2.349	2.349	2.245	2.305	2.323	2.41	2.41	2.41	2.428	2.452	2.452	2.452	2.428	2.428	2.334	2.212	2.244	2.226	2.244	2.317	2.342	2.341	2.323	2.323
YFL034C-A	0.753	0.76	0.767	0.767	0.767	0.767	0.767	0.735	0.735	0.532	0.508	0.613	0.712	0.731	0.731	0.731	0.713	0.738	0.738	0.8	0.824	0.911	0.944	0.994	1.03	1.055	1.055	1.074	1.172	1.154	1.154	1.154	1.142	1.156	1.566	1.95	1.95	1.95	1.962	1.95	2.072	2.084	2.084	2.2	2.333	2.369	2.369	2.369	2.358
YGR135W	1.696	1.696	1.721	1.824	1.824	1.824	1.824	1.831	1.827	1.855	1.879	1.879	1.885	1.892	1.96	2.063	2.063	2.063	2.081	2.093	2.087	2.105	2.105	2.141	2.141	2.148	2.148	2.16	2.16	2.16	2.166	2.166	2.19	2.215	2.246	2.221	2.221	2.221	2.221	2.221	2.221	2.221	2.253	2.253	2.253	2.271	2.297	2.353	2.383
YER073W	0.329	0.329	0.329	0.329	0.329	0.354	0.354	0.354	0.354	0.354	0.354	0.354	0.354	0.354	0.354	0.354	0.354	0.354	0.373	0.373	0.373	0.373	0.373	0.373	0.373	0.373	0.38	0.38	0.38	0.38	0.38	0.398	0.398	0.398	0.391	0.391	0.391	0.391	0.391	0.391	0.391	0.391	0.391	0.391	0.391	0.391	0.391	0.41	0.41
YKL128C	1.363	1.387	1.394	1.443	1.418	1.418	1.418	1.418	1.418	1.406	1.406	1.406	1.43	1.43	1.418	1.411	1.411	1.411	1.411	1.411	1.411	1.447	1.461	1.461	1.461	1.461	1.461	1.486	1.486	1.486	1.449	1.442	1.442	1.456	1.463	1.463	1.463	1.487	1.487	1.487	1.487	1.487	1.487	1.487	1.487	1.487	1.487	1.487	1.487
YBL021C	2.04	2.04	2.04	2.04	2.04	2.047	2.047	2.103	2.202	2.566	2.561	2.561	2.561	2.561	2.561	2.573	2.592	2.592	2.642	2.642	2.686	2.686	2.71	2.71	2.71	2.71	2.71	2.71	2.71	2.686	2.686	2.692	2.692	2.692	2.692	2.692	2.692	2.692	2.716	2.716	2.716	2.692	2.692	2.692	2.692	2.699	2.699	2.699	2.699
YDL191W	1.655	1.673	1.673	1.673	1.68	1.68	1.68	1.68	1.694	1.694	1.694	1.701	1.701	1.701	1.701	1.701	1.719	1.787	1.801	1.801	1.801	1.813	1.844	1.844	1.844	1.844	1.844	1.82	1.832	1.882	1.924	2.031	2.031	2.031	2.031	2.049	2.049	2.032	2.08	2.08	2.08	2.08	2.08	2.08	2.08	2.08	2.068	2.068	2.068
YMR157C	0.539	0.539	0.539	0.545	0.638	0.638	0.638	0.662	0.662	0.662	0.662	0.662	0.62	0.627	0.621	0.721	0.714	0.714	0.721	0.721	0.721	0.69	0.69	0.69	0.636	0.587	0.512	0.512	0.579	0.653	0.672	0.697	0.709	0.727	0.727	0.77	0.827	1.108	1.126	1.15	1.157	1.157	1.338	1.338	1.338	1.35	1.35	1.411	1.411
YJR044C	0.392	0.392	0.379	0.372	0.372	0.36	0.36	0.36	0.334	0.316	0.316	0.329	0.374	0.46	0.46	0.466	0.504	0.522	0.54	0.628	0.628	0.628	0.628	0.628	0.628	0.603	0.603	0.65	0.645	0.645	0.694	0.694	0.694	0.701	0.708	0.708	0.72	0.745	0.745	0.745	0.745	0.745	0.752	0.777	0.777	0.777	0.777	0.777	0.777
YOR294W	0.453	0.453	0.484	0.502	0.534	0.534	0.534	0.534	0.534	0.534	0.534	0.534	0.534	0.534	0.534	0.534	0.534	0.534	0.534	0.534	0.534	0.534	0.534	0.534	0.534	0.534	0.534	0.534	0.534	0.534	0.534	0.534	0.534	0.515	0.515	0.496	0.49	0.49	0.49	0.49	0.49	0.515	0.515	0.515	0.515	0.503	0.503	0.503	0.503
YBR161W	0.811	0.811	0.811	0.811	0.811	0.811	0.811	0.811	0.811	0.811	0.805	0.805	0.805	0.805	0.805	0.805	0.805	0.805	0.718	0.7	0.7	0.675	0.675	0.675	0.657	0.657	0.657	0.657	0.657	0.657	0.625	0.625	0.625	0.625	0.625	0.618	0.618	0.618	0.625	0.546	0.546	0.539	0.539	0.539	0.539	0.539	0.489	0.489	0.489
YNL042W	0.272	0.272	0.272	0.241	0.241	0.241	0.241	0.241	0.241	0.241	0.241	0.241	0.217	0.174	0.174	0.174	0.174	0.174	0.174	0.168	0.168	0.2	0.242	0.242	0.242	0.242	0.242	0.242	0.261	0.261	0.261	0.261	0.261	0.261	0.261	0.261	0.241	0.241	0.241	0.241	0.241	0.253	0.253	0.253	0.271	0.264	0.278	0.278	0.278
YER122C	1.547	1.547	1.547	1.547	1.547	1.547	1.547	1.547	1.571	1.571	1.571	1.571	1.571	1.571	1.59	1.59	1.608	1.608	1.584	1.584	1.584	1.584	1.578	1.578	1.578	1.578	1.578	1.578	1.578	1.578	1.578	1.554	1.554	1.554	1.554	1.572	1.572	1.572	1.572	1.572	1.572	1.565	1.565	1.565	1.565	1.565	1.572	1.596	1.584
YPR018W	7.617	7.593	7.593	7.568	7.568	7.593	7.567	7.567	7.547	7.547	7.547	7.442	7.442	7.044	6.978	6.853	6.397	6.318	6.3	6.293	6.269	6.221	6.221	6.221	6.196	5.955	5.856	5.832	5.814	5.782	5.782	5.782	5.782	5.775	5.775	5.775	5.775	5.775	4.521	3.782	3.245	2.884	2.655	2.655	2.655	2.617	2.617	2.585	2.585
YMR135C	0.098	0.086	0.086	0.086	0.072	0.072	0.072	0.072	0.072	0.072	0.072	0.06	0.06	0.06	0.06	0.06	0.06	0.06	0.06	0.06	0.06	0.06	0.042	0.042	0.042	0.042	0.042	0.042	0.042	0.042	0.042	0.042	0.042	0.042	0.042	0.042	0.042	0.042	0.042	0.042	0.042	0.042	0.042	0.042	0.042	0.042	0.042	0.042	0.042
YCR075C	0.415	0.415	0.415	0.365	0.333	0.333	0.333	0.289	0.227	0.111	0.087	0.198	0.198	0.198	0.198	0.198	0.222	0.222	0.253	0.278	0.308	0.395	0.395	0.395	0.383	0.365	0.365	0.39	0.421	0.439	0.439	0.451	0.512	0.512	0.512	0.621	0.694	0.861	0.861	0.956	0.956	0.968	0.986	0.998	0.998	1.214	1.214	1.232	1.232
YAL036C	2.016	2.066	2.116	2.141	2.141	2.147	2.166	2.209	2.234	2.266	2.328	2.328	2.346	2.346	2.353	2.377	2.425	2.449	2.517	2.517	2.524	2.524	2.524	2.524	2.524	2.548	2.548	2.53	2.53	2.53	2.53	2.536	2.536	2.585	2.609	2.633	2.664	2.664	2.646	2.664	2.682	2.682	2.701	2.701	2.701	2.701	2.701	2.701	2.701
YMR189W	1.591	1.566	1.591	1.579	1.579	1.579	1.579	1.579	1.579	1.506	1.457	1.433	1.433	1.415	1.408	1.408	1.408	1.408	1.391	1.391	1.343	1.319	1.319	1.183	1.158	1.158	1.152	1.048	1.016	1.016	0.998	1.03	1.03	1.03	1.03	0.993	0.993	0.847	0.804	0.804	0.755	0.742	0.742	0.742	0.748	0.697	0.697	0.697	0.697
YOR196C	1.313	1.313	1.351	1.351	1.358	1.358	1.358	1.358	1.358	1.358	1.358	1.358	1.358	1.358	1.358	1.358	1.358	1.358	1.358	1.358	1.358	1.358	1.376	1.376	1.376	1.376	1.345	1.339	1.351	1.351	1.351	1.351	1.351	1.351	1.357	1.321	1.321	1.321	1.321	1.321	1.321	1.321	1.321	1.321	1.321	1.321	1.321	1.321	1.321
YHR017W	1.073	1.073	1.073	1.073	1.073	1.073	1.073	1.073	1.036	1.061	1.037	1.061	0.961	0.968	1	0.976	0.976	0.97	1	1.037	1.037	1.13	1.13	1.199	1.236	1.352	1.388	1.388	1.388	1.388	1.388	1.407	1.534	1.578	1.645	1.69	1.69	1.721	1.85	1.869	1.894	1.919	1.9	1.984	2.048	2.319	2.319	2.319	2.403
YDR211W	1.95	1.95	1.95	1.932	1.938	1.938	1.938	1.938	1.938	1.938	1.938	1.914	1.877	1.859	1.846	1.846	1.846	1.846	1.821	1.821	1.814	1.789	1.789	1.802	1.802	1.802	1.778	1.802	1.802	1.802	1.802	1.802	1.802	1.802	1.802	1.802	1.802	1.802	1.802	1.802	1.802	1.715	1.696	1.69	1.69	1.69	1.69	1.69	1.522
YCL038C	0.062	0.062	0.062	0.062	0.062	0.062	0.062	0.062	0.068	0.068	0.068	0.068	0.068	0.068	0.068	0.068	0.068	0.068	0.075	0.082	0.089	0.138	0.145	0.227	0.233	0.285	0.285	0.298	0.349	0.349	0.349	0.349	0.349	0.349	0.349	0.349	0.349	0.349	0.373	0.373	0.515	0.515	0.515	0.515	0.515	0.515	0.515	0.515	0.515
YBL020W	1.788	1.71	1.728	1.703	1.733	1.648	1.746	1.757	1.738	2.031	2.031	2.055	2.062	2.239	2.278	2.278	2.344	2.32	2.313	2.313	2.332	2.375	2.351	2.388	2.364	2.378	2.378	2.414	2.414	2.458	2.458	2.495	2.495	2.495	2.495	2.495	2.635	2.647	2.696	2.696	2.696	2.696	2.72	2.72	2.72	2.744	2.757	2.752	2.77
YKL074C	2.764	2.771	2.796	2.82	2.949	3.05	3.179	3.21	3.21	3.21	3.21	3.228	3.211	3.211	3.211	3.211	3.235	3.265	3.308	3.308	3.321	3.321	3.321	3.321	3.336	3.336	3.336	3.336	3.336	3.368	3.469	3.475	3.475	3.457	3.464	3.446	3.446	3.439	3.44	3.44	3.464	3.489	3.489	3.482	3.482	3.513	3.537	3.568	3.568
YNL058C	3.78	3.57	3.558	2.711	2.582	2.477	2.471	2.471	2.471	2.342	2.336	2.291	2.28	2.255	2.255	2.255	2.255	2.237	2.063	1.971	1.971	1.904	1.904	1.753	1.622	1.537	1.319	1.188	1.156	1.035	0.782	0.686	0.647	0.647	0.647	0.647	0.647	0.647	0.659	0.584	0.584	0.572	0.572	0.572	0.415	0.372	0.328	0.314	0.314
YGL036W	0.091	0.091	0.091	0.091	0.091	0.091	0.091	0.091	0.091	0.091	0.091	0.091	0.091	0.091	0.091	0.091	0.091	0.091	0.091	0.091	0.091	0.091	0.091	0.091	0.091	0.091	0.091	0.091	0.091	0.091	0.091	0.091	0.091	0.084	0.084	0.084	0.084	0.084	0.084	0.084	0.084	0.084	0.084	0.084	0.052	0.039	0.039	0.039	0.039
YML081W	5.27	5.269	5.274	5.243	5.237	5.213	5.237	5.189	5.189	5.189	5.189	5.189	5.15	5.15	5.046	4.902	4.808	4.66	4.546	4.514	4.284	4.216	4.204	4.174	4.174	4.024	3.999	3.999	3.999	3.948	3.853	3.505	3.296	3.272	3.254	3.191	3.21	3.203	3.203	3.203	3.203	3.179	3.154	3.154	3.154	3.072	3.072	2.657	2.53
YKL089W	1.162	1.144	1.144	1.131	1.094	1.094	1.113	1.137	1.162	1.182	1.218	1.218	1.218	1.318	1.288	1.306	1.317	1.397	1.547	1.547	1.566	1.566	1.566	1.566	1.572	1.553	1.546	1.595	1.614	1.614	1.64	1.64	1.64	1.64	1.658	1.658	1.683	1.683	1.683	1.733	1.733	1.733	1.733	1.695	1.645	1.626	1.651	1.658	1.676
YER001W	0.007	0.007	0.007	0.007	0.007	0.007	0.007	0.007	0.007	0.007	0.007	0.007	0.007	0.007	0.007	0.007	0.007	0.007	0.007	0.007	0.007	0.007	0.019	0.019	0.019	0.019	0.019	0.019	0.019	0.019	0.019	0.019	0.019	0.019	0.019	0.019	0.019	0.019	0.019	0.019	0.019	0.019	0.026	0.044	0.044	0.044	0.044	0.044	0.044
YJR102C	2.459	2.459	2.31	2.236	2.188	2.188	2.176	2.176	2.176	2.101	2.089	1.897	1.8	1.604	1.597	1.622	1.622	1.622	1.389	1.312	1	0.981	0.956	0.963	0.963	0.963	0.963	0.963	0.968	0.916	0.909	0.903	0.903	0.903	0.941	1.059	1.119	1.119	1.119	1.119	1.119	1.012	1.001	1.001	1.001	1.013	1.055	1.087	1.203
YIL158W	1.541	1.541	1.548	1.548	1.548	1.524	1.524	1.506	1.506	1.494	1.531	1.531	1.604	1.707	1.707	1.707	1.707	1.707	1.72	1.72	1.72	1.72	1.745	1.745	1.727	1.745	1.745	1.745	1.769	1.769	1.769	1.769	1.732	1.732	1.732	1.732	1.732	1.732	1.732	1.732	1.732	1.732	1.732	1.732	1.732	1.725	1.725	1.701	1.664
YJL028W	0.795	0.644	0.607	0.601	0.601	0.639	0.639	0.651	0.651	0.644	0.644	0.619	0.619	0.637	0.63	0.63	0.605	0.555	0.555	0.477	0.526	0.507	0.507	0.535	0.535	0.535	0.535	0.571	0.798	0.798	0.804	0.962	0.962	0.926	0.87	0.851	0.851	0.837	0.856	0.881	0.881	0.881	0.9	0.968	0.975	0.987	1.005	1.005	1.005
YLR335W	0.778	0.765	0.765	0.79	0.79	0.79	0.79	0.79	0.784	0.789	0.832	0.838	0.883	0.883	0.883	0.883	0.883	0.846	0.828	0.859	0.859	0.859	0.859	0.866	0.859	0.866	0.885	0.903	0.987	0.987	0.987	0.987	0.987	0.987	0.987	0.939	0.939	0.939	0.939	0.957	0.95	0.95	0.95	0.95	0.95	0.95	0.856	0.849	0.849
YER044C	1.069	1.069	1.069	1.069	1.02	1.02	0.903	0.83	0.798	0.693	0.606	0.626	0.682	0.701	0.751	0.751	0.751	0.751	0.726	0.726	0.733	0.684	0.684	0.679	0.679	0.679	0.625	0.625	0.649	0.649	0.649	0.649	0.592	0.555	0.537	0.523	0.505	0.531	0.544	0.562	0.562	0.562	0.562	0.562	0.562	0.562	0.562	0.562	0.562
YGR240C-A	1.424	1.488	1.47	1.47	1.501	1.501	1.526	1.526	1.477	1.477	1.532	1.543	1.591	1.591	1.585	1.585	1.585	1.618	1.624	1.624	1.655	1.655	1.63	1.63	1.606	1.599	1.592	1.592	1.535	1.528	1.559	1.559	1.635	1.648	1.648	1.648	1.717	1.773	1.929	2.054	2.575	2.575	2.587	2.587	2.618	2.618	2.618	2.618	2.618
YHR006W	1.78	1.755	1.755	1.774	1.774	1.774	1.714	1.714	1.707	1.7	1.7	1.675	1.694	1.676	1.676	1.676	1.676	1.676	1.676	1.676	1.651	1.651	1.705	1.705	1.723	1.723	1.723	1.711	1.711	1.711	1.711	1.693	1.693	1.656	1.637	1.625	1.613	1.613	1.589	1.614	1.544	1.411	1.349	1.349	1.324	1.324	1.324	1.3	1.3
YNL247W	2.071	2.089	2.089	2.089	2.071	2.071	2.071	2.054	2.134	2.152	2.171	2.171	2.171	2.171	2.171	2.171	2.171	2.201	2.201	2.295	2.295	2.332	2.405	2.405	2.405	2.405	2.405	2.405	2.405	2.405	2.405	2.405	2.405	2.405	2.417	2.417	2.398	2.398	2.398	2.398	2.374	2.374	2.349	2.324	2.27	2.27	2.294	2.294	2.294
YOR104W	0.212	0.212	0.212	0.212	0.212	0.212	0.212	0.212	0.212	0.212	0.212	0.212	0.212	0.212	0.212	0.212	0.212	0.212	0.236	0.287	0.287	0.287	0.287	0.287	0.287	0.33	0.38	0.41	0.41	0.41	0.41	0.41	0.417	0.424	0.442	0.442	0.467	0.474	0.474	0.488	0.488	0.488	0.488	0.488	0.488	0.519	0.556	0.6	0.6
YGL022W	3.678	3.678	3.77	3.776	3.845	3.945	4.233	4.233	4.233	4.257	4.264	4.397	4.379	4.379	4.408	4.408	4.408	4.523	4.592	4.592	4.592	4.592	4.592	4.592	4.61	4.61	4.61	4.622	4.622	4.622	4.622	4.598	4.605	4.569	4.569	4.569	4.569	4.569	4.569	4.593	4.599	4.599	4.623	4.623	4.623	4.623	4.623	4.567	4.574
YJL082W	1.852	1.852	1.709	1.697	1.683	1.683	1.683	1.683	1.683	1.683	1.109	0.73	0.699	0.644	0.62	0.5	0.466	0.447	0.447	0.447	0.447	0.447	0.447	0.393	0.393	0.393	0.368	0.361	0.361	0.361	0.361	0.307	0.263	0.263	0.263	0.263	0.263	0.263	0.263	0.214	0.194	0.18	0.161	0.142	0.142	0.093	0.087	0.063	0.063
YNL067W	0.858	0.852	0.845	0.868	0.868	0.868	0.893	0.91	0.91	0.91	0.892	0.892	0.86	0.86	0.86	0.86	0.86	0.828	0.828	0.786	0.786	0.75	0.683	0.694	0.7	0.7	0.7	0.719	0.719	0.719	0.719	0.719	0.701	0.695	0.695	0.714	0.689	0.69	0.69	0.69	0.683	0.683	0.683	0.683	0.671	0.745	0.745	0.769	0.793
YPR127W	0.928	0.844	0.827	0.827	0.845	0.815	0.815	0.791	0.772	0.772	0.704	0.704	0.704	0.601	0.601	0.527	0.509	0.509	0.28	0.28	0.232	0.232	0.214	0.232	0.22	0.22	0.22	0.22	0.22	0.232	0.232	0.232	0.214	0.239	0.257	0.257	0.239	0.239	0.221	0.209	0.227	0.227	0.227	0.245	0.245	0.27	0.326	0.416	0.423
YLR228C	0.838	0.759	0.747	0.747	0.747	0.747	0.747	0.747	0.747	0.747	0.747	0.771	0.771	0.771	0.771	0.771	0.771	0.771	0.692	0.692	0.692	0.625	0.551	0.418	0.418	0.412	0.412	0.424	0.424	0.442	0.442	0.442	0.442	0.442	0.442	0.305	0.293	0.194	0.169	0.169	0.169	0.182	0.182	0.182	0.182	0.157	0.157	0.158	0.225
YER079W	1.908	1.821	1.686	1.661	1.6	1.6	1.6	1.6	1.488	1.488	0.867	0.763	0.706	0.706	0.7	0.7	0.718	0.694	0.706	0.78	0.78	0.798	0.81	0.884	0.92	0.965	0.965	0.965	0.965	0.965	1.083	1.395	1.545	1.545	1.545	1.588	1.625	1.668	1.699	1.735	1.735	1.785	1.934	1.972	1.947	1.947	1.954	1.954	1.979
YGR132C	3.9	3.893	3.893	3.875	3.875	3.875	3.875	3.875	3.875	3.808	3.808	3.808	3.808	3.801	3.801	3.801	3.789	3.755	3.773	3.797	3.772	3.772	3.796	3.796	3.796	3.796	3.753	3.753	3.753	3.753	3.753	3.753	3.709	3.594	3.597	3.59	3.59	3.59	3.572	3.479	3.479	3.362	3.362	3.362	3.362	3.362	3.319	3.313	3.313
YLR362W	3.108	3.023	3.023	3.023	2.044	1.794	1.682	1.634	1.564	1.564	1.564	1.5	1.468	1.424	1.424	1.424	1.366	1.366	1.38	1.418	1.541	1.718	1.718	1.737	1.829	1.829	1.829	1.841	1.798	1.805	1.922	1.922	1.964	2	2.024	2.055	2.146	2.196	2.392	2.392	2.441	2.441	2.554	2.454	2.454	2.404	2.373	2.548	2.646
YOR160W	2.03	2.013	2.013	2.013	2.186	2.54	2.54	2.564	2.564	2.582	2.582	2.625	2.625	2.625	2.625	2.625	2.625	2.687	2.687	2.761	2.773	2.773	2.797	2.834	2.883	2.883	2.908	2.908	2.89	2.872	2.872	2.884	2.985	3.103	3.139	3.139	3.151	3.187	3.187	3.187	3.187	3.187	3.187	3.211	3.235	3.272	3.284	3.333	3.333
YNL048W	0.968	0.968	0.999	1.071	1.058	1.096	1.096	1.121	1.187	1.311	1.337	1.367	1.367	1.367	1.367	1.422	1.439	1.476	1.476	1.476	1.51	1.545	2.073	2.073	2.097	2.273	2.273	2.304	2.304	2.701	2.701	2.817	2.817	2.841	2.859	2.859	2.859	2.847	2.909	2.945	2.945	2.969	3.045	3.032	3.057	3.089	3.089	3.089	3.217
YOR064C	0.135	0.135	0.135	0.135	0.135	0.147	0.147	0.159	0.159	0.159	0.159	0.159	0.134	0.146	0.146	0.146	0.134	0.134	0.134	0.134	0.134	0.152	0.17	0.231	0.231	0.231	0.25	0.28	0.491	0.632	0.632	0.632	0.656	0.687	0.717	0.729	0.729	0.736	0.754	0.779	0.804	0.823	0.823	0.841	0.927	0.959	0.935	0.935	0.935
YDL063C	1.213	1.213	1.213	1.213	1.171	1.202	1.258	1.258	1.258	1.258	1.258	1.228	1.209	1.203	1.179	1.179	1.179	1.179	1.172	1.172	1.172	1.172	1.184	1.188	1.17	1.146	1.146	1.146	1.146	1.146	1.153	1.153	1.153	1.171	1.171	1.171	1.171	1.171	1.171	1.119	1.119	1.119	1.095	1.095	1.095	1.077	1.077	1.059	1.059
YBR269C	1.717	1.742	1.798	1.823	1.866	1.873	1.873	1.873	1.873	1.898	1.891	2	2.058	2.058	2.083	2.083	2.115	2.108	2.108	2.108	2.108	2.132	2.132	2.132	2.132	2.132	2.132	2.125	2.125	2.219	2.219	2.275	2.305	2.287	2.305	2.293	2.293	2.293	2.22	2.239	2.197	2.166	2.166	2.19	2.241	2.212	2.374	2.374	2.423
YJL126W	0.318	0.33	0.379	0.645	0.96	0.96	1.004	1.004	1.004	1.004	1.004	1.028	1.126	1.126	1.151	1.151	1.151	1.151	1.151	1.151	1.158	1.27	1.313	1.37	1.376	1.388	1.395	1.395	1.395	1.402	1.414	1.421	1.433	1.433	1.433	1.44	1.458	1.458	1.458	1.482	1.512	1.696	1.696	1.77	1.788	1.814	1.865	1.865	1.897
YHL015W-A	0.772	0.736	0.736	0.736	0.729	0.729	0.729	0.722	0.71	0.71	0.71	0.71	0.71	0.71	0.71	0.71	0.71	0.71	0.71	0.674	0.654	0.654	0.654	0.654	0.654	0.654	0.629	0.629	0.598	0.598	0.598	0.592	0.598	0.617	0.617	0.617	0.617	0.617	0.592	0.592	0.592	0.592	0.592	0.592	0.592	0.592	0.592	0.592	0.592
YKR093W	0.032	0.026	0.026	0.026	0.026	0.026	0.026	0.026	0.026	0.026	0.026	0.026	0.026	0.026	0.026	0.026	0.026	0.026	0.026	0.026	0.026	0.019	0.019	0.019	0.019	0.019	0.019	0.019	0.019	0.019	0.019	0.019	0.019	0.019	0.019	0.019	0.019	0.019	0.019	0.019	0.019	0.019	0.019	0.019	0.019	0.032	0.032	0.032	0.032
YLR241W	0.513	0.513	0.513	0.475	0.421	0.421	0.409	0.355	0.355	0.337	0.342	0.386	0.496	0.496	0.496	0.676	0.676	0.688	0.688	0.688	0.688	0.688	0.688	0.688	0.651	0.651	0.663	0.687	0.7	0.7	0.7	0.7	0.7	0.743	0.743	0.782	0.782	0.782	0.782	0.782	0.782	0.782	0.782	0.882	0.882	0.882	0.906	0.906	0.906
YLR185W	0	0	0	0	0	0	0	0	0	0	0	0	0	0	0	0	0	0	0	0	0	0	0	0	0	0	0	0	0	0	0	0	0	0	0	0	0	0	0	0	0	0	0	0	0	0	0	0	0
YDR451C	3.972	4.701	4.701	4.701	4.744	4.744	4.762	4.798	4.798	4.812	4.862	5.03	5.208	5.238	5.299	5.353	5.353	5.353	5.353	5.353	5.353	5.373	5.385	5.411	5.45	5.462	5.468	5.48	5.48	5.444	5.5	5.638	5.659	5.823	5.946	6.024	6.113	6.113	6.125	6.156	6.156	6.156	6.156	6.156	6.156	6.156	6.181	6.201	6.213
YNL288W	0.45	0.482	0.482	0.482	0.458	0.514	0.538	0.538	0.545	0.538	0.538	0.563	0.563	0.57	0.57	0.57	0.57	0.57	0.57	0.57	0.577	0.577	0.577	0.577	0.577	0.662	0.674	0.73	0.73	0.773	0.829	0.861	0.861	0.873	0.887	0.887	0.899	0.899	0.899	0.892	0.897	0.897	0.897	0.897	0.909	0.923	1.013	1.067	1.184
YEL051W	1.417	1.461	1.461	1.461	1.468	1.493	1.493	1.493	1.542	1.656	1.688	1.731	1.731	1.763	1.763	1.793	1.805	2.006	2.006	2.012	2.036	2.036	2.036	2.109	2.109	2.109	2.109	2.109	2.109	2.109	2.109	2.133	2.133	2.152	2.152	2.152	2.152	2.194	2.201	2.201	2.201	2.226	2.25	2.25	2.25	2.25	2.25	2.281	2.324
YDR031W	1.624	1.6	1.6	1.6	1.6	1.626	1.729	2.144	2.144	2.144	2.144	2.2	2.596	2.596	2.682	2.682	2.7	2.719	2.732	2.732	2.746	2.79	2.808	2.851	2.956	2.956	2.968	2.992	2.992	3.004	3.004	3.004	3.004	3.004	3.022	3.029	3.022	3.034	3.121	3.326	3.377	3.395	3.439	3.464	3.464	3.471	3.471	3.471	3.471
YOR081C	3.933	3.933	3.871	3.864	4.051	4.051	4.113	4.113	4.12	4.12	4.12	4.12	4.12	4.12	4.12	4.12	4.12	4.168	4.175	4.151	4.157	4.157	4.15	4.15	4.108	4.108	4.108	4.09	4.097	3.895	3.92	3.92	3.914	3.914	3.914	3.908	3.908	3.703	3.694	3.574	3.574	3.419	3.253	3.166	3.124	3.202	3.194	3.187	3.175
YNL107W	1.964	1.964	1.964	1.964	1.964	2.075	2.114	2.114	2.114	2.292	2.292	2.292	2.299	2.33	2.33	2.342	2.557	2.657	2.664	2.67	2.677	2.677	2.701	2.701	2.701	2.701	2.676	2.676	2.695	2.719	2.782	2.794	2.794	2.794	2.818	2.843	2.843	2.886	2.886	2.886	2.886	2.922	2.929	2.954	2.954	2.954	2.96	2.972	2.974
YHR204W	0.42	0.42	0.42	0.42	0.42	0.42	0.395	0.406	0.406	0.406	0.406	0.406	0.406	0.406	0.406	0.413	0.413	0.413	0.413	0.413	0.413	0.413	0.413	0.413	0.413	0.413	0.413	0.413	0.413	0.413	0.413	0.413	0.413	0.413	0.413	0.413	0.399	0.392	0.399	0.399	0.399	0.399	0.374	0.35	0.35	0.35	0.35	0.319	0.319
YPL263C	1.253	1.253	1.229	1.229	1.323	1.353	1.353	1.353	1.353	1.341	1.341	1.341	1.341	1.341	1.323	1.38	1.38	1.386	1.416	1.428	1.421	1.428	1.428	1.428	1.44	1.489	1.489	1.495	1.465	1.465	1.441	1.441	1.398	1.344	1.276	1.294	1.318	1.318	1.318	1.288	1.288	1.27	1.27	1.27	1.27	1.233	1.233	1.233	1.258
YDL133C-A	2.235	2.174	2.174	1.997	1.935	1.935	1.849	1.831	1.831	1.713	1.713	1.483	1.429	1.329	1.329	1.329	1.329	1.329	1.279	1.279	1.221	1.209	1.209	1.053	0.959	0.833	0.591	0.579	0.543	0.543	0.543	0.543	0.543	0.524	0.524	0.474	0.462	0.455	0.455	0.455	0.455	0.236	0.115	0.072	0.072	0.06	0.06	0.06	0.06
YBR255W	0.409	0.409	0.409	0.409	0.385	0.36	0.322	0.322	0.351	0.358	0.403	0.507	0.507	0.514	0.532	0.532	0.544	0.52	0.52	0.52	0.465	0.563	0.69	0.72	0.72	0.72	0.756	0.75	0.75	0.817	1.04	1.071	1.071	1.071	1.071	1.071	1.345	1.409	1.477	1.477	1.496	1.496	1.508	1.605	1.641	1.704	1.704	1.685	1.734
YMR168C	1.768	1.953	1.941	1.941	1.941	1.946	1.946	1.946	1.921	1.921	1.921	1.897	1.897	1.798	1.785	1.792	1.797	1.853	1.981	1.975	1.993	2.107	2.107	2.095	2.095	2.095	2.046	2.046	2.032	2.032	1.994	1.994	1.994	2.006	2.03	2.03	2.03	2.03	2.006	2.006	1.899	1.881	1.887	1.887	1.899	1.874	1.894	1.894	1.894
YNL250W	6.366	6.366	6.366	6.366	6.366	6.323	6.323	6.231	6.187	6.131	6.124	6.124	6.057	6.057	6.057	6.057	6.057	6.057	6.057	6.057	6.025	6.025	6	6	5.944	5.944	5.912	5.7	5.632	5.614	5.614	5.607	5.607	5.607	5.412	5.005	4.283	4.127	4.127	4.127	4.127	3.691	3.324	3.293	3.312	3.3	3.33	3.203	3.141
YIL106W	0.025	0.025	0.025	0.025	0.025	0.025	0.025	0.025	0.025	0.025	0.025	0.025	0.025	0.007	0.007	0.007	0.007	0.007	0.007	0.007	0.007	0.007	0.007	0.007	0.007	0.007	0.007	0.007	0.007	0.007	0.007	0.007	0.007	0.007	0	0	0	0	0	0	0	0	0	0	0	0	0	0	0
YER186C	0.383	0.383	0.256	0.23	0.223	0.191	0.185	0.185	0.185	0.178	0.178	0.185	0.241	0.322	0.341	0.815	0.815	0.834	0.834	0.965	0.965	0.965	0.965	0.965	1.019	1.357	1.513	1.513	1.604	1.616	1.659	1.721	1.733	1.733	1.77	1.77	1.788	1.776	1.776	1.757	1.757	1.764	1.764	1.74	1.74	1.752	1.779	1.786	1.933
YPL168W	3.265	3.665	3.702	3.764	3.764	3.789	3.813	3.862	3.862	3.912	3.912	3.912	3.912	3.912	3.912	3.919	3.919	3.919	3.919	3.919	3.919	3.925	3.925	3.956	3.98	3.98	3.98	3.98	3.98	3.98	4.016	4.016	4.04	4.021	4.045	4.045	4.045	4.021	4.045	4.064	4.064	4.064	4.064	4.07	4.07	4.07	4.07	4.07	4.07
YML018C	9.952	9.952	9.952	9.976	9.995	10.095	10.215	10.215	10.215	10.215	10.215	10.215	10.222	10.285	10.285	10.285	10.303	10.303	10.303	10.303	10.303	10.303	10.303	10.322	10.322	10.322	10.322	10.322	10.322	10.322	10.322	10.236	10.236	10.221	10.196	10.196	10.196	10.171	10.171	10.153	10.146	10.096	10.096	10.12	10.12	10.096	10.096	10.096	10.096
YKL167C	2.05	2.05	1.988	1.915	1.915	1.897	1.897	1.86	1.86	1.878	1.892	1.892	1.892	1.867	1.867	1.831	1.831	1.836	1.843	1.843	1.843	1.8	1.8	1.751	1.751	1.733	1.733	1.733	1.733	1.733	1.733	1.733	1.715	1.642	1.642	1.642	1.642	1.654	1.654	1.462	1.438	1.414	1.414	1.408	1.34	1.334	1.32	1.32	1.32
YDR103W	2.633	2.633	2.627	2.59	2.403	1.841	1.567	1.479	1.551	1.639	1.737	1.737	1.756	1.735	1.735	1.692	1.555	1.537	1.562	1.494	1.469	1.5	1.548	1.548	1.542	1.542	1.585	1.585	1.599	1.55	1.55	1.488	1.474	1.474	1.455	1.473	1.497	1.497	1.518	1.518	1.525	1.525	1.543	1.53	1.53	1.543	1.543	1.543	1.58
YDR303C	1.542	1.487	1.473	1.497	1.497	1.448	1.399	1.356	1.356	0.97	0.939	0.927	0.927	0.927	0.927	0.959	0.96	0.948	0.972	0.972	0.96	0.942	0.942	0.96	0.907	0.949	0.974	1.067	1.218	1.218	1.243	1.253	1.253	1.277	1.285	1.278	1.296	1.296	1.284	1.291	1.291	1.291	1.291	1.291	1.203	1.203	1.203	1.203	1.291
YHR032W	2.575	2.575	2.531	2.513	2.513	2.549	2.549	2.549	2.549	2.549	2.525	2.518	2.5	2.5	2.488	2.488	2.426	2.295	2.161	2.11	2.079	2.079	2.079	2.086	2.086	2.086	2.086	2.086	2.086	2.086	2.079	2.079	2.079	2.073	2.037	1.981	1.826	1.73	1.663	1.663	1.675	1.657	1.595	1.595	1.595	1.595	1.595	1.557	1.557
YGL105W	2.147	2.108	2.101	2.101	2.131	2.131	2.119	2.119	2.119	2.119	2.119	2.107	2.107	2.107	2.089	2.065	2.065	2.065	2.065	2.065	2.065	2.065	2.033	1.984	1.984	2.02	2.02	2.02	2.02	2.008	1.964	1.927	1.927	1.927	1.927	1.945	1.933	1.933	1.909	1.909	1.909	1.884	1.884	1.871	1.871	1.834	1.822	1.822	1.829
YOL110W	1.911	1.911	1.911	1.911	1.911	1.935	2.025	2.025	2.05	2.05	2.05	2.069	2.087	2.143	2.143	2.167	2.167	2.197	2.197	2.197	2.216	2.216	2.216	2.216	2.234	2.234	2.234	2.234	2.234	2.234	2.234	2.234	2.234	2.234	2.234	2.234	2.234	2.234	2.247	2.272	2.272	2.296	2.296	2.236	2.218	2.218	2.218	2.218	2.218
YDR452W	1.256	1.281	1.281	1.281	1.281	1.281	1.305	1.305	1.335	1.335	1.335	1.335	1.335	1.31	1.317	1.317	1.317	1.317	1.317	1.317	1.317	1.317	1.31	1.31	1.31	1.217	1.043	1.037	0.998	0.98	0.936	0.936	0.948	0.941	0.941	0.941	0.955	0.955	0.962	0.974	1.004	1.029	1.029	1.023	1.023	1.023	1.023	0.999	0.999
YKL056C	2.769	2.769	2.819	2.891	2.891	2.94	2.94	2.94	2.952	2.965	2.965	3.001	3.142	3.142	3.142	3.142	3.142	3.142	3.167	3.167	3.167	3.167	3.167	3.167	3.123	3.141	3.141	3.141	3.173	3.228	3.228	3.228	3.228	3.228	3.228	3.252	3.252	3.252	3.258	3.258	3.258	3.258	3.277	3.234	3.222	3.222	3.222	3.204	3.124
YDR225W	0.082	0.082	0.089	0.089	0.089	0.089	0.089	0.089	0.089	0.089	0.089	0.089	0.089	0.089	0.089	0.089	0.07	0.07	0.07	0.064	0.064	0.064	0.064	0.064	0.064	0.064	0.064	0.064	0.064	0.064	0.064	0.064	0.064	0.064	0.045	0.045	0.045	0.045	0.045	0.045	0.045	0.045	0.039	0.039	0.039	0.039	0.039	0.039	0.039
YHL007C	1.035	1.035	1.059	1.059	1.065	1.115	1.249	1.371	1.371	1.483	1.863	1.87	1.87	1.912	1.912	1.912	1.937	1.995	2.387	3.097	3.109	3.109	3.133	3.238	3.909	3.935	4.351	4.37	4.395	4.858	4.888	4.995	5.019	5.113	5.143	5.257	5.275	5.275	5.275	5.275	5.275	5.321	5.321	5.351	5.358	5.409	5.671	5.671	6.023
YNL073W	1.249	1.249	1.249	1.261	1.261	1.261	1.261	1.309	1.334	1.334	1.334	1.334	1.341	1.403	1.421	1.445	1.445	1.445	1.445	1.445	1.445	1.445	1.445	1.463	1.463	1.463	1.463	1.463	1.463	1.463	1.463	1.475	1.475	1.475	1.475	1.5	1.5	1.488	1.488	1.488	1.488	1.488	1.488	1.469	1.469	1.469	1.469	1.469	1.469
YLR417W	0.138	0.138	0.138	0.138	0.156	0.174	0.181	0.181	0.224	0.224	0.248	0.29	0.29	0.29	0.29	0.29	0.29	0.29	0.29	0.29	0.352	0.426	0.426	0.488	0.488	0.488	0.488	0.488	0.507	0.531	0.531	0.531	0.531	0.531	0.562	0.624	0.801	0.801	0.912	0.912	0.912	0.912	0.912	0.912	0.887	0.887	0.911	0.911	0.911
YNL003C	0.623	0.623	0.635	0.635	0.623	0.623	0.623	0.63	0.703	0.703	0.703	0.685	0.685	0.685	0.685	0.685	0.729	0.729	0.741	0.741	0.741	0.761	0.761	0.761	0.786	0.786	0.793	0.793	0.793	0.793	0.793	0.793	0.793	0.818	0.818	0.818	0.818	0.818	0.818	0.818	0.782	0.77	0.77	0.77	0.77	0.77	0.77	0.77	0.77
YPR062W	2.313	2.332	2.344	2.344	2.369	2.414	2.433	2.457	2.464	2.526	2.947	2.947	2.983	2.983	3.008	3.008	3.008	3.026	3.026	3.026	3.026	3.026	3.033	3.057	3.057	3.057	3.057	3.057	3.057	3.057	3.064	3.015	3.027	3.02	3.02	3.02	3.02	3.02	3.013	2.989	2.982	2.982	2.982	2.982	2.982	2.982	2.982	2.982	2.982
YHR118C	1.819	1.819	1.881	1.856	1.892	1.892	1.917	1.878	1.89	2.002	2.112	2.136	2.226	2.353	2.359	2.378	2.403	2.378	2.427	2.568	2.568	2.568	2.568	2.568	2.568	2.568	2.592	2.592	2.599	2.599	2.599	2.599	2.599	2.599	2.549	2.525	2.525	2.489	2.489	2.471	2.471	2.471	2.471	2.489	2.489	2.567	2.648	2.648	2.662
YOL026C	0.297	0.297	0.297	0.297	0.297	0.297	0.297	0.297	0.229	0.204	0.204	0.204	0.18	0.18	0.18	0.18	0.18	0.174	0.174	0.149	0.124	0.112	0.13	0.13	0.13	0.13	0.13	0.112	0.088	0.088	0.088	0.088	0.088	0.088	0.088	0.088	0.088	0.081	0.081	0.093	0.093	0.093	0.093	0.093	0.093	0.1	0.1	0.1	0.1
YIL008W	0.129	0.129	0.129	0.141	0.141	0.159	0.159	0.208	0.208	0.208	0.208	0.208	0.226	0.238	0.238	0.238	0.238	0.238	0.238	0.238	0.238	0.276	0.276	0.289	0.289	0.289	0.301	0.313	0.313	0.313	0.313	0.325	0.405	0.412	0.412	0.412	0.412	0.412	0.412	0.412	0.412	0.412	0.454	0.499	0.499	0.499	0.511	0.511	0.511
YJL014W	1.447	1.472	1.497	1.497	1.497	1.522	1.522	1.547	1.572	1.572	1.572	1.572	1.572	1.572	1.597	1.597	1.597	1.609	1.621	1.628	1.628	1.628	1.628	1.628	1.628	1.634	1.665	1.665	1.665	1.665	1.665	1.665	1.665	1.665	1.665	1.689	1.689	1.689	1.689	1.689	1.689	1.714	1.714	1.683	1.646	1.64	1.64	1.64	1.64
YDR164C	0.092	0.092	0.092	0.092	0.092	0.128	0.135	0.135	0.135	0.135	0.135	0.135	0.135	0.135	0.123	0.123	0.123	0.123	0.123	0.123	0.123	0.123	0.123	0.099	0.099	0.099	0.099	0.149	0.282	0.534	0.534	0.534	0.546	0.634	0.634	0.658	0.683	0.683	0.683	0.683	0.683	0.683	0.701	0.701	0.74	0.814	0.985	1.121	1.121
YBR171W	2.563	2.563	2.563	2.605	2.712	2.712	2.712	2.712	2.694	2.694	2.726	2.745	2.763	2.781	2.793	2.793	2.793	2.793	2.817	2.817	2.817	2.817	2.859	2.835	2.835	2.835	2.835	2.835	2.835	2.835	2.811	2.811	2.811	2.811	2.804	2.804	2.804	2.804	2.804	2.804	2.804	2.804	2.804	2.786	2.786	2.786	2.786	2.786	2.768
YLR164W	1.897	1.897	1.897	1.953	1.953	1.99	2.007	2.014	2.002	2.002	2.027	2.101	2.094	2.137	2.137	2.137	2.162	2.18	2.18	2.18	2.18	2.18	2.18	2.18	2.18	2.216	2.216	2.24	2.24	2.24	2.235	2.235	2.259	2.278	2.278	2.278	2.278	2.278	2.285	2.285	2.285	2.285	2.285	2.285	2.285	2.242	2.242	2.242	2.242
YJL133W	0.458	0.458	0.451	0.395	0.395	0.276	0.276	0.245	0.245	0.245	0.213	0.206	0.206	0.187	0.181	0.266	0.316	0.316	0.322	0.322	0.322	0.31	0.31	0.268	0.256	0.263	0.263	0.263	0.263	0.263	0.263	0.263	0.288	0.312	0.312	0.305	0.305	0.305	0.305	0.305	0.305	0.305	0.305	0.33	0.33	0.33	0.33	0.33	0.33
YPL243W	5.323	5.323	5.305	5.305	5.312	5.312	5.312	5.312	5.312	5.312	5.3	5.307	5.314	5.332	5.382	5.382	5.358	5.406	5.382	5.431	5.406	5.388	5.185	5.215	5.522	5.586	5.905	5.905	5.923	5.955	6.016	6.016	6.04	6.04	6.04	6.047	6.083	6.114	6.121	6.121	6.121	6.121	6.121	6.121	6.121	6.121	6.121	6.171	6.171
YLR390W-A	3.375	3.356	3.356	3.338	3.239	3.025	2.872	2.828	2.804	2.766	2.766	2.766	2.766	2.766	2.747	2.747	2.705	2.415	1.835	1.755	1.748	1.6	0.934	0.918	0.911	0.911	0.892	0.81	0.805	0.742	0.742	0.724	0.73	0.73	0.706	0.706	0.718	0.788	1.331	1.331	1.331	1.349	1.437	1.419	1.419	1.504	1.547	1.622	1.622
YLL011W	3.14	3.152	3.152	3.152	3.152	3.152	3.146	3.158	3.158	3.158	3.182	3.182	3.2	3.2	3.2	3.2	3.2	3.2	3.2	3.182	3.182	3.182	3.182	3.182	3.182	3.182	3.182	3.182	3.182	3.182	3.182	3.183	3.183	3.183	3.183	3.183	3.183	3.183	3.14	3.025	3.013	2.995	2.995	2.995	2.983	2.983	2.935	2.935	2.892
YGR266W	2.434	2.434	2.434	2.434	2.434	2.434	2.434	2.434	2.434	2.434	2.434	2.434	2.434	2.434	2.434	2.434	2.434	2.434	2.434	2.434	2.458	2.434	2.434	2.434	2.434	2.41	2.368	2.368	2.356	2.356	2.301	2.283	2.283	2.283	2.278	2.278	2.278	2.278	2.271	2.271	2.271	2.271	2.264	2.204	2.204	1.949	1.849	1.785	1.69
YNR009W	1.677	1.677	1.677	1.677	1.652	1.591	1.591	1.591	1.588	1.588	1.588	1.539	1.539	1.539	1.539	1.539	1.515	1.515	1.515	1.534	1.546	1.546	1.546	1.546	1.546	1.546	1.546	1.564	1.546	1.571	1.571	1.571	1.571	1.547	1.529	1.54	1.54	1.554	1.529	1.529	1.529	1.536	1.529	1.486	1.493	1.485	1.485	1.485	1.485
YGR094W	1.578	1.578	1.578	1.564	1.564	1.571	1.571	1.571	1.368	1.288	1.276	1.288	1.27	1.27	1.27	1.212	1.18	1.217	1.249	1.249	1.267	1.267	1.242	1.242	1.242	1.229	1.229	1.253	1.253	1.208	1.208	1.183	1.165	1.141	1.134	1.018	0.988	1.08	1.08	1.08	1.098	1.005	0.987	1.01	0.926	0.925	0.888	0.925	0.944
YDL119C	2.88	2.856	2.844	2.844	2.838	2.844	2.875	2.868	2.868	2.838	2.791	2.791	2.791	2.873	2.898	2.911	2.93	2.93	2.93	2.93	2.942	2.986	2.986	2.968	2.929	2.929	3.021	3.021	3.033	3.033	3.033	2.965	2.933	2.963	2.97	2.97	2.97	2.97	3.009	3.009	3.009	3.015	2.997	2.997	2.997	2.997	2.997	2.997	2.997
YDL110C	0.965	1.038	1.038	1.038	1.038	1.038	1.038	1.038	1.038	1.02	1.02	1.045	1.069	1.069	1.069	1.099	1.129	1.129	1.153	1.177	1.177	1.177	1.177	1.201	1.201	1.201	1.201	1.201	1.201	1.201	1.201	1.201	1.201	1.201	1.22	1.22	1.22	1.22	1.22	1.22	1.22	1.232	1.232	1.232	1.232	1.232	1.232	1.232	1.232
YMR251W-A	1.94	1.94	1.926	1.902	1.902	1.933	2.027	2.027	2.027	2.027	2.027	2.027	2.052	2.059	2.059	2.059	2.059	2.059	2.059	2.034	2.034	2.035	2.046	2.053	2.071	2.115	2.115	2.115	2.14	2.147	2.098	2.073	2.073	2.073	2.098	2.098	2.069	2.074	2.074	2.086	2.054	2.049	2.097	2.104	2.104	2.122	2.122	2.103	2.127
YML080W	0.44	0.44	0.44	0.44	0.452	0.458	0.55	0.55	0.532	0.532	0.508	0.508	0.501	0.483	0.465	0.447	0.447	0.453	0.512	0.642	0.642	0.642	0.642	0.642	0.642	0.642	0.618	0.618	0.618	0.618	0.618	0.717	0.773	0.791	0.791	0.791	0.791	0.791	0.791	0.791	0.779	0.779	0.773	0.773	0.798	0.804	0.817	0.817	0.841
YKR089C	0.665	0.726	0.726	0.726	0.726	0.726	0.757	0.763	0.856	0.868	0.868	0.868	0.875	0.991	1.084	1.307	1.538	1.538	1.538	1.538	1.538	1.612	1.612	1.631	1.883	1.914	1.964	1.978	1.978	1.996	1.996	2.009	2.009	2.016	2.016	2.023	2.023	2.023	2.023	2.023	2.023	2.023	2.023	2.023	2.023	2.023	2.023	1.975	1.987
YOR349W	0.051	0.051	0.051	0.051	0.051	0.051	0.051	0.051	0.051	0.051	0.051	0.051	0.051	0.051	0.075	0.093	0.093	0.093	0.093	0.093	0.093	0.093	0.093	0.093	0.093	0.107	0.107	0.107	0.107	0.107	0.107	0.107	0.107	0.107	0.107	0.107	0.107	0.107	0.107	0.107	0.1	0.1	0.1	0.1	0.1	0.1	0.1	0.1	0.1
YDR326C	1.374	1.381	1.488	1.488	1.506	1.506	1.506	1.506	1.506	1.519	1.519	1.489	1.489	1.482	1.482	1.507	1.507	1.526	1.526	1.532	1.532	1.539	1.597	1.615	1.622	1.622	1.622	1.634	1.659	1.683	1.683	1.683	1.683	1.683	1.708	1.708	1.733	1.708	1.708	1.708	1.708	1.708	1.701	1.701	1.725	1.757	1.762	1.762	1.762
YFL049W	1.618	1.612	1.68	1.643	1.643	1.673	1.749	1.749	1.767	1.881	1.863	1.863	1.875	1.958	1.926	1.944	1.951	1.951	1.983	1.897	1.897	1.879	1.886	1.911	1.911	1.862	1.862	1.799	1.792	1.799	1.793	1.775	1.707	1.702	1.739	1.938	2.197	2.197	2.211	2.304	2.72	2.763	2.832	2.832	2.857	2.882	2.882	2.882	2.882
YLR195C	0.05	0.05	0.032	0.032	0.032	0.032	0.032	0.032	0.032	0.032	0.032	0.032	0.032	0.032	0.032	0.032	0.032	0.032	0.032	0.032	0.032	0.032	0.025	0	0	0	0	0	0	0	0.024	0.024	0.031	0.031	0.031	0.031	0.031	0.031	0.031	0.031	0.105	0.105	0.105	0.13	0.284	0.501	0.501	0.545	0.612
YHR189W	1.211	1.211	1.354	1.379	1.379	1.448	1.454	1.454	1.528	1.705	1.922	1.966	1.966	1.986	1.986	1.986	2.003	2.027	2.131	2.149	2.149	2.149	2.149	2.149	2.149	2.198	2.141	2.141	2.141	2.166	2.192	2.367	2.367	2.367	2.367	2.367	2.35	2.326	2.368	2.418	2.425	2.432	2.432	2.432	2.432	2.384	2.422	2.446	2.526
YAL039C	1.253	1.253	1.253	1.253	1.289	1.289	1.332	1.35	1.35	1.365	1.347	1.359	1.359	1.359	1.372	1.441	1.477	1.525	1.525	1.531	1.574	1.644	1.644	1.669	1.669	1.669	1.694	1.694	1.748	1.779	1.804	1.879	1.879	1.873	1.873	1.873	1.873	1.885	1.885	1.885	1.885	1.885	1.885	1.873	1.873	1.886	1.886	1.886	1.886
YDR144C	5.973	5.973	5.947	5.947	5.941	5.941	5.909	5.859	5.828	5.416	5.391	5.34	5.333	3.621	3.38	3.342	3.342	3.305	3.305	2.76	2.76	2.736	2.736	2.736	2.7	2.693	2.668	2.668	1.861	1.696	1.66	1.594	1.594	1.594	1.594	0.781	0.566	0.294	0.255	0.218	0.218	0.218	0.218	0.218	0.218	0.218	0.218	0.2	0.193
YER140W	0.626	0.651	0.658	0.664	0.665	0.665	0.721	0.841	1.163	1.17	1.183	1.183	1.183	1.208	1.227	1.227	1.227	1.227	1.239	1.239	1.239	1.389	1.396	1.396	1.396	1.396	1.396	1.396	1.396	1.396	1.396	1.396	1.396	1.408	1.425	1.425	1.475	1.519	1.525	1.55	1.6	1.617	1.654	1.654	1.672	1.672	1.691	1.691	1.728
YHL035C	0.479	0.479	0.503	0.503	0.503	0.503	0.503	0.485	0.497	0.515	0.521	0.521	0.533	0.588	0.57	0.57	0.603	0.603	0.603	0.596	0.596	0.596	0.589	0.589	0.589	0.608	0.608	0.615	0.615	0.639	0.639	0.61	0.61	0.634	0.629	0.648	0.648	0.654	0.654	0.654	0.654	0.642	0.642	0.625	0.649	0.649	0.649	0.649	0.649
YBR251W	0.774	0.774	0.877	1.531	2.408	2.408	2.408	2.433	2.457	2.457	2.457	2.457	2.457	2.457	2.511	2.518	2.561	2.561	2.633	2.632	2.706	2.706	2.724	2.736	2.767	2.907	3.067	3.067	3.067	3.067	3.067	3.037	3.03	3.03	3.079	3.178	3.24	3.264	3.313	3.383	3.408	3.439	3.414	3.414	3.421	3.488	3.488	3.55	3.686
YLR068W	1.876	1.876	1.895	1.919	1.895	1.895	1.895	1.895	1.895	1.895	1.888	2.04	2.49	2.49	2.785	2.804	2.928	2.953	2.983	3.002	3.082	3.106	3.106	3.12	3.12	3.12	3.12	3.12	3.12	3.12	3.12	3.12	3.12	3.12	3.12	3.115	3.083	3.09	3.114	3.139	3.394	3.444	3.444	3.545	3.545	3.557	3.557	3.557	3.557
YCL009C	1.906	1.899	2.086	2.086	2.068	2.068	2.068	2.068	2.077	2.077	2.164	2.164	2.293	2.293	2.329	2.435	2.428	2.428	2.428	2.452	2.488	2.518	2.542	2.542	2.542	2.542	2.542	2.542	2.542	2.542	2.542	2.537	2.562	2.582	2.582	2.582	2.582	2.582	2.589	2.589	2.613	2.613	2.637	2.76	2.76	2.76	2.76	2.76	2.76
YKR056W	1.928	1.928	1.928	1.928	1.928	1.935	1.935	1.935	1.935	1.935	1.935	1.935	1.935	1.935	1.935	1.935	1.947	1.947	1.947	1.947	1.947	1.947	1.947	1.947	1.947	1.947	1.947	1.954	1.954	1.954	1.954	1.954	1.954	1.93	1.93	1.93	1.93	1.923	1.947	1.947	1.948	1.948	1.948	1.948	1.948	1.941	1.941	1.941	1.934
YOR165W	0.836	0.857	0.857	0.857	0.907	1.028	1.073	1.148	1.172	1.172	1.135	1.135	1.135	1.118	1.178	1.245	1.471	1.471	1.495	1.582	1.903	1.903	2.037	2.496	2.496	2.503	2.503	2.503	2.51	2.542	2.597	2.629	2.629	2.617	2.617	2.617	2.617	2.617	2.623	2.623	2.647	2.691	2.691	2.691	2.691	2.691	2.691	2.691	2.691
YKL181W	0.668	0.68	0.68	0.759	0.825	0.825	0.837	0.837	0.837	0.844	0.844	0.869	0.869	0.881	0.881	0.881	0.881	0.881	0.881	0.881	0.881	0.881	0.881	0.881	0.881	0.881	0.881	0.893	0.893	0.893	0.893	0.893	0.868	0.868	0.832	0.843	0.831	0.831	0.831	0.831	0.831	0.831	0.831	0.855	0.855	0.855	0.855	0.855	0.855
YLR328W	0.856	0.856	0.856	0.856	0.856	0.856	0.856	0.856	0.856	0.874	0.874	0.874	0.868	0.842	0.793	0.786	0.786	0.786	0.786	0.786	0.786	0.786	0.786	0.786	0.786	0.786	0.762	0.755	0.755	0.682	0.651	0.651	0.651	0.669	0.669	0.676	0.676	0.676	0.652	0.652	0.652	0.652	0.652	0.652	0.652	0.652	0.652	0.652	0.652
YFL027C	0.007	0.007	0.007	0.007	0.007	0.007	0.007	0.007	0.007	0.007	0.007	0.007	0.031	0.031	0.031	0.031	0.056	0.056	0.056	0.056	0.056	0.056	0.056	0.056	0.056	0.056	0.063	0.069	0.069	0.069	0.069	0.069	0.069	0.069	0.069	0.093	0.093	0.093	0.093	0.093	0.093	0.093	0.093	0.093	0.093	0.093	0.093	0.093	0.093
YNL079C	3.169	3.223	3.223	3.223	3.247	3.254	3.254	3.254	3.242	3.26	3.285	3.334	3.334	3.334	3.334	3.334	3.341	3.341	3.384	3.398	3.398	3.398	3.398	3.405	3.405	3.405	3.405	3.405	3.405	3.405	3.43	3.462	3.462	3.462	3.462	3.462	3.462	3.486	3.486	3.486	3.486	3.486	3.486	3.486	3.461	3.437	3.413	3.413	3.413
YMR125W	1.035	1.035	1.017	1.017	1.017	1.017	1.017	1.017	1.071	1.071	1.071	1.095	1.095	1.095	1.095	1.095	1.071	1.071	1.071	1.071	1.071	1.071	1.071	1.071	1.071	1.071	1.071	1.071	1.071	1.071	1.096	1.096	1.108	1.108	1.108	1.108	1.101	1.101	1.126	1.126	1.119	1.089	1.089	1.089	1.089	1.089	1.114	1.114	1.114
YBR092C	5.055	4.974	4.974	4.967	4.967	4.955	4.943	4.943	4.943	4.943	4.943	4.646	4.561	4.568	4.512	4.487	4.487	4.43	4.43	4.43	4.43	4.43	4.43	4.35	4.35	4.35	4.168	4.168	4.168	4.155	4.173	3.87	3.87	3.87	3.733	3.733	3.695	3.651	3.638	3.638	3.638	3.62	3.62	3.62	3.59	3.59	3.59	3.554	3.479
YHL011C	2.553	2.553	2.578	2.578	2.578	2.603	2.621	2.597	2.597	2.578	2.578	2.578	2.578	2.578	2.578	2.578	2.578	2.578	2.53	2.53	2.542	2.536	2.529	2.529	2.529	2.529	2.529	2.51	2.528	2.528	2.528	2.509	2.521	2.521	2.521	2.521	2.539	2.539	2.539	2.539	2.539	2.539	2.539	2.539	2.564	2.515	2.491	2.491	2.431
YLL040C	0.941	0.959	0.959	0.959	0.971	0.971	0.995	1.002	1.002	1.009	1.027	1.027	1.041	1.041	1.108	1.15	1.168	1.168	1.168	1.168	1.161	1.113	1.113	1.113	1.064	1.064	1.064	1.064	1.071	1.071	1.071	1.071	1.071	1.071	1.071	1.071	1.078	1.064	1.064	1.064	1.064	1.064	1.071	1.053	1.053	1.053	1.053	1.035	1.01
YBR105C	0.577	0.288	0.129	0.069	0.037	0.018	0.018	0.018	0	0	0	0	0	0	0	0	0	0	0	0	0	0	0	0	0	0	0	0	0	0	0	0	0	0	0	0	0	0	0	0	0	0	0	0	0.012	0.012	0.012	0.012	0.012
YDR217C	1.323	1.316	1.436	1.429	1.466	1.466	1.413	1.401	1.413	1.413	1.444	1.512	1.518	1.5	1.5	1.494	1.494	1.513	1.494	1.518	1.518	1.518	1.445	1.408	1.408	1.445	1.889	1.87	1.894	1.894	1.919	1.943	2.024	2.024	2.111	2.275	2.275	2.294	2.324	2.324	2.336	2.36	2.36	2.348	2.348	2.324	2.348	2.366	2.348
YLR242C	1.093	1.105	1.105	1.105	1.124	1.124	1.213	1.213	1.213	1.213	1.213	1.213	1.213	1.213	1.213	1.251	1.287	1.342	1.342	1.342	1.367	1.367	1.367	1.404	1.422	1.448	1.455	1.455	1.455	1.461	1.48	1.48	1.48	1.48	1.486	1.504	1.504	1.504	1.504	1.492	1.506	1.543	1.543	1.543	1.567	1.567	1.567	1.567	1.567
YNL249C	1.046	0.774	0.76	0.76	0.694	0.694	0.694	0.694	0.705	0.692	0.66	0.66	0.684	0.671	0.671	0.671	0.654	0.654	0.672	0.753	0.753	0.789	0.789	0.789	0.789	0.789	0.789	0.789	0.62	0.613	0.613	0.557	0.557	0.557	0.55	0.55	0.611	0.682	0.726	0.893	0.911	0.911	0.911	0.911	0.911	0.918	0.937	1.005	1.005
YMR212C	0.856	0.831	0.831	0.845	0.845	0.913	0.864	0.888	0.888	1.017	1.466	1.466	1.484	1.502	1.502	1.502	1.502	1.502	1.502	1.502	1.508	1.527	1.575	1.575	1.575	1.575	1.661	1.661	1.661	1.686	1.686	1.711	1.798	1.822	1.822	1.836	1.836	1.836	1.856	1.856	1.856	1.856	1.929	1.929	1.929	1.929	1.917	1.924	1.924
YNL261W	1.794	1.794	1.794	1.794	1.801	1.801	1.801	1.801	1.801	1.801	1.843	1.825	1.849	1.874	1.881	1.881	1.906	1.906	1.906	1.906	1.93	1.93	1.937	1.962	1.987	1.994	2.012	2.012	1.994	1.994	1.994	1.994	1.994	1.994	1.975	1.975	1.975	1.975	1.975	1.975	2	2	2	2	2	2	2	2	1.969
YML117W	0.828	1.032	1.2	1.215	1.315	1.512	1.512	1.53	1.568	1.568	1.611	1.611	1.611	1.611	1.611	1.611	1.617	1.674	1.674	1.674	1.724	1.883	1.859	1.968	1.968	1.968	1.968	1.968	1.95	1.968	1.962	1.986	2.005	2.026	2.026	2.026	2.026	2.019	1.976	1.976	1.976	1.976	2.044	2.044	2.051	2.027	2.009	1.978	1.978
YDL238C	1.017	0.999	1.011	0.955	0.955	0.943	0.864	0.802	0.802	0.802	0.802	0.802	0.802	0.699	0.699	0.637	0.637	0.637	0.637	0.649	0.674	0.667	0.667	0.647	0.647	0.647	0.647	0.647	0.647	0.623	0.623	0.623	0.556	0.519	0.397	0.385	0.385	0.349	0.27	0.232	0.237	0.244	0.262	0.262	0.262	0.262	0.311	0.311	0.311
YOR323C	4.559	4.559	4.632	4.726	4.758	4.903	4.995	5.089	5.089	5.114	5.303	5.303	5.433	5.482	5.506	5.574	5.625	5.625	5.65	5.657	5.657	5.657	5.675	5.711	5.736	5.76	5.784	5.784	5.784	5.784	5.784	5.772	5.772	5.772	5.772	5.74	5.74	5.765	5.773	5.816	5.798	5.798	5.823	5.792	5.792	5.799	5.824	5.824	5.824
YOL031C	0.15	0.277	0.277	0.277	0.277	0.277	0.277	0.277	0.277	0.284	0.296	0.314	0.321	0.328	0.328	0.335	0.335	0.335	0.335	0.335	0.335	0.359	0.384	0.384	0.384	0.384	0.384	0.384	0.384	0.403	0.403	0.415	0.415	0.415	0.415	0.415	0.439	0.457	0.481	0.481	0.506	0.506	0.531	0.531	0.543	0.568	0.568	0.637	0.661
YDR021W	0.311	0.299	0.416	0.416	0.416	0.409	0.409	0.391	0.373	0.366	0.316	0.334	0.402	0.402	0.459	0.459	0.465	0.566	0.566	0.566	0.566	0.566	0.566	0.591	0.567	0.567	0.567	0.567	0.567	0.567	0.567	0.567	0.567	0.567	0.518	0.518	0.518	0.525	0.525	0.555	0.555	0.555	0.555	0.562	0.6	0.636	0.703	0.703	0.703
YOR126C	1.648	1.642	1.647	1.647	1.647	1.647	1.671	1.671	1.671	1.678	1.684	1.684	1.684	1.722	1.722	1.722	1.722	1.722	1.722	1.722	1.722	1.722	1.734	1.734	1.734	1.734	1.683	1.683	1.683	1.659	1.659	1.659	1.659	1.659	1.659	1.659	1.653	1.604	1.604	1.604	1.592	1.567	1.548	1.548	1.548	1.517	1.517	1.493	1.493
YNL055C	0.22	0.22	0.22	0.202	0.188	0.188	0.22	0.252	0.252	0.252	0.252	0.252	0.252	0.252	0.252	0.252	0.252	0.252	0.252	0.233	0.227	0.203	0.203	0.203	0.203	0.203	0.203	0.196	0.196	0.196	0.196	0.208	0.208	0.208	0.208	0.208	0.196	0.196	0.165	0.165	0.165	0.165	0.165	0.165	0.172	0.204	0.216	0.222	0.222
YGR205W	1.029	1.004	1.004	1.004	1.004	1.004	1.004	1.004	1.004	1.004	1.004	1.047	1.047	1.058	1.095	1.113	1.113	1.113	1.113	1.113	1.113	1.125	1.144	1.144	1.168	1.168	1.168	1.168	1.168	1.161	1.161	1.161	1.21	1.235	1.235	1.253	1.253	1.253	1.253	1.253	1.223	1.241	1.255	1.255	1.255	1.255	1.255	1.255	1.255
YGR111W	0.354	0.255	0.057	0.05	0.05	0.05	0.05	0.05	0.057	0.075	0.075	0.032	0.032	0.032	0.032	0.032	0.032	0.032	0.032	0.032	0.063	0.063	0.075	0.075	0.118	0.137	0.143	0.143	0.143	0.15	0.26	0.26	0.26	0.26	0.322	0.322	0.403	0.448	0.513	0.513	0.561	0.579	0.593	0.593	0.611	0.611	0.623	0.623	0.63
YDR183W	0.425	0.432	0.432	0.432	0.382	0.382	0.382	0.382	0.277	0.195	0.195	0.195	0.195	0.195	0.195	0.233	0.24	0.492	0.492	0.492	0.492	0.492	0.492	0.492	0.517	0.524	0.524	0.524	0.524	0.524	0.524	0.53	0.537	0.544	0.582	0.652	0.764	0.764	0.82	0.82	0.82	0.82	0.82	0.82	0.827	0.827	0.851	0.857	0.901
YDR180W	1.043	1.055	1.222	1.222	1.222	1.271	1.332	1.383	1.475	1.599	1.696	1.775	1.775	1.775	1.775	1.775	1.775	1.794	1.842	1.86	1.86	1.867	1.946	2.014	2.048	2.048	2.048	2.048	2.048	2.048	2.048	2.048	2.096	2.096	2.096	2.166	2.166	2.191	2.191	2.191	2.191	2.191	2.215	2.215	2.203	2.228	2.246	2.246	2.271
YDR348C	1.693	1.693	1.693	1.693	1.712	1.712	1.688	1.688	1.688	1.688	1.688	1.606	1.53	1.48	1.431	1.406	1.406	1.381	1.381	1.381	1.357	1.357	1.357	1.357	1.369	1.369	1.369	1.381	1.381	1.381	1.381	1.381	1.381	1.356	1.356	1.338	1.338	1.338	1.338	1.338	1.269	1.251	1.251	1.183	1.183	1.183	1.183	1.163	1.163
YBR249C	5.809	5.809	5.809	5.76	5.76	5.687	5.687	5.6	5.6	5.557	5.479	5.479	5.405	5.405	5.405	5.393	5.228	5.047	5.029	5.022	5.029	5.017	5.017	4.999	4.999	4.956	4.956	4.956	4.956	4.857	4.832	4.649	4.292	4.255	4.139	4.115	4.09	4.047	3.993	3.993	3.044	2.725	2.528	2.515	2.508	2.526	2.496	2.489	2.531
YIL125W	0.353	0.415	0.415	0.415	0.415	0.415	0.427	0.471	0.471	0.495	0.495	0.495	0.495	0.495	0.538	0.538	0.538	0.538	0.521	0.521	0.521	0.545	0.551	0.551	0.551	0.551	0.551	0.551	0.551	0.533	0.533	0.533	0.533	0.533	0.551	0.551	0.551	0.551	0.551	0.551	0.551	0.551	0.551	0.527	0.527	0.527	0.527	0.527	0.527
YDL066W	4.021	4.009	4.051	4.132	4.132	4.138	4.162	4.186	4.21	4.253	4.299	4.299	4.317	4.285	4.285	4.259	4.234	4.246	4.246	4.246	4.246	4.253	4.248	4.248	4.248	4.248	4.212	4.212	4.124	4.124	4.124	4.112	4.106	4.106	4.106	4.106	4.13	4.13	4.084	4.059	4.138	4.138	4.138	4.114	4.114	4.125	4.091	4.08	4.073
YKL126W	1.045	1.045	1.045	1.064	1.064	1.089	1.132	1.242	1.242	1.242	1.242	1.242	1.242	1.242	1.16	1.184	1.184	1.184	1.228	1.253	1.253	1.253	1.253	1.277	1.369	1.362	1.435	1.435	1.477	1.477	1.502	1.526	1.545	1.557	1.557	1.557	1.557	1.557	1.557	1.557	1.569	1.569	1.569	1.569	1.575	1.575	1.575	1.575	1.575
YMR190C	1.193	1.205	1.212	1.212	1.212	1.23	1.23	1.23	1.261	1.261	1.261	1.341	1.341	1.341	1.341	1.341	1.348	1.348	1.36	1.36	1.366	1.414	1.414	1.414	1.414	1.414	1.421	1.464	1.464	1.464	1.464	1.44	1.447	1.479	1.493	1.505	1.505	1.523	1.523	1.523	1.523	1.523	1.523	1.523	1.523	1.523	1.523	1.499	1.499
YPL047W	0.977	0.977	0.977	0.977	0.977	0.977	0.977	0.977	0.977	0.977	0.97	0.984	0.984	0.984	0.984	0.984	1.021	1.021	1.021	1.021	1.021	1.021	1.021	1.046	1.058	1.058	1.058	1.106	1.118	1.118	1.118	1.118	1.118	1.156	1.174	1.174	1.174	1.174	1.174	1.142	1.142	1.142	1.142	1.142	1.142	1.167	1.167	1.149	1.149
YKR099W	2.965	2.701	2.662	2.675	2.675	2.675	2.657	2.638	2.613	2.589	2.589	2.576	2.576	2.576	2.576	2.425	2.411	2.411	2.399	2.181	1.921	1.635	1.559	1.507	1.493	1.481	1.481	1.493	1.493	1.493	1.475	1.5	1.5	1.438	1.438	1.438	1.382	1.13	0.944	0.757	0.614	0.646	0.885	0.899	0.917	0.935	0.942	1.35	1.35
YIL022W	3.117	3.117	3.117	3.142	3.142	3.142	3.167	3.167	3.167	3.167	3.174	3.181	3.181	3.181	3.156	3.18	3.204	3.197	3.222	3.234	3.234	3.234	3.234	3.234	3.234	3.222	3.222	3.222	3.222	3.241	3.241	3.241	3.241	3.241	3.21	3.21	3.191	3.149	3.167	3.185	3.179	3.179	3.16	3.117	3.117	3.105	3.105	3.105	3.105
YMR001C	0.062	0.062	0.062	0.117	0.117	0.117	0.117	0.117	0.117	0.117	0.123	0.159	0.159	0.159	0.159	0.166	0.166	0.415	0.495	0.519	0.519	0.519	0.526	0.526	0.526	0.526	0.526	0.526	0.526	0.526	0.526	0.526	0.592	0.638	0.677	0.677	0.684	0.771	0.771	0.796	0.803	0.803	0.803	0.803	0.827	0.827	0.827	0.827	0.827
YOL033W	1.276	1.201	1.201	1.201	1.164	1.088	0.953	0.882	0.882	0.882	0.882	0.9	0.833	0.851	0.68	0.656	0.638	0.596	0.625	0.662	0.68	0.687	0.644	0.707	0.707	0.707	0.732	0.744	0.737	0.737	0.682	0.607	0.601	0.601	0.613	0.634	0.67	0.857	0.857	0.857	0.857	0.96	0.953	0.971	0.971	0.983	0.983	0.983	1.009
YGL222C	1.053	1.053	1.046	1.072	1.128	1.227	1.539	1.656	1.668	1.693	1.717	1.729	1.805	1.842	2.043	2.043	2.043	2.061	2.061	2.061	2.061	2.061	2.068	2.093	2.136	2.124	2.136	2.136	2.136	2.136	2.136	2.136	2.178	2.178	2.178	2.178	2.178	2.178	2.178	2.178	2.178	2.178	2.178	2.178	2.178	2.178	2.178	2.178	2.197
YLR287C	0.413	0.395	0.395	0.395	0.395	0.395	0.416	0.428	0.477	0.477	0.477	0.477	0.485	0.522	0.522	0.547	0.547	0.547	0.547	0.547	0.547	0.56	0.604	0.604	0.604	0.654	0.654	0.654	0.654	0.654	0.654	0.654	0.654	0.654	0.654	0.654	0.654	0.654	0.654	0.654	0.654	0.654	0.654	0.654	0.605	0.605	0.605	0.605	0.605
YLR048W	0.037	0.037	0.037	0.037	0.037	0.037	0.037	0.037	0.037	0.037	0.037	0.037	0.037	0.037	0.037	0.025	0.018	0.018	0.018	0.018	0.018	0.018	0.018	0.018	0.018	0.018	0.018	0.018	0.018	0.018	0.018	0	0	0	0	0	0	0	0	0	0	0	0	0	0	0	0	0	0
YGR065C	2.88	2.88	2.905	2.893	2.998	3.017	3.066	3.108	3.089	3.089	3.064	3.108	3.101	3.119	3.119	3.119	3.119	3.131	3.138	3.138	3.138	3.138	3.113	3.113	3.101	3.101	3.094	3.094	3.142	3.093	3.093	3.093	3.027	2.871	2.678	2.461	2.405	2.422	2.461	2.485	2.528	2.485	2.491	2.485	2.441	2.441	2.332	3.035	2.992
YJR106W	1.549	1.531	1.512	1.512	1.512	1.519	1.561	1.605	1.761	1.761	1.761	1.761	1.793	1.727	1.751	1.678	1.684	1.671	1.646	1.639	1.625	1.632	1.646	1.671	1.671	1.671	1.72	1.702	1.702	1.684	1.671	1.635	1.635	1.605	1.605	1.6	1.656	1.686	1.686	1.686	1.633	1.633	1.696	1.689	1.664	1.664	1.664	1.664	1.676
YLR001C	0.773	0.773	0.797	0.797	0.797	0.797	0.797	0.785	0.785	0.785	0.785	0.779	0.803	0.809	0.809	0.809	0.809	0.809	0.809	0.84	0.847	0.886	0.886	0.886	0.892	0.892	0.892	0.892	0.868	0.868	0.868	0.862	0.862	0.862	0.887	0.912	0.912	0.912	0.912	0.887	0.862	0.85	0.85	0.85	0.85	0.85	0.85	0.85	0.85
YGL019W	0.936	0.911	0.911	0.673	0.607	0.662	0.601	0.582	0.576	0.497	0.519	0.511	0.53	0.555	0.591	0.591	0.609	0.658	0.658	0.658	0.707	0.872	1.026	1.102	1.121	1.248	1.466	1.478	1.502	1.502	1.539	1.546	1.571	1.571	1.571	1.571	1.571	1.571	1.595	1.602	1.62	1.62	1.62	1.68	1.68	1.754	1.754	1.754	1.76
YNL052W	1.251	1.252	1.282	1.282	1.282	1.282	1.306	1.3	1.318	1.349	1.381	1.381	1.381	1.381	1.381	1.381	1.367	1.367	1.386	1.403	1.403	1.403	1.434	1.434	1.415	1.415	1.415	1.415	1.415	1.415	1.415	1.415	1.415	1.415	1.495	1.495	1.495	1.495	1.495	1.495	1.495	1.495	1.495	1.495	1.477	1.477	1.477	1.477	1.477
YJL139C	0.711	0.736	0.736	0.76	0.76	0.76	0.76	0.796	0.796	0.796	0.784	0.796	0.821	0.821	0.797	0.797	0.797	0.79	0.79	0.79	0.79	0.783	0.783	0.783	0.776	0.781	0.781	0.781	0.781	0.754	0.754	0.754	0.747	0.698	0.674	0.65	0.638	0.6	0.6	0.586	0.586	0.586	0.519	0.519	0.519	0.519	0.519	0.507	0.507
YPL245W	2.1	2.12	2.046	2.046	1.996	2.013	2.056	2.083	2.083	2.108	2.108	2.108	2.151	2.127	2.115	2.108	2.108	2.108	2.108	2.211	2.211	2.211	2.211	2.211	2.211	2.179	2.179	2.204	2.186	2.186	2.279	2.279	2.279	2.279	2.286	2.316	2.31	2.316	2.316	2.316	2.316	2.316	2.316	2.33	2.33	2.337	2.337	2.337	2.337
YNL234W	0.671	0.671	0.653	0.653	0.621	0.621	0.621	0.597	0.597	0.597	0.542	0.542	0.524	0.438	0.364	0.364	0.283	0.283	0.283	0.265	0.272	0.272	0.297	0.327	0.327	0.345	0.345	0.345	0.333	0.315	0.327	0.459	0.53	0.53	0.555	0.555	0.567	0.511	0.511	0.567	0.567	0.629	0.737	0.773	0.773	0.773	0.785	0.785	0.798
YNL190W	2.603	2.603	2.646	2.646	2.653	2.653	2.653	2.671	2.671	2.671	2.671	2.671	2.653	2.653	2.603	2.609	2.609	2.609	2.621	2.621	2.621	2.603	2.603	2.603	2.603	2.603	2.603	2.603	2.603	2.585	2.573	2.573	2.573	2.573	2.573	2.573	2.573	2.573	2.566	2.566	2.566	2.508	2.49	2.49	2.465	2.326	2.282	2.197	2.19
YLR222C	1.574	1.604	1.604	1.616	1.634	1.711	1.711	1.73	1.73	1.73	1.73	1.73	1.73	1.735	1.735	1.729	1.729	1.729	1.729	1.729	1.729	1.729	1.729	1.729	1.729	1.729	1.736	1.736	1.736	1.736	1.736	1.736	1.761	1.761	1.761	1.761	1.761	1.761	1.761	1.761	1.761	1.761	1.761	1.761	1.761	1.761	1.761	1.761	1.761
YKL022C	0.433	0.433	0.433	0.433	0.452	0.581	0.581	0.581	0.581	0.581	0.643	0.655	0.655	0.667	0.667	0.709	0.844	0.844	0.844	0.875	0.875	0.875	0.889	0.889	0.895	0.943	0.943	0.943	0.962	0.962	0.962	0.962	0.986	1.041	1.065	1.065	1.065	1.065	1.065	1.065	1.065	1.065	1.065	1.065	1.065	1.065	1.065	1.072	1.072
YOR132W	0.947	0.996	1.003	1.022	1.022	1.022	1.065	1.065	1.126	1.31	1.479	1.504	1.626	1.726	1.726	1.726	1.726	1.744	1.744	1.751	1.751	1.751	1.728	1.735	1.753	1.753	1.81	1.877	1.981	1.981	1.981	1.956	1.956	1.931	1.976	1.976	1.983	1.983	1.995	1.995	1.995	1.995	2.019	2.019	1.996	1.996	1.996	1.996	2.002
YKL138C-A	2.072	2.066	2.066	2.066	2.06	2.06	2.097	2.115	2.115	2.061	2.061	2.061	2.016	1.919	1.919	1.919	1.912	1.912	1.912	1.912	1.912	1.765	1.643	1.642	1.69	1.69	1.69	1.69	1.604	1.573	1.493	1.469	1.493	1.506	1.506	1.438	1.413	1.413	1.32	1.295	1.295	1.281	1.274	1.206	1.125	1.066	1.066	1.066	1.066
YGR089W	6.87	6.945	7.064	7.164	7.164	7.164	7.176	7.176	7.176	7.152	7.169	7.214	7.214	7.22	7.214	7.214	7.214	7.226	7.232	7.232	7.256	7.25	7.275	7.25	7.268	7.268	7.268	7.268	7.28	7.28	7.28	7.273	7.273	7.249	7.249	7.229	7.204	7.204	7.253	7.265	7.258	7.258	7.244	7.244	6.999	6.987	6.82	6.764	6.788
YBR205W	0.688	0.688	0.688	0.688	0.62	0.595	0.819	0.882	0.94	0.94	0.94	0.947	0.947	0.967	0.999	0.999	0.999	1.075	1.075	1.095	1.088	1.151	1.151	1.182	1.182	1.182	1.182	1.182	1.182	1.182	1.146	1.262	1.286	1.573	1.573	1.58	1.69	1.69	1.69	1.714	1.835	1.835	1.873	1.929	1.929	1.929	1.929	1.929	1.929
YHR106W	2.732	2.732	2.732	2.645	2.59	2.533	2.526	2.526	2.526	2.526	2.526	2.526	2.526	2.462	2.462	2.462	2.462	2.462	2.462	2.437	2.079	2.013	2.013	2.006	2.006	1.262	1.102	0.887	0.732	0.737	0.749	0.756	0.756	0.756	0.756	0.644	0.57	0.57	0.57	0.57	0.415	0.421	0.445	0.452	0.556	0.587	0.587	0.545	0.6
YDR062W	1.648	1.629	1.629	1.629	1.512	1.512	1.512	1.537	1.544	1.448	1.448	1.441	1.292	1.267	1.274	1.274	1.256	1.213	1.213	1.213	1.213	1.213	1.213	1.072	0.827	0.746	0.727	0.727	0.714	0.744	0.841	0.841	0.841	0.841	0.841	0.791	0.791	0.826	0.645	0.645	0.695	0.695	0.688	0.664	0.74	0.69	0.69	0.704	0.704
YAL048C	0.644	0.644	0.612	0.532	0.55	0.578	0.644	0.669	0.693	0.693	0.736	0.76	0.76	0.76	0.729	0.729	0.729	0.741	0.741	0.668	0.687	0.687	0.687	0.779	0.925	0.9	0.9	0.942	1.142	1.254	1.291	1.291	1.291	1.298	1.489	1.464	1.609	1.609	1.652	1.652	1.652	1.652	1.652	1.682	1.657	1.695	1.708	1.739	1.805
YLL002W	1.382	1.363	1.363	1.233	1.233	1.215	1.151	1.144	1.144	1.119	1.101	1.083	1.022	1.022	0.93	0.911	0.911	0.911	0.874	0.832	0.832	0.827	0.79	0.797	0.797	0.797	0.797	0.636	0.597	0.634	0.729	0.748	0.767	0.792	0.865	0.853	0.853	0.836	0.794	0.818	0.824	0.824	0.824	0.824	0.823	0.798	0.805	0.805	0.863
YKR051W	1.001	1.001	0.976	0.976	0.976	0.976	0.964	0.822	0.738	0.705	0.687	0.687	0.668	0.662	0.65	0.619	0.588	0.533	0.509	0.533	0.503	0.569	0.569	0.569	0.569	0.535	0.594	0.594	0.594	0.594	0.594	0.624	0.692	0.668	0.668	0.719	0.719	0.719	0.785	0.924	0.924	0.949	0.949	0.955	0.98	0.994	1.018	1.018	1.032
YGR147C	0.647	0.647	0.647	0.647	0.671	0.713	0.713	0.713	0.713	0.762	0.768	0.812	0.812	0.831	0.837	0.837	0.856	0.844	0.85	0.85	0.85	0.85	0.838	0.838	0.838	0.862	0.893	0.893	0.893	0.893	0.893	0.893	0.869	0.869	0.857	0.864	0.882	0.882	0.894	0.894	0.894	0.894	0.894	0.894	0.894	0.894	0.894	0.925	0.925
YHR203C	0.031	0.031	0.031	0.031	0	0	0	0	0	0	0	0	0	0	0	0	0	0	0	0	0	0	0	0	0	0	0	0	0	0	0	0	0	0	0	0	0	0	0	0	0	0	0	0	0	0	0	0	0
YJL069C	1.64	1.652	1.652	1.658	1.994	2.037	2.106	2.309	2.334	2.421	2.409	2.409	2.49	2.466	2.538	2.588	2.684	2.691	2.691	2.691	2.691	2.727	2.727	2.734	2.845	2.994	2.994	3.007	3.114	3.121	3.139	3.221	3.246	3.33	3.33	3.33	3.33	3.33	3.33	3.33	3.33	3.33	3.384	3.453	3.453	3.453	3.453	3.453	3.453
YNL206C	2.366	2.372	2.436	2.436	2.436	2.436	2.436	2.436	2.436	2.436	2.442	2.442	2.442	2.442	2.442	2.478	2.502	2.526	2.526	2.526	2.526	2.526	2.508	2.508	2.49	2.483	2.488	2.488	2.659	2.678	2.678	2.678	2.678	2.678	2.678	2.703	2.703	2.648	2.648	2.648	2.648	2.648	2.672	2.672	2.63	2.636	2.636	2.636	2.636
YNL024C-A	2.223	2.209	2.234	2.203	2.222	2.222	2.222	2.222	2.24	2.344	2.344	2.356	2.356	2.381	2.381	2.443	2.443	2.643	2.643	2.667	2.667	2.667	2.667	2.655	2.655	2.661	2.661	2.661	2.661	2.661	2.675	2.682	2.658	2.658	2.682	2.675	2.675	2.675	2.675	2.717	2.717	2.717	2.717	2.717	2.717	2.717	2.717	2.71	2.71
YMR033W	0.885	0.885	0.885	0.885	0.885	0.885	0.885	0.924	0.924	0.924	0.942	0.942	0.942	0.942	0.942	0.942	0.942	0.942	0.942	0.942	0.942	0.991	1.016	1.023	1.023	1.016	1.016	1.016	1.016	1.041	1.048	1.048	1.048	1.054	1.054	1.054	1.054	1.054	1.054	1.054	1.054	1.042	1.042	1.049	1.036	1.037	1.074	1.074	1.074
YJR022W	0.378	0.347	0.347	0.347	0.261	0.219	0.261	0.237	0.255	0.255	0.255	0.243	0.225	0.285	0.328	0.328	0.328	0.334	0.39	0.402	0.544	0.544	0.556	0.556	0.556	0.586	0.616	0.616	0.616	0.616	0.64	0.647	0.654	0.702	0.702	0.702	0.702	0.702	0.727	0.777	0.8	0.849	0.936	0.936	0.936	0.96	0.978	0.997	0.997
YDR462W	6.571	6.645	6.663	6.688	6.738	6.738	6.769	6.769	6.769	6.857	6.851	6.851	6.851	6.881	6.881	6.881	6.881	6.881	6.888	6.888	6.888	6.864	6.857	6.857	6.915	6.908	6.908	6.908	6.92	6.927	6.981	6.988	7.012	7.044	7.044	7.044	7.044	7.044	7.044	7.02	7.003	6.979	6.931	6.883	6.888	6.888	6.864	6.864	6.864
YKL026C	0.879	0.843	0.843	0.843	0.825	0.825	0.825	0.825	0.813	0.813	0.813	0.795	0.788	0.77	0.77	0.763	0.775	0.739	0.739	0.739	0.739	0.763	0.763	0.733	0.733	0.733	0.733	0.752	0.752	0.752	0.752	0.752	0.752	0.752	0.776	0.769	0.769	0.769	0.799	0.799	0.799	0.799	0.799	0.757	0.757	0.64	0.615	0.615	0.615
YOR127W	0.779	0.779	0.779	0.779	0.779	0.779	0.755	0.731	0.731	0.724	0.718	0.736	0.736	0.748	0.741	0.748	0.786	0.793	0.793	0.793	0.793	0.793	0.793	0.805	0.817	0.787	0.787	0.787	0.787	0.762	0.762	0.781	0.788	0.861	0.861	0.861	0.861	0.861	0.861	0.861	0.886	0.886	0.886	0.886	0.886	0.886	0.886	0.862	0.85
YPR173C	1.495	1.484	1.433	1.403	1.403	1.378	1.378	1.384	1.384	1.302	1.346	1.346	1.353	1.378	1.466	1.466	1.422	1.478	1.374	1.374	1.436	1.429	1.454	1.431	1.455	1.418	1.418	1.418	1.46	1.46	1.474	1.467	1.509	1.484	1.509	1.35	1.338	1.338	1.313	1.271	1.264	1.271	1.288	1.331	1.356	1.676	1.676	1.77	1.77
YGL179C	3.409	3.352	3.359	3.359	3.39	3.378	3.378	3.378	3.335	3.303	3.272	3.24	3.215	3.196	3.196	3.134	3.089	2.976	2.891	2.909	2.909	2.909	2.909	2.934	2.92	2.939	2.908	2.908	2.908	2.908	2.908	2.901	2.901	2.901	2.901	2.876	2.738	2.647	2.623	2.506	2.506	2.384	2.384	2.384	2.053	1.863	1.772	1.747	1.747
YMR031C	1.503	1.51	1.51	1.528	1.577	1.577	1.601	1.601	1.601	1.601	1.576	1.533	1.533	1.545	1.545	1.545	1.545	1.545	1.545	1.508	1.55	1.55	1.55	1.55	1.55	1.55	1.55	1.562	1.555	1.573	1.573	1.573	1.573	1.573	1.573	1.586	1.549	1.549	1.542	1.579	1.579	1.616	1.623	1.623	1.599	1.623	1.401	1.401	1.408
YOR239W	1.706	1.695	1.695	1.67	1.695	1.713	1.788	1.962	2.031	2.031	2.031	2.031	2.024	2.024	2.005	2.044	2.044	2.062	2.062	2.018	2.012	2.012	2.023	2.023	2.041	2.023	2.023	2.016	2.016	2.023	2.047	2.047	2.047	2.04	2.016	2.016	2.016	2.004	1.98	1.98	1.914	1.914	1.858	1.876	1.9	1.85	1.869	1.869	1.894
YBR130C	0.88	0.93	0.966	1.291	1.291	1.291	1.397	1.421	1.489	1.489	1.489	1.489	1.489	1.501	1.519	1.543	1.586	1.605	1.659	1.659	1.721	1.805	1.805	1.805	1.805	1.817	1.894	1.901	1.926	1.974	1.974	1.974	1.998	1.998	1.998	2.022	2.022	2.022	2.022	2.022	2.022	2.022	2.022	2.022	2.022	2.022	2.015	2.059	2.059
YDR421W	0.433	0.433	0.433	0.433	0.433	0.415	0.415	0.39	0.39	0.42	0.42	0.42	0.402	0.402	0.421	0.427	0.427	0.427	0.427	0.445	0.445	0.445	0.427	0.427	0.427	0.427	0.408	0.384	0.384	0.384	0.384	0.378	0.359	0.353	0.402	0.402	0.414	0.414	0.414	0.414	0.414	0.384	0.384	0.409	0.409	0.416	0.434	0.434	0.434
YLR032W	1.459	1.459	1.459	1.459	1.459	1.525	1.537	1.537	1.669	1.669	1.915	1.915	1.921	1.921	1.921	1.928	1.935	1.935	1.954	2.052	2.113	2.379	2.379	2.379	2.617	2.617	2.623	2.623	2.649	2.701	2.701	2.701	2.701	2.701	2.719	2.713	2.713	2.719	2.719	2.744	2.744	2.72	2.72	2.752	2.752	2.77	2.77	2.843	2.874
YNL284C	0.737	0.767	0.781	0.793	0.793	0.793	0.793	0.85	0.905	0.912	0.912	0.912	0.912	0.986	0.986	0.986	0.986	0.986	1.061	1.275	1.287	1.391	1.391	1.404	1.404	1.446	1.446	1.453	1.453	1.453	1.465	1.497	1.515	1.596	1.596	1.596	1.596	1.596	1.596	1.596	1.572	1.572	1.572	1.572	1.572	1.572	1.572	1.56	1.584
YPL145C	8.447	8.454	8.454	8.447	8.441	8.434	8.434	8.41	8.41	8.336	8.336	8.336	8.318	8.318	8.318	8.318	8.318	8.318	8.318	8.293	8.293	8.268	7.949	7.783	7.783	7.758	7.758	7.746	7.746	7.721	7.721	7.721	7.721	7.703	7.63	7.593	7.593	7.593	7.461	7.412	7.369	6.553	6.364	6.295	6.283	6.283	6.283	5.482	5.451
YPL094C	1.906	1.913	1.937	1.937	1.926	1.932	1.939	1.939	1.939	1.963	1.963	1.963	1.938	1.938	2	2	2	2.013	2.013	2.013	2.013	2.013	2.031	2.031	2.05	2.05	2.05	2.018	2.018	2.018	1.974	1.95	1.95	1.901	1.841	1.847	1.822	1.822	1.802	1.784	1.802	1.809	1.797	1.797	1.797	1.809	1.797	1.797	1.797
YBR058C-A	0.965	0.959	0.959	0.979	0.979	0.979	0.972	0.972	1.009	1.009	1.009	1.027	1.027	1.015	1.022	1.022	1.022	1.046	1.046	1.046	1.039	1.051	1.051	1.051	1.051	1.051	1.065	1.065	1.089	1.089	1.108	1.108	1.122	1.122	1.122	1.122	1.122	1.153	1.153	1.153	1.153	1.147	1.147	1.147	1.141	1.141	1.215	1.283	1.283
YCL055W	0.758	0.722	0.704	0.646	0.622	0.654	0.661	0.725	1.085	1.406	1.406	1.406	1.406	1.413	1.406	1.506	1.524	1.585	1.597	1.597	1.615	1.799	2.073	2.282	2.282	2.402	2.837	2.861	2.942	3.106	3.106	3.155	3.18	3.235	3.317	3.916	4.57	4.57	4.751	4.751	4.751	4.886	5.093	5.448	5.448	5.508	5.508	5.508	5.508
YJR017C	2.093	2.093	2.15	2.269	2.269	2.269	2.318	2.312	2.293	2.318	2.424	2.466	2.539	2.539	2.583	2.656	2.656	2.656	2.699	2.711	2.718	2.743	2.743	2.761	2.811	2.811	2.829	2.914	2.927	2.927	2.97	2.97	2.97	3.025	3.049	3.049	3.049	3.049	3.049	3.049	3.049	3.037	3.012	3.024	3.024	3.072	3.072	3.053	3.053
YOR172W	4.832	4.832	4.832	4.832	4.88	4.919	5.065	5.065	5.065	5.096	5.096	5.096	5.103	5.116	5.104	5.123	5.123	5.135	5.135	5.159	5.159	5.159	5.159	5.166	5.166	5.178	5.178	5.178	5.178	5.178	5.178	5.214	5.214	5.214	5.19	5.19	5.19	5.19	5.197	5.197	5.215	5.215	5.215	5.215	5.172	5.16	5.129	5.05	5.033
YCR051W	1.301	1.609	1.597	1.691	1.691	1.781	1.756	1.774	1.927	1.988	2.085	2.178	2.196	2.221	2.251	2.258	2.308	2.42	2.42	2.468	2.573	2.573	2.58	2.58	2.593	2.593	2.612	2.612	2.612	2.636	2.636	2.636	2.643	2.661	2.661	2.661	2.661	2.661	2.655	2.674	2.699	2.699	2.699	2.699	2.705	2.705	2.705	2.687	2.687
YHR026W	0.702	0.702	0.702	0.702	0.702	0.708	0.708	0.708	0.66	0.66	0.715	0.715	0.74	0.733	0.838	0.838	0.838	0.832	0.832	0.832	0.851	0.851	0.869	0.893	0.893	0.893	0.893	0.893	0.968	0.968	0.968	0.968	0.968	0.968	0.968	0.968	0.968	0.986	0.986	0.986	0.986	0.993	1.017	1.017	1.029	1.029	1.029	1.011	0.987
YDR284C	0.519	0.482	0.482	0.47	0.47	0.452	0.452	0.452	0.433	0.433	0.433	0.433	0.433	0.433	0.157	0.15	0.15	0.082	0.069	0.049	0.067	0.067	0.067	0.067	0.067	0.067	0.067	0.067	0.067	0.067	0.067	0.067	0.067	0.067	0.067	0.067	0.048	0.048	0.06	0.06	0.084	0.084	0.084	0.084	0.084	0.084	0.103	0.109	0.109
YLR206W	0.232	0.232	0.232	0.232	0.232	0.232	0.262	0.286	0.286	0.286	0.286	0.286	0.36	0.353	0.353	0.353	0.353	0.353	0.353	0.36	0.348	0.373	0.373	0.373	0.373	0.373	0.411	0.424	0.431	0.438	0.445	0.445	0.445	0.445	0.445	0.445	0.494	0.53	0.53	0.53	0.53	0.554	0.572	0.614	0.614	0.614	0.656	0.92	0.92
YMR121C	1.104	1.104	1.104	1.104	1.104	1.104	1.104	1.104	1.104	1.104	1.104	1.104	1.09	1.065	1.047	1.053	1.053	1.06	1.06	1.06	1.078	1.06	1.06	1.06	1.06	1.06	1.067	1.081	1.081	1.081	1.081	1.062	1.062	1.069	1.05	1.032	1.032	1.032	1.032	1.032	1.032	1.032	1.032	1.025	1.044	1.092	1.092	1.099	1.074
YKL222C	0.997	1.016	1.016	1.041	1.041	1.034	1.114	1.114	1.114	1.114	1.114	1.138	1.138	1.138	1.088	1.088	1.088	1.088	1.064	1.064	1.046	1.004	1.004	1.004	0.955	0.912	0.912	0.905	0.898	0.898	0.739	0.679	0.673	0.673	0.673	0.673	0.673	0.661	0.661	0.661	0.631	0.67	0.793	0.859	0.902	0.902	0.895	0.895	0.895
YJL072C	0.852	0.747	0.782	1.311	1.646	1.67	1.749	1.761	1.846	1.839	1.846	1.932	1.914	1.926	2.066	2.147	2.375	2.394	2.468	2.444	2.444	2.444	2.444	2.444	2.444	2.508	2.625	2.852	2.895	2.95	2.95	2.957	2.964	2.933	2.957	2.957	2.957	2.957	2.957	2.957	2.957	2.957	2.927	2.97	2.97	3.032	3.032	3.032	3.032
YDR320C	0.061	0.061	0.061	0.061	0.061	0.061	0.061	0.061	0.061	0.061	0.061	0.061	0.073	0.073	0.073	0.073	0.073	0.073	0.073	0.073	0.073	0.055	0.055	0.055	0.055	0.055	0.055	0.055	0.055	0.074	0.074	0.154	0.154	0.154	0.154	0.154	0.161	0.173	0.275	0.282	0.282	0.294	0.294	0.301	0.313	0.946	0.946	0.946	0.946
YMR214W	0.635	0.678	0.69	0.629	0.629	0.629	0.629	0.623	0.623	0.623	0.647	0.628	0.666	0.68	0.698	0.698	0.723	0.804	0.804	0.847	0.847	0.915	0.969	1.017	1.13	1.13	1.166	1.166	1.234	1.259	1.32	1.344	1.344	1.344	1.344	1.344	1.344	1.344	1.344	1.344	1.344	1.376	1.376	1.383	1.383	1.383	1.383	1.383	1.383
YOR234C	0	0	0	0	0	0	0	0	0	0	0	0	0	0	0	0	0	0	0	0	0	0	0	0	0	0	0	0	0	0	0	0	0	0	0	0	0	0	0	0	0	0	0	0	0	0	0	0	0
YNL069C	0.266	0.266	0.204	0.204	0.204	0.204	0.204	0.204	0.204	0.197	0.197	0.161	0.161	0.097	0.055	0.055	0.055	0.055	0.055	0.055	0.055	0.055	0.055	0.055	0.055	0.055	0.055	0.055	0.055	0.055	0.055	0.007	0.007	0.007	0.007	0.007	0.007	0.007	0.007	0.007	0.007	0.007	0.007	0.007	0.007	0.007	0.007	0.007	0.007
YIL067C	2.415	2.415	2.384	2.36	2.281	2.369	2.395	2.413	2.444	2.444	2.444	2.48	2.455	2.455	2.709	2.709	2.709	2.697	2.793	2.799	2.823	2.83	3.168	3.161	3.18	3.18	3.18	3.189	3.225	3.225	3.225	3.201	3.201	3.213	3.189	3.189	3.196	3.209	3.209	3.209	3.209	3.209	3.197	3.212	3.212	3.212	3.212	3.2	3.193
YHR050W	1.796	1.796	1.796	1.772	1.772	1.797	1.797	1.797	1.797	1.82	1.82	1.82	1.795	1.777	1.784	1.79	1.797	1.797	1.779	1.779	1.779	1.804	1.779	1.779	1.797	1.797	1.797	1.797	1.773	1.773	1.706	1.706	1.706	1.664	1.664	1.616	1.592	1.598	1.605	1.623	1.623	1.63	1.686	1.686	1.686	1.71	1.728	1.728	1.704
YLR233C	2.722	2.722	2.722	2.722	2.674	2.646	2.737	3.037	3.111	3.143	3.21	3.21	3.26	3.26	3.284	3.284	3.471	3.597	3.572	3.572	3.596	3.584	3.639	3.646	3.646	3.794	3.857	3.857	3.857	3.857	3.882	3.9	3.9	3.9	3.9	3.924	3.924	3.938	4.055	4.136	4.142	4.136	4.136	4.142	4.118	4.118	4.126	4.322	4.358
YMR123W	2.495	2.495	2.551	2.551	2.563	2.562	2.643	2.661	2.679	2.754	2.754	2.78	2.78	2.78	2.773	2.748	2.748	2.748	2.748	2.785	2.81	2.822	2.87	2.895	2.913	2.937	2.937	2.937	2.937	2.937	2.937	2.931	2.931	2.931	2.931	2.931	2.931	2.949	2.949	2.967	2.967	2.966	2.966	2.966	2.966	2.99	2.99	2.99	2.99
YCL028W	1.038	1.056	0.989	1.007	1.007	0.982	0.854	0.726	0.702	0.702	0.702	0.53	0.523	0.506	0.531	0.598	0.598	0.689	0.794	0.794	0.77	0.77	0.77	0.772	0.712	0.73	0.736	0.736	0.736	0.736	0.743	0.792	0.792	0.928	0.928	1.058	1.113	1.113	1.125	1.125	1.125	1.142	1.142	1.124	1.124	1.142	1.192	1.192	1.192
YDL045W-A	1.526	1.538	1.538	1.556	1.605	1.684	1.684	1.684	1.684	1.623	1.623	1.623	1.635	1.647	1.64	1.616	1.587	1.586	1.579	1.604	1.621	1.682	1.67	1.714	1.753	1.79	1.79	1.79	1.797	1.785	1.797	1.797	1.804	1.792	1.792	1.792	1.792	1.804	1.804	1.804	1.748	1.755	1.731	1.731	1.749	1.749	1.749	1.749	1.749
YKL170W	1.133	1.14	1.14	1.165	1.176	1.176	1.176	1.232	1.305	1.305	1.367	1.6	1.6	1.642	1.659	1.659	1.659	1.659	1.652	1.652	1.659	1.641	1.641	1.641	1.641	1.641	1.708	1.708	1.72	1.72	1.72	1.72	1.72	1.727	1.727	1.795	1.795	1.795	1.819	1.826	1.826	1.826	1.826	1.826	1.826	1.826	1.814	1.819	1.838
YHR110W	1.136	1.112	1.088	1.082	1.075	1.082	1.106	1.127	1.572	1.572	1.554	1.578	1.553	1.553	1.601	1.601	1.626	1.878	1.878	1.902	1.902	1.958	2.063	2.167	2.167	2.149	2.191	2.314	2.29	2.29	2.29	2.315	2.339	2.723	2.723	2.747	2.747	2.747	2.747	2.759	2.759	2.813	2.85	2.85	2.85	2.85	2.85	2.857	2.857
YHR011W	0.931	0.931	0.931	0.931	0.931	0.931	0.913	0.931	0.931	0.931	0.931	0.931	0.931	0.931	0.84	0.846	0.846	0.846	0.846	0.846	0.87	0.888	0.888	0.888	0.888	0.888	0.888	0.888	0.888	0.906	0.87	0.87	0.918	0.911	0.893	0.893	0.875	0.875	0.875	0.875	0.863	0.827	0.827	0.82	0.82	0.82	0.82	0.808	0.808
YBL013W	2.228	2.415	2.551	2.551	2.551	2.575	2.575	2.655	2.655	2.733	2.758	2.765	2.765	2.765	2.777	2.777	2.789	2.789	2.789	2.789	2.789	2.789	2.789	2.789	2.789	2.789	2.782	2.782	2.782	2.782	2.782	2.782	2.782	2.782	2.635	2.659	2.64	2.64	2.658	2.658	2.657	2.675	2.675	2.675	2.675	2.675	2.663	2.663	2.639
YPL235W	6.658	6.749	6.867	6.867	6.903	7.002	7.002	7.426	7.426	7.485	7.504	7.531	7.587	7.587	7.593	7.63	7.748	7.748	7.772	7.772	7.772	7.772	7.772	7.772	7.772	7.755	7.792	7.792	7.767	7.767	7.767	7.767	7.767	7.852	7.852	7.859	7.878	7.884	7.884	7.884	7.853	7.832	7.581	7.567	7.518	7.469	7.513	7.53	7.518
YOR267C	0.385	0.385	0.385	0.385	0.385	0.385	0.41	0.441	0.441	0.441	0.441	0.459	0.478	0.49	0.496	0.515	0.515	0.515	0.515	0.515	0.515	0.515	0.659	0.659	0.659	0.732	0.9	0.985	1.01	1.01	1.034	1.034	1.034	1.066	1.084	1.096	1.274	1.274	1.274	1.274	1.274	1.274	1.292	1.292	1.292	1.292	1.292	1.311	1.311
YOR293W	3.658	3.658	3.634	3.634	3.634	3.634	3.634	3.553	3.375	3.248	3.171	3.159	3.159	3.152	3.127	3.127	3.12	3.065	3.038	3.031	2.999	2.883	2.871	2.871	2.065	1.673	1.673	1.649	1.649	1.649	1.552	1.552	1.552	1.552	1.546	1.546	1.51	1.51	1.485	1.442	1.442	1.436	0.779	0.593	0.337	0.306	0.294	0.294	0.294
YOR340C	0.332	0.344	0.469	0.531	0.815	1.181	1.188	1.188	1.206	1.262	1.405	1.543	1.543	1.543	1.543	1.555	1.555	1.555	1.555	1.555	1.574	1.611	1.623	1.659	1.666	1.673	1.673	1.679	1.756	1.8	1.849	1.849	1.849	1.849	1.849	1.849	1.849	1.873	1.887	1.887	1.9	1.912	1.912	1.912	1.951	2.051	2.076	2.101	2.113
YKL134C	1.389	1.389	1.389	1.389	1.365	1.365	1.384	1.384	1.384	1.359	1.359	1.21	1.186	1.205	1.25	1.383	1.571	1.571	1.571	1.583	1.59	1.803	1.963	2.107	2.107	2.169	2.169	2.244	2.244	2.244	2.244	2.244	2.244	2.244	2.25	2.25	2.257	2.257	2.282	2.296	2.303	2.303	2.308	2.308	2.308	2.308	2.339	2.672	2.704
YPL024W	0.093	0.093	0.093	0.093	0.093	0.093	0.093	0.093	0.093	0.093	0.093	0.093	0.093	0.093	0.174	0.174	0.192	0.192	0.192	0.192	0.192	0.192	0.192	0.192	0.192	0.192	0.192	0.192	0.192	0.192	0.211	0.211	0.211	0.211	0.211	0.248	0.248	0.261	0.261	0.261	0.261	0.273	0.273	0.273	0.273	0.273	0.262	0.262	0.287
YDR214W	3.628	3.628	3.604	3.604	3.532	3.532	3.532	3.532	3.514	3.45	3.231	2.762	2.361	2.354	2.354	2.342	2.304	2.199	2.199	2.133	2.126	2.035	2.01	1.967	1.966	1.839	1.815	1.815	1.645	1.645	1.645	1.364	1.239	1.239	1.239	1.239	1.221	1.221	1.201	1.201	1.076	1.064	1.058	0.942	0.898	0.847	0.847	0.847	0.847
YOR114W	1.197	1.306	1.306	1.386	1.386	1.393	1.393	1.393	1.485	1.485	1.51	1.558	1.558	1.558	1.558	1.558	1.526	1.526	1.526	1.526	1.526	1.526	1.526	1.526	1.526	1.538	1.538	1.538	1.532	1.532	1.525	1.525	1.525	1.525	1.525	1.525	1.525	1.525	1.525	1.525	1.525	1.525	1.525	1.525	1.525	1.525	1.525	1.525	1.525
YOR142W	3.092	3.117	3.117	3.135	3.142	3.142	3.142	3.124	3.106	3.106	3.156	3.204	3.228	3.309	3.309	3.309	3.309	3.309	3.309	3.309	3.309	3.309	3.309	3.309	3.309	3.309	3.309	3.309	3.327	3.327	3.327	3.327	3.327	3.327	3.327	3.327	3.327	3.309	3.309	3.309	3.297	3.266	3.17	3.17	3.17	3.17	3.145	3.145	3.145
YAL058W	2.291	2.291	2.291	2.236	2.261	2.261	2.261	2.236	2.236	2.236	2.236	1.563	1.556	1.505	1.487	1.48	1.487	1.53	1.556	1.713	1.713	1.75	1.743	1.743	1.781	1.781	1.781	1.781	1.781	1.501	1.435	1.301	1.301	1.389	1.389	1.431	1.492	1.523	1.523	1.523	1.578	1.541	1.56	1.517	1.517	1.449	1.449	1.449	1.4
YGR098C	0.577	0.752	0.752	0.771	0.796	0.796	0.796	0.778	0.784	0.784	0.784	0.784	0.784	0.784	0.784	0.784	0.784	0.784	0.793	0.83	0.891	1.141	1.141	1.141	1.141	1.141	1.141	1.195	1.183	1.183	1.207	1.494	1.575	1.599	1.599	1.631	1.631	1.631	1.631	1.631	1.625	1.625	1.644	1.7	1.7	1.7	1.725	1.725	1.738
YIL145C	1.486	1.486	1.486	1.59	1.7	1.7	1.7	1.724	1.724	1.724	1.724	1.756	1.807	1.831	1.862	1.887	1.957	2.073	2.094	2.094	2.106	2.188	2.299	2.336	2.385	2.385	2.385	2.385	2.385	2.385	2.385	2.385	2.391	2.415	2.415	2.415	2.415	2.415	2.415	2.415	2.415	2.415	2.415	2.415	2.415	2.434	2.434	2.459	2.459
YGR120C	0.093	0.081	0.081	0.081	0.081	0.081	0.056	0.056	0.056	0.068	0.075	0.075	0.075	0.105	0.155	0.155	0.155	0.155	0.155	0.155	0.162	0.155	0.155	0.155	0.155	0.192	0.192	0.192	0.199	0.199	0.254	0.254	0.266	0.266	0.266	0.266	0.266	0.29	0.29	0.29	0.297	0.297	0.297	0.297	0.297	0.297	0.285	0.285	0.285
YDR110W	7.538	7.564	7.564	7.564	7.57	7.57	7.57	7.594	7.601	7.681	7.719	7.825	7.839	7.839	7.839	7.815	7.815	7.79	7.79	7.79	7.79	7.783	7.765	7.765	7.765	7.758	7.758	7.758	7.695	7.591	7.591	7.591	7.438	7.308	7.29	7.266	7.242	7.242	7.242	7.051	6.243	6.125	6.125	6.094	6.094	6.094	6.064	6.028	6.01
YKL001C	0.846	0.846	0.846	0.858	0.858	0.858	0.858	0.858	0.858	0.858	0.858	0.851	0.851	0.851	0.844	0.844	0.863	0.918	0.918	0.918	0.918	0.905	0.905	0.905	0.905	0.905	0.905	0.888	0.888	0.888	0.888	0.906	0.906	0.906	0.906	0.906	0.913	0.937	0.937	0.937	0.937	0.937	0.937	0.937	0.912	0.912	0.912	0.93	0.937
YOL076W	2.461	2.48	2.48	2.517	2.517	2.535	2.535	2.535	2.51	2.51	2.628	2.64	2.689	2.696	2.696	2.696	2.696	2.696	2.696	2.696	2.703	2.703	2.703	2.703	2.703	2.703	2.66	2.66	2.646	2.646	2.646	2.646	2.646	2.646	2.646	2.646	2.646	2.646	2.664	2.664	2.664	2.664	2.664	2.652	2.652	2.595	2.595	2.564	2.557
YHL040C	1.391	1.145	1.213	1.213	1.22	1.288	1.288	1.258	1.325	1.325	1.325	1.325	1.332	1.339	1.321	1.314	1.302	1.265	1.247	1.283	1.282	1.313	1.484	1.484	1.54	1.522	1.522	1.522	1.522	1.522	1.54	1.54	1.547	1.597	1.597	1.604	1.61	1.753	1.889	1.958	1.983	1.983	1.99	1.985	1.991	2.04	2.033	2.033	2.077
YJL093C	11.217	11.217	11.091	11.03	11.055	10.929	10.885	10.843	10.843	10.762	10.737	10.7	10.662	10.457	10.45	10.426	10.426	10.352	10.328	10.31	10.199	10.199	10.127	9.669	9.321	9.276	9.202	8.535	8.529	7.499	7.113	7.088	7.088	7.088	7.069	7.069	7.069	7.069	6.707	6.647	6.647	4.31	3.975	3.834	3.834	3.834	3.616	3.561	3.537
YGR261C	1.909	1.939	1.808	1.764	1.738	1.738	1.713	1.638	1.65	1.607	1.607	1.619	1.643	1.67	1.695	1.695	1.695	1.695	1.64	1.701	1.669	1.644	1.644	1.626	1.626	1.596	1.64	1.604	1.604	1.542	1.523	1.483	1.591	1.746	1.76	1.767	1.767	1.767	1.772	1.772	1.772	1.772	1.772	1.772	1.766	1.766	1.655	1.63	1.699
YNL095C	4.011	4.011	4.029	4.211	4.441	4.576	4.6	4.6	4.6	4.6	4.6	4.624	4.624	4.662	4.662	4.705	4.785	4.816	4.897	4.897	4.897	4.897	4.897	4.897	4.904	4.904	4.904	4.904	4.923	4.947	4.947	4.947	4.972	4.972	4.972	4.965	4.965	4.965	4.96	4.967	4.967	4.943	4.943	4.887	4.926	4.89	4.901	4.922	4.922
YNL147W	6.345	6.419	6.492	6.492	6.492	6.492	6.492	6.516	6.535	6.535	6.535	6.601	6.658	6.973	7.229	7.229	7.229	7.229	7.229	7.229	7.229	7.229	7.291	7.291	7.267	7.267	7.235	7.197	7.209	7.263	7.246	7.246	7.246	7.246	7.246	7.246	7.246	7.246	7.246	7.271	7.246	7.246	7.246	7.246	7.246	7.246	7.246	7.239	7.208
YKL183W	0.608	0.59	0.59	0.59	0.59	0.59	0.59	0.59	0.59	0.533	0.533	0.445	0.445	0.452	0.428	0.428	0.41	0.403	0.403	0.403	0.403	0.398	0.416	0.416	0.416	0.416	0.398	0.398	0.41	0.41	0.428	0.428	0.428	0.428	0.428	0.428	0.396	0.396	0.396	0.396	0.396	0.396	0.396	0.396	0.396	0.365	0.264	0.257	0.257
YPL103C	3.643	3.631	3.631	3.483	3.397	3.282	3.276	3.252	3.231	2.939	2.89	2.902	2.05	1.994	1.994	1.173	1.049	0.865	0.828	0.846	0.743	0.748	0.773	0.73	0.73	0.73	0.698	0.686	0.742	0.867	0.904	0.91	0.929	0.947	0.977	0.977	0.984	0.984	0.984	0.984	0.984	0.936	0.924	1.148	1.224	1.205	1.254	1.278	1.303
YCL049C	1.497	1.547	1.547	1.657	1.657	1.657	1.657	1.682	1.883	1.883	1.907	1.919	1.919	1.912	1.986	1.998	1.998	2.005	2.067	2.079	2.079	2.079	2.079	2.067	2.205	2.241	2.241	2.241	2.248	2.274	2.333	2.431	2.431	2.431	2.431	2.431	2.395	2.402	2.402	2.402	2.453	2.608	2.616	2.655	2.661	2.661	2.723	3.026	3.044
YNR069C	1.692	1.692	1.692	1.745	1.738	1.745	1.745	1.752	1.738	1.713	1.713	1.627	1.627	1.583	1.535	1.584	1.584	1.602	1.609	1.609	1.548	1.548	1.548	1.548	1.621	1.621	1.654	1.634	1.634	1.688	1.728	1.826	1.789	1.789	1.813	1.813	1.813	1.813	1.813	1.82	1.741	1.704	1.704	1.704	1.704	1.704	1.704	1.679	1.677
YDL175C	2.208	2.208	2.208	2.233	2.275	2.275	2.266	2.266	2.278	2.278	2.278	2.278	2.296	2.296	2.296	2.253	2.302	2.302	2.302	2.309	2.302	2.302	2.302	2.302	2.295	2.295	2.295	2.3	2.3	2.293	2.25	2.25	2.25	2.25	2.25	2.25	2.25	2.28	2.28	2.369	2.369	2.369	2.345	2.345	2.345	2.352	2.352	2.309	2.309
YOR253W	2.859	2.803	2.779	2.706	2.706	2.655	2.655	2.618	2.561	2.561	2.469	2.42	1.885	1.659	1.228	1.198	1.185	1.185	1.209	1.037	1.036	1.011	1.011	0.874	0.774	0.73	0.675	0.681	0.811	0.811	0.848	0.886	1.451	1.444	1.476	1.452	1.477	1.477	1.477	1.526	1.478	1.687	1.687	1.687	1.687	1.687	1.687	1.687	1.882
YPL155C	1.247	1.247	1.247	1.247	1.229	1.229	1.229	1.229	1.247	1.21	1.21	1.26	1.309	1.309	1.327	1.327	1.327	1.334	1.465	1.471	1.459	1.459	1.459	1.459	1.459	1.478	1.496	1.496	1.503	1.528	1.528	1.528	1.546	1.546	1.546	1.57	1.57	1.553	1.529	1.529	1.529	1.529	1.529	1.529	1.529	1.529	1.529	1.492	1.492
YOR216C	1.462	1.544	1.562	1.562	1.593	1.593	1.593	1.593	1.593	1.611	1.611	1.661	1.685	1.697	1.911	1.911	1.932	1.95	1.95	1.95	1.957	1.957	2.083	2.102	2.102	2.102	2.101	2.143	2.194	2.219	2.226	2.325	2.545	2.569	2.642	2.642	2.69	2.69	2.69	2.673	2.673	2.697	2.697	2.697	2.697	2.697	2.739	2.758	2.758
YLR321C	2.332	2.386	2.399	2.399	2.399	2.399	2.45	2.439	2.494	2.61	2.693	2.693	2.711	2.711	2.711	2.711	2.711	2.711	2.711	2.711	2.693	2.674	2.692	2.692	2.711	2.711	2.792	3.031	3.031	3.158	3.182	3.182	3.182	3.182	3.206	3.206	3.206	3.206	3.206	3.156	3.205	3.254	3.254	3.23	3.23	3.23	3.248	3.255	3.28
YBR176W	1.408	1.408	1.408	1.224	1.211	1.211	1.106	1.067	1.019	1.056	1.098	1.123	1.063	1.063	1.043	1.043	1.036	1.012	1.024	1.081	1.099	1.099	1.081	1.092	1.085	1.067	1.086	1.086	1.086	1.079	1.079	1.079	0.951	0.994	0.976	0.976	0.976	0.969	0.969	0.951	0.927	0.884	0.866	0.866	0.866	0.866	0.848	0.804	0.678
YOL097W-A	0.097	0.097	0.097	0.097	0.097	0.097	0.097	0.104	0.141	0.257	0.257	0.257	0.257	0.257	0.257	0.257	0.257	0.318	0.367	0.465	0.465	0.465	0.465	0.517	0.542	0.644	0.644	0.676	0.676	0.676	0.676	0.676	0.676	0.676	0.688	0.695	0.707	0.707	0.732	0.756	0.756	0.756	0.756	0.756	0.756	0.762	0.762	0.762	0.762
YIL048W	2.217	2.217	2.243	2.425	2.46	2.58	2.641	2.696	2.696	2.696	2.72	2.72	2.793	2.905	2.924	2.924	2.93	2.942	2.942	2.942	2.899	2.894	2.894	2.942	2.954	3.287	3.263	3.333	3.333	3.333	3.333	3.333	3.333	3.326	3.326	3.326	3.326	3.363	3.436	3.436	3.443	3.485	3.485	3.485	3.485	3.485	3.485	3.467	3.429
YDL057W	0.647	0.665	0.677	0.677	0.684	0.665	0.683	0.671	0.664	0.664	0.664	0.664	0.664	0.664	0.664	0.664	0.558	0.558	0.577	0.589	0.601	0.626	0.626	0.626	0.632	0.619	0.619	0.588	0.6	0.6	0.6	0.619	0.605	0.611	0.591	0.591	0.591	0.566	0.541	0.559	0.625	0.625	0.625	0.625	0.649	0.649	0.649	0.624	0.624
YMR124W	1.566	1.626	1.626	1.681	1.688	1.7	1.7	1.7	1.7	1.7	1.682	1.665	1.666	1.666	1.666	1.666	1.666	1.666	1.666	1.666	1.623	1.623	1.623	1.654	1.654	1.672	1.672	1.672	1.69	1.69	1.672	1.66	1.642	1.642	1.642	1.642	1.642	1.581	1.545	1.545	1.545	1.545	1.545	1.569	1.569	1.557	1.539	1.539	1.525
YBL026W	3.025	3.025	3.018	3.006	3.006	2.982	2.982	2.982	2.933	2.921	2.921	2.921	2.872	2.788	2.758	2.758	2.758	2.599	2.587	2.587	2.587	2.581	2.367	2.311	2.262	2.256	2.144	2.07	1.989	1.889	1.85	1.85	1.85	1.85	1.85	1.843	1.819	1.747	1.747	1.747	1.715	1.679	1.665	1.518	1.493	1.486	1.468	1.48	1.48
YGR080W	1.285	1.285	1.278	1.278	1.23	1.205	1.186	1.173	1.173	1.18	1.18	1.18	1.18	1.18	1.18	1.156	1.174	1.181	1.219	1.251	1.282	1.362	1.423	1.423	1.473	1.473	1.491	1.491	1.491	1.491	1.491	1.515	1.54	1.54	1.54	1.54	1.559	1.559	1.577	1.577	1.577	1.577	1.577	1.577	1.577	1.577	1.577	1.577	1.577
YMR291W	1.156	1.132	1.169	1.151	1.133	1.133	1.133	1.126	1.08	1.016	1.07	1.07	1.07	1.045	1.045	1.026	0.965	0.953	0.953	0.948	0.984	1.042	1.179	1.223	1.248	1.261	1.261	1.261	1.323	1.323	1.323	1.323	1.323	1.323	1.25	1.25	1.25	1.25	1.207	1.207	1.207	1.226	1.226	1.318	1.407	1.407	1.407	1.431	1.443
YPR145W	0.086	0.086	0.086	0.086	0.086	0.086	0.086	0.086	0.086	0.086	0.086	0.086	0.086	0.086	0.086	0.086	0.086	0.086	0.086	0.086	0.086	0.086	0.086	0.086	0.086	0.086	0.086	0.086	0.086	0.086	0.086	0.086	0.086	0.062	0.062	0.062	0.062	0.062	0.062	0.037	0.037	0.037	0.037	0.025	0.007	0.007	0.007	0.007	0
YMR056C	0.196	0.196	0.196	0.196	0.196	0.196	0.196	0.196	0.196	0.196	0.196	0.196	0.196	0.196	0.196	0.196	0.196	0.196	0.196	0.196	0.189	0.189	0.214	0.232	0.232	0.232	0.232	0.232	0.232	0.232	0.232	0.232	0.232	0.256	0.263	0.263	0.263	0.263	0.263	0.263	0.227	0.227	0.227	0.227	0.227	0.246	0.246	0.246	0.246
YJL165C	4.535	4.662	4.767	4.895	5.452	5.459	5.459	5.459	5.477	5.477	5.54	5.699	5.717	5.735	5.735	5.735	5.767	5.767	5.779	5.821	5.821	5.821	5.821	5.86	5.86	5.902	6.012	6.012	6.012	6.012	6.012	6.012	6.019	6.135	6.149	6.149	6.149	6.218	6.218	6.225	6.176	6.176	6.176	6.176	6.188	6.188	6.188	6.22	6.22
YDL138W	0.126	0.138	0.138	0.138	0.17	0.182	0.2	0.243	0.243	0.243	0.243	0.243	0.25	0.25	0.25	0.25	0.25	0.275	0.282	0.282	0.282	0.32	0.35	0.357	0.364	0.364	0.42	0.42	0.432	0.45	0.45	0.468	0.492	0.492	0.492	0.492	0.492	0.492	0.524	0.524	0.524	0.524	0.524	0.524	0.549	0.561	0.628	0.628	0.628
YKL180W	0.718	0.718	0.718	0.718	0.718	0.718	0.718	0.718	0.718	0.681	0.681	0.681	0.681	0.681	0.681	0.669	0.669	0.614	0.559	0.505	0.505	0.517	0.517	0.517	0.517	0.517	0.517	0.517	0.517	0.517	0.517	0.517	0.485	0.485	0.446	0.446	0.446	0.41	0.41	0.371	0.371	0.371	0.371	0.371	0.347	0.347	0.347	0.323	0.323
YDL103C	1.276	1.276	1.276	1.241	1.149	1.149	1.099	1.099	0.87	0.87	0.672	0.55	0.55	0.532	0.532	0.532	0.532	0.532	0.428	0.428	0.428	0.428	0.416	0.36	0.209	0.229	0.267	0.435	0.533	0.557	0.569	0.569	0.612	0.649	0.656	0.693	0.693	0.693	0.686	0.747	0.747	0.747	0.747	0.724	0.742	0.718	0.725	0.852	0.852
YGR027C	0.608	0.601	0.595	0.595	0.743	0.767	0.901	0.913	0.931	0.955	0.962	0.969	1.057	1.308	1.308	1.308	1.413	1.413	1.413	1.482	1.905	1.898	1.91	1.917	1.917	1.923	2.009	2.356	2.356	2.368	2.368	2.386	2.38	2.38	2.38	2.342	2.342	2.349	2.435	2.46	2.646	2.676	2.676	2.715	2.726	2.708	2.733	2.709	2.733
YJR050W	2.187	2.187	2.24	2.24	2.308	2.475	2.529	2.529	2.547	2.547	2.547	2.547	2.547	2.547	2.547	2.565	2.583	2.583	2.583	2.583	2.68	2.68	2.692	2.692	2.692	2.795	2.795	2.795	2.795	2.795	2.795	2.795	2.795	2.807	2.807	2.807	2.832	2.832	2.876	2.876	2.882	2.889	2.889	2.889	2.896	2.896	2.92	2.92	2.888
YDR478W	0.294	0.312	0.326	0.321	0.321	0.321	0.321	0.303	0.32	0.32	0.32	0.32	0.357	0.357	0.364	0.364	0.487	0.487	0.487	0.487	0.487	0.487	0.487	0.487	0.487	0.487	0.511	0.511	0.529	0.536	0.536	0.536	0.548	0.548	0.548	0.548	0.548	0.548	0.548	0.548	0.548	0.548	0.548	0.548	0.548	0.555	0.555	0.555	0.531
YBL014C	4.19	4.19	4.183	4.183	4.183	4.183	4.136	4.108	4.122	4.115	4.115	4.139	4.169	4.169	4.169	4.175	4.175	4.2	4.2	4.242	4.242	4.242	4.223	4.223	4.179	4.091	4.091	4.08	4.08	4.08	4.08	3.883	3.883	3.816	3.809	3.791	3.791	3.644	3.624	3.592	3.592	3.562	3.562	3.438	3.203	3.184	3.284	3.341	3.341
YOR350C	0.989	1.111	1.559	1.83	1.83	1.83	1.83	1.861	1.861	1.861	1.9	1.93	2.415	2.415	2.415	2.457	2.487	2.546	2.546	2.546	2.553	2.553	2.571	2.571	2.571	2.609	2.621	2.645	2.684	2.714	2.721	2.721	2.721	2.721	2.721	2.721	2.721	2.746	2.753	2.753	2.753	2.728	2.728	2.728	2.728	2.704	2.693	2.693	2.737
YDR312W	0.446	0.439	0.439	0.439	0.439	0.439	0.407	0.389	0.375	0.375	0.375	0.375	0.375	0.375	0.375	0.332	0.332	0.26	0.253	0.235	0.235	0.235	0.235	0.235	0.235	0.235	0.21	0.174	0.174	0.174	0.174	0.174	0.174	0.167	0.167	0.063	0.026	0.026	0.014	0.014	0.014	0.014	0.014	0.014	0.007	0.007	0.007	0.007	0.007
YNL246W	1.418	1.418	1.357	1.357	1.325	1.337	1.337	1.35	1.357	1.375	1.407	1.407	1.407	1.432	1.432	1.439	1.42	1.42	1.42	1.42	1.433	1.445	1.445	1.408	1.402	1.402	1.402	1.402	1.402	1.492	1.51	1.534	1.534	1.534	1.534	1.509	1.509	1.509	1.509	1.541	1.541	1.541	1.541	1.541	1.541	1.51	1.51	1.51	1.503
YDL085C-A	2.16	2.118	2.132	2.091	2.111	2.323	2.397	2.397	2.439	2.599	2.705	2.705	2.705	2.705	2.705	2.726	2.726	2.738	2.824	2.83	2.83	2.855	2.855	2.855	2.855	2.855	2.88	2.88	2.88	2.887	2.846	2.858	2.909	2.897	2.897	2.897	2.897	2.842	2.884	2.891	2.923	2.96	2.96	2.966	2.992	3.086	3.086	3.086	3.122
YOR279C	2.068	2.068	2.05	2.049	2.049	1.932	1.922	1.831	1.838	2.025	2.013	2.013	2.013	2.001	2.001	2.061	2.074	2.081	2.039	2.073	1.954	1.954	1.972	1.972	1.972	1.972	1.972	1.972	1.866	1.756	1.731	1.802	1.802	1.803	1.803	1.803	1.803	1.816	1.797	1.828	1.828	1.867	1.873	1.873	1.898	1.924	1.96	1.96	1.96
YDR447C	2.341	2.291	2.284	2.228	2.214	1.929	1.621	1.498	1.44	1.44	1.397	1.297	1.169	1.064	0.952	0.92	0.92	0.9	0.925	0.925	0.925	0.764	0.71	0.598	0.598	0.598	0.598	0.598	0.474	0.425	0.425	0.425	0.425	0.413	0.401	0.401	0.401	0.401	0.401	0.401	0.377	0.377	0.37	0.37	0.37	0.37	0.338	0.283	0.264
YBR152W	0.669	0.694	0.701	0.701	0.701	0.701	0.665	0.69	0.69	0.69	0.74	0.74	0.765	0.765	0.714	0.69	0.69	0.665	0.665	0.858	0.858	0.858	0.931	0.931	0.986	0.986	1.035	1.054	1.079	1.079	1.091	1.109	1.109	1.109	1.213	1.213	1.214	1.221	1.233	1.233	1.283	1.283	1.295	1.424	1.424	1.449	1.571	1.583	1.583
YLR442C	2.359	2.413	2.388	2.493	2.511	2.511	2.511	2.647	2.677	2.677	2.684	2.684	2.684	2.684	2.684	2.684	2.684	2.684	2.684	2.709	2.723	2.754	2.754	2.754	2.754	2.754	2.706	2.766	2.86	2.966	2.966	3.027	3.003	3.003	3.009	3.04	3.065	3.065	3.065	3.065	3.065	3.065	3.065	3.015	3.015	3.015	3.015	3.015	3.015
YPL038W	1.43	1.43	1.436	1.311	1.279	1.279	1.234	1.518	1.511	1.548	1.535	1.572	1.579	1.579	1.542	1.594	1.471	1.471	1.471	1.423	1.447	1.496	1.565	1.601	1.601	1.626	1.626	1.626	1.626	1.626	1.626	1.626	1.651	1.564	1.62	1.62	1.633	1.658	1.639	1.639	1.639	1.663	1.645	1.7	1.845	1.869	1.869	1.869	1.869
YOR049C	0.007	0	0	0	0	0	0	0	0	0	0	0	0	0	0	0	0	0	0	0	0	0	0	0	0	0	0	0	0	0	0	0	0	0	0	0	0	0	0	0	0	0	0	0	0	0	0	0	0
YDL142C	1.258	1.258	1.258	1.258	1.282	1.258	1.258	1.246	1.246	1.246	1.246	1.246	1.246	1.221	1.221	1.202	1.202	1.388	1.388	1.388	1.388	1.388	1.381	1.351	1.327	1.402	1.402	1.409	1.435	1.459	1.459	1.483	1.483	1.476	1.494	1.508	1.565	1.565	1.565	1.586	1.586	1.586	1.586	1.586	1.586	1.586	1.586	1.586	1.586
YBL056W	1.928	1.928	1.904	1.911	1.911	1.911	2.069	2.138	2.186	2.186	2.186	2.186	2.186	2.186	2.186	2.193	2.193	2.193	2.205	2.205	2.205	2.205	2.205	2.205	2.205	2.205	2.223	2.223	2.223	2.223	2.223	2.229	2.229	2.229	2.253	2.253	2.253	2.253	2.253	2.253	2.277	2.277	2.259	2.259	2.259	2.259	2.259	2.259	2.235
YDL127W	0.426	0.426	0.426	0.426	0.419	0.419	0.419	0.419	0.412	0.412	0.412	0.387	0.387	0.369	0.32	0.32	0.32	0.32	0.32	0.32	0.32	0.32	0.308	0.308	0.308	0.308	0.308	0.278	0.242	0.242	0.242	0.242	0.218	0.218	0.193	0.093	0.074	0.074	0.074	0.074	0.074	0.074	0.074	0.074	0.074	0.074	0.074	0.074	0.074
YGR194C	1.679	1.679	1.628	1.628	1.561	1.554	1.547	1.547	1.547	1.529	1.522	1.397	1.084	1.001	0.901	0.901	0.883	0.913	0.933	0.952	0.976	0.994	0.994	0.994	0.994	0.994	0.994	1.054	1.054	0.999	1	0.988	0.988	0.988	0.988	0.92	0.92	0.92	0.827	0.827	0.813	0.813	0.813	0.825	0.832	0.832	0.832	0.864	0.84
YER035W	3.426	3.426	3.426	3.419	3.419	3.419	3.419	3.407	3.407	3.407	3.407	3.232	3.232	3.281	3.2	3.117	3.086	3.128	3.128	3.128	3.06	3.053	2.888	2.769	2.732	2.725	2.725	2.725	2.711	2.612	2.527	2.545	2.545	2.524	2.492	2.478	2.522	2.503	2.48	2.474	2.412	2.412	2.412	2.271	2.271	2.241	2.241	2.241	2.278
YGR215W	0.906	0.936	1.006	1.006	1.006	1.044	1.044	1.132	1.211	1.229	1.285	1.309	1.309	1.322	1.372	1.372	1.372	1.379	1.379	1.379	1.354	1.396	1.415	1.422	1.447	1.447	1.465	1.465	1.465	1.477	1.477	1.502	1.502	1.502	1.509	1.509	1.509	1.509	1.509	1.509	1.509	1.528	1.528	1.528	1.528	1.528	1.528	1.528	1.553
YLR422W	0.676	0.694	0.763	0.824	0.873	0.88	0.88	0.88	0.88	0.88	0.88	0.868	0.875	0.875	0.887	1.005	1.005	1.005	1.005	1.037	1.037	1.037	1.037	1.044	1.044	1.089	1.107	1.107	1.107	1.107	1.107	1.107	1.107	1.107	1.107	1.107	1.132	1.132	1.218	1.218	1.235	1.235	1.228	1.247	1.272	1.272	1.327	1.339	1.339
YDR500C	1.358	1.358	1.358	1.37	1.37	1.37	1.394	1.326	1.314	1.42	1.42	1.42	1.47	1.47	1.53	1.488	1.536	1.535	1.571	1.571	1.571	1.523	1.523	1.553	1.576	1.576	1.601	1.601	1.601	1.601	1.613	1.752	1.752	1.752	1.752	1.758	1.674	1.68	1.722	1.722	1.754	1.785	1.884	1.928	1.946	1.946	1.946	1.946	1.946
YOR010C	1.283	1.283	1.283	1.263	1.22	1.22	1.202	1.202	1.245	1.295	1.419	1.419	1.419	1.419	1.419	1.426	1.445	1.495	1.759	1.759	1.759	1.783	1.783	1.813	1.801	1.801	1.808	1.856	1.856	1.831	1.831	1.838	1.923	2.035	2.035	2.035	2.035	2.035	2.035	1.993	1.993	1.957	1.957	1.932	1.9	1.937	2.013	2.013	2.013
YEL040W	1.843	1.617	1.644	1.665	1.665	1.665	1.665	1.665	1.653	1.671	1.647	1.623	1.623	1.611	1.611	1.611	1.611	1.527	1.527	1.416	1.409	1.44	1.44	1.447	1.447	1.447	1.447	1.31	1.186	1.112	1.112	1.094	1.002	1.014	1.022	1.101	1.083	1.083	1.083	1.082	1.082	1.039	1.003	1.034	1.027	1.022	1.022	1.002	0.995
YGL212W	1.377	1.402	1.446	1.663	1.663	1.707	1.7	1.724	1.724	1.926	1.926	1.926	1.926	1.969	1.969	2.092	2.131	2.131	2.131	2.131	2.131	2.124	2.168	2.198	2.228	2.321	2.321	2.321	2.346	2.56	2.759	2.759	2.759	2.759	2.789	2.789	2.803	2.803	2.803	2.809	2.809	2.809	2.809	2.821	2.821	2.884	2.884	2.884	2.884
YGR129W	1.314	1.314	1.314	1.314	1.338	1.338	1.381	1.381	1.381	1.381	1.381	1.419	1.438	1.463	1.463	1.463	1.463	1.477	1.477	1.477	1.434	1.434	1.44	1.44	1.477	1.477	1.477	1.477	1.477	1.477	1.477	1.477	1.477	1.489	1.489	1.507	1.507	1.507	1.5	1.5	1.5	1.5	1.476	1.483	1.483	1.483	1.483	1.49	1.49
YIL018W	0.254	0.254	0.254	0.254	0.254	0.254	0.222	0.215	0.215	0.215	0.197	0.197	0.197	0.197	0.164	0.127	0.127	0.127	0.103	0.103	0.103	0.048	0.048	0.048	0.024	0.024	0.024	0.024	0.024	0.024	0.024	0.024	0.024	0.024	0.024	0.024	0.024	0.024	0.024	0.024	0	0.007	0.031	0.031	0.031	0.031	0.031	0.031	0.031
YBR125C	0.832	0.832	0.825	0.849	0.862	0.881	0.881	0.85	0.85	0.862	0.901	0.901	0.901	0.901	0.901	0.901	0.901	0.901	0.877	0.895	0.956	0.993	1.124	1.142	1.149	1.149	1.149	1.149	1.124	1.124	1.124	1.124	1.124	1.124	1.117	1.117	1.129	1.129	1.129	1.147	1.147	1.147	1.147	1.147	1.147	1.147	1.147	1.147	1.147
YJR006W	1.704	1.704	1.704	1.704	1.729	1.729	1.735	1.735	1.735	1.754	1.778	1.771	1.771	1.771	1.771	1.771	1.771	1.771	1.771	1.771	1.771	1.771	1.771	1.771	1.771	1.771	1.778	1.772	1.821	1.821	1.821	1.821	1.821	1.821	1.736	1.736	1.736	1.736	1.736	1.736	1.736	1.718	1.711	1.711	1.711	1.711	1.693	1.693	1.668
YDR022C	3.804	3.804	3.804	3.804	3.823	3.823	3.823	3.743	3.713	3.719	3.719	3.681	3.681	3.681	3.681	3.681	3.681	3.65	3.65	3.576	3.576	3.49	3.434	3.452	3.359	3.219	3.175	3.039	2.997	2.973	2.979	2.967	2.967	2.991	2.998	2.998	2.974	2.974	2.974	2.974	2.974	2.974	2.962	2.913	2.913	2.913	2.888	2.844	2.82
YDR044W	4.293	4.293	4.293	4.274	4.274	4.23	4.087	4.026	4.026	4.026	4.026	3.977	3.903	3.804	3.797	3.152	2.976	2.853	2.853	2.853	2.425	2.401	2.394	1.574	1.475	1.376	1.376	1.376	1.225	1.084	1.035	1.018	1.013	1.045	1.045	1.045	1.02	1.02	1.02	1.006	1.006	1.006	1.006	1.006	1.006	1.006	1.006	0.981	0.946
YDR335W	1.533	1.557	1.581	1.711	1.711	1.711	1.729	1.729	1.729	1.711	1.711	1.674	1.674	1.674	1.674	1.674	1.674	1.748	1.748	1.748	1.748	1.748	1.748	1.748	1.716	1.735	1.749	1.749	1.749	1.756	1.756	1.781	1.781	1.806	1.806	1.806	1.806	1.806	1.806	1.806	1.824	1.842	1.842	1.842	1.86	1.86	1.86	1.86	1.86
YJL136C	1.702	1.702	1.702	1.702	1.702	1.702	1.702	1.727	1.703	1.678	1.678	1.678	1.678	1.678	1.678	1.678	1.629	1.561	1.554	1.554	1.554	1.554	1.554	1.554	1.554	1.53	1.53	1.53	1.53	1.53	1.53	1.481	1.481	1.481	1.481	1.481	1.469	1.469	1.469	1.469	1.469	1.469	1.351	1.351	1.351	1.351	1.351	1.351	1.351
YPR128C	8.316	8.458	8.513	8.538	8.545	8.575	8.575	8.575	8.575	8.568	8.568	8.562	8.562	8.537	8.561	8.561	8.561	8.561	8.561	8.561	8.561	8.634	8.634	8.658	8.658	8.658	8.658	8.646	8.646	8.646	8.572	8.566	8.566	8.566	8.566	8.566	8.535	8.517	8.389	8.389	8.376	8.376	8.376	8.333	8.333	8.277	8.196	8.103	8.071
YEL072W	3.352	3.334	3.31	3.31	3.31	3.31	3.31	3.31	3.31	3.31	3.303	3.208	3.151	3.077	2.988	2.988	2.988	2.988	3.061	3.043	3.043	3.061	3.061	2.899	2.917	2.917	2.917	2.917	2.321	2.193	2.101	2.083	2.083	2.125	2.125	2.125	1.99	1.99	2.011	2.041	2.048	2.072	1.857	1.809	1.772	1.7	1.786	1.772	1.772
YDR516C	7.325	7.36	7.306	7.356	7.349	7.363	7.399	7.388	7.388	7.491	7.654	7.827	7.913	7.913	7.92	7.92	7.92	7.938	7.938	7.938	7.931	7.931	7.907	7.907	7.9	7.9	7.918	7.918	7.918	7.887	7.887	7.911	7.868	7.844	7.85	7.843	7.879	7.879	7.879	7.879	7.897	7.897	7.897	7.897	7.89	7.89	7.879	7.879	7.879
YDR140W	1.656	1.656	1.656	1.656	1.595	1.516	1.516	1.516	1.498	1.498	1.425	1.33	1.299	1.317	1.317	1.336	1.385	1.417	1.41	1.435	1.421	1.409	1.427	1.402	1.421	1.34	1.34	1.34	1.34	1.34	1.309	1.309	1.309	1.273	1.273	1.255	1.248	1.231	1.182	1.189	1.183	1.202	1.202	1.202	1.202	1.214	1.214	1.214	1.214
YLL026W	1.12	1.157	1.157	1.157	1.157	1.164	1.113	1.157	1.24	1.159	1.159	1.18	1.205	1.205	1.193	1.193	1.193	1.193	1.193	1.193	1.193	1.193	1.168	1.094	1.009	0.984	0.984	0.996	0.996	1.077	1.077	1.067	1.067	1.11	1.098	1.097	1.109	1.109	1.109	1.06	1.06	1.121	1.177	1.257	1.257	1.257	1.257	1.257	1.257
YNL049C	1.437	1.485	1.485	1.503	1.503	1.503	1.546	1.546	1.546	1.553	1.553	1.577	1.577	1.596	1.67	1.684	1.684	1.709	1.902	1.988	2.203	2.227	2.251	2.251	2.276	2.276	2.276	2.276	2.276	2.318	2.362	2.46	2.642	2.763	2.77	2.77	2.77	2.795	2.838	2.838	2.856	2.856	2.849	2.873	2.898	2.898	2.898	2.899	2.924
YIL016W	6.48	6.499	6.523	6.535	6.56	6.585	6.884	6.884	6.916	6.91	6.958	7.051	7.161	7.161	7.186	7.168	7.168	7.168	7.15	7.223	7.445	7.586	7.909	8.012	8.066	8.114	8.114	8.132	8.188	8.176	8.176	8.176	8.233	8.252	8.295	8.295	8.295	8.295	8.295	8.295	8.295	8.288	8.288	8.288	8.288	8.276	8.264	8.264	8.258
YOL109W	0.051	0.051	0.051	0.051	0.051	0.051	0.051	0.051	0.051	0.051	0.051	0.051	0.051	0.051	0.051	0.051	0.051	0.051	0.051	0.051	0.051	0.051	0.051	0.051	0.051	0.051	0.051	0.051	0.051	0.044	0.044	0.044	0.044	0.044	0.044	0.044	0.044	0.044	0.044	0.044	0.044	0.044	0.044	0.044	0.044	0.044	0.019	0.019	0.019
YNL271C	1.119	1.119	1.119	1.119	1.126	1.126	1.126	1.126	1.126	1.126	1.126	1.126	1.216	1.24	1.24	1.24	1.24	1.24	1.24	1.24	1.247	1.253	1.253	1.272	1.272	1.272	1.272	1.26	1.26	1.26	1.26	1.26	1.26	1.26	1.26	1.26	1.26	1.278	1.278	1.278	1.278	1.278	1.278	1.278	1.278	1.278	1.278	1.278	1.297
YOR069W	1.578	1.585	1.687	1.687	1.687	1.687	1.687	1.687	1.687	1.687	1.687	1.656	1.688	1.724	1.737	1.737	1.776	1.881	1.911	1.918	1.942	1.987	1.987	1.987	1.987	1.98	1.98	1.973	2.022	2.053	2.053	2.053	2.072	2.072	2.072	2.093	2.093	2.1	2.1	2.112	2.112	2.112	2.112	2.119	2.119	2.119	2.107	2.107	2.088
YDR379W	9.142	9.234	9.234	9.258	9.161	9.161	9.136	9.16	9.185	9.167	9.191	9.037	9.037	9.018	9.018	9.036	8.988	8.988	8.981	8.975	8.951	8.951	8.827	8.813	8.765	8.662	8.662	8.662	8.662	8.614	8.614	8.614	8.447	8.226	8.226	8.098	8.098	7.029	6.647	6.559	6.464	6.434	6.434	6.434	6.379	6.379	6.372	6.353	6.263
YAL025C	1.024	1.024	1.024	1.024	1.024	1.024	1.024	1.024	1.024	1.024	1.024	1.024	1.024	1.042	1.042	1.042	1.042	1.049	1.049	1.049	1.049	1.049	1.024	1.024	1.024	1.006	1.006	1.006	1.018	1.018	1.018	1.036	1.036	1.036	1.036	1.006	0.981	0.981	0.981	0.981	0.981	0.981	0.981	0.969	0.969	0.969	0.945	0.945	0.945
YKL138C	0.488	0.444	0.444	0.468	0.561	0.58	0.672	0.81	0.835	0.891	0.915	0.94	0.964	0.964	1.044	1.037	1.037	1.038	1.111	1.111	1.111	1.111	1.324	1.537	1.756	2.123	2.215	2.673	2.673	2.83	2.904	2.904	2.929	2.929	2.929	2.929	2.929	2.966	2.973	3.022	3.052	3.052	3.091	3.116	3.208	3.301	3.315	3.327	3.388
YNL259C	0.287	0.287	0.306	0.306	0.306	0.306	0.306	0.306	0.306	0.306	0.306	0.303	0.315	0.365	0.365	0.365	0.365	0.365	0.397	0.439	0.439	0.463	0.533	0.533	0.533	0.533	0.593	0.619	0.619	0.655	0.662	0.699	0.699	0.699	0.699	0.699	0.699	0.699	0.699	0.73	0.73	0.73	0.761	0.749	0.749	0.799	0.799	0.799	0.823
YER137C	0.399	0.362	0.332	0.332	0.332	0.35	0.35	0.35	0.35	0.326	0.326	0.326	0.338	0.312	0.294	0.294	0.294	0.294	0.294	0.294	0.294	0.294	0.282	0.3	0.3	0.3	0.3	0.3	0.3	0.3	0.3	0.3	0.3	0.3	0.312	0.312	0.312	0.256	0.256	0.256	0.256	0.256	0.256	0.232	0.232	0.232	0.207	0.207	0.201
YNL146C-A	0.124	0.124	0.124	0.124	0.124	0.124	0.124	0.124	0.105	0.105	0.105	0.105	0.105	0.105	0.105	0.105	0.112	0.1	0.1	0.1	0.1	0.1	0.1	0.1	0.1	0.1	0.1	0.1	0.1	0.1	0.1	0.1	0.1	0.1	0.1	0.093	0.13	0.205	0.205	0.205	0.205	0.205	0.236	0.243	0.243	0.243	0.261	0.261	0.297
YHL021C	0.854	0.873	0.873	0.873	0.898	0.898	0.898	0.898	0.867	0.867	0.867	0.837	0.837	0.837	0.825	0.825	0.832	0.807	0.807	0.82	0.82	0.82	0.82	0.82	0.82	0.845	0.845	0.845	0.845	0.819	0.819	0.837	0.868	0.955	0.948	0.948	0.948	0.948	0.936	0.943	0.95	0.95	0.95	0.925	0.906	0.906	0.906	0.906	0.906
YML064C	0.104	0.098	0.098	0.098	0.098	0.098	0.098	0.079	0.079	0.079	0.055	0.055	0.055	0.055	0.055	0.055	0.055	0.055	0.055	0.08	0.087	0.087	0.087	0.087	0.087	0.087	0.087	0.087	0.087	0.087	0.087	0.087	0.093	0.093	0.093	0.093	0.093	0.093	0.093	0.093	0.093	0.093	0.093	0.093	0.093	0.093	0.075	0.051	0.063
YDL087C	3.311	3.311	3.311	3.311	3.323	3.325	3.983	4.152	4.596	4.744	4.744	4.756	4.853	4.853	4.867	4.867	4.874	4.874	4.886	4.91	4.91	4.91	4.91	4.91	4.91	5.008	5.1	5.186	5.228	5.241	5.241	5.265	5.308	5.321	5.321	5.321	5.321	5.321	5.333	5.326	5.326	5.338	5.37	5.376	5.407	5.434	5.424	5.442	5.442
YHR078W	1.164	1.164	1.125	0.757	0.739	0.714	0.696	0.56	0.43	0.387	0.405	0.399	0.399	0.399	0.399	0.399	0.399	0.399	0.304	0.304	0.261	0.255	0.255	0.231	0.231	0.219	0.205	0.167	0.167	0.154	0.154	0.142	0.142	0.142	0.142	0.142	0.117	0.117	0.044	0.025	0.025	0.025	0.025	0.025	0.025	0.025	0.025	0.025	0.025
YJL039C	0.198	0.198	0.198	0.198	0.198	0.198	0.198	0.198	0.198	0.205	0.205	0.205	0.18	0.162	0.162	0.162	0.162	0.162	0.155	0.155	0.155	0.155	0.155	0.155	0.155	0.155	0.173	0.173	0.173	0.173	0.173	0.162	0.162	0.162	0.169	0.187	0.217	0.277	0.277	0.283	0.283	0.283	0.283	0.283	0.29	0.358	0.395	0.476	0.476
YAL031C	1.161	1.18	1.18	1.18	1.18	1.18	1.262	1.262	1.36	1.36	1.36	1.36	1.36	1.36	1.36	1.36	1.378	1.452	1.503	1.503	1.503	1.503	1.503	1.503	1.515	1.547	1.547	1.567	1.567	1.567	1.567	1.574	1.55	1.557	1.557	1.564	1.564	1.564	1.57	1.619	1.619	1.619	1.619	1.619	1.619	1.626	1.626	1.626	1.626
YML121W	1.747	1.747	1.735	1.735	1.735	1.735	1.759	1.759	1.759	1.759	1.759	1.759	1.759	1.759	1.765	1.765	1.771	1.771	1.771	1.771	1.771	1.771	1.771	1.771	1.764	1.764	1.764	1.746	1.746	1.746	1.746	1.746	1.721	1.678	1.647	1.647	1.647	1.647	1.647	1.647	1.617	1.605	1.593	1.593	1.593	1.555	1.555	1.364	1.245
YDL014W	2.101	2.052	2.028	1.997	1.99	1.983	1.976	1.976	1.976	1.976	1.976	1.976	1.852	1.796	1.716	1.704	1.704	1.704	1.704	1.686	1.686	1.674	1.642	1.585	1.566	1.566	1.566	1.559	1.547	1.478	1.478	1.478	1.49	1.49	1.41	1.41	1.398	1.391	1.391	1.377	1.377	1.352	1.352	1.315	1.285	1.234	1.104	1.024	1.031
YKR006C	1.984	1.984	1.984	1.966	1.942	1.942	1.702	1.702	1.702	1.671	1.689	1.731	1.695	1.695	1.695	1.731	1.836	1.836	1.836	1.836	1.836	1.836	1.861	1.823	1.823	1.846	1.846	1.846	1.841	1.871	1.956	2.023	2.048	2.066	2.085	2.085	2.085	2.085	2.116	2.204	2.204	2.204	2.228	2.228	2.228	2.201	2.201	2.201	2.246
YPR140W	0.981	1.037	1.037	1.037	1.054	1.054	1.054	1.079	1.079	1.079	1.104	1.106	1.106	1.106	1.106	1.124	1.149	1.186	1.186	1.186	1.22	1.245	1.336	1.336	1.324	1.324	1.324	1.324	1.348	1.342	1.349	1.349	1.361	1.391	1.514	1.521	1.521	1.521	1.521	1.521	1.521	1.521	1.521	1.547	1.547	1.547	1.554	1.554	1.554
YCR059C	2.321	2.346	2.289	2.308	2.134	2.066	2.08	2.161	2.198	2.46	2.41	2.41	2.41	2.392	2.385	2.361	2.386	2.274	2.291	2.297	2.272	2.335	2.247	2.254	2.254	2.29	2.314	2.339	2.362	2.362	2.362	2.362	2.362	2.362	2.332	2.332	2.332	2.363	2.234	2.166	2.166	2.166	2.166	2.166	2.152	2.152	2.152	2.134	2.148
YOR046C	0.862	0.862	0.826	0.844	0.777	0.759	0.766	0.766	0.766	0.822	0.822	0.822	0.81	0.81	0.792	0.792	0.792	0.768	0.768	0.768	0.768	0.767	0.767	0.774	0.774	0.774	0.774	0.774	0.774	0.774	0.774	0.774	0.774	0.774	0.756	0.744	0.744	0.744	0.768	0.754	0.754	0.754	0.754	0.754	0.742	0.742	0.687	0.669	0.669
YBR016W	0.849	1.027	1.07	1.07	1.088	1.113	1.113	1.113	1.113	1.138	1.138	1.138	1.138	1.138	1.138	1.156	1.156	1.156	1.198	1.222	1.271	1.563	2.163	2.163	2.378	2.378	2.397	2.397	2.421	2.438	2.438	2.486	2.822	3.069	3.258	3.294	3.338	3.338	3.418	3.529	3.737	3.755	3.852	3.852	3.87	3.87	3.895	3.895	3.934
YBR264C	2.052	2.034	2.046	2.071	2.358	2.543	2.585	2.585	2.585	2.585	2.585	2.654	2.872	2.891	2.927	2.927	2.927	2.927	2.945	2.945	2.945	2.945	2.945	2.945	2.918	2.966	2.966	2.989	3.115	3.269	3.269	3.269	3.382	3.407	3.407	3.407	3.437	3.456	3.481	3.481	3.505	3.529	3.529	3.529	3.529	3.535	3.535	3.535	3.535
YPL131W	4.339	4.364	4.364	4.315	4.315	4.315	4.254	4.222	4.204	4.229	4.222	4.222	4.222	4.222	4.222	4.222	4.222	4.195	4.169	4.12	4.138	4.138	4.138	4.199	4.199	4.081	3.792	3.767	3.767	3.767	3.767	3.767	3.767	3.742	3.742	3.742	3.742	3.742	3.742	3.742	3.742	3.711	3.711	3.711	3.711	3.352	3.352	3.352	3.033
YMR145C	0	0	0	0	0	0	0	0	0	0	0	0	0	0	0	0	0	0	0	0	0	0	0	0	0	0	0	0	0	0	0	0	0	0	0	0	0	0	0	0	0	0	0	0	0	0	0	0	0
YDR424C	1.123	1.123	1.123	1.123	1.1	1.1	1.246	1.389	1.407	1.463	1.505	1.487	1.584	1.651	1.645	1.693	2.03	2.023	2.127	2.302	2.302	2.295	2.295	2.289	2.488	2.488	2.488	2.501	2.705	2.705	2.803	2.803	2.803	2.785	2.81	2.81	2.81	2.909	2.884	3	3.214	3.214	3.368	3.368	3.393	3.393	3.43	3.474	3.492
YKR024C	1.865	1.889	1.186	1.131	1.1	1.152	1.643	2.844	3.058	3.089	3.344	4.741	6.071	6.078	6.14	6.255	6.255	6.255	6.464	8.081	8.209	8.282	8.6	9.492	9.609	9.959	10.487	10.562	10.562	10.63	10.651	11.144	11.621	11.7	11.959	12.016	12.076	12.581	12.581	12.581	12.612	12.619	12.637	12.685	12.685	12.704	12.716	12.747	12.759
YAL047C	5.509	5.502	5.502	5.502	5.502	5.502	5.392	5.392	5.362	5.368	5.219	5.199	5.199	5.199	5.181	4.63	4.352	4.144	4.125	4.119	3.954	3.935	3.917	3.723	3.748	3.671	3.671	3.671	3.639	3.66	3.574	3.557	3.459	3.362	3.338	3.351	3.351	2.691	2.874	2.768	2.891	2.952	2.952	2.89	2.922	2.922	2.922	2.969	2.95
YDL135C	0.667	0.667	0.667	0.685	0.653	0.703	0.728	0.728	0.728	0.716	0.716	0.716	0.716	0.716	0.716	0.716	0.728	0.745	0.726	0.72	0.774	0.767	0.767	0.767	0.767	0.767	0.792	0.792	0.792	0.81	0.81	0.81	0.854	0.854	0.854	0.854	0.854	0.854	0.83	0.848	0.848	0.848	0.848	0.855	0.855	0.873	0.873	0.873	0.873
YNL152W	1.706	1.589	1.667	1.655	1.655	1.655	1.618	1.63	1.53	1.53	1.443	1.361	1.312	1.361	1.326	1.276	1.276	1.313	1.263	1.233	1.201	1.246	1.289	1.619	1.619	1.76	1.76	1.76	1.76	1.753	1.753	1.772	1.772	1.772	1.772	1.772	1.772	1.772	1.715	1.666	1.673	1.649	1.649	1.713	1.732	1.732	1.732	1.756	1.756
YGR003W	1.237	1.325	1.325	1.325	1.392	1.392	1.399	1.362	1.399	1.424	1.399	1.399	1.394	1.438	1.463	1.463	1.47	1.47	1.47	1.496	1.54	1.54	1.558	1.558	1.558	1.558	1.565	1.547	1.547	1.547	1.547	1.535	1.535	1.535	1.535	1.626	1.626	1.638	1.638	1.638	1.662	1.674	1.674	1.674	1.674	1.692	1.637	1.581	1.574
YIL122W	0.519	0.519	0.519	0.519	0.519	0.519	0.531	0.531	0.549	0.606	0.606	0.631	0.631	0.631	0.631	0.631	0.62	0.613	0.613	0.613	0.613	0.613	0.595	0.595	0.607	0.607	0.607	0.607	0.607	0.719	0.719	0.719	0.719	0.719	0.719	0.719	0.707	0.676	0.676	0.676	0.676	0.701	0.719	0.75	0.75	0.75	0.75	0.75	0.75
YHR018C	0.794	0.794	0.794	0.801	0.801	0.783	0.783	0.783	0.783	0.783	0.783	0.783	0.783	0.783	0.783	0.783	0.783	0.783	0.783	0.82	0.82	0.82	0.82	0.82	0.82	0.82	0.82	0.82	0.82	0.82	0.82	0.82	0.82	0.82	0.82	0.82	0.82	0.82	0.82	0.82	0.82	0.82	0.82	0.82	0.82	0.82	0.82	0.82	0.82
YDL155W	0.847	0.847	0.847	0.884	0.884	0.932	1.016	1.016	1.016	1.016	1.016	1.016	1.016	1.016	1.016	1.016	1.034	1.034	1.034	1.034	1.034	1.034	1.034	1.034	1.034	1.034	1.034	1.034	1.009	1.009	1.009	1.009	1.009	1.009	1.009	1.009	1.009	1.009	0.946	0.946	0.946	0.946	0.946	0.927	0.927	0.884	0.884	0.884	0.884
YGL099W	0.967	0.963	1.098	1.287	1.287	1.287	1.305	1.305	1.293	1.325	1.35	1.289	1.289	1.344	1.344	1.344	1.344	1.344	1.344	1.344	1.344	1.344	1.35	1.35	1.35	1.382	1.382	1.382	1.382	1.375	1.351	1.351	1.376	1.402	1.402	1.414	1.414	1.414	1.414	1.414	1.427	1.427	1.427	1.427	1.427	1.427	1.427	1.427	1.452
YNL292W	0.476	0.494	0.494	0.494	0.457	0.457	0.298	0.305	0.319	0.319	0.319	0.326	0.326	0.326	0.319	0.326	0.326	0.351	0.326	0.339	0.346	0.346	0.346	0.346	0.339	0.339	0.339	0.363	0.363	0.363	0.363	0.363	0.387	0.387	0.38	0.429	0.429	0.467	0.467	0.467	0.467	0.467	0.467	0.467	0.467	0.467	0.481	0.481	0.481
YDL025C	4.759	4.95	4.95	4.982	4.982	4.982	4.982	4.982	4.982	4.995	4.995	5.019	5.062	5.068	5.068	5.092	5.2	5.232	5.256	5.256	5.256	5.256	5.244	5.23	5.247	5.216	5.24	5.271	5.303	5.303	5.254	5.254	5.254	5.254	5.284	5.29	5.295	5.284	5.284	5.267	5.267	5.267	5.267	5.23	5.163	5.145	5.113	5.113	5.101
YBL078C	0.552	0.552	0.552	0.552	0.552	0.552	0.552	0.545	0.545	0.527	0.527	0.527	0.527	0.52	0.52	0.496	0.496	0.496	0.496	0.496	0.496	0.496	0.508	0.508	0.508	0.508	0.519	0.519	0.519	0.506	0.506	0.506	0.506	0.506	0.506	0.506	0.487	0.487	0.475	0.487	0.487	0.487	0.487	0.487	0.487	0.487	0.475	0.475	0.475
YDR407C	2.094	2.119	2.119	2.163	2.163	2.163	2.163	2.163	2.163	2.211	2.223	2.253	2.272	2.297	2.315	2.315	2.334	2.334	2.334	2.334	2.352	2.352	2.352	2.352	2.352	2.395	2.395	2.395	2.412	2.412	2.412	2.387	2.387	2.387	2.387	2.387	2.387	2.387	2.387	2.387	2.363	2.363	2.37	2.37	2.395	2.407	2.401	2.426	2.426
YGR116W	0.862	0.886	0.953	0.977	0.995	0.995	1.026	1.026	1.026	1.026	0.953	0.905	0.905	0.905	0.887	0.887	0.887	0.887	0.941	0.941	0.941	0.953	0.973	0.973	0.985	1.082	1.082	1.082	1.082	1.082	1.082	1.082	1.082	1.082	1.082	1.061	1.061	1.068	1.068	1.068	1.075	1.075	1.075	1.075	1.082	1.087	1.063	1.063	1.063
YHR083W	1.619	1.619	1.637	1.699	1.748	1.748	1.778	1.778	1.778	1.778	1.778	1.778	1.82	1.82	1.918	1.911	1.918	1.918	1.918	1.93	1.93	1.93	1.906	1.881	1.906	1.992	1.992	2.01	2.01	2.035	2.035	2.011	2.011	2.011	2.011	2.011	2.011	2.011	2.011	2.011	2.004	2.004	2.004	2.004	2.004	2.004	1.98	1.98	1.98
YMR042W	3.438	3.456	3.456	3.456	3.506	3.506	3.543	3.606	3.606	3.606	3.606	3.606	3.606	3.631	3.631	3.674	3.698	3.722	3.722	3.691	3.703	3.71	3.722	3.748	3.748	3.748	3.748	3.748	3.846	3.857	3.864	3.864	3.864	3.833	3.785	3.774	3.767	3.767	3.853	3.902	4.008	4.008	4.008	4.008	4.008	4.008	4.008	4.008	4.008
YHR186C	2.212	2.237	2.337	2.337	2.355	2.355	2.355	2.355	2.379	2.379	2.397	2.435	2.453	2.453	2.467	2.509	2.509	2.521	2.521	2.521	2.528	2.528	2.565	2.565	2.565	2.565	2.565	2.565	2.59	2.596	2.596	2.596	2.596	2.596	2.596	2.59	2.59	2.608	2.608	2.608	2.608	2.608	2.608	2.608	2.59	2.59	2.59	2.59	2.59
YOR063W	2.157	2.157	2.134	2.134	2.19	2.215	2.247	2.317	2.392	2.449	2.449	2.505	2.505	2.537	2.537	2.537	2.525	2.567	2.697	2.722	2.734	2.734	2.759	2.802	2.802	2.827	2.827	2.827	2.827	2.856	2.856	2.856	2.856	2.856	2.856	2.867	2.87	2.87	2.821	2.821	2.821	2.821	2.797	2.797	2.797	2.822	2.815	2.772	2.734
YIL061C	0.043	0.043	0.043	0.043	0.043	0.043	0.043	0.043	0.043	0.043	0.043	0.019	0.019	0.019	0.019	0.019	0.007	0.007	0.007	0.014	0.014	0.014	0.014	0.014	0.014	0.026	0.026	0.026	0.056	0.056	0.056	0.056	0.056	0.056	0.056	0.056	0.056	0.056	0.056	0.056	0.063	0.063	0.075	0.075	0.075	0.075	0.1	0.1	0.1
YLR270W	1.107	1.132	1.132	1.132	1.132	1.153	1.141	1.192	1.407	1.395	1.395	1.395	1.388	1.388	1.388	1.437	1.474	1.474	1.602	1.602	1.602	1.602	1.614	1.638	1.725	1.792	1.774	1.756	1.756	1.756	1.78	1.797	1.797	1.797	1.847	1.871	1.895	1.895	1.895	1.895	1.902	1.902	1.902	1.902	1.902	1.902	1.902	1.89	1.89
YGR270W	0	0	0	0	0	0	0	0	0	0	0	0	0	0	0	0	0	0	0	0.007	0.007	0.007	0.007	0.007	0.007	0.007	0.007	0.007	0.007	0.007	0.007	0.007	0.031	0.031	0.031	0.031	0.031	0.031	0.031	0.031	0.031	0.043	0.043	0.055	0.079	0.191	0.191	0.191	0.191
YHR163W	0.804	0.817	0.854	0.854	0.91	0.942	0.942	0.942	0.942	0.942	0.942	0.942	0.942	0.942	0.978	0.978	0.978	1.008	1.008	1.008	0.984	1.003	1.003	1.003	1.003	1.003	1.003	1.003	1.003	1.003	1.003	1.003	1.003	1.009	1.034	1.034	1.034	1.034	1.034	1.034	1.028	1.028	1.028	1.028	1.028	1.028	1.028	1.028	1.028
YGL035C	2.395	2.395	2.395	2.455	2.746	2.746	2.746	2.746	2.746	2.764	2.694	2.687	2.762	2.762	2.737	2.737	2.737	2.732	2.781	2.756	2.781	2.7	2.7	2.7	2.767	2.718	2.732	2.706	2.72	2.642	2.679	2.679	2.685	2.685	2.685	2.685	2.709	2.826	2.826	2.826	2.826	2.819	2.701	2.651	2.675	2.868	3.044	3.019	3.019
YDR280W	0.918	0.942	0.942	0.973	0.992	0.992	0.992	0.992	0.98	1.179	1.179	1.185	1.185	1.185	1.185	1.185	1.185	1.185	1.185	1.185	1.155	1.155	1.173	1.197	1.197	1.197	1.197	1.215	1.215	1.215	1.196	1.22	1.213	1.22	1.22	1.303	1.303	1.303	1.303	1.32	1.32	1.32	1.32	1.296	1.296	1.308	1.308	1.295	1.283
YCL031C	0.589	0.589	0.589	0.637	0.655	0.655	0.704	0.79	0.869	0.882	0.882	0.914	0.932	0.932	0.932	0.932	0.95	0.95	0.944	0.95	0.95	0.95	0.95	0.95	0.95	0.95	0.995	1.038	1.038	1.056	1.056	1.056	1.056	1.056	1.056	1.056	1.056	1.056	1.056	1.056	1.056	1.087	1.087	1.087	1.111	1.111	1.111	1.111	1.111
YLR025W	0.37	0.37	0.37	0.377	0.414	0.521	0.713	0.826	0.851	0.936	1.322	1.569	1.569	1.569	1.569	1.569	1.569	1.593	1.593	1.593	1.593	1.637	1.644	1.669	1.825	1.825	1.864	1.864	1.864	1.888	1.906	1.906	1.906	1.906	1.899	1.899	1.899	1.899	1.911	1.925	1.925	2.023	2.041	2.12	2.178	2.178	2.178	2.178	2.209
YAL059W	0.671	0.696	0.831	1.04	1.058	1.046	1.071	1.12	1.12	1.12	1.12	1.151	1.144	1.144	1.168	1.168	1.187	1.187	1.187	1.187	1.187	1.18	1.231	1.249	1.256	1.325	1.325	1.35	1.362	1.362	1.419	1.493	1.499	1.524	1.555	1.555	1.561	1.568	1.568	1.604	1.636	1.656	1.656	1.688	1.688	1.688	1.731	1.731	1.731
YGL254W	0.8	0.812	0.678	0.671	0.671	0.671	0.665	0.665	0.659	0.659	0.659	0.659	0.665	0.768	0.901	0.901	0.901	0.901	0.901	0.92	1.167	1.291	1.37	1.389	1.493	1.493	1.525	1.525	1.525	1.573	1.898	2.018	2.043	2.189	2.189	2.256	2.275	2.389	2.389	2.414	2.414	2.438	2.462	2.444	2.419	2.419	2.407	2.407	2.407
YPL252C	1.939	1.948	2.066	2.121	2.121	2.169	2.225	2.225	2.225	2.243	2.261	2.224	2.227	2.227	2.209	2.209	2.216	2.186	2.24	2.24	2.216	2.248	2.248	2.248	2.272	2.272	2.279	2.304	2.304	2.28	2.256	2.274	2.303	2.303	2.311	2.322	2.322	2.408	2.36	2.36	2.36	2.336	2.312	2.312	2.312	2.312	2.312	2.294	2.294
YDR282C	0.559	0.534	0.534	0.534	0.534	0.534	0.534	0.534	0.534	0.534	0.534	0.522	0.522	0.522	0.51	0.51	0.51	0.51	0.51	0.51	0.51	0.51	0.51	0.51	0.51	0.51	0.486	0.45	0.45	0.45	0.45	0.45	0.436	0.429	0.405	0.405	0.405	0.405	0.405	0.405	0.405	0.405	0.405	0.405	0.399	0.29	0.283	0.271	0.296
YOR332W	2.237	2.237	2.237	2.237	2.237	2.237	2.237	2.237	2.293	2.293	2.318	2.318	2.36	2.36	2.335	2.335	2.335	2.335	2.335	2.347	2.347	2.34	2.34	2.34	2.34	2.365	2.372	2.372	2.372	2.372	2.372	2.372	2.372	2.372	2.372	2.372	2.372	2.372	2.372	2.372	2.372	2.347	2.347	2.34	2.365	2.365	2.365	2.365	2.358
YGL153W	1.198	1.217	1.217	1.217	1.217	1.222	1.186	1.192	1.279	1.261	1.261	1.267	1.286	1.147	1.249	1.249	1.285	1.45	1.615	1.64	1.64	1.64	1.64	1.749	2.038	2.063	2.063	2.063	2.124	2.181	2.181	2.248	2.255	2.255	2.255	2.255	2.255	2.261	2.46	2.46	2.46	2.46	2.472	2.521	2.602	2.602	2.706	2.787	2.805
YDR246W	0.85	0.85	0.85	0.85	0.85	0.85	0.85	0.85	0.88	0.892	0.916	0.923	0.917	0.941	0.941	0.941	0.934	0.946	1.02	1.044	1.044	1.063	1.063	1.063	1.063	1.063	1.063	1.088	1.107	1.119	1.119	1.119	1.119	1.119	1.119	1.119	1.119	1.119	1.126	1.126	1.126	1.126	1.126	1.126	1.126	1.126	1.126	1.119	1.119
YGL196W	0.588	0.588	0.588	0.588	0.588	0.588	0.588	0.588	0.588	0.588	0.588	0.588	0.588	0.588	0.588	0.588	0.588	0.588	0.588	0.564	0.546	0.546	0.546	0.546	0.546	0.484	0.477	0.477	0.477	0.453	0.435	0.435	0.411	0.411	0.411	0.411	0.411	0.418	0.418	0.418	0.418	0.418	0.481	0.481	0.481	0.481	0.524	0.524	0.524
YBR293W	1.608	1.608	1.608	1.608	1.659	1.671	1.703	1.703	1.703	1.71	1.71	1.71	1.71	1.71	1.728	1.71	1.71	1.746	1.697	1.709	1.777	1.802	1.845	1.863	2.025	2.025	2.176	2.176	2.195	2.373	2.373	2.373	2.391	2.391	2.391	2.384	2.384	2.384	2.384	2.353	2.353	2.445	2.451	2.445	2.445	2.445	2.445	2.445	2.445
YPL202C	2.03	2.03	2.037	2.037	2.037	2.03	2.03	2.018	2.018	2.006	2.006	2.006	2.006	2.006	1.97	1.945	1.818	1.756	1.735	1.735	1.735	1.735	1.687	1.687	1.66	1.624	1.624	1.624	1.588	1.588	1.582	1.582	1.563	1.539	1.33	1.33	1.159	1.152	1.047	0.977	1.001	1.026	1.172	1.172	1.172	1.172	1.172	1.179	1.079
YDR050C	1.311	1.299	1.31	1.31	1.377	1.338	1.338	1.345	1.327	1.327	1.321	1.365	1.365	1.396	1.396	1.378	1.266	1.222	1.222	0.924	0.948	1.154	1.154	1.154	1.272	1.397	1.385	1.385	1.385	1.385	1.385	1.404	1.386	1.569	1.569	1.569	1.569	1.569	1.569	1.569	1.593	1.593	1.593	1.593	1.649	1.642	1.654	1.654	1.661
YMR269W	0.686	0.894	1.006	1.445	1.476	1.476	1.663	1.663	1.699	1.749	1.909	2.043	2.33	2.379	2.379	2.422	2.484	2.896	2.896	2.939	3.063	3.063	3.113	3.182	3.224	3.248	3.327	3.376	3.524	3.524	3.567	3.567	3.598	3.648	3.648	3.673	3.673	3.673	3.673	3.673	3.673	3.715	3.715	3.715	3.715	3.728	3.777	3.777	3.777
YLR186W	1.022	1.022	1.022	1.022	1.022	1.022	1.022	1.022	1.022	1.022	1.022	1.022	1.046	1.064	1.082	1.082	1.082	1.082	1.089	1.113	1.131	1.131	1.131	1.131	1.131	1.131	1.131	1.131	1.131	1.124	1.148	1.162	1.162	1.21	1.21	1.21	1.21	1.21	1.21	1.21	1.21	1.21	1.186	1.193	1.193	1.193	1.193	1.193	1.193
YHR077C	2.08	2.08	1.848	1.812	1.812	1.775	1.775	1.775	1.621	1.488	1.488	1.402	1.377	1.316	1.273	1.273	0.82	0.765	0.722	0.722	0.703	0.715	0.721	0.721	0.926	0.914	0.914	0.914	0.884	1.091	1.091	1.098	1.098	1.098	1.08	1.018	1.018	1.018	1.018	1.006	1.083	1.12	1.133	1.133	1.133	1.126	1.174	1.174	1.23
YPL026C	0.025	0.025	0.007	0.007	0.007	0.007	0.032	0.032	0.032	0.032	0.032	0.032	0.032	0.032	0.032	0.032	0.032	0.032	0.025	0.025	0.025	0.025	0.025	0.025	0.025	0.025	0.025	0.025	0.025	0.025	0.025	0.025	0.025	0.025	0.025	0.025	0.025	0.025	0.025	0.025	0.025	0.025	0.025	0.025	0.025	0.025	0.025	0.025	0.025
YOR174W	1.151	1.151	1.151	1.151	1.151	1.151	1.157	1.139	1.132	1.107	1.107	1.101	1	0.746	0.708	0.713	0.725	0.725	0.725	0.713	0.737	0.785	0.81	0.81	0.81	0.81	0.81	0.81	0.81	0.67	0.545	0.538	0.538	0.525	0.673	0.803	0.803	0.803	0.81	0.84	0.851	1.092	1.073	1.073	1.097	1.097	1.097	1.109	1.116
YKL203C	1.569	1.588	1.594	1.601	1.601	1.679	1.679	1.679	1.679	1.654	1.654	1.654	1.691	1.704	1.802	1.802	1.827	1.864	1.864	1.871	1.897	1.897	1.921	1.921	1.981	1.981	1.981	1.981	1.981	1.993	2.041	2.041	2.053	2.047	2.047	2.047	2.047	2.035	2.053	2.053	2.053	2.053	2.053	2.053	2.06	2.06	2.06	2.06	2.085
YPL159C	3.809	3.809	3.809	3.821	3.814	3.789	3.759	3.759	3.741	3.716	3.716	3.716	3.716	3.716	3.716	3.716	3.716	3.698	3.698	3.698	3.698	3.698	3.576	3.582	3.582	3.558	3.551	3.551	3.527	3.527	3.411	3.354	3.354	3.354	3.354	3.329	3.29	3.29	3.29	3.229	3.229	3.229	3.229	3.229	3.229	3.051	3.026	2.956	2.922
YLR028C	0.307	0.283	0.283	0.24	0.24	0.24	0.289	0.289	0.289	0.289	0.239	0.239	0.239	0.239	0.232	0.232	0.232	0.232	0.232	0.232	0.232	0.232	0.232	0.232	0.201	0.201	0.201	0.201	0.201	0.194	0.189	0.196	0.196	0.196	0.196	0.196	0.196	0.196	0.196	0.196	0.196	0.196	0.214	0.226	0.233	0.233	0.251	0.251	0.251
YJL129C	1.987	1.987	1.987	2.025	2.025	2.025	2.057	2.082	2.185	2.185	2.185	2.21	2.21	2.21	2.21	2.21	2.21	2.247	2.247	2.247	2.247	2.247	2.247	2.254	2.254	2.272	2.272	2.272	2.272	2.272	2.272	2.265	2.265	2.265	2.265	2.265	2.265	2.265	2.241	2.241	2.241	2.241	2.241	2.241	2.223	2.209	2.209	2.209	2.209
YDL048C	0.96	0.96	0.96	0.96	0.96	0.96	0.954	0.947	0.947	0.947	0.947	0.947	0.922	0.915	0.938	1.168	1.168	1.168	1.168	1.175	1.175	1.182	1.17	1.274	1.274	1.286	1.286	1.335	1.335	1.322	1.353	1.403	1.403	1.403	1.403	1.484	1.491	1.491	1.491	1.491	1.503	1.52	1.534	1.534	1.534	1.534	1.534	1.534	1.534
YFR016C	1.852	1.882	1.882	1.882	1.947	2.005	2.158	2.158	2.274	2.41	2.422	2.422	2.422	2.422	2.434	2.441	2.502	2.502	2.527	2.527	2.527	2.527	2.509	2.509	2.509	2.461	2.461	2.479	2.596	2.633	2.633	2.633	2.64	2.64	2.64	2.64	2.64	2.665	2.665	2.665	2.653	2.635	2.635	2.653	2.653	2.653	2.653	2.671	2.671
YPR113W	2.419	2.419	2.344	2.344	2.344	2.344	2.344	2.344	2.344	2.344	2.369	2.357	2.274	2.274	2.274	2.274	2.267	2.267	2.197	2.167	2.167	2.167	2.167	2.143	2.124	2.124	2.082	2.082	2.076	2.095	2.095	2.057	2.057	2.069	2.03	2.03	2.012	1.943	1.919	1.869	1.869	1.887	1.887	1.869	1.869	1.869	1.801	1.801	1.801
YOR051C	0.832	0.832	0.832	0.839	0.869	0.869	0.876	0.942	0.942	0.96	0.96	0.96	0.96	0.96	0.928	0.928	0.928	0.928	0.928	0.928	0.867	0.835	0.835	0.835	0.835	0.899	0.905	0.924	0.924	0.924	0.924	0.912	0.931	0.938	0.938	0.938	0.931	0.931	0.931	0.938	0.943	0.943	1.004	1.004	1.004	1.004	1.042	1.135	1.335
YIL140W	1.25	1.25	1.225	1.206	1.206	1.206	1.2	1.162	1.162	1.162	1.162	1.162	1.18	1.18	1.18	1.156	1.156	1.15	1.174	1.199	1.199	1.175	1.175	1.193	1.193	1.193	1.175	1.151	1.151	1.139	1.146	1.146	1.153	1.153	1.153	1.153	1.153	1.153	1.153	1.153	1.153	1.153	1.141	1.129	1.129	1.129	1.129	1.135	1.11
YPR021C	0.671	0.671	0.671	0.671	0.671	0.64	0.672	0.776	0.804	0.81	0.883	0.883	0.926	0.95	0.95	0.957	0.957	0.964	0.964	0.97	0.989	0.989	1.007	1.081	1.081	1.119	1.2	1.2	1.212	1.212	1.212	1.212	1.212	1.237	1.237	1.237	1.237	1.237	1.237	1.237	1.237	1.237	1.213	1.213	1.213	1.213	1.231	1.231	1.231
YOR304C-A	0.419	0.419	0.412	0.412	0.424	0.467	0.918	1.118	1.196	1.25	1.361	1.361	1.373	1.409	1.433	1.464	1.464	1.464	1.464	1.488	1.495	1.495	1.561	1.561	1.561	1.561	1.561	1.561	1.561	1.512	1.565	1.758	1.881	1.881	1.906	1.906	1.985	2.012	2.031	2.031	2.031	2.031	2.031	2.043	2.05	2.075	2.075	2.075	2.088
YGL202W	0.075	0.075	0.075	0.075	0.075	0.075	0.075	0.075	0.075	0.075	0.075	0.075	0.075	0.075	0.075	0.075	0.075	0.075	0.075	0.1	0.1	0.1	0.1	0.106	0.106	0.113	0.131	0.131	0.131	0.131	0.131	0.131	0.131	0.131	0.125	0.125	0.125	0.125	0.125	0.125	0.125	0.125	0.125	0.125	0.125	0.125	0.125	0.125	0.131
YOR308C	0.463	0.451	0.469	0.476	0.481	0.493	0.493	0.5	0.5	0.507	0.527	0.527	0.534	0.534	0.534	0.534	0.534	0.527	0.527	0.521	0.521	0.521	0.528	0.528	0.528	0.528	0.528	0.534	0.528	0.528	0.54	0.54	0.54	0.54	0.546	0.546	0.546	0.546	0.546	0.546	0.546	0.558	0.558	0.534	0.534	0.534	0.534	0.534	0.492
YCR094W	0.407	0.407	0.407	0.407	0.407	0.407	0.407	0.407	0.407	0.407	0.407	0.407	0.425	0.425	0.425	0.425	0.425	0.425	0.401	0.401	0.401	0.401	0.401	0.42	0.42	0.42	0.42	0.42	0.42	0.42	0.396	0.433	0.433	0.475	0.475	0.463	0.463	0.438	0.438	0.438	0.438	0.45	0.45	0.45	0.45	0.45	0.45	0.45	0.45
YCR087C-A	0.055	0.055	0.055	0.055	0.055	0.062	0.062	0.08	0.093	0.093	0.093	0.093	0.093	0.093	0.093	0.093	0.112	0.193	0.29	0.29	0.339	0.339	0.358	0.358	0.383	0.383	0.401	0.506	0.506	0.506	0.506	0.506	0.506	0.506	0.506	0.536	0.536	0.585	0.609	0.609	0.609	0.609	0.627	0.627	0.627	0.652	0.652	1.026	1.161
YOL120C	0.172	0.172	0.186	0.241	0.241	0.241	0.241	0.241	0.241	0.241	0.241	0.248	0.248	0.248	0.248	0.248	0.26	0.26	0.285	0.285	0.303	0.303	0.297	0.297	0.321	0.333	0.333	0.333	0.333	0.333	0.357	0.375	0.418	0.418	0.418	0.418	0.418	0.394	0.394	0.394	0.394	0.394	0.394	0.394	0.394	0.394	0.394	0.394	0.394
YML024W	4.62	4.41	4.352	4.053	3.972	3.972	3.972	3.972	3.972	3.96	3.868	3.694	3.682	3.658	3.658	3.658	3.64	3.609	3.492	3.492	2.452	1.906	1.753	1.753	1.683	1.676	1.621	1.621	1.265	1.235	1.198	1.198	1.166	1.051	1.051	1.051	1.051	0.99	0.574	0.273	0.176	0.151	0.144	0.144	0.144	0.144	0.144	0.144	0.144
YFL034C-B	0.249	0.324	0.324	0.324	0.405	0.405	0.405	0.424	0.424	0.424	0.424	0.424	0.424	0.424	0.424	0.424	0.436	0.436	0.436	0.436	0.429	0.461	0.461	0.461	0.461	0.516	0.509	0.509	0.509	0.533	0.533	0.533	0.533	0.533	0.533	0.533	0.54	0.564	0.564	0.564	0.564	0.564	0.564	0.564	0.539	0.539	0.539	0.539	0.539
YJR019C	0.983	1.009	1.359	1.667	1.667	1.709	1.753	1.753	1.753	1.753	1.777	1.858	2.206	2.249	2.352	2.815	2.815	2.815	2.815	2.815	2.815	2.815	2.815	2.815	2.815	2.815	2.815	2.815	2.841	2.841	2.841	2.841	2.901	2.901	2.919	2.919	2.981	2.981	3.057	3.077	3.095	3.095	3.095	3.095	3.137	3.12	3.132	3.263	3.275
YMR022W	2.267	2.291	2.327	2.454	2.454	2.454	2.454	2.454	2.454	2.454	2.454	2.454	2.454	2.504	2.528	2.528	2.528	2.528	2.54	2.528	2.528	2.51	2.544	2.538	2.569	2.569	2.569	2.569	2.588	2.581	2.6	2.6	2.6	2.6	2.6	2.6	2.6	2.6	2.593	2.593	2.6	2.6	2.6	2.6	2.612	2.575	2.587	2.587	2.599
YNL316C	1.41	1.41	1.41	1.41	1.398	1.398	1.373	1.361	1.361	1.361	1.303	1.267	1.267	1.267	1.248	1.242	1.23	1.216	1.221	1.221	1.221	1.221	1.202	1.202	1.177	1.17	1.17	1.175	1.069	1.075	1.045	1.069	1.069	1.069	1.069	1.001	0.994	0.967	0.961	0.961	0.967	0.918	0.898	0.849	0.919	1.054	1.054	1.078	1.324
YKL048C	1.759	1.783	1.783	1.783	1.765	1.765	1.765	1.779	1.816	1.859	1.866	1.866	1.866	1.866	1.866	1.866	1.866	1.866	1.866	1.91	1.91	1.91	1.91	1.91	1.91	1.892	1.885	1.885	1.885	1.892	1.892	1.892	1.892	1.892	1.873	1.842	1.861	1.861	1.964	1.964	1.964	1.964	2.006	2	2.007	2.007	2.007	2.007	2.025
YOR076C	1.858	1.886	1.941	1.941	1.941	1.917	1.917	1.862	1.809	1.851	1.851	1.858	1.909	1.94	1.933	1.957	1.957	1.981	1.981	1.993	2.076	2.051	2.118	2.111	2.111	2.191	2.191	2.191	2.191	2.191	2.191	2.191	2.24	2.24	2.234	2.234	2.234	2.234	2.198	2.198	2.198	2.217	2.217	2.217	2.217	2.198	2.198	2.198	2.217
YHR146W	1.845	1.845	1.845	1.845	1.845	1.845	1.845	1.846	1.846	1.846	1.846	1.846	1.846	1.846	1.827	1.802	1.784	1.784	1.784	1.784	1.76	1.724	1.699	1.699	1.643	1.624	1.624	1.624	1.624	1.624	1.624	1.648	1.648	1.63	1.63	1.623	1.579	1.468	1.461	1.479	1.473	1.448	1.448	1.448	1.323	1.323	1.323	1.236	1.217
YDR347W	2.405	2.405	2.405	2.405	2.405	2.405	2.399	2.399	2.399	2.399	2.399	2.399	2.392	2.392	2.392	2.385	2.385	2.385	2.217	2.151	2.151	2.095	2.095	2.088	2.088	2.088	2.076	2.076	2.008	2.008	2.008	1.809	1.809	1.809	1.132	0.762	0.585	0.572	0.532	0.526	0.526	0.526	0.526	0.526	0.526	0.526	0.551	0.551	0.581
YMR314W	1.796	1.809	1.809	1.827	1.815	1.703	1.714	2.749	3.385	3.466	3.466	3.502	3.502	3.502	3.569	3.68	3.814	3.832	3.913	3.913	3.913	4.292	4.313	4.414	4.963	4.988	5.095	5.096	5.2	5.449	5.48	5.541	5.559	5.577	5.577	5.629	5.66	5.773	6.125	6.368	6.368	6.368	6.424	6.405	6.424	6.424	6.442	6.528	6.557
YGR195W	1.662	1.662	1.662	1.649	1.649	1.656	1.656	1.662	1.662	1.662	1.662	1.662	1.662	1.662	1.662	1.662	1.65	1.576	1.564	1.557	1.575	1.575	1.575	1.575	1.589	1.589	1.589	1.582	1.582	1.582	1.582	1.582	1.582	1.582	1.582	1.582	1.582	1.527	1.362	1.332	1.32	1.32	1.32	1.32	1.32	1.32	1.32	1.32	1.32
YDR165W	1.981	2.077	2.127	2.319	2.319	2.337	2.337	2.386	2.386	2.425	2.457	2.457	2.488	2.515	3.044	3.66	3.66	3.708	3.801	3.801	3.819	3.819	3.819	3.77	3.77	3.77	3.77	3.812	3.812	3.801	3.839	3.863	3.863	3.893	3.893	3.893	3.875	3.899	3.88	3.917	3.938	3.952	3.952	3.952	3.952	3.952	3.951	3.976	3.933
YGL018C	0.503	0.479	0.479	0.479	0.479	0.314	0.359	0.38	0.54	0.54	0.564	0.564	0.705	0.705	0.724	0.73	0.73	0.779	0.811	0.836	0.866	0.866	0.866	0.897	0.915	0.996	1.021	1.063	1.063	1.063	1.063	1.063	1.063	1.063	1.063	1.05	1.05	1.038	1.045	1.058	1.072	1.306	1.38	1.516	1.516	1.54	1.59	1.683	1.713
YMR019W	0.827	0.827	0.79	0.79	0.845	0.877	1.136	1.136	1.136	1.136	1.161	1.161	1.185	1.203	1.203	1.203	1.203	1.203	1.21	1.228	1.259	1.259	1.277	1.277	1.277	1.313	1.313	1.32	1.32	1.38	1.407	1.519	1.785	1.785	1.785	1.785	1.785	1.804	1.836	1.836	1.836	1.849	1.873	1.898	1.898	1.898	1.898	1.873	1.873
YDL192W	1.251	1.171	1.164	1.146	1.146	1.146	1.146	1.098	1.098	1.091	1.091	1.042	1.042	1.042	1.042	0.777	0.678	0.574	0.532	0.514	0.521	0.546	0.583	0.81	0.803	0.821	0.84	0.84	0.897	0.872	0.872	0.872	0.846	0.846	0.822	0.829	0.85	0.825	0.825	0.85	0.85	0.85	0.85	0.856	0.832	0.857	0.857	0.881	0.881
YGL148W	0.837	0.825	0.855	0.855	0.855	0.855	0.855	0.862	0.862	0.862	0.886	0.886	0.886	0.886	0.862	0.862	0.862	0.855	0.923	0.941	1.007	1.037	1.037	1.037	1.037	1.012	1.036	1.036	1.036	1.036	1.036	1.036	1.036	1.018	1.018	1.036	1.08	1.28	1.28	1.28	1.28	1.28	1.305	1.305	1.305	1.324	1.324	1.312	1.337
YGR076C	0.615	0.615	0.615	0.464	0.246	0.198	0.198	0.198	0.174	0.174	0.174	0.174	0.174	0.174	0.174	0.174	0.174	0.192	0.209	0.233	0.233	0.233	0.247	0.247	0.297	0.297	0.297	0.315	0.351	0.351	0.388	0.388	0.388	0.388	0.388	0.339	0.339	0.339	0.339	0.339	0.339	0.345	0.326	0.32	0.32	0.32	0.338	0.389	0.462
YNL313C	2.861	2.861	2.875	2.875	2.875	2.943	2.986	3.028	3.028	3.028	3.028	3.021	3.021	3.021	3.021	3.021	3.021	3.021	2.997	2.997	2.997	2.997	3.016	3.016	3.028	3.028	3.028	3.004	3.004	3.004	3.004	3.004	3.004	3.004	3.004	3.004	3.004	3.004	2.948	2.948	2.941	2.941	2.941	2.941	2.922	2.885	2.885	2.867	2.867
YMR037C	0.457	0.457	0.457	0.457	0.45	0.42	0.42	0.42	0.42	0.42	0.42	0.376	0.37	0.364	0.364	0.364	0.364	0.364	0.364	0.364	0.407	0.407	0.407	0.407	0.407	0.407	0.407	0.407	0.407	0.388	0.388	0.388	0.382	0.382	0.382	0.345	0.345	0.32	0.338	0.338	0.308	0.308	0.308	0.32	0.301	0.301	0.356	0.356	0.356
YDL233W	0.693	0.693	0.705	0.705	0.705	0.705	0.753	1.024	1.242	1.242	1.242	1.242	1.249	1.2	1.2	1.2	1.207	1.207	1.256	1.28	1.28	1.305	1.305	1.291	1.26	1.262	1.334	1.359	1.83	1.83	1.83	1.905	1.905	1.961	1.961	1.961	2.07	2.07	2.07	2.07	2.119	2.119	2.095	2.095	2.095	2.095	2.164	2.17	2.177
YPL152W	0.462	0.542	0.581	0.673	1.345	1.345	1.37	1.647	1.647	1.647	1.677	1.677	1.677	1.72	1.756	1.78	1.78	1.78	1.78	2.059	2.083	2.101	2.158	2.182	2.219	2.219	2.238	2.238	2.287	2.287	2.312	2.354	2.429	2.479	2.521	2.533	2.533	2.533	2.54	2.54	2.559	2.571	2.571	2.571	2.571	2.631	2.631	2.612	2.612
YDL053C	0.877	0.877	0.932	0.964	0.964	0.983	0.983	0.971	0.952	0.927	0.959	0.977	1.044	1.044	1.044	1.044	1.165	1.165	1.262	1.262	1.262	1.262	1.262	1.268	1.361	1.411	1.429	1.429	1.429	1.429	1.527	1.527	1.546	1.546	1.546	1.613	1.613	1.62	1.663	1.657	1.663	1.743	1.743	1.743	1.743	1.743	1.743	1.743	1.743
YBL022C	2.062	2.055	2.031	2.031	1.738	1.757	1.746	1.648	1.733	1.703	1.728	1.71	1.788	1.782	1.77	1.746	1.764	1.806	1.75	1.75	1.75	1.75	1.805	1.787	1.783	1.801	1.801	1.794	1.757	1.757	1.725	1.742	1.724	1.602	1.584	1.56	1.56	1.548	1.524	1.53	1.462	1.468	1.468	1.48	1.351	1.357	1.383	1.383	1.383
YLR264W	0.719	0.756	0.873	0.873	0.873	0.873	0.847	0.848	0.848	0.866	0.866	0.885	0.877	0.87	0.909	0.909	0.909	0.909	0.909	0.909	0.884	0.859	0.866	0.934	0.991	0.991	1.039	1.168	1.156	1.156	1.15	1.119	1.087	1.087	1.185	1.349	1.367	1.367	1.391	1.384	1.408	1.433	1.495	1.495	1.632	1.768	2.575	2.575	2.575
YCR092C	1.168	1.186	1.193	1.193	1.193	1.199	1.199	1.199	1.199	1.199	1.206	1.206	1.231	1.231	1.231	1.231	1.238	1.257	1.3	1.3	1.3	1.293	1.286	1.305	1.336	1.421	1.433	1.433	1.439	1.465	1.465	1.465	1.465	1.465	1.465	1.465	1.465	1.465	1.465	1.465	1.465	1.465	1.446	1.446	1.396	1.322	1.322	1.322	1.322
YDL150W	1.554	1.554	1.608	1.65	1.692	1.692	1.692	1.692	1.692	1.705	1.726	1.839	1.863	1.881	1.93	1.954	2.002	2.014	2.046	2.046	2.046	2.071	2.071	2.096	2.096	2.096	2.096	2.096	2.096	2.096	2.103	2.103	2.103	2.103	2.127	2.127	2.134	2.134	2.158	2.158	2.182	2.182	2.182	2.182	2.182	2.182	2.182	2.14	2.14
YDL174C	0.207	0.207	0.231	0.213	0.195	0.195	0.195	0.195	0.195	0.195	0.195	0.195	0.195	0.195	0.195	0.195	0.176	0.176	0.176	0.176	0.176	0.176	0.176	0.176	0.176	0.176	0.152	0.152	0.152	0.152	0.152	0.152	0.152	0.152	0.152	0.152	0.152	0.152	0.152	0.152	0.152	0.152	0.152	0.152	0.152	0.152	0.141	0.165	0.165
YHR198C	1.157	1.15	1.15	1.106	1.106	1.014	0.996	0.959	0.996	0.996	1.02	1.02	1.02	1.02	1.02	0.983	0.939	0.986	0.992	1.124	1.13	1.13	1.13	1.13	1.137	1.054	0.998	1.024	1.006	1.006	1.006	1.006	0.974	0.974	0.979	0.954	0.954	0.997	0.955	0.93	0.912	0.874	0.874	0.774	0.743	0.719	0.719	0.744	0.744
YDL012C	4.539	4.472	4.563	4.563	4.514	4.502	4.593	4.377	4.411	4.345	4.02	4.02	4.032	3.962	3.969	3.296	3.308	3.32	3.327	3.327	3.327	3.327	3.252	3.228	3.253	3.253	3.154	3.16	3.1	3.076	3.064	3.072	2.853	2.853	2.828	2.84	2.802	2.765	2.708	2.708	2.708	2.671	2.645	2.256	2.256	1.87	1.821	1.839	1.851
YOR124C	0.823	0.798	0.798	0.816	0.843	0.825	0.868	0.85	0.836	0.89	0.903	0.903	0.947	0.935	0.959	1.013	0.995	0.971	0.971	0.959	1.001	1.05	1.057	1.057	1.107	1.125	1.132	1.182	1.182	1.318	1.389	1.439	1.446	1.446	1.446	1.446	1.446	1.538	1.562	1.562	1.562	1.562	1.611	1.604	1.611	1.702	1.714	1.726	1.726
YIL090W	3.341	3.341	3.341	3.341	3.341	3.341	3.378	3.385	3.385	3.428	3.452	3.452	3.452	3.452	3.452	3.459	3.479	3.609	3.703	3.722	3.734	3.734	3.734	3.746	3.821	3.833	3.888	3.888	3.888	3.888	3.888	3.888	3.888	3.907	3.925	3.95	3.974	3.974	3.974	3.974	3.974	3.974	3.974	3.974	3.974	3.974	3.974	3.974	3.974
YPR202W	1.482	1.494	1.494	1.512	1.505	1.529	1.529	1.73	1.736	1.736	1.736	1.736	1.736	1.736	1.736	1.736	1.736	1.736	1.736	1.736	1.711	1.711	1.711	1.711	1.699	1.699	1.699	1.699	1.699	1.699	1.699	1.699	1.699	1.699	1.699	1.699	1.687	1.687	1.687	1.687	1.687	1.687	1.675	1.675	1.675	1.675	1.675	1.632	1.493
YKR028W	1.144	1.144	1.144	1.132	1.151	1.169	1.169	1.169	1.169	1.169	1.169	1.169	1.169	1.169	1.169	1.181	1.181	1.181	1.144	1.224	1.242	1.242	1.242	1.248	1.248	1.248	1.26	1.26	1.26	1.26	1.26	1.26	1.26	1.266	1.266	1.26	1.26	1.26	1.266	1.266	1.266	1.266	1.266	1.218	1.218	1.218	1.218	1.218	1.218
YGL040C	1.678	1.678	1.678	1.69	1.69	1.695	1.707	1.707	1.707	1.732	1.732	1.732	1.732	1.732	1.732	1.732	1.732	1.732	1.751	1.751	1.739	1.739	1.739	1.68	1.661	1.649	1.624	1.624	1.606	1.606	1.606	1.594	1.606	1.581	1.593	1.593	1.593	1.593	1.593	1.561	1.536	1.536	1.529	1.511	1.511	1.511	1.511	1.511	1.271
YMR221C	1.29	1.308	1.308	1.308	1.265	1.213	1.231	1.323	1.408	1.408	1.451	1.42	1.45	1.653	1.653	1.683	1.752	1.752	1.819	1.8	1.793	1.793	1.793	1.793	1.793	1.793	1.793	1.793	1.707	1.707	1.695	1.671	1.689	1.659	1.677	1.659	1.738	1.738	1.811	1.951	1.976	1.976	1.976	1.976	2	2	1.969	2.024	2.012
YMR241W	4.086	4.086	4.086	4.056	3.955	3.917	3.802	3.814	3.82	3.82	3.82	3.82	3.82	3.765	3.765	3.744	3.744	3.72	3.586	3.586	3.437	3.437	3.413	3.399	3.399	3.399	3.399	3.061	2.939	2.939	2.478	2.318	2.224	2.217	2.185	2.185	2.185	2.185	1.695	1.456	1.316	1.316	1.124	1.068	1.062	1.062	1.062	0.994	0.987
YHR062C	1.034	1.094	1.056	1.038	1.005	1.005	1.036	0.994	1.099	1.081	1.143	1.143	1.15	1.119	1.174	1.28	1.305	1.299	1.299	1.299	1.28	1.28	1.242	1.257	1.225	1.232	1.207	1.183	1.183	1.226	1.362	1.455	1.498	1.572	1.572	1.597	1.622	1.615	1.609	1.59	1.59	1.59	1.615	1.646	1.653	1.746	1.746	1.794	1.794
YER087W	0.338	0.3	0.3	0.312	0.336	0.398	0.398	0.398	0.417	0.423	0.423	0.423	0.435	0.435	0.435	0.435	0.435	0.435	0.435	0.435	0.435	0.423	0.423	0.411	0.411	0.411	0.411	0.411	0.411	0.391	0.421	0.421	0.421	0.421	0.421	0.397	0.404	0.435	0.435	0.453	0.46	0.46	0.46	0.46	0.46	0.479	0.504	0.529	0.505
YPR118W	0.827	0.845	0.845	0.845	0.863	0.863	0.936	0.943	0.931	0.938	0.945	0.945	0.945	0.981	0.993	1.062	1.062	1.062	1.062	1.062	1.062	1.098	1.13	1.148	1.148	1.167	1.167	1.167	1.173	1.224	1.224	1.224	1.224	1.224	1.224	1.224	1.224	1.224	1.224	1.224	1.224	1.224	1.224	1.224	1.224	1.224	1.224	1.224	1.224
YDR190C	3.403	3.403	3.403	3.403	3.403	3.232	3.15	3.149	3.124	3.124	3.124	3.124	3.124	3.124	3.124	3.124	3.124	3.044	3.02	3.02	3.032	3.032	3.02	3.02	2.978	2.978	2.878	2.853	2.808	2.722	2.697	2.697	2.697	2.704	2.704	2.704	2.683	2.683	2.279	2.218	2.168	2.13	2.124	2.105	2.105	2.112	1.853	1.853	1.866
YOR312C	0.896	0.896	0.896	0.872	0.872	0.847	0.847	0.811	0.774	0.774	0.774	0.73	0.674	0.674	0.667	0.674	0.674	0.674	0.674	0.674	0.674	0.674	0.674	0.674	0.587	0.58	0.573	0.548	0.548	0.548	0.548	0.518	0.518	0.518	0.518	0.335	0.299	0.293	0.293	0.299	0.299	0.299	0.274	0.274	0.256	0.17	0.163	0.163	0.163
YOR129C	1.392	1.559	1.559	1.534	1.604	1.602	1.756	1.78	1.791	1.784	1.816	1.791	1.809	1.809	1.74	1.775	1.872	2.358	3.176	3.176	3.201	3.201	3.238	3.238	3.323	3.323	3.323	3.355	3.547	3.596	3.596	3.596	3.596	3.614	3.614	3.614	3.645	3.675	3.747	3.881	3.881	3.881	3.856	3.826	3.856	3.856	3.881	4.019	4.037
YGL047W	1.353	1.371	1.396	1.396	1.396	1.39	1.378	1.402	1.432	1.549	1.549	1.556	1.568	1.665	1.665	1.665	1.672	1.679	1.697	1.697	1.697	1.709	1.709	1.709	1.702	1.714	1.747	1.802	1.976	2.087	2.136	2.136	2.172	2.172	2.179	2.203	2.203	2.203	2.203	2.203	2.215	2.227	2.3	2.319	2.319	2.337	2.337	2.344	2.344
YML067C	0.589	0.602	0.602	0.602	0.602	0.621	0.642	0.793	0.8	0.928	1.184	1.196	1.259	1.284	1.828	1.828	1.828	1.828	1.877	1.903	1.927	1.952	2.002	2.13	2.193	2.193	2.224	2.231	2.56	3.036	3.036	3.106	3.267	3.267	3.285	3.402	3.402	3.445	3.565	3.668	3.747	3.765	3.765	3.796	3.942	4.042	4.042	4.208	4.208
YMR071C	1.76	1.76	1.809	1.833	1.833	1.833	1.833	1.833	1.833	1.833	1.851	1.851	1.851	1.851	1.851	1.851	1.851	1.851	1.851	1.893	1.893	1.893	1.893	1.893	1.893	1.893	1.856	1.831	1.831	1.831	1.831	1.831	1.831	1.831	1.838	1.838	1.838	1.856	1.856	1.856	1.807	1.79	1.783	1.783	1.783	1.783	1.783	1.802	1.802
YJL003W	1.919	1.919	1.907	1.988	2.143	2.143	2.143	2.155	2.155	2.19	2.214	2.257	2.337	2.331	2.324	2.305	2.305	2.236	2.101	2.095	2.155	2.182	2.299	2.48	2.486	2.5	2.717	2.79	2.797	2.797	2.855	2.843	2.85	2.888	2.888	2.888	2.888	2.888	2.858	2.939	2.957	2.957	3.113	3.113	3.163	3.163	3.195	3.158	3.158
YKL032C	0	0	0	0	0	0	0	0	0	0	0	0	0	0	0	0	0.012	0.012	0.012	0.012	0.012	0.012	0.012	0.012	0.012	0.012	0.012	0.012	0.012	0.012	0.012	0.012	0.012	0.012	0.012	0.012	0.012	0.012	0.012	0.012	0.012	0.012	0.012	0.012	0.012	0.012	0.012	0.012	0.012
YGL195W	4.095	4.132	4.139	4.324	4.727	4.727	4.771	4.771	4.813	4.813	4.813	4.813	4.813	4.831	4.831	4.813	4.863	4.863	4.839	4.839	4.839	4.839	4.839	4.839	4.839	4.847	4.865	4.847	4.847	4.847	4.847	4.852	4.859	4.859	4.859	4.859	4.859	4.859	4.828	4.804	4.804	4.798	4.798	4.798	4.779	4.767	4.767	4.736	4.761
YIL075C	2.895	2.895	2.895	2.895	2.895	2.895	2.919	2.919	2.919	2.919	2.926	2.926	2.926	2.926	2.926	2.926	2.926	2.926	2.926	2.914	2.878	2.871	2.847	2.854	2.83	2.83	2.83	2.83	2.83	2.83	2.83	2.83	2.83	2.854	2.854	2.847	2.847	2.829	2.829	2.829	2.822	2.798	2.798	2.773	2.773	2.655	2.548	2.511	2.511
YBR194W	1.179	1.165	1.165	1.177	1.177	1.177	1.177	1.115	1.101	1.101	1.101	1.101	0.959	0.868	0.796	0.79	0.971	0.971	0.971	0.971	0.971	1.049	1.303	1.303	1.303	1.303	1.31	1.278	1.311	1.485	1.485	1.485	1.497	1.504	1.56	1.547	1.547	1.776	1.776	1.887	1.862	1.862	1.862	1.862	1.875	1.851	2.031	2.055	2.055
YDR272W	3.13	3.179	3.155	3.218	3.218	3.218	3.218	3.206	3.206	3.206	3.206	3.206	3.231	3.219	3.215	3.215	3.215	3.215	3.215	3.215	3.183	3.165	3.165	3.141	3.208	3.232	3.244	3.232	3.232	3.256	3.225	3.219	3.212	3.261	3.273	3.291	3.272	3.317	3.31	3.31	3.315	3.315	3.353	3.377	3.377	3.353	3.353	3.353	3.36
YCR003W	1.523	1.523	1.541	1.567	1.567	1.567	1.567	1.567	1.567	1.567	1.567	1.567	1.599	1.599	1.643	1.668	1.668	1.668	1.674	1.674	1.674	1.674	1.674	1.674	1.674	1.674	1.693	1.693	1.711	1.711	1.711	1.711	1.693	1.693	1.693	1.7	1.7	1.7	1.7	1.682	1.701	1.701	1.701	1.701	1.701	1.701	1.701	1.689	1.689
YKR043C	1.683	1.715	1.715	1.819	1.826	1.85	1.85	1.85	1.961	1.961	1.961	1.961	1.961	1.961	1.986	1.986	1.986	1.986	2.004	2.004	1.986	1.986	2.036	2.036	2.043	2.087	2.105	2.105	2.105	2.105	2.105	2.105	2.105	2.105	2.105	2.105	2.105	2.098	2.098	2.11	2.11	2.11	2.11	2.117	2.117	2.117	2.117	2.117	2.117
YDR458C	0.297	0.311	0.311	0.311	0.311	0.311	0.249	0.226	0.281	0.337	0.337	0.337	0.337	0.337	0.337	0.337	0.343	0.357	0.394	0.394	0.394	0.375	0.375	0.375	0.375	0.407	0.432	0.471	0.471	0.477	0.477	0.477	0.477	0.484	0.54	0.57	0.584	0.783	0.79	0.79	0.79	0.814	0.951	1.185	1.185	1.185	1.203	1.228	1.228
YLL007C	1.143	1.156	1.225	1.225	1.274	1.487	1.487	1.604	1.677	1.739	1.739	1.739	1.739	1.765	1.765	1.858	1.858	1.858	1.858	1.858	1.834	1.979	1.979	1.979	1.979	2.003	1.991	2.078	2.078	2.078	2.115	2.203	2.365	2.365	2.341	2.341	2.335	2.335	2.335	2.348	2.384	2.515	2.515	2.515	2.539	2.514	2.563	2.587	2.587
YGL120C	7.181	7.181	7.181	7.188	7.212	7.243	7.25	7.207	7.212	7.236	7.236	7.236	7.236	7.236	7.236	7.236	7.236	7.236	7.236	7.236	7.236	7.224	7.224	7.206	7.206	7.111	7.093	7.045	7.021	7.021	7.021	7.021	7.021	7.021	6.929	6.91	6.91	6.843	6.843	6.806	6.806	6.742	6.742	6.724	6.724	6.724	6.619	6.619	6.576
YGL241W	0.454	0.504	0.547	0.547	0.535	0.535	0.546	0.651	0.663	0.719	0.732	0.732	0.732	0.732	0.732	0.739	0.77	0.77	0.808	0.825	0.844	0.844	0.844	0.844	0.857	0.864	0.895	0.871	0.883	0.914	0.914	0.914	0.914	0.914	0.952	0.952	0.952	0.959	0.959	0.965	0.965	0.965	0.965	0.965	0.996	0.996	1.123	1.123	1.135
YNL148C	0.92	0.976	0.983	1.02	1.033	1.033	1.033	1.047	1.047	1.047	1.077	1.077	1.172	1.172	1.172	1.172	1.172	1.172	1.172	1.172	1.172	1.172	1.172	1.172	1.169	1.169	1.169	1.169	1.169	1.169	1.169	1.169	1.162	1.162	1.162	1.162	1.162	1.162	1.162	1.174	1.174	1.174	1.174	1.174	1.174	1.16	1.154	1.154	1.154
YGR042W	0.715	0.747	0.777	0.777	0.777	0.777	0.777	0.802	0.797	0.79	0.79	0.772	0.814	0.889	0.999	0.999	0.999	0.999	0.975	0.975	0.995	0.995	1.014	1.09	1.317	1.348	1.348	1.348	1.348	1.348	1.348	1.281	1.379	1.379	1.393	1.417	1.417	1.501	1.543	1.536	1.536	1.642	1.75	1.75	1.75	1.75	1.774	1.774	1.836
YKR031C	1.732	1.732	1.67	1.677	1.549	1.507	1.507	1.514	1.5	1.5	1.494	1.445	1.445	1.42	1.42	1.426	1.426	1.426	1.408	1.408	1.408	1.408	1.408	1.408	1.359	1.341	1.348	1.322	1.322	1.322	1.322	1.322	1.303	1.303	1.303	1.291	1.291	1.264	1.264	1.264	1.264	1.264	1.264	1.264	1.264	1.252	1.172	1.172	1.172
YGR271W	0.87	0.87	0.846	0.821	0.821	0.821	0.833	0.839	0.839	0.839	0.839	0.839	0.839	0.839	0.839	0.839	0.853	0.853	0.878	0.878	0.878	0.878	0.878	0.829	0.822	0.822	0.84	0.859	0.865	0.865	0.865	0.865	0.865	0.865	0.865	0.865	0.865	0.853	0.853	0.853	0.829	0.805	0.799	0.799	0.805	0.799	0.799	0.799	0.799
YDL073W	1.811	1.811	1.86	1.908	1.908	1.908	1.915	1.915	1.915	1.933	1.915	1.915	1.915	1.915	1.891	1.891	1.891	1.891	1.891	1.891	1.897	1.897	1.897	1.886	1.886	1.917	1.941	1.948	1.948	1.948	1.948	1.948	1.948	1.954	1.954	1.954	1.954	1.954	1.954	1.973	1.973	2.034	1.985	1.985	1.973	1.973	1.973	1.973	1.973
YJL167W	6.742	6.791	6.805	6.805	6.805	6.83	6.974	6.974	7.023	7.023	7.023	7.067	7.067	7.067	7.067	7.092	7.109	7.109	7.109	7.109	7.109	7.109	7.109	7.109	7.131	7.149	7.149	7.149	7.149	7.149	7.149	7.149	7.124	7.124	7.106	7.106	7.049	7.056	7.049	7.049	7.049	7.049	7.049	7.049	7.025	7.025	7.025	7.025	7.025
YDR400W	1.072	1.141	1.141	1.141	1.159	1.159	1.202	1.3	1.428	1.428	1.44	1.433	1.476	1.476	1.476	1.543	1.592	1.592	1.592	1.592	1.562	1.555	1.525	1.549	1.549	1.567	1.604	1.604	1.604	1.604	1.604	1.604	1.604	1.568	1.567	1.567	1.581	1.581	1.605	1.605	1.605	1.605	1.605	1.605	1.642	1.642	1.642	1.642	1.642
YJR112W-A	1.115	1.169	1.169	1.194	1.213	1.213	1.213	1.157	1.21	1.409	1.39	1.427	1.427	1.427	1.446	1.464	1.464	1.44	1.44	1.428	1.403	1.416	1.391	1.373	1.472	1.489	1.471	1.502	1.497	1.515	1.521	1.571	1.571	1.608	1.775	1.809	1.841	1.841	2.046	2.449	3.534	3.534	3.534	3.534	3.534	3.558	3.558	3.558	3.533
YNR026C	1.007	1.014	1.039	1.106	1.106	1.137	1.298	1.629	1.684	1.844	1.844	1.851	1.833	1.833	1.833	1.851	1.872	1.898	1.947	1.985	2.123	2.123	2.147	2.147	2.172	2.172	2.179	2.179	2.203	2.203	2.227	2.245	2.245	2.257	2.315	2.346	2.346	2.346	2.346	2.358	2.4	2.4	2.4	2.412	2.419	2.419	2.419	2.419	2.419
YNL169C	1.122	1.122	1.213	1.287	1.497	1.497	1.509	1.509	1.509	1.509	1.509	1.509	1.509	1.508	1.508	1.508	1.515	1.515	1.515	1.54	1.564	1.564	1.564	1.589	1.608	1.633	1.633	1.664	1.712	1.761	1.761	1.786	1.786	1.786	1.786	1.786	1.786	1.768	1.768	1.786	1.786	1.786	1.768	1.768	1.768	1.792	1.773	1.754	1.754
YGL164C	0.703	0.703	0.703	0.703	0.703	0.679	0.704	0.704	0.704	0.704	0.692	0.736	0.76	0.766	0.766	0.766	0.766	0.736	0.78	0.818	0.818	0.818	0.818	0.818	0.818	0.83	0.83	0.842	0.836	0.836	0.836	0.818	0.83	0.83	0.86	0.94	0.965	1.02	1.02	1.02	1.02	1.02	1.02	1.02	1.02	1.02	1.02	1.009	1.015
YJL055W	3.662	3.662	3.686	3.711	3.692	3.859	3.883	3.987	3.987	3.987	3.987	3.987	3.987	3.987	3.987	3.987	4.061	4.092	4.116	4.116	4.116	4.079	4.153	4.195	4.201	4.219	4.194	4.194	4.194	4.194	4.218	4.218	4.2	4.2	4.2	4.2	4.175	4.162	4.163	4.541	4.541	4.541	4.541	4.559	4.632	4.638	4.638	4.638	4.638
YLR008C	1.853	1.853	1.872	1.872	1.884	1.884	1.884	1.884	1.884	1.86	1.822	1.847	1.847	1.933	1.951	1.951	1.951	1.927	1.927	1.927	1.927	1.927	1.927	1.927	1.927	1.927	1.927	1.927	1.927	1.927	1.927	1.927	1.903	1.903	1.903	1.903	1.903	1.885	1.861	1.867	1.843	1.843	1.843	1.843	1.843	1.843	1.843	1.843	1.836
YKL058W	2.803	2.803	2.828	2.891	2.891	2.891	2.891	2.891	2.891	2.891	2.891	2.903	2.903	2.903	2.903	2.879	2.879	2.886	2.886	2.886	2.886	2.886	2.886	2.881	2.88	2.88	2.88	2.88	2.88	2.88	2.88	2.88	2.898	2.879	2.879	2.879	2.879	2.904	2.904	2.904	2.904	2.904	2.904	2.904	2.904	2.904	2.879	2.879	2.879
YLR091W	0.27	0.27	0.27	0.27	0.295	0.259	0.278	0.321	0.321	0.321	0.321	0.34	0.34	0.34	0.34	0.353	0.459	0.471	0.507	0.568	0.568	0.568	0.568	0.568	0.543	0.543	0.574	0.574	0.574	0.574	0.574	0.555	0.555	0.592	0.592	0.592	0.599	0.599	0.599	0.599	0.587	0.587	0.679	0.679	0.679	0.697	0.697	0.721	0.739
YLR283W	0.062	0.062	0.062	0.062	0.062	0.062	0.062	0.062	0.062	0.062	0.074	0.074	0.074	0.074	0.074	0.08	0.08	0.08	0.08	0.08	0.131	0.131	0.131	0.131	0.131	0.15	0.192	0.192	0.192	0.192	0.217	0.217	0.217	0.217	0.217	0.217	0.217	0.241	0.241	0.241	0.241	0.304	0.304	0.316	0.334	0.334	0.358	0.383	0.383
YDR286C	2.835	2.81	2.81	2.81	2.786	2.936	3.041	3.552	4.089	4.089	4.224	4.224	4.231	4.33	4.306	4.313	4.295	4.295	4.332	4.357	4.357	4.402	4.42	4.42	4.42	4.431	4.48	4.626	4.619	4.631	4.746	4.746	4.794	4.813	4.813	4.813	4.813	4.813	4.813	4.813	4.788	4.758	4.806	4.79	4.937	5.185	5.203	5.222	5.228
YLR099W-A	1.955	1.937	1.937	1.937	1.937	1.826	1.826	1.813	1.807	1.85	1.874	1.88	1.942	1.923	1.923	1.916	1.916	1.916	1.82	1.808	1.801	1.801	1.801	1.82	1.838	1.87	1.87	1.87	1.87	1.839	1.839	1.858	1.821	1.833	1.821	1.821	1.821	1.821	1.796	1.759	1.747	1.722	1.667	1.574	1.556	1.549	1.561	1.54	1.54
YHR115C	3.652	3.602	3.502	3.538	3.297	3.064	3.032	2.563	2.606	2.446	2.495	2.304	2.304	2.329	2.274	2.22	2.195	2.213	1.92	2.124	2.075	2.144	2.281	2.281	2.355	2.342	2.342	2.36	2.414	2.438	2.456	2.456	2.487	2.487	2.487	2.487	2.487	2.418	2.418	2.501	2.526	2.526	2.526	2.526	2.526	2.526	2.514	2.471	2.404
YER061C	2.355	2.355	2.327	2.23	2.23	2.254	2.279	2.255	2.255	2.181	2.138	2.089	2.089	2.089	1.953	1.921	1.993	1.993	1.925	1.925	1.913	1.913	1.913	1.768	1.768	1.768	1.717	1.717	1.717	1.717	1.717	1.717	1.717	1.721	1.709	1.709	1.733	1.782	1.782	1.756	1.731	1.683	1.695	1.473	1.434	1.593	1.593	1.593	1.575
YKL021C	0.511	0.511	0.511	0.511	0.511	0.499	0.499	0.499	0.499	0.499	0.499	0.506	0.531	0.531	0.531	0.561	0.561	0.561	0.561	0.561	0.561	0.549	0.549	0.549	0.598	0.605	0.623	0.623	0.63	0.63	0.63	0.63	0.63	0.63	0.642	0.662	0.662	0.662	0.662	0.662	0.662	0.662	0.662	0.662	0.669	0.669	0.669	0.669	0.687
YKR098C	1.852	1.852	1.84	1.864	1.871	1.871	1.871	1.871	1.871	1.871	1.864	1.864	1.84	1.84	1.878	1.902	1.902	1.902	1.902	1.902	1.878	1.878	1.871	1.814	1.814	1.814	1.814	1.814	1.802	1.802	1.802	1.802	1.795	1.795	1.795	1.795	1.77	1.77	1.77	1.745	1.745	1.578	1.566	1.566	1.564	1.564	1.564	1.564	1.557
YMR274C	0.807	0.825	0.825	0.825	0.844	0.844	0.844	0.874	0.886	1.033	1.04	1.04	1.04	1.052	1.052	1.052	1.052	1.052	1.076	1.076	1.076	1.076	1.112	1.112	1.07	1.07	1.07	1.07	1.07	1.094	1.087	1.087	1.087	1.087	1.118	1.118	1.118	1.124	1.124	1.124	1.124	1.124	1.118	1.111	1.104	1.104	1.104	1.104	1.104
YPR133W-A	1.626	1.626	1.669	1.724	1.749	1.799	1.799	1.799	1.799	1.842	1.842	1.842	1.817	1.817	1.817	1.817	1.817	1.866	1.866	1.866	1.897	1.897	1.897	1.897	1.897	1.897	1.897	1.897	1.897	1.916	1.916	1.916	1.916	1.891	1.903	1.903	1.903	1.921	1.976	2.019	2.019	2.019	2.031	2.031	2.006	2.006	2.006	2.006	2.006
YER089C	2.165	2.177	2.177	2.177	2.177	2.177	2.177	2.177	2.177	2.177	2.177	2.201	2.201	2.194	2.194	2.194	2.194	2.194	2.194	2.194	2.194	2.194	2.194	2.194	2.194	2.194	2.194	2.218	2.218	2.218	2.218	2.218	2.225	2.225	2.225	2.225	2.225	2.225	2.225	2.158	2.133	2.133	2.108	2.089	2.089	2.089	2.089	2.089	2.063
YPL144W	2.714	2.714	2.714	2.702	2.702	2.695	2.695	2.695	2.695	2.695	2.675	2.675	2.576	2.558	2.558	2.141	2.066	1.979	1.979	1.979	1.837	1.755	1.718	1.718	1.718	1.736	1.736	1.736	1.736	1.76	1.676	1.669	1.644	1.644	1.62	1.62	1.62	1.62	1.372	1.365	1.291	1.26	1.26	1.26	1.26	1.26	1.26	1.26	1.241
YMR159C	0.736	0.736	0.787	0.74	0.752	0.752	0.759	0.759	0.759	0.63	0.614	0.607	0.607	0.838	0.814	0.814	0.814	0.814	0.796	0.809	0.978	1.028	1.206	1.236	1.236	1.323	1.323	1.323	1.409	1.439	1.579	1.579	1.579	1.579	1.591	1.662	1.706	1.743	1.743	1.847	1.847	1.854	1.878	1.984	2.12	2.183	2.195	2.195	2.195
YPR025C	3.32	3.269	3.302	3.326	3.326	3.326	3.326	3.326	3.288	3.281	3.263	3.263	3.189	3.164	3.188	3.225	3.193	3.193	3.156	3.156	3.138	3.15	3.15	3.15	3.138	3.107	3.093	3.093	3.093	3.105	3.105	3.056	2.994	2.994	2.994	2.994	2.994	2.994	2.994	2.957	2.945	2.945	2.927	2.927	2.927	2.927	2.913	2.913	2.913
YMR078C	1.28	1.304	1.304	1.304	1.304	1.304	1.304	1.304	1.304	1.304	1.304	1.304	1.304	1.297	1.297	1.297	1.315	1.315	1.291	1.305	1.305	1.305	1.305	1.305	1.255	1.237	1.237	1.237	1.23	1.23	1.23	1.23	1.242	1.242	1.242	1.224	1.224	1.174	1.149	1.149	1.125	1.125	1.125	1.125	1.125	1.125	1.125	1.125	1.125
YJL201W	1.044	1.044	1.044	1.043	1.012	1.005	1.005	1.073	1.062	1.076	1.076	1.076	1.052	1.052	1.015	0.991	0.967	0.967	0.992	1.01	1.049	1.049	1.128	1.128	1.128	1.135	1.135	1.153	1.153	1.153	1.153	1.153	1.121	1.121	1.121	1.121	1.121	1.121	1.121	1.121	1.121	1.11	1.105	1.105	1.124	1.124	1.131	1.131	1.131
YNL115C	1	1	1.032	1.057	1.342	1.437	1.687	1.687	1.687	1.705	1.705	1.755	1.806	1.806	1.886	1.886	1.91	1.985	1.985	1.99	1.99	1.99	1.99	2.077	2.121	2.134	2.134	2.16	2.185	2.217	2.267	2.279	2.279	2.279	2.267	2.274	2.267	2.291	2.42	2.559	2.559	2.566	2.585	2.585	2.585	2.585	2.591	2.591	2.591
YHR136C	0.074	0.081	0.081	0.081	0.081	0.081	0.081	0.081	0.081	0.081	0.081	0.081	0.081	0.081	0.081	0.081	0.081	0.081	0.081	0.081	0.081	0.081	0.081	0.081	0.081	0.081	0.081	0.081	0.081	0.081	0.081	0.081	0.081	0.081	0.057	0.057	0.057	0.057	0.057	0.057	0.057	0.057	0.057	0.057	0.057	0.057	0.057	0.057	0.057
YBL071W-A	0.255	0.255	0.255	0.255	0.255	0.255	0.248	0.248	0.248	0.248	0.248	0.248	0.248	0.248	0.248	0.248	0.248	0.185	0.154	0.124	0.124	0.124	0.124	0.124	0.117	0.117	0.124	0.124	0.124	0.124	0.149	0.149	0.149	0.149	0.149	0.149	0.125	0.125	0.125	0.125	0.125	0.125	0.125	0.125	0.125	0.125	0.125	0.1	0.1
YKL214C	0.534	0.546	0.51	0.51	0.51	0.449	0.463	0.488	0.488	0.5	0.537	0.688	0.688	0.688	0.688	0.688	0.688	0.681	0.681	0.632	0.644	0.62	0.62	0.589	0.57	0.651	0.882	0.882	0.882	0.919	0.919	0.919	0.913	0.913	0.971	0.971	0.971	0.971	0.996	1.077	1.083	1.107	1.107	1.107	1.208	1.208	1.214	1.233	1.233
YGL150C	0.092	0.092	0.092	0.092	0.092	0.092	0.092	0.172	0.172	0.172	0.172	0.172	0.172	0.172	0.172	0.172	0.172	0.172	0.172	0.172	0.172	0.178	0.178	0.178	0.178	0.178	0.178	0.178	0.172	0.172	0.172	0.172	0.178	0.178	0.178	0.178	0.178	0.178	0.178	0.185	0.185	0.185	0.203	0.217	0.217	0.217	0.217	0.217	0.217
YPR056W	0.566	0.596	0.621	0.621	0.621	0.621	0.621	0.635	0.635	0.641	0.617	0.617	0.612	0.612	0.612	0.636	0.673	0.723	0.729	0.729	0.753	0.76	0.775	0.775	0.879	0.879	0.928	0.928	0.946	0.946	0.946	0.946	0.946	0.946	0.946	0.946	0.946	0.946	1.009	1.009	1.009	1.009	1.016	1.016	1.04	1.028	1.053	1.071	1.071
YKR039W	2.147	2.097	2.085	2.085	2.085	2.085	2.085	2.085	2.042	1.677	1.438	1.438	1.419	1.321	1.321	1.315	1.315	1.315	1.315	1.315	1.315	1.294	1.153	1.091	1.091	0.98	0.747	0.523	0.505	0.505	0.389	0.377	0.352	0.352	0.352	0.352	0.334	0.334	0.235	0.228	0.21	0.21	0.21	0.21	0.21	0.21	0.186	0.186	0.186
YKL100C	1.16	1.178	1.178	1.19	1.19	1.19	1.166	1.166	1.203	1.203	1.203	1.16	1.154	1.154	1.123	1.123	1.148	1.205	1.217	1.192	1.192	1.192	1.192	1.224	1.232	1.232	1.239	1.239	1.239	1.239	1.263	1.263	1.202	1.214	1.357	1.357	1.357	1.357	1.351	1.351	1.351	1.4	1.406	1.406	1.406	1.413	1.414	1.414	1.457
YDL126C	1.031	1.031	1.031	1.031	0.964	0.964	0.996	1.014	1.033	1.033	1.033	1.033	1.033	1.033	1.057	1.05	1.099	1.113	1.137	1.199	1.276	1.258	1.276	1.288	1.288	1.288	1.288	1.288	1.288	1.281	1.281	1.281	1.281	1.281	1.293	1.293	1.293	1.281	1.281	1.281	1.281	1.281	1.249	1.249	1.249	1.249	1.261	1.261	1.261
YPR020W	0.502	0.502	0.551	0.551	0.551	0.551	0.551	0.563	0.587	0.605	0.762	0.762	0.799	0.799	0.812	0.812	0.857	0.857	0.882	0.882	0.882	0.889	0.889	0.901	0.901	0.901	0.901	0.901	0.894	0.894	0.918	0.943	0.931	0.919	0.919	0.926	0.926	0.926	0.926	0.926	0.933	0.933	0.933	0.933	0.933	0.958	0.958	0.958	0.867
YBR149W	2.597	2.572	2.642	2.99	2.996	3.07	3.07	3.07	3.088	3.088	3.025	3.025	3.328	3.316	3.316	3.316	3.316	3.316	3.316	3.292	3.292	3.329	3.371	3.371	3.384	3.384	3.384	3.384	3.391	3.43	3.443	3.467	3.503	3.515	3.522	3.583	3.571	3.595	3.595	3.583	3.559	3.559	3.565	3.565	3.572	3.58	3.622	3.636	3.636
YPR154W	2.015	2.061	2.023	2.023	2.003	1.973	1.905	1.948	1.971	1.989	1.989	1.989	1.982	2.075	2.092	2.092	2.099	2.174	2.198	2.198	2.198	2.211	2.211	2.081	2.309	2.339	2.694	2.712	2.712	2.73	2.792	2.792	2.792	2.834	2.834	2.834	2.834	2.802	2.852	2.963	2.963	3	2.976	3	3.019	3.012	3.012	2.994	2.994
YBL001C	1.353	1.39	1.39	1.39	1.39	1.39	1.39	1.39	1.39	1.39	1.39	1.39	1.366	1.366	1.366	1.366	1.366	1.366	1.366	1.366	1.366	1.366	1.359	1.359	1.359	1.359	1.359	1.359	1.347	1.347	1.354	1.354	1.354	1.354	1.354	1.354	1.347	1.347	1.347	1.347	1.347	1.347	1.347	1.347	1.347	1.347	1.347	1.347	1.334
YHR132C	1.145	1.145	1.145	1.15	1.15	1.15	1.15	1.15	1.15	1.15	1.15	1.348	1.448	1.704	1.704	1.728	1.728	1.752	1.752	1.752	1.752	1.752	1.759	1.759	1.759	1.759	1.759	1.784	1.784	1.784	1.784	1.785	1.803	1.803	1.803	1.803	1.796	1.804	1.804	1.829	1.829	1.829	1.829	1.829	1.829	1.829	1.829	1.811	1.811
YMR305C	0.591	0.591	0.591	0.591	0.591	0.591	0.604	0.604	0.616	0.882	0.882	0.882	0.882	0.906	0.963	0.963	0.963	1.024	1.024	1.024	1.024	1.024	1.024	1.024	1.024	1.024	1.024	1.024	1.091	1.115	1.184	1.277	1.277	1.277	1.277	1.277	1.277	1.277	1.277	1.289	1.289	1.289	1.277	1.277	1.283	1.302	1.67	1.67	1.694
YLR043C	1.47	1.47	1.47	1.47	1.458	1.451	1.468	1.475	1.475	1.499	1.499	1.499	1.499	1.499	1.499	1.499	1.499	1.492	1.499	1.506	1.525	1.525	1.525	1.518	1.518	1.518	1.518	1.542	1.555	1.555	1.562	1.562	1.562	1.562	1.562	1.562	1.58	1.58	1.58	1.58	1.58	1.587	1.58	1.58	1.573	1.573	1.555	1.555	1.555
YDL028C	0.633	0.633	0.676	0.676	0.676	0.707	0.78	0.78	0.78	0.78	0.78	0.78	0.78	0.78	0.78	0.78	0.78	0.787	0.787	0.787	0.787	0.787	0.787	0.762	0.762	0.737	0.737	0.798	0.798	0.823	0.823	0.859	0.859	0.919	0.919	0.926	0.926	0.926	0.926	0.926	0.95	0.962	0.962	0.962	0.962	0.962	0.986	1.01	1.01
YBR154C	1.122	1.122	1.158	1.158	1.158	1.165	1.185	1.395	1.541	1.659	1.677	1.733	1.733	1.733	1.77	1.77	1.825	2.689	3.45	3.45	3.537	3.537	3.624	3.649	3.649	3.649	3.725	3.818	3.837	3.889	3.889	3.901	3.901	3.926	4.045	4.069	4.094	4.119	4.119	4.156	4.157	4.162	4.187	4.225	4.225	4.225	4.237	4.237	4.237
YLR059C	4.596	4.596	4.596	4.596	4.589	4.589	4.589	4.589	4.589	4.535	4.535	4.425	4.425	4.419	4.419	4.395	4.395	4.401	4.401	4.401	4.401	4.381	4.357	4.197	3.909	3.841	3.82	3.813	3.813	3.813	3.813	3.788	3.74	3.722	3.637	3.619	3.476	3.231	3.127	3.127	3.103	3.103	2.733	2.664	2.592	2.592	2.592	2.592	2.592
YCR084C	1.537	1.537	1.537	1.537	1.518	1.476	1.481	1.56	1.567	1.672	1.636	1.636	1.666	1.506	1.385	1.372	1.443	1.748	1.748	1.766	1.778	1.871	2.271	2.744	2.744	2.818	2.907	3.283	3.283	3.535	3.553	3.56	3.83	3.83	3.811	3.811	3.837	3.837	3.837	3.819	3.819	3.819	3.819	3.826	3.918	3.926	3.951	3.951	3.975
YNL253W	2.677	2.638	2.571	2.565	2.446	2.476	2.508	2.602	2.602	2.602	2.602	2.602	2.547	2.51	2.385	2.346	2.346	2.346	2.352	2.155	2.139	2.151	2.151	2.206	2.187	2.212	2.237	2.237	2.226	2.141	2.147	2.181	2.181	2.181	2.181	2.174	2.13	1.978	1.917	1.917	1.905	1.954	1.984	1.996	1.996	1.996	2.003	1.937	1.937
YLR093C	0.958	0.958	0.958	0.958	0.958	0.952	0.952	0.976	0.976	0.976	0.957	0.957	0.957	0.969	0.994	0.994	1.001	1.001	0.983	0.983	1.007	1.021	1.021	1.021	1.021	1.045	1.045	1.033	1.033	1.033	1.033	1.033	1.033	1.033	1.033	1.009	0.978	0.978	0.996	1.032	1.018	1.042	1.042	1.042	1.042	1.066	1.066	1.01	0.986
YGR206W	1.347	1.365	1.428	1.707	1.801	1.801	1.808	1.808	1.808	1.808	1.98	1.98	2.004	2.011	2.011	2.011	2.011	2.011	2.011	2.011	2.011	2.018	2.018	2.043	2.043	2.043	2.043	2.1	2.234	2.276	2.3	2.3	2.312	2.312	2.312	2.312	2.329	2.389	2.389	2.389	2.389	2.403	2.403	2.403	2.403	2.421	2.421	2.421	2.421
YER092W	2.477	2.459	2.459	2.452	2.452	2.452	2.384	2.384	2.05	1.889	1.816	1.792	1.792	1.792	1.799	1.799	1.799	1.799	1.799	1.799	1.749	1.749	1.756	1.617	1.61	1.617	1.617	1.617	1.617	1.581	1.468	1.444	1.444	1.444	1.426	1.402	1.377	1.377	1.137	0.942	0.937	0.912	0.937	0.937	0.937	0.937	0.83	0.83	0.83
YBR179C	0.428	0.372	0.372	0.299	0.299	0.299	0.299	0.299	0.299	0.299	0.274	0.168	0.131	0.131	0.131	0.131	0.131	0.131	0.131	0.131	0.131	0.131	0.131	0.131	0.131	0.131	0.131	0.131	0.131	0.131	0.131	0.131	0.131	0.131	0.131	0.131	0.057	0.057	0.081	0.074	0.086	0.086	0.086	0.086	0.086	0.086	0.086	0.068	0.068
YIR017C	4.102	4.102	4.047	4.04	4.016	4.016	3.992	3.992	3.992	3.985	3.985	3.96	3.96	3.96	3.816	3.804	3.703	3.678	3.484	3.14	2.884	2.884	2.87	2.876	2.876	2.81	2.81	2.754	2.735	2.729	2.722	2.659	2.659	2.659	2.647	2.629	2.479	2.479	2.288	2.165	2.019	1.987	1.987	1.987	1.95	1.944	1.944	1.901	1.876
YML104C	0.399	0.399	0.387	0.387	0.368	0.344	0.344	0.344	0.344	0.314	0.314	0.314	0.314	0.296	0.266	0.242	0.314	0.314	0.314	0.314	0.302	0.314	0.328	0.328	0.34	0.389	0.389	0.389	0.467	0.467	0.492	0.498	0.498	0.498	0.498	0.498	0.498	0.498	0.498	0.486	0.486	0.511	0.511	0.553	0.598	0.598	0.598	0.598	0.598
YAR018C	0.596	0.596	0.596	0.596	0.596	0.596	0.596	0.596	0.596	0.596	0.583	0.583	0.583	0.608	0.558	0.558	0.558	0.558	0.551	0.546	0.573	0.573	0.682	0.658	0.665	0.665	0.665	0.665	0.665	0.665	0.672	0.697	0.752	0.813	0.813	0.813	0.813	0.837	0.837	0.812	0.805	0.816	0.816	0.816	0.816	0.809	0.809	0.833	0.833
YBR056W	0.676	0.688	0.694	0.751	0.751	0.751	0.751	0.751	0.721	0.684	0.684	0.647	0.647	0.64	0.64	0.64	0.64	0.608	0.523	0.381	0.35	0.332	0.332	0.332	0.332	0.332	0.332	0.332	0.332	0.22	0.231	0.212	0.224	0.26	0.26	0.285	0.292	0.292	0.31	0.31	0.322	0.322	0.322	0.322	0.322	0.322	0.322	0.322	0.322
YPR161C	1.393	1.393	1.4	1.4	1.4	1.4	1.4	1.4	1.407	1.432	1.432	1.457	1.457	1.457	1.457	1.433	1.433	1.434	1.434	1.434	1.434	1.434	1.434	1.434	1.434	1.434	1.434	1.434	1.445	1.445	1.445	1.445	1.445	1.445	1.438	1.438	1.438	1.438	1.438	1.438	1.438	1.431	1.406	1.406	1.399	1.387	1.387	1.412	1.412
YPL089C	0.295	0.412	0.419	0.511	0.531	0.531	0.531	0.531	0.531	0.543	0.543	0.543	0.543	0.543	0.543	0.543	0.543	0.543	0.543	0.543	0.543	0.55	0.55	0.643	0.692	0.692	0.692	0.692	0.692	0.692	0.704	0.704	0.704	0.68	0.722	0.717	0.717	0.717	0.717	0.703	0.704	0.704	0.771	0.764	0.764	0.764	0.764	0.752	0.752
YKL149C	1.772	1.765	1.765	1.64	1.628	1.592	1.592	1.567	1.549	1.537	1.649	1.649	1.73	1.712	1.756	1.807	1.807	1.807	1.814	1.814	1.808	1.827	1.847	1.885	1.885	1.885	1.885	1.885	1.885	1.885	1.885	1.951	1.951	1.951	1.971	1.971	1.971	1.971	1.971	1.971	1.971	1.983	2.007	2.064	2.064	2.064	2.064	2.064	2.082
YPL166W	1.191	1.344	1.344	1.344	1.436	1.436	1.484	1.521	1.496	1.546	1.877	2.334	2.334	2.334	2.341	2.608	2.608	2.694	2.83	2.979	2.979	2.979	2.979	3.048	3.204	3.253	3.229	3.229	3.229	3.229	3.229	3.229	3.229	3.247	3.259	3.308	3.308	3.43	3.492	3.605	3.605	3.605	3.654	3.679	3.703	3.71	3.71	3.71	3.71
YLR074C	0.544	0.544	0.544	0.544	0.544	0.544	0.544	0.544	0.544	0.537	0.537	0.537	0.561	0.561	0.554	0.554	0.554	0.579	0.579	0.579	0.579	0.579	0.579	0.579	0.579	0.543	0.543	0.543	0.543	0.543	0.543	0.543	0.543	0.543	0.531	0.506	0.506	0.506	0.506	0.499	0.499	0.523	0.539	0.539	0.528	0.528	0.528	0.528	0.528
YPR111W	4.458	4.458	4.458	4.458	4.458	4.458	4.458	4.458	4.397	4.397	4.385	4.385	4.385	4.385	4.41	4.41	4.41	4.41	4.41	4.41	4.41	4.41	4.386	4.386	4.386	4.386	4.313	4.039	3.937	3.777	3.72	3.64	3.616	3.616	3.474	3.474	3.463	3.463	3.463	3.42	3.42	3.347	3.347	3.217	3.217	3.106	3.088	3.081	3.123
YER159C	0.894	0.894	0.85	0.712	0.681	0.587	0.587	0.57	0.551	0.551	0.547	0.547	0.547	0.547	0.547	0.547	0.547	0.554	0.547	0.579	0.585	0.585	0.585	0.592	0.606	0.643	0.643	0.643	0.632	0.656	0.656	0.656	0.668	0.687	0.687	0.687	0.687	0.687	0.687	0.68	0.68	0.68	0.68	0.687	0.693	0.705	0.705	0.705	0.705
YDL015C	3.821	3.821	3.845	3.845	3.845	3.851	3.851	3.9	3.955	3.955	3.955	3.955	3.955	3.955	3.955	3.882	3.882	3.863	3.863	3.863	3.863	3.863	3.863	3.863	3.863	3.863	3.863	3.863	3.863	3.863	3.863	3.845	3.82	3.759	3.776	3.758	3.758	3.758	3.702	3.702	3.69	3.69	3.69	3.665	3.665	3.629	3.653	3.653	3.653
YOR079C	1.313	1.295	1.325	1.314	1.331	1.331	1.338	1.338	1.4	1.462	1.462	1.487	1.671	1.684	1.708	1.708	1.708	1.659	1.672	1.647	1.672	1.672	1.679	1.662	1.754	1.748	1.748	1.748	1.748	1.748	1.755	1.772	1.791	1.791	1.791	1.804	1.804	1.811	1.817	1.854	1.854	1.854	1.861	1.873	1.861	1.93	1.954	1.954	1.917
YPL104W	1.545	1.589	1.601	1.601	1.638	1.638	1.645	1.645	1.645	1.645	1.645	1.645	1.834	1.977	1.977	1.977	2.008	2.008	2.058	2.058	2.1	2.145	2.145	2.235	2.235	2.235	2.242	2.242	2.242	2.242	2.242	2.272	2.272	2.272	2.272	2.272	2.272	2.272	2.272	2.272	2.272	2.272	2.272	2.327	2.339	2.339	2.339	2.339	2.363
YFL023W	0.354	0.354	0.354	0.354	0.354	0.372	0.4	0.51	0.51	0.51	0.558	0.794	0.794	0.812	0.812	0.812	0.812	0.812	0.812	0.812	0.812	0.812	0.83	0.83	0.83	0.912	1.036	1.265	2.267	2.267	2.285	2.317	2.317	2.317	2.317	2.317	2.392	2.392	2.392	2.392	2.417	2.435	2.435	2.435	2.435	2.435	2.435	2.435	2.449
YJL141C	0.833	0.833	0.814	0.796	0.814	0.713	0.688	0.688	0.645	0.679	0.618	0.632	0.684	1.02	1.02	1.002	1.002	1.032	1.032	1.1	1.148	1.136	1.16	1.161	1.161	1.161	1.18	1.193	1.193	1.205	1.212	1.267	1.267	1.267	1.26	1.26	1.26	1.26	1.26	1.26	1.26	1.155	1.155	1.229	1.229	1.247	1.247	1.259	1.259
YER055C	0.422	0.422	0.44	0.464	0.464	0.49	0.49	0.508	0.508	0.508	0.508	0.508	0.533	0.569	0.605	0.605	0.605	0.605	0.605	0.617	0.649	0.649	0.649	0.649	0.649	0.649	0.649	0.685	0.691	0.691	0.691	0.691	0.691	0.691	0.691	0.691	0.691	0.691	0.691	0.691	0.691	0.691	0.691	0.691	0.691	0.667	0.667	0.705	0.705
YAL044C	0.868	0.868	0.868	0.868	0.868	0.868	0.868	0.868	0.844	0.844	0.844	0.856	0.831	0.856	0.856	0.856	0.856	0.831	0.831	0.831	0.831	0.801	0.894	0.918	0.918	0.98	0.98	0.98	0.98	0.98	0.98	0.98	0.98	0.98	0.98	0.98	0.98	0.98	0.98	0.98	0.98	0.98	0.98	0.98	1.005	1.005	1.016	1.016	1.016
YKL140W	0.989	0.861	0.777	0.777	0.625	0.503	0.503	0.565	0.565	0.565	0.565	0.59	0.56	0.56	0.536	0.511	0.511	0.517	0.511	0.499	0.475	0.475	0.463	0.456	0.456	0.481	0.481	0.481	0.481	0.469	0.494	0.494	0.505	0.574	0.685	0.685	0.685	0.685	0.685	0.716	0.772	0.777	0.777	0.784	0.784	0.784	0.784	0.759	0.759
YGL187C	0.694	0.694	0.694	0.694	0.694	0.694	0.719	0.719	0.719	0.719	0.719	0.719	0.719	0.72	0.695	0.695	0.713	0.738	0.75	0.75	0.75	0.75	0.75	0.75	0.75	0.726	0.726	0.726	0.726	0.726	0.726	0.726	0.726	0.726	0.726	0.726	0.751	0.751	0.751	0.751	0.751	0.751	0.751	0.751	0.732	0.707	0.707	0.707	0.707
YPL065W	0.309	0.376	0.376	0.376	0.376	0.364	0.339	0.339	0.327	0.371	0.371	0.371	0.371	0.414	0.389	0.383	0.383	0.395	0.388	0.388	0.388	0.29	0.283	0.259	0.259	0.259	0.271	0.271	0.271	0.271	0.271	0.289	0.289	0.289	0.289	0.289	0.289	0.289	0.289	0.257	0.269	0.281	0.288	0.306	0.306	0.337	0.344	0.344	0.344
YCL002C	0.971	0.927	0.939	0.884	0.86	0.867	0.848	0.848	0.823	0.778	0.754	0.73	0.73	0.626	0.619	0.539	0.569	0.569	0.569	0.569	0.569	0.593	0.575	0.57	0.57	0.601	0.601	0.601	0.577	0.577	0.577	0.577	0.676	0.676	0.676	0.676	0.676	0.676	0.658	0.665	0.7	0.737	0.967	1.122	1.122	1.122	1.122	1.122	1.135
YOR233W	0.649	0.699	0.699	0.717	0.717	0.7	0.724	0.724	0.754	0.778	0.778	0.778	0.706	0.706	0.706	0.742	0.793	0.818	0.825	0.825	0.852	0.834	0.884	0.901	0.901	0.927	0.941	0.983	0.995	1.027	1.027	1.034	1.052	1.052	1.066	1.066	1.066	1.066	1.109	1.133	1.158	1.158	1.158	1.158	1.158	1.158	1.158	1.158	1.158
YBR181C	3.028	3.028	3.052	3.077	3.07	3.045	3.045	3.045	3.058	3.109	3.172	3.172	3.172	3.189	3.189	3.189	3.196	3.196	3.196	3.208	3.184	3.177	3.177	3.177	3.177	3.177	3.177	3.17	3.164	3.157	3.175	3.175	3.175	3.175	3.175	3.175	3.168	3.15	3.12	3.102	3.102	3.102	2.878	2.829	2.786	2.731	2.731	2.706	2.706
YCR106W	1.636	1.605	1.574	1.653	1.664	1.696	1.798	1.855	1.893	1.893	1.893	1.893	1.893	1.869	1.869	1.869	1.886	1.886	1.886	1.911	1.785	1.778	1.785	1.833	2.005	2.232	2.319	2.319	2.333	2.351	2.351	2.377	2.413	2.456	2.456	2.487	2.487	2.487	2.512	2.555	2.555	2.555	2.555	2.555	2.58	2.5	2.476	2.501	2.538
YPR191W	2.579	2.579	2.621	2.621	2.621	2.621	2.621	2.621	2.646	2.634	2.634	2.652	2.677	2.677	2.691	2.691	2.691	2.721	2.721	2.721	2.721	2.721	2.721	2.721	2.721	2.721	2.697	2.709	2.709	2.709	2.709	2.709	2.709	2.721	2.714	2.714	2.714	2.714	2.714	2.714	2.714	2.714	2.714	2.677	2.677	2.677	2.677	2.677	2.677
YOR070C	1.466	1.535	1.478	1.478	1.63	1.63	1.63	1.63	1.637	1.605	1.605	1.617	1.554	1.59	1.481	1.481	1.481	1.481	1.48	1.456	1.463	1.443	1.528	1.546	1.546	1.546	1.52	1.775	1.75	1.757	1.757	1.781	1.793	1.797	1.797	1.797	1.797	1.815	1.833	1.833	1.833	1.857	1.845	1.845	1.784	1.784	1.679	1.625	1.629
YMR255W	0.595	0.585	0.578	0.603	0.61	0.61	0.61	0.794	0.881	0.881	0.881	0.881	0.881	0.887	0.912	1.006	1.135	1.517	1.556	1.978	1.978	2.014	2.139	2.139	2.151	2.176	2.176	2.2	2.2	2.2	2.2	2.328	2.328	2.328	2.328	2.334	2.414	2.414	2.414	2.432	2.432	2.432	2.475	2.475	2.482	2.475	2.475	2.475	2.475
YER120W	4.834	4.84	4.804	4.86	4.89	4.915	4.915	4.934	4.934	4.934	4.874	4.874	4.874	4.874	4.874	4.874	4.874	4.874	4.874	4.794	4.806	4.8	4.8	4.775	4.799	4.799	4.799	4.799	4.764	4.757	4.736	4.773	4.825	4.825	4.825	4.825	4.862	4.868	4.868	4.868	4.868	4.868	4.868	4.868	4.868	4.794	4.77	4.739	4.529
YFR051C	6.562	6.562	6.562	6.576	6.759	6.759	6.759	6.759	6.783	6.783	6.783	6.79	6.95	6.95	7.086	7.086	7.135	7.08	7.08	7.104	7.104	7.123	7.144	7.171	7.484	7.582	8.02	8.02	8.02	8.044	8.062	8.062	8.062	8.306	8.306	8.288	8.3	8.424	8.424	8.393	8.411	8.411	8.418	8.418	8.425	8.425	8.425	8.362	8.374
YOR361C	1.267	1.267	1.267	1.267	1.267	1.267	1.267	1.267	1.297	1.321	1.321	1.321	1.321	1.321	1.328	1.352	1.352	1.352	1.352	1.352	1.352	1.352	1.352	1.352	1.352	1.352	1.352	1.352	1.352	1.352	1.352	1.352	1.352	1.352	1.359	1.359	1.359	1.359	1.359	1.359	1.359	1.352	1.352	1.352	1.352	1.352	1.352	1.352	1.352
YHR153C	3.001	3.001	3.001	3.001	3.001	3.001	3.001	3.001	3.001	3.001	3.001	3.008	3.008	3.008	3.008	3.008	3.008	3.008	3.008	3.008	3.008	3.008	3.008	3.008	3.001	3.001	3.001	2.995	2.995	2.976	2.958	2.983	2.983	2.983	2.983	2.983	2.983	2.983	2.963	2.951	2.958	2.982	2.982	2.982	2.95	2.877	2.786	2.762	2.743
YGR008C	0.741	0.772	0.796	0.796	0.808	0.808	0.808	0.808	0.765	0.765	0.765	0.765	0.765	0.765	0.765	0.765	0.765	0.765	0.765	0.765	0.739	0.721	0.721	0.721	0.721	0.721	0.721	0.721	0.714	0.714	0.707	0.707	0.707	0.707	0.707	0.707	0.707	0.7	0.7	0.7	0.7	0.7	0.7	0.707	0.707	0.707	0.707	0.707	0.707
YOL114C	2.317	2.274	2.244	2.195	2.195	2.195	2.195	2.183	2.152	2.202	2.215	2.215	2.233	2.24	2.233	2.233	2.215	2.191	2.191	2.191	2.191	2.21	2.228	2.228	2.246	2.222	2.222	2.106	2.076	2.083	1.948	1.93	1.905	1.491	1.429	1.385	1.385	1.422	1.442	1.442	1.467	1.55	1.817	1.934	1.965	1.965	1.965	1.94	1.933
YER139C	1.448	1.448	1.448	1.424	1.412	1.412	1.412	1.412	1.405	1.405	1.363	1.363	1.363	1.418	1.571	1.638	1.656	1.686	1.803	1.803	1.803	1.852	1.852	1.877	1.877	1.853	1.853	1.865	1.877	2.064	2.064	2.04	2.04	2.04	2.04	2.04	2.04	2.04	2.04	2.04	2.04	2.071	2.188	2.195	2.231	2.231	2.231	2.231	2.231
YML112W	1.406	1.357	1.351	1.351	1.327	1.284	1.247	1.247	1.241	1.241	1.241	0.952	0.91	0.856	0.856	0.868	0.707	0.693	0.718	0.743	0.904	1.204	1.204	1.204	1.204	1.247	1.272	1.321	1.346	1.346	1.358	1.358	1.39	1.562	1.562	1.587	1.618	1.618	1.618	1.618	1.668	1.675	1.7	1.65	1.667	1.686	1.632	1.632	1.639
YER004W	5.05	5.057	5.107	5.17	5.177	5.177	5.184	5.184	5.208	5.208	5.232	5.232	5.251	5.313	5.345	5.369	5.369	5.369	5.369	5.394	5.394	5.394	5.401	5.401	5.425	5.425	5.425	5.425	5.407	5.395	5.395	5.395	5.395	5.395	5.395	5.335	5.285	5.273	5.161	5.122	5.036	5.036	5.036	5.036	5.036	5.036	5.036	5.036	5.036
YJR068W	0.879	0.879	0.879	0.855	0.867	0.874	0.899	0.899	0.913	0.919	0.987	0.987	1.012	1.012	1.024	1	1	1.205	1.323	1.751	2.184	2.196	2.221	2.221	2.246	2.291	2.477	2.477	2.569	2.569	2.643	2.65	2.65	2.65	2.65	2.65	2.65	2.692	2.716	2.777	2.777	2.777	2.777	2.802	2.809	2.821	2.821	2.827	2.809
YML069W	0.535	0.569	0.569	0.632	0.716	0.893	0.893	0.893	0.893	0.893	0.893	0.893	0.918	0.942	1.035	1.035	1.144	1.144	1.144	1.144	1.169	1.169	1.169	1.169	1.169	1.176	1.188	1.212	1.237	1.256	1.256	1.256	1.256	1.268	1.268	1.28	1.28	1.28	1.28	1.28	1.28	1.28	1.28	1.28	1.28	1.292	1.292	1.292	1.292
YPR104C	1.466	1.466	1.466	1.454	1.454	1.454	1.472	1.472	1.491	1.491	1.491	1.491	1.491	1.491	1.491	1.491	1.491	1.515	1.515	1.515	1.515	1.515	1.508	1.508	1.508	1.508	1.508	1.508	1.508	1.508	1.508	1.508	1.526	1.508	1.508	1.508	1.484	1.484	1.484	1.484	1.484	1.484	1.484	1.484	1.47	1.463	1.463	1.457	1.457
YOL021C	0	0	0	0	0	0	0	0	0	0	0	0	0	0	0	0	0	0	0	0	0	0	0	0	0	0	0	0	0	0	0	0	0	0	0	0	0	0	0	0	0	0	0	0	0	0	0	0	0
YKL204W	0.435	0.453	0.453	0.453	0.453	0.453	0.453	0.453	0.453	0.428	0.428	0.44	0.464	0.464	0.464	0.464	0.464	0.464	0.464	0.477	0.477	0.477	0.477	0.477	0.477	0.477	0.477	0.477	0.477	0.477	0.477	0.477	0.477	0.477	0.477	0.477	0.477	0.477	0.477	0.477	0.459	0.459	0.459	0.459	0.459	0.459	0.459	0.44	0.428
YOR194C	2.909	2.909	2.909	2.909	2.909	2.909	2.909	2.916	2.916	2.916	2.916	2.916	2.916	2.916	2.934	2.96	2.941	2.997	2.997	2.997	3.015	3.015	3.034	3.034	3.034	3.041	3.041	3.041	3.041	3.041	3.041	3.01	3.01	3.01	3.01	3.059	3.059	3.059	3.059	3.059	3.059	3.059	3.059	3.059	3.059	3.059	3.059	3.059	3.059
YAL023C	0.907	0.907	0.907	0.907	0.907	0.907	0.889	0.889	0.901	0.901	0.901	0.919	0.919	0.919	0.919	0.919	0.919	0.919	0.919	0.858	0.858	0.883	0.847	0.835	0.811	0.811	0.811	0.811	0.811	0.811	0.811	0.811	0.811	0.811	0.799	0.799	0.775	0.775	0.775	0.721	0.721	0.721	0.721	0.721	0.721	0.721	0.721	0.721	0.721
YNL168C	1.249	1.249	1.249	1.249	1.249	1.249	1.242	1.235	1.235	1.235	1.192	1.192	1.167	1.142	1.142	1.142	1.142	1.142	1.142	1.117	1.11	1.11	1.11	1.11	1.11	1.11	1.055	1.036	1.005	0.986	0.986	0.98	0.98	0.961	0.924	0.917	0.917	0.917	0.808	0.772	0.741	0.736	0.712	0.705	0.705	0.705	0.705	0.698	0.698
YNL236W	0.763	0.788	0.87	0.888	0.999	1.222	1.222	1.369	1.369	1.369	1.419	1.45	1.45	1.45	1.481	1.488	1.488	1.488	1.488	1.512	1.549	1.568	1.574	1.581	1.618	1.774	1.78	1.78	1.78	1.805	1.805	1.805	1.805	1.805	1.817	1.936	1.936	1.943	1.943	1.943	1.967	1.967	1.997	2.002	2.002	2.002	2.003	2.01	2.219
YDL093W	0.566	0.587	0.611	0.611	0.594	0.601	0.613	0.613	0.62	0.62	0.62	0.62	0.627	0.627	0.603	0.603	0.603	0.645	0.645	0.645	0.639	0.645	0.652	0.676	0.676	0.683	0.683	0.683	0.752	0.752	0.814	0.814	0.826	0.826	0.826	0.826	0.838	0.838	0.875	0.894	0.894	0.894	0.894	0.894	0.899	0.905	0.905	0.905	0.905
YGR211W	1.402	1.358	1.358	1.358	1.181	1.125	1.094	1.112	1.112	1.1	1.1	1.1	1.088	1.088	0.924	0.907	0.9	0.882	0.87	0.87	0.84	0.84	0.842	0.935	1.09	1.09	1.09	1.097	1.141	1.183	1.17	1.225	1.646	2.103	2.181	2.181	2.206	2.309	2.358	2.433	2.391	2.453	2.421	2.421	2.421	2.445	2.466	2.533	2.976
YAR002C-A	1.224	1.224	1.224	1.231	1.263	1.287	1.385	1.431	1.424	1.449	1.474	1.474	1.474	1.474	1.498	1.498	1.498	1.528	1.565	1.565	1.577	1.602	1.585	1.661	1.711	1.743	1.743	1.78	1.78	1.812	1.99	2.014	2.014	2.014	2.014	2.014	2.038	2.044	2.15	2.329	2.329	2.329	2.329	2.329	2.329	2.354	2.378	2.378	2.378
YNL257C	0.556	0.574	0.655	0.958	0.965	0.965	0.965	0.965	0.965	0.965	1.035	1.054	1.262	1.433	1.433	1.433	1.524	1.717	1.816	1.859	1.883	1.897	1.897	1.897	1.897	1.922	1.992	1.992	1.992	1.992	1.992	1.992	2.01	2.01	2.01	2.01	2.054	2.097	2.151	2.151	2.151	2.158	2.158	2.176	2.176	2.2	2.2	2.2	2.2
YDR399W	0.839	0.876	1.085	1.085	1.092	1.067	1.097	1.097	1.154	1.289	1.265	1.29	1.278	1.254	1.278	1.302	1.339	1.4	1.473	1.745	1.745	1.752	1.795	1.795	1.819	1.819	1.819	1.819	1.839	1.946	1.946	1.978	2.201	2.286	2.318	2.269	2.269	2.33	2.355	2.355	2.355	2.355	2.355	2.398	2.417	2.477	2.533	2.533	2.533
YNL305C	5.752	5.752	5.728	5.624	5.618	5.57	5.417	5.353	5.353	5.329	5.329	5.336	5.336	5.336	5.348	5.373	5.373	5.354	5.354	5.354	5.354	5.354	5.354	5.354	5.354	5.33	5.33	5.299	5.299	5.255	5.237	5.237	5.212	5.188	5.096	4.937	4.937	4.937	4.937	4.937	4.832	4.806	4.806	4.806	4.794	3.797	3.397	3.223	3.179
YIL027C	1.621	1.657	1.652	1.627	1.627	1.627	1.688	1.73	1.755	1.791	1.791	1.791	1.784	1.784	1.766	1.795	1.795	1.814	1.814	1.814	1.814	1.814	1.788	1.781	1.864	1.889	1.895	1.934	1.934	1.934	1.915	1.915	1.915	1.915	1.915	1.915	1.915	1.915	1.915	1.883	1.883	1.877	1.877	1.931	1.95	1.991	2.051	2.051	2.033
YBR168W	2.059	2.059	2.059	2.059	1.972	1.954	1.954	1.972	1.954	1.911	1.855	1.848	1.843	1.843	1.843	1.843	1.819	1.819	1.801	1.783	1.765	1.765	1.758	1.758	1.782	1.782	1.782	1.782	1.689	1.689	1.714	1.659	1.603	1.627	1.627	1.627	1.602	1.602	1.602	1.583	1.583	1.589	1.589	1.601	1.632	1.687	1.717	1.692	1.692
YKL095W	1.622	1.64	1.64	1.72	1.72	1.757	1.757	1.757	1.805	1.805	1.805	1.798	1.81	1.8	1.819	1.856	1.868	1.868	1.9	1.9	1.932	1.932	1.956	2.011	2.023	2.035	2.035	2.035	2.059	2.059	2.059	2.059	2.035	2.035	2.059	2.041	2.066	2.091	2.091	2.116	2.116	2.116	2.116	2.116	2.116	2.116	2.128	2.135	2.135
YNL134C	1.227	1.251	1.222	1.277	1.418	1.443	1.633	1.74	2.18	2.18	2.268	2.468	2.468	2.468	2.468	2.468	2.475	2.457	2.489	2.746	2.848	2.86	2.86	2.892	2.96	2.96	2.997	2.997	2.997	3.022	3.022	3.029	3.117	3.161	3.198	3.198	3.198	3.191	3.269	3.287	3.373	3.373	3.421	3.421	3.421	3.421	3.396	3.421	3.41
YOL158C	2.972	2.948	2.948	2.942	2.942	2.904	2.904	2.952	3.055	3.233	3.362	3.362	3.455	3.765	3.765	3.765	3.765	3.765	3.753	3.705	3.705	3.723	3.723	3.723	3.73	3.737	3.737	3.744	3.744	3.75	3.75	3.738	3.628	3.487	3.491	3.509	3.484	3.484	3.491	3.517	3.517	3.517	3.505	3.535	3.486	3.486	3.486	3.504	3.553
YGL244W	0.532	0.532	0.532	0.532	0.532	0.532	0.532	0.507	0.507	0.513	0.513	0.52	0.538	0.514	0.514	0.533	0.563	0.563	0.563	0.563	0.595	0.686	0.686	0.686	0.686	0.698	0.698	0.698	0.698	0.722	0.722	0.722	0.722	0.722	0.722	0.722	0.698	0.71	0.71	0.734	0.734	0.734	0.734	0.734	0.734	0.734	0.734	0.734	0.734
YIL004C	0.329	0.329	0.329	0.329	0.329	0.329	0.336	0.329	0.329	0.317	0.317	0.317	0.317	0.317	0.336	0.367	0.413	0.42	0.42	0.42	0.438	0.506	0.574	0.816	0.939	1.021	1.027	1.027	1.027	1.114	1.194	1.218	1.218	1.225	1.225	1.225	1.225	1.324	1.368	1.368	1.368	1.368	1.393	1.393	1.393	1.393	1.412	1.455	1.749
YDR507C	0.648	0.648	0.666	0.666	0.666	0.642	0.642	0.679	0.698	0.698	0.74	0.74	0.74	0.74	0.765	0.765	0.765	0.765	0.765	0.765	0.765	0.765	0.783	0.783	0.783	0.776	0.776	0.776	0.776	0.764	0.739	0.739	0.739	0.739	0.739	0.739	0.739	0.739	0.727	0.708	0.708	0.708	0.684	0.684	0.654	0.654	0.635	0.654	0.654
YMR195W	0.055	0.055	0.024	0.024	0	0	0	0	0	0	0	0	0	0	0	0	0	0	0	0	0	0	0	0	0	0	0	0	0	0	0	0	0	0	0	0	0	0	0	0	0	0	0	0	0	0	0	0	0
YCR028C-A	1.257	1.264	1.308	1.327	1.327	1.327	1.387	1.387	1.424	1.424	1.424	1.424	1.424	1.424	1.424	1.505	1.505	1.505	1.505	1.505	1.505	1.505	1.505	1.505	1.505	1.505	1.505	1.499	1.474	1.474	1.474	1.499	1.523	1.529	1.529	1.529	1.529	1.529	1.529	1.529	1.529	1.529	1.529	1.553	1.553	1.553	1.553	1.553	1.553
YNL186W	0.656	0.656	0.656	0.656	0.656	0.656	0.656	0.656	0.656	0.656	0.656	0.568	0.568	0.568	0.445	0.445	0.42	0.42	0.42	0.42	0.42	0.42	0.42	0.44	0.44	0.44	0.44	0.44	0.44	0.44	0.44	0.44	0.44	0.44	0.44	0.44	0.44	0.397	0.354	0.354	0.354	0.354	0.312	0.226	0.208	0.195	0.195	0.195	0.195
YPL267W	0.593	0.624	0.617	0.617	0.624	0.666	0.732	0.788	0.83	0.83	0.855	0.903	0.903	0.903	0.903	0.903	0.952	1.031	1.031	1.031	1.031	1.068	1.068	1.068	1.08	1.08	1.105	1.105	1.105	1.105	1.105	1.105	1.105	1.105	1.104	1.104	1.104	1.104	1.104	1.104	1.097	1.097	1.097	1.097	1.097	1.079	1.072	1.072	1.072
YGL178W	1.179	1.186	1.179	1.248	1.248	1.267	1.267	1.267	1.267	1.267	1.267	1.267	1.224	1.163	1.144	1.144	1.176	1.171	1.233	1.254	1.278	1.303	1.303	1.328	1.416	1.453	1.608	1.881	2.16	2.16	2.16	2.16	2.273	2.273	2.273	2.273	2.273	2.291	2.291	2.333	2.428	2.428	2.428	2.44	2.497	2.504	2.504	2.504	2.504
YIL135C	1.596	1.578	1.578	1.528	1.528	1.528	1.528	1.528	1.497	1.497	1.497	1.497	1.449	1.449	1.425	1.425	1.443	1.443	1.443	1.443	1.443	1.443	1.443	1.443	1.443	1.443	1.443	1.443	1.401	1.401	1.401	1.401	1.401	1.401	1.328	1.328	1.272	1.272	1.272	1.272	1.272	1.272	1.272	1.248	1.248	1.248	1.058	1.016	1.016
YBR088C	0.898	0.891	0.874	0.899	0.899	0.982	0.982	0.958	0.958	0.983	0.983	0.983	0.983	1.007	1.007	1.007	1.007	1.007	1.007	1.025	1.038	1.038	1.038	1.038	1.038	1.038	1.038	1.057	1.087	1.087	1.111	1.111	1.087	1.087	1.087	1.087	1.101	1.101	1.101	1.101	1.108	1.108	1.108	1.108	1.108	1.108	1.108	1.108	1.065
YGL185C	1.339	1.339	1.327	1.315	1.265	1.302	1.302	1.302	1.278	1.278	1.172	1.118	1.068	0.823	0.768	0.813	0.828	0.885	1.249	1.249	1.292	1.383	1.383	1.427	1.555	1.8	1.8	1.861	1.861	1.861	1.843	1.893	2.005	2.037	2.037	2.037	2.037	2.037	2.103	2.111	2.215	2.442	2.479	2.479	2.479	2.496	2.589	2.675	2.699
YPR179C	0.933	0.933	0.853	0.872	0.939	0.915	0.915	0.976	0.976	0.976	1.001	1.025	1.025	1.044	1.107	1.132	1.168	1.175	1.249	1.224	1.224	1.23	1.212	1.262	1.262	1.262	1.262	1.262	1.274	1.352	1.352	1.457	1.457	1.457	1.469	1.469	1.469	1.542	1.535	1.535	1.535	1.535	1.535	1.535	1.524	1.556	1.55	1.55	1.612
YER146W	0.398	0.398	0.417	0.441	0.441	0.441	0.441	0.441	0.466	0.491	0.491	0.491	0.491	0.491	0.491	0.491	0.484	0.484	0.484	0.484	0.484	0.484	0.484	0.509	0.527	0.527	0.527	0.558	0.558	0.558	0.558	0.576	0.576	0.576	0.576	0.576	0.6	0.6	0.6	0.612	0.612	0.612	0.587	0.611	0.611	0.623	0.592	0.592	0.58
YOR073W	0.647	0.647	0.647	0.647	0.635	0.635	0.642	0.642	0.649	0.656	0.656	0.732	0.727	0.758	0.758	0.765	0.748	0.766	0.773	0.773	0.773	0.773	0.773	0.78	0.897	0.897	0.897	0.922	0.922	0.922	0.922	0.922	0.922	0.922	0.922	0.922	0.922	0.922	0.922	0.922	0.922	0.948	0.99	1.014	1.021	1.021	1.021	1.047	1.054
YPL109C	1.874	1.892	1.892	1.892	1.892	1.892	1.885	1.885	1.835	1.835	1.835	1.835	1.835	1.877	1.902	1.871	1.84	1.84	1.858	1.858	1.857	1.857	1.857	1.833	1.857	1.857	1.809	1.826	1.819	1.795	1.745	1.715	1.703	1.703	1.677	1.656	1.656	1.643	1.636	1.594	1.567	1.567	1.475	1.196	1.172	1.264	1.375	1.471	1.514
YLR432W	4.308	4.301	4.301	4.117	4.074	3.944	3.914	3.896	3.863	3.605	3.507	3.405	3.391	3.403	3.403	3.41	3.41	3.41	3.41	3.41	3.392	3.392	3.368	3.368	3.288	3.288	3.257	3.245	3.187	3.187	3.012	2.981	2.981	2.237	2.024	1.962	1.893	1.886	1.874	1.874	1.862	1.862	1.668	1.57	1.273	1.242	1.242	1.242	1.242
YGR162W	0.249	0.249	0.249	0.249	0.249	0.249	0.249	0.249	0.249	0.249	0.249	0.249	0.249	0.249	0.249	0.249	0.217	0.217	0.217	0.217	0.217	0.217	0.217	0.217	0.217	0.254	0.254	0.254	0.254	0.254	0.254	0.254	0.254	0.316	0.542	0.627	0.627	0.627	0.627	0.627	0.627	0.627	0.627	0.627	0.627	0.627	0.627	0.584	0.584
YJR025C	0.067	0.085	0.085	0.085	0.085	0.085	0.092	0.123	0.172	0.211	0.211	0.211	0.223	0.223	0.272	0.358	0.358	0.358	0.358	0.358	0.358	0.346	0.346	0.346	0.395	0.395	0.395	0.395	0.395	0.395	0.395	0.395	0.433	0.433	0.433	0.464	0.464	0.477	0.477	0.496	0.496	0.496	0.515	0.522	0.572	0.579	0.623	0.63	0.643
YER144C	5.176	5.197	5.191	5.184	5.226	5.276	5.331	5.295	5.295	5.295	5.295	5.3	5.3	5.381	5.381	5.381	5.417	5.417	5.459	5.502	5.502	5.502	5.502	5.502	5.521	5.521	5.514	5.514	5.514	5.514	5.457	5.457	5.457	5.457	5.457	5.455	5.455	5.455	5.455	5.43	5.43	5.382	5.382	5.431	5.407	5.375	5.337	5.313	5.325
YDL097C	2.35	2.338	2.338	2.327	2.464	2.581	2.655	2.655	2.674	2.674	2.674	2.65	2.65	2.687	2.644	2.644	2.775	2.836	2.836	2.836	2.903	2.927	2.969	2.951	2.908	2.908	2.89	2.884	2.896	2.896	2.86	2.842	2.842	2.421	2.167	2.16	2.172	2.161	2.223	3.183	3.743	6.497	6.522	6.589	6.613	6.613	6.631	6.704	7.024
YKL189W	1.139	0.995	0.983	0.925	0.87	0.846	0.846	0.846	0.846	0.809	0.729	0.729	0.729	0.71	0.667	0.667	0.66	0.642	0.561	0.392	0.392	0.361	0.354	0.354	0.347	0.305	0.268	0.193	0.186	0.186	0.186	0.186	0.186	0.168	0.125	0.143	0.143	0.143	0.15	0.15	0.183	0.152	0.22	0.22	0.22	0.22	0.22	0.22	0.213
YGL114W	0.951	0.951	0.945	0.945	0.945	0.945	0.926	0.908	0.908	0.908	0.901	0.919	0.944	1.143	1.143	1.143	1.186	1.186	1.186	1.186	1.186	1.204	1.192	1.205	1.162	1.162	1.176	1.138	1.145	1.145	1.145	1.133	1.133	1.14	1.11	1.11	1.055	1.055	1.024	1.007	0.989	1.021	1.021	1.046	1.046	1.046	1.046	1.046	1.046
YIR009W	0.87	0.87	0.868	0.994	0.994	0.994	0.969	0.969	0.969	0.969	0.969	0.969	0.969	0.969	0.969	0.945	0.945	0.945	0.945	0.945	0.945	0.756	0.708	0.635	0.635	0.61	0.507	0.514	0.574	0.611	0.872	1.05	1.05	1.05	1.05	1.05	1.05	1.05	1.05	1.05	1.05	1.074	1.074	1.074	1.093	1.16	1.26	1.309	1.309
YNL256W	0.666	0.647	0.623	0.623	0.969	0.969	0.987	1.019	1.019	1.038	1.038	1.038	1.026	1.137	1.144	1.151	1.151	1.111	1.189	1.189	1.164	1.164	1.363	1.363	1.432	1.438	1.438	1.438	1.438	1.531	1.531	1.537	1.549	1.549	1.581	1.581	1.581	1.562	1.594	1.612	1.612	1.612	1.612	1.648	1.648	1.667	1.667	1.629	1.629
YKL175W	7.313	7.313	7.313	7.313	7.313	7.338	7.35	7.368	7.368	7.381	7.381	7.381	7.381	7.381	7.375	7.375	7.356	7.356	7.306	7.048	6.942	6.887	6.857	6.857	6.857	6.874	6.881	6.905	6.893	6.893	6.851	6.851	6.463	6.394	6.37	6.206	6.082	6.014	6.014	6.001	6.001	6.001	5.932	5.932	5.841	5.841	5.376	5.213	5.213
YER178W	1.281	1.281	1.281	1.306	1.306	1.306	1.306	1.306	1.306	1.306	1.306	1.306	1.306	1.294	1.294	1.294	1.294	1.294	1.294	1.3	1.3	1.3	1.3	1.3	1.3	1.3	1.3	1.3	1.276	1.276	1.301	1.301	1.301	1.301	1.295	1.295	1.295	1.295	1.295	1.301	1.301	1.301	1.301	1.301	1.301	1.32	1.32	1.32	1.32
YPR079W	0.326	0.326	0.326	0.333	0.315	0.315	0.315	0.297	0.403	0.448	0.448	0.448	0.505	0.505	0.505	0.505	0.512	0.518	0.518	0.518	0.518	0.518	0.518	0.518	0.518	0.518	0.518	0.518	0.518	0.518	0.518	0.542	0.542	0.542	0.542	0.542	0.542	0.542	0.549	0.549	0.549	0.549	0.549	0.549	0.549	0.549	0.549	0.549	0.549
YJL061W	2.124	2.124	2.149	2.149	2.149	2.149	2.149	2.185	2.173	2.173	2.242	2.378	2.505	2.523	2.549	2.599	2.611	2.611	2.611	2.611	2.611	2.599	2.606	2.631	2.638	2.705	2.712	2.712	2.775	2.775	2.775	2.775	2.819	2.831	2.837	2.837	2.837	2.858	2.919	2.987	2.987	2.987	3.011	3.011	3.011	3.011	3.048	3.048	3.072
YDR083W	3.179	3.198	3.212	3.212	3.212	3.283	3.308	3.37	3.401	3.425	3.425	3.437	3.455	3.493	3.493	3.53	3.591	3.636	3.703	3.728	3.79	3.954	3.954	3.936	3.936	3.948	3.893	3.947	3.997	4.082	4.227	4.227	4.227	4.227	4.227	4.227	4.227	4.209	4.209	4.241	4.234	4.234	4.234	4.235	4.211	4.211	4.223	4.223	4.223
YER091C	0.024	0.024	0.024	0.024	0.024	0.024	0.024	0.024	0.024	0.024	0.024	0.024	0.024	0.024	0.024	0.024	0.024	0.024	0.024	0.024	0.024	0.024	0.024	0.024	0.024	0.024	0.024	0.024	0.024	0.024	0.024	0.024	0.024	0.024	0.024	0.024	0.024	0.024	0.024	0.024	0.024	0.024	0.024	0.024	0.024	0.024	0.024	0.024	0.024
YGL001C	0	0	0	0	0	0	0	0	0	0	0	0	0.012	0.012	0.012	0.012	0.012	0.012	0.012	0.012	0.012	0.012	0.012	0.012	0.012	0.012	0.012	0.012	0.012	0.012	0.012	0.012	0.012	0.012	0.012	0.012	0.012	0.012	0.012	0.012	0.012	0.012	0.012	0.012	0.012	0.012	0.012	0.012	0.012
YER077C	0.64	0.652	0.672	0.672	0.672	0.696	0.823	0.855	0.874	0.874	0.934	0.934	1.093	1.105	1.098	1.098	1.098	1.098	1.085	1.147	1.203	1.209	1.209	1.209	1.233	1.252	1.252	1.209	1.245	1.238	1.238	1.231	1.256	1.339	1.339	1.382	1.487	1.523	1.59	1.59	1.59	1.59	1.602	1.602	1.602	1.559	1.566	1.603	1.603
YDR308C	0.539	0.546	0.546	0.546	0.546	0.546	0.522	0.491	0.467	0.467	0.492	0.517	0.517	0.517	0.517	0.51	0.528	0.528	0.528	0.521	0.546	0.546	0.546	0.546	0.546	0.541	0.541	0.541	0.541	0.541	0.541	0.529	0.529	0.577	0.577	0.577	0.595	0.614	0.614	0.638	0.674	0.674	0.674	0.686	0.711	0.711	0.704	0.704	0.704
YNL116W	3.542	3.627	3.627	3.627	3.632	3.644	3.681	3.679	3.679	3.703	3.671	3.671	3.665	3.646	3.646	3.646	3.646	3.646	3.646	3.557	3.532	3.408	3.39	3.08	3.051	3.051	3.051	3.051	3.051	3.037	3.025	3.025	3.025	3.025	3.025	2.928	2.785	2.694	2.694	2.694	2.694	2.662	2.626	2.614	2.632	2.515	2.508	2.508	2.458
YOR231W	2.43	2.43	2.43	2.43	2.466	2.466	2.466	2.472	2.554	2.554	2.554	2.566	2.566	2.566	2.578	2.59	2.59	2.614	2.614	2.614	2.614	2.614	2.614	2.614	2.614	2.614	2.614	2.614	2.614	2.638	2.638	2.638	2.638	2.638	2.638	2.638	2.638	2.638	2.614	2.602	2.627	2.627	2.627	2.658	2.665	2.647	2.647	2.647	2.629
YLR065C	0.352	0.407	0.558	0.558	0.583	0.601	0.601	0.601	0.62	0.62	0.626	0.626	0.626	0.626	0.626	0.645	0.745	0.917	1.039	1.039	1.063	1.088	1.108	1.152	1.166	1.24	1.29	1.29	1.29	1.29	1.302	1.357	1.357	1.357	1.381	1.388	1.444	1.444	1.444	1.444	1.444	1.451	1.451	1.451	1.451	1.451	1.451	1.451	1.451
YGR074W	1.386	1.441	1.479	1.528	1.528	1.528	1.528	1.528	1.528	1.528	1.528	1.51	1.522	1.498	1.498	1.473	1.578	1.578	1.578	1.578	1.578	1.585	1.603	1.603	1.603	1.596	1.596	1.596	1.596	1.596	1.571	1.619	1.619	1.619	1.619	1.619	1.619	1.619	1.619	1.475	1.475	1.475	1.475	1.475	1.5	1.5	1.525	1.525	1.568
YNL311C	1.334	1.358	1.383	1.582	1.582	1.582	1.6	1.675	1.651	1.768	1.761	1.761	1.736	1.761	1.785	1.773	1.817	1.866	1.878	1.885	1.86	1.885	1.928	1.928	1.953	1.953	1.953	1.953	1.953	1.953	1.953	1.965	1.965	1.965	1.965	2.033	2.094	2.094	2.076	2.076	2.088	2.07	2.07	2.07	2.07	2.046	2.046	2.05	2.05
YLL003W	0.217	0.217	0.242	0.242	0.242	0.242	0.242	0.266	0.266	0.266	0.254	0.254	0.254	0.254	0.254	0.279	0.272	0.301	0.327	0.327	0.327	0.364	0.389	0.389	0.585	0.585	0.592	0.592	0.616	0.616	0.616	0.598	0.586	0.593	0.593	0.643	0.685	0.685	0.692	0.692	0.692	0.699	0.699	0.711	0.76	0.884	0.989	0.989	0.989
YLR203C	3.169	3.158	3.158	3.231	3.231	3.256	3.256	3.238	3.262	3.262	3.285	3.359	3.469	3.469	3.451	3.568	3.568	3.586	3.63	3.642	3.642	3.642	3.642	3.642	3.625	3.667	3.666	3.802	3.802	3.802	3.826	3.826	3.826	3.826	3.85	3.856	3.856	3.856	3.856	3.856	3.856	3.856	3.856	3.856	3.856	3.892	3.892	3.874	3.898
YMR260C	0.937	0.937	0.937	0.912	0.912	0.912	0.912	0.912	0.912	0.93	0.93	0.93	0.93	0.93	0.949	0.949	0.949	0.949	0.949	0.949	0.949	0.949	0.949	0.949	0.949	0.949	0.949	0.949	0.949	0.949	0.949	0.949	0.949	0.949	0.949	0.937	0.937	0.937	0.962	0.962	0.962	0.962	0.962	0.974	0.974	0.974	0.967	0.943	0.943
YBR054W	1.556	1.556	1.556	1.581	1.581	1.581	1.581	1.631	1.631	1.637	1.637	1.637	1.637	1.656	1.656	1.656	1.656	1.656	1.656	1.683	1.784	1.803	1.821	1.821	1.821	1.814	1.797	1.79	1.778	1.778	1.761	1.761	1.761	1.786	1.786	1.786	1.786	1.786	1.786	1.786	1.767	1.749	1.737	1.737	1.737	1.737	1.737	1.713	1.713
YKR071C	0.569	0.569	0.569	0.569	0.569	0.569	0.569	0.557	0.557	0.557	0.557	0.557	0.557	0.545	0.533	0.557	0.557	0.557	0.557	0.557	0.557	0.557	0.564	0.557	0.557	0.557	0.557	0.551	0.551	0.551	0.514	0.514	0.478	0.478	0.478	0.478	0.478	0.478	0.478	0.459	0.459	0.447	0.441	0.441	0.441	0.441	0.397	0.397	0.397
YPL034W	0.384	0.384	0.384	0.384	0.384	0.421	0.467	0.467	0.467	0.492	0.492	0.504	0.504	0.63	0.637	0.637	0.681	0.946	0.946	1.032	1.032	1.088	1.088	1.088	1.088	1.094	1.125	1.125	1.125	1.125	1.125	1.125	1.125	1.132	1.132	1.168	1.204	1.341	1.786	1.786	1.822	1.969	1.969	2.018	2.018	2.018	2.018	2.018	2.018
YLR249W	0.131	0.131	0.087	0.05	0.05	0.05	0.043	0.05	0.05	0.032	0.032	0.032	0.032	0.032	0.032	0.032	0.032	0.032	0.032	0.032	0.032	0.032	0.032	0.032	0.032	0.032	0.032	0.032	0.032	0.032	0.032	0.032	0.032	0.032	0.032	0.032	0.032	0.032	0.032	0.039	0.039	0.039	0.039	0.039	0.039	0.039	0.032	0.032	0.032
YER078W-A	1.908	1.821	1.686	1.661	1.6	1.6	1.6	1.6	1.488	1.488	0.867	0.763	0.706	0.706	0.7	0.7	0.718	0.694	0.706	0.78	0.78	0.798	0.81	0.884	0.92	0.965	0.965	0.965	0.965	0.965	1.083	1.395	1.545	1.545	1.545	1.588	1.625	1.668	1.699	1.735	1.735	1.785	1.934	1.972	1.947	1.947	1.954	1.954	1.979
YKR059W	2.59	2.583	2.565	2.246	2.216	2.216	2.171	2.117	2.098	2.105	2.239	2.239	2.239	2.245	2.337	2.176	2.176	2.176	2.17	2.091	2.073	2.08	2.08	2.098	1.839	1.821	1.535	1.535	1.46	1.131	0.998	0.986	1.004	1.028	1.179	1.296	1.327	1.327	1.358	1.436	1.828	1.828	1.87	2.514	2.507	2.625	2.607	2.712	2.724
YDL230W	2.935	3.052	3.015	3.015	3.046	3.046	3.264	3.301	3.115	3.108	3.108	3.101	3.101	3.076	3.076	2.993	2.993	2.943	2.943	2.744	2.757	2.742	2.114	2.212	2.206	2.206	2.176	2.251	2.376	2.407	2.717	3.209	3.203	3.395	3.42	3.469	3.494	3.5	3.5	3.551	3.515	3.533	3.626	3.707	3.707	3.738	3.842	3.86	3.96
YDR339C	0.007	0.007	0.007	0.007	0.007	0.007	0.007	0.007	0.007	0.007	0.007	0.007	0.007	0.007	0.007	0.007	0.007	0.007	0.007	0.007	0.007	0.007	0.007	0.007	0.007	0.007	0.007	0.007	0.007	0.007	0.007	0.007	0.007	0.007	0.007	0.007	0.007	0.007	0.007	0.007	0.007	0.007	0.007	0.007	0.007	0.007	0.007	0.007	0.007
YER153C	2.362	2.362	2.362	2.362	2.362	2.369	2.405	2.429	2.429	2.454	2.454	2.454	2.454	2.454	2.436	2.436	2.436	2.38	2.521	2.521	2.521	2.521	2.503	2.503	2.604	2.665	2.683	2.683	2.683	2.683	2.69	2.69	2.69	2.697	2.697	2.697	2.739	2.739	2.753	2.807	2.807	2.807	2.807	2.807	2.807	2.795	2.795	2.795	2.82
YGR037C	3.449	3.424	3.424	3.417	3.41	3.41	3.41	3.31	3.186	3.186	3.075	3.004	2.936	2.936	2.936	2.805	2.805	2.71	2.685	2.685	2.661	2.661	2.603	2.603	2.306	2.299	2.163	1.995	1.983	1.865	1.877	1.865	1.865	1.865	1.865	1.865	1.756	1.688	1.67	1.491	1.491	1.477	1.477	1.477	1.459	1.459	1.441	1.422	1.422
YPL198W	1.746	1.746	1.807	2.082	2.229	2.302	2.327	2.41	2.41	2.454	2.454	2.491	2.495	2.544	2.532	2.539	2.496	2.871	2.829	2.903	3.182	3.713	3.744	3.838	3.858	3.907	4.105	4.162	4.39	4.415	4.415	4.657	4.657	4.773	4.761	4.737	4.774	4.879	5.007	5.109	5.116	5.201	5.659	5.652	5.755	6.809	6.809	6.86	6.86
YJR049C	1.36	1.392	1.399	1.399	1.392	1.387	1.41	1.435	1.435	1.418	1.472	1.472	1.472	1.521	1.56	1.597	1.597	1.59	1.59	1.616	1.586	1.603	1.692	1.788	1.935	1.935	1.959	1.973	2.054	2.054	2.054	2.054	2.054	2.054	2.084	2.09	2.297	2.322	2.322	2.407	2.407	2.407	2.407	2.407	2.414	2.421	2.488	2.488	2.519
YBR170C	2.578	2.567	2.567	2.611	2.68	2.68	2.68	2.68	2.698	2.698	2.698	2.698	2.698	2.698	2.698	2.698	2.722	2.722	2.722	2.722	2.722	2.722	2.705	2.705	2.705	2.725	2.73	2.73	2.73	2.73	2.73	2.73	2.706	2.706	2.706	2.706	2.632	2.632	2.608	2.608	2.59	2.59	2.571	2.571	2.571	2.564	2.564	2.588	2.588
YGR251W	1.635	1.635	1.812	1.909	1.958	1.995	1.995	2.037	2.205	2.286	2.409	2.434	2.434	2.441	2.441	2.485	2.503	2.51	2.51	2.51	2.51	2.535	2.517	2.517	2.517	2.517	2.517	2.517	2.529	2.547	2.547	2.547	2.547	2.547	2.523	2.523	2.523	2.53	2.53	2.53	2.53	2.53	2.511	2.518	2.511	2.511	2.511	2.511	2.511
YHR029C	1.009	1.015	1.015	1.015	1.015	0.997	0.997	0.985	0.961	0.961	0.961	0.949	0.956	0.949	0.949	0.949	0.912	0.905	0.93	0.93	0.93	0.93	0.93	0.93	0.93	0.93	0.93	0.93	0.924	0.924	0.931	0.931	0.931	0.931	0.931	0.931	0.931	0.919	0.919	0.894	0.894	0.88	0.88	0.88	0.88	0.868	0.854	0.847	0.872
YPL074W	0.597	0.597	0.604	0.604	0.604	0.635	0.642	0.678	0.69	0.828	0.828	0.835	0.835	0.835	0.835	0.835	0.835	0.842	0.86	0.86	0.86	0.879	0.879	0.897	0.904	0.934	0.934	0.934	0.934	0.91	0.91	0.91	0.917	0.941	0.941	0.972	0.972	0.972	0.972	0.972	0.972	0.972	0.954	0.979	0.979	0.979	0.979	0.979	0.979
YOR250C	1.429	1.447	1.447	1.466	1.522	1.522	1.498	1.48	1.63	1.594	1.668	1.749	1.749	1.749	1.798	1.798	1.798	1.822	1.846	1.858	1.858	1.858	1.858	1.858	1.815	1.783	1.869	1.87	1.925	1.901	1.901	1.901	1.901	1.919	1.895	1.895	1.889	1.976	1.969	1.969	2.013	2.105	2.166	2.456	2.456	2.456	2.474	2.474	2.456
YLR044C	0.043	0.043	0.043	0.043	0.043	0.043	0.043	0.043	0.043	0.043	0.043	0.043	0.043	0.043	0.043	0.043	0.043	0.043	0.043	0.043	0.043	0.043	0.043	0.043	0.043	0.043	0.043	0.043	0.043	0.043	0.043	0.043	0.025	0.025	0.025	0.025	0.025	0.025	0.025	0.025	0.025	0.025	0.025	0	0	0	0	0	0
YIL128W	9.281	9.262	9.201	9.219	9.249	9.249	9.378	9.697	9.977	9.991	9.991	9.991	9.991	9.991	10.039	10.039	10.038	10.062	10.062	10.062	10.062	10.062	10.062	10.074	10.074	10.074	10.074	10.074	10.074	10.074	10.098	10.116	10.116	10.116	10.116	10.116	10.116	10.116	10.116	10.116	10.102	10.102	10.045	10.038	9.98	9.938	9.938	9.938	9.938
YGR108W	1.065	1.065	1.065	1.065	1.065	1.065	1.065	1.065	1.065	1.065	0.95	0.913	0.913	0.849	0.842	0.811	0.811	0.811	0.811	0.805	0.805	0.749	0.743	0.743	0.626	0.565	0.503	0.503	0.503	0.484	0.484	0.484	0.484	0.484	0.484	0.484	0.441	0.441	0.417	0.36	0.348	0.348	0.341	0.341	0.341	0.341	0.341	0.341	0.323
YLR304C	0.645	0.645	0.645	0.67	0.721	0.721	0.721	0.721	0.721	0.721	0.739	0.727	0.727	0.751	0.867	0.918	0.937	0.937	0.937	0.937	0.962	1.01	1.01	1.01	1.01	1.01	1.023	1.023	1.023	1.023	1.023	1.023	1.061	1.068	1.068	1.068	1.074	1.074	1.074	1.074	1.074	1.074	1.093	1.093	1.093	1.086	1.086	1.086	1.086
YLR130C	1.446	1.446	1.446	1.446	1.446	1.446	1.446	1.446	1.446	1.446	1.446	1.446	1.453	1.453	1.453	1.475	1.475	1.517	1.517	1.499	1.499	1.499	1.499	1.499	1.499	1.419	1.393	1.369	1.388	1.388	1.363	1.363	1.381	1.381	1.381	1.331	1.313	1.313	1.313	1.313	1.313	1.313	1.313	1.313	1.313	1.313	1.313	1.269	1.255
YDR012W	1.22	1.22	1.22	1.195	1.195	1.151	1.114	1.022	0.968	0.98	0.98	0.98	0.98	0.98	0.955	0.955	0.955	0.955	0.937	0.924	0.9	0.9	0.832	0.777	0.765	0.765	0.777	0.777	0.777	0.702	0.684	0.66	0.653	0.701	0.701	0.701	0.701	0.701	0.701	0.701	0.701	0.701	0.701	0.689	0.659	0.641	0.754	0.845	0.845
YPL162C	0.563	0.563	0.563	0.563	0.563	0.563	0.563	0.563	0.563	0.563	0.563	0.563	0.563	0.563	0.563	0.575	0.575	0.575	0.575	0.575	0.575	0.575	0.599	0.599	0.599	0.599	0.599	0.587	0.587	0.599	0.599	0.605	0.655	0.655	0.697	0.697	0.697	0.697	0.69	0.69	0.69	0.672	0.672	0.672	0.672	0.696	0.696	0.696	0.696
YBR115C	2.046	2.021	1.985	1.985	1.967	1.967	1.967	1.838	1.749	1.742	1.774	1.774	1.774	1.774	1.774	1.774	1.719	1.67	1.596	1.51	1.51	1.492	1.492	1.492	1.461	1.461	1.461	1.461	1.461	1.461	1.461	1.461	1.461	1.418	1.418	1.411	1.368	1.35	1.35	1.325	1.283	1.266	1.061	1.061	1.061	1.061	1.061	1.061	0.962
YOR371C	0.443	0.443	0.467	0.517	0.517	0.517	0.517	0.499	0.499	0.48	0.48	0.492	0.492	0.492	0.48	0.48	0.511	0.511	0.511	0.48	0.455	0.455	0.455	0.455	0.434	0.491	0.491	0.491	0.491	0.491	0.491	0.491	0.491	0.491	0.467	0.467	0.467	0.492	0.468	0.468	0.468	0.468	0.468	0.468	0.468	0.468	0.431	0.431	0.431
YGL252C	1.496	1.496	1.514	1.514	1.514	1.514	1.514	1.514	1.514	1.514	1.514	1.514	1.514	1.49	1.515	1.515	1.515	1.515	1.515	1.515	1.515	1.515	1.515	1.515	1.515	1.522	1.522	1.54	1.54	1.54	1.54	1.528	1.528	1.528	1.528	1.528	1.528	1.528	1.521	1.521	1.521	1.515	1.491	1.491	1.491	1.491	1.491	1.491	1.491
YBR221C	1.158	1.158	1.165	1.165	1.165	1.165	1.172	1.184	1.159	1.159	1.246	1.246	1.296	1.31	1.31	1.286	1.286	1.286	1.286	1.286	1.286	1.286	1.286	1.3	1.325	1.343	1.343	1.343	1.343	1.343	1.343	1.355	1.355	1.355	1.355	1.355	1.355	1.355	1.355	1.355	1.355	1.355	1.355	1.355	1.355	1.355	1.355	1.355	1.355
YBR086C	4.244	4.244	4.244	4.244	4.219	4.238	4.237	4.237	4.225	4.225	4.225	4.225	4.187	4.096	4.096	4.059	4.009	3.978	3.954	3.935	3.899	3.899	3.843	3.843	3.707	3.681	3.681	3.288	3.141	3.141	3.141	3.141	2.748	2.631	2.58	2.573	2.573	2.573	2.573	2.566	2.566	2.566	2.492	2.228	2.192	2.138	2.131	2.131	2.106
YDR268W	4.981	5.197	5.197	5.204	5.204	5.204	5.204	5.222	5.222	5.19	5.203	5.233	5.233	5.233	5.233	5.222	5.229	5.316	5.457	5.616	5.616	5.641	5.687	5.687	5.662	5.669	5.669	5.669	5.648	5.648	5.648	5.648	5.648	5.574	5.592	5.592	5.316	5.285	5.285	5.26	5.267	5.267	5.292	5.292	5.273	5.273	5.273	5.273	5.273
YMR093W	5.866	5.866	5.866	5.866	5.866	5.866	5.866	5.848	5.848	5.83	5.83	5.743	5.693	5.693	5.693	5.693	5.693	5.693	5.644	5.608	5.465	5.377	5.321	5.289	5.289	5.282	5.264	5.257	5.106	5.069	5.033	5.033	4.99	4.972	4.948	4.948	4.578	4.553	4.449	4.418	4.418	4.387	2.442	0.648	0.344	0.293	0.273	0.273	0.273
YER109C	0.9	0.9	0.888	0.888	0.888	0.888	0.888	0.895	0.895	0.928	0.934	0.934	0.934	0.934	0.916	0.916	0.916	0.953	0.985	0.992	1.04	1.072	1.072	1.072	1.072	1.072	1.072	1.072	1.053	1.053	1.029	1.017	1.093	1.093	1.093	1.119	1.119	1.119	1.125	1.125	1.125	1.125	1.1	1.1	1.1	1.107	1.107	1.107	1.107
YFR017C	0.747	0.747	0.747	0.747	0.735	0.735	0.735	0.735	0.735	0.735	0.76	0.76	0.76	0.753	0.753	0.753	0.753	0.753	0.753	0.753	0.746	0.746	0.746	0.709	0.697	0.685	0.685	0.685	0.691	0.691	0.691	0.691	0.667	0.642	0.642	0.642	0.642	0.618	0.618	0.593	0.593	0.593	0.563	0.563	0.538	0.538	0.538	0.538	0.538
YGR247W	0.186	0.199	0.206	0.206	0.206	0.206	0.206	0.206	0.206	0.206	0.23	0.249	0.273	0.273	0.273	0.273	0.273	0.347	0.34	0.358	0.395	0.45	0.719	0.719	0.719	0.726	0.732	0.753	0.797	1.735	2.239	2.239	2.239	2.239	2.239	2.264	2.264	2.282	2.282	2.306	2.306	2.294	2.294	2.294	2.294	2.338	2.407	2.504	2.738
YNR008W	0.572	0.579	0.867	1.103	1.177	1.202	1.3	1.318	1.373	1.403	1.464	1.488	1.531	1.531	1.55	1.55	1.563	1.677	1.677	1.782	1.782	1.789	1.789	1.789	1.796	1.796	1.796	1.82	1.82	1.827	1.872	1.904	1.904	1.911	1.911	1.911	1.935	1.941	1.966	1.966	1.966	1.966	1.966	1.966	1.948	1.979	2.011	2.067	2.081
YKR045C	1.256	1.269	1.269	1.287	1.299	1.256	1.256	1.256	1.262	1.25	1.257	1.232	1.256	1.275	1.275	1.312	1.312	1.336	1.336	1.336	1.336	1.336	1.336	1.336	1.355	1.362	1.386	1.411	1.54	1.54	1.54	1.54	1.54	1.53	1.555	1.555	1.548	1.548	1.506	1.527	1.533	1.54	1.54	1.54	1.54	1.547	1.572	1.572	1.572
YPL069C	0.182	0.17	0.158	0.315	0.315	0.315	0.315	0.284	0.284	0.308	0.327	0.327	0.333	0.352	0.37	0.396	0.653	0.653	0.653	0.653	0.66	0.66	0.66	0.685	0.685	0.71	0.71	0.71	0.71	0.71	0.734	0.771	0.864	0.864	0.896	0.896	0.896	0.938	0.945	0.945	0.945	0.945	1.006	1.006	1.006	0.994	0.994	1.048	1.108
YEL026W	0.894	0.894	0.887	0.887	0.887	0.887	0.887	0.887	0.887	0.887	0.887	0.887	0.887	0.887	0.838	0.831	0.831	0.831	0.831	0.831	0.838	0.845	0.813	0.813	0.813	0.813	0.795	0.795	0.795	0.795	0.795	0.795	0.795	0.795	0.795	0.781	0.781	0.719	0.675	0.675	0.675	0.675	0.675	0.675	0.675	0.675	0.651	0.651	0.651
YDR146C	1.47	1.482	1.482	1.494	1.494	1.561	1.568	1.568	1.568	1.568	1.594	1.618	1.655	1.679	1.729	1.729	1.729	1.729	1.705	1.705	1.693	1.675	1.675	1.675	1.625	1.637	1.65	1.65	1.689	1.746	1.746	1.746	1.77	1.77	1.77	1.77	1.819	1.868	1.843	1.861	1.904	1.904	1.904	1.88	1.867	1.86	1.873	1.923	2.026
YMR281W	1.626	1.482	1.371	1.359	1.359	1.341	1.341	1.327	1.327	1.244	0.99	1.014	1.021	1.021	1.039	0.973	0.991	0.99	1.026	0.996	0.996	0.972	0.972	0.972	0.972	0.94	0.94	0.872	0.89	0.865	0.833	0.84	0.84	0.872	0.872	0.872	0.822	0.822	0.822	0.822	0.834	0.84	0.782	0.776	0.776	0.776	0.776	0.776	0.769
YDR497C	1.074	1.116	1.184	1.295	1.295	1.295	1.295	1.385	1.433	1.433	1.433	1.44	1.44	1.44	1.44	1.44	1.44	1.433	1.433	1.433	1.433	1.433	1.433	1.433	1.458	1.458	1.458	1.458	1.458	1.458	1.458	1.458	1.47	1.47	1.537	1.537	1.537	1.537	1.537	1.555	1.555	1.555	1.555	1.555	1.555	1.579	1.579	1.579	1.579
YPR028W	1.847	1.829	1.829	1.817	1.824	1.874	1.828	2.013	2.013	2.026	2.026	1.989	1.989	1.983	1.964	2.012	2.025	2.11	2.222	2.222	2.222	2.222	2.222	2.222	2.124	2.075	2.039	2.039	2.039	2.07	2.07	2.046	2.04	2.04	2.04	2.033	2.033	2.033	2.026	1.947	1.947	1.898	1.91	2.046	2.046	2.046	2.046	2.064	2.052
YNL085W	3.504	3.661	4.442	4.442	4.454	4.454	4.43	4.486	4.424	4.438	4.402	4.402	4.402	4.402	4.402	4.395	4.419	4.151	4.151	4.187	4.187	4.187	4.143	4.168	4.253	4.145	4.156	4.156	4.212	3.777	3.777	3.732	3.604	3.616	3.58	3.621	3.66	3.432	3.414	3.358	3.358	3.358	3.376	3.332	3.325	3.022	2.919	2.911	2.911
YBL088C	0.671	0.653	0.653	0.653	0.653	0.653	0.653	0.653	0.653	0.635	0.635	0.642	0.648	0.648	0.686	0.731	0.731	0.713	0.688	0.688	0.664	0.645	0.645	0.578	0.578	0.578	0.578	0.578	0.528	0.528	0.515	0.515	0.515	0.515	0.527	0.515	0.515	0.515	0.515	0.515	0.515	0.515	0.491	0.503	0.455	0.442	0.442	0.405	0.405
YPR061C	4.254	4.302	4.302	4.344	4.547	4.577	4.657	4.811	4.811	4.818	4.843	4.843	4.843	4.867	4.867	4.885	4.885	4.885	4.885	4.885	4.885	4.983	4.995	5.05	5.08	5.116	5.14	5.14	5.14	5.14	5.133	5.133	5.217	5.217	5.217	5.217	5.267	5.237	5.237	5.237	5.212	5.218	5.218	5.218	5.218	5.218	5.218	5.218	5.218
YDR408C	5.325	5.318	5.318	5.318	5.318	5.276	5.276	5.269	5.269	5.251	5.251	5.251	5.21	5.198	5.061	4.992	4.924	4.924	4.905	4.905	4.799	4.751	4.751	4.751	4.7	4.7	4.693	4.693	4.08	3.986	3.962	3.402	3.237	3.14	3.14	3.14	3.053	3.028	2.985	2.82	2.777	2.496	2.294	2.27	2.124	2.081	2.081	2.081	2.074
YJL079C	0.088	0.088	0.107	0.107	0.119	0.119	0.119	0.119	0.138	0.138	0.156	0.156	0.156	0.156	0.181	0.181	0.181	0.181	0.181	0.181	0.181	0.181	0.181	0.181	0.181	0.207	0.231	0.231	0.231	0.231	0.231	0.262	0.338	0.338	0.338	0.35	0.35	0.35	0.35	0.35	0.35	0.35	0.35	0.35	0.35	0.357	0.37	0.364	0.376
YDR463W	1.713	1.719	1.719	1.719	1.694	1.694	1.688	1.688	1.688	1.706	1.706	1.73	1.712	1.712	1.669	1.669	1.669	1.693	1.651	1.651	1.651	1.639	1.639	1.639	1.62	1.644	1.669	1.669	1.788	1.87	1.87	1.895	1.895	1.895	1.895	1.895	1.919	1.9	1.876	1.876	1.913	1.938	1.938	1.938	1.92	1.92	1.901	1.883	1.908
YCL047C	0.595	0.583	0.583	0.583	0.583	0.583	0.467	0.467	0.467	0.467	0.467	0.467	0.467	0.467	0.461	0.422	0.39	0.39	0.39	0.39	0.39	0.39	0.371	0.412	0.449	0.475	0.475	0.5	0.5	0.5	0.518	0.518	0.494	0.476	0.476	0.476	0.494	0.494	0.494	0.5	0.493	0.469	0.469	0.476	0.438	0.413	0.451	0.451	0.427
YLR410W	0.868	0.868	0.868	0.868	0.875	0.923	0.923	0.923	0.985	1.028	1.053	1.053	1.053	1.053	1.053	1.053	1.053	1.053	1.06	1.06	1.06	1.06	1.06	1.036	1.036	1.036	1.08	1.087	1.087	1.087	1.087	1.111	1.111	1.111	1.111	1.111	1.111	1.111	1.111	1.104	1.104	1.104	1.104	1.104	1.097	1.097	1.097	1.097	1.097
YMR006C	0.423	0.423	0.423	0.423	0.423	0.423	0.416	0.416	0.416	0.416	0.409	0.409	0.409	0.409	0.409	0.409	0.409	0.329	0.334	0.31	0.31	0.31	0.31	0.31	0.31	0.31	0.317	0.317	0.317	0.317	0.317	0.317	0.317	0.317	0.317	0.317	0.317	0.317	0.317	0.317	0.317	0.292	0.292	0.292	0.292	0.292	0.292	0.292	0.292
YER076C	2.335	2.335	1.978	1.939	1.891	1.818	1.781	1.774	1.767	1.797	1.779	1.861	2.001	2.001	2.001	2.001	2.001	2.014	2.021	2.212	2.428	2.428	2.527	2.527	2.54	2.596	2.596	2.596	2.596	2.596	2.596	2.596	2.435	2.373	2.373	2.397	2.412	2.425	2.475	2.506	2.506	2.518	2.53	2.53	2.549	2.549	2.587	2.555	2.555
YLR286C	0.641	0.641	0.641	0.641	0.641	0.648	0.648	0.648	0.648	0.648	0.648	0.648	0.648	0.648	0.648	0.648	0.648	0.648	0.648	0.648	0.648	0.648	0.648	0.623	0.623	0.623	0.623	0.623	0.623	0.623	0.623	0.623	0.623	0.623	0.623	0.623	0.623	0.623	0.611	0.611	0.611	0.611	0.611	0.604	0.555	0.531	0.524	0.524	0.524
YNL262W	4.108	4.219	4.33	4.568	4.593	4.593	4.593	4.593	4.642	4.642	4.661	4.661	4.679	4.715	4.765	4.71	4.717	4.717	4.717	4.717	4.753	4.784	4.827	4.845	4.919	4.919	4.919	4.919	4.974	5.017	5.041	5.041	5.041	5.041	5.041	5.041	5.041	5.023	5.023	5.03	5.03	5.03	5.03	5.03	5.03	5.03	5.03	5.03	5.03
YGR056W	1.29	1.29	1.29	1.29	1.29	1.29	1.29	1.29	1.29	1.29	1.29	1.266	1.266	1.266	1.266	1.266	1.248	1.248	1.248	1.266	1.266	1.266	1.266	1.241	1.241	1.241	1.241	1.241	1.241	1.241	1.241	1.241	1.241	1.211	1.211	1.211	1.211	1.179	1.113	1.113	1.069	1.05	1.057	1.057	1.057	1.057	1.057	1.032	1.013
YDR116C	1.49	1.466	1.466	1.466	1.491	1.565	1.565	1.609	1.609	1.609	1.609	1.609	1.609	1.641	1.659	1.635	1.642	1.649	1.649	1.649	1.649	1.649	1.649	1.649	1.65	1.657	1.664	1.664	1.701	1.701	1.701	1.701	1.703	1.703	1.751	1.751	1.744	1.751	1.775	1.775	1.75	1.75	1.75	1.75	1.768	1.768	1.768	1.768	1.768
YMR164C	1.535	1.511	1.554	1.636	1.636	1.667	1.667	1.679	1.782	1.946	1.946	1.946	1.946	1.934	1.958	1.976	1.995	2.113	2.12	2.346	2.346	2.346	2.37	2.463	2.575	2.575	2.575	2.575	2.593	2.617	2.617	2.641	2.704	2.704	2.716	2.716	2.716	2.79	2.842	2.842	2.842	2.842	2.842	2.842	2.842	2.842	2.842	2.842	2.842
YDR201W	2.77	2.794	2.794	2.843	2.843	2.843	2.91	2.861	2.929	3.043	3.036	3.116	3.461	3.461	3.485	3.485	3.485	3.534	3.818	3.83	3.848	3.872	3.879	3.886	3.886	3.916	3.946	4.008	4.045	4.045	4.021	4.152	4.318	4.318	4.367	4.367	4.404	4.404	4.404	4.447	4.447	4.447	4.447	4.465	4.471	4.496	4.496	4.515	4.564
YNL291C	1.629	1.629	1.683	1.683	1.695	1.695	1.743	1.767	1.76	1.804	1.786	1.847	1.847	1.847	1.847	1.847	1.847	1.913	1.915	1.922	1.928	1.928	1.928	1.928	1.942	1.967	1.967	1.967	1.967	1.967	1.967	1.967	1.967	1.942	1.953	1.972	2.02	2.026	2.026	2.026	2.026	2.033	2.065	2.058	2.04	2.051	2.075	2.082	2.126
YDR049W	0.999	0.999	1.023	1.096	1.096	1.096	1.096	1.133	1.114	1.126	1.126	1.126	1.125	1.101	1.101	1.132	1.132	1.15	1.169	1.169	1.169	1.15	1.15	1.157	1.181	1.181	1.181	1.213	1.213	1.213	1.213	1.213	1.213	1.213	1.213	1.213	1.213	1.213	1.213	1.213	1.213	1.213	1.223	1.223	1.223	1.237	1.237	1.237	1.237
YBR001C	0.976	1.001	1.001	1.001	1.001	1.001	1.001	1.001	1.001	1.001	1.001	1.001	1.001	1.001	1.001	1.001	1.001	0.994	0.994	0.982	0.964	0.964	0.964	0.964	0.971	0.971	0.971	0.971	0.971	0.971	0.971	0.971	0.971	0.971	0.971	0.971	0.959	0.959	0.959	0.959	0.959	0.959	0.959	0.898	0.898	0.879	0.879	0.879	0.879
YMR285C	2.046	2.046	2.046	2.12	2.12	2.181	2.181	2.193	2.278	2.297	2.309	2.333	2.363	2.411	2.411	2.418	2.4	2.4	2.425	2.425	2.425	2.425	2.487	2.911	3.092	3.528	3.553	3.553	3.578	3.698	3.698	3.748	3.797	3.797	3.797	3.891	3.891	3.891	3.909	3.909	3.958	4.025	4.025	4.049	4.056	4.056	4.104	4.129	4.153
YBL060W	4.436	4.468	4.654	4.769	4.801	4.837	4.861	4.861	4.855	4.855	4.855	4.855	4.855	4.899	4.899	4.899	4.899	4.899	4.899	4.899	4.899	4.899	4.899	4.899	4.899	4.899	4.899	4.899	4.899	4.863	4.863	4.836	4.848	4.855	4.855	4.855	4.823	4.823	4.823	4.799	4.768	4.768	4.768	4.768	4.768	4.768	4.613	4.345	4.289
YPL228W	1.487	1.487	1.487	1.487	1.469	1.493	1.493	1.493	1.493	1.493	1.493	1.511	1.473	1.424	1.399	1.387	1.387	1.387	1.387	1.387	1.369	1.369	1.418	1.455	1.455	1.455	1.455	1.455	1.455	1.455	1.48	1.505	1.505	1.486	1.486	1.486	1.48	1.48	1.48	1.48	1.48	1.48	1.48	1.48	1.486	1.486	1.462	1.487	1.469
YLR287C-A	1.805	1.805	1.805	1.798	1.798	1.742	1.699	1.706	1.706	1.706	1.587	1.612	1.612	1.605	1.588	1.588	1.63	1.63	1.63	1.575	1.575	1.568	1.568	1.58	1.519	1.526	1.562	1.562	1.622	1.862	1.911	2.002	2.082	2.075	2.075	2.136	2.094	2.094	2.024	1.989	2.041	2.004	2.004	2.004	2.004	1.992	1.992	1.943	1.975
YCR043C	1.924	2.223	2.437	2.437	2.461	2.461	2.461	2.461	2.511	2.577	2.613	2.675	2.693	2.706	2.844	2.868	3.058	3.297	3.443	3.559	3.559	3.559	3.559	3.559	3.559	3.577	3.689	3.689	3.696	3.671	3.696	3.726	3.726	3.745	3.745	3.769	3.781	3.799	3.806	3.806	3.806	3.806	3.806	3.806	3.806	3.83	3.83	3.83	3.824
YGR020C	1.959	1.952	2.001	2.105	2.353	2.353	2.378	2.378	2.385	2.448	2.467	2.467	2.467	2.467	2.467	2.467	2.467	2.467	2.467	2.467	2.467	2.467	2.467	2.467	2.492	2.516	2.516	2.516	2.516	2.516	2.516	2.516	2.516	2.516	2.534	2.534	2.534	2.534	2.534	2.527	2.527	2.527	2.527	2.527	2.503	2.503	2.503	2.503	2.503
YMR134W	4.291	4.315	4.346	4.346	4.346	4.279	4.266	4.249	4.249	4.225	4.292	4.292	4.316	4.316	4.273	4.248	4.248	4.224	4.224	4.224	4.157	4.157	4.133	4.133	4.126	4.094	4.094	4.094	4.094	3.836	3.736	3.454	3.393	3.375	3.375	3.338	3.307	3.206	3.237	3.237	3.225	3.218	3.2	3.144	2.989	2.818	2.86	2.86	2.86
YNL161W	1.004	1.004	1.004	1.004	1.004	1.004	1.004	1.004	1.053	1.053	1.053	1.053	1.053	1.053	1.076	1.076	1.076	1.076	1.083	1.126	1.126	1.126	1.126	1.138	1.138	1.138	1.138	1.131	1.07	1.07	1.07	1.07	1.07	1.07	1.07	1.07	1.07	1.07	1.07	1.07	1.07	1.046	1.046	1.046	1.053	1.053	1.053	1.071	1.071
YMR286W	4.65	4.829	4.822	4.817	4.823	4.908	4.915	4.933	4.975	4.993	4.962	4.938	5.017	5.183	5.183	5.275	5.299	5.299	5.293	5.287	5.287	5.306	5.299	5.282	5.282	5.264	5.372	5.42	5.471	5.649	5.625	5.625	5.649	5.649	5.644	5.619	5.618	5.618	5.618	5.643	5.643	5.643	5.643	5.625	5.625	5.625	5.558	5.485	5.478
YLR073C	1.581	1.581	1.588	1.662	1.674	1.746	2.004	2.004	2.004	2.004	2.073	2.025	2.049	2.164	2.146	2.251	2.251	2.251	2.251	2.251	2.251	2.251	2.251	2.251	2.251	2.251	2.251	2.202	2.202	2.152	2.152	2.152	2.121	2.121	2.085	2.165	2.165	2.19	2.226	2.288	2.306	2.281	2.281	2.281	2.293	2.244	2.244	2.244	2.245
YER025W	2.309	2.34	2.376	2.401	2.473	2.473	2.473	2.473	2.491	2.491	2.516	2.558	2.577	2.645	2.645	2.687	2.663	2.663	2.687	2.687	2.694	2.694	2.701	2.763	3.019	3.172	3.215	3.215	3.239	3.239	3.274	3.274	3.274	3.281	3.343	3.343	3.374	3.374	3.374	3.386	3.386	3.386	3.398	3.423	3.423	3.442	3.442	3.46	3.46
YLR145W	0.581	0.6	0.6	0.6	0.6	0.6	0.581	0.593	0.6	0.6	0.619	0.788	0.776	0.8	0.8	0.8	0.8	0.818	0.806	0.806	0.861	0.842	0.842	0.836	0.854	0.854	0.841	0.954	0.942	0.942	1.047	1.04	1.066	1.316	1.316	1.316	1.323	1.323	1.323	1.396	1.503	1.546	1.564	1.589	1.589	1.589	1.613	1.613	1.613
YPL258C	1.727	1.744	1.732	1.764	1.764	1.796	1.797	1.815	1.827	1.827	1.827	1.827	1.827	1.827	1.827	1.827	1.821	1.814	1.801	1.801	1.782	1.764	1.709	1.709	1.647	1.647	1.58	1.53	1.523	1.517	1.449	1.396	1.327	1.326	1.326	1.326	1.29	1.314	1.314	1.314	1.314	1.314	1.326	1.271	1.24	1.198	1.179	1.223	1.186
YHL029C	0.064	0.064	0.064	0.064	0.064	0.064	0.064	0.064	0.064	0.064	0.064	0.064	0.064	0.064	0.057	0.057	0.057	0.057	0.057	0.057	0.057	0.057	0.057	0.057	0.057	0.057	0.057	0.057	0.057	0.057	0.05	0.05	0.05	0.05	0.05	0.05	0.05	0.05	0.05	0.05	0.05	0.05	0.05	0.05	0.05	0.032	0.032	0.032	0.025
YHL025W	2.882	2.839	2.839	2.832	2.832	2.832	2.746	2.746	2.665	2.665	2.549	2.549	1.962	1.899	1.899	1.868	1.85	1.838	1.808	1.796	1.789	1.789	1.635	1.635	1.635	1.537	1.537	0.71	0.647	0.592	0.561	0.561	0.561	0.536	0.536	0.536	0.536	0.536	0.536	0.536	0.46	0.46	0.428	0.421	0.391	0.384	0.384	0.384	0.409
YIL033C	0.641	0.648	0.691	0.685	0.685	0.685	0.685	0.685	0.703	0.703	0.703	0.703	0.703	0.703	0.703	0.703	0.703	0.703	0.703	0.703	0.703	0.703	0.703	0.703	0.703	0.703	0.703	0.661	0.636	0.585	0.567	0.567	0.567	0.567	0.567	0.56	0.56	0.56	0.56	0.553	0.553	0.546	0.546	0.546	0.54	0.521	0.521	0.514	0.507
YDR052C	0.661	0.661	0.661	0.661	0.661	0.661	0.661	0.661	0.661	0.661	0.661	0.661	0.661	0.655	0.655	0.655	0.655	0.655	0.655	0.655	0.655	0.648	0.624	0.624	0.624	0.617	0.617	0.617	0.617	0.617	0.617	0.617	0.617	0.605	0.605	0.605	0.605	0.605	0.605	0.605	0.598	0.598	0.468	0.418	0.344	0.332	0.332	0.332	0.325
YJL148W	0.571	0.571	0.529	0.529	0.529	0.529	0.529	0.529	0.529	0.529	0.505	0.498	0.492	0.51	0.51	0.51	0.51	0.51	0.51	0.51	0.51	0.51	0.51	0.51	0.51	0.503	0.503	0.503	0.503	0.491	0.491	0.491	0.491	0.491	0.491	0.491	0.491	0.454	0.424	0.405	0.405	0.405	0.405	0.405	0.381	0.381	0.339	0.315	0.315
YOL135C	2.344	2.344	2.344	2.344	2.344	2.344	2.344	2.544	2.544	2.519	2.501	2.501	2.531	2.675	2.763	2.763	2.739	2.799	2.818	2.836	2.818	2.818	2.818	2.818	2.818	2.818	2.781	2.763	2.832	2.916	3.245	3.319	3.343	3.343	3.343	3.35	3.35	3.265	3.241	3.241	3.241	3.265	3.265	3.297	3.34	3.451	3.451	3.451	3.475
YOL057W	2.352	2.401	2.401	2.389	2.389	2.408	2.42	2.42	2.42	2.42	2.42	2.42	2.462	2.481	2.481	2.481	2.498	2.498	2.518	2.537	2.513	2.532	2.668	2.971	2.971	3.013	3.013	3.055	3.037	3.056	3.074	3.092	3.149	3.149	3.149	3.174	3.174	3.198	3.266	3.259	3.284	3.284	3.296	3.296	3.272	3.272	3.272	3.272	3.272
YLL021W	3.242	3.285	3.354	3.372	3.372	3.379	3.379	3.379	3.379	3.404	3.404	3.404	3.404	3.404	3.404	3.404	3.404	3.404	3.404	3.392	3.392	3.392	3.392	3.392	3.392	3.392	3.392	3.404	3.404	3.404	3.368	3.368	3.368	3.368	3.368	3.368	3.368	3.336	3.336	3.244	3.244	3.244	3.237	3.237	3.212	3.212	3.187	3.187	3.174
YNR045W	0.861	0.861	0.861	0.879	0.903	0.903	0.903	0.885	0.717	0.712	0.639	0.639	0.59	0.59	0.597	0.486	0.486	0.468	0.614	0.707	0.719	0.719	0.719	0.702	0.732	0.719	0.805	0.891	0.891	0.935	0.966	0.966	0.979	1.003	1.003	1.097	1.09	1.065	1.09	1.138	1.138	1.138	1.15	1.168	1.168	1.198	1.198	1.198	1.167
YBR234C	1.439	1.439	1.439	1.47	1.47	1.47	1.494	1.592	1.592	1.592	1.604	1.604	1.58	1.64	1.64	1.647	1.661	1.661	1.661	1.661	1.661	1.661	1.661	1.68	1.68	1.68	1.68	1.68	1.7	1.718	1.804	1.804	1.804	1.804	1.804	1.804	1.804	1.816	1.809	1.809	1.827	1.827	1.827	1.827	1.911	1.911	1.886	1.886	1.868
YOL010W	1.104	1.116	1.116	1.183	1.221	1.264	1.264	1.264	1.264	1.264	1.264	1.264	1.264	1.264	1.306	1.33	1.33	1.33	1.33	1.33	1.33	1.33	1.33	1.33	1.33	1.33	1.33	1.33	1.33	1.354	1.354	1.354	1.354	1.342	1.324	1.324	1.306	1.306	1.306	1.306	1.306	1.313	1.338	1.338	1.338	1.338	1.338	1.326	1.326
YCL034W	7.088	7.285	7.309	7.466	7.528	7.621	7.746	8.079	8.079	8.079	8.109	8.103	8.059	8.066	8.084	8.072	8.1	8.142	8.161	8.161	8.161	8.161	8.107	8.113	8.12	8.137	8.137	8.137	8.168	8.168	8.106	8.087	8.062	8.044	8.002	8.002	8.002	7.739	7.59	7.583	7.607	7.607	7.619	7.565	7.54	7.479	7.423	7.423	7.423
YIL156W	0.465	0.551	0.621	0.646	0.707	0.935	0.935	0.935	0.935	0.935	0.978	0.978	0.982	1.012	1.012	1.012	1.05	1.24	1.265	1.313	1.32	1.461	1.51	1.51	1.552	1.546	1.595	1.757	2.224	2.224	2.279	2.358	2.358	2.412	2.983	3.389	3.947	3.972	4.395	4.838	4.85	5.098	5.516	5.564	5.897	6.242	6.242	6.411	6.454
YLR163C	2.374	2.393	2.393	2.393	2.393	2.393	2.418	2.442	2.442	2.412	2.412	2.412	2.412	2.412	2.437	2.419	2.419	2.419	2.419	2.37	2.37	2.37	2.363	2.363	2.363	2.37	2.37	2.37	2.395	2.426	2.45	2.438	2.531	2.537	2.623	2.623	2.623	2.623	2.623	2.623	2.623	2.623	2.599	2.599	2.586	2.556	2.507	2.55	2.613
YDL092W	1.44	1.44	1.454	1.454	1.49	1.49	1.515	1.515	1.515	1.508	1.508	1.508	1.508	1.508	1.508	1.508	1.526	1.526	1.526	1.526	1.526	1.502	1.496	1.496	1.496	1.496	1.477	1.477	1.477	1.501	1.501	1.501	1.501	1.501	1.501	1.501	1.501	1.501	1.501	1.501	1.501	1.501	1.501	1.501	1.501	1.501	1.501	1.501	1.501
YHR056C	1.966	1.948	1.966	1.917	1.905	1.929	1.942	1.93	1.93	1.93	1.918	1.918	1.887	1.887	1.899	1.882	1.882	1.96	2.001	2.07	2.07	2.089	2.089	2.113	2.137	2.137	2.137	2.137	2.137	2.137	2.137	2.137	2.143	2.168	2.187	2.187	2.187	2.2	2.2	2.2	2.2	2.2	2.2	2.2	2.2	2.2	2.193	2.212	2.266
YIR025W	1.681	1.681	1.632	1.613	1.656	1.638	1.645	1.663	1.631	1.643	1.645	1.67	1.682	1.664	1.664	1.657	1.657	1.636	1.636	1.636	1.632	1.607	1.48	1.48	1.51	1.392	1.374	1.374	1.374	0.933	0.852	0.827	0.827	0.827	0.674	0.598	0.535	0.535	0.677	0.788	0.819	0.849	0.858	1.082	1.082	1.094	1.186	1.186	1.186
YMR256C	0.778	0.778	0.778	0.778	0.803	0.803	0.821	0.821	0.821	0.797	0.821	0.821	0.814	0.826	0.826	0.826	0.808	0.808	0.808	0.808	0.808	0.808	0.808	0.808	0.808	0.794	0.794	0.794	0.794	0.806	0.806	0.806	0.806	0.806	0.806	0.806	0.806	0.806	0.806	0.781	0.781	0.774	0.756	0.749	0.749	0.749	0.749	0.749	0.749
YER093C	1.262	1.262	1.208	1.076	1.053	1.053	1.053	1.077	1.376	1.672	1.672	1.697	1.727	1.697	1.697	1.697	1.697	1.697	1.697	1.697	1.697	1.697	1.649	1.649	1.649	1.668	1.694	2.279	2.279	2.279	2.286	2.342	2.354	2.354	2.354	2.385	2.373	2.431	2.431	2.431	2.431	2.431	2.431	2.406	2.491	2.467	2.467	2.491	2.858
YNL046W	9.362	9.362	9.362	9.362	9.362	9.417	9.492	9.492	9.543	9.531	9.573	9.585	9.585	9.585	9.585	9.586	9.568	9.624	9.624	9.674	9.674	9.71	9.728	9.784	9.784	9.802	9.802	9.802	9.802	9.802	9.784	9.784	9.784	9.784	9.736	9.721	9.714	9.714	9.738	9.738	9.762	9.738	9.738	9.738	9.706	9.706	9.718	9.654	9.654
YNL304W	2.984	2.984	2.977	2.939	2.903	2.903	2.758	2.659	2.534	2.534	2.534	2.516	2.498	2.348	2.303	2.296	2.289	2.283	2.283	2.283	2.283	2.283	2.283	2.09	2.076	1.989	1.989	1.989	1.989	1.989	1.989	1.776	1.744	1.744	1.695	1.676	1.669	1.586	1.579	1.579	1.579	1.579	1.561	1.561	1.517	1.517	1.485	1.485	1.485
YER023W	0.129	0.129	0.129	0.136	0.161	0.198	0.198	0.198	0.198	0.186	0.186	0.198	0.198	0.223	0.199	0.199	0.211	0.23	0.329	0.445	0.821	0.821	0.877	0.877	0.877	0.889	0.889	0.889	0.889	0.889	0.889	0.889	0.889	0.889	0.889	0.889	0.889	0.871	0.871	0.915	0.915	0.915	0.915	0.915	0.921	0.921	0.921	0.921	0.921
YGL064C	2.876	2.876	2.876	2.882	2.906	2.938	2.938	2.986	3.078	3.121	3.128	3.128	3.135	3.13	3.16	3.16	3.16	3.16	3.184	3.184	3.184	3.209	3.245	3.228	3.228	3.228	3.228	3.228	3.204	3.19	3.122	3.091	3.079	3.079	3.055	3.103	3.121	3.133	3.133	3.133	3.133	3.133	3.158	3.158	3.158	3.14	3.097	3.097	3.053
YDR332W	0.496	0.454	0.442	0.442	0.442	0.442	0.442	0.442	0.435	0.428	0.44	0.44	0.44	0.433	0.44	0.464	0.464	0.476	0.464	0.464	0.464	0.415	0.415	0.415	0.415	0.415	0.415	0.434	0.434	0.458	0.458	0.458	0.458	0.458	0.483	0.476	0.451	0.42	0.457	0.457	0.457	0.457	0.457	0.457	0.439	0.477	0.495	0.495	0.495
YLR016C	1.494	1.494	1.441	1.434	1.716	1.68	1.741	1.741	1.741	1.766	1.845	1.821	1.821	1.797	1.797	1.822	1.822	1.866	1.878	1.878	1.915	1.915	1.965	1.965	1.946	2.031	2.156	2.384	2.947	2.953	2.978	2.978	3.038	3.038	3.07	3.07	3.07	3.088	3.088	3.088	3.088	3.243	3.365	3.456	3.552	3.584	3.615	3.615	3.615
YOR212W	0.316	0.316	0.316	0.316	0.316	0.316	0.274	0.237	0.237	0.218	0.218	0.218	0.218	0.218	0.218	0.218	0.218	0.218	0.218	0.218	0.218	0.218	0.218	0.13	0.099	0.099	0.099	0.099	0.099	0.099	0.099	0.099	0.099	0.099	0.05	0.05	0.05	0.05	0.025	0.025	0.025	0.025	0.025	0.025	0.025	0.025	0.025	0.025	0.025
YPL189C-A	2.039	2.039	2.039	1.99	2.002	2.057	2.063	2.099	2.099	2.127	2.127	2.158	2.245	2.252	2.235	2.235	2.408	2.408	2.408	2.415	2.408	2.422	2.484	2.607	2.607	2.607	2.607	2.694	2.694	2.846	2.846	2.84	2.84	2.84	2.853	2.853	2.815	2.808	2.808	2.822	2.791	2.803	2.803	2.745	2.745	2.752	2.701	2.665	2.672
YOR188W	1.033	1.064	1.094	1.094	1.094	1.094	1.094	1.094	1.094	1.118	1.086	1.086	1.086	1.086	1.086	1.086	1.104	1.112	1.168	1.168	1.168	1.229	1.229	1.229	1.247	1.247	1.247	1.247	1.24	1.264	1.264	1.264	1.264	1.264	1.264	1.246	1.246	1.246	1.246	1.246	1.277	1.277	1.277	1.277	1.277	1.277	1.253	1.277	1.277
YCL010C	1.922	1.941	1.941	1.941	1.985	1.985	2.003	2.003	2.003	2.003	1.966	1.973	2.047	2.047	2.071	2.071	2.071	2.071	2.071	2.071	2.071	2.064	2.064	2.064	2.064	2.064	2.064	2.064	2.071	2.089	2.089	2.089	2.089	2.089	2.102	2.078	2.078	2.078	2.102	2.145	2.131	2.125	2.144	2.144	2.132	2.157	2.157	2.182	2.182
YOL095C	1.04	1.04	1.064	1.064	1.064	1.064	1.051	1.051	1.051	1.051	0.994	0.987	0.987	0.993	0.969	0.951	0.92	0.841	0.816	0.816	0.76	0.76	0.735	0.723	0.723	0.705	0.699	0.705	0.705	0.717	0.675	0.773	0.847	0.847	0.854	0.958	0.94	0.996	0.989	1.001	1.001	0.989	0.965	0.934	0.976	0.926	0.926	0.95	0.932
YDR249C	4.189	4.177	4.177	3.997	3.997	3.997	3.701	3.645	3.645	3.362	3.258	3.258	3.258	3.209	3.209	3.185	3.154	3.154	2.675	2.539	2.299	2.299	2.299	2.248	2.248	1.988	1.981	1.981	1.981	1.644	1.461	1.449	1.437	1.437	1.322	1.291	1.291	1.109	1.008	0.891	0.891	0.848	0.77	0.77	0.739	0.629	0.587	0.563	0.563
YKR075C	0.069	0.069	0.044	0.044	0.032	0.032	0.032	0.032	0.032	0	0	0	0	0	0	0	0	0	0	0	0	0	0	0	0	0	0	0	0	0	0	0	0	0	0	0	0	0	0	0	0	0	0	0	0	0	0	0	0
YBR070C	1.844	1.844	1.844	1.924	1.912	1.912	1.937	1.918	1.93	1.93	1.93	1.918	1.925	1.95	1.95	1.968	1.968	1.968	1.968	1.968	1.968	1.968	1.968	1.968	1.968	1.961	1.944	1.907	1.914	1.914	1.914	1.889	1.889	1.889	1.889	1.889	1.889	1.889	1.889	1.889	1.889	1.889	1.865	1.858	1.858	1.858	1.858	1.84	1.84
YPR108W	1.235	1.267	1.267	1.267	1.267	1.236	1.236	1.236	1.236	1.261	1.261	1.261	1.261	1.327	1.327	1.334	1.417	1.455	1.462	1.487	1.487	1.487	1.487	1.487	1.499	1.48	1.48	1.48	1.48	1.48	1.48	1.48	1.48	1.487	1.487	1.487	1.487	1.487	1.487	1.538	1.538	1.556	1.556	1.556	1.556	1.556	1.556	1.556	1.556
YBR198C	2.227	2.227	2.227	2.227	2.251	2.251	2.251	2.209	2.209	2.178	2.178	2.178	2.178	2.178	2.178	2.178	2.21	2.21	2.21	2.21	2.21	2.234	2.227	2.227	2.215	2.215	2.215	2.215	2.215	2.215	2.215	2.203	2.203	2.165	2.121	2.097	2.097	2.104	2.062	2.038	1.994	1.9	1.894	1.887	1.887	1.863	1.863	1.863	1.839
YMR076C	0.092	0.092	0.092	0.092	0.092	0.092	0.092	0.092	0.092	0.092	0.092	0.092	0.092	0.092	0.092	0.085	0.085	0.085	0.085	0.11	0.11	0.11	0.11	0.11	0.11	0.11	0.11	0.11	0.11	0.11	0.11	0.11	0.11	0.11	0.11	0.11	0.11	0.11	0.11	0.11	0.11	0.11	0.11	0.11	0.08	0.087	0.087	0.087	0.087
YLR323C	1.527	1.552	1.552	1.506	1.696	1.696	1.826	1.851	1.889	1.865	2.021	2.021	2.249	2.249	2.249	2.249	2.249	2.249	2.249	2.274	2.292	2.316	2.355	2.373	2.522	2.696	2.696	2.721	2.721	2.728	2.876	2.975	3.237	3.237	3.237	3.237	3.237	3.237	3.237	3.237	3.237	3.298	3.322	3.438	3.438	3.463	3.47	3.538	3.538
YEL042W	1.32	1.32	1.32	1.32	1.32	1.32	1.313	1.313	1.313	1.313	1.313	1.313	1.313	1.313	1.313	1.313	1.313	1.301	1.301	1.295	1.295	1.295	1.295	1.283	1.258	1.258	1.221	1.221	1.214	1.214	1.214	1.214	1.214	1.214	1.214	1.232	1.232	1.232	1.232	1.244	1.212	1.212	1.212	1.158	1.139	1.109	1.109	1.102	1.102
YOL011W	0	0	0	0	0	0	0	0	0	0	0	0	0	0	0	0	0.014	0.014	0.014	0.014	0.014	0.014	0.014	0.014	0.014	0.014	0.014	0.014	0.014	0.014	0.014	0.014	0.014	0.014	0.014	0.014	0.014	0.014	0.014	0.014	0.014	0.014	0.014	0.014	0.014	0.014	0.014	0.014	0.014
YOL009C	1.015	0.909	0.629	0.592	0.587	0.594	0.601	0.601	0.601	0.637	0.619	0.619	0.575	0.582	0.526	0.514	0.514	0.514	0.501	0.538	0.67	0.67	0.67	0.712	0.776	0.776	0.788	1.09	1.391	1.427	1.427	1.427	1.59	1.597	1.604	1.592	1.592	1.617	1.703	1.703	1.727	1.703	1.703	1.703	1.703	1.703	1.703	1.765	1.893
YOR150W	0.84	0.869	0.864	0.967	1.085	1.117	1.117	1.142	1.142	1.405	1.405	1.454	1.454	1.454	1.454	1.424	1.424	1.515	1.515	1.515	1.515	1.515	1.63	1.63	1.63	1.649	1.649	1.681	1.695	1.695	1.695	1.713	1.713	1.713	1.713	1.713	1.713	1.713	1.713	1.752	1.884	1.884	1.891	2.052	2.584	2.584	2.584	2.584	2.573
YPR148C	1.638	1.588	1.6	1.607	1.6	1.6	1.578	1.56	1.622	1.671	1.659	1.659	1.683	1.683	1.665	1.726	1.727	1.727	1.727	1.727	1.752	1.752	1.72	1.72	1.72	1.611	1.599	1.606	1.626	1.626	1.627	1.634	1.641	1.641	1.641	1.641	1.689	1.67	1.67	1.67	1.657	1.626	1.626	1.626	1.638	1.613	1.613	1.674	1.674
YOR052C	1.27	1.289	1.349	1.325	1.325	1.361	1.361	1.361	1.361	1.361	1.361	1.361	1.343	1.343	1.343	1.343	1.343	1.343	1.343	1.336	1.312	1.275	1.268	1.268	1.25	1.239	1.282	1.264	1.264	1.264	1.264	1.264	1.215	1.215	1.215	1.19	1.19	1.19	1.19	1.135	1.038	1.008	0.983	0.976	0.976	0.976	0.969	0.944	0.925
YJL006C	0.545	0.532	0.532	0.525	0.501	0.501	0.501	0.501	0.501	0.482	0.482	0.482	0.457	0.464	0.457	0.457	0.433	0.415	0.378	0.378	0.378	0.378	0.378	0.232	0.177	0.102	0.114	0.114	0.114	0.114	0.114	0.114	0.114	0.139	0.139	0.139	0.139	0.133	0.133	0.133	0.133	0.133	0.133	0.133	0.133	0.109	0.109	0.109	0.109
YMR119W	0.375	0.375	0.351	0.337	0.337	0.337	0.337	0.337	0.337	0.337	0.337	0.337	0.244	0.244	0.275	0.275	0.275	0.275	0.275	0.275	0.275	0.275	0.275	0.275	0.244	0.251	0.251	0.251	0.251	0.251	0.251	0.251	0.239	0.239	0.239	0.239	0.215	0.215	0.215	0.215	0.215	0.215	0.215	0.215	0.215	0.215	0.221	0.221	0.221
YJR132W	1.279	1.286	1.286	1.311	1.311	1.287	1.287	1.329	1.329	1.317	1.302	1.302	1.302	1.302	1.277	1.259	1.266	1.241	1.272	1.272	1.272	1.272	1.272	1.309	1.378	1.457	1.464	1.464	1.464	1.464	1.464	1.457	1.457	1.421	1.421	1.421	1.421	1.445	1.445	1.457	1.475	1.548	1.579	1.579	1.579	1.579	1.579	1.579	1.579
YML087C	0.243	0.243	0.231	0.237	0.261	0.255	0.378	0.378	0.378	0.378	0.41	0.41	0.41	0.41	0.41	0.379	0.386	0.379	0.379	0.379	0.463	0.499	0.518	0.618	0.618	0.667	0.692	0.692	0.674	0.674	0.699	0.699	0.699	0.699	0.699	0.699	0.736	0.736	0.76	0.866	0.866	0.866	0.866	0.891	0.891	0.891	0.898	0.898	0.923
YNL159C	1.606	1.655	1.655	1.655	1.704	1.801	1.801	1.801	1.801	1.851	1.844	1.844	1.844	1.844	1.844	1.808	1.752	1.882	1.882	1.882	1.907	1.907	1.907	1.914	1.914	1.914	1.914	2.113	2.094	2.125	2.125	2.125	2.155	2.155	2.155	2.174	2.18	2.18	2.18	2.18	2.18	2.204	2.256	2.256	2.219	2.219	2.219	2.219	2.219
YDR291W	0.469	0.598	0.793	0.811	0.811	0.83	0.891	0.921	0.94	0.94	0.969	0.969	1.017	1.041	1.078	1.103	1.161	1.161	1.161	1.203	1.216	1.234	1.259	1.283	1.315	1.322	1.329	1.384	1.581	1.581	1.581	1.581	1.581	1.581	1.574	1.723	1.864	1.864	1.914	1.914	1.958	1.958	1.958	1.958	1.958	1.958	1.965	1.965	1.965
YPR041W	2.212	2.212	2.212	2.212	2.212	2.212	2.217	2.217	2.185	2.178	2.178	2.166	2.273	2.379	2.379	2.404	2.404	2.404	2.404	2.404	2.404	2.404	2.404	2.404	2.404	2.404	2.38	2.386	2.362	2.362	2.362	2.362	2.362	2.362	2.362	2.362	2.381	2.381	2.381	2.381	2.381	2.381	2.381	2.381	2.381	2.381	2.381	2.381	2.381
YIL084C	1.142	1.081	1.067	1.031	1.074	1.123	1.185	1.126	1.186	1.206	1.231	1.256	1.239	1.239	1.227	1.252	1.24	1.24	1.247	1.228	1.228	1.221	1.246	1.203	1.217	1.291	1.291	1.291	1.308	1.337	1.337	1.355	1.355	1.355	1.226	1.202	1.203	1.253	1.26	1.402	1.402	1.414	1.414	1.433	1.422	1.422	1.447	1.508	1.533
YCR081W	0.918	0.925	0.925	0.984	0.984	0.984	1.113	1.07	1.07	1.119	1.143	1.185	1.442	1.461	1.523	1.473	1.473	1.473	1.461	1.412	1.412	1.583	1.576	1.576	1.583	1.583	1.607	1.657	1.675	1.723	1.723	1.791	1.816	1.816	1.816	1.816	1.848	1.927	1.927	1.951	1.951	1.975	1.975	1.975	1.993	1.993	2	2.037	2.037
YDR508C	0	0	0	0	0	0	0	0	0	0	0	0	0	0	0	0	0	0	0	0	0	0	0	0	0	0	0	0	0	0	0	0	0	0	0	0	0	0	0	0	0	0	0	0	0	0	0	0	0
YGR189C	0.056	0.056	0.056	0.056	0.056	0.056	0.056	0.056	0.056	0.056	0.056	0.056	0.056	0.056	0.056	0.056	0.056	0.056	0.056	0.056	0.056	0.056	0.056	0.056	0.056	0.038	0.038	0.038	0.038	0.038	0.038	0.038	0.038	0.038	0.038	0.038	0.038	0.038	0.038	0.038	0.038	0.038	0.038	0.038	0.038	0.038	0.044	0.044	0.044
YGL056C	0.129	0.129	0.122	0.122	0.122	0.122	0.117	0.117	0.117	0.117	0.117	0.093	0.093	0.093	0.086	0.086	0.086	0.086	0.086	0.086	0.086	0.086	0.086	0.074	0.074	0.074	0.074	0.074	0.074	0.074	0.074	0.074	0.074	0.074	0.074	0.074	0.074	0.074	0.074	0.074	0.074	0.055	0.012	0.012	0.012	0.012	0.012	0.012	0.012
YOR386W	1.087	1.087	1.087	1.037	1.001	1.025	1	1	1	0.975	0.95	0.95	0.95	0.91	0.904	0.904	0.83	0.766	0.755	0.724	0.731	0.731	0.731	0.731	0.719	0.689	0.672	0.648	0.648	0.593	0.494	0.468	0.468	0.468	0.492	0.523	0.504	0.504	0.498	0.54	0.588	0.595	0.576	0.576	0.576	0.476	0.452	0.459	0.434
YPR183W	3.929	3.966	4.027	4.027	4.027	4.002	3.929	3.857	3.832	3.819	3.658	3.627	3.511	3.454	3.454	3.454	3.454	3.454	3.454	3.472	3.428	3.422	3.342	3.342	3.152	2.935	3.06	3.03	3.03	3.075	3.026	3.026	3.057	3.058	3.065	3.065	3.065	3.09	3.09	3.09	3.09	3.09	3.041	3.003	2.845	2.835	3.013	2.988	3.036
YOL020W	0.007	0.007	0.007	0.007	0.007	0.007	0.007	0.007	0.007	0.007	0.007	0.007	0.007	0	0	0	0	0	0	0	0	0	0	0	0	0	0	0	0	0	0	0	0	0	0	0	0	0	0	0	0	0	0	0	0	0	0	0	0
YBL016W	3.739	3.695	3.043	2.934	2.952	2.69	2.544	2.525	2.524	2.629	2.629	2.629	2.672	2.785	2.683	2.683	2.683	2.707	2.708	2.708	2.707	2.67	2.663	2.576	2.503	2.521	2.546	2.596	2.57	2.57	2.57	2.564	2.613	2.588	2.588	2.588	2.588	2.588	2.551	2.551	2.551	2.53	2.5	2.512	2.512	2.507	2.495	2.471	2.471
YIR032C	7.98	8.053	8.06	8.06	8.248	8.311	8.317	8.317	8.317	8.453	9.365	10.145	10.176	10.688	11.344	11.356	11.505	11.523	11.663	11.688	11.799	11.984	11.984	11.984	12.033	12.163	12.181	12.157	12.169	12.169	12.241	12.229	12.377	12.753	12.906	13.023	13.023	13.023	13.086	13.309	13.492	13.492	13.504	13.553	13.578	13.621	13.663	13.663	13.67
YOR159C	0.479	0.479	0.479	0.479	0.479	0.467	0.619	0.702	0.702	0.716	0.716	0.716	0.752	0.752	0.759	0.803	0.853	0.853	0.923	0.923	0.923	0.923	0.941	1.033	1.047	1.146	1.146	1.146	1.146	1.153	1.153	1.153	1.153	1.153	1.153	1.153	1.153	1.153	1.153	1.153	1.153	1.153	1.153	1.16	1.16	1.16	1.16	1.184	1.196
YKL078W	0.423	0.423	0.423	0.423	0.416	0.416	0.416	0.477	0.575	0.593	0.593	0.593	0.6	0.643	0.68	0.832	0.832	0.832	0.832	0.832	0.832	0.825	0.825	0.825	0.825	0.825	0.832	0.832	0.832	0.832	0.832	0.832	0.832	0.876	0.876	0.876	0.876	0.876	0.858	0.858	0.858	0.883	0.901	0.901	0.901	0.901	0.901	0.901	0.901
YEL038W	1.55	1.55	1.55	1.569	1.581	1.581	1.581	1.581	1.581	1.524	1.524	1.524	1.493	1.451	1.42	1.408	1.408	1.381	1.369	1.312	1.312	1.305	1.312	1.312	1.312	1.294	1.252	1.259	1.265	1.265	1.265	1.247	1.229	1.229	1.197	1.161	1.137	1.137	1.137	1.088	1.088	1.082	1.082	1.075	0.953	0.904	0.885	0.885	0.885
YOL018C	2.203	2.166	2.111	2.044	2.044	1.878	1.834	1.791	1.717	1.635	1.585	1.768	1.768	1.768	1.792	1.792	1.816	1.767	1.767	1.742	1.742	1.742	1.748	1.748	1.748	1.729	1.704	1.704	1.144	0.995	0.966	1.008	1.008	1.008	0.951	0.933	0.957	1.006	1.054	1.136	1.202	1.202	1.209	1.191	1.191	1.191	1.191	1.105	1.086
YKR084C	2.426	2.385	2.385	2.385	2.385	2.18	2.205	2.013	1.988	1.766	1.766	1.725	1.055	1.018	1.123	1.079	1.079	1.093	1.069	1.087	1.062	1.044	1.164	1.243	1.231	1.231	1.262	1.416	2.183	2.183	2.332	2.332	2.332	2.332	2.374	2.436	2.436	2.437	2.419	2.524	2.531	2.545	2.545	2.545	2.57	2.57	2.606	2.643	2.667
YDR441C	0.856	0.849	0.849	0.763	0.756	0.719	0.719	0.712	0.712	0.712	0.712	0.712	0.688	0.688	0.688	0.688	0.688	0.688	0.688	0.688	0.688	0.688	0.688	0.688	0.688	0.664	0.639	0.639	0.639	0.639	0.639	0.639	0.615	0.615	0.615	0.608	0.608	0.595	0.563	0.563	0.537	0.537	0.537	0.537	0.537	0.537	0.537	0.537	0.368
YCL051W	0.784	0.791	0.791	0.791	0.791	0.791	0.791	0.828	0.834	0.846	0.846	0.846	0.846	0.846	0.846	0.846	0.846	0.834	0.89	0.928	0.928	0.94	0.94	0.958	1.048	1.129	1.281	1.288	1.343	1.343	1.362	1.495	1.551	1.775	1.775	1.775	1.775	1.781	1.781	1.8	1.8	1.818	1.836	1.854	1.861	1.861	1.879	1.879	1.879
YKR053C	0.616	0.672	0.672	0.686	0.686	0.735	0.735	0.76	0.76	0.785	0.779	0.779	0.785	0.841	0.841	0.841	0.841	0.841	0.841	0.841	0.866	0.873	0.897	0.897	0.873	0.891	0.941	0.941	0.941	0.941	0.955	0.979	0.986	0.986	0.986	0.986	0.992	0.999	1.011	0.987	0.987	1.067	1.092	1.116	1.116	1.116	1.116	1.116	1.116
YIL155C	1.313	1.447	1.38	1.38	1.38	1.38	1.38	1.38	1.434	1.348	1.33	1.361	1.782	1.782	1.9	1.967	2.029	2.053	2.071	2.071	2.071	2.071	2.071	2.071	2.071	2.071	2.071	2.156	2.156	2.181	2.181	2.132	2.132	2.15	2.175	2.175	2.175	2.175	2.175	2.175	2.175	2.175	2.156	2.156	2.156	2.229	2.229	2.229	2.241
YOR058C	3.73	3.685	3.685	3.742	3.742	3.742	3.699	3.699	3.699	3.699	3.656	3.606	3.606	3.599	3.599	3.599	3.587	3.55	3.55	3.43	3.43	3.096	2.985	2.861	2.855	2.855	2.855	2.779	2.779	2.779	2.779	2.747	2.715	2.715	2.715	2.69	2.48	1.961	1.553	1.514	1.469	1.438	1.438	1.438	1.438	1.438	1.377	1.377	1.377
YML026C	0.488	0.451	0.451	0.451	0.451	0.364	0.346	0.346	0.346	0.346	0.346	0.346	0.346	0.252	0.252	0.252	0.252	0.252	0.252	0.252	0.252	0.202	0.202	0.19	0.172	0.172	0.086	0.056	0.031	0.031	0.031	0.031	0.031	0.031	0.031	0.031	0.031	0.031	0.031	0.031	0.031	0.031	0.031	0.031	0.031	0.031	0.031	0.031	0.024
YCR060W	1.5	1.519	1.543	1.543	1.482	1.513	1.452	1.501	1.496	1.52	1.563	1.588	1.594	1.606	1.573	1.767	1.997	1.973	1.955	2.016	2.009	2.168	2.309	2.333	2.333	2.333	2.339	2.339	2.339	2.371	2.413	2.413	2.42	2.631	2.679	2.686	2.711	2.753	3.322	3.347	3.545	3.545	3.582	3.606	3.636	3.636	3.636	3.636	3.66
YNL087W	1.009	1.009	1.009	1.009	1.021	0.985	0.985	0.985	0.985	0.985	0.96	0.96	0.96	0.96	0.948	0.948	0.948	0.948	0.941	0.917	0.875	0.875	0.751	0.707	0.707	0.707	0.707	0.714	0.714	0.714	0.69	0.685	0.685	0.66	0.685	0.685	0.642	0.628	0.635	0.611	0.586	0.586	0.586	0.399	0.399	0.434	0.428	0.428	0.421
YPL190C	1.556	1.556	1.525	1.506	1.519	1.519	1.494	1.524	1.524	1.499	1.457	1.443	1.491	1.491	1.498	1.516	1.54	1.552	1.552	1.576	1.576	1.551	1.539	1.539	1.507	1.507	1.556	1.561	1.561	1.561	1.585	1.573	1.573	1.517	1.475	1.439	1.415	1.372	1.372	1.341	1.341	1.341	1.334	1.4	1.4	1.418	1.443	1.443	1.443
YBR030W	4.917	4.942	5.002	5.089	5.089	5.089	5.089	5.089	5.089	5.114	5.09	5.09	5.09	5.09	5.066	5.066	5.066	5.066	5.048	4.975	4.975	4.975	4.993	5.092	5.068	5.068	5.043	5.006	4.962	4.955	4.955	4.955	4.937	4.937	4.937	4.937	4.919	4.919	4.901	4.864	4.882	4.792	4.792	4.792	4.792	4.78	4.72	4.678	4.325
YNR029C	1.182	1.182	1.182	1.182	1.188	1.17	1.184	1.25	1.25	1.25	1.25	1.25	1.274	1.274	1.293	1.293	1.318	1.318	1.318	1.349	1.349	1.349	1.33	1.33	1.33	1.33	1.342	1.342	1.349	1.374	1.417	1.417	1.424	1.424	1.424	1.424	1.417	1.417	1.417	1.304	1.304	1.322	1.322	1.322	1.322	1.341	1.377	1.402	1.402
YOR195W	1.842	1.842	1.842	1.86	1.884	1.916	1.916	1.934	1.934	1.916	1.916	1.916	1.916	1.916	1.916	1.911	1.911	1.911	1.911	1.929	1.929	1.929	1.929	1.929	1.922	1.922	1.922	1.922	1.922	1.922	1.904	1.829	1.822	1.822	1.804	1.828	1.828	1.828	1.828	1.828	1.814	1.814	1.814	1.789	1.789	1.782	1.782	1.782	1.77
YJR096W	4.544	4.544	4.544	4.544	4.562	4.55	4.586	4.684	4.684	4.684	4.684	4.672	4.684	4.684	4.684	4.666	4.666	4.645	4.688	4.7	4.7	4.7	4.693	4.771	4.771	4.771	4.771	4.771	4.771	4.771	4.753	4.753	4.746	4.746	4.758	4.732	4.732	4.732	4.714	4.707	4.714	4.726	4.726	4.726	4.726	4.726	4.75	4.718	4.657
YFR052W	1.258	1.319	1.507	1.576	1.666	2.133	2.152	2.297	2.297	2.382	2.42	2.444	2.518	2.518	2.518	2.518	2.518	2.518	2.53	2.544	2.592	2.64	2.64	2.64	2.64	2.64	2.64	2.684	2.726	2.733	2.74	2.74	2.74	2.74	2.747	2.796	2.833	2.859	2.859	2.89	2.988	2.988	3.012	3.012	3.012	3.049	3.049	3.123	3.161
YNL007C	3.131	3.107	3.075	3.039	3.015	3.015	3.022	2.985	2.96	2.96	2.739	2.7	2.7	2.246	2.167	2.142	2.13	2.061	2.061	2.061	2.061	2.036	1.877	1.809	1.809	1.809	1.735	1.735	1.577	1.391	1.223	1.168	1.168	1.113	1.163	1.133	1.133	1.133	1.066	1.042	1.177	1.41	1.632	1.653	1.653	1.71	1.666	1.694	1.614
YDR221W	0.973	0.973	0.973	0.985	0.985	0.979	0.991	0.991	1.003	1.088	1.088	1.088	1.126	1.126	1.126	1.126	1.158	1.164	1.164	1.216	1.216	1.323	1.323	1.323	1.323	1.323	1.354	1.354	1.354	1.403	1.422	1.422	1.422	1.422	1.422	1.422	1.422	1.422	1.447	1.447	1.447	1.447	1.447	1.447	1.447	1.447	1.458	1.459	1.496
YBR111W-A	2.015	2.015	2.095	2.077	2.077	2.204	2.198	2.222	2.222	2.222	2.234	2.283	2.301	2.35	2.374	2.387	2.45	2.847	2.847	2.946	2.971	2.971	2.971	2.971	2.971	2.971	2.971	2.971	3.031	3.05	3.05	3.05	3.05	3.05	3.075	3.145	3.253	3.265	3.265	3.284	3.326	3.387	3.493	3.493	3.493	3.5	3.519	3.512	3.575
YNL122C	0.785	0.753	0.765	0.741	0.741	0.741	0.723	0.729	0.792	0.792	0.792	0.792	0.81	0.81	0.817	0.817	0.817	0.817	0.817	0.817	0.817	0.805	0.829	0.854	0.854	0.854	0.878	0.878	0.878	0.878	0.878	0.902	0.902	0.902	0.902	0.902	0.89	0.89	0.897	0.916	0.916	0.916	0.916	0.916	0.916	0.904	0.904	0.904	0.904
YOL002C	3.226	3.307	3.368	3.361	3.361	3.403	3.403	3.403	3.403	3.403	3.396	3.396	3.396	3.42	3.42	3.42	3.402	3.402	3.395	3.395	3.37	3.326	3.314	3.314	3.357	3.357	3.357	3.35	3.251	3.192	3.203	3.223	3.23	3.23	3.23	3.23	3.23	3.223	3.29	3.283	3.269	3.269	3.262	3.262	3.262	3.225	3.207	3.183	3.183
YJR064W	2.915	2.927	2.939	2.939	2.939	2.855	2.855	2.698	2.623	2.623	2.634	2.677	2.677	2.695	2.671	2.671	2.647	2.647	2.647	2.647	2.647	2.345	2.32	2.339	1.982	1.963	1.977	1.996	2.118	2.118	2.118	2.13	2.019	2.007	2.039	2.039	2.015	2.003	2.003	1.978	1.929	1.929	1.862	1.869	1.851	1.827	1.82	1.851	1.851
YCL057W	6.013	6.023	6.023	6.023	6.023	6.005	5.955	5.955	5.955	5.949	5.925	5.925	5.925	5.925	5.925	5.925	5.925	5.925	5.925	5.925	5.925	5.925	5.876	5.777	5.753	5.685	5.543	5.451	5.309	5.278	5.278	5.285	5.31	5.31	5.31	5.31	5.31	5.272	5.247	5.18	5.173	5.166	5.166	5.166	5.148	5.08	5.023	4.743	4.595
YDL090C	1.582	1.89	1.927	2.007	1.982	1.982	1.982	1.982	2.008	2.063	2.087	2.087	2.087	1.986	1.938	1.968	2.099	2.111	2.087	2.367	2.59	3.342	3.366	3.342	3.366	3.39	3.462	3.462	3.554	3.703	3.703	3.806	3.806	3.806	3.837	3.812	3.883	3.925	3.932	4.006	4.007	4.068	4.068	4.068	4.081	4.056	4.074	4.117	4.252
YJL122W	2.674	2.705	2.705	2.71	2.735	2.742	2.772	2.766	2.791	2.784	2.743	2.706	2.706	2.706	2.706	2.706	2.706	2.706	2.706	2.706	2.706	2.706	2.706	2.706	2.681	2.681	2.681	2.681	2.681	2.681	2.681	2.681	2.681	2.578	2.584	2.584	2.486	2.486	2.454	2.448	2.448	2.448	2.429	2.411	2.387	2.387	2.299	2.292	2.256
YHR206W	0.358	0.385	0.397	0.391	0.445	0.581	0.769	0.769	0.769	0.776	0.776	0.776	0.776	0.776	0.788	0.788	0.788	0.788	0.806	0.806	0.806	0.806	0.837	0.937	1.082	1.089	1.214	1.214	1.226	1.226	1.226	1.226	1.226	1.226	1.226	1.245	1.289	1.296	1.296	1.296	1.296	1.303	1.327	1.327	1.327	1.339	1.339	1.339	1.351
YGL065C	2.412	2.412	2.412	2.412	2.412	2.473	2.634	2.634	2.708	2.708	2.772	2.772	2.797	2.903	2.915	2.915	2.939	2.914	2.951	3.05	3.138	3.198	3.198	3.242	3.242	3.267	3.267	3.267	3.267	3.267	3.267	3.267	3.274	3.281	3.281	3.281	3.281	3.288	3.294	3.318	3.392	3.392	3.411	3.411	3.411	3.411	3.411	3.411	3.404
YDL128W	1.056	1.056	1.074	1.074	1.074	1.074	1.06	1.003	0.973	0.942	0.935	0.959	0.959	0.964	0.964	0.964	0.964	0.952	0.928	0.928	0.835	0.786	0.793	0.793	0.793	0.807	0.807	0.807	0.807	0.807	0.814	0.826	0.826	0.826	0.826	0.819	0.819	0.771	0.771	0.764	0.744	0.744	0.744	0.744	0.744	0.744	0.719	0.719	0.719
YGL172W	0.728	0.716	0.716	0.716	0.716	0.716	0.716	0.709	0.684	0.677	0.689	0.707	0.69	0.676	0.676	0.676	0.669	0.669	0.669	0.669	0.669	0.694	0.694	0.701	0.701	0.701	0.701	0.701	0.701	0.701	0.682	0.664	0.646	0.646	0.646	0.589	0.565	0.571	0.571	0.571	0.571	0.564	0.564	0.557	0.557	0.55	0.55	0.55	0.55
YGL063W	1.476	1.514	1.872	1.971	2.362	2.419	2.471	2.534	2.548	2.548	2.566	2.566	2.652	2.652	2.652	2.652	2.652	2.652	2.634	2.652	2.659	2.666	2.666	2.666	2.692	2.753	2.821	2.821	2.821	2.857	2.85	2.868	2.875	2.979	3.084	3.096	3.115	3.115	3.14	3.14	3.14	3.146	3.158	3.197	3.197	3.215	3.215	3.215	3.215
YLR197W	1.793	1.793	1.793	1.793	1.793	1.793	1.786	1.657	1.657	1.657	1.619	1.619	1.588	1.505	1.456	1.468	1.474	1.474	1.474	1.449	1.437	1.389	1.389	1.389	1.389	1.389	1.389	1.346	1.334	1.334	1.36	1.36	1.36	1.36	1.36	1.36	1.324	1.324	1.342	1.31	1.249	1.261	1.249	1.212	1.212	1.222	1.179	1.198	1.197
YNL212W	1.446	1.446	1.501	1.501	1.501	1.501	1.594	1.594	1.637	1.68	1.673	1.704	1.704	1.71	1.729	1.729	1.71	1.71	1.692	1.692	1.692	1.705	1.705	1.705	1.705	1.705	1.681	1.699	1.723	1.723	1.723	1.729	1.729	1.729	1.692	1.692	1.68	1.694	1.694	1.694	1.67	1.67	1.646	1.634	1.665	1.665	1.665	1.64	1.64
YLR256W	2.59	2.345	2.289	2.227	2.191	2.203	2.215	2.221	2.228	2.246	2.308	2.308	2.356	2.363	2.417	2.436	2.436	2.436	2.436	2.436	2.436	2.429	2.429	2.429	2.429	2.429	2.429	2.429	2.429	2.429	2.429	2.338	2.338	2.306	2.306	2.294	2.294	2.252	2.245	2.245	2.245	2.245	2.22	2.196	2.189	2.189	2.189	2.189	2.165
YDR084C	1.631	1.631	1.624	1.655	1.729	1.736	1.718	1.718	1.909	2.33	2.33	2.417	2.466	2.601	2.601	2.601	2.62	2.65	2.65	2.743	2.731	2.731	2.713	2.731	2.738	2.745	2.757	2.757	2.781	2.805	2.805	2.805	2.805	2.805	2.775	2.925	3.068	3.068	3.147	3.147	3.238	3.238	3.238	3.238	3.245	3.245	3.329	3.336	3.336
YLR412C-A	0.321	0.29	0.29	0.29	0.297	0.304	0.304	0.304	0.304	0.304	0.304	0.304	0.304	0.316	0.316	0.316	0.316	0.341	0.401	0.401	0.401	0.401	0.407	0.414	0.428	0.434	0.434	0.434	0.434	0.434	0.434	0.434	0.396	0.41	0.417	0.417	0.466	0.466	0.466	0.466	0.466	0.466	0.466	0.466	0.466	0.473	0.473	0.473	0.473
YEL065W	5.037	5.093	5.124	5.299	5.398	5.343	5.399	5.399	5.424	5.505	5.756	6.322	6.322	6.517	6.517	6.517	6.517	6.517	6.639	6.8	6.825	6.862	7.262	7.262	7.276	7.276	7.326	7.283	7.278	7.346	7.868	8.201	8.287	8.368	8.368	8.404	8.385	8.385	8.342	8.379	8.484	8.465	8.54	8.669	8.663	8.645	8.645	8.694	8.72
YDR198C	0.696	0.608	0.546	0.532	0.532	0.532	0.514	0.514	0.421	0.403	0.403	0.403	0.403	0.309	0.291	0.242	0.223	0.223	0.223	0.223	0.247	0.254	0.254	0.254	0.254	0.254	0.254	0.162	0.15	0.15	0.23	0.237	0.237	0.249	0.305	0.438	0.438	0.438	0.438	0.438	0.412	0.455	0.789	0.863	0.918	0.918	0.918	0.918	0.912
YDL188C	0.97	0.97	0.97	0.97	0.946	0.896	0.896	0.896	0.884	0.896	0.896	0.896	0.896	0.793	0.772	0.772	0.755	0.748	0.748	0.748	0.748	0.742	0.742	0.742	0.742	0.742	0.742	0.71	0.71	0.692	0.692	0.68	0.68	0.637	0.637	0.637	0.637	0.637	0.625	0.607	0.607	0.588	0.588	0.514	0.514	0.514	0.508	0.508	0.46
YDL001W	2.672	2.672	2.672	2.69	2.69	2.683	2.59	2.583	2.632	2.625	2.625	2.625	2.618	2.618	2.711	2.836	2.836	2.89	2.89	2.89	2.89	2.89	2.823	2.804	2.84	2.84	2.84	2.84	2.84	2.84	2.847	2.847	2.922	2.922	2.922	2.922	2.922	2.958	2.926	2.926	2.951	2.951	2.914	2.878	2.786	2.754	2.754	2.754	2.754
YIL152W	0.829	0.829	0.829	0.854	0.854	0.835	0.835	0.811	0.83	0.83	0.805	0.805	0.798	0.774	0.774	0.781	0.781	0.781	0.781	0.737	0.737	0.749	0.743	0.707	0.743	0.743	0.762	0.768	0.768	0.768	0.768	0.744	0.744	0.744	0.744	0.75	0.81	0.866	0.859	0.859	0.877	0.877	0.791	0.76	0.792	0.698	0.84	0.865	0.865
YMR318C	0.684	0.684	0.684	0.684	0.684	0.684	0.689	0.689	0.689	0.689	0.689	0.689	0.689	0.671	0.671	0.671	0.671	0.671	0.689	0.689	0.689	0.689	0.689	0.714	0.751	0.751	0.776	0.8	0.8	0.819	0.873	0.873	0.873	0.873	0.892	0.892	0.892	0.892	0.917	0.949	0.949	0.974	0.974	0.974	0.974	0.974	0.974	0.962	0.931
YOL086C	1.727	1.794	1.794	1.794	1.815	1.815	1.815	1.815	1.815	1.815	1.815	1.79	1.778	1.778	1.765	1.775	1.799	1.799	1.799	1.799	1.824	1.824	1.824	1.8	1.8	1.8	1.793	1.793	1.793	1.793	1.793	1.8	1.8	1.8	1.8	1.8	1.8	1.786	1.786	1.786	1.786	1.786	1.744	1.744	1.708	1.708	1.684	1.684	1.709
YGR044C	1.715	1.592	1.543	1.543	1.43	1.388	1.388	1.352	1.338	1.231	1.094	1.118	1.167	1.167	1.167	1.184	1.16	1.086	1.086	0.974	0.967	0.967	0.967	0.943	0.943	0.913	0.913	0.906	0.882	0.807	0.782	0.824	0.861	0.861	0.861	0.861	0.861	0.861	0.836	0.848	0.848	0.848	0.848	0.848	0.848	0.786	0.786	0.743	0.743
YIL062C	1.737	1.737	1.7	1.658	1.67	1.646	1.646	1.646	1.682	1.682	1.694	1.694	1.694	1.694	1.687	1.687	1.694	1.694	1.694	1.701	1.701	1.719	1.769	1.769	1.75	1.658	1.634	1.634	1.634	1.754	1.802	1.809	1.809	1.809	1.791	1.791	1.767	1.76	1.735	1.742	1.735	1.735	1.742	1.742	1.742	1.742	1.742	1.742	1.742
YLR456W	0.451	0.451	0.475	0.443	0.443	0.443	0.443	0.436	0.443	0.443	0.443	0.443	0.388	0.388	0.395	0.395	0.395	0.395	0.395	0.407	0.438	0.475	0.518	0.518	0.567	0.567	0.555	0.555	0.555	0.555	0.543	0.55	0.592	0.592	0.592	0.592	0.567	0.567	0.591	0.591	0.591	0.591	0.584	0.584	0.584	0.584	0.584	0.608	0.608
YPR098C	0.9	0.9	0.9	0.9	0.9	0.9	0.9	0.815	0.833	0.857	0.833	0.833	0.833	0.839	0.79	0.76	0.802	0.778	0.778	0.778	0.778	0.778	0.778	0.778	0.778	0.778	0.771	0.771	0.889	1.008	1.09	1.09	1.114	1.138	1.163	1.163	1.188	1.194	1.194	1.194	1.206	1.206	1.206	1.206	1.206	1.206	1.182	1.182	1.206
YIL064W	1.585	1.489	1.47	1.47	1.465	1.532	1.657	1.867	1.867	1.873	1.873	1.917	1.959	1.954	1.954	2.041	2.041	2.102	2.078	2.047	2.015	2.028	2.09	2.09	2.108	2.108	2.151	2.176	2.194	2.201	2.294	2.294	2.366	2.385	2.385	2.385	2.415	2.397	2.397	2.397	2.422	2.458	2.451	2.518	2.493	2.493	2.511	2.511	2.523
YBL093C	0.014	0.014	0.014	0.014	0.014	0.014	0.014	0.014	0.014	0.014	0.014	0.014	0.014	0.014	0.007	0.007	0.007	0.007	0.007	0.007	0.007	0.007	0.007	0.007	0.007	0.007	0.007	0.007	0.007	0.007	0.007	0.007	0.007	0.007	0.007	0.007	0.007	0.007	0.014	0.014	0.014	0.014	0.014	0.014	0.014	0.014	0.014	0.014	0.014
YFL033C	2.611	2.587	2.526	2.502	2.477	2.495	2.456	2.426	2.419	2.413	2.413	2.389	2.382	2.382	2.382	2.375	2.375	2.375	2.375	2.375	2.319	2.319	2.312	2.275	2.275	2.269	2.248	2.241	2.241	2.241	2.241	2.174	2.083	2.045	2.045	2.015	2.015	2.015	2.015	2.015	2.015	1.557	1.492	1.479	1.448	1.448	1.434	1.434	1.434
YNL308C	0.132	0.132	0.132	0.132	0.132	0.132	0.132	0.132	0.138	0.138	0.138	0.138	0.138	0.138	0.138	0.138	0.138	0.138	0.138	0.132	0.132	0.138	0.138	0.138	0.138	0.138	0.138	0.138	0.138	0.138	0.138	0.138	0.138	0.138	0.138	0.145	0.145	0.145	0.121	0.121	0.121	0.121	0.121	0.121	0.121	0.121	0.121	0.121	0.121
YPL037C	0.524	0.498	0.474	0.468	0.468	0.461	0.461	0.461	0.461	0.461	0.461	0.461	0.461	0.461	0.443	0.436	0.436	0.412	0.412	0.375	0.375	0.375	0.382	0.382	0.382	0.356	0.331	0.276	0.276	0.276	0.276	0.276	0.276	0.276	0.223	0.223	0.24	0.24	0.24	0.228	0.179	0.179	0.179	0.258	0.314	0.425	0.449	0.559	0.584
YEL046C	0.037	0.037	0.037	0.037	0.037	0.037	0.037	0.037	0.037	0.037	0.037	0.037	0.012	0.012	0.012	0.012	0.012	0.012	0.012	0	0	0	0	0	0	0	0	0	0	0	0	0	0	0	0	0	0	0	0	0	0	0	0	0	0	0.007	0.007	0.007	0.007
YCL039W	1.731	1.818	1.818	1.818	1.842	1.842	1.905	1.88	1.923	1.923	1.93	1.93	1.93	1.93	1.948	1.93	1.937	1.973	1.985	2.009	2.009	2.009	2.009	2.009	2.009	2.009	2.009	1.991	1.984	1.984	1.984	1.984	2.009	2.053	2.041	2.041	2.047	2.066	2.066	2.072	2.072	2.072	2.054	2.054	2.054	2.054	2.054	2.054	2.066
YPL203W	0.846	0.846	0.828	0.828	0.828	0.814	0.796	0.796	0.796	0.796	0.796	0.814	0.796	0.796	0.796	0.796	0.796	0.68	0.655	0.655	0.655	0.655	0.648	0.648	0.616	0.616	0.623	0.605	0.605	0.605	0.581	0.581	0.557	0.557	0.55	0.55	0.55	0.587	0.587	0.587	0.587	0.569	0.569	0.569	0.569	0.55	0.544	0.537	0.488
YMR267W	0.937	0.93	0.93	0.936	0.929	0.965	0.965	0.965	0.965	0.951	0.913	0.907	0.865	0.983	1.137	1.137	1.144	1.193	1.211	1.211	1.211	1.211	1.211	1.204	1.204	1.204	1.204	1.204	1.217	1.217	1.217	1.217	1.217	1.217	1.217	1.217	1.217	1.217	1.168	1.112	1.107	1.18	1.297	1.49	1.466	1.473	1.601	1.619	1.626
YOR281C	2.896	2.896	2.896	2.902	2.902	2.902	2.916	3.045	3.045	3.07	3.07	3.07	3.094	3.094	3.125	3.107	3.107	3.095	3.095	3.095	3.113	3.089	3.107	3.107	3.107	3.107	3.107	3.107	3.107	3.107	3.174	3.174	3.198	3.204	3.223	3.241	3.241	3.241	3.241	3.216	3.216	3.216	3.216	3.204	3.192	3.192	3.192	3.192	3.192
YDL211C	1.098	1.117	1.117	1.117	1.117	1.117	1.117	1.228	1.228	1.526	1.533	1.533	1.533	1.533	1.539	1.546	1.546	1.546	1.619	1.594	1.594	1.594	1.594	1.601	1.601	1.601	1.601	1.601	1.594	1.594	1.594	1.576	1.576	1.576	1.677	1.689	1.689	1.689	1.689	1.689	1.689	1.695	1.695	1.695	1.695	1.709	1.751	1.751	1.751
YGL026C	0.854	0.922	0.922	0.953	1.021	1.26	1.267	1.267	1.249	1.249	1.249	1.261	1.286	1.469	1.499	1.524	1.506	1.506	1.506	1.506	1.506	1.488	1.47	1.477	1.477	1.477	1.495	1.495	1.495	1.495	1.495	1.495	1.495	1.47	1.47	1.482	1.531	1.531	1.598	1.598	1.598	1.579	1.615	1.604	1.611	1.659	1.659	1.666	1.684
YIL001W	3.73	3.73	3.73	3.755	3.755	3.818	3.818	3.825	3.95	3.95	3.962	3.962	3.962	3.969	3.969	4.015	4.015	4.015	4.015	4.016	4.016	4.016	4.016	4.016	4.004	4.004	4.004	3.986	3.986	3.986	4.004	4.007	4.007	4.007	3.983	3.977	3.983	3.983	3.983	3.983	4.007	4.001	4.001	3.921	3.921	3.921	3.842	3.842	3.781
YNL279W	1.351	1.351	1.351	1.351	1.351	1.351	1.339	1.339	1.339	1.339	1.369	1.369	1.383	1.358	1.383	1.383	1.383	1.383	1.383	1.362	1.362	1.356	1.318	1.318	1.3	1.288	1.3	1.275	1.275	1.299	1.292	1.268	1.18	1.136	1.136	1.11	1.135	1.135	1.111	1.111	1.093	1.093	1.062	1.044	1.069	1.069	1.069	1.02	0.948
YBL092W	0.044	0.044	0.044	0.044	0.044	0.044	0.044	0.044	0.044	0.044	0.044	0.044	0.044	0.044	0.044	0.044	0.044	0.044	0.044	0.044	0.044	0.044	0.044	0.044	0.044	0.044	0.044	0.044	0.044	0.044	0.044	0.044	0.044	0.044	0.044	0.044	0.044	0.044	0.044	0.038	0.038	0.038	0.038	0.038	0.038	0.038	0.038	0.014	0.014
YLR301W	0.511	0.511	0.504	0.511	0.511	0.511	0.511	0.486	0.486	0.486	0.479	0.473	0.442	0.491	0.491	0.491	0.436	0.343	0.35	0.331	0.331	0.331	0.277	0.277	0.235	0.235	0.26	0.309	0.339	0.37	0.388	0.376	0.437	0.419	0.419	0.419	0.419	0.419	0.401	0.401	0.401	0.438	0.597	0.696	0.696	0.732	0.732	0.732	0.739
YDR244W	3.154	3.241	3.241	3.328	3.328	3.328	3.328	3.36	3.372	3.372	3.372	3.372	3.379	3.404	3.404	3.519	3.538	3.538	3.55	3.574	3.611	3.611	3.611	3.611	3.599	3.526	3.531	3.591	3.599	3.606	3.613	3.613	3.638	3.638	3.638	3.638	3.638	3.638	3.638	3.638	3.643	3.643	3.643	3.643	3.643	3.643	3.625	3.625	3.601
YBR108W	1.35	1.35	1.35	1.35	1.35	1.338	1.338	1.338	1.338	1.362	1.332	1.332	1.362	1.362	1.419	1.557	1.557	1.601	1.601	1.619	1.645	1.638	1.596	1.596	1.596	1.614	1.614	1.626	1.65	1.65	1.65	1.657	1.664	1.652	1.652	1.652	1.652	1.676	1.676	1.676	1.676	1.676	1.676	1.676	1.694	1.751	1.745	1.825	1.825
YKL015W	0.807	0.8	0.8	0.8	0.758	0.734	0.734	0.734	0.734	0.734	0.734	0.74	0.715	0.729	0.935	1.214	1.214	1.214	1.214	1.214	1.238	1.238	1.214	1.214	1.235	1.235	1.235	1.235	1.235	1.235	1.267	1.28	1.313	1.313	1.319	1.319	1.319	1.319	1.319	1.319	1.319	1.319	1.319	1.331	1.331	1.331	1.331	1.338	1.338
YDR479C	2.18	2.18	2.18	2.18	2.18	2.18	2.18	2.132	2.169	2.144	2.144	2.144	2.156	2.156	2.156	2.156	2.156	2.156	2.15	2.15	2.143	2.111	2.086	2.086	2.123	2.166	2.166	2.166	2.166	2.166	2.166	2.166	2.159	2.159	2.159	2.159	2.177	2.177	2.086	2.08	2.073	2.055	2.055	2.043	2.036	2.018	1.999	2.023	1.889
YAR042W	3.022	3.022	3.094	3.155	3.179	3.203	3.203	3.203	3.203	3.227	3.227	3.257	3.257	3.239	3.239	3.239	3.239	3.239	3.239	3.239	3.239	3.239	3.239	3.214	3.226	3.226	3.232	3.232	3.244	3.244	3.244	3.244	3.244	3.219	3.219	3.219	3.238	3.238	3.244	3.213	3.231	3.231	3.231	3.231	3.231	3.231	3.256	3.22	3.202
YLR360W	0.862	0.875	0.875	0.882	0.908	0.908	0.957	0.957	0.957	0.891	0.89	0.89	0.975	0.968	0.968	1.018	1.018	1.018	1.018	1.018	0.993	1	1.1	1.168	1.168	1.187	1.283	1.333	1.333	1.333	1.34	1.395	1.476	1.494	1.508	1.508	1.508	1.508	1.508	1.508	1.533	1.533	1.599	1.599	1.599	1.599	1.599	1.599	1.599
YDL194W	0.632	0.682	0.682	0.689	0.689	0.799	0.799	0.817	0.847	0.847	0.847	0.847	0.871	0.878	0.878	0.878	0.896	0.896	0.896	0.928	0.928	0.928	0.958	0.958	0.958	0.958	0.958	0.958	0.958	0.965	0.997	0.997	0.997	0.997	0.997	0.997	1.009	1.009	1.033	1.033	1.033	1.058	1.058	1.058	1.058	1.058	1.058	1.058	1.058
YNR049C	1.565	1.633	1.633	1.627	1.627	1.627	1.712	1.712	1.712	1.712	1.712	1.566	1.659	1.659	1.715	1.974	1.974	1.998	1.998	1.998	1.998	2.029	2.053	2.141	2.141	2.16	2.16	2.178	2.178	2.178	2.222	2.222	2.222	2.222	2.222	2.153	2.153	2.123	2.216	2.403	2.403	2.415	2.501	2.508	2.508	2.515	2.552	2.596	2.596
YPR051W	1.746	1.869	1.901	1.956	2.032	2.032	2.062	2.081	2.081	2.081	2.105	2.147	2.154	2.16	2.191	2.191	2.191	2.191	2.191	2.191	2.216	2.241	2.266	2.266	2.266	2.236	2.26	2.26	2.26	2.26	2.18	2.162	2.162	2.162	2.143	2.167	2.199	2.199	2.249	2.249	2.273	2.285	2.285	2.299	2.299	2.299	2.299	2.299	2.262
YGR146C-A	0.582	0.582	0.582	0.582	0.582	0.582	0.588	0.588	0.588	0.576	0.576	0.576	0.587	0.587	0.587	0.587	0.587	0.587	0.573	0.573	0.561	0.561	0.561	0.561	0.561	0.561	0.561	0.561	0.561	0.561	0.555	0.555	0.536	0.536	0.536	0.536	0.536	0.536	0.536	0.518	0.499	0.45	0.443	0.443	0.443	0.418	0.418	0.418	0.418
YKL039W	1.202	1.209	1.26	1.48	1.48	1.505	1.505	1.505	1.505	1.53	1.53	1.593	1.631	1.701	1.963	1.963	1.963	2.044	2.177	2.717	2.741	2.815	3.076	3.076	3.102	3.238	3.705	4.101	4.101	4.077	4.077	4.084	4.102	4.102	4.102	4.102	4.213	4.213	4.257	4.264	4.264	4.264	4.264	4.264	4.264	4.271	4.296	4.309	4.42
YNR063W	0.261	0.261	0.261	0.261	0.261	0.249	0.249	0.237	0.195	0.195	0.188	0.188	0.188	0.188	0.188	0.188	0.188	0.188	0.188	0.163	0.163	0.163	0.163	0.163	0.163	0.163	0.163	0.163	0.163	0.163	0.163	0.163	0.175	0.175	0.175	0.175	0.175	0.175	0.175	0.199	0.206	0.206	0.206	0.206	0.213	0.213	0.213	0.213	0.213
YGR133W	5.996	5.996	5.972	5.972	5.978	5.978	5.996	5.996	5.996	6.021	6.021	6.021	6.039	6.04	6.04	6.009	6.009	6.009	6.009	5.973	5.966	5.837	5.817	5.793	5.793	5.793	5.762	5.762	5.744	5.744	5.737	5.724	5.712	5.736	5.711	5.711	5.723	5.692	5.692	5.692	5.692	5.692	5.692	5.574	5.555	5.549	5.53	5.427	5.279
YNL297C	1.989	1.989	2.013	2.013	2.013	2.013	2.013	2.013	2.013	2.013	2.013	2.058	2.058	2.058	2.058	2.058	2.058	2.108	2.108	2.115	2.115	2.335	2.397	2.397	2.397	2.397	2.428	2.428	2.428	2.478	2.478	2.478	2.478	2.478	2.49	2.49	2.49	2.489	2.501	2.52	2.52	2.52	2.52	2.52	2.526	2.525	2.525	2.525	2.525
YHR085W	0.897	0.934	1.028	1.059	1.077	1.161	1.247	1.332	1.332	1.332	1.332	1.382	1.382	1.382	1.389	1.389	1.389	1.382	1.382	1.394	1.394	1.406	1.406	1.406	1.406	1.483	1.483	1.483	1.483	1.483	1.483	1.483	1.483	1.483	1.483	1.483	1.483	1.483	1.483	1.411	1.411	1.392	1.392	1.392	1.386	1.386	1.386	1.386	1.386
YDL108W	3.415	3.384	3.396	3.274	3.213	3.206	3.092	3.092	3.092	3.092	3.092	2.802	2.237	2.1	2.002	1.958	1.958	1.958	1.977	1.944	1.92	1.945	1.694	1.664	1.566	1.061	0.968	0.865	0.865	0.941	0.973	1.147	1.147	1.178	1.153	1.153	1.115	1.134	1.11	1.11	1.105	1.216	1.197	1.197	1.229	1.155	1.155	1.131	1.174
YGR010W	3.053	3.06	3.286	3.324	3.324	3.342	3.385	3.367	3.398	3.398	3.398	3.416	3.434	3.446	3.58	3.58	3.733	3.733	3.77	3.888	3.888	3.925	3.925	3.925	3.925	3.925	3.937	3.937	4.059	4.115	4.115	4.115	4.115	4.115	4.115	4.115	4.115	4.115	4.115	4.115	4.139	4.139	4.139	4.165	4.207	4.245	4.245	4.245	4.252
YKL117W	0.499	0.499	0.48	0.352	0.352	0.352	0.352	0.352	0.352	0.352	0.352	0.265	0.265	0.265	0.228	0.209	0.19	0.197	0.209	0.209	0.216	0.228	0.228	0.228	0.228	0.228	0.228	0.228	0.228	0.228	0.228	0.228	0.228	0.228	0.203	0.203	0.161	0.161	0.161	0.161	0.161	0.161	0.161	0.161	0.161	0.161	0.149	0.161	0.161
YFL041W	1.291	1.254	1.278	1.272	1.235	1.247	1.247	1.247	1.247	1.247	1.247	1.247	1.167	1.069	1.069	1.045	1.045	0.989	0.975	0.946	0.995	0.995	0.959	0.959	0.778	0.75	0.726	0.818	0.876	0.876	0.846	0.834	0.839	0.845	0.901	0.933	0.951	0.944	0.986	0.986	0.979	0.955	0.955	0.955	0.955	0.912	0.892	0.892	0.94
YHR197W	0.388	0.388	0.418	0.437	0.437	0.437	0.437	0.437	0.437	0.437	0.413	0.413	0.444	0.444	0.444	0.458	0.458	0.476	0.476	0.483	0.483	0.483	0.483	0.49	0.502	0.502	0.502	0.502	0.502	0.527	0.527	0.527	0.552	0.552	0.583	0.583	0.583	0.583	0.583	0.583	0.595	0.595	0.595	0.595	0.595	0.595	0.595	0.595	0.595
YEL048C	1.866	1.842	1.921	1.921	1.921	1.921	2.028	2.178	2.178	2.245	2.245	2.245	2.293	2.317	2.366	2.391	2.465	2.465	2.508	2.508	2.515	2.515	2.515	2.515	2.515	2.496	2.502	2.502	2.534	2.566	2.716	2.74	2.74	2.772	2.784	2.784	2.76	2.76	2.809	2.828	2.859	2.859	2.871	2.871	2.871	2.871	2.871	2.871	2.878
YHR045W	2.611	2.641	2.641	2.659	2.659	2.683	2.743	2.799	2.799	2.817	2.817	2.817	2.793	2.874	2.909	2.909	2.946	2.939	2.939	2.939	2.933	2.905	2.893	2.873	2.898	2.898	2.917	3.04	3.311	3.329	3.385	3.385	3.403	3.396	3.432	3.439	3.468	3.487	3.487	3.487	3.487	3.487	3.549	3.58	3.598	3.58	3.58	3.524	3.581
YLR313C	1.205	1.205	1.324	1.324	1.324	1.331	1.331	1.337	1.337	1.337	1.337	1.372	1.372	1.372	1.396	1.421	1.435	1.435	1.449	1.449	1.498	1.498	1.498	1.498	1.504	1.504	1.511	1.511	1.511	1.529	1.516	1.516	1.516	1.516	1.516	1.516	1.516	1.516	1.516	1.516	1.588	1.588	1.588	1.588	1.588	1.588	1.588	1.588	1.588
YOL013C	0.992	0.992	0.985	0.978	0.978	0.978	0.972	0.899	0.838	0.782	0.743	0.743	0.743	0.743	0.595	0.595	0.513	0.203	0.177	0.135	0.135	0.135	0.135	0.128	0.128	0.128	0.128	0.128	0.128	0.104	0.043	0.036	0.036	0.036	0.024	0.024	0.024	0.024	0.024	0	0	0	0	0	0	0	0	0	0
YBR151W	4.272	4.297	4.525	4.525	4.549	4.524	4.518	4.543	4.635	4.635	4.66	4.66	4.692	4.699	4.699	4.726	4.887	4.901	4.919	4.919	4.956	4.98	4.98	4.98	4.98	4.98	4.98	4.98	4.98	4.955	4.937	4.949	4.937	4.937	4.961	4.961	4.961	4.961	4.961	4.961	4.913	4.859	4.847	4.915	4.89	4.89	4.89	4.884	4.89
YPL239W	1.98	1.987	2.054	2.066	2.066	2.066	2.066	2.078	2.078	2.133	2.133	2.244	2.263	2.263	2.263	2.263	2.27	2.27	2.27	2.27	2.276	2.276	2.276	2.288	2.288	2.288	2.288	2.288	2.288	2.27	2.27	2.258	2.27	2.258	2.258	2.276	2.283	2.308	2.365	2.365	2.383	2.383	2.376	2.4	2.393	2.368	2.32	2.356	2.356
YOR353C	2.774	2.848	2.855	2.855	2.869	2.869	2.869	2.869	2.869	2.869	2.893	2.905	2.905	2.911	2.942	2.942	2.942	2.942	2.942	2.942	2.979	2.979	2.979	2.979	2.985	2.985	2.985	2.985	2.985	2.985	2.985	2.985	2.985	2.985	2.985	3.01	3.01	3.01	3.034	3.021	3.021	3.021	3.021	2.997	2.997	3.009	3.009	3.009	3.009
YMR065W	0.388	0.388	0.339	0.296	0.253	0.228	0.228	0.247	0.327	0.37	0.37	0.37	0.37	0.327	0.327	0.32	0.302	0.309	0.309	0.334	0.353	0.548	0.548	0.591	0.652	0.652	0.652	0.652	0.652	0.658	0.676	0.676	0.658	0.646	0.646	0.664	0.645	0.645	0.645	0.645	0.663	0.744	0.872	0.872	0.89	0.908	0.926	0.988	0.988
YAL017W	1.42	1.42	1.42	1.427	1.47	1.488	1.488	1.495	1.495	1.495	1.502	1.502	1.526	1.544	1.587	1.606	1.606	1.606	1.606	1.63	1.63	1.63	1.63	1.63	1.63	1.63	1.63	1.63	1.63	1.63	1.63	1.63	1.63	1.654	1.654	1.654	1.654	1.654	1.654	1.654	1.66	1.66	1.66	1.66	1.66	1.642	1.74	1.733	1.733
YNL119W	9.56	9.535	9.535	9.51	9.51	9.345	9.321	9.24	9.196	9.172	9.148	9.148	9.075	9.068	9.061	9.049	9.006	9.006	8.874	8.849	8.793	8.503	8.489	8.49	8.435	8.453	8.46	8.46	8.46	8.304	8.249	8.2	8.2	8.158	8.071	8.052	7.998	7.979	7.845	7.815	7.79	7.79	6.707	6.478	6.478	6.134	6.134	4.04	3.592
YIL017C	8.463	8.488	8.488	8.58	8.901	8.901	8.901	8.913	8.924	8.955	8.979	8.992	8.967	8.997	8.997	8.991	8.991	9.1	9.088	9.063	9.056	9.056	9.056	9.156	9.316	9.34	9.34	9.402	9.402	9.445	9.427	9.452	9.447	9.447	9.447	9.447	9.447	9.459	9.458	9.353	9.353	9.353	9.353	9.339	9.321	9.321	9.221	9.23	9.2
YNR037C	3.857	3.857	3.857	3.881	3.881	3.881	3.9	3.937	3.961	3.961	3.936	3.936	3.96	3.96	3.941	3.941	3.948	3.948	3.948	3.98	3.98	3.98	3.98	3.98	3.98	3.98	3.992	3.974	3.937	3.937	3.937	3.937	3.955	3.955	3.955	3.955	3.955	3.955	3.955	3.955	3.955	3.955	3.955	3.955	3.955	3.95	3.95	3.95	3.931
YGR235C	3.738	3.738	3.788	3.806	3.806	3.846	3.846	3.878	3.908	3.951	3.957	3.957	3.951	3.932	3.932	3.897	3.985	3.985	3.997	4.07	4.101	4.089	4.095	4.095	4.102	4.078	4.078	4.023	3.999	3.999	3.9	3.9	3.918	3.943	3.882	3.843	3.843	3.793	3.709	3.709	3.709	3.757	3.757	3.66	3.617	3.599	3.555	3.543	3.543
YGL028C	3.59	3.597	3.695	3.719	3.726	3.807	3.807	3.826	3.833	3.845	3.926	3.975	4.012	4.012	4.012	3.964	3.964	4.021	4.039	4.039	4.039	4.039	4.039	3.997	3.997	3.997	3.997	4.009	4.009	4.009	4.021	4.021	4.021	4.021	4.023	4.047	4.047	4.029	4.073	4.054	4.054	4.072	4.06	4.06	4.06	4.091	4.109	4.109	4.109
YKL002W	0.672	0.725	0.725	0.725	0.732	0.745	0.824	0.836	0.836	0.85	0.85	0.88	0.904	0.941	0.941	0.947	1.001	1.001	1.001	1.001	1.001	0.977	0.995	0.995	1.013	1.006	1.006	1.006	0.999	0.999	0.999	0.999	0.999	1.03	1.037	1.055	1.055	1.055	1.055	1.055	1.055	1.055	1.055	1.048	1.048	1.069	1.099	1.118	1.118
YOL139C	2.105	2.105	2.105	2.105	2.105	2.105	2.105	2.105	2.081	2.056	2.075	2.075	2.054	1.999	1.968	1.968	1.961	1.961	1.955	1.728	1.618	1.587	1.587	1.569	1.569	1.569	1.551	1.551	1.476	1.476	1.338	1.24	1.24	1.092	1.024	1.006	1.006	0.989	0.982	0.982	0.955	0.955	0.931	0.931	0.925	0.907	0.919	0.926	0.926
YBR081C	0.103	0.103	0.103	0.103	0.103	0.103	0.103	0.103	0.103	0.103	0.103	0.103	0.103	0.103	0.103	0.103	0.103	0.103	0.103	0.103	0.09	0.09	0.09	0.09	0.09	0.09	0.108	0.108	0.108	0.108	0.096	0.096	0.078	0.078	0.085	0.079	0.111	0.111	0.111	0.111	0.111	0.111	0.111	0.153	0.19	0.19	0.19	0.19	0.19
YMR155W	1.45	1.45	1.443	1.443	1.272	1.297	1.333	1.333	1.333	1.284	1.308	1.308	1.308	1.063	1.045	1.045	1.045	0.801	0.739	0.689	0.67	0.651	0.651	0.701	0.986	1.237	1.997	2.034	2.165	2.183	2.202	2.202	2.245	2.245	2.425	2.425	2.457	2.475	2.501	2.501	2.501	2.544	2.557	2.563	2.577	2.577	2.577	2.602	2.602
YCR007C	1.339	1.346	1.346	1.346	1.346	1.37	1.358	1.358	1.334	1.334	1.34	1.365	1.365	1.377	1.359	1.501	1.501	1.501	1.501	1.508	1.507	1.507	1.458	1.458	1.414	1.408	1.426	1.407	1.407	1.364	1.339	1.327	1.387	1.474	1.504	1.661	1.661	1.661	1.661	1.661	1.675	1.675	1.675	1.675	1.675	1.675	1.675	1.675	1.668
YHL003C	0.05	0.056	0.063	0.07	0.07	0.07	0.07	0.07	0.077	0.077	0.077	0.077	0.095	0.095	0.102	0.127	0.158	0.158	0.176	0.176	0.176	0.195	0.195	0.213	0.237	0.244	0.306	0.386	0.4	0.4	0.424	0.535	0.535	0.608	0.681	0.924	0.924	0.924	0.924	0.949	1.072	1.072	1.072	1.072	1.097	1.134	1.134	1.134	1.146
YGL119W	5.987	5.987	5.975	5.975	5.957	5.957	5.957	5.975	5.975	5.975	5.975	5.975	5.975	5.975	5.924	5.918	5.942	5.949	5.932	5.932	5.937	5.913	5.913	5.913	5.913	5.913	5.913	5.913	5.906	5.906	5.894	5.894	5.79	5.704	5.685	5.685	5.685	5.573	5.536	5.511	5.511	5.3	5.232	5.232	5.22	5.22	5.22	5.22	5.175
YLR055C	0.031	0.031	0.031	0.031	0.031	0.031	0.031	0.031	0.031	0.031	0.031	0.031	0.031	0.031	0.031	0.031	0.031	0.031	0.031	0.031	0.031	0.031	0.007	0.007	0.007	0.007	0.007	0.007	0.007	0.007	0.007	0.007	0.007	0.007	0.007	0.007	0.007	0.007	0.007	0.007	0.007	0.007	0.007	0.007	0.007	0.007	0.007	0.007	0.007
YMR089C	1.121	1.139	1.237	1.249	1.274	1.274	1.305	1.291	1.353	1.424	1.535	1.529	1.529	1.486	1.472	1.472	1.558	1.553	1.583	1.817	1.817	1.817	2.253	2.278	2.297	2.297	2.805	3.501	3.501	3.55	3.562	3.587	3.587	3.587	3.635	3.635	3.728	3.735	3.781	3.817	3.829	3.867	4.046	4.046	4.046	4.046	4.053	4.085	4.135
YLR398C	0.497	0.509	0.509	0.509	0.509	0.509	0.528	0.528	0.528	0.528	0.528	0.516	0.516	0.516	0.516	0.516	0.516	0.541	0.541	0.541	0.541	0.534	0.534	0.534	0.534	0.498	0.498	0.517	0.517	0.517	0.517	0.51	0.491	0.491	0.491	0.491	0.491	0.491	0.491	0.484	0.459	0.453	0.453	0.453	0.471	0.471	0.471	0.471	0.471
YOR326W	2.907	2.914	2.914	2.95	3.002	3.09	3.144	3.213	3.345	3.578	3.578	3.591	3.644	5.123	6.109	6.165	6.165	6.226	6.712	7.277	7.332	7.332	7.369	7.411	7.443	7.468	7.517	7.612	7.612	7.612	7.612	7.612	7.612	7.612	7.612	7.612	7.619	7.626	7.695	8.279	8.286	8.402	8.402	8.402	8.402	8.402	8.419	8.395	8.42
YCR026C	0.936	0.936	0.954	0.947	0.947	0.94	0.916	0.916	0.916	0.928	0.959	0.959	0.959	0.959	0.959	0.984	0.996	1.063	1.088	1.088	1.095	1.071	1.096	1.139	1.139	1.139	1.139	1.139	1.139	1.139	1.139	1.146	1.146	1.146	1.128	1.128	1.128	1.128	1.128	1.121	1.121	1.121	1.121	1.121	1.121	1.109	1.109	1.059	1.007
YCR036W	1.452	1.452	1.452	1.452	1.452	1.452	1.452	1.445	1.415	1.384	1.384	1.384	1.384	1.384	1.384	1.384	1.342	1.269	1.262	1.262	1.262	1.223	1.179	1.135	1.116	1.104	1.08	1.092	1.092	1.074	1.074	1.074	1.05	1.05	1.05	1.05	1.05	1.05	1.05	1.05	1.05	1.05	1.05	1.05	1.05	0.848	0.792	0.761	0.736
YNL153C	0.632	0.657	0.669	0.669	0.676	0.676	0.676	0.676	0.683	0.683	0.683	0.683	0.713	0.736	0.754	0.923	0.923	0.947	0.947	0.947	0.947	0.966	0.971	0.978	0.978	1.003	1.003	1.003	1.027	1.027	1.027	1.027	1.027	1.009	1.002	1.056	1.265	1.279	1.279	1.279	1.272	1.272	1.272	1.26	1.26	1.291	1.315	1.315	1.315
YNL254C	1.278	1.274	1.224	1.224	1.224	1.224	1.242	1.242	1.224	1.15	1.15	1.15	1.15	1.15	1.138	1.138	1.033	1.002	1.008	0.966	0.936	0.972	0.972	0.972	0.972	0.942	0.942	0.935	0.935	0.923	0.923	0.905	0.928	0.928	0.928	0.928	0.903	0.903	0.748	0.673	0.575	0.563	0.538	0.538	0.53	0.53	0.53	0.506	0.506
YDR266C	1.637	1.637	1.686	1.686	1.686	1.686	1.686	1.686	1.669	1.699	1.68	1.68	1.768	1.768	1.768	1.768	1.768	1.768	1.77	1.77	1.77	1.789	1.789	1.789	1.789	1.789	1.789	1.813	1.806	1.806	1.806	1.806	1.806	1.806	1.806	1.806	1.794	1.819	1.819	1.844	1.844	1.844	1.844	1.838	1.844	1.844	1.844	1.844	1.819
YDR493W	0.743	0.756	0.756	0.756	0.774	0.762	0.828	0.828	0.828	0.828	0.81	0.81	0.78	0.78	0.6	0.551	0.614	0.682	0.682	0.682	0.682	0.689	0.664	0.664	0.749	0.749	0.767	0.767	0.767	0.767	0.767	0.767	0.779	0.786	0.832	0.832	0.85	0.857	0.881	0.881	0.881	0.881	0.881	0.881	0.881	0.928	1.071	1.071	1.17
YHR155W	1.801	1.803	1.821	1.988	2.165	2.196	2.208	2.233	2.258	2.394	2.476	2.476	2.476	2.476	2.476	2.451	2.481	2.556	2.556	2.569	2.6	2.612	2.669	2.718	2.809	2.809	2.834	2.907	2.931	2.956	3	3.046	3.046	3.064	3.064	3.088	3.279	3.267	3.292	3.292	3.292	3.285	3.285	3.265	3.265	3.272	3.341	3.341	3.341
YKR100C	3.447	3.447	3.447	3.447	3.504	3.504	3.529	3.529	3.554	3.593	3.593	3.641	3.641	3.641	3.623	3.684	3.728	3.728	3.747	3.747	3.747	3.765	3.765	3.759	3.765	3.784	3.821	3.86	3.86	3.86	3.873	3.873	3.873	3.905	3.905	3.966	3.966	3.991	3.991	4.015	4.064	4.064	4.064	4.064	4.088	4.088	4.088	4.088	4.088
YFL022C	0.221	0.221	0.221	0.221	0.221	0.221	0.221	0.221	0.221	0.284	0.284	0.284	0.284	0.284	0.284	0.284	0.284	0.284	0.297	0.335	0.385	0.385	0.385	0.385	0.385	0.41	0.41	0.41	0.41	0.41	0.41	0.41	0.41	0.41	0.436	0.436	0.46	0.46	0.46	0.46	0.46	0.46	0.46	0.46	0.478	0.478	0.478	0.478	0.478
YCR066W	0.371	0.195	0.17	0.163	0.156	0.156	0.149	0.124	0.124	0.117	0.117	0.117	0.117	0.117	0.117	0.117	0.117	0.124	0.124	0.124	0.124	0.142	0.135	0.16	0.16	0.16	0.16	0.16	0.222	0.222	0.198	0.198	0.198	0.198	0.198	0.222	0.222	0.222	0.234	0.234	0.234	0.234	0.234	0.234	0.204	0.204	0.204	0.229	0.298
YNL123W	1.184	1.196	1.196	1.196	1.196	1.196	1.196	1.196	1.214	1.214	1.214	1.214	1.238	1.238	1.238	1.238	1.238	1.238	1.238	1.238	1.25	1.25	1.25	1.25	1.25	1.25	1.25	1.25	1.25	1.25	1.275	1.275	1.275	1.275	1.275	1.287	1.287	1.287	1.311	1.311	1.311	1.299	1.299	1.299	1.245	1.238	1.189	1.208	1.208
YNL280C	0.471	0.471	0.471	0.429	0.429	0.422	0.422	0.422	0.422	0.422	0.422	0.422	0.391	0.378	0.378	0.378	0.378	0.378	0.378	0.378	0.378	0.378	0.346	0.332	0.278	0.271	0.271	0.271	0.271	0.283	0.283	0.283	0.301	0.301	0.301	0.301	0.301	0.301	0.295	0.295	0.307	0.331	0.312	0.343	0.343	0.392	0.41	0.429	0.429
YBR129C	1.061	1.061	1.061	1.061	1.061	1.061	1.061	1.061	1.061	1.043	1.004	0.987	0.987	0.987	0.994	0.994	0.994	1.019	1.026	1.026	1.062	1.062	1.062	1.086	1.086	1.086	1.086	1.086	1.074	1.074	1.094	1.094	1.094	1.094	1.051	1.076	1.083	1.101	1.113	1.113	1.113	1.113	1.113	1.138	1.138	1.071	1.071	1.071	1.071
YNL239W	6.36	6.36	6.36	6.36	6.36	6.36	6.36	6.36	6.335	6.335	6.335	6.335	6.321	6.321	6.248	6.248	6.197	6.166	6.166	6.118	6.093	6.093	6.068	6.068	6.006	5.691	5.691	5.685	5.685	5.69	5.666	5.648	5.617	5.617	5.535	5.499	5.388	5.377	5.32	5.338	5.332	5.199	5.173	5.161	5.154	5.105	5.098	5.068	5.068
YDR169C	1.947	2.015	2.072	2.196	2.196	2.208	2.208	2.215	2.195	2.195	2.178	2.217	2.248	2.278	2.297	2.333	2.387	2.474	2.603	2.603	2.585	2.592	2.592	2.592	2.592	2.668	2.692	2.698	2.698	2.698	2.692	2.734	2.703	2.703	2.703	2.703	2.703	2.703	2.703	2.703	2.703	2.703	2.721	2.721	2.661	2.661	2.661	2.661	2.661
YKL096W	0	0	0	0	0	0	0	0	0	0	0	0	0	0	0	0	0	0	0	0	0	0	0	0	0	0	0	0	0	0	0	0	0	0	0	0	0	0	0	0	0	0	0	0	0	0	0	0	0
YPL220W	1.982	1.982	1.982	1.982	1.982	1.982	1.927	1.647	1.647	1.549	1.549	1.549	1.525	1.525	1.532	1.52	1.52	1.52	1.52	1.52	1.513	1.501	1.501	1.482	1.458	1.398	1.362	1.362	1.362	1.362	1.362	1.33	1.28	1.304	1.304	1.304	1.304	1.279	1.291	1.267	1.218	1.179	1.155	1.155	1.155	1.056	1.056	1.056	1.056
YGL213C	1.616	1.897	2.03	2.142	2.148	2.148	2.167	2.167	2.204	2.228	2.284	2.719	2.719	2.726	2.733	2.733	2.733	2.752	2.77	2.777	2.777	2.777	2.789	2.838	2.838	2.826	2.888	2.978	3.01	3.01	3.052	3.052	3.052	3.052	3.052	3.052	3.052	3.046	3.064	3.064	3.064	3.064	3.064	3.064	3.064	3.064	3.064	3.071	3.071
YBR222C	0.886	0.849	0.811	0.811	0.78	0.78	0.773	0.773	0.749	0.749	0.675	0.651	0.644	0.644	0.607	0.571	0.559	0.559	0.43	0.188	0.163	0.126	0.126	0.126	0.076	0.056	0.056	0.056	0.056	0.056	0.056	0.056	0.056	0.056	0.038	0.031	0.012	0.012	0.012	0.012	0.012	0.012	0.012	0.012	0.012	0.012	0.012	0.012	0.012
YDR387C	0.813	0.917	0.954	0.93	0.942	0.942	0.942	0.981	0.981	0.981	0.981	0.969	0.969	1.005	1.012	1.037	1.037	1.037	1.062	1.172	1.172	1.196	1.196	1.196	1.196	1.196	1.196	1.196	1.196	1.196	1.196	1.196	1.196	1.196	1.196	1.196	1.196	1.214	1.214	1.25	1.25	1.25	1.25	1.25	1.25	1.25	1.25	1.25	1.25
YKL150W	2.437	2.498	2.498	2.498	2.51	2.51	2.617	2.695	2.707	2.683	2.683	2.788	2.788	2.788	2.8	2.77	2.788	2.776	2.812	2.824	2.889	2.907	2.907	2.907	2.907	2.946	2.946	2.946	2.946	2.946	2.946	2.946	2.946	2.946	2.945	2.921	2.996	2.996	3.008	3.02	3.02	3.027	3.027	3.027	3.027	3.027	3.027	3.008	3.008
YHR123W	1.215	1.215	1.215	1.197	1.197	1.154	1.148	1.148	1.122	1.157	1.157	1.175	1.175	1.175	1.182	1.182	1.2	1.182	1.182	1.182	1.182	1.133	1.126	1.108	1.108	1.083	1.101	1.144	1.144	1.144	1.144	1.144	1.144	1.144	1.144	1.137	1.124	1.124	1.112	1.095	1.095	1.101	1.101	1.126	1.126	1.12	1.12	1.126	1.126
YOR304W	0.39	0.42	0.444	0.462	0.462	0.462	0.462	0.462	0.463	0.464	0.488	0.488	0.488	0.483	0.513	0.567	0.567	0.567	0.586	0.586	0.586	0.586	0.586	0.586	0.579	0.579	0.616	0.641	0.641	0.641	0.641	0.641	0.641	0.641	0.617	0.624	0.648	0.715	0.715	0.733	0.733	0.733	0.733	0.733	0.714	0.682	0.682	0.682	0.694
YMR181C	0.809	0.809	0.809	0.884	0.933	0.933	0.933	0.933	0.933	0.933	0.933	0.933	0.933	0.933	0.951	0.969	0.969	0.969	0.994	1.019	1.043	1.067	1.067	1.091	1.091	1.169	1.169	1.193	1.193	1.193	1.193	1.193	1.193	1.193	1.205	1.205	1.223	1.223	1.223	1.223	1.181	1.181	1.181	1.181	1.181	1.181	1.181	1.169	1.169
YPL018W	2.682	2.682	2.682	2.696	2.696	2.752	2.776	2.776	2.818	3.021	3.204	3.204	3.204	3.204	3.204	3.204	3.204	3.223	3.223	3.223	3.241	3.21	3.192	3.252	3.252	3.252	3.202	3.202	2.887	2.818	2.793	2.793	2.8	2.807	2.916	3.113	3.113	3.113	3.12	3.12	3.12	3.083	3.04	3.004	3.011	2.973	2.973	2.998	2.98
YDR496C	0.626	0.626	0.626	0.626	0.626	0.626	0.644	0.644	0.651	0.658	0.658	0.658	0.682	0.682	0.689	0.69	0.69	0.69	0.69	0.69	0.69	0.69	0.69	0.69	0.69	0.69	0.69	0.697	0.697	0.697	0.715	0.715	0.715	0.715	0.715	0.715	0.715	0.715	0.715	0.715	0.697	0.697	0.697	0.69	0.69	0.69	0.69	0.69	0.69
YJL204C	0.867	0.867	0.903	0.903	0.903	0.891	0.871	0.821	0.814	0.814	0.821	0.84	0.816	0.748	0.724	0.724	0.724	0.724	0.675	0.675	0.57	0.52	0.6	0.582	0.582	0.606	0.606	0.599	0.524	0.476	0.476	0.483	0.494	0.648	0.71	1.405	1.412	1.813	1.825	2.155	2.173	2.302	2.445	2.452	2.601	2.601	2.667	2.728	2.985
YDL181W	1.907	1.907	1.907	1.907	1.882	1.882	1.882	1.882	1.875	1.882	1.882	1.9	1.9	1.9	1.9	1.9	1.876	1.876	1.876	1.858	1.833	1.652	1.652	1.652	1.652	1.652	1.659	1.659	1.647	1.647	1.635	1.647	1.647	1.677	1.677	1.641	1.641	1.641	1.641	1.641	1.617	1.586	1.586	1.561	1.561	1.561	1.561	1.561	1.573
YOR317W	0.733	0.733	0.733	0.718	0.712	0.712	0.712	0.688	0.688	0.54	0.508	0.441	0.441	0.441	0.441	0.409	0.383	0.353	0.353	0.304	0.293	0.256	0.256	0.256	0.256	0.256	0.256	0.256	0.256	0.23	0.23	0.23	0.23	0.23	0.23	0.23	0.23	0.23	0.143	0.143	0.143	0.143	0.143	0.137	0.137	0.155	0.155	0.155	0.155
YKL119C	0.905	0.905	0.757	0.757	0.638	0.577	0.577	0.493	0.469	0.469	0.469	0.469	0.469	0.469	0.389	0.389	0.414	0.414	0.414	0.365	0.365	0.348	0.348	0.372	0.354	0.366	0.408	0.408	0.408	0.408	0.408	0.439	0.427	0.427	0.403	0.415	0.39	0.365	0.365	0.365	0.365	0.339	0.339	0.489	0.721	0.795	0.827	0.895	0.895
YGL228W	2.322	2.389	2.333	2.376	2.376	2.376	2.376	2.104	2.016	2.132	2.15	2.164	2.164	2.164	2.157	2.201	2.11	2.086	2.086	2.111	1.993	2.237	2.647	2.647	2.776	2.844	2.849	2.898	2.929	2.929	2.922	2.753	2.942	2.917	2.984	2.959	2.971	2.944	3.178	3.338	3.727	3.845	3.845	3.869	3.907	4.334	4.457	4.635	4.715
YDL133W	0.624	0.624	0.624	0.569	0.538	0.55	0.531	0.531	0.531	0.482	0.482	0.489	0.489	0.489	0.489	0.489	0.501	0.501	0.477	0.477	0.458	0.451	0.451	0.451	0.451	0.451	0.456	0.456	0.456	0.432	0.463	0.494	0.494	0.519	0.519	0.512	0.495	0.495	0.495	0.495	0.495	0.495	0.495	0.481	0.481	0.481	0.481	0.469	0.469
YGL226C-A	0.981	0.981	0.856	0.801	0.819	0.85	0.929	1.027	1.226	1.238	1.283	1.342	1.349	1.367	1.367	1.402	1.357	1.418	1.449	1.449	1.474	1.46	1.516	1.562	1.631	1.704	1.704	1.704	1.704	1.704	1.728	1.785	1.803	1.803	1.803	1.803	1.803	1.803	1.83	1.863	1.856	1.856	1.807	1.839	1.87	1.887	1.887	1.887	1.937
YPL140C	0.858	0.858	0.858	0.858	0.858	0.876	0.995	0.995	1.049	1.049	1.061	1.061	1.061	1.061	1.079	1.067	1.067	1.074	1.074	1.074	1.074	1.074	1.074	1.074	1.081	1.074	1.074	1.056	1.056	1.056	1.037	1	0.993	0.993	0.974	0.949	0.949	0.949	0.949	0.917	0.904	0.936	0.973	0.998	0.998	0.998	1.04	1.195	1.195
YIL144W	3.972	3.972	4.04	4.04	4.052	4.052	4.052	4.052	4.052	4.021	4.021	4.046	4.046	4.046	4.053	4.053	4.053	4.053	4.083	4.107	4.155	4.174	4.167	4.167	4.155	4.155	4.155	4.155	4.155	4.155	4.155	4.155	4.16	4.16	4.191	4.191	4.191	4.191	4.191	4.166	4.166	4.19	4.19	4.19	4.215	4.215	4.239	4.239	4.239
YLR210W	1.344	1.374	1.374	1.412	1.517	1.517	1.517	1.517	1.517	1.553	1.597	1.659	1.659	1.677	1.677	1.677	1.708	1.708	1.708	1.726	1.757	1.775	1.775	1.775	1.782	1.801	1.801	1.808	1.808	1.822	1.877	1.877	1.896	1.959	1.959	2.016	2.083	2.127	2.14	2.115	2.115	2.097	2.097	2.292	2.285	2.292	2.292	2.292	2.31
YGR134W	1.27	1.263	1.263	1.245	1.194	1.243	1.293	1.293	1.244	1.127	1.103	1.079	1.079	0.956	0.963	0.956	1.112	1.204	1.204	1.204	1.246	1.222	1.222	1.254	1.254	1.254	1.186	1.186	1.179	1.203	1.196	1.208	1.253	1.253	1.253	1.253	1.253	1.289	1.282	1.282	1.331	1.319	1.333	1.333	1.333	1.333	1.346	1.339	1.383
YNL301C	1.505	1.505	1.553	1.553	1.553	1.547	1.523	1.498	1.491	1.491	1.491	1.491	1.491	1.491	1.491	1.509	1.509	1.509	1.509	1.527	1.527	1.527	1.527	1.527	1.551	1.551	1.551	1.551	1.551	1.551	1.551	1.551	1.551	1.551	1.551	1.551	1.515	1.508	1.466	1.43	1.409	1.409	1.409	1.354	1.354	1.354	1.354	1.286	1.14
YKR014C	0.787	0.787	0.787	0.787	0.737	0.724	0.737	0.774	0.952	1.027	1.027	1.027	1.063	1.063	1.063	1.094	1.23	1.23	1.23	1.23	1.4	1.481	1.499	1.481	1.481	1.476	1.476	1.476	1.527	1.564	1.564	1.584	1.584	1.608	1.608	1.615	1.615	1.615	1.615	1.615	1.633	1.633	1.633	1.633	1.633	1.621	1.628	1.628	1.628
YJL102W	0.954	0.96	0.981	0.981	0.981	0.981	1.155	1.219	1.219	1.299	1.299	1.306	1.306	1.306	1.323	1.323	1.349	1.349	1.375	1.375	1.4	1.476	1.476	1.476	1.476	1.476	1.483	1.483	1.501	1.495	1.519	1.519	1.573	1.704	1.704	1.704	1.704	1.704	1.722	1.734	1.734	1.741	1.741	1.741	1.741	1.741	1.741	1.741	1.741
YOR249C	0.674	0.674	0.649	0.649	0.649	0.612	0.612	0.52	0.557	0.819	0.969	0.976	1.001	1.001	1.019	1.031	1.075	1.075	1.094	1.212	1.249	1.268	1.268	1.268	1.342	1.342	1.342	1.342	1.366	1.366	1.366	1.366	1.366	1.366	1.347	1.323	1.372	1.405	1.417	1.562	1.562	1.562	1.562	1.6	1.6	1.723	1.723	1.729	1.729
YBR087W	2.871	2.871	2.871	2.859	2.816	2.816	2.816	2.816	2.816	2.816	2.816	2.643	2.389	2.346	2.322	2.315	2.291	2.291	2.291	2.291	2.255	2.255	2.216	2.191	2.191	2.191	2.191	2.03	1.961	1.884	1.852	1.845	1.857	1.83	1.818	1.806	1.806	1.678	1.654	1.642	1.642	1.642	1.642	1.6	1.6	1.461	1.461	1.461	1.424
YAL056W	1.872	1.872	1.872	1.872	1.872	1.872	1.872	1.872	1.872	1.872	1.965	2.087	2.087	2.118	2.118	2.118	2.093	2.093	2.093	2.093	2.093	2.068	2.093	2.093	2.093	2.093	2.093	2.093	2.093	2.093	2.093	2.117	2.135	2.16	2.167	2.167	2.167	2.167	2.167	2.167	2.167	2.167	2.191	2.191	2.191	2.184	2.184	2.184	2.177
YMR173W	2.206	2.206	2.206	2.213	2.213	2.189	2.189	2.189	2.189	2.164	2.139	2.09	2.133	2.133	2.133	2.108	2.114	2.114	2.096	2.096	2.059	2.023	2.023	2.072	2.072	2.072	2.048	2.048	2.024	2	2	2.032	2.032	2.032	2.032	2.032	1.7	1.545	1.402	1.402	1.433	1.457	1.471	1.471	1.471	1.52	1.52	1.52	1.539
YKL103C	1.307	1.338	1.338	1.314	1.314	1.302	1.302	1.277	1.289	1.289	1.308	1.204	1.207	1.194	1.219	1.219	1.219	1.219	1.219	1.201	1.208	1.208	1.234	1.234	1.234	1.258	1.258	1.239	1.239	1.239	1.221	1.263	1.263	1.287	1.294	1.318	1.33	1.306	1.306	1.33	1.362	1.368	1.38	1.38	1.38	1.38	1.348	1.406	1.436
YIL034C	0.782	0.782	0.794	0.905	1.167	1.265	1.317	1.317	1.299	1.292	1.322	1.468	1.468	1.468	1.468	1.468	1.588	1.599	1.606	1.648	1.746	1.746	1.746	1.746	1.746	1.746	1.746	1.783	1.801	1.82	1.807	1.807	1.807	1.807	1.807	1.807	1.807	1.832	1.85	1.85	1.933	2.014	2.014	2.052	2.052	2.064	2.076	2.076	2.076
YDL195W	0.921	0.921	0.939	0.939	0.927	0.927	0.939	0.939	1.007	1.007	1.007	1.007	1	1	0.951	0.951	0.994	1.008	1.026	1.026	1.026	1.026	1.026	0.995	1.002	1.002	1.002	1.002	1.009	1.028	1.058	1.132	1.132	1.152	1.341	1.353	1.397	1.397	1.422	1.422	1.422	1.422	1.434	1.433	1.458	1.491	1.491	1.516	1.516
YLR152C	0.592	0.592	0.599	0.599	0.599	0.599	0.599	0.599	0.635	0.635	0.635	0.635	0.635	0.635	0.635	0.635	0.635	0.635	0.635	0.635	0.635	0.635	0.628	0.628	0.61	0.603	0.603	0.627	0.627	0.627	0.627	0.639	0.639	0.627	0.627	0.627	0.627	0.627	0.639	0.671	0.72	0.72	0.72	0.72	0.72	0.72	0.72	0.72	0.738
YNL101W	2.412	2.394	2.419	2.412	2.412	2.412	2.406	2.406	2.406	2.406	2.406	2.406	2.358	2.358	2.406	2.418	2.48	2.48	2.504	2.504	2.504	2.479	2.497	2.535	2.547	2.571	2.571	2.553	2.546	2.539	2.539	2.569	2.521	2.521	2.521	2.521	2.521	2.521	2.539	2.527	2.527	2.509	2.502	2.502	2.427	2.432	2.499	2.499	2.499
YDL197C	2.89	2.89	2.89	2.897	2.897	2.897	2.897	2.922	2.922	2.922	2.922	2.946	2.939	2.939	2.939	2.939	2.939	2.939	2.939	2.939	2.939	2.939	2.939	2.927	2.927	2.915	2.915	2.915	2.915	2.915	2.915	2.903	2.903	2.903	2.903	2.891	2.849	2.849	2.849	2.842	2.842	2.824	2.768	2.768	2.708	2.695	2.727	2.727	2.727
YBL101C	3.362	3.362	3.362	3.386	3.379	3.379	3.379	3.379	3.379	3.241	3.217	3.217	3.1	3.012	2.927	2.92	2.594	2.545	2.514	2.457	1.956	1.852	1.779	1.761	1.747	1.747	1.716	1.686	1.686	1.015	0.88	0.877	0.882	0.882	0.882	0.882	0.882	0.851	0.851	0.717	0.686	0.686	0.668	0.656	0.656	0.6	0.6	0.6	0.549
YHL009C	0.592	0.531	0.494	0.487	0.487	0.487	0.487	0.487	0.457	0.425	0.392	0.392	0.392	0.392	0.392	0.392	0.392	0.392	0.392	0.368	0.368	0.368	0.284	0.259	0.259	0.252	0.252	0.252	0.252	0.252	0.252	0.252	0.252	0.252	0.252	0.252	0.252	0.252	0.252	0.228	0.228	0.228	0.228	0.204	0.204	0.204	0.204	0.204	0.204
YJL053W	1.36	1.366	1.366	1.366	1.366	1.373	1.453	1.465	1.49	1.497	1.515	1.515	1.515	1.515	1.515	1.515	1.515	1.515	1.515	1.515	1.515	1.515	1.503	1.51	1.51	1.51	1.51	1.51	1.51	1.474	1.444	1.444	1.444	1.419	1.419	1.419	1.419	1.443	1.443	1.443	1.443	1.479	1.479	1.479	1.479	1.486	1.486	1.486	1.465
YER052C	1.383	1.383	1.383	1.401	1.327	1.258	1.258	1.258	1.258	1.258	1.29	1.326	1.362	1.362	1.362	1.362	1.362	1.319	1.312	1.312	1.276	1.276	1.35	1.387	1.387	1.387	1.387	1.38	1.368	1.368	1.343	1.343	1.343	1.343	1.312	1.305	1.32	1.296	1.339	1.339	1.339	1.351	1.351	1.351	1.456	1.542	1.927	1.92	1.944
YHL020C	0.72	0.744	0.744	0.744	0.768	0.811	0.83	0.83	0.854	0.958	1.113	1.273	1.279	1.255	1.28	1.28	1.305	1.356	1.368	1.35	1.368	1.444	1.559	1.578	1.578	1.578	1.578	1.578	1.578	1.578	1.603	1.603	1.603	1.584	1.584	1.584	1.584	1.584	1.596	1.602	1.602	1.602	1.602	1.602	1.602	1.602	1.602	1.602	1.602
YER008C	2.165	2.183	2.171	2.171	2.171	2.238	2.238	2.238	2.213	2.189	2.196	2.196	2.232	2.232	2.269	2.397	2.397	2.415	2.408	2.408	2.397	2.417	2.423	2.423	2.423	2.423	2.417	2.374	2.35	2.35	2.35	2.35	2.35	2.35	2.35	2.35	2.344	2.295	2.295	2.295	2.295	2.295	2.301	2.301	2.301	2.301	2.301	2.283	2.283
YPL098C	1.118	1.106	1.106	1.094	1.094	1.1	1.112	1.033	1.04	1.04	1.04	1.04	0.989	0.976	0.962	0.938	0.945	0.913	0.906	0.906	0.906	0.954	0.954	0.966	0.93	0.93	0.93	0.93	0.93	0.923	0.923	0.7	0.693	0.641	0.653	0.684	0.763	0.876	0.883	0.901	0.902	0.938	0.914	0.921	1.13	1.149	1.238	1.238	1.238
YOR369C	0.116	0.14	0.147	0.147	0.147	0.14	0.116	0.092	0.092	0.104	0.116	0.147	0.179	0.179	0.179	0.179	0.179	0.179	0.172	0.191	0.191	0.191	0.191	0.191	0.167	0.167	0.167	0.167	0.167	0.167	0.167	0.167	0.193	0.224	0.273	0.285	0.285	0.285	0.285	0.285	0.285	0.285	0.285	0.285	0.292	0.292	0.292	0.292	0.292
YKR065C	3.057	3.038	3.038	3.033	3.052	3.066	3.084	3.361	3.361	3.361	3.368	3.561	3.716	3.929	3.929	3.953	4.063	4.088	4.063	4.063	4.063	4.063	4.063	4.063	4.07	4.082	4.113	4.071	4.095	4.108	4.108	4.108	4.132	4.132	4.132	4.132	4.139	4.139	4.139	4.139	4.139	4.139	4.139	4.113	4.12	4.108	4.122	4.122	4.129
YGR186W	2.39	2.427	2.62	2.62	2.647	2.721	2.721	2.767	2.767	2.767	2.767	2.798	2.848	2.848	2.916	2.891	2.915	2.939	2.939	3.012	3.012	3.012	3.012	3.012	2.97	2.97	3.006	3.031	3.006	3.037	3.056	3.08	3.105	3.111	3.111	3.111	3.111	3.111	3.111	3.18	3.18	3.18	3.18	3.155	3.155	3.155	3.155	3.155	3.155
YBR037C	1.666	1.681	1.669	1.669	1.644	1.644	1.644	1.668	1.647	1.641	1.641	1.641	1.653	1.677	1.677	1.689	1.713	1.725	1.689	1.689	1.689	1.653	1.653	1.581	1.487	1.312	1.368	1.38	1.423	1.423	1.423	1.423	1.398	1.373	1.336	1.336	1.336	1.288	1.288	1.239	1.233	1.233	1.172	1.134	1.134	1.134	1.134	1.096	1.096
YNL157W	2.155	2.125	2.125	2.125	2.094	2.113	1.914	1.914	1.914	1.914	1.907	1.907	1.907	1.882	1.882	1.882	1.752	1.808	1.844	1.844	1.844	1.844	1.844	1.851	1.801	1.801	1.801	1.801	1.704	1.655	1.655	1.655	1.606	1.606	1.563	1.524	1.524	1.524	1.213	0.955	0.811	0.842	0.857	0.857	0.857	0.863	0.863	0.863	0.839
YAL022C	0.245	0.294	0.382	0.401	0.401	0.401	0.383	0.403	0.403	0.403	0.421	0.52	0.52	0.538	0.545	0.533	0.533	0.533	0.533	0.533	0.545	0.545	0.545	0.545	0.527	0.539	0.571	0.632	0.651	0.651	0.683	0.86	0.86	0.86	0.86	0.885	0.885	0.892	0.892	0.899	0.899	0.899	0.899	0.899	0.899	0.899	0.899	0.899	0.906
YPL246C	1.948	1.968	2.066	2.17	2.17	2.207	2.318	2.318	2.318	2.342	2.342	2.342	2.36	2.36	2.391	2.433	2.44	2.44	2.47	2.47	2.463	2.513	2.513	2.513	2.513	2.513	2.513	2.513	2.537	2.537	2.476	2.476	2.476	2.5	2.5	2.507	2.507	2.525	2.525	2.525	2.518	2.463	2.525	2.525	2.525	2.574	2.568	2.568	2.592
YLR189C	1.153	1.153	1.147	1.147	1.147	1.178	1.171	1.189	1.189	1.207	1.207	1.207	1.207	1.195	1.195	1.177	1.159	1.159	1.083	0.937	0.868	0.837	0.837	0.85	0.875	0.924	0.981	0.957	1.006	1.11	1.197	1.209	1.235	1.235	1.235	1.235	1.198	1.191	1.191	1.191	1.198	1.289	1.385	1.451	1.517	1.541	1.541	1.542	1.61
YJL118W	0.732	0.732	0.768	0.775	0.775	0.811	0.929	1.297	1.297	1.321	1.562	1.562	1.562	1.66	1.66	1.66	1.691	1.691	1.709	1.709	1.721	1.807	1.807	1.807	1.807	1.819	1.819	1.837	1.869	1.901	1.901	1.999	1.999	2.055	2.055	2.067	2.091	2.11	2.11	2.11	2.212	2.201	2.226	2.226	2.226	2.27	2.674	2.865	3.265
YER057C	0.507	0.507	0.507	0.507	0.507	0.507	0.482	0.537	0.658	0.658	0.658	0.799	0.886	1.073	1.091	1.091	1.112	1.142	1.142	1.156	1.207	1.207	1.207	1.274	1.343	1.647	1.725	1.749	1.749	1.749	1.818	1.848	1.872	1.896	2.028	2.07	2.077	2.102	2.102	2.102	2.102	2.126	2.329	2.798	2.798	2.823	2.93	2.954	2.954
YAR014C	3.076	3.076	3.095	3.119	3.14	3.22	3.263	3.281	3.36	3.36	3.36	3.36	3.385	3.385	3.367	3.367	3.435	3.435	3.459	3.441	3.441	3.484	3.484	3.459	3.459	3.459	3.447	3.447	3.447	3.447	3.429	3.422	3.422	3.329	3.297	3.28	3.286	3.286	3.286	3.286	3.286	3.305	3.305	3.298	3.298	3.298	3.298	3.298	3.274
YLR305C	2.014	2.014	2.014	2.032	2.051	2.087	2.192	2.192	2.192	2.223	2.223	2.247	2.247	2.247	2.247	2.24	2.24	2.24	2.235	2.235	2.228	2.228	2.214	2.195	2.177	2.209	2.209	2.209	2.185	2.161	2.186	2.193	2.193	2.193	2.193	2.193	2.169	2.169	2.175	2.175	2.175	2.136	2.1	2.062	2.037	2.037	2	1.955	1.955
YLR378C	2.197	2.147	2.123	1.811	1.613	1.587	1.587	1.505	1.487	1.456	1.456	1.456	1.456	1.456	1.456	1.438	1.438	1.181	1.002	0.972	0.972	0.972	0.972	0.948	0.948	0.936	0.936	0.936	0.936	0.848	0.774	0.849	0.849	0.849	0.849	0.849	0.842	0.818	0.818	0.811	0.829	0.854	0.854	0.829	0.829	0.829	0.804	0.779	0.779
YEL044W	0.031	0.031	0.031	0.031	0.031	0.007	0.007	0.007	0.007	0.007	0.007	0.007	0.007	0.007	0.007	0.007	0.007	0.007	0.007	0.007	0.007	0.007	0.007	0.007	0.007	0.007	0.007	0.007	0.007	0.007	0.007	0.007	0.007	0.007	0.007	0.007	0	0	0	0	0	0	0	0	0	0	0	0	0
YPL208W	0.383	0.52	0.52	0.52	0.588	0.588	0.668	0.698	0.674	0.674	0.674	0.662	0.644	0.644	0.644	0.766	0.766	0.766	0.778	0.778	0.785	0.785	0.778	0.809	0.809	0.809	0.809	0.877	1.113	1.169	1.226	1.226	1.233	1.246	1.343	1.379	1.411	1.411	1.411	1.404	1.404	1.404	1.43	1.462	1.474	1.59	1.59	1.59	1.59
YMR295C	1.137	1.137	1.137	1.137	1.137	1.137	1.137	1.137	1.137	1.137	1.105	1.075	1.075	1.075	1.075	1.075	1.087	1.068	1.068	1.068	1.068	1.062	1.038	1.038	1.038	1.038	1.031	0.918	0.918	0.911	0.911	0.911	0.911	0.923	0.923	0.923	0.923	0.923	0.923	0.923	0.923	0.898	0.898	0.898	0.892	0.892	0.867	0.867	0.843
YGL145W	2.281	2.311	2.676	4.44	4.44	4.44	4.571	4.546	4.671	4.671	4.671	4.647	4.703	4.711	4.943	5.289	5.653	5.74	5.747	5.781	5.769	5.812	5.8	5.789	5.813	5.813	5.764	5.754	5.847	5.847	5.886	5.918	6.081	6.407	6.432	6.477	6.639	6.707	6.731	6.796	6.789	6.803	6.97	7.034	7.318	7.318	7.318	7.294	7.301
YKL164C	0.043	0.043	0.043	0.043	0.043	0.043	0.043	0.043	0.043	0.043	0.043	0.043	0.043	0.043	0.043	0.043	0.043	0.043	0.043	0.031	0.031	0.031	0.031	0.031	0.031	0.031	0.031	0.031	0.031	0.031	0.031	0.031	0.031	0.031	0.031	0.031	0.031	0.031	0.031	0.031	0.031	0.031	0.031	0.031	0.031	0.031	0.031	0.031	0.031
YDR425W	5.092	4.926	4.926	4.926	4.595	4.546	4.59	4.122	4.122	4.083	3.797	3.706	3.688	3.421	3.401	3.352	3.369	3.345	3.339	3.114	3.094	3.087	3.118	3.099	2.81	2.655	2.655	1.905	1.772	1.608	1.608	1.638	1.631	1.638	1.677	1.67	1.67	1.639	1.536	1.318	1.195	1.188	1.269	1.411	1.568	1.656	1.68	1.68	1.68
YMR265C	1.355	1.355	1.343	1.317	1.31	1.26	1.241	1.241	1.241	1.241	1.301	1.301	1.301	1.308	1.308	1.315	1.329	1.329	1.329	1.329	1.305	1.305	1.305	1.305	1.305	1.305	1.305	1.305	1.305	1.305	1.305	1.298	1.298	1.298	1.298	1.291	1.279	1.261	1.261	1.261	1.237	1.17	1.17	1.17	1.17	1.145	1.133	1.133	1.133
YDL106C	9.119	9.101	9.05	9.033	8.985	8.985	8.98	8.968	8.968	8.962	8.808	8.808	8.815	8.839	8.839	8.839	8.82	8.82	8.795	8.795	8.814	8.807	8.807	8.807	8.807	8.838	8.813	8.813	8.813	8.806	8.806	8.806	8.806	8.69	8.665	8.634	8.628	8.462	8.45	8.38	8.362	8.362	8.325	8.325	8.153	8.153	7.131	6.741	6.484
YBR202W	0.19	0.19	0.197	0.204	0.227	0.249	0.249	0.249	0.249	0.249	0.268	0.293	0.311	0.311	0.311	0.323	0.354	0.354	0.354	0.354	0.354	0.347	0.347	0.347	0.395	0.395	0.395	0.395	0.431	0.431	0.493	0.493	0.517	0.517	0.517	0.517	0.492	0.492	0.535	0.535	0.523	0.518	0.549	0.771	0.771	0.795	0.9	0.9	0.9
YOR091W	7.792	7.785	7.792	7.792	7.792	7.797	7.773	7.773	7.773	7.613	7.593	7.53	7.53	7.537	7.574	7.567	7.549	7.485	7.429	7.381	7.381	7.216	7.185	7.185	7.185	7.185	7.167	7.167	7.155	7.137	7.12	6.392	6.349	6.279	6.279	6.236	6.236	6.236	6.236	6.199	6.124	6.012	5.974	5.974	5.974	5.883	5.753	5.432	5.252
YBL059W	0.874	0.862	0.862	0.862	0.85	0.819	0.819	0.776	0.776	0.651	0.62	0.641	0.641	0.715	0.776	0.776	0.819	0.819	0.825	0.868	0.868	0.893	0.918	0.906	0.906	0.784	0.784	0.653	0.677	0.819	0.874	1.018	1.018	1.067	1.104	1.152	1.152	1.165	1.172	1.172	1.196	1.326	1.424	1.424	1.431	1.455	1.506	1.506	1.525
YNR015W	7.588	7.6	7.6	7.6	7.6	7.6	7.595	7.637	7.669	7.669	7.669	7.669	7.694	7.694	7.694	7.809	7.809	7.773	7.876	7.869	8.009	8.009	8.033	8.003	8.003	8.028	8.046	8.07	8.095	8.089	8.058	8.058	8.065	8.036	8.018	7.987	7.97	7.963	8.055	8.03	8.042	8.042	8.042	8.06	8.073	8.043	8.117	8.105	8.105
YLR213C	4.872	4.866	4.866	4.866	4.866	4.841	4.834	4.786	4.804	4.804	4.804	4.716	4.716	4.716	4.716	4.641	4.641	3.87	3.813	3.596	3.596	3.596	3.59	3.566	3.566	3.474	3.474	3.213	3.103	3.029	3.016	3.04	2.948	2.948	2.952	2.928	2.928	2.91	2.866	2.848	2.824	2.546	2.54	2.54	2.492	2.492	2.319	2.251	2.227
YMR288W	1.152	1.171	1.312	1.294	1.294	1.294	1.313	1.461	1.48	1.669	1.645	1.645	1.645	1.652	1.578	1.608	1.608	1.608	1.608	1.607	1.649	1.717	2.007	2.007	2.062	2.111	2.185	2.185	2.192	2.265	2.737	3.536	3.667	3.786	3.793	3.927	4.137	4.179	4.179	4.228	4.228	4.228	4.228	4.228	4.228	4.235	4.26	4.296	4.32
YEL052W	2.788	2.795	2.795	2.804	2.823	3.016	3.091	3.159	3.234	3.259	3.266	3.358	3.372	3.372	3.422	3.973	4.174	4.149	4.124	4.124	4.124	4.276	4.541	4.565	5.118	5.339	5.436	5.443	5.443	5.443	5.407	5.438	5.509	6.244	6.421	6.767	6.779	7.029	7.029	7.041	7.048	7.085	7.255	7.412	7.454	7.558	7.577	7.577	7.644
YMR205C	0	0	0	0	0	0	0	0	0	0	0	0	0	0	0	0	0	0	0	0	0	0	0	0	0	0	0	0	0	0	0	0	0	0	0	0	0	0	0	0	0	0	0	0	0	0	0	0	0.018
YKL051W	0.166	0.166	0.141	0.08	0.05	0.038	0.038	0.038	0.019	0.019	0.019	0.019	0.019	0.019	0.019	0.019	0.007	0.007	0.007	0.007	0.007	0.007	0.007	0.007	0.007	0.007	0.007	0.007	0.007	0.007	0.007	0.031	0.031	0.031	0.031	0.031	0.031	0.031	0.031	0.031	0.031	0.031	0.031	0.031	0.031	0.031	0.049	0.056	0.056
YDR047W	0.056	0.056	0.056	0.056	0.056	0.056	0.056	0.056	0.056	0.056	0.056	0.056	0.056	0.056	0.056	0.056	0.032	0.032	0.032	0.032	0.032	0.032	0.032	0.032	0.032	0.032	0.032	0.032	0.032	0.032	0.032	0.025	0.025	0.025	0.025	0.025	0.025	0.025	0.025	0.025	0.025	0.025	0.025	0.025	0.025	0.025	0.025	0.025	0.025
YML010W	1.236	1.236	1.279	1.267	1.317	1.31	1.31	1.317	1.329	1.329	1.55	1.668	1.749	1.749	1.749	1.749	1.761	1.81	1.81	1.847	1.859	1.859	1.859	1.835	1.835	1.835	1.872	1.872	1.966	2.041	2.357	2.382	2.389	2.389	2.389	2.389	2.389	2.389	2.389	2.389	2.389	2.421	2.421	2.421	2.421	2.421	2.421	2.421	2.445
YMR276W	1.313	1.313	1.306	1.306	1.288	1.26	1.554	1.554	1.566	1.573	1.573	1.628	2.013	2.013	2.339	2.393	2.393	2.42	2.42	2.42	2.427	2.439	2.451	2.575	2.575	2.599	2.63	2.63	2.63	2.667	2.667	2.667	2.667	2.667	2.667	2.648	2.648	2.66	2.684	2.827	2.864	2.888	2.888	2.888	2.912	2.912	2.912	2.912	2.912
YIR014W	0.208	0.208	0.208	0.208	0.208	0.208	0.188	0.188	0.188	0.181	0.181	0.181	0.169	0.194	0.194	0.194	0.187	0.205	0.205	0.205	0.205	0.224	0.254	0.261	0.323	0.323	0.347	0.347	0.347	0.347	0.347	0.347	0.347	0.347	0.347	0.354	0.396	0.426	0.426	0.426	0.419	0.419	0.419	0.419	0.419	0.433	0.433	0.44	0.44
YMR059W	2.233	2.233	2.233	2.244	2.348	2.465	2.64	2.64	2.652	2.652	2.652	2.664	2.722	2.722	2.778	2.771	2.753	2.753	2.753	2.808	2.927	3.021	3.021	3.071	3.235	3.235	3.242	3.242	3.26	3.26	3.278	3.297	3.322	3.322	3.322	3.322	3.336	3.349	3.441	3.459	3.459	3.459	3.496	3.552	3.487	3.487	3.487	3.469	3.469
YBR097W	0.8	0.819	0.826	0.826	0.826	0.802	0.795	0.813	0.781	0.818	0.837	0.837	0.83	0.818	0.861	0.842	0.793	0.817	0.817	0.817	0.836	0.829	0.836	0.836	0.836	0.829	0.853	0.853	0.853	0.846	0.839	0.858	0.858	0.882	1	1.16	1.369	1.369	1.369	1.369	1.369	1.369	1.369	1.345	1.345	1.345	1.345	1.345	1.349
YDR122W	2.538	2.557	2.581	2.669	2.669	2.7	2.7	2.73	2.73	2.766	2.766	2.883	2.927	2.927	2.976	2.976	2.994	2.987	3.038	3.038	3.056	3.063	3.088	3.088	3.088	3.088	3.147	3.129	3.141	3.148	3.148	3.148	3.166	3.166	3.166	3.166	3.166	3.166	3.166	3.166	3.166	3.166	3.142	3.142	3.135	3.135	3.135	3.135	3.135
YLR418C	2.391	2.476	2.476	2.476	2.566	2.566	2.579	2.696	2.771	2.85	2.882	2.882	3.004	3.004	3.058	3.238	3.45	3.45	3.555	3.555	3.555	3.555	3.555	3.566	3.566	3.622	3.714	3.88	3.88	3.88	3.88	3.88	3.838	3.838	3.838	3.838	3.838	3.838	3.838	3.838	3.838	3.838	3.838	3.838	3.838	3.838	3.862	3.862	3.862
YBR210W	1.44	1.235	1.166	1.166	1.166	1.098	1.072	1.011	0.987	0.963	0.963	0.862	0.789	0.783	0.727	0.727	0.7	0.675	0.675	0.675	0.658	0.651	0.651	0.651	0.651	0.602	0.577	0.577	0.577	0.577	0.577	0.577	0.577	0.577	0.535	0.485	0.467	0.442	0.442	0.442	0.272	0.265	0.265	0.265	0.234	0.203	0.105	0.105	0.105
YMR147W	0	0	0	0	0	0	0	0	0	0	0	0	0	0	0	0	0	0	0.018	0.018	0.043	0.043	0.043	0.043	0.043	0.043	0.043	0.043	0.043	0.043	0.043	0.043	0.043	0.043	0.043	0.043	0.043	0.043	0.043	0.043	0.043	0.043	0.043	0.043	0.043	0.043	0.043	0.043	0.043
YMR035W	2.944	2.963	2.963	2.97	2.988	2.988	3	3	3	3.061	3.062	3.062	3.111	3.111	3.129	3.141	3.207	3.207	3.225	3.225	3.237	3.219	3.219	3.244	3.293	3.293	3.293	3.293	3.293	3.337	3.344	3.386	3.362	3.362	3.362	3.362	3.362	3.362	3.35	3.35	3.35	3.35	3.35	3.35	3.35	3.35	3.35	3.35	3.343
YDR434W	0.315	0.29	0.29	0.29	0.29	0.29	0.29	0.258	0.258	0.258	0.265	0.295	0.302	0.358	0.358	0.358	0.396	0.396	0.396	0.39	0.463	0.463	0.463	0.505	0.505	0.524	0.524	0.524	0.524	0.524	0.524	0.549	0.549	0.549	0.549	0.549	0.549	0.531	0.513	0.513	0.513	0.513	0.513	0.513	0.513	0.489	0.489	0.489	0.489
YHL030W	0.258	0.277	0.277	0.252	0.252	0.264	0.264	0.276	0.307	0.413	0.437	0.462	0.499	0.517	0.541	0.541	0.565	0.565	0.565	0.565	0.589	0.596	0.596	0.596	0.596	0.596	0.596	0.596	0.627	0.652	0.664	0.664	0.664	0.677	0.74	0.74	0.74	0.752	0.752	0.752	0.752	0.825	0.825	0.825	0.825	0.837	0.807	0.831	0.911
YNR023W	1.459	1.459	1.483	1.483	1.507	1.555	1.79	2.443	2.443	2.691	2.691	2.772	2.772	2.772	2.79	2.79	2.79	2.839	2.839	2.89	3.013	3.038	3.038	3.038	3.062	3.069	3.088	3.113	3.089	3.089	3.089	3.126	3.263	3.263	3.348	3.348	3.366	3.393	3.393	3.417	3.417	3.417	3.417	3.46	3.467	3.467	3.467	3.467	3.467
YGL039W	0.406	0.443	0.443	0.443	0.457	0.457	0.457	0.457	0.457	0.457	0.457	0.476	0.574	0.574	0.574	0.593	0.593	0.593	0.624	0.631	0.668	0.668	0.668	0.668	0.668	0.661	0.643	0.643	0.705	0.705	0.705	0.705	0.705	0.783	0.783	0.79	0.809	0.815	0.871	0.938	0.987	1.104	1.104	1.104	1.104	1.116	1.159	1.202	1.202
YJL081C	0.455	0.455	0.455	0.448	0.437	0.437	0.437	0.431	0.456	0.628	0.652	0.652	0.652	0.665	0.731	0.731	0.707	0.775	0.775	0.775	0.775	0.775	0.775	0.824	0.824	0.824	0.824	0.824	0.824	0.824	0.824	0.824	0.842	0.795	0.807	0.807	0.813	0.838	0.838	0.838	0.838	0.845	0.845	0.857	0.857	0.857	0.857	0.864	0.89
YCL058W-A	1.374	1.399	1.485	1.485	1.485	1.603	1.603	1.603	1.623	1.623	1.623	1.617	1.598	1.605	1.808	1.869	1.881	1.923	1.923	1.923	1.923	1.96	2.021	2.205	2.205	2.205	2.267	2.267	2.291	2.273	2.273	2.298	2.298	2.298	2.298	2.298	2.316	2.316	2.347	2.378	2.378	2.391	2.489	2.489	2.489	2.513	2.513	2.527	2.527
YPL082C	0.238	0.238	0.245	0.245	0.245	0.245	0.245	0.263	0.281	0.311	0.311	0.311	0.323	0.471	0.767	1.11	1.11	1.11	1.221	1.32	1.32	1.345	1.345	1.345	1.345	1.345	1.369	1.405	1.485	1.671	1.671	1.671	1.671	1.744	1.951	2.043	2.11	2.11	2.11	2.147	2.204	2.204	2.204	2.328	2.517	2.79	3.389	3.762	3.852
YHR132W-A	0.712	0.712	0.736	0.705	0.717	0.729	0.755	0.755	0.755	0.755	0.868	0.976	0.976	0.976	0.976	0.976	0.988	0.988	0.988	0.995	0.995	1.049	1.056	1.132	1.169	1.169	1.225	1.292	1.341	1.36	1.36	1.36	1.36	1.36	1.366	1.373	1.38	1.486	1.486	1.51	1.51	1.51	1.51	1.51	1.51	1.51	1.51	1.51	1.51
YML051W	0.838	0.838	0.85	0.869	0.954	0.954	1.032	0.989	1.038	1.062	1.062	1.044	1.044	1.044	1.044	1.044	1.02	1.02	1.02	1.02	1.02	1.02	1.02	1.02	1.026	1.044	1.044	1.044	1.044	1.044	1.056	1.051	1.051	1.051	1.051	1.063	1.088	1.088	1.124	1.124	1.136	1.161	1.161	1.199	1.199	1.199	1.199	1.199	1.247
YCL061C	1.013	1.013	0.958	0.895	0.895	0.913	1.005	1.005	1.005	1.005	1.005	0.902	0.878	0.803	0.791	0.723	0.711	0.711	0.711	0.674	0.621	0.621	0.591	0.591	0.591	0.584	0.615	0.615	0.64	0.64	0.64	0.64	0.64	0.64	0.64	0.64	0.561	0.537	0.543	0.58	0.58	0.58	0.598	0.756	0.889	0.889	0.913	0.968	1.09
YGR146C	0.582	0.582	0.582	0.582	0.582	0.582	0.588	0.588	0.588	0.576	0.576	0.576	0.587	0.587	0.587	0.587	0.587	0.587	0.573	0.573	0.561	0.561	0.561	0.561	0.561	0.561	0.561	0.561	0.561	0.561	0.555	0.555	0.536	0.536	0.536	0.536	0.536	0.536	0.536	0.518	0.499	0.45	0.443	0.443	0.443	0.418	0.418	0.418	0.418
YGL116W	2.192	2.289	2.289	2.325	2.325	2.301	2.301	2.27	2.282	2.282	2.282	2.282	2.312	2.312	2.312	2.331	2.319	2.337	2.337	2.337	2.337	2.368	2.368	2.422	2.422	2.361	2.361	2.361	2.361	2.361	2.343	2.374	2.35	2.35	2.332	2.32	2.32	2.344	2.344	2.344	2.278	2.278	2.278	2.229	2.229	2.229	2.205	2.181	2.181
YDL060W	0.31	0.31	0.31	0.286	0.286	0.274	0.253	0.253	0.253	0.253	0.253	0.272	0.438	0.438	0.438	0.506	0.551	0.551	0.613	0.817	1.06	1.189	1.214	1.19	1.216	1.292	1.353	1.42	1.42	1.563	1.563	1.563	1.563	1.563	1.575	1.636	1.66	1.696	1.726	1.726	1.726	1.74	1.836	1.843	1.843	1.899	1.899	1.899	1.899
YNL108C	1.537	1.549	1.549	1.549	1.549	1.549	1.536	1.536	1.56	1.56	1.553	1.553	1.553	1.553	1.547	1.547	1.547	1.553	1.553	1.553	1.528	1.528	1.552	1.571	1.595	1.632	1.632	1.65	1.65	1.65	1.65	1.65	1.632	1.632	1.608	1.608	1.625	1.625	1.619	1.626	1.631	1.617	1.629	1.629	1.629	1.629	1.605	1.605	1.58
YLL018C-A	0.585	0.685	0.685	0.691	0.982	0.982	0.989	0.996	1.079	1.222	1.222	1.222	1.222	1.24	1.272	1.284	1.297	1.331	1.331	1.331	1.35	1.357	1.357	1.357	1.364	1.364	1.364	1.382	1.382	1.382	1.382	1.382	1.382	1.382	1.382	1.382	1.382	1.394	1.394	1.445	1.451	1.451	1.451	1.451	1.451	1.451	1.451	1.451	1.451
YML057W	0.806	0.806	0.806	0.806	0.806	0.788	0.795	0.728	0.734	0.741	0.761	0.761	0.761	0.761	0.773	0.775	0.775	0.775	0.775	0.775	0.775	0.807	0.831	0.831	0.843	0.843	0.85	0.85	0.85	0.85	0.875	0.875	0.875	0.875	0.875	0.875	0.875	0.875	0.875	0.856	0.856	0.856	0.887	0.887	0.887	0.887	0.887	0.887	0.887
YLR119W	1.331	1.331	1.331	1.331	1.331	1.154	1.16	1.13	1.111	1.143	1.124	1.132	1.108	1.108	1.132	1.107	1.095	1.096	1.096	1.103	1.066	1.006	1.006	1.036	1.011	0.944	0.874	0.85	0.85	0.792	0.818	0.861	0.954	1.018	1.032	1.044	1.044	1.044	1.056	1.051	1.051	1.058	0.997	1.015	1.009	1.009	0.984	0.984	0.984
YDR026C	0.712	0.837	0.837	0.837	0.837	0.837	0.837	0.886	0.961	0.985	0.985	1.004	1.004	1.028	1.004	1.06	1.047	1.053	1.035	1.042	1.042	1.049	1.049	1.067	1.079	1.086	1.086	1.111	1.111	1.111	1.135	1.142	1.167	1.167	1.167	1.167	1.167	1.167	1.167	1.167	1.191	1.191	1.215	1.245	1.287	1.41	1.46	1.485	1.485
YMR102C	0.019	0.019	0.019	0.019	0.019	0.019	0.019	0.019	0.019	0.019	0.019	0.019	0.007	0.007	0.007	0.007	0.007	0.007	0.007	0.007	0.007	0.007	0.007	0.007	0.007	0.007	0.007	0.007	0.007	0.007	0.007	0.007	0.007	0.007	0.007	0.007	0.007	0.007	0.007	0.007	0.007	0.007	0.007	0.007	0.007	0.007	0.007	0.007	0.007
YDR033W	2.639	2.664	2.671	2.671	2.664	2.664	2.652	2.67	2.67	2.649	2.649	2.649	2.649	2.642	2.666	2.685	2.685	2.685	2.685	2.685	2.667	2.642	2.568	2.568	2.568	2.468	2.39	2.32	2.274	2.316	2.328	2.401	2.401	2.401	2.401	2.377	2.395	2.395	2.358	2.309	2.309	2.309	2.204	2.159	2.159	2.166	2.173	2.173	2.154
YJL023C	0.237	0.256	0.355	0.429	0.429	0.429	0.472	0.54	0.54	0.54	0.528	0.56	0.587	0.637	0.763	0.763	0.787	0.812	0.812	0.812	0.812	0.812	0.782	0.782	0.8	0.848	0.848	0.867	0.872	0.886	0.886	0.892	0.892	0.892	0.892	0.892	0.892	0.843	0.854	0.854	0.879	0.929	0.929	0.929	0.929	0.929	0.929	0.929	0.929
YGR282C	0.893	0.893	0.893	0.893	0.893	0.893	0.893	0.881	0.881	0.863	0.856	0.856	0.856	0.856	0.832	0.832	0.832	0.808	0.802	0.795	0.795	0.795	0.795	0.795	0.771	0.771	0.734	0.734	0.727	0.622	0.615	0.627	0.675	0.675	0.675	0.675	0.675	0.675	0.675	0.674	0.692	0.673	0.722	0.722	0.715	0.715	0.715	0.715	0.715
YGR169C-A	4.94	5.288	5.271	5.289	5.327	5.327	5.364	5.644	5.644	5.651	5.651	5.651	5.688	5.688	5.742	5.742	5.755	5.73	5.706	5.73	5.73	5.73	5.73	5.73	5.73	5.736	5.744	5.807	5.862	6.18	6.385	6.498	6.528	6.528	6.542	6.542	6.542	6.56	6.62	6.638	6.652	6.652	6.652	6.659	6.683	6.683	6.683	6.683	6.683
YMR049C	1.539	1.587	1.599	1.599	1.625	1.625	1.625	1.625	1.637	1.662	1.662	1.662	1.662	1.662	1.86	1.911	2.011	2.047	2.047	2.047	2.047	2.047	2.047	2.047	2.054	2.054	2.054	2.054	2.054	2.054	2.054	2.054	2.03	2.024	2.03	2.054	2.078	2.085	2.085	2.085	2.073	2.073	2.048	2.048	2.048	2.048	2.048	2.048	2.048
YLR306W	0.966	0.996	0.996	0.978	0.978	1.039	1.039	1.039	1.051	1.075	1.075	1.075	1.1	1.131	1.163	1.248	1.248	1.248	1.248	1.248	1.248	1.248	1.224	1.224	1.313	1.313	1.331	1.422	1.422	1.429	1.461	1.486	1.486	1.486	1.486	1.486	1.486	1.486	1.492	1.492	1.492	1.492	1.492	1.492	1.492	1.492	1.492	1.492	1.492
YPR185W	1.381	1.364	1.278	1.217	1.125	1.125	0.868	0.856	0.549	0.246	0.229	0.247	0.284	0.284	0.291	0.439	0.487	0.487	0.511	0.516	0.516	0.516	0.516	0.492	0.589	0.853	0.964	1.533	1.54	1.633	1.839	1.839	1.949	1.949	1.955	1.955	2.059	2.317	2.567	2.935	3.574	3.574	3.574	3.574	3.574	3.58	3.58	3.791	3.791
YDR194C	4.852	4.852	4.852	4.852	4.866	4.866	4.866	4.866	4.866	4.866	4.866	4.866	4.866	4.866	4.866	4.866	4.866	4.866	4.866	4.841	4.841	4.834	4.834	4.834	4.834	4.834	4.834	4.834	4.834	4.834	4.834	4.827	4.827	4.821	4.814	4.814	4.718	4.718	4.718	4.675	4.668	4.661	4.661	4.654	4.654	4.63	4.547	4.534	4.534
YBR043C	3.348	3.36	3.36	3.336	3.336	3.336	3.336	3.336	3.329	3.329	3.329	3.315	3.315	3.315	3.303	3.304	3.304	3.304	3.304	3.261	3.261	3.261	3.261	3.267	3.274	3.274	3.298	3.335	3.335	3.335	3.335	3.335	3.335	3.335	3.335	3.335	3.353	3.36	3.36	3.367	3.349	3.356	3.342	3.346	3.364	3.383	3.401	3.394	3.394
YNL044W	1.047	1.071	1.108	1.108	1.181	1.181	1.181	1.205	1.217	1.217	1.217	1.217	1.217	1.242	1.242	1.242	1.242	1.242	1.242	1.242	1.242	1.309	1.334	1.316	1.334	1.365	1.365	1.365	1.392	1.392	1.392	1.392	1.392	1.392	1.368	1.368	1.368	1.38	1.399	1.405	1.455	1.455	1.455	1.455	1.455	1.455	1.431	1.431	1.431
YJL131C	0.885	0.928	0.928	0.922	0.897	0.897	0.897	0.897	0.897	0.903	0.928	0.928	0.935	0.935	0.953	0.953	0.953	0.953	0.953	0.953	0.935	0.935	0.935	0.935	0.935	0.935	0.916	0.892	0.892	0.892	0.867	0.867	0.904	0.904	0.904	0.904	0.904	0.904	0.904	0.904	0.904	0.916	0.941	0.941	0.941	0.973	0.973	0.973	0.973
YHL044W	1.689	1.689	1.689	1.689	1.689	1.749	1.781	1.774	1.774	1.774	1.799	1.775	1.775	1.775	1.775	1.799	1.799	1.799	1.817	1.867	1.961	1.961	1.961	2.016	2.016	2.016	2.016	2.016	2.016	2.016	2.016	2.016	2.016	2.016	2.028	2.028	2.028	2.046	2.046	2.07	2.07	2.046	2.046	2.046	2.046	2.046	2.021	2.021	2.033
YFL039C	0.061	0.061	0.043	0.018	0.018	0.018	0.018	0.018	0.018	0.018	0.018	0.018	0.018	0.018	0.018	0.018	0.018	0.018	0.018	0.018	0.018	0.018	0.018	0.018	0.018	0.018	0.018	0.018	0.018	0.018	0.018	0.018	0.018	0.018	0.018	0.018	0.018	0.018	0.018	0.018	0.018	0.018	0.018	0.018	0.018	0.018	0.018	0.018	0.018
YNL104C	0.386	0.368	0.368	0.368	0.368	0.368	0.368	0.368	0.368	0.368	0.368	0.368	0.368	0.368	0.368	0.368	0.368	0.368	0.368	0.368	0.368	0.368	0.368	0.368	0.368	0.368	0.368	0.361	0.361	0.405	0.381	0.447	0.567	0.567	0.548	0.56	0.599	0.599	0.599	0.599	0.599	0.599	0.599	0.599	0.587	0.562	0.562	0.581	0.581
YJL134W	1.351	1.351	1.351	1.351	1.469	1.469	1.469	1.469	1.469	1.469	1.481	1.481	1.481	1.481	1.481	1.53	1.53	1.53	1.53	1.53	1.53	1.554	1.554	1.554	1.554	1.554	1.554	1.554	1.561	1.629	1.678	1.678	1.678	1.678	1.678	1.678	1.678	1.703	1.727	1.702	1.702	1.702	1.702	1.702	1.702	1.702	1.69	1.708	1.708
YKR062W	0.577	0.577	0.577	0.577	0.577	0.577	0.577	0.601	0.601	0.601	0.601	0.594	0.594	0.594	0.594	0.594	0.557	0.564	0.557	0.557	0.557	0.557	0.557	0.557	0.557	0.557	0.557	0.557	0.545	0.545	0.533	0.533	0.533	0.503	0.503	0.503	0.503	0.503	0.503	0.503	0.496	0.496	0.496	0.496	0.496	0.435	0.435	0.435	0.435
YPR143W	4.402	4.378	4.378	4.468	4.517	4.549	4.606	4.656	4.674	4.674	4.723	4.79	4.826	4.85	4.85	4.85	4.85	4.85	4.85	4.85	4.85	4.832	4.832	4.832	4.82	4.82	4.82	4.808	4.808	4.808	4.808	4.808	4.808	4.808	4.808	4.808	4.766	4.766	4.766	4.766	4.766	4.766	4.791	4.791	4.798	4.798	4.798	4.78	4.78
YGL048C	1.408	1.396	1.372	1.41	1.442	1.589	1.589	1.589	1.631	1.631	1.539	1.655	1.697	1.697	1.69	1.69	1.714	1.777	1.777	1.777	1.801	1.801	1.826	1.826	1.826	1.826	1.826	1.826	1.814	1.808	1.802	1.802	1.826	1.826	1.826	1.826	1.869	1.893	1.918	1.967	2.004	2.092	2.08	1.989	1.989	1.989	1.989	1.976	1.976
YNL015W	0.342	0.342	0.342	0.342	0.342	0.342	0.318	0.318	0.318	0.318	0.318	0.318	0.318	0.318	0.318	0.318	0.318	0.318	0.318	0.318	0.318	0.304	0.402	0.475	0.475	0.475	0.475	0.475	0.475	0.475	0.475	0.475	0.475	0.475	0.475	0.475	0.475	0.438	0.438	0.438	0.438	0.438	0.438	0.438	0.438	0.438	0.438	0.438	0.438
YIR023W	0.653	0.653	0.646	0.622	0.451	0.451	0.389	0.364	0.364	0.364	0.376	0.376	0.416	0.44	0.743	0.926	0.926	0.926	0.926	1.05	1.334	1.446	1.503	1.503	1.503	1.503	1.521	1.521	1.521	1.521	1.521	1.521	1.521	1.553	1.553	1.553	1.528	1.528	1.528	1.602	1.609	1.597	1.621	1.621	1.597	1.597	1.585	1.597	1.641
YMR243C	1.722	1.722	1.722	1.722	1.729	1.729	1.729	1.729	1.729	1.729	1.729	1.729	1.747	1.747	1.747	1.747	1.729	1.741	1.741	1.741	1.741	1.741	1.741	1.722	1.722	1.698	1.661	1.661	1.661	1.661	1.661	1.666	1.678	1.678	1.636	1.636	1.636	1.636	1.636	1.612	1.612	1.637	1.526	1.526	1.526	1.513	1.537	1.471	1.446
YKR044W	1.244	1.226	1.226	1.233	1.233	1.24	1.258	1.265	1.302	1.302	1.302	1.292	1.306	1.306	1.312	1.312	1.312	1.337	1.337	1.369	1.406	1.406	1.406	1.419	1.419	1.419	1.419	1.419	1.419	1.419	1.419	1.419	1.419	1.419	1.394	1.394	1.401	1.419	1.419	1.419	1.419	1.419	1.419	1.419	1.419	1.419	1.419	1.419	1.419
YDR371W	2.37	2.37	2.37	2.37	2.37	2.362	2.35	2.35	2.362	2.362	2.386	2.444	2.444	2.444	2.444	2.462	2.462	2.462	2.462	2.462	2.45	2.45	2.45	2.45	2.45	2.45	2.378	2.329	2.354	2.354	2.354	2.354	2.378	2.371	2.371	2.353	2.353	2.353	2.353	2.271	2.235	2.187	2.212	2.212	2.212	2.212	2.212	2.212	2.212
YPL013C	1.522	1.498	1.491	1.491	1.479	1.479	1.479	1.466	1.466	1.497	1.497	1.546	1.546	1.546	1.546	1.569	1.587	1.587	1.587	1.587	1.587	1.587	1.594	1.582	1.582	1.582	1.582	1.558	1.516	1.516	1.516	1.516	1.478	1.478	1.471	1.483	1.508	1.508	1.521	1.503	1.485	1.429	1.415	1.441	1.441	1.441	1.441	1.441	1.441
YGL067W	0.751	0.824	0.849	0.849	0.849	0.849	0.849	0.849	0.832	0.788	0.802	0.802	0.822	0.797	0.797	0.779	0.779	0.797	0.779	0.779	0.779	0.779	0.779	0.779	0.779	0.772	0.766	0.766	0.766	0.766	0.784	0.753	0.759	0.771	0.765	0.765	0.765	0.721	0.721	0.715	0.701	0.706	0.706	0.706	0.706	0.688	0.73	0.723	0.723
YMR310C	0.628	0.646	0.598	0.542	0.494	0.403	0.403	0.618	0.618	0.63	0.63	0.63	0.606	0.564	0.546	0.632	0.767	0.905	1.106	1.119	1.119	1.182	1.214	1.196	1.177	1.177	1.232	1.232	1.257	1.289	1.289	1.289	1.314	1.332	1.407	1.463	1.5	1.5	1.506	1.579	1.579	1.598	1.67	1.7	1.682	1.707	1.707	1.707	1.707
YNR047W	1.078	1.078	1.118	1.136	1.136	1.136	1.136	1.146	1.285	1.285	1.277	1.344	1.344	1.344	1.344	1.363	1.363	1.437	1.418	1.418	1.472	1.472	1.472	1.504	1.467	1.584	1.591	1.591	1.591	1.609	1.602	1.59	1.614	1.614	1.614	1.596	1.596	1.621	1.533	1.527	1.527	1.527	1.527	1.527	1.544	1.544	1.544	1.544	1.483
YJL166W	1.522	1.522	1.522	1.522	1.522	1.553	1.553	1.565	1.572	1.572	1.572	1.572	1.572	1.524	1.524	1.531	1.531	1.507	1.5	1.5	1.493	1.493	1.493	1.493	1.493	1.469	1.457	1.438	1.438	1.438	1.456	1.45	1.45	1.45	1.45	1.438	1.438	1.413	1.413	1.413	1.413	1.413	1.413	1.413	1.394	1.394	1.394	1.394	1.394
YOR077W	3.646	3.682	3.682	3.682	3.682	3.657	3.699	3.724	3.773	3.773	3.773	3.773	3.773	3.766	3.766	3.766	3.766	3.766	3.759	3.759	3.759	3.759	3.747	3.747	3.771	3.771	3.771	3.746	3.746	3.746	3.746	3.746	3.746	3.721	3.721	3.721	3.721	3.721	3.721	3.721	3.721	3.721	3.721	3.721	3.721	3.703	3.667	3.63	3.605
YBR246W	0.278	0.32	0.338	0.352	0.352	0.364	0.364	0.376	0.333	0.388	0.476	0.576	0.576	0.589	0.603	0.603	0.617	0.785	0.974	0.974	1.006	1.006	1.006	1.006	1.006	1.006	1.006	1.006	1.006	1.006	1.006	1.006	1.013	1.043	1.043	1.043	1.067	1.067	1.067	1.067	1.067	1.067	1.079	1.112	1.112	1.112	1.112	1.112	1.112
YGR159C	3.167	3.155	3.124	3.186	3.385	3.405	3.387	3.387	3.387	3.38	3.412	3.42	3.432	3.432	3.347	3.347	3.372	3.372	3.214	3.214	3.171	3.123	3.123	3.123	3.123	3.11	2.973	2.967	2.967	2.967	2.967	2.967	2.985	2.985	2.985	2.985	2.985	2.985	2.992	2.992	2.992	3.033	3.04	3.04	3.04	3.04	3.04	2.942	2.967
YEL024W	1.413	1.413	1.413	1.413	1.419	1.419	1.419	1.443	1.45	1.457	1.481	1.481	1.481	1.481	1.463	1.451	1.439	1.439	1.439	1.463	1.463	1.463	1.463	1.445	1.438	1.414	1.389	1.371	1.371	1.371	1.371	1.364	1.369	1.351	1.351	1.344	1.344	1.326	1.269	1.269	1.262	1.262	1.262	1.238	1.238	1.131	1.077	1.016	1.04
YHR035W	0.484	0.606	0.63	0.673	0.661	0.661	0.661	0.673	0.61	0.629	0.629	0.629	0.617	0.605	0.617	0.825	0.844	0.844	0.886	1.004	1.004	1.09	1.175	1.175	1.225	1.225	1.274	1.274	1.274	1.274	1.299	1.336	1.336	1.336	1.373	1.445	1.592	1.661	1.716	1.716	1.716	1.846	1.846	1.846	1.846	1.834	1.858	1.901	1.932
YGR034W	0.15	0.15	0.15	0.15	0.15	0.15	0.15	0.15	0.15	0.15	0.15	0.15	0.15	0.15	0.125	0.125	0.138	0.138	0.138	0.138	0.138	0.138	0.138	0.138	0.138	0.138	0.138	0.138	0.162	0.162	0.162	0.162	0.162	0.181	0.181	0.181	0.174	0.15	0.15	0.15	0.15	0.15	0.15	0.15	0.15	0.15	0.15	0.15	0.143
YLR389C	3.747	3.74	3.74	3.74	3.74	3.74	3.655	3.655	3.655	3.655	3.655	3.625	3.588	3.502	3.471	3.428	3.339	3.325	3.337	3.312	3.312	3.103	2.842	2.657	2.632	2.546	2.32	2.263	2.263	2.017	1.955	1.839	1.839	1.839	1.808	1.808	1.727	1.685	1.611	1.556	1.556	1.531	1.531	1.469	1.414	1.39	1.39	1.302	1.302
YGR072W	0.698	0.686	0.686	0.686	0.648	0.703	0.703	0.703	0.703	0.503	0.496	0.472	0.472	0.51	0.51	0.56	0.603	0.579	0.579	0.628	0.628	0.658	0.658	0.701	0.701	0.701	0.719	0.768	0.768	0.78	0.793	0.793	0.793	0.793	0.793	0.817	0.842	0.842	0.842	0.842	0.842	0.806	0.788	0.806	0.806	0.806	0.831	0.923	1.015
YOR284W	0.58	0.587	0.495	0.52	0.52	0.52	0.52	0.483	0.399	0.367	0.448	0.448	0.467	0.573	0.64	0.634	0.634	0.635	0.684	0.82	0.882	0.882	0.93	0.948	0.948	0.986	1.005	1.005	1.005	1.005	0.98	0.98	0.98	1.201	1.571	1.571	1.578	1.61	1.61	1.628	1.628	1.748	1.748	1.748	1.773	1.823	1.877	1.87	1.921
YIL098C	0.65	0.65	0.65	0.625	0.651	0.521	0.521	0.487	0.462	0.462	0.462	0.462	0.462	0.417	0.411	0.417	0.417	0.486	0.523	0.523	0.548	0.548	0.548	0.555	0.541	0.505	0.505	0.499	0.547	0.596	0.665	0.788	0.825	0.825	0.832	0.893	0.922	0.947	0.947	0.938	1.054	1.848	2.244	2.275	2.275	2.275	2.289	2.301	2.313
YFR034C	1.785	1.785	1.822	1.846	1.864	1.864	1.896	1.945	1.97	1.97	1.97	1.97	1.97	1.97	1.97	1.97	1.97	1.92	1.92	1.974	1.981	1.981	1.981	1.981	1.963	1.97	1.989	1.977	1.995	1.995	1.995	2.014	2.014	2.014	2.014	2.014	2.014	1.99	1.966	1.966	1.966	1.966	2.009	2.028	2.028	2.028	2.028	2.021	2.021
YDL185W	6.33	6.33	6.33	6.33	6.33	6.33	6.33	6.33	6.305	6.305	6.266	6.29	6.277	6.233	6.226	6.226	6.202	6.178	6.202	6.202	6.202	6.202	6.202	6.178	6.147	6.092	6.039	5.946	5.79	5.753	5.741	5.741	5.741	5.741	5.58	5.641	5.617	5.599	5.599	5.481	5.481	5.456	5.468	5.42	5.457	5.418	5.418	5.375	5.375
YDR449C	1.37	1.351	1.314	1.333	1.339	1.388	1.438	1.529	1.529	1.529	1.529	1.517	1.493	1.579	1.579	1.603	1.603	1.603	1.603	1.603	1.628	1.628	1.628	1.691	1.691	1.74	1.692	1.692	1.692	1.692	1.662	1.619	1.619	1.619	1.631	1.625	1.679	1.686	1.686	1.686	1.686	1.686	1.686	1.662	1.662	1.68	1.68	1.68	1.502
YBR235W	1.561	1.561	1.561	1.561	1.561	1.586	1.586	1.586	1.632	1.671	1.683	1.683	1.708	1.739	1.746	1.783	1.807	1.807	1.807	1.807	1.825	1.825	1.825	1.825	1.825	1.825	1.825	1.844	1.844	1.869	1.894	1.894	1.894	1.906	1.906	1.906	1.906	1.912	1.912	1.919	1.919	1.919	1.919	1.919	1.919	1.943	1.925	1.925	1.907
YJL213W	0.21	0.21	0.217	0.21	0.21	0.241	0.302	0.322	0.322	0.322	0.371	0.556	0.556	0.556	0.556	0.556	0.556	0.556	0.588	0.642	0.642	0.681	0.694	0.701	0.701	0.701	0.708	0.708	0.715	0.715	0.715	0.715	0.715	0.745	0.782	0.865	0.891	1.026	1.026	1.026	1.026	1.026	1.05	1.026	1.056	1.056	1.056	1.056	1.069
YER161C	1.986	1.986	1.986	1.986	1.986	1.986	1.998	1.998	1.998	1.991	1.991	2.003	2.003	2.021	2.021	2.076	2.081	2.149	2.269	2.269	2.269	2.269	2.251	2.251	2.251	2.251	2.251	2.251	2.251	2.244	2.33	2.33	2.33	2.33	2.354	2.354	2.354	2.354	2.354	2.354	2.379	2.397	2.397	2.397	2.397	2.373	2.373	2.366	2.366
YLL028W	0.323	0.323	0.323	0.323	0.323	0.323	0.323	0.323	0.323	0.299	0.274	0.274	0.267	0.267	0.267	0.267	0.255	0.255	0.255	0.267	0.267	0.267	0.267	0.267	0.267	0.267	0.267	0.267	0.267	0.267	0.267	0.26	0.236	0.236	0.236	0.236	0.236	0.216	0.171	0.147	0.147	0.147	0.147	0.147	0.147	0.147	0.147	0.147	0.147
YOR265W	0.774	0.788	0.752	0.735	0.735	0.728	0.721	0.721	0.721	0.689	0.696	0.72	0.72	0.72	0.72	0.72	0.658	0.609	0.603	0.596	0.596	0.596	0.596	0.591	0.615	0.675	0.682	0.682	0.682	0.682	0.682	0.682	0.621	0.614	0.625	0.702	0.702	0.702	0.702	0.677	0.677	0.701	0.719	0.719	0.737	0.751	0.845	0.899	1.034
YLR201C	0.663	0.663	0.638	0.595	0.571	0.445	0.457	0.507	0.589	0.589	0.589	0.62	0.62	0.62	0.62	0.62	0.62	0.62	0.607	0.614	0.589	0.589	0.57	0.57	0.57	0.57	0.57	0.526	0.451	0.465	0.539	0.539	0.539	0.539	0.528	0.528	0.535	0.528	0.528	0.528	0.528	0.542	0.542	0.517	0.517	0.517	0.517	0.517	0.499
YDR202C	1.896	1.914	1.974	1.974	1.969	2.074	2.074	2.098	2.08	2.143	2.167	2.118	2.237	2.68	2.699	2.747	2.747	2.771	2.796	2.82	2.801	2.976	3.059	3.059	3.059	3.059	3.059	3.059	3.059	3.016	2.936	2.967	3.076	3.095	3.144	3.144	3.177	3.177	3.22	3.171	3.244	3.244	3.244	3.261	3.187	3.304	3.286	3.286	3.286
YKL085W	0.313	0.313	0.313	0.289	0.289	0.289	0.289	0.289	0.289	0.289	0.343	0.394	0.407	0.407	0.407	0.407	0.407	0.407	0.407	0.407	0.407	0.407	0.407	0.407	0.407	0.407	0.407	0.407	0.407	0.407	0.439	0.453	0.471	0.471	0.471	0.478	0.478	0.496	0.496	0.496	0.496	0.496	0.496	0.496	0.496	0.521	0.521	0.539	0.539
YPR167C	1.527	1.527	1.479	1.479	1.209	1.184	1.184	1.184	1.159	1.159	1.159	1.159	1.022	0.993	1.115	1.021	1.009	1.034	1.02	1.039	1.149	1.137	1.137	1.197	1.123	1.123	1.081	1.006	0.975	0.951	0.964	0.952	0.952	0.953	0.863	1.005	1.635	1.667	1.978	1.978	2.054	2.079	2.11	2.134	2.21	2.228	2.228	2.228	2.341
YNL071W	1.626	1.651	1.658	1.658	1.658	1.664	1.67	1.677	1.677	1.677	1.677	1.677	1.677	1.677	1.696	1.806	1.806	1.812	1.812	1.929	1.857	1.857	1.857	1.857	1.857	1.875	1.93	1.93	1.93	1.93	1.954	1.905	1.919	2.033	2.033	2.033	2.033	2.033	2.04	2.085	2.109	2.121	2.152	2.152	2.152	2.152	2.152	2.226	2.208
YNL084C	2.145	2.231	2.231	2.239	2.251	2.251	2.251	2.269	2.269	2.256	2.523	2.535	2.535	2.535	2.708	2.708	2.81	2.847	3.008	3.234	3.234	3.241	3.325	3.259	3.259	3.307	3.307	3.325	3.543	3.594	3.612	3.612	3.612	3.654	3.654	3.661	3.669	3.687	3.756	3.806	3.806	3.824	3.867	3.867	3.892	3.906	3.906	3.926	3.926
YBR004C	1.558	1.558	1.558	1.57	1.577	1.552	1.552	1.45	1.457	1.353	1.672	2.02	2.032	2.032	2.013	2.045	2.045	2.082	2.082	2.058	2.058	2.065	2.065	2.047	2.047	2.078	2.059	2.047	2.096	2.103	2.11	2.117	2.117	2.124	2.092	2.128	2.072	2.072	2.072	2.096	2.083	2.14	2.159	2.159	2.184	2.184	2.184	2.184	2.191
YDL176W	1.615	1.889	1.889	1.968	1.98	1.98	1.98	1.93	1.875	1.886	1.886	1.972	1.99	2.063	2.273	2.273	2.396	2.622	2.917	2.917	2.917	2.941	2.941	2.959	2.959	2.959	2.959	2.959	2.959	3.001	3.001	3.013	3.013	3.02	3.075	3.075	3.075	3.124	3.136	3.143	3.212	3.212	3.257	3.283	3.283	3.295	3.295	3.295	3.301
YOR206W	1.79	1.815	1.839	1.839	1.839	1.839	1.839	1.846	1.846	1.846	1.846	1.846	1.839	1.839	1.839	1.839	1.839	1.839	1.863	1.863	1.839	1.839	1.839	1.839	1.839	1.839	1.839	1.839	1.846	1.846	1.846	1.846	1.839	1.827	1.802	1.771	1.771	1.771	1.771	1.771	1.771	1.771	1.771	1.709	1.709	1.702	1.684	1.605	1.557
YJL026W	1.12	1.12	1.132	1.181	1.181	1.181	1.181	1.181	1.181	1.181	1.181	1.181	1.157	1.157	1.157	1.157	1.157	1.157	1.157	1.157	1.157	1.143	1.125	1.143	1.155	1.243	1.243	1.243	1.255	1.243	1.31	1.31	1.328	1.328	1.335	1.385	1.385	1.385	1.418	1.418	1.418	1.418	1.418	1.424	1.443	1.473	1.473	1.456	1.456
YDR143C	0.809	0.809	0.809	0.809	0.809	0.809	0.809	0.809	0.809	0.809	0.79	0.79	0.809	0.815	0.815	0.815	0.839	0.839	0.839	0.846	0.846	0.864	0.92	0.92	0.92	0.92	0.92	0.92	0.945	0.945	0.952	0.952	0.952	0.952	0.952	0.952	0.928	0.928	0.928	0.928	0.928	0.928	0.953	0.953	0.953	0.953	0.953	0.953	0.953
YBR022W	0.568	0.568	0.575	0.581	0.581	0.593	0.593	0.593	0.593	0.593	0.593	0.593	0.593	0.593	0.605	0.587	0.63	0.63	0.63	0.63	0.63	0.66	0.66	0.66	0.66	0.66	0.648	0.636	0.636	0.636	0.636	0.636	0.629	0.629	0.604	0.58	0.574	0.61	0.617	0.617	0.659	0.659	0.659	0.677	0.677	0.677	0.677	0.677	0.665
YBL025W	1.196	1.196	1.196	1.178	1.178	1.16	1.178	1.178	1.178	1.203	1.192	1.18	1.186	1.237	1.237	1.237	1.255	1.255	1.231	1.231	1.133	1.14	1.14	1.14	1.084	1.059	1.121	1.121	1.097	1.121	1.121	1.121	1.121	1.097	1.017	1.01	1.041	1.053	1.053	1.053	1.072	1.072	1.054	1.054	1.079	1.079	1.079	1.017	1.005
YDR418W	0.02	0.02	0.014	0.014	0.014	0.014	0.014	0.051	0.057	0.057	0.057	0.088	0.127	0.127	0.127	0.127	0.127	0.127	0.134	0.146	0.146	0.146	0.152	0.152	0.152	0.152	0.159	0.249	0.369	0.369	0.394	0.394	0.431	0.431	0.431	0.431	0.431	0.431	0.431	0.431	0.517	0.524	0.53	0.53	0.554	0.586	0.598	0.654	0.678
YOL077C	2.63	2.599	2.55	2.55	2.55	2.55	2.55	2.55	2.55	2.55	2.561	2.543	2.543	2.531	2.531	2.531	2.5	2.493	2.493	2.347	2.248	2.248	2.229	2.229	2.229	2.229	2.199	2.175	2.001	1.953	1.602	1.59	1.548	1.524	1.524	1.488	1.395	1.395	1.395	1.395	1.395	1.395	1.37	1.328	1.222	1.208	1.19	1.19	1.19
YIL151C	1.805	1.805	1.923	1.923	1.93	1.93	1.962	1.962	1.98	1.98	2.004	2.004	1.974	1.945	1.957	1.939	1.939	1.939	1.927	1.927	1.927	1.902	1.902	1.902	1.976	1.976	2.087	2.075	2.075	2.075	2.057	2.057	2.057	2.057	2.063	2.045	2.045	2.052	2.052	2.034	2.034	2.047	2.054	2.054	2.054	2.054	2.03	1.988	1.988
YGR130C	1.207	1.207	1.207	1.237	1.56	1.694	1.694	1.694	1.694	1.694	1.694	1.694	1.694	1.694	1.694	1.694	1.694	1.694	1.694	1.694	1.694	1.694	1.694	1.694	1.694	1.694	1.694	1.694	1.682	1.682	1.682	1.682	1.682	1.682	1.682	1.682	1.682	1.688	1.796	1.931	2.295	2.295	2.302	2.322	2.298	2.328	2.328	2.379	2.379
YMR315W	0.538	0.538	0.556	0.704	0.704	0.704	0.711	0.711	0.711	0.729	0.747	0.802	0.827	0.827	0.827	0.827	0.827	0.827	0.851	0.851	0.851	0.851	0.851	0.851	0.856	0.905	0.911	0.918	0.95	0.962	1.055	1.055	1.037	1.044	1.062	1.062	1.062	1.062	1.062	1.062	1.062	1.062	1.062	1.062	1.062	1.062	1.012	1.012	1.012
YHR038W	0.714	0.696	0.689	0.689	0.652	0.691	0.679	0.704	0.704	0.698	0.698	0.68	0.68	0.692	0.692	0.692	0.692	0.692	0.71	0.71	0.673	0.673	0.865	1.02	1.02	1.02	1.02	1.02	1.02	1.02	1.045	1.045	1.045	1.045	1.045	1.045	1.069	1.082	1.082	1.082	1.082	1.075	1.02	0.995	0.995	1.027	1.163	1.163	1.163
YCR095W-A	1.106	1.503	1.503	1.515	1.515	1.515	1.515	1.515	1.515	1.515	1.665	1.836	1.898	1.898	1.898	1.898	1.898	1.935	1.953	1.96	1.96	1.96	1.96	1.96	1.96	1.972	1.972	1.996	1.996	1.996	2.014	2.014	2.075	2.087	2.13	2.13	2.13	2.15	2.15	2.15	2.169	2.169	2.169	2.169	2.12	2.12	2.12	2.125	2.168
YER162C	1.18	1.162	1.118	1.118	1.143	1.124	1.099	1.099	1.099	1.055	1.074	1.062	1.062	1.044	1.044	0.945	1.197	1.567	1.573	1.592	1.647	1.672	1.931	1.899	1.899	1.987	1.987	1.987	1.987	1.987	1.987	1.987	1.987	1.987	2	2	2.031	2.013	2.013	2.039	2.151	2.202	2.22	2.245	2.245	2.245	2.245	2.245	2.307
YOR290C	1.65	1.669	1.693	1.717	1.742	1.792	1.9	1.9	2.005	2.005	2.005	2.017	2.03	2.03	2.037	2.037	2.061	2.061	2.061	2.061	2.061	2.061	2.086	2.086	2.086	2.086	2.086	2.093	2.117	2.148	2.123	2.123	2.123	2.123	2.123	2.123	2.123	2.123	2.116	2.127	2.127	2.127	2.127	2.127	2.127	2.133	2.133	2.133	2.133
YMR289W	0.234	0.234	0.259	0.252	0.252	0.228	0.228	0.24	0.24	0.24	0.34	0.34	0.365	0.487	0.617	0.617	0.617	0.709	0.709	0.74	0.74	0.74	0.79	0.814	0.851	0.9	0.9	0.9	0.924	0.954	0.961	1.011	1.165	1.252	1.252	1.259	1.259	1.259	1.234	1.234	1.252	1.252	1.306	1.461	1.461	1.509	1.57	1.588	1.588
YMR226C	0.953	1.014	0.924	0.892	0.904	0.904	0.934	0.909	0.933	0.986	0.999	0.999	1.024	1.087	1.087	1.113	1.071	1.059	1.169	1.284	1.332	1.357	1.356	1.356	1.356	1.356	1.356	1.356	1.437	1.376	1.394	1.418	1.418	1.418	1.43	1.43	1.448	1.46	1.504	1.504	1.529	1.505	1.505	1.505	1.448	1.374	1.41	1.644	1.662
YPL125W	0.559	0.596	0.596	0.596	0.596	0.596	0.596	0.596	0.596	0.621	0.621	0.621	0.621	0.609	0.609	0.609	0.609	0.641	0.648	0.648	0.648	0.648	0.637	0.637	0.625	0.625	0.625	0.612	0.594	0.596	0.596	0.596	0.596	0.596	0.596	0.603	0.603	0.603	0.603	0.603	0.603	0.61	0.61	0.61	0.61	0.61	0.635	0.635	0.623
YPL046C	1.184	1.203	1.228	1.252	1.432	1.432	1.432	1.432	1.432	1.513	1.532	1.532	1.589	1.589	1.589	1.589	1.589	1.589	1.589	1.589	1.595	1.583	1.583	1.583	1.583	1.595	1.602	1.652	1.766	1.766	1.798	2.076	2.168	2.298	2.298	2.298	2.298	2.298	2.395	2.407	2.383	2.569	2.63	3.049	3.049	3.098	3.105	3.105	3.119
YNL216W	3.394	3.394	3.394	3.394	3.387	3.344	3.32	3.253	3.246	3.246	3.246	3.246	3.246	3.246	3.072	3.084	3.084	3.084	3.084	3.059	3.047	3.047	3.047	3.047	3.047	3.047	3.047	3.047	3.047	3.003	3.003	3.003	3.003	3.003	2.733	2.733	2.709	2.709	2.709	2.684	2.6	2.586	2.579	2.579	2.554	2.554	2.554	2.554	2.529
YJL010C	0.987	0.987	0.987	0.961	0.955	0.936	0.936	0.943	0.931	0.968	0.961	0.961	0.961	0.961	0.961	0.936	0.936	0.936	0.979	1.029	1.04	1.04	1.09	1.127	1.127	1.127	1.127	1.127	1.127	1.139	1.146	1.146	1.183	1.183	1.183	1.183	1.183	1.183	1.183	1.183	1.183	1.183	1.183	1.183	1.183	1.183	1.208	1.208	1.208
YKR101W	1.86	1.97	1.97	1.97	1.995	2.044	2.044	2.044	2.044	2.044	2.044	2.063	2.069	2.069	2.069	2.069	2.069	2.069	2.069	2.069	2.069	2.076	2.076	2.083	2.083	2.083	2.083	2.083	2.107	2.138	2.17	2.177	2.177	2.184	2.184	2.184	2.184	2.208	2.226	2.226	2.226	2.226	2.226	2.226	2.226	2.226	2.226	2.226	2.226
YIL136W	4.261	4.247	4.229	3.633	3.553	3.456	3.449	3.386	3.318	3.318	3.273	3.028	2.931	2.626	2.51	2.51	2.143	1.268	0.579	0.189	0.194	0.087	0.087	0.069	0.069	0.082	0.101	0.143	0.143	0.162	0.162	0.15	0.15	0.15	0.15	0.161	0.161	0.168	0.168	0.168	0.175	0.246	0.296	0.369	0.825	0.825	0.825	0.825	0.862
YPL043W	0.99	0.99	0.99	1.014	1.014	1.014	1.014	1.014	1.014	1.014	1.014	1.014	1.014	1.014	1.014	1.014	0.965	0.958	0.94	0.94	0.94	0.94	0.94	0.915	0.915	0.933	0.933	0.933	0.933	0.933	0.933	0.933	0.933	0.933	0.933	0.933	0.933	0.933	0.933	0.933	0.933	0.933	0.933	0.933	0.915	0.915	0.915	0.915	0.897
YDR368W	0.659	0.74	0.74	0.74	0.74	0.758	0.751	0.751	0.751	0.751	0.744	0.744	0.725	0.725	0.732	0.757	0.811	0.811	0.921	0.928	0.952	0.952	0.952	0.964	0.946	0.946	0.946	0.946	0.946	0.946	0.946	0.922	0.915	0.915	0.915	0.915	1.013	1.013	1.031	1.031	1.031	1.031	1.031	1.031	1.031	1.031	1.062	1.08	1.056
YHR019C	2.796	2.785	2.805	2.805	2.823	2.823	2.823	2.744	2.719	2.744	2.719	2.719	2.719	2.719	2.737	2.707	2.707	2.707	2.707	2.707	2.707	2.67	2.67	2.67	2.639	2.639	2.707	2.707	2.707	2.725	2.713	2.737	2.706	2.706	2.706	2.688	2.688	2.451	2.348	2.359	2.175	2.175	2.081	2.064	2.02	2.051	2.044	2.051	2.014
YNL329C	2.984	3.002	3.002	3.027	3.027	3.027	3.027	3.095	3.095	3.238	3.238	3.238	3.238	3.238	3.238	3.238	3.238	3.238	3.238	3.238	3.238	3.238	3.282	3.376	3.511	3.511	3.493	3.547	3.547	3.572	3.59	3.583	3.638	3.638	3.638	3.638	3.638	3.65	3.65	3.632	3.608	3.639	3.651	3.774	3.774	3.792	3.787	3.787	3.787
YBR156C	1.149	1.242	1.358	1.639	1.639	1.695	2.014	2.014	2.081	2.174	2.304	2.304	2.304	2.304	2.304	2.421	2.421	2.421	2.421	2.421	2.421	2.488	2.463	2.481	2.481	2.53	2.537	2.537	2.537	2.537	2.555	2.555	2.555	2.555	2.569	2.569	2.6	2.6	2.644	2.644	2.644	2.644	2.644	2.662	2.662	2.655	2.655	2.655	2.655
YDR501W	0.431	0.407	0.382	0.382	0.363	0.375	0.406	0.47	0.477	0.477	0.616	0.616	0.628	0.628	0.628	0.628	0.61	0.61	0.634	0.615	0.69	0.69	0.69	0.683	0.732	0.782	0.782	0.795	0.948	1.054	1.135	1.159	1.159	1.159	1.159	1.159	1.24	1.276	1.343	1.343	1.343	1.467	1.467	1.473	1.473	1.473	1.473	1.473	1.473
YBR255C-A	0.719	0.739	0.727	0.727	0.727	0.727	0.727	0.702	0.714	0.714	0.72	0.72	0.72	0.72	0.72	0.72	0.72	0.72	0.72	0.702	0.702	0.702	0.695	0.675	0.492	0.386	0.386	0.429	0.429	0.532	0.532	0.532	0.619	0.619	0.619	0.643	0.643	0.643	0.643	0.643	0.692	0.692	0.692	0.692	0.723	0.723	0.741	0.741	0.741
YML119W	1.227	1.227	1.227	1.227	1.227	1.252	1.252	1.252	1.252	1.252	1.252	1.259	1.259	1.259	1.259	1.283	1.283	1.295	1.295	1.295	1.295	1.295	1.295	1.295	1.295	1.295	1.295	1.295	1.295	1.295	1.295	1.295	1.271	1.271	1.271	1.271	1.247	1.247	1.247	1.247	1.247	1.264	1.264	1.288	1.288	1.288	1.288	1.331	1.331
YLR435W	1.672	1.704	1.697	1.735	1.735	1.759	1.808	1.808	1.808	1.808	1.808	1.796	1.827	1.82	1.82	1.82	1.839	1.839	1.839	1.845	1.845	1.845	1.845	1.814	1.871	1.871	1.883	1.933	1.933	1.933	1.95	1.95	1.968	1.951	1.975	1.975	1.975	1.963	2.011	2.043	2.043	2.043	2.043	2.043	2.036	2.024	2.024	2.024	2.024
YJL057C	0.98	0.98	0.987	0.97	0.995	0.995	0.995	0.995	0.995	0.977	0.977	0.944	0.913	0.913	0.913	0.9	0.9	0.9	0.844	0.819	0.795	0.746	0.685	0.594	0.594	0.594	0.594	0.588	0.563	0.511	0.461	0.461	0.429	0.45	0.414	0.465	0.522	0.522	0.56	0.579	0.579	0.579	0.579	0.579	0.542	0.584	0.609	0.609	0.609
YOR342C	0.05	0.05	0.05	0.05	0.05	0.056	0.056	0.056	0.056	0.056	0.056	0.056	0.056	0.056	0.056	0.056	0.056	0.056	0.056	0.056	0.056	0.044	0.044	0.044	0.044	0.044	0.044	0.044	0.044	0.044	0.044	0.044	0.044	0.044	0.038	0.038	0.038	0.038	0.038	0.038	0.038	0.038	0.038	0.038	0.038	0.038	0.038	0.038	0.038
YDR281C	1.564	1.477	1.463	1.445	1.508	1.539	1.539	1.558	1.57	1.606	1.606	1.587	1.587	1.587	1.587	1.587	1.606	1.606	1.606	1.606	1.606	1.606	1.606	1.514	1.396	1.358	1.358	1.382	1.382	1.382	1.37	1.37	1.328	1.244	1.237	1.237	1.237	1.2	1.127	1.127	1.127	1.097	1.107	1.095	1.095	1.095	1.095	1.083	1.059
YJR112W	2.153	2.147	2.147	2.178	2.178	2.185	2.215	2.258	2.265	2.296	2.296	2.296	2.321	2.334	2.362	2.362	2.362	2.362	2.399	2.399	2.441	2.448	2.43	2.43	2.43	2.43	2.43	2.43	2.43	2.43	2.43	2.43	2.43	2.418	2.411	2.411	2.393	2.393	2.393	2.393	2.393	2.393	2.393	2.393	2.381	2.381	2.381	2.381	2.381
YGR258C	0.783	0.783	0.783	0.783	0.795	0.795	0.795	0.82	0.82	0.82	0.845	0.845	0.845	0.845	0.845	0.845	0.845	0.845	0.845	0.857	0.857	0.857	0.833	0.833	0.833	0.833	0.833	0.833	0.852	0.889	0.889	0.889	0.889	0.889	0.901	0.901	0.901	0.901	0.901	0.901	0.901	0.901	0.901	0.901	0.901	0.901	0.901	0.901	0.901
YJL196C	2.06	2.06	2.053	2.053	2.053	2.053	2.053	1.985	1.985	1.942	1.9	1.818	1.794	1.782	1.764	1.764	1.764	1.727	1.727	1.72	1.72	1.72	1.72	1.696	1.696	1.666	1.647	1.466	1.398	1.374	1.374	1.247	1.247	1.247	1.228	0.999	0.999	0.912	0.824	0.8	0.8	0.8	0.8	0.77	0.77	0.533	0.509	0.509	0.408
YOL027C	2.694	3.47	3.488	3.506	3.506	3.506	3.524	3.524	3.586	3.586	3.586	3.586	3.586	3.586	3.586	3.604	3.567	3.61	3.689	3.689	3.689	3.689	3.689	3.671	3.671	3.659	3.708	3.795	3.795	3.795	3.795	3.813	3.813	3.802	3.778	3.778	3.778	3.766	3.766	3.759	3.759	3.759	3.759	3.759	3.759	3.766	3.766	3.766	3.766
YCR011C	0.321	0.297	0.297	0.297	0.297	0.297	0.298	0.298	0.298	0.31	0.31	0.31	0.31	0.316	0.316	0.316	0.316	0.316	0.316	0.316	0.316	0.316	0.291	0.273	0.273	0.273	0.273	0.273	0.266	0.266	0.266	0.266	0.266	0.266	0.266	0.266	0.248	0.248	0.248	0.248	0.248	0.248	0.248	0.248	0.248	0.248	0.248	0.248	0.248
YIL020C	1.304	1.279	1.284	1.321	1.346	1.527	1.743	1.973	1.973	1.973	2.052	2.058	2.058	2.058	2.058	2.077	2.077	2.077	2.077	2.058	2.04	2.04	2.04	2.089	2.144	2.175	2.175	2.175	2.175	2.187	2.254	2.338	2.406	2.406	2.387	2.406	2.406	2.43	2.43	2.436	2.436	2.436	2.436	2.436	2.443	2.407	2.407	2.462	2.56
YKL013C	0.997	1.021	1.045	1.045	1.045	1.045	1.045	1.045	1.045	1.045	1.075	1.075	1.082	1.082	1.082	1.095	1.095	1.095	1.095	1.095	1.095	1.095	1.076	1.076	1.076	1.051	1.045	0.963	0.988	0.988	0.975	0.975	1.082	1.082	1.082	1.181	1.231	1.238	1.238	1.238	1.245	1.245	1.245	1.245	1.245	1.245	1.245	1.245	1.245
YIL161W	0.49	0.515	0.539	0.539	0.608	0.608	0.608	0.594	0.594	0.587	0.58	0.58	0.58	0.587	0.587	0.587	0.587	0.619	0.619	0.619	0.619	0.619	0.619	0.595	0.51	0.51	0.524	0.529	0.536	0.548	0.548	0.548	0.568	0.582	0.582	0.668	0.668	0.668	0.668	0.668	0.674	0.656	0.656	0.698	0.698	0.698	0.723	0.723	0.723
YMR250W	3.145	3.139	3.163	3.163	3.144	3.144	3.144	3.144	3.132	3.132	3.132	3.096	3.066	3.054	3.054	3.054	2.773	2.427	2.167	1.9	1.901	1.884	1.891	1.891	1.798	1.78	1.78	1.78	1.773	1.808	1.765	1.705	1.681	1.69	1.678	1.678	1.678	1.614	1.584	1.633	1.524	1.561	1.561	1.561	1.634	1.634	1.603	1.603	1.665
YIL031W	1.71	1.736	1.722	1.729	1.729	1.729	1.712	1.712	1.662	1.662	1.711	1.711	1.778	1.821	1.821	1.84	1.846	1.846	1.846	1.846	1.846	1.846	1.846	1.846	1.846	1.846	1.834	1.834	1.834	1.834	1.834	1.834	1.834	1.834	1.834	1.834	1.834	1.834	1.779	1.779	1.778	1.778	1.796	1.796	1.821	1.821	1.845	1.845	1.845
YGR148C	4.161	4.143	4.118	4.076	4.076	4.076	4.076	4.052	4.052	4.027	4.027	3.959	3.927	3.902	3.853	3.853	3.75	3.75	3.672	3.624	3.599	3.574	3.574	3.574	2.571	2.347	2.248	2.229	2.21	2.21	2.21	2.21	2.21	2.098	2.098	2.098	2.079	2.079	2.059	2.034	2.034	2.034	2.009	2.002	2.002	1.915	1.799	1.449	0.889
YGL100W	0.646	0.646	0.646	0.646	0.646	0.646	0.646	0.634	0.58	0.501	0.501	0.415	0.415	0.415	0.397	0.365	0.23	0.23	0.23	0.268	0.366	0.459	0.63	0.648	0.729	0.729	0.729	0.748	0.748	0.767	0.86	0.86	0.86	0.86	0.884	0.909	0.934	0.946	0.976	1.16	1.293	1.293	1.293	1.318	1.318	1.33	1.33	1.33	1.366
YIL102C-A	2.611	2.611	2.611	2.611	2.611	2.654	2.654	2.654	2.654	2.635	2.611	2.611	2.63	2.618	2.618	2.618	2.66	2.605	2.605	2.845	2.858	2.943	2.943	2.986	2.986	3.004	3.049	3.049	3.074	3.074	3.086	3.118	3.148	3.148	3.124	3.124	3.124	3.124	3.124	3.124	3.124	3.124	3.124	3.124	3.149	3.149	3.149	3.149	3.149
YDR208W	3.144	2.253	1.862	1.849	1.737	1.737	1.713	1.339	1.346	0.515	0.507	0.47	0.47	0.439	0.427	0.427	0.324	0.324	0.243	0.243	0.243	0.243	0.218	0.218	0.212	0.212	0.212	0.212	0.198	0.18	0.155	0.155	0.155	0.155	0.155	0.155	0.155	0.155	0.155	0.155	0.155	0.155	0.155	0.155	0.143	0.143	0.143	0.143	0.143
YGR001C	0.909	0.916	0.909	0.934	0.922	0.922	0.922	0.971	0.978	0.978	0.978	0.978	0.978	0.99	0.99	0.99	0.991	0.991	1.015	1.015	1.015	1.045	1.045	1.045	1.093	1.117	1.131	1.131	1.131	1.131	1.131	1.124	1.124	1.124	1.104	1.104	1.104	1.104	1.116	1.116	1.135	1.135	1.135	1.135	1.135	1.11	1.096	1.096	1.12
YDR105C	0.999	0.999	0.999	0.962	0.937	0.956	0.974	0.956	0.92	0.913	0.888	0.872	0.917	0.996	0.996	1.003	1.052	1.052	1.059	1.084	1.084	1.084	1.096	1.11	1.11	1.11	1.08	1.08	1.098	1.153	1.177	1.209	1.288	1.295	1.302	1.302	1.364	1.451	1.469	1.469	1.469	1.476	1.545	1.545	1.576	1.619	1.619	1.619	1.619
YNL312W	3.84	3.858	3.858	3.858	3.858	3.877	3.902	3.92	3.932	3.932	3.932	3.97	3.977	4.019	4.192	4.224	4.286	4.286	4.286	4.286	4.311	4.293	4.293	4.287	4.269	4.269	4.269	4.269	4.293	4.269	4.269	4.276	4.276	4.269	4.276	4.299	4.324	4.324	4.324	4.324	4.324	4.355	4.355	4.355	4.355	4.379	4.379	4.379	4.379
YLR332W	0.076	0.064	0.064	0.064	0.064	0.064	0.052	0.045	0.045	0.045	0.045	0.045	0.045	0.045	0.045	0.045	0.045	0.039	0.039	0.039	0.039	0.039	0.039	0.032	0.032	0.032	0.032	0.032	0.032	0.032	0.014	0.014	0.014	0.014	0.014	0.014	0.014	0.014	0.014	0.014	0.014	0.014	0.014	0.014	0.014	0.014	0.014	0.014	0
YIL095W	0.59	0.584	0.608	0.608	0.608	0.608	0.589	0.589	0.589	0.589	0.589	0.589	0.589	0.583	0.527	0.527	0.527	0.527	0.527	0.546	0.539	0.546	0.546	0.552	0.552	0.552	0.559	0.559	0.559	0.559	0.541	0.541	0.541	0.541	0.541	0.541	0.541	0.541	0.541	0.523	0.523	0.516	0.509	0.509	0.509	0.509	0.509	0.509	0.509
YER148W	2.441	2.453	2.471	2.525	2.525	2.568	2.568	2.568	2.561	2.561	2.561	2.615	2.622	2.622	2.622	2.622	2.622	2.622	2.622	2.622	2.622	2.622	2.598	2.598	2.598	2.598	2.605	2.605	2.605	2.605	2.605	2.593	2.618	2.618	2.618	2.618	2.618	2.618	2.618	2.611	2.611	2.587	2.561	2.561	2.561	2.561	2.505	2.493	2.493
YGL008C	0.007	0.007	0.007	0.007	0.007	0.007	0.007	0.007	0.007	0.007	0.007	0.007	0	0	0	0	0	0	0	0	0	0	0	0	0	0	0	0	0	0	0	0	0	0	0	0	0	0	0	0	0	0	0	0	0	0	0	0	0
YJL100W	0.958	0.915	0.915	0.915	0.878	0.934	0.934	0.983	0.983	1.076	1.125	1.125	1.156	1.162	1.174	1.119	1.149	1.149	1.199	1.23	1.254	1.412	1.418	1.418	1.418	1.425	1.425	1.382	1.414	1.307	1.307	1.307	1.351	1.4	1.4	1.407	1.507	1.507	1.507	1.507	1.507	1.507	1.639	1.768	2.057	2.057	2.1	2.348	2.482
YIR033W	4.923	4.948	5.059	5.059	5.059	5.097	5.122	5.122	5.014	5.23	5.469	5.469	5.469	5.476	5.694	6.328	6.825	6.855	6.904	6.911	7.04	7.04	7.003	7.003	7.003	7.003	7.034	7.034	7.034	7.095	7.095	7.095	7.143	7.15	7.138	7.181	7.181	7.266	7.315	7.594	8.022	8.134	8.23	8.23	8.33	8.745	8.763	8.714	8.714
YDL207W	0.997	1.073	1.049	1.031	1.043	1.043	1.078	1.114	1.12	1.139	1.096	1.096	1.096	1.042	1.042	1.024	1.024	0.998	1.04	1.089	1.077	1.114	1.138	1.224	1.387	1.387	1.423	1.423	1.423	1.423	1.423	1.441	1.459	1.491	1.477	1.501	1.501	1.525	1.525	1.568	1.518	1.494	1.494	1.494	1.469	1.469	1.45	1.444	1.444
YER149C	0.19	0.19	0.19	0.19	0.19	0.19	0.19	0.19	0.183	0.246	0.37	0.383	0.383	0.383	0.383	0.383	0.383	0.39	0.561	0.691	0.691	0.757	0.757	0.757	0.757	0.757	0.757	0.764	0.764	0.764	0.789	0.789	0.831	0.831	0.831	0.831	0.87	1.004	1.164	1.164	1.164	1.164	1.164	1.164	1.195	1.25	1.477	1.477	1.477
YGL010W	0.755	0.762	0.762	0.762	0.762	0.798	0.798	0.798	0.805	0.805	0.805	0.843	0.843	0.843	0.879	0.929	0.959	1.026	1.026	1.026	1.033	1.033	1.033	1.033	1.033	1.033	1.155	1.205	1.244	1.305	1.305	1.329	1.343	1.35	1.35	1.35	1.332	1.332	1.344	1.368	1.392	1.392	1.392	1.392	1.417	1.417	1.417	1.417	1.417
YDR436W	1.842	1.842	1.786	1.786	1.786	1.675	1.663	1.582	1.52	1.409	1.457	1.439	1.446	1.483	1.483	1.483	1.501	1.477	1.176	1.152	0.988	1.02	1.131	1.137	1.137	1.125	1.227	1.221	1.221	1.221	1.221	1.239	1.276	1.476	1.501	1.501	1.501	1.501	1.526	1.526	1.514	1.496	1.747	1.747	1.747	1.747	1.771	1.863	1.851
YDL144C	2.492	2.492	2.51	2.51	2.51	2.51	2.51	2.51	2.517	2.517	2.517	2.529	2.499	2.53	2.556	2.61	2.598	2.598	2.598	2.598	2.598	2.598	2.598	2.598	2.598	2.574	2.574	2.53	2.518	2.542	2.542	2.542	2.574	2.587	2.599	2.599	2.599	2.623	2.623	2.623	2.623	2.623	2.623	2.623	2.623	2.623	2.623	2.623	2.635
YGL106W	4.261	4.261	4.261	4.261	4.261	4.286	4.286	4.286	4.286	4.286	4.279	4.279	4.279	4.279	4.297	4.297	4.321	4.321	4.321	4.309	4.309	4.316	4.316	4.316	4.323	4.323	4.323	4.323	4.298	4.298	4.274	4.151	4.139	4.163	4.163	4.163	4.163	4.163	4.163	4.157	4.157	4.133	4.133	4.133	4.121	4.102	4.09	4.09	4.078
YKL094W	1.618	1.63	1.735	1.742	1.815	1.815	1.847	1.847	1.847	1.847	1.859	1.871	1.883	1.889	1.889	1.889	1.938	1.926	1.926	1.962	1.999	2.018	2.044	2.044	2.044	2.044	2.062	2.062	2.058	2.046	2.083	2.083	2.083	2.083	2.114	2.078	2.102	2.102	2.102	2.102	2.102	2.102	2.102	2.102	2.102	2.102	2.102	2.102	2.114
YLR344W	0.025	0.025	0.025	0.037	0.037	0.037	0.037	0.037	0.037	0.037	0.037	0.037	0.037	0.037	0.037	0.037	0.044	0.044	0.044	0.044	0.044	0.044	0.044	0.044	0.044	0.044	0.044	0.062	0.062	0.062	0.062	0.062	0.062	0.062	0.062	0.062	0.062	0.074	0.178	0.178	0.178	0.178	0.178	0.178	0.178	0.228	0.228	0.228	0.228
YJR069C	1.31	1.292	1.323	1.311	1.332	1.338	1.338	1.338	1.338	1.369	1.2	1.186	1.186	1.186	1.168	1.138	1.113	1.088	1.088	1.088	1.039	1.002	1.002	0.904	0.898	1.064	1.522	1.498	1.498	1.498	1.823	1.823	1.823	1.847	1.847	1.847	1.847	1.847	1.865	1.865	1.865	1.896	1.884	1.885	1.885	1.885	1.885	1.885	1.874
YOR198C	0.642	0.642	0.642	0.648	0.672	0.703	0.728	0.728	0.728	0.703	0.703	0.703	0.679	0.679	0.679	0.679	0.679	0.679	0.679	0.679	0.679	0.679	0.679	0.679	0.679	0.679	0.685	0.685	0.765	0.765	0.765	0.765	0.765	0.765	0.765	0.765	0.765	0.765	0.765	0.741	0.741	0.741	0.748	0.748	0.755	0.755	0.755	0.755	0.755
YGR253C	1.451	1.451	1.451	1.458	1.47	1.47	1.463	1.463	1.463	1.463	1.463	1.463	1.457	1.445	1.421	1.421	1.421	1.421	1.421	1.421	1.421	1.421	1.421	1.421	1.421	1.414	1.389	1.389	1.389	1.389	1.371	1.352	1.327	1.327	1.321	1.321	1.321	1.321	1.321	1.321	1.025	0.915	0.878	0.859	0.859	0.859	0.859	0.859	0.731
YDR191W	3.314	3.314	3.314	3.314	3.314	3.314	3.314	3.314	3.314	3.332	3.332	3.3	3.282	3.289	3.282	3.282	3.282	3.282	3.282	3.282	3.282	3.282	3.282	3.282	3.282	3.282	3.275	3.275	3.275	3.257	3.233	3.233	3.208	3.068	3.068	2.973	2.949	2.949	2.937	2.937	2.937	2.937	2.937	2.937	2.937	2.875	2.844	2.844	2.844
YBL003C	0.228	0.228	0.228	0.241	0.278	0.309	0.321	0.321	0.414	0.414	0.414	0.453	0.453	0.507	0.543	0.702	0.702	0.702	0.702	0.702	0.702	0.714	0.726	0.744	0.744	0.744	0.751	0.776	0.794	0.806	0.867	0.923	0.923	0.923	0.923	0.923	0.923	0.947	0.947	0.947	0.959	0.959	0.984	1.082	1.143	1.186	1.21	1.253	1.279
YDL121C	1.458	1.458	1.464	1.458	1.439	1.464	1.464	1.464	1.471	1.471	1.471	1.471	1.538	1.538	1.538	1.538	1.538	1.607	1.62	1.62	1.62	1.645	1.681	1.681	1.681	1.669	1.669	1.651	1.676	1.676	1.644	1.644	1.662	1.662	1.662	1.686	1.686	1.686	1.686	1.686	1.662	1.662	1.662	1.662	1.662	1.662	1.662	1.662	1.68
YLR405W	1.457	1.464	1.471	1.471	1.471	1.453	1.453	1.453	1.379	1.379	1.408	1.408	1.488	1.5	1.5	1.5	1.525	1.525	1.525	1.525	1.525	1.525	1.518	1.5	1.5	1.5	1.488	1.488	1.488	1.488	1.488	1.488	1.39	1.269	1.221	1.153	1.153	1.153	1.135	1.123	1.148	1.259	1.259	1.259	1.259	1.259	1.153	1.135	1.135
YDR310C	5	4.976	4.976	4.878	4.789	4.649	4.618	4.6	3.937	3.739	3.632	3.501	3.458	3.458	3.432	3.432	3.42	3.42	3.42	3.39	3.347	3.36	2.858	2.858	2.858	2.851	2.808	2.808	2.327	2.327	2.327	2.249	2.249	1.643	1.57	1.57	1.526	1.068	0.534	0.276	0.27	0.258	0.264	0.246	0.239	0.233	0.233	0.233	0.233
YLL013C	0.753	0.734	0.734	0.709	0.654	0.635	0.635	0.635	0.324	0.311	0.152	0.109	0.091	0.079	0.079	0.079	0.079	0.079	0.079	0.079	0.079	0.079	0.048	0.024	0.024	0.024	0.024	0.024	0.024	0.024	0.024	0.024	0.024	0.024	0.024	0.024	0.024	0.024	0.024	0.024	0.024	0.024	0.024	0.024	0.031	0.031	0.031	0.031	0.031
YHR005C-A	0.565	0.565	0.579	0.61	0.61	0.628	0.635	0.853	0.853	0.853	0.865	0.902	0.909	0.909	0.953	1.007	1.021	1.021	1.021	1.021	1.076	1.143	1.143	1.143	1.143	1.168	1.204	1.204	1.248	1.248	1.223	1.241	1.286	1.286	1.286	1.286	1.286	1.286	1.286	1.286	1.286	1.286	1.286	1.286	1.33	1.366	1.366	1.366	1.366
YPL150W	1.539	1.843	2.584	2.591	2.591	2.603	2.653	2.952	3.002	3.23	3.242	3.242	3.36	3.36	3.392	3.392	3.392	3.531	3.6	3.831	3.831	3.989	3.989	3.989	4.031	4.055	4.062	4.062	4.062	4.062	4.099	4.099	4.215	4.607	4.619	4.632	4.644	4.738	4.825	4.857	4.902	5.008	5.032	5.07	5.07	5.07	5.07	5.07	5.094
YDR524C	0.126	0.126	0.126	0.151	0.151	0.151	0.151	0.151	0.151	0.151	0.151	0.139	0.139	0.139	0.139	0.163	0.163	0.163	0.187	0.187	0.205	0.23	0.23	0.23	0.23	0.23	0.23	0.23	0.23	0.26	0.26	0.26	0.26	0.274	0.274	0.274	0.274	0.274	0.274	0.262	0.262	0.262	0.262	0.255	0.255	0.248	0.266	0.266	0.266
YFR040W	2.419	2.443	2.443	2.449	2.449	2.449	2.449	2.361	2.361	2.33	2.33	2.337	2.33	2.33	2.33	2.156	2.265	2.24	2.258	2.314	2.185	2.185	2.149	2.149	2.056	1.81	1.648	1.623	1.623	1.399	1.592	1.586	1.676	2.183	2.756	3.023	3.196	3.196	3.196	3.214	3.214	3.214	3.079	3.072	3.276	3.301	3.278	3.278	3.264
YMR143W	0	0	0	0	0	0	0	0	0	0	0	0	0	0	0	0	0	0	0	0	0	0	0	0	0	0	0	0	0	0	0	0	0	0	0	0	0	0	0	0	0	0	0	0	0	0	0	0	0
YHR022C-A	1.912	1.912	1.912	1.912	1.912	1.912	1.912	1.725	1.7	1.7	1.693	1.693	1.705	1.723	1.709	1.684	1.708	1.708	1.708	1.652	1.652	1.652	1.367	1.318	1.13	1.112	1.056	1.056	1.049	1.055	1.055	1.025	1.025	1.025	0.875	0.856	0.856	0.856	0.863	0.831	0.831	0.831	0.831	0.807	0.789	0.789	0.789	0.683	0.547
YNL138W	3.875	3.863	3.809	3.712	3.705	3.668	3.656	3.662	3.608	3.608	3.551	3.533	3.535	3.535	3.469	3.523	3.436	3.429	3.429	3.398	3.398	3.113	3.076	3.118	3.142	3.142	3.142	3.142	3.104	3.192	3.242	3.242	3.272	3.325	3.325	3.343	3.343	3.367	3.367	3.367	3.361	3.361	3.367	3.367	3.367	3.367	3.367	3.349	3.349
YBL019W	0.679	0.679	0.686	0.674	0.674	0.699	0.699	0.699	0.687	0.687	0.65	0.65	0.65	0.632	0.618	0.618	0.588	0.564	0.555	0.555	0.555	0.555	0.555	0.555	0.555	0.555	0.555	0.549	0.549	0.549	0.549	0.542	0.542	0.542	0.542	0.522	0.522	0.522	0.48	0.492	0.485	0.485	0.485	0.485	0.485	0.485	0.485	0.485	0.485
YOR090C	3.913	3.881	3.874	3.874	3.874	3.881	3.881	3.881	3.881	3.856	3.856	3.856	3.832	3.832	3.77	3.751	3.6	3.593	3.593	3.43	3.334	3.351	3.351	3.351	3.351	3.351	3.351	3.351	3.351	3.327	3.327	3.303	3.303	3.297	3.261	3.273	3.055	3.006	2.97	2.97	2.61	2.4	2.27	2.27	1.943	1.929	1.929	1.817	1.792
YNR043W	1.608	1.658	1.713	1.751	1.757	1.757	1.757	1.744	1.744	1.812	1.812	1.812	2.007	2.468	2.468	2.468	2.493	2.493	2.493	2.493	2.493	2.493	2.493	2.493	2.493	2.493	2.536	2.536	2.536	2.518	2.542	2.535	2.535	2.511	2.487	2.487	2.463	2.463	2.47	2.47	2.47	2.47	2.47	2.47	2.47	2.47	2.47	2.47	2.47
YDL184C	2.655	2.655	2.638	2.645	2.638	2.638	2.688	2.701	2.72	2.72	2.72	2.72	2.72	2.713	2.713	2.713	2.713	2.706	2.706	2.682	2.682	2.682	2.634	2.634	2.658	2.658	2.658	2.658	2.658	2.658	2.658	2.658	2.634	2.616	2.598	2.573	2.573	2.597	2.597	2.532	2.532	2.532	2.507	2.507	2.507	2.507	2.507	1.911	1.905
YOR106W	0.605	0.721	0.721	0.794	0.775	0.806	0.781	0.787	0.787	0.811	0.811	0.818	0.836	0.836	0.836	0.83	0.83	0.855	0.855	0.904	0.904	0.904	0.928	0.982	1.01	1.01	1.01	1.017	1.011	1.102	1.102	1.127	1.127	1.152	1.177	1.159	1.135	1.135	1.204	1.298	1.372	1.415	1.415	1.433	1.476	1.5	1.5	1.5	1.601
YHR043C	3.726	3.638	3.495	3.508	3.502	3.502	3.458	3.433	3.433	3.415	3.39	3.383	3.383	3.376	3.376	3.312	3.294	3.25	3.225	3.225	3.225	3.237	3.163	3.163	3.1	3.125	3.1	3.069	3.039	3.02	3.002	3.002	2.995	2.92	2.895	2.858	2.662	2.337	2.199	2.199	2.242	2.2	2.2	2.176	2.02	2.002	1.995	1.977	2.007
YHR088W	2.04	2.04	2.183	2.176	2.176	2.176	2.176	2.176	2.176	2.194	2.194	2.218	2.218	2.218	2.218	2.218	2.225	2.274	2.274	2.274	2.274	2.274	2.274	2.317	2.312	2.312	2.312	2.305	2.305	2.305	2.305	2.319	2.375	2.419	2.437	2.437	2.432	2.408	2.408	2.408	2.408	2.408	2.408	2.413	2.455	2.455	2.455	2.431	2.449
YLR002C	0.678	0.678	0.678	0.678	0.678	0.666	0.659	0.659	0.652	0.61	0.579	0.536	0.536	0.536	0.536	0.536	0.536	0.56	0.56	0.56	0.56	0.56	0.56	0.56	0.56	0.48	0.468	0.456	0.438	0.438	0.438	0.431	0.431	0.431	0.417	0.357	0.295	0.264	0.264	0.288	0.288	0.288	0.288	0.295	0.295	0.295	0.295	0.295	0.319
YEL019C	1.183	1.183	1.244	1.208	1.233	1.22	1.22	1.227	1.215	1.208	1.25	1.25	1.264	1.215	1.24	1.24	1.24	1.258	1.258	1.24	1.215	1.203	1.203	1.229	1.267	1.364	1.34	1.316	1.309	1.329	1.329	1.336	1.378	1.439	1.489	1.489	1.496	1.496	1.514	1.538	1.538	1.562	1.562	1.586	1.618	1.636	1.65	1.65	1.65
YDR260C	1.758	1.789	1.831	1.886	1.886	1.944	1.944	1.969	2.006	2.006	2.006	2.024	2.024	2.024	1.981	2.043	2.125	2.132	2.132	2.218	2.218	2.218	2.242	2.242	2.299	2.317	2.317	2.359	2.359	2.335	2.366	2.366	2.391	2.391	2.409	2.421	2.421	2.421	2.44	2.44	2.447	2.453	2.477	2.477	2.477	2.471	2.477	2.477	2.477
YDR051C	0.584	0.584	0.584	0.584	0.584	0.584	0.584	0.584	0.559	0.609	0.609	0.609	0.633	0.633	0.633	0.633	0.633	0.633	0.646	0.634	0.652	0.659	0.659	0.666	0.685	0.752	0.802	0.82	0.82	0.82	0.82	0.839	0.839	0.839	0.839	0.827	0.827	0.827	0.827	0.827	0.827	0.827	0.82	0.827	0.929	0.929	0.929	0.929	0.929
YDL122W	5.064	5.064	5.064	5.089	5.027	5.027	5.051	5.063	5.087	5.087	5.105	5.105	5.117	5.095	5.083	5.052	5.035	5.035	5.047	5.071	5.078	5.078	5.09	5.127	5.127	5.127	5.127	5.127	5.127	5.127	5.127	5.134	5.109	5.084	5.072	5.072	5.072	5.072	5.072	5.072	5.065	4.993	4.919	4.89	4.866	4.866	4.866	4.866	4.792
YJL077C	3.749	3.749	3.749	3.667	3.6	3.522	3.407	3.407	3.407	3.407	3.395	3.2	2.721	2.627	2.608	2.611	2.604	2.604	2.621	2.614	2.621	2.578	2.578	2.489	2.376	2.346	2.346	2.346	2.346	1.942	1.924	1.924	1.521	1.514	1.93	1.893	1.989	1.989	1.977	1.994	1.982	2.006	1.925	2	1.946	1.946	1.946	1.946	1.946
YNL023C	1.067	1.074	1.074	1.092	1.099	1.106	1.263	1.362	1.362	1.453	1.467	1.491	1.491	1.528	1.528	1.528	1.528	1.528	1.528	1.528	1.548	1.591	1.717	1.759	1.759	1.759	1.759	1.759	1.759	1.759	1.759	1.734	1.734	1.776	1.844	1.844	1.868	1.868	1.924	1.968	1.968	1.968	1.992	2.011	2.011	2.011	2.018	2.018	2.018
YGL044C	1.609	1.609	1.609	1.633	1.633	1.633	1.658	1.695	1.708	1.726	1.901	1.901	1.901	1.901	1.901	1.901	1.901	1.894	1.894	1.894	1.894	1.894	1.887	1.887	1.887	1.887	1.887	1.887	1.911	1.904	1.916	1.916	1.916	1.909	1.879	1.879	1.879	1.879	1.879	1.879	1.872	1.872	1.866	1.866	1.866	1.866	1.866	1.859	1.834
YPL231W	2.22	2.201	2.183	2.183	2.115	2.115	2.115	2.053	2.058	2.058	2.002	2.002	2.002	2.002	2.026	1.952	1.952	1.977	1.873	1.863	1.863	1.863	1.919	1.869	1.869	1.869	1.869	1.869	1.895	1.728	1.728	1.73	1.705	1.681	1.672	1.616	1.616	1.61	1.598	1.591	1.612	1.58	1.58	1.635	1.56	1.56	1.56	1.518	1.511
YJR001W	0.007	0.007	0	0	0	0	0	0	0	0	0	0	0	0	0	0	0	0	0	0	0	0	0	0	0	0	0	0	0	0	0	0	0	0	0	0	0	0	0	0	0	0	0	0	0	0	0	0	0
YLR449W	1.654	1.666	1.666	1.666	1.654	1.697	1.697	1.697	1.753	1.753	1.753	1.753	1.753	1.753	1.753	1.855	1.856	1.924	1.924	1.924	1.924	1.924	1.924	1.924	1.924	1.924	1.924	1.924	1.924	1.924	1.924	1.924	1.924	1.924	1.924	1.924	1.899	1.875	1.869	1.869	1.869	1.869	1.862	1.862	1.862	1.862	1.862	1.862	1.862
YMR236W	1.841	1.865	1.872	1.905	2.004	2.04	2.04	2.04	2.07	2.07	2.027	2.027	2.059	2.059	2.059	2.059	2.059	2.059	2.059	2.084	2.091	2.115	2.115	2.115	2.115	2.128	2.147	2.147	2.147	2.147	2.147	2.171	2.171	2.171	2.171	2.171	2.171	2.189	2.208	2.19	2.19	2.19	2.19	2.19	2.19	2.19	2.19	2.19	2.172
YDL101C	0.643	0.643	0.679	0.679	0.667	0.74	0.808	0.808	0.808	0.808	0.808	0.826	0.826	0.844	0.826	0.826	0.826	0.826	0.826	0.826	0.85	0.85	0.85	0.85	0.85	0.85	0.85	0.85	0.85	0.843	0.843	0.843	0.843	0.843	0.843	0.85	0.85	0.862	0.862	0.869	0.881	0.881	0.881	0.881	0.93	0.93	0.93	0.93	0.93
YML070W	2.141	2.123	2.274	2.404	2.404	2.404	2.404	2.404	2.454	2.557	3.389	3.526	4.098	4.136	4.136	4.136	4.23	4.23	4.31	4.347	4.347	4.347	4.347	4.371	4.371	4.414	4.451	4.451	4.451	4.488	4.488	4.488	4.488	4.488	4.481	4.5	4.507	4.507	4.507	4.588	4.667	4.736	4.736	4.736	4.736	4.736	4.736	4.742	4.742
YMR091C	1.396	1.396	1.396	1.396	1.396	1.396	1.396	1.396	1.396	1.403	1.464	1.464	1.464	1.488	1.488	1.488	1.512	1.512	1.512	1.512	1.512	1.512	1.519	1.494	1.494	1.494	1.494	1.494	1.494	1.494	1.475	1.475	1.444	1.444	1.444	1.444	1.444	1.444	1.444	1.444	1.444	1.444	1.444	1.388	1.356	1.356	1.356	1.349	1.349
YBL023C	0.297	0.297	0.309	0.309	0.309	0.333	0.351	0.351	0.351	0.351	0.358	0.358	0.358	0.358	0.358	0.358	0.358	0.358	0.358	0.358	0.358	0.358	0.358	0.358	0.383	0.383	0.383	0.383	0.383	0.371	0.371	0.371	0.371	0.396	0.396	0.396	0.396	0.396	0.396	0.396	0.396	0.396	0.396	0.396	0.396	0.396	0.371	0.371	0.371
YDR034C	2.133	2.133	2.133	2.089	2.051	2.044	2.032	2.032	2.032	1.937	1.912	1.848	1.829	1.86	1.86	1.86	1.92	1.92	1.901	1.901	1.901	1.833	1.753	1.734	1.734	1.727	1.727	1.727	1.727	1.727	1.678	1.659	1.659	1.678	1.703	1.684	1.72	1.727	1.727	1.727	1.702	1.702	1.695	1.54	1.485	1.541	1.541	1.541	1.534
YER088C	2.732	2.732	2.732	2.732	2.732	2.739	2.739	2.739	2.781	2.886	2.886	2.886	2.886	2.911	2.985	2.985	2.961	2.961	3.028	3.052	3.052	3.01	3.017	3.017	3.041	3.041	3.034	3.027	3.027	3.027	3.027	3.027	3.027	3.027	3.015	3.015	3.015	3.008	3.008	3.008	2.984	2.984	3.008	2.989	2.989	2.971	2.971	2.971	2.971
YGL095C	0.76	0.76	0.754	0.717	0.71	0.71	0.765	0.765	0.765	0.765	0.765	0.765	0.765	0.765	0.765	0.765	0.765	0.765	0.765	0.765	0.765	0.765	0.753	0.753	0.753	0.753	0.753	0.753	0.753	0.753	0.753	0.753	0.753	0.753	0.741	0.716	0.723	0.723	0.723	0.723	0.723	0.723	0.723	0.723	0.723	0.723	0.723	0.723	0.723
YPL262W	0.961	0.961	1	1.037	1.062	1.062	1.062	1.062	1.055	1.03	1.036	1.048	1.023	1.072	1.115	1.115	1.115	1.121	1.146	1.146	1.146	1.146	1.158	1.152	1.164	1.164	1.164	1.164	1.15	1.189	1.177	1.202	1.22	1.227	1.227	1.227	1.227	1.239	1.258	1.233	1.233	1.233	1.27	1.27	1.27	1.27	1.288	1.288	1.318
YBR296C	0.136	0.136	0.136	0.136	0.136	0.149	0.149	0.149	0.149	0.149	0.149	0.149	0.149	0.149	0.149	0.149	0.167	0.167	0.167	0.167	0.167	0.192	0.192	0.192	0.192	0.192	0.192	0.192	0.192	0.192	0.192	0.211	0.211	0.211	0.211	0.211	0.211	0.211	0.211	0.211	0.211	0.211	0.217	0.248	0.268	0.268	0.268	0.293	0.331
YBR283C	3.055	3.079	3.116	3.116	3.123	3.102	3.172	3.172	3.172	3.16	3.16	3.16	3.153	3.153	3.153	3.153	3.165	3.164	3.171	3.121	3.157	3.15	3.15	3.15	3.15	3.15	3.15	3.132	3.1	3.076	3.076	3.076	2.96	2.886	2.886	2.862	2.812	2.837	2.869	2.919	2.919	2.919	2.931	2.931	2.913	2.895	2.895	2.895	2.895
YPL014W	0.448	0.448	0.369	0.325	0.325	0.325	0.313	0.295	0.271	0.252	0.221	0.196	0.183	0.183	0.183	0.158	0.158	0.158	0.158	0.158	0.134	0.134	0.134	0.134	0.123	0.123	0.123	0.123	0.098	0.098	0.098	0.098	0.098	0.098	0.098	0.098	0.098	0.098	0.098	0.104	0.104	0.104	0.104	0.104	0.104	0.104	0.104	0.104	0.104
YBL064C	3.296	3.296	3.222	3.218	3.243	3.243	3.243	3.262	3.262	3.25	3.25	3.25	3.25	3.25	3.25	3.25	3.25	3.25	3.238	3.238	3.262	3.255	3.255	3.255	3.255	3.255	3.248	3.248	3.217	3.217	3.193	3.187	3.175	3.175	3.1	3.093	3.093	3.093	3.074	2.899	2.893	2.961	2.961	2.961	2.961	2.961	2.961	2.856	2.704
YML111W	2.249	2.146	2.183	2.165	2.217	2.217	2.217	2.217	2.217	2.217	2.217	2.217	2.217	2.259	2.259	2.227	2.16	2.16	2.128	2.099	2.099	2.038	2.038	1.978	1.978	1.827	1.827	1.683	1.653	1.659	1.641	1.753	1.846	1.846	1.864	1.864	1.864	1.826	1.795	1.788	1.763	1.75	1.75	1.743	1.774	1.774	1.786	1.914	1.914
YNL218W	6.715	6.727	6.734	6.727	6.745	6.813	6.862	6.917	7.024	7.075	7.107	7.107	7.071	7.059	7.077	7.091	7.109	7.109	7.109	6.974	6.974	6.969	6.969	7.006	6.992	7.01	6.978	6.957	6.964	6.964	6.964	6.964	6.964	6.964	6.964	6.933	6.933	6.933	6.933	6.933	6.933	6.933	6.933	6.933	6.812	6.78	6.487	6.487	6.36
YAL027W	2.405	2.38	2.338	2.338	2.338	2.319	1.899	1.721	1.336	1.166	1.166	1.173	1.173	1.161	1.168	1.174	1.174	1.18	1.162	1.143	1.143	1.137	1.155	1.23	1.367	1.367	1.423	1.423	1.423	1.423	1.411	1.411	1.436	1.431	1.419	1.426	1.444	1.517	1.58	1.573	1.591	1.616	1.642	1.674	1.72	1.72	1.671	1.647	1.647
YDR090C	0.139	0.139	0.139	0.139	0.139	0.139	0.151	0.151	0.151	0.151	0.182	0.17	0.17	0.17	0.17	0.17	0.17	0.182	0.182	0.182	0.182	0.182	0.206	0.206	0.199	0.199	0.199	0.199	0.199	0.217	0.297	0.328	0.328	0.328	0.376	0.421	0.421	0.44	0.446	0.446	0.465	0.465	0.458	0.458	0.458	0.458	0.47	0.47	0.47
YJL025W	2.133	2.158	2.158	2.158	2.165	2.141	2.153	2.16	2.178	2.178	2.25	2.275	2.312	2.329	2.336	2.372	2.372	2.36	2.36	2.36	2.36	2.262	2.262	2.255	2.255	2.255	2.255	2.255	2.273	2.273	2.273	2.255	2.255	2.255	2.255	2.255	2.255	2.255	2.255	2.255	2.255	2.2	2.2	2.2	2.2	2.21	2.21	2.21	2.198
YEL003W	1.261	1.261	1.261	1.243	1.243	1.243	1.261	1.261	1.261	1.261	1.261	1.261	1.254	1.254	1.247	1.235	1.235	1.223	1.223	1.172	1.122	1.122	1.122	1.11	1.091	1.091	1.091	1.115	1.115	1.115	1.115	1.115	1.059	1.02	0.97	0.964	0.964	0.936	0.894	0.844	0.844	0.844	0.832	0.825	0.819	0.788	0.788	0.788	0.746
YDR440W	1.652	1.8	1.867	1.885	1.885	1.885	1.885	1.885	1.973	2.14	2.159	2.159	2.348	2.348	2.348	2.348	2.379	2.379	2.397	2.44	2.49	2.49	2.49	2.508	2.574	2.574	2.588	2.588	2.606	2.613	2.613	2.613	2.594	2.594	2.583	2.607	2.659	2.673	2.685	2.709	2.746	2.783	3.019	3.122	3.352	3.395	3.42	3.42	3.42
YJL168C	4.393	4.4	4.4	4.4	4.4	4.4	4.412	4.407	4.414	4.469	4.469	4.469	4.494	4.488	4.488	4.476	4.476	4.451	4.451	4.451	4.451	4.451	4.444	4.444	4.37	4.311	4.194	4.194	4.174	4.122	4.129	4.129	4.129	4.104	4.09	4.048	4.053	4.084	4.091	4.091	4.091	4.049	3.957	3.937	3.913	3.901	3.806	3.799	3.72
YGL215W	1.207	1.19	1.19	1.19	1.19	1.221	1.251	1.297	1.297	1.297	1.315	1.327	1.37	1.37	1.37	1.37	1.37	1.382	1.382	1.382	1.389	1.389	1.389	1.389	1.389	1.389	1.413	1.388	1.388	1.388	1.388	1.382	1.382	1.382	1.382	1.382	1.382	1.382	1.4	1.4	1.4	1.4	1.376	1.376	1.376	1.394	1.374	1.374	1.374
YBL002W	0.16	0.153	0.146	0.146	0.158	0.165	0.184	0.251	0.428	0.428	0.435	0.435	0.466	0.478	0.478	0.478	0.478	0.478	0.478	0.478	0.49	0.504	0.504	0.504	0.583	0.62	0.62	0.639	0.632	0.632	0.656	0.656	0.651	0.671	0.843	1.552	1.696	1.696	1.727	1.751	1.781	1.891	1.986	2.043	2.067	2.067	2.123	2.123	2.123
YKL190W	1.645	1.645	1.645	1.645	1.645	1.645	1.645	1.645	1.645	1.645	1.645	1.651	1.676	1.731	1.731	1.731	1.731	1.731	1.731	1.738	1.738	1.738	1.714	1.714	1.714	1.714	1.714	1.714	1.714	1.714	1.714	1.714	1.714	1.738	1.738	1.738	1.72	1.72	1.72	1.72	1.72	1.72	1.72	1.72	1.72	1.72	1.708	1.701	1.713
YIR002C	2.005	2.731	3.096	3.268	3.268	3.293	3.45	3.762	3.881	3.881	4.307	4.307	4.314	4.314	4.332	4.586	4.654	4.697	4.922	4.922	4.94	4.94	5.014	5.125	5.144	5.168	5.247	5.218	5.17	5.182	5.376	5.436	5.637	5.637	5.637	5.637	5.637	5.637	5.637	5.637	5.649	5.905	6.043	6.048	6.048	6.08	6.116	6.116	6.116
YML020W	3.087	3.094	3.113	3.264	3.252	3.353	4.08	4.08	4.08	4.105	4.105	4.105	4.178	4.178	4.178	4.178	4.233	4.233	4.34	4.328	4.328	4.475	4.475	4.507	4.483	4.544	4.658	4.641	4.641	4.641	4.641	4.715	4.715	4.789	5.023	5.029	5.061	5.061	5.061	5.061	5.061	5.024	5.024	5.024	5.098	5.098	5.098	5.098	5.098
YHR131C	0.258	0.258	0.258	0.258	0.258	0.258	0.208	0.208	0.215	0.227	0.258	0.258	0.265	0.265	0.29	0.302	0.302	0.376	0.376	0.376	0.371	0.392	0.54	0.561	0.815	0.839	0.871	0.889	0.889	0.889	0.877	0.877	0.895	0.895	0.895	0.907	0.926	1.005	1.005	1.005	1.012	1.068	1.151	1.332	1.368	1.43	1.534	1.534	1.534
YDR370C	1.718	1.718	1.718	1.718	1.718	1.718	1.718	1.718	1.718	1.718	1.675	1.675	1.675	1.675	1.675	1.675	1.663	1.613	1.594	1.582	1.582	1.582	1.565	1.54	1.552	1.552	1.552	1.564	1.564	1.564	1.564	1.564	1.533	1.533	1.489	1.438	1.438	1.462	1.462	1.437	1.437	1.437	1.437	1.437	1.437	1.437	1.437	1.437	1.412
YNL325C	0.315	0.31	0.286	0.286	0.286	0.286	0.261	0.261	0.206	0.126	0.126	0.138	0.094	0.076	0.076	0.076	0.058	0.051	0.051	0.051	0.044	0.044	0.044	0.044	0.044	0.044	0.044	0.038	0.038	0.038	0.038	0.038	0.038	0.038	0.038	0.038	0.038	0.038	0.038	0.038	0.038	0.05	0.056	0.075	0.075	0.316	0.571	0.651	0.781
YEL062W	0	0	0	0	0	0	0	0	0	0	0	0	0	0	0	0	0	0	0	0	0	0	0	0	0	0	0	0.018	0.018	0.018	0.018	0.018	0.018	0.018	0.018	0.018	0.018	0.025	0.025	0.025	0.025	0.025	0.025	0.025	0.025	0.025	0.025	0.025	0.025
YOL005C	0.887	0.887	0.887	0.602	0.553	0.553	0.553	0.553	0.553	0.553	0.528	0.423	0.3	0.3	0.3	0.3	0.245	0.245	0.188	0.17	0.17	0.17	0.17	0.17	0.17	0.17	0.17	0.145	0.138	0.138	0.138	0.138	0.138	0.138	0.114	0.114	0.114	0.114	0.114	0.114	0.114	0.107	0.107	0.082	0.082	0.082	0.082	0.082	0.082
YDR011W	0.778	0.742	0.778	0.778	0.778	0.778	0.778	0.778	0.778	0.778	0.778	0.778	0.76	0.76	0.76	0.742	0.742	0.73	0.706	0.706	0.706	0.706	0.706	0.603	0.585	0.585	0.585	0.585	0.585	0.585	0.585	0.585	0.585	0.585	0.585	0.571	0.571	0.571	0.564	0.564	0.564	0.564	0.564	0.564	0.564	0.564	0.552	0.552	0.552
YDR141C	0.268	0.293	0.3	0.325	0.325	0.325	0.337	0.337	0.337	0.337	0.337	0.337	0.337	0.337	0.337	0.337	0.337	0.337	0.337	0.337	0.337	0.337	0.337	0.337	0.325	0.293	0.251	0.275	0.275	0.275	0.275	0.275	0.268	0.275	0.282	0.282	0.288	0.288	0.288	0.288	0.288	0.288	0.288	0.288	0.288	0.288	0.288	0.288	0.288
YJR135C	0.246	0.246	0.239	0.228	0.235	0.235	0.242	0.242	0.242	0.217	0.21	0.216	0.202	0.29	0.29	0.302	0.32	0.32	0.32	0.32	0.32	0.345	0.345	0.345	0.345	0.345	0.345	0.372	0.389	0.389	0.432	0.439	0.439	0.439	0.439	0.432	0.444	0.444	0.444	0.444	0.449	0.419	0.587	0.978	1.337	1.494	1.518	1.518	1.518
YML129C	3.767	3.779	3.779	3.786	3.804	3.804	3.804	3.804	3.804	3.78	3.78	3.78	3.78	3.816	3.872	4.008	4.008	4.032	4.056	4.056	4.038	4.038	4.038	4.038	3.972	3.972	3.972	3.948	3.948	3.948	3.955	3.955	3.955	3.955	3.955	3.955	3.948	3.948	3.948	3.948	3.861	3.861	3.861	3.861	3.781	3.781	3.781	3.781	3.781
YMR253C	3.122	3.203	3.223	3.371	3.371	3.371	3.371	3.347	3.364	3.401	3.401	3.377	3.377	3.377	3.377	3.377	3.377	3.377	3.377	3.377	3.377	3.377	3.377	3.363	3.364	3.389	3.401	3.394	3.394	3.382	3.382	3.382	3.364	3.364	3.251	3.195	3.219	3.114	3.047	3.047	2.693	2.59	2.582	2.577	2.577	2.577	2.576	2.576	2.588
YBR223C	1.038	1.038	1.038	1.038	0.783	0.766	0.754	0.754	0.754	0.748	0.801	0.801	0.826	0.826	0.84	0.84	0.84	0.84	0.809	0.784	0.784	0.784	0.827	0.966	1.047	1.047	1.047	1.061	1.061	1.085	1.085	1.121	1.18	1.286	1.298	1.342	1.342	1.342	1.342	1.342	1.342	1.342	1.342	1.342	1.342	1.342	1.342	1.391	1.416
YLR440C	0.364	0.364	0.339	0.332	0.357	0.357	0.357	0.377	0.377	0.377	0.377	0.377	0.377	0.377	0.384	0.384	0.384	0.384	0.384	0.39	0.383	0.383	0.383	0.371	0.371	0.371	0.347	0.347	0.347	0.347	0.347	0.328	0.322	0.322	0.322	0.322	0.322	0.304	0.304	0.304	0.304	0.304	0.304	0.304	0.304	0.304	0.304	0.304	0.304
YLR373C	1.746	1.746	1.746	1.746	1.721	1.721	1.721	1.721	1.721	1.721	1.696	1.646	1.646	1.646	1.596	1.596	1.596	1.621	1.621	1.621	1.596	1.577	1.478	1.277	1.277	1.313	1.35	1.35	1.35	1.325	1.325	1.293	1.293	1.281	1.281	1.281	1.281	1.281	1.281	1.256	1.256	1.238	1.177	1.177	1.141	1.141	1.141	1.141	1.141
YML014W	1.236	1.285	1.198	1.345	1.345	1.363	1.363	1.363	1.382	1.386	1.386	1.386	1.277	1.185	1.093	1.044	1.168	1.192	1.192	1.192	1.192	1.192	1.192	1.088	1.131	1.138	1.138	1.2	1.2	1.236	1.261	1.641	1.641	1.817	1.817	1.817	1.817	1.817	1.817	1.817	1.817	1.817	1.817	1.817	1.811	1.811	1.811	1.811	1.848
YOR354C	0.349	0.349	0.418	0.418	0.442	0.442	0.467	0.548	0.548	0.548	0.548	0.548	0.548	0.572	0.604	0.604	0.604	0.604	0.604	0.622	0.622	0.622	0.636	0.654	0.696	0.714	0.721	0.779	0.779	0.779	0.779	0.767	0.767	0.791	0.923	0.923	0.923	0.923	0.923	0.923	0.923	0.923	0.923	0.923	0.923	0.923	0.923	0.923	0.923
YNL059C	1.22	1.286	1.286	1.293	1.318	1.47	1.489	1.507	1.519	1.563	1.74	1.74	1.74	1.74	1.747	1.747	1.759	1.765	1.765	1.765	1.772	1.79	1.809	1.852	1.902	1.909	1.909	1.969	1.969	1.969	1.969	1.969	1.969	1.969	1.969	1.976	1.976	1.976	1.976	1.976	1.976	1.976	1.99	1.99	1.99	1.99	1.99	1.99	1.996
YLR330W	2.911	2.911	2.911	2.911	2.948	3.018	3.037	3.062	3.062	3.062	3.062	3.135	3.135	3.128	3.153	3.165	3.165	3.172	3.158	3.158	3.165	3.158	3.158	3.158	3.133	3.091	3.091	3.091	3.091	3.091	3.052	3.07	3.052	3.107	3.146	3.146	3.146	3.146	3.128	3.066	3.06	3.06	3.06	3.021	3.021	2.996	2.996	2.996	2.996
YNL011C	4.252	4.245	4.245	4.245	4.245	4.245	4.245	4.227	4.227	4.227	4.227	4.227	4.227	4.132	4.035	4.035	3.765	3.728	3.516	3.485	3.361	3.354	3.347	3.329	3.329	3.354	3.427	3.434	3.434	3.409	3.409	3.329	3.347	3.304	3.304	3.297	3.297	3.29	3.29	3.265	3.265	3.265	3.258	3.234	3.234	3.102	2.887	2.869	2.823
YNL063W	0.456	0.444	0.444	0.444	0.438	0.438	0.438	0.438	0.431	0.406	0.362	0.344	0.344	0.326	0.319	0.319	0.319	0.319	0.319	0.319	0.319	0.319	0.319	0.319	0.319	0.319	0.319	0.285	0.285	0.285	0.285	0.261	0.261	0.261	0.261	0.261	0.261	0.261	0.236	0.218	0.218	0.218	0.196	0.184	0.184	0.184	0.159	0.159	0.183
YLR061W	0.344	0.344	0.344	0.344	0.344	0.344	0.344	0.344	0.319	0.319	0.319	0.319	0.246	0.246	0.222	0.222	0.228	0.21	0.235	0.235	0.235	0.217	0.205	0.18	0.192	0.192	0.192	0.192	0.192	0.192	0.192	0.192	0.192	0.192	0.192	0.192	0.161	0.161	0.161	0.161	0.069	0.069	0.063	0.063	0.075	0.075	0.075	0.075	0.075
YBR237W	2.272	2.574	2.618	2.618	2.618	2.618	2.618	2.618	2.618	2.618	2.618	2.618	2.618	2.618	2.594	2.594	2.594	2.62	2.633	2.67	2.67	2.67	2.67	2.67	2.695	2.695	2.719	2.749	2.749	2.731	2.731	2.731	2.724	2.724	2.724	2.724	2.724	2.712	2.726	2.744	2.744	2.744	2.744	2.744	2.744	2.828	2.828	2.835	2.835
YKR074W	0.993	0.957	0.957	0.714	0.663	0.611	0.616	0.682	0.738	0.72	0.72	0.738	0.811	0.811	0.811	0.811	0.787	0.806	0.781	0.781	0.781	0.751	0.807	0.75	0.898	1.02	1.02	1.02	1.02	1.02	1.02	1.02	1.02	1.056	1.092	1.283	1.283	1.283	1.283	1.283	1.093	1.054	1.079	1.097	1.085	1.098	1.098	1.105	1.13
YBR090C	2.782	2.789	2.789	2.789	2.789	2.813	2.813	2.813	2.813	2.813	2.82	2.82	2.808	2.808	2.808	2.808	2.808	2.808	2.808	2.789	2.764	2.764	2.764	2.764	2.783	2.783	2.783	2.783	2.783	2.758	2.758	2.758	2.758	2.758	2.728	2.686	2.686	2.698	2.698	2.71	2.674	2.674	2.674	2.649	2.6	2.575	2.55	2.55	2.55
YKL065C	5.502	5.535	5.535	5.535	5.535	5.535	5.535	5.535	5.559	5.559	5.559	5.513	5.506	5.506	5.389	5.389	5.389	5.177	5.152	5.152	5.152	5.152	5.152	5.152	5.121	5.121	5.097	5.097	5.035	5.035	5.035	5.011	5.011	4.609	4.59	4.59	4.59	4.313	4.194	4.088	4.088	3.829	3.829	3.367	2.61	2.566	2.528	2.528	2.187
YNL245C	0.548	0.548	0.548	0.555	0.555	0.555	0.555	0.573	0.573	0.573	0.573	0.573	0.573	0.573	0.573	0.573	0.573	0.573	0.573	0.573	0.573	0.573	0.525	0.525	0.532	0.544	0.544	0.544	0.544	0.544	0.52	0.522	0.564	0.664	0.664	0.671	0.664	0.664	0.664	0.664	0.664	0.664	0.664	0.664	0.701	0.713	0.713	0.713	0.713
YPL059W	1.533	1.502	1.496	1.52	1.57	1.682	1.763	1.781	1.873	1.866	1.885	1.885	1.866	1.922	1.922	1.922	1.922	1.922	1.934	1.934	1.916	1.916	1.916	1.916	1.898	1.891	1.891	1.636	1.629	1.574	1.574	1.557	1.557	1.636	1.691	1.691	1.733	1.764	1.764	1.764	1.789	1.789	1.765	1.747	1.747	1.747	1.659	1.6	1.668
YOR228C	3.16	3.142	2.947	2.886	2.862	2.826	2.018	1.952	2.088	2.181	3.283	3.283	3.45	4.298	4.28	4.292	4.329	4.329	4.347	4.347	4.347	4.347	4.305	4.121	4.484	4.528	4.54	4.54	4.54	4.678	4.678	4.754	4.754	4.754	4.778	4.85	4.864	5.004	5.028	5.028	5.059	5.059	5.059	5.078	5.095	5.071	5.047	5.104	5.048
YJL194W	1.153	1.146	1.122	1.122	1.122	1.122	1.091	1.022	1.004	0.997	0.979	0.979	0.637	0.523	0.492	0.437	0.437	0.486	0.486	0.486	0.486	0.462	0.492	0.468	0.468	0.468	0.468	0.468	0.468	0.412	0.412	0.4	0.388	0.388	0.413	0.407	0.407	0.407	0.407	0.364	0.364	0.364	0.364	0.307	0.289	0.314	0.314	0.314	0.296
YLR131C	1.036	1.036	1.11	1.129	1.141	1.141	1.141	1.141	1.141	1.148	1.116	1.116	1.197	1.197	1.179	1.179	1.179	1.186	1.186	1.186	1.186	1.186	1.186	1.186	1.186	1.186	1.186	1.198	1.216	1.216	1.216	1.216	1.216	1.216	1.216	1.216	1.216	1.216	1.147	1.147	1.099	1.092	1.092	1.067	1.067	1.067	1.067	1.031	1.013
YCR044C	0.716	0.786	0.786	0.786	0.897	1.127	1.525	1.525	1.591	1.832	1.832	1.907	2.155	2.199	2.199	2.211	2.265	2.259	2.259	2.229	2.204	2.197	2.246	2.246	2.321	2.529	2.547	2.655	2.655	2.655	2.661	2.661	2.729	2.741	2.747	2.747	2.747	2.747	2.747	2.814	2.839	2.851	2.851	2.857	2.857	2.857	2.882	2.901	2.901
YDR069C	5.915	5.897	5.904	5.99	6.015	6.039	6.039	6.015	6.015	6.077	6.059	6.059	6.059	6.059	6.084	6.084	6.084	6.084	6.164	6.164	6.164	6.195	6.215	6.233	6.233	6.219	6.219	6.219	6.219	6.219	6.201	6.201	6.201	6.201	6.201	6.201	6.201	6.201	6.11	6.091	6.028	5.93	5.806	5.792	5.774	5.826	5.826	5.851	5.851
YDR492W	5.476	5.551	5.515	5.515	5.515	5.515	5.515	5.585	5.554	5.597	5.598	5.685	5.694	5.945	5.945	5.969	5.969	5.969	5.969	5.891	5.88	5.936	6.014	6.014	5.972	5.99	5.99	5.925	5.905	5.905	5.898	5.917	5.948	6.007	5.989	5.989	5.989	6.005	6.005	6.209	6.209	6.247	6.343	6.343	6.318	6.331	6.331	6.331	6.299
YNR052C	0.285	0.285	0.278	0.278	0.278	0.278	0.278	0.352	0.352	0.377	0.377	0.377	0.377	0.377	0.406	0.413	0.413	0.444	0.469	0.493	0.493	0.493	0.488	0.464	0.464	0.44	0.44	0.458	0.458	0.458	0.458	0.458	0.458	0.458	0.458	0.458	0.458	0.458	0.458	0.458	0.458	0.458	0.444	0.444	0.451	0.451	0.451	0.451	0.451
YNR054C	0.466	0.466	0.491	0.585	0.585	0.585	0.585	0.585	0.585	0.585	0.585	0.585	0.578	0.578	0.578	0.701	0.695	0.702	0.776	0.764	0.813	0.806	0.824	0.911	0.899	0.949	0.949	0.949	0.935	0.935	0.935	0.935	0.935	0.935	0.935	0.935	0.935	0.935	0.935	0.935	0.935	0.855	0.837	0.844	0.851	0.833	0.833	0.833	0.833
YGR121W-A	1.835	1.835	1.799	1.799	1.799	1.799	1.799	1.792	1.792	1.792	1.778	1.778	1.753	1.753	1.728	1.728	1.728	1.728	1.728	1.728	1.728	1.728	1.728	1.328	1.238	1.162	1.155	1.155	1.155	1.143	1.155	1.13	1.13	1.174	1.174	1.174	1.107	1.107	1.107	1.107	0.98	0.888	0.881	0.845	0.863	0.863	0.863	0.826	0.79
YLR177W	1.236	1.236	1.254	1.254	1.211	1.209	1.203	1.203	1.203	1.221	1.245	1.288	1.461	1.461	1.479	1.57	1.701	2.038	2.055	2.055	2.097	2.479	2.479	2.518	2.725	2.725	2.725	2.725	2.725	2.725	2.805	2.805	2.868	3.069	3.2	3.218	3.261	3.463	3.47	3.515	3.643	3.969	4.973	4.973	5.041	5.041	5.041	5.053	5.289
YFR027W	0.332	0.357	0.363	0.363	0.363	0.363	0.389	0.428	0.849	0.874	0.916	0.916	0.923	0.923	0.923	0.923	0.93	0.954	0.991	1.047	1.18	1.18	1.205	1.254	1.285	1.377	1.377	1.384	1.391	1.409	1.409	1.421	1.509	1.521	1.553	1.553	1.553	1.553	1.553	1.553	1.553	1.535	1.535	1.56	1.56	1.566	1.623	1.704	1.704
YLR257W	2.102	2.102	2.102	2.071	2.078	2.103	2.079	2.121	2.089	2.096	2.096	2.096	2.12	2.12	2.12	2.095	2.095	2.095	2.1	2.1	2.014	2.014	1.989	1.971	1.971	1.971	1.971	1.971	1.971	1.971	1.971	1.947	1.911	1.852	1.815	1.779	1.779	1.718	1.687	1.687	1.68	1.692	1.668	1.668	1.668	1.643	1.595	1.403	1.292
YCR068W	0.056	0.056	0.056	0.056	0.056	0.056	0.056	0.056	0.056	0.056	0.056	0.056	0.056	0.056	0.056	0.056	0.056	0.056	0.056	0.056	0.056	0.056	0.087	0.087	0.112	0.124	0.124	0.124	0.124	0.124	0.117	0.117	0.117	0.13	0.13	0.13	0.13	0.13	0.13	0.154	0.155	0.155	0.155	0.155	0.155	0.155	0.162	0.169	0.169
YLR215C	0.439	0.439	0.457	0.494	0.623	0.623	0.655	0.836	0.836	0.836	0.818	0.818	0.842	0.842	0.842	0.842	0.842	0.842	0.842	0.842	0.842	0.842	0.842	0.842	0.776	0.714	0.743	1.092	1.203	1.203	1.203	1.203	1.203	1.203	1.246	1.246	1.246	1.246	1.246	1.246	1.246	1.246	1.253	1.253	1.253	1.253	1.278	1.331	1.306
YML073C	0.733	0.733	0.733	0.656	0.613	0.545	0.452	0.409	0.372	0.358	0.358	0.321	0.321	0.314	0.314	0.314	0.314	0.314	0.295	0.277	0.253	0.246	0.234	0.234	0.234	0.234	0.234	0.234	0.18	0.141	0.103	0.097	0.097	0.097	0.097	0.097	0.097	0.097	0.097	0.097	0.097	0.097	0.097	0.09	0.071	0.057	0.057	0.057	0.057
YDR206W	2.54	2.553	2.571	2.676	2.676	2.7	2.7	2.7	2.688	2.7	2.712	2.736	2.799	2.799	2.793	2.806	2.854	2.854	2.873	2.873	2.873	2.88	2.918	3.011	3.011	3.011	3.011	3.011	3.011	2.987	2.98	2.98	2.98	2.998	2.992	2.992	3.022	3.022	3.022	3.022	3.022	3.022	3.01	3.01	3.01	3.01	3.035	3.035	2.985
YHL014C	1.254	1.254	1.254	1.254	1.095	1.119	1.119	1.144	1.169	1.169	1.169	1.169	1.169	1.169	1.169	1.133	1.133	1.14	1.142	1.142	1.142	1.142	1.198	1.179	1.179	1.179	1.162	1.197	1.153	1.161	1.131	1.131	1.112	1.074	1.098	1.196	1.196	1.196	1.196	1.189	1.201	1.201	1.201	1.194	1.176	1.176	1.176	1.157	1.139
YLR050C	1.906	1.906	1.906	1.906	1.809	1.791	1.791	1.767	1.73	1.737	1.712	1.712	1.157	1.12	0.978	1.003	1.057	1.166	1.166	1.166	1.45	1.45	1.45	1.464	1.482	1.482	1.482	1.482	1.489	1.471	1.471	1.478	1.503	1.466	1.466	1.442	1.442	1.442	1.454	1.472	1.466	1.466	1.459	1.497	1.497	1.497	1.485	1.435	1.397
YLR042C	2.456	2.456	2.456	2.559	2.559	2.559	2.535	2.524	2.524	2.605	2.605	2.611	2.625	2.625	2.735	2.866	2.866	2.977	3.34	3.34	3.34	3.34	3.34	3.333	3.376	3.352	3.327	3.327	3.327	3.327	3.327	3.327	3.327	3.401	3.377	3.389	3.37	3.346	3.37	3.396	3.389	3.413	3.413	3.413	3.413	3.449	3.449	3.424	3.424
YOR210W	4.772	4.765	4.685	4.685	4.685	4.529	4.511	4.504	4.504	4.529	4.529	4.529	4.505	4.454	4.436	4.363	4.363	4.301	4.287	4.185	4.153	4.153	4.153	4.048	4.048	3.927	3.833	3.833	3.77	3.719	3.719	3.719	3.653	3.646	3.64	3.596	3.559	3.348	3.348	3.038	2.947	2.916	2.862	2.843	2.843	2.812	2.444	1.956	1.674
YNL027W	2.527	2.57	2.57	2.57	2.57	2.633	2.633	2.94	2.94	2.94	2.982	2.989	3.105	3.506	3.696	5.296	6.008	6.008	6.008	6.026	6.044	6.044	6.044	6.106	6.137	6.591	6.603	6.646	6.73	6.73	6.742	6.767	6.767	6.87	6.957	6.964	6.964	7.056	7.056	7.056	7.08	7.08	7.08	7.08	7.116	7.142	7.26	7.373	8.053
YOR264W	0.702	0.683	0.677	0.744	0.786	0.957	0.957	0.988	1.111	1.158	1.19	1.19	1.27	1.27	1.294	1.294	1.294	1.312	1.312	1.397	1.469	1.868	2.096	2.096	2.096	2.145	2.152	2.22	2.233	2.334	2.359	2.41	2.503	2.503	2.535	2.628	2.714	2.714	2.714	2.714	2.714	2.757	2.757	2.757	2.794	2.794	2.801	2.845	2.852
YOR220W	3.252	3.252	3.234	3.234	3.251	3.26	3.272	3.279	3.279	3.279	3.26	3.26	3.237	3.23	3.266	3.266	3.297	3.297	3.297	3.394	3.496	3.496	3.448	3.472	3.472	3.472	3.472	3.52	3.495	3.495	3.495	3.495	3.495	3.495	3.484	3.477	3.477	3.501	3.525	3.525	3.525	3.525	3.555	3.555	3.555	3.555	3.531	3.518	3.543
YLR011W	1.994	1.939	1.932	1.932	1.932	1.925	1.925	1.901	1.883	1.865	1.833	1.833	1.808	1.808	1.796	1.789	1.789	1.771	1.721	1.721	1.709	1.647	1.647	1.647	1.653	1.653	1.653	1.653	1.629	1.543	1.543	1.543	1.485	1.485	1.455	1.399	1.346	1.334	1.334	1.258	1.24	1.233	1.122	1.097	1.065	1.053	1.022	1.003	0.978
YMR197C	1.527	1.545	1.569	1.569	1.569	1.569	1.569	1.569	1.562	1.562	1.538	1.519	1.519	1.435	1.435	1.442	1.442	1.467	1.467	1.467	1.467	1.467	1.467	1.467	1.467	1.467	1.467	1.467	1.467	1.467	1.467	1.467	1.411	1.411	1.411	1.411	1.411	1.411	1.411	1.411	1.411	1.411	1.411	1.411	1.411	1.411	1.411	1.405	1.405
YLR396C	0.53	0.53	0.53	0.53	0.537	0.537	0.561	0.604	0.616	0.616	0.616	0.616	0.616	0.616	0.616	0.616	0.653	0.744	0.805	0.946	0.946	0.978	0.978	1.014	1.04	1.04	1.047	1.047	1.047	1.047	1.047	1.047	1.071	1.132	1.132	1.132	1.132	1.156	1.156	1.156	1.18	1.143	1.143	1.143	1.15	1.15	1.15	1.15	1.15
YOR280C	0.627	0.639	0.632	0.626	0.626	0.644	0.63	0.63	0.63	0.63	0.588	0.556	0.556	0.563	0.582	0.582	0.582	0.582	0.582	0.527	0.527	0.527	0.533	0.547	0.547	0.517	0.493	0.493	0.493	0.493	0.493	0.505	0.547	0.547	0.615	0.615	0.591	0.591	0.547	0.487	0.463	0.463	0.463	0.463	0.463	0.482	0.482	0.482	0.458
YFR049W	0.54	0.54	0.552	0.552	0.558	0.558	0.558	0.534	0.541	0.541	0.541	0.541	0.541	0.541	0.541	0.541	0.522	0.547	0.547	0.572	0.603	0.603	0.603	0.603	0.603	0.603	0.603	0.603	0.572	0.572	0.572	0.599	0.617	0.666	0.666	0.666	0.666	0.666	0.634	0.616	0.603	0.597	0.634	0.634	0.634	0.634	0.61	0.604	0.653
YJL085W	0.556	0.664	0.683	0.988	0.988	1.02	1.02	1.02	1.093	1.118	1.106	1.124	1.124	1.124	1.268	1.318	1.318	1.318	1.318	1.318	1.348	1.348	1.348	1.36	1.374	1.374	1.381	1.381	1.381	1.381	1.381	1.381	1.381	1.381	1.381	1.381	1.363	1.356	1.356	1.356	1.356	1.356	1.356	1.356	1.356	1.356	1.356	1.356	1.356
YER082C	0.957	0.993	0.968	0.999	0.999	1.023	1.055	1.055	1.055	1.073	1.073	1.073	1.08	1.117	1.1	1.1	1.1	1.1	1.1	1.1	1.1	1.1	1.1	1.1	1.093	1.142	1.16	1.16	1.154	1.154	1.13	1.13	1.105	1.098	1.073	1.073	1.073	1.091	1.091	1.091	1.098	1.098	1.098	1.098	1.098	1.098	1.066	1.066	1.066
YCL025C	0	0	0	0	0	0	0	0	0	0	0	0	0	0	0	0	0	0	0	0	0	0	0	0	0	0	0	0	0	0	0	0	0	0	0	0	0	0	0	0	0	0	0	0	0	0	0	0	0
YLR063W	0.433	0.458	0.458	0.476	0.469	0.469	0.469	0.469	0.444	0.444	0.432	0.432	0.432	0.407	0.407	0.401	0.401	0.401	0.401	0.395	0.395	0.395	0.395	0.395	0.395	0.388	0.388	0.363	0.361	0.361	0.361	0.361	0.361	0.385	0.385	0.385	0.379	0.379	0.379	0.379	0.379	0.379	0.379	0.379	0.379	0.379	0.379	0.403	0.391
YOR044W	1.138	1.138	1.138	1.138	1.138	1.138	1.138	1.131	1.101	1.101	1.077	1.077	1.077	1.077	1.058	1.058	1.058	1.058	1.058	1.058	1.058	1.016	1.016	1.016	1.016	1.016	0.918	0.894	0.876	0.876	0.876	0.876	0.876	0.876	0.876	0.876	0.876	0.876	0.876	0.852	0.834	0.747	0.747	0.747	0.747	0.747	0.747	0.747	0.747
YOL025W	0.333	0.308	0.326	0.326	0.326	0.326	0.326	0.326	0.302	0.373	0.331	0.331	0.331	0.343	0.318	0.318	0.299	0.232	0.196	0.196	0.182	0.157	0.152	0.152	0.152	0.152	0.152	0.152	0.152	0.152	0.152	0.145	0.145	0.195	0.214	0.239	0.239	0.239	0.239	0.239	0.239	0.239	0.239	0.239	0.239	0.239	0.239	0.27	0.473
YMR277W	1.277	1.296	1.296	1.296	1.334	1.302	1.327	1.327	1.357	1.364	1.364	1.364	1.358	1.376	1.376	1.376	1.418	1.418	1.412	1.412	1.393	1.393	1.393	1.393	1.393	1.417	1.417	1.404	1.397	1.397	1.409	1.409	1.409	1.367	1.367	1.355	1.355	1.343	1.336	1.318	1.318	1.294	1.312	1.356	1.356	1.429	1.429	1.429	1.429
YJL002C	4.002	4.002	4.002	4.002	4.002	3.978	3.978	3.922	3.916	3.916	3.817	3.817	3.817	3.81	3.803	3.743	3.743	3.668	3.668	3.668	3.668	3.38	3.329	3.303	3.26	3.236	3.07	2.925	2.895	2.84	2.84	2.784	2.647	2.572	2.572	2.554	2.542	2.566	2.566	2.542	2.542	2.535	2.535	2.535	2.535	2.535	2.535	2.49	2.49
YIL132C	1.129	1.129	1.129	1.104	1.104	1.098	1.098	1.086	1.092	1.092	1.092	1.042	1.018	1.011	0.992	0.992	0.98	0.961	0.955	0.942	0.942	0.942	0.942	0.942	0.942	0.942	0.917	0.917	0.917	0.917	0.91	0.91	0.855	0.799	0.63	0.563	0.563	0.672	0.672	0.672	0.684	0.684	0.71	0.666	0.702	0.809	0.809	0.809	0.809
[truncated: 3,422 more rows]
[truncated: 952 more columns]
