# Supplementary material for: Constitutive turnover of histone H2A.Z at yeast promoters requires the preinitiation complex
Source: eLife. 2016 Jul 20;5:e14243. doi: 10.7554/eLife.14243 (PMC4995100; doi:10.7554/eLife.14243)
Supplement: Figure 1—source data 6. — DOI: http://dx.doi.org/10.7554/eLife.14243.009 [file elife-14243-fig1-data6.zip › Figure_1--source_data_6/TBP-FRB_input_+RAP.txt]

gene_name	-500	-499	-498	-497	-496	-495	-494	-493	-492	-491	-490	-489	-488	-487	-486	-485	-484	-483	-482	-481	-480	-479	-478	-477	-476	-475	-474	-473	-472	-471	-470	-469	-468	-467	-466	-465	-464	-463	-462	-461	-460	-459	-458	-457	-456	-455	-454	-453	-452
YBL098W	7.245	7.245	7.271	7.271	7.271	7.271	7.271	7.186	7.186	6.424	6.339	6.143	6.143	6.012	5.924	5.924	5.924	5.924	5.812	5.812	5.597	5.597	5.597	3.947	3.692	3.561	3.561	3.561	3.561	3.208	3.208	3.208	3.208	3.208	3.077	3.293	3.401	3.401	3.401	3.094	2.877	2.546	2.716	2.631	3.502	3.502	3.502	3.502	3.502
YDL237W	8.806	8.806	8.917	8.373	8.265	8.18	7.369	6.653	6.411	6.411	6.98	7.091	7.268	7.621	7.621	7.621	7.621	7.271	7.159	6.835	5.407	5.273	5.489	5.574	6.334	6.334	6.527	6.396	6.285	6.285	6.393	6.338	6.338	6.338	6.423	6.423	5.524	5.5	5.958	6.043	6.043	6.043	5.958	6.043	6.242	8.167	10.482	10.591	10.591
YNL189W	5.733	5.733	5.733	5.733	5.622	5.622	5.622	5.622	5.622	5.622	5.622	5.622	5.622	5.622	5.622	5.622	5.622	5.622	5.622	5.622	5.622	5.622	5.753	5.753	5.753	5.753	5.668	5.668	5.668	5.668	5.668	5.668	5.668	5.668	5.559	5.559	5.559	5.124	5.124	5.124	5.124	5.124	5.124	5.124	5.124	5.124	4.931	4.931	3.952
YLR384C	10.287	10.395	10.588	10.588	10.503	10.399	10.847	10.608	10.608	10.608	10.608	9.914	10.369	10.454	10.454	10.454	9.636	9.224	9.224	8.677	8.746	9.043	9.043	9.043	9.155	9.263	9.263	9.263	9.155	9.155	9.155	9.155	9.155	9.613	9.721	9.636	9.636	9.966	9.966	9.966	9.966	9.966	9.966	9.882	9.77	9.77	9.262	9.24	9.459
YDL020C	10.432	10.432	10.432	10.432	10.324	10.324	10.324	10.324	9.909	9.909	9.909	9.739	9.739	9.739	9.739	9.365	8.907	8.907	8.021	7.413	6.742	6.742	6.742	6.572	6.788	7.312	7.443	7.443	7.358	7.25	7.335	6.546	6.35	6.35	6.35	6.35	6.35	6.35	5.918	5.617	5.617	5.617	5.617	5.663	5.444	5.686	5.686	5.686	5.686
YPR111W	11.08	11.08	11.08	11.08	11.08	11.08	11.08	10.969	10.969	10.969	10.969	10.969	10.969	10.969	10.969	10.969	10.969	10.969	10.969	11.054	11.054	11.054	11.054	11.054	11.054	11.054	10.592	8.979	8.501	7.757	7.646	7.535	7.535	7.535	7.423	7.423	7.554	7.469	7.469	7.469	7.469	7.053	7.053	6.811	6.811	6.7	6.7	6.507	6.507
YCR024C-A	0.111	0.111	0.111	0.111	0.111	0.111	0.111	0.111	0.111	0.111	0.111	0.111	0.111	0.111	0.111	0.111	0.111	0.111	0.111	0.111	0.111	0.111	0.111	0.111	0.111	0.111	0.111	0.111	0.111	0.111	0.111	0.111	0.111	0.111	0.111	0.111	0.111	0.111	0.111	0.111	0.111	0.111	0.111	0.111	0.111	0.111	0.111	0.111	0.111
YDR036C	0.242	0.242	0.131	0.131	0.131	0.131	0.131	0.131	0.131	0.131	0.131	0.131	0.131	0.131	0.131	0.131	0.131	0.131	0.131	0.131	0.131	0.131	0.131	0.131	0.131	0.131	0.131	0.131	0.131	0.131	0.131	0.131	0.131	0.131	0.131	0.131	0.131	0.131	0.131	0.131	0.131	0.131	0.131	0.131	0.131	0.131	0.131	0.131	0.131
YOL040C	0	0	0	0	0	0	0	0.085	0.085	0.085	0.085	0.085	0.085	0.085	0.085	0.085	0.085	0.085	0.085	0.085	0.085	0.085	0.085	0.085	0.085	0.085	0.085	0.085	0.085	0.085	0.085	0.085	0.085	0.085	0.085	0.085	0.085	0.085	0.085	0.085	0.085	0.085	0.085	0.085	0.085	0.085	0.085	0.085	0.085
YJL208C	8.362	8.473	8.473	8.473	8.473	8.585	8.585	8.693	8.719	8.719	8.719	8.719	8.831	8.831	8.831	9.024	9.024	9.024	9.024	9.024	9.024	9.024	9.024	9.024	9.024	9.024	9.109	9.109	9.279	9.279	9.279	9.279	9.279	9.279	9.171	9.171	9.171	9.171	9.171	9.301	9.301	9.301	9.409	9.409	9.409	9.409	9.409	9.409	9.409
YGL172W	5.641	5.641	5.641	5.641	5.641	5.641	5.511	5.426	5.295	5.075	5.075	5.101	5.298	5.298	5.298	5.298	5.298	5.298	5.298	5.298	5.298	5.298	5.298	5.298	5.298	5.298	5.298	5.298	5.298	5.298	5.036	5.039	5.039	5.039	5.039	3.848	3.33	3.245	3.245	3.245	3.245	3.245	3.137	3.137	3.137	3.137	3.137	3.137	3.222
YPR166C	4.712	5.124	5.124	6.386	6.275	6.576	6.576	6.576	6.687	6.687	6.687	6.687	6.687	7.08	7.43	8.297	8.297	8.297	8.297	8.229	7.989	7.989	7.989	7.875	7.875	7.875	8.072	8.242	8.35	8.48	8.981	9.22	9.743	10.574	10.574	10.574	10.574	10.574	10.99	10.99	10.99	10.99	10.99	10.99	10.99	11.101	11.21	11.21	11.21
YJL003W	7.316	7.316	7.402	7.487	7.791	7.791	7.791	7.791	7.814	7.814	7.814	7.899	8.008	8.008	8.116	8.116	8.116	7.657	6.832	6.747	7.288	7.484	7.785	8.046	8.046	8.482	9.11	9.28	9.28	9.28	9.28	9.28	9.28	9.711	9.711	9.58	9.58	9.58	9.691	9.862	9.862	9.862	9.947	9.947	9.947	10.032	10.143	10.143	10.143
YGL196W	10.668	10.668	10.668	10.668	10.668	10.668	10.668	10.668	10.668	10.668	10.668	10.668	10.668	10.584	10.584	10.584	10.584	10.387	10.387	10.472	10.387	10.387	10.387	10.387	10.387	10.276	9.952	9.952	9.952	9.952	10.063	10.063	10.063	10.063	9.844	9.713	9.605	9.605	9.605	9.736	9.82	9.945	10.177	10.177	10.177	10.177	10.373	10.373	10.288
YDR429C	12.331	12.416	12.416	12.416	12.416	12.416	12.416	12.416	12.416	12.633	12.718	13.13	13.13	13.13	13.13	13.13	13.392	13.477	13.477	13.588	13.719	13.719	13.915	14.324	14.324	14.324	14.324	14.324	14.324	14.324	14.409	14.579	14.579	14.579	14.579	14.579	14.625	14.625	14.648	14.648	14.648	14.648	14.779	14.887	14.972	15.057	15.057	15.142	15.142
YPL013C	9.149	9.149	8.929	8.929	8.818	8.598	8.684	8.553	8.553	8.638	8.638	8.638	8.638	8.418	8.418	8.421	8.421	8.421	8.421	8.421	8.31	8.202	8.287	8.287	8.287	8.202	8.202	8.202	8.202	8.202	8.202	8.202	7.678	7.678	7.678	7.678	7.678	7.678	7.678	7.678	7.678	7.184	6.991	7.073	7.073	7.073	7.289	7.204	7.204
YER103W	4.219	4.219	3.672	3.221	3.221	3.221	3.656	3.872	3.872	3.872	3.761	3.411	3.303	3.303	3.217	3.318	3.318	3.318	3.318	3.318	3.318	3.318	3.318	3.318	3.318	3.318	3.125	3.017	3.017	3.017	3.128	3.213	3.796	3.796	3.796	4.215	4.326	4.434	5.029	5.114	5.114	5.114	5.114	5.114	5.114	5.114	5.114	5.114	5.003
YCL002C	7.634	7.503	7.503	7.074	6.881	6.881	6.423	6.181	6.181	5.808	5.697	5.697	5.697	4.609	4.59	3.693	3.717	3.606	3.606	3.606	3.606	3.717	3.822	3.193	3.305	3.629	3.714	3.714	3.714	3.714	3.822	3.822	4.231	4.231	4.231	4.231	4.231	4.231	4.231	4.231	3.992	4.018	4.493	5.553	5.553	5.553	5.553	5.553	5.468
YER031C	11.022	11.022	11.022	11.022	10.914	10.914	10.914	10.914	10.914	10.914	10.806	10.806	10.586	10.586	10.586	10.586	10.586	10.586	10.586	10.586	10.331	10.331	10.416	10.416	10.501	10.501	10.501	10.501	10.501	10.501	10.501	10.501	10.501	10.416	10.416	10.004	10.004	9.592	9.677	9.762	9.762	9.762	9.847	9.847	9.847	9.847	9.847	9.847	9.847
YNL261W	10.265	10.265	10.265	10.265	10.265	10.265	10.265	10.265	10.265	10.265	10.265	10.265	10.35	10.461	10.546	10.546	10.785	10.785	10.785	10.785	10.893	10.893	10.978	11.086	11.086	11.086	11.086	11.086	11.086	11.086	11.086	11.086	11.086	11.086	11.086	11.086	11.086	11.086	11.086	11.171	11.171	11.257	11.257	11.257	11.257	11.257	11.257	11.257	11.171
YOR159C	4.655	4.655	4.74	4.74	4.74	5.126	5.862	6.101	6.21	6.668	6.668	6.668	6.753	6.753	6.753	7.368	7.692	8.084	8.5	8.585	8.585	8.585	8.585	8.67	8.755	8.977	8.977	8.977	8.977	9.174	9.174	9.174	9.174	9.174	9.174	9.174	9.304	9.304	9.196	9.196	9.196	9.196	9.474	9.697	9.694	9.805	9.805	9.913	10.13
YGR146C-A	2.461	2.461	2.461	2.461	2.461	2.461	2.461	2.461	2.461	2.376	2.376	2.376	1.967	1.967	2.052	2.052	2.052	1.944	1.597	1.597	1.597	1.597	1.597	1.597	1.597	1.597	1.597	1.597	1.597	1.708	1.597	1.597	1.597	1.597	1.597	1.597	1.597	1.489	1.489	1.358	1.008	0.877	0.877	0.877	0.877	0.877	0.877	0.877	0.989
YJL071W	6.39	8.77	8.854	9.074	8.966	8.966	9.051	9.051	9.051	9.817	9.817	9.817	9.902	10.098	10.66	10.549	10.549	11.328	11.328	11.328	11.328	11.328	11.413	11.635	11.524	11.524	11.524	11.717	12.022	16.068	16.198	17	17	17	17	17	17	17	17	17	17.482	17.675	17.675	17.783	17.976	18.084	18.084	18.084	18.084
YGR077C	14.164	14.056	14.164	14.164	14.164	13.713	13.713	12.918	12.918	12.918	11.599	11.662	12.617	12.486	12.787	12.787	12.872	13.029	12.921	12.787	12.787	12.872	12.872	12.872	13.088	13.088	13.088	13.088	13.088	13.219	12.957	12.502	12.393	12.655	12.655	12.655	12.655	12.351	12.265	11.918	11.761	11.784	12.438	12.524	12.524	13.198	13.198	13.114	13.159
YNL023C	8.81	9.091	9.091	9.091	9.176	9.739	10.672	11.298	11.406	11.867	12.951	12.951	12.951	13.412	13.412	13.412	13.281	13.281	13.281	13.281	13.367	13.608	13.576	13.576	13.684	13.769	13.769	13.769	13.769	13.661	13.661	13.661	13.661	13.877	14.423	14.423	14.423	14.423	15.428	15.922	15.922	15.922	15.922	15.922	15.922	15.922	16.276	16.524	16.524
YNR067C	8.42	8.531	8.771	8.882	8.882	8.882	8.882	8.882	8.797	8.797	8.797	8.581	8.692	8.692	8.823	8.823	8.908	8.908	8.908	8.908	8.908	8.908	8.908	8.434	8.303	8.303	8.064	8.064	8.064	8.064	7.894	7.894	8.024	8.024	8.024	8.024	8.024	8.024	8.024	8.024	8.024	8.024	7.939	7.998	7.998	7.998	8.13	8.13	7.999
YNL122C	9.057	8.756	8.504	8.903	8.903	8.903	9.011	9.463	9.957	9.957	9.957	10.042	9.845	9.845	10.199	10.199	10.199	10.199	10.199	10.199	10.199	10.477	10.562	10.902	10.902	10.902	10.902	10.902	10.902	10.925	11.009	11.009	10.901	11.14	11.14	11.14	10.921	10.921	11.202	11.48	11.48	11.48	11.48	11.48	11.48	11.48	11.48	11.48	11.48
YNR074C	3.928	3.928	3.928	4.039	4.386	4.926	5.011	5.142	5.253	5.253	5.253	5.253	5.253	5.145	5.145	5.145	5.276	5.276	5.276	5.276	5.276	5.276	5.276	5.056	4.841	4.841	4.602	4.409	3.823	3.692	3.692	3.692	3.692	3.692	3.692	3.692	3.777	3.888	3.888	3.888	3.888	4.019	4.019	4.065	4.065	4.065	4.065	4.065	4.173
YKL145W	8.957	10.184	10.299	10.41	10.521	10.521	10.8	10.8	10.8	10.884	12.24	12.24	12.325	12.325	12.325	12.41	12.325	12.325	12.37	12.37	12.37	12.37	12.37	12.37	12.37	12.37	12.39	12.39	12.498	12.498	12.498	12.387	12.387	12.387	12.387	12.498	12.498	12.498	12.498	12.367	12.367	12.367	12.476	12.997	13.105	13.321	13.321	13.321	13.321
YBR249C	11.944	11.944	11.944	11.944	11.944	11.944	11.944	11.813	11.813	11.813	11.617	11.617	11.617	11.617	11.617	11.617	11.486	11.247	11.247	11.136	11.136	11.136	11.028	10.811	10.811	10.615	10.615	10.615	10.615	10.117	9.856	9.856	8.956	8.59	8.285	8.285	8.285	8.285	8.285	8.285	6.548	6.286	5.655	5.655	5.655	5.655	5.766	5.681	6.054
YGR021W	10.225	10.225	10.336	10.336	10.336	10.336	10.336	10.336	10.336	10.552	10.552	10.552	10.663	10.663	10.578	10.578	10.771	10.771	10.771	10.771	10.771	10.771	10.967	10.883	10.883	10.883	10.883	10.774	10.774	10.689	10.45	10.623	10.623	10.623	10.732	10.732	10.732	10.816	10.816	10.816	10.705	10.705	10.705	10.705	10.509	10.038	10.038	9.927	9.796
YKR045C	13.702	13.594	13.594	13.594	13.941	13.855	13.941	13.941	14.219	13.888	13.888	13.692	13.777	13.947	13.862	13.993	14.359	14.516	14.516	14.516	14.516	14.516	14.516	14.516	14.539	14.623	14.754	15.059	16.302	16.302	16.387	16.472	16.669	16.567	16.805	16.805	17.021	17.021	16.89	17.218	17.218	17.496	17.496	17.496	17.605	17.605	17.605	17.605	17.605
YJL192C	3.503	3.503	3.588	3.588	3.975	5.475	5.776	5.776	6.077	6.293	6.293	6.752	6.883	6.883	6.883	6.883	6.883	7.233	7.318	7.318	7.318	7.318	7.318	7.318	7.318	7.318	7.318	7.318	7.403	7.403	7.514	7.514	7.645	7.645	7.645	7.645	7.645	7.645	7.73	7.73	7.73	7.73	7.645	7.822	7.822	7.822	8.123	8.123	8.123
YMR002W	0	0	0	0	0	0	0	0	0	0	0	0	0	0	0	0	0	0	0	0	0	0	0	0	0	0	0	0	0	0	0	0	0	0	0	0	0	0	0	0	0	0	0	0	0	0	0	0	0.131
YMR238W	3.382	3.382	3.513	3.9	4.335	4.505	5.67	5.67	6.017	6.367	6.367	6.367	6.367	6.367	6.367	6.282	6.282	6.367	6.476	6.476	6.476	6.367	6.367	6.367	6.367	6.367	6.367	6.367	6.367	6.367	6.367	6.367	6.282	6.282	6.806	6.806	6.806	6.806	6.806	6.806	6.806	6.695	6.538	6.427	6.427	6.427	6.427	6.427	6.427
YGL103W	6.436	6.436	6.436	6.521	6.521	6.521	6.521	6.76	6.891	6.891	6.976	6.976	6.976	6.976	6.976	6.976	6.976	6.976	6.976	6.976	6.976	6.976	6.976	6.976	6.976	6.976	6.976	6.976	6.976	6.976	6.976	6.976	6.976	6.891	6.891	6.891	6.891	6.891	6.976	6.976	6.845	6.845	6.845	6.845	6.845	6.606	6.279	5.948	5.863
YOR344C	2.584	2.584	2.369	2.369	2.369	2.369	2.342	2.342	2.454	2.454	2.565	2.565	2.565	2.457	2.457	2.457	2.457	2.457	2.133	2.133	2.133	2.048	1.963	1.878	1.878	1.878	2.313	2.313	2.535	2.535	2.535	2.535	2.535	2.535	2.535	2.644	2.644	2.644	2.644	2.729	3.004	3.115	3.115	3.115	3.115	3.115	3.115	3.115	3.03
YOR004W	4.406	4.406	4.295	4.295	4.21	4.079	4.21	4.21	4.21	4.21	4.21	4.21	4.233	4.341	4.784	4.784	5.153	5.153	5.153	5.704	5.704	5.704	5.704	5.704	5.704	5.704	5.704	5.704	5.704	5.812	5.812	5.812	5.812	6.009	6.117	6.117	6.117	6.117	6.117	6.117	6.094	6.094	6.094	6.309	6.309	6.309	6.309	6.309	6.009
YGR142W	9.998	9.998	9.89	9.759	9.759	9.759	9.759	9.759	9.759	9.759	8.876	8.525	8.44	8.309	8.309	8.309	8.309	8.309	8.418	8.549	8.549	7.731	7.731	7.646	7.646	7.45	7.365	7.365	7.038	7.149	6.822	6.842	6.514	6.514	6.645	6.645	6.645	6.452	6.452	6.452	6.452	6.452	6.236	6.236	6.236	6.236	6.236	6.236	6.236
YDR195W	11.327	11.327	11.327	11.327	11.327	11.327	11.327	11.327	11.327	11.327	11.327	11.327	11.327	11.327	10.78	10.364	9.956	9.956	9.762	9.762	9.762	9.16	9.052	8.725	8.81	8.81	8.81	8.81	8.81	8.81	8.725	8.725	8.725	8.531	8.531	8.531	8.531	8.447	8.361	8.47	8.47	8.47	8.47	8.358	8.358	8.358	8.358	7.812	7.812
YHR025W	10.784	10.784	11.046	10.937	11.216	11.216	11.216	11.216	11.216	11.216	11.239	11.239	11.239	11.239	11.239	11.239	11.239	11.108	11.108	11.108	11.108	11.108	11.108	11.108	11.108	11.108	11.108	11.216	11.216	11.216	11.216	11.216	11.216	11.216	11.108	11.108	11.108	11.108	11.108	11.324	11.324	11.409	11.624	11.755	11.755	11.474	11.585	11.694	11.694
YMR312W	1.152	1.152	1.152	1.152	1.152	1.106	0.91	0.91	0.91	0.91	0.91	0.91	0.91	0.91	0.91	0.91	0.52	0.52	0.52	0.52	0.52	0.52	0.52	0.52	0.39	0.39	0.39	0.39	0.39	0.39	0.39	0.39	0.39	0.39	0.39	0.39	0.39	0.451	0.451	0.451	0.451	0.451	0.451	0.451	0.582	0.582	0.582	0.582	0.667
YDR518W	15.182	15.185	15.185	15.185	15.185	15.185	14.832	14.832	14.832	14.723	14.723	14.723	14.553	14.553	14.746	14.746	14.746	14.746	14.746	14.746	14.662	14.662	14.662	14.662	14.4	14.4	14.508	14.423	14.554	14.685	14.685	14.685	14.709	14.709	14.925	14.925	14.925	14.925	14.925	14.925	14.925	14.925	14.88	14.771	14.967	14.883	14.837	14.837	14.837
YML017W	5.816	5.816	5.816	5.816	5.731	5.731	5.731	5.816	6.582	6.582	6.582	6.582	6.582	6.388	6.28	6.28	6.28	6.28	6.28	6.169	6.169	6.169	6.169	6.169	6.058	6.058	6.058	6.058	5.888	5.888	5.888	5.776	5.776	5.776	5.232	5.232	5.101	5.101	5.101	5.101	5.101	5.101	4.931	4.346	3.927	3.593	3.482	3.482	3.482
YGR172C	11.947	11.947	11.947	12.294	12.313	12.398	12.699	12.699	12.83	13.291	13.927	14.011	14.097	14.097	14.401	14.401	15.307	15.739	16.544	17.433	18.867	18.975	19.387	20.562	20.562	20.758	20.758	21.37	22.429	22.429	22.952	22.952	23.063	23.063	23.259	23.259	23.259	23.259	23.259	23.259	23.259	23.259	23.259	23.259	23.259	23.259	23.259	23.368	23.498
YDR460W	4.572	4.572	4.686	5.67	5.928	6.255	6.367	6.452	6.452	6.452	6.452	6.452	6.452	6.151	6.151	6.151	6.151	6.151	6.54	8.027	8.027	8.157	8.157	8.592	8.592	9.024	9.132	9.155	9.616	9.616	9.616	9.616	9.616	9.616	9.701	9.701	9.809	9.94	10.267	12.286	14.168	14.168	14.338	14.553	14.553	14.746	14.877	14.877	14.877
YDR177W	12.14	12.336	12.556	13.472	13.472	13.472	13.472	13.78	13.888	13.888	13.999	13.999	14.457	14.457	14.588	14.588	14.588	14.588	14.588	14.588	14.588	14.588	14.588	14.588	14.457	14.107	14.107	14.107	14.107	14.107	14.107	14.107	14.107	14.107	14.107	14.107	14.107	14.107	14.107	13.976	14.062	14.062	14.062	14.062	13.976	13.976	13.976	13.976	13.976
YLR336C	7.098	7.098	6.682	6.119	6.904	7.012	7.402	7.752	7.752	7.752	7.752	7.968	7.856	7.987	7.987	8.429	8.865	8.973	8.973	9.582	10.086	10.171	10.171	10.171	10.171	10.283	10.394	10.394	10.394	10.394	10.394	10.394	10.479	10.479	10.479	10.479	10.479	10.479	10.479	10.479	10.479	10.479	10.479	10.479	10.367	10.453	10.453	10.453	10.453
YBR067C	1.299	1.129	1.129	1.129	1.129	1.129	1.129	1.018	1.018	0.586	0.586	0.586	0.586	0.478	0.478	0.37	0.478	0.478	0.478	0.478	0.478	0.478	0.478	0.478	0.347	0.347	0.347	0.347	0.347	0.347	0.347	0.459	0.459	0.459	0.459	0.459	0.459	0.459	0.459	0.459	0.459	0.459	0.459	0.459	0.543	0.543	0.543	0.543	0.543
YJR127C	0.501	0.39	0.39	0.39	0.39	0.39	0.39	0.39	0.22	0.111	0.111	0.111	0.111	0.111	0.111	0.111	0.111	0.111	0.111	0.111	0.111	0.111	0.111	0.111	0.111	0.111	0.111	0.111	0.111	0.111	0.111	0.111	0.111	0.111	0.111	0.111	0.111	0.111	0.111	0.242	0.242	0.242	0.242	0.242	0.242	0.242	0.242	0.242	0.242
YNR041C	9.634	9.634	9.743	11.003	11.003	11.003	11.003	11.003	11.003	11.133	11.133	11.303	11.303	11.434	11.565	11.565	11.565	11.342	11.212	11.012	11.339	11.771	11.902	12.01	12.01	11.925	11.925	11.814	11.814	11.84	11.951	11.712	11.797	11.905	12.236	12.236	12.236	12.236	12.236	12.236	12.321	12.321	12.236	12.236	12.04	12.04	12.04	12.04	11.823
YDR333C	1.997	1.666	1.083	1.083	1.083	1.083	1.083	1.083	1.083	0.867	0.782	0.782	0.893	1.002	1.002	1.002	1.002	0.89	0.89	1.806	3.852	3.982	3.982	4.094	6.811	9.014	9.014	9.587	9.587	9.718	10.176	10.176	10.176	10.723	11.603	11.603	11.95	11.95	12.058	12.687	12.687	12.687	12.687	12.69	12.929	13.23	13.361	13.47	13.47
YLR014C	8.396	8.285	6.435	5.865	5.685	5.6	5.712	5.6	5.731	5.947	5.73	5.73	5.73	5.645	5.645	5.865	5.26	5.816	5.816	5.816	5.816	5.816	5.816	5.354	5.548	5.741	6.218	8.542	8.542	8.712	8.712	8.712	9.128	10.264	11.762	14.274	14.274	14.274	14.274	14.166	14.166	14.359	14.598	14.598	14.598	14.598	14.683	15.01	15.01
YLR276C	7.215	8.057	8.057	8.142	8.142	8.142	7.926	8.227	8.555	8.555	8.64	8.64	8.725	9.027	9.027	9.027	9.027	9.027	9.112	9.416	9.416	9.416	9.416	9.416	9.416	9.331	9.22	9.305	9.501	9.501	10.136	10.136	10.244	10.352	10.352	10.352	10.352	10.352	10.352	10.398	10.398	10.398	10.398	10.398	10.398	10.398	10.398	10.398	10.398
YER111C	14.176	14.287	14.287	14.965	15.161	15.161	15.161	15.161	15.272	15.272	15.272	15.272	15.272	15.403	15.403	15.403	15.403	15.403	15.403	15.403	15.403	15.403	15.403	15.403	15.403	15.403	15.403	15.403	15.403	15.573	15.573	15.573	15.488	15.573	15.573	15.488	15.488	15.488	15.295	15.101	15.017	14.908	14.823	14.823	14.823	14.823	14.823	14.823	14.738
YDR465C	11.44	11.44	11.551	11.551	11.551	11.551	11.551	11.551	11.551	11.551	11.551	11.551	11.551	11.551	11.551	11.551	11.551	11.466	11.466	11.358	11.358	11.358	11.358	11.358	11.358	11.358	11.358	11.358	11.358	11.358	11.358	11.358	11.273	11.273	11.273	11.273	11.188	11.188	11.188	11.188	11.188	11.188	10.838	10.707	10.491	10.491	10.406	10.406	10.236
YMR115W	6.758	5.983	3.98	3.571	3.682	3.682	4.048	4.048	4.048	4.133	4.157	4.529	4.529	4.529	4.614	4.614	4.438	4.85	4.85	4.85	5.069	5.246	5.246	5.354	5.354	5.439	5.524	5.524	5.524	5.309	5.332	6.14	6.713	7.95	8.081	8.081	8.081	8.081	8.192	8.277	8.277	8.277	8.277	8.494	8.494	8.494	8.494	8.494	8.494
YEL020W-A	21.349	21.434	19.916	19.674	19.608	20.017	22.446	22.446	22.315	22.315	22.315	22.642	23.208	25.125	25.125	25.911	25.911	25.911	26.019	26.582	27.015	27.099	27.099	27.099	27.015	26.884	26.884	26.887	27.564	27.564	27.649	27.649	27.623	27.233	27.102	27.345	27.561	27.709	27.878	27.748	27.827	27.872	27.872	28.003	28.003	27.807	27.889	27.889	27.889
YLR205C	0.606	0.606	0.606	0.606	0.606	0.606	0.606	0.498	0.498	0.498	0.498	0.498	0.717	0.717	0.826	0.826	0.826	0.826	0.826	0.826	0.91	1.107	1.192	1.192	1.192	1.192	1.192	1.388	1.388	1.388	1.388	1.388	1.388	1.496	1.496	1.496	2.928	3.664	3.664	3.664	3.664	3.664	3.664	3.749	3.946	3.946	3.946	3.946	3.946
YBR010W	2.474	2.258	2.258	2.258	2.258	1.931	1.518	1.518	1.518	1.518	1.518	1.627	1.627	1.627	1.627	1.388	1.388	1.388	1.388	1.388	1.388	1.388	1.388	1.388	1.257	1.149	1.064	1.064	1.064	1.064	1.064	1.064	1.064	0.54	0.41	0.41	0.41	0.41	0.301	0.193	0.193	0.324	0.324	0.324	0.324	0.324	0.324	0.324	0.324
YLR005W	4.489	4.931	5.061	5.192	5.192	5.323	4.91	4.91	4.802	4.802	4.91	5.149	5.149	5.149	5.149	5.346	5.346	5.346	5.346	5.346	5.346	5.454	5.454	5.454	5.369	4.898	4.676	4.63	4.689	4.774	5.016	5.016	5.016	5.016	5.016	5.016	5.124	5.124	5.971	6.079	7.826	8.15	8.366	8.366	8.366	8.366	8.366	8.366	8.366
YMR012W	5.133	5.133	5.024	5.024	5.024	3.401	2.968	2.86	3.03	3.141	3.141	3.141	4.945	4.945	4.945	4.922	4.922	4.922	5.03	6.346	7.082	7.082	7.082	7.082	7.082	7.298	7.818	7.818	7.818	7.929	7.929	7.929	7.929	7.929	8.04	8.342	8.342	8.342	8.45	8.581	8.689	8.689	8.689	8.689	8.63	8.389	8.389	8.389	8.559
YMR005W	13.009	13.009	13.14	13.248	13.357	13.357	13.357	13.357	13.357	13.357	13.357	13.357	13.357	13.357	13.357	13.115	13.115	13.115	13.115	13.115	13.007	13.007	13.007	13.007	13.007	12.898	12.983	12.659	12.659	12.79	12.79	12.79	12.79	12.682	12.682	12.682	12.682	12.682	12.682	12.682	12.682	12.682	12.573	12.462	12.05	11.828	11.435	11.327	11.216
YDL164C	18.648	18.648	18.648	18.648	18.648	18.648	18.648	18.648	18.648	18.648	18.648	18.648	18.537	18.537	18.537	18.537	18.537	18.429	18.429	18.429	18.344	18.344	18.259	18.344	18.344	18.344	18.151	18.151	18.066	18.066	18.066	18.066	18.066	18.066	17.981	17.981	17.981	17.981	17.981	17.765	17.262	17.262	16.869	16.673	16.149	15.822	15.691	15.56	15.476
YDR217C	9.719	9.438	9.634	9.392	9.523	9.523	9.085	9.261	9.261	9.261	9.343	9.431	9.431	9.431	9.539	9.562	9.562	10.027	9.919	9.942	9.749	9.749	9.619	9.488	9.557	9.75	11.848	11.848	11.848	11.848	11.848	11.956	12.195	12.195	12.195	12.929	12.929	13.014	13.122	13.122	13.207	13.037	13.037	13.276	13.276	13.276	13.276	13.47	13.578
YBL084C	10.083	10.083	10.168	10.41	11.165	11.489	11.515	11.928	12.059	12.389	12.219	12.35	12.35	12.35	12.35	12.157	12.572	12.572	12.572	12.572	12.681	12.698	13.264	14.969	15.296	16.119	16.119	16.119	16.119	16.119	16.119	16.119	16.312	16.505	16.505	16.505	16.505	16.505	16.505	16.505	16.59	17.152	17.205	17.205	17.205	17.205	17.205	17.205	17.313
YGR197C	7.298	7.41	7.109	7.109	7.24	7.325	7.867	7.759	8.437	9.929	9.929	9.929	9.844	9.844	9.844	10.086	10.086	10.086	10.086	10.086	9.955	9.955	10.328	11.074	12.756	12.932	14.431	14.431	14.431	14.431	14.431	14.431	14.431	14.431	14.431	14.3	14.411	14.803	16.675	16.675	16.675	16.675	16.675	16.675	16.155	16.155	16.155	16.155	16.155
YGR078C	7.077	8.628	8.628	9.171	10.82	10.82	11.255	11.255	11.498	11.992	11.992	11.992	11.861	11.861	11.861	11.861	11.861	11.861	11.861	11.969	11.969	12.077	12.208	12.208	12.339	12.558	13.629	14.235	14.235	14.559	14.559	14.559	14.559	14.559	14.559	14.559	14.559	14.559	14.559	14.559	14.559	14.559	14.559	14.559	14.559	14.559	14.559	14.559	14.559
YBR222C	6.096	6.011	5.732	5.621	5.621	5.621	5.513	5.513	5.513	5.513	5.032	5.032	5.032	5.032	4.901	4.79	4.79	4.79	3.34	2.667	2.667	2.667	2.667	2.667	2.319	1.688	1.383	1.383	1.383	1.383	1.383	1.383	1.383	1.383	1.298	1.037	0.533	0.448	0.448	0.448	0.255	0.393	0.393	0.393	0.393	0.393	0.393	0.393	0.393
YBL091C-A	11.612	11.612	11.612	11.612	11.612	11.612	11.481	11.481	11.481	11.481	11.242	11.373	11.373	11	11	11.023	11.023	11.023	11.153	11.153	11.153	10.934	10.302	10.413	10.328	10.328	10.328	10.174	9.964	10.117	10.117	10.117	10.117	10.248	10.248	10.163	10.078	10.078	10.019	11.321	11.321	11.538	11.538	11.538	11.538	11.407	11.407	11.407	11.407
YPR139C	9.536	9.536	9.536	9.758	9.758	9.758	9.889	9.889	9.889	9.889	9.912	9.781	9.781	9.892	9.977	10.324	11.172	11.172	11.172	11.631	12.171	12.433	12.433	12.518	12.518	12.406	12.668	12.668	12.668	12.668	12.668	12.668	12.838	12.838	12.838	12.949	12.949	12.949	13.034	13.119	13.119	13.6	13.6	13.77	13.966	13.966	13.966	13.966	13.966
YGR216C	3.73	3.73	3.838	5.16	5.16	5.16	5.16	5.049	5.049	4.918	5.003	6.156	7.851	7.851	8.067	8.499	8.499	8.499	8.499	8.525	8.525	8.525	8.525	8.395	9.2	10.076	10.27	10.27	10.639	10.77	11.667	12.813	13.053	13.053	13.161	13.4	13.677	13.677	14.086	16.175	16.175	16.284	16.741	16.741	16.85	16.935	17.154	17.154	17.154
YMR077C	6.197	6.497	6.452	6.39	6.39	7.806	7.806	7.914	8.084	9.586	9.586	9.995	10.126	10.541	10.653	10.738	10.607	10.607	10.823	10.954	11.147	11.363	11.471	11.579	11.579	11.598	11.598	12.901	13.009	13.009	13.009	13.009	13.009	13.121	13.121	13.468	13.468	13.468	13.576	13.661	13.9	13.9	13.9	13.9	14.011	14.011	14.011	14.011	14.335
YHR189W	8.175	8.155	8.898	8.898	8.813	9.114	8.898	8.898	8.944	10.23	11.928	12.013	12.013	12.207	12.207	12.207	12.553	12.773	13.041	13.149	13.149	13.149	13.149	13.149	13.149	13.558	13.427	13.427	13.427	13.597	13.597	14.792	14.792	14.792	14.877	14.877	14.877	14.877	14.985	15.224	15.224	15.309	15.309	15.309	15.44	15.309	15.502	15.417	15.502
YDR329C	8.747	8.747	8.747	8.747	8.747	8.747	8.747	8.747	8.747	8.679	9.186	9.186	9.382	9.837	9.837	9.837	9.945	9.945	9.945	9.834	9.834	10.485	10.812	10.812	10.897	10.897	10.897	10.897	11.067	11.067	11.067	11.398	11.398	11.398	11.398	11.398	11.528	11.528	11.528	11.528	11.528	11.528	11.659	11.659	11.659	11.659	11.574	11.574	11.574
YBR086C	9.339	9.339	9.339	9.339	9.339	9.339	9.339	9.339	9.339	9.339	9.339	9.339	9.146	9.034	8.864	8.753	8.622	8.622	8.492	8.492	8.492	8.492	8.144	8.144	7.556	7.471	7.471	7.098	6.796	6.796	6.796	6.796	5.154	4.937	4.852	4.852	4.744	4.744	4.744	4.744	4.744	4.744	4.659	4.331	4.331	4.331	4.331	4.331	4.246
YMR137C	10.619	10.534	10.534	10.165	8.973	8.673	8.588	8.546	8.352	8.352	8.268	8.052	8.052	7.712	7.712	7.41	7.302	6.264	6.022	5.892	4.848	4.279	4.904	4.904	4.904	4.904	4.904	5.035	4.95	4.174	4.815	4.815	4.9	4.985	5.096	5.096	5.096	5.096	4.769	4.769	4.88	4.772	4.772	4.553	4.553	4.468	4.013	3.928	3.928
YJL128C	5.484	5.484	5.484	5.484	5.654	5.739	6.712	6.908	6.908	6.908	6.908	6.908	6.777	6.584	6.584	6.584	6.26	6.26	6.286	6.155	6.267	6.571	6.571	6.571	6.571	6.898	6.898	7.095	7.095	7.095	7.095	6.964	6.964	6.964	6.964	6.856	6.633	6.413	6.413	6.413	6.413	6.413	6.413	6.413	6.413	6.305	6.175	6.175	6.175
YGR262C	4.702	4.702	4.899	4.984	5.37	5.563	5.671	5.671	5.864	6.034	6.254	6.365	6.476	6.067	6.067	6.372	6.941	7.436	7.436	8.002	8.002	8.002	8.086	8.086	8.089	8.089	8.22	8.416	9.352	9.352	9.899	9.984	10.42	10.42	10.505	10.505	10.914	11.022	11.242	11.242	11.503	11.503	11.503	11.503	11.503	11.742	11.503	11.503	11.373
YLR218C	13.559	13.86	13.86	13.86	13.968	13.968	13.968	13.641	13.752	13.791	13.791	13.791	14.033	14.099	14.184	14.812	15.027	15.574	15.574	15.574	15.704	15.704	15.835	15.947	15.947	15.947	15.947	15.947	15.947	16.032	16.032	15.901	15.901	16.009	15.898	15.898	16.029	16.029	16.159	16.159	16.159	16.159	16.159	16.074	16.186	16.077	16.077	16.077	16.077
YML036W	12.585	12.284	12.153	11.587	11.476	11.476	10.244	8.307	7.397	7.267	6.72	7.379	7.837	7.837	7.729	7.644	7.173	7.003	6.721	6.78	7.709	8.298	8.428	8.537	8.622	8.622	8.206	8.013	8.098	8.157	8.197	8.197	8.281	8.497	8.648	8.648	8.732	8.818	8.732	8.732	8.818	8.687	8.602	8.493	8.363	8.278	8.229	9.119	9.119
YOL158C	5.039	5.039	5.039	4.686	4.686	4.686	4.686	4.771	4.99	5.21	5.756	5.756	6.129	6.954	6.954	6.954	6.954	6.954	6.869	6.761	6.761	6.761	6.761	6.846	7.062	7.062	7.062	7.062	7.062	7.062	7.062	7.062	7.062	7.062	6.954	6.784	6.542	6.542	6.542	6.457	6.457	6.457	6.457	6.457	6.718	6.888	6.888	6.803	6.78
YJL096W	4.135	4.681	4.681	4.551	4.636	4.636	4.636	4.721	4.348	4.348	4.348	4.109	4.217	4.302	4.302	4.302	4.302	4.217	3.589	3.504	3.481	3.481	3.611	3.611	3.72	3.831	3.831	3.939	3.854	3.854	3.854	3.965	3.965	4.054	4.139	4.66	5.488	5.704	6.181	6.984	6.984	6.984	7.177	7.177	7.177	7.177	7.177	7.177	7.177
YDR473C	3.921	3.921	4.249	4.249	4.249	4.249	4.576	4.468	4.468	4.468	4.468	4.55	4.55	4.485	4.485	4.616	4.616	4.923	4.923	5.035	5.035	5.035	5.143	5.143	5.143	5.274	5.385	5.732	6.279	6.279	6.279	6.721	6.832	6.94	6.94	6.94	7.11	7.415	7.415	7.415	7.415	7.415	7.415	7.192	7.192	7.192	7.192	7.192	7.192
YOL146W	7.926	7.841	7.926	7.926	7.795	7.88	8.911	12.426	12.426	12.426	12.903	13.015	13.015	13.015	13.015	13.123	13.123	13.234	13.149	13.234	13.234	13.457	13.457	13.457	13.457	13.457	13.457	13.457	13.46	13.375	13.7	15.028	15.028	15.113	15.113	15.113	15.113	15.113	15.113	15.113	15.113	15.332	15.525	15.525	15.525	15.656	15.656	15.656	15.656
YLR455W	8.188	8.575	8.575	8.575	8.791	8.791	8.902	9.095	9.095	9.18	9.18	9.095	9.272	9.383	9.361	9.445	9.445	9.445	9.445	9.445	9.445	9.445	9.445	9.576	9.576	9.576	9.445	9.361	9.445	9.445	9.557	9.557	9.557	9.557	9.557	9.472	9.472	9.472	9.472	9.602	9.164	9.164	9.275	9.275	8.928	8.928	8.712	8.712	8.712
YKL215C	13.621	13.621	13.73	13.514	13.691	13.775	13.775	13.667	13.667	13.667	13.667	10.976	9.896	9.032	8.947	9.078	9.078	9.078	9.078	9.232	9.232	9.794	10.229	10.229	10.229	10.229	10.229	8.927	8.364	8.364	8.914	8.589	8.844	8.844	8.844	8.844	8.844	8.431	8.431	8.431	7.691	7.476	7.606	8.622	8.622	8.97	9.895	9.787	9.957
YDR146C	10.287	10.588	10.674	10.674	10.674	10.758	10.758	10.758	10.844	10.928	11.453	11.453	11.453	11.453	11.453	11.344	11.344	11.236	11.236	11.236	11.04	10.955	10.87	10.739	10.654	10.654	10.785	10.896	11.269	11.707	11.707	11.707	11.707	11.707	11.707	11.707	11.707	11.576	11.576	11.576	11.688	11.688	11.688	11.688	11.472	11.341	11.341	11.145	11.492
YJL094C	7.763	7.654	7.785	7.785	7.17	7.282	7.478	7.478	7.609	7.524	7.524	7.35	7.465	7.835	8.895	8.895	9.458	9.543	9.674	9.975	9.975	10.171	10.541	10.541	10.711	10.711	10.711	10.822	10.822	10.822	10.822	10.822	10.907	10.907	10.907	10.907	10.907	10.907	10.822	10.822	10.822	10.822	11.345	11.345	11.345	11.345	11.3	10.749	10.858
YBR139W	12.794	12.794	12.879	12.964	12.918	13.138	13.138	13.223	13.331	13.331	13.331	13.331	13.331	13.331	13.331	13.331	13.331	13.331	13.331	13.331	13.331	13.331	13.22	13.22	13.22	13.328	13.328	13.328	13.328	13.328	13.328	13.328	13.328	13.413	13.413	13.413	13.328	13.22	13.111	13.242	13.242	13.242	13.242	13.242	13.242	13.242	13.111	13.111	12.915
YLR087C	3.588	3.48	3.48	3.48	2.879	2.663	2.663	2.467	3.115	3.309	3.479	3.479	3.479	3.283	3.171	3.191	3.191	3.384	3.188	3.299	3.214	3.541	3.541	3.626	3.865	3.865	4.683	4.683	4.768	4.876	5.007	5.007	5.092	5.092	7.24	7.24	7.24	7.24	7.24	7.24	7.325	7.325	7.325	7.41	7.41	7.757	8.451	8.343	8.343
YFR018C	11.877	11.746	11.746	11.746	11.857	11.965	11.965	12.312	12.312	12.312	12.482	12.613	12.744	12.744	12.744	12.744	12.744	12.636	12.966	12.966	12.966	12.966	12.966	13.163	13.163	13.163	13.163	13.163	13.464	13.464	13.464	13.464	13.464	13.464	13.464	13.595	13.595	13.923	13.923	13.923	13.923	13.923	13.923	13.923	13.923	13.923	13.923	14.008	14.008
YMR251W	4.88	4.772	4.833	5.59	5.845	5.845	5.845	5.845	6.365	6.562	7.197	7.305	7.436	7.436	8.156	8.487	8.487	8.729	9.057	9.057	9.168	9.581	9.581	9.581	9.581	9.581	9.581	9.581	9.581	9.581	9.47	9.6	10.058	11.704	11.704	13.158	13.158	13.158	13.243	13.351	13.436	13.547	13.763	13.655	13.655	13.763	13.678	13.678	13.678
YDL123W	9.62	9.49	9.601	9.516	9.516	9.408	9.519	9.408	9.499	9.499	9.499	9.392	9.392	9.438	9.329	9.851	9.851	9.959	9.959	9.959	9.959	10.044	10.044	10.175	10.175	10.175	10.175	10.175	10.175	10.044	10.044	10.044	10.734	10.734	10.803	10.803	10.718	10.718	10.829	11.068	11.068	11.068	11.068	11.068	11.068	11.441	11.441	11.333	11.333
YGR261C	9.488	9.599	8.523	8.281	8.435	8.323	8.323	8.127	7.603	7.381	7.489	7.643	8.033	8.641	8.641	8.641	8.641	8.641	8.726	9.273	8.922	8.838	8.949	8.949	8.949	8.841	9.391	9.28	9.064	8.524	8.439	8.243	8.524	8.832	9.247	9.247	9.247	9.247	8.92	8.92	8.92	8.92	8.92	8.79	8.681	8.766	8.851	8.851	9.143
YKL192C	21.531	21.531	21.531	21.531	21.446	21.337	21.253	21.337	21.337	21.337	21.014	21.014	20.905	20.905	20.683	19.756	19.494	19.494	19.494	19.494	19.494	19.494	19.494	19.324	19.324	17.868	17.326	17.11	17.11	16.871	16.786	16.786	16.57	16.57	16.462	16.462	16.462	16.462	16.108	15.978	12.813	11.173	11.173	11.173	10.892	10.312	10.142	10.142	10.142
YMR236W	11.454	11.454	11.562	11.781	12.108	12.324	12.324	12.324	12.435	12.435	12.351	12.351	12.462	12.462	12.462	12.462	12.462	12.462	12.462	12.573	12.573	12.573	12.573	12.573	12.573	12.573	12.442	12.442	12.442	12.442	12.527	12.527	12.527	12.442	12.442	12.442	12.442	12.357	12.357	12.249	12.141	12.141	12.249	12.249	12.249	12.118	12.249	12.249	12.249
YBL042C	2.297	2.297	2.297	2.297	2.297	2.055	1.97	1.859	1.859	1.319	1.103	0.801	0.801	0.801	0.801	0.801	0.801	0.801	0.801	0.801	0.801	0.801	0.801	0.801	0.972	0.972	0.972	0.972	0.972	0.972	0.972	0.752	0.752	0.752	0.752	0.752	0.752	0.667	0.667	0.667	0.667	0.667	0.667	0.667	0.667	0.752	0.752	0.752	0.752
YGL014W	8.737	8.737	8.737	8.606	8.714	8.799	8.992	8.992	8.992	8.58	8.665	8.665	9.335	10.393	10.393	10.393	10.393	10.478	10.478	10.786	10.871	10.871	10.825	10.825	10.74	10.74	10.609	10.609	10.524	10.524	10.416	10.416	10.501	10.501	10.743	10.743	10.743	10.743	10.743	10.743	10.632	10.74	10.74	10.74	10.74	10.786	10.786	10.786	10.786
YDR147W	2.272	2.272	2.272	2.272	2.163	2.275	2.36	2.36	2.36	2.36	2.36	2.36	2.36	2.357	2.357	2.357	2.357	2.357	2.357	2.707	3.047	3.047	3.047	3.132	3.132	3.263	3.348	3.459	4.045	4.045	4.045	4.045	4.045	4.045	4.045	3.936	4.021	4.021	4.133	4.263	4.372	5.311	5.311	5.311	5.311	5.704	5.704	5.834	5.834
YCL039W	13.575	14.561	14.646	14.646	14.755	14.755	14.971	14.971	14.971	14.971	14.971	14.971	15.056	15.056	15.164	15.164	15.249	15.249	15.334	15.635	15.635	15.635	15.635	15.635	15.635	15.635	15.635	15.635	15.635	15.635	15.635	15.635	15.635	15.72	15.635	15.635	15.851	15.851	15.851	15.982	15.982	15.982	15.982	15.982	15.982	15.982	15.982	15.982	15.896
YPL096W	3.804	3.587	3.587	3.587	3.699	3.807	3.977	3.977	3.977	3.977	3.977	3.846	3.846	3.846	3.846	3.846	3.653	3.653	3.653	3.653	3.653	3.653	3.545	2.674	1.692	1.387	1.387	1.495	1.665	1.774	2.098	2.098	2.098	1.986	1.855	1.855	1.725	2.542	3.582	3.582	3.582	3.667	3.667	3.667	3.667	3.667	3.949	3.949	3.864
YBR028C	7.968	7.837	7.641	6.558	6.251	6.012	6.031	6.162	6.162	6.162	6.031	5.77	5.77	4.215	4.104	3.934	3.934	3.934	4.611	5.162	5.466	5.466	5.683	6.418	6.527	6.527	6.527	6.288	6.373	6.484	6.484	6.484	6.484	6.484	6.569	6.458	6.458	6.458	6.458	6.238	6.127	6.019	5.718	5.59	5.59	6.111	6.111	6.111	6.111
YER060W	3.58	3.495	3.495	3.495	3.495	3.626	3.282	3.282	3.282	3.282	3.282	3.393	3.393	4.139	4.771	4.771	4.771	4.882	5.101	5.101	5.101	5.101	4.99	4.99	4.99	4.99	4.99	5.121	5.121	5.206	5.232	5.966	5.966	5.966	5.966	5.835	5.92	5.835	5.835	5.835	5.835	5.835	5.835	5.835	5.835	5.835	5.835	5.835	5.835
YHR156C	11.829	11.829	11.829	11.829	11.721	11.721	11.721	11.42	11.42	10.166	9.973	9.508	9.508	9.505	9.505	9.505	9.089	8.658	8.354	8.354	8.438	8.216	8.216	8.216	8.216	8.216	8.216	7.67	7.67	7.231	6.747	6.12	6.12	5.357	4.29	3.234	3.149	3.149	2.403	2.422	2.159	2.045	2.045	2.13	1.937	1.937	1.937	1.852	1.767
YFL034C-A	5.64	5.64	5.863	5.778	5.778	5.778	5.778	5.454	5.454	3.423	3.168	2.729	3.03	3.119	3.119	3.119	2.945	3.03	3.03	3.03	3.03	3.507	3.481	3.612	3.612	3.612	3.612	3.612	3.504	3.55	3.55	3.55	3.419	3.635	4.236	5.002	5.002	5.002	5.002	4.894	4.979	4.979	4.979	5.09	5.044	5.26	5.26	5.26	5.345
YDR138W	6.319	6.319	6.319	6.319	6.319	6.319	6.319	6.319	6.319	6.319	6.43	6.322	6.433	6.433	6.433	6.433	6.433	6.348	6.459	6.459	6.59	6.59	6.59	6.59	6.59	6.479	6.479	6.479	6.479	6.479	6.61	6.61	6.61	6.61	6.61	6.61	6.61	6.499	6.09	6.005	6.005	6.005	6.136	6.136	6.136	6.136	6.136	6.136	6.051
YDL085C-A	11.493	11.232	11.232	10.535	10.581	11.586	11.91	11.91	12.021	12.411	12.823	13.066	13.066	13.066	13.066	13.347	13.347	13.648	13.667	13.693	13.693	13.693	13.847	13.847	13.847	13.847	13.847	13.739	13.739	13.824	13.604	13.735	14.6	14.6	14.6	14.6	14.6	14.492	14.799	14.668	14.864	14.753	14.753	14.753	14.623	14.734	14.626	14.54	14.54
YHR146W	5.949	5.949	5.949	5.949	5.949	5.949	5.864	5.733	5.733	5.733	5.733	5.733	5.733	5.733	5.399	5.399	5.399	5.399	5.399	5.399	5.399	5.399	5.399	5.399	5.291	5.206	5.206	5.121	5.121	5.121	5.121	5.121	5.121	5.036	5.036	5.036	4.794	4.409	4.409	4.212	4.189	4.189	4.189	4.189	3.888	3.888	3.888	3.563	3.563
YBR298C	10.671	10.671	10.671	10.671	10.671	10.559	10.533	10.422	10.664	10.795	10.795	10.925	10.925	10.925	10.925	10.817	10.817	11.229	11.446	11.446	11.554	11.554	11.554	11.554	11.554	11.554	11.639	11.639	11.639	11.639	11.639	11.639	11.639	11.554	11.554	11.554	11.554	11.554	11.554	11.554	11.358	11.358	11.358	11.358	11.358	11.246	11.138	11.138	11.138
YMR222C	4.545	4.676	5.121	5.252	5.252	5.337	5.337	5.421	5.421	5.337	5.36	5.14	5.252	5.448	5.448	5.663	6.056	6.056	6.056	6.056	6.056	6.056	6.056	6.056	6.056	5.971	5.968	6.138	6.138	6.138	6.138	6.223	6.092	6.092	6.092	6.092	6.092	6.092	6.092	6.092	6.396	6.396	6.481	6.481	6.481	6.481	6.481	6.481	6.481
YLR074C	7.915	8	8	8	8.108	8.219	8.219	8.219	8.33	8.33	8.33	8.33	8.33	8.33	8.2	8.069	8.069	8.18	8.18	8.18	8.18	8.18	7.987	7.987	7.987	7.708	7.708	7.708	7.708	7.708	7.708	7.578	7.578	7.578	7.578	7.47	7.25	7.25	7.165	7.165	7.165	7.139	7.027	6.655	6.442	6.442	6.442	6.442	6.442
YIL107C	10.189	10.189	10.189	10.837	10.837	10.837	10.945	10.945	10.945	10.945	10.945	10.945	10.945	10.945	10.945	11.054	11.054	11.054	11.054	11.054	11.25	11.6	11.6	11.6	11.6	11.6	11.6	11.6	11.492	11.492	11.492	11.492	11.492	11.492	11.623	11.623	11.623	11.845	11.845	11.845	11.76	11.741	11.741	11.741	11.63	11.63	11.738	11.738	11.738
YDL128W	10.215	10.215	10.215	10.215	10.215	10.215	10.104	10.019	10.019	9.911	9.911	9.911	9.825	9.825	9.825	9.825	9.825	9.475	9.475	9.39	8.182	7.943	7.508	7.508	7.508	7.619	7.619	7.619	7.511	7.511	7.511	7.511	7.511	7.511	7.511	7.511	7.511	7.511	7.511	6.718	6.414	6.306	6.417	6.286	6.286	6.286	5.959	5.959	5.959
YHR042W	19.427	19.427	19.427	19.427	19.427	19.427	19.427	19.427	19.427	19.292	19.292	19.374	19.374	19.374	19.374	19.459	19.459	19.217	19.086	19.001	19.001	19.001	19.001	18.762	18.566	18.566	18.566	18.566	18.566	18.566	18.566	18.153	18.153	18.153	18.153	18.153	17.561	17.214	17.214	15.13	15.13	14.848	14.848	14.979	14.979	15.11	15.11	14.979	14.979
YGR130C	2.271	2.271	2.271	2.271	2.706	2.814	2.814	2.814	2.814	2.814	2.814	2.814	2.814	2.814	2.814	2.814	2.814	2.814	2.814	2.814	2.814	2.814	2.814	2.814	2.814	2.814	2.814	2.814	2.814	2.814	2.814	2.814	2.814	2.814	2.814	2.729	2.729	2.949	3.253	3.473	4.771	4.771	4.771	4.771	4.771	4.88	4.88	5.21	5.295
YNL160W	0.798	0.798	0.798	0.798	0.798	0.798	0.798	0.798	0.798	0.798	0.798	0.798	0.798	0.798	0.798	0.798	0.798	0.798	0.798	0.798	0.798	0.798	0.798	0.798	0.668	0.668	0.668	0.668	0.668	0.583	0.583	0.583	0.583	0.583	0.39	0.39	0.39	0.39	0.196	0.196	0.196	0.196	0.196	0.196	0.196	0.196	0.111	0.111	0.111
YBL038W	9.759	9.086	8.752	8.212	8.212	8.212	8.297	8.022	8.149	8.149	8.149	8.388	8.303	8.303	7.668	7.252	7.144	7.23	7.23	7.315	7.145	7.145	7.145	7.145	6.903	6.598	6.598	6.814	6.814	6.922	6.922	6.922	6.922	5.714	6.053	6.256	6.145	6.145	6.145	6.282	6.282	8.005	8.09	8.09	8.09	8.09	8.09	8.09	8.175
YHL003C	0.67	0.67	0.782	0.782	0.782	0.782	0.782	0.782	0.782	0.782	0.782	0.782	0.782	0.782	0.782	0.867	1.145	1.145	1.276	1.276	1.276	1.276	1.302	1.563	1.675	2.178	2.395	2.723	2.853	2.853	3.046	3.4	3.4	3.485	4.306	6.115	6.115	6.115	6.115	6.115	7.244	7.244	7.244	7.244	7.244	7.244	7.244	7.244	7.244
YLR390W	12.614	12.614	12.614	12.614	12.614	12.614	12.614	12.614	12.375	12.29	12.182	12.182	11.881	11.881	11.881	11.881	11.881	11.881	11.796	11.796	10.889	10.67	10.539	10.539	10.215	10.215	10.13	10.13	10.13	10.13	9.695	9.587	9.587	9.587	9.364	9.364	9.364	8.582	8.498	8.219	8.219	5.905	5.365	5.172	5.087	4.216	4.131	3.827	3.719
YNL054W	8.322	8.322	8.322	8.322	8.322	8.322	8.322	8.322	8.453	8.456	8.565	8.889	9.059	9.059	9.059	9.059	9.059	9.059	9.059	9.059	9.059	9.059	9.17	9.3	9.517	9.628	9.628	9.628	9.628	9.628	10.086	10.668	10.753	11.06	11.06	11.06	11.06	11.06	11.06	11.06	11.06	11.06	11.191	11.191	11.191	11.3	11.43	11.43	11.3
YHR103W	11.013	11.013	11.183	11.399	11.615	11.615	11.615	11.615	11.615	11.615	11.504	11.504	11.504	11.504	11.612	11.612	11.828	11.828	11.828	11.612	11.612	11.832	11.832	11.72	11.72	11.72	11.962	11.962	11.962	11.877	11.877	11.877	11.877	11.877	11.986	11.986	12.07	12.07	12.07	12.07	12.07	12.07	12.179	12.094	12.094	12.094	12.094	12.094	12.094
YDR291W	4.725	5.644	7.58	7.58	7.71	7.989	8.774	8.967	8.967	8.967	9.471	9.471	9.579	9.448	9.252	9.448	10.165	10.165	10.296	10.407	10.407	10.492	10.708	10.708	10.708	11.058	11.058	11.169	12.364	12.364	12.364	12.364	12.364	12.364	12.364	12.907	13.842	13.842	14.012	14.012	14.012	14.012	14.012	14.012	14.012	14.012	14.012	14.012	14.012
YMR251W-A	4.335	4.335	4.335	4.227	4.227	4.338	5	5	5	5	5	5	5	5	5	5	5	5	5	5	5	5.111	5.22	5.22	5.22	5.55	5.55	5.55	5.55	5.55	5.335	5.446	5.446	5.446	5.446	5.554	5.58	5.58	5.58	5.58	5.495	5.606	5.934	5.934	5.934	5.934	5.934	6.042	5.934
YNL009W	15.005	15.005	14.921	14.705	14.201	13.873	13.873	13.873	13.657	13.657	13.546	13.546	13.676	13.807	13.696	13.696	13.696	13.696	13.696	13.696	13.696	13.585	13.585	13.585	13.585	13.585	13.585	13.585	13.306	13.306	13.391	13.175	13.066	13.066	12.982	12.982	11.957	11.931	11.931	11.846	11.846	11.846	11.846	11.761	11.63	11.63	11.004	11.004	11.004
YDR279W	5.952	5.952	5.867	5.952	6.213	6.298	6.298	6.298	6.298	6.298	6.383	6.383	6.128	6.259	5.932	5.932	4.816	4.816	4.816	4.816	4.816	4.901	4.901	5.155	5.24	5.63	5.741	6.418	6.418	6.418	6.418	6.418	6.418	6.765	6.765	7.22	7.22	7.22	7.22	7.22	7.22	7.135	7.22	7.566	7.566	7.737	7.737	7.907	7.907
YGL093W	5.489	6.405	6.732	7.056	7.056	7.056	7.056	7.168	7.122	8.051	9.011	9.011	9.361	9.361	9.469	9.819	9.819	9.819	9.819	9.819	9.819	9.819	9.819	9.819	10.009	10.248	10.248	10.248	10.137	10.137	10.137	10.268	10.268	10.268	10.268	10.353	10.438	10.438	10.608	10.608	10.608	10.608	10.608	10.608	10.608	10.608	10.608	10.719	10.719
YOR065W	9.97	10.357	10.357	10.357	10.441	10.441	10.091	9.96	9.823	9.303	9.303	9.434	10.065	10.065	10.065	10.065	9.954	9.564	9.869	9.653	9.653	9.653	9.653	9.63	9.541	9.433	9.263	8.876	8.876	8.44	8.159	8.159	6.991	6.496	6.496	6.385	7.034	7.145	7.145	7.145	7.145	7.145	7.145	7.426	7.403	7.403	7.403	7.292	7.534
YKL149C	13.638	13.399	13.399	12.536	12.414	12.414	12.414	12.136	12.247	12.441	12.659	12.744	13.379	13.294	13.686	15.064	15.064	15.195	15.195	15.195	15.087	15.803	16.023	16.353	16.353	16.438	16.438	16.438	16.547	16.547	16.785	16.785	16.87	16.87	17.086	17.086	17.086	17.086	17.086	17.086	17.086	17.171	17.256	17.714	17.714	17.714	17.714	17.907	18.255
YDR207C	2.137	1.859	1.97	1.315	1.122	1.122	1.122	1.037	1.037	1.037	1.037	1.037	0.841	0.841	0.756	0.756	0.671	0.671	0.671	0.671	0.671	0.671	0.586	0.586	0.586	0.586	0.586	0.586	0.586	0.586	0.474	0.474	0.474	0.474	0.39	0.39	0.39	0.39	0.22	0.111	0.111	0.111	0.111	0.111	0.111	0.111	0.111	0.111	0.111
YLR179C	4.554	4.554	4.639	4.639	4.316	4.207	4.122	4.122	4.122	4.207	4.207	4.292	4.292	4.292	4.292	4.292	4.292	3.641	3.445	3.445	3.445	3.638	3.638	3.638	3.638	3.638	3.2	2.981	2.981	2.981	2.981	2.981	2.981	2.981	2.896	2.896	2.896	2.349	2.218	2.218	2.218	2.326	2.326	2.326	2.218	2.218	1.976	1.845	1.76
YPR152C	4.662	4.662	4.662	4.662	4.662	4.05	3.723	3.568	3.758	3.928	4.913	4.913	4.913	5.024	5.217	5.217	5.456	5.456	5.456	5.456	5.456	5.456	5.541	5.541	5.541	5.777	5.669	5.669	5.669	5.669	5.669	5.669	5.669	5.669	5.669	5.754	5.928	6.4	6.851	7.045	8.353	8.353	8.353	8.353	8.353	8.353	8.464	8.464	8.464
YCR052W	6.784	6.614	6.921	6.447	6.447	6.231	6.901	6.901	7.31	7.225	7.14	6.246	6.027	7.29	8.71	8.71	9.057	9.057	8.926	9.142	9.384	9.384	9.384	9.43	9.43	9.645	9.449	9.668	9.865	10.799	10.602	10.822	10.822	10.822	10.822	11.234	11.319	11.319	11.319	11.427	11.754	11.925	12.422	12.422	12.422	12.507	12.507	12.376	12.376
YOL049W	14.1	14.014	13.18	12.961	13.091	13.478	13.783	13.867	13.976	14.061	14.061	13.891	14.562	14.562	14.562	14.562	14.562	14.562	14.693	14.562	14.562	14.562	14.647	14.647	15.063	14.954	15.04	15.124	15.124	15.124	14.84	14.84	14.84	14.84	14.84	14.559	14.752	14.667	14.667	15.341	15.669	15.56	15.56	15.691	15.691	15.691	15.711	15.711	15.711
YNL275W	2.228	2.228	2.228	2.143	2.362	2.362	2.362	2.362	2.362	2.474	2.258	2.752	2.752	2.752	2.752	2.752	2.752	2.752	2.667	2.667	2.667	2.667	2.667	2.667	2.474	2.998	3.109	3.109	3.109	3.024	3.024	3.024	3.024	3.024	3.109	3.655	3.655	3.871	4.832	5.026	5.026	5.111	5.242	5.353	5.353	5.353	5.399	5.569	5.569
YDR262W	5.07	5.07	5.07	5.07	5.07	5.178	5.178	5.178	5.401	5.944	5.944	5.944	5.944	6.163	6.272	6.294	6.641	6.641	6.641	6.641	6.641	6.533	6.533	6.533	6.533	6.533	6.533	6.644	6.644	6.644	6.644	6.644	6.644	6.644	6.644	6.644	6.644	6.644	6.644	6.644	6.644	6.756	6.756	6.756	6.756	6.864	6.864	6.949	6.949
YJL050W	16.817	16.817	16.817	16.817	17.298	17.298	17.298	17.383	17.383	17.383	17.815	17.815	18.463	18.463	18.548	18.548	18.548	18.548	18.548	18.548	18.548	18.66	18.66	18.66	18.879	18.794	18.794	18.794	18.905	18.797	19.124	19.363	19.448	19.448	19.448	19.448	19.448	19.448	19.448	19.363	19.363	19.363	19.363	19.363	19.363	19.363	19.363	19.363	19.363
YKL005C	15.252	15.252	15.552	15.552	15.552	15.552	15.552	15.552	15.552	15.552	15.552	15.552	15.552	15.552	15.552	15.664	15.664	15.772	15.772	15.772	15.772	15.772	15.772	15.772	15.772	15.857	15.857	15.857	15.968	15.968	15.86	15.86	15.86	15.86	15.729	15.644	15.729	15.837	15.837	15.837	15.837	15.707	15.595	15.51	15.056	15.474	15.54	15.54	15.54
YGR103W	16.437	16.437	16.437	16.437	16.437	16.437	16.437	16.437	16.437	16.437	16.437	16.155	16.155	16.155	16.155	16.155	16.07	16.07	15.877	15.769	15.769	15.769	15.769	15.658	15.488	14.264	13.721	13.421	13.227	13.227	12.988	12.988	12.194	12.024	11.696	11.348	11.348	11.264	11.264	11.264	10.059	9.428	9.428	9.428	9.343	9.343	9.343	9.343	9.343
YDR444W	16.184	16.184	16.184	16.184	16.184	16.184	16.184	16.184	16.184	16.731	16.731	16.843	16.843	16.973	16.973	16.973	16.888	16.888	16.888	16.888	16.888	16.888	16.888	16.692	16.692	16.692	16.692	16.692	16.692	16.692	16.692	16.692	16.692	16.692	16.692	16.692	16.692	16.692	16.584	16.669	16.777	16.777	16.777	16.777	16.777	16.777	16.427	16.427	16.427
YMR022W	14.411	14.604	14.627	15.525	15.525	15.525	15.525	15.525	15.636	15.636	15.636	15.636	15.636	15.891	15.891	15.891	16.107	16.192	16.431	16.431	16.516	16.516	16.235	16.104	16.189	15.888	15.646	15.646	15.866	15.866	16.036	16.036	16.036	16.036	16.036	16.036	15.951	15.842	16.084	16.084	16.193	16.193	16.193	16.193	16.062	16.062	16.062	15.931	15.931
YLR395C	10.305	10.305	10.305	10.305	10.305	10.305	10.305	10.305	10.435	10.435	10.435	10.435	10.435	10.435	10.128	9.885	9.443	9.554	9.554	9.554	9.554	9.554	9.554	9.554	9.554	9.554	9.554	9.554	9.554	9.073	8.988	8.988	8.988	8.988	8.792	8.792	8.792	8.792	8.661	8.576	8.661	8.308	8.308	8.138	8.007	8.007	8.007	6.764	6.459
YJL133C-A	0.216	0.216	0.216	0.216	0.216	0.108	0.108	0.108	0.108	0.108	0.108	0.108	0.108	0.108	0.108	0.108	0.108	0.108	0.108	0.108	0.108	0.108	0.108	0.108	0.108	0.108	0.108	0.108	0.108	0.108	0.108	0.108	0.108	0.108	0.108	0.108	0.108	0.108	0.108	0.108	0.108	0.108	0.108	0.108	0.108	0.108	0.108	0.108	0.108
YNR036C	12.711	12.711	12.021	12.105	12.021	11.805	11.805	11.805	11.805	11.694	11.694	11.694	11.694	9.652	7.848	7.478	7.478	7.478	7.478	7.563	6.721	6.371	7.87	7.87	7.87	7.87	7.955	7.955	7.955	7.955	7.955	8.172	7.717	6.873	6.984	6.984	7.154	7.056	8.091	8.091	8.176	8.176	8.176	8.176	8.176	8.176	8.176	8.176	8.176
YDR109C	3.576	3.681	3.681	3.681	3.814	3.684	4.093	4.724	4.809	4.724	4.528	5.588	5.588	5.699	5.591	6.904	7.035	7.035	7.146	7.146	7.146	7.258	8.082	8.082	8.082	8.082	8.082	8.082	8.324	8.324	8.432	8.432	8.432	8.541	8.541	8.541	8.498	8.387	8.387	8.387	8.387	8.324	8.455	8.759	8.956	9.198	9.505	9.505	9.505
YLR353W	5.253	5.253	5.253	5.171	5.383	5.383	5.468	5.662	5.773	5.773	5.773	6.012	6.208	6.208	6.339	6.339	6.339	6.339	6.208	6.316	6.316	6.425	6.556	6.556	6.556	6.556	6.556	6.556	6.556	6.556	6.556	6.556	6.556	6.556	6.556	6.556	6.533	6.772	7.531	7.446	7.446	7.531	7.855	7.77	7.77	7.77	7.77	7.685	7.77
YGR179C	9.817	9.928	10.206	10.206	10.947	11.472	11.472	11.602	12.388	12.388	12.688	12.797	12.797	12.797	12.928	13.036	13.036	13.036	13.036	13.585	13.585	13.585	13.585	13.67	13.67	13.585	13.585	13.585	13.585	14.433	14.433	14.433	14.433	14.433	14.433	14.433	14.325	14.325	14.214	14.214	14.102	13.994	13.994	13.994	13.994	13.994	14.321	14.518	14.602
YLR099C	7.085	7.716	7.716	8.194	8.868	10.451	10.451	11.018	11.018	11.018	10.994	10.994	10.994	11.102	11.102	11.102	11.296	11.296	11.427	11.427	11.535	11.639	11.639	11.77	11.77	11.77	11.901	12.336	13.697	13.697	14.021	14.021	14.021	14.021	14.106	14.214	14.214	14.214	14.214	14.214	14.214	14.129	14.325	14.325	14.325	14.325	14.325	14.41	13.949
YDL025C	11.111	11.634	11.634	11.742	11.742	11.742	11.742	11.742	11.742	11.854	11.854	11.854	11.854	11.854	11.854	11.854	11.962	12.309	12.309	12.309	12.309	12.309	12.309	12.093	12.263	12.132	12.132	12.132	12.217	12.217	12.217	12.217	12.263	12.263	12.263	12.263	12.371	12.371	12.371	12.456	12.456	12.456	12.456	12.456	12.456	12.541	12.541	12.541	12.149
YDR418W	0.393	0.393	0.393	0.307	0.307	0.307	0.307	0.393	0.589	0.589	0.697	0.805	1.002	1.002	1.002	1.002	1.002	1.002	1.002	1.002	1.002	1.002	1.002	1.002	1.002	1.002	1.11	1.476	1.823	1.823	1.954	1.954	2.039	2.039	2.15	2.15	2.15	2.15	2.15	2.15	2.261	2.346	2.562	2.562	2.562	2.674	2.785	3.004	3.004
YNL103W	0.17	0.17	0.17	0.17	0.17	0.17	0.17	0.255	0.366	0.366	0.366	0.366	0.366	0.366	0.366	0.366	0.366	0.366	0.366	0.366	0.366	0.451	0.451	0.451	0.451	0.451	0.451	0.451	0.451	0.451	0.451	0.451	0.451	0.451	0.451	0.451	0.451	0.451	0.451	0.451	0.451	0.451	0.451	0.451	0.366	0.366	0.366	0.366	0.366
YCR036W	10.819	10.819	10.819	10.819	10.819	10.819	10.819	10.819	10.6	10.6	10.6	10.6	10.6	10.6	10.469	10.338	10.014	9.713	9.713	9.713	9.713	9.498	9.108	8.366	8.172	8.088	7.783	7.783	7.783	7.783	7.783	7.783	7.672	7.455	7.455	7.455	7.455	7.37	7.37	7.37	7.37	7.37	7.37	7.177	7.177	5.396	5.311	5.2	5.2
YBR046C	6.379	6.379	6.379	7.036	7.013	7.013	7.291	7.428	7.428	7.559	7.644	7.971	7.971	7.971	7.971	7.971	7.971	7.971	7.971	7.971	8.165	8.165	8.034	8.034	8.034	8.034	7.684	7.579	7.189	7.301	7.909	7.909	8.233	8.233	8.233	8.364	8.364	8.475	8.364	8.579	10.107	10.107	10.107	10.107	10.107	9.996	10.081	10.189	10.3
YHR159W	9.1	9.1	9.1	9.185	9.185	9.424	9.777	9.777	10.324	10.324	10.324	10.454	10.585	10.585	10.585	10.454	10.454	10.563	10.675	10.59	10.59	10.374	10.459	10.655	10.655	10.655	10.937	11.215	11.326	11.326	11.326	11.411	11.411	11.411	11.411	11.627	11.866	11.866	11.866	11.866	12.059	12.471	12.471	12.471	12.798	12.798	12.798	12.798	12.798
YAR002W	2.469	2.58	2.58	2.882	2.99	3.183	3.183	3.183	3.183	2.967	3.187	3.187	3.187	3.38	3.511	3.511	3.864	3.864	3.995	3.995	3.995	3.973	4.303	4.388	4.388	4.258	4.428	4.536	5.01	5.776	5.776	6.084	6.084	6.215	6.434	6.434	6.434	6.434	6.434	6.739	6.739	6.739	6.85	6.85	6.85	6.739	6.869	6.954	6.954
YGL094C	19.404	19.843	19.843	19.843	19.843	19.843	19.843	19.928	20.716	20.716	20.716	20.716	20.716	20.716	20.91	21.021	21.021	21.129	21.129	21.129	21.129	21.345	21.345	21.345	21.345	21.345	21.345	21.345	21.43	21.43	21.43	21.43	21.43	21.43	21.561	21.561	21.561	21.561	21.561	21.561	21.561	21.669	21.669	21.669	21.669	21.669	21.669	21.669	21.669
YML013W	5.692	5.692	5.692	5.931	6.327	6.177	6.566	7.047	7.047	8.233	7.971	7.886	7.886	7.886	7.886	7.886	7.886	7.886	7.886	7.886	7.775	7.775	7.995	8.452	8.452	8.563	8.694	8.694	8.694	9.021	9.565	9.565	9.565	9.565	9.807	9.807	9.892	10.219	10.219	10.219	10.219	10.461	10.654	10.654	10.654	10.654	10.654	10.909	10.909
YEL032W	0.432	0.432	0.432	0.432	0.432	0.432	0.432	0.432	0.432	0.432	0.432	0.432	0.432	0.432	0.432	0.432	0.432	0.432	0.432	0.432	0.432	0.432	0.432	0.517	0.517	0.517	0.517	0.602	0.795	0.795	0.795	0.795	0.795	0.795	0.795	0.795	0.795	1.038	1.038	1.038	1.038	1.038	1.038	1.038	1.038	1.038	1.038	1.038	1.038
YOL122C	7.683	7.552	7.552	7.552	7.552	7.552	7.637	7.637	7.768	7.768	7.964	7.696	7.807	8.563	8.563	8.563	8.563	8.563	8.648	8.648	8.648	8.648	8.648	8.563	8.563	8.563	8.563	8.563	8.454	8.54	8.54	8.54	8.886	8.886	8.886	8.886	8.778	8.778	8.366	8.366	8.366	8.366	8.582	8.582	8.582	8.582	8.582	8.258	8.146
YFR025C	4.483	4.483	4.483	4.483	4.483	3.21	3.21	2.748	2.748	2.748	2.637	2.637	2.467	2.248	2.248	2.025	2.025	2.025	2.025	2.025	1.917	1.589	1.589	1.504	1.504	1.504	1.504	1.504	1.092	1.092	0.634	0.634	0.634	0.523	0.393	0.393	0.393	0.393	0.393	0.393	0.39	0.39	0.39	0.501	0.779	1.018	1.018	1.018	1.018
YDR092W	2.003	1.65	1.65	1.65	1.65	1.65	1.65	1.65	1.65	1.65	1.542	1.542	1.303	1.303	1.303	1.064	1.064	1.064	1.064	1.064	1.473	1.577	1.577	1.577	1.577	1.577	1.685	1.666	1.774	1.968	2.161	2.246	2.766	2.874	3.522	3.522	3.522	3.83	3.83	3.961	3.961	3.961	4.006	4.006	4.091	4.202	4.791	4.791	5.046
YHR002W	3.311	3.311	3.118	3.118	2.898	2.705	2.813	2.683	2.683	2.683	2.683	2.513	2.186	2.271	2.356	2.356	2.356	2.356	2.356	2.356	2.356	2.356	2.356	2.552	2.794	2.794	2.794	2.794	2.663	2.552	2.552	2.467	2.467	2.467	2.356	2.356	2.356	2.356	2.441	2.31	2.31	2.31	2.31	2.31	2.199	2.199	2.199	2.199	2.199
YJR077C	5.303	6.101	7.673	11.806	11.806	12.392	12.477	12.477	12.693	12.804	12.912	13.024	14.346	14.346	14.457	14.457	14.457	14.457	14.566	14.566	14.566	14.566	14.566	14.566	14.781	14.866	15.2	15.2	15.2	15.2	15.2	15.331	15.331	15.331	15.331	15.527	15.527	15.527	15.527	15.527	15.527	15.527	15.527	15.635	15.858	15.858	15.858	15.858	15.858
YNL127W	4.694	4.694	4.803	4.691	4.691	4.691	4.691	4.691	4.8	4.688	4.688	4.688	4.469	4.469	4.407	4.407	4.407	4.407	4.407	4.214	4.083	3.419	3.196	2.451	2.86	5.069	6.25	8.181	8.181	8.181	8.293	8.534	8.45	8.665	8.665	8.75	8.75	8.75	8.511	8.793	8.707	8.901	9.359	9.359	9.359	9.579	9.579	9.579	9.467
YBL090W	6.841	7.057	6.641	6.772	6.772	6.772	6.772	6.772	6.772	4.339	3.494	3.491	3.491	3.491	3.38	3.406	5.138	10.609	12.281	12.864	12.864	12.995	12.772	12.772	12.726	13.352	13.46	13.46	13.82	13.82	14.151	14.721	14.721	14.917	14.917	15.114	14.983	14.983	15.114	14.917	14.917	14.917	14.963	16.547	16.547	16.547	16.632	16.37	16.37
YER119C	19.942	19.942	20.073	20.181	20.181	20.181	20.832	20.832	20.941	21.137	21.137	21.137	21.137	21.268	21.268	21.268	21.268	21.029	20.944	20.859	20.774	20.774	20.774	20.774	20.774	20.774	20.774	20.689	20.689	20.689	20.689	20.774	20.774	20.797	20.797	20.797	20.604	20.604	20.604	20.604	20.519	20.519	20.519	20.519	20.519	20.519	20.388	20.107	19.998
YIL067C	9.464	9.464	9.244	9.244	8.717	8.802	9.558	9.558	9.797	9.797	9.797	9.882	9.686	9.686	9.856	9.856	9.856	9.856	10.222	10.222	10.222	10.33	11.937	12.022	12.219	12.219	12.219	12.608	12.608	12.608	12.523	12.523	12.523	12.719	12.719	12.889	13.059	13.144	13.144	13.144	13.102	13.102	13.233	13.017	13.017	13.017	13.017	13.017	13.017
YPR045C	6.338	6.423	7.136	7.136	7.136	7.136	7.306	7.306	8.395	8.395	8.395	8.395	8.395	8.395	8.395	8.395	8.395	8.726	8.726	8.896	8.896	9.004	9.089	8.977	8.977	8.977	8.977	8.977	8.977	8.977	8.758	8.562	8.647	10.129	12.008	12.008	12.008	12.228	12.228	12.47	12.47	12.816	12.816	12.816	12.816	12.816	12.816	12.574	12.224
YNL306W	11.991	11.991	11.991	11.991	11.991	11.991	11.906	11.906	11.906	11.906	11.821	11.821	11.821	11.821	11.821	11.821	11.821	11.821	11.821	11.821	11.736	11.736	11.736	11.736	11.736	11.736	11.736	11.736	11.736	11.736	11.736	11.736	11.736	11.736	11.517	11.517	11.517	11.517	10.3	10.3	10.3	9.72	9.72	9.72	9.72	9.608	9.608	9.608	9.608
YDL231C	10.018	9.906	9.906	9.906	9.798	9.605	9.716	9.716	9.716	9.261	8.825	8.694	8.415	8.415	8.488	8.245	8.592	8.592	8.373	8.242	8.242	8.157	8.157	5.652	5.002	5.214	6.082	6.213	6.838	6.838	6.838	6.838	6.838	6.838	6.838	6.949	6.952	6.795	6.795	7.011	7.011	7.207	7.319	7.456	7.456	7.652	7.652	7.931	8.606
YER139C	7.57	7.57	7.57	7.596	7.71	7.71	7.71	7.71	7.625	7.625	7.625	7.625	7.54	7.649	8.326	8.435	8.435	8.998	9.37	9.37	9.37	9.893	9.893	10.005	10.005	9.92	10.09	9.982	9.982	10.306	10.306	10.306	10.678	10.678	10.678	10.678	10.567	10.567	10.698	10.698	10.698	10.724	10.724	10.835	10.947	10.947	10.947	11.031	11.031
YOR128C	6.737	6.606	6.606	6.606	6.475	6.475	6.233	6.122	6.014	5.817	5.706	5.814	5.814	5.899	5.899	6.207	6.207	6.207	6.207	6.315	6.315	6.315	6.315	6.315	6.292	6.292	6.292	6.292	6.292	6.423	6.423	6.338	6.338	6.338	6.338	5.553	5.553	5.442	5.137	5.137	5.026	5.111	5.111	5.111	5.111	5.111	5.111	5.134	5.134
YGL255W	5.367	5.367	5.367	5.367	5.367	5.669	5.669	5.669	5.996	5.996	5.996	5.996	5.996	5.996	6.212	6.212	6.215	6.195	6.195	6.195	6.303	6.303	6.303	6.218	6.218	6.218	6.218	6.019	6.586	6.586	6.586	6.586	6.586	6.586	6.586	6.455	6.455	6.455	6.455	6.455	6.625	6.818	6.818	6.818	6.818	6.818	6.818	6.818	6.818
YIL092W	15.719	15.48	15.48	15.48	15.48	15.48	15.611	13.68	12.292	12.292	12.073	12.073	8.682	8.571	8.571	8.025	7.721	9.017	9.017	9.101	9.101	9.101	9.101	9.187	8.533	7.103	6.972	9	9	9	11.029	11.029	11.029	11.029	11.464	11.464	11.464	11.464	11.55	11.419	11.288	11.619	11.488	11.599	11.623	11.511	11.704	11.511	11.511
YPL203W	9.396	9.396	9.396	9.396	9.396	9.081	9.081	9.296	9.074	9.074	9.074	9.379	9.379	9.379	9.379	9.379	9.293	9.185	9.185	9.296	9.077	9.077	9.077	9.077	8.727	8.727	8.727	8.727	8.727	8.642	8.511	8.596	8.596	8.596	8.596	8.511	8.622	8.9	8.9	9.12	9.12	9.12	9.12	9.12	9.12	9.035	8.95	8.865	8.865
YLR072W	16.637	16.637	16.637	16.746	16.746	16.746	16.746	16.746	16.746	16.746	16.746	16.831	16.831	16.831	16.831	16.831	16.831	16.831	16.893	16.893	16.893	16.762	16.762	16.677	17.652	17.652	17.783	17.783	17.783	17.783	17.783	17.783	17.783	17.783	17.783	17.783	17.561	17.476	17.476	17.584	17.584	17.584	17.584	17.584	17.803	17.803	17.803	17.803	17.803
YHR062C	9.011	9.472	8.948	8.595	7.741	7.611	7.741	7.309	7.655	7.655	8.369	8.369	8.716	8.716	9.194	9.403	9.403	9.318	9.233	9.318	9.102	9.102	8.497	9.168	9.084	9.084	9.277	9.061	9.061	8.776	9.318	10.684	10.684	11.292	11.292	11.292	11.423	11.639	11.398	11.24	11.24	11.24	11.325	11.436	11.436	11.544	11.544	11.629	11.629
YBR125C	7.102	7.102	6.991	7.446	7.577	7.577	7.577	7.577	7.793	8.094	8.27	8.27	8.27	8.185	8.185	8.293	8.293	8.293	8.186	8.271	8.271	8.844	9.925	9.816	9.816	9.901	9.901	9.901	9.901	9.901	9.901	9.901	10.032	10.032	9.924	9.924	10.055	10.162	10.162	10.162	10.162	10.162	10.162	10.162	10.162	10.162	10.162	10.162	10.162
YNL152W	9.709	9.071	9.722	9.722	9.722	9.722	9.614	9.614	9.028	9.028	8.786	8.128	8.043	8.043	8.047	7.962	7.877	7.609	7.609	7.609	7.367	7.54	8.58	10.184	10.184	10.665	10.665	10.554	10.554	10.423	10.423	10.423	10.423	10.423	10.554	10.469	10.554	10.554	10.446	10.335	10.335	10.407	9.943	10.312	10.312	10.312	10.312	10.397	10.482
YDR179W-A	7.584	7.584	7.584	7.584	7.044	7.044	7.044	7.044	7.044	6.802	6.717	6.717	4.378	4.155	3.986	3.874	3.874	3.874	3.874	3.92	4.005	4.005	4.286	4.155	4.24	4.047	4.047	4.158	3.988	3.988	3.988	3.988	3.988	3.818	3.818	3.733	3.756	3.953	5.124	6.23	6.23	6.23	6.23	6.23	6.037	6.059	6.059	6.059	6.255
YGL044C	10.601	10.601	10.731	10.731	10.731	10.731	10.816	11.012	11.54	11.778	12.188	12.188	12.188	12.188	12.273	12.273	12.273	12.273	12.27	12.27	12.27	12.381	12.381	12.381	12.381	12.381	12.381	12.381	12.296	12.188	11.994	11.994	11.994	11.69	11.47	11.47	11.47	11.47	11.47	11.47	11.47	11.47	11.385	11.385	11.385	11.385	11.385	11.385	11.3
YDR078C	3.822	4.234	4.343	4.343	4.343	4.343	4.173	4.173	3.979	4.633	5.262	5.262	5.262	5.262	5.262	5.37	5.609	6.417	7.314	7.314	7.314	7.314	7.988	8.267	8.267	8.267	8.267	8.267	8.267	8.397	8.397	8.835	8.835	9.029	9.771	9.88	9.88	9.88	9.88	10.141	10.361	10.576	10.576	10.685	10.685	10.685	10.77	10.685	10.685
YLR220W	18.835	19.074	18.809	18.724	18.482	18.482	18.482	18.806	18.806	19.026	18.806	18.806	18.806	18.61	18.348	18.348	18.348	17.962	17.962	15.039	14.731	14.731	14.731	14.731	14.731	13.206	13.399	13.246	12.899	13.092	13.092	13.092	12.752	12.752	12.421	12.529	12.396	12.477	12.477	12.477	12.261	12.346	12.169	12.085	12.215	11.996	12.211	12.127	12.388
YDL219W	5.832	5.832	6.424	6.424	6.774	6.774	6.774	6.774	6.774	6.774	6.905	6.905	7.121	8.883	9.887	9.995	9.995	10.257	10.257	10.257	10.257	10.257	10.257	10.257	10.257	10.257	10.257	10.257	10.257	10.257	10.346	10.476	10.562	10.562	10.562	10.954	10.954	10.954	11.17	11.17	11.17	11.085	11.085	11.085	11.062	11.062	11.062	10.953	10.845
YBR119W	14.447	14.447	14.47	14.47	14.578	14.712	14.581	14.496	15.806	15.697	15.809	15.809	15.809	15.809	15.809	15.917	15.508	15.639	15.639	15.639	15.639	15.508	15.423	15.423	15.423	15.01	15.229	15.229	15.229	15.229	15.229	15.36	14.882	14.882	14.882	14.882	14.882	14.882	14.882	14.882	14.666	14.666	14.581	13.701	13.57	13.57	12.689	13.229	13.229
YGR230W	2.848	3.067	3.398	3.398	3.398	3.398	3.398	3.398	3.398	3.398	3.398	3.398	3.729	3.729	3.729	3.837	3.837	4.227	4.469	5.169	5.169	5.385	5.385	5.866	5.866	5.866	5.866	5.866	5.866	5.866	5.627	5.627	5.758	5.758	5.758	6.085	6.085	6.085	6.085	6.196	6.477	6.477	6.778	7.02	7.213	7.213	7.213	7.213	7.213
YBL010C	11.327	11.438	11.438	11.438	11.883	11.968	11.968	11.968	11.883	12.145	12.171	12.171	12.171	12.171	12.171	12.279	12.279	12.279	12.279	12.496	12.496	12.496	12.411	12.604	12.578	12.833	13.179	13.543	13.543	13.543	13.543	13.543	13.893	13.893	13.893	13.893	13.893	13.762	13.762	13.762	13.762	13.762	13.932	13.847	13.847	13.847	13.847	13.847	13.762
YCR026C	6.258	6.389	6.389	6.304	6.412	6.301	6.301	6.301	6.301	6.193	6.193	6.193	6.193	6.193	6.324	6.52	6.736	6.736	6.605	6.605	6.605	6.52	6.52	6.52	6.52	6.52	6.52	6.52	6.474	6.474	6.474	6.474	6.474	6.474	6.474	6.563	6.563	6.563	6.563	6.563	6.563	6.563	6.563	6.563	6.563	6.367	6.367	5.886	5.774
YML067C	2.103	2.103	2.103	2.103	2.103	2.103	2.234	2.234	2.234	2.839	3.579	3.579	3.579	3.69	4.838	4.838	4.838	4.838	4.923	4.923	4.946	5.054	5.271	5.64	5.857	5.857	6.072	5.811	6.694	8.396	8.396	8.697	9.152	9.152	9.152	9.283	9.283	9.394	10.239	10.84	10.948	10.948	10.948	10.948	11.41	11.737	11.737	11.848	11.848
YAL036C	15.94	15.94	16.051	16.136	16.136	16.378	16.378	16.64	16.725	16.725	17.202	17.202	17.287	17.287	17.398	17.398	17.569	17.762	17.762	17.762	17.762	17.762	17.762	17.654	17.654	17.873	17.873	17.873	17.873	18.004	18.004	18.004	18.134	18.134	18.134	18.134	18.134	18.134	18.134	18.134	18.134	18.246	18.134	18.544	18.74	18.825	18.825	18.825	18.825
YMR204C	2.607	2.607	2.584	2.499	2.499	2.369	2.26	2.26	2.26	2.26	2.26	2.26	2.345	2.542	2.542	2.542	2.542	2.653	2.653	2.653	2.198	2.198	2.198	2.394	2.61	3.216	3.216	3.216	3.307	3.307	3.307	3.176	3.176	3.261	3.261	3.373	4.286	4.417	4.502	4.502	4.502	4.502	5.055	5.186	5.186	5.402	5.402	5.402	5.402
YPR106W	14.042	14.042	14.15	14.15	14.15	14.15	14.281	14.281	14.15	13.954	13.954	13.954	13.869	13.869	13.869	13.541	13.541	13.541	13.541	13.541	13.457	13.457	13.457	13.457	13.457	13.457	13.457	12.474	12.258	12.15	11.845	11.761	11.761	11.761	11.761	11.63	11.63	11.328	11.328	11.197	11.197	10.592	10.592	10.677	10.677	10.677	10.592	10.592	10.029
YBR193C	8.873	8.742	8.962	8.831	9.073	9.073	9.181	9.073	9.073	9.204	8.35	8.48	8.589	8.589	8.808	8.939	8.939	8.939	8.939	7.814	7.617	7.617	7.231	7.037	7.277	8.729	8.945	8.945	9.056	9.141	9.141	8.84	8.84	8.729	8.729	9.171	9.744	11.309	11.309	12.271	12.271	12.271	12.271	12.382	12.297	12.297	12.517	12.562	12.562
YOL147C	10.429	10.429	10.514	10.514	10.514	10.514	10.514	10.514	10.167	10.36	10.878	11.661	13.278	13.278	13.448	13.448	13.448	13.448	13.448	13.664	13.749	14.116	14.286	14.286	14.286	14.286	14.37	14.37	14.37	14.456	15.386	15.386	15.47	15.579	15.579	15.795	15.795	15.906	15.795	16.122	16.122	16.122	16.122	16.122	16.122	16.122	16.122	16.122	16.122
YLR073C	10.025	10.133	10.242	11.44	11.44	12.003	13.713	13.713	13.713	13.629	13.848	13.521	13.632	13.543	14.326	14.63	14.63	14.63	14.63	14.63	14.63	14.63	14.522	14.522	14.522	14.522	14.653	14.653	14.653	14.351	14.351	14.351	14.136	14.136	14.437	15.108	15.108	15.239	15.481	15.566	15.762	16.332	16.332	16.332	16.329	16.159	16.244	16.244	16.244
YLR393W	6.997	6.997	6.997	6.997	6.912	6.693	6.228	6.098	6.402	6.402	6.402	6.402	6.402	6.487	6.402	6.487	6.376	6.376	6.264	6.264	6.376	6.376	6.376	6.376	6.376	6.618	6.915	6.915	6.915	6.915	6.915	6.915	7.024	6.856	6.856	6.856	6.856	6.856	6.856	6.771	6.771	6.771	7.317	7.533	7.664	7.664	7.749	8.315	8.315
YIL162W	3.458	3.458	3.458	3.458	3.542	3.821	3.821	3.821	3.821	3.821	3.821	4.598	4.595	5.088	5.475	5.475	5.475	5.56	5.56	5.56	5.56	5.753	5.884	5.884	5.884	5.753	5.753	7.013	7.013	7.143	7.143	7.143	7.143	6.927	6.927	7.319	7.319	7.319	7.949	8.672	8.587	8.587	8.912	8.912	8.996	8.996	8.996	9.32	9.451
YBR177C	3.076	2.945	2.945	2.86	2.86	1.947	2.117	2.117	2.117	2.117	2.202	2.202	2.202	2.199	2.441	3.623	3.623	3.623	3.623	3.623	3.731	3.816	3.816	3.816	3.816	3.731	4.098	4.794	5.462	5.462	5.462	5.488	6.117	6.117	6.313	6.751	6.801	6.801	7.151	7.373	7.373	7.373	7.354	7.354	7.439	7.609	7.848	8.083	8.168
YPL087W	8.131	8.131	8.131	8.131	8.262	8.262	8.347	8.347	8.347	8.347	8.347	8.02	8.132	8.132	8.132	8.262	8.154	8.154	8.023	7.388	7.519	7.519	7.519	7.519	7.522	7.522	7.522	7.522	7.522	7.522	7.495	7.495	7.495	7.495	7.495	7.495	7.495	7.495	7.495	7.495	7.495	7.384	7.384	7.188	7.299	7.299	6.907	6.69	6.546
YMR263W	5.677	5.677	5.566	5.196	5.111	4.745	4.614	4.614	4.614	4.614	4.915	8.213	12.66	12.745	12.745	12.853	12.984	12.984	12.984	13.553	13.553	13.638	13.768	13.768	14.393	14.393	14.505	14.505	14.809	14.809	14.809	14.809	14.809	14.809	14.809	14.809	14.809	14.809	14.809	14.809	14.809	14.92	14.92	14.92	14.92	14.92	14.92	14.92	14.92
YOR230W	0.543	0.543	0.543	0.651	1.044	1.044	1.044	1.044	1.044	1.044	1.174	1.655	1.655	1.655	1.655	1.655	1.655	1.655	1.979	1.979	1.979	1.979	1.979	2.306	2.954	2.954	2.954	2.954	2.954	2.954	3.066	3.174	3.475	3.717	3.717	3.717	3.717	3.632	3.632	3.502	3.502	3.502	3.502	3.502	3.587	3.502	3.502	3.502	3.61
YLR170C	11.674	11.867	12.177	12.832	12.832	12.832	12.832	12.832	13.316	14.756	14.756	15.034	15.034	15.146	15.015	15.015	15.231	14.969	15.251	15.251	15.993	15.993	15.993	15.993	15.993	15.993	15.993	15.993	15.993	15.993	15.993	15.993	15.993	15.993	15.993	15.993	15.993	15.993	15.97	15.97	15.97	16.164	16.164	16.164	16.033	16.249	16.38	16.38	16.38
YBL047C	7.236	7.236	7.236	7.236	7.236	7.671	7.671	7.802	7.91	7.995	8.103	8.103	8.103	8.103	8.103	8.103	8.319	8.188	8.188	8.188	8.188	8.188	8.273	8.273	8.273	8.273	8.273	8.273	8.034	8.034	8.034	8.034	8.034	8.143	8.143	8.143	8.143	8.227	8.227	8.143	8.031	7.989	7.989	7.989	7.989	7.989	7.989	7.989	7.445
YKL058W	8.306	8.306	8.306	8.306	8.306	8.306	8.306	8.306	8.306	8.306	8.306	8.306	8.417	8.417	8.417	8.417	8.417	8.417	8.417	8.417	8.417	8.417	8.417	8.417	8.502	8.502	8.502	8.502	8.502	8.502	8.391	8.306	8.306	8.306	8.437	8.437	8.437	8.437	8.437	8.437	8.437	8.437	8.437	8.437	8.437	8.437	8.437	8.437	8.437
YNR013C	0.884	0.884	0.884	0.884	0.884	0.884	0.884	0.884	0.884	0.884	1.015	1.388	1.388	1.388	1.388	1.388	1.388	1.82	1.82	2.173	2.173	2.173	2.173	2.173	2.173	2.173	2.173	2.173	2.173	2.088	2.088	2.088	2.003	2.003	2.003	2.003	2.003	2.003	2.003	2.003	2.003	2.003	2.003	1.918	1.918	1.918	1.725	1.725	1.725
YER021W	10.395	10.896	11.027	11.027	11.027	11.027	11.112	11.112	11.197	11.328	11.328	11.412	11.609	11.72	11.805	11.805	12.001	12.001	12.001	12.001	11.893	11.893	11.893	11.762	11.893	11.893	11.893	11.893	11.782	11.782	11.867	11.867	11.998	11.998	12.168	12.168	12.168	12.168	12.168	12.298	12.298	12.298	12.298	12.298	12.298	12.298	12.298	12.298	12.298
YDL181W	16.854	16.854	16.854	16.854	16.743	16.743	16.743	16.743	16.743	16.743	16.743	17.044	17.044	17.044	16.959	16.959	16.847	16.377	16.377	16.377	16.377	16.206	16.206	15.552	15.358	15.274	15.274	15.188	15.018	14.91	14.694	14.694	14.78	14.91	14.91	14.91	14.91	14.799	14.799	14.799	14.799	14.714	14.714	14.518	14.406	14.322	14.21	14.079	13.909
YOR281C	11.921	11.921	11.921	12.006	12.006	12.006	12.248	12.851	12.851	13.106	13.106	13.106	13.106	13.106	13.325	13.325	13.325	13.325	13.325	13.325	13.538	13.538	13.538	13.538	13.538	13.538	13.538	13.538	13.649	13.649	13.735	13.735	13.735	13.623	13.623	13.623	13.623	13.623	13.623	13.623	13.623	13.623	13.623	13.626	13.626	13.626	13.626	13.515	13.515
YDR164C	0.301	0.301	0.301	0.301	0.301	0.386	0.386	0.386	0.386	0.386	0.386	0.386	0.386	0.386	0.301	0.301	0.301	0.17	0.17	0.17	0.17	0.17	0.17	0.17	0.17	0.085	0.085	0.085	0.17	1.014	1.014	1.145	1.145	1.446	1.446	1.446	1.557	1.557	1.557	1.557	1.557	1.557	1.557	1.557	1.727	1.92	2.33	2.526	2.526
YGL101W	5.851	5.851	5.851	5.739	5.739	5.327	5.743	5.743	5.854	5.854	5.854	5.723	5.723	6.074	5.769	5.9	6.316	6.316	6.401	6.401	6.705	7.403	7.403	7.514	7.625	7.71	7.71	7.71	7.58	7.58	7.58	7.432	7.936	8.433	8.544	8.656	9.045	9.045	9.045	9.323	9.628	9.739	9.739	9.848	9.848	9.848	9.956	9.629	9.74
YKR039W	4.277	4.061	4.061	3.931	3.931	3.931	3.931	3.931	3.931	2.864	2.647	2.647	2.647	2.539	2.539	2.431	2.431	2.431	2.431	2.431	2.431	2.32	1.966	1.966	1.77	1.77	1.306	1.198	1.198	1.198	0.959	0.874	0.874	0.874	0.874	0.874	0.874	0.874	0.788	0.788	0.788	0.788	0.788	0.788	0.788	0.788	0.677	0.677	0.677
YCL043C	2.424	2.424	2.424	2.424	2.535	2.535	2.535	2.535	2.535	2.535	2.535	2.535	2.535	2.535	2.404	2.273	2.273	2.273	2.273	2.273	2.215	2.215	2.215	2.215	2.215	2.215	2.215	2.3	2.3	2.3	2.3	2.3	2.058	2.3	2.3	2.3	2.3	2.3	2.3	2.3	2.3	2.3	2.215	2.084	1.953	1.953	1.953	1.953	1.953
YMR155W	7.025	6.894	6.894	6.894	6.829	6.829	6.829	6.829	6.938	6.113	6.113	6.113	6.113	4.955	4.758	4.758	4.889	4.468	4.468	4.274	3.839	3.643	3.643	3.643	4.226	4.768	7.235	7.497	7.736	7.736	7.651	7.651	7.974	8.059	8.606	8.606	8.606	8.606	8.606	8.606	8.691	8.691	8.908	8.777	8.777	8.777	8.692	8.692	8.581
YAR015W	14.772	14.966	14.966	14.966	14.88	14.796	14.796	14.71	14.819	15.739	15.739	15.87	15.87	15.87	16.089	16.089	16.089	16.089	16.089	16.174	16.174	16.174	16.282	16.282	16.282	16.282	16.197	16.197	16.282	16.174	16.174	16.174	16.259	16.259	16.128	16.128	16.128	16.128	16.082	16.213	16.56	16.56	16.56	16.645	16.645	16.56	16.753	16.969	16.969
YLR407W	0.108	0.22	0.22	0.22	0.22	0.22	0.304	0.304	0.304	0.304	0.304	0.304	0.304	0.304	0.304	0.304	0.304	0.304	0.304	0.304	0.304	0.304	0.304	0.304	0.304	0.304	0.304	0.304	0.304	0.304	0.304	0.304	0.304	0.304	0.304	0.304	0.304	0.304	0.304	0.196	0.196	0.085	0.085	0.196	0.196	0.196	0.307	0.307	0.307
YNL220W	0.763	0.871	0.871	0.871	0.956	0.956	0.956	0.956	0.956	0.956	0.956	0.956	0.956	1.065	1.065	1.065	1.065	1.065	1.065	1.065	1.065	1.065	1.065	1.149	1.149	1.149	1.149	1.369	1.369	1.565	1.673	1.673	1.673	1.673	1.673	1.782	1.893	1.785	1.785	1.785	1.785	2.086	2.437	3.219	3.219	3.219	3.219	3.5	3.608
YFR027W	1.282	1.282	1.607	1.607	1.607	1.607	1.931	2.015	3.97	3.97	4.054	4.054	3.97	3.839	3.839	3.839	4.035	4.143	4.252	4.494	5.096	5.096	5.205	5.643	5.728	6.467	6.467	6.467	6.578	6.663	6.663	6.774	7.098	7.315	7.813	7.813	7.813	7.813	7.813	7.813	7.813	7.813	7.813	7.813	7.813	7.813	7.898	8.028	8.028
YJL102W	4.798	4.798	4.995	4.995	4.995	4.995	5.655	5.983	5.983	5.983	5.983	6.402	6.402	6.487	6.51	6.399	6.749	6.749	6.834	6.834	6.834	7.25	7.25	7.25	7.25	7.25	7.25	7.25	7.358	7.25	7.25	7.25	7.358	8.016	8.016	8.124	8.124	8.124	8.124	8.124	8.124	8.124	8.236	8.236	8.236	8.236	8.347	8.347	8.262
YCR043C	11.197	13.451	15.146	15.146	15.146	15.146	15.146	15.146	15.146	15.342	15.427	15.974	15.974	16.305	16.668	16.668	16.968	17.732	18.357	19.198	19.329	19.329	19.329	19.329	19.329	19.414	19.634	19.634	19.764	19.849	19.849	20.069	20.069	20.069	20.069	20.069	20.069	20.177	20.373	20.504	20.504	20.504	20.504	20.504	20.504	20.419	20.442	20.442	20.442
YJL085W	8.633	9.562	9.778	12.194	12.279	12.583	12.714	12.845	12.93	13.123	13.345	13.345	13.345	13.738	14.87	16.279	16.279	16.279	16.39	16.39	16.39	16.501	16.501	16.586	16.671	16.671	16.802	16.802	16.802	16.802	16.802	16.91	16.91	16.91	16.91	16.91	16.995	16.995	16.995	16.995	16.995	16.995	16.91	17.021	17.107	17.107	17.107	17.107	17.107
YGR188C	7.438	7.438	7.438	7.438	7.438	7.438	7.438	7.438	7.739	7.739	7.958	7.958	7.958	7.958	8.2	8.309	8.923	8.923	8.923	9.031	9.225	9.441	9.441	9.441	9.441	9.441	9.441	9.441	9.571	9.571	9.571	9.656	9.656	9.656	9.656	9.872	9.872	9.872	9.872	9.872	9.872	9.872	9.957	9.957	9.957	9.957	9.957	9.957	9.957
YGL181W	11.87	11.87	11.87	11.739	11.909	12.105	12.105	12.105	12.105	12.105	12.105	12.105	12.105	12.105	12.105	12.105	12.105	12.105	12.105	12.105	12.105	12.105	12.105	11.781	11.866	11.781	11.696	11.696	11.696	11.611	11.611	11.503	11.392	11.392	11.631	11.847	11.847	11.955	11.955	11.955	11.955	11.955	11.955	11.955	11.955	11.323	11.238	11.153	11.153
YGR255C	0.393	0.393	0.393	0.523	0.523	0.523	0.523	0.523	0.523	0.523	0.523	0.523	0.523	0.523	0.438	0.438	0.438	0.353	0.242	0.242	0.242	0.242	0.242	0.242	0.242	0.242	0.242	0.242	0.242	0.242	0.242	0.242	0.242	0.242	0.242	0.242	0.242	0.242	0.242	0.242	0.35	0.35	0.459	0.459	0.459	0.459	0.459	0.655	0.655
YOR167C	16.632	16.547	16.547	16.547	16.462	16.462	16.462	16.593	16.593	16.593	16.485	16.485	15.837	15.837	15.837	15.922	15.922	15.791	15.791	15.791	15.791	15.791	15.903	15.031	14.79	14.79	14.112	14.027	14.027	13.723	13.336	13.009	12.787	12.787	12.675	12.567	12.567	12.482	10.739	9.607	9.495	9.495	9.365	9.145	8.648	8.562	8.562	8.562	8.562
YLR313C	11.389	11.389	11.884	11.884	11.884	12.271	12.271	12.356	12.356	12.356	12.68	13.007	13.007	13.007	13.092	13.092	13.285	13.396	13.396	13.396	13.481	13.481	13.589	13.589	13.805	13.805	13.805	13.805	13.805	13.805	13.805	13.805	13.805	13.805	13.72	13.72	13.72	14.047	14.155	14.155	14.486	14.486	14.486	14.486	14.486	14.486	14.464	14.464	14.575
YKL068W	4.534	4.73	4.73	4.73	4.73	4.73	4.73	4.73	4.73	4.73	4.73	4.73	4.73	4.73	4.619	4.619	4.337	4.337	4.383	4.383	4.383	4.383	4.383	4.383	4.383	4.491	4.576	4.576	4.661	4.661	4.661	4.661	4.661	4.55	4.55	4.419	4.419	4.419	4.419	4.419	4.419	4.308	4.308	4.308	4.308	4.308	4.308	4.308	4.308
YDL206W	5.59	5.59	5.59	5.479	5.479	5.259	5.148	4.978	4.847	3.914	4.301	4.301	4.301	4.215	4.215	4.215	4.301	4.301	4.301	4.301	4.301	4.081	3.839	4.775	4.775	4.775	4.775	4.775	4.667	4.667	4.667	4.667	4.555	4.352	4.244	4.244	4.244	4.46	4.46	4.46	4.46	4.571	4.375	4.375	4.375	4.375	4.312	4.623	4.708
YMR009W	9.087	9.087	9.326	9.326	9.546	9.739	9.824	9.824	9.824	9.824	9.824	9.824	9.824	9.824	9.824	10.063	10.063	10.063	10.063	10.063	10.063	10.148	10.148	10.06	9.975	10.06	10.06	10.06	10.06	10.06	10.06	10.06	10.06	9.867	9.867	10.109	10.109	10.109	10.109	10.109	10.109	10.109	10.168	10.168	10.168	10.168	10.056	10.383	10.272
YBL089W	5.357	5.357	5.442	5.442	5.442	5.006	4.876	4.791	4.421	4.421	4.16	4.029	3.917	3.917	3.917	3.616	3.508	2.591	2.657	2.768	2.657	3.092	3.177	3.308	3.088	3.304	3.304	3.304	3.389	3.389	3.762	3.677	3.87	3.87	3.87	3.87	3.628	3.517	3.432	3.432	3.432	3.432	3.301	3.301	3.988	4.43	4.515	4.996	4.996
YGR237C	11.771	11.771	11.771	11.771	11.771	11.686	11.686	11.686	11.578	11.662	11.77	11.662	11.77	11.77	11.77	11.77	11.77	11.748	11.941	11.941	11.941	12.052	12.183	12.183	12.313	12.202	12.072	12.072	12.072	12.072	11.941	11.829	11.941	11.941	11.941	11.941	11.941	11.941	11.745	11.745	11.745	11.329	11.329	10.763	10.347	10.219	10.2	10.2	10.2
YGR206W	4.185	4.27	4.728	6.145	6.606	6.606	6.606	6.606	6.606	6.737	7.17	7.17	7.255	7.255	7.255	7.255	7.255	7.255	7.255	7.366	7.366	7.366	7.366	7.366	7.235	7.235	7.235	7.235	7.926	7.926	7.926	7.926	8.037	8.037	8.037	8.037	8.037	8.58	8.58	8.58	8.58	8.58	8.58	8.711	8.711	8.711	8.711	8.711	8.711
YDR225W	0.334	0.334	0.465	0.465	0.576	0.576	0.576	0.576	0.576	0.707	0.595	0.595	0.595	0.595	0.595	0.595	0.595	0.595	0.484	0.484	0.484	0.484	0.484	0.484	0.484	0.484	0.484	0.484	0.484	0.484	0.484	0.484	0.484	0.484	0.701	0.701	0.701	0.701	0.701	0.701	0.701	0.701	0.701	0.701	0.701	0.701	0.701	0.701	0.701
YER172C	11.347	11.477	12.309	12.309	12.309	12.505	12.505	12.505	13.003	13.46	13.569	13.569	13.654	13.876	14.115	15.883	15.883	15.883	16.014	16.014	16.014	16.338	16.338	16.338	16.423	16.508	16.508	16.554	16.684	16.684	16.793	16.793	17.117	17.336	17.421	17.421	17.529	17.529	17.638	17.418	17.418	17.526	17.526	17.635	17.635	17.635	17.635	17.635	17.635
YNL221C	2.511	2.161	2.161	2.161	1.944	1.944	1.944	2.053	1.944	1.944	2.029	2.029	2.029	2.029	2.14	2.14	2.14	2.14	2.14	2.252	2.143	2.143	2.143	2.143	2.255	2.474	2.474	2.756	2.756	2.671	2.671	2.671	2.671	2.671	2.671	2.671	2.782	2.782	2.782	2.782	2.697	2.612	2.867	2.867	2.867	2.867	2.782	2.782	2.782
YJL053W	14.095	14.204	14.289	14.289	14.589	14.589	14.589	15.287	15.398	15.398	15.398	15.398	15.398	15.313	15.313	15.313	15.201	15.201	15.424	15.424	15.424	15.424	15.424	15.555	15.555	15.555	15.555	15.555	15.555	15.555	15.555	15.274	15.274	15.073	15.073	15.073	15.073	15.188	15.079	15.079	15.079	15.165	15.165	15.165	15.165	14.971	14.971	14.971	14.732
YLR356W	8.206	8.206	8.206	8.206	7.944	8.098	8.013	8.013	8.013	8.013	7.994	7.994	7.994	7.994	7.994	7.994	8.236	8.236	8.236	8.386	9.339	9.231	9.231	9.231	9.231	9.231	9.231	9.231	9.146	9.146	9.146	9.146	9.231	8.904	8.904	8.688	8.688	8.577	8.187	8.187	7.775	7.343	7.101	7.402	7.101	7.101	7.101	7.101	7.016
YPL069C	2.983	2.502	2.803	3.647	3.647	3.777	3.777	3.777	3.692	4.043	4.043	4.173	4.173	4.717	4.776	5.997	7.819	7.819	7.819	7.819	7.819	7.819	7.819	7.819	7.904	8.034	8.034	8.034	8.034	8.034	8.45	8.45	8.781	8.781	8.951	8.951	8.951	9.059	9.364	9.364	9.364	9.56	10.058	10.058	10.058	9.796	9.711	9.711	9.796
YGR102C	16.376	16.291	16.291	16.553	16.553	16.311	16.526	16.526	16.526	16.611	16.808	16.808	16.808	16.919	16.919	16.919	16.919	16.919	16.919	16.919	16.919	16.919	16.919	16.919	16.919	16.919	16.834	16.834	16.723	16.723	16.723	16.723	16.723	16.723	16.461	16.461	16.265	16.265	16.134	16.026	16.026	16.026	16.026	16.026	16.026	14.698	14.698	14.698	13.507
YHR068W	10.675	10.283	10.283	10.741	10.826	10.741	10.849	10.826	10.826	10.826	10.826	10.826	10.826	10.912	11.02	10.889	10.889	10.889	10.889	10.889	10.758	10.758	10.758	10.758	10.87	10.87	10.7	10.7	10.7	10.7	10.7	10.808	10.808	10.808	10.808	10.808	10.808	10.808	10.808	10.808	10.808	10.7	10.7	10.614	10.614	10.614	10.614	10.614	10.614
YML061C	3.088	3.088	3.088	2.98	3.431	4.707	4.596	4.896	5.198	5.067	5.306	5.306	5.306	4.888	4.757	4.888	5.535	8.181	10.502	10.587	10.587	10.587	10.587	10.587	10.718	10.718	10.829	10.829	11.025	11.025	12.37	12.37	12.37	12.37	12.501	12.613	13.097	13.097	13.227	13.227	13.227	13.227	13.227	13.227	13.358	13.358	13.683	13.683	13.683
YML113W	16.633	16.633	16.744	16.744	16.744	16.744	16.744	16.633	16.633	16.633	16.633	16.524	16.524	16.524	16.524	16.524	16.524	16.328	15.634	15.634	15.634	15.634	15.634	15.634	15.634	15.549	15.549	14.898	14.547	14.436	14.305	14.305	14.305	14.175	10.457	9.111	8.041	7.599	7.599	7.599	7.599	7.599	7.514	7.383	7.213	7.213	6.67	6.67	6.149
YOR020C	11.195	11.195	11.195	11.195	11.195	11.195	11.195	11.195	11.195	11.326	11.326	11.326	11.326	11.326	11.326	11.326	11.326	11.11	11.11	11.11	11.11	11.11	10.94	10.855	10.855	10.855	10.616	10.616	10.701	10.266	10.155	10.046	10.046	10.046	10.046	10.046	10.046	10.046	10.046	10.046	10.046	10.007	10.007	9.726	9.7	9.569	9.569	9.569	9.786
YDR440W	6.13	6.61	7.111	7.111	7.111	7.108	7.478	7.478	7.779	8.765	8.765	8.765	9.89	9.89	9.89	9.89	10.021	10.021	10.021	10.021	10.132	10.132	10.132	10.328	10.524	10.524	10.636	10.636	10.891	10.891	11.002	10.894	10.894	10.894	10.894	10.894	11.417	11.417	11.528	11.528	11.659	11.744	12.222	12.654	13.454	13.454	13.454	13.454	13.539
YOR288C	6.794	6.794	6.794	6.709	6.709	6.709	6.902	7.098	7.229	7.121	7.229	7.537	7.537	8.306	8.391	8.607	8.607	8.607	8.738	8.738	8.738	8.738	8.738	8.607	8.607	8.607	8.607	8.607	8.607	8.476	8.476	8.476	8.607	8.607	8.715	8.715	8.715	8.8	8.8	8.692	8.692	8.692	8.692	8.692	8.692	8.692	8.692	8.692	8.692
YGL201C	6.857	6.857	6.88	7.181	7.181	7.181	7.181	7.073	7.073	7.184	7.184	7.184	7.315	7.315	7.315	7.561	7.803	7.803	7.803	7.888	7.888	7.996	7.996	8.104	8.104	8.104	8.104	8.104	8.104	8.189	8.189	8.189	8.274	8.274	8.143	8.143	8.143	8.143	8.143	8.143	8.228	8.228	8.228	8.359	8.359	8.686	8.686	8.686	8.686
YGL108C	5.883	5.883	6.103	6.781	7.461	7.461	7.811	7.811	8.175	8.175	7.848	8.018	7.822	8.018	8.428	8.274	8.274	8.404	8.404	8.404	8.404	8.404	8.515	8.712	8.712	9.036	9.036	9.036	9.232	9.232	9.232	9.147	9.147	9.147	9.147	8.689	8.689	9.479	9.479	9.479	9.479	9.479	9.479	9.479	9.479	9.371	9.24	9.24	9.24
YDR459C	5.627	5.627	5.627	5.627	5.058	5.058	4.973	5.235	8.976	11.148	11.148	11.148	11.455	11.782	11.89	11.89	12.106	12.106	12.106	12.106	12.191	12.384	12.384	12.384	12.493	12.493	12.578	12.578	12.578	12.578	12.578	12.578	12.578	12.382	12.296	12.296	12.512	12.623	12.623	12.82	12.928	12.928	12.928	13.059	13.059	13.17	13.301	13.301	13.497
YHL042W	9.219	9.219	9.219	9.219	9.219	9.35	9.31	9.117	9.009	9.009	9.009	8.6	8.6	8.383	8.383	8.492	8.842	8.842	8.842	8.842	8.842	9.065	9.065	9.173	9.173	9.192	9.3	9.3	9.412	9.198	9.198	9.198	9.198	9.198	9.198	9.198	9.198	8.68	8.572	8.657	8.546	8.546	8.657	8.657	8.202	7.963	8.117	8.117	8.117
YPL165C	9.204	8.985	8.985	9.289	9.119	9.25	9.25	9.25	9.23	9.23	9.23	9.342	8.341	8.341	8.098	7.365	7.389	7.277	7.277	7.277	7.389	7.389	7.389	7.87	7.673	7.673	7.543	7.373	7.373	7.264	7.179	7.288	7.727	7.727	7.727	7.727	7.727	7.727	7.727	7.727	7.727	7.615	7.615	7.785	7.785	7.785	7.785	7.785	7.785
YIR031C	13.434	13.434	12.604	12.518	12.715	12.715	12.715	12.584	12.865	12.865	13.382	13.188	13.188	13.104	12.864	12.78	12.973	12.92	13.742	13.742	13.742	13.742	13.961	13.961	13.961	14.046	13.935	13.497	13.497	13.497	13.497	13.497	13.081	13.081	13.081	13.081	13.301	13.193	13.277	13.277	13.277	13.277	13.363	13.277	12.188	11.841	11.566	11.266	11.266
YDL056W	5.214	5.345	5.345	5.234	5.319	5.319	5.404	7.308	7.308	7.308	7.419	7.55	7.55	7.55	7.55	7.55	7.55	7.766	8.09	8.175	8.175	8.175	8.175	8.175	8.175	8.414	8.414	8.499	8.63	8.63	8.741	8.934	8.934	8.934	8.934	8.934	8.934	9.389	9.802	9.802	9.802	9.802	9.802	9.802	9.802	9.802	9.802	9.802	9.802
YPR198W	3.7	3.7	3.569	3.569	3.569	3.569	3.092	2.83	2.83	2.83	2.657	2.442	2.442	2.442	2.553	2.553	2.576	2.576	3.034	3.749	3.857	3.857	4.527	4.527	4.527	4.658	4.416	4.416	4.416	4.416	4.609	4.609	4.717	4.717	4.717	4.717	4.717	4.802	4.802	4.822	4.822	4.822	4.822	4.822	5.037	5.168	5.276	5.276	5.276
YJR021C	2.828	2.828	2.828	3.021	3.129	3.349	3.349	3.349	4.703	4.703	4.703	5.005	5.005	5.113	5.113	5.113	5.113	5.005	6.042	7.79	7.79	7.921	8.052	8.376	9.999	9.999	10.13	10.346	10.346	10.431	10.431	10.431	10.195	10.195	10.195	10.28	10.28	10.365	10.365	10.365	10.365	10.365	10.365	10.561	10.996	13.088	13.088	13.258	13.559
YIR003W	7.585	7.585	7.585	7.585	7.585	8.298	8.298	8.298	8.298	8.298	8.409	8.409	9.168	9.168	9.28	9.28	9.519	9.519	9.519	9.604	9.715	9.8	9.8	9.911	9.911	9.996	9.996	9.996	9.996	9.996	9.996	9.996	9.996	9.996	9.996	10.323	10.35	11.063	11.279	11.78	11.91	12.104	12.104	12.104	12.274	12.274	12.274	12.274	12.274
YLR091W	2.551	2.551	2.551	2.551	2.421	2.722	3.435	3.543	3.543	3.543	3.543	3.543	3.651	3.651	3.475	4.237	5.481	6.201	6.312	6.964	6.964	6.964	6.964	6.856	6.856	6.941	6.917	6.917	6.832	6.832	6.787	7.002	7.196	8.026	8.026	8.134	8.134	8.22	8.22	8.22	8.22	8.439	8.94	8.94	8.94	9.637	9.637	9.722	9.722
YBR123C	6.989	6.992	6.992	6.992	7.077	7.077	7.077	7.077	7.273	7.515	7.646	8.103	8.103	8.103	8.211	8.296	8.408	8.516	8.516	8.516	8.516	8.516	8.516	8.516	8.516	8.431	8.431	8.431	8.431	8.516	8.601	8.601	8.601	8.601	8.712	8.712	8.712	8.797	8.797	8.797	8.797	8.797	8.797	8.797	8.797	8.797	8.797	8.797	8.627
YDL208W	15.849	15.849	15.849	15.849	15.718	15.718	15.61	15.61	15.61	15.61	15.61	15.61	15.479	15.371	15.371	15.371	15.26	15.26	15.26	15.26	15.149	15.149	15.149	15.04	15.04	14.798	14.798	14.798	14.798	14.798	14.798	14.798	14.798	14.798	14.798	14.448	14.448	14.448	14.448	14.448	13.679	13.679	13.486	13.486	13.486	13.486	13.486	13.486	12.484
YJR112W	8.223	8.659	8.659	8.659	8.659	8.77	8.77	8.77	8.77	8.77	8.77	8.879	8.879	9.343	9.645	9.645	9.645	9.645	9.645	9.645	9.645	9.645	9.645	9.645	9.645	9.645	9.645	9.645	9.645	9.645	9.645	9.645	9.645	9.645	9.645	9.756	9.802	9.913	10.024	9.893	9.893	9.893	9.893	9.893	9.762	9.762	9.762	9.762	9.762
YPR032W	7.253	7.469	7.686	7.993	8.946	10.334	10.334	10.53	11.943	11.943	12.052	12.052	12.136	12.47	12.47	12.47	12.64	13.766	13.766	14.139	14.818	14.818	15.096	15.096	15.292	15.292	15.292	15.292	15.377	15.377	15.508	15.508	15.508	15.508	15.508	15.508	15.508	15.508	15.508	15.508	15.508	15.508	15.508	15.508	15.508	15.508	15.423	15.423	15.227
YCR089W	11.481	11.481	10.434	9.763	9.456	9.393	9.262	9.286	9.286	7.776	7.147	7.147	7.147	7.147	7.147	7.386	7.278	7.386	7.193	7.108	7.108	6.869	6.869	6.329	6.348	6.388	6.303	6.192	6.192	6.303	7.173	7.612	8.158	8.158	8.463	8.717	8.717	8.717	8.717	8.717	8.803	9.375	9.375	9.375	9.486	9.617	9.617	9.879	10.754
YFL026W	3.606	3.606	3.717	3.717	3.717	3.717	3.717	3.717	3.978	3.978	3.978	4.063	4.063	4.063	4.522	4.522	4.522	4.495	4.495	4.689	4.689	4.797	4.797	4.797	4.797	4.82	5.253	5.253	5.338	5.468	5.468	5.468	5.468	5.71	5.71	5.71	5.54	5.54	5.671	5.54	5.54	5.671	5.926	6.227	6.227	6.227	6.227	6.227	6.227
YOL077C	14.097	14.097	14.097	14.097	14.097	14.097	13.966	13.966	13.966	13.966	13.593	13.266	13.155	13.155	13.155	13.155	13.07	12.961	12.961	12.549	12.549	12.549	12.464	12.268	12.268	12.268	12.098	12.098	11.855	11.64	9.299	9.191	9.082	8.889	8.889	8.804	8.5	8.5	8.5	8.415	8.415	8.415	8.415	8.415	7.436	7.325	7.325	7.325	7.325
YJR135C	1.917	2.028	1.917	2.002	2.002	2.002	1.917	1.917	1.917	1.459	1.544	1.329	1.244	1.329	1.329	1.459	1.459	1.459	1.459	1.459	1.459	1.459	1.459	1.459	1.459	1.571	1.59	1.694	2.152	2.322	2.433	2.518	2.518	2.518	2.518	2.518	2.302	2.302	2.302	2.302	2.302	2.276	2.865	4.146	5.205	5.749	5.86	5.86	5.86
YER116C	2.235	2.235	2.235	2.235	2.235	2.235	2.235	2.235	2.151	1.958	1.958	1.958	1.958	1.846	1.846	1.846	1.735	1.735	1.735	1.735	1.735	1.735	1.542	1.542	1.542	1.542	1.194	1.194	1.064	1.064	1.064	1.064	1.064	1.064	1.064	1.064	1.064	1.064	1.064	1.064	1.064	1.064	1.064	1.194	1.194	1.194	1.306	1.306	1.306
YBR135W	0.752	0.752	0.752	0.752	0.752	0.752	0.752	0.837	0.837	2.405	2.951	2.951	2.951	3.212	3.212	3.297	3.867	5.345	9.133	9.133	9.395	12.283	12.283	12.691	12.691	12.822	12.822	12.934	12.934	12.934	12.934	12.934	12.934	12.934	12.934	12.934	13.018	13.104	13.319	13.431	13.431	13.431	13.431	13.431	13.431	13.561	13.561	13.692	13.692
YMR142C	0.111	0.111	0.111	0.223	0.223	0.223	0.223	0.223	0.223	0.223	0.223	0.223	0.223	0.223	0.223	0.223	0.223	0.223	0.223	0.223	0.223	0.223	0.223	0.223	0.223	0.223	0.223	0.223	0.223	0.223	0.223	0.223	0.223	0.223	0.223	0.223	0.223	0.223	0.223	0.223	0.223	0.223	0.223	0.223	0.223	0.223	0.223	0.223	0.223
YKL176C	16.37	16.37	16.37	16.37	16.285	16.006	16.006	15.598	15.598	15.598	15.598	15.598	15.486	15.486	15.486	15.486	15.355	15.441	15.271	15.271	15.271	15.162	14.947	14.947	14.947	14.777	14.777	14.283	14.283	13.932	13.932	13.632	13.546	13.461	13.461	13.461	13.353	12.251	11.616	11.727	11.642	11.642	11.642	11.642	11.642	11.642	11.642	11.642	11.642
YDL113C	14.937	15.067	15.067	15.067	15.659	15.79	15.79	15.899	15.899	16.069	16.238	16.238	16.238	16.369	16.369	16.369	16.369	16.5	16.5	16.5	16.5	16.369	16.454	16.454	16.454	16.454	16.454	16.716	16.716	16.631	16.631	16.631	16.631	16.631	16.631	16.631	16.631	16.631	16.631	16.546	16.546	16.546	16.434	16.173	16.173	16.173	16.173	16.173	16.062
YPR108W	9.362	9.991	9.991	9.991	9.991	9.882	9.666	9.558	9.558	9.643	9.643	9.643	9.643	9.643	9.643	9.813	10.186	10.186	10.297	10.297	10.297	10.297	10.297	10.297	10.297	10.297	10.297	10.212	10.212	10.212	10.212	10.212	10.212	10.32	10.32	10.32	10.32	10.32	10.32	11.063	11.063	11.063	11.063	11.063	11.063	11.063	11.063	11.063	11.063
YKL101W	3.7	3.7	3.7	3.812	4.551	4.551	4.721	4.721	4.852	4.852	4.852	5.18	5.18	5.18	5.566	5.929	6.123	6.123	6.338	6.338	6.777	6.777	6.862	6.993	6.993	7.078	7.163	7.163	7.163	7.163	7.271	7.163	7.163	7.386	7.386	7.386	7.386	7.579	7.71	7.71	7.795	7.795	7.795	7.906	7.906	7.775	7.775	7.775	8.08
YDL104C	13.12	13.206	13.206	13.206	13.206	13.206	13.206	9.707	9.252	8.816	8.735	8.865	9.196	9.17	9.602	9.602	9.713	9.713	9.713	9.713	9.713	9.713	8.885	8.885	8.885	8.018	7.851	7.851	6.859	6.918	7.029	7.199	7.421	7.533	7.533	7.448	7.225	7.462	7.897	8.437	8.437	8.352	8.83	8.719	9.825	9.825	9.825	9.825	9.91
YOR141C	9.326	9.326	9.326	9.326	9.326	9.326	9.326	9.326	9.437	9.437	9.549	9.549	9.549	9.549	9.333	9.333	9.333	9.418	9.418	9.309	9.418	9.333	9.463	9.463	9.549	9.549	9.549	9.549	9.549	9.549	9.549	9.549	9.549	9.549	9.355	9.355	9.355	9.355	9.44	9.44	9.44	9.44	9.44	9.329	9.329	9.329	9.329	9.198	9.005
YLR104W	0.471	0.471	0.471	0.471	0.471	0.471	0.471	0.471	0.471	0.471	0.471	0.471	0.471	0.471	0.471	0.471	0.819	1.165	1.165	1.165	1.165	1.25	1.25	1.25	1.25	1.25	1.25	1.25	1.25	1.25	1.25	1.25	1.25	1.25	1.25	1.25	1.25	1.361	1.558	1.558	1.862	2.34	2.34	2.34	2.34	2.34	2.34	2.425	2.51
YNL281W	9.162	9.162	9.292	9.096	9.466	10.836	11.462	11.462	11.592	11.592	11.592	11.723	11.553	11.749	11.403	11.403	11.596	11.488	11.488	11.573	11.573	11.573	11.573	11.573	11.465	11.226	11.226	11.226	11.226	11.226	11.226	11.2	11.2	11.088	11.088	11.088	11.088	10.895	10.895	10.895	10.571	10.571	10.571	10.571	10.486	10.486	10.486	10.486	10.486
YBR084C-A	0	0	0	0	0	0	0	0	0	0	0	0	0	0	0	0	0	0	0	0	0	0	0	0	0	0	0	0	0	0	0	0	0	0	0	0	0	0	0	0	0	0	0	0	0	0	0	0	0
YPR010C	5.894	5.783	5.675	5.675	5.806	5.694	5.694	5.694	5.694	5.694	4.974	4.974	4.974	4.974	4.843	4.732	4.363	4.363	4.363	4.363	4.363	4.363	4.363	4.278	4.193	3.372	2.999	2.999	2.888	2.888	2.777	2.777	2.43	1.91	1.609	1.891	1.891	1.891	2.022	2.022	2.022	2.022	2.133	2.437	2.935	2.935	2.804	3.046	3.072
YOL098C	1.56	1.645	1.645	1.645	1.645	1.645	1.645	1.645	1.645	1.645	1.645	1.645	1.645	1.645	1.645	1.645	1.56	1.56	1.56	1.802	2.11	5.196	5.196	5.631	5.631	6.004	6.481	6.481	6.481	6.743	6.828	6.828	6.828	7.152	7.804	7.804	8.327	8.327	8.327	8.327	8.438	8.523	9.607	9.607	9.822	9.822	9.822	9.822	9.822
YER005W	4.205	4.558	4.558	4.558	4.558	4.558	4.558	4.558	4.669	4.427	4.319	4.427	4.646	4.758	4.869	5.281	5.281	5.543	5.713	5.994	6.429	7.368	7.368	7.368	7.368	7.368	7.368	7.368	7.453	7.564	7.564	7.564	7.564	7.564	7.564	7.695	7.695	7.803	7.803	7.673	7.673	7.673	7.673	7.673	7.673	7.673	7.673	7.781	7.781
YOR006C	8.862	8.862	8.947	9.428	9.621	9.814	9.922	9.922	10.162	10.162	10.162	10.292	10.292	10.292	10.292	10.184	10.184	10.184	10.315	10.295	10.295	10.38	10.443	10.573	10.573	10.829	10.829	10.829	10.829	10.829	10.72	10.72	10.829	10.829	10.829	10.829	10.829	10.829	10.959	10.959	10.959	10.959	10.874	10.874	10.659	10.659	10.528	10.397	10.266
YEL048C	12.194	12.085	12.085	12.085	12.085	12.085	12.495	14.661	14.661	14.745	14.637	14.637	15.661	15.661	15.9	16.119	16.617	16.748	17.049	17.049	17.049	17.049	17.049	16.938	16.722	16.591	16.591	16.591	16.735	16.735	17.819	17.819	17.819	17.819	17.819	17.819	17.93	17.93	18.041	18.477	18.8	18.8	18.909	18.909	18.909	18.909	18.909	18.909	18.843
YHR004C	4.114	4.141	4.056	4.164	3.836	3.947	3.947	4.274	4.706	4.706	4.706	5.358	5.358	5.443	5.443	5.551	5.682	5.682	5.767	5.659	5.659	5.659	5.659	5.659	5.659	5.659	5.659	5.744	5.744	5.744	5.744	5.744	5.744	5.982	5.897	5.897	5.897	5.897	5.897	5.897	5.897	5.897	4.995	4.667	4.667	4.798	4.883	5.079	5.079
YDL220C	5.975	5.975	5.975	5.975	5.867	6.018	6.018	6.342	6.453	6.453	6.453	6.538	6.731	6.731	6.731	6.928	7.013	7.013	7.124	7.343	7.127	7.127	7.127	7.258	7.284	7.395	7.395	7.503	7.723	8.59	8.72	8.917	9.002	9.002	9.002	9.002	9.002	9.002	9.002	9.002	9.002	9.002	9.002	9.002	8.893	8.893	8.893	9.024	9.133
YMR198W	14.895	14.895	14.895	14.836	14.836	14.836	14.836	14.836	14.836	14.836	14.836	14.052	13.966	14.078	14.078	14.078	14.078	14.078	14.078	14.078	14.078	14.078	14.163	14.163	14.163	14.163	14.163	14.163	14.163	14.163	14.163	13.921	13.921	13.921	13.921	13.921	13.921	13.921	14.006	14.006	14.006	14.006	14.006	14.006	14.114	13.918	13.787	13.787	13.787
YPR119W	9.091	9.091	8.979	8.786	8.485	8.485	8.485	7.421	7.313	6.684	6.376	6.291	6.291	6.291	6.291	6.291	6.183	6.183	5.963	5.963	5.963	5.963	5.747	5.423	5.423	4.464	4.464	4.464	4.379	4.379	4.379	3.037	3.037	3.037	2.35	1.899	1.899	1.79	1.79	1.79	1.79	1.79	1.79	1.79	1.79	1.79	1.79	1.79	1.79
YDR183W	5.104	5.104	5.104	5.104	4.672	4.672	4.672	4.672	3.301	2.654	2.104	2.104	2.104	2.104	2.189	2.274	2.494	3.93	4.692	4.692	4.692	4.777	4.777	4.692	4.692	4.692	4.692	4.692	4.692	4.692	4.692	4.692	4.931	4.931	5.599	5.946	6.735	6.735	6.954	6.954	6.954	6.954	6.954	7.039	7.039	7.039	7.147	7.344	7.344
YNL234W	8.507	8.615	8.313	8.313	7.839	7.839	7.708	7.623	7.623	7.623	7.191	7.191	6.857	6.14	4.321	4.217	3.448	3.255	2.93	2.599	2.906	2.776	2.887	2.972	2.972	2.972	2.972	2.972	2.864	2.972	2.694	2.994	3.833	3.833	3.833	3.833	3.833	3.372	3.287	3.729	3.729	4.056	5.231	5.362	5.362	5.362	5.578	5.551	5.905
YML053C	0.867	0.867	0.867	0.867	0.867	0.867	0.867	1.061	1.146	1.146	1.146	1.146	1.146	1.146	1.146	1.146	1.146	1.146	1.146	1.146	1.146	1.146	1.146	1.146	1.146	1.231	1.231	1.231	1.231	1.231	1.231	1.146	1.146	1.146	0.795	0.58	0.665	0.665	0.665	0.858	1.1	1.211	1.211	1.211	1.211	1.211	1.323	1.323	1.434
YLR233C	8.197	8.197	8.197	8.197	7.981	7.955	8.387	10.003	10.003	10.003	10.003	10.134	10.134	10.049	10.049	10.049	10.16	10.2	10.2	10.2	10.2	10.2	10.2	10.438	10.547	10.786	11.457	11.568	11.568	11.568	11.568	11.244	11.329	11.329	11.329	11.329	11.329	11.549	12.469	12.469	12.469	12.469	12.469	12.469	12.469	12.469	12.488	12.79	12.79
YER053C	2.539	2.539	2.539	2.539	2.346	2.346	2.346	2.346	2.346	2.346	2.346	2.346	2.346	2.346	2.346	2.235	2.235	1.974	1.974	1.974	1.974	1.974	1.974	1.974	1.974	1.584	1.453	1.453	1.368	1.368	1.368	1.368	1.368	1.257	1.126	1.126	1.126	1.126	1.126	1.126	0.632	0.524	0.524	0.524	0.524	0.413	0.413	0.413	0.328
YML021C	7.863	7.732	7.732	7.732	7.126	8.199	8.199	8.199	8.329	8.329	8.329	8.441	8.441	9.007	9.33	9.33	9.33	9.33	9.33	9.33	9.33	9.637	9.553	10.278	10.668	10.668	10.668	10.668	10.668	11.087	10.979	10.979	10.979	11.433	11.433	11.541	11.541	11.653	11.722	12.416	12.416	12.416	12.746	12.746	12.831	12.373	12.615	12.615	12.7
YLR196W	3.037	3.168	3.168	3.581	3.581	3.581	3.581	3.581	3.909	4.963	5.487	5.487	5.856	5.856	6.05	6.05	6.158	6.833	6.941	6.941	6.941	6.941	6.941	7.049	7.049	7.049	7.134	7.376	8.287	8.287	8.506	8.506	8.506	8.506	8.506	8.726	8.834	9.511	9.511	9.681	9.681	9.766	9.874	9.874	9.874	9.874	9.874	9.96	9.96
YDR119W	12.198	12.067	12.067	11.959	11.959	11.959	11.959	11.874	11.874	11.874	11.765	11.765	11.527	11.396	11.396	11.396	11.396	11.396	10.46	10.46	10.107	9.937	9.767	9.767	9.681	9.681	9.681	9.109	8.804	8.585	8.585	8.454	8.454	8.193	8.193	8.193	8.084	8.084	8.084	7.973	7.515	7.319	7.188	7.08	7.08	7.08	7.165	6.573	5.965
YDL133C-A	4.455	4.346	4.346	3.757	3.649	3.649	3.564	3.564	3.564	3.564	3.564	3.309	3.309	3.309	3.224	3.224	3.224	3.224	3.224	3.224	3.093	3.093	3.093	2.635	2.285	2.174	1.306	1.306	1.306	1.306	1.306	1.306	1.306	1.306	1.306	1.306	1.198	1.198	1.198	1.198	1.198	0.655	0	0	0	0	0	0	0
YMR148W	5.685	5.685	5.685	5.685	5.685	5.685	5.77	5.77	3.392	2.728	2.558	3.1	3.447	3.447	3.82	4.782	5.407	5.649	5.649	5.649	5.649	5.649	5.649	5.564	5.479	5.479	5.479	5.479	5.673	6.059	6.753	7.345	7.345	7.345	7.567	7.567	7.567	7.698	7.937	7.937	7.937	7.937	7.937	7.806	7.918	7.918	8.002	8.002	8.002
YLR332W	1.105	1.02	0.889	0.889	0.889	0.889	0.831	0.661	0.661	0.661	0.661	0.576	0.576	0.576	0.576	0.576	0.465	0.465	0.465	0.465	0.465	0.465	0.465	0.465	0.465	0.465	0.465	0.465	0.465	0.465	0.465	0.465	0.465	0.465	0.465	0.465	0.465	0.465	0.334	0.334	0.334	0.334	0.334	0.334	0.334	0.334	0.334	0.223	0.111
YPL011C	10.088	10.173	10.173	10.173	10.173	10.173	10.173	10.173	10.173	10.173	10.173	10.173	10.304	10.304	10.304	10.173	10.173	10.173	10.284	10.284	10.37	10.37	10.37	10.193	10.193	10.193	10.193	10.304	10.304	10.304	10.304	10.196	10.196	10.196	10.196	10.196	10.307	10.307	10.307	10.307	10.307	10.091	10.091	10.091	10.091	9.98	9.98	10.111	10.111
YLR058C	5.737	5.737	5.737	5.737	5.737	5.737	5.737	5.014	4.301	4.192	4.192	4.192	4.192	4.192	4.192	4.192	4.192	4.192	4.084	3.976	3.868	3.759	3.759	3.759	3.759	3.759	3.759	3.759	3.759	3.759	3.759	3.759	3.759	3.759	3.759	3.759	3.759	3.759	3.759	3.759	3.759	3.759	3.759	3.759	3.648	3.648	3.432	3.432	3.432
YML110C	0.943	0.94	0.94	1.133	1.022	1.022	1.153	1.153	1.153	1.283	1.283	1.283	1.391	1.391	1.476	1.476	1.476	1.476	1.476	1.476	1.476	1.476	2.458	3.394	4.239	4.239	4.239	4.239	4.324	4.324	4.324	4.409	4.409	4.494	4.772	4.772	6.457	9.827	9.827	10.089	10.282	10.498	10.498	10.584	11.605	12.342	15.752	15.883	15.883
YBR194W	4.586	4.586	4.586	4.586	4.586	4.586	4.586	4.452	4.321	4.321	4.321	4.321	3.64	3.274	2.862	2.774	3.969	3.969	3.969	3.969	4.054	3.799	5.053	5.053	5.053	5.053	5.053	5.463	5.823	6.584	6.804	6.804	6.804	6.804	7.236	7.105	7.344	8.208	8.1	8.836	8.836	8.705	8.705	9.053	9.053	9.354	10.46	10.46	10.591
YDR493W	5.679	6.17	6.17	6.17	6.17	6.425	6.723	6.723	6.723	6.723	6.503	6.503	6.068	6.068	5.357	5.57	5.793	5.995	5.995	5.995	5.995	6.107	6.283	6.394	7.046	7.046	7.216	7.216	7.216	7.216	7.216	7.216	7.216	7.105	6.954	6.954	7.062	7.285	7.825	7.825	7.825	7.825	7.825	7.825	7.825	7.609	8.103	8.103	8.619
YLR094C	21.917	21.917	21.701	21.701	21.701	21.701	21.701	21.701	21.701	21.485	21.485	21.485	21.485	21.485	21.485	21.485	21.355	21.355	21.355	21.27	21.139	21.008	20.792	20.792	20.792	20.792	19.924	19.924	19.924	18.729	18.617	18.617	18.617	18.532	16.841	16.645	15.11	11.286	10.668	9.515	9.515	9.515	9.404	9.103	9.103	8.907	8.796	8.796	8.687
YGL023C	9.428	9.428	9.428	9.669	9.561	9.561	9.561	9.561	9.561	9.561	9.561	9.561	9.561	9.561	9.561	9.45	9.45	9.45	9.45	9.45	9.45	9.365	9.365	9.365	9.365	9.012	8.966	8.966	8.966	8.966	9.074	9.074	9.074	9.074	9.074	9.074	9.074	9.074	9.074	9.074	9.074	9.074	9.074	9.074	9.074	9.074	9.074	8.963	8.963
YAL002W	3.367	3.174	3.174	3.174	3.063	2.932	2.932	3.063	2.954	2.954	2.954	2.954	2.954	2.954	2.954	2.954	2.954	3.063	3.171	3.171	3.171	3.171	3.171	3.086	3.086	3.086	3.197	3.197	3.197	3.089	3.089	3.089	3.004	2.866	2.866	2.866	2.866	2.539	2.539	2.539	2.539	2.454	2.454	2.496	2.496	2.496	2.496	2.496	2.496
YDL067C	14.095	14.095	14.141	14.249	14.658	14.658	14.658	14.55	14.55	14.789	14.789	14.982	14.982	14.982	14.982	14.786	14.786	14.786	14.067	14.067	13.851	13.766	13.746	13.662	13.662	13.662	13.662	13.707	13.622	13.622	13.492	13.298	13.187	13.059	12.909	12.824	12.824	12.824	12.739	12.87	12.87	12.955	12.955	12.847	12.847	12.847	12.847	12.847	12.716
YKL108W	2.16	2.38	2.622	2.818	3.04	3.04	3.04	3.04	3.04	2.929	2.929	3.168	3.168	3.364	3.603	3.603	3.93	3.93	3.93	4.015	4.231	4.362	4.555	4.899	5.569	5.785	5.785	5.785	5.785	5.87	5.87	5.955	5.955	6.04	6.04	6.426	6.426	6.511	6.619	6.534	6.858	6.943	6.943	6.943	6.943	6.943	6.943	6.943	6.943
YBR068C	0.307	0.307	0.307	0.307	0.307	0.307	0.307	0.307	0.307	0.307	0.307	0.307	0.307	0.307	0.307	0.307	0.307	0.307	0.307	0.307	0.307	0.307	0.307	0.307	0.307	0.307	0.307	0.307	0.307	0.307	0.307	0.307	0.307	0.307	0.307	0.307	0.307	0.307	0.307	0.307	0.307	0.307	0.196	0.307	0.438	0.438	0.438	0.438	0.438
YOL144W	16.344	16.344	16.344	16.453	16.583	16.583	16.583	16.583	16.583	16.779	16.779	16.888	16.888	16.803	16.803	16.803	16.672	16.541	16.626	16.626	16.626	16.626	16.626	16.626	16.495	16.495	16.495	16.495	16.495	16.495	16.495	16.495	16.495	16.495	16.387	16.387	16.387	16.279	16.168	16.168	16.361	16.361	16.361	16.253	16.253	16.253	16.253	15.389	14.999
YNL010W	9.79	9.79	9.79	9.705	9.705	9.705	9.705	9.705	9.705	9.705	9.705	9.705	9.836	9.836	9.836	9.836	9.836	9.836	9.836	9.921	9.836	9.836	9.836	9.836	9.836	9.836	9.836	9.836	9.728	9.728	9.728	9.728	9.728	9.728	9.728	9.728	9.728	9.728	9.728	9.728	9.728	9.293	9.073	9.073	8.988	8.877	8.768	8.768	7.809
YJR138W	0.301	0.301	0.301	0.301	0.301	0.412	1.452	1.452	1.452	1.583	1.583	1.583	1.583	1.583	1.691	1.861	2.215	2.215	2.215	2.385	2.82	3.147	3.258	3.258	3.258	3.258	3.258	3.258	3.258	3.478	3.952	4.41	4.518	4.518	4.734	4.843	5.278	5.67	5.755	5.864	5.864	6.214	6.214	6.214	6.214	6.214	6.299	6.299	6.299
YNL113W	14.935	14.935	14.935	14.85	14.85	14.85	14.85	14.85	14.765	14.765	14.765	14.765	14.765	14.765	14.765	14.542	14.542	14.542	14.349	14.349	14.349	13.479	13.479	13.479	13.236	13.236	12.821	12.821	12.821	12.736	12.386	12.192	12.192	12.192	12.192	11.672	9.411	9.083	8.759	8.759	8.759	8.759	8.589	8.589	8.589	8.458	8.458	8.458	8.458
YLR175W	9.592	9.592	9.592	9.159	9.074	9.074	8.727	8.488	8.573	8.573	8.573	8.573	8.573	8.573	8.573	8.573	8.573	8.573	7.945	7.814	7.814	7.553	7.553	7.468	7.468	7.468	7.579	6.544	6.302	6.302	6.132	6.132	6.024	6.024	5.517	5.262	5.262	5.262	5.177	3.805	3.168	3.191	4.211	5.16	5.271	5.798	5.605	5.929	5.929
YDR370C	8.795	8.664	8.664	8.664	8.664	8.664	8.664	8.664	8.664	8.664	8.579	8.579	8.579	8.579	8.579	8.579	8.579	8.579	8.579	8.579	8.579	8.448	8.448	8.448	8.448	8.448	8.448	8.448	8.448	8.448	8.448	8.448	8.448	8.318	8.013	7.902	7.902	7.902	7.902	7.902	7.902	7.902	7.902	7.902	7.902	7.902	7.902	7.902	7.902
YJL010C	10.654	10.654	10.654	9.47	9.63	9.849	9.849	9.849	9.434	10.169	10.169	10.278	10.278	10.278	10.278	10.281	10.169	10.169	10.605	11.283	11.652	11.783	11.914	12.477	12.477	12.392	12.477	12.585	12.694	13.263	13.348	13.348	14.085	14.085	14.085	14.085	14.085	14.085	14.085	14.085	14.085	14.085	14.085	14.085	14.085	14.301	14.242	14.242	14.459
YDR007W	23.666	23.535	23.535	23.45	23.45	23.45	23.45	23.45	23.45	23.45	23.235	23.149	23.13	23.045	23.045	23.045	23.045	23.153	23.153	23.153	22.374	22.262	22.262	22.262	21.716	21.716	21.716	21.716	21.716	21.716	20.714	20.825	20.825	20.825	20.799	20.799	20.799	20.668	20.668	19.925	19.602	17.382	17.189	16.695	16.695	16.393	16.393	16.393	16.393
YDR023W	11.072	11.18	11.31	11.31	11.265	11.304	11.654	11.654	11.654	11.654	11.654	11.654	10.935	10.804	10.349	9.892	9.175	8.258	8.258	8.671	9.145	10.074	11.011	11.011	12.271	12.271	12.379	12.464	12.464	12.595	12.595	12.641	12.726	12.811	12.811	12.811	12.922	12.922	12.922	12.922	12.706	12.101	11.149	10.93	10.93	10.91	10.992	12.137	12.773
YBR159W	6.535	6.774	6.774	6.774	6.774	6.644	6.644	6.729	6.729	6.729	6.729	6.729	6.729	6.925	6.925	6.925	7.167	7.278	7.278	7.278	7.389	7.389	7.389	7.474	7.474	7.474	7.474	7.775	7.775	7.775	8.535	8.535	8.535	8.535	8.535	8.643	8.643	8.755	8.755	8.755	8.755	8.755	8.755	8.866	8.866	8.866	8.866	8.866	8.866
YMR079W	14.602	14.602	14.602	14.602	14.602	14.602	14.602	14.602	14.602	14.602	14.602	14.602	14.602	14.602	14.602	14.602	14.602	14.602	14.602	14.602	14.471	14.471	14.301	14.301	14.301	14.301	14.301	14.301	14.301	14.301	14.17	13.974	13.889	13.889	13.889	13.889	13.611	13.48	13.395	13.264	13.264	13.264	13.264	13.071	13.156	13.156	13.179	13.179	13.179
YPL279C	4.241	4.241	4.241	4.326	4.326	4.434	4.434	4.676	4.872	4.872	4.872	4.872	4.872	4.872	4.957	5.608	5.804	5.804	5.804	5.804	5.804	5.804	5.804	5.804	5.935	6.046	6.046	6.046	6.243	6.243	6.243	6.243	6.482	6.482	6.482	6.567	6.612	6.501	6.501	6.612	6.612	6.721	6.721	6.721	6.721	6.721	6.721	6.721	6.851
YDR059C	8.578	8.578	8.578	8.578	7.829	7.829	7.744	7.465	7.354	7.047	6.939	7.093	7.093	6.981	6.873	6.677	6.677	6.677	6.592	6.028	6.028	6.028	6.028	6.028	6.028	6.028	4.813	2.791	2.683	2.964	2.987	2.987	2.987	3.204	3.312	3.619	3.619	3.619	4.029	4.029	4.029	4.029	4.029	4.137	4.137	4.137	4.137	4.137	4.137
YNL086W	11.559	11.54	11.975	11.929	11.929	11.821	11.71	11.601	11.386	11.841	12.105	13.362	13.362	13.362	13.47	13.47	13.47	13.47	12.367	12.043	12.787	12.054	12.054	12.162	12.077	12.077	11.422	11.075	10.944	10.964	10.964	10.964	10.964	10.879	10.375	10.904	10.819	11.466	11.597	12.137	12.137	12.137	12.029	11.918	12.611	12.611	12.611	12.807	12.807
YMR259C	3.947	3.947	3.947	4.143	4.274	4.467	4.467	4.467	4.359	4.163	4.248	4.248	4.248	4.248	4.248	4.718	5.046	5.046	5.046	5.046	5.046	5.046	5.046	5.046	5.046	5.046	5.177	5.177	5.177	5.177	5.177	5.177	5.046	5.177	4.938	4.938	5.266	5.377	5.812	5.812	5.812	5.812	5.812	5.812	5.812	5.704	5.704	5.704	5.704
YBL072C	2.86	2.86	2.86	2.86	2.86	2.333	2.333	2.333	2.333	2.248	2.163	2.032	2.032	2.032	2.143	2.143	2.143	2.058	2.058	2.058	2.058	1.927	1.843	1.623	1.623	1.515	1.515	1.403	1.403	1.403	1.403	1.273	1.273	0.798	0.556	0.334	0.334	0.334	0.334	0.334	0.334	0.334	0.334	0.223	0.223	0.223	0.223	0.223	0.334
YBR150C	6.563	6.563	6.887	6.887	7.6	7.6	7.6	7.6	7.839	8.009	8.009	8.009	8.12	8.12	8.12	8.061	8.061	8.061	8.061	8.061	8.061	7.842	7.842	7.842	7.541	7.58	7.606	7.848	7.96	7.96	7.96	7.96	7.96	7.96	7.96	7.96	8.045	8.045	8.045	8.045	8.045	8.045	8.045	8.045	7.936	8.021	8.021	8.021	8.021
YDL178W	5.077	5.296	5.27	5.27	5.143	5.143	5.143	5.143	5.143	5.143	5.143	4.684	4.468	3.602	3.517	3.517	3.517	3.517	3.346	3.176	2.961	2.961	3.154	4.565	5.197	5.197	5.197	5.066	5.174	5.109	5.089	5.089	5.197	5.197	5.197	5.027	5.027	5.136	5.136	5.46	5.545	6.268	6.484	6.699	7.223	7.223	7.223	7.223	7.223
YER016W	5.18	5.291	5.377	5.377	5.377	5.377	4.876	5.053	6.558	6.904	9.387	9.387	9.499	10.016	10.016	10.101	10.186	11.747	11.747	11.747	11.747	11.747	11.747	12.117	12.117	12.117	12.313	12.591	12.591	13.183	13.399	13.399	13.595	13.484	13.615	13.857	13.857	14.05	14.05	14.161	14.292	14.292	14.4	14.4	14.4	14.4	14.4	14.835	14.859
YKR074W	4.016	4.016	4.016	3.444	3.336	3.336	3.227	3.162	3.247	3.247	3.247	3.594	3.787	3.787	3.787	3.787	3.676	3.896	3.654	3.654	3.46	3.46	3.483	3.345	3.454	3.893	3.893	3.893	3.893	3.893	3.893	3.893	3.893	4.001	4.22	5.352	5.352	5.352	5.352	5.352	4.851	4.573	4.992	5.296	5.296	5.408	5.408	5.647	5.647
YGL039W	2.301	2.386	2.386	2.386	2.386	2.386	2.386	2.386	2.386	2.386	2.386	2.386	3.041	3.041	3.041	3.041	3.041	3.041	3.126	3.126	3.341	3.341	3.341	3.341	3.341	3.341	3.341	3.341	3.666	3.666	3.666	3.666	3.666	4.14	4.14	4.14	4.251	4.166	4.166	4.336	4.444	4.699	4.699	4.699	4.699	4.699	4.699	4.785	4.785
YGR014W	14.159	14.047	14.047	14.047	13.939	14.024	14.024	14.024	14.024	14.332	14.246	14.246	14.269	14.027	13.942	13.942	13.942	13.857	13.857	13.857	13.857	13.857	13.772	13.772	13.242	13.111	13.111	13.027	13.027	13.027	12.941	12.941	12.941	12.857	12.857	12.857	12.857	12.726	12.726	12.726	12.556	12.556	12.556	12.062	11.807	10.995	10.906	10.906	10.795
YGL002W	6.807	6.722	6.722	7.356	7.681	8.293	8.377	8.377	8.547	8.787	8.898	8.898	8.898	8.898	8.898	9.028	9.028	9.572	9.791	11.119	11.119	11.561	11.561	11.561	12.406	12.406	12.406	12.406	12.406	12.406	12.406	12.406	12.406	12.406	12.406	12.406	12.406	12.406	12.406	12.406	12.406	12.406	12.406	12.406	12.517	12.517	12.517	12.517	12.517
YDR197W	10.779	11.234	11.234	11.234	11.342	11.536	11.732	11.732	11.732	11.732	11.732	11.732	11.732	11.732	11.732	12.036	12.278	12.278	12.556	12.556	12.753	12.707	12.985	13.07	13.526	13.765	13.765	13.765	13.765	13.765	13.765	13.653	13.762	13.762	13.677	13.677	13.677	13.677	13.592	13.592	13.592	13.592	13.592	13.592	13.592	13.592	13.723	13.723	13.723
YDR141C	4.382	4.598	4.637	4.637	4.637	4.637	4.899	4.899	4.899	4.899	4.899	4.899	4.899	4.787	4.787	4.787	4.787	4.787	4.787	4.787	4.899	4.899	5.029	5.029	4.617	4.508	4.508	5.058	5.058	5.058	4.949	4.864	4.864	5.215	5.545	5.545	5.545	5.46	5.46	5.46	5.46	5.46	5.46	5.46	5.46	5.46	5.46	5.46	5.46
YNL138W-A	7.493	7.408	7.624	7.624	7.624	7.624	7.709	7.487	7.487	7.572	7.572	7.68	7.572	7.572	7.572	7.572	7.574	8.049	8.16	10.117	10.117	10.117	10.117	10.117	10.117	10.117	10.117	10.117	10.226	10.448	10.812	10.7	10.7	10.917	11.002	11.348	11.217	11.329	11.329	11.329	11.329	11.329	11.329	11.329	11.329	11.329	11.329	11.44	11.44
YHR112C	1.361	1.469	1.469	1.469	1.822	3.315	4.324	4.324	4.324	4.324	4.324	4.324	4.432	4.432	5.159	5.905	5.905	6.013	6.229	7.836	8.619	8.619	8.704	8.704	9.198	9.498	11.148	11.148	11.341	12.594	13.677	14.217	14.522	14.522	14.522	14.718	15.543	15.543	15.543	15.543	15.652	15.652	15.783	15.783	15.894	15.894	16.002	16.198	16.198
YIR014W	1.233	1.233	1.233	1.233	1.233	1.233	1.233	1.233	1.233	1.233	1.233	1.233	1.102	1.102	1.102	1.102	1.102	1.102	1.102	1.102	1.187	1.187	1.407	1.577	2.204	2.204	2.204	2.204	2.204	2.204	2.204	2.204	2.204	2.204	2.204	2.204	2.316	2.512	2.512	2.512	2.512	2.512	2.597	2.682	2.767	2.767	2.878	2.963	2.963
YLR211C	8.68	8.68	8.68	8.68	9.007	8.922	8.922	8.945	9.076	9.161	9.331	9.108	9.193	9.193	9.302	10.836	11.313	11.313	11.313	11.483	11.483	11.483	11.483	11.726	11.726	11.617	11.617	11.254	12.082	12.776	12.776	13.015	12.887	12.887	12.779	12.733	12.988	13.119	13.227	13.227	13.227	13.227	13.227	13.361	13.361	13.361	13.316	13.427	13.508
YHR143W-A	4.569	4.569	4.569	4.569	4.569	4.569	4.569	4.569	4.569	4.569	4.569	4.569	4.569	4.458	4.458	4.458	4.458	4.458	4.347	4.216	4.301	4.301	4.301	4.301	4.301	4.301	4.301	4.301	4.301	4.301	4.301	4.301	4.301	4.301	4.193	4.193	3.544	3.459	3.459	3.459	3.459	3.043	2.932	2.821	2.821	2.821	2.821	2.821	2.821
YGL021W	9.138	9.443	10.205	10.205	10.205	10.205	10.205	10.205	10.398	10.178	10.309	10.309	11.072	11.203	11.314	11.314	11.425	11.425	11.425	11.425	11.314	11.314	11.314	11.203	11.203	11.203	11.203	11.314	11.373	11.373	11.373	11.481	11.481	11.481	11.481	11.481	11.481	11.481	11.481	11.481	11.481	11.566	11.566	11.566	11.566	11.566	11.566	11.566	11.566
YPL037C	1.833	1.702	1.617	1.506	1.614	1.614	1.614	1.614	1.614	1.614	1.614	1.614	1.614	1.614	1.614	1.614	1.614	1.614	1.614	1.633	1.633	1.633	1.633	1.411	1.411	1.172	1.172	1.172	1.172	1.172	1.172	1.172	1.172	1.064	0.737	0.737	0.845	0.845	0.845	0.649	0.649	0.54	0.54	0.456	0.649	0.865	0.865	0.865	0.865
YFL034C-B	5.092	7.566	7.566	7.651	9.287	9.287	9.509	10.007	10.007	10.007	10.007	10.007	10.007	10.007	10.007	10.007	11.751	11.47	11.47	11.47	11.555	11.663	11.663	11.663	11.569	13.902	13.817	13.817	13.947	13.863	14.19	14.275	14.275	14.275	14.275	14.275	14.275	14.164	14.164	14.295	14.295	14.295	14.295	14.295	14.187	14.187	14.187	14.187	14.187
YLR133W	11.807	12.046	12.046	12.046	12.046	12.046	12.046	11.785	12.046	12.629	12.953	12.953	12.953	12.953	12.953	12.953	12.76	12.76	12.652	12.874	12.986	13.358	13.358	13.443	13.659	14.68	14.569	14.569	14.399	14.399	14.399	14.399	14.399	14.399	14.399	14.399	14.399	14.399	14.399	14.399	14.53	14.53	14.287	14.287	14.481	14.481	14.481	14.481	14.481
YEL017W	0	0	0.131	0.131	0.131	0.131	0.131	0.131	0.242	0.242	0.242	0.242	0.242	0.242	0.242	0.242	0.242	0.242	0.242	0.242	0.242	0.242	0.242	0.242	0.242	0.242	0.242	0.242	0.242	0.242	0.242	0.242	0.242	0.373	0.373	0.373	0.373	0.373	0.373	0.373	0.373	0.373	0.373	0.373	0.373	0.373	0.373	0.373	0.373
YPL226W	13.437	13.437	13.437	13.437	13.326	13.326	13.411	13.411	13.169	12.744	12.744	12.744	12.744	12.659	12.659	12.659	12.659	12.551	12.551	12.443	12.443	10.845	10.605	10.39	10.39	10.39	10.39	10.39	10.39	9.824	9.411	9.411	9.411	9.411	9.411	9.411	9.411	9.3	9.3	7.562	7.098	6.79	6.899	6.899	6.814	6.814	6.729	6.729	6.729
YNR069C	11.625	11.54	11.344	11.105	11.105	11.105	10.885	11.016	11.016	11.016	11.016	10.823	10.908	9.86	9.863	9.863	9.863	9.993	10.232	10.232	10.341	10.062	10.171	9.647	9.261	9.346	9.346	9.022	9.022	9.022	8.783	8.973	8.78	8.911	8.911	8.911	8.911	8.911	8.911	8.911	8.207	8.121	8.121	8.121	8.121	8.121	8.121	7.64	6.965
YOR304C-A	3.753	3.753	3.753	3.753	3.992	4.296	6.957	7.628	7.867	8.24	8.803	8.803	9.019	9.274	9.274	9.62	9.62	9.62	9.62	9.62	9.79	9.79	9.96	9.96	9.96	9.96	9.96	9.96	9.96	9.443	9.855	10.633	10.96	10.96	10.96	10.96	10.96	11.045	11.045	11.045	11.045	11.13	11.13	11.13	11.261	11.261	11.454	11.454	11.454
YBR295W	2.365	2.777	2.777	2.777	3.51	3.51	3.595	3.595	3.595	3.595	3.595	3.595	3.595	3.595	3.595	3.595	3.595	3.706	3.925	5.446	6.035	6.893	6.893	7.832	7.832	8.136	8.136	8.136	8.136	8.136	8.136	8.136	8.136	8.136	8.136	8.136	8.136	8.136	8.136	8.136	8.136	8.136	8.136	8.136	8.136	8.244	8.244	8.244	8.244
YOL057W	10.07	10.505	10.479	10.564	10.76	10.76	10.845	10.956	11.218	11.218	11.218	11.218	11.218	11.218	11.133	11.264	11.394	11.394	11.564	11.364	11.364	11.669	12.405	14.645	14.645	14.645	14.645	14.756	14.648	14.648	14.648	14.779	15.319	15.319	15.319	15.404	15.404	15.515	15.62	15.751	15.751	15.859	15.859	15.859	15.859	15.774	15.774	15.859	15.859
YBR071W	10.727	10.727	11.061	11.061	11.061	11.061	11.035	11.035	11.339	11.339	11.509	11.509	11.509	11.509	11.424	11.293	11.293	11.209	10.989	11.156	11.048	11.048	11.048	11.048	11.07	10.962	10.877	10.664	10.749	10.749	10.749	10.317	9.463	9.463	9.031	9.031	9.031	9.031	9.14	9.14	9.14	9.362	9.362	9.362	9.362	9.362	9.755	9.755	9.84
YCL010C	13.297	13.409	13.409	13.71	13.932	13.932	13.847	13.847	13.847	13.847	13.716	13.631	13.546	13.435	13.435	13.435	13.435	13.655	13.655	13.655	13.655	13.655	13.655	13.655	13.763	13.678	13.678	13.678	13.897	13.897	14.028	14.028	14.028	14.028	14.139	13.924	13.924	14.139	14.139	14.116	13.985	14.097	14.181	14.181	14.181	14.097	14.097	14.097	14.097
YNL186W	10.274	10.274	10.274	10.274	10.274	10.274	10.274	10.274	10.274	10.274	10.059	9.735	9.604	9.604	8.198	8.198	7.785	7.785	7.89	7.89	7.89	7.864	7.864	7.994	7.752	7.752	7.968	7.968	7.968	7.968	7.968	7.968	7.857	7.857	7.857	7.857	7.857	6.8	6.368	6.283	5.913	5.913	5.72	4.372	4.15	3.806	4.869	4.869	4.869
YLR166C	6.511	6.341	6.341	6.341	6.452	6.452	6.452	6.452	6.125	6.125	6.125	6.125	5.995	5.753	5.753	5.753	5.838	5.968	5.968	5.968	5.968	5.968	6.053	6.053	5.883	4.904	4.904	4.819	4.819	4.623	4.623	4.623	4.626	4.737	4.829	4.829	4.829	4.829	4.829	5.09	5.09	5.09	5.09	5.09	4.593	4.508	4.293	4.404	4.404
YAL056W	19.157	19.157	19.157	19.157	19.157	19.157	19.157	19.157	19.157	19.157	19.157	19.632	19.632	20.018	20.018	20.018	20.018	20.018	20.018	20.018	20.018	20.015	20.015	20.015	20.015	20.015	20.015	20.015	20.015	20.015	20.015	20.015	20.015	20.1	20.316	20.316	20.316	20.316	20.316	20.316	20.316	20.316	20.316	20.316	20.316	20.208	20.123	20.123	19.93
YPR149W	2.041	2.041	2.041	2.041	1.91	1.91	1.91	1.91	1.799	1.799	1.799	1.799	1.452	1.237	0.956	0.871	0.871	0.871	0.785	0.435	0.216	0.216	0.216	0.216	0.216	0.216	0.216	0.216	0.216	0.216	0.216	0.131	0.131	0.131	0.131	0.131	0.131	0.131	0.131	0.131	0.131	0.131	0.131	0.131	0.131	0.131	0.131	0.131	0.131
YML108W	5.404	5.293	5.293	5.293	5.185	5.185	5.296	5.296	5.211	5.211	5.211	5.342	5.427	5.427	5.427	5.427	5.427	4.71	4.71	4.819	5.28	6.498	6.498	6.498	6.498	6.628	6.713	6.798	6.798	6.798	6.798	6.798	6.69	6.821	7.495	7.495	7.41	7.41	7.41	7.888	7.888	7.973	8.297	8.409	8.52	8.52	8.716	8.716	8.716
YOR155C	5.538	5.669	5.669	5.584	5.067	4.473	4.666	5.187	5.187	5.298	5.305	5.436	6.558	7.648	9.123	11.728	11.728	11.925	11.925	12.418	12.418	12.418	12.418	12.418	12.504	12.831	12.831	13.027	13.027	13.354	13.465	14.443	14.97	14.97	14.97	14.97	14.97	14.97	15.491	16.273	16.469	16.469	16.888	16.973	17.058	17.058	17.058	17.058	17.058
YMR143W	0.196	0.196	0.196	0.196	0.196	0.196	0.196	0.196	0.196	0.196	0.196	0.196	0.196	0.196	0.196	0.196	0.196	0.196	0.196	0.196	0.196	0.196	0.196	0.196	0.085	0	0	0	0	0	0	0	0	0	0	0	0	0	0	0	0	0	0	0	0	0	0	0	0
YLR131C	10.359	10.467	10.467	10.621	10.949	11.057	11.057	11.057	11.057	10.97	10.97	11.185	12.075	12.075	12.075	12.075	12.075	12.184	12.184	12.184	12.184	12.184	12.184	12.184	12.184	12.184	12.184	12.184	12.268	12.16	12.16	12.16	12.16	12.16	12.16	12.16	12.16	12.16	12.052	12.052	12.052	12.052	12.052	12.052	12.029	12.029	12.114	11.875	11.875
YJR062C	11.032	11.032	10.685	10.685	9.514	9.429	9.059	8.863	8.778	8.778	8.778	8.778	8.778	8.261	8.175	8.175	8.175	8.175	7.13	5.301	4.326	5.109	5.649	5.649	5.649	5.649	5.649	5.321	5.475	5.806	5.806	5.806	5.917	6.962	6.962	6.962	6.831	6.831	6.831	6.916	7.027	7.027	7.138	7.027	7.158	7.492	7.622	7.622	7.537
YAL049C	11.407	12.074	12.074	12.074	12.293	12.535	14.693	16.428	16.428	16.598	17.03	17.03	17.03	17.03	17.03	17.03	17.446	18.392	19.812	19.812	19.897	20.136	20.136	20.332	20.332	20.332	20.31	20.395	20.565	20.673	20.673	20.673	20.808	20.808	20.808	20.939	20.939	20.939	20.939	21.023	21.023	21.023	21.023	21.154	21.154	21.154	21.154	21.265	21.135
YDR034C	7.957	7.957	7.957	7.846	7.627	7.542	7.457	7.457	7.457	7.11	7.11	6.864	6.864	7.149	7.149	7.261	7.391	7.391	7.176	7.176	7.176	6.74	6.632	6.632	6.632	6.632	6.632	6.632	6.632	6.632	6.524	6.524	6.524	6.439	6.439	6.439	6.939	6.939	6.939	6.939	6.962	6.851	6.824	6.569	6.46	6.372	6.372	6.48	6.48
YGL226W	6.069	5.205	5.126	5.277	6.215	6.324	6.566	6.566	6.566	6.566	6.461	6.484	7.631	7.631	7.74	9.025	9.133	9.35	9.35	9.35	9.219	9.331	10.027	11.203	12.883	13.246	13.246	13.246	13.246	13.246	13.246	13.485	13.894	14.904	14.989	14.989	14.989	14.989	14.989	14.989	14.989	14.989	15.291	15.291	15.291	15.291	15.291	15.291	15.53
YLL009C	16.758	16.758	16.587	16.587	16.479	16.394	16.394	16.394	16.394	16.394	16.394	16.394	16.309	16.198	16.09	16.09	16.09	16.09	16.09	16.09	15.959	15.959	15.658	15.658	15.658	15.658	15.527	15.527	15.527	15.527	15.527	15.572	15.461	15.376	15.291	15.291	15.291	15.075	14.99	14.859	14.62	13.812	13.265	13.265	13.134	13.049	12.918	12.918	12.918
YML012W	12.395	12.395	12.395	12.395	12.395	12.395	12.395	12.395	12.395	12.395	12.395	12.31	12.225	11.947	12.032	12.032	12.032	12.032	12.032	12.032	11.771	11.555	11.555	10.838	10.623	10.181	10.266	10.266	10.374	10.351	10.613	10.613	10.613	10.613	10.502	10.61	10.089	10.089	10.22	10.135	10.135	9.912	9.912	9.912	9.912	10.021	9.739	9.654	9.654
YDR237W	0.759	1.06	1.191	1.191	1.191	1.191	1.191	1.191	1.191	1.191	1.191	1.191	1.302	1.607	1.953	2.038	2.038	2.169	2.169	2.169	2.254	2.254	2.254	2.254	2.385	2.385	2.47	2.708	2.708	2.928	3.036	3.036	3.036	3.036	2.905	2.905	2.905	2.905	2.905	3.147	3.668	4.466	5.202	5.553	5.553	5.553	5.553	5.664	5.664
YOR042W	12.044	11.599	11.187	11.403	11.901	12.123	12.232	12.232	12.232	12.232	11.377	11.247	10.86	10.86	10.86	10.86	10.86	10.969	10.969	10.969	11.139	11.139	11.38	11.38	11.38	11.38	11.25	11.119	10.988	10.988	9.374	9.067	9.067	9.067	9.067	9.067	9.067	9.152	9.152	9.152	9.152	9.152	9.283	9.283	9.283	9.37	9.567	9.567	9.567
YBR269C	7.759	7.867	8.394	8.394	8.394	8.803	8.888	8.888	8.888	8.692	8.581	8.581	9.736	9.736	9.736	9.736	9.845	9.845	9.845	9.845	9.845	9.845	9.845	9.845	9.845	9.759	9.759	9.759	9.759	9.871	9.871	9.871	10.041	10.041	10.041	10.041	10.041	10.041	9.91	9.91	10.08	9.841	9.841	10.037	10.534	10.643	10.947	10.947	10.947
YLL038C	11.916	11.916	11.916	11.916	11.916	11.916	11.916	11.916	11.916	11.916	11.916	11.831	11.942	11.834	11.834	11.834	11.697	11.87	11.87	11.87	11.954	11.954	11.954	12.498	12.498	12.498	12.498	12.498	12.498	12.498	12.498	12.498	12.606	12.606	12.606	12.498	12.148	12.256	12.256	12.256	12.171	12.171	12.547	12.433	12.433	12.433	12.433	12.564	12.564
YHR012W	6.132	6.086	6.086	6.086	6.086	6.171	5.681	5.681	5.766	5.635	5.635	5.635	5.874	6.005	6.027	6.027	6.027	5.942	5.942	5.857	6.354	6.354	6.354	6.897	6.897	6.897	6.897	7.028	7.139	6.855	6.855	7.051	7.051	7.051	7.051	6.92	6.92	6.92	6.92	7.221	7.548	7.548	7.548	8.641	8.969	8.884	9.1	9.316	9.316
YMR294W	13.656	13.155	12.19	12.059	11.729	11.644	11.644	11.644	11.729	11.644	11.644	11.663	11.555	11.555	11.47	11.47	11.277	11.277	11.277	11.277	11.168	11.168	11.168	11.168	11.168	11.168	11.168	10.053	9.687	9.556	9.556	9.556	9.098	8.905	8.794	8.686	8.794	8.794	8.441	8.441	8.441	6.366	5.649	5.54	5.54	5.652	5.737	5.737	5.737
YLR132C	11.398	13.253	13.253	13.168	13.639	13.639	13.639	13.881	13.773	14.078	14.078	14.078	14.078	14.078	14.078	14.162	14.646	14.646	14.973	14.973	14.973	14.973	14.973	14.973	15.143	15.143	15.599	15.599	15.792	15.877	16.07	16.07	16.07	16.07	16.07	16.201	16.201	16.286	16.587	16.757	16.842	16.842	16.842	16.757	16.757	16.757	16.757	16.757	16.757
YJR069C	10.554	10.668	10.498	10.692	10.822	10.931	10.931	10.931	10.931	11.062	8.664	8.091	8.091	8.091	8.091	8.091	7.675	7.433	7.302	7.302	7.194	7.083	6.867	5.699	5.718	6.595	10.309	10.309	10.309	10.309	13.01	13.01	13.01	13.01	13.01	13.01	13.01	13.095	13.206	13.075	13.075	13.184	13.184	13.648	13.648	13.563	13.563	13.694	14.11
YJR013W	3.701	3.943	4.244	4.437	4.633	4.633	4.633	4.463	4.548	4.437	4.437	4.437	4.829	4.829	4.941	4.941	5.156	5.048	5.048	4.787	4.787	5.264	5.545	5.764	5.764	5.849	6.15	6.455	6.67	6.755	7.017	7.319	7.404	7.754	7.754	7.839	7.839	8.055	8.055	8.055	8.055	8.164	7.879	7.794	7.794	7.709	7.683	8.144	8.691
YML120C	4.925	5.036	5.036	5.036	5.229	5.229	5.36	5.36	5.36	5.471	5.471	5.58	5.665	5.995	6.211	6.211	6.211	6.211	6.211	6.211	6.211	6.211	6.211	6.296	6.427	6.751	6.862	6.862	6.862	6.862	6.862	7.808	7.808	8.419	8.419	8.419	8.505	8.635	8.635	8.635	8.635	8.635	8.72	8.805	8.916	9.028	9.892	9.892	9.977
YGR057C	1.561	1.561	1.646	1.731	1.731	1.861	1.861	2.254	2.339	2.509	2.509	2.594	2.705	3.092	3.883	4.292	4.619	4.619	4.619	4.619	4.704	5.113	5.113	5.113	5.113	5.198	5.198	5.198	5.198	5.198	5.198	5.198	5.198	5.198	5.198	5.198	5.394	5.394	5.394	5.394	5.394	5.394	5.394	5.394	5.283	5.368	5.607	5.607	5.849
YOR291W	4.682	4.767	4.767	4.767	4.767	4.767	4.878	5.321	5.517	6.149	6.369	6.369	6.369	6.454	6.454	7.962	7.962	8.224	8.224	8.224	8.309	8.309	8.309	8.309	8.309	8.309	8.309	8.57	8.57	9.202	9.202	9.463	9.463	9.463	9.679	10.003	10.003	10.088	10.196	10.196	10.196	10.196	10.196	10.196	10.393	10.393	10.477	10.477	10.477
YHL020C	7.034	7.204	7.204	7.204	6.984	7.309	7.571	7.571	7.764	8.075	8.451	8.948	8.948	8.864	8.864	8.864	9.083	9.627	9.866	9.977	10.193	11.386	12.063	12.063	12.063	12.063	12.194	12.279	12.279	12.279	12.279	12.279	12.279	12.04	12.04	12.171	12.171	12.171	12.171	12.302	12.302	12.302	12.302	12.302	12.302	12.302	12.302	12.302	12.432
YOR219C	9.571	9.656	9.656	9.656	9.934	10.262	10.262	10.805	10.805	10.805	10.916	10.916	10.916	11.027	11.462	11.462	11.57	11.57	11.57	11.57	12.052	12.052	12.052	12.245	12.245	12.245	12.245	12.245	12.245	12.245	12.245	12.245	12.245	12.245	12.245	12.245	12.245	12.245	12.245	12.245	12.16	12.16	12.075	12.075	12.075	12.075	11.882	11.993	11.492
YCR054C	4.914	4.914	4.721	4.551	4.551	4.308	4.308	4.308	4.544	5.242	5.677	6.554	6.554	6.554	7.654	7.654	8.027	8.027	8.42	8.636	8.745	8.745	9.157	9.79	9.593	10.074	10.074	10.159	10.055	10.297	10.297	10.081	9.97	9.97	10.101	10.644	10.644	10.86	10.991	11.815	12.356	12.356	12.356	12.441	12.854	12.854	12.962	13.401	13.401
YDR359C	12.349	12.349	12.349	12.349	12.545	12.545	12.545	12.545	12.545	12.545	12.545	12.46	12.46	12.46	12.329	12.329	12.329	12.329	12.107	12.022	12.022	12.022	12.13	12.261	12.261	12.261	12.261	12.261	12.041	11.907	11.796	11.796	11.796	11.796	11.796	11.796	11.469	11.469	11.076	11.076	10.965	10.965	10.965	10.752	10.559	10.45	10.45	10.45	8.185
YBR207W	14.775	14.775	14.775	14.883	14.883	14.883	14.883	14.883	14.726	14.726	14.032	14.375	14.156	14.044	14.284	14.284	14.545	14.548	14.679	14.679	14.679	14.679	14.679	14.875	14.875	14.79	14.79	14.79	14.682	14.875	15.153	15.415	15.739	15.847	15.847	15.955	15.674	15.609	15.609	15.524	15.524	15.524	15.74	15.74	15.851	15.851	15.851	15.851	15.851
YNL068C	9.366	9.366	9.366	9.451	9.451	9.582	9.582	9.582	9.582	9.582	9.582	9.582	9.582	9.582	9.582	9.582	9.582	9.582	9.582	9.69	9.69	9.448	9.448	9.206	9.291	9.072	9.072	9.072	8.767	8.767	8.879	8.859	8.859	8.859	8.944	8.944	8.859	8.525	8.525	7.963	7.587	6.687	6.268	6.268	6.379	6.379	6.379	6.49	6.49
YOR311C	12.8	12.8	12.8	12.715	13.128	13.213	13.429	13.429	13.54	13.54	13.54	13.54	13.171	13.171	13.171	13.059	13.059	13.04	13.371	13.371	13.371	13.371	13.286	13.286	13.132	13.351	13.567	13.567	13.806	13.721	13.721	13.721	13.721	13.721	13.832	13.832	13.832	13.832	13.832	13.832	13.832	13.832	13.724	13.724	13.724	13.616	13.616	13.4	13.4
YML117W	4.445	5.492	6.17	6.536	6.729	7.659	7.659	7.744	7.744	7.744	7.744	7.744	7.744	7.744	7.744	7.744	7.744	7.941	7.941	7.941	7.941	8.543	8.543	8.629	8.629	8.629	8.629	8.629	8.543	8.413	8.413	8.498	8.498	8.498	8.498	8.498	8.498	8.173	7.957	7.957	7.957	8.088	8.088	8.088	8.088	8.088	7.846	7.761	7.984
YDR179C	5.194	5.306	5.391	5.306	5.306	5.194	5.266	5.463	5.678	5.875	5.875	5.875	5.875	5.875	4.981	5.114	4.81	5.032	5.337	6.21	6.341	6.537	6.511	6.734	7.041	7.041	7.041	7.041	7.041	6.91	6.995	6.802	6.802	6.345	6.239	6.242	5.935	5.935	5.935	5.715	6.239	6.435	7.148	7.256	7.426	7.341	7.557	7.642	7.642
YJL013C	8.491	8.491	8.491	8.144	8.144	8.144	7.496	7.496	5.789	5.704	5.704	4.45	4.339	4.015	4.015	4.317	4.51	4.788	4.788	4.899	4.984	6.329	7.553	7.553	7.553	7.683	8.2	8.331	8.789	8.789	8.789	8.985	9.558	9.643	10.274	10.274	10.274	10.274	10.601	10.601	10.601	10.601	10.71	11.145	11.145	11.145	11.145	11.145	11.145
YIL093C	9.64	9.532	9.532	9.663	9.663	9.794	9.709	9.709	9.578	9.578	9.578	9.601	9.686	9.948	10.32	10.32	11.109	11.109	10.998	11.214	11.018	11.368	11.479	11.588	11.503	11.503	11.179	11.179	10.351	10.482	11.418	11.805	11.805	12.63	14.225	14.225	14.31	14.31	14.199	14.029	14.137	14.762	14.848	14.932	15.45	15.45	15.45	15.45	15.45
YPL057C	4.022	4.022	4.022	3.805	3.694	3.501	3.393	3.393	3.393	3.393	3.308	3.223	3.223	3.223	3.223	3.223	3.223	3.223	3.223	3.223	2.679	2.352	2.241	2.241	2.241	2.241	2.241	2.241	2.241	2.264	2.349	2.349	2.349	2.349	2.349	2.349	2.349	1.937	1.963	1.851	1.851	1.851	1.851	1.721	1.832	1.832	1.832	1.747	1.747
YBR253W	9.853	9.853	9.853	9.964	10.655	11.984	12.092	12.308	12.308	12.308	12.655	12.655	12.956	12.956	13.064	13.149	13.499	13.63	13.63	13.63	13.63	13.63	13.63	13.63	13.63	13.63	13.63	13.63	13.63	13.63	13.63	13.869	13.869	13.869	13.869	13.977	13.977	13.977	13.977	13.807	13.807	13.807	13.807	13.807	13.807	13.807	13.807	13.807	13.893
YLR215C	6.507	6.229	6.229	6.53	7.88	7.88	8.142	9.821	9.821	9.821	9.821	9.821	9.821	10.037	10.037	10.037	10.037	10.037	10.037	10.037	10.037	10.037	9.952	9.952	9.782	9.386	9.347	11.287	12.335	12.335	12.335	12.335	12.335	12.642	13.012	13.012	13.097	13.097	13.097	13.097	13.097	13.097	13.097	13.097	13.097	13.097	13.227	13.227	13.443
YOR016C	7.535	8.378	8.378	8.463	8.572	8.572	8.572	8.572	8.876	9.157	9.157	9.505	9.505	9.505	9.505	9.505	9.505	9.589	9.589	9.701	9.786	9.786	9.786	9.786	9.786	9.786	9.871	9.786	10.067	10.198	10.283	10.283	10.698	11.023	11.023	11.023	11.023	11.023	11.023	11.023	11.023	11.154	11.154	11.154	11.154	11.154	11.154	11.239	11.324
YLR264W	4.287	4.372	4.372	4.372	4.372	4.372	3.675	3.59	3.59	3.59	3.59	3.59	3.423	3.423	3.423	3.338	3.338	3.338	3.338	3.338	3.145	2.864	2.864	2.644	2.732	2.778	2.909	3.017	3.017	3.017	2.86	2.837	2.925	2.84	3.69	4.233	4.345	4.345	4.345	4.345	4.345	4.345	4.26	4.26	4.237	4.237	5.716	5.955	6.001
YLR063W	13.536	13.536	13.536	13.647	13.323	13.562	13.45	13.693	13.607	13.738	13.202	13.202	13.12	13.12	13.228	13.182	13.182	13.182	13.182	12.573	12.573	12.573	12.573	12.443	12.181	12.181	12.181	12.07	11.749	11.376	11.376	10.895	10.895	10.895	10.434	10.545	10.303	10.411	10.411	10.411	10.411	10.411	10.411	10.3	10.3	10.3	10.3	10.496	10.411
YBL104C	1.503	1.64	1.86	1.86	1.86	1.942	1.679	1.571	1.46	1.46	1.545	1.741	2.131	2.543	2.783	2.783	2.783	2.868	2.868	2.756	3.306	3.437	3.437	3.437	3.437	3.437	3.325	3.325	3.456	3.698	3.891	4.264	4.264	4.264	4.264	4.264	4.372	4.372	4.372	4.372	4.372	4.372	4.372	4.372	4.457	4.457	4.457	4.566	4.566
YIR015W	9.043	8.931	8.738	8.869	8.869	8.869	8.646	8.182	7.855	8.162	8.47	8.47	8.47	8.47	8.139	7.923	7.798	7.798	7.776	7.992	10.056	11.845	11.845	11.845	11.715	11.715	11.63	11.63	11.869	11.999	12.33	12.33	12.33	12.461	12.461	12.461	12.461	12.461	12.461	12.461	12.569	12.438	12.438	12.438	12.438	12.438	12.438	12.438	12.438
YMR161W	5.734	6.107	6.107	6.107	6.107	6.107	6.865	6.865	6.865	6.973	7.609	7.884	8.015	8.1	8.1	8.1	8.319	8.512	8.512	8.774	8.859	8.859	9.317	9.402	9.533	9.879	10.376	10.507	10.507	10.507	10.618	10.618	11.162	11.162	11.162	11.162	11.053	11.053	11.184	11.707	11.792	11.877	11.877	11.766	11.766	11.766	11.766	11.766	12.545
YGR049W	10.624	10.624	10.493	10.385	10.412	10.412	10.258	10.342	10.212	10.212	10.212	10.212	9.358	9.705	10.095	10.095	10.095	10.095	10.095	10.095	8.338	8.181	8.265	8.076	8.122	8.554	8.554	8.554	8.809	9.005	9.005	9.005	9.005	8.812	8.923	8.923	8.923	9.054	9.139	9.335	9.617	9.505	9.505	9.505	9.505	9.505	9.505	9.718	9.718
YOR081C	20.849	20.849	19.892	19.892	20.956	20.956	21.414	21.414	21.63	21.63	21.715	21.715	21.558	21.558	21.558	21.558	21.558	21.643	21.643	21.643	21.728	21.619	21.511	21.511	21.511	21.622	21.321	21.321	21.321	19.913	19.91	19.956	19.956	19.956	20.087	19.975	19.975	19.759	18.585	18.042	17.63	16.965	15.721	14.133	14.047	14.345	14.312	14.312	14.181
YJR059W	12.072	12.072	12.072	12.072	11.96	11.96	11.96	11.96	11.96	11.96	11.502	11.502	11.502	11.371	11.26	11.26	10.935	10.935	10.935	10.935	10.935	10.333	10.333	10.333	10.333	10.006	9.305	9.086	9.086	7.005	5.509	5.267	5.182	5.182	5.313	5.313	5.205	5.205	5.205	4.577	4.354	4.354	4.132	4.047	3.916	3.916	3.975	4.06	4.276
YNL124W	4.186	4.186	4.186	4.016	3.8	3.715	3.715	3.63	3.63	3.63	2.894	2.894	2.894	2.219	1.593	1.485	1.485	1.708	1.708	1.708	1.708	1.792	1.792	1.792	1.792	1.792	1.792	1.792	1.792	1.792	1.792	1.792	1.792	1.792	1.792	1.708	1.708	1.708	1.276	1.191	1.191	1.191	1.191	1.106	1.106	1.106	1.106	1.106	0.936
YHR172W	2.389	2.389	2.389	2.389	2.389	2.389	2.389	2.389	2.389	2.389	2.389	2.389	2.389	2.389	2.389	2.389	2.389	2.474	2.474	2.474	2.474	2.474	2.689	2.97	3.252	3.252	3.252	3.252	3.252	3.252	3.337	3.445	3.576	3.687	3.687	3.687	3.687	3.795	3.795	4.516	5.396	7.979	8.064	8.064	8.064	8.064	8.064	8.064	8.064
YMR167W	7.55	7.527	7.465	7.419	7.53	7.53	7.53	7.314	7.314	7.314	7.12	7.229	7.013	7.013	7.013	7.013	7.013	6.665	6.331	6.053	5.944	5.689	5.604	5.931	6.884	7.101	7.209	7.209	7.209	7.294	7.706	7.575	8.054	8.054	8.165	9.575	9.575	9.684	9.965	9.965	9.965	9.857	10.027	10.027	10.027	10.027	10.197	10.066	10.066
YOR143C	8.463	8.547	9.159	9.159	9.399	10.243	10.243	11.075	11.075	11.183	11.638	11.638	11.638	11.638	11.53	13.938	13.938	14.046	14.046	14.046	14.155	14.394	14.505	14.829	14.829	14.829	15.509	15.509	15.509	15.771	15.771	15.856	16.268	16.484	16.484	16.484	16.484	16.484	16.484	16.569	16.808	16.808	16.916	17.002	17.002	17.002	17.002	16.871	16.871
YPL246C	15.668	15.865	17.044	17.39	17.475	17.884	18.842	18.842	18.842	18.842	18.842	18.842	18.842	18.842	18.842	18.842	18.953	18.823	18.993	18.993	18.993	18.993	18.993	18.993	18.993	18.993	18.993	18.993	18.993	18.993	18.861	18.73	18.73	18.511	18.642	18.642	18.773	18.642	18.642	18.642	18.642	18.642	18.664	18.664	18.579	18.821	18.821	18.821	18.821
YNL003C	6.788	6.788	6.919	6.919	7.004	7.089	7.089	7.089	7.524	7.524	7.524	7.521	7.521	7.521	7.521	7.63	9.771	9.771	9.941	9.941	9.941	9.941	9.941	9.941	10.264	10.526	10.526	10.657	10.657	10.657	10.657	10.657	10.787	11.027	11.157	11.157	11.157	11.157	11.072	11.069	10.961	10.961	10.961	10.961	10.961	11.069	11.178	11.178	11.178
YNL328C	0.242	0.242	0.242	0.242	0.242	0.242	0.242	0.242	0.242	0.242	0.242	0.242	0.131	0.131	0.131	0.131	0.131	0.131	0.131	0.131	0	0	0	0	0	0.108	0.975	0.975	0.975	0.975	0.975	0.975	0.975	0.975	0.975	0.975	1.168	1.299	1.299	1.43	1.43	1.43	1.43	1.43	1.78	2.32	2.32	2.513	2.513
YOR038C	11.925	11.925	11.925	12.01	12.01	12.01	12.363	14.071	14.264	14.506	14.614	14.726	14.837	14.837	15.079	15.295	15.295	15.514	15.514	15.514	15.514	15.514	15.514	15.514	15.514	15.514	15.514	15.514	15.645	15.645	15.645	15.645	15.645	15.645	15.753	15.753	15.884	16.015	16.015	16.015	16.015	16.015	16.015	16.145	16.145	16.145	16.145	16.145	16.145
YNL294C	5.983	5.898	5.898	4.985	4.877	5.81	5.81	5.918	5.918	5.918	5.918	5.594	5.29	5.309	5.721	6.333	7.916	8.24	8.325	8.325	8.325	8.518	8.257	8.564	9.147	9.039	9.147	9.425	9.425	10.974	10.866	11.412	11.412	11.412	11.543	11.628	11.628	11.739	11.72	11.72	11.72	11.72	12.129	12.044	12.044	12.044	12.044	12.044	12.238
YDR077W	1.351	1.351	1.351	1.351	1.351	1.351	1.351	1.351	1.351	1.351	1.351	1.351	1.351	1.351	1.351	1.351	1.351	1.351	1.351	1.351	1.351	1.351	1.351	1.351	1.351	1.351	1.462	1.462	1.462	1.462	1.462	1.6	1.6	1.6	1.6	1.6	1.6	1.6	1.6	1.6	1.6	1.6	1.6	1.6	1.469	1.469	1.469	1.469	1.361
YNL116W	9.45	9.892	9.892	9.892	9.977	9.977	9.951	9.839	9.925	9.925	9.925	9.925	9.794	9.489	9.404	9.404	9.404	9.404	9.489	9.489	9.489	9.404	9.274	8.9	8.874	8.874	8.874	8.874	8.874	8.877	8.877	8.877	8.877	8.877	8.877	8.661	8.772	8.687	8.687	8.687	8.579	8.255	8.255	8.147	8.062	8.036	7.95	7.95	7.95
YGR075C	10.39	10.39	10.39	10.39	10.39	10.39	10.39	10.39	10.279	9.998	8.891	8.776	8.776	8.776	8.776	8.776	8.776	9.021	8.691	8.691	8.625	8.625	8.651	8.324	8.194	7.088	6.213	5.647	5.779	6.325	6.325	6.325	6.456	6.325	6.325	6.214	6.214	6.129	6.129	6.129	5.586	5.455	5.05	4.915	4.915	4.915	4.83	4.915	4.741
YOR008C	10.059	10.059	10.059	10.19	10.19	10.19	10.105	10.105	10.105	10.105	10.216	10.216	10.216	10.216	10.216	10.216	10.216	10.216	10.216	10.046	10.046	9.935	9.935	9.935	9.935	9.935	9.935	9.935	9.935	9.935	10.046	10.046	10.046	10.046	10.046	9.938	9.827	9.827	9.827	9.631	9.631	9.742	9.611	9.611	9.611	9.611	9.5	9.5	9.5
YGL229C	4.905	4.905	4.905	4.774	4.643	4.643	4.643	4.643	4.205	3.793	3.793	3.708	3.708	3.377	3.377	2.729	2.621	2.366	2.497	2.497	2.497	2.497	2.497	2.497	2.497	2.497	2.389	2.389	2.631	2.546	2.634	2.634	2.745	3.135	3.266	3.351	3.436	3.436	3.436	3.782	4.351	4.548	5.107	5.107	5.412	6.066	6.066	6.502	6.632
YHR049W	11.706	11.814	11.729	11.86	11.86	11.598	11.513	11.624	11.271	11.271	11.14	10.899	10.983	10.875	10.875	10.875	10.875	10.636	10.505	10.591	10.371	10.397	10.397	10.397	10.267	10.375	9.786	9.504	9.461	9.461	9.461	9.461	9.35	9.265	9.265	9.373	9.265	9.265	9.376	8.61	8.491	8.194	9.238	9.153	9.153	9.153	9.153	9.153	9.153
YIL091C	11.178	11.178	11.262	11.374	11.652	11.567	11.567	11.567	12.195	12.457	12.457	13.062	13.062	13.062	13.062	13.062	13.062	13.174	13.258	13.801	15.729	16.164	16.164	16.249	16.249	16.249	16.334	17.101	17.101	17.232	17.471	17.778	17.778	17.778	17.971	17.971	17.971	17.971	17.971	17.971	17.971	17.971	17.971	17.971	17.971	17.971	17.86	17.86	17.86
YPL244C	7.44	7.44	7.44	7.525	7.525	7.525	7.525	7.525	7.826	7.826	7.826	7.826	7.826	7.826	7.826	7.911	7.911	7.911	7.911	7.911	7.78	7.78	7.78	7.78	7.695	7.695	7.695	7.695	7.695	7.695	7.918	7.918	7.918	7.918	7.918	7.918	7.918	7.918	7.918	7.918	7.918	7.918	7.918	7.918	7.918	7.806	7.721	7.636	7.721
YGR169C	11.94	11.94	12.048	12.287	12.398	12.617	12.617	12.617	12.617	12.617	12.617	12.617	12.703	12.703	12.703	12.703	12.703	12.703	12.703	12.703	12.703	12.703	12.509	12.401	12.594	12.594	12.594	12.594	12.918	12.806	12.999	12.999	12.999	12.999	12.999	12.999	13.085	12.999	12.999	12.999	12.999	12.891	12.891	12.783	12.783	12.894	12.979	12.979	12.979
YMR282C	7.278	7.278	7.69	7.932	7.932	8.04	8.04	8.04	8.171	8.171	8.171	8.171	8.587	8.944	8.944	8.944	9.222	9.418	9.418	9.418	9.418	9.745	9.745	9.745	9.637	9.637	9.552	9.552	9.421	9.421	9.421	9.421	9.421	10.072	10.334	11.034	11.034	11.034	11.034	11.034	11.251	11.166	11.166	11.166	11.166	10.835	10.966	10.966	11.293
YEL037C	23.86	24.511	24.73	24.924	25.163	25.491	25.576	25.576	25.576	25.791	25.922	26.03	26.165	26.165	26.273	26.358	26.358	26.466	26.575	26.575	26.683	26.768	26.768	26.768	26.768	26.768	26.768	26.768	26.768	27.292	27.096	27.096	27.204	27.141	27.141	27.141	27.272	27.272	27.272	27.272	27.272	27.272	27.272	27.272	27.272	27.272	27.272	27.272	27.272
YDR152W	6.386	6.386	6.386	6.599	6.73	6.73	6.73	6.73	6.73	6.861	6.752	6.622	6.622	6.73	6.815	7.551	7.982	10.07	10.07	10.241	10.241	10.241	10.241	10.241	10.437	10.555	10.555	10.555	10.555	10.555	10.555	10.555	10.751	10.751	10.751	10.836	11.16	11.16	11.16	11.16	11.16	11.16	11.16	11.052	11.483	11.834	11.834	11.834	11.834
YPL227C	13.076	13.076	13.076	13.076	12.992	12.992	12.992	12.88	12.88	12.88	12.88	12.88	12.88	12.749	12.749	12.749	12.137	11.607	11.607	11.523	11.523	11.523	11.523	11.326	11.326	10.498	9.706	8.423	8.162	8.162	7.249	6.899	6.899	6.683	4.941	4.575	3.885	3.776	3.776	3.776	3.691	3.606	3.606	3.606	3.606	3.606	3.475	3.475	2.712
YDR319C	11.627	11.627	11.627	11.431	11.3	11.3	11.3	10.969	10.694	10.585	10.671	10.671	9.914	9.914	9.914	9.721	9.721	10.111	10.307	10.549	10.549	10.768	10.768	10.768	10.768	10.337	9.879	9.879	9.879	9.876	9.965	10.05	10.135	10.547	10.547	10.547	10.547	10.547	10.547	10.547	10.293	10.423	11.52	11.435	11.566	11.697	11.648	11.648	11.864
YBR094W	6.814	7.406	7.298	7.491	7.491	7.491	7.491	7.491	7.491	7.361	7.361	7.361	7.361	7.469	7.276	7.276	7.276	7.276	7.276	7.276	7.276	6.294	6.402	6.448	6.967	6.967	6.967	6.967	6.967	7.098	7.098	7.098	7.098	7.229	7.229	7.229	7.229	7.229	7.229	7.229	7.229	7.12	7.359	7.359	7.359	7.359	7.229	7.229	7.12
YOL059W	8.626	8.626	8.841	8.841	8.841	8.841	8.841	8.796	9.018	9.018	9.018	9.018	8.848	8.979	9.218	9.571	9.571	9.571	9.571	9.656	9.656	9.741	9.741	9.741	9.741	9.872	10.042	9.996	10.107	10.107	9.977	9.977	10.062	10.301	10.671	10.801	10.801	10.801	10.801	10.801	10.801	10.605	10.605	10.605	10.605	10.605	10.69	10.69	10.906
YOR051C	5.597	5.597	5.597	5.486	5.27	5.1	5.1	5.293	5.293	5.293	5.293	5.293	5.293	5.293	5.208	5.208	5.208	5.208	5.208	5.208	4.593	4.338	4.45	4.45	4.558	4.892	5.022	5.131	5.131	5.216	5.046	5.046	4.961	4.876	4.876	4.876	5.013	5.098	5.098	4.837	4.729	4.729	4.729	4.729	4.729	4.644	4.755	5.062	6.234
YKR069W	1.587	1.587	1.587	1.476	1.476	1.391	1.391	0.868	0.737	0.737	0.737	0.737	0.737	0.652	0.652	0.652	0.456	0.325	0.325	0.216	0.216	0.216	0.216	0.216	0.216	0.216	0.216	0.216	0.216	0.216	0.216	0.216	0.216	0.216	0.216	0.216	0.216	0.216	0.108	0	0	0	0	0	0	0	0	0	0
YOR125C	9.085	9.193	9.193	9.193	9.082	9.583	9.803	9.803	9.887	10.078	10.078	10.163	10.163	10.032	10.032	9.986	9.986	9.986	9.679	9.875	9.875	9.875	9.875	9.875	8.478	7.958	8.265	9.008	9.117	10.082	10.082	10.082	10.082	10.193	10.193	10.193	10.193	10.193	10.085	10.163	10.759	10.759	10.844	10.952	11.155	11.479	11.698	11.698	11.698
YLR118C	4.319	4.319	4.319	3.641	3.272	3.514	4.031	4.721	4.721	4.721	4.721	4.721	4.721	4.721	4.721	4.721	4.721	4.806	4.675	5.196	5.716	5.694	5.694	5.694	5.37	5.2	5.439	6.463	6.463	6.463	6.702	6.813	7.229	7.402	7.402	7.402	7.618	8.243	8.852	9.87	10.204	10.204	10.312	10.312	10.312	10.397	10.397	10.482	10.482
YKL016C	11.587	11.587	11.587	11.587	11.587	11.587	11.587	11.587	11.587	11.587	11.587	11.587	11.587	11.587	11.587	11.587	11.587	11.587	11.587	11.587	11.587	11.587	11.587	11.587	11.241	11.241	11.155	11.155	11.155	11.155	11.155	10.959	10.652	10.54	10.456	10.456	10.37	10.177	9.85	9.85	9.85	9.765	9.765	9.634	9.307	9.177	9.177	8.983	8.899
YFR050C	8.929	8.968	8.968	8.968	8.968	9.076	9.551	9.829	9.829	9.829	9.96	10.068	10.068	10.068	10.068	10.068	10.068	10.068	10.094	10.163	10.357	10.357	10.441	10.775	11.122	11.122	11.207	11.207	11.207	11.207	11.076	11.076	11.076	11.207	11.377	11.377	11.377	11.377	11.377	11.377	11.377	11.377	11.488	11.488	11.488	11.488	11.488	11.488	11.488
YGL067W	8.298	8.923	9.12	9.12	9.228	9.228	9.228	9.228	9.081	8.973	9.143	8.881	8.989	8.989	8.989	8.95	9.059	9.059	9.634	9.634	9.634	9.634	9.634	9.634	9.634	9.85	9.936	10.021	10.452	10.452	10.452	10.233	10.449	10.534	10.534	10.534	10.534	10.423	10.423	10.423	10.118	10.23	10.23	10.099	9.991	9.991	10.017	9.8	9.8
YPR056W	3.691	4.081	3.75	3.75	3.747	3.747	3.747	3.747	3.747	3.747	3.288	3.204	3.622	3.622	3.818	4.51	4.748	4.857	4.857	4.857	4.942	5.024	5.413	5.786	6.542	6.542	7.262	7.262	7.262	7.262	7.262	7.262	7.262	7.347	7.347	7.347	7.347	7.543	8.492	8.492	8.708	8.708	8.708	8.708	8.793	8.793	8.878	8.904	9.339
YAL014C	13.846	14.3	14.189	14.189	14.078	14.078	14.078	14.078	14.078	14.078	14.078	14.078	14.294	14.975	14.975	14.975	14.975	15.191	15.191	15.322	15.407	15.407	15.407	15.407	15.407	15.407	15.191	15.191	15.322	15.322	15.322	15.453	15.561	15.561	15.561	15.561	15.561	15.561	15.561	15.561	15.561	15.646	15.646	15.646	15.646	15.646	15.646	15.646	15.646
YDL084W	14.598	14.598	14.598	14.598	14.598	14.598	14.71	14.71	14.71	14.71	14.71	14.71	14.579	14.579	14.579	14.579	14.579	14.579	14.579	14.579	14.579	14.579	14.579	14.579	14.579	14.579	14.579	14.579	14.579	14.579	14.579	14.579	14.252	14.252	14.01	14.01	14.056	14.056	14.056	14.056	14.056	14.056	13.971	13.971	13.971	13.971	13.971	14.082	13.487
YKL127W	7.565	7.565	8.973	8.973	8.973	8.973	9.188	9.188	9.188	9.188	9.188	9.188	9.188	9.296	9.296	9.296	9.296	9.296	9.296	8.861	8.861	8.973	8.973	8.973	9.057	9.057	9.057	9.057	8.835	8.835	8.835	8.534	8.534	8.422	8.311	8.311	8.442	8.527	8.612	8.612	8.697	8.697	8.782	8.674	8.674	8.674	8.588	8.588	8.671
YOR001W	6.039	6.039	6.147	6.557	7.238	7.543	7.543	7.543	7.543	7.543	7.543	7.628	7.628	7.736	7.867	7.867	8.168	8.168	8.168	8.168	8.168	8.168	8.168	8.168	8.168	8.168	8.168	8.168	8.168	8.168	8.168	8.168	8.168	8.168	8.168	8.168	8.168	8.168	8.168	8.168	8.168	8.168	8.168	8.168	8.037	8.037	8.037	8.037	8.037
YOR385W	1.446	1.446	1.446	1.446	1.446	1.446	1.446	1.446	1.315	1.315	1.315	1.315	1.315	1.315	1.342	1.342	1.342	1.342	1.342	1.342	1.342	1.342	1.342	1.342	1.342	1.342	1.342	1.342	1.342	1.342	1.342	1.342	1.342	1.342	1.342	1.512	1.859	1.859	1.859	1.859	1.859	1.859	1.859	1.859	1.859	1.859	1.774	1.774	2.016
YOL064C	8.714	8.409	8.409	8.409	8.409	8.383	8.252	8.144	8.059	8.168	7.146	6.996	6.541	6.652	7.245	7.16	7.16	8.5	8.5	8.5	8.631	8.87	8.762	8.762	9.017	9.017	9.687	9.687	9.71	9.472	9.472	9.472	9.953	9.953	9.953	9.953	9.953	9.953	9.867	9.478	9.478	9.788	12.358	13.588	13.83	13.83	13.83	14.026	16.172
YDR196C	4.188	4.689	4.689	4.689	4.689	5.13	5.997	5.997	5.997	6.998	7.905	7.905	7.905	7.905	7.905	7.905	7.905	7.905	7.905	7.905	7.908	7.908	8.02	8.536	8.667	8.667	8.906	8.906	8.906	8.906	8.775	8.775	8.775	8.775	8.86	8.86	8.991	8.991	8.991	8.991	8.991	9.073	9.312	9.312	9.423	9.593	9.678	9.894	9.979
YBR220C	7.62	7.62	7.489	7.489	7.597	7.489	7.489	7.489	7.489	7.489	7.489	7.489	7.489	7.25	7.495	7.708	7.708	7.708	7.708	7.708	7.708	7.708	7.708	7.708	7.708	7.708	7.708	7.708	7.708	7.708	7.708	7.708	7.708	7.004	6.893	6.893	6.785	6.785	5.964	5.964	5.964	5.964	5.964	5.964	5.771	5.338	5.122	5.122	5.122
YDR174W	11.976	11.976	11.976	12	12.108	12.193	12.363	12.363	12.363	12.121	12.01	12.01	11.768	11.876	11.876	11.876	11.876	11.876	11.876	11.876	11.876	11.876	11.876	11.765	11.656	11.526	11.526	11.526	11.526	11.526	11.153	10.161	10.161	10.161	10.161	10.161	10.161	10.161	10.161	10.076	10.076	10.076	10.076	10.076	9.487	9.356	9.356	9.14	8.97
YLR359W	6.116	5.985	5.746	5.615	5.7	5.674	5.674	5.929	7.369	7.909	7.909	7.909	7.909	8.129	8.129	8.682	8.682	8.79	8.79	8.921	8.921	8.921	8.921	8.921	9.16	9.16	9.245	9.245	9.245	9.245	9.245	9.33	9.546	9.546	9.546	9.546	9.461	9.461	9.919	9.919	9.919	9.919	9.919	9.919	10.004	10.004	10.089	10.004	10.004
YDR332W	7.087	7.194	7.279	7.279	7.279	7.064	6.979	6.979	6.586	6.567	6.455	6.455	6.586	6.671	6.995	6.995	6.995	6.671	6.478	6.478	6.37	5.98	6.026	6.111	6.111	6.111	6.353	6.399	6.399	6.703	6.703	6.703	6.703	6.703	6.703	6.183	6.291	5.945	6.249	6.01	6.01	6.01	6.01	6.01	5.693	5.912	5.912	5.912	5.912
YBR183W	12.034	12.034	12.034	11.925	11.817	11.621	12.007	12.007	12.007	12.15	11.8	11.931	11.931	11.931	11.931	11.714	11.584	11.823	11.954	12.084	12.084	12.084	12.169	12.084	12.084	12.084	12.084	12.084	12.084	12.065	11.871	11.76	11.783	11.783	11.783	11.783	11.783	11.671	11.586	11.671	11.671	11.671	11.671	11.671	11.538	11.299	11.299	11.299	11.299
YDR082W	4.029	4.029	4.553	4.992	5.1	5.293	5.404	5.712	7.392	7.392	7.503	7.588	7.588	7.588	7.588	7.588	7.588	7.588	7.588	7.588	7.588	8.024	8.024	8.22	8.22	8.111	8.111	8.111	8.111	8.111	8.223	8.111	8.327	8.327	8.327	8.216	8.477	8.674	8.674	8.785	8.896	9.066	9.197	9.741	10.088	10.088	10.281	11.04	11.04
YLR450W	2.991	2.991	2.991	2.883	2.772	2.772	2.772	2.772	2.772	2.772	2.772	2.772	2.88	3.316	3.316	3.446	3.446	3.446	3.446	3.361	3.361	3.361	3.276	3.276	3.385	3.385	3.385	3.385	3.385	3.493	3.493	3.493	3.493	3.381	3.381	3.493	3.493	3.493	3.493	3.493	3.604	3.604	3.604	3.604	3.604	3.342	3.342	3.342	3.234
YBR023C	9.553	9.746	9.858	9.858	9.858	9.858	9.858	9.858	9.858	10.051	10.051	10.051	10.051	9.966	9.966	9.966	9.966	9.966	9.966	9.966	10.159	10.159	10.159	10.159	10.159	10.159	10.271	10.294	10.402	10.402	10.402	10.402	10.402	10.903	10.795	10.795	10.795	10.795	10.71	10.449	10.449	10.318	10.098	9.987	10.184	10.556	10.556	10.556	10.795
YCR045C	15.21	15.21	15.124	15.491	15.491	15.491	15.491	15.71	16.713	16.713	16.798	16.798	16.883	16.994	16.994	17.105	17.105	17.105	17.217	17.217	17.217	17.217	17.217	17.433	17.517	17.517	17.517	17.517	17.517	17.517	17.517	17.298	17.298	17.298	17.213	17.213	17.128	17.128	17.128	17.128	17.128	17.128	17.128	17.128	17.128	17.128	17.128	17.128	17.128
YMR019W	3.67	3.67	3.297	3.297	3.755	3.925	4.959	4.959	5.067	5.067	5.152	5.152	5.152	5.261	5.261	5.369	5.369	5.392	5.477	5.562	5.693	5.804	5.997	5.997	5.997	5.997	5.997	5.912	5.912	6.106	6.544	6.976	8.867	8.998	8.998	8.998	8.998	8.998	8.998	8.998	8.998	9.107	9.191	9.303	9.303	9.303	9.303	9.087	9.087
YGL064C	13.713	13.713	13.713	13.822	13.822	14.015	14.015	14.126	14.582	14.497	14.497	14.497	14.497	14.605	14.86	14.86	14.86	14.86	14.86	14.86	15.01	15.226	15.334	15.334	15.334	15.334	15.334	15.334	15.334	15.095	14.666	14.666	14.581	14.581	14.581	14.558	14.754	14.754	14.754	14.754	14.754	14.754	14.754	14.754	14.623	14.139	14.054	14.054	13.704
YBL092W	1.712	1.712	1.712	1.712	1.712	1.712	1.712	1.712	1.712	1.712	1.712	1.712	1.712	1.516	1.516	1.165	1.165	1.165	1.165	1.165	1.165	1.165	1.165	1.165	1.165	1.165	1.165	1.165	1.165	1.165	1.165	0.861	0.861	0.861	0.861	0.861	0.638	0.638	0.638	0.638	0.638	0.638	0.638	0.638	0.638	0.638	0.553	0.331	0.22
YOR357C	13.027	13.027	13.03	12.899	12.899	13.03	13.03	13.138	13.027	12.915	13.242	13.242	13.242	13.242	13.327	13.412	13.543	13.543	13.674	13.674	13.674	13.674	13.631	13.631	13.762	13.873	13.873	13.873	13.873	13.873	13.873	13.742	14.256	14.256	14.256	14.256	14.256	14.256	14.256	14.386	14.302	14.325	14.325	14.456	14.675	14.675	14.675	14.675	14.544
YDR172W	8.867	8.867	8.867	8.867	8.756	8.756	8.756	8.756	8.671	8.671	8.671	8.586	8.586	8.586	8.586	8.347	8.236	8.236	8.236	8.105	7.997	7.997	7.912	7.912	7.912	7.781	7.696	7.696	6.803	6.61	6.655	6.655	6.655	6.185	6.185	5.798	5.713	5.713	5.582	5.582	5.582	5.582	5.582	5.582	5.474	5.474	5.363	5.167	4.82
YGR006W	6.371	6.371	6.541	6.541	7.48	7.48	7.611	7.957	7.787	7.787	8.2	8.72	8.72	9.133	9.048	9.244	9.329	9.329	9.329	9.438	9.546	9.546	9.546	9.546	9.873	10.004	10.004	10.004	10.004	10.004	9.919	9.919	9.919	10.113	10.113	10.113	10.113	10.113	10.113	10.309	10.309	10.309	10.309	10.309	10.309	10.309	10.309	10.309	10.309
YNL238W	7.675	9.369	10.24	10.482	10.482	10.482	10.567	10.567	10.764	10.848	10.848	10.718	10.718	11.356	11.464	11.464	11.464	11.464	11.464	11.464	11.681	11.681	11.681	11.681	11.766	11.766	11.766	11.896	11.896	11.896	12.027	12.066	12.066	12.197	12.197	12.112	12.197	12.197	12.76	12.76	12.76	12.76	12.76	12.76	12.76	12.76	12.76	12.76	12.845
YLR340W	5.597	5.358	5.358	5.358	5.273	5.018	4.907	4.907	4.907	4.795	4.795	4.795	4.71	4.71	4.71	4.71	4.71	4.71	4.71	4.71	4.71	4.71	4.125	3.909	3.909	3.909	3.909	3.909	3.824	3.824	3.654	3.654	3.543	3.324	3.324	3.212	3.212	2.996	2.888	2.888	2.888	2.888	2.888	2.888	2.478	2.478	2.478	2.151	2.151
YBR165W	10.496	10.496	10.496	10.277	10.277	10.277	10.277	10.277	10.277	10.277	10.277	10.192	10.192	10.192	10.192	10.192	10.107	9.976	9.891	10.088	10.172	10.303	10.303	10.303	10.303	10.303	10.303	10.042	9.931	9.931	9.822	9.822	9.822	9.907	9.907	9.907	9.907	9.796	9.711	9.711	9.711	9.711	9.711	9.58	9.58	9.58	9.469	9.384	9.384
YPL233W	2.502	2.502	2.502	2.502	2.502	2.502	2.502	2.113	2.244	2.352	2.483	2.483	2.483	2.483	2.679	3.262	3.501	4.535	4.535	4.92	5.005	5.005	5.114	5.114	5.114	5.225	5.225	5.356	5.726	6.03	6.138	6.138	6.138	6.138	6.55	6.55	6.55	6.55	6.55	6.55	6.55	6.55	7.221	7.417	7.417	7.417	7.529	7.614	7.614
YMR162C	13.156	13.156	13.156	13.287	13.287	13.395	13.395	13.503	13.503	13.634	13.876	13.876	13.876	13.876	13.961	13.961	14.265	14.289	14.874	14.874	15.097	15.097	15.097	15.097	15.097	15.097	15.097	15.097	15.205	15.29	15.29	15.29	15.375	15.375	15.483	15.594	15.594	15.594	15.594	15.594	15.594	15.594	15.594	15.703	15.703	15.703	15.703	15.814	15.814
YOR205C	13.566	13.763	13.763	13.848	13.848	13.848	13.848	13.871	14.221	14.698	15.284	15.726	16.361	16.361	16.361	16.361	16.361	16.361	16.23	16.492	16.492	16.492	16.577	16.989	16.989	16.989	16.989	16.989	16.989	16.989	16.989	16.989	17.097	16.966	17.137	17.245	17.245	17.245	17.245	17.245	17.245	17.245	17.245	17.245	17.245	17.16	17.16	17.16	17.16
YIR026C	3.51	3.51	3.729	3.615	3.726	3.726	3.726	3.425	2.789	2.681	2.596	2.596	2.835	2.92	3.375	3.375	3.375	3.656	4.287	4.566	5.338	5.338	5.796	7.372	7.372	7.457	7.457	7.457	7.457	7.736	7.624	7.624	7.624	7.624	7.624	7.624	7.929	8.41	8.626	9.062	9.062	9.062	9.146	9.146	9.146	9.696	9.696	9.804	9.804
YAL059W	6.121	6.075	8.314	10.209	10.101	10.316	10.447	10.447	10.509	10.509	10.509	10.64	10.836	10.836	10.728	10.75	10.75	10.75	10.75	10.75	10.835	10.986	11.811	11.723	11.723	12.97	12.97	13.166	13.621	13.621	13.706	14.331	14.331	14.331	14.524	14.741	14.825	14.825	14.825	14.911	15.041	15.342	15.643	15.944	15.944	15.947	16.032	16.032	16.032
YPL241C	5.785	5.785	5.654	5.654	5.569	5.569	5.654	6.005	7.221	7.754	7.754	8.078	9.076	10.218	10.415	11	11	11	11	11	11.194	11.455	11.455	11.625	11.71	11.71	11.71	11.71	11.818	11.838	11.838	11.838	11.838	11.838	11.838	11.838	11.838	11.838	11.838	11.838	11.838	11.838	11.753	11.753	11.753	11.753	11.753	11.753	11.753
YHR072W	7.005	7.005	7.005	7.114	7.111	7.196	7.111	7.111	6.98	6.98	6.872	6.741	6.823	6.712	8.898	8.898	8.898	8.983	8.983	8.983	9.203	9.117	8.947	8.863	8.817	8.902	8.902	8.902	8.902	8.663	8.856	8.674	8.674	9.125	9.125	9.341	9.341	9.341	9.341	9.341	9.036	9.036	9.258	9.258	9.389	9.582	9.582	9.582	9.582
YLR420W	5.638	5.835	5.943	5.943	6.074	6.159	6.159	6.159	6.159	6.159	6.159	6.267	6.352	6.483	6.568	7.612	7.612	7.697	7.893	7.893	7.893	7.893	7.893	7.893	7.893	7.893	7.893	7.893	7.978	7.978	7.978	7.978	8.22	8.331	8.331	8.331	8.331	8.331	8.331	8.331	8.331	8.331	8.331	8.331	8.551	8.551	8.551	8.551	8.551
YDR190C	17.475	17.345	17.345	17.345	17.345	15.8	15.67	15.67	15.67	15.67	15.585	15.585	15.585	15.5	15.5	15.33	15.33	15.268	15.268	15.268	15.268	15.137	14.915	14.636	14.312	14.312	13.88	13.88	13.772	13.098	12.928	12.928	12.928	12.928	12.928	13.013	13.013	13.013	11.777	11.145	10.814	10.356	10.16	10.461	10.376	10.376	8.884	8.884	8.969
YER151C	9.716	9.716	9.716	9.716	9.716	9.716	9.415	9.31	9.202	9.156	9.156	9.156	9.159	9.159	9.922	9.922	10.449	11.012	11.012	11.012	11.012	11.012	11.012	11.012	11.339	11.339	11.339	11.254	11.493	11.493	11.493	11.493	11.493	11.493	11.493	11.493	11.408	11.408	11.408	11.519	11.519	11.519	11.519	11.519	11.65	11.565	11.565	11.565	11.565
YCR015C	0	0	0	0	0	0	0	0	0	0	0	0	0.108	0.108	0.108	0.108	0.108	0.108	0.108	0.108	0.108	0.108	0.108	0.108	0.108	0.108	0.108	0.108	0.108	0.108	0.108	0.108	0.108	0.108	0.108	0.108	0.108	0.108	0.108	0.108	0.278	0.278	0.409	0.409	0.409	0.409	0.409	0.409	0.409
YNL329C	14.244	14.244	14.244	14.244	14.244	14.244	14.244	14.244	14.244	15.184	15.295	15.295	15.295	15.295	15.295	15.295	15.295	15.295	15.295	15.295	15.295	15.295	15.187	15.079	15.775	15.775	15.775	15.775	15.86	16.099	16.367	16.475	16.891	16.891	16.891	16.891	16.891	16.891	16.891	16.891	16.891	16.891	17.021	17.565	17.565	17.565	17.65	17.65	17.65
YNL314W	8.436	8.325	8.325	8.456	8.125	8.21	7.905	7.709	7.709	7.123	4.604	4.194	4.087	4.411	4.411	4.542	4.542	4.542	4.542	4.846	5.671	5.671	6.087	6.171	6.171	6.256	6.28	6.391	6.195	6.696	6.696	6.696	7.249	7.249	7.249	7.249	7.901	8.758	9.341	9.776	9.691	9.691	9.691	10.081	11.347	11.347	11.347	11.455	11.455
YML091C	8.059	7.974	7.974	7.974	7.974	7.974	7.974	7.974	7.974	7.974	7.974	7.974	7.974	8.105	7.935	7.935	8.236	8.236	8.236	8.236	8.105	8.105	7.912	7.781	7.696	7.696	7.696	7.696	7.696	7.696	7.696	7.696	7.696	7.611	7.396	7.396	7.396	6.983	6.741	6.741	6.521	6.299	6.083	5.737	5.517	5.517	5.432	5.713	5.955
YLR275W	5.207	5.207	5.207	5.099	5.269	5.269	5.161	4.16	3.943	4.028	4.028	4.113	4.414	4.715	4.715	4.826	4.826	4.826	5.16	5.16	5.29	5.182	5.182	5.182	5.097	5.097	5.015	5.337	5.226	5.337	5.337	5.468	5.445	5.445	5.576	5.576	5.576	6.077	6.077	6.636	6.636	6.636	6.636	6.636	6.551	6.989	6.989	6.989	6.989
YLR274W	9.147	9.147	9.147	9.147	9.147	9.17	9.517	9.628	10.714	11.777	11.863	12.141	12.383	12.383	12.383	12.383	12.383	12.383	12.383	12.468	12.796	12.796	12.796	12.796	12.796	12.88	12.88	12.88	12.88	12.88	12.989	12.989	12.943	12.943	13.136	13.136	13.136	13.136	13.005	13.005	13.117	13.336	13.421	13.506	13.506	13.506	13.506	13.506	13.506
YDR049W	12.063	11.978	12.302	12.78	12.996	13.127	13.127	13.63	13.63	13.63	13.85	13.85	13.98	14.222	14.222	14.088	13.958	13.958	14.154	14.285	14.285	14.154	14.154	14.154	14.154	14.154	14.154	14.37	14.37	14.37	14.37	14.37	14.37	14.37	14.37	14.37	14.37	14.37	14.37	14.239	14.239	14.239	14.023	13.914	13.914	13.784	13.698	13.938	13.938
YMR272C	8.301	8.301	8.301	8.301	8.105	8.105	7.974	7.974	7.539	7.539	7.539	7.867	7.867	7.867	7.952	7.821	7.821	7.821	7.821	7.821	7.821	7.582	7.582	7.582	7.497	7.497	7.497	7.28	7.28	7.28	7.28	7.28	6.511	6.877	6.877	6.877	6.723	6.723	6.94	5.561	5.453	5.453	4.926	4.926	5.12	5.035	5.035	5.228	5.401
YER014W	6.032	6.032	6.232	6.867	6.867	6.867	6.697	6.697	6.504	6.419	6.288	5.961	5.961	5.83	5.811	5.811	5.811	6.374	6.374	6.374	6.374	6.374	6.374	6.374	5.808	5.808	5.202	4.836	4.751	4.751	4.751	4.836	4.921	6.509	6.614	8.458	8.458	8.458	8.674	8.674	8.674	8.955	8.955	9.216	9.328	9.328	9.328	9.412	9.412
YDR395W	16.689	16.689	16.843	17.324	17.324	17.409	18.082	18.082	18.082	18.082	18.082	18.082	18.082	18.082	18.082	18.082	18.082	18.082	18.082	18.082	18.082	18.082	18.191	18.191	18.191	18.191	18.191	18.06	18.06	18.06	18.171	18.325	18.239	18.325	18.325	18.325	18.325	18.325	18.325	18.325	17.971	17.477	17.392	17.477	17.477	17.346	17.262	17.262	17.262
YGL131C	3.682	5.602	5.733	6.256	6.557	6.449	7.293	8.32	8.32	8.67	8.67	8.755	8.755	8.755	8.755	9.206	9.098	9.098	9.206	9.206	9.291	9.376	9.376	9.618	9.618	9.618	9.488	9.399	9.969	9.969	9.969	9.969	10.08	10.08	10.492	10.871	10.871	11.002	11.002	11.113	11.225	11.094	11.333	11.686	11.817	11.817	11.817	11.863	12.141
YBR120C	15.274	15.274	15.687	15.88	15.88	15.88	15.965	15.965	16.381	16.865	16.95	17.143	17.644	17.755	17.84	17.84	17.925	17.925	17.925	17.925	17.925	17.925	17.925	17.925	17.925	17.925	17.925	17.925	17.925	17.925	18.01	18.141	18.141	18.056	18.056	17.971	17.971	18.056	18.056	18.056	18.056	18.056	18.056	18.056	17.945	17.945	17.86	17.86	17.86
YBL086C	9.579	8.867	8.454	8.019	8.062	7.951	7.997	8.193	8.108	8.193	8.334	8.334	8.334	8.53	8.445	8.661	8.857	8.991	9.397	9.482	9.482	9.567	9.459	9.459	9.459	9.459	9.459	9.044	9.044	9.044	8.913	8.652	8.069	8.069	8.154	8.154	7.957	7.957	7.957	7.957	7.718	7.718	7.718	8.481	9.391	9.391	9.391	9.391	9.391
YDR495C	7.963	7.963	7.963	8.048	8.048	7.698	7.456	7.652	7.652	7.652	7.652	7.541	7.649	7.78	7.78	8.604	8.604	8.713	8.713	9.495	9.495	9.776	9.776	9.776	9.776	9.861	9.861	9.861	9.861	9.753	9.753	9.753	9.753	9.864	10.935	10.935	10.935	10.935	11.046	11.046	10.722	10.853	10.853	10.938	10.938	10.941	11.026	11.026	11.242
YPL061W	1.116	1.116	1.116	1.116	1.116	1.116	1.116	1.116	1.116	1.116	1.116	1.116	1.116	1.116	1.116	1.116	0.986	0.986	0.655	0.435	0.435	0.435	0.435	0.435	0.435	0.435	0.435	0.435	0.435	0.435	0.435	0.435	0.435	0.435	0.435	0.435	0.435	0.435	0.435	0.435	0.435	0.324	0.324	0.409	0.409	0.409	0.409	0.409	0.409
YGR234W	1.024	1.132	1.263	1.263	1.263	1.263	1.263	1.263	1.263	1.263	1.263	1.263	1.263	1.263	1.26	1.391	1.282	1.282	1.282	1.282	1.282	1.282	1.282	1.256	1.256	1.256	1.256	1.256	1.256	1.256	1.125	1.256	1.341	1.341	1.341	1.341	1.341	1.341	1.341	1.534	1.534	1.534	1.534	1.534	1.534	1.534	1.534	1.534	1.534
YDR129C	7.107	8.809	8.809	8.979	8.979	9.283	9.368	9.368	9.257	9.257	9.257	9.257	9.342	9.45	9.45	9.45	9.45	9.45	9.535	9.535	9.535	9.535	9.535	9.535	9.535	9.427	9.427	9.427	9.538	9.538	9.538	9.538	9.538	9.453	9.735	9.846	9.846	9.846	9.846	9.846	9.846	9.846	9.738	9.738	9.652	9.652	9.783	9.783	9.783
YGL220W	9.979	9.979	9.979	8.658	7.548	7.156	7.156	6.989	7.008	6.897	7.159	7.159	7.159	7.159	7.159	7.159	6.959	6.657	7.03	7.557	7.665	8.212	8.189	8.274	8.467	8.598	8.598	8.814	8.814	8.814	8.814	9.489	9.381	9.381	9.381	9.335	9.057	8.946	8.946	8.946	9.312	9.587	10.045	12.365	12.365	12.496	12.712	13.236	13.236
YPR137W	17.573	16.887	16.887	16.802	16.501	16.305	15.958	15.958	15.958	15.958	15.608	15.216	14.303	14.303	14.303	14.303	14.303	14.303	14.303	14.303	14.172	14.088	13.566	13.652	13.652	13.373	13.265	12.101	12.016	11.558	11.558	11.316	11.316	11.146	11.146	11.146	10.514	10.429	10.233	10.318	10.318	10.233	9.905	9.493	9.493	9.274	8.623	9.257	9.257
YLR383W	14.909	15.214	15.214	15.214	15.214	15.492	16.015	16.015	16.127	16.127	16.516	16.601	16.601	17.01	17.01	17.01	17.01	17.01	16.902	16.902	16.817	16.6	16.797	16.908	17.038	17.038	17.15	17.258	17.258	17.258	17.258	17.258	17.258	17.088	17.088	17.088	17.088	16.826	16.935	16.715	16.63	16.738	16.654	16.738	16.654	16.765	17.308	17.223	17.223
YLR376C	14.735	14.735	15.148	15.501	15.501	15.848	16.234	16.123	16.535	16.535	16.886	16.886	16.886	17.913	18.083	18.168	18.279	18.63	18.715	19.369	19.716	19.716	19.716	19.716	19.716	19.474	19.559	19.559	19.559	19.559	19.559	19.559	19.559	19.559	19.566	19.566	19.566	19.566	19.35	19.698	19.351	19.351	19.956	19.956	19.956	19.956	19.956	19.956	19.956
YLR103C	7.177	7.177	7.177	7.177	7.177	7.177	7.177	7.177	7.177	7.177	7.347	7.347	7.347	7.347	7.458	7.458	7.458	7.458	7.458	7.458	7.628	7.851	7.851	7.851	7.851	7.848	9.409	11.577	11.577	11.577	11.577	11.577	11.708	11.577	11.466	11.466	11.551	11.548	11.548	11.633	11.826	11.911	11.996	11.996	11.996	11.996	11.996	11.996	12.458
YGL237C	2.879	2.964	2.964	2.964	2.964	3.095	4.202	4.379	4.379	4.487	4.487	4.376	4.265	4.265	4.533	4.425	4.533	4.533	4.664	4.664	4.664	4.664	4.664	4.664	4.664	4.749	5.472	6.3	6.736	7.082	7.082	7.213	7.514	7.514	7.73	8.839	8.839	8.839	8.839	8.755	8.755	8.839	8.948	9.361	9.576	9.576	9.773	9.773	9.773
YBL019W	9.017	9.017	9.043	9.043	9.128	9.128	9.128	9.128	9.128	9.128	8.801	8.585	8.585	8.087	7.976	7.976	7.783	7.783	7.783	7.563	7.648	7.648	7.648	7.648	7.648	7.648	7.622	7.626	7.626	7.626	7.495	7.495	7.58	7.58	7.58	7.472	7.361	7.252	7.23	7.122	7.122	7.233	7.233	7.233	6.971	7.194	7.063	7.063	7.063
YPL039W	6.545	6.545	6.545	6.391	6.391	6.391	6.391	7.128	7.128	7.239	7.76	7.76	7.976	8.457	8.542	8.542	8.523	8.607	8.716	8.585	8.585	8.585	8.585	8.585	8.261	8.346	8.385	9.089	9.635	9.635	9.851	10.633	10.764	10.983	10.983	10.983	10.983	10.898	10.898	11.029	11.029	11.159	11.552	11.552	11.552	11.421	11.421	11.532	11.402
YOL052C	0.255	0.255	0.255	0.255	0.255	0.255	0.17	0.17	0.17	0.17	0.17	0.17	0.17	0.17	0.17	0.17	0.17	0.17	0.17	0.085	0.085	0.085	0.085	0.085	0.17	0.17	0.17	0.17	0.17	0.17	0.17	0.17	0.17	0.278	0.387	0.387	0.387	0.387	0.387	0.387	0.387	0.498	0.498	0.714	0.714	0.714	0.714	0.714	0.883
YLR360W	9.242	9.327	9.438	10.204	10.531	10.531	10.616	10.616	10.616	9.627	10.125	10.233	10.583	10.583	10.583	10.583	10.583	10.799	10.799	10.799	10.668	10.668	10.992	12.18	12.18	12.311	12.311	12.311	12.311	12.207	12.291	12.38	12.835	13.031	13.775	13.69	13.775	13.775	13.775	13.775	13.945	14.075	14.353	14.353	14.353	14.353	14.353	14.353	14.242
YHR187W	10.824	10.824	10.824	10.824	10.935	11.132	11.132	11.24	11.24	11.456	11.783	12.085	12.278	12.494	12.494	12.494	12.494	12.494	12.494	12.517	12.517	12.517	12.517	12.406	12.517	12.628	12.628	12.628	12.628	12.628	12.628	12.628	12.628	12.628	12.628	12.628	12.628	12.628	12.628	12.517	12.517	12.517	12.778	12.778	12.778	12.778	12.887	12.887	12.887
YLR254C	8.498	8.414	8.414	8.414	8.414	8.414	8.414	8.329	8.217	8.132	8.132	8.132	8.021	7.76	7.648	7.648	7.648	7.648	7.648	7.648	7.648	7.648	7.518	7.648	7.563	7.563	7.092	6.876	6.876	6.634	6.677	6.674	6.782	6.782	6.782	6.782	6.782	6.782	6.191	6.191	6.191	5.65	5.735	5.866	5.866	6.19	6.301	6.301	6.301
YKL021C	5.198	5.198	5.198	5.198	5.198	5.175	5.064	5.149	5.149	5.26	5.26	5.26	5.826	5.696	5.804	5.804	5.804	5.804	5.804	5.804	5.562	5.477	5.719	5.719	6.18	6.877	6.962	6.962	7.312	7.724	7.724	7.724	7.724	7.724	7.809	8.595	8.926	9.034	9.142	9.142	9.142	9.142	9.142	9.142	9.227	9.227	9.227	9.227	9.227
YEL002C	12.687	12.772	12.772	12.752	12.752	12.752	12.752	12.752	12.752	12.752	12.752	12.752	12.752	12.752	12.838	12.838	12.707	12.707	12.707	12.707	12.707	12.298	12.409	12.517	12.517	12.517	12.517	12.517	12.629	12.629	12.629	12.629	12.629	12.629	12.629	12.629	12.629	12.629	12.629	12.629	12.629	12.629	12.629	12.517	12.432	12.517	12.517	12.517	12.517
YPR163C	10.305	10.305	10.305	10.305	10.305	10.744	10.855	10.855	10.963	11.271	11.271	11.271	11.491	11.575	11.575	11.575	11.575	11.575	11.684	11.815	11.815	11.923	12.034	12.034	12.034	12.034	12.034	12.034	12.204	12.204	12.204	12.204	12.204	12.204	12.204	12.204	12.204	12.204	12.204	12.204	12.073	12.073	12.073	11.988	11.988	11.903	11.903	11.903	11.903
YJL203W	1.298	1.298	1.298	1.625	1.71	1.71	1.71	1.71	1.688	1.796	1.796	1.796	1.796	1.796	1.684	1.684	1.769	1.769	1.769	1.835	1.835	1.835	1.835	1.835	1.75	1.835	2.574	2.574	3.401	3.401	3.787	3.98	3.98	3.98	4.091	4.353	4.595	4.51	4.51	4.51	4.425	4.667	4.886	4.886	4.971	4.968	5.053	5.138	5.138
YDR135C	2.527	3.051	3.162	3.162	3.162	3.162	3.162	3.162	3.162	3.273	3.273	3.273	3.273	3.273	3.273	3.273	3.467	3.467	3.467	3.683	3.791	3.791	3.791	3.791	3.706	3.706	3.706	3.706	3.706	3.706	3.706	3.706	3.706	3.706	3.706	3.706	3.706	3.706	3.814	3.899	4.227	4.42	4.42	4.505	4.59	4.59	4.924	4.924	4.924
YNR015W	22.482	22.482	22.482	22.482	22.374	22.374	22.374	22.374	22.374	22.374	22.374	22.374	22.374	22.675	22.545	22.891	22.891	22.891	23.39	23.39	23.56	23.56	23.366	23.144	23.144	23.144	23.144	23.144	23.553	23.553	23.553	23.468	23.468	23.901	23.901	23.469	23.469	23.384	23.384	23.384	23.384	23.384	23.299	23.495	23.587	23.587	23.695	23.345	23.345
YDL230W	10.227	10.338	10.341	10.341	10.341	10.257	10.773	10.773	10.275	10.164	10.164	10.053	10.053	10.053	10.053	9.944	9.944	9.748	9.748	8.576	8.576	7.952	5.553	5.703	5.703	5.703	5.34	5.451	6.066	5.935	6.37	6.914	7.022	7.192	7.192	7.277	7.277	7.277	7.277	7.277	7.146	7.316	7.297	7.251	7.336	7.467	7.575	7.745	7.745
YPL215W	10.009	10.009	9.986	10.072	10.072	10.399	10.399	10.399	10.399	10.508	10.508	10.95	10.95	10.95	10.95	10.95	11.188	11.08	11.021	11.021	11.021	10.891	10.891	10.917	10.697	10.828	10.743	10.743	11.07	11.024	11.286	11.417	11.417	11.613	11.613	11.613	11.613	11.312	11.312	11.312	11.201	11.397	11.721	11.61	11.61	11.61	11.502	11.502	11.61
YOL051W	17.227	17.142	17.227	17.227	17.227	17.227	17.227	17.227	17.227	16.988	16.988	17.092	17.092	17.092	17.223	17.223	17.223	17.223	17.223	17.223	17.223	17.308	17.138	17.138	17.026	17.026	16.918	16.918	16.59	16.126	16.126	16.126	16.126	16.126	16.126	16.126	16.126	16.126	16.126	16.126	16.126	16.126	15.713	14.889	14.889	9.951	9.065	7.87	7.762
YDR056C	6.279	6.279	6.279	6.256	6.256	6.256	6.341	6.122	6.122	6.122	5.906	5.821	5.821	5.821	5.736	5.736	5.736	5.955	6.237	6.452	6.838	6.838	7.093	7.093	7.093	7.093	7.093	7.093	7.424	7.424	7.424	7.424	7.424	7.424	7.424	7.424	7.424	7.424	7.424	7.424	7.424	7.424	7.267	7.267	7.156	7.156	7.156	7.156	7.156
YNL213C	8.408	8.408	8.408	8.408	8.408	8.519	8.519	8.519	8.411	8.411	8.411	8.28	8.499	8.499	8.719	9.374	9.374	9.616	9.616	9.616	9.616	9.616	9.616	9.616	9.616	9.616	9.701	9.701	9.701	9.727	9.796	9.796	9.796	9.796	9.796	9.796	9.796	9.796	9.796	9.927	9.927	9.927	9.927	9.927	9.927	9.842	9.757	9.842	9.842
YJL200C	5.202	5.313	4.943	5.185	5.536	6.351	6.351	6.806	7.761	8.281	8.389	8.389	8.389	8.341	8.099	8.099	8.099	8.207	8.076	8.161	8.161	8.403	8.573	9.663	9.663	9.794	9.794	9.794	9.794	9.794	9.794	9.794	9.794	10.033	10.033	10.033	10.144	10.144	10.144	10.144	10.252	10.252	10.144	10.033	9.902	9.902	9.902	10.514	10.927
YJL217W	7.675	7.675	7.787	7.898	7.898	7.898	7.898	7.898	7.898	7.983	7.898	7.983	7.983	7.983	7.983	7.983	7.983	7.983	8.179	8.179	8.179	8.179	8.153	8.153	8.153	8.153	8.153	8.153	8.153	8.153	8.153	8.153	8.153	8.153	8.153	8.068	8.068	8.068	8.068	8.068	7.983	7.898	7.787	7.872	7.787	7.787	7.787	7.787	7.787
YGR186W	13.067	13.175	14.349	14.349	14.565	14.676	14.977	15.415	15.415	15.415	15.415	15.524	15.654	15.654	15.654	15.654	15.654	15.546	15.739	15.739	15.739	15.739	15.739	15.608	15.608	15.608	15.393	15.393	15.393	15.393	15.674	15.674	15.674	15.674	15.674	15.674	15.674	15.674	15.674	15.674	15.674	15.674	15.674	15.697	15.697	15.589	15.589	15.589	15.589
YIR004W	8.456	7.778	7.562	7.562	7.562	6.57	6.272	6.489	7.71	7.71	7.71	8.501	9.329	11.323	11.323	11.323	11.323	11.454	11.696	11.869	14.199	14.199	14.572	14.703	15.898	15.898	16.392	16.803	17.019	17.235	17.235	17.235	17.235	17.346	17.431	17.431	17.431	17.431	17.431	17.431	17.54	17.67	17.67	17.67	17.755	17.755	17.755	17.755	17.755
YBL051C	11.213	11.213	11.213	11.322	11.322	11.322	11.322	11.322	11.322	11.322	11.322	11.322	11.237	11.106	11.021	11.021	11.021	11.021	11.021	11.021	11.021	11.021	11.021	11.021	11.021	10.91	10.713	10.713	10.713	10.602	10.602	10.602	10.278	10.278	10.278	10.278	10.278	10.278	10.278	10.148	9.428	9.343	8.996	8.996	8.996	8.996	8.773	8.773	8.643
YOR231W	14.745	14.745	14.745	14.745	15.114	15.114	15.114	15.114	15.199	15.415	15.415	15.847	15.847	15.932	16.017	16.017	16.017	16.125	16.125	16.125	16.125	16.125	16.125	16.125	16.125	16.125	16.125	16.125	16.125	16.125	16.125	16.125	16.125	15.995	15.995	15.995	15.995	15.995	15.772	15.579	15.579	15.579	15.579	15.579	15.579	15.71	15.71	15.71	15.71
YDR405W	11.866	11.866	11.866	11.866	11.781	11.781	11.781	11.781	11.781	11.781	11.781	9.509	8.88	8.354	7.922	7.922	7.814	7.729	7.729	7.729	7.729	7.729	7.729	7.729	7.617	7.617	7.617	7.617	7.617	7.617	7.506	7.395	7.264	7.31	7.31	7.225	7.225	7.225	7.225	7.117	6.204	4.747	4.531	4.401	4.316	4.293	4.378	5.353	5.353
YLR021W	4.503	4.718	5.353	6.564	7.565	7.65	7.65	7.781	7.696	7.912	8.128	8.128	8.128	8.128	8.128	8.128	8.259	8.259	8.259	8.476	8.999	9.349	9.48	9.48	9.591	11.222	12.727	12.858	12.989	12.989	12.989	12.989	12.989	13.074	13.074	13.27	13.27	13.27	13.27	13.27	13.27	13.378	13.572	13.896	13.896	15.122	15.122	15.122	15.122
YDR436W	5.74	6.064	6.064	5.933	6.018	5.763	5.763	5.632	5.138	4.837	5.076	5.076	5.076	5.076	5.076	5.076	5.076	5.076	4.127	4.156	3.635	3.744	3.963	3.963	3.963	3.963	3.963	3.963	3.963	3.963	3.963	3.963	4.074	4.621	4.621	4.621	4.621	4.621	4.621	4.621	4.425	4.425	5.03	5.03	5.03	5.03	5.03	5.269	5.138
YBR074W	3.998	3.998	3.635	3.635	3.55	3.661	3.661	3.661	3.661	3.661	3.661	3.406	3.295	3.186	3.032	3.032	3.032	3.032	3.032	2.947	2.947	2.708	2.708	2.08	1.887	1.998	2.083	2.685	2.908	2.908	2.908	3.186	3.186	3.186	3.186	3.186	3.186	3.297	3.775	4.101	4.605	4.605	4.605	4.605	4.69	4.69	4.69	4.69	4.69
YIR008C	13.068	13.068	13.068	13.068	13.068	13.068	13.068	13.068	12.744	12.07	12.181	11.468	11.599	12.384	12.299	12.384	12.607	13.187	13.187	13.406	14.492	14.492	14.492	14.492	14.492	14.492	14.819	14.447	14.685	14.601	14.951	14.624	14.624	14.624	14.624	14.539	13.694	13.582	13.713	13.713	13.582	13.717	13.606	13.521	13.521	13.521	12.431	12.061	12.192
YDL102W	2.67	2.67	2.584	2.454	2.454	2.454	2.454	1.669	1.561	3.151	4.682	4.682	4.767	4.767	4.767	4.767	4.898	4.898	4.898	5.029	5.268	5.268	5.268	5.268	5.398	5.398	5.618	7.904	8.013	8.313	8.313	8.313	8.313	8.313	8.313	9.43	9.845	9.845	9.976	10.088	10.088	10.088	10.199	10.199	10.199	10.329	10.611	10.742	10.742
YBL025W	11.502	11.502	11.502	11.502	11.502	11.39	12.114	12.114	12.114	12.198	11.623	11.754	12.114	12.136	12.136	12.355	12.355	12.355	12.14	12.14	11.043	11.043	11.043	11.043	10.493	10.382	10.468	10.468	10.337	10.422	10.422	10.314	10.314	10.314	10.009	9.45	9.558	9.558	9.558	9.558	9.558	9.558	9.558	9.473	9.473	9.473	9.473	9.277	9.231
YMR273C	8.139	7.897	7.897	7.923	8.477	8.562	8.562	8.863	8.863	8.947	8.947	8.817	8.817	9.508	9.854	10.071	10.156	10.287	10.421	10.421	10.421	10.313	10.682	10.682	10.682	11.053	11.053	11.161	11.492	11.492	11.492	11.688	12.271	12.271	12.379	12.681	12.766	12.874	12.874	12.874	12.789	12.789	12.789	12.789	12.789	12.789	12.789	12.789	12.789
YOR382W	14.702	14.702	14.702	14.702	14.349	14.241	14.241	14.241	14.542	15.279	15.279	15.387	15.387	15.387	15.387	15.387	15.387	15.387	15.387	15.387	15.472	15.583	15.583	15.583	15.583	15.583	15.583	15.668	15.91	16.041	16.149	16.149	15.907	15.907	15.992	15.884	15.884	15.989	15.989	15.989	15.989	16.073	16.073	16.073	16.073	16.073	16.073	16.073	16.073
YFL018C	0.477	0.477	0.346	0.477	0.67	0.67	0.67	0.67	0.67	0.67	0.67	0.586	0.586	0.586	0.586	0.586	0.586	0.586	0.586	0.586	0.586	0.716	0.909	0.909	0.909	0.995	0.995	0.995	0.995	1.643	1.512	1.512	1.512	1.643	1.643	1.728	2.274	2.274	2.274	2.513	2.513	2.513	2.513	2.513	2.866	3.252	3.252	3.471	3.471
YDL198C	12.289	12.289	12.289	12.289	12.44	12.44	12.44	12.44	12.44	12.44	12.44	12.44	12.44	12.459	12.24	12.132	12.459	12.459	12.459	12.459	12.459	12.59	12.59	12.675	12.786	12.786	12.786	12.786	12.786	12.786	12.786	12.786	12.698	12.544	12.544	12.544	12.544	12.544	12.544	12.459	12.001	12.001	11.916	11.916	12.001	12.001	12.001	11.889	12.083
YKR101W	10.13	10.769	10.769	10.769	10.769	10.769	10.769	10.769	10.769	10.769	10.769	10.769	10.684	10.684	10.684	10.684	10.684	10.684	10.684	10.684	10.488	10.488	10.488	10.596	10.596	10.596	10.488	10.488	10.488	10.488	10.684	10.769	10.769	10.769	10.769	10.877	10.877	10.877	10.877	10.877	10.877	10.792	10.792	10.792	10.792	10.877	10.877	10.877	10.877
YOR018W	6.074	5.989	5.989	5.989	5.989	6.336	6.228	6.228	6.228	6.228	6.058	5.949	6.542	6.542	6.542	6.542	6.761	6.761	6.981	6.981	6.981	6.896	6.896	6.896	6.896	6.896	6.896	6.896	6.896	6.896	6.896	6.896	6.032	5.205	5.074	4.944	4.944	4.944	4.944	5.074	4.813	4.898	4.898	5.114	5.114	5.114	5.225	5.225	5.225
YER082C	8.516	8.627	8.758	9.082	9.082	9.191	8.886	8.886	8.886	8.886	8.886	8.886	8.886	8.886	8.995	8.995	8.995	8.995	8.995	9.079	9.079	9.079	8.995	8.995	8.909	8.909	8.909	8.909	8.909	8.825	8.825	8.825	8.549	8.549	8.418	8.418	8.31	8.418	8.31	8.31	8.31	8.31	8.31	8.31	8.18	8.18	8.049	8.049	8.049
YOL075C	12.537	12.537	12.537	12.452	12.452	12.452	12.322	12.322	12.322	12.236	12.236	9.874	10.224	10.224	10.224	10.224	10.287	10.175	10.175	10.064	6.319	6.038	7.259	7.259	7.367	7.367	7.367	7.367	7.367	7.606	8.496	8.447	8.447	8.447	8.447	8.447	8.447	8.362	8.47	8.277	8.277	8.277	8.536	9.579	11.627	11.516	12.037	12.037	12.037
YPL004C	12.431	12.562	12.562	12.562	12.562	12.562	12.562	12.562	12.562	11.928	11.541	11.43	11.345	11.345	11.345	11.106	10.845	10.759	10.629	9.729	9.645	9.645	9.645	9.645	9.645	9.645	9.756	9.864	9.645	9.645	9.645	9.645	9.645	9.645	9.645	9.475	9.232	9.062	7.886	7.579	7.579	6.836	6.482	6.149	6.388	6.843	7.598	7.729	7.729
YMR071C	12.918	12.918	12.918	12.918	12.918	12.918	12.918	12.918	12.918	12.918	13.029	12.921	12.921	13.005	13.005	13.114	13.114	13.114	13.114	13.114	13.114	13.114	13.225	13.225	13.225	13.225	13.166	13.166	13.166	13.297	13.297	13.297	13.186	13.186	13.101	13.101	13.101	13.101	13.101	12.885	12.198	12.028	11.944	11.944	11.613	11.613	11.613	11.613	11.613
YJL100W	4.43	4.322	4.322	4.106	3.864	4.214	4.214	4.492	4.577	4.577	4.881	4.881	4.881	4.881	5.321	5.209	5.448	5.448	5.448	5.226	5.396	5.854	6.069	6.069	6.263	6.263	6.263	6.263	6.263	6.174	6.174	6.344	6.537	6.429	6.429	6.429	7.035	7.035	7.035	7.035	7.035	7.035	7.616	7.596	7.547	7.632	7.632	7.929	8.564
YDR434W	4.293	4.078	3.947	3.862	3.862	3.862	3.862	2.497	2.17	2.17	2.17	2.363	2.671	3.541	3.541	3.541	4.489	4.489	4.66	4.745	5.835	5.835	5.835	6.606	6.606	6.996	6.996	7.467	7.467	7.621	7.706	8.445	8.854	8.854	8.94	8.831	9.07	9.07	9.181	9.489	9.489	9.489	9.731	9.731	9.731	9.927	9.816	9.816	9.816
YDR163W	2.931	2.738	2.653	2.653	2.522	2.329	2.198	2.113	2.506	3.715	4.779	4.779	4.779	4.864	5.192	5.277	7.184	7.184	7.381	7.381	7.381	7.381	7.708	7.623	7.708	7.816	8.254	8.254	8.581	8.581	8.712	9.71	10.211	10.728	10.858	10.97	10.97	10.97	11.055	11.074	11.182	11.182	11.486	11.486	11.595	11.68	11.68	11.68	11.788
YER154W	11.772	11.772	11.883	11.883	12.014	12.731	14.485	14.485	14.485	14.594	14.594	14.594	14.678	14.678	14.678	14.678	14.678	14.678	14.678	14.217	14.41	14.627	14.627	14.627	14.627	14.627	14.712	14.712	14.712	14.712	14.712	14.712	14.712	14.712	14.712	14.712	14.712	14.712	14.842	14.842	14.62	14.62	14.489	14.378	14.378	14.378	14.378	14.247	14.247
YML065W	1.292	1.292	1.462	1.685	1.796	1.796	1.796	1.796	1.796	1.027	0.857	0.857	0.857	0.965	0.965	0.965	0.965	0.965	0.965	0.965	0.965	0.965	1.05	1.159	1.159	1.548	2.022	2.022	2.022	2.107	2.107	2.107	2.107	2.107	2.107	2.107	2.107	2.107	2.107	2.107	2.107	2.107	2.192	2.494	2.494	2.494	2.605	2.953	2.953
YCL040W	9.363	9.363	9.193	9.193	8.915	8.807	8.528	8.528	8.528	8.659	8.659	8.659	8.659	8.659	8.659	8.79	7.287	6.77	6.77	6.662	6.662	6.662	6.662	6.662	6.662	6.662	6.446	6.446	6.446	6.191	6.191	5.952	5.952	5.867	5.756	5.255	5.255	5.255	5.036	5.036	5.036	4.928	4.819	4.819	4.819	4.734	4.649	4.649	4.649
YLR424W	7.957	7.957	7.957	7.957	7.957	7.957	8.068	7.503	8.675	8.675	8.675	8.675	8.976	8.976	8.976	8.976	8.867	8.867	8.998	8.625	9.329	9.59	9.59	9.59	9.136	9.198	8.917	8.917	9.218	9.412	9.412	9.326	9.326	9.326	9.412	9.218	9.051	9.424	9.424	9.424	9.424	9.162	9.078	9.078	8.992	8.992	8.992	8.992	9.078
YDL234C	11.095	11.095	11.418	11.202	11.071	11.025	11.025	11.111	11.326	10.649	10.344	10.344	10.344	10.563	9.905	10.389	10.297	10.513	10.994	10.909	10.909	10.909	11.079	11.511	11.426	11.799	11.799	11.799	12.123	12.014	12.365	12.365	12.254	12.557	12.728	14.165	14.277	14.277	14.577	14.993	14.993	15.409	15.409	15.54	15.54	15.893	15.893	15.893	16.02
YBL060W	12.16	12.461	12.481	12.831	12.831	12.831	12.831	12.831	12.831	12.831	12.831	12.831	12.831	12.942	12.942	12.942	12.942	12.942	12.942	12.772	12.772	12.772	12.772	12.772	12.772	12.664	12.664	12.664	12.579	12.386	12.255	12.147	11.977	11.977	11.977	11.977	11.977	11.977	11.977	11.977	11.866	11.672	11.672	11.672	11.672	11.672	10.756	9.36	9.36
YHR192W	5.282	5.282	4.673	4.667	4.451	4.536	4.536	4.536	4.428	4.428	4.428	4.258	4.212	4.081	4.081	4.081	4.386	3.648	3.648	5.543	8.544	9.712	10.32	10.32	10.32	10.405	10.297	10.382	10.248	10.297	10.297	10.406	11.279	11.364	11.279	11.279	11.279	11.149	11.279	11.39	12.378	12.489	12.575	13.226	14.355	15.615	15.615	16.073	16.073
YDR137W	0.776	1.218	1.411	1.411	1.411	1.411	1.411	1.411	1.542	1.542	1.65	1.65	1.65	1.866	1.866	1.866	1.866	1.866	1.866	1.866	1.866	1.866	1.866	1.866	1.866	1.866	1.866	1.866	1.866	1.866	1.866	1.866	1.866	1.951	1.951	1.951	1.951	1.951	1.866	1.866	1.866	1.866	1.647	1.647	1.647	1.647	1.755	1.755	1.755
YKR054C	8.498	8.498	8.386	9.623	10.022	10.244	10.768	11.423	11.423	11.423	11.639	11.747	11.639	11.639	11.684	11.793	11.793	11.793	12.143	12.581	12.581	12.69	12.774	12.774	12.774	12.774	12.86	12.86	12.86	12.968	12.968	12.968	12.968	12.968	12.968	12.968	13.053	13.053	13.053	13.053	13.053	13.053	13.053	13.161	13.161	13.246	13.246	13.331	13.331
YIL145C	9.209	9.209	9.379	9.792	10.597	10.682	10.793	10.793	10.793	10.793	10.685	11.136	11.438	11.438	11.569	11.569	12.014	12.184	12.38	12.38	12.38	12.73	13.139	13.25	13.512	13.512	13.512	13.512	13.512	13.512	13.512	13.512	13.512	13.512	13.512	13.512	13.512	13.512	13.512	13.512	13.512	13.512	13.512	13.512	13.403	13.489	13.489	13.659	13.659
YGR083C	6.618	6.618	6.618	6.34	6.277	6.389	6.824	6.824	6.824	6.824	6.824	7.413	7.413	7.799	7.799	7.799	7.799	7.91	7.91	8.041	8.041	8.041	8.041	7.91	7.776	7.799	7.907	8.582	8.582	8.582	8.713	8.713	8.713	8.713	8.798	8.798	8.798	8.798	8.798	8.906	9.018	9.018	9.018	9.018	9.103	8.887	8.972	8.972	8.841
YGL066W	10.595	10.681	10.681	10.681	10.681	10.681	10.681	10.681	10.681	10.877	10.814	11.119	11.119	11.119	10.988	10.988	10.988	10.903	10.903	10.988	11.119	11.119	10.962	11.158	11.289	11.289	11.374	11.374	11.265	11.265	11.265	11.396	11.311	11.311	11.311	11.422	11.314	11.508	11.619	11.704	11.704	11.595	11.857	11.857	11.857	11.857	11.857	11.857	11.857
YOR075W	0.559	0.559	0.559	0.559	0.559	0.474	0.559	0.559	0.559	0.559	0.559	0.559	0.559	0.448	0.448	0.448	0.448	0.448	0.448	0.448	0.448	0.448	0.533	0.834	0.834	0.834	0.834	0.834	0.834	0.834	0.834	0.834	0.834	0.834	0.834	0.834	0.919	0.919	1.004	1.004	1.22	1.633	2.127	2.127	2.127	2.235	2.951	2.951	3.387
YDR116C	8.509	8.509	8.509	8.509	8.424	8.447	8.447	8.709	8.709	8.709	8.709	8.82	8.82	8.65	9.039	9.039	9.039	9.039	9.039	9.039	9.039	9.039	9.039	9.039	9.171	9.279	9.279	9.387	9.498	9.498	9.414	9.414	9.522	9.522	9.522	9.522	9.522	9.633	9.633	9.633	9.633	9.633	9.633	9.633	9.764	9.764	9.764	9.764	9.895
YNL094W	11.21	11.21	11.126	11.234	11.342	11.342	11.427	11.427	11.427	11.427	11.427	11.427	11.427	11.535	11.535	11.535	11.62	11.62	11.62	11.751	11.751	11.751	11.751	11.751	11.751	11.751	11.751	11.751	11.751	11.751	11.967	11.882	11.45	11.319	11.319	11.319	11.261	11.261	11.261	11.261	11.261	11.261	11.152	11.044	11.044	11.044	10.933	10.933	10.74
YOR025W	4.378	4.598	4.598	4.598	4.706	4.706	4.791	4.706	4.706	4.706	4.706	4.706	4.706	3.966	4.637	5.673	8.979	8.979	9.175	9.26	9.78	9.758	12.731	12.862	13.298	13.298	13.298	14.011	14.011	14.011	14.254	14.953	14.953	15.644	15.644	16.099	17.975	17.867	17.867	17.867	17.867	17.867	18.174	18.174	18.174	18.174	18.174	18.174	18.09
YDR331W	9.966	10.16	10.075	10.336	10.336	10.336	10.467	10.467	10.467	10.382	10.49	10.844	10.844	10.929	10.814	10.814	11.478	11.698	11.675	11.544	11.544	11.629	11.629	11.825	11.825	11.933	11.933	11.933	11.96	12.332	12.463	12.548	12.548	12.548	12.548	12.548	12.548	12.548	12.548	12.463	12.378	12.509	12.509	12.509	12.509	12.398	12.398	12.398	12.398
YKL032C	0.216	0.216	0.216	0.216	0.216	0.131	0.216	0.216	0.216	0.216	0.216	0.216	0.216	0.216	0.216	0.216	0.216	0.301	0.67	0.67	0.67	0.67	0.67	0.67	0.67	0.67	0.67	0.67	0.67	0.801	0.909	0.909	0.909	0.909	0.909	0.909	0.909	0.909	0.909	1.04	1.04	1.04	1.04	1.04	1.286	1.286	1.286	1.286	1.286
YMR301C	6.375	6.375	6.375	6.375	6.178	5.854	5.854	5.965	5.965	5.965	6.27	6.916	7.158	7.158	7.073	7.073	7.073	7.073	7.158	6.699	6.785	7.09	7.09	7.09	7.201	7.201	7.201	7.201	7.201	7.093	6.742	7.066	7.178	7.178	7.178	7.178	7.528	7.878	7.878	7.878	7.878	7.963	7.852	7.852	7.852	7.852	7.852	7.937	7.825
YML080W	3.868	4.09	4.09	4.09	4.175	4.175	5.177	5.177	5.177	5.285	5.043	5.155	5.024	5.024	4.893	4.893	5.005	5.227	6.57	7.899	7.899	8.223	8.223	8.223	8.223	8.223	8.223	8.334	8.334	8.334	8.658	8.939	9.397	10.164	10.164	10.164	10.164	10.164	10.294	10.294	10.294	10.38	10.38	10.38	10.38	10.38	10.576	10.576	11.034
YER074W-A	20.978	20.978	20.978	21.262	21.262	21.262	21.262	21.262	21.154	21.239	21.239	21.54	21.671	21.671	21.671	21.671	21.756	21.756	21.756	21.756	21.756	21.756	21.756	21.756	21.756	21.625	21.54	21.54	21.54	21.54	21.54	21.54	21.54	21.54	21.409	21.082	20.912	20.742	20.742	20.742	20.742	20.546	20.546	20.546	20.546	20.222	20.137	20.137	20.052
YMR231W	8.78	8.865	8.973	9.537	9.537	9.537	9.563	9.563	9.563	9.667	9.667	9.667	9.775	9.664	10.731	10.646	10.646	11.081	11.081	11.323	11.323	11.493	11.601	11.601	11.905	12.017	12.648	12.648	12.733	12.733	12.864	12.864	13.168	13.168	13.168	13.061	13.061	12.976	12.976	13.061	13.061	13.146	13.257	13.342	13.427	13.319	13.43	13.43	13.515
YPR065W	0.108	0.108	0.108	0.239	0.131	0.131	0.131	0.131	0.131	0.131	0.131	0.131	0.131	0.131	0.131	0.131	0.131	0.131	0.131	0.131	0.131	0.131	0.131	0.131	0.131	0.131	0.131	0.131	0.131	0.131	0.131	0.131	0.131	0.131	0.131	0.131	0.131	0.131	0.131	0	0.111	0.111	0.111	0.111	0.111	0.111	0.111	0.111	0.111
YCR051W	9.172	12.949	13.034	13.77	13.77	14.031	14.031	14.031	15.328	15.547	15.763	16.306	16.306	16.306	16.63	16.8	17.275	18.208	18.509	18.509	18.728	18.813	18.813	18.898	19.091	19.091	19.445	19.445	19.445	19.445	19.445	19.445	19.445	19.445	19.445	19.556	19.795	19.795	19.795	19.795	20.119	20.119	20.119	20.119	20.119	20.227	20.227	20.227	20.227
YFR028C	3.101	3.212	3.082	3.082	2.951	2.951	2.951	3.082	3.252	4.561	4.561	4.561	4.561	4.561	4.561	4.561	4.561	4.561	4.561	4.561	4.951	4.951	4.951	4.951	5.262	5.262	5.262	5.347	5.432	5.432	5.432	5.347	5.347	5.347	5.347	5.432	5.543	5.543	5.543	5.543	5.543	5.301	5.301	5.959	5.959	6.07	6.07	6.07	6.07
YDL146W	5.03	5.03	5.03	4.487	4.247	4.162	4.162	4.271	4.487	4.356	4.418	4.634	4.997	5.128	5.128	5.128	5.128	5.043	5.043	5.043	5.043	5.128	5.109	5.22	5.416	5.547	5.88	5.88	5.926	5.926	5.926	5.38	5.295	5.468	5.468	6.402	6.402	6.402	6.51	7.207	7.792	8.446	8.446	8.446	8.446	8.557	8.557	8.666	9.042
YDL100C	7.358	7.358	7.358	7.636	7.914	7.914	7.829	8.16	8.291	8.291	7.957	8.543	9.178	9.152	9.486	9.701	9.701	9.701	9.918	10.657	10.657	10.657	10.765	10.765	10.85	10.981	10.981	10.981	11.481	11.805	11.805	11.805	11.805	12.025	12.414	12.414	12.414	12.499	12.611	12.611	12.934	12.934	12.934	12.934	12.934	12.934	12.934	12.85	12.934
YBL045C	1.476	1.476	1.476	1.587	1.587	1.476	1.476	1.476	1.476	1.476	1.476	1.476	1.476	1.476	1.476	1.476	1.476	1.476	1.476	1.476	1.476	1.476	1.476	1.473	1.473	1.473	1.473	1.473	1.473	1.473	1.473	1.473	1.585	1.585	1.585	1.585	1.585	1.585	1.585	1.585	1.585	1.669	1.558	1.558	1.558	1.558	1.558	1.558	1.558
YDR463W	9.001	9.001	8.916	8.916	8.916	8.661	8.707	8.622	8.73	8.95	8.95	8.95	8.95	8.95	8.819	8.819	8.688	8.688	8.446	8.557	8.643	8.754	8.754	8.754	8.669	8.669	8.773	8.882	9.484	9.723	9.723	9.854	9.742	9.827	9.935	9.935	9.824	9.824	9.824	9.824	10.04	10.04	10.04	10.04	10.04	9.955	9.978	9.87	9.955
YMR091C	14.195	14.195	14.195	14.064	13.979	13.979	13.848	13.848	13.848	14.175	14.672	14.672	14.757	14.757	14.757	14.757	14.757	14.627	14.568	14.568	14.676	14.676	14.676	14.676	14.676	14.702	14.486	14.486	14.486	14.486	14.27	14.27	14.028	13.897	13.897	14.008	14.008	14.008	13.9	13.9	13.9	13.9	13.9	12.901	12.486	12.486	12.486	12.486	12.4
YMR023C	8.133	8.133	8.218	8.218	8.218	8.133	8.133	8.133	8.133	8.048	8.048	7.53	7.53	7.406	7.321	7.432	7.563	7.563	7.563	7.563	7.324	7.324	7.213	7.213	7.082	7.082	7.082	7.082	7.082	7.082	7.082	7.082	7.082	7.082	7.082	6.971	6.971	6.84	6.273	5.723	4.63	4.436	4.521	4.521	4.521	4.521	4.521	4.436	4.436
YDR175C	4.044	4.129	4.129	4.24	4.24	4.24	4.325	4.587	4.587	4.587	4.587	4.718	4.718	4.718	4.718	4.803	4.911	4.911	5.172	5.408	5.408	5.844	5.844	5.975	5.975	5.975	5.975	5.975	5.975	5.975	6.325	6.41	6.606	6.606	6.606	6.606	6.606	6.934	7.173	7.173	7.173	7.173	7.173	7.173	7.173	7.474	7.67	7.54	7.54
YHR193C	6.727	6.727	6.727	6.727	7.204	7.335	7.335	7.554	7.99	8.121	8.341	8.099	8.184	8.403	8.488	8.684	8.684	8.796	8.796	8.796	8.796	8.796	8.796	8.796	8.796	8.796	8.796	8.796	8.796	8.796	8.796	9.165	10.118	10.118	10.249	10.445	10.445	10.772	10.772	10.772	10.772	10.903	10.903	10.903	10.903	10.903	11.014	11.014	11.014
YIL095W	5.151	5.374	5.809	6.025	6.11	6.11	6.11	6.11	6.11	6.218	6.657	6.657	6.657	6.657	6.549	6.549	6.549	6.745	6.856	7.187	7.534	8.561	8.672	8.866	8.866	8.866	8.866	8.974	8.974	9.085	9.193	9.305	9.389	9.389	9.389	9.389	9.389	9.389	9.389	9.389	9.498	9.498	9.498	9.498	9.609	9.694	9.694	9.802	9.802
YNL271C	8.906	8.906	8.906	8.906	9.037	9.122	9.122	9.122	9.122	9.122	9.122	9.122	9.449	9.449	9.449	9.449	9.449	9.449	9.749	9.749	9.965	10.142	10.357	10.469	10.577	10.708	10.708	10.708	10.708	10.708	10.708	10.708	10.708	10.708	10.708	10.492	10.361	10.361	10.361	10.361	10.361	10.361	10.361	10.361	10.361	10.361	10.361	10.47	10.47
YEL031W	9.898	9.898	10.114	10.245	10.245	10.245	10.245	10.245	10.16	10.271	10.513	10.513	10.513	10.598	10.598	10.794	10.794	11.121	11.596	13.184	13.269	13.354	13.354	13.354	13.354	13.354	13.354	13.354	13.354	13.439	13.466	13.466	13.55	13.55	13.681	14.015	14.1	14.1	14.231	14.231	14.231	14.231	14.231	14.231	14.316	14.316	14.316	14.316	14.207
YOR320C	8.036	8.34	8.34	8.34	8.579	8.601	9.338	9.338	9.338	9.423	9.293	9.269	9.269	9.269	9.22	9.174	9.285	9.285	9.285	9.37	9.37	9.587	9.563	9.675	9.675	9.675	10.133	10.133	10.133	10.133	10.133	10.133	10.133	10.133	10.133	10.133	10.245	10.549	11.007	11.007	11.007	11.092	11.092	11.092	11.307	11.137	11.053	11.053	11.164
YER033C	15.322	15.322	15.237	15.322	15.322	15.322	15.237	14.736	14.736	14.458	14.461	14.376	14.376	14.376	14.202	14.202	14.287	14.287	13.25	12.972	12.757	12.757	12.648	12.648	11.909	11.909	11.909	10.476	10.236	10.128	10.322	10.322	10.322	10.322	10.322	10.322	10.236	9.476	9.152	9.152	8.498	8.629	9.322	9.322	9.322	9.322	9.322	9.322	9.322
YGR180C	7.614	7.614	7.614	7.614	7.614	7.505	7.505	7.181	6.962	6.962	7.073	6.5	6.585	6.585	6.585	6.369	6.369	6.369	6.152	6.021	5.913	5.913	5.913	5.455	5.347	5.347	5.347	5.239	4.853	4.853	4.853	4.853	4.293	4.293	4.293	4.296	4.535	4.535	4.666	4.666	4.666	4.666	4.581	4.581	4.342	4.342	3.017	2.686	2.385
YOR229W	7.328	7.328	7.328	7.328	7.197	7.809	7.809	7.809	7.997	7.997	8.127	8.127	8.409	8.215	8.783	8.675	8.675	8.675	8.675	7.412	7.303	9.162	9.833	10.053	11.097	10.927	11.274	11.274	11.444	11.444	11.444	11.444	11.444	11.677	11.807	12.661	13.011	13.011	13.011	13.011	13.011	13.011	13.011	13.097	13.643	13.774	13.774	13.774	13.774
YPL019C	4.533	4.533	4.533	4.533	4.363	4.363	4.278	4.167	3.728	3.051	2.767	2.963	3.716	3.716	3.716	3.716	3.716	3.716	3.585	3.585	3.415	3.523	4.001	4.223	4.796	7.293	7.293	7.404	7.404	7.404	7.404	7.515	7.515	7.731	8.473	9.479	9.587	9.587	9.587	9.587	9.672	9.672	9.649	9.649	9.649	9.518	9.518	9.388	9.499
YML074C	5.619	5.966	7.34	7.425	7.536	8.754	8.754	8.754	8.754	8.754	9.235	9.343	9.994	9.994	9.994	9.994	9.886	9.755	9.755	9.755	9.755	9.755	9.755	9.886	9.997	10.082	10.193	10.19	9.97	10.053	11.571	11.571	11.768	11.768	11.898	11.898	11.898	11.898	11.898	11.898	11.898	11.898	11.898	11.898	12.068	12.068	11.983	11.983	11.983
YHR040W	11.277	11.277	11.277	11.277	11.277	11.277	11.277	10.931	10.931	10.931	11.042	10.78	10.78	10.78	10.587	10.457	10.214	10.214	10.214	10.214	10.323	10.323	10.323	10.434	10.434	10.434	10.264	10.156	10.156	10.156	9.894	9.894	9.894	9.894	9.894	9.894	9.894	9.675	9.354	9.158	9.158	9.139	9.139	9.139	9.008	9.008	9.008	9.008	9.008
YHR127W	13.892	13.892	13.892	13.892	13.78	13.892	13.892	13.977	13.977	13.892	13.892	14.131	14.216	14.216	14.216	14.131	14.131	14.131	14.261	14.261	14.261	14.261	14.37	14.455	14.54	14.54	14.54	14.54	14.54	14.54	14.54	14.54	14.54	14.54	14.54	14.54	14.431	14.431	14.431	14.301	14.301	14.301	14.301	14.301	14.301	14.301	14.301	14.216	14.216
YMR134W	14.466	14.466	14.466	14.466	14.466	14.335	14.204	14.319	14.319	14.319	14.578	14.578	14.708	14.793	14.793	14.512	14.512	14.512	14.597	14.705	14.705	14.705	14.705	14.705	14.813	14.62	14.512	14.512	14.512	13.754	13.429	12.359	12.248	12.359	12.359	12.274	12.274	12.055	11.663	11.578	11.578	11.466	11.336	10.75	10.102	9.713	9.798	9.798	9.798
YKR093W	0.612	0.612	0.612	0.612	0.612	0.612	0.612	0.743	0.634	0.634	0.523	0.523	0.523	0.523	0.523	0.523	0.523	0.523	0.523	0.523	0.523	0.523	0.523	0.523	0.523	0.523	0.523	0.523	0.523	0.523	0.523	0.523	0.523	0.523	0.523	0.523	0.523	0.523	0.523	0.523	0.523	0.523	0.523	0.523	0.523	0.634	0.634	0.634	0.634
YGL252C	9.604	9.604	9.604	9.604	9.604	9.604	9.604	9.604	9.604	9.604	9.604	9.604	9.734	9.865	9.865	9.865	9.865	9.865	9.865	9.865	9.865	9.865	9.865	9.865	9.865	9.865	9.865	9.865	9.865	9.78	9.78	9.78	9.78	9.78	9.78	9.78	9.78	9.78	9.672	9.541	9.345	9.214	8.998	8.998	8.998	8.998	8.998	8.998	8.998
YLR256W	12.305	11.543	11.458	10.918	10.61	10.61	10.721	10.721	10.806	11.048	11.156	11.156	11.265	11.376	11.576	11.491	11.491	11.491	11.229	11.229	11.229	11.229	11.229	11.229	11.229	11.229	11.229	11.229	10.905	10.882	10.882	10.797	10.797	10.686	10.686	10.47	10.47	10.254	10.037	10.037	10.037	10.037	10.037	9.906	9.906	9.906	9.906	9.906	9.906
YLR173W	9.297	9.297	9.297	9.297	9.297	9.297	9.513	9.432	9.736	10.943	10.943	10.943	10.835	11.074	11.074	11.074	11.074	11.074	11.074	11.074	11.182	11.182	11.182	11.182	11.182	11.293	11.617	11.487	11.487	11.595	12.187	12.187	12.187	12.187	12.187	12.187	12.187	12.187	12.187	12.272	12.079	11.948	11.818	11.818	11.559	11.234	11.234	11.234	11.234
YIR002C	7.021	8.821	8.951	9.06	9.06	9.06	9.168	9.584	9.976	9.891	10.566	10.566	10.566	10.435	10.435	10.975	10.975	10.867	11.197	11.197	11.197	11.197	11.197	11.545	11.545	11.434	11.741	11.826	11.826	11.826	12.321	12.321	12.625	12.625	12.625	12.625	12.625	12.733	12.733	12.733	12.733	12.622	12.864	13.034	13.034	13.034	12.949	12.949	12.949
YKL034W	8.967	8.855	9.425	9.979	11.16	11.33	11.814	13.186	13.186	13.186	13.186	13.511	13.4	13.4	13.4	13.835	13.619	14.663	14.663	14.793	15.009	15.009	15.14	15.441	15.441	16.207	16.096	16.204	16.204	16.426	16.426	16.4	16.724	16.639	16.554	16.554	16.446	16.315	16.662	16.662	16.662	16.662	16.662	16.662	16.662	16.662	16.662	16.662	16.662
YLR430W	12.002	12.002	12.198	12.198	12.306	12.306	12.391	12.502	12.502	12.502	12.502	12.611	12.611	12.611	12.611	12.611	12.611	12.611	12.741	12.741	13.023	13.023	13.023	13.023	13.023	13.023	13.023	13.023	12.938	12.938	12.938	12.807	12.807	12.637	12.637	12.768	12.637	12.637	12.637	12.637	12.506	12.421	12.421	12.336	12.336	12.336	12.336	12.336	12.336
YEL015W	11.377	11.377	11.442	11.442	11.573	11.599	11.949	12.384	12.863	13.668	14.666	14.666	14.581	14.692	14.692	14.692	14.692	14.803	14.803	14.973	15.104	15.451	15.451	15.451	15.451	15.562	15.886	15.972	15.972	15.972	15.972	15.972	15.972	15.972	16.302	16.217	16.302	16.302	16.302	16.302	16.302	16.413	16.413	16.607	16.607	16.715	16.715	16.715	16.715
YDL074C	11.366	11.366	11.366	11.366	11.281	11.281	11.412	11.412	11.412	11.497	11.497	11.497	11.608	11.608	11.477	11.477	11.477	11.477	11.477	11.281	11.281	11.281	11.281	11.281	11.281	11.281	11.281	11.281	11.281	11.17	11.085	11.085	11.085	11.085	11.085	11	11	11	11	11	11	11	11	11	11	11	10.761	10.65	10.65
YKR038C	3.091	2.979	2.979	2.655	2.655	2.655	2.825	2.825	2.825	2.936	2.828	2.828	2.828	2.828	2.936	3.047	3.132	3.132	3.132	3.132	3.132	3.132	3.132	3.021	3.021	3.021	3.021	3.021	3.106	3.106	3.106	3.217	3.852	4.176	4.83	4.83	4.83	4.83	4.83	4.745	4.745	5.069	5.18	5.18	5.18	5.288	5.288	5.288	5.396
YMR307W	1.561	1.587	1.587	1.587	1.587	1.587	1.587	1.587	1.587	1.587	1.587	1.502	1.417	1.417	1.286	1.286	1.286	1.417	1.417	1.417	1.417	1.417	1.417	1.417	1.417	1.417	1.417	1.417	1.175	1.149	1.149	1.149	1.149	1.149	1.149	1.149	1.149	1.149	1.149	1.149	1.149	1.149	1.149	1.149	1.149	1.149	1.149	1.149	1.149
YMR295C	14.657	14.526	14.526	14.526	14.526	14.526	14.526	14.441	14.441	14.526	14.507	14.483	14.353	14.353	14.353	14.353	14.353	14.353	14.353	14.268	14.268	14.268	14.268	14.268	14.268	14.268	14.159	13.62	13.62	13.62	13.689	13.689	13.689	13.689	13.578	13.578	13.662	13.578	13.578	13.578	13.578	13.469	13.384	13.384	13.034	13.034	12.818	12.494	12.494
YGR017W	4.753	4.864	4.972	4.972	4.972	4.864	4.864	4.949	4.949	5.034	5.25	5.812	6.418	6.418	6.418	6.418	6.526	6.503	6.506	6.506	6.506	6.748	6.748	6.879	6.879	6.879	6.879	6.879	6.879	6.879	6.879	6.879	6.768	6.899	6.899	6.899	6.899	6.729	6.729	6.729	6.729	6.729	6.729	6.513	6.404	6.319	6.234	6.428	6.539
YJR089W	4.639	4.77	4.77	4.77	4.6	4.6	4.6	4.6	4.6	4.6	3.866	3.804	3.742	3.85	3.85	3.85	3.85	3.85	3.935	4.344	4.73	7.376	9.222	10.544	10.629	10.976	11.538	11.538	11.538	11.669	11.669	11.669	11.669	11.669	11.669	11.669	11.669	12.019	12.019	12.104	12.104	12.104	12.104	12.104	12.212	12.343	12.343	12.343	12.343
YMR003W	9.379	9.379	9.379	9.814	9.814	9.814	9.814	9.683	9.853	9.853	9.853	9.853	9.853	9.745	9.876	9.961	10.484	10.484	10.484	10.484	10.484	10.484	10.373	10.373	10.458	10.543	10.543	10.543	10.543	10.543	10.543	10.458	10.458	10.458	10.458	10.458	10.458	10.373	10.242	10.242	9.506	9.591	9.65	9.565	9.565	9.172	9.258	9.258	9.258
YLR105C	4.758	7.736	7.736	8.122	8.122	8.599	8.599	8.514	8.792	9.361	9.381	10.252	11.126	11.126	11.342	11.889	12.366	14.44	14.44	14.98	14.98	14.98	14.98	14.98	14.98	14.98	15.089	15.089	15.389	15.389	15.475	15.475	15.475	15.475	15.475	15.475	15.475	15.815	15.815	15.815	15.684	15.684	15.684	15.985	15.985	15.985	15.985	15.985	15.985
YDL127W	1.499	1.499	1.499	1.499	1.414	1.414	1.414	1.414	1.414	1.414	1.414	1.414	1.414	1.283	1.283	1.283	1.283	1.283	1.283	1.283	1.283	1.283	1.283	1.283	1.283	1.283	1.283	1.283	1.283	1.283	1.283	1.283	1.283	1.283	1.153	0.54	0.54	0.54	0.54	0.54	0.54	0.54	0.54	0.54	0.54	0.54	0.54	0.54	0.54
YGR167W	5.722	5.722	5.722	5.722	5.83	6.396	6.491	6.903	6.988	6.903	6.903	6.903	6.903	7.099	7.145	7.253	7.253	7.253	7.253	7.253	7.253	7.253	7.362	7.362	7.362	7.362	7.362	7.362	7.362	7.362	7.362	7.362	7.447	7.447	7.447	7.447	7.447	7.447	7.316	7.316	7.316	7.424	7.424	7.424	7.424	7.424	7.424	7.424	7.424
YLR019W	3.607	3.607	3.607	3.607	3.607	3.718	4.481	5.498	5.413	5.413	5.413	5.413	5.544	5.544	5.544	5.544	5.544	5.544	5.544	5.544	5.544	5.544	5.544	5.544	6.441	7.35	7.815	8.011	8.011	8.142	8.25	8.25	8.25	8.578	8.578	8.578	8.578	8.578	8.578	8.47	8.47	9.104	9.104	9.104	9.104	9.104	9.104	9.104	9.104
YPR168W	5.415	5.33	5.048	4.855	4.881	4.881	4.966	4.966	4.966	4.966	4.858	5.25	5.335	5.335	5.617	6.405	6.297	6.297	6.382	6.382	6.382	6.055	6.055	6.055	5.898	5.79	5.548	5.548	6.133	6.654	6.654	6.654	6.543	6.543	6.651	6.651	6.651	6.651	6.69	7.342	7.342	7.342	7.342	7.342	7.231	7.231	7.535	7.752	8.82
YDL142C	7.182	7.182	7.182	7.182	7.182	7.182	7.267	7.136	7.136	7.136	7.136	7.136	7.136	7.051	6.94	6.94	6.94	7.569	7.569	7.569	7.569	7.569	7.461	7.546	7.546	7.874	7.874	7.982	7.874	7.874	7.874	7.874	7.982	7.851	7.851	7.851	8.398	8.398	8.398	8.398	8.398	8.398	8.398	8.313	8.424	8.424	8.424	8.424	8.424
YLR263W	16.658	16.743	17.004	17.004	17.004	17.004	17.004	17.004	16.873	16.612	16.527	16.527	16.527	16.527	16.527	16.527	14.345	13.909	15.336	15.228	15.117	15.202	14.354	14.132	14.371	13.608	13.716	12.554	13.163	12.993	13.405	15.204	15.204	15.204	15.204	15.316	15.251	15.555	15.555	15.555	15.555	15.555	15.473	15.581	16.351	16.351	16.436	16.482	16.482
YCL036W	12.842	13.36	13.36	13.36	13.445	13.445	13.556	13.556	13.556	13.556	13.642	13.642	13.642	13.642	13.53	13.53	13.661	13.661	13.661	13.661	13.746	13.746	13.746	13.746	13.746	13.746	13.746	13.746	13.746	13.746	13.746	13.746	13.746	13.746	13.746	13.746	13.746	13.661	13.661	13.615	13.485	13.485	13.485	13.485	13.485	13.445	13.36	13.36	13.36
YDR350C	7.485	7.639	7.747	7.832	7.832	7.832	7.832	7.832	7.747	7.747	7.747	7.747	7.747	7.747	7.747	7.832	7.286	7.069	6.958	7.043	6.912	6.912	6.782	6.782	6.893	6.893	6.893	6.978	6.978	6.978	6.955	7.236	7.236	7.236	7.236	7.236	7.236	7.236	7.236	7.236	7.151	7.02	7.02	7.02	7.02	7.02	6.909	6.909	6.909
YBR143C	14.754	14.754	14.754	14.669	14.473	14.495	14.495	14.495	14.495	14.495	14.495	14.495	14.387	14.279	14.001	14.001	13.778	13.778	13.778	13.863	13.863	13.646	13.535	13.535	13.62	13.62	13.342	12.907	12.796	12.71	12.71	12.71	12.318	12.318	12.318	12.125	11.905	11.905	11.712	11.712	11.712	11.712	11.627	11.627	11.627	11.627	11.627	11.372	11.264
YJR131W	9.209	9.32	9.32	9.405	9.405	9.405	9.405	9.575	9.575	9.575	9.797	9.666	9.666	9.666	9.582	9.582	9.582	9.496	9.496	9.496	9.493	9.493	9.123	9.015	9.015	8.903	8.903	8.792	8.792	8.792	8.662	8.357	8.246	8.246	8.004	7.916	7.696	7.611	7.611	7.611	7.526	7.526	7.526	7.526	7.526	7.526	7.526	7.526	7.526
YDR409W	16.046	15.876	15.876	15.745	15.398	15.052	14.617	14.486	14.486	14.486	14.486	14.377	14.377	14.377	14.266	14.266	14.266	14.181	14.096	13.854	13.854	13.854	13.854	13.723	13.723	13.278	13.17	13.085	12.974	12.843	12.843	12.843	12.411	11.956	9.158	8.726	8.485	8.485	8.485	8.072	8.072	8.072	7.202	7.202	7.032	6.947	6.947	6.973	6.973
YBR129C	9.19	9.19	9.19	9.19	9.19	9.19	9.19	9.19	9.19	9.19	8.556	9.053	8.988	8.988	9.073	8.812	9.031	8.923	9.354	9.223	9.38	9.38	9.38	9.511	9.511	9.596	9.511	9.642	9.453	9.537	10.11	10.222	10.306	10.306	10.352	10.742	10.85	10.958	10.958	11.155	11.155	11.155	11.155	11.155	11.155	11.155	11.155	11.155	11.155
YJR086W	0.949	0.949	1.365	1.496	1.581	1.692	1.692	1.692	1.692	1.8	1.8	1.8	1.8	1.8	1.8	1.8	1.8	1.8	1.8	1.8	1.8	1.8	1.8	1.8	1.8	1.8	1.8	1.8	1.8	2.042	2.304	2.304	2.304	2.304	2.415	2.415	2.415	2.5	2.5	2.5	2.5	2.5	2.5	2.5	2.5	2.611	2.611	2.611	2.526
YLR401C	9.278	8.669	8.669	7.825	7.233	7.013	6.928	6.817	6.817	6.706	6.706	6.536	6.32	5.086	4.779	4.779	4.779	4.779	4.779	4.779	4.474	4.281	4.281	4.085	4.085	4.085	4.085	4.085	4.085	4.085	4.085	4.085	2.365	2.042	1.649	1.564	1.564	1.564	1.564	1.479	1.349	1.349	1.349	1.349	1.349	1.218	1.218	1.218	1.218
YPL018W	7.992	8.123	8.123	8.123	7.818	7.707	7.792	7.792	7.877	7.657	8.424	8.424	8.424	8.424	8.424	8.424	8.424	8.424	8.424	8.315	8.315	8.23	8.23	8.23	8.23	8.23	8.014	8.014	6.867	6.305	6.194	6.213	6.298	6.298	6.41	6.998	6.998	6.998	6.998	6.998	6.998	6.998	6.913	6.658	6.658	6.658	6.658	6.658	6.573
YDL150W	14.521	14.521	14.437	14.845	14.845	14.931	14.931	14.931	14.931	15.015	14.904	15.621	15.621	15.621	15.621	15.621	15.621	15.601	15.71	15.71	15.818	15.818	15.818	15.818	15.602	15.602	15.733	15.733	15.733	15.733	15.733	15.733	15.733	15.733	15.733	15.733	15.563	15.563	15.563	15.563	15.563	15.563	15.563	15.563	15.563	15.563	15.563	15.131	15.131
YGL116W	12.302	12.648	12.779	12.887	12.887	12.757	12.757	12.648	12.603	12.603	12.688	12.688	12.688	12.688	12.688	12.688	12.688	12.773	12.773	12.773	12.904	12.904	12.904	12.989	12.989	12.989	12.989	12.989	12.989	12.989	12.643	12.773	12.662	12.662	12.662	12.662	12.662	12.793	12.793	12.793	12.57	12.57	12.44	12.548	12.548	12.656	12.571	12.486	12.486
YOR048C	9.951	9.951	9.777	9.777	9.993	9.882	10.245	10.245	10.245	10.245	10.245	10.03	9.788	9.788	9.788	9.788	9.788	9.788	9.434	9.434	9.434	9.35	9.35	9.219	9.219	9.219	9.134	9.134	9.134	8.274	8.162	8.054	8.054	8.139	8.139	8.139	8.139	8.139	8.139	8.139	8.139	8.139	7.946	7.861	7.946	8.031	8.031	8.031	8.031
YMR315W	6.439	6.55	6.658	7.791	7.791	8.033	8.748	8.748	8.748	8.748	8.748	8.748	8.748	8.617	8.617	8.617	8.617	8.617	8.728	8.728	8.728	8.532	8.532	8.532	8.748	8.748	8.941	8.941	8.941	9.288	9.704	9.704	9.704	9.704	9.592	9.592	9.592	9.592	9.592	9.592	9.592	9.723	9.723	9.723	9.723	9.723	9.638	9.638	9.638
YIL105C	10.517	10.517	10.517	10.887	10.887	11.018	11.475	11.825	11.825	12.152	12.044	12.129	12.129	12.129	12.086	12.898	13.009	13.726	14.62	14.861	14.861	14.992	14.992	15.077	15.509	15.509	15.509	15.509	15.509	15.509	15.879	16.471	16.471	16.58	16.688	16.688	16.688	16.688	16.799	16.907	16.907	16.992	16.992	16.992	16.992	17.104	17.104	17.104	17.104
YLR385C	8.933	9.211	8.907	8.907	9.234	9.234	9.489	9.404	8.988	8.988	9.158	8.098	8.318	8.321	9.222	10.367	10.478	10.393	10.393	10.282	10.393	10.658	10.658	10.851	11.97	12.428	12.883	12.883	12.883	12.883	12.883	13.125	13.556	14.543	15.018	15.129	15.238	15.238	15.129	15.152	15.106	15.743	16.067	17.02	17.02	17.105	17.105	17.706	18.184
YER137C	7.735	6.973	6.452	6.034	5.949	6.057	6.057	6.057	6.057	6.057	6.057	6.057	6.057	4.947	4.902	4.902	4.902	4.902	4.902	4.902	4.902	4.902	4.597	4.597	4.597	4.597	4.597	4.466	4.335	4.335	4.335	4.335	4.335	4.335	4.335	4.335	4.335	3.186	3.101	3.101	3.101	3.101	3.101	3.101	3.101	3.271	3.055	3.055	3.055
YLR044C	0.393	0.393	0.393	0.393	0.307	0.307	0.307	0.307	0.634	0.634	0.634	0.634	0.743	0.743	0.828	0.828	0.936	0.936	0.936	0.936	0.936	0.936	0.851	0.851	0.851	0.851	0.851	0.851	0.851	0.851	0.851	0.851	0.851	0.851	0.851	0.851	0.851	0.851	0.851	0.851	0.851	0.851	0.851	0.74	0.74	0.74	0.74	0.74	0.74
YMR188C	13.035	13.287	13.287	13.287	13.287	13.287	13.372	13.287	13.372	13.372	13.264	13.264	13.179	13.179	12.743	12.874	11.745	11.745	10.383	9.994	9.994	10.125	10.125	10.04	8.819	7.887	7.887	7.887	7.972	7.468	7.248	7.117	6.862	6.21	6.319	6.207	6.122	6.364	6.364	6.364	6.364	6.256	6.256	6.256	5.795	5.684	6.269	7.556	7.556
YKL197C	7.29	7.29	7.29	7.029	7.029	7.029	6.44	6.463	6.463	6.463	6.463	6.594	6.594	6.594	6.594	6.594	6.594	6.594	6.594	6.594	6.594	6.463	6.463	6.548	6.548	6.548	6.417	6.417	5.947	5.947	5.923	5.923	5.815	5.815	5.815	5.73	5.73	5.514	5.514	5.406	5.406	5.019	5.019	4.202	3.531	3.292	3.207	3.207	3.207
YMR153W	6.111	6.111	6.222	6.33	6.33	6.442	6.635	6.635	6.72	6.87	7.332	8.399	8.595	8.595	8.595	8.595	8.595	8.68	8.68	8.68	8.68	8.68	8.68	8.68	8.68	8.811	8.922	9.033	9.164	9.164	9.164	9.249	9.249	9.334	9.445	9.556	9.75	9.75	9.75	9.88	9.88	9.88	9.88	9.88	9.75	9.75	9.75	9.75	9.88
YPL166W	6.588	7.243	7.158	7.266	7.571	7.656	7.656	7.852	7.852	8.094	9.553	12.011	12.011	12.011	12.119	13.278	13.17	13.883	14.345	14.735	14.735	14.735	14.735	15.085	15.216	15.346	15.261	15.392	15.392	15.392	15.608	15.608	15.608	15.608	15.608	15.739	15.739	16.108	16.302	16.687	16.772	16.772	16.881	17.011	17.011	17.207	17.207	17.207	17.207
YMR265C	3.917	3.832	3.917	3.694	3.586	3.716	3.716	3.716	3.716	3.716	3.825	3.933	4.018	4.234	4.234	4.234	4.476	4.476	4.476	4.606	4.606	4.606	4.606	4.606	4.606	4.606	4.606	4.606	4.606	4.606	4.606	4.476	4.476	4.561	4.561	4.561	4.669	4.669	4.669	4.669	4.558	4.447	4.447	4.42	4.42	4.42	4.42	4.42	4.42
YGR191W	5.411	5.28	5.365	5.365	5.797	5.689	5.689	5.689	6.016	6.016	6.231	6.471	6.556	6.902	6.876	6.876	7.418	7.202	7.202	7.313	7.313	7.313	7.444	7.444	7.117	6.986	7.071	7.071	7.183	7.506	7.663	7.644	7.775	7.905	7.99	7.99	7.99	7.99	7.99	7.99	7.99	7.99	7.99	7.99	7.99	8.075	8.187	8.298	8.383
YDR060W	8.637	9.456	9.344	9.344	9.344	9.344	8.886	8.886	8.886	9.432	9.432	9.432	9.432	9.432	9.432	9.432	9.347	9.347	9.347	9.128	9.128	8.479	8.479	8.695	8.611	8.611	8.349	8.133	8.133	8.218	8.022	8.133	8.048	8.156	8.35	8.35	8.35	8.35	8.35	8.35	8.35	8.35	8.18	8.18	7.827	7.611	7.611	7.33	7.245
YEL012W	6.358	6.767	6.767	6.767	6.767	6.767	7.283	7.394	7.61	7.61	7.61	7.918	7.918	7.918	8.026	8.111	8.111	8.569	8.569	8.569	8.569	8.569	8.569	8.569	8.569	8.831	9.381	9.843	9.951	9.951	9.951	9.951	9.951	9.951	9.951	9.951	10.062	10.062	10.062	10.062	10.062	10.232	10.232	10.232	10.232	10.363	10.363	10.363	10.363
YOL155C	4.462	4.632	4.632	4.74	4.74	4.74	4.829	4.829	4.941	4.81	4.98	4.98	4.98	4.98	4.872	4.872	5.002	5.002	5.002	5.002	4.897	4.897	4.897	4.982	4.982	5.113	5.502	5.502	5.587	5.587	5.587	5.587	5.696	5.696	5.696	5.696	5.696	5.565	5.892	5.78	5.78	5.78	5.78	5.78	5.892	5.892	5.892	5.892	5.892
YPR043W	5.371	5.371	5.371	6.049	6.049	6.049	6.049	6.049	6.049	6.049	6.049	6.049	6.049	6.049	6.049	6.026	6.026	6.111	6.399	6.399	6.399	6.399	6.484	6.569	6.569	6.68	6.788	6.788	6.703	6.703	6.703	6.834	6.856	6.856	6.856	6.856	7.072	7.072	7.072	7.072	7.072	7.072	7.242	7.242	7.242	7.242	7.242	7.242	7.242
YBR131W	11.285	11.285	11.393	11.393	11.563	11.563	11.674	11.674	11.759	11.759	11.759	12.001	12.001	12.001	12.001	12.001	12.086	12.086	12.45	12.45	12.45	12.58	12.58	12.58	12.58	12.803	12.999	12.999	12.999	12.999	12.999	12.999	13.11	13.11	13.11	13.11	13.11	13.11	13.195	13.195	13.065	13.065	13.065	13.065	13.065	13.065	13.065	13.065	13.065
YGL001C	0	0	0	0	0	0	0	0	0	0	0	0	0	0	0	0	0	0	0	0	0	0	0	0	0	0	0	0	0	0	0	0	0	0	0	0	0	0	0	0	0	0	0	0	0	0	0	0	0
YML115C	7.938	7.938	7.938	7.938	7.686	8.258	8.405	8.948	9.06	9.145	9.145	9.256	9.256	9.449	10.264	10.349	10.349	10.349	10.434	10.323	10.323	10.238	10.63	11.455	11.455	11.795	11.903	11.903	11.903	11.903	12.073	12.073	12.073	11.965	11.965	11.991	11.991	11.86	11.86	11.86	11.991	11.991	11.991	12.076	12.161	12.076	12.076	11.86	11.86
YPL188W	7.49	7.49	7.621	7.621	7.883	7.883	7.883	7.774	7.774	7.774	8.017	8.56	8.56	8.671	8.671	9.044	9.375	9.375	9.375	9.594	9.486	9.486	9.486	9.486	9.486	9.702	9.787	9.787	9.787	9.787	9.787	9.898	9.898	9.898	9.898	9.898	9.79	9.79	9.79	9.79	9.79	9.79	9.44	9.44	9.44	9.243	9.351	9.351	9.24
YDR086C	13.545	13.63	13.63	13.63	13.63	13.63	13.63	13.63	13.63	13.63	13.63	13.63	13.63	13.63	13.63	13.63	13.63	13.63	13.63	13.63	13.545	13.329	13.329	12.848	12.763	12.957	12.957	12.957	12.957	12.871	12.871	12.871	12.871	12.871	12.871	12.871	12.871	12.299	12.299	12.299	12.083	10.97	10.777	10.668	10.583	10.583	10.498	10.498	10.498
YMR200W	14.549	14.549	14.549	14.634	14.764	15.204	15.204	15.289	15.289	15.289	15.289	15.289	15.289	15.289	15.289	15.289	15.262	15.108	15.086	15.086	15.459	15.262	15.262	15.262	15.262	15.262	15.262	15.262	15.262	15.262	15.262	15.262	15.347	15.347	15.262	15.262	15.151	15.151	15.151	15.151	14.693	14.693	14.693	14.477	14.346	14.346	14.569	14.46	14.46
YJR134C	11.858	11.858	11.858	11.623	11.512	11.512	11.512	11.512	11.512	11.512	11.512	11.427	11.427	11.427	11.316	10.255	6.914	6.783	7.408	8.621	8.621	9.139	10.788	10.788	10.896	10.785	10.785	10.87	10.759	11.216	11.543	11.543	11.543	11.543	11.674	11.37	11.37	11.2	11.2	11.393	12.745	12.745	14.368	14.368	14.862	14.862	14.862	14.862	14.862
YOL126C	16.302	16.302	16.302	16.302	16.302	16.194	16.064	16.064	16.064	16.064	15.955	15.825	15.716	15.716	15.716	15.255	15.146	15.062	14.581	14.581	14.411	14.411	14.325	13.524	13.524	13.524	13.305	13.305	13.22	13.22	12.539	12.343	12.147	12.039	12.039	12.039	11.908	11.908	10.903	10.687	10.687	8.662	8.2	7.366	7.258	7.258	7.258	7.258	6.957
YOR118W	11.142	11.142	11.142	11.142	11.273	11.273	11.25	11.165	11.165	8.346	8.346	8.346	7.551	7.662	7.662	7.551	7.551	7.439	7.223	6.513	6.402	6.101	6.648	7.282	7.197	7.197	7.309	7.309	7.309	7.309	7.309	7.394	7.394	7.285	7.03	7.184	7.748	8.772	8.772	8.772	8.687	8.687	8.687	8.687	8.602	8.866	8.866	9.148	9.148
YJL091C	9.408	9.408	9.408	9.408	9.297	9.297	9.297	9.493	9.794	9.925	10.034	10.118	10.38	10.38	10.38	10.465	10.465	10.38	10.6	11.768	11.657	12.072	12.072	12.184	12.184	12.184	12.184	12.615	13.65	14.063	14.76	15.107	15.107	15.219	15.327	15.327	15.327	15.327	15.327	15.327	15.327	15.327	15.327	15.327	15.327	15.327	15.327	15.327	15.327
YDL144C	12.406	12.406	12.514	12.645	12.645	12.645	12.645	12.645	12.756	12.756	12.671	12.779	12.779	12.779	13.133	13.244	13.244	13.244	13.244	13.244	13.244	13.244	13.244	13.244	13.244	13.244	13.244	13.136	13.136	13.136	13.136	13.136	13.005	13.005	13.005	13.005	13.005	13.005	13.005	13.005	13.005	12.874	12.874	12.874	12.789	12.678	12.678	12.678	12.678
YJL212C	9.273	9.143	9.143	9.143	9.143	9.143	9.143	9.143	9.143	9.143	9.143	9.057	8.973	8.973	8.973	8.229	8.229	8.144	7.973	7.973	7.973	7.973	7.973	7.973	7.973	7.626	7.495	7.495	7.495	7.495	7.387	7.387	7.387	7.387	7.387	6.196	5.583	5.472	5.472	5.472	5.472	5.472	5.472	5.387	5.302	5.302	4.893	4.673	4.673
YBR248C	17.22	17.134	17.134	17.134	17.134	17.134	17.134	16.834	16.834	16.834	16.749	16.664	16.579	17.727	18.162	18.273	18.273	18.273	18.273	18.273	18.273	18.404	18.404	18.404	18.404	18.165	18.165	18.407	18.407	18.407	18.322	18.322	18.322	18.322	18.322	18.322	17.995	17.995	17.887	17.582	17.497	17.933	17.933	17.933	17.933	18.172	18.172	18.172	18.172
YOL152W	4.99	4.905	4.905	4.578	4.578	4.578	4.47	4.47	4.47	4.47	4.227	4.227	4.227	4.227	4.273	4.273	4.273	4.273	4.273	4.358	4.358	4.38	4.38	4.38	4.38	4.269	4.158	4.269	4.269	4.463	4.463	4.463	4.463	4.463	4.548	4.548	4.872	4.872	4.872	4.872	4.872	4.872	4.872	4.872	4.872	4.872	4.76	4.98	4.98
YGL083W	8.393	8.393	8.393	8.393	8.393	8.393	8.765	8.765	8.765	8.765	8.595	8.595	8.595	8.595	8.68	8.935	9.046	9.046	9.046	9.046	9.046	9.046	9.046	9.046	9.046	9.046	8.961	8.961	8.961	8.961	8.853	8.941	8.941	8.941	8.941	8.941	8.81	8.81	8.81	8.726	8.726	8.726	8.726	8.726	8.726	8.617	8.424	8.424	8.316
YBR073W	15.886	15.585	15.916	15.916	16.001	16.001	16.109	16.218	16.218	16.106	16.106	16.106	16.106	16.106	15.976	15.976	15.976	15.976	15.976	15.976	16.084	16.084	16.084	16.084	16.084	16.084	15.999	15.887	15.275	15.275	15.275	15.191	15.191	15.105	15.105	14.912	14.781	14.781	14.781	14.72	13.702	13.486	13.486	13.486	13.486	13.486	13.486	13.009	12.9
YHL032C	18.805	18.89	18.89	18.89	19.216	20.437	20.437	20.437	20.437	20.699	20.699	20.483	20.679	20.981	20.872	20.872	20.742	20.742	20.526	20.526	20.526	20.395	20.395	20.395	20.503	20.942	20.942	20.942	21.073	21.267	21.267	21.506	21.59	21.675	21.59	21.46	21.46	21.568	21.457	21.542	21.542	21.542	21.542	21.542	21.542	21.542	21.457	21.457	21.241
YGL141W	5.994	5.316	4.97	4.839	4.95	4.95	4.734	4.734	5.016	4.931	4.931	4.931	5.441	5.418	5.418	5.418	5.418	5.418	5.005	5.114	5.114	5.199	5.284	5.627	7.334	10.894	10.894	11.155	11.286	12.402	12.402	12.402	12.402	12.402	12.402	12.356	12.356	12.356	12.464	12.687	12.687	12.906	13.018	13.102	13.102	13.102	13.018	13.063	12.955
YMR274C	8.995	9.214	9.214	9.214	9.103	9.319	9.405	9.405	9.876	10.766	10.766	10.766	10.874	11.07	11.07	11.07	11.07	11.155	11.349	11.349	11.349	11.712	12.062	12.062	12.062	12.062	12.062	12.062	12.062	12.062	12.062	12.062	12.062	12.062	12.367	12.367	12.367	12.367	12.367	12.478	12.478	12.478	12.478	12.478	12.478	12.478	12.694	12.694	12.694
YDR227W	12.357	12.357	12.684	13.666	14.144	14.255	14.255	15.152	14.913	14.913	14.913	14.913	14.913	14.913	14.828	14.262	13.526	13.634	15.228	15.117	15.441	15.676	15.761	15.761	15.522	15.522	15.26	15.575	16.213	16.213	16.213	16.213	16.213	16.083	16.083	16.495	17.314	17.314	17.314	17.511	17.851	17.851	17.766	17.766	17.766	17.986	17.986	17.986	17.986
YGL047W	9.329	9.329	9.329	9.329	9.329	9.329	9.441	9.441	9.526	10.138	10.138	10.138	10.138	10.596	10.573	10.658	10.658	10.658	10.766	10.766	10.747	10.747	10.527	10.527	10.442	10.442	10.681	11.028	11.664	12.43	12.842	12.842	13.143	13.339	13.339	13.339	13.339	13.339	13.45	13.45	13.45	13.45	13.672	13.895	13.895	14.003	14.003	14.003	14.003
YHR144C	2.006	2.006	2.006	2.006	2.772	3.599	4.448	4.448	4.448	4.703	4.899	5.115	5.223	4.968	4.968	5.053	5.093	5.093	5.093	4.759	4.759	5.515	6.121	7.316	7.316	7.316	7.231	7.231	7.231	7.342	7.427	7.535	7.951	7.951	7.951	7.951	8.062	8.062	8.062	8.062	8.062	8.062	8.173	7.866	7.866	7.866	7.758	7.869	8.108
YBR031W	13.202	13.091	13.091	13.091	12.895	12.895	12.544	12.544	12.216	12.216	11.935	11.087	11.002	11.002	10.02	9.669	9.447	9.447	9.447	9.663	9.663	9.663	9.793	9.793	9.793	9.905	9.905	9.82	9.95	10.212	10.343	10.343	10.258	10.258	10.258	10.173	10.173	10.173	10.173	8.72	8.419	8.419	8.312	8.312	8.312	8.312	8.312	8.203	7.385
YDL043C	7.972	7.972	7.753	7.582	7.93	8.47	8.883	9.668	9.668	9.862	9.862	9.97	10.101	10.232	10.232	10.232	10.232	10.473	10.473	11.263	11.263	11.263	11.479	11.479	11.479	11.479	11.479	11.479	11.348	11.348	11.348	11.348	11.132	11.371	11.371	11.371	11.263	11.178	11.528	12.293	12.618	12.726	12.726	12.726	12.726	12.595	12.622	12.514	12.644
YER177W	0.808	0.785	0.785	0.785	0.785	0.785	0.785	0.785	0.785	0.785	0.785	0.785	0.785	0.701	0.812	0.812	0.812	0.812	0.812	0.812	0.812	0.812	0.812	0.812	0.812	0.812	0.812	0.812	0.812	0.812	0.812	0.812	0.812	0.923	0.923	0.923	0.923	0.923	0.923	0.923	0.923	0.923	0.923	0.923	0.923	0.923	0.923	0.923	0.923
YER182W	5.263	5.263	5.263	5.152	5.152	5.152	4.851	4.851	4.72	4.635	4.635	4.635	4.635	4.504	4.589	4.478	4.586	4.586	4.671	4.563	4.282	4.17	4.062	4.062	4	4	3.758	3.647	3.647	4.276	4.276	4.473	4.361	4.361	4.531	4.616	4.616	4.616	4.616	4.616	4.616	3.794	3.492	3.492	3.492	3.492	3.061	2.95	2.95
YNR059W	3.515	3.515	3.515	3.6	3.711	3.384	3.469	3.554	3.446	3.446	3.446	2.834	2.808	2.893	2.893	2.611	2.199	2.199	2.526	2.723	2.723	4.051	4.051	5.009	5.009	5.009	5.117	5.444	5.771	5.856	5.856	5.856	5.968	5.968	5.968	6.079	6.249	6.638	7.054	7.771	7.771	7.771	7.771	7.771	7.728	7.535	7.62	7.62	7.62
YEL027W	3.157	3.157	3.265	3.265	3.265	3.265	3.265	3.265	3.138	3.115	3.115	3.115	3.115	3.115	3.03	3.03	3.03	3.03	2.645	2.645	2.534	2.203	2.314	2.314	2.203	2.203	2.203	2.203	2.203	2.203	2.203	2.203	2.556	2.556	2.556	2.667	2.667	2.667	2.641	2.641	2.641	2.641	2.641	2.641	2.641	2.641	2.641	2.641	2.749
YDL088C	11.927	11.927	11.927	11.796	11.796	12.212	12.628	12.929	12.929	12.929	12.929	12.929	12.929	12.929	13.059	13.168	13.557	13.557	13.557	13.557	13.557	13.668	13.799	13.799	13.799	13.799	13.799	13.799	13.799	13.799	13.799	13.668	13.862	13.992	13.992	13.881	13.881	13.969	13.969	14.185	14.185	14.381	14.512	14.512	14.512	14.512	14.512	14.512	14.512
YLR181C	5.218	5.872	6.308	6.308	6.419	6.419	6.419	6.419	6.419	6.419	6.612	6.965	6.965	6.965	6.965	7.096	7.666	7.97	7.97	8.318	8.426	8.645	8.645	8.645	8.645	8.645	8.645	8.73	8.73	8.73	8.73	8.73	8.73	8.73	8.73	8.73	8.73	8.73	8.508	8.508	8.747	8.747	8.747	8.747	8.832	8.832	8.989	8.989	9.562
YCR093W	14.517	14.517	14.517	14.517	14.517	14.602	14.824	14.824	14.935	14.935	15.047	15.047	15.047	15.047	15.047	15.047	15.047	15.047	15.047	15.047	15.158	15.243	15.243	15.158	15.132	15.393	15.393	15.393	15.393	15.478	15.478	15.478	15.478	15.348	15.348	15.348	15.348	15.217	15.217	15.217	15.105	15.105	15.021	15.021	15.021	15.021	15.129	15.129	15.129
YBR057C	8.549	8.107	8.021	7.675	6.68	6.569	6.566	7.841	7.841	7.841	7.841	8.034	8.14	11.331	15.938	15.938	15.938	15.938	15.807	15.807	15.807	15.807	16.458	16.458	16.845	16.845	16.845	16.845	16.845	16.956	16.93	16.93	16.93	17.099	16.969	16.969	16.969	16.86	16.86	16.86	16.86	17.325	17.715	17.799	17.799	18.186	18.271	18.271	18.186
YER171W	10.289	10.289	10.731	10.45	10.534	10.426	10.426	10.145	10.361	10.25	10.25	10.25	10.25	10.165	9.973	9.973	9.973	9.888	9.888	8.954	8.519	8.081	7.841	7.841	7.841	8.097	8.205	8.751	8.859	8.859	8.728	8.728	8.643	8.643	8.558	8.558	8.558	8.669	8.669	8.669	8.539	8.539	8.539	8.843	8.843	8.928	8.951	9.193	9.196
YGL135W	8.082	8.213	8.213	8.213	8.213	8.213	8.104	8.471	8.799	9.247	9.247	9.247	9.139	9.093	9.145	9.06	9.06	9.086	8.89	8.975	8.972	9.057	9.057	9.057	9.057	9.057	9.057	8.491	8.191	8.105	8.105	8.105	8.367	8.452	8.321	8.6	9.094	9.094	9.094	9.094	8.77	8.639	8.639	8.747	9.136	9.484	9.484	9.484	9.617
YDR314C	9.166	9.166	9.166	9.166	9.166	9.166	8.95	8.865	8.604	8.604	8.604	8.604	6.637	6.526	6.031	5.92	5.92	5.92	5.92	5.704	6.038	6.146	6.146	6.146	6.362	6.447	6.447	6.147	6.038	6.038	6.038	4.219	2.665	2.075	2.206	2.206	2.206	2.095	2.18	2.727	3.284	3.284	3.392	3.392	3.503	3.641	3.749	4.056	4.141
YGR235C	10.058	10.058	9.973	9.888	9.888	9.973	9.973	10.081	10.624	10.71	10.821	10.821	10.821	10.71	10.601	10.601	10.794	10.794	10.794	11.011	11.011	11.011	11.119	11.119	11.23	11.253	11.253	11.145	11.145	11.145	10.736	10.736	10.736	10.736	10.54	10.54	10.54	10.543	10.519	10.519	10.519	10.519	10.519	10.434	10.434	10.434	10.434	10.434	10.434
YPL144W	8.184	8.184	8.184	8.184	8.184	8.099	8.099	8.099	8.099	8.099	7.987	7.987	7.378	7.378	7.378	6.47	6.3	6.254	6.169	6.169	6.061	5.819	5.819	5.734	5.649	5.564	5.479	5.479	5.479	5.479	5.348	5.131	5.131	5.131	5.131	5.131	5.131	5.131	4.019	3.91	3.91	3.714	3.714	3.714	3.714	3.714	3.714	3.629	3.629
YDL028C	8.777	8.774	9.314	9.314	9.314	9.314	10.29	10.29	10.398	10.398	10.398	10.267	10.267	10.267	10.025	10.025	10.025	10.11	10.11	10.11	10.11	10.025	10.025	10.025	10.025	9.94	9.94	10.402	10.598	10.598	10.768	10.961	11.046	11.432	11.432	11.517	11.517	11.517	11.517	11.602	11.602	11.71	11.71	11.625	11.625	11.625	11.625	11.405	11.622
YJR122W	3.78	3.671	3.586	3.151	2.713	2.493	2.493	2.408	2.408	2.408	2.408	2.408	2.493	2.408	2.493	2.493	2.493	2.493	2.493	2.493	2.713	2.821	2.847	2.847	2.847	2.847	2.958	2.958	2.743	2.743	2.635	2.635	2.635	2.635	2.55	2.55	2.55	2.55	2.55	2.55	2.55	2.465	2.353	2.353	2.353	2.353	2.353	2.353	2.046
YDR362C	7.139	7.139	7.139	7.139	7.247	7.247	7.994	8.425	12.162	12.162	12.332	13.56	13.56	13.73	13.622	13.883	14.08	14.188	14.188	14.188	14.188	14.103	14.103	14.188	14.188	14.299	14.384	14.492	14.492	14.492	14.492	14.492	14.492	14.492	14.492	14.623	14.865	14.865	14.865	14.826	14.826	14.826	14.434	14.322	14.303	14.479	14.395	14.395	14.395
YOR094W	10.257	10.869	10.869	11.065	11.15	11.412	11.412	11.412	11.412	11.542	11.653	11.873	11.873	11.873	11.984	11.984	11.984	11.984	11.984	11.984	11.984	12.092	12.482	12.482	12.482	12.482	12.482	12.482	12.567	12.567	13.506	13.506	13.506	13.506	13.506	13.506	13.506	13.506	13.506	13.506	13.506	13.506	13.506	13.506	13.506	13.506	13.506	13.506	13.506
YNL081C	9.247	9.247	8.943	8.766	8.766	8.766	8.681	8.681	8.681	8.681	8.985	9.178	9.178	9.178	9.178	9.178	9.178	9.048	9.46	9.46	9.46	9.46	9.46	9.591	9.591	9.591	9.483	9.594	9.568	9.568	9.568	9.568	9.568	9.568	8.979	9.065	8.822	9.124	9.19	9.19	9.517	9.841	10.191	10.191	10.191	10.191	10.191	10.191	10.191
YDR261C	9.031	9.031	9.031	9.031	9.031	9.031	9.748	9.879	9.879	9.879	9.879	9.879	9.879	9.879	9.879	9.879	9.879	9.879	9.879	9.879	9.879	9.879	9.879	9.879	9.879	9.463	9.136	9.136	9.355	9.467	9.552	9.552	9.552	9.441	9.441	9.441	9.441	9.441	9.355	9.355	9.355	9.271	9.271	9.271	9.271	9.271	7.808	7.723	7.808
YDR019C	3.221	3.025	3.025	3.241	3.13	3.13	3.212	3.212	4.066	4.305	4.305	4.587	5.516	5.385	5.385	5.385	5.385	5.385	5.385	5.385	5.47	5.47	5.47	5.47	5.47	5.47	5.47	5.228	5.228	5.097	5.097	5.097	5.097	5.097	5.097	5.097	5.097	5.267	5.026	5.327	5.327	5.327	5.412	6.158	6.767	8.014	8.014	8.098	8.184
YLR102C	7.885	7.643	7.643	7.532	7.532	7.532	7.532	6.95	6.865	6.865	6.865	6.973	6.973	6.973	7.104	6.96	7.559	7.45	7.45	7.712	7.712	7.712	7.601	7.706	8.361	8.77	9.696	9.807	9.807	9.807	9.807	9.722	9.722	9.722	9.722	9.725	10.548	10.548	10.548	10.898	10.898	10.898	10.898	10.921	10.921	10.921	11.03	10.918	10.918
YNR035C	6.396	6.59	6.479	7.202	7.202	7.202	7.202	7.202	7.202	7.633	7.633	7.633	7.633	7.764	7.764	7.764	8.003	8.003	8.242	8.87	8.87	8.851	8.851	8.851	8.851	8.549	8.549	8.549	8.549	8.464	8.719	8.693	8.693	8.693	8.824	8.935	10.3	11.066	11.066	11.089	11.089	11.655	11.741	11.956	11.956	11.956	11.956	11.956	12.065
YDL117W	3.233	4.886	5.079	6.726	6.987	7.357	8.117	8.117	8.248	8.964	8.964	9.419	9.419	9.419	9.419	9.419	9.658	9.658	9.658	9.743	9.743	10.155	10.155	10.241	10.241	10.325	10.325	10.195	10.084	10.084	10.084	10.084	10.084	10.47	10.47	10.47	10.47	10.47	10.47	10.47	10.47	10.47	10.47	10.47	10.47	10.601	10.601	10.601	10.601
YKL198C	8.216	8.3	8.17	8.17	8.497	8.497	8.497	8.497	8.474	8.585	8.779	11.111	11.111	11.222	11.222	11.333	11.575	11.66	11.66	11.66	11.66	11.66	12.119	12.72	13.788	13.788	13.899	13.899	13.984	13.984	13.984	13.873	13.873	14.308	14.308	14.308	14.547	14.462	14.593	14.593	14.593	14.593	14.809	14.809	14.809	14.809	14.809	14.809	14.809
YOR202W	20.898	20.898	21.009	21.009	20.878	20.878	20.878	20.322	19.893	20.002	20.002	20.002	20.113	20.244	20.244	20.244	20.244	20.244	20.244	20.244	20.244	20.244	20.132	20.132	20.132	20.132	20.132	20.132	20.132	19.7	19.7	19.569	19.569	19.569	19.354	19.354	18.48	18.48	18.565	18.565	18.241	18.021	18.021	17.799	17.668	17.668	17.668	17.583	17.583
YNL107W	10.862	10.862	10.862	10.862	10.862	10.816	10.728	10.728	10.728	10.96	11.13	11.13	11.438	11.634	11.634	11.634	11.938	12.661	13.116	13.116	13.116	13.116	13.116	13.116	13.031	13.031	13.031	12.92	12.92	13.028	13.683	13.683	13.683	13.683	13.683	13.709	13.709	13.794	13.794	13.686	13.794	13.964	13.833	14.053	14.164	14.164	14.164	14.164	14.357
YPL068C	0.54	0.54	0.54	0.54	0.54	0.54	0.54	0.54	0.54	0.54	0.54	0.54	0.54	0.54	0.54	0.54	0.54	0.54	0.54	0.54	0.409	0.216	0.431	0.431	0.431	0.431	0.431	0.431	0.431	0.431	0.431	0.431	0.431	0.431	0.431	0.431	0.431	0.431	0.431	0.431	0.431	0.431	0.346	0.346	0.346	0.346	0.346	0.324	0.324
YDR502C	5.412	5.327	5.218	5.218	4.787	4.787	4.676	4.564	4.564	4.564	4.453	4.172	4.172	4.172	4.172	4.172	4.061	3.975	3.975	3.975	3.975	3.651	3.567	3.567	3.567	3.567	3.455	3.347	3.347	3.347	3.347	3.347	3.131	2.916	2.916	2.83	2.719	2.261	2.261	2.261	2.261	2.15	2.019	2.019	1.934	1.502	1.502	1.502	1.502
YHR071W	8.583	8.498	8.498	7.997	7.26	6.96	6.96	6.96	6.875	6.633	6.633	6.633	6.548	6.463	6.463	6.463	6.463	6.332	6.332	6.332	6.332	5.877	5.746	5.746	4.199	3.616	3.616	3.616	3.616	3.507	3.507	3.507	3.314	3.314	3.203	3.203	3.203	3.203	1.766	1.307	1.307	1.307	1.307	1.307	1.307	1.307	1.307	1.307	1.307
YOR101W	17.038	17.038	17.038	17.038	17.038	17.149	17.149	17.064	17.064	16.933	16.933	17.064	16.979	16.979	16.632	16.717	16.717	16.717	16.456	16.345	16.214	16.214	15.474	15.062	14.954	14.823	14.823	14.568	14.568	14.457	14.348	14.07	14.07	14.07	13.809	13.809	11.727	11.643	10.033	7.81	7.152	6.936	6.936	6.936	6.936	6.936	6.828	6.828	6.828
YIL116W	8.112	8.112	8.112	8.004	8.112	8.027	8.027	8.027	8.027	8.027	8.138	7.919	7.834	7.834	7.834	7.834	7.703	7.618	6.813	6.452	5.556	5.798	6.207	6.099	6.099	5.857	5.857	5.364	5.256	5.256	4.885	5.016	5.101	5.101	4.99	4.99	4.532	4.309	4.309	4.309	4.309	4.421	4.421	4.421	4.312	4.312	4.424	4.509	5.334
YCR066W	6.115	3.743	2.719	2.719	2.479	2.368	2.368	2.368	2.368	2.198	1.786	1.786	1.895	1.895	1.895	2.003	2.003	2.196	2.196	2.196	2.196	2.111	2	2.131	2.346	2.346	2.346	2.346	2.784	2.784	2.893	2.893	3.112	2.805	2.805	2.805	2.805	2.805	2.936	2.824	2.994	3.125	3.236	3.236	3.236	3.236	3.236	3.106	3.632
YOR043W	4.45	4.45	4.45	4.45	4.319	3.557	2.49	2.49	2.49	2.49	2.49	2.49	2.49	2.382	2.297	2.297	2.297	2.297	2.058	1.364	1.364	1.364	1.364	1.364	1.364	1.364	1.083	0.71	0.71	0.71	0.602	0.602	0.602	0.602	0.602	0.602	0.602	0.602	0.602	0.602	0.602	0.602	0.602	0.516	0.431	0.431	0.431	0.431	0.431
YPR183W	13.02	13.262	12.31	12.31	12.31	12.31	12.31	12.179	12.179	12.179	11.963	12.072	12.704	12.704	12.619	12.619	12.619	12.619	12.619	12.749	12.511	12.38	12.295	12.38	11.859	11.103	11.405	11.405	11.32	11.598	11.598	11.729	11.84	11.84	11.971	11.971	11.971	11.971	11.971	12.056	12.056	12.056	12.056	11.925	12.121	11.951	12.416	12.416	12.632
YJL141C	3.109	3.109	3.279	3.279	3.279	3.167	2.445	2.36	2.163	2.187	1.794	1.794	2.14	2.278	2.278	2.278	2.17	2.193	2.062	2.062	2.062	2.062	1.977	2.088	2.088	2.088	2.088	2.088	2.088	2.282	2.39	2.498	2.498	2.498	2.387	2.387	2.387	2.387	2.387	2.387	2.387	2.387	2.387	2.518	2.518	2.648	2.648	2.648	2.648
YIL052C	0.108	0.108	0.108	0.108	0.108	0.108	0.108	0.108	0.108	0.108	0.108	0.108	0.108	0.108	0.108	0.108	0.108	0.108	0.108	0.108	0.108	0.108	0.108	0.108	0.108	0.108	0.108	0.108	0.108	0.108	0.108	0.108	0.108	0.108	0.108	0.108	0.108	0.108	0.108	0.108	0.108	0	0	0	0	0	0	0	0
YHR181W	2.57	2.655	2.655	2.655	2.655	2.655	2.546	2.546	2.546	2.435	2.435	2.435	2.543	2.543	2.651	2.651	2.651	2.651	2.674	2.454	2.258	2.258	2.258	1.656	1.891	2.392	2.719	2.804	2.804	2.934	2.934	3.176	3.176	3.176	3.176	3.176	3.176	3.176	3.284	3.415	3.415	3.526	3.526	3.638	3.396	3.396	3.396	3.396	3.311
YBR069C	1.163	1.248	1.248	1.248	1.248	1.248	1.248	1.248	1.248	1.248	1.248	1.248	1.248	1.248	1.248	1.139	1.139	1.139	1.139	1.139	1.139	1.139	1.028	0.92	0.92	0.92	0.835	0.835	0.835	0.835	0.835	0.966	0.966	0.966	0.966	0.966	0.966	0.966	0.966	0.966	0.966	0.88	0.88	0.88	0.88	0.88	0.88	0.88	0.88
YKL143W	5.862	5.754	5.754	5.754	5.865	6.863	7.41	11.822	11.907	12.123	12.207	12.207	12.554	12.554	12.639	12.639	12.639	12.639	12.639	12.639	12.639	12.639	12.639	12.639	12.639	12.639	12.639	12.639	12.639	12.639	12.639	12.639	12.639	12.747	12.747	12.747	12.747	12.747	12.747	12.878	12.878	12.878	12.878	12.878	12.878	12.878	12.878	12.878	12.878
YMR006C	6.571	6.571	6.462	6.377	6.377	6.377	6.377	6.377	6.377	6.377	6.377	6.377	6.292	6.292	6.292	6.292	6.292	5.75	5.638	5.334	5.334	5.445	5.445	5.445	5.229	5.121	5.036	5.036	5.036	5.036	5.036	5.036	5.036	5.036	5.036	5.036	5.036	5.036	5.036	5.036	4.951	4.951	4.951	4.951	4.951	4.951	4.82	4.82	4.82
YDR103W	5.846	5.846	5.761	5.761	4.985	3.833	3.197	3.086	3.845	4.657	4.768	4.768	4.899	4.899	4.899	4.899	4.899	4.814	4.814	4.683	4.877	5.249	5.665	5.665	6.078	6.078	6.078	5.966	5.855	5.855	5.659	5.659	5.659	5.659	5.984	5.853	5.853	5.853	5.853	5.853	5.853	5.853	6.223	6.223	6.223	6.416	6.416	6.609	6.911
YOR335C	0.347	0.347	0.347	0.347	0.347	0.216	0.193	0.193	0.517	0.517	0.517	0.517	0.602	0.602	0.602	0.602	0.602	0.602	0.602	0.602	0.602	0.602	0.602	0.841	0.841	0.841	0.841	0.841	0.841	0.841	0.841	0.841	0.841	0.841	0.841	1.169	1.646	1.816	2.14	2.31	2.31	2.441	2.788	2.873	3.54	3.848	3.848	3.978	4.087
YPR015C	11.184	11.295	10.664	10.664	10.664	10.834	10.703	10.614	10.722	10.742	11.2	11.37	12.103	12.103	12.65	12.65	12.65	12.52	12.736	12.54	12.54	12.54	12.54	12.54	12.54	12.54	12.54	12.54	12.54	12.517	12.405	12.405	12.405	12.625	12.625	12.625	12.386	12.386	12.278	12.193	12.193	12.802	12.802	12.932	12.932	13.041	13.041	13.041	13.041
YDR125C	0.883	0.883	0.883	0.883	0.883	0.883	0.883	0.883	0.883	0.883	0.883	0.883	0.69	0.69	1.246	1.377	1.377	1.377	1.377	1.488	1.875	1.96	2.31	2.395	2.395	2.395	2.503	2.699	2.699	2.699	2.699	2.699	2.83	2.83	2.83	2.83	2.915	2.915	2.915	3.763	3.763	3.763	3.763	3.982	3.982	3.982	3.982	3.982	3.982
YOL016C	6.825	6.474	6.474	6.651	6.519	7.016	7.016	7.212	7.085	7.477	8.07	8.263	8.263	8.047	8.047	7.526	7.396	7.396	6.816	6.686	6.797	6.492	6.489	6.489	6.489	6.382	6.277	6.277	6.277	6.611	7.269	7.55	7.55	7.55	7.635	7.635	7.635	7.635	7.747	7.747	7.877	7.923	8.555	8.555	8.581	8.496	8.627	8.515	8.515
YOR251C	5.205	5.791	5.791	5.791	5.706	5.622	6.539	7.063	8.938	9.461	9.87	9.785	9.785	9.651	9.651	10.174	10.174	10.498	10.498	10.72	10.72	10.72	10.72	10.806	10.806	10.917	10.917	11.047	10.939	10.939	10.939	10.854	10.854	11.047	11.483	11.569	12.945	13.03	13.03	13.03	13.223	13.223	13.223	13.223	13.223	13.223	13.112	13.112	13.112
YGL056C	1.024	1.109	0.893	0.893	0.893	0.893	0.893	0.893	0.893	0.893	0.893	0.893	0.893	0.893	0.677	0.546	0.527	0.527	0.527	0.527	0.527	0.527	0.527	0.527	0.527	0.527	0.527	0.527	0.527	0.527	0.527	0.527	0.527	0.419	0.419	0.419	0.419	0.53	0.53	0.53	0.53	0.53	0.53	0.419	0.419	0.419	0.504	0.504	0.504
YKL055C	14.191	14.191	14.191	14.06	13.952	13.624	13.493	13.409	13.409	12.891	12.891	12.891	12.299	12.299	12.188	12.188	12.515	11.943	11.861	11.861	11.861	11.805	11.697	11.697	11.697	11.697	11.782	11.782	11.782	11.89	12.084	12.084	12.545	12.869	12.869	13.304	13.304	13.304	13.415	13.415	13.111	13.307	13.72	13.72	13.72	13.72	13.72	13.635	13.766
YER007C-A	2.991	2.991	2.991	2.883	2.798	2.439	2.439	2.439	2.57	2.57	2.57	3.482	3.482	3.482	3.482	3.482	3.594	3.594	3.79	3.659	4.094	4.588	4.755	5.017	5.147	5.206	5.206	5.206	5.206	5.317	5.448	6.204	6.204	6.374	6.374	6.374	6.243	6.243	6.243	6.243	6.351	6.659	6.659	6.852	6.852	6.682	6.731	6.731	7.061
YNL088W	5.042	5.042	5.212	5.212	4.995	5.022	4.668	4.668	4.668	4.668	4.668	4.41	4.41	5.737	5.737	5.737	5.737	5.737	5.845	5.845	5.845	5.976	5.976	5.976	5.976	5.976	6.061	6.191	6.371	6.456	6.456	6.456	6.348	6.348	6.348	6.459	6.374	6.374	6.374	6.567	6.567	6.567	6.567	6.567	6.459	6.459	6.459	6.459	6.482
YDR325W	16.541	16.65	16.65	16.65	16.65	16.65	16.65	16.65	16.65	16.65	16.65	16.65	16.758	16.758	16.758	16.758	16.843	17.144	17.144	17.144	17.144	17.144	17.144	17.144	17.032	17.141	17.226	17.226	17.226	17.226	17.226	17.226	17.226	17.095	17.095	17.095	17.095	17.095	17.095	17.226	17.226	17.226	17.226	17.226	17.226	17.226	16.984	17.029	16.945
YBR141C	14.323	14.323	14.323	14.517	14.736	14.736	14.736	14.821	14.821	14.952	14.952	15.037	15.037	15.276	15.384	15.384	15.384	15.934	16.177	16.177	16.288	16.503	16.588	16.697	16.697	16.697	16.697	16.697	16.697	16.697	16.805	16.694	16.694	16.694	16.694	16.694	16.34	16.34	16.425	16.425	16.425	16.425	16.425	16.425	16.425	16.425	16.425	16.511	16.511
YDL165W	9.204	9.204	8.062	8.413	8.393	8.393	8.832	8.485	8.763	9.847	10.61	10.61	10.61	10.61	11.002	11.002	11.087	11.087	11.087	10.979	11.198	11.201	11.395	12.575	12.687	13.226	13.226	13.226	13.226	13.335	13.335	13.777	13.485	13.485	13.701	13.786	14.028	13.858	13.858	13.858	13.858	13.966	13.966	13.966	13.966	13.881	13.881	13.642	13.728
YDL217C	7.923	7.838	7.946	7.946	7.946	7.946	7.691	8.557	9.077	9.967	10.272	10.295	10.295	10.295	10.295	10.403	10.534	10.534	10.534	10.534	10.665	10.665	11.907	11.907	11.448	11.383	11.144	11.275	11.514	11.429	11.429	11.589	11.89	12.106	12.106	12.492	12.492	12.492	12.492	12.689	12.689	12.689	12.944	12.944	13.313	13.313	13.313	13.51	13.51
YOR296W	4.928	4.928	4.928	4.928	4.928	4.798	4.798	4.798	4.798	4.798	3.565	2.943	3.028	3.028	3.028	3.309	3.506	4.003	4.939	4.939	4.939	4.939	4.939	4.939	4.939	5.328	5.521	5.652	5.652	5.76	5.76	5.76	5.76	5.76	5.76	5.872	6.091	6.091	6.091	6.091	7.014	7.231	7.316	7.401	7.401	7.401	7.62	8.009	8.009
YLR016C	7.92	8.005	7.403	7.426	7.953	7.953	8.169	8.3	8.3	8.3	8.431	8.431	8.431	8.431	8.431	8.604	8.715	8.761	8.872	8.872	8.872	8.872	8.872	8.872	8.741	9.072	10.066	11.175	14.24	14.24	14.325	14.325	14.58	14.58	14.58	14.58	14.711	14.711	14.796	14.796	14.796	14.619	14.812	14.812	15.068	15.329	15.329	15.329	15.329
YDR176W	8.196	8.196	8.307	8.307	8.418	8.418	8.418	8.418	8.418	8.418	8.504	8.504	9.151	9.151	9.151	9.151	9.151	9.151	9.367	9.478	9.478	9.478	9.393	9.393	9.39	9.259	9.39	9.39	9.066	9.066	9.066	9.066	9.066	9.066	9.066	9.066	9.151	9.151	9.151	9.151	9.151	9.151	9.151	9.347	9.347	9.393	9.393	9.478	9.478
YGL209W	4.204	4.419	4.327	4.524	4.524	4.524	4.547	4.135	4.135	6.498	7.231	7.362	8.017	8.017	8.187	8.883	8.883	8.968	9.165	9.165	9.165	9.406	9.626	9.626	9.626	9.757	9.842	10.06	10.06	10.146	10.146	10.146	10.169	10.541	10.627	11.468	11.71	11.841	12.011	12.011	12.011	12.119	12.361	12.276	12.276	12.276	12.276	12.406	12.406
YOL027C	13.227	15.216	15.302	15.302	15.302	15.302	15.302	15.302	15.302	15.302	15.302	15.302	15.302	15.302	15.41	15.41	15.41	15.763	16.221	16.332	16.247	16.247	15.959	15.959	15.959	15.959	15.959	15.959	15.959	15.959	15.959	15.959	16.07	16.395	16.395	16.395	16.395	15.829	15.829	15.829	15.829	15.829	15.829	15.829	15.829	15.829	15.829	15.829	15.829
YLR084C	8.157	8.157	8.157	8.157	8.157	7.984	7.984	8.115	8.115	8.525	8.61	8.414	8.414	8.414	8.783	8.698	8.698	8.698	8.568	8.568	8.568	8.568	8.568	8.568	9.154	9.284	9.284	9.069	8.984	8.984	9.223	9.223	9.223	9.114	9.442	9.357	9.357	9.357	9.357	9.577	9.25	9.25	9.165	9.355	9.27	9.27	9.378	9.64	9.64
YJR144W	6.419	6.393	7.051	7.051	7.051	7.247	7.247	7.247	7.247	7.247	7.247	7.359	7.274	7.274	7.993	8.078	8.189	9.357	9.707	9.877	10.116	11.553	11.553	11.814	11.925	11.925	11.925	11.925	12.292	12.292	12.292	12.292	12.292	12.292	12.161	12.269	12.354	13.651	14.123	14.123	14.207	14.207	14.427	14.427	14.427	14.427	14.512	14.512	14.921
YHR165C	7.159	7.244	7.244	7.244	7.375	7.98	8.585	9.299	9.383	9.383	9.469	9.553	9.553	9.796	9.907	10.103	10.516	10.516	10.516	10.735	10.735	10.735	10.844	10.952	11.122	11.511	11.793	12.229	12.229	12.313	12.313	12.444	12.333	12.333	12.333	12.549	12.634	12.634	12.634	12.634	12.634	12.634	12.634	12.634	12.719	12.719	12.719	12.719	12.719
YDR441C	12.94	12.855	12.744	11.284	10.675	10.59	10.59	10.636	10.636	10.875	10.875	10.875	10.875	10.875	10.875	10.875	10.875	10.875	10.875	10.875	10.875	10.875	10.636	10.636	10.636	10.636	10.443	9.948	9.864	9.648	9.648	9.648	9.37	9.239	9.239	9.13	9.13	8.568	8.371	8.371	8.002	8.002	7.521	7.521	7.521	7.521	7.521	7.521	5.109
YPL154C	7.092	7.092	7.092	6.656	6.656	6.741	6.741	6.741	6.741	6.741	6.741	6.741	6.849	6.849	6.849	6.849	6.849	6.849	6.849	6.849	6.525	6.525	6.525	6.413	6.413	6.302	6.109	5.978	5.978	5.978	5.978	5.978	5.978	5.893	5.893	5.893	5.893	5.782	5.562	5.042	5.042	4.912	4.827	4.827	4.742	4.657	4.657	4.657	4.545
YPR046W	5.258	5.258	5.258	5.389	6.155	6.155	6.155	6.155	6.375	6.375	6.767	7.094	8.393	8.393	8.393	8.393	8.393	8.478	9.225	9.139	9.248	9.988	10.099	10.184	10.184	10.184	10.184	10.184	10.184	10.377	10.377	10.377	10.377	10.377	10.377	10.704	10.704	10.704	10.897	10.897	10.897	11.008	11.008	11.008	11.008	11.202	11.503	11.611	11.938
YIL079C	11.415	11.114	10.658	10.658	10.658	10.658	10.658	10.573	10.6	10.514	10.514	10.514	10.406	10.406	10.187	10.187	9.774	9.774	9.663	9.204	9.119	9.119	9.119	8.773	8.773	8.576	7.673	7.562	7.562	7.562	7.562	7.562	7.562	7.562	7.562	6.999	6.557	4.83	4.66	4.66	4.66	4.66	4.165	4.165	3.312	2.31	2.179	2.071	2.071
YOL120C	3.401	3.531	3.64	4.484	4.484	4.484	4.484	4.484	5.001	5.001	5.001	5.132	5.132	5.132	5.132	5.243	5.243	5.243	5.243	5.243	5.374	5.57	5.57	5.655	5.547	5.825	5.825	5.825	5.825	5.825	5.777	6.189	6.734	6.819	6.904	6.904	6.904	7.62	7.62	7.62	7.62	7.62	7.62	7.62	7.62	7.62	7.62	7.62	7.62
YCR067C	5.231	5.231	5.231	5.231	5.231	5.12	5.205	5.205	5.205	5.205	5.12	5.228	5.336	5.336	5.336	5.336	4.901	4.79	4.79	4.79	4.79	4.79	4.79	4.79	4.351	4.112	4.112	4.112	4.112	4.112	3.825	3.694	3.694	3.779	3.909	3.909	3.909	3.909	4.188	4.299	4.299	4.299	4.299	4.299	4.191	4.191	3.952	3.647	3.647
YDR379W	14.505	14.505	14.505	14.505	14.204	14.204	14.095	14.095	14.095	13.965	13.965	13.749	13.749	13.556	13.556	13.556	13.556	13.556	13.556	13.556	13.471	13.471	13.248	13.117	12.863	12.863	12.863	12.863	12.863	12.863	12.863	12.863	12.536	12.45	12.45	12.231	12.231	10.306	9.279	9.063	9.063	8.952	8.952	8.952	8.952	8.844	8.844	8.844	8.713
YMR038C	12.507	12.677	12.788	13.416	13.416	13.416	13.416	12.978	12.867	12.867	13.063	12.978	13.086	13.387	13.387	13.414	13.522	13.607	13.607	13.607	13.522	13.525	13.525	13.61	13.306	13.22	13.194	13.39	13.39	13.26	13.26	13.04	13.152	12.719	12.876	12.876	12.876	12.876	12.879	12.748	12.748	12.748	12.748	12.748	12.748	12.748	12.552	12.552	12.251
YJL088W	2.887	2.887	2.887	2.887	2.779	2.667	2.667	2.582	2.582	2.144	2.036	2.036	2.036	2.036	2.036	2.036	2.036	2.036	2.036	2.036	2.036	2.036	2.036	2.036	1.951	1.951	1.951	1.951	1.839	1.731	1.731	1.731	1.62	1.62	1.512	1.512	1.512	1.512	1.512	1.512	1.512	1.512	1.096	0.9	0.9	0.9	0.788	0.788	0.788
YER081W	4.44	4.44	4.551	4.806	4.891	4.891	4.891	4.891	4.891	4.806	4.59	4.59	4.59	4.59	4.59	4.59	4.702	4.702	4.813	4.813	4.944	4.944	4.944	4.944	4.813	4.4	4.554	4.554	4.554	4.554	4.554	4.469	4.25	4.443	4.358	4.358	4.358	4.358	4.358	4.358	4.358	4.358	4.358	4.358	4.053	3.811	3.811	3.811	3.811
YLR067C	13.643	14.626	14.711	14.711	15.691	16.136	16.136	16.136	17.38	17.38	17.576	17.792	17.922	18.204	18.443	18.443	18.443	18.636	18.528	18.554	18.793	18.793	18.793	18.878	18.878	19.074	19.186	19.186	19.512	19.512	19.598	19.706	20.01	20.095	20.095	20.18	20.18	20.18	20.095	20.206	20.206	20.291	20.291	20.291	20.072	20.072	19.941	20.052	20.353
YFL037W	15.433	15.541	15.456	15.325	15.195	15.195	14.498	12.976	12.846	12.846	12.846	12.846	12.846	12.846	12.846	12.846	12.761	12.761	12.652	12.652	12.652	12.568	12.568	11.824	11.824	11.824	10.046	9.83	9.83	9.83	9.83	9.745	9.745	9.66	9.12	9.036	8.535	8.06	8.06	7.474	6.977	6.977	6.977	6.977	6.627	5.912	5.585	5.585	5.585
YDR348C	13.473	13.473	13.473	13.473	13.473	13.473	13.473	13.473	13.473	13.473	13.473	13.081	12.152	12.152	11.936	11.936	11.936	11.828	11.743	11.658	11.684	11.684	11.684	11.684	11.684	11.769	11.769	11.769	11.769	11.769	11.638	11.638	11.638	11.638	11.638	11.638	11.638	11.638	11.638	11.638	11.181	10.723	10.723	10.418	10.287	10.287	10.287	10.071	10.071
YNL099C	8.453	8.453	8.453	8.584	8.584	8.453	8.453	8.214	8.191	8.302	8.063	8.063	8.063	8.063	8.063	7.932	7.932	7.932	7.932	7.932	7.847	7.847	7.765	7.654	7.654	7.654	7.654	7.654	7.654	7.111	7.462	7.546	7.546	7.546	7.546	7.546	7.546	7.377	7.268	7.16	7.16	7.415	7.801	7.801	7.801	7.801	7.801	7.801	7.801
YOR316C	6.069	5.83	5.569	5.739	5.739	5.739	5.739	5.654	5.654	5.654	5.569	5.376	5.373	5.458	5.458	5.458	5.458	5.458	5.458	5.458	5.458	5.543	5.543	5.327	5.327	4.741	4.656	4.656	4.29	4.155	3.779	3.779	3.864	3.864	3.864	3.864	3.864	3.864	3.864	3.864	3.779	3.546	3.743	3.743	3.743	3.743	3.743	3.743	3.438
YBR259W	6.617	6.401	6.244	6.244	6.892	7.062	7.062	7.536	7.866	7.866	7.951	7.951	7.951	7.732	7.732	7.732	7.538	8.193	9.014	9.276	9.276	9.276	10.559	10.559	10.559	11.126	11.126	11.126	11.126	11.126	11.126	11.473	11.473	11.473	11.473	11.473	11.604	11.715	11.715	11.931	11.931	11.931	11.931	12.04	11.909	11.909	11.909	12.04	12.04
YLR199C	8.83	8.83	8.915	8.915	6.605	6.493	7.648	7.452	7.452	7.691	7.691	7.691	7.389	7.801	7.801	8.102	8.102	8.102	8.21	7.995	7.883	8.103	7.386	7.386	7.386	7.301	7.386	7.736	9.627	11.021	11.105	11.456	11.456	11.371	11.371	11.698	11.79	11.79	11.874	12.005	12.005	12.09	12.395	12.284	12.284	12.172	12.389	12.657	12.87
YOL096C	7.428	7.428	7.343	7.343	7.343	7.258	6.132	6.001	5.782	5.782	5.87	5.624	5.231	5.035	5.12	5.228	5.359	5.683	5.683	5.683	5.683	5.683	5.683	4.508	3.638	4.093	4.596	4.596	4.79	4.79	4.79	4.79	4.79	4.875	4.878	5.25	5.447	5.447	6.277	7.704	7.704	7.704	7.704	7.704	7.704	8.159	8.159	8.355	8.486
YFR049W	7.436	7.436	7.436	7.547	7.154	7.154	7.154	7.263	7.043	7.043	7.128	7.128	7.128	7.017	7.017	7.017	6.905	7.014	6.49	6.575	6.575	6.683	6.683	6.683	6.683	6.683	6.683	6.683	6.545	6.545	6.63	6.739	6.739	7.04	7.04	7.04	7.04	7.04	6.738	6.542	6.303	6.457	7.258	7.258	7.258	7.258	7.37	7.258	7.475
YBL008W	5.377	5.377	5.292	4.792	5.034	5.034	5.034	5.034	5.034	5.034	5.034	5.034	5.034	5.164	5.034	4.71	4.71	4.49	4.49	4.248	4.248	4.379	4.294	4.209	4.209	4.209	4.428	4.428	4.428	4.428	3.576	3.361	3.249	3.249	3.249	3.138	3.138	3.334	3.334	3.465	3.38	3.38	3.03	3.115	3.396	4.268	4.268	4.138	4.138
YOR119C	4.797	4.797	4.797	4.794	4.794	4.794	4.902	5.011	5.011	5.011	5.011	5.011	5.011	5.011	5.011	5.011	4.788	4.788	4.919	5.112	5.112	5.112	5.221	5.221	5.306	5.306	5.391	5.499	5.584	5.692	5.692	5.692	5.45	5.342	5.365	5.883	5.883	5.883	5.883	5.883	5.883	5.883	5.883	6.188	6.731	6.731	6.816	6.816	6.816
YMR020W	7.725	6.884	6.387	6.106	6.106	5.936	5.936	5.936	5.546	5.462	5.462	5.377	5.052	5.052	4.967	4.967	5.052	5.16	5.249	5.249	5.249	5.249	4.731	4.431	4.237	4.126	4.015	4.015	4.123	4.346	4.561	4.561	4.561	4.561	4.561	4.516	4.516	4.624	4.624	4.624	4.624	4.382	4.274	4.274	4.274	4.274	4.274	4.627	4.496
YNL007C	14.134	14.134	13.917	13.917	13.917	13.917	13.917	13.832	13.747	13.747	13.305	13.175	13.175	10.635	10.419	10.308	10.416	10.246	10.161	10.05	10.05	9.965	9.441	9.091	9.091	9.091	8.38	8.38	7.461	6.109	5.436	5.239	5.239	4.821	4.52	4.52	4.52	4.52	4.435	4.435	4.373	4.033	4.121	4.376	4.376	4.723	4.415	4.612	4.278
YPL098C	8.271	8.271	8.356	8.356	8.356	8.356	8.726	8.641	8.641	8.641	8.641	8.641	8.163	8.793	8.663	8.663	8.748	8.663	8.555	8.555	8.555	8.663	8.663	8.663	8.663	8.532	8.532	8.532	8.532	8.424	8.424	6.84	6.513	6.607	6.715	6.63	6.872	7.54	7.54	7.671	7.779	8.106	8.106	8.411	9.39	9.717	9.94	9.94	9.94
YBL058W	9.316	9.316	9.316	9.316	9.316	10.667	10.667	10.86	11.774	11.774	11.885	11.993	11.993	11.863	11.974	12.255	12.255	12.88	13.62	13.62	13.836	13.966	13.925	14.118	14.337	14.53	14.746	14.769	14.769	14.638	14.638	14.831	14.831	14.831	14.831	14.831	14.831	14.831	14.831	14.831	14.831	14.831	14.723	14.723	14.808	14.723	14.207	14.207	15.146
YDR301W	9.935	9.935	9.935	9.935	9.935	9.935	9.935	9.935	9.935	9.719	9.437	9.352	9.352	9.352	9.182	9.182	9.182	9.182	9.182	9.182	8.262	8.262	8.151	8.151	8.151	8.04	8.04	8.04	8.04	7.909	7.909	7.909	7.67	7.67	7.67	7.146	7.061	6.93	6.819	6.819	4.892	4.005	3.766	3.655	3.655	3.655	3.655	3.524	3.524
YOR196C	10.804	10.804	11.135	11.265	11.351	11.435	11.435	11.435	11.521	11.521	11.521	11.521	11.605	11.714	11.884	11.884	11.884	11.884	11.884	11.884	11.969	11.969	11.969	11.969	11.884	11.884	11.799	11.799	11.688	11.557	11.557	11.557	11.557	11.642	11.75	11.92	11.92	11.92	11.92	11.92	12.005	12.005	12.005	12.005	12.005	12.005	12.005	12.005	12.005
YDR373W	5.517	5.517	5.517	5.517	5.517	5.386	5.386	5.386	5.386	5.386	5.386	5.386	5.386	5.386	5.386	5.301	5.301	5.301	5.193	5.193	5.193	5.193	5.193	5.193	5.193	5.193	5.193	5.193	5.193	4.973	4.084	4.084	4.084	4.084	4.084	4.084	4.084	4.084	4.084	4.084	3.41	3.171	3.063	3.063	2.955	2.955	2.955	2.87	2.87
YMR183C	16.196	16.196	16.065	16.065	14.65	14.759	14.759	14.844	14.543	14.543	13.915	13.673	13.673	12.872	12.348	12.239	12.239	12.239	12.069	11.939	11.854	11.985	12.115	12.115	11.569	11.206	11.094	11.094	10.103	9.602	9.189	9.189	8.58	8.273	7.354	7.269	7.157	7.157	7.157	7.154	7.154	7.154	7.154	6.937	6.721	6.721	6.335	6.335	6.335
YGR251W	6.632	6.825	7.408	7.578	7.578	8.034	8.034	8.034	8.956	9.676	9.787	9.787	9.787	10.01	10.01	10.01	10.38	10.511	10.511	10.511	10.511	10.511	10.511	10.511	10.38	10.38	10.38	10.38	10.38	10.38	10.38	10.271	10.271	10.38	10.38	10.38	10.38	10.295	10.406	10.491	10.491	10.576	10.684	10.684	10.769	10.769	10.743	10.743	10.743
YLR147C	6.456	6.456	6.649	6.564	6.564	6.345	6.234	6.234	5.082	4.886	5.079	5.079	5.164	5.164	5.249	5.164	5.079	4.535	4.45	4.45	4.45	4.45	4.45	4.45	4.365	3.881	3.881	3.881	3.881	3.037	2.869	3.193	3.193	3.324	3.324	3.193	3.193	3.193	3.17	4.476	4.691	5.561	5.758	5.758	5.758	5.758	5.758	5.843	5.843
YPL010W	11.88	11.88	11.88	11.964	11.964	12.246	12.246	12.246	12.816	12.816	12.9	12.9	12.9	12.9	12.9	12.9	12.9	12.9	13.07	13.07	13.07	13.07	13.07	13.07	13.07	13.07	13.155	13.155	13.155	13.155	13.264	13.264	13.264	13.264	13.264	13.264	13.349	13.264	13.283	13.175	13.175	13.306	13.306	13.306	13.221	13.221	13.221	13.221	13.221
YMR164C	5.127	4.905	5.12	5.34	5.34	5.34	5.232	5.317	5.706	5.817	5.817	5.817	5.817	5.817	5.817	5.817	5.929	6.321	6.295	6.972	6.972	6.972	7.083	6.998	7.218	7.218	7.218	7.303	7.411	7.438	7.438	7.353	7.699	7.699	7.699	7.699	7.699	7.918	8.138	8.138	8.138	8.138	8.246	8.246	8.246	8.246	8.246	8.354	8.354
YBR173C	14.845	15.287	15.372	15.483	15.791	15.791	15.984	16.069	16.069	16.069	16.154	16.285	16.766	16.874	16.959	17.07	17.181	17.312	17.312	17.312	17.312	17.312	17.312	17.312	17.312	17.312	17.397	17.509	17.509	17.509	17.509	17.593	17.593	17.593	17.593	17.593	17.593	17.593	17.593	17.593	17.593	17.593	17.593	17.593	17.593	17.593	17.593	17.593	17.593
YER069W	5.401	5.231	5.231	5.231	5.231	5.231	5.231	5.424	5.424	5.424	5.424	5.424	5.424	5.424	5.293	4.707	4.707	4.707	4.707	4.622	4.622	4.426	4.426	4.426	4.426	4.426	4.426	4.426	3.905	3.774	3.708	3.6	3.6	3.6	3.6	3.208	3.208	3.208	3.208	3.208	3.208	3.208	3.208	3.208	3.208	3.077	2.727	2.619	2.619
YGR092W	12.172	12.342	12.342	12.258	12.281	12.281	12.281	12.281	12.392	12.503	12.503	12.503	12.503	12.503	12.503	12.503	12.503	12.503	12.392	12.392	12.392	12.392	12.392	12.392	12.392	12.199	12.199	12.199	12.199	12.199	12.199	12.199	12.199	12.199	12.091	12.091	12.091	12.091	11.701	11.701	11.593	11.593	11.593	11.462	11.547	11.547	11.354	11.092	11.092
YKR044W	14.283	14.391	14.584	14.715	14.715	14.715	14.689	14.774	15.431	15.431	15.431	15.517	15.517	15.625	15.795	15.795	15.71	15.818	15.818	15.818	15.818	15.818	15.818	15.926	15.926	15.926	15.926	15.926	15.926	15.926	15.926	15.926	15.926	15.926	15.926	15.926	16.038	16.038	16.038	16.038	16.038	16.038	16.038	16.038	16.038	16.122	16.122	16.122	16.122
YDL046W	9.575	9.575	9.159	9.159	9.028	9.028	9.028	9.028	9.028	9.028	9.028	8.917	8.786	8.786	8.871	8.871	8.871	8.956	8.956	9.068	9.068	8.956	8.956	9.065	9.319	9.322	9.322	9.322	9.322	9.322	9.214	9.214	9.214	9.214	9.325	9.325	9.325	9.456	9.565	10.245	10.245	10.245	10.245	10.245	10.186	10.186	10.186	9.751	9.836
YCR075C	2.351	2.351	2.351	1.912	1.804	1.804	1.804	1.588	1.349	0.786	0.786	0.98	0.98	0.98	0.98	0.98	0.98	0.983	0.983	1.005	1.224	1.597	1.597	1.597	1.597	1.578	1.47	1.685	1.905	1.905	1.905	1.905	2.268	2.268	2.268	2.484	3.053	3.269	3.485	4.379	4.379	4.487	4.657	4.765	4.85	6.212	6.212	6.212	6.212
YNL313C	13.731	13.731	13.731	13.731	13.731	13.731	13.839	13.839	13.839	13.839	13.839	13.839	13.839	13.839	13.839	14.009	14.009	14.009	14.009	14.009	14.009	14.009	14.009	14.009	14.009	14.009	14.009	14.009	14.009	14.009	14.009	14.009	14.009	14.009	14.009	14.009	14.009	14.009	13.925	14.033	13.902	13.902	13.902	13.902	13.709	13.578	13.578	13.493	13.493
YPR134W	15.015	15.015	15.015	15.015	15.015	15.015	15.015	15.015	15.015	15.015	15.015	15.015	15.015	15.1	15.1	15.1	14.992	14.992	14.799	14.799	14.799	14.687	14.687	14.687	14.772	14.772	14.772	14.772	14.772	14.772	14.447	14.225	14.336	14.336	14.336	14.336	14.336	14.336	14.228	14.228	13.842	13.603	13.714	13.675	13.675	13.675	13.368	13.368	13.453
YGR033C	1.449	1.449	1.449	1.534	1.534	1.534	1.534	1.534	1.73	1.73	1.73	1.73	1.73	1.73	1.73	1.73	1.73	1.73	1.73	1.73	1.73	1.73	1.73	1.73	1.73	1.73	1.73	1.622	1.622	1.622	1.649	1.537	1.537	1.537	1.537	1.537	1.537	1.537	1.537	1.537	1.537	1.295	1.426	1.426	1.426	1.426	1.426	0.85	0.549
YLR309C	11.903	12.339	12.339	12.425	12.425	12.533	12.533	12.533	12.533	12.644	12.644	12.644	12.644	12.644	12.752	12.752	12.752	12.752	12.752	12.752	12.752	12.752	12.752	12.752	12.752	12.667	12.582	12.582	12.582	12.582	12.582	12.451	12.451	12.343	12.343	12.343	12.343	12.343	12.343	12.343	12.343	12.258	12.258	12.258	12.258	12.258	12.258	12.258	12.019
YJR098C	6.751	6.42	6.42	5.743	4.709	4.319	4.319	4.234	4.234	3.6	3.603	4.013	4.013	4.013	4.144	4.274	4.359	4.66	4.66	4.575	4.575	5.011	5.23	6.401	6.532	6.532	6.532	6.532	6.532	6.97	7.055	7.599	7.599	7.599	7.599	7.684	7.772	7.772	7.857	7.857	8.583	9.018	9.43	9.646	9.646	9.646	9.646	9.561	9.561
YLR427W	7.245	7.272	7.272	7.272	6.918	6.918	6.918	6.918	7.133	9.671	9.671	9.671	9.912	9.912	10.576	10.685	10.77	11.225	11.225	11.948	13.776	13.776	13.946	13.946	13.946	13.946	13.815	13.9	13.789	13.789	13.789	13.789	13.789	13.789	13.789	13.789	13.789	13.789	13.789	13.965	13.965	13.965	13.965	13.965	13.965	13.965	13.965	14.135	14.358
YOR363C	5.351	4.939	4.831	4.808	5.112	5.417	5.417	5.417	5.417	5.391	5.93	6.526	6.441	6.441	6.441	6.441	6.656	6.656	6.656	6.545	6.522	6.438	6.329	6.329	6.133	6.133	6.133	6.133	6.133	6.568	6.438	6.438	6.438	6.438	5.934	5.934	5.934	5.934	5.849	5.849	5.934	5.934	5.934	5.934	6.042	6.042	6.042	6.042	6.042
YKL134C	5.803	5.718	5.718	5.803	5.803	5.996	5.996	5.996	5.996	5.996	5.996	5.394	5.375	4.896	4.896	5.443	6.068	6.068	6.068	6.153	6.153	6.372	7.452	7.973	7.973	8.319	8.319	8.575	8.575	8.575	8.771	8.771	8.771	8.771	8.771	8.902	8.902	8.902	8.902	9.072	9.072	9.156	9.156	9.156	9.156	9.262	9.501	11.331	11.331
YEL053C	10.409	10.409	10.409	10.606	10.606	10.606	10.691	11.247	11.793	11.793	11.793	11.924	11.924	11.924	12.033	12.033	12.033	12.334	12.334	12.661	12.769	12.769	12.769	12.939	13.047	13.047	13.047	13.047	13.178	13.178	13.178	13.287	13.175	13.175	13.391	13.391	13.391	13.391	13.149	13.149	13.149	13.149	13.149	13.149	13.149	13.149	13.149	13.149	13.149
YER070W	4.861	4.861	4.861	4.861	4.861	4.861	4.468	4.468	4.468	4.468	4.36	4.471	3.951	3.951	3.866	3.611	3.611	3.611	3.526	3.526	3.526	3.526	2.832	2.501	2.416	1.542	0.963	0.632	0.632	0.632	0.632	0.632	0.524	0.416	0.416	0.331	0.223	0.223	0.223	0.223	0.223	0.223	0.223	0.111	0.111	0.223	0.223	0.334	0.334
YKR018C	10.277	10.277	10.277	9.73	9.73	9.515	9.515	9.276	9.106	9.106	9.106	9.106	8.886	8.886	8.886	8.886	7.999	8.195	7.999	7.999	7.999	7.914	7.515	6.432	6.193	6.193	6.193	5.803	5.342	4.587	4.587	4.587	4.587	4.475	4.692	4.283	4.152	3.913	3.124	3.013	3.013	3.488	5.171	6.195	6.195	6.195	6.306	6.872	7.307
YNL032W	5.569	5.457	5.346	5.346	5.235	5.15	5.15	5.15	5.173	5.173	5.173	5.088	5.088	5.003	4.764	4.764	4.764	4.764	4.568	4.263	4.067	4.067	4.067	4.067	3.937	3.937	3.262	2.784	2.562	2.562	2.692	3.043	2.934	2.804	2.804	2.562	2.562	2.562	2.562	2.562	2.562	2.562	2.562	2.562	2.562	2.801	2.801	3.079	3.341
YGR264C	14.173	14.173	14.173	14.173	14.173	14.173	14.173	14.173	14.303	14.303	14.303	14.303	14.303	14.303	14.303	14.303	14.303	14.284	14.284	14.284	14.284	14.284	14.153	14.023	14.023	13.938	13.807	13.807	13.807	13.807	13.807	13.807	13.807	13.807	13.807	13.807	13.722	13.722	13.722	13.722	13.722	12.963	12.877	12.877	12.056	11.86	10.901	10.901	10.901
YLR405W	12.104	12.213	12.104	12.104	12.104	12.104	12.104	12.104	11.758	11.758	11.627	11.627	11.974	11.974	11.974	11.974	11.974	11.974	11.974	11.974	11.974	11.974	11.974	11.974	11.974	11.974	11.974	11.974	11.974	11.974	11.974	11.974	11.758	11.346	11.235	10.668	10.668	10.56	10.43	10.43	10.56	11.038	11.038	11.149	11.149	11.149	10.479	10.479	10.718
YPR133C	6.133	6.024	6.024	5.939	5.939	6.263	6.263	6.375	6.728	6.728	6.643	6.643	6.643	6.643	6.643	6.643	6.643	6.643	6.643	6.643	6.643	6.728	6.728	6.813	6.813	6.728	6.728	6.728	6.728	6.728	6.728	6.728	6.728	6.728	6.728	6.813	6.617	6.508	6.508	6.508	6.508	6.508	6.508	6.508	6.636	6.636	6.636	6.636	6.636
YOR215C	7.785	7.808	7.781	7.893	8.004	8.154	9.46	9.46	9.545	9.869	9.869	9.977	9.869	9.977	9.934	10.091	10.331	10.245	10.245	10.245	10.134	10.134	10.134	10.134	9.981	9.981	10.59	10.59	10.59	10.868	11.866	11.996	11.996	11.996	12.219	12.572	12.681	12.681	12.681	12.681	12.681	12.681	12.681	12.681	12.681	13.031	13.031	13.031	13.031
YML032C	7.735	7.735	7.735	7.846	7.846	8.017	8.344	9.093	10.933	10.933	10.933	10.933	10.933	10.933	10.933	10.933	11.194	11.303	11.303	11.303	11.303	11.518	11.767	12.091	12.091	12.091	12.091	12.091	12.091	12.091	12.091	11.98	11.98	12.065	12.32	12.32	12.45	12.45	12.45	12.45	12.45	12.474	12.474	12.604	12.604	12.69	12.774	12.774	12.666
YKL011C	7.277	7.168	7.168	6.972	6.753	6.533	6.533	6.533	6.533	6.533	6.533	6.533	6.533	6.533	6.12	6.12	6.12	6.12	6.12	6.12	6.12	5.99	6.229	6.229	6.144	6.144	6.144	6.035	6.035	5.905	5.774	5.643	5.643	5.774	5.796	5.796	5.796	5.796	4.862	4.753	4.753	4.753	3.149	3.149	3.898	3.898	3.898	3.898	3.898
YGR013W	4.35	4.35	4.35	4.022	3.629	3.731	3.704	3.704	3.704	3.704	3.704	3.596	3.511	3.318	3.511	3.511	3.511	3.204	3.204	3.122	3.449	4.085	4.085	4.085	4.952	4.952	4.952	4.952	4.952	4.952	4.952	5.168	5.253	6.104	6.234	6.234	6.489	6.598	6.837	6.837	6.968	7.138	7.138	7.138	7.138	7.138	7.157	7.354	7.654
YIL009W	0.847	0.847	0.847	0.847	0.847	0.847	0.847	0.762	0.762	0.762	0.762	0.762	0.762	0.762	0.677	0.435	0.435	0.759	0.89	0.89	0.89	0.89	0.89	0.89	0.805	0.89	0.89	1.106	1.106	1.106	1.106	1.345	1.626	1.933	2.461	2.461	2.461	2.461	2.461	2.438	2.438	2.438	2.791	2.902	2.902	2.902	2.902	2.902	2.902
YIL063C	8.596	8.596	8.596	8.596	8.616	9.574	9.574	9.989	9.989	9.989	9.989	9.989	9.989	9.819	9.565	8.409	7.889	7.981	8.357	8.357	8.357	8.357	8.268	7.876	7.764	7.895	7.702	8.222	7.868	7.868	8.11	8.11	8.11	8.025	8.353	8.114	8.114	8.114	8.114	8.114	8.114	8.114	8.114	8.114	7.617	7.617	6.569	6.569	6.874
YLL023C	10.836	10.99	10.859	10.859	10.859	9.096	9.011	10.166	11.223	11.223	11.223	11.524	11.439	11.439	11.354	11.354	11.115	11.115	11.308	11.419	11.439	11.77	11.77	11.77	11.854	11.854	11.854	11.854	11.854	11.854	11.854	11.854	11.089	11.617	11.617	11.617	11.617	11.617	11.728	11.403	11.381	11.381	11.381	11.489	11.604	11.715	12.085	12.503	12.503
YCL052C	2.195	2.195	2.195	2.195	2.195	2.28	2.477	2.477	2.477	2.477	2.477	2.873	2.873	2.873	2.873	2.873	2.873	2.873	2.873	2.873	2.958	2.958	2.958	2.958	2.958	3.043	3.265	3.288	3.288	3.288	3.288	3.288	3.288	3.288	3.485	3.681	4.267	4.267	4.267	4.267	4.267	4.398	4.398	4.398	4.398	4.398	4.483	4.483	4.483
YOR108W	5.913	5.913	5.913	5.675	5.59	5.59	5.288	4.944	4.899	4.899	5.029	5.029	5.029	5.029	5.029	5.029	4.859	4.859	4.424	4.424	4.205	3.684	3.684	3.793	3.793	3.793	3.986	4.094	4.094	4.094	4.205	4.362	4.362	4.362	4.339	4.342	4.581	4.581	4.581	4.581	4.581	4.326	4.326	4.326	4.457	4.457	4.542	4.627	4.604
YOR373W	9.973	9.973	9.973	9.888	9.888	9.888	9.888	9.888	9.888	9.888	9.888	9.803	9.803	9.633	9.502	9.502	9.372	9.372	9.372	9.047	8.962	8.877	8.877	8.877	8.877	8.877	8.877	8.572	8.464	8.075	6.867	6.41	6.298	6.059	6.059	5.821	5.604	5.519	5.519	5.519	5.519	5.519	5.434	5.434	5.303	5.303	5.303	4.872	4.741
YOL036W	14.544	14.263	14.371	14.371	14.479	14.152	14.264	14.094	14.094	14.202	14.202	14.287	14.202	14.202	14.202	14.071	14.071	13.96	14.202	14.395	14.503	14.503	14.503	14.503	14.503	14.503	14.261	14.261	14.261	14.13	14.261	14.261	14.261	14.261	14.261	14.065	13.499	13.499	13.499	13.391	13.391	13.28	13.28	13.518	13.518	13.325	13.325	13.325	13.24
YOL069W	6.003	6.834	6.749	7.05	7.05	7.135	7.652	7.652	7.652	7.999	8.13	8.13	8.13	8.215	8.493	8.601	8.601	8.843	9.654	9.824	9.824	9.824	10.8	10.93	11.039	11.385	11.385	11.712	11.797	11.797	11.908	13.387	14.057	14.359	14.769	14.769	15.096	15.096	15.096	15.096	15.096	15.096	15.096	15.096	15.096	15.096	15.096	15.096	15.096
YCL017C	6.6	6.6	6.6	6.6	6.6	6.6	6.191	6.191	5.795	5.601	5.821	5.991	9.072	9.072	9.203	9.203	9.315	9.857	10.181	11.428	11.474	11.474	11.644	11.886	12.217	12.217	12.217	12.387	12.387	12.387	12.387	12.495	12.737	12.737	12.737	12.848	12.848	12.848	12.848	12.848	12.957	12.957	12.957	12.957	12.957	12.957	12.957	12.957	12.787
YDL093W	7.551	8.049	8.511	8.121	8.508	8.619	8.727	8.727	8.812	8.812	8.924	8.904	9.559	9.45	9.45	9.45	9.45	9.454	9.454	9.454	9.454	9.863	9.863	10.059	10.059	10.059	10.059	9.929	10.581	10.561	11.883	12.076	12.076	12.076	12.185	12.185	12.293	12.293	13.241	13.349	13.349	13.349	13.349	13.46	13.46	13.657	13.657	13.657	13.657
YKL048C	11.455	11.455	11.54	11.54	11.54	11.54	11.54	11.652	11.782	11.867	11.867	11.867	11.867	11.867	11.867	11.867	11.867	11.867	11.867	12.06	12.28	12.28	12.28	12.28	12.28	12.195	12.195	12.195	12.195	12.192	12.218	12.218	12.218	12.218	12.11	12.025	12.025	12.025	11.94	11.832	11.832	11.832	11.943	11.943	11.921	11.921	11.921	11.921	11.921
YDR051C	4.697	4.697	4.828	4.828	4.828	4.828	4.828	5.018	5.018	5.188	5.188	5.188	5.188	5.188	5.188	5.188	5.188	5.188	5.319	5.319	5.319	5.705	5.705	5.705	5.705	6.095	6.742	7.129	7.129	7.24	7.24	7.24	6.998	6.998	6.802	6.717	6.694	6.694	6.694	6.694	6.694	6.585	6.843	7.085	7.74	7.74	7.74	7.74	7.74
YDR376W	8.642	8.531	8.531	8.315	9.274	9.274	9.274	9.274	9.274	9.274	9.274	9.274	8.879	8.879	8.925	8.925	8.925	9.056	9.576	9.576	9.576	9.576	9.576	9.491	9.514	9.901	10.12	10.69	10.69	10.69	10.69	10.69	10.69	10.69	10.69	10.69	10.605	10.605	10.605	10.605	10.605	10.605	10.157	9.941	10.052	9.791	9.68	9.68	10.158
YML128C	17.272	17.272	17.272	17.272	17.272	17.776	17.776	17.776	17.776	17.776	17.884	17.884	17.776	17.776	17.884	18.015	18.015	18.127	18.127	18.127	17.799	17.884	17.992	18.103	18.103	18.103	18.234	18.365	18.45	18.45	18.45	18.45	18.45	18.45	18.45	18.45	18.45	18.319	18.188	18.405	18.405	18.405	18.405	18.405	18.535	18.535	18.535	18.535	18.535
YKL133C	2.503	1.954	1.603	1.845	2.039	2.039	2.124	2.124	2.039	2.124	2.232	2.907	3.495	3.607	3.522	3.522	3.604	3.604	3.797	4.206	4.206	4.206	4.206	4.206	4.291	4.461	5.236	5.953	5.953	5.953	5.953	5.953	6.123	6.23	6.119	6.42	6.42	6.42	6.662	9.239	9.239	9.71	9.71	9.71	9.71	9.71	9.71	9.71	9.71
YKL069W	8.56	8.645	8.645	8.645	8.645	8.645	8.645	8.775	9.436	9.826	9.826	9.826	9.826	9.826	9.826	9.826	9.826	9.826	10.041	10.238	10.238	10.431	10.431	10.562	10.67	10.781	10.781	10.781	10.781	10.889	10.889	10.889	10.889	10.889	10.889	10.889	10.889	10.889	10.889	10.889	10.889	10.889	10.889	10.889	10.889	10.889	10.759	10.48	10.48
YBR108W	10.603	10.603	10.603	10.603	10.603	10.603	10.734	10.842	10.842	10.842	10.845	10.845	10.954	10.954	11.389	12.328	12.328	12.92	13.005	13.329	13.46	13.46	13.46	13.46	13.46	13.46	13.787	13.787	13.787	13.787	13.787	13.787	13.787	13.787	13.787	13.787	13.787	13.787	13.701	13.813	13.813	13.813	13.813	13.813	13.813	14.137	14.053	14.468	14.468
YLR035C	2.505	2.505	2.397	2.397	2.397	2.397	2.397	2.397	2.508	2.724	2.724	2.724	2.809	2.809	2.786	2.786	2.786	2.786	3.307	3.307	3.307	3.307	3.524	3.524	3.524	3.524	3.524	3.524	3.524	3.524	3.524	3.524	3.524	3.655	3.655	3.655	3.74	3.74	3.74	3.74	3.74	3.74	3.74	3.74	3.74	3.74	3.74	3.74	3.74
YLR305C	10.162	10.162	10.162	10.293	10.424	10.535	10.928	10.928	11.166	11.336	11.336	11.598	11.513	11.513	11.513	11.209	11.209	11.078	11.075	11.206	11.206	11.206	10.944	10.944	10.751	10.836	10.836	10.836	10.836	10.833	10.918	10.918	10.918	10.918	10.918	10.833	10.663	10.682	10.682	10.597	10.597	10.466	10.466	10.139	10.139	10.139	10.009	9.898	9.898
YBR210W	5.144	5.056	4.814	4.814	4.814	4.618	4.51	4.399	4.399	4.314	4.314	4.31	4.178	4.309	4.201	4.201	4.201	4.201	4.201	4.201	5.572	5.572	5.572	5.572	5.572	5.441	5.441	5.356	5.356	5.356	5.356	5.356	5.356	5.356	4.924	4.924	4.924	4.924	4.924	4.924	4.793	4.793	4.793	4.662	4.312	4.332	4.22	4.22	4.22
YHR151C	12.617	12.617	12.617	12.617	12.617	12.617	12.617	12.617	12.509	12.293	12.293	11.581	11.473	11.361	10.451	10.019	9.934	9.934	9.934	9.934	9.548	9.548	9.377	9.292	9.292	9.292	9.292	7.452	5.852	5.767	5.636	5.397	5.312	5.312	5.182	5.182	4.286	3.582	3.497	3.497	3.713	4.342	4.454	4.454	4.454	4.369	4.042	4.018	4.018
YJL039C	4.11	4.11	4.11	4.11	4.11	4.11	4.11	4.11	4.11	4.11	3.979	3.979	3.871	3.301	3.105	2.994	2.994	2.994	3.429	3.429	3.429	3.429	3.429	3.455	3.37	3.37	3.262	3.177	3.285	3.2	3.2	3.2	3.2	3.2	3.004	3.112	3.112	2.981	2.981	2.981	3.005	3.005	3.005	2.808	2.917	2.917	3.244	4.298	4.298
YLR277C	12.016	12.016	12.016	12.016	12.942	13.22	13.329	13.329	13.329	13.437	13.437	13.63	13.545	13.63	13.63	13.846	13.931	13.931	13.931	13.931	13.931	13.822	14.149	14.28	14.28	14.28	14.28	14.195	14.087	13.979	13.979	14.087	14.087	14.087	14.087	14.087	14.087	14.172	14.172	14.172	14.084	14.084	14.084	14.084	14.169	14.169	14.169	14.169	14.254
YJL149W	0	0	0	0	0	0	0	0	0	0	0	0	0	0	0	0	0	0	0	0	0	0	0	0	0	0	0	0	0	0	0	0	0	0	0	0	0	0	0	0	0	0	0	0	0	0	0	0.108	0.108
YGL123W	0.655	0.655	0.655	0.413	0.413	0.413	0.413	0.413	0.413	0.413	0.413	0.22	0.108	0.108	0.108	0.108	0.108	0.108	0.108	0.108	0.108	0.108	0.108	0.108	0.108	0.108	0.108	0.108	0.108	0.108	0.108	0.108	0.108	0.108	0.108	0.193	0.193	0.193	0.193	0.193	0.193	0.193	0.193	0.193	0.193	0.193	0.193	0.193	0.193
YAL019W	15.649	15.649	15.649	15.649	15.649	15.649	15.649	15.649	15.649	15.565	15.85	15.741	15.741	15.963	16.249	16.249	16.688	16.688	16.688	16.688	16.688	16.688	16.688	16.819	16.707	16.707	16.907	16.773	16.881	16.881	17.654	17.762	17.762	17.762	17.762	17.762	17.762	17.847	17.847	17.677	17.677	17.677	17.677	17.677	17.677	17.677	17.677	17.677	17.677
YIL078W	12.248	12.162	12.162	12.162	12.162	12.078	12.208	12.208	12.208	12.208	12.208	12.208	12.208	12.208	12.208	12.208	12.208	12.208	12.208	12.208	12.208	12.208	11.727	11.727	11.727	11.642	9.446	7.566	7.213	7.213	6.388	6.067	5.628	5.628	5.458	5.458	5.458	5.458	4.823	4.581	4.496	4.496	4.411	4.303	4.303	4.025	3.894	3.894	3.763
YKL027W	16.453	16.453	16.453	16.649	16.999	16.999	17.108	17.33	17.33	17.33	17.526	17.526	17.526	17.959	17.959	17.959	17.959	17.959	17.959	17.959	17.959	18.07	18.07	18.155	18.155	18.155	18.155	18.155	18.155	18.155	18.155	18.155	18.155	18.263	18.152	18.152	18.152	18.021	17.936	17.936	17.697	17.697	17.697	17.697	17.697	17.697	17.697	17.697	17.586
YBR257W	6.745	6.745	6.745	6.745	6.745	6.745	6.529	6.42	6.505	6.505	6.505	6.617	6.505	6.59	6.59	7.117	7.117	7.117	7.117	6.79	6.79	6.79	6.79	6.79	6.79	6.79	6.901	6.662	6.662	6.551	6.551	6.551	6.551	6.551	6.093	5.962	5.831	5.831	5.615	6.269	6.269	6.269	6.269	6.269	6.139	6.247	6.116	6.116	6.116
YPL176C	10.918	11.202	11.634	12.545	12.63	12.8	13.232	13.232	13.232	13.232	13.317	13.209	13.209	13.209	13.32	13.405	13.405	13.405	13.405	13.405	13.405	13.405	13.274	13.274	13.274	13.274	13.274	13.274	13.274	13.229	13.144	13.144	13.229	13.229	13.229	13.229	13.229	13.229	13.229	13.229	13.229	12.767	12.528	12.528	12.528	12.528	12.528	12.398	11.57
YOR340C	2.376	2.461	2.68	3.253	4.474	6.284	6.284	6.284	6.284	6.586	7.668	8.254	8.254	8.254	8.366	8.474	8.474	8.474	8.474	8.474	8.474	8.805	8.916	8.916	9.001	9.001	9.001	9.328	9.436	9.632	10.024	10.024	10.024	10.024	10.024	10.024	10.024	10.11	10.11	10.11	10.574	10.685	10.685	10.685	10.901	11.251	11.251	11.251	11.251
YMR001C	0.631	0.631	0.631	0.631	0.631	0.631	0.631	0.631	0.631	0.631	0.631	0.631	0.631	0.631	0.631	0.631	0.281	0.737	0.848	0.848	0.979	0.979	0.979	1.149	1.149	1.149	1.149	1.149	1.149	1.149	1.149	1.149	1.175	1.175	1.175	1.175	1.175	1.175	1.175	1.175	1.417	1.417	1.417	1.417	1.417	1.417	1.417	1.417	1.548
YLR130C	12.245	12.357	12.357	12.357	12.357	12.357	12.357	12.357	12.357	12.357	12.357	12.052	12.052	12.052	12.137	11.967	12.098	11.741	11.61	11.61	11.61	11.61	11.61	11.61	11.152	10.482	10.181	10.181	10.531	10.531	10.724	10.616	10.616	10.701	10.727	10.095	10.095	10.095	10.095	10.095	10.095	10.095	10.095	10.095	10.095	9.965	9.768	9.598	8.969
YKL164C	0.17	0.17	0.17	0.17	0.17	0.17	0.17	0.17	0.17	0.17	0.17	0.17	0.17	0.17	0.17	0.17	0.17	0.17	0.17	0.17	0.17	0.17	0.17	0.17	0.17	0.17	0.17	0.17	0.17	0.17	0.17	0.17	0.17	0.17	0.17	0.17	0.17	0.17	0.17	0.17	0.17	0.17	0.17	0.17	0.17	0.17	0.17	0.17	0.17
YDR016C	5.936	5.936	5.828	5.743	5.982	6.528	6.528	6.659	6.659	6.659	6.901	7.208	7.208	7.49	8.167	8.167	8.167	8.167	8.167	8.059	8.059	8.059	8.059	8.059	8.059	8.059	8.059	8.059	7.95	7.95	8.251	8.556	8.883	8.883	9.338	9.468	9.468	9.468	9.468	9.468	9.468	9.468	9.665	9.665	9.665	9.665	9.773	9.884	9.884
YDR173C	12.362	12.362	11.992	11.534	11.534	11.449	11.449	11.449	11.695	11.695	11.803	11.803	11.803	11.718	11.849	11.764	11.764	11.764	11.764	11.764	11.764	11.836	11.581	11.473	11.581	11.47	11.47	11.361	11.361	11.339	11.339	11.254	11.084	10.845	10.956	10.956	10.956	10.956	11.067	11.067	11.067	11.067	11.067	10.439	9.958	9.873	9.873	9.65	9.65
YLR197W	18.736	18.736	18.736	18.736	18.344	18.128	17.997	17.458	17.458	17.458	17.242	17.242	16.699	15.714	15.518	15.087	15.198	15.198	15.198	15.198	14.937	14.717	14.367	14.367	14.367	14.255	14.255	13.922	13.813	13.899	13.568	13.457	13.26	13.067	12.694	12.694	12.37	12.37	12.37	12.128	11.932	11.932	11.467	11.467	11.297	9.988	9.857	9.857	9.01
YBR053C	10.669	10.78	10.78	11	11	10.954	10.954	10.954	10.954	11.039	11.039	11.448	11.533	11.533	11.533	11.811	12.005	12.528	12.528	12.528	12.528	12.892	12.892	12.892	13.386	13.973	14.104	14.669	14.669	14.8	14.8	14.8	14.8	14.8	14.8	14.774	14.882	14.774	14.774	14.774	14.774	14.774	14.666	14.666	14.666	14.666	14.751	14.751	14.751
YGL234W	13.871	13.871	13.871	13.871	13.871	13.871	13.871	13.871	13.979	13.979	13.871	13.979	13.868	13.868	13.868	13.979	13.979	13.979	13.848	13.633	13.698	13.698	13.809	13.809	13.809	13.809	13.809	13.809	13.809	13.809	13.809	14.219	14.327	14.327	14.327	14.327	14.327	14.327	13.977	13.977	13.892	13.784	13.564	13.456	13.456	13.456	13.456	13.456	13.456
YDR388W	11.525	11.44	11.44	11.224	11.224	11.44	12.183	13.05	13.507	13.507	13.507	13.592	13.592	13.592	13.592	13.592	13.704	13.704	13.815	13.926	13.926	13.926	13.926	13.926	14.204	14.204	14.555	14.555	14.555	14.555	14.555	15.32	15.405	15.536	15.536	15.621	15.621	15.621	15.621	15.621	15.621	15.621	15.621	15.621	15.621	15.621	15.621	15.621	15.621
YBR255C-A	8.407	8.361	8.142	8.253	8.384	8.384	8.384	7.975	7.867	7.644	7.644	7.864	7.864	7.864	7.864	7.864	7.864	7.864	7.864	7.864	7.667	7.752	7.101	6.083	4.218	3.327	3.327	3.736	3.736	4.129	4.129	4.129	5.208	5.208	5.208	5.424	5.424	5.509	5.401	5.293	5.404	5.404	5.404	5.489	5.489	5.358	5.358	5.358	5.358
YOR341W	4.328	4.328	4.628	4.713	4.798	6.53	6.53	6.792	6.792	6.792	6.922	6.922	6.922	7.007	7.007	7.007	7.115	7.115	7.115	7.115	7.2	7.285	8.071	8.399	8.53	8.614	8.614	8.7	8.7	8.7	8.7	8.919	8.919	8.919	9.139	9.223	9.223	9.223	9.309	9.309	9.309	9.417	9.417	9.417	9.417	9.528	9.528	9.613	9.832
YOR039W	16.037	16.037	16.037	16.037	16.037	16.037	16.037	16.037	16.122	16.099	16.296	16.296	16.404	16.404	16.404	16.404	16.404	16.404	16.404	16.404	16.207	16.207	16.207	16.207	16.207	16.207	16.207	16.293	16.293	16.293	16.293	16.293	16.404	16.404	16.404	16.319	16.319	16.319	16.319	16.319	16.319	16.319	16.319	16.319	16.319	16.319	16.234	16.234	16.319
YCL011C	11.142	11.142	10.926	10.926	10.733	10.733	11.034	10.925	11.557	11.777	11.777	11.777	12.277	12.65	12.65	12.781	12.781	12.781	12.996	12.996	13.082	13.082	13.082	13.166	13.252	13.252	13.252	13.252	13.491	13.275	13.275	13.445	13.445	13.448	13.448	13.579	13.579	13.579	13.579	13.579	13.579	13.579	13.579	13.579	13.579	13.664	13.448	13.533	13.425
YIR009W	6.192	6.301	5.806	6.14	6.14	6.382	6.513	6.513	6.382	6.297	6.297	6.297	5.973	5.973	5.472	5.472	5.472	5.472	5.472	5.472	5.472	4.89	4.478	4.086	4.086	3.893	3.13	2.937	3.068	3.179	4.268	5.466	5.466	5.466	5.466	5.466	5.466	5.466	5.551	5.663	5.663	5.663	5.689	5.604	5.905	6.298	6.298	6.661	6.576
YEL026W	12.801	12.801	12.801	12.801	12.801	12.801	12.801	12.801	12.801	12.579	12.579	12.579	12.579	12.579	12.467	12.47	12.47	12.47	12.166	11.949	11.864	11.864	11.779	11.779	11.779	11.779	11.779	11.779	11.779	11.779	11.779	11.671	11.671	11.671	11.671	11.671	11.671	11.321	11.101	11.101	11.101	11.101	11.101	11.101	11.101	11.101	10.574	10.489	10.319
YAL060W	4.872	4.872	4.872	4.567	4.567	4.675	4.545	4.545	4.545	4.545	4.436	4.436	4.436	3.935	3.22	3.332	3.417	3.417	3.417	3.417	3.502	3.502	3.502	3.502	3.502	3.502	3.39	3.305	3.305	2.674	2.674	2.782	2.782	2.782	2.782	2.782	2.782	2.782	2.697	2.455	2.37	2.37	2.37	2.37	2.37	2.567	2.347	2.347	2.325
YLR421C	11.436	11.659	11.937	12.352	12.352	12.352	12.549	12.549	12.771	12.771	12.771	12.771	12.902	12.902	12.902	12.902	12.902	12.987	12.879	13.098	13.098	13.294	13.38	13.38	13.38	13.38	13.38	13.38	13.38	13.38	13.029	12.64	12.64	12.64	12.725	12.725	12.725	12.725	12.725	12.725	12.617	12.617	12.374	12.374	12.374	12.244	12.05	12.05	12.162
YML088W	3.047	3.047	3.047	3.047	3.047	3.047	3.047	3.047	3.047	3.047	3.047	3.047	3.047	3.047	3.047	2.939	2.939	2.939	2.939	2.939	2.939	2.939	2.939	2.939	3.024	3.024	3.024	3.024	3.024	3.024	3.024	3.024	3.024	2.527	2.527	2.527	2.527	2.527	2.527	2.33	2.33	2.33	2.108	2.108	2.108	2.108	1.806	1.394	1.309
YLL058W	7.883	8.014	8.23	8.23	8.23	8.23	8.119	8.289	8.4	8.531	8.616	8.727	8.839	8.924	9.055	9.421	9.421	9.506	9.725	9.856	9.967	9.967	9.967	10.075	9.991	10.161	10.161	10.245	11.374	11.829	12.569	12.569	12.653	12.873	12.873	12.873	12.873	12.873	12.873	12.873	12.873	12.873	12.873	12.981	13.066	13.066	13.066	13.066	13.066
YHL002W	15.293	15.571	15.656	15.656	15.787	15.787	15.872	15.872	15.872	15.872	15.872	15.872	15.872	15.872	15.98	15.98	15.98	15.98	15.98	16.088	16.088	16.174	16.174	16.174	16.174	16.174	16.065	16.065	15.983	16.091	16.006	16.006	16.006	16.006	16.006	15.869	15.758	15.758	15.758	15.758	15.758	15.649	15.649	15.649	15.434	15.542	15.673	15.673	15.673
YKL135C	16.416	16.416	16.416	16.416	16.416	16.828	17.24	17.24	17.24	18.408	18.408	18.624	18.624	18.624	18.624	18.624	18.735	18.735	18.82	18.82	18.82	18.82	18.82	19.148	19.148	19.403	19.619	19.923	19.923	19.923	19.923	19.923	19.923	20.034	20.335	20.335	20.25	20.25	20.361	20.361	20.446	20.446	20.361	20.361	20.361	20.361	20.361	20.361	20.361
YDR075W	7.308	8.279	8.279	8.279	8.148	8.148	8.283	8.865	10.161	10.161	10.161	10.161	10.252	10.786	10.871	10.741	10.655	11.019	11.631	13.015	13.1	13.538	14.218	15.275	16.971	16.971	17.082	17.082	17.082	17.082	17.082	17.082	17.082	17.167	17.167	17.252	17.513	17.579	17.69	17.69	17.69	17.69	17.69	17.69	17.69	17.69	17.69	17.69	18.015
YAL026C	9.433	9.433	9.433	8.909	9.017	7.403	7.338	7.883	8.492	8.492	8.407	8.407	8.296	8.296	7.994	7.994	7.994	8.105	8.021	8.021	6.938	6.807	6.938	7.023	7.023	7.432	7.517	7.517	7.517	7.628	7.412	7.412	7.521	7.521	7.737	8.303	8.303	8.387	8.496	8.581	8.45	8.45	8.784	8.895	8.895	8.895	8.895	8.895	9.033
YMR177W	6.322	6.322	6.322	6.322	6.322	6.407	6.622	6.622	6.986	6.986	7.071	7.202	7.071	7.071	7.071	7.182	7.182	7.182	7.313	7.313	7.313	7.313	7.313	7.313	7.313	7.313	7.424	7.424	7.424	7.424	7.182	7.182	6.812	6.596	6.62	6.728	6.728	6.728	6.728	6.728	6.836	6.944	6.944	6.944	6.944	6.944	7.053	7.053	7.053
YER112W	15.272	15.272	15.272	15.272	15.161	15.161	15.161	15.161	14.965	14.287	14.287	14.176	14.176	14.091	14.091	14.091	14.091	14.091	14.006	13.921	13.921	13.921	13.813	13.597	12.882	12.882	12.991	12.991	12.686	12.771	12.771	12.309	12.309	12.309	12.07	11.829	11.937	11.174	11.174	11.174	11.174	11.174	11.174	11.174	11.174	11.174	9.567	9.567	7.071
YML119W	9.107	9.107	9.323	9.323	9.323	9.434	9.542	9.542	9.542	9.542	9.542	9.542	9.542	9.542	9.542	9.653	9.765	9.896	9.896	9.896	9.896	9.896	9.896	9.896	9.896	9.787	9.787	9.787	9.787	9.787	9.787	9.787	9.787	9.702	9.702	9.421	9.421	9.421	9.421	9.421	9.421	9.421	9.421	9.336	9.336	9.336	9.444	9.444	9.444
YML077W	14.073	14.073	14.073	13.795	13.624	13.866	13.866	13.866	14.062	14.036	14.252	13.902	13.902	13.79	13.79	13.79	13.79	13.25	13.25	13.354	13.354	13.354	13.969	13.528	13.227	13.227	13.227	13.633	13.679	13.679	14.003	14.007	13.81	13.896	13.984	14.227	14.558	15.039	15.039	15.5	15.477	15.477	15.366	15.212	14.774	14.885	14.885	14.885	14.147
YPL093W	15.722	15.722	15.722	15.722	15.722	15.722	15.722	15.722	15.722	15.722	15.722	15.722	15.852	15.852	15.722	15.61	15.502	15.502	15.502	15.371	15.371	15.201	15.201	15.201	15.201	15.201	15.201	15.201	15.201	15.201	15.201	15.201	15.201	15.201	15.201	15.07	15.07	13.598	13.343	13.474	13.474	13.388	13.499	13.499	13.499	13.499	13.284	13.284	12.936
YBR230C	14.035	14.388	14.519	14.519	14.604	14.604	14.604	14.604	14.604	14.604	14.712	14.712	14.712	14.712	14.712	14.712	14.712	14.666	14.666	14.752	14.752	14.752	14.752	14.752	14.752	14.752	14.752	14.752	14.752	14.945	14.945	14.945	14.945	15.075	15.075	15.075	15.075	15.075	15.075	15.075	14.706	14.552	14.552	14.552	14.552	14.552	14.467	14.467	14.382
YAR008W	9.71	9.821	9.906	9.991	10.076	10.076	10.076	10.161	10.161	10.292	10.292	10.292	10.292	10.292	10.292	10.292	10.508	10.508	10.508	10.592	10.592	10.592	10.704	10.704	10.704	10.835	10.835	10.835	11.073	11.073	11.073	11.073	11.289	11.289	11.289	11.181	11.181	11.181	11.181	11.181	11.181	11.181	11.181	11.312	11.312	11.312	11.423	11.423	11.724
YNL268W	1.105	1.105	1.105	1.105	1.105	1.02	1.02	1.02	1.02	1.131	1.131	1.347	1.347	1.347	1.347	1.937	1.937	2.067	2.067	2.067	2.067	2.152	2.152	2.152	2.152	2.152	2.152	2.152	2.889	2.889	2.889	2.889	2.889	2.889	2.889	3.111	3	3	3	3	3	3	3	3.193	3.193	3.193	3.193	3.108	3.108
YPL128C	8.719	8.719	8.502	8.417	8.417	8.417	8.224	8.027	8.027	8.027	8.027	8.027	8.027	8.027	8.027	8.027	8.027	8.027	7.658	7.33	7.33	7.219	7.088	4.912	4.827	4.719	4.497	4.497	4.497	4.497	4.388	4.081	3.996	3.996	3.996	3.996	3.547	3.197	3.04	2.579	2.883	3.125	3.151	3.151	3.151	2.909	2.713	2.628	2.628
YGR136W	15.674	15.674	15.759	16.061	16.061	16.302	16.433	16.433	16.433	16.433	16.433	16.348	16.803	16.803	16.888	16.862	16.862	16.862	16.862	16.862	16.862	16.862	16.446	16.446	16.407	16.407	16.649	16.845	17.061	17.061	17.061	17.061	16.892	17	16.974	16.974	16.974	16.974	16.889	16.889	16.889	16.889	16.889	16.803	16.803	16.803	16.803	16.803	16.803
YOR206W	10.917	10.806	10.914	10.914	10.914	10.914	10.914	10.914	10.914	10.914	10.914	10.914	10.914	10.914	10.914	10.914	10.806	10.806	10.806	10.806	10.806	10.721	10.721	10.721	10.721	10.636	10.636	10.636	10.636	10.636	10.636	10.636	10.636	10.636	10.636	10.636	10.636	10.636	10.636	10.636	10.636	10.636	10.636	10.354	10.57	10.485	10.184	9.51	9.51
YBR276C	5.829	5.698	5.698	5.698	5.567	5.567	5.325	5.325	5.24	4.979	4.868	4.91	5.322	6.147	6.147	6.147	6.147	6.147	6.147	6.147	6.016	6.016	6.016	6.363	6.422	6.422	6.422	6.749	7.25	7.25	7.25	7.358	7.358	7.358	7.227	7.008	7.093	7.659	7.959	8.332	8.332	8.332	8.332	8.332	8.417	8.417	8.417	8.417	8.417
YER072W	10.93	10.387	10.387	10.276	10.165	10.165	10.165	10.165	10.165	10.165	10.056	9.945	9.945	9.945	9.945	9.945	9.749	9.447	9.447	9.447	9.143	9.143	8.95	8.602	8.602	8.602	8.494	8.494	8.494	8.494	8.494	8.383	8.252	8.252	8.252	8.252	7.716	7.631	7.546	7.546	7.326	6.377	5.857	5.857	5.857	5.857	5.857	5.772	5.167
YBL068W	12.091	12.091	12.091	12.091	12.091	12.091	12.091	12.091	12.091	12.091	12.091	12.006	12.006	12.006	12.006	12.052	11.832	11.832	11.613	11.613	11.613	11.724	11.857	11.857	11.857	11.857	11.857	11.857	11.857	11.857	11.857	11.857	11.857	11.857	11.857	11.857	11.857	11.857	11.857	11.857	11.857	11.857	11.727	11.403	11.534	11.534	11.534	11.118	10.987
YLR418C	17.476	17.584	17.715	17.715	17.8	17.8	17.8	18.039	18.648	18.779	18.864	18.995	19.453	19.453	19.668	21.099	22.057	22.142	22.382	22.382	22.382	22.382	22.382	22.382	22.382	22.467	22.886	23.704	23.704	23.704	23.79	23.79	23.659	23.659	23.659	23.659	23.659	23.659	23.659	23.659	23.659	23.744	23.744	23.744	23.744	23.744	23.744	23.959	23.959
YLR283W	1.401	1.401	1.401	1.401	1.401	1.401	1.401	1.401	1.509	1.509	1.509	1.509	1.509	1.509	1.509	1.509	1.509	1.509	1.397	1.395	1.95	1.95	1.95	1.95	1.95	2.277	2.277	2.277	2.277	2.166	2.166	2.166	2.166	2.166	2.166	2.166	2.166	2.166	2.166	2.166	2.297	2.578	2.578	2.578	2.578	2.578	2.578	2.578	2.578
YOR168W	13.136	13.136	13.136	13.136	13.136	13.136	13.136	13.136	13.136	13.136	13.136	13.136	13.136	13.136	13.136	13.136	13.136	13.136	13.136	13.027	12.723	12.612	12.504	12.504	12.634	12.742	12.742	12.742	12.742	12.549	12.661	12.745	12.857	12.857	12.857	12.857	12.857	12.857	12.772	12.555	12.421	12.421	12.421	12.421	12.421	11.419	11.202	11.333	11.333
YAL042W	15.745	15.661	15.745	16.623	16.976	17.434	17.434	17.434	17.434	17.434	17.434	17.434	17.349	17.349	17.349	17.349	17.349	17.349	17.349	17.565	17.565	17.565	17.565	17.565	17.565	17.565	17.565	17.889	17.889	17.889	17.889	17.889	17.889	17.759	17.759	17.588	17.588	17.588	17.588	17.588	17.588	17.588	17.588	17.588	17.588	17.503	17.503	17.503	17.503
YER157W	14.717	15.264	15.348	15.675	15.849	16.065	17.236	17.97	18.081	18.32	18.823	18.823	18.823	19.281	19.281	19.503	19.503	20.22	20.22	20.22	20.108	20.239	20.239	20.239	20.239	20.239	20.239	20.239	20.743	20.939	20.854	20.854	20.985	20.985	20.985	20.985	20.985	21.07	21.286	21.416	21.416	21.416	21.525	21.525	21.525	21.525	21.525	21.525	21.525
YLR001C	13.33	13.33	13.33	13.33	13.33	13.546	13.546	13.654	13.654	13.654	13.654	13.353	13.903	14.015	14.015	14.015	14.015	14.1	14.015	14.208	15.063	15.305	15.305	15.305	15.305	14.954	14.954	15.04	15.04	15.04	14.954	14.954	15.066	15.151	15.151	15.514	15.514	15.514	15.514	15.514	15.383	15.468	15.298	15.406	15.406	15.406	15.406	15.406	15.406
YDR437W	8.52	8.52	8.167	8.386	8.475	8.556	8.556	9.296	9.296	9.296	9.381	9.551	9.551	9.551	9.551	9.551	9.443	9.312	9.227	10.677	10.789	10.376	10.487	10.487	10.487	10.487	10.271	10.15	11.619	11.619	12.12	12.034	12.728	15.197	15.197	15.197	15.197	15.197	15.305	16.07	15.986	16.009	16.224	16.772	16.817	16.817	16.602	16.602	16.602
YNL325C	0.739	0.739	0.739	0.739	0.739	0.739	0.739	0.739	0.458	0.242	0.131	0.131	0.131	0.131	0.239	0.239	0.239	0.239	0.239	0.239	0.239	0.239	0.108	0.108	0.108	0.108	0.108	0.108	0.108	0.108	0.108	0.108	0.108	0.108	0.108	0.108	0.108	0.108	0.108	0.108	0.108	0.108	0.108	0.108	0.22	0.874	1.508	1.508	1.593
YLR052W	6.21	6.489	7.237	7.793	8.205	8.507	9.289	9.504	9.969	9.688	9.688	9.576	9.688	9.576	9.576	9.684	9.465	9.465	9.38	9.488	10.69	10.69	10.69	10.69	10.69	11.479	11.479	11.701	11.701	11.701	11.701	11.531	11.361	11.47	10.995	10.995	11.103	11.103	11.018	11.018	11.149	11.149	11.26	11.175	11.175	11.175	11.26	11.26	11.368
YGR120C	2.723	2.723	2.723	2.723	2.723	2.723	2.723	2.857	2.772	3.096	3.619	3.619	3.619	3.731	4.595	4.595	4.791	4.791	4.791	4.791	4.791	5.01	5.01	5.288	5.832	6.686	6.686	6.794	7.013	7.101	7.664	7.775	8.459	8.568	8.568	8.849	8.741	8.911	8.78	8.78	9.022	9.238	9.238	9.322	9.322	9.322	9.283	9.283	9.414
YLR404W	1.823	1.823	1.823	1.715	1.715	1.584	1.473	1.303	0.625	0.625	0.625	0.517	0.517	0.517	0.517	0.517	0.517	0.517	0.517	0.517	0.517	0.517	0.517	0.517	0.517	0.517	0.432	0.347	0.347	0.478	0.478	0.671	0.671	0.671	0.671	0.671	0.671	0.671	0.671	0.671	0.782	0.782	0.782	0.782	1.087	1.198	1.198	1.198	1.198
YIL131C	4.219	2.91	2.279	2.279	2.279	2.279	2.063	1.978	2.22	2.22	2.22	2.329	2.675	3.041	4.651	5.204	5.204	5.335	5.335	5.335	5.335	5.335	5.335	5.335	5.335	5.335	5.443	5.551	5.551	5.551	5.551	5.774	5.774	5.774	5.774	5.774	5.989	5.989	5.967	5.967	5.967	5.967	5.967	6.189	6.958	7.394	7.394	7.394	7.479
YLR006C	7.506	7.807	7.807	7.591	7.591	7.591	7.591	7.591	7.202	6.678	6.325	6.325	6.495	5.34	5.255	5.144	5.144	4.928	4.928	4.349	3.979	4.741	4.741	4.741	4.741	4.741	4.741	4.679	4.679	4.679	4.876	5.396	5.396	6.567	6.567	6.567	6.567	6.652	6.652	6.563	6.455	6.671	6.671	6.671	7.25	7.381	7.381	7.381	7.381
YDL145C	8.313	8.313	8.313	8.313	8.229	8.117	8.399	9.289	9.289	10.007	10.007	10.007	10.007	9.895	9.895	10.697	11.342	11.342	11.342	11.45	11.45	11.45	11.536	11.559	11.559	12.428	12.926	12.926	12.926	12.926	13.142	13.227	13.309	13.224	13.463	13.791	13.791	13.921	13.921	13.921	14.141	14.141	14.252	14.468	14.36	14.36	14.275	14.275	14.275
YBR030W	14.165	14.165	14.162	14.247	14.247	14.247	14.247	14.247	14.247	14.247	14.247	14.247	14.247	14.247	14.247	14.247	14.247	13.992	13.992	13.992	13.88	13.88	13.88	13.88	13.75	13.642	13.642	13.511	13.288	13.288	13.373	13.373	13.265	13.265	13.265	13.265	13.157	13.046	12.915	12.915	12.915	12.745	12.745	12.745	12.745	12.66	12.529	12.529	11.461
YGR007W	16.952	17.148	17.148	17.148	16.841	16.926	16.488	17.676	17.872	17.872	18.003	18.003	18.003	18.088	18.088	18.33	18.814	18.814	19.318	19.318	19.449	19.449	19.229	19.229	19.34	19.34	19.449	19.449	19.989	20.543	20.543	20.804	21.02	21.477	21.562	21.562	21.582	21.582	21.582	21.582	21.582	21.582	21.582	21.582	21.582	21.582	21.582	21.582	21.497
YCR011C	1.849	1.96	1.96	1.96	1.96	2.091	2.287	2.287	2.287	2.287	2.287	2.287	2.287	2.503	2.634	2.634	2.745	2.745	2.745	2.745	2.745	2.745	2.745	2.66	2.66	2.66	2.66	2.66	2.66	2.745	2.745	2.745	2.745	2.745	2.575	2.49	2.49	2.49	2.49	2.487	2.378	2.509	2.509	2.509	2.398	2.398	2.398	2.398	2.398
YGL124C	0.085	0.085	0.085	0.193	0.193	0.193	0.193	0.193	0.193	0.193	0.193	0.193	0.193	0.193	0.193	0.193	0.193	0.193	0.193	0.193	0.193	0.193	0.193	0.193	0.193	0.193	0.193	0.193	0.193	0.108	0.108	0.108	0.108	0.108	0.108	0.108	0.108	0.108	0.108	0.108	0.108	0.108	0.108	0.108	0.108	0.108	0.108	0.108	0.108
YDR297W	4.641	5.164	5.822	5.822	5.933	6.522	6.522	6.525	6.633	8.898	8.898	8.898	8.898	8.898	9.308	9.419	9.53	10.323	10.323	11.331	11.331	11.592	11.677	11.762	11.953	12.826	12.826	12.937	13.049	13.16	13.049	13.179	13.179	13.179	13.179	13.53	13.53	13.66	13.66	13.768	13.742	13.938	14.377	14.377	15.433	15.826	15.826	15.911	15.911
YNL022C	11.69	12.841	12.841	12.972	12.972	12.972	13.056	13.056	13.272	13.403	13.403	13.403	13.403	13.403	13.05	13.135	13.135	12.958	13.609	14.306	14.826	14.826	14.826	14.826	14.826	14.826	14.826	14.826	14.695	14.807	14.829	14.744	14.744	14.744	14.744	14.744	14.829	14.938	15.023	15.023	15.023	15.023	15.023	15.023	15.023	15.023	15.131	15.131	15.131
YCL032W	6.357	6.537	6.537	6.582	6.363	6.556	6.582	6.471	6.471	6.471	6.471	6.386	6.386	7.06	6.929	6.929	6.929	7.037	7.037	6.847	6.873	6.919	6.834	6.945	6.945	6.945	6.729	6.729	6.729	6.33	6.31	6.09	5.979	7.18	8.087	8.087	8.087	8.087	8.087	8.087	8.087	8.087	8.172	8.414	8.869	8.869	9.169	9.061	9.628
YDR349C	5.892	5.653	5.545	5.545	5.46	5.46	5.46	5.371	5.594	5.986	6.071	6.202	6.202	6.202	6.202	6.202	6.202	6.202	6.202	6.202	6.202	5.681	5.596	5.381	5.381	5.489	5.489	5.489	5.358	5.358	5.188	5.581	5.581	5.581	5.581	5.581	5.581	5.581	5.689	5.558	5.558	5.473	5.473	5.473	5.058	5.058	4.512	4.512	4.509
YDL073W	11.421	11.421	11.834	11.749	11.749	11.88	11.88	11.88	11.988	11.988	11.988	11.988	11.988	11.857	11.641	11.641	11.556	11.556	11.556	11.556	11.556	11.556	11.556	11.556	11.556	11.665	11.665	11.472	11.472	11.58	11.58	11.58	11.58	11.45	11.45	11.45	11.45	11.534	11.665	11.665	11.665	11.665	11.495	11.495	11.276	11.082	11.082	11.168	11.168
YNR050C	6.12	6.12	6.342	6.342	6.342	6.45	7.101	7.101	7.186	7.186	7.186	7.295	7.403	7.403	7.403	7.403	7.403	7.403	7.403	7.403	7.403	7.403	7.403	7.403	7.403	7.403	7.403	7.403	7.429	7.429	7.54	7.54	8.263	8.371	8.371	8.371	8.371	8.457	8.457	8.457	8.457	8.457	8.457	8.457	8.348	8.214	8.323	8.408	8.539
YGR056W	6.855	6.855	6.724	6.724	6.724	6.724	6.724	6.724	6.724	6.724	6.724	6.724	6.724	6.724	6.724	6.639	6.724	6.724	6.724	6.724	6.809	6.809	6.809	6.809	6.809	6.809	6.809	6.809	6.809	6.809	6.809	6.809	6.809	6.678	6.678	6.678	6.678	6.266	6.181	6.181	6.05	6.05	6.05	6.374	6.374	6.374	6.374	6.289	6.072
YLR191W	7.819	7.989	8.003	8.366	8.559	8.559	8.645	8.729	8.729	9.099	9.944	9.944	9.944	9.944	10.056	10.056	10.056	10.167	10.167	10.167	10.275	10.606	10.736	10.822	11.041	11.041	11.041	11.041	11.041	11.041	11.041	11.041	11.041	11.041	10.91	10.91	10.91	10.91	10.91	10.91	10.91	10.825	10.956	10.848	10.848	10.848	10.763	10.763	10.763
YDR461C-A	20.238	20.238	20.323	20.323	20.323	20.543	20.804	20.942	21.072	21.072	21.072	21.072	21.072	21.203	21.573	21.573	21.573	21.573	21.573	21.573	21.573	21.573	21.573	21.573	21.792	21.792	21.792	21.792	21.792	21.792	21.792	21.792	21.792	21.792	21.707	21.707	21.707	21.707	21.707	21.707	21.707	21.707	21.707	21.707	21.707	21.707	21.707	21.707	21.707
YOR153W	0.919	0.919	0.919	0.919	0.919	0.919	0.919	0.919	0.919	0.919	0.919	0.808	0.808	0.808	0.808	0.808	0.808	0.808	0.723	0.723	0.723	0.723	0.723	0.723	0.723	0.723	0.723	0.723	0.723	0.723	0.723	0.723	0.723	0.723	0.723	0.723	0.723	0.723	0.723	0.723	0.638	0.638	0.638	0.638	0.638	0.638	0.638	0.638	0.638
YHR039C-A	13.895	13.895	13.895	13.895	13.895	13.895	13.895	13.895	13.784	13.868	13.954	13.954	13.954	14.065	14.389	14.389	14.389	14.497	14.497	14.497	14.497	14.628	14.628	14.628	14.628	14.628	14.628	14.628	14.628	14.628	14.628	14.628	14.628	14.628	14.628	14.628	14.628	14.628	14.517	14.517	14.431	14.431	14.431	14.431	14.431	14.431	14.431	14.32	14.32
YGL166W	12.793	12.793	12.924	12.924	12.924	12.924	13.032	13.032	13.293	13.402	13.316	13.316	13.316	13.186	13.186	13.101	13.101	13.101	13.101	12.885	12.996	13.405	13.405	13.49	13.49	13.49	13.621	13.621	13.621	13.621	13.621	13.621	13.621	13.621	13.621	13.621	13.838	13.752	13.968	13.968	13.968	14.079	14.079	14.079	13.995	13.995	13.995	13.995	13.995
YPR083W	5.228	5.228	5.228	5.228	5.093	5.178	5.394	5.61	5.61	5.803	5.695	5.826	5.911	5.911	5.587	5.587	6.415	6.33	6.218	6.133	6.133	6.133	6.133	5.574	5.436	4.998	5.829	5.914	6.33	6.438	6.438	6.438	6.742	6.742	7.004	7.004	7.004	7.413	7.524	7.609	7.72	7.72	8.155	8.617	8.702	8.813	8.702	8.702	8.702
YDR529C	10.983	10.983	11.009	11.229	11.229	11.229	11.229	11.229	11.229	11.229	11.36	11.36	11.36	11.36	11.36	11.36	11.36	11.36	11.36	11.36	11.36	11.36	11.36	11.36	11.275	11.275	11.275	11.405	11.164	10.97	10.859	10.859	10.859	10.859	10.859	10.859	10.859	10.859	10.859	10.859	10.99	10.99	10.882	10.882	10.882	10.882	10.796	10.6	10.6
YBR166C	10.075	10.075	10.075	10.075	9.467	9.621	9.509	9.509	9.509	9.401	9.581	9.453	9.999	9.999	9.999	9.999	9.915	9.915	9.761	9.211	9.211	9.431	9.842	10.412	10.412	10.412	10.412	10.542	10.542	10.542	9.884	9.884	9.884	9.884	9.172	8.979	9.613	9.613	9.744	9.744	10.097	9.858	9.747	9.747	9.747	9.223	9.03	8.876	8.984
YBR274W	2.736	2.821	3.319	3.623	3.925	3.925	4.314	5.335	5.551	5.793	5.793	5.685	6.013	6.124	6.124	6.124	6.124	6.124	6.124	6.124	6.124	6.235	6.451	6.451	6.451	6.451	6.536	6.536	6.536	6.231	6.473	7.426	7.687	8.339	8.339	8.559	8.559	8.559	8.559	8.559	8.559	8.67	8.67	8.67	8.67	8.8	8.8	8.8	8.8
YDR153C	5.7	5.7	5.376	5.156	5.156	5.156	5.156	4.784	4.784	4.784	3.933	3.933	3.933	3.933	3.933	3.803	3.803	3.803	3.106	3.106	3.106	3.106	3.106	3.106	3.106	2.782	2.782	2.782	2.697	2.481	2.15	2.196	2.196	2.196	2.196	2.196	1.98	1.98	2.091	2.006	2.117	2.117	2.117	2.359	2.359	2.359	2.359	2.359	2.359
YML123C	12.332	12.201	12.201	12.201	12.117	12.117	12.117	12.117	12.117	12.117	12.228	12.228	12.228	12.228	12.228	12.228	12.228	12.228	11.989	11.989	11.858	11.858	11.858	11.773	11.773	11.858	11.858	11.858	11.943	11.943	11.943	11.812	11.812	11.812	11.812	11.812	11.642	11.642	11.642	11.642	11.642	11.642	11.727	11.642	11.118	11.118	11.118	11.118	11.118
YER136W	9.941	9.941	9.941	9.941	9.941	9.941	9.941	9.856	8.268	7.251	6.455	6.154	6.154	6.043	6.043	6.043	5.085	5	4.806	4.721	4.591	4.591	4.309	4.309	4.224	3.229	2.29	2.205	2.094	2.094	2.094	2.094	2.094	2.094	2.094	2.094	1.897	1.744	1.744	1.659	1.659	1.659	1.659	1.659	1.659	1.659	1.165	1.165	1.165
YFR008W	13.976	13.76	13.76	13.845	13.714	13.714	13.584	13.669	13.731	13.731	13.731	13.731	13.731	13.731	13.204	13.204	13.204	13.204	13.093	13.565	14.127	14.127	14.213	14.213	14.213	14.213	14.213	13.859	13.859	13.751	13.836	13.751	13.751	13.751	13.751	13.751	13.751	13.751	13.45	12.841	12.841	12.819	13.578	13.578	13.627	13.843	13.713	13.909	13.8
YAL032C	5.631	4.898	5.166	4.75	4.944	5.14	5.029	5.14	5.231	5.231	5.231	5.231	5.231	5.231	5.362	5.253	5.253	5.338	5.338	5.338	5.338	5.122	5.205	5.806	5.806	5.806	5.806	5.806	5.806	5.721	5.59	5.702	6.052	6.461	9.894	11.204	11.289	11.858	11.858	11.858	11.858	11.858	11.858	11.943	11.943	11.943	11.943	11.943	11.943
YPL214C	13.917	13.917	13.917	13.917	13.917	13.917	13.917	13.917	13.917	13.825	13.717	13.717	13.586	13.155	12.523	12.393	12.393	12.173	12.173	11.764	11.571	11.571	11.571	11.571	11.571	11.329	11.027	10.919	10.919	10.755	10.644	10.644	10.559	10.317	10.317	10.618	10.618	10.618	10.618	10.618	10.727	8.772	8.772	6.263	5.13	4.829	4.829	4.829	5.025
YML104C	8.063	8.063	7.585	7.585	7.038	6.685	6.685	6.554	6.554	6.365	6.365	6.365	6.365	6.253	5.926	5.579	5.677	5.677	5.677	5.677	5.677	5.762	5.301	5.301	5.471	5.579	5.556	5.556	5.749	5.749	5.88	5.906	5.991	6.076	6.181	5.958	6.067	6.197	6.42	6.502	6.502	6.934	7.15	7.503	9.15	9.15	9.15	9.15	9.127
YHL015W-A	9.798	9.798	9.451	9.451	9.235	9.235	9.235	8.934	8.934	8.934	8.934	8.934	8.934	8.934	8.934	8.934	8.826	8.718	8.718	8.116	8.116	8.116	8.116	8.116	8.116	8.116	7.877	7.661	7.55	7.55	7.55	7.523	7.523	7.955	7.955	7.955	7.955	7.955	7.759	7.759	7.759	7.759	7.759	7.759	7.759	7.759	7.759	7.759	7.759
YHR056C	11.992	11.776	11.776	11.776	11.749	11.619	11.704	11.422	11.422	11.292	11.076	11.076	10.834	10.834	10.919	10.507	10.376	10.903	11.145	11.96	11.96	12.198	12.198	12.198	12.198	12.198	12.198	12.284	12.284	12.284	12.284	12.284	12.284	12.284	12.523	12.523	12.631	12.631	12.631	12.631	12.631	12.631	12.523	12.634	12.549	12.549	12.549	12.896	12.569
YIL132C	11.659	11.659	11.659	11.573	11.573	11.377	11.377	11.292	11.4	11.4	11.4	10.851	10.74	10.74	10.298	10.298	10.298	9.011	9.011	9.035	9.035	9.035	9.035	9.035	9.035	8.904	9.143	9.143	9.143	9.143	9.143	9.143	9.032	9.032	8.79	8.816	8.816	9.422	9.422	9.422	9.422	9.226	9.576	9.337	9.507	9.972	9.972	9.841	9.841
YDR371W	12.302	12.302	12.386	12.386	12.256	12.236	12.367	12.367	12.367	12.367	12.475	12.698	12.809	12.809	12.809	12.809	12.809	12.809	12.809	12.809	12.809	12.809	12.701	12.701	12.701	12.701	12.592	12.462	12.004	12.089	12.089	12.089	12.089	12.089	12.089	11.893	11.893	11.893	11.893	11.396	11.396	11.418	11.418	11.418	11.418	11.418	11.418	11.287	11.287
YGR147C	15.568	15.568	15.744	15.96	16.854	18.189	18.189	18.189	18.404	18.97	19.52	20.453	20.584	20.947	21.357	21.357	21.683	21.683	22.014	22.014	22.014	22.014	22.014	22.338	22.338	22.669	22.997	22.997	22.997	22.997	22.997	22.997	22.997	22.997	22.974	22.974	23.189	23.189	23.32	23.32	23.32	23.32	23.32	23.32	23.32	23.209	23.267	23.398	23.398
YML130C	10.055	9.944	9.944	9.944	9.944	9.944	9.944	9.944	10.052	10.052	10.052	10.052	10.052	10.052	10.052	10.052	9.264	9.264	9.375	9.375	9.486	9.571	9.571	9.571	9.571	9.571	9.571	9.571	9.441	9.441	9.441	9.441	9.441	9.441	9.441	9.441	9.271	9.271	9.162	9.162	9.162	9.054	8.969	8.969	8.534	7.902	7.817	7.817	7.817
YCR094W	3.325	3.325	3.325	3.564	3.564	3.564	3.456	3.456	3.456	3.456	3.456	3.456	4.088	4.614	4.614	4.614	4.614	4.856	4.856	4.856	4.856	4.856	4.856	4.771	4.771	4.902	4.902	4.902	4.902	5.011	5.253	6.143	6.255	6.255	6.255	6.255	6.143	6.143	6.143	6.313	6.555	6.667	6.667	6.667	6.667	6.752	6.752	7.16	7.16
YNL280C	9.232	8.882	8.882	8.666	8.666	8.666	8.666	8.666	8.666	8.666	8.666	8.666	8.536	8.536	8.427	8.427	8.427	8.427	8.015	7.684	7.599	7.599	6.948	6.453	5.776	5.776	5.776	5.665	5.141	5.141	5.141	5.249	5.471	5.471	5.471	5.471	5.471	5.19	4.84	4.84	4.951	4.951	4.951	4.951	4.84	4.971	4.516	4.516	4.516
YGL037C	0.085	0.085	0.085	0.085	0.085	0.085	0.085	0.085	0.085	0.085	0.085	0.085	0.085	0.085	0.085	0.085	0.085	0.085	0.085	0.085	0.085	0.196	0.196	0.196	0.196	0.196	0.196	0.196	0.281	0.281	0.281	0.281	0.281	0.281	0.281	0.281	0.366	0.366	0.366	0.366	0.366	0.366	0.477	0.477	0.477	0.477	0.477	0.477	0.477
YCR023C	9.132	8.913	8.743	8.743	8.743	8.658	8.658	8.573	8.573	8.488	8.488	8.403	8.403	8.403	8.403	8.403	8.534	8.887	8.887	8.887	9.531	9.531	9.531	9.531	9.447	9.447	9.447	9.447	9.447	9.447	9.447	9.447	9.447	9.447	9.447	9.447	9.447	9.447	9.447	9.447	9.447	9.447	9.447	9.231	9.1	9.1	9.1	9.1	9.1
YGR062C	7.947	8.032	8.228	8.339	9.021	9.586	9.586	9.586	9.695	9.695	9.695	9.695	9.695	9.695	9.695	9.695	9.695	9.695	9.695	9.695	9.695	9.584	9.692	9.692	9.692	9.692	9.692	9.692	9.777	9.885	9.885	9.885	9.993	10.32	10.32	10.405	10.405	10.405	10.405	10.405	10.405	10.405	10.405	10.405	10.405	10.405	10.405	10.294	10.294
YOL078W	15.544	15.544	15.544	15.787	15.787	15.787	15.787	15.787	15.701	15.836	15.836	15.836	15.921	16.091	16.222	16.222	16.222	16.222	16.137	16.137	16.137	16.137	16.772	16.942	17.073	17.181	17.181	17.312	17.312	17.312	17.312	17.312	17.312	17.312	17.312	17.312	17.554	17.554	17.554	17.423	17.312	17.201	17.505	17.616	18.381	18.381	18.381	18.381	18.381
YBR029C	11.165	11.165	11.053	11.184	11.184	11.099	11.099	10.33	9.506	9.264	9.094	9.094	9.31	9.31	9.614	9.699	9.699	9.699	9.699	9.699	9.699	9.699	9.699	9.569	9.438	9.438	9.438	9.438	8.944	8.489	8.381	8.381	8.27	7.811	7.811	7.919	7.919	7.919	7.922	7.922	7.922	7.837	7.837	7.837	7.837	7.837	7.729	7.644	7.644
YHR119W	4.689	4.689	4.689	4.496	4.411	4.411	3.419	3.197	3.537	3.792	5.035	7.162	7.162	7.162	7.162	7.849	7.934	7.934	7.934	7.934	7.738	7.738	7.738	7.823	8.412	8.627	8.627	8.627	8.627	8.627	8.627	8.627	8.627	9.262	9.348	9.432	9.432	9.432	9.432	9.544	9.236	9.128	9.082	9.082	9.082	9.082	9.082	8.948	8.948
YGL246C	11.739	11.848	12.259	13.006	13.664	14.334	14.445	14.361	14.361	14.445	14.445	14.557	14.557	14.557	14.557	14.557	14.557	14.557	14.557	14.557	14.557	14.861	15.162	15.574	15.574	15.574	15.574	15.574	15.574	15.767	15.879	16.442	16.442	16.526	16.526	16.638	16.638	16.638	16.857	16.857	16.857	16.857	16.857	16.857	16.834	16.808	16.912	17.174	17.174
YNL214W	10.293	10.381	10.27	10.27	10.047	10.047	9.916	9.916	9.808	9.808	9.808	9.566	9.239	9.239	6.291	5.36	5.471	5.445	5.684	5.684	5.684	5.465	4.902	4.662	5.461	6.653	7.278	7.278	7.925	7.84	8.296	9.202	8.789	8.897	9.611	9.611	9.909	10.734	11.804	12.518	12.976	12.976	14.252	14.252	14.338	14.338	14.338	14.338	14.338
YLR298C	6.45	6.45	6.119	5.857	5.727	5.727	4.906	2.291	1.967	1.774	1.774	1.774	1.774	1.774	1.689	1.689	1.689	1.738	1.738	1.738	1.738	1.627	1.627	1.735	1.735	1.735	1.735	1.735	1.735	1.735	1.735	1.716	1.607	1.607	1.607	1.738	1.738	1.738	1.738	1.738	1.653	1.653	1.653	1.542	1.542	1.542	1.542	1.542	1.542
YIR038C	9.483	9.352	7.288	6.702	6.571	6.571	6.702	6.64	6.863	7.194	7.194	7.694	7.697	7.697	7.697	7.612	7.416	8.101	8.186	8.186	8.186	8.101	8.101	8.101	8.101	7.538	7.538	7.538	7.538	7.623	7.599	7.841	7.841	7.841	7.711	7.711	7.711	7.138	6.576	6.576	6.992	7.774	7.859	7.944	7.944	8.029	8.029	8.029	8.029
YBR170C	8.327	8.327	8.438	8.569	8.893	8.893	8.893	8.893	8.893	8.893	8.893	9.024	9.024	9.024	8.916	8.805	8.805	8.89	8.89	8.89	8.89	8.89	8.89	8.89	9.021	9.151	9.151	9.151	9.151	9.151	9.151	9.151	8.851	8.851	8.851	8.851	8.851	8.851	8.739	8.739	8.739	8.824	8.739	8.608	8.608	8.5	8.5	8.5	8.5
YOR213C	3.291	3.291	3.291	3.291	3.291	3.569	3.569	5.155	5.633	5.633	6.454	6.454	6.454	6.539	6.539	6.539	6.539	6.539	6.539	6.539	6.539	6.493	6.493	6.493	6.709	8.854	8.854	9.076	9.076	9.187	9.449	9.71	9.71	9.71	9.71	9.71	9.71	9.71	9.795	9.795	9.795	9.795	9.795	9.795	9.795	9.795	9.795	9.795	9.795
YBR097W	7.212	7.428	7.689	7.689	7.689	7.689	7.145	7.23	6.889	6.778	6.778	6.778	6.778	6.778	7.213	7.298	7.19	7.468	7.638	7.638	7.919	7.919	7.788	7.785	7.671	7.54	7.54	7.455	7.455	7.344	7.344	7.54	7.737	7.845	8.607	9.524	12.577	12.577	12.577	12.577	12.577	12.577	12.662	12.662	12.662	12.662	12.662	12.662	12.289
YER173W	3.755	4.167	4.167	4.167	4.167	4.167	4.167	4.059	4.059	4.059	4.17	4.802	5.155	5.479	5.564	5.564	5.564	5.672	6.212	6.473	8.611	8.611	8.611	8.611	8.695	9.199	9.199	9.199	9.199	9.199	9.199	9.31	9.31	9.31	9.31	9.31	9.31	9.31	9.31	9.307	9.307	9.438	9.523	9.523	9.716	10.395	10.395	10.395	10.395
YOR332W	14.178	14.178	14.178	14.178	14.178	14.393	14.393	14.478	14.478	14.478	14.478	14.648	14.648	14.648	14.648	14.648	14.648	14.648	14.648	14.563	14.563	14.563	14.563	14.563	14.563	14.783	14.783	14.783	14.783	14.783	14.698	14.698	14.698	14.698	14.698	14.698	14.698	14.567	14.567	14.567	14.567	14.459	14.459	14.459	14.459	14.459	14.459	14.459	14.239
YNL291C	9.051	9.051	9.352	9.548	9.548	9.548	9.548	9.548	9.548	9.902	9.902	10.455	10.455	10.455	10.455	10.455	10.455	10.455	10.347	10.347	10.68	10.68	10.68	10.68	10.68	10.811	10.811	10.811	10.811	10.811	10.811	10.811	10.811	10.618	10.811	10.811	11.158	11.158	11.158	11.288	11.373	11.373	11.373	11.458	11.328	11.547	11.678	12.66	12.854
YDR300C	13.525	13.525	13.332	13.332	13.136	12.812	12.701	12.701	12.701	12.809	12.724	12.593	12.485	12.485	12.151	12.151	12.066	11.716	11.716	11.5	11.415	11.415	10.98	10.872	10.787	10.787	10.787	10.787	10.787	10.675	10.675	10.564	10.564	10.348	10.348	10.348	10.047	9.72	9.289	9.204	8.529	8.399	6.995	6.91	6.538	6.538	6.538	6.538	6.538
YDR001C	17.665	17.665	17.554	17.423	17.315	17.23	17.23	17.23	17.23	17.23	16.928	16.582	16.582	16.582	15.8	15.24	15.24	15.155	15.155	15.155	15.155	14.916	14.608	14.608	14.608	14.608	14.367	14.111	14.111	12.298	12.187	12.187	12.187	11.535	11.427	11.427	11.427	11.096	11.096	11.096	11.011	11.011	11.011	11.011	11.011	11.011	10.075	10.049	10.049
YGL107C	19.006	19.006	19.006	19.006	19.091	19.091	19.091	19.091	19.091	18.784	18.784	18.784	18.653	18.568	18.83	19.196	19.196	19.196	19.196	19.196	19.196	19.085	19.085	19.3	19.192	19.323	19.238	19.238	19.238	19.238	19.238	19.238	19.238	19.238	19.153	19.238	19.238	19.238	19.107	19.107	18.891	18.891	18.891	18.891	18.606	18.413	18.413	18.305	18.305
YBL064C	10.258	10.258	10.042	10.042	10.042	9.957	9.957	10.042	10.042	10.127	10.127	10.127	10.127	10.127	10.127	10.127	9.996	9.996	9.996	9.996	9.996	9.996	10.081	10.081	10.081	10.081	10.081	10.081	10.081	9.97	10.055	9.944	9.944	9.944	9.944	9.944	10.028	10.028	9.727	9.118	9.249	9.599	9.599	9.599	9.599	9.815	9.815	9.491	8.801
YDL232W	14.577	14.688	14.688	14.688	14.773	14.223	14.308	14.393	14.501	14.416	14.416	14.416	14.694	15.588	15.997	16.128	16.432	16.432	16.432	16.432	16.432	16.432	16.432	16.432	16.432	16.432	16.655	16.655	16.98	16.98	16.98	17.064	17.064	17.064	16.763	16.763	16.763	16.763	16.763	16.763	16.763	16.632	16.632	16.632	16.632	16.632	16.632	16.632	16.632
YNL024C-A	10.832	10.747	11.137	11.052	11.052	11.052	11.052	11.052	11.163	11.059	11.085	11.085	11.085	11.3	11.3	11.624	11.624	11.624	11.71	11.821	11.821	11.821	11.821	11.71	11.624	11.624	11.624	11.624	11.54	11.54	11.906	12.076	12.076	12.076	12.184	12.184	12.184	12.292	12.316	12.4	12.643	12.751	12.751	12.751	12.557	12.557	12.557	12.449	12.449
YGL171W	10.124	10.013	10.013	10.013	9.902	10.162	10.666	10.777	11.104	11.654	11.654	11.654	11.654	11.654	11.654	11.654	11.654	11.654	11.654	11.569	11.847	12.518	13.748	14.112	14.112	14.112	14.223	14.223	13.918	13.785	13.785	13.87	13.87	13.978	14.479	14.479	14.718	14.718	14.803	14.803	14.931	14.931	14.931	14.931	14.845	14.845	14.845	14.845	14.931
YGL134W	11.728	12.16	11.986	12.203	12.818	12.948	12.948	13.079	13.299	13.188	13.407	13.276	13.276	12.301	12.216	12.082	12.318	12.207	12.207	12.207	12.337	13.243	15.197	15.197	15.328	15.328	15.328	15.848	15.848	15.848	15.782	16.279	16.364	16.364	16.364	16.473	16.689	16.604	16.604	16.712	16.601	16.712	17.132	17.217	17.217	17.217	17.132	17.132	17.132
YGR213C	0.196	0.196	0.196	0.196	0.196	0.196	0.196	0.196	0.196	0.196	0.196	0.196	0.196	0.196	0.196	0.196	0.196	0.196	0.196	0.196	0.196	0.196	0.196	0.196	0.196	0.196	0.196	0.196	0.196	0.196	0.196	0.196	0.196	0.196	0.196	0.196	0.196	0.196	0.196	0.196	0.196	0.196	0.196	0.196	0.196	0.111	0.111	0.111	0.111
YDR539W	12.548	12.463	12.702	12.951	12.951	13.147	13.147	13.147	13.017	13.017	13.017	12.777	12.693	12.581	12.581	12.797	12.797	12.797	12.797	12.797	12.797	12.797	12.797	12.797	12.797	12.797	12.797	12.797	12.797	12.797	12.797	12.777	12.673	12.673	12.673	12.673	12.673	12.588	12.588	12.588	12.48	12.11	12.11	12.11	12.221	12.221	12.221	12.221	12.221
YMR194W	9.982	9.982	9.812	9.812	10.005	10.09	10.437	10.437	10.437	10.437	10.437	10.521	10.521	10.607	10.737	10.737	10.737	10.737	10.822	10.711	10.711	10.711	10.711	10.711	10.711	10.711	10.711	10.711	10.711	10.711	10.711	10.711	10.711	10.711	10.6	10.6	10.6	10.6	10.6	10.6	10.6	10.6	10.6	10.6	10.6	10.6	10.515	10.515	10.515
YNL288W	4.051	4.312	4.312	4.312	4.397	4.286	4.397	4.397	4.397	4.593	4.593	4.593	4.593	4.702	4.702	4.702	4.702	4.702	4.702	4.702	4.702	4.702	4.702	4.813	5.055	5.14	5.336	5.578	5.578	5.578	5.774	5.859	5.859	5.859	5.859	5.859	5.859	5.859	5.859	5.944	5.944	5.944	6.075	6.075	6.206	6.206	6.421	6.421	6.987
YPL023C	9.775	9.664	9.664	9.775	9.887	9.995	9.995	9.995	9.995	9.779	9.649	9.927	10.251	10.336	10.745	10.745	10.745	10.745	10.633	10.526	10.742	11.312	11.531	11.531	11.616	11.616	11.724	11.724	11.724	11.832	11.832	11.832	11.832	11.832	11.832	11.832	11.832	11.702	11.702	11.702	11.702	11.702	11.702	11.702	11.702	11.702	11.702	11.702	11.617
YLL043W	14.773	14.773	14.773	14.773	14.773	14.943	14.943	14.943	14.943	14.943	15.052	15.052	15.052	15.052	15.052	15.052	15.052	15.052	15.052	15.163	15.248	15.248	15.248	15.248	15.248	15.248	15.248	15.248	15.248	15.248	15.248	15.248	15.248	15.163	15.163	15.1	15.339	15.339	15.339	15.339	15.339	15.339	15.339	15.339	15.339	15.084	15.084	14.868	14.868
YDR105C	4.862	4.862	4.862	4.753	4.691	4.691	4.691	4.691	4.691	4.691	4.449	4.312	4.423	5.071	5.071	5.156	5.398	5.398	5.748	5.833	5.833	5.748	5.748	5.64	5.64	5.748	5.663	5.663	5.663	5.775	5.775	6.076	6.299	6.299	6.299	6.384	6.554	6.881	6.881	6.881	6.966	6.966	7.028	7.139	7.139	7.139	7.139	7.139	7.139
YGR284C	19.146	19.146	19.231	19.8	19.607	20.3	20.3	20.385	20.385	20.385	20.385	20.254	20.366	20.366	20.366	20.366	20.451	20.581	20.689	20.774	20.774	20.86	20.971	20.971	20.971	20.971	21.056	21.16	21.16	21.16	21.16	21.16	21.16	21.16	21.16	20.945	20.945	20.945	20.945	20.814	20.814	20.814	20.814	20.984	20.984	20.984	20.984	21.069	21.069
YJR015W	11.219	11.219	11.219	11.328	11.216	11.478	11.262	11.262	10.994	10.856	10.771	10.987	11.36	11.36	11.491	11.792	11.9	12.011	12.018	11.932	11.932	12.041	12.041	12.041	11.932	11.848	11.367	11.258	11.258	11.497	11.605	11.605	11.605	11.605	11.605	11.714	11.714	11.714	11.714	11.714	11.845	11.845	11.845	11.845	11.845	11.675	11.589	11.675	11.589
YGL005C	8.726	8.726	8.86	9.141	9.141	9.011	9.119	9.312	9.312	9.312	9.312	9.312	9.423	9.904	10.232	10.232	10.232	10.363	10.255	10.061	9.976	10.193	9.623	10.281	10.281	10.412	10.52	10.713	10.844	10.844	10.844	10.844	10.844	10.929	10.952	10.952	10.952	10.867	10.867	10.867	10.952	10.756	10.756	10.756	10.756	10.756	10.756	10.559	10.559
YPL065W	6.767	6.79	6.79	6.79	6.79	6.551	6.551	6.767	6.613	7.205	7.205	7.12	7.035	7.035	6.429	6.259	6.259	6.259	6.04	6.04	6.04	3.975	3.782	3.671	3.671	3.801	3.995	3.995	3.864	3.864	3.864	3.992	3.907	3.907	3.907	3.799	3.799	3.383	3.272	3.272	3.033	3.033	3.248	3.248	3.357	3.818	3.929	3.929	4.014
YHR051W	20.923	20.923	20.923	20.923	20.923	20.923	20.923	20.923	20.923	20.838	20.838	20.838	20.838	20.615	20.615	20.615	20.661	20.661	20.576	20.445	20.445	20.445	20.445	20.445	20.445	20.445	20.334	20.445	20.445	20.445	20.445	20.445	20.445	20.445	20.445	20.445	20.275	20.079	20.079	20.187	20.056	20.056	20.056	20.056	20.056	19.814	19.745	19.745	19.745
YGL216W	1.924	2.614	2.856	2.965	3.05	3.053	3.053	3.111	4.675	9.959	9.959	10.413	10.636	10.636	10.636	10.721	10.721	11.045	11.045	11.045	11.153	11.153	11.805	12.24	12.567	12.567	12.567	12.567	12.567	12.698	13.005	13.005	13.005	13.143	13.553	13.553	13.553	13.553	13.749	13.834	14.076	14.161	14.161	14.161	14.161	14.161	14.246	14.246	14.659
YOR292C	10.883	10.883	10.883	10.991	10.991	10.991	10.991	10.991	10.88	10.795	10.795	10.297	10.297	9.996	9.996	9.322	9.041	9.041	9.041	9.041	8.93	8.845	8.759	8.759	8.759	8.019	8.019	8.019	7.888	7.888	7.888	7.888	7.803	7.718	6.089	4.717	4.439	4.439	4.547	4.439	4.439	4.439	4.439	4.439	4.439	4.439	4.439	4.439	4.439
YJR005W	5.952	5.952	5.952	5.952	5.952	5.952	6.064	6.411	6.411	6.63	6.8	6.997	6.997	6.997	7.127	7.258	7.454	7.454	7.566	7.677	7.762	8.409	8.409	8.409	8.409	8.605	8.714	8.714	8.799	9.342	9.342	9.342	9.342	9.342	9.342	9.342	9.342	9.342	9.234	9.234	9.476	9.476	9.561	9.561	9.561	9.561	9.561	9.561	9.863
YPL140C	8.466	8.466	8.466	8.466	8.358	8.358	8.99	8.99	9.245	9.245	9.245	9.245	9.245	9.16	9.461	9.377	9.377	9.377	9.377	9.377	9.377	9.377	9.377	9.377	9.265	9.05	9.05	9.05	9.05	8.941	8.83	8.83	8.421	8.313	8.313	7.943	7.812	7.812	7.596	7.511	7.511	7.402	7.402	7.402	7.402	7.402	7.402	8.263	8.263
YOR020W-A	7.055	7.055	7.055	6.67	6.391	5.888	5.779	5.888	5.888	5.888	5.888	5.803	5.214	4.994	4.994	5.188	5.188	5.188	5.188	5.188	4.994	4.883	4.49	3.944	3.813	3.813	2.713	2.406	1.947	1.947	1.947	1.947	1.947	1.947	2.143	2.143	2.143	2.013	2.013	1.79	1.79	1.79	1.79	1.597	1.489	1.404	1.404	1.404	1.901
YAL051W	14.063	14.063	14.063	14.063	14.063	14.063	14.063	14.063	14.063	14.063	14.063	14.063	14.063	14.063	14.063	14.063	14.063	14.063	14.063	14.063	14.063	13.932	13.932	13.932	13.932	13.932	13.824	13.585	13.585	13.585	13.172	13.087	13.087	12.979	12.979	12.844	12.844	12.713	12.713	12.713	12.713	12.713	12.629	11.929	11.929	11.366	11.169	11.169	11.169
YPL141C	5.181	5.05	5.135	5.181	5.204	5.4	5.727	5.727	5.727	5.727	5.727	5.838	5.599	5.599	5.488	5.488	5.596	5.184	5.426	5.881	5.881	5.881	5.992	5.992	5.992	6.317	6.317	6.317	6.317	6.317	6.556	6.74	7.244	7.329	7.44	7.44	7.44	7.198	7.198	7.529	7.529	7.83	7.941	8.026	8.026	8.026	8.026	8.026	8.111
YOR122C	12.076	12.076	12.338	12.338	12.338	12.338	12.577	12.469	12.469	12.6	12.6	12.6	12.645	12.645	12.645	12.645	12.537	12.537	12.537	12.429	12.429	12.429	12.429	12.429	12.429	12.429	12.429	12.429	12.429	12.429	12.429	12.232	12.341	12.102	11.991	11.991	11.664	11.664	11.579	11.579	11.579	11.579	11.448	11.448	11.015	11.015	10.361	10.361	10.122
YOR290C	6.781	6.781	6.866	6.866	6.974	7.436	8.195	8.325	9.066	9.066	9.066	9.066	9.177	9.289	9.832	9.832	9.832	9.832	9.832	9.832	9.832	9.832	9.747	9.747	9.747	9.747	9.747	9.855	9.855	9.94	9.94	9.94	9.94	9.94	9.94	10.025	10.025	10.025	10.025	10.025	10.025	10.025	9.94	10.025	10.025	10.136	10.136	10.136	10.136
YHL033C	4.712	4.712	4.821	4.709	4.709	4.69	4.932	5.318	5.318	5.426	5.426	5.538	5.538	5.78	5.449	5.976	5.976	5.976	5.976	6.038	6.038	6.038	6.038	6.038	6.038	6.038	6.038	6.038	6.038	6.038	6.038	6.038	5.926	6.205	6.205	6.614	6.941	6.941	6.941	6.941	6.941	7.027	7.027	7.027	7.135	7.246	7.246	7.246	7.246
YBR286W	12.52	12.52	12.605	12.605	12.605	12.605	12.605	12.605	12.736	12.844	13.086	13.086	13.216	13.216	13.216	13.02	12.827	12.938	13.494	13.494	13.605	13.713	13.713	14.188	14.103	14.234	14.234	14.319	14.319	14.43	14.43	14.43	14.43	14.43	14.43	14.43	14.43	14.43	14.43	14.43	14.319	14.319	14.319	14.319	14.427	14.974	14.974	14.974	14.804
YNL240C	14.093	14.093	14.093	14.093	14.093	14.093	14.093	14.093	13.985	12.96	12.588	12.457	12.457	12.457	12.457	12.565	12.565	12.565	12.041	11.819	11.514	11.514	11.623	11.623	11.623	11.623	11.623	11.623	11.623	11.623	11.623	11.623	11.623	11.623	11.623	11.623	11.623	11.623	11.623	11.623	11.623	11.623	11.383	11.383	10.62	10.49	10.49	10.162	10.162
YER134C	5.924	6.14	6.14	6.532	6.418	6.418	6.657	7.527	7.527	7.527	7.527	7.766	9.154	9.154	9.154	9.154	9.239	9.239	9.108	9.302	9.302	9.302	9.302	9.386	9.302	9.193	9.517	9.648	9.648	9.648	9.648	9.648	9.648	9.648	10.083	10.191	10.322	10.322	10.322	10.322	10.211	10.08	9.468	9.468	9.599	9.949	10.172	10.172	10.172
YBL011W	12.902	12.902	12.902	12.536	12.536	12.035	12.143	11.727	11.466	11.858	11.97	12.055	12.166	12.166	12.058	12.058	11.596	11.265	10.853	10.915	11.543	12.469	13.425	13.703	13.703	13.703	13.703	13.945	13.749	13.749	14.161	14.161	14.161	14.4	14.616	14.616	14.831	15.113	15.113	15.374	15.374	15.374	15.374	15.459	15.44	15.656	15.852	15.852	16.072
YJR054W	13.066	13.066	13.066	13.196	13.196	13.196	13.196	13.281	13.281	13.393	13.393	13.393	13.393	13.501	13.808	13.808	14.028	14.028	13.919	14.005	13.874	13.874	13.959	14.067	14.067	13.982	13.851	13.851	13.851	13.851	13.851	13.596	13.596	13.727	13.858	13.969	13.969	13.969	13.969	13.838	13.838	13.402	13.402	13.402	13.291	13.291	13.291	13.291	13.291
YEL013W	14.32	14.32	14.32	14.32	14.339	14.339	14.339	14.255	14.255	14.339	14.255	14.255	14.255	14.366	14.366	14.366	14.366	14.258	14.258	14.258	14.127	14.127	14.015	13.931	14.042	14.15	14.389	14.389	14.389	14.389	14.389	14.389	14.389	14.389	14.474	14.474	14.474	14.474	14.474	14.255	14.169	14.169	14.169	14.255	14.255	14.255	14.255	14.471	14.471
YPR103W	4.685	4.685	4.554	4.554	4.554	4.6	4.6	4.6	4.796	4.796	4.796	4.796	4.796	4.711	4.711	4.711	4.711	4.953	4.953	4.953	4.953	4.953	4.953	4.953	5.061	5.061	5.061	5.061	5.061	5.061	5.061	5.061	5.061	5.061	4.711	4.377	4.247	4.247	3.831	3.723	3.723	3.723	3.553	3.553	3.553	3.553	3.553	3.683	3.513
YMR010W	10.176	10.176	10.287	10.287	10.287	10.287	10.372	10.568	10.568	10.568	10.738	10.653	10.653	10.653	10.568	10.568	10.738	10.738	10.738	10.738	10.738	10.738	10.627	10.627	10.627	10.627	10.627	10.519	10.519	10.519	10.519	10.519	10.299	10.299	10.299	10.299	10.106	10.181	10.181	10.181	10.181	9.988	9.988	9.857	9.576	9.464	9.464	9.464	9.111
YGL203C	2.674	2.674	2.674	3.087	3.041	3.172	3.172	3.172	3.087	3.195	3.195	3.987	4.072	4.072	4.072	4.072	4.072	4.157	4.157	4.157	4.157	4.157	4.157	4.242	4.242	4.242	4.242	4.458	4.347	4.347	4.347	4.347	4.347	4.478	4.478	4.478	4.393	4.393	4.393	4.393	4.393	4.393	4.393	4.393	4.393	4.393	4.393	4.393	4.393
YHL025W	7.489	7.489	7.25	7.25	7.25	7.25	7.08	7.08	6.886	6.886	6.886	6.886	5.312	5.182	5.182	5.051	4.92	4.698	4.698	4.698	4.698	4.698	4.243	4.243	4.243	4.027	4.027	2.401	2.028	2.028	2.028	1.917	1.917	1.917	1.917	1.917	1.832	1.832	1.832	1.832	1.721	1.721	1.331	1.331	1.22	1.135	1.135	1.135	1.135
YNL141W	5.02	5.151	5.151	5.151	5.151	5.151	5.151	5.151	5.151	5.151	5.262	5.262	5.262	5.347	5.347	5.262	5.262	5.347	5.347	5.239	5.239	5.239	5.154	5.154	5.262	5.262	5.262	5.262	5.262	5.046	4.856	4.883	4.883	4.883	4.771	4.316	4.316	4.425	4.425	4.425	4.425	4.425	4.51	4.641	4.641	4.641	4.641	4.641	4.641
YIL088C	14.961	14.961	14.961	14.961	14.522	14.414	13.785	13.874	13.982	13.982	14.116	14.031	14.031	13.753	13.753	13.753	14.364	14.476	14.476	14.476	14.476	14.476	14.561	14.561	12.122	11.621	11.183	10.967	10.967	9.661	9.684	9.789	9.681	9.681	9.048	8.852	9.284	9.588	9.827	9.912	9.912	9.912	9.477	9.477	9.477	9.477	8.403	8.573	9.306
YIL070C	16.556	16.556	16.668	16.668	16.583	16.583	16.753	16.753	16.753	16.753	16.753	16.753	16.756	16.841	16.841	16.71	16.71	16.71	16.71	16.71	16.579	16.602	16.602	16.995	16.995	16.995	17.08	17.08	17.08	17.08	17.08	17.08	16.995	16.995	16.523	16.523	16.523	16.569	16.458	16.351	16.351	16.351	16.351	16.351	16.239	15.89	15.89	15.805	15.805
YLL041C	11.884	11.884	12.054	12.054	12.247	12.464	12.464	12.464	12.464	12.464	12.464	12.464	12.464	12.464	12.464	12.464	12.464	12.464	12.464	12.464	12.464	12.464	12.352	12.523	12.523	12.523	12.631	12.631	12.631	12.716	12.716	12.716	12.716	12.716	12.716	12.716	12.716	12.716	12.716	12.716	12.716	12.716	12.716	12.716	12.716	12.716	12.716	12.716	12.716
YJL066C	13.799	14.28	14.476	14.391	14.78	14.78	14.78	14.695	14.866	14.866	14.866	14.866	14.866	14.866	14.866	14.866	14.866	14.78	14.78	14.78	14.866	14.011	13.796	13.878	13.381	13.381	13.56	13.56	13.56	13.321	13.563	13.563	13.563	13.452	13.452	12.775	12.775	12.533	12.533	11.425	10.535	10.293	10.293	10.378	10.575	10.359	10.836	10.836	11.137
YML037C	3.042	3.042	3.062	3.281	4.129	4.129	4.129	4.129	4.76	4.76	5.107	5.192	5.192	5.192	5.192	5.192	5.414	5.218	6.098	6.098	6.098	6.098	6.098	5.965	7.028	7.028	7.028	7.686	7.686	7.686	7.686	7.902	7.902	8.032	8.032	8.032	8.032	8.248	8.248	8.248	8.359	8.359	8.444	8.529	8.418	8.418	8.529	8.529	8.529
YPR034W	11.163	11.163	11.163	11.163	11.078	11.078	11.078	11.078	10.856	10.856	10.725	10.725	10.725	10.725	10.617	9.639	9.639	9.639	6.769	6.403	6.21	6.21	6.21	5.886	5.604	5.519	5.434	5.546	5.546	5.546	5.415	5.415	5.415	5.415	5.045	4.915	4.803	4.803	4.803	4.803	4.803	4.803	4.803	4.673	4.325	4.325	4.325	4.325	4.325
YMR261C	14.002	11.426	10.995	11.126	9.206	6.993	6.381	6.381	5.946	5.857	5.661	6.227	6.227	6.227	6.227	6.227	6.613	6.613	6.698	6.282	6.413	6.413	6.197	5.955	5.87	5.147	5.147	5.042	5.088	6.753	6.799	6.714	6.714	7.258	7.258	7.605	8.365	9.294	9.294	9.294	9.294	10.117	10.008	10.117	10.117	10.117	10.117	10.117	10.117
YPL055C	3.461	3.376	3.376	3.376	3.376	3.376	3.376	3.154	2.852	2.767	2.767	2.767	2.721	2.61	2.61	2.61	2.61	2.61	2.61	2.807	2.807	2.807	2.807	2.807	2.807	2.695	2.584	2.937	3.022	3.022	2.892	2.892	2.892	2.892	2.892	2.892	2.892	2.892	2.892	2.892	2.892	2.892	2.303	2.349	2.368	2.499	2.499	2.499	2.499
YER078W-A	9.784	9.195	8.999	8.999	8.999	8.999	8.999	8.999	8.675	8.675	5.475	5.151	5.066	4.936	4.936	4.936	5.044	4.909	4.909	4.801	4.801	4.801	4.713	4.844	4.736	4.997	4.997	4.997	4.801	4.801	4.886	5.851	6.79	6.79	6.705	6.705	6.705	6.705	6.986	6.747	6.747	6.94	7.228	7.421	7.421	7.421	7.421	7.421	7.506
YGL215W	11.388	11.388	11.388	11.388	11.519	11.519	11.85	12.755	12.755	12.755	12.949	12.988	13.312	13.312	13.443	13.443	13.443	13.554	13.554	13.554	13.554	13.554	13.554	13.554	13.554	13.554	13.554	13.554	13.554	13.554	13.554	13.554	13.554	13.554	13.554	13.665	13.665	13.665	13.665	13.665	13.665	13.665	13.665	13.665	13.361	13.277	12.953	13.037	13.037
YJR108W	11.862	11.862	11.728	11.728	11.728	11.728	11.728	11.643	11.512	11.512	11.709	11.948	11.948	11.948	11.948	11.948	11.817	11.732	11.624	11.512	11.123	9.883	9.643	9.444	9.333	9.333	9.229	9.536	10.073	9.961	9.961	9.961	10.046	9.935	9.935	9.85	9.396	9.284	9.284	9.284	9.284	9.608	10.832	10.806	10.806	10.806	10.806	10.76	10.76
YKL179C	3.212	3.082	3.082	3.321	3.321	3.321	3.321	3.321	3.321	3.321	3.321	3.321	3.19	3.19	3.19	3.275	3.275	3.275	3.275	3.386	3.386	3.579	3.579	3.579	3.579	4.057	4.384	5.375	6.137	6.137	6.137	6.137	6.137	6.137	6.137	6.137	6.137	6.137	6.137	6.268	6.268	6.399	6.399	6.484	6.484	6.484	6.484	6.569	6.569
YNL072W	5.89	5.759	5.759	5.052	5.765	5.877	6.216	6.216	5.935	5.909	7.476	7.476	7.476	7.476	7.476	7.541	8.386	8.798	8.798	8.798	9.037	9.1	9.895	10.2	10.2	10.442	11.119	11.204	11.555	11.555	11.555	11.555	11.385	11.385	11.555	11.555	12.255	12.255	12.255	12.255	12.255	12.255	12.255	12.255	12.143	12.143	12.576	12.603	12.688
YMR112C	2.873	2.398	2.202	2.117	2.117	2.117	2.117	2.117	2.117	2.117	2.117	2.228	2.228	2.228	2.228	2.228	2.143	2.143	1.95	1.95	1.839	1.839	1.839	1.839	1.73	1.73	1.73	1.73	1.622	1.021	1.021	1.021	0.936	0.936	0.936	0.936	0.936	0.936	0.936	0.828	0.912	0.912	0.912	0.912	0.912	0.912	1.021	1.021	0.867
YDL130W	4.696	4.388	4.627	4.997	4.997	5.082	5.514	5.73	5.926	5.926	5.926	5.598	5.491	5.383	5.271	5.356	5.356	5.356	6.223	8.078	8.386	8.386	8.386	8.386	8.54	8.673	8.673	9	9	9.472	9.472	9.472	9.472	9.472	9.472	9.472	9.472	9.387	9.387	9.387	9.387	9.256	9.498	9.498	9.498	9.498	9.848	10.329	10.329
YIL047C	7.209	7.209	7.209	7.098	7.098	7.098	7.098	7.098	6.725	6.64	6.205	6.205	6.205	6.205	6.313	6.202	6.31	6.31	6.31	6.31	6.31	6.612	6.612	6.612	6.697	6.612	6.585	6.804	6.696	7.242	7.242	7.242	7.242	7.242	7.242	7.327	7.197	7.305	7.367	7.476	8.041	8.254	8.254	8.254	8.254	8.254	7.599	7.299	7.168
YER147C	11.926	11.926	11.926	11.929	11.929	11.929	11.909	11.778	11.778	11.935	11.824	11.824	11.824	12.171	12.171	12.171	12.171	12.388	12.388	12.388	12.388	12.388	12.015	11.884	11.512	11.623	11.577	11.577	11.492	11.492	11.492	11.577	11.577	11.577	10.946	10.946	10.602	10.602	10.602	10.602	10.602	10.602	10.602	10.602	10.602	10.602	10.302	10.302	10.302
YDL065C	7.616	7.966	8.735	8.735	8.735	8.735	8.045	7.767	7.767	7.767	8.087	8.087	8.087	8.087	8.307	8.222	8.222	8.352	8.352	8.352	9.255	9.17	9.17	9.451	9.451	9.451	9.451	9.563	9.671	9.756	9.756	9.756	9.406	9.406	9.909	9.909	10.021	10.021	10.021	10.044	10.46	10.682	10.793	10.793	10.793	10.902	11.072	11.072	11.072
YHR207C	9.791	9.791	9.791	9.791	9.791	10.671	10.671	10.671	10.671	10.671	10.671	10.671	10.671	10.671	11.343	11.644	11.729	11.948	11.948	11.948	11.84	11.84	11.814	12.2	12.2	12.2	12.2	12.2	12.2	12.2	12.2	12.2	12.312	12.312	12.312	12.312	12.312	12.312	12.312	12.312	12.312	12.227	12.011	12.011	12.011	11.795	11.795	11.749	11.749
YMR269W	4.657	5.367	5.91	9.127	9.257	9.257	9.388	9.388	9.473	9.558	9.748	10.861	12.715	12.8	12.8	12.909	13.124	14.58	14.58	14.711	15.539	15.539	15.539	15.65	15.566	15.566	15.457	15.569	16.207	16.207	16.207	16.207	16.337	16.75	16.834	16.834	16.919	16.919	16.919	16.919	17.005	17.005	17.005	17.005	17.005	17.005	17.005	17.116	17.116
YPR171W	12.937	12.828	12.828	11.489	11.404	11.404	10.727	10.727	10.053	10.296	10.296	10.296	10.21	9.429	7.773	7.881	7.462	7.439	7.439	7.092	7.092	6.486	5.874	5.429	5.54	5.822	5.629	5.76	5.76	5.429	5.429	5.429	4.954	5.17	5.386	5.691	5.776	6.104	6.104	6.234	6.45	6.45	6.365	6.365	6.365	6.365	6.365	6.365	6.476
YLR272C	4.912	4.912	5.042	5.154	5.389	5.474	5.474	5.644	5.644	5.644	5.644	5.644	5.536	5.536	5.536	5.536	5.644	5.644	5.644	5.255	4.928	4.731	4.62	4.62	4.62	4.751	4.881	4.881	4.881	4.99	4.99	4.99	4.99	4.99	4.99	5.059	5.687	5.687	5.687	5.687	5.687	5.556	5.556	5.556	5.556	5.471	5.471	5.363	5.363
YPL020C	4.078	4.189	4.189	4.189	4.078	4.281	4.497	4.844	5.149	6.353	6.353	6.353	6.353	6.854	7.512	8.013	8.013	8.121	8.121	8.121	8.314	8.314	8.314	8.425	9.466	10.114	12.418	12.529	12.529	12.529	13.685	13.685	13.905	14.229	14.36	14.36	14.36	14.36	14.444	14.556	14.834	14.834	14.919	14.919	14.919	14.919	15.243	15.243	15.374
YER132C	4.628	4.628	4.628	4.628	4.628	4.628	4.628	4.628	4.519	4.519	4.303	4.303	4.303	4.303	4.303	4.303	4.303	4.303	4.195	4.303	4.218	4.303	3.649	3.649	3.649	3.734	3.927	3.796	3.796	3.796	3.796	3.796	3.796	3.796	3.796	3.796	3.796	3.685	3.685	3.901	3.901	3.901	3.901	3.901	3.901	4.252	4.252	4.252	4.252
YDR050C	5.987	5.987	5.878	5.878	6.372	5.937	5.937	5.937	5.826	5.826	5.718	5.587	5.476	5.152	5.152	5.152	4.612	4.527	4.442	3.456	3.286	3.977	3.977	3.977	4.216	4.54	4.756	4.756	4.867	4.867	4.867	4.867	4.458	5.257	5.257	5.257	5.257	5.257	5.257	5.257	5.496	5.411	5.411	5.411	5.715	5.715	5.715	5.715	5.715
YLR047C	3.135	3.135	3.135	3.05	2.939	2.828	2.743	2.743	2.743	2.743	2.438	2.438	2.216	2.216	2.216	2.216	2.216	2.216	2.216	2.131	1.741	1.502	1.502	1.633	1.633	1.633	1.633	1.217	1.217	1.217	1.217	1.109	1.109	1.024	0.54	0.54	0.54	0.54	0.54	0.54	0.54	0.54	0.67	1.004	1.004	1.004	1.004	1.004	1.004
YOL068C	8.825	8.825	8.911	10.109	10.109	10.109	10.109	10.109	10.109	9.889	9.297	9.297	9.428	9.539	9.624	9.624	9.516	9.732	9.621	9.729	9.29	9.29	9.029	9.029	9.029	9.029	9.029	9.029	8.809	8.446	8.446	8.361	8.361	7.732	7.732	7.84	7.759	7.831	7.834	7.834	7.834	7.726	7.726	7.595	7.533	7.942	8.162	8.162	8.162
YPR110C	12.481	12.592	12.592	12.592	12.592	12.592	12.592	12.592	12.351	12.351	12.351	12.351	12.351	12.481	12.481	12.481	12.481	12.239	12.194	12.194	12.194	12.194	12.194	12.324	12.239	12.239	12.108	12.108	11.997	11.997	11.997	11.997	11.758	11.758	11.673	11.673	11.339	10.967	10.967	10.967	10.967	10.967	10.967	10.358	10.273	10.165	10.165	10.165	10.165
YHR059W	4.956	5.742	6.328	7.454	7.454	7.454	7.454	7.408	7.964	10.64	10.748	10.86	10.751	10.836	10.793	10.551	10.466	10.758	10.758	10.758	10.758	10.758	10.866	10.866	10.735	10.846	10.846	11.308	11.308	11.96	12.912	16.601	16.601	16.601	16.601	16.709	17.233	17.687	17.772	18.181	18.181	18.181	18.181	18.181	18.181	17.988	17.988	17.988	17.988
YCR047C	14.997	14.997	14.997	14.997	14.736	14.65	14.65	14.65	14.65	14.65	14.759	14.759	14.759	14.759	14.674	14.674	14.674	14.674	14.674	14.674	14.674	14.674	14.543	14.543	14.412	14.412	14.412	14.278	14.363	14.363	14.363	14.363	14.232	14.232	14.232	14.343	13.951	13.82	13.82	13.82	13.82	13.82	13.539	13.539	13.539	13.539	13.539	13.539	13.408
YNL020C	9.539	9.539	9.539	9.431	9.431	9.431	9.431	9.431	9.431	9.431	9.431	9.431	9.431	9.431	9.431	9.107	8.737	8.544	8.374	8.371	8.371	8.633	8.633	8.633	8.521	8.521	8.521	8.044	7.913	7.913	7.913	7.828	7.632	7.743	7.743	7.743	7.743	7.743	7.743	7.38	7.38	7.38	7.295	7.164	7.164	6.323	6.323	6.323	4.987
YGR003W	5.426	5.292	5.292	5.292	5.639	5.639	5.639	5.423	5.532	5.335	5.25	5.492	5.492	5.908	6.367	6.367	6.367	6.367	6.367	6.367	6.588	6.588	6.673	6.673	6.673	6.673	6.673	6.673	6.673	6.673	6.673	6.65	6.65	6.735	6.735	6.928	6.928	6.928	6.798	6.798	6.883	7.013	7.315	7.315	7.315	7.315	7.315	7.315	7.204
YMR275C	11.523	11.523	11.523	11.523	11.523	11.523	11.523	11.523	11.523	11.523	11.523	11.523	11.523	11.631	11.52	11.52	11.52	11.52	11.52	11.52	11.52	11.847	11.739	11.823	11.823	11.823	11.823	11.693	11.954	11.954	11.954	11.954	11.954	11.954	11.954	11.954	11.954	11.954	11.843	11.843	11.866	11.866	11.866	11.975	11.975	11.975	11.975	11.713	11.713
YJL051W	14.51	14.595	14.68	14.425	14.425	14.34	14.34	14.713	14.438	14.438	14.938	14.938	15.024	15.024	15.135	15.024	15.024	15.024	14.719	14.83	14.961	14.876	14.791	14.791	14.791	14.706	14.706	14.706	14.706	14.706	14.706	14.706	14.621	14.621	14.621	14.513	14.513	14.405	14.319	14.319	14.018	14.018	14.018	14.018	14.018	14.018	14.018	13.907	13.71
YLR406C	2.027	2.027	2.027	2.027	2.027	2.027	1.942	1.641	1.641	1.641	1.641	1.53	1.53	1.53	1.53	1.53	1.53	1.53	1.421	1.421	1.421	1.421	1.421	1.421	1.421	1.31	0.983	0.983	0.983	0.983	0.983	0.983	0.983	0.983	0.983	0.983	0.983	0.983	0.852	0.852	0.852	0.741	0.632	0.524	0.524	0.307	0.307	0.307	0.307
YOR254C	13.366	13.366	13.366	13.366	13.366	13.366	13.366	13.366	13.255	13.281	13.281	13.392	13.392	13.392	13.392	13.392	13.392	13.392	13.392	13.392	13.392	13.392	13.392	13.392	13.392	13.392	13.392	13.392	13.392	13.392	13.392	13.392	13.392	13.392	13.307	13.307	13.307	13.307	13.307	13.307	13.222	13.137	13.137	12.921	12.791	12.791	12.682	12.682	12.682
YJL183W	11.601	11.71	11.795	14.259	14.259	14.259	14.521	14.521	14.874	15.745	16.114	17.508	17.397	17.397	17.397	17.397	17.397	17.397	18.14	18.14	18.271	18.271	18.271	18.271	18.271	18.382	19.099	19.099	19.099	19.099	19.099	19.099	19.407	19.649	19.891	19.891	19.891	19.891	19.891	19.891	19.891	19.891	19.891	19.891	20.002	20.002	20.002	20.005	20.005
YMR186W	12.915	12.915	12.915	12.915	12.915	12.915	12.915	12.915	12.915	12.915	12.915	12.915	12.915	12.915	12.915	12.915	12.915	12.915	12.915	12.915	12.915	12.915	12.915	12.915	12.915	12.784	12.784	12.784	12.784	12.675	12.434	12.434	12.434	12.348	12.348	12.348	12.348	12.218	12.303	12.303	12.172	11.979	11.979	11.979	11.979	11.848	11.848	11.609	11.524
YCL024W	2.556	2.556	2.556	2.556	2.779	2.667	2.998	3.168	3.826	6.727	6.727	6.858	6.858	7.211	7.211	7.551	7.551	7.859	7.859	7.859	7.967	7.967	7.967	8.052	8.052	8.182	8.182	8.182	8.182	8.294	8.683	8.945	8.945	9.206	9.206	9.206	9.206	9.206	9.206	9.206	9.206	8.991	8.905	8.991	9.426	9.426	9.426	9.75	9.75
YJL111W	10.828	10.742	10.742	10.828	10.828	10.828	10.828	10.828	10.828	10.697	10.697	10.697	10.481	10.37	10.37	10.37	10.258	10.258	10.088	10.088	10.088	10.088	10.088	10.004	10.004	10.004	10.004	9.892	9.784	9.784	9.915	9.806	9.565	9.395	9.525	9.417	9.417	9.417	9.417	9.417	9.417	9.417	9.286	9.286	9.286	8.933	8.74	8.74	8.74
YOL089C	9.067	9.067	10.248	10.382	10.922	11.053	11.053	11.678	12.719	13.046	13.873	13.873	14.152	14.021	14.021	13.936	14.555	15.251	15.641	15.641	15.641	15.641	15.641	15.641	15.641	15.641	15.641	15.641	15.232	15.232	15.232	15.12	15.009	15.399	15.399	15.53	15.53	15.614	15.614	15.614	14.77	14.77	14.963	15.097	15.206	15.206	15.399	15.399	15.399
YMR270C	9.109	9.306	9.306	9.325	9.106	8.883	8.995	8.328	8.197	8.416	8.305	8.22	8.305	7.863	7.693	7.693	7.693	7.804	7.424	7.424	7.316	7.401	7.077	7.077	7.077	6.579	6.271	6.383	6.468	6.971	6.863	6.863	6.863	6.948	7.164	7.431	7.235	7.366	7.366	7.559	7.559	7.559	7.644	7.755	7.67	7.67	7.67	7.67	7.67
YER062C	10.467	10.467	10.467	10.467	10.467	10.382	10.382	10.382	10.382	10.382	10.382	10.382	10.382	10.382	10.297	10.297	10.297	10.297	10.297	9.73	9.73	9.73	8.543	8.457	8.303	8.303	8.657	8.657	8.657	8.811	8.922	8.509	8.617	8.857	8.987	9.098	9.098	9.098	9.098	9.184	9.184	9.184	9.184	9.184	9.184	8.987	8.987	7.897	7.085
YMR043W	7.898	7.898	7.898	7.983	8.068	8.068	8.068	8.022	8.499	8.761	9.196	9.196	9.196	10.004	11.183	11.183	11.183	11.405	11.621	11.621	11.706	11.929	11.929	11.929	11.929	12.453	12.453	12.584	12.584	12.584	12.584	12.584	12.584	12.498	12.607	12.607	12.607	12.715	12.715	12.911	12.911	12.911	12.996	13.127	13.127	13.127	13.127	13.127	13.127
YCR003W	10.584	10.584	10.668	10.668	10.668	10.668	10.668	10.668	10.668	10.668	10.668	10.668	10.668	10.668	10.862	10.973	10.973	10.973	11.081	11.166	11.166	11.166	11.166	11.166	11.166	11.166	11.166	11.166	11.166	11.166	11.166	11.166	11.166	11.251	11.251	11.251	11.251	11.251	11.251	11.251	11.166	11.166	11.166	11.166	11.081	11.081	11.081	10.95	10.95
YKL041W	4.372	4.787	4.787	4.787	4.957	4.849	4.849	4.849	4.934	5.157	5.157	5.157	5.183	5.314	5.484	6.25	6.937	9.07	9.07	9.07	9.07	9.07	9.07	9.2	10.362	11.777	11.777	11.907	12.018	12.018	12.018	12.345	12.784	12.673	12.673	12.673	12.673	12.673	12.673	12.543	12.713	12.713	12.713	13.04	13.541	14.035	14.755	14.755	14.755
YCR073C	8.67	8.67	9.811	8.597	8.813	8.79	8.79	8.659	8.547	7.769	7.649	7.78	7.78	7.76	7.63	8.068	7.763	7.763	7.633	7.413	7.043	7.043	6.673	9.35	9.156	9.156	9.916	9.916	10.171	10.171	10.521	11.578	12.853	12.742	12.742	12.742	12.742	12.742	12.742	12.827	12.742	13.134	13.445	13.314	13.314	13.314	13.314	13.314	13.661
YJL035C	10.708	10.623	10.623	10.619	10.619	10.619	10.619	10.619	10.619	10.619	10.619	10.704	10.704	10.704	10.704	10.704	10.704	10.402	10.402	10.402	10.402	10.402	10.402	10.318	10.318	10.318	10.318	10.318	10.232	10.232	10.148	9.931	9.931	9.846	9.735	9.735	9.65	9.65	9.65	9.345	9.123	9.014	8.903	8.572	8.572	8.572	8.572	8.572	8.572
YCR027C	8.12	8.232	8.362	8.362	8.447	8.447	8.447	8.447	8.225	8.225	8.503	8.611	8.853	8.853	9.07	9.07	9.07	9.07	9.155	9.155	9.043	9.155	9.155	9.24	9.24	9.24	9.24	9.24	9.155	9.155	9.07	9.07	9.07	9.178	9.289	9.4	9.597	9.597	9.597	9.486	9.486	9.682	9.878	10.896	11.374	11.374	11.374	12.425	12.686
YDR191W	15.521	15.521	15.521	15.521	15.521	15.521	15.521	15.521	15.521	15.521	15.521	15.521	15.521	15.521	15.217	15.217	15.217	15.217	15.086	15.086	15.086	15.086	15.217	15.217	15.217	15.217	15.217	15.217	15.348	15.348	15.348	15.348	15.348	15.008	15.093	14.304	14.085	14.085	14.085	14.085	14	13.915	13.915	13.915	13.915	13.177	13.177	13.177	13.092
YCL045C	12.941	12.941	13.242	13.354	13.465	13.527	13.527	13.611	13.527	13.527	13.527	13.527	13.527	13.527	13.611	13.481	13.677	13.677	13.677	13.677	13.566	13.651	13.651	13.781	13.781	13.781	13.781	13.781	13.781	13.781	13.781	13.781	13.781	13.781	13.89	14.22	14.22	14.306	14.584	14.669	14.8	14.8	14.8	14.8	14.8	14.8	14.8	14.8	14.884
YPR107C	15.67	16.322	17.405	17.405	17.405	17.405	17.514	18.184	18.462	18.547	18.633	18.633	18.633	18.718	18.829	18.829	18.698	18.698	18.698	18.698	18.698	18.698	18.698	18.698	18.698	18.567	18.567	18.652	18.652	18.607	18.521	18.521	18.521	18.521	18.521	18.607	18.495	18.495	18.495	18.607	18.607	18.607	18.692	18.692	18.692	18.692	18.692	18.692	18.692
YGR119C	13.93	13.93	13.93	13.93	13.93	13.93	13.93	13.93	13.93	13.822	13.822	13.933	13.933	13.933	13.933	13.763	13.894	13.894	13.979	13.979	13.979	13.979	13.979	13.678	12.423	12.312	12.226	12.488	12.488	12.488	12.488	12.488	12.488	12.488	12.38	12.38	12.38	12.295	12.295	12.295	12.295	12.295	12.075	12.075	12.075	12.075	12.075	12.075	11.532
YGL104C	0.278	0.278	0.278	0.278	0.387	0.409	0.409	0.409	0.409	0.409	0.409	0.736	0.736	0.736	0.736	0.736	0.736	0.736	0.736	0.736	0.736	0.867	0.952	0.952	0.952	0.952	0.952	1.145	1.145	1.23	1.23	1.23	1.23	1.23	1.23	1.361	1.492	1.492	1.492	1.492	1.492	1.492	1.492	1.492	1.577	1.577	1.577	1.577	1.577
YBR281C	0.324	0.324	0.324	0.324	0.324	0.324	0.324	0.324	0.324	0.324	0.324	0.324	0.324	0.324	0.324	0.324	0.324	0.324	0.324	0.324	0.324	0.324	0.324	0.324	0.324	0.324	0.324	0.324	0.455	0.67	1.017	1.364	1.364	1.757	2.329	2.441	2.441	2.571	2.571	2.571	2.787	3.029	3.683	6.848	6.848	6.848	6.848	6.848	6.848
YPR097W	4.071	4.071	3.697	3.649	3.455	3.671	3.671	4.08	4.728	4.837	4.837	4.837	5.052	5.163	5.163	5.163	5.317	5.402	7.779	7.779	7.779	7.864	8.119	8.289	8.289	8.292	8.573	8.488	8.573	8.684	9.457	10.84	11.324	11.517	12.037	12.037	12.037	12.122	12.361	12.856	12.856	12.856	12.856	12.964	12.964	12.964	12.964	12.964	13.514
YOR161C	4.042	4.173	4.173	4.173	4.192	4.192	4.192	4.471	4.601	4.601	4.601	4.71	5.141	6.59	6.702	7.418	7.418	7.81	8.033	8.033	8.252	8.252	8.622	9.957	9.957	10.127	10.739	10.87	11.174	11.174	11.37	11.37	11.37	11.479	11.479	12.111	12.111	12.111	12.111	12.111	12.33	12.527	12.998	13.937	13.937	13.937	14.068	14.068	14.506
YHL011C	19.709	19.709	19.709	19.794	19.794	19.99	19.967	19.967	19.967	19.967	19.967	19.967	19.967	19.967	19.967	19.967	19.967	19.967	20.098	20.098	20.098	20.098	20.098	20.098	19.859	19.751	19.663	19.466	19.466	19.466	19.466	19.355	19.355	19.355	19.355	19.355	19.44	19.44	19.44	19.44	19.44	19.44	19.44	19.44	19.44	19.355	19.355	19.355	19.352
YLL018C-A	4.215	4.604	4.604	4.689	6.217	6.217	6.217	6.544	6.907	7.712	7.712	7.712	7.82	7.905	7.905	7.905	7.905	7.905	7.905	8.016	8.016	8.016	8.016	8.016	8.016	8.016	8.101	8.101	8.101	8.101	8.101	8.101	7.993	7.993	7.993	7.993	7.993	8.123	8.209	8.509	8.509	8.509	8.509	8.509	8.509	8.509	8.509	8.509	8.509
YNL165W	12.005	11.982	12.46	12.46	12.46	12.46	12.351	12.46	12.214	11.802	12.351	12.96	13.091	13.091	13.091	13.091	13.5	13.5	13.5	13.5	13.392	13.585	13.5	13.585	13.585	13.585	13.585	13.585	13.696	13.585	13.909	13.994	13.994	13.752	13.641	13.641	13.942	14.528	14.75	14.75	14.75	14.75	14.75	14.75	14.75	14.75	14.75	14.75	14.665
YMR193W	4.951	5.062	5.062	5.062	5.085	5.085	5.085	5.327	5.242	5.242	5.242	5.242	5.242	5.157	5.049	5.049	5.376	5.487	6.401	6.29	6.375	7.141	7.141	7.141	7.141	6.921	6.921	6.79	6.79	6.79	6.79	6.79	6.79	6.79	6.79	6.79	5.753	5.753	5.891	5.891	6.801	6.886	8.339	8.447	8.532	8.702	8.702	8.702	8.702
YDL176W	6.692	7.422	7.422	7.615	7.615	7.615	7.615	7.615	7.376	7.376	7.484	7.707	7.707	8.208	9.206	9.206	9.533	10.393	11.486	11.486	11.486	11.486	11.402	11.402	11.402	11.402	11.402	11.402	11.402	11.402	11.402	11.402	11.402	11.402	11.486	11.245	11.245	11.375	11.375	11.375	11.83	11.938	12.069	12.265	12.265	12.373	12.373	12.373	12.373
YMR044W	12.031	12.117	12.117	12.117	11.923	11.923	11.923	11.923	11.727	11.508	11.508	11.508	11.508	11.508	11.399	11.399	11.314	11.314	11.314	11.314	11.118	10.902	10.902	10.902	10.902	10.902	10.902	10.902	10.902	10.902	10.902	10.771	10.771	10.663	10.663	10.663	10.64	10.64	10.379	10.575	10.575	10.575	10.575	10.49	10.49	10.27	10.27	10.113	9.567
YBR087W	6.073	6.073	6.073	5.962	5.769	5.769	5.684	5.684	5.684	5.684	5.684	5.32	4.728	4.643	4.45	4.365	4.365	4.365	4.365	4.365	4.365	4.365	4.365	4.476	4.476	4.476	4.476	3.956	3.74	3.393	3.155	3.155	3.155	3.155	3.155	3.155	3.155	2.657	2.657	2.549	2.679	2.549	2.549	2.44	2.44	2.087	2.002	2.002	1.891
YGR016W	4.829	4.829	4.744	4.744	4.875	5.091	5.091	5.395	5.503	5.804	6.416	6.547	6.547	6.74	7.261	7.699	7.699	7.699	7.699	7.939	7.939	7.939	7.939	7.939	8.568	8.653	8.653	8.522	8.522	8.745	8.659	8.771	8.771	8.771	8.964	8.964	8.964	8.964	8.964	8.722	8.856	9.18	9.288	9.288	9.288	9.399	9.484	10.29	10.29
YGL207W	14.755	14.755	14.995	15.217	15.217	15.604	15.934	15.934	15.934	15.954	16.193	16.193	16.193	16.193	16.193	16.193	16.193	16.193	16.193	16.193	16.193	16.193	16.193	16.193	16.193	16.193	16.193	16.193	16.193	16.193	16.193	16.193	16.193	16.193	16.081	16.081	16.081	16.081	16.081	16.081	16.081	16.081	16.081	15.928	15.597	15.597	15.597	15.597	15.597
YDL086W	20.774	20.883	21.013	21.144	21.275	21.36	21.36	21.36	21.36	21.36	21.602	21.602	21.602	21.818	21.818	21.818	21.818	21.949	21.864	21.864	21.864	21.864	21.864	21.864	21.864	21.864	21.864	21.995	21.995	22.21	22.21	22.21	22.21	22.21	22.21	22.21	22.21	22.184	22.184	22.184	22.184	22.184	22.184	22.184	22.184	22.184	22.099	22.099	22.099
YNR044W	7.635	7.789	7.789	7.789	7.789	8.028	7.455	6.654	6.762	7.089	7.089	7.089	7.197	8.699	8.699	8.869	8.954	8.843	8.843	8.843	9.036	9.78	10.303	10.388	10.688	10.688	10.688	10.688	10.688	10.688	10.774	10.688	10.688	10.277	11.432	11.432	11.432	11.432	11.432	11.517	11.367	11.367	11.367	11.606	11.802	11.802	11.802	11.802	11.802
YNL173C	7.144	7.229	7.121	7.121	6.127	5.476	5.345	5.175	5.175	4.87	4.762	4.762	4.801	4.608	4.608	4.608	4.608	4.608	4.608	4.608	3.635	3.467	3.294	3.294	3.425	3.163	3.163	3.055	3.055	2.62	2.404	2.404	2.404	2.404	2.515	2.404	3.095	4.649	5.309	5.827	5.827	5.827	6.177	6.896	6.896	7.113	7.441	7.611	7.611
YFL025C	3.279	3.279	3.059	3.193	3.674	3.674	3.674	3.481	3.697	3.697	3.782	3.782	4.456	4.456	4.456	4.456	4.456	4.456	4.456	4.456	4.456	4.456	4.325	4.325	4.325	4.41	4.711	5.147	5.389	5.389	5.278	5.278	5.664	6.073	6.073	6.354	6.354	6.354	6.354	6.354	6.354	6.354	6.354	6.354	6.354	6.354	6.354	6.354	6.439
YKL195W	12.098	12.098	12.098	12.183	12.183	12.268	12.268	12.851	13.197	15.878	15.878	15.878	16.434	16.434	16.434	16.434	16.434	16.434	16.434	16.543	16.367	16.367	16.367	16.317	16.514	16.383	16.298	16.298	16.298	16.537	16.537	16.537	16.537	16.537	16.537	16.537	16.537	16.537	16.537	16.537	16.648	16.648	16.648	16.648	16.648	16.648	16.648	16.432	16.432
YOL088C	1.002	1.002	1.218	1.218	1.561	1.561	1.561	1.561	1.561	1.692	1.692	2.019	2.019	2.127	2.127	2.127	2.127	2.127	2.127	2.127	2.016	2.147	2.147	2.277	2.493	2.689	2.689	2.801	2.801	2.801	3.131	3.177	3.177	3.478	3.694	3.802	3.802	3.802	3.887	4.08	5.079	5.511	6.79	6.79	6.901	8.1	8.1	8.1	8.293
YHR028C	13.607	13.847	13.716	13.716	13.827	13.564	13.822	13.953	13.841	13.58	14.502	14.96	14.96	15.418	15.418	15.418	15.418	15.418	15.418	15.418	15.418	15.769	15.769	15.769	15.769	15.769	15.769	15.769	15.769	15.769	15.769	15.769	15.684	16.184	16.184	16.446	16.446	16.446	16.315	16.315	16.593	16.921	17.225	17.395	17.48	17.935	17.935	18.02	18.02
YNL190W	11.771	11.941	12.072	12.072	12.072	12.072	12.202	12.202	12.202	12.202	12.202	12.202	12.202	12.202	12.006	12.006	12.009	12.009	12.009	12.009	12.094	12.094	11.963	11.963	11.793	11.793	11.793	11.793	11.793	11.708	11.597	11.708	11.708	11.708	11.708	11.708	11.708	11.708	11.578	11.578	11.578	11.254	11.123	11.123	11.011	10.688	10.688	10.557	10.557
YGL176C	4.882	4.993	4.908	4.908	4.908	4.908	4.993	4.993	4.053	3.857	3.857	3.857	3.556	3.556	3.664	3.998	3.998	3.998	3.998	3.998	3.887	4.267	3.989	3.989	3.989	4.277	4.385	4.385	4.385	4.604	4.604	4.798	4.798	5.013	5.013	4.902	4.922	5.492	5.492	5.492	5.577	5.577	5.577	5.577	5.901	6.47	6.47	6.47	6.47
YKL168C	12.046	12.347	12.347	12.455	12.351	12.462	12.462	12.462	12.662	12.531	12.531	12.531	12.639	12.352	12.352	12.352	12.352	12.027	11.916	11.919	12.442	13.03	13.03	13.03	13.03	13.142	13.057	12.861	12.861	12.884	12.17	12.059	12.059	12.059	11.863	12.105	12.105	12.216	12.216	12.216	12.216	12.236	12.039	11.575	10.196	10.111	10.412	10.543	10.739
YLR247C	9.799	12.184	12.184	12.184	12.184	12.616	13.055	13.055	13.055	13.968	13.968	13.968	13.968	13.968	13.968	14.249	14.488	14.596	14.596	14.596	14.596	14.596	14.704	14.704	14.79	14.79	14.901	14.901	15.031	15.031	15.031	15.031	15.031	15.031	15.031	15.031	15.031	15.031	15.031	15.031	14.77	14.989	14.989	15.12	15.12	15.12	15.251	15.362	15.362
YNL229C	12.591	12.591	12.591	12.46	12.329	12.195	12.411	12.495	13.013	13.013	13.013	13.013	12.843	12.712	12.627	12.627	12.869	13.088	13.088	13.258	13.174	13.174	13.304	13.304	13.412	13.304	13.304	13.304	13.739	13.739	13.739	13.739	13.739	13.628	13.628	13.628	13.628	13.628	13.628	13.628	13.628	13.435	13.435	13.435	13.435	13.435	13.435	13.435	13.435
YCR082W	7.943	7.943	8.414	8.153	8.153	8.153	8.153	8.261	8.64	8.64	8.856	9.383	9.383	9.579	9.691	9.822	9.952	9.952	9.844	9.713	9.543	9.566	9.566	9.566	9.566	9.566	9.346	9.566	9.566	9.697	9.938	10.829	12.265	12.265	12.265	12.35	13.028	13.028	13.139	13.139	13.139	13.139	13.139	13.139	13.882	13.882	13.882	13.967	13.967
YHL001W	6.198	5.678	6.613	6.937	6.937	6.937	6.937	6.937	6.937	6.937	7.067	6.871	7.022	7.044	7.322	7.453	7.453	7.453	7.538	7.165	7.381	7.296	7.296	7.057	6.986	6.489	6.489	6.489	6.492	7.574	7.574	7.574	7.574	8.056	8.38	8.488	8.599	8.599	8.684	8.615	8.615	8.615	8.723	8.835	8.835	8.835	8.835	8.687	9.053
YPL096C-A	5.46	4.966	4.744	4.633	4.744	4.149	4.043	4.043	3.913	3.782	3.674	3.674	2.241	1.979	1.849	1.849	1.849	1.849	1.849	1.849	1.849	1.849	1.849	1.849	1.849	1.849	1.41	0.744	0.744	1.329	1.329	2.003	2.003	2.003	2.003	2.219	2.434	2.434	4.114	4.114	4.114	4.31	4.31	4.31	4.31	4.31	4.31	4.31	4.332
YER114C	10.919	11.305	11.668	11.777	12.324	12.649	12.864	12.864	12.864	12.864	12.864	12.864	12.864	12.864	12.864	12.864	12.864	13.103	13.342	13.536	13.45	13.45	13.45	13.45	13.45	13.45	13.45	13.581	13.712	13.712	13.712	13.712	13.712	13.712	13.712	13.712	13.712	13.712	13.712	13.712	13.496	13.326	13.326	13.326	13.326	13.326	13.326	13.241	13.241
YMR281W	8.041	7.629	6.827	6.827	6.827	6.827	6.827	6.719	6.827	6.412	4.417	4.414	4.993	5.216	5.216	5	5.131	5.131	5.131	5.003	5.003	5.049	5.049	4.941	5.049	4.941	5.026	4.895	5.065	5.065	4.97	5.163	5.383	5.468	5.795	5.88	5.638	5.507	5.7	5.615	5.615	5.7	6.008	6.12	6.231	6.231	6.231	6.231	6.123
YMR026C	15.685	15.685	15.601	15.601	15.817	16.248	16.334	16.334	16.419	16.419	16.419	16.419	16.419	16.114	16.114	16.199	16.199	16.33	16.33	16.608	17.07	17.154	17.239	17.351	17.436	17.436	17.436	17.436	17.436	17.436	17.436	17.328	17.328	17.328	17.547	17.547	17.547	17.547	17.547	17.547	17.547	17.77	17.77	17.796	17.796	17.796	17.796	17.796	17.796
YHR089C	7.041	7.28	7.633	7.764	7.764	7.872	7.787	7.957	8.069	7.938	7.938	7.938	7.938	8.023	8.351	8.242	8.242	8.242	8.242	8.22	8.22	8.22	8.331	8.331	8.442	8.442	8.442	8.312	8.312	8.312	8.312	8.593	8.593	8.786	8.786	8.786	8.786	8.786	8.786	8.701	8.701	8.701	8.894	8.894	8.894	8.894	8.894	8.764	8.764
YLR186W	16.776	16.776	16.776	16.887	16.776	16.776	17.231	17.231	17.231	17.231	17.231	17.231	17.361	17.361	17.361	17.361	17.361	17.361	17.447	17.964	18.157	18.242	18.242	18.438	18.438	18.438	18.438	18.327	18.327	18.327	18.327	18.435	18.435	18.435	18.435	18.435	18.435	18.435	18.435	18.435	18.435	18.35	18.35	18.35	18.35	18.35	18.265	18.265	18.265
YBR003W	16.623	16.623	16.623	16.623	16.623	16.839	16.839	17.163	17.163	17.248	17.248	17.333	17.445	17.36	17.468	17.468	17.468	17.468	17.448	17.448	17.448	17.448	17.946	17.946	17.946	18.139	18.139	18.359	18.359	18.359	18.359	18.359	18.359	18.382	18.428	18.428	18.539	18.454	18.454	18.454	18.539	18.408	18.323	18.323	18.238	18.454	18.454	18.323	18.323
YPL131W	10.835	10.835	10.835	10.751	10.751	10.751	10.62	10.508	10.508	10.617	10.617	10.725	10.725	10.725	10.725	10.725	10.64	10.64	10.424	10.163	10.163	10.163	10.163	10.163	10.163	9.812	9.233	9.233	9.148	9.148	9.148	9.148	9.148	9.148	9.148	9.148	9.148	9.148	9.148	9.148	9.148	9.148	8.931	8.931	8.931	8.624	8.408	8.277	7.838
YPR089W	10.342	10.342	10.512	12.253	13.556	13.556	13.556	13.641	13.53	13.399	13.399	13.314	13.723	13.615	13.615	13.615	14.188	14.188	14.299	14.299	14.299	14.299	14.299	14.08	14.08	14.08	14.188	14.427	14.427	14.427	14.535	14.535	14.535	14.535	14.535	14.62	14.62	14.62	14.62	14.62	14.62	14.62	14.509	14.509	14.509	14.509	14.509	14.509	14.509
YMR199W	5.955	6.197	6.197	6.197	6.197	6.197	6.197	6.197	6.197	6.197	6.197	6.197	6.197	6.197	6.197	6.197	6.197	6.197	6.197	6.197	6.197	6.197	5.755	5.561	5.561	5.322	5.322	5.237	5.368	5.368	5.368	5.283	5.283	5.021	5.021	5.021	5.021	5.021	5.021	5.021	4.91	4.91	4.282	4.282	4.282	4.282	4.197	4.197	4.197
YLL012W	0.818	0.818	0.687	0.579	0.34	0.34	0.34	0.34	0.255	0.255	0.255	0.17	0.17	0.17	0.17	0.17	0.17	0.17	0.17	0.17	0.17	0.17	0.17	0.17	0.17	0.17	0.17	0.17	0.17	0.17	0.17	0.17	0	0	0	0	0	0	0	0	0	0	0	0	0	0	0	0	0
YOL014W	11.584	11.498	11.368	11.283	11.175	10.867	10.867	10.867	10.867	10.867	10.867	10.867	10.867	10.952	10.952	10.952	10.952	10.952	10.952	10.952	10.952	10.65	10.409	10.323	10.435	10.435	10.458	10.288	9.832	9.832	9.832	9.508	9.397	9.204	9.204	9.204	8.618	8.618	8.618	8.812	8.896	8.896	8.896	8.703	8.788	9.38	9.269	9.269	9.158
YOR227W	15.812	15.812	15.812	15.615	15.615	15.337	15.252	14.244	14.244	14.005	13.874	13.874	13.874	13.743	13.308	13.223	12.893	12.893	10.72	10.5	10.5	10.199	8.566	8.396	8.396	8.311	8.311	7.333	7.222	7.222	6.738	6.63	6.63	6.63	6.63	6.63	6.136	6.136	5.357	4.902	4.817	4.097	1.675	1.394	1.171	1.171	1.171	1.171	1.171
YER087W	6.529	6.222	5.921	5.924	5.924	6.035	6.035	6.359	6.468	6.749	6.749	6.88	6.965	6.961	6.961	6.961	6.853	6.853	6.853	6.853	6.853	6.853	6.853	6.654	6.654	6.545	6.545	6.545	6.545	6.329	6.087	6.087	6.218	6.218	6.329	6.221	6.594	7.135	7.135	7.22	7.22	7.108	7.108	7.108	6.886	6.777	7.343	7.668	7.949
YOR252W	5.136	5.306	4.655	4.295	4.184	4.295	5.037	7.309	9.956	10.172	10.611	10.672	10.672	10.672	10.434	10.434	10.325	11.281	11.281	11.497	13.556	13.664	13.965	14.096	14.096	14.096	13.791	13.791	13.922	14.381	15.399	16.633	16.826	16.957	16.957	17.527	17.985	19.497	19.497	19.581	19.581	19.581	19.666	19.666	19.555	19.555	19.663	19.775	19.86
YLR221C	6.689	6.689	6.994	7.105	7.383	7.383	7.383	7.383	7.383	7.383	7.298	7.298	7.822	8.065	8.306	8.503	8.614	8.614	8.614	8.722	8.722	8.938	9.046	9.242	9.242	9.569	9.763	9.763	9.763	9.763	9.678	9.678	9.678	9.678	9.678	9.678	9.933	10.044	10.175	10.564	10.564	10.564	10.564	10.479	10.479	10.479	10.479	10.479	10.479
YKR025W	12.253	12.122	12.122	11.578	11.709	11.447	11.447	11.316	11.316	11.186	9.544	9.413	9.413	9.413	9.413	9.305	9.305	9.305	8.828	8.17	8.085	8.085	3.754	1.286	2.228	6.199	6.199	6.33	6.33	6.791	6.922	7.053	7.249	7.576	7.687	8.165	8.165	8.165	8.165	8.165	8.165	8.165	8.276	8.276	8.276	8.276	8.165	8.165	8.053
YGR096W	9.277	9.581	9.581	10.298	10.298	10.668	10.559	10.559	10.559	10.644	10.644	10.644	10.755	10.755	10.886	10.886	10.886	10.886	10.886	10.886	10.886	10.886	10.886	10.886	10.647	10.647	10.647	10.647	10.867	11.28	11.41	11.665	11.774	12.101	12.101	12.101	12.101	12.015	12.015	12.349	12.349	12.349	12.349	12.349	12.349	12.349	12.349	12.349	12.434
YDR121W	9.593	9.593	9.593	9.593	9.593	9.593	9.593	9.593	9.593	9.593	9.593	9.593	9.593	9.485	9.485	9.485	9.485	9.485	9.485	9.916	9.916	10.352	10.352	10.352	10.352	10.463	10.463	10.463	10.463	10.463	10.463	10.463	10.463	10.463	10.463	10.463	10.463	10.463	10.525	10.525	10.525	10.525	10.525	10.525	10.414	10.414	10.414	10.305	10.22
YLR042C	10.087	10.087	10.087	10.52	10.631	10.716	10.716	10.631	10.454	10.84	10.67	11.059	11.171	11.171	11.364	11.586	11.586	11.973	13.688	13.688	13.688	13.688	13.688	13.688	13.885	13.754	13.754	13.754	13.754	13.97	13.839	13.839	13.728	14.062	13.931	13.931	13.931	13.931	14.039	14.15	14.15	14.15	14.15	14.15	14.15	14.347	14.347	14.347	14.261
YIL068C	8.324	8.762	8.762	8.762	8.654	8.824	10.084	10.084	11.286	12.608	13.256	13.256	13.364	13.956	13.976	14.434	14.434	14.303	14.303	15.059	15.144	15.229	15.229	15.229	15.778	15.778	15.778	15.756	16.519	16.604	16.604	16.689	16.689	16.715	16.715	17.062	17.34	17.556	17.556	18.404	18.404	18.404	18.273	18.273	17.968	17.968	17.968	17.968	17.968
YGR132C	11.33	11.245	11.245	11.33	11.33	11.33	11.415	11.415	11.415	11.284	11.284	11.284	11.284	11.284	11.415	11.415	11.5	11.5	11.369	11.369	11.369	11.261	11.261	11.346	11.346	11.346	11.346	11.235	11.235	11.235	11.235	11.235	11.039	10.868	10.999	10.999	10.999	10.999	10.999	10.698	10.698	10.528	10.528	10.528	10.528	10.528	10.528	10.528	10.528
YPL273W	4.737	4.737	4.737	4.822	4.822	4.822	4.822	4.822	4.822	4.822	4.822	4.822	4.822	4.93	4.8	4.8	4.885	4.646	4.646	4.646	5.035	5.035	5.035	4.881	4.75	5.34	4.969	4.969	4.969	4.969	4.858	4.943	5.833	5.918	7.348	7.46	7.63	7.76	7.76	7.76	7.76	8.219	8.111	8.241	8.241	8.13	8.13	8.13	8.13
YBR056W	3.646	3.754	3.95	4.143	4.143	4.143	4.143	4.143	4.143	4.013	4.013	3.904	3.793	3.793	3.793	3.793	3.793	3.793	3.685	3.489	3.377	3.247	3.247	3.247	3.162	3.162	3.162	3.162	3.162	2.798	2.801	2.801	2.886	3.645	3.645	3.753	3.753	3.753	3.753	3.753	3.753	3.753	3.861	3.861	3.861	3.861	3.992	3.992	3.992
YLR297W	3.74	3.24	3.155	3.155	3.155	3.155	3.155	3.155	3.155	2.395	2.398	2.483	2.595	2.706	2.706	2.706	2.706	2.706	2.706	2.706	2.706	2.706	2.706	2.575	2.575	2.575	2.575	2.575	2.575	2.575	2.575	2.575	2.575	2.575	2.313	2.228	2.228	2.228	2.228	2.228	2.228	2.228	2.013	1.928	1.843	1.843	1.843	1.843	1.843
YNL158W	4.336	4.336	4.336	4.205	3.681	3.681	4.008	4.332	4.417	4.417	4.417	4.502	4.502	4.502	4.502	4.502	4.502	4.394	4.394	4.394	4.59	4.59	4.81	4.895	4.98	5.867	5.867	5.998	6.878	6.878	6.878	7.399	7.288	7.288	7.399	7.51	7.619	7.619	7.704	7.942	8.008	8.093	8.289	8.42	8.42	8.42	8.42	8.42	8.42
YKL201C	4.206	4.206	4.206	3.901	3.901	3.901	3.594	3.594	3.594	3.352	2.874	2.874	2.874	2.874	2.874	2.874	2.874	2.763	2.763	2.763	2.763	2.763	2.763	2.763	2.893	2.893	2.893	2.893	2.893	2.655	2.655	2.655	2.655	2.543	2.435	2.435	2.435	2.304	2.196	1.872	1.872	1.764	1.679	1.679	1.679	1.567	1.567	1.567	1.567
YKR021W	9.559	9.15	8.305	7.745	7.438	7.307	7.307	7.199	7.042	6.8	6.8	6.8	6.8	5.697	5.501	5.501	5.501	5.815	5.815	5.815	5.815	5.815	5.815	5.147	4.866	4.977	4.977	5.17	5.713	9.957	9.957	9.957	10.042	10.781	11.252	11.252	11.252	11.252	11.252	11.252	11.252	11.033	10.817	10.925	10.84	11.033	11.255	11.664	11.664
YNL290W	10.136	10.005	10.114	10.307	11.632	12.676	14.028	14.243	14.243	14.243	14.352	14.352	14.352	14.352	14.482	15.285	15.285	15.285	16.018	16.018	16.018	16.018	16.018	16.018	16.018	16.211	16.296	16.797	17.543	17.543	17.543	17.543	17.628	17.628	17.628	17.628	17.628	17.759	17.759	17.759	17.759	17.844	17.844	17.844	17.844	17.844	18.23	18.23	18.23
YHR118C	8.927	8.927	9.12	9.12	9.336	9.336	9.336	9.336	9.336	9.333	9.874	9.743	9.959	10.175	10.305	10.305	10.414	10.414	10.414	11.133	11.133	11.133	11.264	11.264	11.264	11.264	11.264	11.264	11.264	11.264	11.264	11.264	11.264	11.264	10.72	10.72	10.72	10.612	10.612	10.828	10.743	10.873	10.873	10.982	10.982	10.982	11.312	11.312	11.424
YHR200W	4.551	4.721	4.721	4.721	4.721	5.261	7.008	7.008	7.332	8.248	8.248	8.248	8.248	8.444	9.098	8.99	9.101	9.101	10.701	10.701	11.182	11.182	11.182	11.182	11.182	11.182	11.293	11.293	11.401	11.64	11.64	11.64	12.207	12.207	12.207	12.207	12.511	12.727	13.136	13.136	13.136	13.221	13.221	13.221	13.221	13.221	13.352	13.352	13.463
YOL062C	11.818	11.707	11.818	11.818	11.772	12.211	12.211	12.601	14.094	14.29	14.29	14.882	14.882	14.882	14.882	14.882	14.882	14.882	14.882	15.013	15.013	15.036	14.794	14.794	14.794	14.879	15.01	15.14	15.14	15.14	15.14	15.14	15.14	15.14	15.14	15.14	15.14	15.14	15.14	15.14	15.14	15.14	15.14	15.14	15.14	15.14	15.14	15.14	15.14
YGL151W	9.921	9.921	10.393	10.439	10.741	10.741	10.983	10.983	10.983	11.114	10.923	11.601	11.732	11.732	11.732	11.843	12.612	12.96	13.372	13.372	13.372	13.372	13.372	13.372	13.457	13.457	13.457	13.847	13.847	13.847	13.958	14.594	14.594	14.594	14.486	14.486	14.898	14.79	14.79	14.79	14.681	14.766	14.681	14.681	14.681	14.681	14.57	14.57	14.57
YNL008C	9.389	9.389	9.52	9.52	9.605	9.713	9.497	9.605	9.651	9.827	9.912	10.43	10.43	10.43	10.43	10.233	10.122	10.253	10.253	10.253	10.253	10.383	10.495	10.603	10.714	10.714	10.822	11.039	11.039	11.039	11.039	11.255	11.255	11.255	11.255	11.255	11.146	11.146	11.146	11.146	11.146	11.34	11.34	11.34	11.34	11.34	11.255	11.255	11.255
YDR194C	11.937	11.937	11.937	11.937	11.937	11.937	11.937	11.937	11.937	11.937	11.937	11.937	11.937	11.937	11.937	11.937	11.937	11.937	11.937	11.937	11.937	11.851	11.851	11.851	11.851	11.851	11.851	11.851	11.851	11.851	11.851	11.851	11.851	11.851	11.851	11.851	11.721	11.721	11.721	11.309	11.2	11.2	11.2	11.2	11.089	11.089	10.873	10.873	10.873
YMR124W	8.242	8.242	8.242	8.242	8.351	8.435	8.435	8.435	8.435	8.435	8.435	8.435	8.435	8.351	8.612	8.697	8.697	8.697	8.697	8.589	8.262	8.262	8.262	8.399	8.511	8.511	8.511	8.511	8.511	8.511	8.294	8.183	8.183	8.183	8.183	8.075	8.075	8.12	8.12	8.009	8.009	8.009	8.009	8.009	8.009	7.747	7.747	7.747	7.617
YOR283W	14.024	14.109	14.306	14.39	14.606	14.714	14.714	14.826	15.104	15.189	15.3	15.3	15.385	15.624	15.736	15.847	15.977	15.977	16.062	16.062	16.062	16.062	16.062	16.148	16.148	16.148	16.039	16.039	16.039	16.039	16.039	16.039	16.039	15.909	15.909	15.909	15.909	15.909	15.909	16.017	16.017	16.017	16.017	16.017	16.017	16.017	16.017	16.017	16.017
YDL209C	16.384	16.299	16.852	17.372	17.372	17.372	17.372	17.372	17.372	17.591	17.483	17.595	17.595	17.595	17.595	17.595	17.595	17.509	17.509	17.379	17.379	17.27	17.162	17.162	17.162	17.162	17.247	17.247	17.247	17.247	17.247	17.005	16.79	16.79	16.875	16.875	16.875	16.875	16.596	16.704	16.358	16.469	16.469	16.469	16.469	16.469	16.469	16.469	16.381
YDR528W	8.901	8.793	8.462	8.024	8.024	8.024	8.024	8.109	8.194	8.194	8.194	8.194	8.109	8.325	8.325	8.325	8.24	8.043	8.043	8.043	8.043	8.043	8.043	7.935	7.742	7.114	7.114	7.114	7.074	7.074	6.963	6.963	6.963	6.878	6.878	6.131	5.938	5.477	5.365	5.365	5.254	5.496	5.388	5.388	5.388	5.388	5.303	5.192	5.192
YKR056W	11.37	11.37	11.481	11.611	11.611	11.805	11.805	11.805	11.805	11.805	11.805	11.89	11.89	11.89	11.89	11.975	11.975	11.975	12.083	12.083	12.083	12.168	12.168	12.168	12.253	12.168	12.168	12.168	12.168	12.338	12.338	12.253	12.253	12.142	12.142	12.142	12.142	12.25	12.361	12.361	12.361	12.361	12.361	12.361	12.361	12.361	12.361	12.361	12.361
YNL076W	3.403	3.403	3.403	3.403	3.488	3.377	3.855	3.855	3.855	3.852	4.612	4.612	4.612	4.612	4.723	4.723	4.723	4.462	4.462	4.35	4.35	4.35	4.35	4.35	4.462	4.897	4.897	4.897	4.897	4.785	4.785	4.897	4.897	4.897	4.897	4.897	4.897	4.897	4.897	4.897	4.897	4.897	4.897	4.897	4.897	4.897	4.897	4.897	4.766
YIL096C	5.063	5.063	5.063	5.174	5.174	5.174	5.174	5.174	5.174	5.174	5.174	5.174	5.174	5.043	5.043	5.043	4.935	4.458	4.458	4.651	4.651	4.651	4.432	4.301	4.216	3.997	3.26	3.26	3.067	3.067	3.067	3.067	3.067	3.151	3.067	3.067	3.067	3.067	3.067	2.955	2.955	2.955	2.955	2.955	2.955	2.955	2.955	2.955	2.847
YML106W	16.113	16.198	16.283	16.283	16.283	16.283	16.067	15.956	15.982	15.936	15.963	16.074	16.074	16.074	16.074	16.204	16.204	16.313	16.313	16.313	16.313	16.444	16.444	16.444	16.332	16.332	16.61	16.61	16.61	16.61	16.695	16.695	17.105	17.02	17.392	17.392	17.392	17.392	17.284	17.064	17.064	17.064	16.956	16.956	17.041	17.041	17.041	17.041	17.041
YAL022C	2.848	3.42	4.595	4.595	4.595	4.595	4.595	4.895	4.895	4.895	6.138	7.755	7.755	7.84	7.84	7.948	7.948	7.948	7.948	7.951	7.951	7.951	7.951	7.954	7.954	7.843	7.978	9.241	9.895	9.895	10.245	11.509	11.509	11.509	11.594	11.725	11.895	12.229	12.229	12.445	12.445	12.445	12.445	12.445	12.445	12.445	12.445	12.445	12.445
YNL326C	8.374	8.505	8.308	8.092	8.397	8.397	8.073	8.073	7.769	7.769	6.683	6.853	6.961	6.961	7.046	7.046	7.046	7.046	6.768	6.768	6.614	6.182	6.339	6.466	6.466	6.466	6.597	6.597	6.378	6.767	6.902	7.448	7.448	7.448	7.448	7.448	7.448	7.448	7.448	7.448	7.337	7.337	7.445	7.553	7.553	7.553	7.553	7.468	7.468
YOL011W	0.438	0.438	0.438	0.438	0.438	0.661	0.661	0.661	0.661	0.661	0.661	0.661	0.661	0.661	0.661	0.661	0.661	0.661	0.661	0.661	0.661	0.661	0.661	0.661	0.661	0.661	0.746	0.746	0.746	0.746	0.746	0.746	0.746	0.615	0.615	0.615	0.615	0.615	0.615	0.615	0.615	0.53	0.53	0.53	0.53	0.419	0.53	0.53	0.53
YBR151W	11.124	11.124	11.209	11.209	11.209	11.209	11.209	11.236	11.124	11.124	11.124	11.124	11.124	11.124	11.124	11.016	10.97	11.082	11.278	11.278	11.278	11.278	11.278	11.278	11.278	11.323	11.323	11.323	11.323	11.239	11.239	11.239	11.239	11.239	11.016	10.931	10.931	10.931	10.931	10.931	10.82	10.627	10.627	10.518	10.518	10.518	10.518	10.41	10.603
YKR019C	16.032	15.406	15.406	15.756	15.563	15.694	15.694	15.585	15.455	15.585	15.3	15	15.481	15.068	15.179	15.264	15.264	15.264	15.264	15.373	15.009	14.617	14.617	13.897	13.422	14.004	14.004	14.22	14.416	14.416	14.416	14.633	14.463	14.486	13.674	13.563	14.26	14.064	14.064	14.673	14.588	14.673	14.673	14.562	14.562	14.172	14.127	14.214	14.345
YDR245W	11.383	11.599	11.599	11.599	11.599	11.599	11.488	11.488	11.295	11.295	11.295	11.425	11.425	11.537	11.537	11.537	11.537	11.648	11.648	11.648	11.648	11.648	11.648	11.648	11.779	11.909	11.909	11.909	11.909	11.909	11.779	11.975	11.975	12.253	12.253	12.253	12.253	12.253	12.253	12.253	12.168	12.168	12.168	12.168	12.168	12.168	12.168	12.168	12.168
YDL112W	13.496	13.581	13.581	13.581	13.581	13.581	13.581	13.208	13.123	13.123	13.123	13.123	13.123	13.123	13.123	13.123	13.123	13.123	13.123	12.861	12.75	12.639	12.639	12.384	12.384	12.384	12.384	12.384	12.384	12.384	12.384	12.384	12.384	12.191	12.191	12.191	11.595	11.595	11.595	11.38	10.533	10.339	10.339	10.254	9.823	9.63	9.63	9.407	8.995
YJL124C	4.806	4.918	5.114	5.114	5.005	5.005	5.067	5.067	5.745	6.435	6.677	6.677	6.677	6.677	6.677	6.677	7.329	8.157	8.723	8.723	8.965	9.312	9.312	9.312	9.312	9.312	9.617	9.617	9.617	9.97	9.97	10.486	10.486	10.486	10.617	10.728	10.728	10.728	10.728	10.728	10.728	10.728	10.728	10.728	10.813	11.007	11.007	11.007	11.007
YDR525W-A	0.442	0.442	0.442	0.442	0.442	0.442	0.442	0.442	0.442	0.442	0.442	0.442	0.442	0.442	0.442	0.334	0.334	0.334	0.334	0.334	0.334	0.334	0.334	0.334	0.334	0.334	0.334	0.334	0.445	0.445	0.445	0.445	0.334	0.334	0.334	0.334	0.334	0.334	0.334	0.334	0.419	0.419	0.419	0.419	0.419	0.419	0.419	0.419	0.419
YPL043W	12.472	12.472	12.341	12.341	12.341	12.341	12.472	12.472	12.472	12.472	12.472	12.472	12.472	12.472	12.472	12.472	12.217	11.694	11.694	11.694	11.694	11.563	11.563	11.478	11.478	11.609	11.501	11.501	11.501	11.501	11.501	11.501	11.501	11.501	11.501	11.501	11.501	11.501	11.501	11.501	11.501	11.501	11.501	11.501	11.17	11.17	11.17	11.17	11.17
YCL051W	5.958	5.958	5.958	5.958	5.958	5.958	5.847	6.328	6.544	6.629	6.629	6.629	6.629	6.521	6.521	6.521	6.39	6.39	6.632	7.064	7.064	8.222	8.222	8.222	8.85	9.308	9.878	9.878	10.008	10.008	10.008	10.313	10.591	11.797	11.797	11.797	11.797	11.905	11.905	12.252	12.337	12.337	12.337	12.337	12.422	12.422	12.422	12.422	12.422
YJR084W	4.028	3.721	3.721	3.721	3.636	3.767	3.249	3.334	3.465	3.661	3.075	2.964	2.833	2.833	2.483	2.178	2.263	2.263	2.263	2.263	2.152	2.152	2.152	1.635	1.296	1.296	1.404	1.404	1.489	1.489	1.6	1.907	2.104	2.019	2.454	3.148	3.913	6.112	7.153	7.261	7.346	9.416	9.416	9.416	9.525	9.525	9.938	10.068	10.068
YKR082W	17.699	17.699	17.614	17.614	17.614	17.614	17.745	17.745	17.745	17.66	17.66	17.66	17.66	17.287	17.287	17.117	17.117	17.202	17.202	17.202	17.202	17.202	17.202	16.947	16.836	16.836	16.836	16.836	16.836	16.921	16.921	17.052	17.137	17.137	17.137	17.137	17.052	16.967	16.446	16.334	16.334	16.119	15.968	16.079	16.079	16.079	16.079	16.079	16.165
YKL186C	0.556	0.556	0.556	0.665	0.665	0.665	0.665	0.884	0.884	0.884	1.627	1.627	1.627	1.627	1.627	1.627	1.627	1.627	1.627	1.627	1.627	1.712	1.712	1.712	1.712	1.712	1.712	1.712	1.905	1.905	1.905	1.905	1.905	1.905	1.905	2.167	2.275	2.275	2.606	2.606	2.606	2.606	2.606	2.691	3.28	3.28	3.28	3.388	3.388
YFR031C	11.817	12.033	11.146	11.146	11.388	11.558	11.774	11.729	11.729	11.729	11.922	13.224	13.116	13.702	13.702	13.702	13.918	13.918	13.918	13.918	13.567	13.567	13.567	13.181	13.181	13.705	13.25	13.119	13.119	13.119	13.119	12.88	13.312	14.392	14.392	14.392	14.392	14.392	14.392	14.152	13.914	13.805	13.658	13.079	12.971	12.86	12.729	12.729	12.559
YKL213C	12.728	12.575	13.037	13.037	13.037	13.037	13.037	13.037	13.037	13.037	13.037	13.037	13.037	13.037	12.817	12.817	12.817	12.817	12.925	12.925	12.925	12.84	12.84	12.647	12.647	12.647	12.647	12.281	12.15	12.15	12.15	12.15	12.15	12.15	12.15	12.019	12.019	12.019	11.934	11.934	11.633	10.916	10.916	10.746	10.661	10.642	10.642	10.642	10.642
YGR295C	6.883	6.883	6.883	6.314	6.202	6.091	6.091	6.396	6.287	6.287	6.176	6.176	5.436	4.864	4.779	4.779	4.909	4.909	5.079	5.164	5.164	5.164	5.034	5.034	5.034	5.142	5.142	4.926	4.926	4.799	4.799	4.799	4.668	4.668	4.668	4.583	4.668	4.91	4.802	4.848	4.763	4.763	4.848	4.678	5.109	5.306	5.306	5.306	5.306
YBR156C	6.958	7.282	8.107	10.411	10.411	10.541	12.956	12.956	13.126	13.211	13.728	13.728	13.728	13.728	13.813	13.813	13.813	13.813	13.813	13.813	13.813	13.702	13.486	13.486	13.571	13.702	13.702	13.702	13.702	13.787	13.787	13.656	13.656	13.656	13.957	13.873	13.873	13.981	14.174	14.174	14.174	14.066	14.066	14.066	14.174	14.174	14.174	14.174	14.063
YBR263W	4.201	4.397	5.084	5.277	5.277	5.277	4.623	4.623	5.118	7.396	9.177	9.177	9.177	9.262	9.262	9.262	9.347	9.589	9.589	9.57	9.655	10.309	10.767	10.571	10.571	10.571	10.571	10.571	10.905	10.796	10.796	10.796	10.796	10.927	11.447	11.467	11.356	11.356	11.441	11.464	11.464	11.464	11.464	11.464	11.464	11.549	11.634	11.765	11.765
YKR001C	8.953	8.953	8.953	8.953	9.146	9.146	9.146	9.146	9.146	9.257	9.257	9.257	9.45	9.45	9.45	9.45	9.45	9.45	9.209	9.209	9.673	9.673	9.562	9.562	9.562	9.562	9.562	9.261	9.15	9.15	9.15	9.235	9.235	9.235	9.235	9.235	9.235	9.235	9.235	8.993	8.908	8.8	8.908	8.908	8.908	8.908	8.908	8.908	8.908
YLR139C	8.116	8.247	8.221	8.221	8.574	8.574	8.574	8.574	8.682	8.682	8.682	8.682	8.682	8.79	8.79	8.79	8.987	9.418	12.865	12.865	12.973	12.973	12.973	12.973	13.304	13.778	14.459	14.459	14.459	14.459	14.459	14.459	14.459	14.57	14.57	14.57	14.597	14.597	14.708	15.009	15.009	15.009	15.14	14.95	14.887	15.192	15.022	15.022	15.277
YCR031C	6.035	5.71	5.71	5.841	5.841	5.71	5.822	5.822	5.822	5.822	5.822	5.363	5.494	5.409	5.54	5.54	5.54	5.54	5.54	5.67	5.562	5.451	5.451	5.451	5.513	5.624	5.624	5.539	5.624	5.624	5.624	5.627	5.797	7.011	7.659	8.523	8.523	8.72	8.72	8.72	8.72	8.72	8.634	8.634	8.634	8.857	9.053	9.138	9.138
YPR162C	8.347	8.864	8.864	8.864	8.733	8.733	8.191	8.387	8.567	8.567	9.735	9.735	9.735	9.735	9.517	9.732	10.648	11.709	11.709	11.709	12.41	12.41	12.41	12.41	12.41	12.41	12.41	12.629	13.152	14.755	14.755	14.84	15.803	16.578	16.909	16.994	17.256	17.256	18.364	18.364	18.607	19.504	19.504	19.635	19.913	19.913	19.913	19.913	19.913
YPR159W	1.728	1.728	1.728	1.728	1.728	1.728	1.728	1.728	1.728	1.728	1.728	1.728	1.728	1.728	1.728	1.728	1.728	1.728	1.185	1.185	1.073	0.965	0.965	0.965	0.965	0.965	0.965	0.965	0.965	0.965	0.965	0.965	0.88	0.658	0.527	0.419	0.53	0.53	0.53	0.419	0.419	0.419	0.419	0.307	0.307	0.307	0.419	0.419	0.504
YGR187C	4.806	4.806	4.914	5.107	5.107	5.107	5.107	5.107	5.107	5.107	5.107	5.107	5.107	5.107	5.107	5.107	5.107	5.107	5.107	5.107	5.107	5.107	5.107	4.325	4.24	4.24	4.24	4.018	3.909	3.909	3.909	3.994	3.994	3.994	3.994	3.886	3.778	3.67	3.67	3.67	3.866	3.866	3.866	3.866	3.951	3.951	3.951	3.951	3.951
YJR119C	7.133	7.133	7.133	7.133	7.133	7.133	7.133	7.133	7.133	7.025	6.998	6.998	7.168	7.168	7.168	7.299	7.299	7.299	7.214	7.214	7.214	7.214	7.214	7.214	7.191	7.106	7.106	7.106	7.106	6.91	7.04	7.04	7.04	6.91	6.798	6.713	6.713	6.171	6.171	6.171	5.929	5.366	5.69	5.725	5.725	5.725	5.595	5.529	7.328
YGL175C	5.459	5.534	5.884	7.587	7.587	7.826	8.041	8.041	8.323	8.493	8.493	8.493	8.493	8.493	8.709	9.033	9.033	9.576	9.576	9.746	9.661	9.661	9.55	9.55	9.638	9.402	9.622	11.141	11.141	11.141	11.383	11.923	12.008	12.008	12.224	12.44	12.525	12.999	12.999	12.784	12.784	12.675	12.675	12.675	12.675	12.675	12.675	12.675	12.806
YJR143C	9.988	9.988	10.119	10.119	10.227	10.578	10.47	10.555	10.774	11.232	13.264	13.394	13.394	13.394	13.394	13.394	13.394	13.394	13.394	13.394	13.394	13.394	13.394	13.394	13.394	13.394	13.394	13.394	13.591	13.591	13.591	13.591	13.591	13.479	13.591	13.702	13.81	13.81	13.918	13.918	13.918	13.918	14.003	13.918	13.918	13.918	13.833	14.088	14.043
YKL040C	1.014	1.014	1.014	1.144	1.144	1.144	1.252	1.337	1.661	1.661	1.792	1.792	1.792	1.792	1.792	1.792	1.792	1.792	2.012	2.182	2.702	2.702	2.81	3.16	3.272	3.272	3.465	3.465	3.465	3.465	3.465	3.465	3.465	3.769	3.769	3.769	3.769	3.769	3.769	3.9	3.9	4.011	4.011	4.011	4.011	4.011	4.011	4.011	4.47
YDL192W	6.242	5.699	5.915	5.915	5.915	5.915	5.915	5.83	5.83	5.83	5.83	5.745	5.745	5.745	5.745	4.35	3.892	3.78	3.499	2.93	2.93	2.93	3.061	3.977	3.977	3.977	4.061	3.977	4.193	4.193	4.193	3.932	3.932	3.932	3.905	4.036	4.255	4.255	4.236	4.236	4.236	4.321	4.321	4.432	4.347	4.432	4.301	4.301	4.301
YIR023W	4.096	3.513	3.163	3.032	2.031	1.731	1.233	1.233	1.233	1.233	1.233	1.233	1.282	1.701	2.199	2.392	2.392	2.392	2.562	3.024	4.244	4.63	4.761	4.761	4.761	4.931	5.124	5.124	5.124	5.124	5.124	5.124	5.124	5.124	5.124	5.124	5.124	5.209	5.209	5.209	5.124	5.124	5.124	5.124	5.124	5.124	5.013	5.013	5.013
YFR036W	11.131	11.786	11.786	11.786	12.133	12.133	12.133	12.133	12.133	12.133	12.048	11.854	11.658	11.55	11.55	11.55	11.635	11.635	11.72	11.609	11.779	11.559	11.559	11.559	11.559	11.559	11.559	11.559	11.559	11.366	11.235	11.235	11.235	11.235	11.235	11.235	11.235	11.235	10.882	10.797	10.601	10.601	10.732	10.732	10.732	10.562	10.562	10.476	10.476
YBR187W	12.286	12.201	12.116	12.116	12.116	12.116	12.309	12.309	12.309	12.44	12.44	12.44	12.44	12.44	12.44	12.221	12.136	12.136	12.051	12.051	12.051	12.051	12.051	12.051	12.051	11.966	12.077	12.077	12.077	12.077	12.077	11.946	9.535	8.88	8.517	8.517	8.405	8.405	8.517	8.517	8.3	8.3	8.169	8.169	7.908	7.797	6.21	5.219	4.675
YGL070C	7.557	7.557	7.557	7.557	7.557	7.557	7.557	7.557	7.557	7.773	7.989	8.775	8.86	8.968	8.968	8.968	9.053	9.138	9.138	9.138	9.439	9.439	9.55	9.55	9.55	9.55	9.527	9.743	9.829	9.829	9.829	9.829	9.829	9.959	10.09	10.09	10.09	10.09	10.09	10.09	10.09	10.09	10.09	10.09	10.09	10.09	10.09	10.09	10.09
YPL110C	9.438	9.981	9.981	9.981	10.092	10.092	10.092	10.092	10.092	10.092	10.092	10.092	10.178	10.178	10.092	10.204	10.204	10.315	10.62	10.62	10.62	10.62	10.62	10.62	10.62	10.62	10.62	10.508	10.508	10.508	10.423	10.423	10.423	10.293	10.293	10.293	10.293	10.293	10.207	10.207	10.207	10.207	10.207	10.207	10.207	10.207	10.207	10.207	10.207
YBR058C-A	9.761	10.284	10.392	10.703	10.533	10.533	10.533	10.533	10.88	10.88	10.749	10.857	10.857	10.857	10.857	10.968	10.968	10.968	10.968	10.968	11.102	11.76	11.76	12.021	11.89	11.779	12.476	12.476	12.777	12.777	12.757	12.757	13.193	13.193	13.193	13.277	13.277	13.363	13.363	13.363	13.232	13.317	13.317	13.317	13.447	13.447	13.798	14.472	14.472
YML112W	11.771	12.014	11.646	11.777	11.777	11.367	10.817	10.732	10.621	10.621	10.621	8.854	8.552	7.874	7.874	7.874	6.763	6.524	6.497	6.825	9.316	11.726	11.726	11.857	11.857	12.184	12.184	12.354	12.592	13.005	13.136	13.482	13.918	15.38	15.38	15.573	15.704	15.704	15.704	15.704	15.619	15.314	15.508	15.486	15.544	15.653	15.568	15.653	15.653
YDR043C	3.868	3.868	3.868	3.868	3.998	3.998	3.998	3.998	3.998	3.737	3.737	3.737	3.737	3.737	3.737	3.737	3.737	3.737	3.737	3.737	3.737	3.737	3.737	3.737	3.737	3.737	3.737	3.606	3.606	3.606	3.606	3.691	3.691	3.691	3.583	3.583	3.583	3.583	3.363	3.445	3.445	3.445	3.445	3.445	3.445	3.445	3.445	3.445	3
YGR009C	9.582	9.752	9.752	9.752	9.752	9.752	9.644	9.644	9.402	9.317	9.317	9.317	9.232	9.232	9.232	9.232	9.232	9.232	9.232	9.12	9.514	9.684	9.684	9.903	9.903	9.988	9.988	9.988	10.073	9.942	9.942	9.942	9.834	9.834	9.834	9.834	9.834	9.703	9.703	9.703	9.788	9.324	9.478	9.478	9.478	9.478	9.612	9.482	9.566
YMR209C	2.555	2.555	2.447	2.793	3.622	4.096	6.857	6.857	6.857	7.181	7.266	7.722	8.84	8.925	9.364	9.364	9.364	9.364	9.364	9.694	9.973	10.496	10.496	10.496	10.496	10.496	10.496	10.496	10.496	10.582	12.454	12.565	12.565	12.565	12.565	12.565	12.565	12.565	12.565	12.565	12.565	12.65	12.735	12.928	12.928	12.928	12.928	12.928	12.928
YDR415C	2.014	2.095	2.193	2.906	3.014	3.184	4.505	4.505	4.809	6.308	6.655	6.655	7.155	7.286	7.479	8.166	9.039	8.842	8.842	9.085	9.281	9.496	10.809	10.809	12.227	12.227	12.227	12.423	12.423	12.423	12.423	12.757	12.953	13.038	13.038	13.038	13.038	13.169	13.169	13.169	13.169	13.411	13.761	15.283	15.283	15.283	15.283	15.283	15.283
YJL090C	0.196	0.196	0.196	0.327	1.309	2.248	2.248	2.502	3.439	3.439	3.439	4.172	4.303	4.303	4.303	4.888	4.888	4.973	4.973	4.973	4.973	5.428	5.756	5.756	5.952	5.952	6.5	6.5	6.611	6.611	6.807	6.807	6.807	6.807	6.918	7.027	7.22	7.22	7.22	7.135	7.135	7.135	7.135	7.246	7.688	7.884	9.39	9.475	9.475
YLR289W	6.961	6.961	6.876	6.876	6.876	6.876	6.876	6.417	6.417	6.417	6.417	4.935	4.349	4.179	4.111	4.196	4.196	4.196	4.196	4.196	4.196	4.196	4.196	3.845	3.845	3.299	3.083	3.168	3.168	3.168	3.168	3.168	3.103	2.608	2.608	2.608	2.497	2.497	2.039	2.039	2.431	2.542	2.542	2.542	2.431	2.431	2.431	2.431	2.624
YKL154W	3.178	5.136	5.136	5.136	6.179	6.264	6.264	6.349	8.31	8.31	8.31	8.31	8.31	8.962	8.962	8.962	8.962	9.42	9.64	9.64	9.725	10.026	10.026	10.36	10.36	11.086	11.086	11.171	11.302	11.302	11.606	11.691	11.691	11.691	11.56	11.691	11.972	11.972	11.972	12.319	12.319	12.319	12.319	12.319	12.319	12.558	12.558	12.558	12.558
YNR012W	10.103	10.103	10.103	10.103	10.103	10.103	10.103	10.103	10.103	10.103	10.211	10.211	10.211	10.211	10.211	10.211	10.211	10.211	10.211	10.405	10.405	10.405	10.405	10.405	10.405	10.405	10.405	10.405	10.405	10.405	10.405	10.647	10.539	10.539	10.539	10.539	10.539	10.539	10.539	10.43	10.43	10.43	10.43	10.345	10.345	10.345	10.214	9.697	9.697
YBL097W	5.419	4.964	4.768	4.574	4.466	4.466	4.79	5.747	6.892	6.892	6.892	6.761	6.873	7.262	7.806	8.388	8.388	8.388	8.388	8.607	8.476	8.476	8.827	8.827	8.827	8.827	8.827	8.912	8.912	8.912	8.803	8.803	8.827	8.696	8.696	8.457	8.457	8.476	8.607	8.607	8.738	8.96	9.265	9.265	9.265	9.615	9.7	9.7	9.485
YKR007W	9.677	9.677	9.677	9.677	9.807	10.046	10.158	10.697	10.697	10.828	10.828	10.828	10.828	10.828	11.29	11.29	11.29	11.29	11.505	11.947	12.032	13.974	13.974	13.974	14.17	14.976	15.06	15.06	15.06	15.06	15.06	15.06	15.387	15.387	15.588	15.588	15.888	15.888	16.189	16.32	16.908	16.908	16.993	16.993	16.993	16.993	16.993	16.732	16.732
YBR092C	24.672	23.912	23.912	23.801	23.801	23.578	23.578	23.578	23.578	23.578	23.578	21.735	20.286	20.09	19.848	19.848	19.848	19.652	19.652	19.567	19.482	19.482	19.482	18.496	18.496	18.28	17.439	16.877	16.877	16.569	16.569	15.963	15.878	15.878	15.162	15.162	14.095	12.527	12.22	12.108	12.108	12.108	12.108	12.108	12.108	12.108	12.108	12	11.892
YNL078W	0.131	0.131	0.131	0.131	0.131	0.131	0.131	0.131	0.131	0	0	0	0	0	0	0	0	0	0	0	0	0	0	0	0	0	0	0	0	0	0	0	0	0	0	0	0	0	0	0	0	0	0	0	0	0	0	0	0
YJL107C	12.505	12.011	11.576	11.19	11.299	11.213	11.213	11.213	11.213	11.102	10.994	10.994	10.994	11.079	11.079	11.079	11.079	11.079	10.994	10.562	10.562	10.562	10.366	10.366	10.366	10.366	10.281	10.039	10.039	9.928	9.928	9.928	9.843	9.758	9.758	9.758	9.65	9.65	9.65	9.48	9.349	9.264	9.264	9.264	9.264	9.041	9.041	8.911	8.911
YPR058W	8.172	8.172	8.172	7.235	6.907	7.938	8.197	8.743	8.743	8.743	8.874	8.874	8.874	9.005	9.113	9.113	9.113	9.113	9.005	8.92	8.92	8.809	9.087	8.979	8.979	8.979	8.979	8.309	8.089	8.259	8.128	8.239	8.41	8.41	8.541	8.459	9.388	9.388	9.473	9.558	9.558	9.558	9.428	9.428	9.428	9.539	10.41	10.521	10.521
YLR436C	5.648	5.648	5.648	5.431	5.431	5.431	4.498	4.256	4.148	4.148	4.26	4.09	4.09	3.959	3.848	3.717	3.717	3.717	3.717	3.91	3.825	3.933	3.933	4.018	3.888	3.803	3.888	3.786	3.979	3.979	3.979	4.258	4.258	4.258	4.258	4.258	4.258	4.536	4.536	4.621	4.621	4.621	4.621	4.621	4.621	4.621	4.621	4.621	4.621
YBR153W	13.661	13.791	13.405	13.105	13.406	13.406	13.406	13.406	12.864	13.057	12.756	13.037	13.361	14.88	14.88	14.88	14.88	15.1	14.906	15.037	15.06	15.168	15.168	15.168	15.253	15.253	15.253	15.253	15.47	15.95	15.95	15.95	15.95	15.931	15.885	15.885	15.885	15.885	15.885	15.839	15.816	15.731	15.731	15.646	15.561	15.925	16.249	16.334	16.288
YOR030W	8.165	8.165	8.165	8.054	8.247	8.247	8.247	8.247	7.986	7.986	8.097	8.097	8.097	8.097	8.316	8.428	8.428	8.539	8.565	8.565	8.674	8.758	8.608	9.04	9.04	9.279	9.387	9.757	9.865	9.865	9.865	9.865	9.78	9.911	9.911	9.911	9.911	9.911	9.911	9.911	9.911	9.908	9.823	9.823	9.931	9.931	9.931	9.931	10.062
YBR282W	1.168	1.037	1.39	1.39	1.39	1.39	1.39	1.39	1.475	1.521	1.652	1.652	1.956	1.956	1.956	1.956	1.956	1.956	1.956	1.956	1.956	1.845	2.041	2.343	2.343	2.343	2.343	2.539	2.539	3.446	3.446	3.446	3.446	3.446	3.446	3.446	3.446	3.446	3.446	3.446	3.446	3.446	3.446	3.446	3.446	3.446	3.446	3.531	3.531
YLL028W	0.861	0.861	0.861	0.861	0.861	0.861	0.861	0.861	0.861	0.861	0.861	0.776	0.776	0.776	0.776	0.776	0.668	0.668	0.583	0.714	0.714	0.714	0.714	0.714	0.714	0.714	0.714	0.714	0.714	0.714	0.714	0.605	0.605	0.605	0.605	0.605	0.605	0.52	0.435	0.435	0.435	0.435	0.435	0.435	0.435	0.435	0.435	0.435	0.435
YCL063W	6.614	6.614	6.614	6.614	6.699	6.915	7.739	7.739	7.739	7.739	7.739	7.962	7.962	8.093	8.335	8.335	8.226	8.226	8.226	7.245	7.051	7.051	7.051	7.051	7.051	7.051	7.051	6.94	6.694	6.694	6.564	6.21	6.102	6.102	6.102	6.102	6.102	6.102	5.67	5.336	4.963	5.048	5.274	5.663	5.945	5.945	5.945	5.945	6.03
YFL009W	14.909	14.909	14.991	14.991	14.991	14.991	15.161	15.273	15.754	15.754	15.754	15.754	15.754	15.754	15.642	15.642	15.315	15.184	15.184	15.184	15.488	15.488	15.708	15.708	15.708	15.793	15.793	15.793	15.904	15.904	16.863	17.256	17.256	17.256	17.256	17.256	17.256	17.475	17.475	17.475	17.802	17.887	17.887	17.887	17.887	17.887	17.887	17.887	17.887
YBR035C	0	0	0.108	0.108	0.108	0.108	0.108	0.108	0.108	0.108	0.108	0.108	0.108	0.108	0.108	0.108	0.108	0.108	0.108	0.108	0.108	0.108	0.108	0.108	0.193	0.193	0.193	0.193	0.193	0.193	0.52	0.762	0.762	0.893	0.893	0.893	1.004	1.004	1.004	1.22	1.22	1.22	1.22	1.22	1.22	1.22	1.22	1.22	1.22
YER086W	13.35	13.35	13.35	13.35	13.35	13.458	13.458	13.458	13.458	13.458	13.327	13.242	13.242	13.242	13.111	13.111	13.111	13.111	13	13	13	13	13	13	12.761	12.761	12.541	12.541	12.541	12.541	12.541	12.515	12.214	12.214	12.214	12.214	12.214	12.214	11.91	11.802	11.802	11.802	11.802	11.802	11.802	11.694	11.694	11.219	11.219
YPL109C	12.883	12.883	12.994	12.909	12.909	12.909	12.797	12.797	12.601	12.601	12.382	12.382	12.382	12.552	12.552	12.467	12.552	12.552	12.552	12.552	12.467	12.467	12.382	12.081	12.081	12.081	11.97	11.97	11.885	11.885	11.822	11.884	11.645	11.645	11.425	11.488	11.184	11.184	10.941	10.941	10.251	10.251	9.927	7.696	7.63	8.239	8.847	9.063	9.063
YDR238C	19.283	19.414	19.784	19.784	19.869	20	20	20	20	20	20.085	20.085	20.085	20.085	20.085	20.085	20.085	20.085	20.216	20.216	20.216	20.409	20.409	20.605	20.69	20.802	20.802	20.802	20.802	20.802	20.802	20.802	20.716	20.825	20.825	20.825	20.825	20.825	20.825	20.825	20.825	20.74	20.609	20.478	20.308	20.308	20.223	20.093	20.093
YEL040W	7.58	7.226	7.161	7.161	7.161	7.161	7.161	7.161	6.968	6.968	6.968	6.729	6.729	6.729	6.729	6.729	6.837	6.205	6.205	5.796	5.712	5.712	5.712	5.712	5.712	5.796	5.796	5.014	4.582	4.471	4.471	4.301	4.085	3.974	3.951	4.167	4.167	4.167	4.167	4.036	3.735	2.931	2.823	3.039	3.124	3.255	3.255	3.34	3.425
YNR019W	12.892	12.892	12.892	12.892	12.892	12.892	12.892	12.892	13.023	13.484	13.484	13.808	13.697	13.782	13.782	13.87	13.87	14.197	14.197	14.394	14.394	14.394	14.283	14.283	14.283	14.283	14.306	14.306	14.306	14.086	14.999	14.999	15.241	15.241	15.241	15.241	15.13	15.104	15.104	15.188	14.969	14.858	14.858	14.989	14.989	14.989	14.989	14.989	14.989
YIL033C	9.272	9.272	9.468	9.514	9.599	9.599	9.599	9.599	9.599	9.599	9.599	9.599	9.599	9.599	9.599	9.514	9.514	9.514	9.514	9.514	9.514	9.514	9.514	9.514	9.514	9.514	9.514	9.514	9.383	9.298	8.909	8.909	8.909	8.909	8.909	8.689	8.663	8.532	8.532	8.401	8.401	8.401	8.401	8.401	7.687	7.602	7.275	7.036	6.905
YDL227C	4.505	4.505	4.505	4.505	4.266	4.136	4.027	3.916	4.181	4.29	4.787	4.787	4.787	4.787	4.359	4.34	4.34	4.34	4.34	4.124	4.317	4.071	4.402	4.402	4.271	4.271	4.468	4.831	4.831	4.831	5.177	5.177	5.177	5.177	5.092	5.092	5.092	5.092	5.334	5.334	5.334	5.334	5.442	5.334	5.334	5.334	5.223	4.899	4.638
YPR102C	0.216	0.108	0.108	0.108	0.108	0.108	0.108	0.108	0.108	0.108	0.108	0.108	0.108	0.108	0.108	0.108	0.108	0.108	0.108	0.108	0.108	0.108	0.108	0.108	0.108	0.108	0.108	0.108	0.108	0.108	0.108	0.108	0.108	0.108	0.108	0.108	0.108	0.108	0.108	0.108	0.108	0.108	0	0	0	0	0	0	0
YOL081W	2.345	3.416	4.067	4.237	4.348	4.348	4.806	4.806	5.022	5.022	5.35	5.763	5.956	5.956	6.287	6.287	6.287	7.095	7.095	7.095	7.206	8.211	8.342	8.453	8.453	8.538	8.846	8.846	8.976	9.107	10.695	10.695	11.085	11.085	11.327	11.327	11.327	11.458	11.458	11.458	11.762	11.762	11.893	12.001	12.001	12.678	12.678	12.678	12.872
YDL012C	14.731	14.561	14.971	14.84	14.867	14.867	14.975	14.373	14.588	14.719	14.149	14.149	14.149	13.713	13.713	12.672	12.42	12.636	12.79	12.79	12.79	12.79	12.982	12.982	12.851	12.851	12.72	12.89	12.806	12.806	12.806	12.917	12.439	12.309	12.309	12.393	12.155	12.155	12.024	12.024	12.024	11.828	11.305	10.2	10.2	9.005	8.377	8.377	8.377
YGR037C	7.293	7.051	6.835	6.835	6.835	6.835	6.835	6.723	6.723	6.612	6.612	6.481	6.373	6.373	6.18	6.069	5.96	5.463	5.463	5.267	5.267	5.267	5.071	5.071	4.181	4.181	3.641	3.445	3.36	3.229	3.118	3.118	3.118	3.118	3.118	3.118	2.921	2.702	2.702	2.482	2.482	2.371	2.371	2.371	2.371	2.371	2.371	2.26	2.175
YNL100W	6.194	7.254	7.254	7.254	7.254	7.254	7.254	7.385	7.604	7.604	7.604	7.604	7.604	7.689	7.8	7.8	7.8	7.827	7.912	7.912	8.213	8.324	8.324	8.324	8.324	8.324	8.324	8.324	8.455	8.455	8.455	8.455	8.455	8.455	8.347	8.347	8.347	8.458	9.637	9.722	9.722	9.722	9.961	9.961	9.961	10.177	10.177	10.177	10.177
YJL031C	6.756	6.021	5.909	5.779	6.348	7.454	7.454	7.538	7.623	7.408	7.408	7.408	7.13	7.045	7.045	6.367	6.753	6.622	6.622	6.622	6.622	6.622	6.622	6.622	6.622	6.622	6.168	6.253	5.905	5.905	5.905	5.905	5.715	5.826	5.911	5.911	5.911	5.911	5.803	5.498	5.74	5.852	5.963	5.057	5.057	5.057	4.972	4.887	4.756
YGL062W	5.761	5.65	5.65	5.565	5.565	5.565	5.565	5.565	5.565	5.565	5.565	5.565	5.202	5.202	4.96	4.204	3.681	3.681	3.681	3.681	3.488	3.488	3.377	2.067	1.455	0.912	0.912	0.912	0.912	0.912	0.912	0.651	0.759	0.759	0.759	0.759	0.759	0.759	0.759	0.628	0.628	0.387	0.387	0.387	0.387	0.387	0.387	0.387	0.387
YDL061C	3.428	3.539	4.168	5.165	5.165	5.165	5.165	5.165	5.165	5.165	4.884	5.487	6.973	7.058	7.34	8.54	8.54	8.625	8.821	9.126	9.041	9.041	9.041	9.587	9.587	9.587	9.587	9.587	9.757	10.585	10.477	10.585	11.024	11.629	11.714	11.714	11.714	11.93	12.395	12.395	12.588	12.588	12.588	12.588	12.588	12.588	12.588	12.588	12.588
YPR023C	15.164	15.164	15.164	15.056	15.056	14.971	15.501	15.74	15.74	15.74	15.74	15.74	15.74	15.851	15.851	15.982	15.982	15.982	16.113	16.113	16.113	16.113	16.113	16.113	16.113	16.113	16.113	16.113	16.113	16.113	15.982	15.982	15.982	15.982	15.982	15.982	15.982	15.982	15.982	15.982	15.789	15.789	15.356	15.271	15.271	14.531	13.99	13.774	13.665
YIL069C	0.455	0.455	0.455	0.455	0.455	0.455	0.455	0.455	0.455	0.455	0.455	0.455	0.455	0.455	0.346	0.346	0.431	0.431	0.431	0.431	0.431	0.431	0.431	0.431	0.431	0.431	0.431	0.516	0.795	0.88	0.965	0.965	0.965	0.965	0.965	0.965	0.965	0.965	0.965	1.246	1.246	1.246	1.246	1.246	1.331	1.331	1.55	1.55	1.766
YGL243W	6.373	6.288	5.935	5.935	5.935	5.572	5.244	4.773	4.603	4.603	4.603	4.603	4.825	4.09	3.834	3.965	4.096	4.207	4.096	4.096	4.096	4.096	4.096	4.312	5.012	5.012	4.927	4.927	4.627	4.846	4.846	4.846	5.062	5.062	4.977	4.977	4.754	4.754	4.885	5.081	5.081	5.274	6.929	6.929	6.929	7.391	7.391	7.391	7.282
YOR224C	10.643	10.643	10.643	10.643	10.774	10.774	10.774	10.774	10.774	10.774	10.883	10.863	10.863	10.863	10.863	10.863	10.863	10.863	10.539	10.539	10.539	10.647	10.778	10.778	10.863	10.863	10.732	10.732	10.732	10.601	10.732	10.621	10.536	10.19	10.017	10.017	10.017	10.101	10.232	10.101	10.101	10.101	9.466	9.79	9.597	9.597	9.816	9.816	9.816
YOL025W	0.937	0.826	0.956	1.176	1.176	1.176	1.176	1.176	1.176	1.067	1.067	1.067	1.067	1.067	0.959	0.959	0.874	0.678	0.57	0.57	0.57	0.681	0.681	0.681	0.681	0.681	0.681	0.681	0.681	0.681	0.681	0.681	0.681	1.047	1.047	1.352	1.482	1.482	1.482	1.482	1.482	1.482	1.482	1.482	1.482	1.482	1.482	1.591	2.091
YKR057W	9.544	9.544	9.544	9.544	9	9	9	8.637	8.637	8.637	8.637	8.637	8.637	8.637	8.267	7.377	6.763	6.543	6.373	6.373	6.373	6.373	6.373	6.373	6.373	6.373	6.373	5.564	5.434	5.434	5.008	4.037	3.031	2.809	2.917	2.895	2.875	2.875	2.875	2.875	3.13	3.239	3.52	3.52	3.52	3.258	3.343	3.602	4.827
YOR140W	10.034	10.034	10.034	10.034	10.034	10.034	10.034	10.034	10.034	9.904	9.688	9.688	9.469	9.142	9.011	8.815	8.815	8.899	8.815	8.703	8.703	8.183	7.617	7.293	7.097	6.034	5.681	5.681	5.681	5.681	5.465	5.465	5.38	5.38	5.38	5.38	4.968	4.968	4.837	4.559	4.343	4.343	4.821	4.929	4.929	4.929	4.929	4.929	5.059
YLL061W	9.993	10.055	10.055	10.055	9.97	9.97	9.97	9.97	9.947	9.878	9.878	10.555	12.018	12.018	12.018	12.127	12.127	12.127	12.127	12.127	12.127	12.346	12.346	12.346	12.346	12.346	12.454	12.323	12.34	12.34	12.34	12.34	12.34	12.34	12.34	12.34	11.162	11.143	11.143	11.143	11.254	11.254	11.254	11.254	11.254	11.225	11.549	12.18	12.18
YNL119W	19.564	19.564	19.564	19.453	19.453	19.453	19.453	18.991	18.991	18.991	18.821	18.821	18.821	18.736	18.736	18.736	18.736	18.736	18.409	18.409	18.023	17.314	17.098	17.098	17.098	17.098	17.098	17.098	17.098	16.986	16.901	16.901	16.901	16.901	16.578	16.578	16.361	16.361	16.099	16.099	16.099	16.099	14.361	13.753	13.753	12.944	12.944	6.865	5.936
YOR057W	14.29	14.29	14.29	14.29	14.29	14.29	14.181	14.181	14.181	14.181	14.07	13.854	13.854	13.739	13.739	13.739	13.739	13.739	13.739	13.739	13.739	13.739	13.739	13.739	13.739	13.739	13.739	13.739	13.739	13.848	13.848	13.848	13.848	13.848	13.848	13.848	13.304	13.219	11.638	11.046	10.804	10.804	10.214	9.655	9.701	9.701	9.701	9.701	9.701
YHR106W	15.214	15.129	15.129	14.386	14.301	13.781	13.781	13.781	13.781	13.781	13.781	13.781	13.65	13.304	13.173	13.173	13.173	13.173	13.088	12.846	11.822	11.432	11.432	10.915	10.915	6.779	5.591	4.77	4.115	4.226	4.226	4.334	4.334	4.334	4.334	3.899	3.657	3.657	3.657	3.657	1.925	1.794	1.627	2.019	2.431	3.021	3.021	3.322	3.564
YBR034C	13.343	13.451	13.645	13.645	13.756	13.756	13.756	13.864	13.864	13.864	13.864	13.972	14.084	14.084	14.084	14.084	14.084	13.694	13.432	13.432	13.432	13.714	14.041	14.041	14.041	14.041	14.041	14.041	13.933	13.933	13.957	13.957	13.957	13.655	13.348	13.154	13.285	13.425	13.425	13.556	13.425	13.184	13.184	12.837	12.837	12.424	12.339	12.32	12.211
YDR181C	6.549	6.549	6.549	6.657	7.092	7.334	7.596	7.596	7.815	8.011	8.097	8.097	8.097	8.384	8.384	8.384	8.384	8.384	8.384	8.384	8.384	8.469	8.492	8.95	8.95	8.95	8.95	9.061	9.191	9.191	9.191	9.191	9.191	9.107	9.107	9.215	9.215	9.345	9.345	9.215	9.215	9.3	9.3	9.431	9.431	9.431	9.322	9.322	9.453
YLR375W	13.469	13.469	13.299	13.299	13.299	13.299	13.299	13.299	13.299	13.299	13.299	13.299	13.299	13.299	13.299	13.188	13.188	13.188	13.188	13.079	13.079	12.949	12.949	12.949	13.079	12.971	12.886	12.801	12.801	12.608	12.477	12.261	12.261	12.261	11.689	11.689	11.689	11.689	11.689	11.689	11.689	11.689	11.604	11.349	11.349	10.916	10.7	10.569	10.399
YBR047W	8.983	8.983	8.983	8.983	8.983	9.095	9.095	9.203	9.203	9.203	9.203	9.288	9.18	9.18	9.18	9.18	9.18	8.96	8.875	8.875	8.875	8.875	8.655	8.655	8.655	8.655	8.655	8.655	8.849	8.849	8.849	8.849	8.849	8.849	8.849	8.849	8.849	8.849	8.849	8.849	8.849	8.849	8.849	8.849	8.849	8.738	8.822	8.783	8.892
YML051W	10.029	10.114	10.419	11.116	12.025	12.025	12.487	12.379	13.056	13.88	13.88	13.796	13.796	13.796	13.665	13.665	13.534	13.534	13.921	13.809	13.918	14.268	14.156	14.156	14.156	14.242	14.582	14.666	14.666	14.666	14.666	14.666	14.666	14.666	14.666	15.053	15.668	15.668	15.753	15.753	15.861	15.861	15.946	16.492	16.384	16.384	16.384	16.384	16.384
YDR292C	5.766	4.676	3.812	3.744	3.959	4.153	4.438	4.679	4.679	4.679	4.564	4.673	4.784	4.846	4.761	4.761	4.761	5.194	5.911	8.511	8.793	9.248	9.248	9.36	9.36	9.471	9.88	11.794	11.925	11.925	12.056	12.056	12.056	12.056	12.056	12.056	12.645	12.645	12.645	12.645	12.73	12.73	12.73	12.952	12.906	13.211	13.211	13.404	13.489
YDR208W	4.453	2.909	2.555	2.555	2.313	2.313	2.313	1.446	1.446	0.455	0.324	0.324	0.324	0.216	0.216	0.216	0.216	0.131	0.131	0.131	0.131	0.131	0.131	0.131	0.131	0.131	0.131	0.131	0.131	0.131	0.242	0.35	0.35	0.35	0.35	0.35	0.35	0.35	0.35	0.35	0.35	0.35	0.35	0.35	0.35	0.35	0.22	0.22	0.22
YPL016W	12.875	12.875	12.875	12.875	12.875	12.875	12.875	12.875	12.682	12.551	12.745	12.96	12.96	12.96	12.96	12.96	12.96	12.96	13.045	13.045	13.045	13.045	13.045	13.045	13.045	13.045	13.045	13.045	13.045	13.045	13.045	13.045	13.045	13.045	13.045	12.963	12.963	12.963	12.963	13.072	12.986	12.986	12.986	12.986	12.986	12.986	12.659	12.659	12.659
YOR317W	5.432	5.324	5.324	4.973	4.973	4.973	4.888	4.888	4.888	4.24	4.128	3.303	3.414	3.414	3.414	2.733	2.622	2.622	2.537	2.295	2.295	2.187	2.187	2.079	2.079	2.079	2.079	2.079	2.079	2.079	2.079	2.079	2.079	2.079	2.079	2.079	2.079	2.079	1.535	1.535	1.535	1.535	1.535	1.342	1.342	1.234	1.234	1.234	1.234
YBR278W	10.432	10.432	10.432	9.715	9.407	8.825	8.825	8.91	8.498	8.498	8.498	8.498	8.498	7.862	7.862	7.64	7.254	7.254	7.28	7.195	6.389	6.062	6.062	6.062	5.978	6.478	6.367	6.478	6.478	6.478	6.128	6.105	6.105	6.105	5.994	5.994	5.798	5.536	4.783	4.806	4.453	5.369	5.454	5.454	5.454	5.538	5.454	5.754	6.645
YOL136C	12.812	12.923	13.139	13.224	13.247	13.139	13.139	13.25	13.384	13.384	13.496	13.581	13.581	13.581	13.581	13.581	13.496	13.607	13.607	13.607	13.607	13.607	13.607	13.607	13.607	13.607	13.607	13.607	13.499	13.499	13.499	13.499	13.303	13.303	13.303	13.303	13.303	13.303	13.303	13.172	12.621	12.21	12.321	12.321	12.321	12.432	12.432	12.432	12.432
YDR027C	13.755	13.755	13.454	13.454	13.89	13.805	13.805	13.805	13.582	13.93	14.041	15.213	15.213	15.455	15.455	15.566	15.566	15.789	15.789	15.789	15.789	15.789	16.004	16.004	16.004	16.004	16.004	16.113	16.113	16.113	16.224	16.224	16.224	16.224	16.224	16.224	16.852	16.852	16.852	16.852	16.852	16.852	16.937	16.937	16.937	16.937	16.937	16.937	16.937
YHR196W	17.058	17.274	17.404	17.404	17.404	17.404	17.601	17.686	17.771	18.821	18.821	18.821	18.866	18.736	19.473	19.473	19.473	19.473	19.473	19.342	19.342	19.342	19.257	19.257	19.257	19.257	19.257	19.257	19.257	19.257	19.387	19.603	19.603	19.603	19.688	19.688	19.688	19.688	19.688	19.688	19.688	19.688	19.688	19.688	19.688	19.688	19.688	19.577	19.492
YPR154W	7.524	7.439	7.219	7.219	7.199	7.308	7.285	7.062	7.17	7.518	7.518	7.518	7.518	7.953	8.103	8.103	8.214	8.434	8.434	8.434	8.434	8.434	8.434	8.323	8.412	8.821	10.15	10.37	10.37	10.54	10.648	10.648	10.648	10.648	10.648	10.648	10.648	10.648	11.011	11.231	11.231	11.231	11.231	11.231	11.234	11.234	11.342	11.342	11.342
YLR437C	8.521	8.607	8.607	8.607	8.607	8.607	8.476	8.476	8.476	8.476	8.476	8.476	8.476	8.476	8.476	8.345	8.456	8.456	8.456	8.456	8.456	8.348	8.433	8.433	8.43	8.43	8.43	8.43	8.43	8.43	8.43	8.43	8.43	8.319	8.319	8.018	8.018	8.018	7.848	7.848	7.848	7.848	7.848	7.848	7.848	7.737	7.737	7.279	7.018
YEL001C	3.78	3.78	3.78	3.78	4.977	4.977	4.977	4.977	4.977	4.977	4.866	4.866	4.866	4.977	4.823	4.823	4.823	4.823	4.715	4.715	4.715	4.522	4.522	4.522	4.325	4.195	4.195	4.11	4.306	4.306	4.306	4.306	4.224	4.224	4.224	4.224	4.224	4.224	4.224	4.224	4.224	4.224	4.113	4.113	4.113	4.283	4.283	4.283	4.283
YFL031W	4.566	4.566	4.566	4.566	4.455	4.37	4.37	4.37	4.147	4.147	4.147	4.147	4.147	4.147	4.147	4.017	4.017	4.017	4.017	3.886	3.34	3.34	3.34	3.34	3.34	3.34	3.34	3.123	3.123	3.123	2.927	2.927	2.927	1.994	1.667	1.471	1.341	1.341	1.341	1.341	1.341	1.341	1.341	1.341	1.21	1.21	1.21	1.21	1.125
YDR098C	5.057	5.057	5.057	5.168	5.338	5.338	5.449	5.449	5.449	5.449	5.691	5.933	5.933	6.495	7.059	7.059	7.059	7.059	7.167	7.167	7.167	7.167	7.167	7.167	7.275	7.167	7.167	7.445	7.337	7.337	7.337	7.576	7.72	7.72	7.72	7.72	7.72	7.804	7.804	7.804	7.804	7.804	7.674	7.589	7.589	7.589	7.589	7.589	7.589
YJR043C	8.21	7.661	7.661	7.661	7.222	7.222	7.111	7.111	7.111	6.63	6.279	5.648	5.537	5.537	5.537	5.537	5.537	5.537	5.537	5.537	5.537	5.147	4.925	4.925	4.925	4.686	4.686	4.601	4.709	4.686	4.795	4.795	4.795	4.795	4.795	4.795	4.795	4.795	4.684	4.684	4.598	4.513	4.271	4.271	4.141	4.141	4.141	3.751	3.751
YBL052C	0.301	0.301	0.301	0.301	0.386	0.386	0.386	0.386	0.386	0.386	0.494	0.602	0.602	0.602	0.602	0.602	0.602	0.602	0.687	0.883	1.319	2.686	2.879	2.879	2.879	2.879	2.879	2.879	3.01	3.748	3.86	3.86	3.86	3.86	4.207	5.237	5.646	5.646	5.758	5.758	5.758	5.758	5.869	6.062	6.324	7.364	7.364	7.711	8.035
YJR011C	5.048	5.156	4.941	4.941	4.829	4.829	4.437	4.437	4.437	4.548	4.463	4.633	4.633	4.633	4.437	4.244	3.943	3.701	3.782	4.221	4.849	4.934	4.934	5.065	5.15	5.065	4.957	4.63	4.961	4.961	4.938	4.83	4.915	4.915	4.807	4.676	4.968	5.573	6.224	6.224	6.224	6.937	6.937	6.937	6.937	6.937	6.963	6.963	7.99
YOR023C	8.075	8.075	8.053	8.404	8.21	8.21	8.017	8.459	8.329	8.437	8.352	8.463	8.378	8.378	8.378	8.356	9.03	8.945	9.596	9.596	9.596	9.596	9.334	9.334	9.334	9.248	8.483	11.398	11.352	11.483	11.829	11.829	11.829	12.049	12.049	12.049	12.049	12.049	12.242	12.197	12.651	12.521	13.387	13.387	13.387	13.387	13.387	13.387	13.387
YPL137C	8.743	8.743	8.311	7.873	7.873	7.873	7.873	7.873	7.873	7.522	7.522	7.522	7.414	7.414	7.303	7.172	7.042	6.957	6.826	6.826	5.56	4.301	4.216	4.216	4.216	4.216	4.085	4.085	4.085	4	4	3.172	2.956	2.825	2.825	2.937	2.937	2.937	3.307	3.307	3.307	3.307	3.307	3.307	3.307	3.307	3.307	3.307	3.307
YGR086C	5.098	5.229	5.229	5.229	5.229	5.337	5.337	5.337	5.337	5.337	5.206	5.095	4.984	4.984	4.761	4.63	4.63	4.63	4.676	4.676	4.676	4.676	4.676	4.483	4.509	4.424	4.424	4.424	4.424	4.097	3.901	3.901	3.901	3.901	3.816	4.058	4.058	4.058	4.058	4.058	3.927	3.838	3.708	3.708	3.708	3.708	3.708	3.708	3.708
YOR226C	11.19	11.19	11.059	10.928	10.928	10.798	10.798	10.798	10.798	10.578	10.493	10.493	10.493	10.493	10.408	10.408	10.277	8.21	5.872	5.872	5.872	5.872	5.741	5.741	5.63	5.41	5.41	5.28	5.365	5.365	5.28	5.195	5.11	4.956	4.956	2.998	2.89	2.89	2.89	2.89	2.779	2.779	2.779	2.779	2.559	2.559	1.565	1.565	1.565
YPL221W	0	0	0	0	0	0	0	0	0	0	0	0	0	0	0	0	0	0	0	0	0	0	0	0	0	0	0	0.108	0.108	0.108	0.108	0.108	0.108	0.108	0.108	0.108	0.108	0.108	0.108	0.108	0.108	0.108	0.108	0.108	0.108	0.108	0.108	0.108	0.108
YLL026W	13.512	13.728	13.489	13.489	13.489	13.264	12.615	12.566	12.56	12.334	12.465	12.838	12.838	12.838	13.162	13.162	13.273	13.512	13.512	13.512	13.512	13.512	13.273	12.648	11.868	11.587	11.587	12.176	12.176	13.364	13.364	13.472	13.642	13.642	13.315	13.226	13.226	13.226	13.095	12.771	12.771	12.882	13.471	14.059	14.145	14.145	14.145	14.145	13.929
YIL154C	10.086	9.52	9.52	9.389	9.52	6.787	6.872	6.872	6.702	6.401	5.742	5.63	5.63	6.396	7.653	9.829	10.155	10.155	10.155	10.616	10.316	12.042	15.902	16.033	16.033	16.142	16.142	16.142	16.527	16.416	16.416	16.439	17.156	17.156	18.406	18.406	18.406	18.406	18.406	18.406	18.791	18.791	18.791	18.791	18.791	19.471	19.471	19.583	19.583
YER167W	19.089	19.066	19.066	19.066	19.066	19.066	19.066	18.742	18.742	18.742	18.634	18.634	18.526	18.611	18.611	18.611	18.591	18.46	18.46	18.46	18.46	18.46	18.46	18.46	18.33	18.33	18.33	18.33	18.245	18.245	18.245	18.006	18.137	17.619	17.619	16.794	16.515	16.515	16.385	16.385	16.496	16.192	16.192	16.192	16.192	16.061	16.061	16.061	16.061
YGL223C	12.569	12.916	12.7	12.7	12.616	12.616	12.616	12.616	12.373	12.235	12.366	12.366	12.693	13.26	13.587	13.698	13.809	13.809	13.809	13.809	13.008	12.792	12.923	12.7	12.857	13.074	13.074	13.074	13.185	12.861	12.907	13.106	13.083	13.083	13.414	13.116	13.355	13.44	13.44	13.44	13.44	13.355	13.27	13.27	13.463	13.463	13.463	13.463	13.463
YNL231C	16.304	16.634	16.634	16.634	16.634	16.634	16.634	16.003	16.003	16.003	16.003	16.003	15.872	15.872	15.872	15.872	15.872	15.872	15.872	15.742	15.742	15.742	15.742	15.742	15.853	15.853	15.853	15.853	15.853	15.853	15.853	15.768	15.768	15.768	15.44	15.44	15.44	15.44	15.44	15.44	15.525	15.525	14.422	13.184	13.184	13.184	13.014	13.014	13.014
YJL012C	4.103	4.188	4.427	4.427	4.427	4.512	4.512	4.512	5.104	5.104	5.324	5.562	5.562	5.562	5.562	5.562	5.562	5.478	5.478	5.478	5.589	5.808	6.59	6.59	6.675	6.675	6.675	6.675	6.675	6.675	6.675	6.675	6.675	6.675	6.675	6.675	6.675	6.544	6.544	6.544	6.872	6.872	6.957	6.957	6.957	6.957	6.761	6.761	6.649
YLL007C	8.987	8.856	9.246	9.246	9.681	10.006	10.006	10.346	10.457	10.81	10.81	10.81	10.81	11.174	11.174	11.412	11.328	11.328	11.328	11.328	11.131	11.586	11.475	11.475	11.475	11.278	11.063	11.626	11.626	11.626	11.626	11.927	12.558	12.558	12.427	12.427	12.296	12.296	12.408	12.539	12.565	12.758	12.758	12.758	12.758	12.755	12.755	12.755	12.886
YHL015W	8.79	8.79	8.79	8.79	8.79	8.79	8.79	8.921	8.921	8.921	8.921	8.921	8.921	8.921	9.006	8.728	8.728	8.643	8.643	8.558	8.558	8.558	8.427	8.038	7.953	7.953	7.953	7.868	7.868	7.868	7.756	7.756	7.645	7.537	7.537	7.164	7.164	7.164	7.034	7.034	7.034	6.949	6.949	6.949	6.949	6.84	6.755	6.625	6.431
YNL217W	13.271	13.14	13.14	13.029	13.029	13.029	12.899	12.395	10.948	10.614	10.614	10.483	9.93	9.626	9.756	9.972	9.972	9.972	9.864	9.864	9.36	9.249	9.249	9.027	9.027	9.027	8.546	8.46	8.591	8.003	8.114	8.199	8.199	8.199	8.199	7.521	7.24	5.742	4.157	3.853	3.719	3.634	4.874	4.874	5.178	7.002	7.002	7.087	7.087
YBR138C	16.95	17.361	17.701	17.701	17.701	17.701	17.701	17.701	17.675	17.567	17.567	17.567	17.567	17.567	17.567	17.567	17.567	17.567	17.567	17.567	17.567	17.328	17.22	17.22	17.22	16.958	16.958	16.788	16.549	16.438	16.438	16.353	16.484	16.484	16.484	16.484	16.484	16.484	16.399	16.399	15.368	15.283	15.152	15.238	15.368	15.761	15.761	15.761	15.761
YOR127W	5.191	5.191	5.191	5.191	5.191	5.191	5.191	5.191	5.191	5.06	5.06	5.06	5.06	5.06	5.06	5.168	5.633	5.633	5.633	5.633	5.633	5.633	5.633	5.633	5.659	5.659	5.659	5.659	5.744	5.548	5.548	5.659	5.574	5.817	5.817	5.817	5.817	5.817	5.947	5.947	6.275	6.406	6.406	6.321	6.321	6.321	6.321	6.295	6.295
YOR249C	6.691	6.691	6.561	6.237	6.237	5.386	5.386	4.018	4.712	5.253	6.902	7.272	7.442	7.703	7.703	7.703	7.814	7.814	7.923	8.224	8.905	9.101	9.187	9.295	9.485	9.485	9.485	9.485	9.485	9.485	9.485	9.485	9.485	9.485	9.178	9.092	9.289	9.891	10.169	12.146	12.146	12.146	12.146	12.146	12.585	13.796	14.12	14.12	14.12
YLR326W	0	0	0	0	0	0	0	0	0	0	0	0	0	0	0	0	0	0	0	0	0	0	0	0	0	0	0.111	0.111	0.111	0.111	0.111	0.111	0.111	0.111	0.111	0.111	0.111	0.111	0.111	0.111	0.111	0.111	0.111	0.111	0.111	0.111	0.111	0.111	0.111
YJL172W	9.568	9.568	9.541	9.457	9.457	9.457	9.457	9.457	9.457	9.457	8.756	8.756	8.864	8.864	8.994	8.994	8.824	8.807	9.007	10.306	12.041	12.041	12.041	12.041	11.825	11.714	11.799	12.101	12.101	12.101	12.101	12.101	12.101	12.686	12.686	13.076	13.076	13.38	13.269	13.489	13.489	13.6	13.685	14.147	14.147	14.147	14.147	14.147	14.039
YHL040C	4.763	4.281	4.065	4.304	4.304	4.654	4.654	4.654	4.654	4.654	4.654	4.654	4.654	4.651	4.543	4.543	4.543	4.324	4.215	4.215	4.13	4.13	4.347	4.432	4.432	4.432	4.432	4.432	4.347	4.347	4.347	4.347	4.347	4.347	4.347	4.347	4.458	4.569	4.681	4.811	4.811	4.811	4.942	4.831	4.831	4.808	4.943	4.943	5.054
YPR062W	10.56	10.56	10.56	10.56	10.671	10.865	10.865	10.865	10.865	11.192	11.755	11.755	11.925	12.011	12.011	12.122	12.122	12.207	12.207	12.207	12.207	12.292	12.422	12.422	12.422	12.422	12.422	12.422	12.422	12.422	12.422	12.314	12.314	12.314	12.314	12.314	12.314	12.206	12.206	12.206	12.206	12.206	12.206	12.206	12.206	12.098	12.098	12.098	12.098
YPR019W	15.891	15.891	15.891	15.891	15.976	15.976	15.976	16.699	16.699	16.699	16.915	16.915	16.915	16.915	16.915	16.915	17.026	17.354	17.55	17.55	17.55	17.55	17.681	17.899	18.485	18.616	18.616	18.916	19.564	20.259	20.259	20.259	20.259	20.259	20.259	20.259	20.259	20.259	20.389	20.389	20.389	20.389	20.628	20.628	20.713	20.822	20.822	20.907	20.907
YGR231C	15.928	15.928	15.928	15.928	15.928	15.928	15.928	16.012	16.012	16.012	16.012	16.012	16.012	16.012	16.012	15.928	15.928	15.928	15.797	15.712	15.627	15.627	15.627	15.627	15.277	15.146	15.146	15.146	14.95	14.841	14.187	13.549	13.464	13.464	13.418	13.418	13.418	13.418	13.418	13.072	12.963	12.963	12.852	12.218	11.697	11.613	11.459	11.265	11.265
YDR479C	5.242	5.242	5.242	5.242	5.242	5.242	5.242	5.242	5.242	5.242	5.242	5.242	5.157	5.157	5.157	5.157	5.157	5.157	5.157	5.157	5.026	4.915	4.915	4.915	4.915	4.915	4.915	4.915	4.915	4.915	4.915	4.915	4.915	4.915	4.915	4.915	4.915	4.915	4.745	4.637	4.552	4.552	4.552	4.552	4.552	4.552	4.552	4.552	3.852
YLR177W	4.11	4.11	4.11	4.11	4.11	3.979	3.979	3.979	3.979	3.979	3.979	4.218	4.303	4.303	4.303	4.415	4.761	5.474	5.474	5.474	5.693	6.584	6.584	6.911	7.455	7.455	7.455	7.455	7.455	7.455	7.585	7.585	7.975	8.809	9.525	9.525	9.741	10.023	10.023	10.023	10.242	11.138	13.723	13.723	13.966	13.966	14.05	14.05	13.966
YPR071W	7.504	8.155	8.155	8.155	8.155	8.155	8.155	8.155	8.155	8.155	8.155	8.155	8.155	8.155	8.155	8.07	8.07	8.07	8.07	8.07	8.07	7.962	7.962	7.962	7.962	7.962	6.588	6.457	6.241	6.241	6.241	6.241	6.241	6.241	6.241	6.241	6.156	6.264	6.264	6.264	6.264	6.156	6.179	6.071	6.183	6.337	6.337	6.252	6.382
YKL205W	9.165	9.165	9.681	9.793	9.901	10.735	10.735	10.735	10.735	10.735	10.735	10.624	10.624	10.552	10.552	10.077	10.077	10.077	9.969	9.884	9.884	10.162	10.162	10.247	11.321	11.236	11.608	11.72	11.828	11.828	11.913	12.024	12.155	12.155	12.155	12.286	12.286	12.178	12.178	12.178	12.178	12.178	12.178	12.178	12.178	12.178	12.095	11.968	11.968
YBR271W	16.409	16.409	16.52	16.52	16.52	16.52	16.52	16.52	16.735	16.735	16.735	16.735	16.735	16.735	16.735	16.651	16.651	16.651	16.651	16.651	16.651	16.651	16.651	16.651	16.566	16.566	16.48	16.48	16.48	16.48	16.48	16.48	16.48	16.372	16.372	16.287	16.202	16.202	16.006	15.898	15.701	15.701	15.701	15.701	15.593	15.593	15.593	15.593	15.593
YOR149C	0.278	0.278	0.278	0.17	0.17	0.17	0.17	0.17	0.301	0.301	0.301	0.386	0.386	0.386	0.386	0.494	0.494	0.494	0.494	0.494	0.494	0.494	0.494	0.494	0.494	0.494	0.494	0.494	0.494	0.494	0.494	0.494	0.494	0.605	0.605	0.605	0.605	0.605	0.605	0.605	0.605	0.52	0.52	0.52	0.435	0.435	0.546	0.546	0.546
YBR233W-A	4.284	4.284	4.284	4.284	4.284	4.284	3.845	3.845	3.845	3.845	4.173	4.455	4.54	4.54	4.625	4.431	4.562	4.562	4.562	4.562	4.693	4.693	4.693	4.562	4.562	4.562	4.192	4.081	3.95	3.95	3.95	4.146	5.335	6.441	7.508	7.593	8.052	9.091	9.222	9.392	9.608	9.608	9.608	9.608	9.608	9.608	9.909	9.909	10.21
YIL003W	1.466	1.466	1.466	1.466	1.466	1.466	1.659	1.659	1.659	1.659	1.659	1.659	1.659	1.659	1.659	1.77	1.963	1.963	1.963	1.963	1.963	1.963	1.963	1.963	1.963	2.071	2.071	2.202	2.202	2.202	2.202	2.313	2.444	2.553	2.487	2.487	2.487	2.487	2.572	2.788	2.788	3.311	3.396	3.396	3.612	4.024	4.243	4.243	4.243
YPL115C	9.841	10.558	10.558	10.558	10.558	10.754	10.754	11.078	11.357	11.357	11.357	11.465	11.765	14.09	14.09	14.201	15.507	15.507	16.03	16.338	16.338	16.773	16.773	16.773	16.882	16.882	16.882	16.882	16.99	16.99	17.291	17.898	17.898	18.113	18.113	18.113	18.113	18.113	18.113	18.113	18.198	18.087	18.172	18.172	18.283	18.283	18.283	18.283	18.283
YLR137W	7.483	5.741	5.129	5.129	5.211	5.126	6.451	6.451	6.536	6.86	6.86	6.971	6.971	6.971	6.971	6.971	6.945	7.75	7.75	7.75	7.966	8.427	8.427	8.316	8.231	8.231	8.231	8.146	8.366	9.557	10.633	11.582	11.694	11.694	11.694	11.932	12.018	12.299	12.41	12.41	12.541	12.541	12.626	12.626	12.737	12.737	12.737	12.868	12.868
YNL015W	2.603	2.603	2.494	2.494	2.494	2.409	2.409	2.409	2.54	2.54	2.54	2.54	2.455	2.455	2.455	2.455	2.455	2.455	2.455	2.455	2.455	2.54	2.648	2.845	2.845	2.845	2.845	2.845	2.845	2.845	2.845	2.845	2.845	2.845	2.953	2.953	2.953	3.041	3.041	3.041	3.041	3.041	3.041	2.933	2.933	2.933	2.933	2.933	2.933
YOR090C	10.562	10.562	10.477	10.608	10.608	10.608	10.608	10.608	10.477	10.347	10.347	10.347	10.347	10.347	9.826	9.364	8.867	8.756	8.756	8.147	7.977	7.977	7.977	7.977	8.085	8.085	8.085	8.085	8.085	8.085	8.085	8	8	7.915	7.915	7.915	6.94	6.77	6.77	6.77	5.677	5.242	4.915	4.915	4.175	4.175	4.175	3.953	3.651
YER150W	3.38	3.38	3.38	3.38	3.684	3.684	3.684	3.684	3.684	3.684	3.684	3.576	3.576	3.576	3.576	3.688	3.688	3.688	4.099	4.296	4.705	4.705	4.813	5.117	5.588	5.808	5.808	5.808	5.569	5.569	5.87	7.042	7.042	7.042	7.042	7.042	7.127	7.127	7.127	7.566	7.566	7.566	7.674	7.674	8.001	8.371	8.721	8.721	8.721
YDL184C	9.833	9.833	9.833	9.833	9.833	9.833	10.049	10.396	10.396	10.396	10.396	10.396	10.396	10.288	10.288	10.399	10.399	10.399	10.399	10.399	10.399	10.399	10.399	10.399	10.399	10.399	10.508	10.508	10.508	10.508	10.508	10.508	10.508	10.723	10.593	10.593	10.593	10.593	10.593	10.485	10.615	10.615	10.53	10.53	10.53	10.53	10.53	9.857	9.772
YPL263C	5.721	5.721	5.636	5.524	5.609	5.694	5.694	5.694	5.694	6.002	6.002	6.002	6.002	6.048	6.048	6.614	6.614	6.614	6.614	6.614	6.614	6.505	6.505	6.505	6.636	6.983	6.983	6.983	6.872	6.872	6.957	6.957	6.623	6.427	6.342	6.319	6.319	6.319	6.319	6.319	6.319	6.208	6.208	6.293	6.293	6.293	6.293	6.293	6.293
YLR459W	1.91	1.91	1.74	1.829	2.071	2.071	2.179	2.398	3.485	3.485	3.485	3.485	3.485	3.485	3.485	3.596	3.596	3.707	3.707	3.707	3.838	3.923	4.008	4.333	4.333	4.575	4.575	4.575	4.575	5.093	5.093	5.178	5.178	5.178	5.178	5.178	5.178	5.178	5.178	5.178	5.178	5.371	5.417	5.502	5.502	5.61	5.61	5.718	5.718
YKL065C	9.076	9.161	9.161	9.161	9.161	9.161	9.161	9.269	9.269	9.269	9.269	9.139	9.139	9.139	9.139	9.139	9.139	8.857	8.772	8.772	8.772	8.772	8.772	8.772	8.772	8.772	8.772	8.772	8.772	8.772	8.772	8.687	8.687	7.626	7.514	7.514	7.514	7.384	6.788	6.68	6.68	6.402	6.402	6.147	4.122	4.037	3.951	3.951	3.412
YER164W	11.345	11.43	11.43	11.43	11.43	11.345	11.914	11.914	12.219	12.219	12.219	12.219	12.219	12.219	12.219	12.219	12.219	12.219	12.219	12.324	12.324	12.324	12.324	12.324	12.497	12.497	12.497	12.497	12.497	12.497	12.477	12.366	12.366	12.366	12.475	12.344	12.232	12.148	12.148	12.062	12.062	12.062	12.062	12.062	12.062	12.232	12.232	12.232	12.232
YIL019W	7.338	7.338	7.534	7.534	7.619	7.946	7.946	8.162	8.162	8.162	8.162	8.162	8.162	7.968	7.883	7.013	6.974	6.751	6.751	7.079	7.737	7.737	7.737	7.737	7.737	7.737	7.737	7.737	7.522	7.522	7.522	7.329	7.329	7.329	7.809	8.703	9.089	9.089	9.393	10.528	10.528	10.614	10.829	10.829	10.829	10.829	10.659	10.659	10.685
YOR289W	14.215	14.215	14.215	14.3	14.3	14.3	14.3	14.385	14.581	14.581	14.934	16.125	16.125	16.381	16.381	16.511	16.511	16.511	16.511	16.511	16.511	16.511	16.622	16.927	16.927	17.146	17.736	17.844	17.844	17.844	17.844	17.844	17.844	17.844	17.844	17.844	17.844	17.844	17.733	17.733	17.733	17.733	17.733	17.733	17.733	17.602	17.733	17.733	17.841
YAL053W	0.193	0.193	0.193	0.193	0.324	0.324	0.324	0.324	0.324	0.324	0.324	0.216	0.346	0.346	0.346	0.346	0.346	0.458	0.458	0.458	0.458	0.458	0.458	0.458	0.458	0.458	0.458	0.458	0.458	0.628	0.628	0.628	0.628	0.628	0.628	0.628	0.628	0.628	0.628	0.628	0.628	0.628	0.628	0.628	0.628	0.628	0.628	0.628	0.628
YMR240C	5.268	5.268	5.268	5.268	5.268	5.268	5.268	5.268	4.915	4.915	4.915	4.915	4.915	4.83	4.614	4.614	4.244	4.244	4.159	3.92	3.92	3.727	3.164	2.925	2.709	2.709	2.709	2.709	2.709	2.926	2.926	2.841	2.841	2.841	2.841	3.148	3.148	3.233	3.342	3.342	3.342	3.342	3.342	3.558	3.558	3.715	3.715	3.715	3.715
YGR129W	6.004	6.004	6.089	6.089	6.089	6.089	6.22	6.22	6.22	6.22	6.22	6.22	6.22	6.22	6.22	6.22	6.089	6.197	6.197	6.197	6.197	6.197	6.328	6.328	6.328	6.328	6.328	6.328	6.328	6.328	6.328	6.328	6.328	6.328	6.328	6.439	6.439	6.328	6.328	6.197	6.305	6.194	6.194	6.194	6.194	6.194	6.194	6.194	6.194
YPR188C	5.966	5.966	5.966	5.812	5.812	5.812	5.197	5.066	5.066	5.57	6.398	8.574	8.705	9.614	9.614	9.915	10.21	10.952	11.303	12.606	12.606	12.606	12.606	12.606	12.737	12.652	13.176	13.176	13.176	13.437	13.437	13.437	13.437	13.437	13.764	13.849	14.046	14.674	14.674	14.759	14.759	14.759	14.759	14.759	14.759	14.955	14.87	15.328	15.197
YLR227C	5.817	5.929	5.929	5.929	5.929	6.014	6.099	6.099	6.099	6.099	6.099	5.968	5.857	5.857	5.857	5.726	5.726	5.726	5.726	5.726	5.726	5.618	5.618	5.618	5.618	5.618	5.703	5.899	6.007	6.119	6.007	6.007	6.007	6.007	5.746	5.746	5.746	5.746	5.635	5.72	5.759	5.759	6.145	6.145	6.145	6.145	6.604	6.689	6.689
YGR090W	7.117	7.117	7.117	7.117	7.117	7.117	7.117	6.62	6.512	6.512	6.427	6.427	5.334	5.223	4.761	4.676	4.676	4.676	4.676	4.591	4.591	4.591	4.657	4.657	4.657	4.657	3.498	3.283	3.089	3.22	3.22	3.629	3.629	3.409	2.912	2.673	2.499	2.414	2.303	2.303	2.303	2.303	2.192	2.192	2.192	2.192	2.192	2.192	1.865
YDR419W	2.955	2.825	2.713	2.713	2.474	1.757	1.649	1.452	1.452	1.452	1.452	1.452	1.452	1.452	1.452	1.452	1.452	1.452	1.452	1.452	1.322	1.237	1.433	1.433	1.433	1.433	1.24	1.24	1.07	0.874	0.743	0.743	0.743	0.743	0.828	0.959	1.089	1.089	1.198	1.309	1.309	1.309	1.309	1.309	1.198	1.198	1.198	1.198	1.089
YPL017C	7.94	7.94	7.832	7.832	7.832	7.832	7.832	7.832	7.832	8.155	8.155	8.155	8.155	8.155	8.155	8.155	8.155	8.155	8.155	8.155	7.894	7.894	7.783	7.783	7.783	7.698	7.698	7.698	7.698	7.698	7.698	7.698	7.698	7.698	7.698	7.613	6.632	6.547	6.547	6.547	6.547	6.547	5.896	5.896	5.896	5.896	5.896	5.896	5.896
YGL163C	11.664	11.664	11.664	11.664	11.664	11.664	11.664	11.86	11.86	11.752	11.643	11.428	11.428	11.428	11.761	11.568	11.653	11.761	10.981	10.873	11.174	11.501	11.37	11.37	11.24	11.109	11.109	10.939	10.939	10.939	10.939	11.185	11.185	11.1	10.969	10.943	11.133	11.133	11.133	11.133	10.937	10.852	10.852	10.852	10.852	10.852	10.852	10.682	10.682
YER010C	0.798	0.798	0.798	0.798	0.798	0.798	0.798	0.798	0.91	0.91	0.91	0.91	0.91	0.825	0.825	0.825	0.825	0.825	0.825	0.825	0.956	0.956	1.064	1.064	1.064	1.064	0.868	0.868	0.868	0.868	0.628	0.628	0.628	0.759	1.146	1.604	1.604	1.604	1.604	1.496	1.496	1.581	1.974	2.196	2.196	2.196	2.196	2.196	2.196
YOR162C	8.764	8.678	8.57	8.681	8.636	8.636	8.527	8.527	7.543	7.457	7.543	7.543	7.673	8	8	8	8	8.131	8.409	8.386	8.386	8.386	8.386	8.386	8.386	7.712	7.296	6.972	6.972	7.434	7.898	8.225	8.356	8.595	8.595	8.595	8.595	8.595	8.595	8.595	8.595	8.644	8.841	8.841	8.925	8.925	8.925	8.925	8.795
YIL049W	3.797	3.686	3.686	4.102	4.452	4.452	4.582	4.582	4.582	4.389	4.582	4.668	4.668	4.668	4.753	4.753	4.753	4.641	4.772	4.687	5.305	5.305	5.305	5.305	5.175	5.283	5.283	5.672	5.672	5.672	5.672	5.672	5.784	5.699	5.699	5.699	5.744	6.156	6.264	6.264	6.264	6.264	6.264	6.264	6.179	6.179	6.291	6.815	7.054
YJR093C	2.813	3.333	3.72	4.024	3.939	4.024	4.548	4.678	5.991	5.991	6.295	6.295	6.295	6.554	6.967	6.967	7.405	7.729	8.142	8.358	8.358	8.358	8.358	8.444	8.444	8.64	8.64	8.64	9.576	9.576	9.576	9.661	9.661	9.661	9.772	9.772	9.965	9.965	9.965	10.076	10.076	10.296	10.296	10.492	10.492	10.492	10.492	10.492	10.492
YML105C	7.537	7.537	7.622	7.734	7.819	8.035	8.579	8.664	8.88	11.525	11.525	11.525	11.525	11.852	12.739	12.739	12.739	12.739	12.739	12.739	12.785	13.02	13.501	13.501	13.743	13.937	14.813	15.052	15.052	15.052	15.052	15.137	15.137	15.137	15.137	15.137	15.137	15.248	15.248	15.248	15.357	15.357	15.357	15.357	15.357	15.291	15.729	16.475	16.753
YNR037C	19.703	19.703	19.703	19.703	19.725	19.725	19.81	20.032	20.226	20.226	20.141	20.141	20.141	20.141	20.141	20.141	20.141	20.141	20.141	20.226	20.226	20.226	20.226	20.226	20.226	20.226	20.117	20.248	20.248	20.248	20.248	20.248	20.248	20.248	20.248	20.248	20.248	20.248	20.248	20.163	20.141	20.029	20.029	20.029	20.029	20.029	20.029	19.813	19.813
YPL129W	9.002	9.133	9.133	9.133	9.133	9.133	8.808	8.893	8.893	8.677	8.677	8.723	8.808	8.808	8.808	8.483	8.375	8.375	8.097	8.181	8.181	8.097	8.097	8.62	8.729	9.531	9.793	9.793	9.793	10.686	10.686	10.686	11.828	11.828	11.828	11.828	11.828	11.828	11.828	11.828	11.828	11.828	12.044	12.348	12.348	12.348	12.237	12.106	12.345
YDR031W	6.332	6.332	6.332	6.332	6.463	6.702	6.901	8.4	8.4	8.4	8.4	8.62	9.801	9.801	10.125	10.125	10.233	10.233	10.475	10.475	10.717	10.802	10.914	10.914	11.136	11.028	11.113	11.067	11.067	11.067	11.067	11.067	11.067	11.067	11.067	11.067	10.736	10.717	10.717	11.067	11.178	11.178	11.263	11.263	11.263	11.263	11.263	11.263	11.263
YKL206C	9.465	9.465	9.55	9.635	9.635	9.635	9.635	9.635	9.72	10.158	10.158	10.158	10.289	10.289	10.289	10.289	10.374	10.374	10.374	10.374	10.243	10.243	10.243	10.243	10.243	10.243	10.243	10.243	10.243	10.112	10.112	10.112	9.982	9.87	9.87	9.739	9.739	9.739	9.739	9.739	9.739	9.739	9.739	9.739	9.739	9.848	9.848	9.848	9.848
YBR093C	7.491	7.491	7.491	7.298	7.406	6.814	6.814	5.607	5.044	5.263	5.263	5.869	5.869	5.869	5.869	5.869	5.869	5.869	5.869	5.869	5.869	5.869	5.869	5.869	5.869	5.869	5.869	5.869	5.869	5.869	5.653	5.264	5.127	5.127	5.212	5.64	5.748	5.879	5.99	5.99	6.121	6.121	6.121	6.252	6.337	6.815	6.815	6.815	6.946
YPR181C	17.093	17.093	17.008	17.008	17.008	17.008	17.008	17.116	16.985	16.985	16.985	16.985	16.9	16.9	16.9	16.9	16.9	16.985	16.985	16.792	16.157	15.942	15.748	15.748	15.748	15.86	15.86	15.86	15.86	15.86	15.86	15.86	15.86	15.775	15.775	15.582	15.582	15.582	15.235	15.039	15.039	15.039	14.954	14.954	14.869	14.784	14.784	14.784	14.653
YLR333C	8.041	8.041	8.06	8.06	8.06	7.713	7.497	7.304	6.724	6.424	6.208	6.339	6.424	6.793	6.793	6.793	6.793	6.878	7.294	7.294	7.294	7.294	7.294	7.49	7.405	7.405	7.321	7.321	7.321	7.236	7.236	7.236	7.105	7.213	7.213	7.213	7.213	7.213	7.105	7.105	7.105	6.997	6.997	6.78	6.525	5.436	4.84	4.949	4.818
YLR350W	8.404	8.404	8.162	8.162	7.947	6.968	6.707	6.707	6.707	6.707	6.707	6.707	6.707	6.707	6.576	6.337	5.38	5.38	5.38	5.38	5.075	4.735	4.735	4.519	4.519	4.519	4.604	4.604	4.604	4.604	4.604	4.604	4.411	4.411	4.411	2.673	2.203	2.203	1.983	1.983	1.983	1.983	1.983	1.983	1.983	1.983	1.983	1.983	2.068
YDL157C	6.395	6.48	6.349	6.461	6.591	6.591	6.506	6.506	6.506	6.506	6.506	6.506	6.506	6.421	6.53	6.53	6.53	6.445	6.445	6.445	6.445	6.252	6.252	6.252	6.252	6.252	6.252	6.252	6.252	6.167	6.167	6.167	6.167	6.297	6.297	6.297	6.297	5.951	5.951	5.951	5.951	5.951	5.951	5.951	5.951	5.951	5.951	5.951	5.951
YNL055C	1.833	1.748	1.748	1.639	1.639	1.639	1.748	1.967	1.967	1.967	1.967	1.967	1.967	1.967	1.967	1.967	1.837	1.837	1.837	1.945	1.945	1.945	1.86	2.079	2.21	2.21	2.21	2.341	2.341	2.364	2.364	2.364	2.364	2.364	2.253	2.253	2.144	2.033	2.033	2.033	2.033	2.033	2.033	2.033	2.118	2.288	2.596	2.789	2.874
YBR152W	4.312	4.312	3.969	3.969	3.969	3.86	3.536	3.9	3.9	3.9	4.008	4.008	4.093	4.093	3.681	3.681	3.681	3.334	3.507	4.927	4.927	5.143	5.66	5.66	5.771	5.968	6.138	6.354	6.354	6.354	6.465	6.38	6.38	6.419	7.327	7.327	7.327	7.327	7.569	7.569	8.066	7.872	8.088	9.568	9.568	9.698	9.96	9.96	10.045
YLR246W	9.914	10.156	9.568	9.568	9.568	9.109	9.109	9.194	7.698	7.894	7.373	7.458	7.809	7.894	8.219	8.242	8.242	8.242	8.242	7.633	7.764	7.617	7.905	8.206	8.206	8.291	8.402	8.703	8.922	9.256	9.256	9.256	9.256	9.476	10.127	10.794	10.794	10.794	10.794	10.951	11.145	11.145	11.557	11.338	11.557	11.557	11.557	11.557	11.557
YCR095W-A	4.186	6.304	6.304	6.543	6.543	6.543	6.543	6.543	6.543	6.543	7.221	8.364	8.494	8.494	8.494	8.494	8.494	8.494	8.494	8.494	8.494	8.494	8.494	8.494	8.494	8.494	8.494	8.494	8.494	8.494	8.602	8.602	8.733	8.733	8.733	8.733	8.733	8.733	8.733	8.818	8.903	8.903	8.903	8.903	8.903	8.903	8.903	9.204	9.204
YGR165W	6.468	6.599	6.599	6.599	7.449	7.449	7.645	7.645	7.645	7.645	7.776	7.907	8.077	8.077	8.077	8.077	8.077	7.965	8.05	8.05	8.05	8.05	8.05	8.159	8.159	8.159	8.05	8.181	8.181	8.181	8.181	8.181	8.181	8.07	8.07	7.851	7.742	7.52	7.52	7.52	7.389	7.389	7.389	7.389	7.389	7.258	7.258	7.258	7.258
YOR336W	0.57	0.57	0.57	0.57	0.57	0.459	0.459	0.459	0.459	0.459	0.459	0.459	0.459	0.459	0.459	0.459	0.459	0.567	0.567	0.567	0.567	0.567	0.567	0.459	0.459	0.459	0.328	0.328	0.328	0.328	0.328	0.328	0.328	0.328	0.328	0.328	0.328	0.328	0.328	0.328	0.328	0.328	0.328	0.328	0.328	0.328	0.328	0.328	0.328
YOL115W	5.723	5.723	5.723	5.965	5.854	5.854	5.854	5.854	5.939	6.266	6.651	6.651	6.651	6.651	6.651	6.651	6.566	6.675	7.026	7.219	7.219	7.219	7.219	7.219	7.134	7.134	7.134	7.134	7.356	7.356	7.356	7.356	7.356	7.356	7.271	7.186	7.186	7.186	7.295	7.295	7.403	7.403	7.403	7.318	7.574	7.593	7.593	7.593	7.593
YDL179W	6.695	6.825	6.825	6.91	6.802	6.802	6.802	6.802	7.149	7.388	8.855	9.483	9.483	9.483	9.483	9.483	9.483	9.483	9.483	9.483	9.614	9.614	9.699	9.699	9.699	9.918	10.269	10.615	10.615	10.615	10.726	10.642	10.642	10.642	10.642	10.642	10.642	10.642	10.642	10.642	10.642	10.642	10.642	10.556	10.556	10.556	10.121	9.597	9.486
YLR306W	5.557	5.727	5.727	5.727	5.596	5.946	5.838	5.838	5.838	5.838	5.838	5.838	5.838	5.969	6.184	6.62	6.62	6.62	6.62	6.62	6.728	6.728	6.728	6.728	6.839	6.839	6.839	7.202	7.314	7.314	7.569	7.484	7.484	7.484	7.484	7.484	7.484	7.484	7.484	7.484	7.484	7.484	7.484	7.569	7.569	7.569	7.569	7.569	7.654
YHR070W	12.737	12.822	12.737	12.737	12.629	12.629	12.629	12.714	12.714	12.953	13.784	14	14.108	14.219	14.809	14.809	14.809	14.809	14.809	14.939	14.939	15.047	15.047	15.047	15.047	15.371	15.371	15.371	15.371	15.371	15.371	15.371	15.371	15.371	15.371	15.371	15.241	15.241	15.241	15.349	15.349	15.349	15.238	15.238	15.238	15.238	15.519	15.519	15.604
YDR012W	6.228	6.228	6.228	6.116	6.116	5.619	5.402	5.291	5.075	5.098	5.098	5.098	5.013	4.709	4.706	4.706	4.706	4.595	4.595	4.51	4.51	4.51	4.375	3.639	3.639	3.639	3.639	3.554	3.554	3.361	3.361	3.361	3.38	3.727	3.727	3.812	3.812	3.812	3.92	3.92	3.92	3.92	3.92	3.92	3.636	3.767	4.202	5.092	5.007
[truncated: 3,519 more rows]
[truncated: 952 more columns]
