# Supplementary material for: Constitutive turnover of histone H2A.Z at yeast promoters requires the preinitiation complex
Source: eLife. 2016 Jul 20;5:e14243. doi: 10.7554/eLife.14243 (PMC4995100; doi:10.7554/eLife.14243)
Supplement: Figure 1—source data 6. — DOI: http://dx.doi.org/10.7554/eLife.14243.009 [file elife-14243-fig1-data6.zip › Figure_1--source_data_6/TBP-FRB_input_noRAP.txt]

gene_name	-500	-499	-498	-497	-496	-495	-494	-493	-492	-491	-490	-489	-488	-487	-486	-485	-484	-483	-482	-481	-480	-479	-478	-477	-476	-475	-474	-473	-472	-471	-470	-469	-468	-467	-466	-465	-464	-463	-462	-461	-460	-459	-458	-457	-456	-455	-454	-453	-452
YPL155C	9.589	9.87	9.87	10.066	10.066	10.224	10.224	10.224	10.224	10.228	10.228	10.708	11.028	11.079	11.135	11.135	11.135	11.079	11.324	11.516	11.432	11.432	11.432	11.432	11.746	11.801	11.801	11.639	11.639	11.906	11.906	12.013	12.064	12.064	12.009	12.113	12.057	12.057	12.026	12.026	12.026	12.026	12.026	12.026	12.026	12.026	12.026	11.859	11.859
YKR101W	11.269	11.764	11.764	11.819	12.029	12.029	12.029	12.029	12.029	12.029	12.029	12.029	12.029	12.029	12.029	12.251	12.306	12.306	12.306	12.306	12.251	12.306	12.413	12.658	12.658	12.658	12.658	12.713	12.606	12.606	12.769	12.873	12.873	12.873	12.873	12.873	12.873	12.873	12.958	12.958	12.958	12.958	12.958	12.958	12.958	12.958	12.958	12.958	12.958
YLR421C	7.597	7.94	8.096	8.207	8.263	8.318	8.318	8.318	8.318	8.318	8.318	8.374	8.374	8.374	8.374	8.429	8.374	8.374	8.459	8.759	8.707	8.763	8.763	8.763	8.763	8.763	8.763	8.763	8.763	8.763	8.763	8.656	8.709	8.709	8.816	8.816	8.872	8.872	8.816	8.816	8.704	8.704	8.653	8.653	8.653	8.704	8.648	8.648	8.789
YNL108C	11.502	11.498	11.498	11.498	11.498	11.498	11.631	11.631	11.631	11.631	11.631	11.631	11.576	11.68	11.624	11.466	11.466	11.521	11.521	11.47	11.278	11.334	11.269	11.32	11.427	11.877	12.065	12.12	12.12	12.12	12.065	12.065	11.961	11.909	11.482	11.482	11.482	11.537	11.481	11.425	11.378	11.17	11.17	11.17	11.17	11.17	11.17	11.17	10.919
YHR154W	11.353	11.353	11.353	11.353	11.353	11.297	11.157	11.017	11.017	10.905	10.905	10.85	10.85	10.794	10.963	10.963	10.963	10.963	10.914	10.914	10.914	11.011	11.011	11.011	11.011	11.011	10.851	10.659	10.711	10.711	10.711	10.655	10.711	10.711	10.711	10.711	10.659	10.659	10.604	10.548	10.548	10.548	10.548	10.548	10.548	10.548	10.548	10.548	10.548
YDR101C	6.668	6.724	6.724	6.724	6.668	6.668	6.301	6.301	5.945	5.615	5.56	5.644	5.644	5.696	5.696	5.696	5.64	5.64	5.529	5.529	5.529	5.614	5.614	5.614	5.247	5.059	5.059	4.87	4.87	4.819	4.819	4.657	4.572	4.468	4.412	4.393	4.393	4.448	4.552	4.552	4.664	4.664	4.664	4.664	4.775	4.672	4.672	4.233	4.177
YDR375C	5.991	5.935	6.178	6.022	6.158	6.321	6.274	6.935	6.935	6.935	7.045	7.045	7.045	7.045	7.045	7.045	7.045	7.045	7.045	7.045	7.094	7.069	7.428	7.372	7.588	7.906	7.906	7.991	8.151	8.772	9.275	9.758	9.758	9.758	9.758	9.898	9.95	10.057	10.057	10.113	10.113	10.273	10.435	10.538	10.538	10.538	10.538	10.538	10.538
YCR063W	3.109	2.895	2.895	2.895	2.895	2.411	2.356	2.356	2.356	2.356	2.356	2.32	2.32	2.32	2.32	2.265	2.265	2.265	2.105	2.105	2.102	2.102	2.291	2.075	2.075	2.024	2.024	1.776	1.721	1.721	1.721	1.721	1.532	1.532	1.343	1.343	1.258	1.202	1.066	1.066	1.415	1.311	1.311	1.311	1.311	1.311	1.255	1.255	1.31
YOR094W	9.344	9.751	9.835	10.133	10.133	10.273	10.273	10.325	10.325	10.376	10.657	10.848	10.848	10.848	11.093	11.34	11.34	11.34	11.34	11.34	11.34	11.392	11.585	11.585	11.641	11.537	11.537	11.537	11.537	11.537	11.936	11.936	11.936	11.936	12.04	12.147	12.147	12.147	12.147	12.147	12.147	12.147	12.091	12.091	12.091	12.091	12.091	12.091	12.091
YLL038C	14.718	14.663	14.663	14.663	14.663	14.663	14.663	14.663	14.663	14.718	14.718	14.769	14.913	14.857	14.857	14.942	15.913	16.211	16.211	16.211	16.211	16.318	16.374	16.806	16.721	16.777	16.946	16.946	16.946	16.946	16.946	16.946	17.001	16.917	16.917	17.079	17.023	17.075	17.075	17.075	17.023	17.023	17.012	16.927	16.823	16.823	16.878	16.983	16.983
YNL032W	7.019	7.018	7.018	7.018	6.804	6.748	6.748	6.748	6.884	6.884	6.884	6.94	6.888	6.888	6.634	6.634	6.523	6.523	6.472	6.309	6.013	6.013	6.013	6.013	5.751	5.751	4.989	4.653	4.542	4.643	4.799	5.077	5.077	5.077	5.077	4.723	4.672	4.48	4.643	4.578	4.685	4.741	4.741	4.741	4.741	4.797	4.848	5.002	5.142
YIL118W	1.101	1.153	1.204	1.26	1.26	1.26	1.26	1.26	1.156	1.185	1.185	1.185	1.24	1.24	1.24	1.24	1.24	1.292	1.292	1.292	1.292	1.131	1.131	0.924	0.924	0.924	1.116	1.252	1.356	1.356	1.356	1.356	1.356	1.356	1.356	1.356	1.356	1.356	1.356	1.301	1.301	1.272	1.272	1.272	1.323	1.375	1.375	1.375	1.375
YDR348C	12.479	12.368	12.368	12.368	12.368	12.368	12.313	12.313	12.313	12.202	12.202	11.683	10.585	10.585	10.53	10.418	10.418	10.418	10.363	10.414	10.47	10.47	10.47	10.47	10.414	10.414	10.47	10.418	10.418	10.418	10.418	10.474	10.363	10.363	10.308	10.203	10.203	10.203	10.203	10.203	9.985	9.878	9.822	9.579	9.303	9.303	9.303	9.197	9.197
YMR250W	10.061	10.061	10.172	10.223	10.168	10.168	10.168	10.168	10.057	10.057	10.005	9.847	9.792	9.736	9.736	9.736	9.335	8.046	7.696	6.859	6.697	7.14	7.14	7.14	7.033	7.114	6.947	6.947	6.947	6.896	6.923	6.757	6.808	6.752	6.752	6.859	6.859	6.859	6.859	6.964	6.894	7.065	6.98	7.04	7.095	7.095	6.993	6.993	7.048
YLR436C	6.641	6.696	6.696	6.589	6.589	6.589	5.576	5.525	5.47	5.414	5.414	5.274	5.219	5.167	5.161	5.169	5.169	5.28	5.28	5.665	5.665	5.876	5.82	5.82	5.665	5.665	5.771	6.036	6.107	6.107	6.107	6.107	6.107	6.192	6.192	6.192	6.243	6.535	6.535	6.535	6.535	6.535	6.535	6.535	6.535	6.535	6.535	6.535	6.479
YJR127C	0.812	0.706	0.706	0.706	0.706	0.706	0.706	0.706	0.356	0.056	0	0	0	0	0	0	0	0	0	0	0	0	0	0	0	0	0	0	0	0	0	0	0	0	0	0	0	0	0	0	0	0	0	0	0	0	0.111	0.111	0.111
YPR019W	18.071	18.071	18.182	18.182	18.238	18.341	18.343	19.222	19.222	19.222	19.327	19.327	19.327	19.327	19.327	19.327	19.327	19.55	20.068	20.068	20.068	20.068	20.068	20.067	20.334	20.334	20.334	20.66	21.143	21.55	21.55	21.55	21.55	21.55	21.55	21.55	21.55	21.606	21.586	21.586	21.641	21.641	21.693	21.693	21.693	21.748	21.804	21.804	21.804
YDL148C	17.619	17.619	17.725	17.781	17.996	18.081	18.081	18.081	18.026	18.026	17.97	17.859	17.859	17.803	17.803	17.803	17.803	17.803	17.803	17.803	17.803	17.803	17.696	17.696	17.696	17.696	17.696	17.696	17.64	17.692	17.333	17.121	16.74	16.688	16.688	16.493	16.493	16.437	16.058	15.951	15.951	15.581	15.496	15.496	15.193	15.193	14.625	14.411	14.307
YDR217C	6.287	6.287	6.689	6.373	6.373	6.481	5.863	6.139	6.246	6.246	6.298	6.596	6.651	6.651	6.651	6.596	6.647	6.754	6.647	6.703	6.703	6.703	6.599	6.496	6.389	6.773	8.959	8.959	9.071	9.071	9.173	9.389	9.572	9.627	9.627	10.362	10.362	10.414	10.577	10.577	10.744	10.744	10.828	11.093	11.038	11.038	11.148	11.315	11.478
YKL145W	10.334	11.239	11.828	11.884	11.994	11.994	12.538	12.509	12.453	12.402	13.93	13.93	13.981	13.93	13.93	13.93	13.985	13.985	13.741	13.692	13.692	13.692	13.692	13.743	13.743	13.854	14.023	14.023	14.023	14.023	14.023	13.972	13.972	13.763	13.763	13.763	13.874	13.874	13.874	13.921	13.921	13.921	13.921	14.44	14.599	15.028	15.028	15.028	15.028
YPL079W	6.108	6.108	6.108	6.108	6.108	6.108	6.282	6.067	6.067	6.067	6.067	6.067	5.751	5.751	5.37	5.318	5.318	5.178	5.042	5.042	4.991	4.991	4.935	4.935	4.557	4.557	4.53	4.53	4.53	4.31	4.31	4.31	4.31	4.254	4.254	4.095	3.871	3.871	3.871	3.871	3.731	3.568	3.568	3.673	3.78	4.263	4.263	4.263	4.263
YMR228W	8.049	8.049	8.049	8.049	8.049	8.049	8.049	7.704	7.33	7.434	7.434	7.519	7.148	7.152	7.048	7.155	7.4	7.4	7.451	7.342	8.622	9.566	9.776	10.441	10.441	10.441	10.385	10.735	10.74	11.058	11.383	11.223	11.223	11.223	11.063	11.063	11.008	11.063	11.225	11.713	11.984	11.984	11.984	12.039	12.039	12.095	12.075	12.215	12.607
YDR122W	17.131	17.294	17.294	18.233	18.233	18.389	18.389	18.769	18.82	19.115	19.059	19.378	19.896	19.896	19.896	20.036	19.951	19.932	19.987	20.098	20.098	20.154	20.154	20.154	20.313	20.313	21.458	21.458	21.458	21.458	21.458	21.458	21.458	21.458	21.402	21.402	21.402	21.558	21.558	21.558	21.558	21.558	21.558	21.558	21.558	21.558	21.558	21.558	21.558
YMR202W	14.51	14.51	14.51	14.51	14.51	14.561	14.561	14.561	14.561	14.561	14.506	14.347	14.332	14.227	14.33	14.33	14.275	14.034	13.979	13.894	13.894	13.894	13.758	13.647	13.647	13.68	13.573	13.522	13.466	13.466	13.41	13.192	13.085	13.085	12.978	12.978	12.555	12.503	12.503	12.503	12.392	12.337	12.285	12.23	12.005	11.954	11.954	10.94	10.991
YKL194C	5.228	5.172	5.121	5.283	4.552	4.552	4.501	4.105	4.105	4.405	4.645	6.69	7.875	8.087	8.087	8.171	8.115	7.903	7.907	8.555	8.443	8.498	8.498	8.638	8.859	9.066	9.066	9.066	9.346	9.346	9.538	10.313	10.368	10.42	10.42	10.42	10.42	10.579	10.579	10.579	10.579	10.579	10.475	10.635	10.635	10.69	10.882	11.376	11.534
YJR058C	14.24	14.24	14.24	14.295	14.347	14.45	14.654	14.654	14.654	14.654	14.654	14.654	14.518	14.574	14.906	14.906	14.906	14.906	14.906	14.906	14.906	14.906	14.906	14.854	14.91	14.99	14.99	14.99	15.186	15.186	15.186	15.241	15.079	15.134	15.219	15.219	15.163	15.163	15.108	14.945	14.945	14.945	14.79	14.734	14.734	14.683	14.683	14.683	14.578
YDL067C	15.815	15.815	15.815	15.815	15.926	15.926	15.926	15.871	15.871	15.871	15.731	15.731	15.731	15.731	15.731	15.731	15.731	15.838	15.838	15.782	15.697	15.697	15.86	15.889	15.889	15.889	15.889	15.829	15.689	15.689	15.689	15.689	15.633	15.719	15.719	15.824	15.824	15.964	15.964	15.984	16.069	16.069	16.013	16.013	15.958	15.958	15.958	15.958	15.958
YDL181W	17.048	17.048	17.158	17.158	17.103	16.999	16.999	17.05	17.05	17.05	17.05	17.43	17.379	17.323	17.323	17.323	17.216	17.132	17.027	16.971	16.92	16.48	16.48	16.265	16.265	16.265	16.265	16.265	16.209	15.936	16.02	16.02	16.02	16.127	16.127	16.076	16.076	16.025	16.025	16.025	15.969	15.918	15.966	15.966	15.966	15.911	15.859	15.808	15.449
YBL101C	8.181	8.181	8.181	8.237	8.237	8.237	8.237	8.237	8.237	7.97	7.97	7.914	7.435	7.331	7.066	7.066	6.33	6.33	6.274	6.061	5.028	4.888	4.747	4.663	4.663	4.663	4.663	4.663	4.663	3.556	3.42	3.065	3.221	3.221	3.221	3.221	3.325	3.214	3.214	3.109	2.554	2.448	2.448	2.448	2.448	2.448	2.285	2.341	2.182
YGL210W	6.613	6.715	6.66	6.823	6.823	6.878	6.916	7.144	7.743	7.691	8.32	9.194	9.018	9.074	9.939	9.939	10.105	10.268	10.46	10.669	10.884	10.884	10.995	10.995	11.434	11.434	11.434	11.574	11.574	11.678	11.729	11.97	11.97	11.97	11.97	12.025	12.025	12.077	12.077	12.021	11.969	11.969	11.969	11.969	11.643	11.451	11.376	11.676	12.819
YLR016C	8.194	8.246	7.777	7.376	7.821	7.765	8.228	8.228	8.228	8.228	8.339	8.339	8.339	8.339	8.502	8.451	8.559	8.724	8.831	8.831	8.831	8.831	8.831	8.775	8.72	9.22	9.775	10.483	13.496	13.794	13.901	13.901	13.952	13.952	13.952	14.008	14.304	14.253	14.253	14.253	14.253	15.112	15.487	15.431	15.974	16.288	16.288	16.288	16.233
YGR257C	7.748	8.051	9.066	9.066	9.066	9.151	9.235	9.021	9.293	9.077	9.077	9.328	9.717	9.717	9.717	9.717	9.768	9.768	9.768	9.768	9.824	9.824	9.824	9.824	9.824	9.928	9.928	9.928	9.928	10.251	10.195	10.195	10.195	10.195	10.139	10.084	10.032	10.032	10.032	10.032	10.032	10.032	10.083	10.083	10.083	9.979	9.979	9.868	9.707
YDR408C	9.951	9.951	9.951	10.007	10.007	10.007	10.007	9.952	9.952	9.952	9.952	9.896	9.811	9.727	9.727	9.727	9.571	9.571	9.435	9.435	9.383	9.383	9.383	9.383	9.328	9.328	9.272	9.272	8.378	8.118	8.118	6.879	6.669	6.425	6.425	6.425	6.099	5.939	5.888	5.625	5.625	4.783	4.539	4.539	4.486	4.486	4.486	4.486	4.486
YOR341W	4.204	4.204	4.712	4.712	5.177	6.069	6.069	6.227	6.227	6.227	6.363	6.363	6.363	6.523	6.523	6.523	6.523	6.523	6.523	6.579	6.579	6.663	7.629	8.289	8.289	8.345	8.345	8.396	8.452	8.507	8.507	8.861	8.861	8.861	8.916	8.916	8.916	8.972	9.027	9.027	9.027	9.027	9.027	9.027	9.027	9.027	9.027	9.027	9.187
YGR007W	16.641	16.641	16.529	16.634	16.609	16.554	16.235	17.51	17.721	17.721	17.857	17.802	17.858	17.692	17.636	17.747	18.161	18.157	18.7	18.696	18.696	18.696	18.585	18.585	18.774	18.737	18.977	19.033	19.803	21.054	21.003	21.221	21.332	21.794	21.794	21.794	21.794	21.794	21.682	21.682	21.79	21.79	21.79	21.79	21.79	21.79	21.79	21.79	21.845
YDR460W	4.142	4.245	4.352	4.864	5.274	5.645	5.805	5.972	6.027	6.027	6.163	6.163	6.271	6.702	6.806	6.806	6.858	6.858	7.216	8.921	8.977	9.515	9.74	10.125	10.125	10.835	10.891	11.139	11.885	11.941	12.045	12.045	12.045	12.101	12.101	12.101	12.049	12.049	12.216	13.772	15.44	15.495	15.607	15.662	15.718	15.774	16.021	16.021	16.021
YGL245W	6.035	6.176	6.231	6.231	6.371	6.315	6.315	6.315	6.4	6.315	6.315	6.315	6.371	6.371	6.371	6.371	6.371	6.371	6.263	6.263	6.263	6.212	6.267	6.372	6.32	6.782	7.03	7.356	7.356	7.356	7.356	7.356	7.356	7.356	7.407	7.514	7.621	7.898	7.949	8.005	8.005	8.005	8.116	8.167	8.167	8.252	8.252	8.252	8.14
YBR074W	3.233	3.318	3.123	3.123	3.123	3.071	3.071	3.071	3.071	3.071	3.071	2.649	2.649	2.649	2.756	2.707	2.707	2.707	2.707	2.707	2.707	2.651	2.651	2.544	2.449	2.533	2.696	2.696	3.324	3.324	3.379	3.571	3.622	3.674	3.729	3.869	3.869	3.98	4.194	4.707	5.323	5.323	5.323	5.323	5.267	5.267	5.323	5.323	5.323
YPL098C	8.994	8.994	9.102	9.051	9.051	9.051	9.106	8.309	8.57	8.57	8.57	8.57	8.22	8.604	8.464	8.359	8.023	7.622	7.677	7.677	7.621	7.621	7.202	7.202	7.143	7.087	6.947	6.947	6.947	6.789	6.84	5.326	4.908	4.455	4.351	4.51	4.884	5.738	5.738	5.793	5.956	6.067	6.067	6.281	7.411	7.782	8.163	8.163	8.163
YOR049C	0.281	0.365	0.365	0.365	0.47	0.47	0.47	0.47	0.47	0.47	0.47	0.47	0.385	0.385	0.385	0.385	0.385	0.385	0.385	0.329	0.274	0.274	0.274	0.274	0.274	0.274	0.329	0.329	0.329	0.329	0.329	0.329	0.329	0.433	0.433	0.433	0.433	0.622	0.622	0.622	0.622	0.622	0.622	0.622	0.622	0.622	0.782	0.782	0.782
YGL247W	8.094	7.882	7.826	7.826	7.911	7.911	7.506	7.348	7.207	7.318	7.552	7.607	8.039	8.039	7.931	7.374	7.049	6.786	6.545	7.061	8.028	8.028	8.083	8.188	8.244	8.244	8.351	8.733	8.733	8.622	8.673	8.673	8.778	8.889	8.889	8.889	8.889	8.889	8.889	8.889	8.949	9.198	9.309	9.365	9.365	9.28	9.28	9.28	9.28
YEL052W	5.558	5.558	5.614	5.236	5.187	6.057	6.142	6.142	6.226	6.382	6.382	6.493	6.389	6.389	6.449	7.804	8.22	8.062	8.062	8.062	8.062	8.358	8.924	8.924	9.415	9.415	9.471	9.471	9.415	9.415	9.5	9.44	9.545	11.239	11.802	12.936	13.048	13.531	13.531	13.531	13.531	13.755	14.218	14.274	14.274	14.415	14.517	14.517	14.517
YBR170C	8.413	8.413	8.465	8.732	8.899	8.899	8.899	8.899	9.229	9.229	9.229	9.229	9.229	9.285	9.285	9.34	9.34	9.34	9.34	9.34	9.34	9.34	9.34	9.34	9.396	9.507	9.507	9.507	9.507	9.507	9.508	9.508	9.508	9.564	9.615	9.615	9.615	9.615	9.53	9.475	9.286	9.286	9.286	9.29	9.342	9.342	9.342	9.393	9.393
YDR533C	7.264	7.371	7.529	7.584	7.691	7.691	8.42	9.241	9.241	9.241	9.244	9.244	9.244	9.244	9.299	9.299	9.299	9.299	9.299	9.299	9.41	9.466	9.466	9.466	9.466	9.466	9.466	9.466	9.551	9.499	9.499	9.499	9.499	9.499	9.555	9.499	9.639	9.639	9.695	9.695	9.695	9.695	9.695	9.445	9.445	9.496	9.496	9.552	9.607
YBR095C	7.06	7.439	7.383	7.413	7.301	7.19	7.189	7.47	7.894	7.845	7.845	7.845	7.901	7.956	7.956	7.901	7.849	7.934	7.934	7.934	7.6	7.544	7.484	7.54	7.943	8.083	8.327	8.271	8.271	8.271	8.271	8.271	8.271	8.322	8.427	8.371	8.589	8.589	8.832	8.832	8.832	8.777	8.777	8.673	8.673	8.568	8.512	8.568	8.568
YMR214W	9.236	9.399	9.45	9.151	9.202	9.151	9.206	9.202	9.015	9.07	9.015	8.754	9.498	9.908	10.162	10.162	10.322	10.909	11.149	11.527	11.611	11.611	12.055	12.913	13.881	13.881	13.988	13.988	13.988	14.128	14.502	14.558	14.558	14.558	14.558	14.558	14.558	14.558	14.558	14.773	14.773	14.881	14.932	15.139	15.139	15.279	15.279	15.335	15.335
YPL047W	11.284	11.34	11.34	11.395	11.288	11.48	11.48	11.48	11.424	11.424	11.424	11.672	11.616	11.616	11.616	11.841	11.703	11.866	11.922	11.922	11.922	11.866	12.007	12.062	12.169	12.445	12.445	12.501	12.341	12.341	12.448	12.602	12.602	12.761	12.761	12.761	12.761	12.761	12.761	12.302	12.217	12.298	12.247	12.302	12.302	12.302	12.302	12.302	12.302
YML096W	4.533	4.533	4.5	4.943	4.943	5.05	5.43	5.588	5.588	5.588	5.588	5.608	5.748	5.804	5.804	5.748	5.588	5.699	5.726	5.726	5.862	7.045	9.151	11.027	11.167	11.167	11.767	11.767	12.092	12.092	12.361	12.361	12.361	12.361	12.466	12.517	12.573	12.573	12.628	12.628	12.684	12.684	12.846	12.901	12.901	12.901	12.901	12.901	12.901
YOR161C	4.633	4.796	4.767	4.767	4.907	4.963	5.283	5.39	5.446	5.53	5.53	5.53	5.744	7.521	7.521	8.006	8.117	8.284	8.535	8.535	8.782	8.834	8.885	10.274	10.218	10.623	11.052	11.193	11.458	11.784	11.784	11.835	11.835	12.082	12.138	12.872	12.872	12.872	12.872	12.923	12.975	13.167	13.898	14.85	14.906	14.906	14.906	14.906	15.286
YHR090C	14.922	14.922	14.922	15.224	15.224	15.28	15.28	15.387	15.387	15.65	15.65	15.817	15.928	16.097	16.097	16.097	16.097	16.257	16.257	16.257	16.257	16.549	16.549	16.549	16.549	16.604	16.604	16.604	16.66	16.656	16.656	16.656	16.656	16.656	16.656	16.656	16.656	16.6	16.6	16.6	16.544	16.544	16.756	16.863	16.863	16.919	16.919	16.919	16.863
YDR267C	8.339	8.339	8.395	8.45	8.45	8.45	8.45	8.506	8.506	8.506	8.506	8.561	8.561	8.398	8.398	8.398	8.294	8.294	8.294	8.293	8.24	8.24	8.24	8.24	8.185	8.07	8.07	8.014	8.014	8.014	7.904	7.454	7.403	7.403	7.245	7.141	7.303	7.415	7.415	7.359	7.359	7.275	7.275	7.464	7.464	7.464	7.464	7.464	7.408
YMR024W	3.591	3.424	3.424	3.368	3.419	3.364	3.42	3.364	3.504	3.504	3.82	3.82	3.876	3.876	3.876	3.927	4.031	4.079	4.495	4.55	4.606	4.606	4.657	4.657	4.657	4.657	4.708	4.708	4.76	4.76	4.76	4.76	4.76	4.76	4.76	4.76	4.653	4.653	4.653	4.653	4.653	4.652	4.652	4.764	4.868	4.868	5.549	5.549	5.657
YMR148W	5.672	5.62	5.568	5.624	5.624	5.624	5.624	5.624	3.857	3.691	3.716	4.012	4.226	4.31	4.417	4.993	5.61	5.721	5.721	5.721	5.665	5.89	5.89	5.839	5.806	5.751	5.751	5.666	5.741	5.849	6.195	6.617	6.617	6.617	6.724	6.842	7.063	7.063	7.114	7.114	7.17	7.17	7.17	7.277	7.244	7.188	7.272	7.379	7.435
YLR449W	11.221	11.173	11.224	11.224	11.224	11.224	11.224	11.224	11.224	11.224	11.224	11.224	11.224	11.113	11.164	11.301	11.348	11.7	11.755	11.699	11.699	11.699	11.699	11.699	11.699	11.699	11.755	11.699	11.699	11.643	11.643	11.643	11.643	11.643	11.643	11.643	11.29	11.187	11.131	11.131	11.076	11.18	11.18	11.18	11.022	11.022	11.022	11.022	10.886
YML092C	16.369	16.424	16.564	16.564	17.004	17.004	17.06	17.06	17.115	17.064	17.275	17.223	17.223	17.223	17.223	17.223	17.326	17.326	17.326	17.326	17.326	17.326	17.326	17.382	17.382	17.437	17.437	17.437	17.437	17.437	17.437	17.437	17.161	17.106	17.055	17.055	17.139	17.139	17.139	17.172	17.066	16.961	16.961	16.961	16.961	16.961	16.961	16.681	16.681
YKL173W	5.278	5.223	5.223	4.867	4.867	4.867	4.815	6.753	6.757	6.757	6.757	6.757	6.926	7.801	8.43	9.122	9.206	9.262	9.262	9.262	9.262	9.365	9.365	9.365	9.365	9.365	9.365	9.42	9.475	9.583	10.992	10.992	11.096	11.255	11.255	11.255	11.255	11.255	11.255	11.535	11.535	11.48	11.59	11.59	11.749	12.264	12.841	13.162	13.162
YOL068C	9.552	9.552	9.854	9.767	9.626	9.52	9.52	9.52	9.52	9.52	8.795	8.746	8.746	8.948	8.837	8.837	8.786	9.026	8.705	8.705	8.49	8.949	8.846	8.901	8.901	8.901	8.901	8.85	8.387	7.923	8.03	7.835	7.835	7.107	6.995	7.08	6.992	7.308	7.602	7.653	7.708	7.708	7.708	7.514	7.302	7.674	7.97	7.97	8.128
YMR223W	7.198	7.198	7.198	7.142	7.298	6.816	6.816	6.871	6.871	6.815	5.93	5.42	5.335	5.335	5.28	6.114	7.376	11.152	11.152	11.152	11.256	11.468	11.417	11.417	11.417	11.361	11.468	11.468	11.468	11.793	12.956	13.123	13.29	13.239	13.239	13.292	13.292	12.938	13.237	13.101	13.267	13.427	13.534	13.902	13.902	13.902	13.902	14.009	14.009
YNL115C	2.385	2.385	2.385	2.492	3.322	3.619	4.442	4.442	4.498	4.498	4.498	4.604	4.707	4.707	4.974	5.03	5.03	5.197	5.197	5.422	5.422	5.506	5.613	5.613	5.749	5.852	5.936	6.217	6.217	6.328	6.593	6.593	6.593	6.593	6.593	6.678	6.763	6.763	7.034	7.447	7.447	7.502	7.714	7.714	7.769	7.769	7.769	7.825	7.825
YGL256W	7.36	8.025	7.972	8.112	9.292	10.408	10.568	10.76	10.764	10.764	11.148	11.092	11.315	11.315	11.315	11.366	11.366	11.366	11.366	11.366	11.23	11.175	11.398	11.398	11.398	11.398	11.449	11.449	11.449	11.449	11.449	11.449	11.345	11.345	11.401	11.256	11.256	11.256	11.256	11.256	11.256	11.256	11.256	11.256	11.256	11.256	11.256	11.256	11.256
YDR353W	8.578	8.578	8.418	8.418	8.418	8.529	8.529	8.389	8.63	8.385	8.385	8.385	8.385	8.333	8.249	8.249	8.249	8.249	8.249	8.197	8.197	8.197	8.197	8.142	8.142	7.497	7.386	7.386	7.281	7.281	7.281	7.281	7.281	7.281	6.929	6.77	6.913	6.913	6.913	6.913	6.715	6.611	6.422	6.422	6.422	6.506	6.559	6.559	6.559
YGR262C	4.479	4.479	4.691	4.691	4.857	5.049	5.16	5.16	5.216	5.212	5.318	5.318	5.318	5.367	5.367	5.471	5.689	6.281	6.281	6.553	6.553	6.553	6.874	6.874	6.93	6.985	7.145	7.281	8.04	8.143	8.786	8.838	9.402	9.402	9.402	9.454	9.565	9.62	9.942	9.942	9.942	9.994	9.994	9.994	9.993	9.993	9.853	9.853	9.853
YMR073C	7.187	7.461	8.349	8.627	8.679	8.679	8.679	8.679	8.786	8.786	8.786	8.786	8.868	9.028	8.865	8.865	8.921	8.921	8.921	8.921	8.921	8.921	8.921	7.721	7.663	8.713	8.713	8.713	8.713	8.602	8.657	8.657	8.742	8.854	8.854	8.854	9.455	9.455	9.511	9.511	9.511	9.511	9.511	9.562	9.562	9.562	9.665	9.665	9.665
YNL178W	11.352	11.352	11.352	11.619	11.619	11.781	11.837	11.893	11.893	11.781	11.858	11.802	11.858	11.783	11.783	11.783	11.783	11.783	11.475	11.531	11.531	11.342	11.262	11.262	11.262	11.053	10.967	11.072	11.127	11.401	11.401	11.401	11.401	11.456	11.456	11.456	11.508	11.648	11.563	11.618	11.618	11.703	11.756	11.756	11.811	11.867	11.867	11.974	11.974
YDR148C	14.196	14.084	14.084	14.084	13.921	13.921	13.921	13.648	13.648	12.964	12.964	12.856	12.856	12.805	12.609	12.609	12.473	9.545	8.601	8.494	8.327	8.327	8.327	8.167	8.167	8.167	8.167	8.167	8.083	7.998	7.998	7.023	6.854	6.471	6.415	6.255	6.144	6.144	6.059	5.117	5.01	4.954	4.711	4.551	4.495	3.696	2.385	1.895	1.895
YGR281W	9.568	9.568	9.619	9.67	9.67	9.67	9.67	9.722	9.722	9.782	9.944	10	10.051	10.051	10.051	10.051	10.136	9.998	9.998	10.109	10.25	10.865	10.865	10.865	10.865	10.865	10.865	10.865	10.865	11.144	11.36	11.304	11.359	11.359	11.303	11.303	11.248	11.192	11.248	11.304	11.199	11.199	11.199	11.199	11.199	11.199	11.199	11.199	11.148
YGR156W	5.609	5.557	5.557	5.501	5.501	5.466	5.528	5.528	5.72	6.056	6.056	6.056	6.004	6.004	6.004	6.109	6.193	6.359	6.934	7.523	7.681	7.766	7.77	7.77	7.77	7.77	8.021	8.456	8.723	8.827	9.099	9.099	9.154	9.154	9.154	9.154	9.046	9.204	9.265	9.265	9.265	9.488	9.684	9.955	10.222	10.771	11.045	11.045	11.1
YOR289W	13.549	13.549	13.549	13.549	13.549	13.549	13.549	13.605	13.984	14.037	14.092	14.612	14.612	14.987	14.987	15.182	15.182	15.238	15.294	15.243	15.191	15.136	15.359	15.55	15.55	15.686	15.749	15.804	15.804	15.804	15.804	15.804	15.804	15.804	15.804	15.804	15.804	15.804	15.804	15.804	15.804	15.86	15.86	15.86	15.86	15.86	15.7	15.616	15.616
YDL178W	5.544	5.544	5.544	5.759	5.73	5.642	5.586	5.586	5.53	5.53	5.53	4.996	4.519	4.235	4.346	4.346	4.402	4.402	4.078	4.078	4.023	3.69	4.152	4.857	4.857	5.019	5.019	5.019	5.07	5.288	5.148	5.199	5.388	5.388	5.388	5.337	5.17	5.17	5.274	5.47	5.577	6.142	6.359	6.518	7.077	7.077	7.077	7.077	7.077
YJR131W	8.289	8.289	8.289	8.242	8.242	8.297	8.353	8.409	8.653	8.653	8.653	8.598	8.598	8.598	8.546	8.546	8.546	8.546	8.546	8.546	8.546	8.546	8.388	8.388	8.528	8.528	8.528	8.443	8.443	8.285	8.285	7.958	7.903	7.743	7.525	7.329	7.249	7.36	7.36	7.36	7.413	7.413	7.413	7.302	7.302	7.246	7.246	7.246	7.246
YFL033C	8.671	8.508	8.135	7.868	7.868	7.812	7.756	7.649	7.705	7.756	7.756	7.7	7.645	7.505	7.449	7.394	7.394	7.338	7.338	7.394	7.142	7.142	7.142	6.931	6.931	6.931	6.986	6.986	6.986	6.986	6.986	6.716	6.491	6.387	6.387	6.387	6.387	6.331	6.331	6.331	6.331	4.529	4.066	3.962	3.962	3.962	3.962	3.962	3.962
YGL175C	5.619	5.179	5.266	7.418	7.418	7.47	7.743	7.798	8.293	8.399	8.399	8.399	8.399	8.451	8.613	8.616	8.56	9.255	9.254	9.39	9.283	9.335	9.283	9.339	9.288	9.764	9.735	10.98	10.98	11.138	11.401	12.262	12.317	12.317	12.484	12.54	12.651	13.174	13.174	13.089	13.089	13.145	13.094	13.095	13.2	13.362	13.473	13.473	13.628
YDL201W	10.66	10.313	10.727	12.269	12.269	12.269	12.776	12.776	12.831	12.831	12.775	12.775	12.831	12.882	12.882	12.842	13.301	13.301	13.301	13.412	14.175	14.175	14.286	14.286	14.235	14.235	14.291	14.398	14.398	14.398	14.398	14.5	14.714	15.017	15.017	14.906	14.957	15.117	15.547	15.547	15.654	15.653	15.653	15.653	15.653	15.653	15.653	15.653	15.653
YFR035C	9.711	9.66	9.66	9.66	9.66	9.66	9.711	9.655	9.544	9.274	9.444	9.196	9.196	9.468	9.257	9.257	9.504	9.504	9.504	9.504	9.312	9.312	9.156	9.156	9.045	8.886	8.779	8.779	8.672	8.617	8.566	8.566	8.566	8.51	8.51	8.258	8.207	8.207	8.066	8.066	8.011	8.011	8.011	8.011	7.955	6.72	5.909	5.824	5.412
YBL023C	5.59	5.59	5.59	5.646	5.646	5.646	5.731	5.731	5.731	5.731	5.996	5.996	5.996	6.052	6.163	6.163	6.163	6.163	6.27	6.27	6.27	6.27	6.27	6.27	6.411	6.411	6.411	6.411	6.467	6.467	6.467	6.467	6.467	6.467	6.522	6.578	6.578	6.578	6.578	6.578	6.578	6.578	6.578	6.578	6.578	6.578	6.578	6.578	6.578
YCL014W	15.549	15.549	15.752	16.472	16.523	16.739	16.991	16.991	16.991	16.991	16.991	16.935	16.986	17.042	17.665	17.665	17.665	17.665	17.665	17.721	17.721	17.721	17.721	17.721	17.721	17.721	17.721	17.61	17.61	17.45	17.45	17.365	17.254	17.254	17.143	17.143	17.088	17.088	17.088	17.088	17.088	17.088	17.032	17.139	16.781	16.781	16.671	16.671	16.503
YBR082C	7.349	7.54	7.858	7.802	8.257	8.741	8.796	8.796	8.796	8.852	8.427	8.286	8.234	8.234	8.071	8.071	8.071	7.917	7.917	7.563	7.4	7.211	7.211	7.4	7.451	7.419	7.742	7.63	7.738	7.738	7.738	7.738	7.738	7.738	7.766	7.662	7.927	8.252	8.304	8.359	8.415	8.415	8.362	8.362	8.47	8.526	8.385	8.521	8.606
YOR367W	4.813	4.813	5.183	5.287	5.675	5.782	6.089	6.089	6.089	5.878	5.929	6.125	6.334	6.334	6.334	6.334	6.334	6.334	6.334	6.334	6.282	6.178	6.182	6.64	6.64	6.725	6.725	6.725	6.892	6.892	6.892	6.892	6.892	6.705	6.705	6.705	6.705	6.808	6.808	6.808	6.808	6.808	6.808	6.808	6.808	6.808	6.808	6.808	6.808
YER149C	1.933	1.933	1.933	2.173	2.173	2.173	2.173	2.173	1.846	2.144	2.325	2.352	2.459	2.459	2.459	2.459	2.459	2.511	3.045	3.907	3.907	4.323	4.323	4.323	4.323	4.379	4.379	4.379	4.379	4.379	4.677	4.677	4.729	4.729	4.729	4.573	4.684	5.325	6.029	6.029	6.029	6.029	6.029	6.029	6.443	6.926	7.612	7.612	7.612
YGL246C	10.275	10.382	10.936	11.983	13.346	15.147	15.357	15.357	15.357	15.252	15.308	15.726	15.726	15.726	15.726	15.726	15.726	15.726	15.726	15.782	15.782	16.34	16.444	16.656	16.707	16.707	16.707	16.759	16.814	16.758	17.071	17.7	17.7	17.755	17.86	17.915	17.915	17.915	17.97	17.97	17.97	17.97	17.97	17.97	17.917	17.973	18.187	18.239	18.183
YDR042C	6.904	6.904	6.904	6.904	6.712	6.661	6.554	6.554	6.554	6.554	6.554	6.47	6.414	6.33	6.218	5.945	5.89	5.834	5.698	5.374	5.374	5.374	3.856	3.801	3.531	3.531	3.531	3.312	2.798	2.479	2.424	2.424	2.206	1.636	1.424	1.424	1.424	1.34	1.34	1.444	1.529	1.529	1.72	1.72	1.72	1.665	1.529	1.529	1.529
YLR413W	8.401	8.345	8.401	8.401	8.401	8.401	8.401	8.401	8.456	8.456	8.456	8.294	8.294	8.294	8.294	8.214	8.214	8.158	8.243	8.243	8.243	8.187	8.187	8.187	8.187	8.292	8.292	8.292	8.292	8.292	7.957	7.85	7.85	7.389	7.389	7.223	7.138	7.08	7.08	7.08	7.08	7.08	7.08	7.024	7.024	6.92	6.813	6.898	6.898
YGL238W	7.177	8.157	8.212	8.323	8.323	8.379	8.483	9.431	9.431	9.431	9.534	9.67	10.122	10.122	10.122	10.122	10.233	10.233	10.233	10.233	10.289	10.289	10.429	11.029	11.029	11.029	11.029	11.029	11.029	11.029	10.98	10.98	10.98	10.98	11.031	11.031	11.031	11.031	11.031	11.031	11.138	11.138	10.843	10.791	10.735	10.769	10.74	11.001	11.297
YHR067W	13.627	13.816	13.76	13.978	13.978	14.034	13.978	13.978	13.926	14.011	14.304	14.359	14.359	14.359	14.255	14.255	14.251	14.384	14.544	14.544	14.544	14.644	15.02	15.02	15.076	15.483	15.483	15.483	15.512	15.303	15.303	15.439	15.442	15.331	15.331	15.842	15.787	15.758	15.647	15.563	15.482	15.482	15.46	15.073	14.926	14.766	14.543	14.599	13.702
YKR025W	14.197	14.197	14.357	13.792	13.737	13.47	13.47	13.363	13.363	13.312	12.362	11.577	11.419	11.419	11.419	11.334	11.386	11.386	10.451	10.072	9.91	9.91	4.833	3.167	3.581	6.646	6.802	6.802	6.942	7.189	7.245	7.348	7.371	7.533	7.588	8.03	7.979	7.979	8.171	8.119	8.224	8.139	8.191	8.191	8.135	8.135	8.032	8.032	8.088
YFR003C	18.815	18.815	18.815	18.815	19.321	19.377	19.432	19.432	19.432	19.432	19.432	19.725	19.776	20.586	20.586	20.726	20.94	20.94	20.884	20.884	20.884	20.884	20.884	21.098	21.21	21.265	21.265	21.265	21.265	21.265	21.265	21.265	21.265	21.265	21.265	21.35	21.35	21.401	21.345	21.261	21.321	21.321	21.321	21.321	21.321	21.321	21.354	21.354	21.49
YDL049C	2.974	2.974	2.974	2.974	2.762	2.567	2.567	2.567	2.515	2.515	1.995	1.699	1.699	1.699	1.754	1.754	1.754	1.754	1.754	1.647	1.592	1.676	1.729	1.729	1.729	1.729	1.674	1.482	1.431	1.431	1.376	1.376	1.376	1.376	1.376	1.376	1.376	1.376	1.376	1.376	1.376	1.376	1.376	1.376	1.209	1.157	1.319	1.319	1.404
YBR143C	13.377	13.377	13.377	13.377	13.377	13.38	13.38	13.38	13.324	13.324	13.376	13.376	13.32	13.321	13.383	13.334	13.194	13.194	13.194	13.194	13.194	12.954	12.818	12.873	12.873	12.873	12.873	12.71	12.608	12.503	12.503	12.503	12.307	12.307	12.307	12.307	12.252	12.149	12.065	12.009	12.009	12.009	11.953	11.953	11.953	11.902	11.902	11.076	10.969
YMR272C	9.232	9.284	9.124	9.124	8.965	8.965	8.829	8.829	8.62	8.457	8.457	8.457	8.352	8.301	8.408	8.408	8.625	8.681	8.629	8.629	8.518	8.518	8.413	8.413	8.413	8.358	8.358	8.303	8.303	8.198	8.142	8.305	7.378	8.179	8.179	8.268	8.187	8.061	8.256	7.233	7.237	7.849	7.586	7.586	7.916	7.637	7.53	8.152	8.376
YGR112W	8.045	8.045	7.99	7.671	7.671	7.449	7.398	7.287	7.287	7.017	6.877	6.877	6.714	6.821	6.873	6.873	6.873	6.766	6.766	6.711	6.766	6.766	6.655	6.655	6.387	6.009	6.009	5.873	5.817	5.71	5.71	5.71	4.502	4.395	4.343	3.847	3.903	3.988	4.28	4.28	4.28	4.578	4.578	4.578	4.365	4.416	4.039	4.039	3.577
YLR456W	4.838	4.838	4.753	4.753	4.842	4.978	4.978	5.062	4.818	4.629	4.629	4.629	4.544	4.749	4.749	4.749	4.801	4.801	4.905	4.956	5.048	5.103	5.155	5.155	5.155	5.155	5.155	5.155	5.155	4.947	4.841	5.137	5.277	5.277	5.277	5.277	5.277	5.222	5.166	5.111	5.059	5.008	5.059	5.164	5.164	5.164	5.197	5.297	5.297
YNL054W	9.354	9.354	9.461	9.516	9.516	9.516	9.516	9.516	9.679	9.73	9.841	10.137	10.277	10.333	10.333	10.388	10.388	10.444	10.444	10.444	10.444	10.444	10.375	10.487	10.542	10.705	10.705	10.705	10.761	10.901	11.366	11.906	12.017	12.318	12.318	12.318	12.318	12.429	12.48	12.425	12.425	12.425	12.425	12.48	12.531	12.531	12.72	12.72	12.72
YHR086W	12.611	12.508	12.508	12.234	12.234	11.458	11.458	11.458	11.403	11.399	11.646	11.535	11.48	11.48	11.48	11.293	9.841	9.645	9.645	10.502	11.332	11.904	12.481	12.536	12.426	12.426	12.426	12.426	12.426	12.37	12.611	12.869	12.925	12.925	12.925	12.925	12.87	12.925	12.925	12.925	12.925	12.925	12.925	12.874	12.978	12.923	12.923	12.923	12.978
YOR001W	7.532	7.584	7.695	7.747	8.261	8.817	8.817	8.817	8.817	8.817	8.817	8.817	8.817	9.095	9.34	9.451	9.503	9.554	9.554	9.554	9.61	9.61	9.61	9.61	9.666	9.666	9.666	9.666	9.666	9.717	9.717	9.717	9.717	9.717	9.717	9.717	9.717	9.908	9.908	9.908	9.908	9.908	9.908	9.908	9.797	9.605	9.495	9.495	9.495
YHL011C	22.629	22.629	22.899	22.899	22.899	22.899	23.002	23.108	23.164	23.112	23.112	23.112	23.112	23.112	23.112	23.112	23.057	23.057	23.006	23.006	23.057	23.112	23.112	23.112	23.112	23.112	22.916	22.916	22.865	22.865	22.865	22.864	22.864	22.864	22.864	22.864	22.864	22.864	22.864	23.069	23.013	23.013	23.013	23.013	23.013	22.853	22.746	22.59	22.338
YPL260W	10.7	10.644	10.695	10.695	10.695	10.695	10.695	10.695	10.695	10.751	10.7	10.7	10.7	10.7	10.755	10.755	10.7	10.7	10.7	10.615	10.615	10.615	10.615	10.615	10.615	10.615	10.615	10.615	10.564	10.564	10.345	10.345	10.241	10.185	10.185	10.185	10.185	10.185	10.185	9.814	9.73	9.674	9.674	9.674	9.674	9.618	9.618	9.618	9.567
YMR173W	17.1	17.1	17.156	17.156	17.156	17.345	17.293	17.293	17.182	17.182	16.936	16.775	17.047	17.047	17.047	16.991	16.991	16.991	16.885	16.773	16.669	16.558	16.558	16.643	16.643	16.694	16.699	16.699	16.643	16.483	16.593	16.696	16.696	16.641	16.641	16.641	13.476	12.308	11.023	10.967	10.857	10.912	11.541	11.541	11.541	11.699	11.699	11.644	11.695
YHR024C	10.811	10.867	11.13	11.074	11.074	11.13	11.13	11.237	11.237	11.237	11.399	11.996	12.68	12.735	12.957	13.796	13.796	13.796	13.796	14.087	15.237	15.237	15.45	15.506	15.506	15.506	16	16	16.085	16.297	16.352	16.352	16.352	16.513	16.838	17.029	17.029	16.974	16.974	16.974	16.974	16.974	16.974	16.974	17.058	17.058	17.11	17.165	17.165
YHR199C	15.149	15.149	15.309	15.309	15.364	15.872	15.928	15.928	16.038	16.038	16.038	16.178	16.178	16.423	16.581	16.846	16.897	16.897	16.953	17.47	17.525	17.576	17.525	17.525	17.688	18.869	18.869	19.091	19.198	19.305	19.796	19.796	19.796	19.796	19.796	19.796	19.852	19.852	19.852	19.955	19.955	19.955	19.955	20.059	20.059	20.144	20.144	20.144	20.144
YNL190W	11.293	11.349	11.538	11.593	11.734	11.734	11.789	11.789	11.789	11.845	11.845	11.845	11.845	11.845	11.845	11.896	11.897	11.897	11.953	11.953	11.953	11.817	11.761	11.709	11.709	11.709	11.709	11.709	11.709	11.658	11.603	11.658	11.658	11.658	11.658	11.658	11.658	11.658	11.712	11.656	11.656	11.281	11.281	11.226	11.119	10.74	10.489	10.275	10.275
YCR031C	5.906	5.306	5.445	5.445	5.445	5.605	5.69	6.053	6.053	6.053	6.057	6.052	6.137	6.104	6.104	6.366	6.473	6.576	6.628	6.543	6.543	6.594	6.594	6.543	5.937	5.777	5.788	5.737	5.792	5.792	5.792	5.763	5.867	6.818	7.143	8.028	8.133	8.244	8.244	8.299	8.355	8.355	8.355	8.274	8.379	8.641	8.697	8.752	8.752
YGR096W	11.332	11.487	11.539	11.993	11.938	12.156	12.105	12.105	12.156	12.156	12.207	12.207	12.363	12.307	12.392	12.339	12.394	12.499	12.499	12.499	12.499	12.499	12.499	12.499	12.499	12.392	12.392	12.392	12.708	13.193	13.352	13.403	13.458	13.514	13.625	13.625	13.676	13.676	13.732	14.039	14.09	14.09	14.09	14.086	13.698	13.698	13.749	13.749	13.749
YER006W	13.427	13.427	13.427	13.371	13.371	13.287	13.342	13.393	13.393	13.393	13.338	13.338	13.338	13.338	13.338	13.478	13.478	13.478	13.478	13.478	13.478	13.478	13.427	13.427	13.319	13.179	13.179	13.179	13.179	13.179	13.124	13.072	13.072	13.017	13.017	13.017	13.017	13.017	12.821	12.821	12.821	12.821	12.545	12.493	11.68	11.591	11.101	10.78	10.615
YDR489W	8.138	8.329	8.225	8.28	8.733	9.357	9.357	9.302	9.302	9.302	9.302	9.729	9.729	9.813	9.813	9.813	9.813	9.709	9.898	9.729	9.729	9.84	10.085	10.384	11.749	12.434	12.485	12.485	12.541	12.541	12.211	12.211	12.38	12.487	12.594	12.646	12.646	12.646	12.646	12.701	12.701	12.752	12.864	12.919	13.271	13.271	13.271	13.271	13.271
YER023W	2.569	2.569	2.569	2.758	3.247	3.302	3.442	3.494	3.494	3.544	3.493	3.493	3.493	3.578	3.578	3.578	3.718	3.94	5.275	5.951	10.503	10.503	11.271	11.271	11.326	11.596	11.596	11.596	11.596	11.596	11.596	11.596	11.647	11.647	11.647	11.647	11.647	11.591	11.536	11.565	11.565	11.617	11.617	11.617	11.588	11.588	11.673	11.673	11.673
YOR129C	6.15	7.335	7.335	7.28	7.383	7.523	7.708	7.708	7.763	7.818	7.93	7.79	7.872	7.872	7.36	7.022	7.601	9.352	14.01	14.01	14.117	14.117	14.117	14.117	14.224	14.224	14.224	14.504	15.663	16.203	16.254	16.254	16.254	16.199	16.199	16.199	16.335	16.689	16.741	16.992	17.159	17.159	17.159	17.215	17.375	17.264	17.46	18.061	18.061
YBR068C	0.452	0.452	0.452	0.452	0.452	0.452	0.452	0.452	0.452	0.452	0.452	0.452	0.452	0.452	0.452	0.452	0.452	0.452	0.452	0.536	0.536	0.536	0.536	0.536	0.536	0.432	0.432	0.488	0.488	0.488	0.488	0.488	0.488	0.488	0.488	0.488	0.488	0.488	0.488	0.488	0.488	0.488	0.488	0.488	0.492	0.598	0.598	0.598	0.598
YKL184W	4.616	4.672	4.616	4.616	4.616	4.51	4.454	4.203	4.147	4.036	4.01	4.01	4.01	3.925	3.925	3.925	3.767	3.956	3.956	3.956	3.956	3.956	3.9	3.795	3.795	3.637	3.526	3.526	3.254	3.309	3.309	3.258	3.258	3.258	3.258	3.206	2.959	2.653	2.569	2.466	2.499	2.499	2.499	2.499	1.997	2.129	2.251	2.086	2.086
YLR114C	7.874	7.874	7.93	7.93	8.151	8.359	8.411	8.411	8.411	8.411	8.411	8.853	10.294	10.294	11.268	11.323	11.323	11.379	11.43	11.535	11.535	11.619	11.619	11.568	11.568	11.568	11.512	11.512	11.512	11.512	11.807	11.807	11.807	11.807	11.807	11.807	11.722	11.722	11.722	11.611	11.722	11.881	12.125	12.125	12.125	12.125	12.125	12.229	12.445
YCL016C	17.662	17.662	17.662	17.746	17.746	17.746	17.746	17.746	17.746	17.798	17.849	17.849	17.849	17.905	17.905	17.961	17.961	17.961	18.068	18.068	18.068	18.068	18.068	18.208	18.208	18.208	18.153	18.153	18.153	18.153	18.153	18.153	18.206	18.206	18.206	18.095	18.095	18.095	18.095	18.095	18.095	18.095	18.039	17.716	17.716	17.716	17.716	17.716	17.716
YOL112W	12.983	12.418	12.418	12.418	12.362	12.31	12.31	11.878	11.878	10.391	10.11	10.166	10.222	10.166	8.975	7.83	7.22	7.272	7.272	7.105	7.105	6.809	6.499	6.358	6.683	6.683	6.768	6.768	6.768	6.768	6.628	6.516	6.217	6.902	6.902	7.59	8.532	8.392	8.392	8.392	8.34	8.392	8.546	8.546	8.495	8.495	8.495	8.55	8.55
YGR117C	4.967	4.264	3.752	3.696	3.64	3.64	3.529	3.333	3.333	3.07	3.074	2.863	2.863	2.863	2.863	2.649	2.649	2.486	2.486	2.486	2.431	2.482	2.427	2.427	2.427	2.427	2.375	2.431	2.184	1.923	1.867	1.867	1.671	1.565	1.565	1.565	1.46	1.516	1.601	1.601	1.601	1.572	1.627	1.516	1.516	1.516	1.516	1.516	1.516
YKR086W	9.539	9.321	10	9.889	9.969	10.025	9.754	9.81	9.865	9.92	9.92	9.111	10.181	14.483	14.538	15.87	15.87	15.87	15.87	16.032	17.657	17.549	18.323	19.173	19.794	22.091	22.142	22.142	22.415	22.467	22.681	22.63	22.63	22.63	23.761	24.918	24.918	25.078	25.078	25.078	25.129	25.074	25.243	25.553	25.608	25.822	26.045	25.99	26.263
YGL198W	17.256	17.256	17.256	17.256	17.256	17.256	17.256	17.256	17.312	17.312	17.312	17.312	17.416	17.416	17.576	17.576	17.52	17.28	17.12	16.953	17.009	16.672	16.672	16.621	16.621	16.621	16.621	16.621	16.621	16.621	16.621	16.621	16.509	16.509	16.509	16.509	16.509	16.509	16.403	16.214	16.022	16.059	16.059	16.059	16.008	15.897	15.897	15.897	15.897
YMR065W	4.472	4.367	4.042	2.611	2.452	2.312	2.452	2.588	3.78	4.701	4.701	4.701	4.757	4.652	4.381	4.381	4.492	4.492	4.544	4.864	5.078	7.213	7.157	7.319	7.942	7.993	7.993	8.24	8.347	8.348	8.459	8.722	8.722	8.667	8.667	8.667	8.667	8.667	8.667	8.667	8.667	8.932	9.361	9.417	9.417	9.519	9.838	10.658	10.658
YBR103W	4.824	4.929	5.563	9.062	9.062	9.062	9.062	9.251	9.549	9.498	9.805	9.86	10.182	10.182	10.289	10.289	10.289	10.726	10.726	10.726	12.182	12.182	12.13	12.5	12.5	12.5	12.711	13.287	13.391	13.391	13.391	13.391	13.917	14.024	14.024	14.269	14.269	14.516	14.516	14.627	14.627	14.683	14.734	14.734	14.819	14.819	14.874	14.874	14.921
YJR086W	1.123	1.123	1.264	1.475	1.475	1.527	1.527	1.527	1.527	1.527	1.527	1.527	1.511	1.511	1.566	1.566	1.566	1.618	1.477	1.477	1.724	1.724	1.724	1.724	1.724	1.724	1.78	1.835	1.92	1.92	1.92	1.92	2.024	2.165	2.165	2.165	2.109	2.269	2.269	2.269	2.269	2.429	2.513	2.569	2.569	2.68	3.075	3.16	3.104
YDL132W	19.468	19.468	19.553	19.553	19.553	19.553	19.553	19.553	19.553	19.553	19.608	19.749	19.804	19.804	19.804	19.804	19.804	19.915	19.915	19.915	19.915	19.915	19.911	19.855	19.804	19.804	19.804	19.859	20.056	20.056	20.056	20.056	20.056	19.804	19.753	19.753	19.889	19.889	19.889	19.889	19.944	19.944	19.944	19.944	19.944	19.889	19.94	19.828	19.828
YLR146C	5.647	5.366	5.311	5.251	5.199	5.199	5.199	5.199	5.199	2.897	2.404	2.404	2.348	2.348	2.348	2.264	2.264	2.264	1.697	1.45	1.938	2.375	2.375	2.482	2.482	2.482	2.482	2.482	2.482	2.538	2.357	2.517	2.517	2.573	2.573	2.625	2.625	2.569	2.569	2.569	2.569	2.569	2.381	2.377	2.462	2.602	3.603	3.603	3.603
YDR447C	4.823	4.682	4.627	4.52	4.361	3.689	3.176	3.017	2.966	2.966	2.91	2.77	2.474	1.976	1.871	1.815	1.656	1.604	1.604	1.656	1.656	1.386	1.33	1.312	1.312	1.312	1.312	1.312	1.125	1.04	1.04	1.04	1.092	1.092	1.092	1.092	1.092	1.092	1.092	1.092	1.092	1.092	1.036	1.036	1.036	1.036	0.98	0.704	0.704
YKR045C	12.826	13.451	13.347	13.451	13.944	13.756	13.705	13.76	13.948	13.538	13.705	13.565	13.861	14.426	14.375	14.678	14.818	14.818	14.818	14.923	14.923	14.978	14.978	14.978	14.826	14.826	14.826	14.882	15.625	15.625	15.625	15.625	15.625	15.587	15.912	15.856	15.963	15.963	15.77	16.236	16.34	16.425	16.425	16.536	16.572	16.732	16.816	16.816	16.816
YMR128W	10.968	10.968	10.968	10.968	11.024	11.567	12.246	12.554	12.554	12.941	13.077	13.077	13.133	13.133	13.133	13.133	13.133	13.133	13.133	13.133	13.133	13.133	13.24	13.24	13.24	13.24	13.24	13.24	13.24	13.24	13.295	13.295	13.244	13.244	13.411	13.411	13.411	13.411	13.411	13.356	13.356	13.251	13.251	13.251	13.251	13.251	13.251	13.251	13.251
YBR267W	7.196	8.728	8.728	8.783	8.895	8.895	9.005	8.961	9.002	8.786	8.786	8.675	8.534	8.376	8.321	8.098	8.124	9.731	10.907	11.011	11.011	11.011	11.391	11.764	11.955	11.9	11.9	11.9	11.9	11.9	11.9	12.581	12.525	12.581	12.581	12.581	12.581	12.581	12.792	12.796	12.796	12.796	12.852	12.907	13.011	13.067	13.067	13.067	13.281
YHR158C	6.942	7.1	7.1	7.1	7.211	7.749	7.749	7.86	7.916	7.916	7.864	7.864	7.864	7.864	7.967	10.007	10.063	10.063	10.118	10.118	10.174	10.361	10.361	10.412	10.412	10.574	10.574	10.846	10.897	10.897	10.953	11.367	11.367	11.149	11.149	11.2	11.149	11.042	11.042	11.042	11.042	11.042	11.042	10.987	10.931	10.931	10.931	10.931	10.931
YGR058W	1.182	1.182	1.286	1.286	1.286	1.286	1.286	1.286	1.286	1.202	1.31	1.255	1.362	1.418	1.418	1.418	1.418	1.418	1.418	1.362	1.362	1.414	1.572	1.572	1.572	1.488	1.543	1.543	1.65	1.706	1.706	1.706	1.706	1.758	1.758	1.758	1.673	1.785	1.921	1.921	2.032	2.27	2.321	2.373	2.373	2.373	2.373	2.373	2.46
YOL151W	4.933	4.933	4.933	4.933	4.933	4.933	4.933	4.933	4.933	4.933	4.933	4.933	4.933	4.933	4.933	4.933	4.933	4.933	4.933	4.933	4.933	4.933	4.933	4.933	4.933	4.933	4.933	4.933	4.933	4.933	4.933	5.037	5.037	5.037	5.037	5.037	5.037	4.986	4.93	4.741	4.685	4.685	4.63	4.63	3.783	3.783	3.783	2.803	2.696
YOR267C	2.003	2.003	2.003	2.003	2.003	2.003	2.169	2.336	2.336	2.336	2.336	2.443	2.79	2.979	2.979	2.979	2.979	2.979	2.979	2.979	2.819	2.93	3.455	3.455	3.455	3.455	3.976	4.217	4.217	4.357	4.408	4.408	4.408	4.655	4.711	4.711	5.146	5.146	5.202	5.202	5.286	5.29	5.29	5.29	5.29	5.29	5.395	5.395	5.395
YLR029C	10.116	10.012	10.063	10.175	10.342	10.342	10.342	10.397	10.397	10.397	10.342	10.397	10.397	10.397	10.397	10.397	10.397	10.397	10.397	10.453	10.56	10.56	10.504	10.452	10.452	10.452	10.424	10.424	10.526	10.526	10.526	10.582	10.582	10.582	10.582	10.582	10.582	10.582	10.582	10.478	10.478	10.478	10.478	10.478	10.478	10.478	10.422	10.422	10.422
YIL117C	12.824	12.872	12.925	13.374	13.585	13.585	13.585	13.584	13.584	13.584	14.043	14.155	14.155	14.155	14.155	14.155	14.155	14.099	14.099	14.099	14.184	14.184	14.184	14.264	14.264	14.315	14.315	14.315	14.315	14.315	14.315	14.175	14.119	14.177	14.093	14.177	14.177	14.071	14.338	14.338	14.338	14.338	14.287	13.727	13.587	13.587	13.532	13.206	12.879
YJR092W	12.621	12.621	12.621	12.621	12.566	12.566	12.566	12.566	12.269	12.218	12.218	12.163	12.163	12.218	12.218	12.218	12.051	11.696	11.591	11.277	11.226	11.226	11.226	11.065	11.065	11.065	10.907	10.907	10.656	10.605	10.605	10.605	10.549	6.55	6.338	5.882	6.062	6.062	6.173	6.121	6.121	5.523	5.579	5.309	5.309	5.309	4.823	4.505	4.316
YDR033W	8.144	8.2	8.2	8.2	8.2	8.256	8.36	8.36	8.36	8.471	8.42	8.42	8.42	8.42	8.471	8.719	8.719	8.719	8.719	8.719	8.445	8.478	8.423	8.423	8.423	7.984	7.682	7.405	7.16	7.301	7.624	7.76	7.9	7.9	7.9	7.9	7.956	7.9	7.74	7.684	7.629	7.44	7.444	7.36	7.342	7.557	7.557	7.557	7.608
YPL050C	9.298	9.354	9.354	9.354	9.298	9.195	9.066	9.066	8.853	8.797	8.741	8.797	8.797	8.661	8.661	8.501	8.501	8.697	8.697	8.697	8.697	8.697	8.697	8.645	8.489	8.489	8.489	8.489	8.353	8.353	8.52	8.221	7.969	7.969	7.969	7.865	7.865	7.703	7.44	7.178	7.067	7.067	7.067	6.956	6.956	6.956	6.443	5.36	5.308
YKL060C	0.276	0.276	0.276	0.276	0.276	0.276	0.276	0.276	0.276	0.276	0.276	0.276	0.276	0.276	0.276	0.276	0.276	0.276	0.276	0.276	0.328	0.328	0.328	0.328	0.432	0.432	0.432	0.432	0.432	0.432	0.432	0.432	0.432	0.432	0.432	0.432	0.348	0.348	0.348	0.348	0.348	0.348	0.348	0.348	0.348	0.572	0.624	0.624	0.624
YAL027W	11.632	11.576	11.576	11.362	11.362	11.362	10.418	9.375	7.856	7.473	7.369	7.398	7.5	7.607	7.718	7.718	7.718	7.562	7.511	7.455	7.783	7.783	7.783	8.138	8.574	8.519	8.459	8.348	8.348	8.292	7.774	7.474	6.989	6.966	6.911	6.911	7.018	7.103	7.208	7.103	7.21	7.261	7.72	8.077	8.188	8.239	7.97	7.914	7.914
YJR048W	5.644	5.593	5.593	5.593	5.593	5.19	5.19	4.923	4.347	4.103	4.103	4.047	3.991	2.609	2.147	1.93	1.77	1.719	1.719	1.719	1.719	1.663	1.558	1.643	1.536	1.536	1.536	1.536	1.425	1.425	1.369	1.317	1.317	0.91	0.77	0.77	0.471	0.335	0.475	0.475	0.475	0.475	0.475	0.475	0.42	0.42	0.42	0.42	0.42
YJR090C	20.304	20.249	20.249	20.356	20.363	20.141	20.141	20.141	20.252	20.151	20.207	20.207	20.049	19.913	19.962	20.214	20.214	20.405	20.832	20.832	20.832	20.832	20.832	20.832	20.832	20.78	20.78	20.78	20.725	20.676	20.676	20.676	20.676	20.676	20.676	20.676	20.676	20.676	20.676	20.676	20.676	20.676	20.676	20.676	20.564	20.564	20.509	20.457	20.346
YPL060W	9.643	10.314	10.314	10.562	10.987	10.938	11.345	11.706	11.706	11.706	11.706	11.654	11.654	11.71	11.71	11.626	11.626	11.948	12.629	12.629	12.629	12.684	12.947	13.012	13.609	13.776	14.156	14.1	14.1	14.1	13.996	14.047	13.84	13.889	13.996	14.047	14.255	14.358	14.358	14.358	14.358	14.358	14.854	15.055	14.944	15	15	15	14.924
YHL042W	11.552	11.556	11.505	11.505	11.505	11.505	11.583	11.635	11.528	11.528	11.528	11.268	11.128	10.725	10.621	10.761	10.868	10.763	10.763	10.988	10.937	11.204	11.066	11.122	11.174	10.978	10.786	10.782	10.782	10.46	10.375	10.375	10.375	10.375	10.324	10.324	10.38	10.105	9.885	9.885	9.371	9.266	9.377	9.377	8.365	7.551	7.774	8.302	8.25
YHR201C	3.537	3.639	4.728	4.728	4.891	4.891	5.087	5.087	5.254	5.47	5.329	5.574	5.63	5.733	5.575	5.575	5.575	5.49	5.49	5.439	5.545	5.719	5.69	5.795	5.85	6.093	6.577	6.632	6.628	6.732	7.062	7.062	7.118	7.118	7.171	7.118	7.225	7.384	7.384	7.384	7.436	7.547	7.603	7.547	7.547	7.688	7.688	7.875	7.931
YNL010W	8.982	8.982	9.037	9.037	9.037	9.089	9.089	9.037	9.037	9.037	9.093	9.093	9.093	9.093	9.093	9.204	9.204	9.204	9.204	9.204	9.204	9.204	9.204	9.204	9.204	9.204	9.204	9.153	9.153	9.153	9.153	9.153	9.153	9.153	9.101	8.99	8.99	8.99	8.99	8.99	8.99	8.879	8.683	8.579	8.579	8.118	8.066	8.066	7.535
YOR143C	7.752	7.752	7.968	7.968	8.266	8.989	9.04	9.759	9.814	9.814	9.866	9.866	9.866	10.055	10.273	11.543	11.543	11.768	11.768	11.768	11.768	11.871	12.087	12.354	12.354	12.354	12.953	12.953	13.038	13.042	13.042	13.097	13.34	13.585	13.585	13.641	13.641	13.641	13.585	13.585	13.745	13.694	13.638	13.69	13.69	13.69	13.69	13.69	13.741
YDL213C	15.474	15.474	15.53	15.53	15.53	15.474	15.637	15.692	15.692	15.641	15.641	15.641	15.481	15.463	15.407	15.407	15.407	15.407	15.215	15.16	15.105	15.076	15.076	15.02	15.02	14.935	14.399	14.399	14.343	14.343	14.395	14.395	14.395	14.395	14.339	14.339	14.095	13.932	13.824	13.72	13.669	13.617	13.506	13.506	13.506	13.506	12.902	12.902	12.688
YBR112C	0.676	0.676	0.676	0.676	0.676	0.676	0.676	0.676	0.676	0.676	0.676	0.676	0.676	0.676	0.676	0.676	0.676	0.672	0.672	0.672	0.672	0.672	0.672	0.672	0.56	0.56	0.56	0.56	0.56	0.568	0.568	0.568	0.568	0.568	0.463	0.463	0.463	0.463	0.548	0.548	0.548	0.548	0.548	0.548	0.548	0.548	0.548	0.548	0.548
YER069W	8.497	8.497	8.553	8.553	8.553	8.468	8.523	8.579	8.523	8.634	8.634	8.634	8.634	8.634	8.41	8.303	8.247	8.247	8.247	8.032	7.389	7.229	7.229	7.229	7.229	7.229	7.229	7.229	6.918	6.815	6.98	6.925	6.925	6.925	6.925	6.471	6.283	6.199	6.199	6.203	6.203	6.203	6.203	6.203	5.962	5.688	5.412	5.249	5.249
YDR004W	5.179	5.179	5.179	5.128	5.184	5.184	5.184	5.24	5.465	5.516	6.457	7.241	7.296	7.456	7.456	7.456	7.456	7.401	7.401	7.401	7.345	7.345	7.345	7.397	7.341	7.557	7.669	7.753	7.806	8.388	8.388	8.388	8.559	8.559	8.615	8.67	8.67	8.615	8.459	8.459	8.299	8.192	8.192	8.108	8.108	8.079	8.079	8.079	8.028
YMR099C	3.715	3.982	4.089	4.089	4.178	4.897	5.213	5.213	5.213	5.213	5.269	5.325	5.38	5.351	5.351	5.247	5.247	5.247	5.198	5.474	5.721	5.832	6.25	6.143	6.143	6.566	6.566	6.566	6.622	6.622	6.464	7.134	7.079	7.079	7.079	7.246	7.546	8.032	8.305	8.497	8.633	8.633	8.633	8.633	8.633	8.521	8.573	8.52	8.52
YCR004C	8.145	8.145	8.145	7.333	7.259	7.261	7.206	7.206	7.206	7.206	7.146	7.146	7.23	7.23	7.23	7.23	7.152	7.208	7.668	7.724	7.724	7.724	7.724	7.724	7.724	7.779	7.779	7.891	7.891	7.835	7.835	7.835	7.835	7.78	7.724	7.724	7.775	7.831	7.831	7.831	7.88	7.88	7.88	7.769	8.014	8.014	7.963	7.963	7.663
YPR037C	13.983	14.143	14.143	14.474	14.367	14.367	14.736	14.736	14.841	14.921	14.921	14.921	14.874	14.985	15.041	15.041	15.041	15.341	17.442	17.872	17.927	18.485	18.381	18.436	18.436	18.436	18.492	18.548	18.548	18.795	18.795	18.851	18.902	19.01	19.057	19.057	19.163	19.163	19.215	19.159	19.159	19.159	19.215	19.215	19.322	19.322	19.322	19.322	19.322
YBR274W	3.715	3.799	4.002	4.108	4.596	4.596	4.811	5.911	6.105	6.216	6.216	6.216	6.404	6.51	6.51	6.613	6.669	6.724	6.724	6.724	6.724	6.724	6.782	6.838	6.893	6.893	6.978	6.978	7.033	7.137	7.245	8.073	8.54	9.789	9.789	10.036	10.036	10.092	10.092	10.176	10.368	10.368	10.557	10.81	10.81	10.915	10.886	10.886	10.886
YGL010W	5.152	5.152	5.152	5.208	5.263	5.525	5.525	5.58	5.832	5.883	5.883	5.883	5.883	5.995	5.995	6.4	6.592	7.307	7.307	7.307	7.307	7.307	7.307	7.202	7.202	7.361	8.387	8.55	9.489	9.827	9.827	9.827	9.967	10.123	10.123	10.228	10.228	10.283	10.495	10.44	10.44	10.711	10.711	10.763	10.763	10.763	10.763	10.763	10.763
YIL104C	6.275	6.163	5.839	5.964	5.746	5.69	5.797	5.913	6.943	6.943	6.891	6.922	6.871	7.067	7.571	7.571	7.571	7.957	9.878	10.129	10.916	10.971	10.971	10.971	11.078	11.078	11.078	11.237	11.404	11.625	11.625	11.848	13.239	13.239	13.461	14.487	14.598	14.654	14.602	14.602	14.713	14.713	14.82	14.823	14.981	15.037	15.122	15.373	15.373
YJR010C-A	7.826	7.659	7.659	5.274	4.519	4.301	4.245	3.649	3.042	3.12	3.612	3.612	3.767	3.683	3.683	4.053	4.077	4.026	4.129	4.129	4.185	4.265	4.261	4.261	4.261	4.177	4.177	4.334	4.334	4.437	4.733	5.654	5.654	5.654	5.654	5.71	5.55	5.788	6.247	6.303	6.303	6.303	6.652	6.652	6.652	6.891	6.891	6.784	6.944
YER056C-A	7.625	7.625	7.625	7.625	7.625	7.625	7.625	7.625	7.625	7.625	7.458	7.212	7.049	7.049	6.993	6.746	6.61	6.61	6.401	6.265	6.125	6.125	6.074	5.771	5.555	5.448	5.393	4.587	4.532	4.396	4.048	3.613	3.613	3.613	3.368	3.312	3.312	3.209	2.936	2.88	2.88	2.88	2.473	1.373	1.373	1.373	1.269	1.048	1.048
YNL059C	8.966	9.017	9.18	9.427	9.965	11.105	11.4	11.51	11.51	11.78	12.083	12.135	12.135	12.135	12.19	12.19	12.242	12.242	12.242	12.353	12.649	12.995	12.995	13.155	13.42	13.859	13.915	14.185	14.236	14.236	14.236	14.236	14.181	14.285	14.285	14.389	14.389	14.445	14.501	14.501	14.501	14.556	14.608	14.608	14.608	14.608	14.608	14.608	14.608
YIL074C	15.343	15.343	15.343	15.238	14.734	14.678	14.521	14.314	14.147	13.98	13.769	13.769	13.824	13.824	13.824	13.879	13.06	12.304	12.411	12.411	12.44	12.188	12.029	11.974	12.029	12.029	11.888	11.832	11.832	11.832	11.777	11.777	11.777	11.721	11.721	11.666	11.717	11.477	11.424	11.424	11.368	11.177	11.177	11.177	10.906	10.177	8.393	7.619	7.765
YDR510W	0.343	0.343	0.343	0.343	0.428	0.428	0.428	0.584	0.584	0.584	0.584	0.584	0.584	0.584	0.584	0.584	0.584	0.584	0.584	0.584	0.584	0.584	0.584	0.584	0.584	0.532	0.532	0.532	0.532	0.532	0.532	0.532	0.532	0.532	0.481	0.67	0.67	0.67	0.67	0.67	0.67	0.67	0.67	0.67	0.67	0.67	0.67	0.67	0.67
YER007W	9.797	9.634	9.582	9.582	9.157	8.309	7.818	7.404	7.106	7.106	7.106	7.051	6.463	6.492	6.933	7.719	7.774	7.83	7.774	7.881	7.881	7.881	7.988	7.988	7.852	7.745	7.745	7.69	7.69	7.69	7.638	7.423	7.423	7.318	7.318	7.003	7.003	7.003	6.786	6.786	6.786	6.82	6.869	6.995	6.995	6.995	6.995	7.084	7.08
YML095C	4.299	4.299	4.215	4.215	3.235	3.184	3.128	2.854	2.747	2.747	2.747	2.589	2.726	2.726	2.675	2.842	2.735	2.684	2.791	2.791	2.679	2.517	2.432	1.734	1.652	1.862	2.432	4.118	4.174	4.717	5.982	5.982	5.982	6.553	6.553	6.66	6.873	6.878	6.982	6.982	7.037	7.14	7.196	7.196	7.251	7.251	7.665	7.665	7.939
YML124C	8.857	8.857	8.857	8.909	8.909	8.96	8.931	8.879	8.879	9.095	9.095	9.095	8.983	8.983	8.983	9.095	9.154	9.314	9.314	9.314	9.314	9.314	9.314	9.314	9.158	9.054	9.301	9.301	9.301	9.405	9.405	9.405	9.41	9.41	9.41	9.358	9.514	9.514	9.514	9.514	9.514	9.514	9.514	9.514	9.241	9.241	9.189	9.134	9.134
YKL148C	19.88	19.88	19.88	19.88	19.829	19.777	19.726	19.726	19.777	19.777	19.46	19.026	18.974	18.974	18.974	18.871	18.871	18.871	18.82	18.82	18.82	18.82	18.82	18.765	18.313	18.262	18.103	18.048	18.048	18.048	17.833	17.508	17.349	14.646	11.784	11.14	10.892	10.892	10.892	10.725	10.725	9.778	9.56	9.504	8.887	8.373	7.774	7.722	7.669
YPR056W	3.907	4.243	4.243	4.295	4.295	4.295	4.295	4.295	4.291	4.376	4.376	4.32	4.375	4.431	4.64	5.128	5.537	5.704	5.704	5.704	5.704	5.859	6.171	6.226	7.372	7.372	7.943	7.943	8.327	8.223	8.223	8.279	8.279	8.363	8.363	8.363	8.363	8.415	9.069	9.069	9.232	9.232	9.288	9.288	9.45	9.45	9.619	9.675	9.675
YPL122C	2.833	2.918	3.289	3.752	3.696	3.696	3.837	3.837	3.837	3.837	3.837	3.463	3.652	3.792	4.365	5.295	5.295	5.513	5.513	5.513	5.728	5.728	5.784	5.755	5.913	5.969	5.969	5.969	6.181	6.509	7.754	7.972	7.972	8.267	8.322	8.322	8.322	8.54	8.54	8.596	8.596	8.68	8.836	8.836	8.836	8.836	8.836	9.11	9.377
YNR006W	5.119	5.119	5.223	5.223	5.223	5.223	5.275	5.379	5.63	7.111	7.952	8.369	8.369	8.476	8.868	8.923	9.034	8.929	9.041	9.041	9.452	9.819	10.382	10.382	10.382	10.382	10.382	10.438	10.404	10.46	10.46	10.46	10.754	10.754	10.754	10.81	10.81	10.81	10.81	10.81	10.81	10.81	10.915	11.177	11.229	11.365	11.365	11.531	11.531
YOR332W	13.612	13.612	13.612	13.612	13.612	13.612	13.612	13.612	13.667	13.667	13.667	13.667	13.718	13.718	13.718	13.718	13.663	13.663	13.663	13.663	13.663	13.663	13.663	13.663	13.823	13.878	13.878	13.878	13.878	13.878	13.878	13.878	13.878	13.878	13.878	13.934	13.934	13.878	13.878	13.878	13.823	13.771	13.667	13.667	13.663	13.663	13.663	13.663	13.663
YKR054C	9.859	9.747	9.692	10.424	11.203	11.578	11.792	12.491	12.44	12.44	12.495	12.606	12.658	12.658	12.658	12.658	12.662	12.662	12.98	13.252	13.252	13.337	13.444	13.492	13.492	13.492	13.492	13.662	13.662	13.717	13.802	13.857	13.857	13.753	13.753	13.753	13.809	13.809	13.809	13.913	13.913	13.913	13.913	13.969	13.969	14.076	14.076	14.02	14.231
YER094C	6.431	6.431	6.264	6.043	6.043	5.959	5.454	5.403	5.351	5.295	4.654	4.548	4.387	4.387	4.247	4.247	4.247	4.247	4.247	4.247	4.247	4.14	4.14	4.14	3.439	3.384	3.384	3.384	3.329	3.329	3.329	3.162	3.162	1.011	0.96	0.855	0.855	0.855	0.855	0.855	0.855	0.272	0.272	0.327	0.276	0.276	0.276	0.276	0.276
YPL170W	15.237	15.237	15.292	15.504	15.611	15.611	15.611	15.611	15.666	15.548	15.653	15.733	15.84	15.84	15.84	15.84	15.84	15.84	15.944	16.084	16.135	16.08	16.024	16.024	15.973	15.917	15.669	15.618	15.618	15.702	15.647	15.647	15.544	15.544	15.544	15.542	15.486	15.33	15.33	15.385	15.385	15.385	15.385	15.49	15.49	15.275	14.951	14.847	14.743
YCR019W	7.209	7.209	7.209	6.965	6.965	6.965	6.914	6.803	7.289	7.234	7.234	7.234	7.234	7.045	6.882	6.882	6.882	7.037	7.092	7.092	7.2	7.144	7.2	6.799	6.526	6.526	6.135	6.239	6.183	6.288	6.339	6.399	6.853	6.853	6.938	6.987	6.795	6.795	6.747	6.747	6.883	6.883	7.179	7.179	7.23	7.179	7.179	7.016	7.123
YER016W	6.334	6.55	6.681	6.681	6.681	6.681	6.465	6.634	8.434	8.944	11.036	11.036	11.141	11.788	11.788	11.929	12.31	13.78	13.998	14.054	14.054	14.054	14.165	14.221	14.221	14.165	14.165	14.412	14.516	14.763	14.739	14.739	14.739	14.739	14.739	15.018	15.018	15.018	15.018	15.073	15.269	15.269	15.269	15.269	15.269	15.269	15.133	15.048	15.425
YBR115C	9.567	9.511	9.511	9.669	9.614	9.614	9.669	9.482	8.878	8.773	8.934	8.985	8.985	8.9	8.9	8.9	8.474	8.419	7.992	7.881	7.881	7.936	7.936	8.043	8.043	8.043	8.043	8.043	8.043	7.877	7.877	7.877	7.932	7.765	7.765	7.225	7.12	7.12	7.12	7.12	6.662	6.662	6.055	6.055	6.055	6.003	6.003	6.003	5.645
YNL224C	7.193	7.244	7.244	7.244	7.213	7.932	7.988	8.146	8.146	8.335	9.21	10.632	10.743	10.994	11.393	11.393	11.448	11.504	11.664	11.823	12.48	12.891	12.999	12.999	13.054	13.054	13.653	13.709	13.709	13.709	13.709	13.816	14.181	14.582	14.633	14.8	14.8	14.8	14.8	14.8	14.8	14.969	14.969	15.11	15.268	15.571	15.627	15.627	15.627
YOL020W	0	0	0	0	0	0	0	0.085	0.085	0.085	0.085	0.085	0.085	0.085	0.085	0.085	0.085	0.085	0.085	0.085	0.085	0.085	0.085	0.085	0.085	0.085	0.085	0.085	0.085	0.085	0.085	0.085	0.085	0.085	0.085	0.085	0.085	0.085	0.085	0.085	0.085	0.085	0.085	0.085	0.085	0.085	0.085	0.085	0.085
YOL111C	6.555	6.555	6.555	6.555	6.555	6.61	6.421	6.421	6.259	6.37	6.285	6.285	6.285	6.285	6.285	6.285	6.285	6.285	6.285	6.201	6.094	6.094	6.143	6.092	6.092	5.756	5.756	5.651	5.596	5.596	5.647	5.209	5.209	5.209	5.209	5.294	5.238	5.238	5.238	5.238	5.238	5.134	5.134	5.078	5.078	5.078	5.078	5.078	5.078
YLL023C	13.206	13.313	13.208	13.046	13.046	11.576	11.612	12.73	13.938	14.045	14.045	14.1	14.1	14.1	14.1	14.1	14.238	14.046	14.202	14.151	14.262	15.194	15.138	15.138	15.138	15.087	15.087	15.087	15.087	15.087	15.087	15.087	14.736	15.447	15.447	15.447	15.447	15.447	15.616	15.158	15.053	15.053	15.053	15.059	15.116	15.178	15.29	16.051	16.051
YGL253W	0.455	0.455	0.455	0.455	0.455	0.455	0.455	0.455	0.455	0.455	0.455	0.455	0.455	0.539	0.539	0.539	0.539	0.539	0.539	0.539	0.539	0.484	0.484	0.484	0.484	0.484	0.484	0.484	0.484	0.484	0.484	0.484	0.484	0.484	0.624	0.624	0.624	0.624	0.624	0.624	0.624	0.624	0.624	0.624	0.624	0.624	0.624	0.624	0.624
YNL112W	4.461	3.921	3.724	4.64	4.64	4.78	4.725	4.78	4.78	4.78	4.729	4.836	4.696	4.943	5.05	4.81	5.33	5.408	5.567	5.622	5.678	5.486	5.598	5.649	5.7	5.645	5.894	6.556	6.556	7.088	7.088	7.088	7.089	7.094	7.341	7.694	7.941	7.992	7.992	8.435	9.448	9.448	9.611	9.611	9.662	9.714	10.113	10.061	10.061
YKL206C	10.183	10.183	10.343	10.708	10.763	10.763	10.763	10.763	10.977	11.389	11.389	11.829	11.829	11.829	11.829	11.829	11.829	11.829	11.829	11.829	11.829	11.829	11.829	11.829	11.829	11.829	11.829	11.829	11.829	11.744	11.744	11.744	11.744	11.744	11.8	11.8	11.8	11.767	11.767	11.767	11.767	11.767	11.767	11.767	11.767	11.767	11.767	11.767	11.767
YLR300W	1.106	1.106	1.051	1.051	1.051	1.051	1.102	1.047	1.205	1.205	1.205	1.205	1.205	1.205	1.205	1.205	1.205	1.205	1.205	1.149	1.094	1.094	1.094	1.094	1.094	1.094	1.094	1.15	1.206	1.442	1.442	1.549	1.549	1.549	1.549	1.549	1.549	1.549	1.549	1.549	1.549	1.549	1.549	1.549	1.549	1.549	1.653	1.653	1.653
YDR205W	8.822	8.822	8.822	7.911	7.448	7.178	7.178	7.127	7.182	7.238	7.238	7.182	7.182	7.098	5.717	5.36	5.165	4.48	4.48	4.281	3.747	3.747	3.747	3.696	3.752	3.752	3.509	3.457	3.369	3.369	3.369	3.317	3.317	3.322	3.322	3.322	3.21	3.37	3.426	3.702	3.702	3.702	3.702	3.702	3.651	3.651	3.28	3.42	3.42
YPL258C	6.915	6.999	7.11	7.387	7.387	7.549	7.738	7.738	7.738	7.738	7.794	7.794	7.794	7.794	7.605	7.605	7.605	7.605	7.605	7.66	7.609	7.609	7.44	7.44	7.277	7.277	7.329	7.14	7.14	7.055	6.796	6.796	6.792	6.681	6.681	6.681	6.625	6.654	6.98	6.98	6.98	6.98	6.98	6.813	6.813	6.651	6.481	6.586	6.586
YOL070C	4.991	4.935	5.215	5.253	5.467	6.262	6.313	6.369	6.584	6.956	7.281	7.544	7.544	7.544	7.437	7.437	8.127	10.504	11.152	11.637	11.637	11.693	11.693	11.749	11.805	11.805	11.805	11.805	11.805	11.805	12.183	12.455	13.305	14.597	14.708	14.819	15.19	15.19	15.246	15.297	15.297	15.246	15.302	15.25	15.306	15.417	15.579	15.63	15.735
YOL060C	9.406	9.355	9.25	8.978	8.978	8.923	8.923	8.593	8.593	8.593	8.537	8.537	8.537	8.486	8.141	8.03	7.974	7.974	7.974	7.919	7.919	7.805	7.805	7.805	7.805	7.805	7.805	7.687	7.603	7.603	7.518	7.518	7.462	7.462	6.498	6.197	6.197	6.142	6.142	6.142	5.981	5.766	4.906	4.501	4.334	4.334	4.283	4.283	4.283
YMR080C	9.158	9.158	9.158	9.21	9.21	9.21	9.158	9.158	9.103	9.188	9.397	9.397	9.342	9.342	9.342	9.257	9.364	9.415	9.415	9.415	9.36	9.36	9.36	9.36	9.36	9.36	9.36	9.36	9.416	9.416	9.416	9.416	9.471	9.416	9.36	9.36	9.36	8.868	8.868	8.868	8.868	8.868	8.868	8.868	8.868	8.784	8.728	8.677	8.677
YNL247W	11.357	11.357	11.357	11.417	11.417	11.472	11.425	11.528	11.939	12.209	12.265	12.265	12.265	12.265	12.265	12.265	12.161	12.217	12.188	12.51	12.543	12.595	12.891	12.835	12.835	12.835	12.835	12.835	12.887	12.887	12.887	12.942	12.942	12.942	12.942	12.942	12.942	12.942	12.998	12.998	12.998	12.998	12.998	12.891	12.737	12.737	12.848	12.797	12.797
YBL107C	7.666	7.666	7.877	7.877	7.824	7.824	7.795	8.426	8.341	8.455	10.057	10.108	10.193	10.193	10.193	10.248	10.301	10.283	10.531	12.277	12.277	12.277	12.277	12.333	12.333	12.444	12.389	12.603	12.603	12.706	12.864	13.201	13.252	13.252	13.307	13.307	13.307	13.236	13.636	14.022	14.022	14.294	14.294	14.294	14.294	14.294	14.294	14.294	14.345
YNL180C	2.777	2.777	2.585	2.534	2.318	2.318	2.318	2.318	2.318	2.318	2.318	2.318	2.318	2.263	2.211	2.211	2.211	2.211	2.263	2.178	2.178	2.178	2.178	2.178	2.178	2.178	2.093	1.735	1.924	1.924	2.028	2.028	2.028	2.028	1.973	1.973	1.973	1.973	1.973	1.973	1.973	1.922	1.922	1.87	1.87	1.703	1.647	1.647	1.647
YAL019W	19.001	19.056	19.056	19.056	18.971	18.971	19.027	19.027	19.027	19.178	19.581	19.579	19.794	20.353	20.456	20.511	20.954	20.605	20.605	20.605	20.605	20.605	20.605	20.605	20.549	20.604	21.409	21.409	21.494	21.514	21.879	22.063	22.063	22.063	22.219	22.275	22.275	22.164	22.271	22.104	22.104	22.104	22.104	22.104	22.104	22.16	22.216	22.216	22.216
YOR250C	9.954	10.221	10.221	10.221	10.542	10.626	10.711	10.711	11.846	11.735	11.978	12.217	12.217	12.217	12.484	12.428	12.428	12.638	12.749	12.751	12.696	12.696	12.696	12.696	12.691	12.48	13.331	13.177	13.317	13.369	13.369	13.202	13.358	13.129	13.073	13.073	12.74	13.147	13.203	13.203	13.154	13.33	13.597	14.297	14.297	14.297	14.297	14.353	14.09
YOL110W	13.4	13.4	13.4	13.4	13.4	13.4	13.836	13.836	13.972	14.057	14.057	14.298	14.246	14.471	14.471	14.522	14.522	14.796	14.796	14.796	14.796	14.791	14.791	14.791	14.791	14.791	14.95	15.005	15.005	15.005	15.005	15.005	15.061	14.977	14.977	14.81	14.914	14.914	14.859	14.888	14.943	14.943	14.943	14.888	14.888	14.752	14.752	14.696	14.747
YLR181C	5.174	6.149	6.204	6.204	6.26	6.26	6.26	6.26	6.26	6.365	6.527	6.723	6.723	6.723	6.723	7.157	8.267	8.752	8.808	9.004	9.06	9.06	9.115	9.115	9.115	9.222	9.278	9.333	9.333	9.333	9.333	9.333	9.333	9.333	9.333	9.333	9.278	9.226	9.311	10.019	10.836	10.887	11.076	11.076	11.239	11.324	11.434	11.434	11.648
YPL118W	15.782	15.887	15.835	15.835	15.731	15.675	15.624	15.679	15.679	15.82	15.82	16.011	16.011	16.22	16.22	16.22	16.22	16.22	16.165	16.165	16.165	16.165	16.161	16.161	16.161	16.161	16.161	16.161	15.913	15.913	15.909	15.909	15.909	15.909	15.797	15.797	15.797	15.686	15.686	15.686	15.602	15.602	15.602	15.76	15.76	15.76	15.705	15.705	15.705
YLR194C	6.518	6.518	6.518	6.513	6.653	6.653	6.653	6.653	6.653	6.653	6.653	6.653	6.653	6.653	6.547	6.602	6.602	6.602	6.602	6.602	6.602	6.602	6.602	6.602	6.469	6.413	6.518	6.461	6.461	6.461	6.085	6.085	6.141	5.471	5.219	5.164	5.131	5.131	5.131	5.075	5.075	5.075	5.075	5.075	5.326	5.587	5.931	8.792	8.792
YJL057C	10.901	10.901	10.986	10.986	10.986	10.986	10.986	10.986	10.986	10.986	10.986	10.605	10.494	10.416	10.416	10.449	10.449	10.393	9.801	9.69	9.69	8.375	7.484	7.067	7.067	7.038	6.989	6.934	6.186	5.508	5.367	5.367	5.18	4.601	4.305	4.595	5.03	5.03	5.086	5.201	5.201	5.201	5.201	5.253	5.265	5.507	5.507	5.507	5.455
YNL323W	0.577	0.688	1.339	1.58	1.58	1.58	1.58	1.58	1.58	1.635	1.635	1.631	1.546	1.58	1.58	1.58	1.635	1.826	1.931	1.982	1.982	1.982	1.933	2.036	2.85	2.85	3.016	3.016	3.016	3.016	3.016	3.016	3.016	3.016	3.016	3.072	3.127	3.127	3.127	3.322	3.322	3.322	3.407	3.407	3.462	3.462	3.462	3.462	3.462
YPL206C	13.424	13.424	13.424	13.424	13.424	13.424	13.424	13.368	13.264	13.175	13.175	13.175	13.175	13.064	13.064	12.742	12.635	12.635	12.366	12.366	12.15	12.15	12.15	12.15	12.15	12.014	12.014	11.8	11.8	11.8	11.696	11.64	11.64	11.64	10.412	9.358	9.089	9.089	7.677	7.374	7.374	6.943	6.943	5.568	4.817	4.461	4.461	3.758	3.429
YJR022W	4.199	4.059	4.059	4.059	3.793	3.683	3.58	3.525	3.525	3.525	3.355	3.3	3.16	3.482	3.677	3.677	3.762	3.711	3.812	4.492	5.544	5.544	5.544	5.599	5.603	5.85	6.182	6.182	6.294	6.354	6.438	6.599	6.739	6.905	6.905	6.905	6.96	6.96	7.156	7.374	7.722	7.882	8.262	8.262	8.314	8.369	8.474	8.643	8.643
YFL047W	6.749	6.749	6.749	6.749	7.222	7.647	7.654	7.757	8.765	8.821	8.821	8.821	8.821	8.843	9.582	10.016	10.016	10.072	10.666	10.992	11.538	11.698	11.754	11.754	11.754	11.754	11.754	11.65	11.756	11.756	11.756	11.756	12.001	12.053	12.053	12.053	12.053	12.053	12.053	12.053	12.053	12.053	12.053	12.108	12.108	12.108	12.108	12.108	12.108
YDR374W-A	7.013	7.444	7.444	7.444	7.549	7.549	7.497	7.497	7.497	7.847	8.666	9.094	10.078	10.078	10.181	10.181	10.236	10.236	10.288	10.232	10.232	10.232	10.232	10.232	10.476	10.476	10.476	10.476	10.531	10.587	10.587	10.587	10.587	10.642	10.694	10.749	10.805	10.805	10.805	10.749	10.749	10.749	10.908	10.959	10.959	10.959	10.959	10.959	10.959
YFL010C	9.937	9.993	10.133	10.133	10.026	10.026	10.992	11.99	13.751	13.751	13.806	13.806	13.806	13.802	14.046	14.098	14.098	14.098	14.153	14.209	14.209	14.154	14.154	14.098	14.098	14.205	14.261	14.261	14.261	14.317	14.533	14.692	14.999	14.999	15.054	15.139	15.246	15.302	15.302	15.302	15.302	15.302	15.324	15.273	15.607	15.77	15.77	15.77	15.77
YMR109W	12.819	12.819	12.819	12.819	12.875	12.715	12.63	12.682	12.681	12.766	12.766	12.711	12.495	12.495	12.384	12.818	12.818	12.818	12.924	12.924	12.924	12.924	12.924	12.924	12.924	12.924	12.924	12.924	12.924	12.924	12.702	12.646	12.646	12.646	12.646	12.646	12.646	12.543	12.543	12.492	12.492	12.33	12.278	12.278	12.278	12.138	11.949	11.846	11.79
YGR098C	6.119	6.455	6.185	6.27	6.27	6.27	6.373	6.302	6.115	6.115	6.115	6.115	6.115	6.115	6.115	6.17	6.016	5.961	5.034	4.822	4.962	6.314	6.314	6.314	6.314	6.314	6.314	6.886	6.886	7.382	7.434	8.764	9.449	9.56	9.615	9.78	9.78	9.78	9.78	9.835	9.835	9.835	9.943	10.21	10.21	10.21	10.321	10.425	10.429
YMR102C	1.958	1.958	1.958	1.958	1.958	1.958	1.958	1.958	1.958	1.958	1.958	1.902	1.791	1.791	1.931	2.016	2.016	2.016	2.016	2.016	2.016	2.016	2.016	2.016	2.016	2.016	2.016	1.931	1.931	1.931	2.016	2.016	2.016	1.911	1.911	1.911	1.801	1.745	1.745	1.745	1.745	1.745	1.634	1.634	1.634	1.634	1.634	1.634	1.634
YBL026W	9.55	9.55	9.495	9.495	9.495	9.55	9.44	9.44	9.388	9.304	9.304	9.304	8.812	8.572	8.487	8.325	8.325	7.833	7.833	7.833	7.721	7.614	6.986	6.819	6.819	6.819	6.764	6.709	6.497	6.386	6.301	6.301	6.301	6.301	6.301	6.25	6.25	5.793	5.793	5.793	5.793	5.742	5.686	5.162	5.107	5.051	5.051	4.996	4.996
YKL127W	0.912	0.912	0.967	0.967	1.023	1.023	1.023	1.023	0.968	0.968	0.968	0.968	0.968	0.968	0.968	0.968	0.968	0.968	0.968	0.968	0.912	0.912	0.912	0.912	0.912	0.912	0.912	0.997	0.997	0.997	0.997	0.893	0.788	0.788	0.788	0.788	0.844	0.929	0.929	0.844	0.899	0.899	0.899	0.984	1.069	1.069	1.069	1.069	1.173
YPL198W	8.935	8.935	8.363	8.614	8.81	8.81	8.81	8.616	8.454	8.643	8.48	8.646	8.132	8.077	7.937	8.022	7.51	7.989	8.04	8.196	8.296	8.833	8.726	9.08	9.08	9.269	9.381	9.247	9.439	9.551	9.518	10.22	10.22	10.109	10.109	10.109	10.165	10.045	10.66	10.66	10.716	10.772	11.399	11.399	11.454	12.702	12.806	12.913	12.913
YFL017W-A	1.242	1.242	1.242	1.242	1.242	1.242	1.242	1.242	1.242	1.411	1.411	1.411	1.411	1.411	1.411	1.411	1.411	1.411	1.411	1.411	1.411	1.411	1.411	1.411	1.411	1.411	1.411	1.411	1.411	1.411	1.411	1.356	1.356	1.356	1.304	1.304	1.304	1.2	1.2	1.2	1.2	1.2	1.2	1.2	1.115	1.06	1.06	1.06	1.06
YFL038C	10.041	10.041	10.041	9.985	9.929	9.929	9.929	9.929	9.874	9.874	9.874	9.984	9.929	9.929	9.929	9.985	9.985	9.985	9.929	9.929	9.874	9.22	9.005	9.057	8.794	8.794	8.794	8.635	7.527	7.28	7.28	7.28	7.28	7.28	7.436	6.575	6.575	6.575	6.575	6.575	6.575	6.575	6.006	5.794	5.636	4.829	4.944	4.944	4.833
YNL070W	17.936	17.934	18.07	18.07	18.07	18.126	18.071	17.919	17.459	17.515	17.359	17.359	17.359	16.53	16.16	16.109	16.053	16.16	16.575	16.783	16.867	16.756	16.756	16.756	16.756	16.756	16.652	16.788	16.737	16.737	16.681	16.717	16.709	16.876	16.876	17.198	17.198	17.198	17.198	17.198	17.198	17.198	17.143	16.976	16.865	16.865	16.865	16.705	16.76
YML068W	21.092	21.148	21.148	21.148	21.093	21.457	21.818	21.818	22.078	22.37	22.269	22.374	22.429	22.396	22.452	22.775	22.83	22.99	23.293	23.293	23.349	23.616	23.56	23.505	23.552	23.552	23.824	23.824	23.824	23.824	23.768	23.768	23.664	23.664	23.664	23.989	23.989	23.989	23.989	23.885	23.885	23.885	23.885	23.885	23.834	23.834	23.693	23.749	23.664
YIL161W	4.321	4.321	4.321	4.517	4.734	4.734	4.734	4.9	4.9	4.764	4.709	4.709	4.486	4.276	4.276	4.495	4.658	4.738	4.738	4.682	4.682	4.682	4.682	4.519	4.208	4.046	4.05	4.161	4.212	4.264	4.264	4.264	4.368	4.675	4.782	5.081	5.081	5.081	5.081	5.081	4.598	4.382	4.279	4.331	4.335	4.391	4.391	4.34	4.34
YMR269W	3.96	4.512	4.889	6.855	6.855	6.855	7.066	7.066	7.066	7.122	7.529	7.941	8.953	9.005	9.005	9.005	9.432	10.854	10.91	11.106	11.538	11.593	11.593	11.896	12.003	12.163	12.214	12.269	12.828	12.828	12.883	12.994	12.994	13.05	13.155	13.265	13.265	13.265	13.265	13.265	13.317	13.317	13.368	13.453	13.453	13.504	13.56	13.611	13.611
YEL017C-A	0.458	0.458	0.458	0.458	0.458	0.458	0.458	0.458	0.703	0.703	0.703	0.703	0.703	0.703	0.703	0.703	0.703	0.703	0.759	0.759	0.759	0.844	0.844	0.844	0.844	0.844	0.844	0.844	0.899	1.059	1.059	1.059	1.059	1.059	1.059	1.059	1.059	1.059	1.059	1.199	1.199	1.199	1.25	1.25	1.25	1.25	1.25	1.25	1.25
YDR324C	14.951	14.951	15.195	15.195	15.251	15.306	15.411	15.411	15.466	15.466	15.578	15.578	15.578	15.689	15.792	15.877	15.984	15.984	16.095	16.095	16.2	16.2	16.307	16.307	16.307	16.307	16.256	16.256	16.199	16.148	16.415	16.578	16.578	16.578	16.682	16.682	16.486	16.486	16.404	16.404	16.404	16.404	16.349	16.349	16.349	16.349	16.349	16.349	16.349
YCR035C	14.008	14.008	14.008	14.008	14.008	13.953	14.06	14.145	14.145	14.064	14.064	14.064	14.064	14.064	13.819	13.819	13.819	13.819	13.715	13.715	13.715	13.715	13.766	13.711	13.711	13.66	13.338	13.338	12.271	12.164	11.672	11.672	11.672	11.616	11.616	11.616	11.616	11.616	11.565	11.62	11.536	11.536	11.536	11.536	11.375	10.425	8.695	7.555	7.09
YPL064C	9.001	9.001	9.001	9.001	9.001	9.001	9.001	8.95	9.173	9.498	9.498	9.498	9.554	9.498	9.498	9.498	9.392	9.392	9.439	9.499	9.554	9.554	9.55	9.708	9.763	9.848	9.903	10.039	10.039	10.039	10.28	10.28	10.391	10.498	10.609	10.58	10.636	10.636	10.721	10.776	10.776	10.776	10.776	10.77	10.77	10.77	10.821	10.821	10.821
YLR258W	2.351	2.351	2.351	2.295	2.458	3.176	3.21	3.554	3.554	3.47	3.385	3.334	3.707	5.321	5.483	5.782	5.782	5.782	5.782	5.782	5.671	5.727	5.727	6.045	6.31	7.705	7.705	7.705	8.193	9.52	9.52	9.675	9.675	9.675	9.834	9.97	10.026	10.378	10.378	10.378	10.378	10.434	10.625	13.273	13.273	13.38	13.487	13.487	13.628
YER002W	6.472	6.472	6.472	6.387	6.355	6.355	6.44	6.496	6.496	6.551	6.496	6.496	6.444	6.444	6.444	6.444	6.444	6.444	6.444	6.393	6.308	6.253	6.308	6.308	6.308	6.308	6.308	6.308	6.253	6.253	6.253	6.253	6.201	6.201	6.09	6.09	6.194	6.194	6.194	6.087	5.98	5.98	5.925	5.925	5.925	5.873	5.597	5.087	4.951
YOL033W	10.245	9.982	9.927	9.927	9.927	8.313	8.097	7.99	7.99	8.046	8.046	8.046	7.225	7.329	6.84	6.733	6.631	6.07	6.126	6.321	6.217	6.217	6.09	6.556	6.556	6.556	6.607	6.607	6.5	6.5	6.359	5.738	5.683	5.683	5.28	5.07	5.23	6.347	6.347	6.347	6.347	7.491	7.94	7.889	7.889	8.029	8.085	8.085	8.14
YPL051W	2.012	2.012	2.118	2.334	2.334	2.504	2.504	2.504	2.504	2.448	2.308	2.252	1.869	1.711	1.599	1.515	1.515	1.515	1.515	1.515	1.869	2.619	3.677	4.55	4.657	4.657	4.657	4.963	6.228	6.172	6.228	6.228	6.339	6.339	6.339	6.148	6.043	6.527	6.527	6.527	6.471	6.367	6.754	6.865	6.921	6.921	6.921	7.253	7.965
YML123C	12.238	12.238	12.238	12.182	12.153	12.098	12.098	12.149	12.149	12.149	12.149	12.204	12.256	12.2	12.2	12.2	12.2	12.2	12.096	12.04	11.821	11.821	11.821	11.409	11.409	11.465	11.465	11.521	11.413	11.413	11.413	11.413	11.413	11.362	11.362	11.362	11.259	11.204	11.204	11.148	10.93	10.878	10.448	10.336	9.981	9.929	9.873	9.873	9.873
YKL067W	1.936	2.095	2.202	2.286	2.286	2.446	3.123	3.425	4.736	4.894	4.894	4.894	4.894	4.894	4.946	5.104	5.758	5.758	5.758	5.954	5.954	5.954	6.061	6.061	6.117	6.117	6.117	6.168	6.168	6.168	6.168	6.511	6.511	6.511	6.511	6.511	6.511	6.407	6.407	6.407	6.492	6.492	6.547	6.547	6.547	6.547	6.547	6.547	6.547
YPL203W	10.827	10.775	10.775	10.724	10.724	9.929	9.738	9.878	9.498	9.498	9.498	9.764	9.764	9.764	9.764	9.764	9.764	8.967	8.807	8.858	8.667	8.722	8.667	8.634	8.667	8.834	8.73	8.674	8.674	8.618	8.67	8.774	8.563	8.512	8.371	8.476	8.56	9.101	9.313	9.449	9.449	9.453	9.453	9.453	9.453	8.795	8.744	8.684	8.684
YDR463W	8.765	8.82	8.82	8.876	8.847	8.795	8.711	8.711	8.962	8.877	8.877	8.98	8.88	8.88	8.776	8.776	8.776	8.72	8.501	8.346	8.401	8.401	8.35	8.35	8.243	8.298	8.738	8.798	9.29	9.778	9.778	10.187	10.187	10.239	10.239	10.239	10.239	10.239	10.239	10.239	10.239	10.239	10.239	10.183	10.128	10.128	10.343	10.399	10.488
YPR138C	8.263	8.178	8.178	8.178	8.178	8.174	8.174	8.174	8.07	8.07	8.014	8.07	8.07	7.959	7.708	7.708	7.657	7.546	7.546	7.546	7.568	7.568	7.568	7.568	7.764	7.712	7.712	7.712	7.712	7.712	7.712	7.712	7.712	7.608	7.608	7.501	7.501	7.501	7.501	7.501	7.501	7.501	7.254	7.254	7.254	6.584	4.821	4.652	4.652
YJL167W	13.735	13.786	13.927	13.927	13.927	14.027	14.299	14.299	14.299	14.299	14.299	14.327	14.327	14.379	14.379	14.379	14.379	14.43	14.43	14.43	14.43	14.375	14.375	14.375	14.459	14.515	14.464	14.464	14.464	14.464	14.464	14.324	14.324	14.268	14.213	14.269	14.209	14.209	14.209	14.209	14.209	14.26	14.316	14.316	14.316	14.316	14.231	14.231	14.231
YHR030C	12.31	12.261	12.261	12.261	12.346	12.506	12.45	12.346	12.346	12.594	12.856	13.015	13.015	13.015	13.015	13.015	12.886	13.349	13.565	13.565	13.565	13.565	13.565	13.565	13.565	13.565	13.565	13.462	13.462	13.765	13.765	13.765	13.765	13.765	13.765	13.71	13.658	13.658	13.658	13.658	13.658	13.658	13.71	13.761	13.761	13.4	13.4	13.4	13.4
YHR017W	6.661	6.661	6.661	6.661	6.661	6.661	6.661	6.661	6.228	6.228	6.228	6.228	5.414	5.414	5.331	5.032	5.032	4.973	5.007	4.733	5.065	5.217	5.217	5.493	5.493	5.522	5.607	5.607	5.607	5.503	5.554	5.554	5.902	6.216	6.842	7.253	7.253	7.461	7.568	7.775	7.827	7.883	7.878	8.347	8.561	9.013	9.013	9.013	9.219
YOR260W	13.989	14.041	14.125	14.125	14.125	14.125	14.125	14.074	14.177	14.177	14.177	14.424	14.424	14.428	14.484	14.484	14.484	14.484	14.484	14.971	15.078	15.638	15.693	15.749	15.749	15.804	15.86	15.916	15.916	15.916	15.916	15.916	15.916	15.916	15.967	16.177	16.177	16.446	16.446	16.446	16.498	16.549	16.605	16.549	16.549	16.549	16.604	16.604	16.604
YER043C	7.612	7.509	7.399	6.937	6.582	6.39	6.39	6.39	6.173	5.857	5.721	5.772	5.716	5.58	5.525	5.469	5.254	5.254	5.306	5.081	5.029	5.029	5.029	4.789	4.789	4.789	4.785	4.785	4.897	4.36	4.042	4.208	4.124	4.368	4.424	4.508	4.56	4.504	4.559	4.559	4.559	4.615	4.615	4.615	4.64	4.535	4.424	4.369	3.988
YKL024C	8.786	8.262	8.424	8.424	8.476	8.424	8.535	8.431	8.431	8.543	8.543	8.543	8.543	7.296	7.021	7.025	6.807	6.807	6.29	6.451	6.342	6.239	6.239	6.188	6.188	6.188	6.188	6.245	6.563	6.614	6.614	6.267	6.127	6.127	6.022	5.433	5.378	5.378	4.621	5.377	5.883	6.381	6.432	6.568	6.457	6.623	6.623	6.623	6.831
YGR211W	8.985	8.985	8.985	8.901	8.076	7.971	7.949	7.949	7.949	7.813	7.654	7.654	7.599	7.599	5.743	5.07	4.912	4.801	4.801	4.852	4.318	4.263	4.061	3.928	3.763	3.763	3.819	3.819	3.57	3.786	3.786	3.73	4.468	6.474	6.578	6.578	6.821	6.872	7.035	7.209	7.102	7.324	6.868	6.761	6.761	6.761	6.817	6.896	7.909
YLR425W	2.868	2.817	2.817	2.817	2.817	2.765	2.714	2.566	2.573	2.973	3.241	3.292	3.343	3.343	3.343	3.395	3.681	3.878	4.129	4.592	4.592	4.803	5.132	6.068	6.278	6.334	6.663	6.663	6.663	6.714	7.069	7.017	7.069	7.283	7.283	7.283	7.283	7.283	7.283	7.283	7.283	7.283	7.334	7.579	7.934	8.205	8.373	8.373	8.704
YPL236C	12.047	12.047	12.131	12.319	12.528	12.584	13.195	13.628	13.628	13.684	13.684	13.739	13.739	13.739	13.795	13.743	13.795	13.795	13.795	13.906	13.906	13.906	13.906	13.906	13.906	13.906	13.906	13.906	13.906	13.957	13.957	13.957	13.957	13.957	13.957	13.906	13.906	13.962	13.877	13.933	13.882	13.933	13.933	13.933	13.933	13.933	13.989	13.877	13.933
YOL121C	4.129	4.129	4.18	4.18	4.18	4.18	4.209	4.21	4.21	4.21	4.21	4.261	4.317	4.368	4.368	4.368	4.368	4.368	4.42	4.42	4.42	4.42	4.42	4.476	4.642	4.798	5.963	6.018	6.018	6.018	6.018	6.018	6.018	6.018	6.014	6.07	6.07	6.07	6.07	6.07	6.07	6.07	6.173	6.229	6.229	6.229	6.173	6.173	6.173
YMR212C	5.313	5.173	5.173	5.258	5.017	5.073	4.858	4.829	4.773	5.832	7.231	7.231	7.231	7.286	7.5	7.5	7.5	7.5	7.53	7.741	7.796	8.066	8.456	8.456	8.508	8.615	8.726	8.837	8.837	8.838	8.838	9.082	9.744	9.639	9.746	9.971	9.971	10.027	10.326	10.326	10.381	10.381	10.641	10.641	10.641	10.697	10.697	10.697	10.697
YML057W	9.303	9.303	9.303	9.303	9.303	9.218	9.274	9.066	9.119	9.364	9.466	9.518	9.518	9.707	10.138	10.414	10.465	10.465	10.627	10.543	10.683	10.842	10.926	10.926	11.196	11.196	11.252	11.252	11.2	11.2	11.601	11.708	11.657	11.657	11.657	11.657	11.761	11.761	11.817	11.817	11.868	11.973	12.08	12.08	12.08	12.08	12.294	12.294	12.082
YJR110W	4.28	4.28	4.28	4.276	4.091	4.095	4.095	4.095	4.095	4.095	3.848	3.712	3.712	3.712	3.712	3.712	3.872	3.872	3.872	4.223	4.223	4.223	4.223	4.223	4.223	3.76	3.76	3.76	3.76	3.76	3.76	3.656	3.327	3.327	3.431	3.431	3.431	3.431	3.431	3.487	3.591	4.455	4.622	4.814	4.899	4.899	5.11	5.429	5.76
YNL240C	13.531	13.531	13.475	13.502	13.502	13.502	13.502	13.502	13.502	12.82	12.66	12.6	12.656	12.768	12.768	12.823	12.823	12.72	12.455	11.818	11.408	11.353	11.353	11.353	11.809	11.942	11.998	11.998	11.998	11.998	11.998	11.998	11.998	12.109	12.109	12.005	11.953	11.953	11.953	11.953	11.953	11.953	11.953	11.953	11.33	11.279	11.168	10.956	10.952
YOR167C	16.508	16.453	16.453	16.453	16.453	16.453	16.453	16.453	16.453	16.453	16.368	16.368	16.283	16.283	16.283	16.176	16.176	16.176	16.176	16.176	16.176	15.984	15.984	15.43	15.219	15.219	14.945	14.86	14.86	14.809	14.486	14.075	13.968	13.968	13.801	13.697	13.697	13.538	12.541	11.606	11.522	11.522	11.417	10.878	10.473	10.306	10.306	10.306	10.306
YBR208C	10.101	10.633	11.17	11.225	11.225	11.628	11.628	11.764	11.768	12.065	12.065	12.065	12.065	12.12	12.12	12.12	12.12	12.175	12.444	12.496	12.496	12.496	12.496	12.636	12.636	12.636	12.636	12.636	12.636	12.636	12.636	12.687	12.687	12.687	12.687	12.687	12.687	12.632	12.632	12.632	12.732	13.088	13.088	13.088	13.088	13.088	13.088	13.023	12.971
YDR093W	13.457	13.457	12.816	12.816	12.816	12.704	12.704	11.406	11.136	11.136	11.136	11.136	11.136	11.081	11.081	11.081	11.081	11.081	10.97	11.11	11.003	11.003	11.003	11.088	11.088	10.569	10.052	9.371	9.125	9.096	9.096	9.096	9.073	8.625	8.351	8.184	8.184	7.415	7.207	7.152	7.152	7.199	7.199	7.151	6.755	6.81	6.81	6.755	6.699
YPR182W	20.762	20.706	20.706	20.791	20.791	20.902	20.902	20.902	20.902	21.014	21.014	20.962	20.962	20.962	20.962	20.962	20.962	20.856	20.856	20.804	20.804	20.804	20.804	20.804	20.804	20.804	20.72	20.668	20.668	20.668	20.08	20.025	20.025	18.94	18.486	18.383	18.383	18.383	17.899	17.899	17.788	17.788	17.788	17.788	16.622	16.097	16.097	15.719	15.371
YKL034W	9.422	9.422	9.765	10.154	11.438	11.494	12.008	13.078	13.078	13.074	13.022	13.022	12.762	12.762	12.522	12.417	12.417	13.558	13.613	13.887	14.216	14.216	14.245	14.46	14.409	15.031	14.947	14.947	14.891	15.002	15.085	15.192	15.304	15.355	15.355	15.355	15.355	15.355	15.268	15.268	15.212	15.264	15.264	15.264	15.264	15.264	15.264	15.204	15.204
YOL009C	7.447	6.555	4.856	4.689	4.605	4.604	4.66	4.66	4.82	4.769	4.769	4.88	4.616	4.56	4.416	4.156	4.156	4.1	3.648	3.644	4.099	4.099	4.048	4.084	4.307	4.252	4.695	5.431	6.45	6.45	6.45	6.609	6.956	6.956	7.067	7.23	7.23	7.499	7.815	7.815	7.871	7.871	7.871	7.815	7.815	7.815	7.866	8.115	8.24
YML058W	11.006	11.006	11.006	11.006	11.006	11.006	11.006	11.114	11.058	11.058	11.058	11.11	11.11	11.11	11.11	11.11	11.11	11.11	11.11	11.11	11.11	11.058	11.058	10.947	10.947	10.843	10.787	10.787	10.787	10.596	10.3	10.3	10.244	10.244	10.244	10.188	10.188	10.188	10.188	10.188	10.048	10.048	9.997	9.945	9.834	9.834	9.834	9.668	9.668
YMR034C	9.695	9.802	9.938	10.472	11.118	11.118	11.118	11.118	11.173	11.285	11.396	12.312	12.312	12.468	12.468	12.468	12.468	12.468	12.579	12.523	12.627	12.627	12.683	12.739	12.739	12.898	12.954	12.954	12.954	13.688	14.155	14.155	14.211	14.468	14.468	14.519	14.575	14.575	14.463	14.463	14.575	14.659	14.49	14.542	14.542	14.542	14.542	14.542	14.542
YAL036C	14.96	15.168	15.547	15.714	15.714	15.85	16.114	16.476	16.476	16.581	17.006	17.006	17.22	17.22	17.276	17.276	17.221	17.488	17.6	17.6	17.651	17.651	17.651	17.651	17.651	18.119	18.119	18.171	18.171	18.171	18.171	18.277	18.333	18.44	18.44	18.44	18.548	18.548	18.599	18.599	18.599	18.599	18.654	18.654	18.706	18.706	18.706	18.706	18.706
YDR470C	9.112	9.112	9.057	9.006	9.006	8.23	7.861	7.861	7.861	7.488	7.329	7.189	7.104	7.104	6.968	6.968	6.968	6.593	6.593	6.593	6.593	6.593	6.593	6.593	6.593	6.593	4.676	3.607	3.607	3.418	3.418	3.418	3.418	3.418	3.418	3.418	2.936	2.991	2.991	2.991	2.991	2.991	2.94	2.735	2.683	2.683	2.683	2.628	2.152
YLR089C	10.86	10.86	10.86	10.86	10.86	10.911	10.911	10.911	10.911	10.911	10.911	10.911	10.967	10.626	10.626	10.737	10.737	10.737	10.737	10.737	10.737	10.737	10.737	10.356	9.776	9.831	9.887	9.887	9.887	9.998	10.002	10.058	10.003	10.054	10.165	10.51	10.562	10.477	10.585	11.291	11.291	11.346	11.346	11.346	11.506	11.617	12.904	13.096	13.096
YHR206W	2.889	3.166	3.269	3.269	3.269	3.855	4.209	4.26	4.26	4.501	4.556	4.556	4.663	4.875	4.979	4.979	4.979	4.979	5.084	5.195	5.28	5.28	5.28	5.28	5.442	5.549	6.065	6.17	6.281	6.281	6.281	6.281	6.281	6.281	6.332	6.664	6.827	6.882	6.882	6.882	6.938	6.938	6.938	6.993	7.154	7.26	7.26	7.26	7.316
YJR148W	12.726	12.973	12.869	12.869	12.673	12.706	12.706	12.706	12.595	12.595	12.33	12.33	11.659	11.387	11.447	11.802	12.128	12.128	12.128	12.128	12.184	12.128	12.072	12.021	11.969	12.025	12.025	12.025	11.969	11.969	11.969	11.515	11.515	11.731	11.642	11.642	11.315	11.211	11.211	10.12	9.82	9.924	9.895	10.055	10.166	10.166	10.166	10.166	10.115
YJL035C	11.096	11.096	11.096	11.123	11.344	11.344	11.344	11.344	11.428	11.428	11.539	11.841	11.897	11.897	11.897	11.897	11.952	12.141	12.253	12.253	12.253	12.253	12.253	12.253	12.253	12.197	12.197	12.197	12.197	12.197	12.197	12.197	12.197	12.197	12.197	12.197	12.093	12.093	12.197	12.249	12.304	12.249	12.249	12.193	12.193	12.193	12.193	12.193	12.193
YDL048C	6.551	6.391	6.391	6.336	6.336	6.231	5.899	5.843	5.792	5.792	5.843	5.843	5.543	5.432	5.483	6.364	6.364	6.364	6.364	6.364	6.364	6.364	6.364	6.364	6.419	6.419	6.419	6.419	6.419	6.208	6.377	6.744	6.693	6.693	6.693	6.797	6.797	6.902	6.902	7.013	6.859	6.854	6.854	6.854	6.854	6.854	6.854	6.854	6.854
YKR052C	13.661	13.819	13.931	13.931	13.987	14.305	14.305	14.413	14.468	14.468	14.735	14.735	14.79	14.79	14.846	14.846	14.901	14.953	15.008	15.008	15.008	15.013	15.013	14.766	14.766	14.878	15.093	15.447	16.776	17.257	18.959	18.959	19.014	19.117	19.117	19.169	19.336	19.336	19.498	19.498	19.498	19.498	19.498	19.498	19.498	19.498	19.498	19.554	19.554
YDL012C	14.252	14.149	14.885	14.885	14.885	14.774	14.774	14.125	14.129	14.129	13.479	13.508	13.456	13.131	13.131	12.146	12.538	12.59	12.609	12.609	12.609	12.66	12.783	12.728	12.672	12.672	12.532	12.616	12.561	12.476	12.365	12.421	11.846	11.846	11.819	12.168	11.901	11.846	11.79	11.79	11.79	11.577	11.577	10.094	10.094	8.628	8.474	8.474	8.474
YOL140W	6.832	6.943	6.649	7.055	7.107	7.238	7.094	7.579	7.635	7.63	7.63	7.63	7.575	7.575	7.776	8.075	8.242	8.297	8.409	8.409	8.618	8.891	9.003	9.488	9.539	9.539	9.539	9.702	9.828	10.261	10.368	10.368	10.698	12.402	12.458	12.458	12.458	12.458	12.458	12.513	12.462	13.308	13.911	13.911	13.911	14.018	14.018	14.045	14.045
YHR128W	12.499	12.803	12.803	12.807	12.862	12.918	13.077	13.128	13.184	13.269	13.324	13.376	13.431	13.431	13.431	13.431	13.327	13.327	13.327	13.271	13.271	13.271	13.271	13.271	13.271	13.271	13.271	13.271	13.271	13.356	13.271	13.271	13.271	13.131	13.131	13.027	13.027	12.971	13.075	13.075	13.075	13.075	13.075	13.075	13.127	13.127	13.022	12.882	12.771
YMR002W	0.056	0.056	0.056	0.056	0.056	0.056	0.056	0.056	0.056	0.056	0.056	0.056	0.056	0.056	0.056	0.056	0.056	0.056	0.056	0.056	0.056	0.056	0.104	0.104	0.104	0.104	0.104	0.104	0.104	0.104	0.104	0.104	0.104	0.104	0.104	0.104	0.104	0.104	0.156	0.156	0.156	0.156	0.156	0.156	0.156	0.156	0.156	0.156	0.156
YMR124W	10.048	10.217	10.161	10.246	10.386	10.542	10.594	10.594	10.594	10.594	10.645	10.59	10.59	10.61	10.61	10.555	10.555	10.555	10.448	10.448	10.286	10.234	10.345	10.536	10.532	10.532	10.476	10.476	10.476	10.476	10.372	10.32	10.265	10.209	10.294	10.294	10.294	10.104	9.892	9.977	9.866	9.866	9.866	9.866	9.866	9.814	9.814	9.711	9.656
YBL092W	0.953	0.953	0.953	0.953	0.953	0.953	0.953	0.953	0.953	0.953	0.953	0.953	0.902	0.902	0.902	0.902	0.902	0.902	0.902	0.902	0.902	0.902	0.902	0.902	0.902	0.902	0.902	0.902	0.902	0.902	0.902	0.846	0.846	0.846	0.846	0.846	0.846	0.846	0.846	0.846	0.846	0.846	0.846	0.846	0.846	0.846	0.846	0.65	0.565
YJL088W	5.291	5.235	5.184	5.132	5.132	4.941	4.886	4.587	4.587	4.339	4.339	4.339	4.284	4.228	4.228	4.228	4.228	4.228	4.228	4.228	4.228	4.228	4.228	4.228	4.228	4.032	3.762	3.762	3.49	3.243	3.243	3.243	3.187	3.187	3.187	3.187	3.187	3.187	3.187	3.102	3.102	3.102	2.991	2.906	2.906	2.69	2.234	2.179	2.159
YPL194W	5.695	5.695	5.695	5.751	5.429	5.561	5.79	5.79	6.211	6.216	6.431	7.073	7.404	7.768	7.768	7.768	8.597	8.597	8.811	9.02	9.507	9.507	10.172	10.116	10.116	10.116	10.168	10.219	10.219	10.271	10.377	10.293	10.349	10.404	10.671	10.671	10.723	10.723	10.723	10.723	10.723	10.723	10.723	10.723	10.667	10.616	10.402	10.565	10.513
YOR045W	13.426	14.438	14.872	15.083	15.168	15.275	15.275	15.275	15.275	15.331	15.47	15.363	15.893	15.893	16.034	16.085	16.085	15.978	15.978	15.978	16.03	16.134	16.134	16.185	16.241	16.241	16.241	16.19	16.19	16.19	16.245	16.297	16.297	16.352	16.352	16.352	16.404	16.299	16.299	16.299	16.299	16.299	16.299	16.299	16.195	16.191	16.191	16.135	16.135
YJR019C	11.415	11.419	13.149	15	15	15.166	15.462	15.462	15.462	15.462	15.68	16.54	18.854	19.021	19.517	22.725	22.725	22.781	22.836	22.836	22.836	22.892	22.947	22.892	22.892	22.892	22.892	22.892	22.892	22.836	22.836	22.836	22.808	22.808	23.081	23.028	23.302	23.302	23.567	23.881	23.826	23.882	23.826	23.721	23.806	23.806	24.05	24.567	24.674
YKL134C	7.712	7.712	7.712	7.712	7.66	7.852	7.852	7.852	7.749	7.694	7.694	6.966	6.666	6.745	6.888	7.158	8.153	8.153	8.101	8.259	8.259	9.109	9.981	10.899	10.899	11.459	11.459	11.617	11.617	11.566	11.757	11.809	11.809	11.809	11.809	11.673	11.673	11.673	11.673	11.464	11.379	11.379	11.54	11.54	11.54	11.488	11.68	13.057	13.215
YGL077C	10.31	10.31	10.31	10.25	10.25	10.306	10.53	10.53	10.53	10.53	10.53	10.292	10.451	10.347	10.454	10.628	11.029	11.028	11.028	11.08	10.995	11.05	11.106	11.106	11.462	11.462	11.517	11.461	11.517	11.517	11.305	11.437	11.437	11.488	11.488	11.488	11.488	11.384	11.329	11.329	11.251	11.358	11.358	11.553	11.553	11.657	11.764	11.764	11.819
YJL058C	7.864	7.864	7.864	7.864	7.593	7.541	7.541	7.488	7.141	7.247	7.136	7.663	8.203	8.203	8.203	8.203	8.528	8.389	8.743	9.349	9.512	9.46	9.516	9.482	9.482	9.642	9.464	9.58	10.094	10.094	10.15	10.412	10.493	10.921	10.81	10.862	10.862	10.862	10.862	10.6	10.442	10.648	10.648	10.788	11.746	13.644	13.644	13.806	14.136
YNL189W	6.07	6.07	6.07	6.07	6.015	6.015	6.015	6.015	6.015	6.015	6.015	6.015	6.015	6.015	6.015	6.015	6.015	6.015	6.015	6.015	5.959	5.959	5.959	5.908	5.908	5.908	5.908	5.908	5.908	5.908	5.908	5.908	5.908	5.908	5.823	5.823	5.823	5.719	5.719	5.719	5.719	5.719	5.719	5.719	5.719	5.719	5.634	5.634	4.516
YOR119C	6.135	5.969	5.969	5.995	5.91	5.91	5.91	6.015	6.015	6.015	6.015	6.015	6.015	6.015	5.93	5.879	5.883	6.149	6.285	6.715	6.715	6.771	6.856	7.018	7.125	7.125	7.266	7.421	7.421	7.524	7.524	7.524	7.524	7.629	7.736	8.191	8.191	8.35	8.35	8.35	8.295	8.295	8.379	8.468	9.103	9.159	9.266	9.266	9.317
YER101C	0.056	0.056	0.056	0.056	0.056	0.056	0.056	0.056	0.056	0.056	0.056	0.056	0.056	0.056	0.056	0.056	0.056	0.056	0.163	0.425	0.617	0.617	0.617	0.617	0.617	0.617	0.617	0.617	0.617	0.617	0.617	0.617	0.617	0.917	2.06	2.818	2.818	2.818	2.818	2.818	3.136	3.188	3.243	3.648	3.648	3.753	3.753	3.753	3.753
YLL013C	1.442	1.442	1.442	1.442	1.39	1.286	1.201	1.201	0.819	0.715	0.243	0.191	0.107	0.107	0.107	0.107	0.107	0.107	0.107	0.107	0.107	0.107	0	0	0	0	0	0	0	0	0	0	0	0	0	0	0	0	0	0	0	0	0	0	0	0	0	0	0
YKR088C	4.315	4.562	4.511	4.511	4.562	4.562	4.448	5.184	5.656	5.552	5.71	6.115	6.115	6.115	6.019	6.019	6.393	6.707	7.793	8.222	8.307	8.251	8.251	8.251	8.251	8.466	8.466	8.577	8.577	8.577	8.688	8.828	8.828	8.828	8.828	8.88	8.88	8.88	8.773	8.932	8.773	8.771	9.45	9.923	11.226	11.226	11.387	11.387	11.387
YDR188W	3.147	3.314	3.314	3.314	3.369	3.369	3.369	3.369	3.369	3.425	3.58	3.665	3.665	3.72	3.669	3.724	3.776	3.832	3.832	3.832	3.916	3.918	5.413	5.413	5.579	5.775	6.138	6.194	6.194	6.194	6.301	6.408	6.408	6.408	6.408	6.408	6.408	6.408	6.408	6.408	6.464	6.464	6.464	6.52	6.52	6.52	6.738	6.878	6.878
YLR094C	20.906	20.906	20.69	20.606	20.606	20.606	20.606	20.606	20.41	20.41	20.354	20.354	20.252	20.252	20.252	20.196	20.14	20.14	20.14	19.98	19.98	19.98	19.357	19.357	19.357	19.306	18.639	18.639	18.639	17.487	17.431	17.431	17.431	17.38	15.3	15.137	13.645	9.305	8.547	7.901	7.901	7.901	7.845	7.631	7.409	7.162	7.162	7.162	7.162
YNL317W	4.843	5.001	8.365	9.535	9.535	9.535	10.336	10.336	10.492	10.492	10.543	10.543	10.543	10.543	10.543	10.543	10.717	10.772	10.997	10.997	10.997	10.997	11.048	11.158	11.354	11.405	11.461	11.461	11.461	11.545	11.545	11.545	11.545	11.545	11.545	11.545	11.545	11.545	11.545	11.597	11.597	11.597	11.41	11.247	11.247	10.702	10.702	10.73	10.675
YNR044W	7.267	7.696	7.866	7.95	7.95	8.002	7.811	7.444	7.508	7.923	8.141	8.141	8.522	9.813	9.813	9.813	9.869	9.813	9.813	9.813	9.973	10.25	10.524	10.524	11.105	11.105	11.105	11.157	11.101	11.101	11.101	11.101	11.101	11.213	12.281	12.281	12.337	12.337	12.337	12.506	12.555	12.555	12.606	12.553	12.553	12.553	12.609	12.609	12.609
YER070W	5.862	5.862	5.862	5.862	5.862	5.862	5.693	5.608	5.608	5.502	5.446	5.502	5.181	5.181	5.181	4.994	4.994	4.994	4.994	4.994	4.994	4.994	3.932	3.385	3.385	2.819	1.664	1.143	1.143	1.143	1.143	1.143	1.037	0.981	0.812	0.812	0.756	0.6	0.6	0.6	0.6	0.6	0.516	0.356	0.251	0.303	0.274	0.358	0.358
YIL109C	17.823	17.712	17.55	17.438	17.387	17.387	17.332	17.332	17.332	17.276	17.276	16.53	16.395	16.395	16.395	16.339	16.395	16.395	16.343	16.343	16.343	15.858	15.858	15.691	15.691	14.827	14.827	14.743	14.528	14.528	14.528	10.411	9.87	9.815	9.866	9.866	9.866	9.866	9.298	9.242	9.186	4.73	4.323	3.737	3.63	3.63	3.63	3.63	3.63
YMR152W	6.549	6.549	6.464	6.302	6.302	5.844	5.844	5.292	5.18	3.992	3.426	3.212	3.108	3.159	3.159	3.159	3.215	2.881	2.854	2.854	2.854	2.854	2.854	2.667	2.667	2.667	2.613	2.299	2.406	2.406	2.462	2.462	2.466	2.415	2.61	2.717	3.647	3.999	3.999	3.999	4.05	4.217	4.217	4.273	4.436	4.436	4.436	4.436	4.547
YPR010C-A	4.122	4.278	4.278	4.362	4.398	4.398	5.124	5.124	5.124	5.124	5.124	5.124	5.124	5.209	5.18	5.553	6.214	6.214	6.562	6.562	6.613	6.86	6.92	7.022	7.022	6.971	6.971	7.056	7.056	6.949	6.949	6.949	6.949	7	7.211	7.323	7.427	7.407	7.407	7.491	7.491	7.491	7.491	7.458	7.719	8.131	8.238	8.238	8.238
YDL099W	7.352	7.352	7.404	7.404	7.404	7.352	7.074	6.939	7.043	6.987	7.043	6.917	6.839	6.754	6.969	7.892	7.841	7.945	8.463	9.051	8.967	9.022	9.022	9.382	10.327	10.901	12.257	12.365	12.823	14.156	14.26	14.365	14.421	15.071	15.02	15.212	15.212	15.212	15.212	15.319	15.319	15.319	15.533	15.533	15.941	16.051	16.051	16.154	16.21
YKL183W	9.301	9.245	9.274	9.274	9.274	9.274	9.218	9.218	9.114	9.058	8.973	8.284	8.118	8.092	8.037	8.037	8.032	8.084	8.113	8.113	8.113	8.169	8.635	8.635	8.635	8.69	8.69	8.69	8.635	8.53	8.53	8.633	8.633	8.633	8.577	8.577	8.526	8.47	8.466	8.355	8.355	8.355	8.244	8.407	8.351	7.808	6.817	6.518	6.244
YJL020C	9.932	9.932	9.932	9.932	9.932	9.877	9.877	9.765	9.71	9.926	9.541	9.434	9.434	9.434	8.914	8.965	8.77	8.523	8.476	8.476	8.476	8.421	8.421	8.421	6.627	6.155	6.155	6.155	6.155	5.682	5.682	5.226	4.609	4.769	4.684	4.895	4.84	4.728	4.626	4.809	5.322	6.06	6.06	6.216	6.43	6.707	7.678	7.949	8.108
YAL024C	7.851	8.114	8.058	8.058	8.058	8.113	8.165	8.221	8.165	8.165	8.112	8.061	8.061	8.061	7.606	7.897	8.688	8.845	8.845	8.845	8.845	8.845	8.9	8.9	8.9	8.9	8.9	9.272	9.548	9.548	9.548	9.548	9.548	9.492	9.492	9.492	9.441	9.492	9.492	9.388	9.491	9.932	9.932	9.932	9.932	10.087	10.087	10.087	10.087
YNL214W	9.271	8.974	8.918	8.918	8.922	8.815	8.815	8.815	8.549	8.601	8.545	8.382	8.135	8.239	5.393	4.744	4.688	4.793	4.933	4.933	4.829	4.718	4.156	3.967	5.24	5.947	6.746	6.906	7.552	7.412	7.623	8.348	8.292	8.397	9.353	9.404	9.618	10.352	11.615	12.098	12.367	12.416	13.039	13.039	13.206	13.342	13.342	13.342	13.342
YLR350W	7.243	7.243	7.084	7.084	6.876	5.971	5.86	5.804	5.804	5.804	5.804	5.804	5.748	5.748	5.697	5.377	5.21	5.154	5.154	5.154	4.942	4.468	4.357	4.116	4.116	4.116	4.116	4.116	4.116	4.116	4.061	3.954	3.85	3.743	3.743	2.345	2.185	2.241	1.893	1.893	2.053	2.053	2.053	2.053	2.053	2.109	2.109	2.109	2.053
YBR201W	7.7	7.7	7.482	7.936	8.759	8.81	8.895	8.895	8.895	8.895	8.866	8.817	8.868	8.868	8.71	9.358	9.84	9.84	9.942	9.942	9.942	9.942	10.083	10.247	10.807	10.807	10.807	10.807	10.707	11.063	11.853	12.66	12.66	12.93	12.93	12.985	12.985	12.985	12.985	13.036	13.088	13.036	13.036	13.036	12.952	12.952	12.847	12.847	12.847
YJL065C	10.306	10.148	9.714	12.434	12.105	12.261	12.261	12.527	13.884	13.829	13.94	13.856	14.62	14.402	14.648	14.652	15.091	15.272	15.277	16.749	17.186	17.379	17.434	17.487	18.028	17.999	18.471	18.582	18.582	18.582	18.638	18.792	18.739	18.739	18.794	19.059	18.948	18.948	18.948	18.585	18.585	18.53	18.53	18.204	18.231	18.523	19.251	20.176	20.176
YDR472W	0.383	0.383	0.383	0.332	0.332	0.332	0.332	0.416	0.521	0.521	0.577	0.577	0.577	0.577	0.577	0.577	0.577	0.521	0.521	0.381	0.381	0.381	0.381	0.381	0.381	0.381	0.381	0.436	0.541	0.541	0.541	0.541	0.541	0.677	0.677	0.677	0.677	0.677	0.677	0.677	0.677	0.677	0.677	0.677	0.677	0.677	0.677	0.677	0.677
YDR333C	2.936	2.393	1.331	1.433	1.433	1.433	1.433	0.839	0.839	0.897	0.897	0.897	0.897	1.171	1.171	1.171	1.171	1.171	1.311	2.843	4.473	4.473	4.473	4.584	5.874	8.733	8.733	9.395	9.395	9.45	10.2	10.251	10.251	10.307	10.549	10.549	11.527	11.634	11.634	12.014	11.958	11.958	11.958	12.221	12.273	12.465	12.465	12.549	12.549
YMR236W	10.814	10.87	10.974	10.919	11.079	11.13	11.13	11.075	11.534	11.534	11.534	11.534	11.67	11.563	11.563	11.563	11.563	11.618	11.618	11.703	11.703	11.703	11.592	11.592	11.592	11.699	11.805	11.857	11.912	11.912	11.964	12.015	12.071	12.071	12.071	12.071	12.071	12.071	12.018	11.962	11.85	11.85	11.85	11.85	11.85	12.059	12.059	12.059	11.948
YGL144C	5.516	5.516	5.516	5.516	5.516	4.235	4.329	4.899	4.899	4.95	4.95	4.814	4.543	4.85	5.202	5.365	5.365	5.365	5.365	5.309	5.253	5.252	7.369	9.693	9.693	10.722	10.722	10.829	10.829	10.936	10.936	11.043	11.205	11.261	11.466	11.518	11.518	11.758	11.758	12.275	12.326	12.536	13.277	13.277	13.277	13.362	13.498	14.183	14.183
YPL263C	8.213	8.213	7.91	7.854	8.773	8.884	8.884	8.884	8.884	9.402	9.402	9.457	9.457	9.508	9.56	9.962	9.962	10.236	10.18	10.321	10.321	10.376	10.325	10.325	10.376	10.276	10.276	10.379	10.379	10.379	10.379	10.379	10.271	10.164	10.164	10.38	10.325	10.325	10.213	10.008	9.952	9.848	9.848	10.015	10.015	10.01	9.955	9.955	9.899
YJR054W	11.043	11.098	10.991	11.047	11.047	11.051	11.051	10.891	12.045	12.1	12.291	12.291	12.291	12.396	12.696	12.611	12.778	12.834	12.834	12.996	12.945	13.108	12.911	13.072	13.072	13.212	13.105	13.105	13.16	13.16	13.212	13.076	13.024	13.024	13.183	13.407	13.407	13.352	13.352	13.3	13.356	13.145	13.196	13.196	13.248	13.248	13.108	13.108	13.108
YDR262W	3.558	3.558	3.558	3.558	3.558	3.558	3.558	3.609	4.003	4.17	4.282	4.282	4.282	4.338	4.501	4.501	4.605	4.605	4.69	4.69	4.69	4.69	4.69	4.69	4.69	4.69	4.69	4.69	4.794	4.794	4.845	4.845	4.845	4.845	4.845	4.845	4.845	4.901	4.901	4.901	4.901	4.901	4.901	4.901	4.901	4.986	4.986	4.986	4.93
YJR147W	9.714	9.769	9.82	9.82	9.82	9.82	9.82	9.293	9.293	9.293	9.237	9.182	9.13	9.046	9.046	9.13	9.181	9.181	9.181	8.805	8.805	8.805	8.805	8.805	8.754	8.649	8.17	8.17	8.639	8.639	8.639	8.744	8.744	8.632	8.632	8.53	8.423	8.589	8.422	8.366	8.421	8.473	8.473	8.473	8.473	8.365	8.31	8.31	8.15
YNL077W	11.969	12.109	12.053	12.189	12.138	12.138	12.138	12.249	12.491	12.491	12.547	12.547	12.547	12.547	12.603	12.603	12.603	12.603	12.603	12.551	12.551	12.551	11.908	11.963	12.101	12.101	12.152	12.319	12.319	12.097	12.046	11.883	11.883	11.183	11.183	11.127	11.043	11.043	10.987	10.987	10.987	10.931	10.987	10.931	11.043	11.043	11.043	10.991	10.991
YJL176C	14.005	14.11	14.11	14.11	14.22	14.22	14.22	14.22	14.276	14.276	14.22	14.554	14.658	14.658	14.763	14.763	14.763	14.814	14.814	14.87	14.87	14.87	14.821	14.877	14.877	14.822	14.822	14.851	14.851	14.851	14.851	14.851	14.796	14.744	14.744	14.744	14.744	14.744	14.744	14.66	14.66	14.604	14.656	14.656	14.655	14.655	14.655	14.655	14.41
YIL004C	2.393	2.497	2.497	2.497	2.497	2.497	2.497	2.441	2.441	2.497	2.361	2.361	2.413	2.468	2.468	2.524	2.691	2.802	2.802	2.802	2.747	2.747	2.883	4.131	4.499	4.884	4.991	4.991	4.991	5.52	5.835	5.997	5.997	5.997	5.997	5.997	5.997	6.36	6.833	6.833	6.833	6.833	6.938	6.938	6.938	6.938	6.938	6.938	8.417
YHR068W	8.93	8.93	8.986	9.469	9.78	9.836	9.996	9.996	9.996	10.08	10.08	10.136	10.192	10.299	10.35	10.35	10.35	10.406	10.457	10.457	10.457	10.542	10.598	10.598	10.653	10.653	10.653	10.673	10.777	10.777	10.777	10.777	10.777	10.777	10.777	10.94	10.936	10.991	10.991	10.991	10.991	10.887	10.887	10.887	10.836	10.78	10.78	10.78	10.884
YOR091W	15.388	15.388	15.584	15.584	15.584	15.533	15.533	15.533	15.533	15.201	15.145	15.284	15.284	15.229	15.285	15.06	14.897	14.791	14.791	14.684	14.628	14.366	14.03	13.974	13.974	13.974	13.918	13.863	13.751	13.751	13.751	12.636	12.58	12.58	12.58	12.58	12.58	12.58	12.58	12.468	12.417	12.276	12.17	12.17	12.17	11.981	11.873	11.041	10.854
YGR205W	16.729	16.737	16.737	16.844	16.844	16.899	16.899	16.899	16.899	16.899	16.951	17.062	17.062	17.172	17.315	17.426	17.481	17.481	17.481	17.481	17.481	17.426	17.793	17.793	17.845	17.789	17.789	17.845	17.845	17.845	17.845	17.845	17.738	17.738	17.683	17.764	17.66	17.715	17.715	17.715	17.624	17.377	17.481	17.481	17.481	17.481	17.481	17.481	17.481
YJR025C	0.516	0.516	0.516	0.516	0.516	0.657	0.915	1.022	1.078	1.163	1.163	1.247	1.303	1.358	1.521	1.871	1.871	1.926	1.926	1.982	1.982	1.982	1.982	1.982	1.982	1.982	2.037	2.037	2.037	2.037	2.037	2.037	2.089	2.089	2.14	2.196	2.14	2.225	2.329	2.518	2.57	2.625	2.681	2.765	2.85	2.85	3.101	3.205	3.504
YLR001C	14.118	14.118	14.118	14.118	14.118	14.31	14.31	14.31	14.31	14.31	14.31	14.274	15.16	15.844	15.739	15.739	15.739	15.739	15.739	16.01	16.58	17.068	17.068	17.068	17.068	17.068	17.068	17.123	16.901	16.901	16.881	16.881	16.933	17.149	17.149	17.289	17.289	17.289	17.233	17.008	16.839	16.783	16.783	17.128	17.128	17.128	17.128	17.072	17.072
YLR340W	7.047	6.94	6.94	6.885	6.834	6.671	6.671	6.586	6.586	6.374	6.374	6.374	6.374	6.374	6.374	6.374	6.27	6.27	6.27	6.27	6.215	6.215	5.671	5.511	5.511	5.511	5.511	5.511	5.259	5.255	5.149	5.093	5.008	4.517	4.406	4.354	4.354	4.167	4.167	4.082	3.998	3.724	3.564	3.564	3.512	3.457	3.354	3.243	3.243
YIL162W	2.089	2.089	2.089	2.089	2.201	2.216	2.216	2.216	2.216	2.216	2.268	2.564	3.062	3.274	3.651	3.651	3.755	3.811	3.811	3.811	3.811	3.811	3.811	3.811	3.866	3.866	3.866	4.48	4.395	4.45	4.506	4.506	4.314	4.366	4.366	4.635	4.747	4.851	5.381	5.785	5.888	5.888	6.099	6.044	6.155	6.155	6.155	6.207	6.207
YDR461W	12.744	12.847	12.714	12.873	12.958	12.958	12.902	12.902	12.902	12.748	12.337	12.148	11.83	11.848	12.058	12.058	12.058	12.058	11.954	11.954	11.571	12.027	11.867	12.063	11.952	12.163	12.597	12.546	12.546	12.602	12.257	12.29	12.29	12.29	12.179	12.23	12.001	12.005	12.005	11.95	11.477	11.728	11.892	11.977	11.977	11.921	11.973	11.973	11.832
YBL029C-A	0.886	0.97	0.97	0.97	0.97	0.97	0.97	0.97	0.97	0.97	0.97	0.97	0.97	0.97	0.83	0.661	0.661	0.765	0.765	0.765	0.765	0.765	0.765	0.765	0.661	0.605	0.661	0.661	0.661	0.661	0.661	0.661	0.661	0.661	0.661	0.661	0.661	0.661	0.661	0.661	0.661	0.661	0.661	0.605	0.69	0.605	0.605	0.605	0.605
YDL106C	12.853	12.853	12.561	12.646	12.535	12.535	12.451	12.451	12.451	12.451	12.288	12.232	12.232	12.316	12.261	12.512	12.512	12.512	12.376	12.292	12.347	12.59	12.59	12.59	12.59	12.59	12.675	12.675	12.675	12.675	12.675	12.675	12.704	12.508	12.508	12.508	12.508	12.401	12.401	12.051	11.967	12.051	11.941	11.941	11.838	11.838	10.775	10.396	10.13
YDR450W	5.527	5.416	4.127	4.023	3.991	3.885	3.885	3.885	3.885	3.969	3.969	4.183	4.183	4.183	4.254	4.254	4.254	4.003	3.789	3.597	3.513	3.513	3.513	3.62	3.565	3.565	3.565	3.509	3.373	3.373	3.478	3.478	3.478	3.478	3.478	3.478	3.478	3.478	3.478	3.269	3.166	3.217	3.269	3.216	3.216	3.131	3.131	3.131	2.94
YOR344C	0.999	0.999	0.999	0.999	0.999	0.999	0.948	0.948	0.948	0.948	0.948	0.948	0.948	0.863	0.863	0.863	0.863	0.863	0.812	0.812	0.812	0.812	0.812	0.812	0.727	0.831	1.111	1.307	1.499	1.499	1.499	1.499	1.499	1.499	1.499	1.503	1.588	1.588	1.692	1.795	1.991	2.183	2.183	2.183	2.183	2.183	2.183	2.132	2.132
YGR230W	5.473	5.632	6.119	6.119	6.119	6.119	6.014	6.014	6.122	6.338	6.497	6.664	6.72	6.72	6.72	6.502	6.531	6.771	6.827	7.517	7.517	7.573	7.573	7.947	7.947	8.054	8.435	8.435	8.435	8.435	8.376	8.265	8.372	8.424	8.424	8.479	8.535	8.484	8.535	8.59	9.158	9.214	9.214	9.318	9.476	9.476	9.476	9.476	9.476
YER011W	2.14	2.14	1.702	1.542	1.676	1.591	1.591	2.232	2.232	2.232	2.336	2.336	2.336	2.336	2.336	2.336	2.392	2.392	2.392	2.392	2.476	2.476	2.476	2.476	2.476	2.476	2.532	2.532	2.476	2.365	2.365	2.365	2.361	2.361	2.361	2.361	2.361	2.361	2.446	2.39	2.579	2.579	2.579	2.579	2.579	2.579	2.579	2.579	2.579
YDR135C	2.083	3.732	3.732	3.732	3.732	3.732	3.732	3.788	3.788	3.839	3.839	3.839	3.839	3.895	3.946	3.946	4.223	4.223	4.167	4.326	4.326	4.274	4.274	4.274	4.219	4.219	4.108	4.052	4	4	4	4.056	4.056	4.14	4.192	4.243	4.299	4.299	4.35	4.462	4.876	5.461	5.461	5.673	5.673	5.728	6.153	6.153	6.258
YJL164C	9.451	9.399	9.558	9.721	9.721	9.721	9.721	9.721	9.777	9.777	10.28	10.627	10.627	10.627	10.627	10.627	10.576	10.772	10.772	10.772	10.772	10.882	11.013	11.124	11.124	11.124	11.124	11.124	11.18	11.128	11.128	11.184	11.184	11.24	11.484	11.54	11.54	11.484	11.484	11.535	11.535	11.591	11.591	11.591	11.591	11.591	11.479	11.479	11.479
YNL146W	8.025	8.081	8.136	8.348	8.432	8.818	9.241	10.691	10.691	10.887	10.972	11.378	11.43	11.43	11.43	11.57	11.57	11.625	11.97	12.021	12.396	12.451	12.536	12.591	12.801	12.856	12.856	12.856	12.856	12.856	12.856	12.856	12.856	12.801	12.801	12.801	12.745	12.745	12.801	12.801	12.801	12.801	12.856	12.856	12.856	12.856	12.856	12.856	12.912
YIR006C	1.986	1.986	1.986	1.902	1.817	1.608	1.557	1.472	1.472	1.557	1.642	1.778	1.778	1.974	2.198	2.198	2.198	2.198	2.198	2.198	2.198	2.198	2.198	2.198	2.198	2.198	2.254	2.254	2.254	2.309	2.309	2.394	2.394	2.394	2.394	2.394	2.394	2.394	2.394	2.478	2.478	2.478	2.478	2.478	2.478	2.478	2.478	2.478	2.59
YDL081C	13.009	13.009	12.364	12.121	12.121	11.981	11.981	11.981	12.036	11.952	12.003	12.003	12.003	12.003	12.003	11.742	11.657	10.868	10.868	10.461	9.972	9.868	9.817	9.499	9.339	9.339	9.339	9.339	9.283	9.283	9.228	9.228	9.177	8.981	9.037	8.981	8.925	8.925	8.925	8.87	8.87	8.712	8.004	7.359	7.141	6.925	6.869	6.626	6.519
YER059W	11.761	11.761	12.463	12.467	12.467	12.367	12.475	12.28	12.364	11.839	12.112	12.698	15.148	15.012	15.5	15.389	15.494	15.255	15.204	15.148	15.148	15.036	14.998	16.093	16.093	16.149	16.093	16.042	16.202	16.202	16.841	16.598	17.332	17.332	17.383	17.539	17.595	17.646	17.856	17.856	17.967	18.108	18.43	18.43	18.59	18.59	18.538	18.538	18.261
YCR021C	7	6.948	7.053	6.886	6.971	7.166	7.278	7.333	7.333	7.333	7.333	7.249	7.04	7.04	7.096	7.151	7.908	8.125	8.125	8.125	8.07	8.174	8.174	8.016	8.016	7.872	8.032	8.136	8.136	8.488	8.488	8.488	8.488	8.437	8.437	8.488	8.717	8.82	8.82	8.82	8.82	8.82	8.82	8.872	8.976	8.92	8.92	8.92	8.976
YOR109W	6.964	6.964	6.908	6.908	6.77	6.719	6.663	6.178	6.093	6.093	6.093	5.93	6.207	6.376	6.947	7.468	7.553	7.553	7.524	7.837	7.942	7.89	7.89	7.781	7.781	7.781	7.655	7.955	8.198	8.548	8.548	8.548	8.652	8.652	8.708	8.541	8.541	8.541	8.541	8.541	8.811	8.891	8.947	8.947	9.002	9.169	9.169	9.118	9.118
YNL227C	4.296	4.296	4.296	4.24	4.108	4.108	4.108	4.108	4.108	4.108	4.108	4.108	2.746	2.695	2.61	2.61	2.318	2.318	2.478	2.541	2.541	2.541	2.437	2.655	2.822	3.095	3.179	3.179	3.375	4.067	4.634	4.849	4.904	5.016	5.007	4.951	5.32	5.707	5.758	5.814	5.814	5.814	5.814	5.814	5.814	5.814	5.729	5.729	5.729
YHR142W	10.287	10.287	10.287	10.287	10.287	10.287	10.287	10.287	10.154	10.098	10.098	10.098	10.043	10.043	9.885	9.431	9.263	9.263	9.319	9.426	9.426	9.426	9.267	9.267	9.267	9.155	8.939	8.939	8.939	8.939	8.883	8.776	8.776	8.776	8.721	8.636	8.636	8.142	7.728	7.677	7.677	7.677	7.677	7.677	7.566	7.51	6.759	6.704	6.648
YLR017W	6.379	6.379	6.728	6.503	6.662	6.502	6.638	6.373	6.417	6.417	6.417	6.309	6.498	6.498	6.498	6.393	6.393	6.398	6.514	7.444	7.956	7.956	8.195	8.305	8.441	8.851	8.851	8.906	8.962	9.017	9.18	9.151	9.262	9.262	9.423	9.73	12.433	12.433	12.433	12.433	12.433	12.749	12.941	13.192	13.192	13.192	13.192	13.192	13.192
YLR281C	8.696	9.099	10.39	10.9	13.617	13.617	13.776	13.831	13.831	13.887	13.643	13.887	13.624	13.624	13.867	14.078	14.615	15.045	15.186	15.502	15.313	15.369	15.284	15.453	15.969	15.899	16.344	16.783	16.783	16.783	16.783	16.783	16.839	17.278	17.712	17.712	17.712	17.87	17.87	17.955	17.955	18.006	18.006	17.844	17.973	17.977	17.926	17.926	17.77
YGL117W	6.27	6.399	6.399	6.399	6.403	6.403	6.459	6.514	6.429	6.429	6.429	6.275	6.275	6.01	6.01	6.01	5.746	5.689	5.741	5.685	5.685	5.445	5.5	5.5	5.445	5.445	5.445	5.445	4.505	4.238	3.765	3.602	3.569	3.518	3.462	3.518	3.518	3.462	3.378	3.322	3.378	3.54	3.596	3.596	3.648	3.732	3.732	3.732	3.783
YNL024C-A	10.717	10.769	10.828	10.828	10.988	10.988	10.988	10.776	10.776	10.804	10.855	10.906	10.851	10.958	10.958	10.958	10.958	11.603	11.659	11.826	11.826	11.882	11.882	11.826	11.771	11.882	11.774	11.83	11.83	11.73	11.997	11.911	11.86	11.915	12.103	12.103	12.103	12.154	12.399	12.455	12.455	12.65	12.65	12.65	12.65	12.65	12.543	12.487	12.543
YOR118W	9.479	9.26	9.26	9.316	9.316	9.316	9.26	9.26	9.345	7.961	7.854	7.91	7.396	7.312	7.252	7.065	7.093	6.927	6.791	6.014	6.122	5.883	6.212	6.9	6.985	6.929	6.981	6.981	6.981	6.929	6.929	7.065	6.818	6.818	6.711	7.872	8.36	10.25	10.25	10.306	10.306	10.306	10.306	10.306	10.288	10.324	10.324	10.734	10.734
YJL137C	12.733	12.629	12.847	12.811	12.811	12.666	12.962	13.118	13.118	13.118	13.118	12.715	12.929	12.874	12.823	12.823	12.823	12.823	12.823	12.874	12.823	12.705	12.705	12.705	12.705	12.576	12.921	12.921	12.921	12.977	12.977	12.925	13.148	13.148	13.37	13.37	13.37	13.37	13.319	13.347	13.103	13.154	13.125	13.23	13.23	13.042	13.366	13.314	13.37
YMR042W	9.002	9.113	9.164	9.164	9.387	9.387	9.494	9.601	9.601	9.601	9.706	9.706	9.706	9.706	9.706	9.601	9.653	9.653	9.653	9.653	9.653	9.653	9.708	9.708	9.764	9.764	9.819	9.819	10.144	10.088	10.244	10.244	10.244	10.244	10.188	10.104	10.188	10.188	10.273	10.413	10.745	10.745	10.745	10.745	10.745	10.745	10.745	10.745	10.745
YPR165W	7.717	7.717	7.717	7.717	7.717	7.557	7.557	7.642	7.642	7.642	7.642	7.642	7.642	7.642	7.642	7.642	7.642	7.642	7.642	7.642	7.642	7.586	7.586	7.586	7.586	7.586	7.586	7.586	7.586	7.586	7.586	7.174	6.961	6.854	6.854	6.854	6.749	6.749	6.749	6.509	5.779	5.668	5.527	5.583	5.583	5.532	5.343	5.258	5.173
YPL242C	6.665	6.665	6.694	6.589	6.696	6.696	6.696	6.696	6.696	6.696	6.696	6.696	6.536	6.536	6.536	6.536	6.536	6.536	6.396	6.204	6.005	5.974	5.974	5.974	5.974	5.819	5.819	5.819	5.819	5.65	5.514	5.514	5.459	5.459	5.459	5.459	5.459	5.403	5.403	5.403	5.403	5.193	5.002	4.95	4.95	4.95	4.894	5.053	5.053
YOR039W	15.061	15.061	15.117	15.172	15.172	15.172	15.172	15.172	15.068	15.124	15.34	15.34	15.34	15.34	15.34	15.34	15.34	15.34	15.34	15.48	15.676	15.705	15.705	15.705	15.705	15.705	15.705	15.705	15.705	15.705	15.705	15.705	15.81	15.81	15.81	15.81	15.81	15.81	15.81	15.81	15.81	15.81	15.81	15.81	15.81	15.81	15.81	15.81	15.865
YBL007C	14.257	14.363	14.363	14.268	14.268	14.324	14.36	14.917	14.919	15.238	15.238	15.238	15.238	15.392	15.392	15.392	15.288	15.288	15.372	15.288	15.288	15.288	15.232	15.232	15.582	15.527	15.475	15.442	15.598	15.598	15.598	15.543	15.491	15.571	15.169	15.169	14.95	15.002	15.109	15.109	15.459	15.459	15.459	15.302	15.302	15.302	15.247	15.247	14.644
YKL025C	10.444	9.912	10.023	10.13	10.13	10.13	10.159	11.325	11.325	11.516	11.568	11.73	11.675	11.675	11.675	11.675	11.838	11.733	11.789	11.682	11.738	11.686	11.719	11.926	12.088	12.004	12.055	12.413	12.413	12.413	12.733	13.711	13.711	14.017	14.073	14.183	14.183	14.183	14.183	14.235	13.992	13.992	14.591	14.591	14.591	14.695	14.695	14.751	14.751
YML049C	19.797	19.908	19.964	19.964	19.964	20.015	20.071	20.156	20.211	20.211	20.156	20.266	20.322	20.322	20.266	20.266	20.211	20.211	20.211	20.126	20.126	20.126	20.126	20.126	20.777	20.777	20.777	20.777	20.777	20.673	20.785	21.029	21.633	21.521	21.626	21.626	21.681	21.63	21.575	21.47	21.526	21.47	21.47	21.47	21.47	21.47	21.47	21.47	21.415
YLR190W	15.534	15.428	15.428	15.428	15.269	15.269	14.321	14.074	14.129	14.129	14.078	13.915	13.859	13.748	13.748	13.586	13.527	13.282	13.333	13.082	13.082	13.082	13.082	12.942	12.942	12.373	12.262	12.318	12.207	12.207	12.158	12.158	9.379	7.46	7.11	6.917	7.084	7.139	7.139	7.064	7.295	7.24	7.24	7.432	7.505	7.42	7.42	7.398	7.427
YBR293W	4.683	4.683	4.683	4.683	4.845	4.897	5.037	5.037	5.037	5.141	5.141	5.253	5.253	5.253	5.253	5.308	5.308	5.308	5.148	5.148	5.148	5.148	5.255	5.36	5.712	5.712	6.122	6.122	6.122	6.472	6.472	6.523	6.523	6.523	6.523	6.523	6.523	6.523	6.523	6.523	6.553	6.764	6.927	6.927	6.927	6.842	6.842	6.894	6.838
YNR045W	8.897	8.897	8.897	8.841	8.79	8.79	8.79	8.627	7.434	7.204	6.792	6.736	6.689	6.634	6.689	5.96	5.82	5.644	6.203	7.061	7.224	7.168	7.275	7.014	7.225	6.821	7.068	6.924	6.924	7.242	7.564	7.675	7.838	7.869	7.98	8.357	8.306	8.306	8.306	8.25	8.25	8.25	8.306	8.196	8.196	8.023	8.074	8.178	8.234
YJR010W	5.214	4.922	4.922	5.529	7.094	7.094	7.425	7.425	7.595	7.595	7.595	7.595	7.679	7.679	7.786	7.931	8.168	8.38	8.38	8.38	8.38	8.38	8.435	8.856	8.856	8.907	8.907	8.907	8.907	8.907	8.996	9.137	9.188	9.431	9.95	10.061	10.165	10.276	10.276	10.276	10.328	10.223	10.223	10.223	10.308	10.308	10.308	10.308	10.36
YJL149W	0.14	0.14	0.16	0.16	0.16	0.16	0.16	0.244	0.244	0.244	0.244	0.244	0.244	0.244	0.244	0.244	0.244	0.189	0.245	0.245	0.245	0.245	0.245	0.245	0.245	0.245	0.245	0.245	0.245	0.245	0.245	0.245	0.245	0.245	0.245	0.245	0.245	0.245	0.245	0.245	0.245	0.245	0.245	0.245	0.245	0.245	0.245	0.245	0.245
YCL045C	12.892	12.892	13.05	13.05	13.212	13.268	13.268	13.353	13.457	13.457	13.457	13.457	13.457	13.569	13.569	13.569	13.785	13.836	13.836	13.892	13.785	13.84	13.84	13.976	13.976	13.976	13.976	13.976	13.976	13.976	13.976	13.836	13.836	14.027	14.334	14.579	14.579	14.579	14.69	14.69	14.746	14.746	14.746	14.746	14.831	14.775	14.936	14.936	14.936
YKL170W	9.408	9.515	9.459	9.459	9.404	9.707	10.025	10.246	10.759	10.811	10.915	11.982	11.982	12.251	12.251	12.499	12.55	12.55	12.55	12.55	12.55	12.55	12.55	12.55	12.55	12.635	12.739	12.739	12.739	12.739	12.739	12.794	12.794	12.794	12.935	13.075	13.075	13.131	13.131	13.187	13.187	13.187	13.187	13.187	13.187	13.187	13.187	13.243	13.131
YNR004W	10.162	10.162	10.162	8.815	8.603	8.603	8.603	8.603	8.707	9.105	9.105	9.161	9.217	9.217	9.272	9.272	8.953	9.093	8.931	8.931	8.687	8.787	8.736	9.009	10.007	10.943	10.994	11.438	11.493	11.689	11.689	11.689	11.689	11.525	11.525	11.525	11.525	11.525	11.58	11.685	11.685	11.747	11.998	12.103	12.158	12.376	12.677	12.677	12.677
YLR026C	9.213	9.213	8.969	8.388	8.335	8.851	8.851	8.907	9.154	9.21	9.343	9.343	9.343	9.343	9.666	9.826	9.826	9.882	9.882	9.882	10.096	10.096	10.096	10.096	10.096	10.151	9.982	9.982	10.037	9.934	9.883	9.175	9.305	9.358	9.414	9.525	9.525	9.772	9.772	9.772	9.661	9.661	9.717	9.772	9.828	9.721	9.555	9.555	9.285
YOR069W	6.585	6.641	7.044	7.044	6.988	6.988	7.316	7.316	7.316	7.316	7.316	7.261	7.261	7.261	7.541	7.625	7.728	8.279	8.63	8.63	8.793	9.35	9.401	9.401	9.35	9.35	9.35	9.454	9.454	9.651	9.702	9.806	9.862	9.862	9.862	10.018	10.074	10.074	10.074	10.022	10.022	10.022	10.022	9.989	9.989	9.989	10.041	10.337	10.281
YLR346C	6.048	5.888	4.748	4.697	4.696	4.696	4.696	4.612	4.612	4.556	4.556	4.556	4.556	4.556	4.556	4.608	4.8	4.744	4.799	4.851	4.851	4.851	4.851	4.766	4.766	4.194	4.034	4.09	4.085	4.085	4.085	3.978	3.978	3.978	3.613	3.506	3.617	3.617	3.617	3.403	3.455	3.455	3.455	3.187	3.132	3.132	3.183	3.183	3.183
YPL115C	11.477	11.797	11.797	11.797	11.797	11.797	11.853	12.073	12.347	12.347	12.347	12.403	12.561	14.274	14.274	14.381	15.348	15.348	15.433	16.397	16.449	16.777	17.415	17.415	17.41	17.41	17.41	17.466	17.47	17.522	17.577	18.469	18.469	18.638	18.798	18.798	18.798	18.85	18.85	18.85	18.745	18.745	18.85	19.117	19.169	19.169	19.28	19.224	19.224
YOR334W	4.982	5.086	5.053	4.704	4.896	4.778	4.727	4.778	4.778	4.778	4.778	4.778	4.778	4.778	4.19	3.935	5.579	6.901	6.901	6.901	6.901	6.956	6.956	6.956	6.956	7.119	8.316	9.828	9.777	9.832	9.888	9.943	10.104	10.599	11.728	13	13	13	13	13	13.056	13.372	13.372	13.428	13.428	13.428	13.428	13.483	13.483
YGR072W	7.565	7.513	7.513	7.406	6.881	7.015	7.015	7.015	7.015	4.739	4.218	3.563	3.723	4.001	4.001	4.001	4.059	4.059	4.106	4.319	4.264	4.264	4.264	4.371	4.371	4.098	3.891	4.269	4.184	4.24	4.646	4.697	4.697	4.697	4.752	5.018	5.074	5.019	5.103	5.103	5.188	4.781	4.659	4.556	4.556	4.472	4.612	5.178	6.217
YGL106W	17.768	17.768	17.824	17.768	17.768	17.768	17.824	17.88	17.88	17.661	18.028	18.028	18.028	17.972	17.916	17.972	18.027	18.027	17.976	18.027	18.027	18.027	18.023	18.134	18.134	18.134	18.134	18.134	18.134	17.968	17.968	17.834	17.785	17.892	17.892	17.841	17.89	17.89	17.89	17.678	17.627	17.682	17.682	17.627	17.627	17.576	17.576	17.631	17.444
YBR028C	4.896	4.896	4.896	4.678	4.671	4.609	4.42	4.741	4.793	4.793	4.793	4.685	4.741	4.475	4.368	4.208	4.208	4.263	4.715	5.229	5.561	5.667	5.723	6.233	6.288	6.288	6.344	6.344	6.503	6.503	6.503	6.503	6.558	6.558	6.643	6.814	6.898	6.954	7.01	6.847	6.847	6.791	6.96	7.098	7.046	7.026	7.026	7.026	7.079
YDR171W	7.977	7.977	7.977	8.032	7.841	7.564	7.705	7.705	7.815	7.867	8.328	8.328	8.328	9.437	9.437	9.492	9.492	9.492	9.548	9.548	9.469	9.408	9.408	9.408	9.361	9.361	9.361	9.221	9.221	9.221	9.016	9.016	9.127	9.182	9.127	9.176	9.12	9.12	9.12	8.958	8.802	8.858	8.942	8.942	8.942	8.998	8.946	9.058	9.058
YDR266C	12.593	12.649	12.752	12.803	12.803	12.803	12.803	12.963	12.402	12.79	12.79	12.79	13.27	13.437	13.492	14.002	14.002	14.222	14.752	14.752	14.804	14.859	14.859	14.859	14.97	14.97	15.026	15.03	15.085	15.188	15.188	15.192	15.248	15.248	15.192	15.192	14.972	14.972	14.813	14.869	14.869	14.758	14.758	14.703	14.732	14.732	14.847	14.847	14.847
YLR305C	8.439	8.439	8.439	8.439	8.602	8.658	9.016	9.016	9.072	9.123	9.123	9.123	9.123	9.068	9.068	9.039	9.039	8.987	8.883	8.938	8.938	8.938	8.827	8.804	8.856	8.962	8.962	8.962	8.855	8.855	8.855	8.962	8.962	8.962	8.962	8.692	8.534	8.422	8.422	8.367	8.367	8.256	8.256	8.256	8.256	8.256	8.311	8.386	8.442
YPL252C	13.171	13.502	14.288	14.62	14.675	14.838	15.081	15.136	15.132	15.132	15.081	14.656	14.875	14.875	14.875	14.875	14.879	14.457	14.793	14.742	14.742	14.742	14.742	14.742	14.742	14.635	14.635	14.69	14.69	14.938	14.782	14.838	14.783	14.734	14.959	14.932	14.772	14.932	14.714	14.881	14.826	14.985	14.845	14.845	14.739	14.739	14.739	14.739	14.632
YHR001W	0.104	0.104	0.104	0.104	0.104	0.104	0.104	0.104	0.104	0.104	0.104	0.104	0.104	0.104	0.104	0.104	0.104	0.104	0.104	0.104	0.104	0.104	0.104	0.104	0.104	0.104	0.104	0.104	0.104	0.104	0.104	0.104	0.104	0.104	0.104	0.104	0.104	0.104	0.104	0.104	0.104	0.104	0.104	0.104	0.104	0.104	0.104	0.104	0.104
YCL027W	17.625	17.732	18.026	18.026	18.026	18.026	18.026	18.166	18.11	18.11	18.11	18.11	18.11	18.277	18.333	18.333	18.389	18.063	18.008	17.79	17.734	17.734	17.487	17.487	17.542	17.402	17.453	17.453	17.453	17.453	17.453	17.453	17.453	17.453	17.092	17.092	17.092	16.692	16.636	16.445	16.389	16.389	16.182	16.233	16.008	16.008	16.008	15.745	15.745
YBR069C	0.518	0.518	0.518	0.518	0.518	0.518	0.518	0.518	0.518	0.462	0.462	0.462	0.462	0.462	0.462	0.462	0.462	0.462	0.462	0.462	0.462	0.462	0.462	0.462	0.462	0.462	0.462	0.462	0.462	0.462	0.462	0.462	0.351	0.351	0.351	0.351	0.351	0.351	0.351	0.351	0.351	0.351	0.407	0.407	0.407	0.407	0.407	0.407	0.407
YPL125W	8.801	9.173	9.173	9.173	9.173	9.173	9.278	9.222	9.442	9.847	9.952	9.952	9.952	10.252	10.252	10.285	10.229	10.477	10.477	10.477	10.528	10.528	10.524	10.524	10.524	10.524	10.58	10.365	10.365	10.91	11.256	11.205	11.256	11.485	11.429	11.485	11.485	11.485	11.485	11.485	11.54	11.54	11.54	11.54	11.596	11.596	11.596	11.596	11.544
YML074C	3.23	3.286	4.347	4.347	4.623	5.477	5.477	5.477	5.532	5.64	6.005	6.163	6.66	6.66	6.66	6.711	6.767	6.767	6.711	6.707	6.899	6.899	6.899	6.899	6.899	7.003	6.948	7.219	7.293	7.433	8.004	8.06	8.115	8.115	8.115	8.115	8.115	8.115	8.115	8.115	8.115	8.115	8.115	8.115	8.12	8.175	8.226	8.226	8.226
YJL090C	0.437	0.437	0.437	0.489	1.337	2.177	2.177	2.281	2.522	2.577	2.577	2.84	2.84	2.952	2.952	3.224	3.224	3.873	3.873	3.873	3.873	4.218	4.574	4.63	4.732	4.732	5.033	5.033	5.033	5.033	5.084	5.084	5.196	5.196	5.28	5.819	5.955	6.01	6.01	6.115	6.17	6.226	6.384	6.384	6.709	6.849	7.011	7.063	7.063
YNL038W	6.143	7.43	7.468	7.553	7.871	8.595	9.54	10.029	10.388	10.388	10.444	10.444	10.444	10.473	10.473	10.473	10.695	11.019	11.019	11.123	11.123	11.02	11.105	11.245	11.873	12.381	12.758	12.87	13.731	13.731	13.946	14.001	14.266	14.317	14.48	14.583	14.583	14.583	14.634	14.741	14.692	14.744	14.744	14.744	14.744	14.692	14.659	14.715	14.715
YAL042W	14.6	14.549	14.842	15.681	15.736	16.339	16.339	16.339	16.339	16.446	16.446	16.446	16.39	16.39	16.39	16.39	16.39	16.501	16.613	16.613	16.669	16.669	16.669	16.669	16.669	16.669	16.669	16.725	16.78	16.78	16.836	16.836	16.836	16.836	16.836	16.836	16.836	16.78	16.78	16.78	16.78	16.831	16.831	16.831	16.831	16.831	16.831	16.831	16.831
YMR016C	3.159	3.159	3.159	3.159	3.159	3.108	3.108	2.863	2.807	2.807	2.807	2.807	2.807	2.807	2.807	2.807	2.807	2.807	2.807	2.807	2.807	2.733	2.733	2.733	2.733	2.622	2.566	2.621	2.061	2.057	2.09	2.09	2.09	2.09	2.09	2.09	2.09	2.09	2.09	2.09	1.901	1.952	1.896	1.896	1.896	1.812	1.558	1.558	1.558
YMR178W	4.443	4.391	4.391	4.447	4.395	4.344	4.395	4.558	5.039	5.198	5.198	5.198	5.304	5.46	5.567	5.567	5.567	5.567	5.512	5.512	5.623	5.734	5.734	5.786	5.786	5.953	5.953	5.904	6.145	6.249	6.3	6.356	6.91	6.91	6.961	6.961	7.017	7.017	7.068	7.068	7.068	7.068	7.068	7.068	7.124	7.124	7.175	7.124	7.124
YDL064W	6.943	6.976	7.143	7.25	7.25	8.031	10.409	10.409	10.409	10.354	10.458	10.759	11.01	11.07	11.261	11.457	11.923	13.235	13.367	14.054	14.212	14.212	14.267	14.352	14.619	14.726	15.146	15.57	15.57	15.681	15.681	15.792	16.003	16.003	16.301	16.357	16.462	16.462	16.517	16.568	17.044	17.044	17.044	17.044	17.365	17.365	17.42	17.42	17.528
YLR180W	16.999	16.748	16.748	16.855	16.651	16.54	16.544	16.544	16.437	16.492	15.461	14.332	14.332	14.248	14.248	14.248	14.248	13.649	13.649	13.272	13.161	13.161	9.277	6.656	5.553	5.653	5.569	5.624	6.276	6.276	6.327	6.327	6.216	6.216	6.076	6.02	5.261	5.235	5.235	5.235	5.151	5.095	5.095	4.984	4.932	4.876	4.565	4.919	4.814
YJL041W	20.36	20.786	21.401	21.452	21.452	21.452	21.452	21.508	21.564	21.648	21.733	21.733	21.733	21.733	21.733	21.869	22.339	22.499	22.691	22.691	22.691	22.691	22.746	22.798	22.798	22.742	22.742	22.742	22.794	22.794	22.849	22.989	23.096	23.096	23.096	23.096	23.096	23.152	23.152	23.152	23.259	23.31	23.31	23.31	23.255	23.17	23.17	23.17	23.17
YGR099W	4.799	3.834	3.093	3.174	4.101	7.134	7.134	7.134	7.374	9.076	8.965	8.965	8.965	8.909	8.965	9.573	9.573	9.68	9.68	10.607	10.551	10.551	10.551	10.918	10.97	10.914	10.858	10.858	10.858	10.803	10.859	11.081	11.081	11.523	11.79	11.79	11.79	11.79	11.79	11.902	11.844	12.2	12.443	12.443	12.443	12.392	12.447	12.509	12.776
YMR136W	2	2	2.084	2.084	2	2	2.104	2.104	2.104	2.104	2.048	2.1	2.1	2.1	2.1	2.1	2.1	2.1	2.1	2.204	2.204	2.204	2.26	2.315	2.315	2.259	2.259	2.104	2.104	2.104	2.104	2.104	2.104	2.104	2.104	2.104	2.104	2.104	2.104	2.104	1.964	1.805	1.805	1.805	1.805	1.805	1.861	1.861	1.965
YOR054C	14.42	14.391	14.336	14.691	15.187	15.243	15.243	15.243	15.243	15.299	15.355	15.355	15.355	15.459	15.544	15.544	15.651	15.735	15.956	15.956	15.956	16.06	16.06	16.164	16.164	16.164	16.164	16.164	16.164	16.164	16.164	16.22	16.009	16.064	16.204	16.392	16.337	16.337	16.252	16.252	16.196	16.148	16.092	16.148	16.097	16.097	16.097	16.204	16.204
YDR379W	16.865	16.865	16.865	16.865	16.754	16.754	16.67	16.725	16.725	16.725	16.725	16.669	16.669	16.669	16.669	16.781	16.781	16.781	16.696	16.696	16.696	16.696	16.696	16.593	16.593	16.431	16.431	16.431	16.431	16.431	16.431	16.431	15.868	15.536	15.481	15.369	15.369	12.669	11.628	11.576	11.436	11.492	11.436	11.436	11.436	11.38	11.38	11.38	11.218
YJL029C	13.678	13.678	13.303	13.251	13.095	13.095	13.011	13.011	12.955	12.955	12.955	12.955	12.955	12.87	12.922	12.922	12.922	12.918	12.736	12.386	12.386	12.386	12.33	12.33	11.971	11.657	10.675	10.815	10.918	10.918	10.918	10.811	10.811	10.321	10.056	9.925	9.841	9.896	9.896	9.896	9.696	9.696	9.064	8.797	9.702	10.096	10.25	10.306	10.299
YBR141C	15.413	15.413	15.629	15.84	16.245	16.3	16.351	16.436	16.38	16.432	16.432	16.432	16.432	16.483	16.89	16.946	17.002	17.142	17.197	17.249	17.249	17.248	17.36	17.523	17.578	17.801	17.801	17.801	17.801	17.856	17.856	17.856	17.856	17.856	17.856	17.856	17.856	17.772	17.874	17.874	17.93	17.93	17.93	17.93	17.93	17.93	17.93	17.93	17.982
YOR352W	5.265	5.321	5.425	5.524	6.338	6.175	6.175	5.773	5.773	5.857	5.639	5.62	6.163	6.218	6.218	6.218	6.218	6.218	6.218	6.163	6.163	6.067	5.964	6.023	6.185	6.88	7.474	7.614	7.614	7.614	7.614	7.666	7.666	7.721	7.801	7.957	7.957	7.85	7.85	7.851	7.851	7.961	8.069	8.231	8.231	8.175	8.527	8.527	8.527
YLR099W-A	12.237	12.237	12.322	12.373	12.373	12.001	12.001	11.675	11.357	11.52	11.52	11.52	11.843	11.699	11.699	11.699	11.699	11.699	10.87	10.498	10.498	10.498	10.498	10.498	10.498	10.745	10.638	10.638	10.745	10.712	10.712	10.863	10.807	11.017	11.017	10.961	10.857	10.857	10.857	10.75	10.643	10.588	10.086	9.82	9.931	9.712	9.852	9.689	9.689
YOR228C	14.482	14.427	13.942	13.72	13.664	13.613	10.484	10.028	9.593	10.06	12.313	12.313	12.675	14.135	14.19	14.19	14.186	14.186	14.186	14.186	14.186	14.131	13.913	13.212	12.805	12.76	12.867	12.867	12.867	12.974	12.974	13.081	13.081	13.081	13.081	13.081	13.081	13.54	13.485	13.485	13.485	13.485	13.485	13.541	13.625	13.625	13.412	13.468	13.081
YDR138W	5.676	5.621	5.621	5.621	5.621	5.565	5.565	5.509	5.594	5.594	5.679	5.679	5.79	5.845	5.845	5.845	5.845	5.761	5.868	5.868	5.868	5.868	5.868	5.868	5.868	5.71	5.71	5.71	5.71	5.71	5.85	6.013	6.013	6.149	6.149	6.204	6.204	6.204	6.289	6.373	6.373	6.531	6.531	6.531	6.531	6.531	6.531	6.531	6.429
YPL217C	4.796	4.796	4.796	4.74	4.74	4.691	4.691	4.691	4.691	4.636	4.743	4.687	5.209	5.209	5.209	5.345	6.05	6.791	6.842	6.842	6.842	6.842	6.842	6.842	6.927	6.927	6.978	7.2	8.069	8.069	8.069	8.121	8.069	8.125	8.261	8.508	8.76	8.811	8.811	8.811	8.811	8.811	9.002	9.172	9.276	9.49	9.49	9.49	9.49
YOL122C	7.728	7.728	7.84	7.84	7.84	7.84	7.84	7.84	7.791	7.791	7.846	7.638	7.616	8.387	8.49	8.546	8.546	8.546	8.601	8.601	8.546	8.441	8.445	8.445	8.445	8.497	8.497	8.497	8.444	8.444	8.444	8.548	8.599	8.495	8.495	8.495	8.306	8.217	8.217	8.217	8.324	8.324	8.324	8.324	8.324	8.324	8.324	7.852	7.805
YHL017W	10.414	10.414	10.414	10.256	10.171	6.003	4.244	4.159	4.823	5.841	5.841	5.896	5.896	5.896	5.896	5.529	5.693	6.129	6.129	6.129	6.287	6.792	6.581	6.636	6.636	6.803	6.751	6.807	7.354	7.657	7.708	8.425	8.955	8.955	9.628	9.628	10.522	10.574	10.574	10.574	10.826	10.859	10.91	11.099	11.184	11.636	11.636	11.861	12.718
YLR278C	0.714	0.714	0.345	0.345	0.345	0.345	0.345	0.505	0.505	0.505	0.505	0.505	0.4	0.4	0.4	0.4	0.456	0.456	0.511	0.511	0.652	0.547	0.547	0.547	0.547	0.547	0.547	0.547	0.547	0.547	0.65	0.65	0.65	0.65	0.65	0.65	0.65	0.65	0.65	0.65	0.65	0.65	0.65	0.65	0.65	0.65	0.65	0.65	0.65
YIL106W	0.225	0.225	0.225	0.225	0.225	0.225	0.225	0.085	0.085	0.14	0.14	0.14	0.14	0.14	0.14	0.14	0.14	0.14	0.14	0.14	0.14	0.14	0.14	0.14	0.14	0.14	0.14	0.14	0.14	0.14	0.14	0.14	0.14	0.14	0.055	0.055	0.055	0.055	0.055	0.055	0.055	0.055	0.055	0.107	0.107	0.107	0.107	0.107	0.107
YDL046W	10.495	10.495	10.166	10.166	10.218	10.218	10.218	10.218	10.218	10.218	10.218	10.218	10.218	10.218	10.064	9.952	9.999	9.892	9.892	9.892	10.088	10.139	10.19	10.246	10.298	10.353	10.353	10.353	10.249	10.249	9.714	9.714	9.659	9.659	9.659	9.659	9.817	9.733	9.704	10.075	10.075	10.075	10.075	10.075	9.916	9.861	9.861	9.505	9.505
YPL195W	7.478	6.563	6.245	6.712	6.918	6.918	6.918	6.973	6.888	6.888	5.677	5.369	5.204	6.111	6.905	6.905	6.905	6.905	6.797	6.909	6.797	7.127	7.183	7.183	7.183	7.183	7.183	7.234	7.123	6.983	7.034	6.923	6.975	7.514	8.132	8.025	8.025	8.025	8.026	8.026	8.026	8.17	8.225	8.524	8.804	9.158	9.261	9.261	9.261
YPR144C	6.276	6.332	6.309	6.309	6.149	6.186	6.186	6.186	6.019	6.019	5.879	5.93	5.982	5.982	5.982	5.979	5.816	5.76	5.598	5.542	5.487	4.861	4.596	4.327	4.108	3.968	3.972	3.972	4.028	4.135	4.289	5.149	5.093	5.2	5.2	5.2	5.2	5.115	5.03	5.217	5.081	5.026	5.026	5.077	4.865	4.814	4.763	4.763	5.027
YPR180W	4.482	5.372	5.372	5.372	5.428	6.193	6.679	6.735	6.735	6.791	7.071	7.071	7.126	7.126	7.126	7.282	7.282	7.197	7.282	7.413	7.413	7.469	7.64	7.533	7.64	7.415	7.415	7.224	7.224	7.224	7.224	6.833	6.674	6.688	7.715	8.213	8.756	8.812	8.948	8.919	9.081	9.404	9.515	9.515	9.571	9.571	9.655	9.604	9.5
YGR113W	4.916	4.916	4.894	4.598	4.787	4.834	4.834	5.419	5.419	5.585	5.692	5.966	7.072	7.347	7.347	7.507	7.647	7.759	7.759	8.078	7.938	7.938	7.938	7.886	8.048	8.273	8.325	8.481	9.248	9.508	9.508	9.508	9.775	9.933	9.933	9.933	9.933	9.933	9.933	10.037	10.693	11.099	11.099	11.099	11.155	11.155	11.453	11.509	11.509
YMR264W	14.515	14.348	14.348	14.348	14.427	13.941	13.889	13.834	13.778	13.671	13.671	13.508	13.56	13.747	13.257	13.633	13.633	13.418	12.392	9.841	9.679	9.627	9.153	8.733	8.789	11.138	11.082	11.082	11.193	11.138	11.039	10.988	10.988	11.044	10.293	10.478	10.855	11.866	11.781	11.781	11.781	11.781	11.781	11.833	11.833	11.833	11.889	11.888	11.888
YPL149W	13.186	13.186	13.186	13.13	13.079	13.079	13.078	13.078	13.023	13.023	13.023	13.023	12.867	12.812	12.812	12.812	12.812	12.812	12.812	12.38	12.119	12.063	12.119	12.119	12.119	12.119	12.119	12.068	12.068	12.068	12.068	12.123	12.067	12.067	11.146	11.201	11.201	11.146	11.197	11.197	11.197	11.197	11.197	11.197	11.197	11.197	11.197	11.142	11.09
YPR104C	14.041	14.097	14.233	14.233	14.178	14.178	14.233	14.233	14.289	14.289	14.289	14.289	14.289	14.345	14.345	14.345	14.345	14.345	14.345	14.209	14.209	14.209	14.209	14.209	14.209	14.209	14.153	14.153	14.153	14.153	14.153	14.153	14.153	14.042	14.042	14.042	14.042	13.991	13.851	13.796	13.688	13.688	13.633	13.633	13.633	13.421	13.421	13.421	13.421
YCR082W	9.752	9.967	10.297	10.19	10.357	10.357	10.357	10.357	10.494	10.443	10.443	10.558	10.558	10.61	10.825	10.88	10.936	10.936	10.936	10.829	10.777	10.699	10.559	10.559	10.554	10.554	10.447	10.503	10.848	10.903	11.121	11.849	12.601	12.601	12.601	12.737	12.956	13.059	13.143	13.143	13.143	13.143	13.143	12.93	13.057	12.848	12.904	13.095	13.095
YPR158W	3.482	3.398	3.184	3.184	3.184	3.184	3.128	3.128	3.075	3.075	3.075	3.075	3.024	2.917	2.917	2.81	2.759	2.759	2.71	2.71	2.71	2.71	2.71	2.71	2.71	2.71	2.813	2.813	2.813	2.729	2.644	2.488	2.488	2.488	2.488	2.404	2.404	2.319	2.263	2.067	2.012	2.012	2.012	2.012	2.012	1.961	1.961	1.876	1.82
YFR038W	12.465	12.465	12.465	12.465	12.465	12.469	12.31	12.665	14.291	14.509	14.867	14.867	14.922	14.922	15.033	15.033	15.033	15.033	15.084	15.084	15.251	15.251	15.251	15.251	15.569	15.569	15.569	15.569	15.654	15.672	15.672	15.672	15.723	15.723	15.723	15.885	15.885	15.885	15.941	15.941	15.941	16.428	16.372	16.372	16.484	16.484	16.54	16.54	16.54
YMR147W	0.276	0.276	0.191	0.191	0.191	0.191	0.191	0.191	0.191	0.243	0.327	0.327	0.327	0.327	0.327	0.327	0.327	0.379	0.379	0.379	0.379	0.379	0.379	0.379	0.379	0.379	0.379	0.379	0.379	0.379	0.379	0.379	0.379	0.379	0.379	0.379	0.379	0.379	0.379	0.379	0.379	0.379	0.379	0.379	0.294	0.379	0.294	0.294	0.346
YMR319C	4.059	4.115	4.115	4.115	4.115	4.115	4.115	4.115	4.01	4.01	4.01	4.01	3.903	3.903	3.576	3.492	3.547	3.683	3.683	3.683	3.683	3.683	3.683	3.683	3.628	3.628	3.628	3.523	3.419	3.523	3.523	3.523	3.523	3.523	3.523	3.523	3.523	3.253	3.253	3.253	3.253	3.253	3.253	3.149	3.064	3.008	3.008	3.008	3.008
YDR002W	8.328	8.273	8.273	8.273	8.273	8.273	8.166	8.059	8.059	8.059	7.89	7.834	7.834	7.75	7.694	7.554	7.447	7.447	7.447	7.496	7.496	7.44	7.389	7.389	5.699	5.397	5.286	4.971	4.813	4.51	4.457	4.56	4.664	4.775	4.388	4.417	4.473	4.417	4.248	3.987	3.931	3.084	3.084	3.168	3.066	2.251	1.985	1.929	1.929
YIL114C	7.967	7.8	7.8	6.421	6.181	6.125	6.125	6.074	6.074	5.934	5.827	5.772	5.716	3.687	3.38	3.22	2.989	2.989	2.933	2.877	2.877	2.877	2.877	2.877	2.877	2.822	2.662	2.662	2.362	2.311	2.199	2.199	2.199	2.144	2.144	1.737	1.737	1.788	1.788	1.788	1.788	1.788	1.788	1.733	1.726	1.777	1.777	1.777	1.777
YJR034W	10.412	9.725	9.829	9.885	9.581	10.113	10.117	10.117	10.117	10.061	10.061	10.061	10.22	9.544	9.544	9.89	9.728	9.728	9.732	9.462	9.088	8.346	7.899	8.162	7.833	7.833	7.833	7.343	6.392	6.06	6.171	6.581	7.425	7.425	7.532	7.639	7.639	7.746	8.383	9.506	9.558	9.558	9.502	9.502	9.502	9.562	9.506	9.558	10.305
YER127W	11.412	11.412	11.412	11.353	11.463	11.519	11.603	11.603	12.035	12.035	12.091	12.776	13.293	13.293	13.349	13.507	13.507	13.507	13.507	13.4	13.733	13.84	13.84	14.006	14.006	14.006	14.062	14.118	14.343	14.343	14.398	14.398	14.45	14.45	14.45	14.505	14.505	14.505	14.505	14.505	14.505	14.59	14.59	14.59	14.641	14.641	14.641	14.641	14.641
YDL230W	9.798	9.854	9.803	9.859	9.859	9.859	10.091	10.091	9.329	9.329	9.329	9.166	9.111	9.004	8.949	8.842	8.842	8.679	8.764	7.43	7.514	6.812	4.533	4.593	4.538	4.538	4.427	4.484	4.647	4.647	4.89	5.428	5.539	5.888	5.973	5.973	5.973	5.973	5.973	6.168	6.168	6.335	6.667	6.647	6.647	6.698	6.61	6.61	6.821
YGR020C	11.16	11.104	11.455	11.993	12.423	12.423	12.64	12.64	12.696	13.288	13.288	13.288	13.288	13.343	13.395	13.446	13.446	13.446	13.446	13.446	13.446	13.446	13.446	13.39	13.341	13.6	13.6	13.6	13.6	13.6	13.6	13.6	13.6	13.6	13.6	13.489	13.489	13.489	13.489	13.489	13.489	13.489	13.489	13.489	13.433	13.433	13.433	13.433	13.382
YML093W	9.979	9.979	10.034	10.301	10.301	10.301	10.113	10.113	10.505	10.829	10.885	10.885	10.885	11.045	11.045	11.045	11.1	11.211	11.318	11.318	11.318	11.318	11.318	11.318	11.373	11.373	11.373	11.458	11.458	11.458	11.458	11.458	11.458	11.458	11.458	11.458	11.513	11.513	11.513	11.513	11.513	11.373	11.21	11.155	11.126	11.074	11.074	11.074	11.074
YMR115W	5.526	4.832	3.266	2.968	3.179	3.23	3.337	3.392	3.392	3.477	3.566	3.992	3.992	3.936	3.936	3.776	3.567	3.892	3.836	4.061	4.526	4.651	4.651	4.947	5.032	5.139	5.19	5.19	5.242	5.242	5.242	5.659	5.973	7.231	7.342	7.342	7.342	7.342	7.509	7.509	7.7	7.7	7.836	7.996	7.996	7.996	7.996	8.047	8.047
YNL275W	2.913	2.968	2.968	2.912	2.912	2.912	3.082	3.082	2.977	2.977	3.006	3.076	3.076	3.076	3.076	3.076	3.076	3.021	3.076	3.076	3.076	3.076	3.076	2.972	2.972	3.322	3.564	3.564	3.564	3.317	3.213	3.268	3.268	3.268	3.324	3.792	3.737	3.737	4.472	5.307	5.443	5.554	5.554	5.554	5.498	5.498	5.554	5.657	5.657
YGL008C	0.736	0.736	0.736	0.736	0.736	0.736	0.736	0.736	0.736	0.736	0.736	0.736	0.596	0.596	0.596	0.596	0.596	0.596	0.596	0.492	0.492	0.384	0.384	0.384	0.44	0.44	0.384	0.384	0.384	0.525	0.525	0.525	0.525	0.525	0.525	0.525	0.525	0.525	0.525	0.525	0.525	0.525	0.525	0.525	0.525	0.525	0.525	0.525	0.629
YOL138C	4.313	4.401	4.401	4.486	5.473	5.528	5.751	5.698	5.698	5.809	5.758	5.758	5.758	5.813	5.813	5.843	6.034	5.928	6.068	6.119	6.947	6.811	6.811	6.973	7.136	8.249	8.198	8.618	8.618	8.618	8.618	8.618	9.132	9.217	9.217	9.217	9.132	9.132	9.62	10.381	10.68	10.732	10.732	10.787	10.839	10.783	10.783	10.783	10.783
YMR300C	9.81	9.754	10.084	10.032	10.228	10.012	10.068	10.068	10.179	10.124	10.128	10.501	10.557	10.984	11.472	11.472	11.468	11.468	11.412	11.412	11.187	11.187	10.971	10.865	10.865	10.865	10.865	10.916	10.916	10.971	10.971	10.971	11.41	11.382	11.275	11.681	11.736	11.788	11.817	11.928	11.928	12.035	11.979	11.979	12.362	12.465	12.521	12.521	12.521
YMR153W	5.066	5.066	5.01	4.926	5.066	5.528	5.711	5.711	5.767	5.656	6.128	6.858	6.91	6.966	7.017	7.073	7.073	7.18	7.18	7.235	7.235	7.235	7.235	7.235	7.287	7.343	7.343	7.509	7.509	7.509	7.509	7.669	7.722	7.722	7.722	7.722	7.924	7.924	7.98	7.98	7.98	7.925	7.869	7.869	7.822	7.822	7.822	7.766	7.766
YML077W	11.075	11.019	11.075	10.696	10.91	11.184	11.184	11.128	11.235	11.179	11.235	10.86	10.805	10.805	10.805	10.805	10.805	10.831	10.422	10.422	10.367	10.418	10.577	10.315	10.067	10.011	10.011	10.176	10.316	10.372	10.427	10.541	10.379	10.323	10.323	10.044	9.899	10.986	10.986	11.26	11.311	11.367	11.316	11.312	10.794	10.794	10.794	10.743	10.165
YNL169C	8.145	8.341	8.666	9.147	9.793	9.793	9.989	9.989	9.989	10.041	9.985	9.985	10.037	10.037	10.173	10.224	10.164	10.359	10.5	10.611	10.928	10.928	11.038	10.954	10.983	10.983	11.039	11.123	11.865	11.865	11.92	11.92	11.809	11.969	11.969	11.969	11.969	12.02	12.02	12.02	12.02	12.02	12.02	12.075	12.075	12.131	12.131	11.914	11.829
YML035C	13.204	13.4	13.291	13.291	13.396	13.451	13.451	13.366	13.503	13.447	13.447	13.392	13.392	13.392	13.392	13.285	13.285	13.178	13.178	13.178	13.178	13.178	13.178	13.178	13.066	13.066	13.066	13.066	13.066	13.011	13.011	12.926	12.816	12.816	12.816	12.76	12.76	12.709	12.653	12.653	12.653	12.653	12.653	12.653	12.598	12.542	12.542	12.49	12.439
YBL080C	14.135	14.135	14.08	13.975	13.429	13.429	12.437	12.332	12.332	12.117	12.117	12.117	12.006	12.006	11.357	11.272	10.139	9.679	9.539	9.539	9.428	9.317	9.215	9.215	9.163	8.846	8.688	8.497	8.445	8.445	8.283	8.283	8.283	7.677	7.57	6.224	5.541	5.541	4.555	4.499	2.072	1.309	1.309	1.253	1.253	1.253	1.253	1.146	1.146
YDR023W	8.654	8.654	8.598	8.598	8.649	8.598	8.709	8.709	8.709	8.709	8.709	8.709	8.26	8.26	7.161	6.363	5.835	5.499	5.499	5.498	5.554	6.527	7.36	7.36	8.314	8.314	8.528	8.612	8.668	8.672	8.672	8.757	8.757	8.757	8.948	8.948	9.11	9.026	9.026	9.026	8.918	8.604	8.229	8.118	8.259	8.097	8.394	10.717	11.127
YDR197W	8.814	9.002	9.002	9.002	9.002	9.256	9.787	9.974	9.974	9.974	10.007	10.007	10.007	9.956	10.04	10.784	11.932	11.932	11.984	11.984	11.984	12.035	12.091	12.393	12.7	12.959	12.959	12.959	12.959	12.959	12.959	12.959	13.044	13.099	13.099	13.099	13.099	13.239	13.239	13.239	13.294	13.294	13.294	13.294	13.294	13.35	13.35	13.35	13.35
YKL013C	7.587	7.587	7.643	7.643	7.643	7.643	7.643	7.643	7.643	7.643	7.699	7.647	7.703	7.703	7.703	7.647	7.563	7.563	7.558	7.395	7.395	7.344	7.344	7.399	7.232	6.965	6.861	6.698	6.698	6.698	6.698	6.75	7.109	7.109	7.164	7.773	8.048	8.324	8.324	8.324	8.353	8.459	8.459	8.459	8.459	8.459	8.459	8.459	8.459
YGR267C	12.873	12.928	12.873	12.661	12.55	12.55	12.55	12.55	12.55	12.55	12.606	12.606	12.606	12.606	12.606	12.606	12.661	12.661	12.661	12.661	12.661	12.661	12.661	12.661	12.661	12.606	12.606	12.39	12.39	12.39	12.39	12.335	12.39	12.39	12.39	12.39	12.39	12.181	12.125	12.014	11.958	11.958	11.958	11.958	11.958	11.903	11.903	11.903	11.903
YGL112C	5.132	5.399	5.399	5.51	5.51	5.621	5.621	5.305	5.254	5.254	5.199	5.254	5.31	5.366	5.366	5.366	5.47	5.953	7.482	8.909	8.964	8.964	9.183	9.128	9.239	9.258	9.31	9.31	9.31	9.31	9.31	9.31	9.31	9.31	9.31	9.361	9.523	9.715	9.771	9.826	10.508	10.508	10.508	10.559	10.559	10.559	10.559	10.615	10.615
YEL071W	11.658	11.658	11.658	11.876	11.981	11.981	12.003	12.003	12.003	11.948	11.948	11.999	12.264	12.264	12.319	12.582	12.478	12.533	12.584	12.636	12.551	12.741	12.741	12.741	13.021	13.161	14.208	14.263	14.481	14.957	15.013	15.013	15.013	15.013	15.06	15.004	15.004	15.089	15.2	15.366	15.31	15.31	15.31	15.31	15.31	15.291	15.393	15.393	15.393
YDR186C	6.163	6.163	6.023	5.365	5.505	5.944	5.944	6.159	6.159	6.159	6.159	6.159	6.023	6.046	6.046	6.102	6.298	6.411	6.355	6.411	6.411	6.411	6.411	6.411	6.522	6.522	6.578	6.633	6.633	6.822	6.822	6.822	6.822	6.822	6.822	6.822	6.822	6.822	6.822	6.822	6.878	6.878	6.878	6.878	6.738	6.52	6.52	6.52	6.464
YGL185C	5.535	5.48	5.188	5.162	4.97	4.97	4.97	4.97	4.919	4.919	4.536	4.395	4.285	3.078	2.864	2.971	3.108	3.359	4.77	4.77	4.77	4.966	4.966	5.18	5.493	6.714	6.714	6.714	6.714	6.714	6.714	6.714	6.766	6.873	6.873	6.873	6.873	6.873	6.98	6.98	7.388	7.575	7.734	7.841	7.841	7.841	8.09	8.418	8.362
YDL217C	9.565	9.269	9.405	9.349	9.349	9.349	8.574	8.008	8.68	9.268	9.531	9.531	9.531	9.531	9.531	9.531	9.694	9.749	9.749	9.749	9.804	9.804	10.566	10.618	10.149	9.561	9.833	9.944	10.111	10.056	10.107	10.084	10.521	11.062	11.113	11.358	11.358	11.358	11.358	11.358	11.358	11.413	11.413	11.413	11.974	11.919	11.919	12.019	12.019
YFR039C	5.919	4.694	4.367	4.151	3.997	3.009	2.869	2.491	2.299	2.299	2.299	2.41	2.41	2.41	2.19	2.239	2.294	2.241	2.241	2.241	1.913	1.362	1.115	0.926	0.926	1.411	2.073	2.158	2.213	2.213	2.128	2.044	2.044	2.044	2.128	2.128	2.213	2.422	2.562	2.829	3.519	5.749	7.38	11.062	11.062	12.635	12.635	13.019	13.367
YGL071W	7.527	7.519	7.519	7.519	7.467	7.552	7.501	7.496	7.167	7.196	6.459	5.824	5.786	5.786	5.786	5.837	5.837	5.572	5.572	5.572	5.08	5.08	5.08	5.08	3.773	3.713	3.131	2.997	3.53	3.53	3.692	3.743	3.743	3.795	3.795	3.85	3.794	3.794	3.899	4.503	4.932	6.136	6.303	6.359	6.41	6.466	6.466	6.466	7.305
YJR064W	15.633	15.526	15.633	15.633	15.582	15.686	15.686	15.53	15.325	15.38	15.518	15.758	15.617	15.561	15.614	15.614	15.614	15.666	15.666	15.722	15.777	13.513	13.407	13.631	11.834	11.989	11.889	12.209	12.813	12.813	12.925	12.869	12.762	12.782	13.8	13.8	14.047	14.047	14.047	14.103	13.777	13.777	13.394	13.561	13.505	13.454	13.314	13.314	13.258
YMR117C	9.496	9.547	9.603	9.603	9.603	9.765	9.761	9.761	9.868	9.868	10.343	10.343	10.343	10.343	10.343	10.504	10.504	10.588	10.695	10.856	10.962	11.018	11.069	11.069	11.069	11.069	11.154	11.29	11.29	11.29	11.29	11.29	11.29	11.29	11.346	11.346	11.401	11.401	11.401	11.401	11.35	11.35	11.35	11.35	11.294	11.242	11.242	11.242	11.242
YHR208W	12.259	13.135	13.342	13.342	13.342	13.342	13.342	13.342	13.398	13.398	13.398	13.398	13.502	13.727	13.727	13.727	13.727	13.837	13.837	13.948	14.004	14.004	14.004	14.089	14.089	14.089	14.089	14.249	14.3	14.3	14.3	14.175	14.123	14.123	14.123	14.123	14.123	14.123	14.123	13.853	13.746	13.746	13.535	13.64	13.64	13.529	13.529	13.58	13.58
YBL046W	15.572	15.572	15.572	15.572	15.572	15.624	15.624	16.075	16.075	16.075	16.075	16.075	16.075	16.075	16.075	16.075	16.075	16.075	16.075	16.019	15.863	15.756	15.505	15.172	14.489	14.489	14.434	14.382	14.649	14.95	14.95	14.894	14.838	14.838	14.838	14.679	14.571	14.465	14.465	14.413	14.413	14.302	14.247	14.247	14.247	14.038	14.038	13.987	13.777
YDL127W	1.716	1.716	1.716	1.716	1.492	1.492	1.492	1.492	1.436	1.436	1.436	1.381	1.381	1.381	1.192	1.136	1.136	1.136	1.136	1.136	1.136	1.136	1.136	1.136	1.136	1.136	1.136	1.136	0.944	0.944	0.944	0.944	0.944	0.944	0.888	0.463	0.463	0.463	0.463	0.463	0.463	0.463	0.463	0.463	0.463	0.463	0.463	0.463	0.463
YPR025C	13.45	13.365	13.476	13.476	13.476	13.476	13.421	13.421	13.387	13.387	13.22	13.22	12.947	12.785	12.785	13.056	13.056	13.056	12.971	13.076	13.076	13.076	13.076	13.02	13.02	13.02	13.02	13.076	13.02	12.969	12.969	12.673	12.504	12.343	12.343	12.343	12.343	12.343	12.343	12.181	12.126	12.126	11.99	11.99	11.885	11.83	11.723	11.639	11.639
YGL058W	10.854	10.854	11.221	11.469	11.469	11.469	11.469	11.469	11.469	11.524	11.469	11.469	11.469	11.469	11.469	11.418	11.418	11.632	11.687	11.687	11.687	11.798	11.798	11.798	11.798	11.798	11.798	11.798	11.798	11.798	11.448	11.448	11.448	11.448	11.448	11.448	11.448	11.397	11.312	11.261	11.261	11.261	10.965	10.909	10.857	10.857	10.857	10.857	10.857
YDR439W	4.946	4.917	4.917	4.917	4.761	4.81	4.755	4.699	4.308	4.476	4.306	4.358	4.413	4.362	4.306	4.313	4.229	4.229	4.229	5.011	4.853	5.118	5.033	5.142	5.09	5.09	4.536	4.536	4.621	4.728	4.839	5.966	6.05	6.05	6.161	6.161	6.317	7.191	8.49	10.048	10.048	10.315	10.315	10.315	10.315	10.099	10.099	10.155	10.34
YHR146W	6.03	6.03	6.03	6.03	6.03	6.03	6.03	6.134	6.134	6.134	6.134	6.134	6.031	6.031	6.06	6.009	6.009	6.009	6.009	6.009	6.009	5.813	5.813	5.813	5.562	5.457	5.402	5.346	5.346	5.346	5.346	5.401	5.401	5.346	5.346	5.346	5.295	5.048	4.992	4.992	4.992	4.992	4.885	4.885	4.375	4.324	4.324	3.972	3.888
YPL104W	8.874	8.979	9.034	9.034	9.406	9.321	9.372	9.372	9.372	9.428	9.428	9.483	9.755	10.332	10.332	10.332	10.332	10.388	10.603	10.603	10.821	11.249	11.3	11.71	11.71	11.71	11.766	11.822	11.873	11.873	11.873	11.98	11.98	12.149	12.149	12.149	12.149	12.149	12.149	12.149	12.149	12.149	12.149	12.094	12.094	12.094	12.094	12.094	12.201
YNL080C	18.2	18.2	18.358	18.303	18.387	19.258	19.258	19.262	19.262	19.262	19.262	19.262	19.347	19.89	19.805	19.964	20.182	20.638	20.638	20.638	20.848	20.848	20.903	20.922	21.434	21.434	21.546	21.546	21.546	21.575	21.575	21.679	21.931	22.517	22.517	22.517	22.517	22.568	22.564	22.479	22.479	22.59	22.802	22.802	22.802	22.993	23.1	23.1	23.105
YHR179W	13.274	13.274	13.274	13.274	13.274	13.274	13.17	13.03	13.03	13.03	12.974	12.974	12.974	12.974	12.974	12.974	12.974	12.974	12.974	12.974	12.974	12.974	12.974	12.974	12.889	12.941	12.941	12.673	12.319	12.375	12.375	12.324	12.408	12.353	12.297	12.297	12.382	12.382	12.437	12.271	12.271	12.375	12.375	12.375	12.431	12.431	12.538	12.486	12.431
YOR361C	17.329	17.329	17.329	17.278	17.278	17.362	17.311	17.255	17.451	17.694	17.694	17.694	17.745	17.745	17.901	17.901	18.012	18.012	18.012	18.012	17.961	18.177	18.232	18.288	18.288	18.288	18.288	18.288	18.232	18.232	18.232	18.232	18.232	18.421	18.526	18.526	18.526	18.526	18.526	18.526	18.526	18.526	18.441	18.39	18.305	18.305	18.361	18.361	18.305
YGR062C	9.323	9.323	9.323	9.429	10.384	10.623	10.623	10.623	10.708	10.708	11.033	11.033	11.033	11.033	11.033	11.033	11.033	11.033	11.195	11.195	11.195	11.195	11.251	11.251	11.251	11.335	11.335	11.335	11.335	11.28	11.195	11.139	11.139	11.139	11.139	11.139	11.139	11.139	11.139	11.139	11.139	11.195	11.139	11.139	11.139	11.139	11.088	11.088	11.088
YOR256C	5.84	5.84	5.467	5.571	4.405	4.16	4.16	3.256	3.116	2.838	2.786	2.731	2.731	2.787	2.889	3.052	3.158	3.158	3.158	3.158	3.158	3.214	2.588	2.156	1.852	1.852	1.852	1.685	1.784	2.088	2.088	2.088	2.2	2.466	2.744	4.195	4.704	4.759	4.918	5.405	5.516	5.73	5.995	6.883	6.883	7.046	7.26	7.316	7.368
YPL151C	5.96	5.96	5.96	5.96	6.016	5.96	5.96	5.96	5.96	6.063	6.223	6.386	6.637	6.637	6.637	6.692	6.692	6.692	6.744	6.799	6.958	6.903	6.903	6.903	6.903	6.903	6.818	6.762	6.818	6.874	6.874	6.874	6.818	6.959	6.959	6.959	6.959	6.959	6.959	7.014	7.014	7.014	6.959	6.959	6.959	6.959	6.959	6.959	7.042
YOL053W	10.057	9.552	9.552	9.552	9.127	7.456	7.266	7.564	7.775	7.775	7.775	7.775	7.719	7.775	7.579	7.524	7.943	7.587	7.643	7.643	7.694	7.694	7.338	7.337	6.952	7.111	7.082	7.082	7.467	7.392	7.067	7.749	7.076	7.131	7.425	8.455	9.985	9.985	9.985	10.04	10.04	9.878	10.045	12.113	12.787	12.839	13.359	13.622	13.622
YOR217W	6.467	6.467	7.656	7.6	7.6	7.656	8.488	8.433	8.433	8.433	8.433	8.433	8.346	8.397	8.453	8.012	8.219	8.87	9.278	9.33	9.33	9.385	9.323	9.332	9.706	9.706	9.813	10.083	11.355	11.355	11.629	11.74	12.281	12.79	12.864	12.968	13.024	12.972	12.972	12.975	12.926	14.067	14.175	14.908	14.963	15.208	15.208	15.264	15.315
YOL102C	4.208	4.156	4.156	3.876	3.939	3.883	3.986	4.097	4.097	4.426	4.341	4.504	4.504	4.504	4.504	4.504	4.504	4.531	4.667	4.56	4.982	6.09	8.292	8.292	8.292	8.344	8.51	8.51	8.84	8.951	9.006	9.006	9.006	9.055	9.055	9.11	9.166	9.11	9.166	9.221	9.306	9.306	9.391	9.391	9.391	9.391	9.391	9.391	9.447
YNL126W	8.48	8.48	8.694	8.694	8.694	8.694	8.694	8.694	8.694	8.694	8.694	8.834	9.001	9.034	9.034	8.923	8.923	8.923	8.811	8.811	8.811	9.078	10.037	10.255	10.255	10.255	10.255	10.311	10.311	10.367	10.422	10.422	10.422	10.367	10.367	10.367	10.367	10.422	10.422	10.583	10.478	10.478	10.478	10.478	10.478	10.692	10.833	10.833	10.833
YLR084C	9.439	9.439	9.595	9.595	9.595	9.669	9.617	9.533	9.476	9.643	9.998	9.858	9.803	9.692	10.015	10.015	10.015	10.015	10.015	10.015	10.015	10.015	10.015	10.015	10.285	10.717	10.717	10.717	10.717	10.61	10.61	10.504	10.608	10.36	10.572	10.572	10.572	10.572	10.469	10.469	10.273	10.273	10.17	10.146	10.095	10.095	10.206	10.148	10.093
YDL019C	15.845	15.789	16.003	15.896	16.003	15.952	15.952	16.388	16.493	16.493	16.791	17.486	17.799	17.85	17.85	18.017	18.102	18.102	18.102	18.102	18.102	18.102	18.209	18.209	18.209	18.209	18.209	18.156	18.122	18.283	18.423	18.534	18.534	18.889	18.889	18.944	18.996	18.996	19.136	19.136	19.136	19.136	19.243	19.192	19.192	19.192	19.136	19.136	18.97
YDL015C	23.653	23.653	23.653	23.498	23.498	23.494	23.549	23.928	24.58	24.683	24.683	24.683	24.683	24.683	24.683	24.578	24.63	24.385	24.385	24.385	24.44	24.44	24.44	24.44	24.44	24.44	24.44	24.545	24.545	24.545	24.489	24.489	24.489	24.246	24.246	24.194	24.194	24.139	24.087	24.087	24.036	23.98	23.925	23.925	23.925	23.814	23.814	23.814	23.658
YMR187C	16.018	16.178	16.178	16.178	16.174	16.283	16.283	16.334	16.334	16.279	16.279	16.383	16.243	16.298	16.298	16.298	15.626	15.626	15.626	14.718	14.663	14.718	14.607	14.607	14.607	14.502	14.344	14.126	13.988	13.988	14.04	13.984	13.984	13.928	13.928	13.822	13.625	13.625	13.489	13.541	13.316	13.264	13.053	12.682	12.682	12.682	12.626	12.626	12.46
YML069W	5.477	6.313	6.369	6.888	7.54	9.202	9.202	9.202	9.202	9.307	9.462	9.462	9.999	10.051	10.817	10.817	11.254	11.254	11.254	11.254	11.254	11.254	11.254	11.359	11.359	11.414	11.414	11.414	11.469	11.525	11.525	11.525	11.525	11.609	11.609	11.558	11.558	11.558	11.558	11.558	11.558	11.716	11.828	11.879	11.879	11.931	11.931	11.931	11.931
YBR014C	7.34	7.34	7.396	7.329	7.577	7.952	8.751	8.751	8.751	8.751	8.755	8.699	8.648	8.648	8.699	8.755	8.915	8.915	8.915	8.97	8.97	8.676	8.676	8.676	8.676	8.68	8.787	8.787	8.732	8.836	8.863	9.183	9.423	9.423	9.368	9.368	9.26	9.205	9.205	9.205	9.205	9.205	8.905	8.905	8.905	8.386	8.003	8.003	8.192
YJL196C	9.428	9.428	9.428	9.428	9.428	9.373	9.373	8.901	8.796	8.391	8.237	7.85	7.85	7.85	7.85	7.85	7.85	7.605	7.55	7.55	7.55	7.498	7.498	7.498	7.498	7.391	7.335	7.128	6.968	6.968	6.912	6.648	6.592	6.485	6.485	5.868	5.783	5.216	5.16	5.16	5.16	5.16	5.16	4.913	4.858	3.762	3.711	3.711	2.887
YJL074C	9.649	9.873	9.873	9.929	9.929	9.929	9.929	9.98	9.98	9.98	9.98	9.98	9.925	9.925	9.925	9.925	9.873	9.925	10.12	10.12	10.12	10.12	9.964	9.908	9.908	9.904	10.044	10.044	10.044	10.044	10.044	10.129	10.129	10.395	10.395	10.395	10.45	10.45	10.45	10.394	10.394	10.394	10.394	10.339	10.423	10.025	10.025	10.025	9.973
YDR370C	8.503	8.503	8.447	8.502	8.502	8.451	8.451	8.676	8.727	8.727	8.616	8.616	8.616	8.616	8.616	8.616	8.616	8.616	8.531	8.531	8.531	8.531	8.531	8.476	8.527	8.527	8.527	8.527	8.527	8.527	8.527	8.527	8.387	8.387	7.844	7.739	7.684	7.707	7.707	7.811	7.811	7.755	7.755	7.755	7.755	7.755	7.755	7.755	7.755
YOR287C	10.314	10.369	10.472	10.719	10.719	10.774	10.774	10.83	10.83	10.83	10.97	11.126	11.126	11.211	11.794	11.85	11.957	12.068	12.068	12.124	12.124	12.124	12.021	12.217	12.189	12.38	12.38	12.436	12.487	12.487	12.487	12.487	12.487	12.487	12.543	12.65	12.65	12.65	12.65	12.65	12.599	12.514	12.507	12.507	12.507	12.507	12.507	12.452	12.452
YIR008C	15.904	15.853	15.853	15.853	15.853	15.797	15.797	15.797	15.421	14.674	13.972	13.222	13.001	13.385	13.385	13.385	13.961	14.709	14.629	14.573	14.769	14.769	14.769	14.769	14.769	14.769	14.874	14.818	14.813	14.813	15.181	14.93	14.93	14.93	14.874	14.874	14.027	13.924	13.866	13.443	13.548	13.334	13.112	13.056	13.001	12.894	12.073	11.654	11.71
YGR125W	7.333	7.441	7.547	7.547	7.547	7.547	7.763	8.007	8.007	8.258	8.529	8.584	8.584	8.584	8.584	8.584	8.584	8.584	8.584	8.584	8.584	8.584	8.584	8.584	8.584	8.636	8.687	8.687	8.687	8.687	8.687	8.772	8.772	8.772	8.716	8.716	8.716	8.716	8.828	8.772	8.772	8.772	8.772	8.772	8.772	8.772	8.772	8.772	8.772
YGR135W	13.834	13.727	14.101	14.915	14.915	14.971	14.971	15.549	16.145	16.404	16.651	16.651	16.651	16.702	17.429	18.326	18.326	18.381	18.381	18.381	18.381	18.577	18.577	18.628	18.628	18.628	18.548	18.604	18.604	18.659	18.659	18.659	18.715	18.771	18.882	19.04	19.092	18.932	18.932	18.825	18.77	18.821	18.926	18.926	18.926	18.926	19.166	19.25	19.306
YBL105C	12.468	12.468	12.468	12.468	12.519	12.675	12.675	12.726	12.671	12.756	12.811	13.519	13.786	15.07	17.146	17.257	17.309	17.475	17.475	17.475	17.475	17.531	17.587	17.586	17.638	17.693	17.693	17.693	17.693	17.693	17.693	17.693	17.693	17.637	17.637	17.693	17.753	17.809	17.809	17.864	17.92	17.92	17.92	17.976	18.031	18.031	18.031	18.083	18.083
YML126C	11.249	11.249	11.334	11.334	11.334	11.334	11.578	11.523	11.933	12.069	12.069	12.118	12.118	12.118	12.174	12.174	12.421	12.349	12.4	12.4	12.456	12.456	12.708	12.708	12.657	13.251	14.132	14.076	14.076	14.076	14.076	14.127	14.234	14.234	14.178	13.958	13.854	13.903	13.982	14.196	14.519	14.463	14.463	14.463	14.463	14.463	14.359	14.414	14.469
YER146W	2.969	3.025	3.025	3.081	3.081	3.239	3.239	3.239	3.399	3.881	3.881	3.881	3.881	3.965	4.021	4.128	4.128	4.128	4.128	4.128	4.128	4.128	4.128	4.183	4.183	4.183	4.183	4.183	4.099	4.099	4.043	4.322	4.322	4.322	4.322	4.322	4.322	4.596	4.596	4.651	4.651	4.651	4.651	4.792	4.74	4.74	4.634	4.634	4.685
YBR271W	18.6	18.549	18.549	18.549	18.549	18.549	18.6	18.6	18.759	18.759	18.815	18.815	18.815	18.815	18.712	18.712	18.712	18.712	18.712	18.712	18.657	18.601	18.706	18.706	18.654	18.654	18.494	18.494	18.494	18.494	18.494	18.387	18.387	18.227	18.227	18.12	17.932	17.932	17.77	17.665	17.563	17.563	17.563	17.563	17.563	17.563	17.563	17.563	17.351
YGR046W	5.438	5.438	5.438	5.745	6.09	6.09	6.252	6.301	6.301	6.441	6.441	6.545	6.741	7.405	7.461	7.461	7.837	7.837	7.837	7.893	8.029	8.029	8.188	9.034	9.034	9.09	9.195	10.38	10.729	10.729	10.729	10.729	10.729	10.729	10.729	10.814	10.898	10.898	10.898	10.95	10.95	10.95	10.95	11.005	11.005	11.005	10.95	10.95	10.895
YGR060W	0.345	0.345	0.345	0.345	0.4	0.4	0.4	0.296	0.351	0.351	0.351	0.351	0.351	0.514	0.514	0.514	0.514	0.514	0.514	0.514	0.514	0.514	0.787	0.787	0.787	0.787	0.89	0.89	0.89	0.89	0.89	0.89	0.89	0.89	0.89	0.89	0.89	0.89	0.89	0.89	0.946	0.946	0.946	0.946	0.946	0.946	0.946	0.946	0.946
YMR041C	0.112	0.112	0.388	0.388	0.388	0.388	0.388	0.524	0.524	0.524	0.524	0.524	0.524	0.524	0.524	0.524	0.524	0.524	0.524	0.524	0.524	0.524	0.524	0.524	0.524	0.524	0.524	0.524	0.524	0.524	0.524	0.524	0.524	0.524	0.524	0.524	0.416	0.361	0.361	0.361	0.361	0.361	0.361	0.361	0.361	0.361	0.361	0.361	0.361
YOR093C	4.508	4.424	4.372	4.317	4.373	4.533	4.644	4.916	5.605	5.605	5.66	7.336	7.652	7.868	7.868	7.868	7.868	7.868	8.136	8.136	8.136	8.187	8.187	8.187	8.187	8.187	8.158	8.158	8.372	8.428	8.428	8.428	8.428	8.428	8.428	8.428	8.428	8.428	8.428	8.428	8.428	8.428	8.428	8.428	8.54	8.54	8.54	8.54	8.54
YDR392W	6.09	6.548	6.77	6.77	6.77	6.822	6.822	6.822	6.877	6.877	7.036	7.036	7.205	7.256	7.256	7.256	7.423	7.563	7.619	7.619	7.619	7.619	7.619	7.619	7.619	7.619	7.619	7.567	7.567	7.567	7.567	7.703	7.652	7.652	7.708	7.708	7.708	7.652	7.652	7.652	7.708	7.708	8.091	8.142	8.194	8.245	8.245	8.245	8.245
YMR069W	15.159	15.159	15.159	15.159	15.159	15.159	15.103	15.047	15.047	14.803	14.858	14.859	14.803	14.854	14.854	14.858	14.696	14.696	14.696	14.747	14.692	14.692	14.587	14.587	14.536	14.536	14.4	14.315	14.315	14.371	14.426	14.426	14.475	14.475	14.475	14.42	14.28	14.144	14.092	14.092	14.092	14.092	14.092	14.092	14.036	13.93	13.874	13.874	13.767
YIL110W	8.79	8.819	9.035	9.035	9.035	9.035	9.035	9.035	8.872	8.713	8.388	8.01	7.821	7.77	7.77	6.034	4.475	4.257	4.196	4.252	4.706	4.79	4.79	4.875	5.923	6.135	7.786	7.837	8	8.051	8.106	8.106	8.051	7.939	7.939	7.939	7.835	8.414	9.313	9.313	9.369	9.369	9.369	9.364	10.013	10.013	10.663	10.663	11.028
YER082C	8.217	8.567	8.512	8.727	8.727	8.783	8.857	8.75	8.75	8.695	8.746	8.746	8.662	8.766	9.184	9.184	9.184	9.184	9.184	9.184	9.184	8.992	8.992	8.839	8.839	9.035	9.035	9.035	9.09	9.175	9.119	9.119	8.979	8.928	8.817	8.817	8.817	8.713	8.601	8.601	8.601	8.601	8.601	8.546	8.546	8.63	8.519	8.519	8.519
YDL030W	9.478	9.426	8.623	8.037	7.87	8.176	8.176	8.332	8.332	8.388	8.281	8.437	8.277	8.277	8.277	8.277	7.589	7.43	7.583	7.687	7.742	7.798	8.182	8.233	8.344	8.507	8.507	8.507	8.563	8.563	8.723	9.558	9.558	9.963	10.745	10.8	11.423	12.148	12.148	12.148	12.148	12.148	12.148	12.148	12.203	12.581	12.904	12.904	12.955
YPL006W	7.603	7.603	7.603	7.603	7.339	6.357	6.357	6.357	6.357	6.357	6.412	6.301	6.082	5.915	5.86	5.86	5.804	5.804	5.804	5.804	5.804	5.174	5.229	5.397	5.397	5.341	5.341	5.285	5.285	5.285	4.904	4.904	5.116	4.81	4.81	4.729	4.673	4.757	4.452	4.748	4.748	4.804	4.804	4.124	4.124	4.072	3.633	3.582	3.582
YMR027W	13.35	13.567	13.567	13.999	14.217	14.273	14.484	15.732	16.193	16.3	16.356	16.356	16.627	16.627	16.682	16.955	17.155	17.451	17.694	17.638	17.694	17.801	17.857	17.857	17.857	17.857	17.912	17.912	17.912	17.912	18.157	18.157	18.157	18.157	18.209	18.209	18.209	18.209	18.32	18.376	18.376	18.46	18.46	18.565	18.754	18.754	18.754	18.754	18.754
YML009C	10.276	10.332	10.528	10.528	10.528	10.528	10.528	10.528	10.688	10.688	10.905	11.13	11.13	11.13	11.13	11.13	11.13	11.074	11.074	11.146	11.146	11.744	11.744	11.795	11.795	11.795	11.795	11.847	11.847	11.987	11.987	11.987	11.936	11.936	11.936	11.936	11.907	11.907	11.588	11.537	11.592	11.596	11.596	11.648	11.759	11.759	11.652	11.652	11.652
YJL189W	0.345	0.345	0.345	0.345	0.345	0.345	0.345	0.345	0.345	0.345	0.345	0.345	0.345	0.345	0.345	0.293	0.293	0.293	0.293	0.293	0.293	0.293	0.293	0.293	0.293	0.293	0.293	0.293	0.293	0.293	0.293	0.293	0.293	0.293	0.293	0.293	0.293	0.293	0.293	0.293	0.209	0.209	0.209	0.209	0.209	0.104	0.104	0.104	0.244
YJR106W	10.692	10.425	10.425	10.214	9.914	9.891	9.7	10.31	11.677	11.677	11.728	11.728	12.309	11.759	11.948	11.948	12.192	12.248	12.038	11.982	12.033	12	12.356	12.516	12.516	12.516	12.981	12.921	12.893	12.837	12.89	12.779	12.695	12.481	12.481	12.779	12.975	12.975	13.031	13.038	12.982	12.875	13.516	13.376	13.46	13.46	13.46	13.565	13.48
YDR166C	5.59	5.534	5.534	3.627	3.571	4.155	4.58	4.665	4.83	4.83	4.83	4.83	4.826	4.635	4.635	4.635	4.635	4.635	4.388	4.179	4.179	4.345	4.26	8.084	7.815	7.815	8.136	8.136	8.58	8.899	8.899	9.002	9.297	9.348	10.463	10.248	10.304	10.44	10.44	10.44	10.544	10.656	10.959	11.338	11.442	11.654	11.549	11.705	11.844
YDR043C	8.097	8.097	8.097	8.097	8.257	8.257	8.308	8.168	8.168	8.168	8.001	8.001	8.001	7.897	7.897	7.812	7.812	7.812	7.812	7.812	7.649	7.649	7.649	7.649	7.649	7.649	7.538	7.278	7.229	7.144	7.144	7.144	7.144	6.955	6.955	6.955	6.899	6.899	6.684	6.6	6.208	6.208	6.313	6.313	6.257	6.202	6.151	6.095	4.766
YCL035C	22.505	22.505	22.505	22.505	22.505	22.505	22.505	22.505	22.556	22.611	22.611	22.56	22.504	22.504	22.452	22.452	22.289	22.289	22.341	22.341	22.341	22.397	22.312	22.312	22.312	22.257	22.257	22.257	22.201	22.201	22.201	22.201	21.988	21.988	21.988	21.833	21.727	21.727	21.302	21.302	21.113	21.057	21.057	20.585	19.99	19.052	18.996	18.996	18.996
YKR022C	8.361	8.417	8.201	8.337	8.281	8.337	8.526	9.002	9.581	9.637	9.637	9.692	9.692	9.692	9.588	9.588	9.617	9.617	9.617	9.86	10.055	10.163	10.163	10.163	10.532	10.532	10.588	10.807	10.858	10.858	10.807	10.702	10.754	10.698	10.754	10.864	10.92	11.027	11.285	11.285	11.314	11.314	11.525	11.525	11.581	11.525	11.525	11.525	11.529
YBR067C	1.951	1.84	1.729	1.674	1.674	1.674	1.563	1.563	1.456	1.102	1.102	1.102	1.102	1.046	0.99	0.99	1.557	1.557	1.557	1.642	1.557	1.773	1.662	1.662	1.662	1.662	1.662	1.662	1.662	1.662	1.662	1.662	1.606	1.606	1.606	1.606	1.606	1.606	1.606	1.606	1.606	1.71	1.71	1.71	1.71	1.71	1.71	1.71	1.71
YGL224C	7.248	7.248	7.248	7.07	6.963	6.907	6.851	6.851	6.907	6.907	6.907	6.907	6.907	6.992	7.132	7.324	7.324	7.324	7.324	7.324	7.379	7.328	7.159	7.159	7.159	7.159	7.292	7.292	7.188	7.188	7.188	7.244	7.3	7.188	7.188	7.133	7.189	7.189	7.189	7.189	7.189	7.189	6.944	6.804	6.804	6.749	6.833	6.777	6.833
YLR440C	8.442	8.442	8.442	8.33	8.19	8.139	8.593	8.925	8.925	9.087	9.087	8.92	8.92	8.92	8.972	8.972	8.869	8.818	8.818	8.498	8.498	8.498	8.498	8.553	8.553	8.553	8.498	8.498	8.583	8.527	8.527	8.055	7.884	7.96	7.904	7.96	7.96	7.848	7.848	7.848	7.848	7.581	7.525	7.255	7.203	7.119	7.067	7.067	7.067
YHR156C	12.849	12.849	12.849	12.82	12.82	12.713	12.713	12.398	12.398	11.747	11.504	10.826	10.714	10.743	10.464	10.464	9.675	9.515	9.512	9.457	9.405	9.354	9.298	9.354	9.213	9.213	9.213	9.073	9.073	8.778	8.222	7.598	7.598	7.086	6.451	5.845	5.555	5.555	4.337	3.592	3.329	3.307	3.144	3.249	3.353	3.353	3.46	3.46	3.46
YML112W	12.955	13.011	12.764	12.709	12.63	11.865	11.379	11.238	10.475	10.423	10.423	7.905	7.515	6.538	6.482	6.538	5.714	5.527	5.311	5.5	7.314	9.683	9.734	9.734	9.79	10.338	10.338	10.668	10.723	11.238	11.434	11.463	12.009	13.616	13.671	13.837	13.837	13.837	13.837	13.837	13.837	13.837	13.993	13.745	13.853	13.853	13.904	13.904	14.074
YLR201C	6.753	6.538	6.331	5.983	5.983	5.135	4.819	5.467	6.074	6.074	6.074	6.186	6.186	6.237	6.237	6.237	6.237	6.237	6.237	6.237	5.881	5.777	5.502	5.765	5.871	5.871	5.871	5.77	5.658	5.298	6.164	6.164	6.33	6.335	7.06	7.111	7.112	7.491	7.706	7.706	7.653	8.063	8.063	8.038	8.038	8.038	8.144	8.144	7.898
YHR194W	8.057	8.112	8.385	8.39	8.194	8.397	9.813	9.729	9.569	9.78	9.559	9.586	10.588	11.769	12.534	12.697	12.697	12.697	12.752	12.541	12.541	12.94	13.619	13.619	13.619	13.674	13.886	14.128	14.24	14.24	14.558	14.875	15.122	15.672	15.783	15.997	15.997	16.297	16.349	16.349	16.667	16.667	16.582	16.638	16.638	16.638	16.694	16.801	16.856
YDR411C	15.624	15.624	15.731	16.083	16.391	16.391	16.498	16.498	16.498	16.498	16.442	16.442	16.498	16.498	16.447	16.447	16.447	16.447	16.447	16.447	16.28	15.921	15.866	15.866	16.033	15.982	16.2	16.2	16.2	16.144	16.144	16.196	16.055	16.055	15.895	15.895	15.895	15.684	15.74	15.684	15.684	15.684	15.547	15.547	15.547	15.547	15.492	15.492	15.296
YPL059W	7.703	7.703	7.703	7.754	8.33	9.159	9.103	9.103	9.351	9.351	9.454	9.665	9.665	9.912	9.859	9.914	9.863	9.863	9.919	10.003	9.952	9.952	9.867	9.731	9.731	9.523	9.523	8.986	8.654	8.445	8.361	8.313	8.453	8.752	8.962	8.962	9.065	9.555	9.555	9.663	9.774	9.774	9.774	9.774	9.774	9.803	9.643	9.532	9.747
YLR429W	7.266	7.266	7.266	7.377	7.574	7.627	8.842	8.893	8.893	8.893	8.893	9.111	9.111	9.111	9.433	9.629	11.526	12.462	12.462	12.517	12.573	12.573	12.462	12.735	12.787	12.843	12.894	12.949	12.949	14.018	14.018	14.018	14.343	14.343	14.343	14.343	14.45	14.45	14.45	14.562	14.562	14.562	14.506	14.506	14.506	14.506	14.506	14.562	14.562
YJL133C-A	0.583	0.583	0.583	0.583	0.583	0.583	0.583	0.583	0.583	0.583	0.583	0.423	0.423	0.423	0.423	0.423	0.338	0.423	0.423	0.423	0.423	0.423	0.423	0.423	0.479	0.479	0.583	0.583	0.583	0.583	0.583	0.583	0.583	0.583	0.583	0.583	0.583	0.583	0.583	0.583	0.583	0.583	0.583	0.583	0.583	0.639	0.639	0.639	0.639
YDR377W	12.12	12.064	12.686	12.902	14.543	14.543	14.543	14.543	14.683	14.683	14.683	14.683	14.738	14.961	15.121	15.704	15.704	15.755	15.811	16.406	16.568	16.787	16.787	16.787	16.787	16.787	16.68	16.68	16.68	16.68	16.732	16.783	16.783	16.783	16.839	16.839	16.839	16.839	16.839	16.839	16.839	16.783	16.727	16.727	16.727	16.727	16.62	16.109	16.109
YBL087C	8.418	9.473	9.743	9.794	9.794	9.794	9.794	9.85	9.85	9.901	9.901	9.901	9.901	9.901	9.901	9.986	9.986	10.142	10.331	10.331	10.331	10.382	10.437	10.493	10.493	10.577	10.577	10.682	10.842	10.842	11.419	11.944	11.944	11.944	11.944	11.944	11.944	12.048	12.104	12.104	12.052	12.052	12.137	12.137	12.137	12.137	12.137	12.137	12.137
YDR081C	7.241	7.136	7.192	7.192	7.244	7.192	7.388	7.188	7.244	7.244	7.244	7.189	7.189	7.189	6.53	6.32	6.376	6.376	6.398	7.24	8.12	8.997	9.755	9.755	9.895	9.895	10.434	10.709	10.972	10.972	10.972	10.972	10.972	10.972	10.972	11.023	11.319	11.319	11.319	11.319	11.404	11.596	11.651	11.758	11.861	12.164	12.16	12.16	12.16
YOL149W	7.175	6.781	6.781	7.363	7.363	7.363	7.363	7.259	7.314	7.259	8.229	8.229	8.229	8.229	8.229	7.992	8.562	8.731	8.891	8.835	9.095	10.649	10.756	10.756	11.402	11.458	11.773	11.884	11.884	11.884	11.884	11.884	11.884	11.94	11.94	11.94	12.081	12.165	12.165	12.217	13.745	14.15	14.15	14.15	14.361	14.361	14.96	14.96	14.96
YOR018W	5.083	5.027	5.027	4.658	4.713	4.853	4.798	4.938	4.938	4.938	4.989	4.985	5.354	5.354	5.579	5.579	5.579	5.634	5.69	5.634	5.686	5.686	5.686	5.686	5.686	5.741	5.686	5.686	5.686	5.686	5.741	5.741	5.309	4.935	4.884	4.884	4.884	4.672	4.644	4.592	4.592	4.733	4.681	4.681	4.681	4.681	4.737	4.792	4.792
YBR259W	6.542	6.542	6.486	6.486	6.926	7.336	7.336	7.476	7.963	8.018	8.018	8.018	8.121	8.121	8.121	8.121	8.07	8.284	9.299	9.299	9.299	9.299	9.782	9.782	9.782	10.041	10.041	10.096	10.045	10.045	10.045	10.316	10.316	10.367	10.312	10.312	10.312	10.504	10.504	10.91	10.91	10.966	10.966	10.966	10.966	10.881	10.881	10.933	10.933
YIL077C	8.051	8.051	8.051	8.051	8.051	8.051	8.267	8.683	8.843	9.389	9.44	9.492	9.492	9.547	9.547	9.547	9.658	9.869	9.869	9.925	9.925	9.925	9.925	9.925	9.925	9.925	9.821	9.821	9.872	9.872	9.927	9.927	9.927	9.872	9.765	9.772	9.772	9.878	9.827	9.724	9.669	9.324	9.164	9.164	8.331	8.331	8.491	8.491	9.257
YBR107C	19.832	19.888	19.888	20.099	20.154	20.406	20.406	20.457	21.149	21.149	21.29	21.234	21.401	21.666	21.778	21.834	21.938	21.938	22.129	22.29	22.614	22.614	22.718	22.774	22.774	22.774	22.774	22.798	22.798	22.849	22.849	23.041	23.063	23.063	23.171	23.171	23.171	23.255	23.311	23.255	23.255	23.255	23.255	23.255	23.255	23.255	23.255	23.255	23.171
YIL090W	17.669	17.78	17.78	17.78	17.78	17.729	17.762	18.165	18.272	18.327	18.594	18.701	18.701	18.842	18.842	19.009	19.116	19.307	20.366	20.422	20.834	20.834	20.834	20.834	21.045	21.045	21.101	21.317	21.317	21.317	21.317	21.317	21.317	21.317	21.317	21.317	21.317	21.317	21.317	21.317	21.317	21.317	21.317	21.317	21.317	21.317	21.317	21.317	21.368
YDR161W	12.162	12.162	12.162	12.107	12.27	12.381	12.381	12.381	12.436	12.547	12.654	12.706	12.706	12.706	12.706	12.706	12.706	12.813	12.869	12.869	12.869	12.869	12.869	12.869	12.869	12.869	12.976	13.031	13.311	13.311	13.311	13.311	13.311	13.311	13.311	13.396	13.452	13.452	13.452	13.452	13.452	13.452	13.452	13.452	13.452	13.452	13.452	13.563	13.563
YBR164C	8.487	9.261	9.261	9.261	9.581	9.744	10.327	10.732	10.732	11.031	11.031	11.031	11.031	11.031	11.087	11.087	11.087	11.139	11.139	11.139	11.139	11.139	11.194	11.243	11.298	11.298	11.507	11.507	11.558	11.558	11.558	11.558	11.558	11.558	11.558	11.558	11.558	11.558	11.558	11.558	11.558	11.558	11.558	11.558	11.558	11.558	11.558	11.503	11.503
YMR092C	7.122	7.122	7.122	7.178	7.178	7.067	7.012	6.849	6.72	6.72	6.72	6.72	6.72	6.72	6.72	6.72	6.615	6.56	6.56	6.021	5.861	5.776	5.776	5.776	5.454	5.454	5.454	5.454	5.454	5.454	5.402	5.402	5.247	4.715	4.664	4.664	3.938	3.882	3.882	3.827	3.827	3.771	3.771	2.334	2.172	2.172	1.215	1.074	1.019
YDL231C	9.589	9.585	9.641	9.641	9.641	9.416	9.416	9.416	9.416	8.904	8.367	7.68	7.133	7.188	7.239	7.132	7.188	7.188	6.734	6.678	6.678	6.622	6.622	5.138	4.553	5.155	5.561	5.748	6.184	6.184	6.184	6.184	6.184	6.239	6.239	6.239	6.264	6.264	6.208	5.934	6.041	6.097	6.467	6.574	6.63	6.881	6.83	6.83	7.389
YAL053W	0.618	0.618	0.618	0.618	0.67	0.614	0.614	0.614	0.614	0.614	0.614	0.754	0.565	0.565	0.621	0.621	0.621	0.621	0.859	0.915	0.915	0.915	0.915	0.915	0.915	0.915	0.915	0.915	1.02	1.075	1.075	1.131	1.131	1.187	1.187	1.187	1.187	1.271	1.271	1.271	1.271	1.271	1.271	1.271	1.356	1.356	1.356	1.356	1.356
YLR289W	7.327	7.327	7.327	7.106	7.055	6.944	6.732	6.541	6.541	6.541	6.541	5.352	4.793	4.598	4.438	4.438	4.598	4.598	4.598	4.49	4.597	4.461	4.461	4.269	4.269	3.955	3.742	3.65	3.621	3.868	3.868	3.924	3.872	3.821	3.792	3.736	3.629	3.629	3.364	3.309	3.26	3.207	3.122	3.178	3.073	3.073	3.021	3.021	3.077
YOL092W	7.091	7.688	7.688	7.848	9.07	9.611	9.823	10.01	9.954	10.01	10.201	10.312	10.739	10.739	10.739	10.739	10.603	10.552	10.748	10.859	11.377	11.377	11.377	11.324	11.998	12.245	13.856	13.856	13.907	13.907	13.907	13.907	13.907	13.907	13.907	14.047	14.047	14.047	14.047	13.992	13.992	13.992	14.043	14.043	14.234	14.234	14.234	14.234	14.234
YOR385W	2.691	2.691	2.691	2.691	2.691	2.691	2.691	2.635	2.635	2.691	2.691	2.691	2.691	2.522	2.522	2.577	2.577	2.577	2.577	2.577	2.689	2.604	2.604	2.604	2.604	2.604	2.604	2.604	2.549	2.549	2.549	2.493	2.493	2.493	2.493	2.736	2.736	2.736	2.736	2.787	2.787	2.839	2.787	2.787	2.567	2.567	2.515	2.544	2.89
YNL213C	7.787	7.787	7.787	7.787	7.787	7.787	7.738	7.868	8.135	8.19	8.246	8.19	8.246	8.35	8.486	9.206	9.639	10.053	10.053	9.998	9.998	9.998	10.105	10.105	10.02	10.02	10.02	10.02	10.124	10.18	10.236	10.432	10.488	10.488	10.488	10.488	10.488	10.592	10.733	10.84	10.84	10.84	10.84	10.84	10.924	10.868	10.868	10.868	10.868
YKR029C	8.2	8.2	8.2	8.34	8.821	9.502	9.502	9.557	9.642	9.642	9.642	9.642	9.642	9.642	9.698	9.907	11.024	11.182	11.182	11.182	11.289	11.289	11.393	11.529	11.529	11.529	11.529	11.745	11.856	12.176	12.232	12.232	12.232	12.232	12.232	12.232	12.232	12.232	12.176	12.176	11.905	11.794	11.794	11.85	11.794	11.794	11.794	11.794	11.794
YBL006C	11.931	11.931	12.042	12.149	12.234	12.182	12.567	12.567	12.674	12.618	12.618	12.618	12.618	12.618	12.618	12.618	12.674	12.726	12.781	12.781	12.67	12.67	12.726	12.81	12.81	12.866	12.866	12.866	12.81	12.81	12.81	12.81	12.81	12.81	12.543	12.543	12.543	12.543	12.488	12.383	12.332	12.332	12.225	12.225	12.225	12.118	11.732	11.244	11.244
YBR149W	11.325	11.114	11.672	12.554	12.661	12.924	12.924	12.924	12.924	12.924	12.557	12.501	13.501	13.501	13.501	13.501	13.557	13.557	13.557	13.609	13.497	13.657	13.826	13.826	13.826	13.915	13.915	13.915	13.915	14.077	14.393	14.393	14.445	14.445	14.44	14.492	14.439	14.495	14.439	14.383	14.383	14.383	14.523	14.468	14.468	14.312	14.188	14.324	14.379
YNL121C	9.404	9.404	9.404	8.905	8.794	8.794	8.288	8.101	7.856	7.144	7.033	6.977	6.892	6.892	6.836	6.836	6.781	6.725	6.725	6.725	6.725	6.725	6.73	6.463	6.463	6.463	6.22	6.031	5.492	5.492	5.492	5.492	5.437	5.437	5.437	5.382	5.11	5.11	5.11	4.733	4.682	4.682	4.682	4.682	4.682	4.191	4.191	4.079	3.972
YDL212W	15.152	15.152	15.152	15.152	15.152	15.152	15.257	15.257	15.201	15.201	15.201	15.201	14.872	14.872	14.872	14.928	14.872	14.872	14.872	14.872	14.817	14.817	14.654	14.654	14.654	14.654	14.71	14.71	14.71	14.71	14.71	14.71	14.71	14.332	14.009	13.924	13.924	13.975	13.975	13.975	13.975	13.891	13.751	13.528	13.473	13.422	13.422	13.422	13.366
YLR119W	10.163	10.163	10.163	10.107	10.107	8.691	8.304	7.935	7.935	7.935	7.663	7.659	7.519	7.519	7.415	6.983	6.899	6.518	6.518	6.462	6.21	6.159	6.104	6.21	5.527	5.424	5.047	4.943	4.943	4.868	4.313	4.321	4.592	5.105	5.379	5.435	5.435	5.435	5.49	5.597	5.597	5.597	5.482	5.482	5.431	5.431	5.18	5.18	5.18
YMR244C-A	14.981	14.926	14.926	14.926	14.875	14.93	14.93	14.982	14.926	15.033	15.033	15.038	15.038	15.038	15.038	15.038	14.953	14.955	14.959	14.955	15.191	15.139	15.139	15.084	15.192	15.248	15.384	15.52	15.924	15.924	15.924	15.924	15.924	15.924	15.924	15.924	15.924	15.924	15.924	15.924	15.785	15.836	15.836	15.836	15.836	15.836	15.836	15.832	15.832
YLR315W	0.641	0.641	0.641	0.641	0.589	0.589	0.589	0.589	0.589	0.589	0.589	0.589	0.589	0.694	0.694	0.694	0.694	0.694	0.694	0.694	0.698	0.698	0.783	1.115	1.115	1.115	1.115	1.115	1.115	1.115	1.115	1.367	1.478	1.589	1.645	1.645	1.645	1.645	1.696	1.752	2.529	3.536	3.536	3.591	3.591	3.591	3.591	3.676	3.676
YLR247C	6.723	8.684	8.791	8.791	8.791	9.067	9.572	9.572	9.791	10.653	10.757	10.757	10.757	10.812	10.812	11.113	11.618	11.73	11.73	11.73	11.73	11.73	11.73	11.73	11.73	11.73	11.73	11.73	11.781	11.837	11.977	11.977	11.977	11.977	11.977	11.977	11.977	11.977	11.977	12.033	11.978	11.926	11.926	11.926	11.926	11.926	11.79	11.79	11.846
YHL033C	4.543	4.543	4.889	4.889	4.889	4.841	4.504	4.833	4.885	4.885	5.092	5.092	5.092	5.368	5.471	6.563	6.563	6.563	6.563	6.677	6.677	6.677	6.677	6.677	6.677	6.813	6.864	6.864	6.864	6.864	6.864	6.864	6.704	6.922	6.922	7.243	7.303	7.303	7.303	7.303	7.303	7.358	7.358	7.443	7.443	7.443	7.443	7.443	7.547
YBL045C	2.838	2.838	2.838	2.893	2.893	2.837	2.837	2.837	2.837	2.837	2.837	2.837	2.837	2.837	2.837	2.837	2.837	2.837	2.837	2.837	2.837	2.837	2.893	2.838	2.838	2.838	2.838	2.838	2.838	2.753	2.561	2.561	2.613	2.528	2.528	2.633	2.633	2.633	2.633	2.581	2.581	2.581	2.666	2.666	2.666	2.666	2.666	2.666	2.666
YBR210W	6.021	5.811	5.081	5.081	5.081	4.841	4.785	4.7	4.7	4.7	4.7	4.41	4.018	4.018	3.849	3.849	3.634	3.527	3.527	3.475	3.475	3.475	3.475	3.475	3.475	3.42	3.173	3.173	3.173	3.173	3.173	3.173	3.118	3.118	2.9	2.604	2.604	2.442	2.442	2.442	1.992	1.992	1.992	1.882	1.641	1.417	1.258	1.258	1.258
YHR198C	14.447	14.447	14.607	14.115	14.063	13.534	13.282	13.171	13.419	12.88	12.88	12.884	12.884	12.884	12.884	12.774	12.134	12.024	12.46	13.75	13.75	13.855	13.962	13.906	13.906	12.626	12.083	12.386	12.197	12.197	12.197	12.197	11.926	11.926	11.952	11.841	11.897	11.836	11.7	11.644	11.5	11.261	11.121	10.271	9.533	9.433	9.462	9.602	9.742
YNL073W	10.889	10.833	10.833	10.885	11.157	11.208	11.208	11.293	11.293	11.293	11.456	11.456	11.507	11.67	11.859	12.239	12.239	12.239	12.239	12.239	12.239	12.239	12.498	12.498	12.498	12.549	12.549	12.549	12.549	12.601	12.601	12.872	12.872	12.983	12.983	12.878	13.037	13.037	13.037	13.037	13.037	13.037	13.199	13.199	13.199	13.199	13.199	13.147	13.147
YLR447C	0.582	0.582	0.582	0.582	0.53	0.361	0.225	0.14	0.225	0.225	0.225	0.225	0.225	0.388	0.55	0.931	0.931	0.982	1.171	1.636	1.636	1.636	1.747	1.799	1.799	1.854	1.854	1.854	1.854	1.961	2.667	3.45	3.45	3.45	3.45	3.608	4.606	4.606	4.828	4.828	4.884	4.884	4.986	5.089	5.553	5.664	5.72	6.145	6.145
YHR188C	9.327	10.412	10.579	10.579	10.824	10.824	10.768	10.824	10.824	10.772	10.879	10.931	11.035	11.322	11.373	11.373	11.584	11.749	11.798	11.905	12.546	12.546	12.546	12.601	12.601	12.755	13.024	13.135	13.239	13.239	13.239	13.239	13.239	13.239	13.239	14.019	13.798	13.798	13.854	13.854	13.854	14.481	14.481	14.532	14.637	14.637	14.792	14.792	14.792
YJR097W	11.987	12.038	11.987	12.071	12.179	12.23	12.23	12.285	12.23	12.653	12.604	12.655	12.655	12.811	12.811	12.811	12.811	12.811	12.811	12.811	12.896	12.811	12.811	12.811	13.018	13.102	13.102	13.158	13.318	13.318	13.318	13.318	13.318	13.318	13.318	13.214	12.943	12.891	12.891	12.84	12.924	12.924	12.924	12.924	12.924	12.924	13.029	13.029	13.029
YOR363C	4.528	4.417	4.221	4.192	4.188	4.404	4.459	4.459	5.034	5.083	5.557	6.281	6.281	6.281	6.281	6.281	6.491	6.491	6.491	6.491	6.435	6.331	6.331	6.331	6.219	6.219	6.219	6.327	6.806	6.995	6.939	6.995	6.995	6.995	6.892	6.892	6.892	6.892	6.892	6.892	7.101	7.157	7.157	7.157	7.297	7.246	7.357	7.357	7.357
YGR061C	13.691	13.643	13.643	13.643	13.54	13.596	13.596	13.596	13.596	13.596	13.596	13.596	13.596	13.566	13.566	13.566	13.566	13.566	13.515	13.201	13.225	13.222	13.362	14.065	14.066	14.066	14.066	14.121	13.856	13.912	13.997	14.026	14.026	14.077	14.24	14.24	14.432	14.432	14.156	14.156	14.049	13.993	13.993	14.048	14.048	14.048	13.619	13.619	13.785
YFR047C	10.739	9.903	9.797	9.797	9.582	9.312	9.247	9.243	9.243	9.076	9.076	9.076	9.025	9.025	9.025	9.025	9.025	9.025	9.025	8.674	8.674	8.261	8.261	6.068	5.855	5.855	5.906	5.85	5.85	5.794	5.794	5.794	5.739	5.472	4.764	2.366	1.814	1.814	1.332	1.034	0.949	0.949	0.949	0.865	1.034	1.034	1.034	1.45	1.764
YMR143W	0.657	0.657	0.657	0.657	0.657	0.657	0.657	0.657	0.657	0.657	0.657	0.657	0.657	0.657	0.657	0.657	0.657	0.657	0.657	0.601	0.601	0.461	0.461	0.461	0.461	0.461	0.461	0.376	0.376	0.325	0.169	0.169	0.085	0.085	0.085	0.085	0.085	0.085	0.085	0.085	0.085	0.085	0.085	0.085	0.085	0.085	0.085	0.085	0.085
YIL075C	13.669	13.669	13.669	13.725	13.725	13.725	13.725	13.725	13.725	13.725	13.725	13.83	13.83	13.83	13.83	13.83	13.83	13.83	13.83	13.774	13.368	13.312	13.312	13.312	13.227	13.227	13.227	13.227	13.227	13.227	13.227	13.227	13.227	13.227	13.227	13.172	13.172	13.172	13.172	13.172	13.061	13.005	13.005	13.009	13.009	12.906	12.739	12.628	12.628
YOL142W	17.025	16.97	16.97	17.106	17.106	17.106	17.106	17.161	17.332	17.221	17.328	17.328	17.328	17.272	17.272	17.187	17.239	17.183	17.234	17.29	17.29	17.29	17.45	17.45	17.45	17.45	17.343	17.399	17.399	17.399	17.399	17.399	17.348	17.292	17.292	17.236	17.236	17.236	17.236	17.236	17.236	17.236	17.1	16.579	16.363	16.167	16.116	16.06	16.06
YBR084C-A	0.412	0.412	0.412	0.412	0.412	0.412	0.412	0.412	0.327	0.327	0.383	0.383	0.383	0.383	0.383	0.383	0.539	0.539	0.539	0.539	0.539	0.539	0.539	0.539	0.539	0.539	0.539	0.539	0.539	0.539	0.539	0.539	0.643	0.643	0.643	0.643	0.643	0.643	0.643	0.643	0.643	0.643	0.558	0.558	0.558	0.558	0.558	0.614	0.67
YHR019C	17.19	16.979	17.145	17.145	17.145	17.145	17.2	17.013	17.013	17.154	17.098	17.098	17.098	17.154	17.154	17.125	17.125	17.125	17.125	17.125	17.209	16.915	16.967	16.856	16.855	16.748	16.693	16.693	16.693	16.744	16.584	16.584	16.531	16.531	16.531	16.375	16.375	14.729	13.834	13.834	12.136	12.136	11.191	11.277	11.114	11.255	11.199	11.368	11.022
YGR268C	0.388	0.388	0.388	0.388	0.388	0.388	0.388	0.388	0.388	0.388	0.303	0.303	0.303	0.218	0.218	0.218	0.218	0.218	0.218	0.218	0.218	0.218	0.218	0.218	0.218	0.218	0.218	0.163	0.163	0.163	0.163	0.163	0.163	0.107	0.107	0.107	0.107	0.107	0.107	0.107	0.107	0.107	0.055	0.111	0.215	0.215	0.215	0.215	0.215
YJL204C	6.62	6.568	6.568	6.516	6.516	6.624	6.183	5.931	5.931	5.791	5.846	5.958	5.958	5.297	5.135	5.135	5.135	5.083	4.676	4.565	3.371	3.371	3.952	4.008	4.008	4.008	4.008	4.112	3.883	3.682	3.232	3.288	3.473	3.852	4.281	8.078	8.078	9.545	9.545	11.683	11.739	12.197	13.197	13.197	14.231	14.231	14.316	14.897	15.313
YML026C	2.558	2.367	2.316	2.316	2.316	2.26	2.316	2.316	2.316	2.316	2.316	2.264	2.264	1.97	1.97	1.919	1.919	1.919	1.863	1.863	1.863	1.811	1.756	1.544	1.489	1.489	1.434	1.351	1.057	1.05	1.05	0.994	0.994	0.994	0.994	0.994	0.84	0.736	0.68	0.68	0.68	0.625	0.625	0.573	0.573	0.573	0.573	0.573	0.466
YJL102W	4.228	4.419	4.903	4.903	4.903	4.959	5.274	6.13	6.214	6.354	6.354	6.62	6.515	6.677	6.866	6.973	7.302	7.354	7.457	7.457	7.541	7.815	7.815	7.815	7.815	7.815	7.815	7.815	8.111	7.975	8.031	8.031	8.086	8.525	8.525	8.525	8.525	8.525	8.47	8.61	8.503	8.503	8.503	8.503	8.503	8.503	8.503	8.447	8.447
YGR178C	18.161	18.161	18.161	18.161	18.213	18.157	18.213	18.213	18.213	18.213	18.213	18.213	18.213	18.157	18.157	18.157	18.157	18.157	18.157	18.157	18.157	18.157	18.157	18.157	18.157	18.05	17.943	17.887	17.887	17.887	17.887	18.043	18.043	18.043	18.043	18.043	17.987	17.987	17.88	17.88	17.88	17.88	17.88	17.776	17.223	17.119	17.119	17.067	17.067
YKL094W	14.653	14.765	14.713	14.604	15.244	15.244	15.456	15.403	15.458	15.514	15.65	15.405	15.619	15.534	15.53	15.721	15.559	15.559	15.504	15.733	15.98	16.138	16.801	16.801	16.801	16.801	16.801	16.801	16.683	16.761	16.975	16.975	16.975	16.919	17.127	17.042	17.154	17.049	17.049	17.049	17.049	17.134	17.185	16.974	16.974	16.974	16.863	16.999	17.055
YLR335W	4.913	4.913	4.857	4.857	4.857	4.857	4.857	4.857	4.857	4.695	4.343	4.343	4.398	4.398	4.398	4.398	4.343	4.169	4.205	4.29	4.29	4.29	4.234	4.098	4.203	4.362	4.47	4.61	5.015	5.015	5.015	5.015	5.015	4.875	4.875	4.93	4.93	4.93	4.93	5.196	5.111	5.007	4.708	4.708	4.708	4.708	4.354	4.133	4.321
YJL030W	3.256	3.158	3.098	3.312	3.312	3.312	3.312	3.12	3.227	3.368	3.997	3.997	3.997	3.997	3.721	3.373	3.266	3.161	3.68	3.871	4.245	4.19	4.19	4.19	4.19	4.19	4.19	4.079	4.079	4.293	4.607	4.658	4.867	4.951	5.276	5.794	5.794	5.953	6.644	6.644	6.644	6.747	6.747	6.907	6.549	6.709	6.924	6.98	6.98
YPR137W	15.926	15.529	15.367	15.008	14.901	14.902	14.518	14.414	14.414	13.98	13.711	13.253	12.73	12.73	12.725	12.832	12.832	12.832	12.832	12.781	12.725	12.83	12.69	12.69	12.69	12.471	12.311	10.689	10.689	10.48	10.48	10.129	10.078	10.078	10.078	10.078	9.386	9.275	9.061	9.112	9.057	9.057	9.181	8.429	8.485	7.864	7.694	8.364	8.364
YLR342W	1.286	1.286	1.286	1.286	1.286	1.286	1.286	1.286	1.286	1.286	1.286	1.286	1.286	1.286	1.286	1.286	1.286	1.286	1.286	1.342	1.342	1.342	1.286	1.342	1.342	1.478	1.534	1.534	1.534	1.534	1.534	1.534	1.534	1.479	1.479	1.479	1.479	1.423	1.423	1.475	1.475	1.475	1.475	1.475	1.39	1.39	1.221	1.276	1.276
YNL026W	6.816	6.76	6.76	6.901	7.396	8.834	8.834	8.834	8.778	9.123	9.206	9.15	9.375	11.838	12.381	12.381	12.381	12.381	12.436	12.543	12.487	12.487	12.487	13.288	14.145	14.145	14.145	14.197	14.037	14.536	15.151	15.151	15.203	15.203	15.31	15.31	15.31	15.31	15.138	15.397	15.649	15.649	15.649	15.509	15.725	15.776	15.827	16.045	16.045
YNL259C	4.135	4.135	4.43	4.537	4.537	4.537	4.482	4.482	4.482	4.315	4.315	4.452	4.537	4.481	4.586	4.586	4.398	4.295	4.351	4.571	4.627	5.037	6.007	6.007	6.007	6.063	6.174	6.632	6.632	7.115	7.166	7.222	7.222	7.222	7.222	7.306	7.306	7.306	7.473	7.767	7.711	7.711	7.907	8.066	8.174	8.775	8.775	8.831	8.886
YOL080C	8.851	8.851	8.851	8.851	8.851	8.796	9.065	9.498	9.687	9.687	9.687	9.743	9.877	9.877	10.243	10.243	10.41	11.576	11.576	12.017	12.017	11.961	12.791	12.791	12.791	12.791	12.791	12.876	12.876	12.876	12.876	12.876	12.85	12.956	13.181	13.452	13.507	13.507	13.507	13.507	13.507	13.318	13.318	13.318	13.429	13.728	13.728	13.728	13.728
YDL042C	7.014	6.961	6.821	6.872	6.872	6.872	6.732	6.647	6.507	6.451	6.558	6.991	6.991	7.154	7.257	7.257	7.257	7.202	7.202	7.202	7.253	7.146	7.198	7.198	7.198	7.091	7.091	6.986	6.986	6.931	6.931	6.931	6.931	6.931	6.931	6.931	6.931	6.931	6.875	6.875	6.875	6.875	6.875	6.875	6.875	6.875	6.875	6.875	6.82
YBR200W	6.751	6.751	6.645	6.645	6.645	6.645	6.645	6.238	5.879	5.692	5.692	5.721	5.721	5.721	5.566	5.566	5.617	5.617	5.562	5.562	5.668	5.829	6.018	6.018	6.073	6.073	6.073	6.073	6.073	6.073	6.073	6.018	5.859	5.69	5.69	5.638	5.723	5.547	5.547	5.492	5.492	5.177	5.07	4.963	4.907	4.851	4.851	4.851	4.829
YPR020W	7.829	8.212	8.46	8.545	8.545	8.647	8.967	9.411	9.41	9.658	10.883	10.935	11.046	11.102	11.153	11.238	11.501	11.396	11.448	11.448	11.499	11.606	11.71	12.28	12.196	12.196	12.196	12.196	12.14	12.14	12.225	12.387	12.387	12.387	12.387	12.443	12.443	12.527	12.527	12.527	12.527	12.632	12.632	12.736	12.736	12.736	12.736	12.476	12.153
YOR206W	14.356	14.356	14.412	14.412	14.356	14.412	14.412	14.523	14.523	14.468	14.468	14.468	14.468	14.468	14.468	14.468	14.468	14.468	14.468	14.468	14.194	14.194	14.246	14.246	14.19	14.19	14.19	14.19	13.977	13.977	13.925	13.925	13.925	13.869	13.714	13.714	13.714	13.662	13.662	13.662	13.607	13.607	13.607	13.551	13.551	13.34	13.181	12.865	12.356
YPL065W	5.988	6.344	6.344	6.344	6.344	6.233	6.233	6.45	6.45	6.697	6.697	6.697	6.697	6.801	6.181	6.299	6.35	6.295	6.239	6.188	6.188	5.022	4.648	4.457	4.353	4.353	4.248	4.248	4.192	4.192	4.244	4.253	4.308	4.308	4.201	4.201	4.201	3.613	3.398	3.242	3.236	3.291	3.318	3.318	3.318	3.561	3.561	3.561	3.561
YDR297W	5.958	6.063	7.067	7.067	7.314	8.132	8.132	8.319	8.727	11.48	11.48	11.48	11.591	11.76	11.969	12.389	12.767	13.396	13.503	13.765	13.765	13.932	13.987	14.098	14.397	15.136	15.051	15.158	15.243	15.763	15.819	15.819	15.874	15.874	15.93	15.93	15.93	15.93	15.819	15.819	15.656	15.712	15.938	16.045	16.58	17.016	17.016	17.067	17.067
YOL012C	0.716	0.716	0.716	0.716	0.716	0.716	0.716	0.716	0.716	0.716	0.716	0.716	0.664	0.524	0.524	0.469	0.417	0.417	0.417	0.417	0.366	0.366	0.366	0.366	0.366	0.366	0.366	0.366	0.366	0.366	0.366	0.366	0.366	0.366	0.366	0.314	0.314	0.314	0.314	0.314	0.314	0.314	0.314	0.314	0.314	0.314	0.314	0.314	0.212
YHR165C	9.799	9.743	9.848	9.848	10.148	10.307	11.315	12.194	12.194	12.194	12.305	12.463	12.574	12.71	12.69	12.9	13.148	13.148	13.148	13.204	13.204	13.204	13.204	13.288	13.83	14.046	14.342	15.359	15.359	15.41	15.41	15.466	15.466	15.466	15.521	15.657	15.82	15.875	15.875	15.875	15.875	15.875	15.875	15.875	15.875	15.875	15.875	15.875	15.824
YLR066W	5.497	5.497	5.737	6.229	6.229	6.229	6.229	6.285	6.928	7.738	8.887	8.887	8.887	8.887	9.167	9.167	9.167	9.167	9.116	9.43	9.782	9.943	9.943	10.376	10.545	10.545	10.545	10.545	10.545	10.545	10.705	10.705	10.705	10.705	10.705	10.705	10.761	10.761	10.657	10.652	10.652	10.704	10.808	10.808	10.808	10.808	10.864	10.864	10.971
YOR329C	7.463	7.514	8.161	8.161	8.161	8.161	8.054	7.624	7.281	7.281	5.804	5.422	5.263	5.319	5.468	5.608	5.693	5.689	5.689	5.689	5.689	5.331	5.117	5.117	5.475	5.638	6.003	6.003	6.003	6.003	5.948	5.892	5.75	5.638	5.741	5.741	5.741	5.237	5.326	5.432	5.488	5.488	5.539	5.972	5.972	5.972	6.128	6.128	6.235
YLR454W	7.733	7.733	7.733	7.733	7.592	7.817	7.761	7.817	7.817	7.817	7.817	7.817	7.761	7.761	7.817	7.817	7.817	7.817	7.817	7.762	7.762	7.762	7.706	7.706	7.706	7.706	7.706	7.706	7.539	7.483	7.483	7.323	6.835	6.764	6.764	6.764	6.713	6.713	6.713	6.713	6.657	6.602	6.546	5.849	4.597	4.49	4.49	4.49	4.074
YML004C	2.113	2.113	1.901	2.288	2.343	2.343	2.343	2.343	2.343	1.863	2.242	2.639	2.639	2.639	2.695	2.695	2.695	2.639	2.639	2.639	2.639	2.639	2.639	2.775	2.826	2.937	3.151	3.521	3.787	4.117	4.969	4.885	4.885	4.885	5.321	5.909	7.23	7.286	8.144	8.144	8.247	8.302	8.302	8.413	8.413	8.468	8.468	8.468	8.575
YIL133C	0.577	0.521	0.521	0.521	0.521	0.521	0.521	0.521	0.521	0.521	0.436	0.436	0.436	0.436	0.191	0.191	0.191	0.191	0.191	0.191	0.191	0.136	0.136	0.136	0.136	0.136	0.136	0.136	0.136	0.136	0.136	0.136	0.136	0.136	0.136	0.136	0.136	0.136	0.136	0.136	0.136	0.136	0.136	0.136	0.136	0.136	0.136	0.051	0.051
YDR176W	7.382	7.382	7.551	7.551	7.551	7.551	7.551	7.496	7.809	7.809	7.865	7.813	8.623	8.623	8.623	8.623	8.623	8.678	8.734	8.678	8.678	8.678	8.567	8.567	8.567	8.567	8.567	8.567	8.567	8.567	8.567	8.567	8.567	8.567	8.567	8.567	8.678	8.678	8.678	8.678	8.678	8.678	8.593	8.415	8.387	8.527	8.527	8.582	8.582
YNR008W	3.136	3.192	4.002	4.969	5.397	5.593	5.891	5.947	6.212	6.477	6.965	6.965	7.177	7.177	7.177	7.177	7.283	7.611	7.774	8.193	8.193	8.193	8.193	8.193	8.249	8.249	8.249	8.249	8.249	8.249	8.333	8.558	8.861	8.861	8.916	8.916	8.861	8.861	8.806	8.806	8.89	8.89	8.89	8.89	8.946	8.946	9.002	9.198	9.332
YPL168W	12.016	13.412	13.848	14.251	14.251	14.251	14.336	14.601	14.601	14.657	14.657	14.657	14.657	14.657	14.657	14.813	14.813	14.813	14.868	14.868	14.868	14.868	14.868	14.868	14.868	14.868	14.971	14.971	14.971	15.027	15.078	15.134	15.134	15.134	15.134	15.078	15.078	15.13	15.181	15.292	15.343	15.343	15.343	15.343	15.399	15.455	15.455	15.455	15.399
YER071C	11.383	11.118	10.772	10.661	10.661	10.661	10.661	10.605	10.275	10.224	10.224	10.168	10.168	10.008	9.846	9.678	9.509	9.565	9.565	9.395	9.285	9.144	9.144	8.743	8.288	8.204	8.204	8.148	8.148	8.148	7.982	7.764	7.47	7.419	7.363	7.256	7.256	7.256	7.256	7.256	7.201	6.934	6.723	6.638	6.527	6.527	6.387	6.336	6.336
YDR514C	4.076	5.985	5.985	6.147	6.232	6.597	6.597	6.704	6.76	6.76	6.76	6.947	6.963	6.963	6.963	7.048	7.312	7.312	7.417	7.612	7.612	7.612	7.771	8.17	8.306	8.306	8.306	8.513	8.513	8.702	8.65	8.65	8.65	8.65	8.65	8.65	8.65	9.191	9.191	10.856	10.912	10.912	10.912	10.912	10.856	10.856	10.856	10.856	10.856
YGL231C	5.091	5.091	4.716	4.309	4.224	4.224	4.172	4.172	4.073	4.209	4.612	4.663	4.663	4.663	4.663	4.663	4.663	4.663	4.553	4.604	4.715	4.766	4.822	4.822	4.926	4.515	4.357	4.417	4.332	4.388	4.388	4.388	4.608	4.608	4.668	4.561	4.808	4.864	4.864	4.677	4.654	4.599	4.599	4.543	4.376	4.271	4.486	5.234	5.684
YDR527W	0.461	0.461	0.461	0.461	0.461	0.461	0.461	0.461	0.305	0.136	0.136	0.136	0.136	0.136	0.136	0.136	0.136	0.136	0.136	0.136	0.136	0.136	0.136	0.136	0.136	0.187	0.187	0.187	0.187	0.187	0.187	0.187	0.187	0.187	0.187	0.187	0.187	0.187	0.327	0.539	0.539	0.539	0.539	0.539	0.539	0.539	0.539	0.539	0.646
YMR130W	6.158	5.969	5.965	6.351	6.351	6.351	6.404	6.494	6.494	6.494	6.438	6.438	6.545	6.442	6.442	6.494	6.223	6.521	6.47	6.624	6.624	6.68	6.624	6.624	6.032	5.892	5.892	5.892	5.823	6.124	6.26	6.26	6.367	8.304	10.248	10.248	10.304	10.355	10.355	10.654	10.654	10.861	11.431	11.487	11.85	11.85	11.906	11.906	11.961
YDR105C	4.441	4.441	4.441	4.027	4.139	4.194	4.246	4.246	4.246	4.194	3.907	4.154	4.421	4.753	4.753	4.837	5.45	5.501	5.801	5.906	5.906	5.85	5.85	5.634	5.634	5.634	5.438	5.543	5.543	5.679	5.792	5.848	6.059	6.163	6.163	6.163	6.27	6.586	6.642	6.642	6.642	6.727	6.778	6.778	6.863	6.918	6.918	6.918	6.918
YDR394W	6.949	6.949	7.001	6.967	7.423	7.683	8.721	8.777	8.777	8.777	8.777	8.725	8.725	8.725	8.725	8.67	8.83	8.83	8.935	8.935	8.986	8.986	8.986	8.953	8.953	8.846	8.742	8.793	8.793	8.793	8.793	8.9	8.9	8.9	8.649	8.649	8.649	8.593	8.593	8.869	9.032	9.416	9.416	9.416	9.416	9.416	9.416	9.364	9.364
YNL177C	8.176	8.287	8.372	8.428	8.483	8.428	8.531	8.582	8.582	8.637	8.637	8.637	9.114	9.114	9.17	9.17	9.17	9.114	9.114	9.114	9.17	9.277	9.383	9.383	9.332	9.387	9.283	9.18	9.018	9.018	9.018	9.018	9.047	9.479	9.719	9.719	9.719	9.879	9.99	9.99	9.99	9.886	9.886	9.886	9.886	9.801	9.801	9.801	9.801
YLR052W	5.626	6.198	6.542	6.954	7.17	7.497	7.819	7.819	8.534	8.153	8.205	8.205	8.42	8.42	8.42	8.56	8.56	8.749	8.856	9.132	10.622	10.515	10.515	10.729	10.84	11.278	11.278	11.329	11.485	11.485	11.485	11.485	11.541	11.541	11.456	11.456	11.456	11.456	11.456	11.541	11.755	11.726	11.726	11.726	11.726	11.726	11.755	11.755	11.755
YNL056W	6.824	6.824	6.824	6.772	6.772	6.721	6.565	6.196	6.011	5.768	5.717	5.507	5.193	5.142	5.142	5.086	5.086	5.035	5.035	5.063	5.008	5.008	5.008	4.848	4.736	4.629	4.525	4.525	4.44	4.44	4.44	4.44	4.44	4.44	4.492	4.492	4.492	4.492	4.436	4.436	4.436	4.229	3.91	3.91	3.798	3.798	3.798	3.798	3.798
YCL050C	8.292	8.397	8.597	9.054	9.054	9.368	9.581	10.272	10.376	10.376	10.428	10.428	10.532	10.584	10.909	10.964	11.016	11.263	11.636	11.585	11.741	11.852	11.748	11.748	11.748	11.799	11.799	11.695	11.695	11.695	11.534	11.534	11.746	12.103	12.154	12.154	12.205	12.261	12.664	12.96	13.015	13.067	13.067	13.067	13.067	13.067	13.122	13.122	13.067
YGL176C	6.656	6.819	6.818	6.818	6.818	6.818	6.925	7.139	5.777	5.781	5.781	5.674	5.759	5.81	5.897	5.745	5.745	5.745	5.745	5.69	5.532	5.352	4.996	5.051	5.103	5.259	5.254	5.254	5.254	5.303	5.218	5.441	5.441	5.604	5.552	5.547	5.654	6.724	6.724	6.804	6.86	6.86	6.915	6.808	7.026	7.237	7.477	7.477	7.426
YFR021W	7.35	7.35	7.35	7.276	7.22	7.22	7.116	7.256	6.993	7.982	8.033	8.033	8.192	8.192	8.303	8.354	8.354	8.303	8.45	8.339	8.339	8.535	8.535	8.671	8.883	8.967	8.967	8.86	8.86	8.804	8.804	8.804	8.749	8.749	8.749	8.749	8.749	8.749	8.749	8.749	8.749	8.749	8.642	8.642	8.535	8.535	8.535	8.451	8.451
YOR106W	5.96	6.724	6.884	7.373	7.373	7.42	7.42	7.68	7.736	7.843	7.843	7.928	7.979	8.031	8.031	7.924	7.788	7.839	7.894	8.11	8.11	8.11	8.273	8.329	8.672	8.728	8.783	8.95	8.849	8.789	8.789	8.789	8.741	8.792	8.848	8.848	8.955	9.066	9.258	9.705	10.439	11.043	11.043	11.15	11.275	11.275	11.275	11.653	11.926
YOL013C	7.674	7.674	7.59	7.59	7.59	7.423	7.423	6.455	6.085	5.655	5.515	5.408	5.408	5.408	4.484	4.484	3.159	1.407	1.191	1.136	1.136	1.136	1.136	1.136	1.136	1.136	1.136	1.136	1.136	1.081	0.833	0.581	0.581	0.581	0.581	0.581	0.581	0.581	0.581	0.581	0.581	0.581	0.581	0.581	0.581	0.581	0.581	0.421	0.421
YDR368W	6.033	6.573	6.681	6.681	6.681	6.925	6.925	6.925	6.925	6.925	6.62	6.62	6.62	6.62	6.62	6.564	6.62	6.676	7.222	7.357	7.545	7.545	7.545	7.656	7.762	7.762	7.762	7.762	7.762	7.678	7.678	7.349	7.455	7.455	7.455	7.485	7.622	7.762	7.813	7.813	7.813	7.813	7.813	7.813	7.653	7.549	7.707	7.758	7.707
YHR181W	2.503	2.587	2.587	2.532	2.532	2.617	2.505	2.505	2.505	2.45	2.365	2.262	2.151	1.943	1.943	1.943	1.998	1.894	1.735	1.595	1.54	1.488	1.488	1.241	0.963	1.018	1.018	1.018	1.018	1.074	1.074	1.129	1.229	1.229	1.336	1.533	1.481	1.481	1.533	1.584	1.584	1.637	1.637	1.722	1.722	1.722	1.777	1.777	1.777
YJL059W	10.259	10.314	10.314	10.314	10.314	10.37	10.37	10.425	10.425	10.425	10.374	10.267	10.267	10.267	10.267	10.319	10.374	10.374	10.374	10.374	10.374	10.323	10.267	10.267	10.322	10.322	10.322	9.821	9.873	9.873	9.873	9.766	9.766	9.85	9.961	9.961	9.961	9.961	9.801	9.801	9.801	9.75	9.75	9.748	9.748	9.748	9.748	9.748	9.603
YGR035C	1.717	1.717	1.717	1.717	1.717	1.717	1.877	1.877	1.877	1.877	1.877	1.822	1.792	1.792	1.792	1.737	1.737	1.737	1.737	1.737	1.737	1.737	1.737	1.737	1.677	1.677	1.677	1.677	1.573	1.521	1.47	1.33	1.414	1.499	1.499	1.499	1.499	1.708	1.708	1.708	1.708	1.708	1.708	1.708	1.708	1.708	1.708	1.708	1.708
YOR166C	11.144	11.144	11.04	11.04	10.984	10.984	10.984	10.984	10.984	10.984	10.984	10.984	10.984	10.984	10.984	10.844	10.844	10.844	10.312	10.208	10.263	10.263	10.072	10.072	10.176	10.624	10.624	11.009	10.953	11.084	11.032	11.221	11.32	11.32	11.32	11.32	11.32	11.32	11.264	11.045	11.045	10.779	10.779	10.834	10.783	10.783	10.839	10.89	10.787
YGL219C	4.068	4.119	4.204	4.471	4.386	4.386	4.386	4.386	4.442	4.043	4.103	4.158	4.158	4.868	5.245	5.651	5.898	5.898	5.954	5.954	5.954	5.954	5.899	5.899	5.955	5.899	5.899	6.055	6.322	6.322	6.426	6.582	7.094	7.149	7.201	7.201	7.201	7.201	7.201	7.201	7.201	7.201	7.201	7.53	7.69	7.69	7.69	7.746	7.849
YML104C	3.916	3.916	3.805	3.946	3.946	3.786	3.838	3.675	3.624	3.753	3.753	3.753	3.753	3.808	3.861	3.809	4.867	5.056	5.056	5.111	5.111	5.376	5.652	5.652	5.708	5.708	6.182	6.177	6.177	6.121	6.121	6.493	6.549	6.66	6.985	6.985	7.036	7.088	7.036	6.929	7.121	7.228	7.635	8.129	9.154	9.154	9.154	9.154	9.098
YNL192W	8.293	8.293	8.237	8.237	8.237	8.391	8.391	8.391	8.336	8.336	8.336	8.28	8.122	8.122	7.331	7.438	7.677	8.231	8.53	8.53	8.53	8.581	8.565	8.732	8.835	8.919	8.919	9.355	9.355	9.3	9.411	9.567	10.151	10.151	10.258	10.414	10.414	10.891	10.891	10.891	10.891	10.891	10.732	10.677	10.677	10.189	10.244	10.137	10.137
YGR071C	4.946	4.547	4.594	4.635	5.473	6.638	7.07	6.852	6.852	6.799	6.854	7.021	6.92	7.163	7.108	7.163	7.219	7.271	7.326	7.326	7.166	7.082	7.133	7.028	7.08	7.331	7.792	7.708	7.708	7.708	7.708	7.783	7.995	7.995	8.291	8.624	8.624	8.843	8.843	8.898	8.458	8.407	8.355	8.355	8.304	8.199	8.199	8.337	8.337
YEL026W	11.251	11.251	11.302	11.302	11.302	11.302	11.302	11.302	11.302	11.302	11.251	11.251	11.251	11.251	11.251	11.251	11.251	11.251	11.251	11.251	11.195	11.139	10.925	10.925	10.925	10.925	10.925	10.925	10.925	10.925	11.01	10.925	10.925	10.925	10.925	10.818	10.762	10.541	10.079	9.968	9.968	9.968	9.805	9.805	9.805	9.805	9.447	9.339	9.339
YOL082W	0.557	0.557	0.557	0.557	0.557	0.505	0.59	0.59	0.59	0.59	0.59	0.59	0.59	0.59	0.59	0.59	0.59	0.675	0.675	0.675	0.675	0.675	0.675	0.675	0.675	0.675	0.675	0.675	0.675	0.675	0.675	0.675	0.675	0.675	0.675	0.623	0.623	0.623	0.708	0.708	0.708	0.708	0.708	0.708	0.708	0.708	0.708	0.708	0.708
YPL129W	7.231	7.451	7.053	7.053	7.053	6.998	6.782	6.854	6.854	6.854	6.854	6.99	6.941	6.941	6.833	6.833	6.833	6.833	6.394	6.339	6.339	6.31	6.31	6.415	6.738	7.663	8.168	8.22	8.323	8.519	8.574	8.71	9.084	9.084	9.084	9.14	9.14	9.196	9.196	9.196	9.141	8.981	8.981	9.148	9.148	9.148	8.952	9.008	9.059
YGR031W	7.437	8.041	8.787	8.787	8.923	9.034	9.174	9.174	9.174	9.23	9.23	9.23	9.23	9.23	9.175	9.07	9.07	9.126	9.666	9.666	9.721	9.721	9.721	9.721	9.777	9.833	9.969	10.076	10.076	10.076	10.076	10.076	10.076	10.076	10.076	10.18	10.18	10.18	10.18	10.18	10.232	10.232	10.232	10.147	10.147	10.147	10.096	9.991	10.047
YGR186W	15.769	16.088	17.324	17.324	17.543	17.774	17.881	18.211	18.211	18.322	18.322	18.407	18.466	18.518	18.735	18.735	18.895	19.175	19.391	19.531	19.583	19.583	19.583	19.583	19.583	19.583	19.583	19.804	19.91	19.966	20.051	20.106	20.486	20.486	20.486	20.435	20.435	20.412	20.412	20.412	20.412	20.412	20.412	20.356	20.356	20.356	20.356	20.356	20.356
YPR085C	5.252	5.252	5.252	5.255	5.204	5.255	5.235	6.111	7.868	15.461	15.461	15.898	15.898	15.949	15.949	15.949	16.001	16.893	16.789	17.279	20.575	20.575	21.13	21.13	21.215	21.126	22.004	22.004	22.055	22.489	22.74	22.796	22.847	23.056	23.056	23.056	23.056	23.215	23.697	23.749	23.805	23.805	23.805	23.86	23.945	24	24.055	24.167	24.222
YLR344W	0.28	0.365	0.365	0.416	0.527	0.527	0.527	0.527	0.527	0.527	0.527	0.579	0.579	0.579	0.579	0.579	0.663	0.768	0.768	0.823	0.823	0.823	0.823	0.823	0.823	0.823	0.823	0.823	0.823	0.823	0.823	0.823	0.823	0.823	1.279	1.279	1.279	1.334	1.736	1.787	1.843	1.843	1.898	1.898	1.898	1.954	1.954	1.954	1.954
YDL078C	1.67	1.67	1.67	1.586	1.775	1.775	1.775	1.775	2.064	2.585	2.529	2.529	2.529	2.641	2.848	3.06	3.06	3.111	3.111	3.111	3.111	3.111	3.111	3.111	3.111	3.055	3.111	3.166	3.166	3.166	3.222	3.222	3.495	4.338	4.65	5.102	5.102	5.158	5.158	5.158	5.158	5.073	5.184	5.455	5.773	5.909	5.909	5.909	6.02
YMR217W	0.595	0.388	0.332	0.332	0.332	0.225	0.225	0.14	0.14	0.055	0.055	0.055	0.055	0.055	0.055	0.055	0.055	0.055	0.055	0.055	0.055	0.055	0.055	0.055	0.055	0.055	0.055	0.055	0.055	0.055	0.055	0.055	0.055	0.055	0.055	0.055	0.055	0.055	0.055	0.055	0.055	0.055	0.055	0.055	0.055	0.055	0.055	0.055	0.055
YIL132C	10.303	10.408	10.323	10.268	10.323	10.107	10.295	10.239	10.239	10.188	10.188	9.608	9.608	9.713	9.314	9.154	9.154	8.36	8.36	8.653	8.653	8.653	8.653	8.704	8.704	8.704	8.653	8.461	8.572	8.572	8.572	8.468	8.305	7.867	7.373	7.111	7.25	7.788	7.788	7.737	7.981	7.981	8.469	8.358	8.935	9.569	9.569	9.513	9.653
YPL069C	3.77	3.241	3.212	3.703	3.703	3.703	3.703	3.273	3.243	2.913	2.998	2.998	3.053	3.161	3.377	4.002	5.499	5.499	5.499	5.499	5.551	5.551	5.551	5.551	5.657	5.709	5.709	5.709	5.709	5.709	6.147	6.492	6.868	6.868	7.225	7.225	7.225	7.225	7.662	7.662	7.662	7.798	8.754	8.754	8.864	8.92	9.027	9.027	9.302
YIL036W	11.544	11.596	11.596	11.651	11.651	11.651	11.622	12.059	12.114	12.114	12.114	12.114	12.362	12.662	12.718	12.88	12.88	12.88	12.936	12.936	13.231	13.231	13.231	13.231	13.231	13.231	13.231	13.287	13.287	13.287	13.287	13.287	13.287	13.287	13.287	13.287	13.287	13.287	13.287	13.287	13.287	13.287	13.287	13.287	13.342	13.342	13.342	13.342	13.342
YHR085W	6.741	6.852	7.174	7.23	7.285	7.719	7.982	8.507	8.507	8.562	8.562	8.722	8.722	8.914	9.054	9.054	9.054	9.054	9.054	9.109	9.109	9.109	9.109	9.109	9.165	9.165	9.165	9.165	9.165	9.165	9.165	9.216	9.272	9.272	9.272	9.272	9.272	9.272	9.272	9.22	9.22	9.22	9.22	9.164	9.164	9.164	9.164	9.269	9.269
YPR004C	11.6	11.6	11.6	11.549	11.582	11.773	11.773	11.929	11.985	11.985	11.985	11.985	11.985	12.147	12.147	12.147	12.147	12.254	12.31	12.31	12.281	12.281	12.281	12.497	12.497	12.552	12.552	12.552	12.505	12.347	12.347	12.347	12.264	12.512	12.597	12.708	12.708	12.708	12.708	12.597	12.597	12.597	12.568	12.568	12.568	12.568	12.399	12.562	12.562
YMR205C	0.969	0.914	0.914	0.862	1.136	1.136	1.136	1.136	1.136	1.08	1.08	1.08	1.08	1.08	1.08	1.08	1.08	1.08	1.029	1.029	0.84	0.84	0.84	0.84	0.84	0.788	0.788	0.844	0.844	0.844	0.844	0.844	0.844	0.844	0.759	0.708	0.623	0.623	0.623	0.623	0.623	0.623	0.623	0.623	0.572	0.572	0.572	0.52	0.416
YNL260C	7.079	7.079	6.975	6.975	6.763	6.763	6.759	6.759	6.759	6.755	6.81	6.81	6.81	6.918	6.918	6.918	6.918	7.002	7.087	7.035	7.035	7.091	7.091	7.091	7.091	6.707	6.707	6.656	6.656	6.656	6.656	6.551	6.551	6.5	6.5	6.395	6.237	6.292	6.181	6.181	6.181	6.181	6.181	6.181	5.884	5.748	5.593	5.482	4.801
YIL130W	7.808	7.612	5.389	2.909	2.563	2.675	2.675	2.675	2.626	2.626	2.626	2.249	2.519	2.87	2.87	2.925	3.498	3.9	3.9	3.984	4.089	4.089	4.089	4.089	4.089	4.229	4.229	4.229	4.229	4.335	4.959	4.959	4.959	5.014	4.985	4.985	4.874	4.874	5.034	5.034	5.085	5.085	5.085	5.085	5.225	5.473	5.528	5.689	5.689
YDR168W	9.011	9.281	9.281	9.388	9.388	9.388	9.337	9.281	9.17	9.17	8.664	8.616	8.616	8.56	8.293	8.293	8.157	8.157	8.741	8.93	8.93	9.355	9.355	9.462	9.407	9.462	9.462	10.214	10.129	10.129	10.129	10.129	10.129	9.111	8.848	8.848	8.848	8.741	8.879	8.823	8.823	8.823	8.719	8.667	8.092	7.868	7.676	7.915	8.183
YDL195W	4.357	4.302	4.302	4.302	4.246	4.246	4.357	4.408	4.819	4.819	4.819	4.819	4.819	4.819	4.763	4.871	5.388	5.604	5.604	5.689	5.689	5.689	5.689	5.633	5.633	5.633	5.633	5.633	5.737	6.005	6.056	6.329	6.329	6.496	7.074	7.074	7.292	7.292	7.292	7.344	7.344	7.344	7.511	7.567	7.87	8.243	8.243	8.243	8.384
YNL261W	12.955	12.955	12.955	13.059	13.059	13.059	13.059	13.059	13.059	13.059	13.059	13.059	13.656	13.936	14.072	14.176	14.441	14.356	14.463	14.67	14.67	14.911	14.966	14.966	14.966	14.966	15.073	15.073	15.073	15.073	15.073	15.073	15.073	15.129	15.129	15.129	15.129	15.129	15.129	15.129	15.129	15.024	15.075	15.131	15.131	15.131	15.131	15.131	15.02
YMR241W	7.298	7.298	7.298	7.191	6.944	7.028	6.888	6.939	6.939	6.939	6.939	6.939	6.939	6.779	6.695	6.723	6.723	6.779	6.728	6.728	6.676	6.676	6.676	6.536	6.536	6.481	6.481	5.959	5.443	5.336	4.453	3.854	3.559	3.508	3.612	3.612	3.612	3.612	3.341	2.882	2.882	2.882	2.696	2.556	2.504	2.504	2.504	2.312	2.261
YDR358W	9.951	9.661	9.549	9.549	9.393	9.393	8.607	8.444	8.499	8.448	7.766	7.096	6.878	6.878	6.239	5.544	5.488	5.544	6	6.156	6.156	6.156	6.156	6.156	6.156	6.152	6.1	6.1	5.838	5.838	5.838	5.838	5.893	5.447	5.187	5.187	4.971	4.864	4.864	4.479	4.37	4.37	4.37	5.287	5.287	5.394	5.394	5.343	5.343
YNL248C	14.14	14.191	14.35	14.35	14.35	14.35	14.35	14.35	14.35	14.35	14.566	14.753	14.753	14.753	14.753	14.753	14.753	14.753	14.753	14.753	14.753	14.753	14.753	14.753	14.753	14.753	14.753	14.809	14.893	14.893	14.893	14.786	14.786	14.786	14.786	14.786	14.786	14.786	14.786	14.786	14.841	14.841	14.841	14.841	14.841	14.841	14.841	14.841	14.841
YHL013C	1.384	1.492	1.492	1.436	1.436	1.521	1.465	1.465	1.465	1.465	1.41	1.41	1.41	1.465	1.576	1.576	1.628	1.768	1.986	2.282	2.282	2.282	2.282	2.282	2.282	2.282	2.282	2.282	2.282	2.366	2.422	2.422	2.478	2.422	2.422	2.366	2.371	2.264	2.264	2.264	2.264	2.212	2.297	2.297	2.297	2.297	2.297	2.297	2.297
YDR257C	16.919	16.919	16.919	16.919	16.919	16.919	17.25	17.81	17.81	17.917	18.385	18.544	18.544	18.544	18.544	18.544	18.544	18.492	18.492	18.492	18.492	18.492	18.437	18.437	18.437	18.699	18.699	18.751	18.646	18.646	18.591	18.591	18.591	18.591	18.591	18.591	18.691	18.321	18.057	18.323	18.323	18.483	18.483	18.428	18.428	18.539	18.239	18.297	18.297
YGR075C	8.309	8.309	8.309	8.309	8.309	8.309	8.309	8.309	8.146	7.98	7.466	7.359	7.359	7.359	7.41	7.41	7.41	6.975	6.653	6.653	6.572	6.572	6.605	6.498	6.442	5.897	5.714	5.284	5.179	5.672	5.672	5.672	5.617	5.665	5.665	5.665	5.61	5.205	5.205	5.153	5.027	4.815	4.815	5.252	5.196	5.196	5.196	5.252	4.432
YDL073W	11.144	11.144	11.518	11.574	11.574	11.574	11.574	11.574	11.574	11.522	11.522	11.578	11.578	11.633	11.497	11.497	11.442	11.442	11.66	11.66	11.878	11.878	11.878	11.827	11.827	11.827	11.667	11.83	11.886	12.181	12.077	12.077	12.077	12.077	11.992	11.992	11.992	11.992	11.992	11.992	11.992	12.044	12.044	12.044	11.988	11.988	11.988	11.932	11.932
YLR326W	0.437	0.437	0.437	0.437	0.437	0.437	0.437	0.437	0.437	0.437	0.437	0.437	0.437	0.437	0.248	0.248	0.248	0.248	0.248	0.248	0.303	0.359	0.359	0.359	0.359	0.359	0.359	0.275	0.275	0.275	0.275	0.275	0.275	0.275	0.275	0.275	0.275	0.275	0.275	0.359	0.359	0.359	0.359	0.359	0.359	0.359	0.359	0.359	0.303
YPR101W	7.786	7.953	8.009	8.009	7.957	7.957	7.957	7.742	7.742	7.585	7.697	7.884	7.724	7.724	7.668	7.724	7.728	8.017	8.385	8.436	8.436	8.436	8.436	8.436	8.436	8.38	8.269	7.993	7.941	8.021	8.072	7.965	7.965	7.665	7.358	7.133	7.009	7.304	7.355	7.355	7.355	7.355	7.355	7.41	7.35	7.51	7.396	7.396	7.396
YGL180W	0.507	0.507	0.507	0.647	0.647	0.836	0.836	0.836	0.836	0.836	0.836	0.836	0.999	0.999	0.999	0.999	0.999	0.944	0.944	1.83	2.069	2.069	2.124	2.948	3.403	3.403	3.616	3.616	3.752	4.294	7.995	10.509	10.564	10.992	11.365	11.988	11.988	12.438	12.438	12.598	12.709	12.709	12.765	12.765	12.765	12.961	13.12	13.223	13.39
YOL104C	16.591	16.591	16.695	16.611	16.604	16.464	16.52	16.62	16.402	16.35	16.299	16.299	15.859	15.859	15.973	15.657	15.657	15.517	15.601	15.657	15.55	15.118	15.15	15.039	15.039	14.872	14.872	14.358	14.783	14.731	14.892	14.976	15.032	15.032	15.134	15.134	15.074	15.074	15.074	14.638	13.788	13.788	13.736	13.736	13.648	13.699	13.812	14.302	14.302
YLR370C	8.602	8.653	8.653	8.789	8.789	8.958	9.385	9.525	9.63	9.63	9.63	9.63	9.63	9.63	9.63	9.574	9.574	9.841	10.057	10.057	10.168	10.168	10.168	10.168	10.168	10.253	10.253	10.304	10.304	10.304	10.304	10.304	10.304	10.304	10.304	10.304	10.304	10.304	10.253	10.253	10.253	10.253	10.201	10.146	10.202	10.202	10.202	10.202	10.202
YPL012W	12.673	12.729	12.925	13.357	13.357	13.634	13.634	13.634	13.634	13.634	13.634	13.686	13.741	13.741	13.741	13.251	13.363	13.325	13.483	13.89	14.765	14.765	14.765	14.765	14.765	14.765	14.765	14.87	14.87	14.87	14.87	14.87	14.87	14.765	14.85	14.794	14.794	14.44	14.389	14.389	14.066	14.066	14.233	14.233	14.233	14.233	14.233	14.069	14.069
YDL180W	9.722	9.722	9.722	9.722	9.722	9.722	9.722	9.722	9.67	9.67	10.102	10.424	10.476	11.019	10.934	10.934	10.934	10.99	10.879	10.928	10.792	10.792	10.737	10.737	10.69	11.014	11.014	11.014	11.041	11.092	11.007	10.628	10.532	10.447	10.392	10.043	9.288	8.736	8.094	7.927	7.927	8.116	8.381	8.808	11.308	11.392	11.392	11.392	11.448
YMR149W	9.643	9.507	9.471	9.416	9.416	9.416	9.416	9.26	8.72	8.72	8.72	8.72	8.72	8.72	8.72	8.72	8.72	7.99	7.521	7.326	7.274	6.981	6.876	6.881	6.881	6.881	6.881	6.881	6.527	6.415	6.36	6.197	6.197	6.198	6.198	6.198	6.142	5.552	5.552	5.655	5.539	4.92	4.92	4.92	4.869	4.347	4	3.508	3.508
YMR157C	4.098	4.098	4.15	4.257	4.803	4.803	4.803	4.943	4.943	4.943	4.943	4.887	4.831	4.831	4.691	4.99	4.99	5.097	5.153	5.153	5.316	5.155	5.207	5.151	4.774	4.53	3.901	3.901	4.008	4.265	4.243	4.243	4.243	4.243	4.327	4.788	5.795	6.98	7.031	7.136	7.457	7.401	8.081	8.081	8.081	8.081	8.081	8.132	8.213
YGR199W	9.993	10.045	10.045	10.045	10.045	10.096	10.096	10.151	10.151	10.151	9.996	9.911	9.911	10.051	10.299	10.35	10.865	10.949	10.949	11.034	11.034	11.381	11.381	11.381	11.485	11.485	11.485	11.485	11.625	11.625	11.625	11.629	11.629	11.629	11.629	11.629	11.489	11.492	11.492	11.492	11.492	11.492	11.492	11.492	11.492	11.381	11.381	11.381	11.432
YDR386W	10.525	10.525	10.636	10.636	9.388	9.179	9.283	8.958	8.907	9.01	8.522	8.607	8.411	8.725	8.836	8.836	8.836	8.836	8.836	8.666	8.562	8.702	8.647	8.647	8.647	8.647	8.647	7.96	7.657	7.602	7.602	7.602	7.602	7.546	7.546	7.462	7.517	6.949	7.189	7.632	7.632	7.632	7.632	7.585	7.529	7.529	7.529	7.529	7.529
YCR097W	7.67	7.754	7.701	7.646	7.646	7.646	7.646	7.646	7.646	7.702	7.702	7.702	7.702	7.562	7.51	7.566	7.566	7.51	7.51	7.314	7.527	7.422	7.422	7.563	7.452	7.503	7.503	7.503	7.503	7.496	7.496	7.445	6.927	6.594	6.436	6.436	6.158	6.158	6.158	6.088	6.033	6.188	6.188	6.188	6.188	6.188	6.188	6.188	6.048
YMR086W	7.167	7.167	6.606	6.502	6.446	6.446	6.446	6.391	6.551	6.467	6.44	6.44	6.224	6.032	6.032	6.032	5.921	5.921	5.921	5.78	5.332	5.176	5.176	5.176	5.232	5.147	4.847	4.847	4.5	4.5	4.5	4.342	4.601	4.516	4.623	4.623	4.832	4.832	4.725	4.725	4.725	4.64	4.536	4.536	4.313	4.153	4.153	3.766	3.467
YDR323C	3.547	3.547	3.847	4.492	4.488	4.572	4.848	4.848	4.844	5.07	5.451	5.693	5.693	5.693	5.849	5.99	7.143	7.143	7.143	7.143	7.143	7.143	7.059	7.306	7.413	7.573	8.007	8.007	8.007	8.118	8.583	8.583	8.797	8.988	9.073	9.068	9.068	9.068	9.068	9.068	9.316	9.745	10.022	10.184	10.184	10.132	10.291	10.687	10.742
YOR194C	15.278	15.278	15.278	15.278	15.383	15.383	15.439	15.439	15.439	15.439	15.439	15.439	15.494	15.494	15.494	15.494	15.494	15.879	15.879	15.879	15.879	15.879	15.964	16.048	16.048	16.048	15.992	15.992	15.992	15.992	15.992	15.992	15.992	15.992	16.048	16.048	16.048	16.099	16.099	16.099	16.099	16.099	16.099	16.099	16.155	16.155	16.155	16.155	15.903
YBR048W	5.68	5.68	5.68	5.82	5.82	5.923	5.923	6.007	6.007	6.007	6.007	5.519	5.519	5.575	5.575	5.575	5.575	5.575	5.575	5.575	5.575	5.575	5.575	5.575	5.464	5.409	5.493	5.549	5.549	5.604	5.604	5.604	5.656	5.656	5.553	5.497	5.497	5.497	5.497	5.497	5.497	5.305	5.305	5.305	5.305	5.305	5.065	5.065	4.929
YGL133W	2.06	2.06	2.256	2.256	2.256	2.256	2.308	3.32	4.56	5.31	5.524	5.524	5.576	5.687	5.901	5.901	5.901	6.658	7.29	7.501	7.501	7.557	7.99	8.426	8.426	8.481	8.481	8.533	8.859	8.911	8.911	9.155	9.155	9.155	9.155	9.155	9.155	9.422	10.261	10.261	10.261	10.261	10.261	10.261	10.261	10.317	10.317	10.317	10.317
YER074W	3.508	3.508	3.508	3.508	3.452	3.452	3.452	3.592	3.592	3.592	3.592	3.592	3.592	3.508	3.508	3.508	3.508	3.508	3.508	3.508	3.508	3.508	3.508	3.508	3.479	3.479	3.479	3.479	3.479	3.479	3.394	3.394	3.394	3.394	3.45	3.45	3.45	3.45	3.347	3.347	3.347	3.291	3.291	3.291	3.291	3.291	3.24	3.184	3.184
YBR221C	11.107	11	10.944	10.944	10.944	10.944	10.944	11	11	11	11.336	11.387	11.801	12.062	12.062	12.336	12.332	12.332	12.332	12.332	12.332	12.332	12.332	12.332	12.332	12.387	12.438	12.49	12.49	12.49	12.438	12.331	12.331	12.331	12.387	12.387	12.387	12.387	12.387	12.387	12.387	12.302	12.302	12.302	12.302	12.302	12.302	12.358	12.358
YCR009C	3.217	3.217	3.217	3.302	3.353	4.219	4.36	4.415	4.471	4.471	4.475	4.586	4.586	4.586	4.694	4.694	4.694	4.694	4.694	4.749	4.889	4.889	4.889	4.889	4.889	5.045	5.045	5.045	5.045	5.045	5.101	5.101	5.156	5.212	5.595	5.647	6.682	6.682	6.787	6.842	6.842	6.842	6.927	6.927	6.927	7.228	7.494	7.494	7.494
YGL154C	9.34	9.639	9.365	9.365	9.365	9.365	9.421	9.588	9.588	9.588	9.588	9.588	9.424	9.479	9.479	9.615	9.615	9.667	9.94	9.996	9.94	9.836	9.836	9.729	9.729	8.606	8.55	8.599	8.246	9.085	9.085	9.308	9.419	9.526	9.32	9.486	9.486	9.695	10.537	12.229	12.761	13.06	12.953	13.547	13.543	13.732	13.838	14.03	14.03
YMR246W	4.222	4.523	4.718	5.148	5.148	5.093	5.093	5.093	5.037	4.985	4.985	4.985	5.145	5.205	5.261	5.261	5.261	5.261	5.261	5.261	5.261	5.261	5.261	5.261	5.261	5.261	5.261	5.261	5.261	5.176	4.965	4.965	4.965	4.965	4.965	5.176	4.965	4.965	4.805	4.805	4.805	4.749	4.694	4.694	4.694	4.694	4.025	4.045	3.989
YKL141W	0.912	0.912	0.912	1.134	1.189	1.345	1.345	1.345	1.345	1.345	1.345	1.345	1.397	1.397	1.397	1.397	1.397	1.397	1.397	1.397	1.397	1.452	1.556	1.556	1.661	1.661	1.661	1.661	1.661	1.661	1.661	1.661	1.661	1.661	1.661	1.661	1.661	1.661	1.661	1.661	1.661	1.661	1.661	1.661	1.661	1.661	1.605	1.605	1.605
YNL050C	4.613	5	5.136	5.136	5.136	5.192	5.196	5.145	5.201	5.201	5.201	5.285	5.229	5.229	5.229	5.118	5.23	5.5	5.552	5.763	5.763	5.848	5.848	5.988	6.424	6.802	7.62	8.25	8.25	8.52	8.52	8.676	8.676	8.676	8.727	8.727	8.727	8.727	8.783	8.735	8.735	8.893	9.695	10.045	10.768	10.768	10.88	10.88	10.88
YLR127C	11.56	10.796	10.636	10.636	10.636	10.692	10.692	10.692	10.692	10.692	10.692	10.636	10.636	10.585	10.585	10.585	10.585	10.585	10.344	10.504	10.341	10.286	9.955	9.793	9.878	9.711	9.655	9.655	9.655	9.655	9.6	9.6	9.339	9.143	9.087	8.381	8.215	7.117	6.748	6.748	6.748	6.748	6.748	6.748	6.644	6.644	6.589	3.482	3.264
YKR011C	6.333	6.86	7.076	7.076	7.076	7.132	7.076	7.076	7.187	7.187	7.136	7.187	7.187	7.076	7.076	7.132	7.243	7.243	7.439	7.488	7.488	7.596	7.488	7.484	7.211	7.433	7.484	7.644	7.832	7.832	7.832	8.057	8.113	8.113	8.412	8.412	8.412	8.357	8.412	8.412	8.412	8.412	8.412	8.412	8.412	8.301	8.301	8.461	8.461
YJL101C	7.737	7.737	7.541	7.485	7.433	7.378	7.104	5.595	5.6	5.506	5.615	5.881	5.826	5.881	5.982	5.982	5.926	5.73	5.941	5.941	5.996	5.996	5.832	5.998	5.998	5.998	6.053	6.654	6.598	6.65	6.594	6.594	6.594	6.539	6.539	6.595	6.595	6.539	6.539	6.539	6.595	6.382	6.549	6.498	6.498	6.498	6.498	6.237	6.34
YFL048C	14.131	14.882	14.933	14.989	14.989	14.989	14.989	14.989	15.044	15.044	15.044	15.1	15.151	15.207	15.207	15.207	15.051	15.051	15.051	15.107	15.107	15.107	15.107	15.107	15.107	15.163	15.163	15.163	15.112	15.112	15.112	15.275	15.275	15.223	15.223	15.223	15.223	15.275	15.275	15.219	15.219	15.219	15.219	15.275	15.326	15.326	15.326	15.326	15.326
YGL243W	6.453	6.402	6.299	6.299	6.247	6.005	5.683	5.654	5.738	5.682	5.731	5.731	5.787	5.697	5.634	5.634	5.69	5.638	5.638	5.69	5.585	5.585	5.256	5.53	5.744	5.744	5.744	5.985	5.624	5.679	5.575	5.575	5.575	5.471	5.33	5.47	5.199	5.199	5.092	5.252	5.608	5.856	6.286	6.286	6.397	6.969	6.969	6.969	6.918
YDR272W	13.273	13.217	13.324	13.965	13.965	13.965	13.965	14.016	14.016	14.016	13.96	13.96	14.419	14.201	14.322	14.266	14.266	14.318	14.318	14.369	14.373	14.317	14.317	14.313	14.88	14.88	14.88	15.021	14.965	15.021	14.914	14.858	14.747	14.747	14.887	14.887	14.831	14.805	14.749	14.856	14.856	14.908	14.908	14.963	14.908	14.908	14.852	14.852	14.852
YOL135C	10.766	10.715	10.715	10.715	10.715	10.715	10.715	11.673	11.729	11.624	11.676	11.676	12.001	12.703	13.003	13.003	13.003	13.115	13.141	13.312	13.205	13.205	13.205	13.205	13.205	13.261	13.05	13.105	13.32	13.376	14.183	14.8	14.967	14.967	14.967	15.023	15.023	14.81	14.81	14.81	14.81	14.81	14.754	14.754	14.81	14.973	14.973	14.973	14.973
YLR431C	12.066	12.066	12.015	11.93	11.879	11.683	11.683	11.738	11.738	11.738	11.683	11.634	11.476	10.853	9.574	9.2	8.828	8.777	8.688	8.743	8.962	8.962	8.962	8.962	8.913	8.913	8.801	8.801	8.643	7.998	7.779	7.779	7.623	7.568	7.623	7.811	7.967	7.911	7.911	7.911	7.911	7.911	7.856	7.856	7.745	7.364	7.364	7.364	7.308
YML111W	11.048	10.998	10.729	10.627	10.62	10.62	10.676	10.62	10.62	10.62	10.62	10.62	10.62	10.62	10.62	10.457	10.457	10.239	10.369	10.558	10.614	9.994	10.046	9.961	9.909	9.502	9.502	8.592	8.536	8.536	8.311	8.353	8.731	8.731	8.731	8.731	8.731	8.543	8.543	8.24	7.993	7.725	7.478	7.373	7.65	7.65	7.701	8.026	8.026
YNL085W	8.399	9.365	12.738	12.794	12.85	12.85	12.905	13.221	13.118	13.173	13.173	13.173	13.173	13.173	13.173	13.176	13.283	13.147	13.147	13.147	13.147	13.091	13.091	13.091	13.202	13.265	13.35	13.35	14.097	13.849	13.794	13.802	13.346	13.346	13.342	13.342	13.716	13.438	13.438	13.578	13.634	13.634	13.69	13.579	13.742	12.782	12.934	13.095	13.144
YHR009C	0.789	0.789	0.789	0.789	0.789	0.789	0.789	0.789	0.789	0.789	0.634	0.634	0.634	0.634	0.634	0.634	0.523	0.523	0.523	0.523	0.523	0.523	0.523	0.523	0.523	0.523	0.523	0.418	0.418	0.418	0.418	0.418	0.418	0.418	0.418	0.418	0.418	0.683	0.683	0.683	0.683	0.683	0.683	0.768	0.823	0.823	0.823	0.823	0.927
YGR187C	6.611	6.666	6.666	6.666	6.666	6.666	6.666	6.666	6.666	6.666	6.666	6.615	6.564	6.564	6.564	6.564	6.564	6.512	6.457	6.401	6.29	6.13	6.13	5.196	4.53	3.99	3.887	3.887	3.887	3.803	3.747	3.747	3.747	3.747	3.447	3.176	3.176	2.904	2.799	2.715	2.799	2.799	2.799	2.799	2.904	2.748	2.748	2.748	2.748
YBL018C	13.167	13.274	13.437	13.437	13.484	13.484	13.595	13.595	13.651	13.784	13.784	13.869	13.765	13.82	13.765	13.987	14.957	15.209	15.815	15.815	16.422	16.422	16.422	16.422	16.422	16.584	16.584	16.64	16.64	16.64	16.64	16.584	16.584	16.636	16.636	16.636	16.636	16.636	16.636	16.58	16.58	16.58	16.58	16.58	16.58	16.58	16.58	16.525	16.229
YGR093W	14.089	14.089	14.089	14.225	14.303	14.248	14.163	14.185	14.296	14.451	14.451	14.556	14.826	14.826	14.826	14.826	14.826	14.826	15.021	14.966	14.966	15.021	15.125	15.181	15.181	15.181	15.181	15.041	15.181	15.181	15.181	15.181	15.181	15.181	15.181	15.181	14.589	14.533	14.537	14.537	14.537	14.486	14.486	14.537	14.537	13.755	13.401	12.857	12.696
YOR350C	5.385	6.311	7.575	8.316	8.316	8.316	8.367	8.367	8.212	8.366	8.417	8.585	9.893	9.893	9.893	9.893	10.106	10.302	10.302	10.357	10.357	10.306	10.306	10.391	10.501	11.175	11.338	11.338	11.338	11.449	11.501	11.501	11.501	11.501	11.556	11.66	11.66	11.716	11.716	11.716	11.827	11.827	11.878	11.878	11.878	11.878	11.85	11.85	12.008
YGR159C	13.566	13.515	13.408	13.548	13.873	14.036	14.036	14.036	14.036	13.896	13.892	14.083	14.216	14.216	14.109	14.109	14.024	14.132	13.862	13.862	13.759	13.815	13.815	13.815	13.815	13.646	13.337	12.933	12.848	12.848	12.848	12.848	12.848	12.848	12.848	12.848	12.848	12.848	12.532	12.477	12.477	12.472	12.528	12.528	12.528	12.472	12.472	12.25	12.25
YJL139C	11.959	11.693	11.722	11.935	12.179	12.179	12.179	12.319	12.263	12.319	11.693	11.693	11.937	11.937	11.886	11.886	11.941	11.667	11.611	11.504	11.504	11.504	11.448	11.448	11.257	11.451	11.451	11.4	11.569	10.165	10.002	10.002	9.483	9.432	9.376	9.376	9.292	9.133	8.997	8.723	8.723	8.723	7.998	7.524	7.439	7.543	7.488	7.221	7.221
YDR074W	16.158	16.242	16.298	16.298	16.298	16.298	16.298	16.298	16.298	16.167	16.167	16.218	16.023	16.023	16.023	15.488	15.437	15.802	15.802	15.802	15.802	15.802	15.858	15.858	15.662	15.662	15.391	15.391	15.391	15.391	14.615	14.558	14.661	14.661	14.661	14.605	14.605	14.55	14.494	14.601	14.601	14.601	14.55	14.579	14.579	13.894	13.739	13.739	13.523
YML114C	11.673	11.622	11.622	11.622	11.622	11.622	11.622	11.622	11.622	11.537	11.537	11.537	11.486	11.486	11.431	11.213	11.077	11.021	11.021	11.021	11.021	11.021	10.91	9.786	9.786	9.682	9.682	9.682	8.521	8.417	8.02	8.02	7.698	7.642	7.642	7.371	7.371	7.26	7.26	7.316	7.316	7.316	7.316	7.147	7.147	6.716	6.58	6.444	6.444
YJL191W	11.533	11.271	10.658	10.714	9.33	9.32	9.425	9.425	9.338	9.338	8.791	8.791	8.736	8.569	8.569	7.377	8.529	8.529	8.58	8.521	8.79	8.594	9.763	9.763	9.819	9.819	9.875	9.875	9.875	9.875	9.875	9.482	9.621	10.796	11.821	12.073	12.073	12.18	12.18	12.265	12.209	12.265	12.261	12.261	12.365	12.365	12.469	12.414	12.414
YAL060W	5.448	5.281	5.281	5.281	5.03	5.03	5.134	5.134	5.079	5.079	4.651	4.651	4.544	4.21	3.734	3.649	3.734	3.734	3.734	3.683	3.734	3.783	3.783	3.783	3.727	3.642	3.642	3.587	3.642	3.053	2.993	2.993	2.946	2.946	2.946	3.002	3.031	3.031	3.031	2.842	2.623	2.375	2.431	2.431	2.431	2.487	2.431	2.431	2.431
YGL173C	20.062	20.421	20.37	20.37	20.425	20.425	20.425	20.425	20.369	20.369	20.741	20.741	20.741	21.007	21.007	21.007	21.007	21.007	21.007	21.059	20.948	20.948	20.948	20.948	20.948	20.915	20.915	20.915	20.97	20.915	20.915	20.915	20.915	20.915	20.755	20.755	20.699	20.599	20.548	20.604	20.604	20.604	20.604	20.604	20.493	20.493	20.33	20.33	20.226
YPL138C	10.932	11.221	11.221	11.413	11.413	12.388	12.388	12.392	12.392	12.639	12.584	12.695	12.917	12.674	12.73	12.785	12.921	12.543	12.655	12.842	12.927	13.087	12.811	12.862	12.974	13.025	13.265	13.265	13.265	13.265	13.265	12.906	12.906	12.962	13.509	13.56	13.665	13.558	13.772	13.939	13.799	13.799	13.799	13.903	13.756	13.807	13.807	13.914	13.914
YJL051W	14.689	14.689	14.8	14.664	14.873	14.928	14.928	14.984	14.747	14.747	15.04	14.984	14.984	14.984	15.04	15.04	14.985	14.985	14.989	15.235	15.347	15.347	15.347	15.347	15.347	15.347	15.347	15.347	15.347	15.291	15.291	15.24	15.24	15.24	15.08	15.08	15.08	14.868	14.817	14.817	14.599	14.599	14.599	14.599	14.599	14.599	14.463	14.463	14.351
YER001W	0.318	0.318	0.318	0.318	0.263	0.263	0.207	0.292	0.292	0.292	0.348	0.348	0.348	0.348	0.348	0.348	0.348	0.348	0.348	0.348	0.348	0.348	0.348	0.348	0.348	0.348	0.348	0.348	0.348	0.348	0.348	0.348	0.348	0.348	0.348	0.348	0.348	0.348	0.348	0.348	0.348	0.348	0.604	0.66	0.66	0.66	0.66	0.711	0.711
YBR158W	0.852	0.852	0.852	0.852	0.69	0.605	0.605	0.521	0.469	0.365	0.365	0.365	0.42	0.42	0.42	0.42	0.42	0.42	0.42	0.42	0.42	0.42	0.42	0.42	0.42	0.42	0.472	0.472	0.472	0.472	0.472	0.472	0.472	0.387	0.387	0.387	0.387	0.387	0.387	0.387	0.387	0.387	0.472	0.472	0.472	0.472	0.472	0.472	0.472
YDR339C	0.056	0.056	0.245	0.245	0.245	0.245	0.245	0.245	0.296	0.296	0.296	0.296	0.296	0.296	0.296	0.296	0.296	0.296	0.296	0.296	0.296	0.296	0.296	0.296	0.24	0.24	0.24	0.24	0.24	0.24	0.24	0.24	0.24	0.24	0.24	0.24	0.24	0.24	0.352	0.352	0.352	0.352	0.352	0.352	0.407	0.407	0.407	0.407	0.407
YBR138C	16.844	16.955	17.151	17.151	17.096	17.147	17.091	17.091	17.036	17.084	17.136	17.136	17.136	17.136	17.187	17.187	17.187	17.187	17.051	17.051	17.051	17.055	17.106	17.106	17.106	17.055	16.999	16.999	16.784	16.784	16.784	16.733	16.677	16.677	16.677	16.677	16.677	16.677	16.677	16.677	16.079	15.939	15.855	15.855	15.77	15.91	15.91	15.966	15.966
YOR213C	3.49	3.542	3.542	3.626	3.711	3.921	4.081	5.896	6.463	6.519	6.63	6.63	6.685	6.797	6.797	6.797	6.881	6.881	6.881	6.881	6.828	6.828	6.995	7.382	7.549	9.775	9.775	9.826	9.826	9.967	10.074	10.321	10.475	10.475	10.527	10.527	10.527	10.631	10.631	10.687	10.687	10.687	10.687	10.687	10.743	10.743	10.794	10.794	10.794
YCL054W	9.473	9.369	9.795	9.795	9.851	9.87	9.87	9.87	9.819	9.926	9.982	10.193	10.193	10.142	10.142	10.142	10.142	10.142	10.142	10.142	10.142	10.091	10.147	10.147	10.147	10.095	10.04	10.04	10.04	10.04	8.921	8.702	8.651	8.309	8.629	8.6	8.549	8.549	8.549	8.549	8.253	8.23	8.263	8.212	8.212	8.212	8.16	8.16	8.105
YKL073W	12.342	12.342	12.509	12.509	12.594	12.783	14.15	15.102	15.102	15.157	15.213	15.213	15.213	15.213	15.213	15.213	15.213	15.213	15.213	15.213	15.213	15.213	15.213	15.213	15.213	15.213	15.324	15.32	15.376	15.269	15.239	15.239	15.014	15.07	15.07	15.266	15.317	15.631	15.686	15.738	15.738	15.738	15.738	15.738	15.789	15.789	15.789	15.789	15.789
YPL083C	9.347	9.347	9.292	9.24	9.565	9.402	9.296	9.24	9.244	9.522	9.522	9.677	9.732	9.732	9.788	9.788	10.108	10.093	9.902	9.902	9.902	9.953	9.949	9.891	9.924	9.873	9.818	9.493	9.441	9.386	9.219	8.634	8.634	9.292	9.292	9.321	9.321	9.481	9.295	9.295	9.295	9.38	9.329	9.329	9.329	9.498	9.279	9.228	9.177
YER133W	12.539	12.539	12.731	12.94	13.042	13.098	13.098	13.261	13.424	13.424	13.535	13.535	13.8	13.8	13.8	13.8	13.94	13.804	13.804	13.748	13.8	13.8	13.855	13.855	13.855	13.855	13.911	14.018	14.018	14.018	14.018	14.018	14.018	14.018	14.074	14.074	14.074	14.074	14.074	13.989	13.938	13.938	13.938	13.938	13.938	13.938	13.882	13.882	13.831
YIL156W	2.024	1.995	1.999	1.948	2.004	2.582	2.582	2.582	2.582	2.582	2.582	2.582	2.525	2.696	2.611	2.611	2.696	2.747	2.747	2.802	2.802	3.024	3.024	3.08	3.135	3.079	3.135	3.315	3.801	3.908	4.099	4.21	4.21	4.432	5.506	6.103	7.256	7.256	8.004	8.887	8.887	9.268	10.043	10.297	10.648	11.083	11.028	11.083	11.028
YDR307W	3.436	3.436	3.487	3.539	3.595	3.65	3.755	3.755	3.755	3.755	3.755	3.755	3.755	3.703	3.703	3.703	3.599	3.495	3.286	3.181	3.181	3.041	2.986	3.037	3.037	3.037	3.092	3.092	3.092	3.092	3.092	3.041	2.887	2.991	3.047	3.047	3.047	3.047	3.047	2.962	2.962	2.855	2.855	2.855	2.855	2.855	2.799	2.637	2.637
YHR043C	15.191	14.726	14.13	14.104	14.104	14.104	14.159	14.104	14.048	14.048	13.997	13.894	13.894	13.734	13.734	13.678	13.594	13.372	13.316	13.316	13.316	13.316	13.213	13.162	12.888	12.888	12.888	12.726	12.671	12.619	12.619	12.619	12.508	12.453	12.141	11.934	10.756	10.264	9.6	9.6	9.596	9.301	9.25	9.194	8.696	8.667	8.471	8.522	8.466
YPR084W	9.309	9.205	9.205	8.209	8.017	7.379	7.323	7.323	7.323	7.379	7.327	7.108	6.95	7.039	7.09	7.09	7.146	6.567	6.619	6.619	6.563	6.563	6.563	6.214	6.218	6.218	6.218	6.218	6.218	5.784	5.833	5.523	5.365	5.365	4.74	4.524	4.524	2.899	2.81	4.736	5.692	5.692	5.641	5.801	5.801	5.856	5.992	8.508	9.414
YPR079W	2.783	2.672	2.672	2.616	2.752	2.752	2.752	2.808	3.074	3.483	3.59	3.59	4.208	4.208	4.312	4.364	4.64	4.64	4.64	4.64	4.64	4.64	4.64	4.589	4.645	4.589	4.589	4.589	4.484	4.54	4.54	4.591	4.591	4.647	4.647	4.647	4.702	4.702	4.702	4.843	4.843	4.843	4.899	4.899	4.899	4.899	4.899	4.843	4.928
YNR033W	3.73	3.318	3.318	3.318	3.107	2.495	2.444	2.548	2.548	2.6	2.493	2.74	2.74	2.792	2.847	2.847	2.847	2.902	2.817	2.817	2.873	2.873	2.766	2.766	2.766	2.766	2.214	2.152	2.289	2.234	2.234	2.318	2.425	2.314	2.314	2.158	2.159	3.23	3.282	3.337	3.337	3.337	3.127	3.127	3.127	3.706	4.982	4.982	4.982
YLR328W	7.317	7.317	7.317	7.317	7.317	7.317	7.317	7.261	7.261	7.261	7.261	7.261	7.261	6.891	6.622	6.477	6.426	6.399	6.399	6.399	6.399	6.399	6.399	6.399	6.348	6.297	6.078	6.078	6.078	6.078	6.078	6.078	6.078	5.993	5.946	5.946	5.894	5.979	5.979	5.979	5.979	5.979	5.979	5.928	5.872	5.872	5.872	5.872	5.816
YJR005W	6.96	6.96	7.012	7.067	6.982	6.982	7.034	7.23	7.23	7.392	7.78	8.305	8.36	8.576	8.798	8.798	8.882	8.882	8.882	8.994	9.096	9.941	9.941	9.993	9.993	10.325	10.514	10.514	10.654	10.817	10.817	10.817	10.817	10.817	10.817	10.817	10.817	10.817	10.817	10.902	10.85	10.85	10.795	10.795	10.795	10.795	10.71	10.71	10.955
YKL028W	0.461	0.461	0.461	0.461	0.461	0.461	0.461	0.461	0.461	0.461	0.461	0.461	0.461	0.461	0.461	0.461	0.461	0.41	0.41	0.41	0.358	0.358	0.358	0.358	0.358	0.358	0.358	0.358	0.358	0.358	0.358	0.358	0.358	0.358	0.358	0.414	0.414	0.414	0.414	0.414	0.414	0.414	0.414	0.414	0.414	0.414	0.414	0.414	0.414
YGL037C	0	0	0.085	0.085	0.085	0.085	0.085	0.085	0.085	0.085	0.085	0.085	0.085	0.085	0.085	0.085	0.085	0.085	0.189	0.296	0.296	0.352	0.352	0.352	0.352	0.352	0.352	0.352	0.352	0.352	0.352	0.352	0.352	0.352	0.352	0.352	0.352	0.352	0.352	0.352	0.352	0.352	0.352	0.352	0.352	0.352	0.352	0.352	0.352
YDL088C	12.245	12.245	12.352	12.352	12.352	12.459	13.09	13.446	13.446	13.446	13.446	13.446	13.446	13.446	13.446	13.586	13.727	13.727	13.727	13.727	13.727	13.727	13.727	13.727	13.778	13.778	13.778	13.778	13.783	13.783	13.783	13.731	13.816	13.871	13.927	13.927	13.927	14.03	13.975	14.085	14.304	14.304	14.356	14.356	14.356	14.356	14.356	14.3	14.3
YML108W	5.581	5.633	5.737	5.737	5.737	5.737	5.737	5.789	5.789	5.789	5.789	6.054	6.164	6.164	6.164	6.164	6.113	5.413	5.253	5.237	5.647	6.561	6.561	6.646	6.646	6.753	6.698	6.698	6.698	6.961	6.961	6.961	7.061	7.061	7.553	7.553	7.553	7.609	7.767	8.177	8.228	8.339	8.734	8.87	8.954	8.954	8.954	8.954	8.954
YML029W	12.737	12.846	13.037	12.65	13.04	14.83	14.83	14.779	14.779	14.779	13.539	13.591	11.526	9.934	10.386	10.271	10.468	10.634	10.894	10.894	10.979	11.38	11.273	11.48	11.48	11.48	11.399	11.138	11.003	11.059	11.061	11.221	11.468	11.468	11.524	11.527	11.582	11.582	11.231	11.451	11.451	11.506	11.565	12.096	12.796	12.796	12.903	12.903	12.907
YNL197C	15.851	15.851	15.851	15.851	15.744	15.744	15.8	15.8	15.8	15.8	15.8	15.8	15.8	15.8	15.695	15.584	15.584	15.542	15.434	15.379	15.379	15.379	15.434	15.434	15.49	15.49	15.49	15.594	15.594	15.594	15.594	15.594	15.543	15.543	15.487	15.38	15.38	15.325	14.929	14.929	14.873	14.873	14.873	14.873	14.71	14.71	14.709	13.933	13.878
YLR437C	9.259	9.315	9.315	9.315	9.315	9.315	9.315	9.315	9.315	9.315	9.315	9.315	9.315	9.315	9.315	9.315	9.37	9.37	9.37	9.37	9.37	9.37	9.37	9.319	9.319	9.319	9.268	9.268	9.268	9.268	9.268	9.268	9.05	8.853	8.853	8.746	8.746	8.695	8.528	8.528	8.314	8.314	8.229	8.178	8.178	8.015	8.015	7.884	7.481
YHR026W	10.656	10.656	10.712	10.816	10.816	10.816	10.816	10.658	10.586	10.951	12.469	12.469	12.995	13.506	15.011	15.011	15.011	15.062	15.062	15.007	15.013	14.957	15.173	15.632	15.788	15.788	15.788	15.844	15.789	15.733	15.733	15.733	15.733	15.733	15.838	15.838	15.838	15.948	15.893	15.948	16	16	15.895	15.895	15.84	15.84	15.756	15.756	15.867
YGL073W	18.417	18.417	18.417	18.417	18.417	18.417	18.473	18.473	18.473	18.366	18.366	18.311	18.199	18.199	18.148	18.148	18.148	18.148	17.841	17.679	17.594	16.439	16.439	16.194	15.247	15.136	14.237	14.186	14.186	14.186	13.223	12.924	12.784	12.732	12.893	12.893	12.893	12.893	12.893	12.893	12.893	12.893	12.893	12.837	12.837	12.837	12.141	11.431	11.277
YMR215W	11.981	12.192	12.468	12.468	12.198	12.198	12.359	12.274	12.577	12.628	12.684	12.789	12.789	12.976	13.027	13.027	13.061	13.116	13.116	13.172	13.172	13.172	13.172	13.172	13.172	13.175	13.175	13.175	13.175	13.119	13.119	13.063	13.063	13.063	13.175	13.175	13.175	13.175	13.175	13.119	13.119	13.068	13.068	13.068	13.172	13.172	13.088	13.088	13.032
YDR076W	9.067	9.227	9.913	9.913	10.02	11.164	11.249	11.249	11.241	12.376	12.376	12.616	12.756	12.756	12.756	12.863	12.863	12.753	12.753	12.701	12.841	12.841	12.948	13.211	13.267	13.374	13.208	13.208	13.208	13.208	13.101	13.255	13.549	13.968	14.656	14.712	14.768	14.819	14.874	14.874	14.874	14.93	15.066	15.066	15.122	15.258	15.258	15.258	15.258
YGR097W	3.391	3.391	3.391	3.391	3.442	3.549	3.66	3.745	3.745	3.936	3.988	4.346	4.509	4.509	4.509	4.509	4.509	4.509	4.509	4.564	4.62	4.78	5.839	6.267	6.267	6.322	6.322	6.322	6.377	6.377	6.377	6.377	6.377	6.429	6.643	7.009	7.009	7.009	7.009	7.065	7.172	7.279	7.39	7.441	7.441	7.548	7.653	8.058	8.113
YNL315C	7.096	6.807	6.756	6.701	6.4	6.425	6.605	6.823	6.823	6.823	6.66	6.609	6.66	6.707	7.002	9.43	9.43	9.535	10.19	10.242	10.242	10.979	11.063	11.063	11.063	11.119	11.226	11.601	11.549	11.605	11.712	11.979	11.868	12.035	12.457	12.512	13.741	13.708	13.764	13.9	13.9	14.012	14.012	14.018	14.129	14.129	14.236	14.236	14.236
YAL002W	3.023	2.912	2.912	2.828	2.828	2.772	2.772	2.717	2.717	2.772	2.941	2.941	2.941	2.941	2.941	2.857	2.961	3.017	3.101	3.157	3.157	3.213	3.213	3.106	3.106	3.106	3.106	3.106	3.106	3.106	3.106	3.106	2.894	3.086	3.086	3.086	3.142	3.142	3.142	3.142	3.086	3.33	3.299	3.346	3.397	3.452	3.452	3.397	3.342
YJR102C	4.193	4.138	3.922	3.573	3.351	3.244	3.188	3.133	3.133	3.021	2.97	2.752	2.557	2.25	2.25	2.25	2.25	2.25	2.087	2.032	1.977	1.807	1.807	1.807	1.863	1.863	1.863	1.863	1.811	1.811	1.756	1.756	1.756	1.756	1.756	2.275	2.795	2.847	2.847	2.847	2.931	2.368	2.228	2.228	2.228	2.334	2.47	2.526	2.985
YMR263W	6.394	6.394	6.339	6.339	6.045	6.097	6.101	6.101	6.317	6.317	7.052	10.128	13.552	13.552	13.714	13.765	13.821	13.821	13.821	14.037	13.901	14.174	14.528	14.742	15.591	15.591	15.647	15.647	15.698	15.698	15.754	15.858	15.858	15.858	15.858	15.858	15.914	15.914	15.914	15.914	15.914	16.054	16.11	16.217	16.217	16.217	16.272	16.272	16.216
YFR034C	12.354	12.465	12.516	12.728	12.677	12.677	12.784	12.896	13.007	13.007	13.007	13.007	13.007	13.063	12.923	12.871	12.871	12.606	12.506	12.85	13.588	13.644	13.644	13.644	13.644	13.644	13.644	13.644	13.644	13.644	13.695	13.695	13.695	13.695	13.644	13.644	13.699	13.644	13.481	13.481	13.426	13.426	13.426	13.618	13.618	13.618	13.533	13.234	13.234
YNL141W	3.781	3.781	3.781	3.781	3.781	3.781	3.781	3.781	3.781	3.886	3.83	3.83	3.83	3.83	3.83	3.83	3.83	3.83	3.83	3.745	3.745	3.745	3.689	3.689	3.605	3.498	3.498	3.498	3.498	3.338	3.042	3.042	2.991	2.991	2.766	2.156	2.156	2.151	2.151	2.151	2.151	2.151	2.151	2.1	2.1	2.1	2.151	2.151	2.152
YLR243W	5.38	5.329	5.329	4.438	4.438	5.097	5.042	5.042	5.093	5.151	5.313	5.313	5.42	5.42	5.268	4.999	4.999	5.214	5.297	5.622	6.504	6.448	6.448	6.5	6.825	6.88	6.936	6.936	6.936	6.885	6.936	6.988	7.317	7.992	8.151	8.151	8.151	8.202	8.202	8.257	8.309	8.309	8.309	8.309	8.168	8.084	8.084	8.084	8.14
YML048W	12.189	12.296	12.296	12.351	12.351	12.351	12.137	12.188	12.542	12.542	12.653	12.653	12.809	12.753	12.805	12.749	12.805	13.323	13.359	13.462	13.462	13.462	13.462	13.462	13.462	13.567	13.518	13.518	13.625	13.625	13.629	13.629	13.629	13.713	13.569	13.357	13.342	13.556	13.611	13.611	13.611	13.611	13.77	13.77	13.77	13.825	13.825	13.662	13.718
YCR067C	4.341	4.337	4.337	4.524	4.576	4.843	5.038	5.038	4.983	5.034	4.825	4.774	4.774	4.774	4.774	4.774	4.638	4.638	4.638	4.638	4.638	4.638	4.638	4.638	3.969	3.974	3.871	3.871	3.76	3.76	3.648	3.648	3.733	3.789	3.789	3.84	3.84	3.84	3.996	3.996	3.996	3.996	3.996	3.945	3.945	3.945	3.691	3.639	3.639
YDL075W	0.988	0.881	0.778	0.637	0.637	0.637	0.637	0.637	0.637	0.501	0.207	0.207	0.207	0.207	0.207	0.207	0.207	0.207	0.207	0.156	0.051	0.051	0.051	0.051	0.051	0.051	0.051	0	0	0	0	0	0	0	0	0	0	0	0	0	0	0	0	0	0	0	0	0	0
YDR451C	7	8.56	8.56	8.56	8.616	8.616	8.616	8.935	8.935	8.935	8.935	9.131	9.519	9.519	9.729	9.834	9.889	9.941	9.941	9.941	9.996	9.976	10.028	10.135	10.135	10.135	10.135	10.135	10.135	10.032	10.242	10.242	10.297	11.121	11.121	11.172	11.45	11.45	11.535	11.484	11.484	11.484	11.539	11.539	11.539	11.539	11.539	11.624	11.787
YGL090W	4.723	4.727	4.783	5.056	5.491	6.027	6.027	6.083	6.443	6.443	6.499	6.638	6.742	7.009	7.06	7.06	7.545	7.545	7.597	7.648	7.648	7.733	7.733	7.681	7.897	8.337	8.393	8.449	8.608	8.664	8.817	8.873	9.013	9.064	9.064	9.289	9.4	9.612	9.667	9.667	9.667	9.82	9.872	10.905	11.172	11.223	11.279	11.279	11.279
YJL212C	13.698	13.592	13.592	13.592	13.592	13.592	13.536	13.536	13.536	13.536	13.536	13.481	13.376	13.376	13.376	12.783	12.616	12.509	12.013	12.013	12.013	11.961	11.961	11.961	11.961	11.739	11.739	11.739	11.739	11.795	11.628	11.572	11.572	11.572	11.572	10.345	9.209	8.851	8.691	8.691	8.691	8.691	8.588	8.588	8.37	8.37	7.623	7.19	7.134
YMR026C	11.294	11.294	11.187	11.354	12.178	12.4	12.4	12.4	12.4	12.4	12.485	12.485	12.485	12.484	12.484	12.624	13.007	13.062	13.062	13.225	13.997	14.378	14.6	14.685	14.881	14.936	14.992	15.048	15.048	15.048	15.188	15.188	15.244	15.351	15.351	15.351	15.351	15.351	15.351	15.351	15.351	15.43	15.43	15.481	15.481	15.481	15.481	15.481	15.481
YNL132W	2.363	2.31	2.254	2.254	2.254	2.1	2.016	1.848	1.546	1.267	1.319	1.263	1.263	1.208	1.152	1.152	1.152	1.097	0.69	0.635	0.154	0.103	0.103	0.103	0.103	0.103	0.103	0.103	0.103	0.103	0.103	0.103	0.103	0.103	0.103	0.103	0.103	0.103	0.207	0.207	0.207	0.207	0.519	0.519	0.519	0.519	0.623	0.623	0.623
YER132C	1.2	1.2	1.2	1.2	1.2	1.2	1.2	1.2	1.2	1.2	1.2	1.304	1.304	1.304	1.304	1.36	1.36	1.36	1.36	1.36	1.219	1.219	0.819	0.819	0.819	0.686	0.741	0.741	0.741	0.741	0.741	0.826	0.826	0.826	0.826	0.826	0.826	0.63	0.63	0.63	0.63	0.63	0.63	0.63	0.63	0.714	0.714	0.714	0.77
YHR083W	10.925	10.925	10.981	11.196	11.308	11.308	11.359	11.359	11.359	11.359	11.47	11.47	11.555	11.555	11.932	11.932	12.035	12.035	12.035	12.035	12.035	12.035	11.823	11.72	11.72	11.856	11.941	12.016	12.016	12.016	12.016	12.016	12.016	12.016	12.016	12.016	12.016	12.016	12.016	12.016	11.932	11.932	11.932	11.932	11.88	11.88	11.88	11.88	11.88
YLR221C	8.505	8.505	8.505	8.56	8.856	8.856	8.912	8.754	8.754	8.754	8.62	8.676	9.294	9.664	9.831	9.987	10.042	10.042	10.042	9.935	9.935	9.693	9.749	9.97	9.97	9.97	10.322	10.377	10.377	10.377	10.322	10.27	10.214	10.13	10.237	10.293	10.459	10.459	10.673	11.05	11.05	11.05	11.05	10.994	10.994	10.994	10.994	11.05	11.05
YIL006W	8.694	8.746	8.746	8.746	8.223	8.091	8.147	8.465	8.521	8.465	8.781	8.732	8.868	9	9	8.893	9.075	9.98	9.98	9.98	9.925	9.925	9.981	9.981	10.087	10.087	10.087	10.087	10.139	10.303	10.299	10.299	10.354	10.515	11.113	11.301	11.356	11.408	11.459	11.814	11.814	11.814	11.814	11.865	11.865	11.865	11.865	11.865	11.781
YDR027C	14.377	14.377	13.823	13.879	13.831	13.747	13.747	13.802	13.802	13.806	13.962	14.628	14.628	14.683	14.683	14.683	14.579	14.579	14.579	14.579	14.63	14.63	14.63	14.797	14.797	14.797	14.797	14.797	14.797	14.797	14.746	14.746	14.801	14.852	14.908	15.179	15.231	15.286	15.286	15.286	15.258	15.258	15.317	15.317	15.317	15.317	15.369	15.369	15.369
YBL074C	3.449	3.449	3.342	3.257	3.257	3.313	3.313	3.417	3.417	3.417	3.417	3.362	3.306	3.362	3.362	3.362	3.362	3.362	3.362	3.633	3.633	3.633	3.633	3.633	3.688	3.744	3.744	3.744	3.744	3.744	3.744	3.744	3.744	3.744	3.744	3.688	3.633	3.717	3.717	3.717	3.717	3.717	3.773	3.773	3.773	3.773	3.773	3.824	3.824
YLR055C	0.387	0.387	0.387	0.387	0.387	0.387	0.387	0.387	0.387	0.196	0.196	0.196	0.196	0.251	0.251	0.251	0.251	0.251	0.251	0.251	0.251	0.251	0.251	0.251	0.251	0.251	0.251	0.251	0.251	0.251	0.251	0.251	0.251	0.306	0.306	0.306	0.306	0.306	0.306	0.306	0.306	0.306	0.306	0.306	0.306	0.306	0.306	0.306	0.306
YBR031W	13.587	13.531	13.531	13.446	13.446	13.442	13.358	13.358	13.358	13.358	13.038	12.278	11.971	11.971	10.937	10.586	10.488	10.488	10.436	10.492	10.385	10.385	10.334	10.334	10.282	10.142	10.142	10.142	10.037	9.986	10.146	10.146	9.873	9.873	9.873	9.873	9.928	9.928	9.928	8.831	8.41	8.41	8.025	8.025	8.025	8.025	8.025	8.025	7.116
YMR295C	11.697	11.801	11.801	11.801	11.962	11.962	11.962	11.906	11.906	11.906	11.635	11.971	11.971	11.971	11.971	11.971	11.971	12.022	12.022	11.967	11.996	11.996	11.833	11.833	11.641	11.641	11.315	10.819	10.707	10.758	10.651	10.651	10.651	10.791	10.784	10.784	10.784	10.784	10.84	10.84	10.735	10.731	10.676	10.731	10.731	10.676	10.428	10.428	10.373
YLR214W	9.573	9.629	9.629	9.629	9.629	9.629	9.629	9.629	9.573	9.677	9.677	9.677	9.677	9.677	9.677	9.677	9.677	9.593	9.593	9.593	9.508	9.401	9.401	9.345	9.233	9.093	9.093	9.037	8.981	8.697	8.59	8.538	8.538	8.538	8.343	8.394	8.394	8.394	8.394	8.394	8.394	8.394	8.021	8.021	7.558	7.399	7.399	6.543	6.407
YGR005C	9.546	9.546	9.546	9.392	9.234	10.106	9.966	9.966	10.017	10.017	10.211	9.893	10.089	10.036	10.087	10.223	9.945	10.436	10.572	10.572	10.572	10.623	10.354	10.298	10.354	10.196	10.196	10.609	12.305	12.946	13.057	13.057	13.168	13.034	13.081	13.329	13.594	13.594	13.594	13.756	13.756	13.756	13.756	13.756	13.756	13.703	13.891	13.891	13.891
YPL024W	2.097	2.208	2.208	2.208	2.208	2.208	2.208	2.264	2.404	2.404	2.488	2.488	2.437	2.541	2.893	2.893	3.08	3.08	3.08	3.08	3.132	3.132	3.132	3.132	3.047	3.047	3.15	3.15	3.15	3.15	3.15	3.15	3.15	3.15	3.183	3.238	3.187	3.187	3.187	3.238	3.154	3.341	3.341	3.341	3.341	3.341	3.175	3.226	3.226
YLR036C	4.532	4.532	4.532	4.121	4.006	3.977	3.922	3.922	3.922	3.866	3.866	3.866	3.866	3.811	3.755	3.452	3.263	3.318	3.318	3.267	3.267	3.267	3.163	3.163	3.163	3.22	3.276	3.276	3.276	3.332	3.332	3.443	3.443	3.499	3.499	3.499	3.499	3.499	3.443	3.599	3.599	3.543	3.488	3.383	3.299	3.247	3.247	3.247	3.247
YDR268W	11.004	11.422	11.422	11.478	11.478	11.478	11.478	11.478	11.478	11.397	11.649	11.753	11.753	11.753	11.753	11.753	11.753	11.864	12.242	12.298	12.298	12.298	12.578	12.423	12.423	12.423	12.423	12.423	12.423	12.423	12.589	12.589	12.645	12.541	12.541	12.541	11.978	11.978	12.085	12.085	12.136	12.192	12.192	12.192	12.192	12.192	12.192	12.192	12.192
YLR133W	11.067	11.332	11.388	11.388	11.388	11.388	11.388	11.328	11.601	11.904	11.904	11.96	11.96	12.016	12.016	12.016	11.964	11.964	11.864	11.964	12.019	12.233	12.233	12.233	12.692	13.676	13.761	13.761	13.705	13.917	13.917	13.861	13.861	13.861	13.861	13.861	14.023	14.023	14.023	14.159	14.159	14.159	14.159	14.322	14.322	14.322	14.322	14.269	14.269
YPL071C	9.369	9.369	9.369	9.957	10.437	10.381	10.27	10.325	10.325	10.325	10.325	10.788	10.736	10.788	11.011	11.066	11.305	11.393	11.552	11.637	11.721	11.721	11.757	11.757	11.971	12.465	12.728	12.946	13.344	13.68	14.36	14.464	14.464	14.413	14.602	14.606	14.793	14.878	14.878	14.878	14.878	14.878	14.962	14.962	14.962	14.962	15.321	16.355	16.355
YGL167C	14.503	14.96	14.96	15.208	15.404	15.46	15.707	16.164	16.375	16.375	16.43	16.938	16.938	16.938	16.993	16.993	17.042	17.042	17.208	17.46	17.46	17.711	17.711	17.711	17.762	17.762	17.762	17.762	17.762	17.762	17.762	17.762	17.762	17.762	17.711	17.711	17.766	17.766	17.766	17.766	17.818	17.818	17.818	17.818	17.818	17.929	17.929	17.985	17.985
YJR122W	4.933	4.933	4.771	4.419	3.873	3.873	3.873	3.873	3.789	3.684	3.791	3.983	3.813	3.813	3.865	3.865	3.92	3.976	3.976	3.976	3.976	3.971	3.971	3.92	3.92	3.92	3.92	3.864	3.813	3.813	3.813	3.758	3.758	3.758	3.646	3.646	3.646	3.542	3.542	3.542	3.431	3.375	3.375	3.375	3.375	3.375	3.375	3.375	3.32
YDL142C	8.852	8.796	8.848	8.903	8.903	8.796	8.901	8.901	8.901	8.901	8.901	8.901	8.901	8.76	8.604	8.578	8.574	9.172	9.172	9.172	9.172	9.256	9.259	9.319	9.566	9.895	9.895	9.98	10.031	10.223	10.223	10.223	10.118	9.951	9.951	10.087	10.857	10.857	10.857	10.912	10.912	10.912	10.912	10.856	10.856	10.856	10.856	10.856	10.856
YOR011W	2.051	2.323	2.323	2.323	2.107	2.408	3	3	3	3.247	3.704	5.437	5.437	5.385	5.385	5.385	5.278	5.581	5.874	5.929	6.464	6.408	6.464	6.464	6.464	6.464	7.161	8.149	13.294	13.294	13.294	13.294	13.35	13.512	13.707	13.707	13.707	13.707	13.707	13.707	13.707	14.036	14.036	14.143	14.092	14.092	14.092	14.147	14.096
YDL005C	1.648	1.648	1.759	1.759	1.759	1.759	1.759	1.814	1.87	2.006	2.006	2.006	2.006	2.006	2.006	2.006	2.006	2.061	2.464	3.001	3.052	3.052	3.052	3.052	3.052	3.052	3.052	3.052	3.052	3.052	3.188	3.188	3.239	3.239	3.239	3.239	3.239	3.295	3.455	3.455	3.455	3.455	3.696	3.751	4.032	4.172	4.172	4.223	4.223
YEL044W	0.854	0.743	0.659	0.659	0.659	0.603	0.603	0.603	0.603	0.603	0.547	0.492	0.492	0.436	0.436	0.436	0.243	0.187	0.187	0.187	0.243	0.243	0.243	0.243	0.243	0.243	0.243	0.243	0.243	0.243	0.243	0.243	0.299	0.299	0.299	0.299	0.299	0.299	0.299	0.299	0.299	0.299	0.299	0.299	0.299	0.299	0.299	0.299	0.299
YLR336C	8.145	8.196	7.769	7.43	7.574	7.677	8.44	8.44	8.44	8.547	8.547	8.547	8.759	8.759	9.001	9.171	9.78	9.92	9.92	9.92	10.361	10.361	10.361	10.417	10.417	10.473	10.473	10.473	10.473	10.417	10.361	10.446	10.501	10.501	10.586	10.915	10.752	10.752	10.752	10.801	10.801	10.801	10.801	10.691	10.606	10.495	10.579	10.579	10.579
YBL020W	13.546	13.199	13.41	13.306	13.73	13.404	13.779	13.707	14.075	16.242	16.242	16.291	16.679	17.979	18.81	18.809	20.161	20.106	20.162	20.162	20.162	20.725	20.964	21.804	21.859	22.128	22.128	22.391	22.447	22.559	22.559	22.559	22.614	22.504	22.504	22.448	23.099	23.203	23.555	23.555	23.443	23.528	23.528	23.528	23.421	23.421	23.37	23.421	23.31
YDL097C	12.176	12.069	12.013	12.015	11.658	11.432	11.488	11.539	11.841	11.841	11.841	11.841	11.841	11.786	11.05	11.154	11.021	10.988	10.988	10.988	10.988	10.988	10.932	11.043	10.32	10.265	10.265	9.965	9.965	9.965	9.86	9.646	9.646	6.844	5.017	4.826	4.826	4.176	4.363	6.594	7.798	13.029	12.981	13.092	13.092	13.092	13.041	13.096	13.245
YOR323C	14.658	14.714	14.929	16.056	16.328	17.558	17.88	18.349	18.349	18.349	18.822	18.877	19.033	19.354	19.354	19.409	19.772	19.772	19.828	19.884	19.884	19.935	19.85	19.85	19.961	20.013	20.013	20.013	20.013	20.013	20.013	20.013	20.013	20.013	20.013	19.961	19.961	19.905	19.872	20.083	20.083	20.083	20.083	20.083	20.028	20.099	20.128	20.184	20.24
YMR094W	8.717	8.441	8.441	8.385	8.385	8.334	8.282	8.282	7.365	6.761	6.706	6.897	7.229	7.229	7.229	7.285	6.933	6.85	7.208	7.124	7.124	8.243	8.243	8.378	8.654	8.599	8.592	8.432	8.746	8.695	8.695	8.699	8.699	8.699	8.699	8.755	8.806	8.444	8.234	8.286	7.96	7.849	8.199	8.199	8.199	8.825	8.769	8.769	8.769
YGR245C	17.661	17.606	17.797	17.712	17.768	17.768	17.823	17.879	17.823	18.015	18.119	18.119	18.23	18.174	18.174	18.174	18.174	18.174	18.174	18.259	18.259	18.259	18.37	18.286	18.397	18.482	18.482	18.482	18.482	18.426	18.426	18.426	18.29	18.123	18.17	17.952	18.008	18.059	18.059	18.063	18.063	18.063	18.063	18.063	18.063	18.063	18.063	18.063	17.812
YDR289C	7.599	8.788	8.895	8.895	8.895	8.895	8.895	8.895	8.895	8.946	8.893	8.893	8.949	8.898	8.898	10.176	10.338	11.39	11.441	11.552	11.86	11.964	12.176	13.002	14.351	14.865	14.921	15.032	15.083	15.194	15.194	15.715	15.715	15.715	15.766	15.766	15.822	15.822	15.822	15.878	15.878	15.878	15.989	16.096	16.096	16.096	16.096	16.096	16.096
YDR037W	3.088	3.033	3.302	3.407	3.407	3.407	3.407	3.407	3.407	3.407	3.622	3.622	3.818	3.984	4.04	4.095	4.095	4.18	4.235	4.291	4.291	4.209	4.26	4.371	4.371	4.427	4.534	4.534	4.59	4.746	5.169	5.169	5.169	5.169	5.169	5.169	5.169	5.169	5.276	5.589	5.674	5.758	6.076	6.132	6.132	6.295	6.399	6.554	6.554
YKR062W	8.824	8.824	8.934	8.823	8.823	8.823	8.823	8.823	8.823	8.823	8.823	8.823	8.823	8.767	8.767	8.557	8.506	8.294	8.103	8.158	8.158	8.214	8.318	8.318	8.318	8.262	8.103	8.012	7.852	7.852	7.8	7.745	7.638	7.638	7.526	7.442	7.442	7.386	7.386	7.23	7.23	7.039	7.039	6.831	6.831	5.892	5.996	5.996	5.996
YIL096C	3.171	3.171	3.171	3.171	3.171	3.171	3.171	3.171	3.171	3.171	3.116	3.167	3.167	3.167	3.112	3.112	2.956	2.798	2.742	2.742	2.742	2.742	2.638	2.638	2.553	2.502	2.006	1.95	1.895	1.895	1.95	2.055	1.97	1.97	1.97	1.97	1.97	1.97	1.97	1.97	1.97	1.97	1.97	1.97	1.919	1.919	1.919	1.919	1.619
YPR186C	12.24	12.24	12.24	12.24	12.516	13.11	13.11	13.11	13.11	13.161	13.106	13.246	13.191	13.191	13.295	13.351	13.402	13.402	13.402	13.402	13.458	13.458	13.458	13.458	13.458	13.353	13.353	13.353	13.353	13.353	13.353	13.493	13.493	13.493	13.6	13.6	13.6	13.6	13.6	13.6	13.6	13.6	13.6	13.6	13.549	13.493	13.333	13.333	13.277
YBR288C	9.684	9.684	9.846	9.133	9.127	8.698	7.83	7.723	7.672	7.565	9.159	12.687	12.687	12.687	12.798	13.508	14.564	14.564	14.62	14.675	14.727	15.012	15.012	15.361	15.472	15.528	15.584	16.616	16.616	16.616	17.424	17.391	17.442	17.442	17.442	17.633	17.633	18.023	18.289	18.289	18.976	18.976	18.976	18.976	19.087	19.087	19.087	19.142	19.142
YKL166C	11.472	11.472	11.472	11.472	11.472	11.472	11.365	11.365	11.365	11.262	11.211	10.91	10.719	10.719	10.612	10.557	10.649	10.655	10.926	10.926	10.926	10.766	10.85	10.746	10.746	10.746	10.695	10.806	11.053	11.053	11.157	11.318	11.318	11.532	11.532	11.532	11.532	11.48	11.48	11.106	11.054	11.054	10.999	10.999	10.999	10.803	10.542	10.631	10.438
YKL077W	6.601	7.133	7.505	8.015	8.066	8.173	8.87	8.87	8.977	9.029	9.029	9.029	9.08	9.08	9.191	9.552	9.608	9.608	9.608	9.664	9.664	9.423	9.479	9.479	9.534	9.534	9.534	9.534	9.534	9.59	9.646	9.646	9.752	9.752	9.752	9.752	9.561	9.616	9.561	9.505	9.505	9.561	9.561	9.561	9.561	9.561	9.51	9.51	9.454
YJR011C	6.209	6.349	6.294	6.138	5.98	6.064	5.355	5.2	5.2	5.2	5.363	5.467	5.467	5.467	5.363	5.138	4.871	4.591	4.315	4.266	4.801	4.801	4.857	4.912	5.3	5.02	4.965	4.857	4.913	4.913	4.969	4.86	4.865	4.865	4.566	4.511	4.515	4.782	5.702	5.702	5.843	6.719	6.719	6.663	6.663	6.768	6.819	7.014	7.453
YMR231W	8.834	8.834	9.274	9.648	9.648	9.648	9.7	9.615	9.615	9.555	9.499	9.551	9.499	9.392	9.663	9.663	9.663	10.091	10.091	10.59	10.594	10.701	10.673	10.757	10.947	10.998	11.165	11.11	11.165	11.145	11.094	11.149	11.201	11.256	11.256	11.445	11.445	11.39	11.39	11.39	11.147	11.203	11.287	11.287	11.339	11.339	11.339	11.339	11.446
YGR289C	9.862	9.862	9.862	9.862	9.778	9.731	9.675	9.62	10.033	10.033	9.977	9.977	9.977	9.977	9.977	9.871	9.871	9.815	9.815	9.815	9.815	9.815	9.815	9.815	9.87	9.87	9.87	9.87	9.87	9.87	9.87	9.87	9.87	9.759	9.759	9.759	9.703	9.703	9.652	9.652	9.547	9.547	9.547	9.547	9.547	9.329	9.329	9.329	9.329
YHR102W	6.749	7.854	7.854	7.854	7.854	7.642	7.642	7.586	7.634	7.634	7.634	7.69	7.746	7.746	7.85	7.99	8.157	9.021	10.437	10.437	10.489	10.629	10.795	10.903	10.903	10.798	10.798	10.934	11.313	11.369	11.853	12.285	12.341	12.341	12.647	12.647	12.647	12.647	12.647	12.647	12.647	12.759	12.863	12.863	12.863	12.915	12.915	12.97	12.966
YPR051W	10.723	11.47	11.525	11.525	12.121	12.121	12.232	12.232	12.232	12.283	12.339	12.287	12.447	12.503	12.587	12.587	12.587	12.639	12.583	12.583	12.801	12.853	12.853	12.989	13.044	12.989	13.037	13.037	13.037	13.093	13.037	12.868	12.924	12.924	12.761	12.761	13.173	13.173	13.284	13.284	13.395	13.48	13.535	13.535	13.591	13.591	13.702	13.595	13.595
YJR103W	10.316	10.372	10.269	10.214	10.052	10.052	9.513	9.513	8.855	8.747	8.917	8.462	8.358	7.767	7.447	7.396	7.076	7.918	7.862	7.862	7.913	7.913	8.076	8.076	7.749	7.805	7.754	7.753	7.698	7.698	7.449	7.338	7.287	7.334	7.231	7.175	7.438	7.031	7.031	7.031	6.98	6.98	6.435	5.646	5.646	5.646	5.646	4.773	4.661
YNL124W	3.706	3.706	3.761	3.761	3.447	3.391	3.391	3.233	3.233	3.233	2.459	2.355	2.3	2.008	1.708	1.447	1.396	1.447	1.447	1.447	1.447	1.447	1.396	1.396	1.396	1.396	1.34	1.34	1.34	1.34	1.34	1.34	1.34	1.425	1.425	1.425	1.425	1.425	1.34	1.236	1.292	1.292	1.292	1	1	1	0.864	0.864	0.864
YDR427W	9.483	9.538	9.696	9.745	9.745	9.745	9.638	9.638	10.104	10.594	10.783	10.835	10.835	10.835	10.891	10.891	10.946	11.268	11.213	11.297	11.457	11.649	11.653	11.653	11.653	11.653	11.653	11.653	11.653	11.653	11.653	11.653	11.765	11.876	11.821	11.821	11.821	11.821	11.821	11.821	11.714	11.714	11.828	11.828	11.828	12.108	12.108	12.108	12.108
YDL143W	14.327	14.383	14.383	14.438	14.438	14.599	14.654	14.71	14.766	14.766	14.821	14.821	14.821	14.821	14.821	14.877	14.877	14.877	14.988	14.988	14.988	15.095	15.095	15.095	15.095	15.095	15.095	15.095	15.095	15.095	15.095	15.095	15.095	15.095	15.095	15.095	15.095	15.043	15.099	15.047	15.047	15.103	15.155	15.725	15.725	15.725	15.725	15.781	15.781
YDL155W	8.655	8.655	8.655	8.847	8.847	8.902	9.364	9.419	9.419	9.419	9.368	9.368	9.368	9.368	9.227	9.227	9.227	9.227	9.123	9.123	9.123	9.123	9.123	9.123	9.071	9.016	8.911	8.911	8.911	8.911	8.911	8.911	8.911	8.911	8.911	8.911	8.911	8.996	9.064	9.12	9.12	9.12	9.069	8.828	8.476	8.421	8.421	8.421	8.421
YEL061C	8.492	8.492	8.492	8.492	8.547	8.492	8.739	8.739	8.739	8.739	8.683	8.683	8.795	8.637	8.693	8.693	8.693	8.693	8.693	8.693	8.608	8.497	8.385	8.114	8.003	8.003	8.003	7.918	7.918	7.782	7.782	7.782	7.782	7.782	7.731	7.731	7.76	7.704	7.653	7.653	7.653	7.653	7.653	7.597	7.597	7.49	6.989	6.938	6.938
YDR177W	12.005	12.168	12.556	13.469	13.469	13.465	13.465	13.576	13.712	13.768	13.81	13.81	13.861	13.861	14.084	14.195	14.191	14.242	14.242	14.242	14.242	14.242	14.187	14.132	14.132	13.964	14.02	14.075	13.991	14.042	14.251	14.251	14.251	14.251	14.146	14.202	14.117	14.117	14.173	14.037	14.092	14.148	14.148	14.148	14.148	14.148	14.043	13.987	13.987
YGL104C	0.535	0.535	0.586	0.586	0.586	0.586	0.586	0.586	0.586	0.586	0.586	0.586	0.586	0.586	0.586	0.586	0.586	0.586	0.586	0.586	0.586	0.586	0.642	0.642	0.642	0.693	0.745	0.914	0.914	0.914	0.914	0.914	0.914	0.914	0.914	0.914	0.914	0.914	0.914	0.914	0.914	0.914	0.914	0.914	0.914	0.914	0.914	0.914	0.914
YEL019C	6.655	6.655	7.05	6.839	6.732	6.736	6.636	6.739	6.599	6.755	7.019	6.912	6.963	7.014	7.444	7.444	7.58	7.798	7.958	7.957	7.961	7.821	8.044	8.284	8.425	8.591	8.536	8.484	8.68	9.326	9.517	9.517	9.628	10.033	10.605	10.605	10.605	10.605	10.605	10.71	10.71	11.201	11.201	11.419	12.288	12.232	12.448	12.504	12.504
YJL069C	9.403	9.455	9.455	9.839	10.657	10.657	10.956	11.47	11.526	11.718	11.613	11.669	11.723	11.671	11.97	12.129	12.638	12.638	12.638	12.638	12.638	12.638	12.638	12.75	13.028	13.455	13.506	13.72	14.226	14.17	14.275	14.486	14.486	14.645	14.645	14.756	14.756	14.756	14.756	14.756	14.807	14.859	15.018	15.37	15.37	15.37	15.37	15.37	15.37
YLR312W-A	6.41	6.41	6.41	6.41	6.41	6.41	6.41	6.41	5.842	5.428	5.428	5.428	5.428	5.428	5.479	5.508	5.73	5.73	5.786	5.73	5.73	5.73	5.675	5.73	5.73	5.73	5.73	5.73	5.73	5.73	5.679	5.572	5.572	5.129	5.129	5.024	4.973	4.973	4.833	4.777	4.721	4.666	4.507	4.367	4.367	4.256	4.256	4.256	3.612
YPR032W	10.161	10.161	10.492	10.822	11.28	12.491	12.546	12.764	13.765	13.817	13.901	13.957	14.115	14.44	14.492	14.547	14.706	15.477	15.477	15.639	16.023	16.023	16.241	16.241	16.62	16.62	16.62	16.62	16.62	16.564	16.705	16.705	16.705	16.705	16.705	16.705	16.62	16.62	16.62	16.62	16.62	16.62	16.62	16.724	16.724	16.724	16.669	16.669	16.618
YDR233C	0.221	0.221	0.221	0.221	0.221	0.221	0.221	0.221	0.221	0.221	0.221	0.221	0.221	0.221	0.221	0.221	0.221	0.221	0.221	0.221	0.221	0.221	0.221	0.221	0.221	0.221	0.221	0.221	0.221	0.272	0.272	0.272	0.328	0.328	0.432	0.432	0.432	0.432	0.432	0.537	0.537	0.537	0.537	0.537	0.537	0.537	0.537	0.641	0.641
YKL138C	3.435	3.192	3.243	3.244	3.486	3.481	3.989	4.624	4.728	4.917	4.917	5.278	5.492	5.492	5.768	5.768	5.824	5.724	5.724	5.613	5.613	5.508	6.343	7.037	7.654	9.498	10.032	11.171	11.171	11.499	11.691	11.691	11.691	11.691	11.794	11.894	11.894	11.894	11.95	12.162	12.302	12.302	12.576	12.787	13.391	14.102	14.214	14.406	14.758
YJR112W-A	6.642	6.802	6.802	6.802	6.994	7.045	7.045	6.942	6.795	7.631	7.198	7.411	7.846	7.846	7.902	7.902	8.065	8.009	8.009	8.174	7.96	8.345	8.205	8.149	8.316	8.984	8.828	8.828	9.099	9.049	9.292	9.829	9.722	10.029	11.269	11.689	12.072	12.124	13.249	15.534	20.048	20.048	20.048	20.048	20.048	20.048	20.103	20.103	20.103
YHL026C	11.101	10.778	10.62	10.568	10.568	10.568	10.568	10.568	10.568	9.366	8.005	6.878	6.878	6.934	6.934	6.934	6.878	6.878	6.878	6.878	6.827	5.038	4.609	4.453	4.558	4.502	4.502	4.502	4.502	4.238	4.293	3.839	3.839	3.839	3.839	3.783	3.481	3.293	3.293	3.078	2.809	2.809	2.753	2.753	2.642	2.557	2.557	2.502	2.043
YEL013W	11.93	11.93	11.93	11.93	11.987	11.932	11.932	12.036	12.281	12.281	12.174	12.174	12.279	12.279	12.279	12.334	12.334	12.334	12.334	12.228	12.228	12.228	12.228	12.283	12.339	12.502	12.605	12.605	12.605	12.605	12.605	12.605	12.605	12.605	12.66	12.66	12.66	12.66	12.715	12.82	12.82	12.82	12.82	12.82	12.768	12.824	12.876	12.717	12.61
YKL003C	5.031	5.579	5.579	5.579	5.686	5.858	5.858	5.858	7.645	7.696	7.752	8.106	8.162	8.162	8.162	8.217	8.273	8.66	9.103	9.439	9.491	9.491	9.649	9.649	9.76	9.896	10.165	10.221	10.332	10.388	10.332	10.281	10.384	10.435	10.435	10.491	10.597	10.597	10.597	10.542	10.542	10.542	10.487	10.542	10.542	10.594	10.645	10.589	10.589
YJL049W	12.109	12.165	12.113	12.113	12.22	12.22	12.772	12.772	12.772	12.772	12.876	12.881	12.881	12.881	12.876	12.876	12.928	13.068	14.22	15.129	15.185	15.24	15.296	15.436	15.492	15.492	15.492	15.492	15.492	15.436	15.492	15.863	15.863	15.863	15.863	16.128	16.183	16.183	16.132	16.132	16.132	16.132	16.223	16.223	16.223	16.279	16.502	16.502	16.502
YOR357C	14.153	14.153	14.418	14.418	14.363	14.739	14.794	14.95	14.95	14.95	15.006	15.006	15.006	14.95	15.351	15.407	15.407	15.492	15.547	15.547	15.547	15.547	15.996	15.912	16.079	16.079	16.079	16.13	16.13	16.186	16.163	16.163	16.731	16.731	16.731	16.675	16.675	16.675	16.675	16.675	16.675	16.628	16.739	16.739	16.739	16.739	16.739	16.739	16.739
YDR488C	8.094	8.15	8.201	8.201	8.257	8.257	8.368	8.264	8.319	8.872	8.928	8.928	8.928	8.928	9.443	10.213	10.264	10.316	10.316	10.316	10.316	10.316	10.316	10.316	10.316	10.371	10.371	10.423	10.423	10.423	10.423	10.423	10.478	10.478	10.478	10.478	10.478	10.478	10.478	10.478	10.478	10.478	10.478	10.478	10.53	10.53	10.474	10.474	10.474
YGL054C	3.692	3.748	3.799	4.044	4.447	4.45	4.561	4.808	5.421	6.823	6.823	7.011	7.067	7.067	7.067	7.067	7.067	7.122	7.282	7.282	7.282	7.282	7.282	7.282	7.282	7.334	7.389	7.494	7.494	7.494	7.438	7.438	7.438	7.438	7.438	7.438	7.438	7.468	7.468	7.519	7.519	7.519	7.434	7.434	7.434	7.486	7.486	7.537	7.537
YER028C	2.72	2.72	2.72	2.72	2.883	2.828	2.879	2.879	2.93	2.93	2.826	2.771	2.771	2.822	2.822	2.822	2.926	2.982	3.038	3.193	3.193	3.298	3.634	4.537	4.796	4.796	4.796	4.74	4.74	4.74	4.929	4.929	4.929	4.929	4.929	4.98	4.98	4.98	4.98	4.874	5.089	5.463	5.463	5.463	5.463	5.463	5.519	5.519	5.57
YNL127W	5.335	5.446	5.339	5.284	5.284	5.284	5.284	5.284	5.284	5.284	5.284	5.284	4.838	4.782	4.787	4.515	4.515	4.515	4.515	3.876	3.876	3.067	2.804	2.055	2.22	3.5	4.629	6.385	6.597	6.597	6.597	6.979	6.979	7.438	7.493	7.493	7.598	7.598	7.542	8.214	8.325	8.657	8.763	8.763	8.763	8.763	8.712	8.712	8.548
YOR322C	11.045	11.645	12.239	12.239	12.347	13.014	13.014	13.014	13.116	13.227	13.603	13.603	13.603	13.603	13.603	13.659	13.77	13.77	13.77	13.77	13.766	13.868	13.813	14.221	14.221	14.276	14.276	14.332	14.327	14.327	14.327	14.327	14.187	14.243	14.406	14.406	14.35	14.35	14.35	14.35	14.35	14.35	14.35	14.35	14.406	14.462	14.462	14.462	14.462
YNL131W	13.181	14.118	14.118	14.173	14.173	14.229	14.28	13.904	14.012	14.119	14.174	14.174	14.51	14.51	14.51	14.51	14.51	14.454	14.454	14.399	14.399	14.506	14.618	14.618	14.459	14.465	14.381	14.381	14.381	14.525	14.525	14.44	14.547	14.706	14.706	14.706	14.706	14.706	14.706	14.65	14.65	14.65	14.65	14.65	14.65	14.548	14.496	14.496	14.548
YNL084C	7.904	8.015	8.071	8.295	8.295	8.295	8.295	8.406	8.406	8.514	9.856	9.771	9.771	9.826	10.658	10.606	11.146	11.146	11.438	12.317	12.317	12.458	12.616	12.616	12.616	12.966	12.966	13.182	13.596	13.95	13.95	14.057	14.057	14.057	14.057	14.113	14.227	14.386	14.575	14.631	14.631	14.631	14.682	14.682	14.845	14.929	14.874	15.118	15.118
YBR002C	12.639	12.801	12.801	12.801	12.801	13.097	13.153	13.153	13.153	13.26	13.478	13.478	13.478	13.478	13.478	13.478	13.478	13.478	13.478	13.478	13.478	13.478	13.422	13.422	13.422	13.422	13.422	13.422	13.422	13.422	13.366	13.366	13.366	13.318	13.318	13.318	13.318	13.318	13.318	13.318	12.966	12.915	12.915	12.09	12.09	12.09	12.09	12.086	12.03
YIR026C	3.913	3.884	3.674	3.659	3.659	3.607	3.607	3.253	3.101	2.998	2.891	2.976	3.087	4.001	4.177	4.177	4.177	4.874	5.096	5.255	6.337	6.392	6.392	7.527	7.527	8.474	8.474	8.474	8.474	8.739	8.851	8.902	9.062	9.062	9.062	9.118	9.428	10.133	10.687	11.012	11.012	11.068	11.172	11.224	11.331	11.794	11.794	11.878	11.878
YKL164C	0.245	0.245	0.245	0.245	0.245	0.245	0.245	0.245	0.245	0.245	0.245	0.245	0.245	0.245	0.245	0.245	0.245	0.245	0.245	0.245	0.245	0.245	0.245	0.245	0.245	0.245	0.245	0.245	0.245	0.245	0.245	0.245	0.245	0.245	0.245	0.245	0.245	0.245	0.245	0.245	0.245	0.245	0.245	0.245	0.245	0.245	0.245	0.245	0.245
YAL022C	3.506	3.749	5.01	5.01	5.01	5.01	5.01	5.229	5.229	5.229	6.068	7.752	7.752	7.911	7.966	8.073	8.073	8.073	8.073	8.073	8.044	7.989	7.989	7.989	7.989	7.833	8.195	8.6	9.447	9.447	9.499	11.2	11.2	11.391	11.391	11.55	11.494	11.63	11.63	11.735	11.735	11.819	11.764	11.764	11.764	11.764	11.764	11.82	11.871
YOR337W	10.027	10.027	10.139	10.139	10.139	10.139	10.194	10.194	10.25	10.032	10.032	10.032	10.031	10.087	10.223	10.415	10.415	10.33	10.274	10.274	10.279	10.674	10.569	10.518	10.518	10.518	10.518	10.574	10.685	10.965	11.162	11.512	11.512	11.512	11.512	11.597	11.597	11.597	11.492	11.548	11.688	11.688	11.688	11.743	11.799	11.743	11.467	11.57	11.485
YEL027W	1.305	1.256	1.416	1.416	1.416	1.416	1.416	1.556	1.556	1.556	1.612	1.612	1.612	1.612	1.612	1.612	1.612	1.612	1.612	1.612	1.612	1.612	1.668	1.668	1.668	1.668	1.723	1.723	1.723	1.723	1.834	1.834	2.239	2.239	2.239	2.375	2.427	2.427	2.482	2.482	2.482	2.482	2.586	2.586	2.689	2.689	2.689	2.741	2.845
YHR021W-A	1.216	1.216	1.216	1.216	1.216	1.164	1.164	1.164	1.164	1.164	1.164	1.164	1.164	1.164	1.164	1.164	1.164	1.164	1.113	1.113	1.113	1.113	1.113	1.113	1.113	1.113	0.973	0.973	0.973	0.973	0.973	0.973	0.973	0.973	0.973	0.973	0.922	0.922	0.674	0.674	0.674	0.674	0.507	0.507	0.507	0.507	0.403	0.403	0.298
YBR272C	13.405	13.452	13.127	12.907	12.061	11.682	11.793	11.121	11.257	11.201	11.201	11.149	11.123	11.277	11.066	11.01	11.01	10.609	11.027	10.68	10.41	10.41	10.41	10.117	9.58	9.851	9.64	9.64	9.751	9.873	10.362	10.414	10.358	10.665	10.198	10.553	10.342	10.427	10.482	10.482	10.377	10.447	10.391	10.446	10.446	10.446	10.395	10.502	10.558
YPR175W	13.24	13.296	13.343	14.338	14.393	14.449	14.665	14.772	14.939	15.393	15.444	15.444	15.529	15.477	15.584	15.584	15.667	15.667	15.611	15.611	15.611	15.611	15.611	15.722	15.722	15.722	15.722	15.722	15.638	15.638	15.638	15.749	15.7	15.807	15.863	16.019	16.23	16.282	16.282	16.282	16.226	16.226	16.418	16.418	16.418	16.418	16.418	16.469	16.414
YDR398W	0.664	0.664	0.664	0.664	0.664	0.664	0.664	0.664	0.664	0.664	0.664	0.664	0.664	0.72	0.72	0.72	0.72	1.156	1.26	1.316	1.316	1.372	1.372	1.372	1.427	1.427	1.427	1.427	1.427	1.427	1.427	1.427	1.512	1.512	1.563	1.563	1.563	1.563	1.563	1.563	1.563	1.563	1.478	1.478	1.478	1.478	1.478	1.478	1.478
YOR070C	6.492	6.652	6.708	6.764	7.572	7.517	7.684	7.788	7.843	7.741	7.685	7.685	7.496	7.447	6.964	6.964	6.964	6.964	6.853	6.853	6.853	6.443	6.345	6.345	6.345	6.345	6.012	7.152	7.096	7.096	7.096	7.096	7.096	7.043	6.992	6.992	6.992	6.992	7.043	7.043	7.043	7.077	6.914	6.914	6.747	6.747	6.188	5.789	5.785
YLR153C	6.181	6.181	6.129	6.129	6.236	6.236	6.236	6.236	6.365	6.31	6.31	6.31	6.199	6.147	6.306	6.255	6.255	6.255	6.255	6.17	6.114	6.114	5.956	5.871	6.151	6.448	6.615	6.615	6.615	6.831	7.515	7.515	7.707	7.707	7.707	7.707	7.707	7.707	7.707	7.707	7.813	7.869	7.6	7.6	7.6	7.6	7.6	7.6	7.6
YKL144C	6.17	6.555	7.089	9.025	9.824	12.16	12.16	12.212	12.459	12.459	12.459	12.459	12.599	12.599	12.654	12.71	12.71	12.71	12.71	12.71	12.766	12.766	12.766	12.766	12.766	12.766	12.766	12.766	12.766	12.817	12.873	12.958	12.902	12.902	12.902	12.902	12.902	12.847	12.847	12.847	12.847	12.847	12.847	12.847	12.847	12.847	12.847	12.847	12.847
YGR103W	17.087	17.087	17.002	17.002	17.002	17.002	17.002	17.002	17.002	17.002	17.002	17.002	17.002	17.006	17.006	17.006	16.951	16.895	16.843	16.759	16.759	16.703	16.703	16.652	16.596	16.166	15.708	15.432	15.324	15.324	15.324	15.324	14.794	14.636	14.469	14.417	14.209	14.153	14.153	14.153	13.206	12.71	12.654	12.654	12.488	12.488	12.488	12.488	12.488
YAL016W	10.372	10.508	10.913	10.969	10.969	10.969	10.969	10.914	10.914	10.943	10.943	10.943	10.998	10.998	10.998	10.998	10.943	10.943	10.943	10.84	10.84	10.784	10.784	10.784	10.784	10.68	10.68	10.68	10.68	10.68	10.68	10.54	10.54	10.54	10.54	10.455	10.348	10.348	10.067	10.016	9.961	9.961	9.905	9.905	9.639	9.639	9.639	9.584	9.584
YNL297C	11.511	11.566	11.566	11.566	11.515	11.515	11.6	11.651	11.651	11.707	11.707	11.818	11.818	11.818	11.818	11.818	11.733	11.733	11.837	11.837	11.888	12.881	13.688	13.688	13.744	13.744	13.904	14.1	14.1	14.1	14.044	14.044	14.044	14.044	14.044	14.1	14.155	14.262	14.369	14.476	14.528	14.528	14.528	14.528	14.472	14.472	14.416	14.416	14.416
YOL146W	7.384	7.384	7.384	7.243	7.35	7.402	8.29	11.697	11.749	11.915	11.999	11.999	11.999	11.999	11.999	12.055	12.055	12.14	12.14	12.084	12.195	12.495	12.551	12.551	12.551	12.551	12.551	12.551	12.551	13.127	13.21	14.076	14.076	14.076	13.854	13.854	13.859	13.91	13.91	13.91	13.91	14.013	14.12	14.12	14.12	14.12	14.064	14.064	14.116
YLR404W	2.601	2.601	2.653	2.483	2.428	2.377	1.856	1.537	1.118	1.118	0.982	0.982	1.033	1.118	1.118	1.118	1.118	1.118	1.118	1.118	1.063	1.063	1.007	1.007	1.007	1.007	0.956	0.871	0.871	0.871	0.871	0.927	0.927	0.927	0.927	1.031	1.031	1.031	1.083	1.083	1.139	1.139	1.139	1.194	1.249	1.305	1.305	1.305	1.305
YPR043W	5.011	5.123	5.178	5.697	5.697	5.753	5.809	5.809	5.809	5.809	5.809	5.809	5.809	5.809	5.809	6.188	6.188	6.243	6.403	6.403	6.348	6.348	6.622	6.622	7.426	7.669	7.825	7.825	7.825	7.825	7.74	7.796	7.848	7.848	8.01	8.094	8.039	8.094	8.094	8.094	8.179	8.264	8.86	9.181	9.452	9.452	9.452	9.452	9.452
YFR037C	13.796	13.796	13.741	13.796	14.018	14.077	14.214	14.49	14.49	14.49	14.49	14.601	14.657	14.764	14.764	14.959	14.959	14.959	14.959	14.908	14.959	14.908	14.908	14.908	14.908	14.908	14.908	14.908	14.908	14.852	14.852	14.852	14.852	14.74	14.852	15.355	15.411	15.707	15.707	15.762	15.813	15.813	15.813	15.813	15.813	15.813	15.918	16.058	16.058
YDL122W	14.014	14.014	14.014	14.014	14.014	14.014	14.014	14.014	14.014	14.014	14.014	14.014	14.014	13.604	13.693	13.955	14.146	14.039	14.039	13.911	13.911	13.962	14.125	14.294	14.294	14.294	14.294	14.294	14.35	14.35	14.35	14.35	14.349	14.349	14.26	14.256	14.256	14.256	14.256	14.256	14.256	14.236	14.236	14.236	14.236	14.236	14.129	14.022	13.863
YGR094W	13.308	13.141	13.282	12.915	12.915	12.915	12.915	12.915	11.84	11.704	11.46	11.268	11.021	10.909	10.909	10.366	9.963	10.014	10.014	10.126	10.181	10.181	10.126	10.126	10.181	9.945	9.945	9.945	9.945	9.533	9.533	9.533	9.481	9.481	9.185	8.351	8.174	8.2	8.2	8.2	8.096	7.526	7.257	6.98	6.303	6.346	6.137	6.137	6.473
YLR284C	16.51	16.51	16.35	16.35	16.245	16.19	16.241	16.754	17.848	18.2	18.737	18.843	19.09	19.09	19.09	19.297	19.456	19.456	19.7	19.7	20.554	20.554	20.554	20.554	20.61	20.854	21.017	21.017	21.072	21.072	21.072	21.072	21.128	21.184	21.184	21.184	21.184	21.184	21.239	21.239	21.184	21.021	21.076	21.025	21.025	21.132	21.132	21.025	21.025
YDR303C	10.417	10.113	10.113	9.844	9.737	9.494	9.494	9.386	9.386	7.361	7.129	7.044	7.044	7.044	7.044	7.044	6.725	6.776	6.861	6.861	6.857	6.566	6.511	6.296	5.505	5.409	5.945	6.93	8.592	8.733	9.408	9.493	9.548	10.114	10.383	10.494	10.605	10.605	10.605	10.716	10.872	10.817	10.817	10.817	9.842	9.838	10.029	10.194	10.759
YML091C	9.721	9.721	9.721	9.721	9.721	9.721	9.721	9.721	9.72	9.72	9.72	9.72	9.72	9.669	9.288	9.288	9.288	9.288	9.288	9.288	9.288	9.288	8.829	8.611	8.502	8.446	8.446	8.446	8.446	8.502	8.502	8.397	8.29	8.135	8.023	8.023	8.023	7.405	7.069	7.069	6.913	6.088	5.621	5.565	5.565	5.462	5.377	5.273	5.324
YGL087C	7.103	7.103	7.158	7.243	7.523	7.523	7.523	8.046	8.046	8.046	8.046	8.046	8.046	8.046	8.046	8.046	8.046	8.046	8.046	8.046	8.046	8.046	8.046	8.102	7.961	7.961	8.073	8.073	8.177	8.177	8.233	8.233	8.149	8.204	8.119	8.064	8.119	8.119	8.226	8.281	8.281	8.366	8.422	8.422	8.562	8.562	8.562	8.562	8.562
YJL002C	11.997	11.997	12.052	12.001	12.001	11.945	12.001	11.843	11.787	11.787	11.624	11.346	11.121	11.121	11.121	11.121	11.121	10.954	10.954	10.954	10.954	9.947	9.589	9.478	9.478	9.478	9.064	8.591	8.536	8.536	8.536	8.431	8.269	8.107	7.94	7.94	7.94	7.995	7.884	7.884	7.884	7.779	7.779	7.724	7.724	7.668	7.668	7.613	7.613
YBR108W	9.821	9.821	9.821	9.876	9.876	9.928	10.088	10.199	10.199	10.199	10.166	10.166	10.271	10.271	10.567	11.237	11.237	11.564	11.564	11.922	12.243	12.243	12.243	12.243	12.243	12.402	12.514	12.569	12.569	12.569	12.569	12.621	12.676	12.676	12.676	12.676	12.625	12.569	12.676	12.676	12.676	12.676	12.676	12.676	12.731	12.703	12.758	13.141	13.141
YBR155W	1.988	2.039	2.144	2.144	2.28	2.42	3.216	3.486	3.486	3.486	3.486	3.756	3.756	3.807	3.807	3.807	3.863	3.967	4.37	4.664	5.02	5.372	5.477	6.354	6.354	6.409	6.409	6.465	6.465	6.465	6.656	6.656	6.656	6.656	6.656	6.656	6.656	6.741	6.897	6.897	6.897	6.897	6.897	6.897	7.008	7.064	7.064	7.175	7.4
YBR217W	7.844	7.844	6.797	6.742	6.742	6.826	6.422	5.895	5.895	6.119	6.123	6.123	6.366	6.522	6.466	6.466	6.622	5.865	5.589	5.589	5.589	5.805	5.308	5.359	5.359	5.359	4.316	4.261	4.734	5.145	5.201	5.412	5.57	5.706	5.706	5.706	5.706	5.817	5.523	6.293	7.306	7.927	8.033	8.089	8.145	8.041	9.564	9.564	9.671
YGL197W	11.359	11.359	11.359	11.466	11.204	11.204	11.098	10.773	10.878	10.878	10.878	10.878	10.916	10.916	10.968	11.024	10.883	10.879	10.772	10.772	10.772	10.502	10.291	10.262	10.262	10.262	10.262	10.262	10.262	10.262	9.968	9.972	10.126	10.126	9.964	9.964	9.857	9.754	9.699	9.754	9.754	9.643	9.643	9.643	9.592	9.643	9.639	9.639	9.694
YDR158W	8.258	8.258	8.258	8.258	8.258	8.258	8.258	8.258	8.258	8.258	8.251	8.118	8.333	8.249	8.304	8.304	8.304	8.304	8.309	8.309	8.309	8.21	8.21	8.372	8.372	8.372	8.372	8.532	8.428	8.479	8.527	8.527	8.879	9.284	9.284	9.389	9.44	9.356	9.356	9.249	9.411	9.057	9.057	9.168	9.22	9.116	9.524	9.473	9.473
YDL224C	7.214	7.214	7.214	7.163	7.078	7.078	6.593	6.593	6.542	6.49	6.435	6.435	6.435	6.435	6.435	6.435	6.435	6.106	6.106	4.654	4.551	3.857	3.697	3.923	3.974	4.059	4.059	4.114	4.11	4.11	3.796	3.854	3.798	3.798	3.798	3.496	3.58	3.015	3.099	3.043	3.094	2.954	2.925	3.01	2.954	2.87	2.921	2.921	3.006
YML063W	0.383	0.383	0.299	0.299	0.299	0.299	0.299	0.299	0.299	0.159	0.159	0.103	0.103	0.103	0.103	0.103	0.103	0.103	0.051	0.051	0.051	0.051	0.051	0.051	0.051	0.051	0.051	0.051	0.051	0.051	0.051	0.051	0.051	0.051	0.051	0.051	0.051	0.051	0.051	0.051	0.051	0.051	0.051	0.051	0.051	0.051	0.051	0.051	0.051
YKR001C	8.846	8.902	8.902	8.902	9.204	9.204	9.204	9.204	9.26	9.315	9.371	9.315	9.315	9.37	9.319	9.319	9.319	9.319	9.217	9.17	9.515	9.514	9.514	9.514	9.514	9.514	9.458	9.296	9.244	9.244	9.244	9.38	9.38	9.38	9.38	9.38	9.38	9.38	9.38	9.213	9.002	9.002	8.946	8.891	8.891	8.946	8.891	8.891	8.891
YGL016W	4.222	4.222	4.222	4.411	4.496	4.816	5.35	5.35	5.35	5.406	5.406	5.272	5.272	5.698	5.698	5.698	5.91	5.805	5.861	5.861	5.861	5.861	5.672	5.746	7.41	9.151	9.151	9.151	9.151	9.151	9.151	9.151	9.45	9.501	9.501	9.557	9.697	9.915	9.915	9.915	9.966	9.966	10.295	10.295	10.295	10.295	10.351	10.436	10.436
YOR162C	7.313	7.321	7.321	7.269	7.111	7.162	6.999	6.999	6.404	6.348	6.456	6.512	7.246	7.565	7.672	7.776	7.776	7.672	7.672	7.638	7.638	7.638	7.638	7.638	7.638	7.064	6.677	7.235	7.183	7.607	7.869	8.169	8.169	8.331	8.331	8.331	8.331	8.331	8.331	8.275	8.382	8.544	8.647	8.647	8.647	8.647	8.647	8.647	8.977
YKL051W	0.833	0.833	0.782	0.782	0.726	0.67	0.67	0.67	0.67	0.586	0.552	0.552	0.692	0.692	0.692	0.692	0.692	0.748	0.748	0.748	0.748	0.748	0.748	0.748	0.748	0.748	0.748	0.748	0.748	0.748	0.748	0.748	0.832	0.692	0.692	0.692	0.692	0.777	0.777	0.862	0.862	0.862	0.862	0.862	0.862	0.862	0.862	0.862	0.913
YDR465C	10.537	10.537	10.592	10.592	10.592	10.592	10.643	10.699	10.751	10.751	10.806	10.806	10.806	10.806	10.806	10.699	10.699	10.699	10.699	10.783	10.783	10.783	10.783	10.783	10.783	10.839	10.839	10.839	10.839	10.839	10.839	10.839	10.895	10.895	10.895	10.895	10.895	10.895	10.895	10.895	10.455	10.455	10.175	10.123	10.068	10.068	10.012	10.012	9.263
YEL048C	10.231	10.147	10.31	10.31	10.421	10.369	10.938	12.752	12.8	12.907	12.907	13.015	13.836	13.836	14.087	14.334	14.706	14.706	15.172	15.172	15.228	15.228	15.228	15.228	15.036	14.925	14.925	15.029	15.248	15.248	15.819	15.819	15.819	15.819	15.874	15.874	15.874	15.874	15.874	16.223	16.543	16.543	16.543	16.488	16.488	16.544	16.544	16.544	16.575
YNL046W	19.258	19.258	19.313	19.258	19.314	19.425	19.374	19.374	19.561	19.561	19.561	19.561	19.561	19.561	19.561	19.561	19.561	19.457	19.457	19.457	19.457	19.512	19.619	19.427	19.427	19.479	19.479	19.479	19.479	19.479	19.479	19.479	19.479	19.479	19.265	19.398	19.398	19.398	19.398	19.454	19.291	19.291	19.24	19.24	19.24	19.24	19.24	19.184	19.129
YDL072C	0.166	0.166	0.166	0.166	0.166	0.166	0.166	0.166	0.166	0.166	0.166	0.166	0.166	0.166	0.166	0.166	0.166	0.111	0.055	0.055	0	0	0	0	0	0	0.26	0.26	0.26	0.26	0.26	0.26	0.26	0.26	0.26	0.26	0.26	0.26	0.26	0.42	0.883	0.883	0.935	1.182	1.182	1.644	1.699	1.699	1.699
YFL018C	1.027	1.027	0.569	0.569	0.569	0.569	0.625	0.569	0.569	0.569	0.514	0.514	0.429	0.429	0.429	0.429	0.429	0.485	0.485	0.485	0.569	0.738	0.79	0.79	0.79	0.79	0.79	0.79	0.79	0.952	0.952	0.952	1.008	1.008	1.008	1.059	1.362	1.469	1.469	1.554	1.554	1.554	1.609	1.609	1.801	2.011	2.152	2.152	2.152
YHR041C	6.24	6.977	6.977	7.032	7.032	7.032	7.032	7.224	6.981	6.981	6.981	6.981	7.037	6.986	6.823	6.572	6.492	6.492	6.492	6.743	6.845	9.624	9.377	10.125	10.125	10.125	10.069	10.125	9.88	10.858	10.858	11.024	11.08	11.08	11.08	11.079	11.079	11.079	11.64	11.64	11.747	11.747	11.747	11.558	11.665	11.665	11.61	11.307	11.518
YGL163C	10.748	10.912	10.861	10.861	10.861	10.861	10.861	10.965	10.909	11.021	11.021	11.021	10.965	10.799	11.22	11.064	11.064	11.064	10.71	10.385	11.059	11.081	10.977	11.084	10.973	10.973	10.973	11.021	11.021	11.183	11.239	11.132	11.028	11.131	11.242	11.238	11.287	11.287	11.287	11.287	11.287	11.287	11.232	11.232	11.18	11.18	11.124	11.124	11.124
YNL208W	6.013	6.013	6.013	5.745	5.524	5.391	5.231	5.231	5.231	5.175	5.175	5.008	4.233	4.178	3.717	3.717	3.719	3.719	3.831	3.935	4.131	4.318	4.492	4.632	4.632	4.632	4.444	4.233	4.037	4.037	4.229	4.453	4.611	4.663	4.718	4.718	4.823	4.878	4.827	4.961	4.961	4.961	4.961	4.961	4.912	4.856	4.856	4.908	4.852
YLR360W	7.701	7.961	7.961	7.961	8.912	8.912	9.015	8.964	9.013	8.64	8.565	8.783	8.994	8.887	8.887	8.942	8.831	8.664	8.664	8.664	8.669	8.724	9.31	10.174	10.245	10.352	10.566	10.813	10.703	10.703	10.758	11.146	11.965	12.049	12.482	12.482	12.701	12.701	13.027	13.027	13.027	12.975	12.975	12.975	12.975	12.975	12.975	12.975	12.975
YNL044W	9.436	9.7	9.86	10.022	11.036	11.092	11.092	11.414	11.581	11.581	11.581	11.581	11.688	11.632	11.772	11.772	11.877	11.877	11.877	11.877	11.873	12.062	12.335	12.306	12.362	12.658	12.77	12.937	13.513	13.513	13.509	13.618	13.462	13.462	13.462	13.566	13.566	13.622	13.733	13.733	13.874	13.874	13.769	13.769	13.769	13.714	13.607	13.658	13.658
YNL201C	8.751	8.751	8.806	8.726	9.145	9.311	9.311	9.311	9.941	9.886	9.886	9.886	9.886	10.048	10.104	10.104	10.271	10.215	10.355	10.355	10.562	10.994	11.918	11.918	11.973	11.973	11.973	11.973	11.973	11.973	11.973	11.973	12.113	12.113	12.113	12.058	12.109	12.109	12.109	12.109	12.109	12.109	12.109	12.109	12.165	12.165	12.277	12.277	12.417
YBR015C	5.848	5.792	5.737	5.737	5.737	5.687	5.469	5.741	5.69	5.826	6.432	6.381	6.381	6.436	6.329	6.38	6.38	6.436	6.384	6.333	6.333	6.167	6.167	6.167	6.167	6.542	7.584	7.584	7.64	8.207	8.207	8.596	8.647	8.699	8.854	8.854	8.91	8.91	9.07	9.373	9.536	9.64	10.103	10.103	10.103	10.103	10.103	10.103	10.103
YHR164C	3.918	3.918	3.918	3.918	3.918	3.918	3.782	3.782	3.782	3.675	3.731	3.731	3.92	3.92	3.92	3.971	3.971	3.971	3.971	3.971	3.971	3.971	3.971	3.971	3.971	3.971	3.971	3.971	3.971	4.076	3.969	3.809	4.1	4.269	4.269	4.269	4.269	4.269	4.269	4.269	4.269	4.354	4.51	4.701	4.753	4.804	4.86	4.86	4.86
YOL097C	3.683	3.463	3.623	3.812	3.812	3.868	4.036	4.925	5.502	6.417	6.578	6.929	6.929	7.332	7.913	9.413	9.525	9.581	9.685	10.395	10.994	11.263	11.371	11.041	11.041	11.171	11.171	11.223	11.274	11.381	11.488	11.488	11.488	11.488	11.488	11.573	11.849	11.9	11.9	11.985	11.985	12.04	12.04	12.04	12.145	12.145	12.201	12.36	12.305
YMR302C	7.861	7.488	7.432	7.381	7.381	7.381	6.928	6.872	6.872	6.872	6.928	6.418	6.367	6.115	6.115	5.948	5.948	5.841	5.433	5.681	5.476	5.425	5.425	5.425	5.369	5.142	5.282	5.337	5.337	5.389	4.975	5.06	5.013	5.374	5.828	5.884	6.443	6.287	6.372	7.775	7.518	7.739	7.845	8.308	8.82	8.875	8.875	9.031	10.253
YCR095W-A	5.635	6.762	6.873	7.083	7.083	7.083	7.083	7.083	7.083	7.083	7.54	7.89	7.89	7.89	7.89	7.89	7.942	8.159	8.159	8.159	8.159	8.159	8.159	8.159	8.159	8.315	8.371	8.371	8.371	8.371	8.371	8.371	8.371	8.266	8.402	8.402	8.402	8.402	8.402	8.402	8.402	8.402	8.458	8.458	8.351	8.351	8.296	8.296	8.436
YHR123W	9.086	9.086	9.086	9.083	8.999	9.083	8.927	8.927	8.009	7.695	7.639	7.78	7.78	7.831	7.775	7.775	7.775	7.86	7.86	7.86	7.916	7.746	7.695	7.486	7.435	7.33	7.386	7.386	7.386	7.442	7.442	7.526	7.526	7.474	7.474	7.367	7.087	6.976	6.976	6.976	7.112	7.281	7.281	7.281	7.281	7.285	7.392	7.392	7.392
YDR319C	9.922	10.084	9.794	9.738	9.738	9.531	9.531	9.583	9.423	9.227	9.227	9.227	9.227	9.171	9.171	9.2	9.391	9.688	9.828	9.884	9.884	9.884	9.832	9.777	9.777	9.772	9.718	9.718	9.769	9.769	9.952	9.952	10.357	10.464	10.408	10.408	10.464	10.464	10.464	10.515	10.479	10.479	10.948	10.893	10.893	11.029	11.135	11.191	11.298
YPL249C	9.865	9.916	9.916	10.247	10.299	10.299	10.299	10.352	10.352	10.352	10.352	10.352	10.352	10.407	10.541	10.626	10.626	10.677	10.626	10.626	10.626	10.466	10.272	10.382	11.386	11.688	11.688	11.688	11.744	11.744	11.744	11.692	11.661	11.609	11.609	11.556	11.612	11.748	11.748	11.748	11.692	11.692	11.688	11.583	11.639	11.639	11.694	11.694	11.75
YMR309C	12.418	12.418	12.418	12.418	12.47	12.47	12.47	12.47	12.47	12.47	12.47	12.47	12.554	12.554	12.554	12.554	12.554	12.554	12.554	12.499	12.554	12.554	12.554	12.554	12.554	12.554	12.554	12.499	12.499	12.499	12.499	12.499	12.499	12.395	12.45	12.346	12.29	12.08	12.08	12.085	12.085	12.085	12.085	11.642	11.642	11.476	11.211	11.155	11.048
YMR313C	5.483	5.483	5.483	5.632	5.903	6.933	7.04	7.04	7.302	7.302	7.302	8.363	8.414	8.414	8.499	8.661	8.661	10.081	10.081	10.192	10.192	10.192	10.192	10.192	10.192	10.192	10.088	10.499	10.935	10.879	10.879	11.015	11.015	11.015	11.015	11.07	11.126	11.453	11.453	11.505	11.505	11.505	11.505	11.56	11.476	11.531	11.531	11.587	11.587
YOR245C	7.857	7.557	6.161	5.444	5.337	5.337	6.446	6.921	6.921	7.108	8.172	8.172	8.224	8.488	8.488	8.488	8.488	8.439	8.495	8.495	8.447	8.392	8.812	8.761	8.761	8.705	8.965	8.965	9.025	8.969	8.969	8.758	8.702	8.702	8.591	8.705	8.76	8.76	8.867	8.867	8.918	8.512	8.456	8.511	8.084	7.864	7.653	7.55	7.55
YIL005W	9.881	9.937	9.937	9.279	9.332	9.331	9.387	8.945	8.945	8.378	8.462	7.087	6.68	6.684	6.581	6.581	6.526	6.526	6.526	5.583	5.293	4.946	4.946	5.001	5.005	4.823	4.668	4.784	4.891	4.891	5.574	5.629	5.788	5.999	6.242	6.242	6.242	6.242	6.242	6.242	6.242	6.084	6.139	6.191	5.975	5.891	5.835	5.784	5.784
YIL033C	10.199	10.199	10.352	10.459	10.613	10.613	10.613	10.613	10.613	10.562	10.562	10.618	10.618	10.618	10.618	10.618	10.613	10.613	10.665	10.665	10.665	10.665	10.665	10.665	10.665	10.665	10.665	10.609	10.609	10.442	10.387	10.28	10.224	10.169	10.169	9.786	9.573	9.517	9.517	9.517	9.517	9.517	9.517	9.517	8.538	8.376	8.264	8.157	8.157
YDR329C	6.841	6.841	6.841	6.841	6.841	6.841	6.841	6.841	6.893	7.16	8.131	8.131	8.725	9.522	9.522	9.573	9.68	9.68	9.68	9.68	9.68	10.174	10.555	10.555	10.5	10.5	10.555	10.555	10.555	10.5	10.584	11.025	11.025	11.025	11.081	11.081	11.136	11.136	11.136	11.221	11.221	11.221	11.325	11.54	11.54	11.488	11.488	11.433	11.433
YDR163W	2.032	1.701	1.645	1.645	1.645	1.544	1.437	1.417	2.011	3.804	4.233	4.284	4.284	4.395	4.84	5.058	7.031	7.031	7.294	7.294	7.294	7.238	7.498	7.498	7.498	7.75	8.42	8.505	8.561	8.561	8.727	9.711	10.506	10.647	10.642	11.2	11.256	11.256	11.256	11.256	11.869	11.925	12.283	12.335	12.39	12.391	12.391	12.391	12.502
YJR007W	13.128	13.233	13.233	13.233	13.233	13.289	13.289	13.373	13.425	13.531	13.579	13.579	13.955	13.9	13.9	13.984	14.04	14.04	13.984	13.988	13.988	13.988	13.988	13.933	13.877	13.741	13.634	13.634	13.634	13.583	13.092	13.092	13.092	13.092	13.092	13.092	13.092	13.092	13.092	13.092	13.037	12.93	12.93	12.77	12.452	11.914	11.527	11.527	11.527
YKL085W	2.634	2.634	2.634	2.433	2.433	2.68	2.576	2.631	2.631	2.631	2.896	3.647	3.863	3.863	3.863	3.863	3.863	3.863	3.863	3.863	3.863	3.863	3.863	3.863	3.863	3.863	3.863	3.863	3.863	4.137	4.137	4.332	4.495	4.495	4.495	4.708	4.764	4.926	4.822	4.906	4.906	4.906	4.906	4.906	4.906	4.91	4.91	4.878	4.878
YGR217W	5.245	4.394	4.367	4.507	4.507	4.67	5.04	5.04	5.202	5.151	5.151	5.206	5.551	5.44	5.491	5.491	5.547	5.71	5.737	6.127	6.179	6.23	6.501	6.848	7.016	8.124	8.873	8.928	8.928	8.928	8.984	8.984	8.929	9.58	10.313	10.365	11.69	11.69	12.003	12.058	12.062	12.118	12.223	12.594	12.594	12.705	12.705	12.705	12.705
YJR039W	5.57	5.761	5.761	5.812	5.812	5.812	5.812	5.867	8.298	14.183	14.183	14.183	14.234	14.234	14.338	14.338	14.449	14.715	14.773	14.773	14.773	14.857	14.913	14.964	15.153	15.153	15.153	15.153	15.209	15.209	15.209	15.395	15.399	15.344	15.344	15.128	15.233	15.233	15.289	16.144	16.144	16.144	16.2	16.363	16.579	16.635	16.742	16.69	16.775
YBR247C	11.477	11.954	12.036	12.201	12.256	12.311	12.367	12.507	12.563	12.563	12.563	12.67	12.721	12.857	13.211	13.211	13.267	13.589	13.645	13.7	13.7	13.7	13.7	13.7	13.7	13.596	13.596	13.353	13.465	13.525	13.576	13.823	13.823	13.823	13.879	13.879	13.879	13.879	13.879	13.879	13.879	13.879	13.879	13.963	13.963	13.963	13.908	13.908	13.908
YGR161W-C	3.32	3.32	3.32	3.32	3.264	3.264	3.264	3.264	3.264	3.264	3.264	3.264	3.264	3.209	3.102	3.102	3.102	3.046	3.046	3.046	3.046	2.962	2.64	2.64	2.64	2.64	2.64	2.64	2.64	2.64	2.444	2.288	2.119	2.223	2.223	2.172	2.223	2.223	2.279	2.279	2.227	2.227	2.227	2.227	2.227	2.143	2.087	2.172	2.172
YLR172C	7.256	7.256	7.67	7.781	7.887	8.126	8.126	8.126	8.482	8.729	9.294	9.294	9.294	9.294	9.512	9.512	9.624	9.624	9.679	9.734	9.734	9.735	9.679	9.539	9.642	9.805	9.889	9.941	10.184	10.925	11.858	11.858	11.858	11.858	11.858	11.858	11.858	11.858	11.753	11.86	11.967	11.967	11.967	11.911	11.911	11.911	11.911	11.967	12.023
YBL086C	9.792	9.186	8.187	7.706	7.57	7.466	7.493	7.664	7.664	7.715	7.92	7.724	7.724	7.831	7.831	8.049	8.049	8.062	8.614	8.615	8.615	8.666	8.61	8.388	8.388	8.392	8.532	8.281	8.524	8.524	8.337	8.197	8.181	8.023	7.972	7.972	7.705	7.789	7.738	7.66	7.5	7.397	7.397	7.644	8.161	8.161	8.161	8.216	8.216
YHL034C	6.038	6.038	5.831	5.775	5.775	5.72	5.72	5.72	5.562	5.562	5.562	5.562	5.562	5.562	5.562	5.562	5.562	5.562	5.562	5.562	5.426	5.37	5.315	5.154	5.103	5.048	5.048	4.943	4.888	4.888	4.888	4.181	3.789	3.575	3.52	3.52	3.52	3.275	3.275	3.191	3.139	3.139	3.191	3.191	3.295	3.295	3.295	3.295	3.295
YKL023W	14.446	14.39	14.232	14.18	13.866	13.07	12.632	12.548	12.548	12.548	12.548	11.238	11.071	11.016	11.016	10.274	10.137	9.873	9.817	9.817	9.817	7.902	7.575	7.152	6.997	6.997	7.007	6.318	6.263	6.314	6.314	6.314	6.314	6.399	6.292	6.292	6.236	5.851	5.641	5.641	5.214	4.38	4.326	4.305	4.445	4.445	4.548	4.826	4.826
YBR083W	2.22	2.22	2.22	2.22	2.22	2.22	2.22	2.22	2.164	1.725	1.67	1.67	1.67	1.67	1.67	1.67	1.67	1.67	1.67	1.67	1.67	1.81	1.81	1.81	1.706	1.599	1.599	1.488	1.432	1.432	1.517	1.517	1.517	1.517	1.517	1.517	1.517	1.517	1.517	1.517	1.236	0.972	0.972	0.972	0.972	0.972	0.972	0.972	0.972
YDR019C	3.299	3.021	3.321	3.615	3.615	3.615	3.873	4.296	4.468	4.553	4.66	5.011	6.424	6.42	6.42	6.42	6.42	6.42	6.476	6.476	6.476	6.634	6.634	6.69	6.634	6.634	6.634	6.53	6.53	6.529	6.474	6.474	6.474	6.474	6.474	6.474	6.474	6.278	6.249	6.601	6.546	6.546	6.809	7.494	7.766	8.713	8.713	8.825	8.876
YDL190C	8.2	8.2	8.2	8.359	8.414	8.47	8.47	8.47	8.521	8.521	8.521	8.521	8.521	8.521	8.521	8.521	8.521	8.521	8.521	8.521	8.606	8.606	8.606	8.606	8.739	8.688	8.688	8.688	8.577	8.577	8.521	8.521	8.521	8.521	8.606	8.209	8.158	8.158	8.158	8.158	8.103	8.103	7.562	6.874	6.608	6.394	6.338	6.39	6.39
YEL020W-A	21.53	21.641	20.375	20.624	20.338	20.825	24.423	24.423	24.315	24.315	24.366	24.533	24.856	26.56	26.616	27.038	27.038	27.038	27.038	27.333	28.128	27.801	27.801	27.801	27.768	27.579	27.523	27.631	28.417	28.365	28.627	28.486	28.622	28.622	28.648	28.704	28.784	28.732	28.788	28.732	28.409	28.572	28.567	28.567	28.567	28.516	28.868	28.868	28.868
YGL201C	6.346	6.506	6.45	6.559	6.559	6.559	6.559	6.662	6.662	6.662	6.709	6.793	7.089	7.089	7.145	7.803	8.531	8.48	8.536	8.536	8.536	8.536	8.536	8.592	8.54	8.54	8.54	8.625	8.522	8.689	8.74	8.74	8.74	8.74	8.74	8.74	8.74	8.74	8.796	8.796	8.691	8.587	8.587	8.945	9.222	9.388	9.388	9.388	9.333
YJR135C	2.219	2.219	2.219	2.168	2.308	2.308	2.257	2.257	2.257	2.146	2.146	2.117	2.088	2.441	2.441	2.441	2.441	2.441	2.337	2.337	2.252	2.23	2.281	2.281	2.177	2.072	2.072	2.426	2.286	2.602	2.653	2.653	2.653	2.653	2.653	2.653	2.464	2.464	2.464	2.409	2.509	2.509	3.31	4.807	6.597	7.169	7.169	7.169	7.169
YPR190C	12.409	12.409	12.409	12.409	12.465	12.465	12.465	12.521	12.521	12.247	12.247	12.247	12.247	12.247	12.247	12.247	12.247	12.191	12.025	12.076	12.076	12.076	12.076	12.076	12.076	12.076	12.076	12.02	12.02	11.754	11.754	11.754	11.671	11.46	11.46	11.46	11.408	11.408	11.408	10.921	10.057	10.108	10.108	10.053	9.997	9.997	9.997	9.997	9.446
YGL196W	8.441	8.441	8.441	8.336	8.336	8.336	8.336	8.232	8.232	8.232	8.232	8.232	8.232	8.125	8.125	8.125	8.125	7.936	7.936	7.88	7.829	7.724	7.724	7.724	7.64	7.502	7.502	7.418	7.418	7.257	7.21	7.106	7.05	6.81	6.705	6.598	6.547	6.547	6.491	6.491	6.547	6.685	6.791	6.843	6.898	6.843	6.923	6.923	6.923
YNL039W	14.79	14.842	15.522	15.692	15.692	15.854	16.092	16.092	16.092	16.143	16.303	16.464	16.57	16.626	16.682	16.682	16.682	16.626	16.626	16.626	16.31	16.422	16.478	16.478	16.533	16.585	17.063	17.063	17.063	17.063	17.063	16.823	16.879	16.988	17.199	17.199	17.199	17.25	17.25	17.25	17.083	17.083	17.083	17.168	17.168	17.168	17.012	16.96	17.016
YGL061C	4.767	4.767	4.523	4.309	4.309	2.37	2.475	2.427	2.314	3.121	3.206	3.342	3.342	3.449	3.364	4.189	4.189	4.295	4.402	4.454	4.454	4.318	4.206	4.309	4.76	4.816	4.816	4.816	4.952	4.867	4.867	4.867	4.923	4.978	5.33	5.546	5.704	5.704	5.704	5.653	5.653	5.653	5.55	5.794	7.958	8.92	9.619	9.674	9.674
YMR296C	7.915	7.699	7.699	5.323	5.103	4.807	4.807	4.807	4.807	4.807	4.807	4.226	4.066	4.01	3.844	3.703	3.703	3.703	3.703	3.703	3.512	3.512	3.349	3.349	3.349	3.138	2.92	2.92	0.993	0.937	0.826	0.826	0.826	0.826	0.826	0.826	0.826	0.524	0.524	0.384	0.384	0.384	0.384	0.384	0.384	0.384	0.384	0.384	0.384
YDR172W	8.37	8.37	8.37	8.37	8.37	8.37	8.421	8.421	8.404	8.404	8.404	8.404	8.404	8.404	8.46	8.193	7.88	7.88	7.88	7.88	7.88	7.824	7.824	7.657	7.657	7.657	7.606	7.501	6.997	6.425	6.022	5.937	5.937	5.509	5.509	5.313	5.258	5.258	5.258	5.202	5.202	5.147	5.147	5.007	5.007	4.74	4.689	4.582	4.368
YNL094W	13.326	13.326	13.275	13.854	14.068	14.068	14.179	14.179	14.179	14.235	14.235	14.235	14.235	14.235	14.235	14.398	14.398	14.398	14.398	14.398	14.398	14.398	14.398	14.398	14.398	14.398	14.398	14.398	14.398	14.398	14.453	14.453	14.103	13.986	13.827	13.882	13.504	13.504	13.504	13.504	13.452	13.508	13.253	13.064	12.897	12.897	12.897	12.897	12.756
YML010W	8.691	8.636	8.662	8.658	8.676	8.727	8.727	8.727	8.671	8.783	9.565	10.103	10.325	10.325	10.325	10.429	10.681	10.681	10.681	10.793	10.793	10.793	10.793	10.737	10.737	10.737	10.708	10.655	11.433	11.804	13.725	13.725	13.939	13.995	13.995	14.047	14.047	14.047	14.131	14.131	14.131	14.187	14.187	14.399	14.399	14.506	14.506	14.506	14.506
YNL122C	9.073	8.989	9.39	9.439	9.491	9.491	9.275	9.435	10.036	10.036	10.036	10.314	10.37	10.585	10.585	10.585	10.641	10.641	10.641	10.641	10.641	10.75	10.975	11.399	11.399	11.399	11.503	11.503	11.503	11.452	11.452	11.452	11.348	11.488	11.488	11.488	11.176	11.121	11.276	11.524	11.524	11.524	11.524	11.468	11.468	11.579	11.579	11.634	11.634
YDR003W	11.525	11.609	11.632	11.884	11.995	11.995	11.94	11.94	11.884	11.884	11.575	11.575	11.844	11.59	11.59	11.59	11.646	11.646	11.451	11.451	11.366	11.362	11.357	11.357	11.309	11.309	11.309	11.309	11.309	10.87	10.763	10.763	10.707	10.652	10.652	10.652	10.652	10.652	10.548	10.548	10.492	10.436	10.381	10.381	9.782	9.678	9.626	9.571	9.167
YDR441C	13.446	13.335	13.113	12.076	11.729	11.569	11.569	11.54	11.436	11.491	11.491	11.491	11.436	11.269	11.269	11.269	11.269	11.269	11.269	11.269	11.269	11.269	11.109	11.109	11.109	11.054	10.787	10.591	10.591	10.48	10.275	10.275	10.219	9.805	9.805	9.489	9.489	9.333	9.282	9.282	8.819	8.819	8.605	8.521	8.521	8.465	8.465	8.465	5.829
YDL185W	14.742	14.742	14.742	14.798	14.853	14.798	14.798	14.798	14.687	14.636	14.528	14.528	14.068	14.068	14.068	14.124	14.041	14.097	14.097	14.097	14.097	14.097	14.097	14.097	14.097	13.99	13.745	13.589	13.068	13.068	13.223	13.223	13.223	13.223	12.954	12.954	12.954	12.954	12.954	12.335	12.335	12.335	12.335	12.113	12.113	11.786	11.786	11.786	11.786
YBR073W	13.67	13.614	13.968	13.968	14.079	14.079	14.079	14.135	14.135	14.135	14.135	14.135	14.135	14.135	14.023	14.023	14.023	14.023	14.023	14.023	14.135	14.135	14.245	14.245	14.194	14.194	14.09	13.871	13.566	13.306	13.306	13.235	13.179	13.017	13.017	12.965	12.862	12.807	12.807	12.648	11.735	11.488	11.432	11.432	11.432	11.432	11.432	11.188	10.921
YLR435W	8.234	8.23	8.23	8.47	8.47	8.522	8.988	8.988	8.988	8.988	8.988	9.044	9.415	9.415	9.415	9.415	9.415	9.415	9.415	9.415	9.415	9.415	9.415	9.522	9.578	9.578	9.578	9.663	9.663	9.83	9.885	9.889	9.889	10.03	10.141	10.09	10.09	10.23	10.293	10.661	10.661	10.661	10.661	10.661	10.661	10.61	10.768	10.713	10.713
YLR264W	3.247	3.219	3.543	3.543	3.543	3.543	3.292	3.241	3.241	3.241	3.241	3.241	3.192	3.136	3.136	3.136	3.136	3.136	3.136	3.136	2.866	2.917	2.917	3.315	3.638	3.638	3.638	3.945	3.945	3.945	3.86	3.86	3.548	3.548	3.933	4.101	4.101	4.101	4.156	4.156	4.296	4.241	4.561	4.561	4.832	5.262	6.567	6.619	6.619
YDL087C	8.415	8.47	8.47	8.526	8.577	8.577	9.759	10.643	11.94	12.35	12.295	12.239	12.555	12.611	12.718	12.718	12.88	12.88	12.88	12.936	12.936	12.936	12.936	12.992	12.992	13.24	13.188	13.299	13.458	13.838	13.838	13.893	13.893	13.893	13.893	13.893	13.893	13.893	13.893	13.893	13.893	13.893	13.865	13.865	13.865	13.809	13.809	13.809	13.809
YDL204W	10.834	10.834	10.834	10.779	10.779	10.694	10.694	10.694	10.694	10.75	10.75	10.75	10.75	10.91	10.966	11.077	11.217	11.217	11.217	11.217	11.217	11.217	11.217	11.384	11.439	11.543	11.628	11.628	11.628	11.628	11.543	11.595	11.646	11.535	11.535	11.535	11.483	11.483	11.483	11.372	11.372	11.372	11.205	11.205	11.196	11.196	11.196	11.196	11.252
YKL016C	13.364	13.475	13.475	13.475	13.475	13.531	13.531	13.531	13.531	13.531	13.531	13.531	13.531	13.531	13.475	13.475	13.527	13.527	13.527	13.527	13.527	13.527	13.415	13.311	13.311	13.311	13.311	13.311	13.311	13.311	13.204	13.149	12.828	12.668	12.512	12.512	12.512	12.564	12.452	12.397	12.397	12.286	12.201	12.201	11.898	11.758	11.758	11.758	11.506
YEL046C	0.704	0.704	0.704	0.599	0.599	0.599	0.599	0.599	0.599	0.599	0.599	0.543	0.543	0.543	0.543	0.543	0.543	0.543	0.403	0.214	0.214	0.299	0.299	0.299	0.299	0.299	0.299	0.299	0.299	0.299	0.299	0.299	0.299	0.299	0.299	0.299	0.299	0.299	0.299	0.299	0.299	0.299	0.299	0.299	0.299	0.299	0.299	0.299	0.299
YDR395W	14.356	14.463	14.793	15.492	15.603	15.761	16.223	16.223	16.223	16.223	16.223	16.061	16.061	16.006	15.95	15.95	15.95	15.95	15.95	15.95	16.001	16.164	16.323	16.323	16.434	16.434	16.434	16.434	16.434	16.434	16.378	16.486	16.486	16.486	16.535	16.535	16.535	16.535	16.535	16.535	16.211	15.657	15.495	15.383	15.217	15.217	15.217	15.217	15.217
YJR062C	11.798	11.798	11.658	11.462	10.886	10.594	10.303	9.899	9.899	9.899	9.899	9.787	9.731	9.158	9.102	9.102	9.158	8.892	7.759	5.913	5.386	5.45	6.015	6.126	6.126	6.126	6.126	5.85	6.342	6.48	6.48	6.647	6.491	7.219	7.163	7.219	7.219	7.219	7.163	7.215	7.215	7.168	7.24	7.24	7.832	7.883	7.935	7.935	7.743
YGR191W	7.039	6.898	6.744	6.689	6.8	6.8	6.8	6.748	6.888	6.939	6.939	6.855	6.799	6.851	6.637	6.693	7.33	7.171	7.171	7.171	7.171	7.171	7.171	7.065	6.929	6.817	6.766	6.766	6.871	7.094	7.149	7.042	7.075	7.075	7.183	7.234	7.234	7.345	7.345	7.345	7.345	7.345	7.398	7.342	7.287	7.287	7.594	7.594	7.649
YGR179C	10.355	10.515	10.761	10.902	11.735	12.202	12.202	12.202	12.476	12.42	12.856	12.807	12.885	12.829	12.829	12.885	12.885	12.885	12.885	13.093	13.093	13.093	13.093	13.093	13.093	13.093	13.093	13.093	13.208	13.4	13.315	13.371	13.422	13.422	13.473	13.473	13.473	13.422	13.422	13.149	13.038	12.927	13.005	13.005	13.116	13.064	13.064	13.064	13.064
YHR080C	3.731	3.731	3.731	3.787	3.787	3.787	3.787	3.843	3.736	3.736	3.736	3.57	3.57	3.57	3.255	3.255	3.14	3.14	3.14	3.14	3.14	2.922	2.922	2.971	2.317	2.15	2.15	2.15	2.15	2.039	2.039	1.936	1.825	1.613	1.613	1.562	1.562	1.562	1.666	1.666	1.666	1.666	1.615	1.615	1.504	1.504	1.504	1.504	1.013
YPL143W	0.421	0.421	0.421	0.421	0.421	0.421	0.421	0.252	0.252	0.252	0.252	0.252	0.252	0.252	0.252	0.252	0.252	0.252	0.196	0.14	0.14	0.14	0.14	0.14	0.14	0.14	0.14	0.14	0.14	0.14	0.14	0.14	0.14	0.14	0.14	0.14	0.14	0.14	0.14	0.14	0.14	0.14	0.14	0.14	0.14	0.14	0.14	0.14	0.14
YBR281C	0.24	0.24	0.24	0.24	0.24	0.156	0.156	0.156	0.156	0.156	0.156	0.156	0.156	0.156	0.156	0.156	0.156	0.156	0.156	0.156	0.156	0.156	0.156	0.156	0.156	0.156	0.156	0.156	0.263	0.318	0.425	0.88	1.04	1.774	1.934	2.097	2.419	2.419	2.419	2.419	2.471	2.782	3.401	5.981	5.981	5.981	5.981	5.981	5.981
YJR060W	19.145	19.145	19.145	19.145	19.148	18.936	18.796	18.796	18.796	18.796	18.796	18.796	18.796	18.796	18.851	18.551	18.446	18.395	18.395	18.144	18.144	18.144	18.199	18.204	18.204	18.26	18.26	18.26	18.26	18.26	18.42	18.309	18.309	18.309	18.253	18.197	18.197	18.197	18.091	18.091	16.33	16.005	16.005	14.75	14.449	14.449	14.029	14.293	14.293
YKL165C	3.211	3.211	3.211	2.735	2.679	2.679	2.679	2.679	2.572	2.487	2.487	2.487	2.487	2.487	2.487	1.424	1.319	1.319	1.319	1.319	1.319	1.319	1.319	1.026	0.857	0.752	0.592	0.403	0.403	0.403	0.403	0.403	0.299	0.299	0.468	0.468	0.468	0.468	0.468	0.412	0.412	0.412	0.412	0.361	0.221	0.221	0.221	0.221	0.221
YCR046C	8.486	8.743	8.486	8.486	8.486	8.76	8.76	9.087	8.98	8.98	9.518	9.329	9.385	9.276	9.383	9.383	9.328	9.272	9.434	9.085	9.084	9.245	9.067	9.011	9.147	9.14	9.14	9.325	9.483	9.628	9.628	10.114	10.487	10.487	10.595	10.561	10.561	10.561	10.506	10.506	10.75	10.638	10.638	10.638	10.638	10.638	10.386	10.276	11.003
YDR532C	4.315	4.569	4.569	4.569	4.569	4.569	4.569	4.569	4.569	4.624	4.624	4.624	4.624	4.624	4.484	4.484	4.484	4.429	4.1	4.396	5.235	5.291	5.346	5.346	5.346	5.263	5.479	5.214	5.37	5.742	5.742	6.31	6.608	6.608	6.868	6.919	6.919	6.919	6.919	6.919	6.971	6.971	7.761	7.706	8.002	10.285	10.341	10.392	10.655
YCR065W	2.746	2.746	2.746	2.694	2.694	2.694	2.799	2.799	2.799	2.799	2.743	2.743	2.692	2.799	2.799	2.799	2.799	2.799	2.799	2.743	2.794	3.227	3.227	3.227	3.338	3.498	3.498	3.446	3.446	3.531	3.531	3.582	3.867	3.867	3.867	3.974	4.029	4.029	4.029	4.029	4.085	4.189	4.189	4.189	4.189	4.189	4.245	4.238	4.238
YBL021C	13.419	13.419	13.419	13.419	13.419	13.47	13.47	13.733	14.052	15.664	15.664	15.771	15.771	15.771	15.771	15.823	15.874	15.874	16.015	16.015	16.486	16.486	16.538	16.538	16.593	16.593	16.593	16.593	16.645	16.645	16.705	16.812	16.867	16.972	16.972	16.972	16.916	16.916	16.916	16.916	17.001	17.001	17.001	17.001	16.916	16.861	16.861	16.856	16.856
YDL022W	5.502	5.502	5.446	5.446	4.811	4.648	4.648	4.593	4.537	4.481	4.392	4.448	4.504	4.504	4.504	4.611	4.751	4.751	4.751	4.966	5.051	5.051	4.995	4.721	4.721	4.666	4.581	4.581	4.317	4.317	4.317	4.212	4.297	4.297	4.246	4.138	4.138	3.862	3.722	3.722	3.722	3.638	3.638	3.638	3.586	3.502	3.502	3.502	3.502
YGL181W	14.582	14.582	14.582	14.582	14.693	14.693	14.693	14.693	14.693	14.693	14.693	14.693	14.693	14.748	14.748	14.748	14.748	14.804	14.911	14.911	14.911	14.855	14.664	14.501	14.446	14.479	14.368	14.364	14.468	14.468	14.468	14.413	14.413	14.573	14.573	14.573	14.573	14.629	14.629	14.684	14.684	14.684	14.684	14.684	14.684	14.629	14.573	14.625	14.731
YKR098C	10.018	10.018	10.018	9.963	9.963	9.963	9.963	9.963	9.963	9.963	9.963	9.963	10.074	10.074	10.125	10.125	10.125	10.125	10.125	10.074	10.074	10.074	10.074	9.811	9.759	9.759	9.675	9.619	9.564	9.564	9.564	9.564	9.401	9.401	9.401	9.401	9.401	9.401	9.401	9.234	9.027	8.544	8.3	8.3	8.137	8.025	8.025	7.97	8.025
YDL156W	11.774	11.774	11.774	11.774	11.825	11.91	11.91	11.91	11.91	11.91	11.91	11.91	11.939	11.939	12.135	12.135	12.191	12.191	12.246	12.246	12.302	12.302	12.302	12.302	12.246	12.298	12.298	12.298	12.298	12.298	12.294	12.294	12.294	12.294	12.294	12.294	12.294	12.294	12.294	12.294	12.294	12.294	12.294	12.294	12.189	12.189	12.189	12.189	12.189
YOR104W	0.351	0.351	0.351	0.351	0.351	0.351	0.351	0.351	0.351	0.351	0.351	0.351	0.407	0.407	0.407	0.407	0.407	0.407	0.356	0.407	0.407	0.407	0.407	0.407	0.322	0.458	0.672	0.779	0.779	0.834	0.834	0.834	0.834	0.997	0.997	0.997	1.104	1.245	1.3	1.458	1.458	1.458	1.458	1.458	1.458	1.57	1.924	1.979	1.979
YLR414C	10.043	10.095	10.928	11.168	11.679	11.679	11.679	11.679	11.768	11.908	11.908	11.908	12.236	12.236	12.291	12.291	12.291	12.291	12.291	12.24	12.184	12.291	12.291	12.291	12.291	12.346	12.346	12.402	12.402	12.509	12.453	12.453	12.453	12.509	12.48	12.48	12.428	12.373	12.421	12.203	12.314	12.525	12.525	12.525	12.525	12.581	12.581	12.581	12.581
YGL078C	6.502	6.502	6.709	7.039	7.095	7.701	8.455	8.399	8.399	8.455	8.426	8.426	8.697	8.698	8.698	8.698	8.698	8.698	8.753	8.753	8.758	8.758	8.721	8.721	8.721	8.772	8.828	8.828	8.991	9.236	9.236	9.391	9.391	9.447	9.447	9.503	9.503	9.554	9.554	9.554	9.554	9.554	9.554	9.554	9.554	9.554	9.554	9.498	9.498
YDR147W	1.714	1.714	1.769	1.769	1.769	1.769	1.718	1.822	1.822	1.822	1.822	1.822	1.822	1.822	1.822	1.822	1.767	1.767	1.767	1.873	1.978	2.034	2.034	2.138	2.085	2.085	2.141	2.408	2.464	2.464	2.464	2.464	2.464	2.464	2.464	2.548	2.548	2.548	2.604	2.975	3.307	3.948	3.948	3.948	3.948	4.088	4.088	4.246	4.246
YJL127C	6.081	6.081	6.081	6.081	6.137	7.079	8.27	9.217	9.372	9.424	9.424	10.418	10.473	10.724	10.832	11.497	12.433	12.433	12.433	12.433	12.433	12.433	12.433	12.54	12.898	14.773	16.107	16.107	15.777	15.777	16.093	16.008	16.059	16.059	16.144	16.199	16.255	16.582	17.072	17.123	17.767	17.767	17.711	17.711	17.767	17.767	17.767	17.767	17.877
YDR518W	13.825	13.777	13.777	13.777	13.777	13.972	13.706	13.706	13.869	14.002	14.058	14.317	14.121	14.121	14.121	14.261	14.342	14.342	14.09	13.983	13.983	13.983	13.983	13.983	13.872	13.872	13.92	13.92	14.032	14.088	14.088	14.032	13.977	13.921	13.921	13.87	13.954	13.954	13.954	13.954	13.954	13.954	13.954	13.787	13.731	13.731	13.731	13.676	13.676
YOR219C	10.581	10.739	11.088	11.248	11.359	11.517	11.517	11.988	12.148	12.097	12.097	12.097	12.313	12.537	12.537	12.589	12.589	12.887	12.887	12.939	13.181	13.237	13.477	13.589	13.644	13.889	13.889	13.889	13.889	13.889	13.944	13.944	13.944	14.166	14.166	14.166	14.166	14.222	14.222	14.273	14.329	14.329	14.329	14.278	14.278	14.278	13.977	13.922	13.87
YLR274W	6.993	6.993	6.993	7.049	7.049	7.1	7.173	7.712	8.562	9.185	9.185	9.503	10.119	10.119	10.119	10.119	10.119	10.174	10.174	10.23	10.23	10.23	10.23	10.23	10.341	10.341	10.341	10.285	10.285	10.285	10.23	10.23	10.174	10.174	10.334	10.334	10.279	10.279	10.279	10.09	10.034	10.174	10.122	10.425	10.481	10.481	10.481	10.481	10.481
YLR068W	9.73	9.73	9.841	9.945	9.945	9.945	9.945	9.945	10.001	10.001	9.813	11.342	12.858	12.913	14.158	14.158	15.201	15.306	15.798	15.849	16.116	16.116	16.116	16.219	16.219	16.219	16.219	16.219	16.219	16.219	16.219	16.219	16.219	16.219	16.168	16.012	16.063	16.119	16.119	16.433	17.539	18.12	18.12	18.594	18.594	18.645	18.645	18.645	18.757
YNL104C	2.423	2.423	2.423	2.423	2.423	2.423	2.423	2.423	2.423	2.423	2.423	2.423	2.423	2.472	2.472	2.472	2.472	2.472	2.472	2.472	2.472	2.472	2.472	2.472	2.416	2.416	2.332	2.062	2.062	1.755	1.886	1.942	2.386	2.441	2.441	2.441	2.652	2.813	2.868	2.868	2.868	2.868	2.924	2.979	3.082	3.194	3.356	3.467	3.467
YLL008W	12.014	12.259	12.771	13.073	13.178	13.178	13.178	13.122	13.122	13.285	13.492	13.492	13.492	13.547	13.547	13.547	13.547	13.547	13.547	13.603	13.443	13.499	13.499	13.695	13.64	13.64	13.588	13.533	13.515	13.515	13.566	13.673	13.673	13.673	13.673	13.78	13.78	13.832	13.832	13.515	13.515	13.515	13.515	13.622	13.622	13.622	13.566	13.566	13.566
YDL170W	8.575	8.975	8.891	8.891	8.891	8.835	8.831	8.915	8.86	9.029	8.977	9.166	8.86	8.965	9.123	9.123	9.098	9.042	8.88	8.965	8.751	8.836	8.787	8.787	8.946	8.946	8.946	8.946	8.946	8.946	8.946	8.946	8.946	8.946	8.843	8.791	8.647	8.647	8.592	8.54	8.54	8.592	8.592	8.536	8.536	8.536	8.536	8.344	8.344
YJR024C	11.151	11.151	11.096	11.007	11.007	11.007	10.701	10.437	10.437	10.27	10.27	10.326	10.326	10.593	10.644	10.644	10.644	10.644	10.326	9.858	8.859	8.663	8.558	8.08	7.236	6.811	6.599	6.548	6.603	6.656	7.79	7.845	7.93	7.875	8.066	8.122	8.343	8.295	8.072	8.256	8.881	8.881	8.821	8.993	9.24	9.188	9.188	8.855	9.315
YDL194W	11.739	12.356	12.356	12.547	12.908	15.071	15.071	15.126	15.747	15.696	15.751	15.807	16.637	17.076	17.131	17.131	17.187	17.291	17.291	17.291	17.347	17.451	17.614	17.754	17.754	17.754	17.754	17.791	17.846	18.145	18.723	18.863	19.108	19.108	19.108	19.108	19.108	19.108	19.215	19.215	19.266	19.266	19.266	19.266	19.322	19.322	19.322	19.322	19.322
YIL008W	1.425	1.425	1.425	1.584	1.584	1.635	1.635	1.691	1.691	1.691	1.747	1.747	1.751	1.806	1.806	1.806	1.755	1.915	1.971	1.886	1.99	1.99	2.146	2.315	2.315	2.315	2.315	2.315	2.315	2.315	2.451	2.503	2.859	2.859	2.859	2.859	2.859	2.859	2.859	2.859	2.859	2.859	2.91	3.099	3.099	3.155	3.155	3.24	3.24
YDL045W-A	13.29	13.345	13.345	13.401	13.752	13.975	13.975	13.975	14.086	13.875	13.819	13.601	13.498	13.658	13.112	13.112	12.958	12.583	12.387	12.59	12.697	12.95	12.898	13.353	13.567	13.622	13.778	13.727	13.811	13.727	14.079	14.027	14.187	14.187	14.187	14.187	14.187	14.187	14.136	14.136	13.782	13.726	13.635	13.635	13.911	14.074	14.13	14.13	14.13
YDL226C	11.958	12.014	12.014	12.014	12.014	12.098	12.209	12.349	12.349	12.434	12.546	12.63	12.63	12.63	12.63	12.63	12.63	12.737	12.793	12.793	12.793	12.793	12.793	12.793	12.981	12.869	12.869	12.972	12.972	13.028	13.079	13.079	13.182	13.182	13.182	13.182	13.182	13.238	13.238	13.238	13.238	13.349	13.349	13.349	13.349	13.349	13.349	13.238	13.131
YDR308C	7.02	7.104	7.104	7.209	7.124	7.124	7.02	6.908	6.799	6.961	7.284	7.284	7.391	7.25	7.25	6.995	7.598	7.458	7.407	7.407	7.351	7.407	7.407	7.247	7.274	7.296	7.351	7.296	7.54	7.433	7.484	7.296	7.247	7.246	7.246	7.11	7.026	7.185	7.237	7.348	7.348	7.348	7.292	7.324	7.431	7.431	7.464	7.223	7.223
YLL018C-A	3.929	4.642	4.698	4.805	5.867	5.923	6.259	6.31	7.396	7.761	7.761	7.816	7.871	7.923	8.007	8.007	8.223	8.39	8.39	8.445	8.53	8.833	8.833	8.833	8.992	8.992	8.992	9.043	9.043	9.099	9.099	9.099	9.099	9.047	9.047	8.992	8.992	9.043	9.183	9.35	9.35	9.35	9.35	9.35	9.35	9.35	9.35	9.35	9.35
YML085C	16.421	16.421	16.533	16.533	16.533	16.533	16.584	16.584	16.584	16.64	16.64	16.585	16.692	16.692	16.688	16.736	16.6	16.6	16.549	16.549	16.549	16.549	16.549	16.493	16.438	16.438	16.438	16.438	16.438	16.438	16.116	16.116	16.116	16.116	16.221	16.221	16.221	16.221	16.276	16.276	16.109	16.053	15.998	15.755	15.755	15.755	15.651	15.595	15.483
YOR090C	10.32	10.188	10.084	10.084	10.084	10.084	10.084	10.084	10.084	9.943	9.999	9.999	9.999	9.948	9.896	9.603	9.085	9.033	9.033	8.668	8.365	8.365	8.365	8.365	8.365	8.365	8.313	8.313	8.313	8.313	8.313	8.258	8.258	8.258	8.091	8.091	7.771	7.771	7.771	7.771	7.076	6.709	5.981	5.981	5.346	5.139	5.084	4.761	4.657
YDR068W	4.368	3.66	3.763	4.017	4.289	4.751	4.891	4.942	5.321	5.321	5.321	5.266	5.266	5.261	5.368	5.368	5.368	5.368	5.368	5.424	5.671	5.567	5.567	5.515	5.515	5.464	5.464	5.464	5.464	5.213	5.301	5.353	5.353	5.268	5.353	5.268	5.268	5.375	5.375	5.326	5.412	5.412	5.412	5.412	5.412	5.412	5.357	5.357	5.461
YPR116W	4.138	4.189	4.677	5.047	5.47	5.47	5.47	5.47	5.47	5.503	5.447	5.447	5.447	5.104	5.072	7.641	10.994	10.994	11.148	11.255	11.414	11.414	11.414	11.576	11.687	11.874	11.874	11.926	11.977	11.921	11.977	12.726	12.641	13.058	13.058	13.276	13.328	13.717	13.617	13.617	13.617	13.673	13.617	13.617	14.269	14.269	14.269	14.269	14.325
YJL140W	3.917	4.084	4.14	3.951	3.895	3.84	3.679	3.679	3.472	3.443	3.388	3.388	3.473	3.524	3.524	3.609	3.829	4.514	4.461	4.785	4.785	4.733	4.542	4.437	4.437	4.821	5.775	7.451	7.451	7.503	7.661	7.764	7.82	7.657	7.761	7.866	7.725	7.725	7.725	7.621	7.757	8.717	9.228	9.333	9.333	9.384	9.384	9.439	9.495
YML082W	14.567	14.567	14.22	14.22	13.925	13.87	13.87	13.204	13.013	12.036	11.248	10.187	9.595	9.354	9.354	9.354	8.872	8.872	7.689	6.77	6.318	6.233	6.233	6.233	6.233	6.233	6.233	6.233	6.233	6.067	6.011	6.011	6.011	6.011	5.907	5.744	5.549	5.549	5.096	4.618	3.379	2.9	2.9	2.9	2.9	2.9	2.9	2.9	2.789
YBR066C	1.058	1.058	1.058	1.058	1.058	1.058	1.058	1.058	1.058	1.058	1.058	1.058	1.115	1.115	1.274	1.274	1.274	1.274	1.274	1.274	1.274	1.33	1.278	1.278	1.278	1.278	1.278	1.171	1.171	1.171	1.171	1.12	1.12	1.171	1.171	1.171	1.171	1.331	1.436	1.436	1.436	1.495	1.551	1.551	1.602	1.602	1.602	1.602	1.551
YJL046W	2.938	3.105	3.105	3.105	3.049	3.049	3.045	2.84	3.003	3.279	3.331	3.331	3.489	3.711	3.711	4.115	4.115	4.115	4.115	4.115	4.435	4.435	4.435	4.279	4.279	4.279	4.279	4.279	4.279	4.228	4.484	4.65	6.659	6.659	6.659	6.822	6.877	6.877	6.877	6.877	6.877	6.877	6.686	6.95	7.214	7.214	7.27	8.062	10.258
YML116W	11.592	11.643	11.643	11.643	11.24	11.189	10.971	11.075	11.075	11.294	12.106	12.162	12.162	12.162	12.162	12.162	12.162	12.162	12.162	12.317	12.369	12.425	12.425	12.425	12.369	12.425	12.58	12.58	12.58	12.58	12.821	12.71	12.765	12.961	12.905	12.905	12.905	12.905	12.85	12.905	12.85	12.85	12.661	12.661	12.661	12.661	12.709	12.518	12.518
YOR234C	0.57	0.57	0.57	0.57	0.57	0.57	0.57	0.57	0.57	0.57	0.57	0.57	0.485	0.485	0.485	0.485	0.485	0.485	0.485	0.485	0.485	0.485	0.485	0.485	0.434	0.378	0.378	0.378	0.378	0.378	0.378	0.378	0.378	0.378	0.378	0.378	0.378	0.378	0.378	0.378	0.378	0.274	0.274	0.274	0.274	0.274	0.274	0.274	0.274
YPR154W	9.804	9.621	9.461	9.461	9.461	9.41	8.67	8.589	8.941	9.257	9.257	9.257	9.257	9.309	8.928	8.928	8.873	9.011	9.116	9.116	9.035	9.035	8.98	8.196	8.813	9.077	10.369	10.72	10.72	10.72	10.831	10.831	10.831	10.991	10.991	10.906	10.906	10.991	11.214	11.754	11.806	11.806	11.806	11.806	11.832	11.888	11.888	11.888	11.888
YCR075C	4.383	4.191	4.191	3.654	3.389	3.168	3.083	2.776	2.18	1.156	1.076	1.606	1.606	1.606	1.606	1.606	1.55	1.403	1.403	1.399	1.646	2.284	2.284	2.284	2.339	2.339	2.228	2.449	2.882	2.882	2.986	2.986	3.234	3.234	3.234	3.584	3.957	4.365	4.365	4.665	4.665	4.72	4.772	4.875	5.033	5.941	5.941	5.996	6.048
YOR154W	8.373	8.373	8.373	8.373	8.373	8.373	8.181	8.125	8.074	8.107	8.107	8.107	8.191	8.22	8.084	8.084	7.839	7.839	7.839	7.895	7.895	7.895	7.924	7.924	7.924	7.924	7.924	7.872	7.872	7.761	7.846	7.846	7.846	7.846	7.472	7.331	7.498	7.498	7.498	7.442	7.442	7.358	7.302	7.246	7.195	7.195	7.139	7.139	7.006
YHL018W	7.628	7.468	7.468	7.468	7.114	7.199	6.55	6.328	6.141	6.141	6.085	6.034	4.807	4.67	4.67	4.67	4.076	3.749	3.486	3.486	3.486	4.196	4.759	4.759	4.946	4.946	4.946	4.946	4.862	4.862	4.537	4.267	4.297	4.046	4.046	4.046	3.884	3.884	3.88	3.88	3.828	3.939	3.939	3.939	3.991	4.705	4.705	4.756	5.132
YDR067C	6.728	7.441	7.441	7.441	7.637	7.637	7.721	7.721	7.777	7.777	8.136	8.216	8.319	9.334	9.632	9.632	9.684	10.433	10.645	11.193	11.329	11.329	11.384	11.384	11.384	11.384	11.491	11.65	11.65	11.545	11.685	11.685	11.685	11.685	11.685	11.685	11.685	11.847	12.017	12.068	12.227	12.498	12.583	12.638	12.638	12.69	12.746	12.746	13.026
YIL123W	7.046	7.046	7.097	6.881	6.881	6.881	6.881	6.936	6.781	6.729	6.673	6.673	5.884	5.515	5.323	5.323	5.294	5.294	5.294	5.379	5.379	5.379	5.681	5.841	6.088	6.088	6.228	6.28	6.28	6.28	6.28	6.28	6.28	6.387	6.387	6.298	6.298	6.52	6.576	6.491	6.436	6.351	6.436	6.244	5.86	6.161	6.161	6.161	6.056
YJL010C	12.401	12.537	12.537	12.067	12.29	12.29	12.29	12.286	11.883	11.941	11.941	11.941	11.941	11.941	11.941	11.801	11.801	11.801	12.242	13.122	13.229	13.285	13.71	14.096	14.096	14.096	14.096	14.148	14.506	14.824	14.88	15.102	15.427	15.427	15.427	15.534	15.534	15.534	15.534	15.479	15.479	15.479	15.479	15.479	15.479	15.73	15.833	15.833	15.888
YOR216C	6.311	6.763	6.763	6.763	6.899	6.899	7.004	7.004	7.004	7.114	7.277	7.284	7.34	7.34	8.503	8.503	8.503	8.503	8.611	8.666	8.778	8.834	9.509	9.56	9.56	9.56	9.56	9.636	9.798	9.798	9.798	9.987	10.498	10.498	11.015	11.015	11.071	11.127	11.127	11.182	11.343	11.394	11.506	11.45	11.506	11.506	11.561	11.612	11.612
YER035W	8.401	8.401	8.346	8.401	8.35	8.35	8.299	8.269	8.269	8.269	8.269	7.812	7.676	7.676	7.461	7.156	7.104	7.104	7.104	7.153	7.013	6.877	6.714	6.351	6.236	6.1	6.1	6.1	6.205	6.209	6.236	6.236	6.18	6.236	6.191	6.386	6.441	6.493	6.333	6.333	6.226	6.226	6.282	6.171	6.255	6.255	6.255	6.307	6.307
YBL093C	0.374	0.374	0.374	0.374	0.374	0.458	0.563	0.563	0.563	0.563	0.458	0.407	0.407	0.407	0.407	0.458	0.458	0.458	0.458	0.458	0.458	0.458	0.458	0.614	0.963	0.963	1.048	1.048	1.048	1.215	1.215	1.215	1.215	1.215	1.215	1.215	1.215	1.215	1.215	1.215	1.215	1.215	1.215	1.215	1.215	1.215	1.215	1.215	1.215
YLL003W	3.118	3.118	3.118	3.118	3.118	3.067	2.963	2.963	2.963	2.933	2.878	2.822	2.63	2.65	2.65	2.595	2.488	2.473	2.947	2.947	2.947	2.947	3.277	3.662	4.177	4.177	4.373	4.373	4.48	4.429	4.429	4.48	4.636	4.881	4.881	5.041	5.041	5.153	5.472	5.91	6.351	6.654	6.758	7.021	7.125	8.149	9.724	9.78	9.836
YER020W	14.186	14.186	13.924	13.788	13.733	13.733	13.733	13.677	13.677	13.677	13.463	13.463	11.586	10.914	10.914	10.858	10.858	8.981	7.677	7.537	7.433	7.433	7.279	7.223	7.168	7.168	6.979	6.979	6.979	6.979	6.592	6.592	4.829	3.081	2.749	2.534	2.478	2.478	2.478	2.422	2.367	2.367	2.255	2.255	2.148	2.148	2.097	2.097	1.524
YIR018W	10.786	10.735	10.735	10.735	10.167	10.056	9.951	10.056	10.056	10.056	10.056	10.056	9.592	9.24	9.185	9.133	8.664	8.501	8.501	8.501	8.361	8.361	8.361	8.361	8.361	8.361	8.15	8.15	8.014	7.35	6.722	6.161	5.936	5.851	5.796	5.796	5.902	5.902	5.902	5.902	5.631	5.575	5.575	5.575	5.631	5.631	5.631	5.686	5.686
YJL171C	9.679	9.653	9.978	10.033	9.978	10.033	10.033	10.033	10.033	10.033	10.033	10.145	10.145	9.413	9.466	9.466	9.466	9.466	9.319	9.593	10.049	10.049	10.049	10.1	10.1	10.1	10.211	10.211	10.316	10.316	10.316	10.316	10.316	10.26	10.264	10.348	10.508	10.56	10.56	10.615	10.615	10.719	10.719	10.719	10.719	10.668	10.668	10.612	10.612
YLR268W	9.864	10.296	10.347	10.514	10.618	10.618	10.67	10.721	10.777	10.773	11.195	11.192	11.192	11.328	11.276	11.276	11.254	11.421	11.587	11.971	12.557	12.557	12.778	12.722	12.722	12.722	12.722	12.722	12.722	12.722	12.457	12.509	12.56	12.56	12.664	12.715	13.362	13.473	13.473	13.614	13.614	13.614	13.507	13.507	13.507	13.367	13.438	14.651	14.651
YDR079W	2.843	3.009	3.009	3.094	3.042	3.042	3.267	3.267	3.322	3.374	3.374	3.374	3.374	3.322	3.267	3.267	3.271	3.378	3.378	3.378	3.637	3.637	3.637	3.744	3.744	3.8	3.52	3.52	3.468	3.425	3.325	3.376	3.376	3.512	3.615	3.755	4.143	4.143	4.227	4.423	4.423	4.475	4.475	4.53	4.671	4.671	4.782	4.833	4.833
YPL001W	4.431	5.286	5.286	5.475	6.099	11.559	11.615	11.833	11.908	11.908	11.96	11.96	11.96	12.672	13.183	13.323	13.426	13.426	13.426	13.426	13.637	13.849	14.613	14.613	14.72	14.831	14.831	14.937	14.937	15.049	15.049	15.1	15.1	15.291	17.09	17.201	17.201	17.201	17.285	17.482	17.477	17.477	17.533	17.533	17.533	17.533	17.589	17.589	17.589
YJR017C	12.091	11.872	12.086	12.115	12.2	12.2	12.307	12.367	12.209	12.37	13.437	13.438	13.823	13.823	14.178	14.23	14.392	14.392	14.392	14.447	14.447	14.447	14.447	14.447	14.818	14.925	14.981	15.088	15.036	15.036	15.088	15.147	15.258	15.369	15.369	15.369	15.424	15.424	15.424	15.424	15.424	15.369	15.425	15.284	15.336	15.391	15.391	15.391	15.391
YOR239W	6.368	6.257	6.257	6.101	5.994	6.046	6.156	6.775	7.514	7.514	7.514	7.514	7.514	7.569	7.672	7.943	7.943	8.103	8.103	7.891	7.404	7.408	7.46	7.46	7.72	7.72	7.804	7.915	7.971	7.971	7.915	7.915	7.915	7.966	7.966	7.966	7.862	7.917	7.861	7.861	7.699	7.75	7.75	7.75	7.806	7.842	7.949	7.949	7.949
YPL127C	0.654	0.654	0.603	0.603	0.547	0.547	0.547	0.547	0.547	0.3	0.3	0.3	0.3	0.3	0.3	0.3	0.3	0.3	0.3	0.3	0.46	0.46	0.46	0.46	0.46	0.46	0.509	0.509	0.509	0.509	0.509	0.509	0.509	0.509	0.56	0.56	0.56	0.56	0.56	0.56	0.616	0.616	0.616	0.616	0.616	0.616	0.541	0.541	0.541
YNL002C	9.157	9.212	9.157	9.157	9.157	9.157	9.157	9.157	9.101	9.101	9.101	9.049	9.049	9.049	9.049	9.049	9.109	9.109	9.109	9.109	9.109	9.109	9.058	9.058	9.006	8.899	8.899	8.899	8.899	8.955	8.955	8.955	8.955	8.681	8.681	8.681	8.387	8.302	8.462	8.462	8.462	8.462	8.462	8.567	8.567	8.462	8.462	8.462	8.462
YOR141C	7.965	8.017	8.068	8.228	8.228	8.228	8.228	8.228	8.117	8.062	8.062	8.117	8.117	8.061	8.166	8.006	7.951	7.847	7.847	7.847	8.065	8.065	8.116	8.116	8.221	8.328	8.328	8.328	8.328	8.328	8.328	8.328	8.328	8.272	8.272	8.272	8.216	8.216	8.216	8.216	8.216	8.216	8.216	8.216	8.216	8.216	8.165	8.165	7.996
YBR081C	1.632	1.632	1.632	1.632	1.632	1.632	1.632	1.581	1.581	1.581	1.581	1.525	1.609	1.75	1.75	1.75	1.75	1.75	1.75	1.75	1.834	1.834	1.834	1.645	1.645	1.645	1.561	1.617	1.617	1.617	1.617	1.617	1.512	1.456	1.407	1.303	1.359	1.75	1.75	1.75	1.861	1.861	1.917	2.231	2.906	2.906	2.906	2.906	3.066
YJR099W	10.414	8.897	8.838	8.727	8.988	9.622	9.593	9.697	9.593	9.649	8.966	9.158	9.269	9.269	9.269	9.269	9.107	9.107	9.051	9.051	8.715	8.553	8.497	8.524	8.791	8.954	8.634	8.634	8.634	8.312	8.256	8.208	8.641	9.509	9.509	9.509	9.509	8.884	8.658	9.075	11.048	12.342	12.531	12.749	12.749	12.749	12.965	12.965	12.965
YML103C	4.95	5.462	5.735	6.573	8.765	9.782	9.782	9.893	9.948	9.948	9.948	9.948	9.948	10.033	10.196	10.88	12.149	12.149	12.149	12.149	12.149	12.149	12.098	12.149	12.234	12.234	12.234	12.234	12.234	12.234	12.337	12.337	12.448	12.448	12.504	12.504	12.504	12.504	12.504	12.504	12.504	12.504	12.555	12.555	12.555	12.555	12.5	12.5	12.5
YOR383C	7.059	7.063	7.115	7.9	7.9	8.011	8.011	8.095	8.044	8.1	7.989	7.989	7.989	7.203	6.844	6.434	6.21	6.21	6.094	6.197	6.357	6.357	6.357	6.357	6.357	6.357	6.357	6.413	6.468	6.436	6.436	6.436	6.436	6.657	6.713	6.768	6.768	6.768	6.879	6.879	7.075	7.075	7.024	7.079	6.975	6.868	7.145	7.61	7.718
YER007C-A	4.239	4.239	4.239	4.183	4.239	4.902	4.702	4.758	4.869	4.869	4.711	5.498	5.498	5.498	5.498	5.498	5.498	5.498	5.554	5.418	5.529	5.695	5.88	5.931	6.036	5.933	6.007	6.007	6.007	5.903	5.848	6.363	6.193	6.901	6.901	6.901	6.901	6.901	6.901	6.901	7.013	7.185	7.185	7.241	7.241	7.101	7.119	7.308	7.415
YDL209C	18.315	18.315	18.322	18.892	18.892	18.892	18.892	18.892	18.892	19.051	18.995	18.995	18.995	18.995	18.995	18.995	18.995	19.05	19.05	18.641	18.641	18.588	18.532	18.588	18.588	18.588	18.588	18.532	18.532	18.532	18.532	18.532	18.532	18.588	18.588	18.588	18.695	18.695	18.61	18.61	18.447	18.447	18.447	18.447	18.447	18.447	18.447	18.447	18.396
YIL102C-A	12.134	12.134	12.134	12.134	12.083	12.083	12.083	12.083	11.92	12.005	12.005	12.005	12.005	12.005	12.005	12.005	12.009	11.691	11.635	12.404	12.509	12.757	12.702	12.809	12.809	12.861	12.861	12.861	12.809	12.809	12.809	12.809	12.861	12.912	12.861	12.861	12.945	12.945	12.945	12.945	13.001	13.001	12.945	12.86	12.86	12.86	12.86	12.86	12.86
YKL048C	9.355	9.406	9.406	9.406	9.406	9.462	9.598	9.683	9.734	9.734	9.679	9.679	9.679	9.679	9.623	9.623	9.623	9.623	9.623	9.512	9.563	9.563	9.563	9.563	9.563	9.563	9.563	9.512	9.512	9.563	9.563	9.563	9.619	9.619	9.508	9.563	10.071	10.071	10.127	10.127	10.127	10.127	10.079	10.19	10.171	10.171	10.171	10.171	10.171
YKL105C	16.664	16.664	16.664	16.664	16.715	16.771	16.771	16.609	16.609	16.609	16.609	16.609	16.609	16.609	16.253	16.148	16.148	16.148	16.148	16.093	16.233	16.129	16.232	16.288	16.288	16.288	16.288	16.148	16.148	16.148	16.148	16.148	15.987	15.88	15.824	15.824	15.824	15.824	15.154	15.043	14.385	13.837	13.594	13.542	13.435	13.435	13.379	13.295	13.24
YPR159W	1.325	1.59	1.59	1.586	1.586	1.586	1.586	1.586	1.586	1.586	1.586	1.586	1.586	1.586	1.586	1.586	1.586	1.586	1.45	1.399	1.291	1.24	1.24	1.24	1.24	1.24	1.24	1.24	1.24	1.24	1.24	1.24	1.24	1.184	0.993	1.049	0.997	0.946	0.946	0.946	0.946	0.946	0.89	0.89	0.78	0.78	0.78	0.78	0.78
YER005W	6.403	6.723	7.115	7.337	7.337	7.337	7.337	7.337	7.281	7.232	7.283	7.283	7.557	7.557	7.697	8.238	8.645	8.812	8.915	9.137	9.753	11.255	11.255	11.255	11.255	11.255	11.199	11.199	11.199	11.353	11.405	11.405	11.405	11.405	11.405	11.405	11.405	11.563	11.666	11.721	11.777	11.777	11.777	11.777	11.832	11.832	11.777	11.777	11.777
YGR232W	9.915	9.915	9.915	9.915	9.915	9.915	9.915	9.915	9.83	9.83	9.83	9.72	9.635	9.971	10.022	10.162	10.162	10.269	10.158	10.158	10.158	10.102	10.207	10.151	10.151	10.1	10.1	10.155	10.155	10.155	10.155	10.155	10.155	10.155	10.155	10.155	10.1	10.155	10.155	9.55	9.358	9.012	8.957	8.957	8.957	8.957	8.957	8.957	8.902
YGR206W	6.657	6.712	7.086	8.17	8.61	8.61	8.61	8.61	8.61	8.503	9.28	9.195	9.251	9.199	9.251	9.251	9.302	9.413	9.413	9.413	9.413	9.498	9.498	9.609	9.524	9.684	9.633	10.333	10.708	10.763	10.926	10.926	10.921	11.006	11.006	11.039	10.99	11.29	11.29	11.29	11.29	11.257	11.257	11.257	11.257	11.364	11.364	11.419	11.419
YBR188C	7.956	7.9	7.845	7.845	7.443	7.388	7.388	7.332	7.332	7.014	6.958	6.958	6.958	6.903	6.847	6.847	6.847	6.186	5.38	4.465	4.257	4.202	3.596	3.493	3.391	3.407	3.436	3.436	3.436	3.436	3.221	3.276	3.188	3.188	3.188	3.188	3.135	2.649	2.564	2.7	2.538	2.538	2.487	2.487	2.104	2.108	2.213	2.102	2.046
YPL014W	3.211	3.211	2.471	2.555	2.555	2.5	2.275	2.275	2.22	2.164	1.943	1.816	1.198	1.198	1.198	1.198	1.198	1.198	1.198	1.198	1.198	1.198	1.198	1.253	1.738	1.738	1.79	1.79	1.761	1.761	1.761	1.705	1.705	1.705	1.705	1.705	1.62	1.725	1.725	1.885	1.885	1.885	1.885	1.885	1.885	1.885	1.941	1.941	1.941
YLL032C	12.335	12.391	12.391	12.391	12.391	12.692	12.692	12.692	12.692	12.72	12.963	12.963	12.963	12.963	12.963	12.963	12.963	12.963	12.963	12.963	12.963	12.963	12.963	13.048	13.048	13.103	13.103	13.103	13.103	13.229	13.284	13.34	13.34	13.447	13.669	13.669	13.618	13.618	13.563	13.563	13.507	13.46	13.46	13.327	13.327	13.327	13.327	13.271	13.267
YDR511W	15.904	16.015	16.015	16.071	16.178	16.178	16.178	16.178	16.178	16.122	16.096	16.011	16.011	16.011	15.907	15.751	15.751	15.806	15.806	15.806	15.75	15.643	15.643	15.643	15.643	14.241	13.892	13.872	13.928	13.928	13.928	13.928	13.983	13.658	13.658	13.606	13.606	12.743	12.069	12.013	12.068	11.928	11.71	11.61	11.677	11.521	11.521	11.521	11.414
YPR128C	19.602	19.928	19.98	20.253	20.305	20.36	20.36	20.36	20.36	20.36	20.36	20.144	20.2	20.311	20.311	20.311	20.311	20.26	20.26	20.209	20.209	20.124	20.124	20.124	20.124	20.073	20.073	20.073	20.073	20.073	19.968	19.968	19.912	19.861	19.861	19.861	19.81	19.698	19.531	19.531	19.48	19.48	19.48	19.395	19.395	19.291	19.206	19.044	19.044
YNL257C	2.346	2.346	3.461	4.981	4.981	5.066	5.015	5.07	5.155	5.155	5.967	6.397	7.042	7.826	7.826	8.129	9.083	9.881	10.966	11.102	11.242	11.298	11.353	11.353	11.353	11.408	11.861	11.861	11.861	11.861	11.861	11.861	11.913	12.02	12.02	12.02	12.02	12.02	12.26	12.316	12.316	12.534	12.589	12.941	13.188	13.188	13.293	13.377	13.377
YDL014W	15.757	15.596	15.371	15.423	14.962	14.962	15.018	14.967	14.967	14.967	14.967	14.967	14.341	13.958	13.74	13.584	13.584	13.584	13.584	13.235	13.235	13.183	12.727	12.118	11.546	11.546	11.546	11.546	11.19	11.026	10.918	10.918	10.764	10.764	10.519	10.468	10.332	10.22	10.169	10.058	10.058	9.891	9.891	9.624	9.569	9.513	8.525	8.33	8.33
YPL091W	7.087	7.225	8.113	8.305	8.305	8.305	8.305	8.305	8.305	8.305	8.254	8.413	8.52	8.839	8.89	8.945	8.945	8.89	8.839	8.814	8.818	8.818	9.283	9.227	9.227	9.227	9.123	9.123	8.316	8.26	8.26	8.209	8.209	8.372	8.586	8.586	8.586	8.586	8.586	7.884	7.773	7.74	8.007	8.091	8.147	8.147	8.147	8.095	8.095
YHR110W	5.765	5.765	5.521	5.354	5.354	5.513	6.097	6.149	7.708	7.708	7.652	7.708	7.603	7.708	7.819	7.819	7.836	9.22	9.22	9.383	9.468	9.468	9.742	10.218	10.218	10.218	10.27	10.488	10.488	10.593	10.593	10.644	10.905	12.631	12.683	12.79	13.002	13.002	13.002	13.002	13.002	13.278	13.489	13.489	13.545	13.6	13.6	13.549	13.549
YER120W	16.615	16.615	16.615	16.7	16.645	16.863	16.863	16.863	16.863	16.863	16.863	16.863	16.863	16.863	16.759	16.759	16.759	16.759	16.759	16.603	16.547	16.547	16.547	16.547	16.351	16.351	16.351	16.351	16.145	16.094	16.145	16.145	16.307	16.307	16.307	16.307	16.258	16.258	16.258	16.258	16.258	16.262	16.262	16.318	16.318	16.042	15.931	15.931	15.499
YLR285W	8.018	8.018	8.018	8.018	8.07	8.07	8.07	8.07	8.07	8.07	8.07	8.07	8.07	8.07	8.125	8.125	8.125	8.125	8.125	8.125	8.125	8.125	8.125	8.177	8.177	8.177	8.177	8.121	8.172	8.117	8.117	8.117	7.954	7.903	7.988	7.988	7.936	7.936	7.881	7.796	7.796	7.851	8.063	8.063	8.063	8.119	8.119	8.119	8.063
YOR284W	4.836	4.892	4.638	4.938	4.938	4.938	4.835	4.572	4.461	4.025	4.479	4.479	4.638	5.313	5.438	5.438	5.494	5.487	5.624	6.432	6.802	6.853	7.045	7.04	7.04	7.152	7.381	7.381	7.329	7.329	7.274	7.465	7.69	8.175	10.15	10.205	10.368	10.722	10.722	10.933	10.933	11.095	11.044	11.044	11.044	11.18	11.563	11.648	11.972
YPL067C	10.047	9.936	9.832	10.155	10.259	10.259	10.259	10.259	10.155	10.155	10.259	10.259	10.259	10.259	10.363	10.633	10.633	10.633	10.689	10.744	10.767	10.979	11.034	11.145	11.145	11.145	11.042	11.042	10.931	10.875	10.924	10.788	10.84	10.84	10.84	10.84	10.84	10.84	10.891	10.891	10.673	10.673	10.532	10.209	10.209	10.124	10.227	10.227	10.227
YNL074C	10.301	11.898	11.898	12.107	12.107	12.354	12.354	12.354	12.465	12.465	12.521	13.533	13.533	13.673	13.618	13.618	13.621	13.621	13.48	13.425	13.425	13.425	13.477	13.559	13.663	14.558	14.558	14.558	14.558	14.614	14.614	14.614	14.614	14.669	14.774	14.774	14.829	14.936	14.936	14.936	14.936	14.885	14.885	14.885	14.885	14.885	14.885	14.885	14.885
YLR433C	20.367	20.423	20.423	20.75	20.695	20.695	20.695	20.858	20.858	20.858	20.913	20.913	20.913	20.913	21.018	21.018	21.018	21.018	21.018	21.074	21.074	21.074	20.962	20.962	20.858	20.858	20.858	20.858	20.858	20.858	20.858	20.858	20.858	20.858	20.858	20.858	20.965	20.965	20.965	20.961	20.961	20.961	20.805	20.805	20.805	20.805	20.805	20.805	20.834
YHR094C	2.064	2.064	2.064	2.064	2.064	2.064	2.013	2.013	1.957	1.957	1.957	1.957	1.795	1.628	1.628	1.628	1.573	1.419	1.203	1.223	1.41	1.41	1.41	1.41	1.515	1.515	1.515	1.515	1.515	1.515	1.515	1.515	1.515	1.348	1.348	1.348	1.348	1.348	1.348	1.348	1.348	1.348	1.297	1.297	1.297	1.297	1.212	1.212	1.212
YOR165W	3.431	3.623	3.674	3.73	3.888	4.836	5.247	5.563	5.675	5.83	5.83	5.83	5.83	5.83	6.017	6.528	8.308	8.363	8.363	8.691	9.447	9.447	9.746	10.933	10.989	10.989	11.045	11.045	11.1	11.318	11.51	11.617	11.617	11.617	11.617	11.666	11.666	11.666	11.666	11.666	11.666	11.615	11.615	11.615	11.615	11.615	11.615	11.615	11.615
YGR174C	5.175	4.804	4.804	3.452	2.395	2.206	1.995	1.883	1.832	1.803	1.803	1.748	1.748	1.748	1.692	1.692	1.744	1.931	1.983	1.983	1.843	1.707	1.707	1.622	1.537	1.453	1.453	1.557	1.833	2.022	2.325	2.325	2.325	2.325	2.377	2.377	2.428	2.539	2.702	2.702	2.702	2.566	2.566	2.566	2.621	2.621	2.757	2.898	3.057
YLR186W	14.334	14.334	14.389	14.338	14.253	14.309	14.416	14.527	14.527	14.527	14.367	14.367	14.423	14.423	14.507	14.507	14.559	14.503	14.503	14.702	14.646	14.757	14.757	14.893	14.893	14.893	14.893	14.893	14.949	14.949	14.92	15.45	15.45	15.501	15.501	15.501	15.637	15.637	15.637	15.637	15.637	15.582	15.718	15.666	15.615	15.699	15.699	15.699	15.751
YNL188W	12.984	13.956	14.991	14.991	14.935	14.987	15.099	15.048	15.048	15.104	15.582	15.638	15.638	15.638	15.693	15.802	15.909	15.853	15.938	16.134	16.19	16.357	16.787	16.787	16.838	16.838	16.838	16.838	16.838	16.838	16.838	16.95	16.898	16.954	17.039	17.039	16.983	16.983	17.072	17.072	17.128	17.072	17.294	17.294	17.294	17.294	17.294	17.294	17.294
YOL003C	3.003	3.003	3.003	3.059	3.487	3.815	3.759	3.759	3.759	3.759	3.815	4.418	4.367	4.367	4.367	4.367	4.367	4.311	4.151	4.206	4.314	4.745	5.833	5.833	6.084	6.416	6.416	6.416	6.627	6.627	6.627	6.712	6.712	6.712	6.712	6.763	6.763	6.763	6.763	6.712	6.712	6.712	6.712	6.663	6.556	6.556	6.556	6.556	6.556
YJL004C	8.17	8.386	8.63	8.489	8.489	8.489	8.489	8.545	8.329	8.273	8.273	8.357	8.357	8.546	8.546	8.546	8.546	8.546	8.546	8.546	8.546	8.546	8.546	8.546	8.546	8.602	8.653	8.653	8.653	8.598	8.598	8.491	8.491	8.595	8.8	8.8	8.851	8.851	8.851	8.851	8.851	8.851	8.767	8.767	8.767	8.767	8.66	8.66	8.66
YGL019W	6.317	6.261	6.205	5.084	4.725	4.83	4.447	4.394	4.394	4.016	3.541	3.219	3.058	3.194	3.441	3.438	3.634	3.797	3.797	3.797	3.528	5.32	6.127	6.623	6.678	7.171	8.374	9.862	10.271	10.323	10.98	10.98	11.065	11.065	11.065	11.065	10.957	11.068	11.12	11.204	11.426	11.426	11.511	11.809	11.861	12.887	12.938	12.883	13.09
YDR387C	6.401	6.831	7.018	7.018	7.074	7.074	7.396	7.729	8.078	8.023	8.023	8.023	8.023	8.126	8.513	8.513	8.513	8.513	8.513	8.835	8.891	8.891	8.891	8.891	8.891	8.84	8.84	8.84	8.891	8.891	8.891	8.942	8.942	8.942	8.942	8.942	8.942	8.942	8.887	9.16	9.16	9.16	9.16	9.16	9.16	9.16	9.16	9.16	9.109
YGL178W	4.219	4.219	4.245	4.25	4.034	4.034	4.034	4.034	3.978	4.083	4.083	4.083	4.083	3.976	3.709	3.76	3.76	3.793	4.523	4.745	4.99	4.934	4.934	4.883	4.91	5.157	5.885	6.995	8.383	8.383	8.383	8.383	8.595	8.595	8.595	8.595	8.757	8.757	8.808	9.086	9.614	9.614	9.614	9.614	9.781	9.781	9.781	9.781	9.781
YBR146W	10.351	10.458	10.458	10.458	10.458	10.211	10.211	10.211	10.211	10.211	10.211	10.371	10.202	10.202	10.146	10.095	10.095	9.991	9.935	9.991	10.149	10.149	10.149	10.093	9.746	9.726	9.726	9.837	9.786	9.842	9.842	9.893	9.782	9.838	9.944	9.944	9.889	9.889	9.889	9.889	9.889	9.804	9.7	9.7	9.7	9.7	9.7	9.7	9.644
YLR310C	5.548	5.955	6.563	6.752	6.752	7.026	7.491	7.709	8.617	8.673	8.673	8.568	8.568	8.568	8.62	8.62	8.916	9.516	10.165	10.328	10.572	10.572	10.572	10.517	10.572	10.572	10.432	10.432	10.325	10.882	10.882	10.937	11.354	11.354	11.52	11.469	11.469	11.469	11.469	11.469	11.384	11.384	11.356	11.271	11.271	11.427	11.59	11.59	11.59
YLR142W	9.958	9.906	9.906	9.906	10.017	10.017	9.916	9.916	10.018	9.7	9.7	9.705	9.424	9.103	9.103	8.805	8.669	8.724	8.586	9.212	9.212	9.212	9.212	9.374	9.212	9.212	9.108	9.001	8.997	8.942	8.887	9.298	8.917	9.021	9.021	9.021	9.021	9.188	9.221	9.169	9.169	9.114	9.114	9.114	9.114	9.003	8.951	8.896	9.083
YBR106W	1.3	1.3	1.113	1.113	1.057	1.057	1.057	1.057	1.006	0.895	0.895	0.784	0.784	0.784	0.784	0.784	0.784	0.784	0.784	0.511	0.511	0.37	0.37	0.37	0.37	0.37	0.37	0.37	0.37	0.37	0.37	0.37	0.37	0.37	0.37	0.37	0.37	0.37	0.37	0.37	0.37	0.266	0.266	0.266	0.317	0.317	0.402	0.402	0.402
YMR227C	3.055	3.162	3.578	3.578	3.689	3.966	3.966	4.211	5.765	5.46	5.704	5.704	5.704	5.704	5.704	5.995	5.91	5.806	5.806	5.861	5.912	5.912	5.912	5.802	5.746	5.746	5.798	5.798	5.854	5.854	6.157	6.668	7.044	7.699	7.699	7.754	7.754	7.949	8.253	8.36	9.097	9.097	9.097	9.097	9.097	9.097	9.204	9.204	9.204
YGR261C	9.933	9.88	9.295	8.803	9.028	8.972	8.923	8.872	8.705	8.442	8.442	8.442	8.422	8.527	8.791	8.791	8.791	8.843	8.843	9.36	8.926	8.926	8.926	8.926	8.926	8.87	8.978	8.413	8.357	7.96	7.602	7.193	7.493	8.163	8.219	8.274	8.274	8.329	8.329	8.329	8.329	8.329	8.329	8.329	8.329	8.329	8.168	8.065	8.125
YKL137W	6.365	6.365	6.314	6.263	6.258	6.554	7.241	7.595	7.806	7.962	7.962	7.962	8.282	8.337	8.337	8.337	8.337	8.449	8.279	8.279	8.386	8.627	8.842	9.309	9.365	9.365	9.416	9.26	9.626	10.486	10.486	10.486	10.486	10.486	10.571	10.571	10.571	11.162	11.218	11.269	11.269	11.321	11.321	11.349	11.294	11.294	11.069	10.849	10.953
YDR045C	9.602	9.602	9.762	9.758	10.642	10.749	10.854	10.854	10.854	10.849	10.598	10.624	10.675	11.471	11.88	12.076	12.16	12.16	12.16	12.16	12.076	12.18	12.18	12.18	12.232	12.283	12.283	12.368	12.368	12.368	12.368	12.368	12.368	12.368	12.368	12.368	12.368	12.417	12.417	12.417	12.472	12.368	12.201	12.201	12.257	12.257	12.257	12.286	12.201
YGL129C	7.09	7.09	7.201	7.257	7.217	7.272	7.379	7.268	7.264	7.433	7.433	7.489	7.489	7.433	7.433	7.433	7.433	7.433	7.433	7.121	7.281	7.281	7.281	7.281	7.281	7.281	7.443	7.499	7.659	7.659	7.659	7.924	7.979	8.035	8.035	8.09	8.175	8.175	8.175	8.175	8.278	8.278	8.278	8.278	8.278	8.278	8.278	8.278	8.333
YNL264C	5.497	5.442	5.442	5.442	5.442	5.335	5.472	5.954	6.312	6.423	6.423	6.648	6.653	6.601	6.813	7.45	9.176	9.232	9.82	10.339	10.394	10.45	10.45	10.45	10.45	10.714	11.037	11.037	11.037	10.93	10.93	10.93	10.986	10.986	11.182	11.293	11.655	11.655	12.167	13.119	14.72	14.72	14.72	14.72	14.72	14.72	14.72	14.72	14.72
YJL136C	12.214	12.318	12.403	12.403	12.403	12.403	12.298	12.298	12.298	12.214	12.214	12.214	12.214	12.214	12.214	12.214	11.962	11.77	11.821	11.821	11.821	11.821	11.877	11.932	11.988	11.988	11.988	11.988	11.988	11.988	12.04	11.715	11.715	11.715	11.766	11.61	11.559	11.559	11.559	11.559	11.452	11.452	10.833	10.729	10.625	10.625	10.625	10.625	10.625
YFR051C	9.835	9.835	9.89	9.945	10.575	10.575	10.575	10.575	10.575	10.575	10.575	10.715	10.871	10.871	11.037	11.089	11.411	11.467	11.467	11.523	11.523	11.55	11.964	12.02	12.671	12.783	14.128	14.128	14.128	14.128	14.128	14.184	14.184	14.29	14.29	14.235	14.235	14.504	14.504	14.504	14.504	14.504	14.615	14.671	14.671	14.671	14.671	14.401	14.406
YPL028W	13.343	13.343	13.287	13.287	13.287	13.231	13.231	13.062	13.062	13.062	13.062	12.554	12.554	12.554	12.337	12.196	12.141	11.504	11.133	11.048	11.048	10.993	11.129	10.632	10.53	10.53	10.423	10.009	10.009	9.924	9.814	9.673	9.622	9.622	8.238	7.518	7.407	7.407	7.407	7.216	7.109	7.113	6.973	6.973	6.971	6.809	6.757	5.213	4.66
YHR116W	10.013	10.068	10.231	10.231	10.231	10.92	10.971	11.027	11.027	11.027	11.027	10.975	11.06	11.167	11.167	11.167	11.223	11.223	11.278	11.39	11.445	11.445	11.497	11.553	11.693	11.693	11.693	11.693	11.693	11.693	11.693	11.693	11.693	11.693	11.638	11.638	11.638	11.638	11.638	11.638	11.638	11.638	11.638	11.638	11.638	11.638	11.638	11.638	11.638
YDR449C	5.045	5.045	4.96	4.96	4.96	5.012	5.381	6.011	6.062	6.062	6.118	6.118	6.118	6.249	6.249	6.249	6.305	6.445	6.36	6.309	6.309	6.364	6.364	6.449	6.449	6.449	6.449	6.449	6.416	6.416	6.136	6.024	6.024	6.024	5.969	5.913	6.315	6.315	6.37	6.37	6.426	6.37	6.37	6.315	6.315	6.315	6.315	6.315	5.823
YER087W	5.515	5.143	4.981	4.889	4.996	5.38	5.295	5.406	5.883	5.909	5.909	5.965	6.072	6.175	6.175	6.175	6.226	6.226	6.226	6.226	6.226	6.171	6.171	6.136	6.192	6.434	6.379	6.379	6.49	6.279	6.277	6.277	6.277	6.277	6.222	6.033	6.314	6.877	6.933	7.095	7.095	7.04	7.04	7.095	6.728	6.616	6.883	7.303	7.358
YGR146C-A	3.116	3.116	3.116	3.116	3.116	3.116	3.116	3.116	3.116	3.061	3.061	3.061	2.95	2.95	2.95	2.95	2.894	2.787	2.51	2.156	2.101	2.016	2.016	2.016	2.016	2.016	2.016	2.016	2.016	2.016	1.96	1.96	1.96	1.96	1.909	1.909	1.909	1.909	1.909	1.909	1.609	1.609	1.553	1.553	1.553	1.446	1.446	1.446	1.498
YER017C	10.033	10.033	10.033	10.033	10.033	9.982	9.982	9.982	9.982	9.982	9.982	9.982	9.982	9.982	9.982	9.982	9.982	9.875	9.791	9.791	9.791	9.791	9.528	9.528	9.473	9.557	9.501	9.446	9.446	9.254	9.198	9.198	8.715	8.715	8.715	8.659	8.603	8.603	8.603	8.277	8.277	7.906	6.744	4.257	4.061	4.061	4.005	4.005	3.954
YBR245C	3.372	2.664	2.688	3.449	3.934	4.018	4.018	4.154	4.154	4.154	4.259	4.259	4.314	4.477	5.439	5.49	5.49	5.49	5.49	5.49	5.49	5.49	5.434	5.541	5.541	5.49	5.57	5.485	5.485	5.485	5.821	6.179	6.075	6.182	6.915	7.214	7.214	7.163	7.163	7.162	7.434	8.044	9.018	9.125	9.288	9.288	9.288	9.395	9.395
YMR164C	5.861	5.805	5.91	5.965	5.965	5.965	5.965	6.121	6.651	6.86	6.804	6.804	6.804	6.804	6.804	6.804	6.749	6.956	6.9	7.439	7.495	7.547	7.658	7.919	8.129	8.129	8.129	8.129	8.129	8.129	8.129	8.24	8.514	8.514	8.514	8.514	8.57	8.846	9.313	9.313	9.313	9.313	9.313	9.313	9.313	9.313	9.313	9.258	9.258
YIL023C	5.887	5.887	5.887	5.887	5.887	5.887	5.887	6.045	6.255	6.255	6.255	6.331	6.611	6.773	6.885	6.885	6.885	7.047	7.243	7.35	7.406	7.653	7.653	7.653	7.704	7.704	7.704	7.704	7.704	7.704	7.76	7.76	7.76	7.815	7.815	7.871	7.871	7.871	7.76	7.76	7.815	7.815	7.73	7.815	7.815	7.926	7.921	7.921	7.977
YNL187W	5.845	5.845	5.422	5.558	5.721	6.753	6.753	6.922	7.027	6.943	7.243	7.138	7.138	7.054	7.158	7.018	7.122	7.233	7.318	7.318	7.373	7.373	7.373	7.267	7.481	7.489	7.489	7.489	7.545	7.253	7.285	7.23	7.477	8.029	8.824	8.824	9.205	9.777	9.917	9.917	9.917	10.183	10.183	10.29	10.29	10.29	10.238	10.238	9.931
YDR242W	5.556	5.394	5.287	5.287	5.287	5.231	5.231	5.231	5.124	4.857	4.773	4.42	4.279	4.335	4.335	4.494	4.305	4.408	4.304	4.304	4.201	3.974	3.922	3.922	3.922	3.922	3.922	3.922	3.866	3.782	3.782	3.782	3.782	3.782	3.782	3.782	3.837	3.693	3.637	3.53	3.479	3.368	3.368	3.368	3.201	3.145	3.041	3.041	2.985
YPR045C	6.821	6.877	8.265	8.265	8.265	8.368	8.7	8.649	9.349	9.349	9.398	9.449	9.449	9.449	9.449	9.449	9.501	9.612	9.663	9.608	9.663	9.663	9.748	9.803	9.803	9.939	9.939	9.995	9.995	9.995	10.263	10.374	10.733	11.469	13.156	13.211	13.436	14.04	14.04	14.087	14.087	14.194	14.246	14.246	14.246	14.246	14.246	14.086	13.981
YER068W	11.946	11.946	11.89	11.779	11.779	11.779	11.779	11.723	11.62	11.62	11.676	11.676	11.676	11.676	11.676	11.624	11.54	11.484	11.393	11.393	11.393	11.117	11.117	11.117	11.117	11.061	11.061	11.061	11.009	11.009	10.266	10.266	10.215	10.163	9.601	9.601	9.601	9.601	9.601	9.601	9.601	9.325	9.325	9.325	9.24	9.074	9.078	9.162	9.162
YGR086C	4.226	4.311	4.311	4.522	4.522	4.467	4.467	4.467	4.467	4.467	4.467	4.279	4.224	4.224	3.961	3.91	3.91	3.91	3.861	3.706	3.735	3.735	3.735	3.679	3.628	3.683	3.683	3.683	3.683	3.436	3.385	3.385	3.547	3.547	3.547	3.547	3.445	3.445	3.445	3.389	3.011	2.799	2.855	2.855	2.855	2.855	2.855	2.855	2.8
YMR040W	7.987	7.987	7.987	7.987	7.987	7.932	7.932	6.491	6.491	6.755	6.807	6.751	6.751	6.529	6.277	6.277	6.277	6.382	6.382	6.382	6.382	6.382	6.382	6.027	5.697	5.365	5.365	5.365	5.61	5.61	5.61	5.61	5.554	5.554	5.286	5.286	5.286	5.175	5.175	5.291	5.291	5.291	5.291	5.291	4.8	4.8	4.692	4.797	3.293
YOR195W	10.127	10.178	10.178	10.178	10.204	10.204	10.311	10.451	10.451	10.451	10.451	10.451	10.451	10.395	10.395	10.451	10.451	10.451	10.451	10.451	10.451	10.34	10.34	10.34	10.34	10.34	10.34	10.34	10.235	10.235	10.18	10.124	10.068	10.068	10.068	10.068	10.015	10.015	10.015	10.015	10.015	10.015	10.015	9.908	9.908	9.908	9.908	9.908	9.739
YHR003C	8.894	9.11	8.865	9.061	9.061	9.502	9.836	9.78	9.78	9.939	9.939	9.61	9.568	9.568	9.675	9.604	9.604	9.659	9.651	9.667	9.721	10.044	10.207	10.477	10.425	10.481	10.377	10.461	10.034	9.979	9.979	9.979	9.979	9.976	10.493	10.511	12.198	12.198	12.524	12.439	12.546	12.743	12.743	12.794	13.035	13.202	13.202	13.117	12.957
YKR055W	9.25	9.25	9.353	9.409	9.656	10.729	11.611	11.989	11.989	12.074	12.074	12.13	12.13	12.13	12.13	12.214	12.27	12.355	12.459	12.732	13.171	13.583	13.583	13.741	13.853	13.96	13.96	14.044	14.156	14.24	14.437	14.521	14.577	14.9	15.004	15.004	15.004	15.004	15.004	15.004	15.004	15.004	15.004	15.004	15.004	15.004	15.004	15.004	14.949
YPL227C	13.32	13.32	13.32	13.32	13.32	13.32	13.32	13.32	13.268	13.268	13.268	13.268	13.109	13.057	12.921	12.921	12.459	12.351	12.244	12.189	11.993	11.993	11.993	11.695	11.61	11.293	11.053	9.983	9.932	9.932	9.03	9.03	8.978	8.538	6.01	5.548	5.145	5.094	5.094	5.094	5.094	5.094	5.009	5.009	5.009	5.009	5.009	5.009	4.031
YOR153W	1.212	1.212	1.212	1.212	1.212	1.212	1.212	1.212	1.212	1.212	1.296	1.241	1.241	1.241	1.241	1.241	1.241	1.186	1.13	1.13	1.13	1.13	1.13	1.13	1.13	1.078	1.078	1.163	1.163	1.108	1.108	1.108	1.108	1.108	1.108	1.108	1.108	1.108	1.108	1.108	1.108	1.108	1.108	1.163	1.163	1.163	1.059	1.059	1.059
YKR028W	8.258	8.258	8.309	8.12	8.12	8.12	8.12	8.12	8.12	8.12	8.022	8.022	8.022	8.078	8.078	8.078	8.078	8.078	8.073	8.125	8.18	8.236	8.236	8.18	8.125	8.125	8.125	8.125	8.125	8.073	8.073	8.073	8.073	8.125	7.909	7.909	7.824	7.876	7.875	7.875	7.875	7.875	7.875	7.875	7.875	7.875	7.824	7.824	7.824
YGR227W	5.049	5.212	5.212	5.212	5.245	5.143	4.963	4.963	4.963	4.963	4.908	4.936	5.043	5.514	5.738	5.738	5.794	6.094	6.094	6.094	6.094	6.235	6.235	6.235	6.235	6.235	6.337	6.337	6.282	6.197	6.309	6.366	6.366	6.473	6.473	6.473	6.473	6.473	6.369	6.313	6.313	6.313	6.209	6.294	6.434	6.782	6.884	7.02	7.02
YDL144C	12.695	12.695	12.695	13.011	13.066	13.066	13.122	13.177	13.233	13.233	13.233	13.233	13.233	13.233	13.347	13.649	13.649	13.649	13.649	13.649	13.705	13.671	13.671	13.727	13.727	13.727	13.727	13.727	13.64	13.696	13.696	13.747	13.747	14.014	14.014	14.014	13.959	13.959	13.959	13.959	13.959	13.959	13.959	13.959	13.903	13.903	13.792	13.736	13.736
YKL152C	0.111	0.111	0.111	0.196	0.196	0.196	0.356	0.356	0.356	0.356	0.356	0.356	0.441	0.496	0.496	0.496	0.551	0.658	0.658	0.658	0.658	0.658	0.658	0.658	0.658	0.658	0.658	0.658	0.71	0.71	0.71	0.71	0.71	0.71	0.71	0.71	0.71	0.71	0.71	0.71	0.71	0.71	0.71	0.71	0.761	0.761	0.761	0.761	0.761
YNL100W	7.85	8.411	8.411	8.411	8.411	8.517	8.517	8.573	9.212	9.267	9.267	9.508	9.508	9.508	9.508	9.508	9.697	9.886	9.993	9.993	10.155	10.155	10.155	10.155	10.155	10.155	10.155	10.155	10.155	10.315	10.315	10.315	10.315	10.315	10.26	10.26	10.2	10.36	11.566	11.673	11.673	11.673	11.918	11.918	11.918	12.077	12.162	12.107	12.107
YER036C	0.215	0.215	0.215	0.215	0.215	0.215	0.215	0.215	0.215	0.215	0.215	0.215	0.215	0.215	0.215	0.215	0.215	0.215	0.215	0.271	0.271	0.271	0.271	0.271	0.271	0.271	0.271	0.271	0.271	0.271	0.271	0.271	0.271	0.356	0.356	0.467	0.467	0.467	0.467	0.467	0.467	0.467	0.467	0.467	0.467	0.522	0.522	0.522	0.522
YBR085W	2.827	2.827	2.827	2.827	2.851	2.851	2.851	2.851	2.906	2.822	2.822	2.822	2.822	2.822	2.822	2.717	2.666	2.392	2.308	2.308	2.392	2.392	2.637	2.688	2.737	2.686	2.797	2.797	2.797	2.797	2.746	2.746	2.746	2.481	2.481	2.481	2.481	2.481	2.481	2.481	2.481	2.481	2.426	2.426	2.37	2.37	2.37	2.37	2.37
YPL239W	5.275	5.38	5.654	5.654	5.654	5.654	5.654	5.407	5.543	5.595	5.642	5.942	5.942	5.942	5.942	5.993	5.993	5.993	5.993	5.993	5.993	5.889	5.889	5.889	5.993	5.993	6.078	6.078	6.182	6.182	6.182	6.131	6.135	6.135	6.242	6.297	6.486	6.702	7.166	7.166	7.217	7.217	7.217	7.217	7.166	7.221	7.329	7.381	7.436
YMR047C	9.922	10.006	10.409	10.409	10.661	10.772	10.772	10.827	10.939	11.099	11.099	11.099	11.295	11.347	11.45	11.613	11.557	11.557	11.557	11.557	11.664	12.165	12.749	12.834	12.945	12.945	12.945	12.945	12.945	13	13	13	13	13	13	13	13	13.105	13.156	13.156	13.156	13.261	13.372	13.372	13.372	13.372	13.372	13.372	13.372
YIL041W	12.282	12.366	12.773	12.724	13.21	13.21	13.295	13.295	13.35	13.35	13.701	13.646	14.131	14.131	14.457	14.457	14.777	15.238	15.238	15.345	15.401	15.401	15.457	15.457	15.457	15.564	15.564	15.508	15.508	15.613	15.613	15.613	15.613	15.613	15.613	15.528	15.584	15.584	15.584	15.635	15.635	15.635	15.635	15.635	15.635	15.635	15.635	15.664	15.664
YOR096W	0.169	0.169	0.169	0.169	0.169	0.169	0.169	0.169	0.169	0.169	0.169	0.169	0.169	0.169	0.169	0.169	0.169	0.169	0.169	0.169	0.169	0.169	0.169	0.169	0.169	0.085	0.085	0.085	0.085	0.085	0.085	0.085	0.085	0.085	0.085	0.085	0.085	0.085	0.085	0.085	0.085	0.085	0.085	0.085	0.085	0	0	0	0
YDR132C	3.962	3.962	3.962	4.047	4.047	4.098	4.098	4.098	4.098	4.098	4.098	4.098	4.098	4.098	3.932	3.932	3.932	3.932	3.932	3.932	3.932	3.881	3.74	3.74	3.851	3.9	4.008	4.008	4.008	3.905	3.658	3.391	3.279	3.224	3.335	3.335	3.335	3.335	3.493	3.409	3.409	3.409	3.409	3.409	3.298	3.298	3.298	3.298	3.242
YOL145C	7.157	7.213	7.213	7.213	7.213	7.213	7.213	7.629	8.548	8.907	10.058	10.058	10.058	10.058	10.058	10.058	10.058	10.054	10.054	10.054	10.061	10.149	10.149	10.149	10.149	10.045	10.045	9.989	10.04	10.04	9.989	10.074	10.074	10.022	10.022	10.022	10.022	10.022	10.022	10.022	9.918	9.862	9.704	9.704	9.704	9.546	9.49	9.405	9.405
YFL004W	7.583	7.694	7.694	7.694	7.806	7.75	7.695	7.695	7.695	7.536	7.536	7.451	7.34	7.237	7.237	7.237	7.237	7.237	7.237	7.237	7.293	7.241	7.29	7.346	7.401	7.401	7.512	7.652	7.812	7.92	7.92	7.92	7.784	7.839	7.839	7.895	8.102	8.102	8.102	8.213	8.213	8.213	8.213	8.213	8.213	8.213	8.213	8.213	7.301
YLR382C	4.375	6.21	6.975	6.975	7.115	9.393	9.448	9.64	10.265	10.317	10.423	10.423	10.423	10.479	10.479	10.852	10.796	10.796	10.796	10.852	10.963	10.912	10.912	10.934	10.934	12.395	12.344	12.878	12.985	13.152	13.258	13.258	13.258	13.258	13.154	13.098	13.21	14.163	14.972	15.794	15.794	15.986	16.07	16.07	16.07	16.126	16.021	16.021	16.021
YNR063W	1.776	1.776	1.776	1.776	1.776	1.721	1.444	1.444	1.233	1.233	1.233	1.233	1.233	1.233	1.233	1.233	1.233	1.233	1.093	1.093	1.093	1.093	1.093	1.093	1.093	1.093	1.093	1.093	1.093	1.093	1.093	1.093	1.093	1.093	1.093	1.093	1.093	1.093	1.093	1.198	1.387	1.494	1.494	1.494	1.654	1.739	1.739	1.739	1.739
YNL130C	8.288	8.503	8.503	8.503	8.503	8.644	8.784	8.784	8.784	8.784	8.784	8.784	8.924	8.924	8.924	8.924	8.924	8.924	8.924	8.82	8.768	8.712	8.712	8.711	8.818	8.869	8.869	8.814	8.758	8.758	8.758	8.673	8.673	8.673	8.562	8.507	8.451	8.451	8.451	7.835	7.509	7.07	7.015	6.903	6.663	6.607	6.551	6.551	6.5
YHR177W	2.966	2.966	2.968	3.004	3.004	3.004	3.004	3.059	3.115	3.137	3.137	3.137	3.137	3.137	3.193	3.057	3.057	3.271	3.786	3.837	3.889	3.889	3.889	3.804	3.72	3.72	3.775	3.826	3.882	3.882	3.911	3.911	3.911	3.911	3.855	3.804	3.804	3.804	3.888	4.165	4.545	4.545	4.545	4.545	4.545	4.545	4.49	4.434	4.434
YNL102W	8.602	8.651	8.595	8.731	8.947	9.406	9.462	9.573	9.573	9.629	9.692	9.5	10.526	10.526	10.582	10.637	10.825	11.373	11.728	11.728	11.779	11.779	11.779	11.779	11.942	11.942	11.834	11.974	11.974	12.377	12.481	12.622	12.817	12.873	12.873	12.788	12.784	12.624	12.624	12.573	12.573	12.573	12.468	12.468	12.468	12.468	12.468	12.52	12.52
YGR276C	5.889	5.889	5.944	5.677	5.622	5.758	5.446	5.446	5.446	5.606	5.396	5.312	4.711	4.664	5.071	6.269	8.661	8.987	9.042	9.042	9.042	9.042	8.825	8.825	8.936	8.936	9.151	9.203	9.258	9.258	9.291	9.736	9.681	9.821	9.826	9.826	10.044	10.471	10.416	10.416	10.772	10.827	10.827	10.772	10.772	11.122	14.106	17.77	17.826
YPL253C	7.687	7.496	10.285	11.522	11.493	11.382	11.382	11.382	11.382	11.382	11.438	11.493	11.604	11.991	11.991	11.991	11.991	11.816	11.848	12.01	12.095	12.095	12.151	12.151	12.151	12.579	12.583	12.801	13.369	13.313	13.257	13.257	13.309	13.309	13.364	13.424	13.424	13.424	13.424	13.424	13.424	13.151	13.151	13.284	13.144	13.144	13.144	13.144	13.144
YDR253C	7.306	7.358	7.391	7.662	7.957	8.012	8.012	8.068	8.399	8.51	8.51	8.455	8.455	8.455	8.455	8.455	8.455	8.455	8.455	8.455	8.455	8.566	8.622	9.135	9.523	9.523	9.607	9.556	9.556	9.505	9.56	9.56	9.565	9.509	9.509	9.509	9.509	9.509	9.509	9.509	9.565	9.565	9.565	9.565	9.565	9.565	9.565	9.565	9.565
YOR007C	3.73	3.541	3.541	3.541	3.541	3.541	3.541	3.112	2.916	2.099	1.829	1.671	1.671	1.671	1.671	1.566	1.566	1.426	1.426	1.482	1.482	1.482	1.482	1.426	1.426	1.426	1.426	1.371	1.371	1.371	1.371	1.371	1.157	0.895	0.512	0.512	0.512	0.512	0.512	0.512	0.512	0.407	0.352	0.352	0.322	0.378	0.378	0.378	0.378
YMR259C	4.492	4.492	4.756	5.057	4.897	4.952	4.948	4.948	4.736	4.681	4.732	4.788	4.843	4.899	5.035	5.249	5.643	5.643	5.643	5.643	5.643	5.643	5.643	5.643	5.694	5.75	5.665	5.665	5.805	5.805	5.805	5.805	5.699	5.699	5.754	5.754	5.703	5.703	5.81	5.81	5.81	5.861	5.757	5.757	5.757	5.701	5.701	5.701	5.701
YLR263W	17.253	17.253	17.496	17.496	17.547	17.603	17.551	17.607	17.663	17.556	17.556	17.556	17.556	17.556	17.556	17.64	16.442	16.31	16.465	16.117	16.117	16.173	15.531	15.424	15.457	14.841	14.837	14.156	14.081	13.644	14.046	15.64	15.64	15.64	15.64	15.799	15.22	15.567	15.567	15.727	15.572	15.52	15.473	15.171	15.727	15.675	15.867	15.812	15.756
YBR129C	9.464	9.464	9.519	9.519	9.519	9.519	9.519	9.575	9.575	9.679	9.604	9.764	9.819	9.875	9.979	9.923	10.274	10.294	10.519	10.571	10.515	10.515	10.515	10.515	10.515	10.651	10.703	10.703	10.741	10.792	11.331	11.487	11.487	11.487	11.571	11.738	11.738	11.901	11.957	12.309	12.309	12.309	12.309	12.253	12.253	11.824	11.824	11.824	11.824
YLR380W	13.481	13.481	13.481	13.481	13.481	13.481	13.481	13.481	13.481	13.377	13.326	13.27	13.214	13.214	13.214	13.078	13.027	12.976	12.784	12.615	12.564	12.512	12.512	12.401	12.401	11.662	9.873	9.515	9.103	8.907	8.907	8.907	8.855	8.855	8.855	8.855	8.855	8.855	8.552	8.552	8.468	8.464	8.379	8.379	8.379	8.19	7.491	7.277	7.222
YOL137W	5.918	5.867	5.867	5.704	5.704	6.107	7.033	6.893	7.048	7.322	7.378	7.573	7.942	7.831	7.831	7.945	7.945	8.301	8.301	8.437	8.493	8.544	8.544	8.544	8.273	8.329	8.329	8.826	8.826	8.826	9.147	9.147	9.092	9.446	9.585	10.696	11.522	11.946	12.001	12.001	11.946	11.946	12.102	11.997	12.271	12.689	12.689	12.8	12.8
YMR029C	5.243	5.706	5.706	5.706	5.706	5.706	5.946	7.09	7.09	7.253	7.806	7.701	8.108	9.071	9.071	10.857	10.857	12.207	12.207	12.374	12.374	12.458	12.458	12.458	12.458	12.403	12.51	13.078	13.078	13.433	14.634	14.74	14.851	14.851	14.851	14.956	15.092	15.147	15.287	15.287	15.338	15.39	15.55	15.619	15.704	15.704	15.896	15.896	15.896
YBR160W	8.334	8.245	8.862	9.576	10.199	10.339	10.339	10.339	10.339	10.339	10.072	9.954	10.693	12.518	12.847	13.098	15.048	15.048	15.104	15.104	15.16	15.3	15.3	15.3	15.351	15.514	15.514	15.514	15.618	15.618	15.618	15.618	15.618	15.618	15.618	15.618	15.618	15.618	15.618	15.618	15.618	15.618	15.6	15.496	15.551	15.495	15.603	15.603	15.603
YBL104C	1.669	2.357	2.705	2.761	2.761	2.712	2.571	2.52	2.52	2.52	2.46	2.516	3.164	3.434	3.434	3.434	3.434	3.086	3.138	3.138	3.545	3.705	3.705	3.705	3.705	3.705	3.496	3.496	3.581	3.75	3.857	4.153	4.153	4.153	4.153	4.289	4.34	4.34	4.34	4.392	4.392	4.392	4.392	4.443	4.554	4.554	4.554	4.554	4.554
YNL005C	11.427	11.372	11.372	11.372	11.372	11.372	11.372	11.372	11.372	11.321	11.321	11.321	11.321	11.076	10.808	10.697	10.697	10.645	10.645	10.509	10.509	10.158	9.891	9.477	9.477	9.477	9.052	8.949	8.838	8.838	8.753	8.702	8.702	8.702	8.702	8.702	8.702	8.702	8.647	8.384	8.277	8.277	8.081	8.081	8.025	8.025	8.025	7.974	7.974
YOR290C	7.267	7.408	7.459	7.515	7.571	7.766	8.176	8.493	9.174	9.174	9.174	9.174	9.174	9.285	9.627	9.627	9.682	9.682	9.682	9.682	9.682	9.526	9.611	9.611	9.611	9.611	9.611	9.666	9.666	9.773	9.878	9.878	9.878	9.878	9.878	9.878	9.878	9.826	9.775	9.831	9.831	9.831	9.831	9.801	9.801	9.612	9.612	9.612	9.612
YBR154C	2.595	2.706	2.866	2.866	2.866	2.922	3.029	3.551	3.692	4.208	4.208	4.319	4.319	4.375	4.375	4.43	4.59	6.414	7.677	7.732	7.886	7.886	7.942	8.049	8.049	8.256	8.392	8.637	8.832	9.152	9.152	9.236	9.236	9.236	9.339	9.554	9.661	9.768	9.768	9.928	10.153	10.153	10.4	10.993	11.049	11.049	11.049	11.049	11.049
YDR382W	1.916	1.967	1.967	1.967	1.938	1.938	1.938	1.938	2.045	2.045	2.045	2.045	2.045	2.045	2.045	2.045	2.045	2.045	2.045	2.045	2.045	2.045	1.941	1.941	1.941	1.941	1.941	1.941	1.941	1.889	1.889	1.889	1.889	1.889	1.838	1.838	1.838	1.783	1.783	1.56	1.394	1.283	1.231	1.231	0.987	0.851	0.851	0.851	0.795
YDR252W	7.968	7.968	7.857	7.643	7.78	7.664	9.054	9.699	9.699	9.75	9.75	9.75	9.75	9.643	9.643	9.558	9.614	9.669	9.562	9.562	9.482	9.101	8.997	9.208	9.451	9.771	10.443	10.443	10.819	13.85	13.85	14.063	14.119	14.434	14.434	14.49	14.434	14.434	14.434	14.415	14.411	14.496	14.496	14.687	14.687	14.798	14.909	15.19	15.586
YPR033C	13.075	13.075	12.863	12.696	12.696	12.64	12.64	12.64	10.42	9.433	9.378	9.242	9.242	9.242	9.186	9.186	8.305	8.143	8.143	7.519	7.408	7.408	7.352	7.352	6.97	6.811	6.597	6.597	6.597	5.88	5.769	5.718	5.718	5.718	5.718	5.443	5.443	4.902	4.795	4.795	4.584	3.947	3.782	3.642	3.642	3.642	3.531	3.368	3.316
YIL126W	11.838	11.838	11.787	11.787	11.684	11.684	11.573	11.354	11.512	11.512	11.512	11.46	11.46	11.46	11.46	11.46	11.102	10.828	10.397	10.397	10.397	10.397	10.397	10.397	10.341	9.625	8.978	8.922	8.866	8.862	8.666	8.272	8.075	8.075	7.502	7.502	6.146	5.906	5.906	5.524	5.203	4.8	4.66	4.66	4.66	4.605	3.438	2.811	2.316
YKL205W	10.65	10.65	10.813	10.925	11.254	12.376	12.376	12.432	12.536	12.481	12.481	12.481	12.481	12.42	12.42	12.394	12.45	12.45	12.442	12.746	12.857	13.514	13.514	13.569	14.206	14.206	14.318	14.513	14.598	14.702	14.702	14.754	14.861	14.861	14.861	14.861	14.776	14.827	14.827	14.883	14.883	14.883	14.883	14.883	14.883	14.883	14.691	14.859	14.888
YNL118C	9.927	9.927	10.012	10.326	10.433	10.538	10.809	10.809	10.809	10.809	10.809	10.809	10.813	11.032	11.032	11.032	11.032	11.032	11.032	11.032	11.032	11.136	11.136	11.136	11.136	11.136	11.136	11.136	11.136	11.136	11.136	11.136	11.08	10.996	10.996	10.996	10.996	10.996	10.996	10.562	10.506	10.346	10.346	10.346	10.346	10.346	10.346	10.291	10.239
YER031C	12.21	12.21	12.154	12.154	12.154	12.154	12.154	12.154	12.154	12.154	12.154	12.154	12.154	12.154	12.154	12.154	12.154	12.154	12.154	12.154	11.996	11.996	12.347	12.347	12.509	12.509	12.509	12.565	12.565	12.514	12.514	12.402	12.402	12.262	12.262	11.645	11.594	11.331	11.224	11.064	10.801	10.801	10.852	10.905	10.905	10.85	10.639	10.639	10.639
YPR198W	2.923	2.871	2.927	2.927	2.978	2.978	2.978	2.978	2.978	2.927	2.983	2.738	2.682	2.682	2.682	2.682	2.734	2.734	3.451	4.01	4.061	4.112	4.844	4.9	4.63	4.63	4.792	4.792	4.848	4.848	4.903	4.903	4.959	4.959	4.959	5.014	5.014	4.959	4.959	4.959	4.959	4.959	5.01	5.01	5.01	5.01	5.01	5.01	5.01
YGR216C	3.426	3.426	3.426	4.133	4.077	4.077	4.136	3.996	3.94	3.94	4.291	5.131	6.852	6.852	7.07	7.177	7.177	7.228	7.228	7.569	7.484	7.54	7.54	7.488	8.38	10.069	10.231	10.427	10.59	11.17	12.223	13.702	13.702	13.702	13.913	13.969	14.349	14.405	14.512	16.297	16.297	16.404	16.455	16.455	16.758	16.758	16.947	16.947	17.002
YPR113W	14.951	14.895	14.84	14.84	14.84	14.84	14.84	14.84	14.84	14.84	14.784	14.784	14.014	13.852	13.796	13.796	13.629	13.629	13.414	13.143	13.143	13.247	13.089	13.004	12.842	12.842	12.842	12.842	12.842	12.897	12.786	12.623	12.623	12.674	12.674	12.619	12.318	11.491	11.239	11.239	11.239	11.239	11.239	11.184	11.128	11.128	10.264	10.264	10.264
YEL034W	1.008	1.008	1.008	1.008	1.008	1.008	0.957	0.957	0.957	0.905	0.905	0.905	0.905	0.905	0.905	0.905	0.905	0.905	0.905	0.905	0.905	0.905	0.905	0.905	0.905	0.905	0.905	0.905	0.905	0.905	0.905	0.905	0.743	0.743	0.743	0.56	0.649	0.787	0.787	0.891	0.891	0.891	0.891	0.891	0.891	0.942	0.942	0.942	0.942
YHL029C	0.661	0.661	0.661	0.661	0.609	0.609	0.609	0.609	0.609	0.609	0.609	0.609	0.609	0.609	0.609	0.609	0.609	0.609	0.609	0.609	0.609	0.609	0.609	0.609	0.609	0.609	0.609	0.609	0.609	0.609	0.665	0.665	0.665	0.665	0.665	0.72	0.72	0.72	0.72	0.72	0.72	0.72	0.72	0.72	0.72	0.72	0.665	0.665	0.665
YOL086C	9.34	9.333	9.333	9.333	9.333	9.333	9.333	9.388	9.388	9.388	9.388	9.408	9.408	9.408	9.564	9.878	9.881	9.881	9.881	9.881	9.881	9.881	9.826	9.663	9.612	9.612	9.919	9.863	9.863	9.703	9.703	9.839	9.839	9.839	9.839	9.839	9.839	9.728	9.728	9.783	9.783	9.783	9.487	9.296	9.191	9.135	9.24	9.24	9.24
YKL020C	10.878	10.878	10.878	10.878	10.878	10.93	10.93	10.93	10.93	10.93	11.032	10.977	10.977	10.808	10.808	10.808	10.808	10.808	10.697	10.697	10.697	10.697	10.269	10.213	10.213	10.213	10.213	10.213	10.213	10.213	10.213	8.872	8.703	8.703	8.358	7.027	6.78	6.115	6.12	5.984	5.899	5.899	6.087	6.087	6.274	6.274	6.274	6.274	6.031
YJL098W	7.603	7.603	7.687	7.687	7.687	7.792	7.792	7.792	7.792	7.792	7.792	7.792	7.792	7.736	7.787	7.787	7.787	7.787	7.787	7.787	7.843	7.843	7.843	7.843	7.843	7.843	7.843	7.843	7.843	7.738	7.738	7.738	7.79	7.79	7.598	7.298	7.079	7.079	7.079	7.13	7.13	7.075	6.964	6.775	6.588	6.336	6.336	6.392	6.392
YPR169W	6.298	6.298	6.545	7.553	7.602	7.816	7.816	7.76	7.824	8.688	8.744	8.989	9.363	9.363	9.788	9.788	9.788	9.844	10.114	10.166	10.381	10.684	10.684	10.735	10.787	10.867	11.252	11.304	11.388	11.524	12.491	13.09	13.034	13.226	13.226	13.333	13.444	13.496	13.496	13.496	13.496	13.496	13.607	13.607	13.718	13.803	13.854	13.854	13.961
YPR179C	6.061	6.061	4.792	4.703	5.571	5.431	5.431	6.001	6.001	6.057	6.057	6.057	5.763	5.875	5.975	6.375	6.375	6.43	6.862	6.862	6.862	6.862	6.644	6.672	6.672	6.672	6.672	6.672	6.725	6.641	6.692	6.799	6.799	6.799	6.799	6.697	6.645	7.101	7.017	7.017	7.017	7.017	7.017	7.101	7.155	7.155	7.155	7.21	7.295
YBR122C	13.278	13.278	13.278	13.278	13.278	13.441	14.66	15.05	15.105	16.031	16.031	16.303	17.551	17.551	17.662	17.662	17.662	17.662	17.662	17.506	17.562	17.617	17.617	17.617	17.617	17.617	17.562	17.562	17.562	17.613	17.613	17.46	17.62	17.565	17.621	17.727	17.783	17.863	17.999	18.111	18.111	18.111	18.411	18.467	18.411	18.411	18.411	18.411	18.411
YNL301C	7.686	7.686	7.741	7.741	7.741	7.741	7.638	7.427	7.427	7.427	7.427	7.427	7.427	7.427	7.427	7.618	7.669	7.669	7.725	7.881	7.881	7.881	7.881	7.881	7.881	7.881	7.881	7.881	7.881	7.881	7.881	7.881	7.881	7.881	7.881	7.881	7.713	7.713	7.713	7.559	7.447	7.391	7.391	7.006	6.902	6.706	6.706	6.307	6.196
YDR225W	0.849	0.849	0.989	1.129	1.4	1.699	1.699	1.699	1.699	1.699	1.811	1.811	1.708	1.708	1.708	1.792	1.792	1.792	1.737	1.737	1.737	1.737	1.686	1.686	1.741	1.741	1.741	1.741	1.741	1.741	1.741	1.741	1.741	1.793	2.447	2.447	2.447	2.447	2.447	2.447	2.447	2.447	2.536	2.536	2.536	2.536	2.536	2.536	2.536
YBL039W-B	7.05	8.05	7.966	7.966	7.966	9.005	9.005	9.005	9.005	9.005	9.089	9.089	9.089	9.138	9.138	9.138	9.223	9.196	9.196	9.196	9.196	9.196	9.196	9.196	9.196	9.196	9.196	9.403	9.703	9.703	9.703	9.703	9.703	9.703	9.859	9.859	9.807	9.807	9.667	9.723	9.723	9.778	9.778	9.778	9.778	9.778	9.83	9.83	10.094
YDR328C	6.974	7.599	8.146	8.146	8.146	8.15	8.15	8.15	8.094	8.094	8.179	8.179	8.797	9.304	11.474	11.474	11.53	11.53	11.751	12.318	12.632	15.117	15.117	15.117	15.117	15.168	15.413	15.357	15.357	15.217	15.435	15.735	16.061	16.329	16.385	16.385	16.385	16.436	16.436	16.436	16.436	16.436	16.543	16.543	16.865	16.976	16.976	17.136	17.296
YPL180W	11.986	11.986	11.986	12.431	12.431	12.538	12.538	12.538	12.538	12.538	12.436	12.739	12.739	12.823	13.625	13.625	13.98	14.198	14.198	14.198	14.198	14.198	14.578	14.744	14.744	14.744	14.744	14.744	14.744	14.796	14.936	14.936	15.076	15.076	15.183	15.183	15.183	15.375	15.431	15.431	15.431	15.431	15.486	15.486	15.486	15.486	15.486	15.431	15.431
YHR197W	7.825	7.825	7.876	7.932	7.932	7.932	7.932	7.932	7.881	7.881	7.671	7.567	7.516	7.571	7.683	8.319	8.319	8.319	8.319	8.459	8.459	8.459	8.408	8.493	8.493	8.493	8.493	8.548	8.548	8.548	8.548	8.548	8.548	8.548	8.548	8.548	8.766	8.821	8.821	8.821	8.988	8.988	8.991	8.991	8.991	8.991	8.935	8.935	8.935
YHR207C	7.072	7.072	7.021	7.021	7.021	7.439	7.388	7.388	7.388	7.388	7.388	7.337	7.337	7.444	8.263	8.562	8.562	9.021	8.969	8.969	8.974	8.974	9.169	9.177	9.177	9.396	9.396	9.396	9.396	9.396	9.452	9.507	9.507	9.507	9.507	9.507	9.507	9.4	9.4	9.4	9.4	9.456	9.452	9.556	9.663	9.663	9.663	9.719	9.719
YML025C	4.809	4.809	4.558	4.396	4.256	4.204	3.801	3.801	3.585	3.585	3.641	3.641	3.641	3.641	3.641	3.478	3.26	3.149	3.094	3.094	3.094	3.094	2.927	2.927	2.582	2.526	2.471	2.211	2.159	1.801	1.75	1.75	1.75	1.75	1.75	1.75	1.491	1.436	1.436	1.436	1.436	1.436	1.436	1.38	1.269	1.184	1.235	1.184	0.89
YDR028C	11.729	11.729	11.729	11.729	11.729	11.673	11.673	11.673	11.562	11.506	11.506	11.451	11.451	11.507	11.507	11.507	11.066	10.683	10.627	10.627	10.627	10.572	10.516	10.516	10.145	10.145	10.145	10.145	10.09	10.034	10.034	10.083	10.083	10.083	10.083	10.083	10.083	10.083	10.083	9.605	9.549	9.549	9.549	9.549	9.464	9.464	9.464	9.464	9.464
YPR166C	4.064	4.164	4.424	5.215	5.215	5.215	5.271	5.271	5.271	5.219	5.219	5.219	5.275	5.609	5.853	6.741	6.741	6.741	6.966	7.268	7.166	7.166	7.166	7.11	7.111	7.111	7.222	7.278	7.662	7.718	8.873	9.439	10.041	10.466	10.466	10.466	10.577	10.629	10.965	10.965	10.965	10.965	10.965	10.965	11.07	11.07	11.361	11.361	11.361
YAL058W	12.578	12.578	12.578	12.064	12.064	12.064	12.013	12.013	12.013	12.013	12.013	9.002	8.791	8.247	7.889	7.885	8.105	8.346	9.033	10.391	10.447	10.747	10.747	10.747	10.747	10.636	10.636	10.636	10.636	9.121	8.66	8.053	7.982	7.982	7.926	8.037	8.754	8.913	8.857	8.857	8.884	8.828	8.828	8.717	8.717	8.937	8.66	8.66	8.549
YDR423C	5.502	5.502	5.502	5.586	5.339	5.395	5.395	5.555	5.717	5.822	5.766	5.714	5.85	5.85	5.85	5.905	5.905	5.905	5.905	5.905	5.905	5.905	5.905	5.905	5.905	5.961	6.068	6.124	6.07	6.07	6.022	6.182	6.182	6.182	6.126	6.182	6.237	6.182	6.182	6.182	6.182	6.182	6.182	6.182	6.182	6.126	6.022	6.022	5.808
YIR005W	9.522	9.467	9.467	9.467	9.467	9.255	9.255	9.36	9.36	9.36	9.36	9.068	9.179	9.179	9.235	9.127	9.021	8.965	9.017	8.254	8.203	8.824	8.768	8.768	8.768	8.873	8.877	8.932	8.987	8.987	8.987	8.987	8.987	7.436	7.405	7.327	7.801	7.801	7.908	8.024	8.18	8.432	8.468	8.628	8.252	8.857	8.913	9.918	9.862
YNL047C	8.577	8.846	8.846	8.846	8.846	8.553	8.609	8.822	8.63	8.63	8.946	8.89	8.89	8.924	8.924	8.924	9.064	9.064	9.064	8.928	8.928	9.206	9.094	8.983	8.927	8.576	8.435	8.144	7.837	7.97	8.184	8.184	8.184	8.184	8.184	8.487	8.571	8.516	8.516	8.516	8.46	8.089	8.089	8.352	8.352	8.352	8.352	8.352	8.352
YOR220W	14.662	14.662	14.606	14.767	14.791	14.88	15.096	15.2	15.2	15.2	15.2	14.957	14.952	15.09	14.814	14.95	15.001	15.001	15.001	15.525	15.93	15.93	15.875	15.875	15.926	16.038	16.038	16.038	16.038	16.038	16.038	16.038	15.986	16.093	16.008	16.008	16.008	16.064	16.171	16.12	16.12	16.12	16.171	16.171	16.171	16.171	16.115	16.115	16.06
YDR191W	16.002	16.002	16.002	16.002	16.002	16.002	16.002	16.002	16.002	16.109	16.109	16.053	16.053	16.053	16.058	16.058	16.114	16.273	16.273	16.273	16.273	16.273	16.325	16.325	16.325	16.325	16.273	16.273	16.273	16.273	16.114	16.114	16.002	15.446	15.39	15.23	15.005	15.005	14.95	14.95	14.95	14.894	14.894	14.809	14.809	14.725	14.725	14.725	14.725
YDL085C-A	9.813	9.392	9.392	8.267	8.095	9.822	10.274	10.358	10.414	10.766	11.373	11.373	11.373	11.424	11.509	11.694	11.749	11.937	12.591	12.647	12.647	12.647	12.703	12.759	12.759	12.707	12.741	12.741	12.741	12.741	12.685	12.629	12.736	12.681	12.681	12.736	12.821	12.551	12.606	12.495	12.598	12.446	12.446	12.446	12.535	12.591	12.591	12.591	12.591
YOL097W-A	0.879	0.879	0.879	0.879	0.879	0.824	0.824	0.96	1.176	1.227	1.331	1.331	1.383	1.383	1.383	1.383	1.383	1.383	1.785	2.135	2.135	2.135	2.135	2.24	2.589	3.283	3.283	3.283	3.283	3.283	3.283	3.283	3.283	3.283	3.339	3.53	3.53	3.53	3.53	3.53	3.53	3.53	3.586	3.586	3.586	3.586	3.586	3.586	3.586
YHR148W	7.311	7.578	7.578	7.578	7.578	7.662	7.77	7.929	8.194	8.301	8.413	8.464	8.847	8.847	8.847	8.899	8.899	8.899	8.899	8.899	8.983	8.983	8.983	8.983	9.039	9.039	9.039	9.039	9.039	8.987	8.987	9.043	9.043	9.043	9.043	9.043	8.833	8.782	8.73	8.73	8.73	8.73	8.73	8.73	8.73	8.73	8.73	8.73	8.697
YKL214C	7.23	7.23	7.17	7.17	7.115	6.975	7.19	7.184	7.184	7.128	7.182	8.833	8.777	8.777	8.833	8.888	8.993	9.077	8.771	8.497	8.578	8.046	7.938	7.827	7.524	8.808	11.082	11.082	11.242	11.082	11.167	11.167	10.78	10.835	11.806	11.862	11.862	11.862	12.053	12.365	12.912	13.185	13.185	13.321	13.647	13.647	13.647	13.758	13.653
YGL221C	4.354	3.857	3.501	3.228	3.335	3.497	3.517	3.871	5.188	5.188	5.244	5.3	5.248	5.248	5.113	5.267	7.871	8.33	8.493	8.788	8.928	8.928	8.928	8.928	8.559	8.312	8.312	8.312	8.593	9.434	10.565	10.621	10.621	10.817	10.866	10.866	11.032	11.032	11.032	10.976	11.67	12.87	12.87	12.974	12.974	13.082	13.166	13.377	13.625
YLR163C	9.095	9.202	9.202	9.202	9.202	9.202	9.202	9.202	9.202	9.098	8.987	9.042	9.046	9.046	9.291	9.291	9.291	9.291	9.291	9.207	9.207	9.151	9.095	9.095	9.095	8.993	8.993	8.993	8.993	9.002	9.165	9.22	9.271	9.378	9.566	9.566	9.566	9.566	9.566	9.566	9.566	9.566	9.566	9.566	9.37	9.315	9.155	9.24	9.344
YKR039W	8.937	8.882	8.882	8.882	8.882	8.826	8.826	8.826	8.775	7.781	7.512	7.508	7.508	7.205	7.256	7.01	7.01	6.954	6.899	6.899	6.843	6.788	6.385	6.064	5.908	5.59	4.722	4.124	3.964	3.964	3.539	3.539	3.436	3.436	3.436	3.436	3.436	3.436	2.587	2.587	2.531	2.531	2.531	2.531	2.531	2.48	2.314	2.314	2.158
YLR086W	4.943	4.943	5.112	5.112	4.814	4.921	4.73	4.946	4.946	4.89	4.89	5.031	4.979	4.924	5.711	5.711	5.869	5.869	5.869	5.767	5.767	5.767	6.009	6.481	6.788	6.788	6.788	6.788	6.788	6.544	6.488	6.74	6.851	7.172	7.172	7.172	7.172	7.172	7.172	7.341	7.397	7.644	7.695	7.746	7.802	7.858	7.858	7.858	7.914
YJL174W	14.169	14.22	14.136	14.247	14.303	14.303	14.303	14.303	14.303	14.359	14.359	14.359	14.309	14.309	14.364	14.308	14.357	14.357	14.357	14.357	14.357	14.302	14.251	14.251	14.251	14.251	14.251	14.251	14.251	14.251	14.251	14.251	14.251	14.251	14.035	13.88	13.777	13.777	13.672	13.672	13.561	13.561	13.645	13.645	13.645	13.645	13.645	13.645	13.539
YBR161W	13.399	13.399	13.399	13.399	13.399	13.399	13.399	13.399	13.399	13.399	13.343	13.399	13.343	13.343	13.343	13.343	13.343	13.343	12.154	11.706	11.65	11.65	11.701	11.701	11.595	11.595	11.595	11.595	11.595	11.595	11.454	11.369	11.369	11.369	11.158	11.102	11.102	11.051	11.051	10.587	10.498	10.553	10.553	10.553	10.553	10.553	10.553	10.553	10.553
YBR284W	0.271	0.271	0.271	0.271	0.271	0.271	0.271	0.271	0.375	0.375	0.375	0.375	0.375	0.375	0.32	0.32	0.32	0.32	0.32	0.32	0.32	0.32	0.32	0.32	0.32	0.32	0.32	0.32	0.264	0.264	0.264	0.264	0.264	0.264	0.264	0.264	0.264	0.264	0.264	0.209	0.293	0.293	0.293	0.345	0.352	0.352	0.352	0.352	0.352
YBR008C	10.922	10.922	10.922	10.922	10.866	10.866	10.975	10.975	10.975	10.975	11.03	10.89	10.89	10.805	10.857	10.856	10.856	10.941	10.861	10.861	10.861	10.64	10.691	10.691	10.747	10.531	10.587	10.587	10.587	10.587	10.587	10.587	10.587	10.095	9.635	9.275	9.061	9.328	9.653	9.704	9.649	9.678	9.678	9.571	9.571	9.622	9.622	9.678	9.867
YJR134C	9.856	9.749	9.749	9.923	9.839	9.676	9.676	9.676	9.732	9.676	9.676	9.625	9.625	9.625	9.463	8.691	6.619	6.508	7.942	8.809	8.809	9.171	10.788	10.84	11.107	10.949	10.949	11.004	11.388	11.443	11.945	11.945	11.889	11.889	11.889	11.889	11.885	11.829	11.744	11.693	13.021	13.776	15.785	15.785	16.088	16.088	16.088	16.088	16.033
YNL267W	10.361	10.361	10.528	10.528	10.101	10.101	10.241	10.41	10.41	10.551	10.602	10.602	10.602	10.602	10.602	10.657	10.657	10.657	10.657	10.657	10.657	10.553	10.553	10.497	10.497	10.497	10.497	10.497	10.17	10.119	10.119	10.119	10.063	10.063	9.927	9.926	10.007	10.338	10.338	10.338	10.338	10.338	10.394	10.394	10.309	10.098	10.098	10.042	10.098
YER065C	6.637	6.637	6.581	6.526	6.415	6.311	6.311	6.311	6.044	6.044	5.772	5.632	5.632	5.632	5.632	5.632	5.521	5.521	5.521	5.098	4.991	4.991	4.991	4.991	4.991	4.991	4.886	4.72	4.72	4.256	4.256	3.798	3.64	3.584	3.584	3.584	3.584	3.584	3.584	3.528	3.528	3.528	3.528	2.256	1.427	0.877	0.821	0.821	0.821
YIL155C	9.327	10.833	10.685	10.549	10.716	10.772	10.772	10.772	11.015	10.417	10.417	10.469	12.448	12.341	12.609	12.693	13.29	13.234	13.29	13.29	13.397	13.342	13.342	13.342	13.342	13.397	13.397	13.611	13.611	13.722	13.722	13.722	13.722	13.674	13.674	13.833	13.869	13.869	13.921	13.92	13.92	13.92	13.709	13.709	13.709	13.871	13.871	13.871	13.871
YNR052C	3.898	3.762	3.711	3.606	3.551	3.604	3.659	4.782	4.726	4.833	4.833	4.833	4.917	4.813	5.304	5.908	6.121	6.29	6.342	6.342	6.342	6.342	6.642	6.697	6.697	6.697	6.697	6.697	6.697	6.697	6.697	6.697	6.697	6.642	6.726	6.726	6.726	6.726	6.726	6.726	6.619	6.619	6.619	6.726	7.018	7.018	7.073	7.129	7.181
YOR315W	0.464	0.464	0.464	0.464	0.464	0.464	0.548	0.548	0.633	0.633	0.633	0.633	0.688	0.688	0.688	0.688	0.744	0.849	0.849	0.849	0.849	0.849	0.849	0.849	0.849	0.849	0.849	0.849	0.849	0.933	0.933	0.933	0.933	0.933	0.933	0.933	0.933	0.933	0.933	0.933	0.933	0.933	0.933	0.933	0.933	0.933	0.933	0.933	0.933
YOR079C	5.89	5.834	5.939	5.728	5.483	5.483	5.483	5.398	5.538	5.625	5.625	5.728	5.923	5.923	5.923	5.868	5.868	5.864	5.971	5.971	5.971	5.971	5.971	6.078	6.38	6.295	6.295	6.24	6.24	6.24	6.351	6.499	6.639	6.746	6.887	6.775	6.775	6.72	6.697	6.481	6.537	6.588	6.644	6.384	6.793	6.793	6.849	6.901	6.874
YLR108C	10.855	10.855	10.855	10.799	10.799	10.855	10.855	10.855	10.8	10.8	10.744	10.744	10.689	10.395	10.232	10.076	10.076	10.025	10.025	10.025	10.025	10.025	9.758	9.647	9.562	7.279	6.051	4.743	4.529	4.474	4.474	4.474	4.389	4.389	4.389	4.389	4.389	4.333	4.333	4.333	4.229	4.118	3.929	3.704	3.653	3.648	3.648	3.648	3.375
YKL204W	8.034	8.33	8.385	8.385	8.385	8.707	8.489	8.489	8.489	8.544	8.6	8.899	9.11	9.195	9.195	9.195	9.195	9.246	9.297	9.405	9.511	9.511	9.511	9.672	9.672	9.672	9.672	9.885	9.885	9.801	9.801	10.012	10.012	10.012	10.012	10.012	10.012	10.012	10.012	10.012	10.012	10.012	10.012	10.012	10.012	10.012	10.012	10.012	9.901
YPR133W-A	10.669	10.669	10.776	10.886	10.946	11.03	11.082	11.026	11.026	11.078	11.078	10.942	10.942	10.886	10.782	10.782	10.833	10.833	10.778	10.778	10.778	10.722	10.722	10.671	10.615	10.67	10.726	10.726	10.726	10.782	10.671	10.671	10.671	10.59	10.535	10.535	10.535	10.583	10.639	10.639	10.639	10.639	10.528	10.528	10.528	10.528	10.528	10.473	10.318
YPL131W	13.27	13.27	13.27	13.27	13.27	13.27	13.185	13.13	12.994	13.049	13.049	13.049	13.049	13.049	12.998	12.894	12.894	12.894	12.842	12.738	12.733	12.733	12.733	12.789	12.789	12.541	11.911	11.701	11.565	11.565	11.565	11.565	11.565	11.565	11.565	11.565	11.565	11.565	11.565	11.565	11.565	11.513	11.513	11.513	11.513	10.387	10.224	10.173	9.535
YGR241C	6.786	6.73	6.73	6.89	6.89	6.89	6.89	6.783	6.783	6.783	6.783	6.783	6.783	6.783	6.783	6.413	6.004	5.948	5.892	5.837	5.939	5.939	5.939	5.939	5.939	5.939	5.939	5.939	5.939	5.612	5.612	5.716	5.772	5.772	5.772	5.772	5.717	5.717	5.717	5.661	5.661	5.661	5.661	5.661	5.661	5.661	5.661	5.661	5.328
YPL177C	2.95	2.95	2.898	2.592	2.817	2.817	2.817	2.872	2.872	2.872	2.787	2.872	2.553	2.609	2.693	2.693	2.693	2.693	2.693	2.693	2.693	2.693	2.609	2.469	2.469	2.469	2.469	2.469	2.469	2.469	2.469	2.469	2.469	2.469	2.413	2.413	2.413	2.413	2.413	2.413	2.309	2.309	2.309	2.309	2.253	2.253	2.253	2.253	2.253
YCR087C-A	0.443	0.498	0.498	0.498	0.498	0.498	0.498	0.498	0.498	0.498	0.498	0.498	0.498	0.498	0.498	0.498	0.55	0.873	1.648	1.648	2.161	2.161	2.272	2.272	2.428	2.428	2.646	3.278	3.278	3.278	3.278	3.278	3.278	3.278	3.278	3.33	3.33	3.381	3.381	3.381	3.381	3.381	3.381	3.381	3.381	3.297	3.407	4.312	4.888
YAL020C	13.478	13.582	13.689	13.742	14.778	14.749	15.31	16.595	16.699	16.699	16.54	16.54	16.289	16.205	16.67	16.615	16.904	16.96	17.118	18.427	18.856	19.616	19.831	19.883	20.23	20.23	20.23	20.23	20.174	19.983	19.983	19.927	20.038	20.23	20.693	20.693	20.693	20.693	20.693	20.693	20.693	20.693	20.693	20.693	20.852	20.852	21.008	21.008	21.12
YMR211W	5.155	7.71	7.71	7.766	7.766	7.87	8.515	8.571	8.626	8.733	8.984	8.933	8.715	8.715	8.715	9.2	9.256	9.85	9.901	10.126	10.181	10.293	10.293	10.293	10.293	10.377	10.377	10.535	10.894	10.894	10.894	10.95	10.95	11.113	11.197	11.197	11.197	11.197	11.197	11.197	11.142	11.142	11.142	10.931	10.931	10.931	10.982	11.032	11.087
YNL029C	8.83	8.83	8.83	8.719	8.578	8.578	8.578	8.474	8.474	8.474	8.474	8.474	8.474	8.418	8.418	8.418	8.418	8.418	8.033	7.978	7.978	7.099	7.039	6.743	6.743	6.583	6.532	5.737	5.41	5.214	5.11	4.833	4.833	4.829	4.725	4.64	4.696	4.449	4.337	4.017	3.906	3.906	3.906	3.906	3.906	3.71	3.659	3.714	3.714
YGR105W	5.822	5.773	5.425	4.443	4.276	4.276	3.834	3.612	3.836	3.921	3.921	3.816	3.765	3.815	4.289	4.811	4.811	4.811	4.978	4.978	5.358	5.889	6.518	6.622	6.622	6.73	6.576	6.632	6.841	6.601	7.353	7.409	7.409	7.516	8.237	8.288	8.455	8.54	8.835	8.835	8.835	8.835	8.835	9.194	9.194	9.25	9.354	9.602	10.132
YFL045C	11.982	12.034	12.034	12.139	12.194	12.194	12.194	12.249	12.249	12.249	12.119	12.226	12.226	12.226	12.226	12.226	12.226	11.837	11.837	11.944	11.944	11.944	11.944	11.944	11.888	11.993	11.993	11.993	11.881	11.881	11.933	11.933	11.881	11.777	11.588	11.432	11.325	11.537	11.759	11.863	11.863	11.863	11.863	11.863	11.667	11.611	11.5	11.448	11.448
YDR050C	9.631	9.631	9.627	9.487	9.589	9.534	9.479	9.479	9.231	9.231	9.065	8.633	8.578	8.422	8.422	8.422	7.026	6.609	6.713	4.527	4.208	4.349	4.293	4.452	4.694	5.185	5.293	5.293	5.348	5.399	5.399	5.696	5.366	5.981	5.925	6.032	6.032	6.032	6.032	6.032	6.088	6.036	6.036	6.036	6.48	6.531	6.531	6.531	6.531
YGR015C	8.437	8.437	8.437	8.437	8.437	8.437	8.489	8.489	8.544	8.544	8.544	8.596	8.787	8.898	8.898	8.736	8.736	8.68	8.68	8.01	7.612	7.612	7.612	6.929	6.403	6.348	6.508	7.947	8.685	11.115	11.222	11.328	11.328	11.38	11.324	11.324	11.324	11.324	11.324	11.324	11.428	11.48	11.591	11.591	11.591	11.591	11.682	11.627	11.627
YOR101W	18.374	18.319	18.319	18.319	18.319	18.319	18.267	18.267	18.267	18.267	18.267	18.107	18.052	18.052	17.996	17.941	17.856	17.856	17.716	17.716	17.661	17.661	17.013	16.581	16.53	16.53	16.53	16.418	16.418	16.038	15.795	15.547	15.441	15.385	15.385	15.385	13.253	13.093	11.335	9.105	8.71	8.382	8.382	8.467	8.467	8.412	8.216	8.216	8.16
YKL053C-A	12.567	12.885	14.18	14.18	14.232	14.417	15.27	15.27	15.27	15.265	15.674	15.837	15.891	15.891	15.891	15.895	15.565	15.616	15.616	15.113	15.165	15.785	15.785	15.785	15.837	15.837	15.888	15.944	15.944	16.051	16.107	16.051	16.102	16.086	16.031	16.031	16.031	15.978	15.978	15.87	15.975	15.989	15.724	15.779	15.779	15.779	15.672	15.779	15.779
YHR104W	6.653	6.19	6.19	6.19	6.19	6.19	6.134	5.701	5.165	4.645	4.365	4.365	4.26	4.004	3.594	3.706	3.65	4.318	5.031	5.087	5.087	5.138	5.034	5.034	4.852	5.15	5.15	5.15	5.15	5.101	5.872	5.976	6.335	6.335	6.476	6.63	6.63	6.207	6.047	6.266	6.882	7.689	7.8	8.404	10.943	10.943	10.943	10.939	10.939
YOR117W	0.056	0.056	0.056	0.056	0.056	0.056	0.056	0.056	0.056	0.056	0.056	0.056	0.056	0.056	0.056	0.056	0.056	0.056	0.056	0.056	0.056	0.056	0.107	0.107	0.243	0.243	0.243	0.299	0.299	0.299	0.299	0.384	0.384	0.542	0.738	1.014	1.014	1.065	1.176	1.176	1.176	1.12	1.12	1.12	1.12	1.316	1.368	1.807	1.891
YDR516C	12.628	12.744	12.773	12.825	12.825	12.88	13.092	13.041	13.041	13.041	13.284	13.76	13.705	13.705	13.705	13.705	13.705	13.705	13.705	13.76	13.76	13.76	13.705	13.705	13.705	13.705	13.705	13.705	13.705	13.569	13.835	13.891	13.788	13.788	14.077	14.077	14.077	14.077	14.077	14.128	14.128	14.124	14.124	14.124	14.124	14.124	14.069	14.12	14.12
YJL177W	1.153	1.153	1.153	0.957	0.957	0.957	0.853	0.853	0.798	0.798	0.544	0.544	0.544	0.544	0.544	0.544	0.544	0.544	0.544	0.544	0.544	0.544	0.544	0.544	0.544	0.459	0.459	0.459	0.459	0.459	0.459	0.459	0.459	0.459	0.459	0.459	0.459	0.459	0.459	0.459	0.408	0.492	0.492	0.492	0.492	0.492	0.437	0.437	0.437
YIL085C	8.84	8.121	7.958	8.099	8.168	8.168	8.22	8.323	8.407	8.356	8.356	8.356	8.356	8.44	7.719	7.875	8.067	8.067	8.169	7.616	7.778	7.482	7.482	7.482	7.482	7.038	7.194	7.09	7.034	6.983	6.399	6.365	6.365	6.31	6.395	6.45	6.394	6.617	6.662	6.662	6.662	6.662	6.384	6.139	6.003	6.055	6.464	6.983	7.038
YCR073C	11.682	11.626	12.309	11.157	11.213	11.054	11.21	10.696	10.645	8.889	8.995	8.851	8.416	8.651	8.19	8.805	8.48	8.48	8.205	7.847	7.847	7.899	7.077	9.635	9.802	9.858	10.02	10.02	10.02	10.02	10.076	11.383	12.854	12.854	12.854	13.046	13.046	13.102	13.102	12.99	12.935	13.256	13.151	13.151	13.151	13.151	13.151	13.203	13.314
YBR005W	5.708	6.143	6.199	6.199	6.199	6.143	6.252	6.47	6.581	8.477	8.477	8.532	8.588	8.588	8.976	8.871	9.148	9.094	9.15	9.343	9.343	9.399	9.399	9.369	9.616	9.669	9.937	9.992	9.992	9.992	9.992	9.992	9.774	9.718	9.747	9.692	9.832	10.08	10.08	10.024	10.024	10.024	10.024	9.968	9.968	10.019	10.371	10.371	10.422
YLR165C	5.516	5.409	5.409	5.432	5.643	5.994	5.994	5.994	5.994	5.848	5.985	5.934	5.934	5.934	5.934	5.934	6.019	6.019	6.019	6.074	5.878	6.123	6.23	6.123	6.123	6.382	6.773	6.773	6.773	6.829	6.829	6.829	6.885	6.941	6.963	7.194	7.305	7.412	7.603	7.899	8.865	8.865	8.865	8.809	8.861	8.964	8.964	9.019	9.019
YDR170C	4.362	4.362	4.362	4.367	4.451	4.451	4.507	4.507	4.402	4.351	4.351	4.351	4.299	4.299	4.299	4.299	4.299	4.299	4.299	4.299	4.299	4.244	4.244	4.244	4.137	3.734	3.518	3.518	3.518	3.518	3.518	3.518	3.518	3.518	3.518	3.131	3.131	3.131	3.025	3.025	2.522	2.466	2.466	2.359	2.359	2.359	2.359	2.359	1.83
YDR280W	9.518	9.574	9.574	9.883	10.046	10.046	10.046	10.097	10.097	11.051	11.051	11.051	10.911	10.911	10.966	11.069	11.069	11.069	11.017	11.017	10.757	10.809	11.076	11.127	11.212	11.212	11.212	11.267	11.267	11.216	10.816	10.891	10.999	11.361	11.845	12.47	12.47	12.47	12.47	12.47	12.521	12.576	12.576	12.576	12.465	12.409	12.409	12.653	12.653
YMR188C	13.366	13.526	13.526	13.526	13.526	13.422	13.529	13.529	13.689	13.637	13.392	13.337	13.337	13.337	13.337	13.392	13.067	13.016	12.909	12.633	12.633	12.466	12.355	12.411	11.246	10.818	10.762	10.762	10.762	10.595	10.406	10.298	9.942	8.695	8.588	8.639	8.639	8.635	8.475	8.101	8.101	7.672	7.672	7.672	6.721	6.448	6.341	7.102	7.102
YDR466W	11.664	11.664	11.719	11.719	11.612	11.612	11.612	11.612	11.612	11.612	11.612	11.561	11.561	11.561	11.672	11.616	11.616	11.672	11.672	11.672	11.48	11.429	11.293	11.242	11.051	10.995	11.154	11.154	11.205	11.261	11.417	11.417	11.417	11.361	11.361	11.361	11.061	11.032	11.032	11.032	10.98	10.98	10.843	10.573	10.469	10.469	10.469	10.469	10.413
YBR194W	6.345	6.345	6.345	6.289	6.102	6.102	6.102	6.131	6.131	6.131	6.131	5.973	5.128	5.128	4.926	4.822	5.246	5.246	5.246	5.302	5.302	5.044	5.935	6.042	5.99	5.99	6.046	6.149	6.693	7.126	7.391	7.391	7.446	7.446	7.743	7.687	7.854	8.158	8.103	8.822	8.822	8.822	8.822	8.878	8.962	9.272	10.739	10.739	10.688
YBL011W	9.996	9.996	9.996	9.508	9.508	9.265	9.265	8.994	8.99	9.146	9.313	9.364	9.364	9.469	9.469	9.469	9.084	8.93	8.745	8.955	9.439	9.956	10.621	10.969	10.969	10.969	10.969	11.025	11.325	11.27	11.921	11.866	11.866	12.113	12.253	12.257	12.589	12.798	12.805	12.89	12.89	12.946	12.946	13.002	13.246	13.246	13.46	13.46	13.412
YKL180W	7.317	7.317	7.213	7.044	7.044	7.044	7.044	7.044	6.852	6.908	6.908	6.908	6.908	6.856	6.856	6.669	6.669	6.507	5.963	5.963	5.963	5.908	5.908	5.852	5.852	5.797	5.797	5.797	5.853	5.665	5.665	5.609	4.791	4.573	4.466	4.466	4.381	4.082	3.971	3.886	3.886	3.886	3.831	3.831	3.642	3.642	3.53	3.479	3.479
YJL205C	12.746	12.746	12.691	12.691	12.635	12.499	12.499	12.552	12.552	12.552	12.496	12.496	12.445	12.445	12.338	12.338	11.158	11.107	11.084	10.63	9.807	9.807	9.751	9.751	9.591	9.484	9.484	9.484	9.484	9.428	9.321	9.321	9.321	9.321	9.321	9.321	8.71	8.547	8.547	8.598	8.598	8.598	8.598	8.44	7.426	6.328	6.379	6.324	6.324
YBL102W	7.868	7.972	8.348	8.348	8.404	8.46	8.46	8.46	8.511	8.566	8.566	8.566	8.566	8.566	8.566	8.566	8.511	8.511	8.511	8.511	8.511	8.511	8.286	8.286	8.286	8.286	8.286	8.341	8.393	8.393	8.393	8.341	8.201	8.15	7.465	7.14	6.982	6.874	6.874	6.39	6.285	6.234	6.127	6.127	6.316	6.316	6.316	6.316	6.26
YJL122W	12.322	12.238	12.394	12.394	12.394	12.394	12.449	12.616	12.778	12.778	12.834	12.938	12.938	12.994	13.05	13.05	13.05	13.05	13.05	13.05	13.05	12.999	12.999	12.999	12.999	12.832	12.613	12.613	12.613	12.669	12.614	12.614	12.614	12.473	12.418	12.522	12.466	12.382	12.335	12.335	12.335	12.335	12.335	12.335	12.335	12.335	11.804	11.753	11.702
YBR176W	12.996	12.996	12.996	12.058	12.006	11.896	10.727	9.666	9.754	10.06	10.112	10.163	9.732	9.732	9.625	9.625	9.736	9.736	9.791	9.957	9.957	9.957	9.957	9.854	9.803	9.803	9.803	9.454	9.454	9.145	9.145	9.033	7.825	7.664	7.421	7.421	7.532	7.125	7.078	7.129	6.962	7.098	7.098	7.098	7.098	6.987	6.884	6.459	5.155
YGR235C	10.831	10.831	10.831	10.887	10.832	10.887	10.887	10.887	11.027	10.868	10.868	10.868	10.868	10.656	10.605	10.605	10.772	10.772	10.928	11.204	11.255	11.255	11.255	11.152	11.152	10.994	11.079	10.917	10.968	10.968	10.754	10.649	10.509	10.509	10.454	10.454	10.454	10.347	10.53	10.53	10.53	10.53	10.53	10.223	10.223	10.112	10.061	10.061	10.061
YEL072W	9.998	9.998	9.998	9.998	9.998	9.942	9.942	9.858	9.858	9.802	9.802	9.285	9.093	8.953	8.738	8.738	8.683	8.683	8.572	8.572	8.572	8.728	8.643	7.781	7.781	7.593	7.542	7.542	6.871	6.624	6.539	6.539	6.539	6.488	6.432	6.539	6.184	6.184	5.974	6.025	6.025	6.025	5.714	5.63	5.574	5.38	5.289	5.131	5.131
YPL106C	2.618	2.618	2.618	2.618	2.567	2.618	2.618	2.618	2.375	2.053	1.884	1.828	1.777	1.777	1.833	1.833	2.048	1.997	1.997	1.997	1.941	1.941	1.941	1.994	1.677	1.6	1.6	1.6	1.355	1.359	1.521	1.876	2.036	2.036	2.195	2.195	2.28	2.384	2.384	2.44	2.658	2.918	2.918	2.974	3.085	3.085	3.085	3.085	3.085
YNL011C	8.539	8.539	8.539	8.539	8.594	8.594	8.594	8.539	8.539	8.539	8.539	8.539	8.539	8.069	7.902	7.902	7.477	7.477	7.123	7.123	7.034	7.034	6.978	6.978	7.034	7.034	6.978	7.034	7.034	6.767	6.767	6.818	6.789	6.789	6.789	6.789	6.789	6.789	6.789	6.789	6.789	6.789	6.789	6.789	6.789	6.538	6.45	6.398	6.398
YPL188W	6.199	6.199	6.199	6.199	6.519	6.519	6.715	6.715	6.715	6.77	7.227	7.982	7.982	8.225	8.225	8.436	9.018	9.018	9.018	9.18	9.18	9.18	9.236	9.236	9.347	9.347	9.75	9.75	9.75	9.75	9.855	9.854	9.91	9.91	9.91	9.91	9.858	9.754	9.754	9.81	9.81	9.81	9.81	9.81	9.81	9.865	9.865	9.865	9.865
YGL028C	7.346	7.346	7.326	7.275	7.275	7.462	7.462	7.462	7.407	7.407	7.511	7.511	7.456	7.456	7.456	7.344	7.344	7.344	7.344	7.344	7.344	7.344	7.344	7.344	7.344	7.293	7.242	7.242	7.186	7.186	7.13	7.026	7.026	7.026	7.028	7.08	7.08	7.08	6.748	6.641	6.537	6.537	6.434	6.379	6.434	6.434	6.434	6.434	6.434
YLR192C	8.606	9.121	9.332	9.417	9.572	10.452	12.76	12.845	12.845	12.956	14.692	14.525	15.148	15.148	15.315	15.368	15.424	16.445	16.445	16.445	16.445	16.445	16.445	16.445	16.445	16.445	16.445	16.445	16.445	16.282	16.501	16.523	16.579	16.742	17.211	17.211	17.211	17.211	17.211	17.211	17.211	17.216	17.32	17.32	17.32	17.32	17.213	17.513	17.512
YOR085W	13.778	13.778	13.833	14.044	14.187	14.107	14.107	14.107	14.107	14.107	14.214	14.266	14.266	14.321	14.377	14.325	14.465	14.52	14.469	14.469	14.469	14.469	14.525	14.525	14.525	14.525	14.525	14.525	14.525	14.525	14.525	14.525	14.473	14.525	14.525	14.525	14.525	14.525	14.525	14.529	14.585	14.585	14.534	14.883	14.883	14.778	14.778	14.778	14.778
YLR301W	8.64	8.419	8.423	8.423	8.423	8.423	8.423	8.312	8.312	8.065	8.065	7.635	7.584	7.528	7.528	7.528	6.343	5.122	5.284	5.228	5.228	4.911	4.252	4.008	4.008	4.012	4.175	4.349	4.349	4.509	4.453	4.509	4.593	4.593	4.593	4.593	4.393	4.337	4.497	4.497	4.497	4.933	5.949	6.219	6.219	6.381	6.381	6.325	6.432
YHL031C	0.741	0.741	0.741	0.741	0.741	0.741	0.741	0.741	0.741	0.741	0.741	0.741	0.741	0.741	0.741	0.741	0.741	0.741	0.741	0.741	0.361	0.361	0.361	0.361	0.276	0.276	0.276	0.276	0.276	0.276	0.276	0.276	0.276	0.276	0.276	0.276	0.276	0.276	0.276	0.276	0.276	0.276	0.276	0.276	0.276	0.521	0.683	0.683	0.683
YEL004W	9.37	9.37	9.315	9.034	9.146	9.041	9.042	9.022	8.967	9.162	9.055	9.055	9.055	9.055	8.528	8.068	8.012	7.961	8.181	9.334	9.793	9.952	9.952	9.952	9.845	9.845	8.566	8.248	8.219	8.334	8.982	10.767	10.712	10.816	11.089	11.091	11.461	12.124	12.039	12.087	11.998	11.998	12.103	11.793	11.793	11.844	12.799	12.855	12.855
YIL107C	7.899	7.984	8.039	8.524	8.524	8.685	8.932	8.932	8.988	8.988	8.988	8.988	8.888	8.943	8.943	8.939	8.939	8.995	8.995	8.995	9.051	9.478	9.478	9.478	9.478	9.478	9.478	9.478	9.478	9.478	9.478	9.529	9.529	9.529	9.474	9.474	9.474	9.422	9.422	9.585	9.534	9.449	9.398	9.398	9.398	9.449	9.449	9.505	9.561
YPL140C	8.691	8.691	8.691	8.746	8.746	8.746	8.824	8.773	8.824	8.824	8.876	8.876	8.876	8.876	8.927	8.82	8.82	8.871	8.871	8.923	8.923	8.867	8.867	8.867	8.867	8.56	8.504	8.533	8.373	8.373	8.269	8.269	8.072	8.128	7.836	7.732	7.732	7.628	7.628	7.577	7.661	7.661	7.684	7.684	7.628	7.684	7.84	8.172	8.172
YPL111W	3.513	3.513	3.513	3.513	3.461	3.41	3.354	3.354	3.354	3.354	3.354	3.354	3.354	2.912	2.635	2.635	2.635	2.635	2.635	2.528	2.443	2.443	2.443	2.443	2.443	2.085	2.085	2.085	1.981	1.981	1.981	1.981	1.896	1.896	1.896	1.896	1.756	1.756	1.756	1.756	1.756	1.756	1.756	0.699	0.596	0.596	0.596	0.596	0.511
YDR440W	5.445	5.603	5.799	5.799	5.799	5.715	5.715	5.715	5.962	6.233	6.233	6.284	6.602	6.602	6.602	6.602	6.687	6.743	6.743	6.99	7.093	7.369	7.369	7.48	7.798	7.798	7.986	7.986	8.097	8.097	8.341	8.341	8.341	8.341	8.285	8.285	8.572	8.873	9.124	9.124	9.287	9.502	9.664	9.749	10.37	10.37	10.314	10.314	10.399
YMR243C	13.363	13.363	13.363	13.359	13.415	13.655	13.655	13.711	13.711	13.711	13.659	13.604	13.604	13.604	13.604	13.604	13.604	13.604	13.604	13.604	13.604	13.604	13.604	13.164	13.164	12.949	12.606	12.606	12.602	12.602	12.602	12.515	12.59	12.59	12.586	12.53	12.53	12.53	12.53	12.53	12.475	12.475	12.147	12.151	12.151	12.04	12.203	11.349	11.218
YAL030W	8.912	8.912	8.968	8.968	8.968	9.023	9.126	9.126	9.126	9.126	9.491	10.559	10.611	10.939	12.343	12.343	12.616	12.671	12.671	12.671	12.727	12.727	12.727	12.727	12.834	12.923	13.379	13.379	13.379	13.379	13.546	13.713	13.713	13.713	13.713	13.93	13.93	13.93	14.015	14.015	14.015	14.015	14.015	14.015	14.015	14.015	14.015	14.015	14.015
YOR063W	7.865	8.162	7.918	7.974	7.974	7.785	7.952	8.326	8.434	8.835	8.835	9.045	9.045	9.045	9.045	9.045	9.045	9.272	9.776	9.943	9.943	9.887	9.943	9.891	9.891	10.051	10.051	10.051	10.106	10.363	10.307	10.359	10.359	10.359	10.359	10.414	10.518	10.518	10.519	10.519	10.519	10.467	10.471	10.416	10.467	10.467	10.304	10.149	10.308
YDR468C	8.624	8.624	8.624	8.62	8.672	8.723	8.723	8.723	8.723	8.723	8.723	8.723	8.723	8.723	8.723	8.723	8.723	8.723	8.723	8.723	8.723	8.828	8.828	8.828	8.828	8.828	8.828	8.883	8.883	8.883	8.883	8.939	8.939	8.939	8.939	8.887	8.887	8.887	8.887	8.887	8.832	8.832	8.832	8.776	8.776	8.776	8.588	8.537	8.537
YOL087C	8.7	8.809	9.185	9.183	9.187	9.187	9.187	9.187	9.243	9.294	9.458	9.407	9.407	9.407	9.407	9.511	9.511	9.511	9.511	9.707	9.97	10.182	10.126	10.126	10.126	10.126	10.126	10.021	10.021	10.292	10.404	10.404	10.404	10.404	10.404	10.404	10.404	10.348	10.296	10.296	10.296	10.348	10.083	10.083	10.083	10.083	10.083	10.083	10.083
YNL083W	4.929	4.98	5.12	5.83	5.993	5.993	5.993	6.212	6.688	6.899	7.224	7.275	7.275	7.331	7.331	7.436	7.732	8.23	8.23	8.23	8.23	8.23	8.286	8.442	8.546	8.598	9.152	9.204	9.204	9.259	9.259	9.259	9.259	9.259	9.259	9.259	9.259	9.259	9.175	9.175	9.09	9.09	9.25	9.302	9.302	9.302	9.302	9.302	9.357
YHR101C	10.601	10.601	10.712	11.264	11.264	11.349	11.561	11.561	11.719	11.719	11.719	11.72	12.149	12.401	12.67	13.995	14.05	14.05	15.042	15.042	15.289	15.995	16.855	16.855	16.855	16.855	16.855	16.799	16.799	17.018	17.213	17.32	17.867	18.259	18.591	18.591	18.591	18.591	18.591	18.591	18.591	18.591	18.591	18.591	18.591	18.591	18.591	18.514	18.295
YNL281W	8.985	8.985	8.985	8.881	9.043	10.528	11.192	11.248	11.411	11.467	11.571	11.571	11.516	11.78	11.673	11.884	12.05	12.05	12.186	12.518	12.518	12.518	12.518	12.574	12.574	12.714	12.714	12.714	12.658	12.554	12.554	12.391	12.447	12.077	12.077	11.992	11.992	11.992	11.992	11.992	11.614	11.447	11.447	11.392	11.336	11.336	11.336	11.336	11.336
YPR187W	15.941	15.941	16.138	16.138	16.189	16.189	16.432	16.516	16.948	17.19	17.19	17.19	17.19	17.19	17.19	17.349	17.404	17.404	17.516	17.516	17.516	17.516	17.516	17.571	17.623	17.623	17.623	17.623	17.846	17.846	17.846	17.791	17.791	17.791	17.679	17.679	17.764	17.871	17.871	17.871	17.871	17.871	17.871	17.871	17.871	17.871	17.871	17.871	17.871
YKR041W	1.335	1.789	2.713	2.713	2.713	2.713	2.713	2.768	2.768	2.768	2.768	2.768	2.768	2.879	2.935	2.935	2.935	3.266	3.266	3.322	3.427	3.589	3.692	3.91	3.91	3.91	3.91	3.91	3.91	4.022	4.022	4.022	4.077	4.077	4.077	4.077	4.077	4.077	4.077	4.077	4.077	4.266	4.266	4.266	4.266	4.266	4.266	4.266	4.266
YIL009C-A	2.61	2.61	2.61	2.61	2.469	2.155	1.77	1.77	1.69	1.741	1.881	2.177	2.177	2.177	2.284	2.444	2.551	2.602	2.602	2.738	2.79	3.141	3.09	3.141	3.255	3.306	3.306	3.306	3.255	3.255	3.137	3.188	3.244	3.328	3.328	3.546	3.495	3.662	4.3	4.75	4.75	4.75	4.75	4.75	4.532	4.476	4.827	5.321	5.321
YCR007C	7.446	7.502	7.502	7.558	7.558	7.558	7.558	7.558	7.422	7.366	7.366	7.418	7.418	7.418	7.61	7.971	7.971	7.971	8.055	8.055	8.055	8.055	7.842	7.842	7.702	7.562	7.562	7.346	7.346	7.29	7.13	6.357	6.357	6.787	7.185	8.754	8.81	8.865	8.865	8.865	8.865	8.865	8.865	8.761	8.761	8.761	8.761	8.765	8.544
YGR215W	11.366	11.584	12.049	12.049	12.049	12.408	12.408	12.894	13.612	13.668	14.14	14.552	14.552	14.878	15.625	15.625	15.625	15.728	15.728	15.677	15.732	15.621	15.677	16.329	16.384	16.713	17.339	17.339	17.339	17.424	17.717	17.717	17.717	17.772	17.772	17.772	17.772	17.884	17.935	17.987	17.987	18.094	18.094	18.094	18.094	18.009	18.009	18.009	17.897
YNL103W	2.574	2.574	2.574	2.574	2.385	2.385	2.385	2.598	2.575	2.575	2.575	2.575	2.575	2.439	2.439	2.439	2.439	2.439	2.386	2.386	2.386	2.335	2.335	2.335	2.335	2.335	2.335	2.335	2.335	2.071	1.986	1.986	1.986	2.142	2.142	2.142	2.142	2.142	2.142	2.142	2.142	1.923	1.923	1.923	1.89	1.946	1.946	1.946	1.786
YBL008W	7.042	7.042	6.991	5.585	5.637	5.581	5.581	5.637	5.637	5.637	5.637	5.722	5.722	5.722	5.426	5.319	5.319	5.152	5.152	4.996	4.862	4.947	4.809	4.861	5.023	4.939	5.237	5.022	5.022	5.022	4.635	4.759	4.859	4.859	4.944	4.667	4.667	4.935	5.233	5.347	5.242	5.242	5.291	5.536	5.834	6.582	6.582	6.582	6.582
YLR065C	2.243	2.912	3.997	3.997	4.265	4.209	4.105	4.105	4.109	4.165	4.165	4.22	4.22	4.22	4.305	4.356	4.83	5.523	6.461	6.461	6.516	6.601	6.704	6.704	7.229	7.447	7.851	7.954	7.954	7.954	8.058	8.557	8.557	8.557	8.557	8.557	8.557	8.557	8.557	8.557	8.557	8.613	8.613	8.613	8.613	8.613	8.613	8.668	8.668
YGR246C	0.537	0.29	0.29	0.29	0.29	0.29	0.29	0.29	0.29	0.342	0.397	0.453	0.667	0.722	0.722	0.722	0.722	0.829	0.778	0.778	0.778	0.778	0.778	0.94	1.051	1.051	1.051	1.051	1.051	1.051	1.103	1.103	1.298	1.35	1.35	1.35	1.35	1.35	1.35	1.35	1.35	1.354	1.354	1.354	1.407	1.462	1.906	1.961	1.961
YLL026W	11.236	11.174	11.118	11.118	11.118	10.737	10.389	10.605	11.053	10.862	10.862	11.018	10.809	10.92	10.872	10.787	10.842	11.298	11.298	11.298	11.35	11.35	10.729	10.519	9.409	9.298	9.519	9.897	10.008	11.669	11.669	11.994	11.834	12.25	12.087	12.283	12.283	12.118	12.011	11.958	11.903	12.474	12.704	13.869	13.925	13.925	13.925	13.925	13.925
YDL037C	5.806	5.555	5.499	4.944	4.63	4.575	4.575	4.519	4.519	4.468	3.775	3.775	2.916	2.626	2.467	2.467	2.149	2.149	2.149	2.149	2.149	2.149	2.149	2.149	2.149	2.149	2.149	2.149	2.204	2.204	2.204	2.204	2.204	2.204	2.204	2.204	2.204	2.204	2.204	2.204	2.204	2.204	2.204	2.204	1.344	1.292	1.236	1.181	1.181
YIL010W	19.762	19.818	19.873	19.873	19.822	19.873	20.096	20.04	20.196	19.935	19.991	19.882	19.775	19.826	19.741	19.853	19.908	19.908	19.908	19.797	19.69	19.635	19.627	19.678	19.678	19.841	19.835	19.835	19.891	20.054	20.346	20.755	22.517	22.517	22.517	22.517	22.568	22.517	22.517	22.517	22.461	22.461	22.461	22.517	22.572	22.572	22.628	22.628	22.684
YOR074C	1.434	1.434	1.434	1.434	1.434	1.54	1.54	1.54	1.456	1.456	1.559	1.61	1.61	1.61	1.61	1.61	1.695	1.695	1.695	1.695	1.695	1.695	1.695	1.695	1.75	1.75	1.695	1.746	1.746	1.746	1.746	1.853	1.853	1.904	2.212	2.212	2.212	2.212	2.212	2.212	2.212	2.212	2.212	2.212	2.016	1.932	1.932	1.983	1.983
YBL061C	13.279	13.223	13.223	13.167	13.278	13.386	13.522	13.795	13.795	13.739	13.739	13.739	13.739	13.739	13.739	13.739	13.906	13.906	13.906	13.821	13.821	13.821	13.821	13.821	13.654	13.549	13.605	13.605	13.605	13.605	13.605	13.605	13.501	13.501	13.445	13.445	13.018	12.414	12.303	12.303	12.359	12.359	12.359	12.359	12.359	12.359	12.143	11.639	11.588
YDR497C	10.144	10.355	10.93	12.429	12.48	12.536	12.536	12.753	13.03	13.03	12.974	13.03	13.03	13.141	13.192	13.248	13.304	13.304	13.304	13.415	13.415	13.415	13.47	13.415	13.415	13.47	13.47	13.415	13.415	13.47	13.47	13.47	13.47	13.47	13.688	13.688	13.688	13.688	13.688	13.688	13.688	13.688	13.688	13.688	13.688	13.688	13.633	13.633	13.633
YBR276C	5.882	5.63	5.685	5.855	5.803	5.803	5.803	5.803	5.803	5.552	5.392	5.594	5.949	7.317	7.372	7.372	7.424	7.475	7.642	7.698	7.558	7.613	7.558	7.698	8.158	8.158	8.402	8.594	8.894	8.894	8.894	8.894	8.894	8.945	9.001	9.057	9.057	9.729	9.865	10.189	10.189	10.3	10.3	10.3	10.3	10.351	10.351	10.347	10.398
YOR064C	2.245	2.245	2.16	2.109	2.138	2.138	2.082	2.193	2.193	2.193	2.138	2.138	1.871	1.815	1.76	1.76	1.708	1.708	1.332	1.037	0.982	1.245	1.296	1.432	1.432	1.432	1.592	1.695	2.607	2.932	2.932	2.932	2.983	2.983	3.001	3.001	3.001	3.057	3.215	3.482	3.589	3.589	3.589	3.505	3.664	3.823	3.934	3.934	3.934
YCR106W	3.954	3.954	4.324	4.547	4.598	4.758	5.226	5.121	5.226	5.226	5.329	5.436	5.436	5.436	5.436	5.436	5.385	5.469	5.469	5.469	5.418	5.363	5.418	5.656	6.246	7.113	7.302	7.462	7.738	7.794	7.85	7.901	7.908	8.104	8.104	8.159	8.159	8.159	8.211	8.318	8.683	8.739	8.739	8.739	8.739	8.655	8.655	8.655	8.818
YDR240C	1.862	1.439	1.439	1.439	1.439	1.439	1.141	1.034	0.681	0.681	0.681	0.681	0.788	1.191	1.413	1.856	1.856	2.018	2.619	2.945	2.945	2.945	3.001	3.196	3.727	4.137	4.874	4.874	4.981	5.433	5.433	5.489	5.983	5.983	6.412	6.983	6.983	6.983	6.983	6.983	7.039	7.039	7.039	6.983	6.983	6.983	6.983	6.983	6.983
YLR283W	0.728	0.728	0.728	0.728	0.728	0.728	0.728	0.728	0.624	0.624	0.624	0.624	0.535	0.62	0.675	0.675	0.624	0.624	0.624	0.731	1.501	1.501	1.501	1.556	1.556	1.607	1.607	1.607	1.712	1.712	1.874	1.874	1.874	1.874	1.874	1.874	1.874	1.79	1.79	1.79	1.79	2.089	2.089	2.089	2.089	2.089	2.251	2.251	2.251
YKR031C	7.353	7.353	6.948	6.948	6.816	6.923	6.923	6.923	6.727	6.783	6.547	6.547	6.547	6.547	6.547	6.547	6.547	6.547	6.491	6.491	6.491	6.491	6.436	6.436	6.165	5.976	6.025	5.973	5.973	5.973	5.973	5.918	5.918	5.918	5.918	5.918	5.918	5.518	5.462	5.462	5.407	5.407	5.407	5.407	5.351	5.296	5.048	4.997	4.997
YDL237W	9.003	9.003	9.003	8.685	8.685	8.58	7.495	7.081	6.837	6.837	7.052	7.072	7.13	7.621	7.621	7.621	7.677	7.57	7.467	7.009	5.39	5.069	5.332	5.495	5.769	5.769	6.201	6.145	6.094	6.094	6.178	6.205	6.149	6.205	6.149	6.149	4.948	5.098	5.477	5.477	5.477	5.477	5.057	5.001	5.521	7.689	11.214	11.214	11.27
YPR049C	6.438	6.6	6.969	8.119	11.641	12.669	13.153	13.153	13.265	13.265	13.321	13.376	13.586	13.693	13.804	13.804	14.102	14.102	14.158	14.158	14.158	14.213	14.269	14.32	14.32	14.432	14.972	15.032	15.032	15.032	15.032	15.032	15.032	15.032	15.032	15.032	15.032	15.032	15.032	15.032	14.984	15.173	15.118	15.118	15.118	15.169	15.114	15.114	15.219
YLL021W	11.186	11.238	11.489	11.544	11.544	11.6	11.6	11.6	11.6	11.6	11.6	11.6	11.6	11.6	11.655	11.655	11.655	11.655	11.655	11.655	11.711	11.711	11.655	11.655	11.655	11.655	11.655	11.655	11.71	11.71	11.654	11.599	11.599	11.599	11.303	11.251	11.251	11.008	10.764	10.764	10.764	10.848	10.848	10.848	10.848	10.848	10.737	10.789	10.649
YMR062C	0.723	0.723	0.723	0.723	0.723	0.723	0.723	0.723	0.668	0.719	0.719	0.719	0.774	1.099	1.099	1.099	1.155	1.155	1.402	1.402	1.542	1.598	1.598	1.598	1.513	1.513	1.289	1.554	1.554	1.554	1.554	1.554	1.554	1.813	1.897	2.172	2.172	2.227	2.334	2.522	3.33	3.33	3.433	3.433	3.488	3.593	3.593	3.537	3.537
YNL307C	15.66	15.66	15.66	15.66	15.822	15.822	15.822	15.822	15.767	15.711	15.711	15.655	15.6	15.685	15.685	15.685	15.685	15.685	15.685	15.58	15.58	15.58	15.613	15.613	15.613	15.613	15.613	15.669	15.669	15.614	15.562	15.562	15.562	15.562	15.614	15.614	15.558	15.418	15.311	15.311	15.311	15.255	15.255	15.149	15.149	15.149	15.149	15.093	14.982
YFR031C-A	0.799	0.694	0.59	0.59	0.59	0.59	0.59	0.59	0.59	0.675	0.675	0.675	0.675	0.675	0.73	0.73	0.73	0.73	0.815	0.815	0.919	0.919	0.919	0.919	0.779	0.882	0.882	0.882	0.882	0.882	0.882	0.882	0.882	0.882	0.882	0.882	0.882	0.882	0.882	0.882	0.882	0.882	0.882	0.882	0.882	0.853	0.938	0.938	0.938
YLL004W	2.232	2.232	2.074	1.967	2.074	2.074	2.074	2.074	1.989	1.725	1.725	1.641	1.641	1.725	1.725	1.917	2.112	2.219	2.377	2.433	2.433	2.433	2.433	2.377	2.377	2.01	1.925	1.874	1.818	1.874	1.929	2.151	2.151	2.151	2.151	2.151	2.096	2.147	2.203	2.408	2.408	2.896	2.896	2.947	3.052	3.052	3	3	3.108
YKR068C	1.274	1.274	1.218	1.218	1.218	1.218	1.218	1.218	1.218	1.062	1.006	1.006	1.006	1.006	1.006	1.006	0.922	0.922	0.815	0.815	0.73	0.73	0.674	0.73	0.73	0.73	0.73	0.73	0.73	0.73	0.73	0.73	0.73	0.679	0.679	0.568	0.463	0.352	0.352	0.352	0.352	0.352	0.352	0.456	0.456	0.456	0.456	0.456	0.456
YER111C	12.785	12.73	12.73	12.95	13.09	13.09	13.09	13.09	13.175	13.175	13.175	13.175	13.175	13.315	13.315	13.315	13.263	13.263	13.263	13.263	13.263	13.263	13.263	13.263	13.208	13.208	13.156	13.156	13.241	13.241	13.241	13.241	13.189	13.134	13.079	12.994	12.776	12.776	12.618	12.507	12.507	12.455	12.455	12.455	12.455	12.507	12.456	12.456	12.511
YER183C	6.591	6.762	6.655	6.795	6.796	6.796	6.711	5.941	5.805	5.917	5.917	6.028	6.348	7.006	7.006	7.062	7.062	7.654	8.019	8.074	8.074	8.263	8.51	8.679	8.734	8.982	8.982	9.122	9.122	9.548	9.497	10.133	10.188	10.495	10.495	10.495	10.495	10.495	10.495	10.495	10.392	10.533	10.323	10.323	10.323	10.323	10.319	10.16	10.105
YPL176C	12.052	13.098	13.47	14.695	14.75	14.806	15.08	15.08	15.08	15.135	15.247	15.247	15.247	15.436	15.547	15.491	15.491	15.491	15.491	15.491	15.491	15.491	15.491	15.547	15.547	15.547	15.547	15.436	15.491	15.462	15.406	15.406	15.406	15.406	15.406	15.406	15.406	15.406	15.406	15.355	15.355	15.427	15.23	15.126	15.126	14.986	14.986	14.878	14.13
YDR480W	8.9	9.147	9.147	9.147	9.147	9.203	9.203	9.203	9.203	9.203	9.203	9.203	9.203	9.203	9.203	9.036	8.876	8.876	8.961	8.961	8.961	8.961	8.961	8.765	8.518	8.518	8.54	8.54	8.54	8.54	8.624	8.573	8.573	8.713	8.713	8.713	8.713	8.713	8.658	8.658	8.658	8.602	8.658	8.573	8.413	8.413	8.413	8.413	8.413
YPR108W	7.312	7.695	7.695	7.695	7.695	7.64	7.64	7.695	7.695	8.06	8.164	8.164	8.164	8.267	8.267	8.4	8.914	9.239	9.406	9.406	9.406	9.406	9.406	9.406	9.355	9.355	9.41	9.359	9.359	9.359	9.359	9.359	9.359	9.359	9.359	9.359	9.359	9.499	9.695	10.28	10.28	10.28	10.28	10.28	10.28	10.28	10.28	10.229	10.229
YBL081W	19.409	19.409	19.513	19.513	19.569	19.569	19.653	19.653	19.653	19.687	19.687	19.687	19.742	19.847	19.791	19.791	19.522	19.522	19.522	19.306	18.979	18.979	18.979	18.872	18.872	18.872	18.672	18.672	18.886	18.674	18.674	18.505	18.449	18.505	18.697	18.697	18.697	18.697	18.697	18.59	18.489	18.489	18.489	18.405	18.405	18.353	18.353	18.246	18.246
YKR038C	3.558	3.558	3.61	3.61	3.61	3.61	3.661	3.606	3.606	3.501	3.501	3.501	3.609	3.715	4.027	4.218	4.218	4.218	4.274	4.274	4.274	4.274	4.274	4.248	4.248	4.248	4.352	4.352	4.356	4.301	4.385	4.497	4.744	4.8	5.561	5.561	5.561	5.561	5.613	5.613	5.859	5.806	5.806	5.918	5.918	5.918	5.918	5.918	5.918
YDR541C	7.6	7.494	7.527	7.668	8.768	8.824	8.824	8.824	8.935	8.935	8.935	8.883	8.946	8.946	9.002	9.002	9.002	9.002	8.898	8.842	8.842	8.842	8.894	8.894	8.89	8.89	8.89	8.89	8.681	8.57	8.521	8.628	9.122	9.178	9.178	9.178	9.721	9.721	9.721	9.861	9.861	9.861	9.861	9.861	9.868	9.948	9.948	9.948	10.055
YKL201C	4.386	4.386	4.437	4.333	4.333	4.226	3.591	3.591	3.591	3.486	3.082	3.082	3.082	3.082	3.166	3.166	3.166	2.977	2.926	2.926	2.926	2.823	2.823	2.875	2.875	2.875	2.875	2.79	2.846	2.579	2.39	2.39	2.39	2.283	2.287	2.183	2.183	2.183	2.098	1.939	1.994	2.186	2.186	2.186	2.186	2.079	2.079	2.079	2.079
YMR165C	8.256	8.207	8.642	8.857	9.478	9.478	9.478	9.478	9.422	9.422	9.422	9.422	9.422	9.422	9.422	9.367	9.282	9.282	9.282	9.331	9.276	9.276	9.276	9.191	9.303	9.247	9.247	9.22	9.115	9.111	9.056	9.548	9.492	9.492	9.492	9.492	9.33	9.33	9.33	9.33	9.33	9.33	9.33	9.33	9.33	9.33	9.33	9.385	9.329
YIL093C	9.612	9.664	9.715	9.819	9.764	9.849	9.357	9.357	9.134	9.083	8.78	8.669	8.669	8.913	9.346	9.346	10.259	10.422	10.717	11.461	11.412	11.709	11.709	11.76	11.653	11.598	11.493	11.493	11.006	11.587	12.098	12.475	12.531	12.798	14.147	14.147	14.254	14.254	14.254	14.361	14.417	15.027	15.082	15.413	15.732	15.788	15.788	15.784	15.784
YOR372C	10.999	10.999	11.135	11.135	11.135	11.084	10.703	10.758	10.758	10.758	10.707	10.707	10.762	10.762	10.762	10.762	10.762	10.762	10.762	10.762	10.497	10.272	10.216	10.216	10.16	10.16	10	10	9.655	9.19	9.105	9.105	9.105	8.998	8.998	8.862	8.643	8.398	8.398	8.398	8.454	8.454	8.454	8.027	7.972	7.836	7.751	7.751	7.751
YMR225C	7.777	7.777	7.777	7.724	7.675	7.726	7.675	7.675	7.675	7.675	7.572	7.572	7.409	7.572	7.572	7.628	7.075	6.939	6.836	6.306	6.111	6.055	5.844	5.873	5.873	6.124	6.179	6.278	6.597	7.817	7.873	7.873	8.083	8.083	8.083	8.134	7.938	7.994	7.642	7.591	7.698	7.645	7.645	7.697	7.641	7.641	6.959	6.959	6.959
YCL058W-A	7.33	7.522	7.951	7.951	7.951	8.84	8.84	8.84	9.276	9.276	9.221	9.221	9.221	9.357	10.412	11.17	11.17	11.384	11.384	11.384	11.44	11.838	12.05	13.145	13.089	13.334	13.778	13.778	13.834	13.834	13.94	13.94	13.94	13.94	13.94	13.94	13.94	13.94	13.94	14.152	14.152	14.208	14.371	14.371	14.529	14.529	14.529	14.58	14.58
YDR246W	11.528	11.528	11.583	11.583	11.583	11.499	11.499	11.388	11.927	11.789	11.844	11.952	12.059	12.433	12.433	12.433	12.188	12.188	12.759	13.026	12.966	13.022	13.077	13.128	13.077	13.132	13.132	13.517	13.564	13.709	13.709	13.76	13.76	13.76	13.76	13.894	13.894	13.894	13.838	13.838	13.838	13.731	13.731	13.731	13.731	13.731	13.731	13.731	13.731
YKL033W-A	9.958	10.368	10.424	10.424	10.479	10.428	10.539	10.697	11.213	11.158	11.158	11.57	11.57	11.817	11.869	11.949	11.949	12.005	12.005	12.005	12.112	12.915	14.499	14.655	14.711	14.711	14.711	14.711	14.711	14.711	14.711	14.927	14.927	14.927	14.927	14.927	14.927	14.927	14.927	14.842	14.846	14.902	14.902	14.902	14.958	14.958	14.958	14.958	14.958
YHR115C	11.318	11.347	11.295	11.347	10.602	9.945	10.049	8.992	9.048	8.38	8.694	8.715	8.881	8.988	8.933	8.721	8.692	8.692	8.64	9.497	9.446	9.446	10.402	10.512	10.87	10.841	10.892	10.892	10.999	10.999	10.999	11.055	11.055	11.055	11.111	11.062	11.062	10.785	10.752	11.063	11.115	11.166	11.166	11.166	11.166	11.11	11.11	11.11	11.11
YAR007C	8.1	8.1	8.1	8.317	8.425	8.425	8.34	9.263	9.315	9.474	9.579	9.579	9.77	10.044	10.565	11.139	11.139	11.083	11.246	11.246	11.246	11.246	11.246	11.33	11.415	11.415	11.526	11.582	11.638	11.638	11.586	11.586	11.586	11.638	11.582	11.582	11.637	11.693	11.693	11.797	11.797	12.02	12.216	12.216	12.216	12.216	12.164	12.164	12.113
YMR177W	6.382	6.382	6.327	6.327	6.327	6.372	6.371	6.483	6.749	6.749	6.749	6.861	6.861	6.967	6.916	6.972	6.949	7.005	7.061	7.061	7.061	7.061	7.088	6.983	6.986	7.038	7.142	7.246	7.246	7.302	7.302	7.302	7.091	7.039	7.095	7.095	7.095	7.095	7.095	7.04	7.18	7.18	7.235	7.235	7.235	7.184	7.239	7.239	7.239
YFL026W	5.027	5.027	5.079	5.134	5.134	5.134	5.134	5.134	5.219	5.219	5.219	5.219	5.219	5.219	5.33	5.33	5.33	5.33	5.633	6.063	6.063	6.17	6.17	6.222	6.222	6.026	6.161	6.161	6.217	6.377	6.489	6.489	6.489	6.54	6.54	6.595	6.544	6.544	6.516	6.516	6.571	6.467	6.607	7.005	7.005	7.056	7.056	7.056	7.056
YBR253W	10.933	11.069	11.125	11.176	11.912	13.799	13.875	14.122	14.122	14.122	14.207	14.207	14.607	14.607	14.663	14.663	14.718	14.823	14.767	14.767	14.927	14.979	15.034	15.034	15.034	15.034	15.034	15.119	15.203	15.203	15.203	15.306	15.362	15.362	15.362	15.414	15.414	15.414	15.469	15.685	15.797	15.852	15.852	15.852	15.852	15.852	15.852	15.908	15.964
YKL009W	12.898	12.898	12.898	12.898	13.01	13.01	13.01	12.899	13.011	12.955	13.011	13.369	13.421	13.421	13.421	13.472	13.528	13.528	13.528	13.528	13.528	13.528	13.528	13.472	13.472	13.472	13.472	13.472	13.472	13.472	13.528	13.421	13.421	13.421	13.421	13.421	13.421	13.365	13.199	13.199	13.148	13.148	13.203	13.148	13.148	13.037	12.985	12.9	12.9
YDR116C	10.213	10.213	10.213	10.213	10.213	10.376	10.376	10.643	10.643	10.643	10.643	10.643	10.643	10.609	10.801	10.745	10.857	11.124	11.179	11.179	11.095	11.095	11.095	10.848	10.899	11.035	11.035	11.146	11.202	11.202	11.202	11.202	11.151	11.151	11.151	11.151	11.275	11.191	11.346	11.346	11.351	11.351	11.351	11.351	11.407	11.407	11.407	11.407	11.407
YOL148C	13.198	13.434	13.434	13.434	13.434	13.434	13.434	13.229	13.013	12.149	12.223	12.389	12.793	13.775	13.671	13.482	13.482	13.696	13.097	13.346	14.158	14.21	14.889	14.918	14.918	15.294	15.405	15.652	15.632	15.577	15.769	15.717	15.769	15.905	15.853	15.853	15.853	15.83	15.881	15.937	15.881	15.994	15.938	16.049	16.001	15.949	15.949	15.949	15.949
YJR132W	9.842	9.947	10.002	10.266	10.266	10.266	10.266	10.367	10.367	10.799	10.814	10.759	10.871	10.871	10.512	10.512	10.512	10.408	10.359	10.252	10.252	10.252	10.219	11.023	11.935	12.989	13.045	13.045	13.157	13.157	13.161	13.161	13.161	13.054	13.054	13.054	13.054	13.738	13.682	13.627	13.822	13.848	14.011	13.959	13.959	13.959	13.959	13.959	13.959
YPL189C-A	8.725	8.725	8.725	8.407	8.462	8.547	8.547	8.757	8.757	9.197	9.142	9.193	9.244	9.244	9.244	9.352	9.415	9.311	9.311	9.367	9.367	9.367	9.418	9.835	9.89	9.89	9.995	10.295	10.295	10.779	10.835	10.835	10.779	10.89	10.806	10.806	10.806	10.75	10.75	10.75	10.643	10.643	10.699	10.459	10.459	10.51	10.341	10.501	10.501
YDR146C	9.498	9.609	9.609	9.609	9.609	9.716	9.716	9.716	9.716	9.661	9.797	9.797	9.904	9.955	9.955	9.9	9.9	9.76	9.76	9.76	9.544	9.437	9.382	9.33	8.983	8.843	9.03	9.311	9.522	9.522	9.578	9.578	9.634	9.578	9.578	9.489	9.489	9.76	9.76	9.816	9.92	9.92	9.865	9.76	9.354	9.302	9.407	9.491	9.547
YMR200W	14.472	14.472	14.523	14.523	14.635	14.844	14.844	14.789	14.789	14.789	14.789	14.789	14.789	14.789	14.789	14.789	14.677	14.574	14.732	14.788	15.164	15.164	15.164	15.248	15.248	15.304	15.355	15.355	15.3	15.3	15.355	15.355	15.411	15.411	15.355	15.355	15.355	15.3	15.3	15.108	15.108	15.056	15.056	14.89	14.647	14.542	14.682	14.682	14.789
YOR035C	11.579	11.579	11.579	12.226	12.226	12.226	12.226	12.226	12.226	12.226	12.226	12.226	12.226	12.226	12.226	12.23	12.23	12.231	12.223	12.283	12.559	12.804	13.118	13.656	14.059	14.115	14.115	14.384	15.02	15.124	15.18	15.285	15.285	15.389	15.389	15.389	15.389	15.389	15.389	15.389	15.389	15.389	15.389	15.444	15.444	15.489	15.489	15.545	15.545
YHR050W	11.035	11.035	11.035	11.035	11.035	11.035	11.035	11.084	11.034	11.09	11.09	11.09	11.142	11.142	11.304	11.089	11.089	11.089	11.033	11.033	11.033	10.793	10.793	10.793	10.764	10.764	10.764	10.764	10.435	10.327	10.38	10.38	10.38	10.163	10.163	9.56	9.456	9.623	9.734	10.049	10.204	10.417	10.793	10.793	10.793	11.332	11.332	11.332	11.332
YJR126C	8.339	8.339	8.339	8.339	8.339	8.499	8.602	8.658	8.658	8.709	8.709	8.709	8.709	8.709	8.654	8.492	8.576	8.632	8.632	8.632	8.632	8.58	8.58	8.338	8.286	8.585	8.669	9.061	9.803	9.855	10.017	10.017	10.017	10.017	10.172	10.149	10.254	10.682	10.682	10.822	10.926	10.926	10.926	10.759	10.465	10.465	10.676	10.676	10.676
YJL031C	8.815	7.702	7.526	7.386	7.437	7.553	7.553	7.609	7.609	7.609	7.609	7.609	7.284	6.906	6.851	6.249	6.358	6.332	6.281	6.281	6.229	6.281	6.281	6.281	6.337	6.337	6.285	6.37	6.178	6.263	6.207	6.152	5.372	5.476	5.31	5.361	5.305	5.249	4.989	4.849	4.849	4.793	4.849	3.573	3.573	3.573	3.528	3.631	3.631
YGL200C	10.403	10.403	10.403	10.514	10.514	10.514	10.678	10.785	10.834	10.886	10.886	10.886	10.886	10.886	10.886	10.886	10.886	10.886	10.886	10.886	10.993	10.993	10.993	10.993	10.993	10.788	10.843	10.843	10.535	10.535	10.319	10.261	10.317	10.369	10.369	10.369	10.317	10.206	10.206	10.206	10.206	10.206	10.099	10.099	10.21	10.21	10.266	10.266	10.266
YAL034W-A	14.35	14.458	14.458	14.458	14.458	14.291	14.291	14.291	14.128	14.184	14.042	14.042	13.986	13.986	13.986	13.986	13.931	13.931	13.931	13.664	13.664	13.772	12.523	12.122	12.096	12.377	12.428	12.62	12.832	12.857	12.805	12.805	12.805	12.961	13.046	12.99	12.939	12.939	12.939	13.043	12.883	12.883	13.146	12.987	12.987	12.987	12.987	12.31	12.417
YER164W	17.206	17.262	17.262	17.206	17.206	17.248	17.554	17.712	17.712	17.712	17.712	17.712	17.712	17.558	17.558	17.398	17.503	17.503	17.558	17.667	17.667	17.667	17.667	17.752	17.79	17.845	17.845	17.845	17.79	17.79	17.574	17.574	17.574	17.574	17.574	17.356	17.356	17.305	17.305	17.305	17.305	16.976	16.92	16.864	16.864	16.864	16.864	16.809	16.697
YDL202W	6.06	6.009	6.009	5.953	5.374	5.093	4.904	4.853	4.801	4.908	4.908	4.993	4.993	4.993	4.993	4.993	5.048	5.048	5.048	5.048	4.677	4.677	4.677	4.301	4.301	3.974	3.974	3.567	3.622	3.304	3.141	3.225	2.867	2.757	2.917	2.917	2.917	2.672	2.729	3.194	3.194	3.298	4.132	4.048	4.103	4.047	3.785	3.803	4.192
YBR120C	13.695	13.699	14.056	14.107	14.159	14.243	14.243	14.243	14.406	14.595	14.595	14.595	15.14	15.245	15.518	15.518	15.569	15.569	15.569	15.569	15.569	15.514	15.514	15.514	15.514	15.565	15.728	15.728	15.676	15.676	15.928	15.984	15.984	15.929	15.929	15.88	15.825	15.825	15.825	15.769	15.769	15.769	15.685	15.685	15.74	15.685	15.685	15.685	15.685
YBR111W-A	9.958	9.939	10.377	10.643	10.643	10.919	10.974	11.025	11.025	11.025	11.077	11.129	11.24	11.344	11.124	11.129	11.347	13.388	13.388	13.704	13.704	13.704	13.789	13.84	13.84	13.84	13.84	13.896	13.896	13.951	13.947	13.947	13.947	14.009	14.12	14.403	14.638	14.903	14.903	14.903	15.059	15.163	15.519	15.626	15.677	15.729	15.889	15.889	15.944
YDR129C	7.43	9.444	9.444	9.554	9.606	9.606	9.606	9.717	9.717	9.772	9.857	9.804	9.859	9.964	9.964	10.015	10.015	10.015	10.015	10.015	10.015	10.071	9.967	9.967	10.022	9.967	10.127	10.212	10.212	10.212	10.212	10.16	10.16	10.16	10.555	10.555	10.666	10.666	10.666	10.666	10.666	10.666	10.666	10.666	10.28	10.28	10.066	9.959	9.959
YMR181C	10.596	10.596	10.862	11.531	12.391	12.446	12.446	12.446	12.55	12.55	12.606	12.768	12.717	12.662	12.662	12.713	12.764	12.986	13.046	12.913	13.328	13.328	13.435	13.435	13.464	14.245	14.245	14.245	14.245	14.245	14.245	14.245	14.3	14.245	14.356	14.356	14.407	14.407	14.407	14.403	14.184	14.074	14.074	14.074	14.129	14.129	14.241	13.857	13.913
YLR025W	2.171	2.087	2.087	2.191	2.407	4.272	5.362	6.684	6.739	7.09	9.201	10.482	10.482	10.482	10.482	10.482	10.482	10.482	10.482	10.482	10.477	10.802	10.854	10.965	11.652	11.652	11.755	11.755	11.755	11.862	11.918	12.029	12.033	12.033	12.088	12.088	12.088	12.088	12.088	12.097	12.153	12.696	13.108	13.52	14.156	14.156	14.1	14.156	14.322
YNL162W-A	8.237	8.393	8.448	8.67	9.168	9.551	9.551	9.551	9.802	9.887	9.887	9.887	10.833	10.833	10.833	11.051	11.051	11.107	11.107	11.218	11.218	11.321	11.321	11.372	11.372	11.372	11.372	11.372	11.372	11.372	11.372	11.646	11.646	11.646	11.646	11.646	11.857	12.075	12.353	12.96	13.318	13.402	13.542	13.542	13.542	13.542	13.542	13.542	13.542
YDR390C	1.197	1.197	1.197	1.141	1.3	2.013	2.013	2.013	1.928	1.928	1.95	1.897	2	2.107	2.811	2.811	2.866	3.803	3.803	4.103	4.103	4.103	3.999	4.188	5.095	5.391	7.97	8.025	8.332	8.443	8.443	8.443	8.443	8.548	8.548	8.548	8.548	9.069	9.069	9.069	9.26	9.26	9.744	9.744	9.796	9.796	9.796	9.796	9.796
YCL052C	2.152	2.152	2.152	2.152	1.989	1.834	1.944	2.103	2.103	2.103	2.103	1.784	1.622	1.762	1.866	1.918	1.918	2.078	2.078	2.325	2.724	2.724	2.724	2.808	2.757	2.786	2.922	3.063	3.063	3.063	3.063	3.063	3.063	3.118	3.254	3.254	4.041	4.041	4.041	4.041	4.041	4.097	4.097	4.422	4.422	4.422	4.422	4.422	4.581
YGL191W	0.056	0.056	0.056	0.111	0.111	0.111	0.167	0.167	0.167	0.167	0.167	0.167	0.271	0.271	0.271	0.271	0.271	0.271	0.271	0.271	0.271	0.271	0.271	0.271	0.271	0.271	0.356	0.356	0.356	0.356	0.356	0.356	0.356	0.356	0.356	0.356	0.356	0.356	0.356	0.356	0.356	0.356	0.356	0.356	0.356	0.356	0.356	0.547	0.547
YDR145W	11.265	11.265	11.265	11.21	11.21	11.21	11.21	11.21	11.125	11.125	11.125	11.125	10.822	10.767	10.767	10.767	10.767	10.767	10.767	10.493	10.493	10.327	10.327	9.602	9.377	9.322	9.322	9.322	9.266	9.266	8.496	7.623	6.456	6.346	6.29	6.234	6.179	6.179	5.197	5.039	4.455	4.184	4.184	4.184	4.184	4.184	4.184	4.184	4.133
YJL179W	3.048	3.225	3.358	3.358	3.247	3.298	3.554	4.462	4.569	5.037	5.037	5.148	5.148	5.233	5.182	5.182	5.137	5.562	5.562	5.562	5.562	5.426	5.621	5.744	6.077	6.24	6.455	6.566	6.566	6.67	6.719	6.719	6.787	7.034	7.332	7.795	7.851	7.851	7.851	7.851	7.962	8.013	8.013	8.069	8.124	9.291	9.564	10.063	10.063
YOL158C	6.8	6.745	6.745	6.523	6.523	6.523	6.523	6.523	6.523	6.897	7.033	7.033	7.088	7.966	7.966	8.021	8.021	8.021	7.917	7.701	7.512	7.672	7.672	7.672	7.672	7.672	7.672	7.728	7.728	7.728	7.624	7.624	7.464	7.248	7.092	6.98	6.98	6.98	7.032	7.135	7.05	7.05	7.05	6.999	7.05	7.05	7.05	7.05	7.103
YGR142W	9.119	9.064	9.012	8.928	8.876	8.825	8.825	8.825	8.825	8.825	7.256	6.908	6.749	6.386	6.629	6.68	6.68	6.732	6.68	6.629	6.573	6.219	6.219	6.116	6.116	5.929	5.74	5.74	5.531	5.531	5.124	4.799	4.526	4.526	4.69	4.69	4.69	4.69	4.774	4.774	4.774	4.774	4.619	4.516	4.516	4.431	4.431	4.431	4.206
YHR098C	18.368	18.284	18.279	18.335	18.335	18.335	18.42	18.364	18.364	18.364	18.42	18.42	18.42	18.475	18.313	18.313	18.313	18.313	18.313	18.313	18.257	18.257	18.151	18.099	18.099	18.099	17.936	17.936	17.744	17.744	17.829	17.722	17.722	17.667	17.667	17.667	17.667	17.667	17.615	17.564	17.354	17.243	17.243	17.132	16.965	16.551	16.499	16.099	16.099
YLR144C	5.217	5.487	5.431	5.487	5.36	5.467	5.578	7.777	7.777	7.882	8.105	8.425	8.51	9.2	9.2	9.252	9.252	9.252	9.252	9.04	9.092	10.69	11.592	12.403	12.403	12.403	12.403	12.403	12.348	12.885	12.992	13.235	13.561	13.613	13.753	13.753	13.753	13.753	13.837	13.837	13.889	14.245	14.245	14.3	14.624	14.726	14.782	14.893	14.893
YER089C	11.208	11.208	11.208	11.208	11.208	11.208	11.103	11.103	11.155	11.155	11.155	11.211	11.211	11.211	11.211	11.315	11.315	11.315	11.212	11.212	11.212	11.157	11.157	11.101	11.101	11.101	11.101	11.212	11.212	11.161	11.161	11.161	11.161	11.105	11.105	11.105	11.001	11.001	11.001	10.893	10.893	10.893	10.893	10.893	10.893	10.893	10.893	10.893	10.43
YIL014W	4.257	4.038	4.038	4.038	3.735	3.595	3.786	3.802	3.802	3.942	3.942	3.942	4.049	4.049	4.027	4.786	4.786	4.786	4.838	4.893	5.06	5.252	5.252	5.252	5.252	5.304	5.478	6.13	6.018	6.073	6.158	6.213	6.213	6.158	6.027	6.167	6.218	6.218	6.141	6.312	6.312	6.364	6.724	6.618	6.673	6.76	7.188	7.379	7.927
YDR513W	7.046	7.046	7.046	7.046	7.046	7.046	7.046	7.158	7.158	7.158	7.102	7.102	7.102	7.207	7.151	7.256	7.415	8.435	8.836	8.996	8.996	8.996	8.996	9.163	9.163	9.372	9.372	9.372	9.372	9.376	9.432	9.432	9.432	9.595	9.595	9.595	9.595	9.786	10.007	10.007	10.007	10.007	10.007	10.007	9.848	9.848	9.952	9.868	9.868
YJL033W	10.033	10.033	10.033	10.033	10.084	10.084	10.084	10.084	10.084	10.084	10.084	9.889	9.889	9.993	9.993	9.993	9.993	9.993	9.938	9.555	9.125	8.771	8.771	8.771	8.775	9.043	8.938	8.938	8.919	8.563	8.563	8.563	8.563	8.618	8.618	8.618	8.618	8.703	8.703	8.703	8.703	8.703	8.703	8.591	8.591	8.484	8.484	8.569	8.436
YOR286W	10.789	10.789	10.844	10.844	10.895	10.895	10.944	11	11.055	11.16	11.075	10.906	10.906	10.846	10.901	10.901	10.901	10.901	10.901	10.901	10.901	10.467	10.382	10.469	11.095	11.095	11.095	11.202	11.202	11.202	11.202	11.202	11.202	11.202	11.04	11.04	10.984	11.14	11.14	11.14	11.14	11.14	11.14	11.084	11.084	11.084	11.084	11.084	11.084
YDL003W	5.92	6.375	6.538	6.538	6.538	6.538	6.342	6.258	6.258	6.258	6.312	6.279	6.363	6.363	6.363	6.363	6.363	6.26	6.316	6.568	6.68	6.68	6.68	6.68	6.68	6.624	6.522	6.437	6.437	6.437	6.437	6.522	6.522	6.522	6.522	6.522	6.522	6.522	6.578	6.578	6.526	6.526	6.471	6.36	6.36	6.093	6.093	6.149	6.149
YOL064C	6.196	6.085	6.14	6.14	6.14	6.245	6.245	6.305	6.109	6.16	5.629	5.679	5.877	6.438	7.196	7.138	7.194	8.38	8.38	8.38	8.484	10.103	10.103	10.103	10.21	10.317	10.426	10.482	10.838	10.889	10.889	11.247	12.486	12.486	12.486	12.486	12.486	12.541	12.848	12.234	12.234	12.285	13.835	13.998	14.101	14.185	14.185	14.352	16.062
YOR229W	6.735	6.731	6.731	6.731	6.835	6.671	6.671	6.838	6.689	6.689	6.689	6.689	6.689	6.535	7.463	7.058	7.058	6.761	6.706	6.247	6.303	7.032	7.457	7.512	9.074	9.074	9.317	9.317	9.428	9.484	9.54	9.54	9.54	9.513	9.568	10.078	10.245	10.245	10.245	10.245	10.161	10.212	10.319	10.515	11.541	11.541	11.708	11.763	11.763
YER159C	6.282	6.282	5.702	4.571	4.384	4.083	4.083	4.028	3.976	3.976	3.598	3.543	3.327	3.276	3.276	3.36	3.36	3.36	3.5	3.663	3.927	3.927	3.983	4.034	4.227	4.554	4.554	4.554	4.994	5.079	5.134	5.134	5.134	5.35	5.35	5.35	5.35	5.35	5.35	5.35	5.154	5.099	5.014	4.959	4.854	5.017	5.017	5.017	5.017
YJL129C	15.917	15.917	15.917	15.917	15.917	16.113	16.325	16.516	16.726	16.726	16.778	16.889	16.889	16.889	16.889	16.889	16.889	16.889	16.944	17.049	17.049	16.997	16.997	16.997	16.997	16.993	16.853	16.853	16.853	16.853	16.853	16.797	16.797	16.797	16.797	16.797	16.797	16.797	16.797	16.797	16.797	16.797	16.797	16.797	16.59	16.59	16.401	16.401	16.401
YOR316C	6.729	6.588	6.588	6.848	6.848	6.848	6.848	6.764	6.764	6.764	6.764	6.572	6.517	6.517	6.517	6.517	6.517	6.517	6.517	6.517	6.517	6.517	6.517	6.461	6.517	5.181	5.074	5.074	4.566	4.324	4.509	4.505	4.505	4.505	4.505	4.505	4.505	4.505	4.505	4.505	4.505	4.109	4.33	4.466	4.466	4.381	4.381	4.381	3.845
[truncated: 3,521 more rows]
[truncated: 952 more columns]
