# Supplementary material for: Constitutive turnover of histone H2A.Z at yeast promoters requires the preinitiation complex
Source: eLife. 2016 Jul 20;5:e14243. doi: 10.7554/eLife.14243 (PMC4995100; doi:10.7554/eLife.14243)
Supplement: Figure 1—source data 7. — DOI: http://dx.doi.org/10.7554/eLife.14243.010 [file elife-14243-fig1-data7.zip]

Archive with 20 entries (17 files):
- Figure_1--source_data_7/
- Figure_1--source_data_7/Icon
- __MACOSX/
- __MACOSX/Figure_1--source_data_7/
- __MACOSX/Figure_1--source_data_7/._Icon
- Figure_1--source_data_7/WT(noFRB)_delta_Z_over_A.txt
- __MACOSX/Figure_1--source_data_7/._WT(noFRB)_delta_Z_over_A.txt
- Figure_1--source_data_7/WT(noFRB)_H2A_+RAP.txt
- __MACOSX/Figure_1--source_data_7/._WT(noFRB)_H2A_+RAP.txt
- Figure_1--source_data_7/WT(noFRB)_H2A_noRAP.txt
- __MACOSX/Figure_1--source_data_7/._WT(noFRB)_H2A_noRAP.txt
- Figure_1--source_data_7/WT(noFRB)_H2AZ_+RAP.txt
- __MACOSX/Figure_1--source_data_7/._WT(noFRB)_H2AZ_+RAP.txt
- Figure_1--source_data_7/WT(noFRB)_H2AZ_noRAP.txt
- __MACOSX/Figure_1--source_data_7/._WT(noFRB)_H2AZ_noRAP.txt
- Figure_1--source_data_7/WT(noFRB)_input_+RAP.txt
- __MACOSX/Figure_1--source_data_7/._WT(noFRB)_input_+RAP.txt
- Figure_1--source_data_7/WT(noFRB)_input_noRAP.txt
- __MACOSX/Figure_1--source_data_7/._WT(noFRB)_input_noRAP.txt
- __MACOSX/._Figure_1--source_data_7
