# Supplementary material for: Constitutive turnover of histone H2A.Z at yeast promoters requires the preinitiation complex
Source: eLife. 2016 Jul 20;5:e14243. doi: 10.7554/eLife.14243 (PMC4995100; doi:10.7554/eLife.14243)
Supplement: Figure 1—source data 7. — DOI: http://dx.doi.org/10.7554/eLife.14243.010 [file elife-14243-fig1-data7.zip › Figure_1--source_data_7/WT(noFRB)_delta_Z_over_A.txt]

gene_name	-500	-499	-498	-497	-496	-495	-494	-493	-492	-491	-490	-489	-488	-487	-486	-485	-484	-483	-482	-481	-480	-479	-478	-477	-476	-475	-474	-473	-472	-471	-470	-469	-468	-467	-466	-465	-464	-463	-462	-461	-460	-459	-458	-457	-456	-455	-454	-453	-452
YOR174W	-0.05	-0.05	-0.05	-0.054	-0.054	-0.054	-0.061	-0.061	-0.066	-0.068	-0.068	-0.069	-0.114	-0.081	-0.072	-0.169	-0.174	-0.19	-0.194	-0.179	-0.179	-0.179	-0.158	-0.158	-0.158	-0.158	-0.158	-0.158	-0.158	-0.127	-0.114	-0.114	-0.114	-0.123	-0.09	-0.053	-0.045	-0.045	-0.045	-0.037	-0.019	0.051	0.051	0.051	0.046	0.043	0.04	0.031	0.035
YPR043W	0.189	0.189	0.167	0.284	0.284	0.281	0.281	0.289	0.285	0.282	0.282	0.282	0.282	0.285	0.281	0.289	0.289	0.289	0.258	0.254	0.254	0.247	0.358	0.321	0.366	0.311	0.311	0.309	0.304	0.304	0.365	0.365	0.363	0.363	0.363	0.36	0.36	0.357	0.359	0.359	0.369	0.368	0.237	0.271	0.275	0.275	0.275	0.275	0.275
YPR113W	0.021	0.022	0.021	0.021	0.021	0.021	0.02	0.02	0.02	0.02	0.019	0.019	0.012	0.014	0.014	0.014	0.014	0.014	0.009	0.007	0.008	0.008	0.003	0	0	-0.002	0	0.001	0.003	0.003	0.003	0.003	0.001	0.001	-0.005	-0.005	-0.003	0.009	0.017	0.018	0.015	0.015	0.015	0.015	0.017	0.019	0.022	0.022	0.022
YGL223C	-0.026	-0.027	-0.027	-0.027	-0.027	-0.027	-0.027	-0.027	-0.024	-0.026	-0.022	-0.022	-0.023	-0.021	-0.026	-0.026	-0.031	-0.03	-0.03	-0.03	-0.019	-0.022	-0.023	-0.015	-0.015	-0.016	-0.017	-0.015	-0.012	-0.014	-0.016	-0.019	-0.014	-0.014	-0.004	-0.013	-0.01	-0.009	-0.013	-0.013	-0.014	-0.014	-0.014	-0.016	-0.007	-0.012	-0.012	-0.012	-0.012
YBR085W	0.039	0.039	0.039	0.039	0.043	0.043	0.043	0.043	0.043	0.042	0.042	0.042	0.03	0.03	0.03	0.03	0.03	0.04	0.041	0.041	0.041	0.04	0.041	0.038	0.023	0.023	0.02	0.02	0.02	0.02	0.02	0.02	0.02	0.025	0.025	0.024	0.024	0.024	0.024	0.024	0.024	0.024	0.024	0.024	0.023	0.023	0.023	0.023	0.023
YDR214W	0.014	0.014	0.017	0.017	0.017	0.017	0.017	0.017	0.017	0.014	-0.002	-0.037	-0.06	-0.06	-0.06	-0.06	-0.047	-0.048	-0.048	-0.023	-0.026	-0.004	0.008	0.013	0.013	0.023	0.002	0.002	-0.058	-0.051	-0.051	-0.101	-0.151	-0.151	-0.182	-0.186	-0.186	-0.186	-0.217	-0.217	-0.208	-0.214	-0.183	-0.182	-0.173	-0.165	-0.19	-0.19	-0.19
YMR002W	0	0	0	0	0	0	0	0	0	0	0	0	0	0	0	0	0	0	0	0	0	0	0	0	0	0	0	0	0	0	0	0	0	0	0	0	0	0	0	0	0	0	0	0	0	0	0	0	0
YIL047C	0.098	0.098	0.096	0.085	0.085	0.091	0.091	0.093	0.085	0.071	0.059	0.054	0.054	0.077	0.062	0.055	0.071	0.068	0.078	0.081	0.084	0.119	0.116	0.121	0.12	0.136	0.117	0.081	0.065	0.022	0.02	0.02	0.029	0.029	0.029	0.031	0.037	0.032	0.048	0.02	-0.005	0.014	0.016	0.016	0.011	0.011	0.021	0.022	0.019
YDL164C	-0.002	-0.011	-0.009	-0.009	-0.009	-0.009	-0.013	-0.024	-0.024	-0.033	-0.033	-0.033	-0.033	-0.033	-0.033	-0.031	-0.031	-0.029	-0.029	-0.031	-0.032	-0.034	-0.062	-0.075	-0.075	-0.074	-0.074	-0.066	-0.075	-0.073	-0.074	-0.074	-0.069	-0.067	-0.039	-0.039	-0.042	-0.036	-0.036	-0.043	-0.049	-0.032	-0.032	-0.027	-0.036	-0.036	-0.046	-0.043	-0.043
YNL227C	-0.003	-0.003	-0.003	-0.003	0.001	0.001	0.001	0.007	0.016	0.016	0.014	0.014	0.017	0.011	0.008	0.011	-0.003	0.002	0.002	0.004	0.004	0.004	0.004	0.014	0.026	0.019	0.016	0.016	0.015	0.021	0.031	0.03	0.03	0.034	0.04	0.04	0.027	0.025	0.025	0.022	0.015	0.013	0.013	0.013	0.013	0.013	0.013	0.013	0.013
YKR065C	0.004	0.004	0.004	0.004	0	-0.001	0.003	-0.008	-0.008	-0.008	-0.022	-0.025	-0.025	-0.04	-0.04	-0.042	-0.049	-0.03	-0.03	-0.03	-0.029	-0.029	-0.029	-0.029	-0.029	-0.033	-0.033	-0.031	-0.031	-0.034	-0.034	-0.029	-0.029	-0.029	-0.035	-0.033	-0.033	-0.033	-0.033	-0.033	-0.033	-0.033	-0.033	-0.026	-0.029	-0.024	-0.021	-0.021	-0.023
YCR060W	-0.057	-0.048	-0.048	-0.048	-0.049	-0.049	-0.044	-0.043	-0.03	-0.03	-0.032	-0.04	-0.04	-0.037	-0.034	-0.043	-0.042	-0.042	-0.042	-0.039	-0.043	-0.056	-0.065	-0.065	-0.067	-0.069	-0.056	-0.058	-0.061	-0.05	-0.049	-0.049	-0.048	-0.05	-0.043	-0.044	-0.044	-0.049	-0.053	-0.051	-0.05	-0.049	-0.049	-0.054	-0.054	-0.054	-0.054	-0.054	-0.053
YPR098C	0.028	0.028	0.028	0.028	0.028	0.03	0.031	0.038	0.034	0.031	0.033	0.033	0.034	0.032	0.021	0.019	0.015	0.013	0.011	0.011	0.011	0.011	0.012	0.012	0.007	0.013	0.015	0.015	0.021	0.018	0.024	0.024	0.024	0.029	0.027	0.024	0.024	0.024	0.026	0.027	0.027	0.029	0.028	0.03	0.032	0.034	0.034	0.034	0.035
YLR165C	0.02	0.02	0.023	0.021	0.021	0.026	0.027	0.029	0.029	0.03	0.025	0.025	0.025	0.025	0.025	0.025	0.027	0.027	0.025	0.021	0.019	0.019	0.017	0.019	0.019	0.016	0.004	0.002	0.002	0.002	0.004	0.004	0.004	0.003	0.003	0.006	-0.001	-0.001	-0.004	-0.005	-0.007	-0.006	-0.006	-0.006	-0.006	-0.007	-0.007	-0.007	-0.007
YGR188C	0.074	0.069	0.069	0.072	0.072	0.072	0.072	0.077	0.076	0.076	0.071	0.071	0.071	0.073	0.078	0.075	0.041	0.041	0.041	0.041	0.029	0.021	0.021	0.018	0.021	0.021	0.021	0.021	0.016	0.016	0.017	0.017	0.017	0.02	0.018	0.014	0.014	0.014	0.014	0.014	0.014	0.016	0.015	0.015	0.015	0.015	0.015	0.015	0.015
YDL119C	-0.112	-0.113	-0.121	-0.138	-0.142	-0.142	-0.142	-0.142	-0.142	-0.177	-0.179	-0.167	-0.187	-0.197	-0.186	-0.191	-0.191	-0.191	-0.191	-0.172	-0.176	-0.178	-0.178	-0.183	-0.161	-0.165	-0.149	-0.149	-0.149	-0.149	-0.149	-0.143	-0.173	-0.178	-0.185	-0.179	-0.183	-0.199	-0.199	-0.199	-0.205	-0.22	-0.22	-0.22	-0.227	-0.23	-0.23	-0.23	-0.23
YLR176C	0.159	0.159	0.161	0.159	0.158	0.158	0.158	0.16	0.16	0.16	0.16	0.16	0.161	0.152	0.163	0.161	0.175	0.176	0.182	0.182	0.182	0.182	0.182	0.182	0.18	0.182	0.182	0.172	0.172	0.172	0.172	0.172	0.172	0.172	0.172	0.165	0.166	0.16	0.16	0.158	0.158	0.158	0.158	0.158	0.174	0.131	0.132	0.132	0.141
YOL126C	0.13	0.13	0.13	0.122	0.103	0.089	0.055	0.055	0.064	0.064	0.062	0.064	0.054	0.054	0.054	0.057	0.05	0.05	0.072	0.073	0.073	0.073	0.06	0.063	0.063	0.063	0.068	0.065	0.061	0.061	0.083	0.092	0.072	0.067	0.058	0.059	0.061	0.061	0.082	0.111	0.111	0.038	0.062	0.006	0.032	0.032	0.036	0.036	0.041
YLR305C	-0.037	-0.036	-0.04	-0.042	-0.05	-0.042	-0.034	-0.036	-0.037	-0.034	-0.034	-0.032	-0.032	-0.032	-0.03	-0.03	-0.029	-0.027	-0.025	-0.023	-0.023	-0.025	-0.015	-0.01	-0.008	-0.008	-0.008	-0.008	-0.008	-0.008	-0.002	-0.01	-0.007	-0.007	-0.007	-0.008	-0.008	-0.011	-0.015	-0.016	-0.016	-0.017	-0.018	-0.021	-0.019	-0.019	-0.017	-0.015	-0.014
YJL123C	-0.008	-0.007	-0.007	-0.011	-0.011	-0.011	-0.011	-0.012	-0.013	-0.013	-0.015	-0.014	-0.014	-0.011	-0.013	-0.013	-0.014	-0.014	-0.011	-0.007	-0.011	-0.011	-0.011	-0.017	-0.026	-0.026	-0.026	-0.026	-0.029	-0.029	-0.029	-0.021	-0.021	-0.021	-0.02	-0.02	-0.01	-0.009	-0.009	-0.009	-0.009	-0.009	-0.003	0.009	0.014	-0.011	-0.009	-0.018	-0.016
YHR167W	0.086	0.093	0.073	0.042	0.049	0.056	0.081	0.097	0.073	0.078	0.072	0.036	0.05	0.05	0.05	0.05	0.051	0.036	0.027	0.023	0.023	0.023	0.023	0.032	0.025	0.029	0.027	0.023	0.034	0.031	0.079	0.087	0.087	0.087	0.101	0.073	0.075	0.071	0.071	0.073	0.075	0.076	0.076	0.076	0.069	0.069	0.066	0.064	0.064
YER170W	-0.019	-0.019	-0.019	-0.022	-0.029	-0.029	-0.029	-0.029	-0.024	-0.026	-0.026	-0.026	-0.023	-0.021	-0.018	0.004	0	-0.007	-0.003	-0.001	-0.003	-0.003	-0.005	-0.005	-0.01	-0.014	-0.012	-0.016	-0.016	-0.013	-0.015	-0.015	-0.015	-0.012	-0.01	-0.009	-0.019	-0.022	-0.017	-0.024	-0.032	-0.025	-0.025	-0.028	-0.031	-0.014	-0.014	-0.015	-0.021
YKL120W	0.041	0.04	0.02	0.03	0.03	0.028	0.028	0.028	0.028	0.001	-0.005	-0.001	-0.001	-0.005	-0.026	0.011	0.055	0.074	0.092	0.092	0.082	0.082	0.082	0.075	0.075	0.081	0.081	0.07	0.07	0.041	0.041	0.034	0.034	0.034	0.034	0.034	-0.016	-0.025	-0.025	0	0	0	0	0	0	0	0	0	0
YML041C	-0.025	-0.032	-0.032	-0.034	-0.034	-0.034	-0.034	-0.034	-0.034	-0.041	-0.044	-0.035	-0.035	-0.035	-0.035	-0.035	-0.035	-0.045	-0.05	-0.061	-0.048	-0.061	-0.061	-0.047	-0.047	-0.047	-0.036	-0.033	-0.033	-0.021	-0.021	-0.016	-0.014	-0.012	-0.012	-0.014	-0.014	-0.014	-0.019	-0.019	-0.019	-0.018	-0.018	-0.018	-0.018	-0.018	-0.018	-0.011	-0.011
YJR015W	0.013	0.013	0.013	0.013	0.012	0.012	0.012	0.012	0.013	0.012	0.011	0.018	0.011	0.011	0.013	0.013	0.013	0.013	0.015	0.013	0.013	0.011	0.013	0.011	0.006	0.006	0.001	0.002	-0.001	0.001	-0.001	0.001	0.001	0.001	0.003	0.002	0.004	0.004	0.004	0.003	0	-0.001	0.001	0.001	0	-0.003	-0.003	-0.002	-0.002
YFR028C	0.027	0.012	0.012	0.012	0.012	0.004	0.002	-0.004	-0.016	-0.009	-0.009	-0.008	-0.008	-0.008	-0.011	-0.011	-0.006	-0.006	-0.006	-0.008	-0.011	-0.011	-0.011	-0.014	-0.014	-0.008	-0.008	-0.009	-0.007	-0.011	-0.011	-0.011	-0.011	-0.009	-0.009	-0.009	-0.009	-0.009	-0.009	-0.009	-0.005	-0.004	0	0.001	0.002	0.004	0.007	0.007	0.007
YNL121C	-0.117	-0.121	-0.139	-0.165	-0.148	-0.148	-0.155	-0.139	-0.213	-0.22	-0.178	-0.339	-0.354	-0.329	-0.329	-0.329	-0.329	-0.329	-0.329	-0.33	-0.33	-0.33	-0.344	-0.434	-0.42	-0.42	-0.447	-0.394	-0.316	-0.334	-0.32	-0.32	-0.32	-0.303	-0.295	-0.301	-0.305	-0.298	-0.298	-0.019	-0.018	-0.077	-0.086	-0.086	-0.086	-0.12	0.009	0.02	0.029
YMR230W	0	0.002	0.004	0.002	0.002	0.009	0.014	0.024	0.024	0.027	0.027	0.031	0.037	0.037	0.042	0.039	0.044	0.044	0.058	0.06	0.06	0.069	0.078	0.104	0.095	0.07	0.06	0.051	0.051	0.051	0.042	0.041	0.049	0.043	0.063	0.035	0.047	0.047	0.047	0.044	0.04	0.04	0.032	0.032	0.043	0.043	0.048	0.024	0.022
YJR007W	-0.021	-0.019	-0.018	-0.018	-0.018	-0.018	-0.019	-0.016	-0.018	-0.025	-0.033	-0.034	-0.031	-0.025	-0.026	-0.026	-0.024	-0.024	-0.025	-0.026	-0.026	-0.026	-0.02	-0.016	-0.018	-0.019	-0.019	-0.019	-0.019	-0.016	-0.021	-0.026	-0.029	-0.029	-0.029	-0.029	-0.029	-0.029	-0.029	-0.029	-0.029	-0.029	-0.029	-0.035	-0.028	-0.024	-0.023	-0.02	-0.02
YDR246W	-0.016	-0.016	-0.016	-0.015	-0.017	-0.017	-0.017	-0.014	-0.014	-0.015	-0.015	-0.015	-0.011	-0.018	-0.018	-0.018	-0.018	-0.017	-0.015	-0.018	-0.018	-0.015	-0.015	-0.015	-0.012	-0.012	-0.011	-0.012	-0.015	-0.012	-0.009	-0.009	-0.009	-0.009	-0.009	-0.009	-0.007	-0.007	-0.007	-0.006	-0.007	-0.005	-0.005	-0.005	-0.004	-0.004	-0.004	-0.004	-0.005
YNR014W	0	0	0	0	0	0	0	0	0	0	0	0	0	0	0	0	0	0	0	0	0	0	0	0	0	0	0	0	0	0	0	0	0	0	0	0	0	0	0	0	0	0	0	0	0	0	0	0	0
YPL180W	-0.041	-0.041	-0.04	-0.045	-0.046	-0.046	-0.049	-0.049	-0.05	-0.056	-0.057	-0.054	-0.052	-0.05	-0.056	-0.056	-0.052	-0.052	-0.052	-0.052	-0.052	-0.053	-0.053	-0.059	-0.059	-0.059	-0.059	-0.059	-0.062	-0.063	-0.065	-0.068	-0.067	-0.067	-0.068	-0.068	-0.067	-0.07	-0.07	-0.07	-0.073	-0.073	-0.073	-0.074	-0.074	-0.074	-0.074	-0.074	-0.074
YPL011C	0.011	0.011	0.011	0.013	0.013	0.013	0.015	0.015	0.012	0.012	0.009	0.009	0.01	0.01	0.01	0.01	0.011	0.01	0.009	0.009	0.009	0.009	0.009	0.01	0.01	0.008	0.008	0.008	0.009	0.009	0.009	0.01	0.009	0.009	0.009	0.009	0.009	0.009	0.007	0.007	0.005	0.005	0.005	0.003	0.003	0.003	0.002	0.002	0.002
YKL204W	-0.001	0	0	-0.001	-0.001	0.001	0.001	0.001	0.001	0.001	0.001	0	0.003	0.003	0.003	0.003	0.003	0.004	0.004	0.005	0.009	0.009	0.009	0.009	0.009	0.009	0.01	0.01	0.01	0.011	0.011	0.011	0.011	0.011	0.011	0.011	0.011	0.009	0.009	0.009	0.009	0.009	0.009	0.009	0.009	0.009	0.01	0.012	0.01
YNL102W	0.011	0.006	0.007	0.007	0.005	0.003	0.001	-0.001	-0.001	-0.005	0.001	0.001	-0.002	-0.002	-0.002	-0.002	-0.007	-0.01	-0.007	-0.007	-0.007	-0.007	-0.007	-0.007	-0.007	-0.007	-0.007	-0.008	-0.01	-0.011	-0.01	-0.01	-0.01	-0.01	-0.01	-0.01	-0.013	-0.011	-0.011	-0.011	-0.012	-0.013	-0.011	-0.012	-0.012	-0.013	-0.015	-0.014	-0.014
YIL009C-A	-0.019	-0.019	-0.014	-0.014	-0.014	-0.006	0.006	0.032	-0.008	-0.008	0.028	0.05	0.05	0.05	0.045	0.029	0.029	0.029	0.029	0.033	0.028	0.018	0.018	0.028	0.026	0.029	0.029	0.029	0.029	0.029	0.026	0.029	0.033	0.036	0.021	0.006	0.006	0.002	0.013	0.012	0.012	0.012	0.012	0.012	0.011	0.011	0.023	0.032	0.032
YOR377W	0.008	0.008	0.002	0.002	0.002	0.002	-0.007	-0.007	-0.007	-0.007	-0.007	-0.012	-0.006	-0.003	-0.003	-0.003	-0.003	0.003	0.003	0.004	0.006	0.006	0.006	0.005	0.004	-0.001	-0.002	-0.002	-0.001	0.001	0.001	0.005	0.004	0.004	0.002	0.002	0.002	-0.001	-0.004	-0.001	-0.005	-0.005	-0.016	-0.016	-0.016	-0.018	-0.006	-0.008	-0.008
YOR215C	-0.019	-0.019	-0.018	-0.021	-0.018	-0.022	-0.022	-0.022	-0.022	-0.026	-0.026	-0.027	-0.03	-0.029	-0.03	-0.021	-0.018	-0.016	-0.016	-0.015	-0.017	-0.017	-0.017	-0.021	-0.021	-0.019	-0.017	-0.017	-0.017	-0.018	-0.01	-0.007	-0.008	-0.008	-0.008	-0.009	-0.01	-0.01	-0.011	-0.012	-0.012	-0.013	-0.013	-0.015	-0.015	-0.017	-0.017	-0.017	-0.017
YGL068W	0.03	0.026	0.026	0.024	0.025	0.025	0.024	0.025	0.027	0.024	0.024	0.024	0.024	0.024	0.024	0.028	0.026	0.026	0.037	0.039	0.034	0.034	0.029	0.032	0.023	0.024	0.025	0.024	0.022	0.023	0.023	0.021	0.018	0.018	0.018	0.02	0.015	0.015	0.021	0.021	0.022	0.022	0.022	0.024	0.025	0.025	0.025	0.025	0.025
YJR058C	0.014	0.014	0.014	0.013	0.012	0.01	0.006	0.006	0.006	0.006	0.006	0.006	0.005	0.003	0.004	0.004	0.004	0.004	0.005	0.005	0.005	0.005	0.005	0.005	0.006	0.001	0.002	0.002	0.001	0.001	0.001	0.001	0.005	0.009	0.009	0.009	0.009	0.009	0.009	0.011	0.011	0.011	0.011	0.011	0.011	0.011	0.011	0.011	0.011
YNL158W	0.047	0.047	0.051	0.07	0.062	0.062	0.052	0.052	0.052	0.052	0.052	0.052	0.052	0.052	0.052	0.052	0.042	0.036	0.029	0.026	0.026	0.029	0.051	0.051	0.049	0.055	0.058	0.056	0.05	0.05	0.048	0.06	0.06	0.061	0.065	0.067	0.067	0.067	0.062	0.057	0.056	0.051	0.038	0.039	0.039	0.042	0.042	0.042	0.038
YEL047C	0.032	0.027	0.028	0.028	0.029	0.025	0.026	0.026	0.026	0.026	0.026	0.026	0.023	0.023	0.023	0.026	0.026	0.026	0.026	0.026	0.026	0.026	0.026	0.026	0.026	0.027	0.027	0.027	0.028	0.027	0.027	0.027	0.024	0.029	0.031	0.025	0.024	0.025	0.025	0.025	0.025	0.023	0.025	0.025	0.021	0.021	0.02	0.017	0.017
YKL021C	0.014	0.014	0.014	0.014	0.014	0.013	0.013	0.013	0.013	0.011	0.011	0.007	0.009	0.009	0.009	0.01	0.01	0.01	0.011	0.011	0.01	0.01	0.012	0.012	0.014	0.01	0.012	0.012	0.012	0.011	0.011	0.01	0.01	0.01	0.01	0.015	0.014	0.016	0.017	0.017	0.017	0.017	0.017	0.017	0.018	0.018	0.018	0.018	0.018
YGR163W	-0.021	-0.021	-0.021	-0.022	-0.02	-0.017	-0.017	-0.017	-0.017	-0.015	-0.015	-0.016	-0.016	-0.011	-0.011	-0.011	-0.011	-0.009	-0.016	-0.016	-0.016	-0.016	-0.014	-0.013	-0.011	-0.011	-0.011	-0.011	-0.011	-0.011	-0.011	-0.011	-0.011	-0.009	-0.009	-0.009	-0.009	-0.007	-0.007	-0.012	-0.012	-0.012	-0.012	-0.012	-0.012	-0.011	-0.011	-0.011	-0.009
YBL021C	-0.014	-0.014	-0.014	-0.014	-0.014	-0.017	-0.017	-0.012	-0.013	-0.007	-0.007	-0.007	-0.007	-0.007	-0.007	-0.006	-0.004	-0.004	-0.009	-0.008	-0.004	-0.006	-0.006	-0.006	-0.006	-0.006	-0.006	-0.006	-0.003	-0.003	-0.003	-0.004	-0.002	-0.002	-0.002	-0.004	-0.004	-0.006	-0.007	-0.007	-0.009	-0.006	-0.006	-0.006	-0.008	-0.008	-0.008	-0.008	-0.008
YDR013W	-0.002	-0.002	0	0.001	-0.002	-0.002	-0.005	-0.005	-0.005	-0.005	-0.003	-0.003	-0.006	-0.006	-0.007	-0.01	-0.01	-0.01	-0.008	-0.007	-0.01	-0.011	-0.012	-0.012	-0.012	-0.012	-0.015	-0.011	-0.011	-0.008	-0.009	-0.005	-0.005	-0.006	-0.009	-0.009	-0.006	-0.005	-0.006	-0.011	-0.011	-0.011	-0.011	-0.01	-0.007	-0.006	-0.007	-0.008	-0.008
YPR045C	0.019	0.012	-0.003	-0.003	-0.003	-0.006	-0.017	-0.018	-0.021	-0.023	-0.024	-0.026	-0.026	-0.026	-0.026	-0.026	-0.026	-0.034	-0.034	-0.032	-0.035	-0.033	-0.03	-0.033	-0.033	-0.037	-0.037	-0.037	-0.037	-0.037	-0.034	-0.032	-0.034	-0.024	-0.022	-0.022	-0.02	-0.017	-0.017	-0.015	-0.015	-0.015	-0.017	-0.017	-0.017	-0.019	-0.019	-0.02	-0.019
YCR090C	-0.006	-0.018	-0.018	-0.018	-0.018	-0.018	-0.018	-0.018	-0.018	-0.019	-0.019	-0.019	-0.019	-0.018	-0.017	-0.027	-0.027	-0.027	-0.032	-0.032	-0.032	-0.021	-0.021	-0.014	-0.04	-0.04	-0.04	-0.04	-0.035	-0.033	-0.033	-0.035	-0.032	-0.032	-0.036	-0.036	-0.036	-0.036	-0.036	-0.036	-0.036	-0.038	-0.038	-0.037	-0.037	-0.037	-0.037	-0.037	-0.037
YLL029W	-0.037	-0.029	-0.007	-0.002	-0.002	0.011	0	0	-0.004	0	0.007	0.007	0.005	0.002	-0.02	-0.02	-0.027	-0.027	-0.043	-0.032	-0.051	-0.055	-0.085	-0.13	-0.164	-0.04	-0.055	-0.1	-0.048	-0.048	-0.04	-0.04	-0.04	0.019	0.019	-0.018	0.051	0.072	-0.001	-0.007	-0.007	-0.007	-0.007	-0.057	-0.129	-0.129	-0.087	-0.087	-0.087
YNL142W	0.004	0.004	0.002	0.001	-0.002	-0.001	-0.001	-0.002	-0.002	-0.002	-0.003	-0.004	0.003	0.001	0.004	0.005	0.005	0.004	0.003	0.007	0.007	0.002	0.002	0.002	0	0	-0.005	-0.004	-0.004	-0.004	-0.004	-0.003	-0.003	-0.003	0.001	0.001	-0.006	-0.012	-0.012	-0.012	-0.016	-0.028	-0.029	-0.013	-0.015	-0.015	-0.013	-0.014	-0.014
YNR040W	-0.013	-0.013	-0.013	-0.01	-0.01	-0.008	-0.008	-0.008	-0.008	-0.008	-0.008	-0.008	-0.009	-0.009	-0.008	-0.008	-0.01	-0.008	-0.011	-0.021	0.003	0.003	0.003	0.003	0.003	0.003	0.003	0.003	0.004	0.004	0.004	0.004	0.004	0.004	0.01	0.01	0.01	0.01	0.01	0.01	0.01	0.01	0.01	0.01	0.015	0.015	0.015	0.015	0.015
YDL153C	0.024	0.024	0.024	0.024	0.024	0.024	0.025	0.022	0.022	0.022	0.022	0.025	0.035	0.04	0.04	0.04	0.035	0.043	0.043	0.043	0.041	0.039	0.039	0.039	0.039	0.039	0.037	0.035	0.035	0.035	0.035	0.034	0.034	0.034	0.034	0.034	0.034	0.034	0.034	0.034	0.032	0.03	0.03	0.03	0.029	0.029	0.029	0.029	0.029
YBR271W	-0.099	-0.097	-0.097	-0.097	-0.097	-0.097	-0.097	-0.098	-0.08	-0.08	-0.083	-0.083	-0.083	-0.083	-0.083	-0.083	-0.084	-0.084	-0.084	-0.084	-0.084	-0.084	-0.084	-0.084	-0.082	-0.082	-0.076	-0.085	-0.085	-0.085	-0.085	-0.087	-0.084	-0.081	-0.081	-0.086	-0.088	-0.088	-0.074	-0.072	-0.073	-0.085	-0.085	-0.085	-0.086	-0.086	-0.086	-0.086	-0.089
YLL008W	0.012	0.011	0.007	0.011	0.011	0.009	0.009	0.009	0.01	0.01	0.011	0.012	0.012	0.012	0.012	0.012	0.012	0.011	0.012	0.011	0.012	0.013	0.013	0.013	0.013	0.012	0.013	0.013	0.015	0.015	0.019	0.022	0.02	0.018	0.018	0.016	0.021	0.024	0.024	0.023	0.023	0.021	0.021	0.021	0.021	0.018	0.011	0.011	0.006
YBR044C	-0.028	-0.015	-0.042	-0.02	-0.02	-0.021	-0.019	-0.019	-0.019	-0.019	-0.019	-0.019	-0.005	-0.005	-0.009	-0.005	-0.003	-0.006	-0.004	-0.003	0.001	-0.01	-0.011	-0.011	-0.005	-0.009	-0.008	-0.009	-0.009	-0.005	-0.003	-0.005	-0.003	-0.003	-0.005	-0.008	-0.008	-0.004	-0.004	-0.006	-0.007	-0.011	-0.011	-0.011	-0.011	-0.005	-0.003	-0.002	-0.002
YPL279C	-0.03	-0.034	-0.034	-0.034	-0.039	-0.039	-0.043	0.009	0.02	0.02	0.02	0.021	0.027	0.027	0.01	0.021	0.04	0.04	0.04	0.04	0.04	0.04	0.04	0.04	0.04	0.04	0.044	0.044	0.048	0.057	0.057	0.053	0.042	0.042	0.044	0.044	0.041	0.045	0.048	0.048	0.048	0.042	0.042	0.042	0.042	0.045	0.045	0.049	0.053
YKL150W	0.049	0.037	0.037	0.037	0.038	0.035	0.02	0.028	0.035	0.004	0.012	-0.003	0.002	0.002	0.001	0.001	-0.002	-0.012	-0.012	-0.022	-0.034	-0.054	-0.054	-0.054	-0.054	-0.077	-0.077	-0.082	-0.087	-0.087	-0.085	-0.085	-0.085	-0.092	-0.095	-0.095	-0.048	-0.048	-0.05	-0.069	-0.072	-0.072	-0.073	-0.073	-0.072	-0.069	-0.069	-0.069	-0.069
YFR011C	-0.374	-0.379	-0.379	-0.353	-0.353	-0.353	-0.287	-0.271	-0.271	-0.271	-0.365	-0.36	-0.292	-0.213	-0.213	-0.211	-0.211	-0.118	-0.095	-0.07	-0.07	-0.079	-0.079	-0.068	-0.079	-0.026	-0.026	-0.035	-0.035	-0.023	-0.052	-0.052	-0.052	-0.052	-0.024	-0.024	-0.017	-0.028	-0.028	-0.028	-0.028	-0.019	-0.015	-0.015	-0.015	0.002	0.002	0.002	0.002
YGR122W	-0.068	-0.068	-0.068	-0.068	-0.068	-0.063	-0.063	-0.055	-0.055	-0.055	-0.055	-0.066	-0.066	-0.066	-0.066	-0.066	-0.066	-0.066	-0.047	-0.047	-0.047	-0.047	-0.047	-0.047	-0.047	-0.069	-0.022	-0.037	-0.037	-0.037	-0.033	-0.026	-0.051	-0.051	-0.051	-0.051	-0.037	-0.037	-0.027	-0.027	-0.027	-0.027	-0.027	-0.027	-0.002	-0.002	-0.021	-0.049	-0.031
YOR038C	-0.008	-0.007	-0.007	-0.006	-0.005	-0.004	-0.012	-0.022	-0.013	-0.014	-0.014	-0.017	-0.016	-0.016	-0.019	-0.023	-0.024	-0.024	-0.024	-0.024	-0.024	-0.024	-0.021	-0.02	-0.019	-0.018	-0.018	-0.019	-0.02	-0.019	-0.019	-0.018	-0.019	-0.019	-0.021	-0.021	-0.018	-0.017	-0.015	-0.015	-0.015	-0.015	-0.011	-0.011	-0.012	-0.012	-0.013	-0.013	-0.013
YOL041C	-0.002	-0.002	-0.002	-0.002	-0.007	-0.006	-0.006	-0.006	-0.006	-0.006	-0.006	-0.006	-0.006	-0.006	-0.006	-0.006	-0.006	-0.006	-0.006	-0.006	-0.006	-0.006	-0.009	-0.01	-0.01	-0.01	-0.018	-0.017	-0.017	-0.016	-0.018	-0.015	-0.015	-0.034	-0.035	-0.03	-0.029	-0.029	-0.028	-0.033	-0.044	-0.054	-0.054	-0.054	-0.054	-0.054	-0.054	-0.054	-0.054
YCR067C	-0.059	-0.039	-0.039	-0.039	-0.039	-0.036	-0.085	-0.085	-0.085	-0.085	-0.058	-0.095	-0.093	-0.093	-0.093	-0.093	-0.115	-0.138	-0.123	-0.123	-0.123	-0.123	-0.123	-0.123	-0.113	-0.091	-0.11	-0.11	-0.116	-0.127	-0.182	-0.136	-0.137	-0.163	-0.133	-0.133	-0.133	-0.091	-0.112	-0.112	-0.112	-0.112	-0.112	-0.136	-0.136	-0.13	-0.148	-0.128	-0.14
YML010W	0.029	0.029	0.031	0.027	0.015	0.015	0.015	0.015	0.018	0.015	0.023	0.032	0.031	0.031	0.038	0.038	0.032	0.032	0.032	0.028	0.028	0.028	0.028	0.029	0.029	0.032	0.032	0.028	0.032	0.035	0.044	0.045	0.045	0.045	0.045	0.045	0.045	0.045	0.046	0.046	0.045	0.045	0.043	0.043	0.045	0.045	0.045	0.044	0.044
YGR239C	-0.011	-0.004	-0.008	-0.011	-0.011	-0.011	-0.01	-0.008	-0.005	-0.006	-0.006	-0.006	-0.015	-0.006	-0.01	-0.014	-0.015	-0.014	-0.021	-0.021	-0.021	-0.021	-0.021	-0.015	-0.006	-0.006	-0.006	-0.004	-0.004	-0.004	-0.003	-0.005	-0.004	-0.004	-0.004	-0.004	-0.004	-0.004	-0.004	-0.004	-0.004	-0.004	-0.004	-0.004	-0.004	-0.004	-0.004	-0.004	-0.004
YKR039W	-0.04	-0.042	-0.042	-0.042	-0.042	-0.042	-0.042	-0.042	-0.042	-0.003	0.018	0.018	0.018	0.006	0.006	0.009	0.017	0.013	0.015	0.015	0.015	0.021	0.004	-0.005	-0.016	-0.028	-0.061	-0.028	-0.026	-0.026	-0.059	-0.099	-0.082	-0.075	-0.075	-0.075	-0.075	-0.075	-0.058	-0.058	-0.058	-0.058	-0.058	-0.058	-0.058	-0.049	-0.049	-0.049	-0.03
YGR028W	0.023	0.023	0.023	0.023	0.027	0.027	0.027	0.019	0.019	0.019	0.04	0.03	0.024	0.012	0.006	0.006	0.006	0.006	0.001	0.008	-0.019	-0.009	-0.009	-0.009	-0.009	0.001	-0.001	-0.001	-0.001	-0.001	-0.002	-0.005	-0.004	-0.004	-0.004	-0.004	-0.004	-0.004	-0.002	-0.002	0.008	0.011	0.011	0.006	0.003	0.003	0	0.003	0.002
YNL161W	-0.002	-0.001	0.001	0.001	0.003	0.003	0.003	0.001	0.005	0.006	0.006	0.006	0.006	0.005	0.007	0.007	0.007	0.008	0.007	0.002	0.002	0.004	0.004	0.004	0.004	0.004	0.004	0.005	0.002	0.002	0.002	0.002	0.002	0.002	0.002	0.002	0.005	0.002	0.002	0.002	0.002	0.002	0.004	0.003	0.003	0.003	0.003	0.003	0.003
YNL024C	0.002	-0.005	0.016	0.019	0.023	0.02	0.02	0.018	0.033	0.037	0.042	0.037	0.052	0.047	0.038	0.055	0.053	0.053	0.055	0.05	0.053	0.053	0.057	0.055	0.046	0.046	0.046	0.046	0.046	0.049	0.049	0.049	0.049	0.047	0.045	0.045	0.043	0.043	0.052	0.052	0.052	0.052	0.052	0.052	0.052	0.041	0.041	0.041	0.041
YML093W	0.019	0.016	0.016	0.016	0.019	0.019	0.017	0.018	0.015	0.021	0.019	0.019	0.019	0.013	0.013	0.012	0.012	0.013	0.012	0.012	0.01	0.01	0.01	0.01	0.01	0.01	0.01	0.01	0.011	0.011	0.011	0.011	0.013	0.013	0.013	0.013	0.013	0.013	0.013	0.013	0.013	0.015	0.015	0.017	0.018	0.021	0.021	0.021	0.021
YHR013C	0.006	-0.003	0.028	0.026	0.054	0.046	0.046	0.046	0.046	0.046	0.056	0.056	0.056	0.042	0.052	0.053	0.042	0.048	0.048	0.048	0.055	0.054	0.059	0.065	0.065	0.065	0.065	0.065	0.065	0.065	0.064	0.062	0.059	0.059	0.059	0.057	0.057	0.057	0.056	0.062	0.062	0.06	0.058	0.058	0.058	0.058	0.061	0.057	0.057
YML114C	0.019	0.019	0.019	0.019	0.019	0.019	0.018	0.018	0.031	0.03	0.034	0.03	0.03	0.03	0.03	0.079	0.09	0.09	0.092	0.092	0.092	0.092	0.08	0.095	0.095	0.085	0.085	0.085	0.087	0.078	0.058	0.082	0.052	0.05	0.039	0.018	0.023	0.027	0.022	0.022	0.022	0.022	0.022	0.015	0.015	0.004	0.013	0.035	0.035
YBR004C	-0.063	-0.063	-0.063	-0.056	-0.058	-0.058	-0.055	-0.042	-0.044	-0.024	-0.004	-0.012	-0.009	-0.011	-0.009	-0.009	-0.009	-0.009	-0.011	-0.006	-0.006	-0.003	-0.003	-0.003	-0.003	0.008	0.02	0.026	0.024	0.024	0.025	0.024	0.024	0.019	0.019	0.021	0.019	0.019	0.019	0.03	0.034	0.037	0.049	0.049	0.048	0.047	0.047	0.047	0.049
YCL037C	-0.004	-0.006	-0.006	-0.009	-0.011	-0.013	-0.013	-0.013	-0.013	-0.013	-0.013	-0.013	-0.013	-0.013	-0.013	-0.013	-0.013	-0.015	-0.015	-0.014	-0.014	-0.014	-0.014	-0.014	-0.014	-0.013	-0.013	-0.012	-0.008	-0.007	-0.008	-0.008	-0.007	-0.008	-0.008	-0.008	-0.009	-0.007	-0.006	-0.006	-0.006	-0.009	-0.009	-0.009	-0.009	-0.009	-0.012	-0.011	-0.011
YJL091C	-0.005	-0.005	-0.005	-0.004	-0.005	-0.005	-0.004	-0.004	-0.004	-0.004	-0.004	-0.006	-0.006	-0.006	-0.007	-0.007	-0.007	-0.007	-0.008	-0.009	-0.013	-0.012	-0.012	-0.012	-0.012	-0.012	-0.012	-0.016	-0.016	-0.016	-0.011	-0.01	-0.01	-0.012	-0.012	-0.008	-0.008	-0.007	-0.007	-0.007	-0.006	-0.006	-0.006	-0.006	-0.007	-0.008	-0.008	-0.008	-0.009
YOL039W	0	0	0	0	0	0	0	0	0	0	0	0	0	0	0	0	0	0	0	0	0	0	0	0	0	0	0	0	0	0	0	0	0	0	0	0	0	0	0	0	0	0	0	0	0	0	0	0	0
YOL112W	0.015	0.012	0.011	0.011	0.011	0.013	0.013	0.011	0.011	0.006	0.007	0.007	0.009	0.006	0.003	0.002	-0.006	-0.009	-0.009	-0.009	-0.009	-0.016	-0.018	-0.018	-0.015	-0.015	-0.017	-0.016	-0.018	-0.017	-0.018	-0.016	-0.006	-0.012	-0.017	-0.015	-0.014	-0.014	-0.014	-0.014	-0.01	-0.015	-0.012	-0.014	-0.014	-0.014	-0.014	-0.014	-0.014
YBR165W	0.048	0.048	0.048	0.056	0.061	0.061	0.058	0.058	0.053	0.054	0.055	0.057	0.06	0.06	0.06	0.059	0.06	0.062	0.051	0.051	0.051	0.043	0.039	0.039	0.039	0.037	0.037	0.042	0.042	0.042	0.042	0.04	0.038	0.038	0.038	0.048	0.045	0.045	0.045	0.045	0.045	0.045	0.04	0.04	0.041	0.041	0.038	0.04	0.04
YAL049C	-0.002	-0.005	-0.005	-0.005	-0.006	-0.005	0	-0.001	-0.001	-0.001	-0.003	-0.003	-0.003	-0.003	-0.003	-0.003	0.003	0.005	0.007	0.007	0.007	0.009	0.009	0.009	0.009	0.009	0.013	0.013	0.012	0.012	0.012	0.012	0.011	0.01	0.01	0.011	0.011	0.011	0.011	0.011	0.011	0.009	0.009	0.009	0.009	0.009	0.009	0.009	0.01
YKR021W	-0.022	-0.019	-0.019	-0.023	-0.013	-0.015	-0.015	-0.013	-0.018	-0.019	-0.025	-0.025	-0.025	-0.03	-0.035	-0.036	-0.022	-0.023	-0.023	-0.023	-0.023	-0.023	-0.023	-0.025	-0.017	-0.017	-0.026	-0.021	-0.021	-0.021	-0.021	-0.021	-0.025	-0.018	-0.017	-0.015	-0.015	-0.012	-0.012	-0.012	-0.009	-0.014	-0.012	-0.012	-0.017	-0.013	-0.021	-0.025	-0.025
YPL069C	0.013	0.013	0.014	0.011	0.015	0.015	0.008	-0.002	0	-0.002	0.001	0.001	0.004	-0.004	-0.001	-0.002	-0.003	-0.003	-0.003	-0.003	-0.012	-0.014	-0.014	-0.017	-0.015	-0.018	-0.018	-0.017	-0.017	-0.017	-0.025	-0.027	-0.02	-0.02	-0.019	-0.019	-0.017	-0.015	-0.011	-0.011	-0.015	-0.013	-0.012	-0.012	-0.012	-0.011	-0.016	-0.014	-0.007
YDR016C	-0.014	-0.013	-0.013	-0.011	-0.015	-0.02	-0.02	-0.018	-0.018	-0.012	-0.016	-0.027	-0.027	-0.03	-0.026	-0.026	-0.026	-0.026	-0.026	-0.026	-0.026	-0.026	-0.025	-0.024	-0.026	-0.022	-0.023	-0.023	-0.02	-0.022	-0.018	-0.025	-0.023	-0.023	-0.023	-0.019	-0.019	-0.019	-0.02	-0.019	-0.022	-0.021	-0.026	-0.026	-0.026	-0.026	-0.026	-0.024	-0.024
YGL181W	0.017	0.017	0.018	0.022	0.024	0.023	0.023	0.028	0.028	0.028	0.028	0.028	0.029	0.029	0.025	0.025	0.025	0.025	0.022	0.022	0.022	0.022	0.02	0.024	0.025	0.026	0.025	0.023	0.021	0.021	0.021	0.026	0.025	0.025	0.026	0.027	0.027	0.027	0.027	0.027	0.027	0.027	0.027	0.027	0.025	0.031	0.033	0.029	0.034
YKL075C	-0.022	-0.02	-0.02	-0.031	-0.038	-0.034	-0.029	-0.063	-0.063	-0.063	-0.06	-0.05	-0.042	-0.042	-0.039	-0.046	-0.046	-0.046	-0.046	-0.046	-0.046	-0.046	-0.046	-0.046	-0.046	-0.046	-0.047	-0.047	-0.047	-0.047	-0.05	-0.05	-0.05	-0.048	-0.045	-0.041	-0.039	-0.039	-0.039	-0.034	-0.034	-0.033	-0.033	-0.033	-0.033	-0.033	-0.033	-0.033	-0.033
YNL061W	-0.006	-0.01	0.003	-0.001	0	0.001	0.001	0.001	0.001	0.001	-0.002	-0.002	-0.002	-0.002	-0.002	-0.002	-0.002	-0.002	-0.002	-0.002	-0.004	-0.003	-0.005	-0.003	-0.001	-0.002	-0.004	-0.002	-0.002	-0.002	-0.002	-0.002	-0.001	-0.002	-0.008	-0.007	-0.004	-0.004	-0.004	-0.001	-0.001	-0.01	-0.003	-0.009	-0.007	-0.007	-0.007	-0.007	-0.007
YHL003C	0.017	0.012	0.049	0.04	0.04	0.04	0.04	0.057	0.055	0.055	0.055	0.055	0.055	0.076	0.078	0.063	0.065	0.065	0.065	0.082	0.067	0.064	0.064	0.088	0.088	0.059	0.093	0.087	0.078	0.078	0.068	0.066	0.066	0.08	0.069	0.062	0.062	0.063	0.063	0.062	0.067	0.067	0.067	0.067	0.067	0.061	0.061	0.061	0.061
YPR175W	0.019	0.019	0.021	0.023	0.022	0.018	0.014	0.013	0.008	-0.004	-0.003	-0.003	-0.002	-0.001	0.005	0.005	0.005	0.006	0.006	0.006	0.006	0.006	0.006	0.004	0.004	0.004	0.004	0.004	0.004	0.004	0.007	0.003	0.002	-0.006	-0.006	-0.008	-0.004	-0.004	-0.004	-0.004	-0.002	-0.002	-0.002	-0.002	-0.002	-0.002	-0.002	-0.002	-0.004
YCR051W	-0.048	-0.025	-0.024	-0.028	-0.028	-0.033	-0.034	-0.04	-0.037	-0.036	-0.035	-0.036	-0.042	-0.042	-0.041	-0.042	-0.037	-0.045	-0.045	-0.045	-0.045	-0.045	-0.045	-0.046	-0.045	-0.045	-0.044	-0.044	-0.044	-0.044	-0.044	-0.044	-0.046	-0.046	-0.046	-0.046	-0.051	-0.051	-0.048	-0.048	-0.049	-0.049	-0.049	-0.049	-0.049	-0.046	-0.046	-0.047	-0.047
YIL014W	-0.024	-0.017	-0.011	-0.017	-0.059	-0.095	-0.025	-0.038	-0.043	-0.044	-0.049	-0.049	-0.049	-0.054	0.023	0.042	0.038	0.05	0.048	0.088	0.074	0.104	0.107	0.107	0.111	0.12	0.177	0.075	0.075	0.071	0.075	0.075	0.075	0.071	0.071	0.115	0.119	0.115	0.092	0.072	0.121	0.125	0.118	0.175	0.17	0.12	0	0.014	0.048
YHR028C	0.01	0.007	0.006	0.006	0.014	0.02	0.023	0.023	0.026	0.029	0.022	0.021	0.021	0.009	0.009	0.009	0.009	0.009	0.009	0.009	0.011	0.008	0.008	0.008	0.008	0.008	0.007	0.007	0.007	0.007	0.008	0.009	0.012	0.013	0.009	0.003	0.003	0.003	0.003	-0.002	0.001	0.001	0	0	0	0.002	0.002	0.001	-0.002
YDL081C	0.051	0.051	0.056	0.053	0.053	0.049	0.051	0.051	0.054	0.054	0.054	0.056	0.056	0.056	0.056	0.051	0.051	0.084	0.084	0.11	0.106	0.116	0.1	0.081	0.065	0.067	0.067	0.067	0.067	0.067	0.067	0.067	0.066	0.06	0.06	0.06	0.065	0.065	0.072	0.072	0.072	0.082	0.071	0.077	0.091	0.091	0.088	0.098	0.107
YAL048C	0.121	0.121	0.15	0.188	0.167	0.083	0.096	0.084	0.09	0.092	0.091	0.091	0.085	0.08	0.082	0.065	0.064	0.066	0.066	0.064	0.059	0.061	0.06	0.049	0.042	0.043	0.043	0.041	0.052	0.052	0.047	0.044	0.045	0.047	0.041	0.044	0.043	0.043	0.043	0.041	0.041	0.041	0.041	0.04	0.041	0.042	0.043	0.047	0.04
YFL002C	0.026	0.028	0.027	0.027	0.026	0.028	0.026	0.029	0.026	0.026	0.027	0.024	0.024	0.023	0.023	0.023	0.023	0.02	0.02	0.022	0.022	0.02	0.021	0.021	0.021	0.021	0.021	0.021	0.025	0.025	0.026	0.026	0.026	0.026	0.027	0.026	0.026	0.024	0.025	0.021	0.021	0.021	0.019	0.018	0.018	0.018	0.018	0.018	0.018
YDR156W	-0.077	-0.073	-0.085	-0.084	-0.093	-0.103	-0.083	-0.079	-0.087	-0.087	-0.087	-0.087	-0.089	-0.089	-0.084	-0.1	-0.1	-0.097	-0.097	-0.102	-0.114	-0.102	-0.113	-0.137	-0.15	-0.124	-0.121	-0.121	-0.121	-0.121	-0.153	-0.158	-0.158	-0.158	-0.181	-0.181	-0.181	-0.181	-0.181	-0.195	-0.199	-0.195	-0.199	-0.199	-0.199	-0.199	-0.199	-0.199	-0.199
YLL054C	0.087	0.087	0.087	0.087	0.1	0.088	0.089	0.086	0.086	0.086	0.086	0.086	0.091	0.071	0.058	0.061	0.063	0.06	0.067	0.066	0.066	0.062	0.048	0.048	0.048	0.048	0.048	0.05	0.054	0.052	0.05	0.06	0.051	0.053	0.054	0.052	0.052	0.055	0.055	0.058	0.049	0.049	0.053	0.053	0.053	0.052	0.051	0.048	0.051
YJR084W	-0.126	-0.128	-0.128	-0.104	-0.059	-0.05	-0.038	-0.048	-0.042	-0.022	-0.01	-0.016	-0.017	-0.017	-0.024	-0.031	0.006	0.006	0.006	0.006	0.006	0.006	0.006	0.026	0.081	0.071	0.056	0.056	0.029	0.029	-0.007	-0.024	0.012	0.018	0.1	0.157	0.144	0.11	0.117	0.097	0.092	0.113	0.124	0.124	0.122	0.122	0.129	0.135	0.137
YDR244W	0.026	0.04	0.039	0.039	0.04	0.038	0.038	0.035	0.037	0.037	0.038	0.036	0.036	0.034	0.034	0.035	0.033	0.033	0.028	0.035	0.044	0.044	0.044	0.044	0.04	0.039	0.038	0.039	0.041	0.041	0.041	0.041	0.042	0.042	0.042	0.042	0.041	0.041	0.041	0.043	0.043	0.043	0.045	0.045	0.045	0.045	0.053	0.053	0.053
YJL060W	-0.001	-0.001	-0.003	-0.012	-0.014	-0.018	-0.018	-0.01	-0.01	-0.011	-0.014	-0.014	-0.014	-0.016	-0.016	-0.016	-0.016	-0.013	-0.013	-0.015	-0.018	-0.018	-0.018	-0.018	-0.025	-0.025	-0.025	-0.023	-0.023	-0.028	-0.017	-0.013	-0.013	-0.016	-0.016	-0.011	-0.011	-0.011	-0.014	-0.012	-0.012	-0.012	-0.012	-0.012	-0.012	-0.009	-0.009	-0.008	-0.006
YIL043C	0.064	0.064	0.072	0.07	0.075	0.083	0.08	0.08	0.086	0.09	0.09	0.09	0.087	0.08	0.085	0.085	0.085	0.084	0.084	0.075	0.075	0.075	0.075	0.091	0.086	0.088	0.058	0.058	0.058	0.058	0.058	0.058	0.058	0.05	0.05	0.05	0.05	0.057	0.052	0.052	0.054	0.049	0.049	0.049	0.049	0.045	0.041	0.046	0.075
YDR406W	0.002	0.006	0.01	0.011	0.011	0.011	0.011	0.011	0.011	0.011	0.011	0.011	0.01	0.01	0.012	0.012	0.013	0.013	0.015	0.018	0.021	0.018	0.015	0.029	0.027	0.027	0.027	0.027	0.027	0.027	0.027	0.027	0.027	0.035	0.034	0.036	0.036	0.024	0.027	0.027	0.012	0.001	-0.013	0	0	0	0.011	0.011	-0.004
YPL047W	0.032	0.032	0.032	0.033	0.034	0.033	0.033	0.036	0.036	0.036	0.036	0.034	0.031	0.031	0.031	0.034	0.036	0.035	0.035	0.035	0.033	0.033	0.031	0.03	0.033	0.033	0.033	0.034	0.037	0.037	0.034	0.042	0.042	0.038	0.036	0.036	0.036	0.036	0.036	0.036	0.035	0.033	0.032	0.032	0.032	0.03	0.03	0.03	0.03
YIL034C	-0.053	-0.053	-0.045	-0.026	-0.029	-0.032	-0.031	-0.031	-0.031	-0.029	-0.025	-0.011	-0.012	-0.011	-0.009	-0.009	-0.009	-0.007	-0.009	-0.009	-0.013	-0.016	-0.016	-0.016	-0.016	-0.016	-0.013	-0.013	-0.015	-0.014	-0.016	-0.016	-0.016	-0.019	-0.019	-0.019	-0.018	-0.017	-0.017	-0.017	-0.017	-0.009	-0.009	-0.011	-0.011	-0.013	-0.018	-0.018	-0.018
YOR342C	0.013	0.013	0.013	0.013	0.014	0.014	0.014	0.013	0.013	0.013	0.013	0.012	0.012	0.012	0.012	0.012	0.012	0.012	0.012	0.012	0.013	0.013	0.011	0.011	0.011	0.011	0.011	0.011	0.011	0.011	0.011	0.011	0.011	0.013	0.015	0.017	0.017	0.017	0.017	0.017	0.017	0.017	0.017	0.017	0.017	0.017	0.017	0.017	0.017
YIL035C	0.066	0.058	0.046	0.041	0.045	0.045	0.045	0.045	0.045	0.049	0.051	0.049	0.046	0.051	0.048	0.048	0.049	0.033	0.033	0.033	0.033	0.037	0.037	0.037	0.037	0.037	0.037	0.033	0.034	0.033	0.029	0.029	0.029	0.029	0.029	0.028	0.028	0.028	0.028	0.028	0.028	0.023	0.022	0.02	0.02	0.021	0.021	0.019	0.015
YGR261C	0.032	0.025	0.024	0.032	0.025	0.016	0.016	0.012	0.011	0.009	0.009	0.001	-0.001	0.001	0.004	0.004	0.001	-0.001	-0.001	0.003	0.016	0.016	0.016	0.016	0.016	0.018	0.021	0.021	0.025	0.028	0.02	0.019	0.036	0.029	0.022	0.021	0.019	0.019	0.011	0.014	0.014	0.01	0.01	0.007	-0.008	-0.008	0.001	0.003	-0.017
YBR059C	-0.007	-0.011	-0.007	-0.018	-0.004	-0.005	-0.009	-0.018	-0.027	-0.035	-0.035	-0.002	-0.016	-0.016	-0.039	-0.026	-0.044	-0.043	-0.059	-0.054	-0.054	-0.054	-0.054	-0.054	-0.046	-0.054	-0.05	-0.022	-0.025	-0.001	0.02	0.023	0.046	-0.01	-0.073	-0.071	-0.068	-0.066	-0.066	-0.066	-0.084	-0.082	-0.108	-0.108	-0.112	-0.112	-0.112	-0.118	-0.098
YKL004W	0.028	0.03	0.03	0.03	0.029	0.03	0.033	0.037	0.045	0.046	0.046	0.046	0.044	0.041	0.047	0.046	0.045	0.044	0.046	0.051	0.051	0.051	0.052	0.055	0.054	0.054	0.054	0.054	0.053	0.053	0.048	0.052	0.053	0.053	0.053	0.059	0.059	0.05	0.05	0.05	0.048	0.049	0.049	0.053	0.052	0.07	0.064	0.064	0.064
YCR082W	0.036	0.036	0.032	0.032	0.035	0.033	0.033	0.034	0.035	0.033	0.032	0.031	0.031	0.033	0.033	0.038	0.036	0.036	0.042	0.042	0.046	0.044	0.044	0.044	0.041	0.041	0.04	0.04	0.035	0.031	0.035	0.036	0.037	0.037	0.039	0.041	0.041	0.041	0.041	0.041	0.041	0.041	0.038	0.038	0.037	0.04	0.04	0.041	0.041
YBR023C	0.046	0.037	0.026	0.019	0.015	0.015	0.015	0.015	0.023	0.017	0.011	0.011	0.013	0.013	0.017	0.006	0.005	0.005	0.005	0.015	0.015	0.011	0.011	0.008	0.008	0.006	0.008	-0.001	-0.014	-0.014	-0.016	-0.017	-0.008	-0.005	-0.004	-0.004	-0.004	-0.004	-0.013	-0.014	-0.014	-0.014	-0.021	-0.015	-0.027	-0.003	-0.003	-0.002	-0.013
YDR078C	0.112	0.138	0.132	0.132	0.135	0.127	0.127	0.115	0.088	0.12	0.105	0.114	0.114	0.114	0.114	0.123	0.073	0.094	0.084	0.086	0.086	0.087	0.093	0.055	0.055	0.061	0.064	0.064	0.064	0.064	0.058	0.045	0.045	0.064	0.044	0.048	0.048	0.048	0.051	0.053	0.055	0.051	0.055	0.047	0.045	0.045	0.044	0.03	0.03
YOR074C	0.025	0.004	-0.005	-0.005	-0.005	-0.025	-0.025	-0.025	-0.025	-0.025	-0.049	-0.049	-0.049	-0.049	-0.06	-0.028	-0.004	-0.011	-0.011	-0.011	-0.007	-0.003	-0.003	-0.003	-0.003	-0.003	0.002	0.019	0.018	0.018	0.018	0.014	0.01	0.01	0.019	0.019	0.019	0.019	0.014	0.014	0.014	0.014	0.014	0.014	0.014	0	0	0	-0.011
YCL011C	-0.032	-0.032	-0.032	-0.029	-0.03	-0.029	-0.031	-0.028	-0.015	-0.013	-0.013	-0.013	-0.018	-0.018	-0.015	-0.014	-0.014	-0.014	-0.014	-0.013	-0.007	-0.007	-0.007	-0.007	-0.007	-0.007	0.002	0.002	-0.001	-0.001	-0.001	0	-0.001	-0.001	-0.001	-0.001	-0.001	-0.001	-0.001	0.001	0.001	0.001	0.001	0.001	-0.004	-0.004	-0.004	-0.001	0
YLR368W	-0.006	-0.007	-0.008	-0.001	-0.001	-0.001	-0.001	-0.001	-0.001	0.007	0	0.003	0.003	0.004	0.009	0.009	0.012	0.012	0.013	0.009	0.009	0.009	0.009	0.003	0.003	0.003	0.003	0.003	0.003	0.005	0.005	0.006	0.006	0.006	0.009	0.008	0.009	0.008	0.008	0.007	0.009	0.009	0.011	0.012	0.012	0.012	0.012	0.009	0.009
YNL294C	-0.017	-0.019	-0.021	0.009	0.023	0.02	0.022	0.022	0.022	0.022	0.022	0.018	0.009	0.015	0.024	0.005	-0.024	-0.036	-0.033	-0.033	-0.036	-0.05	-0.047	-0.043	-0.027	-0.029	-0.029	-0.035	-0.038	-0.033	-0.035	-0.045	-0.047	-0.043	-0.043	-0.043	-0.043	-0.045	-0.045	-0.045	-0.045	-0.045	-0.047	-0.048	-0.048	-0.05	-0.05	-0.05	-0.06
YPR115W	0.032	0.032	0.032	0.032	0.035	0.033	0.033	0.033	0.033	0.033	0.035	0.035	0.033	0.028	0.029	0.029	0.029	0.024	0.021	0.011	0.011	0.011	0.011	0.01	0.009	0.009	0.008	0.012	0.012	0.01	0.009	0.01	0.01	0.01	0.014	0.015	0.015	0.011	0.009	0.006	0.005	0.005	0.004	0.004	0.004	0.006	0.006	0.006	0.005
YNR009W	0.01	0.01	0.01	0.01	0.021	0.01	0.004	0.007	-0.009	0.002	0	-0.002	-0.001	-0.001	0.001	0.001	-0.001	-0.001	0.007	-0.004	-0.003	-0.003	-0.003	-0.003	-0.003	-0.003	-0.003	-0.009	-0.001	-0.001	-0.001	-0.001	-0.001	-0.001	-0.001	0.015	0.032	0.036	0.044	0.044	0.044	0.035	0.045	0.04	0.038	0.038	0.038	0.038	0.038
YOR159C	0.029	0.029	0.029	0.029	0.028	0.027	0.002	-0.002	-0.002	-0.009	-0.009	-0.006	-0.006	-0.006	-0.005	-0.006	0.006	0.006	-0.001	0.003	0.003	0.003	-0.005	-0.004	-0.002	0.004	0.002	0.002	0	-0.001	0.002	0.002	0.002	0.002	0.002	0.002	0.002	0.002	0.002	0.002	0.002	0.005	0.004	0.012	0.014	0.017	0.016	0.012	0.015
YLR150W	0	0	0	0	0	0	0	0	0	0	0	0	0	0	0	0	0	0	0	0	0	0	0	0	0	0	0	0	0	0	0	0	0	0	0	0	0	0	0	0	0	0	0	0	0	0	0	0	0
YPR070W	-0.025	-0.03	-0.027	-0.027	-0.027	-0.027	-0.029	-0.022	-0.022	-0.024	-0.027	-0.027	-0.027	-0.029	-0.029	-0.031	-0.031	-0.031	-0.031	-0.031	-0.031	-0.031	-0.034	-0.032	-0.032	-0.031	-0.031	-0.031	-0.031	-0.031	-0.026	-0.026	-0.026	-0.026	-0.026	-0.025	-0.029	-0.029	-0.021	-0.019	-0.023	-0.023	-0.023	-0.023	-0.025	-0.025	-0.027	-0.027	-0.027
YMR126C	-0.014	-0.014	-0.014	-0.014	-0.014	-0.011	0.031	0.043	0.036	0.033	0.033	0.033	0.029	0.029	0.029	0.015	0.006	0.006	0.011	0.013	0.018	0.021	0.026	0.023	0.026	0.022	0.024	0.024	0.024	0.024	0.021	0.021	0.022	0.028	0.035	0.044	0.046	0.046	0.046	0.046	0.045	0.045	0.045	0.041	0.037	0.037	0.037	0.039	0.04
YBR080C	0.041	0.038	0.036	0.036	0.036	0.033	0.032	0.03	0.03	0.032	0.031	0.031	0.031	0.031	0.031	0.031	0.031	0.031	0.031	0.031	0.031	0.031	0.031	0.031	0.031	0.031	0.034	0.034	0.029	0.029	0.029	0.029	0.03	0.032	0.032	0.031	0.031	0.03	0.03	0.029	0.029	0.035	0.031	0.045	0.045	0.04	0.038	0.064	0.065
YHR159W	-0.013	-0.008	-0.008	-0.016	-0.029	-0.022	-0.036	-0.033	-0.038	-0.035	-0.035	-0.035	-0.035	-0.031	-0.031	-0.029	-0.031	-0.031	-0.021	-0.021	-0.021	-0.024	-0.019	-0.013	-0.008	-0.003	-0.005	0.001	0	-0.002	-0.004	-0.001	0.001	-0.005	-0.005	-0.01	-0.015	-0.017	-0.017	-0.015	-0.01	-0.013	-0.01	-0.01	-0.007	-0.007	-0.007	-0.007	-0.008
YMR291W	-0.029	-0.024	-0.016	-0.015	-0.015	-0.005	-0.003	-0.015	-0.015	-0.014	-0.005	-0.005	-0.003	-0.003	-0.003	0.003	0.023	0.021	0.021	0.024	0.009	0.011	-0.009	-0.003	-0.003	0.002	-0.002	-0.003	-0.011	-0.011	-0.011	-0.013	-0.018	-0.018	-0.017	-0.017	-0.017	-0.017	-0.023	-0.03	-0.03	-0.027	-0.03	-0.031	-0.021	-0.016	-0.016	-0.021	-0.034
YDR410C	0.029	0.032	0.034	0.034	0.036	0.038	0.038	0.038	0.036	0.038	0.038	0.038	0.038	0.038	0.042	0.046	0.046	0.045	0.045	0.045	0.045	0.045	0.045	0.045	0.044	0.044	0.044	0.044	0.044	0.044	0.044	0.043	0.043	0.043	0.043	0.043	0.045	0.043	0.043	0.043	0.044	0.044	0.044	0.043	0.043	0.043	0.035	0.035	0.037
YBR204C	0.018	0.016	0.015	0.011	0.011	0.003	0.003	0.008	0.017	0.017	0.02	0.028	0.041	0.045	0.045	0.043	0.044	0.044	0.044	0.044	0.044	0.044	0.047	0.052	0.052	0.052	0.052	0.054	0.054	0.054	0.054	0.051	0.049	0.038	0.035	0.035	0.036	0.037	0.037	0.04	0.037	0.037	0.041	0.041	0.041	0.041	0.041	0.038	0.038
YDL105W	-0.458	-0.473	-0.472	-0.472	-0.491	-0.49	-0.493	-0.493	-0.493	-0.493	-0.493	-0.493	-0.493	-0.493	-0.476	-0.476	-0.476	-0.476	-0.476	-0.476	-0.476	-0.476	-0.476	-0.476	-0.476	-0.49	-0.49	-0.486	-0.484	-0.479	-0.471	-0.471	-0.439	-0.439	-0.439	-0.438	-0.438	-0.438	-0.438	-0.436	-0.442	-0.468	-0.469	-0.48	-0.476	-0.465	-0.467	-0.483	-0.483
YIL030C	0.018	0.005	-0.005	-0.012	-0.006	-0.006	-0.004	-0.004	-0.006	-0.006	0	0.012	0.015	0.015	0.026	0.024	0.027	0.025	0.029	0.029	0.029	0.03	0.034	0.034	0.036	0.036	0.036	0.036	0.036	0.036	0.037	0.037	0.037	0.039	0.039	0.039	0.034	0.034	0.034	0.036	0.032	0.036	0.036	0.035	0.035	0.035	0.035	0.035	0.035
YBL090W	0.005	0.008	0.011	0.016	0.013	0.015	0.015	0.015	0.015	0.028	0.028	0.021	0.011	0.011	0.03	0.044	0.018	0.002	-0.03	-0.025	-0.025	-0.027	-0.028	-0.028	-0.023	-0.014	-0.012	-0.008	-0.006	-0.005	0.001	0.008	0.009	0.009	0.009	0.006	0.004	0.004	0.004	0	-0.001	-0.001	-0.003	-0.013	-0.012	-0.012	-0.012	-0.007	-0.004
YIR014W	-0.027	-0.027	-0.027	-0.022	-0.022	-0.022	-0.046	-0.02	-0.02	-0.02	-0.02	-0.02	-0.02	-0.02	-0.02	-0.02	-0.004	-0.004	0.001	0.001	0.006	0.001	-0.02	-0.01	-0.021	-0.028	-0.028	-0.028	-0.028	-0.028	-0.028	-0.028	-0.028	-0.027	-0.034	-0.031	-0.014	-0.005	-0.005	-0.005	-0.005	-0.006	-0.014	-0.014	-0.025	-0.031	-0.046	-0.068	-0.068
YBR026C	-0.013	-0.002	-0.002	-0.003	-0.001	-0.004	-0.004	-0.004	-0.004	-0.004	-0.004	-0.004	-0.006	-0.004	-0.003	-0.014	-0.026	-0.025	-0.025	-0.026	-0.023	-0.023	-0.029	-0.028	-0.028	-0.028	-0.029	-0.027	-0.029	-0.029	-0.031	-0.029	-0.028	-0.028	-0.028	-0.028	-0.028	-0.028	-0.028	-0.028	-0.028	-0.026	-0.027	-0.024	-0.025	-0.024	-0.024	-0.029	-0.029
YOR304W	-0.004	0.007	0.002	-0.005	-0.005	-0.007	-0.005	-0.011	-0.002	-0.007	-0.012	-0.012	-0.012	0	-0.005	-0.006	-0.006	-0.006	-0.006	-0.007	-0.007	-0.007	-0.006	-0.007	-0.007	-0.007	-0.008	-0.009	-0.005	-0.005	-0.005	-0.005	-0.005	-0.009	-0.009	-0.008	-0.004	-0.006	-0.006	-0.006	-0.006	-0.006	-0.006	-0.006	-0.014	-0.015	-0.018	-0.019	-0.019
YBR025C	0.038	0.065	0.063	0.063	0.063	0.063	0.128	0.123	0.129	0.128	0.085	0.08	0.08	0.078	0.06	0.067	0.071	0.154	0.176	0.148	0.147	0.147	0.121	-0.062	0.01	0.014	-0.033	-0.041	0.27	0.267	0.266	0.266	0.266	0.338	0.426	0.416	0.984	0.958	0.958	0.958	0.958	0.936	0.936	0.936	0.936	0	0	0	0
YGL216W	-0.106	-0.166	-0.203	-0.199	-0.194	-0.342	-0.333	-0.183	0.034	-0.155	-0.155	-0.153	-0.066	-0.066	-0.066	-0.068	-0.066	-0.073	-0.042	-0.048	-0.024	-0.056	-0.059	-0.095	-0.043	-0.043	-0.046	-0.046	-0.046	0.032	-0.064	-0.131	-0.123	-0.118	-0.117	-0.154	-0.159	-0.16	-0.115	-0.119	-0.145	-0.156	-0.156	-0.156	-0.156	-0.156	-0.121	-0.101	-0.079
YJR116W	0.028	0.028	0.032	0.032	0.034	0.032	0.03	0.034	0.034	0.034	0.034	0.034	0.038	0.032	0.025	0.023	0.023	0.023	0.023	0.021	0.008	0.012	0.012	0.012	0.015	0.02	0.024	0.024	0.022	0.022	0.021	0.025	0.026	0.026	0.026	0.022	0.021	0.018	0.017	0.017	0.019	0.024	0.031	0.045	0.045	0.047	0.049	0.051	0.051
YJR014W	-0.001	0.006	0.006	0.013	0.011	0.011	0.011	0.011	0.016	0.014	0.016	0.018	0.018	0.018	0.018	0.022	0.021	0.02	0.021	0.006	0.006	0.006	0.006	0.006	0.006	0.006	0.007	0.013	0.013	0.012	0.013	0.016	0.016	0.016	0.02	0.02	0.02	0.02	0.021	0.021	0.021	0.021	0.021	0.021	0.021	0.021	0.022	0.022	0.02
YGR040W	0.033	0.032	0.029	0.029	0.027	0.041	0.028	0.029	0.034	0.026	0.026	0.026	0.029	0.029	0.043	0.048	0.06	0.055	0.046	0.046	0.054	0.069	0.081	0.068	0.068	0.056	0.047	0.038	0.034	0.04	0.036	0.02	0.02	0.013	0.013	0.013	-0.008	-0.004	-0.019	0.002	0.009	0.009	0.017	0.021	0.013	0.006	0.014	0.037	0.035
YKL104C	0.052	0.034	0.034	0.034	0.034	0.034	0.034	0.034	0.012	0.012	0.012	-0.001	-0.025	-0.025	-0.025	0	0	0	0	0	0	0	0	0	0	0	0	0	0	0	0	0	0	0	0	0	0	0	0	0	0	0	0	0	0	0	0	-0.015	0.014
YBL100W-C	-0.068	-0.069	-0.08	-0.073	-0.079	-0.073	-0.074	-0.068	-0.065	-0.061	-0.061	-0.06	-0.061	-0.059	-0.072	-0.072	-0.069	-0.067	-0.067	-0.067	-0.068	-0.067	-0.067	-0.066	-0.066	-0.057	-0.058	-0.058	-0.057	-0.061	-0.056	-0.056	-0.056	-0.056	-0.048	-0.037	-0.037	-0.046	-0.047	-0.047	-0.028	-0.026	-0.025	-0.03	-0.028	-0.031	-0.032	-0.033	-0.033
YPL271W	0.066	0.066	0.066	0.073	0.075	0.075	0.076	0.075	0.075	0.075	0.083	0.077	0.078	0.078	0.075	0.086	0.086	0.086	0.088	0.088	0.084	0.084	0.084	0.086	0.086	0.086	0.086	0.086	0.082	0.082	0.083	0.079	0.079	0.079	0.079	0.081	0.083	0.083	0.083	0.083	0.083	0.078	0.078	0.082	0.082	0.087	0.086	0.091	0.091
YJR009C	0.205	0.207	0.173	0.173	0.176	0.176	0.174	0.201	0.208	0.2	0.198	0.22	0.249	0.268	0.268	0.268	0.268	0.264	0.267	0.226	0.262	0.236	0.236	0.236	0.236	0.236	0.236	0.24	0.242	0.244	0.244	0.244	0.235	0.235	0.237	0.237	0.239	0.233	0.233	0.233	0.235	0.232	0.203	0.203	0.205	0.205	0.205	0.205	0.205
YDR282C	0.032	0.03	0.03	0.03	0.03	0.03	0.035	0.028	0.022	0.02	0.016	0.015	0.015	0.017	0.019	0.021	0.019	0.018	0.016	0.016	0.016	0.016	0.016	0.024	0.029	0.028	0.027	0.028	0.029	0.035	0.035	0.035	0.031	0.029	0.026	0.023	0.023	0.023	0.023	0.02	0.018	0.016	0.02	0.02	0.02	0.02	0.012	0.009	0.013
YBR085C-A	-0.091	-0.091	-0.091	-0.091	-0.091	-0.1	-0.103	-0.103	-0.105	-0.105	-0.105	-0.105	-0.105	-0.105	-0.105	-0.105	-0.105	-0.099	-0.099	-0.101	-0.101	-0.101	-0.104	-0.111	-0.105	-0.1	-0.09	-0.099	-0.099	-0.099	-0.085	-0.074	-0.074	-0.074	-0.074	-0.074	-0.074	-0.074	-0.074	-0.073	-0.078	-0.077	-0.07	-0.07	-0.077	-0.077	-0.077	-0.077	-0.081
YGL245W	0.08	0.077	0.077	0.077	0.084	0.087	0.093	0.093	0.093	0.076	0.076	0.076	0.079	0.075	0.078	0.078	0.078	0.078	0.08	0.074	0.074	0.073	0.074	0.075	0.071	0.054	0.066	0.065	0.067	0.065	0.065	0.068	0.065	0.064	0.06	0.06	0.06	0.062	0.062	0.059	0.059	0.056	0.056	0.054	0.054	0.054	0.054	0.052	0.052
YLR096W	0.018	0.019	0.019	0.019	0.019	0.019	0.019	0.019	0.019	0.019	0.019	0.019	0.019	0.017	0.017	0.017	0.017	0.017	0.017	0.017	0.017	0.017	0.017	0.017	0.015	0.015	0.014	0.014	0.014	0.014	0.01	0.014	0.014	0.019	0.022	0.022	0.026	0.019	0.016	0.016	0.013	0.015	0.015	0.018	0.023	0.023	0.026	0.029	0.029
YMR064W	0.011	0.02	0.02	0.011	-0.034	-0.023	-0.017	-0.014	-0.014	-0.014	0.012	0.021	0.038	0.041	0.045	0.05	0.05	0.058	0.055	0.059	0.06	0.077	0.082	0.082	0.082	0.079	0.076	0.076	0.086	0.085	0.08	0.061	0.061	0.063	0.064	0.064	0.07	0.07	0.072	0.054	0.054	0.054	0.044	0.043	0.047	0.045	0.045	0.048	0.037
YJR093C	0.084	0.088	0.075	0.052	0.052	0.035	0.046	0.071	0.032	0.032	0.035	0.033	0.033	0.04	0.057	0.062	0.06	0.061	0.065	0.065	0.058	0.058	0.058	0.061	0.058	0.053	0.055	0.055	0.051	0.051	0.053	0.073	0.073	0.064	0.065	0.062	0.062	0.064	0.062	0.06	0.06	0.06	0.06	0.061	0.061	0.061	0.061	0.058	0.052
YBR058C-A	0.015	0.016	0.016	0.024	0.024	0.024	0.024	0.024	0.024	0.024	0.024	0.022	0.021	0.021	0.023	0.026	0.026	0.026	0.028	0.025	0.027	0.023	0.023	0.023	0.023	0.024	0.028	0.028	0.028	0.031	0.029	0.03	0.023	0.023	0.023	0.023	0.022	0.02	0.019	0.02	0.021	0.022	0.022	0.02	0.024	0.024	0.027	0.031	0.031
YOL093W	0.051	0.051	0.051	0.053	0.058	0.058	0.058	0.058	0.052	0.034	0.022	0.022	0.028	0.028	0.029	0.029	0.029	0.029	0.029	0.028	0.01	0.007	0.01	0.008	0.008	0.008	0.008	0.008	0.008	0.004	0.004	0.003	0.003	0.002	0.002	0.001	0.001	0.001	0.002	0.002	0.001	0.004	0.005	0.005	0.006	0.006	0.006	0.006	0.007
YPL236C	-0.058	-0.062	-0.07	-0.041	-0.054	-0.031	-0.029	-0.005	-0.018	-0.018	-0.018	-0.017	-0.017	-0.017	-0.028	-0.03	-0.025	-0.025	-0.027	-0.029	-0.03	-0.03	-0.03	-0.021	-0.021	-0.021	-0.021	-0.021	-0.021	-0.018	-0.018	-0.018	-0.018	-0.018	-0.018	-0.01	-0.01	-0.001	-0.001	-0.001	0.001	-0.001	-0.006	-0.006	-0.006	-0.006	-0.009	-0.007	-0.007
YBR131W	-0.009	-0.009	-0.013	-0.015	-0.017	-0.018	-0.021	-0.024	-0.022	-0.022	-0.021	-0.016	-0.014	-0.015	-0.015	-0.015	-0.019	-0.02	-0.014	-0.014	-0.013	-0.012	-0.011	-0.006	-0.006	-0.003	-0.002	-0.003	-0.003	-0.003	-0.003	-0.004	-0.004	-0.004	-0.004	-0.004	-0.005	-0.005	-0.007	-0.006	-0.006	-0.004	-0.004	-0.004	-0.003	-0.002	-0.002	-0.002	-0.002
YDL157C	0.016	0.03	0.022	0.017	0.017	0.022	0.022	0.02	0.031	0.022	0.022	0.022	0.028	0.028	0.028	0.028	0.028	0.028	0.028	0.018	0.022	0.022	0.022	0.022	0.02	0.017	0.022	0.022	0.022	0.022	0.022	0.022	0.022	0.022	0.022	0.022	0.022	0.026	0.026	0.026	0.026	0.026	0.026	0.026	0.026	0.026	0.026	0.026	0.026
YMR295C	0.004	0.004	0.004	0.004	0.004	0.006	0.008	0.008	0.008	0.008	0.009	0.01	0.012	0.013	0.018	0.02	0.02	0.02	0.02	0.02	0.018	0.018	0.018	0.018	0.018	0.018	0.013	0.017	0.016	0.015	0.015	0.015	0.015	0.017	0.012	0.012	0.012	0.012	0.012	0.012	0.012	0.012	0.008	0.008	0.011	0.011	0.011	0.013	0.013
YHR143W	-0.027	-0.027	-0.024	-0.022	-0.022	-0.018	-0.016	-0.014	-0.014	-0.014	-0.014	-0.011	-0.006	-0.006	-0.011	-0.015	-0.019	-0.019	-0.019	-0.019	-0.019	-0.017	-0.003	0	0	0	0.003	0.002	0.003	0.005	0.005	0.014	0.021	0.023	0.023	0.023	0.011	0.011	0.011	0.023	0.041	0.025	0.028	0.028	0.028	0.025	0.025	0.042	0.05
YNL287W	0.021	0.021	0.021	0.021	0.021	0.021	0.021	0.021	0.021	0.021	0.021	0.021	0.021	0.021	0.021	0.021	0.021	0.021	0.021	0.022	0.022	0.022	0.022	0.022	0.022	0.022	0.022	0.022	0.022	0.022	0.022	0.022	0.022	0.022	0.022	0.022	0.024	0.024	0.024	0.022	0.022	0.022	0.023	0.024	0.024	0.024	0.022	0.022	0.022
YCL064C	-0.017	-0.017	-0.019	-0.018	-0.018	-0.017	-0.015	-0.023	-0.028	-0.028	-0.028	-0.036	-0.035	-0.045	-0.046	-0.046	-0.046	-0.064	-0.058	-0.056	-0.053	-0.053	-0.053	-0.056	-0.056	-0.054	-0.054	-0.052	-0.052	-0.039	-0.039	-0.027	-0.023	-0.025	-0.032	-0.025	-0.005	-0.024	-0.024	-0.032	-0.007	-0.007	0.002	0.006	-0.02	-0.014	-0.014	-0.014	-0.04
YML023C	-0.04	-0.04	-0.04	-0.042	-0.042	-0.042	-0.042	-0.045	-0.041	-0.041	-0.041	-0.043	-0.046	-0.048	-0.046	-0.048	-0.048	-0.052	-0.052	-0.052	-0.052	-0.052	-0.056	-0.06	-0.058	-0.058	-0.058	-0.058	-0.058	-0.058	-0.058	-0.058	-0.058	-0.058	-0.063	-0.063	-0.062	-0.065	-0.075	-0.068	-0.062	-0.052	-0.048	-0.048	-0.048	-0.05	-0.048	-0.044	-0.043
YIL067C	-0.045	-0.042	-0.044	-0.034	-0.035	-0.033	-0.026	-0.026	-0.029	-0.029	-0.031	-0.028	-0.033	-0.029	-0.029	-0.031	-0.031	-0.032	-0.027	-0.027	-0.031	-0.039	-0.015	-0.015	-0.014	-0.014	-0.014	-0.015	-0.018	-0.018	-0.018	-0.018	-0.018	-0.015	-0.015	-0.015	-0.021	-0.021	-0.021	-0.023	-0.023	-0.023	-0.021	-0.017	-0.017	-0.017	-0.017	-0.017	-0.02
YBR211C	0.08	0.085	0.088	0.08	0.08	0.077	0.079	0.079	0.082	0.082	0.082	0.082	0.082	0.085	0.085	0.085	0.085	0.085	0.085	0.085	0.085	0.085	0.085	0.085	0.085	0.085	0.088	0.088	0.088	0.087	0.087	0.106	0.105	0.096	0.096	0.096	0.096	0.094	0.094	0.094	0.097	0.097	0.097	0.089	0.094	0.094	0.1	0.094	0.134
YNR052C	-0.04	-0.04	-0.034	-0.039	-0.038	-0.04	-0.038	-0.045	-0.043	-0.043	-0.043	-0.043	-0.043	-0.053	-0.046	-0.046	-0.045	-0.049	-0.049	-0.049	-0.049	-0.049	-0.053	-0.053	-0.053	-0.053	-0.053	-0.053	-0.053	-0.053	-0.046	-0.046	-0.046	-0.056	-0.056	-0.056	-0.056	-0.056	-0.056	-0.056	-0.055	-0.055	-0.054	-0.054	-0.047	-0.047	-0.047	-0.047	-0.047
YPL240C	0.211	0.211	0.211	0.211	0.211	0.211	0.211	0.282	0.099	0.061	0.036	0.027	0.027	0.027	0.027	0.027	0.03	0.03	0.03	0.03	0.03	0.037	0.027	0.027	0.027	0.01	0.016	0.016	0.016	0.016	0.016	0.009	0.009	0	-0.053	0.018	0.012	0.016	0.016	0.016	0.016	0.016	0.016	0.019	0.019	0.051	0.057	0.057	0.05
YPL101W	-0.914	-1.215	-1.215	-1.215	-1.221	-1.237	-1.137	-1.277	-1.277	-1.277	-1.277	-1.277	-1.136	-1.134	-0.888	-0.464	-0.468	-0.468	-0.417	-0.417	-0.417	-0.417	-0.417	-0.417	-0.417	-0.417	-0.259	-0.218	-0.171	-0.171	-0.174	-0.163	-0.168	-0.162	-0.176	-0.177	-0.177	-0.177	-0.177	-0.177	-0.177	-0.177	-0.165	-0.179	-0.162	-0.162	-0.162	-0.162	-0.16
YDL080C	0.02	0.018	0.011	0.011	0.011	0.01	0.016	0.02	0.025	0.02	0.01	0.004	0.015	0.015	0.015	0.015	0.007	0.012	0.014	0.018	0.029	0.058	0.063	0.069	0.054	0.054	0.054	0.054	0.054	0.054	0.052	0.049	0.051	0.054	0.056	0.053	0.053	0.053	0.051	0.048	0.048	0.053	0.056	0.059	0.062	0.056	0.058	0.058	0.054
YPR122W	0.006	0.006	0.006	0.006	-0.002	-0.002	0	-0.003	-0.003	0.005	0.008	0.011	0.015	0.018	0.017	0.017	0.017	0.017	0.023	0.023	0.026	0.027	0.029	0.029	0.026	0.02	0.019	0.017	0.017	0.014	0.016	0.016	0.016	0.016	0.016	0.011	0.009	0.014	0.016	0.016	0.016	0.02	0.02	0.02	0.023	0.011	0.015	0.015	0.015
YLR205C	0.029	0.054	0.054	0.054	0.054	0.054	0.054	-0.01	-0.01	-0.035	-0.01	-0.01	-0.011	0.022	0.048	0.048	0.048	0.048	0.048	0.054	0.091	0.024	0.022	-0.014	-0.014	-0.014	0.011	-0.055	-0.045	-0.068	-0.068	-0.068	-0.068	-0.068	-0.042	-0.029	0.019	-0.045	-0.045	-0.045	-0.045	-0.045	-0.045	-0.05	-0.065	-0.065	-0.068	-0.067	-0.067
YGL164C	-0.102	-0.105	-0.105	-0.105	-0.105	-0.112	-0.075	-0.075	-0.075	-0.075	-0.07	-0.059	-0.051	-0.051	-0.051	-0.051	-0.051	-0.048	-0.042	-0.06	-0.06	-0.06	-0.062	-0.062	-0.059	-0.052	-0.049	-0.054	-0.054	-0.052	-0.048	-0.039	-0.035	-0.043	-0.047	-0.042	-0.039	-0.039	-0.039	-0.039	-0.039	-0.037	-0.037	-0.039	-0.041	-0.041	-0.039	-0.03	-0.035
YLR066W	-0.057	-0.057	-0.052	-0.088	-0.088	-0.088	-0.088	-0.093	-0.085	-0.063	-0.067	-0.067	-0.067	-0.067	-0.06	-0.057	-0.057	-0.055	-0.055	-0.081	-0.074	-0.074	-0.068	-0.064	-0.064	-0.064	-0.064	-0.064	-0.064	-0.064	-0.053	-0.053	-0.053	-0.053	-0.051	-0.047	-0.05	-0.05	-0.054	-0.052	-0.048	-0.058	-0.041	-0.041	-0.041	-0.041	-0.041	-0.041	-0.027
YKL009W	0.027	0.027	0.027	0.027	0.027	0.027	0.025	0.028	0.029	0.019	0.019	0.018	0.018	0.01	0.01	0.009	0.009	0.009	0.009	0.009	0.009	0.009	0.009	0.007	0.007	0.007	0.009	0.005	0.001	0.001	0.001	0.001	0.001	0.001	0.001	0.001	0.001	0.001	0.002	0.002	0	-0.002	-0.007	-0.004	-0.002	-0.003	0.005	0.007	0.007
YBR205W	0.046	0.046	0.046	0.046	0.059	0.056	0.075	0.099	0.092	0.092	0.092	0.094	0.098	0.091	0.071	0.071	0.071	0.054	0.054	0.06	0.06	0.048	0.048	0.039	0.038	0.038	0.04	0.04	0.04	0.04	0.027	0.008	0.011	0.005	0.004	0.004	0.017	0.017	0.017	0.015	0.01	-0.001	0	-0.007	-0.007	-0.012	-0.012	-0.012	-0.012
YJL042W	-0.049	-0.049	-0.045	-0.043	-0.043	-0.039	-0.036	-0.039	-0.039	-0.039	-0.023	-0.011	-0.011	-0.011	-0.015	-0.015	-0.015	-0.005	-0.003	0.005	0.005	0.008	0.019	0.019	0.019	0.011	0.016	0.019	0.033	0.037	0.028	0.031	0.023	0.02	0.025	0.025	0.021	0.023	0.041	0.043	0.043	0.043	0.043	0.036	0.036	0.036	0.036	0.04	0.04
YGR109C	0.104	0.11	0.12	0.124	0.14	0.132	0.115	0.115	0.115	0.115	0.115	0.115	0.115	0.124	0.124	0.114	0.114	0.114	0.114	0.108	0.108	0.11	0.105	0.114	0.118	0.118	0.118	0.118	0.118	0.118	0.118	0.116	0.123	0.104	0.084	0.093	0.093	0.087	0.087	0.087	0.081	0.078	0.078	0.08	0.08	0.08	0.08	0.08	0.08
YFL034C-A	-0.055	-0.055	-0.055	-0.059	-0.059	-0.059	-0.059	-0.08	-0.07	-0.1	-0.074	-0.499	-0.369	-0.342	-0.342	-0.342	-0.36	-0.35	-0.35	-0.351	-0.327	-0.294	-0.251	-0.243	-0.234	-0.234	-0.234	-0.206	-0.293	-0.282	-0.3	-0.328	-0.285	-0.345	-0.417	-0.238	-0.238	-0.238	-0.175	-0.109	-0.158	-0.158	-0.158	-0.142	-0.186	-0.207	-0.202	-0.177	-0.177
YPL256C	-0.032	-0.033	-0.029	-0.032	-0.032	-0.032	-0.032	-0.032	-0.03	-0.028	-0.028	-0.03	-0.032	-0.032	-0.032	-0.032	-0.032	-0.033	-0.034	-0.034	-0.034	-0.034	-0.034	-0.034	-0.034	-0.034	-0.034	-0.034	-0.036	-0.036	-0.032	-0.032	-0.033	-0.031	-0.031	-0.031	-0.025	-0.025	-0.025	-0.025	-0.025	-0.022	-0.022	-0.021	-0.024	-0.024	-0.024	-0.024	-0.024
YIL031W	0.035	0.028	0.024	0.021	0.021	0.023	0.022	0.023	0.019	0.021	0.022	0.021	0.012	0.01	0.006	0.008	0.003	0.004	0.004	0.006	0.004	0.004	0.001	0.001	0.001	0.001	0.003	0.003	0.005	0.005	0.005	0.005	0.005	0.004	0.004	0.004	0.006	0.006	0	0.005	0.003	0.002	0.002	0.001	0.001	0.001	0.001	-0.001	-0.001
YNR049C	-0.018	-0.02	-0.02	-0.019	-0.019	-0.02	-0.021	-0.022	-0.022	-0.022	-0.022	-0.034	-0.032	-0.035	-0.029	-0.044	-0.041	-0.041	-0.041	-0.041	-0.043	-0.043	-0.036	-0.031	-0.033	-0.031	-0.033	-0.041	-0.041	-0.041	-0.039	-0.039	-0.039	-0.039	-0.039	-0.039	-0.041	-0.049	-0.053	-0.044	-0.046	-0.042	-0.046	-0.041	-0.041	-0.041	-0.044	-0.043	-0.045
YDL028C	-0.032	-0.032	-0.028	-0.028	-0.028	-0.023	-0.024	-0.024	-0.024	-0.024	-0.024	-0.023	-0.023	-0.025	-0.024	-0.024	-0.024	-0.025	-0.025	-0.026	-0.026	-0.027	-0.027	-0.028	-0.03	-0.033	-0.034	-0.031	-0.029	-0.029	-0.03	-0.029	-0.029	-0.029	-0.029	-0.029	-0.029	-0.029	-0.029	-0.029	-0.028	-0.03	-0.029	-0.03	-0.03	-0.029	-0.028	-0.027	-0.024
YNR046W	0.01	0.037	0.034	0.034	0.034	0.034	0.034	0.034	0.034	0.038	0.038	0.038	0.038	0.047	0.049	0.04	0.042	0.034	0.034	0.04	0.04	0.04	0.04	0.04	0.04	0.038	0.038	0.037	0.037	0.039	0.037	0.037	0.037	0.037	0.037	0.037	0.044	0.052	0.052	0.055	0.055	0.055	0.056	0.056	0.056	0.06	0.06	0.06	0.06
YOL102C	-0.018	-0.019	-0.022	-0.015	-0.016	-0.018	-0.016	-0.02	-0.022	-0.02	-0.02	-0.02	-0.02	-0.02	-0.018	-0.014	-0.018	-0.016	0.003	0.006	0.012	0.011	-0.008	-0.008	-0.008	-0.008	-0.011	-0.013	-0.015	-0.02	-0.02	-0.02	-0.02	-0.016	-0.016	-0.018	-0.018	-0.019	-0.019	-0.018	-0.018	-0.015	-0.019	-0.019	-0.019	-0.019	-0.019	-0.019	-0.019
YER063W	0	0	0	0	0	0	0	0	0	0	0	0	0	0	0	0	0	0	0	0	0	0	0	0	0	0	0	0	0	0	0	0	0	0.224	0.256	0.256	0.256	0.23	0.23	0.072	0.072	0.059	0.087	0.087	0.087	0.087	0.087	0.075	0.117
YNL306W	0.005	0.005	0.005	0.005	0.005	0.007	-0.021	-0.014	-0.014	-0.033	-0.033	-0.031	-0.03	-0.03	-0.031	-0.031	-0.031	-0.03	-0.03	-0.03	-0.033	-0.045	-0.045	-0.045	-0.045	-0.045	-0.045	-0.045	-0.045	-0.045	-0.046	-0.046	-0.046	-0.046	-0.046	-0.046	-0.049	-0.049	-0.074	-0.074	-0.074	-0.097	-0.096	-0.092	-0.088	-0.107	-0.107	-0.089	-0.105
YKL128C	0.013	0.013	0.013	0.021	0.019	0.019	0.019	0.019	0.022	0.022	0.022	0.022	0.022	0.019	0.04	0.051	0.051	0.047	0.048	0.048	0.048	0.043	0.033	0.033	0.033	0.033	0.033	0.033	0.033	0.033	0.043	0.043	0.041	0.041	0.039	0.039	0.039	0.039	0.039	0.039	0.039	0.041	0.041	0.041	0.041	0.041	0.041	0.041	0.037
YGR267C	0.077	0.077	0.075	0.075	0.079	0.079	0.081	0.081	0.077	0.077	0.077	0.077	0.077	0.073	0.073	0.073	0.075	0.071	0.071	0.071	0.071	0.071	0.071	0.071	0.071	0.071	0.071	0.065	0.066	0.066	0.066	0.072	0.072	0.072	0.072	0.072	0.072	0.074	0.069	0.071	0.074	0.074	0.075	0.071	0.071	0.071	0.071	0.071	0.069
YPL100W	-0.062	-0.062	-0.069	-0.069	-0.069	-0.063	-0.06	-0.054	-0.051	-0.049	-0.047	-0.047	-0.047	-0.047	-0.047	-0.041	-0.041	-0.039	-0.037	-0.037	-0.037	-0.037	-0.037	-0.033	-0.036	-0.037	-0.04	-0.045	-0.039	-0.043	-0.043	-0.043	-0.046	-0.048	-0.05	-0.064	-0.068	-0.084	-0.084	-0.084	-0.083	-0.079	-0.084	-0.078	-0.08	-0.076	-0.076	-0.076	-0.076
YOR201C	0.016	0.016	0.016	0.016	0.016	0.016	0.016	0.016	0.016	0.016	0.016	0.016	0.016	0.015	0.013	0.012	0.01	0.01	0.01	0.01	0.008	0.008	0.006	0.006	0.004	0.004	0.004	0.004	0.004	0.004	0.006	0.007	0.004	0.002	0.009	0.009	0.009	0.009	0.009	0.009	0.009	0.009	0.009	0.007	0.007	0.007	0.007	0.009	0.009
YLR375W	0.061	0.061	0.061	0.061	0.061	0.061	0.061	0.061	0.061	0.061	0.061	0.063	0.063	0.063	0.063	0.059	0.059	0.059	0.059	0.059	0.059	0.055	0.053	0.053	0.053	0.053	0.057	0.057	0.057	0.055	0.055	0.054	0.054	0.054	0.06	0.06	0.06	0.06	0.06	0.06	0.06	0.062	0.062	0.058	0.058	0.047	0.053	0.053	0.053
YGR015C	0.009	0.009	0.009	0.009	0.009	0.009	0.004	0.004	0.002	-0.003	0.021	0.013	0.02	0.016	0.016	0.011	0.024	0.024	0.021	0.02	-0.001	-0.001	-0.001	0.007	0.007	0.004	0.001	-0.002	0.046	0.013	0.01	0.01	0.01	0.007	0.007	0.007	0.007	0.007	0.007	0.011	0.011	0.006	0.006	0.006	0.006	0.009	0.008	0.005	0.005
YLR278C	0	0	0	0	0	0	0	0	0	0	0	0	0	0	0	0	0	0	0	0	0	0	0	0	0	0	0	0	0	0	0	0	0	0	0	0	0	0	0	0	0	0	0	0	0	0	0	0	0
YDL203C	-0.018	-0.018	-0.018	-0.017	-0.024	-0.032	-0.032	-0.034	-0.033	-0.033	-0.031	-0.031	-0.018	-0.012	-0.021	-0.021	-0.021	-0.02	-0.018	-0.022	-0.022	-0.022	-0.022	-0.028	-0.02	-0.02	-0.037	-0.047	-0.041	-0.051	-0.046	-0.054	-0.054	-0.054	-0.052	-0.056	-0.063	-0.061	-0.074	-0.074	-0.068	-0.155	-0.158	-0.206	-0.214	-0.218	-0.259	-0.259	-0.245
YKL127W	0.026	0.027	0.017	0.018	0.018	0.018	0.018	0.018	0.018	0.018	0.018	0.018	0.018	0.018	0.018	0.018	0.018	0.018	0.018	0.017	0.017	0.017	0.017	0.017	0.017	0.017	0.017	0.018	0.016	0.016	0.016	0.024	0.043	0.043	0.046	0.033	0.034	0.027	0.017	0.022	0.032	0.032	0.032	0.022	0.022	0.022	0.02	0.02	0.006
YER070W	-0.217	-0.29	-0.29	-0.29	-0.283	-0.283	-0.241	-0.254	-0.254	-0.254	-0.247	-0.247	-0.313	-0.318	-0.338	-0.312	-0.267	-0.272	-0.264	-0.264	-0.264	-0.264	-0.485	-0.538	-0.538	-0.279	-0.089	0	0	0	0	0	0	0	0	0	0	0	0	0	0	0	0	0	0	0	0	0	0
YFR008W	0.024	0.024	0.028	0.026	0.025	0.025	0.028	0.027	0.027	0.03	0.029	0.029	0.029	0.027	0.028	0.031	0.026	0.029	0.034	0.032	0.036	0.036	0.037	0.037	0.037	0.039	0.039	0.04	0.037	0.036	0.039	0.039	0.043	0.043	0.043	0.043	0.043	0.043	0.047	0.051	0.053	0.048	0.044	0.044	0.044	0.037	0.037	0.036	0.035
YOL127W	0	0	0	0	0	0	0	0	0	0	0	0	0	0	0	0	0	0	0	0	0	0	0	0	0	0	0	0	0	0	0	0	0	0	0	0	0	0	0	0	0	0	0	0	0	0	0	0	0
YJL191W	-0.013	-0.017	-0.014	-0.009	0.004	0.007	0.005	0.003	0.046	0.051	0.057	0.057	0.063	0.063	0.065	0.056	0.064	0.064	0.064	0.07	0.041	0.105	0.083	0.083	0.085	0.085	0.087	0.086	0.086	0.086	0.086	0.151	0.147	0.176	0.132	0.131	0.131	0.135	0.14	0.145	0.147	0.133	0.133	0.132	0.13	0.13	0.136	0.136	0.136
YNL168C	-0.002	-0.002	0	0	0.005	0.005	0.007	0.008	0.011	0.011	0.015	0.015	0.011	0.012	0.015	0.015	0.015	0.015	0.015	0.015	0.015	0.015	0.015	0.015	0.015	0.015	0.014	0.013	0.017	0.015	0.015	0.011	0.011	0.009	0.001	0.002	0.002	0.002	-0.011	-0.009	-0.011	-0.015	-0.013	-0.013	-0.013	-0.013	-0.013	-0.012	-0.012
YFR035C	-0.086	-0.086	-0.088	-0.088	-0.088	-0.088	-0.088	-0.088	-0.093	-0.093	-0.111	-0.031	-0.025	-0.009	-0.007	-0.009	0.002	-0.002	-0.006	-0.015	-0.014	-0.014	-0.007	0.013	0.013	0.028	0.01	0.011	0	-0.019	-0.034	-0.034	-0.034	-0.034	-0.034	-0.033	-0.042	-0.04	-0.031	-0.031	-0.031	-0.031	-0.031	-0.031	-0.031	-0.064	-0.035	-0.026	-0.128
YJL083W	0.008	0.008	0.009	0.006	0.055	0.078	0.078	0.094	0.092	0.087	0.087	0.09	0.09	0.082	0.066	0.066	0.07	0.068	0.074	0.074	0.074	0.086	0.072	0.072	0.072	0.07	0.07	0.07	0.072	0.071	0.071	0.071	0.071	0.071	0.071	0.071	0.073	0.073	0.074	0.074	0.075	0.075	0.075	0.075	0.075	0.075	0.075	0.075	0.075
YIL009W	0.01	0.01	0.01	0.01	0.01	0.01	0.01	0.01	0.01	-0.012	-0.012	-0.012	-0.012	-0.012	-0.028	-0.03	0	0	0	0	0	0	0	0	0	0	0	0	0	0	0	0.351	0.071	0.059	0.069	0.069	0.069	0.069	0.076	0.059	0.059	0.06	0.024	0.015	0.015	0.015	0.015	0.021	0.026
YLR075W	0.024	0.02	0.018	0.018	0.018	0.016	0.015	0.021	0.021	0.021	0.022	0.024	0.025	0.025	0.034	0.034	0.037	0.06	0.056	0.02	0.025	0.025	0.06	0.06	0.089	0.072	0.072	0.056	0.056	0.056	0.056	0.056	0.056	0.045	0.06	0.06	-0.021	-0.043	-0.043	-0.043	-0.043	0.096	0	0	0	0	0	0	0
YLR088W	0.03	0.03	0.038	0.041	0.042	0.038	0.045	0.045	0.052	0.056	0.049	0.033	0.012	0.012	0.02	0.02	0.011	0.011	0.022	0.018	0.027	0.045	0.033	0.033	0.019	0.013	0.038	0.029	0.009	-0.021	-0.012	-0.01	-0.008	-0.008	-0.008	-0.008	-0.007	-0.011	-0.011	-0.011	0	-0.005	-0.007	-0.009	-0.009	0.003	0.002	-0.002	-0.004
YIL015W	0.004	0.005	0.005	0.005	0.005	0.005	0.002	0.007	0.006	0.006	0.006	0.008	0.008	0.011	0.009	0.011	0.016	0.014	0.015	0.02	0.021	0.024	0.023	0.033	0.033	0.034	0.034	0.033	0.036	0.034	0.029	0.029	0.026	0.026	0.026	0.023	0.024	0.022	0.021	0.024	0.023	0.021	0.024	0.026	0.026	0.028	0.026	0.03	0.03
YDR167W	0.003	-0.002	0.004	0.005	0.005	0.005	0.005	-0.009	-0.008	-0.012	-0.014	-0.008	-0.008	-0.007	0.011	0.023	0.012	-0.012	-0.018	-0.024	-0.02	-0.023	-0.012	-0.017	-0.062	-0.049	-0.049	-0.049	-0.045	-0.042	-0.042	-0.047	-0.058	-0.058	-0.058	-0.055	-0.057	-0.06	-0.055	-0.057	-0.05	-0.057	-0.025	-0.034	-0.034	-0.036	-0.036	-0.036	-0.037
YMR121C	0.118	0.118	0.131	0.131	0.131	0.131	0.128	0.128	0.128	0.128	0.128	0.128	0.133	0.099	0.099	0.103	0.103	0.114	0.114	0.114	0.108	0.108	0.108	0.108	0.108	0.108	0.114	0.12	0.115	0.115	0.12	0.114	0.114	0.114	0.114	0.114	0.12	0.116	0.099	0.1	0.104	0.104	0.104	0.085	0.084	0.084	0.079	0.079	0.079
YKL197C	-0.017	-0.02	-0.02	-0.027	-0.027	-0.023	-0.017	-0.019	-0.015	-0.015	-0.011	-0.011	-0.016	-0.016	-0.01	-0.01	-0.01	-0.01	-0.01	-0.01	-0.01	-0.01	-0.009	-0.011	-0.013	-0.013	-0.011	-0.013	-0.006	-0.011	0.001	0.006	0	0.005	0.005	0.005	0.005	0.005	0.005	0.005	0.005	0.035	0.035	0.046	0.041	0.049	0.04	0.032	0.037
YHL028W	0	0	0	0.026	0	0	-0.022	-0.048	-0.099	-0.069	-0.069	-0.069	-0.069	-0.069	-0.069	-0.069	-0.069	-0.069	-0.069	-0.069	-0.069	-0.069	-0.069	-0.048	-0.048	-0.048	-0.048	-0.048	-0.048	-0.048	-0.07	-0.07	-0.07	-0.07	-0.07	-0.038	0.017	0.017	0.017	0.017	0.017	0.034	0.034	0.052	0.052	0.052	0.052	0.052	0.052
YGL186C	0.017	0.014	0.01	0.01	0.016	0.015	0.015	0.014	0.014	0.013	0.009	0.013	0.015	0.012	0.012	0.014	0.011	0.011	0.019	0.019	0.02	0.021	0.022	0.029	0.028	0.028	0.028	0.028	0.028	0.029	0.028	0.028	0.028	0.03	0.029	0.026	0.03	0.033	0.031	0.031	0.03	0.029	0.026	0.025	0.025	0.025	0.025	0.024	0.024
YGL020C	0.008	0.016	0.016	0.016	0.016	0.016	0.018	0.018	0.018	0.008	0.004	0	-0.002	-0.002	-0.002	0.008	0.011	-0.032	-0.026	-0.031	-0.028	-0.024	-0.053	-0.058	-0.055	-0.055	-0.038	-0.041	-0.03	-0.032	-0.031	-0.033	-0.038	-0.039	-0.042	-0.04	-0.04	-0.04	-0.038	-0.024	-0.024	-0.024	-0.023	-0.023	-0.023	-0.023	-0.023	-0.019	-0.019
YMR070W	-0.039	-0.039	-0.039	-0.039	-0.039	-0.039	-0.039	-0.043	-0.043	-0.043	-0.043	-0.043	-0.043	-0.043	-0.043	-0.043	-0.043	-0.043	-0.043	-0.048	-0.048	-0.04	-0.034	-0.034	-0.034	-0.034	-0.034	-0.034	-0.034	-0.034	-0.034	-0.034	-0.034	-0.034	-0.041	-0.038	-0.041	-0.041	-0.041	-0.041	-0.041	-0.041	-0.041	-0.041	-0.041	-0.041	-0.041	-0.041	-0.041
YER065C	0.297	0.297	0.294	0.291	0.282	0.264	0.264	0.26	0.275	0.275	0.278	0.275	0.319	0.319	0.364	0.364	0.334	0.334	0.337	0.36	0.355	0.353	0.324	0.324	0.324	0.315	0.315	0.315	0.315	0.199	0.199	0.153	0.174	0.157	0.15	0.15	0.15	0.15	0.15	0.137	0.145	0.145	0.145	-0.012	0.053	-0.035	-0.135	-0.193	-0.193
YGR031W	-0.022	-0.018	-0.011	-0.011	-0.014	-0.02	-0.018	-0.015	-0.013	-0.011	-0.011	-0.011	-0.014	-0.014	-0.014	-0.015	-0.015	-0.017	-0.028	-0.028	-0.028	-0.028	-0.028	-0.028	-0.028	-0.029	-0.031	-0.031	-0.031	-0.034	-0.034	-0.034	-0.032	-0.035	-0.035	-0.035	-0.035	-0.035	-0.035	-0.035	-0.035	-0.035	-0.035	-0.037	-0.037	-0.037	-0.037	-0.037	-0.038
YML036W	-0.001	0.001	0.001	-0.003	-0.003	-0.005	0.013	-0.002	-0.01	-0.014	0.002	0.002	-0.023	-0.028	-0.028	-0.028	-0.029	-0.017	-0.032	-0.037	-0.027	-0.025	-0.025	-0.028	-0.031	-0.036	-0.03	-0.026	-0.026	-0.043	-0.05	-0.053	-0.053	-0.05	-0.072	-0.073	-0.059	-0.056	-0.06	-0.06	-0.068	-0.06	-0.064	-0.064	-0.057	-0.066	-0.063	-0.06	-0.06
YDL231C	0.031	0.047	0.046	0.046	0.049	0.044	0.035	0.037	0.041	0.047	0.064	0.032	0.061	0.067	0.059	0.063	0.075	0.075	0.011	0.016	0.022	0.019	0.023	0.099	0.217	0.227	0.18	0.239	0.133	0.133	0.133	0.142	0.142	0.132	0.142	0.061	0.152	0.11	0.111	0.159	0.123	0.14	0.139	0.16	0.16	0.184	0.178	0.103	0.177
YAR003W	-0.054	-0.052	-0.04	-0.04	-0.04	-0.035	-0.027	-0.027	-0.027	-0.028	-0.022	-0.022	-0.022	-0.016	-0.011	-0.002	-0.002	0.001	-0.011	-0.008	-0.01	-0.008	-0.011	-0.011	-0.009	-0.009	-0.009	-0.008	-0.008	-0.009	-0.006	-0.005	-0.005	-0.005	-0.005	-0.007	-0.007	-0.007	-0.007	-0.007	-0.008	-0.008	-0.008	-0.008	-0.008	-0.008	-0.008	-0.008	-0.008
YFR033C	-0.003	-0.003	-0.003	-0.003	-0.003	-0.003	-0.003	-0.003	-0.003	-0.003	-0.004	-0.004	-0.004	-0.004	-0.004	-0.004	-0.004	-0.004	-0.004	-0.004	-0.004	-0.004	-0.004	-0.005	-0.005	-0.005	-0.008	-0.009	-0.001	0.008	0.009	0.01	0.01	0.01	0.01	0.01	0.01	0.01	0.01	0.01	0.009	0.009	0.009	0.009	0.009	0.009	0.009	0.009	0.009
YBL074C	-0.015	-0.015	-0.015	-0.007	-0.007	-0.009	-0.009	-0.006	-0.006	-0.006	-0.006	-0.029	-0.032	-0.025	-0.021	-0.019	-0.019	-0.019	-0.015	-0.012	-0.012	-0.012	-0.012	-0.012	-0.01	-0.007	-0.007	-0.006	-0.006	-0.006	-0.006	-0.006	-0.006	-0.006	-0.01	-0.01	-0.01	-0.013	-0.013	-0.013	-0.013	-0.013	-0.013	-0.013	-0.013	-0.005	-0.009	-0.009	-0.009
YGR235C	0.098	0.093	0.095	0.091	0.096	0.108	0.108	0.111	0.095	0.085	0.085	0.085	0.087	0.092	0.093	0.085	0.095	0.095	0.102	0.116	0.118	0.118	0.115	0.115	0.115	0.113	0.113	0.097	0.105	0.108	0.064	0.064	0.066	0.071	0.064	0.067	0.067	0.039	0.04	0.04	0.04	0.04	0.04	0.04	0.04	0.052	0.052	0.055	0.055
YNL155W	0.033	0.032	0.032	0.032	0.032	0.032	0.03	0.031	0.031	0.031	0.031	0.03	0.03	0.03	0.03	0.03	0.03	0.03	0.03	0.031	0.033	0.033	0.033	0.032	0.032	0.036	0.037	0.035	0.035	0.035	0.035	0.035	0.035	0.034	0.035	0.035	0.035	0.039	0.038	0.036	0.036	0.036	0.036	0.036	0.035	0.035	0.034	0.034	0.031
YOR017W	-0.048	-0.048	-0.048	-0.043	-0.035	-0.035	-0.056	-0.059	-0.059	-0.059	-0.052	-0.052	-0.048	-0.04	-0.027	-0.027	-0.027	-0.025	-0.025	-0.029	-0.039	-0.039	-0.043	-0.043	-0.045	-0.035	-0.043	-0.046	-0.046	-0.042	-0.042	-0.042	-0.042	-0.046	-0.046	-0.038	-0.032	-0.036	-0.031	-0.031	-0.022	-0.022	-0.008	-0.01	-0.01	-0.028	-0.03	-0.019	-0.019
YBL095W	-0.005	-0.008	-0.007	-0.007	-0.008	-0.003	0.001	0.001	-0.001	0.005	0.005	0.005	0.004	0.004	0.003	0.005	0.006	0.006	0.006	0.006	0.005	0.005	0.006	0.006	0.006	0.006	0.002	0.001	0.001	0	0	0.005	0.005	0.006	0.006	0.006	0.006	0.006	0.006	0.008	0.008	0.007	0.007	0.007	0.006	0.006	0.007	0.003	0.006
YOR076C	0.02	0.028	0.027	0.028	0.028	0.028	0.028	0.029	0.018	0.022	0.025	0.023	0.022	0.021	0.023	0.022	0.022	0.022	0.023	0.022	0.02	0.022	0.027	0.027	0.027	0.02	0.02	0.02	0.02	0.02	0.02	0.019	0.012	0.014	0.016	0.016	0.015	0.015	0.015	0.017	0.02	0.018	0.018	0.019	0.019	0.019	0.019	0.019	0.019
YNL311C	-0.055	-0.053	-0.025	-0.014	-0.014	-0.016	-0.013	-0.023	-0.022	-0.027	-0.017	-0.012	-0.01	-0.012	0	0.002	0.004	-0.004	-0.003	-0.003	-0.003	-0.002	-0.003	-0.003	0.002	0.002	0.002	0.002	0.002	0.002	0.002	0.007	0.005	0.003	0.003	0	0.001	0.001	0.006	0.005	0.005	0.005	0.003	-0.002	-0.002	-0.006	-0.007	-0.007	-0.007
YER019W	0	0	0	0	0.021	0.021	0.018	0.018	0.018	0.018	0.018	0.018	0.018	0.018	0.018	0.015	0.015	0.015	0.015	0.015	0.018	0.018	-0.009	-0.009	0.003	0.004	0.004	0.004	0.004	0.004	0.004	0.004	0.004	0.004	0.004	0.004	0.004	0.004	0.004	0.004	0.004	0.005	0.005	0.005	0.005	0.005	0.005	0.005	0.005
YOL054W	-0.003	-0.042	-0.054	-0.067	-0.051	-0.021	0.012	0.033	0.059	0.059	0.066	0.066	0.073	0.066	0.057	0.072	0.067	0.067	0.07	0.075	0.075	0.075	0.077	0.104	0.104	0.151	0.151	0.166	0.205	0.198	0.198	0.12	0.12	0.115	0.115	0.115	0.108	0.108	0.125	0.1	0.08	0.084	0.072	0.076	0.076	0.076	0.076	0.068	0.039
YGL037C	0	0	0	0	0	0	0	0	0	0	0	0	0	0	0	0	0	0	0	0	0	0	0	0	0	0	0	0	0	0	0	0	0	0	0	0	0	0	0	0	0	0	0	0	0	0	0	0	0
YBL007C	-0.002	-0.002	-0.001	0.002	0	0.001	0.007	0.012	0.012	0.013	0.013	0.015	0.015	0.019	0.018	0.018	0.019	0.019	0.021	0.021	0.022	0.024	0.023	0.02	0.022	0.022	0.024	0.025	0.021	0.021	0.021	0.021	0.021	0.019	0.025	0.025	0.023	0.025	0.019	0.019	0.023	0.025	0.025	0.029	0.029	0.029	0.031	0.031	0.03
YJL139C	0.014	0.012	0.017	0.017	0.018	0.018	0.019	0.021	0.022	0.022	0.025	0.022	0.018	0.018	0.018	0.018	0.018	0.018	0.02	0.02	0.02	0.022	0.022	0.022	0.02	0.022	0.022	0.022	0.021	0.022	0.022	0.022	0.027	0.027	0.025	0.026	0.022	0.023	0.023	0.023	0.022	0.022	0.019	0.016	0.016	0.016	0.016	0.014	0.014
YBR054W	-0.016	-0.016	-0.022	-0.02	-0.018	-0.02	-0.023	-0.019	-0.019	-0.017	-0.017	-0.017	-0.019	-0.021	-0.021	-0.019	-0.019	-0.019	-0.019	-0.018	-0.01	-0.012	-0.012	-0.012	-0.012	-0.01	-0.008	-0.008	-0.004	-0.001	-0.001	-0.001	-0.003	-0.003	-0.003	-0.003	-0.001	-0.001	-0.001	-0.001	0.011	0.004	0.004	0.004	0.004	0.004	0.006	0.008	0.008
YMR184W	0.045	0.048	0.043	0.038	0.041	0.041	0.041	0.041	0.041	0.043	0.04	0.04	0.04	0.04	0.04	0.04	0.038	0.038	0.038	0.038	0.038	0.034	0.034	0.045	0.045	0.045	0.045	0.043	0.042	0.042	0.041	0.04	0.041	0.038	0.044	0.041	0.041	0.041	0.044	0.038	0.034	0.026	0.012	0.012	0.01	0.01	0.01	0.005	-0.012
YDR325W	0.063	0.064	0.06	0.062	0.062	0.062	0.06	0.063	0.06	0.06	0.056	0.06	0.061	0.061	0.057	0.051	0.047	0.048	0.048	0.048	0.048	0.048	0.048	0.058	0.058	0.061	0.061	0.061	0.061	0.061	0.061	0.061	0.061	0.061	0.061	0.061	0.06	0.062	0.064	0.064	0.061	0.061	0.061	0.059	0.057	0.055	0.059	0.064	0.064
YLR139C	-0.052	-0.038	-0.039	-0.039	-0.025	-0.025	-0.025	-0.025	-0.023	-0.023	-0.023	-0.023	-0.016	-0.009	-0.009	-0.01	-0.021	0.004	0.024	0.024	0.026	0.026	0.024	0.024	0.021	0.009	0.024	0.024	0.024	0.024	0.024	0.024	0.024	0.028	0.028	0.029	0.031	0.029	0.027	0.037	0.037	0.037	0.037	0.045	0.047	0.02	0.019	0.03	0.029
YJL126W	-0.041	-0.043	-0.014	0.022	-0.016	-0.018	-0.038	-0.038	-0.038	-0.038	-0.038	-0.035	-0.041	-0.042	-0.042	-0.042	-0.042	-0.042	-0.042	-0.042	-0.042	-0.045	-0.046	-0.042	-0.049	-0.046	-0.053	-0.053	-0.053	-0.052	-0.06	-0.062	-0.062	-0.062	-0.062	-0.062	-0.062	-0.062	-0.06	-0.047	-0.043	-0.036	-0.036	-0.04	-0.037	-0.033	-0.025	-0.025	-0.024
YGL108C	-0.004	-0.007	-0.008	-0.018	-0.019	-0.019	-0.02	-0.02	-0.024	-0.024	-0.028	-0.029	-0.029	-0.032	-0.038	-0.038	-0.038	-0.034	-0.035	-0.035	-0.035	-0.038	-0.038	-0.038	-0.039	-0.036	-0.036	-0.032	-0.019	-0.019	-0.019	-0.019	-0.019	-0.018	-0.018	-0.016	-0.013	-0.009	-0.009	-0.006	-0.006	-0.006	-0.006	-0.006	-0.006	-0.009	-0.009	-0.009	-0.006
YPR061C	0.025	0.02	0.02	0.026	0.022	0.02	0.017	0.003	0.003	0.005	0.006	0.006	0.013	0.01	0.01	0.012	0.012	0.012	0.012	0.015	0.016	0.013	0.002	0.001	0.002	0.004	0.004	0.004	0.004	0.001	0.001	0.001	0.002	0.002	0.003	0.005	0.01	0.01	0.01	0.01	0.011	0.012	0.012	0.012	0.012	0.012	0.012	0.014	0.017
YMR318C	0.012	0.012	0.012	0.012	0.012	0.012	0.01	0.01	0.01	0.01	0.01	0.01	0.02	0.022	0.022	0.022	0.022	0.022	0.025	0.025	0.025	0.025	0.021	0.011	0.014	0.011	0.009	0.008	0.013	0.01	0.007	0.005	0.005	0.007	0.005	0.005	0.007	0.008	0.013	0.013	0.015	0.015	0.015	0.015	0.013	0.013	0.013	0.013	0.009
YPL043W	0.023	0.023	0.024	0.024	0.026	0.025	0.024	0.024	0.023	0.023	0.022	0.021	0.021	0.021	0.021	0.021	0.018	0.023	0.021	0.019	0.019	0.017	0.018	0.019	0.018	0.017	0.014	0.014	0.015	0.014	0.014	0.014	0.013	0.013	0.013	0.013	0.013	0.013	0.013	0.012	0.013	0.013	0.013	0.011	0.014	0.013	0.011	0.01	0.009
YHR032W	-0.032	-0.023	-0.021	-0.006	-0.004	-0.015	-0.015	-0.013	-0.013	-0.013	-0.017	-0.024	-0.024	-0.024	-0.024	-0.022	-0.025	-0.003	-0.012	-0.008	-0.01	-0.01	-0.01	-0.012	-0.012	-0.012	-0.012	-0.008	-0.008	-0.008	-0.007	-0.007	-0.007	-0.014	-0.004	-0.018	-0.011	-0.05	-0.045	-0.045	-0.038	-0.038	-0.038	-0.038	-0.038	-0.038	-0.034	-0.038	-0.038
YOR211C	-0.024	-0.017	-0.025	-0.027	-0.027	-0.027	-0.03	-0.033	-0.033	-0.035	-0.03	-0.035	-0.03	-0.03	-0.03	-0.032	-0.029	-0.036	-0.036	-0.036	-0.034	-0.028	-0.028	-0.025	-0.025	-0.018	-0.013	-0.013	-0.013	-0.008	-0.006	-0.012	-0.012	-0.011	-0.011	-0.011	-0.009	-0.012	-0.012	-0.012	-0.004	-0.008	0.013	0.013	0.014	0.014	0.016	0.016	0.016
YJL013C	-0.009	-0.011	-0.012	-0.013	-0.013	-0.013	-0.012	-0.013	-0.009	-0.006	-0.006	-0.012	-0.011	-0.013	-0.013	-0.004	0.002	0.006	0.006	0.006	0.009	0.008	0.013	0.013	0.013	0.013	0.014	0.013	0.015	0.015	0.013	0.013	0.01	0.01	0.013	0.013	0.013	0.013	0.012	0.011	0.01	0.01	0.01	0.007	0.008	0.008	0.008	0.008	0.008
YNL009W	-0.062	-0.062	-0.062	-0.061	-0.059	-0.057	-0.057	-0.057	-0.058	-0.059	-0.069	-0.061	-0.062	-0.063	-0.063	-0.063	-0.064	-0.064	-0.065	-0.065	-0.062	-0.062	-0.062	-0.062	-0.064	-0.063	-0.063	-0.059	-0.046	-0.048	-0.048	-0.045	-0.047	-0.051	-0.052	-0.053	-0.053	-0.051	-0.051	-0.049	-0.049	-0.048	-0.046	-0.045	-0.045	-0.045	-0.046	-0.043	-0.051
YER124C	-0.001	-0.001	-0.001	-0.001	-0.001	-0.009	-0.008	-0.009	-0.031	-0.044	-0.062	-0.062	-0.059	-0.059	-0.056	-0.056	-0.056	-0.059	-0.044	-0.044	-0.04	-0.04	-0.044	-0.044	-0.044	-0.044	-0.041	-0.041	-0.041	-0.021	-0.021	-0.021	0.029	0.089	0.062	0.065	0.081	0.102	0.073	0.12	0.173	0.144	0.144	0.144	0.144	0.201	0.178	0.141	0.141
YMR135C	0.037	0.026	0.026	0.026	0.026	0.026	0.026	0.026	0.026	0.026	0.015	0.014	0.014	0.025	0.045	0.062	0.062	0.062	0.062	0.062	0.062	0.062	0.037	0.037	0.037	0.037	0.023	0.023	0.035	0.035	0.035	0.035	0.035	0.035	0.035	0.035	0.035	0.035	0.035	0.035	0.035	0.035	0.035	0.035	0.035	0.035	0.035	0.035	0.035
YMR115W	-0.001	-0.029	0.017	0.038	0.049	0.042	0.086	0.086	0.086	0.076	0.09	0.116	0.111	0.115	0.115	0.118	0.11	0.078	0.085	0.089	0.063	0.065	0.079	0.084	0.084	0.08	0.08	0.078	0.078	0.078	0.084	0.106	0.107	0.102	0.102	0.096	0.096	0.096	0.079	0.079	0.079	0.079	0.079	0.066	0.066	0.066	0.064	0.056	0.056
YDR482C	0.007	0.01	0.01	0.004	0.001	0.001	-0.002	-0.006	-0.008	-0.008	-0.008	-0.008	-0.008	-0.008	-0.007	-0.007	-0.01	-0.01	-0.01	-0.008	-0.009	-0.005	-0.004	-0.004	-0.002	-0.004	-0.002	-0.003	0.001	-0.008	-0.008	-0.01	-0.012	-0.01	-0.01	-0.01	-0.01	-0.008	-0.01	-0.012	-0.012	-0.012	-0.012	-0.013	-0.012	-0.014	-0.014	-0.015	-0.015
YLR103C	0.015	0.015	0.015	0.009	0.009	0.008	0.008	0.008	0.011	0.014	0.017	0.031	0.031	0.037	0.04	0.04	0.048	0.048	0.048	0.048	0.044	0.042	0.042	0.042	0.042	0.038	0.013	0.034	0.034	0.034	0.034	0.034	0.034	0.03	0.03	0.03	0.032	0.029	0.037	0.041	0.045	0.043	0.037	0.037	0.041	0.039	0.041	0.045	0.035
YGR289C	0.067	0.067	0.067	0.067	0.068	0.066	0.051	0.053	0.064	0.07	0.07	0.062	0.062	0.064	0.072	0.07	0.067	0.063	0.065	0.065	0.065	0.058	0.052	0.054	0.054	0.057	0.065	0.065	0.065	0.06	0.06	0.06	0.06	0.056	0.056	0.056	0.054	0.049	0.049	0.049	0.05	0.05	0.051	0.053	0.053	0.046	0.046	0.046	0.05
YDR262W	-0.042	-0.042	-0.042	-0.042	-0.042	-0.039	-0.037	-0.04	-0.028	-0.026	-0.027	-0.027	-0.027	-0.027	-0.019	-0.025	-0.021	-0.021	-0.021	-0.021	-0.021	-0.021	-0.021	-0.021	-0.02	-0.02	-0.02	-0.02	-0.02	-0.02	-0.02	-0.02	-0.02	-0.02	-0.02	-0.02	-0.02	-0.021	-0.021	-0.021	-0.021	-0.019	-0.019	-0.019	-0.019	-0.016	-0.016	-0.016	-0.016
YDR036C	0	0	0	0	0	0	0	0	0	0	0	0	0	0	0	0	0	0	0	0	0	0	0	0	0	0	0	0	0	0	0	0	0	0	0	0	0	0	0	0	0	0	0	0	0	0	0	0	0
YNL277W-A	0.03	0.03	0.029	0.029	0.029	0.029	0.029	0.027	0.028	0.028	0.026	0.026	0.026	0.029	0.032	0.031	0.031	0.031	0.031	0.032	0.032	0.034	0.034	0.034	0.034	0.034	0.035	0.035	0.035	0.037	0.039	0.041	0.041	0.041	0.041	0.041	0.041	0.041	0.041	0.041	0.041	0.043	0.045	0.045	0.045	0.045	0.045	0.044	0.037
YMR220W	-0.063	-0.066	-0.067	-0.067	-0.067	-0.061	-0.061	-0.064	-0.068	-0.068	-0.068	-0.068	-0.068	-0.068	-0.068	-0.068	-0.066	-0.061	-0.06	-0.061	-0.061	-0.061	-0.061	-0.061	-0.061	-0.062	-0.062	-0.059	-0.058	-0.058	-0.058	-0.058	-0.055	-0.055	-0.057	-0.059	-0.055	-0.055	-0.054	-0.052	-0.05	-0.049	-0.049	-0.049	-0.053	-0.054	-0.054	-0.059	-0.057
YDR044W	-0.147	-0.147	-0.147	-0.147	-0.145	-0.15	-0.151	-0.158	-0.158	-0.158	-0.158	-0.156	-0.162	-0.177	-0.177	-0.187	-0.138	-0.098	-0.098	-0.098	-0.073	-0.073	-0.069	-0.086	-0.08	-0.088	-0.102	-0.102	-0.118	-0.077	-0.076	-0.13	-0.066	-0.037	-0.037	-0.037	-0.024	-0.029	-0.034	-0.057	-0.057	-0.057	-0.062	-0.062	-0.062	-0.062	-0.062	-0.067	-0.047
YDL102W	-0.118	-0.118	-0.12	-0.147	-0.147	-0.147	-0.147	-0.147	-0.076	0.012	-0.015	-0.018	-0.018	-0.018	-0.018	-0.018	-0.014	-0.012	-0.012	-0.015	-0.013	-0.008	-0.008	-0.003	0.01	0.01	-0.001	-0.003	-0.003	-0.003	-0.003	-0.003	-0.003	-0.003	-0.001	-0.001	-0.004	0	0	0.005	0.005	0.005	0.005	0.005	0.005	0.016	0.016	0.023	0.023
YDR233C	0	0	0	0	0	0	0	0	0	0	0	0	0	0	0	0	0	0	0	0	0	0	0	0	0	0	0	0	0	0	0	0	0	0	0	0	0	0	0	0	0	0	0	0	0	0	0	0	0
YMR088C	0.028	0.028	0.026	0.022	0.016	0.015	0.018	0.019	0.019	0.022	0.01	0.01	0.01	0.01	0.01	0.01	0.009	0.015	0.013	0.018	0.02	0.02	0.023	0.022	0.022	0.023	0.019	0.019	0.018	0.018	0.017	0.017	0.016	0.018	0.018	0.018	0.02	0.016	0.016	0.018	0.019	0.023	0.02	0.02	0.02	0.021	0.024	0.023	0.025
YPL235W	-0.074	-0.071	-0.094	-0.1	-0.103	-0.111	-0.123	-0.105	-0.105	-0.105	-0.106	-0.087	-0.098	-0.098	-0.097	-0.1	-0.089	-0.089	-0.087	-0.079	-0.079	-0.079	-0.079	-0.079	-0.08	-0.073	-0.073	-0.074	-0.073	-0.06	-0.061	-0.061	-0.061	-0.067	-0.067	-0.069	-0.07	-0.07	-0.07	-0.07	-0.072	-0.08	-0.093	-0.101	-0.099	-0.099	-0.088	-0.09	-0.095
YKL064W	-0.027	-0.03	-0.03	-0.03	-0.055	-0.051	-0.053	-0.053	-0.063	-0.078	-0.095	-0.1	-0.1	-0.1	-0.097	-0.097	-0.085	-0.084	-0.082	-0.084	-0.084	-0.084	-0.084	-0.086	-0.086	-0.084	-0.075	-0.075	-0.075	-0.018	-0.014	-0.003	-0.006	-0.003	-0.003	-0.003	-0.014	-0.059	-0.042	-0.034	-0.036	-0.036	-0.036	-0.018	0.019	0.021	0.048	0.037	0.037
YOR016C	0.012	0.007	0.01	0.01	0.006	0.006	0.008	0.013	0.016	0.011	0.011	0.004	0.006	0.006	0.008	0.008	0.008	0.008	0.008	0.008	0.012	0.012	0.012	0.009	0.009	0.006	0.006	0.002	-0.003	-0.003	-0.009	-0.013	-0.019	-0.023	-0.023	-0.018	-0.017	-0.021	-0.021	-0.021	-0.021	-0.021	-0.021	-0.025	-0.025	-0.024	-0.024	-0.026	-0.019
YIL019W	0.031	0.031	0.025	0.025	0.025	0.02	0.02	0.02	0.02	0.018	0.018	0.018	0.017	0.024	0.021	0.03	0.024	0.027	0.027	0.039	0.056	0.058	0.058	0.058	0.064	0.064	0.064	0.064	0.066	0.066	0.066	0.075	0.082	0.083	0.085	0.074	0.057	0.051	0.047	0.069	0.069	0.062	0.06	0.06	0.06	0.063	0.063	0.063	0.062
YGL058W	0.011	0.009	0.013	0.003	0.003	0.003	0.003	0.002	0.002	0.004	0.003	0.004	0.002	0.002	0.004	0.003	0.004	0.006	0.004	0.004	0.001	0.001	0.001	0.001	-0.001	-0.001	-0.001	0	0	0	-0.004	-0.003	-0.003	-0.003	-0.003	-0.003	-0.001	0	0	-0.006	-0.004	-0.006	-0.017	-0.014	-0.015	-0.015	-0.015	-0.015	-0.015
YNL292W	0.028	0.038	0.038	0.038	0.038	0.038	0.057	0.038	0.058	0.058	0.058	0.05	0.047	0.044	0.036	0.036	0.035	0.031	0.029	0.031	0.032	0.037	0.037	0.037	0.042	0.043	0.036	0.033	0.033	0.029	0.033	0.033	0.037	0.03	0.028	0.022	0.021	0.022	0.022	0.022	0.022	0.02	0.019	0.019	0.014	0.014	0.014	0.014	0.014
YLR297W	-0.088	-0.091	-0.085	-0.085	-0.085	-0.072	-0.072	-0.072	-0.072	-0.092	-0.071	-0.045	-0.045	-0.045	-0.045	-0.038	-0.038	-0.038	-0.038	-0.038	-0.038	-0.044	-0.044	-0.05	-0.05	-0.05	-0.05	-0.05	-0.05	-0.05	-0.057	-0.061	-0.061	-0.056	-0.056	-0.056	-0.056	-0.056	-0.056	-0.06	-0.059	-0.059	-0.069	-0.053	-0.057	-0.057	-0.057	-0.057	-0.056
YFL013C	-0.006	-0.013	-0.011	-0.008	-0.006	-0.006	-0.01	-0.01	-0.007	-0.009	-0.009	-0.009	-0.009	-0.009	-0.011	-0.009	-0.007	-0.014	-0.014	-0.014	-0.014	-0.014	-0.014	-0.014	-0.014	-0.014	-0.005	-0.007	-0.005	0.004	0.004	0.007	0.005	0.005	0.007	-0.002	0.002	-0.006	-0.006	-0.001	0	0.008	0.001	-0.006	-0.007	-0.01	-0.018	-0.016	-0.016
YNL055C	0.029	0.029	0.029	0.025	0.024	0.013	0.013	0.016	0.016	0.016	0.016	0.018	0.013	0.01	0.01	0.01	0.01	0.01	0.006	0.018	0.01	0.005	0.005	-0.004	-0.001	-0.001	-0.001	-0.001	-0.001	0.023	0.023	0.037	0.037	0.037	0.047	0.047	0.045	0.051	0.043	0.043	0.039	0.039	0.037	0.055	0.066	0.045	0.063	0.04	0.04
YPR179C	0.033	0.033	0.031	0.041	0.039	0.04	0.054	0.038	0.038	0.038	0.035	0.049	0.056	0.063	0.045	0.06	0.06	0.061	0.083	0.088	0.088	0.097	0.097	0.082	0.082	0.082	0.082	0.082	0.077	0.085	0.085	0.067	0.067	0.063	0.066	0.068	0.061	0.063	0.058	0.061	0.061	0.061	0.061	0.045	0.039	0.048	0.048	0.042	0.034
YER118C	0.087	0.049	0.043	0.043	0.043	0.043	0.043	0.043	0.049	0.037	0.045	0.045	0.043	0.043	0.046	0.048	0.048	0.048	0.045	0.045	0.048	0.048	0.054	0.046	0.055	0.039	0.048	0.051	0.058	0.058	0.059	0.059	0.05	0.05	0.054	0.054	0.056	0.056	0.056	0.056	0.059	0.059	0.059	0.059	0.059	0.059	0.06	0.06	0.056
YAR014C	0.026	0.021	0.027	0.027	0.033	0.039	0.034	0.036	0.031	0.033	0.032	0.032	0.032	0.032	0.032	0.038	0.047	0.047	0.047	0.044	0.044	0.044	0.044	0.044	0.044	0.044	0.041	0.041	0.041	0.04	0.046	0.047	0.045	0.04	0.04	0.033	0.039	0.039	0.039	0.039	0.041	0.041	0.041	0.043	0.045	0.045	0.045	0.039	0.039
YJR124C	0.012	0.002	-0.005	0.013	0.012	-0.003	-0.003	-0.003	-0.016	-0.014	-0.002	-0.002	-0.001	0.002	0.011	0.011	0.011	0.013	0.015	0.021	0.019	0.015	0.011	0.011	0.006	0.006	0.003	0.005	-0.005	-0.005	-0.005	-0.002	-0.002	-0.005	-0.011	-0.011	-0.011	-0.011	-0.014	-0.014	-0.019	-0.019	-0.011	-0.015	-0.015	-0.011	-0.009	-0.009	-0.009
YJR092W	0.011	0.011	0.011	0.011	0.014	0.014	0.014	0.014	0.009	0.008	0.006	0.006	0.006	0.006	0.008	0.008	0.012	0.006	0.003	0.002	-0.004	-0.004	-0.004	-0.006	-0.006	-0.006	-0.009	-0.009	-0.004	0.003	0.003	0.003	0.003	0	-0.005	0.02	0.05	0.05	0.05	0.062	0.056	0.075	0.092	0.094	0.094	0.099	0.112	0.135	0.134
YML009C	-0.003	-0.004	-0.012	-0.012	-0.012	-0.012	-0.012	-0.012	-0.016	-0.013	-0.015	-0.018	-0.018	-0.018	-0.019	-0.018	-0.018	-0.018	-0.019	-0.019	-0.018	-0.019	-0.019	-0.018	-0.019	-0.021	-0.018	-0.018	-0.018	-0.018	-0.018	-0.018	-0.016	-0.016	-0.016	-0.016	-0.02	-0.02	-0.023	-0.022	-0.022	-0.018	-0.018	-0.02	-0.018	-0.018	-0.018	-0.018	-0.019
YDR181C	0.013	0.013	0.013	0.014	0.041	0.042	0.05	0.05	0.05	0.047	0.047	0.047	0.045	0.018	0.018	0.018	0.021	0.021	0.021	0.021	0.021	0.021	0.025	0.036	0.038	0.038	0.038	0.038	0.039	0.039	0.038	0.038	0.041	0.041	0.044	0.039	0.039	0.025	0.023	0.023	0.023	0.023	0.023	0.023	0.025	0.028	0.028	0.028	0.028
YGR102C	-0.028	-0.025	-0.025	-0.024	-0.024	-0.024	-0.025	-0.025	-0.025	-0.025	-0.025	-0.021	-0.018	-0.021	-0.021	-0.021	-0.021	-0.021	-0.021	-0.018	-0.018	-0.018	-0.018	-0.019	-0.019	-0.019	-0.019	-0.019	-0.018	-0.018	-0.018	-0.018	-0.018	-0.018	-0.018	-0.018	-0.021	-0.021	-0.021	-0.018	-0.019	-0.019	-0.018	-0.018	-0.018	-0.014	-0.013	-0.013	-0.014
YER034W	0.2	0.2	0.161	0.191	0.174	0.174	0.174	0.174	0.174	0.174	0.187	0.178	0.178	0.161	0.4	0.094	0.047	0.073	0.222	0.289	0.3	0.534	0.534	0.534	0.534	0.534	0	0.481	0.538	0.272	0.272	0.273	0.273	0.244	0.244	0.231	0.66	0.286	0.408	0.467	0.467	0.467	0.467	0.486	0.575	0.39	0.438	0.673	0.5
YPL159C	0.041	0.041	0.042	0.042	0.04	0.038	0.033	0.033	0.033	0.033	0.034	0.034	0.035	0.033	0.032	0.03	0.03	0.03	0.03	0.03	0.03	0.03	0.036	0.032	0.032	0.032	0.031	0.029	0.029	0.029	0.028	0.021	0.019	0.018	0.018	0.018	0.022	0.021	0.018	0.018	0.018	0.018	0.018	0.017	0.015	0.013	0.008	0.008	0.008
YBL022C	0.014	0.022	0.018	0.018	0.039	0.054	0.063	0.063	0.066	0.066	0.063	0.063	0.062	0.053	0.053	0.053	0.053	0.049	0.051	0.051	0.054	0.054	0.061	0.063	0.063	0.065	0.073	0.07	0.063	0.063	0.058	0.056	0.054	0.054	0.054	0.054	0.054	0.053	0.053	0.053	0.055	0.06	0.061	0.065	0.066	0.064	0.07	0.07	0.065
YNL244C	-0.071	-0.071	-0.071	-0.074	-0.074	-0.074	-0.077	-0.077	-0.074	-0.076	-0.076	-0.075	-0.075	-0.075	-0.076	-0.065	-0.074	-0.074	-0.074	-0.074	-0.062	-0.062	-0.089	-0.089	-0.077	-0.087	-0.089	-0.089	-0.009	0.04	0.042	0.031	0.031	0.057	0.057	0.057	0.06	0.117	0.119	0.187	0.173	0.173	0.15	0.151	0.133	0.133	0.126	0.126	0.075
YMR117C	0.046	0.046	0.046	0.046	0.046	0.053	0.046	0.046	0.026	0.026	0.025	0.025	0.023	0.023	0.03	0.038	0.04	0.043	0.043	0.037	0.036	0.036	0.03	0.03	0.03	0.028	0.028	0.023	0.025	0.025	0.021	0.021	0.021	0.021	0.021	0.021	0.021	0.021	0.021	0.021	0.021	0.021	0.021	0.021	0.02	0.02	0.02	0.02	0.02
YLR265C	0.002	0.002	0.005	0.021	0.028	0.025	0.025	0.015	0.015	0.015	0.019	0.019	0.019	0.028	0.026	0.026	0.026	0.028	0.028	0.027	0.03	0.03	0.03	0.03	0.032	0.029	0.029	0.03	0.035	0.035	0.035	0.033	0.031	0.039	0.041	0.034	0.035	0.035	0.035	0.035	0.036	0.036	0.039	0.042	0.046	0.045	0.045	0.041	0.048
YBR188C	-0.018	-0.018	-0.018	-0.018	-0.018	-0.018	-0.018	-0.018	-0.018	-0.018	-0.017	-0.019	-0.019	-0.02	-0.02	-0.02	-0.02	-0.013	-0.007	-0.016	-0.016	-0.021	-0.015	-0.014	-0.017	-0.019	-0.022	-0.022	-0.022	-0.022	-0.026	-0.027	-0.02	-0.024	-0.024	-0.024	-0.028	-0.013	-0.013	-0.013	-0.012	-0.018	-0.012	-0.012	-0.008	0.006	0.005	-0.006	-0.006
YPR020W	-0.025	-0.022	-0.026	-0.026	-0.026	-0.02	-0.022	-0.017	-0.017	-0.016	-0.007	-0.008	-0.008	-0.009	-0.007	-0.007	-0.006	-0.006	-0.006	-0.007	-0.01	-0.01	-0.01	-0.013	-0.014	-0.014	-0.014	-0.013	-0.013	-0.012	-0.013	-0.014	-0.015	-0.015	-0.016	-0.016	-0.016	-0.016	-0.016	-0.018	-0.019	-0.02	-0.02	-0.02	-0.02	-0.02	-0.02	-0.019	-0.016
YIL145C	0.022	0.022	0.022	0.024	0.049	0.047	0.05	0.043	0.039	0.042	0.04	0.036	0.03	0.036	0.034	0.04	0.042	0.034	0.035	0.036	0.036	0.028	0.029	0.036	0.033	0.033	0.033	0.033	0.034	0.034	0.034	0.033	0.03	0.03	0.029	0.03	0.03	0.032	0.032	0.032	0.033	0.033	0.033	0.033	0.036	0.033	0.034	0.033	0.033
YDR324C	0.115	0.115	0.104	0.102	0.102	0.105	0.107	0.107	0.107	0.107	0.107	0.107	0.107	0.105	0.109	0.113	0.112	0.094	0.094	0.092	0.091	0.102	0.102	0.107	0.107	0.107	0.113	0.103	0.112	0.093	0.091	0.096	0.095	0.095	0.095	0.092	0.074	0.074	0.079	0.079	0.079	0.094	0.101	0.099	0.099	0.099	0.099	0.099	0.099
YGR124W	-0.04	-0.042	-0.042	-0.042	-0.042	-0.035	-0.033	-0.029	-0.029	-0.017	-0.004	0.004	-0.013	0.001	0.003	0.003	0.001	0.012	0.012	0.007	0.004	0.004	0.004	0.004	0.004	0.001	0.018	0.089	0.029	-0.008	-0.022	-0.022	-0.039	-0.041	-0.033	-0.015	-0.01	-0.01	-0.017	-0.02	-0.02	-0.023	-0.008	-0.004	0.026	0.029	0.007	0.008	0.008
YOL059W	0.007	0.007	0.007	0.007	0.007	0.007	0.011	0.02	0.021	0.021	0.021	0.026	0.026	0.021	0.015	0.002	0.017	0.028	0.024	0.037	0.037	0.024	0.026	0.026	0.026	0.024	0.021	0.025	0.019	0.015	0.015	0.002	0.005	0.032	0.018	0.018	0.018	0.018	0.018	0.018	0.018	0.016	0.022	0.02	0.02	0.024	0.03	0.032	0.024
YCL047C	-0.076	-0.074	-0.074	-0.074	-0.074	-0.074	-0.09	-0.07	-0.069	-0.076	-0.075	-0.053	-0.046	-0.046	-0.029	-0.021	-0.019	-0.023	-0.022	-0.008	-0.008	-0.008	-0.004	-0.006	0.006	0.022	0.024	0.027	0.027	0.027	0.027	0.021	0.036	0.046	0.041	0.039	0.04	0.04	0.037	0.035	0.036	0.038	0.038	0.031	0.022	0.02	0.013	0.013	0.013
YDL054C	-0.056	-0.056	-0.055	-0.057	-0.057	-0.058	-0.057	-0.057	-0.057	-0.061	-0.06	-0.059	-0.061	-0.061	-0.066	-0.065	-0.063	-0.064	-0.071	-0.071	-0.068	-0.068	-0.068	-0.068	-0.069	-0.071	-0.07	-0.072	-0.072	-0.072	-0.072	-0.07	-0.07	-0.07	-0.07	-0.07	-0.072	-0.072	-0.072	-0.071	-0.073	-0.074	-0.076	-0.075	-0.076	-0.076	-0.076	-0.076	-0.076
YOR326W	0.272	0.28	0.293	0.319	0.315	0.334	0.352	0.27	0.287	0.293	0.293	0.293	0.283	0.259	0.067	0.069	0.064	0.075	0.082	0.172	0.169	0.167	0.167	0.167	0.166	0.141	0.143	0.074	0.073	0.073	0.07	0.067	0.067	0.071	0.074	0.074	0.073	0.056	-0.005	0.157	0.157	0.157	0.157	0.159	0.159	0.161	0.165	0.165	0.159
YER042W	0.021	0.021	0.02	0.022	0.027	0.018	0.02	0.02	0.022	0.023	0.024	0.021	0.019	0.019	0.019	0.019	0.019	0.019	0.019	0.019	0.019	0.019	0.022	0.023	0.025	0.022	0.022	0.022	0.02	0.018	0.02	0.021	0.021	0.021	0.02	0.02	0.018	0.02	0.023	0.015	0.011	0.011	0.011	0.011	0.015	0.014	0.014	0.013	0.013
YDR387C	-0.012	0.002	-0.003	-0.003	-0.005	-0.007	-0.007	0.011	0.013	0.013	0.013	0.013	0.013	0.01	-0.005	-0.007	-0.007	-0.007	-0.006	-0.002	-0.001	-0.007	-0.007	-0.007	-0.007	-0.011	-0.011	-0.014	-0.019	-0.019	-0.019	-0.02	-0.02	-0.018	-0.018	-0.018	-0.018	-0.019	-0.019	-0.021	-0.021	-0.021	-0.019	-0.019	-0.019	-0.019	-0.021	-0.021	-0.021
YNL224C	0.055	0.055	0.055	0.055	0.055	0.044	0.044	0.05	0.05	0.045	0.044	0.027	0.023	0.023	0.023	0.022	0.022	0.022	0.026	0.025	0.025	0.035	0.035	0.036	0.036	0.035	0.035	0.035	0.037	0.038	0.038	0.034	0.037	0.046	0.046	0.043	0.043	0.043	0.043	0.042	0.042	0.044	0.047	0.047	0.042	0.043	0.047	0.048	0.048
YOR299W	0.05	0.024	0.024	0.024	0.024	0.024	0.024	0.024	0.024	0.024	0.024	0.024	0.038	0.038	0.038	0.038	0.049	0.049	0.049	0.049	0.049	0.037	0.03	0.025	0	0	0.047	0.069	0.069	0.069	0.069	0.069	0.069	0.069	0.063	0.063	0.063	0.063	0.063	0.036	0.036	0.036	0.036	0.036	0.036	0.036	0.036	0.036	0.036
YBR028C	-0.023	-0.022	-0.022	-0.027	-0.029	-0.026	-0.025	-0.018	-0.019	-0.019	-0.019	-0.019	-0.018	-0.026	-0.029	-0.027	-0.027	-0.026	-0.031	-0.031	-0.031	-0.031	-0.032	-0.03	-0.03	-0.03	-0.03	-0.033	-0.035	-0.034	-0.034	-0.034	-0.034	-0.034	-0.034	-0.038	-0.038	-0.038	-0.038	-0.038	-0.037	-0.037	-0.04	-0.037	-0.038	-0.037	-0.037	-0.037	-0.037
YGL036W	0	0	0	0	0	0	0	0	0	0	0	0	0	0	0	0	0	0	0	0	0	0	0	0	0	0	0	0	0	0	0	0	0	0	0	0	0	0	0	0	0	0	0	0	0	0	0	0	0
YER150W	0.215	0.215	0.215	0.156	0.129	0.129	0.129	0.129	0.129	0.129	0.129	0.09	0.141	0.141	0.141	0.205	0.232	0.232	0.283	0.321	0.251	0.2	0.164	0.255	0.177	0.131	0.137	0.151	0.154	0.174	0.104	0.073	0.07	0.07	0.07	0.067	0.067	0.067	0.065	0.042	0.042	0.042	0.052	0.06	0.055	0.038	0.045	0.045	0.045
YML014W	0.015	0.011	0.012	0.013	0.016	0.013	0.015	0.009	0.011	0.011	0.011	0.011	0.003	-0.016	-0.012	-0.008	-0.013	-0.014	-0.011	-0.008	-0.007	-0.008	-0.008	0	-0.001	0.001	0.001	0.002	0.004	0	-0.011	-0.008	-0.01	-0.001	-0.001	-0.001	-0.003	-0.003	-0.003	-0.003	-0.003	-0.001	-0.001	-0.002	-0.003	-0.003	-0.003	-0.001	-0.003
YNL127W	0.018	0.009	0.019	0.026	0.022	0.022	0.022	0.022	0.015	0.019	0.019	0.008	-0.008	-0.014	-0.028	-0.023	-0.023	-0.019	-0.019	0.019	0.019	0.037	0.034	0.01	0.025	0.02	0.065	0.066	0.069	0.069	0.07	0.041	0.038	0.023	0.018	0.022	0.022	0.013	0.005	-0.015	-0.015	-0.013	0	0	0	0	0	0.002	0.004
YKL164C	0	0	0	0	0	0	0	0	0	0	0	0	0	0	0	0	0	0	0	0	0	0	0	0	0	0	0	0	0	0	0	0	0	0	0	0	0	0	0	0	0	0	0	0	0	0	0	0	0
YJL134W	-0.017	-0.017	-0.017	-0.017	-0.017	-0.017	-0.017	-0.017	-0.017	-0.017	-0.015	-0.014	-0.014	-0.014	-0.014	-0.012	-0.011	-0.011	-0.011	-0.011	-0.011	-0.011	-0.011	-0.009	-0.009	-0.009	-0.008	-0.008	-0.008	-0.01	-0.013	-0.013	-0.013	-0.013	-0.013	-0.013	-0.012	-0.012	-0.012	-0.012	-0.015	-0.015	-0.015	-0.015	-0.017	-0.019	-0.017	-0.017	-0.018
YJR096W	0.108	0.108	0.108	0.106	0.104	0.101	0.1	0.1	0.1	0.1	0.098	0.099	0.102	0.102	0.102	0.102	0.099	0.104	0.107	0.107	0.107	0.105	0.106	0.097	0.1	0.099	0.1	0.101	0.107	0.109	0.106	0.104	0.104	0.106	0.109	0.111	0.113	0.113	0.111	0.104	0.104	0.106	0.104	0.106	0.107	0.107	0.107	0.104	0.106
YJL213W	-0.205	-0.233	-0.261	0	-0.203	-0.193	-0.108	-0.094	-0.094	-0.087	-0.086	-0.114	-0.114	-0.114	-0.114	-0.114	-0.114	-0.114	-0.114	-0.12	-0.12	-0.087	-0.103	-0.095	-0.101	-0.101	-0.101	-0.098	-0.081	-0.081	-0.081	-0.089	-0.089	-0.089	-0.096	-0.076	-0.062	-0.062	-0.062	-0.06	-0.06	-0.06	-0.06	-0.06	-0.06	-0.06	-0.06	-0.06	-0.06
YOR296W	0.068	0.074	0.071	0.075	0.072	0.067	0.067	0.067	0.067	0.067	0.073	0.089	0.117	0.131	0.12	0.116	0.143	0.116	0.116	0.116	0.116	0.116	0.116	0.116	0.103	0.12	0.124	0.1	0.098	0.088	0.088	0.088	0.085	0.082	0.079	0.086	0.092	0.09	0.09	0.084	0.101	0.104	0.104	0.114	0.124	0.129	0.135	0.135	0.135
YJR098C	-0.036	-0.046	-0.041	-0.032	-0.014	0.003	0.003	0.003	0.009	0.004	-0.01	-0.013	-0.013	-0.018	0	0.018	0.032	0.028	0.028	0.033	0.044	0.052	0.044	0.01	0.01	0.01	0.01	0.01	0.01	0.015	0.013	0.015	0.015	0.013	0.009	-0.001	-0.011	-0.007	-0.005	-0.003	0	0.006	-0.019	-0.017	-0.017	-0.017	-0.018	-0.015	-0.014
YNL195C	0.127	0.124	0.112	0.112	0.119	0.118	0.118	0.118	0.106	0.121	0.112	0.14	0.14	0.124	0.12	0.099	0.099	0.099	0.093	0.093	0.09	0.077	0.116	0.112	0.11	0.11	0.084	0.084	0.094	0.093	0.097	0.097	0.093	0.093	0.093	0.093	0.071	0.067	0.108	0.096	0.112	0.101	0.097	0.079	0.081	0.072	0.069	0.051	0.051
YJL165C	0.041	0.018	-0.008	-0.007	-0.011	-0.009	-0.009	-0.009	-0.009	-0.007	-0.02	-0.035	-0.035	-0.034	-0.03	-0.03	-0.026	-0.029	-0.026	-0.023	-0.023	-0.023	-0.023	-0.024	-0.024	-0.027	-0.031	-0.031	-0.028	-0.03	-0.03	-0.03	-0.028	-0.019	-0.019	-0.019	-0.017	-0.006	-0.006	-0.006	-0.004	-0.004	-0.004	-0.004	-0.004	-0.004	-0.004	-0.007	-0.007
YGL250W	-0.038	-0.034	-0.034	-0.041	-0.06	-0.055	-0.048	-0.042	-0.042	-0.041	-0.041	-0.041	-0.046	-0.047	-0.052	-0.052	-0.052	-0.054	-0.058	-0.057	-0.055	-0.055	-0.044	-0.046	-0.046	-0.045	-0.046	-0.046	-0.046	-0.046	-0.047	-0.047	-0.048	-0.051	-0.048	-0.048	-0.048	-0.046	-0.046	-0.046	-0.046	-0.046	-0.046	-0.046	-0.046	-0.043	-0.043	-0.043	-0.043
YNR029C	0.022	0.023	0.023	0.023	0.026	0.026	0.022	0.026	0.027	0.027	0.027	0.026	0.026	0.027	0.021	0.021	0.02	0.02	0.02	0.021	0.021	0.021	0.021	0.019	0.017	0.021	0.021	0.021	0.021	0.021	0.024	0.026	0.026	0.026	0.026	0.023	0.023	0.023	0.029	0.028	0.03	0.034	0.035	0.035	0.038	0.038	0.035	0.035	0.035
YFR050C	0.018	0.018	0.018	0.016	0.016	0.017	0.017	0.016	0.015	0.015	0.015	0.019	0.019	0.019	0.019	0.02	0.02	0.02	0.017	0.012	0.01	0.01	0.009	0.01	0.01	0.01	0.011	0.011	0.011	0.011	0.011	0.012	0.012	0.012	0.014	0.013	0.013	0.013	0.013	0.014	0.013	0.013	0.013	0.013	0.013	0.013	0.013	0.013	0.013
YHR158C	0.045	0.062	0.062	0.062	0.065	0.079	0.081	0.083	0.083	0.083	0.082	0.082	0.088	0.109	0.079	0.041	0.045	0.043	0.043	0.043	0.034	0.039	0.039	0.039	0.039	0.039	0.038	0.047	0.047	0.047	0.05	0.022	0.017	0.017	0.017	0.021	0.017	0.017	0.017	0.017	0.017	0.019	0.014	0.014	0.014	0.014	0.014	0.014	0.014
YER162C	0.008	0.001	0.015	0.004	-0.044	-0.021	-0.021	-0.021	-0.021	-0.037	-0.036	-0.015	-0.015	-0.015	-0.006	0.044	0.076	0.058	0.06	0.071	0.089	0.095	0.077	0.099	0.099	0.113	0.113	0.113	0.113	0.115	0.115	0.115	0.115	0.112	0.111	0.109	0.116	0.097	0.101	0.113	0.11	0.114	0.114	0.105	0.105	0.105	0.105	0.105	0.094
YNR006W	0.01	0.01	0.006	0.003	0.01	0.012	0.015	0.01	-0.002	0.011	0.021	0.019	0.016	0.012	0.027	0.022	0.027	0.026	0.038	0.033	0.032	0.034	0.035	0.035	0.035	0.034	0.034	0.032	0.037	0.039	0.039	0.042	0.043	0.043	0.045	0.045	0.045	0.045	0.045	0.045	0.045	0.045	0.043	0.037	0.038	0.04	0.04	0.04	0.041
YKL113C	0	0	0	0	0	0	0	0	0	0	0	0	0	0	0	0	0	0	0	0	0	0	0	0	0	0	0	0	0	0	0	0	0	0	0	0	0	0	0	0	0	0	0	0	0	0	0	0	0
YJL046W	-0.043	-0.031	-0.04	-0.032	-0.032	-0.032	-0.017	-0.036	-0.065	0.03	0.037	0.021	0.006	-0.03	-0.043	-0.061	-0.036	-0.036	-0.032	-0.02	-0.026	-0.026	-0.026	-0.046	-0.043	-0.047	-0.028	-0.054	-0.054	-0.066	-0.039	-0.028	-0.012	-0.015	-0.015	-0.002	0	0	-0.002	-0.002	-0.002	-0.002	0.013	0.037	0.044	0.044	0.041	0.021	0.015
YOR212W	-0.045	-0.045	-0.045	-0.045	-0.045	-0.045	-0.06	-0.06	0	0	0	0	0	0	0	0	0	0	0	0	0	0	0	0	0	0	0	0	0	0	0	0	0	0	0	0	0	0	0	0	0	0	0	0	0	0	0	0	0
YJL084C	-0.001	-0.01	0.018	0.011	0.007	0.006	-0.041	-0.061	-0.057	-0.095	-0.095	-0.089	-0.051	-0.043	-0.043	-0.034	-0.034	-0.027	-0.022	-0.057	-0.063	-0.062	-0.062	-0.062	-0.062	-0.062	-0.068	-0.067	-0.067	-0.07	-0.07	-0.07	-0.07	-0.074	-0.066	-0.083	-0.083	-0.083	-0.087	-0.092	-0.092	-0.092	-0.091	-0.089	-0.086	-0.09	-0.09	-0.095	-0.097
YDR335W	-0.004	-0.004	-0.003	-0.002	-0.002	-0.002	-0.002	-0.002	-0.002	0	0	0	0.001	0.001	0.003	0.003	0.005	0.004	0.004	0.004	0.003	0.003	0.003	0.003	0.005	0.008	0.007	0.007	0.007	0.008	0.008	0.01	0.01	0.01	0.01	0.012	0.012	0.011	0.01	0.009	0.009	0.008	0.008	0.008	0.01	0.01	0.007	0.007	0.009
YDL120W	0.075	0.075	0.075	0.072	0.069	0.073	0.073	0.073	0.078	0.08	0.08	0.08	0.083	0.083	0.083	0.08	0.08	0.071	0.07	0.07	0.07	0.08	0.077	0.06	0.065	0.064	0.069	0.067	0.067	0.065	0.056	0.054	0.054	0.056	0.048	0.051	0.052	0.051	0.046	0.048	0.048	0.049	0.049	0.049	0.049	0.04	0.035	0.057	0.058
YOR042W	0.006	0.021	0.017	0.013	0.013	0.021	0.021	0.021	0.021	0.021	0.028	0.025	0.025	0.025	0.017	0.015	0.015	0.013	0.013	0.013	0.007	0.01	0.01	0.01	0.01	0.01	0.01	0.01	0.012	0.012	0.003	0.005	0.005	0.005	0.008	0.008	0.011	0.007	0.007	0.007	0.007	0.003	0.002	0.003	0.003	0.001	-0.004	-0.007	-0.007
YLR014C	0.037	0.04	0.04	0.046	0.035	0.032	0.029	0.027	0.03	0.023	0.021	0.026	0.02	0.02	0.02	0.012	0.018	0.024	0.022	0.015	0.015	0.015	0.015	0.014	0.013	0.007	0.006	0.018	0.013	0.005	0.007	0.005	0.011	0.002	0.007	0.016	0.016	0.016	0.016	0.016	0.017	0.017	0.021	0.021	0.021	0.021	0.021	0.02	0.016
YLR370C	0.065	0.066	0.068	0.068	0.066	0.066	0.066	0.063	0.063	0.068	0.068	0.068	0.068	0.068	0.068	0.066	0.063	0.066	0.063	0.063	0.061	0.061	0.061	0.061	0.061	0.059	0.062	0.063	0.063	0.063	0.063	0.063	0.063	0.063	0.063	0.063	0.063	0.063	0.063	0.066	0.066	0.066	0.063	0.06	0.06	0.06	0.06	0.06	0.06
YNL110C	0.018	0.016	0.016	0.008	0.007	0.007	0.014	0.014	0.015	0.02	0.02	0.021	0.021	0.028	0.026	0.026	0.019	0.019	0.019	0.016	0.016	0.014	0.013	0.028	0.026	0.028	0.028	0.028	0.028	0.028	0.027	0.027	0.027	0.019	0.019	0.019	0.034	0.028	0.03	0.033	0.033	0.035	0.021	0.028	0.029	0.038	0.039	0.039	0.039
YAL053W	0	0	0	0	0	0	0	0	0	0	0	0	0	0	0	0	0	0	0	0	0	0	0	0	0	0	0	0	0	-0.181	-0.181	-0.181	-0.181	-0.181	-0.181	-0.141	-0.141	-0.141	-0.141	-0.141	-0.141	-0.106	-0.106	-0.106	-0.106	-0.106	-0.106	-0.085	-0.085
YDR315C	0.085	0.095	0.113	0.113	0.097	0.1	0.097	0.09	0.09	0.09	0.09	0.09	0.09	0.09	0.093	0.089	0.066	0.066	0.066	0.066	0.066	0.068	0.068	0.068	0.064	0.064	0.064	0.064	0.058	0.058	0.056	0.056	0.055	0.047	0.049	0.049	0.046	0.05	0.055	0.055	0.056	0.054	0.054	0.053	0.053	0.045	0.04	0.04	0.038
YBR001C	-0.01	-0.01	-0.01	-0.01	-0.01	-0.01	-0.01	-0.01	-0.01	-0.012	-0.012	-0.01	-0.01	-0.01	-0.01	-0.009	-0.008	-0.008	-0.008	-0.011	-0.014	-0.014	-0.014	-0.013	-0.017	-0.017	-0.017	-0.017	-0.017	-0.017	-0.017	-0.017	-0.017	-0.017	-0.017	-0.015	-0.014	-0.014	-0.014	-0.014	-0.014	-0.014	-0.014	-0.011	-0.011	-0.011	-0.011	-0.011	-0.011
YLR039C	-0.001	-0.004	-0.004	-0.004	-0.004	-0.004	0	0.028	0.031	0.031	0.031	0.027	0.03	0.031	0.02	0.02	0.02	0.02	0.017	0.038	0.01	0.014	0.016	0.003	-0.031	-0.014	-0.014	-0.014	-0.014	0.011	0.007	0.023	0.023	0.025	0.025	0.027	0.02	0.02	0.022	0.019	0.017	0.017	0.021	0.016	0.005	0.012	0.014	0.014	0.014
YDL097C	0.098	0.099	0.099	0.101	0.107	0.079	0.092	0.092	0.109	0.109	0.109	0.109	0.109	0.109	0.126	0.123	0.133	0.135	0.135	0.135	0.135	0.134	0.125	0.125	0.127	0.127	0.127	0.125	0.125	0.132	0.132	0.135	0.131	0.145	0.099	0.099	0.098	0.267	0.294	0.186	0.212	0.305	0.305	0.299	0.299	0.299	0.299	0.271	0.299
YDL227C	0	0.009	-0.008	-0.008	-0.004	-0.018	-0.051	-0.051	-0.022	-0.013	-0.003	0.003	0.003	0.006	0.004	0.01	0.01	0.01	0.01	0.01	0.004	-0.004	-0.011	-0.011	-0.011	-0.004	0.001	0.004	0.004	0.004	-0.001	-0.007	-0.007	-0.017	-0.02	-0.02	-0.018	-0.02	-0.013	-0.016	-0.012	-0.012	-0.012	-0.013	-0.013	-0.013	-0.013	-0.017	-0.014
YOR358W	0.104	0.101	0.102	0.09	0.111	0.111	0.112	0.141	0.141	0.143	0.146	0.151	0.216	0.216	0.21	0.21	0.201	0.201	0.199	0.201	0.201	0.244	0.244	0.248	0.246	0.244	0.244	0.226	0.224	0.224	0.197	0.198	0.203	0.166	0.166	0.167	0.167	0.167	0.166	0.17	0.173	0.165	0.165	0.168	0.168	0.165	0.128	0.129	0.129
YDL033C	-0.081	-0.079	-0.07	-0.07	-0.068	-0.066	-0.068	-0.068	-0.06	-0.06	-0.06	-0.061	-0.06	-0.06	-0.06	-0.06	-0.063	-0.062	-0.062	-0.062	-0.062	-0.062	-0.056	-0.056	-0.056	-0.056	-0.056	-0.059	-0.059	-0.056	-0.058	-0.059	-0.064	-0.064	-0.064	-0.061	-0.061	-0.057	-0.057	-0.053	-0.053	-0.053	-0.053	-0.053	-0.053	-0.055	-0.055	-0.055	-0.052
YMR021C	0.052	0.046	0.043	0.064	0.061	0.033	0.006	0.006	0.006	0.02	0.02	0.023	0.018	0.012	0.012	0.021	-0.009	0.017	0.017	0.017	0.018	0.018	0.018	0.018	0.018	0.018	0.022	0.022	0.024	0.021	0.021	0.021	0.024	0.013	0.014	0.014	0.014	0.014	0.011	0.019	0.019	0.019	0.015	0.015	0.015	0.015	0.015	0.015	0.017
YIR025W	-0.008	-0.008	-0.023	-0.023	-0.034	-0.029	-0.031	-0.028	-0.032	-0.03	-0.044	-0.044	-0.047	-0.044	-0.044	-0.044	-0.044	-0.044	-0.044	-0.04	-0.024	-0.027	-0.032	-0.032	-0.023	-0.025	-0.027	-0.029	-0.029	-0.059	-0.027	-0.035	-0.035	-0.035	-0.098	-0.109	-0.091	-0.091	-0.101	-0.07	-0.075	-0.083	-0.123	-0.043	-0.043	-0.037	-0.022	-0.022	-0.022
YBR047W	0.047	0.047	0.047	0.047	0.047	0.047	0.047	0.047	0.047	0.047	0.045	0.045	0.041	0.041	0.041	0.041	0.041	0.038	0.036	0.036	0.036	0.034	0.04	0.038	0.025	0.021	0.021	0.018	0.001	0.012	0.008	0.008	0.008	0.006	0.008	0.004	0.003	0.003	0.003	0.003	0.007	0.005	0.005	0.002	0.002	0.003	-0.007	0	0
YJL005W	-0.041	-0.066	0	-0.003	-0.026	-0.029	-0.026	-0.026	-0.026	-0.015	-0.014	-0.014	-0.014	-0.008	-0.008	-0.008	-0.008	-0.008	-0.013	-0.013	-0.013	-0.013	-0.011	-0.005	0.001	0	0.002	0.002	0.001	0.004	0.006	0.011	0.011	0.011	0.011	0.011	0.011	0.011	0.017	0.016	0.016	0.017	0.017	0.017	0.021	0.021	0.021	0.021	0.021
YOR028C	-0.08	0.002	0.004	-0.006	-0.006	0.01	0.029	0.021	0.041	0.029	0.074	0.074	0.074	0.086	0.029	0.072	0.072	0.072	0.072	0.072	0.056	0.056	0.056	0.056	0.056	0.056	0.094	0.094	0.094	0.094	0.039	0.039	0.062	0.062	0.062	0.062	0.062	0.062	0.062	0.062	0.196	0.22	0.222	0.198	0.272	0.347	0.347	0.347	0.347
YGL083W	-0.018	-0.018	-0.02	-0.02	-0.023	-0.023	-0.021	-0.021	-0.021	-0.019	-0.015	-0.014	-0.014	-0.009	-0.013	-0.02	-0.021	-0.021	-0.021	-0.021	-0.021	-0.024	-0.024	-0.026	-0.026	-0.023	-0.021	-0.02	-0.02	-0.022	-0.029	-0.015	-0.015	-0.015	-0.015	-0.015	-0.013	-0.015	-0.015	-0.015	-0.015	-0.015	-0.015	-0.015	-0.015	-0.02	-0.027	-0.034	-0.046
YAL007C	0.148	0.144	0.153	0.153	0.153	0.138	0.138	0.14	0.14	0.141	0.149	0.169	0.169	0.16	0.157	0.157	0.154	0.161	0.161	0.161	0.161	0.161	0.161	0.159	0.164	0.155	0.15	0.161	0.139	0.139	0.139	0.139	0.139	0.132	0.141	0.146	0.146	0.147	0.137	0.137	0.136	0.136	0.133	0.131	0.136	0.137	0.138	0.133	0.133
YBR242W	-0.05	-0.068	-0.079	-0.079	-0.079	-0.079	-0.079	-0.084	-0.084	-0.084	-0.083	-0.082	-0.082	-0.082	-0.096	-0.091	-0.096	-0.096	-0.096	-0.096	-0.096	-0.111	-0.109	-0.113	-0.113	-0.113	-0.09	-0.095	-0.093	-0.09	-0.081	-0.061	-0.074	-0.071	-0.069	-0.086	-0.059	-0.061	-0.061	-0.061	-0.059	-0.053	-0.046	-0.069	-0.069	-0.069	-0.069	-0.069	-0.068
YEL055C	0.005	0.006	0.004	0.003	-0.002	-0.002	-0.002	-0.004	-0.004	-0.007	-0.007	-0.007	-0.007	-0.008	-0.009	-0.008	-0.008	-0.008	-0.011	-0.016	-0.005	-0.004	-0.004	-0.004	-0.003	-0.005	-0.004	0.001	-0.001	0	0	0.001	0.002	0.002	0.002	0.002	0.002	-0.001	0	-0.002	-0.004	-0.006	-0.006	-0.009	-0.009	-0.009	-0.009	-0.013	0
YGL191W	0	0	0	0	0	0	0	0	0	0	0	0	0	0	0	0	0	0	0	0	0	0	0	0	0	0	0	0	0	0	0	0	0	0	0	0	0	0	0	0	0	0	0	0	0.034	0.034	0.034	0.021	0.021
YMR241W	0.405	0.394	0.398	0.392	0.331	0.261	0.251	0.24	0.244	0.244	0.244	0.244	0.244	0.257	0.257	0.256	0.258	0.266	0.254	0.254	0.233	0.232	0.232	0.226	0.226	0.191	0.191	0.103	0.07	0.07	0.034	0.083	0.197	0.192	0.117	0.108	0.108	0.108	0.202	0.163	0.179	0.179	0.106	0.148	0.128	0.128	0.128	0.064	0.05
YMR305C	0.054	0.054	0.054	0.054	0.054	0.054	0.053	0.057	0.068	-0.041	-0.041	-0.041	-0.041	-0.041	-0.036	-0.033	-0.024	-0.018	-0.021	-0.021	-0.021	-0.018	-0.018	-0.015	-0.01	-0.013	-0.013	-0.018	-0.017	-0.018	-0.013	-0.005	-0.005	-0.005	-0.005	-0.005	-0.005	-0.002	-0.002	-0.002	-0.004	0	0	0.003	0.003	0.004	0.014	0.014	0.014
YOL006C	0.011	0.011	0.011	0.001	-0.003	-0.001	-0.004	-0.01	-0.011	-0.009	-0.009	-0.026	-0.038	-0.036	-0.034	-0.049	-0.039	-0.038	-0.037	-0.038	-0.04	-0.04	-0.04	-0.04	-0.04	-0.04	-0.04	-0.043	-0.041	-0.041	-0.041	-0.041	-0.041	-0.041	-0.034	-0.038	-0.038	-0.038	-0.038	-0.038	-0.038	-0.036	-0.045	-0.047	-0.042	-0.04	-0.036	-0.033	-0.033
YMR083W	-0.043	-0.043	-0.043	-0.033	-0.033	-0.052	-0.052	-0.052	-0.031	-0.031	-0.031	-0.007	0.021	0.021	0.021	0.021	-0.002	-0.002	-0.002	-0.002	-0.002	-0.002	-0.002	-0.018	-0.018	-0.018	-0.018	-0.037	-0.037	-0.01	-0.01	-0.01	-0.01	0.027	0.043	0.043	0.043	0.043	0.03	0.03	0.012	0.034	0.034	0.015	0.015	0.015	0.015	0.009	0.011
YLR177W	-0.05	-0.045	-0.045	-0.032	-0.027	0	0	-0.006	0.001	0.001	-0.016	-0.011	0.004	0.004	0.004	0.01	0.038	0.022	0.027	0.027	0.057	0.051	0.047	0.008	0.015	0.015	0.015	0.015	0.015	0.015	0.011	0.011	0.017	0.015	-0.001	-0.001	0.001	0.003	0.003	-0.004	0.052	0.024	0.103	0.103	0.106	0.106	0.106	0.103	0.112
YMR164C	0.098	0.097	0.128	0.096	0.093	0.09	0.09	0.067	0.043	0.065	0.068	0.068	0.057	0.057	0.057	0.06	0.072	0.086	0.09	0.091	0.094	0.094	0.101	0.113	0.116	0.116	0.116	0.116	0.105	0.116	0.118	0.119	0.129	0.129	0.134	0.134	0.134	0.132	0.117	0.117	0.117	0.117	0.121	0.121	0.121	0.121	0.141	0.141	0.155
YPR132W	0.021	0.021	0.021	0.016	0.016	-0.001	-0.001	-0.001	0.009	0.007	0.007	0.012	0.012	0.012	0.011	0.011	0.011	0.011	0.011	0.011	0.011	0.019	0.019	0.019	0.02	0.02	0.02	0.019	0.019	0.014	0.014	0.014	0.014	0.008	0.008	0.006	0.006	0.008	0.008	0.009	0.008	0.003	0.002	0.005	0.008	0.011	0.014	0.011	0.01
YBR068C	0	0	0	0	0	0	0	0	0	0	0	0	0	0	0	0	0	0	0	0	0	0	0	0	0	0	0	0	0	0	0	0	0	0	0	0	0	0	0	0	0	0	0	0	0	0	0	0	0
YKL092C	-0.055	-0.055	-0.053	-0.052	-0.055	-0.055	-0.043	-0.043	-0.043	-0.034	-0.034	-0.034	-0.037	-0.033	-0.03	-0.024	-0.026	-0.039	-0.037	-0.014	-0.014	-0.011	-0.01	-0.006	-0.006	-0.008	-0.011	-0.017	-0.032	-0.025	-0.025	-0.025	-0.025	-0.024	-0.02	-0.02	-0.02	-0.021	-0.021	-0.021	-0.021	-0.018	-0.016	-0.016	-0.013	-0.02	-0.02	-0.02	-0.024
YGL065C	0.055	0.055	0.055	0.055	0.052	0.048	0.053	0.053	0.057	0.059	0.053	0.051	0.052	0.046	0.044	0.046	0.046	0.046	0.044	0.032	0.026	0.026	0.026	0.028	0.028	0.027	0.027	0.027	0.027	0.027	0.028	0.026	0.027	0.032	0.035	0.035	0.035	0.035	0.032	0.03	0.032	0.032	0.032	0.032	0.032	0.032	0.031	0.031	0.028
YEL036C	0	0	0	0	0	0	0	0	0	0	0	0	0	0	0	0	0	0	0	0	0	0	0	0	0	0	0	0	0	0	0	0	0	0	0	0	0	0	0	-0.055	-0.043	-0.043	-0.043	-0.043	-0.043	-0.043	-0.043	-0.043	-0.043
YPL141C	0.07	0.07	0.071	0.087	0.08	0.064	0.053	0.053	0.053	0.053	0.052	0.048	0.059	0.059	0.06	0.06	0.06	0.073	0.048	0.038	0.036	0.041	0.052	0.054	0.051	0.036	0.024	0.029	0.029	0.029	0.029	0.018	0.011	0.015	0.011	0.011	0.011	0.004	0.004	0.002	0	-0.009	-0.009	-0.014	-0.014	-0.014	-0.01	-0.01	-0.01
YGR080W	0.007	0.007	0.007	0.007	-0.009	-0.011	-0.007	-0.005	-0.002	0.003	0.001	0.011	0.011	0.007	0.01	0.011	0.011	0.015	0.017	0.003	0.005	0.001	-0.007	-0.007	-0.011	-0.01	-0.009	-0.009	-0.009	-0.01	-0.01	-0.01	-0.011	-0.011	-0.012	-0.012	-0.012	-0.011	-0.011	-0.011	-0.011	-0.011	-0.009	-0.009	-0.009	-0.009	-0.007	-0.006	-0.006
YGL124C	0	0	0	0	0	0	0	0	0	0	0	0	0	0	0	0	0	0	0	0	0	0	0	0	0	0	0	0	0	0	0	0	0	0	0	0	0	0	0	0	0	0	0	0	0	0	0	0	0
YHR152W	-0.042	-0.042	-0.042	-0.042	-0.055	-0.055	0.01	-0.016	-0.039	-0.006	0.006	0.006	0.009	0.023	0.011	0.011	0.011	0.011	0.083	0.032	0.032	0.032	0.032	0.097	0.079	0.106	0.095	0.09	0.063	0.063	0.069	0.079	0.121	0.045	0.004	0.009	-0.023	0.026	0.068	0.197	0.197	0.197	0.197	0.195	0.194	0.194	0.198	0.135	0.128
YPL172C	-0.064	-0.066	-0.062	-0.058	-0.058	-0.055	-0.083	-0.095	-0.066	-0.07	-0.068	-0.066	-0.066	-0.066	-0.066	-0.066	-0.07	-0.067	-0.086	-0.057	-0.057	-0.057	-0.057	-0.04	-0.038	-0.038	-0.038	-0.038	-0.038	-0.034	-0.035	-0.07	-0.07	-0.066	-0.065	-0.065	-0.062	-0.062	-0.062	-0.062	-0.062	-0.064	-0.064	-0.064	-0.064	-0.064	-0.063	-0.06	-0.058
YDR222W	-0.029	-0.027	-0.022	-0.022	-0.021	-0.024	-0.027	-0.029	-0.027	-0.029	-0.029	-0.029	-0.029	-0.029	-0.038	-0.039	-0.039	-0.039	-0.039	-0.039	-0.038	-0.041	-0.035	-0.024	-0.024	-0.024	-0.024	-0.024	-0.024	-0.024	-0.024	-0.029	-0.029	-0.034	-0.052	-0.052	-0.052	-0.057	-0.057	-0.053	-0.043	-0.043	-0.043	-0.036	-0.043	-0.055	-0.07	-0.07	-0.07
YNL201C	-0.068	-0.07	-0.061	-0.07	-0.061	-0.061	-0.061	-0.061	-0.058	-0.058	-0.058	-0.058	-0.058	-0.058	-0.058	-0.058	-0.058	-0.056	-0.055	-0.055	-0.057	-0.067	-0.073	-0.073	-0.073	-0.078	-0.077	-0.077	-0.077	-0.077	-0.077	-0.078	-0.078	-0.078	-0.077	-0.071	-0.063	-0.063	-0.063	-0.059	-0.059	-0.059	-0.055	-0.055	-0.058	-0.059	-0.063	-0.063	-0.058
YER119C	0.002	0.006	-0.006	-0.002	-0.002	-0.005	0.002	0.004	0.005	-0.001	-0.001	0.001	0.001	0.001	0.001	0.001	0.001	-0.003	-0.003	-0.003	-0.003	-0.001	-0.001	-0.001	-0.001	-0.001	-0.001	-0.002	-0.002	-0.002	-0.002	-0.003	-0.003	-0.002	-0.003	0.001	-0.002	-0.002	-0.003	-0.005	-0.005	-0.005	-0.005	-0.005	-0.005	-0.005	-0.005	-0.009	-0.014
YOR108W	0.087	0.087	0.09	0.081	0.079	0.071	0.081	0.066	0.046	0.056	0.057	0.065	0.065	0.072	0.072	0.072	0.072	0.072	0.076	0.076	0.088	0.126	0.138	0.135	0.135	0.135	0.117	0.119	0.119	0.126	0.131	0.094	0.094	0.091	0.087	0.097	0.102	0.102	0.102	0.128	0.128	0.122	0.126	0.14	0.133	0.125	0.118	0.129	0.118
YIL018W	-0.017	-0.017	0.021	0.021	0.021	0.021	0.029	0.029	0.029	0.029	0.003	0.003	-0.013	-0.013	0.024	0.048	0.048	0.048	-0.014	-0.012	0	0	0	0	0	0	0	0	0	0	0	0	0	0	0	0	0	0	0	0	0	0	-0.032	-0.032	-0.032	-0.032	-0.027	-0.027	-0.027
YKR075C	0.065	0.065	0.065	0.065	0.048	0.048	0.048	0.048	0.048	0	0	0	0	0	0	0	0	0	0	0	0	0.016	0.016	0.016	0.014	0.014	0.014	0.014	0.014	0.014	0.014	0.014	0.014	0.014	0.014	0.014	0.014	0.014	0.014	0.014	0.014	0.014	0.014	0.014	0.014	0.014	0.014	0.014	0.014
YOR219C	0.003	0.003	0.003	-0.003	-0.003	-0.01	-0.013	-0.01	-0.006	-0.006	-0.004	-0.004	-0.003	-0.003	-0.004	-0.002	0.001	-0.008	-0.008	-0.008	0.005	0.007	0.011	0.01	0.01	0.011	0.011	0.011	0.008	0.008	0.008	0.008	0.008	0.011	0.011	0.011	0.013	0.013	0.013	0.013	0.013	0.013	0.013	0.011	0.011	0.011	0.011	0.007	0.006
YLR243W	0.026	0.026	0.026	0.043	0.042	0.021	0.028	0.028	0.031	0.027	0.031	0.031	0.031	0.031	0.045	0.057	0.053	0.053	0.035	0.039	0.006	0.009	0.009	0.008	0.013	0.013	0.013	0.017	0.012	0.012	0.008	-0.004	-0.004	-0.012	-0.018	-0.018	-0.018	-0.016	-0.014	-0.014	-0.014	-0.014	-0.014	-0.014	-0.014	-0.008	-0.01	-0.014	-0.017
YDL112W	-0.024	-0.026	-0.029	-0.029	-0.029	-0.029	-0.025	-0.025	-0.025	-0.023	-0.025	-0.024	-0.024	-0.024	-0.024	-0.024	-0.024	-0.024	-0.024	-0.023	-0.019	-0.022	-0.022	-0.025	-0.025	-0.025	-0.025	-0.027	-0.027	-0.027	-0.027	-0.027	-0.027	-0.03	-0.031	-0.031	-0.031	-0.031	-0.032	-0.035	-0.048	-0.047	-0.047	-0.045	-0.058	-0.058	-0.058	-0.059	-0.055
YOL136C	0.037	0.025	0.027	0.027	0.029	0.029	0.029	0.029	0.032	0.032	0.03	0.03	0.03	0.03	0.03	0.03	0.029	0.033	0.033	0.033	0.033	0.033	0.031	0.031	0.031	0.031	0.031	0.032	0.031	0.03	0.03	0.028	0.028	0.028	0.025	0.025	0.025	0.028	0.028	0.028	0.019	0.018	0.016	0.013	0.013	0.013	0.013	0.013	0.013
YDL189W	0.014	0.013	0.013	0.006	0.008	0.011	0.006	0.002	0.001	0.001	-0.002	-0.002	-0.003	-0.003	-0.001	0.009	0.009	0.009	0.009	0.008	0.008	0.008	0.006	0.006	0.008	0.002	0	0.003	0.003	0.003	0.007	0.007	0.007	0.007	0.007	0.007	0.007	0.007	0.007	0.007	0.006	0.006	0.006	0.006	0.006	0.003	0.003	0.001	-0.002
YOL018C	0.031	0.029	0.036	0.045	0.047	0.047	0.045	0.047	0.051	0.015	0.005	-0.005	-0.005	-0.009	-0.009	-0.011	-0.011	-0.017	-0.017	-0.015	-0.02	-0.02	-0.023	-0.011	-0.007	-0.007	-0.009	-0.013	-0.02	-0.085	-0.094	-0.102	-0.102	-0.098	-0.062	-0.062	-0.04	-0.059	-0.055	-0.06	-0.062	-0.062	-0.078	-0.078	-0.078	-0.078	-0.078	-0.084	-0.081
YHR178W	0.01	0.01	0.009	0.007	0.007	0.007	0.008	0.009	0.007	0.006	0.006	0.004	0.006	0.006	0.006	0.006	0.006	0.006	0.006	0.006	0.006	0.004	0.006	0	0	0	0	0	0	0	0.002	0.002	0.002	0.001	-0.001	-0.001	0.002	0.003	0.003	0.002	0.002	0.003	0.003	0.003	0.003	0.003	0	0.002	0.003
YOR078W	0.026	0.02	0.02	0.016	0.041	0.058	0.05	0.042	0.042	0.042	0.042	0.042	0.038	0.038	0.038	0.038	0.046	0.041	0.042	0.044	0.044	0.044	0.044	0.044	0.044	0.044	0.044	0.044	0.044	0.047	0.047	0.063	0.069	0.069	0.073	0.062	0.062	0.059	0.064	0.064	0.062	0.062	0.064	0.07	0.064	0.044	0.051	0.051	0.051
YML125C	0.028	0.028	0.028	0.03	0.03	0.03	0.029	0.031	0.029	0.029	0.029	0.032	0.031	0.031	0.029	0.028	0.028	0.028	0.028	0.028	0.028	0.028	0.028	0.028	0.028	0.026	0.025	0.025	0.025	0.025	0.025	0.025	0.026	0.024	0.024	0.024	0.024	0.024	0.024	0.021	0.021	0.02	0.02	0.02	0.02	0.02	0.02	0.02	0.019
YGR177C	0.008	0.019	0.019	0.019	0.025	0.025	0.017	0.017	0.017	0.017	0.017	0.012	0.012	0.012	0.007	0.006	0.01	-0.001	-0.001	0.004	0.004	0.01	0.01	0.01	0.008	0.008	0	-0.002	-0.007	-0.005	-0.011	-0.015	-0.016	-0.018	-0.018	-0.031	-0.02	-0.02	-0.023	-0.025	-0.03	-0.033	-0.043	-0.043	-0.043	-0.048	-0.042	-0.042	-0.042
YDL220C	-0.053	-0.046	-0.038	-0.033	-0.03	-0.013	-0.013	-0.018	-0.016	-0.015	-0.019	-0.022	-0.019	-0.019	-0.007	-0.012	-0.013	-0.005	-0.007	-0.007	-0.003	-0.007	-0.011	-0.013	-0.021	-0.027	-0.027	-0.017	-0.02	-0.018	-0.021	-0.019	-0.023	-0.023	-0.028	-0.028	-0.03	-0.03	-0.032	-0.035	-0.035	-0.035	-0.035	-0.03	-0.03	-0.03	-0.035	-0.041	-0.038
YJL151C	0	0	0	0	0	0	0	0	0	0	0	0	0	0	0	0	0	0	0	0	0	0	0	0	0	0	0	0	0	0	0	0	0	0	0	0	0	0	0	0	0	0	0	0	0	0	0	0	0
YBR053C	0.06	0.071	0.071	0.063	0.06	0.064	0.064	0.064	0.066	0.062	0.064	0.089	0.083	0.083	0.082	0.06	0.041	0.016	0.012	0.018	0.018	0.014	0.014	0.014	0.01	-0.013	-0.013	-0.016	-0.016	-0.016	-0.018	-0.018	-0.018	-0.018	-0.018	-0.014	-0.009	-0.009	-0.012	-0.012	-0.013	-0.021	-0.021	-0.015	-0.015	-0.015	-0.015	-0.015	-0.015
YPL220W	-0.007	-0.009	-0.009	-0.009	-0.009	-0.009	-0.009	-0.009	-0.009	-0.002	-0.001	-0.002	0.001	0.001	0.003	0.003	0.003	0.003	0.003	0.003	-0.002	-0.003	-0.003	-0.004	-0.001	-0.001	0.002	0.001	0.001	0.001	0.001	-0.004	-0.007	-0.009	-0.013	-0.013	-0.011	-0.016	-0.018	-0.016	-0.012	0.002	0	0	0	-0.002	-0.002	-0.002	-0.002
YAL043C	0.057	0.062	0.058	0.052	0.052	0.052	0.052	0.052	0.052	0.051	0.051	0.051	0.051	0.055	0.048	0.048	0.045	0.045	0.045	0.045	0.045	0.045	0.045	0.045	0.045	0.045	0.042	0.045	0.045	0.045	0.045	0.045	0.045	0.045	0.043	0.043	0.043	0.043	0.043	0.043	0.036	0.039	0.039	0.039	0.039	0.039	0.039	0.039	0.039
YNL232W	-0.052	-0.052	-0.052	-0.052	-0.052	-0.051	-0.051	-0.061	-0.061	-0.061	-0.061	-0.061	-0.058	-0.058	-0.058	-0.058	-0.058	-0.058	-0.055	-0.05	-0.054	-0.055	-0.055	-0.055	-0.053	-0.052	-0.051	-0.052	-0.052	-0.052	-0.052	-0.052	-0.054	-0.054	-0.055	-0.054	-0.054	-0.055	-0.055	-0.055	-0.055	-0.06	-0.057	-0.055	-0.049	-0.048	-0.048	-0.046	-0.035
YFR034C	0.06	0.058	0.054	0.055	0.052	0.052	0.051	0.049	0.049	0.049	0.049	0.049	0.049	0.047	0.049	0.049	0.049	0.056	0.058	0.05	0.037	0.037	0.037	0.037	0.037	0.038	0.032	0.031	0.035	0.035	0.035	0.034	0.033	0.033	0.028	0.028	0.028	0.026	0.027	0.027	0.027	0.028	0.029	0.025	0.025	0.026	0.026	0.02	0.021
YCR026C	-0.09	-0.09	-0.09	-0.1	-0.1	-0.105	-0.104	-0.106	-0.107	-0.112	-0.117	-0.117	-0.117	-0.117	-0.117	-0.114	-0.114	-0.121	-0.12	-0.12	-0.12	-0.124	-0.126	-0.118	-0.118	-0.118	-0.118	-0.121	-0.121	-0.118	-0.118	-0.119	-0.119	-0.119	-0.119	-0.111	-0.117	-0.117	-0.117	-0.117	-0.117	-0.117	-0.117	-0.112	-0.112	-0.107	-0.107	-0.108	-0.083
YER077C	-0.015	-0.01	-0.016	-0.016	-0.019	-0.021	-0.002	-0.003	-0.005	-0.005	-0.006	-0.006	0.003	0.003	0	0.006	0.006	0.008	0.008	0.018	0.023	0.025	0.025	0.021	0.022	0.017	0.017	0.017	0.009	0.014	0.014	0.017	0.008	0.01	0.013	0.018	0.024	0.027	0.027	0.027	0.027	0.027	0.027	0.027	0.027	0.023	0.028	0.03	0.023
YLR406C	0	0	0	0	0	0	0	0	0	0	0	0	0	0	0	0	0	0	0	0	0	0	0	0	0	0	0	0	0	0	0	0	0	0	0	0	0	0	0	0	0	0	0	0	0	0	0	0	0
YHL015W-A	-0.008	-0.008	-0.009	-0.009	-0.012	-0.012	-0.012	-0.01	-0.012	-0.012	-0.013	-0.013	-0.013	-0.013	-0.013	-0.013	-0.013	-0.013	-0.013	-0.011	-0.009	-0.009	-0.009	-0.009	-0.009	-0.009	-0.009	-0.005	-0.004	-0.004	-0.004	0.002	0.003	0.001	-0.001	-0.001	-0.001	-0.001	-0.001	-0.001	-0.001	-0.001	-0.002	-0.003	-0.003	-0.003	-0.003	-0.003	-0.003
YGR295C	0.018	0.021	0.021	0.025	0.019	0.019	0.019	0.016	0.034	0.03	0.021	0.023	0.024	0.016	0.013	0.004	0.012	0.011	0.011	0.014	0.014	0.021	0.019	0.021	0.024	0.024	0.024	0.026	0.024	0.026	0.027	0.027	0.029	0.029	0.031	0.03	0.024	0.026	0.022	0.022	0.022	0.026	0.03	0.033	0.04	0.045	0.042	0.042	0.04
YGL026C	0.023	0.042	0.045	0.049	0.047	0.059	0.059	0.06	0.06	0.06	0.064	0.061	0.072	0.068	0.074	0.075	0.071	0.071	0.069	0.069	0.071	0.071	0.071	0.071	0.068	0.068	0.067	0.068	0.068	0.068	0.068	0.066	0.066	0.073	0.073	0.076	0.066	0.062	0.049	0.049	0.049	0.049	0.043	0.043	0.039	0.04	0.04	0.034	0.036
YOR073W	-0.103	-0.093	-0.102	-0.102	-0.082	-0.082	-0.078	-0.078	-0.079	-0.079	-0.057	-0.063	-0.044	-0.04	-0.045	-0.036	-0.032	-0.03	-0.027	-0.027	-0.027	-0.027	-0.025	-0.021	-0.019	-0.019	-0.019	-0.013	-0.011	-0.01	-0.01	-0.01	-0.01	-0.01	-0.011	-0.011	-0.008	-0.008	-0.008	-0.008	-0.008	-0.004	-0.01	-0.008	-0.008	-0.008	-0.006	-0.01	-0.007
YDR158W	0.036	0.036	0.036	0.036	0.036	0.036	0.036	0.036	0.038	0.036	0.037	0.04	0.037	0.037	0.037	0.037	0.037	0.034	0.035	0.035	0.034	0.033	0.033	0.033	0.034	0.034	0.034	0.038	0.039	0.041	0.045	0.045	0.043	0.041	0.04	0.04	0.045	0.045	0.047	0.047	0.048	0.054	0.054	0.05	0.052	0.053	0.054	0.063	0.063
YOR167C	0.011	0.011	0.011	0.011	0.012	0.012	0.012	0.01	0.01	0.01	0.01	0.01	0.01	0.009	0.009	0.011	0.011	0.011	0.011	0.011	0.011	0.008	0.008	0.008	0.007	0.007	0.015	0.017	0.017	0.015	0.019	0.018	0.017	0.017	0.016	0.013	0.013	0.011	0.018	0.021	0.024	0.021	0.017	0.013	0.016	0.016	0.016	0.016	0.016
YLL026W	-0.014	-0.02	-0.026	-0.026	-0.026	-0.032	-0.028	-0.029	-0.019	-0.024	-0.024	-0.018	-0.018	-0.018	-0.033	-0.035	-0.037	-0.038	-0.038	-0.038	-0.038	-0.038	-0.043	-0.048	-0.05	-0.065	-0.061	-0.062	-0.064	-0.057	-0.057	-0.056	-0.058	-0.065	-0.066	-0.069	-0.069	-0.069	-0.07	-0.075	-0.072	-0.071	-0.069	-0.079	-0.082	-0.083	-0.083	-0.083	-0.082
YJR082C	0.077	0.077	0.078	0.078	0.078	0.075	0.075	0.075	0.071	0.077	0.077	0.074	0.074	0.08	0.087	0.091	0.084	0.081	0.076	0.076	0.078	0.087	0.071	0.069	0.067	0.083	0.07	0.07	0.07	0.057	0.059	0.059	0.054	0.047	0.054	0.05	0.049	0.049	0.039	0.043	0.045	0.045	0.045	0.045	0.053	0.053	0.053	0.053	0.053
YCR019W	-0.015	-0.015	-0.015	-0.032	-0.017	-0.017	-0.01	-0.014	-0.032	-0.027	-0.027	-0.027	-0.027	-0.032	-0.024	-0.02	-0.02	-0.02	-0.018	-0.018	-0.018	-0.02	-0.02	-0.018	-0.01	0.015	-0.001	-0.012	-0.011	-0.023	-0.014	-0.009	-0.027	-0.018	-0.023	-0.021	-0.026	-0.026	-0.032	-0.017	-0.023	-0.02	-0.039	-0.038	-0.04	-0.045	-0.035	-0.032	-0.026
YLR390W-A	0.055	0.053	0.052	0.049	0.046	0.05	0.038	0.045	0.044	0.042	0.042	0.044	0.049	0.049	0.049	0.049	0.043	0.029	0.038	0.039	0.052	0.047	0.025	-0.015	-0.002	-0.002	-0.021	-0.013	-0.052	-0.051	-0.051	-0.044	-0.035	-0.015	-0.015	-0.015	-0.029	-0.044	-0.06	-0.063	-0.063	-0.055	-0.055	-0.055	-0.055	-0.058	-0.029	-0.007	-0.007
YLR425W	0.031	0.031	0.031	0.031	0.031	0.041	0.045	0.037	0.057	0.053	0.048	0.065	0.058	0.057	0.057	0.052	0.046	0.12	0.131	0.124	0.124	0.107	0.091	0.091	0.092	0.085	0.061	0.058	0.06	0.061	0.049	0.051	0.048	0.043	0.046	0.046	0.046	0.052	0.052	0.057	0.057	0.057	0.055	0.066	0.057	0.053	0.033	0.033	0.02
YLR284C	0.002	0.002	-0.013	-0.009	-0.02	-0.021	-0.04	-0.013	-0.013	-0.009	-0.016	-0.011	0.006	0.006	0.006	0.004	-0.001	-0.004	0.001	0.002	0.002	-0.001	0.009	0.013	0.013	0.014	0.019	0.019	0.02	0.02	0.02	0.017	0.017	0.026	0.026	0.026	0.026	0.026	0.026	0.027	0.024	0.02	0.024	0.022	0.023	0.026	0.026	0.026	0.024
YAL035W	0.039	0.044	0.044	0.044	0.044	0.04	0.04	0.041	0.041	0.041	0.043	0.043	0.043	0.043	0.043	0.043	0.045	0.045	0.045	0.045	0.045	0.045	0.045	0.044	0.042	0.042	0.042	0.041	0.041	0.041	0.041	0.042	0.041	0.04	0.042	0.039	0.036	0.035	0.035	0.035	0.035	0.034	0.036	0.031	0.031	0.031	0.031	0.031	0.031
YJR068W	-0.051	-0.052	-0.055	-0.059	-0.058	-0.051	-0.044	-0.044	-0.035	-0.035	-0.041	-0.041	-0.041	-0.043	-0.046	-0.027	-0.03	-0.032	-0.011	0.016	0.018	0.018	0.018	0.018	0.015	0.027	0.03	0.03	0.032	0.03	0.033	0.033	0.032	0.032	0.032	0.032	0.032	0.035	0.033	0.029	0.029	0.029	0.029	0.029	0.026	0.02	0.021	0.024	0.024
YJL193W	-0.003	-0.003	-0.001	-0.002	-0.005	-0.003	-0.004	-0.003	-0.003	-0.002	-0.002	-0.002	-0.002	0	0	-0.009	-0.009	-0.007	-0.007	-0.007	-0.007	-0.007	-0.006	-0.006	-0.008	-0.008	-0.011	-0.015	-0.015	-0.015	-0.016	-0.014	-0.014	-0.015	-0.015	-0.021	-0.023	-0.023	-0.023	-0.023	-0.025	-0.023	-0.025	-0.022	-0.022	-0.022	-0.023	-0.022	-0.018
YGL060W	0.025	0.028	0.03	0.018	0.018	0.011	0.011	0.012	0.012	-0.004	-0.011	-0.003	-0.003	0.003	0.006	0.01	0.008	0.01	0.01	-0.02	-0.025	-0.012	-0.012	-0.012	-0.012	-0.026	-0.017	-0.024	-0.025	-0.02	-0.015	-0.016	-0.012	-0.012	-0.018	-0.02	-0.02	-0.021	-0.021	-0.02	-0.027	-0.028	-0.03	-0.032	-0.029	-0.029	-0.027	-0.028	-0.028
YDL136W	-0.055	-0.055	-0.055	-0.055	-0.057	-0.053	-0.056	-0.063	-0.063	-0.066	-0.07	-0.07	-0.064	-0.061	-0.063	-0.066	-0.064	-0.067	-0.064	-0.066	-0.068	-0.073	-0.076	-0.068	-0.067	-0.073	-0.073	-0.073	-0.075	-0.07	-0.07	-0.07	-0.07	-0.07	-0.068	-0.068	-0.068	-0.063	-0.066	-0.066	-0.066	-0.066	-0.069	-0.069	-0.072	-0.068	-0.068	-0.068	-0.068
YMR075W	-0.005	-0.005	-0.005	-0.005	-0.005	-0.001	-0.01	-0.01	-0.01	-0.01	-0.006	-0.006	-0.008	-0.008	-0.008	-0.008	-0.008	-0.016	-0.016	-0.023	-0.023	-0.028	-0.034	-0.034	-0.022	-0.022	-0.026	-0.038	-0.038	-0.037	-0.039	-0.039	-0.034	-0.133	-0.146	-0.116	-0.129	-0.041	0.018	0.018	0.022	0.019	0.009	0.009	0.006	0.006	0.008	0.046	0.046
YGL085W	0.031	0.029	0.029	0.029	0.029	0.029	0.026	0.023	0.021	0.015	0.004	-0.002	-0.004	-0.001	-0.001	-0.001	0.003	-0.002	0.002	0.002	-0.005	-0.016	-0.016	-0.016	-0.016	-0.006	-0.023	-0.016	-0.025	-0.026	-0.032	-0.033	0.001	0.001	0.001	0.001	0.001	0.001	0.01	0.011	0.011	0.004	-0.006	-0.002	-0.012	-0.011	-0.008	-0.014	-0.011
YNL147W	0.054	0.054	0.039	0.039	0.039	0.039	0.039	0.049	0.049	0.046	0.046	0.048	0.035	-0.018	0.011	0.011	0.011	0.011	0.011	0.011	0.011	0.018	0.031	0.033	0.033	0.033	0.024	0.016	0.017	0.02	0.02	0.02	0.02	0.02	0.021	0.023	0.023	0.015	0.018	0.018	0.02	0.02	0.02	0.02	0.02	0.02	0.02	0.02	0.02
YNL177C	-0.027	-0.028	-0.028	-0.028	-0.028	-0.025	-0.025	-0.022	-0.022	-0.021	-0.021	-0.018	-0.016	-0.016	-0.013	-0.013	-0.013	-0.013	-0.013	-0.013	-0.01	-0.01	-0.01	-0.01	-0.01	-0.01	-0.01	-0.009	-0.006	-0.006	-0.005	-0.005	-0.005	-0.005	-0.003	-0.003	-0.003	-0.002	-0.002	0	-0.002	-0.002	-0.002	-0.002	-0.002	-0.002	-0.002	-0.002	-0.002
YCL031C	-0.004	-0.004	-0.003	-0.007	-0.004	-0.004	-0.005	-0.006	-0.008	-0.01	-0.01	-0.012	-0.012	-0.012	-0.012	-0.011	-0.011	-0.014	-0.015	-0.015	-0.015	-0.015	-0.015	-0.015	-0.015	-0.014	-0.012	-0.012	-0.013	-0.013	-0.013	-0.013	-0.013	-0.013	-0.013	-0.013	-0.013	-0.013	-0.013	-0.012	-0.012	-0.012	-0.011	-0.011	-0.011	-0.011	-0.01	-0.01	-0.01
YBR233W-A	-0.061	-0.061	-0.058	-0.058	-0.055	-0.056	-0.046	-0.046	-0.044	-0.044	-0.038	-0.037	-0.034	-0.034	-0.032	-0.029	-0.025	-0.027	-0.027	-0.027	-0.025	-0.025	-0.028	-0.029	-0.029	-0.029	-0.04	-0.047	-0.053	-0.051	-0.049	-0.041	-0.046	-0.039	-0.01	-0.01	-0.01	-0.024	-0.024	-0.027	-0.025	-0.025	-0.025	-0.024	-0.028	-0.03	-0.029	-0.029	-0.031
YDR159W	0.073	0.076	0.068	0.065	0.073	0.075	0.072	0.072	0.074	0.06	0.06	0.061	0.061	0.061	0.061	0.061	0.055	0.031	0.018	0.018	0.025	0.028	0.029	0.029	0.03	0.03	0.027	0.024	0.024	0.029	0.032	0.025	0.02	0.02	0.02	0.02	0.018	0.02	0.02	0.02	0.02	0.02	0.023	0.033	0.035	0.035	0.035	0.035	0.035
YGR021W	0.017	0.014	0.009	0.009	0.011	0.011	0.007	0.009	0.004	0.002	0.001	0.001	-0.006	-0.006	-0.008	-0.008	-0.017	-0.021	-0.021	-0.021	-0.021	-0.021	-0.024	-0.019	-0.019	-0.019	-0.019	-0.019	-0.019	-0.019	-0.021	-0.019	-0.019	-0.019	-0.019	-0.019	-0.019	-0.016	-0.016	-0.019	-0.023	-0.023	-0.023	-0.023	-0.023	-0.023	-0.021	-0.021	-0.019
YDL170W	-0.043	-0.044	-0.041	-0.04	-0.04	-0.031	-0.031	-0.03	-0.035	-0.035	-0.036	-0.039	-0.054	-0.058	-0.058	-0.058	-0.063	-0.063	-0.059	-0.059	-0.063	-0.075	-0.075	-0.066	-0.068	-0.068	-0.065	-0.065	-0.065	-0.065	-0.065	-0.065	-0.065	-0.065	-0.061	-0.063	-0.062	-0.07	-0.068	-0.068	-0.067	-0.072	-0.077	-0.077	-0.077	-0.077	-0.077	-0.083	-0.083
YBR220C	0.033	0.035	0.037	0.037	0.04	0.043	0.043	0.043	0.043	0.043	0.039	0.039	0.037	0.037	0.047	0.042	0.033	0.033	0.033	0.033	0.029	0.029	0.029	0.029	0.031	0.029	0.029	0.029	0.029	0.029	0.029	0.029	0.029	0.041	0.041	0.039	0.039	0.039	0.027	0.027	0.02	0.015	0.015	0.015	0.017	0.018	0.026	0.023	0.023
YOR304C-A	-0.036	-0.034	-0.034	-0.034	-0.022	-0.041	-0.011	-0.006	-0.007	0.001	0.015	0.023	0.033	0.021	0.019	0.029	0.027	0.027	0.027	0.027	0.029	0.029	0.031	0.031	0.033	0.033	0.028	0.028	0.028	0.034	0.028	0.041	0.055	0.055	0.05	0.046	0.05	0.051	0.051	0.051	0.051	0.051	0.051	0.051	0.051	0.045	0.037	0.039	0.016
YML026C	-0.06	-0.06	-0.06	-0.06	-0.06	-0.043	-0.043	-0.043	-0.043	-0.043	-0.043	-0.042	-0.042	-0.072	-0.053	-0.053	-0.053	-0.075	-0.079	-0.079	-0.079	-0.094	0	0	0	0	0	0	0	0	0	0	0	0	0	0	0	0	0	0	0	0	0	0	0	0	0	0	0
YDR211W	0.025	0.025	0.025	0.03	0.027	0.027	0.03	0.03	0.03	0.03	0.034	0.034	0.032	0.032	0.033	0.033	0.033	0.033	0.04	0.04	0.032	0.031	0.031	0.02	0.02	0.02	0.02	0.02	0.02	0.02	0.022	0.022	0.022	0.022	0.021	0.021	0.021	0.024	0.024	0.024	0.026	0.005	0.001	0.001	0.005	0.005	0.007	0.007	0.001
YLR130C	0.045	0.045	0.045	0.04	0.04	0.04	0.04	0.04	0.038	0.038	0.038	0.048	0.048	0.048	0.05	0.049	0.049	0.05	0.05	0.047	0.048	0.048	0.048	0.048	0.051	0.054	0.055	0.053	0.056	0.056	0.056	0.052	0.051	0.051	0.051	0.04	0.04	0.04	0.04	0.04	0.04	0.04	0.04	0.04	0.04	0.042	0.04	0.064	0.084
YLR125W	0.021	0.021	0.019	0.017	0.017	0.017	0.016	0.016	0.016	0.016	0.018	0.009	0.007	0.007	0.007	0.005	0.005	0.004	-0.003	-0.005	-0.005	-0.003	-0.003	-0.003	-0.002	0	0.004	0.004	0.007	0.008	0.008	0.008	0.006	0.008	0.01	0.008	0.011	0.011	0.011	0.011	0.011	0.01	0.008	0.008	0.007	0.01	0.011	0.011	0.011
YGL032C	0.002	0.003	0	0	0	0	0.005	0.005	0.009	0.01	0.011	0.011	0.011	0.011	0.014	0.018	0.016	0.016	0.016	0.016	0.016	0.016	0.017	0.025	0.028	0.038	0.036	0.034	0.034	0.034	0.034	0.026	0.026	0.028	0.019	0.013	0.013	0.011	0.015	0.015	0.013	0.012	0.02	0.02	0.02	0.02	0.023	0.023	0.023
YGR058W	-0.072	-0.072	-0.05	-0.05	-0.05	-0.052	-0.045	-0.045	-0.045	-0.045	-0.057	-0.021	-0.035	-0.024	-0.024	-0.024	-0.024	-0.024	-0.033	-0.033	-0.021	-0.003	-0.003	-0.003	-0.022	-0.022	-0.022	-0.022	-0.022	-0.013	-0.013	-0.013	-0.013	-0.044	-0.048	0.001	0.001	0.001	-0.03	-0.018	0.02	-0.021	-0.021	-0.021	-0.021	-0.021	-0.021	-0.021	-0.007
YGL211W	-0.03	-0.03	-0.027	-0.027	-0.023	0.004	-0.002	-0.002	-0.001	-0.004	-0.011	0.019	0.015	0.017	0.02	0.022	0.019	0.008	0.017	0.02	0.023	0.01	0.021	0.021	0.027	0.019	0.022	0.022	0.022	0.022	0.022	0.011	0.014	0.014	0.016	0.016	0.016	0.016	0.013	0.013	0.011	0.011	0.011	0.011	0.011	0.011	0.011	0.009	0.011
YPR116W	-0.003	-0.005	0.001	0.015	0.023	0.023	0.023	0.025	0.025	0.025	0.035	0.035	0.038	0.05	0.057	0.063	0.078	0.078	0.072	0.074	0.074	0.074	0.074	0.074	0.074	0.082	0.086	0.086	0.086	0.086	0.092	0.098	0.097	0.099	0.099	0.1	0.101	0.099	0.1	0.103	0.103	0.103	0.105	0.108	0.11	0.11	0.11	0.11	0.105
YMR235C	-0.027	-0.037	-0.047	-0.062	-0.062	-0.067	-0.067	-0.063	-0.059	-0.056	-0.051	-0.051	-0.051	-0.054	-0.054	-0.054	-0.054	-0.054	-0.045	-0.046	-0.048	-0.049	-0.049	-0.052	-0.047	-0.046	-0.048	-0.064	-0.065	-0.059	-0.06	-0.06	-0.062	-0.059	-0.061	-0.061	-0.061	-0.061	-0.061	-0.061	-0.061	-0.061	-0.058	-0.051	-0.048	-0.05	-0.05	-0.046	-0.046
YNL280C	0.011	0.01	0.01	0.015	0.015	0.009	0.009	0.009	0.009	0.01	0.01	0.01	0.01	0.01	0.01	0.01	0.01	0.011	0.009	0.014	0.012	0.012	0.011	0.016	0.03	0.032	0.028	0.032	0.049	0.04	0.035	0.031	0.045	0.045	0.045	0.045	0.045	0.054	0.051	0.051	0.055	0.043	0.043	0.035	0.027	0.035	0.031	0.025	0.018
YLR104W	0	0	0	0	0	0	0	0	0	0	0	0	0	0	0	0	0.175	0.224	0.266	0.266	0.266	0.266	0.266	0.266	0.266	0.266	0.266	0.266	0.266	0.266	0.284	0.284	0.284	0.297	0.297	0.297	0.297	0.396	0.428	0.428	0.363	0.327	0.327	0.327	0.327	0.327	0.327	0.253	0.232
YMR265C	-0.104	-0.104	-0.114	-0.101	-0.131	-0.136	-0.136	-0.136	-0.136	-0.131	-0.158	-0.139	-0.106	-0.043	-0.043	-0.052	-0.068	-0.049	-0.049	-0.068	-0.049	-0.049	-0.049	-0.049	-0.049	-0.049	-0.049	-0.049	-0.049	-0.049	-0.049	-0.07	-0.074	-0.074	-0.077	-0.111	-0.123	-0.123	-0.123	-0.123	-0.069	-0.078	-0.078	-0.068	-0.055	-0.055	-0.069	-0.073	-0.073
YER012W	0.003	0.003	0.003	0.009	0.013	0.006	0.021	0.021	0.021	0.021	0.021	0.019	0.017	0.022	0.016	0.016	0.015	0.014	0.018	0.02	0.023	0.019	0.019	0.019	0.019	0.019	0.018	0.013	0.013	0.013	0.013	0.013	0.01	0.013	0.013	0.012	0.009	0.011	0.011	0.011	0.009	0.011	0.009	0.01	0.003	0.003	0.003	0.005	0.004
YDR104C	-0.032	-0.032	-0.026	-0.026	-0.033	-0.033	-0.033	-0.033	-0.024	-0.024	-0.024	-0.024	-0.022	-0.022	-0.019	-0.019	-0.019	-0.019	-0.022	-0.022	-0.023	-0.026	-0.034	-0.034	-0.034	-0.034	-0.034	-0.034	-0.034	-0.034	-0.03	-0.03	-0.03	-0.03	-0.03	-0.03	-0.03	-0.03	-0.03	-0.03	-0.03	-0.03	-0.03	-0.03	-0.03	-0.03	-0.025	-0.022	-0.022
YKR003W	0.028	0.028	0.028	0.025	0.024	0.021	0.017	0.021	0.021	0.022	0.022	0.022	0.022	0.022	0.021	0.023	0.023	0.023	0.022	0.023	0.022	0.022	0.029	0.029	0.031	0.031	0.032	0.025	0.023	0.023	0.024	0.024	0.024	0.024	0.023	0.023	0.023	0.019	0.017	0.017	0.019	0.019	0.02	0.018	0.017	0.02	0.022	0.019	0.018
YOR149C	0	0	0	0	0	0	0	0	0	0	0	0	0	0	0	0	0	0	0	0	0	0	0	0	0	0	0	0	0	0	0	0	0	0	0	0	0	0	0	0	0	0	0	0	0	0	0.028	-0.043	-0.043
YCR031C	-0.024	-0.031	-0.032	-0.031	-0.031	-0.029	-0.027	-0.025	-0.025	-0.025	-0.025	-0.02	-0.02	-0.02	-0.018	-0.016	-0.014	-0.014	-0.015	-0.015	-0.019	-0.018	-0.018	-0.018	-0.024	-0.03	-0.036	-0.037	-0.03	-0.025	-0.025	-0.027	-0.025	-0.034	-0.029	-0.032	-0.032	-0.032	-0.032	-0.032	-0.033	-0.033	-0.031	-0.031	-0.031	-0.028	-0.028	-0.03	-0.03
YPL173W	0.048	0.048	0.048	0.048	0.048	0.056	0.039	0.046	0.046	0.046	0.052	0.027	0.012	0.012	0.012	0.012	0.012	0.015	0.021	0.023	0.023	0.023	0.025	0.026	0.027	0.019	0.017	0.017	0.022	0.024	0.024	0.025	0.02	0.021	0.021	0.021	0.021	0.023	0.023	0.019	0.019	0.021	0.018	0.018	0.019	0.02	0.02	0.017	0.017
YLR266C	0.134	0.134	0.134	0.127	0.132	0.132	0.128	0.128	0.128	0.128	0.127	0.135	0.135	0.135	0.135	0.135	0.135	0.136	0.154	0.154	0.154	0.154	0.154	0.154	0.151	0.149	0.145	0.143	0.146	0.14	0.128	0.124	0.124	0.12	0.115	0.117	0.116	0.117	0.124	0.123	0.13	0.127	0.127	0.129	0.128	0.136	0.13	0.132	0.132
YFR001W	0	0	0	0	0	0	0	0	0	0	0	0	0	0	0	0	0	0	0	0	0	0	0	0	0	0	0	0	0	0	0	0	0	0	0	0	0	0	0	0	0	0	0	0	0	0	0	0	0
YLR372W	-0.004	-0.009	-0.006	-0.006	-0.004	-0.004	-0.004	-0.004	-0.009	-0.018	-0.018	-0.016	-0.01	-0.01	-0.01	-0.01	-0.01	-0.01	-0.01	-0.001	0.003	0.002	0	-0.002	-0.006	-0.006	-0.011	-0.011	-0.011	-0.003	-0.003	-0.003	-0.003	-0.003	-0.005	-0.005	-0.008	-0.008	-0.011	-0.012	-0.012	-0.017	-0.01	0.002	0.002	0.002	0.005	0.005	0.005
YMR256C	-0.013	-0.013	-0.013	-0.013	-0.014	-0.014	-0.014	-0.014	-0.014	-0.015	-0.015	-0.015	-0.015	-0.018	-0.019	-0.019	-0.02	-0.02	-0.02	-0.02	-0.02	-0.02	-0.02	-0.018	-0.018	-0.019	-0.021	-0.02	-0.02	-0.02	-0.02	-0.02	-0.02	-0.021	-0.021	-0.021	-0.021	-0.022	-0.022	-0.02	-0.021	-0.021	-0.021	-0.014	-0.014	-0.014	-0.014	-0.014	-0.014
YAL013W	-0.021	-0.021	-0.038	-0.033	-0.032	-0.034	-0.035	-0.034	-0.033	-0.037	-0.036	-0.035	-0.035	-0.035	-0.034	-0.034	-0.034	-0.034	-0.034	-0.034	-0.034	-0.032	-0.021	-0.022	-0.024	-0.014	-0.014	-0.013	-0.013	-0.011	-0.011	-0.01	-0.01	-0.011	-0.011	-0.012	-0.012	-0.012	-0.011	-0.01	-0.01	-0.015	-0.014	-0.014	-0.014	-0.014	-0.011	-0.011	-0.009
YKL012W	0.036	0.035	0.035	0.042	0.044	0.047	0.051	0.052	0.054	0.056	0.057	0.057	0.057	0.061	0.064	0.064	0.062	0.07	0.072	0.072	0.072	0.072	0.072	0.07	0.073	0.082	0.084	0.073	0.075	0.08	0.081	0.079	0.076	0.07	0.069	0.069	0.069	0.07	0.07	0.07	0.07	0.069	0.069	0.069	0.069	0.079	0.076	0.075	0.076
YLR435W	0.012	0.015	0.017	0.021	0.021	0.02	0.029	0.029	0.029	0.029	0.029	0.027	0.014	0.014	0.014	0.014	0.014	0.014	0.014	0.014	0.014	0.014	0.014	0.017	0.009	0.008	0.007	0.021	0.021	0.02	0.017	0.019	0.018	0.024	0.025	0.025	0.025	0.025	0.022	0.02	0.02	0.02	0.02	0.02	0.02	0.02	0.021	0.021	0.019
YML080W	0.044	0.039	0.037	0.039	0.039	0.044	0.055	0.055	0.055	0.049	0.053	0.053	0.055	0.055	0.052	0.052	0.045	0.044	0.041	0.034	0.034	0.031	0.031	0.031	0.031	0.031	0.031	0.03	0.03	0.03	0.03	0.03	0.028	0.024	0.024	0.024	0.024	0.026	0.026	0.026	0.026	0.026	0.025	0.025	0.025	0.024	0.025	0.026	0.03
YMR226C	0.033	0.033	0.039	0.032	0.032	0.032	0.034	0.038	0.042	0.057	0.067	0.067	0.056	0.074	0.076	0.073	0.075	0.071	0.052	0.047	0.049	0.042	0.035	0.034	0.032	0.032	0.032	0.032	0.036	0.035	0.033	0.033	0.033	0.033	0.035	0.035	0.035	0.035	0.035	0.036	0.038	0.038	0.038	0.038	0.035	0.035	0.04	0.038	0.038
YPR133C	-0.028	-0.019	-0.022	-0.019	-0.014	-0.015	-0.015	-0.018	-0.018	-0.018	-0.018	-0.02	-0.015	-0.015	-0.015	-0.015	-0.018	-0.018	-0.018	-0.022	-0.024	-0.024	-0.024	-0.022	-0.022	-0.022	-0.022	-0.023	-0.023	-0.023	-0.023	-0.023	-0.028	-0.024	-0.024	-0.02	-0.016	-0.016	-0.016	-0.014	-0.014	-0.014	-0.014	-0.011	-0.002	-0.004	-0.004	-0.004	-0.004
YKL033W-A	-0.036	-0.043	-0.043	-0.043	-0.04	-0.04	-0.04	-0.036	-0.036	-0.037	-0.037	-0.034	-0.034	-0.036	-0.035	-0.035	-0.035	-0.035	-0.035	-0.033	-0.032	-0.031	-0.023	-0.023	-0.023	-0.026	-0.026	-0.026	-0.026	-0.028	-0.028	-0.026	-0.026	-0.026	-0.026	-0.026	-0.026	-0.028	-0.028	-0.031	-0.029	-0.029	-0.032	-0.031	-0.031	-0.031	-0.031	-0.031	-0.031
YLR086W	-0.016	-0.016	-0.015	-0.007	0	0	0.012	0.013	0.018	0.019	0.015	-0.004	0.001	-0.009	0.002	0.002	0.003	0.003	0.016	0.002	0.002	0.006	0	-0.003	0.007	0.007	0.007	0.007	0.011	0.025	0.022	0.036	0.032	0.035	0.035	0.035	0.035	0.035	0.038	0.037	0.038	0.033	0.033	0.033	0.035	0.035	0.045	0.045	0.045
YGL008C	-0.101	-0.101	-0.101	-0.101	-0.101	-0.101	-0.101	-0.101	-0.101	-0.101	-0.101	0	0	0	0	0	0	0	0	0	0	0	0	0	0	0	0	0	0	0	0	0	0	0	0	0	0	0	0	0	0	0	0	0	0	0	0	0	0
YGR132C	0.112	0.124	0.133	0.116	0.116	0.116	0.12	0.12	0.12	0.12	0.12	0.118	0.118	0.118	0.127	0.126	0.129	0.121	0.121	0.118	0.123	0.133	0.131	0.139	0.157	0.154	0.157	0.146	0.146	0.141	0.141	0.141	0.157	0.155	0.134	0.134	0.134	0.134	0.132	0.137	0.137	0.159	0.159	0.159	0.159	0.164	0.158	0.152	0.155
YIL040W	0.026	0.038	0.036	0.036	0.036	0.044	0.045	0.042	0.043	0.043	0.044	0.044	0.048	0.049	0.043	0.038	0.037	0.037	0.039	0.039	0.039	0.041	0.04	0.032	0.029	0.027	0.031	0.029	0.032	0.034	0.034	0.034	0.034	0.04	0.04	0.04	0.034	0.032	0.032	0.032	0.032	0.032	0.032	0.025	0.024	0.028	0.021	0.023	0.026
YLR099C	0.039	0.04	0.042	0.041	0.044	0.033	0.033	0.04	0.04	0.043	0.053	0.053	0.047	0.051	0.059	0.059	0.051	0.043	0.046	0.046	0.044	0.046	0.045	0.049	0.048	0.048	0.044	0.054	0.045	0.043	0.037	0.037	0.037	0.037	0.035	0.037	0.037	0.037	0.037	0.038	0.038	0.038	0.038	0.038	0.038	0.037	0.037	0.037	0.044
YPR011C	-0.068	-0.055	-0.056	-0.056	-0.056	-0.056	-0.056	-0.062	-0.058	-0.058	-0.058	-0.063	-0.059	-0.054	-0.054	-0.058	-0.052	-0.046	-0.054	-0.054	-0.056	-0.056	-0.055	-0.053	-0.053	-0.055	-0.05	-0.051	-0.048	-0.048	-0.048	-0.046	-0.045	-0.045	-0.045	-0.045	-0.045	-0.051	-0.04	-0.04	-0.04	-0.04	-0.04	-0.04	-0.04	-0.038	-0.039	-0.038	-0.038
YHR181W	-0.029	-0.029	-0.029	-0.029	-0.022	-0.009	-0.001	-0.001	-0.001	-0.006	0.019	0.024	0.018	0.01	0.017	0.009	0.005	0.009	-0.004	-0.008	-0.013	-0.013	-0.017	0.045	0.077	0.021	0.016	0.016	0.016	0.016	0.016	0.006	-0.044	-0.06	-0.055	-0.051	-0.051	-0.051	-0.03	-0.037	-0.037	-0.037	-0.037	-0.018	-0.005	-0.005	-0.005	-0.005	0.003
YLR373C	-0.04	-0.04	-0.04	-0.04	-0.04	-0.04	-0.04	-0.04	-0.04	-0.043	-0.041	-0.042	-0.042	-0.042	-0.041	-0.031	-0.031	-0.031	-0.031	-0.027	-0.029	-0.029	-0.032	-0.028	-0.031	-0.032	-0.038	-0.038	-0.038	-0.038	-0.038	-0.04	-0.039	-0.042	-0.042	-0.04	-0.04	-0.04	-0.043	-0.043	-0.041	-0.039	-0.039	-0.039	-0.031	-0.031	-0.029	-0.029	-0.029
YJL154C	0.031	0.031	0.034	0.034	0.033	0.033	0.031	0.04	0.042	0.042	0.043	0.045	0.044	0.046	0.046	0.048	0.048	0.048	0.048	0.047	0.047	0.049	0.049	0.049	0.049	0.049	0.049	0.049	0.049	0.051	0.049	0.052	0.052	0.052	0.052	0.052	0.048	0.05	0.05	0.05	0.05	0.049	0.049	0.049	0.049	0.047	0.047	0.047	0.047
YDR061W	0.029	0.029	0.03	0.022	0.02	0.018	0.018	0.019	0.018	0.017	0.018	0.018	0.018	0.017	0.019	0.015	0.01	0.014	0.014	0.014	0.01	0.004	0.01	0.005	0	-0.008	-0.004	-0.004	-0.004	-0.004	-0.005	-0.004	-0.004	-0.004	-0.007	-0.007	-0.007	-0.007	-0.007	-0.008	-0.006	-0.004	-0.007	-0.007	-0.007	-0.011	-0.011	-0.018	-0.019
YDR418W	0.013	0.013	0.018	0.018	0.018	0.018	0.018	0.013	0.01	0.01	-0.002	0.012	0.003	0.003	0.003	0.003	0.003	0.002	0.007	0.007	0.006	0.009	0.001	0.001	0.001	0.001	-0.001	0.014	0.009	0.009	0.009	0.009	0.009	0.009	0.01	0.01	0.01	0.01	0.01	0.004	0.005	0.004	0.004	0.004	0.004	0.003	0.007	-0.004	-0.003
YBL023C	0.02	0.02	0.02	0.023	0.025	0.028	0.019	0.019	0.02	0.019	0.008	0.01	0.008	0.008	0.009	0.009	0.009	0.009	0.009	0.009	0.012	0.013	0.013	0.013	0.014	0.014	0.014	0.014	0.014	0.016	0.018	0.018	0.014	0.01	0.009	0.013	0.013	0.013	0.011	0.011	0.011	0.011	0.011	0.011	0.008	0.008	0.008	0.008	0.006
YER093C	0.013	0.006	-0.004	0.062	0.044	0.044	0.044	0.031	-0.005	0.04	0.04	0.04	0.036	0.026	0.022	0.022	0.022	0.022	0.022	0.022	0.022	0.022	0.001	0.001	0.005	0.03	0.013	0.025	0.025	0.025	0.021	0.014	0.014	0.014	0.01	0.01	0.002	-0.012	-0.012	-0.012	-0.012	-0.012	-0.012	-0.016	-0.009	-0.008	-0.005	-0.004	-0.006
YAL031C	-0.04	-0.044	-0.044	-0.048	-0.048	-0.055	-0.051	-0.049	-0.056	-0.054	-0.054	-0.054	-0.054	-0.054	-0.054	-0.054	-0.057	-0.057	-0.041	-0.041	-0.041	-0.047	-0.047	-0.047	-0.053	-0.053	-0.043	-0.039	-0.039	-0.039	-0.039	-0.036	-0.038	-0.038	-0.045	-0.041	-0.041	-0.042	-0.045	-0.035	-0.035	-0.035	-0.035	-0.035	-0.035	-0.036	-0.036	-0.038	-0.033
YDL132W	0.001	0.001	0.001	0.001	0.001	0.001	0.001	0.001	0.001	0	0.001	0.003	0.003	0.003	0.003	0.003	0.003	0.003	0.003	0.003	0.003	0.003	0	0.001	0.001	0	-0.001	0	0	0	0	0	0	0.001	0.001	0.001	0.001	0.001	0.001	0.001	0.001	0.001	0.001	0.001	0.002	0	-0.001	-0.001	-0.003
YGR096W	0.017	0.014	0.014	0.002	0.003	0	-0.004	-0.004	-0.004	-0.004	-0.004	-0.004	-0.002	-0.002	-0.005	-0.003	-0.004	-0.002	-0.002	-0.002	-0.002	-0.002	-0.002	-0.001	-0.001	-0.004	-0.004	-0.002	-0.004	-0.005	0.001	0.001	0.001	0.004	0.004	0.004	0.005	0.005	0.005	0.001	0.001	0.001	0.001	0.001	0.003	0.002	0.002	0.002	0
YHR197W	-0.022	-0.022	-0.023	-0.023	-0.023	-0.023	-0.023	-0.023	-0.023	-0.021	-0.027	-0.026	-0.032	-0.032	-0.03	-0.017	-0.017	-0.017	-0.017	-0.019	-0.019	-0.019	-0.019	-0.02	-0.021	-0.021	-0.021	-0.023	-0.024	-0.024	-0.023	-0.023	-0.023	-0.022	-0.017	-0.017	-0.016	-0.016	-0.016	-0.016	-0.016	-0.016	-0.018	-0.018	-0.019	-0.019	-0.019	-0.019	-0.019
YEL017W	0	0	0	0	0	0	0	0	0	0	0	0	0	0	0	0	0	0	0	0	0	0	0	0	0	0	0	0	0	0	0	0	0	0	0	0	0	0	0	0	0	0	0	0	-0.008	-0.008	-0.008	-0.02	-0.014
YNL272C	0.015	0.015	0.015	0.014	0.015	0.014	0.013	0.013	0.015	0.015	0.015	0.015	0.015	0.016	0.016	0.017	0.018	0.015	0.015	0.016	0.016	0.015	0.014	0.014	0.014	0.014	0.014	0.014	0.014	0.016	0.014	0.014	0.014	0.014	0.014	0.014	0.013	0.011	0.011	0.012	0.012	0.012	0.012	0.012	0.012	0.013	0.013	0.013	0.012
YPR079W	-0.029	-0.029	-0.029	-0.028	-0.032	-0.032	-0.032	-0.037	-0.035	-0.033	-0.029	-0.029	-0.029	-0.029	-0.029	-0.028	-0.034	-0.038	-0.038	-0.038	-0.038	-0.038	-0.038	-0.036	-0.036	-0.038	-0.038	-0.038	-0.038	-0.039	-0.039	-0.038	-0.038	-0.037	-0.037	-0.037	-0.037	-0.034	-0.039	-0.039	-0.039	-0.039	-0.037	-0.037	-0.037	-0.037	-0.037	-0.041	-0.044
YDR400W	0.012	0.012	0.012	0.012	0.007	0.004	0.001	-0.003	-0.003	-0.003	-0.002	-0.003	0	-0.009	-0.009	-0.009	-0.008	-0.008	-0.008	-0.008	-0.007	-0.006	-0.011	-0.012	-0.013	-0.015	-0.017	-0.017	-0.017	-0.016	-0.015	-0.015	-0.015	-0.012	-0.013	-0.013	-0.013	-0.013	-0.014	-0.014	-0.014	-0.015	-0.015	-0.015	-0.014	-0.016	-0.015	-0.018	-0.018
YDR288W	0.03	0.047	0.033	0.038	0.042	0.05	0.038	0.038	0.018	0.018	0.019	0.025	0.02	0.02	0.028	0.032	0.022	0.02	0.01	0.007	0.007	0.005	0.005	0.03	0.087	0.1	0.094	0.089	0.093	0.084	0.091	0.095	0.095	0.095	0.095	0.095	0.1	0.094	0.091	0.091	0.094	0.094	0.085	0.085	0.085	0.09	0.092	0.091	0.094
YGR055W	0	0	0	0	0	0	0	0	0	0	0	0	0	0	0	0	0	0	0	0	0	0	0	0	0	0	0	0	0	0	0	0.03	0.03	0.03	0.03	0.03	0.03	0.03	0.03	0.03	0.03	0.03	0.03	0.03	0.03	0.03	0.03	0.03	0.03
YKL026C	0	-0.002	-0.002	-0.002	-0.003	0.001	0.001	0.001	0.002	0.003	0.004	0.004	0.001	0.002	0.002	-0.004	-0.003	0	-0.002	-0.003	-0.003	-0.003	-0.002	0.002	0.001	0.003	0.003	0.004	0.004	0.004	0.004	0.004	0.004	0.004	0.005	0.007	0.009	0.01	0.014	0.016	0.016	0.016	0.016	0.016	0.016	0.026	0.023	0.024	0.021
YGL110C	0.043	0.05	0.05	0.049	0.054	0.053	0.053	0.055	0.053	0.053	0.053	0.053	0.053	0.054	0.054	0.054	0.06	0.054	0.056	0.056	0.05	0.053	0.053	0.057	0.065	0.06	0.049	0.06	0.051	0.051	0.036	0.036	0.037	0.034	0.031	0.032	0.032	0.032	0.032	0.036	0.036	0.036	0.036	0.039	0.042	0.042	0.037	0.035	0.027
YOR349W	0	0	0	0	0	0	0	0	0	0	0	0	0	0	0	0.102	0.102	0.098	0.059	0.059	0.061	0.063	0.068	0.068	0.112	0.085	0.085	0.068	0.068	0.068	0.068	0.069	0.069	0.069	0.069	0.069	0.069	0.069	0.069	0.069	0.058	0.058	0.058	0.058	0.058	0.058	0.062	0.062	0.063
YKL189W	-0.02	-0.024	-0.029	-0.036	-0.03	-0.03	-0.03	-0.03	-0.03	-0.033	-0.033	-0.033	-0.033	-0.033	-0.041	-0.044	-0.043	-0.046	-0.053	-0.115	-0.13	-0.154	-0.154	-0.154	-0.179	-0.14	-0.164	-0.217	-0.246	-0.255	-0.204	-0.204	-0.204	-0.141	-0.1	-0.036	-0.036	-0.036	-0.048	-0.048	-0.05	-0.023	-0.015	-0.021	-0.021	-0.021	-0.021	-0.021	-0.021
YBL058W	-0.039	-0.039	-0.039	-0.039	-0.029	-0.013	-0.015	-0.011	-0.004	-0.002	-0.002	-0.008	-0.006	0.001	-0.003	0.007	0.011	0.007	-0.001	-0.001	-0.003	-0.001	-0.002	0.004	0.006	0.001	-0.001	-0.002	-0.002	-0.003	-0.003	0.001	0.003	0.002	0.002	0.002	0.002	0.002	0.004	0.004	0.004	0.005	0.003	0.003	0.001	0.001	0.01	0.011	0.009
YDR351W	-0.014	-0.014	-0.014	-0.014	-0.014	-0.014	-0.012	-0.01	-0.013	-0.011	-0.009	-0.009	-0.009	-0.009	-0.009	-0.012	-0.01	-0.012	-0.012	-0.013	-0.013	-0.013	-0.013	-0.017	-0.015	-0.015	-0.015	-0.015	-0.015	-0.018	-0.017	-0.015	-0.015	-0.015	-0.016	-0.016	-0.016	-0.018	-0.016	-0.022	-0.02	-0.017	-0.015	-0.012	-0.013	-0.009	-0.014	-0.015	-0.012
YLR024C	-0.049	-0.068	-0.025	0.013	0.007	0.007	0.007	-0.018	-0.007	0.009	0.009	0.009	0.009	0.009	0.001	-0.005	0.006	0.006	0.006	0.006	0.006	0.006	-0.005	-0.011	-0.012	-0.004	0.004	-0.005	0.003	0.003	0.003	-0.001	-0.007	-0.018	-0.021	-0.021	-0.021	-0.021	-0.021	-0.027	-0.021	-0.009	0.011	0.002	-0.002	-0.002	-0.005	-0.016	-0.015
YBR145W	0.042	0.034	0.034	0.025	0.026	0.026	0.032	0.032	0.032	0.036	0.023	0.023	0.023	0.016	0.016	0.016	0.016	0.013	0.015	0.014	0.018	0.018	0.016	0.019	0.019	0.021	0.019	0.009	0.011	0.011	0.011	0.015	-0.009	-0.106	-0.091	-0.128	-0.153	-0.171	-0.168	-0.168	-0.161	-0.156	-0.165	-0.175	-0.14	-0.153	-0.153	-0.153	-0.125
YHR022C-A	0.063	0.065	0.067	0.067	0.067	0.067	0.067	0.068	0.066	0.073	0.073	0.073	0.073	0.07	0.064	0.063	0.063	0.061	0.061	0.059	0.053	0.051	0.02	-0.001	0.001	0.011	0.029	0.029	0.022	0.022	0.03	0.021	0.021	0.035	0.024	0.015	0.01	0.01	0.007	0.039	0.039	0.034	0.034	0.049	0.051	0.05	0.05	0.074	0.06
YLR433C	0.031	0.031	0.031	0.032	0.032	0.032	0.033	0.031	0.031	0.031	0.031	0.031	0.031	0.031	0.031	0.031	0.031	0.031	0.029	0.028	0.028	0.028	0.026	0.026	0.026	0.029	0.028	0.028	0.027	0.029	0.029	0.029	0.029	0.029	0.029	0.031	0.031	0.031	0.031	0.031	0.032	0.032	0.032	0.032	0.032	0.032	0.032	0.031	0.031
YGL092W	0.029	0.03	0.024	0.016	0.01	0.014	0.008	0.014	0.036	-0.004	-0.004	-0.005	-0.008	-0.005	0.003	0.003	0.003	0.003	0.003	0.006	0.007	0.007	0.007	0.007	0.003	0.003	0.003	0.003	0.003	0.003	0.003	0.003	0.003	0.003	0.003	0.003	0.005	0.004	0.004	0.006	0.007	0.009	0.009	0.009	0.009	0.009	0.009	0.004	0.004
YEL027W	-0.05	-0.087	-0.087	-0.087	-0.087	-0.087	0	0	0	0	0	0	0	0	0	0	0	0	0	0	0	0	0	0	0	0	0	0	0	0	0	0	0	0	0	0	-0.238	-0.238	-0.182	-0.182	-0.182	-0.182	-0.182	-0.176	-0.211	-0.211	-0.211	-0.211	-0.127
YOR061W	0.022	0.039	0.047	0.047	0.047	0.047	0.045	0.045	0.045	0.045	0.045	0.045	0.045	0.045	0.04	0.04	0.04	0.04	0.038	0.032	0.032	0.032	0.03	0.034	0.033	0.033	0.028	0.022	0.019	0.03	0.027	0.03	0.031	0.031	0.031	0.024	0.026	0.026	0.018	0.018	0.02	0.021	0.024	0.023	0.025	0.025	0.026	0.02	0.02
YIL017C	0.035	0.053	0.044	0.084	0.117	0.117	0.117	0.117	0.105	0.115	0.099	0.099	0.1	0.065	0.065	0.065	0.079	0.082	0.079	0.069	0.079	0.086	0.087	0.072	0.032	0.03	0.021	0.027	0.025	0.025	0.025	0.029	0.051	0.051	0.051	0.051	0.051	0.044	0.043	0.044	0.044	0.044	0.044	0.042	0.042	0.034	-0.005	-0.015	-0.011
YIL023C	-0.033	-0.033	-0.036	-0.05	-0.05	-0.05	-0.06	-0.063	-0.063	-0.063	-0.063	-0.052	-0.03	-0.033	-0.031	-0.031	-0.029	-0.04	-0.023	-0.022	-0.024	-0.039	-0.039	-0.039	-0.026	-0.026	-0.026	-0.026	-0.026	-0.026	-0.027	-0.024	-0.024	-0.021	-0.021	-0.021	-0.021	-0.021	-0.021	-0.021	-0.021	-0.021	-0.012	-0.013	-0.013	-0.015	-0.012	-0.012	-0.012
YDR302W	-0.005	-0.006	-0.006	-0.005	-0.005	-0.003	-0.003	-0.003	-0.003	-0.003	-0.003	-0.005	-0.003	-0.005	-0.002	-0.002	-0.003	-0.009	-0.007	-0.007	-0.005	-0.005	-0.004	-0.004	-0.004	-0.004	-0.005	-0.006	-0.006	-0.006	-0.006	-0.001	-0.001	-0.001	-0.003	-0.003	-0.003	-0.003	-0.004	-0.005	-0.006	-0.008	-0.008	-0.007	-0.007	-0.006	-0.006	-0.006	-0.006
YIR008C	0.037	0.037	0.037	0.037	0.037	0.037	0.036	0.036	0.038	0.029	0.026	0.04	0.045	0.043	0.043	0.044	0.051	0.04	0.039	0.038	0.035	0.035	0.035	0.035	0.035	0.035	0.036	0.034	0.035	0.035	0.039	0.042	0.042	0.041	0.041	0.035	0.039	0.039	0.039	0.036	0.036	0.031	0.036	0.036	0.038	0.036	0.033	0.032	0.037
YDR371W	0.034	0.034	0.034	0.037	0.04	0.037	0.037	0.037	0.037	0.036	0.033	0.044	0.04	0.04	0.04	0.042	0.042	0.042	0.042	0.042	0.042	0.042	0.042	0.045	0.045	0.045	0.05	0.052	0.064	0.058	0.058	0.058	0.058	0.058	0.054	0.043	0.041	0.041	0.041	0.052	0.054	0.05	0.052	0.052	0.052	0.052	0.052	0.052	0.052
YER180C-A	0.029	0.029	0.023	0.045	0.056	0.056	0.056	0.056	0.059	0.059	0.059	0.054	0.064	0.05	0.037	0.037	0.037	0.037	0.037	0.035	-0.001	-0.011	-0.011	-0.011	-0.016	-0.017	-0.013	-0.012	-0.012	-0.012	-0.012	-0.014	-0.005	-0.005	-0.005	-0.006	-0.005	-0.005	-0.002	-0.002	-0.002	-0.004	-0.004	0.001	0.001	0.002	0.002	0.003	0.003
YIL010W	0.048	0.047	0.038	0.038	0.038	0.031	0.034	0.029	0.026	0.018	0.018	0.018	0.016	0.021	0.019	0.021	0.021	0.021	0.021	0.016	0.02	0.018	0.015	0.021	0.021	0.019	0.001	0.004	0.001	0.003	0.003	0.006	0.012	0.012	0.012	0.012	0.013	0.013	0.013	0.013	0.013	0.013	0.013	0.013	0.017	0.017	0.017	0.029	0.029
YBR121C	0.039	0.041	0.041	0.036	0.038	0.038	0.038	0.038	0.038	0.035	0.037	0.037	0.044	0.044	0.051	0.054	0.041	0.041	0.044	0.044	0.051	0.051	0.051	0.072	0.076	0.079	0.085	0.107	0.108	0.108	0.108	0.113	0.113	0.113	0.109	0.109	0.124	0.137	0.137	0.194	0.223	0.281	0.275	0.303	0.307	0.307	0.307	0.307	0.307
YKL134C	0.022	0.022	0.022	0.027	0.035	0.035	0.028	0.017	0.021	0.021	0.018	0.034	0.042	0.025	0.019	0.015	0.034	0.034	0.034	0.051	0.053	0.072	0.102	0.122	0.122	0.111	0.111	0.111	0.111	0.109	0.1	0.1	0.1	0.1	0.1	0.102	0.097	0.097	0.097	0.102	0.103	0.108	0.108	0.108	0.108	0.106	0.112	0.091	0.087
YLR021W	0.007	0.014	0.048	0.073	0.03	0.023	0.023	0.014	0.014	0.01	0.015	0.015	0.015	0.015	0.015	0.015	0.013	0.013	0.014	0.007	0.009	0.017	0.012	0.014	0	-0.003	0.022	0.022	0.022	0.022	0.022	0.022	0.022	0.021	0.021	0.02	0.02	0.02	0.018	0.02	0.023	0.023	0.021	0.026	0.024	0.01	0.01	0.01	0.01
YIL124W	0.052	0.053	0.053	0.056	0.056	0.056	0.059	0.058	0.058	0.059	0.052	0.054	0.052	0.053	0.053	0.053	0.053	0.053	0.057	0.057	0.06	0.06	0.062	0.062	0.065	0.055	0.055	0.055	0.055	0.055	0.055	0.05	0.045	0.04	0.043	0.043	0.045	0.042	0.042	0.041	0.037	0.037	0.037	0.037	0.037	0.034	0.032	0.033	0.033
YJR051W	0.022	0.022	0.021	0.019	0.019	0.019	0.019	0.019	0.019	0.019	0.019	0.019	0.005	-0.001	-0.002	-0.003	-0.003	-0.003	-0.003	-0.004	-0.007	-0.007	-0.004	-0.004	-0.004	-0.004	-0.007	-0.007	-0.007	-0.007	-0.007	-0.006	-0.006	-0.006	-0.006	-0.012	0.003	0.005	-0.005	-0.008	-0.015	-0.013	-0.013	-0.015	-0.01	-0.01	-0.009	-0.004	-0.001
YHR068W	-0.018	-0.027	-0.035	-0.031	-0.026	-0.024	-0.029	-0.033	-0.033	-0.025	-0.027	-0.024	-0.026	-0.026	-0.018	-0.018	-0.018	-0.021	-0.019	-0.023	-0.023	-0.025	-0.025	-0.025	-0.025	-0.025	-0.025	-0.02	-0.017	-0.014	-0.015	-0.017	-0.017	-0.015	-0.015	-0.015	-0.013	-0.013	-0.015	-0.015	-0.015	-0.017	-0.019	-0.019	-0.015	-0.015	-0.015	-0.015	-0.015
YLR193C	0.021	0.031	0.031	0.031	0.031	0.031	0.029	0.038	0.036	0.036	0.036	0.034	0.043	0.054	0.053	0.04	0.047	0.059	0.059	0.059	0.059	0.059	0.059	0.056	0.056	0.056	0.06	0.063	0.063	0.065	0.065	0.065	0.065	0.063	0.066	0.066	0.066	0.066	0.069	0.069	0.064	0.071	0.082	0.082	0.082	0.082	0.091	0.091	0.095
YPL153C	0.512	0.512	0.57	0.521	0.32	0.24	0.24	0.295	0.22	0.229	0.229	0.229	0.223	0.226	0.185	0.187	0.187	0.194	0.198	0.257	0.257	0.257	0.253	0.253	0.26	0.306	0.348	0.348	0.389	0.393	0.372	0.372	0.346	0.354	0.358	0.353	0.36	0.362	0.362	0.338	0.338	0.329	0.329	0.329	0.324	0.293	0.301	0.315	0.286
YOR252W	0.066	0.066	0.127	0.11	0.11	0.098	0.102	0.054	0.068	0.075	0.067	0.068	0.074	0.073	0.067	0.061	0.051	0.054	0.054	0.054	0.029	0.03	0.03	0.029	0.029	0.029	0.029	0.029	0.028	0.023	0.018	-0.002	-0.003	-0.003	-0.003	-0.005	-0.009	-0.019	-0.019	-0.018	-0.018	-0.018	-0.018	-0.018	-0.019	-0.022	-0.024	-0.019	-0.021
YOR285W	-0.008	-0.008	-0.005	-0.004	0.002	0.009	0.011	0.004	-0.009	-0.007	-0.007	-0.007	-0.017	-0.021	-0.029	-0.029	-0.029	-0.029	-0.027	-0.035	-0.035	-0.039	-0.037	-0.037	-0.037	-0.037	-0.037	-0.038	-0.035	-0.034	-0.031	-0.033	-0.033	-0.033	-0.032	-0.034	-0.028	-0.028	-0.028	-0.028	-0.028	-0.028	-0.028	-0.018	-0.018	-0.016	-0.028	-0.026	-0.026
YDR421W	-0.026	-0.026	-0.026	-0.026	-0.026	-0.021	-0.021	-0.037	-0.044	-0.047	-0.047	-0.05	-0.052	-0.051	-0.04	-0.041	-0.043	-0.045	-0.041	-0.03	-0.03	-0.027	-0.024	-0.021	-0.021	-0.023	-0.024	-0.019	-0.021	-0.021	-0.021	-0.02	-0.023	-0.021	-0.018	-0.018	-0.017	-0.017	-0.019	-0.017	-0.02	-0.016	-0.012	-0.011	-0.009	-0.009	-0.01	-0.01	-0.009
YLR186W	-0.005	-0.005	-0.005	-0.006	-0.006	-0.006	-0.006	-0.006	-0.006	-0.006	-0.006	-0.006	-0.006	-0.006	-0.006	-0.007	-0.007	-0.007	-0.007	-0.008	-0.008	-0.008	-0.008	-0.008	-0.008	-0.008	-0.008	-0.008	-0.006	-0.006	-0.008	-0.009	-0.009	-0.01	-0.01	-0.01	-0.009	-0.007	-0.007	-0.007	-0.006	-0.007	-0.007	-0.006	-0.006	-0.004	-0.005	-0.005	-0.004
YMR166C	0.008	0.008	0.008	0.011	0.011	0.015	0.011	0.022	0.022	0.02	0.025	0.029	0.026	0.026	0.026	0.025	0.022	0.018	0.009	0.009	0.009	0.008	0.009	0.004	0.004	0.004	0.003	0.003	0.003	0.003	0.002	0.006	0.006	0.006	0.003	0.004	0.004	0.001	0.002	0.002	0.002	0.004	0.005	0.005	0.005	0.004	0.004	0.006	0.005
YDL083C	0	0	0	0	0	0	0	0	0	0	0	0	0	0	0	0	0	0	0	0	0	0	0	0	0	0	0	0	0	0	0	0	0	0	0	0	0	0	0	0	0	0	0	0	0	0	0	0	0
YLR442C	-0.037	-0.041	-0.035	-0.031	-0.031	-0.031	-0.031	-0.023	-0.016	-0.016	-0.016	-0.016	-0.016	-0.016	-0.012	-0.012	-0.012	-0.012	-0.012	-0.009	-0.009	-0.011	-0.011	-0.012	-0.013	-0.013	-0.015	-0.008	-0.002	0.002	0.005	0.007	0.008	0.008	0.003	0.003	-0.001	-0.001	-0.001	-0.001	-0.001	0	-0.002	-0.002	-0.002	-0.002	0.001	0.004	0.004
YDR088C	0.109	0.108	0.094	0.116	0.113	0.12	0.125	0.114	0.117	0.117	0.117	0.117	0.109	0.113	0.116	0.098	0.098	0.103	0.114	0.114	0.111	0.126	0.106	0.1	0.12	0.116	0.116	0.121	0.076	0.075	0.083	0.094	0.094	0.057	0.075	-0.1	-0.143	-0.143	-0.126	-0.141	-0.141	-0.12	-0.163	-0.164	-0.164	-0.164	-0.164	-0.157	-0.172
YNL236W	-0.027	-0.052	-0.047	-0.047	-0.048	-0.007	-0.009	-0.005	-0.005	-0.008	-0.021	-0.021	-0.021	-0.024	-0.022	-0.022	-0.022	-0.022	-0.015	-0.022	-0.031	-0.023	-0.023	-0.024	-0.027	-0.033	-0.034	-0.034	-0.041	-0.042	-0.042	-0.042	-0.033	-0.033	-0.035	-0.018	-0.024	-0.024	-0.024	-0.026	-0.026	-0.03	-0.028	-0.025	-0.025	-0.029	-0.028	-0.025	-0.005
YDR306C	-0.024	-0.02	-0.018	-0.018	-0.018	-0.018	-0.018	-0.019	-0.014	-0.013	-0.013	-0.013	-0.013	-0.012	-0.012	-0.014	-0.014	-0.014	-0.013	-0.016	-0.016	-0.016	-0.016	-0.016	-0.016	-0.016	-0.015	-0.015	-0.015	-0.017	-0.017	-0.016	-0.021	-0.021	-0.019	-0.019	-0.022	-0.013	-0.011	-0.011	-0.011	-0.011	-0.011	-0.011	-0.011	-0.011	-0.014	-0.014	-0.014
YDL116W	-0.04	-0.04	-0.042	-0.042	-0.051	-0.052	-0.048	-0.045	-0.046	-0.046	-0.038	-0.038	-0.041	-0.041	-0.041	-0.041	-0.041	-0.039	-0.04	-0.032	-0.036	-0.034	-0.03	-0.025	-0.024	-0.025	-0.025	-0.025	-0.025	-0.025	-0.025	-0.026	-0.026	-0.028	-0.028	-0.026	-0.026	-0.023	-0.023	-0.023	-0.022	-0.022	-0.022	-0.022	-0.021	-0.021	-0.021	-0.021	-0.021
YHR150W	0.114	0.094	0.086	0.07	0.07	0.05	0.05	0.057	0.052	0.072	0.071	0.071	0.077	0.072	0.072	0.072	0.063	0.065	0.065	0.049	0.047	0.051	0.051	0.051	0.048	0.044	0.042	0.045	0.045	0.053	0.053	0.053	0.056	0.057	0.056	0.059	0.059	0.059	0.06	0.055	0.056	0.061	0.067	0.067	0.067	0.067	0.071	0.063	0.063
YPL227C	0.029	0.029	0.029	0.029	0.032	0.032	0.032	0.03	0.032	0.032	0.032	0.032	0.031	0.04	0.036	0.036	0.042	0.046	0.048	0.051	0.049	0.049	0.049	0.065	0.065	0.062	0.059	0.067	0.071	0.071	0.078	0.077	0.073	0.096	0.121	0.131	0.218	0.218	0.209	0.209	0.212	0.189	0.189	0.189	0.189	0.189	0.184	0.184	0.117
YPR202W	-0.084	-0.081	-0.081	-0.088	-0.083	-0.084	-0.088	-0.08	-0.08	-0.08	-0.08	-0.08	-0.08	-0.079	-0.076	-0.076	-0.074	-0.072	-0.072	-0.072	-0.068	-0.068	-0.068	-0.07	-0.07	-0.062	-0.06	-0.057	-0.055	-0.058	-0.058	-0.058	-0.058	-0.058	-0.062	-0.068	-0.068	-0.068	-0.068	-0.068	-0.068	-0.068	-0.066	-0.066	-0.061	-0.057	-0.057	-0.034	-0.002
YPR118W	0.016	0.011	0.011	0.011	0.012	0.008	0.011	0.008	0.01	0.012	0.015	0.014	0.005	0.013	0.014	0.009	0.009	0.011	0.01	0.01	0.007	0.008	0.01	0.01	0.01	0.011	0.013	0.011	0.011	0.01	0.01	0.007	0.007	0.004	0.004	0.004	0.004	-0.001	-0.001	-0.001	-0.001	0.004	0.002	0.002	0.002	0.002	0.002	0.002	0.002
YDL076C	-0.032	-0.032	-0.032	-0.032	-0.032	-0.032	0	0	0	0	0	0	0	0	0	0	0	0	0	0	-0.052	-0.052	-0.052	-0.052	-0.052	-0.052	-0.052	-0.052	-0.052	-0.052	-0.052	-0.052	-0.052	-0.044	-0.033	-0.033	-0.033	-0.033	-0.033	-0.033	-0.033	-0.033	-0.033	-0.033	-0.033	-0.033	-0.033	-0.033	-0.033
YOR385W	0.084	0.084	0.084	0.084	0.084	0.09	0.09	0.09	0.09	0.09	0.09	0.09	0.113	0.124	0.108	0.119	0.119	0.119	0.119	0.119	0.125	0.137	0.137	0.137	0.172	0.161	0.161	0.161	0.181	0.181	0.181	0.181	0.181	0.181	0.181	0.159	0.157	0.157	0.157	0.157	0.157	0.157	0.157	0.148	0.148	0.148	0.158	0.158	0.074
YGR048W	-0.015	-0.015	-0.017	-0.015	-0.015	-0.014	-0.014	-0.014	-0.016	-0.019	-0.024	-0.026	-0.026	-0.015	-0.012	-0.021	-0.019	-0.019	-0.018	-0.018	-0.021	-0.019	-0.002	0.009	0.009	0.008	0.013	0.016	0.014	0.016	0.009	0.009	-0.014	-0.014	-0.017	-0.017	-0.017	-0.017	0.016	0.006	0.065	0.2	0.2	0.195	0.202	0.2	0.296	0.371	0.371
YOR286W	-0.005	-0.005	-0.001	-0.001	-0.001	-0.001	-0.003	-0.003	-0.003	-0.003	-0.002	-0.002	0.001	0	0.006	0.006	0.006	0.006	0.007	0.007	0.009	0.016	0.015	0.015	0.011	0.011	0.008	0.008	0.007	0.007	0.007	0.007	0.007	0.007	0.007	0.007	0.009	0.01	0.01	0.01	0.01	0.01	0.016	0.016	0.023	0.023	0.023	0.023	0.023
YPR149W	-0.039	-0.039	-0.039	-0.039	-0.043	-0.043	-0.043	-0.043	-0.043	-0.043	-0.043	-0.034	-0.043	-0.074	-0.017	-0.027	-0.027	-0.027	-0.033	0	0	0	0	0	0	0	0	0	0	0	0	0	0	0	0	0	0	0	0	0	0	0	0	0	0	0	0	0	0
YPL249C	-0.013	-0.013	-0.013	-0.007	-0.007	-0.007	-0.007	-0.007	-0.01	-0.01	-0.01	-0.01	-0.01	-0.007	-0.009	-0.012	-0.012	-0.01	-0.01	-0.01	-0.01	-0.006	-0.005	0	-0.011	-0.011	-0.013	-0.013	-0.013	-0.013	-0.011	-0.011	-0.014	-0.019	-0.019	-0.021	-0.024	-0.024	-0.024	-0.025	-0.025	-0.02	-0.018	-0.018	-0.023	-0.02	-0.02	-0.02	-0.02
YNL291C	0.001	0.001	0.003	0.002	-0.004	-0.004	-0.004	-0.004	-0.006	-0.012	-0.009	-0.007	-0.007	-0.007	-0.007	-0.007	-0.007	-0.02	-0.03	-0.022	-0.025	-0.021	-0.021	-0.021	-0.013	-0.013	-0.013	-0.012	-0.012	-0.012	-0.015	-0.015	-0.015	-0.021	-0.023	-0.02	-0.016	-0.018	-0.018	-0.016	-0.007	-0.007	-0.009	-0.009	-0.005	0.005	0.008	0.002	0.001
YOR091W	0.002	-0.004	-0.002	-0.002	-0.002	-0.014	-0.013	-0.013	-0.013	-0.024	-0.018	-0.024	-0.022	-0.016	-0.018	-0.019	-0.019	-0.013	-0.021	-0.027	-0.027	-0.017	-0.013	-0.011	-0.011	-0.011	-0.011	-0.011	-0.011	-0.01	-0.01	-0.006	0.004	0.003	0.001	0	0	-0.014	-0.014	-0.024	-0.011	0.013	0.007	0.005	0.005	0.006	0.015	0.025	0.031
YER044C	0.021	0.021	0.021	0.021	0.015	0.036	0.021	0.012	0.012	0.02	-0.005	-0.005	0.033	0.033	0.033	0.033	0.033	0.033	0.044	0.044	0.06	0.082	0.082	0.087	0.087	0.094	0.086	0.086	0.073	0.073	0.073	0.073	0.082	0.068	0.063	0.036	0.036	0.046	0.039	0.039	0.039	0.041	0.041	0.041	0.041	0.041	0.041	0.041	0.041
YPR031W	0.068	0.066	0.066	0.064	0.064	0.064	0.064	0.064	0.068	0.068	0.061	0.061	0.061	0.065	0.062	0.062	0.062	0.062	0.067	0.067	0.07	0.07	0.068	0.075	0.071	0.071	0.071	0.072	0.076	0.08	0.076	0.071	0.07	0.067	0.067	0.067	0.069	0.069	0.069	0.069	0.069	0.069	0.069	0.069	0.069	0.072	0.072	0.072	0.072
YDR516C	0.274	0.265	0.262	0.217	0.218	0.221	0.254	0.241	0.24	0.241	0.249	0.293	0.271	0.271	0.269	0.269	0.269	0.269	0.269	0.265	0.265	0.26	0.26	0.263	0.265	0.265	0.266	0.269	0.272	0.269	0.284	0.284	0.284	0.286	0.24	0.24	0.237	0.237	0.234	0.209	0.207	0.213	0.213	0.213	0.213	0.227	0.232	0.232	0.232
YAR002C-A	-0.037	-0.047	-0.047	-0.052	-0.053	-0.053	-0.058	-0.107	-0.111	-0.1	-0.1	-0.108	-0.108	-0.108	-0.101	-0.101	-0.1	-0.101	-0.101	-0.101	-0.099	-0.1	-0.082	-0.089	-0.144	-0.137	-0.137	-0.13	-0.138	-0.138	-0.13	-0.134	-0.134	-0.127	-0.127	-0.131	-0.128	-0.15	-0.115	-0.065	-0.065	-0.065	-0.065	-0.065	-0.065	-0.062	-0.062	-0.066	-0.066
YPL254W	-0.001	-0.003	-0.003	-0.003	-0.003	-0.003	-0.003	-0.003	-0.003	-0.003	-0.004	-0.003	-0.003	-0.004	-0.005	-0.003	-0.003	-0.004	-0.004	-0.004	-0.004	-0.004	-0.003	-0.002	-0.001	-0.001	-0.001	-0.001	0	0	0	0	0	0	0	0	0	0	0	0	0	0	0	0	0.001	-0.002	-0.001	-0.001	0
YOL146W	0.043	0.043	0.043	0.047	0.051	0.036	0.015	0.012	0.012	0.012	0.009	0.009	0.009	0.009	0.007	0.007	0.007	0.004	0.004	0.004	0.004	-0.001	-0.001	-0.002	0	0	0	0	0.003	0.007	0.004	0.008	0.008	0.008	0.008	0.008	0.009	0.009	0.009	0.007	0.008	0.007	0.003	0.003	0.003	0.005	0.005	0.005	0.002
YGR169C	-0.012	-0.012	-0.014	-0.007	-0.006	-0.005	-0.005	-0.005	-0.005	-0.005	-0.005	-0.005	-0.003	0.003	0.003	0.003	0.002	0.002	0.002	0.002	0.002	0.002	-0.004	0.018	0.018	0.023	0.023	0.022	0.027	0.031	0.03	0.03	0.029	0.029	0.03	0.04	0.043	0.045	0.045	0.045	0.045	0.042	0.042	0.046	0.052	0.048	0.046	0.046	0.046
YGR095C	0.051	0.054	0.054	0.054	0.054	0.054	0.055	0.05	0.05	0.051	0.052	0.058	0.053	0.053	0.045	0.046	0.059	0.058	0.058	0.058	0.057	0.06	0.064	0.067	0.067	0.067	0.067	0.068	0.067	0.067	0.067	0.068	0.068	0.06	0.054	0.057	0.056	0.056	0.056	0.058	0.058	0.058	0.058	0.058	0.058	0.058	0.058	0.058	0.059
YHL018W	0.016	0.016	0.016	0.016	0.011	0.007	0.008	0.006	0.002	0.007	0.009	0.009	-0.022	-0.02	-0.015	-0.015	-0.015	-0.003	0.001	-0.003	-0.009	-0.035	-0.001	-0.004	-0.004	-0.009	-0.009	-0.009	-0.001	-0.001	0.012	0.009	0.024	0.041	0.041	0.041	0.042	0.042	0.057	0.057	0.027	0.027	0.023	0.022	0.007	0.007	0.003	0.003	0.01
YGR262C	-0.035	-0.035	-0.034	-0.036	-0.023	-0.036	-0.036	-0.036	-0.045	-0.049	-0.038	-0.038	-0.033	-0.034	-0.036	-0.04	-0.044	-0.06	-0.06	-0.055	-0.055	-0.055	-0.054	-0.054	-0.058	-0.058	-0.061	-0.062	-0.065	-0.054	-0.049	-0.052	-0.063	-0.063	-0.062	-0.062	-0.06	-0.051	-0.037	-0.037	-0.038	-0.038	-0.038	-0.038	-0.036	-0.039	-0.039	-0.038	-0.036
YOR194C	-0.009	-0.014	-0.015	-0.015	-0.014	-0.014	-0.014	-0.014	-0.014	-0.014	-0.014	-0.016	-0.015	-0.016	-0.016	-0.015	-0.015	-0.017	-0.019	-0.019	-0.019	-0.019	-0.02	-0.019	-0.019	-0.021	-0.021	-0.021	-0.021	-0.021	-0.021	-0.02	-0.018	-0.018	-0.018	-0.024	-0.024	-0.024	-0.024	-0.024	-0.025	-0.025	-0.025	-0.025	-0.025	-0.025	-0.025	-0.025	-0.024
YGL212W	0.026	0.026	0.03	0.043	0.043	0.039	0.039	0.039	0.039	0.039	0.037	0.037	0.04	0.041	0.038	0.04	0.037	0.037	0.037	0.037	0.037	0.041	0.037	0.039	0.045	0.033	0.033	0.038	0.035	0.04	0.025	0.025	0.025	0.024	0.03	0.03	0.032	0.032	0.031	0.031	0.031	0.031	0.032	0.029	0.027	0.016	0.016	0.016	0.016
YGL029W	-0.031	-0.031	-0.031	-0.031	-0.031	-0.031	-0.031	-0.031	-0.031	-0.031	-0.033	-0.033	-0.033	-0.034	-0.035	-0.033	-0.032	-0.032	-0.03	-0.03	-0.03	-0.03	-0.03	-0.029	-0.029	-0.029	-0.031	-0.03	-0.03	-0.026	-0.025	-0.024	-0.023	-0.022	-0.022	-0.022	-0.017	-0.015	-0.016	-0.01	-0.006	-0.006	-0.006	-0.007	-0.007	-0.007	-0.007	-0.007	-0.007
YER099C	0.116	0.116	0.119	0.108	0.108	0.108	0.099	0.099	0.099	0.099	0.099	0.109	0.103	0.103	0.096	0.084	0.084	0.084	0.084	0.103	0.1	0.106	0.093	0.093	0.093	0.093	0.095	0.079	0.077	0.077	0.077	0.077	0.077	0.098	0.077	0.08	0.09	0.113	0.115	0.124	0.116	0.1	0.058	0.058	0.07	0.07	0.073	0.071	0.071
YEL046C	0	0	0	0	0	0	0	0	0	0	0	0	0	0	0	0	0	0	0	0	0	0	0	0	0	0	0	0	0	0	0	0	0	0	0	0	0	0	0	0	0	0	0	0	0	0	0	0	0
YDR054C	0.128	0.128	0.128	0.128	0.128	0.177	0.177	0.177	0.177	0.177	0.177	0.177	0.177	0.177	0.177	0.177	0.177	0.177	0.177	0.161	0.129	0.129	0.129	0.09	0.09	0.09	0.113	0.159	0.159	0.159	0.159	0.159	0.159	0.159	0.127	0.151	0.151	0.151	0.087	0.109	0.109	0.109	0.102	0.203	0.203	0.232	0.232	0.232	0.219
YGL061C	-0.005	-0.005	0.002	-0.003	0.001	0.005	0.003	0.036	0.03	0.014	0.014	0.021	0.021	0.008	0.014	0.013	0.011	0.004	-0.011	-0.011	-0.011	-0.023	-0.023	-0.016	-0.024	-0.024	-0.021	-0.021	-0.025	-0.025	-0.028	-0.023	-0.032	-0.026	-0.022	-0.008	0.004	0.004	0.01	0.01	0.01	0.011	0.01	0	0.003	0.003	0.002	0.003	0.003
YPR036W	-0.041	-0.041	-0.041	-0.041	-0.041	-0.041	-0.037	-0.036	-0.036	-0.036	-0.012	-0.027	-0.027	-0.024	-0.024	-0.01	-0.01	-0.01	-0.015	-0.018	-0.018	-0.03	-0.024	-0.024	-0.024	-0.02	-0.038	-0.035	-0.035	-0.035	-0.047	-0.04	-0.03	-0.029	-0.029	-0.029	-0.029	-0.029	-0.045	-0.045	-0.051	-0.045	-0.039	-0.06	-0.053	-0.118	-0.099	-0.071	-0.077
YJL094C	0.01	0.012	0.012	0.012	0.01	0.014	0.012	0.012	0.008	0.007	0.006	0.007	-0.006	-0.014	-0.031	-0.031	-0.035	-0.035	-0.038	-0.036	-0.036	-0.036	-0.026	-0.029	-0.029	-0.029	-0.029	-0.029	-0.029	-0.029	-0.029	-0.029	-0.029	-0.027	-0.027	-0.027	-0.027	-0.027	-0.028	-0.028	-0.034	-0.033	-0.029	-0.029	-0.029	-0.029	-0.029	-0.026	-0.027
YHR127W	0.027	0.027	0.025	0.028	0.028	0.03	0.033	0.034	0.037	0.04	0.039	0.036	0.044	0.044	0.046	0.045	0.044	0.045	0.046	0.05	0.05	0.051	0.049	0.047	0.047	0.047	0.047	0.047	0.047	0.047	0.047	0.047	0.047	0.047	0.05	0.05	0.05	0.052	0.052	0.052	0.051	0.051	0.051	0.051	0.053	0.053	0.053	0.052	0.052
YDR089W	-0.026	-0.026	-0.028	-0.028	-0.032	-0.032	-0.044	-0.044	-0.044	-0.054	-0.054	-0.053	-0.056	-0.056	-0.062	-0.068	-0.077	-0.077	-0.079	-0.079	-0.084	-0.079	-0.083	-0.083	-0.078	-0.078	-0.077	-0.08	-0.08	-0.084	-0.081	-0.087	-0.082	-0.08	-0.08	-0.076	-0.081	-0.076	-0.073	-0.073	-0.071	-0.07	-0.07	-0.07	-0.067	-0.063	-0.067	-0.07	-0.07
YGL057C	0.005	0.005	0.005	-0.015	-0.003	0.004	0.009	0.009	0.009	0.01	0.01	0.011	0.012	0.014	0.013	0.013	0.013	0.014	0.011	-0.009	-0.007	-0.012	-0.015	-0.013	-0.013	-0.013	-0.017	-0.017	-0.017	-0.017	-0.017	-0.017	-0.017	-0.017	-0.017	-0.013	-0.019	-0.026	-0.026	-0.026	-0.026	-0.026	-0.026	-0.026	-0.028	-0.028	-0.028	-0.028	-0.029
YJR110W	-0.022	-0.044	-0.06	-0.046	-0.095	-0.113	-0.113	-0.113	-0.113	-0.135	-0.117	-0.136	-0.122	-0.122	-0.118	-0.12	-0.101	-0.101	-0.083	-0.117	-0.117	-0.117	-0.117	-0.117	-0.117	-0.125	-0.126	-0.122	-0.113	-0.129	-0.129	-0.114	-0.086	-0.094	-0.116	-0.108	-0.108	-0.095	-0.095	-0.129	-0.118	-0.103	-0.136	-0.169	-0.152	-0.157	-0.127	-0.166	-0.157
YGL001C	0	0	0	0	0	0	0	0	0	0	0	0	0	0	0	0	0	0	0	0	0	0	0	0	0	0	0	0	0	0	0	0	0	0	0	0	0	0	0	0	0	0	0	0	0	0	0	0	0
YLR190W	0.044	0.044	0.044	0.041	0.046	0.043	0.035	0.036	0.036	0.035	0.04	0.035	0.036	0.039	0.041	0.03	0.029	0.022	0.032	0.036	0.036	0.032	0.032	0.032	0.035	0.029	0.029	0.024	0.021	0.021	0.021	0.021	0.036	0.02	0.01	0.019	0.046	0.046	0.046	0.064	0.115	0.124	0.124	0.123	0.102	0.103	0.103	0.104	0.142
YBR289W	0.017	0.017	0.017	0.017	0.022	0.04	0.041	0.043	0.03	0.03	0.032	0.032	0.032	0.04	0.043	0.043	0.058	0.058	0.058	0.058	0.058	0.058	0.055	0.055	0.062	0.036	0.036	0.036	0.036	0.036	0.036	0.036	0.04	0.04	0.04	0.038	0.043	0.034	0.034	0.037	0.037	0.037	0.032	0.032	0.03	0.03	0.034	0.034	0.029
YPL024W	0.046	0.041	0.041	0.077	0.11	0.11	0.11	0.11	0.11	0.117	0.117	0.117	0.117	0.096	0.035	0.035	0.035	0.035	0.035	0.035	0.035	0.035	0.035	0.029	0.029	0.029	0.033	0.033	0.033	0.033	0.033	0.033	0.033	0.029	0.018	0.005	-0.007	-0.007	-0.007	-0.014	-0.014	-0.006	-0.006	-0.006	-0.006	-0.006	-0.018	-0.006	-0.006
YOR150W	-0.084	-0.096	-0.005	-0.022	-0.03	-0.03	-0.04	-0.04	-0.045	-0.01	-0.02	-0.015	-0.015	-0.015	-0.015	-0.006	-0.011	0.003	0.025	0.02	0.026	0.028	0.023	0.023	0.023	0.042	0.048	0.053	0.025	0.02	0.02	0.013	0.013	0.013	0.013	0.013	0.009	0.009	0.007	0.037	0.061	0.061	0.067	0.022	-0.004	-0.004	0.015	0.015	0.015
YMR062C	0	0	0	0	0	0	0	0	0	0	0	0	0	-0.21	-0.21	-0.21	-0.21	-0.239	-0.239	-0.239	-0.239	-0.346	-0.33	-0.33	-0.313	-0.313	-0.404	-0.112	-0.112	-0.267	-0.398	-0.398	-0.422	-0.232	-0.137	-0.07	-0.07	-0.007	0.232	0.176	0.133	0.133	0.133	0.128	0.128	0.175	0.175	0.182	0.176
YLR089C	0.016	0.016	0.016	0.016	0.021	0.021	0.021	0.021	0.021	0.021	0.021	0.021	0.021	0.018	0.016	0.016	0.016	0.016	0.016	0.016	0.016	0.014	0.016	0.026	0.02	0.014	0.005	0.003	0.003	0.002	0.002	0	-0.003	-0.003	-0.003	-0.002	-0.003	-0.003	-0.003	-0.004	-0.004	-0.004	-0.005	-0.005	-0.005	-0.007	-0.026	-0.024	-0.024
YDL150W	0.006	0.005	0.01	0.008	0.007	0.007	0.008	0.008	0.008	0.005	0.005	0.001	0.001	0.001	0.002	0.004	0.004	0.003	0.004	0.002	0	0.002	0.001	0.001	-0.002	-0.002	-0.001	-0.002	-0.002	-0.002	-0.003	-0.003	-0.003	-0.003	-0.003	-0.003	-0.003	-0.003	-0.003	-0.003	-0.003	-0.003	-0.003	-0.003	-0.003	-0.003	-0.003	-0.004	-0.004
YML051W	0.025	0.025	0.022	0.022	0.018	0.02	0.014	0.013	0.015	0.007	0.01	0.01	0.01	0.01	0.01	0.011	0.009	0.009	0.008	0.01	0.011	0.013	0.011	0.011	0.009	0.006	0.011	0.011	0.011	0.011	0.011	0.012	0.013	0.013	0.015	0.017	0.014	0.014	0.017	0.018	0.016	0.016	0.017	0.011	0.011	0.011	0.011	0.011	0.011
YOL089C	-0.003	-0.021	-0.03	-0.038	-0.028	-0.028	-0.023	0.003	-0.007	-0.009	-0.019	-0.021	-0.021	-0.021	-0.022	-0.022	-0.002	-0.014	-0.016	-0.016	-0.016	-0.016	-0.009	-0.009	-0.009	-0.007	-0.007	-0.009	-0.005	-0.005	-0.005	-0.003	-0.001	0.001	0.001	0.001	0.001	0.001	0.001	0.001	-0.017	-0.017	-0.015	-0.017	-0.013	-0.014	-0.013	-0.013	-0.013
YLR003C	-0.035	-0.035	-0.035	-0.035	-0.021	-0.025	-0.025	-0.024	-0.024	-0.024	-0.013	-0.015	-0.016	-0.042	-0.042	-0.026	-0.032	-0.032	-0.026	-0.021	-0.027	-0.028	-0.055	-0.055	-0.057	-0.049	-0.048	-0.036	-0.036	-0.036	-0.036	-0.02	-0.018	-0.007	0.003	0.01	0.012	0.01	0.009	0.011	0.011	0.013	0.028	0.028	0.025	0.023	0.019	0.006	0.006
YKL142W	-0.005	-0.001	0	0	0.001	-0.004	-0.004	-0.008	-0.008	-0.007	-0.01	-0.011	-0.011	-0.01	-0.01	-0.012	-0.01	-0.01	-0.01	-0.008	-0.01	-0.008	-0.008	-0.008	-0.008	-0.01	-0.007	-0.007	-0.007	-0.007	-0.007	-0.007	-0.007	-0.006	-0.007	-0.008	-0.006	-0.006	-0.006	-0.006	-0.005	-0.005	0.002	0.002	0.004	0.002	0.002	0.002	0.002
YML001W	0.067	0.059	0.059	0.059	0.064	0.07	0.07	0.068	0.068	0.068	0.07	0.067	0.067	0.071	0.067	0.064	0.066	0.066	0.064	0.051	0.051	0.051	0.044	0.049	0.049	0.049	0.049	0.049	0.053	0.055	0.053	0.053	0.053	0.056	0.055	0.055	0.055	0.055	0.055	0.055	0.057	0.057	0.055	0.053	0.053	0.051	0.044	0.043	0.041
YPR188C	0.023	0.023	0.026	0.013	0.019	0.019	-0.002	-0.001	0.014	0.021	0.021	0.018	0.018	0.013	0.012	0.012	0.017	0.012	0.018	0.018	0.018	0.018	0.018	0.018	0.018	0.019	0.016	0.016	0.016	0.016	0.017	0.017	0.017	0.017	0.017	0.02	0.018	0.019	0.019	0.019	0.019	0.016	0.005	0.006	0.006	0.018	0.018	0.02	0.02
YGL169W	0.011	0.006	0.002	0.002	0.003	0.003	0.001	0.001	0.002	-0.022	-0.022	-0.024	-0.024	-0.026	-0.026	-0.026	-0.004	-0.003	-0.008	-0.008	-0.008	-0.008	-0.004	0.005	-0.006	-0.009	-0.007	-0.007	-0.007	-0.004	-0.004	-0.004	-0.002	-0.003	-0.01	-0.01	-0.01	-0.01	-0.01	-0.008	-0.01	-0.009	-0.007	-0.011	-0.012	-0.012	-0.011	-0.011	-0.011
YLR194C	0.03	0.027	0.024	0.022	0.007	0.007	0.013	0.013	0.013	0.013	0.013	0.013	0.018	0.023	0.024	0.024	0.024	0.024	0.027	0.027	0.04	0.037	0.049	0.044	0.039	0.046	0.046	0.044	0.044	0.05	0.034	0.034	0.034	0.009	-0.002	-0.002	0.001	0.005	0.005	0.011	0.019	0.019	0.009	0.009	-0.03	0.003	0.007	-0.044	-0.044
YLL015W	-0.021	-0.021	-0.021	-0.023	-0.023	-0.022	-0.023	-0.029	-0.029	-0.029	-0.032	-0.033	-0.031	-0.028	-0.026	-0.026	-0.026	-0.02	-0.02	-0.018	-0.018	-0.018	-0.02	-0.02	-0.018	-0.018	-0.018	-0.015	-0.023	-0.015	-0.017	-0.025	-0.024	-0.029	-0.029	-0.032	-0.039	-0.039	-0.039	-0.039	-0.042	-0.04	-0.036	-0.031	-0.031	-0.031	-0.032	-0.032	-0.032
YOR098C	-0.001	-0.001	-0.001	-0.001	-0.001	0.016	0.016	0.026	0.026	0.013	0.013	0.013	0.023	0.023	0.023	0.023	0.032	0.045	0.045	0.053	0.053	0.053	0.053	0.053	0.053	0.053	0.053	0.056	0.056	0.056	0.092	0.095	0.068	0.057	0.042	0.062	0.064	0.064	0.064	0.064	0.064	0.064	0.099	0.099	0.099	0.092	0.092	0.101	0.101
YPR140W	0.034	0.041	0.041	0.046	0.048	0.046	0.069	0.059	0.059	0.059	0.058	0.062	0.065	0.066	0.064	0.063	0.069	0.065	0.064	0.068	0.06	0.065	0.057	0.059	0.064	0.065	0.065	0.066	0.066	0.062	0.049	0.055	0.056	0.052	0.061	0.054	0.054	0.052	0.052	0.052	0.052	0.052	0.047	0.039	0.039	0.039	0.043	0.043	0.043
YKL063C	0	0	-0.005	-0.007	-0.009	-0.009	-0.01	-0.015	-0.005	-0.004	0	-0.003	-0.012	-0.012	-0.012	-0.012	-0.01	-0.005	-0.008	-0.008	-0.008	0	-0.016	-0.016	-0.016	-0.016	-0.032	-0.028	-0.025	-0.013	-0.013	0.013	0.021	0.016	0.013	0.02	0.021	0.013	0.012	0.009	0	0	0.005	0.012	0.014	0.016	0.016	0.023	0.035
YOR094W	-0.01	-0.015	-0.014	-0.014	-0.014	-0.01	-0.012	-0.012	-0.013	-0.013	-0.017	-0.016	-0.016	-0.016	-0.022	-0.018	-0.017	-0.017	-0.017	-0.017	-0.018	-0.02	-0.022	-0.022	-0.022	-0.022	-0.022	-0.023	-0.026	-0.029	-0.031	-0.029	-0.029	-0.029	-0.029	-0.029	-0.029	-0.029	-0.029	-0.029	-0.029	-0.029	-0.029	-0.027	-0.027	-0.025	-0.025	-0.025	-0.025
YAL016W	0.015	0.015	0.016	0.016	0.016	0.016	0.016	0.016	0.018	0.013	0.015	0.015	0.014	0.012	0.012	0.01	0.002	0.001	0.001	0.001	0.002	0.002	0.003	0.003	0.003	0.003	0.001	-0.001	-0.001	-0.001	-0.001	-0.001	-0.002	-0.004	-0.004	-0.004	-0.004	-0.002	0.002	0.008	0.011	0.011	0.008	0.01	0.007	0.007	0.009	0.009	0.009
YDL121C	0.042	0.038	0.038	0.034	0.034	0.03	0.03	0.03	0.03	0.026	0.029	0.037	0.056	0.056	0.051	0.051	0.051	0.056	0.053	0.051	0.054	0.065	0.066	0.071	0.071	0.064	0.061	0.053	0.056	0.06	0.056	0.049	0.052	0.052	0.065	0.063	0.063	0.063	0.063	0.063	0.061	0.061	0.056	0.056	0.056	0.056	0.056	0.059	0.059
YKL099C	0.062	0.062	0.061	0.061	0.063	0.063	0.063	0.06	0.06	0.061	0.061	0.061	0.061	0.061	0.063	0.063	0.063	0.064	0.064	0.063	0.063	0.063	0.063	0.063	0.064	0.064	0.064	0.064	0.063	0.065	0.064	0.064	0.064	0.064	0.064	0.064	0.063	0.063	0.063	0.063	0.063	0.063	0.063	0.063	0.063	0.061	0.059	0.059	0.059
YGR204W	0	0	0	0	0	0	0	0	0	0	0	0	0	0	0	0	0	0	0	0	0	0	0	0.014	-0.034	-0.034	-0.034	-0.034	-0.034	-0.034	-0.034	-0.018	-0.018	-0.018	0.001	0.035	0.035	0.017	0.017	0.017	0.017	0.023	-0.001	0.007	0.007	0.007	0.007	0.002	0.002
YEL012W	0.008	0.003	0.003	0.003	0.003	0.003	0.003	0.003	-0.004	-0.004	-0.004	-0.004	-0.004	-0.004	0.007	0.007	0.026	0.015	0.015	0.015	0.015	0.025	0.034	0.034	0.034	0.018	0.011	0.025	-0.01	-0.01	-0.01	-0.01	-0.01	-0.01	-0.007	-0.007	-0.01	-0.01	-0.015	-0.015	-0.015	-0.013	-0.015	-0.015	-0.015	-0.015	-0.015	-0.015	-0.015
YHL009C	0.491	0.373	0.439	0.417	0.417	0.417	0.417	0.417	0.521	0.489	0.428	0.428	0.428	0.428	0.428	0.428	0.437	0.742	0.742	0.726	0	0	0	0	0	0	0	0	0	0	0	0	0	0	0	0	0	0	0	0	0	0	0	0	0	0	0	0	0
YBL102W	0.045	0.053	0.061	0.061	0.058	0.056	0.056	0.056	0.053	0.053	0.053	0.053	0.055	0.055	0.055	0.055	0.055	0.055	0.057	0.057	0.057	0.057	0.057	0.066	0.066	0.066	0.062	0.059	0.066	0.067	0.067	0.067	0.067	0.067	0.058	0.057	0.053	0.056	0.056	0.055	0.057	0.057	0.059	0.066	0.075	0.075	0.075	0.075	0.075
YKL172W	-0.052	-0.051	-0.049	-0.047	-0.046	-0.045	-0.043	-0.043	-0.044	-0.043	-0.043	-0.043	-0.046	-0.046	-0.046	-0.046	-0.046	-0.046	-0.048	-0.049	-0.045	-0.045	-0.045	-0.046	-0.044	-0.046	-0.046	-0.046	-0.048	-0.048	-0.048	-0.048	-0.048	-0.048	-0.046	-0.046	-0.046	-0.044	-0.044	-0.044	-0.044	-0.043	-0.042	-0.042	-0.042	-0.042	-0.04	-0.04	-0.037
YJR125C	-0.036	-0.038	-0.038	-0.037	-0.037	-0.036	-0.034	-0.033	-0.035	-0.035	-0.035	-0.037	-0.037	-0.037	-0.04	-0.039	-0.036	-0.036	-0.036	-0.035	-0.035	-0.038	-0.035	-0.026	-0.023	-0.023	-0.025	-0.026	-0.025	-0.022	-0.018	-0.018	-0.016	-0.016	-0.016	-0.016	-0.016	-0.016	-0.016	-0.015	-0.015	-0.016	-0.016	-0.017	-0.017	-0.013	-0.013	-0.013	-0.013
YMR299C	-0.027	-0.027	-0.026	-0.025	-0.025	-0.025	-0.024	-0.022	-0.022	-0.018	-0.012	-0.013	-0.017	-0.017	-0.019	-0.015	-0.013	-0.022	-0.019	-0.018	-0.013	-0.013	-0.014	-0.013	-0.012	-0.01	-0.01	-0.007	-0.004	-0.004	-0.004	-0.004	-0.004	-0.004	0.001	0.001	-0.002	-0.002	-0.002	-0.002	-0.002	-0.003	-0.003	-0.004	-0.004	-0.004	-0.002	0.002	0.001
YER151C	-0.006	-0.006	-0.006	-0.006	-0.006	-0.006	-0.011	-0.002	-0.006	-0.006	-0.006	-0.008	-0.013	-0.012	-0.01	-0.01	-0.013	-0.01	-0.01	-0.01	-0.01	-0.01	-0.009	-0.012	-0.006	-0.004	-0.004	-0.004	-0.004	-0.004	-0.004	-0.004	-0.004	-0.004	-0.004	-0.004	-0.003	-0.004	-0.004	-0.004	-0.004	-0.004	-0.004	-0.005	-0.007	-0.005	-0.005	-0.005	-0.005
YML061C	0.021	0.021	0.027	0.041	0.009	-0.027	-0.027	-0.023	0.008	0.017	0.015	0.01	0.01	0.002	-0.004	0.002	0.023	0.022	0.035	0.033	0.033	0.031	0.031	0.031	0.031	0.031	0.039	0.039	0.035	0.032	0.022	0.022	0.022	0.022	0.023	0.026	0.026	0.026	0.026	0.025	0.025	0.025	0.025	0.027	0.027	0.027	0.023	0.023	0.023
YKL193C	0.007	0.01	0.003	0.003	0.003	0.003	0.003	-0.005	-0.004	-0.004	0.004	0.004	0.004	0.001	0.007	0.009	0.011	0.014	0.017	0.02	0.02	0.02	0.019	0.018	0.018	0.018	0.025	0.016	0.019	0.019	0.019	0.019	0.008	0.005	0.006	0.006	0.008	0.005	0.002	0.011	0.027	0.027	0.027	0.026	0.017	0.024	0.023	0.02	0.02
YMR307W	-0.055	-0.055	-0.055	-0.055	-0.06	-0.06	-0.06	-0.06	-0.06	-0.06	-0.06	-0.068	-0.081	-0.065	-0.123	-0.123	-0.123	-0.123	-0.123	-0.123	-0.123	-0.143	-0.143	-0.156	-0.156	-0.156	-0.146	-0.162	-0.142	-0.034	-0.007	-0.007	-0.007	-0.007	-0.007	-0.007	-0.007	-0.007	0.004	0.004	0.004	0.004	0.004	0.004	0.004	-0.005	-0.005	-0.014	-0.005
YBR193C	0.085	0.089	0.093	0.097	0.105	0.102	0.11	0.112	0.112	0.117	0.122	0.124	0.125	0.122	0.124	0.109	0.107	0.107	0.109	0.106	0.115	0.115	0.12	0.108	0.086	0.065	0.063	0.059	0.059	0.059	0.061	0.064	0.062	0.063	0.059	0.054	0.056	0.054	0.052	0.054	0.054	0.055	0.055	0.059	0.059	0.059	0.059	0.065	0.066
YLR129W	-0.003	-0.008	-0.008	-0.007	-0.007	-0.007	-0.007	-0.008	-0.008	-0.008	-0.01	-0.01	-0.008	-0.008	-0.008	-0.008	-0.008	-0.008	-0.009	-0.009	-0.01	-0.008	-0.008	-0.006	-0.005	-0.005	-0.005	-0.005	-0.005	-0.002	-0.002	0	0	0	0	0	0	0	0	0	0.002	0.002	0.002	0.002	0.002	0.002	0.002	0.002	0.002
YCR061W	0.035	0.035	0.034	0.033	0.035	0.035	0.033	0.033	0.033	0.037	0.027	0.029	0.029	0.04	0.044	0.044	0.044	0.034	0.04	0.04	0.041	0.051	0.045	0.042	0.043	0.044	0.044	0.044	0.041	0.041	0.052	0.049	0.049	0.054	0.061	0.083	0.083	0.083	0.095	0.093	0.091	0.091	0.116	0.14	0.138	0.122	0.122	0.086	0.082
YGL244W	0.003	0.003	0.003	0.003	0.003	0.004	0.004	0.004	0.003	0.003	0.003	0.004	0.004	0.004	0.002	-0.002	-0.002	-0.003	-0.003	-0.004	-0.004	-0.003	-0.004	-0.004	-0.004	-0.005	-0.005	-0.005	-0.005	-0.004	-0.004	-0.004	-0.005	-0.005	-0.005	-0.003	-0.003	-0.001	-0.002	-0.003	-0.002	-0.002	-0.002	-0.002	0	0	0.001	0.001	0.001
YLR179C	-0.022	-0.016	-0.019	-0.019	-0.013	-0.019	-0.019	-0.019	-0.019	-0.027	-0.026	-0.024	-0.022	-0.022	-0.015	-0.015	-0.015	-0.015	-0.019	-0.022	-0.021	-0.036	-0.036	-0.036	-0.036	-0.036	-0.038	-0.041	-0.04	-0.04	-0.038	-0.035	-0.035	-0.035	-0.035	-0.035	-0.035	-0.038	-0.035	-0.031	-0.032	-0.045	-0.036	-0.035	-0.035	-0.035	-0.033	-0.034	-0.029
YER035W	-0.028	-0.031	-0.029	-0.029	-0.029	-0.029	-0.027	-0.027	-0.032	-0.032	-0.034	-0.054	-0.065	-0.074	-0.052	-0.076	-0.085	-0.072	-0.072	-0.072	-0.066	-0.059	-0.065	-0.032	-0.006	0.01	0.001	-0.001	-0.003	0.011	0.011	0.011	0.011	0.011	0.008	0.018	0.018	0.023	0.051	0.053	0.053	0.053	0.049	0.028	0.028	0.028	0.028	0.032	0.037
YKL143W	-0.177	-0.201	-0.197	-0.215	-0.213	-0.188	-0.186	-0.124	-0.124	-0.124	-0.13	-0.105	-0.105	-0.092	-0.097	-0.097	-0.097	-0.095	-0.095	-0.095	-0.095	-0.095	-0.095	-0.099	-0.099	-0.098	-0.098	-0.098	-0.096	-0.096	-0.096	-0.1	-0.1	-0.079	-0.079	-0.079	-0.077	-0.077	-0.077	-0.077	-0.077	-0.077	-0.077	-0.077	-0.077	-0.077	-0.077	-0.077	-0.077
YOL129W	-0.002	-0.002	-0.001	0	0	0.002	-0.005	-0.005	-0.005	-0.004	-0.004	-0.004	-0.004	-0.004	-0.004	-0.004	-0.004	-0.005	-0.005	-0.005	-0.005	-0.005	-0.005	-0.005	-0.006	-0.006	-0.006	-0.006	-0.007	-0.007	-0.009	-0.009	-0.009	-0.009	-0.009	-0.011	-0.011	-0.011	-0.01	-0.01	-0.01	-0.01	-0.011	-0.011	-0.011	-0.013	-0.013	-0.013	-0.013
YNL111C	0.026	0.026	0.025	0.025	0.021	0.024	0.019	0.016	0.016	0.023	0.029	0.029	0.008	0.004	0.003	0.007	0.006	0.011	0.009	0.009	0.009	0.006	0.005	0.005	0.004	0.001	0.009	0.009	0.017	0.016	0.016	0.018	0.017	0.013	0.001	-0.008	0	0	-0.005	-0.017	-0.029	-0.031	-0.031	-0.034	-0.038	-0.034	-0.032	-0.036	-0.034
YLR098C	0.026	0.024	0.029	0.026	0.035	0.037	0.033	0.036	0.034	0.034	0.034	0.031	0.032	0.032	0.032	0.033	0.033	0.039	0.035	0.014	0.014	0.016	0.01	0.01	0.004	0.006	0.007	0.008	0.009	0.009	0.003	0.004	0.004	0.004	0.004	0.015	0.011	0.016	0.015	0.012	0.039	0.039	0.033	0.05	0.054	0.065	0.076	0.074	0.082
YLL043W	0.088	0.086	0.086	0.086	0.086	0.087	0.087	0.087	0.087	0.086	0.085	0.085	0.085	0.087	0.087	0.079	0.077	0.081	0.072	0.07	0.072	0.072	0.071	0.071	0.071	0.073	0.074	0.074	0.077	0.077	0.077	0.077	0.077	0.077	0.073	0.076	0.076	0.079	0.079	0.077	0.077	0.08	0.08	0.08	0.08	0.085	0.088	0.097	0.097
YDR512C	0.006	0.006	0.006	0.006	0.006	0.006	0.006	0.007	0.007	0.008	0.01	0.012	0.012	0.01	0.003	0.004	0.004	-0.005	-0.015	-0.019	-0.021	-0.021	-0.023	-0.019	-0.019	-0.019	-0.019	-0.019	-0.021	-0.019	-0.02	-0.018	-0.018	-0.03	-0.028	-0.029	-0.029	-0.032	-0.019	-0.022	-0.024	-0.026	-0.025	-0.055	-0.055	-0.055	-0.056	-0.063	-0.093
YPL165C	-0.338	-0.342	-0.354	-0.327	-0.365	-0.387	-0.405	-0.402	-0.413	-0.415	-0.415	-0.438	-0.484	-0.484	-0.664	-0.641	-0.408	-0.408	-0.408	-0.421	-0.322	-0.312	-0.263	-0.224	-0.22	-0.22	-0.223	-0.265	-0.265	-0.269	-0.269	-0.291	-0.296	-0.391	-0.319	-0.319	-0.319	-0.319	-0.319	-0.319	-0.319	-0.368	-0.368	-0.37	-0.37	-0.373	-0.373	-0.373	-0.373
YPL144W	-0.099	-0.099	-0.099	-0.104	-0.104	-0.099	-0.1	-0.1	-0.1	-0.1	-0.103	-0.105	-0.092	-0.09	-0.094	-0.067	-0.066	-0.056	-0.053	-0.062	-0.056	-0.069	-0.069	-0.069	-0.066	-0.069	-0.058	-0.07	-0.07	-0.073	-0.077	-0.074	-0.074	-0.074	-0.074	-0.074	-0.074	-0.074	-0.102	-0.114	-0.123	-0.118	-0.118	-0.118	-0.118	-0.118	-0.118	-0.118	-0.122
YIR021W	0.082	0.076	0.06	0.047	0.038	0.01	0.039	0.05	0.05	0.072	0.081	0.069	0.069	0.07	0.07	0.118	0.118	0.103	0.063	0.063	0.063	0.063	0.063	0.037	0.046	0.04	0.038	0.036	0.033	0.027	0.024	0.023	0.023	0.018	0.017	0.023	0.02	0.019	0.009	0.011	0.008	0.008	0.002	0	-0.002	0.003	0.001	0.001	0.001
YKL027W	0.053	0.053	0.051	0.044	0.044	0.049	0.039	0.035	0.036	0.039	0.037	0.037	0.042	0.045	0.045	0.042	0.037	0.037	0.04	0.037	0.038	0.037	0.036	0.038	0.039	0.039	0.04	0.037	0.037	0.037	0.04	0.04	0.04	0.035	0.03	0.03	0.03	0.026	0.026	0.026	0.026	0.027	0.027	0.027	0.027	0.025	0.025	0.025	0.029
YMR223W	0.049	0.049	0.049	0.046	0.046	0.048	0.048	0.048	0.046	0.053	0.085	0.092	0.089	0.091	0.07	0.042	0.057	0.005	0.005	0.01	0.01	0.007	0.007	0.007	0.007	0.007	0.004	0.004	0.004	0.007	0.017	0.019	0.019	0.019	0.019	0.02	0.029	0.026	0.027	0.018	0.017	0.019	0.023	0.024	0.027	0.027	0.027	0.028	0.028
YBR164C	0.031	0.034	0.038	0.038	0.036	0.039	0.046	0.043	0.046	0.044	0.044	0.044	0.044	0.044	0.041	0.041	0.041	0.041	0.041	0.041	0.041	0.041	0.041	0.044	0.042	0.04	0.04	0.038	0.034	0.034	0.034	0.034	0.033	0.033	0.033	0.033	0.033	0.033	0.033	0.033	0.033	0.033	0.033	0.033	0.033	0.033	0.034	0.034	0.034
YLR454W	-0.032	-0.032	-0.032	-0.035	-0.033	-0.033	-0.033	-0.033	-0.029	-0.024	-0.024	-0.024	-0.024	-0.024	-0.024	-0.024	-0.024	-0.024	-0.024	-0.02	-0.02	-0.016	-0.016	-0.016	-0.016	-0.016	-0.016	-0.016	-0.016	-0.016	-0.013	-0.016	-0.03	-0.041	-0.037	-0.037	-0.037	-0.037	-0.037	-0.037	-0.037	-0.037	-0.037	-0.046	-0.029	-0.048	-0.054	-0.067	-0.081
YGL055W	0.033	0.03	0.03	0.03	0.03	0.03	0.03	0.035	0.032	0.032	0.032	0.032	0.032	0.032	0.032	0.032	0.032	0.042	0.042	0.042	0.067	0.089	0.089	0.089	0.089	0.078	0.078	0.078	0.078	0.078	0.078	0.138	0	0	0	0	0	0	0	0	0	0	0	0	0	0.047	0.047	0.047	0.047
YNR053C	-0.002	-0.002	-0.001	-0.001	-0.001	0.002	0	0	0	0.001	0.001	-0.001	-0.002	-0.002	-0.003	0.001	-0.004	-0.004	-0.004	-0.005	-0.004	-0.004	-0.004	-0.004	-0.004	-0.004	-0.004	-0.004	-0.005	-0.004	-0.004	-0.004	-0.004	-0.002	-0.002	-0.002	-0.003	-0.003	0.001	0.001	0.001	0.003	0.003	0.003	0.004	0.001	0.011	0.01	0.014
YLR413W	-0.023	-0.023	-0.023	-0.023	-0.023	-0.02	-0.02	-0.02	-0.02	-0.02	-0.02	-0.021	-0.021	-0.021	-0.021	-0.025	-0.025	-0.028	-0.025	-0.025	-0.025	-0.027	-0.027	-0.027	-0.027	-0.026	-0.026	-0.025	-0.025	-0.025	-0.02	-0.02	-0.02	-0.017	-0.018	-0.03	-0.032	-0.037	-0.038	-0.038	-0.038	-0.038	-0.038	-0.035	-0.035	-0.035	-0.035	-0.035	-0.035
YOR332W	0.014	0.014	0.014	0.014	0.014	0.013	0.013	0.01	0.014	0.014	0.014	0.011	0.013	0.013	0.011	0.009	0.009	0.009	0.009	0.009	0.009	0.009	0.009	0.008	0.007	0.007	0.007	0.007	0.007	0.007	0.007	0.007	0.007	0.007	0.007	0.007	0.007	0.002	0.003	0.003	0.003	0	0	0.003	0.003	0.003	0.003	0.003	0.003
YFR038W	-0.023	-0.018	-0.016	-0.016	-0.016	-0.016	-0.015	-0.016	0.002	0.001	0.002	0.001	0.001	0.001	0.001	0.001	0.001	0.001	0.001	0.001	0.005	0.005	0.003	0.003	0.002	0.002	0.002	0.002	0	-0.001	-0.004	-0.003	-0.003	-0.004	-0.004	-0.003	-0.003	-0.003	-0.003	-0.003	-0.003	-0.002	-0.004	-0.004	-0.004	-0.004	-0.004	-0.004	-0.004
YNR048W	0.165	0.165	0.165	0.153	0.185	0.131	0.123	0.127	0.124	0.116	0.116	0.116	0.09	0.099	0.09	0.09	0.086	0.086	0.086	0.086	0.081	0.081	0.081	0.081	0.08	0.08	0.08	0.08	0.078	0.078	0.078	0.078	0.078	0.078	0.08	0.099	0.101	0.084	0.084	0.088	0.088	0.09	0.09	0.085	0.085	0.082	0.082	0.082	0.082
YLR439W	0.011	0.004	0.008	0.015	0.015	0.013	0.006	0.011	0.013	0.013	0.008	0.021	0.003	0.01	0.008	0.014	0.012	0.011	0.015	0.015	0.015	0.015	0.021	0.021	0.028	0.025	0.018	0.018	0.018	0.018	0.021	0.026	0.026	0.026	0.026	0.026	0.026	0.029	0.031	0.028	0.025	0.024	0.024	0.02	0.022	0.022	0.022	0.015	0.016
YNL104C	0.052	0.046	0.046	0.046	0.046	0.046	0.046	0.046	0.046	0.07	0.07	0.07	0.07	0.065	0.034	0.034	0.04	0.04	0.04	0.04	0.04	0.04	0.04	0.04	0.04	0.039	0.039	0.057	0.049	0.069	0.041	0.063	0.019	0.019	0.019	0.019	0.037	0.028	0.028	0.028	0.028	0.028	0.028	0.028	0.027	0.021	-0.004	0.011	0.011
YDR247W	0.02	0.018	0.018	0.021	0.025	0.028	0.028	0.03	0.03	0.03	0.03	0.039	0.036	0.036	0.046	0.045	0.044	0.044	0.044	0.053	0.048	0.048	0.028	0.057	0.062	0.063	0.056	0.051	0.051	0.051	0.051	0.04	0.037	0.037	0.037	0.037	0.038	0.029	0.027	0.022	0.023	0.024	0.022	0.022	0.021	0.021	0.016	0.016	0.013
YCL035C	0.037	0.037	0.037	0.037	0.037	0.037	0.037	0.037	0.021	0.021	0.021	0.018	0.016	0.016	0.018	0.02	0.004	0.004	0.005	0.004	0.004	0.005	0.004	0.002	0.002	0.002	0.001	0.001	-0.001	-0.001	-0.001	0	0.005	0.005	0.005	-0.008	-0.008	-0.01	-0.016	-0.017	-0.013	-0.012	-0.012	0.023	0.017	0.029	0.031	0.043	0.043
YIL157C	0	0	0	0	0	0	0	0	0	0	0	0	0	0	0	0	0	0	0	0	0	0	0	0	0	0	0	-0.152	-0.154	-0.217	-0.397	-0.204	-0.118	-0.118	-0.118	-0.083	-0.06	-0.1	-0.116	-0.172	-0.195	-0.181	-0.177	-0.177	-0.177	-0.211	-0.221	-0.221	-0.225
YMR316W	-0.02	-0.023	-0.026	-0.023	-0.023	-0.023	-0.023	-0.031	-0.033	-0.028	-0.032	-0.03	-0.025	-0.025	-0.025	-0.025	-0.025	-0.025	-0.025	-0.025	-0.025	-0.045	-0.045	-0.038	-0.038	-0.037	-0.044	-0.044	-0.048	-0.048	-0.048	-0.049	-0.049	-0.045	-0.045	-0.04	-0.043	-0.053	-0.054	-0.039	-0.039	-0.027	-0.025	-0.026	-0.026	-0.026	-0.026	-0.026	-0.028
YDR420W	0.019	0.019	0.018	0.018	0.019	0.025	0.025	0.021	0.023	0.018	0.02	0.012	0.03	0.011	0.011	0.008	0.006	0.006	0.006	0.006	0.006	-0.018	-0.016	-0.016	-0.03	0	0	0	0	0	0	0	0	0	0	0	0	0	0.013	0.03	-0.029	-0.038	-0.019	-0.015	-0.015	-0.015	-0.015	-0.01	-0.01
YGL157W	0.022	0.022	0.022	0.022	0.024	0.025	0.025	0.025	0.025	0.025	0.025	0.026	0.024	0.024	0.024	0.024	0.022	0.023	0.022	0.022	0.022	0.022	0.021	0.022	0.022	0.023	0.023	0.023	0.023	0.043	0.045	0.043	0.043	0.045	0.048	0.045	0.032	0.04	0.029	0.052	0.068	0.074	0.071	0.071	0.073	0.05	0.059	0.051	0.051
YPL004C	0.045	0.043	0.043	0.043	0.042	0.041	0.04	0.037	0.036	0.035	0.033	0.033	0.033	0.033	0.033	0.032	0.028	0.028	0.034	0.031	0.03	0.029	0.028	0.028	0.028	0.028	0.025	0.025	0.024	0.024	0.024	0.024	0.022	0.022	0.025	0.02	0.02	0.021	0.016	0.022	0.023	0.031	0.052	0.043	0.044	0.041	0.029	0.031	0.027
YOR125C	0.032	0.029	0.029	0.029	0.041	0.009	0.009	0.009	0.018	0.016	0.013	0.013	0.014	0.01	0.01	0.01	0.01	0.01	0.01	-0.006	-0.014	-0.014	-0.009	-0.009	-0.043	-0.038	-0.028	-0.015	-0.004	-0.009	-0.014	-0.014	-0.014	-0.006	-0.024	-0.024	-0.024	-0.024	-0.028	-0.033	-0.021	-0.021	-0.029	-0.03	-0.038	-0.041	-0.059	-0.05	-0.057
YDL194W	0.038	0.035	0.035	0.032	0.034	0.022	0.022	0.02	0.021	0.021	0.021	0.023	0.02	0.018	0.018	0.018	0.019	0.019	0.019	0.02	0.02	0.02	0.02	0.019	0.019	0.019	0.019	0.019	0.02	0.022	0.024	0.023	0.023	0.023	0.023	0.023	0.021	0.021	0.021	0.022	0.019	0.019	0.02	0.021	0.022	0.022	0.022	0.021	0.02
YDL207W	0.007	0.013	0.019	0.019	0.021	0.016	0.021	0.022	0.023	0.024	0.024	0.024	0.024	0.026	0.026	0.026	0.026	0.025	0.029	0.029	0.032	0.037	0.035	0.037	0.029	0.03	0.03	0.029	0.03	0.033	0.035	0.035	0.033	0.038	0.037	0.037	0.037	0.037	0.037	0.039	0.032	0.03	0.03	0.03	0.029	0.029	0.029	0.031	0.031
YOR335C	0	0	0	0	0	0	0	0	0	0	0	0	0	0	0	0	0	0	0	0	0	0	0	0	0	0	0	0	0	0	0	0	0	0	0	0	0.003	-0.028	-0.017	-0.017	-0.008	0.043	-0.01	-0.01	0.04	0.057	0.062	0.062	0.059
YDR265W	0.014	0.018	0.019	0.019	0.019	0.019	0.019	0.019	0.02	0.015	0.015	0.015	0.015	0.015	0.015	0.017	0.02	0.016	0.023	0.025	0.026	0.022	0.022	0.022	0.022	0.022	0.023	0.023	0.023	0.023	0.021	0.021	0.021	0.021	0.021	0.021	0.019	0.021	0.021	0.021	0.021	0.021	0.023	0.021	0.021	0.021	0.024	0.024	0.024
YDR505C	0.048	0.054	0.052	0.041	0.057	0.07	0.076	0.088	0.088	0.088	0.095	0.097	0.092	0.092	0.099	0.112	0.105	0.125	0.143	0.109	0.105	0.105	0.112	0.112	0.114	0.118	0.118	0.116	0.116	0.073	0.066	0.076	0.12	0.112	0.112	0.128	0.171	0.163	0.166	0.182	0.186	0.186	0.185	0.191	0.209	0.21	0.187	0.19	0.19
YIR010W	-0.012	-0.009	-0.014	-0.014	-0.014	-0.019	-0.019	-0.045	-0.024	-0.023	-0.023	-0.012	-0.01	0.003	0.003	0.004	0.004	-0.006	-0.003	-0.003	-0.006	-0.006	-0.006	-0.006	-0.006	-0.011	-0.017	-0.014	-0.01	-0.01	-0.01	-0.01	-0.001	-0.008	-0.008	-0.008	-0.008	-0.009	-0.007	-0.008	-0.008	-0.008	-0.008	-0.005	-0.016	-0.014	-0.012	-0.01	-0.018
YPR184W	0.005	0.005	0.005	0.003	0.003	0.006	0.006	0.006	0.006	0.006	0.006	0.002	-0.002	-0.002	0.001	-0.001	-0.001	-0.001	-0.001	-0.002	-0.002	-0.002	-0.002	-0.002	-0.002	-0.002	-0.002	-0.002	-0.002	-0.002	-0.002	-0.002	-0.002	-0.003	-0.005	-0.004	-0.004	-0.004	-0.004	-0.004	-0.004	-0.002	-0.002	-0.002	-0.002	0	-0.001	-0.001	-0.001
YDR151C	0.021	0.021	0.051	0.055	0.055	0.055	0.056	0.058	0.055	0.051	0.051	0.051	0.063	0.053	0.053	0.058	0.031	0.025	0.018	0.025	0.048	0.048	0.048	0.048	0.049	0.052	0.052	0.052	0.052	0.051	0.051	0.051	0.052	0.055	0.063	0.066	0.06	0.056	0.056	0.059	0.06	0.06	0.056	0.051	0.05	0.05	0.052	0.052	0.052
YDR182W	-0.001	-0.001	0.009	0.015	0.021	0.037	0.034	0.042	0.042	0.045	0.047	0.047	0.047	0.047	0.044	0.04	0.04	0.048	0.045	0.045	0.027	0.024	0.024	0.024	0.024	0.024	0.023	0.022	0.022	0.027	0.029	0.03	0.03	0.032	0.033	0.033	0.033	0.033	0.033	0.033	0.033	0.03	0.028	0.028	0.028	0.028	0.027	0.027	0.027
YGL159W	0	0	0.001	0.001	0.001	0.001	0.001	0.001	0	0	0.004	0.004	0.004	0.003	0.004	0.005	0.005	0.005	0.004	-0.001	0.003	0.001	-0.001	0	0	-0.005	-0.003	-0.003	-0.002	-0.005	-0.009	-0.009	-0.009	-0.009	-0.005	-0.005	-0.006	-0.008	-0.009	-0.011	-0.011	-0.01	-0.01	-0.01	-0.011	-0.011	-0.011	-0.011	-0.012
YMR037C	-0.03	-0.03	-0.03	-0.036	-0.041	-0.041	-0.041	-0.041	-0.041	-0.041	-0.041	-0.079	-0.098	-0.089	-0.057	-0.057	-0.057	-0.057	-0.056	-0.056	-0.063	-0.063	-0.063	-0.063	-0.063	-0.063	-0.063	-0.063	-0.064	-0.064	-0.064	-0.064	-0.08	-0.08	-0.072	-0.072	-0.072	-0.049	-0.049	-0.049	-0.059	-0.059	-0.059	-0.059	-0.11	-0.235	-0.044	-0.044	-0.044
YER174C	0.011	0.011	0.011	0.011	0.011	0.013	0.012	0.012	0.015	0.017	0.021	0.021	0.021	0.021	0.021	0.017	0.017	0.016	0.016	0.016	0.015	0.015	0.016	0.013	0.013	0.014	0.015	0.015	0.014	0.014	0.015	0.014	0.013	0.015	0.015	0.015	0.015	0.018	0.018	0.018	0.015	0.017	0.018	0.022	0.022	0.022	0.021	0.021	0.021
YMR098C	0.131	0.131	0.131	0.131	0.131	0.131	0.049	0.086	0.086	0.167	0.167	0.167	0.051	0.051	0	0	0	0	0	0	0	0	0	0	0	0	0	0	0	0	-0.223	-0.198	-0.056	-0.061	-0.061	-0.052	-0.043	-0.049	-0.054	-0.058	-0.058	-0.062	-0.062	-0.062	-0.059	-0.057	-0.043	-0.047	-0.049
YOL144W	-0.055	-0.055	-0.055	-0.054	-0.054	-0.055	-0.055	-0.055	-0.055	-0.054	-0.051	-0.052	-0.052	-0.055	-0.055	-0.055	-0.055	-0.054	-0.054	-0.058	-0.058	-0.058	-0.058	-0.056	-0.056	-0.056	-0.056	-0.055	-0.051	-0.051	-0.051	-0.051	-0.051	-0.051	-0.05	-0.05	-0.05	-0.05	-0.051	-0.051	-0.053	-0.055	-0.055	-0.055	-0.055	-0.056	-0.056	-0.055	-0.056
YNL165W	-0.033	-0.03	-0.025	-0.025	-0.025	-0.026	-0.024	-0.025	-0.018	-0.015	0.001	0.025	0.022	0.022	0.024	0.022	0.021	0.021	0.021	0.019	0.025	0.02	0.018	0.016	0.018	0.014	0.015	0.015	0.016	0.02	0.021	0.019	0.02	0.013	0.01	0.008	0.01	0.018	0.015	0.016	0.016	0.016	0.016	0.016	0.015	0.015	0.017	0.015	0.015
YJR010C-A	0.015	0.014	0.012	0.016	0.015	0.004	-0.007	0.007	-0.042	-0.001	0.015	0.015	0.017	0.017	0.017	0.028	0.03	0.023	0.023	0.018	0.021	0.039	0.044	0.049	0.049	0.041	0.056	0.062	0.058	0.058	0.037	0.044	0.044	0.044	0.044	0.044	0.041	0.043	0.021	0.021	0.021	0.019	0.011	0.013	0.015	0.015	0.017	0.017	0.024
YGR237C	-0.049	-0.049	-0.049	-0.051	-0.05	-0.051	-0.051	-0.055	-0.057	-0.056	-0.05	-0.046	-0.043	-0.038	-0.047	-0.052	-0.046	-0.046	-0.045	-0.043	-0.045	-0.051	-0.048	-0.048	-0.048	-0.056	-0.059	-0.059	-0.059	-0.06	-0.06	-0.053	-0.058	-0.058	-0.058	-0.058	-0.058	-0.058	-0.051	-0.046	-0.046	-0.038	-0.04	-0.04	-0.013	-0.023	-0.028	-0.028	-0.028
YDR338C	0.003	0.003	0.003	-0.004	-0.01	-0.01	-0.006	-0.013	-0.013	-0.011	-0.008	-0.019	-0.007	-0.008	-0.021	-0.02	-0.015	-0.015	-0.018	-0.014	-0.014	-0.014	-0.014	-0.014	-0.014	-0.016	-0.017	-0.015	-0.014	-0.014	-0.02	-0.024	-0.024	-0.018	-0.018	-0.013	-0.004	0.012	0.014	0.014	0.014	0.008	0.008	0.012	0.012	0.011	0.014	0.014	0.014
YDR519W	0.001	0.001	0.001	0.001	0.001	0.001	-0.004	-0.004	-0.004	-0.003	-0.003	-0.003	-0.006	-0.006	-0.006	-0.01	-0.008	-0.003	-0.003	-0.002	-0.002	-0.004	-0.004	-0.003	-0.003	-0.003	-0.003	-0.007	-0.005	-0.005	-0.006	-0.006	-0.006	-0.006	-0.006	-0.006	-0.005	-0.011	-0.011	-0.011	-0.009	-0.011	-0.011	-0.011	-0.011	-0.006	-0.009	-0.009	-0.009
YDR314C	-0.038	-0.038	-0.038	-0.038	-0.038	-0.038	-0.035	-0.029	-0.034	-0.032	-0.028	-0.028	-0.023	-0.025	-0.055	-0.05	-0.05	-0.05	-0.052	-0.055	-0.053	-0.053	-0.053	-0.053	-0.036	-0.031	-0.031	-0.019	-0.018	-0.018	-0.018	-0.032	-0.081	-0.11	-0.16	-0.146	-0.146	-0.176	-0.212	-0.183	-0.118	-0.118	-0.07	-0.07	-0.07	-0.057	-0.07	-0.086	-0.094
YML119W	0.008	0.008	0.014	0.014	0.014	0.014	0.014	0.013	0.012	0.01	0.01	0.008	0.008	0.008	0.008	0.006	0.002	0.002	0.003	0.003	0.001	0.001	0.001	0.001	-0.001	0.001	0.001	0.001	0.001	0.001	0.001	0.001	0.001	0.001	-0.001	-0.006	-0.007	-0.007	-0.007	-0.007	-0.006	-0.006	-0.006	-0.006	-0.006	-0.006	-0.006	-0.005	-0.005
YPR190C	0.007	0.007	0.007	0.007	0.007	0.007	0.006	0.006	0.006	0.006	0.008	0.008	0.008	0.008	0.008	0.008	0.008	0.008	0.007	0.007	0.007	0.007	0.006	0.006	0.007	0.007	0.007	0.007	0.007	0.007	0.007	0.007	0.008	0.008	0.008	0.008	0.008	0.008	0.007	0.002	0.007	0.007	0.007	0.007	0.008	0.008	0.008	0.008	0.015
YMR143W	0	0	0	0	0	0	0	0	0	0	0	0	0	0	0	0	0	0	0	0	0	0	0	0	0	0	0	0	0	0	0	0	0	0	0	0	0	0	0	0	0	0	0	0	0	0	0	0	0
YPL156C	0.014	0.014	-0.017	-0.021	-0.021	-0.021	-0.021	-0.021	-0.021	-0.021	-0.012	-0.012	-0.012	-0.006	-0.007	-0.007	-0.009	0	0	-0.006	-0.006	-0.006	-0.006	-0.006	-0.006	-0.001	0	0	0.004	0.004	0.004	0.004	0.002	-0.004	-0.004	-0.006	-0.004	-0.004	-0.004	-0.004	-0.011	-0.014	-0.014	-0.013	-0.008	-0.008	-0.008	-0.008	-0.008
YEL026W	-0.01	-0.012	-0.007	-0.007	-0.007	-0.007	-0.007	-0.007	-0.007	-0.013	-0.012	-0.012	-0.013	-0.013	-0.01	-0.009	-0.01	-0.008	-0.004	-0.004	-0.004	-0.003	0.001	0.001	0.001	0.001	0.001	0.002	0.003	0.003	0.003	0.003	0.003	0.003	0.003	0.002	0.002	0.008	0.002	0.002	0.002	0.002	0.003	0.003	0.003	0.003	0.002	0.002	0.002
YDR226W	0	-0.001	-0.003	-0.007	-0.007	-0.007	-0.011	-0.016	-0.016	-0.015	-0.011	-0.013	-0.015	-0.015	-0.012	-0.012	-0.01	-0.01	-0.011	-0.011	-0.011	-0.011	-0.007	0.004	0.004	0.012	0.013	0.014	0.014	0.014	0.014	0.014	0.018	0.018	0.02	0.02	0.028	0.028	0.031	0.031	0.035	0.038	0.038	0.038	0.034	0.031	0.018	0.023	0.03
YIL093C	0.035	0.033	0.03	0.03	0.032	0.034	0.027	0.03	0.028	0.038	0.044	0.043	0.046	0.037	0.03	0.027	0.018	0.017	0.017	0.03	0.029	0.031	0.032	0.032	0.032	0.031	0.033	0.033	0.029	0.033	0.044	0.064	0.068	0.058	0.047	0.047	0.045	0.043	0.042	0.044	0.045	0.046	0.046	0.044	0.041	0.037	0.037	0.037	0.037
YJL179W	-0.05	-0.095	-0.086	-0.09	-0.086	-0.086	-0.066	-0.085	-0.085	-0.065	-0.067	-0.072	-0.074	-0.074	-0.074	-0.074	-0.086	-0.1	-0.102	-0.102	-0.102	-0.098	-0.116	-0.124	-0.121	-0.114	-0.116	-0.113	-0.117	-0.122	-0.111	-0.109	-0.095	-0.095	-0.078	-0.079	-0.077	-0.077	-0.077	-0.078	-0.076	-0.077	-0.078	-0.078	-0.079	-0.083	-0.084	-0.073	-0.073
YER025W	0.017	0.024	0.024	0.011	0.009	0.009	0.009	0.009	0.011	0.011	0.011	0.011	0.011	0.003	0.003	0.007	0.007	0.007	0.009	0.009	0.006	0.006	0.007	0.017	0.002	0.006	0.002	0.002	0.002	0.002	0.003	0.003	0.005	0.006	0	0	0	-0.003	-0.003	-0.003	-0.003	-0.003	0.006	0.011	0.011	0.013	0.013	0.013	0.013
YOL096C	0.057	0.054	0.054	0.054	0.054	0.056	0.047	0.025	0.019	0.019	0.019	0.031	0.026	0.023	0.015	0.01	0.016	0.02	0.02	0.02	0.02	0.02	0.02	0.017	0.017	0.007	0.004	0.007	-0.013	-0.008	-0.006	-0.013	-0.013	-0.016	-0.021	-0.02	-0.018	-0.021	-0.025	-0.011	-0.011	-0.011	-0.008	-0.008	-0.01	-0.015	-0.015	-0.018	-0.017
YOL033W	-0.037	-0.033	-0.033	-0.033	-0.035	-0.039	-0.025	-0.021	-0.021	-0.02	-0.024	-0.018	-0.007	-0.01	-0.009	0.004	0.004	0.001	0.011	0.024	0.024	0.028	0.029	0.011	0.011	0.011	0.007	0.009	0.012	0.01	0.012	0.009	0.012	0.013	0.021	0.019	0.021	0.018	0.018	0.018	0.018	0.009	0.01	0.015	0.014	0.01	0.012	0.012	0.013
YNL139C	-0.014	-0.018	-0.003	0.013	0.018	0.018	0.024	0.024	0.026	0.012	0.005	0.008	0.008	0.005	0.004	-0.01	-0.007	-0.006	-0.004	-0.004	-0.007	-0.007	-0.005	-0.007	0.004	0.005	-0.002	0.001	-0.006	-0.006	-0.006	-0.006	-0.005	-0.005	-0.001	-0.005	-0.005	-0.007	-0.007	-0.007	-0.018	-0.018	-0.026	-0.033	-0.037	-0.034	-0.033	-0.027	-0.027
YGL173C	0.018	0.016	0.016	0.017	0.017	0.017	0.021	0.023	0.023	0.023	0.024	0.024	0.024	0.021	0.021	0.021	0.021	0.021	0.021	0.021	0.018	0.018	0.018	0.018	0.018	0.018	0.02	0.021	0.021	0.019	0.021	0.021	0.021	0.019	0.02	0.02	0.02	0.021	0.02	0.02	0.021	0.021	0.02	0.02	0.02	0.02	0.022	0.022	0.025
YDR080W	0.052	0.052	0.052	0.06	0.046	0.032	0.047	0.047	0.047	0.047	0.033	0.033	0.045	0.032	-0.051	-0.052	-0.045	-0.045	-0.045	-0.038	-0.038	-0.038	-0.038	-0.022	-0.012	-0.012	-0.012	-0.019	-0.024	-0.024	-0.058	-0.054	-0.05	-0.05	-0.05	-0.05	-0.066	-0.061	-0.063	-0.063	-0.063	-0.068	-0.075	-0.019	-0.019	-0.019	-0.004	0.006	0.018
YAL036C	-0.022	-0.022	-0.023	-0.023	-0.024	-0.022	-0.023	-0.025	-0.025	-0.024	-0.007	-0.006	-0.006	-0.006	-0.007	-0.005	-0.004	-0.004	-0.004	-0.004	-0.001	-0.001	-0.001	-0.001	-0.001	-0.002	-0.002	-0.002	-0.002	-0.002	-0.002	-0.002	-0.001	-0.002	-0.002	-0.003	-0.001	-0.001	-0.001	-0.001	-0.001	-0.001	-0.001	0	-0.002	-0.002	-0.002	-0.002	-0.002
YHR085W	0.007	0.007	0.006	0.006	0.004	0.014	0.011	0.012	0.012	0.011	0.011	0.011	0.011	0.011	0.011	0.011	0.011	0.012	0.012	0.011	0.011	0.011	0.011	0.011	0.011	0.007	0.007	0.007	0.007	0.008	0.007	0.006	0.005	0.006	0.006	0.008	0.008	0.006	0.006	0.006	0.005	0.005	0.005	0.001	0.003	0.003	0.001	0	0
YHR048W	-0.06	-0.06	-0.06	-0.055	-0.055	-0.06	-0.062	-0.061	-0.05	-0.05	-0.046	-0.048	-0.049	-0.046	-0.046	-0.044	-0.047	-0.047	-0.046	-0.046	-0.046	-0.046	-0.048	-0.047	-0.047	-0.047	-0.052	-0.049	-0.047	-0.05	-0.05	-0.048	-0.045	-0.043	-0.042	-0.042	-0.042	-0.042	-0.042	-0.042	-0.042	-0.034	-0.041	-0.032	-0.034	-0.033	-0.033	-0.033	-0.033
YHR199C	-0.054	-0.054	-0.057	-0.052	-0.066	-0.083	-0.083	-0.083	-0.089	-0.089	-0.091	-0.082	-0.085	-0.097	-0.07	-0.061	-0.072	-0.072	-0.064	-0.069	-0.069	-0.063	-0.063	-0.063	-0.057	-0.044	-0.044	-0.046	-0.05	-0.063	-0.064	-0.064	-0.064	-0.064	-0.064	-0.064	-0.064	-0.064	-0.064	-0.057	-0.057	-0.057	-0.057	-0.058	-0.058	-0.053	-0.053	-0.046	-0.048
YLR342W	0.091	0.091	0.091	0.091	0.071	0.071	0.071	0.071	0.071	0.071	0.071	0.071	0.071	0.071	0.071	0.071	0.071	0.071	0.071	0.071	0.041	0.041	0.058	0.058	0.058	0.058	0.029	0.029	0.029	0.029	0.029	0.029	0.029	0.026	0.004	0.004	0.004	0.004	0.004	0.004	-0.008	-0.008	-0.008	-0.008	-0.03	-0.03	0	-0.027	-0.024
YMR266W	-0.005	-0.008	-0.008	-0.008	-0.008	-0.008	-0.009	-0.009	-0.009	-0.009	-0.009	-0.009	-0.009	-0.009	-0.009	-0.009	-0.009	-0.009	-0.009	-0.008	-0.008	-0.01	-0.01	-0.002	-0.003	-0.003	-0.003	-0.003	-0.001	0.001	0.001	0.001	0.001	0.001	0.001	0.001	0.001	-0.002	0.001	0.001	0.001	0.001	0.001	0.001	-0.001	-0.001	0.002	0.002	0.002
YDR452W	-0.183	-0.183	-0.183	-0.183	-0.183	-0.183	-0.181	-0.181	-0.138	-0.138	-0.138	-0.138	-0.138	-0.138	-0.138	-0.138	-0.141	-0.158	-0.158	-0.158	-0.158	-0.158	-0.158	-0.158	-0.158	-0.233	-0.171	-0.159	-0.187	-0.184	-0.18	-0.177	-0.177	-0.177	-0.177	-0.191	-0.192	-0.14	-0.115	-0.107	-0.087	-0.087	-0.084	-0.071	-0.071	-0.071	-0.068	-0.068	-0.071
YNL132W	-0.211	-0.254	-0.254	-0.254	-0.254	-0.314	-0.314	-0.65	0	0	0	0	0	0	0	0	0	0	0	0	0	0	0	0	0	0	0	0	0	0	-0.069	-0.088	-0.065	-0.024	-0.024	-0.024	-0.036	-0.018	-0.011	-0.03	-0.03	-0.03	-0.042	-0.042	-0.042	-0.042	-0.042	-0.042	-0.042
YJL071W	-0.005	0.044	0.044	0.051	0.049	0.049	0.047	0.047	0.047	0.038	0.048	0.048	0.05	0.052	0.051	0.052	0.054	0.051	0.054	0.054	0.054	0.067	0.067	0.046	0.044	0.044	0.038	0.042	0.022	0.003	0.002	0.001	0.001	0.002	0.002	0.004	0.007	0.007	0.007	0.011	0.007	0.011	0.012	0.011	0.021	0.02	0.02	0.022	0.021
YML006C	0.036	-0.016	-0.004	-0.004	-0.004	-0.004	-0.004	-0.004	-0.004	-0.004	-0.004	-0.017	-0.073	-0.111	-0.111	-0.111	-0.111	-0.111	-0.096	-0.108	-0.108	-0.108	-0.101	-0.074	-0.044	-0.044	-0.065	-0.065	-0.065	-0.065	-0.078	-0.098	-0.019	-0.019	-0.019	-0.019	-0.019	-0.019	0.027	0.017	0.025	0.025	0.025	0.032	0.032	0.032	0.032	0.032	0.032
YJL147C	-0.054	-0.078	-0.078	-0.093	-0.161	-0.172	-0.2	-0.212	-0.203	-0.183	-0.183	-0.134	-0.114	-0.114	-0.114	-0.105	-0.105	-0.105	-0.105	-0.095	-0.074	-0.085	-0.085	-0.085	-0.075	-0.075	-0.065	-0.139	-0.149	-0.149	-0.164	-0.138	-0.138	-0.138	-0.124	-0.09	-0.09	-0.098	-0.107	-0.106	-0.012	-0.012	-0.035	0.037	0.037	0.037	0.037	0.037	0.073
YCL034W	-0.019	-0.027	-0.025	-0.043	-0.045	-0.047	-0.034	-0.04	-0.04	-0.04	-0.04	-0.038	-0.033	-0.033	-0.033	-0.033	-0.025	-0.024	-0.016	-0.016	-0.016	-0.016	-0.008	-0.014	-0.014	-0.009	-0.009	-0.009	-0.012	-0.012	-0.017	-0.011	-0.01	-0.003	-0.003	-0.009	-0.006	-0.007	-0.036	-0.029	-0.032	-0.032	-0.033	-0.026	-0.045	-0.033	-0.025	-0.025	-0.023
YKL171W	0.029	0.029	0.029	0.029	0.037	0.035	0.037	0.037	0.04	0.041	0.041	0.041	0.041	0.041	0.042	0.046	0.045	0.043	0.045	0.045	0.045	0.045	0.045	0.035	0.038	0.046	0.062	0.062	0.066	0.063	0.067	0.07	0.084	0.092	0.09	0.082	0.083	0.082	0.085	0.085	0.082	0.074	0.074	0.07	0.061	0.065	0.07	0.069	0.061
YDR305C	-0.015	-0.015	-0.015	-0.015	-0.015	-0.015	-0.013	-0.015	-0.017	-0.027	-0.022	-0.022	-0.022	-0.039	-0.037	-0.043	-0.018	-0.018	-0.018	-0.018	-0.006	-0.006	-0.008	0.003	0.012	0.012	0.017	0.002	-0.001	0.007	0.007	0.009	0.009	0.01	0.007	0.007	0.007	0.004	0.004	0.003	0.007	0.007	-0.005	-0.001	-0.001	-0.001	-0.006	0.015	0.027
YDL145C	0.021	0.023	0.025	0.023	0.018	0.02	0.02	0.026	0.026	0.025	0.027	0.025	0.027	0.027	0.027	0.026	0.019	0.019	0.019	0.025	0.025	0.027	0.027	0.025	0.022	0.024	0.024	0.024	0.024	0.024	0.019	0.019	0.021	0.023	0.023	0.028	0.028	0.03	0.03	0.033	0.03	0.03	0.03	0.03	0.033	0.034	0.037	0.037	0.037
YMR284W	0.028	0.028	0.028	0.028	0.028	0.028	0.026	0.024	0.024	0.028	0.026	0.026	0.034	0.041	0.041	0.053	0.053	0.044	0.051	0.042	0.048	0.04	0.04	0.045	0.045	0.045	0.045	0.045	0.054	0.029	0.035	0.033	0.038	0.014	-0.003	-0.012	-0.012	-0.012	-0.012	-0.012	0.004	0.031	0.072	-0.003	-0.003	-0.003	-0.006	-0.006	-0.008
YBR276C	0.069	0.068	0.083	0.072	0.068	0.068	0.07	0.07	0.07	0.067	0.069	0.061	0.031	0.014	0.014	0.014	0.013	0.011	0.003	0.003	0.003	0.01	0.01	0.013	0.006	0.004	0.014	0.039	0.04	0.042	0.042	0.042	0.042	0.037	0.039	0.046	0.046	0.02	0.004	0.009	0.009	0.01	0.01	0.01	0.012	0.014	0.016	0.02	0.019
YLR181C	-0.006	0.003	0	0	0	0	0	0	0.003	0.014	-0.001	-0.009	-0.006	-0.006	-0.007	-0.021	-0.011	-0.012	-0.009	-0.004	-0.004	0.002	0.002	0.002	0.002	-0.002	-0.004	-0.004	-0.004	-0.004	-0.004	-0.004	-0.006	-0.006	-0.004	-0.004	-0.002	-0.002	0	-0.009	-0.014	-0.014	-0.016	-0.016	-0.016	-0.016	-0.011	-0.009	-0.004
YFR040W	-0.008	-0.008	-0.01	-0.01	-0.01	-0.009	0.001	0.006	0.006	0.006	0.006	0.002	0.002	0.006	0.004	-0.008	-0.018	-0.018	-0.02	-0.025	-0.028	-0.031	-0.039	-0.039	-0.037	-0.022	-0.05	-0.067	-0.067	-0.156	-0.185	-0.193	-0.205	-0.267	-0.32	-0.32	-0.322	-0.322	-0.322	-0.322	-0.327	-0.328	-0.515	-0.483	-0.559	-0.783	-0.816	-0.813	-0.936
YLR105C	0.047	0.014	0.014	0.013	0.011	0.005	0.005	0.005	0.006	-0.012	-0.01	-0.016	-0.012	-0.012	-0.017	-0.014	-0.011	0.003	0.003	0.001	0.001	0.001	0.001	0.001	0.001	0.001	0.004	0.004	0.003	0.001	0.001	0.001	0.001	0.001	0.001	0.001	0.001	-0.001	-0.001	-0.001	-0.001	-0.001	-0.001	-0.005	-0.005	-0.005	-0.005	-0.005	-0.005
YDL128W	0.019	0.019	0.025	0.025	0.025	0.025	0.024	0.03	0.035	0.037	0.037	0.04	0.041	0.044	0.042	0.042	0.042	0.047	0.047	0.047	0.035	0.038	0.059	0.059	0.059	0.059	0.065	0.065	0.065	0.065	0.078	0.098	0.098	0.098	0.098	0.104	0.104	0.104	0.104	0.081	0.089	0.089	0.089	0.089	0.089	0.092	0.082	0.079	0.079
YPL157W	-0.038	-0.038	-0.042	-0.044	-0.038	-0.038	-0.038	-0.04	-0.04	-0.04	-0.04	-0.04	-0.04	-0.04	-0.038	-0.031	-0.021	-0.031	-0.024	-0.024	-0.024	-0.024	-0.024	-0.024	-0.023	-0.023	-0.023	-0.023	-0.023	-0.019	-0.025	-0.025	-0.025	-0.026	-0.026	-0.026	-0.024	-0.018	-0.015	-0.021	-0.024	-0.024	-0.022	-0.022	-0.022	-0.02	-0.02	-0.02	-0.021
YBL015W	-0.028	-0.028	-0.028	-0.028	-0.028	-0.028	-0.028	-0.017	-0.017	-0.017	-0.017	-0.023	-0.007	0.007	0	0	0	0	0	0	0	0	0	0	0	0	0	0	0	0	0	0	0	0	0	0	0	0	0	0	0	0	0	0	0	0	0	0	0
YIR036C	-0.001	0.008	0.006	0.005	0.005	0.005	0.007	0.003	-0.002	-0.007	-0.009	-0.01	-0.006	-0.006	-0.006	-0.006	-0.005	-0.01	0.005	0.005	0.007	0.009	0.009	0.01	0.008	0.008	0.008	0.007	0.022	0.019	0.019	0.021	0.019	0.016	0.016	0.016	0.016	0.016	0.016	0.016	0.02	0.021	0.01	0.01	0.01	0.01	0.01	0.014	0.015
YKL058W	-0.11	-0.113	-0.119	-0.102	-0.102	-0.102	-0.102	-0.102	-0.102	-0.1	-0.092	-0.092	-0.093	-0.093	-0.093	-0.093	-0.093	-0.095	-0.095	-0.095	-0.095	-0.095	-0.095	-0.095	-0.095	-0.113	-0.117	-0.117	-0.117	-0.117	-0.117	-0.111	-0.111	-0.107	-0.107	-0.107	-0.107	-0.107	-0.107	-0.107	-0.107	-0.107	-0.107	-0.107	-0.107	-0.107	-0.111	-0.112	-0.112
YLR069C	0.015	0.022	0.022	0.034	0.043	0.015	0.022	0.023	0.023	0.013	0.016	0.013	0.009	0.031	0.031	0.029	0.029	0.029	0.02	0.022	0.011	0.007	0.007	0.007	0.005	0.008	0.003	0.007	0	0.003	0.003	-0.001	-0.002	-0.002	-0.015	-0.018	-0.015	-0.012	-0.012	-0.012	-0.01	-0.011	-0.009	-0.006	-0.006	-0.005	-0.002	-0.002	-0.004
YIL077C	0.106	0.106	0.098	0.101	0.098	0.101	0.061	0.021	-0.002	0.036	0.036	0.028	0.028	0.028	0.028	0.038	0.033	0.025	0.025	0.025	0.025	0.025	0.025	0.025	0.025	0.025	0.005	0.005	0.002	0.005	0.005	0.013	0.016	0.019	0.019	-0.014	-0.04	-0.032	-0.035	-0.04	-0.053	-0.141	-0.141	-0.167	-0.185	-0.055	-0.039	-0.071	-0.172
YCR093W	0.047	0.047	0.047	0.047	0.047	0.047	0.047	0.047	0.048	0.048	0.046	0.046	0.046	0.046	0.048	0.048	0.048	0.046	0.046	0.044	0.043	0.043	0.043	0.043	0.045	0.045	0.045	0.045	0.042	0.042	0.042	0.042	0.042	0.042	0.041	0.041	0.041	0.041	0.042	0.042	0.043	0.043	0.043	0.043	0.043	0.043	0.043	0.043	0.044
YPR075C	-0.018	-0.018	0.008	-0.006	0.012	0.012	0.012	0.017	0.004	0.01	0.008	0.008	-0.004	-0.004	-0.004	-0.004	-0.009	-0.007	-0.007	-0.007	-0.007	-0.007	-0.011	-0.015	-0.031	-0.026	-0.026	-0.028	-0.023	-0.023	-0.022	-0.022	-0.025	-0.024	-0.04	-0.04	-0.04	-0.038	-0.042	-0.042	-0.042	-0.044	-0.047	-0.049	-0.042	-0.042	-0.04	-0.042	-0.04
YJR064W	0.009	0.01	0.01	0.01	0.011	0.006	0.005	0.004	0.004	0.004	0.01	-0.002	-0.002	-0.002	0	0	-0.001	-0.001	-0.001	-0.002	-0.002	-0.003	-0.006	-0.008	-0.003	0.003	-0.001	0.001	-0.002	-0.002	-0.002	-0.005	-0.003	0.004	0	0	0.003	0.004	0.007	0.007	0.006	0.006	0.006	0.005	0.006	0.006	0.002	0	0.001
YPL079W	-0.015	-0.017	-0.017	-0.012	-0.012	-0.014	-0.013	-0.013	-0.013	-0.013	-0.013	-0.013	-0.014	-0.014	-0.015	-0.007	-0.007	-0.007	-0.002	0.004	0.004	0.003	0.004	0.004	0	0.008	0.006	0.011	0.011	0.006	0.009	0.011	0.011	0.012	0.012	0.012	0.009	0.011	0.011	0.011	0.006	0.007	0.011	0.011	0.009	0.001	0.001	0.001	0.001
YNL072W	0.011	0.011	0.005	0.008	0.007	0.015	0.015	0.018	0.012	-0.003	-0.013	-0.011	-0.012	-0.012	-0.01	-0.006	0.002	0.012	0.012	0.012	0.012	0.014	0.011	0.012	0.012	0.013	0.015	0.015	0.018	0.018	0.018	0.018	0.013	0.013	0.011	0.004	0.003	0.003	0.003	0.003	0.003	0.003	0.003	0.003	0.007	0.011	0.02	0.018	0.018
YHR136C	0	0	0	0	0	0	0	0	0	0	0	0	0	0	0	0	0	0	0	0	0	0	0	0	0	0	-0.022	-0.022	-0.022	-0.022	-0.022	-0.022	-0.022	-0.022	-0.022	-0.022	-0.022	-0.022	-0.022	-0.022	-0.034	-0.034	-0.034	-0.034	-0.034	-0.034	-0.034	-0.034	-0.034
YHR108W	0.015	0.014	0.011	0.011	0.015	-0.001	-0.001	-0.002	-0.005	-0.005	-0.008	-0.008	-0.005	-0.01	-0.008	-0.008	-0.008	-0.008	-0.008	-0.008	-0.013	-0.019	-0.017	-0.017	-0.019	-0.019	-0.023	-0.023	-0.023	-0.023	-0.023	-0.022	-0.022	-0.02	-0.02	-0.02	-0.02	-0.02	-0.02	-0.016	-0.016	-0.016	-0.014	-0.014	-0.012	-0.01	-0.01	-0.009	-0.009
YDL002C	0.002	0.002	0.004	0.004	0.004	0.004	-0.002	0.008	0.005	0.003	0.001	0.001	0.006	0.006	0.006	0.013	0.016	0.013	0.013	0.015	0.016	0.021	0.021	0.018	0.008	0.009	0.007	0.007	0.007	0.007	0.007	0.007	0.007	0.007	0.008	0.008	0.01	0.009	0.009	0.009	0.009	0.009	0.009	0.01	0.01	0.019	0.019	0.016	0.016
YDR477W	0.106	0.117	0.117	0.106	0.105	0.1	0.1	0.118	0.108	0.097	0.098	0.096	0.087	0.055	0.031	-0.007	-0.026	-0.018	0.076	0.074	0.097	0.097	0.097	0.097	0.097	0.097	0.081	0.084	0.086	0.086	0.088	0.096	0.083	0.095	0.062	0.06	0.06	0.052	0.055	0.049	0.05	0.05	0.05	0.05	0.04	0.042	0.042	0.042	0.044
YBL027W	0	0	0	0	0	0	0	0	0	0	0	0	0	0	0	0	0	0	0	0	0	0	0	0	0	0	0	0	0	0	0	0	0.027	0.027	0.027	0.027	0.077	0.077	0.077	0.077	0.077	0.077	0.077	0.077	0.077	0.077	0.077	0.077	0.077
YGL172W	-0.017	-0.017	-0.017	-0.017	-0.017	-0.017	-0.017	-0.022	-0.022	-0.025	-0.02	-0.012	-0.014	-0.014	-0.014	-0.013	-0.013	-0.013	-0.013	-0.013	-0.013	-0.013	-0.013	-0.016	-0.014	-0.014	-0.014	-0.014	-0.014	-0.014	-0.012	-0.007	-0.007	-0.007	-0.007	-0.003	-0.008	-0.011	-0.011	-0.011	-0.009	-0.015	-0.013	-0.013	-0.01	-0.01	-0.004	-0.004	-0.004
YFR016C	-0.022	-0.023	-0.023	-0.023	-0.018	-0.021	-0.01	-0.01	-0.014	0.014	0.014	0.016	0.013	0.012	0.014	0.014	0.011	0.011	0.011	0.011	0.011	0.01	0.009	0.009	0.011	0.01	0.008	0.002	0.003	0.004	0.004	0.004	0.003	0.003	0.003	0.004	0.005	0.005	0.005	0.005	0.005	0.005	0.005	0.005	0.005	0.002	0.002	0.002	0.002
YDR329C	0.009	0.009	0.009	0.009	0.009	0.009	0.009	0.009	0.009	0.026	0.024	0.024	0.033	0.046	0.046	0.046	0.046	0.046	0.046	0.046	0.046	0.039	0.047	0.047	0.037	0.037	0.037	0.037	0.044	0.044	0.046	0.04	0.04	0.04	0.042	0.042	0.042	0.042	0.042	0.037	0.037	0.037	0.039	0.034	0.032	0.035	0.035	0.041	0.041
YBR212W	-0.05	-0.05	-0.05	-0.05	-0.049	-0.048	-0.048	-0.048	-0.057	-0.049	-0.049	-0.049	-0.049	-0.049	-0.049	-0.049	-0.049	-0.051	-0.051	-0.051	-0.054	-0.054	-0.054	-0.054	-0.055	-0.055	-0.056	-0.056	-0.057	-0.061	-0.056	-0.057	-0.057	-0.057	-0.057	-0.057	-0.057	-0.057	-0.057	-0.058	-0.058	-0.058	-0.058	-0.058	-0.058	-0.058	-0.055	-0.055	-0.054
YPL193W	-0.034	-0.034	-0.036	-0.036	-0.036	-0.034	-0.034	-0.035	-0.035	-0.036	-0.036	-0.036	-0.036	-0.034	-0.034	-0.034	-0.034	-0.034	-0.034	-0.034	-0.033	-0.033	-0.031	-0.031	-0.031	-0.031	-0.031	-0.031	-0.026	-0.026	-0.026	-0.026	-0.026	-0.028	-0.028	-0.026	-0.026	-0.026	-0.026	-0.026	-0.026	-0.026	-0.026	-0.024	-0.024	-0.024	-0.024	-0.025	-0.025
YDL037C	0.019	0.002	0.002	-0.015	-0.007	-0.012	-0.012	-0.009	-0.009	-0.009	-0.029	-0.029	-0.015	0.001	0.025	0.043	0.082	0.082	0.082	0.082	0.082	0.082	0.082	0.082	0.082	0.082	0.082	0.082	0.082	0.082	0.082	0.082	0.082	0.082	0.082	0.082	0.082	0.082	0.082	0.067	0.067	0.067	0.067	0.067	0.067	0.076	0.048	0.046	0.046
YHR174W	0	0	0	0	0	0	0	0	0	0	0	0	0	0	0	0	0	0	0	0	0	0	0	0	0	0	0	0	0	0	0	0	0	0	0	0	0	0	0	0	0	0	0	0	0	0	0	0	0
YDL005C	-0.019	-0.016	-0.039	-0.039	-0.039	-0.033	-0.035	-0.035	-0.026	-0.029	-0.029	-0.029	-0.029	-0.033	-0.033	-0.041	-0.038	-0.035	-0.057	-0.057	-0.057	-0.053	-0.053	-0.045	-0.045	-0.045	-0.045	-0.045	-0.045	-0.066	-0.066	-0.066	-0.061	-0.061	-0.061	-0.061	-0.061	-0.063	-0.068	-0.068	-0.068	-0.068	-0.066	-0.07	-0.076	-0.065	-0.065	-0.062	-0.062
YDL113C	0.024	0.022	0.022	0.027	0.038	0.052	0.052	0.054	0.055	0.061	0.061	0.061	0.061	0.054	0.054	0.054	0.054	0.054	0.054	0.058	0.06	0.06	0.056	0.051	0.047	0.047	0.047	0.046	0.046	0.043	0.043	0.043	0.041	0.041	0.041	0.041	0.041	0.041	0.041	0.041	0.042	0.053	0.05	0.04	0.04	0.04	0.04	0.043	0.043
YLR221C	-0.036	-0.036	-0.036	-0.039	-0.037	-0.037	-0.036	-0.035	-0.035	-0.035	-0.035	-0.036	-0.038	-0.035	-0.035	-0.035	-0.035	-0.035	-0.035	-0.031	-0.031	-0.031	-0.034	-0.038	-0.038	-0.037	-0.037	-0.037	-0.037	-0.037	-0.04	-0.042	-0.042	-0.044	-0.046	-0.045	-0.045	-0.045	-0.045	-0.041	-0.041	-0.041	-0.041	-0.041	-0.043	-0.043	-0.046	-0.046	-0.046
YBR215W	0.113	0.113	0.093	0.09	0.095	0.151	0.142	0.142	0.136	0.138	0.119	0.11	0.11	0.11	0.116	0.12	0.118	0.096	0.125	0.12	0.12	0.127	0.153	0.126	0.126	0.126	0.126	0.128	0.116	0.12	0.12	0.122	0.108	0.108	0.104	0.107	0.109	0.109	0.109	0.117	0.117	0.122	0.122	0.122	0.122	0.122	0.128	0.128	0.13
YLR330W	0.032	0.032	0.032	0.029	0.034	0.049	0.049	0.046	0.046	0.04	0.04	0.042	0.042	0.044	0.042	0.038	0.038	0.036	0.039	0.039	0.04	0.04	0.04	0.04	0.04	0.039	0.034	0.034	0.034	0.034	0.025	0.023	0.019	0.023	0.026	0.026	0.026	0.026	0.028	0.028	0.021	0.021	0.017	0.015	0.016	0.019	0.019	0.011	0.008
YOR092W	-0.006	-0.006	-0.006	-0.006	-0.006	-0.006	-0.006	-0.004	-0.004	-0.007	-0.011	-0.007	-0.007	-0.007	-0.004	-0.004	-0.004	-0.004	-0.004	-0.004	-0.004	-0.005	-0.005	0	0	0	0	0	0	0	0	0	0	0	0	0	0	0	0	0	0	0	0	0	0	0	0	0	0
YDR502C	-0.182	-0.182	-0.175	-0.175	-0.151	-0.137	-0.143	-0.139	-0.139	-0.143	-0.143	-0.157	-0.142	-0.142	-0.146	-0.146	-0.156	-0.147	-0.147	-0.147	-0.147	-0.104	-0.104	-0.104	-0.097	-0.097	-0.149	-0.147	-0.147	-0.135	-0.178	-0.178	-0.171	-0.176	-0.163	-0.142	-0.153	-0.175	-0.169	-0.169	-0.169	-0.183	-0.171	-0.159	-0.172	-0.065	-0.138	-0.138	-0.138
YBR014C	0.001	0.001	0.003	0.003	0.008	0.003	0.015	0.015	0.015	0.015	0.018	0.017	0.015	0.012	0.012	0.012	0.015	0.015	0.015	0.015	0.018	0.023	0.025	0.025	0.025	0.03	0.03	0.03	0.03	0.032	0.038	0.045	0.038	0.038	0.038	0.038	0.038	0.038	0.038	0.038	0.038	0.045	0.044	0.041	0.041	0.04	0.04	0.043	0.036
YBR282W	0	0.147	0.091	0.091	0.091	0.091	0.091	0.091	0.03	0.005	-0.002	-0.024	-0.024	-0.024	-0.024	-0.024	-0.024	-0.008	-0.008	-0.008	-0.008	-0.035	-0.052	0.001	0.001	0.001	0.001	0.111	0.118	0.086	0.086	0.093	0.093	0.093	0.093	0.093	0.093	0.093	0.093	0.093	0.093	0.093	0.093	0.093	0.093	0.093	0.093	0.093	0.093
YGL127C	-0.07	-0.07	-0.07	-0.071	-0.059	-0.064	-0.061	-0.059	-0.051	-0.061	-0.061	-0.064	-0.062	-0.065	-0.091	-0.058	-0.053	-0.048	-0.048	-0.048	-0.052	-0.052	-0.063	-0.068	-0.068	-0.068	-0.068	-0.078	-0.071	-0.048	-0.051	-0.051	-0.051	-0.051	-0.051	-0.051	-0.051	-0.054	-0.061	-0.062	-0.062	-0.062	-0.058	-0.058	-0.058	-0.058	-0.058	-0.058	-0.061
YPR104C	0.018	0.019	0.019	0.019	0.021	0.021	0.021	0.021	0.021	0.021	0.021	0.021	0.021	0.024	0.024	0.026	0.024	0.024	0.024	0.024	0.022	0.022	0.022	0.023	0.023	0.022	0.022	0.022	0.022	0.022	0.019	0.019	0.022	0.021	0.021	0.021	0.021	0.021	0.021	0.021	0.016	0.015	0.015	0.015	0.015	0.016	0.016	0.015	0.015
YBR265W	0.02	0.002	-0.003	-0.007	0.006	0.012	0.017	0.005	0.058	0.067	0.067	0.063	0.063	0.058	0.046	0.046	0.046	0.053	0.07	0.073	0.087	0.081	0.081	0.097	0.118	0.11	0.09	0.094	0.095	0.102	0.102	0.102	0.093	0.106	0.095	0.095	0.091	0.091	0.086	0.089	0.067	0.067	0.062	0.061	0.061	0.061	0.061	0.063	0.063
YGL203C	-0.021	-0.021	-0.024	-0.024	-0.014	0.009	0.011	0.014	0.004	-0.003	0.001	0.01	0.01	0.01	0.008	0.009	0.009	0.009	0.009	0.009	0.009	0.006	0.01	0.01	0.01	0.01	0.01	0.016	0.016	0.016	0.016	0.016	0.016	0.016	0.016	0.016	0.016	0.016	0.016	0.016	0.016	0.016	0.016	0.016	0.016	0.018	0.018	0.018	0.018
YBR062C	-0.008	-0.008	-0.074	-0.101	-0.118	-0.065	-0.054	-0.054	-0.054	-0.045	-0.044	-0.044	-0.048	-0.048	-0.04	-0.048	-0.048	-0.048	-0.047	-0.037	-0.037	-0.035	-0.031	-0.028	-0.028	-0.029	-0.028	-0.028	-0.008	-0.008	-0.006	-0.004	0	0	0	-0.001	0.002	-0.007	-0.014	-0.014	-0.014	-0.017	-0.018	-0.012	-0.006	-0.006	-0.006	-0.006	-0.006
YGR211W	-0.014	-0.014	-0.014	-0.014	0.023	0.026	0.027	0.034	0.034	0.027	0.027	0.027	0.027	0.027	0.01	-0.002	-0.005	-0.005	-0.005	-0.008	-0.006	-0.006	-0.039	0.001	-0.005	-0.001	-0.006	0.017	0.066	0.082	0.054	0.069	0.13	0.057	0.057	0.057	0.06	0.074	0.08	0.075	0.075	0.06	0.054	0.054	0.054	0.054	0.054	0.06	0.068
YNL255C	0.016	0.016	0.016	0.016	0.018	0.018	0.018	0.018	0.022	0.022	0.022	0.022	0.023	0.023	0.023	0.023	0.022	0.022	0.02	0.021	0.021	0.021	0.024	0.024	0.024	0.024	0.024	0.028	0.031	0.031	0.031	0.031	0.034	0.032	0.032	0.029	0.029	0.027	0.027	0.027	0.027	0.025	0.025	0.025	0.023	0.023	0.021	0.021	0.021
YLL038C	0.012	0.013	0.013	0.013	0.013	0.013	0.013	0.012	0.012	0.012	0.012	0.012	0.016	0.016	0.016	0.016	0.016	0.006	0.006	0.004	0.004	0.006	0.006	-0.001	-0.001	-0.003	-0.005	-0.005	-0.005	-0.005	-0.005	-0.005	-0.007	-0.006	-0.006	-0.006	-0.016	-0.018	-0.018	-0.021	-0.016	-0.015	-0.013	-0.012	-0.013	-0.013	-0.016	-0.015	-0.015
YDR202C	-0.034	-0.034	-0.027	-0.027	-0.033	-0.027	-0.022	-0.022	-0.024	-0.014	-0.021	-0.023	-0.028	0.003	0.001	0	0	0.003	0.007	0.015	0.009	0.021	0.007	0.012	0.012	0.012	0.012	0.012	0.012	0.031	0.018	0.031	0.021	0.026	0.028	0.028	0.029	0.029	0.029	0.029	0.031	0.038	0.038	0.04	0.04	0.028	0.03	0.034	0.034
YOR356W	-0.017	-0.017	-0.018	-0.018	-0.017	-0.015	-0.014	-0.016	-0.017	-0.019	-0.015	-0.015	-0.015	-0.016	-0.018	-0.018	-0.018	-0.018	-0.018	-0.017	-0.016	-0.016	-0.016	-0.013	-0.013	-0.018	-0.022	-0.022	-0.022	-0.022	-0.024	-0.022	-0.026	-0.025	-0.025	-0.025	-0.025	-0.018	-0.018	-0.018	-0.018	-0.018	-0.018	-0.019	-0.02	-0.02	-0.024	-0.025	-0.024
YLL040C	0.003	0.003	0.002	0.001	-0.001	-0.001	-0.001	0	0	0.001	0.001	0.001	0	0	0	0	0.002	0.002	0.002	0.002	-0.004	0.001	0.001	0.001	0.002	0.002	0.002	0.002	0.002	0.002	0.002	0	0	0	0	0	0	0.002	0.001	0.001	0	-0.001	0.004	0.005	0.005	0.002	0.001	0.001	0.001
YER007C-A	0.017	0.021	0.021	0.021	0.021	0.016	0.02	0.02	0.02	0.019	0.021	0.023	0.023	0.023	0.023	0.023	0.023	0.023	0.021	0.025	0.021	0.013	0.01	0.013	0.013	0.015	0.015	0.012	0.015	0.021	0.025	0.021	0.021	0.015	0.015	0.013	0.013	0.013	0.013	0.013	0.016	0.011	0.011	0.011	0.011	0.009	0.007	0.011	0.007
YCL049C	0.027	0.02	0.02	0.022	0.022	0.022	0.021	0.029	0.021	0.018	0.016	0.015	0.017	0.017	0.014	0.014	0.018	0.013	0.004	0.004	0.004	0.004	0.004	-0.005	-0.004	0.003	0.003	0.003	0.003	0.004	0.008	-0.002	-0.002	-0.002	-0.002	-0.006	0.005	0.011	0.011	0.011	-0.002	0.004	0.002	0.006	0.002	0.002	-0.006	-0.019	-0.019
YNL317W	-0.059	-0.055	-0.005	-0.003	-0.003	-0.003	0.003	0.003	0.003	0.005	0.008	0.005	0.005	0.005	0.005	0.004	0.003	0.003	0.005	0.005	0.005	0.005	0.002	-0.004	-0.002	0	0	0	0	0.005	0.005	0.005	0.005	0.005	0.005	0.005	0.008	0.008	0.008	0.008	0.008	0.008	0.002	0.002	0.002	0.006	0.006	0.014	0.011
YMR312W	0.117	0.085	0.085	0.085	0.085	0.077	0.081	0.081	0.081	0.081	0.081	0.081	0.081	0.075	0.075	0.079	0.089	0.109	0	0	0	0	0	0	0	0	0	0	0	0	0	0	0	0	0	0	0	0	0	0	0	0	0	0	0	0	0	0	0
YBL078C	0.008	0.005	0.005	0.005	0.005	0.005	0.005	0.006	0.006	0.007	0.007	0.007	0.007	0.008	0.007	0.008	0.008	0.008	0.008	0.008	0.008	0.006	0.003	0.003	0.003	0.004	0.003	0.003	0.001	-0.002	-0.001	-0.001	-0.001	-0.001	-0.001	-0.001	-0.001	-0.003	-0.003	-0.003	-0.004	-0.004	-0.004	-0.004	-0.004	-0.003	-0.001	0	0
YMR049C	0.047	0.043	0.043	0.043	0.045	0.045	0.045	0.045	0.058	0.058	0.058	0.058	0.058	0.063	0.049	0.066	0.092	0.09	0.09	0.09	0.09	0.09	0.09	0.088	0.094	0.091	0.091	0.091	0.091	0.091	0.091	0.091	0.095	0.091	0.096	0.093	0.084	0.084	0.084	0.081	0.081	0.081	0.081	0.081	0.076	0.076	0.076	0.076	0.076
YGL013C	0.14	0.14	0.137	0.14	0.14	0.144	0.146	0.15	0.147	0.147	0.147	0.136	0.134	0.134	0.134	0.138	0.138	0.138	0.138	0.14	0.141	0.148	0.144	0.144	0.142	0.144	0.144	0.144	0.144	0.146	0.146	0.157	0.157	0.153	0.149	0.136	0.136	0.136	0.136	0.138	0.146	0.146	0.146	0.146	0.146	0.144	0.132	0.132	0.132
YBL099W	0.229	0.222	0.219	0.219	0.219	0.217	0.217	0.217	0.191	0.2	0.2	0.197	0.175	0.163	0.162	0.162	0.166	0.133	0.115	0.11	0.064	0.049	0.049	0.046	0.046	0.056	0.056	0.041	0.041	0.062	0.057	0.057	0.052	0.032	0.027	0.038	0.025	0	0.027	-0.057	-0.041	-0.041	-0.041	-0.127	-0.155	-0.163	-0.146	-0.146	-0.133
YIL143C	-0.045	-0.046	-0.052	-0.052	-0.052	-0.052	-0.049	-0.049	-0.046	-0.046	-0.046	-0.043	-0.041	-0.041	-0.042	-0.034	-0.034	-0.034	-0.034	-0.034	-0.036	-0.036	-0.036	-0.036	-0.036	-0.037	-0.037	-0.036	-0.036	-0.036	-0.036	-0.036	-0.036	-0.035	-0.035	-0.036	-0.036	-0.037	-0.037	-0.04	-0.04	-0.04	-0.04	-0.046	-0.046	-0.046	-0.046	-0.044	-0.044
YGL116W	-0.039	-0.04	-0.042	-0.041	-0.039	-0.039	-0.038	-0.031	-0.025	-0.025	-0.023	-0.021	-0.02	-0.02	-0.02	-0.019	-0.019	-0.02	-0.02	-0.02	-0.019	-0.019	-0.023	-0.023	-0.024	-0.033	-0.032	-0.032	-0.032	-0.032	-0.034	-0.035	-0.035	-0.035	-0.03	-0.03	-0.03	-0.03	-0.03	-0.03	-0.022	-0.027	-0.027	-0.028	-0.027	-0.027	-0.027	-0.027	-0.027
YIL085C	0.026	0.028	0.029	0.026	0.03	0.031	0.031	0.031	0.033	0.029	0.029	0.029	0.028	0.028	0.029	0.034	0.037	0.037	0.043	0.042	0.037	0.033	0.035	0.037	0.037	0.034	0.033	0.031	0.027	0.035	0.032	0.03	0.025	0.025	0.025	0.035	0.035	0.029	0.034	0.034	0.034	0.034	0.028	0.031	0.012	0.024	0.025	0.019	0.016
YDR541C	-0.015	-0.005	-0.005	-0.002	0.005	0.001	0.001	0.001	-0.009	-0.012	-0.009	-0.004	-0.005	-0.008	-0.01	-0.012	-0.012	-0.013	-0.011	-0.011	-0.011	-0.008	-0.008	-0.008	-0.006	-0.005	-0.005	-0.005	0.001	0.003	-0.007	-0.005	-0.009	-0.015	-0.013	-0.012	0	0	0	-0.003	-0.003	-0.003	-0.003	-0.003	-0.004	0	0	0	-0.004
YIL069C	0	0	0	0	0	0	0	0	0	0	0	0	0	0	0	0	0	0	0	0	0	0	0	0	0	0	0	0	0	0	0.168	0.168	0.168	0.168	0.168	0.168	0.168	0.168	0.168	0.167	0.167	0.167	0.228	0.228	0.228	0.228	0.249	0.255	0.255
YER031C	0.017	0.017	0.017	0.017	0.017	0.017	0.022	0.022	0.022	0.022	0.022	0.014	0.014	0.014	0.012	0.012	0.012	0.012	0.012	0.016	0.01	0.01	0.009	0.009	0.009	0.009	0.01	0.01	0.01	0.01	0.01	0.01	0.01	0.009	0.01	0.001	0.002	0.001	0.001	0.006	0.01	0.007	0.011	0.015	0.015	0.015	0.015	0.015	0.015
YKL114C	-0.071	-0.056	-0.053	-0.053	-0.055	-0.056	-0.053	-0.053	-0.045	-0.053	-0.065	-0.076	-0.058	-0.058	-0.052	-0.052	-0.049	-0.051	-0.051	-0.051	-0.053	-0.033	-0.026	-0.028	-0.032	-0.041	-0.044	-0.045	-0.042	-0.042	-0.036	-0.036	-0.036	-0.036	-0.036	-0.032	-0.032	-0.032	-0.036	-0.047	-0.047	-0.047	-0.05	-0.05	-0.048	-0.041	-0.041	-0.036	-0.039
YIL111W	-0.022	0.006	-0.009	-0.015	-0.016	-0.016	-0.018	-0.016	-0.016	-0.014	-0.011	-0.008	-0.011	-0.011	-0.011	-0.011	-0.011	-0.008	-0.008	-0.008	-0.008	-0.008	-0.008	-0.008	-0.008	-0.008	-0.003	-0.014	-0.014	-0.017	-0.017	-0.017	-0.02	-0.02	-0.019	-0.013	-0.013	-0.013	-0.008	-0.013	-0.02	-0.02	-0.026	-0.026	-0.026	-0.026	-0.026	-0.024	-0.025
YDR362C	-0.091	-0.091	-0.091	-0.091	-0.087	-0.07	-0.049	-0.031	-0.075	-0.077	-0.074	-0.08	-0.08	-0.076	-0.076	-0.081	-0.083	-0.085	-0.085	-0.085	-0.079	-0.079	-0.079	-0.079	-0.076	-0.069	-0.069	-0.069	-0.07	-0.07	-0.072	-0.078	-0.079	-0.079	-0.072	-0.072	-0.07	-0.07	-0.07	-0.07	-0.07	-0.07	-0.065	-0.065	-0.07	-0.072	-0.072	-0.073	-0.073
YER069W	0.001	-0.002	-0.013	-0.013	-0.018	-0.042	-0.039	-0.039	-0.038	-0.029	-0.029	-0.029	-0.029	-0.029	-0.022	-0.014	-0.017	-0.017	-0.014	-0.011	-0.017	-0.034	-0.047	-0.047	-0.047	-0.059	-0.063	-0.063	-0.057	-0.039	-0.041	-0.041	-0.041	-0.041	-0.041	-0.046	-0.029	-0.026	-0.005	0.016	0.016	0.022	0.022	0.022	0.036	0.057	0.047	0.062	0.057
YER004W	0.005	-0.001	0	0.005	0.005	0.005	-0.002	-0.002	-0.002	-0.002	-0.002	-0.002	-0.002	-0.006	-0.01	-0.01	-0.008	-0.008	-0.007	-0.007	-0.007	-0.007	-0.007	-0.007	-0.007	-0.007	-0.007	-0.007	-0.007	-0.01	-0.01	-0.012	-0.012	-0.012	-0.015	-0.021	-0.03	-0.019	-0.029	-0.045	-0.045	-0.049	-0.041	-0.041	-0.046	-0.043	-0.041	-0.039	-0.039
YLR420W	-0.037	-0.025	-0.019	-0.019	-0.014	-0.01	-0.01	-0.013	-0.013	-0.013	-0.013	-0.016	-0.009	0.009	0.019	0.028	0.028	0.029	0.023	0.023	0.024	0.031	0.031	0.025	0.025	0.022	0.025	0.025	0.027	0.027	0.027	0.027	0.025	0.03	0.03	0.03	0.03	0.03	0.028	0.028	0.028	0.03	0.033	0.023	0.026	0.026	0.026	0.026	0.026
YOR196C	0.048	0.047	0.05	0.05	0.05	0.051	0.051	0.051	0.051	0.051	0.051	0.051	0.049	0.052	0.052	0.052	0.052	0.052	0.052	0.052	0.052	0.052	0.052	0.052	0.052	0.054	0.046	0.042	0.038	0.042	0.042	0.042	0.042	0.042	0.042	0.043	0.043	0.043	0.043	0.043	0.043	0.043	0.043	0.043	0.043	0.043	0.043	0.043	0.043
YDL122W	0.164	0.164	0.164	0.164	0.164	0.164	0.164	0.164	0.164	0.164	0.166	0.166	0.166	0.16	0.151	0.158	0.159	0.161	0.164	0.159	0.159	0.16	0.167	0.156	0.156	0.158	0.158	0.158	0.158	0.158	0.158	0.158	0.158	0.158	0.156	0.16	0.156	0.156	0.156	0.156	0.153	0.149	0.145	0.145	0.145	0.145	0.143	0.144	0.144
YBR264C	-0.001	0.001	0.001	0.004	-0.009	0.016	0.016	0.016	0.015	0.015	0.015	0.017	0.013	0.013	0.012	0.012	0.013	0.013	0.013	0.011	0.011	0.011	0.011	0.013	0.017	0.017	0.018	0.015	0.014	0.018	0.016	0.018	0.018	0.018	0.018	0.016	0.015	0.013	0.011	0.009	0.009	0.01	0.01	0.01	0.009	0.011	0.011	0.008	0.006
YDR363W-A	-0.014	-0.03	-0.027	-0.029	-0.029	-0.029	-0.029	-0.031	-0.031	-0.03	-0.035	-0.023	-0.027	-0.013	0.011	0.014	0.014	0.015	0.015	0.008	0.009	0.009	0.009	0.004	0.004	0.006	0.006	0.006	0.006	0.004	0.017	0.017	0.035	0.009	0.009	-0.002	0.025	0.007	0.031	0.031	0.031	0.021	0.018	0.018	0.018	0.018	0.018	0.018	0.018
YLR300W	0	0	0	0	0	0	0	0	0	0	0	0	0	0	0	0	0	0	0	0	0	0	0	0	0	0	0	0	0	0	0	0	0	0	0	0	0	0	0	0	0	0	0	0	0	0	0	0	0
YHR024C	-0.03	-0.03	-0.026	-0.026	-0.027	-0.026	-0.026	-0.029	-0.029	-0.029	-0.025	-0.022	-0.025	-0.022	-0.021	-0.018	-0.018	-0.018	-0.018	-0.018	-0.006	-0.006	-0.006	-0.006	-0.006	-0.006	-0.003	-0.003	-0.003	-0.003	-0.003	-0.003	-0.004	-0.004	-0.005	-0.001	-0.001	-0.001	-0.001	-0.001	-0.001	0.001	0.001	0.001	0	0	-0.002	-0.002	-0.004
YDR063W	0.065	0.061	0.061	0.055	0.055	0.051	0.054	0.051	0.051	0.051	0.054	0.046	0.039	0.039	0.036	0.036	0.036	0.038	0.038	0.036	0.035	0.035	0.035	0.035	0.035	0.03	0.032	0.032	0.032	0.032	0.032	0.03	0.034	0.034	0.034	0.041	0.036	0.036	0.037	0.037	0.039	0.039	0.039	0.04	0.04	0.045	0.046	0.047	0.047
YDR373W	0.01	0.01	0.01	0.01	0.01	0.005	0.005	0.005	0.003	0.005	0.007	0.007	0.007	0.007	0.007	0.005	0.005	0.005	0.005	0.007	0.007	0.007	0.008	0.008	0.008	0.008	0.008	0.008	0.008	0.014	0.018	0.018	0.018	0.018	0.018	0.018	0.018	0.018	0.021	0.021	0.014	0.01	0.017	0.017	0.017	0.017	0.009	0.012	0.012
YMR250W	-0.11	-0.071	-0.071	-0.071	-0.071	-0.071	-0.071	-0.071	-0.076	-0.074	-0.063	-0.066	-0.066	-0.066	-0.063	-0.063	-0.058	-0.092	-0.058	-0.02	-0.042	-0.009	-0.009	-0.005	0.019	-0.015	-0.014	-0.014	-0.014	0.005	-0.002	0.019	0.023	0.061	0.068	0.064	0.062	0.048	0.038	0.038	0.089	0.1	0.093	0.08	0.101	0.121	0.113	0.125	0.127
YMR314W	-0.018	-0.018	-0.045	-0.045	-0.04	-0.083	-0.2	-0.314	-0.192	-0.201	-0.201	-0.187	-0.187	-0.187	-0.208	-0.258	-0.132	-0.132	-0.121	-0.121	-0.121	-0.125	-0.121	-0.101	-0.014	-0.015	-0.027	-0.025	0.038	-0.029	-0.029	-0.024	-0.007	-0.007	-0.007	0.007	0.007	0.016	0.036	0.016	0.015	0.015	0.002	0.002	0.002	-0.01	-0.01	-0.009	0.006
YOL137W	-0.024	-0.026	-0.04	-0.034	-0.031	-0.037	-0.032	-0.024	-0.015	-0.017	-0.018	-0.016	-0.036	-0.031	-0.028	-0.023	-0.023	-0.018	-0.022	-0.009	-0.007	-0.007	-0.007	-0.007	-0.022	-0.013	-0.013	-0.024	-0.024	-0.024	-0.024	-0.024	-0.012	-0.017	-0.01	-0.019	-0.005	0.001	0	-0.002	-0.002	-0.002	-0.002	-0.006	-0.007	-0.004	-0.002	0.006	0.003
YBL035C	0.025	0.034	0.035	0.02	0.017	0.017	0.01	0.008	0.01	0.008	0.008	0.006	0.005	0.005	0.003	0.003	0	-0.001	-0.021	-0.022	-0.022	-0.022	-0.022	-0.028	-0.026	-0.026	-0.026	-0.026	-0.024	-0.02	-0.018	-0.018	-0.018	-0.038	-0.038	-0.038	-0.036	-0.035	-0.035	-0.033	-0.007	0.002	0.002	0.002	-0.003	0.003	0.004	0.004	0.004
YBR071W	0.03	0.034	0.018	0.019	0.019	0.019	0.011	0.011	0.007	0.006	0.006	0.006	0.006	0.005	0.01	0.008	0.011	0.01	0.011	0.012	0.012	0.011	0.01	0.01	0.01	0.007	0.007	0.011	0.015	0.015	0.015	0.015	0.01	0.009	0.008	0.008	0.008	0.008	0.006	0.006	0.006	0	-0.001	-0.001	0.003	0.005	0.005	0.005	0.004
YBL003C	0.074	0.074	0.074	0.113	0.112	0.143	0.143	0.201	0.097	0.097	0.063	0.128	0.128	0.093	0.107	0.115	0.115	0.115	0.051	0.088	0.101	0.144	0.144	0.104	0.116	0.051	0.009	0.009	0.045	0.007	-0.045	-0.037	-0.037	-0.037	-0.037	-0.037	-0.037	-0.006	0.001	0.001	0.001	0.001	-0.009	0.001	0.021	0.005	0.021	-0.003	-0.03
YFR052W	0.04	0.053	0.055	0.05	0.051	0.004	0.004	0.002	0.002	0.007	0.051	0.054	0.032	0.032	0.032	0.032	0.032	0.032	0.034	0.032	0.015	0.009	0.009	0.012	0.012	0.012	-0.001	0.002	0.004	0.002	0.007	0.007	0.009	0.009	0.011	0.011	0.021	0.006	0.004	-0.001	-0.008	-0.008	-0.004	-0.006	-0.004	-0.001	-0.001	-0.007	0.007
YBR272C	0	0.004	0.003	0.005	0.025	0.026	0.022	0.042	0.038	0.037	0.037	0.035	0.033	0.033	0.042	0.042	0.042	0.048	0.054	0.075	0.076	0.076	0.077	0.079	0.074	0.067	0.061	0.061	0.053	0.072	0.071	0.071	0.071	0.061	0.046	0.051	0.056	0.054	0.054	0.056	0.059	0.057	0.057	0.057	0.057	0.057	0.055	0.055	0.055
YML053C	0	0	0	0	0	0	0	-0.162	-0.084	-0.049	-0.049	-0.049	-0.049	-0.049	-0.049	-0.049	-0.049	-0.049	-0.032	-0.032	-0.043	-0.043	-0.043	-0.043	-0.043	-0.043	-0.043	-0.043	-0.07	-0.07	-0.07	-0.14	-0.14	-0.14	-0.158	-0.123	-0.123	-0.123	-0.123	-0.08	-0.025	-0.006	-0.006	-0.006	-0.028	0.001	-0.051	-0.069	-0.119
YER001W	0	0	0	0	0	0	0	0	0	0	0	0	0	0	0	0	0	0	0	0	0	0	0	0	0	0	0	0	0	0	0	0	0	0	0	0	0	0	0	0	0	0	-0.001	0.028	0.028	0.028	0.061	0.054	0.054
YGR090W	-0.04	-0.04	-0.04	-0.04	-0.04	-0.042	-0.042	-0.046	-0.045	-0.047	-0.046	-0.046	-0.03	-0.035	-0.038	-0.038	-0.038	-0.04	-0.039	-0.039	-0.039	-0.039	-0.039	-0.039	-0.039	-0.039	-0.064	-0.063	-0.053	-0.037	-0.037	-0.039	-0.036	-0.038	-0.035	-0.036	-0.052	-0.072	-0.071	-0.071	-0.071	-0.071	-0.084	-0.084	-0.084	-0.084	-0.084	-0.084	-0.021
YIL084C	-0.01	-0.004	-0.008	-0.002	-0.003	0.013	0.018	0.018	0.021	0.019	0.028	0.028	0.031	0.032	0.036	0.038	0.057	0.052	0.058	0.056	0.056	0.056	0.052	0.032	0.03	0.027	0.027	0.027	0.024	0.024	0.024	0.024	0.024	0.024	0.039	0.038	0.021	-0.005	-0.005	0.019	0.022	0.018	0.018	0.017	0.009	0.016	0.016	0.018	0.022
YBR217W	0.03	0.033	0.028	0.029	0.028	0.028	0.04	0.027	0.03	0.029	0.026	0.026	0.02	0.023	0.027	0.029	0.025	-0.002	-0.004	-0.008	-0.007	-0.01	-0.006	-0.006	-0.006	-0.006	0.003	0.013	-0.005	-0.018	-0.018	-0.023	-0.025	-0.028	-0.028	-0.031	-0.031	-0.028	-0.05	-0.024	-0.006	0.004	0.005	0.005	0.005	0.003	0.008	0.005	0.01
YOR090C	-0.065	-0.062	-0.067	-0.067	-0.067	-0.067	-0.069	-0.069	-0.069	-0.063	-0.063	-0.063	-0.063	-0.063	-0.066	-0.076	-0.079	-0.079	-0.079	-0.096	-0.1	-0.1	-0.101	-0.101	-0.101	-0.098	-0.098	-0.098	-0.098	-0.098	-0.098	-0.096	-0.1	-0.1	-0.105	-0.105	-0.079	-0.081	-0.078	-0.078	-0.042	-0.057	-0.066	-0.066	-0.078	-0.072	-0.068	-0.061	-0.047
YIL061C	0.013	0.013	0.013	0.162	0.162	0.1	0.007	0.007	0.007	0.052	0	0	0	0	0	0	0	0	0	0	0	0	0	0	0	0	0	0	0	0	0	0	0	0	0	0	0	0	0	0	0	0	0	0	0	0	0	0	0
YNL016W	0.006	0.006	0.006	0.006	0.006	0.006	0.006	0.011	-0.001	-0.001	0.017	0.009	0.009	0.009	0.009	0.009	0.009	0.009	0.009	0.009	0.009	0.009	0.009	0.009	0.009	0.009	0.023	0.014	0.026	0.022	0.022	0.011	0.011	0.001	0.001	-0.01	-0.01	-0.014	-0.014	0.018	0.032	0.025	0.032	0.032	0.032	0.032	0.032	0.04	0.049
YKL155C	0.013	0.016	0.015	0.021	0.003	0.017	0.014	0.014	0.015	0.015	0.007	0.006	-0.002	-0.012	-0.008	-0.008	-0.01	-0.011	-0.018	-0.023	-0.024	-0.002	-0.018	-0.018	-0.002	-0.006	-0.006	-0.003	-0.004	-0.004	-0.004	-0.003	0	0.005	0.016	0.016	0.017	0.02	0.024	0.024	0.021	0.021	0.019	0.019	0.018	0.018	0.018	0.018	0.019
YBR198C	0.05	0.047	0.047	0.047	0.047	0.05	0.05	0.052	0.052	0.052	0.052	0.052	0.052	0.053	0.053	0.051	0.052	0.052	0.052	0.052	0.052	0.051	0.049	0.049	0.051	0.053	0.053	0.053	0.053	0.053	0.053	0.056	0.056	0.053	0.057	0.063	0.062	0.059	0.059	0.059	0.056	0.062	0.054	0.055	0.051	0.053	0.053	0.052	0.05
YCR034W	-0.021	-0.021	-0.021	-0.024	-0.024	-0.024	-0.024	-0.022	-0.022	-0.019	-0.019	-0.019	-0.019	-0.019	-0.019	-0.019	-0.019	-0.019	-0.019	-0.021	-0.022	-0.023	-0.022	-0.023	-0.023	-0.022	-0.022	-0.019	-0.011	-0.013	-0.012	-0.012	-0.012	-0.018	-0.022	-0.023	-0.026	-0.031	-0.031	-0.016	-0.02	-0.02	-0.02	-0.025	-0.026	-0.021	-0.027	-0.024	-0.023
YOR036W	-0.029	-0.029	-0.029	-0.026	-0.026	-0.026	-0.026	-0.026	-0.027	-0.025	-0.026	-0.024	-0.025	-0.031	-0.036	-0.036	-0.035	-0.034	-0.034	-0.034	-0.034	-0.035	-0.035	-0.034	-0.034	-0.034	-0.033	-0.033	-0.033	-0.033	-0.033	-0.033	-0.031	-0.031	-0.031	-0.028	-0.028	-0.019	-0.014	-0.014	-0.014	-0.014	-0.014	-0.014	-0.011	-0.011	-0.011	-0.01	-0.01
YHR154W	-0.026	-0.026	-0.026	-0.026	-0.031	-0.031	-0.022	-0.022	-0.026	-0.024	-0.024	-0.021	-0.021	-0.016	-0.018	-0.018	-0.026	-0.026	-0.028	-0.025	-0.024	-0.021	-0.026	-0.026	-0.026	-0.026	-0.026	-0.021	-0.019	-0.019	-0.019	-0.017	-0.021	-0.018	-0.018	-0.021	-0.024	-0.022	-0.02	-0.02	-0.02	-0.013	-0.013	-0.013	-0.013	-0.013	-0.013	-0.013	-0.011
YOR352W	0.005	0.004	0	-0.002	0.015	0.015	0.016	0.016	0.016	0.016	0.012	0.019	0.016	0.014	0.014	0.014	0.014	0.014	0.014	0.014	0.014	0.011	0.008	0.008	0.002	-0.013	-0.016	-0.016	-0.016	-0.017	-0.017	-0.015	-0.015	-0.015	-0.015	-0.014	-0.014	-0.014	-0.014	-0.015	-0.017	-0.018	-0.018	-0.018	-0.016	-0.017	-0.013	-0.011	-0.011
YBR048W	-0.3	-0.29	-0.29	-0.318	-0.315	-0.315	-0.31	-0.31	-0.31	-0.305	-0.302	-0.342	-0.346	-0.35	-0.355	-0.355	-0.355	-0.355	-0.351	-0.351	-0.351	-0.348	-0.348	-0.35	-0.347	-0.347	-0.347	-0.34	-0.34	-0.337	-0.373	-0.373	-0.362	-0.362	-0.36	-0.35	-0.35	-0.35	-0.35	-0.35	-0.35	-0.338	-0.333	-0.333	-0.339	-0.324	-0.362	-0.332	-0.362
YGR240C-A	0.013	0.026	0.031	0.031	0.037	0.026	0.026	0.026	0.022	0.028	-0.001	-0.004	-0.004	0.003	0.014	0.018	0.019	-0.015	-0.011	-0.046	-0.043	-0.043	-0.046	-0.039	-0.005	0.02	0.029	0.029	0.065	0.079	0.079	0.073	0.104	0.104	0.127	0.123	0.112	0.136	0.081	0.087	0.096	0.096	0.07	0.073	0.084	0.084	0.084	0.084	0.084
YNR026C	-0.068	-0.073	-0.05	-0.056	-0.053	-0.071	-0.067	-0.035	-0.035	-0.027	-0.024	-0.028	-0.029	-0.029	-0.029	-0.027	-0.031	-0.033	-0.034	-0.028	-0.027	-0.027	-0.027	-0.027	-0.027	-0.027	-0.027	-0.027	-0.027	-0.029	-0.025	-0.024	-0.024	-0.029	-0.028	-0.03	-0.03	-0.029	-0.03	-0.027	-0.028	-0.028	-0.028	-0.027	-0.027	-0.027	-0.026	-0.026	-0.026
YOR288C	-0.063	-0.063	-0.061	-0.055	-0.055	-0.055	-0.056	-0.059	-0.06	-0.06	-0.058	-0.055	-0.05	-0.055	-0.049	-0.049	-0.049	-0.047	-0.047	-0.047	-0.045	-0.045	-0.043	-0.041	-0.041	-0.041	-0.042	-0.042	-0.035	-0.036	-0.036	-0.036	-0.037	-0.038	-0.038	-0.04	-0.04	-0.038	-0.036	-0.036	-0.039	-0.039	-0.038	-0.038	-0.03	-0.03	-0.03	-0.03	-0.03
YOL004W	0.046	0.046	0.046	0.046	0.046	0.047	0.047	-0.019	-0.023	-0.023	-0.106	-0.121	-0.133	-0.133	-0.143	-0.143	-0.143	-0.143	-0.075	-0.086	-0.086	-0.086	-0.086	-0.105	-0.105	-0.13	-0.13	-0.13	-0.13	-0.13	-0.13	-0.177	-0.15	-0.15	-0.15	-0.15	-0.15	-0.118	-0.118	-0.118	-0.118	-0.118	-0.118	-0.118	-0.118	-0.118	-0.118	-0.118	-0.118
YDR231C	-0.039	-0.044	-0.044	-0.044	-0.044	-0.047	-0.048	-0.048	-0.048	-0.045	-0.042	-0.039	-0.034	-0.034	-0.035	-0.035	-0.035	-0.027	-0.024	-0.01	-0.01	-0.01	-0.011	-0.013	-0.013	-0.025	-0.023	-0.023	-0.023	-0.023	-0.023	-0.023	-0.024	-0.024	0	0.004	-0.018	-0.014	-0.001	-0.001	-0.001	-0.004	-0.01	0.003	0.003	-0.009	-0.006	-0.011	0.003
YDL072C	0	0	0	0	0	0	0	0	0	0	0	0	0	0	0	0	0	0	0	0	0	0	0	0	0	0	0	0	0	0	0	0	0	0	0	0	0	0	0	0	0	0	0	0	0	0.064	0.064	0.045	0.07
YIL103W	0.004	0.023	0.023	0.023	0.014	0.025	0.029	0.023	0.007	0.004	-0.001	0.004	0.004	-0.012	-0.012	-0.012	-0.012	-0.01	-0.01	-0.01	-0.01	-0.01	-0.011	-0.014	-0.014	-0.016	-0.016	0.004	0.013	0.013	0.021	0.032	0.023	0.023	0.025	0.023	0.023	0.023	0.026	0.026	0.019	0.019	0.019	0.019	0.019	0.019	0.02	0.021	0.021
YNL162W	-0.053	-0.055	-0.051	-0.052	-0.052	-0.05	-0.05	-0.052	-0.052	-0.052	-0.052	-0.048	-0.048	-0.05	-0.047	-0.048	-0.046	-0.046	-0.052	-0.052	-0.052	-0.052	-0.052	-0.052	-0.058	-0.058	-0.067	-0.068	-0.07	-0.064	-0.061	-0.059	-0.059	-0.059	-0.055	-0.055	-0.055	-0.061	-0.061	-0.061	-0.06	-0.062	-0.065	-0.065	-0.065	-0.065	-0.065	-0.065	-0.068
YMR270C	-0.029	-0.034	-0.035	-0.035	-0.035	-0.035	-0.035	-0.032	-0.032	-0.036	-0.036	-0.036	-0.038	-0.04	-0.045	-0.04	-0.04	-0.037	-0.038	-0.038	-0.036	-0.038	-0.039	-0.039	-0.04	-0.03	-0.032	-0.028	-0.032	-0.04	-0.039	-0.039	-0.041	-0.034	-0.049	-0.043	-0.044	-0.042	-0.037	-0.042	-0.042	-0.042	-0.045	-0.048	-0.048	-0.042	-0.044	-0.043	-0.041
YLR399C	0.009	0.009	0.001	0.002	-0.002	0	-0.007	-0.012	-0.012	-0.012	-0.012	-0.012	-0.012	0	0.003	0.003	0.006	0.006	0.008	0.008	0.008	0.007	0.007	0.016	0.016	0.016	0.016	0.043	0.037	0.045	0.047	0.047	0.047	0.047	0.047	0.047	0.047	0.047	0.04	0.045	0.042	0.042	0.042	0.042	0.048	0.046	0.05	0.051	0.07
YDR139C	0.138	0.143	0.143	0.143	0.123	0.117	0.127	0.13	0.13	0.132	0.132	0.132	0.132	0.131	0.131	0.131	0.131	0.131	0.131	0.131	0.131	0.131	0.131	0.131	0.133	0.135	0.135	0.135	0.137	0.128	0.128	0.128	0.129	0.123	0.125	0.125	0.128	0.114	0.114	0.114	0.117	0.117	0.117	0.117	0.117	0.117	0.117	0.117	0.117
YDR219C	0	0.006	0.009	0	-0.002	-0.002	-0.001	-0.001	-0.001	0	0	0	-0.002	-0.002	0	-0.015	-0.024	-0.029	-0.029	-0.029	-0.028	-0.034	-0.025	-0.025	-0.025	-0.025	-0.025	-0.024	-0.024	-0.024	-0.024	-0.025	-0.023	-0.023	-0.024	-0.022	-0.025	-0.027	-0.027	-0.027	-0.027	-0.027	-0.027	-0.022	-0.021	-0.021	-0.018	-0.018	-0.018
YCL059C	-0.006	-0.004	0.015	0.015	0.004	0.013	0.017	0.017	0.02	0.017	0.015	0.017	0.017	0.02	0.022	0.022	0.02	0.02	0.014	0.006	0.001	0	0.002	0.015	0.014	0.014	0.014	0.014	0.014	0.015	0.016	0.009	0.006	0.028	0.029	0.028	0.03	0.03	0.03	0.029	0.029	0.03	0.033	0.033	0.033	0.032	0.032	0.032	0.032
YNR019W	0.026	0.026	0.026	0.026	0.026	0.026	0.026	0.026	0.025	0.017	0.017	0.018	0.018	0.018	0.018	0.012	0.013	0.007	0.008	0.004	0.004	0.004	0.004	0.004	0.005	0.005	0.006	0.008	0.006	0.003	0.005	0.005	0.008	0.006	0.006	0.006	0.005	0.009	0.009	0.01	0.009	0.007	0.007	0.007	0.007	0.007	0.007	0.007	0.007
YPL050C	0.011	0.011	0.011	0.01	0.01	0.01	0.01	0.011	0.011	0.011	0.011	0.011	0.011	0.011	0.011	0.016	0.016	0.016	0.016	0.019	0.019	0.019	0.017	0.021	0.023	0.026	0.025	0.025	0.016	0.016	0.016	0.012	0.021	0.02	0.018	0.018	0.018	0.013	0.009	-0.005	-0.008	-0.008	-0.008	-0.009	-0.009	-0.009	-0.009	-0.008	0
YLR172C	0.002	0.002	-0.007	-0.014	-0.013	-0.023	-0.023	-0.025	-0.025	-0.023	-0.035	-0.035	-0.035	-0.037	-0.04	-0.04	-0.04	-0.04	-0.04	-0.04	-0.04	-0.041	-0.042	-0.044	-0.047	-0.052	-0.051	-0.043	-0.048	-0.04	-0.034	-0.034	-0.034	-0.034	-0.034	-0.034	-0.036	-0.036	-0.039	-0.049	-0.042	-0.042	-0.042	-0.042	-0.042	-0.042	-0.042	-0.042	-0.042
YKL183W	0.015	0.017	0.017	0.017	0.017	0.018	0.018	0.018	0.018	0.018	0.02	0.024	0.024	0.017	0.011	0.011	0.015	0.02	0.015	0.015	0.013	0.012	0.015	0.014	0.014	0.014	0.014	0.014	0.014	0.016	0.017	0.017	0.017	0.017	0.018	0.018	0.016	0.019	0.023	0.02	0.02	0.02	0.02	0.02	0.02	0.025	0.027	0.025	0.024
YER053C	0.076	0.076	0.076	0.076	0.091	0.091	0.091	0.091	0.091	0.091	0.091	0.091	0.091	0.091	0.091	0.091	0.106	0.126	0.113	0.107	0.107	0.102	0.102	0.102	0.102	0.127	0.109	0.109	0.109	0.109	0.109	0.109	0.109	0.098	0.098	0.098	0.098	0.098	0.098	0.098	0.046	0.038	0.061	0.073	0.073	0.064	0.064	0.064	0.019
YMR016C	0.011	0.011	0.011	0.011	0.011	0.011	0.011	0.001	-0.008	-0.008	-0.005	-0.005	-0.005	-0.005	-0.005	-0.005	-0.005	-0.005	-0.005	-0.005	-0.005	-0.006	-0.006	-0.006	-0.006	-0.009	-0.009	-0.009	-0.02	-0.023	-0.051	-0.051	-0.051	-0.051	-0.051	-0.051	-0.051	-0.051	-0.051	-0.057	-0.057	-0.057	-0.056	-0.054	-0.049	-0.074	0	0	0
YER092W	0	0	0	-0.012	-0.025	-0.025	-0.025	-0.025	-0.066	-0.125	-0.107	-0.099	-0.09	-0.07	-0.052	-0.051	-0.051	-0.051	-0.051	-0.051	-0.027	-0.02	-0.02	0.018	0.018	0.023	0.023	0.023	0.023	0.043	0.059	0.088	0.074	0.074	0.074	0.116	0.116	0.116	0.133	0.116	0.1	0.158	0.158	0.158	0.166	0.166	0.135	0.16	0.16
YOR126C	0.027	0.029	0.032	0.032	0.03	0.03	0.03	0.03	0.03	0.03	0.024	0.024	0.024	0.023	0.023	0.023	0.023	0.02	0.02	0.017	0.017	0.017	0.016	0.015	0.015	0.015	0.019	0.021	0.021	0.021	0.021	0.021	0.018	0.018	0.017	0.017	0.013	0.013	0.013	0.011	0.011	0.011	0.01	0.008	0.008	0.008	0.008	0.008	0.008
YNR022C	0.011	0.011	0.011	0.012	0.008	0.011	0.01	0.01	0.011	0.011	0.006	0.007	0.004	0.004	-0.004	-0.004	-0.006	-0.007	-0.009	-0.009	-0.009	-0.004	0.003	0.003	0.008	0.003	0.005	0.009	0.011	0.007	0.007	0.007	0.009	0.009	0.002	0.002	0.008	0.01	0.009	0.006	0.006	0.009	0.005	0.005	0.004	0.003	0.003	0.003	0.003
YMR123W	0.009	0.012	0.005	-0.001	-0.003	-0.001	-0.013	-0.01	-0.01	-0.007	-0.007	-0.005	-0.005	-0.005	-0.006	-0.006	-0.009	-0.01	-0.013	-0.016	-0.016	-0.014	-0.015	-0.015	-0.017	-0.018	-0.018	-0.019	-0.019	-0.018	-0.017	-0.017	-0.016	-0.016	-0.016	-0.016	-0.016	-0.016	-0.018	-0.018	-0.018	-0.018	-0.02	-0.02	-0.022	-0.022	-0.022	-0.022	-0.02
YFL034W	-0.018	-0.018	-0.018	-0.018	-0.018	-0.016	-0.018	-0.018	-0.013	-0.013	-0.013	-0.012	-0.012	-0.012	-0.013	-0.011	-0.014	-0.014	-0.011	-0.011	-0.006	-0.006	-0.005	-0.006	0.001	0	-0.003	0.001	0.001	0.001	0	-0.006	-0.001	-0.001	-0.001	-0.001	0.001	0	0	0.006	0.007	0.016	0.016	0.018	0.019	0.019	0.016	0.02	0.025
YGL162W	0.013	0.013	0.013	0.011	0.011	0.011	0.017	0.017	0.021	0.021	0.016	0.016	0.016	0.016	0.016	0.013	0.013	0.005	0.005	0.011	0.011	0.016	0.016	0.016	0.011	0.02	0.02	0.04	0.051	0.051	0.051	0.051	0.051	0.054	0.054	0.047	0.048	0.048	0.026	0.03	0.024	0.03	0.038	0.027	0.033	0.044	0.044	0.042	0.042
YGR006W	0.028	0.026	0.026	0.026	0.03	0.035	0.035	0.052	0.056	0.051	0.041	0.036	0.031	0.025	0.025	0.032	0.034	0.034	0.031	0.029	0.03	0.03	0.034	0.037	0.033	0.028	0.026	0.028	0.029	0.029	0.029	0.029	0.033	0.029	0.027	0.026	0.03	0.023	0.023	0.023	0.022	0.022	0.022	0.022	0.023	0.023	0.022	0.019	0.019
YML016C	0.042	0.029	0.026	0.025	0.025	0.026	0.021	0.029	0.029	0.029	0.029	0.029	0.029	0.03	0.028	0.027	0.027	0.024	0.011	0.011	0.011	0.011	0.011	0.009	0.009	0.009	0.008	0.008	0.011	0.009	0.009	0.009	0.009	0.009	0.006	0.004	0.004	0.004	0.004	0.001	-0.003	-0.002	-0.002	-0.002	-0.002	-0.003	-0.005	-0.007	-0.008
YKR100C	0.092	0.092	0.092	0.095	0.093	0.091	0.094	0.094	0.091	0.091	0.091	0.088	0.088	0.089	0.088	0.09	0.092	0.092	0.092	0.092	0.092	0.093	0.093	0.092	0.093	0.088	0.088	0.087	0.087	0.087	0.08	0.08	0.08	0.077	0.077	0.071	0.072	0.072	0.072	0.073	0.073	0.073	0.073	0.073	0.073	0.073	0.073	0.073	0.073
YNL008C	-0.002	-0.001	-0.004	-0.001	0	0	-0.002	-0.001	-0.001	-0.001	-0.001	0.004	0.004	0.004	0.001	-0.001	-0.001	0	0	0	0	-0.001	-0.001	0.001	0.003	0.004	0.004	0.002	0.01	0.009	0.009	0.009	0.01	0.01	0.01	0.01	0.009	0.009	0.009	0.009	0.01	0.009	0.009	0.009	0.009	0.01	0.008	0.008	0.009
YPR139C	0.058	0.061	0.06	0.066	0.063	0.063	0.066	0.068	0.065	0.065	0.071	0.07	0.068	0.07	0.064	0.058	0.051	0.051	0.05	0.049	0.046	0.055	0.055	0.055	0.053	0.054	0.054	0.054	0.054	0.054	0.053	0.059	0.06	0.06	0.06	0.06	0.06	0.06	0.066	0.067	0.067	0.068	0.068	0.068	0.068	0.067	0.067	0.065	0.065
YDL092W	0.084	0.084	0.08	0.076	0.076	0.073	0.073	0.074	0.074	0.074	0.066	0.066	0.064	0.064	0.064	0.057	0.057	0.057	0.057	0.057	0.059	0.061	0.061	0.061	0.061	0.061	0.061	0.064	0.064	0.064	0.064	0.064	0.064	0.064	0.064	0.065	0.064	0.064	0.064	0.064	0.064	0.064	0.064	0.064	0.064	0.064	0.064	0.064	0.064
YNL263C	0.088	0.089	0.095	0.096	0.096	0.095	0.095	0.097	0.104	0.101	0.101	0.102	0.101	0.097	0.097	0.096	0.098	0.098	0.098	0.098	0.098	0.098	0.098	0.101	0.101	0.098	0.098	0.096	0.102	0.102	0.106	0.106	0.107	0.107	0.107	0.109	0.109	0.116	0.122	0.137	0.128	0.13	0.132	0.132	0.131	0.131	0.131	0.131	0.131
YDL101C	0.014	0.012	0.01	0.013	0.013	0.018	0.018	0.018	0.018	0.018	0.017	0.013	0.013	0.008	0.006	0.006	0.006	0.006	0.007	0.008	0.008	0.008	0.008	0.008	0.008	0.008	0.008	0.008	0.008	0.006	0.006	0.005	0.005	0.006	0.006	0.006	0.006	0.004	0.004	0.004	0.004	0.004	0.004	0.004	0.002	0.002	0.002	0.002	0.002
YMR275C	-0.059	-0.057	-0.057	-0.057	-0.059	-0.045	-0.043	-0.043	-0.045	-0.045	-0.045	-0.043	-0.035	-0.033	-0.034	-0.034	-0.034	-0.034	-0.034	-0.034	-0.036	-0.028	-0.034	-0.03	-0.03	-0.03	-0.03	-0.03	-0.018	-0.02	-0.02	-0.02	-0.019	-0.02	-0.02	-0.021	-0.021	-0.023	-0.023	-0.023	-0.024	-0.024	-0.022	-0.022	-0.022	-0.022	-0.022	-0.022	-0.02
YNR030W	0.02	0.02	0.03	0.036	0.035	0.037	0.039	0.039	0.039	0.039	0.039	0.039	0.042	0.039	0.044	0.043	0.043	0.043	0.043	0.044	0.044	0.044	0.042	0.039	0.037	0.037	0.037	0.035	0.032	0.032	0.032	0.032	0.032	0.032	0.032	0.032	0.032	0.032	0.032	0.034	0.034	0.034	0.034	0.034	0.034	0.035	0.037	0.039	0.039
YBR181C	0.118	0.088	0.088	0.088	0.088	0.198	0.183	0.183	0.183	0.133	0.13	0.13	0.13	0.119	0.119	0.114	0.114	0.114	0.118	0.118	0.079	0.079	0.115	0.115	0.106	0.118	0.118	0.127	0.127	0.128	0.118	0.118	0.118	0.118	0.118	0.118	0.127	0.127	0.127	0.127	0.127	0.127	0.173	0.17	0.164	0.241	0.236	0.193	0.193
YHR086W	0.004	0.005	0.005	0.002	0.001	0	0.001	0.001	-0.001	-0.003	-0.003	-0.002	-0.002	-0.002	-0.002	0.002	-0.003	0.001	-0.002	0.007	0.012	0.021	0.022	0.027	0.027	0.027	0.027	0.027	0.027	0.026	0.024	0.018	0.018	0.018	0.018	0.018	0.018	0.018	0.018	0.018	0.018	0.018	0.018	0.018	0.018	0.017	0.017	0.017	0.017
YDL193W	-0.013	-0.015	-0.015	-0.016	-0.02	-0.02	-0.02	-0.011	-0.011	-0.01	-0.008	-0.01	-0.011	-0.009	-0.011	-0.007	-0.007	-0.01	-0.011	-0.011	-0.011	-0.011	-0.011	-0.011	-0.011	-0.008	-0.009	-0.009	-0.009	-0.009	-0.009	-0.009	-0.007	-0.007	-0.007	-0.003	-0.001	0.001	0.002	-0.003	-0.003	-0.003	-0.005	-0.005	-0.002	-0.006	-0.003	-0.004	-0.002
YDL133C-A	0.219	0.248	0.248	0.255	0.24	0.24	0.208	0.208	0.208	0.124	0.124	0.19	0.178	0.193	0.193	0.182	0.164	0.164	0.14	0.14	0.06	0.06	0.06	0.134	0.053	0.084	0.014	-0.031	-0.031	-0.031	-0.031	-0.031	-0.031	-0.031	-0.031	-0.065	-0.035	-0.046	-0.046	-0.046	-0.046	0.243	0.264	0	0	0	0	0	0
YPL038W	-0.019	-0.019	-0.015	-0.015	-0.035	-0.027	-0.017	0.039	0.039	0.05	0.043	0.051	0.051	0.054	0.048	0.054	0.071	0.071	0.071	0.067	0.076	0.05	0.008	-0.002	-0.002	-0.002	-0.002	-0.002	-0.002	-0.002	0.007	0.013	0.011	0.022	0.034	0.034	0.035	0.071	0.08	0.08	0.08	0.08	0.077	0.076	0.098	0.086	0.083	0.087	0.086
YHR070W	-0.039	-0.037	-0.037	-0.037	-0.037	-0.037	-0.034	-0.038	-0.034	-0.026	-0.012	-0.01	-0.01	-0.005	-0.01	-0.011	-0.01	-0.01	-0.007	-0.013	-0.018	-0.015	-0.015	-0.015	-0.015	-0.021	-0.021	-0.021	-0.021	-0.023	-0.023	-0.024	-0.024	-0.024	-0.022	-0.022	-0.023	-0.023	-0.023	-0.023	-0.023	-0.023	-0.023	-0.023	-0.023	-0.024	-0.022	-0.022	-0.022
YLR073C	-0.001	-0.001	-0.004	-0.006	-0.007	-0.005	-0.001	-0.001	-0.001	0.001	0	0.002	0.002	-0.001	-0.001	-0.002	-0.002	-0.002	-0.002	-0.002	-0.002	-0.002	-0.003	-0.004	-0.005	-0.005	-0.005	-0.005	-0.005	-0.004	-0.002	-0.002	0	0.001	0.002	0	0	-0.001	-0.003	-0.003	-0.003	-0.006	-0.006	-0.006	-0.005	-0.005	-0.005	-0.004	-0.004
YOL065C	-0.014	-0.011	-0.011	-0.011	-0.013	0.005	0.004	0.004	0.004	0.004	0.004	0.007	0.008	0.01	0.014	0.021	0.019	0.019	0.021	0.021	0.019	0.035	0.03	0.019	0.017	0.007	-0.009	-0.016	-0.008	-0.008	-0.006	-0.005	-0.006	-0.006	-0.006	-0.006	-0.008	0.015	0.007	0.007	0.003	0.011	-0.003	-0.004	-0.003	-0.007	-0.015	-0.015	-0.015
YOR157C	0.024	0.018	0.022	0.039	0.045	0.036	0.036	0.036	0.036	0.024	0.018	-0.001	-0.126	-0.121	0	0	0	0	0	-0.216	-0.387	-0.407	-0.614	-0.614	-0.639	-0.639	-0.704	-0.704	-0.704	-0.704	-0.718	-0.627	-0.618	-0.57	-0.212	-0.235	-0.202	-0.202	-0.202	-0.202	-0.202	-0.202	-0.199	-0.182	-0.23	-0.196	-0.192	-0.229	-0.224
YCR069W	0.05	0.051	0.052	0.052	0.054	0.054	0.054	0.053	0.053	0.052	0.052	0.05	0.052	0.051	0.051	0.051	0.051	0.051	0.051	0.051	0.051	0.051	0.051	0.051	0.051	0.059	0.059	0.059	0.059	0.059	0.059	0.057	0.057	0.057	0.057	0.057	0.057	0.059	0.059	0.061	0.061	0.061	0.066	0.066	0.065	0.072	0.077	0.083	0.082
YLR347C	0.027	0.027	0.027	0.027	0.027	0.031	0.029	0.025	0.025	0.031	0.031	0.031	0.038	0.036	0.036	0.036	0.036	0.037	0.044	0.044	0.044	0.044	0.03	0.03	0.033	0.05	0.05	0.05	0.05	0.05	0.053	0.049	0.034	0.048	0.046	0.042	0.04	0.04	0.033	0.048	0.048	0.048	0.067	0.074	0.085	0.123	0.094	0.088	0.088
YOL116W	-0.102	-0.102	-0.102	-0.104	-0.109	-0.106	-0.109	-0.113	-0.112	-0.115	-0.113	-0.112	-0.112	-0.111	-0.111	-0.111	-0.111	-0.105	-0.105	-0.104	-0.106	-0.108	-0.104	-0.104	-0.104	-0.106	-0.106	-0.106	-0.106	-0.107	-0.105	-0.105	-0.105	-0.105	-0.105	-0.104	-0.107	-0.107	-0.109	-0.109	-0.109	-0.109	-0.109	-0.109	-0.109	-0.108	-0.108	-0.108	-0.108
YPR017C	0.287	0.287	0.287	0.284	0.284	0.294	0.294	0.313	0.313	0.313	0.313	0.31	0.31	0.315	0.315	0.315	0.315	0.315	0.32	0.32	0.322	0.319	0.309	0.307	0.301	0.302	0.304	0.304	0.307	0.311	0.311	0.322	0.306	0.293	0.276	0.268	0.268	0.263	0.252	0.252	0.253	0.278	0.278	0.276	0.276	0.264	0.156	0.161	0.161
YER041W	-0.019	-0.04	-0.041	-0.018	-0.018	-0.013	-0.003	-0.018	-0.018	-0.019	-0.027	-0.026	-0.025	-0.03	-0.031	-0.029	-0.021	-0.021	-0.041	-0.041	-0.041	-0.039	-0.041	-0.041	-0.041	-0.041	-0.041	-0.047	-0.047	-0.047	-0.047	-0.047	-0.047	-0.049	-0.034	-0.03	-0.03	-0.03	-0.027	-0.029	-0.025	-0.025	-0.024	-0.024	-0.025	-0.024	-0.024	-0.024	-0.024
YDL022W	0.001	0.009	0.017	0.017	0.004	0.009	0.009	0.009	0.011	0.011	0.007	0	-0.014	-0.002	-0.018	-0.016	0.003	0.003	0.002	-0.007	-0.012	-0.012	-0.012	-0.012	-0.012	-0.017	-0.026	-0.026	-0.059	-0.059	-0.059	-0.062	-0.062	-0.062	-0.07	-0.07	-0.062	-0.068	-0.079	-0.079	-0.068	-0.084	-0.084	-0.084	-0.084	-0.075	-0.075	-0.075	-0.075
YNL080C	0.013	0.013	0.014	0.014	0.013	0.009	0.009	0.009	0.01	0.01	0.01	0.01	0.01	0.009	0.009	0.009	0.006	0.008	0.008	0.007	0.009	0.009	0.011	0.013	0.013	0.013	0.01	0.01	0.01	0.014	0.014	0.014	0.012	0.011	0.012	0.012	0.012	0.013	0.01	0.01	0.008	0.009	0.007	0.006	0.005	0.004	0.004	0.004	0.004
YIL003W	0.307	0.307	0.307	0.307	0.307	0.307	0.336	0.336	0.419	0.41	0.421	0.421	0.407	0.52	0.52	0.533	0.566	0.566	0.566	0.546	0.546	0.546	0.662	0.676	0.897	0.897	0.311	0.273	0.242	0.242	0.279	0.312	0.312	0.182	0.101	0.101	0.088	0.13	0.13	0.158	0.139	0.195	0.195	0.195	0.261	0.259	0.259	0.259	0.259
YML082W	-0.021	-0.021	-0.021	-0.021	-0.02	-0.019	-0.019	-0.014	-0.014	-0.011	-0.009	-0.001	-0.015	-0.015	-0.015	-0.015	-0.012	-0.007	0.011	-0.006	0.012	0.011	0.011	0.011	0.011	0.011	0.015	0.015	0.015	0.022	0.019	0.019	0.025	0.025	0.021	0.031	0.028	0.02	0.015	-0.003	-0.029	-0.089	-0.089	-0.089	-0.089	-0.089	-0.089	-0.089	-0.073
YBL076C	-0.038	-0.036	-0.032	-0.032	-0.032	-0.033	-0.033	-0.033	-0.033	-0.033	-0.033	-0.033	-0.033	-0.031	-0.031	-0.028	-0.028	-0.028	-0.025	-0.023	-0.022	-0.022	-0.022	-0.022	-0.022	-0.021	-0.013	-0.014	-0.014	-0.014	-0.014	-0.01	-0.009	-0.009	-0.007	-0.018	-0.007	-0.007	-0.007	-0.007	-0.007	-0.007	-0.011	-0.012	-0.012	-0.012	-0.012	-0.011	-0.011
YGR117C	0.009	0.008	0.033	0.029	0.029	0.029	0.027	0.027	0.027	0.055	0.075	0.06	0.06	0.06	0.06	0.033	0.033	0.033	0.025	0.025	0.043	0.029	0.05	0.05	0.05	0.05	0.05	0.05	0.07	0.07	0.07	0.07	0.07	0	0	0	0	0	0	0	0	0	0	0	0	0	0	0	0
YJL115W	0.042	0.042	0.038	0.038	0.04	0.052	0.04	0.031	0.029	0.025	0.025	0.016	0.027	0.027	0.022	0.025	0.025	0.025	0.021	0.017	0.015	0.021	0.024	0.024	0.024	0.024	0.024	0.024	0.024	0.024	0.024	0.023	0.023	0.023	0.023	0.023	0.023	0.023	0.023	0.023	0.026	0.026	0.026	0.027	0.028	0.024	0.024	0.024	0.024
YGL126W	-0.025	-0.025	-0.025	-0.023	-0.023	-0.023	-0.025	-0.025	-0.025	-0.023	-0.021	-0.019	-0.018	-0.018	-0.025	-0.04	-0.038	-0.037	-0.033	-0.034	-0.036	-0.036	-0.036	-0.032	-0.031	-0.02	-0.022	-0.018	-0.018	-0.02	-0.012	-0.012	-0.012	0.001	-0.008	-0.003	0.012	0.015	0.025	0.018	0.018	0.019	0.01	0.007	0	-0.003	-0.005	-0.005	-0.003
YDR183W	-0.073	-0.073	-0.073	-0.068	-0.068	-0.068	-0.068	-0.068	-0.09	-0.099	-0.146	-0.146	-0.142	-0.132	-0.155	-0.138	-0.091	-0.094	-0.104	-0.104	-0.104	-0.104	-0.104	-0.101	-0.099	-0.082	-0.082	-0.082	-0.082	-0.082	-0.082	-0.081	-0.079	-0.079	-0.059	-0.079	-0.05	-0.05	-0.054	-0.054	-0.055	-0.055	-0.055	-0.063	-0.057	-0.057	-0.06	-0.068	-0.068
YDR128W	-0.03	-0.029	-0.027	-0.03	-0.022	-0.019	-0.019	-0.015	-0.014	-0.014	-0.012	-0.012	-0.013	-0.013	-0.026	-0.026	-0.026	-0.026	-0.026	-0.026	-0.026	-0.026	-0.027	-0.026	-0.026	-0.026	-0.026	-0.026	-0.026	-0.026	-0.024	-0.025	-0.023	-0.023	-0.023	-0.023	-0.02	-0.02	-0.02	-0.016	-0.016	-0.016	-0.016	-0.022	-0.027	-0.023	-0.022	-0.022	-0.022
YJR112W	0.016	0.013	0.013	0.02	0.02	0.02	0.02	0.014	0.017	0.003	0.008	0.004	0.001	-0.007	-0.007	-0.007	-0.007	-0.007	0.001	0.001	0	-0.001	-0.004	-0.004	-0.007	-0.007	-0.009	-0.009	-0.009	-0.009	-0.009	-0.015	-0.015	-0.015	-0.011	-0.011	-0.011	-0.017	-0.017	-0.014	-0.014	-0.014	-0.014	-0.014	-0.017	-0.017	-0.017	-0.017	-0.017
YGL147C	0.076	0.082	0.082	0.082	0.069	0.069	0.069	0.079	0.063	0.063	0.061	0.061	0.061	0.057	0.045	0.045	0.061	0.061	0.067	0.079	0.08	0.08	0.08	0.073	0.073	0.087	0.09	0.09	0.09	0.09	0.096	0.096	0.096	0.096	0.128	0.168	0.151	0.151	0.179	0.186	0.175	0.175	0.175	0.175	0.175	0.175	0.175	0.23	0.321
YKR074W	0.428	0.507	0.504	0.251	0.222	0.273	0.331	0.302	0.267	0.273	0.293	0.321	0.346	0.346	0.346	0.3	0.305	0.311	0.291	0.291	0.291	0.278	0.194	0.253	0.261	0.262	0.262	0.254	0.254	0.248	0.248	0.248	0.248	0.257	0.245	0.215	0.215	0.215	0.215	0.215	0.191	0.163	0.16	0.147	0.155	0.15	0.15	0.15	0.151
YML091C	0.011	0.011	0.011	0.011	0.011	0.011	0.013	0.013	0.013	0.013	0.013	0.013	0.011	0.011	0.012	0.01	0.01	0.01	0.01	0.01	0.01	0.01	0.007	0.009	0.006	0.006	0.006	0.006	0.003	0.001	0.001	0.001	0.001	0.001	-0.002	-0.002	-0.002	-0.005	-0.01	-0.01	-0.013	-0.008	-0.009	-0.005	-0.005	-0.004	-0.003	-0.012	-0.012
YKR067W	-0.034	-0.034	-0.038	-0.024	-0.024	-0.006	-0.005	-0.005	-0.01	-0.01	-0.026	-0.034	-0.034	-0.043	-0.063	-0.058	-0.049	-0.049	-0.049	-0.044	0.004	0.027	0.006	0.052	0.037	0.02	-0.024	-0.024	-0.053	-0.053	-0.02	0.002	0.009	0.02	0.024	-0.033	-0.033	-0.033	-0.033	-0.033	-0.033	-0.036	-0.036	-0.017	-0.015	-0.039	-0.036	-0.036	-0.036
YKL034W	-0.022	-0.022	-0.021	-0.021	-0.007	-0.007	-0.009	-0.009	-0.009	-0.007	-0.007	-0.007	-0.008	-0.008	-0.009	-0.006	-0.007	-0.008	-0.007	-0.007	-0.008	-0.008	-0.007	-0.009	-0.009	-0.007	-0.01	-0.013	-0.013	-0.017	-0.023	-0.025	-0.029	-0.029	-0.032	-0.032	-0.032	-0.029	-0.036	-0.036	-0.036	-0.036	-0.035	-0.035	-0.036	-0.036	-0.036	-0.036	-0.036
YLR008C	-0.013	-0.013	-0.016	-0.015	-0.012	-0.014	-0.014	-0.014	-0.014	-0.014	-0.015	-0.022	-0.022	-0.024	-0.024	-0.024	-0.024	-0.024	-0.024	-0.024	-0.027	-0.027	-0.027	-0.027	-0.027	-0.027	-0.027	-0.027	-0.026	-0.026	-0.026	-0.027	-0.029	-0.029	-0.029	-0.029	-0.029	-0.029	-0.029	-0.028	-0.028	-0.028	-0.028	-0.028	-0.028	-0.029	-0.029	-0.029	-0.03
YIL088C	-0.016	-0.016	-0.016	-0.016	-0.015	0.002	-0.001	0.002	0.001	-0.005	-0.001	-0.001	-0.001	-0.007	-0.006	-0.001	0.013	0.015	0.015	0.015	0.015	0.015	0.015	0.015	0.01	0.006	-0.004	0.002	0.002	0.013	0	0.008	0.008	0.008	0.032	0.035	0.045	0.048	0.051	0.053	0.053	0.049	0.028	0.028	0.027	0.025	0.025	0.034	0.025
YGL145W	0.601	0.601	0.396	0.413	0.357	0.357	0.174	0.173	0.288	0.288	0.288	0.288	0.283	0.158	0.069	0.065	0.147	0.189	0.189	0.131	0.084	0.076	-0.045	-0.042	-0.042	-0.042	-0.037	-0.034	-0.059	-0.054	-0.068	-0.127	-0.033	0.125	0.122	0.119	0.247	0.108	0.111	0.035	0.035	0.047	-0.037	0.058	0.1	0.1	0.1	0.1	0.1
YGL178W	0.234	0.234	0.255	0.181	0.175	0.167	0.167	0.194	0.194	0.177	0.209	0.209	0.21	0.198	0.187	0.221	0.204	0.23	0.154	0.165	0.184	0.184	0.184	0.193	0.209	0.198	0.122	0.147	0.122	0.12	0.12	0.105	0.134	0.132	0.132	0.13	0.128	0.128	0.133	0.129	0.111	0.111	0.111	0.117	0.083	0.066	0.066	0.066	0.066
YLR387C	0.009	0.009	0.007	0.007	0.004	0.004	0.005	0.006	0.006	0.008	0.008	0.008	0.009	0.006	0.003	0.006	0.007	0.009	0.009	0.009	0.009	0.012	0.021	0.021	0.019	0.018	0.022	0.022	0.022	0.022	0.024	0.024	0.023	0.023	0.023	0.023	0.023	0.023	0.026	0.026	0.026	0.026	0.029	0.029	0.027	0.021	0.023	0.023	0.023
YLR259C	0.049	0.049	0.056	0.056	0.056	0.058	0.058	0.058	0.068	0.068	0.068	0.09	0.084	0.077	0.086	0.086	0.086	0.093	0.093	0.093	0.093	0.096	0.102	0.092	0.095	0.083	0.07	0.07	0.084	0.089	0.079	0.079	0.079	0.075	0.085	0.091	0.109	0.109	0.109	0.109	0.109	0.111	0.111	0.111	0.109	0.116	0.105	0.1	0.1
YLR022C	0.055	0.051	0.055	0.055	0.055	0.055	0.054	0.042	0.039	0.053	0.056	0.056	0.056	0.056	0.056	0.054	0.054	0.046	0.04	0.029	0.03	0.03	0.03	0.032	0.028	0.036	0.036	0.036	0.04	0.04	0.04	0.04	0.04	0.04	0.04	0.04	0.04	0.036	0.036	0.033	0.032	0.032	0.02	0.005	0.014	0.014	0.014	0.014	0.014
YHL025W	0.015	0.015	-0.009	0.007	0.007	0.007	-0.025	-0.011	0.028	0.025	0.041	0.041	0.073	0.056	0.056	0.044	0.044	0.057	0.057	0.065	0.07	0.07	0.021	0.025	0.025	0.023	0.023	-0.192	-0.156	-0.139	-0.119	-0.119	-0.119	-0.119	-0.119	-0.152	-0.152	-0.152	-0.152	-0.152	-0.117	-0.117	-0.203	-0.152	-0.23	0	0	0	0
YLR043C	-0.016	-0.016	-0.016	-0.013	-0.012	-0.006	-0.005	-0.002	-0.006	-0.007	-0.007	-0.007	-0.01	-0.01	-0.013	-0.013	-0.01	-0.009	-0.009	-0.013	-0.002	-0.002	-0.004	-0.005	-0.005	-0.007	-0.005	-0.005	-0.003	-0.008	-0.01	-0.01	-0.01	-0.013	-0.015	-0.015	-0.012	-0.009	-0.008	-0.008	-0.008	-0.007	-0.007	-0.008	-0.011	-0.011	-0.011	-0.011	-0.011
YDR377W	-0.005	-0.007	-0.005	-0.002	-0.003	-0.004	-0.004	-0.004	-0.001	0	0	0	0	0.002	0.007	0.01	0.01	0.01	0.009	0.01	0.011	0.016	0.019	0.019	0.019	0.017	0.017	0.013	0.016	0.016	0.016	0.018	0.018	0.018	0.019	0.019	0.019	0.019	0.021	0.021	0.021	0.021	0.018	0.018	0.018	0.018	0.017	0.02	0.02
YLR168C	-0.018	-0.02	-0.016	-0.016	-0.01	-0.012	-0.012	-0.012	-0.012	-0.012	-0.012	-0.008	-0.01	-0.01	-0.01	-0.01	0	-0.002	-0.002	-0.006	-0.005	-0.005	-0.005	-0.005	-0.005	-0.001	-0.001	-0.001	-0.001	0.004	0.009	0.012	0.012	0.006	0.003	0.003	0.011	0.008	0.008	0.008	0.008	0.007	0.007	0.004	0.006	0.004	-0.009	-0.018	-0.018
YOR160W	0.115	0.108	0.108	0.108	0.109	0.086	0.086	0.08	0.08	0.08	0.08	0.078	0.08	0.08	0.08	0.08	0.082	0.081	0.085	0.085	0.082	0.078	0.078	0.078	0.078	0.08	0.08	0.079	0.084	0.084	0.084	0.089	0.077	0.071	0.07	0.07	0.069	0.069	0.07	0.07	0.07	0.07	0.07	0.068	0.067	0.061	0.059	0.058	0.059
YHR072W	-0.044	-0.041	-0.041	-0.051	-0.047	-0.036	-0.036	-0.036	-0.03	-0.03	-0.027	-0.015	-0.002	-0.029	0.012	0.008	0.011	0.006	0.006	0.008	0.008	0.009	0.009	0.009	0.007	0.007	0.007	0.007	0.007	0.007	0.008	0.012	0.011	0.025	0.028	0.027	0.027	0.027	0.025	0.03	0.028	0.028	0.027	0.027	0.026	0.024	0.024	0.025	0.023
YGL018C	0.003	0.006	0.006	0.004	0.004	0.009	-0.029	-0.02	-0.038	-0.04	-0.04	-0.036	0.019	0.019	0.017	0.01	0.01	0.027	0.024	0.023	0.02	0.012	0.012	0.022	0.014	0.026	0.03	0.033	0.033	0.033	0.033	0.033	0.033	0.033	0.033	0.031	0.031	0.057	0.037	0.053	0.053	0.075	0.065	0.078	0.076	0.081	0.068	0.079	0.079
YER002W	0.005	0.001	0.001	0.008	-0.002	-0.011	-0.003	-0.005	-0.005	-0.005	-0.004	-0.007	-0.007	-0.007	0.001	0.001	0.001	0.001	0.001	0.001	-0.002	0.006	0.002	0.002	0.002	0.01	0.01	0.01	0.007	0.013	0.013	0.005	0.003	0.003	0.014	0.026	0.026	0.026	0.026	0.016	0.011	0.011	0.009	0.009	0.009	0.009	0.009	-0.003	-0.009
YNL003C	0.006	0.011	0.014	0.015	0.015	0.015	0.016	0.016	0.013	0.013	0.013	0.016	0.016	0.018	0.016	0.017	0.011	0.009	0.008	0.008	0.009	0.009	0.009	0.01	0.007	0.007	0.006	0.006	0.006	0.006	0.006	0.005	0.005	0.005	0.005	0.005	0.005	0.007	0.007	0.006	0.005	0.003	0.002	-0.001	-0.001	-0.001	-0.005	-0.005	-0.005
YNL284C	-0.015	-0.033	-0.041	-0.037	-0.037	-0.037	-0.037	-0.033	-0.028	-0.028	-0.028	-0.028	-0.031	-0.032	-0.022	-0.022	-0.022	-0.018	-0.013	-0.021	-0.021	-0.017	-0.017	-0.011	-0.01	-0.007	-0.009	-0.009	-0.009	-0.009	-0.009	-0.007	-0.006	-0.004	-0.004	-0.004	-0.004	-0.004	-0.004	-0.004	-0.004	-0.004	-0.004	-0.004	-0.004	-0.004	-0.004	-0.002	-0.002
YBR176W	0.018	0.018	0.018	0.013	0.012	0.013	0.021	0.016	0.017	0.022	0.025	0.025	0.024	0.023	0.031	0.029	0.03	0.031	0.031	0.03	0.03	0.03	0.03	0.029	0.03	0.03	0.029	0.026	0.026	0.023	0.023	0.023	0.037	0.035	0.048	0.048	0.042	0.042	0.04	0.034	0.043	0.046	0.045	0.045	0.045	0.043	0.044	0.038	0.046
YPL023C	0.003	0.003	0.001	0.002	0.002	0	0	0	0	-0.002	-0.003	-0.013	-0.011	-0.011	-0.019	-0.02	-0.02	-0.02	-0.015	-0.014	-0.01	-0.01	-0.011	-0.012	-0.012	-0.013	-0.013	-0.013	-0.013	-0.013	-0.013	-0.013	-0.012	-0.01	-0.01	-0.01	-0.01	-0.01	-0.013	-0.012	-0.013	-0.014	-0.013	-0.013	-0.013	-0.011	-0.007	-0.008	-0.008
YJL004C	0.137	0.162	0.189	0.187	0.189	0.189	0.189	0.187	0.187	0.187	0.195	0.197	0.2	0.19	0.188	0.19	0.185	0.179	0.178	0.178	0.178	0.178	0.178	0.178	0.18	0.18	0.18	0.18	0.176	0.176	0.176	0.181	0.196	0.198	0.2	0.2	0.197	0.195	0.215	0.215	0.215	0.215	0.226	0.226	0.226	0.226	0.226	0.226	0.229
YJR148W	-0.015	-0.019	-0.018	-0.014	-0.016	-0.013	-0.013	-0.013	-0.013	-0.01	-0.008	-0.008	0.002	0.004	0.004	-0.003	0.011	0.011	0.011	0.011	0.011	0.011	0.013	0.013	0.009	0.011	0.011	0.011	0.011	0.011	0.009	0.005	0.005	0.005	-0.001	0.006	0.004	0.004	0.004	0.03	0.039	0.026	0.016	0.023	0.026	0.026	0.026	0.026	0.03
YJL099W	0.007	0.007	0.009	0.016	0.016	0.014	0.018	0.018	0.018	0.018	0.018	0.008	0.005	0.006	0.006	0.007	0.007	0.007	0.005	0.004	0.004	0.004	0	-0.001	0.004	0.004	0.004	0.004	0.003	0.003	0.003	0.002	-0.003	-0.002	-0.005	-0.004	-0.004	-0.004	-0.004	-0.004	-0.004	-0.004	-0.005	-0.005	-0.005	-0.005	-0.009	-0.009	-0.009
YIL104C	0.082	0.079	0.077	0.052	0.06	0.066	0.059	0.054	0.044	0.047	0.051	0.049	0.049	0.057	0.056	0.054	0.054	0.058	0.051	0.055	0.052	0.052	0.052	0.052	0.052	0.051	0.048	0.047	0.047	0.05	0.049	0.047	0.033	0.033	0.035	0.024	0.027	0.027	0.026	0.026	0.023	0.023	0.021	0.021	0.031	0.031	0.03	0.026	0.026
YDR378C	-0.115	-0.115	-0.115	-0.113	-0.102	-0.1	-0.084	-0.084	-0.074	-0.071	-0.061	-0.059	-0.059	-0.059	-0.059	-0.055	-0.064	-0.053	-0.053	-0.062	-0.065	-0.065	-0.065	-0.065	-0.056	-0.058	-0.057	-0.057	-0.063	-0.067	-0.056	-0.08	-0.059	-0.053	-0.054	-0.054	-0.083	-0.15	-0.126	-0.105	-0.135	-0.133	-0.107	-0.11	-0.104	-0.104	-0.104	-0.104	-0.104
YKL013C	-0.05	-0.05	-0.05	-0.05	-0.05	-0.05	-0.05	-0.053	-0.053	-0.053	-0.049	-0.049	-0.049	-0.051	-0.045	-0.047	-0.05	-0.05	-0.044	-0.044	-0.044	-0.034	-0.034	-0.037	-0.037	-0.04	-0.035	-0.027	-0.024	-0.024	-0.033	-0.025	-0.023	-0.023	-0.026	-0.019	-0.005	0.003	0.003	0.003	0.006	0.011	0.011	0.011	0.011	0.011	0.011	0.011	0.01
YBL086C	-0.001	0	0.022	0.029	0.007	0.006	0.007	0.01	0.005	0.006	0.031	0.031	0.031	0.027	0.025	0.027	0.023	0.024	0.025	0.025	0.025	0.025	0.025	0.025	0.024	0.021	0.019	0.017	0.017	0.017	0.017	0.017	0.013	0.016	0.017	0.02	0.017	0.022	0.029	0.03	0.034	0.034	0.031	0.033	0.028	0.028	0.028	0.028	0.03
YGL225W	-0.003	-0.003	-0.009	-0.005	-0.014	-0.012	-0.013	-0.013	-0.011	-0.006	-0.019	-0.021	-0.025	-0.039	-0.026	-0.019	-0.015	-0.004	-0.004	-0.004	-0.004	0.01	0.01	0.01	0.012	0.012	0.02	0.028	0.036	0.04	0.039	0.039	0.039	0.039	0.039	0.032	0.035	0.033	0.023	0.015	0.023	0.027	0.027	0.029	0.029	0.029	0.027	0.025	0.025
YMR208W	0.391	0.386	0.388	0.388	0.335	0.337	0.389	0.415	0.415	0.417	0.417	0.417	0.459	0.46	0.444	0.442	0.447	0.447	0.447	0.451	0.451	0.451	0.451	0.451	0.456	0.458	0.455	0.449	0.449	0.45	0.45	0.453	0.453	0.448	0.519	0.518	0.516	0.516	0.542	0.549	0.549	0.549	0.549	0.549	0.549	0.549	0.55	0.55	0.55
YER123W	0.065	0.065	0.065	0.065	0.065	0.065	0.065	0.065	0.065	0.065	0.065	0.065	0.065	0.065	0.068	0.068	0.068	0.068	0.068	0.066	0.068	0.068	0.068	0.068	0.064	0.064	0.065	0.065	0.065	0.065	0.065	0.067	0.068	0.068	0.068	0.068	0.067	0.07	0.071	0.071	0.071	0.071	0.07	0.07	0.07	0.07	0.07	0.07	0.07
YPL208W	-0.02	-0.049	-0.046	-0.046	-0.049	-0.049	-0.05	-0.071	-0.071	-0.071	-0.071	-0.096	-0.096	-0.083	-0.086	-0.087	-0.087	-0.087	-0.087	-0.087	-0.087	-0.087	-0.091	-0.096	-0.095	-0.095	-0.08	-0.1	-0.063	-0.072	-0.072	-0.072	-0.077	-0.066	-0.066	-0.054	-0.046	-0.046	-0.046	-0.036	-0.04	-0.04	-0.037	-0.041	-0.039	-0.024	-0.024	-0.024	-0.025
YKL195W	0.004	0.004	0.004	0.004	0.004	0.001	-0.001	0.002	-0.006	0.01	0.01	0.01	0	0	0	0	0	0	0	0	-0.003	-0.003	0.001	-0.002	-0.002	0.002	0.002	0.002	0.003	-0.004	-0.004	-0.004	-0.003	-0.003	-0.002	0.002	0.002	0	-0.002	-0.002	-0.002	-0.002	-0.002	-0.002	0	0	-0.002	-0.002	0
YMR267W	-0.014	-0.01	-0.012	0.001	0.01	0.02	0.017	0.017	0.019	0.023	0.027	0.026	0.015	0.024	-0.002	-0.001	-0.009	-0.015	-0.02	-0.02	-0.022	-0.022	-0.028	-0.023	-0.019	-0.017	-0.017	-0.019	-0.012	-0.01	-0.01	-0.01	-0.01	-0.01	-0.014	-0.014	-0.014	-0.014	-0.014	-0.019	-0.02	0	0.011	-0.007	-0.007	-0.007	-0.003	-0.003	-0.003
YOL147C	0.032	0.032	0.03	0.03	0.03	0.03	0.03	0.03	0.032	0.029	0.02	0.014	-0.008	-0.008	-0.007	-0.007	-0.006	-0.009	-0.009	-0.008	-0.016	-0.018	-0.025	-0.028	-0.028	-0.028	-0.036	-0.036	-0.036	-0.034	-0.036	-0.036	-0.03	-0.03	-0.028	-0.03	-0.03	-0.029	-0.031	-0.031	-0.029	-0.029	-0.028	-0.03	-0.03	-0.03	-0.03	-0.03	-0.03
YDR461C-A	-0.041	-0.041	-0.041	-0.041	-0.044	-0.04	-0.042	-0.051	-0.05	-0.05	-0.05	-0.05	-0.05	-0.05	-0.053	-0.053	-0.053	-0.053	-0.051	-0.051	-0.053	-0.053	-0.053	-0.054	-0.054	-0.054	-0.054	-0.053	-0.053	-0.053	-0.054	-0.053	-0.051	-0.051	-0.051	-0.051	-0.051	-0.05	-0.051	-0.052	-0.052	-0.052	-0.052	-0.053	-0.053	-0.053	-0.053	-0.053	-0.05
YMR182W-A	0.011	0.011	0.013	0.012	0.006	0.006	0.006	0.006	0.008	0.008	0.008	0.008	0.007	0.007	0.009	0.007	0.005	0.004	0.004	0.002	0.002	0	0	0	-0.001	-0.004	-0.004	-0.004	-0.006	-0.001	0.001	0.001	0.001	0	-0.001	-0.001	-0.001	-0.002	-0.002	-0.001	-0.003	0	0	0.001	0.001	0.001	0.001	0.001	0.001
YOR360C	0.012	0.012	0.012	0.012	0.012	0.012	0.011	0.013	0.012	0.01	0.006	-0.001	-0.001	-0.003	-0.003	-0.003	-0.005	-0.008	-0.006	-0.006	-0.006	-0.006	-0.007	-0.007	-0.007	-0.007	-0.007	-0.007	-0.01	-0.011	-0.01	-0.009	-0.01	-0.01	-0.013	-0.013	-0.011	-0.021	-0.025	-0.027	-0.022	-0.022	-0.022	-0.024	-0.018	-0.026	-0.024	-0.025	-0.032
YFR021W	-0.301	-0.301	-0.301	-0.303	-0.306	-0.313	-0.308	-0.254	-0.293	-0.1	-0.106	-0.106	-0.117	-0.117	-0.115	-0.111	-0.115	-0.111	-0.124	-0.126	-0.129	-0.138	-0.129	-0.15	-0.154	-0.151	-0.151	-0.157	-0.157	-0.148	-0.148	-0.148	-0.148	-0.148	-0.151	-0.151	-0.151	-0.145	-0.145	-0.145	-0.145	-0.145	-0.149	-0.149	-0.146	-0.141	-0.141	-0.157	-0.147
YMR159C	0	-0.006	-0.014	0.015	0.019	0.019	0.019	0.019	0.019	0.042	0.04	0.045	0.046	0.058	0.058	0.055	0.055	0.055	0.047	0.047	0.037	0.011	0.017	0.024	0.024	0.026	0.028	0.028	0.036	0.033	0.034	0.026	0.026	0.026	0.025	0.024	0.022	0.023	0.021	0.009	0.009	0.005	0.004	0.011	0.002	0	0.002	0.004	0.004
YER103W	-0.009	-0.009	0.053	0.027	0.019	0.032	0.059	0.065	0.065	0.065	0.069	0.088	0.093	0.108	0.257	0.1	0.091	0.091	0.091	0.091	0.086	0.091	0.1	0.1	0.097	0.112	0.112	0.162	0.07	0.049	0.128	0.212	0.247	0.239	0.239	0.246	0.185	0.158	0.15	0.15	0.15	0.15	0.15	0.15	0.125	0.125	0.125	0.125	0.117
YPL242C	-0.024	-0.024	-0.024	-0.026	-0.024	-0.024	-0.024	-0.025	-0.023	-0.025	-0.025	-0.025	-0.014	-0.013	-0.013	-0.013	-0.013	-0.013	-0.013	-0.013	-0.023	-0.022	-0.022	-0.022	-0.022	-0.022	-0.027	-0.029	-0.029	-0.029	-0.029	-0.025	-0.021	-0.02	-0.013	-0.013	-0.013	-0.013	-0.013	-0.013	-0.013	-0.024	-0.022	-0.025	-0.025	-0.028	-0.034	-0.032	-0.03
YPL040C	-0.049	-0.04	-0.038	-0.041	-0.042	-0.042	-0.04	-0.04	-0.038	-0.038	-0.04	-0.036	-0.038	-0.038	-0.038	-0.038	-0.029	-0.029	-0.029	-0.032	-0.032	-0.034	-0.032	-0.037	-0.035	-0.033	-0.033	-0.024	-0.026	-0.029	-0.032	-0.027	-0.018	-0.012	-0.013	-0.02	-0.012	-0.011	-0.01	-0.011	-0.011	-0.011	-0.009	-0.011	-0.013	-0.017	-0.009	-0.009	-0.009
YNL302C	-0.026	-0.024	-0.027	-0.027	-0.019	-0.013	-0.02	-0.022	-0.009	-0.009	-0.001	-0.001	-0.001	0.003	0.003	0.003	0.003	0.003	-0.005	-0.01	-0.01	-0.01	-0.01	-0.01	-0.01	-0.01	-0.01	-0.019	-0.068	-0.068	-0.054	-0.054	-0.054	-0.047	-0.05	-0.033	-0.033	-0.033	-0.033	-0.033	-0.033	-0.033	-0.011	-0.021	-0.021	-0.021	-0.021	0.003	0.003
YHL042W	-0.024	-0.025	-0.029	-0.03	-0.028	-0.028	-0.035	-0.035	-0.029	-0.029	-0.029	-0.032	-0.03	-0.032	-0.033	-0.031	-0.03	-0.032	-0.032	-0.028	-0.035	-0.027	-0.03	-0.03	-0.03	-0.03	-0.029	-0.029	-0.03	-0.041	-0.041	-0.041	-0.041	-0.039	-0.039	-0.039	-0.037	-0.045	-0.042	-0.042	-0.035	-0.035	-0.035	-0.034	-0.038	-0.043	-0.042	-0.037	-0.037
YIL142W	-0.057	-0.056	-0.056	-0.056	-0.055	-0.055	-0.055	-0.055	-0.056	-0.056	-0.056	-0.057	-0.056	-0.055	-0.057	-0.057	-0.057	-0.057	-0.059	-0.059	-0.059	-0.058	-0.058	-0.059	-0.059	-0.059	-0.063	-0.064	-0.064	-0.064	-0.064	-0.064	-0.064	-0.064	-0.068	-0.068	-0.067	-0.065	-0.065	-0.065	-0.065	-0.065	-0.065	-0.065	-0.065	-0.065	-0.065	-0.065	-0.065
YMR073C	-0.016	-0.016	-0.008	-0.008	-0.008	-0.008	-0.008	-0.006	-0.006	-0.01	-0.01	-0.01	-0.01	-0.001	-0.005	-0.005	-0.005	-0.005	-0.005	-0.005	-0.007	-0.007	-0.007	-0.002	0.004	0.021	0.021	0.021	0.021	0.014	0.012	0.012	0.014	0.007	0.007	0.001	0	0.001	0.001	-0.002	-0.002	-0.002	-0.002	-0.004	-0.005	-0.006	-0.007	-0.007	-0.007
YPL116W	0	0	0	0	0	0	0	0	0	0	0	0	0	0	0	0	0	0	0	0	0	0	0	0	0	0	0	0	0	0	0	0	0	0	0	0	0	0	0	0	0	0	0	0	0	0	0	0	0
YCR075C	0.076	0.06	0.06	0.063	0.055	0.056	0.056	0.057	0.075	0.035	0.031	0.052	0.052	0.052	0.052	0.052	0.052	0.154	0.169	0.118	0.047	-0.002	-0.002	-0.002	0.005	0.005	0.022	0.038	0.045	0.045	0.033	0.033	0.025	0.027	0.02	0.023	0.018	0.023	0.028	0.024	0.024	0.023	0.027	0.03	0.036	0.029	0.029	0.029	0.026
YHR144C	-0.033	-0.033	-0.033	-0.069	-0.113	-0.059	-0.046	-0.046	-0.046	-0.035	-0.021	-0.036	-0.031	-0.031	-0.031	-0.02	-0.026	-0.026	-0.026	-0.017	-0.011	-0.023	-0.004	-0.022	-0.015	-0.012	-0.012	-0.015	-0.018	-0.02	-0.012	-0.012	-0.018	-0.015	-0.009	-0.009	-0.009	-0.009	-0.004	0.001	0.007	0.007	0.007	0.011	0.012	0.009	0.001	-0.004	0.02
YHR172W	-0.023	-0.023	-0.023	-0.007	-0.007	-0.007	0.003	0.003	0.003	0.008	0.028	0.028	0.028	0.028	0.024	0.024	0.024	0.024	0.023	0.023	0.029	0.029	0.059	0.048	0.054	0.046	0.046	0.051	0.051	0.037	0.043	0.045	0.059	0.057	0.063	0.054	0.059	0.053	0.06	0.044	0.034	0.04	0.04	0.036	0.036	0.036	0.036	0.036	0.035
YNL108C	0.023	0.024	0.023	0.023	0.023	0.023	0.021	0.021	0.021	0.021	0.021	0.021	0.021	0.02	0.02	0.017	0.017	0.013	0.013	0.013	0.013	0.013	0.012	0.012	0.013	0.019	0.018	0.018	0.018	0.018	0.018	0.019	0.018	0.018	0.023	0.023	0.024	0.025	0.023	0.025	0.018	0.015	0.015	0.015	0.015	0.009	0.009	0.009	0.011
YNL051W	-0.017	-0.017	-0.019	-0.019	-0.019	-0.021	-0.018	-0.018	-0.017	-0.017	-0.019	-0.022	-0.017	-0.017	-0.016	-0.02	-0.022	-0.024	-0.025	-0.025	-0.025	-0.025	-0.025	-0.019	-0.024	-0.022	-0.02	-0.02	-0.02	-0.021	-0.023	-0.024	-0.021	-0.021	-0.026	-0.028	-0.028	-0.028	-0.028	-0.029	-0.03	-0.031	-0.034	-0.04	-0.04	-0.041	-0.041	-0.041	-0.041
YOR137C	-0.005	-0.013	-0.007	-0.007	0	0.007	0.007	0.015	-0.012	-0.013	-0.055	-0.05	-0.045	-0.045	-0.034	-0.034	-0.037	-0.039	-0.039	-0.025	-0.025	-0.025	-0.025	-0.022	-0.028	-0.023	-0.023	-0.031	-0.031	-0.019	-0.019	-0.022	-0.022	-0.019	-0.014	-0.014	-0.011	-0.011	-0.014	-0.014	-0.009	-0.008	-0.008	-0.008	-0.004	0	0	0	0
YLR115W	-0.056	-0.056	-0.056	-0.071	-0.006	-0.006	-0.014	-0.015	-0.036	-0.013	-0.013	-0.044	0.01	0.016	0.016	0.005	0.013	0.013	0.02	0.019	0.021	0.033	0.043	0.035	0.035	0.035	0.039	0.039	0.039	0.043	0.058	0.058	0.058	0.058	0.053	0.053	0.056	0.05	0.037	0.025	0.02	0.02	0.021	0.05	0.05	0.048	0.055	0.055	0.055
YGR007W	0.003	0.002	0.001	0.001	0.004	0.004	0.012	0.015	0.015	0.015	0.018	0.019	0.019	0.024	0.024	0.022	0.021	0.017	0.007	0.005	0.005	0.004	0.002	0.002	0.006	0.009	0.012	0.012	0.01	0.014	0.014	0.013	0.01	0.006	0.007	0.007	0.009	0.009	0.007	0.007	0.006	0.006	0.006	0.006	0.006	0.006	0.006	0.006	0.007
YNL277W	-0.076	-0.076	-0.076	-0.076	-0.076	-0.076	-0.057	-0.057	-0.057	-0.057	-0.057	-0.057	-0.057	-0.05	-0.05	-0.101	-0.101	-0.101	-0.101	-0.101	-0.101	-0.069	-0.037	-0.064	0	0	0	0	0	0	0	0	0	0	0	0	0	0	0	0	0	0	0	0	0	0	0	0	0
YGL236C	-0.07	-0.07	-0.07	-0.07	-0.07	-0.07	-0.07	-0.07	-0.07	-0.084	-0.042	-0.042	0	0	0	0	0	0	0	0	0	0	0	0	0	0	0	0	0	0	0	0	0	0	0	0	0	0	-0.107	-0.107	-0.107	-0.107	-0.107	-0.107	-0.107	-0.107	-0.107	-0.107	-0.107
YKL022C	0	0	-0.002	-0.002	-0.002	-0.015	-0.007	-0.006	-0.007	-0.007	-0.004	0.004	0.004	0.006	0.005	0.006	0.001	0.001	-0.003	-0.001	-0.001	0	-0.002	-0.002	-0.002	-0.001	-0.001	-0.001	-0.001	-0.002	-0.001	0	0	-0.002	-0.002	-0.002	-0.002	-0.002	-0.002	0	-0.001	-0.001	-0.001	-0.001	-0.001	-0.001	-0.001	-0.001	-0.001
YPL243W	-0.085	-0.085	-0.085	-0.085	-0.095	-0.118	-0.118	-0.122	-0.122	-0.12	-0.135	-0.135	-0.135	-0.14	-0.15	-0.15	-0.153	-0.152	-0.152	-0.116	-0.13	-0.124	-0.207	-0.227	-0.239	-0.266	-0.231	-0.229	-0.229	-0.224	-0.216	-0.218	-0.218	-0.218	-0.218	-0.218	-0.216	-0.208	-0.208	-0.208	-0.208	-0.216	-0.216	-0.216	-0.216	-0.216	-0.216	-0.225	-0.225
YNL305C	0.606	0.606	0.609	0.595	0.595	0.595	0.471	0.459	0.459	0.459	0.48	0.429	0.377	0.377	0.377	0.377	0.377	0.377	0.377	0.372	0.372	0.368	0.368	0.368	0.368	0.368	0.368	0.38	0.385	0.388	0.36	0.36	0.367	0.367	0.346	0.346	0.341	0.346	0.346	0.346	0.331	0.376	0.376	0.358	0.358	0.079	0.109	0.216	0.131
YDR354W	-0.01	-0.01	-0.022	-0.015	-0.015	-0.014	-0.014	-0.011	-0.009	-0.009	-0.009	-0.007	-0.007	-0.007	-0.008	-0.008	-0.008	-0.008	-0.006	-0.006	-0.006	-0.006	-0.006	-0.005	-0.02	-0.024	-0.025	-0.024	-0.024	-0.024	-0.024	-0.024	-0.024	-0.024	-0.025	-0.025	-0.025	-0.025	-0.028	-0.027	-0.024	-0.024	-0.021	-0.021	-0.021	-0.018	-0.018	-0.02	-0.02
YHR004C	-0.023	-0.021	-0.021	-0.021	-0.017	-0.017	-0.016	-0.008	-0.018	-0.021	-0.021	-0.019	-0.019	-0.018	-0.018	-0.024	-0.024	-0.024	-0.023	-0.024	-0.025	-0.029	-0.029	-0.029	-0.029	-0.029	-0.029	-0.029	-0.029	-0.029	-0.028	-0.033	-0.033	-0.034	-0.034	-0.034	-0.034	-0.036	-0.036	-0.036	-0.036	-0.036	-0.038	-0.054	-0.057	-0.063	-0.065	-0.063	-0.065
YAL056W	-0.031	-0.031	-0.031	-0.031	-0.031	-0.031	-0.031	-0.031	-0.031	-0.031	-0.03	-0.031	-0.031	-0.021	-0.023	-0.023	-0.023	-0.023	-0.023	-0.023	-0.023	-0.021	-0.022	-0.022	-0.022	-0.022	-0.022	-0.021	-0.021	-0.021	-0.02	-0.019	-0.019	-0.019	-0.019	-0.019	-0.019	-0.019	-0.019	-0.019	-0.02	-0.02	-0.021	-0.021	-0.021	-0.024	-0.024	-0.024	-0.026
YHR141C	-0.062	-0.062	-0.06	-0.06	-0.056	-0.056	-0.056	-0.056	-0.056	-0.056	-0.056	-0.056	-0.056	-0.056	-0.038	-0.037	-0.037	-0.037	-0.037	-0.039	-0.039	-0.039	-0.039	-0.034	-0.034	-0.034	-0.034	-0.02	-0.02	-0.013	-0.016	-0.01	-0.01	-0.01	-0.01	-0.022	-0.022	-0.022	-0.028	-0.044	-0.033	-0.021	-0.017	-0.017	0.011	-0.032	-0.032	-0.032	-0.032
YPL067C	0.009	0.011	0.009	0.013	0.015	0.015	0.015	0.015	0.015	0.015	0.012	0.01	0.01	0.01	0.009	0.003	0.003	0.001	-0.002	0	-0.002	-0.001	-0.001	0.002	0.002	0.002	0.004	0.004	0.004	0.001	0.003	-0.001	-0.001	-0.001	-0.001	-0.001	-0.001	-0.001	0.003	0.003	-0.001	-0.003	-0.004	0.002	0.003	0.003	0.008	0.006	0.006
YBR179C	0.004	0.036	0.036	0.005	0.005	0.005	-0.005	-0.005	0.007	0.007	-0.104	-0.169	-0.083	0	0	0	0	0	0	0	0	0	0	0	0	0	0	0	0	0	0	0	0	0	0	0	0	0	0	0.139	0.079	0.079	0.079	0.079	0	0	0	-0.038	-0.018
YGR186W	0.019	0.013	0.019	0.019	0.019	0.014	0.015	0.02	0.019	0.02	0.02	0.021	0.021	0.02	0.024	0.024	0.025	0.025	0.022	0.021	0.021	0.021	0.021	0.021	0.021	0.021	0.022	0.022	0.022	0.022	0.021	0.022	0.022	0.022	0.022	0.022	0.022	0.023	0.023	0.023	0.023	0.023	0.023	0.021	0.021	0.022	0.022	0.022	0.022
YER051W	-0.027	-0.025	-0.009	-0.012	-0.012	-0.012	-0.014	-0.013	-0.014	-0.014	-0.014	-0.014	-0.014	-0.014	-0.014	-0.014	-0.015	-0.018	-0.018	-0.018	-0.018	-0.019	-0.019	-0.019	-0.017	-0.017	-0.017	-0.017	-0.017	-0.018	-0.018	-0.018	-0.018	-0.018	-0.018	-0.018	-0.018	-0.019	-0.02	-0.02	-0.02	-0.021	-0.021	-0.021	-0.021	-0.021	-0.021	-0.021	-0.02
YHL001W	-0.122	-0.087	-0.088	-0.112	-0.112	-0.121	-0.121	-0.118	-0.118	-0.118	-0.119	-0.096	-0.118	-0.094	-0.064	-0.064	-0.064	-0.064	-0.069	-0.037	-0.061	-0.089	-0.054	-0.076	-0.09	-0.09	-0.09	-0.056	-0.121	-0.08	-0.08	-0.08	-0.072	-0.101	-0.119	-0.119	-0.116	-0.116	-0.096	-0.107	-0.122	-0.09	-0.09	-0.084	-0.084	-0.084	-0.087	-0.09	-0.108
YDL130W-A	-0.016	-0.016	-0.013	-0.013	-0.013	-0.013	-0.014	-0.014	-0.016	-0.016	-0.016	-0.016	-0.016	-0.016	-0.014	-0.011	-0.011	-0.01	-0.008	-0.008	-0.008	-0.006	-0.006	-0.003	-0.003	-0.003	-0.004	-0.004	-0.004	-0.004	-0.006	-0.006	-0.006	-0.006	-0.006	-0.006	-0.006	-0.005	-0.005	-0.004	-0.004	0.002	0.002	0.002	0.004	0.003	0.001	0.001	-0.004
YBR123C	-0.001	-0.001	-0.002	-0.004	-0.003	-0.001	-0.005	-0.002	0.002	0	-0.001	0	0.001	0.001	0.002	0.004	0.003	0.002	0.002	0.002	0.002	0	0.005	0.005	0.005	0.005	0.005	0.004	0.004	0.006	0.003	0.004	0.004	0.005	0.004	0.004	0.006	0.006	0.006	0.006	0.006	0.006	0.006	0.006	0.006	0.005	0.005	0.004	0.006
YDL004W	0	0	0	0	0	0	0	0	0	0	0	0	0	0	0	0	0	0	0	0	0	0	0	0	0.091	0.091	0.091	0.091	0.091	0.057	0.098	0.135	0.146	0.148	0.148	0.148	0.143	0.136	0.136	0.163	0.132	0.117	0.096	0.04	0.005	0.005	0.005	0.005	0.005
YEL006W	0.035	0.037	0.04	0.039	0.039	0.033	0.032	0.031	0.031	0.027	0.035	0.037	0.036	0.035	0.036	0.036	0.036	0.036	0.036	0.036	0.036	0.034	0.035	0.035	0.034	0.037	0.037	0.037	0.035	0.032	0.032	0.032	0.035	0.035	0.035	0.035	0.034	0.034	0.037	0.036	0.036	0.036	0.036	0.036	0.036	0.03	0.027	0.03	0.033
YOR086C	0.01	0.01	0.01	0.01	0.01	0.01	0.01	0.009	0.009	0.006	0.001	0.001	0.002	0.002	0	0	0	0	0	0	0	0	-0.005	-0.005	-0.005	-0.005	-0.005	-0.005	-0.005	-0.005	-0.005	-0.005	-0.005	-0.01	-0.01	-0.013	-0.013	-0.013	-0.013	-0.013	-0.013	-0.013	-0.013	-0.013	-0.013	-0.013	-0.007	-0.012	-0.016
YKL006C-A	-0.009	-0.004	-0.005	-0.005	-0.005	-0.005	-0.005	-0.005	-0.005	-0.007	-0.009	-0.009	-0.009	-0.009	-0.009	-0.009	-0.021	-0.024	-0.024	-0.024	-0.024	-0.024	-0.024	-0.029	-0.029	-0.027	-0.027	-0.029	-0.029	-0.029	-0.029	-0.029	-0.029	-0.029	-0.029	-0.027	-0.027	-0.027	-0.027	-0.03	-0.03	-0.026	-0.024	-0.01	-0.003	-0.012	-0.012	-0.012	-0.012
YOR117W	0	0	0	0	0	0	0	0	0	0	0	0	0	0	0	0	0	0	0	0	0	0	0	0	0	0	0	0	0	0	0	0	0	0	0	0	0	0	0	0	0	0	0	0	0	0	0	0	0
YDR495C	0.003	0.003	0.005	0.005	0.005	0.005	0.009	0.009	0.009	0.009	0.009	0.009	0.009	0.004	0.004	0.005	0.006	0.006	0.007	0.005	-0.001	0.003	0.003	0.003	0.006	0.005	0.005	0.005	0.007	0.008	0.008	0.006	0.006	0.006	0.001	0.001	0.001	0.001	0.001	0.001	0.001	0.001	0.001	0.001	0.001	0.004	0.004	0.004	0.003
YIL094C	0.013	0.014	0.018	0.019	0.019	0.017	0.016	0.015	0.015	0.014	0.014	0.015	0.014	0.014	0.014	0.014	0.014	0.012	0.012	0.005	0.004	0.004	0.002	0.002	0.002	0.002	0.005	0.005	0.004	0.004	0.003	-0.001	0	0.003	0.003	0.005	0.006	0.006	0.005	0.006	0.009	0.016	0.013	0.016	0.018	0.014	0.015	0.013	0.017
YER061C	0.007	0.009	-0.022	-0.035	-0.047	-0.054	-0.047	-0.051	-0.051	-0.068	-0.105	-0.102	-0.102	-0.097	-0.076	-0.08	-0.044	-0.044	-0.043	-0.043	-0.038	-0.036	-0.043	-0.043	-0.039	-0.035	-0.033	-0.038	-0.038	-0.038	-0.035	-0.038	-0.037	-0.026	-0.023	-0.023	-0.023	-0.023	-0.023	0.004	0.004	0.006	0.01	-0.042	-0.031	-0.022	-0.022	-0.022	-0.024
YBR202W	0	0	0	0	0	0.05	0.05	0.092	0.092	0.092	0.092	0.112	0.119	0.115	0.115	0.104	0.075	0.075	0.075	0.075	0.075	0.059	0.059	0.049	0.061	0.061	0.061	0.061	0.045	0.045	0.057	0.057	0.046	0.046	0.046	0.046	0.035	0.035	0.049	0.049	0.049	0.118	0.15	0.107	0.096	0.129	0.115	0.115	0.115
YJL077C	0.008	0.008	0.008	0.002	0.003	-0.004	-0.002	-0.002	-0.002	-0.002	-0.005	0.003	-0.004	0.007	0.005	0.003	0.003	0.002	0.006	0.009	0.009	0.008	0.008	-0.002	0.006	0	0	0	-0.002	-0.008	-0.008	-0.009	-0.036	-0.033	-0.018	-0.01	0.005	0.016	0.012	0.023	0.031	0.031	0.078	0.087	0.138	0.138	0.138	0.138	0.138
YDR257C	0.008	0.008	0.008	0.011	0.011	0.011	0.008	0.007	0.007	0.008	0.008	0.007	0.007	0.007	0.007	0.007	0.007	0.007	0.005	0.005	0.005	0.005	0.004	0.004	0.004	0.005	0.005	0.005	0.005	0.005	0.005	0.005	0.005	0.005	0.005	0.008	0.012	0.007	0.008	0.006	0.006	0.006	0.007	0.005	0.007	0.007	0.006	0.007	0.007
YLR274W	-0.019	-0.021	-0.024	-0.024	-0.024	-0.025	-0.021	-0.022	-0.021	-0.018	-0.018	-0.025	-0.026	-0.026	-0.026	-0.026	-0.026	-0.026	-0.026	-0.024	-0.027	-0.03	-0.028	-0.028	-0.028	-0.024	-0.024	-0.024	-0.026	-0.026	-0.026	-0.021	-0.012	-0.012	-0.012	-0.014	-0.014	-0.014	-0.017	-0.019	-0.012	-0.009	-0.01	-0.001	-0.001	-0.001	-0.001	-0.001	-0.001
YPL231W	-0.005	-0.001	-0.004	-0.001	-0.003	0	0	-0.003	-0.004	-0.004	-0.006	-0.006	-0.006	-0.006	-0.006	-0.003	-0.007	-0.007	-0.008	-0.009	-0.007	-0.009	-0.012	-0.01	-0.01	-0.011	-0.011	-0.013	-0.014	-0.018	-0.018	-0.018	-0.023	-0.025	-0.019	-0.015	-0.014	-0.015	-0.015	-0.017	-0.028	-0.032	-0.033	-0.035	-0.043	-0.038	-0.041	-0.041	-0.041
YFR018C	0.016	0.016	0.015	0.015	0.015	0.008	0.008	0.011	0.013	0.013	0.016	0.015	0.014	0.014	0.014	0.016	0.016	0.013	0.012	0.012	0.012	0.011	0.009	0.01	0.01	0.01	0.01	0.01	0.01	0.01	0.01	0.01	0.01	0.008	0.008	0.015	0.015	0.018	0.018	0.02	0.02	0.02	0.02	0.02	0.02	0.022	0.022	0.023	0.023
YOR049C	0	0	0	0	0	0	0	0	0	0	0	0	0	0	0	0	0	0	0	0	0	0	0	0	0	0	0	0	0	0	0	0	0	0	0	0	0	0	0	0	0	0	0	0	0	0	0	0	0
YGR232W	-0.24	-0.24	-0.24	-0.24	-0.24	-0.24	-0.24	-0.24	-0.205	-0.205	-0.179	-0.147	-0.172	-0.122	-0.131	-0.143	-0.175	-0.187	-0.187	-0.187	-0.19	-0.193	-0.226	-0.226	-0.226	-0.226	-0.226	-0.226	-0.226	-0.226	-0.226	-0.226	-0.226	-0.226	-0.226	-0.21	-0.213	-0.206	-0.206	-0.221	-0.241	-0.29	-0.215	-0.217	-0.209	-0.209	-0.209	-0.205	-0.205
YOR284W	0.087	0.087	0.073	0.069	0.064	0.064	0.064	0.041	0.048	0.013	-0.004	0.008	0.008	0.018	0.02	0.016	0.012	0.013	0.008	-0.008	-0.011	-0.007	-0.002	0	0	-0.008	-0.015	-0.015	-0.015	-0.015	-0.01	-0.006	-0.008	-0.029	-0.042	-0.048	-0.047	-0.043	-0.043	-0.043	-0.045	-0.041	-0.041	-0.043	-0.035	-0.034	-0.033	-0.034	-0.027
YLR144C	-0.025	-0.057	-0.057	-0.057	-0.068	-0.046	-0.052	-0.101	-0.095	-0.095	-0.087	-0.087	-0.087	-0.092	-0.092	-0.092	-0.092	-0.092	-0.087	-0.074	-0.086	-0.101	-0.097	-0.098	-0.093	-0.093	-0.093	-0.096	-0.085	-0.082	-0.082	-0.088	-0.089	-0.085	-0.083	-0.083	-0.083	-0.083	-0.078	-0.08	-0.078	-0.095	-0.094	-0.094	-0.085	-0.071	-0.071	-0.071	-0.071
YOR026W	-0.027	-0.029	-0.028	-0.028	-0.028	-0.037	-0.045	-0.041	-0.029	-0.029	-0.029	-0.032	-0.031	-0.031	-0.034	-0.035	-0.038	-0.038	-0.037	-0.036	-0.032	-0.036	-0.032	-0.032	-0.032	-0.032	-0.032	-0.032	-0.033	-0.035	-0.035	-0.035	-0.033	-0.033	-0.033	-0.026	-0.029	-0.032	-0.031	-0.031	-0.024	-0.024	-0.024	-0.023	-0.025	-0.025	-0.025	-0.017	-0.024
YCL044C	0.01	0.01	0.011	0.011	0.009	0.007	0.005	0.005	-0.003	-0.003	-0.003	-0.001	-0.001	0	0	-0.002	-0.002	-0.002	-0.003	-0.003	-0.004	-0.004	-0.003	-0.007	-0.008	-0.008	-0.008	-0.008	-0.008	-0.008	-0.008	-0.009	-0.014	-0.012	-0.017	-0.017	-0.017	-0.017	-0.017	-0.017	-0.017	-0.017	-0.017	-0.017	-0.017	-0.015	-0.014	-0.015	-0.015
YPR040W	0.027	0.027	0.027	0.027	0.027	0.031	0.028	0.026	0.024	0.021	0.021	0.021	0.021	0.021	0.031	0.023	0.014	0.009	0.009	0.009	0.009	0.009	0.009	0.007	0.007	0.008	0	0.001	0.001	-0.002	-0.002	-0.002	-0.001	-0.001	0	-0.001	-0.002	0.001	0.001	-0.002	-0.001	-0.005	-0.007	-0.007	-0.008	-0.004	-0.004	-0.006	-0.006
YLR260W	0	0	0	0	0	0	0	0	0	0	0	0	0	0	0	0	0	0	0	0	0	0	0	0	0	0	0	0	0	0	0	0	0	0	0	0	0	0	0	0	0	0	0	0	0	0	-0.007	-0.007	-0.003
YJL059W	0.028	0.029	0.029	0.029	0.029	0.031	0.031	0.031	0.031	0.032	0.042	0.037	0.035	0.035	0.035	0.037	0.037	0.037	0.038	0.038	0.038	0.041	0.041	0.041	0.04	0.04	0.04	0.04	0.04	0.04	0.04	0.036	0.04	0.038	0.041	0.041	0.041	0.041	0.041	0.038	0.038	0.038	0.038	0.04	0.04	0.04	0.04	0.04	0.031
YMR010W	-0.014	-0.014	-0.014	-0.014	-0.016	-0.016	-0.016	-0.012	-0.014	-0.014	-0.015	-0.015	-0.015	-0.015	-0.013	-0.013	-0.012	-0.012	-0.012	-0.012	-0.01	-0.01	-0.01	-0.01	-0.01	-0.012	-0.013	-0.013	-0.013	-0.013	-0.013	-0.013	-0.011	-0.011	-0.009	-0.004	-0.004	-0.008	-0.007	-0.007	-0.007	-0.009	-0.009	-0.009	-0.01	-0.009	-0.011	-0.009	-0.011
YNL100W	0.007	0.003	-0.001	-0.001	-0.001	-0.001	-0.001	0.001	0.007	0.006	0.006	0.005	0.005	0.006	0.006	0.006	0.005	0.008	0.014	0.012	0.015	0.015	0.015	0.015	0.015	0.015	0.015	0.015	0.015	0.018	0.018	0.018	0.018	0.018	0.021	0.022	0.025	0.023	0.015	0.013	0.011	0.01	0.007	0.007	0.006	0.006	0.006	0.006	0.006
YGL012W	-0.052	-0.059	-0.066	-0.032	-0.032	-0.024	-0.059	-0.041	-0.041	-0.043	-0.029	-0.018	-0.018	-0.023	-0.023	-0.018	-0.015	-0.015	-0.008	-0.008	-0.008	-0.008	-0.021	-0.006	-0.002	0.028	0.028	0.028	0.029	0.029	0.031	0.042	0.042	0.042	0.042	0.043	0.046	0.046	0.048	0.048	0.048	0.041	0.037	0.035	0.033	0.033	0.033	0.031	0.031
YOL148C	-0.049	-0.04	-0.032	-0.034	-0.034	-0.034	-0.034	-0.032	-0.028	-0.035	-0.054	-0.054	-0.036	-0.037	-0.037	-0.037	-0.038	-0.028	-0.01	-0.01	-0.015	-0.02	-0.024	-0.024	-0.024	-0.029	-0.03	-0.026	-0.027	-0.029	-0.029	-0.029	-0.029	-0.031	-0.017	-0.02	-0.017	-0.007	-0.008	-0.008	-0.008	-0.009	-0.003	0	0.004	0.001	0.001	0.006	0.006
YBL017C	0.006	0.006	0.006	0.006	0.006	0.04	0.08	0.042	0.035	0.039	0.039	0.039	0.047	0.072	0.083	0.002	0.014	0.014	0.005	0.005	0.005	-0.024	-0.024	-0.024	0.007	0.007	0.007	0.007	0.012	0.012	0.041	0.009	0.031	0.031	0.054	0.054	0.052	0.04	0.045	0.05	0.043	0.038	0.022	0.042	0.036	0.036	0.032	0.023	0.008
YMR131C	0.06	0.058	0.067	0.071	0.066	0.067	0.069	0.069	0.069	0.071	0.073	0.073	0.073	0.073	0.073	0.074	0.074	0.074	0.074	0.071	0.071	0.073	0.074	0.074	0.072	0.077	0.082	0.082	0.079	0.081	0.083	0.087	0.083	0.083	0.083	0.081	0.088	0.083	0.079	0.079	0.074	0.074	0.073	0.073	0.073	0.073	0.073	0.073	0.073
YDR508C	0.062	0.062	0.062	0.062	0.062	0.062	0.062	0	0	0	0	0	0	0	0	0	0	0	0	0	0	0	0	0	0	0	0	0	0	0	0	0	0	0	0	0	0	0	0	0	0	0	0	0	0	0	0	0	0
YEL066W	-0.069	-0.065	-0.059	-0.059	-0.059	-0.05	-0.052	-0.073	-0.073	-0.086	-0.088	-0.07	-0.049	-0.048	-0.045	-0.044	-0.044	-0.044	-0.044	-0.044	-0.047	-0.047	-0.044	-0.044	-0.041	-0.047	-0.047	-0.086	-0.136	-0.075	-0.065	-0.062	-0.083	-0.078	-0.067	-0.091	-0.07	-0.048	-0.074	-0.024	-0.028	-0.028	-0.028	-0.028	-0.014	-0.009	0.015	0.006	0.016
YCR054C	-0.001	-0.003	-0.004	-0.006	-0.004	-0.007	-0.007	-0.007	-0.005	-0.013	-0.006	-0.005	-0.005	-0.005	-0.005	-0.005	-0.003	-0.003	-0.003	0.001	0.001	0.001	0.002	0.001	0.001	0.002	0.002	0.002	0.002	0.001	0.001	0.001	0	0.001	0.001	0.003	0.004	0.003	0.003	0.009	0.008	0.008	0.008	0.01	0.01	0.013	0.013	0.013	0.013
YPR055W	-0.045	-0.002	0.011	0.006	0.018	0.021	0.021	0.021	0.02	0.028	0.026	0.026	0.024	0.024	0.024	0.021	0.025	0.024	0.023	0.023	0.014	0.012	0.014	0.015	0.015	0.015	0.014	0.013	0.013	0.013	0.013	0.013	0.013	0.013	0.013	0.013	0.013	0.013	0.014	0.014	0.011	0.01	0.01	0.008	0.008	0.006	0.006	0.006	0.006
YLR227C	0.037	0.034	0.034	0.034	0.034	0.025	0.018	0.018	0.018	0.018	0.013	0.013	-0.002	0.039	0.021	-0.004	0.023	0.034	0.053	0.053	0.029	0.018	-0.003	-0.045	-0.048	-0.048	-0.059	-0.039	-0.014	-0.031	-0.031	-0.043	-0.05	-0.068	-0.046	-0.046	-0.046	-0.027	-0.024	-0.016	-0.006	-0.022	-0.033	-0.033	-0.033	-0.033	-0.033	-0.03	-0.03
YPL138C	-0.037	-0.033	-0.033	-0.026	-0.021	-0.011	-0.011	-0.01	-0.01	-0.01	-0.011	-0.011	-0.013	-0.013	-0.013	-0.008	-0.005	-0.005	-0.003	-0.001	-0.001	0.007	0.007	0.007	0.004	0.004	0.002	0.002	0.002	0.002	0.002	-0.001	-0.002	0	0	0	0	-0.002	-0.002	-0.005	-0.005	-0.005	-0.005	-0.006	-0.002	-0.003	-0.003	-0.002	-0.002
YLR242C	0.021	0.021	0.021	0.021	0.017	0.004	-0.014	-0.02	-0.02	-0.02	-0.02	-0.023	-0.023	-0.023	-0.03	-0.027	-0.026	-0.009	-0.007	-0.007	-0.012	-0.012	-0.014	-0.005	-0.005	-0.005	-0.002	-0.004	-0.006	-0.006	-0.004	-0.004	0	0.002	0	0.003	0.003	0.003	0.004	0.004	0.01	0.002	0.005	0.005	0.007	0.005	0.005	0.005	0.008
YJR033C	0.036	0.036	0.038	0.042	0.042	0.041	0.041	0.042	0.042	0.042	0.04	0.047	0.065	0.056	0.059	0.056	0.07	0.069	0.069	0.076	0.073	0.073	0.066	0.078	0.078	0.073	0.042	0.038	0.043	0.043	0.046	0.059	0.067	0.067	0.067	0.053	0.049	0.071	0.047	0.068	0.075	0.075	0.073	0.073	0.073	0.073	0.067	0.075	0.027
YDR348C	0.008	0.008	0.009	0.009	0.009	0.009	0.011	0.011	0.011	0.011	0.011	0.017	0.007	0.001	0.007	0.007	0.007	0.007	0.004	0.003	0.005	0.008	0.008	0.008	0.008	0.003	0.003	0.005	0.003	0.003	0.003	0.003	0.003	0.003	0.005	0.006	0.006	0.006	0.006	0.007	0.001	0.002	0.002	-0.003	-0.009	-0.009	-0.009	-0.011	-0.011
YDL171C	-0.013	-0.013	-0.013	-0.013	-0.013	-0.013	-0.01	-0.007	-0.007	-0.012	-0.012	-0.012	-0.012	-0.012	-0.012	-0.011	-0.006	-0.006	-0.006	-0.006	-0.006	-0.018	-0.018	-0.018	-0.018	-0.018	0.002	0.035	0.029	-0.018	-0.044	-0.044	-0.044	-0.053	-0.036	-0.036	-0.036	-0.036	-0.025	-0.025	-0.041	-0.041	0.013	0.048	0.001	-0.001	0.002	0.002	0.002
YHR097C	0.005	0.002	0	0.008	0.008	0.008	0.004	0.003	0.002	0.007	0.009	0.008	0.009	0.006	0.006	0.006	0.008	0.008	0.006	0.003	0.011	0.012	0.011	0.011	0.009	0.004	0.018	0.02	0.015	0.015	0.012	0.011	0.01	0.01	0.01	0.01	0.01	0.007	0.007	0.007	0.007	0.007	0.007	0.007	0.006	0.006	0.006	0.007	0.007
YJL101C	-0.062	-0.062	-0.053	-0.069	-0.075	-0.075	-0.087	-0.078	-0.04	-0.049	-0.065	-0.045	-0.051	-0.051	-0.061	-0.061	-0.047	-0.031	-0.03	-0.03	-0.03	-0.024	-0.022	-0.015	-0.015	-0.015	-0.024	-0.009	0.011	0.011	0.011	0.011	0.005	0.008	0.008	-0.002	-0.019	-0.015	-0.015	-0.015	-0.01	0.001	0.015	0.018	0.018	0.018	0.018	-0.012	-0.008
YIR032C	0.017	0.017	0.019	0.028	-0.009	0	-0.003	-0.003	-0.001	-0.007	-0.028	0.002	0.007	0.022	0.05	0.05	0.068	0.077	0.073	0.083	0.077	0.077	0.076	0.077	0.077	0.071	0.071	0.07	0.07	0.064	0.065	0.065	0.066	0.086	0.071	0.061	0.061	0.062	0.068	0.066	0.035	0.047	0.045	0.046	0.045	0.031	0.031	0.031	0.031
YMR146C	-0.003	-0.003	-0.003	-0.025	-0.019	-0.016	-0.016	-0.016	-0.016	-0.016	-0.022	-0.022	-0.022	-0.014	-0.014	-0.001	-0.001	-0.001	-0.001	0.011	0.011	0.005	-0.003	-0.016	-0.016	0.057	0.048	0.028	0.028	0.006	0.006	0.007	-0.01	-0.01	-0.005	0	0.001	0.001	-0.008	-0.008	-0.008	-0.003	-0.014	-0.014	-0.012	-0.012	-0.012	-0.012	-0.012
YOR048C	-0.019	-0.019	-0.027	-0.034	-0.042	-0.042	-0.047	-0.047	-0.047	-0.047	-0.043	-0.03	-0.042	-0.042	-0.042	-0.042	-0.042	-0.042	-0.04	-0.042	-0.038	-0.041	-0.044	-0.041	-0.037	-0.037	-0.037	-0.037	-0.037	-0.067	-0.051	-0.046	-0.05	-0.05	-0.049	-0.049	-0.049	-0.045	-0.045	-0.045	-0.045	-0.045	-0.035	-0.038	-0.038	-0.046	-0.043	-0.043	-0.043
YNL148C	0.015	0.029	0.028	0.026	0.026	0.029	0.029	0.032	0.032	0.032	0.034	0.032	0.029	0.029	0.028	0.028	0.028	0.028	0.028	0.027	0.027	0.027	0.027	0.031	0.037	0.037	0.037	0.037	0.037	0.037	0.037	0.041	0.04	0.04	0.04	0.042	0.042	0.042	0.044	0.044	0.045	0.044	0.044	0.044	0.044	0.042	0.042	0.042	0.042
YNL157W	-0.029	-0.028	-0.03	-0.03	-0.03	-0.029	-0.019	-0.025	-0.018	-0.018	-0.012	-0.012	-0.012	-0.012	-0.012	-0.012	-0.009	-0.007	0.004	0.004	0.004	0.004	0.002	0.002	0.002	0.002	-0.001	-0.003	-0.007	-0.009	-0.008	-0.002	-0.001	-0.002	0.002	0.002	0.002	0.002	0.005	0.019	0.005	0.004	0.015	0.015	0.018	0.016	0.018	0.018	0.019
YJR065C	0.025	0.025	0.025	0.025	0.027	0.027	0.027	0.028	0.028	0.027	0.025	0.024	0.024	0.025	0.027	0.03	0.03	0.03	0.029	0.029	0.032	0.033	0.031	0.031	0.03	0.03	0.03	0.03	0.03	0.031	0.031	0.031	0.031	0.031	0.029	0.029	0.029	0.029	0.03	0.03	0.03	0.032	0.032	0.028	0.028	0.028	0.028	0.028	0.028
YHR191C	0.034	0.034	0.032	0.029	0.026	0.043	0.045	0.035	0.041	0.039	-0.007	-0.007	-0.004	-0.004	-0.002	-0.002	-0.002	-0.002	0.004	-0.04	-0.05	-0.057	-0.057	-0.062	-0.056	-0.067	-0.064	-0.057	-0.034	-0.031	-0.03	-0.03	-0.03	-0.022	-0.022	-0.016	-0.015	-0.013	-0.014	-0.014	-0.02	-0.023	-0.016	0.001	0.001	0.001	0.001	-0.002	0.008
YMR110C	-0.044	-0.046	-0.046	-0.048	-0.049	-0.048	-0.048	-0.048	-0.047	-0.048	-0.049	-0.05	-0.05	-0.051	-0.051	-0.051	-0.057	-0.057	-0.057	-0.055	-0.053	-0.052	-0.052	-0.052	-0.052	-0.052	-0.051	-0.051	-0.051	-0.051	-0.051	-0.051	-0.051	-0.053	-0.053	-0.051	-0.051	-0.049	-0.051	-0.051	-0.051	-0.053	-0.05	-0.05	-0.05	-0.05	-0.049	-0.049	-0.049
YNL187W	-0.036	-0.036	-0.033	-0.032	-0.038	-0.044	-0.039	-0.031	-0.027	-0.027	-0.017	-0.017	-0.017	-0.017	-0.018	-0.014	-0.015	-0.018	-0.013	-0.012	-0.01	-0.01	-0.009	-0.011	-0.007	-0.009	-0.009	-0.009	-0.009	-0.009	-0.008	-0.008	-0.01	-0.022	-0.012	-0.012	-0.013	-0.018	-0.017	-0.017	-0.013	-0.014	-0.014	-0.015	-0.017	-0.017	-0.015	-0.015	-0.015
YBR194W	-0.066	-0.071	-0.071	-0.075	-0.07	-0.07	-0.061	-0.067	-0.064	-0.064	-0.064	-0.049	-0.057	-0.062	-0.049	-0.06	-0.029	-0.029	-0.029	-0.029	-0.032	0.014	0.021	0.021	0.021	0.021	0.021	0	0.015	0.045	0.046	0.046	0.05	0.05	0.071	0.067	0.066	0.036	0.026	0.041	0.037	0.035	0.037	0.027	0.045	0.053	0.033	0.033	0.032
YGL133W	-0.058	-0.049	-0.045	-0.058	-0.058	-0.061	-0.065	-0.038	-0.027	-0.025	-0.027	-0.027	-0.024	-0.031	-0.028	-0.028	-0.038	-0.032	-0.039	-0.037	-0.037	-0.039	-0.037	-0.042	-0.042	-0.042	-0.044	-0.044	-0.043	-0.036	-0.036	-0.04	-0.04	-0.04	-0.04	-0.04	-0.039	-0.039	-0.024	-0.024	-0.024	-0.024	-0.024	-0.024	-0.024	-0.024	-0.024	-0.026	-0.026
YGR084C	0.015	0.012	0.012	0.012	0.012	0.012	0.028	0.016	0.004	0.004	0.004	0.003	-0.003	-0.006	-0.006	-0.007	-0.002	-0.002	-0.003	-0.006	-0.004	-0.004	-0.004	-0.005	0.001	0.012	0.011	0.01	0.011	0.011	-0.004	-0.004	-0.004	-0.003	-0.003	-0.004	-0.004	-0.004	-0.002	-0.002	-0.002	-0.002	-0.001	0	0	0	0	0	0.001
YGR142W	-0.031	-0.032	-0.028	-0.026	-0.035	-0.035	-0.031	-0.031	-0.031	-0.031	0.011	-0.007	0.023	0.02	0.034	0.033	0.03	0.03	0.03	0.033	0.008	0.005	0.005	-0.006	-0.003	-0.009	-0.01	-0.01	-0.029	-0.044	0.035	-0.006	-0.034	-0.038	-0.034	-0.037	-0.051	-0.041	-0.041	-0.041	-0.041	-0.041	-0.019	-0.03	-0.035	-0.03	-0.039	-0.039	-0.038
YMR137C	-0.008	-0.008	-0.008	-0.007	-0.015	-0.015	-0.012	-0.009	0.008	0.007	0.007	0.007	0.007	0.011	0.011	0.02	0.02	0.042	0.035	0.039	0.052	0.061	0.062	0.067	0.071	0.073	0.067	0.066	0.064	0.057	0.054	0.054	0.053	0.051	0.065	0.065	0.065	0.065	0.065	0.062	0.068	0.076	0.076	0.076	0.076	0.131	0.085	0.094	0.099
YGR027C	-0.021	0.004	-0.008	-0.008	-0.019	-0.019	0.032	-0.016	-0.02	-0.027	-0.003	-0.003	-0.024	0.005	0.005	0.005	0.035	0.035	0.054	0.062	0.037	0.033	0.033	0.033	0.033	0.032	0.028	0.044	0.044	0.027	0.027	0.027	0.027	0.023	0.017	0.022	0.022	0.039	0.034	0.028	0.036	0.033	0.033	0.035	0.03	0.03	0.034	0.043	0.043
YJR104C	-0.109	-0.109	-0.106	-0.106	-0.106	-0.111	-0.111	-0.111	-0.11	-0.117	-0.117	-0.117	-0.117	-0.117	-0.117	-0.117	-0.117	-0.117	-0.117	-0.126	-0.126	-0.115	-0.083	-0.077	-0.077	-0.079	-0.079	-0.088	-0.088	-0.084	-0.08	-0.078	-0.078	-0.076	-0.076	-0.067	-0.056	-0.056	-0.056	-0.052	-0.029	-0.048	-0.045	-0.045	-0.045	-0.043	-0.039	-0.03	-0.125
YJR011C	-0.09	-0.072	-0.069	-0.064	-0.064	-0.064	-0.039	-0.038	-0.042	-0.035	-0.025	-0.012	-0.009	-0.013	-0.013	-0.008	0.023	0.005	0.048	0.157	0.072	0.072	0.082	0.082	0.057	0.07	0.048	0.062	0.059	0.059	0.077	0.083	0.089	0.089	0.088	0.07	0.071	0.086	0.036	0.036	0.038	0.044	0.047	0.045	0.047	0.045	0.045	0.043	0.032
YHR205W	0.012	0.013	0.013	0.013	0.013	0.013	0.016	0.016	0.016	0.016	0.014	0.012	0.012	0.012	0.012	0.012	0.012	0.012	0.012	0.012	0.012	0.012	0.011	0.011	0.011	0.009	0.011	0.011	0.011	0.011	0.011	0.011	0.011	0.011	0.011	0.009	0.007	0.007	0.007	0.005	0.005	0.005	0.005	0.005	0.005	0.005	0.007	0.007	0.013
YBL085W	-0.06	-0.06	-0.06	-0.06	-0.057	-0.057	-0.056	-0.056	-0.056	-0.056	-0.056	-0.055	-0.049	-0.051	-0.049	-0.049	-0.049	-0.049	-0.059	-0.059	-0.073	-0.073	-0.073	-0.076	-0.076	-0.076	-0.076	-0.076	-0.076	-0.074	-0.073	-0.085	-0.079	-0.074	-0.074	-0.074	-0.06	-0.059	-0.069	-0.055	-0.054	-0.058	-0.058	-0.053	-0.053	-0.047	-0.041	-0.041	-0.063
YLR100W	0.014	0.002	0.007	0.007	0.007	0.007	0.014	0.009	0.007	0.005	0.003	0.003	0.003	0.003	0.006	0.009	0.009	-0.004	-0.019	-0.019	-0.019	-0.023	-0.021	-0.022	-0.02	-0.02	-0.02	-0.014	-0.014	-0.014	-0.014	-0.011	-0.009	-0.009	-0.003	-0.011	-0.013	-0.013	-0.01	-0.01	-0.016	-0.019	-0.019	-0.022	-0.022	-0.017	-0.017	-0.024	0.001
YJR122W	0.008	0.008	0.018	0.016	0.012	0.012	0.009	0.009	0.009	0.012	0.011	0.012	0.017	0.015	0.013	0.016	0.016	0.016	0.016	0.016	0.016	0.016	0.015	0.015	0.015	0.015	0.015	0.015	0.017	0.017	0.017	0.017	0.017	0.017	0.017	0.017	0.017	0.018	0.018	0.018	0.021	0.021	0.018	0.018	0.018	0.018	0.018	0.018	0.015
YDR239C	0.137	0.136	0.095	0.068	0.068	0.068	0.071	0.026	0.035	0.032	0.032	0.032	0.039	0.016	-0.008	-0.024	-0.024	-0.024	-0.035	-0.031	-0.037	-0.04	-0.04	-0.038	-0.046	-0.046	-0.046	-0.056	-0.058	-0.055	-0.048	-0.048	-0.05	-0.052	-0.056	-0.056	-0.056	-0.059	-0.061	-0.062	-0.062	-0.067	-0.067	-0.067	-0.067	-0.067	-0.063	-0.063	-0.062
YBR038W	0.09	0.09	0.09	0.091	0.076	0.076	0.074	0.068	0.073	0.073	0.073	0.069	0.08	0.074	0.086	0.071	0.071	0.067	0.067	0.054	0.05	0.05	0.05	0.027	0.085	0.087	0.084	0.084	0.084	0.084	0.084	0.086	0.096	0.106	0.111	0.114	0.125	0.116	0.106	0.1	0.13	0.13	0.114	0.131	0.136	0.123	0.117	0.117	0.117
YHL035C	0.023	0.027	0.027	0.027	0.026	0.028	0.028	0.031	0.029	0.03	0.028	0.028	0.029	0.023	0.023	0.019	0.02	0.02	0.019	0.021	0.02	0.017	0.018	0.018	0.018	0.019	0.018	0.016	0.016	0.014	0.014	0.014	0.014	0.014	0.017	0.021	0.021	0.021	0.02	0.021	0.021	0.019	0.019	0.018	0.02	0.02	0.02	0.019	0.019
YNL331C	0.025	0.025	0.025	0.025	0.025	0.017	0.02	0.023	0.024	0.024	0.021	0.021	0.028	0.019	0.019	0.016	0.016	-0.061	-0.074	-0.014	-0.036	-0.036	-0.048	-0.048	-0.048	-0.075	-0.075	-0.075	-0.075	-0.075	-0.094	-0.094	-0.094	-0.094	-0.094	-0.078	-0.086	-0.079	-0.02	-0.071	-0.091	-0.04	-0.055	0.023	0.007	0.007	0.007	0.007	0.007
YCL024W	0.009	0.009	0.009	0.009	0.009	0.007	0.009	0.008	0.007	0	0	0	-0.001	-0.003	-0.003	-0.003	-0.004	-0.007	-0.007	-0.007	-0.005	-0.005	-0.004	-0.004	-0.004	-0.004	-0.005	-0.006	-0.006	-0.006	-0.009	-0.011	-0.011	-0.01	-0.008	-0.008	-0.008	-0.007	-0.007	-0.007	-0.007	-0.007	-0.007	-0.008	-0.01	-0.01	-0.009	-0.009	-0.012
YNL042W	0.036	0.063	0.063	0.088	0.103	0.081	0.081	0.081	0.087	0.08	0.08	0.08	0.022	0.033	0.017	0.017	0.03	-0.004	0.012	-0.017	-0.016	-0.003	0.011	0.011	0.011	0.011	0.011	0.011	-0.003	-0.003	0.01	0.01	0.01	0.01	0.01	0.01	0.01	0.025	0.01	0.036	0.031	0.031	0.031	0.031	0.022	0.022	0.022	0.022	0.01
YGL048C	0.039	0.044	0.047	0.045	0.042	0.04	0.039	0.039	0.041	0.041	0.038	0.021	0.02	0.021	0.019	0.021	0.02	-0.007	-0.007	-0.007	-0.007	-0.007	-0.007	-0.007	-0.007	-0.005	-0.005	-0.005	-0.005	-0.007	-0.005	-0.002	0.002	0.003	0.005	0.005	0.004	0.005	0.003	0.001	-0.003	-0.002	-0.002	-0.002	-0.002	-0.002	-0.002	0.001	0.003
YDR298C	0	0	0	0	0.017	0.017	0.017	0.017	0.017	0.023	0.023	0.023	0.052	0.002	-0.015	-0.015	-0.015	-0.015	-0.015	-0.015	-0.025	-0.022	-0.078	-0.078	-0.086	-0.086	-0.073	-0.073	-0.065	-0.051	-0.049	0.048	0.064	0.064	0.064	0.087	0.087	0.075	0.079	0.079	0.079	0.075	0.063	0.063	0.066	0.061	0.048	0.052	0.049
YDR177W	0.027	0.021	0.018	0.013	0.014	0.013	0.013	0.017	0.018	0.018	0.017	0.017	0.019	0.017	0.016	0.016	0.015	0.015	0.015	0.015	0.015	0.015	0.016	0.016	0.016	0.015	0.015	0.015	0.015	0.015	0.014	0.014	0.014	0.014	0.014	0.014	0.015	0.015	0.015	0.016	0.014	0.014	0.014	0.013	0.013	0.013	0.013	0.015	0.015
YOR224C	0.014	0.014	0.01	0.012	0.016	0.016	0.016	0.016	0.016	0.016	0.016	0.015	0.015	0.019	0.019	0.019	0.019	0.019	0.025	0.037	0.037	0.037	0.037	0.037	0.031	0.032	0.029	0.029	0.025	0.025	0.025	0.03	0.03	0.036	0.043	0.045	0.043	0.043	0.043	0.043	0.043	0.045	0.04	0.041	0.048	0.048	0.05	0.055	0.055
YKL119C	0.032	0.032	0.03	0.032	0.038	0.032	0.032	0.029	0.025	0.025	0.022	0.023	0.023	0.023	0.044	0.043	0.028	0.033	0.033	0.033	0.033	0.043	0.049	0.05	0.048	0.043	0.046	0.045	0.045	0.041	0.041	0.041	0.046	0.046	0.046	0.043	0.109	0.122	0.118	0.136	0.141	0.118	0.091	0.104	0.101	0.085	0.082	0.065	0.065
YDL074C	-0.013	-0.013	-0.013	-0.013	-0.007	-0.007	-0.004	-0.003	-0.003	-0.003	-0.003	-0.003	-0.001	-0.001	-0.003	-0.004	-0.004	-0.004	-0.004	-0.003	-0.002	-0.002	-0.004	-0.004	-0.004	-0.004	-0.005	-0.004	0	-0.003	-0.002	0	0	-0.004	-0.005	-0.004	-0.004	-0.004	-0.004	-0.004	-0.004	-0.004	-0.004	-0.004	-0.004	-0.004	-0.004	-0.004	-0.004
YKR022C	-0.005	-0.008	-0.011	-0.014	-0.014	-0.012	-0.014	-0.012	-0.003	-0.005	-0.005	-0.005	-0.005	-0.005	-0.006	-0.008	-0.006	-0.008	-0.007	-0.004	-0.009	-0.01	-0.012	-0.012	-0.004	-0.004	-0.005	-0.005	-0.006	-0.006	-0.009	-0.009	-0.009	-0.009	-0.009	-0.009	-0.011	-0.011	-0.011	-0.011	-0.011	-0.009	-0.011	-0.011	-0.011	-0.011	-0.011	-0.011	-0.012
YDR397C	0.01	0.012	-0.047	-0.047	-0.047	-0.047	-0.048	0.008	-0.032	-0.01	0.019	0.005	-0.006	-0.006	-0.006	-0.032	-0.015	-0.035	0.022	0.022	0.02	0.02	0.02	0.04	0.017	-0.05	-0.015	-0.015	-0.044	-0.046	-0.043	-0.041	-0.041	-0.026	-0.026	-0.032	-0.043	-0.043	-0.041	-0.041	-0.041	-0.039	-0.036	-0.017	-0.004	0.013	0.013	0.013	0.013
YMR225C	-0.015	-0.015	-0.014	-0.011	-0.011	-0.011	-0.013	-0.013	-0.013	-0.013	-0.007	-0.016	-0.014	-0.014	-0.018	-0.015	-0.011	-0.018	-0.015	-0.023	-0.019	-0.025	-0.036	-0.035	-0.034	-0.032	-0.029	-0.039	-0.03	-0.024	-0.024	-0.024	-0.028	-0.028	-0.026	-0.026	-0.022	-0.029	-0.027	-0.029	-0.028	-0.024	-0.024	-0.021	-0.016	-0.016	-0.018	-0.02	-0.02
YOR202W	0.043	0.043	0.043	0.043	0.043	0.043	0.043	0.043	0.035	0.038	0.038	0.038	0.038	0.04	0.04	0.04	0.04	0.04	0.04	0.04	0.04	0.04	0.04	0.04	0.04	0.04	0.04	0.04	0.04	0.038	0.037	0.035	0.035	0.035	0.037	0.037	0.035	0.035	0.033	0.033	0.032	0.034	0.035	0.035	0.035	0.035	0.035	0.034	0.034
YPR109W	-0.004	-0.004	0.004	0.004	0.003	0.003	0.003	0.003	0.005	0.001	-0.001	-0.013	0.004	0.178	0.183	0.198	0.198	0.195	0.168	0.168	0.154	0.154	0.216	0.178	0.178	0.178	0.144	0.165	0.155	0.155	0.143	0.143	0.143	0.143	0.119	0.015	-0.042	0.029	0.067	0.067	0.067	0.06	0.054	0.065	0.066	0.066	0.066	0.054	0.058
YAL011W	0.015	0.015	0.016	0.011	0.011	0.009	0.01	0.016	0.011	0.013	0.009	0	-0.002	-0.004	-0.004	-0.004	-0.004	-0.004	-0.004	-0.004	-0.004	-0.004	-0.005	-0.011	-0.013	-0.013	-0.013	-0.014	-0.014	-0.014	-0.013	-0.014	-0.015	-0.015	-0.016	-0.012	-0.008	-0.008	-0.009	-0.008	-0.008	-0.008	-0.008	-0.008	-0.009	-0.01	-0.009	-0.011	-0.012
YLR222C	-0.043	-0.041	-0.041	-0.042	-0.037	-0.037	-0.039	-0.034	-0.034	-0.034	-0.034	-0.032	-0.028	-0.027	-0.029	-0.028	-0.03	-0.03	-0.03	-0.031	-0.033	-0.033	-0.033	-0.035	-0.035	-0.034	-0.034	-0.033	-0.03	-0.03	-0.03	-0.031	-0.031	-0.031	-0.032	-0.032	-0.032	-0.032	-0.033	-0.033	-0.034	-0.034	-0.034	-0.035	-0.035	-0.035	-0.035	-0.036	-0.036
YDR027C	0.034	0.034	0.032	0.03	0.031	0.03	0.03	0.03	0.029	0.029	0.025	0.024	0.024	0.024	0.023	0.025	0.025	0.025	0.025	0.025	0.023	0.023	0.023	0.02	0.02	0.02	0.02	0.02	0.021	0.021	0.022	0.022	0.022	0.021	0.021	0.02	0.02	0.02	0.02	0.02	0.022	0.019	0.019	0.019	0.019	0.019	0.021	0.02	0.02
YBR256C	0.005	0.002	0.008	0.008	0.008	0.014	0.012	0.004	0.015	0.012	0.012	0.009	0.012	0.008	0.01	0.009	-0.019	-0.019	-0.011	-0.011	-0.011	0.026	-0.006	-0.008	-0.004	-0.008	-0.014	-0.014	-0.01	-0.021	-0.021	-0.024	-0.015	-0.008	-0.008	-0.015	-0.031	-0.005	-0.005	-0.01	0.001	0.001	-0.01	0.001	-0.005	0.005	-0.007	-0.011	-0.013
YLR357W	0.027	0.027	0.027	0.027	0.019	0.019	0.019	0.019	0.019	0.019	0.03	0.031	0.022	0.022	0.024	0.024	0.024	0.028	0.03	0.03	0.03	0.032	0.032	0.036	0.036	0.036	0.036	0.019	0.019	0.019	0.019	0.023	0.025	0.016	0.016	0.016	0.016	0.016	0.016	0.021	0.024	0.022	0.022	0.022	0.022	0.022	0.022	0.02	0.018
YLR091W	0.029	0.026	0.025	0.026	0.022	0.023	0.027	0.027	0.027	0.025	0.025	0.025	0.023	0.023	0.024	0.019	0.012	0.004	0.004	0.009	0.009	0.009	0.009	0.012	0.009	0.01	0.005	0.003	0.003	0.003	0.003	-0.001	0	0.005	0.011	0.013	0.012	0.011	0.01	0.012	0.011	0.011	0.016	0.016	0.015	0.02	0.02	0.018	0.016
YER172C	0.015	0.017	0.007	0.007	0.007	0.007	0.006	0.006	0.002	0.012	0.015	0.018	0.014	0.013	0.016	-0.012	-0.012	-0.012	-0.012	-0.017	-0.017	-0.032	-0.032	-0.032	-0.03	-0.029	-0.029	-0.033	-0.027	-0.027	-0.024	-0.024	-0.017	-0.026	-0.026	-0.026	-0.025	-0.025	-0.026	-0.026	-0.027	-0.032	-0.032	-0.028	-0.028	-0.028	-0.028	-0.028	-0.028
YMR259C	0.002	0.005	0.008	-0.005	-0.005	-0.008	-0.009	-0.011	-0.013	-0.021	-0.021	-0.024	-0.032	-0.032	-0.026	-0.025	-0.021	-0.021	-0.021	-0.021	-0.021	-0.021	-0.021	-0.021	-0.021	-0.021	-0.018	-0.018	-0.018	-0.018	-0.018	-0.018	-0.018	-0.018	-0.018	-0.018	-0.018	-0.019	-0.013	-0.015	-0.015	-0.015	-0.015	-0.015	-0.015	-0.015	-0.025	-0.025	-0.025
YFR005C	0.075	0.075	0.071	0.077	0.071	0.071	0.071	0.071	0.064	0.06	0.06	0.06	0.052	0.053	0.054	0.053	0.051	0.051	0.051	0.051	0.05	0.05	0.048	0.047	0.047	0.047	0.054	0.06	0.064	0.062	0.062	0.062	0.062	0.062	0.06	0.059	0.059	0.059	0.061	0.061	0.061	0.061	0.06	0.06	0.058	0.058	0.057	0.057	0.055
YGL243W	-0.046	-0.046	-0.046	-0.046	-0.043	-0.056	-0.055	-0.043	-0.043	-0.043	-0.044	-0.047	-0.043	-0.028	-0.025	-0.036	-0.034	-0.031	-0.03	-0.027	-0.03	-0.03	-0.031	-0.008	-0.004	-0.004	-0.004	-0.005	-0.003	0.003	0.003	0.003	0.004	0.011	0.012	0.012	0.012	0.005	0.007	0.009	0.012	0.018	0.03	0.03	0.035	0.039	0.039	0.041	0.043
YJR044C	0.024	0.025	0.023	0.018	0.017	0.017	0.017	0.017	0.013	0.012	0.007	0.008	0.008	0.005	0.004	0.005	0.008	0.008	0.009	0.009	0.009	0.009	0.01	0.01	0.009	0.01	0.009	0.006	0.008	0.009	0.008	0.007	0.007	0.005	0.005	0.006	0.006	0.005	0.005	0.006	0.006	0.005	0.006	0.007	0.007	0.009	0.009	0.007	0.007
YBL068W	0.029	0.025	0.024	0.024	0.026	0.026	0.027	0.027	0.027	0.027	0.027	0.027	0.026	0.026	0.027	0.024	0.026	0.026	0.025	0.026	0.026	0.027	0.021	0.019	0.019	0.021	0.014	0.012	0.012	0.012	0.012	0.012	0.012	0.012	0.012	0.012	0.012	0.011	0.013	0.013	0.013	0.013	0.011	0.013	0.014	0.014	0.014	0.02	0.017
YDL064W	-0.032	-0.037	-0.035	-0.035	-0.035	-0.029	-0.028	-0.029	-0.028	-0.026	-0.025	-0.025	-0.015	-0.015	-0.02	-0.019	-0.023	-0.017	-0.016	-0.016	-0.018	-0.018	-0.019	-0.019	-0.018	-0.017	-0.012	-0.019	-0.02	-0.021	-0.019	-0.02	-0.021	-0.021	-0.023	-0.021	-0.021	-0.021	-0.021	-0.021	-0.024	-0.024	-0.024	-0.024	-0.025	-0.024	-0.02	-0.019	-0.018
YNL083W	0.163	0.148	0.155	0.149	0.134	0.134	0.122	0.117	0.11	0.12	0.115	0.118	0.118	0.118	0.118	0.103	0.094	0.101	0.101	0.101	0.101	0.102	0.1	0.1	0.101	0.084	0.08	0.081	0.081	0.081	0.081	0.081	0.081	0.081	0.081	0.081	0.081	0.08	0.08	0.075	0.071	0.071	0.058	0.057	0.057	0.059	0.059	0.059	0.059
YPL065W	-0.048	-0.033	-0.033	-0.033	-0.036	-0.04	-0.04	-0.044	-0.032	-0.037	-0.037	-0.04	-0.036	-0.034	-0.041	-0.038	-0.038	-0.032	-0.031	-0.031	-0.031	-0.026	-0.03	-0.028	-0.028	-0.022	-0.018	-0.018	-0.018	-0.018	-0.018	-0.026	-0.026	-0.026	-0.026	-0.026	-0.026	-0.036	-0.027	-0.018	-0.023	-0.023	-0.009	-0.011	-0.018	-0.023	-0.018	-0.012	-0.01
YMR005W	-0.025	-0.025	-0.026	-0.023	-0.023	-0.023	-0.021	-0.021	-0.023	-0.023	-0.023	-0.023	-0.023	-0.025	-0.026	-0.026	-0.026	-0.026	-0.026	-0.025	-0.022	-0.022	-0.019	-0.019	-0.019	-0.019	-0.019	-0.015	-0.011	-0.011	-0.011	-0.011	-0.011	-0.011	-0.011	-0.009	-0.011	-0.01	-0.01	-0.012	-0.012	-0.007	-0.005	-0.005	-0.019	-0.02	-0.013	-0.024	-0.021
YAL012W	0.024	0.024	0.024	0.024	0.024	0.024	0.024	0.024	0.02	0.02	0.022	0.021	0.021	0.021	0.021	0.021	0.022	0.02	0.02	0.02	0.02	0.02	0.02	0.02	0.016	0.013	0.011	0.011	0.011	0.002	0.003	0.003	0.003	0.009	0.009	0.01	0.008	0.007	0.011	0.008	0.008	-0.005	-0.013	-0.011	-0.011	-0.01	-0.008	-0.006	-0.006
YIL029C	-0.048	-0.046	-0.046	-0.046	-0.055	-0.055	-0.057	-0.048	-0.048	-0.046	-0.046	-0.049	-0.049	-0.049	-0.046	-0.046	-0.046	-0.046	-0.046	-0.046	-0.048	-0.048	-0.048	-0.048	-0.044	-0.044	-0.044	-0.044	-0.04	-0.046	-0.046	-0.046	-0.044	-0.051	-0.051	-0.051	-0.05	-0.05	-0.05	-0.05	-0.05	-0.05	-0.049	-0.049	-0.049	-0.049	-0.049	-0.05	-0.042
YLR393W	0.068	0.071	0.071	0.071	0.071	0.035	0.054	0.075	0.043	0.043	0.043	0.046	0.043	0.047	0.047	0.047	0.05	0.057	0.076	0.129	0.187	0.184	0.215	0.215	0.215	0.194	0.145	0.145	0.145	0.145	0.145	0.145	0.142	0.117	0.113	0.119	0.119	0.116	0.116	0.119	0.172	0.148	0.126	0.111	0.111	0.087	0.102	0.109	0.112
YGL071W	0	0.006	0.006	0	0	0.002	0.007	0.007	0.011	0.005	0.012	0.042	0.074	0.074	0.074	0.074	0.074	0.074	0.074	0.074	0.069	0.06	0.06	0.06	0.078	0.076	0.072	0.027	0.062	0.062	0.076	0.084	0.084	0.09	0.09	0.101	0.086	0.086	0.07	-0.005	-0.022	0.029	0.032	0.036	0.038	0.041	0.049	0.049	0.061
YOL121C	0.012	0.012	0.011	0.011	0.013	0.008	0.008	0.008	0.004	0.004	0.004	0.006	0.003	0	0	0	0	0	0	0	0	0	0	0	-0.001	-0.005	-0.009	-0.01	-0.009	-0.009	-0.009	-0.009	-0.009	-0.011	-0.011	-0.01	-0.01	-0.01	-0.008	-0.008	-0.008	-0.008	-0.004	-0.004	-0.004	-0.004	-0.004	-0.004	-0.004
YNL039W	-0.008	-0.007	-0.006	-0.006	-0.006	-0.007	-0.001	-0.001	-0.002	-0.002	-0.002	-0.004	-0.004	-0.005	-0.005	-0.005	-0.005	-0.004	-0.004	-0.005	-0.003	-0.002	-0.002	-0.003	-0.001	0	0.005	0.006	0.006	0.006	0.006	0.011	0.012	0.011	0.012	0.012	0.012	0.012	0.012	0.012	0.01	0.01	0.01	0.01	0.01	0.008	0.006	0.006	0.006
YLR056W	0	0	0	0	0	0	0	0	0	0	0	0	0	0	0	0	0	0	0	0	0	0	0	0	0	0	0	0	0	0	0	0	0	0	0	0	0	0	0	0	-0.022	-0.022	-0.022	-0.022	-0.022	-0.022	-0.022	-0.022	-0.022
YKL005C	-0.019	-0.02	-0.004	-0.004	-0.004	-0.004	-0.004	0.005	0.004	-0.002	-0.002	-0.002	-0.006	-0.002	-0.002	-0.006	-0.001	0.006	0.009	0.011	0.013	0.012	0.01	0.016	0.016	0.016	0.016	0.022	0.017	0.025	0.021	0.021	0.021	0.02	0.019	0.019	0.019	0.019	0.026	0.026	0.024	0.019	0.019	0.019	0.019	0.015	0.014	0.015	0.016
YAL019W	-0.012	-0.012	-0.008	-0.008	-0.008	-0.008	-0.008	-0.013	-0.013	-0.014	0.006	0.005	0.007	0.015	0.017	0.017	0.016	0.023	0.025	0.025	0.025	0.025	0.025	0.027	0.023	0.023	0.029	0.028	0.031	0.035	0.033	0.035	0.035	0.035	0.035	0.035	0.035	0.035	0.035	0.037	0.037	0.037	0.037	0.037	0.037	0.037	0.04	0.039	0.039
YGR065C	0.009	0.013	0.013	0.03	0.014	0.017	0.017	0.017	0.017	0.017	0.028	0.019	0.019	0.019	0.021	0.021	0.021	0.021	0.007	0.007	0.007	0.007	0.007	0.007	0.012	0.012	0.011	0.011	0.007	0.009	0.009	0.009	0.004	0.018	0.034	0.079	0.094	0.094	0.075	0.072	0.064	0.012	0.012	0.023	0.019	0.016	0.024	-0.029	-0.013
YNL259C	-0.036	-0.036	-0.05	-0.051	-0.051	-0.051	-0.051	-0.051	-0.051	-0.053	-0.053	-0.062	-0.05	-0.043	-0.043	-0.043	-0.043	-0.04	-0.035	-0.032	-0.034	-0.034	-0.037	-0.037	-0.037	-0.037	-0.036	-0.033	-0.033	-0.03	-0.032	-0.032	-0.032	-0.032	-0.032	-0.034	-0.034	-0.034	-0.031	-0.031	-0.031	-0.029	-0.029	-0.03	-0.028	-0.034	-0.034	-0.032	-0.03
YIL137C	0.013	0.015	0.014	0.014	0.014	0.014	0.014	0.002	0	0.001	-0.006	-0.023	-0.016	-0.076	-0.052	-0.029	-0.037	-0.048	-0.028	-0.028	-0.028	-0.024	-0.02	0.004	-0.004	-0.004	-0.004	-0.004	-0.004	-0.004	-0.025	-0.032	-0.047	-0.051	-0.051	-0.051	-0.051	-0.051	-0.043	-0.043	-0.036	-0.034	-0.034	-0.03	-0.027	-0.021	-0.002	-0.026	-0.026
YLR407W	0	0	0	0	0	0	0	0	0	0	0	0	0	0	0	0	0	0	0	0	0	0	0	0	0	0	0	0	0	0	0	0	0	0	0	0	0	0	0	0	0	0	0	0	0	0	0	0	0
YER067W	0.075	0.081	0.077	0.077	0.078	0.069	0.056	0.053	0.053	0.053	0.053	0.053	0.046	0.05	0.041	0.041	0.04	0.037	0.037	0.041	0.041	0.041	0.036	0.032	0.028	0.021	0.011	-0.001	-0.001	-0.001	-0.001	-0.001	0.001	0.013	0	-0.003	0.001	0.004	0.011	0.004	0.004	0.005	0.005	0.005	0.005	0.005	0.008	0.012	0.009
YPL204W	0.031	0.031	0.035	0.035	0.035	0.035	0.038	0.038	0.032	0.036	0.036	0.015	0.015	0.02	0.015	0.015	0.01	0.01	0.032	0.035	0.035	0.006	0.009	0.009	-0.004	-0.004	0.001	0.03	0.091	0.009	-0.006	0	0	-0.008	-0.078	-0.082	-0.082	-0.082	-0.082	-0.087	-0.082	-0.072	-0.302	-0.25	-0.212	-0.176	-0.121	-0.121	-0.121
YMR274C	0.039	0.043	0.043	0.043	0.039	0.04	0.042	0.039	0.029	0.032	0.031	0.031	0.031	0.029	0.029	0.029	0.029	0.03	0.03	0.03	0.03	0.029	0.028	0.028	0.028	0.028	0.028	0.028	0.028	0.028	0.039	0.039	0.039	0.039	0.039	0.041	0.039	0.041	0.041	0.041	0.041	0.038	0.039	0.037	0.037	0.04	0.04	0.041	0.041
YOR259C	0.014	0.018	0.023	0.029	0.029	0.029	0.029	0.029	0.031	0.031	0.035	0.035	0.035	0.033	0.033	0.033	0.035	0.035	0.036	0.036	0.036	0.036	0.036	0.036	0.036	0.034	0.034	0.034	0.035	0.035	0.035	0.035	0.035	0.035	0.038	0.035	0.035	0.035	0.035	0.033	0.033	0.033	0.039	0.04	0.047	0.045	0.043	0.043	0.043
YBL063W	0.029	0.029	0.029	0.029	0.024	0.024	0.024	0.024	0.024	0.024	0.024	0.026	-0.009	-0.001	-0.009	-0.009	-0.009	-0.009	-0.012	0.015	0.028	0.062	0.062	0.062	0.072	0.062	0.03	0.039	0.043	0.043	0.043	0.011	-0.008	0.01	0.009	0.009	0.019	-0.006	-0.008	-0.008	-0.014	-0.014	-0.014	-0.028	-0.016	-0.021	-0.021	-0.036	-0.036
YNR055C	-0.015	-0.021	-0.021	-0.019	-0.021	-0.021	-0.02	-0.022	-0.022	-0.022	-0.023	-0.025	-0.025	-0.035	-0.039	-0.039	-0.039	-0.046	-0.046	-0.05	-0.053	-0.053	-0.046	-0.048	-0.06	-0.054	-0.054	-0.054	-0.054	-0.057	-0.057	-0.05	-0.05	-0.051	-0.06	-0.06	-0.068	-0.065	-0.058	-0.079	-0.062	-0.066	-0.066	-0.069	-0.061	-0.066	-0.063	-0.07	-0.062
YGL095C	-0.045	-0.045	-0.049	-0.054	-0.043	-0.042	-0.06	-0.058	-0.057	-0.057	-0.057	-0.057	-0.057	-0.057	-0.057	-0.057	-0.057	-0.057	-0.057	-0.057	-0.061	-0.059	-0.058	-0.06	-0.06	-0.06	-0.061	-0.072	-0.075	-0.079	-0.079	-0.079	-0.079	-0.082	-0.074	-0.073	-0.075	-0.075	-0.075	-0.075	-0.075	-0.075	-0.075	-0.072	-0.072	-0.072	-0.072	-0.072	-0.072
YMR147W	0	0	0	0	0	0	0	0	0	0	0	0	0	0	0	0	0	0	0	0	0	0	0	0	0	0	0	0	0	0	0	0	0	0	0	0	0	0	0	0	0	0	0	0	0	0	0	0	0
YIL008W	0.169	0.169	0.102	0.115	0.115	0.115	0.115	0.158	0.158	0.158	0.158	0.193	0.17	0.095	0.095	0.095	0.095	0.105	0.084	0.084	0.097	0.123	0.124	0.138	0.138	0.138	0.138	0.107	0.107	0.107	0.107	0.108	0.066	0.076	0.076	0.076	0.076	0.076	0.076	0.076	0.076	0.076	0.068	0.067	0.067	0.067	0.053	0.039	0.039
YPL049C	-0.006	-0.005	-0.005	-0.005	-0.005	-0.005	-0.005	-0.006	-0.006	-0.006	-0.006	-0.007	-0.01	-0.01	-0.01	-0.01	-0.01	-0.01	-0.01	-0.01	-0.01	-0.01	-0.01	-0.01	-0.011	-0.011	-0.013	-0.014	-0.013	-0.016	-0.014	-0.014	-0.014	-0.015	-0.016	-0.021	-0.021	-0.021	-0.021	-0.02	-0.018	-0.018	-0.018	-0.018	-0.019	-0.019	-0.019	-0.022	-0.022
YOR075W	0.118	0.118	0.118	0.118	0.118	0.141	0.141	0.141	0.124	0.124	0.124	0.124	0.124	0.124	0.124	0.058	0.058	0.058	0.058	0.084	0.084	0.084	0.109	0.118	0.092	0.11	0.11	0.11	0.11	0.11	0.11	0.11	0.11	0.11	0.11	0.11	0.11	0.06	0.084	0.084	0.074	0.07	0.072	0.072	0.072	0.091	0.062	0.062	0.063
YDL188C	-0.02	-0.016	-0.016	-0.016	-0.017	-0.004	-0.004	-0.004	0.001	0.001	0.001	-0.002	-0.002	0.007	-0.003	0.003	0.009	0.013	0.013	0.013	0.013	0.013	0.01	0.01	0.01	0.007	0.007	0.016	0.015	0.015	0.015	0.014	0.014	0.014	0.018	0.018	0.018	0.018	0.027	0.029	0.029	0.029	0.029	0.033	0.033	0.033	0.04	0.04	0.04
YHR147C	0.053	0.053	0.053	0.046	0.043	0.043	0.042	0.038	0.038	0.046	0.046	0.046	0.046	0.05	0.052	0.05	0.046	0.05	0.045	0.045	0.045	0.042	0.042	0.044	0.038	0.038	0.038	0.038	0.042	0.042	0.042	0.042	0.042	0.042	0.042	0.042	0.038	0.038	0.035	0.035	0.035	0.035	0.035	0.033	0.031	0.031	0.033	0.033	0.033
YDR109C	0.039	0.035	0.035	0.032	0.031	0.025	0.025	0.021	0.021	0.021	0.02	0.041	0.041	0.036	0.036	0.013	0.015	0.015	0.015	0.013	0.013	0.017	0.023	0.025	0.022	0.022	0.024	0.021	0.004	0.004	0.002	0.001	0	0	0	0	-0.002	-0.004	-0.004	-0.004	-0.004	-0.004	-0.006	-0.01	-0.01	-0.008	-0.004	-0.004	-0.006
YLR438W	0.016	0.013	0.013	0.006	0.004	0.005	0.006	0.006	0.012	0.014	0.011	0.011	0.011	0.011	0.01	0.01	0.014	0.007	0.007	0.007	0.007	0.007	0.003	0.003	0.003	0.003	0.003	0.003	0.003	0.008	0.005	0.005	0.001	0.001	0.001	0.001	0.001	0.001	-0.011	-0.014	-0.014	-0.014	-0.014	-0.013	-0.013	-0.014	-0.013	-0.013	-0.014
YER140W	-0.005	-0.001	-0.006	0.005	0.02	0.019	0.021	0.027	0.053	0.047	0.044	0.044	0.044	0.044	0.04	0.042	0.046	0.046	0.046	0.046	0.045	0.047	0.047	0.049	0.05	0.05	0.05	0.05	0.05	0.05	0.05	0.052	0.052	0.053	0.051	0.049	0.046	0.041	0.043	0.045	0.047	0.043	0.043	0.043	0.042	0.043	0.042	0.04	0.04
YNR045W	-0.002	-0.002	-0.002	0	0.002	0.003	0.004	0.004	0.016	0.021	0.02	0.019	0.017	0.022	0.026	0.053	0.069	0.07	0.06	0.059	0.058	0.058	0.058	0.061	0.065	0.065	0.069	0.065	0.068	0.066	0.061	0.067	0.059	0.045	0.045	0.029	0.027	0.027	0.027	0.027	0.025	0.025	0.025	0.032	0.032	0.027	0.025	0.027	0.024
YPR174C	0.029	0.029	0.029	0.032	0.037	0.04	0.037	0.036	0.033	0.036	0.037	0.04	0.04	0.038	0.037	0.04	0.046	0.045	0.049	0.049	0.051	0.057	0.049	0.049	0.045	0.045	0.045	0.049	0.049	0.049	0.049	0.049	0.049	0.049	0.053	0.053	0.052	0.05	0.05	0.05	0.048	0.048	0.048	0.045	0.043	0.043	0.043	0.045	0.045
YMR294W	0.048	0.036	0.029	0.029	0.029	0.029	0.031	0.03	0.028	0.028	0.028	0.027	0.027	0.027	0.028	0.028	0.026	0.026	0.026	0.026	0.025	0.028	0.027	0.027	0.027	0.027	0.026	0.02	0.017	0.017	0.017	0.018	0.023	0.019	0.016	0.019	0.019	0.019	0.022	0.019	0.019	0.019	0.025	0.028	0.03	0.035	0.032	0.032	0.032
YNL299W	-0.109	-0.112	-0.112	-0.112	-0.112	-0.112	-0.112	-0.112	-0.112	-0.112	-0.112	-0.112	-0.112	-0.082	-0.102	-0.061	-0.028	-0.024	-0.024	-0.024	-0.024	-0.024	-0.024	-0.024	-0.024	-0.03	-0.027	-0.027	-0.027	-0.027	-0.027	-0.027	-0.034	-0.024	-0.024	-0.024	-0.024	-0.024	-0.024	-0.024	-0.024	-0.024	-0.026	-0.025	-0.012	-0.009	-0.009	-0.009	-0.009
YPL255W	0	0	0	0	0	0	0	0	0	0	0	0	0	0	0	0	0	0	0	0	0	0.113	0.024	-0.023	-0.023	-0.023	-0.023	-0.023	-0.023	-0.023	-0.023	-0.019	-0.019	-0.019	-0.003	-0.003	-0.008	-0.008	-0.008	-0.025	-0.024	-0.031	-0.031	-0.031	-0.014	-0.014	-0.014	-0.016	-0.016
YLR450W	-0.028	-0.024	-0.024	-0.024	-0.024	-0.02	-0.02	-0.02	-0.02	-0.02	-0.02	-0.02	-0.022	-0.005	-0.005	-0.005	-0.005	-0.005	-0.005	-0.005	-0.005	-0.006	-0.004	0.006	0.003	0.003	0.003	0.003	0.003	0	0	0	-0.003	-0.011	-0.007	-0.005	-0.005	-0.005	-0.003	0.011	0.018	0.011	0.011	0.016	0.016	0.011	0.011	0.011	0.011
YOR306C	-0.009	-0.009	-0.009	-0.009	-0.009	-0.011	-0.01	-0.009	-0.007	-0.007	-0.007	-0.006	-0.006	-0.006	-0.01	-0.006	-0.009	-0.009	-0.012	-0.012	-0.008	-0.003	-0.004	-0.006	-0.011	-0.011	-0.011	0.01	0.016	0.017	0.017	0.017	0.01	0.008	0.011	0.011	0.011	0.011	0.01	-0.001	-0.001	-0.009	-0.017	-0.015	-0.015	-0.015	-0.018	-0.018	-0.038
YBR042C	-0.014	-0.018	-0.018	-0.017	-0.017	-0.017	-0.017	-0.018	-0.015	-0.011	-0.011	-0.011	-0.013	-0.01	-0.01	-0.007	-0.01	-0.012	-0.012	0.001	-0.003	0	0	-0.002	-0.006	-0.012	-0.012	-0.01	-0.01	-0.01	-0.013	-0.009	0.006	0.047	0.036	0.036	0.036	0.034	0.031	0.03	0.028	0.028	0.028	0.028	0.031	0.031	0.031	0.031	0.032
YBL019W	0.005	0.006	0	0	0	0	-0.001	-0.003	-0.009	-0.022	-0.028	-0.03	-0.03	-0.03	-0.028	-0.028	-0.029	-0.026	-0.029	-0.025	-0.025	-0.025	-0.023	-0.023	-0.023	-0.023	-0.021	-0.017	-0.016	-0.016	-0.016	-0.012	-0.006	-0.006	-0.007	-0.021	-0.021	-0.021	-0.016	-0.03	-0.032	-0.045	-0.042	-0.043	-0.04	-0.029	-0.029	-0.029	-0.028
YLR432W	0.073	0.066	0.065	0.078	0.091	0.088	0.09	0.097	0.1	0.093	0.092	0.08	0.083	0.081	0.077	0.076	0.077	0.077	0.081	0.081	0.084	0.081	0.081	0.081	0.074	0.074	0.078	0.078	0.075	0.075	0.047	0.048	0.048	0.016	0.011	0.013	0.018	0.018	0.018	0.025	0.016	0.016	0.021	0.034	0.013	0.031	0.037	0.037	0.037
YOR267C	-0.064	-0.064	-0.064	-0.064	-0.064	-0.072	-0.096	-0.062	-0.055	-0.055	-0.049	-0.049	-0.02	0.04	0.04	0.034	0.034	0.034	0.034	0.034	0.041	0.037	0.001	0.001	0.001	-0.003	-0.016	-0.012	-0.012	-0.012	-0.005	-0.005	-0.005	-0.002	0.001	0.014	0	0	0.006	0.006	0.003	0.003	0.003	0.003	0.003	-0.003	-0.003	-0.003	-0.003
YPL039W	0.056	0.049	0.046	0.031	0.035	0.035	0.04	0.02	0.022	0.031	0.034	0.043	0.047	0.039	0.042	0.047	0.041	0.041	0.041	0.041	0.041	0.038	0.041	0.041	0.046	0.044	0.042	0.046	0.042	0.042	0.04	0.019	0.02	0.017	0.018	0.018	0.017	0.018	0.02	0.019	0.017	0.023	0.022	0.022	0.02	0.02	0.018	0.018	0.018
YML109W	0.141	0.141	0.141	0.141	0.136	0.136	0.022	0.015	0.015	0.015	0.015	0.023	0.023	0.019	0.02	0.006	0.011	0.011	0.011	0.007	-0.043	-0.035	-0.024	-0.024	-0.024	-0.01	-0.035	-0.039	-0.039	-0.039	-0.039	-0.039	-0.031	-0.041	-0.041	-0.034	-0.028	-0.042	-0.042	-0.041	-0.066	-0.021	-0.021	-0.035	-0.024	-0.051	-0.051	-0.054	-0.046
YPL074W	-0.017	-0.014	-0.014	-0.015	-0.015	-0.014	-0.014	-0.015	-0.011	-0.013	-0.013	-0.013	-0.013	-0.014	-0.014	-0.014	-0.013	-0.013	-0.011	-0.008	-0.008	-0.008	-0.008	-0.008	-0.011	-0.012	-0.012	-0.012	-0.012	-0.011	-0.011	-0.011	-0.015	-0.015	-0.015	-0.017	-0.019	-0.02	-0.021	-0.018	-0.018	-0.023	-0.023	-0.018	-0.014	-0.013	-0.015	-0.015	-0.015
YNL229C	0.031	0.031	0.031	0.031	0.029	0.027	0.025	0.026	0.026	0.026	0.026	0.025	0.026	0.021	0.021	0.022	0.028	0.026	0.026	0.027	0.028	0.028	0.028	0.03	0.03	0.033	0.033	0.033	0.032	0.032	0.032	0.032	0.032	0.032	0.03	0.03	0.03	0.029	0.029	0.03	0.03	0.034	0.028	0.028	0.028	0.028	0.028	0.028	0.028
YAL029C	-0.333	-0.354	-0.434	-0.432	-0.432	-0.432	-0.432	-0.432	-0.432	-0.395	-0.395	-0.395	-0.387	-0.306	-0.301	-0.412	-0.428	-0.392	-0.391	-0.386	-0.386	-0.386	-0.384	-0.384	-0.384	-0.397	-0.39	-0.407	-0.403	-0.431	-0.447	-0.447	-0.455	-0.455	-0.457	-0.457	-0.457	-0.457	-0.457	-0.48	-0.48	-0.48	-0.48	-0.471	-0.471	-0.453	-0.453	-0.453	-0.453
YJR070C	0.009	0.009	0.009	0.01	0.01	0.01	0.01	0.01	0.012	0.013	0.013	0.018	0.023	0.023	0.023	0.023	0.022	0.021	0.019	0.024	0.029	0.026	0.026	0.026	0.025	0.024	0.026	0.025	0.025	0.025	0.024	0.025	0.027	0.026	0.026	0.024	0.024	0.025	0.022	0.022	0.022	0.022	0.023	0.023	0.023	0.023	0.025	0.025	0.024
YJL006C	0.002	0	0.001	-0.005	-0.011	-0.013	-0.013	-0.013	-0.013	-0.008	-0.008	-0.008	-0.008	-0.008	-0.014	-0.014	-0.014	-0.015	-0.026	-0.026	-0.026	-0.029	-0.026	-0.003	0	-0.066	-0.041	-0.064	-0.064	-0.071	-0.069	-0.062	-0.059	-0.046	-0.036	-0.036	-0.03	-0.03	-0.03	-0.03	-0.03	-0.03	-0.029	-0.029	-0.029	-0.025	-0.025	-0.025	-0.025
YNR041C	0.04	0.04	0.035	0.043	0.043	0.043	0.043	0.043	0.043	0.043	0.043	0.043	0.044	0.043	0.043	0.043	0.043	0.043	0.042	0.052	0.04	0.053	0.053	0.057	0.059	0.055	0.06	0.06	0.058	0.061	0.06	0.06	0.064	0.063	0.063	0.063	0.063	0.064	0.064	0.065	0.067	0.067	0.067	0.066	0.065	0.061	0.061	0.055	0.055
YCR092C	0.049	0.039	0.032	0.032	0.032	0.03	0.03	0.032	0.032	0.03	0.03	0.03	0.03	0.03	0.03	0.028	0.028	0.032	0.033	0.033	0.034	0.034	0.033	0.033	0.035	0.029	0.029	0.033	0.034	0.034	0.032	0.032	0.032	0.032	0.032	0.032	0.032	0.032	0.032	0.032	0.032	0.033	0.033	0.033	0.027	0.027	0.027	0.027	0.029
YDR020C	0.009	0.011	0.013	0.006	0.002	0.011	0.011	0.009	0.009	0.009	0.011	0.01	0.01	0.008	0.008	0.008	0.008	0.008	0.01	0.008	0.009	0.005	0.009	0.009	0.008	0.004	0.004	0.007	0.009	0.011	0.011	0.013	0.008	0.016	0.016	0.016	0.016	0.016	0.016	0.015	0.015	0.017	0.017	0.018	0.018	0.018	0.018	0.018	0.014
YGR207C	0.026	0.026	0.028	0.05	0.038	0.034	0.022	0.02	0.019	0.018	0.02	0.025	0.016	0.016	0.02	0.02	0.02	0.02	0.02	0.029	0.004	0.009	0.009	0.013	0.013	0.016	0.016	0.016	0.016	0.013	0.009	0.017	0.017	0.02	0.021	0.021	0.02	0.02	0.02	0.02	0.02	0.02	0.018	0.018	0.018	0.018	0.017	0.012	0.013
YNL136W	-0.007	-0.004	-0.004	-0.004	-0.008	-0.002	-0.002	0.002	-0.001	-0.001	0.006	0.011	0.015	0.015	0.018	0.014	0.015	0.015	0.015	0.017	0.017	0.017	0.017	0.017	0.017	0.017	0.017	0.017	0.017	0.017	0.018	0.018	0.018	0.018	0.018	0.018	0.018	0.018	0.016	0.02	0.02	0.024	0.016	0.014	0.014	0.014	0.014	0.016	0.013
YGR044C	-0.201	-0.188	-0.192	-0.192	-0.209	-0.209	-0.166	-0.202	-0.188	-0.129	-0.036	-0.043	-0.058	-0.019	-0.027	-0.043	-0.058	-0.066	-0.066	-0.075	-0.019	-0.019	-0.037	-0.081	-0.072	-0.03	-0.03	-0.03	0.125	0.145	0.112	0.167	0.167	0.167	0.167	0.167	0.167	0.167	0.167	0.167	0.167	0.167	0.167	0.167	0.158	0.143	0.143	0.148	0.134
YGR092W	0.02	0.02	0.02	0.02	0.024	0.025	0.025	0.025	0.025	0.025	0.025	0.026	0.026	0.026	0.026	0.026	0.026	0.026	0.025	0.027	0.027	0.027	0.027	0.027	0.027	0.025	0.024	0.024	0.027	0.031	0.032	0.032	0.032	0.032	0.032	0.03	0.03	0.03	0.042	0.043	0.043	0.044	0.044	0.044	0.044	0.045	0.05	0.048	0.048
YDL046W	-0.009	-0.009	-0.009	-0.013	-0.013	-0.013	-0.013	-0.013	-0.013	-0.013	-0.013	-0.013	-0.014	-0.014	-0.014	-0.014	-0.017	-0.017	-0.017	-0.015	-0.014	-0.014	-0.016	-0.016	-0.017	-0.018	-0.018	-0.018	-0.018	-0.018	-0.02	-0.019	-0.021	-0.024	-0.024	-0.024	-0.025	-0.024	-0.023	-0.024	-0.024	-0.024	-0.025	-0.026	-0.026	-0.029	-0.029	-0.028	-0.027
YGR056W	0.029	0.029	0.026	0.026	0.026	0.026	0.029	0.029	0.029	0.029	0.029	0.029	0.029	0.029	0.029	0.028	0.024	0.024	0.022	0.02	0.02	0.02	0.02	0.022	0.022	0.022	0.02	0.02	0.02	0.018	0.015	0.015	0.013	0.015	0.017	0.011	0.011	0.021	0.013	0.018	0.016	0.021	0.021	0.021	0.021	0.021	0.019	0.017	0.035
YNL223W	-0.035	-0.038	-0.037	-0.037	-0.028	-0.03	-0.03	-0.051	-0.054	-0.064	-0.064	-0.064	-0.064	-0.064	-0.064	-0.064	-0.064	-0.068	-0.07	-0.07	-0.069	-0.069	-0.067	-0.07	-0.075	-0.077	-0.076	-0.072	-0.074	-0.075	-0.075	-0.075	-0.077	-0.081	-0.081	-0.081	-0.078	-0.078	-0.078	-0.078	-0.078	-0.078	-0.081	-0.084	-0.084	-0.084	-0.086	-0.086	-0.082
YGR118W	0.319	0.319	0.335	0.335	0.272	0.319	0.418	0.418	0.418	0.156	0.172	0.301	0.217	0.06	0.06	0	0	0	0	0	0	0	0	0	0	0	0	0	0	0	0	0	0	0	0	0	0	0	0	0	0	0	0	0	0	0	0	0	0
YCL005W	-0.016	-0.016	-0.025	-0.026	-0.023	-0.023	-0.023	-0.023	-0.02	-0.02	-0.027	-0.033	-0.033	-0.033	-0.033	-0.033	-0.024	-0.028	-0.03	-0.037	-0.026	-0.026	-0.025	-0.025	-0.025	-0.024	-0.027	-0.027	-0.024	-0.022	-0.022	-0.025	-0.025	-0.025	-0.025	-0.025	-0.021	-0.021	-0.021	-0.021	-0.021	-0.021	-0.019	-0.015	-0.012	-0.012	-0.012	-0.009	-0.011
YIR033W	0.005	0.01	0.01	0.01	0.014	0.032	-0.02	0.046	0.11	0.019	0.051	0.051	0.085	0.085	0.075	0.267	0.154	0.245	0.291	0.287	0.282	0.288	0.288	0.286	0.286	0.286	0.304	0.304	0.304	0.306	0.304	0.304	0.304	0.304	0.304	0.299	0.227	0.227	0.224	0.175	0.151	0.125	0.104	0.101	0.051	0.047	0.052	0.052	0.052
YER081W	0.003	0.004	0.005	0.005	0.005	0.005	0.005	0.006	0.006	0.007	0.007	0.007	0.006	0.006	0.006	0.006	0.006	0.006	0.006	0.006	0.006	0.006	0.006	0.006	0.007	0.007	0.005	0.005	0.005	0.005	0.004	0.004	0.004	0.003	0.003	0.003	0.003	0.003	0.003	0.003	0.003	0.001	0.001	0.001	0.003	-0.002	0.003	0.006	0.002
YOR287C	-0.014	-0.015	-0.014	-0.018	-0.018	-0.018	-0.018	-0.015	-0.015	-0.015	-0.019	-0.022	-0.023	-0.022	-0.02	-0.02	-0.021	-0.021	-0.021	-0.021	-0.021	-0.021	-0.02	-0.02	-0.019	-0.022	-0.022	-0.021	-0.021	-0.021	-0.021	-0.023	-0.023	-0.021	-0.02	-0.017	-0.015	-0.015	-0.015	-0.015	-0.013	-0.01	-0.011	-0.011	-0.011	-0.011	-0.011	-0.011	-0.011
YER163C	-0.004	-0.004	-0.004	-0.007	-0.007	-0.007	-0.006	-0.012	-0.011	-0.011	-0.011	-0.011	-0.011	-0.011	-0.01	-0.01	-0.01	-0.01	-0.01	-0.01	-0.011	-0.014	-0.014	-0.014	-0.014	-0.014	-0.013	-0.015	-0.015	-0.015	-0.012	-0.013	-0.013	-0.003	-0.003	-0.003	-0.003	-0.003	-0.003	-0.003	-0.004	-0.004	-0.004	-0.004	-0.005	-0.004	-0.004	-0.002	-0.002
YDL135C	0.06	0.06	0.06	0.061	0.054	0.056	0.057	0.057	0.051	0.051	0.051	0.051	0.051	0.051	0.053	0.053	0.053	0.062	0.057	0.059	0.063	0.063	0.063	0.068	0.068	0.068	0.065	0.062	0.062	0.062	0.062	0.062	0.065	0.065	0.065	0.061	0.061	0.061	0.066	0.069	0.069	0.069	0.069	0.069	0.069	0.062	0.062	0.062	0.062
YDR084C	-0.028	-0.028	-0.033	-0.02	-0.032	-0.031	-0.03	-0.024	-0.046	-0.06	-0.06	-0.052	-0.054	-0.066	-0.066	-0.066	-0.068	-0.068	-0.072	-0.068	-0.069	-0.069	-0.069	-0.069	-0.069	-0.069	-0.069	-0.069	-0.065	-0.07	-0.06	-0.06	-0.06	-0.059	-0.059	-0.081	-0.086	-0.098	-0.091	-0.091	-0.089	-0.089	-0.094	-0.095	-0.095	-0.093	-0.091	-0.089	-0.091
YIL122W	0.036	0.036	0.036	0.035	0.034	0.029	0.027	0.027	0.025	0.021	0.021	0.021	0.021	0.025	0.025	0.025	0.024	0.023	0.023	0.017	0.018	0.018	0.016	0.018	0.01	0.01	0.01	0.01	0.001	-0.013	-0.011	-0.01	-0.011	-0.01	-0.01	-0.013	-0.011	-0.013	-0.016	-0.015	-0.012	-0.009	-0.009	-0.013	-0.013	-0.013	-0.013	-0.013	-0.013
YKR027W	-0.033	-0.033	-0.039	-0.039	-0.039	-0.034	-0.032	-0.031	-0.031	-0.031	-0.031	-0.031	-0.03	-0.03	-0.029	-0.03	-0.03	-0.033	-0.038	-0.038	-0.036	-0.039	-0.039	-0.039	-0.039	-0.041	-0.041	-0.038	-0.038	-0.038	-0.051	-0.045	-0.036	-0.037	-0.032	-0.029	-0.029	-0.026	-0.026	-0.026	-0.014	-0.003	-0.003	-0.043	-0.031	0	0	0	0
YKL100C	0.063	0.063	0.055	0.057	0.057	0.057	0.057	0.057	0.056	0.056	0.058	0.057	0.057	0.057	0.061	0.061	0.067	0.064	0.063	0.063	0.061	0.061	0.059	0.065	0.065	0.065	0.063	0.065	0.063	0.06	0.062	0.062	0.063	0.048	0.033	0.033	0.033	0.033	0.033	0.034	0.033	0.032	0.028	0.028	0.028	0.025	0.025	0.026	0.034
YLR304C	-0.007	-0.007	-0.011	-0.017	-0.014	-0.014	-0.014	-0.014	-0.014	-0.016	-0.016	-0.015	-0.016	-0.015	-0.019	-0.025	-0.024	-0.024	-0.024	-0.024	-0.024	-0.024	-0.025	-0.025	-0.025	-0.026	-0.028	-0.028	-0.028	-0.024	-0.025	-0.025	-0.027	-0.031	-0.029	-0.029	-0.031	-0.032	-0.032	-0.032	-0.032	-0.032	-0.032	-0.032	-0.027	-0.027	-0.027	-0.027	-0.028
YML065W	-0.068	-0.052	-0.098	-0.091	-0.091	-0.081	-0.081	-0.081	-0.093	-0.028	-0.025	-0.025	-0.025	-0.041	-0.041	-0.03	-0.03	-0.037	-0.037	-0.045	-0.06	-0.068	-0.073	-0.092	-0.1	-0.034	-0.068	-0.068	-0.068	-0.064	-0.064	-0.056	-0.061	-0.061	-0.061	-0.061	-0.065	-0.065	-0.065	-0.065	-0.065	-0.048	-0.017	-0.02	-0.024	-0.024	-0.012	-0.005	-0.005
YMR071C	-0.004	-0.004	-0.004	-0.006	-0.007	-0.007	-0.007	-0.007	-0.007	-0.007	-0.005	-0.006	-0.006	-0.006	-0.006	-0.007	-0.007	-0.007	-0.008	-0.009	-0.009	-0.009	-0.006	-0.006	-0.008	-0.008	-0.008	-0.009	-0.009	-0.011	-0.011	-0.011	-0.011	-0.013	-0.012	-0.012	-0.012	-0.012	-0.012	-0.014	-0.015	-0.015	-0.011	-0.011	-0.012	-0.012	-0.012	-0.011	-0.011
YKL007W	0	0	0	0	0	0	0	0	0	0	0	0	0	0	0	0	0	0	0	0	0	0	0	0	-0.108	-0.108	-0.108	-0.108	-0.108	-0.108	-0.108	-0.108	-0.108	-0.074	-0.027	-0.027	-0.027	0.007	0.007	0.013	0.013	0.013	0.013	-0.01	-0.023	-0.023	-0.023	-0.011	-0.011
YNL112W	0.066	0.054	0.028	0.069	0.069	0.106	0.092	0.1	0.1	0.1	0.1	0.102	0.115	0.091	0.103	0.138	0.141	0.136	0.128	0.139	0.146	0.127	0.128	0.128	0.135	0.146	0.171	0.124	0.134	0.108	0.108	0.108	0.122	0.125	0.138	0.129	0.107	0.09	0.092	0.101	0.11	0.11	0.105	0.105	0.107	0.104	0.109	0.115	0.111
YBL103C	-0.009	-0.006	-0.006	-0.006	-0.006	-0.006	-0.007	-0.013	-0.013	-0.013	-0.004	-0.005	-0.017	-0.019	-0.017	-0.017	-0.02	-0.019	-0.017	-0.018	-0.015	-0.015	-0.015	-0.015	-0.015	-0.015	-0.015	-0.02	-0.02	-0.02	-0.02	-0.024	-0.023	-0.023	-0.021	-0.02	-0.018	-0.018	-0.021	-0.023	-0.024	-0.024	-0.024	-0.024	-0.024	-0.033	-0.033	-0.033	-0.034
YDR407C	-0.009	-0.007	-0.007	-0.019	-0.019	-0.022	-0.022	-0.022	-0.022	-0.02	-0.02	-0.019	-0.007	-0.01	-0.01	-0.01	-0.01	-0.007	-0.007	-0.012	-0.009	-0.009	-0.009	-0.009	-0.009	-0.009	-0.009	-0.009	-0.011	-0.014	-0.019	-0.019	-0.021	-0.017	-0.017	-0.017	-0.013	-0.013	-0.013	-0.013	-0.011	-0.011	-0.01	-0.01	-0.01	-0.008	-0.012	0.001	0.001
YLR396C	0.001	-0.002	-0.002	-0.002	-0.002	0.002	0	-0.003	-0.004	-0.004	-0.004	-0.004	-0.004	-0.006	-0.006	-0.004	-0.008	-0.007	-0.008	-0.007	-0.007	-0.009	-0.009	-0.015	-0.009	-0.009	-0.009	-0.009	-0.009	-0.009	-0.011	-0.011	-0.011	-0.01	-0.01	-0.01	-0.01	-0.01	-0.01	-0.01	-0.01	-0.01	-0.01	-0.01	-0.01	-0.01	-0.01	-0.01	-0.01
YCL009C	-0.005	-0.005	-0.005	-0.004	-0.004	-0.004	-0.004	-0.004	0.003	0.001	-0.003	0.001	0.004	0.004	0.004	0.004	0.004	0.004	0.005	0.005	0.006	0.004	0.003	0.003	0.003	0.003	0.005	0.006	0.006	0.005	0.004	0.004	0.004	0.008	0.01	0.01	0.01	0.01	0.01	0.008	0.009	0.009	0.008	0.008	0.008	0.008	0.008	0.008	0.008
YPL135W	0.021	0.03	0.022	0.026	0.026	0.024	0.027	0.027	0.028	0.028	0.024	-0.025	-0.025	-0.021	-0.019	-0.038	-0.038	-0.047	-0.047	-0.053	-0.055	-0.056	-0.052	-0.053	-0.053	-0.053	-0.053	-0.053	-0.054	-0.049	-0.049	-0.051	-0.051	-0.051	-0.051	-0.051	-0.051	-0.052	-0.048	-0.047	-0.042	-0.052	-0.052	-0.052	-0.054	-0.049	-0.049	-0.05	-0.05
YGL194C	0.009	0.009	0.009	0.008	0.01	0.01	0.01	0.007	0.007	0.007	0.007	0.011	0.01	0.008	0.006	0.006	0.009	0.009	0.008	0.01	0.01	0.008	0.014	0.014	0.014	0.014	0.013	0.014	0.016	0.018	0.018	0.018	0.018	0.019	0.019	0.02	0.021	0.017	0.017	0.017	0.02	0.018	0.019	0.019	0.019	0.019	0.019	0.019	0.019
YDR100W	0.005	0.005	0.007	0.017	0.021	0.021	0.024	0.022	0.022	0.022	0.021	0.021	0.021	0.021	0.021	0.021	0.026	0.022	0.016	0.016	0.016	0.016	0.016	0.014	0.017	0.018	0.018	0.018	0.018	0.018	0.024	0.02	0.016	0.016	0.016	0.016	0.016	0.016	0.016	0.015	0.015	0.015	0.015	0.015	0.015	0.015	0.015	0.015	0.015
YDR012W	-0.083	-0.083	-0.086	-0.086	-0.088	-0.09	-0.099	-0.097	-0.115	-0.099	-0.099	-0.099	-0.1	-0.1	-0.094	-0.094	-0.094	-0.096	-0.095	-0.095	-0.096	-0.1	-0.107	-0.107	-0.117	-0.117	-0.117	-0.113	-0.113	-0.113	-0.105	-0.101	-0.108	-0.121	-0.121	-0.121	-0.121	-0.121	-0.125	-0.125	-0.125	-0.125	-0.12	-0.12	-0.136	-0.136	-0.087	-0.064	-0.064
YPL219W	0.004	0.002	0.005	-0.001	0.001	0.001	0.001	0.001	0.006	0.008	0.008	0.008	0.005	0.003	0.003	0.002	0.001	0.001	0.001	0.001	0.006	0.007	0.007	0.007	0.008	0.007	0.009	0.008	0.009	0.009	0.009	0.012	0.012	0.013	0.011	0.011	0.009	0.009	0.009	0.006	0.008	0.009	0.008	0.008	0.009	0.008	0.008	0.009	0.011
YGR279C	0.085	0.068	0.068	0.055	0.055	0.021	-0.005	-0.005	-0.005	0.032	0.014	0.014	0.014	0.014	0.014	0.014	-0.002	-0.012	-0.012	-0.061	-0.061	-0.037	-0.037	-0.047	-0.062	-0.062	-0.062	-0.062	-0.062	-0.062	-0.051	-0.051	-0.051	-0.051	-0.051	-0.051	-0.051	-0.051	-0.08	-0.08	-0.08	-0.026	0.003	0.038	0.038	0.038	0.038	0.038	0.038
YMR292W	-0.046	-0.046	-0.056	-0.032	-0.033	-0.03	-0.012	-0.012	-0.011	-0.027	-0.018	-0.014	-0.01	-0.009	-0.009	-0.016	-0.004	-0.003	-0.008	-0.008	-0.01	-0.011	-0.006	-0.016	-0.02	-0.016	-0.002	-0.008	-0.009	-0.011	-0.011	-0.013	-0.013	-0.013	-0.008	-0.008	-0.006	-0.012	-0.006	-0.011	-0.011	-0.006	-0.006	-0.006	-0.006	-0.004	-0.007	-0.007	-0.007
YGR150C	0.032	0.03	0.034	0.035	0.037	0.038	0.029	0.026	0.026	0.026	0.036	0.047	0.053	0.053	0.044	0.044	0.042	0.033	0.033	0.033	0.033	0.033	0.039	0.039	0.036	0.036	0.036	0.03	0.026	0.024	0.024	0.011	0.006	0.006	0.009	0	0.003	-0.009	-0.009	-0.005	-0.005	-0.005	-0.005	0.001	0.001	0.004	0.003	0.011	0.009
YDR531W	-0.023	-0.019	-0.024	-0.023	-0.023	-0.023	-0.024	-0.026	-0.025	-0.011	-0.01	-0.012	-0.028	-0.022	-0.024	-0.024	-0.015	-0.002	0.004	0.004	0.004	0.004	0.001	0.001	-0.003	-0.003	0.001	-0.006	0.002	0.004	0.004	0.013	0.013	0.028	0.044	0.067	0.067	0.082	0.09	0.09	0.086	0.086	0.07	0.059	0.057	0.1	0.086	0.095	0.068
YNL156C	0.004	0.004	0.002	0.002	0.002	0.002	0.003	0.003	0.003	0.003	0.003	0.005	0.001	0.003	0.003	0.003	0.003	0.003	0.003	0.003	0.003	0.003	0.001	0.001	0.001	0.001	0.001	0.001	0.001	0.001	0.001	-0.003	-0.003	-0.004	-0.005	-0.003	-0.003	-0.003	-0.003	-0.01	-0.011	-0.011	-0.013	-0.012	-0.013	-0.012	-0.012	-0.012	-0.012
YBR009C	0.005	0.007	0.007	0.007	0.007	0.007	0.007	0.007	0.012	0.009	0.009	0.009	0.009	0.009	0.009	0.009	0.015	0.037	0.043	0.043	0.053	0.053	0.053	0.062	0.062	0.042	0.042	0.038	0.038	0.038	0.038	0.047	0.015	-0.011	-0.011	-0.011	-0.011	-0.013	-0.006	-0.011	-0.011	-0.011	-0.011	-0.011	-0.011	0.008	0.008	0.008	0.008
YFL041W	0.008	0.001	0.002	-0.007	-0.006	-0.008	-0.008	-0.008	-0.008	-0.008	-0.008	-0.01	-0.02	-0.033	-0.031	-0.035	-0.038	-0.025	-0.028	-0.022	-0.02	-0.026	-0.026	-0.026	-0.01	-0.025	-0.022	-0.025	-0.012	-0.009	-0.013	-0.013	-0.007	-0.01	0.002	-0.011	-0.011	-0.013	-0.013	-0.01	-0.01	-0.01	-0.016	-0.021	-0.023	-0.023	-0.034	-0.023	-0.017
YGL003C	-0.003	-0.001	-0.006	-0.001	-0.001	-0.001	-0.001	-0.001	-0.005	-0.005	0	0.004	-0.004	-0.015	-0.015	-0.015	-0.015	-0.015	-0.015	-0.014	-0.014	-0.014	-0.014	-0.014	-0.014	-0.014	-0.011	-0.018	-0.02	-0.018	-0.02	-0.02	-0.02	-0.02	-0.02	-0.02	-0.018	-0.016	-0.016	-0.018	-0.022	-0.022	-0.022	-0.021	-0.018	-0.02	-0.02	-0.02	-0.022
YNL098C	0.016	0.016	0.016	0.016	0.016	-0.005	-0.003	0.147	0	0	0	0	0	0	0	0	0	0	0	0	0	0	0	0	0	0	0	0	0	0	0	0	0	0	0	0	0	0	0	0	0	0	0	0	0	0	0	0.15	0.15
YDL129W	0.01	0.01	0.01	0.01	0.01	0.01	0.01	0.009	0.009	0.009	0.012	0.012	0.008	0.008	0.008	0.008	0.008	0.008	0.008	0.012	0.009	0.011	0.011	0.011	0.011	0.008	0.008	0.007	0.007	0.009	0.003	0.007	0.007	0.004	0.006	0.004	0.002	0.001	0	-0.001	-0.003	-0.002	-0.003	-0.004	-0.001	0.003	0.003	0.003	0.003
YJR085C	0	0	0	0	0	0	0	0	0	0	0	0	0	0	0	0	0	0	0	0	0	0	0	-0.001	-0.001	0.051	0.051	0.051	0.085	0.025	0.025	0.025	0.025	0.025	-0.009	-0.009	-0.013	-0.068	-0.103	-0.169	-0.154	-0.025	-0.025	-0.005	-0.005	-0.001	-0.021	-0.031	-0.047
YLR040C	-0.017	-0.017	-0.013	-0.012	-0.014	0	-0.005	-0.003	-0.003	-0.003	-0.003	0.003	0.002	-0.005	-0.005	-0.003	-0.003	-0.003	-0.004	-0.002	-0.017	-0.008	-0.007	-0.001	-0.006	-0.006	-0.006	-0.004	-0.003	-0.003	-0.003	0.006	-0.001	0.004	0.004	-0.007	-0.005	-0.005	-0.019	-0.01	-0.029	-0.037	-0.043	-0.012	0.017	0.051	0.054	0.058	0.075
YPR181C	0.013	0.015	0.015	0.015	0.015	0.017	0.017	0.019	0.019	0.019	0.019	0.019	0.012	0.012	0.012	0.012	0.012	0.011	0.011	0.011	0.04	0.06	0.05	0.047	0.047	0.042	0.042	0.042	0.042	0.038	0.038	0.038	0.038	0.038	0.038	0.024	0.026	0.015	0.02	0.025	0.028	0.03	0.032	0.032	0.079	0.079	0.076	0.076	0.076
YAL033W	-0.017	-0.018	-0.019	-0.02	-0.022	-0.029	-0.029	-0.029	-0.03	-0.033	-0.025	-0.035	-0.036	-0.036	-0.04	-0.043	-0.053	-0.048	-0.048	-0.048	-0.048	-0.034	-0.036	-0.032	-0.032	-0.031	-0.024	-0.022	-0.023	-0.023	-0.023	-0.023	-0.023	-0.023	-0.023	-0.023	-0.025	-0.026	-0.026	-0.028	-0.028	-0.028	-0.028	-0.027	-0.027	-0.025	-0.036	-0.036	-0.031
YBL071W-A	0.021	0.021	0.021	0.021	0.01	0.01	0.011	0.01	0.01	0.013	0.012	0.012	0.012	0.012	0.012	0.012	0.012	0.01	0.037	0.045	0.045	0.045	0.045	0.045	0.045	0	0	0	0	0	0	0	0	0	0	0	0	0	0	0	0	0	0	0	0	0	0	0	0
YOR327C	-0.018	-0.018	-0.018	-0.018	-0.018	-0.019	-0.019	-0.019	-0.018	-0.016	-0.016	-0.018	-0.018	-0.018	-0.018	-0.019	-0.019	-0.018	-0.018	-0.018	-0.018	-0.015	-0.015	-0.015	-0.021	-0.026	-0.024	-0.026	-0.026	-0.027	-0.029	-0.028	-0.028	-0.028	-0.025	-0.025	-0.025	-0.025	-0.025	-0.025	-0.025	-0.026	-0.026	-0.026	-0.029	-0.024	-0.024	-0.021	-0.021
YDR427W	-0.045	-0.045	-0.045	-0.048	-0.048	-0.048	-0.048	-0.047	-0.053	-0.06	-0.055	-0.055	-0.055	-0.054	-0.054	-0.055	-0.053	-0.051	-0.051	-0.051	-0.05	-0.057	-0.057	-0.057	-0.057	-0.051	-0.048	-0.048	-0.049	-0.046	-0.043	-0.045	-0.046	-0.048	-0.048	-0.048	-0.048	-0.048	-0.05	-0.05	-0.051	-0.049	-0.047	-0.046	-0.046	-0.045	-0.045	-0.045	-0.045
YPL118W	0.036	0.036	0.036	0.037	0.037	0.037	0.037	0.035	0.035	0.034	0.03	0.033	0.034	0.034	0.034	0.034	0.034	0.034	0.034	0.034	0.034	0.034	0.035	0.035	0.035	0.035	0.034	0.035	0.034	0.034	0.034	0.033	0.033	0.033	0.033	0.033	0.036	0.036	0.036	0.036	0.033	0.033	0.033	0.032	0.032	0.032	0.031	0.027	0.027
YPL215W	0.039	0.039	0.037	0.033	0.023	0.033	0.035	0.035	0.04	0.033	0.038	0.043	0.043	0.043	0.041	0.041	0.033	0.031	0.024	0.024	0.024	0.022	0.029	0.033	0.034	0.039	0.041	0.037	0.037	0.018	0.021	0.021	0.021	0.024	0.024	0.024	0.024	0.024	0.023	0.024	0.026	0.025	0.023	0.021	0.021	0.021	0.021	0.021	0.03
YDL191W	-0.009	-0.009	-0.009	-0.009	-0.005	-0.004	-0.004	-0.004	-0.007	-0.007	-0.007	-0.013	-0.013	-0.013	-0.013	-0.013	-0.009	-0.008	-0.012	-0.012	-0.014	-0.012	-0.01	-0.01	-0.01	-0.02	-0.019	-0.024	-0.011	0	-0.001	-0.006	-0.006	-0.006	-0.006	-0.01	-0.008	-0.009	-0.011	-0.011	-0.013	-0.013	-0.013	-0.013	-0.013	-0.013	-0.01	-0.007	-0.008
YOL104C	0.028	0.028	0.031	0.032	0.034	0.041	0.043	0.037	0.039	0.041	0.042	0.048	0.054	0.056	0.059	0.059	0.058	0.057	0.056	0.056	0.056	0.056	0.058	0.057	0.054	0.053	0.053	0.063	0.055	0.056	0.054	0.056	0.056	0.05	0.047	0.047	0.048	0.048	0.045	0.04	0.043	0.043	0.045	0.043	0.045	0.039	0.031	0.029	0.031
YKR080W	-0.094	-0.094	-0.073	-0.077	-0.077	-0.081	-0.09	-0.09	-0.09	-0.09	-0.09	-0.09	-0.09	-0.092	-0.092	-0.086	-0.086	-0.086	-0.091	-0.091	-0.091	-0.091	-0.089	-0.089	-0.093	-0.093	-0.093	-0.09	-0.09	-0.091	-0.086	-0.086	-0.086	-0.084	-0.077	-0.078	-0.069	-0.069	-0.069	-0.082	-0.082	-0.086	-0.079	-0.085	-0.091	-0.092	-0.096	-0.091	-0.092
YDR300C	-0.065	-0.065	-0.065	-0.064	-0.064	-0.023	-0.023	-0.028	-0.028	-0.028	-0.025	-0.029	-0.02	-0.034	-0.038	-0.038	-0.038	-0.037	-0.04	-0.042	-0.044	-0.044	-0.078	-0.069	-0.069	-0.067	-0.069	-0.064	-0.064	-0.066	-0.062	-0.044	-0.04	-0.07	-0.08	-0.078	-0.076	-0.079	-0.083	-0.081	-0.212	-0.209	0.064	0.101	0.138	0.2	0.206	0.212	0.219
YOR020C	-0.091	-0.091	-0.086	-0.082	-0.082	-0.074	-0.074	-0.079	-0.079	-0.07	-0.059	-0.059	-0.059	-0.059	-0.059	-0.059	-0.062	-0.073	-0.075	-0.075	-0.075	-0.08	-0.078	-0.08	-0.08	-0.082	-0.075	-0.076	-0.076	-0.1	-0.082	-0.09	-0.097	-0.097	-0.093	-0.093	-0.093	-0.093	-0.093	-0.093	-0.1	-0.094	-0.094	-0.102	-0.077	-0.061	-0.061	-0.068	-0.052
YKL047W	-0.017	-0.015	-0.015	-0.006	-0.006	-0.006	-0.006	-0.005	-0.006	-0.006	-0.008	-0.008	-0.003	0	0	-0.001	-0.001	-0.001	-0.003	-0.002	-0.002	-0.004	-0.004	-0.004	-0.016	-0.016	-0.013	-0.016	-0.016	-0.016	-0.016	-0.017	-0.022	-0.024	-0.027	-0.029	-0.042	-0.042	-0.044	-0.044	-0.044	-0.044	-0.042	-0.042	-0.04	-0.04	-0.04	-0.04	-0.04
YGR136W	0.056	0.056	0.052	0.05	0.047	0.045	0.045	0.045	0.045	0.045	0.045	0.048	0.041	0.041	0.041	0.041	0.041	0.041	0.041	0.041	0.041	0.041	0.04	0.038	0.039	0.039	0.038	0.039	0.038	0.038	0.038	0.038	0.038	0.037	0.038	0.038	0.038	0.038	0.04	0.04	0.041	0.041	0.042	0.043	0.043	0.043	0.043	0.043	0.043
YDR458C	-0.022	-0.035	-0.035	-0.035	-0.035	-0.035	-0.033	-0.035	-0.016	-0.025	-0.025	-0.025	-0.025	-0.025	-0.022	-0.022	-0.015	-0.011	-0.005	-0.003	-0.011	-0.01	-0.017	-0.017	-0.017	-0.016	-0.013	-0.009	-0.01	-0.01	-0.01	-0.01	-0.014	-0.014	-0.002	0.003	0.003	-0.004	-0.004	-0.004	-0.004	-0.003	0	-0.005	-0.005	-0.005	-0.005	-0.005	-0.005
YBR104W	-0.012	-0.009	-0.007	-0.009	-0.009	-0.013	-0.021	-0.022	-0.026	-0.026	-0.027	-0.023	-0.02	-0.02	-0.023	-0.014	-0.013	-0.013	-0.013	-0.013	-0.011	-0.012	-0.013	-0.017	-0.017	-0.017	-0.019	-0.019	-0.019	-0.019	-0.019	-0.017	-0.017	-0.017	-0.017	-0.017	-0.017	-0.017	-0.015	-0.015	-0.017	-0.017	-0.017	-0.017	-0.017	-0.017	-0.017	-0.017	-0.017
YNL101W	0.03	0.03	0.032	0.03	0.029	0.03	0.033	0.033	0.033	0.031	0.033	0.033	0.025	0.027	0.026	0.03	0.024	0.024	0.024	0.023	0.023	0.025	0.027	0.023	0.021	0.021	0.021	0.021	0.021	0.02	0.02	0.02	0.023	0.02	0.017	0.017	0.017	0.019	0.023	0.025	0.025	0.025	0.022	0.025	0.027	0.023	0.024	0.024	0.024
YKL140W	0.019	0.015	0.012	0.012	0.011	0.013	0.003	0.004	0.004	0.004	0.004	-0.013	-0.013	-0.011	-0.011	-0.016	-0.016	-0.014	-0.029	-0.024	-0.034	-0.037	-0.043	-0.037	-0.026	-0.027	-0.023	-0.023	-0.025	-0.043	-0.043	-0.043	-0.036	-0.033	-0.026	-0.018	-0.018	-0.018	-0.021	-0.028	-0.032	-0.031	-0.031	-0.025	-0.026	-0.026	-0.029	-0.03	-0.03
YGR094W	0.011	0.009	0.009	0.01	0.01	0.01	0.01	0.01	0	0.005	0.005	0.006	0.001	0.007	0.007	0.002	-0.022	-0.018	-0.016	-0.016	-0.011	-0.011	-0.011	-0.011	-0.009	-0.003	-0.003	-0.003	-0.01	-0.007	-0.005	-0.005	-0.001	0.001	0.006	-0.002	-0.01	-0.012	-0.017	-0.017	-0.02	-0.037	-0.044	-0.058	-0.056	-0.045	-0.048	-0.053	-0.047
YLR196W	0.512	0.404	0.411	0.365	0.365	0.365	0.365	0.365	0.296	0.303	0.244	0.244	0.263	0.265	0.243	0.243	0.22	0.189	0.174	0.178	0.178	0.178	0.173	0.123	0.128	0.137	0.148	0.131	0.143	0.143	0.137	0.137	0.137	0.137	0.137	0.133	0.132	0.13	0.13	0.13	0.132	0.13	0.13	0.13	0.129	0.129	0.133	0.136	0.136
YOR115C	-0.006	-0.013	-0.025	-0.026	-0.026	-0.022	-0.022	-0.022	-0.022	-0.022	-0.022	-0.022	-0.022	-0.022	-0.026	-0.028	-0.03	-0.029	-0.028	-0.035	-0.026	-0.026	-0.029	-0.032	-0.033	-0.03	-0.027	-0.027	-0.028	-0.028	-0.028	-0.028	-0.028	-0.028	-0.028	-0.028	-0.028	-0.027	-0.027	-0.03	-0.03	-0.03	-0.03	-0.03	-0.03	-0.029	-0.03	-0.03	-0.03
YMR142C	0	0	0	0	0	0	0	0	0	0	0	0	0	0	0	0	0	0	0	0	0	0	0	0	0	0	0	0	0	0	0	0	0	0	0	0	0	0	0	0	0	0	0	0	0	0	0	0	0
YMR197C	-0.038	-0.038	-0.037	-0.035	-0.032	-0.032	-0.032	-0.032	-0.032	-0.032	-0.034	-0.032	-0.03	-0.03	-0.03	-0.033	-0.033	-0.037	-0.037	-0.037	-0.037	-0.037	-0.037	-0.037	-0.037	-0.037	-0.037	-0.037	-0.037	-0.037	-0.037	-0.037	-0.049	-0.049	-0.049	-0.049	-0.049	-0.049	-0.049	-0.049	-0.049	-0.049	-0.049	-0.049	-0.049	-0.049	-0.049	-0.052	-0.052
YMR193W	-0.074	-0.064	-0.062	-0.062	-0.064	-0.069	-0.086	-0.095	-0.095	-0.095	-0.095	-0.092	-0.092	-0.096	-0.091	-0.088	-0.082	-0.079	-0.078	-0.08	-0.078	-0.066	-0.055	-0.055	-0.059	-0.054	-0.054	-0.06	-0.06	-0.059	-0.059	-0.054	-0.05	-0.057	-0.051	-0.051	-0.038	-0.034	-0.041	-0.046	-0.036	-0.05	-0.058	-0.058	-0.058	-0.055	-0.055	-0.053	-0.053
YBR084W	0.025	0.025	0.025	0.025	0.024	0.024	0.024	0.025	0.023	0.023	0.023	0.024	0.021	0.022	0.022	0.022	0.022	0.022	0.022	0.022	0.02	0.02	0.02	0.02	0.02	0.02	0.021	0.022	0.022	0.024	0.021	0.021	0.016	0.015	0.017	0.017	0.017	0.019	0.018	0.018	0.01	0.01	0.004	0.007	0.007	0.007	0.007	0.007	0.009
YKL133C	-0.001	-0.027	-0.008	-0.022	-0.041	-0.041	-0.041	-0.053	-0.053	-0.06	-0.052	-0.033	-0.031	-0.03	-0.03	-0.03	-0.027	-0.027	-0.029	-0.037	-0.026	-0.026	-0.026	-0.026	-0.018	-0.02	-0.036	-0.025	-0.025	-0.025	-0.025	-0.028	-0.028	-0.027	-0.027	-0.03	-0.03	-0.028	-0.025	-0.021	-0.021	-0.025	-0.025	-0.025	-0.025	-0.028	-0.028	-0.028	-0.028
YDR289C	0.018	0.032	0.032	0.032	0.032	0.028	0.028	0.027	0.027	0.027	0.026	0.026	0.027	0.024	0.025	0.032	0.034	0.032	0.032	0.031	0.04	0.04	0.04	0.045	0.046	0.043	0.043	0.042	0.042	0.042	0.042	0.047	0.047	0.046	0.047	0.047	0.045	0.045	0.045	0.046	0.046	0.046	0.046	0.045	0.045	0.045	0.045	0.045	0.045
YCR089W	0.006	0.006	-0.003	0.002	0.001	0.002	0.002	0.003	0.001	0	0.005	0.005	0.005	0.005	0.005	0.005	0.006	0.003	0.001	0.001	0.001	0.009	0.009	0.007	0.002	0	0.002	0.002	0.001	0.002	0.008	0	-0.01	-0.01	-0.009	-0.011	-0.011	-0.011	-0.011	-0.011	-0.011	-0.011	-0.011	-0.011	-0.01	-0.009	-0.009	-0.008	-0.014
YBR163W	0.057	0.057	0.057	0.057	0.052	0.052	0.053	0.053	0.056	0.051	0.054	0.045	0.045	0.045	0.056	0.056	0.051	0.047	0.047	0.048	0.05	0.05	0.05	0.052	0.052	0.052	0.052	0.052	0.054	0.05	0.05	0.05	0.05	0.05	0.05	0.05	0.05	0.05	0.05	0.05	0.05	0.05	0.054	0.052	0.052	0.052	0.052	0.052	0.052
YMR035W	0.079	0.077	0.076	0.077	0.076	0.076	0.074	0.074	0.074	0.066	0.059	0.061	0.054	0.054	0.053	0.054	0.056	0.053	0.056	0.056	0.056	0.053	0.053	0.049	0.054	0.056	0.055	0.052	0.06	0.058	0.057	0.057	0.062	0.062	0.062	0.062	0.062	0.062	0.061	0.059	0.059	0.059	0.059	0.059	0.059	0.059	0.059	0.06	0.06
YDL217C	-0.017	-0.017	-0.029	-0.029	-0.027	-0.027	-0.026	-0.05	-0.053	-0.062	-0.046	-0.048	-0.048	-0.051	-0.051	-0.051	-0.054	-0.054	-0.054	-0.054	-0.05	-0.05	-0.048	-0.048	-0.045	-0.066	-0.071	-0.057	-0.047	-0.044	-0.044	-0.028	-0.022	-0.011	-0.004	0.004	0.004	0.004	0.004	0.001	0.001	0.001	-0.002	-0.001	-0.004	-0.004	-0.004	0.007	0.007
YNL190W	0.084	0.083	0.094	0.09	0.095	0.095	0.097	0.097	0.097	0.097	0.095	0.095	0.095	0.095	0.095	0.101	0.113	0.113	0.113	0.113	0.113	0.111	0.111	0.106	0.106	0.106	0.106	0.104	0.104	0.102	0.098	0.1	0.098	0.098	0.101	0.101	0.101	0.101	0.101	0.101	0.099	0.094	0.094	0.107	0.112	0.127	0.127	0.124	0.12
YNL023C	0.014	0.013	0.013	0.01	0.006	0.009	0.004	0.008	0.009	0.007	0.006	0.005	0.005	0.005	0.004	0.004	0.001	0.001	0	0.002	0.004	0.008	0.011	0.011	0.012	0.014	0.014	0.014	0.014	0.014	0.014	0.013	0.015	0.008	0.003	0.003	0.003	0.004	0.001	-0.002	-0.002	-0.003	-0.003	-0.004	-0.004	-0.004	-0.003	-0.008	-0.008
YCL030C	-0.086	-0.085	-0.084	-0.089	-0.089	-0.089	-0.09	-0.103	-0.103	-0.091	-0.091	-0.084	-0.091	-0.1	-0.087	-0.087	-0.087	-0.086	-0.073	-0.065	-0.071	-0.072	-0.074	-0.074	-0.065	-0.065	-0.065	-0.064	-0.064	-0.064	-0.07	-0.051	-0.055	-0.051	-0.051	-0.058	-0.051	-0.045	-0.052	-0.052	-0.054	-0.062	-0.073	-0.062	-0.058	-0.058	-0.058	-0.058	-0.064
YMR093W	0.313	0.313	0.313	0.313	0.313	0.317	0.317	0.315	0.315	0.313	0.313	0.335	0.343	0.335	0.335	0.335	0.33	0.33	0.317	0.312	0.325	0.319	0.338	0.341	0.341	0.341	0.341	0.341	0.38	0.379	0.405	0.405	0.404	0.431	0.428	0.428	0.387	0.382	0.378	0.378	0.378	0.378	0.305	0.362	0.273	0.508	0.469	0.44	0.44
YMR052W	-0.237	-0.237	-0.26	-0.26	-0.251	-0.245	-0.241	-0.245	-0.245	-0.243	-0.236	-0.242	-0.242	-0.242	-0.242	-0.242	-0.242	-0.235	-0.233	-0.233	-0.233	-0.233	-0.233	-0.235	-0.235	-0.262	-0.262	-0.262	-0.264	-0.263	-0.263	-0.263	-0.266	-0.266	-0.263	-0.263	-0.265	-0.265	-0.262	-0.262	-0.262	-0.262	-0.262	-0.262	-0.249	-0.235	-0.235	-0.211	-0.259
YEL048C	0.05	0.048	0.045	0.047	0.047	0.051	0.055	0.032	0.033	0.029	0.028	0.028	0.017	0.015	0.015	0.015	0.012	0.014	0.021	0.028	0.028	0.028	0.028	0.028	0.03	0.035	0.032	0.033	0.031	0.025	0.012	0.013	0.013	0.013	0.011	0.011	0.011	0.011	0.011	0.003	0.003	0.003	0.002	0.002	0.002	0.002	0.002	0.002	-0.001
YBL029W	-0.011	-0.011	0.012	-0.026	-0.026	-0.026	-0.026	-0.026	-0.026	-0.026	-0.026	-0.026	-0.026	-0.018	-0.008	-0.008	-0.008	-0.003	0.045	0.063	0.023	0.023	0.015	0.015	-0.001	-0.03	-0.051	-0.059	-0.069	-0.057	-0.057	-0.057	-0.057	-0.057	-0.076	-0.076	-0.074	-0.074	-0.074	-0.074	-0.074	-0.074	-0.08	-0.068	-0.068	-0.078	-0.078	-0.078	-0.078
YEL025C	0.079	0.083	0.081	0.062	0.058	0.056	0.058	0.052	0.052	0.052	0.052	0.052	0.052	0.052	0.053	0.063	0.058	0.066	0.066	0.064	0.058	0.053	0.053	0.053	0.053	0.051	0.054	0.054	0.054	0.056	0.058	0.058	0.056	0.056	0.056	0.055	0.055	0.055	0.055	0.055	0.064	0.064	0.064	0.064	0.071	0.07	0.07	0.07	0.067
YJL002C	-0.091	-0.088	-0.088	-0.088	-0.081	-0.075	-0.075	-0.07	-0.07	-0.07	-0.058	-0.052	-0.058	-0.058	-0.061	-0.053	-0.048	-0.045	-0.042	-0.042	-0.04	-0.044	-0.064	-0.082	-0.082	-0.082	-0.087	-0.114	-0.101	-0.102	-0.102	-0.075	-0.078	-0.084	-0.092	-0.089	-0.095	-0.095	-0.09	-0.069	-0.069	-0.066	-0.066	-0.066	-0.068	-0.071	-0.071	-0.072	-0.072
YPL052W	-0.006	-0.006	-0.006	-0.006	-0.008	-0.015	-0.017	-0.018	-0.018	-0.018	-0.018	-0.021	-0.021	-0.021	-0.021	-0.019	-0.015	-0.015	-0.015	-0.015	-0.019	-0.015	-0.013	-0.01	-0.01	-0.008	-0.005	-0.005	-0.005	-0.005	-0.003	-0.007	-0.007	-0.007	-0.004	-0.003	0.002	0.004	0.004	0.003	0.006	0.008	0.009	0.021	0.018	0.013	0.013	0.02	0.015
YLL063C	0.039	0.026	0.026	0.044	0.069	0.08	0.08	0.062	0.061	0.07	0.078	0.064	0.044	0.059	0.059	0.059	0.086	0.17	0.164	0.164	0.155	0.146	0.219	0.212	0.212	0.212	0.212	0.18	0.152	0.109	0.114	0.114	0.114	0.114	0.17	0.157	0.157	0.151	0.149	0.154	0.15	0.167	0.167	0.167	0.147	0.147	0.147	0.147	0.144
YKR024C	0.155	0.153	0.118	0.35	0.434	0.218	0.257	0.171	0.16	0.16	0.155	0.002	-0.002	0.002	-0.001	-0.024	-0.024	-0.142	-0.202	-0.228	-0.235	-0.243	-0.509	-0.524	-0.532	-0.507	-0.544	-0.474	-0.474	-0.479	-0.545	-0.411	-0.49	-0.559	-0.571	-0.518	-0.512	-0.447	-0.447	-0.447	-0.491	-0.489	-0.489	-0.489	-0.491	-0.494	-0.494	-0.492	-0.492
YDL063C	-0.008	-0.011	-0.011	-0.011	-0.012	-0.012	-0.011	-0.011	-0.011	-0.011	-0.011	-0.005	-0.003	-0.003	-0.003	-0.003	-0.003	-0.004	-0.005	-0.01	-0.009	-0.009	-0.009	-0.009	-0.007	-0.007	-0.008	-0.009	-0.012	-0.011	-0.012	-0.012	-0.011	-0.013	-0.013	-0.014	-0.014	-0.014	-0.014	-0.011	-0.009	-0.009	-0.009	-0.011	-0.011	-0.012	-0.012	-0.011	-0.011
YGL137W	-0.049	-0.051	-0.05	-0.051	-0.052	-0.052	-0.052	-0.052	-0.052	-0.052	-0.053	-0.053	-0.052	-0.052	-0.052	-0.05	-0.05	-0.048	-0.048	-0.049	-0.049	-0.049	-0.05	-0.05	-0.05	-0.049	-0.049	-0.049	-0.049	-0.048	-0.048	-0.048	-0.049	-0.054	-0.054	-0.054	-0.048	-0.048	-0.048	-0.048	-0.048	-0.05	-0.05	-0.05	-0.055	-0.055	-0.052	-0.061	-0.06
YDR237W	-0.091	-0.088	-0.088	-0.088	-0.088	-0.088	-0.112	-0.112	-0.113	-0.113	-0.119	-0.119	-0.087	-0.073	-0.053	-0.045	-0.045	-0.045	-0.045	-0.052	-0.06	-0.048	-0.048	-0.048	-0.051	-0.092	-0.075	-0.077	-0.077	-0.051	-0.042	-0.046	-0.046	-0.046	-0.046	-0.044	-0.044	-0.041	-0.037	-0.019	-0.025	-0.019	-0.017	-0.014	-0.014	-0.014	-0.012	-0.004	0
YIR005W	0.051	0.05	0.05	0.05	0.05	0.051	0.053	0.055	0.055	0.055	0.055	0.062	0.065	0.065	0.069	0.064	0.068	0.068	0.068	0.079	0.078	0.09	0.092	0.092	0.092	0.081	0.089	0.089	0.092	0.092	0.092	0.095	0.095	0.118	0.083	0.048	0.021	0.025	0.025	0.03	0.026	0.025	0.021	0.014	0.012	0.01	0.01	0.004	0.004
YCL056C	0.105	0.121	0.108	0.143	0.145	0.133	0.133	0.133	0.135	0.115	0.118	0.123	0.135	0.113	0.114	0.125	0.102	0.032	-0.004	-0.004	-0.006	-0.002	-0.002	-0.032	-0.062	-0.001	-0.015	-0.025	-0.017	0.022	0.024	0.024	0.033	0.014	0.046	0.058	0.058	0.074	0.087	0.118	0.147	0.141	0.138	0.132	0.088	0.104	0.106	0.09	0.09
YNL316C	-0.021	-0.022	-0.022	-0.022	-0.021	-0.021	-0.023	-0.023	-0.023	-0.023	-0.025	-0.041	-0.037	-0.043	-0.05	-0.05	-0.043	-0.045	-0.032	-0.032	-0.032	-0.032	-0.034	-0.034	-0.035	-0.035	-0.035	-0.032	-0.028	-0.029	-0.023	-0.023	-0.023	-0.021	-0.021	-0.039	-0.053	-0.056	-0.05	-0.05	-0.05	-0.04	-0.046	-0.032	-0.018	0.009	0.009	0.005	0.007
YDL232W	0.062	0.062	0.062	0.062	0.062	0.061	0.063	0.063	0.061	0.061	0.061	0.061	0.062	0.057	0.052	0.054	0.055	0.055	0.055	0.055	0.055	0.055	0.053	0.053	0.053	0.053	0.054	0.054	0.052	0.048	0.048	0.048	0.048	0.048	0.056	0.058	0.057	0.057	0.057	0.057	0.059	0.059	0.059	0.059	0.059	0.059	0.059	0.059	0.059
YER006W	-0.004	-0.004	-0.004	-0.004	-0.005	-0.004	-0.003	-0.002	-0.002	-0.002	-0.003	-0.003	-0.004	-0.004	-0.004	-0.003	-0.004	-0.004	-0.004	-0.004	-0.003	-0.003	-0.002	-0.002	0	-0.004	-0.004	-0.004	-0.004	-0.004	-0.004	-0.006	-0.006	-0.007	-0.004	-0.004	-0.006	-0.005	-0.014	-0.013	-0.013	-0.013	-0.011	-0.009	0.006	0.006	-0.005	-0.005	0.001
YLR226W	-0.021	-0.06	-0.064	-0.069	-0.055	-0.06	-0.058	-0.056	-0.056	-0.056	-0.056	-0.052	-0.048	-0.043	-0.032	-0.064	-0.081	-0.08	-0.08	-0.093	-0.1	-0.089	-0.094	-0.096	-0.077	-0.081	-0.081	-0.081	-0.068	-0.029	-0.028	-0.014	-0.014	-0.014	-0.016	-0.025	-0.025	-0.025	-0.024	-0.034	-0.034	-0.034	-0.034	-0.034	-0.034	-0.034	-0.051	-0.054	-0.054
YML035C	0.035	0.028	0.036	0.036	0.039	0.046	0.046	0.043	0.027	0.019	0.019	0.019	0.019	0.018	0.016	0.016	0.016	0.016	0.016	0.014	0.013	0.013	0.009	0.009	0.016	0.016	0.016	0.016	0.011	0.011	0.011	0.011	0.011	0.005	0.005	0.005	0.005	0.009	0	0	0	0	0	0	-0.007	-0.001	0.001	0.001	0.001
YGR140W	0.032	0.032	0.032	0.027	0.027	0.024	0.024	0.025	0.033	0.033	0.032	0.034	0.035	0.045	0.047	0.048	0.048	0.044	0.045	0.044	0.044	0.051	0.051	0.051	0.051	0.05	0.05	0.049	0.049	0.049	0.047	0.041	0.039	0.041	0.042	0.042	0.041	0.044	0.046	0.046	0.046	0.046	0.046	0.046	0.045	0.045	0.04	0.04	0.05
YKL184W	0.07	0.07	0.073	0.073	0.073	0.073	0.074	0.083	0.086	0.066	0.063	0.063	0.063	0.063	0.063	0.063	0.05	0.05	0.046	0.041	0.041	0.037	0.037	0.037	0.033	0.029	0.021	0.021	0	0	0	0	0	0	0.006	0.01	-0.03	-0.03	-0.03	-0.05	-0.068	-0.068	-0.068	-0.068	-0.09	-0.107	-0.05	-0.067	-0.067
YAL008W	-0.028	-0.021	-0.009	0.004	0.029	0.029	0.025	0.025	0.025	0.038	0.038	0.054	0.058	0.073	0.073	0.078	0.078	0.069	0.069	0.04	0.047	0.048	0.048	0.048	0.054	0.046	0.046	0.042	0.029	0.017	0.017	0.017	0.017	0.039	0.042	0.053	0.053	0.057	0.057	0.053	0.056	0.057	0.059	0.059	0.052	0.039	0.048	0.048	0.026
YDR322W	0	0	0	0	0	0	0	0	0	0	0	0	0	0	0	0	0	0	0	0	0	0	0	0	0	0	0	0	0	0	0	-0.096	-0.096	-0.072	-0.072	-0.059	-0.059	-0.047	-0.049	-0.031	-0.031	-0.026	-0.036	-0.042	-0.058	-0.039	-0.044	-0.041	-0.038
YJR072C	0.046	0.055	0.055	0.048	0.057	0.066	0.063	0.075	0.085	0.083	0.096	0.099	0.101	0.088	0.071	0.066	0.039	0.054	0.046	0.063	0.059	0.059	0.057	0.053	0.051	0.051	0.051	0.05	0.043	0.035	0.043	0.039	0.037	0.036	0.035	0.032	0.029	0.028	0.026	0.026	0.026	0.022	0.024	0.028	0.035	0.035	0.038	0.036	0.042
YGL161C	0.076	0.066	0.066	0.066	0.066	0.063	0.061	0.066	0.065	0.054	0.055	0.062	0.065	0.063	0.063	0.063	0.063	0.062	0.06	0.059	0.062	0.062	0.062	0.062	0.065	0.065	0.062	0.062	0.062	0.062	0.069	0.072	0.073	0.072	0.072	0.072	0.072	0.074	0.074	0.074	0.072	0.077	0.075	0.069	0.069	0.069	0.071	0.071	0.072
YPL006W	-0.188	-0.193	-0.19	-0.19	-0.221	-0.169	-0.169	-0.168	-0.168	-0.164	-0.164	-0.184	-0.058	-0.055	-0.055	-0.055	-0.055	-0.058	-0.058	-0.058	-0.058	-0.165	-0.156	-0.164	-0.183	-0.179	-0.182	-0.182	-0.144	-0.12	-0.092	-0.1	-0.055	-0.038	-0.028	-0.083	-0.081	-0.076	-0.096	-0.06	-0.056	-0.056	-0.056	-0.09	-0.094	-0.094	-0.182	-0.141	-0.158
YER149C	-0.009	-0.009	-0.009	-0.009	-0.009	-0.009	-0.009	-0.009	-0.005	0.007	0.011	0.004	0.013	0.013	0.013	0.013	0.013	0.026	-0.023	-0.028	-0.024	-0.019	-0.019	-0.019	-0.015	-0.015	-0.015	-0.015	-0.019	-0.019	-0.012	-0.012	-0.008	-0.013	-0.013	-0.009	-0.013	0.007	0.001	0.001	0.001	0.001	0.001	-0.006	-0.01	0.013	0.024	0.024	0.024
YIL042C	-0.034	-0.034	-0.035	-0.035	-0.041	-0.041	-0.041	-0.041	-0.047	-0.049	-0.048	-0.049	-0.049	-0.049	-0.049	-0.049	-0.048	-0.048	-0.07	-0.07	-0.069	-0.069	-0.071	-0.071	-0.074	-0.067	-0.067	-0.059	-0.059	-0.059	-0.059	-0.061	-0.065	-0.065	-0.065	-0.068	-0.068	-0.068	-0.068	-0.066	-0.066	-0.066	-0.066	-0.065	-0.062	-0.058	-0.053	-0.051	-0.051
YKL015W	0.01	0.005	0.005	0.005	0.002	0.001	-0.005	-0.005	-0.005	-0.015	-0.011	0.006	0.006	0.006	0.019	0.009	0.009	0.012	0.007	0.007	0.007	0.007	0.016	0.016	0.022	0.022	0.022	0.022	0.008	0.008	0.004	0.003	0.016	0.016	0.022	0.022	0.022	0.016	0.016	0.016	0.016	0.016	0.016	0.016	0.021	0.021	0.029	0.026	0.026
YDR164C	-0.036	-0.036	-0.046	-0.046	-0.046	-0.018	-0.018	-0.008	-0.008	-0.008	-0.008	-0.008	-0.008	-0.008	-0.025	-0.041	-0.041	-0.041	-0.041	-0.041	-0.041	-0.041	-0.041	-0.054	-0.054	-0.022	-0.022	-0.052	-0.02	0.196	0.196	0.23	0.245	0.135	0.113	0.113	0.113	0.113	0.113	0.113	0.113	0.125	0.17	0.192	0.162	0.02	0.045	0.03	0.05
YOR362C	0	0	0	0	0	0	0	0	0	0	0.016	0	0	0	0	0	0	0	0	0	0	-0.002	-0.002	-0.011	-0.025	-0.052	-0.032	-0.032	-0.004	0.018	0.001	0.001	0.001	0.001	0.001	0.001	0.001	0.001	0.001	0.008	0.009	0.006	0.009	-0.029	-0.034	-0.038	-0.043	-0.045	-0.037
YGL227W	0.015	0.019	0.02	0.039	0.039	0.039	0.039	0.04	0.041	0.041	0.04	0.049	0.046	0.046	0.046	0.048	0.047	0.052	0.051	0.05	0.045	0.045	0.045	0.043	0.043	0.043	0.043	0.043	0.043	0.04	0.034	0.035	0.035	0.037	0.035	0.03	0.029	0.029	0.03	0.03	0.031	0.031	0.029	0.029	0.031	0.035	0.038	0.038	0.037
YPL166W	0.044	0.016	0.016	0.009	-0.009	-0.006	-0.019	-0.031	-0.031	-0.056	-0.017	-0.081	-0.089	-0.089	-0.087	-0.117	-0.116	-0.111	-0.1	-0.077	-0.077	-0.077	-0.077	-0.063	-0.071	-0.068	-0.068	-0.068	-0.069	-0.069	-0.072	-0.072	-0.072	-0.07	-0.07	-0.072	-0.072	-0.063	-0.063	-0.062	-0.062	-0.059	-0.058	-0.058	-0.059	-0.057	-0.057	-0.057	-0.06
YFR022W	-0.013	0	-0.013	0.029	0.027	0.027	0.023	0.041	0.041	0.041	0.01	0.011	-0.011	-0.011	-0.011	-0.011	-0.011	-0.011	-0.009	-0.007	-0.007	-0.007	-0.012	-0.005	-0.011	-0.011	-0.008	0.003	-0.002	0.004	0.004	0	-0.002	-0.003	-0.015	-0.019	-0.025	-0.02	-0.022	-0.022	-0.022	-0.025	-0.025	-0.028	-0.032	-0.033	-0.035	-0.036	-0.036
YCR063W	0.029	0.043	0.043	0.043	0.043	0.053	0.038	0.038	0.038	0.038	0.038	0.059	0.059	0.059	0.059	0.064	0.064	0.064	0.072	0.069	0.037	0.033	0.029	0.058	0.058	0.051	0.057	0.054	0.032	0.032	0.026	0.024	0.024	0.021	0.025	0.025	0.012	0.015	0.017	0.012	0.013	0.011	-0.008	-0.008	-0.008	-0.008	-0.008	-0.009	-0.009
YJR109C	0	0	0	0	0	0	0	0	0	0	0	0	0	0	0	0	0	0	0	0	0	0	0	0	0	0	0	0	0	0	0	0	0	0	0	0	0	0	0	0	0	0	0	0	0	0	0	0	0
YLR203C	0.021	0.024	0.024	0.024	0.024	0.023	0.021	0.021	0.023	0.021	0.036	0.035	0.041	0.037	0.036	0.04	0.04	0.039	0.045	0.048	0.048	0.046	0.048	0.043	0.041	0.06	0.057	0.051	0.051	0.051	0.049	0.049	0.049	0.049	0.049	0.049	0.049	0.049	0.051	0.051	0.051	0.051	0.051	0.051	0.051	0.051	0.053	0.053	0.053
YPR106W	0.223	0.228	0.215	0.215	0.215	0.215	0.215	0.215	0.21	0.229	0.229	0.229	0.219	0.217	0.217	0.221	0.22	0.223	0.223	0.223	0.227	0.227	0.218	0.22	0.217	0.219	0.219	0.209	0.196	0.201	0.206	0.195	0.195	0.195	0.195	0.195	0.195	0.191	0.199	0.202	0.191	0.213	0.213	0.187	0.163	0.161	0.136	0.134	0.141
YKL019W	-0.043	-0.043	-0.054	-0.049	-0.032	-0.039	-0.048	-0.048	-0.045	-0.045	-0.076	-0.076	-0.076	-0.078	-0.064	-0.064	-0.062	-0.062	-0.062	-0.062	-0.062	-0.062	-0.062	-0.062	-0.068	-0.068	-0.068	-0.068	-0.059	-0.059	-0.059	-0.059	-0.059	-0.059	-0.059	-0.057	-0.057	-0.057	-0.057	-0.057	-0.039	-0.042	-0.042	-0.057	-0.054	-0.054	-0.054	-0.054	-0.056
YIL001W	0.012	0.012	0.012	0.016	0.019	0.028	0.028	0.025	0.029	0.026	0.025	0.03	0.036	0.038	0.036	0.022	0.019	0.018	0.018	0.016	0.016	0.016	0.016	0.016	0.016	0.017	0.022	0.02	0.018	0.018	0.017	0.023	0.023	0.023	0.023	0.023	0.022	0.025	0.02	0.02	0.02	0.02	0.02	0.013	0.013	0.013	0.014	0.01	0.013
YLR383W	0.119	0.128	0.127	0.115	0.115	0.108	0.091	0.091	0.106	0.105	0.109	0.103	0.09	0.102	0.102	0.102	0.102	0.102	0.094	0.097	0.1	0.093	0.111	0.107	0.111	0.111	0.111	0.114	0.114	0.114	0.122	0.124	0.126	0.126	0.126	0.126	0.126	0.129	0.136	0.118	0.118	0.118	0.116	0.105	0.101	0.099	0.105	0.105	0.105
YLR045C	0.023	0.031	0.031	0.031	0.031	0.031	0.031	0.031	0.031	0.03	0.034	0.034	0.034	0.034	0.034	0.034	0.034	0.034	0.029	0.033	0.033	0.033	0.033	0.033	0.03	0.026	0.024	0.024	0.022	0.022	0.016	0.012	0.013	0.013	0.013	0.013	0.013	0.013	0.01	0.019	0.021	0.021	0.022	0.021	0.021	0.017	0.017	0.02	0.013
YPR148C	-0.071	-0.071	-0.072	-0.069	-0.069	-0.074	-0.043	-0.047	-0.081	-0.074	-0.075	-0.075	-0.075	-0.077	-0.079	-0.082	-0.07	-0.07	-0.07	-0.074	-0.074	-0.074	-0.074	-0.07	-0.072	-0.063	-0.068	-0.068	-0.07	-0.066	-0.055	-0.044	-0.046	-0.046	-0.048	-0.049	-0.042	-0.04	-0.04	-0.038	-0.044	-0.041	-0.042	-0.042	-0.037	-0.04	-0.044	-0.041	-0.041
YER009W	-0.054	-0.057	-0.072	-0.037	-0.04	-0.05	-0.052	-0.052	-0.057	-0.057	-0.057	-0.051	-0.046	-0.049	-0.053	-0.053	-0.054	-0.05	-0.05	-0.05	-0.05	-0.049	-0.048	-0.042	-0.042	-0.035	-0.035	-0.033	-0.033	-0.033	-0.033	-0.039	-0.028	-0.028	-0.028	-0.028	-0.028	-0.024	-0.011	-0.009	-0.009	-0.009	-0.009	-0.009	-0.009	-0.01	-0.015	-0.013	-0.009
YHR099W	0.016	0.036	0.034	0.044	0.045	0.045	0.043	0.043	0.043	0.047	0.042	0.041	0.034	0.034	0.038	0.033	-0.009	-0.009	-0.014	-0.011	-0.015	-0.015	-0.014	-0.014	-0.012	-0.012	-0.01	-0.012	-0.012	-0.011	-0.011	-0.011	-0.006	-0.007	-0.001	0.003	-0.003	-0.003	0.001	0.001	0.001	-0.001	-0.009	-0.009	-0.009	-0.009	-0.009	-0.006	-0.012
YPL058C	-0.015	-0.014	-0.016	-0.018	-0.018	-0.016	-0.016	-0.015	-0.015	-0.011	-0.011	-0.017	-0.02	-0.02	-0.02	-0.02	-0.02	-0.019	-0.019	-0.024	-0.024	-0.024	-0.024	-0.024	-0.024	-0.024	-0.024	-0.02	-0.023	-0.021	-0.023	-0.027	-0.03	-0.03	-0.032	-0.032	-0.032	-0.06	-0.059	-0.062	-0.05	-0.05	-0.048	-0.051	-0.051	-0.051	-0.052	-0.052	-0.052
YMR178W	0.02	0.02	0.02	0.02	0.019	0.021	0.016	0.017	0.01	0.006	0.006	0.006	0.005	0.003	0.005	0.005	0.005	0.005	0.003	0.003	0.006	0.009	0.009	0.009	0.009	0.009	0.009	0.007	0.014	0.013	0.013	0.009	0.01	0.01	0.01	0.01	0.011	0.011	0.011	0.011	0.011	0.011	0.011	0.011	0.011	0.009	0.009	0.012	0.012
YKL033W	-0.031	-0.031	-0.031	-0.033	-0.029	-0.029	-0.032	-0.032	-0.032	-0.032	-0.032	-0.032	-0.018	-0.022	-0.013	-0.022	-0.022	-0.022	-0.022	-0.012	-0.011	-0.012	-0.01	-0.013	-0.01	0.005	0.008	0.017	0.016	0.017	0.02	0.023	0.023	0.013	0.023	0.02	0.023	0.011	0.021	0.019	0.019	0.019	0.021	0.023	0.022	0.023	0.024	0.024	0.032
YOR034C	0.014	0.016	0.016	0.012	0.014	0.015	0.018	0.018	0.017	0.017	0.017	0.017	0.016	0.018	0.021	0.028	0.028	0.028	0.028	0.031	0.032	0.032	0.032	0.032	0.032	0.032	0.035	0.037	0.037	0.034	0.034	0.034	0.034	0.031	0.029	0.031	0.031	0.031	0.031	0.03	0.029	0.033	0.033	0.032	0.03	0.03	0.03	0.03	0.03
YML104C	0.008	0.008	0.007	0.008	0.008	0.013	0.013	0.017	0.013	0	0	0	-0.002	0.011	0.003	0.002	0.014	0.014	0.014	0.014	0.014	0.012	0.005	0.005	0.005	0.003	0.005	0.005	0.005	0.005	0.003	0.003	0.003	0.007	-0.003	-0.003	-0.003	-0.006	-0.009	-0.009	-0.011	0.002	0.003	0.013	0.008	0.008	0.008	0.008	0.007
YJL003W	0.027	0.021	0.016	0	-0.023	-0.021	-0.021	-0.03	-0.034	-0.041	-0.047	-0.048	-0.033	-0.033	-0.033	-0.023	-0.022	-0.019	-0.026	-0.023	-0.038	-0.028	-0.024	-0.014	-0.014	-0.025	-0.029	-0.027	-0.029	-0.029	-0.029	-0.026	-0.028	-0.032	-0.032	-0.033	-0.033	-0.03	-0.027	-0.039	-0.041	-0.038	-0.034	-0.033	-0.036	-0.036	-0.037	-0.039	-0.04
YBL059W	-0.01	-0.011	-0.011	-0.007	-0.015	-0.016	-0.018	-0.021	-0.021	-0.019	-0.014	-0.018	-0.032	-0.041	-0.024	-0.017	-0.016	-0.01	-0.016	-0.013	-0.01	-0.01	-0.01	-0.014	-0.014	-0.007	-0.007	0.064	0.021	0.077	0.08	0.043	0.043	0.031	0.037	0.04	0.04	0.041	0.049	0.053	0.053	0.067	0.082	0.082	0.081	0.081	0.079	0.079	0.079
YMR231W	0.008	0.005	0.003	0	0	0	0	-0.001	-0.001	-0.003	-0.006	-0.006	-0.008	-0.009	-0.008	-0.008	-0.009	-0.008	-0.008	-0.008	-0.008	-0.006	-0.005	-0.005	-0.007	-0.004	-0.004	-0.004	-0.004	-0.001	-0.001	-0.002	0	0	0	0	0	0	0	0.002	0.004	0.004	0.004	0.005	0.004	0.005	0.005	0.01	0.01
YIL144W	-0.202	-0.202	-0.198	-0.198	-0.198	-0.198	-0.196	-0.199	-0.202	-0.204	-0.204	-0.188	-0.188	-0.188	-0.188	-0.188	-0.188	-0.188	-0.188	-0.191	-0.191	-0.194	-0.194	-0.194	-0.194	-0.194	-0.194	-0.192	-0.192	-0.192	-0.189	-0.189	-0.19	-0.19	-0.186	-0.186	-0.186	-0.186	-0.186	-0.196	-0.196	-0.203	-0.203	-0.2	-0.212	-0.212	-0.212	-0.212	-0.212
YHR165C	-0.019	-0.015	-0.014	-0.016	-0.017	-0.022	-0.008	-0.011	-0.011	-0.011	-0.016	-0.014	-0.014	-0.014	-0.01	-0.013	-0.018	-0.02	-0.015	-0.012	-0.01	-0.01	-0.01	-0.008	0.003	0.012	0.009	-0.001	-0.001	-0.001	-0.001	-0.001	-0.001	-0.001	-0.002	-0.004	-0.002	-0.002	-0.002	-0.002	-0.002	-0.002	-0.002	-0.002	-0.002	-0.002	-0.002	-0.002	-0.016
YNL049C	0.047	0.053	0.056	0.056	0.052	0.052	0.054	0.054	0.054	0.049	0.061	0.055	0.055	0.088	0.113	0.071	0.071	0.056	0.032	0.042	0.008	-0.006	-0.006	-0.008	-0.004	-0.004	-0.004	-0.001	-0.012	-0.007	-0.001	0.013	-0.007	-0.01	-0.01	-0.01	-0.009	-0.007	-0.007	-0.012	-0.017	-0.017	-0.013	-0.013	-0.016	-0.016	-0.014	-0.016	-0.016
YMR261C	0.027	0.035	0.031	0.031	0.046	0.039	0.039	0.039	0.054	0.069	0.073	0.071	0.074	0.071	0.071	0.071	0.056	0.051	0.061	0.054	0.048	0.045	0.053	0.053	0.053	0.042	0.049	0.056	0.061	0.041	0.04	0.039	0.039	0.025	0.019	0.005	0.017	0.006	0.004	0.004	0.001	0.017	0.019	0.019	0.017	0.017	0.021	0.021	0.021
YBR030W	-0.038	-0.038	-0.037	-0.044	-0.044	-0.046	-0.048	-0.048	-0.048	-0.048	-0.048	-0.048	-0.048	-0.048	-0.049	-0.049	-0.042	-0.042	-0.042	-0.041	-0.045	-0.045	-0.045	-0.045	-0.048	-0.046	-0.041	-0.041	-0.037	-0.042	-0.042	-0.045	-0.045	-0.045	-0.045	-0.045	-0.047	-0.043	-0.043	-0.044	-0.044	-0.044	-0.045	-0.045	-0.045	-0.047	-0.047	-0.047	-0.059
YHL019C	-0.043	-0.043	-0.044	-0.051	-0.051	-0.046	-0.046	-0.052	-0.052	-0.052	-0.052	-0.052	-0.052	-0.051	-0.055	-0.05	-0.048	-0.048	-0.048	-0.046	-0.046	-0.046	-0.044	-0.056	-0.057	-0.057	-0.047	-0.036	-0.034	-0.034	-0.034	-0.032	-0.033	-0.029	-0.039	-0.014	-0.053	-0.125	-0.135	-0.144	-0.152	-0.192	-0.187	-0.189	-0.189	-0.206	-0.298	-0.195	-0.191
YBR143C	0.006	0.006	0.007	0.007	0.011	-0.001	-0.002	-0.004	-0.001	-0.003	-0.004	-0.006	-0.006	-0.006	-0.006	0.003	0.003	0.003	0.003	0.003	0.003	0.001	0.004	0.004	0.004	0.004	0.004	0.004	-0.006	-0.006	-0.006	-0.006	-0.007	-0.007	-0.007	-0.01	-0.014	-0.014	-0.02	-0.012	-0.009	-0.007	-0.014	-0.01	-0.007	-0.009	-0.009	-0.013	-0.021
YGL082W	0.002	0.002	0	0	0.007	0.007	0.013	0.013	0.015	0.026	0.022	0.022	0.022	0.018	0.014	0.008	0.008	0.005	0.003	0.001	0.002	0.002	0.002	0.002	0.002	0.002	0.002	0.004	0.002	0.006	0.002	0.002	0.002	0	0	0	0	0	0.004	0.004	0.004	0.004	0.004	0.004	0.004	0.004	0.003	0.003	0.003
YLR424W	0.05	0.053	0.055	0.055	0.059	0.053	0.039	0.023	0.046	0.046	0.053	0.049	0.043	0.043	0.043	0.039	0.043	0.035	0.029	0.029	0.035	0.033	0.033	0.033	0.031	0.029	0.035	0.036	0.025	0.022	0.022	0.025	0.024	0.024	0.024	0.031	0.029	0.024	0.024	0.024	0.024	0.025	0.015	0.014	0.016	0.016	0.016	0.016	0.015
YBL011W	-0.068	-0.068	-0.068	-0.064	-0.064	-0.067	-0.067	-0.073	-0.075	-0.068	-0.071	-0.071	-0.084	-0.074	-0.076	-0.076	-0.083	-0.079	-0.066	-0.028	-0.022	-0.008	-0.022	-0.018	-0.018	-0.018	-0.016	-0.022	-0.033	-0.039	-0.05	-0.05	-0.05	-0.053	-0.05	-0.049	-0.038	-0.037	-0.032	-0.045	-0.045	-0.039	-0.039	-0.034	-0.033	-0.034	-0.026	-0.026	-0.015
YFL018C	0.122	0.122	0	0	0	0	0	0	0	0	0	0	0	0	0	0	0	0	0	0	0	0	0	0	0	0	0	0	0	0	0	0	0	0	0	0.213	0.236	0.144	0.17	0.092	0.092	0.092	0.081	0.081	-0.014	-0.067	-0.054	-0.034	-0.034
YLR360W	-0.007	-0.008	-0.008	-0.005	-0.004	-0.004	0	0	-0.002	0.006	0	0	-0.003	-0.003	-0.003	-0.003	-0.003	-0.005	0	0	0.002	-0.002	-0.009	-0.01	-0.009	-0.011	-0.009	-0.009	-0.009	-0.009	-0.008	-0.004	-0.007	-0.007	-0.004	-0.004	-0.006	-0.004	-0.003	-0.003	-0.003	-0.001	-0.002	-0.002	-0.002	-0.002	-0.002	-0.002	-0.004
YOL086C	0.023	0.023	0.023	0.033	0.032	0.032	0.032	0.032	0.032	0.032	0.032	0.035	0.032	0.032	0.038	0.023	0.028	0.018	0.018	0.018	0.018	0.018	0.018	0.006	-0.002	-0.005	-0.011	-0.011	-0.015	-0.015	-0.015	-0.015	-0.015	-0.015	-0.015	-0.015	-0.015	-0.023	-0.023	-0.023	-0.023	-0.023	-0.025	-0.025	-0.025	-0.022	-0.017	-0.017	-0.017
YDR161W	-0.004	-0.006	-0.006	-0.006	-0.003	-0.006	-0.006	-0.005	-0.004	-0.004	-0.007	-0.007	-0.007	-0.008	-0.008	-0.008	-0.008	-0.009	-0.009	-0.009	-0.009	-0.009	-0.009	-0.009	-0.009	-0.009	-0.01	-0.01	-0.011	-0.012	-0.012	-0.012	-0.012	-0.012	-0.012	-0.012	-0.011	-0.011	-0.011	-0.011	-0.011	-0.011	-0.011	-0.009	-0.009	-0.009	-0.005	-0.006	-0.006
YOR175C	-0.07	-0.083	-0.081	-0.063	-0.086	-0.077	0.012	0.012	0.012	0.001	-0.005	-0.003	0.006	-0.018	-0.018	-0.007	-0.007	0.005	-0.001	0.016	-0.003	0.002	0.002	0.006	0.02	0.02	0.022	0.022	0.022	0.018	0.018	0.018	0.018	0.015	0.015	0.015	0.022	0.017	0.017	0.017	0.017	0.017	0.017	0.013	0.013	0.01	-0.017	-0.007	0.034
YPL161C	0	-0.018	-0.046	-0.04	-0.04	-0.04	-0.04	-0.04	-0.04	-0.033	-0.033	-0.033	-0.033	-0.041	-0.053	-0.04	-0.04	-0.044	-0.053	0	0	0	0.005	0.005	0.005	0.005	0.005	0.005	0.005	0.005	0.004	0.007	0.007	0.009	0.009	0.006	0.01	0.016	0.006	0.014	0.014	0.009	0.011	0.019	0.022	0.022	0.033	0.033	0.031
YJR052W	0.055	0.051	0.051	0.053	0.046	0.046	0.037	0.037	0.037	0.037	0.036	0.036	0.036	0.036	0.036	0.036	0.032	0.055	0.077	0.083	0.012	0.012	0.012	0.008	0.015	0.012	0.012	0.017	0.024	0.023	0.021	0.039	0.039	0.027	0.027	0.027	0.027	0.024	0.025	0.026	0.026	0.022	0.016	0.014	0.014	0.015	0.015	0.02	0.018
YDR050C	0.005	0.008	0.01	0.011	0.008	0.016	0.016	0.016	0.01	0.01	0.013	0.019	0.021	0.021	0.021	0.019	0.016	0.018	0.012	0.001	0.009	0.037	0.043	0.062	0.059	0.055	0.061	0.061	0.061	0.051	0.051	0.027	0.029	0.032	0.036	0.035	0.033	0.026	0.022	0.022	0.03	0.03	0.03	0.029	0.026	0.021	0.021	0.021	0.01
YNL026W	-0.006	-0.009	-0.008	-0.006	-0.01	0	0	0	0	0.001	0.002	0.002	0.005	-0.008	-0.003	-0.003	-0.001	-0.001	-0.002	-0.003	-0.003	-0.003	-0.003	-0.008	-0.012	-0.012	-0.012	-0.011	-0.013	-0.011	-0.014	-0.014	-0.014	-0.014	-0.014	-0.014	-0.014	-0.014	-0.014	-0.012	-0.01	-0.013	-0.012	-0.013	-0.013	-0.018	-0.018	-0.018	-0.018
YJR103W	-0.059	-0.033	-0.023	-0.023	-0.019	-0.019	-0.021	-0.021	0.003	-0.023	-0.03	-0.034	-0.047	-0.05	-0.052	-0.052	-0.078	-0.089	-0.089	-0.095	-0.082	-0.082	-0.082	-0.082	-0.084	-0.053	-0.053	-0.055	-0.043	-0.043	-0.037	-0.029	-0.005	-0.008	0.012	0.015	0.01	0.001	0.004	0.004	0.004	0.004	-0.037	-0.038	-0.038	-0.038	-0.038	-0.019	-0.049
YNL146C-A	0	0	0	0	0	0	0	0	0	0	0	0	0	0	0	0	0	0	0	0	0	0	0	0	0	0	0	0	0	0	0	0	0	0	0	0	0	0	0	0	0	0	0	0	0	0	0	0	0
YER047C	0.006	0.005	0.008	0.008	0.008	0.009	0.006	-0.004	-0.004	-0.004	-0.004	-0.003	-0.004	-0.005	-0.004	-0.004	-0.004	-0.004	-0.002	-0.002	-0.002	-0.002	-0.002	-0.002	-0.002	-0.002	-0.002	-0.001	-0.001	0.002	0.002	0.002	0.002	0.002	0.001	0.001	0	-0.002	-0.002	-0.002	-0.002	-0.002	-0.002	-0.002	-0.002	-0.002	-0.002	-0.002	-0.002
YDR395W	0.006	0.006	0.006	0.007	0.007	0.005	0	0.002	0.002	0.002	0.002	0.002	0.002	0.006	0.006	0.006	0.006	0.006	0.006	0.005	0.005	0.006	0.006	0.006	0.006	0.006	0.006	0.006	0.006	0.006	0.005	0.006	0.004	0.004	0.004	0.004	0.004	0.004	0.004	0.004	0.006	0.002	0.004	-0.001	-0.005	-0.006	-0.006	-0.006	-0.006
YLR028C	0.006	0.006	0.006	-0.001	0.003	0.001	0.003	0.001	0.001	0.001	0.004	0.001	-0.01	-0.01	-0.01	-0.01	-0.01	-0.01	-0.01	-0.012	-0.012	-0.012	-0.018	-0.024	-0.007	-0.007	-0.007	-0.013	0	-0.005	-0.012	-0.012	-0.012	-0.012	0.004	0.01	0.01	0.01	0.01	0.01	0.01	0.039	0.039	0.063	0.063	0.084	0.084	0.084	0.084
YLL021W	-0.047	-0.049	-0.046	-0.048	-0.048	-0.052	-0.052	-0.055	-0.055	-0.055	-0.055	-0.055	-0.055	-0.055	-0.055	-0.055	-0.055	-0.055	-0.055	-0.041	-0.041	-0.041	-0.046	-0.046	-0.046	-0.046	-0.046	-0.046	-0.046	-0.045	-0.045	-0.045	-0.045	-0.045	-0.04	-0.041	-0.041	-0.039	-0.044	-0.048	-0.038	-0.035	-0.035	-0.035	-0.035	-0.035	-0.035	-0.035	-0.037
YFL005W	0.361	0.36	0.341	0.341	0.342	0.342	0.338	0.338	0.306	0.306	0.306	0.304	0.303	0.303	0.303	0.303	0.303	0.305	0.305	0.305	0.307	0.307	0.31	0.31	0.31	0.31	0.31	0.307	0.307	0.307	0.256	0.228	0.228	0.228	0.228	0.228	0.228	0.228	0.226	0.226	0.216	0.216	0.218	0.218	0.208	0.205	0.207	0.207	0.207
YDR208W	-0.507	-0.481	-0.584	-0.584	-1.108	-1.108	-1.108	-1.01	-0.976	0	0.151	0.104	0.104	-0.053	-0.053	-0.053	0	0	0	0	0	0	0	0	0	0	0	0	0	0	0	0	0	0	0	0	0	0	0	0	0	0	0	0	0	0	0	0	0
YDL104C	0.017	0.017	0.017	0.015	0.013	0.013	0.013	0.011	0.019	0.032	0.031	0.026	0.031	0.027	0.033	0.036	0.036	0.034	0.034	0.034	0.034	0.035	0.039	0.034	0.034	0.033	0.038	0.034	0.035	0.038	0.041	0.044	0.056	0.057	0.057	0.058	0.057	0.032	0.026	0.02	0.019	0.017	0.008	0.008	-0.001	-0.001	-0.001	0	-0.001
YML129C	-0.024	-0.024	-0.026	-0.026	-0.025	-0.025	-0.025	-0.025	-0.025	-0.022	-0.022	-0.024	-0.022	-0.023	-0.039	-0.026	-0.027	-0.027	-0.028	-0.028	-0.028	-0.028	-0.032	-0.035	-0.035	-0.035	-0.038	-0.046	-0.046	-0.046	-0.048	-0.048	-0.048	-0.048	-0.048	-0.048	-0.053	-0.053	-0.053	-0.053	-0.06	-0.064	-0.064	-0.06	-0.049	-0.052	-0.052	-0.052	-0.052
YDR498C	-0.065	-0.098	-0.085	-0.076	-0.087	-0.087	-0.079	-0.092	-0.092	-0.077	-0.015	-0.03	-0.026	-0.029	-0.029	-0.029	-0.029	-0.029	-0.028	-0.024	-0.029	-0.035	-0.035	-0.035	-0.028	-0.028	-0.028	-0.028	-0.026	-0.006	0	0.004	0.01	0.011	0.011	0.011	0.011	0.011	0.011	0.011	0.011	0.015	0.017	0.017	0.017	0.015	0.009	0.011	0.014
YOL014W	0.008	0.004	0.006	0.006	0.006	0.006	0.006	0.006	0.006	0.006	0.006	0.006	0.008	0.008	0.004	0.004	0.004	0.004	0.004	0.004	0.004	-0.001	0.004	0.004	0.007	0.007	0.008	0.012	0.017	0.023	0.025	0.033	0.036	0.029	0.03	0.03	0.029	0.027	0.037	0.031	0.027	0.027	0.027	0.024	0.025	0.042	0.04	0.04	0.04
YBR007C	0.235	0.235	0.349	0.375	0.389	0.377	0.385	0.385	0.359	0.324	0.293	0.271	0.271	0.271	0.366	0.33	0.409	0.481	0.513	0.513	0.513	0.513	0.578	0.555	0.563	0.628	0.562	0.562	0.565	0.584	0.341	0.43	0.465	0.465	0.465	0.465	0.465	0.465	0.465	0.441	0.432	0.432	0.432	0.444	0.538	0.317	0.154	0.15	0.156
YBR243C	0.017	0.017	0.017	0.017	0.122	0.096	0.096	0.061	0.104	0.012	-0.028	-0.028	-0.028	-0.028	-0.028	-0.028	-0.028	-0.028	-0.028	-0.028	-0.037	-0.037	-0.037	-0.018	-0.018	-0.018	-0.018	-0.013	-0.013	-0.019	-0.013	-0.018	-0.012	-0.012	-0.012	-0.03	-0.03	-0.031	-0.031	-0.001	-0.015	-0.03	-0.04	-0.04	-0.048	-0.048	-0.048	-0.056	-0.056
YJL183W	-0.014	-0.014	-0.016	-0.018	-0.022	-0.018	-0.016	-0.018	-0.018	-0.026	-0.026	-0.028	-0.028	-0.028	-0.028	-0.028	-0.028	-0.028	-0.027	-0.028	-0.029	-0.029	-0.027	-0.027	-0.027	-0.026	-0.024	-0.024	-0.034	-0.034	-0.031	-0.03	-0.049	-0.047	-0.052	-0.049	-0.049	-0.049	-0.043	-0.043	-0.043	-0.043	-0.043	-0.045	-0.048	-0.048	-0.048	-0.045	-0.039
YDL088C	-0.044	-0.044	-0.043	-0.043	-0.041	-0.041	-0.042	-0.037	-0.039	-0.039	-0.041	-0.041	-0.041	-0.041	-0.041	-0.041	-0.042	-0.043	-0.042	-0.042	-0.043	-0.043	-0.043	-0.043	-0.043	-0.043	-0.043	-0.043	-0.046	-0.046	-0.046	-0.041	-0.039	-0.037	-0.04	-0.04	-0.04	-0.039	-0.036	-0.037	-0.033	-0.033	-0.034	-0.034	-0.035	-0.035	-0.035	-0.035	-0.035
YPR009W	-0.032	-0.028	-0.028	-0.028	-0.025	-0.024	-0.026	-0.024	-0.02	-0.02	-0.021	-0.018	-0.012	0.003	0.001	0.005	0.005	0.002	-0.001	-0.001	-0.001	-0.001	-0.001	-0.002	-0.002	0.002	-0.004	-0.009	-0.006	-0.007	-0.007	-0.011	-0.01	-0.01	-0.01	-0.01	-0.01	-0.01	-0.01	-0.005	-0.009	-0.01	-0.008	-0.006	-0.006	-0.004	-0.001	0.002	-0.009
YOL023W	0.114	0.117	0.113	0.113	0.113	0.113	0.115	0.115	0.115	0.109	0.145	0.145	0.153	0.139	0.143	0.143	0.143	0.183	0.186	0.186	0.186	0.188	0.203	0.2	0.214	0.204	0.237	0.149	0.156	0.108	0.134	0.131	0.072	0.078	0.053	0.114	0.103	0.095	0.092	0.09	0.09	0.074	0.069	0.069	0.069	0.133	0.133	0.133	0.139
YPR157W	0	0	0	0	0	-0.009	-0.009	-0.009	-0.009	-0.009	-0.005	0.057	0.057	0.057	0.057	0.057	0.052	0.067	0.067	0.053	0.053	0.053	0.053	0.053	0.057	0.059	0.059	0.059	0.059	0.059	0.059	0.059	0.059	0.066	0.044	0.044	0.051	0.047	0.047	0.047	0.047	0.051	0.017	0.016	0.016	0.016	0.012	0.012	0.008
YJL049W	0.032	0.032	0.032	0.032	0.028	0.027	0.024	0.026	0.026	0.026	0.024	0.022	0.022	0.022	0.022	0.022	0.022	0.023	0.023	0.021	0.021	0.021	0.021	0.021	0.021	0.021	0.021	0.021	0.021	0.019	0.022	0.024	0.024	0.024	0.024	0.025	0.025	0.025	0.025	0.025	0.025	0.025	0.026	0.026	0.026	0.026	0.026	0.026	0.026
YJL055W	0.086	0.086	0.084	0.074	0.068	0.077	0.085	0.09	0.09	0.09	0.09	0.09	0.091	0.091	0.091	0.092	0.091	0.088	0.088	0.086	0.086	0.084	0.08	0.081	0.08	0.078	0.078	0.078	0.078	0.078	0.078	0.077	0.082	0.077	0.077	0.073	0.065	0.065	0.06	0.066	0.066	0.066	0.066	0.068	0.07	0.07	0.07	0.068	0.067
YGR008C	0	-0.002	-0.002	-0.002	-0.002	-0.001	-0.001	-0.001	-0.003	-0.001	0	0	0	-0.003	-0.003	-0.003	-0.003	-0.003	-0.003	0.001	-0.001	0.002	0.002	0.003	0.004	0.004	0.004	0.004	0.005	0.007	0.007	0.009	0.009	0.009	0.01	0.01	0.01	0.01	0.008	0.007	0.006	0.006	0.006	0.004	0.004	0.005	0.005	0.005	0.005
YOL119C	0.031	0.031	0.012	0.014	0.002	-0.011	-0.011	-0.007	-0.005	-0.019	-0.019	-0.019	-0.014	-0.016	-0.012	-0.004	-0.005	-0.004	-0.007	-0.007	-0.004	-0.005	-0.004	-0.006	-0.006	-0.006	-0.006	-0.006	-0.005	-0.006	-0.007	-0.007	-0.007	-0.007	-0.007	-0.01	-0.009	-0.01	-0.01	-0.009	-0.027	-0.026	-0.031	-0.031	-0.031	-0.031	-0.028	-0.022	-0.026
YNL178W	0.03	0.03	0.028	0.028	0.028	0.028	0.028	0.028	0.028	0.032	0.037	0.036	0.033	0.031	0.037	0.037	0.037	0.038	0.039	0.041	0.041	0.031	0.037	0.039	0.039	0.04	0.031	0.028	0.032	0.021	0.021	0.021	0.019	0.021	0.021	0.021	0.014	0.014	0.014	0.016	0.016	0.016	0.013	0.016	0.015	0.014	0.014	0.014	0.004
YER143W	-0.043	-0.043	-0.043	-0.045	-0.047	-0.048	-0.036	-0.026	-0.032	-0.044	-0.044	-0.031	0	-0.003	-0.018	-0.029	-0.029	-0.029	-0.033	-0.028	-0.051	-0.045	-0.045	-0.048	-0.048	-0.048	-0.057	-0.048	-0.072	-0.064	-0.09	-0.083	-0.083	-0.073	-0.065	-0.045	-0.045	-0.051	-0.043	-0.044	-0.044	-0.044	-0.044	-0.044	-0.044	-0.041	-0.044	-0.061	-0.061
YMR209C	0.035	0.033	0.056	-0.016	0.009	-0.025	0.015	0.017	0.018	0.018	0.007	0.016	0.033	0.033	0.033	0.033	0.036	0.036	0.041	0.042	0.049	0.051	0.051	0.056	0.058	0.059	0.059	0.059	0.056	0.062	0.065	0.072	0.072	0.072	0.072	0.071	0.071	0.071	0.071	0.071	0.071	0.07	0.07	0.049	0.043	0.042	0.042	0.042	0.042
YCL055W	0.002	0.001	0.025	-0.003	-0.011	-0.015	-0.007	0.009	0.065	-0.003	-0.006	-0.006	-0.006	-0.006	-0.001	-0.022	-0.029	-0.017	-0.017	-0.017	-0.008	0.007	-0.043	-0.052	-0.052	-0.057	0.004	0.007	0.01	-0.019	-0.019	-0.019	-0.017	-0.021	-0.002	0.018	0.018	0.018	0.04	0.04	0.04	0.041	0.066	0.073	0.073	0.075	0.075	0.075	0.075
YOR044W	0.012	0.009	0.008	0.008	0.006	0.006	0.006	0.004	0.003	0.001	0.001	0.001	0.001	0.001	-0.001	-0.002	-0.002	0	0	0.001	0.001	0.003	0.003	0.003	0.004	0.004	0.005	0.01	0.013	0.014	0.016	0.013	0.013	0.017	0.018	0.018	0.016	0.016	0.016	0.018	0.014	0.017	0.017	0.014	0.014	0.015	0.011	0.01	0.01
YKR013W	0.044	0.048	0.047	0.047	0.048	0.048	0.035	0.029	0.029	0.033	0.035	0.032	0.032	0.032	0.041	0.041	0.036	0.036	0.03	0.03	0.028	0.04	0.04	0.026	0.018	0.011	0.01	0.003	0.028	0.028	0.028	0.028	0.028	0.028	0	0.003	-0.007	-0.008	-0.008	-0.008	-0.008	0.007	0.011	0.018	0.006	0.006	0.006	0.006	0.006
YPR186C	0.034	0.034	0.035	0.042	0.033	0.025	0.023	0.023	0.025	0.025	0.025	0.026	0.026	0.027	0.028	0.03	0.03	0.03	0.031	0.029	0.029	0.029	0.028	0.028	0.025	0.031	0.027	0.027	0.027	0.027	0.027	0.027	0.027	0.027	0.027	0.027	0.027	0.027	0.027	0.027	0.027	0.026	0.026	0.026	0.026	0.026	0.026	0.028	0.029
YAL017W	0.09	0.09	0.09	0.09	0.091	0.089	0.089	0.088	0.086	0.092	0.094	0.094	0.094	0.092	0.099	0.099	0.101	0.101	0.101	0.096	0.096	0.096	0.091	0.092	0.092	0.092	0.092	0.092	0.093	0.093	0.088	0.088	0.09	0.09	0.09	0.09	0.086	0.086	0.082	0.089	0.085	0.082	0.082	0.08	0.077	0.086	0.084	0.086	0.084
YNR007C	0.041	0.047	0.051	0.051	0.055	0.056	0.065	0.072	0.066	0.066	0.068	0.069	0.07	0.063	0.063	0.063	0.064	0.055	0.053	0.053	0.057	0.051	0.049	0.049	0.051	0.045	0.048	0.046	0.045	0.048	0.052	0.047	0.047	0.046	0.047	0.046	0.051	0.053	0.051	0.051	0.051	0.053	0.053	0.057	0.057	0.062	0.067	0.07	0.069
YBR245C	0.04	0.017	-0.016	0.021	0.047	0.052	0.052	0.031	0.031	0.036	0.028	0.028	0.027	0.013	0.004	-0.002	-0.002	-0.002	0.003	0.003	0.003	-0.003	-0.003	0.002	0.002	0.018	0.004	0.01	0.01	0.013	-0.038	0.017	0.023	0.027	0.052	0.054	0.054	0.05	0.054	0.054	0.064	0.03	0.007	0.007	0.009	0.009	0.009	0.009	0.009
YLR247C	0.031	0.04	0.04	0.04	0.041	0.043	0.046	0.046	0.047	0.046	0.046	0.046	0.046	0.046	0.048	0.049	0.037	0.038	0.038	0.038	0.038	0.038	0.038	0.036	0.036	0.038	0.036	0.036	0.036	0.034	0.034	0.036	0.036	0.036	0.036	0.036	0.036	0.036	0.036	0.036	0.035	0.035	0.035	0.032	0.032	0.032	0.035	0.036	0.036
YOL111C	0.026	0.026	0.026	0.026	0.025	0.025	0.027	0.027	0.022	0.028	0.028	0.028	0.028	0.027	0.025	0.025	0.025	0.025	0.025	0.025	0.025	0.02	0.016	0.016	0.012	0.018	0.018	0.014	0.019	0.023	0.02	-0.002	-0.002	-0.002	0.004	0.008	0.009	0.009	0.009	0.009	0.009	0.009	0.009	0.009	-0.002	-0.002	-0.002	-0.002	-0.002
YOR153W	-0.023	-0.023	-0.023	-0.023	-0.023	-0.023	-0.023	-0.023	-0.027	-0.027	-0.027	-0.024	-0.024	-0.024	-0.018	-0.018	-0.015	0.007	0.006	0.006	0.006	0.006	0.006	0.006	0.006	0.015	0.015	0.014	0.022	0.022	0.022	0.022	0.022	0.022	0.022	0.022	0.021	0.021	0.021	0.021	0.021	0.021	0.021	0.021	0.021	0.021	0.021	0.021	0.021
YJL029C	0.105	0.105	0.112	0.113	0.115	0.119	0.122	0.122	0.12	0.12	0.12	0.12	0.118	0.118	0.118	0.123	0.123	0.137	0.117	0.107	0.107	0.107	0.102	0.104	0.099	0.088	0.099	0.082	0.079	0.096	0.101	0.106	0.111	0.112	0.126	0.126	0.131	0.131	0.129	0.129	0.12	0.121	0.114	0.118	0.099	0.084	0.085	0.084	0.084
YHR079C	0.04	0.039	0.029	0.025	0.026	0.019	0.019	0.019	0.019	0.019	0.019	0.019	0.016	0.009	-0.004	-0.01	-0.009	-0.008	-0.008	-0.003	-0.002	-0.002	-0.002	-0.002	-0.002	-0.002	-0.001	0.002	0.002	-0.003	-0.003	-0.003	-0.001	-0.001	-0.001	0	0	-0.001	-0.001	-0.002	-0.002	0	-0.003	0	0	0	0	-0.001	0.001
YEL005C	0.135	0.135	0.115	0.115	0.115	0.095	0.096	0.101	0.101	0.101	0.094	0.084	0.064	0.058	0.054	0.041	0.027	0.031	0.031	0.035	0.035	0.035	0.026	0.019	0.019	0.019	0.023	0.02	0.02	-0.006	0.013	0.009	0.005	-0.001	-0.017	-0.01	-0.012	-0.003	-0.006	0.008	-0.017	-0.013	0.001	0	0	-0.001	-0.003	-0.004	-0.004
YGL023C	-0.042	-0.042	-0.042	-0.031	-0.031	-0.039	-0.045	-0.045	-0.041	-0.041	-0.035	-0.043	-0.054	-0.047	-0.051	-0.06	-0.06	-0.06	-0.06	-0.065	-0.065	-0.065	-0.065	-0.065	-0.07	-0.066	-0.066	-0.064	-0.064	-0.064	-0.066	-0.072	-0.075	-0.077	-0.082	-0.082	-0.077	-0.077	-0.077	-0.076	-0.076	-0.076	-0.076	-0.076	-0.076	-0.074	-0.074	-0.074	-0.074
YAR019C	-0.036	-0.031	-0.031	-0.034	-0.036	-0.036	-0.036	-0.04	-0.04	-0.04	-0.04	-0.034	-0.024	-0.008	-0.026	-0.023	-0.024	-0.028	-0.035	-0.034	-0.03	-0.032	-0.006	-0.004	-0.013	-0.007	-0.004	-0.004	0.005	0.002	0.009	0.009	-0.011	-0.001	0.003	0.007	0.003	0.005	0.019	0.018	0.014	0.013	0.012	0.015	0.011	-0.004	-0.004	0.005	0.01
YOR187W	0.04	0.043	0.051	0.074	0.067	0.074	0.084	0.06	0.041	0.048	0.048	0.073	0.078	0.078	0.078	0.078	0.069	0.073	0.092	0.097	0.097	0.091	0.115	0.119	0.119	0.119	0.119	0.119	0.119	0.129	0.134	0.14	0.14	0.14	0.098	0.089	0.11	0.11	0.089	0.092	0.086	0.086	0.086	0.086	0.086	0.086	0.086	0.081	0.076
YDR194C	-0.143	-0.143	-0.143	-0.143	-0.142	-0.142	-0.146	-0.146	-0.146	-0.146	-0.146	-0.146	-0.146	-0.146	-0.146	-0.146	-0.146	-0.143	-0.143	-0.141	-0.141	-0.151	-0.147	-0.122	-0.122	-0.122	-0.122	-0.122	-0.122	-0.122	-0.122	-0.12	-0.12	-0.12	-0.12	-0.12	-0.123	-0.123	-0.123	-0.127	-0.13	-0.131	-0.128	-0.128	-0.128	-0.128	-0.104	-0.103	-0.103
YMR055C	0.027	0.026	0.028	0.029	0.029	0.029	0.029	0.029	0.016	0.021	0.018	0.018	0.018	0.015	0.011	0.014	0.014	0.016	0.016	0.018	0.009	0.011	0.011	0.008	0.009	0.008	0.008	0.008	0.007	0.007	0.007	0.005	0.002	0.001	0.001	0.001	0.001	0.001	0	0	-0.004	-0.003	-0.007	-0.01	-0.012	-0.012	-0.01	-0.012	-0.014
YDR381C-A	0	0	0	0	0	0	0	0	0	0	0	0	0	0	0	0	0	0	0	0	0	0	0	0	0	0	0	0	0	0	0	0	0	0	0	0	0	0	0	0	0	0	0	0	0	0	0	0	0
YDR103W	0.111	0.111	0.111	0.118	0.056	0.032	-0.019	0.014	0.079	0.058	0.053	0.053	0.032	0.032	0.022	0.024	0.038	0.038	0.03	0.038	0.049	0.048	0.054	0.054	0.044	0.05	0.054	0.05	0.053	0.054	0.054	0.049	0.059	0.066	0.049	0.052	0.043	0.043	0.037	0.037	0.048	0.048	0.045	0.04	0.04	0.03	0.032	0.023	0.021
YOR077W	0.016	0.018	0.018	0.018	0.018	0.016	0.016	0.015	0.013	0.013	0.013	0.013	0.013	0.013	0.013	0.013	0.01	0.01	0.005	0.005	0.009	0.011	0.013	0.013	0.013	0.013	0.011	0.011	0.011	0.011	0.011	0.013	0.013	0.01	0.01	0.01	0.01	0.009	0.009	0.009	0.014	0.014	0.014	0.014	0.014	0.013	0.013	0.015	0.015
YJL081C	0.004	0.004	0.004	0.003	0.006	0.006	0.006	0.009	0.008	0.003	0.003	0.003	0.005	0.007	0.012	0.012	0.012	0.012	0.012	0.012	0.012	0.012	0.012	0.014	0.014	0.014	0.016	0.016	0.016	0.015	0.018	0.018	0.021	0.017	0.021	0.021	0.021	0.022	0.022	0.022	0.022	0.021	0.022	0.02	0.02	0.021	0.021	0.018	0.017
YAL027W	-0.013	-0.013	-0.006	-0.008	-0.008	-0.01	-0.028	-0.009	-0.018	-0.015	-0.015	-0.015	-0.004	-0.003	-0.01	-0.012	-0.012	-0.009	-0.004	-0.008	-0.006	-0.006	-0.003	0	-0.011	-0.011	-0.005	-0.007	-0.007	-0.009	-0.007	-0.009	-0.001	0	0.002	0	0	0.001	0.012	0.012	0.013	0.017	0.013	0.013	0.018	0.018	0.019	0.019	0.021
YFR009W	0.085	0.08	0.08	0.08	0.069	0.064	0.079	0.079	0.076	0.076	0.076	0.069	0.062	0.065	0.065	0.065	0.072	0.062	0.03	0.066	0.063	0.07	0.052	0.042	0.048	0.054	0.058	0.051	0.046	0.052	0.052	0.056	0.051	0.051	0.048	0.048	0.06	0.06	0.058	0.058	0.062	0.062	0.062	0.062	0.067	0.067	0.05	0.05	0.056
YLL002W	-0.017	-0.017	-0.017	-0.018	-0.018	-0.017	-0.018	-0.021	-0.021	-0.014	-0.011	-0.008	-0.012	-0.018	-0.004	0.001	0	-0.009	-0.006	-0.014	-0.009	-0.001	0.001	0.003	0.003	0.003	0.003	0.009	0.014	0.012	0.016	0.012	0.007	0.007	0.006	0.006	0.007	0.01	0.01	0.004	0.003	0.002	0.002	0.002	0.007	0.007	0.009	0.004	-0.004
YGR255C	0	0	0	0	0	0	0	0	0	0	0	0	0	0	0	0	0	0	0	0	0	0	0	0	0	0	0	0	0	0	0	0	0	0	0	0	0	0	0	0	0	0	0	0	0	0	0	0	0
YJR046W	0	-0.002	-0.002	-0.002	-0.002	-0.002	-0.001	-0.001	-0.001	0.002	-0.001	-0.001	-0.001	-0.001	-0.001	-0.001	0.004	0.004	0.004	0.004	0.005	0.006	0.001	0.001	0.001	0.002	0.002	0.005	0.004	0.003	0.001	0.002	0.002	0.002	0.002	0.003	0.003	0.003	0.003	0.009	0.009	0.009	0.009	0.009	0.005	0.006	0.006	0.006	0.006
YCL036W	0.009	0.006	0.006	0.006	0.006	0.006	0.006	0.006	0.007	0.007	0.009	0.009	0.009	0.012	0.012	0.011	0.013	0.013	0.013	0.014	0.014	0.014	0.014	0.014	0.013	0.013	0.013	0.014	0.013	0.012	0.012	0.012	0.012	0.012	0.013	0.013	0.013	0.013	0.015	0.015	0.013	0.013	0.013	0.013	0.013	0.016	0.016	0.016	0.016
YBR281C	0	0	0	0	0	0	0	0	0	0	0	0	0	0	0	0	0	0	0	0	0	0	0	0	0	0	0	0	0	0	0	0	0	0.163	-0.073	-0.105	-0.094	-0.079	-0.089	-0.089	-0.101	-0.121	-0.099	-0.057	-0.057	-0.057	-0.057	-0.057	-0.057
YFL042C	0.071	0.069	0.069	0.067	0.067	0.067	0.067	0.067	0.051	0.045	0.032	0.034	0.034	0.028	0.028	0.026	0.035	0.03	0.009	0.018	0.008	0.015	0.015	0.023	0.036	0.11	0.119	0.119	0.131	0.118	0.122	0.148	0.152	0.142	0.202	0.185	0.137	0.096	0.096	0.109	0.087	0.092	0.098	0.098	0.098	0.099	0.096	0.096	0.096
YKL008C	0	0	0	0	0	0	0	0	0	0	0	0	0	0	0	0	0	0	0	0	0	0	0	0	0	0	0	0	0	0	0	0	0	0	0	0	0	0	0	0	0	0	0	0	0	0	0	0	0
YIL078W	0.161	0.138	0.134	0.134	0.134	0.134	0.124	0.124	0.124	0.124	0.153	0.153	0.153	0.153	0.149	0.149	0.147	0.147	0.147	0.147	0.147	0.147	0.181	0.182	0.164	0.166	0.273	0.255	0.258	0.258	0.359	0.364	0.476	0.477	0.452	0.452	0.421	0.424	0.374	0.326	0.32	0.294	0.289	0.336	0.299	0.239	0.171	0.147	0.147
YKL208W	-0.036	-0.037	-0.037	-0.037	-0.037	-0.037	-0.037	-0.037	-0.037	-0.035	-0.024	-0.031	-0.026	-0.053	0	0	0	0	0	0	0	0	0	0	0	0	0	0	0	0	0	0	-0.024	-0.024	-0.024	-0.018	-0.018	-0.018	-0.018	-0.013	-0.013	-0.013	-0.015	-0.01	0.054	0.054	0.054	0.054	0.054
YGR101W	0.021	0.023	0.007	0.004	-0.02	-0.018	-0.006	-0.011	-0.007	-0.007	-0.008	-0.003	-0.005	-0.005	-0.003	-0.003	-0.005	-0.02	-0.018	-0.019	-0.019	-0.019	-0.019	-0.019	-0.019	-0.021	-0.021	-0.021	-0.024	-0.01	-0.01	-0.012	-0.013	-0.015	-0.013	-0.011	-0.011	0.003	0.009	0.012	0.01	0.012	0.013	0.013	0.005	0.002	-0.002	-0.002	-0.004
YDR382W	-0.228	-0.209	-0.209	-0.199	-0.057	-0.057	-0.057	-0.048	-0.065	-0.065	-0.065	-0.065	-0.065	-0.065	-0.065	-0.126	-0.126	-0.077	-0.077	-0.085	-0.085	-0.085	-0.104	-0.104	-0.104	-0.104	-0.104	-0.104	-0.104	-0.104	-0.047	-0.047	-0.047	-0.047	-0.047	-0.047	-0.047	-0.047	-0.047	0.013	0.181	0.289	0.318	0.318	0.222	0.221	0.199	-0.176	-0.145
YEL061C	-0.042	-0.051	-0.035	-0.035	-0.035	-0.031	-0.026	-0.026	-0.026	-0.024	-0.024	-0.024	-0.023	-0.025	-0.02	-0.022	-0.022	-0.02	-0.02	-0.02	-0.017	-0.015	-0.02	-0.018	-0.014	-0.01	-0.014	-0.014	-0.014	-0.009	-0.005	-0.005	-0.006	-0.004	-0.008	-0.008	-0.016	-0.016	-0.016	-0.016	-0.016	-0.014	-0.017	-0.021	-0.018	-0.021	-0.043	-0.029	-0.018
YGR098C	-0.009	-0.005	-0.007	-0.01	-0.008	-0.011	-0.009	-0.008	-0.004	-0.004	-0.004	-0.004	-0.004	-0.004	-0.004	-0.006	-0.01	-0.012	0.006	0.041	0.04	0.017	0.018	0.018	0.018	0.018	0.018	0.025	0.023	0.018	0.014	0.005	0.01	0.011	0.012	0.012	0.012	0.015	0.013	0.015	0.015	0.013	0.015	0.018	0.016	0.016	0.016	0.014	0.017
YJR001W	0	0	0	0	0	0	0	0	0	0	0	0	0	0	0	0	0	0	0	0	0	0	0	0	0	0	0	0	0	0	0	0	0	0	0	0	0	0	0	0	0	0	0	0	0	0	0	0	0
YFR007W	-0.017	-0.011	-0.033	-0.018	-0.014	-0.018	-0.017	-0.013	-0.013	-0.013	-0.013	-0.012	0	0.003	0.005	0.003	0	0.006	-0.034	-0.025	-0.026	-0.026	-0.023	-0.028	-0.031	-0.033	-0.033	-0.031	-0.031	-0.034	-0.031	-0.031	-0.035	-0.027	-0.015	-0.015	-0.015	-0.011	-0.011	-0.011	-0.003	0.001	0.001	0.006	-0.008	-0.02	-0.011	-0.05	-0.049
YNL081C	0.025	0.025	0.022	0.024	0.026	0.026	0.033	0.035	0.041	0.043	0.036	0.039	0.039	0.039	0.039	0.039	0.032	0.03	0.031	0.031	0.031	0.031	0.029	0.028	0.028	0.028	0.028	0.026	0.04	0.038	0.038	0.036	0.036	0.036	0.036	0.035	0.042	0.032	0.029	0.024	0.018	0.018	0.018	0.018	0.019	0.018	0.018	0.018	0.018
YHR106W	-0.029	-0.03	-0.03	-0.027	-0.025	-0.018	-0.016	-0.016	-0.016	-0.016	-0.016	-0.016	-0.016	-0.02	-0.024	-0.024	-0.03	-0.03	-0.03	-0.025	-0.027	-0.021	-0.022	-0.026	-0.026	-0.022	-0.041	-0.084	-0.086	-0.094	-0.077	-0.083	-0.083	-0.083	-0.094	-0.118	-0.111	-0.111	-0.111	-0.111	-0.09	-0.105	-0.076	-0.06	-0.031	-0.031	-0.031	-0.025	-0.03
YDR240C	-0.018	-0.012	-0.017	-0.017	-0.017	-0.017	-0.033	-0.074	-0.072	-0.068	-0.068	-0.055	-0.055	-0.044	-0.029	-0.01	-0.01	-0.004	0.004	-0.006	-0.006	-0.003	-0.003	0.004	0.026	0.022	0.024	0.021	0.025	0.013	0.011	-0.003	0.005	0.005	0.012	0.01	0.01	0.01	0.012	0.015	0.015	0.015	0.012	0.012	0.012	0.012	0.012	0.011	0.011
YGR216C	-0.024	-0.024	-0.024	-0.026	-0.026	-0.026	-0.028	-0.032	-0.032	-0.062	-0.05	-0.051	-0.057	-0.057	-0.052	-0.061	-0.061	-0.061	-0.065	-0.053	-0.059	-0.062	-0.062	-0.053	-0.06	-0.026	-0.031	-0.034	-0.031	-0.027	-0.056	-0.058	-0.053	-0.053	-0.043	-0.045	-0.045	-0.045	-0.049	-0.045	-0.044	-0.052	-0.053	-0.053	-0.048	-0.046	-0.043	-0.041	-0.041
YBR094W	0.077	0.077	0.075	0.081	0.081	0.081	0.081	0.075	0.072	0.072	0.072	0.063	0.061	0.066	0.067	0.067	0.067	0.067	0.067	0.067	0.067	0.083	0.092	0.057	0.079	0.079	0.077	0.077	0.073	0.073	0.073	0.073	0.073	0.073	0.073	0.063	0.064	0.061	0.061	0.061	0.054	0.051	0.046	0.05	0.046	0.043	0.043	0.043	0.054
YNR015W	0.04	0.04	0.04	0.05	0.049	0.049	0.051	0.058	0.047	0.047	0.047	0.049	0.049	0.059	0.054	0.056	0.056	0.06	0.051	0.051	0.051	0.056	0.056	0.049	0.048	0.047	0.047	0.047	0.044	0.044	0.049	0.049	0.049	0.048	0.037	0.027	0.026	0.031	0.026	0.034	0.024	0.024	0.021	0.024	0.006	0.011	-0.003	-0.002	-0.002
YGR079W	-0.055	-0.044	-0.034	-0.034	-0.028	-0.026	-0.059	-0.041	-0.042	-0.02	-0.02	-0.022	-0.037	-0.047	-0.056	-0.105	-0.03	-0.018	-0.018	-0.024	-0.024	-0.021	-0.013	-0.009	-0.009	-0.009	-0.009	-0.009	-0.012	-0.002	-0.013	-0.013	-0.011	-0.011	-0.011	-0.011	-0.016	-0.007	-0.007	0.005	0.005	0.014	0.004	0.004	0.004	0.013	0.014	0.001	0.001
YMR236W	-0.023	-0.023	-0.023	-0.02	-0.025	-0.025	-0.024	-0.022	-0.025	-0.026	-0.027	-0.027	-0.029	-0.029	-0.029	-0.029	-0.029	-0.029	-0.029	-0.029	-0.031	-0.031	-0.028	-0.028	-0.026	-0.024	-0.027	-0.03	-0.031	-0.033	-0.033	-0.033	-0.033	-0.033	-0.033	-0.033	-0.033	-0.033	-0.033	-0.029	-0.027	-0.027	-0.027	-0.026	-0.024	-0.026	-0.026	-0.027	-0.025
YML116W	0.035	0.035	0.035	0.035	0.039	0.034	0.03	0.029	0.029	0.031	0.04	0.04	0.04	0.04	0.04	0.04	0.04	0.04	0.04	0.04	0.041	0.044	0.044	0.044	0.043	0.043	0.043	0.043	0.043	0.044	0.042	0.046	0.046	0.047	0.048	0.048	0.046	0.046	0.047	0.043	0.043	0.046	0.047	0.046	0.046	0.046	0.047	0.046	0.046
YOL032W	0.019	0.02	0.02	0.022	0.021	-0.002	-0.002	-0.002	-0.003	0.003	0.003	0.009	0.011	0.011	0.011	0.007	0.008	-0.002	-0.002	-0.002	-0.002	-0.002	-0.002	-0.002	-0.006	-0.009	-0.009	-0.011	-0.015	-0.015	-0.015	-0.015	-0.014	-0.016	-0.014	-0.014	-0.026	-0.02	-0.025	-0.023	-0.023	-0.02	-0.025	-0.024	-0.022	-0.042	-0.042	-0.04	-0.04
YGL187C	0.033	0.033	0.033	0.033	0.033	0.033	0.032	0.03	0.031	0.031	0.031	0.029	0.03	0.028	0.03	0.03	0.029	0.031	0.035	0.035	0.035	0.035	0.035	0.035	0.034	0.036	0.036	0.037	0.037	0.037	0.037	0.037	0.039	0.039	0.038	0.039	0.039	0.039	0.038	0.038	0.038	0.038	0.036	0.036	0.036	0.036	0.036	0.037	0.037
YBR114W	-0.038	-0.035	-0.035	-0.035	-0.035	-0.035	-0.035	-0.032	-0.029	-0.029	-0.031	-0.03	-0.03	-0.03	-0.03	-0.03	-0.028	-0.028	-0.028	-0.028	-0.028	-0.029	-0.034	-0.051	-0.067	-0.062	-0.062	-0.066	-0.066	-0.067	-0.08	-0.064	-0.047	-0.053	-0.053	-0.053	-0.056	-0.052	-0.053	-0.053	-0.047	-0.051	-0.051	-0.051	-0.054	-0.054	-0.054	-0.057	-0.054
YPL210C	0.052	0.052	0.041	0.041	0.041	0.038	0.036	0.031	0.034	0.034	0.034	0.031	0.031	0.041	0.036	0.03	0.026	0.026	0.03	0.03	0.03	0.015	0.018	0.008	-0.009	-0.009	-0.006	-0.002	-0.002	-0.002	-0.002	-0.002	-0.005	-0.005	-0.005	-0.005	-0.005	-0.005	-0.005	-0.005	-0.005	-0.005	-0.005	-0.007	-0.003	0.007	0.012	0.012	0.012
YGR161C	0.02	0.053	0.08	0.12	0.129	0.165	0.15	0.144	0.144	0.188	0.11	0.084	0.084	0.084	0.098	0.098	0.098	0.098	0.117	0.117	0.117	0.117	0.109	0.109	0.109	0.109	0.109	0.075	0.08	0.071	0.145	0.149	0.149	0.159	-0.022	-0.022	-0.022	-0.022	-0.022	-0.022	-0.022	-0.022	-0.022	-0.022	-0.027	-0.067	-0.067	-0.073	-0.105
YPL129W	-0.06	-0.062	-0.062	-0.062	-0.062	-0.064	-0.06	-0.049	-0.049	-0.049	-0.049	-0.049	-0.049	-0.049	-0.049	-0.05	-0.048	-0.048	-0.051	-0.05	-0.046	-0.051	-0.048	-0.05	-0.05	-0.033	-0.033	-0.033	-0.027	-0.026	-0.026	-0.026	-0.028	-0.025	-0.023	-0.023	-0.023	-0.021	-0.019	-0.019	-0.019	-0.018	-0.018	-0.018	-0.018	-0.018	-0.018	-0.016	-0.01
YKL205W	0.045	0.045	0.039	0.039	0.04	0.055	0.055	0.057	0.057	0.057	0.056	0.051	0.051	0.051	0.051	0.051	0.049	0.049	0.046	0.043	0.044	0.047	0.047	0.047	0.035	0.035	0.029	0.035	0.038	0.039	0.039	0.039	0.035	0.035	0.037	0.039	0.04	0.039	0.039	0.039	0.039	0.039	0.039	0.039	0.039	0.039	0.041	0.041	0.041
YOR142W	-0.066	-0.068	-0.068	-0.068	-0.068	-0.068	-0.068	-0.068	-0.07	-0.072	-0.077	-0.077	-0.075	-0.075	-0.073	-0.071	-0.071	-0.071	-0.072	-0.072	-0.072	-0.072	-0.072	-0.072	-0.072	-0.072	-0.072	-0.072	-0.076	-0.076	-0.076	-0.076	-0.076	-0.076	-0.072	-0.072	-0.072	-0.077	-0.077	-0.077	-0.079	-0.08	-0.077	-0.074	-0.074	-0.074	-0.076	-0.076	-0.076
YKR035W-A	-0.051	-0.051	-0.051	-0.053	-0.055	-0.066	-0.084	-0.084	-0.084	-0.084	-0.087	-0.087	-0.09	-0.09	-0.09	-0.102	-0.09	-0.09	-0.095	-0.084	-0.086	-0.086	-0.087	-0.091	-0.081	-0.078	-0.078	-0.075	-0.077	-0.067	-0.067	-0.05	-0.043	-0.041	-0.042	-0.047	-0.047	-0.047	-0.048	-0.045	-0.046	-0.048	-0.048	-0.048	-0.048	-0.049	-0.052	-0.052	-0.047
YMR198W	-0.013	-0.013	-0.014	-0.017	-0.015	-0.015	-0.015	-0.016	-0.015	-0.015	-0.015	-0.012	-0.012	-0.016	-0.016	-0.02	-0.021	-0.021	-0.02	-0.022	-0.019	-0.022	-0.023	-0.023	-0.023	-0.022	-0.023	-0.023	-0.023	-0.02	-0.02	-0.021	-0.021	-0.021	-0.021	-0.021	-0.02	-0.02	-0.022	-0.022	-0.022	-0.022	-0.022	-0.021	-0.021	-0.023	-0.022	-0.023	-0.023
YLR453C	-0.113	-0.171	-0.171	-0.171	-0.171	-0.171	-0.197	-0.19	-0.156	-0.185	-0.131	-0.135	-0.135	-0.108	-0.12	-0.128	-0.144	-0.087	-0.068	-0.061	-0.076	-0.101	-0.101	-0.085	-0.101	-0.093	-0.093	-0.095	-0.104	-0.105	-0.098	-0.098	-0.096	-0.081	-0.067	-0.054	-0.048	-0.029	-0.046	-0.037	-0.037	-0.037	-0.037	-0.037	-0.037	-0.037	-0.037	-0.037	-0.041
YGL080W	-0.023	-0.023	-0.019	-0.031	-0.032	-0.03	-0.039	-0.032	-0.035	-0.035	-0.035	-0.034	-0.022	-0.021	-0.022	-0.022	-0.027	-0.022	-0.035	-0.038	-0.045	-0.045	-0.052	-0.052	-0.051	-0.051	-0.051	-0.054	-0.054	-0.054	-0.051	-0.051	-0.045	-0.051	-0.048	-0.049	-0.059	-0.059	-0.059	-0.06	-0.06	-0.061	-0.049	-0.05	-0.044	-0.049	-0.049	-0.049	-0.047
YBR105C	0.074	0.123	0.008	-0.055	0.003	0.003	0.003	0.003	0.016	-0.008	-0.028	-0.028	0.003	0.003	0	0	0	0	0	0	0	0	0	0	0	0	0	0	0	0	0	0	0	0	0	0	0	0	0	0	0	0	0	0.035	0.026	0.026	0.026	0.026	0.026
YDR353W	0.007	0.007	0.007	0.007	0.007	0.007	0.007	0.005	0.012	0.01	0.01	0.01	0.01	0.01	0.005	0.005	0.003	0.003	0.003	-0.001	-0.001	-0.001	-0.001	0.001	0.001	-0.005	-0.017	-0.016	-0.022	-0.022	-0.022	-0.022	-0.022	-0.026	-0.04	-0.037	-0.046	-0.044	-0.044	-0.044	-0.052	-0.049	-0.045	-0.049	-0.049	-0.046	-0.046	-0.046	-0.046
YBR244W	-0.087	-0.08	-0.082	-0.082	-0.076	-0.076	-0.076	-0.077	-0.077	-0.077	-0.087	-0.087	-0.079	-0.079	-0.094	-0.086	-0.082	-0.082	-0.09	-0.086	-0.086	-0.081	-0.079	-0.076	-0.091	-0.099	-0.099	-0.099	-0.106	-0.158	-0.159	-0.207	-0.23	-0.157	-0.145	-0.144	-0.144	-0.144	-0.139	-0.138	-0.1	-0.104	-0.104	-0.077	-0.073	-0.102	-0.076	-0.07	-0.082
YDL027C	0	0.002	-0.005	-0.006	-0.006	-0.009	-0.011	-0.014	-0.014	-0.014	-0.014	-0.014	-0.013	-0.013	-0.013	-0.013	-0.019	-0.019	-0.019	-0.019	-0.02	-0.022	-0.02	-0.018	-0.02	-0.02	-0.02	-0.02	-0.025	-0.025	-0.027	-0.027	-0.035	-0.033	-0.041	-0.041	-0.039	-0.031	-0.033	-0.031	-0.031	-0.031	-0.034	-0.031	-0.029	-0.029	-0.029	-0.029	-0.032
YIL089W	0.032	0.032	0.033	0.028	0.027	0.03	0.03	0.03	0.03	0.031	0.029	0.025	0.025	0.024	0.024	0.024	0.024	0.024	0.024	0.024	0.022	0.024	0.03	0.028	0.028	0.029	0.028	0.026	0.026	0.026	0.03	0.03	0.029	0.029	0.029	0.022	0.028	0.028	0.019	0.021	0.021	0.023	0.023	0.025	0.022	0.022	0.022	0.022	0.022
YDL215C	0.103	0.112	0.112	0.112	0.116	0.122	0.134	0.15	0.164	0.166	0.166	0.166	0.166	0.163	0.163	0.138	0.139	0.149	0.139	0.139	0.139	0.132	0.132	0.132	0.132	0.132	0.132	0.132	0.132	0.139	0.139	0.144	0.142	0.142	0.142	0.137	0.137	0.137	0.137	0.146	0.146	0.146	0.16	0.16	0.158	0.155	0.155	0.157	0.157
YIL053W	0	0	0	0	0	0	0	0	0	0	0	0	0	0	0	0	0	0	0	0	0	0	0	0	0	0	0	0	0	0	0	0	0	0	0	0	0	0	0	0	0	0	0	0	0	0	0	0	0
YHR143W-A	-0.026	-0.026	-0.026	-0.026	-0.023	-0.023	-0.023	-0.023	-0.023	-0.023	-0.023	-0.023	-0.017	-0.017	-0.021	-0.021	-0.021	-0.021	-0.017	-0.017	-0.022	-0.022	-0.022	-0.022	-0.022	-0.022	-0.022	-0.022	-0.022	-0.022	-0.022	-0.021	-0.021	-0.021	-0.021	-0.021	-0.045	-0.024	-0.022	-0.022	-0.027	-0.028	-0.02	-0.017	-0.004	-0.004	-0.015	-0.015	-0.015
YKL038W	0.02	0.02	0.018	0.018	0.018	0.018	0.018	0.019	0.023	0.023	0.02	0.018	0.018	0.02	0.027	0.021	0.021	0.021	0.021	0.021	0.021	0.021	0.02	0.015	0.015	0.015	0.015	0.013	0.013	0.013	0.013	0.013	0.012	0.012	0.007	0.005	0.004	0.002	-0.003	-0.001	-0.001	-0.001	-0.003	-0.003	-0.005	-0.006	-0.005	-0.006	-0.006
YOR099W	0.145	0.145	0.145	0.144	0.129	0.129	0.132	0.132	0.134	0.138	0.138	0.138	0.138	0.138	0.132	0.132	0.132	0.132	0.132	0.132	0.132	0.132	0.13	0.13	0.13	0.13	0.13	0.13	0.131	0.131	0.135	0.135	0.15	0.15	0.15	0.125	0.131	0.137	0.115	0.115	0.115	0.115	0.115	0.115	0.091	0.092	0.094	0.094	0.094
YDL224C	0.091	0.095	0.095	0.104	0.104	0.104	0.076	0.086	0.086	0.111	0.111	0.108	0.1	0.109	0.109	0.109	0.113	0.112	0.112	0.103	0.097	0.088	0.106	0.112	0.134	0.139	0.134	0.134	0.15	0.164	0.152	0.14	0.11	0.11	0.098	0.085	0.081	0.013	-0.091	-0.102	-0.115	-0.056	-0.083	-0.076	-0.024	-0.057	-0.065	-0.057	-0.051
YJL041W	-0.005	-0.008	-0.006	-0.007	-0.007	-0.008	-0.008	-0.007	-0.007	-0.008	-0.008	-0.008	-0.008	-0.008	-0.008	-0.008	-0.008	-0.006	-0.004	-0.004	-0.004	-0.004	-0.004	-0.004	-0.004	-0.004	-0.004	-0.004	-0.004	-0.004	-0.004	-0.004	-0.004	-0.004	-0.004	-0.004	-0.005	-0.005	-0.005	-0.005	-0.005	-0.004	-0.004	-0.004	-0.004	-0.004	-0.004	-0.004	-0.003
YKR063C	-0.038	-0.043	-0.043	-0.045	-0.045	-0.049	-0.053	-0.048	-0.048	-0.047	-0.047	-0.049	-0.049	-0.049	-0.05	-0.05	-0.05	-0.05	-0.05	-0.047	-0.046	-0.049	-0.049	-0.047	-0.045	-0.04	-0.04	-0.036	-0.04	-0.04	-0.042	-0.044	-0.044	-0.044	-0.044	-0.045	-0.045	-0.047	-0.051	-0.051	-0.051	-0.051	-0.051	-0.051	-0.051	-0.051	-0.049	-0.047	-0.047
YLR138W	0.006	0.004	0.003	0.002	0.001	0.013	0.012	0.012	0.012	0.011	0.01	0.012	0.007	0.008	0.002	-0.005	-0.005	-0.005	-0.003	-0.003	-0.003	-0.004	-0.007	-0.008	-0.007	-0.001	-0.002	-0.002	-0.004	-0.002	-0.002	0.001	0.001	0.002	0.002	0.001	-0.001	-0.001	-0.001	-0.001	-0.001	-0.001	0.001	0.006	0.004	0.008	0.008	0.008	0.008
YJR006W	0.01	0.011	0.011	0.013	0.013	0.014	0.014	0.012	0.012	0.012	0.014	0.01	0.008	0.008	0.007	0.006	0.008	0.006	0.006	0.006	0.006	0.006	0.006	0.006	0.006	0.006	0.005	0.01	0.013	0.013	0.013	0.014	0.014	0.013	0.013	0.013	0.012	0.012	0.012	0.012	0.012	0.012	0.012	0.008	0.007	0.007	0.008	0.008	0.008
YHR146W	0.114	0.114	0.114	0.114	0.114	0.109	0.109	0.114	0.114	0.114	0.114	0.114	0.118	0.114	0.11	0.142	0.142	0.142	0.142	0.142	0.142	0.154	0.148	0.148	0.097	0.097	0.093	0.085	0.08	0.08	0.08	0.08	0.08	0.075	0.087	0.123	0.083	0.139	0.139	0.175	0.215	0.215	0.215	0.209	0.198	0.198	0.198	0.156	0.248
YGR004W	0.041	0.041	0.041	0.041	0.041	0.041	0.041	0.043	0.043	0.043	0.041	0.044	0.044	0.044	0.044	0.038	0.043	0.043	0.043	0.041	0.042	0.045	0.045	0.041	0.037	0.041	0.041	0.041	0.041	0.044	0.044	0.044	0.041	0.048	0.045	0.045	0.045	0.045	0.045	0.045	0.043	0.051	0.048	0.046	0.046	0.044	0.041	0.041	0.041
YCR077C	0.034	0.035	0.035	0.032	0.032	0.032	0.032	0.032	0.05	0.053	0.054	0.042	0.042	0.025	0.016	0.016	0.016	0.016	0.02	0.011	0.016	0.016	0.016	0.028	0.028	0.022	0.022	0.012	0.012	0.021	0.021	0.025	0.025	0.025	0.021	0.021	0.021	0.021	0.021	0.021	0.021	0.021	0.019	0.017	0.015	0.015	0.018	0.018	0.018
YDR291W	-0.002	-0.006	-0.004	-0.004	-0.004	-0.003	-0.007	-0.006	0.001	0.001	0.001	0.001	0.001	0.006	0	-0.003	-0.007	-0.007	-0.006	-0.004	-0.002	-0.011	-0.011	-0.011	-0.013	-0.011	-0.01	-0.012	-0.008	-0.008	-0.008	-0.008	-0.008	-0.008	-0.005	-0.001	0.008	0.008	0.008	0.008	0.008	0.008	0.008	0.008	0.008	0.008	0.009	0.009	0.009
YNR028W	0.01	0.01	0.01	0.008	0.008	0.011	0.011	0.013	0.013	0.013	0.011	0.012	0.012	0.012	0.004	0.001	0.011	0.01	0.01	0.01	0.01	0.01	0.011	0.011	0.008	0.014	0.014	0.002	0.004	0.004	0.004	0.004	0.004	0.004	-0.016	-0.02	-0.021	-0.021	-0.021	-0.016	-0.01	-0.017	-0.014	-0.014	-0.014	-0.014	-0.014	-0.016	-0.011
YPL009C	0.054	0.054	0.053	0.053	0.059	0.062	0.066	0.061	0.062	0.062	0.062	0.06	0.06	0.061	0.064	0.064	0.064	0.064	0.064	0.064	0.064	0.064	0.064	0.064	0.064	0.061	0.061	0.061	0.061	0.061	0.061	0.058	0.058	0.058	0.058	0.059	0.059	0.059	0.059	0.059	0.059	0.059	0.059	0.059	0.059	0.058	0.059	0.059	0.059
YBR171W	-0.009	-0.009	-0.01	-0.014	-0.019	-0.019	-0.019	-0.018	-0.018	-0.019	-0.02	-0.02	-0.02	-0.02	-0.02	-0.02	-0.021	-0.021	-0.021	-0.021	-0.021	-0.02	-0.019	-0.019	-0.018	-0.018	-0.018	-0.019	-0.019	-0.019	-0.02	-0.02	-0.02	-0.02	-0.019	-0.021	-0.021	-0.021	-0.02	-0.02	-0.023	-0.023	-0.024	-0.024	-0.024	-0.024	-0.024	-0.024	-0.024
YER134C	0.047	0.009	0.009	0.009	0.024	0.017	0.003	-0.03	-0.03	-0.03	-0.03	-0.015	-0.016	-0.024	-0.024	-0.024	-0.024	-0.021	-0.016	-0.017	-0.017	-0.024	-0.024	-0.024	-0.011	-0.009	-0.012	-0.009	-0.009	-0.009	-0.009	-0.009	-0.012	-0.012	-0.009	-0.007	-0.007	-0.007	-0.007	-0.007	-0.007	-0.005	-0.005	-0.005	0.006	0.003	0.003	0.003	0.003
YER153C	0.016	0.021	0.021	0.021	0.021	0.021	0.022	0.021	0.021	0.021	0.021	0.02	0.02	0.02	0.02	0.018	0.018	0.019	0.027	0.027	0.025	0.025	0.025	0.026	0.03	0.032	0.032	0.032	0.032	0.032	0.032	0.032	0.032	0.031	0.031	0.029	0.027	0.026	0.026	0.023	0.023	0.023	0.023	0.023	0.023	0.024	0.025	0.025	0.024
YIL065C	0.016	0.015	0.017	0.017	0.017	0.019	0.023	0.023	0.027	0.027	0.027	0.025	0.024	0.018	0.03	0.034	0.034	0.04	0.043	0.043	0.043	0.043	0.043	0.04	0.04	0.04	0.04	0.025	0.021	0.021	0.021	0.021	0.02	0.02	0.024	0.024	0.024	0.024	0.024	0.024	0.024	0.024	0.024	0.024	0.026	0.027	0.027	0.025	0.025
YER056C	0.051	0.051	0.051	0.068	0.068	0.068	0.068	0.068	0.068	0.068	0.068	0.068	0.068	0.068	0	0	0	0	0	0	0	0	0	0	0	0	0	0	0	0	0	0	0	0	0	0	0	0	0	0	0	0	0	0	0	0	0	0	0
YPL105C	-0.021	-0.02	-0.019	-0.017	-0.016	-0.009	-0.006	-0.003	-0.003	-0.004	-0.005	-0.007	-0.002	-0.002	-0.002	-0.003	-0.001	-0.001	0.005	0.005	0.005	0.005	0.005	0.005	0.005	0.006	0.006	0.006	0.006	0.006	0.006	0.009	0.009	0.008	0.008	0.008	0.01	0.009	0.009	0.009	0.009	0.01	0.01	0.011	0.011	0.011	0.009	0.009	0.009
YKL060C	0	0	0	0	0	0	0	0	0	0	0	0	0	0	0	0	0	0	0	0	0	0	0	0	0	0	0	0	0	0	0	0	0	0	0	0	0	0	0	0	0	0	0	0	0	0	0	0	0
YGL144C	0.005	0.005	0.005	0.005	-0.002	0.004	0.02	0.022	0.022	0.022	0.018	0.017	0	0.011	-0.022	-0.023	-0.023	-0.023	-0.025	-0.029	-0.029	-0.042	-0.028	-0.027	-0.03	-0.022	-0.022	-0.022	-0.022	-0.024	-0.024	-0.023	-0.021	-0.022	-0.017	-0.017	-0.017	-0.016	-0.02	-0.024	-0.022	-0.025	-0.022	-0.022	-0.022	-0.022	-0.019	-0.023	-0.023
[truncated: 3,441 more rows]
[truncated: 952 more columns]
