# Supplementary material for: Constitutive turnover of histone H2A.Z at yeast promoters requires the preinitiation complex
Source: eLife. 2016 Jul 20;5:e14243. doi: 10.7554/eLife.14243 (PMC4995100; doi:10.7554/eLife.14243)
Supplement: Figure 1—source data 7. — DOI: http://dx.doi.org/10.7554/eLife.14243.010 [file elife-14243-fig1-data7.zip › Figure_1--source_data_7/WT(noFRB)_H2A_+RAP.txt]

gene_name	-500	-499	-498	-497	-496	-495	-494	-493	-492	-491	-490	-489	-488	-487	-486	-485	-484	-483	-482	-481	-480	-479	-478	-477	-476	-475	-474	-473	-472	-471	-470	-469	-468	-467	-466	-465	-464	-463	-462	-461	-460	-459	-458	-457	-456	-455	-454	-453	-452
YLR395C	11.759	11.759	11.759	11.759	11.759	11.759	11.759	11.759	11.759	11.759	11.759	11.759	11.759	11.759	11.759	11.62	11.531	11.531	11.531	11.531	11.531	11.531	11.531	11.674	11.674	11.674	11.674	11.674	11.674	11.531	11.531	11.531	11.531	11.531	11.531	11.531	11.531	11.531	11.531	11.25	11.25	11.25	11.25	11.25	11.108	11.108	11.108	10.546	10.315
YJR047C	1.587	1.587	1.587	1.587	1.587	1.587	1.587	1.587	1.587	1.587	1.587	1.587	1.587	1.587	1.587	1.074	1.074	1.213	1.213	1.213	1.213	1.213	1.213	1.213	1.213	1.213	1.213	1.213	1.213	1.213	1.074	1.074	1.074	1.074	1.074	1.074	0.793	0.793	0.793	0.793	0.793	0.793	0.793	0.793	0.793	0.793	0.793	0.793	0.793
YGR289C	6.126	6.126	6.126	6.126	6.126	6.126	6.126	6.126	6.126	6.264	6.264	6.407	6.407	6.407	6.268	6.268	6.268	6.41	6.41	6.41	6.41	6.41	6.41	6.41	6.41	6.41	6.41	6.41	6.41	6.41	6.41	6.41	6.41	6.41	6.41	6.41	6.41	6.41	6.41	6.41	6.41	6.41	6.41	6.41	6.41	6.272	6.272	6.272	6.272
YLR436C	5.508	5.508	5.508	5.508	5.739	5.508	5.401	5.031	4.889	4.889	4.889	4.889	4.889	4.889	5.028	4.654	4.654	4.654	4.654	4.654	4.512	4.65	4.65	4.65	4.65	4.65	4.65	4.597	5.301	5.301	5.301	5.675	5.675	5.675	5.675	5.675	5.675	6.045	6.045	6.045	6.045	6.045	6.045	6.184	6.184	6.184	6.184	6.184	6.184
YPL007C	2.295	2.295	2.152	2.152	2.01	2.01	2.01	2.152	2.572	2.572	2.995	2.995	2.995	2.995	2.995	2.995	2.995	2.995	2.995	2.764	2.764	2.113	1.967	1.828	1.828	2.525	2.525	2.525	2.525	2.525	2.664	3.087	3.315	3.315	3.315	3.966	3.966	3.966	3.966	3.966	3.966	3.966	4.336	5.453	6.015	6.015	6.015	6.158	6.158
YOL060C	5.927	5.788	5.696	5.696	5.696	5.696	5.696	5.696	5.696	5.696	5.696	5.696	5.696	5.696	5.696	5.696	5.557	5.557	5.557	5.557	5.557	4.902	4.764	4.764	4.764	4.764	4.764	4.159	4.02	4.02	4.02	4.02	4.02	4.02	3.462	3.462	3.462	3.462	3.462	3.462	3.462	3.462	2.206	2.063	1.921	1.921	1.921	1.921	1.921
YDR247W	6.112	6.112	6.112	5.831	5.689	5.689	5.689	5.689	5.689	5.689	5.689	5.689	5.458	5.458	5.458	5.458	5.458	5.458	5.458	5.315	5.454	5.454	5.08	4.426	4.426	4.426	4.845	4.845	4.845	4.845	4.845	4.845	4.845	4.845	4.845	4.845	4.845	4.845	4.845	4.934	4.931	4.931	5.069	5.069	5.208	5.208	5.208	5.208	5.208
YPL005W	4.718	4.718	4.949	4.949	4.949	4.949	4.668	5.042	5.042	5.042	5.042	5.042	5.042	5.461	5.372	5.515	5.746	5.746	5.604	5.604	5.604	5.604	5.885	6.023	6.023	6.255	7.564	7.564	7.706	7.706	7.706	7.706	7.706	7.706	7.706	7.849	8.219	8.357	8.357	8.357	8.357	8.642	8.781	8.781	8.781	8.923	9.065	9.065	9.065
YOL058W	2.811	2.953	2.814	2.814	2.814	2.814	2.391	2.533	2.53	2.53	2.53	2.53	2.761	2.903	2.903	2.903	2.903	2.903	2.903	2.903	2.903	3.135	3.135	3.135	3.135	3.135	2.992	2.761	2.761	2.619	2.619	2.619	2.619	2.619	2.619	2.476	2.476	2.192	2.192	2.565	2.565	3.305	3.305	3.305	3.679	4.33	4.33	4.33	4.33
YHR019C	12.779	12.782	13.152	13.152	13.152	13.152	13.152	13.152	13.014	13.014	13.014	13.014	13.014	13.014	13.014	13.152	13.152	13.152	13.152	13.152	13.152	13.01	13.01	12.64	12.64	12.27	12.27	12.27	12.27	12.409	11.985	11.985	12.124	12.124	12.124	12.124	12.124	11	10.858	10.858	10.21	10.21	9.136	9.136	9.136	9.136	9.136	9.136	8.994
YLR287C	8.012	8.613	8.613	8.382	8.382	8.382	9.553	9.926	10.069	10.069	10.069	10.069	10.581	11.652	11.652	11.929	11.929	11.929	11.929	11.929	11.929	11.79	12.299	12.299	12.438	12.438	12.438	12.438	12.438	12.438	12.438	12.438	12.438	12.438	12.438	12.438	12.438	12.438	12.438	12.438	12.438	12.438	12.438	12.576	11.555	11.555	11.975	12.117	12.117
YBL050W	11.965	11.965	11.965	11.965	11.965	11.965	11.965	11.965	11.965	11.965	11.965	11.965	11.965	11.734	11.734	11.873	11.873	11.873	11.873	11.873	11.873	11.873	11.873	11.873	11.873	11.873	11.873	11.873	11.873	11.873	11.873	11.873	11.873	11.873	11.873	11.873	11.873	11.873	11.873	11.641	11.641	11.41	11.41	11.41	11.41	11.04	10.901	10.901	10.901
YDL235C	8.151	8.151	8.151	8.151	8.151	8.151	8.151	8.289	8.058	7.916	7.823	7.823	7.823	7.453	7.453	7.453	7.595	7.595	7.595	7.827	7.969	7.969	8.62	9.221	9.221	9.221	9.221	9.221	9.221	9.083	9.599	9.599	9.599	9.599	9.599	9.599	9.599	9.599	9.599	9.599	9.737	9.737	9.737	9.599	9.599	9.456	9.456	9.456	9.456
YBL035C	9.551	8.623	7.556	7.556	7.325	7.325	7.556	7.556	7.556	7.556	7.556	7.556	7.556	7.556	7.556	7.556	7.556	7.271	7.129	6.99	6.99	6.99	6.99	6.99	6.709	6.709	6.709	6.709	6.709	6.709	6.709	6.709	6.709	6.29	6.29	6.29	6.29	6.058	6.058	6.058	4.664	4.383	4.383	4.383	4.151	3.874	3.735	3.735	3.735
YDR011W	3.523	3.523	3.523	3.523	3.523	3.523	3.523	3.523	3.523	3.523	3.523	3.523	3.523	3.523	3.523	3.523	3.523	3.523	3.523	3.523	3.523	3.523	3.523	2.551	2.551	2.64	2.64	2.64	2.409	2.548	2.548	2.548	2.548	2.548	2.548	2.548	2.548	2.548	2.548	2.548	2.548	2.548	2.548	2.548	2.548	2.316	2.316	2.316	2.316
YLR186W	11.858	11.858	12	12	12	12	12	12	12	12	12	12	12	12	12	12	12	12	11.858	11.996	11.996	11.996	11.996	11.996	11.996	11.996	11.996	11.996	11.858	11.858	11.993	12.274	12.274	12.412	12.412	12.412	12.412	12.27	12.27	12.27	11.896	12.128	12.128	12.128	12.128	12.128	12.266	12.266	12.266
YER139C	6.844	6.844	7.218	7.218	7.641	7.641	7.641	7.641	7.36	7.36	7.641	7.78	7.78	8.057	8.057	8.057	8.2	8.2	9.267	9.267	9.267	9.694	9.694	9.694	9.694	9.694	9.694	9.832	9.832	10.206	10.206	10.206	10.437	10.437	10.437	10.437	10.437	10.58	10.718	10.718	10.718	10.718	11.231	11.369	11.654	11.654	12.024	12.255	12.255
YGL221C	5.92	4.383	3.729	3.359	3.127	3.554	3.038	3.319	5.981	5.981	5.981	6.12	6.12	6.12	6.493	6.771	8.4	8.4	8.4	8.4	8.543	8.543	8.543	8.543	8.262	8.311	8.311	8.311	8.454	9.575	10.279	10.279	10.279	10.279	10.279	10.556	10.695	10.695	10.695	10.695	11.439	13.257	13.257	13.399	13.399	13.399	13.399	13.399	13.63
YLR125W	9.186	9.186	9.186	9.837	9.837	9.837	10.068	10.068	10.068	10.068	9.787	9.876	10.015	10.015	10.015	10.477	10.477	10.477	11.175	11.175	11.175	11.175	10.894	10.894	10.894	10.755	11.218	11.218	11.357	11.218	11.218	11.218	11.218	11.357	11.357	11.357	11.218	11.357	11.218	11.076	11.076	10.933	11.214	11.214	11.588	11.588	11.588	11.588	11.588
YLR039C	7.151	7.151	7.151	7.151	7.151	7.151	7.151	6.87	6.728	6.728	6.728	6.728	6.393	6.393	6.393	6.393	6.393	6.393	5.828	4.621	4.621	4.667	4.667	5.407	6.058	6.058	6.058	6.058	6.058	6.058	6.336	6.193	6.193	6.193	6.193	6.193	6.332	6.332	6.332	6.332	6.332	6.332	6.332	6.332	6.609	6.471	6.471	6.471	6.328
YPL170W	10.101	10.101	10.386	10.756	11.958	11.958	11.958	11.958	12.19	12.19	12.19	12.332	12.471	12.471	12.471	12.471	12.471	12.471	12.471	12.471	12.471	12.471	12.471	12.471	12.471	12.471	12.332	12.332	12.332	12.332	12.332	12.332	12.332	12.19	12.19	12.19	12.19	12.19	12.19	12.19	12.19	12.19	12.19	12.19	12.19	12.193	12.055	12.055	12.055
YGL108C	6.251	6.528	6.671	6.955	6.955	6.955	7.329	7.329	7.468	7.468	7.468	7.236	7.236	7.752	7.752	7.752	7.752	7.752	7.895	7.895	7.895	7.895	7.895	7.895	7.895	7.895	7.895	7.895	7.663	7.663	7.663	7.663	7.663	7.29	7.29	7.29	7.29	7.521	7.521	7.521	7.521	7.521	7.521	7.521	7.521	7.663	7.663	7.663	7.663
YPL032C	9.559	9.559	9.421	9.421	9.421	9.282	9.282	9.282	9.282	9.282	9.282	9.282	9.282	9.282	9.282	9.282	8.997	8.997	8.997	8.997	8.713	8.713	8.713	8.713	8.713	8.713	8.713	8.713	8.713	8.713	8.713	8.713	8.428	8.428	8.428	8.428	8.428	8.428	8.054	8.058	8.058	8.058	8.058	8.058	8.058	8.058	7.919	7.919	7.919
YJR060W	16.927	16.927	16.927	16.927	16.134	16.134	15.714	15.714	15.714	15.714	15.714	15.714	15.714	15.714	15.714	14.978	14.839	14.839	14.839	14.608	14.608	14.608	14.608	14.469	14.469	14.469	14.469	14.469	14.469	14.469	13.815	13.957	13.726	13.726	13.726	13.726	13.726	13.726	13.726	13.726	11.673	11.673	11.673	9.48	9.11	9.388	8.875	9.01	9.01
YBL097W	7.873	7.642	7.503	7.226	7.226	7.226	6.995	7.642	8.987	8.987	8.987	9.272	9.04	9.04	9.556	10.215	10.215	10.215	10.353	10.631	10.631	10.631	10.773	10.773	10.773	10.773	10.773	10.773	10.773	10.773	10.773	10.634	10.634	10.634	10.634	10.31	10.31	10.591	10.876	10.876	11.018	11.161	11.299	11.299	11.299	11.442	11.442	11.442	11.442
YGL043W	12.942	12.942	12.942	12.942	12.942	12.942	12.942	12.942	12.942	12.942	12.942	12.942	13.081	13.081	13.544	13.544	13.544	13.544	13.544	13.544	13.544	13.544	13.544	13.544	13.544	13.544	13.544	13.544	13.312	13.174	13.547	13.547	13.547	13.174	13.174	13.174	13.031	12.889	12.889	12.889	12.889	12.889	12.889	12.889	12.889	12.889	12.889	12.889	12.889
YPL031C	9.975	9.975	9.975	9.975	9.975	10.207	10.207	10.207	10.207	10.207	10.345	10.203	10.203	10.203	10.203	10.203	10.203	10.203	10.203	10.203	10.203	10.203	10.203	10.203	10.203	9.552	9.552	9.41	9.41	9.552	9.552	9.552	9.552	9.552	9.552	9.552	9.552	9.552	9.552	9.267	9.267	9.267	9.267	9.267	9.267	9.267	9.267	9.267	9.267
YMR120C	7.958	7.958	7.958	7.958	7.958	7.816	7.816	7.955	8.097	8.097	8.097	8.097	8.097	8.097	8.097	8.097	8.239	8.239	8.239	8.239	8.239	8.239	8.239	8.239	8.239	8.239	8.239	8.101	8.101	8.382	8.382	8.382	8.382	8.382	8.382	8.382	8.382	8.382	8.382	8.382	8.382	8.239	8.378	8.236	8.236	8.374	8.374	8.374	8.374
YMR214W	9.932	9.932	9.932	9.562	9.562	9.562	9.562	10.025	10.025	10.025	10.025	10.114	10.345	10.345	10.858	10.858	10.996	11.551	11.693	11.604	11.747	11.889	12.444	12.586	13.102	13.244	13.244	13.244	13.387	13.387	13.618	13.76	13.76	13.76	13.76	13.76	13.76	13.76	13.76	13.76	13.76	13.76	13.622	13.622	13.622	13.622	13.622	13.622	13.622
YFL038C	9.964	9.964	9.964	9.822	9.822	9.822	9.822	9.822	9.822	9.683	9.541	9.541	9.541	9.541	9.541	9.541	9.541	9.541	9.31	9.31	9.31	7.862	7.63	7.63	7.492	7.492	7.492	7.26	6.328	6.328	6.328	6.328	6.328	6.328	6.328	5.958	5.446	5.446	5.446	5.446	5.446	5.169	5.169	5.307	4.567	3.913	3.913	3.913	3.913
YIL085C	7.532	6.738	6.738	6.738	7.012	7.012	7.012	7.012	7.386	7.386	7.386	7.386	7.528	7.813	7.069	6.93	7.076	7.076	7.076	6.934	7.165	6.657	6.657	6.657	6.657	6.518	6.66	6.518	6.518	6.379	6.102	6.102	6.244	6.244	6.383	6.009	5.867	5.867	6.009	6.009	6.009	6.009	5.728	5.497	5.358	5.127	5.404	6.344	6.486
YOL125W	1.074	1.074	1.074	1.074	1.074	1.074	1.074	1.074	1.074	1.074	1.074	0.843	0.843	0.843	0.843	0.843	1.074	1.074	1.074	1.074	1.074	1.074	1.074	1.074	1.074	1.074	1.074	1.306	1.306	1.306	1.306	1.306	1.306	1.306	1.306	1.306	1.306	1.306	1.306	1.306	1.306	1.306	1.306	1.306	1.306	1.306	1.306	1.306	1.306
YOR138C	14.44	14.44	14.209	14.209	14.07	14.07	14.07	13.932	13.793	13.793	14.024	14.028	13.889	13.889	13.889	13.889	13.462	12.238	12.47	12.47	12.47	12.47	12.47	12.331	12.331	11.584	11.722	11.303	11.58	11.58	11.58	11.58	11.58	11.58	11.58	11.441	11.441	11.21	11.071	10.644	10.644	10.644	10.506	9.997	9.303	9.303	8.88	8.88	5.02
YLR163C	5.618	5.618	5.618	5.618	5.618	5.618	5.618	5.618	5.618	5.618	5.479	5.479	5.479	5.479	5.621	5.621	5.621	5.621	5.621	5.621	5.621	5.621	5.621	5.621	5.621	5.621	5.621	5.621	5.479	5.572	5.433	5.433	5.433	5.572	5.572	5.572	5.572	5.572	5.572	5.572	5.572	5.572	5.572	5.572	5.572	5.429	5.429	5.429	5.287
YPL003W	12.082	12.082	12.314	12.314	12.314	12.314	12.314	12.314	12.314	12.314	12.456	12.082	12.082	12.082	12.082	12.082	12.082	12.082	12.221	12.221	12.502	12.502	12.502	12.641	12.641	12.641	12.641	12.641	12.641	12.641	12.502	12.36	13.007	13.007	13.146	13.146	13.146	13.146	13.146	13.146	12.772	12.544	12.776	12.776	12.776	12.776	12.779	12.779	12.779
YDR346C	11.794	11.794	11.794	11.794	11.794	11.794	11.794	11.794	11.513	11.655	11.655	11.655	11.655	11.655	11.655	11.794	11.794	11.794	11.794	11.794	11.655	11.655	11.655	11.655	11.655	11.655	11.655	11.655	11.655	11.655	11.655	11.655	11.655	11.655	11.655	11.655	11.655	11.655	10.908	10.908	10.303	10.303	10.161	10.299	10.299	10.299	10.299	10.299	10.299
YBR151W	4.614	4.753	4.895	4.895	4.895	4.895	4.895	4.895	5.037	5.037	5.037	5.037	5.037	5.037	5.269	5.269	5.5	5.5	5.5	5.5	5.5	5.642	5.642	5.642	5.642	5.642	5.642	5.642	5.642	5.781	5.781	5.781	5.781	5.781	5.781	5.781	5.781	5.781	5.781	5.781	5.781	5.781	5.781	5.781	5.781	5.781	5.781	5.781	5.781
YHR049W	8.535	8.673	8.673	8.673	8.673	8.25	8.25	8.527	8.527	8.527	8.67	8.438	8.438	8.438	8.438	8.438	8.438	8.019	7.787	7.787	7.787	7.275	7.275	7.275	7.275	7.275	6.67	6.012	6.154	6.154	6.154	5.923	5.919	5.919	5.919	5.78	5.78	5.78	5.78	4.663	3.681	4.607	5.354	5.354	5.354	5.354	5.354	5.354	5.354
YNL301C	8.022	8.022	8.165	8.165	8.165	8.165	8.165	7.88	7.88	7.88	7.88	7.88	7.88	7.88	7.88	7.88	7.88	7.88	7.88	7.88	7.88	7.88	7.88	7.88	7.88	7.88	7.88	7.88	7.88	7.88	7.88	7.88	7.88	7.88	7.88	7.88	7.88	7.649	7.649	7.649	7.649	7.649	7.649	7.225	7.225	6.994	6.994	6.713	6.204
YLR386W	8.054	8.054	8.054	8.054	7.823	7.257	7.118	7.118	7.118	6.98	6.699	6.788	6.507	6.507	6.507	6.226	6.226	6.226	5.945	5.432	4.92	4.778	4.92	5.29	5.005	5.005	5.045	5.796	5.796	5.796	5.653	5.372	5.885	5.742	5.742	5.465	5.554	5.696	5.554	5.554	5.554	5.554	5.554	5.554	5.554	5.504	5.504	5.504	5.504
YMR052W	8.109	8.109	8.483	8.483	8.483	8.483	8.483	8.483	8.483	8.483	8.483	8.483	8.483	8.483	8.483	8.483	8.483	8.483	8.483	8.483	8.483	8.483	8.483	8.483	8.483	8.251	8.251	8.251	8.251	8.251	8.251	8.251	8.251	8.251	8.251	8.251	8.251	8.251	8.251	8.251	8.251	8.251	8.251	8.251	8.02	7.789	7.789	7.415	7.415
YKR077W	9.392	9.67	9.67	9.812	9.812	9.812	9.812	9.812	9.673	9.673	9.246	9.246	9.478	8.827	8.827	9.624	10.278	10.278	10.278	10.648	10.648	10.648	10.787	10.787	10.787	10.787	10.645	10.645	10.645	10.645	10.783	10.691	10.691	10.691	10.691	10.691	11.064	11.064	11.064	10.922	10.922	11.064	11.064	11.064	11.203	11.203	11.203	11.203	11.203
YDL022W	4.01	4.01	4.01	4.01	3.871	3.732	3.732	3.732	3.594	3.594	3.594	3.362	3.362	3.362	3.736	3.736	3.736	3.736	3.736	4.252	4.252	4.252	4.252	4.252	4.252	4.252	4.252	4.252	4.434	4.434	4.434	4.572	4.572	4.572	4.199	4.199	4.199	3.594	3.594	3.594	3.594	3.594	3.594	3.594	3.594	3.455	3.455	3.455	3.455
YGL011C	11.691	11.691	11.691	11.691	11.972	12.342	12.342	12.342	12.342	12.342	12.342	12.342	12.342	12.342	12.342	12.342	12.342	12.342	12.48	12.48	12.48	12.48	12.342	12.342	12.342	12.854	12.854	12.854	12.854	12.854	12.484	12.484	12.484	12.164	12.395	12.765	12.765	12.623	12.623	12.623	12.623	12.623	12.623	12.623	12.623	12.48	12.48	12.48	12.48
YIL075C	11.985	11.985	11.985	11.985	11.985	12.216	12.216	12.216	12.216	12.216	12.216	12.216	12.216	12.216	12.216	12.216	12.216	12.216	12.216	12.216	12.216	12.216	12.216	12.216	12.216	12.216	12.216	12.216	12.216	12.216	12.216	12.216	12.216	12.216	12.216	12.216	12.216	12.216	12.216	12.216	12.127	12.127	12.127	11.757	11.757	11.757	11.757	11.757	11.757
YDR204W	8.144	8.144	8.283	7.632	7.632	7.77	7.543	7.404	7.404	7.404	7.404	7.404	6.941	7.08	7.08	7.08	7.08	7.219	6.703	6.841	6.841	5.02	4.881	4.881	4.881	4.699	4.468	5.92	5.92	5.92	5.92	5.92	5.92	6.055	6.055	6.055	6.055	6.055	5.639	5.639	5.639	5.361	5.361	5.646	7.56	8.214	8.446	8.677	8.677
YDR037W	2.569	2.569	3.224	3.224	3.224	3.224	3.224	3.224	3.224	3.224	3.362	3.22	3.359	3.786	3.786	3.924	3.924	3.924	4.205	4.205	4.205	4.437	4.668	4.668	4.668	4.668	4.668	4.529	4.529	4.529	4.672	4.672	4.672	4.672	4.672	4.672	4.672	4.672	4.672	4.672	4.672	4.672	4.672	4.672	4.672	4.672	4.672	5.045	5.045
YIL106W	0	0	0	0	0	0	0	0	0	0	0	0	0	0	0	0	0	0	0	0	0	0	0	0	0	0	0	0	0	0	0	0	0	0	0	0	0	0	0	0	0	0	0	0	0	0	0	0	0
YOR272W	0.512	0.512	0.512	0.512	0.793	0.793	0.793	0.793	0.793	0.936	0.936	0.936	0.936	1.074	1.074	1.074	1.074	1.217	1.217	1.448	1.448	1.448	1.448	1.448	1.587	1.587	1.587	1.587	1.587	1.587	1.587	1.587	1.587	1.587	1.587	1.587	1.587	1.587	1.587	1.587	1.587	1.587	1.587	1.587	1.587	1.587	1.587	1.729	2.565
YGR280C	10.463	10.463	10.463	10.463	10.324	10.324	10.324	10.324	10.324	10.324	10.324	10.093	10.093	10.093	9.719	9.719	9.719	9.719	9.719	9.719	9.719	9.719	8.93	9.068	9.068	9.068	8.364	8.364	8.364	8.364	8.364	8.364	8.225	7.944	7.806	7.528	7.528	7.528	7.528	7.528	7.528	7.528	7.528	7.528	7.244	7.244	7.244	7.244	7.244
YGR243W	7.873	7.873	7.873	7.873	7.873	7.873	7.873	7.873	7.873	8.015	8.015	8.154	8.154	8.154	8.154	8.296	8.296	8.296	8.296	8.296	8.296	8.296	8.296	8.296	8.527	8.527	8.527	8.527	8.527	8.527	8.389	8.531	8.389	8.389	8.389	8.389	8.389	8.389	8.389	8.389	8.389	8.389	8.389	8.389	8.157	8.157	8.157	7.552	7.271
YKR058W	14.43	14.43	14.43	14.43	14.202	14.063	14.063	14.063	14.063	14.063	14.063	14.063	14.202	14.202	14.718	14.433	14.433	14.433	14.202	14.291	14.291	14.665	14.665	15.038	15.038	15.038	14.9	14.9	14.668	14.668	14.668	14.668	14.668	14.206	14.063	14.063	14.063	14.063	14.063	14.202	14.06	14.202	13.405	13.547	13.547	13.547	13.405	13.868	13.405
YDR311W	6.101	5.727	5.727	5.727	5.307	5.076	5.076	5.076	5.076	5.076	5.076	5.076	5.076	5.076	5.076	5.076	4.937	4.66	4.66	4.059	4.059	4.059	3.92	3.92	3.639	3.639	3.639	3.077	2.938	2.938	2.938	2.938	2.568	2.43	2.43	2.43	2.43	2.006	2.006	2.006	2.006	1.725	1.725	1.725	0.932	0.79	0.139	0.139	0.139
YML035C	8.528	8.667	8.524	8.524	8.524	8.386	8.386	8.386	8.617	8.617	8.617	8.617	8.617	8.617	8.617	8.617	8.617	8.617	8.617	8.617	8.617	8.617	8.617	8.617	8.478	8.478	8.478	8.478	8.478	8.478	8.478	8.478	8.478	8.478	8.478	8.478	8.478	8.34	8.34	8.34	8.34	8.34	8.34	8.34	8.34	8.34	8.201	8.201	8.201
YDR238C	17.362	17.504	17.874	18.106	18.106	18.106	18.106	18.106	18.106	18.106	18.248	18.248	18.248	18.248	18.248	18.248	18.248	18.248	18.248	18.109	18.109	18.109	18.109	18.109	18.109	18.252	18.02	18.02	18.02	18.02	18.02	18.02	18.02	18.02	17.878	17.878	17.878	17.878	17.878	17.878	17.878	17.878	18.02	18.02	18.02	18.02	18.02	18.02	18.02
YIL015W	10.342	10.342	10.342	10.342	10.342	10.342	10.111	9.737	9.737	9.737	9.737	9.595	9.595	9.595	9.595	9.314	9.175	9.314	8.894	8.012	8.382	10.897	11.324	11.694	11.694	11.925	11.925	11.925	11.694	11.694	11.971	11.971	12.114	12.252	12.252	12.814	12.814	12.814	12.953	12.953	12.953	12.953	12.953	12.953	12.953	12.814	13.238	13.608	13.608
YDR233C	0	0	0	0	0	0	0	0	0	0	0	0	0	0	0	0	0	0	0	0	0	0	0	0	0	0	0	0	0	0	0	0	0	0	0	0	0	0	0	0	0	0	0	0	0	0.142	0.142	0.427	0.427
YHR114W	9.61	9.61	9.61	11.001	11.001	11.001	11.001	11.001	11.093	10.723	10.723	10.723	10.723	10.581	10.069	10.069	10.069	10.072	9.841	9.841	9.418	9.841	11.19	11.19	11.19	11.19	11.19	11.467	11.467	11.467	11.609	11.609	11.609	11.609	11.609	11.609	12.072	12.072	12.072	12.211	11.795	12.165	12.819	12.819	12.819	12.819	12.819	12.819	12.819
YDL185W	8.997	8.997	8.997	8.997	8.997	8.854	8.854	8.854	8.716	8.716	8.716	8.716	8.716	8.573	8.573	8.573	8.573	8.573	8.573	8.573	8.573	8.573	8.573	8.573	8.573	8.573	8.573	8.431	8.431	8.431	8.292	8.292	8.292	8.292	8.061	8.061	8.061	8.061	8.061	8.061	8.061	8.061	8.061	7.922	7.922	7.78	7.78	7.78	7.78
YLR144C	5.735	4.991	4.853	4.853	4.479	4.71	4.853	6.255	6.255	6.255	5.974	5.974	5.974	6.49	6.49	6.49	6.49	6.49	6.49	5.977	5.977	7.376	7.884	8.116	8.116	8.116	8.116	8.116	8.119	8.169	8.169	8.681	9.197	9.197	9.197	9.197	9.197	9.197	9.197	9.197	9.197	9.621	9.621	9.621	9.621	9.621	9.621	9.621	9.621
YDR064W	8.737	8.737	6.688	6.781	6.461	6.881	6.881	6.881	6.881	6.881	6.881	6.881	6.881	6.881	6.881	6.507	5.995	5.674	5.674	5.674	5.674	5.859	6.279	6.279	6.421	6.706	6.706	7.681	7.542	7.684	7.542	7.912	7.912	7.912	7.912	7.912	7.912	7.912	7.912	7.912	7.912	7.912	7.912	7.912	7.912	7.631	7.631	7.631	7.631
YGL254W	7.247	7.39	6.269	5.945	5.807	6.038	5.896	5.896	5.896	5.896	5.896	5.896	5.896	5.846	6.497	6.497	6.497	6.497	6.497	6.871	9.496	9.407	9.407	9.407	9.83	9.83	9.83	9.83	9.83	10.062	11.421	11.559	11.559	12.78	12.78	13.011	13.011	13.011	13.011	13.011	13.011	13.011	13.011	13.011	13.011	13.011	13.011	13.011	13.242
YDL093W	9.564	10.129	9.898	9.898	10.179	10.46	10.46	10.46	10.602	10.602	10.602	10.602	10.741	10.741	10.741	10.741	10.741	10.51	10.51	10.51	10.51	10.51	10.652	10.652	10.652	10.652	10.513	10.371	10.417	10.417	11.121	11.121	11.121	11.121	11.121	11.121	11.121	11.121	11.121	11.121	11.121	11.121	11.121	11.121	11.264	11.402	11.402	11.402	11.545
YMR110C	11.071	10.978	10.978	10.978	13.081	13.871	16.753	16.753	16.753	16.753	16.753	16.891	16.891	17.169	17.169	17.169	17.307	17.307	17.307	17.307	17.076	17.681	17.681	17.681	17.681	17.823	17.685	17.685	17.685	17.685	17.685	17.685	17.685	17.685	17.685	17.685	17.546	17.546	17.546	17.685	17.685	17.916	17.774	17.774	17.774	17.774	17.774	17.774	17.774
YGL154C	9.619	10.502	10.27	10.27	10.27	10.27	10.27	10.409	10.409	10.409	10.409	10.409	10.644	10.502	10.502	10.64	10.64	10.64	10.64	10.64	10.64	10.64	10.64	10.64	10.64	8.584	8.584	8.584	7.937	8.677	8.677	8.816	8.673	9.182	9.182	9.239	9.239	9.239	10.025	12.21	12.633	12.633	12.633	13.142	13.142	13.142	13.142	13.142	13.142
YMR058W	2.597	2.597	2.597	2.597	2.597	2.597	2.597	2.597	2.597	2.597	2.597	2.597	2.597	2.459	2.459	2.227	2.227	2.227	2.227	2.227	2.227	2.227	2.227	2.227	2.227	2.227	2.227	2.227	2.227	2.227	2.227	1.434	1.434	1.434	1.434	1.434	1.434	1.434	1.434	1.434	1.434	1.434	1.203	1.203	1.203	1.203	1.203	1.203	1.203
YDR425W	6.77	6.539	6.539	6.539	6.539	6.539	6.681	6.542	6.542	6.542	6.4	6.261	6.261	6.354	6.354	6.354	6.215	6.215	6.354	6.212	6.212	6.212	6.212	6.212	5.561	5.561	5.329	3.792	4.024	3.739	3.739	3.878	3.508	3.646	3.646	3.646	3.646	3.508	3.369	3.088	2.946	2.946	2.946	3.365	4.162	4.817	4.959	4.817	4.959
YDR334W	4.159	3.927	3.696	3.276	2.849	1.722	1.722	2.138	2.138	2.138	2.138	2.138	2.138	2.138	2.138	1.999	1.999	1.86	1.86	1.86	1.722	1.722	1.86	1.999	1.999	1.999	2.23	2.088	2.088	2.088	2.088	2.088	2.088	2.088	1.668	1.206	1.206	1.206	2.227	2.227	2.874	2.874	2.874	2.874	2.874	2.874	2.735	2.735	2.735
YOR357C	8.062	8.062	8.204	7.834	7.973	8.065	8.065	8.065	8.065	8.065	8.346	8.346	8.346	8.346	8.346	8.346	8.489	8.489	8.489	8.489	8.489	8.489	8.489	8.905	9.043	9.186	9.186	9.186	9.186	9.186	9.186	9.182	9.182	9.186	9.186	9.186	9.186	9.186	9.186	9.186	9.186	9.186	9.186	9.186	9.186	9.186	9.186	9.186	9.186
YJR019C	8.154	8.385	10.342	11.505	11.505	11.505	11.644	11.644	11.644	11.644	11.786	12.448	14.166	14.166	14.397	16.415	16.415	16.415	16.415	16.415	16.415	16.557	16.557	16.557	16.557	16.557	16.557	16.557	16.699	16.699	16.699	16.699	17.393	17.255	17.393	17.393	17.767	17.767	17.906	18.137	18.137	18.137	18.137	18.137	18.279	18.279	18.422	18.283	18.283
YDR228C	5.589	5.358	5.358	5.358	5.126	5.126	5.126	5.126	5.126	5.126	4.895	4.891	5.958	5.958	6.097	6.097	5.82	5.681	5.681	5.453	5.727	6.474	6.474	7.222	7.222	7.222	7.222	7.222	7.222	6.941	7.222	7.222	7.222	7.222	7.222	7.595	7.46	7.371	7.652	7.652	7.652	8.115	8.535	8.392	8.392	8.531	8.531	8.531	8.531
YMR060C	11.505	11.505	11.505	11.505	11.505	11.505	11.505	11.505	11.505	11.505	11.363	11.363	11.363	11.363	11.505	11.505	11.736	11.736	11.736	11.736	11.736	11.736	11.736	11.736	11.736	11.736	11.736	11.736	11.875	11.875	11.875	11.875	11.875	11.875	11.875	12.017	12.017	12.017	12.017	12.017	12.017	12.017	11.733	11.733	11.733	11.733	11.733	11.733	11.733
YGR278W	3.87	3.87	3.87	3.027	3.027	2.938	2.935	3.354	3.916	3.916	3.916	3.916	3.916	3.916	3.497	3.728	3.589	3.589	3.589	3.451	3.451	3.451	3.451	3.451	3.451	3.451	3.451	4.653	5.539	5.539	5.539	5.539	5.539	5.539	5.539	5.539	5.539	5.539	5.539	5.539	6.052	6.19	6.19	6.19	6.19	6.19	6.984	6.984	8.67
YHR058C	7.414	7.414	7.414	6.674	6.535	6.254	5.275	4.294	4.294	4.39	4.39	4.671	4.952	4.952	4.952	4.952	4.532	4.578	4.578	4.578	4.578	4.347	4.347	4.205	4.205	4.066	4.44	4.956	4.956	5.233	5.233	5.233	5.233	5.233	5.233	5.326	5.326	5.561	5.187	5.187	5.187	5.187	4.91	4.767	4.906	4.764	5.134	6.208	6.066
YLR333C	7.522	7.522	7.66	7.66	7.66	7.518	7.287	7.287	7.287	6.913	6.539	6.539	6.678	6.678	6.678	6.678	6.678	6.909	6.909	6.909	6.909	6.909	6.909	6.909	6.909	6.909	7.048	7.048	7.048	6.817	6.817	6.817	6.817	6.817	6.817	6.817	6.817	6.817	6.585	6.585	6.585	6.585	6.585	6.585	6.447	5.885	5.653	5.653	5.796
YLR447C	0.374	0.374	0.374	0.374	0.231	0	0	0	0	0	0	0	0	0	0.139	0.42	0.42	0.42	0.651	0.651	0.651	0.793	0.936	1.078	1.078	1.309	1.309	1.309	1.309	1.452	1.875	2.903	2.903	2.903	2.903	3.046	4.721	4.721	4.721	4.721	4.864	4.864	4.864	5.002	5.657	5.657	5.799	6.077	6.077
YJR009C	5.745	5.749	6.026	6.026	6.026	6.026	6.026	5.795	5.795	5.795	5.795	5.795	5.564	5.564	5.564	5.564	5.564	5.564	5.564	5.706	5.475	5.617	5.617	5.617	5.617	5.617	5.617	5.617	5.617	5.617	5.617	5.617	5.617	5.617	5.617	5.617	5.617	5.617	5.617	5.617	5.478	5.478	5.478	5.478	5.478	5.478	5.478	5.478	5.478
YJL100W	5.371	5.371	5.371	5.229	5.367	5.367	5.367	5.506	5.648	5.648	5.648	5.648	5.787	6.018	6.018	5.88	5.88	5.88	5.88	5.602	5.232	5.371	5.602	5.602	5.602	5.602	5.602	5.602	5.741	4.898	4.756	4.756	4.617	4.991	4.991	4.991	4.987	4.987	4.987	4.987	4.987	5.218	5.218	5.311	5.592	5.592	5.592	5.311	5.172
YDR410C	11.882	12.025	12.025	12.025	12.025	11.793	11.793	11.793	11.651	11.651	11.651	11.651	11.651	11.651	11.512	11.512	11.512	11.744	11.744	11.744	11.744	11.744	11.744	11.744	11.744	11.744	11.744	11.744	11.744	11.744	11.744	11.744	11.744	11.744	11.744	11.744	11.601	11.74	11.74	11.74	11.74	11.74	11.74	11.601	11.601	11.601	11.601	11.601	11.601
YOR094W	11.377	11.377	11.377	12.024	12.024	12.305	12.305	12.305	12.447	12.447	12.59	12.874	12.874	12.874	13.155	13.155	13.298	13.298	13.298	13.298	13.298	13.298	13.952	13.952	13.952	13.952	13.952	14.091	14.091	14.461	15.251	15.251	15.251	15.251	15.251	15.251	15.251	15.251	15.251	15.251	15.251	15.251	15.251	15.251	15.251	15.251	15.251	15.251	15.251
YCL017C	6.958	6.82	6.82	6.82	6.82	6.82	6.82	6.82	6.588	6.45	6.453	6.596	8.46	8.46	8.598	8.598	8.972	8.972	8.972	9.63	9.63	9.63	9.63	9.63	9.915	9.684	9.684	9.911	9.911	9.911	9.911	11.075	11.637	11.637	11.637	11.637	11.637	11.637	11.637	11.637	11.779	11.918	12.06	12.06	12.06	12.06	12.06	12.06	12.06
YKL125W	12.244	12.244	12.244	12.244	12.244	12.244	12.244	12.244	12.244	12.244	12.244	12.244	12.244	12.244	12.244	12.244	12.244	11.685	11.543	11.543	11.543	11.543	11.543	11.543	11.543	11.034	10.896	10.664	10.664	10.664	10.526	10.526	10.387	10.387	10.387	10.387	9.132	8.242	7.498	7.498	7.498	7.498	7.36	6.936	6.936	6.655	6.655	5.674	5.535
YMR222C	6.582	6.582	7.001	7.001	7.001	7.001	7.001	7.001	7.001	6.628	6.396	6.254	6.674	6.951	6.951	6.951	7.741	7.741	7.741	7.741	7.741	7.741	7.741	7.598	7.741	7.741	7.883	8.306	8.306	8.306	8.306	8.306	8.168	8.168	8.399	8.399	8.68	8.538	8.306	8.306	8.445	8.445	8.445	8.445	8.445	8.445	8.445	8.445	8.445
YGL091C	4.478	4.71	4.71	4.71	4.71	4.71	4.71	4.71	4.852	5.268	5.923	5.923	6.061	6.204	6.712	6.712	6.712	6.712	6.712	6.855	6.997	7.42	7.563	7.563	7.563	8.025	8.025	8.025	8.257	8.257	8.257	8.257	8.257	8.488	8.769	9.285	9.424	9.562	9.562	9.562	9.562	9.562	9.705	9.986	9.986	9.986	9.986	9.986	9.986
YDR266C	11.299	11.299	11.299	11.299	11.299	11.299	11.299	11.299	11.296	11.296	11.296	11.296	11.715	11.715	11.715	11.858	11.858	11.858	11.769	11.769	11.769	11.907	11.907	11.907	11.907	11.907	12.05	11.818	12.188	12.188	12.188	12.188	12.05	12.05	12.05	12.05	11.818	11.818	11.818	11.818	11.818	11.818	11.818	11.025	11.025	11.256	11.256	11.256	11.256
YOR128C	7.151	7.151	6.92	6.92	6.92	6.92	6.639	6.361	6.13	6.13	6.13	6.13	6.13	6.361	6.504	6.646	6.646	6.646	6.646	6.646	6.646	6.646	6.646	6.646	6.507	6.365	6.365	6.365	6.365	6.365	6.365	6.365	6.365	6.365	6.365	5.764	5.621	5.621	5.248	5.248	5.248	5.248	5.248	5.386	5.386	5.386	5.386	5.386	5.386
YLR027C	5.735	5.735	6.162	6.162	6.162	6.162	6.162	6.162	6.162	6.162	6.023	6.023	6.023	6.023	6.023	6.023	6.023	6.162	6.301	6.674	6.674	6.674	6.674	6.674	6.674	6.674	6.536	6.767	6.767	6.767	7.052	7.052	7.052	7.052	7.052	6.913	6.913	6.913	6.913	6.913	6.913	6.913	6.913	6.913	6.913	6.913	6.913	6.913	6.913
YPL069C	4.223	3.611	3.75	4.543	4.401	4.401	4.682	4.451	4.451	4.589	4.732	4.732	4.732	5.009	5.429	5.937	6.966	6.966	6.966	6.966	7.104	7.104	7.104	7.104	7.243	7.243	7.243	7.243	7.243	7.243	7.332	7.474	7.898	7.898	7.898	7.898	7.898	7.898	8.04	8.04	8.414	8.414	8.271	8.271	8.271	8.04	8.04	8.04	8.04
YLR142W	7.417	7.417	7.417	7.417	7.417	7.417	7.56	7.421	7.421	7.282	7.282	7.282	7.087	6.436	6.436	5.418	5.28	5.881	5.877	6.532	6.532	6.532	6.532	6.674	6.674	6.674	6.817	6.674	6.674	6.674	6.674	7.468	7.098	7.098	7.098	7.098	7.098	7.098	7.098	7.098	7.098	7.098	7.098	7.098	7.098	7.098	7.098	7.098	7.098
YER174C	7.598	7.598	8.245	8.245	8.245	8.384	8.522	8.522	8.522	8.522	8.522	8.522	8.522	8.522	8.522	8.665	8.665	8.665	8.665	8.665	8.665	8.665	8.665	8.807	8.807	8.807	8.949	8.949	8.949	8.949	8.949	8.949	8.949	8.949	8.949	8.949	8.949	8.949	9.181	9.181	9.412	9.412	9.551	9.551	9.551	9.551	9.551	9.551	9.551
YLR287C-A	11.534	11.534	11.072	11.072	10.84	10.983	10.844	10.844	10.844	10.844	10.844	10.47	10.47	10.332	10.186	10.186	10.463	10.602	10.602	10.463	10.837	10.837	10.837	10.837	10.694	10.837	11.491	11.491	11.865	12.385	12.385	12.527	12.385	12.385	12.246	12.246	11.645	11.645	10.713	10.713	10.371	10.371	10.371	10.371	10.371	10.086	10.086	9.432	9.432
YAL002W	3.405	3.127	3.127	2.989	2.989	2.615	2.615	2.473	2.241	2.241	2.519	2.519	2.661	2.661	2.661	2.43	2.43	2.43	2.43	2.43	2.43	2.43	2.43	2.287	2.426	2.426	2.426	2.426	2.426	2.426	2.426	2.426	2.426	2.568	2.568	2.8	2.8	2.938	2.938	2.938	2.938	3.081	3.081	3.732	3.963	3.963	3.963	3.963	3.963
YHR035W	3.362	3.781	3.781	3.781	3.781	3.781	3.781	3.924	3.924	3.785	3.785	3.785	3.785	3.781	3.781	4.486	4.343	4.343	4.482	5.279	5.421	5.702	5.845	5.613	5.756	5.756	5.756	5.756	5.756	5.756	5.756	5.987	6.218	6.45	6.307	6.45	6.82	7.051	7.332	7.332	7.332	7.613	7.613	7.613	7.613	7.613	7.752	7.89	7.89
YDR253C	7.223	7.223	7.223	7.223	7.223	7.223	7.362	7.504	7.646	7.646	7.646	7.646	7.646	7.646	7.646	7.646	7.646	7.646	7.646	7.508	7.508	7.508	7.508	7.938	8.219	8.219	8.219	8.219	8.362	8.5	8.5	8.639	8.639	8.639	8.639	8.639	8.639	8.639	8.639	8.639	8.639	8.639	8.639	8.639	8.639	8.639	8.639	8.639	8.639
YLR148W	4.194	4.194	4.194	4.194	4.194	4.194	4.194	3.963	3.963	3.593	3.593	3.593	3.593	2.75	2.611	2.473	2.615	2.615	2.615	2.615	2.615	2.615	2.615	2.615	2.615	2.615	2.476	2.476	2.338	2.334	2.334	2.334	2.334	2.334	2.334	2.334	2.195	2.195	2.195	2.427	2.569	3.412	3.412	3.412	3.643	3.643	3.643	3.643	3.643
YIL090W	11.853	11.853	11.853	11.853	11.853	11.853	11.853	11.853	11.853	12.138	12.138	12.138	12.138	12.138	12.138	12.138	12.277	12.693	13.714	13.714	13.998	13.998	13.998	13.998	13.998	14.279	14.422	14.422	14.422	14.422	14.422	14.422	14.422	14.422	14.422	14.56	14.56	14.56	14.56	14.56	14.56	14.56	14.56	14.56	14.56	14.56	14.56	14.56	14.56
YLL004W	2.618	2.618	2.191	2.141	2.28	2.28	2.28	2.28	2.141	2.141	2.141	2.373	2.373	2.373	2.515	2.515	2.657	2.942	3.084	3.084	3.084	3.084	3.084	3.084	3.084	2.665	2.526	2.526	2.526	2.526	2.526	2.807	2.807	2.807	2.807	2.807	2.807	2.807	2.807	3.177	3.177	3.6	3.6	3.6	3.6	3.6	3.739	3.739	3.739
YJL081C	8.281	8.281	8.142	8.142	8.003	8.003	8.003	8.003	8.281	9.448	9.818	9.818	9.818	9.818	10.099	10.099	10.099	10.237	10.237	10.237	10.237	10.237	10.237	10.237	10.237	10.237	10.237	10.099	10.099	10.099	9.59	9.59	9.732	9.736	9.505	9.505	9.505	9.366	9.366	9.366	9.227	9.366	9.366	9.505	9.505	9.505	9.366	9.597	9.594
YOL027C	6.67	8.527	8.527	8.527	8.527	8.527	8.527	8.527	8.669	8.669	8.669	8.9	8.9	8.9	9.132	9.132	8.9	9.132	9.274	9.274	9.505	9.505	9.367	9.367	9.367	9.367	9.367	9.883	9.883	9.883	9.883	9.883	9.883	10.114	10.114	10.114	10.114	10.114	10.114	10.114	10.114	10.114	10.114	10.114	10.114	10.114	10.114	10.114	10.114
YEL015W	8.819	8.819	8.819	8.819	9.097	9.328	9.328	9.613	10.413	11.434	13.206	13.206	13.206	13.206	13.206	13.206	13.206	13.206	13.206	13.86	13.999	14.23	14.23	14.23	14.23	14.092	14.092	14.373	14.373	14.373	14.373	14.373	14.373	14.373	14.65	14.65	14.65	14.65	14.65	14.65	14.65	14.65	14.65	15.024	15.024	15.024	15.024	15.024	15.024
YPR056W	6.575	6.856	6.856	6.856	6.856	6.856	6.856	7.087	7.087	7.087	7.319	7.461	7.603	7.603	7.603	7.835	8.254	8.678	8.678	8.678	8.678	8.535	8.905	8.905	10.211	10.211	10.35	10.35	10.35	10.35	10.35	10.35	10.35	10.35	10.35	10.35	10.35	10.492	10.723	10.723	10.862	10.862	10.862	10.862	10.862	10.862	10.862	10.862	11.001
YJL125C	8.418	8.418	8.418	8.703	8.333	8.333	8.333	8.333	8.333	7.963	8.105	8.105	8.105	8.105	8.105	7.963	7.963	8.386	8.528	8.528	8.528	8.528	8.528	8.528	8.528	8.297	8.297	8.297	8.297	8.297	8.439	8.208	8.339	8.339	8.482	8.482	8.624	8.624	8.624	8.624	8.624	8.766	8.766	8.766	8.766	8.766	8.766	8.254	8.254
YBR097W	6.944	7.176	7.176	7.176	7.176	7.176	7.176	6.806	7.087	7.51	7.51	7.51	7.51	7.51	7.652	7.652	7.652	7.652	7.514	7.514	7.371	7.371	7.603	7.371	7.371	7.233	7.233	7.233	7.233	7.001	7.001	7.001	7.144	7.144	7.282	8.079	10.029	10.029	10.029	10.029	10.029	10.029	10.029	10.029	10.029	10.029	10.029	10.029	10.032
YOR217W	4.476	4.334	5.721	5.721	5.86	5.86	6.144	6.144	6.144	6.144	6.144	6.144	6.144	6.006	6.006	5.632	5.909	6.141	6.564	6.564	6.564	6.564	6.564	6.56	7.354	7.354	7.354	7.354	8.567	8.567	8.289	8.57	9.453	10.523	10.523	10.666	10.666	10.666	10.666	10.666	10.666	11.228	11.228	11.601	11.601	12.252	12.252	12.395	12.533
YKL006C-A	4.098	4.098	4.237	4.237	4.237	4.237	4.237	4.237	4.237	4.375	4.653	4.653	4.653	4.653	4.653	4.653	5.026	5.03	5.03	5.03	5.03	5.03	5.03	4.895	4.895	4.753	4.753	4.753	4.891	4.891	4.749	4.749	4.749	4.749	4.749	4.749	4.61	4.472	4.472	4.472	4.472	4.472	3.454	3.027	3.629	4.137	4.137	4.137	4.137
YNL260C	4.332	3.962	3.962	3.962	3.962	3.962	3.962	3.962	3.962	3.962	3.962	3.962	3.962	3.962	3.962	3.962	3.962	3.962	3.824	3.824	3.824	3.824	3.824	3.824	3.824	3.824	3.685	3.685	3.685	3.685	3.685	3.685	3.685	3.685	3.685	3.546	3.408	3.408	3.408	3.408	3.408	3.269	3.269	3.5	3.5	3.5	3.5	3.5	2.291
YJR010C-A	8.168	8.168	8.168	6.244	5.82	5.401	5.401	4.611	4.419	4.743	5.536	5.536	5.536	5.536	5.536	5.252	5.572	5.572	5.714	5.714	5.714	5.533	5.764	5.533	5.533	5.675	5.212	5.586	5.586	5.586	6.789	7.07	7.07	7.07	7.07	7.07	6.931	6.796	7.451	7.451	7.451	7.451	7.87	7.87	7.87	7.87	7.87	7.87	8.102
YMR182C	0	0	0	0	0	0	0	0	0	0	0	0	0	0	0	0	0.142	0.142	0.142	0.142	0.285	0.285	0.285	0.285	0.285	0.285	0.285	0.285	0.285	0.285	0.285	0.285	0.285	0.285	0.285	0.285	0.285	0.285	0.285	0.285	0.285	0.285	0.285	0.285	0.285	0.285	0.285	0.285	0.285
YPL034W	5.415	5.272	5.272	5.272	5.272	5.504	5.927	5.927	5.927	6.158	6.158	6.158	6.02	7.098	7.098	7.098	7.375	8.908	8.766	8.766	8.766	8.905	8.905	8.905	8.905	8.905	8.905	8.905	8.905	8.905	8.905	8.905	8.905	8.624	8.624	8.624	9.14	9.648	12.036	12.267	12.267	12.409	12.409	12.552	12.552	12.552	12.552	12.552	12.552
YNL191W	6.347	6.347	5.689	5.689	5.408	5.408	5.038	4.618	4.618	4.48	4.48	4.48	4.48	4.48	4.48	4.48	4.48	3.359	3.359	2.473	2.473	2.473	2.473	2.473	2.473	2.241	2.241	1.96	1.96	1.96	1.818	1.679	1.679	1.679	1.679	1.679	1.537	1.395	1.252	1.252	1.252	1.252	1.252	1.252	1.252	1.252	1.252	1.252	1.252
YPL115C	6.187	6.187	6.187	6.187	6.187	6.329	6.329	6.472	6.191	6.191	6.191	6.472	6.472	8.905	8.905	9.136	10.072	10.072	10.072	10.442	10.442	10.723	11.093	11.093	11.093	11.093	11.093	11.093	11.235	11.235	11.378	11.943	11.943	11.943	11.943	11.943	11.943	11.943	12.082	12.082	12.082	12.082	12.082	11.94	11.94	11.94	11.94	11.94	11.94
YKR099W	7.84	7.185	6.342	5.972	5.972	5.972	5.688	5.688	5.688	5.688	5.688	5.688	5.688	5.688	5.688	5.129	5.129	5.129	4.852	4.297	3.87	3.173	2.896	2.615	2.338	2.338	2.338	2.48	2.48	2.48	2.48	2.48	2.48	2.48	2.48	2.48	2.338	1.59	1.313	1.082	0.847	1.078	1.078	1.078	1.078	1.22	1.22	1.363	1.363
YBR255C-A	8.389	8.776	8.638	8.638	8.776	8.776	8.776	8.353	8.353	8.353	8.353	8.357	8.357	8.357	8.357	8.357	8.357	8.357	8.357	8.357	8.218	8.218	8.079	7.282	6.119	4.578	4.721	5.005	5.148	5.148	5.148	5.286	6.087	6.087	6.087	6.318	6.318	6.318	6.318	6.318	6.318	6.041	6.041	6.041	6.272	6.272	6.272	6.272	6.272
YGR180C	5.778	5.913	5.824	5.824	5.824	5.824	5.824	5.547	5.408	5.408	5.55	4.949	4.949	4.949	4.949	4.949	4.949	4.81	4.81	4.81	4.81	4.81	4.81	4.067	3.924	3.924	3.924	3.924	3.141	3.141	3.141	3.141	2.722	2.579	2.579	2.437	2.437	2.437	2.437	2.437	2.437	2.437	2.437	2.437	2.437	2.437	2.152	1.921	1.782
YPL208W	4.283	5.027	5.027	5.027	5.027	5.027	5.628	5.906	5.906	5.906	5.906	5.763	5.763	5.763	5.763	5.906	5.906	5.906	5.906	5.906	5.906	5.906	5.304	5.027	4.657	4.657	4.657	4.611	5.6	6.116	6.347	6.347	6.347	6.347	6.579	6.579	6.86	6.86	6.86	6.717	6.717	6.717	6.949	7.603	7.372	7.835	7.835	7.835	7.835
YLR376C	10.876	10.876	11.015	11.438	11.438	11.438	11.577	11.345	11.345	11.345	11.63	11.63	11.63	11.772	11.772	11.772	12.188	11.957	11.957	12.099	12.519	12.519	12.519	12.519	12.519	12.377	12.377	12.377	12.515	12.515	12.515	12.515	12.515	12.654	12.654	12.654	12.654	12.654	12.796	13.216	13.216	13.216	13.358	13.358	13.358	13.358	13.358	13.358	13.358
YAL013W	10.065	9.926	11.36	13.271	13.129	13.502	13.645	13.645	13.645	14.072	14.072	14.21	14.21	14.491	14.491	14.491	14.491	14.491	14.491	14.491	14.491	14.491	15.196	15.569	15.569	16.085	16.085	16.085	16.085	15.854	15.854	15.623	15.623	15.761	15.761	15.761	15.761	15.761	15.761	15.761	15.761	15.9	16.039	16.039	16.039	16.039	15.9	15.9	15.758
YDR409W	11.737	11.46	11.46	11.46	11.321	11.321	11.321	11.321	11.321	11.321	11.321	11.09	11.09	11.09	11.09	11.09	11.09	10.947	10.809	10.577	10.577	10.577	10.577	10.577	10.577	9.877	9.734	9.734	9.734	9.734	9.734	9.734	9.364	9.133	6.294	5.55	5.319	5.319	5.319	5.319	5.319	5.319	4.664	4.476	4.106	4.106	4.106	4.106	4.106
YGL087C	5.472	5.472	5.472	5.472	5.61	5.61	5.61	5.895	5.895	5.895	5.895	5.895	5.895	5.895	6.034	6.034	6.034	6.034	6.034	6.034	6.034	6.034	6.034	6.034	6.034	6.315	6.596	6.596	6.873	6.873	6.873	6.873	6.873	6.873	6.873	6.873	6.873	6.734	6.734	6.873	6.873	7.104	6.869	7.008	7.008	7.008	7.008	7.15	7.15
YDR339C	0.512	0.744	1.117	1.117	1.117	1.117	1.117	1.117	1.117	1.256	1.256	1.256	1.256	1.256	1.256	1.256	1.256	1.256	1.256	1.256	1.256	1.256	1.256	1.256	1.256	1.256	1.256	1.256	1.256	1.256	1.256	1.256	1.256	1.256	1.256	1.256	1.256	1.256	1.256	1.256	1.256	1.256	1.256	1.025	1.025	1.025	1.025	1.025	1.025
YGL067W	9.445	9.495	10.235	10.235	10.235	10.235	10.235	10.235	10.093	9.95	9.95	9.812	10.32	10.32	10.32	10.231	10.228	10.228	10.366	10.366	10.366	10.366	10.366	10.366	10.366	10.366	10.37	10.37	10.37	10.37	10.37	10.37	10.37	10.37	10.37	10.37	10.37	9.996	9.996	9.765	9.626	9.488	9.488	9.488	9.349	9.438	9.438	9.299	9.299
YBR137W	4.116	5.465	5.465	5.465	5.839	5.839	5.977	5.977	5.977	5.839	5.696	6.205	6.205	6.205	6.205	6.205	6.344	6.714	6.714	6.852	6.852	6.852	6.852	6.621	6.621	6.621	6.621	6.621	6.991	6.991	8.663	8.663	8.663	8.802	8.802	8.802	8.802	8.802	8.802	8.94	8.94	8.94	8.94	8.94	8.94	8.798	8.798	9.172	9.172
YNL308C	5.23	5.372	5.372	5.372	5.372	5.372	5.372	5.372	5.372	5.372	5.372	5.372	5.372	5.372	5.372	5.372	5.372	5.372	5.372	5.002	5.002	4.86	5.002	5.376	5.607	5.607	5.607	5.607	5.607	5.607	5.607	5.607	5.607	5.607	5.607	5.746	5.746	5.746	5.888	5.888	5.888	5.888	5.888	5.888	5.888	5.888	6.027	6.027	6.027
YLR167W	4.251	4.251	4.109	3.97	3.97	3.97	4.113	4.113	4.113	4.113	4.255	4.255	4.255	4.255	4.113	4.113	4.113	4.113	4.113	4.113	4.113	4.44	4.44	4.578	4.44	4.44	4.301	4.301	3.739	3.739	3.739	3.739	3.604	3.604	3.604	3.604	3.835	3.835	3.835	3.608	3.75	4.213	4.583	4.867	4.867	4.867	4.867	4.867	4.729
YDL208W	11.331	11.331	11.331	11.331	11.192	11.192	11.192	11.192	11.192	11.192	11.192	11.05	11.05	11.05	11.05	11.05	11.05	11.05	11.05	11.05	11.05	11.05	11.05	11.05	11.05	11.05	11.05	11.05	11.05	11.05	11.05	11.05	11.05	11.05	11.05	11.05	11.05	11.05	11.05	11.05	10.306	10.306	10.306	10.167	10.167	10.167	9.797	9.797	8.727
YER077C	7.383	7.383	7.383	7.383	7.383	7.664	8.269	8.269	8.411	8.411	8.411	8.411	8.411	8.411	8.411	8.411	8.411	8.411	8.273	8.273	8.273	8.273	8.273	8.273	8.134	8.273	8.273	8.13	8.13	8.13	8.13	7.899	7.899	7.899	7.899	7.899	8.041	8.041	8.041	8.041	8.041	8.041	8.041	8.041	8.041	7.903	7.903	7.817	8.191
YER169W	7.514	7.376	7.376	7.376	7.376	7.376	7.376	7.376	7.376	7.376	7.376	7.376	7.376	7.376	7.376	7.376	7.376	7.376	7.376	7.376	7.376	7.376	7.376	7.376	7.376	7.376	7.376	7.376	7.376	7.376	7.376	7.376	7.144	6.116	5.977	5.693	5.693	5.693	5.693	5.693	5.693	5.55	5.55	5.55	5.55	5.55	5.319	5.319	5.319
YOL073C	8.111	7.688	7.688	7.688	7.688	7.688	7.688	7.318	7.037	6.297	6.439	6.439	6.439	6.439	6.297	6.297	6.297	6.436	5.354	5.212	4.472	4.472	4.472	4.24	3.675	2.604	2.462	2.974	2.974	3.205	3.205	4.091	3.949	3.807	3.949	3.856	4.418	5.023	5.728	5.728	5.866	5.496	5.496	5.358	5.358	5.358	5.358	5.358	6.888
YBR083W	0.843	0.843	0.843	0.701	0.701	0.701	0.701	0.701	0.701	0.558	0.558	0.558	0.558	0.558	0.558	0.558	0.558	0.558	0.558	0.558	0.558	0.562	0.562	0.562	0.562	0.42	0.42	0.42	0.42	0.42	0.42	0.42	0.42	0.42	0.42	0.42	0.42	0.42	0.42	0.42	0.42	0.42	0.42	0.42	0.42	0.42	0.42	0.42	0.42
YMR318C	6.76	6.76	6.76	6.76	6.76	6.76	6.76	6.76	6.76	6.76	6.76	6.76	6.76	6.617	6.617	6.617	6.617	6.617	6.475	6.475	6.475	6.475	6.475	6.706	6.568	6.568	6.568	6.706	6.706	6.706	7.219	7.219	7.219	7.219	7.219	7.219	7.08	7.08	7.08	7.08	7.08	7.08	7.08	7.08	7.08	7.08	7.08	7.08	7.08
YGL213C	5.347	5.347	5.347	5.578	5.578	5.578	5.578	5.578	5.859	5.859	6.229	8.004	8.004	8.004	8.004	8.004	8.004	8.143	8.143	8.143	8.143	8.143	8.143	8.143	8.143	8.143	8.281	8.281	8.744	8.886	9.029	9.029	9.029	9.029	9.029	9.167	8.936	8.936	9.075	9.075	9.075	9.075	9.075	9.075	9.075	9.075	9.075	9.217	9.217
YGL181W	11.06	11.06	11.06	10.829	10.829	10.829	10.829	10.829	10.829	10.829	10.829	10.829	10.829	10.829	11.06	11.06	11.06	11.06	11.06	11.06	11.06	11.06	11.06	10.921	10.921	10.783	10.921	11.202	11.341	11.341	11.341	11.199	11.199	11.199	11.199	11.199	11.199	11.199	11.199	11.199	11.199	11.199	11.199	11.199	11.199	11.056	11.056	11.195	11.053
YMR272C	6.721	6.721	6.721	6.721	6.721	6.721	6.721	6.721	6.721	6.579	6.579	6.575	6.575	6.575	6.575	6.575	6.575	6.717	6.717	6.717	6.717	6.436	6.436	6.436	6.436	6.436	6.668	6.668	6.668	6.668	6.668	6.806	5.782	6.714	6.714	6.714	6.344	6.201	6.34	6.109	5.966	6.617	6.283	6.283	6.568	5.824	5.824	6.247	6.247
YDL037C	3.91	3.91	3.91	3.067	2.835	2.835	2.835	2.835	2.835	2.835	2.693	2.693	2.23	2.092	1.722	1.722	0.836	0.836	0.836	0.836	0.836	0.836	0.836	0.836	0.836	0.836	0.836	0.836	0.836	0.836	0.836	0.836	0.836	0.836	0.836	0.836	0.836	0.836	0.836	0.974	0.974	0.974	0.974	0.974	0.974	0.974	0.693	0.693	0.693
YOL016C	6.204	5.603	5.603	5.977	6.258	6.4	6.261	6.261	6.404	6.265	6.681	6.681	6.681	6.539	6.539	5.745	5.745	5.888	5.518	5.379	5.518	5.518	5.379	5.379	5.521	5.379	5.24	5.24	5.383	4.817	5.842	6.215	6.215	6.215	6.215	6.215	6.215	6.215	6.212	6.073	6.073	6.073	6.443	6.443	6.443	6.443	6.443	6.443	6.443
YMR288W	4.063	4.063	3.832	3.832	3.832	3.97	3.97	4.113	3.881	5.052	5.052	5.052	5.052	5.052	4.348	4.856	4.856	4.856	4.999	4.999	5.23	5.372	5.977	5.977	5.977	5.835	5.696	5.696	5.835	6.393	7.656	9.197	10.186	10.467	10.467	11.31	12.847	13.124	13.263	13.494	13.494	13.494	13.633	13.633	13.633	13.633	13.633	13.914	13.914
YLR023C	2.284	2.284	2.284	2.284	2.003	2.003	2.003	1.633	1.633	1.633	1.633	1.633	1.633	2.052	2.052	2.052	2.052	2.052	2.052	2.052	2.052	2.284	2.284	2.284	2.145	2.654	2.654	2.654	2.654	2.654	2.654	2.654	2.654	2.515	2.657	2.426	2.426	2.426	2.426	2.426	2.703	2.703	2.703	2.988	2.988	2.988	2.988	2.849	2.707
YOR008C	12.622	12.622	12.622	12.622	12.622	12.622	12.622	12.622	12.622	12.16	12.298	12.298	12.298	12.298	12.298	12.298	12.298	12.298	12.16	12.16	12.16	12.021	12.021	12.021	11.744	11.512	11.512	11.512	11.512	11.512	11.512	11.512	11.512	11.512	11.512	11.512	11.512	11.512	11.512	11.37	11.37	11.37	11.093	11.093	11.231	11.231	11.231	11.089	11.089
YIL077C	4.297	4.297	4.297	4.297	4.297	4.297	4.529	4.671	4.813	5.045	5.045	5.045	5.045	5.045	5.045	5.045	5.045	5.045	5.045	5.045	5.045	5.045	5.045	5.045	5.045	5.045	5.045	5.045	5.045	5.045	5.045	5.045	5.045	5.045	5.045	5.045	5.045	5.045	5.045	5.045	4.764	4.621	4.621	4.621	4.205	4.067	3.924	3.924	4.568
YCL025C	0.932	0.932	0.932	0.932	0.932	0.932	0.932	0.932	0.932	0.793	0.793	0.793	0.793	0.932	0.932	0.932	0.932	0.932	0.932	0.932	0.932	1.074	1.074	1.306	1.306	1.306	1.306	1.306	1.306	1.306	1.306	1.306	1.306	1.306	1.306	1.306	1.306	1.306	1.306	1.306	1.306	1.163	1.302	1.302	1.302	1.302	1.302	1.302	1.302
YLL003W	2.227	2.227	2.227	2.227	2.227	2.089	2.089	2.37	2.37	2.601	2.601	2.601	2.601	2.601	2.601	2.601	2.605	2.747	2.978	2.978	2.978	2.978	3.21	3.21	4.715	4.715	4.853	4.853	4.853	4.853	4.853	4.853	4.992	5.223	5.362	5.732	6.472	6.611	7.034	7.034	7.176	7.639	7.639	7.87	8.706	9.222	11.311	11.311	11.311
YDR456W	1.583	2.746	2.746	2.746	2.746	2.746	2.746	2.746	2.746	2.746	2.746	2.746	2.746	2.746	2.746	2.746	2.746	2.746	2.746	2.746	3.027	3.027	3.027	3.027	3.027	3.027	3.027	3.308	3.308	3.308	3.308	3.308	3.451	3.682	3.682	3.959	4.472	4.614	4.614	4.984	4.984	5.126	5.126	5.126	5.126	5.126	5.126	5.126	5.126
YGL148W	3.462	3.462	3.6	3.6	3.6	3.6	3.6	3.743	3.743	3.743	3.881	3.881	3.881	3.881	4.255	4.255	4.255	4.255	4.255	4.394	4.394	4.767	4.767	4.767	4.767	4.91	4.767	4.767	4.767	4.767	4.767	4.767	4.767	4.767	4.767	4.767	5.191	5.842	5.842	5.842	5.842	5.842	5.842	5.842	5.842	5.98	5.98	5.98	5.98
YDR363W-A	8.363	5.926	5.788	5.649	5.649	5.649	5.649	5.649	5.649	5.418	5.418	4.717	3.867	3.216	2.935	2.935	2.935	2.935	2.935	2.33	2.187	2.187	2.049	1.91	1.91	1.91	1.91	1.91	1.91	1.401	1.124	1.124	0.704	0.704	0.704	0.936	0.879	0.971	1.48	1.48	1.48	1.48	1.622	1.622	1.622	1.622	1.622	1.622	1.622
YGL237C	3.603	3.742	3.742	3.742	3.742	3.884	4.539	4.678	4.678	4.678	4.678	4.909	5.14	5.14	5.418	5.418	5.556	5.556	5.556	5.556	5.556	5.556	5.325	5.325	5.325	5.467	5.887	5.887	6.026	6.026	6.026	5.883	6.115	6.115	6.115	6.115	6.115	6.115	6.115	6.115	6.115	6.115	6.392	6.997	6.997	6.997	6.997	6.858	6.858
YHR005C	4.629	4.213	3.981	3.704	3.565	3.565	3.565	3.565	3.565	3.565	3.797	3.797	3.797	3.654	3.654	3.654	3.654	3.654	3.654	3.654	3.512	3.37	3.37	3.508	3.366	3.366	2.992	3.081	2.797	2.797	2.654	2.373	2.373	2.373	2.373	2.373	2.373	2.373	2.231	2.231	2.231	2.231	2.227	2.085	2.085	2.085	2.085	2.085	2.085
YLR073C	10.264	9.891	10.261	12.125	12.125	12.125	13.786	13.786	13.786	13.786	13.786	13.416	13.879	13.74	13.879	13.879	13.879	13.879	13.879	13.879	13.879	13.879	13.879	13.879	14.021	14.021	14.021	14.021	14.021	13.363	13.363	13.363	12.851	12.993	13.456	13.594	13.594	13.826	14.477	14.477	14.477	14.473	14.473	14.473	14.612	14.612	14.612	14.75	14.473
YBR114W	12.868	12.868	12.868	12.868	12.868	12.868	12.868	12.73	12.587	12.587	12.587	12.445	12.445	12.445	12.445	12.445	12.445	12.445	12.445	12.445	12.445	12.306	12.168	12.164	12.395	12.164	12.164	12.164	12.164	11.652	11.278	10.623	10.342	10.342	10.342	10.342	9.634	9.264	9.122	9.122	9.264	10.382	10.382	10.382	10.382	10.382	10.382	10.382	10.382
YLR090W	8.915	8.915	8.915	8.915	8.915	8.915	8.915	8.915	9.057	9.057	9.057	9.057	9.057	9.057	9.057	8.919	8.919	8.919	8.919	8.919	8.919	8.687	8.687	8.46	7.894	7.894	7.894	7.894	8.264	8.264	8.264	8.264	8.264	8.264	8.264	8.495	8.495	8.495	8.495	8.495	8.495	8.495	8.495	8.218	8.218	6.92	6.781	7.012	6.87
YOR326W	1.868	1.868	1.868	1.868	1.868	1.868	1.868	2.006	2.006	2.291	2.291	2.291	2.522	3.458	5.088	5.088	5.088	5.088	5.088	5.088	5.088	5.088	5.088	5.088	5.088	5.226	5.458	5.828	5.828	5.828	5.828	5.828	5.828	5.828	5.828	5.828	5.828	5.828	6.059	6.29	6.29	6.29	6.29	6.29	6.29	6.29	6.29	6.29	6.433
YNR022C	5.589	5.589	5.589	5.728	6.24	6.379	6.798	6.798	7.172	7.172	7.403	7.823	7.823	7.823	7.965	7.965	7.965	8.104	8.104	8.104	8.246	8.246	8.389	8.389	8.389	9.186	9.463	9.602	9.74	9.972	9.972	9.972	9.972	9.972	10.256	10.256	10.256	10.256	10.256	10.256	10.256	10.256	10.488	10.488	10.626	10.626	10.626	10.626	10.626
YPL194W	6.66	6.66	6.66	6.66	6.517	6.798	7.076	7.076	7.503	7.503	7.873	8.011	8.385	8.755	8.755	8.755	9.129	9.129	9.129	8.897	9.783	9.783	10.527	10.385	10.385	10.385	10.385	10.385	10.385	10.385	10.385	10.385	10.385	10.385	10.385	10.385	10.666	10.666	10.666	10.666	10.666	10.666	10.666	10.666	10.666	10.666	10.666	11.363	11.363
YBR192W	13.38	13.38	13.38	13.476	14.323	14.323	14.323	14.323	14.323	14.323	14.323	14.465	14.465	14.608	14.608	14.376	14.839	14.839	14.839	14.839	14.839	14.608	14.608	14.608	14.469	14.608	14.181	14.181	14.881	14.881	15.113	15.952	15.952	16.094	15.863	15.863	15.863	15.863	15.867	15.867	15.867	16.005	16.005	16.005	16.005	15.863	15.863	15.724	15.724
YCR034W	5.959	5.959	5.959	5.959	5.959	5.959	5.959	5.45	5.45	5.45	5.45	5.45	5.45	5.45	5.45	5.45	5.45	5.45	5.45	5.593	5.45	5.593	5.593	5.593	5.593	5.593	5.219	5.219	5.219	5.219	5.08	5.08	5.08	4.799	4.799	4.383	4.383	3.921	3.921	3.921	3.778	3.778	3.778	3.778	3.917	3.775	3.775	4.006	4.145
YDR150W	5.589	5.589	5.589	5.589	5.589	5.589	5.589	5.589	5.358	5.215	5.215	4.984	4.984	4.472	4.472	4.472	3.593	3.17	2.611	2.611	2.615	2.615	2.615	2.615	2.476	2.476	2.476	2.708	2.569	2.569	2.569	2.569	2.569	2.569	2.569	2.569	2.569	2.569	2.569	2.427	2.427	2.427	2.057	1.683	1.683	1.683	1.683	1.683	1.683
YGL063W	7.168	7.4	8.143	8.802	10.157	10.299	10.58	10.719	10.719	10.719	10.719	10.719	10.858	10.996	10.996	10.996	10.996	10.996	10.996	10.854	10.854	10.854	10.854	10.854	10.854	11.224	11.224	11.224	11.224	11.224	11.224	11.224	11.363	11.501	11.782	11.782	11.782	11.782	11.782	11.782	11.782	12.014	12.014	12.014	12.014	12.014	11.871	11.871	11.871
YER105C	9.759	9.527	9.527	9.527	9.527	9.527	9.527	9.527	9.154	9.243	9.613	9.613	9.613	9.613	9.613	9.613	9.613	9.755	9.755	9.755	9.755	9.755	9.755	9.755	9.986	10.129	10.129	10.129	10.129	10.129	10.129	10.129	9.99	9.99	9.99	9.848	9.848	9.709	9.567	9.567	9.567	9.567	9.705	9.705	9.705	9.705	9.705	9.705	9.705
YHR147C	5.048	5.048	5.048	5.28	5.28	5.28	5.418	5.557	5.557	5.557	5.557	5.557	5.696	5.696	5.696	5.696	5.834	5.834	6.766	6.766	6.766	6.766	6.766	6.766	6.998	6.998	6.998	6.998	6.998	6.998	6.998	6.998	6.998	6.998	6.998	6.998	6.998	6.998	7.136	7.136	7.136	7.136	7.136	7.136	7.136	7.136	7.136	7.136	7.136
YMR155W	4.568	4.568	4.568	4.71	4.433	4.433	4.433	4.433	4.433	4.013	4.013	4.013	4.013	3.494	3.494	3.494	3.636	3.035	3.266	3.266	3.124	2.985	2.985	3.127	4.486	4.906	5.614	5.614	5.984	5.984	5.984	5.984	6.265	6.265	6.688	6.688	6.688	6.688	6.827	6.827	6.827	6.827	6.827	6.688	6.827	6.827	6.827	6.827	6.827
YFL016C	3.575	3.625	3.625	3.625	3.625	3.625	3.625	3.625	3.625	3.625	3.625	3.999	3.999	3.999	3.999	3.999	3.999	3.999	3.999	3.999	4.23	4.23	4.23	3.949	3.625	3.625	3.625	3.764	3.764	3.764	3.764	3.764	3.764	3.764	3.906	3.906	3.906	3.906	3.906	3.906	3.906	3.906	3.906	3.906	3.906	3.906	3.906	3.906	3.906
YOR081C	11.648	11.79	11.506	11.506	13.466	13.466	13.605	13.605	13.605	13.605	13.605	13.605	13.605	13.605	13.605	13.605	13.605	13.605	13.605	13.466	13.466	13.466	13.466	13.466	13.466	13.466	13.466	13.466	13.466	13.324	13.092	12.722	12.722	12.722	12.722	12.722	12.722	12.438	12.53	11.741	11.741	10.716	10.154	9.503	9.503	9.503	9.592	9.592	9.45
YMR073C	5.749	5.891	6.453	6.453	6.453	6.453	6.453	6.453	6.453	6.453	6.453	6.453	6.453	6.165	6.165	6.165	6.396	6.396	6.396	6.396	6.396	6.396	6.396	6.254	6.396	6.77	6.77	6.77	6.77	6.77	6.77	6.77	6.77	7.144	7.144	7.144	7.375	7.375	7.375	7.517	7.517	7.517	7.517	7.656	7.656	7.656	7.798	7.798	7.798
YGR121W-A	7.777	7.777	7.92	8.062	8.062	8.062	8.062	7.923	7.923	7.923	7.692	7.692	7.692	7.692	7.692	7.692	7.692	7.55	7.55	7.55	7.55	7.55	7.55	6.845	6.329	5.162	5.162	5.02	5.02	5.02	5.02	5.02	5.02	5.02	5.02	5.02	5.02	5.02	5.02	5.02	4.173	4.173	4.173	4.173	4.173	4.173	4.173	4.031	3.889
YJL167W	8.157	8.157	8.157	8.157	8.157	8.157	8.296	8.296	8.296	8.296	8.296	8.438	8.296	8.296	8.296	8.296	8.296	8.296	8.296	8.296	8.296	8.296	8.296	8.296	8.246	8.389	8.389	8.389	8.389	8.389	8.389	8.157	7.873	7.873	7.873	7.873	7.41	7.41	7.41	7.549	7.549	7.549	7.549	7.549	7.549	7.549	7.549	7.549	7.549
YLR350W	2.7	2.7	2.7	2.7	2.562	1.96	1.96	1.96	1.96	1.96	1.96	1.96	1.96	1.96	1.96	2.099	2.099	2.099	2.099	2.099	2.099	2.099	2.099	2.099	2.099	2.099	2.099	2.099	2.099	2.099	2.099	1.96	1.96	1.96	1.96	1.021	1.021	1.021	1.16	1.16	1.16	1.16	1.16	1.16	1.16	1.16	1.16	1.16	1.668
YML079W	8.299	8.299	8.299	8.299	8.299	8.299	8.299	8.299	8.299	8.299	8.16	8.022	8.025	8.025	8.025	7.331	7.424	7.424	7.285	7.285	6.912	6.912	6.912	6.912	6.353	6.215	6.357	6.019	5.649	5.649	5.745	5.745	5.745	5.602	5.46	5.741	5.741	5.741	5.741	6.022	5.741	5.599	5.46	5.46	5.46	5.183	5.321	5.464	6.31
YER104W	3.974	3.974	4.113	4.344	4.344	4.483	4.625	4.625	4.625	4.625	4.906	4.906	4.906	5.137	5.137	5.048	5.048	5.048	5.048	5.048	5.048	5.048	5.048	4.906	4.906	5.137	4.999	4.999	4.999	4.999	4.999	4.999	4.999	4.294	5.131	6.017	6.017	6.39	7.091	7.091	7.091	7.376	7.376	8.069	8.069	8.069	8.069	8.069	8.208
YKR024C	2.946	2.946	1.736	1.228	1.085	1.687	1.918	2.338	2.338	2.338	2.476	3.408	3.921	3.921	3.921	3.921	3.921	3.921	4.063	4.255	4.255	4.255	4.536	4.959	4.959	4.959	4.959	5.191	5.191	5.191	5.191	5.191	5.564	5.845	5.984	5.984	5.984	6.269	6.269	6.269	6.5	6.5	6.5	6.5	6.5	6.5	6.5	6.731	6.731
YBR201W	6.991	6.991	6.76	6.76	7.233	7.233	7.375	7.375	7.375	7.375	7.371	7.371	7.371	7.371	6.909	7.827	8.392	8.392	8.677	8.677	8.677	8.677	8.819	9.157	10.093	10.093	10.093	10.093	10.093	10.232	10.281	10.327	10.327	10.79	10.79	10.79	10.79	10.79	10.79	10.79	10.79	10.79	10.79	10.79	10.79	10.79	10.79	10.651	10.651
YLR177W	2.473	2.473	2.473	2.473	2.473	2.473	2.473	2.473	2.473	2.473	2.473	2.473	2.75	2.75	2.75	2.75	2.75	3.17	3.17	3.17	3.17	4.24	4.24	4.614	4.756	4.756	4.756	4.756	4.756	4.756	5.126	5.126	5.265	5.407	5.688	5.688	5.688	5.688	5.688	5.831	5.692	5.834	6.952	6.952	6.952	6.952	6.952	6.952	7.414
YFR053C	7.589	7.589	7.589	7.589	7.589	7.589	7.589	7.589	7.589	7.589	7.589	7.589	7.589	7.589	7.589	7.589	7.589	7.589	7.589	7.589	7.589	7.589	7.589	7.589	7.589	7.731	8.008	8.008	8.008	8.008	8.008	8.008	8.008	8.008	8.008	8.008	8.008	8.008	8.008	8.008	8.008	8.008	8.008	8.008	7.866	7.866	7.496	7.496	7.496
YLR309C	16.82	16.82	16.82	16.82	16.82	16.82	16.82	16.82	16.82	16.82	16.963	16.963	16.963	16.731	16.731	16.731	16.731	16.731	16.731	16.731	16.731	16.731	16.731	16.731	16.219	16.077	16.077	15.845	15.845	15.845	15.845	15.845	15.383	15.383	15.383	15.244	15.244	15.244	15.105	15.105	14.732	14.593	14.454	14.454	14.454	14.454	14.454	14.454	13.657
YIL009C-A	2.28	2.28	2.141	2.141	2.141	2.141	1.352	1.213	1.583	1.583	1.583	1.583	1.583	1.583	1.725	2.608	2.608	2.608	2.608	2.889	2.892	3.543	3.543	3.543	3.824	3.682	3.682	3.682	3.682	3.682	4.052	4.052	4.052	4.052	4.052	4.426	4.426	4.426	5.308	5.678	5.678	5.678	5.678	5.678	5.817	5.817	5.813	5.813	5.813
YGL208W	6.93	6.699	6.984	6.891	7.261	7.261	7.261	7.631	7.261	7.261	7.403	7.403	7.172	7.172	7.172	7.172	7.176	7.176	7.176	7.5	7.5	7.5	7.496	7.496	7.635	7.542	7.681	7.681	7.681	7.681	7.172	7.318	8.311	9.051	9.051	9.794	9.794	9.794	9.794	9.794	9.794	9.794	9.563	9.563	9.421	9.421	9.421	9.14	9.14
YML114C	6.817	6.817	6.817	6.817	6.817	6.817	6.817	6.817	6.586	6.586	6.586	6.586	6.586	6.586	6.586	5.939	5.939	5.939	5.939	5.939	5.939	5.939	5.939	5.8	5.8	5.8	5.8	5.8	5.284	5.284	5.284	5.053	5.053	5.053	5.195	5.195	5.195	5.195	5.195	5.195	5.195	5.195	5.195	5.195	5.195	5.195	4.825	4.402	4.402
YDR301W	6.567	6.567	6.567	6.567	6.428	6.428	6.428	6.428	6.428	6.428	6.428	6.428	6.428	6.428	6.428	6.428	6.428	6.428	6.428	6.428	6.428	6.286	6.286	6.286	6.286	6.286	6.286	6.286	6.286	6.286	6.286	6.286	6.147	6.147	6.147	5.916	5.916	5.916	5.777	5.777	4.429	4.148	3.586	3.308	3.308	3.308	3.308	3.308	3.308
YBR037C	8.165	8.307	8.307	8.307	8.307	8.307	8.307	8.307	8.026	8.584	8.584	8.584	8.865	8.865	8.865	8.865	8.865	8.438	8.438	8.438	8.438	8.3	8.3	8.3	8.161	7.503	7.364	7.738	7.738	7.738	7.738	7.599	7.599	7.46	7.603	7.603	7.603	7.603	7.603	7.603	7.603	7.603	6.948	6.948	6.574	6.574	6.574	6.436	6.574
YPR041W	15.52	15.52	15.52	15.751	15.751	15.893	15.893	15.893	15.751	15.751	15.751	15.747	15.516	16.224	16.224	16.224	16.224	16.224	16.224	16.224	16.224	16.224	16.224	16.224	16.224	16.224	16.224	16.224	16.082	16.22	16.22	16.22	16.22	16.22	16.22	16.22	16.22	16.22	16.22	16.22	16.22	16.22	16.22	16.22	16.22	16.22	16.22	16.22	16.22
YOR074C	1.857	1.857	1.999	1.999	1.999	2.23	2.23	2.23	2.23	2.23	2.654	2.654	2.654	2.654	2.654	2.654	2.935	3.166	3.166	3.166	3.166	3.166	3.166	3.166	3.166	3.166	3.166	3.166	3.166	3.166	3.166	3.401	3.401	3.54	3.821	3.821	3.821	3.821	3.821	3.821	3.821	3.821	3.821	3.821	3.682	3.963	3.963	3.963	3.963
YBR256C	10.861	10.861	10.718	10.718	10.718	10.202	10.202	10.202	9.925	9.925	9.925	9.925	9.925	9.135	9.135	9.274	8.285	8.143	7.773	7.773	7.773	6.609	6.471	6.471	6.471	6.471	6.471	6.471	6.894	7.403	7.403	7.403	6.894	6.755	6.755	6.898	7.04	6.343	6.343	6.343	5.92	5.92	5.92	5.639	5.781	5.781	5.92	6.428	6.428
YFR036W	8.354	9.151	9.151	9.151	9.293	9.151	9.151	9.151	9.151	9.151	9.151	9.101	8.959	8.959	8.727	8.674	8.816	8.678	8.678	8.678	8.678	8.678	8.678	8.678	8.678	8.678	8.678	8.678	8.678	8.539	8.539	8.678	8.446	8.446	8.446	8.446	8.165	8.165	7.934	7.934	8.073	8.073	8.073	8.073	7.93	7.93	7.93	7.788	7.788
YKL210W	14.483	14.715	14.715	14.715	14.857	14.857	14.857	14.857	14.857	14.768	14.91	14.91	14.91	14.91	15.142	15.142	15.142	15.142	15.142	15.142	15.28	15.28	15.28	15.28	15.28	15.28	15.28	15.28	15.142	15.142	15.142	15.142	15.142	14.999	14.999	15.231	15.092	15.323	15.323	15.323	15.185	15.323	15.003	14.772	15.145	15.145	15.145	15.145	15.377
YHR117W	4.902	4.618	4.618	4.618	4.76	4.76	4.76	4.109	4.109	4.109	2.718	3.696	3.696	3.696	4.948	5.091	5.091	5.233	5.656	6.304	6.304	6.585	6.585	6.585	6.585	6.585	6.442	6.442	6.442	6.442	6.442	6.442	6.442	6.442	6.442	6.442	6.442	6.442	6.442	6.211	6.211	6.211	6.211	6.211	6.069	6.35	6.72	6.72	6.951
YOL063C	9.257	8.748	8.378	8.24	8.008	7.546	7.688	8.054	7.777	7.777	7.777	7.777	7.777	7.546	6.66	6.428	7.225	7.041	7.041	7.041	6.532	6.532	7.137	7.272	6.991	7.272	7.549	8.481	8.481	8.481	8.481	8.481	8.624	8.624	8.485	8.485	8.485	8.485	8.485	9.001	9.371	9.513	9.513	9.656	9.656	9.656	9.513	9.143	9.236
YHR009C	0.42	0.42	0.42	0.42	0.42	0.42	0.42	0.42	0.42	0.42	0.42	0.42	0.42	0.42	0.281	0.281	0.142	0.142	0.142	0.142	0.142	0.142	0.142	0.142	0.142	0.142	0.142	0.142	0.142	0.142	0.142	0.142	0.142	0.142	0.142	0.142	0.142	0.142	0.142	0.142	0.142	0.142	0.142	0.285	0.285	0.285	0.285	0.285	0.285
YOL044W	6.86	6.86	6.628	6.539	6.682	7.479	8.279	8.279	8.418	8.557	8.557	8.93	8.93	9.777	9.777	9.916	10.197	10.197	10.197	10.709	10.848	10.848	10.848	10.848	10.848	10.848	10.848	10.848	10.851	10.851	10.851	10.851	10.851	10.851	10.851	10.851	10.851	10.99	11.36	11.36	11.36	11.36	11.129	11.129	11.129	11.129	11.267	11.406	11.267
YNL300W	4.333	4.333	4.333	4.333	4.333	4.333	4.333	4.614	4.753	4.753	4.753	4.753	4.753	4.753	4.753	4.61	4.61	4.61	4.61	4.61	4.61	4.472	4.749	4.891	4.891	4.891	4.891	4.891	4.891	4.891	4.891	5.034	5.034	5.034	5.034	5.034	5.034	5.034	5.034	5.034	5.034	5.034	5.034	4.895	4.895	4.895	4.895	4.895	4.664
YAL016W	10.74	10.74	10.74	11.021	11.021	11.021	11.021	10.883	10.883	11.345	11.345	11.345	11.345	11.488	11.488	11.63	11.63	11.772	11.772	11.772	11.772	11.634	11.495	11.495	11.495	11.495	11.495	11.121	11.121	11.121	11.121	11.121	10.89	10.89	10.89	10.89	10.89	10.89	10.609	10.182	10.182	10.182	9.905	9.905	9.905	9.905	9.25	9.25	9.25
YGL106W	10.011	10.15	10.15	10.15	10.15	10.15	10.15	10.15	10.15	10.15	10.292	10.292	10.292	10.292	10.292	10.292	10.292	10.292	10.292	10.292	10.292	10.292	10.431	10.569	10.569	10.569	10.569	10.569	10.569	10.569	10.569	10.569	10.712	10.712	10.712	10.712	10.712	10.712	10.712	10.712	10.712	10.712	10.712	10.712	10.712	10.712	10.712	10.712	10.712
YJL127C-B	5.412	5.554	5.554	5.835	5.596	5.454	5.593	5.593	5.593	5.593	5.593	5.593	6.055	6.34	6.34	6.34	6.34	5.735	5.596	5.596	5.315	5.084	5.084	5.084	5.315	5.735	5.735	5.877	6.251	6.02	6.02	6.02	6.02	6.02	6.02	6.02	6.02	6.02	5.272	5.272	5.272	5.272	5.272	5.272	5.272	5.272	5.642	5.5	5.5
YHR178W	13.086	13.086	13.46	13.602	13.602	13.602	13.744	13.744	13.606	13.606	13.606	13.606	13.744	13.887	13.887	13.887	13.887	13.887	13.887	13.887	13.744	13.744	13.744	14.164	14.164	14.164	14.306	14.306	14.306	14.306	14.306	14.306	14.306	14.395	14.395	14.395	14.395	14.395	14.395	14.395	14.395	14.395	14.395	14.395	14.395	14.395	14.253	14.022	14.022
YMR251W	4.472	4.329	4.329	5.628	6.186	6.186	6.186	6.186	6.236	6.289	7.541	7.541	7.541	7.773	8.427	8.801	8.801	8.94	8.94	8.94	8.94	8.94	8.94	8.94	9.171	9.171	9.171	9.171	9.171	9.171	9.171	9.772	9.911	11.117	11.117	11.259	11.259	11.259	11.259	11.259	11.259	11.401	11.544	11.544	11.544	11.686	11.686	11.686	11.686
YNL222W	7.617	8.635	8.635	8.635	8.631	9.051	9.755	10.324	10.324	10.324	10.463	10.463	10.463	10.463	10.463	10.463	10.324	10.324	10.605	11.167	11.167	11.167	11.167	11.167	11.167	11.167	11.167	11.167	11.167	11.167	10.883	10.883	10.883	10.883	10.883	10.883	10.74	10.74	10.829	10.829	10.829	10.829	10.829	10.829	10.829	10.829	10.829	10.829	10.829
YIL043C	3.707	3.707	3.707	3.565	4.4	3.884	3.884	3.884	3.746	3.746	3.746	3.746	3.888	3.746	3.607	3.607	3.607	3.607	3.607	3.888	3.888	3.888	3.888	3.603	3.742	3.742	4.389	4.389	4.389	4.389	4.389	4.389	4.389	4.809	4.809	4.809	4.809	5.232	5.232	5.464	5.464	5.464	5.464	5.464	5.464	5.602	5.46	5.599	5.175
YKR101W	11.69	12.479	12.479	12.479	12.711	12.711	12.711	12.711	12.711	12.711	12.711	12.711	12.711	12.711	12.711	12.942	12.942	12.942	12.942	12.942	12.942	13.223	13.223	13.504	13.504	13.504	13.504	13.643	13.785	13.924	13.924	13.924	13.924	13.924	13.924	13.924	13.924	13.924	13.924	13.924	13.924	13.924	13.924	13.924	13.924	13.924	13.924	13.924	13.924
YPR104C	11.374	11.374	11.374	11.374	11.374	11.374	11.374	11.374	11.374	11.374	11.374	11.374	11.374	11.374	11.374	11.236	11.236	11.236	11.236	11.236	11.236	11.236	11.236	11.093	11.093	11.093	11.093	11.093	11.093	11.093	11.093	11.093	10.862	10.862	10.862	10.862	10.862	10.862	10.862	10.862	10.72	10.72	10.72	10.72	10.72	10.72	10.72	10.72	10.72
YPR085C	3.604	3.604	3.604	3.604	3.604	3.604	3.181	4.348	5.191	11.844	11.844	12.217	12.217	12.217	12.217	12.217	12.36	13.384	13.384	13.662	15.579	15.579	15.579	15.579	15.86	15.86	16.842	16.984	16.984	16.984	17.123	17.123	17.123	17.123	17.123	17.123	17.123	17.123	17.261	17.261	17.261	17.261	17.493	17.493	17.777	18.058	17.916	17.916	17.916
YDL116W	13.854	13.854	13.996	14.932	15.718	15.718	16.134	16.365	16.365	16.365	16.365	17.39	17.532	17.532	17.532	17.532	17.532	17.39	17.39	17.251	17.109	17.109	17.39	17.763	17.763	18.137	18.137	18.137	18.137	18.137	18.137	18.368	18.368	18.368	18.368	18.368	18.368	18.368	18.368	18.368	18.368	18.368	18.368	18.368	18.368	18.368	18.368	18.368	18.368
YLR132C	11.148	12.404	12.266	12.266	12.636	12.636	12.636	12.778	12.639	12.639	12.639	12.639	12.639	12.639	12.639	12.639	12.774	12.774	12.774	12.636	12.636	12.636	12.636	12.636	12.636	12.497	13.201	13.063	13.433	13.433	13.433	13.433	13.433	13.433	13.433	13.433	13.059	13.34	13.34	13.479	13.479	13.479	13.479	13.479	13.479	13.479	13.479	13.479	13.479
YML124C	6.578	6.809	6.671	6.671	6.393	6.393	6.809	6.809	7.087	6.948	6.948	6.809	6.809	6.809	6.809	6.671	6.671	6.671	6.671	6.671	6.671	6.671	6.671	6.671	5.973	6.112	6.112	6.112	6.112	6.112	6.112	6.112	6.112	6.112	6.112	6.112	6.112	6.112	6.112	6.25	6.25	6.019	6.019	6.019	6.019	6.019	5.877	5.877	5.877
YNL245C	4.102	4.102	4.102	4.102	4.102	4.102	4.102	4.383	4.383	4.383	4.383	4.383	4.383	4.383	4.383	4.383	4.383	4.244	4.244	4.244	4.244	4.105	4.105	4.105	4.244	4.244	4.244	4.244	4.244	4.244	4.244	4.614	4.614	5.037	5.037	5.037	5.037	5.037	5.037	5.037	5.037	5.037	5.037	5.176	5.315	5.315	5.315	5.315	5.315
YDR488C	5.785	5.785	5.785	5.785	5.785	5.785	5.785	5.785	5.785	6.204	6.766	6.766	6.766	6.909	7.371	7.798	7.798	7.798	7.798	7.798	7.798	7.798	8.168	8.168	8.168	8.168	8.168	8.168	8.168	8.168	8.168	8.168	8.168	8.168	8.168	8.168	8.168	8.168	8.168	8.168	8.168	8.311	8.311	8.311	8.311	8.311	8.449	8.449	8.449
YHR191C	5.707	5.707	5.707	5.707	5.849	5.159	5.159	5.159	5.016	4.732	5.838	5.838	5.838	5.838	5.838	5.838	5.838	5.838	5.838	5.468	5.557	5.557	5.557	5.699	5.326	7.467	7.325	7.467	9.331	9.192	9.192	9.192	9.192	9.47	9.47	9.47	9.47	9.751	9.893	9.893	10.032	9.889	10.17	10.732	10.732	10.732	10.732	10.875	11.156
YDR272W	6.521	6.663	6.663	6.663	6.663	6.663	6.663	6.663	6.663	6.663	6.663	6.663	6.663	6.663	6.663	6.663	6.802	6.802	6.802	6.802	6.802	6.802	6.802	6.663	6.802	6.802	6.802	6.802	6.802	6.802	6.802	6.382	6.382	6.525	6.525	6.525	6.525	6.525	6.293	6.293	6.293	6.293	6.293	6.293	6.293	6.293	6.293	6.293	6.293
YER019C-A	5.094	5.094	4.956	4.956	4.956	4.956	4.956	4.956	4.956	4.956	4.956	4.956	4.724	4.724	4.724	4.724	4.724	4.724	3.65	3.65	3.65	3.65	3.65	3.65	3.65	3.65	3.65	3.511	3.511	3.511	3.511	3.511	3.511	3.511	3.511	3.511	3.511	3.511	2.43	2.287	1.868	1.729	1.729	1.729	1.729	1.729	1.729	1.729	1.729
YAR002C-A	3.227	3.458	3.458	3.365	3.365	3.365	3.643	4.013	4.013	4.013	4.013	4.013	4.013	4.013	4.013	4.013	4.151	4.148	4.148	4.148	4.009	4.151	4.151	4.806	6.009	6.009	6.009	6.009	6.009	6.009	6.009	6.009	6.009	6.009	6.009	6.147	6.29	6.432	6.571	7.684	7.684	7.684	7.684	7.684	7.684	7.542	7.542	7.542	7.542
YMR145C	0.139	0.139	0.139	0.139	0.139	0.139	0.139	0.139	0.281	0.281	0.281	0.281	0.281	0.281	0.281	0.281	0.281	0.281	0.281	0.281	0.281	0.281	0.281	0.281	0.281	0.281	0.281	0.281	0.281	0.281	0.281	0.281	0.281	0.281	0.142	0.142	0.142	0.142	0.142	0.142	0.142	0.142	0.142	0.142	0.142	0.142	0.142	0.142	0.142
YGR207C	3.27	3.27	3.27	3.177	3.454	5.226	5.6	5.6	5.831	5.693	5.693	6.116	6.401	6.401	6.401	6.401	6.401	6.401	6.401	6.262	8.881	9.67	9.67	10.044	10.414	10.695	10.695	10.695	10.695	10.834	11.065	11.631	11.631	11.631	11.631	11.631	11.631	11.631	11.631	11.631	11.631	11.631	11.908	11.908	11.908	11.908	12.139	12.701	12.701
YAL056W	14.791	14.791	14.791	14.791	14.791	14.791	14.791	14.791	14.791	14.791	14.791	15.904	15.904	15.904	16.136	16.136	16.136	16.136	16.136	16.136	16.136	16.274	16.413	16.413	16.413	16.413	16.413	16.413	16.413	16.413	16.413	16.413	16.413	16.413	16.413	16.413	16.413	16.413	16.413	16.413	16.413	16.413	16.413	16.413	16.413	16.413	16.413	16.413	16.644
YHR179W	9.566	9.566	9.566	9.566	9.566	9.566	9.566	9.566	9.566	9.705	9.705	9.705	9.705	9.705	9.705	9.705	9.705	9.705	9.705	9.705	9.705	9.705	9.705	9.562	9.562	9.562	9.562	9.192	8.961	8.961	8.822	8.822	8.822	8.822	8.822	8.822	8.822	8.822	8.822	8.822	8.737	8.876	8.876	9.014	9.014	9.014	9.157	9.157	9.157
YPL079W	6.109	6.109	6.109	6.109	6.109	6.251	6.575	6.344	6.344	6.344	6.344	6.344	5.97	5.97	5.97	5.689	5.689	5.319	4.945	4.803	4.803	4.803	4.661	4.661	4.099	3.867	3.867	3.867	3.867	4.01	4.294	4.294	4.294	4.152	4.152	4.152	4.152	4.291	4.291	4.291	4.148	4.148	3.917	3.913	3.913	5.172	5.172	5.172	5.172
YLR145W	3.956	4.094	4.094	4.094	4.094	4.094	4.094	4.286	4.148	4.148	4.29	5.425	5.564	5.564	5.564	5.564	5.564	5.564	5.564	5.564	5.656	5.656	5.937	5.937	5.937	5.937	5.795	7.243	7.243	7.382	7.844	7.844	8.495	10.509	10.509	10.509	10.509	10.648	10.648	11.021	11.95	11.95	11.95	11.95	11.95	11.95	11.95	11.95	11.95
YBL029W	2.604	2.604	2.746	2.746	2.746	2.746	2.746	2.746	2.746	2.746	2.746	2.746	2.746	2.746	2.746	2.746	2.746	2.608	1.868	1.868	2.006	2.006	2.006	2.006	2.006	1.775	2.006	2.145	2.145	2.006	2.006	2.006	2.006	2.006	2.006	2.006	2.291	2.291	2.291	2.291	2.291	2.291	2.291	2.291	2.291	2.43	2.43	2.43	2.43
YDR027C	11.997	11.997	11.997	11.997	11.997	11.997	11.997	11.997	11.766	11.908	12.047	12.047	12.047	12.185	12.185	12.185	12.185	12.185	12.185	12.185	12.185	12.185	12.324	12.698	12.698	12.698	12.698	12.698	12.555	12.555	12.417	12.417	12.417	12.417	12.185	12.417	12.417	12.417	12.417	12.417	12.136	12.136	12.136	12.136	12.136	12.136	12.136	12.136	12.136
YGL076C	8.741	9.022	9.022	9.164	9.164	9.164	9.164	9.164	9.303	9.303	9.534	9.534	9.534	9.534	9.534	9.534	9.534	9.395	9.399	9.399	9.399	9.399	9.26	9.399	9.399	9.68	9.68	9.68	9.68	9.68	9.541	9.541	8.976	8.976	8.976	8.976	8.976	8.976	8.976	8.976	9.438	9.438	9.438	9.438	9.438	9.438	9.438	9.438	9.3
YPL012W	13.892	13.892	13.892	14.686	14.686	14.828	14.828	14.828	14.828	14.828	14.828	14.828	14.828	14.828	14.828	14.316	14.316	14.316	14.173	14.173	14.739	14.739	14.739	14.739	14.739	14.739	15.113	15.113	15.113	15.113	15.113	15.113	15.113	15.113	15.113	15.113	15.113	14.974	14.974	14.974	14.974	14.974	14.974	14.974	14.974	14.743	14.743	14.743	14.743
YML092C	15.497	15.497	15.497	15.636	15.778	15.778	15.778	15.778	15.689	15.689	15.831	15.831	15.831	15.97	15.97	15.97	15.6	15.6	15.6	15.6	15.6	15.6	15.458	15.596	15.596	15.596	15.596	15.596	15.596	15.596	15.596	15.596	15.454	15.454	15.084	15.084	15.084	15.084	15.084	15.084	15.084	15.223	15.223	15.223	15.223	15.223	15.223	15.223	15.223
YIR034C	9.725	9.725	9.725	9.586	9.586	9.448	8.242	7.73	7.449	7.449	7.73	7.73	7.73	7.73	7.73	7.868	7.868	7.868	7.868	7.868	7.637	8.195	8.939	8.939	8.939	8.939	9.224	9.224	9.224	9.224	9.362	9.362	9.362	9.362	9.362	9.501	10.291	10.291	10.291	10.291	10.429	10.429	10.429	10.429	10.429	10.429	10.429	10.429	10.429
YOL128C	0.374	0.374	0.374	0.374	0.374	0.374	0.374	0.374	0.374	0.231	0.231	0.231	0.231	0.231	0.231	0.231	0.231	0.231	0.231	0.231	0.231	0.231	0.231	0.231	0.231	0.231	0.231	0.231	0.231	0.231	0.231	0.231	0.231	0.231	0.231	0.231	0.463	0.463	0.463	0.463	0.463	0.463	0.463	0.463	0.463	0.605	0.605	0.605	0.975
YDL168W	4.433	5.657	5.657	5.657	5.657	5.657	5.796	5.938	6.361	6.5	6.5	6.5	6.5	6.5	7.667	7.667	7.667	7.667	7.667	7.667	7.809	7.809	7.809	7.809	7.809	7.809	7.809	7.809	7.809	7.809	7.809	7.809	7.809	7.809	7.809	7.809	7.809	7.809	7.809	7.809	7.809	7.809	7.809	7.809	7.809	7.809	7.667	7.948	7.948
YDR034C	8.889	8.889	8.889	8.747	8.978	8.978	9.121	9.121	9.121	8.84	8.932	8.79	9.167	9.445	9.445	9.445	9.306	9.306	9.167	9.167	9.167	9.025	8.42	8.42	8.42	8.278	8.278	8.278	8.278	8.278	8.278	8.278	8.509	8.509	8.651	8.651	8.744	8.744	8.744	8.744	8.463	8.463	8.182	7.624	7.208	7.069	7.069	7.069	7.069
YER166W	16.088	16.088	16.088	16.088	16.088	16.088	15.383	15.383	15.757	15.757	15.757	15.757	15.757	15.757	15.757	15.668	15.668	15.668	15.526	15.526	15.526	15.526	15.526	15.049	15.049	15.049	14.818	15.049	15.049	15.049	15.191	15.191	15.191	15.191	15.191	15.191	15.33	14.956	14.956	14.956	14.956	14.956	14.956	14.956	15.049	14.91	14.679	14.679	14.309
YGR133W	5.087	5.087	5.087	5.087	5.087	5.087	5.087	5.087	5.087	5.087	5.087	5.087	5.087	5.087	5.087	5.087	5.087	5.087	4.945	5.087	5.087	5.087	4.948	5.087	5.087	5.087	5.087	5.087	5.087	5.087	5.087	5.091	5.091	5.091	5.091	5.091	5.091	5.091	5.091	5.091	5.091	5.091	5.091	4.952	4.952	4.952	4.952	4.952	4.675
YOR054C	14.614	14.618	14.76	15.041	15.977	15.977	15.977	15.977	15.977	15.977	16.119	16.119	16.119	16.119	16.119	16.119	16.119	16.119	16.119	16.119	16.119	16.258	16.489	16.628	16.628	16.628	16.628	16.628	16.628	16.628	16.628	16.628	16.628	16.628	16.628	16.859	16.859	16.859	16.72	16.578	16.578	16.578	16.436	16.436	16.436	16.574	16.112	16.112	15.834
YNL091W	3.454	3.593	3.593	3.593	3.454	3.454	3.593	3.593	3.593	3.824	3.967	4.988	5.55	5.55	5.55	5.55	5.55	5.831	6.062	5.831	5.831	5.831	5.831	5.831	5.973	5.973	5.973	5.973	6.347	6.347	6.347	6.578	6.578	6.578	6.578	7.09	7.09	7.09	7.09	7.09	7.09	7.09	7.09	7.233	7.233	7.233	7.233	7.233	7.233
YOR370C	9.979	9.979	9.702	9.702	11.143	11.143	11.143	11.143	11.143	11.143	11.143	11.143	11.143	11.143	11.143	11.143	11.143	11.004	11.004	11.004	11.004	11.004	11.004	11.004	11.004	11.004	10.866	10.866	10.866	10.866	10.866	10.866	10.122	9.983	9.845	9.845	9.613	9.613	9.613	9.613	9.613	9.613	9.613	9.613	9.471	9.471	8.82	8.446	8.215
YBR085W	1.348	1.348	1.348	1.348	1.209	1.209	1.209	1.209	1.209	1.209	1.209	1.209	1.352	1.352	1.352	1.352	1.352	1.352	1.071	1.071	1.071	1.071	1.071	1.071	1.679	1.679	1.818	1.818	1.818	1.818	1.818	1.818	1.818	1.587	1.587	1.587	1.587	1.587	1.587	1.587	1.587	1.587	1.587	1.587	1.587	1.587	1.587	1.587	1.587
YPL239W	5.515	5.515	5.515	5.657	5.657	5.657	5.657	5.657	5.888	6.913	7.052	7.333	7.333	7.333	7.333	7.333	7.333	7.333	7.333	7.333	7.333	7.333	7.101	7.101	7.101	7.101	7.101	7.101	7.101	7.101	7.101	6.963	6.963	6.963	6.963	7.105	7.105	7.382	7.382	7.382	7.382	7.382	7.382	7.382	7.244	7.105	7.244	7.244	7.244
YBR055C	2.049	2.049	2.049	2.049	1.907	1.907	1.907	1.907	1.907	1.907	1.907	1.907	0.979	0.605	0.605	0.605	0.605	0.605	0.605	0.605	0.605	0.605	0.605	0.374	0.374	0.374	0.374	0.374	0.374	0.374	0.374	0.374	0.374	0.374	0.374	0.374	0.374	0.374	0.374	0.374	0.374	0.374	0.374	0.374	0.374	0.374	0.374	0.374	0.374
YFL045C	11.825	11.825	11.825	11.825	11.825	12.056	12.056	12.288	12.288	12.288	12.234	12.234	12.234	12.234	12.377	12.519	12.519	12.519	12.519	12.519	12.519	12.519	12.519	12.519	12.519	12.612	12.612	12.75	13.031	13.031	13.031	13.031	13.031	13.031	12.661	12.519	12.38	12.242	12.242	12.384	12.384	12.384	12.242	12.242	11.729	11.726	11.726	11.587	11.587
YDL203C	10.146	10.146	10.146	9.776	8.751	8.47	8.47	8.47	8.47	8.47	8.47	8.47	7.823	7.684	7.546	7.546	7.407	7.407	7.407	7.407	7.407	7.407	7.407	7.176	6.713	6.713	6.147	6.147	6.147	6.147	6.147	6.098	6.098	6.098	6.098	6.24	6.101	6.101	6.101	6.101	6.101	4.938	3.127	2.7	2.839	2.839	2.839	2.839	2.839
YKL186C	0.509	0.37	0.37	0.37	0.37	0.37	0.37	0.37	0.37	0.37	0.882	0.882	0.882	0.882	0.882	0.882	0.882	0.882	0.882	0.882	0.882	0.882	0.882	0.882	0.882	0.882	0.882	0.882	0.882	0.882	0.882	0.882	0.882	0.882	0.882	0.882	1.021	1.021	1.021	1.252	1.252	1.252	1.252	1.252	1.484	1.484	1.484	1.484	1.484
YDR470C	6.76	6.76	6.76	6.76	6.76	6.34	5.824	5.824	5.824	5.45	4.988	4.988	4.988	4.988	4.988	4.988	4.988	4.849	4.849	4.849	4.849	4.849	4.849	4.849	4.849	4.849	3.824	3.17	3.17	3.17	3.17	3.17	3.17	3.17	2.8	2.8	2.373	1.999	1.999	1.999	1.999	1.999	1.999	1.999	1.999	1.999	1.999	1.999	1.86
YDR357C	10.889	10.889	10.889	10.889	10.889	10.889	10.889	10.889	10.889	10.893	11.032	11.17	11.17	11.17	10.886	10.886	10.886	10.512	10.138	10.281	10.281	10.281	10.281	10.281	9.157	9.014	9.014	9.014	9.014	9.014	9.014	8.872	8.595	8.737	8.634	8.634	8.634	8.492	8.492	8.492	8.492	8.353	8.353	6.389	5.784	5.222	5.222	4.621	4.386
YGL179C	10.666	10.296	10.153	10.153	10.296	10.157	10.157	10.157	10.018	9.876	9.876	9.599	9.599	9.599	9.599	9.367	8.905	8.713	8.478	8.478	8.478	8.478	8.478	8.478	8.478	8.478	8.339	8.339	8.339	8.339	8.339	8.339	8.339	8.339	8.339	8.108	7.225	6.713	6.713	6.436	6.436	6.062	6.062	6.062	4.856	3.973	3.973	4.116	4.116
YLR393W	4.024	4.024	4.024	4.024	4.024	4.024	3.65	3.65	3.792	3.792	3.792	3.792	3.654	3.654	3.654	3.654	3.654	3.654	3.511	3.28	3.28	3.28	3.28	3.28	3.28	3.422	3.935	3.935	3.935	3.935	3.935	3.935	3.935	4.077	4.077	4.077	4.077	4.077	4.077	4.077	3.654	3.792	4.255	4.671	4.671	4.952	5.091	5.229	5.229
YDL063C	10.407	10.688	10.688	10.688	10.545	10.403	10.68	10.68	10.68	10.68	10.68	10.079	10.218	10.218	10.218	10.218	10.218	10.218	10.218	10.872	10.734	10.734	10.734	10.502	10.641	10.641	10.499	10.499	10.356	10.356	10.125	10.125	10.125	10.264	10.264	10.495	10.495	10.495	10.264	9.89	10.029	10.029	10.029	10.029	10.029	10.029	9.89	9.89	9.89
YEL040W	7.333	6.678	6.817	7.187	7.187	7.187	7.187	7.187	6.909	6.909	6.909	6.909	6.909	6.909	6.909	6.909	6.909	6.767	6.767	6.347	6.579	6.347	6.347	6.347	6.347	6.347	6.347	5.419	5.138	4.764	4.764	4.248	4.248	4.391	5.18	5.18	5.18	5.18	5.18	5.18	5.18	5.038	5.038	4.757	4.988	4.988	5.22	5.223	5.081
YIL145C	7.044	7.044	7.044	7.329	7.468	7.606	7.606	7.606	7.749	7.749	7.749	8.026	8.827	8.827	8.969	8.969	9.57	10.129	10.548	10.548	10.548	10.829	10.972	10.972	10.972	10.972	10.972	10.972	10.972	10.972	10.972	10.972	11.11	11.11	11.11	11.11	11.11	11.11	11.11	11.11	11.11	11.11	11.11	11.11	11.11	11.11	11.249	11.391	11.391
YGL114W	8.62	8.389	8.389	8.389	8.389	8.389	7.876	7.876	7.876	7.734	8.011	8.385	8.894	10.523	10.523	10.523	11.039	11.039	11.039	11.039	11.178	11.178	11.178	11.69	11.271	11.128	11.413	11.413	11.413	11.413	11.644	11.644	11.644	11.644	11.363	11.363	11.225	11.367	10.211	9.891	9.471	9.845	9.845	9.845	9.845	9.845	9.845	9.845	9.845
YPR058W	6.585	6.585	6.585	5.604	5.454	5.593	5.966	6.39	6.39	6.39	6.39	6.39	6.39	6.39	6.39	6.39	6.39	6.39	6.76	6.76	6.76	6.76	7.599	7.457	7.457	7.457	7.457	7.595	7.595	7.734	7.734	8.104	8.335	8.335	8.848	8.616	8.616	8.616	8.616	8.616	8.616	8.616	8.616	8.616	8.759	8.759	9.417	9.417	9.417
YPL086C	5.461	5.461	5.461	5.461	5.461	5.461	5.461	5.461	5.461	5.461	5.461	5.461	5.461	5.461	5.461	5.461	5.461	5.461	5.461	5.461	5.461	5.461	5.461	5.461	5.461	5.461	5.18	4.949	4.949	4.949	4.949	4.949	4.949	4.668	4.668	4.387	4.387	4.106	3.643	3.643	3.643	3.643	3.643	3.412	3.412	3.412	2.846	2.846	2.846
YEL042W	16.158	16.158	16.158	16.158	16.158	16.158	16.158	16.109	16.109	16.109	16.109	16.109	16.109	15.966	15.966	15.966	15.735	15.735	15.735	15.735	15.735	15.735	15.735	15.365	15.134	15.134	15.134	15.134	13.97	13.97	13.97	13.97	13.97	13.832	13.832	13.832	13.323	13.323	13.323	13.323	13.184	13.184	13.184	12.441	11.871	11.871	11.729	11.587	11.587
YNL007C	13.437	13.437	13.298	13.298	13.298	13.298	13.298	12.879	12.879	12.879	12.601	12.601	12.601	11.246	10.591	10.591	10.449	10.449	10.449	10.588	10.588	10.588	10.218	10.218	10.218	10.218	9.94	9.94	8.912	7.179	6.667	6.667	6.667	6.009	5.688	5.688	5.688	5.688	5.546	5.269	5.504	4.383	4.525	4.525	4.525	4.525	4.294	4.432	4.294
YOR048C	8.343	8.343	8.343	8.62	8.62	8.62	9.552	9.552	9.552	9.552	9.321	8.67	8.954	8.954	8.954	8.954	8.954	8.954	8.954	8.954	8.954	8.812	8.673	8.673	8.673	8.673	8.673	8.673	8.673	7.965	7.503	7.641	7.641	7.641	7.641	7.641	7.641	7.641	7.641	7.641	7.641	7.641	7.271	7.271	7.271	7.503	7.503	7.503	7.503
YLR011W	8.584	8.584	8.584	8.584	8.584	8.584	8.584	8.584	8.584	8.584	8.214	8.214	8.214	8.214	8.214	8.214	8.214	8.214	8.076	8.076	8.076	8.076	8.076	8.076	8.076	8.076	8.076	8.076	8.076	7.656	7.514	7.514	7.229	7.229	7.09	6.674	6.532	6.301	6.158	6.158	6.158	5.927	5.13	4.845	4.564	4.564	4.426	4.426	4.287
YIL062C	10.154	10.154	10.674	10.532	11.699	11.699	11.699	11.93	11.93	12.072	12.958	12.82	12.82	12.82	12.82	12.82	12.82	12.82	12.82	12.82	12.82	12.82	12.82	12.82	12.82	12.82	12.82	12.958	12.958	12.958	12.958	12.958	12.958	12.958	12.958	12.958	12.816	12.816	12.816	12.816	12.585	12.585	12.585	12.585	12.585	12.585	12.353	12.353	12.353
YDR016C	6.111	6.111	6.111	6.111	6.388	7.417	7.417	7.417	7.417	7.417	8.022	8.861	8.861	9.003	9.658	9.658	9.658	9.658	9.658	9.658	9.658	9.658	9.658	9.658	9.519	9.519	9.381	9.381	8.868	9.011	8.965	9.338	10.135	10.135	10.135	10.135	10.135	10.135	10.135	9.904	9.9	9.9	10.185	10.185	10.185	10.185	10.185	10.185	10.185
YBR119W	7.66	7.66	7.66	7.798	7.798	8.218	8.218	8.592	8.876	8.876	8.876	8.876	8.876	8.876	8.876	8.876	8.734	8.734	8.592	8.592	8.592	8.592	8.592	8.592	8.592	7.428	7.286	7.144	7.144	7.144	7.005	7.005	6.863	6.863	6.863	6.863	6.863	6.863	6.863	6.863	6.863	6.863	6.863	6.724	6.724	6.863	6.493	6.635	6.635
YPL016W	11.8	11.8	11.8	11.8	11.8	11.8	11.8	11.8	11.8	11.8	11.8	12.355	12.355	12.355	12.355	12.355	12.355	12.355	12.355	12.355	12.355	12.355	12.355	12.077	12.077	12.077	11.939	11.939	11.939	11.939	11.939	11.939	11.939	11.939	11.939	11.8	11.8	11.8	11.8	11.8	11.8	11.8	11.8	11.8	11.8	11.8	11.8	11.8	11.8
YJR025C	1.295	1.295	1.295	1.295	1.295	1.295	1.434	1.576	2.138	2.277	2.277	2.277	2.277	2.277	2.419	2.558	2.558	2.558	2.558	2.558	2.558	2.558	2.558	2.558	2.558	2.7	2.932	2.932	2.793	2.793	2.793	2.793	2.793	2.793	2.793	2.935	3.213	3.213	3.355	3.355	3.355	3.586	3.586	3.818	4.049	4.188	4.188	4.793	5.163
YJR110W	2.889	2.889	2.889	2.697	2.839	2.7	2.7	2.7	2.7	2.839	2.608	2.746	2.746	2.746	2.746	2.885	3.116	3.116	3.116	3.49	3.49	3.49	3.49	3.49	3.49	3.49	3.49	3.209	3.067	3.067	3.067	3.067	3.067	3.067	3.067	3.067	3.067	3.067	3.067	3.298	3.298	4.184	4.184	4.554	4.554	4.693	4.693	5.486	5.625
YDR448W	11.976	12.257	12.257	12.257	12.257	12.257	12.257	11.884	11.603	11.229	10.998	10.998	10.998	10.998	9.493	9.493	8.148	7.87	7.87	7.87	6.753	6.611	5.774	5.774	4.942	4.942	4.942	4.942	4.942	4.942	4.942	4.942	4.71	4.71	4.572	4.433	4.433	4.433	4.433	4.063	3.782	3.64	3.64	3.64	3.64	3.64	3.64	3.64	3.64
YER057C	0.463	0.463	0.463	0.463	0.463	0.463	0.231	0.231	0.463	0.463	0.463	0.605	0.836	1.256	1.256	1.256	1.256	1.398	1.398	1.398	1.772	1.772	1.772	1.772	1.541	1.683	1.683	1.683	1.683	1.683	1.683	1.683	1.683	1.968	2.106	2.106	2.106	2.106	2.106	2.106	2.106	2.106	2.245	2.807	2.807	2.807	2.946	2.946	2.946
YCR052W	5.892	5.892	6.034	5.518	5.518	5.518	6.034	6.034	6.917	6.636	6.636	6.12	6.12	7.336	8.646	8.646	8.646	8.503	8.503	8.642	8.642	8.642	8.642	8.642	8.179	8.179	7.902	8.041	7.898	8.322	8.179	8.322	8.322	8.322	8.322	8.738	8.738	8.738	8.738	9.015	9.015	9.154	9.897	9.897	9.897	9.897	9.666	9.666	9.666
YNL215W	8.201	8.201	8.201	8.201	8.201	8.201	8.201	8.201	8.621	9.361	9.926	9.926	9.926	10.069	10.069	9.93	9.93	9.93	9.93	9.93	10.442	10.442	10.304	10.304	10.446	10.446	10.446	10.446	10.585	10.446	10.446	10.446	10.446	10.446	10.304	10.304	10.304	10.304	10.161	10.019	10.019	10.019	10.019	10.019	10.161	10.161	10.023	10.023	10.023
YJL085W	5.5	6.062	6.204	10.121	10.353	10.954	10.954	11.231	11.231	11.231	11.231	11.37	11.37	11.37	12.26	13.245	13.245	13.245	13.245	13.245	13.245	13.476	13.476	13.476	13.476	13.476	13.761	13.761	13.761	13.761	13.761	13.761	13.761	13.761	13.761	13.761	13.761	13.761	13.761	13.761	13.761	13.9	13.9	13.9	14.038	14.038	14.038	14.038	14.038
YMR247C	6.731	6.731	6.731	6.731	6.304	6.073	6.073	6.073	5.934	5.934	5.934	5.792	5.792	5.515	5.234	5.234	5.234	5.234	5.234	5.234	4.583	4.583	4.583	4.44	4.159	4.017	4.017	4.017	4.017	3.878	3.362	1.59	1.217	1.217	1.074	1.074	0.936	0.936	0.936	0.793	1.074	1.074	1.213	1.074	3.12	3.12	3.259	3.259	3.259
YLL062C	13.401	13.633	13.633	14.006	14.006	14.006	14.006	14.006	14.006	14.006	14.006	13.775	14.149	14.149	14.287	14.426	14.426	14.426	14.703	14.703	14.703	14.703	14.703	14.703	14.703	14.703	14.565	14.426	14.287	14.287	14.43	14.568	14.568	14.568	14.568	14.568	14.568	14.568	14.568	14.568	14.568	14.568	14.568	14.568	14.568	14.337	14.052	14.052	14.052
YBR188C	7.966	7.966	7.966	7.966	7.966	7.966	7.966	7.966	7.966	7.824	7.824	7.824	7.824	7.824	7.824	7.824	7.824	6.571	5.913	4.934	4.934	4.934	3.771	3.54	3.166	3.073	3.443	3.443	3.443	3.443	3.443	3.305	3.073	2.931	2.931	2.931	2.654	1.91	1.91	2.003	1.86	1.86	1.86	1.86	1.718	1.718	1.718	1.949	1.949
YPL179W	15.754	15.754	15.754	15.754	15.754	15.754	15.754	15.754	15.754	15.754	15.754	15.38	15.38	15.38	15.38	15.238	15.099	15.099	15.099	14.534	14.534	14.534	14.441	14.441	14.441	14.441	14.441	11.559	10.858	10.858	10.858	10.858	10.858	10.858	10.858	10.858	10.858	10.858	10.574	10.574	10.431	10.431	10.431	10.431	10.431	10.2	5.966	4.564	4.572
YHR168W	10.804	10.804	10.804	10.804	10.38	10.38	10.519	8.89	8.89	8.751	8.751	8.666	7.88	7.88	7.88	7.738	8.254	8.115	8.115	8.115	8.115	8.115	6.663	6.247	6.621	7.044	7.044	7.044	7.044	7.044	7.044	7.044	7.507	7.507	7.507	7.507	7.507	7.087	7.087	7.087	7.087	7.087	7.087	7.087	7.087	6.301	5.366	4.526	4.248
YCR057C	15.699	15.838	15.838	15.838	15.838	15.838	15.838	15.838	15.838	15.838	15.838	15.838	15.838	15.838	15.838	15.838	15.838	15.838	15.838	15.98	16.261	16.261	16.261	16.261	16.261	16.119	16.261	16.261	16.261	16.261	16.123	16.123	16.123	16.123	16.123	15.98	15.468	15.468	15.326	15.326	15.326	15.326	15.326	15.187	15.048	15.048	15.048	15.048	15.048
YDR406W	7.98	7.838	7.838	7.606	7.606	7.606	7.606	7.606	7.606	7.606	7.606	7.606	7.098	7.098	6.728	6.728	6.728	6.728	6.212	6.212	6.212	6.073	5.931	5.137	5.137	5.137	5.137	5.137	5.137	5.137	5.137	5.137	5.137	4.995	4.995	4.995	4.995	4.853	4.714	4.714	4.205	4.07	4.49	4.632	4.632	4.632	4.632	4.632	3.835
YGR033C	2.106	2.106	2.106	2.106	2.106	2.106	1.968	1.968	1.968	1.968	1.968	1.968	1.968	1.968	1.968	1.968	1.968	1.968	1.968	1.968	1.968	1.968	2.106	2.106	2.106	2.106	2.106	2.106	2.106	2.249	2.249	2.249	2.249	2.106	2.106	2.106	2.106	2.106	2.106	2.106	2.106	1.822	1.822	1.822	1.822	1.822	1.822	1.398	1.448
YFL044C	7.453	7.453	7.314	7.176	7.176	7.176	7.176	7.176	7.176	7.176	7.176	7.176	6.752	6.752	7.496	7.496	7.496	7.496	7.496	7.496	7.496	7.638	7.638	7.638	7.638	7.638	7.407	6.614	6.614	6.471	6.055	6.055	6.429	6.429	6.429	6.429	6.429	6.429	6.429	6.429	6.059	5.685	5.223	5.223	5.223	4.803	4.572	4.572	4.572
YOR269W	0	0	0	0	0	0	0	0	0	0	0	0	0	0	0	0	0	0	0	0	0	0	0	0	0	0	0.139	0.139	0.139	0.139	0.139	0.139	0.139	0.139	0.139	0.139	0.139	0.139	0.139	0.139	0.139	0.139	0.139	0.139	0.139	0.139	0.139	0.139	0.139
YPL065W	4.094	4.464	4.464	4.464	4.603	4.834	4.834	5.112	4.742	5.165	5.165	5.396	5.396	5.396	5.681	5.681	5.681	5.681	5.542	5.542	5.542	4.984	4.564	4.707	4.707	4.845	4.988	4.988	4.988	4.988	4.988	4.988	4.845	4.845	4.845	4.845	4.845	4.568	4.148	4.148	3.917	3.917	4.059	4.202	4.572	4.945	5.084	5.084	5.084
YPL159C	16.315	16.315	16.315	16.315	16.173	16.312	16.685	16.685	16.685	16.685	16.824	16.824	16.824	16.682	16.682	16.682	16.682	16.682	16.682	16.682	16.682	16.682	15.372	15.234	15.234	15.234	15.234	15.234	15.234	15.234	14.956	14.725	14.725	14.725	14.725	14.583	14.12	14.12	14.12	14.12	14.12	14.12	14.12	14.12	14.12	13.835	13.835	13.416	13.042
YOR065W	10.953	11.466	11.466	11.466	11.466	11.466	11.185	11.185	10.441	10.299	10.299	10.437	10.576	10.576	10.576	10.576	10.576	9.551	9.971	9.971	9.971	9.971	9.971	9.694	9.462	9.462	9.462	9.324	9.324	8.897	8.619	8.619	6.154	4.048	3.909	3.863	4.521	4.521	4.383	4.383	4.383	4.525	4.525	4.525	4.667	4.667	4.667	4.667	4.529
YNL206C	12.974	13.117	13.259	13.259	13.259	13.259	13.259	13.259	13.398	13.398	13.398	13.629	13.629	13.629	14.052	14.052	14.052	14.195	14.195	14.195	14.195	14.195	14.195	14.195	14.195	14.195	14.568	14.568	14.568	14.8	14.942	14.942	14.942	14.942	14.803	14.803	14.803	14.803	14.803	14.572	14.572	14.572	14.43	14.43	14.43	14.568	14.568	14.568	14.568
YPL014W	3.686	3.686	2.33	2.33	2.33	2.33	1.957	1.957	1.957	1.957	1.814	1.302	1.533	1.676	1.676	1.676	1.818	1.587	1.587	1.587	1.587	1.587	1.587	1.725	2.284	2.284	2.284	2.284	2.052	2.052	2.052	2.052	2.052	2.052	2.052	2.052	1.914	1.914	1.914	2.052	2.052	2.052	2.052	2.052	2.052	2.052	2.195	2.195	2.195
YLR099C	6.34	7.222	7.08	7.08	7.222	8.332	8.332	8.475	8.475	8.475	8.243	8.243	8.386	8.524	8.524	8.524	9.126	9.403	9.403	9.403	9.545	9.545	9.545	9.545	9.545	9.545	9.684	9.31	10.242	10.242	10.381	10.381	10.381	10.381	10.523	10.523	10.523	10.523	10.523	10.523	10.523	10.523	10.523	10.523	10.523	10.523	10.523	10.523	10.011
YNR028W	8.984	8.984	8.984	8.984	8.984	8.984	9.126	9.126	9.126	9.126	8.753	8.753	8.29	8.29	7.354	7.034	7.127	7.269	7.269	7.269	7.269	7.269	7.269	6.988	7.13	6.899	6.899	6.575	6.294	6.294	6.294	6.294	6.294	6.294	5.917	5.917	6.379	6.379	6.379	6.379	6.009	6.333	6.333	6.333	6.333	6.333	6.191	6.191	6.191
YJR132W	8.645	8.876	8.876	9.015	9.015	9.015	9.015	9.015	9.015	9.015	9.292	9.292	9.292	9.292	9.292	9.292	9.292	9.15	9.292	9.292	9.292	9.292	9.524	9.666	9.666	10.317	10.317	10.317	10.317	10.178	10.41	10.41	10.41	10.41	10.41	10.41	10.41	10.129	10.129	10.129	10.267	10.267	10.548	10.548	10.691	10.691	10.691	10.691	10.691
YJL066C	7.646	7.785	7.924	7.924	8.062	8.062	8.062	8.062	8.062	8.062	8.062	8.062	8.062	8.062	8.062	8.062	8.062	8.062	8.062	8.062	8.806	8.521	8.521	8.383	8.105	8.248	8.618	8.618	8.76	8.155	8.849	8.849	8.849	8.849	9.134	8.76	8.76	8.76	8.76	8.529	8.948	9.233	9.091	9.318	10.35	10.208	10.347	10.347	10.347
YPL095C	6.755	6.755	6.755	6.755	6.894	7.171	7.171	7.171	7.171	7.171	7.171	7.171	7.171	7.168	7.029	7.029	7.029	7.029	7.171	7.171	7.314	7.314	7.314	7.456	7.598	7.456	6.805	6.574	6.574	5.972	5.737	5.88	5.88	5.88	5.88	5.88	6.164	6.164	6.164	6.022	6.161	6.438	7.231	7.231	7.463	7.463	7.601	7.601	7.744
YBL017C	0.647	0.647	0.647	0.647	0.647	0.647	0.647	1.067	1.206	1.344	1.344	1.344	1.344	1.344	1.344	1.622	1.764	1.764	2.138	2.138	2.138	2.369	2.369	2.369	2.6	2.6	2.6	2.6	2.6	2.6	2.6	2.97	2.97	2.97	2.97	2.97	3.113	3.251	3.251	3.251	3.251	3.39	3.39	3.39	3.39	3.39	3.39	3.39	3.902
YPL112C	7.073	7.073	7.073	7.073	7.073	7.073	7.069	6.838	6.98	6.98	6.98	6.98	6.984	6.984	6.984	6.984	6.984	6.984	6.845	6.845	6.845	6.845	6.614	6.614	6.614	6.614	6.475	6.475	6.475	6.475	6.244	5.959	5.959	5.959	5.45	5.45	5.45	5.45	5.874	5.874	6.151	6.151	6.293	6.293	6.293	6.293	6.293	6.293	6.293
YDR364C	6.76	6.991	6.71	6.71	6.799	6.66	6.66	6.66	6.66	6.522	6.522	6.753	6.753	6.753	6.657	6.425	6.795	9.506	9.645	9.645	9.645	9.645	9.787	10.072	10.495	11.473	11.473	11.843	12.217	12.217	12.217	12.217	12.636	12.636	12.636	12.409	12.974	12.974	13.206	13.206	13.206	13.067	13.067	13.067	12.928	13.16	13.16	13.16	13.441
YDL159W	8.332	8.471	8.752	8.752	8.752	8.752	8.752	8.752	8.752	8.752	8.752	8.752	8.752	8.752	8.752	8.752	8.752	8.752	8.752	8.752	8.752	8.289	8.289	8.289	8.289	8.521	8.521	8.521	8.521	8.432	8.432	8.154	8.016	8.016	8.016	8.016	8.016	8.016	8.016	8.016	7.784	7.784	7.784	7.553	7.553	7.553	7.553	7.553	7.553
YLL060C	7.745	7.745	7.745	7.745	7.884	7.884	7.884	7.884	7.884	7.741	7.741	7.741	7.741	7.741	7.741	7.741	7.741	7.603	7.745	7.375	7.517	7.517	7.66	7.66	7.66	7.66	7.66	7.66	7.66	7.66	7.428	7.428	7.428	7.428	7.428	7.29	7.29	6.126	6.496	7.379	7.236	7.236	7.236	7.236	7.236	7.236	7.236	7.236	7.236
YDR237W	2.046	2.465	2.465	2.465	2.465	2.465	2.465	2.465	2.75	2.75	2.75	2.75	2.611	2.981	2.981	3.814	3.814	3.814	3.814	3.814	4.188	4.188	4.188	4.188	4.326	4.469	4.842	5.689	5.689	5.689	6.059	6.059	6.059	6.059	6.059	6.059	6.059	6.059	6.198	6.059	6.433	7.546	7.916	8.055	8.055	8.055	8.055	8.197	8.197
YML068W	21.097	21.097	21.097	21.097	21.097	21.239	21.239	21.239	21.239	21.332	21.332	21.332	21.332	21.189	21.328	21.328	21.328	21.328	21.609	21.609	21.609	21.89	21.89	21.89	22.495	22.495	22.495	22.495	22.495	22.356	22.356	21.983	21.983	21.751	21.751	21.751	21.751	21.751	21.613	21.613	21.613	21.474	21.474	21.474	21.011	21.011	21.011	21.011	20.873
YFR027W	2.423	1.914	2.057	2.057	2.057	2.48	2.249	2.622	5.137	5.369	5.369	5.6	5.6	5.6	5.6	5.6	5.6	5.6	5.739	5.97	6.575	6.575	6.575	6.949	6.81	7.554	7.554	7.554	7.554	7.554	7.554	7.554	7.554	7.692	7.835	7.835	7.835	7.835	7.835	7.835	7.835	7.835	7.835	7.692	7.831	7.831	7.831	8.205	8.205
YBR227C	4.693	4.778	4.778	4.778	4.778	4.778	4.494	4.953	4.81	4.81	5.323	5.696	5.696	6.116	6.347	6.347	6.347	6.347	6.347	6.347	6.347	6.347	6.347	6.347	6.347	6.347	6.205	6.205	6.205	5.924	5.782	5.92	6.059	6.429	7.781	8.478	8.478	8.478	8.478	8.478	8.247	8.478	8.478	8.478	8.478	8.617	8.617	8.617	8.617
YDR078C	2.498	2.498	2.498	2.498	2.498	2.498	2.498	2.636	2.633	2.775	3.003	3.003	3.003	3.003	3.003	3.003	3.696	3.977	4.489	4.489	4.489	4.489	4.489	5.607	5.607	5.749	5.749	5.749	5.749	5.749	5.891	6.35	6.35	6.35	7.094	7.094	7.094	7.094	6.952	6.952	6.952	6.863	6.863	7.005	7.005	7.005	7.144	7.567	7.567
YER088C	10.453	10.453	10.453	10.453	10.453	10.734	10.734	10.734	11.015	12.086	12.086	12.225	12.225	12.367	12.509	12.509	12.509	12.509	12.509	12.648	12.648	12.79	12.79	12.79	12.79	12.79	13.164	13.164	13.164	13.164	13.164	13.164	13.164	13.164	13.164	13.164	13.164	13.022	13.022	12.79	12.79	12.79	12.79	12.559	12.278	12.278	12.278	12.278	12.278
YNL155W	20.441	20.441	20.441	20.441	20.441	20.441	20.299	20.299	20.299	20.299	20.299	20.299	20.299	20.299	20.299	20.299	20.299	20.299	20.299	20.299	20.022	20.022	20.022	19.879	19.879	18.904	18.766	18.766	18.766	18.766	18.766	18.766	18.766	18.766	18.766	18.766	18.766	18.253	18.253	18.35	18.492	18.492	18.492	18.492	18.492	18.492	18.261	18.122	18.122
YMR256C	14.124	14.124	14.124	14.124	14.355	14.355	14.355	14.355	14.355	14.355	14.355	14.355	14.355	14.355	14.355	14.355	14.355	14.355	14.355	14.355	14.216	14.216	14.216	14.216	14.216	13.662	13.381	13.238	13.238	13.238	13.238	13.238	13.238	13.238	13.238	13.238	13.238	13.096	12.957	12.673	12.815	12.306	12.26	12.26	12.26	12.26	12.26	12.26	12.26
YMR208W	5.543	5.543	5.543	5.543	5.774	5.774	5.774	5.774	5.774	5.774	5.774	5.774	5.774	5.774	5.913	5.913	5.913	5.913	5.913	5.913	5.913	5.913	5.913	5.913	5.913	5.913	5.913	5.913	5.913	5.913	5.913	5.913	5.913	5.913	5.632	5.632	5.632	5.632	5.493	5.493	5.493	5.493	5.493	5.493	5.493	5.493	5.493	5.493	5.493
YLR330W	10.491	10.491	10.491	10.491	10.491	10.491	10.491	10.63	10.63	10.861	10.861	10.861	10.861	11.004	11.004	11.235	11.235	11.377	11.377	11.377	11.377	11.377	11.377	11.377	11.377	11.377	11.377	11.377	11.377	11.377	11.239	11.239	11.381	11.381	11.381	11.381	11.381	11.381	11.381	11.52	11.52	11.52	11.797	11.797	11.655	11.655	11.655	11.882	11.882
YNL059C	5.091	5.229	5.229	5.229	5.229	6.624	7.136	7.136	7.275	7.649	7.933	7.933	7.933	7.933	7.933	7.933	7.933	7.933	7.933	7.933	7.933	8.588	8.588	8.588	8.869	9.1	9.1	9.1	9.1	9.1	9.1	9.1	9.1	9.332	9.332	9.332	9.332	9.332	9.332	9.332	9.332	9.332	9.332	9.193	9.193	9.193	9.193	9.193	9.193
YPR083W	2.483	2.344	2.344	2.344	2.629	2.771	3.234	3.376	3.376	3.376	3.234	3.234	3.234	3.234	3.092	2.953	2.953	2.814	2.814	2.814	2.814	2.814	2.814	2.814	2.676	2.676	2.533	2.533	2.818	2.818	2.818	2.818	4.07	4.07	4.07	4.348	4.486	4.625	4.856	4.856	4.856	4.856	5.23	6.632	6.632	6.917	6.917	6.917	6.917
YAL009W	10.275	10.275	10.275	10.275	10.275	10.275	10.275	10.136	10.136	10.136	7.795	7.795	7.652	6.628	4.806	5.087	4.856	4.856	4.856	4.856	4.571	4.194	4.336	4.336	5.414	5.275	5.275	6.439	6.3	6.439	6.439	6.439	6.389	6.389	6.389	6.389	6.389	6.389	6.389	5.738	5.738	6.108	6.019	6.112	6.25	6.528	6.528	6.528	6.528
YMR124W	5.66	5.66	5.66	5.66	5.66	5.66	5.66	5.66	5.66	5.66	5.66	5.66	5.66	5.66	5.66	5.66	5.66	5.66	5.66	5.66	5.66	5.66	5.891	6.169	6.169	6.169	6.169	6.169	6.169	6.169	6.169	6.026	6.026	6.026	6.026	6.026	6.026	6.026	6.026	6.026	5.884	5.884	5.884	5.884	5.884	5.884	5.884	5.884	5.884
YDR453C	5.696	5.696	5.927	5.927	5.927	5.927	5.788	5.788	5.788	5.65	5.65	4.529	4.297	4.155	4.244	4.244	4.244	4.244	4.244	4.105	4.105	3.686	3.543	3.543	3.543	3.543	3.543	3.543	3.213	3.07	3.07	3.07	3.07	3.07	3.355	4.002	4.002	4.002	4.141	4.141	4.657	4.657	4.657	4.657	4.657	4.657	4.283	4.283	4.283
YML027W	8.858	8.858	8.858	8.858	8.858	8.858	8.858	8.577	8.577	8.577	8.019	7.371	7.371	7.51	7.51	7.51	7.741	7.741	7.741	7.741	7.741	7.741	7.741	7.741	7.741	7.741	7.741	7.603	7.603	7.603	7.603	7.371	7.371	6.631	5.792	5.792	5.792	5.792	5.792	5.792	5.792	5.792	5.65	5.507	5.365	5.507	5.507	5.507	5.507
YMR227C	2.757	2.757	2.757	2.757	2.9	3.362	3.359	3.64	4.202	4.202	4.34	4.34	4.34	4.34	4.34	4.618	4.479	5.226	5.226	5.226	5.226	5.226	5.088	5.088	4.949	4.86	4.86	4.86	4.86	4.86	5.002	5.283	5.564	5.707	5.707	5.707	5.845	5.984	6.126	6.126	7.155	7.155	7.155	7.155	7.386	7.386	7.386	7.386	7.386
YGL212W	5.956	5.956	5.956	7.169	7.169	7.308	7.308	7.308	7.308	7.824	7.824	7.824	7.824	7.685	7.824	8.243	8.898	8.898	8.898	8.898	8.898	8.528	8.67	8.67	8.67	9.272	9.272	9.272	9.645	10.065	11.46	11.46	11.46	11.46	11.46	11.46	11.46	11.46	11.46	11.46	11.46	11.46	11.46	11.602	11.602	12.676	12.676	12.676	12.676
YIR026C	1.925	1.925	2.063	2.063	2.063	2.063	2.063	2.063	2.206	2.063	2.206	2.348	2.86	3.373	4.02	4.02	4.02	4.02	4.162	4.443	4.675	4.675	4.675	5.61	5.61	5.753	5.753	5.753	5.895	6.176	6.176	6.176	6.176	6.176	6.176	6.315	6.407	6.834	6.834	7.258	7.258	7.258	7.258	7.4	7.4	8.464	8.464	8.464	8.464
YHL023C	2.824	2.732	2.87	3.013	3.386	3.525	3.525	3.525	3.525	3.525	3.525	3.386	3.386	3.806	3.717	4.368	4.368	4.368	5.069	5.773	5.773	5.773	5.773	5.915	5.915	5.915	5.915	5.915	5.915	5.777	5.777	5.634	5.634	5.634	5.634	5.634	5.634	5.634	6.236	6.236	6.236	6.236	6.236	6.236	6.374	6.374	6.517	6.517	7.31
YER171W	8.175	8.595	8.733	8.733	9.014	9.014	9.295	9.064	9.064	9.064	9.064	9.064	9.064	9.064	9.064	9.064	9.064	8.833	8.833	7.477	7.061	6.638	6.638	6.78	7.065	7.581	7.862	8.467	8.467	8.467	8.467	8.467	8.186	8.186	8.186	8.93	8.93	9.068	9.068	9.068	8.926	8.926	8.926	9.157	9.157	9.157	9.157	9.157	9.157
YGR169C	12.025	12.025	11.887	10.769	10.769	11.232	11.232	11.232	11.232	11.232	11.232	11.232	11.232	10.442	10.442	10.442	10.442	10.442	10.442	10.442	10.442	10.442	10.019	7.792	7.279	6.906	6.906	6.906	6.674	6.393	7.048	7.048	7.19	7.19	7.19	7.048	7.048	6.906	6.906	6.906	6.906	6.906	6.906	6.393	6.532	6.532	6.674	6.674	6.674
YER123W	12.733	12.733	12.733	12.733	12.733	12.733	12.733	12.733	12.733	12.733	12.733	12.733	12.733	12.733	12.59	12.59	12.59	12.59	12.59	12.59	12.59	12.59	12.59	12.59	12.822	12.822	12.822	12.822	12.822	12.822	12.822	12.822	12.822	12.822	12.822	12.822	12.818	12.818	12.818	12.818	12.818	12.818	12.818	12.818	12.818	12.818	12.818	12.957	12.957
YBR204C	8.958	9.097	8.727	8.865	10.078	10.078	10.078	10.078	10.078	10.078	10.221	9.705	10.128	10.128	10.128	10.267	10.267	10.267	10.267	10.267	10.267	10.267	10.267	9.897	9.897	9.897	9.897	9.897	9.897	9.897	9.897	9.897	9.897	10.548	11.291	11.291	11.291	11.291	11.291	11.291	11.437	11.437	11.58	11.58	11.58	11.58	11.58	11.807	11.807
YPR103W	3.167	3.167	3.028	2.512	2.512	2.512	2.512	2.512	2.512	2.651	2.651	2.651	2.651	2.366	2.366	2.366	2.366	2.366	2.366	2.366	2.366	2.366	2.366	2.366	2.366	2.366	2.366	2.366	2.366	2.224	2.224	2.224	2.224	2.224	1.854	1.576	1.576	1.576	1.345	1.345	1.345	1.345	1.345	1.345	1.345	1.345	1.345	1.345	1.114
YPL042C	9.769	10.143	10.143	10.143	10.285	10.285	10.427	10.427	10.427	10.427	10.566	10.424	10.424	10.424	10.424	10.424	10.648	10.79	10.79	10.79	10.79	10.79	10.79	10.79	10.79	10.79	10.79	10.79	10.79	10.79	11.021	11.302	12.323	12.323	12.323	12.323	12.323	12.323	12.323	12.323	12.323	12.323	12.323	12.181	12.32	12.32	12.32	12.32	12.32
YOL113W	10.021	9.559	9.559	8.904	8.904	8.765	8.765	8.765	8.997	9.459	9.459	9.459	9.459	9.228	8.805	8.666	8.666	8.666	8.666	8.666	8.808	8.808	8.808	8.808	8.808	8.808	8.951	8.719	9.883	10.858	10.858	10.858	10.858	10.858	11.089	11.231	11.231	11.231	11.231	11.231	11.231	11.231	11.231	11.463	11.463	11.463	11.463	11.555	11.701
YKL191W	6.582	6.304	6.304	6.304	6.304	6.304	6.304	6.304	6.304	6.023	5.885	5.885	5.885	5.885	5.885	5.6	5.6	5.458	5.458	5.458	5.458	5.315	5.315	5.315	5.084	5.084	5.084	4.433	4.291	4.291	4.291	4.291	4.291	4.291	4.291	4.291	4.152	4.152	4.152	4.152	4.152	4.152	4.152	4.152	4.152	4.152	4.01	4.01	2.384
YBR034C	9.121	9.121	9.26	9.121	9.121	9.121	9.121	9.121	9.121	9.121	9.121	9.121	9.353	9.353	9.353	9.353	9.353	9.214	9.072	9.303	9.303	9.303	9.673	9.673	9.815	9.815	9.815	9.815	9.815	9.815	9.815	9.815	9.815	9.815	9.584	9.584	9.815	9.307	9.307	9.307	9.307	9.168	9.168	9.168	9.168	8.367	8.506	8.506	8.506
YIL130W	4.184	4.042	3.017	0.928	1.071	1.071	1.071	1.071	1.071	1.071	1.071	0.932	1.306	1.448	1.448	1.448	1.868	2.38	2.38	2.38	2.38	2.38	2.38	2.38	2.38	2.38	2.38	2.38	2.38	2.519	2.892	2.892	3.031	3.494	3.494	3.494	3.262	3.262	3.262	3.262	3.262	3.262	3.262	3.262	3.401	3.401	3.401	3.401	3.401
YBL091C	5.333	5.052	5.052	5.052	4.678	4.678	5.191	6.639	6.639	6.639	6.87	7.012	7.151	7.293	7.436	7.436	7.436	7.436	7.436	7.436	7.436	7.436	7.436	7.436	7.436	7.436	8.603	8.603	8.741	9.4	9.4	9.4	9.4	9.4	9.4	9.4	9.4	9.168	9.168	9.4	9.4	9.4	9.257	10.001	10.702	10.702	11.072	11.072	11.072
YKL112W	0.74	0.74	0.74	0.74	0.74	0.74	0.601	0.601	0.601	0.601	0.601	0.601	0.601	0.601	0.601	0.601	0.601	0.601	0.601	0.601	0.601	0.601	0.37	0.37	0.37	0.37	0.37	0.37	0.37	0.37	0.37	0.37	0.37	0.37	0.37	0.647	0.786	0.786	0.786	0.786	0.786	0.786	0.786	0.786	0.786	0.786	0.786	1.391	1.391
YER092W	4.483	4.483	4.483	4.483	4.483	4.483	4.483	4.483	4.34	4.059	3.917	3.775	3.775	3.775	3.775	3.775	3.775	3.775	3.775	3.775	3.636	3.497	3.497	2.985	2.985	2.985	2.985	2.985	2.985	2.985	2.843	2.611	2.611	2.611	2.611	2.38	2.38	2.38	2.099	1.298	1.16	1.021	1.021	1.021	1.021	1.021	1.021	1.021	1.021
YNL125C	2.878	2.878	2.878	2.878	2.878	2.647	2.508	2.508	2.37	2.37	2.37	2.37	1.719	1.719	1.719	1.719	1.345	1.345	1.345	1.345	1.114	1.114	1.114	1.114	0.882	0.882	0.882	0.882	0.882	0.882	0.882	0.651	0.651	0.651	0.651	0.651	0.651	0.651	0.512	0.281	0.281	0.281	0.281	0.281	0.281	0.281	0.281	0.79	0.79
YOR288C	8.254	8.254	8.254	8.254	8.254	8.254	8.254	8.767	8.905	8.905	9.044	9.183	9.183	9.183	9.183	9.183	9.183	9.183	9.183	9.183	9.044	9.044	9.044	8.905	8.905	8.905	8.767	8.767	8.767	8.905	8.905	8.905	9.044	9.044	9.044	9.044	9.044	8.905	8.905	8.905	8.905	8.905	8.905	8.905	8.905	8.905	8.905	8.905	8.905
YOL040C	0	0	0	0	0	0	0	0	0	0	0	0	0	0.139	0.139	0.139	0.139	0.139	0.139	0.139	0.139	0.139	0.139	0.139	0.139	0.139	0.139	0.139	0.139	0.139	0.139	0.139	0.139	0.139	0.139	0.139	0.139	0.139	0.139	0.139	0.139	0.139	0.139	0.139	0.139	0.139	0.139	0.139	0.139
YCR081W	5.703	5.703	5.845	6.496	6.496	6.496	6.92	6.92	6.92	6.92	6.92	7.343	9.765	9.765	9.765	9.765	9.765	9.623	9.623	9.392	9.534	10.246	10.246	10.384	10.384	10.384	10.384	10.384	10.758	10.989	11.082	11.359	11.128	11.128	11.128	10.986	10.986	11.263	11.263	11.263	11.263	11.263	11.263	11.726	11.726	11.726	11.726	11.583	11.815
YJR049C	8.852	8.852	8.713	8.713	8.713	8.009	7.916	7.916	7.916	7.774	8.051	8.051	8.329	8.329	8.329	8.613	8.613	8.613	8.613	9.029	9.261	9.261	10.05	10.559	12.235	12.235	12.235	12.377	12.608	12.608	12.608	12.608	12.608	12.608	12.608	13.213	13.445	13.445	13.445	13.583	13.583	13.583	13.583	13.583	13.722	13.722	13.722	13.722	13.722
YMR002W	0	0	0	0	0	0	0	0	0	0	0	0	0	0	0	0	0	0	0	0	0	0	0	0	0	0	0	0	0	0	0	0	0	0	0	0	0	0	0.142	0.142	0.142	0.142	0.142	0.142	0.142	0.142	0.142	0.142	0.142
YGL039W	0.982	0.982	0.982	0.982	1.12	1.12	1.12	1.12	1.12	1.12	1.12	1.259	1.54	1.54	1.54	1.54	1.54	1.54	1.771	1.771	1.771	1.771	1.771	1.771	1.771	1.768	1.768	1.768	1.768	1.768	1.768	1.768	1.768	2.422	2.422	2.422	2.654	2.654	2.792	2.792	2.792	2.935	2.935	3.073	3.073	3.073	3.305	3.305	3.305
YMR029C	3.692	4.208	4.07	4.07	4.07	4.07	4.07	4.07	4.07	4.301	4.586	4.586	5.098	5.379	5.379	5.66	5.66	5.66	5.66	5.66	5.66	5.66	5.66	5.66	5.379	5.379	5.379	5.518	5.518	5.98	7.147	7.147	7.147	7.147	7.147	7.147	7.29	7.29	7.29	7.29	7.29	7.29	7.29	7.428	7.428	7.428	7.713	7.713	7.713
YML123C	6.873	6.873	6.873	6.873	6.735	6.735	6.735	6.735	6.735	6.735	6.735	6.735	6.503	6.503	6.503	6.503	6.503	6.503	6.272	6.272	6.272	6.272	6.272	6.133	6.133	6.133	6.133	6.133	6.133	5.991	5.991	5.991	5.991	5.991	5.991	5.991	5.991	5.991	5.991	5.991	5.991	5.991	5.479	5.34	5.063	5.063	5.063	5.063	5.063
YOL130W	4.902	5.134	5.272	5.272	5.415	5.415	5.415	5.415	5.415	5.415	5.415	6.347	6.859	6.859	6.859	6.859	6.859	6.859	7.14	7.282	7.282	7.282	7.425	7.563	7.563	7.563	7.563	7.563	7.563	7.563	7.937	8.873	10.093	10.093	10.235	10.374	10.374	10.374	10.374	10.374	10.374	10.374	10.374	10.374	10.374	10.374	10.374	10.374	10.374
YJL139C	10.218	9.653	9.653	9.653	10.393	10.393	10.393	10.531	10.393	10.393	10.019	10.023	10.165	10.165	10.165	10.165	10.165	10.026	10.026	10.026	10.026	10.026	10.026	10.026	9.603	9.326	9.326	9.326	9.468	9.322	9.322	9.322	8.764	8.902	8.618	8.618	8.76	8.297	8.297	8.297	8.297	8.297	8.155	7.874	7.874	7.874	7.874	7.643	7.643
YOR151C	4.522	4.522	4.38	4.38	4.38	4.237	4.237	4.237	4.006	4.006	4.006	4.006	4.006	3.867	3.867	3.867	3.867	3.867	3.725	3.216	3.074	2.704	2.473	2.241	2.241	2.241	2.241	2.473	3.074	3.359	4.013	4.013	4.013	4.156	4.156	4.156	4.156	4.156	4.156	4.156	4.298	4.298	4.298	4.298	4.298	4.298	4.298	4.298	4.298
YGR006W	6.353	6.353	6.353	6.353	6.492	6.261	6.261	6.403	6.261	6.261	6.407	6.684	6.826	7.94	7.94	7.94	7.94	7.94	8.079	8.217	8.217	8.217	8.217	7.936	8.403	8.68	8.68	8.68	8.68	8.68	8.68	8.68	8.68	8.911	8.911	9.054	9.196	9.57	9.57	9.708	9.94	9.94	9.94	9.94	9.94	9.94	9.94	9.94	9.94
YLR043C	9.744	9.744	9.744	9.744	9.463	9.186	9.186	9.328	9.559	9.698	9.698	9.698	9.698	9.698	9.698	9.698	9.698	9.467	9.467	9.093	9.093	9.093	9.232	9.232	9.232	9.37	9.37	9.37	9.37	9.655	9.655	9.655	9.655	9.655	9.513	9.513	9.374	9.281	9.143	9.143	9.143	9.143	9.143	9.143	9.427	9.427	9.427	9.427	9.427
YEL034W	0.555	0.555	0.555	0.555	0.555	0.555	0.555	0.555	0.555	0.416	0.416	0.416	0.416	0.416	0.416	0.416	0.416	0.416	0.416	0.416	0.416	0.416	0.416	0.416	0.416	0.416	0.277	0.139	0.139	0.139	0	0	0	0	0	0	0.142	0.558	1.021	1.16	1.16	1.16	1.16	1.16	1.16	1.298	1.298	1.298	1.298
YGL001C	0	0	0	0	0	0	0	0	0	0	0	0	0	0	0	0	0	0	0	0	0	0	0	0	0	0	0	0	0	0	0	0	0	0	0	0	0	0	0	0	0	0	0	0	0	0	0	0	0
YGR026W	6.286	6.428	6.428	6.428	6.428	6.428	6.567	6.425	6.425	6.425	6.425	6.425	6.425	6.425	6.425	6.425	6.425	6.567	6.567	6.567	6.567	6.567	6.567	6.567	6.567	6.197	6.197	6.197	6.197	6.482	7.503	8.015	8.015	8.015	7.873	7.873	8.011	8.154	8.154	8.154	8.154	8.154	8.154	8.154	8.154	8.154	8.154	8.154	8.154
YPL178W	7.033	7.033	7.033	7.033	7.033	7.172	7.962	7.962	7.962	7.962	7.962	7.823	7.823	7.823	7.823	7.823	7.823	7.823	7.823	7.823	7.823	8.239	8.239	8.239	8.47	8.47	8.47	8.47	8.47	8.47	8.47	8.328	8.328	8.328	8.328	8.328	8.328	8.328	8.328	8.328	8.189	8.189	8.047	7.816	7.816	7.816	7.584	7.584	7.584
YDR502C	6.525	6.525	6.525	6.525	6.386	6.247	6.247	6.247	6.247	6.247	6.247	6.247	5.739	5.739	5.739	5.739	5.596	5.223	5.223	5.223	5.223	4.849	4.849	4.849	4.71	4.71	4.71	4.71	4.71	4.71	4.71	4.71	4.572	4.572	4.056	4.056	3.636	3.405	3.405	3.405	3.405	3.262	3.262	3.124	3.124	2.099	1.96	1.96	1.96
YOR216C	6.333	7.033	7.265	7.265	7.265	7.265	7.265	7.033	7.033	7.033	7.033	6.802	6.802	6.802	7.506	7.506	7.506	7.506	7.506	7.506	7.506	7.506	7.649	7.649	7.649	7.88	7.88	7.88	8.157	8.157	8.157	9.089	9.463	9.463	9.972	9.972	9.972	10.114	10.114	10.114	10.114	10.114	10.114	10.114	10.114	10.114	10.395	10.395	10.395
YOR037W	8.528	8.069	7.93	7.93	7.93	7.93	8.023	8.023	8.023	8.023	6.482	6.482	6.251	6.109	6.109	5.877	5.877	6.255	6.258	6.628	6.628	6.909	6.628	6.767	6.767	6.767	6.767	6.767	6.628	6.628	6.628	7.881	9.19	9.19	9.329	9.329	9.329	9.097	9.097	8.731	8.962	9.289	9.289	9.289	9.289	9.289	9.147	9.147	9.802
YGR245C	15.306	15.306	15.306	15.306	15.306	15.306	15.306	15.537	15.537	15.537	15.822	15.822	15.822	15.822	15.822	15.822	15.822	15.822	15.822	15.961	15.961	15.961	15.961	15.818	16.05	16.05	16.05	16.05	16.05	16.05	15.907	15.907	15.907	15.676	15.676	15.676	15.676	15.676	15.676	15.676	15.676	15.815	15.672	15.672	15.672	15.021	15.021	14.79	14.278
YBL034C	5.778	6.767	6.909	7.19	7.752	7.752	7.984	7.984	7.984	7.984	8.446	8.446	8.446	8.585	8.585	8.727	8.87	8.87	8.87	8.87	8.87	8.87	8.87	8.87	9.24	9.24	9.24	9.24	9.24	9.471	9.841	9.841	9.98	9.98	9.98	9.98	9.98	9.98	9.98	10.118	10.118	10.118	10.118	10.118	10.118	10.118	10.118	10.118	10.118
YNL106C	9.41	8.94	8.94	9.588	9.588	9.819	10.947	10.947	10.947	10.947	10.858	10.719	11.37	11.139	11.139	11.139	11.135	11.412	11.832	11.832	11.832	11.832	11.832	11.832	11.832	12.063	12.206	12.206	12.487	12.487	12.487	12.487	12.344	12.344	12.206	11.974	11.974	11.974	11.974	11.974	11.974	11.974	11.974	11.974	11.974	11.974	11.974	11.974	10.534
YCL056C	5.222	5.923	5.78	5.923	5.923	6.154	6.154	6.154	5.873	5.734	5.315	5.315	5.315	5.827	5.688	5.831	6.115	6.816	6.816	6.816	6.816	6.585	6.585	5.745	6.019	6.154	6.293	6.431	6.705	6.758	6.897	6.897	6.897	7.036	7.036	7.178	7.178	7.32	7.601	7.74	8.021	8.021	8.021	8.583	9.568	9.707	9.707	9.846	9.846
YPR091C	8.655	8.655	8.655	8.655	8.513	8.513	8.281	8.143	8.143	8.281	8.281	8.281	8.281	8.281	8.004	8.004	7.634	7.634	7.403	7.403	7.403	7.264	7.122	7.122	6.613	6.382	7.225	7.225	7.509	7.509	7.509	7.509	7.509	7.509	7.367	7.228	8.022	8.022	8.022	8.441	8.441	8.441	8.157	8.157	8.157	8.157	8.157	8.157	8.295
YKL194C	5.646	5.369	5.369	5.23	4.34	4.34	4.34	3.316	3.316	3.316	3.597	6.166	6.447	6.447	6.585	6.724	6.582	6.439	6.439	7.09	6.952	6.952	6.952	7.368	7.368	7.787	7.787	7.787	8.207	8.207	8.484	8.858	8.858	8.858	8.858	8.858	8.858	9.367	8.858	8.858	8.858	8.858	8.858	8.858	8.858	8.997	9.135	9.278	9.42
YLR234W	6.728	6.728	6.728	6.265	6.212	6.212	6.073	6.073	5.931	5.931	5.931	5.931	5.792	6.023	6.023	6.023	5.881	6.02	6.301	7.147	7.432	7.432	7.432	7.432	7.432	7.432	7.432	7.432	7.432	7.432	7.571	7.571	7.855	7.855	7.855	7.855	7.713	7.713	8.083	8.688	9.432	9.432	9.432	9.432	9.432	9.432	9.574	9.574	9.805
YLR028C	3.316	3.316	3.316	3.035	2.892	2.661	2.661	2.803	2.803	2.803	2.519	2.241	2.103	2.103	2.103	2.103	2.103	2.103	2.103	2.241	2.241	2.241	2.241	2.241	2.01	2.01	2.01	1.636	1.494	1.636	1.636	1.636	1.636	1.636	1.636	1.498	1.498	1.498	1.498	1.498	1.498	1.217	1.217	0.936	0.936	0.936	0.936	0.936	0.936
YBL024W	8.073	8.073	8.073	8.073	7.93	7.93	7.93	7.93	7.93	7.93	7.56	7.56	7.56	7.56	7.703	7.845	7.845	7.984	7.984	7.984	7.984	8.126	8.126	8.268	8.268	8.268	8.268	8.268	8.268	8.268	8.268	8.268	8.268	8.268	8.407	8.407	8.407	8.546	8.546	8.546	8.777	8.777	8.777	8.638	8.638	8.496	8.496	8.496	8.496
YDR109C	4.927	4.927	4.927	4.927	4.696	4.557	4.699	5.069	5.069	5.069	4.931	5.493	5.493	5.631	5.631	7.165	7.022	7.022	7.022	6.884	6.884	6.884	6.884	6.745	6.745	6.745	6.745	6.745	7.819	7.819	8.051	8.051	8.051	8.051	8.051	8.051	8.051	8.051	8.051	8.051	8.051	7.912	7.912	8.051	8.189	8.328	8.328	8.328	8.47
YLR265C	7.855	7.855	7.855	8.083	8.36	8.734	9.25	10.552	10.552	10.552	10.691	10.552	10.552	10.552	10.691	10.691	10.691	10.691	10.691	10.691	10.691	10.691	10.691	10.691	10.691	10.691	10.691	10.972	11.167	11.167	11.167	11.306	11.448	11.164	11.16	11.587	12.014	12.014	12.014	12.014	12.014	12.014	11.783	11.555	11.27	11.27	11.27	11.27	11.039
YGL226C-A	3.583	3.583	3.163	3.021	3.021	2.789	2.746	3.259	3.629	3.629	3.629	4.468	4.468	4.468	4.468	4.749	4.749	4.749	4.891	4.891	5.034	5.034	5.172	6.432	6.852	6.99	6.99	6.99	6.99	7.129	6.99	7.079	7.218	7.218	7.218	7.218	7.218	7.218	7.357	7.357	7.214	7.214	7.214	7.446	7.734	7.876	7.876	7.876	8.108
YDR451C	3.768	5.732	5.732	5.732	5.732	5.732	5.732	5.874	5.874	5.874	5.874	5.874	6.895	6.895	6.895	7.034	7.034	7.034	7.034	7.034	7.034	7.034	7.034	7.034	7.034	7.034	7.034	7.034	7.034	6.892	7.169	7.308	7.308	7.678	7.816	8.094	8.606	8.606	8.606	8.606	8.606	8.606	8.375	8.375	8.375	8.375	8.375	8.375	8.375
YOR211C	3.917	4.291	4.291	4.429	5.418	5.418	5.703	5.703	5.703	5.564	5.564	5.938	5.938	5.938	5.938	6.077	6.724	7.471	7.471	7.471	7.471	7.987	7.987	8.126	8.126	8.126	8.265	8.265	8.265	8.265	8.265	8.635	8.635	8.635	8.635	8.635	8.635	8.777	8.777	8.777	8.777	8.777	8.777	8.777	8.777	8.777	8.635	8.635	8.635
YOR057W	8.292	8.292	8.292	8.292	8.292	8.292	8.292	8.292	8.292	8.435	8.296	8.157	8.157	8.157	8.157	8.157	8.157	8.296	8.296	8.296	8.296	8.296	8.296	8.157	8.157	8.157	8.157	8.015	8.015	8.015	8.015	8.015	8.015	8.015	8.015	8.015	7.645	7.645	6.663	6.663	6.663	6.663	6.525	6.379	6.379	6.379	6.379	6.379	6.147
YJL004C	6.55	6.55	6.692	6.692	6.692	6.692	6.692	6.692	6.692	6.692	6.692	6.692	6.692	6.834	6.834	6.834	6.834	6.977	6.977	6.977	6.977	6.977	6.977	6.977	6.977	6.977	6.977	6.977	6.977	6.977	6.977	6.745	6.607	6.607	6.749	6.749	6.749	6.749	6.468	6.468	6.468	6.468	6.326	6.326	6.326	6.326	6.326	6.326	6.326
YEL061C	8.048	8.048	8.048	8.048	8.048	8.048	8.048	8.048	8.048	8.048	8.048	8.048	8.048	8.048	8.187	8.187	8.187	8.187	8.187	8.187	8.044	7.902	7.76	7.76	7.617	7.617	7.76	7.76	7.76	7.76	7.76	7.76	7.76	7.76	7.76	7.76	7.76	7.76	7.76	7.76	7.76	7.76	7.76	7.76	7.386	7.386	7.386	7.386	7.016
YDR002W	8.631	8.631	8.631	8.631	8.631	8.631	8.631	8.631	8.631	8.4	8.4	7.976	7.976	7.603	7.603	7.233	7.001	7.001	7.001	7.001	6.77	6.77	6.77	6.77	4.394	4.109	3.967	3.732	3.732	3.732	3.732	3.593	3.735	3.735	3.735	3.362	3.269	3.269	2.984	2.984	2.984	2.198	1.967	1.828	1.405	1.124	0.982	0.982	0.982
YMR199W	4.437	4.668	4.668	4.668	4.668	4.81	4.81	4.81	4.81	4.81	4.81	4.81	4.81	4.81	4.81	4.81	4.81	4.81	4.81	4.81	4.81	4.81	4.437	4.152	4.152	4.013	3.729	3.729	3.729	3.586	3.586	3.586	3.448	3.448	3.448	3.448	3.448	3.448	3.448	3.448	3.448	3.448	3.216	3.216	3.216	3.216	3.216	3.216	3.216
YBR268W	11.577	11.858	11.858	11.858	11.858	11.997	11.997	11.997	11.997	11.997	11.997	12.517	12.655	12.655	12.655	12.936	12.936	12.936	12.936	13.168	12.883	12.883	12.883	12.883	12.883	12.883	12.883	12.883	12.883	12.883	12.598	13.164	12.933	12.933	12.933	12.933	12.79	12.79	12.929	12.929	12.929	12.929	12.929	12.929	12.929	12.929	12.47	12.609	12.751
YOR017W	7.19	7.19	7.19	7.052	7.052	7.052	7.795	7.795	7.795	7.795	7.795	7.795	7.653	7.653	7.795	7.795	7.795	7.795	7.795	7.795	8.073	8.073	8.073	8.073	8.073	8.073	8.211	8.35	8.489	8.257	8.257	8.257	8.257	8.257	8.257	7.884	7.599	7.599	7.599	7.599	7.599	7.603	7.464	7.464	7.464	7.695	8.069	8.069	8.069
YPL161C	0.509	0.879	1.298	1.298	1.298	1.298	1.298	1.298	1.298	1.437	1.437	1.437	1.437	1.576	2.177	2.454	2.454	2.828	3.999	4.653	4.653	4.653	4.653	4.653	4.653	4.653	4.653	4.653	4.653	4.653	4.796	4.796	4.796	4.796	4.796	4.796	4.934	5.073	5.073	5.674	5.674	6.233	6.233	6.375	6.375	6.375	6.884	6.884	7.022
YOR285W	10.302	10.302	10.302	10.302	10.302	10.302	10.302	10.579	10.864	10.864	10.864	10.864	10.864	10.864	11.145	11.145	11.145	11.145	11.145	11.376	11.376	11.607	11.607	11.607	11.607	11.607	11.607	11.607	11.465	11.465	11.465	11.465	11.465	11.465	11.465	11.465	11.465	11.465	11.465	11.465	11.465	11.465	11.326	10.903	10.903	10.903	11.184	11.184	11.184
YBR245C	3.248	2.874	3.013	3.664	3.81	3.81	3.81	4.326	4.326	4.326	4.326	4.326	4.326	4.884	5.588	5.588	5.588	5.588	5.588	5.588	5.588	5.588	5.588	5.588	5.588	5.588	5.404	5.404	5.404	5.404	6.062	6.204	6.204	6.204	6.624	6.485	6.485	6.628	6.489	6.489	6.631	7.656	9.381	9.381	9.381	9.381	9.381	9.381	9.381
YDR321W	10.028	9.238	9.096	8.865	8.865	8.865	8.865	8.865	7.787	7.509	6.716	6.115	6.488	6.488	6.488	6.488	6.488	6.488	6.488	6.488	6.261	6.261	6.261	6.261	5.702	5.934	6.165	6.026	6.026	6.165	5.884	5.884	6.393	6.393	6.393	6.393	6.25	6.25	6.25	6.25	5.969	5.973	5.973	5.973	5.973	5.692	5.692	4.479	4.34
YDR229W	4.664	4.433	4.572	4.572	4.942	4.799	6.24	6.24	6.24	6.24	6.24	6.382	6.24	6.521	6.571	6.62	7.222	7.222	7.222	7.453	7.453	7.453	7.684	7.684	7.823	8.193	8.193	8.332	8.886	8.886	8.886	8.886	9.918	10.619	10.619	10.619	10.619	10.761	10.9	12.494	12.494	12.494	12.494	12.494	12.868	12.636	12.636	12.775	12.775
YBR026C	5.647	6.44	6.44	6.44	6.44	6.44	6.44	6.44	6.44	6.44	6.44	6.44	6.44	6.44	6.529	6.952	10.051	10.656	10.656	10.656	11.222	11.453	12.389	12.666	12.666	12.666	12.805	12.805	12.805	12.805	12.805	12.805	12.944	12.944	12.944	12.944	12.944	12.944	12.944	12.944	12.944	12.57	12.57	13.225	13.648	13.509	13.509	13.509	13.509
YLR209C	0.928	1.067	1.91	2.33	2.33	2.33	3.447	3.821	5.354	5.354	5.354	5.354	5.354	7.168	7.168	7.542	7.542	7.916	8.054	8.054	8.054	8.193	8.705	8.705	8.705	8.986	10.107	10.107	10.107	10.107	10.107	10.107	10.107	10.477	10.477	10.851	10.851	10.851	10.851	10.99	10.99	11.128	11.409	11.552	11.552	11.694	11.694	11.694	11.694
YER074W-A	12.473	12.473	12.473	12.619	12.619	12.619	12.619	12.619	12.481	12.762	12.762	12.762	12.762	12.762	12.762	12.762	12.762	12.762	12.762	12.762	12.53	12.53	12.53	12.53	12.53	12.53	12.53	12.392	12.392	12.392	12.392	12.392	12.392	12.392	12.16	11.555	11.328	11.377	11.377	11.377	11.377	11.377	11.235	11.235	11.235	10.954	10.954	10.954	10.954
YML129C	12.481	12.481	12.481	12.481	12.481	12.481	12.481	12.481	12.481	12.481	12.481	12.481	12.481	12.481	12.676	12.819	12.819	12.819	12.819	12.819	12.819	12.819	13.05	13.05	13.05	13.05	13.05	12.908	12.908	12.908	12.908	12.908	12.908	12.908	12.908	12.908	12.908	12.908	12.908	12.908	12.249	12.249	12.249	12.111	11.972	11.972	11.972	11.972	11.972
YGR260W	9.612	9.612	9.612	9.612	9.612	9.612	9.612	9.612	9.612	9.612	9.612	9.612	9.612	9.189	8.769	8.769	7.471	7.332	7.332	5.71	5.71	5.71	5.71	5.71	5.71	5.71	5.71	5.71	5.571	5.201	4.693	4.693	4.693	4.693	3.209	2.608	2.608	2.608	2.608	2.839	2.7	2.7	2.049	1.768	1.768	1.768	1.768	1.768	1.63
YNL113W	9.029	8.89	8.89	8.89	8.89	8.89	8.748	8.748	8.748	8.748	8.748	8.748	8.748	8.748	8.748	8.609	8.609	8.609	8.004	7.865	7.865	7.492	7.353	7.353	7.072	6.702	6.702	6.702	6.702	6.702	6.421	6.421	6.421	6.421	6.421	6.14	5.859	5.859	5.717	5.717	5.717	5.717	5.347	5.347	5.347	5.347	5.347	5.347	5.347
YDL139C	0.74	0.74	0.74	0.74	0.74	0.74	0.74	0.74	0.74	0.74	0.74	0.74	0.74	0.74	0.74	0.74	0.74	0.74	0.74	1.854	1.854	1.854	1.854	1.854	1.854	1.854	1.622	1.854	1.992	2.273	2.412	2.412	2.412	2.412	2.412	2.412	2.554	2.786	2.924	2.924	2.924	2.924	2.924	3.067	3.81	3.81	3.81	3.81	3.81
YIR038C	6.433	6.433	6.152	5.636	5.116	5.116	5.116	5.209	5.493	5.586	5.586	5.586	5.586	5.586	5.355	5.355	5.401	5.543	5.543	5.543	5.543	5.401	5.401	5.401	5.401	5.169	4.799	4.799	4.799	4.657	4.657	4.799	4.799	4.799	4.799	4.799	4.799	4.426	4.287	4.287	4.75	5.173	5.173	5.173	5.173	5.315	5.547	5.685	5.685
YHL030W	0.512	0.512	0.512	0.512	0.512	0.744	0.744	0.744	1.028	1.26	1.26	1.402	1.633	1.633	1.633	1.772	1.772	1.772	1.772	1.772	1.772	2.284	2.284	2.284	2.284	2.284	2.284	2.284	2.284	2.423	2.423	2.423	2.423	2.423	2.565	2.565	2.565	2.708	2.846	2.846	2.846	2.985	2.985	2.985	2.985	2.985	2.985	3.216	3.679
YOL108C	9.766	9.908	10.047	9.908	10.513	11.769	11.63	12.797	12.797	12.797	12.797	12.797	12.797	12.797	12.797	12.797	13.075	13.217	13.217	13.359	13.359	13.359	13.359	13.779	14.06	14.199	14.199	14.43	14.43	14.43	14.43	14.43	14.711	14.711	14.711	14.711	14.711	14.711	14.711	14.711	14.711	14.85	14.988	14.988	14.988	14.988	14.757	14.757	14.988
YPL156C	12.142	12.142	13.224	13.224	13.224	13.224	13.224	13.224	13.224	13.224	13.224	13.224	13.224	13.085	13.085	13.085	13.085	13.316	13.316	13.459	13.459	13.459	13.459	13.459	13.69	13.69	14.06	14.06	14.06	14.06	14.06	14.06	14.06	14.199	14.199	14.199	14.199	14.199	14.199	14.199	14.199	14.199	14.199	14.199	13.967	13.967	13.967	13.967	13.967
YGR082W	12.124	12.124	12.405	12.544	12.544	12.544	12.544	12.682	12.682	12.682	12.682	12.682	12.682	13.106	13.106	13.106	13.244	13.244	13.244	13.244	13.244	13.244	13.244	13.383	13.383	13.383	13.383	13.383	13.383	13.383	13.383	13.383	13.383	13.244	13.244	13.244	13.387	13.387	13.387	13.387	13.387	13.244	13.244	13.244	13.244	13.244	13.383	13.383	13.383
YNL121C	4.372	4.372	4.372	4.091	4.091	4.091	3.814	3.675	3.537	3.398	3.167	3.167	3.024	2.882	2.882	2.882	2.882	2.882	2.882	2.882	2.882	2.882	2.882	2.882	2.882	2.882	2.882	2.743	2.373	2.373	2.373	2.373	2.373	2.373	2.373	2.373	2.373	2.373	2.373	1.719	1.487	1.63	1.63	1.63	1.63	1.63	1.491	1.491	1.491
YMR100W	2.846	2.846	2.846	2.849	2.992	3.55	3.55	3.55	3.411	3.411	3.411	3.55	3.55	3.55	3.55	3.55	3.55	3.411	3.411	3.038	3.038	3.315	3.315	3.315	3.457	3.226	3.226	3.226	2.803	2.664	2.803	3.034	4.991	5.407	7.41	7.41	7.41	7.41	7.41	7.41	7.41	7.41	7.41	7.641	7.78	7.78	7.78	7.78	7.78
YJL154C	9.635	9.635	9.493	9.774	10.567	10.844	10.844	10.844	11.873	11.873	11.873	11.873	11.873	11.873	11.873	11.873	11.873	11.873	11.873	11.873	11.873	11.873	11.873	11.873	11.873	11.873	11.873	11.873	11.873	11.873	11.873	11.873	11.873	11.873	11.873	11.873	11.873	11.873	11.873	11.873	11.873	11.873	11.873	11.873	11.873	11.873	11.873	11.873	11.873
YDR131C	7.186	6.955	6.955	6.955	6.955	7.097	7.097	7.097	7.097	5.791	5.51	5.51	5.649	5.133	5.133	4.759	3.962	3.4	3.4	3.4	3.539	3.539	3.539	3.539	3.77	3.77	3.77	3.77	3.77	3.913	3.77	3.77	3.77	3.77	4.19	4.19	4.19	4.19	4.19	4.051	4.051	4.051	5.229	5.229	5.229	5.602	5.602	5.745	5.745
YDL057W	9.1	8.961	9.192	8.911	8.911	8.769	8.769	8.399	8.399	8.122	8.584	8.584	8.584	8.584	8.584	8.584	7.741	7.318	7.457	8.151	8.663	9.264	9.264	9.264	9.264	9.126	9.357	8.98	10.058	10.058	10.058	10.2	9.969	10.623	10.25	10.25	10.388	10.388	10.015	10.104	10.385	10.385	10.385	10.385	10.523	10.523	10.385	9.876	9.314
YIL138C	9.022	9.253	9.253	9.253	9.253	9.253	9.534	9.534	9.534	9.534	9.534	9.534	9.534	9.766	10.182	10.182	10.182	10.182	10.463	10.744	10.744	10.744	10.744	10.744	10.744	10.744	10.744	10.744	10.744	10.744	10.744	10.744	10.744	10.744	10.744	10.744	10.744	10.744	10.744	10.882	10.882	10.882	10.882	10.74	10.74	10.74	10.74	10.879	10.74
YDR030C	6.147	6.147	6.147	6.147	6.285	6.285	6.285	6.285	6.285	6.285	6.285	6.143	6.143	6.143	6.143	6.143	6.143	6.143	6.143	6.143	6.143	5.912	5.773	5.915	5.915	5.915	5.915	5.172	3.543	3.265	3.123	3.123	3.123	3.123	3.493	3.351	3.351	2.838	2.18	2.18	2.322	2.696	2.927	3.159	3.159	3.159	3.301	3.162	3.162
YHL038C	2.672	2.672	2.672	2.672	2.672	2.672	2.672	2.814	2.957	2.957	3.099	3.099	3.238	3.145	3.145	3.145	3.145	3.145	3.284	3.565	3.565	3.707	3.707	3.707	3.707	3.707	3.707	3.707	3.565	3.565	4.362	4.362	4.362	4.362	4.362	4.643	5.436	5.859	6.14	6.564	6.937	6.937	6.937	6.937	6.937	6.937	6.937	7.076	7.076
YOR077W	15.571	15.571	15.571	15.571	15.571	15.713	15.713	15.945	16.087	16.087	16.087	16.087	16.087	16.087	16.087	16.087	16.087	16.087	16.087	16.087	16.087	16.087	15.948	15.948	15.948	15.948	15.948	15.948	15.948	15.948	15.948	15.81	15.81	15.81	15.81	15.81	15.81	15.81	15.81	15.81	15.952	15.952	15.952	15.952	15.952	15.952	15.952	15.813	15.813
YER099C	8.143	8.143	8.143	8.428	8.428	8.428	8.566	8.566	8.566	8.566	8.566	8.566	8.566	8.566	8.566	8.798	8.798	8.798	8.798	8.424	8.424	8.424	8.566	8.566	8.566	8.566	8.566	8.847	8.847	8.847	8.847	8.847	8.847	8.474	8.335	8.335	8.193	7.997	7.997	7.855	7.855	7.855	7.855	7.855	7.623	7.623	7.623	7.623	7.623
YER146W	1.822	1.822	1.822	1.822	1.822	2.106	2.106	2.106	2.476	2.619	2.619	2.619	2.619	2.619	2.619	2.619	2.761	2.761	2.761	2.761	2.761	2.761	2.761	2.761	2.761	2.761	2.761	2.761	2.761	2.761	2.761	2.761	2.761	2.761	2.761	2.761	2.761	2.9	2.9	3.416	3.416	3.416	3.416	3.416	3.273	3.505	3.505	3.505	3.505
YPL106C	2.839	2.839	2.839	2.839	2.839	2.839	2.839	2.839	2.839	2.7	2.558	1.953	1.953	1.953	1.953	1.953	2.092	2.234	2.234	2.234	1.949	1.949	1.949	1.949	1.533	1.672	1.672	1.672	1.441	1.444	1.444	1.868	2.152	2.152	2.152	2.152	2.152	2.014	2.014	2.014	2.014	2.298	2.298	2.298	2.298	2.298	2.298	2.298	2.298
YGL245W	5.002	5.002	5.002	5.002	5.144	5.002	5.002	5.002	5.002	5.14	5.14	5.14	5.002	5.233	5.233	5.233	5.233	5.233	5.144	5.375	5.375	5.375	5.375	5.464	5.464	5.93	6.069	6.353	6.353	6.353	6.353	6.353	6.353	6.353	6.492	6.492	6.492	6.723	6.723	6.862	6.862	6.862	7.236	7.236	7.236	7.236	7.236	7.236	7.236
YKR029C	4.813	4.813	4.529	4.529	5.045	5.415	5.415	5.415	5.415	5.415	5.415	5.415	5.415	5.415	5.415	5.415	6.062	6.204	6.204	6.204	6.204	6.204	6.204	6.343	6.343	6.343	6.343	6.485	6.485	6.628	6.628	6.628	6.628	6.628	6.628	6.628	6.628	6.628	6.628	6.628	6.489	6.489	6.489	6.489	6.489	6.489	6.489	6.489	6.489
YDR286C	4.522	4.522	4.522	4.522	4.522	4.664	5.038	5.547	6.763	6.763	7.596	7.596	7.596	7.596	7.596	7.738	7.738	7.738	7.881	7.881	7.881	7.881	8.112	8.112	8.112	7.97	8.251	8.251	8.251	8.251	8.389	8.389	8.389	8.532	8.532	8.532	8.532	8.532	8.532	8.532	8.532	8.67	8.439	8.3	8.443	9.09	9.09	9.09	9.229
YMR218C	5.066	5.066	5.81	6.319	6.689	6.689	6.689	6.689	6.827	8.407	11.349	11.349	11.719	11.862	11.862	11.862	11.862	11.862	11.723	11.723	11.723	11.723	11.723	11.723	11.723	11.723	11.723	11.723	11.723	11.723	11.723	11.723	12.004	12.794	12.794	12.936	12.932	13.071	13.071	13.302	13.302	13.302	13.445	13.815	13.815	13.953	13.953	13.953	14.185
YOR126C	9.183	9.183	9.183	9.183	9.321	9.321	9.321	9.321	9.321	9.321	9.46	9.46	9.46	9.923	9.923	9.923	9.923	9.923	9.923	10.154	10.154	10.154	10.385	10.385	10.385	10.385	10.101	10.101	10.101	10.101	10.101	9.962	9.962	9.962	9.962	9.962	10.193	10.193	10.193	10.193	10.193	10.193	10.193	10.193	10.193	10.193	10.193	10.193	10.193
YDR519W	9.432	9.432	9.432	9.432	9.432	9.432	9.663	9.663	9.663	9.663	9.663	9.894	9.756	9.894	9.894	10.175	10.403	10.545	10.545	10.545	10.545	10.777	10.777	10.777	10.777	10.915	10.915	10.915	10.915	10.915	11.058	11.058	11.058	11.058	11.058	11.058	10.866	10.866	10.866	10.866	10.866	10.866	10.866	10.866	10.866	10.866	11.004	11.004	11.004
YDR443C	10.953	10.953	10.953	10.953	10.953	11.096	11.096	11.327	11.697	11.697	11.697	11.697	11.697	11.697	11.697	11.697	11.839	11.982	11.982	12.12	12.12	12.12	12.12	12.12	12.12	12.12	12.12	12.12	12.12	12.259	12.259	12.49	12.49	12.49	12.49	12.49	12.352	12.352	12.213	12.213	12.494	12.355	12.355	12.355	12.355	12.355	12.355	12.355	12.217
YPR023C	13.241	13.241	13.241	13.241	13.241	13.241	13.611	13.611	13.611	13.611	13.611	13.472	13.472	13.611	13.611	13.611	13.611	13.611	13.611	13.611	13.838	13.838	13.838	13.838	13.838	13.838	13.838	13.838	13.838	13.838	13.838	14.07	14.07	14.07	14.07	14.07	14.07	14.07	14.07	14.07	14.07	14.07	13.927	13.927	13.927	13.646	13.646	13.646	13.646
YDL132W	16.323	16.323	16.323	16.323	16.323	16.323	16.323	16.323	16.323	16.461	16.461	16.461	16.461	16.461	16.461	16.461	16.461	16.461	16.461	16.461	16.461	16.461	16.461	16.461	16.461	16.604	16.604	16.604	16.742	16.742	16.742	16.742	16.742	16.604	16.604	16.604	16.604	16.604	16.604	16.604	16.604	16.604	16.604	16.604	16.604	16.604	16.604	16.604	16.835
YNL130C	6.133	6.133	6.133	6.133	6.133	6.133	5.995	5.995	5.995	5.995	5.995	6.133	6.365	6.365	6.365	6.365	6.365	6.133	6.133	6.133	6.133	6.133	6.133	6.272	6.272	6.272	6.272	6.272	6.272	6.272	6.272	6.272	6.13	6.13	6.13	6.13	6.13	6.13	6.13	5.479	5.479	5.479	5.479	5.479	5.479	5.479	5.852	5.852	5.852
YDR175C	6.222	6.414	6.414	6.414	6.414	6.414	6.414	6.784	6.784	6.784	6.784	7.439	7.439	7.439	7.439	7.439	7.528	7.528	7.528	7.955	7.955	8.374	8.374	8.374	8.374	8.374	8.236	8.093	7.951	7.951	7.951	7.951	8.09	8.09	8.09	8.09	8.09	8.232	8.232	8.232	8.232	8.232	8.232	8.232	8.232	8.09	8.09	8.09	8.09
YIL030C	2.928	2.928	3.209	4.287	4.429	4.429	4.572	4.572	4.71	4.71	4.71	4.572	4.572	4.572	4.803	5.881	5.65	5.788	5.788	5.788	5.788	5.927	6.069	6.069	6.069	6.069	6.069	6.069	6.069	6.069	6.069	6.069	6.069	5.927	5.927	5.927	6.069	6.069	6.069	5.838	6.115	6.258	6.258	6.4	6.4	6.4	6.4	6.4	6.539
YOR279C	7.453	7.453	7.453	7.453	7.453	6.713	6.77	6.4	6.4	7.147	7.147	7.147	7.147	6.912	6.912	7.055	7.055	7.055	7.055	7.702	7.702	7.844	8.218	8.218	8.218	8.218	8.218	8.218	7.663	7.667	7.667	8.546	8.546	8.546	8.546	8.546	8.546	8.823	8.592	8.734	8.734	8.873	8.873	8.873	8.873	8.873	9.104	9.104	9.104
YBR059C	5.386	5.386	4.821	4.682	3.889	3.889	3.889	3.8	3.8	3.661	3.661	3.8	3.8	3.8	3.38	2.957	2.676	2.676	2.96	3.611	3.611	3.611	3.611	3.611	3.611	3.611	3.611	3.611	3.754	3.465	3.697	3.697	3.839	4.91	6.866	6.866	6.866	6.866	6.866	7.098	7.61	7.61	7.891	7.891	8.03	8.03	8.03	8.03	8.03
YGR109C	1.078	1.078	1.078	1.078	1.078	1.309	1.448	1.448	1.448	1.448	1.448	1.448	1.448	1.448	1.448	1.448	1.448	1.448	1.448	1.448	1.448	1.587	1.587	2.003	2.465	2.465	2.465	2.465	2.465	2.465	2.465	2.465	2.465	2.839	3.672	3.672	3.672	3.81	3.81	3.81	4.042	4.273	4.273	4.273	4.273	4.273	4.273	4.273	4.273
YER172C	8.08	8.08	8.592	8.592	8.592	8.592	8.735	8.735	9.297	9.297	9.297	9.297	9.297	9.297	9.297	10.556	10.556	10.556	10.556	10.698	10.698	11.161	11.161	11.161	11.161	11.161	11.161	11.303	11.303	11.303	11.534	11.534	11.534	11.904	11.904	11.904	11.904	11.904	11.904	11.904	11.904	12.047	12.047	12.047	12.047	12.047	12.047	12.047	12.047
YOR181W	7.111	7.111	7.111	7.342	7.484	7.346	7.346	7.346	7.449	7.726	7.726	7.957	7.957	7.957	7.957	7.819	7.819	7.961	8.424	8.285	8.285	8.424	8.562	8.79	8.79	8.79	8.79	8.651	8.651	8.651	8.651	8.794	8.794	8.794	8.794	8.655	8.655	8.655	8.886	8.744	9.164	9.164	9.164	9.445	9.445	9.445	9.445	9.587	9.448
YOL013C	6.652	6.652	6.51	6.51	6.51	6.368	6.368	5.713	5.713	5.482	5.25	5.25	5.25	5.25	4.688	4.688	3.618	1.757	1.619	1.48	1.48	1.48	1.48	1.249	1.249	1.249	1.249	1.249	1.249	0.879	0.416	0.277	0.277	0.277	0.277	0.277	0.277	0.277	0.277	0.277	0.277	0.277	0.277	0.277	0.277	0.277	0.277	0.277	0.277
YJR113C	0.836	0.697	0.697	0.697	0.697	0.558	0.42	0.651	0.651	0.793	0.793	1.025	1.025	1.256	1.256	1.626	1.626	1.626	1.626	1.626	1.626	1.765	1.765	1.765	1.765	1.765	1.907	1.907	2.138	2.138	2.138	2.138	2.277	2.277	2.277	2.277	2.277	2.277	2.277	1.996	2.558	2.558	2.558	2.558	2.558	2.558	2.558	2.558	2.697
YNL180C	3.504	3.504	3.273	3.273	2.992	2.849	2.849	2.849	2.711	2.711	2.711	2.711	2.711	2.568	2.426	2.426	2.426	2.426	2.426	2.426	2.426	2.426	2.426	2.426	2.426	2.287	2.145	1.729	1.59	1.59	1.59	1.59	1.59	1.59	1.59	1.448	1.306	1.306	1.306	1.306	1.306	1.306	1.306	1.306	1.306	1.306	1.306	1.306	1.306
YNL248C	11.784	11.784	11.784	11.784	11.784	11.784	11.784	11.784	11.784	11.784	12.577	13.089	13.089	13.089	13.089	13.089	13.089	13.089	13.089	13.089	13.089	13.089	13.089	13.089	13.089	13.089	13.089	13.089	13.232	13.232	13.232	13.374	13.374	13.374	13.374	13.374	13.374	13.374	13.374	13.374	13.374	13.374	13.374	13.374	13.374	13.374	13.374	13.374	13.374
YBR173C	11.484	11.765	11.907	11.907	11.907	11.907	12.281	12.281	12.281	12.281	12.423	12.704	12.981	13.405	13.405	13.686	13.686	13.686	13.686	13.686	13.686	13.686	13.686	13.686	13.686	13.686	13.917	14.194	14.194	14.194	14.194	14.056	14.056	14.056	14.056	14.056	14.056	14.056	14.056	14.056	14.056	14.056	14.056	14.287	14.287	14.287	14.287	14.287	14.287
YPR115W	8.361	8.361	8.361	8.361	8.361	8.5	8.5	8.5	8.5	8.5	8.5	8.357	8.589	9.667	9.667	9.667	9.667	9.805	10.037	10.737	10.737	10.737	10.737	10.876	10.876	10.876	10.502	10.364	10.364	10.595	10.734	11.015	11.015	11.015	10.876	10.876	10.876	10.876	10.876	11.299	11.299	11.58	11.723	11.723	11.865	11.865	11.865	11.865	12.096
YML088W	4.568	4.568	4.568	4.568	4.568	4.568	4.707	4.707	4.707	4.707	4.707	4.707	4.707	4.707	4.707	4.707	4.707	4.707	4.707	4.707	4.707	4.707	4.707	4.707	4.707	4.707	4.938	4.938	4.938	5.08	5.08	5.08	5.08	5.223	5.223	5.223	5.223	5.223	5.223	5.08	5.08	5.543	5.543	5.543	5.543	5.543	5.685	5.639	5.639
YLL011W	11.758	11.758	11.758	11.758	11.758	11.758	11.758	11.62	11.62	11.62	11.531	11.531	11.531	11.531	11.531	11.531	11.531	11.531	11.531	11.246	10.872	10.872	10.872	10.872	10.872	10.872	10.872	10.591	10.591	10.36	10.36	10.36	10.36	10.221	10.083	10.083	10.083	10.083	10.083	9.058	8.919	9.058	9.058	8.827	8.827	8.827	8.827	8.827	8.827
YPL265W	0	0	0	0	0	0	0	0	0	0	0	0	0	0	0	0	0	0	0	0	0	0	0	0	0	0	0	0	0	0	0	0	0	0	0	0	0	0	0	0	0	0	0	0	0	0	0	0	0
YAL049C	12.853	13.732	13.732	13.732	13.732	13.593	14.436	15.55	15.55	15.55	15.692	15.692	15.692	15.692	15.692	15.692	16.204	16.952	17.233	17.233	17.233	17.233	17.233	17.233	17.233	17.233	17.233	17.46	17.46	17.46	17.46	17.46	17.46	17.603	17.603	17.603	17.603	17.603	17.603	17.603	17.603	17.745	17.745	17.745	17.745	17.745	17.745	17.745	17.606
YGL126W	7.788	7.788	7.788	7.788	7.788	7.788	7.788	7.788	7.788	7.788	7.646	7.646	7.507	7.507	7.742	7.973	7.742	7.881	8.254	8.254	8.254	8.254	8.254	8.254	8.254	8.116	8.489	8.116	8.116	8.258	8.027	8.027	8.027	6.486	6.112	5.188	5.049	5.334	6.355	7.799	7.799	7.799	9.674	9.674	9.959	9.959	10.19	10.19	10.19
YKL006W	0.42	0.42	0.42	0.42	0.42	0.42	0.42	0.42	0.42	0.42	0.42	0.42	0.42	0.42	0.42	0.42	0.42	0.42	0.42	0.42	0.42	0.42	0.281	0.142	0.142	0.142	0.142	0.142	0.374	0.374	0.374	0.374	0.374	0.374	0.512	0.512	0.512	0.512	0.512	0.512	0.512	0.512	0.37	0.37	0.37	0.37	0.37	0.509	0.509
YLR384C	4.202	3.921	4.152	4.152	4.383	4.383	4.526	4.518	4.518	4.661	4.661	4.291	5.177	5.177	5.315	5.315	5.404	5.404	5.173	4.892	5.831	5.974	5.974	5.974	5.974	5.974	5.974	5.974	5.974	5.974	5.974	5.974	5.742	5.885	5.885	5.885	5.885	6.023	6.023	6.023	6.023	6.023	6.023	5.885	5.885	5.885	5.885	5.885	5.885
YER156C	7.229	7.229	7.229	7.229	7.229	7.229	7.229	7.229	7.229	7.229	7.229	7.229	7.09	7.09	7.09	7.09	7.09	7.09	7.09	7.09	7.09	7.09	7.09	7.09	7.09	7.09	6.952	6.952	6.952	6.952	6.952	6.952	6.952	6.952	6.809	6.809	6.809	6.809	6.809	6.809	6.809	6.578	6.578	6.578	6.578	6.578	6.578	6.578	6.578
YHR039C	6.578	6.578	6.02	6.02	6.02	6.02	6.158	6.297	6.297	6.297	6.297	6.02	6.02	6.02	5.877	6.02	5.785	5.269	5.269	5.269	4.899	4.76	5.272	5.272	5.642	5.642	5.642	6.158	6.443	6.301	8.346	8.346	8.716	8.716	8.716	8.432	8.432	8.432	8.432	8.432	8.293	8.862	8.862	8.862	9.421	9.421	9.421	9.421	9.421
YJR143C	8.719	8.719	8.719	8.719	8.862	8.488	8.719	8.719	9.232	10.025	11.75	11.75	11.75	11.75	11.75	11.75	11.75	11.75	11.75	11.75	11.75	11.75	11.75	11.982	11.982	11.982	11.982	12.124	12.825	12.825	12.825	12.825	12.825	12.825	12.967	12.967	13.109	13.109	13.109	13.109	13.109	13.109	13.109	13.109	13.109	13.109	13.109	13.109	13.109
YMR083W	1.679	1.679	1.679	1.679	1.679	1.679	1.679	1.679	1.679	1.679	1.679	1.679	1.537	1.537	1.537	1.537	1.537	1.537	1.537	1.537	1.537	1.537	1.537	1.537	1.537	1.537	1.537	1.537	1.537	1.537	1.537	1.537	1.537	1.025	1.025	1.025	1.025	1.025	0.793	0.793	0.793	0.793	0.793	0.793	0.793	0.793	0.793	0.651	0.651
YOR361C	15.71	15.71	15.71	15.71	15.71	15.71	15.71	15.853	16.269	16.5	16.5	16.5	16.639	16.639	16.639	16.639	16.639	16.639	16.639	16.639	16.639	16.639	16.639	16.639	16.639	16.639	16.639	16.639	17.012	17.012	17.012	17.012	17.012	17.012	17.432	17.432	17.432	17.432	17.663	17.663	17.663	17.663	17.663	17.663	17.663	17.663	17.663	17.525	17.525
YOR329C	6.927	6.927	6.838	6.838	6.838	6.838	6.838	6.048	5.771	5.913	5.08	4.799	4.568	4.71	5.031	5.458	5.18	5.323	5.323	5.323	5.323	5.091	5.091	5.091	5.091	5.091	5.091	5.091	5.091	5.091	5.091	5.091	4.814	4.814	4.814	4.675	4.675	4.675	4.675	4.672	4.672	4.672	4.672	4.672	4.672	4.672	4.672	4.672	4.672
YKR035W-A	7.634	7.634	7.634	7.866	7.866	8.378	9.538	9.538	9.538	9.538	9.538	9.538	9.538	9.538	9.538	9.538	9.26	9.26	9.26	9.395	9.395	9.395	9.395	9.538	9.164	9.164	9.164	9.025	9.025	8.741	8.598	8.972	10.363	10.363	10.363	10.783	10.783	10.783	10.783	10.783	10.783	10.783	10.783	10.783	10.783	10.783	10.783	10.783	10.783
YDL100C	4.583	4.583	4.725	4.864	5.095	5.095	5.095	5.095	5.095	5.095	4.632	5.006	5.981	5.981	5.981	5.839	5.839	5.558	5.558	6.44	6.44	6.44	6.814	6.814	6.814	6.814	6.814	6.814	7.241	8.216	8.216	8.216	8.216	8.216	8.216	8.216	8.447	8.678	9.24	9.24	9.379	9.379	9.379	9.379	9.379	9.379	9.379	9.379	9.664
YDR100W	5.088	5.088	5.088	4.429	4.198	4.198	4.198	4.429	4.429	4.429	4.429	4.429	4.429	4.429	4.429	4.429	4.152	3.921	4.294	4.156	4.156	4.156	4.156	4.387	4.387	4.387	4.387	4.387	4.387	4.387	3.732	3.732	3.732	3.732	3.732	3.732	3.732	3.732	3.732	3.732	3.732	3.732	3.732	3.732	3.732	3.732	3.732	3.732	3.732
YMR041C	0.374	0.374	0.374	0.651	0.651	0.651	0.651	0.651	0.651	0.651	0.651	0.651	0.651	0.651	0.651	0.651	0.651	0.651	0.651	0.651	0.509	0.509	0.74	0.509	0.509	0.509	0.509	0.509	0.509	0.509	0.509	0.509	0.509	0.509	0.509	0.509	0.509	0.509	0.509	0.509	0.509	0.509	0.74	0.74	0.882	0.882	0.882	0.882	0.882
YGR012W	6.823	6.823	6.681	6.681	6.165	6.307	6.307	6.307	6.677	7.748	8.257	8.769	8.769	8.769	8.769	9.046	9.046	9.697	9.697	9.697	9.836	9.836	10.946	10.946	11.088	11.088	11.088	11.088	11.088	11.088	11.088	11.088	11.088	11.088	11.462	11.462	11.462	11.462	11.462	11.462	11.462	11.462	11.462	11.462	11.462	11.462	11.323	11.323	11.323
YDR371W	7.048	7.048	7.048	7.048	7.048	7.19	7.19	7.19	7.19	7.19	7.19	7.333	7.471	7.471	7.471	7.471	7.471	7.471	7.471	7.471	7.471	7.471	7.471	7.471	7.471	7.471	7.333	7.333	7.055	7.055	7.055	7.055	7.055	7.055	7.055	7.425	7.425	7.425	7.425	7.006	7.006	7.006	7.006	7.006	7.006	7.006	7.006	7.006	7.006
YMR294W	9.435	9.435	9.297	9.297	9.297	9.297	9.297	9.297	9.297	9.297	9.297	9.297	9.297	9.297	9.297	9.297	9.297	9.297	9.297	9.297	9.297	9.065	9.065	9.065	9.065	9.065	9.065	8.923	8.318	8.176	8.176	8.033	7.614	7.61	7.61	7.61	7.61	7.61	7.379	7.379	7.379	6.077	5.226	5.226	5.226	5.226	5.792	5.792	5.792
YOR131C	6.941	6.802	7.176	7.176	7.407	7.688	8.111	8.111	8.111	7.88	8.019	8.019	8.019	8.673	8.673	8.673	8.816	8.816	8.816	8.958	9.097	9.097	9.097	9.097	9.097	9.097	9.097	9.097	9.097	9.097	8.865	8.865	8.865	8.865	8.865	8.865	8.865	8.865	8.865	8.865	8.865	8.865	8.865	8.865	8.865	8.865	8.865	8.865	8.865
YFR032C-A	7.404	7.404	7.404	7.404	7.404	7.404	7.404	6.981	6.749	6.518	6.518	6.518	6.518	6.518	6.518	6.518	6.518	6.518	6.518	6.518	6.518	6.518	6.518	6.518	6.518	6.518	6.518	6.379	6.379	6.379	6.379	6.379	5.725	5.582	5.582	5.212	4.931	4.793	3.96	3.96	3.818	3.586	3.586	3.586	3.586	3.448	3.448	3.448	3.448
YGR217W	4.277	3.996	3.857	4.134	4.277	4.277	4.277	4.508	4.647	4.647	4.647	4.647	4.465	4.465	4.465	4.465	4.835	5.767	5.906	6.048	6.048	6.048	6.048	6.048	6.329	7.449	7.588	7.588	7.588	7.588	7.588	7.588	7.588	8.51	9.303	9.303	9.865	9.865	9.865	9.865	9.865	9.865	9.865	10.142	10.142	10.142	10.142	10.142	10.142
YJL217W	8.873	8.873	8.873	8.781	8.781	9.154	9.154	9.297	9.297	9.297	9.528	9.528	9.528	9.528	9.528	9.528	9.528	9.528	9.528	9.528	9.528	9.528	9.528	9.528	9.528	9.528	9.297	9.297	9.297	9.297	9.297	9.154	9.154	9.154	9.154	9.154	9.154	9.154	9.154	9.154	9.154	8.781	8.781	8.781	8.777	8.919	8.919	8.919	8.919
YOL110W	11.211	11.211	11.211	11.211	11.211	11.211	11.211	11.211	11.211	11.211	11.211	11.634	11.773	11.773	11.773	11.773	11.773	12.235	12.235	12.235	12.235	12.235	12.235	12.235	12.235	12.378	12.378	12.378	12.378	12.378	12.378	12.378	12.378	12.378	12.378	12.378	12.378	12.516	12.748	12.748	12.979	12.979	12.979	12.979	12.979	13.121	13.121	13.121	13.121
YGL255W	5.504	5.504	5.504	5.504	5.504	5.785	5.785	5.785	5.927	5.927	5.927	5.927	5.927	5.927	5.927	5.927	5.927	5.927	5.927	5.927	5.927	5.927	5.927	5.927	5.927	5.927	5.927	5.557	6.02	6.02	6.02	6.02	6.02	6.02	6.251	6.109	6.109	6.247	6.247	6.247	6.247	6.247	6.39	6.39	6.39	6.39	6.39	6.39	6.39
YOR346W	5.411	4.991	5.13	5.269	5.785	5.785	6.436	7.51	7.371	7.371	7.371	7.514	7.514	7.514	7.514	8.079	8.357	8.357	8.357	8.357	8.357	8.357	8.357	8.357	8.357	8.499	8.499	8.638	8.638	8.638	8.638	8.634	8.773	9.054	9.196	9.427	9.427	9.427	9.427	9.427	9.427	9.427	9.427	9.427	9.427	9.427	9.427	9.427	9.427
YGL202W	1.903	1.903	1.903	1.765	1.765	1.765	1.765	1.765	1.765	1.765	1.765	1.765	1.765	1.765	1.765	1.765	1.765	1.765	1.765	1.765	1.765	1.765	1.765	1.765	1.765	1.765	1.765	1.765	1.765	1.765	1.907	1.907	1.907	1.907	1.907	1.907	1.907	1.907	1.907	1.907	1.765	1.765	1.676	1.676	1.676	1.676	1.814	1.676	1.818
YBL019W	7.916	7.773	7.862	7.862	7.862	7.862	7.862	7.862	7.724	7.724	7.581	7.581	7.581	7.069	6.838	6.838	6.329	6.052	6.19	5.909	5.909	5.909	5.909	5.909	5.909	5.909	6.187	7.354	7.354	7.354	7.354	7.354	7.354	7.354	7.496	7.496	7.496	7.496	6.895	6.667	6.436	6.717	6.717	6.859	7.144	7.706	7.706	7.706	7.706
YLR100W	6.941	6.798	6.798	6.798	6.798	6.798	6.514	6.514	6.514	6.798	6.798	6.798	6.798	6.798	6.798	6.798	6.798	6.937	7.36	7.36	7.36	7.499	7.499	7.641	7.503	7.503	7.503	7.641	7.641	7.641	7.641	7.641	7.499	7.499	7.499	7.499	7.499	7.499	7.499	7.499	7.499	7.499	7.499	7.499	7.499	7.499	7.499	7.499	7.222
YNL072W	4.475	4.475	4.475	4.243	4.528	4.389	4.389	4.247	4.617	4.713	5.977	5.977	6.347	6.347	6.347	6.347	6.766	6.909	6.909	6.909	6.909	7.136	7.787	7.926	7.926	8.068	8.492	8.492	8.862	8.862	8.862	8.862	8.862	8.862	8.862	9.093	9.467	9.467	9.467	9.467	9.467	9.467	9.467	9.467	9.324	9.324	9.698	10.072	10.072
YMR075W	6.396	6.396	6.396	6.165	6.165	6.165	6.453	6.453	6.453	6.453	6.453	6.453	6.453	6.453	6.453	6.453	6.453	5.891	5.749	5.607	5.607	6.026	6.169	6.169	5.884	5.884	5.884	5.884	5.745	5.745	5.745	5.745	5.745	5.183	4.063	3.458	3.458	4.625	5.134	5.134	5.134	5.134	5.276	5.276	5.276	5.276	5.276	4.906	5.137
YGL256W	4.326	5.542	5.542	5.685	6.801	7.737	7.737	8.157	8.295	8.295	8.665	8.665	8.897	8.897	8.897	8.897	8.897	9.035	8.893	8.893	8.889	8.889	9.028	8.889	8.889	8.889	8.889	8.889	8.889	8.889	8.889	8.889	8.751	8.751	8.751	8.751	8.751	8.751	8.612	8.612	8.612	8.612	8.612	8.843	8.843	8.843	8.843	8.843	8.843
YMR238W	5.614	5.614	5.756	5.756	6.037	6.315	7.677	7.816	7.816	7.958	7.958	7.958	7.958	7.958	7.958	7.958	7.958	7.958	7.958	7.958	7.958	7.958	7.958	7.958	7.958	7.958	7.958	7.958	7.958	7.958	7.958	7.958	7.958	7.958	7.958	7.958	7.958	7.958	7.958	7.958	7.958	7.958	7.304	7.165	7.165	7.165	7.165	7.165	7.165
YLR442C	9.571	9.571	9.429	10.08	9.937	9.937	9.937	10.222	10.076	10.076	10.076	10.076	10.076	10.076	10.076	10.076	10.076	10.076	10.076	10.076	10.076	10.873	10.873	10.873	10.873	10.873	10.642	10.642	10.691	10.691	10.46	10.46	10.321	10.321	11.029	11.31	11.68	11.68	11.68	11.68	11.68	11.68	11.68	11.68	11.68	11.68	11.958	11.958	11.958
YKL073W	10.11	10.11	10.11	10.11	10.11	10.626	11.326	12.628	12.628	12.628	12.628	12.628	12.628	12.628	12.628	12.628	12.628	12.628	12.628	12.628	12.628	12.628	12.628	12.628	12.628	12.767	12.909	12.909	12.767	12.767	12.767	12.625	12.625	12.625	12.625	12.767	12.767	12.909	12.909	12.909	12.909	12.909	12.909	12.909	12.909	12.909	12.909	12.909	12.909
YBR108W	8.354	8.354	8.354	8.354	8.354	8.215	8.215	8.215	8.215	8.215	8.215	8.215	8.215	8.589	8.87	9.894	9.894	10.599	10.599	10.741	10.741	10.741	10.741	10.741	10.741	10.741	10.741	10.741	10.741	10.741	10.741	10.741	10.741	10.741	10.741	10.741	10.741	10.741	10.972	10.972	10.972	10.972	10.972	10.83	10.83	11.25	11.25	11.25	11.25
YEL065W	4.333	4.475	4.105	4.248	3.97	3.686	3.686	3.686	3.686	3.686	3.682	4.109	4.109	4.34	4.34	4.34	4.34	4.34	4.34	4.479	4.479	4.479	4.902	4.902	4.902	4.902	4.902	4.902	4.902	5.183	6.119	6.542	6.542	6.542	6.542	6.681	6.681	6.681	6.681	6.592	6.592	6.592	6.592	6.731	6.731	6.731	6.731	6.873	6.873
YDR495C	8.777	8.777	8.777	8.777	8.777	8.215	8.219	8.496	8.496	8.496	8.496	8.496	8.496	8.727	8.727	8.816	8.585	8.585	8.446	8.866	9.005	9.143	9.143	9.143	9.143	9.513	9.513	9.513	9.513	9.282	9.282	9.656	9.656	9.656	10.872	10.872	10.872	10.872	10.872	10.872	10.734	10.734	10.734	10.734	10.734	10.734	10.734	10.734	10.876
YMR175W-A	2.903	2.761	2.619	2.761	2.761	2.761	3.505	3.505	3.505	3.505	3.647	3.647	3.647	3.647	3.505	3.505	3.131	3.131	3.27	3.27	3.408	3.408	3.408	4.059	4.059	4.059	4.664	4.664	6.255	6.255	6.397	6.397	6.536	6.817	6.817	6.959	7.101	7.101	7.101	7.333	7.333	7.244	7.244	7.244	7.475	7.76	7.76	7.76	7.898
YPL229W	0.797	0.797	0.797	0.797	0.797	0.797	0.655	0.655	0.655	0.655	0.655	0.655	0.655	0.655	0.655	0.655	0.655	0.655	0.142	0.142	0	0	0	0	0	0	0	0	0	0	0	0	0	0	0	0	0	0	0	0	0	0	0.139	0.139	0.139	0.139	0.139	0.139	0.139
YKL170W	9.418	9.418	9.418	9.418	9.418	9.556	9.788	10.065	10.528	10.528	10.666	11.179	11.179	11.179	11.179	11.179	11.179	11.41	11.179	11.179	11.179	11.179	11.179	11.179	11.179	11.179	11.41	11.41	11.41	11.41	11.41	11.179	11.179	11.179	11.036	11.036	11.036	11.036	11.036	11.036	11.036	11.036	11.036	11.036	11.036	11.036	10.759	10.759	10.759
YBR217W	6.354	6.354	4.952	4.952	4.952	4.952	4.582	4.578	4.436	4.436	4.575	4.575	4.856	4.998	4.998	4.998	4.998	5.973	5.973	5.973	5.88	6.158	5.784	5.784	5.784	5.784	4.941	4.013	4.667	4.948	4.948	5.318	5.599	5.599	5.599	5.599	5.599	5.599	5.599	6.161	6.723	6.866	7.004	7.004	7.004	7.004	7.93	7.791	7.791
YDR042C	7.047	7.047	7.047	6.816	6.816	6.816	6.816	6.816	6.816	6.816	6.816	6.585	6.585	6.446	6.446	6.446	6.446	6.446	6.446	6.023	6.023	6.023	3.65	3.508	3.369	3.227	3.227	2.711	2.568	2.284	2.284	2.284	2.284	1.771	1.263	1.263	1.263	1.12	1.12	1.12	1.12	1.12	1.12	1.12	1.12	1.12	1.12	1.12	0.982
YLR205C	0.708	0.569	0.569	0.569	0.569	0.569	0.569	0.569	0.569	0.569	0.427	0.427	0.569	0.569	0.708	0.708	0.708	0.708	0.708	0.708	0.708	0.708	0.708	0.708	0.708	0.708	0.847	1.412	1.412	1.644	1.644	1.644	1.644	1.644	1.644	1.875	3.519	4.401	4.401	4.401	4.401	4.401	4.401	4.401	4.543	4.543	4.543	4.543	4.543
YEL050C	7.044	7.044	6.119	6.261	6.261	6.261	6.261	6.261	6.354	6.212	6.212	6.212	6.212	6.212	5.927	5.699	5.838	6.301	6.301	6.724	6.724	6.724	6.863	6.912	6.912	6.912	7.144	7.286	7.286	7.425	7.563	7.848	7.848	7.848	7.848	7.848	7.848	7.848	7.848	7.706	7.706	7.706	7.567	7.567	7.428	7.428	7.428	7.428	7.428
YMR149W	6.115	5.742	5.603	5.603	5.603	5.603	5.603	5.603	5.002	5.002	5.002	5.002	5.002	5.002	5.002	5.002	5.002	4.859	4.721	4.301	4.301	4.162	4.162	4.305	4.305	4.305	4.305	4.305	4.02	4.02	4.02	3.511	3.511	3.511	3.511	3.511	3.511	3.511	3.511	3.511	3.316	2.896	2.896	2.896	2.757	2.757	2.522	2.38	2.38
YBR030W	8.997	8.997	9.367	9.599	9.599	9.599	9.599	9.599	9.599	9.599	9.599	9.599	9.599	9.599	9.599	9.599	9.46	9.46	9.46	9.46	9.46	9.46	9.46	9.46	9.46	9.46	9.321	9.321	8.859	8.859	8.859	8.859	8.859	8.859	8.859	8.859	8.859	8.72	8.72	8.72	8.72	8.72	8.72	8.72	8.72	8.72	8.72	8.72	7.98
YIL111W	7.225	7.368	7.645	7.787	7.787	7.787	7.787	7.787	7.787	7.926	7.926	7.926	8.065	8.065	8.065	8.065	8.065	7.922	7.922	7.922	7.922	7.922	7.922	7.922	7.922	7.922	7.922	8.207	8.207	8.207	8.207	8.207	8.207	8.207	7.976	7.833	7.833	7.833	7.695	7.695	7.695	7.695	7.926	7.926	7.926	7.926	7.926	7.787	7.787
YMR038C	14.346	14.346	14.716	14.854	14.854	14.854	14.854	14.712	14.57	14.57	14.708	14.708	14.851	14.851	14.851	14.989	14.847	14.847	14.847	14.847	14.847	14.986	14.986	14.986	14.616	14.616	13.876	13.876	13.876	13.876	13.876	13.164	13.164	13.022	13.765	13.765	13.904	13.904	13.762	13.762	13.762	13.762	13.619	13.619	13.619	13.619	13.249	13.249	12.502
YKL048C	8.904	8.904	8.815	8.815	8.815	8.815	8.815	8.954	9.231	9.743	9.743	9.743	9.743	9.743	9.743	9.743	9.743	9.743	9.743	9.797	9.797	9.797	9.797	9.797	9.797	9.658	9.658	9.658	9.658	9.658	9.658	9.8	9.8	9.8	9.658	9.658	9.797	9.797	9.797	9.797	9.797	9.797	9.651	9.651	9.651	9.651	9.651	9.651	9.651
YOR246C	8.016	8.158	8.247	8.247	8.247	8.247	8.34	8.34	8.34	8.34	8.34	8.34	8.34	8.478	8.478	8.478	7.824	7.824	7.824	7.824	7.824	7.824	7.824	7.962	7.962	7.962	7.962	7.962	7.962	7.962	7.82	7.397	7.397	7.397	7.397	7.397	7.539	7.539	7.539	7.539	7.539	7.539	7.308	7.308	7.308	7.308	7.308	7.308	7.308
YGR084C	6.428	6.937	6.937	6.937	6.937	6.937	5.952	6.464	6.464	6.464	6.464	6.464	6.322	6.414	6.414	6.414	6.368	7.254	7.254	7.254	7.393	7.393	7.393	7.393	7.767	7.351	6.981	7.635	7.635	7.635	8.799	8.799	8.799	8.567	8.567	8.848	8.848	8.848	8.617	8.617	8.617	8.617	9.414	9.272	9.272	9.272	9.272	9.272	9.272
YDL097C	5.952	5.952	5.952	5.81	5.529	6.041	6.041	6.041	6.041	6.041	6.041	6.041	6.041	6.041	5.76	5.899	5.76	5.76	5.76	5.76	5.76	5.76	5.76	5.76	5.614	5.614	5.614	5.614	5.614	5.472	5.472	5.329	5.329	4.016	3.394	3.394	3.394	2.238	2.238	3.494	3.497	5.703	5.703	5.703	5.703	5.703	5.703	5.842	5.468
YOR136W	11.242	11.242	11.242	11.242	11.242	11.242	11.474	11.474	11.474	11.335	11.335	11.335	11.335	11.335	10.965	10.965	10.965	9.745	9.282	8.631	8.122	9.058	9.058	9.058	9.058	9.197	9.058	9.2	9.2	9.2	9.2	8.919	8.919	8.919	9.151	9.151	9.151	9.151	9.151	9.151	9.008	9.008	8.546	8.546	8.546	8.546	8.546	8.546	6.724
YLR103C	3.629	3.629	3.629	3.771	3.771	3.91	3.91	3.91	3.91	3.91	4.048	4.187	4.187	4.187	4.187	4.187	4.187	4.187	4.187	4.187	4.187	4.329	4.329	4.329	4.329	4.329	5.593	6.251	6.251	6.251	6.251	6.251	6.251	6.251	6.251	6.251	6.251	6.528	6.528	6.671	6.671	6.671	6.813	6.813	6.813	6.813	6.955	6.955	7.93
YNL094W	7.749	7.606	7.606	7.749	7.98	7.98	8.119	8.119	8.119	8.119	8.119	8.119	8.119	8.119	8.119	8.119	8.261	8.261	8.261	8.261	8.261	8.261	8.261	8.261	8.261	8.261	8.261	8.261	8.261	8.261	8.261	8.261	8.261	8.03	8.03	8.403	8.403	8.403	8.403	8.403	8.403	8.403	7.514	7.514	7.514	7.514	7.514	7.514	7.371
YBR136W	10.42	10.42	10.559	10.698	10.698	10.698	10.698	10.84	10.84	10.84	10.84	10.84	10.84	10.84	10.84	10.84	10.328	10.328	10.328	9.264	10.007	8.894	9.032	11.263	11.263	11.263	11.779	11.587	11.587	13.633	13.494	13.494	13.494	13.494	13.217	14.608	14.469	14.469	14.608	14.608	14.608	14.608	14.231	14.231	14.878	14.878	14.878	14.878	14.878
YGR188C	6.4	6.539	6.539	6.539	6.539	6.539	6.539	6.539	6.539	6.539	6.677	6.677	6.677	6.677	6.677	6.82	7.56	7.56	7.56	7.837	8.068	8.068	8.068	8.442	8.442	8.442	8.442	8.442	8.584	8.584	8.584	8.584	8.584	8.584	8.723	8.865	8.865	8.865	8.865	8.865	8.865	8.865	9.008	9.008	9.008	9.008	9.008	9.008	9.008
YLL012W	0.936	0.936	0.936	0.285	0.142	0.142	0.142	0.142	0.142	0.142	0.142	0	0	0	0	0	0	0	0	0	0	0	0	0	0	0	0	0	0	0	0	0	0	0	0	0	0	0	0	0	0	0	0	0	0	0	0	0	0
YBL003C	0.797	0.797	0.797	0.797	0.939	0.939	0.939	0.939	1.078	1.078	1.217	1.217	1.217	1.217	1.217	1.217	1.217	1.217	1.217	1.074	1.074	1.074	1.074	1.213	1.213	1.444	1.583	1.583	1.583	1.722	2.095	2.095	2.095	2.095	2.095	2.095	2.095	2.095	2.095	2.095	2.095	2.095	2.095	2.238	2.238	2.515	2.515	2.654	2.796
YHR081W	6.568	6.568	6.568	6.568	6.568	6.568	6.568	6.198	6.198	6.198	6.198	6.198	6.198	6.198	6.198	6.198	6.198	6.198	5.92	5.92	5.92	5.689	5.689	5.689	5.689	5.55	5.088	4.949	4.298	4.298	4.156	4.156	2.708	1.914	1.914	1.914	1.776	1.633	1.495	1.495	1.352	1.352	0.836	0.836	0.605	0.605	0.605	0.605	0.605
YLR284C	10.495	10.495	10.495	10.495	10.634	10.634	11.146	11.146	11.801	11.801	12.22	12.22	12.22	12.22	12.22	12.22	12.359	12.359	12.359	12.359	12.359	12.822	12.822	12.822	12.822	12.822	12.822	12.822	12.822	12.822	12.822	12.822	12.822	12.822	12.822	12.822	12.822	12.822	12.822	12.822	12.822	12.822	12.683	12.822	12.822	12.822	12.822	12.822	12.822
YML001W	11.955	12.329	12.329	12.329	12.329	12.471	12.471	12.471	12.471	12.471	12.471	12.703	12.703	12.564	12.564	12.564	12.564	12.564	12.564	12.987	12.987	12.987	13.357	13.076	13.076	13.076	13.076	13.076	12.938	13.08	13.08	13.08	13.08	12.849	12.849	12.849	12.849	12.849	12.849	12.849	12.849	12.849	12.849	12.849	12.849	12.849	12.571	12.522	12.522
YKL174C	7.603	7.46	7.973	7.834	7.834	7.371	7.001	7.001	6.208	6.485	6.485	6.485	6.859	7.14	7.14	7.14	7.14	6.624	6.347	6.717	7.229	7.599	8.343	8.343	8.481	8.62	8.851	8.851	8.851	8.851	8.851	8.851	8.851	8.851	8.851	8.851	8.851	8.851	8.851	8.851	8.709	8.99	9.595	9.595	9.595	9.595	9.595	9.595	9.595
YBL068W	9.414	9.414	9.414	9.414	9.414	9.414	9.414	9.414	9.414	9.414	9.414	9.414	9.414	9.414	9.414	9.556	9.414	9.414	9.133	8.994	8.994	8.852	8.852	8.852	8.852	8.852	9.129	9.272	9.272	9.272	9.272	9.272	9.272	9.272	9.272	9.272	9.272	9.272	9.129	9.129	9.129	9.129	9.129	8.898	8.667	8.667	8.667	8.382	8.382
YPR131C	15.483	15.483	15.483	15.483	15.483	15.483	15.344	15.344	15.344	15.344	15.344	15.202	15.059	15.059	15.059	15.059	14.828	14.828	15.059	15.059	15.059	15.059	15.059	15.059	15.059	15.059	14.828	14.828	14.828	14.828	14.828	14.828	14.828	14.828	14.454	14.312	14.312	13.8	13.942	13.803	13.803	13.572	13.149	13.149	13.01	12.871	12.871	11.619	11.334
YDR493W	8.576	9.043	9.185	9.185	9.185	9.185	9.929	9.929	9.786	9.786	9.644	9.644	9.502	9.502	7.082	7.264	7.833	8.065	8.065	8.207	8.207	7.976	7.976	7.976	9.046	9.046	9.046	9.046	9.046	9.046	9.046	9.046	9.185	9.555	9.875	9.875	10.018	10.249	10.249	10.249	10.249	10.249	10.249	10.249	10.249	10.249	10.537	10.537	10.676
YDL055C	0.423	0.423	0.704	0.704	0.704	0.704	0.704	1.167	1.167	1.537	1.537	1.537	1.676	1.676	1.676	1.676	1.676	1.676	1.676	1.676	1.676	1.676	1.676	1.676	1.676	1.676	1.676	1.676	1.676	1.676	1.676	1.676	1.676	1.676	1.676	1.676	1.676	1.676	1.676	1.676	1.676	1.676	1.676	1.676	1.676	1.676	1.676	1.676	1.676
YKR051W	8.208	8.208	8.208	8.208	8.208	8.208	7.176	6.006	6.144	5.173	5.173	5.173	4.661	4.661	4.661	4.661	4.614	4.194	4.194	4.194	4.753	5.123	5.123	5.123	5.123	5.265	6.051	6.051	6.051	6.051	6.051	6.051	6.563	6.563	6.563	6.702	6.702	6.702	6.702	8.843	8.843	8.843	8.843	8.843	8.843	8.843	8.843	8.843	8.843
YGR119C	13.323	13.323	13.881	13.881	13.881	13.881	13.881	13.881	13.881	13.881	13.881	13.881	13.881	13.881	13.881	13.743	13.743	13.654	13.654	13.654	13.654	13.654	13.654	13.515	12.676	12.676	12.679	12.822	12.822	12.822	12.822	12.822	12.822	12.822	12.822	12.822	12.822	12.822	12.822	12.822	12.822	12.822	12.679	12.822	12.822	12.822	12.822	12.822	12.036
YDL141W	3.867	3.867	3.447	3.586	3.586	3.724	3.724	3.724	3.586	3.586	3.586	4.294	4.525	6.82	6.82	6.82	6.82	6.82	6.82	6.962	7.332	7.706	7.706	7.706	8.076	8.076	8.076	8.076	8.076	7.933	8.165	8.022	8.022	8.485	8.485	8.627	8.627	8.627	8.627	8.627	8.627	8.627	8.627	8.627	8.627	8.627	8.627	8.627	8.489
YPL015C	5.411	5.411	5.411	5.411	5.411	5.642	6.062	6.062	6.717	7.514	8.734	8.873	9.157	9.157	9.389	9.389	9.905	9.905	10.413	10.413	10.556	10.556	10.556	10.556	11.634	11.634	11.634	11.772	11.915	12.053	12.053	12.334	12.192	12.192	12.423	12.331	12.331	12.331	12.331	12.331	12.473	12.188	12.188	12.188	12.188	12.188	12.704	13.306	13.306
YFR048W	9.478	9.478	9.478	9.478	9.478	9.478	9.478	9.709	9.709	9.944	10.225	10.225	10.225	10.225	10.456	10.456	10.599	10.599	10.88	10.88	10.88	10.88	11.018	11.392	11.392	11.392	11.392	11.623	11.623	11.623	11.623	11.623	11.766	11.766	11.766	11.766	11.766	11.766	11.766	11.766	11.766	11.766	11.766	11.766	11.766	11.766	11.766	11.766	11.766
YJR148W	9.318	9.456	9.179	9.553	9.553	9.553	9.553	9.553	9.553	9.414	9.272	9.272	8.581	8.443	8.443	8.581	8.443	8.443	8.443	8.443	8.443	8.443	8.443	8.443	8.443	8.443	8.443	8.443	8.443	8.443	8.443	8.3	8.3	8.3	8.158	8.158	8.158	8.158	8.158	6.902	6.247	6.479	6.756	6.756	6.756	6.756	6.756	6.756	6.614
YOL009C	6.72	6.208	4.902	4.386	4.472	4.472	4.753	4.753	5.034	5.034	5.034	5.034	5.034	5.034	4.614	4.383	4.383	4.383	4.151	4.016	3.874	3.874	3.874	3.874	4.155	4.155	4.155	4.671	5.692	5.692	5.692	5.692	6.066	6.066	6.066	6.066	6.066	6.066	6.439	6.439	6.439	6.439	6.439	6.439	6.439	6.301	6.301	6.532	6.671
YLR029C	4.539	4.539	4.539	4.539	4.539	4.539	4.539	4.539	4.539	4.539	4.539	4.539	4.681	4.681	4.681	4.681	4.681	4.681	4.681	4.681	4.681	4.681	4.681	4.681	4.681	4.82	4.82	4.82	4.82	4.82	4.82	4.82	4.82	4.82	4.82	4.82	4.82	4.82	4.82	4.82	4.82	4.82	4.82	4.82	4.82	4.82	4.82	4.82	4.82
YDR531W	10.779	10.779	10.918	10.918	10.918	10.918	10.918	10.918	10.918	10.548	10.548	10.548	10.548	10.405	10.405	10.405	10.128	10.128	10.128	10.128	10.128	10.128	10.128	10.128	10.128	9.986	9.612	9.612	9.47	9.47	9.47	9.331	9.331	8.769	8.114	7.83	7.83	7.321	7.321	7.321	7.321	7.321	7.552	7.552	7.552	6.709	6.709	6.709	6.567
YOR273C	2.476	2.476	2.614	2.614	2.614	2.614	2.614	2.614	2.614	2.614	2.614	3.586	3.586	3.586	3.586	3.586	3.586	3.586	3.586	3.817	3.817	4.098	4.379	4.379	4.379	4.518	4.518	4.518	4.518	4.66	4.66	4.802	4.802	4.802	4.941	4.802	4.802	4.945	5.176	5.176	6.485	6.485	6.628	6.766	6.766	6.766	6.766	6.766	6.998
YOL159C-A	0	0	0	0	0	0	0	0	0	0	0	0	0	0	0	0	0	0	0	0	0	0	0	0	0	0	0	0	0	0	0	0	0	0	0	0	0	0	0	0	0	0	0	0	0	0	0	0	0
YLR129W	11.374	11.605	11.605	11.605	11.605	11.605	11.605	11.744	11.744	11.744	11.744	11.744	11.744	11.744	11.744	11.744	11.744	11.744	11.744	11.601	11.463	11.463	11.463	11.463	11.463	11.463	11.463	11.463	11.32	11.182	11.182	11.182	11.182	11.182	11.182	11.182	11.182	11.182	11.182	11.182	11.182	11.182	11.182	11.182	11.182	11.182	11.182	11.182	11.182
YBL015W	1.626	1.626	1.626	1.626	1.626	1.626	1.626	1.626	1.626	1.626	1.626	1.395	1.395	1.025	0.651	0.651	0.651	0.651	0.651	0.651	0.651	0.651	0.37	0.37	0.37	0.231	0.231	0.231	0.37	0.37	0.601	0.882	0.882	0.882	0.882	0.882	0.882	1.114	1.114	1.679	1.679	1.679	1.679	1.679	1.679	1.679	1.679	1.679	1.448
YDR350C	10.346	11.274	11.413	11.975	11.975	11.975	11.975	11.975	11.975	11.975	11.975	11.975	11.975	11.975	11.975	11.975	11.975	11.833	11.833	11.971	11.971	11.971	11.971	11.971	11.971	12.114	12.256	12.256	12.256	12.256	12.487	12.768	12.768	12.911	12.911	12.911	12.772	12.772	12.633	12.633	12.633	12.633	12.633	12.633	12.633	12.171	12.028	12.167	12.167
YDR460W	2.099	2.099	2.38	3.401	4.145	4.426	4.426	4.426	4.568	4.568	4.568	4.568	4.568	4.568	4.568	4.568	4.71	4.71	5.269	7.222	7.222	7.365	7.503	8.158	8.158	8.158	8.158	8.3	8.581	8.581	8.581	8.581	8.581	8.581	8.581	8.724	8.631	8.631	8.908	11.05	11.701	11.701	11.701	11.701	11.701	11.701	12.121	12.121	12.121
YGR161C	1.583	1.302	1.302	0.928	0.928	0.79	0.79	0.79	0.79	0.79	1.021	1.021	1.021	1.021	1.021	1.021	1.021	1.021	1.021	1.021	1.021	1.021	1.021	1.021	1.021	1.021	1.021	1.021	0.647	0.647	0.925	0.925	0.925	0.925	2.284	2.284	2.284	2.284	2.284	2.284	2.284	2.284	2.284	2.284	2.426	3.219	3.219	3.451	4.194
YLL034C	7.322	7.46	7.599	7.599	7.599	7.595	8.111	8.25	9.04	9.271	9.641	9.641	9.783	10.061	10.061	10.061	10.203	11.363	11.501	11.64	11.782	11.782	11.782	11.782	11.782	11.782	11.782	11.782	11.782	11.782	11.925	11.925	11.925	11.925	11.925	11.921	11.921	11.921	11.921	11.921	11.921	11.921	11.921	11.921	11.921	11.921	12.06	12.291	12.291
YBR092C	15.013	14.365	14.365	14.227	14.227	14.088	13.857	13.857	13.857	13.857	13.857	13.063	12.782	12.505	12.505	12.505	12.505	12.131	12.131	12.131	12.131	12.131	12.131	11.85	11.85	11.85	11.85	11.619	11.48	11.107	11.107	10.548	10.548	10.548	10.41	10.271	10.132	9.755	9.524	9.524	9.524	9.524	9.524	9.524	9.524	9.524	9.524	9.385	9.385
YDR234W	1.025	1.025	1.025	1.025	1.025	1.025	1.025	1.025	1.025	1.025	1.025	1.025	1.025	1.256	1.256	1.256	1.256	1.256	0.886	0.886	0.886	0.886	1.487	1.487	1.487	1.487	1.487	1.256	1.256	1.256	1.256	1.256	1.256	1.256	1.256	1.256	1.256	1.256	1.256	1.256	1.114	1.114	1.114	1.114	1.114	1.114	1.114	1.114	1.114
YDR358W	8.937	9.307	9.307	9.169	9.169	9.169	8.332	8.332	8.332	8.332	7.674	7.073	7.073	7.073	6.514	6.372	6.372	5.998	6.653	6.792	6.792	6.792	6.792	6.792	6.792	6.792	6.792	6.792	6.425	6.568	6.568	6.568	6.568	6.706	6.564	6.564	5.963	5.82	5.82	5.219	5.219	5.593	4.991	5.504	5.642	5.642	5.642	5.642	5.642
YJR051W	9.766	9.766	9.766	10.047	10.047	10.047	10.047	10.047	10.047	10.047	10.047	10.047	9.677	9.677	9.677	9.677	9.677	9.677	9.677	9.819	10.051	10.051	10.051	10.051	10.051	10.051	10.051	10.051	10.051	10.051	10.051	10.051	10.051	10.051	10.051	9.77	8.923	8.553	8.553	8.553	8.695	8.695	8.695	8.695	8.695	8.695	8.695	8.553	8.411
YBR177C	3.44	3.44	3.44	3.44	3.44	2.932	3.163	3.163	3.163	3.305	3.305	3.305	3.305	3.305	3.305	3.54	3.54	3.54	3.54	3.54	3.683	3.451	3.451	3.451	4.056	4.056	4.337	4.48	4.988	4.988	4.988	5.269	6.063	6.063	6.294	6.571	6.71	6.71	6.71	6.941	6.941	6.941	6.941	6.71	6.71	6.71	7.219	7.357	7.357
YDR160W	8.108	8.108	8.108	8.108	7.965	8.108	8.62	8.62	8.759	8.99	8.99	8.99	8.99	8.848	8.848	9.922	9.922	9.922	9.922	9.922	9.922	10.064	10.064	10.064	10.064	10.064	10.064	10.431	10.573	11.224	11.224	11.366	11.366	11.366	11.366	11.366	11.366	11.366	11.505	11.505	11.505	11.274	11.274	11.647	11.647	11.647	11.647	11.647	11.647
YOR028C	2.113	1.551	1.409	1.409	1.409	1.409	1.409	1.409	1.128	1.128	1.128	1.128	1.128	1.128	0.985	0.985	0.985	0.985	0.985	0.985	0.985	0.985	0.985	0.985	0.985	0.985	0.985	0.985	0.985	0.985	1.128	1.128	1.128	1.128	1.128	1.128	1.128	1.128	1.128	1.128	0.847	0.847	0.847	0.847	0.847	0.847	0.847	0.847	0.847
YNL197C	11.488	11.488	11.488	11.488	11.488	11.488	11.488	11.488	11.488	11.488	11.488	11.488	11.257	11.257	11.257	11.114	11.114	11.025	10.887	10.887	10.887	10.887	10.887	10.887	10.887	10.887	10.887	10.887	11.029	11.029	11.029	11.029	10.798	10.798	10.798	10.798	10.798	11.029	11.029	11.029	11.029	11.029	11.029	11.029	11.029	11.029	11.029	10.89	10.89
YCR075C	2.515	2.515	2.515	1.999	1.86	1.718	1.718	1.487	1.487	1.209	1.209	1.49	1.49	1.49	1.49	1.49	1.49	1.12	0.843	1.074	1.444	1.999	1.999	1.999	1.999	1.999	1.999	1.999	2.65	2.65	2.881	2.881	2.974	2.832	2.832	2.974	3.718	4.18	4.18	5.201	5.201	5.201	5.201	5.433	5.575	5.998	5.998	5.998	5.998
YPL190C	8.866	8.866	8.727	8.727	8.727	8.727	8.727	8.727	8.727	8.727	8.727	8.727	8.496	8.496	8.638	8.638	8.638	8.638	8.638	8.638	8.638	8.592	8.592	8.45	8.076	8.076	8.076	8.076	8.076	8.076	8.076	8.076	8.076	7.333	7.333	7.194	7.194	7.194	7.194	7.194	7.194	6.963	6.963	6.963	6.963	7.105	7.105	7.105	7.105
YMR297W	0.142	0.142	0.374	0.374	0.605	0.605	0.605	0.744	0.744	0.744	0.744	0.886	0.886	2.291	2.291	2.291	2.43	2.43	2.43	2.568	2.568	3.031	3.031	3.031	3.031	3.031	3.173	3.173	3.173	3.173	3.451	3.451	3.451	3.451	3.451	3.451	3.593	3.593	4.81	4.81	4.81	4.81	5.464	5.464	5.464	5.464	5.464	5.464	5.464
YOL067C	10.776	11.061	11.061	11.061	10.972	11.537	11.537	11.537	11.537	11.537	11.537	11.537	11.769	12	12	12.139	12.139	12.139	12.139	12.139	12.139	12.139	11.858	11.858	10.787	10.926	12.843	12.843	12.843	12.843	12.843	12.843	13.213	14.885	15.902	15.902	15.902	15.902	15.902	15.902	15.902	16.365	16.365	16.365	16.365	16.365	16.365	16.365	16.504
YDR303C	7.888	7.749	7.749	7.749	7.518	7.425	7.425	7.194	7.194	5.845	5.707	5.568	5.568	5.568	5.568	5.71	5.568	5.71	5.71	5.71	5.71	5.71	5.71	5.71	4.921	4.131	4.412	4.835	5.917	5.917	6.71	6.71	6.71	6.853	7.13	7.361	7.361	7.361	7.361	7.735	7.874	7.874	7.874	7.874	6.984	6.984	6.984	6.984	7.126
YER022W	8.435	9.644	9.644	9.786	10.064	10.853	10.853	11.131	11.269	11.639	11.639	11.639	11.782	11.782	11.782	11.782	12.013	12.013	12.013	12.013	12.013	11.871	11.871	11.871	12.013	12.152	12.152	12.664	12.664	12.664	12.664	12.899	12.899	12.899	13.13	13.13	13.273	13.273	13.415	13.977	13.977	13.977	13.977	14.311	14.311	14.311	14.311	14.311	14.311
YLR210W	6.774	6.913	6.913	7.144	7.657	7.657	7.657	7.657	7.657	7.657	7.938	9.194	9.194	9.332	9.475	9.475	9.475	9.475	9.243	9.243	9.475	9.475	9.475	9.475	9.617	9.937	9.937	9.937	10.169	10.311	10.596	10.596	10.596	10.596	10.596	10.596	10.827	10.966	10.966	10.966	11.104	11.104	11.104	11.104	10.962	10.962	10.962	10.962	10.962
YOR090C	8.275	8.275	8.275	8.275	8.275	8.275	8.275	8.275	8.275	8.136	8.136	8.136	8.136	8.136	8.136	8.136	7.108	7.108	7.108	6.966	6.966	6.966	6.966	6.966	6.966	6.966	6.966	6.966	6.966	6.966	6.966	6.827	6.827	6.827	6.827	6.827	6.546	6.546	6.546	6.546	5.891	5.753	5.753	5.753	5.61	5.61	5.468	5.098	5.098
YLL026W	8.802	9.172	9.172	9.172	9.172	8.837	8.094	8.236	8.93	8.93	8.93	8.788	8.877	9.019	10.503	10.503	10.734	11.015	11.015	11.015	11.015	11.015	11.015	11.015	10.503	10.364	10.506	10.88	11.624	13.26	13.26	13.491	13.634	14.004	14.281	14.569	14.569	14.569	14.569	14.569	14.569	15.594	15.879	16.907	16.907	16.907	16.907	16.907	16.907
YOR099W	8.125	8.125	8.125	8.125	8.264	8.264	8.264	8.264	8.264	8.264	8.264	8.264	8.264	8.264	8.264	8.264	8.264	8.264	8.264	8.264	8.264	8.264	8.264	8.264	8.264	8.264	8.264	8.264	8.264	8.264	8.264	8.264	8.125	8.125	8.125	8.125	7.563	7.563	7.563	7.563	7.563	7.563	7.563	7.563	7.563	7.563	7.563	7.563	7.563
YLR383W	7.554	7.692	7.692	7.835	7.835	7.973	8.254	8.254	8.254	8.254	8.254	8.393	8.535	8.535	8.535	8.535	8.535	8.535	8.535	8.535	8.535	8.535	8.535	8.535	8.535	8.535	8.535	8.535	8.535	8.535	8.397	8.397	8.397	8.397	8.397	8.397	8.397	8.397	8.397	8.397	8.397	8.397	8.258	8.397	8.678	8.678	8.678	8.678	8.678
YIR037W	5.696	5.696	5.553	5.785	5.927	6.208	6.347	7.371	7.371	7.371	7.371	7.371	7.371	7.371	7.51	7.51	7.51	7.51	7.51	7.884	7.884	7.884	7.884	8.026	8.026	8.026	8.026	8.026	8.026	8.168	8.168	8.168	8.168	8.168	8.168	8.168	8.168	8.4	8.4	8.4	8.4	8.4	8.4	8.4	8.4	8.4	8.4	8.4	8.261
YOR362C	0.231	0.231	0.231	0.231	0.374	0.374	0.374	0.374	0.374	0.374	0.516	0.886	0.886	0.886	0.886	0.886	0.886	0.886	0.886	0.886	0.886	0.886	0.886	1.028	1.028	1.167	1.167	1.167	1.167	1.167	1.398	1.398	1.398	1.398	1.398	1.398	1.398	1.398	1.398	1.398	1.541	1.683	1.964	2.533	2.533	2.672	2.672	2.672	2.903
YIL065C	13.348	13.722	13.86	13.86	13.86	13.999	13.857	13.857	13.718	13.718	13.718	13.718	13.949	13.949	14.095	14.238	14.238	14.376	14.75	14.75	14.75	14.75	14.75	14.981	14.981	14.981	14.981	15.586	15.818	15.818	15.818	15.818	15.818	15.818	15.818	15.818	15.818	15.818	15.818	15.818	15.818	15.818	15.818	15.818	15.54	15.54	15.54	15.54	15.54
YMR067C	4.813	4.813	4.813	4.675	4.675	4.675	4.675	4.675	4.305	4.305	4.305	4.166	4.166	4.024	4.024	4.024	4.024	4.024	4.166	4.308	4.308	4.308	4.308	4.451	4.451	4.451	4.451	4.682	4.682	4.682	4.682	4.821	5.098	5.375	5.375	5.375	5.375	5.375	5.375	5.375	5.607	5.607	5.607	5.607	5.607	5.468	5.468	5.137	5.564
YGR038W	9.349	9.349	9.349	9.349	9.349	9.492	9.492	9.492	9.492	9.492	9.353	9.353	9.353	9.353	9.353	9.353	9.214	9.214	8.787	8.787	8.787	8.556	8.136	8.136	8.136	8.136	8.136	8.136	8.136	8.136	7.994	7.994	7.713	7.713	7.713	7.713	7.713	7.713	7.713	7.713	7.713	7.713	7.713	7.151	7.151	7.151	7.151	7.151	6.866
YDR210W	8.254	8.254	8.254	8.254	8.254	8.254	8.254	8.254	8.254	8.254	8.254	8.254	8.254	8.254	7.973	7.973	7.973	7.973	7.83	7.83	7.83	7.692	7.09	7.09	6.813	6.251	6.251	6.112	6.112	6.112	6.112	6.112	6.112	6.112	6.112	5.835	5.693	5.693	5.269	4.476	4.387	4.248	4.248	4.248	4.391	4.391	4.391	4.391	4.391
YOL120C	3.643	3.643	3.785	4.066	4.066	4.066	4.066	4.066	4.066	4.066	4.066	4.066	4.066	4.066	4.066	4.066	4.205	4.205	4.205	4.205	4.575	4.717	4.717	4.717	4.717	4.717	4.575	4.575	4.575	4.575	4.575	4.994	5.368	5.368	5.368	5.368	5.368	5.51	5.51	5.51	5.51	5.51	5.51	5.51	5.51	5.51	5.649	5.649	5.649
YNL058C	5.771	5.771	5.771	4.188	3.814	3.814	3.814	3.814	3.814	3.675	3.675	3.675	3.675	3.675	3.675	3.675	3.675	3.675	2.928	2.928	2.928	2.928	2.928	2.928	2.928	2.928	2.647	2.508	2.508	2.277	2.046	1.814	1.953	1.953	1.953	1.953	1.953	1.953	1.953	1.953	1.953	1.953	1.953	1.953	1.583	1.583	1.441	1.302	1.302
YER155C	11.566	11.566	11.566	11.566	11.566	11.566	11.566	11.566	11.566	11.566	11.566	11.566	11.566	11.655	11.512	11.512	11.512	11.512	11.512	11.651	11.651	11.651	11.42	11.42	11.42	11.42	11.42	11.42	11.42	11.42	11.42	11.42	11.42	11.42	11.42	11.42	11.281	11.281	10.861	10.861	10.723	10.723	10.723	10.723	10.723	10.723	10.723	10.723	10.723
YOR350C	4.891	5.261	6.425	8.524	8.524	8.524	8.524	8.292	8.292	8.292	8.292	8.292	9.086	9.086	9.086	9.086	9.086	9.602	9.602	9.602	9.602	9.602	9.602	9.602	9.602	9.886	9.748	9.748	9.748	10.118	10.118	10.118	10.118	9.979	10.118	10.118	10.118	10.349	10.349	10.349	10.349	10.349	10.349	10.349	10.349	10.349	10.488	10.488	10.626
YMR276W	9.698	9.698	9.698	9.698	9.698	9.129	11.078	11.078	11.078	11.078	11.078	11.217	11.868	11.868	11.868	11.868	11.868	12.006	12.006	11.868	12.006	12.006	12.006	12.291	12.291	12.291	12.43	12.43	12.43	12.43	12.43	12.43	12.43	12.43	12.43	12.43	12.291	12.43	12.985	13.17	13.963	13.963	13.963	13.963	13.963	13.963	13.963	13.963	13.963
YOR201C	9.659	9.659	9.659	9.659	9.659	9.659	9.659	9.659	9.659	9.659	9.659	9.659	9.659	9.659	9.659	9.659	9.797	9.797	9.797	9.797	9.936	9.936	9.936	9.936	9.936	9.936	9.936	9.936	9.936	9.936	9.936	9.936	10.217	10.217	10.587	10.587	10.587	10.587	10.587	10.587	10.587	10.587	10.587	10.587	10.587	10.587	10.587	10.587	10.587
YDR475C	14.283	14.283	14.283	14.283	14.422	13.999	13.999	13.579	13.437	13.668	13.668	13.668	13.668	13.668	13.81	13.81	13.953	13.953	13.953	14.091	14.091	14.091	14.091	13.86	13.86	13.86	13.86	13.629	13.49	13.49	14.461	14.323	14.465	14.465	14.465	14.326	14.326	14.326	14.604	14.465	14.746	14.746	14.746	14.746	14.746	14.746	14.746	14.746	14.981
YDR137W	1.395	1.395	2.099	2.099	2.099	2.099	2.099	2.241	2.522	2.661	2.661	2.661	2.661	2.661	2.661	2.661	2.938	2.938	2.938	2.938	2.938	2.938	2.938	2.938	2.938	2.938	2.938	2.938	2.938	2.938	2.938	2.938	2.938	2.938	2.938	2.938	2.938	2.938	2.938	2.938	2.938	3.027	2.75	2.75	2.75	2.75	2.75	2.75	2.75
YDL241W	9.424	9.285	9.285	9.516	8.403	8.403	8.545	8.545	8.129	8.129	8.129	7.436	7.436	7.347	7.347	7.717	8.51	8.652	8.791	8.791	8.791	8.791	8.791	8.506	8.506	8.506	8.506	8.133	8.133	7.994	7.763	7.763	7.62	7.478	7.709	7.709	7.709	7.709	7.571	7.571	7.571	7.571	7.571	7.571	7.571	7.151	7.012	7.012	6.731
YGL105W	12.707	12.476	12.476	12.476	12.618	12.618	12.757	12.757	12.757	12.757	12.615	12.753	12.611	12.611	12.611	12.611	12.611	12.611	12.611	12.472	12.472	12.472	12.195	11.914	11.914	12.056	11.825	11.825	11.825	11.825	10.843	10.612	10.612	10.612	10.473	10.473	10.616	10.616	10.616	10.477	10.477	10.477	10.477	10.335	10.335	10.335	10.192	10.054	10.054
YGL098W	9.894	9.894	9.894	9.613	9.613	9.613	9.756	9.756	9.756	10.175	10.175	10.175	10.175	10.175	10.175	10.175	10.175	10.407	10.407	10.407	10.407	10.321	10.321	10.321	10.321	9.382	9.151	8.403	8.403	8.403	8.403	8.033	8.033	8.033	7.009	7.009	6.639	6.404	5.425	5.425	5.425	5.425	5.425	5.283	4.436	5.322	5.322	5.322	5.553
YOR075W	0.801	0.801	0.801	0.801	0.801	0.658	0.658	0.658	0.658	0.658	0.658	0.658	0.658	0.658	0.658	0.658	0.658	0.658	0.658	0.658	0.658	0.658	0.658	0.797	0.797	0.797	0.797	0.797	0.797	0.797	0.797	0.797	0.797	0.797	0.797	0.797	0.797	1.167	1.167	1.167	1.306	1.306	1.953	1.953	1.953	1.953	3.124	3.124	3.494
YIL087C	8.535	8.535	8.535	8.535	8.161	8.022	7.368	6.852	6.852	6.852	7.083	7.083	7.083	7.083	7.083	7.083	6.944	6.944	6.802	6.66	6.155	6.525	8.058	8.058	8.058	8.058	8.058	8.2	8.481	8.762	8.762	8.762	8.762	8.762	8.762	8.762	8.762	8.762	8.901	8.901	8.901	9.413	9.413	9.922	9.922	9.922	9.922	9.922	10.061
YGL002W	6.29	6.005	6.147	6.941	7.364	7.364	7.364	7.364	7.641	7.78	7.78	7.78	7.78	7.78	7.78	7.78	7.78	8.342	8.9	10.06	10.06	10.202	10.202	10.202	10.622	10.622	10.622	10.622	10.761	10.761	10.761	10.761	10.761	10.761	10.761	10.761	10.761	10.761	10.761	10.761	10.761	10.761	10.761	10.761	10.761	10.761	10.761	10.761	10.761
YGL238W	6.212	8.127	8.127	8.265	8.265	8.265	8.265	8.408	8.408	8.408	8.55	8.689	8.831	8.831	8.831	8.831	8.831	8.831	8.831	8.831	8.831	8.831	8.831	9.251	9.251	9.251	9.251	9.251	9.251	9.389	9.389	9.528	9.528	9.667	9.667	9.667	9.667	9.667	9.667	9.667	9.667	9.667	9.528	9.297	9.578	9.204	9.204	9.346	9.627
YBR201C-A	6.788	6.788	6.788	6.788	6.788	6.788	6.788	6.646	6.646	5.902	5.902	5.625	5.625	5.625	5.486	5.486	5.579	5.579	5.579	5.579	5.579	5.205	4.604	4.465	4.465	4.323	4.323	3.953	3.81	3.81	3.81	3.81	3.81	3.81	3.81	3.44	3.44	3.44	3.44	3.44	3.44	3.44	3.44	3.298	3.298	3.298	3.298	3.067	2.554
YPR178W	3.077	3.77	4.237	4.468	4.607	4.375	4.375	5.03	5.03	5.03	5.169	5.169	5.446	5.731	5.731	5.731	5.731	5.731	5.731	5.731	5.873	5.873	6.015	6.015	6.015	6.015	6.015	6.015	6.015	6.015	6.015	6.015	6.154	7.179	7.179	7.179	7.179	7.179	7.179	7.179	7.179	7.179	7.179	7.321	7.321	7.321	7.321	7.321	7.321
YJL008C	10.685	10.685	10.962	11.104	11.104	11.474	11.474	11.474	11.474	11.474	11.474	11.474	11.474	11.474	11.474	11.474	11.474	11.474	11.848	11.848	11.848	11.848	11.848	11.848	11.617	11.617	11.617	11.617	11.617	11.474	11.474	11.474	11.474	11.474	11.474	11.474	11.474	11.474	11.474	11.474	11.474	11.474	11.474	11.474	11.332	10.727	10.727	10.727	10.727
YLR417W	2.97	2.97	2.97	3.113	3.113	3.113	3.113	3.113	3.251	3.113	3.255	3.259	3.259	3.259	3.259	3.259	3.259	3.259	3.259	3.259	3.024	3.443	3.817	4.187	3.956	3.956	3.956	3.956	4.098	4.24	4.24	4.24	4.24	3.963	4.333	4.618	6.938	7.169	7.962	7.962	7.962	7.962	7.962	8.101	8.101	8.101	8.101	8.101	8.101
YLR019W	2.415	2.415	2.415	2.415	2.415	2.415	2.792	3.401	3.401	3.401	3.401	3.401	3.401	3.401	3.401	3.401	3.401	3.401	3.401	3.401	3.401	3.401	3.401	3.262	3.917	4.618	4.618	4.618	4.618	4.618	4.76	4.76	5.041	5.322	5.322	5.322	5.322	5.322	5.322	5.183	5.322	5.553	5.553	5.553	5.553	5.553	5.553	5.553	5.553
YDR277C	3.408	3.408	2.846	2.708	2.708	2.708	2.708	2.985	2.985	3.405	3.405	3.405	3.405	3.405	3.405	3.173	3.173	3.173	3.173	3.173	3.173	3.173	3.173	3.173	3.312	3.312	3.312	3.312	3.312	3.312	3.312	3.312	3.312	3.312	3.312	3.312	3.312	3.312	3.312	3.081	3.081	3.081	3.081	3.081	3.081	3.081	3.081	3.081	3.081
YEL044W	0.79	0.509	0.509	0.509	0.277	0.277	0.277	0.277	0.277	0.277	0.277	0.277	0.277	0.277	0.277	0.277	0.139	0.139	0.139	0.139	0.139	0.139	0.139	0.139	0.139	0.139	0.139	0.139	0.139	0.139	0.139	0.139	0.139	0.139	0.139	0.139	0.139	0.139	0.139	0.139	0.139	0.139	0.139	0.139	0.139	0.139	0.139	0.139	0.139
YFL017C	6.453	7.055	7.795	7.795	7.795	7.795	7.795	7.795	7.795	7.795	7.795	7.795	7.517	7.379	7.29	7.29	7.29	8.364	9.019	9.019	9.019	9.019	9.535	8.884	9.168	8.884	8.884	8.884	9.022	9.022	9.022	9.022	9.161	9.161	9.808	9.666	9.666	9.666	9.808	9.435	9.435	9.435	9.435	9.296	9.015	9.154	9.154	9.154	9.154
YER149C	2.889	2.889	2.889	2.889	2.889	2.889	2.889	2.889	2.469	2.33	2.38	2.665	2.665	2.665	2.665	2.665	2.665	2.522	3.586	4.241	4.241	4.241	4.241	4.241	4.241	4.241	4.241	4.241	4.241	4.241	4.38	4.38	4.38	4.522	4.522	4.522	4.522	4.661	5.031	5.031	5.031	5.031	5.031	5.315	5.824	6.244	6.895	6.895	6.895
YBR022W	7.204	7.204	7.204	7.204	7.204	7.343	7.204	7.204	7.204	7.204	7.204	7.204	7.204	7.204	7.204	7.208	7.439	7.439	7.439	7.439	7.439	7.439	7.439	7.439	7.439	7.439	7.439	7.439	7.439	7.155	7.155	7.155	7.012	7.012	7.012	6.731	6.589	6.589	6.354	6.354	6.354	6.354	6.354	6.496	6.496	6.496	6.496	6.496	6.496
YIR017C	6.269	6.269	6.269	6.126	6.265	6.265	6.265	6.265	6.265	6.265	6.265	6.265	6.265	6.265	6.265	6.265	6.265	6.265	5.842	5.326	5.187	5.187	5.329	5.329	5.329	5.329	5.329	5.329	5.329	5.329	5.329	5.048	5.048	5.048	5.048	5.048	5.048	4.906	4.906	4.159	4.016	3.874	3.874	3.874	3.735	3.735	3.735	3.735	3.735
YER136W	6.625	6.625	6.625	6.625	6.625	6.625	6.393	6.393	4.995	4.714	4.429	4.287	4.287	4.148	4.148	4.148	3.586	3.586	3.305	3.305	3.305	3.305	3.305	3.305	3.305	3.021	1.854	1.711	1.711	1.711	1.711	1.711	1.711	1.711	1.711	1.711	1.711	1.711	1.711	1.48	1.48	1.48	1.48	1.48	1.48	1.48	0.555	0.555	0.555
YBR120C	13.214	13.214	13.352	13.352	13.352	13.352	13.352	13.352	13.491	13.491	13.491	13.491	14	14.138	14.138	14.138	14.138	14.138	14.138	14.138	14.138	14.138	14.138	14.138	14.138	14.138	14.138	14.138	14.138	14.138	14.138	14.138	14.138	14.138	14.138	14.138	14.138	14.138	14.138	14.138	14.138	14.138	14.138	14.138	14.138	14.138	14.138	14.138	14.138
YPL267W	7.375	7.375	7.514	7.514	7.514	7.514	7.656	8.083	8.225	8.225	8.225	8.225	8.225	8.225	8.225	7.941	8.588	8.588	8.819	8.819	8.819	8.819	8.819	8.819	8.819	8.819	8.819	8.819	8.819	8.819	8.819	8.819	8.819	8.819	8.819	8.819	9.193	9.193	9.193	9.193	9.193	9.193	9.193	9.193	9.193	9.193	9.193	9.193	9.193
YGL129C	6.258	6.258	6.258	6.489	6.631	6.631	6.631	6.912	6.909	7.051	7.051	7.051	7.193	7.193	7.193	7.193	7.193	7.193	7.193	7.425	7.706	7.706	7.706	7.706	7.706	7.706	7.706	7.706	7.844	7.844	7.844	8.076	7.933	7.933	7.933	7.933	8.307	8.307	8.307	8.307	8.307	8.449	8.449	8.449	8.449	8.449	8.449	8.449	8.449
YOR297C	3.444	2.611	3.262	3.401	5.077	5.077	5.077	5.215	5.955	6.752	7.542	7.542	7.542	7.773	7.773	7.773	7.773	7.773	7.546	7.684	7.684	7.823	7.823	8.104	8.104	8.104	8.246	8.246	8.246	8.246	8.246	8.478	8.478	8.478	8.478	8.478	8.478	8.478	8.246	8.246	8.389	8.531	8.531	8.531	8.531	8.531	8.531	8.531	8.531
YKL079W	8.581	8.581	8.581	8.581	8.439	8.439	8.439	8.439	8.439	8.439	8.439	8.578	8.716	9.371	9.513	9.513	9.513	9.513	9.513	9.375	9.375	9.517	9.517	9.517	9.517	9.794	9.794	9.794	9.794	9.933	10.164	10.164	10.164	10.303	10.445	10.584	10.584	10.584	10.584	10.584	10.584	10.584	10.353	10.353	10.353	10.495	10.495	10.495	10.495
YLL014W	7.489	7.489	7.489	7.489	7.489	7.489	7.489	7.489	7.489	7.489	7.489	7.489	8.282	8.282	8.282	8.282	8.282	8.282	8.421	8.698	8.698	8.698	8.929	8.929	8.929	9.299	9.299	9.299	9.299	9.296	9.296	9.296	9.296	9.296	9.296	9.296	9.296	9.438	9.299	9.299	9.299	9.299	9.299	9.299	9.068	9.068	9.068	9.068	9.068
YBR261C	15.19	15.19	15.19	15.051	15.051	15.051	15.051	15.051	15.051	15.051	14.913	14.913	14.774	14.774	14.635	14.635	14.404	14.404	14.404	14.404	14.404	14.404	14.404	14.404	13.895	13.476	13.476	13.618	13.618	13.618	13.618	12.96	12.728	12.867	11.707	11.707	11.426	10.868	10.128	9.986	9.843	10.075	10.075	10.075	10.075	8.954	9.097	8.584	8.584
YLR342W	0.701	0.701	0.701	0.701	0.839	0.839	0.839	0.839	0.839	0.839	0.839	0.839	0.839	0.839	0.839	0.839	0.839	0.839	0.839	0.839	0.839	0.839	0.697	0.697	0.697	0.697	1.071	1.071	1.071	1.071	1.071	1.071	1.071	1.071	1.071	1.071	1.071	1.071	1.071	1.071	1.213	1.213	1.213	1.213	1.213	1.213	1.213	1.213	1.074
YLR224W	1.907	1.907	1.907	1.907	1.907	1.907	1.907	1.907	1.907	1.907	1.907	1.907	1.907	1.907	1.907	1.302	0.879	0.879	0.879	0.879	0.879	0.37	0.37	0.37	0.139	0.139	0.139	0	0	0	0	0	0	0	0	0	0	0	0	0	0	0	0	0	0	0	0	0	0
YJL073W	4.956	5.098	5.521	5.664	5.664	7.012	7.244	7.244	7.244	7.809	7.809	7.809	7.809	7.809	7.809	7.948	7.948	8.09	8.517	8.517	8.517	8.517	8.517	8.375	9.208	9.208	9.208	9.208	9.35	9.35	9.35	9.35	9.489	9.489	9.489	9.489	9.489	9.489	9.489	9.489	9.489	9.489	9.489	9.489	9.489	9.489	10.147	10.289	10.289
YLR263W	15.623	15.623	15.765	15.765	15.765	15.765	15.765	15.765	15.765	15.765	15.765	15.765	15.765	15.765	15.765	15.765	15.164	14.691	14.588	14.31	14.31	14.31	13.794	13.656	13.656	12.684	12.684	12.076	12.681	12.076	12.076	12.406	12.406	12.406	12.406	12.406	11.805	11.574	11.574	11.574	11.712	11.712	11.574	11.574	12.09	12.09	12.228	11.997	11.997
YHR197W	10.271	10.271	10.41	10.41	10.41	10.41	10.41	10.41	10.41	10.41	10.78	11.011	11.381	11.381	11.381	11.755	11.755	11.755	11.755	11.755	11.616	11.616	11.616	11.616	12.125	12.125	12.125	12.125	12.125	12.125	11.893	11.893	11.893	11.893	11.751	11.751	11.751	11.751	11.751	11.751	11.751	11.751	11.609	11.609	11.609	11.609	11.377	11.377	11.377
YGR244C	10.182	10.182	10.417	10.417	10.694	10.694	10.694	10.552	10.552	10.413	10.413	10.413	10.413	10.413	10.413	10.413	10.556	10.182	10.182	10.04	10.04	10.04	10.04	10.04	10.04	10.04	10.04	10.04	10.04	9.157	9.157	9.157	9.157	9.157	8.962	8.677	8.396	8.396	8.396	8.396	7.738	7.738	7.969	7.969	7.969	7.969	7.969	7.969	7.969
YBR011C	7.855	7.855	7.855	7.998	8.229	8.368	8.51	8.51	8.51	8.51	8.51	8.51	8.51	8.51	8.741	8.741	8.741	8.741	8.741	8.741	8.884	8.884	8.884	8.884	8.884	8.884	8.884	8.884	8.884	8.884	8.741	8.973	8.973	8.973	8.973	9.115	9.115	9.115	9.115	9.115	9.115	9.115	9.115	9.115	9.115	9.115	9.115	9.115	9.115
YJL091C	10.356	10.356	10.356	10.218	9.937	9.937	9.937	10.079	10.079	10.079	10.502	10.734	10.734	10.734	10.734	10.734	10.734	10.734	10.734	11.022	11.164	11.164	11.164	11.164	11.164	11.164	11.164	11.538	12.335	12.758	13.271	13.271	13.271	13.413	13.413	13.413	13.413	13.413	13.413	13.413	13.413	13.413	13.413	13.552	13.552	13.552	13.552	13.552	13.552
YMR142C	0	0	0	0	0	0	0	0	0	0	0	0	0	0	0	0	0	0	0	0	0	0	0	0	0	0	0.142	0.142	0.142	0.142	0.142	0.142	0.142	0.142	0.142	0.142	0.142	0.142	0.142	0.142	0.142	0.142	0.142	0.142	0.142	0.142	0.142	0.142	0.142
YKL099C	17.62	17.62	17.62	17.62	18.129	18.129	18.268	18.499	18.499	18.499	18.499	18.499	18.499	18.499	18.499	18.499	18.499	18.499	18.499	18.499	18.499	18.499	18.499	18.499	18.499	18.499	18.499	18.499	18.499	18.268	18.268	18.268	18.268	18.268	18.268	18.268	18.268	18.268	18.268	18.268	18.268	18.268	18.268	18.268	18.268	18.268	18.41	18.41	18.41
YCL031C	11.744	11.744	11.744	12.207	12.577	12.577	12.577	13	14.114	14.947	14.947	14.947	14.947	14.947	14.947	14.947	14.947	15.552	15.552	15.552	15.552	15.552	15.552	15.552	15.552	15.409	15.687	15.829	15.829	15.829	15.829	15.829	15.829	15.829	15.829	15.829	15.829	15.829	15.829	15.687	15.687	15.687	15.825	15.825	15.825	15.825	15.825	15.825	15.825
YLR375W	7.187	7.187	7.325	7.325	7.325	7.325	7.325	7.325	7.325	7.325	7.325	7.325	7.325	7.325	7.325	7.325	7.325	7.325	7.325	7.325	7.325	7.325	7.325	7.325	7.325	7.325	7.187	7.187	7.187	7.187	7.187	7.187	7.187	7.187	6.674	6.674	6.674	6.674	6.674	6.674	6.674	6.536	6.536	6.536	6.536	6.536	6.073	6.073	6.073
YLR126C	6.431	6.709	6.709	6.709	6.709	7.314	7.314	7.314	7.314	7.314	7.175	7.036	7.175	7.175	8.484	8.484	8.484	8.484	8.484	8.484	8.484	8.484	8.484	8.716	8.716	8.716	8.716	8.716	8.716	8.716	8.716	8.716	8.716	8.716	8.484	8.484	8.484	8.484	8.484	8.623	8.623	8.623	8.623	8.762	8.623	8.623	8.623	8.623	8.623
YER142C	4.02	4.02	3.878	4.109	4.016	4.297	4.297	4.297	4.297	4.297	4.159	4.159	4.159	4.159	4.159	4.159	4.159	4.39	4.39	4.39	4.81	5.318	5.318	5.318	5.318	5.318	5.318	5.318	5.318	5.318	5.318	5.318	5.461	5.461	5.461	6.066	6.208	6.855	7.46	7.46	7.741	7.599	7.599	7.599	7.599	7.599	7.599	7.599	7.599
YNL123W	8.349	8.349	8.634	8.634	8.634	8.634	8.634	8.634	8.634	8.634	8.634	8.634	8.634	8.634	8.634	8.492	8.492	8.492	8.492	8.492	8.26	8.26	8.26	8.26	8.26	8.26	8.26	8.26	8.26	8.26	8.26	8.26	8.26	8.26	8.26	8.26	8.26	8.26	8.122	8.122	8.122	8.122	8.122	8.122	7.979	7.979	7.979	7.979	7.979
YBL054W	0.701	0.701	0.562	0.562	0.562	0.562	0.562	0.562	0.562	0.562	0.562	0.562	0.562	0.562	0.562	0.701	0.843	0.843	0.843	0.843	0.843	0.843	0.843	0.843	0.843	0.843	0.843	0.843	0.843	0.843	0.985	0.985	0.985	1.266	1.266	1.266	1.266	1.266	1.266	1.266	1.266	1.409	1.409	1.409	1.409	1.409	1.409	1.409	1.409
YDR152W	4.187	4.187	4.187	4.187	4.187	4.418	4.418	4.418	4.418	4.418	3.718	3.718	3.437	3.437	3.437	3.437	4.038	6.653	6.653	6.653	6.653	6.653	6.653	6.653	6.653	6.884	6.884	6.884	6.884	6.884	6.884	6.884	6.884	7.027	7.027	7.767	7.767	7.909	8.048	8.048	7.816	7.816	7.816	7.816	7.816	7.816	7.816	7.816	7.816
YDR142C	10.252	10.252	10.252	10.252	10.021	10.021	10.021	10.021	10.021	10.021	10.159	9.875	9.736	9.22	9.081	9.081	9.277	9.277	9.277	9.508	9.789	9.789	9.651	9.651	9.975	9.975	9.975	10.398	10.398	10.398	10.398	10.398	10.398	10.121	10.121	10.121	10.121	10.263	10.263	10.402	10.402	10.402	10.402	10.402	10.402	10.402	10.402	10.402	10.402
YBR152W	5.23	5.23	4.86	4.86	4.86	4.86	4.49	4.632	4.632	4.632	4.775	4.917	4.917	4.917	4.828	4.828	4.828	4.686	4.689	5.629	5.629	5.629	5.767	5.767	5.91	5.91	5.91	6.194	6.475	6.475	6.475	6.475	6.475	6.475	7.635	7.635	7.635	7.774	7.774	7.774	8.478	8.339	8.617	9.638	9.638	9.78	10.061	10.061	10.061
YHR068W	6.155	6.155	6.155	6.525	6.525	6.664	6.945	7.222	7.222	7.222	7.222	7.222	7.222	7.361	7.361	7.361	7.361	7.361	7.361	7.5	7.5	7.5	7.5	7.5	7.5	7.5	7.5	7.5	7.5	7.5	7.5	7.5	7.5	7.361	7.361	7.361	7.361	7.361	7.361	7.361	7.361	7.361	7.361	7.361	7.361	7.361	7.361	7.361	7.361
YJR135C	2.9	2.9	2.9	2.757	2.668	2.668	2.668	2.668	2.668	2.668	2.668	2.53	2.156	2.576	2.576	2.576	2.433	2.433	2.433	2.433	2.433	2.433	2.291	2.291	2.291	2.291	2.291	2.757	2.754	2.985	2.985	2.985	2.985	2.985	2.985	2.846	2.846	2.615	2.615	2.615	2.615	2.473	2.981	4.657	6.012	6.436	6.436	6.436	6.436
YLR385C	6.226	6.23	6.091	6.091	6.322	6.091	6.091	6.091	5.86	5.721	5.49	4.842	4.842	7.23	6.536	7.838	7.838	7.838	8.208	8.069	8.069	7.414	7.414	7.927	8.492	8.773	8.773	8.773	8.773	8.773	8.773	8.773	8.819	8.819	8.819	8.958	9.1	9.1	8.727	8.727	8.958	9.186	9.328	9.698	9.698	9.698	9.698	10.677	10.815
YNL244C	8.662	8.662	8.662	8.662	8.662	8.662	8.662	8.662	8.52	8.52	8.52	8.52	8.52	8.52	7.73	7.499	7.499	7.499	7.499	7.499	7.129	7.129	6.987	6.844	6.101	5.958	5.958	5.958	4.706	3.774	3.774	3.774	3.774	3.635	3.635	3.635	3.635	2.707	2.476	2.198	2.198	2.198	2.198	2.198	2.198	2.198	2.198	2.198	1.217
YNL063W	9.193	9.054	9.054	9.054	9.054	9.054	9.054	8.916	8.773	8.069	7.699	7.699	7.699	7.699	7.699	7.699	7.557	7.183	7.183	7.044	7.183	7.784	7.784	7.784	7.784	7.784	7.784	6.617	6.336	6.336	6.336	6.336	6.336	6.475	6.475	6.475	6.475	6.614	6.194	6.052	6.052	6.052	5.678	5.169	5.169	5.169	4.429	4.429	4.429
YPL061W	1.391	1.391	1.391	1.391	1.391	1.391	1.391	1.391	1.391	1.391	1.391	1.391	1.391	1.391	1.391	1.252	1.252	1.252	0.882	0.374	0.374	0.374	0.374	0.374	0.374	0.374	0.374	0.374	0.374	0.374	0.374	0.374	0.374	0.374	0.374	0.374	0.374	0.374	0.142	0.142	0.142	0.142	0.142	0.142	0.142	0.142	0.142	0.142	0.142
YHR010W	0	0	0	0	0	0	0	0	0	0	0	0	0	0	0	0	0	0	0	0	0	0	0	0	0.231	0.231	0.231	0.231	0.463	0.463	0.463	0.463	0.605	0.747	0.747	0.747	0.747	0.747	0.747	0.747	0.747	0.747	0.747	0.747	1.032	1.032	1.032	1.032	1.032
YHL009C	0.943	0.943	0.801	0.801	0.801	0.801	0.801	0.801	0.658	0.658	0.658	0.658	0.658	0.658	0.658	0.658	0.658	0.427	0.427	0.427	0.285	0.285	0.285	0.142	0.142	0.142	0.142	0.142	0.142	0.142	0.142	0.142	0.142	0.142	0.142	0.142	0.142	0.142	0.142	0.142	0.142	0.142	0	0	0	0	0	0	0
YMR163C	3.931	3.931	3.931	3.931	3.931	3.557	3.415	2.857	2.714	2.714	2.43	2.291	2.006	1.868	1.868	1.868	1.868	1.868	1.868	1.868	1.868	2.099	2.099	2.099	2.099	2.099	1.213	1.213	1.213	1.213	0.936	0.936	0.936	0.936	0.936	0.936	0.936	0.936	0.936	0.936	0.936	0.936	0.936	0.936	0.936	0.936	0.936	0.936	0.936
YGR196C	10.805	10.805	10.805	10.805	10.805	10.805	10.805	10.805	10.805	11.228	11.509	11.509	11.509	11.509	11.509	11.506	11.367	11.367	11.367	11.367	11.367	11.367	11.367	11.367	11.367	11.367	11.367	11.509	11.509	11.652	11.652	11.652	11.652	11.652	11.652	11.652	11.652	11.652	11.509	11.509	11.367	11.367	11.367	11.367	11.367	11.367	11.367	11.367	11.367
YDL061C	4.109	4.109	4.386	4.902	4.902	4.902	4.902	5.045	5.045	5.045	4.536	4.856	5.511	5.511	5.511	5.422	5.422	5.422	5.422	5.838	5.699	5.699	5.329	5.468	5.468	5.468	5.468	5.468	5.838	6.347	6.347	6.347	6.631	7.795	7.795	7.795	7.795	7.937	8.357	8.357	8.357	8.357	8.357	8.357	8.357	8.357	8.357	8.214	8.214
YAL038W	1.398	1.679	1.679	1.679	1.679	1.537	1.398	1.167	1.306	1.306	1.306	1.306	1.306	1.306	1.306	1.306	1.306	1.306	1.444	1.444	1.722	1.722	1.86	1.86	1.86	1.86	1.86	1.629	1.629	1.629	1.629	1.629	1.629	1.629	1.487	1.487	1.487	1.487	1.487	1.487	1.487	1.487	1.487	1.487	1.487	1.487	1.487	1.487	1.206
YDR159W	6.404	6.543	6.824	6.963	6.963	6.824	7.198	7.198	7.198	7.895	7.895	7.895	7.895	7.895	7.895	7.895	7.756	8.453	8.453	8.453	8.172	8.546	8.403	8.403	8.403	8.265	8.265	8.407	8.407	8.176	8.318	9.385	10.178	10.178	10.178	10.178	10.691	10.548	10.548	10.548	10.406	10.406	10.175	10.175	10.175	10.175	10.175	10.175	10.175
YPR021C	10.872	10.872	10.872	10.453	10.453	10.453	10.453	11.104	12.032	12.032	12.032	12.032	12.032	12.032	12.032	12.032	13.003	12.865	12.865	13.146	13.146	13.146	13.146	13.146	13.146	13.377	13.608	13.608	13.608	13.608	13.608	13.747	13.747	13.747	13.747	13.747	13.747	13.747	13.747	13.747	13.605	13.605	13.747	13.747	13.889	13.889	13.889	13.889	13.889
YPR016C	13.05	13.05	13.05	13.05	13.05	13.05	13.05	13.05	13.05	13.05	13.05	13.05	13.05	13.05	13.05	13.424	13.424	13.562	13.562	13.562	13.562	13.562	13.562	13.562	13.424	13.424	13.192	13.192	13.192	13.192	13.192	13.054	12.822	12.822	12.822	12.965	12.965	12.965	12.965	12.826	12.737	12.737	12.595	12.595	12.595	12.595	12.595	12.595	12.595
YPL253C	9.047	9.047	12.363	13.149	13.149	13.149	13.149	13.149	13.149	13.149	13.149	12.918	13.292	13.43	13.288	13.288	13.288	13.003	13.43	13.43	13.43	13.43	13.43	13.43	13.569	13.569	13.195	13.195	13.569	13.569	13.708	13.708	13.708	13.708	13.708	13.846	13.846	13.846	13.846	13.846	13.846	13.846	13.846	13.757	13.526	13.526	13.526	13.526	13.526
YHL007C	1.54	1.54	1.54	1.54	1.54	1.259	1.401	1.682	1.682	1.682	2.529	2.529	2.529	2.529	2.529	2.529	2.529	2.529	3.611	4.543	4.543	4.543	4.404	4.778	6.773	6.773	8.029	8.171	8.171	8.171	8.171	8.171	8.171	8.403	8.403	8.403	8.403	8.403	8.403	8.541	8.541	8.541	8.541	8.773	8.773	9.004	9.659	9.659	9.797
YPR119W	6.02	6.02	6.02	6.02	6.02	6.02	6.02	5.326	5.095	4.864	4.721	4.721	4.49	4.49	4.49	4.49	3.974	3.974	3.693	3.693	3.693	3.693	3.693	3.693	3.693	3.551	3.551	3.551	3.319	3.319	3.319	2.38	1.868	1.868	1.498	0.566	0.566	0.566	0.566	0.566	0.566	0.566	0.566	0.566	0.566	0.566	0.566	0.566	0.423
YOL041C	6.903	6.903	6.903	6.301	6.159	6.39	6.533	6.533	6.533	6.533	6.39	6.39	6.533	6.533	6.533	6.533	6.533	6.533	6.533	6.533	6.533	6.533	6.533	6.533	6.533	6.533	6.533	6.163	6.163	5.558	4.757	4.757	4.757	4.615	3.871	3.871	3.362	3.362	3.362	3.362	3.22	3.22	3.22	3.22	3.22	3.22	3.22	3.22	3.22
YDR246W	8.581	8.581	8.72	8.72	9.001	9.001	9.001	8.77	9.371	9.606	9.606	9.891	10.029	10.31	10.31	10.31	10.31	10.079	10.364	10.645	10.645	10.645	10.645	10.645	10.645	10.645	10.645	10.783	10.783	10.783	10.783	10.783	10.783	10.783	10.783	10.783	10.552	10.552	10.552	10.321	10.321	10.321	10.321	10.321	10.321	10.321	10.321	10.321	10.321
YDL160C	10.751	10.751	10.751	10.89	11.032	11.032	11.032	11.032	11.032	10.89	10.89	10.89	11.029	11.029	11.029	11.167	10.744	10.602	10.324	10.324	10.324	10.186	10.186	10.186	10.186	10.186	10.047	10.047	10.278	10.278	10.278	10.278	10.14	9.77	9.77	9.77	10.001	10.001	10.001	10.001	10.001	10.001	10.001	10.001	10.001	10.001	10.001	10.001	10.001
YDL073W	8.866	9.143	9.375	9.375	9.375	9.375	9.375	9.375	9.375	9.375	9.375	9.375	9.375	9.286	9.286	9.286	9.286	9.286	9.286	9.286	9.798	9.798	9.798	9.656	9.887	9.887	10.026	9.887	9.887	9.887	9.887	9.887	9.887	9.887	9.887	9.887	9.887	9.887	9.887	10.026	10.026	10.026	10.026	10.026	10.026	10.026	10.026	9.887	9.887
YKL027W	11.953	11.953	11.953	12.185	12.323	12.092	12.697	13.16	13.017	13.017	13.249	13.249	13.249	13.249	13.249	13.48	13.854	13.854	13.854	14.135	14.135	14.277	14.277	14.135	14.135	14.135	14.135	14.366	14.366	14.366	14.227	14.227	14.227	14.227	14.085	14.085	14.085	14.316	14.316	14.316	14.316	14.316	14.316	14.316	14.316	14.316	14.316	14.316	14.039
YPR116W	4.863	4.863	5.148	5.148	5.656	5.656	5.656	5.656	5.656	5.656	5.656	5.656	5.656	5.091	5.372	7.474	9.349	9.349	9.858	9.858	10.232	10.232	10.232	10.232	10.232	10.37	10.228	10.228	10.459	10.459	10.459	10.602	10.602	10.602	10.602	10.602	10.602	10.883	10.883	10.883	10.883	10.883	10.883	10.744	10.886	10.886	10.886	10.886	11.118
YOR161C	3.266	3.689	3.689	3.689	3.832	4.063	4.34	4.479	4.479	4.479	4.479	4.479	4.625	5.596	5.596	6.617	6.617	6.759	7.044	7.044	7.044	7.044	7.044	8.673	8.673	8.816	8.816	8.816	8.958	9.1	9.1	9.1	9.1	9.332	9.332	9.755	9.755	9.755	9.755	9.755	9.755	10.125	10.776	11.239	11.239	11.239	11.239	11.239	11.239
YIL038C	8.749	8.749	8.749	8.749	9.122	12.282	12.139	12.139	12.139	12.139	12.278	12.278	12.278	12.42	12.509	12.509	12.509	12.509	12.509	12.648	12.648	12.648	12.648	12.648	12.648	12.648	12.417	12.417	12.417	12.698	12.698	12.698	12.698	12.698	12.698	12.698	12.698	12.698	12.698	12.555	12.555	12.555	12.555	12.555	12.324	12.324	12.324	12.555	12.555
YMR261C	10.302	8.307	8.307	8.307	6.255	5.792	5.792	5.792	5.045	4.198	4.059	4.059	3.921	3.921	3.921	3.921	4.059	4.059	4.059	3.921	4.063	4.063	4.063	4.063	4.063	3.597	3.597	3.455	3.313	6.006	6.006	6.144	6.144	6.706	6.706	6.852	6.852	7.222	7.222	7.222	7.222	7.503	7.414	7.414	7.414	7.414	7.414	7.414	7.414
YHR080C	2.522	2.522	2.522	2.522	2.522	2.522	2.384	2.384	2.241	2.241	2.241	2.01	1.779	1.779	1.779	1.917	1.779	1.779	1.779	1.779	1.779	1.636	1.636	1.636	2.01	2.01	2.01	2.01	2.152	2.152	2.152	2.152	1.782	1.505	1.363	1.363	1.363	1.363	1.22	1.22	1.22	1.22	1.22	1.22	1.22	1.22	1.22	1.22	0.939
YIL095W	4.248	4.525	4.525	4.76	4.76	4.76	4.76	4.76	4.76	4.76	4.76	4.76	4.76	4.621	4.621	4.621	4.621	4.621	4.76	4.76	4.76	5.557	5.557	5.696	5.696	5.696	5.696	5.696	5.696	5.553	5.553	5.553	5.553	5.553	5.553	5.696	5.696	5.696	5.696	5.553	5.553	5.692	5.692	5.692	5.831	5.831	5.831	5.831	5.831
YLR127C	11.146	10.588	10.677	11.05	11.05	11.05	11.05	11.05	10.912	10.912	10.912	10.912	10.912	10.912	10.912	10.912	10.912	10.912	10.912	10.912	10.253	10.253	10.026	9.887	9.887	9.464	9.464	9.464	9.464	9.464	9.094	9.094	9.094	8.813	8.813	7.927	7.788	7.749	7.325	7.603	7.745	7.745	7.514	7.514	7.514	7.514	7.791	4.578	4.44
YAL036C	12.964	12.964	13.249	13.249	13.249	13.249	13.761	14.928	15.07	15.07	15.351	15.351	15.351	15.351	15.771	15.771	15.91	16.052	16.052	16.052	16.191	16.191	16.191	16.191	16.191	16.468	16.468	16.468	16.468	16.468	16.468	16.468	16.468	16.749	16.749	16.891	17.03	17.03	17.03	17.03	17.03	17.03	17.03	17.172	17.404	17.404	17.404	17.404	17.404
YMR144W	10.481	10.481	10.339	10.339	10.624	10.901	10.901	11.043	11.043	11.413	11.413	11.413	11.132	11.132	10.851	10.851	10.99	11.556	11.413	11.413	11.271	11.271	11.271	11.271	11.271	11.129	10.762	10.62	10.62	10.62	10.62	10.111	9.88	9.88	9.087	9.46	9.46	9.46	9.46	9.46	9.692	9.692	9.692	9.834	9.834	9.834	9.834	9.407	8.895
YOR113W	12.842	12.842	12.842	12.842	12.842	12.842	12.842	12.557	12.838	12.749	13.165	14.012	15.175	15.175	15.456	15.456	15.595	15.734	15.872	16.477	16.477	16.477	16.477	16.477	16.477	16.477	16.477	16.2	16.431	16.712	16.712	16.855	16.855	17.228	17.228	17.367	17.367	17.367	17.741	17.741	17.741	17.972	17.972	17.46	17.46	17.46	17.46	17.46	17.46
YGR171C	10.37	10.513	10.232	9.947	9.805	9.524	9.524	8.969	8.553	8.553	8.411	8.411	8.411	8.037	8.037	8.179	7.247	7.247	6.361	6.219	6.219	5.938	5.938	5.796	4.532	3.454	3.369	3.23	3.23	3.23	3.23	3.515	4.454	4.227	4.227	4.227	4.088	4.088	3.803	3.803	3.803	3.942	4.084	4.504	5.159	5.159	5.159	5.159	5.297
YKL053C-A	10.513	11.075	11.957	11.957	11.957	11.961	12.042	12.042	11.904	11.765	11.904	11.95	11.95	11.95	11.95	11.95	11.572	11.572	11.572	11.01	11.153	11.291	11.291	11.291	11.523	11.523	11.523	11.523	11.523	11.523	11.523	11.384	11.384	11.477	11.708	11.708	11.708	11.708	11.708	11.708	11.939	11.512	11.512	11.512	11.512	11.512	11.744	11.744	11.744
YOL030W	3.362	3.362	3.362	3.362	3.362	3.504	3.504	3.504	3.643	3.781	3.924	3.924	3.924	3.924	3.924	3.924	3.924	3.924	3.924	3.924	4.062	4.062	4.062	4.062	4.062	4.062	4.062	4.062	4.062	3.966	3.966	3.966	3.966	3.966	3.966	3.966	4.197	4.197	4.197	4.197	4.197	4.197	4.197	4.197	4.197	4.197	4.429	4.429	4.429
YBR233W-A	6.02	6.02	6.02	6.02	6.02	6.297	6.806	6.806	6.806	6.806	7.037	6.898	7.041	7.041	7.041	6.671	6.671	6.671	6.671	6.671	6.532	6.532	6.532	6.301	6.301	6.301	6.158	6.158	6.158	6.158	6.016	6.016	6.667	6.809	7.041	7.041	7.318	8.25	8.25	8.25	8.25	8.25	8.25	8.25	8.25	8.25	8.62	8.62	8.62
YDR361C	9.122	9.122	9.122	9.122	9.122	9.122	9.122	9.122	9.122	9.122	9.122	9.122	8.979	8.979	8.979	8.979	8.979	8.979	8.979	8.979	8.979	8.979	8.979	8.979	8.979	8.979	8.979	8.979	8.979	8.837	8.552	8.552	8.552	8.552	8.695	8.695	8.695	8.695	8.695	8.695	8.695	8.695	8.695	8.182	8.182	8.182	8.044	8.044	8.044
YGL032C	7.926	7.926	8.068	8.068	8.068	7.93	7.93	7.93	7.325	7.186	7.047	7.047	6.816	6.816	6.393	6.393	6.393	6.393	6.393	6.393	6.393	6.393	5.596	4.753	4.151	3.493	3.262	3.4	3.4	3.4	3.4	3.027	3.027	2.888	2.749	2.749	2.749	2.749	2.468	2.472	2.472	2.472	2.753	2.895	2.895	2.895	2.614	2.614	2.614
YCL063W	9.278	9	8.63	8.862	9.37	9.37	10.345	10.345	10.484	10.345	10.345	10.626	10.114	10.114	10.63	10.63	10.63	10.63	10.63	9.548	9.406	9.317	9.317	9.317	9.317	9.317	9.317	9.317	9.178	9.178	9.178	7.873	7.873	7.641	7.641	7.641	7.641	7.641	7.503	6.802	6.151	6.151	6.749	7.403	8.005	8.005	8.005	8.005	8.005
YER164W	10.218	10.45	10.45	10.311	10.311	10.311	11.144	11.375	11.375	11.375	11.375	11.375	11.375	11.375	11.375	11.375	11.375	11.375	11.375	11.606	11.606	11.606	11.606	11.606	12.026	11.795	11.795	11.795	11.795	11.795	11.937	11.937	11.937	11.937	11.795	11.282	11.282	11.282	11.14	11.14	11.14	11.14	11.14	11.14	11.14	11.14	11.14	10.855	10.855
YOR306C	11.925	11.925	11.925	11.925	11.925	11.644	11.644	11.644	11.644	11.644	11.644	11.644	11.502	11.502	10.943	9.357	9.214	9.214	9.072	9.072	8.56	8.279	8.279	8.279	7.535	7.535	7.535	5.429	5.286	5.286	5.286	5.286	5.425	5.425	5.425	5.425	5.425	5.425	5.14	4.859	4.859	4.721	4.721	4.578	4.578	4.578	4.578	4.578	4.436
YDL157C	3.782	3.782	3.924	4.067	4.067	4.067	4.067	4.067	4.067	4.205	4.205	4.205	4.205	4.205	4.205	4.205	4.205	4.205	4.205	4.205	4.205	4.205	4.205	4.205	4.205	4.205	4.205	4.205	4.205	4.205	4.205	4.205	4.205	4.205	4.205	4.205	4.205	4.063	4.063	4.063	4.063	4.063	4.063	4.063	4.063	4.063	4.063	4.063	4.063
YDR319C	13.249	13.249	12.509	12.367	12.367	12.367	12.367	12.363	13.384	13.153	13.153	13.153	13.153	13.153	13.153	13.149	13.149	13.149	13.381	13.381	13.381	13.523	13.523	13.523	13.523	13.384	13.242	13.242	13.242	13.758	13.758	13.758	14.043	14.181	14.181	14.181	14.181	14.181	14.181	14.181	13.811	13.811	14.416	14.416	14.416	14.416	14.555	14.555	14.555
YDL204W	10.466	10.466	10.466	10.466	10.605	10.605	10.605	10.605	10.925	11.064	11.064	11.064	11.064	11.064	11.206	11.483	11.483	11.483	11.483	11.483	11.483	11.483	11.483	11.715	11.715	11.715	11.715	11.715	11.715	11.715	11.715	11.715	11.715	11.715	11.715	11.715	11.715	11.715	11.715	11.715	11.715	11.715	11.715	11.715	11.715	11.572	11.572	11.572	11.569
YJL126W	3.416	3.416	3.647	5.237	7.429	7.429	8.087	8.087	8.087	8.087	8.087	8.087	9.116	9.116	9.116	9.116	9.116	9.116	9.116	8.973	8.973	9.393	9.393	9.393	9.767	9.767	9.905	9.905	9.905	9.905	10.275	10.556	10.556	10.556	10.556	10.556	10.556	10.556	10.414	10.133	10.129	11.481	11.481	11.481	11.481	11.623	11.766	11.766	11.766
YAL010C	9.67	8.638	8.5	8.5	8.5	8.5	8.219	7.283	7.422	7.422	7.422	7.792	7.649	7.649	8.023	8.023	8.023	8.023	8.023	7.742	7.084	6.941	7.084	6.852	8.154	8.154	8.154	8.154	8.154	8.154	8.528	8.297	8.297	8.297	9.133	9.133	9.133	9.133	8.528	8.105	8.059	8.756	8.756	8.987	8.987	8.987	8.987	9.129	8.902
YDR023W	11.505	11.505	11.366	11.366	11.366	11.366	11.598	11.598	11.598	11.598	11.598	11.366	10.947	10.669	9.929	8.766	7.976	8.346	8.346	8.624	8.624	9.047	9.093	9.093	9.605	9.143	9.281	9.281	9.281	9	9	9	9.143	9.143	9.143	9.143	9.281	9.281	9.281	9.139	9	8.862	7.979	7.556	7.56	7.56	7.702	10.032	10.456
YDL238C	9.192	9.192	9.192	8.684	8.684	8.452	7.609	7.606	7.748	7.748	7.887	7.748	7.748	6.677	6.072	5.93	5.791	5.791	5.791	5.791	5.649	5.649	5.649	5.226	5.226	5.226	5.226	5.226	5.226	5.226	5.226	5.226	5.087	4.013	3.13	3.13	3.13	3.13	2.714	2.437	2.295	2.572	3.081	3.219	3.219	3.219	3.219	3.219	3.219
YNL152W	8.723	7.702	7.791	7.791	7.791	7.791	7.56	7.702	6.489	6.489	5.831	5.411	4.667	5.037	6.012	5.588	5.958	6.19	6.19	6.19	6.19	7.638	8.249	10.167	10.167	10.729	10.96	10.96	10.96	11.191	11.191	11.191	11.191	11.191	11.191	11.33	11.33	11.33	11.33	11.33	11.33	11.33	11.191	12.131	12.131	12.131	12.131	12.131	12.131
YDL155W	10.071	10.071	10.071	10.21	10.21	10.21	10.071	10.352	10.352	10.352	10.352	10.352	10.352	10.352	9.932	9.932	9.932	10.075	9.843	9.843	9.843	9.843	9.843	9.843	9.843	9.843	9.843	9.843	9.843	9.843	9.843	9.612	9.612	9.612	8.961	8.961	8.961	8.961	7.52	7.378	7.378	7.378	7.378	7.239	7.097	6.955	6.955	6.955	6.955
YDR056C	5.258	5.258	5.258	5.258	5.258	5.489	5.631	5.631	5.631	5.631	5.631	5.631	5.631	5.631	5.631	5.631	5.774	5.916	6.574	6.713	7.136	7.136	7.275	7.275	7.275	7.275	7.275	7.414	7.414	7.414	7.414	7.414	7.414	7.414	7.414	7.414	7.414	7.414	7.414	7.414	7.414	7.414	7.414	7.414	7.552	7.321	7.321	7.321	7.321
YNL186W	7.468	7.468	7.468	7.468	7.468	7.468	7.468	7.468	7.468	7.468	7.325	7.325	7.325	7.325	6.251	5.877	5.361	5.361	5.593	5.361	5.361	5.361	5.504	5.877	5.739	5.739	5.739	5.739	5.739	5.739	5.739	5.739	5.596	5.596	5.596	5.596	5.596	5.223	4.661	4.661	4.518	4.518	4.148	2.946	2.946	2.672	2.672	2.672	2.672
YIL125W	12.793	13.355	13.355	13.355	13.355	13.355	13.217	13.309	13.309	13.309	13.309	13.309	13.452	13.452	13.452	13.452	13.452	13.309	12.939	12.939	12.939	13.501	13.501	13.501	13.501	13.64	13.64	13.64	13.64	13.782	13.782	13.782	13.782	13.64	13.64	13.871	13.871	13.871	13.871	13.871	13.733	13.733	13.733	13.594	13.594	13.452	13.452	13.309	13.309
YER003C	8.488	8.627	8.627	8.769	8.769	8.769	8.769	8.769	8.769	8.769	8.769	8.769	8.769	8.769	8.769	9.004	9.004	9.146	9.146	9.146	9.289	9.289	9.289	9.431	9.431	9.431	9.431	9.431	9.431	9.431	9.431	9.431	9.573	9.716	9.716	9.716	9.716	9.716	9.716	9.716	9.716	9.716	9.716	9.716	9.716	9.716	9.716	9.716	9.716
YEL071W	8.204	8.204	8.204	8.204	8.204	8.346	8.346	8.346	8.346	8.065	8.065	8.065	8.065	8.065	8.208	8.35	8.35	8.627	8.485	8.485	8.485	8.485	8.485	8.627	9.051	9.189	9.702	9.702	9.702	9.933	9.933	9.933	9.933	9.933	9.794	9.563	9.933	9.933	9.933	9.933	9.933	9.933	10.214	10.214	10.214	10.214	10.214	10.214	10.214
YNR052C	5.468	5.468	5.187	5.187	5.187	5.468	5.607	6.307	6.307	6.307	6.307	6.307	6.307	6.446	6.45	6.727	6.869	7.243	7.243	7.243	7.243	7.243	7.385	7.385	7.385	7.385	7.385	7.385	7.385	7.385	7.385	7.385	7.385	7.382	7.382	7.613	7.613	7.613	7.613	7.613	7.332	7.332	7.332	7.563	7.937	7.937	7.937	7.937	7.937
YGR185C	9.848	9.848	9.848	9.848	9.848	9.706	9.706	10.08	10.218	10.218	10.218	10.45	10.45	10.45	10.45	10.45	10.45	10.45	10.45	10.45	10.45	10.45	10.45	10.45	10.45	10.45	10.45	10.45	10.45	10.588	10.588	10.588	10.588	10.588	10.588	10.588	10.588	10.588	10.588	10.588	10.588	10.357	10.357	10.357	10.357	10.357	10.357	10.357	10.357
YIR010W	5.129	5.129	5.129	5.129	5.129	5.268	5.268	5.41	5.41	5.549	5.549	5.691	5.691	6.805	6.805	6.805	6.712	7.086	7.367	7.367	7.506	7.506	7.506	7.506	7.506	7.644	7.644	7.787	7.787	7.787	7.787	7.787	7.925	8.299	8.299	8.299	8.299	8.157	8.157	8.157	8.157	8.157	8.157	8.018	8.018	7.968	8.388	8.993	9.509
YLR440C	9.35	9.35	9.35	9.119	9.119	9.119	9.119	9.492	9.492	9.492	9.492	9.492	9.492	9.492	9.631	9.631	9.489	9.489	9.489	9.346	9.346	9.346	9.72	9.859	9.859	9.859	10.001	10.001	10.001	9.862	9.862	9.578	9.204	9.204	9.204	9.204	9.204	9.204	9.204	9.204	9.204	8.927	8.927	8.927	8.927	8.927	8.927	8.927	8.927
YPL224C	7.915	7.915	7.915	7.915	7.915	7.911	7.773	8.378	8.89	8.751	8.89	8.89	8.89	8.89	8.89	8.89	8.89	8.427	8.566	8.42	9.16	9.16	9.16	9.021	9.16	9.16	9.16	9.16	9.16	9.16	8.786	8.644	8.644	9.018	9.164	9.448	9.591	9.591	9.591	9.591	9.591	9.363	8.755	9.129	10.704	11.498	11.498	11.498	11.498
YMR102C	1.256	1.256	1.256	1.256	1.256	1.256	1.256	1.256	1.256	1.256	1.256	1.256	1.395	1.395	1.395	1.395	1.533	1.533	1.533	1.533	1.533	1.533	1.533	1.533	1.533	1.533	1.533	1.533	1.533	1.533	1.533	1.533	1.533	1.395	1.395	1.395	1.163	1.163	1.163	1.163	1.163	1.163	1.025	1.025	1.025	1.025	1.025	1.025	1.025
YPR107C	13.9	14.178	14.601	14.601	14.601	14.601	14.601	14.601	14.747	15.722	16.462	17.344	17.344	17.344	17.344	17.344	17.344	17.344	17.344	17.344	17.344	17.344	17.344	17.344	17.344	17.202	17.202	17.202	17.202	17.344	17.344	17.344	17.344	17.344	17.344	17.344	17.344	17.344	17.344	17.487	17.487	17.487	17.625	17.625	17.625	17.764	17.764	17.764	17.764
YCR094W	7.417	7.556	7.556	7.556	7.556	7.556	7.417	7.417	7.417	7.417	7.417	7.279	7.047	7.047	7.047	7.047	6.909	6.909	6.909	6.909	7.14	7.14	7.14	6.909	7.14	7.001	7.001	7.001	7.001	7.001	7.001	7.421	7.421	7.421	7.421	7.282	7.282	6.998	6.998	6.855	6.855	6.855	6.855	6.855	6.855	6.855	6.855	6.994	6.994
YIL001W	10.442	10.442	10.442	10.442	10.304	10.161	10.161	10.304	10.816	10.816	10.816	10.677	10.677	10.677	10.677	11.193	11.193	11.193	11.193	11.193	11.193	11.193	11.193	11.193	11.193	11.193	10.962	10.962	10.962	10.962	11.101	10.958	10.958	10.958	10.958	10.958	10.958	10.82	10.958	10.958	10.958	10.958	10.958	10.958	10.958	10.958	10.446	10.677	10.446
YBL039C	1.587	1.587	1.587	1.587	1.725	1.725	1.725	1.725	1.725	1.725	1.725	1.725	1.725	1.957	1.818	1.587	1.587	1.444	1.587	2.327	3.259	3.12	3.12	3.12	3.12	3.583	3.814	3.956	4.757	5.607	5.607	5.607	5.607	5.607	5.607	5.607	5.885	5.885	5.885	5.885	5.511	5.511	5.511	5.511	7.094	7.094	7.094	7.094	7.094
YGR152C	5.685	5.685	5.685	5.685	5.828	5.828	5.685	5.685	5.685	5.685	5.685	5.685	5.685	5.685	5.685	5.685	5.685	5.685	5.685	5.454	5.454	5.454	5.454	5.454	5.454	5.454	5.454	5.454	5.454	5.454	5.454	5.454	5.454	5.454	5.312	5.173	5.173	5.173	5.173	5.173	5.173	5.031	5.031	5.031	4.237	4.237	4.099	3.956	3.725
YLR357W	5.868	5.868	5.868	5.868	6.099	6.099	6.099	6.099	6.099	6.099	6.099	6.099	6.661	6.661	6.661	6.661	6.661	6.661	6.803	6.803	6.803	6.946	6.946	6.946	6.946	6.946	6.946	7.223	7.223	7.223	7.223	7.223	7.223	7.223	7.223	7.223	7.223	7.223	7.223	7.223	6.942	6.942	6.942	6.942	6.942	6.942	6.942	6.942	6.942
YLR347C	3.401	3.401	3.401	3.401	3.401	3.401	3.401	3.401	3.401	3.259	3.259	3.259	3.259	3.259	3.259	3.259	3.259	3.259	3.12	3.12	3.12	3.12	3.259	3.259	3.259	3.259	3.259	3.259	3.259	3.259	3.259	3.12	3.12	2.889	2.608	2.608	2.608	2.75	2.75	2.75	2.75	2.75	2.519	2.519	2.519	2.519	2.981	2.981	2.981
YAL047C	7.467	7.467	7.328	7.328	7.328	7.328	7.328	7.328	7.328	7.328	7.56	7.56	7.56	7.56	7.56	6.169	5.468	5.468	5.468	5.468	5.468	5.237	5.237	5.375	5.375	5.286	5.286	5.286	5.286	5.286	5.148	5.379	5.326	5.187	5.187	5.187	5.418	4.205	4.348	4.348	4.49	4.49	4.49	4.49	4.49	4.49	4.49	4.351	4.351
YLR372W	6.432	6.155	6.155	6.155	5.923	5.923	5.923	5.923	5.496	5.077	4.283	4.283	4.283	4.283	4.283	4.283	4.283	4.283	4.283	4.145	4.145	4.002	4.145	4.145	4.234	4.234	4.796	4.657	4.657	4.283	4.283	4.283	4.283	4.283	4.283	4.283	4.145	4.145	4.426	4.283	4.283	4.283	4.194	4.194	4.194	4.194	4.194	4.194	4.194
YNL287W	15.013	15.013	15.013	15.013	15.245	15.245	15.245	15.245	15.245	15.245	15.245	15.245	15.245	15.106	15.106	15.106	14.821	14.821	14.821	14.821	14.821	14.821	14.821	14.821	14.821	14.821	14.821	14.821	14.821	14.821	14.821	14.821	14.821	14.821	14.821	14.821	14.451	14.451	14.451	14.451	14.451	14.451	14.17	14.028	13.889	13.889	13.751	13.751	13.751
YAL043C	5.223	5.593	6.158	6.902	6.902	6.902	6.902	6.902	6.902	6.902	6.902	6.902	6.902	6.902	7.179	7.179	7.318	7.318	7.318	7.318	7.318	7.318	7.318	7.318	7.318	7.318	7.318	7.318	7.318	7.318	7.318	7.318	7.318	7.318	7.318	7.318	7.318	7.318	7.318	7.318	7.179	7.179	7.179	7.179	7.179	7.179	7.179	7.179	7.179
YDR458C	3.978	4.81	4.81	4.81	4.81	4.81	3.967	3.967	4.433	5.226	5.226	5.226	5.226	5.226	5.226	5.226	5.65	6.212	6.073	6.073	7.09	7.09	7.695	7.695	7.695	7.46	8.168	9.246	9.385	9.527	9.527	9.527	9.385	9.385	9.15	9.15	9.427	10.726	10.726	10.726	10.726	10.868	11.238	11.982	11.982	11.982	11.982	11.982	11.982
YIL014W	4.105	3.824	3.824	3.824	3.682	3.17	3.027	2.889	2.889	2.889	2.889	2.889	2.889	2.889	2.515	3.458	3.458	3.458	3.458	3.316	3.316	3.316	3.316	3.316	3.316	3.316	2.803	3.462	3.462	3.462	3.462	3.462	3.462	3.462	3.458	3.462	3.462	3.462	3.462	3.6	3.6	3.6	3.739	3.369	3.369	3.654	4.628	5.286	5.425
YOL036W	10.787	10.787	10.787	10.787	10.787	10.645	10.645	10.218	10.218	10.218	10.218	10.218	10.499	10.499	10.73	10.73	10.73	10.591	10.734	10.734	10.876	11.018	10.876	10.876	10.876	10.876	10.645	10.645	10.645	10.645	10.645	10.645	10.645	10.645	10.645	10.876	10.734	10.734	10.734	10.734	10.734	10.129	10.129	10.129	10.129	10.129	10.129	10.129	9.986
YMR189W	9.98	9.98	9.98	9.838	9.838	9.838	9.838	9.696	9.696	9.464	9.464	9.464	9.464	9.464	9.464	9.464	9.464	9.464	9.464	9.464	8.667	8.667	8.667	7.924	7.924	7.924	7.924	7.643	7.643	7.411	7.411	7.411	7.411	7.411	7.411	7.269	7.269	6.148	5.917	5.917	5.685	5.315	5.315	5.315	5.173	5.173	5.034	5.034	5.034
YDR146C	7.329	7.471	7.471	7.471	7.471	7.471	7.471	7.471	7.614	7.614	7.614	7.475	7.475	7.475	7.475	7.244	7.244	7.105	7.105	7.105	6.593	6.593	6.593	6.593	6.361	6.084	6.223	6.223	6.788	7.35	7.35	7.35	7.35	7.208	7.208	6.977	6.977	6.973	6.973	6.973	6.831	6.831	6.831	6.831	6.831	6.831	6.831	6.831	6.969
YDR107C	8.349	8.349	8.349	8.165	8.026	8.307	8.538	9.812	9.812	9.812	9.812	9.812	10.324	10.186	10.186	10.186	10.186	10.186	10.047	10.047	9.869	9.869	9.869	11.541	11.541	11.541	11.541	11.541	11.541	11.822	11.822	11.964	11.826	11.826	11.826	11.826	11.826	11.826	11.826	11.964	11.964	11.964	11.964	12.242	12.242	12.242	12.242	12.242	12.242
YJL162C	7.257	7.257	7.257	7.257	7.257	7.257	7.257	7.257	7.257	7.257	7.257	7.257	7.257	6.972	6.972	6.972	6.833	6.833	6.833	6.833	6.833	6.833	6.833	6.833	6.833	6.833	6.602	6.602	6.602	6.602	6.602	6.602	6.695	6.556	6.275	6.275	6.275	6.275	6.275	6.275	6.136	6.136	6.136	6.136	6.136	6.136	5.35	4.564	4.333
YLR324W	9.195	9.195	9.334	9.619	9.619	9.619	9.338	9.338	9.338	9.06	9.057	11.305	11.305	11.675	11.675	11.675	12.049	12.049	12.049	12.049	12.049	12.188	12.419	12.419	12.419	12.415	12.415	12.415	12.415	12.415	12.415	12.415	12.415	13.248	13.525	14.087	14.087	14.319	14.319	14.319	14.319	14.319	14.319	14.322	14.603	14.835	14.835	14.835	15.066
YKL180W	7.51	7.51	6.628	6.489	6.489	6.489	6.489	6.489	6.489	6.204	6.204	6.204	6.204	6.204	6.204	5.742	5.742	5.18	4.756	4.756	4.756	4.618	4.618	4.618	4.618	4.618	4.618	4.475	4.475	4.475	4.475	4.475	3.593	3.593	2.889	2.889	2.889	2.889	2.889	2.889	2.889	2.889	2.746	2.462	2.462	2.462	2.462	2.462	2.462
YMR181C	6.998	6.998	7.137	6.485	7.371	7.371	7.371	7.371	7.371	7.51	7.51	7.51	7.51	7.51	7.51	7.51	7.51	7.51	7.884	7.787	7.972	7.972	7.972	7.972	7.972	8.395	8.395	8.395	8.395	8.395	8.395	8.395	8.627	8.627	9.046	9.046	9.046	9.046	9.189	9.189	9.189	9.189	9.189	9.189	9.189	9.189	9.189	8.957	8.957
YPL262W	6.247	6.247	6.624	6.901	7.133	7.133	7.133	7.133	7.133	6.994	6.994	7.364	7.364	7.503	7.876	7.876	7.876	7.876	7.876	7.876	7.876	7.876	7.876	7.876	7.876	7.876	7.876	7.876	7.876	8.438	8.438	8.438	8.438	8.438	8.438	8.438	8.438	8.712	8.854	8.854	8.854	8.854	8.997	8.997	8.997	8.997	9.135	9.135	9.135
YPR055W	5.034	5.689	7.703	10.026	11.342	11.342	11.342	11.342	11.851	12.079	12.079	12.079	12.079	12.079	12.079	12.31	12.31	12.31	12.449	12.449	12.591	12.591	13.011	13.149	13.149	13.149	13.149	13.288	13.288	13.804	13.804	13.804	13.804	13.804	13.804	13.804	13.804	13.804	13.804	13.804	13.804	13.946	13.946	13.946	13.946	13.946	13.946	13.946	13.946
YOR078W	7.211	7.35	7.35	7.35	6.375	5.396	5.258	5.489	5.489	5.489	5.489	5.489	5.72	5.72	5.72	5.72	5.72	5.493	5.493	5.493	5.493	5.493	5.493	5.493	5.493	5.493	5.493	5.493	5.493	5.493	5.493	5.354	5.215	5.215	5.215	5.496	5.358	5.5	5.5	5.5	5.5	5.5	5.5	5.215	5.215	5.635	5.635	5.635	5.635
YGL120C	11.512	11.512	11.512	11.512	11.882	11.882	11.882	11.882	11.882	12.256	12.256	12.256	12.256	12.256	12.256	12.256	12.256	12.256	12.256	12.256	12.256	12.256	12.256	12.256	12.256	12.025	12.025	12.025	12.025	12.025	12.025	12.025	12.025	12.025	11.886	11.886	11.886	11.886	11.886	11.886	11.886	11.886	11.886	11.886	11.886	11.744	11.605	11.605	11.605
YBR074W	4.024	4.024	4.024	4.024	4.024	4.024	4.024	4.024	4.024	4.024	4.024	3.508	3.508	3.508	3.276	3.276	3.276	3.276	3.276	3.276	3.276	3.276	3.276	3.045	2.906	3.049	3.28	3.28	3.422	3.422	3.422	3.561	3.561	3.561	3.561	3.842	3.842	3.842	4.216	4.354	4.87	4.87	4.87	4.87	4.824	4.824	4.824	4.963	4.963
YKR086W	7.428	7.428	7.848	7.563	7.563	7.563	7.279	7.136	7.136	7.136	7.136	6.201	6.709	10.761	10.761	11.274	11.274	11.274	11.274	11.135	11.274	10.9	11.601	12.202	12.202	13.935	13.935	13.935	13.935	13.935	14.724	14.724	14.724	14.724	15.468	16.347	16.347	16.347	16.347	16.347	16.347	16.208	16.208	16.208	16.208	16.208	16.35	16.35	16.35
YGR021W	8.908	8.908	9.046	9.046	9.046	9.046	9.278	9.135	9.135	9.278	9.278	9.278	9.278	9.278	9.42	9.42	9.932	9.932	9.932	9.932	9.932	9.932	9.932	9.932	9.932	9.932	9.932	9.932	9.932	9.932	9.79	9.932	9.932	9.932	10.071	10.071	10.071	9.84	9.84	9.84	9.978	9.978	9.978	9.978	9.978	9.978	9.978	9.978	9.84
YAL007C	4.853	4.853	4.991	4.991	4.991	5.223	5.223	5.223	5.223	5.223	5.365	5.365	5.365	5.596	5.735	5.735	5.735	5.735	5.735	5.735	5.735	5.735	5.735	5.735	5.735	5.877	6.02	6.02	6.532	6.532	6.532	6.532	6.532	6.813	7.276	7.276	7.276	7.276	7.276	7.276	7.276	7.276	7.414	7.414	7.414	7.414	7.646	7.646	7.646
YLR363W-A	8.606	8.606	8.606	8.606	8.606	8.606	8.838	8.838	8.838	8.838	8.838	8.838	8.838	8.838	8.838	8.838	8.838	9.35	9.35	9.35	9.35	9.35	9.35	9.35	9.35	9.35	9.35	9.35	9.492	9.492	9.492	9.635	9.635	9.635	9.635	9.635	9.635	9.635	9.635	9.635	9.635	9.492	9.492	9.492	9.492	9.492	9.492	9.492	9.35
YER052C	4.526	4.526	4.526	4.526	3.782	3.551	3.551	3.551	3.551	3.551	3.551	3.551	3.551	3.551	3.551	3.551	3.551	3.181	2.949	2.949	2.807	2.807	3.177	3.454	3.454	3.454	3.454	3.454	3.454	3.454	3.454	3.454	3.454	3.454	3.316	3.316	3.312	3.312	3.543	3.543	3.543	3.543	3.543	3.543	3.547	3.824	4.105	4.105	4.105
YGR193C	9.886	10.029	10.029	10.029	10.029	10.31	10.452	10.452	10.452	10.452	10.826	11.334	11.192	11.192	11.192	11.192	11.192	11.192	11.192	11.331	11.331	11.331	11.331	11.331	11.331	11.331	11.331	11.331	11.331	11.331	11.331	11.331	11.331	11.843	11.843	11.843	11.843	11.843	11.843	11.843	11.843	11.843	11.843	11.843	11.843	11.843	11.843	11.701	11.562
YFR022W	4.248	4.248	4.386	4.194	4.333	4.333	4.333	4.102	4.102	4.102	5.269	6.062	8.826	8.826	8.826	8.826	8.826	8.826	8.826	8.826	8.826	8.826	8.595	8.595	9.203	9.203	9.203	9.488	9.773	10.989	13.195	13.195	13.195	13.195	13.704	13.935	14.074	14.074	14.074	14.074	14.074	14.216	14.216	14.358	15.159	15.39	15.39	15.533	15.533
YDL078C	2.601	2.601	2.601	2.601	2.37	2.37	2.37	2.37	2.743	3.256	3.256	3.256	3.256	3.487	3.487	3.857	3.857	3.857	3.999	3.999	3.999	3.999	3.999	4.231	3.999	3.999	3.999	3.999	3.999	3.999	3.999	3.999	4.138	4.415	4.415	4.785	4.785	5.301	5.301	5.301	5.301	5.301	5.44	5.44	5.582	5.721	5.721	5.721	5.721
YDL122W	6.827	6.827	6.827	6.827	6.827	6.827	6.827	6.827	6.827	6.827	6.827	6.827	6.827	6.827	7.058	7.058	7.058	7.058	7.058	7.058	7.058	7.058	7.058	7.201	7.201	7.201	7.201	7.201	7.201	7.201	7.201	7.201	7.201	7.201	7.201	7.201	7.201	7.201	7.201	7.201	7.201	7.201	7.201	7.201	7.201	7.201	7.201	7.201	7.201
YFR002W	12.8	12.8	12.8	12.8	12.8	12.8	12.8	12.8	12.658	12.515	12.654	12.654	12.654	12.654	12.885	12.885	12.885	12.885	12.515	12.145	12.145	12.145	12.288	12.519	12.519	12.519	12.519	12.519	12.519	12.242	12.242	12.099	12.099	12.099	12.238	12.665	12.665	12.665	12.665	12.665	12.665	12.665	12.665	12.526	12.526	12.245	12.245	12.245	12.388
YFR021W	4.283	4.283	4.283	4.283	4.283	4.283	4.283	4.426	4.475	4.756	4.895	4.895	5.037	5.037	5.037	5.037	5.037	5.176	5.55	5.55	5.55	5.55	5.411	5.642	5.642	5.642	5.642	5.642	5.642	5.642	5.642	5.642	5.642	5.642	5.642	5.642	5.642	5.642	5.642	5.642	5.642	5.642	5.642	5.642	5.642	5.642	5.642	5.642	5.642
YNL297C	7.243	7.243	7.243	7.243	7.243	7.385	7.385	7.385	7.385	7.385	7.385	7.385	7.385	7.385	7.385	7.385	7.385	7.385	7.385	7.385	7.385	8.182	8.09	8.09	8.09	8.228	8.228	8.228	8.228	8.228	8.228	8.228	8.228	8.228	8.228	8.228	8.228	8.228	8.228	8.46	8.46	8.46	8.46	8.46	8.228	8.228	8.228	8.228	8.228
YGL191W	0.139	0.139	0.139	0.139	0.139	0.139	0.139	0.139	0.139	0.139	0.139	0.139	0.139	0.139	0.139	0.139	0.139	0.139	0.139	0.139	0.139	0.139	0.139	0.139	0.139	0.139	0.42	0.42	0.42	0.42	0.42	0.42	0.42	0.42	0.42	0.42	0.42	0.42	0.42	0.42	0.42	0.42	0.42	0.42	0.42	0.42	0.42	0.42	0.42
YMR292W	5.5	5.5	5.5	5.5	5.5	5.504	5.785	5.785	5.785	6.293	7.033	7.033	7.265	7.549	7.549	7.549	7.642	8.016	8.386	8.386	8.386	8.386	8.898	9.788	9.93	10.072	10.072	10.446	10.446	10.446	10.446	10.446	10.446	10.446	10.307	10.307	10.307	10.592	10.592	10.966	10.966	10.966	10.966	10.966	10.966	10.966	10.966	10.966	10.966
YER030W	8.951	9.089	9.089	9.089	8.951	9.182	9.556	9.556	9.467	8.958	8.819	8.819	9.051	9.051	9.656	9.656	9.794	10.026	10.164	10.164	10.164	10.164	10.026	10.022	10.022	10.022	10.022	10.022	10.022	10.022	10.022	10.022	9.602	9.09	9.09	9.09	9.321	9.321	9.553	9.691	9.691	9.691	10.061	10.061	10.061	10.061	10.061	10.061	10.061
YHR204W	2.238	2.238	2.238	2.238	2.238	2.238	2.238	2.099	2.099	2.099	2.099	2.099	2.099	2.099	2.099	2.33	2.33	2.33	2.33	2.33	2.33	2.33	2.33	2.33	2.33	2.33	2.192	2.192	2.192	2.192	2.192	2.192	2.192	2.192	2.192	2.192	2.192	2.192	2.192	2.192	2.192	2.192	1.814	1.814	1.814	1.676	1.676	1.676	1.676
YPL165C	4.994	4.994	5.133	5.133	5.133	5.364	5.364	5.364	5.364	5.083	5.083	5.083	4.802	4.802	4.66	4.525	4.098	4.098	4.098	4.098	4.329	4.329	4.098	4.098	4.098	4.098	4.098	4.098	4.098	4.098	4.098	4.24	4.525	4.899	4.899	4.899	4.899	4.899	4.899	4.899	4.899	5.18	5.18	5.18	5.18	5.18	5.18	5.18	5.18
YIR005W	8.35	8.35	8.35	8.35	8.35	7.603	7.464	7.325	7.325	7.325	7.325	6.532	6.532	6.532	6.532	6.674	6.443	6.443	6.443	5.842	5.842	5.988	5.988	5.988	5.988	6.219	6.08	6.08	6.169	6.169	6.169	6.027	6.027	4.408	4.917	5.433	6.693	6.693	6.831	7.112	7.536	8.279	8.422	8.795	8.422	8.649	8.649	10.421	10.421
YIL039W	8.638	8.638	8.87	8.87	8.87	8.87	8.87	8.727	8.727	8.496	8.215	8.073	8.073	8.073	8.073	8.073	7.792	8.023	8.023	8.023	8.023	7.881	7.137	6.621	5.788	5.788	5.788	5.788	7.567	7.567	7.567	7.567	7.567	7.567	7.567	7.567	7.567	7.567	7.567	7.567	7.567	7.567	7.567	7.567	7.567	7.567	7.567	7.567	7.286
YCR028C-A	14.045	13.906	13.906	13.906	13.906	13.906	13.906	13.764	13.903	13.903	13.903	14.098	14.098	14.098	14.098	14.472	14.472	14.472	14.472	14.472	14.472	14.472	14.472	14.472	14.703	14.703	14.703	14.842	14.842	14.981	14.981	14.981	14.981	14.984	14.984	14.984	14.984	14.984	14.842	14.842	14.842	14.842	14.842	14.842	14.842	14.842	14.842	14.842	14.842
YPL004C	10.854	10.854	10.854	10.854	10.854	10.854	10.716	10.716	10.716	10.203	10.203	10.203	10.203	10.203	10.203	10.203	10.061	10.061	9.83	9.452	9.314	9.314	9.314	9.314	9.314	9.314	9.456	9.595	9.456	9.456	9.456	9.456	9.456	9.456	9.456	9.171	9.171	8.566	7.627	7.342	7.342	6.923	6.499	6.642	6.642	7.012	7.293	7.293	7.293
YNL233W	5.514	5.514	5.514	5.656	5.514	5.514	5.791	5.791	5.791	6.35	6.35	6.35	6.488	6.488	6.488	6.627	6.627	6.627	6.627	6.627	6.769	6.912	6.912	7.05	7.05	7.05	7.05	7.05	7.189	7.42	7.42	7.42	7.42	7.42	7.42	7.42	7.42	7.42	7.42	7.42	7.42	7.42	7.42	7.42	7.42	7.42	7.42	7.42	7.42
YLR423C	3.451	3.593	3.593	3.593	3.454	2.711	2.711	2.711	3.554	4.675	6.354	6.585	6.817	7.464	7.322	7.553	7.923	7.923	7.923	7.923	8.208	8.35	8.35	8.35	8.492	8.635	8.635	8.635	8.912	9.335	9.335	9.335	9.335	9.335	9.335	9.193	9.051	9.193	9.193	9.193	9.193	9.193	9.193	9.054	9.193	9.193	9.193	9.332	9.694
YOR245C	4.286	4.005	3.447	2.792	3.024	3.305	4.098	4.799	4.799	4.799	5.226	5.226	5.226	5.226	5.226	5.226	5.364	5.364	5.364	5.364	5.364	5.364	5.649	5.649	5.649	5.649	6.161	6.161	6.161	6.161	6.161	6.161	6.161	6.161	6.023	5.791	5.791	5.791	5.934	5.934	5.934	5.791	5.649	5.649	5.51	5.233	5.233	5.233	5.233
YGL209W	5.97	5.831	6.066	5.835	5.835	5.835	5.924	5.412	5.412	6.209	6.956	6.956	7.379	7.241	7.518	7.888	7.888	7.888	7.888	8.03	8.03	8.262	8.262	8.262	8.262	8.262	8.262	8.311	9.012	9.012	9.012	9.012	9.151	10.033	10.691	10.834	10.834	10.834	11.115	11.115	11.253	11.111	11.111	10.83	10.83	10.83	10.83	10.83	10.367
YLR133W	8.025	8.399	8.399	8.399	8.399	8.399	8.399	8.538	8.538	8.538	8.538	8.538	8.538	8.538	8.538	8.538	8.538	8.538	8.395	8.68	8.68	8.957	8.957	8.957	9.889	11.017	11.48	11.622	11.48	11.48	11.48	11.48	11.48	11.48	11.48	11.48	11.48	11.48	11.48	11.48	11.48	11.48	11.48	11.85	11.85	11.85	11.85	11.85	11.711
YCR087C-A	0.139	0.139	0.139	0.139	0.139	0.139	0.139	0.139	0.139	0.139	0.139	0.139	0.139	0.139	0.139	0.139	0.416	0.843	1.263	1.263	1.547	1.547	1.547	1.547	1.547	1.547	1.917	2.337	2.337	2.337	2.337	2.337	2.337	2.337	2.337	2.618	2.618	2.618	2.618	2.618	2.618	2.618	2.618	2.618	2.618	2.618	2.988	4.197	4.478
YDL129W	9.459	9.459	9.459	9.459	9.459	9.459	9.459	9.036	9.036	9.036	8.292	8.292	8.342	8.111	8.111	8.111	8.111	7.968	7.968	7.687	7.687	7.687	7.687	7.687	7.687	6.617	6.617	6.474	6.336	6.193	6.19	6.19	6.19	5.816	5.535	6.044	6.752	6.752	6.894	7.125	7.125	7.125	7.499	7.499	7.499	7.499	7.499	7.499	7.499
YGR209C	5.759	5.759	5.759	5.759	5.759	5.759	6.036	6.036	6.036	6.036	6.036	6.179	6.179	6.179	6.179	6.598	6.83	7.2	7.2	7.2	7.2	7.2	7.2	7.431	7.431	7.431	7.431	7.431	7.431	7.431	7.431	7.431	7.431	7.431	7.431	7.431	7.431	7.431	7.431	7.292	7.061	6.83	6.83	6.83	6.83	6.83	6.83	6.83	6.968
YOR044W	10.942	10.942	10.711	10.711	10.711	10.711	10.711	10.572	10.43	10.43	10.43	10.43	10.43	10.43	10.43	10.43	10.43	10.43	10.43	10.291	10.291	10.291	10.291	10.149	10.01	10.01	8.986	8.986	8.612	8.612	8.612	8.612	8.612	8.612	8.381	8.381	8.381	8.381	8.381	7.965	7.965	6.67	6.67	6.67	6.67	6.67	6.67	6.67	6.67
YDL010W	3.907	3.999	4.796	4.796	4.796	5.028	4.565	4.565	4.565	4.658	4.796	5.077	5.077	5.077	5.54	5.54	5.54	5.54	5.54	5.309	5.447	6.611	6.981	8.094	8.094	8.094	8.237	8.237	8.237	8.237	8.237	8.237	8.379	8.379	8.379	8.379	8.379	8.379	8.379	8.379	8.379	8.379	8.237	8.237	8.094	8.094	7.952	8.094	8.094
YOR280C	6.724	6.724	7.147	7.147	7.29	7.663	7.663	7.663	7.663	7.663	7.525	7.293	7.293	7.293	8.268	8.268	8.13	8.13	8.13	6.685	6.547	6.547	6.547	7.344	7.344	7.344	7.344	7.344	7.344	7.344	7.344	7.482	7.898	7.898	8.272	8.272	8.272	8.272	8.272	8.365	8.365	8.222	9.379	9.379	9.379	9.379	9.379	9.379	9.379
YIL083C	4.098	4.098	4.098	4.098	4.329	4.329	4.329	4.329	4.468	4.468	4.468	4.468	4.468	4.468	4.468	4.468	4.607	4.745	4.745	4.745	4.745	4.977	4.977	4.977	4.977	4.977	4.977	4.977	4.977	4.977	4.834	4.834	5.066	5.066	5.204	5.204	5.204	5.204	5.204	5.204	5.204	5.204	5.204	5.204	5.204	5.204	4.834	4.834	4.834
YLR408C	5.589	6.24	6.61	6.752	6.752	6.752	6.752	6.752	6.752	6.891	6.891	6.891	7.033	7.037	7.179	7.179	7.179	7.179	7.179	7.09	7.09	7.09	7.09	7.09	7.09	7.09	7.09	7.09	7.09	7.09	7.09	7.229	7.229	7.229	7.229	7.229	7.229	7.229	7.229	7.229	7.229	7.229	7.229	7.229	7.229	7.09	7.09	7.087	7.087
YHR121W	8.926	9.065	9.203	9.203	9.203	9.435	9.435	9.435	9.435	9.435	9.577	9.577	9.577	9.577	9.716	9.719	9.719	9.719	9.719	9.858	9.858	9.858	9.858	9.951	9.951	9.951	9.951	9.951	9.951	9.951	9.951	9.951	9.951	9.951	9.951	9.951	9.951	10.089	10.089	9.947	9.947	9.947	9.947	9.947	9.947	9.947	10.089	10.089	10.089
YGL248W	4.529	4.529	4.529	4.529	4.529	4.529	4.529	4.952	4.952	4.952	4.952	4.952	4.952	4.952	4.952	4.952	5.094	5.233	5.233	5.233	5.091	5.461	5.461	5.461	5.461	5.461	5.461	5.461	5.461	5.461	5.461	5.461	5.603	5.603	5.603	5.603	5.603	5.603	5.603	5.603	5.603	5.603	5.603	5.603	5.603	5.603	5.603	5.603	5.603
YHL018W	6.927	6.927	6.927	6.927	6.788	6.788	6.044	6.187	6.187	6.187	6.048	6.048	5.258	4.746	4.469	4.469	4.469	3.586	3.586	3.586	3.444	3.302	3.767	3.767	3.906	3.906	3.906	3.906	3.767	3.767	3.255	3.255	3.162	2.885	2.885	2.885	2.885	2.746	2.515	2.515	2.515	2.515	2.515	2.654	3.027	3.536	3.536	3.536	3.675
YLL058W	6.29	6.29	6.29	6.29	6.29	6.29	6.29	6.29	6.66	6.802	6.802	6.802	7.453	7.453	7.453	7.827	7.827	7.827	7.827	8.058	8.521	8.521	8.521	8.521	8.521	8.521	8.521	8.663	8.944	9.314	9.314	9.314	9.314	9.314	9.314	9.314	9.314	9.314	9.314	9.314	9.314	9.453	9.453	9.453	9.453	9.453	9.453	9.453	9.453
YGR076C	5.39	5.39	5.39	3.721	2.839	2.7	2.704	2.704	2.704	2.704	2.704	2.704	2.704	2.704	2.704	2.935	2.935	3.078	3.729	3.96	4.191	4.191	4.334	4.195	4.334	4.334	4.334	4.245	4.245	4.615	4.615	4.846	4.846	4.846	4.846	4.846	4.846	4.707	4.939	4.476	4.334	4.334	4.191	4.053	4.053	4.053	4.053	4.7	5.301
YJR043C	7.442	7.304	7.304	7.304	6.453	6.311	6.311	6.311	6.172	6.172	5.756	5.155	5.155	5.155	5.155	5.155	5.013	4.781	4.781	4.643	4.358	4.073	4.073	4.073	4.073	3.931	3.931	3.931	4.07	3.931	4.073	4.073	4.216	4.077	4.077	4.077	4.077	4.077	3.796	3.938	3.519	3.608	3.095	3.095	3.095	3.095	3.095	3.049	3.049
YOR219C	7.418	7.695	7.695	7.838	8.069	9.097	9.329	9.606	9.606	9.606	9.606	9.606	9.606	9.891	10.307	10.307	10.307	10.449	10.449	10.449	10.31	10.449	10.591	10.591	10.591	10.591	10.591	10.591	10.591	10.591	10.591	10.591	10.591	10.591	10.591	10.591	10.453	10.453	10.453	10.453	10.453	10.453	10.453	10.453	10.453	10.453	10.453	10.453	10.453
YGL093W	5.963	6.101	6.845	6.845	6.845	6.845	7.076	7.076	7.076	8.194	9.496	9.634	10.196	10.196	10.196	10.196	10.196	10.196	10.196	10.196	10.335	10.62	10.62	10.62	10.758	10.758	10.758	10.758	10.901	10.901	10.901	10.901	10.901	11.274	11.274	11.274	11.417	11.417	11.417	11.417	11.417	11.559	11.79	11.79	11.79	11.79	11.79	11.933	11.933
YML080W	6.087	6.461	6.461	6.461	6.461	6.461	6.88	6.88	6.88	6.88	6.742	6.742	6.742	6.742	6.742	6.742	6.742	7.019	8.602	9.111	9.111	9.111	9.111	9.111	9.111	8.968	8.968	9.111	9.111	9.111	9.111	9.392	9.534	9.908	9.908	9.908	9.908	9.908	9.908	9.908	9.908	9.908	9.769	9.769	9.769	9.769	9.911	9.911	10.427
YOR014W	7.873	7.873	7.873	7.873	7.873	7.873	7.873	7.873	7.873	7.873	7.873	8.012	8.012	8.435	9.321	9.321	9.606	9.606	9.606	9.606	9.467	9.467	9.891	9.891	10.029	10.029	10.029	9.887	9.887	9.887	9.887	9.887	9.887	9.887	10.029	10.029	10.168	10.168	10.168	10.168	10.168	10.168	10.168	10.168	10.168	10.31	10.31	11.285	11.424
YLR220W	15.038	15.038	15.038	15.038	14.757	14.757	14.757	14.757	14.619	14.85	14.43	14.43	14.341	14.341	14.341	14.341	14.341	13.598	13.598	10.84	10.84	10.698	10.698	10.698	10.698	9.62	9.197	9.751	9.381	9.613	9.613	9.613	9.613	9.613	9.47	9.47	9.381	9.89	9.89	10.495	10.218	10.218	11.203	10.829	11.11	11.203	11.345	11.203	11.203
YLR404W	1.302	1.302	1.302	1.302	1.302	1.16	1.16	1.16	0.79	0.79	0.79	0.79	0.932	0.932	0.932	0.932	0.932	0.932	0.932	0.932	0.932	0.932	0.932	0.932	0.932	0.932	0.793	0.793	0.793	0.793	0.793	0.932	0.932	0.932	0.932	0.932	0.932	0.932	0.932	0.932	0.793	0.793	0.793	0.936	1.309	1.679	1.679	1.679	1.818
YHR186C	12.758	12.758	12.761	12.761	12.761	12.761	12.761	12.761	12.761	12.761	12.761	12.9	12.9	13.042	13.042	13.274	13.274	13.416	13.416	13.555	13.555	13.555	13.555	13.555	13.555	13.555	13.555	13.555	13.786	13.786	13.786	13.786	13.786	13.786	13.786	13.786	13.786	13.786	13.786	13.786	13.786	13.786	13.786	13.786	13.786	13.786	13.786	13.786	13.786
YPR079W	4.624	4.624	4.624	4.763	4.902	4.902	4.902	5.044	6.215	6.499	6.499	6.499	7.844	7.844	7.844	7.983	8.357	8.357	8.357	8.357	8.357	8.357	8.357	8.125	8.125	8.357	8.357	8.357	8.588	8.588	8.588	8.588	8.588	8.446	8.446	8.446	8.446	8.446	8.816	8.816	8.816	8.816	8.816	8.816	8.816	8.816	8.816	8.958	9.1
YLL029W	5.216	4.842	4.33	4.099	4.099	3.725	3.725	3.725	3.725	3.725	3.725	3.725	3.725	3.725	3.725	3.725	3.725	3.725	3.725	3.583	3.583	3.351	3.351	3.209	2.981	2.238	2.238	2.469	2.469	2.469	2.469	2.469	2.469	2.095	2.095	2.327	2.327	2.697	2.835	2.835	2.835	2.835	2.835	2.839	3.444	3.444	3.444	3.444	3.444
YMR150C	3.162	3.024	3.024	3.024	3.024	3.024	3.024	2.885	2.885	2.885	2.885	2.885	2.885	2.885	2.885	2.746	2.746	2.746	2.746	2.23	2.088	2.088	2.088	2.088	2.088	2.088	1.949	1.668	1.668	1.668	1.526	1.526	1.387	1.387	1.619	1.619	1.9	1.9	1.9	1.9	1.9	2.038	2.181	1.949	1.949	1.811	1.811	1.348	1.348
YFL034W	10.104	10.104	10.104	10.104	10.104	10.104	9.826	9.826	9.456	9.318	9.318	9.179	9.179	9.037	9.268	8.983	8.983	8.983	8.325	8.325	7.581	7.443	7.211	7.211	6.517	6.379	6.29	6.147	6.147	6.147	6.286	6.286	6.286	6.286	6.286	5.215	4.934	4.792	4.792	5.073	4.984	5.411	5.411	5.411	5.13	5.13	5.13	4.988	4.386
YER067W	7.719	7.719	7.858	7.858	7.858	8.089	9.118	9.349	9.349	9.349	9.349	9.349	9.58	9.58	10.004	10.004	10.004	10.427	10.427	10.427	10.427	10.427	10.427	10.427	10.427	10.427	10.658	11.309	11.309	11.309	11.309	11.309	11.309	11.167	12.188	12.327	12.327	12.327	12.327	12.608	12.608	12.608	12.608	12.608	12.608	12.608	12.465	12.234	12.234
YDR471W	3.967	3.362	3.223	3.223	3.223	2.287	1.352	1.352	1.352	1.209	1.209	1.209	1.209	1.209	1.209	1.209	1.209	1.209	1.209	1.209	1.071	1.071	1.071	1.071	1.071	1.071	1.071	0.928	0.928	0.928	0.928	0.928	0.928	0.786	0.786	0.786	0.509	0.509	0.509	0.509	0.509	0.509	0.509	0.37	0.37	0.231	0.231	0.231	0.231
YKR027W	10.549	10.549	10.407	10.407	10.407	10.037	10.037	9.894	9.894	9.894	9.894	9.894	9.752	9.752	9.613	9.613	9.097	8.82	8.82	8.82	8.678	8.678	8.678	8.678	8.678	8.446	8.446	8.027	8.027	8.027	6.625	5.358	4.846	4.704	4.704	4.565	4.565	4.426	4.426	4.426	3.167	3.167	3.167	1.487	1.117	0.655	0.655	0.512	0.655
YEL012W	2.241	2.241	2.241	2.241	2.241	2.241	2.241	2.241	2.241	2.241	2.241	2.241	2.241	2.241	2.103	2.103	1.729	2.611	2.611	2.611	2.611	2.611	2.611	2.611	2.611	2.843	3.632	3.864	5.12	5.401	5.401	5.401	5.401	5.401	5.401	5.401	5.401	5.401	5.632	5.632	5.632	5.632	5.863	5.863	5.863	5.863	5.863	5.863	5.863
YLR288C	6.752	5.173	4.572	3.64	3.501	3.078	3.078	2.939	2.939	2.939	3.078	3.22	3.22	3.22	3.22	3.22	3.594	3.081	3.408	3.408	3.408	3.408	3.408	3.266	3.917	3.917	4.148	4.01	4.241	4.472	4.472	4.334	4.334	4.334	3.818	3.818	3.818	4.7	8.552	9.11	9.391	9.391	9.623	9.391	9.16	9.391	9.391	9.391	9.993
YGL077C	12.036	12.036	12.036	11.897	11.897	11.897	11.804	11.804	11.804	11.804	11.943	11.342	11.057	11.057	11.431	10.961	11.844	11.844	11.844	11.844	12.128	12.128	12.128	12.36	12.965	12.965	12.965	12.965	12.965	12.965	12.826	13.477	13.338	13.481	13.765	13.765	13.765	13.765	13.392	13.53	13.53	13.53	13.53	13.53	13.53	13.53	13.53	13.53	13.53
YPL091W	6.543	6.863	7.002	7.233	7.233	7.233	7.233	7.233	7.233	7.233	7.233	7.233	7.372	7.514	7.514	7.514	7.514	7.283	7.283	7.425	7.283	7.283	7.283	7.052	7.052	7.052	7.052	7.052	6.913	6.913	6.774	6.774	6.917	7.148	7.433	7.433	7.433	7.433	7.433	7.152	6.689	6.458	6.458	6.458	6.458	6.458	6.458	6.458	6.458
YCL008C	6.866	6.866	7.008	7.008	7.008	7.382	7.382	7.382	7.382	7.382	7.382	7.382	7.382	7.844	7.791	7.933	7.933	7.933	7.933	7.933	7.791	7.791	7.93	7.93	7.93	7.93	7.93	7.93	8.207	8.349	8.865	8.865	9.008	9.239	9.381	9.381	9.381	9.613	9.983	9.983	9.983	10.402	10.634	11.374	11.374	11.374	11.374	11.374	11.374
YKL151C	5.525	5.436	5.667	5.667	5.667	5.806	6.688	6.688	6.688	6.827	7.343	7.343	7.343	7.481	7.855	7.855	7.855	7.855	7.855	7.855	7.855	7.855	7.627	7.257	7.257	7.257	7.257	7.4	7.4	7.4	7.4	7.4	7.257	7.257	7.257	7.4	7.4	7.908	7.908	7.908	7.908	7.908	7.908	7.908	7.908	7.908	8.051	8.051	8.051
YJR103W	6.383	6.383	6.383	6.383	6.383	6.383	6.106	6.106	5.597	5.458	5.601	5.601	5.601	5.743	5.743	5.743	5.604	6.255	6.255	6.255	6.255	6.255	6.255	6.255	6.394	6.02	6.02	5.878	5.785	5.785	5.785	5.785	5.647	5.647	5.415	5.415	5.558	5.415	5.415	5.415	5.415	5.415	4.391	4.437	4.294	4.294	4.294	4.059	4.34
YLL043W	10.462	10.462	10.462	10.462	10.462	10.462	10.462	10.462	10.462	10.462	10.462	10.462	10.462	10.462	10.462	10.462	10.462	10.324	10.555	10.555	10.697	10.697	10.697	10.697	10.697	10.697	10.697	10.697	10.466	10.466	10.466	10.466	10.466	10.466	10.466	10.181	10.181	10.181	10.181	10.181	10.181	10.039	10.039	10.039	10.039	9.897	9.897	9.665	9.665
YHR069C	9.076	9.215	9.215	9.215	9.215	9.076	9.585	9.727	9.496	9.496	9.496	9.781	10.578	10.859	10.859	11.09	11.09	11.09	11.09	11.09	11.09	11.09	11.09	11.09	11.09	11.09	11.09	11.09	11.232	11.232	11.232	11.232	11.232	11.232	11.232	11.232	11.232	11.232	11.232	11.232	11.232	11.232	11.232	11.375	11.375	11.375	11.375	11.375	11.375
YBR093C	5.543	5.543	5.543	5.401	5.401	5.262	5.262	5.12	5.123	5.404	5.404	6.347	6.116	6.116	6.116	6.116	6.116	6.116	6.116	6.116	6.116	6.116	6.116	6.116	6.116	6.116	6.116	6.116	6.116	5.977	5.835	5.888	5.892	5.892	5.892	6.6	6.6	6.6	6.6	6.6	6.6	6.6	6.6	6.6	6.6	6.6	6.6	6.6	6.739
YBR271W	10.157	10.157	10.157	10.157	10.157	10.157	10.157	10.157	10.157	10.157	10.157	10.157	10.157	10.157	10.157	10.157	10.157	10.157	10.157	10.157	10.157	10.157	10.157	10.157	10.157	10.157	10.157	10.157	10.157	10.157	10.157	10.157	10.157	10.157	10.157	10.157	10.157	10.157	10.015	10.015	10.246	10.246	10.246	10.246	10.246	10.246	10.246	10.246	10.246
YBL046W	11.434	11.434	11.434	11.434	11.434	11.203	11.064	11.622	11.622	11.622	11.622	11.622	11.622	11.622	11.622	11.622	11.622	11.622	11.622	11.622	11.622	11.622	11.622	11.622	11.256	11.398	11.63	11.63	11.772	12.288	12.288	12.288	12.288	12.288	12.146	12.146	12.146	12.146	12.146	12.146	12.146	12.146	12.146	12.146	12.146	12.146	12.146	12.146	12.007
YLR305C	8.211	8.35	8.35	8.489	8.489	8.257	9.097	9.097	9.097	9.378	9.378	9.516	9.516	9.516	9.516	9.516	9.516	9.516	9.378	9.378	9.378	9.378	9.146	9.004	9.235	9.235	9.235	9.235	9.093	9.093	9.093	9.374	9.232	9.232	9.232	9.232	9.232	9.232	9.232	9.232	9.232	9.093	9.093	8.951	8.951	8.951	8.951	8.951	8.951
YDR055W	0.658	0.658	0.658	0.658	0.658	0.658	0.658	0.658	0.658	0.658	0.658	0.658	0.658	0.658	0.658	0.658	0.658	0.658	0.658	0.658	0.658	0.658	0.658	0.658	0.658	0.658	0.658	0.658	0.658	0.658	0.658	0.658	0.658	0.658	0.658	0.658	0.658	0.658	0.516	0.516	0.516	0.655	0.655	0.655	0.655	0.655	0.655	0.655	0.655
YER051W	11.382	11.755	12.41	12.78	12.78	12.78	12.78	12.78	12.78	12.78	12.78	12.78	12.78	12.78	12.78	13.011	13.15	13.52	13.52	13.662	13.662	13.662	13.805	13.805	13.805	13.805	13.805	13.805	13.805	13.947	13.947	13.947	13.947	13.947	13.947	13.947	13.947	13.947	13.947	13.947	13.947	14.089	14.089	14.089	14.089	14.089	14.089	14.089	13.947
YHR027C	11.01	11.58	11.58	11.58	11.58	11.58	11.58	11.58	11.672	11.672	11.672	11.672	11.672	11.672	11.672	12.277	12.277	12.277	12.277	12.277	12.277	12.37	12.37	12.37	12.37	12.37	12.37	12.37	12.37	12.37	12.37	12.37	12.37	12.37	12.37	12.37	12.228	12.228	12.459	12.459	12.459	12.459	12.459	12.459	12.459	12.459	12.459	12.459	12.317
YNL223W	9.129	9.129	9.129	9.129	9.406	9.406	9.826	11.22	11.22	11.22	11.22	11.22	11.22	11.22	11.22	11.22	11.22	11.22	11.452	11.452	11.452	11.452	11.452	11.594	11.733	11.733	11.964	12.106	12.106	12.106	12.106	12.106	12.106	12.106	12.106	12.106	11.964	11.964	11.964	11.964	11.964	11.964	12.106	12.106	12.106	12.106	12.106	12.106	12.106
YMR048W	9.072	9.072	9.211	9.674	9.674	9.812	9.812	9.812	9.812	9.812	9.812	9.581	9.858	10.744	10.744	10.883	10.976	10.976	10.976	11.114	11.488	11.488	11.488	11.488	11.862	11.997	11.997	11.997	11.997	11.854	11.854	11.854	11.854	11.993	11.993	11.993	11.993	11.993	11.993	11.993	11.993	11.993	11.993	11.993	11.993	11.993	11.993	11.993	11.993
YGR258C	13.056	13.056	13.056	13.056	13.426	13.426	13.704	13.704	13.704	13.704	13.985	13.985	13.985	13.985	13.985	14.127	14.127	14.127	14.127	14.269	14.269	14.269	14.269	14.269	14.269	14.639	14.639	14.639	14.639	14.924	14.924	14.924	14.924	14.924	15.205	15.205	15.205	15.205	15.205	15.205	15.205	15.205	15.205	15.205	15.205	15.205	15.205	15.205	15.205
YGR238C	9.367	9.367	9.225	9.229	9.229	9.229	9.229	9.229	9.229	9.229	9.229	9.229	9.229	9.229	9.229	9.229	9.229	9.229	9.229	8.951	8.951	8.951	8.951	9.09	9.09	9.09	8.627	8.257	8.257	8.257	8.257	8.257	8.026	7.286	7.055	7.055	7.055	7.055	7.055	6.823	6.823	6.823	6.823	6.823	6.823	6.592	6.734	6.734	6.734
YML016C	5.98	6.631	8.958	8.958	9.239	9.239	9.986	10.125	10.125	10.125	10.125	10.125	10.125	10.125	10.125	10.125	10.125	10.637	11.474	11.705	11.705	11.705	11.705	11.705	11.705	11.705	11.705	11.705	11.705	11.705	11.705	11.705	11.705	11.705	11.847	11.99	11.99	11.99	12.079	12.221	12.36	12.36	12.36	12.36	12.36	12.36	12.36	12.498	12.498
YJL092W	10.918	10.918	10.918	10.918	10.918	10.918	10.918	10.918	10.776	10.776	10.495	10.495	10.495	10.495	10.495	10.495	10.495	10.495	10.495	10.353	10.353	10.353	10.353	10.353	9.837	9.837	8.812	8.581	8.581	8.438	7.922	7.922	7.78	7.78	7.78	7.78	6.012	5.45	5.45	5.172	5.172	4.094	2.792	2.654	1.999	1.999	2.141	2.141	2.141
YIL013C	12.874	12.874	12.874	12.874	12.874	12.874	12.874	12.732	12.732	12.59	12.447	11.935	11.796	11.939	12.216	12.216	12.216	12.216	12.216	12.447	11.373	11.373	11.231	11.231	11.69	11.551	11.551	11.551	11.69	11.69	11.828	11.828	11.828	11.828	11.828	11.828	11.967	10.245	10.295	11.782	11.643	11.643	11.643	11.643	11.461	11.604	11.604	11.604	11.604
YMR033W	5.966	5.966	5.966	5.966	5.966	5.966	5.824	5.824	5.824	5.824	5.824	5.824	5.824	5.824	5.824	5.824	5.824	5.824	5.824	5.219	5.358	5.358	5.358	5.358	5.358	5.358	5.358	5.358	5.358	5.358	5.358	5.358	5.358	5.358	5.358	5.358	5.358	5.358	5.358	5.358	5.5	5.269	5.269	5.269	5.13	4.991	4.991	4.991	4.991
YGL147C	3.97	3.97	3.97	3.97	3.97	3.97	3.97	3.97	3.97	3.97	3.689	3.689	3.689	3.689	3.689	3.689	3.547	3.547	3.177	2.807	2.807	2.807	2.807	2.807	2.807	2.807	2.807	2.807	2.807	2.807	2.807	2.807	2.807	2.807	2.387	2.017	2.017	2.017	1.875	1.594	1.594	1.594	1.594	1.594	1.594	1.594	1.594	1.363	1.082
YPR049C	6.361	5.987	6.499	7.435	10.096	10.889	11.028	11.028	11.167	11.167	11.167	11.305	11.864	11.864	11.864	11.864	11.864	11.864	11.864	11.864	11.864	11.864	11.721	12.006	12.006	12.006	12.422	12.422	12.422	12.422	12.422	12.422	12.422	12.422	12.422	12.422	12.422	12.422	12.422	12.422	12.515	12.657	12.657	12.657	12.657	12.657	12.657	12.657	12.518
YML051W	7.101	7.101	7.848	7.709	8.638	8.638	9.146	9.146	9.146	9.516	9.516	9.516	9.516	9.516	9.516	9.516	9.516	9.516	10.029	10.029	9.886	10.025	10.256	10.256	10.395	10.395	10.395	10.395	10.395	10.395	10.395	10.164	10.025	10.025	10.025	10.256	11.192	11.192	11.331	11.188	11.42	11.42	11.42	12.306	12.306	12.306	12.679	12.679	12.679
YDR511W	15.44	15.44	15.44	15.578	16.002	16.002	16.002	16.002	16.002	15.863	15.863	16.094	15.863	15.863	15.863	15.863	15.863	15.863	15.863	15.863	15.632	15.632	15.632	15.489	15.489	14.415	13.903	13.903	14.041	14.041	14.041	14.041	14.041	13.622	13.622	13.622	13.622	12.604	11.534	11.534	11.391	11.391	11.021	10.324	11.349	11.349	11.349	11.349	11.349
YDR132C	2.657	2.657	2.657	2.657	2.657	2.657	2.657	2.657	2.657	2.657	2.657	2.519	2.519	2.519	2.519	2.519	2.519	2.519	2.519	2.519	2.519	2.519	2.519	2.519	2.75	2.75	2.981	2.981	2.981	2.704	2.565	2.565	2.281	2.281	2.281	2.281	2.281	2.281	2.049	2.049	2.049	2.049	2.049	2.423	2.423	2.423	2.423	2.423	2.423
YBL056W	9.019	9.019	9.019	9.161	9.3	9.816	11.729	11.729	11.961	11.961	12.334	12.334	12.334	12.334	12.334	12.334	12.334	12.334	12.334	12.334	12.334	12.334	12.334	12.334	12.334	12.334	12.334	12.473	12.473	12.473	12.473	12.473	12.473	12.473	12.473	12.473	12.473	12.473	12.473	12.473	12.473	12.473	12.473	12.473	12.473	12.473	12.473	12.473	12.473
YLR022C	3.208	3.208	3.208	3.208	3.208	3.208	3.208	3.582	3.582	3.582	3.721	3.721	3.721	3.721	3.721	3.721	3.721	3.721	3.721	3.721	3.721	3.721	3.721	3.721	3.721	3.721	3.721	3.721	3.721	3.721	3.721	3.721	3.721	3.721	3.721	3.721	3.721	3.721	3.721	3.863	3.863	3.863	3.863	3.863	3.632	3.632	3.632	3.632	3.632
YIL122W	7.801	7.801	7.801	7.663	7.663	7.663	7.805	7.805	8.086	8.225	8.225	8.225	8.225	8.363	8.363	8.363	8.498	8.498	8.498	8.584	8.299	8.068	8.21	8.21	8.633	8.633	8.633	8.633	9.003	10.587	10.587	10.726	10.868	11.01	11.01	11.01	11.01	11.01	11.153	11.153	11.153	11.153	11.523	11.523	11.523	11.523	11.523	11.523	11.523
YMR062C	0.512	0.512	0.512	0.512	0.512	0.512	0.512	0.512	0.512	0.512	0.512	0.512	0.651	0.882	0.882	0.882	0.882	0.882	0.882	0.882	0.882	0.882	0.882	0.882	0.882	0.882	0.882	0.882	0.882	1.167	1.167	1.167	1.309	1.309	1.167	1.167	1.167	1.167	1.167	1.448	2.241	2.241	2.241	2.241	2.241	2.103	2.103	2.103	2.103
YOR018W	5.126	5.126	5.126	4.842	4.842	4.984	4.845	4.845	4.845	4.984	4.845	4.984	5.269	5.269	5.269	5.269	5.269	5.13	5.13	5.13	5.13	5.13	5.13	5.13	4.853	4.853	4.853	4.853	4.71	4.71	4.71	4.71	3.729	3.444	3.444	3.444	3.444	3.444	3.444	3.444	3.586	3.586	3.586	3.586	3.586	3.818	4.049	4.049	4.049
YLR299W	9.521	9.521	9.521	9.521	9.521	9.521	9.521	9.521	9.289	9.289	9.289	9.289	9.289	9.289	9.289	9.289	9.289	9.567	10.083	10.595	10.595	10.595	10.595	10.595	10.595	10.595	10.595	10.364	10.506	10.506	10.506	10.506	10.506	10.506	10.506	10.506	10.506	10.506	10.506	10.506	10.506	10.506	10.506	10.506	10.506	10.506	10.506	10.506	10.506
YKL080W	5.418	5.045	5.045	5.045	5.045	5.045	5.045	4.902	4.764	5.041	5.041	5.041	5.041	4.899	4.899	4.899	4.899	4.899	4.756	4.756	4.756	4.756	4.337	3.597	3.597	3.597	3.597	3.597	3.597	3.597	3.597	3.597	3.597	3.597	3.597	3.081	3.081	3.081	3.219	3.077	3.077	3.54	3.54	3.54	3.821	3.821	3.821	3.821	3.963
YIL153W	5.041	5.318	6.254	6.909	7.19	7.19	7.894	7.983	8.492	8.584	8.954	8.954	9.417	10.449	10.449	10.68	10.68	10.912	10.912	11.282	11.143	11.84	12.26	12.398	12.398	12.398	12.398	12.537	13.277	13.419	13.419	14.632	14.632	14.632	14.632	14.632	14.632	14.632	14.49	14.864	14.864	14.864	14.864	14.864	15.095	15.237	15.469	15.469	15.981
YGR117C	3.177	2.526	1.964	2.103	2.103	2.103	2.103	2.103	2.103	1.306	1.074	0.932	0.932	0.932	0.932	0.793	0.793	0.793	0.793	0.793	0.793	0.793	0.562	0.562	0.562	0.562	0.562	0.562	0.42	0.42	0.42	0.42	0.42	0.42	0.42	0.42	0.42	0.42	0.558	0.558	0.558	0.416	0.416	0.416	0.416	0.416	0.416	0.416	0.416
YBR078W	0	0	0	0	0	0	0	0	0	0	0	0	0	0	0	0	0	0	0.139	0.139	0.139	0.277	0.277	0.277	0.277	0.277	0.277	0.277	0.277	0.277	0.277	0.277	0.416	0.416	1.021	1.021	1.021	1.021	1.021	1.021	1.021	1.021	1.021	1.021	1.021	1.021	1.021	1.021	1.021
YLR190W	9.606	9.606	9.606	9.606	9.464	9.602	9.741	9.602	9.602	9.602	9.371	9.371	9.371	9.229	9.229	9.229	9.086	8.944	8.944	8.944	8.944	8.944	8.944	8.805	8.805	8.574	8.574	8.293	8.293	8.293	8.293	8.293	6.695	5.532	5.393	5.393	5.393	5.393	5.393	5.158	5.204	5.204	5.204	5.204	5.667	5.667	5.667	5.525	5.155
YJL041W	18.917	18.917	19.059	19.059	19.059	19.059	19.059	19.198	19.198	19.429	19.429	19.429	19.429	19.429	19.429	19.429	19.938	19.938	19.938	19.938	19.938	19.938	19.938	19.938	19.938	19.938	19.938	19.938	19.938	19.938	19.938	19.938	19.934	19.934	19.934	19.934	19.934	19.934	19.934	19.792	19.792	19.792	19.792	19.792	19.792	19.792	19.792	19.792	19.653
YER126C	9.416	9.416	9.416	9.416	9.416	9.559	9.559	9.559	9.559	9.559	9.559	9.559	9.559	9.559	9.559	9.559	9.559	9.559	9.559	9.559	9.559	9.559	9.701	9.701	9.843	9.986	9.986	9.986	9.986	10.128	10.128	10.128	10.128	10.128	10.128	10.128	10.128	10.128	10.128	10.128	10.128	9.897	9.897	9.897	9.897	9.897	9.897	9.897	9.897
YMR192W	4.056	4.056	3.633	3.633	3.633	4.423	5.828	5.828	5.828	5.828	6.252	6.252	6.252	6.252	7.462	7.462	7.462	7.462	7.462	7.462	7.462	7.462	7.462	7.462	7.462	7.462	7.97	7.97	7.97	8.394	8.394	8.394	8.394	8.394	8.767	8.767	8.767	9.052	9.052	9.052	9.052	9.052	9.052	9.052	9.052	9.052	9.052	9.194	9.194
YIL007C	8.716	8.858	8.858	8.858	8.858	8.858	8.858	8.858	8.858	8.858	8.858	8.858	8.858	8.858	8.858	9	9.285	9.424	9.424	9.424	9.424	9.424	9.424	9.424	9.424	9.424	9.424	9.424	9.424	9.424	9.424	9.424	9.424	9.424	9.424	9.424	9.424	9.424	9.424	9.424	9.424	9.424	9.192	9.192	9.192	9.192	9.192	9.192	9.192
YBR257W	7.375	7.144	7.144	7.144	7.144	7.144	7.005	6.87	6.87	6.87	6.87	6.87	6.87	7.24	7.382	7.895	7.895	7.895	7.895	7.895	7.895	7.895	7.895	7.895	7.895	7.895	7.895	7.29	7.29	7.29	7.29	7.29	7.29	7.29	6.87	6.87	5.98	5.98	5.98	6.635	6.635	6.635	6.635	6.635	6.635	6.635	6.635	6.635	6.635
YGL056C	0.655	0.655	0.655	0.655	0.655	0.655	0.655	0.655	0.655	0.655	0.655	0.655	0.655	0.655	0.655	0.655	0.423	0.423	0.423	0.423	0.423	0.423	0.423	0.423	0.423	0.562	0.562	0.562	0.562	0.562	0.562	0.562	0.562	0.562	0.562	0.562	0.562	0.562	0.562	0.562	0.562	0.562	0.562	0.562	0.562	0.562	0.562	0.562	0.562
YGR044C	3.743	3.6	3.6	3.6	2.857	2.857	2.625	2.625	2.483	2.344	1.928	1.928	1.928	1.786	1.786	1.786	1.786	1.786	1.786	1.786	1.505	1.505	1.505	1.505	1.505	1.505	1.505	1.505	1.131	1.131	1.131	0.989	0.989	0.989	0.989	0.989	0.989	0.989	0.989	0.989	0.989	0.989	0.989	0.989	0.989	0.989	0.989	0.989	0.989
YMR037C	2.192	2.192	2.192	2.192	2.192	2.192	2.192	2.192	2.192	2.192	2.192	1.914	1.914	1.683	1.683	1.683	1.683	1.683	1.822	1.822	1.96	1.96	1.96	1.96	1.96	1.96	1.96	1.96	1.822	1.822	1.822	1.822	1.822	1.822	1.822	1.822	1.822	1.679	1.679	1.679	1.679	1.679	1.679	1.679	1.679	1.448	1.587	1.587	1.587
YLR207W	11.722	12.138	12.28	12.793	13.355	13.355	13.867	14.287	14.287	14.429	14.66	14.66	14.66	14.66	14.66	14.66	14.888	14.884	15.82	15.82	15.82	15.962	16.332	16.332	16.564	16.564	16.564	16.564	16.564	16.564	16.564	16.564	16.564	16.702	16.56	16.56	16.56	16.56	16.56	16.56	16.421	16.421	16.421	16.421	16.421	16.421	16.421	16.421	16.421
YKL198C	6.396	6.539	6.539	6.677	6.816	6.816	6.816	6.816	6.816	6.816	7.093	7.741	7.598	7.598	7.598	7.598	7.598	7.598	7.598	7.598	7.598	7.598	7.598	7.598	8.851	8.851	8.989	8.989	8.989	8.708	8.851	8.712	8.481	8.623	8.623	8.623	8.623	8.623	8.623	8.623	8.765	8.765	8.765	8.765	8.765	8.904	8.904	8.904	8.904
YDR382W	1.494	1.494	1.494	1.494	1.494	1.494	1.494	1.494	1.494	1.494	1.494	1.494	1.494	1.494	1.494	1.494	1.494	1.352	1.352	1.352	1.352	1.352	1.352	1.352	1.352	1.352	1.352	1.352	1.352	1.352	1.209	1.209	1.209	1.209	1.209	1.209	1.209	1.209	1.209	1.209	0.932	0.793	0.793	0.793	0.793	0.655	0.655	0.655	0.655
YMR127C	17.091	17.518	17.518	18.315	18.315	18.596	18.596	19.336	19.336	19.336	19.336	19.336	19.336	19.336	19.336	19.336	19.336	19.336	19.336	19.336	19.336	19.709	19.709	19.709	19.709	19.709	19.709	19.709	19.709	19.855	19.855	19.855	19.855	19.855	19.855	19.855	19.855	19.855	19.855	19.855	19.855	19.855	19.855	19.855	19.855	19.855	19.855	19.855	19.855
YER019W	0.651	0.651	0.651	0.651	0.651	0.651	0.79	0.79	0.79	0.79	0.79	0.79	0.79	0.79	0.79	0.928	0.928	0.928	0.928	0.928	0.79	0.79	0.79	1.021	1.579	1.86	1.86	1.86	1.86	1.86	1.86	1.86	1.86	1.86	1.86	1.86	1.86	1.86	1.86	1.86	1.86	1.86	1.86	1.86	1.86	1.86	1.86	1.86	1.86
YMR077C	8.463	8.463	8.463	8.463	8.748	10.473	10.473	10.473	10.473	11.324	11.324	12.21	12.21	12.722	12.58	12.95	12.807	12.807	12.807	12.946	13.369	13.369	13.508	13.508	13.647	13.647	13.647	14.155	14.387	14.387	14.387	14.387	14.387	14.618	14.618	14.618	14.618	14.618	14.618	14.387	14.387	14.387	14.387	14.387	14.387	14.387	14.387	14.387	14.387
YMR270C	9.534	9.954	9.954	9.954	9.954	9.954	9.954	9.306	9.306	9.445	9.445	9.445	9.445	8.282	8.513	8.513	8.513	8.652	8.374	8.374	8.374	8.374	7.67	7.67	7.439	7.019	7.019	7.019	7.161	8.101	7.958	8.239	8.097	8.097	8.328	8.649	8.371	8.371	8.656	8.795	8.795	8.795	9.076	9.218	9.218	9.218	8.937	8.937	8.937
YBR248C	12.85	12.85	12.85	12.85	12.85	12.85	12.85	12.341	12.341	12.341	12.341	12.11	12.11	12.945	13.088	13.088	13.088	13.369	13.137	13.137	13.28	13.28	13.28	13.28	13.28	13.141	13.141	13.28	13.28	13.28	13.28	13.511	13.511	13.511	13.511	13.511	13.088	12.81	12.81	12.579	12.116	12.116	12.116	12.116	12.116	12.116	12.116	12.116	12.116
YMR031C	13.903	13.903	13.76	13.76	13.76	13.76	13.76	13.76	13.76	13.298	13.298	13.298	13.298	13.529	13.387	13.387	13.013	13.013	13.013	12.455	12.22	12.081	12.081	12.081	12.081	12.081	12.081	11.988	11.988	11.988	11.988	11.988	11.988	11.988	11.988	11.988	11.707	11.476	11.476	11.383	11.383	11.383	11.383	11.383	11.383	11.383	11.01	11.01	10.917
YIL088C	12.711	12.711	12.711	12.711	11.74	10.904	10.53	10.437	10.437	10.437	10.206	10.206	10.206	10.58	10.861	11.092	11.377	11.377	11.377	11.377	11.377	11.377	11.377	11.377	10.21	10.067	10.299	10.014	10.014	9.082	9.175	8.751	8.751	8.751	7.527	7.296	7.157	7.157	7.157	7.157	7.157	7.296	7.438	7.438	7.438	7.438	7.3	6.787	7.019
YLL054C	5.464	5.464	5.464	5.464	4.902	5.276	5.137	5.276	5.276	5.276	5.276	5.276	5.045	5.65	7.276	7.276	7.276	7.418	7.418	7.133	7.133	7.272	7.93	7.93	7.93	7.93	7.93	7.93	7.93	8.162	8.162	8.581	9.04	9.04	9.04	9.04	9.04	8.613	8.613	8.613	8.983	8.983	8.845	8.845	8.845	8.845	8.845	9.076	8.845
YNL236W	5.028	5.398	6.899	6.899	6.899	7.184	7.184	7.184	7.184	7.326	7.379	7.379	7.379	7.379	7.657	7.657	7.657	7.657	7.657	7.888	7.888	7.888	7.888	8.027	8.165	8.816	8.816	8.816	9.19	9.332	9.332	9.332	9.332	9.332	9.475	9.756	9.756	9.756	9.756	9.894	9.894	9.894	9.894	10.037	10.037	10.268	10.268	10.268	10.407
YOL093W	12.037	12.037	12.037	12.037	12.037	12.037	12.037	12.037	12.179	14.876	16.971	16.971	17.203	17.203	17.203	17.203	17.203	17.203	17.203	17.203	18.736	18.736	18.878	19.017	19.017	19.017	19.017	19.017	19.017	19.526	19.526	19.757	19.757	19.988	19.988	20.127	20.127	20.127	20.127	20.127	20.266	20.408	20.266	20.266	20.404	20.404	20.404	20.404	20.404
YDR524C	3.266	3.405	3.405	3.967	3.967	3.967	3.967	3.967	3.967	3.967	3.967	3.967	3.967	3.967	3.967	3.967	3.967	3.967	4.109	4.109	4.109	4.39	4.39	4.39	4.39	4.39	4.39	4.39	4.39	4.297	4.297	4.297	4.297	4.297	4.297	4.297	4.297	4.159	3.878	3.878	3.878	3.878	3.878	3.735	3.735	3.454	3.454	3.454	3.454
YDL215C	2.946	2.946	2.946	2.946	2.946	2.807	2.807	2.668	2.668	2.668	2.668	2.668	2.668	2.668	2.668	2.807	2.807	2.807	2.949	2.949	2.949	2.949	2.949	2.949	2.949	2.949	2.949	2.949	2.949	2.949	2.949	2.949	2.949	2.949	2.949	2.949	2.949	2.949	2.949	2.807	2.807	2.807	2.668	2.668	2.668	2.668	2.668	2.668	2.668
YGL172W	5.653	5.653	5.653	5.653	5.653	5.653	5.653	5.653	5.653	5.653	5.653	5.888	6.03	6.03	6.03	6.172	6.172	6.172	6.172	6.172	6.172	6.172	6.172	6.172	6.03	6.03	6.03	6.03	6.03	6.03	5.891	5.753	5.753	5.753	5.753	5.521	5.383	5.383	5.383	5.383	5.244	5.244	5.244	5.244	5.244	5.244	5.244	5.244	5.244
YMR264W	9.99	10.221	10.221	10.221	10.364	9.855	9.997	9.997	9.997	9.855	9.994	9.855	9.855	9.855	9.57	9.57	9.57	9.713	9.289	6.625	6.109	6.109	6.105	5.923	6.208	8.154	8.154	8.154	8.154	8.154	8.154	8.154	8.154	8.154	8.15	8.15	8.15	7.919	7.919	7.919	7.919	7.919	7.919	7.919	7.919	7.919	7.919	7.919	7.919
YER183C	7.037	6.944	6.802	6.944	6.101	6.101	5.963	5.169	5.169	5.169	5.169	5.169	5.682	6.055	6.055	6.055	5.824	6.109	6.336	6.336	6.336	6.336	6.479	6.763	6.763	7.511	7.279	7.56	7.56	7.984	7.984	8.631	8.631	9.001	9.001	9.001	9.001	9.001	9.001	9.001	8.492	8.492	8.492	8.492	8.492	8.492	8.492	8.354	8.354
YDL031W	10.706	10.706	10.706	10.706	10.706	10.706	10.706	10.706	10.937	11.311	11.311	11.311	11.311	11.311	11.311	11.311	11.311	11.453	11.453	11.453	11.684	11.684	11.684	11.684	11.684	11.684	11.684	11.684	11.684	11.684	11.684	11.083	10.713	10.855	10.485	10.485	10.628	10.628	10.628	10.628	10.628	10.628	10.628	10.628	10.628	10.628	10.628	10.489	10.489
YHR079C	12.021	12.021	12.537	12.679	12.818	13.095	13.095	13.095	13.095	13.095	13.095	13.095	13.095	13.373	14.116	14.397	14.397	14.397	14.397	14.397	14.397	14.397	14.397	14.397	14.397	14.397	14.397	14.397	14.397	14.629	14.629	14.629	14.86	14.86	14.86	14.86	14.86	14.86	14.86	14.86	14.86	14.86	14.86	14.86	14.86	14.86	14.86	14.953	14.953
YNR054C	4.969	4.969	4.969	5.855	5.855	5.855	5.855	5.855	5.855	5.855	5.855	5.717	5.489	5.119	5.119	4.931	4.931	4.931	5.682	5.682	6.055	5.917	5.917	6.148	6.148	6.571	6.433	6.433	6.433	6.433	6.433	6.433	6.433	6.433	6.433	6.433	6.433	6.433	6.433	6.433	6.433	6.294	6.294	6.294	6.294	6.294	6.294	6.433	6.433
YDR376W	4.814	4.672	4.81	4.102	5.444	5.444	5.444	5.444	5.444	5.444	5.444	5.444	5.07	5.07	5.07	5.07	5.07	5.159	5.44	5.44	5.44	5.44	5.44	5.44	5.44	5.44	6.006	7.222	7.222	7.222	7.222	7.222	7.222	7.222	7.222	7.222	7.222	7.222	7.222	7.222	7.222	7.222	6.849	6.849	6.849	6.849	6.849	6.706	6.849
YAL058W	10.519	10.519	10.519	9.818	9.818	9.818	9.818	9.818	9.818	9.818	9.818	6.795	6.563	6.425	6.144	6.282	6.56	7.207	7.858	8.886	8.886	8.886	8.886	8.886	9.029	9.029	9.029	9.029	9.029	7.915	7.915	7.634	7.634	7.865	7.584	7.584	8.189	8.47	8.328	8.328	8.328	8.328	8.328	8.328	8.328	8.189	8.189	8.421	8.421
YNR074C	4.92	4.92	4.92	5.429	5.66	5.892	5.892	6.034	6.034	6.265	6.265	6.265	6.265	6.265	6.265	6.265	6.265	6.265	6.265	6.265	6.265	6.034	6.034	6.034	6.034	6.034	5.522	5.106	4.736	4.736	4.736	4.736	4.597	4.366	4.366	4.366	4.366	4.223	4.223	4.455	4.455	4.455	4.593	4.593	4.593	4.593	4.593	4.593	4.593
YPR158W	4.899	4.76	4.76	4.621	4.621	4.344	3.97	3.832	3.693	3.693	3.693	3.693	3.693	3.693	3.693	3.266	3.266	3.035	3.035	3.035	3.035	3.035	3.035	3.035	3.035	3.035	3.035	3.035	3.035	3.035	2.75	2.611	2.611	2.611	2.611	2.469	2.469	2.469	2.469	2.469	2.469	2.469	2.469	2.469	2.469	2.469	2.327	2.095	2.095
YDR420W	8.016	8.016	8.016	8.016	7.877	7.365	7.365	6.849	6.849	6.849	4.568	4.426	3.543	3.262	3.262	3.262	3.124	3.124	3.124	3.124	3.124	2.843	2.7	2.7	1.768	1.021	1.021	0.882	0.601	0.601	0.601	0.37	0.74	0.74	0.74	0.882	0.882	0.882	0.882	1.114	1.395	2.32	3.248	3.248	3.248	3.248	3.248	3.248	3.248
YGR131W	0.463	0.463	0.463	0.463	0.463	0.463	0.463	0.463	0.463	0.463	0.605	0.882	1.163	1.163	1.163	1.163	1.163	1.302	1.302	1.302	1.444	1.444	1.444	1.444	1.444	1.722	2.003	2.145	2.145	2.145	2.376	2.376	2.515	2.654	4.155	4.155	4.155	4.155	4.155	4.155	4.155	4.155	4.294	4.859	4.859	4.859	5.091	5.233	5.233
YMR269W	1.644	2.206	2.722	4.5	4.643	4.643	4.643	4.643	4.643	4.785	4.781	5.614	6.728	6.728	6.728	6.866	7.606	8.257	8.257	8.257	8.489	8.489	8.489	8.489	8.489	8.489	8.627	8.627	9.286	9.286	9.286	9.286	9.428	9.848	9.848	9.848	9.848	9.848	9.848	9.848	9.848	9.848	9.848	9.848	9.848	10.125	10.125	10.125	10.125
YOR043W	5.913	5.774	5.636	5.636	5.636	5.636	5.123	5.123	5.123	5.123	5.123	5.123	4.985	4.985	4.842	4.611	4.611	4.611	3.818	3.398	3.167	2.793	2.793	2.793	2.793	2.793	2.277	1.996	1.996	1.854	1.622	1.484	1.484	1.484	1.484	1.484	1.484	1.484	1.345	1.345	1.345	1.345	1.345	1.345	1.345	1.345	1.345	1.345	1.345
YNL252C	5.255	5.255	5.255	5.255	5.255	5.539	5.632	5.49	5.628	6.141	6.141	6.141	6.279	6.279	6.279	6.279	6.141	6.141	6.141	6.141	6.283	7.165	7.165	7.165	7.165	7.165	7.165	7.258	7.489	7.489	7.489	7.489	7.489	7.489	7.489	7.489	7.489	7.489	7.489	7.489	7.489	7.489	7.489	7.489	7.489	7.489	7.208	7.208	7.208
YIL118W	1.117	1.402	1.402	1.402	1.402	1.402	1.402	1.402	1.402	1.402	1.402	1.402	1.402	1.402	1.402	1.402	1.402	1.402	1.171	1.171	1.171	1.171	1.171	1.171	1.171	1.171	1.171	0.939	0.939	0.939	0.939	0.939	0.939	0.939	0.939	0.939	0.939	0.939	0.939	0.939	0.939	0.939	0.939	0.939	0.939	0.797	0.797	0.797	0.797
YFR010W	7.584	7.584	7.584	7.584	7.865	8.566	8.566	8.566	8.705	8.847	9.637	9.637	9.637	10.01	10.01	10.01	10.01	10.01	10.01	10.01	10.43	10.804	10.661	10.661	10.661	10.661	10.661	10.661	10.291	10.665	10.665	10.665	10.665	10.804	10.804	11.455	11.971	11.971	11.971	11.971	11.971	11.604	11.604	11.604	11.604	11.604	11.747	11.885	11.885
YIL093C	6.458	6.458	6.458	6.458	6.458	6.596	6.596	6.454	6.223	5.849	5.71	5.71	5.849	6.223	6.365	6.504	8.225	8.225	8.225	8.599	8.599	8.738	8.738	8.738	8.457	8.457	8.314	8.314	8.314	8.823	8.969	9.111	9.111	9.812	11.11	11.11	11.342	11.573	11.577	11.434	11.577	11.577	11.577	11.577	11.95	12.324	12.324	12.324	12.324
YGR206W	6.244	6.244	6.525	7.688	8.624	8.624	8.766	8.766	8.766	8.489	8.859	8.859	8.859	8.859	8.859	8.859	8.859	9.09	9.09	9.09	9.09	9.09	9.09	9.232	9.232	9.232	9.232	9.745	10.396	10.396	10.396	10.396	10.396	10.396	10.396	10.257	10.257	10.396	10.396	10.396	10.396	10.627	10.627	10.627	10.627	10.627	10.627	10.627	10.627
YJL168C	10.811	10.811	10.811	10.811	10.811	10.811	11.042	11.042	11.185	11.185	11.185	11.185	11.185	11.046	11.046	11.046	11.046	11.046	11.046	11.046	10.904	10.904	10.904	10.904	10.904	10.302	10.164	10.164	10.164	10.164	10.395	10.395	10.253	10.253	9.975	9.837	9.837	9.837	10.068	10.068	10.068	9.698	9.84	9.979	9.979	9.979	9.321	9.321	9.182
YBR295W	0.928	1.441	1.441	1.441	1.811	1.811	1.811	1.811	1.811	1.811	1.811	1.811	1.811	1.811	1.811	1.811	1.811	2.092	2.092	2.792	2.792	3.301	3.301	3.675	3.675	3.675	3.675	3.675	3.675	3.675	3.675	3.675	3.675	3.675	3.675	3.675	3.675	3.675	3.675	3.675	3.675	3.675	3.675	3.675	3.675	3.675	4.098	4.098	4.098
YDR012W	7.395	7.395	7.395	7.256	7.256	7.117	6.979	6.747	6.466	7.071	7.071	7.071	7.071	7.071	7.071	7.071	7.071	7.071	6.929	6.929	6.652	6.652	6.367	6.09	6.09	6.09	6.09	5.716	5.716	4.468	4.468	4.468	4.61	4.61	4.61	4.61	4.61	4.61	4.61	4.61	4.61	4.61	4.379	4.379	3.959	4.098	3.956	3.813	3.813
YOR010C	3.116	3.116	3.116	3.116	3.116	3.116	3.255	3.255	3.255	4.052	4.707	4.707	4.707	4.707	4.707	4.707	4.564	4.703	4.984	4.984	4.984	4.984	4.984	5.123	5.123	5.123	5.123	5.123	5.123	5.123	5.123	5.496	5.639	5.777	5.777	5.777	5.777	5.777	5.777	5.777	5.777	5.407	5.269	5.269	5.269	5.269	5.55	5.55	5.55
YKL181W	7.933	7.933	8.076	8.357	8.638	8.638	8.638	8.638	8.638	8.638	8.638	8.638	8.638	8.638	8.638	8.638	8.638	8.634	8.634	8.492	8.492	8.492	8.349	8.349	8.349	8.349	8.349	8.349	8.349	8.349	8.349	8.349	8.349	8.349	8.349	7.752	7.752	7.89	7.89	7.89	7.89	7.89	7.89	7.89	7.89	7.89	7.89	7.89	7.89
YMR234W	12.111	12.111	11.833	11.371	11.317	11.317	11.317	10.289	10.289	10.058	9.919	9.264	8.752	8.983	8.848	8.848	8.987	8.987	8.848	8.848	8.432	6.472	6.241	6.379	6.657	6.66	6.945	6.945	7.087	7.087	7.087	7.23	6.721	6.49	6.49	5.831	5.97	6.301	7.325	8.119	8.119	8.119	8.119	8.119	8.35	8.35	8.35	8.35	8.35
YJR097W	12.638	12.638	12.638	12.638	12.776	12.776	12.776	12.545	12.406	12.545	12.545	12.545	12.545	12.403	12.541	12.541	12.541	12.915	12.915	12.915	12.915	12.915	12.915	12.915	13.57	13.847	13.847	13.847	13.847	13.847	14.078	14.078	14.078	14.078	14.078	14.078	13.94	13.94	13.94	14.221	14.498	14.498	14.498	14.498	14.498	14.498	14.498	14.498	14.498
YIR021W	3.775	3.775	3.543	3.124	3.124	3.124	3.124	2.892	2.892	2.661	2.291	2.291	2.43	2.572	3.362	4.432	4.432	4.945	6.528	6.528	6.528	6.528	6.528	7.129	7.129	7.129	7.129	7.268	7.268	7.268	7.406	8.289	8.289	8.431	8.431	8.851	8.851	8.851	8.993	8.993	9.224	9.224	9.456	9.456	9.456	9.594	9.594	9.594	9.594
YHR029C	10.008	10.008	10.008	10.008	10.008	10.008	10.008	10.008	10.008	10.008	10.008	10.008	10.147	10.008	10.008	9.634	9.403	9.264	9.264	9.542	9.773	9.773	9.773	9.773	9.773	9.773	9.542	9.542	8.517	8.378	8.378	8.378	8.378	8.378	8.378	8.378	8.378	8.378	8.378	8.378	8.378	8.378	8.147	8.147	8.147	8.151	8.752	8.475	8.475
YNL240C	5.521	5.521	5.521	5.521	5.521	5.521	5.521	5.521	5.521	5.098	5.098	4.867	5.009	5.009	5.009	5.009	5.009	4.87	4.87	4.87	4.358	4.358	4.497	4.497	4.778	4.92	4.92	4.92	4.92	4.92	4.92	4.92	4.92	4.92	4.92	4.92	4.92	4.92	4.92	4.92	4.92	4.92	4.92	4.92	4.781	4.781	4.781	4.781	4.781
YOL053W	8.517	7.916	7.916	7.916	7.453	7.257	7.257	7.254	7.254	7.254	7.254	7.254	7.254	7.254	7.254	7.254	7.392	7.392	7.392	7.392	7.161	7.161	6.884	6.884	6.884	7.026	8.14	8.14	8.14	8.14	8.278	8.14	7.673	7.673	8.189	8.093	9.313	9.313	9.313	9.313	9.313	9.313	9.594	11.285	11.847	11.847	12.124	12.124	12.124
YOR383C	7.282	7.282	7.282	7.421	7.421	7.421	7.652	7.652	7.652	7.652	7.652	7.652	7.652	7.51	7.09	7.09	7.09	7.09	7.233	7.656	8.079	8.079	8.079	8.079	8.079	8.079	7.941	7.941	7.798	8.03	8.261	8.261	8.261	8.261	8.261	8.4	8.4	8.4	8.168	8.4	8.827	8.827	8.827	8.684	8.684	8.684	8.823	9.335	9.709
YBL016W	11.175	10.574	9.222	8.991	8.991	8.706	8.71	8.71	8.436	8.294	8.155	8.155	8.013	8.108	7.503	7.503	7.503	7.503	7.365	7.365	7.365	7.365	7.365	7.222	6.433	6.063	6.294	6.664	6.664	6.664	6.664	6.664	6.664	6.522	6.522	6.522	6.522	6.522	6.379	6.379	6.379	6.006	5.49	5.49	5.49	5.258	5.027	4.888	4.888
YKL035W	10.894	11.321	12.35	12.35	12.35	12.35	12.581	12.207	12.207	12.346	12.346	12.346	12.346	12.346	12.346	12.346	12.346	12.346	12.488	12.631	12.631	12.631	12.488	12.488	12.488	12.488	12.488	12.488	12.488	12.488	12.35	12.492	12.492	12.492	12.492	12.631	12.631	12.631	12.631	12.631	12.631	12.631	12.631	12.631	12.631	12.631	12.631	12.631	12.631
YFR030W	17.478	17.478	17.478	17.478	17.478	17.478	17.478	17.478	17.478	17.478	17.478	17.478	17.478	17.617	17.617	17.617	17.755	17.987	17.987	17.987	17.987	17.987	18.36	18.36	18.36	18.36	18.36	18.36	18.36	18.36	18.36	18.36	18.36	18.449	18.819	18.819	18.819	19.051	19.051	19.051	19.051	19.051	19.051	18.396	18.396	18.396	18.396	18.396	18.396
YNL310C	9.74	10.11	10.761	11.33	11.472	11.472	12.266	12.266	12.266	13.201	13.344	14.372	14.372	14.372	14.372	14.372	14.372	14.372	14.372	14.649	14.649	14.649	14.649	14.649	14.649	14.649	14.649	14.649	14.649	14.649	14.881	15.023	15.023	15.023	15.023	15.023	15.023	15.023	15.023	15.162	15.674	15.674	15.955	15.955	15.955	15.955	15.955	15.955	15.955
YHR023W	3.084	3.084	3.084	3.084	3.084	3.084	3.084	3.081	3.081	3.081	3.081	3.081	3.081	3.081	3.081	3.081	3.081	3.081	3.081	3.081	3.081	3.081	2.052	1.771	1.771	1.771	1.771	1.771	1.771	1.771	1.91	1.91	1.91	2.049	2.187	2.187	2.187	2.326	2.465	2.465	2.465	2.326	2.326	2.326	2.326	2.326	2.468	2.468	2.468
YDR050C	9.478	9.339	9.197	9.197	9.197	8.307	8.307	8.307	8.307	8.307	8.022	7.745	7.606	7.606	7.606	7.606	7.179	6.756	6.987	4.137	4.137	4.465	4.326	4.326	4.469	5.169	5.169	5.169	5.169	5.308	5.308	6.329	6.187	6.329	6.187	6.187	6.187	6.418	6.56	6.56	6.56	6.56	6.56	6.56	6.845	6.984	6.984	6.984	7.403
YNL291C	7.247	7.247	7.247	7.524	7.755	7.755	7.755	7.755	7.755	7.617	7.617	7.617	7.617	7.617	7.617	7.617	7.617	7.894	8.264	8.264	8.403	8.403	8.403	8.403	8.403	8.403	8.541	8.541	8.541	8.541	8.68	8.68	8.68	8.68	8.911	8.911	8.911	8.911	9.054	9.196	9.335	9.335	9.335	9.335	9.196	9.054	9.054	9.932	9.932
YDR197W	9.633	9.722	9.722	9.722	9.865	10.558	11.262	11.632	11.864	11.864	11.818	11.818	11.818	12.049	12.045	12.931	13.86	13.86	13.86	13.86	13.86	14.23	14.23	14.746	15.208	15.351	15.351	15.351	15.351	15.351	15.351	15.351	15.351	15.351	15.351	15.351	15.351	15.351	15.351	15.351	15.351	15.351	15.351	15.351	15.351	15.351	15.351	15.351	15.351
YMR228W	7.218	7.218	7.218	7.218	7.218	7.218	7.218	6.941	6.518	6.518	6.518	6.518	6.094	5.813	5.952	6.091	5.29	5.29	5.29	4.589	5.653	6.447	6.589	7.194	7.055	7.055	7.055	7.429	7.571	7.856	8.272	8.272	8.272	8.272	8.272	8.272	8.272	8.272	8.414	9.492	9.492	9.492	9.635	9.912	9.912	9.912	9.912	10.328	10.467
YLR143W	16.049	16.049	16.049	16.049	15.818	15.818	15.818	15.818	15.818	15.537	15.259	15.259	15.121	15.121	15.121	15.121	14.555	14.413	14.413	14.413	14.413	13.011	12.783	12.783	12.783	12.783	12.783	12.783	12.783	12.79	12.559	12.559	12.559	12.371	12.509	12.509	12.648	12.648	12.648	12.648	12.648	12.506	11.584	11.584	11.214	11.214	11.214	11.214	11.214
YIL139C	9.752	9.752	9.752	9.752	9.891	9.748	10.122	10.122	10.122	10.122	10.122	10.261	10.261	10.261	10.261	10.261	10.172	10.172	10.172	10.172	10.542	10.542	10.542	10.542	10.542	10.542	10.542	10.542	10.542	10.542	10.542	10.684	10.826	10.826	10.826	10.826	10.826	10.826	10.826	10.826	10.684	10.823	10.823	10.823	11.104	11.104	11.474	11.474	11.474
YCL029C	9.307	9.307	8.88	8.741	8.741	8.741	8.36	7.706	7.706	7.844	7.844	7.844	7.844	7.844	7.702	7.275	6.901	6.901	6.901	6.901	7.036	6.574	6.574	6.431	6.431	6.431	6.431	6.431	4.894	4.841	4.471	4.841	4.841	4.841	4.841	4.841	4.841	4.841	4.841	4.841	4.425	4.567	4.848	4.987	6.485	6.485	6.485	6.346	6.346
YBR038W	7.799	7.799	7.799	7.799	7.799	7.799	7.799	7.799	7.657	7.657	7.657	7.657	7.098	7.237	7.095	7.095	7.095	7.095	7.095	7.095	7.095	7.095	7.095	6.814	5.604	5.604	5.604	5.604	5.604	5.604	5.604	5.604	5.326	5.045	4.814	4.953	4.668	4.668	4.294	4.194	4.191	4.191	4.614	5.176	6.115	6.115	6.115	6.115	6.115
YHR192W	5.405	5.405	4.658	4.529	4.529	4.529	4.391	4.529	4.391	4.391	4.391	4.529	4.391	4.622	4.622	4.622	4.907	4.252	4.252	5.038	6.714	7.279	7.845	7.845	7.845	7.845	7.703	7.703	7.845	7.845	7.845	7.845	8.219	8.219	8.219	8.219	8.219	8.219	8.219	8.219	8.357	8.496	8.496	8.727	9.613	10.175	10.175	10.175	10.175
YNL067W	9.879	9.737	10.061	10.338	10.342	10.342	10.342	10.11	10.11	10.11	9.968	9.968	9.548	9.548	9.78	9.78	9.548	9.548	9.548	9.548	9.548	9.04	8.335	8.193	8.656	8.656	8.794	9.261	9.118	9.118	9.118	9.118	9.118	8.553	8.553	8.553	8.553	8.41	8.41	8.41	8.41	7.251	7.251	6.649	6.792	7.076	7.076	7.076	7.076
YMR226C	8.249	8.249	7.232	7.463	7.463	7.463	7.741	6.574	6.574	6.385	6.755	6.755	7.499	7.357	7.214	7.499	7.73	7.73	10.196	11.033	11.033	11.31	11.595	11.595	11.826	11.826	11.826	11.822	12.566	12.566	13.029	13.029	13.029	13.029	13.029	13.029	13.029	13.029	13.31	13.31	13.31	13.31	13.31	13.31	13.31	13.221	13.221	14.672	14.672
YPR172W	8.624	8.624	8.624	8.624	8.624	8.624	8.624	8.624	8.766	8.766	8.908	8.538	8.4	9.054	10.456	10.456	11.242	11.242	11.242	11.242	11.242	11.242	11.242	11.523	11.15	11.15	11.427	11.427	11.427	11.427	11.427	11.427	11.196	11.196	11.196	11.196	11.196	11.057	10.915	10.915	11.146	11.146	11.146	11.146	11.146	11.146	11.377	11.146	11.146
YPL196W	10.666	10.666	10.524	10.524	10.663	10.663	10.663	10.663	10.663	10.663	10.663	10.663	10.663	10.663	10.663	9.965	9.826	10.2	10.851	10.851	10.851	10.851	10.62	10.62	10.62	10.762	10.854	10.715	10.715	10.715	10.391	10.391	10.391	9.972	9.972	9.972	10.249	10.249	10.249	10.249	10.249	10.249	10.249	10.249	9.968	9.968	9.968	10.199	10.199
YIL069C	0.139	0.139	0.139	0.139	0.139	0.139	0.139	0.139	0.139	0.139	0.139	0.139	0.139	0.139	0.139	0.139	0.139	0.139	0.139	0.139	0.139	0.139	0.139	0.139	0.139	0.139	0.139	0.281	0.281	0.281	0.42	0.42	0.42	0.42	0.42	0.42	0.42	0.42	0.42	0.42	0.42	0.42	0.42	0.42	0.42	0.42	0.42	0.42	0.42
YGL036W	0.42	0.42	0.42	0.42	0.42	0.42	0.42	0.42	0.42	0.42	0.42	0.42	0.651	0.651	0.651	0.882	0.882	0.882	0.882	0.882	0.882	0.882	0.882	0.882	0.601	0.601	0.601	0.601	0.601	0.601	0.601	0.601	0.601	0.601	0.601	0.601	0.601	0.601	0.601	0.601	0.601	0.601	0.601	0.601	0.601	0.601	0.601	0.601	0.463
YOL078W	10.293	10.435	10.435	10.716	10.716	10.716	10.716	10.855	10.577	10.577	10.577	11.04	11.04	11.04	10.577	10.577	10.577	10.577	10.716	10.716	10.716	10.855	11.367	11.648	12.018	12.018	12.249	12.249	12.249	12.53	12.669	12.669	12.669	12.669	12.669	12.669	12.669	12.669	12.669	12.669	12.669	12.669	12.249	12.388	12.527	12.665	12.665	12.665	12.665
YMR040W	11.25	11.25	11.25	11.25	11.107	11.107	11.107	10.453	10.453	9.748	9.659	9.659	9.659	9.428	9.428	9.428	9.428	9.428	9.428	9.428	9.428	9.428	9.428	8.777	8.581	8.581	8.813	8.813	8.813	8.813	8.813	8.813	8.813	8.813	8.208	8.069	8.069	8.211	8.211	7.657	7.657	7.657	7.657	7.657	6.871	6.871	6.871	6.871	5.565
YIL147C	10.705	10.705	10.705	10.705	10.563	10.563	10.563	10.563	10.933	10.933	10.933	10.933	10.933	10.933	10.933	10.933	10.933	10.933	10.933	10.933	10.933	10.933	10.933	10.933	10.794	10.794	10.794	10.794	10.794	10.367	9.994	9.994	9.994	9.994	10.136	10.136	10.136	9.905	9.677	9.677	9.677	9.908	9.908	9.908	9.908	9.908	9.766	9.766	9.627
YMR296C	4.81	4.81	4.81	3.593	3.593	3.451	3.451	3.451	3.451	3.451	3.451	3.173	3.173	3.173	3.173	3.031	3.031	3.031	3.031	3.031	2.568	2.568	2.43	2.43	2.43	2.291	2.291	2.291	0.886	0.886	0.744	0.744	0.744	0.744	0.605	0.605	0.605	0.374	0.374	0.142	0.142	0.142	0.142	0.142	0.142	0.142	0.142	0.142	0.142
YIL050W	3.781	3.639	3.639	3.639	3.639	3.639	3.639	3.639	3.639	3.639	3.639	3.081	3.081	2.803	2.803	2.665	2.665	2.665	2.665	1.729	1.163	1.163	1.163	1.163	1.163	1.163	0.793	0.655	0.655	0.655	0.655	0.655	0.655	0.655	0.655	0.655	0.655	0.936	0.936	0.936	0.936	0.936	1.078	1.078	1.078	1.078	1.078	1.22	1.217
YDR251W	6.749	6.749	6.749	6.749	6.098	5.866	5.866	5.866	5.585	5.447	5.304	5.304	5.304	5.304	4.333	4.333	4.333	4.333	4.056	4.194	3.913	3.913	3.913	3.913	3.913	3.397	3.397	2.319	2.181	1.949	1.807	1.807	1.807	1.807	1.807	1.576	1.576	1.576	1.576	1.576	1.576	1.344	1.344	1.487	1.487	1.625	1.625	1.625	1.625
YJL205C	14.565	14.565	14.565	14.565	14.565	14.138	14.138	13.903	13.764	13.764	13.675	13.675	13.675	13.675	13.675	13.675	11.854	11.712	11.712	10.594	9.662	9.662	9.662	9.662	9.52	9.52	9.52	9.52	9.52	9.52	9.52	9.52	9.52	9.52	9.52	9.52	8.442	8.442	8.438	8.438	8.438	8.438	8.438	8.3	7.738	6.347	6.485	6.485	6.485
YLL048C	6.984	6.984	6.984	7.126	7.265	7.265	7.496	7.496	7.727	7.866	8.236	8.467	8.467	8.467	8.61	8.61	8.61	8.748	8.748	8.748	8.98	9.211	9.211	9.442	9.442	9.442	9.442	9.442	9.442	9.442	9.442	9.442	9.442	9.442	9.442	9.442	9.442	9.442	9.446	9.446	9.588	9.588	9.588	9.588	9.588	9.588	9.588	9.588	10.097
YOL051W	10.075	10.075	10.075	10.075	10.075	10.075	10.075	10.075	9.932	10.164	10.021	10.253	10.253	10.253	10.391	10.391	10.391	10.395	10.395	10.395	10.395	10.395	10.256	10.256	10.256	10.256	10.256	10.256	9.883	10.021	10.021	10.021	10.021	10.021	10.021	10.021	10.021	10.021	10.021	10.021	10.021	10.021	9.74	9.367	9.367	7.165	6.514	5.82	5.959
YIL114C	5.322	5.322	5.322	4.902	4.479	4.337	4.337	4.337	4.337	4.337	4.337	4.194	4.194	2.803	2.522	2.38	2.522	2.38	2.38	2.38	2.38	2.38	2.38	2.38	2.38	2.38	2.238	2.238	2.099	1.868	1.868	1.868	1.868	1.868	1.868	1.775	1.633	1.771	1.771	1.771	1.771	1.771	1.771	1.771	1.629	1.629	1.629	1.629	1.629
YBR131W	9.815	9.815	10.601	10.601	10.601	10.601	11.202	11.202	11.202	11.202	11.202	11.341	11.341	11.48	11.48	11.48	11.622	11.764	11.764	11.764	11.764	11.857	11.715	11.715	11.715	11.853	11.853	11.853	11.853	11.853	11.853	11.853	11.853	11.853	11.853	11.853	11.853	11.853	11.992	11.992	11.992	11.853	11.853	11.853	11.853	11.853	11.853	11.853	11.853
YMR108W	2.384	2.384	2.103	1.964	1.964	2.106	2.245	2.387	2.53	2.53	2.53	2.53	2.53	2.811	3.234	3.608	3.608	3.608	3.608	3.608	3.608	3.608	3.608	3.746	3.746	3.746	3.746	3.746	3.885	4.027	4.027	4.027	4.027	4.027	3.885	3.885	3.885	3.885	3.885	3.885	3.885	3.743	3.743	3.743	3.743	3.743	3.743	3.743	4.255
YJL112W	2.924	3.07	2.793	3.718	4.142	3.999	3.999	3.999	4.138	4.138	4.138	3.764	3.764	4.042	3.81	3.81	3.81	3.394	3.394	3.394	3.533	3.533	3.764	4.045	4.045	4.045	4.045	4.045	4.045	4.045	4.045	4.045	4.045	4.045	4.045	4.045	4.045	4.045	4.045	4.045	4.045	4.045	4.045	4.045	4.739	4.739	4.877	4.877	5.297
YLR072W	14.949	14.949	14.949	15.226	15.226	15.226	15.226	15.226	15.226	15.226	15.226	15.226	15.226	15.226	15.226	15.226	15.226	15.226	15.504	15.504	15.646	15.646	15.927	15.696	16.123	16.123	16.265	16.496	16.496	16.496	16.496	16.496	16.496	16.496	16.354	16.354	16.493	16.493	16.493	16.635	16.493	16.493	16.493	16.261	16.261	16.261	16.261	16.261	16.261
YOL111C	4.375	4.375	4.375	4.375	4.375	4.375	4.233	4.233	4.464	4.603	4.603	4.603	4.603	4.603	4.603	4.603	4.603	4.603	4.603	4.603	4.603	4.603	4.607	4.607	4.838	4.422	4.422	4.422	4.191	4.191	4.191	4.048	4.048	4.048	4.048	4.048	3.486	3.486	3.486	3.486	3.486	3.486	3.486	3.486	3.486	3.486	3.486	3.486	3.486
YBL100W-C	10.488	10.488	10.626	10.63	10.584	11.377	11.982	11.982	12.125	12.263	12.263	12.263	12.263	12.121	12.861	12.861	12.63	12.398	12.398	12.398	12.398	12.541	12.541	12.402	12.402	12.171	11.797	11.797	11.797	11.797	11.797	11.658	11.658	11.658	11.377	11.377	11.377	11.377	11.377	11.377	11.947	11.947	11.947	12.317	12.178	12.178	12.317	12.178	12.178
YBR126C	10.248	10.248	10.248	10.248	10.106	10.106	9.964	9.821	9.821	9.825	9.825	9.825	10.102	10.102	10.383	10.102	9.544	9.544	9.032	9.032	9.313	9.313	9.313	9.455	9.316	9.316	9.316	9.316	9.316	9.316	9.316	9.316	9.459	9.459	9.459	9.459	9.459	9.459	7.737	8.014	7.73	7.73	7.36	7.36	7.36	7.079	6.901	6.901	6.901
YML014W	8.399	8.118	8.029	8.314	8.314	8.545	8.264	8.264	8.545	8.403	8.403	8.403	8.541	8.168	7.513	7.513	8.403	8.26	8.26	8.122	7.983	7.983	7.983	6.628	6.998	6.859	6.859	7.005	6.863	6.863	7.663	8.66	8.66	8.944	8.944	9.083	9.083	9.083	9.083	9.083	9.083	8.941	8.941	8.941	9.03	9.03	9.03	9.03	9.03
YER128W	3.75	3.75	3.376	3.376	3.376	4.024	4.162	5.664	5.664	5.664	5.664	5.664	5.664	5.664	5.518	5.941	6.453	7.154	7.154	7.293	7.154	7.809	7.809	7.809	7.809	8.04	8.41	10.093	10.093	10.093	10.232	10.794	11.68	11.68	11.818	11.818	11.818	11.818	11.818	11.818	11.961	11.961	11.961	11.961	11.961	11.961	11.961	12.661	12.661
YJR090C	19.966	19.966	19.966	19.966	20.108	20.108	20.108	19.966	19.966	20.382	20.382	20.382	20.382	20.382	20.382	20.378	20.378	20.521	20.521	20.521	20.521	20.521	20.521	20.521	20.521	20.521	20.521	20.521	20.521	20.147	20.286	20.286	20.286	20.286	20.286	20.286	20.286	20.286	20.286	20.286	20.286	20.286	20.286	20.286	20.286	20.286	20.147	20.147	20.147
YGR013W	5.493	5.493	5.493	4.942	5.216	5.874	5.736	5.736	5.736	5.736	5.736	5.736	5.593	5.593	5.593	5.593	5.593	5.312	5.17	4.658	4.658	6.252	6.252	6.252	6.529	6.529	6.899	7.13	7.13	7.13	7.362	8.24	8.379	9.222	9.364	9.364	9.364	9.364	9.364	9.364	9.596	9.738	9.738	9.738	9.738	9.596	10.706	10.474	10.706
YKL216W	11.118	11.399	11.399	11.537	11.537	11.537	11.537	11.537	11.537	11.306	11.306	11.306	11.306	11.306	11.445	11.726	12.331	12.331	12.469	12.469	12.469	12.469	12.327	12.327	12.327	12.327	12.327	12.327	12.327	12.327	12.327	12.327	12.327	12.327	12.327	12.327	12.327	12.327	12.327	12.327	12.327	12.327	12.327	12.046	12.046	12.188	12.188	12.188	12.188
YKL159C	3.977	3.7	3.7	3.557	2.992	2.39	2.39	2.39	2.39	2.39	2.344	2.344	2.344	2.344	2.063	1.925	2.063	1.779	1.917	1.917	1.917	1.779	1.779	1.779	1.636	1.636	1.871	1.871	1.871	1.871	2.014	1.875	1.59	1.59	1.448	1.448	1.448	1.448	1.448	1.537	1.814	1.814	1.814	1.676	1.676	1.676	1.676	1.676	1.676
YDR391C	5.841	5.841	5.841	5.837	7.086	7.644	8.107	8.107	8.107	8.107	8.338	9.224	9.224	9.224	9.224	9.367	9.367	10.299	10.299	10.299	10.299	10.299	10.299	10.149	9.872	10.014	10.245	10.245	10.245	10.245	10.245	10.245	10.245	9.733	9.733	9.733	9.733	9.733	9.733	9.733	9.733	9.964	9.964	9.964	10.245	10.245	10.245	10.245	10.245
YEL002C	10.99	10.99	10.99	11.271	11.271	11.271	11.271	11.271	11.271	11.271	11.271	11.271	11.271	11.271	11.271	11.271	11.409	11.409	11.409	11.409	11.409	11.217	11.079	11.079	11.079	11.079	11.079	11.079	11.079	10.847	10.847	10.847	10.847	10.847	10.847	10.705	10.705	10.705	10.705	10.705	10.705	10.705	10.705	10.705	10.335	10.335	10.335	10.335	10.335
YNL255C	8.385	8.385	8.385	8.385	8.385	8.385	8.385	8.385	8.385	8.385	8.385	8.385	8.243	8.243	8.243	8.243	8.243	8.243	8.617	8.478	8.478	8.478	8.478	8.478	8.478	8.478	8.478	8.478	8.478	8.478	8.478	8.478	8.336	8.336	8.336	8.055	8.055	8.193	8.051	8.051	8.051	8.051	8.051	8.051	8.051	8.051	8.051	8.051	8.051
YHR155W	5.084	5.084	5.084	5.646	5.927	5.927	5.927	5.927	5.927	5.927	6.069	6.069	6.069	6.069	6.069	6.069	6.208	6.208	6.208	6.208	6.208	6.208	6.208	6.208	6.439	6.439	6.439	6.809	6.809	6.809	7.179	7.322	7.83	7.83	7.83	7.83	8.2	8.2	8.2	8.2	8.2	8.058	8.058	7.916	7.916	8.054	8.054	8.054	8.054
YGR221C	5.736	5.504	5.504	6.294	6.387	6.668	6.668	6.668	6.668	6.668	7.18	7.041	7.041	7.041	7.041	7.041	7.041	7.415	7.465	7.465	7.465	7.465	7.465	6.764	6.625	6.946	7.743	7.743	7.743	7.743	7.743	7.885	8.116	8.259	8.259	8.259	8.259	8.259	8.397	8.397	8.166	8.166	8.305	8.305	8.305	8.305	8.073	8.212	8.212
YEL060C	11.666	11.666	11.666	11.666	11.666	11.666	11.666	11.666	11.666	11.666	11.666	11.666	11.666	11.666	11.666	11.528	11.528	11.528	11.528	11.528	11.528	11.528	11.528	11.528	11.389	11.389	11.389	11.247	11.247	11.247	11.247	11.247	11.247	11.247	11.247	11.247	11.247	11.247	11.247	11.015	11.015	11.015	9.991	9.991	8.543	5.369	4.629	4.348	4.348
YPL237W	10.915	10.915	10.63	10.63	10.63	10.399	10.399	10.399	10.256	10.256	10.256	10.488	10.488	10.349	10.118	10.118	10.118	10.118	10.118	10.118	10.118	10.118	10.118	9.979	9.979	9.979	9.979	9.979	9.979	9.979	9.979	9.979	9.979	9.979	9.979	9.979	9.748	9.748	9.748	9.748	9.748	8.026	7.652	6.066	6.297	6.297	6.528	6.528	6.528
YNL124W	2.558	2.558	2.558	2.558	2.558	2.558	2.558	2.558	2.558	2.558	1.537	1.537	1.537	1.398	1.256	1.256	1.256	1.398	1.541	1.541	1.541	1.541	1.541	1.541	1.541	1.309	1.309	1.309	1.309	1.309	1.309	1.309	1.309	1.309	1.309	1.309	1.309	1.309	1.171	1.171	1.171	1.171	1.171	0.886	0.886	0.886	0.886	0.886	0.886
YPR025C	11.963	11.963	12.337	12.476	12.476	12.476	12.476	12.476	12.476	12.476	12.476	12.476	12.387	12.109	12.109	12.109	12.109	12.109	12.109	12.109	12.109	12.109	12.109	12.109	12.109	12.109	11.878	12.109	12.109	12.109	12.109	11.736	11.455	11.316	11.316	11.316	11.316	11.316	11.316	11.455	11.455	11.455	11.593	11.593	11.451	11.451	11.451	11.451	11.451
YLR248W	6.517	6.517	7.125	7.125	7.125	7.268	7.499	7.499	7.499	7.499	7.638	7.638	7.638	7.638	7.638	7.638	8.52	8.52	8.52	8.52	8.52	8.52	8.52	8.52	8.52	8.805	8.805	8.805	9.089	9.089	9.089	9.089	9.089	8.951	8.951	9.089	9.232	9.232	9.232	9.232	9.232	9.232	9.232	9.232	9.232	9.232	9.37	9.37	9.37
YIL044C	8.368	8.368	8.368	7.945	7.945	7.945	7.945	8.087	7.902	6.874	6.642	6.877	6.877	6.877	7.016	7.016	6.411	6.411	6.411	6.411	6.411	6.55	6.269	6.546	6.404	6.546	6.916	6.916	6.774	6.631	6.119	6.119	6.119	6.119	6.35	6.635	6.774	6.774	7.379	7.379	7.379	7.379	9.659	9.659	10.075	10.075	10.214	10.214	10.214
YEL058W	0.708	0.708	0.708	0.708	0.708	0.708	0.708	0.708	0.708	0.708	0.708	0.985	0.985	0.985	0.843	0.843	0.843	0.843	0.843	0.843	0.843	0.843	0.843	0.843	0.843	0.843	0.843	0.843	0.701	1.764	3.123	6.61	6.61	6.841	6.841	6.841	6.841	6.841	7.211	7.211	8.044	8.044	8.044	8.183	8.183	8.691	8.691	8.691	8.691
YJR144W	4.803	4.803	5.87	5.87	5.87	6.147	6.147	6.379	6.379	6.379	6.379	6.098	5.955	6.094	6.094	6.521	7.033	8.474	8.844	8.844	8.983	11.082	11.082	11.082	11.082	11.082	11.082	11.082	11.082	11.082	11.082	11.082	11.082	11.082	10.939	10.939	10.939	12.007	12.519	12.519	12.519	12.751	12.751	12.751	12.751	12.751	12.751	12.751	13.035
YPL240C	0.416	0.416	0.416	0.416	0.416	0.416	0.416	0.416	1.302	1.444	2.23	2.23	2.23	2.23	2.23	2.23	2.373	2.373	2.373	2.373	2.373	2.373	2.654	2.654	2.654	2.792	3.077	3.077	3.077	3.077	3.077	3.077	3.077	3.077	3.54	4.561	4.699	4.842	4.842	4.842	4.842	4.842	4.842	4.842	4.842	5.215	5.585	5.585	5.585
YJL191W	10.388	10.107	9.644	9.644	8.57	8.2	8.292	8.435	8.015	8.015	7.645	7.645	7.506	7.506	7.506	6.563	6.898	6.898	6.898	6.759	7.417	6.258	6.863	6.863	6.863	6.863	6.863	6.863	6.863	6.863	6.863	5.788	5.842	5.984	7.201	7.201	7.201	7.201	7.201	7.201	7.201	7.343	7.343	7.482	7.482	7.482	7.713	7.713	7.713
YGR166W	3.87	4.155	4.529	4.671	4.671	4.671	5.326	5.187	5.183	5.091	5.091	5.091	5.091	5.091	5.091	5.091	4.81	4.671	4.764	4.995	5.137	7.742	8.539	8.539	8.539	8.681	8.681	8.82	8.82	8.82	8.82	9.617	9.617	9.617	9.894	9.894	10.126	10.126	10.126	10.126	10.126	10.126	10.126	10.126	10.126	10.126	10.126	10.126	10.126
YGL194C	5.45	5.45	5.45	5.727	6.097	6.097	6.097	6.328	6.328	6.328	6.047	6.047	6.186	6.328	6.702	6.702	6.702	7.218	7.357	7.495	7.495	7.495	8.573	8.573	8.573	8.573	8.712	8.712	8.712	8.712	8.854	8.854	8.854	8.854	8.854	8.854	8.854	9.367	9.367	9.367	9.367	9.367	9.224	9.224	9.224	9.224	9.224	9.224	9.224
YKL015W	3.202	3.202	3.202	3.202	3.202	3.202	3.202	3.202	3.202	3.202	3.202	3.434	3.434	3.434	3.942	4.785	4.785	4.785	4.785	4.785	4.785	4.785	4.928	4.928	4.928	4.928	4.928	4.928	4.928	4.928	4.928	4.928	5.205	5.205	5.205	5.205	5.205	5.344	5.344	5.344	5.344	5.344	5.344	5.344	5.344	5.344	5.205	5.205	5.205
YBL005W	8.506	9.637	9.637	9.868	9.868	9.868	10.011	10.011	10.011	10.153	10.153	10.292	10.292	10.292	10.292	10.292	10.292	10.434	10.434	10.434	10.434	10.434	10.434	10.434	10.434	10.434	10.203	10.203	10.203	10.203	10.203	10.06	10.06	9.544	9.352	9.633	9.633	9.633	9.633	9.633	9.633	9.633	9.637	9.637	9.637	9.637	9.36	9.506	9.506
YPL250C	8.94	8.94	8.94	8.94	8.797	8.797	8.797	8.797	8.797	8.797	8.797	8.797	8.94	8.797	8.797	8.797	8.797	8.655	8.516	8.516	8.794	8.936	8.797	8.797	8.797	8.94	8.94	8.94	8.94	8.94	8.94	9.078	9.078	9.078	9.078	9.078	9.078	9.078	9.078	9.078	8.801	8.801	8.801	8.801	8.801	8.662	8.662	8.662	8.662
YDR196C	1.871	2.846	2.846	2.846	2.846	2.842	3.959	3.821	3.821	4.248	4.995	4.995	4.995	4.995	4.995	4.995	4.995	5.137	5.137	5.137	5.137	5.137	5.28	5.657	5.657	5.888	6.027	6.027	6.027	6.027	6.027	6.027	6.027	6.027	6.169	6.169	6.454	6.454	6.454	6.454	6.454	6.454	6.596	6.596	6.596	6.596	6.97	7.397	7.397
YPR118W	5.827	6.112	6.112	6.112	6.112	6.25	6.531	6.531	6.531	6.531	6.624	7.047	7.649	7.787	7.787	7.93	7.93	7.93	7.93	7.93	8.072	8.353	8.353	8.353	8.353	8.353	8.353	8.353	8.495	8.634	8.634	8.634	8.634	8.634	8.634	8.634	8.634	9.146	9.289	9.289	9.289	9.146	9.289	9.289	9.289	9.289	9.289	9.289	9.289
YGR253C	3.864	3.864	3.864	3.864	3.864	3.864	3.864	3.864	3.864	3.864	3.864	3.725	3.725	3.725	3.725	3.725	3.725	3.725	3.725	3.725	3.725	3.725	3.725	3.725	3.725	3.725	3.725	3.725	3.725	3.725	3.725	3.586	3.355	3.355	3.355	3.355	3.355	3.355	3.355	3.355	2.469	2.469	2.469	2.469	2.469	2.469	2.469	2.469	2.192
YDR003W	11.199	11.057	11.203	11.342	11.484	11.484	11.484	11.253	11.253	11.253	11.11	11.11	10.972	10.74	10.74	10.74	10.972	10.972	10.74	10.602	10.602	10.459	10.459	10.691	11.061	11.061	11.061	11.061	11.061	10.459	10.833	10.833	10.833	10.833	10.833	10.972	10.972	10.972	10.972	10.972	10.972	10.972	10.972	10.972	10.552	10.321	10.321	10.321	9.719
YDR194C	8.193	8.193	8.193	8.193	8.193	8.193	8.193	8.193	8.193	8.193	8.193	8.193	8.193	8.193	8.193	8.193	8.193	8.193	8.193	8.193	8.193	8.193	8.193	8.193	8.193	8.193	8.193	8.193	8.193	8.193	8.193	8.193	8.193	8.193	8.193	8.193	8.051	8.051	8.051	7.681	7.681	7.449	7.449	7.449	7.449	7.449	7.076	7.076	7.076
YDR021W	3.878	3.504	3.785	3.785	3.785	3.785	3.785	3.785	3.785	2.718	2.576	2.576	2.576	2.576	2.949	2.949	2.949	3.924	3.924	3.924	3.924	3.924	3.924	3.92	3.92	3.92	3.92	3.92	3.92	4.205	4.205	4.205	4.205	4.205	4.066	3.924	3.924	3.924	3.924	3.924	3.924	3.924	4.155	4.155	4.436	4.436	4.578	4.578	4.578
YLR405W	7.795	7.795	8.026	7.884	7.884	7.884	7.884	7.884	7.599	7.599	7.738	7.738	7.88	7.88	7.88	7.88	7.88	7.88	7.88	7.88	7.88	7.88	7.88	8.161	8.3	8.3	8.3	8.157	8.157	8.157	8.157	8.157	7.649	7.279	7.279	6.677	6.535	6.396	6.396	6.766	7.275	7.549	7.549	7.549	7.549	7.549	7.04	7.04	6.901
YML102W	9.09	9.09	8.951	8.951	8.951	8.809	8.809	8.809	8.809	8.809	8.809	8.809	8.809	8.67	8.67	6.849	6.568	6.568	6.568	6.568	6.568	6.568	6.568	6.568	6.568	6.568	6.568	6.568	6.568	6.568	6.568	6.568	6.568	6.568	6.29	6.29	6.29	5.177	5.177	5.084	5.084	5.084	5.084	5.084	5.458	5.458	5.458	5.458	5.458
YIR015W	8.681	8.538	8.403	8.261	8.261	8.261	8.261	7.891	7.795	7.328	7.328	7.19	7.19	7.19	6.628	6.489	6.258	6.258	6.489	6.72	7.144	8.912	8.912	8.912	8.912	8.912	8.912	8.912	8.724	8.72	9.09	9.229	9.229	9.371	9.371	9.371	9.371	9.371	9.371	9.371	9.371	9.371	9.51	9.51	9.51	9.51	9.51	9.51	9.51
YDR374W-A	8.082	8.595	8.595	8.595	8.598	8.598	8.598	8.598	8.598	8.598	8.648	8.925	10.235	10.235	10.466	10.466	10.466	10.466	10.466	10.466	10.466	10.466	10.466	10.466	10.697	10.697	10.697	10.697	10.697	10.697	10.697	10.697	10.697	10.697	10.697	10.697	10.697	10.697	10.697	10.697	10.697	10.786	10.929	10.929	11.071	11.071	11.071	11.071	11.071
YKL137W	6.344	6.344	5.974	5.974	5.604	6.308	6.728	6.728	6.728	6.585	6.585	6.728	6.866	6.866	6.866	6.866	6.724	6.301	6.301	6.301	6.443	6.863	7.293	8.09	8.09	8.09	7.952	8.183	8.322	8.884	8.884	8.884	8.884	9.026	9.168	9.168	9.168	9.542	9.684	9.684	9.684	9.684	9.684	9.403	9.403	9.403	9.403	9.172	9.172
YJL173C	7.749	7.749	7.749	7.375	7.375	7.375	7.517	7.375	7.375	7.749	7.749	7.749	7.749	7.749	7.468	7.468	7.468	7.841	7.703	8.777	8.777	8.777	8.635	8.635	8.635	8.122	8.354	8.496	8.916	9.762	9.762	9.901	9.901	9.901	9.901	9.67	9.67	9.67	9.812	9.67	9.67	9.67	10.328	10.328	10.467	10.467	10.467	10.467	10.467
YJL190C	0.605	0.605	0.605	0.605	0.605	0.605	0.605	0.605	0.605	0.605	0.605	0.605	0.605	0.605	0.605	0.605	0.605	0.605	0.605	0.605	0.605	0.605	0.605	0.605	0.605	0.605	0.605	0.605	0.605	0.605	0.605	0.605	0.886	0.886	0.886	0.886	0.886	1.117	1.633	1.633	1.633	1.633	1.633	1.633	1.633	1.633	1.865	1.865	2.096
YNL146C-A	0.142	0.142	0.142	0.142	0.142	0.142	0.142	0.142	0.142	0.142	0.142	0.142	0.142	0.142	0.142	0.142	0.142	0.142	0.142	0.142	0.142	0.142	0.142	0.142	0.142	0.142	0.142	0.281	0.281	0.281	0.281	0.281	0.281	0.281	0.281	0.281	0.281	0.281	0.281	0.281	0.281	0.281	0.281	0.281	0.281	0.281	0.281	0.281	0.281
YJR030C	6.069	6.069	6.069	6.069	6.069	6.069	5.931	6.354	6.92	6.92	7.66	7.66	7.66	7.66	7.66	7.517	7.517	7.517	8.499	9.389	9.389	9.389	9.389	9.389	9.389	9.389	9.389	9.389	9.243	9.246	9.246	9.385	9.011	9.292	9.431	9.431	9.573	9.573	9.573	9.573	9.573	9.573	9.573	9.573	9.573	9.573	9.573	9.573	9.573
YPR139C	8.19	8.19	8.19	8.19	8.19	8.19	8.19	8.101	8.101	8.101	7.824	7.592	7.731	7.731	8.105	9.133	9.834	9.834	10.115	10.716	11.09	11.232	11.232	11.232	11.371	11.371	11.367	11.367	11.367	11.367	11.367	11.367	11.509	11.509	11.509	11.509	11.509	11.509	11.509	12.022	12.164	12.445	12.445	12.445	12.445	12.584	12.584	12.726	12.726
YPL225W	4.187	4.187	4.326	4.326	4.326	4.468	4.468	4.468	4.468	4.468	4.468	4.468	4.468	4.749	4.749	4.749	4.749	4.753	4.753	4.753	5.172	5.172	5.685	5.685	5.685	5.685	5.685	5.685	5.685	5.453	5.453	5.453	5.453	5.453	5.453	5.453	5.453	5.592	5.592	5.592	5.592	5.592	5.592	5.592	5.592	5.592	5.734	5.734	5.734
YIL124W	6.578	6.578	6.578	6.578	6.578	6.578	6.347	6.347	6.347	6.347	6.863	6.863	7.005	7.005	7.005	7.005	7.005	7.005	6.493	6.493	6.35	6.582	6.582	6.582	6.582	6.952	6.952	7.094	7.094	7.094	7.094	7.094	7.094	7.325	7.187	7.187	7.187	7.187	7.187	7.187	7.19	7.19	7.19	7.19	7.19	7.333	7.333	7.333	7.333
YHR026W	7.549	7.549	7.549	7.549	7.549	7.549	7.549	7.176	6.898	7.041	7.603	7.603	7.745	8.542	8.958	8.958	8.958	8.958	8.958	8.816	8.819	8.819	9.1	9.239	9.239	9.239	9.239	9.239	9.1	9.1	9.1	9.1	9.1	9.1	9.1	9.1	9.1	9.1	9.1	9.1	9.1	9.1	9.1	9.1	9.154	9.011	9.011	8.869	8.869
YJR125C	10.997	11.648	11.648	11.79	11.79	11.932	11.932	11.932	12.075	12.075	12.075	12.075	12.075	12.075	11.936	11.936	11.936	12.167	12.167	12.167	12.167	12.167	12.31	13.05	13.562	13.562	13.843	13.982	14.124	14.124	14.494	14.494	14.494	14.494	14.494	14.494	14.494	14.494	14.494	14.494	14.494	14.494	14.494	14.633	14.633	14.633	14.49	14.49	14.49
YER111C	14.495	14.264	14.264	14.772	14.772	14.772	14.915	14.915	15.053	15.053	15.053	15.053	15.053	15.053	15.053	15.053	15.053	15.053	15.053	15.053	15.053	15.053	15.053	15.053	15.053	15.053	15.053	15.053	15.192	15.192	15.192	15.192	15.192	15.192	15.192	15.192	15.192	14.818	14.68	14.68	14.68	14.68	14.68	14.68	14.448	14.448	14.587	14.587	14.587
YBR112C	0.277	0.277	0.277	0.277	0.277	0.277	0.277	0.277	0.139	0.139	0.139	0.139	0.139	0.139	0.139	0.139	0	0	0	0	0	0	0	0	0	0	0	0	0	0	0	0	0	0	0	0	0	0	0	0	0	0	0	0	0	0	0	0	0
YDR125C	1.914	1.914	1.914	1.914	1.914	1.914	1.914	1.914	1.914	1.914	1.914	1.914	1.772	1.911	1.911	2.142	2.281	2.281	2.423	2.932	3.163	3.163	3.163	3.163	3.302	3.302	3.586	3.818	3.818	3.818	3.818	3.818	4.102	4.102	4.102	4.383	4.383	4.383	4.383	4.896	4.896	4.896	4.896	4.896	4.896	4.896	5.034	5.034	5.034
YNL327W	11.861	11.861	11.861	11.861	11.861	11.861	11.63	12.004	12.004	12.004	12.004	12.004	11.865	12.146	12.146	12.146	12.146	12.007	11.869	11.78	11.918	12.292	12.292	12.292	12.292	12.431	12.569	12.569	12.569	12.569	12.569	12.569	12.569	12.569	12.569	12.569	12.569	12.569	12.569	12.569	12.569	12.569	12.569	12.569	12.569	12.569	12.712	12.569	12.569
YDL099W	6.251	6.251	6.251	6.251	6.112	5.828	4.995	4.71	4.71	4.71	4.71	4.618	4.194	4.052	4.422	5.169	4.799	4.799	5.084	5.642	5.411	5.411	5.553	5.785	5.785	5.785	6.204	6.204	6.574	7.457	7.457	7.457	7.457	7.457	7.457	7.83	7.83	8.062	8.062	8.062	8.062	8.062	8.2	8.2	8.2	8.2	8.343	8.343	8.343
YCR030C	0.74	0.74	0.74	0.971	0.971	0.971	0.971	0.971	0.971	0.971	0.971	0.971	0.971	0.971	0.971	0.971	0.971	0.971	0.833	0.833	0.833	0.833	1.203	1.203	1.203	1.203	1.203	1.203	1.341	1.765	1.765	1.765	1.765	1.765	2.746	2.746	2.746	2.746	2.746	2.978	2.978	3.116	3.116	3.116	3.116	3.116	3.116	3.116	3.116
YOR109W	6.255	6.255	6.255	6.255	6.397	6.397	6.397	6.258	6.209	6.209	6.209	5.977	6.771	7.141	7.653	7.795	7.795	7.795	7.938	7.938	7.938	7.938	7.938	7.799	7.799	7.799	7.799	8.03	8.632	8.632	8.632	8.632	8.632	8.632	8.632	8.632	8.632	8.632	8.632	8.632	8.543	8.543	8.774	8.774	8.916	8.916	8.916	8.916	8.916
YML121W	6.272	6.272	6.503	6.503	6.503	6.503	6.503	6.503	6.735	6.735	6.735	6.735	6.735	6.735	6.735	6.735	6.873	6.873	6.873	6.873	6.873	7.012	7.012	7.012	6.873	6.873	6.873	6.873	6.873	6.873	6.873	6.873	6.873	6.873	6.873	6.873	6.873	6.873	6.873	6.873	7.016	7.016	7.154	7.016	7.016	7.016	7.016	5.71	5.571
YOL097W-A	0.423	0.423	0.423	0.423	0.423	0.423	0.423	0.655	0.655	0.793	0.793	0.793	0.793	0.793	0.793	0.793	0.793	0.793	0.932	1.163	1.163	1.163	1.163	1.814	1.814	2.469	2.469	2.469	2.469	2.469	2.469	2.469	2.469	2.469	2.469	2.608	2.75	2.75	2.75	2.892	2.892	2.892	2.892	2.892	2.892	3.124	3.124	3.124	2.985
YPL049C	13.291	13.291	13.291	13.291	13.291	13.291	13.291	13.43	13.43	13.43	13.707	13.846	14.308	14.308	14.308	14.308	14.308	14.308	14.308	14.308	14.308	14.308	14.308	14.308	14.17	14.17	13.661	13.661	13.661	13.803	13.803	13.803	13.803	13.803	13.896	14.551	14.551	14.551	14.551	14.551	14.551	14.551	12.74	12.37	12.37	12.37	12.37	12.601	12.601
YLL015W	8.122	8.122	8.122	8.265	8.265	8.265	8.122	8.122	8.122	8.122	8.407	8.546	8.403	8.403	8.403	8.403	8.403	7.98	7.98	7.98	7.98	7.98	7.98	7.98	7.98	7.749	7.749	7.749	8.026	8.307	9.335	9.99	9.99	10.221	10.221	10.591	10.823	10.823	10.823	10.823	11.196	11.335	11.335	11.474	11.474	11.474	11.474	11.474	11.474
YDR028C	7.678	7.678	7.678	7.678	7.678	7.678	7.678	7.536	7.536	7.536	7.536	7.536	7.536	7.536	7.536	7.536	7.536	7.251	7.251	7.251	7.251	7.109	7.109	7.109	7.109	7.109	7.109	7.109	7.109	7.109	7.109	7.109	7.109	7.109	7.109	7.109	7.109	7.109	7.109	6.735	6.735	6.735	6.735	6.735	6.735	6.735	6.735	6.735	6.735
YPL129W	10.784	10.784	10.784	10.784	10.784	10.923	10.41	10.41	10.41	10.41	10.41	10.41	10.41	10.41	10.41	9.898	9.756	9.756	9.756	9.756	9.617	9.617	9.617	9.898	10.272	10.78	11.488	11.488	11.488	12.001	12.001	12.001	12.001	11.769	11.769	11.769	11.769	11.769	11.769	11.769	11.769	11.627	11.627	11.627	11.627	11.627	11.488	11.257	10.748
YOR254C	11.022	11.022	11.022	11.022	11.022	10.883	10.883	10.883	10.883	10.883	10.883	11.164	11.164	11.164	11.164	11.164	11.164	11.164	11.164	11.164	11.164	11.164	11.164	11.164	11.164	11.164	11.164	11.164	11.164	11.164	11.164	11.164	11.164	11.164	11.164	11.164	11.164	11.164	11.164	11.164	10.79	10.79	10.79	10.652	10.143	10.143	10.143	10.143	10.143
YGR172C	8.98	9.123	8.891	8.891	8.891	8.891	8.891	8.891	8.891	8.988	9.126	9.126	9.126	9.126	9.126	9.265	9.404	9.681	9.82	10.848	11.222	11.499	12.289	12.289	12.289	12.52	12.52	12.662	14.48	14.48	14.48	14.48	14.48	14.48	14.761	14.761	14.761	14.993	14.993	14.993	14.993	14.993	14.993	15.27	15.27	15.27	15.27	15.27	15.27
YNR033W	2.291	2.291	2.291	2.291	2.152	2.014	2.014	2.245	2.245	2.245	2.245	2.103	2.103	2.103	2.103	2.103	2.103	2.103	1.964	1.964	1.964	1.964	2.106	1.964	1.964	1.964	2.106	2.53	2.53	2.53	2.53	2.295	2.295	2.295	2.295	2.576	2.433	3.141	3.141	3.141	3.141	3.141	2.771	2.771	2.771	2.91	3.984	3.984	3.984
YML112W	9.239	9.239	9.008	9.008	9.15	8.869	8.079	8.079	7.937	7.937	7.937	6.208	6.069	5.507	5.507	5.507	4.714	4.291	3.871	3.871	4.291	6.077	6.077	6.077	6.077	6.215	6.215	6.215	6.354	6.635	6.635	6.916	7.286	8.311	8.311	8.311	8.311	8.311	8.311	8.311	8.311	8.311	8.311	8.129	8.129	8.129	8.268	8.179	8.179
YPL149W	10.025	10.025	10.025	9.794	9.004	9.004	9.146	9.146	9.146	9.146	9.146	9.146	9.146	8.915	8.915	8.915	8.915	8.773	8.773	8.63	8.63	8.63	8.63	8.63	8.63	8.63	8.63	8.63	8.63	8.63	8.63	8.63	8.63	8.63	7.52	7.52	7.659	7.609	7.609	7.609	7.609	7.609	7.609	7.609	7.609	7.239	7.239	7.239	7.239
YLR451W	7.994	7.994	7.994	7.994	7.994	8.133	8.133	8.133	7.99	7.99	7.99	7.99	7.99	7.99	7.99	7.99	7.99	7.99	7.99	7.99	7.99	7.848	7.987	7.987	7.987	8.125	8.357	8.495	8.495	8.495	8.495	8.357	8.357	8.357	8.776	8.776	8.776	8.776	8.776	8.776	8.776	8.776	8.776	8.776	8.776	8.776	8.776	8.776	8.776
YLR368W	6.606	6.838	6.98	7.119	7.119	7.119	7.119	7.119	7.119	6.98	6.841	6.841	6.841	6.984	7.122	7.122	7.122	7.122	7.265	7.635	7.635	7.635	7.635	8.151	8.151	8.151	8.151	8.151	8.151	8.293	8.293	8.293	8.293	8.293	8.151	8.151	8.151	8.289	8.289	8.289	7.916	8.624	8.481	8.481	8.481	8.481	8.481	8.481	8.481
YIL041W	10.768	10.91	10.683	10.683	10.96	11.099	11.099	11.099	11.099	11.099	11.099	10.96	10.96	10.96	10.96	10.96	10.96	11.472	11.472	11.472	11.472	11.472	11.472	11.33	11.33	11.33	11.33	11.33	11.33	11.33	11.33	11.33	11.33	11.33	11.33	11.33	11.33	11.33	11.33	11.33	11.33	11.33	11.33	11.33	11.33	11.33	11.33	11.33	11.33
YIL079C	9.151	9.151	8.919	8.781	8.781	8.781	8.781	8.781	8.781	8.781	8.642	8.642	8.642	8.642	8.642	8.642	8.642	8.642	8.503	8.133	8.133	8.133	8.133	8.133	8.133	7.852	7.251	6.877	6.877	6.877	6.877	6.877	6.877	6.877	6.877	6.593	6.593	5.422	5.28	5.28	5.28	5.28	5.28	5.28	4.856	4.486	4.113	3.974	3.974
YFL049W	4.219	4.219	4.358	4.127	4.127	4.127	4.265	4.404	4.404	4.632	4.632	4.632	4.632	4.77	4.77	4.77	4.539	4.539	5.19	5.19	5.19	5.19	5.329	5.329	5.329	5.329	5.329	5.329	5.329	5.329	5.467	5.467	5.183	5.044	5.044	5.926	6.346	6.346	6.769	7.001	8.16	8.445	8.445	8.445	8.445	8.584	8.584	8.584	8.584
YOR108W	6.186	6.186	6.186	5.905	5.905	6.044	5.628	5.347	5.485	5.204	5.204	5.204	5.204	5.204	5.204	5.204	5.204	5.204	4.973	4.973	4.553	3.255	3.024	3.166	3.166	3.166	3.166	3.586	3.586	3.586	3.863	4.29	4.29	4.29	4.151	4.29	4.201	4.201	4.201	3.831	3.831	3.831	3.831	3.603	3.603	3.603	3.742	3.742	3.881
YER042W	6.863	6.863	6.72	6.72	6.485	6.859	7.233	7.233	7.233	7.371	7.88	7.88	7.88	7.88	7.88	7.88	7.88	7.88	7.88	7.88	7.88	7.88	7.741	7.738	7.738	7.969	7.969	7.969	8.111	8.25	8.25	8.111	8.111	8.111	8.254	8.254	8.254	8.254	8.254	8.161	8.3	8.3	8.3	8.3	8.3	8.3	8.3	8.442	8.442
YCR011C	1.864	1.587	1.444	1.444	1.444	0.982	1.213	1.213	1.213	1.213	1.213	1.213	1.213	1.355	1.64	1.64	1.64	1.64	1.871	1.871	1.871	1.871	1.871	1.871	1.871	1.871	1.871	1.729	1.729	1.729	1.729	1.729	1.729	1.729	1.59	1.59	1.59	1.59	1.59	1.733	1.733	1.733	1.733	1.733	1.733	1.733	1.733	1.733	1.733
YOR390W	2.743	2.743	2.885	2.885	2.885	2.654	2.654	2.935	2.935	2.935	2.935	2.935	2.935	2.935	3.166	3.308	3.447	3.447	3.447	3.447	3.447	3.817	3.817	3.817	3.817	3.817	3.817	3.817	3.817	3.817	3.817	3.817	3.817	3.817	3.817	3.817	3.959	3.959	3.959	3.959	4.098	4.237	4.237	4.237	4.237	4.237	4.237	4.237	4.237
YGL030W	0.697	0.697	0.697	0.697	0.42	0.42	0.42	0.42	0.42	0.42	0.42	0.42	0.42	0.42	0.42	0.42	0.42	0.42	0.42	0.42	0.42	0.42	0.42	0.42	0.42	0.42	0.42	0.42	0.562	0.562	0.562	0.562	0.562	0.562	0.562	0.562	0.562	0.562	0.562	0.562	0.562	0.562	0.42	0.42	0.42	0.42	0.42	0.42	0.42
YOR143C	5.315	5.315	5.97	5.97	6.201	7.048	7.187	7.56	7.56	7.56	8.023	8.023	8.023	8.446	8.215	8.589	8.589	8.589	8.589	8.589	8.589	8.589	8.866	8.866	8.866	9.008	9.944	9.944	9.944	9.944	9.944	9.944	9.944	9.944	9.944	9.944	9.944	9.944	9.944	10.086	10.318	10.318	10.318	10.318	10.318	10.318	10.318	10.318	10.318
YPR154W	9.097	9.662	9.662	9.662	9.662	9.246	8.271	7.987	7.987	7.987	7.987	7.987	7.755	7.755	7.617	7.474	7.613	7.613	7.613	7.613	7.613	7.613	7.613	6.631	7.375	7.745	8.489	8.489	8.489	8.489	8.489	8.489	8.489	8.489	8.489	8.489	8.257	8.257	8.631	8.77	8.77	8.77	8.77	8.77	8.77	8.77	8.77	8.77	8.77
YNR047W	9.499	9.499	9.449	9.075	9.075	9.075	9.591	9.445	9.445	9.677	9.588	9.819	9.819	9.819	10.05	10.05	10.05	12.199	11.968	12.106	12.387	12.387	12.387	12.53	12.53	12.807	12.391	12.391	12.391	12.391	12.391	12.16	12.302	12.209	12.209	12.209	12.209	12.914	12.64	12.64	12.64	12.64	12.64	12.64	12.64	12.409	12.409	12.409	11.669
YFR028C	1.587	1.864	1.864	1.864	1.864	1.864	2.426	2.796	3.678	4.792	4.792	4.934	4.934	4.934	4.934	4.934	5.077	5.077	5.077	5.215	5.963	5.963	5.963	6.244	6.617	6.756	6.756	6.987	6.987	6.987	6.987	6.987	6.987	6.987	6.987	6.987	7.126	7.126	7.126	7.126	7.126	7.265	7.265	7.407	7.407	7.546	7.546	7.546	7.546
YBR233W	8.873	8.735	8.735	8.873	8.873	9.289	9.151	9.289	9.289	9.289	9.289	9.289	9.289	9.289	9.289	9.289	9.289	9.289	9.289	9.289	9.289	9.289	9.151	9.151	9.151	9.151	9.432	9.432	10.001	10.001	10.001	10.001	10.001	10.001	10.232	10.375	11.299	11.157	11.157	11.157	11.157	11.157	11.157	11.157	11.157	11.58	11.58	11.58	11.858
YLR057W	7.044	7.044	7.044	7.044	7.044	7.044	6.902	6.902	6.902	6.902	7.414	7.414	7.414	7.414	7.553	8.386	8.386	8.386	8.386	8.386	8.386	8.386	8.524	8.756	8.613	8.613	8.613	8.613	8.101	8.101	8.101	7.866	7.866	7.866	7.866	8.236	8.236	8.236	8.236	8.236	8.236	8.236	7.581	7.72	7.72	7.862	7.862	8.143	8.606
YKL120W	5.319	5.319	4.615	4.383	4.383	4.099	4.099	4.099	4.099	3.675	2.932	2.932	2.932	2.654	2.146	1.309	0.797	0.655	0.512	0.512	0.512	0.512	0.512	0.512	0.512	0.512	0.512	0.512	0.512	0.512	0.512	0.512	0.512	0.512	0.512	0.512	0.512	0.512	0.512	0.512	0.512	0	0	0	0	0	0	0	0
YLR246W	8.484	9.086	8.808	8.808	8.808	8.67	8.67	8.812	7.83	8.065	7.46	7.46	7.834	8.485	8.485	8.485	8.485	8.485	8.485	8.346	8.346	7.973	8.905	9.787	9.787	9.787	9.787	9.787	10.157	10.018	10.018	10.018	10.018	9.876	9.876	10.015	10.242	10.242	10.242	10.385	10.385	10.385	10.662	10.52	10.52	10.52	10.52	10.52	10.52
YPL099C	9.092	9.092	9.092	9.092	9.092	8.808	8.669	8.669	8.669	8.157	8.157	8.018	8.018	8.018	8.018	8.018	6.947	6.716	6.716	6.485	6.908	7.417	7.417	7.555	7.413	7.413	7.413	7.413	6.847	6.847	6.847	6.847	6.847	6.705	6.705	2.846	2.426	2.43	3.276	3.276	3.276	3.557	3.557	3.557	3.977	3.977	3.977	3.977	4.027
YNL323W	0.747	0.886	1.171	1.171	1.171	1.171	1.171	1.171	1.171	1.171	1.171	1.171	1.171	1.171	1.309	1.309	1.309	1.309	1.541	1.541	1.541	1.541	1.541	1.541	1.825	1.594	1.594	1.594	1.594	1.594	1.594	1.594	1.594	1.594	1.594	1.733	1.733	1.733	1.733	1.964	1.964	1.964	1.964	1.964	1.964	1.964	1.964	1.964	1.964
YLR172C	7.13	7.13	7.965	8.392	8.535	9.1	9.1	9.332	9.844	9.986	10.961	10.961	10.961	11.104	11.709	11.709	11.709	11.709	11.709	11.709	11.709	11.709	11.709	12.171	12.171	12.171	12.171	12.171	12.598	12.741	13.253	13.253	13.253	13.253	13.253	13.253	13.253	13.253	13.395	14	14.139	14.139	14.139	14.139	14.139	14.139	14.139	14.139	14.139
YDR415C	3.497	2.419	2.792	3.44	3.578	3.578	4.14	4.14	4.279	5.161	5.535	5.535	5.674	5.674	5.674	6.279	6.51	6.51	6.51	6.51	6.514	6.514	6.887	6.887	7.261	7.261	7.4	7.4	7.4	7.4	7.4	7.261	7.261	7.635	7.635	7.635	7.635	7.635	7.635	7.635	7.546	7.684	7.823	9.093	9.093	9.093	9.093	9.093	9.093
YMR128W	13.036	13.036	13.036	13.036	13.036	13.32	14.021	14.021	14.021	14.16	14.444	14.444	14.444	14.583	14.583	14.583	14.583	14.583	14.583	14.583	14.583	14.583	14.583	14.583	14.583	14.583	14.583	14.583	14.583	14.583	14.722	14.722	14.722	14.722	14.864	14.864	14.864	14.725	14.725	14.725	14.725	14.725	14.587	14.725	14.725	14.725	14.725	14.725	14.725
YBR154C	2.323	2.323	2.323	2.323	2.323	2.042	2.042	2.323	2.697	3.298	3.298	3.298	3.298	3.529	3.529	3.529	3.529	5.12	6.61	6.61	6.61	6.61	6.891	6.891	6.891	6.891	7.033	7.033	7.033	7.407	7.407	7.549	7.549	7.549	7.692	8.386	8.386	8.528	8.528	8.67	8.67	8.67	8.809	8.809	8.951	8.951	8.951	8.951	8.951
YNL151C	4.824	5.102	5.102	5.102	5.102	5.244	5.472	5.472	5.472	5.472	5.899	6.13	6.13	6.13	6.219	6.731	7.382	8.176	8.176	8.407	8.407	8.407	8.407	8.407	8.407	8.407	8.407	8.407	8.407	8.407	8.407	8.546	8.777	9.147	9.147	9.147	9.147	9.147	9.005	8.862	8.72	8.72	9.367	9.367	9.51	9.51	9.51	9.652	9.652
YHR193C	2.885	2.885	2.885	2.885	2.885	2.885	2.885	3.024	3.308	3.308	3.821	3.821	3.821	3.821	3.821	3.821	3.821	3.821	3.821	3.821	3.821	3.821	3.821	3.821	3.821	3.821	3.821	3.821	3.821	3.821	3.821	3.821	3.959	3.959	3.959	4.098	4.375	4.375	4.375	4.375	4.375	4.375	4.375	4.375	4.375	4.375	4.237	4.098	4.098
YKL106W	6.706	6.938	7.08	7.08	7.596	7.596	7.596	7.827	7.827	7.827	7.827	7.966	8.482	9.507	9.507	9.507	9.507	9.645	9.414	9.645	9.788	10.065	10.065	10.065	10.065	10.065	10.065	10.065	10.065	9.784	9.784	10.065	10.065	10.065	10.065	10.065	10.065	10.065	10.528	10.296	10.67	10.67	10.67	10.67	10.67	10.67	10.67	10.67	10.67
YDL027C	14.97	14.689	14.689	14.689	14.689	14.689	14.827	14.827	14.827	14.827	14.827	14.827	14.689	14.689	14.546	14.546	14.546	14.546	14.404	14.404	14.404	14.404	14.173	14.173	14.311	14.311	14.311	14.311	14.311	14.311	14.311	14.311	14.038	13.757	13.757	13.757	13.337	12.917	12.775	12.633	12.633	12.633	12.633	12.348	12.487	12.487	12.487	12.487	12.487
YIL142W	19.788	19.649	19.649	19.649	19.649	20.019	20.019	20.019	20.019	20.019	20.019	20.019	20.019	20.019	20.019	20.019	20.019	20.019	20.393	20.393	20.393	20.393	20.393	20.393	20.393	20.393	20.393	20.393	20.393	20.393	20.393	20.393	20.393	20.393	20.393	20.393	20.535	20.161	20.161	20.161	20.161	20.161	20.161	20.161	20.161	20.161	20.161	20.161	20.161
YER006W	13.949	13.949	13.949	13.949	13.949	13.81	13.81	13.668	13.668	13.668	13.668	13.668	13.298	13.298	13.298	13.298	13.298	13.298	13.298	13.298	13.298	13.298	13.159	13.017	12.647	12.647	12.647	12.647	12.647	12.647	12.647	12.647	12.647	12.505	12.362	12.362	12.362	12.362	12.362	12.362	12.362	12.362	12.22	11.846	10.025	10.167	10.167	10.167	9.936
YBR179C	2.014	1.729	1.729	1.729	1.729	1.729	1.729	1.729	1.587	1.587	1.444	1.167	1.025	0.793	0.793	0.793	0.793	0.793	0.793	0.793	0.793	0.793	0.793	0.793	0.793	0.793	0.793	0.793	0.793	0.793	0.793	0.793	0.793	0.793	0.793	0.793	0.651	0.42	0.42	0.42	0.42	0.42	0.42	0.42	0.281	0.281	0.281	0.423	0.423
YGR036C	3.462	3.462	3.462	3.462	3.6	3.6	3.885	3.885	4.259	4.259	4.259	4.259	4.259	4.259	4.259	4.259	4.259	4.259	4.259	4.259	4.259	4.259	4.259	4.259	4.259	4.397	4.397	4.397	4.397	4.397	4.536	4.536	4.536	4.536	4.536	4.536	4.536	5.102	5.102	5.102	5.102	5.102	5.102	5.102	5.102	5.102	5.383	5.383	5.383
YHR208W	8.724	9.005	9.143	9.143	9.143	9.143	9.143	9.143	8.912	8.912	8.912	8.912	9.054	9.054	9.054	9.054	9.054	8.823	8.823	9.197	9.197	9.197	9.197	9.197	9.197	9.197	9.481	9.624	9.624	9.624	9.624	9.624	9.624	9.624	9.624	9.624	9.624	9.624	9.624	9.624	9.624	9.624	9.624	9.624	9.481	9.481	9.481	9.343	9.343
YDR062W	7.251	7.112	7.023	7.023	7.166	7.166	7.166	7.166	7.166	7.027	7.027	7.027	6.141	6.002	6.141	6.141	6.141	6.141	6.141	6.141	6.141	6.141	6.141	5.718	4.875	4.224	4.081	4.081	4.081	3.939	3.708	3.708	3.708	3.708	3.708	3.476	3.476	3.245	2.021	2.11	2.11	2.11	2.11	2.11	2.11	1.829	1.829	1.968	1.968
YBR272C	9.246	9.385	9.385	9.385	8.211	8.072	8.303	7.471	7.703	7.703	7.845	7.841	7.841	7.984	7.703	7.703	7.703	7.187	7.838	7.56	7.422	7.422	7.422	7.144	7.002	7.425	7.425	7.425	7.564	7.368	7.653	7.653	7.653	7.884	7.746	8.254	8.116	8.116	8.116	8.116	8.116	8.482	8.482	8.482	8.482	8.482	8.482	8.621	8.621
YKL061W	8.317	8.459	8.459	8.459	8.459	8.463	8.601	9.114	9.768	9.768	10	10.462	10.462	10.462	10.832	10.832	10.832	10.832	10.832	10.832	10.832	10.832	10.832	10.832	10.832	10.832	10.832	10.832	10.832	10.551	10.551	11.064	11.064	11.064	11.064	11.064	11.064	11.064	11.064	11.064	11.064	11.064	11.064	11.064	11.064	10.779	10.64	10.64	10.64
YMR230W	6.364	6.364	5.855	4.923	4.923	4.923	4.923	5.201	5.201	5.062	5.062	4.781	4.642	4.642	4.5	4.5	4.361	4.361	4.361	4.223	4.223	3.853	3.853	3.568	3.568	3.938	4.08	4.361	4.361	4.361	4.361	4.361	4.219	4.361	4.13	4.322	4.183	4.183	4.183	4.183	4.322	4.322	4.461	4.461	4.322	4.322	3.859	4.002	4.002
YNL271C	6.852	6.852	6.852	6.852	6.852	6.852	6.852	6.852	6.852	6.852	6.852	6.852	7.453	7.453	7.453	7.453	7.453	7.453	7.453	7.453	7.453	7.595	7.595	7.734	7.734	7.734	7.734	7.734	7.734	7.734	7.734	7.734	7.734	7.734	7.734	7.734	7.734	7.734	7.734	7.734	7.734	7.734	7.734	7.734	7.734	7.734	7.734	7.734	7.734
YNR008W	2.754	2.754	3.401	4.71	4.853	5.084	6.105	6.105	6.244	6.902	7.183	7.183	7.322	7.322	7.322	7.322	7.322	7.46	7.603	7.973	7.973	7.973	7.973	7.973	7.973	7.973	7.973	8.115	8.115	8.115	8.115	8.485	8.77	8.908	8.908	8.908	8.908	8.908	8.908	8.908	8.908	8.908	8.908	8.908	8.908	9.047	9.186	9.609	9.751
YKR079C	0.374	0.374	0.374	0.374	0.374	0.374	0.374	0.374	0.374	0.374	0.374	0.605	0.605	0.605	0.605	0.605	0.605	0.605	0.605	0.605	0.605	0.605	0.605	0.605	0.605	0.605	0.605	0.605	0.605	0.605	0.605	0.605	0.605	0.463	0.925	0.925	0.925	0.925	0.925	0.925	0.925	0.925	0.925	0.925	0.925	0.925	0.925	0.925	0.925
YNL199C	12.096	11.864	11.722	11.722	11.722	11.16	11.16	11.014	10.733	10.733	10.733	10.452	10.452	10.313	9.94	9.94	9.94	9.94	10.082	10.082	10.082	10.082	10.082	9.94	9.94	9.94	9.94	9.427	9.427	9.427	8.776	8.638	8.638	8.638	8.406	8.268	8.268	8.268	8.036	8.036	8.036	8.036	8.036	7.898	7.293	7.293	6.634	6.357	5.934
YNL075W	7.578	7.578	7.578	7.578	7.578	7.578	7.578	7.721	7.721	7.721	7.721	7.721	7.721	7.721	7.721	7.721	7.721	7.721	7.721	7.489	7.489	7.489	7.489	7.489	7.351	7.493	7.493	7.493	7.493	7.493	7.493	7.724	7.724	7.724	7.724	7.724	7.724	7.724	7.724	7.724	7.956	7.956	7.956	7.956	7.956	7.956	8.094	8.094	8.094
YLR312W-A	4.486	4.486	4.486	4.486	4.486	4.486	4.486	4.486	4.209	3.978	3.978	3.978	3.608	3.608	3.608	3.608	3.608	3.608	3.608	3.608	3.608	3.608	3.465	3.465	3.465	3.465	3.465	3.465	3.465	3.465	3.465	3.465	3.465	3.465	3.465	3.465	3.465	3.465	3.323	3.323	3.323	3.323	3.184	3.042	3.042	3.042	3.042	3.042	2.761
YDR101C	8.073	8.073	8.073	8.073	8.073	8.073	6.813	6.813	6.528	6.247	6.247	6.247	6.247	6.39	6.532	6.532	6.532	6.532	6.532	6.393	6.536	6.255	6.116	6.116	5.977	5.839	5.839	5.839	5.839	5.7	5.7	5.7	5.419	5.188	5.188	4.956	4.956	4.956	4.956	4.956	4.956	4.956	4.956	4.956	4.956	4.814	4.814	4.351	4.213
YGR179C	8.09	8.09	8.553	8.553	8.553	10.204	10.204	10.204	10.342	10.342	10.342	10.342	10.342	10.342	10.342	10.342	10.342	10.342	10.342	10.342	10.342	10.342	10.342	10.342	10.342	10.342	10.342	10.342	10.342	11.047	11.047	11.185	11.185	11.185	11.185	11.185	11.185	11.185	11.185	11.185	11.185	10.954	10.908	10.908	10.908	10.908	11.05	11.189	11.189
YGL083W	9.616	9.616	9.754	9.754	9.754	9.754	9.986	9.986	9.986	9.986	9.986	9.986	9.986	9.612	9.612	9.751	9.751	9.751	9.751	9.751	9.751	9.751	9.751	9.751	9.751	9.751	9.751	9.751	9.751	9.751	9.84	9.84	9.84	9.84	9.84	9.84	9.47	9.47	9.47	9.47	9.47	9.47	9.47	9.47	9.47	9.47	9.47	9.327	9.189
YOR301W	12.935	12.935	12.935	12.935	12.935	12.935	12.935	12.935	12.935	12.935	12.935	12.935	12.935	12.796	12.796	12.796	12.601	13.109	13.109	13.109	13.109	13.109	13.109	13.109	13.109	13.109	13.109	13.109	13.109	13.109	13.109	13.109	12.971	13.202	13.202	13.202	13.06	13.06	12.921	12.921	12.921	12.782	12.64	12.64	12.498	12.078	11.936	11.936	11.936
YKL209C	2.33	2.33	2.469	2.7	2.7	2.7	2.7	2.7	2.7	2.7	2.7	2.7	2.7	2.7	2.7	2.7	2.7	2.7	2.7	2.7	2.7	2.7	2.7	2.7	2.7	2.7	2.7	2.7	2.7	2.7	2.7	2.7	2.7	2.7	2.7	2.7	2.7	2.7	2.7	2.7	2.7	2.7	2.7	2.562	2.562	2.562	2.562	2.562	2.562
YLL063C	2.757	2.9	2.9	2.9	2.761	2.761	2.761	2.757	2.9	2.9	3.042	3.042	3.042	2.9	2.9	2.9	2.9	2.014	2.014	2.014	2.014	2.014	2.014	2.014	2.014	2.014	2.014	2.245	2.384	2.615	2.615	2.615	2.615	2.615	2.473	2.754	2.754	2.754	2.754	2.754	2.754	2.896	2.896	2.896	3.035	3.035	3.035	3.035	3.035
YDL194W	10.086	10.737	10.737	11.246	11.296	12.929	12.929	13.071	13.214	13.214	13.214	13.214	13.352	13.584	13.584	13.584	13.584	13.584	13.584	13.584	13.584	13.584	13.584	13.584	13.584	13.584	13.584	13.584	13.726	13.726	13.868	14.011	14.011	14.011	14.011	14.011	14.011	14.011	14.011	14.011	14.149	14.149	14.149	14.149	14.149	14.149	14.149	14.149	14.149
YML023C	7.268	7.268	7.268	7.268	7.268	7.268	7.499	7.73	7.73	8.381	8.524	8.524	8.524	8.755	8.755	8.755	8.755	8.897	8.897	8.897	8.897	8.897	8.897	8.897	8.897	8.897	8.897	8.897	8.897	8.897	8.897	8.897	8.897	8.897	8.897	8.897	8.759	8.759	8.762	8.905	8.627	8.627	8.627	8.627	8.627	8.77	8.631	8.631	8.492
YKL096W	0.42	0.42	0.42	0.42	0.42	0.42	0.42	0.42	0.42	0.42	0.42	0.42	0.42	0.42	0.42	0.42	0.42	0.42	0.42	0.42	0.42	0.42	0.42	0.42	0.42	0.42	0.42	0.42	0.42	0.42	0.42	0.42	0.42	0.42	0.42	0.42	0.42	0.42	0.42	0.42	0.42	0.42	0.42	0.42	0.42	0.42	0.42	0.42	0.42
YER165W	14.217	14.217	14.217	14.217	14.217	14.075	14.075	14.075	13.37	13.089	11.176	10.098	10.098	10.098	9.955	9.955	9.528	9.39	9.528	8.223	8.361	8.361	8.361	8.361	7.988	7.988	7.899	7.667	7.667	7.667	7.667	7.159	7.159	7.159	7.016	6.874	6.781	6.781	6.781	6.781	6.781	5.622	5.622	5.622	5.622	4.654	4.28	4.28	4.7
YOR172W	18.533	18.533	18.533	18.533	18.533	18.533	18.764	18.764	18.903	18.903	18.903	18.903	18.903	18.903	18.76	18.76	18.76	18.76	18.76	18.76	18.76	18.76	18.76	18.76	18.76	18.76	18.76	18.76	18.76	18.76	18.76	18.76	18.76	18.76	18.76	18.76	18.76	18.76	18.76	18.76	18.76	18.76	18.76	18.76	18.76	18.76	18.76	18.76	18.76
YJL093C	7.147	7.147	7.147	7.008	7.008	6.866	6.866	6.723	6.723	6.723	6.723	6.723	6.723	6.585	6.585	6.585	6.585	6.442	6.442	6.442	6.442	6.442	6.442	5.788	5.507	5.507	5.507	5.368	5.368	4.806	4.521	4.521	4.521	4.521	4.521	4.521	4.521	4.521	4.521	4.521	4.521	2.611	2.469	2.469	2.469	2.469	2.238	2.238	2.238
YIL149C	2.327	2.327	2.327	2.188	2.188	2.049	2.049	2.049	2.049	2.049	2.049	2.049	1.911	1.911	1.911	1.911	0.793	0.793	0.793	0.793	0.793	0.793	0.793	0.793	0.793	0.793	0.793	0.793	0.374	0.374	0.374	0.374	0.374	0.374	0.374	0.374	0.231	0.231	0.231	0.231	0.231	0.231	0.231	0.231	0.231	0.231	0.231	0.231	0.231
YPR088C	5.568	5.568	5.988	6.688	8.125	8.873	8.873	8.873	8.873	8.873	8.873	8.873	9.157	9.157	9.157	9.157	9.157	9.157	9.157	9.157	9.157	9.296	9.296	9.573	9.805	10.228	11.861	12.373	12.373	12.373	12.373	12.373	12.373	12.512	12.512	12.512	12.743	12.743	12.743	12.743	12.882	12.882	12.882	12.882	12.882	12.882	12.882	12.882	12.882
YDR430C	10.307	10.307	10.307	10.307	10.307	10.307	10.449	10.31	10.31	9.709	9.432	9.432	9.432	9.663	10.037	10.037	10.037	10.037	10.037	10.037	10.037	9.894	10.31	10.591	10.591	10.73	11.1	11.1	11.1	11.1	11.1	11.1	11.1	11.1	11.1	11.1	11.239	11.239	11.239	11.239	11.239	11.239	11.239	11.239	11.239	11.1	11.1	11.1	11.1
YBL001C	13.157	13.295	13.295	13.295	13.295	13.295	13.434	13.434	13.434	13.576	13.576	13.576	13.576	13.576	13.576	13.576	13.576	13.576	13.576	13.576	13.576	13.576	13.576	13.576	13.576	13.576	13.576	13.576	13.434	13.292	13.292	13.292	13.292	13.292	13.292	13.292	13.011	13.011	13.011	13.011	13.011	13.011	13.011	13.011	13.011	13.011	13.011	13.011	12.779
YFR031C	8.161	8.624	8.396	8.254	8.254	8.254	8.396	8.396	8.396	8.396	8.396	9.051	8.681	8.681	8.681	8.681	8.681	8.681	8.681	8.681	8.542	8.542	8.403	8.122	8.122	8.261	7.984	7.984	7.984	7.984	8.126	7.841	7.841	8.585	8.585	8.585	8.585	8.585	8.585	8.585	8.585	8.308	7.934	7.799	7.799	7.799	7.799	7.799	7.657
YLR321C	6.993	6.993	6.993	6.993	7.225	7.225	7.363	7.363	7.363	7.502	7.644	7.783	8.064	8.064	8.203	8.203	8.203	8.203	8.203	8.203	8.203	8.203	8.203	8.203	8.203	8.203	8.345	8.854	8.854	9.316	9.316	9.316	9.316	9.316	9.316	9.316	9.316	9.316	9.316	9.316	9.316	9.316	9.316	9.316	9.316	9.316	9.178	9.178	9.178
YDR004W	4.123	4.123	4.262	4.262	4.262	4.262	4.262	4.262	4.265	4.265	4.265	4.543	4.543	4.685	4.685	4.685	4.685	4.685	4.685	4.685	4.685	4.685	4.685	4.685	4.824	4.824	4.824	4.966	4.966	5.386	5.386	5.386	5.617	5.617	5.617	6.133	6.133	6.133	6.133	6.133	6.133	6.133	6.133	5.991	5.991	5.991	5.991	5.991	5.852
YBR289W	5.229	5.229	5.229	4.343	4.343	4.07	3.931	4.07	4.212	4.212	4.354	4.354	4.354	4.212	4.212	4.212	4.351	4.351	4.351	4.351	4.351	4.351	4.351	4.351	3.785	5.045	5.045	5.045	5.045	5.045	5.045	5.045	4.813	4.813	4.813	4.813	4.813	5.418	5.418	5.418	5.418	5.418	5.418	5.418	5.418	5.418	5.28	5.28	6.027
YHR070W	9.947	9.805	9.805	9.805	9.805	9.805	9.805	10.082	10.082	10.545	10.683	11.053	11.053	11.053	12.655	12.655	12.655	12.655	12.655	12.793	12.932	12.932	12.932	12.932	12.932	13.537	13.537	13.537	13.537	13.537	13.537	13.537	13.537	13.537	13.537	13.537	13.537	13.537	13.537	13.537	13.537	13.537	13.537	13.537	13.537	13.537	13.306	13.306	13.306
YNR066C	1.768	1.768	1.768	1.395	1.395	1.395	1.395	1.395	1.395	1.395	1.395	1.395	1.537	1.814	1.814	1.814	1.814	1.814	1.957	2.095	2.095	2.095	2.095	2.095	2.095	2.095	2.095	2.095	1.957	1.957	1.957	1.957	1.957	1.957	1.957	1.957	1.957	1.957	1.957	1.957	1.957	1.957	1.957	1.587	1.587	1.587	1.355	1.355	1.355
YNL232W	11.157	11.157	11.157	11.157	11.157	11.015	11.015	11.015	11.015	11.015	11.015	11.015	11.015	11.015	11.015	11.015	11.015	11.015	10.502	10.221	10.221	10.221	10.221	10.221	9.99	9.848	9.709	9.709	9.709	9.709	9.709	9.709	9.709	9.709	9.147	8.916	8.916	8.916	8.916	8.916	8.916	8.916	8.407	8.407	8.126	7.984	7.984	7.841	7.703
YMR299C	7.287	7.287	7.287	7.287	7.287	7.287	6.917	6.917	6.917	6.685	6.173	6.031	6.031	6.031	6.031	5.558	6.07	7.376	8.215	8.215	9.844	9.844	9.986	10.267	10.41	10.41	10.41	10.641	11.015	10.73	10.73	10.78	10.78	10.78	11.427	11.427	11.566	11.566	11.566	11.566	11.566	11.566	11.334	11.334	11.334	11.761	11.623	11.669	11.669
YLR370C	7.955	7.955	7.955	7.955	7.955	7.955	7.955	8.094	8.094	8.236	8.236	8.236	8.236	8.236	8.236	8.236	8.375	8.375	8.513	8.513	8.513	8.513	8.513	8.513	8.513	8.652	8.652	8.652	8.652	8.652	8.652	8.652	8.652	8.652	8.652	8.652	8.652	8.652	8.652	8.652	8.652	8.652	8.652	8.652	8.652	8.652	8.652	8.652	8.652
YML131W	4.749	4.749	4.891	5.034	5.599	5.973	6.204	6.204	6.204	6.204	6.204	6.204	6.204	6.204	6.204	6.204	6.944	6.944	6.944	6.944	6.944	6.944	6.944	6.806	6.806	6.806	6.806	6.806	6.806	6.806	6.806	7.083	7.083	7.083	7.083	7.083	7.083	7.083	7.083	7.083	7.499	7.638	7.638	7.776	7.641	7.641	7.641	7.641	7.784
YHR164C	3.177	3.177	3.177	3.177	3.177	3.177	2.946	2.946	2.946	2.946	2.946	2.946	3.177	3.177	3.177	3.177	3.177	3.177	3.177	3.177	3.177	3.177	3.177	3.177	3.177	3.177	3.035	3.035	2.896	2.896	3.038	3.038	3.551	3.551	3.551	3.689	3.689	3.689	3.689	3.689	3.547	3.547	3.547	3.547	3.686	3.686	3.686	3.686	3.686
YPL176C	8.272	8.699	9.581	10.84	10.84	10.84	10.979	10.979	10.979	10.979	10.979	10.979	10.979	10.979	11.402	11.402	11.402	11.402	11.402	11.402	11.402	11.402	11.402	11.402	11.402	11.402	11.402	11.402	11.402	11.634	11.634	11.634	11.634	11.634	11.634	11.634	11.634	11.634	11.634	11.634	11.634	11.634	11.634	11.634	11.634	11.634	11.634	11.495	10.609
YOR021C	11.93	11.93	12.069	12.069	12.763	12.763	12.763	12.763	12.763	12.902	12.902	12.902	12.902	13.044	13.275	13.275	13.275	13.275	13.275	13.275	13.275	13.275	13.275	13.275	13.275	13.275	13.133	13.133	13.133	13.133	13.133	13.133	13.133	13.133	13.133	13.133	13.133	13.133	12.763	12.902	12.902	12.902	12.763	12.763	12.763	12.763	12.162	12.162	12.162
YLR033W	9.196	9.196	9.196	9.196	9.196	8.965	8.733	8.733	9.616	9.893	9.893	10.124	10.772	10.772	10.772	10.772	10.772	10.772	10.772	10.772	10.772	10.772	10.772	10.772	10.772	10.772	10.772	10.772	10.772	10.772	10.772	10.772	10.772	10.772	10.772	10.918	10.775	10.775	10.775	10.775	10.775	10.775	10.775	10.775	10.775	10.914	10.914	10.914	10.914
YNL157W	11.861	11.861	11.861	11.861	11.861	11.861	10.267	10.267	10.267	10.267	10.406	10.406	10.406	10.406	10.406	10.406	10.125	9.84	9.74	9.74	9.74	9.74	9.602	9.602	9.459	9.459	9.228	9.228	8.947	8.947	8.947	8.947	8.527	8.616	8.474	8.474	8.474	8.474	6.973	5.205	5.066	5.486	5.486	5.486	5.625	5.995	5.995	5.995	5.995
YJR045C	8.911	8.911	8.911	8.911	8.911	8.911	8.911	8.911	8.769	8.769	8.769	8.769	8.769	8.769	8.627	8.627	8.484	8.484	8.484	8.342	8.342	8.342	8.342	8.342	8.203	8.203	8.203	8.065	8.065	8.065	8.065	8.065	8.065	7.922	7.922	7.922	6.66	6.66	6.66	6.66	6.66	6.66	6.66	6.66	6.66	6.66	5.18	3.87	3.732
YLR378C	4.151	4.151	4.151	3.87	3.589	3.589	3.589	3.451	3.451	3.451	3.451	3.312	3.312	3.312	3.312	3.312	3.312	2.611	2.416	2.184	2.184	2.184	2.184	2.184	2.184	2.184	2.184	2.184	2.184	1.579	1.441	1.302	1.302	1.302	1.302	1.302	1.302	1.302	1.302	1.302	1.302	1.302	1.302	1.302	1.302	1.302	1.302	1.444	1.444
YER178W	10.331	10.331	10.331	10.331	10.331	10.331	10.331	10.331	10.331	10.331	10.331	10.331	10.331	10.189	10.189	10.189	10.189	10.05	10.05	10.189	10.189	10.189	10.189	10.189	10.189	10.189	10.189	10.189	10.05	10.05	10.05	10.05	10.05	10.05	10.054	10.054	10.428	10.566	10.566	10.847	10.847	10.847	10.847	10.847	10.847	10.847	10.847	10.847	10.847
YCL057W	13.566	13.424	13.424	13.192	13.192	13.05	12.819	12.68	12.68	12.68	12.68	12.68	12.68	12.403	12.403	12.403	12.403	12.403	12.403	12.403	12.403	12.403	12.403	12.403	12.403	12.403	11.755	11.613	10.905	10.905	10.905	10.905	10.905	10.905	10.905	10.905	10.905	10.763	10.763	10.62	10.62	10.62	10.62	10.62	10.62	10.62	10.62	10.482	10.343
YOR165W	4.109	4.109	4.109	4.109	4.109	4.251	4.394	4.675	4.675	4.906	5.048	5.048	5.048	4.817	5.191	5.191	6.126	6.126	6.126	6.404	7.525	7.525	7.898	9.108	9.108	9.108	9.389	9.246	9.385	9.385	9.524	9.524	9.524	9.524	9.524	9.524	9.524	9.755	9.755	9.755	9.755	9.755	9.755	9.755	9.755	9.755	9.755	9.755	9.755
YLR154C	3.778	3.921	3.921	3.921	3.921	3.921	3.921	3.921	3.921	3.921	3.921	3.921	3.921	3.921	3.921	3.921	3.316	2.803	2.803	2.522	2.522	2.384	2.384	2.384	2.384	2.384	2.384	2.384	2.384	2.384	2.384	2.384	2.384	2.384	2.384	2.384	2.384	2.384	1.363	1.131	1.131	0.847	0.847	0.562	0.562	0.562	1.957	2.704	2.704
YNL025C	6.809	6.809	6.671	6.671	6.671	6.809	7.041	7.923	7.923	7.923	7.923	7.923	7.923	8.154	8.154	8.154	8.154	8.154	8.154	8.154	8.154	8.154	8.012	8.012	8.151	8.151	8.151	8.151	8.151	8.151	8.151	7.827	7.83	8.062	8.062	8.062	8.062	8.062	7.923	7.923	8.062	8.062	8.062	8.062	8.062	7.83	7.83	7.83	7.599
YDR384C	3.597	3.597	3.085	3.085	3.085	3.085	3.085	3.455	3.594	3.594	3.594	3.594	4.846	4.846	4.846	5.355	5.355	5.355	5.355	5.355	5.355	5.355	5.355	5.355	5.355	5.355	5.355	5.212	5.212	5.212	5.351	5.351	5.351	5.493	5.493	5.493	5.493	5.493	5.493	5.493	5.262	5.262	5.262	5.493	5.493	5.493	5.493	5.493	5.493
YDL131W	1.583	1.583	1.583	1.583	1.352	1.213	0.843	0.843	0.843	0.843	0.843	0.843	0.843	0.843	0.843	0.843	0.843	0.843	0.843	0.982	0.982	0.982	0.982	0.982	0.982	0.982	0.982	0.982	0.982	0.982	0.982	1.124	1.124	1.124	1.498	1.498	1.498	1.498	1.498	1.498	1.498	1.498	1.498	1.498	1.498	1.498	1.359	1.217	1.217
YKR071C	5.956	5.956	5.956	6.098	6.098	6.098	6.098	6.098	6.098	6.098	5.867	5.867	5.404	4.892	4.753	4.291	4.291	4.291	4.291	4.291	4.291	4.433	4.202	4.202	4.202	4.202	4.202	4.063	4.063	4.063	3.689	3.689	3.689	3.689	3.689	3.689	3.689	3.689	3.689	3.689	3.689	3.316	2.946	2.946	2.946	2.946	2.946	2.946	2.946
YNL068C	7.758	7.901	7.901	7.901	7.901	7.901	7.901	8.039	7.897	7.897	7.897	7.897	7.897	7.897	7.897	7.897	7.897	7.897	7.897	7.897	7.897	7.897	7.897	7.897	7.897	7.897	7.897	7.897	7.758	7.897	7.755	7.847	7.847	7.847	7.847	7.847	7.847	7.847	7.847	7.293	6.866	6.076	5.795	5.795	5.795	5.795	5.795	5.934	5.934
YGR118W	2.188	2.188	2.046	2.046	1.071	0.932	0.793	0.793	0.793	0.793	0.793	0.651	0.512	0.512	0.512	0.374	0.142	0.142	0.142	0.142	0.142	0.142	0.142	0.142	0.142	0.142	0.142	0.142	0	0	0	0	0	0	0	0	0	0	0	0	0	0	0	0	0	0	0	0	0
YML032C	6.617	6.617	6.849	6.987	7.126	7.411	7.969	7.738	9.275	9.275	9.275	9.275	9.275	9.275	9.417	9.417	9.702	9.84	9.84	9.84	9.84	9.84	10.634	11.146	11.146	11.146	11.146	11.146	11.146	11.146	11.146	11.146	11.427	11.427	11.566	11.708	11.708	11.708	11.708	11.708	11.708	11.708	11.708	11.708	11.615	11.896	12.128	12.128	12.128
YMR079W	13.448	13.448	13.448	13.448	13.448	13.448	13.448	13.448	13.448	13.448	13.448	13.448	13.448	13.448	13.448	13.448	13.448	13.448	13.448	13.59	13.59	13.59	13.59	13.733	13.733	13.733	13.733	13.733	13.733	13.733	13.733	13.733	13.733	13.733	13.733	13.733	13.733	13.594	14.014	14.014	14.014	14.014	14.014	14.014	14.014	14.014	14.014	14.014	14.014
YIL152W	6.571	6.571	6.571	6.714	6.571	6.571	6.34	6.34	6.34	6.34	6.34	6.34	6.34	6.34	6.34	6.34	6.34	6.34	6.34	6.201	6.201	6.201	5.828	5.458	5.596	5.596	5.596	5.454	5.454	5.454	5.454	5.315	5.315	5.315	5.315	5.547	5.778	6.055	5.913	5.913	5.913	5.913	5.031	5.031	5.031	4.244	4.806	4.945	4.945
YML127W	12.858	12.858	12.858	12.858	12.858	12.858	12.858	12.858	12.858	12.858	12.858	12.858	12.858	12.858	12.858	12.858	12.858	12.858	12.858	12.858	12.858	12.716	12.716	12.716	12.716	12.716	12.716	12.716	12.854	12.854	12.854	12.854	12.854	12.854	12.854	12.854	12.854	12.854	12.854	12.854	12.854	12.854	12.854	12.854	12.854	12.854	12.854	12.854	12.577
YCR095W-A	6.158	7.041	7.041	7.041	7.041	7.041	7.041	7.041	6.902	7.133	7.692	8.111	7.973	7.973	7.973	7.973	7.973	7.973	7.973	8.257	8.396	8.396	8.396	8.396	8.396	8.396	8.396	8.396	8.396	8.396	8.396	8.396	8.396	8.627	8.859	8.859	8.997	9.14	9.14	9.14	9.14	9.14	9.14	9.14	9.14	9.14	9.14	9.14	9.14
YER009W	7.735	7.735	7.873	8.667	8.667	9.364	9.364	10.058	10.058	10.058	10.058	9.919	9.688	10.111	11.047	11.047	11.189	11.933	11.933	11.933	11.933	11.933	11.933	11.933	11.933	11.933	11.933	11.933	11.933	11.933	11.933	12.164	12.164	12.164	12.164	12.164	12.164	12.025	12.868	12.868	12.868	12.868	12.868	12.868	12.868	12.868	12.868	12.868	12.868
YPL144W	8.801	8.801	8.801	8.57	8.57	8.57	8.57	8.57	8.57	8.57	8.292	8.292	7.687	7.687	7.687	5.218	4.799	4.521	4.521	4.521	4.379	4.379	4.237	4.237	4.237	4.237	4.237	4.468	4.468	4.468	4.607	4.375	4.375	4.375	4.375	4.375	4.375	4.375	3.728	3.728	3.728	3.728	3.728	3.728	3.728	3.728	3.728	3.728	3.728
YCR071C	7.464	7.464	6.952	6.809	7.225	9.271	9.271	9.872	9.872	9.872	9.872	9.872	9.872	10.011	10.011	9.869	10.52	10.52	10.52	10.52	10.52	10.52	10.52	10.52	10.52	10.609	11.776	11.914	11.914	11.914	12.053	12.053	12.053	12.195	12.427	12.427	12.427	12.427	12.427	12.427	12.427	12.427	12.427	12.427	12.427	12.704	12.704	12.704	12.704
YMR316W	8.434	8.434	8.573	8.573	8.573	8.573	8.573	8.854	8.854	8.992	9.558	9.558	9.558	9.558	9.558	9.558	9.558	9.558	9.558	9.558	9.558	9.928	9.928	9.928	9.928	9.928	10.07	10.07	10.07	10.07	10.07	10.07	10.07	10.07	10.07	10.07	10.07	10.07	10.07	10.213	10.213	10.213	10.444	10.444	10.444	10.444	10.444	10.444	10.444
YAL044C	13.864	15.4	15.4	15.4	15.262	15.262	15.262	15.262	15.681	15.681	15.959	16.24	16.471	16.471	16.332	16.332	16.475	16.475	16.475	16.475	16.475	16.332	17.777	18.282	18.282	18.566	18.566	18.566	18.566	18.566	18.566	18.566	19.082	19.082	19.082	19.082	19.082	19.082	19.082	19.082	19.082	19.082	19.082	19.082	19.082	18.944	19.086	19.086	19.086
YMR284W	7.311	7.168	7.168	7.168	7.168	7.168	7.168	7.168	7.168	7.168	7.168	7.168	6.19	5.45	5.45	4.099	3.22	3.22	2.708	2.708	2.427	2.658	2.658	2.658	2.658	2.658	2.658	2.658	2.427	2.284	2.284	2.284	2.053	1.541	1.541	1.541	1.541	1.541	1.541	1.541	1.541	1.772	1.772	3.683	3.683	3.683	3.821	3.821	3.821
YDR054C	0.658	0.658	0.658	0.658	0.658	0.658	0.658	0.658	0.658	0.658	0.658	0.658	0.658	0.658	0.658	0.658	0.658	0.658	0.658	0.658	0.658	0.658	0.658	0.658	0.658	0.658	0.658	0.658	0.658	0.658	0.658	0.658	0.658	0.658	0.658	0.658	0.658	0.658	0.658	0.658	0.658	0.658	0.658	0.516	0.516	0.516	0.516	0.516	0.516
YHR110W	4.432	4.432	4.432	4.432	4.432	4.664	4.806	4.806	7.965	7.965	7.823	8.054	7.916	7.916	7.773	8.005	8.147	9.033	9.033	9.033	9.033	9.175	9.46	9.599	9.599	9.599	9.599	9.599	9.599	9.599	9.599	9.599	9.599	10.392	10.392	10.392	10.392	10.392	10.392	10.531	10.531	10.531	10.531	10.531	10.531	10.531	10.531	10.392	10.392
YGR150C	4.721	3.781	3.639	3.635	3.358	3.497	4.013	4.155	4.155	4.155	3.454	3.597	3.362	3.362	4.294	4.294	4.294	4.941	4.941	4.941	4.941	4.941	4.941	5.08	5.08	5.08	5.08	5.08	5.311	5.311	5.311	5.311	5.172	5.172	5.172	5.404	5.404	6.055	6.055	6.055	6.055	6.055	6.055	5.823	5.823	6.101	6.467	6.606	6.887
YOL155C	6.282	6.282	6.282	6.282	6.282	6.282	6.884	6.884	6.884	6.884	7.022	7.022	7.022	7.022	7.022	7.165	7.303	7.303	7.303	7.303	7.022	7.022	7.022	7.022	7.165	7.161	7.905	7.905	7.905	7.905	7.905	8.189	8.189	8.051	8.051	8.051	8.051	7.77	7.77	7.965	8.104	8.104	8.104	8.104	8.246	8.246	8.246	8.246	8.246
YHL042W	10.869	11.15	11.15	11.292	11.061	11.061	11.758	11.851	11.851	11.851	11.851	11.709	11.289	11.289	11.147	10.773	10.912	10.912	10.912	11.282	11.282	11.282	11.566	11.566	11.566	11.566	11.424	11.424	11.563	12.079	12.079	12.079	12.079	11.847	11.847	11.847	11.847	11.57	11.289	11.428	11.147	11.147	11.147	11.008	9.983	10.08	9.848	9.848	9.848
YOR299W	1.025	1.167	1.167	1.167	1.167	1.167	1.167	1.167	1.167	1.167	1.167	1.167	1.167	1.167	1.167	1.167	1.028	1.028	1.028	1.028	1.028	0.886	0.886	0.886	0.516	0.516	0.658	0.658	0.658	0.658	0.658	0.658	0.658	0.658	0.658	0.658	0.658	0.658	0.658	0.89	0.89	0.89	0.89	0.89	0.89	0.89	0.89	0.89	0.89
YLR120C	12.69	12.921	12.921	12.921	12.921	12.921	12.921	12.69	12.69	12.548	12.548	12.548	12.409	12.409	12.409	12.409	12.409	12.409	12.409	12.409	12.409	12.409	11.946	11.946	11.946	11.946	11.808	11.808	11.808	11.669	11.669	11.669	11.669	11.669	11.811	11.811	11.811	11.811	11.811	11.811	10.509	9.947	9.759	9.759	9.759	9.759	9.759	9.759	9.759
YNR063W	2.565	2.565	2.565	2.565	2.565	2.334	1.733	1.501	1.501	1.501	1.501	1.501	1.501	1.501	1.501	1.501	1.501	1.501	1.501	1.501	1.501	1.501	1.359	1.359	1.359	1.359	1.359	1.359	1.359	1.359	1.359	1.359	1.359	1.359	1.359	1.359	1.359	1.359	1.359	1.359	1.359	1.359	1.359	1.359	1.498	1.64	1.64	1.64	1.64
YLR168C	6.674	6.674	6.531	6.531	6.531	6.674	6.674	6.674	6.674	6.674	6.674	6.393	6.393	6.393	6.393	6.393	6.393	6.393	6.393	6.393	6.393	6.393	6.393	6.393	6.393	6.393	6.393	6.393	6.393	6.25	5.831	5.599	5.599	5.738	5.738	5.738	5.738	5.877	5.877	5.877	5.877	5.877	5.877	5.877	5.738	5.738	5.877	6.015	6.015
YPL098C	6.713	6.713	6.944	6.944	6.944	6.944	7.087	6.663	6.802	6.802	6.802	6.802	6.525	6.756	6.525	6.525	6.525	6.155	6.155	6.155	6.155	6.155	6.155	6.155	6.293	6.293	6.293	6.293	6.293	5.781	5.781	4.248	3.967	3.967	4.198	4.337	4.479	7.041	7.041	7.041	6.81	6.81	7.041	8.066	9.56	9.702	10.357	10.357	10.357
YCL059C	7.087	7.225	6.709	6.709	6.941	6.941	6.941	6.941	6.941	7.595	7.595	7.595	8.157	8.157	8.157	8.157	8.157	8.157	8.3	8.581	8.865	9.004	9.004	9.004	9.004	9.004	9.004	9.004	9.004	9.004	9.004	9.004	9.004	9.004	9.143	9.513	9.513	9.513	9.513	9.651	9.651	9.651	9.79	9.79	9.79	9.79	9.79	9.79	9.79
YLR097C	5.543	5.543	5.543	5.543	5.774	5.774	5.636	5.636	5.867	5.027	5.027	5.027	5.027	5.027	4.75	5.034	5.315	5.596	8.247	8.247	8.247	8.247	8.297	8.955	8.955	8.955	9.375	10.438	11.747	11.979	12.349	14.081	14.081	14.22	14.22	14.22	14.22	14.22	14.22	13.473	13.241	13.241	13.241	13.241	13.241	13.241	13.241	13.241	13.384
YHL034C	4.885	5.027	5.027	5.027	5.027	5.027	5.027	5.027	5.027	5.027	5.027	5.027	5.027	5.027	5.027	5.027	5.027	5.027	5.027	5.027	4.746	4.746	4.469	4.326	4.326	4.184	4.184	3.953	3.953	3.953	3.953	3.668	3.067	3.067	3.067	3.067	3.067	3.067	3.067	2.835	2.835	2.835	2.974	2.974	2.974	2.604	2.604	2.604	2.604
YML070W	3.027	3.027	3.166	3.305	3.305	3.305	3.305	3.305	3.305	3.443	4.837	5.211	5.723	5.955	5.955	5.955	5.955	5.955	6.325	6.325	6.325	6.325	6.325	6.325	6.325	6.556	6.695	6.695	6.695	6.695	6.695	6.695	6.695	6.695	6.556	6.787	6.787	6.787	6.787	7.072	7.072	7.072	7.072	7.072	7.072	7.072	7.072	7.072	7.072
YHR022C-A	8.221	8.221	8.221	8.221	8.221	8.221	8.221	7.136	7.001	6.858	6.858	6.858	6.858	6.858	6.858	6.858	6.858	7.001	7.001	7.001	7.001	7.001	5.742	5.738	5.457	5.457	4.891	4.891	4.891	4.891	4.891	4.518	4.518	4.286	3.597	3.597	3.597	3.597	3.597	3.084	3.084	3.084	3.084	2.853	2.853	2.853	2.853	2.572	2.06
YIL022W	8.36	8.36	8.36	8.36	8.36	8.36	8.503	8.503	8.503	8.503	8.503	8.36	8.36	8.36	8.36	8.36	8.36	8.36	8.36	8.36	8.36	8.36	8.36	8.36	8.36	8.36	8.36	8.36	8.36	8.453	8.453	8.453	8.453	8.453	8.453	8.453	8.453	8.453	8.453	8.453	8.453	8.453	8.453	8.453	8.453	8.453	8.453	8.453	8.453
YLR301W	6.094	5.72	5.717	5.717	5.717	5.717	5.717	4.931	4.931	4.699	4.699	4.415	4.418	4.28	4.28	4.28	2.796	2.519	2.287	2.287	2.287	2.287	2.149	2.287	2.287	2.43	2.43	2.568	2.568	2.8	2.803	2.661	3.124	3.124	3.262	3.262	3.401	3.54	3.682	3.682	3.682	3.824	4.892	5.913	5.913	6.055	5.824	5.824	6.055
YBR054W	8.559	8.559	8.559	8.559	8.559	8.702	8.702	8.844	8.844	8.844	8.844	8.844	9.075	8.937	8.937	8.937	8.937	8.937	8.937	9.079	9.079	9.079	9.079	9.079	9.079	8.94	8.57	8.57	8.428	8.286	8.286	8.286	8.286	8.286	8.286	8.286	8.147	8.147	8.147	8.147	7.642	7.784	7.784	7.784	7.784	7.784	7.784	7.646	7.646
YGL194C-A	5.372	5.372	5.372	5.515	5.372	5.372	5.372	5.372	5.372	5.372	5.372	5.372	5.23	5.372	5.604	5.234	5.465	5.465	5.465	5.465	5.465	5.465	5.465	5.465	5.465	5.465	5.465	5.326	5.415	5.554	5.554	5.554	5.554	5.554	5.504	5.504	5.647	5.647	5.647	5.647	5.647	5.647	5.415	5.273	5.273	5.785	6.34	6.34	6.852
YHR057C	4.426	4.426	4.426	4.194	4.194	4.194	4.194	3.913	3.771	3.771	3.771	3.771	3.444	3.305	3.305	3.537	3.537	3.537	3.537	3.163	3.163	3.163	3.163	2.192	2.049	2.839	3.632	5.458	5.458	5.596	6.714	6.852	6.852	7.226	8.397	8.535	8.535	8.535	8.678	8.678	9.236	9.236	9.378	9.894	9.894	9.894	9.894	9.894	9.894
YMR312W	0.939	0.939	0.939	0.939	0.939	0.939	0.939	0.939	0.939	0.939	0.939	0.939	0.939	0.939	0.939	0.939	0.708	0.566	0.427	0.285	0.285	0.285	0.285	0.285	0.285	0.285	0.285	0.285	0.285	0.285	0.285	0.285	0.285	0.285	0.285	0.142	0.142	0.142	0.142	0.142	0.142	0.142	0.142	0.142	0.142	0.142	0.142	0.142	0.142
YDR345C	1.217	1.217	1.217	1.217	1.217	1.217	1.217	1.448	1.448	1.448	1.448	1.448	1.448	1.448	1.448	1.448	1.448	1.448	1.448	1.448	1.448	1.448	1.448	1.306	1.306	1.306	1.306	1.306	1.306	1.306	1.306	1.306	1.306	1.306	1.306	1.306	1.306	1.306	1.167	1.167	1.167	1.167	1.167	1.167	1.167	0.886	0.655	0.655	0.655
YGL110C	11.022	11.022	11.022	11.022	11.018	11.018	11.018	11.018	11.295	11.295	11.295	11.295	11.295	11.295	11.295	11.295	10.783	10.783	10.552	10.555	10.555	10.698	10.698	10.698	9.815	10.1	10.328	9.715	9.715	10.089	10.374	10.374	10.605	10.605	10.747	10.747	10.747	10.747	10.747	10.516	10.516	10.516	10.516	9.865	9.495	9.495	9.776	9.776	10.477
YBL011W	8.176	8.176	8.176	8.037	8.037	7.752	7.752	7.614	7.614	7.614	7.752	7.752	7.895	7.895	7.895	7.895	7.752	7.61	7.61	7.468	7.468	7.891	8.311	8.592	8.592	8.592	8.592	8.823	8.962	8.962	9.943	9.943	9.943	10.317	10.456	10.456	10.598	10.598	10.456	10.826	10.826	10.826	10.826	10.826	10.826	10.826	11.11	11.11	11.11
YJR112W	6.428	6.713	6.713	6.713	6.713	6.713	6.713	6.944	6.944	7.083	7.083	7.222	7.222	7.364	7.503	7.503	7.503	7.503	7.503	7.503	7.734	7.734	7.734	7.734	7.734	7.734	7.734	7.734	7.734	7.734	7.734	7.734	7.734	7.734	7.734	7.734	7.734	8.015	8.015	8.015	8.015	8.015	8.015	8.015	8.015	8.015	8.015	8.015	8.015
YNL044W	12.259	12.864	13.141	13.284	13.703	13.703	14.305	14.305	14.305	14.305	14.305	14.305	14.305	14.305	14.536	14.536	14.536	14.678	14.817	14.956	14.863	14.863	15.144	15.144	15.375	15.375	15.375	15.375	15.514	15.514	15.514	15.514	15.514	15.514	15.144	15.144	15.144	15.144	15.283	15.283	15.283	15.283	15.283	15.283	15.283	15.283	14.909	14.446	14.446
YMR301C	7.901	7.901	7.901	7.901	7.759	7.901	7.901	8.04	8.271	8.271	8.734	9.015	9.292	9.292	9.292	9.292	9.292	9.292	9.292	9.292	9.666	9.947	9.947	9.947	10.089	10.089	10.089	10.089	10.089	10.089	9.769	9.769	9.769	9.769	9.769	10	10.143	10.143	10.143	10.143	10.143	10.143	10.281	10.281	10.281	10.281	10.281	10.281	10.281
YMR308C	6.159	6.159	6.159	6.436	6.436	6.436	6.436	6.436	6.436	6.899	6.899	6.899	6.899	6.899	6.899	6.899	6.899	6.899	6.899	6.668	6.668	6.436	6.159	6.159	6.159	6.159	6.159	6.159	6.159	6.159	6.159	6.159	5.878	5.739	5.739	5.739	5.739	5.739	5.369	5.369	5.138	5.138	5.138	5.138	5.138	5.138	4.768	4.768	4.768
YDR118W	2.522	2.522	2.291	1.921	1.779	2.665	2.665	2.665	2.665	2.665	2.665	2.807	2.807	2.807	2.807	2.946	3.547	4.479	6.251	6.482	6.482	6.482	6.482	6.482	6.482	6.906	6.906	6.906	6.906	6.906	7.137	7.276	7.276	7.276	7.276	7.881	7.881	7.881	7.881	7.881	7.881	7.881	8.158	9.086	9.599	9.737	9.737	9.737	9.737
YOR212W	0.509	0.509	0.509	0.509	0.509	0.509	0.509	0.509	0.277	0.277	0.277	0.277	0.277	0.277	0.277	0.277	0.277	0.277	0.277	0.277	0.277	0.277	0.277	0.139	0.139	0	0	0	0	0	0	0	0	0	0	0	0	0	0	0	0	0	0	0	0	0	0	0	0
YNL316C	10.232	10.232	10.232	10.232	10.232	10.232	10.232	10.232	10.232	10.232	9.667	9.574	9.435	9.435	9.435	9.435	9.297	9.297	8.784	8.642	8.642	8.642	8.642	8.642	8.361	8.361	8.361	8.08	7.422	6.393	5.881	5.881	5.881	5.881	5.881	5.315	5.084	4.714	4.714	4.714	4.198	3.913	3.771	3.917	4.198	4.198	4.198	4.34	5.45
YDR306C	12.459	12.463	12.463	12.463	12.463	12.463	12.463	12.463	12.32	12.178	12.178	12.178	12.178	11.947	11.947	11.947	11.947	11.947	11.947	11.947	11.947	11.947	11.947	11.947	11.947	11.947	11.804	11.804	11.804	11.804	11.804	11.666	11.523	11.242	11.011	11.011	9.382	9.012	8.727	8.727	8.727	8.727	8.727	8.727	8.727	8.727	8.727	8.496	8.265
YMR094W	8.791	8.791	8.652	8.652	8.421	8.421	8.421	8.189	7.03	6.29	6.012	6.155	6.663	6.663	6.663	6.663	6.382	5.874	5.731	5.593	5.593	6.525	6.525	6.525	7.179	7.179	7.037	6.806	6.806	6.663	6.663	6.663	6.432	6.944	6.944	6.944	6.944	6.802	6.802	6.941	6.802	6.802	6.709	6.709	6.709	7.588	7.588	7.588	7.588
YDR465C	8.161	8.161	8.161	8.161	8.161	8.161	8.161	8.161	8.161	8.161	8.161	8.161	8.161	8.161	8.161	8.161	8.161	8.161	8.161	8.161	8.161	8.161	8.161	8.161	8.161	8.161	8.161	8.161	8.161	8.161	8.161	8.161	8.019	8.019	8.019	8.019	8.019	8.019	8.019	8.019	8.019	8.019	7.741	7.599	7.599	7.599	7.368	7.368	7.368
YGL153W	6.015	6.154	6.154	6.015	5.553	6.058	6.058	6.2	6.061	6.061	6.061	5.599	5.599	5.588	6.947	6.947	6.947	7.919	9.129	9.129	9.129	9.129	9.129	9.271	11.413	11.413	11.413	11.413	11.552	11.69	11.69	11.69	11.69	11.69	11.69	11.69	11.69	11.69	12.338	12.338	12.338	12.338	12.338	12.338	12.338	12.338	12.338	12.761	12.761
YDR214W	7.546	7.546	7.546	7.546	7.546	7.546	7.546	7.546	7.546	7.546	7.546	6.518	5.08	5.08	5.08	5.08	4.938	4.796	4.796	4.515	4.515	4.234	4.095	3.953	3.953	3.721	3.721	3.721	3.298	3.298	3.298	3.159	3.159	3.159	3.391	3.391	3.391	3.391	3.391	3.391	3.391	3.391	3.248	2.967	2.829	2.32	2.32	2.32	2.32
YCL045C	10.708	10.708	10.708	10.708	10.708	10.708	10.708	10.85	10.85	10.85	10.85	10.85	10.85	10.85	10.85	10.85	10.85	10.85	10.85	10.85	10.85	10.989	10.989	10.989	10.989	10.989	10.989	10.989	10.989	10.989	10.989	10.989	10.989	10.985	11.128	11.128	11.128	11.128	11.128	11.128	11.128	11.128	11.359	11.501	11.501	11.501	11.501	11.501	11.64
YAR018C	4.529	4.529	4.672	4.672	4.672	4.672	4.672	4.672	4.672	4.672	4.668	4.668	4.668	4.437	4.298	4.298	4.298	4.298	4.017	4.017	4.017	4.298	4.956	4.956	5.099	5.099	5.099	4.956	4.818	4.818	5.33	5.469	5.75	6.027	6.027	6.166	6.166	6.166	6.166	5.934	5.472	5.703	5.703	5.703	5.472	5.472	5.472	5.614	5.614
YDR244W	13.408	13.551	13.551	13.689	13.689	13.832	13.832	13.97	13.97	13.97	13.97	14.109	14.109	14.344	14.344	14.344	14.344	14.344	14.483	14.483	14.483	14.483	14.483	14.483	14.483	14.483	14.483	14.483	14.483	14.625	14.625	14.625	14.625	14.625	14.625	14.625	14.625	14.625	14.625	14.625	14.625	14.625	14.625	14.625	14.625	14.625	14.344	14.344	14.344
YJR108W	10.51	10.741	10.367	10.367	10.367	10.367	10.367	10.367	10.367	10.367	10.599	10.599	10.599	10.599	10.599	10.599	10.599	10.599	10.599	10.599	10.599	9.944	9.667	9.528	9.389	9.389	9.848	10.218	10.496	10.496	10.496	10.496	10.496	10.496	10.496	10.496	10.496	9.934	9.791	9.791	9.649	10.023	10.304	10.442	10.442	10.581	10.581	10.581	10.581
YOR251C	4.351	4.956	4.956	4.956	4.672	4.675	6.077	6.725	8.539	8.539	8.962	8.962	8.962	8.962	8.962	9.19	9.19	9.19	8.727	9.154	9.154	9.154	9.154	9.154	9.154	9.663	9.663	9.805	9.805	9.805	9.805	9.521	9.659	9.94	10.218	10.218	11.015	11.015	11.015	11.015	11.153	11.153	11.153	11.153	11.153	11.153	11.153	11.153	11.153
YKL068W	5.934	6.443	6.443	6.443	6.443	6.443	6.301	6.069	6.212	6.212	6.212	6.212	6.212	6.212	6.212	6.212	6.073	6.073	6.073	6.073	6.304	6.304	6.304	6.304	6.023	5.881	5.739	5.739	5.739	5.739	5.739	5.739	5.596	5.454	5.454	5.454	5.454	5.454	5.315	4.664	4.664	4.664	4.664	4.664	4.664	4.664	4.664	4.664	4.664
YOR137C	5.593	5.824	5.454	5.454	4.942	4.71	4.71	4.429	4.34	4.202	5.098	5.098	5.098	5.098	5.098	5.098	5.098	5.699	5.699	5.699	5.699	5.699	5.699	5.561	5.561	5.561	5.329	5.61	5.61	5.61	5.61	5.61	5.61	5.61	5.61	5.61	5.61	5.61	5.749	5.749	5.749	5.607	5.607	5.607	5.749	5.468	5.468	5.468	5.468
YDL045C	11.352	11.071	11.071	11.071	10.84	10.562	10.42	10.42	10.139	9.858	8.453	8.172	8.172	8.172	8.172	8.03	8.03	7.798	7.656	7.656	7.656	7.656	7.656	7.282	5.98	4.718	4.049	4.472	4.472	4.472	4.615	4.383	4.383	4.291	4.429	4.803	4.803	4.803	4.803	4.291	4.291	4.148	4.148	4.241	4.241	4.664	4.664	4.664	5.088
YBR160W	6.852	7.04	7.325	7.606	7.887	7.887	7.887	8.025	8.025	8.025	8.118	7.976	8.342	9.228	9.228	9.975	11.381	11.381	11.15	11.15	11.15	11.427	11.427	11.427	11.427	11.427	11.427	11.427	11.427	11.427	11.427	11.427	11.427	11.427	11.427	11.427	11.427	11.427	11.427	11.427	11.288	11.288	11.199	11.199	11.199	11.199	11.057	11.057	11.196
YDR052C	9.537	9.769	9.769	9.769	9.769	9.769	9.769	9.769	9.769	9.769	9.769	9.769	9.769	9.769	9.769	9.769	9.769	9.769	9.769	9.769	9.769	9.626	9.395	9.395	9.395	9.395	9.395	9.537	9.537	9.537	9.537	9.537	9.306	9.306	9.164	9.164	9.164	9.164	9.164	9.164	9.025	9.025	6.837	5.77	4.753	4.61	4.61	4.61	4.61
YFR003C	18.209	18.209	18.209	18.348	18.91	18.91	18.91	19.052	19.052	19.052	18.821	19.102	18.96	19.333	19.333	19.333	19.333	19.333	19.333	19.191	19.191	19.191	19.422	19.422	19.422	19.422	19.422	19.422	19.422	19.422	19.422	19.422	19.422	19.422	19.422	19.191	19.191	19.191	19.191	19.191	19.141	19.141	19.141	19.141	19.141	19.141	19.141	19.141	19.138
YGR191W	5.447	5.447	5.585	5.354	5.354	5.354	5.354	5.215	5.447	5.447	5.308	5.312	5.312	5.312	5.173	5.173	5.173	5.173	5.173	5.173	5.173	5.173	5.173	5.404	5.404	4.896	4.611	4.611	4.753	5.216	4.985	4.753	4.753	5.177	5.461	5.693	5.693	5.693	5.55	5.55	5.55	5.55	5.412	5.412	5.412	5.643	5.504	5.504	5.504
YPR138C	9.513	9.513	9.513	9.37	9.37	9.37	9.37	9.37	9.37	9.37	9.37	9.37	9.37	9.37	9.232	9.232	9.232	8.951	8.812	8.812	8.812	8.673	8.673	8.531	8.762	8.762	8.762	8.905	8.905	8.905	8.905	8.905	8.905	8.905	8.905	8.905	8.905	8.905	8.762	8.762	8.762	8.108	8.108	8.108	8.108	7.457	5.97	5.831	5.831
YMR258C	7.909	8.14	7.909	7.909	7.446	7.304	8.008	8.008	8.008	8.524	7.923	7.923	7.923	7.923	7.923	7.923	7.923	7.553	6.528	6.247	6.247	6.852	6.852	8.389	8.389	8.991	9.129	9.407	9.407	9.407	9.407	9.407	9.549	9.549	9.549	9.549	9.549	9.549	9.549	9.549	9.549	9.549	9.549	9.549	9.549	9.549	9.549	9.549	9.549
YPL189C-A	10.093	10.093	10.093	9.954	9.954	9.958	9.819	9.958	9.958	9.958	9.819	9.819	9.958	9.958	9.958	9.958	9.958	9.958	9.958	9.958	9.726	9.726	9.865	10.007	10.007	10.007	10.007	10.666	10.666	10.666	10.666	10.666	10.666	10.666	10.666	10.666	10.018	10.018	10.018	10.018	9.787	9.648	9.648	9.51	9.51	9.51	8.997	8.997	8.997
YLL001W	10.911	11.05	11.05	11.188	10.957	10.957	11.099	11.099	11.238	11.238	11.238	11.377	11.377	11.515	11.515	11.515	11.515	11.515	11.515	11.515	11.515	11.515	11.515	11.515	11.885	11.885	11.885	11.885	11.885	11.885	11.885	11.885	11.885	11.885	11.885	11.885	11.885	11.885	11.885	11.885	11.885	12.487	12.344	12.344	12.625	12.625	12.625	12.625	12.487
YML020W	6.795	6.795	6.795	7.258	7.258	7.258	8.67	8.67	8.67	8.67	8.67	8.67	8.809	8.809	8.809	8.809	8.809	8.809	9.04	9.04	9.04	9.272	9.272	9.41	9.41	9.553	10.065	10.204	10.204	10.204	10.065	10.065	10.065	10.065	10.342	10.342	10.342	10.342	10.342	10.204	10.204	10.204	10.204	10.204	10.204	10.204	10.061	10.061	10.061
YPL019C	4.515	4.515	4.515	4.657	4.657	4.657	4.657	4.657	3.778	3.636	3.355	3.216	3.636	3.636	3.636	3.636	3.405	3.405	3.266	2.896	2.473	2.473	2.33	2.473	3.127	4.344	4.344	4.344	4.344	4.344	4.483	4.483	4.483	4.483	4.856	5.365	5.504	5.504	5.504	5.504	5.504	5.504	5.646	5.646	5.646	5.646	5.646	5.646	5.646
YGR231C	12.576	12.576	12.576	12.576	12.576	12.576	12.576	12.576	12.576	12.576	12.576	12.576	12.576	12.576	12.576	12.576	12.576	12.576	12.576	12.576	12.576	12.576	12.576	12.576	12.576	12.576	12.576	12.576	12.576	12.576	11.922	11.644	11.644	11.644	11.644	11.644	11.644	11.644	11.644	11.363	11.363	11.363	10.99	10.99	10.62	10.196	10.058	10.058	10.058
YLR240W	1.498	1.871	2.014	2.387	2.387	2.387	2.526	2.526	2.665	2.665	2.665	2.665	2.665	2.384	2.665	3.689	3.689	3.689	4.291	4.152	4.152	4.383	4.383	4.615	4.615	4.985	5.817	5.955	6.187	6.187	6.468	6.468	6.468	7.492	8.517	8.517	8.517	8.798	9.218	9.218	9.36	9.36	9.645	9.645	9.645	10.018	10.954	10.954	10.954
YPR145W	0.744	0.744	0.744	0.744	0.744	0.744	0.512	0.512	0.512	0.512	0.512	0.512	0.512	0.512	0.512	0.512	0.512	0.512	0.512	0.512	0.512	0.512	0.512	0.512	0.512	0.512	0.512	0.512	0.512	0.512	0.512	0.512	0.281	0.281	0.281	0.281	0.281	0.281	0.281	0.281	0.281	0.281	0.281	0.142	0.142	0.142	0.142	0.142	0.142
YBL059W	8.044	7.902	7.902	7.902	7.621	7.621	7.621	7.482	7.482	5.482	5.112	4.974	4.974	5.344	5.344	5.205	5.347	5.347	5.347	5.347	5.209	5.209	5.209	5.066	5.066	4.273	4.273	2.928	3.298	3.444	3.444	4.618	4.618	4.903	5.362	5.362	5.362	5.504	5.504	5.504	5.504	5.785	6.444	6.444	6.444	6.444	6.814	6.814	6.814
YKR090W	3.657	3.657	3.657	3.657	3.657	3.657	4.17	4.166	4.166	4.308	4.682	4.682	4.682	4.682	4.682	4.682	4.543	4.401	4.259	4.259	4.536	4.536	4.536	4.536	4.536	4.536	4.536	4.536	4.536	4.767	4.767	4.767	4.767	4.767	4.767	4.767	4.767	4.625	4.486	4.486	4.486	4.486	4.625	4.764	4.764	4.764	4.764	5.137	5.507
YHR089C	11.228	11.509	11.509	11.509	11.509	12.167	12.167	12.167	12.167	12.167	11.936	11.936	11.936	11.797	11.797	12.078	12.078	12.078	12.078	12.078	12.078	12.078	12.078	12.078	12.078	12.078	12.078	12.078	11.615	11.473	11.473	11.473	11.615	11.754	11.754	11.754	11.754	11.754	11.291	11.291	11.06	11.06	11.06	11.06	11.06	11.06	11.06	10.918	10.918
YMR130W	6.614	6.471	6.471	6.471	6.471	6.471	6.471	6.333	6.333	6.333	6.333	6.333	6.333	6.333	6.333	6.61	6.61	6.61	6.61	6.61	6.61	6.61	6.61	6.61	6.044	6.044	6.044	6.044	6.044	6.418	6.418	6.418	6.418	7.268	9.275	9.275	9.275	9.275	9.275	9.275	9.275	9.275	9.413	9.275	9.417	9.275	9.275	9.275	9.506
YJL057C	9.67	9.67	9.67	9.67	9.951	9.951	9.951	9.951	9.951	9.951	9.808	9.577	9.435	9.292	9.292	9.751	9.751	9.751	8.592	8.592	8.592	7.937	6.535	5.838	5.838	5.696	5.696	5.696	5.411	4.707	4.194	4.194	3.917	3.775	3.778	4.152	4.807	4.807	5.038	5.323	5.323	5.323	5.323	5.607	5.237	5.661	5.661	6.084	6.084
YER068W	10.307	10.307	10.307	10.307	10.075	10.075	9.844	9.702	9.702	9.559	9.467	9.467	9.467	9.467	9.467	9.467	9.235	9.235	9.235	9.235	9.235	9.235	9.235	9.467	9.467	9.467	9.467	9.467	9.467	9.093	8.951	8.951	8.951	8.951	8.577	8.438	8.438	8.438	8.438	8.438	8.438	8.157	7.926	7.787	7.787	7.787	7.787	7.93	7.93
YDL088C	12.406	12.406	12.406	12.406	12.406	12.544	12.544	12.829	12.829	12.829	12.829	12.829	12.829	12.829	12.829	12.829	13.06	13.06	13.06	13.06	13.06	13.06	13.387	13.387	13.387	13.387	13.387	13.387	13.387	13.387	13.387	13.249	13.249	13.249	13.249	13.249	13.249	13.249	12.879	12.879	13.017	13.017	13.017	13.017	13.16	13.16	13.16	13.16	13.16
YPL241C	10.327	10.327	10.327	10.327	10.096	10.096	10.185	10.327	11.629	11.768	11.768	11.91	12.607	13.023	13.023	13.023	13.023	13.023	13.023	13.023	13.165	13.027	13.027	13.027	13.027	13.027	13.027	13.027	13.027	13.027	13.027	13.027	13.027	13.027	13.027	13.027	13.027	13.304	13.165	13.165	13.027	13.027	13.027	13.027	13.027	13.027	13.027	13.027	13.027
YOR155C	6.215	6.215	6.215	6.215	5.796	6.116	6.258	6.863	6.863	6.863	6.725	6.867	7.571	8.226	8.923	11.16	11.302	11.957	11.957	12.469	12.469	12.469	12.469	12.469	12.469	12.469	12.701	12.701	12.701	12.701	13.679	14.519	15.262	15.262	15.262	15.494	15.494	15.494	15.494	16.661	16.803	17.034	17.461	17.461	17.461	17.461	17.461	17.461	17.461
YDR444W	15.984	15.984	15.984	15.984	15.984	15.984	15.984	15.984	16.123	16.916	16.916	16.916	16.916	16.916	16.916	16.916	16.916	16.969	16.969	16.969	16.969	16.969	16.969	16.969	16.969	16.969	16.969	16.969	16.969	16.969	16.969	16.969	16.969	16.969	16.969	16.969	16.969	16.969	16.969	16.969	16.969	16.969	16.969	16.969	16.969	16.969	16.969	16.827	16.827
YNL062C	16.613	16.613	16.756	16.756	16.756	16.898	17.129	17.129	17.129	17.129	17.129	17.129	17.129	17.129	17.129	17.129	17.129	17.129	17.129	17.129	16.987	16.848	16.848	16.848	16.848	16.848	16.848	16.386	16.247	16.247	15.966	15.966	15.824	15.824	15.824	15.824	15.824	15.824	15.824	15.824	15.681	15.681	15.681	15.681	15.681	15.681	15.681	15.681	15.681
YDR291W	5.77	6.699	7.923	7.923	7.923	8.065	8.158	8.015	8.015	8.015	8.666	8.666	8.666	8.666	8.666	8.805	9.228	9.228	9.228	9.228	9.367	9.652	9.652	9.652	9.794	9.794	9.794	10.257	10.904	10.904	10.904	10.904	10.904	10.904	10.619	10.762	11.551	11.551	11.551	11.551	11.551	11.551	11.551	11.551	11.551	11.551	11.694	11.694	11.694
YPR046W	5.915	5.915	5.915	5.915	6.335	6.335	6.335	6.196	6.339	6.339	6.712	6.712	7.776	7.776	7.776	7.776	7.776	7.776	8.431	8.431	8.662	9.175	9.452	9.452	9.452	9.452	9.452	9.452	9.452	9.452	9.452	9.452	9.452	9.452	9.452	9.452	9.452	9.452	9.452	9.452	9.452	9.452	9.591	9.591	9.591	9.591	9.729	9.729	9.729
YDR252W	5.916	5.916	6.055	5.916	5.916	5.916	7.677	7.816	7.816	7.816	7.816	7.816	7.673	7.673	7.673	7.673	7.673	7.673	7.442	7.581	7.581	7.211	7.211	6.979	7.118	7.26	7.541	7.684	7.684	9.135	9.135	9.135	9.135	9.135	9.135	9.135	9.135	9.135	9.135	9.135	9.135	9.419	9.142	9.142	9.427	9.427	9.427	9.427	9.427
YFL029C	15.597	15.74	14.484	14.484	14.484	14.484	14.345	12.605	11.95	11.015	11.015	10.36	10.502	11.157	11.157	11.157	11.018	10.88	10.88	10.741	10.602	10.602	10.464	10.464	10.464	10.464	10.325	10.325	10.325	10.325	10.464	9.724	9.866	9.724	9.585	9.585	9.727	9.727	9.727	9.727	9.727	9.727	8.941	8.941	8.71	8.71	8.71	8.568	8.568
YER154W	6.131	6.131	6.131	6.131	6.131	6.412	6.458	6.458	6.458	6.458	6.458	6.458	6.458	6.458	6.458	6.458	6.458	6.458	6.458	6.458	6.458	6.18	6.18	6.18	6.18	6.18	6.18	6.18	6.18	6.18	6.18	6.18	6.18	6.038	6.038	6.177	6.177	6.177	6.177	6.177	5.945	5.945	5.945	5.945	5.945	5.807	5.807	5.807	5.807
YNL054W	5.625	5.625	5.856	5.856	5.856	5.998	5.998	5.998	5.998	6.368	6.511	6.511	6.795	6.795	6.795	6.795	6.795	6.795	6.795	6.795	6.795	6.795	6.934	6.934	6.934	7.165	7.165	7.165	7.308	7.539	7.397	7.539	7.681	7.913	7.913	7.913	7.913	7.913	8.144	8.144	8.144	8.144	8.518	8.518	8.518	8.518	8.653	8.653	8.51
YEL048C	8.784	8.784	8.784	8.784	8.784	8.552	8.691	9.904	9.904	10.043	10.274	10.274	11.071	11.071	11.071	11.352	11.629	11.629	12.195	11.914	11.914	11.914	11.914	11.914	11.772	11.402	11.402	11.402	11.544	11.544	12.434	12.434	12.434	12.434	12.434	12.434	12.434	12.434	12.434	12.996	13.227	13.227	13.227	13.227	13.227	13.227	13.227	13.227	13.227
YOR119C	3.682	3.682	3.682	4.105	4.105	4.105	4.248	4.248	4.248	4.248	4.248	4.248	4.248	4.248	4.248	4.248	4.248	4.664	5.037	4.895	5.269	5.269	5.411	5.692	6.155	6.155	6.155	6.436	6.578	6.578	6.578	6.436	6.574	6.855	7.229	7.781	7.781	7.919	7.919	7.919	7.919	7.919	8.062	8.062	8.859	8.859	8.859	8.859	9.09
YOR033C	7.03	6.749	7.315	7.596	8.34	8.478	8.478	8.478	8.621	9.133	9.133	9.133	9.133	9.133	9.133	9.133	9.133	9.133	9.133	9.133	9.133	9.275	9.275	9.649	10.304	11.275	11.275	11.275	11.275	11.275	11.275	11.275	11.414	11.414	11.414	11.414	11.414	11.414	11.414	11.414	11.691	11.602	11.602	11.602	11.602	11.602	11.602	11.602	11.602
YKR037C	10.38	10.38	10.38	9.445	8.786	8.786	8.786	8.786	8.786	8.228	8.833	8.694	8.694	8.556	8.417	8.524	9.313	9.456	9.456	9.456	9.456	9.879	10.253	10.715	10.715	10.858	11.744	11.744	11.744	11.512	11.936	11.936	11.936	11.936	12.217	12.733	12.733	13.334	14.266	14.266	14.266	14.266	14.266	14.266	14.497	14.266	14.266	14.266	14.266
YAR014C	11.222	11.453	11.453	11.453	11.453	11.453	11.827	11.827	12.289	12.151	12.151	12.151	12.062	12.062	12.062	12.062	11.83	11.83	11.83	11.969	11.969	11.969	11.969	11.969	11.969	11.969	11.969	11.969	11.969	11.969	11.546	11.546	11.546	11.546	11.546	11.635	11.635	11.635	11.635	11.635	11.635	11.635	11.635	11.635	11.773	11.773	11.773	11.773	11.773
YPL181W	12.346	12.484	12.484	12.484	12.484	12.346	12.207	12.207	12.207	12.207	12.207	12.207	12.065	12.065	12.065	12.065	12.065	11.552	11.552	10.439	10.439	10.439	10.439	10.207	10.065	9.553	9.553	9.691	9.691	9.691	9.691	9.691	9.691	9.691	9.691	9.691	9.691	9.691	9.229	9.229	9.229	9.229	9.229	9.229	9.229	9.086	9.086	9.086	9.086
YGL180W	0.285	0.285	0.285	0.285	0.285	0.285	0.285	0.285	0.516	0.516	0.516	0.516	0.943	0.943	0.943	0.943	1.224	1.224	1.366	1.366	1.74	1.74	1.879	2.441	3.095	3.095	4.547	4.547	4.547	4.547	6.169	7.101	7.101	7.101	7.101	7.379	7.379	7.379	7.379	7.379	7.379	7.379	7.379	7.379	7.379	7.379	7.663	7.663	8.037
YGL009C	8.243	8.243	8.243	8.243	8.243	8.243	8.243	8.105	8.247	8.247	8.247	8.243	8.243	8.243	8.012	8.012	8.012	8.012	7.45	7.589	7.496	7.265	7.265	7.126	7.126	7.126	7.126	7.126	7.126	7.126	7.265	7.176	7.176	7.176	7.407	7.265	7.265	7.265	7.265	7.265	6.375	6.236	6.236	5.863	5.724	5.724	5.724	5.863	5.863
YOL002C	8.927	8.927	9.065	9.065	9.065	9.204	9.204	9.204	9.204	9.346	9.346	9.346	9.346	9.346	9.346	9.346	9.115	9.115	9.115	9.115	8.976	8.834	8.692	8.923	8.923	8.923	8.923	8.923	8.781	8.549	8.692	8.407	8.407	8.407	8.407	8.407	8.407	8.407	8.126	8.496	8.496	8.496	8.496	8.496	8.496	8.496	8.496	8.496	8.496
YNL177C	10.118	10.118	10.118	10.118	10.118	9.983	9.983	10.125	10.125	10.125	10.125	10.125	10.691	10.691	10.691	10.691	10.691	10.691	10.691	10.691	10.691	10.691	10.691	10.691	10.691	10.691	10.691	10.691	10.691	10.691	10.459	10.459	10.317	10.459	10.459	10.459	10.459	10.602	10.602	10.602	10.463	10.463	10.463	10.463	10.463	10.463	10.463	10.463	10.463
YEL032W	0.374	0.374	0.374	0.374	0.374	0.374	0.374	0.374	0.374	0.605	0.605	0.605	0.605	0.605	0.605	0.605	0.605	0.605	0.605	0.605	0.605	0.605	0.605	0.605	0.605	0.605	0.605	0.605	0.605	0.605	0.605	0.605	0.605	0.605	0.605	0.605	0.605	0.605	0.605	0.605	0.605	0.605	0.605	0.605	0.605	0.605	0.605	0.605	0.605
YJL203W	6.336	6.336	6.479	6.479	6.479	6.71	6.571	6.571	5.924	6.063	6.063	6.063	6.063	5.323	4.814	3.786	3.643	3.643	3.778	3.921	3.921	3.921	3.547	3.778	3.497	3.729	4.981	4.981	5.212	5.212	5.212	5.212	4.839	4.839	4.839	4.839	4.839	4.839	4.839	4.839	4.696	5.116	5.027	5.027	5.027	5.169	5.308	5.678	5.82
YCL039W	10.583	10.864	10.864	11.003	11.234	11.234	11.466	11.466	11.466	11.466	11.466	11.466	11.466	11.466	11.466	11.466	11.466	11.466	11.466	11.466	11.604	11.604	11.604	11.604	11.604	11.604	11.604	11.604	11.604	11.604	11.604	11.604	11.604	11.604	11.604	11.604	11.747	11.747	11.885	11.885	11.885	11.885	11.885	11.885	11.885	11.885	11.885	11.885	11.885
YDR098C	5.51	5.51	5.51	5.51	5.51	5.51	5.51	5.51	5.51	5.51	5.51	5.788	5.93	6.35	7.652	7.652	7.652	7.652	7.652	7.652	7.794	7.794	7.794	7.794	7.794	7.794	7.794	8.306	8.306	8.306	8.303	8.726	8.726	8.726	8.726	8.726	8.726	8.726	8.726	8.726	8.726	8.726	8.587	8.587	8.587	8.587	8.587	8.587	8.587
YER071C	10.293	10.293	9.688	9.549	9.549	9.549	9.549	9.549	9.086	9.086	8.855	8.855	8.855	8.855	8.624	8.624	8.343	8.343	8.343	8.343	8.343	8.343	8.343	8.062	8.062	7.919	7.919	7.919	7.919	7.919	7.546	7.546	7.546	7.546	7.314	7.314	7.314	7.314	7.314	7.314	7.314	7.176	7.176	7.033	7.033	7.033	7.033	7.033	7.033
YPL255W	0.139	0.139	0.139	0.139	0.139	0.139	0.139	0.139	0.139	0.139	0.277	0.277	0.277	0.277	0.277	0.277	0.277	0.277	0.277	0.277	0.277	0.416	0.647	1.252	1.252	1.252	1.252	1.252	1.252	1.252	1.252	1.252	1.252	1.252	1.252	1.252	1.622	1.622	1.622	1.761	1.9	2.038	2.038	2.038	2.038	2.038	2.038	2.181	2.181
YOL023W	5.315	5.315	5.315	5.315	5.315	5.315	5.315	5.315	5.315	5.315	5.084	5.084	5.084	5.084	5.084	5.084	5.084	4.853	4.853	4.853	4.853	4.853	4.853	4.853	4.621	4.621	4.248	4.34	4.34	4.483	4.344	4.344	4.344	4.344	4.344	4.113	4.113	3.974	3.974	3.974	3.974	3.974	3.974	3.974	3.974	3.689	3.689	3.689	3.689
YDR248C	4.411	3.895	3.753	3.753	3.753	3.753	3.895	4.038	4.038	4.038	4.038	3.806	3.899	3.757	3.757	4.557	4.415	4.557	4.557	4.7	4.842	4.7	4.7	4.7	4.7	5.073	5.443	5.443	5.443	5.443	5.443	5.443	5.443	5.443	5.443	5.87	5.87	6.013	6.013	6.013	6.013	5.728	5.728	5.87	5.87	6.244	6.244	6.244	6.244
YGR198W	2.928	2.928	2.928	2.928	2.928	2.928	2.697	2.697	2.092	2.092	2.092	2.234	2.234	2.234	2.234	2.234	2.188	2.188	2.469	2.469	2.608	2.611	2.75	2.75	2.981	2.981	2.981	2.981	2.981	2.843	2.843	2.843	2.843	2.843	2.843	2.843	2.843	2.843	2.843	2.611	2.38	2.149	2.149	2.849	3.686	5.073	5.073	5.215	5.358
YPL107W	2.708	2.708	3.689	4.945	5.642	5.781	5.781	5.781	5.781	6.339	6.901	6.901	6.901	6.901	6.901	6.901	6.901	6.901	6.901	7.179	7.179	7.317	7.317	7.317	7.317	7.876	9.274	9.413	10.018	10.018	10.576	10.576	10.576	10.576	10.576	10.576	11.085	11.085	11.085	11.085	11.085	11.085	11.085	11.085	11.085	10.946	10.946	10.946	10.946
YLR064W	6.016	5.739	5.739	5.739	5.739	5.038	4.672	4.156	4.156	4.156	4.575	4.575	5.091	5.23	5.507	5.788	5.788	5.788	5.788	5.788	5.788	5.788	5.788	5.646	5.134	5.65	6.073	6.443	7.005	7.005	7.005	7.005	7.005	6.863	6.863	7.001	7.001	7.001	7.001	7.001	7.001	7.001	7.001	7.425	7.282	7.282	7.282	7.282	7.282
YML031W	6.296	6.296	6.019	6.019	6.158	6.577	6.947	7.225	7.502	7.502	7.641	7.641	8.438	8.811	8.811	8.954	9.519	9.519	9.519	9.519	9.519	9.519	9.519	9.658	10.309	10.825	10.825	10.825	10.825	10.825	10.825	10.825	10.825	11.245	11.245	11.245	11.245	11.245	11.106	11.106	11.106	11.106	11.106	10.964	10.964	10.964	10.964	11.569	11.569
YNR075W	4.002	4.002	4.002	3.86	4.23	4.372	5.084	5.084	5.084	5.084	5.084	5.084	5.084	5.084	5.084	5.084	5.084	5.084	4.853	4.853	5.134	4.995	4.621	4.621	4.621	4.764	5.226	5.365	5.504	5.504	5.642	5.5	5.639	5.781	5.781	6.066	7.098	7.098	7.24	7.24	7.24	7.24	7.24	7.24	7.24	7.24	7.24	7.24	7.24
YBR189W	6.901	6.901	6.62	6.62	6.339	6.058	5.688	5.688	5.688	5.688	5.688	5.688	5.546	5.546	5.546	5.546	5.546	5.546	5.354	5.069	5.347	5.347	4.842	4.842	4.842	4.842	4.842	4.842	4.842	4.472	4.472	4.472	4.28	4.048	4.048	4.048	3.906	3.906	3.906	3.255	3.486	3.202	3.34	3.756	4.407	4.407	4.407	6.425	6.425
YNL168C	14.02	14.02	13.736	13.362	12.992	12.992	12.711	12.569	12.426	12.426	12.142	12.142	12.142	12.142	12.142	11.861	11.861	11.861	11.861	11.861	11.861	11.722	11.722	11.722	11.722	11.722	10.879	10.463	10.413	10.275	10.275	10.132	10.132	9.57	9.759	9.616	9.616	9.616	8.261	8.261	8.261	8.122	7.98	7.98	7.98	7.98	7.98	7.606	7.606
YJL146W	12.471	12.471	12.613	12.894	12.894	12.894	12.894	12.894	12.894	12.894	12.894	12.894	12.894	12.894	12.663	12.663	12.663	12.663	12.663	12.663	12.663	12.663	12.147	12.147	12.147	12.147	12.147	11.915	11.115	10.695	10.418	10.418	10.418	10.279	10.421	9.486	9.486	9.486	8.038	7.433	7.152	7.152	7.294	7.575	7.575	7.714	7.714	7.714	7.344
YBL089W	5.333	5.333	5.333	5.333	5.472	5.191	5.191	5.191	5.052	4.821	4.963	5.105	4.963	4.963	4.963	4.54	4.54	3.689	3.689	3.689	3.689	3.689	3.689	3.689	3.689	2.625	2.487	2.487	3.369	3.369	3.743	3.743	3.885	3.885	3.885	3.885	3.885	3.743	4.113	4.113	4.113	4.113	3.686	3.686	4.386	4.618	4.618	4.618	4.618
YOR335C	0	0	0	0	0	0	0	0	0.142	0.142	0.142	0.142	0.142	0.142	0.142	0.142	0.142	0.142	0.142	0.142	0.142	0.142	0.142	0.516	0.516	0.516	0.516	0.516	0.516	0.516	0.516	0.516	0.516	0.516	0.516	0.797	1.309	1.59	1.729	1.729	1.729	1.868	2.006	2.006	2.287	2.796	2.796	2.796	2.796
YOL048C	10.616	10.616	10.107	10.107	9.876	8.57	7.041	7.179	7.041	7.041	7.041	7.041	7.041	6.952	6.354	6.354	6.354	6.354	6.631	6.631	6.631	6.631	6.631	6.4	6.03	5.888	5.607	5.607	6.489	7.136	7.136	7.275	7.275	7.275	7.275	7.275	6.994	6.998	7.421	7.421	7.421	7.421	7.563	7.19	7.282	7.282	7.282	7.282	7.282
YLR098C	9.78	9.78	10.204	10.577	10.488	10.488	10.72	10.862	11.139	11.139	11.139	11.001	11.001	11.001	10.723	9.98	9.467	8.35	8.489	8.4	8.4	8.4	8.912	8.912	9.051	9.051	9.332	9.332	9.332	9.332	9.474	9.474	9.474	9.474	9.474	9.616	9.189	9.051	8.912	9.054	7.891	7.749	7.749	6.774	6.631	6.77	6.396	6.396	6.396
YJL024C	4.672	4.672	4.672	4.672	4.672	4.672	4.672	4.672	4.672	4.672	4.672	4.391	4.391	3.505	3.22	3.22	3.22	2.797	2.516	2.235	2.235	2.235	2.235	2.235	2.235	2.235	2.235	2.092	2.092	2.092	2.092	2.092	2.092	2.092	2.092	2.092	1.861	1.63	1.63	1.63	1.63	1.63	1.028	1.028	1.028	1.028	1.028	1.028	1.028
YOR265W	6.29	6.29	6.428	6.428	6.428	6.428	6.29	6.29	6.29	6.062	6.062	6.578	6.578	6.578	6.578	6.578	5.973	5.973	5.834	5.834	5.834	5.834	5.834	5.973	6.115	6.628	6.628	6.628	6.489	6.489	6.489	6.489	5.977	6.119	6.677	6.962	6.962	6.962	6.962	6.962	6.962	6.962	7.104	7.247	7.385	7.385	7.663	7.663	8.171
YDL028C	13.128	13.27	13.409	13.409	13.409	13.871	14.01	14.01	14.01	14.01	14.01	13.871	13.871	13.871	13.871	13.729	13.587	13.587	13.587	13.587	13.587	13.587	13.587	13.725	13.864	13.263	13.263	13.825	13.821	13.821	13.963	13.963	13.963	13.963	13.963	13.963	13.963	13.963	13.963	13.963	13.963	13.963	13.963	13.963	13.963	13.821	13.821	13.821	13.682
YNR023W	5.414	5.414	5.414	5.414	5.414	5.272	6.385	8.466	8.466	9.551	9.551	10.06	10.06	10.06	10.06	9.686	9.686	9.918	9.779	10.199	10.853	10.853	10.853	10.853	10.853	10.853	10.715	10.715	10.715	10.857	10.718	10.718	11.231	11.231	11.231	11.231	11.369	11.882	11.882	11.882	11.882	11.882	11.882	12.255	12.398	12.398	12.398	12.398	12.255
YJL181W	11.078	11.078	11.217	11.355	11.355	11.587	11.729	11.729	11.729	11.729	11.729	11.729	11.729	11.729	11.729	11.729	11.729	11.729	11.729	11.729	11.868	12.099	12.099	12.33	12.469	12.469	12.469	12.469	12.469	12.75	12.75	12.75	12.75	12.75	12.75	12.75	12.75	12.75	12.75	12.75	12.75	12.75	12.75	12.75	12.75	12.75	12.611	12.33	12.33
YGR049W	7.752	7.891	8.677	8.307	8.307	8.307	8.307	8.396	8.396	8.396	8.396	8.396	8.022	8.254	8.535	8.535	8.535	8.535	8.535	8.535	7.603	7.464	7.464	7.606	7.606	8.261	8.261	8.261	8.261	8.4	8.4	8.4	8.4	8.4	8.542	8.542	8.542	8.542	8.773	8.951	9.09	9.09	9.09	9.09	9.09	9.09	9.09	8.859	8.859
YGL160W	8.158	8.158	8.158	8.158	8.158	8.247	8.532	8.763	8.763	8.763	8.763	8.763	8.763	8.763	8.763	8.763	8.763	8.763	8.763	8.532	8.532	8.158	8.158	8.158	8.158	8.158	8.158	8.443	8.443	8.443	8.443	8.443	8.443	8.585	8.585	8.585	8.585	8.585	8.215	8.215	8.215	8.215	8.215	8.215	8.215	8.215	8.215	8.215	8.215
YGL175C	3.707	4.223	4.223	6.286	6.425	6.425	6.706	6.706	6.706	6.848	6.848	6.848	6.848	6.848	6.848	6.901	6.901	6.901	6.901	7.044	7.044	7.044	7.044	7.044	7.186	7.46	7.46	8.306	8.306	8.306	8.306	8.73	8.73	8.73	8.73	8.73	8.872	9.751	9.751	9.751	9.751	9.751	9.751	9.751	9.751	9.889	9.889	9.889	9.889
YNR049C	10.001	10.143	10.143	10.143	10.143	10.143	10.143	10.143	10.143	10.143	10.143	9.35	9.346	9.346	9.346	10.236	10.004	10.004	10.004	10.004	10.143	10.143	10.424	10.659	10.659	10.801	10.801	10.944	10.944	10.944	10.944	10.944	10.944	10.944	10.944	10.944	11.086	11.225	11.367	12.388	12.388	12.388	12.673	12.673	12.673	13.046	13.42	13.651	13.883
YOR141C	9.474	9.474	9.616	9.616	9.616	9.616	9.616	9.616	9.616	9.616	9.616	9.616	9.616	9.616	9.848	9.986	9.986	9.986	9.986	10.218	10.36	10.36	10.499	10.499	10.499	10.73	10.73	10.73	10.73	10.73	10.73	10.73	10.73	10.73	10.356	10.356	10.264	10.406	10.406	10.683	10.683	10.683	10.683	10.683	10.683	10.683	10.683	10.683	10.175
YBR007C	1.679	1.679	1.309	1.171	1.171	1.171	1.171	1.171	1.171	1.171	1.171	1.171	1.171	1.171	0.939	0.939	0.939	0.797	0.797	0.797	0.797	0.797	0.655	0.655	0.655	0.655	0.797	0.797	0.797	0.797	1.313	1.082	1.082	1.082	1.082	1.082	1.082	1.082	1.082	1.082	1.082	1.082	1.082	1.082	1.082	1.875	2.989	2.989	3.359
YCR023C	10.118	10.492	11.232	11.232	11.232	11.513	11.79	11.79	11.79	11.929	11.929	11.929	12.071	12.071	12.071	12.071	12.071	13.33	13.33	13.469	13.7	13.7	13.7	13.7	13.7	13.7	13.7	13.7	13.7	13.7	13.7	13.7	13.7	13.7	13.7	13.839	13.839	13.839	13.839	13.839	13.839	13.839	13.839	13.416	13.416	13.416	13.416	13.416	13.416
YDR169C	7.449	7.449	7.73	7.73	7.73	7.73	7.73	7.73	7.73	7.73	7.958	8.186	8.186	8.417	8.417	8.417	8.559	9.072	9.072	9.072	9.072	9.214	9.214	9.214	9.353	9.491	9.491	9.63	9.63	9.63	9.63	9.63	9.63	9.63	9.63	9.772	9.772	9.772	9.772	9.772	9.772	9.772	9.772	9.772	9.772	9.772	9.772	9.772	9.772
YJL200C	2.846	2.988	2.942	2.942	3.227	3.511	3.511	3.511	4.024	4.305	4.305	4.305	4.443	4.212	4.212	4.582	4.582	4.582	4.44	4.44	4.301	4.532	4.532	5.237	5.237	5.237	5.237	5.237	5.237	5.237	5.237	5.237	5.379	5.66	5.799	5.799	5.799	5.799	5.799	5.799	5.799	5.799	5.799	5.799	5.799	5.799	5.795	5.934	5.934
YLR107W	5.401	5.401	5.401	5.401	5.401	5.682	5.682	6.194	6.194	6.194	6.194	6.706	6.706	6.706	7.076	7.076	7.076	7.076	7.076	7.076	7.219	7.219	7.219	7.219	7.219	7.45	7.45	7.45	7.45	7.45	7.45	7.45	7.731	7.731	7.731	7.731	7.731	7.731	7.731	7.731	7.731	7.731	7.731	7.731	7.731	7.731	7.731	7.731	7.731
YPL193W	13.487	13.487	13.861	13.861	13.861	13.861	13.861	13.861	13.861	13.861	13.861	13.861	13.861	13.861	14.231	14.231	14.231	14.231	14.231	14.231	14.231	14.231	14.231	14.231	14.231	14.231	14.231	14.231	13.999	13.999	13.999	13.999	13.999	13.999	13.999	13.768	13.768	13.768	13.768	13.768	13.768	13.768	13.768	13.768	13.768	13.768	13.768	13.768	13.768
YDR454C	2.373	2.373	2.373	2.373	2.373	2.743	3.116	3.678	4.564	4.564	4.564	4.842	4.842	4.842	4.842	4.699	5.073	5.073	5.073	5.073	5.073	5.073	5.073	5.073	5.073	5.073	5.215	5.215	5.215	5.215	5.354	5.354	5.354	5.493	5.493	5.493	5.493	5.493	5.493	5.493	5.493	5.493	5.493	5.493	5.493	5.493	5.493	5.493	5.724
YMR253C	7.87	7.87	7.87	8.154	8.154	8.154	8.154	8.012	7.735	7.873	7.873	8.105	7.873	7.873	7.873	7.873	7.873	7.873	7.873	7.873	7.873	7.873	7.873	7.873	8.016	8.016	8.247	8.247	8.247	7.877	7.646	7.646	7.646	7.646	7.646	7.646	7.646	7.276	7.133	7.133	5.276	5.134	5.134	4.991	4.991	4.991	4.991	4.991	5.134
YPL249C	9.744	9.744	9.744	10.029	9.886	9.886	9.886	9.886	9.886	9.886	9.886	9.886	9.886	10.025	10.025	10.164	10.164	10.164	10.164	10.164	10.164	10.164	9.651	9.651	9.79	9.932	10.071	10.071	10.071	10.071	10.071	10.071	10.348	10.348	10.348	10.348	10.487	10.487	10.487	10.718	10.718	10.718	10.629	10.629	10.629	10.398	10.398	10.398	10.398
YKL213C	12.786	12.924	13.202	13.202	13.202	13.202	13.202	13.202	13.202	13.202	13.202	13.202	13.202	13.202	13.202	13.344	13.344	13.344	13.344	13.344	13.344	13.344	13.486	13.486	13.486	13.486	13.486	12.839	12.839	12.839	12.839	12.839	12.839	12.839	12.839	12.839	12.839	12.839	12.7	12.7	12.327	11.957	11.957	11.957	11.957	11.957	11.957	11.957	11.957
YDL043C	6.699	6.557	6.557	6.557	6.468	6.891	7.033	7.407	7.407	7.407	7.407	7.549	7.549	7.688	7.688	7.688	7.688	7.688	7.688	8.25	8.392	8.392	8.392	8.392	8.392	8.392	8.392	8.392	8.392	8.254	8.254	8.254	8.392	8.673	8.673	8.673	8.442	8.442	8.673	9.324	9.235	9.235	9.235	9.235	9.235	9.235	9.235	9.235	9.235
YHR101C	6.055	6.055	6.194	6.938	6.938	6.938	6.938	6.938	6.938	6.938	6.938	6.938	6.706	6.845	6.845	7.219	7.219	7.219	7.219	7.219	7.219	8.147	8.147	8.147	8.147	8.147	8.147	8.147	8.147	8.147	8.147	8.147	8.147	8.147	8.147	8.147	8.147	8.147	8.147	8.147	8.147	8.147	8.147	8.147	8.147	8.147	8.147	8.147	8.147
YGR270W	0.285	0.285	0.285	0.285	0.285	0.285	0.285	0.285	0.285	0.285	0.285	0.285	0.285	0.285	0.285	0.285	0.285	0.285	0.285	0.285	0.285	0.285	0.516	0.655	0.655	0.655	0.655	0.655	0.655	0.655	0.655	0.655	0.655	0.655	0.655	0.655	0.655	0.655	0.655	0.655	0.655	0.512	0.655	0.655	1.025	1.537	1.537	1.537	1.537
YCR045C	7.219	7.219	7.219	7.219	7.219	7.219	7.219	7.219	8.335	8.335	8.335	8.335	8.335	8.335	8.335	8.335	8.335	8.335	8.335	8.335	8.335	8.335	8.335	8.335	8.335	8.478	8.478	8.478	8.246	8.246	8.246	8.246	8.246	8.246	8.246	8.246	8.108	8.108	7.738	7.506	7.506	7.506	7.506	7.506	7.506	7.645	7.645	7.645	7.645
YGR132C	7.795	7.652	7.51	7.791	7.791	7.791	7.791	7.791	7.791	7.791	7.791	7.791	7.791	7.791	7.649	7.649	7.506	7.506	7.506	7.649	7.649	7.51	7.51	7.51	7.279	7.279	7.279	7.279	7.279	7.279	7.279	7.279	7.136	7.136	7.136	7.136	7.136	7.136	7.136	7.136	7.136	6.582	6.582	6.582	6.582	6.582	6.582	6.582	6.582
YOL049W	14.648	14.416	14.185	14.181	14.181	14.181	14.462	14.74	14.882	14.882	14.882	14.882	14.882	14.882	15.024	15.024	15.024	15.024	15.024	15.302	15.159	15.159	15.159	15.159	15.298	15.298	15.298	15.298	15.298	15.298	15.067	15.067	15.067	15.067	15.298	15.298	15.298	15.298	15.298	15.86	15.86	15.86	15.86	15.86	15.86	15.86	15.397	15.397	15.397
YDL117W	2.287	3.497	3.635	4.702	4.702	4.841	5.496	5.496	5.866	6.467	6.467	6.887	6.887	7.029	7.029	7.029	7.029	7.029	7.029	7.029	7.029	7.171	7.171	7.171	7.171	7.171	7.171	6.89	6.89	7.122	7.122	7.122	7.26	7.545	7.545	7.545	7.545	7.545	7.545	7.545	7.545	7.545	7.545	7.776	7.776	7.776	7.776	7.776	7.776
YHL047C	5.34	5.34	5.34	5.34	5.34	5.34	4.966	4.966	4.308	4.165	4.165	4.165	3.322	3.322	3.322	3.322	3.322	1.779	1.64	1.217	1.355	1.498	1.498	1.498	1.498	1.498	1.498	1.498	1.498	1.498	1.498	1.498	1.498	1.498	1.359	1.359	1.217	1.074	1.772	2.423	2.423	2.423	2.565	2.565	2.565	2.565	2.708	2.708	2.708
YGL201C	5.141	5.141	5.515	5.515	5.515	5.515	5.515	5.515	5.515	5.515	5.515	5.515	5.515	5.515	5.515	5.788	6.578	6.578	6.578	6.578	6.578	6.578	6.578	6.72	6.72	6.72	6.72	6.72	6.72	6.72	6.72	6.72	6.72	6.72	6.72	6.72	6.72	6.72	6.72	6.72	6.72	6.582	6.582	6.489	6.72	6.72	6.72	6.72	6.72
YCR059C	6.443	6.443	6.301	6.582	6.582	6.582	7.094	7.144	7.144	8.303	8.026	8.026	8.026	7.887	7.887	7.887	7.887	7.051	7.051	7.193	7.055	7.193	7.051	7.051	7.193	7.193	7.193	7.336	7.286	7.286	7.286	7.286	7.286	7.286	7.286	7.286	7.286	7.286	6.724	6.863	6.863	6.863	6.863	6.863	6.863	6.863	6.863	6.863	6.863
YHR159W	6.728	6.728	6.728	6.639	7.343	7.204	7.717	7.717	7.859	7.859	7.859	7.859	7.859	7.859	7.859	7.859	7.859	7.859	7.859	7.859	7.859	7.72	7.859	8.229	8.09	8.09	8.46	8.46	8.603	8.745	8.976	8.976	8.976	9.346	9.859	9.997	10.367	10.367	10.367	10.367	10.599	11.481	11.481	11.481	11.481	11.481	11.481	11.481	11.339
YLR401C	10.758	10.526	10.526	10.107	9.499	9.499	9.499	9.499	9.499	9.36	9.36	9.36	9.36	8.293	7.635	7.635	7.492	7.492	7.492	7.35	6.927	6.927	6.927	6.511	6.511	6.511	6.511	6.511	6.511	6.511	6.511	6.511	3.54	2.882	2.597	2.597	2.597	2.597	2.597	2.597	2.459	2.227	2.227	2.227	2.227	2.089	2.089	2.089	2.089
YPL273W	5.347	5.119	5.119	5.258	5.396	5.396	5.396	5.628	5.628	5.628	5.628	5.628	5.77	5.77	5.347	5.208	5.066	5.204	5.485	5.485	5.77	5.77	5.77	5.774	5.774	6.282	5.905	5.763	5.994	5.624	5.624	5.766	7.022	7.022	7.819	7.819	7.819	7.819	7.681	7.681	7.542	7.684	7.546	7.546	7.546	7.688	7.688	7.688	7.688
YIL105C	11.815	11.815	11.811	12.462	12.462	12.462	12.604	12.836	12.836	12.836	12.693	12.974	12.832	12.832	13.255	13.394	13.394	13.857	13.999	13.999	13.999	13.999	13.999	14.141	14.28	14.419	14.419	14.65	14.65	14.881	14.881	15.02	15.02	15.02	15.02	15.02	15.02	15.02	15.02	15.159	15.159	15.159	15.159	15.159	15.159	15.159	15.159	15.159	15.159
YLR422W	5.493	5.493	6.047	6.467	6.236	6.374	6.374	6.374	6.374	6.093	5.723	5.723	5.723	5.862	5.862	7.502	7.502	7.36	7.498	8.523	8.523	8.523	8.523	8.662	8.662	8.662	8.662	8.662	8.662	8.662	8.662	8.662	8.662	8.804	8.804	8.804	8.804	8.804	8.804	8.804	8.804	8.804	8.804	8.804	8.804	9.405	9.544	9.683	9.683
YPL037C	0.836	0.836	0.836	0.836	0.836	0.836	0.836	0.836	0.836	0.836	0.836	0.836	0.836	0.836	0.836	0.836	0.836	0.836	0.836	0.605	0.605	0.605	0.605	0.463	0.463	0.463	0.463	0.463	0.463	0.463	0.463	0.463	0.463	0.463	0.231	0.231	0.231	0.231	0.231	0.231	0.231	0	0	0.142	0.285	0.427	0.427	0.569	0.569
YDR128W	10.311	10.311	10.172	10.172	10.123	9.891	9.891	9.891	9.667	9.667	9.667	9.667	9.806	10.411	11.347	11.347	11.347	11.347	11.347	11.347	11.347	11.347	11.347	11.347	11.347	11.347	11.347	11.347	11.347	11.347	11.208	11.208	10.838	10.838	10.838	11.069	11.069	11.069	11.069	10.838	10.838	10.838	10.838	10.838	10.607	10.375	10.745	10.745	10.745
YDR006C	9.663	9.663	9.663	9.058	8.916	8.631	8.631	8.631	8.631	8.631	8.631	8.631	8.489	7.233	7.09	7.09	7.09	7.09	6.948	6.948	6.948	6.525	5.87	4.799	4.799	4.799	4.799	4.799	4.799	4.799	4.799	4.799	4.799	4.799	4.429	4.429	3.412	3.27	3.547	3.408	3.408	3.408	3.408	3.408	3.408	3.408	3.266	3.405	3.405
YMR146C	2.75	2.75	2.75	2.75	2.75	2.889	2.889	2.889	2.889	2.889	3.031	3.031	3.031	3.031	3.031	2.746	2.746	2.746	2.746	2.746	2.746	2.746	2.746	3.024	3.166	3.166	3.678	6.439	6.439	7.418	7.418	7.649	8.852	8.852	8.852	8.852	8.852	8.852	8.852	8.852	8.852	8.852	9.877	9.877	9.877	9.877	9.877	10.158	10.158
YMR221C	10.915	10.915	10.915	10.915	10.26	10.029	9.659	10.175	10.078	10.078	10.502	10.224	10.505	11.815	11.672	12.185	12.185	12.185	12.323	12.323	12.323	12.323	12.323	12.323	12.323	12.323	12.323	12.323	11.534	11.302	11.302	11.018	11.018	10.182	10.182	10.698	11.068	11.21	11.637	12.285	12.285	12.285	12.285	12.285	12.285	12.285	12.285	13.032	12.89
YNL048W	5.069	4.838	5.258	5.347	4.696	4.838	5.123	5.123	5.404	5.542	6.051	6.193	6.193	6.193	6.193	6.193	6.193	6.193	6.193	6.193	6.282	6.709	8.243	8.243	8.243	8.897	8.897	8.897	9.271	11.37	11.37	11.509	11.509	11.509	12.025	12.025	12.025	12.025	12.444	12.444	12.306	12.306	12.822	12.822	12.822	13.053	13.053	13.053	13.658
YLR414C	8.488	8.488	8.488	8.488	9	9	9	9	9	9	9	9	9.42	9.42	9.42	9.42	9.42	9.42	9.42	9.42	9.42	9.046	9.046	9.046	9.046	9.046	9.046	9.046	9.046	9.046	9.046	9.046	9.046	9.046	9.046	9.046	9.046	9.046	9.046	8.908	9.046	9.046	9.046	9.046	9.046	9.046	9.046	9.046	9.046
YNL176C	10.339	10.339	10.339	10.2	10.061	10.2	10.2	10.431	10.57	11.733	11.733	11.876	11.876	11.876	11.876	11.876	11.876	11.876	12.249	12.249	12.249	12.249	12.481	12.481	12.481	12.481	12.481	12.619	12.762	12.762	12.762	12.9	12.9	12.9	12.9	12.9	12.9	12.9	12.9	12.9	12.9	12.9	12.9	12.9	12.9	12.9	12.9	12.9	12.669
YKR018C	8.688	8.688	8.688	8.265	8.265	7.984	7.984	7.984	7.845	7.845	7.703	7.703	7.56	7.56	7.56	7.56	6.955	7.044	7.044	7.044	7.044	6.906	6.767	6.255	5.653	5.653	5.653	5.653	5.23	6.212	6.212	6.212	6.212	5.98	5.696	5.322	5.464	5.461	5.045	5.045	5.045	5.415	6.663	7.549	7.549	7.549	7.549	8.012	8.154
YOL056W	7.567	8.03	7.66	7.798	7.798	7.798	7.798	7.798	7.798	7.798	6.823	7.055	7.051	7.051	7.051	7.051	7.051	7.051	7.051	6.258	6.115	6.958	8.029	8.029	9.246	9.246	9.246	9.246	9.388	9.388	9.53	9.53	9.9	9.9	9.9	9.997	10.278	10.42	10.42	10.562	10.843	11.815	11.815	12.188	12.188	12.188	12.188	12.046	12.046
YNR055C	7.175	7.317	7.317	7.317	7.317	7.317	7.175	7.175	7.175	7.175	7.317	7.317	7.317	7.46	7.46	7.46	7.46	7.46	7.46	7.46	7.46	7.46	7.46	7.46	7.46	7.46	7.46	7.46	7.46	7.46	7.46	7.46	7.46	7.46	7.46	7.46	7.46	7.46	7.317	7.175	6.944	7.086	7.086	7.086	6.623	6.623	6.623	6.481	6.481
YCR043C	10.191	10.888	11.588	11.731	11.731	11.731	11.731	11.731	11.869	11.869	11.869	12.382	12.382	12.663	13.171	13.171	13.634	13.911	14.189	14.42	14.42	14.42	14.42	14.42	14.42	14.42	14.982	14.982	14.982	14.982	14.982	15.213	15.213	15.213	15.213	15.213	15.213	15.213	15.633	15.633	15.633	15.633	15.633	15.633	15.633	15.633	15.633	15.633	15.633
YGL231C	7.638	7.638	7.264	5.969	6.058	5.639	5.639	5.639	5.92	6.058	6.574	6.574	6.574	6.717	6.717	6.717	6.574	6.29	6.432	6.432	6.432	6.432	6.432	6.432	6.293	5.596	5.596	5.226	5.088	5.369	5.369	5.369	5.372	5.372	5.742	5.742	5.742	5.6	5.742	5.746	5.561	5.561	5.561	5.561	5.561	5.561	6.115	7.225	8.15
YLR058C	8.851	8.851	8.851	8.851	8.851	8.851	8.851	8.197	7.965	7.965	7.965	7.965	7.965	7.965	7.965	7.965	7.965	7.965	7.965	7.873	7.357	7.357	7.357	7.357	7.218	7.079	6.848	6.848	6.848	6.848	6.848	6.848	6.848	6.848	6.848	6.848	6.848	6.709	6.709	6.709	6.709	6.709	6.567	6.567	6.567	6.567	6.428	6.428	6.428
YFL004W	7.933	7.933	7.791	7.791	7.933	7.933	7.933	7.791	7.791	7.791	7.791	7.791	7.791	7.791	7.791	7.791	7.791	7.652	7.652	7.652	7.368	7.136	6.994	7.225	7.314	7.314	7.457	7.595	7.595	7.595	7.595	7.595	7.364	7.133	7.133	7.364	7.364	7.364	7.364	7.364	7.133	7.133	7.133	7.133	7.133	7.133	6.852	6.852	5.92
YDR222W	8.261	8.261	8.261	8.261	8.119	8.119	8.119	8.119	8.119	8.119	8.119	8.119	8.119	8.119	8.261	8.261	8.261	8.261	8.261	8.261	8.261	8.261	8.261	7.891	7.891	7.891	7.891	7.891	7.891	7.891	7.891	7.891	7.891	8.122	8.122	8.122	8.122	8.122	8.122	7.841	7.557	7.414	7.414	7.13	7.13	7.361	7.5	7.5	7.5
YER087C-B	15.656	15.656	15.888	15.888	15.888	15.888	15.888	15.888	15.888	15.888	15.888	15.888	15.888	15.888	15.888	15.888	15.888	15.888	15.749	15.607	15.607	15.607	15.607	15.607	15.607	15.468	15.468	15.468	15.468	15.468	15.329	15.329	15.329	15.329	15.329	15.329	15.187	15.191	15.191	15.329	15.329	15.329	15.329	15.329	15.329	15.329	15.329	15.329	15.329
YDR324C	8.48	8.48	8.622	8.622	8.622	8.622	8.622	8.622	8.622	8.622	8.622	8.622	8.622	8.622	8.622	8.48	8.48	8.757	8.757	8.757	8.757	8.615	8.615	8.615	8.615	8.615	8.615	8.615	8.384	8.384	8.384	8.384	8.384	8.384	8.384	8.384	8.384	8.384	8.384	8.384	8.384	8.384	8.384	8.384	8.384	8.384	8.384	8.384	8.384
YDR329C	6.212	6.212	6.212	6.212	6.212	6.212	6.212	6.212	6.212	6.354	6.55	6.55	6.55	6.55	6.55	6.55	6.55	6.55	6.55	6.55	6.55	6.55	6.688	6.688	6.92	6.92	6.92	6.92	6.92	6.92	6.92	7.058	7.058	7.058	7.058	7.058	7.058	7.058	7.058	7.058	7.058	7.058	7.058	7.197	7.197	7.197	7.197	7.055	7.055
YOR336W	0.512	0.512	0.512	0.512	0.512	0.512	0.512	0.512	0.512	0.512	0.512	0.512	0.512	0.512	0.512	0.512	0.512	0.512	0.512	0.512	0.374	0.374	0.374	0.374	0.374	0.374	0.374	0.374	0.374	0.374	0.374	0.374	0.374	0.374	0.374	0	0	0	0	0	0.139	0.139	0.139	0.139	0.139	0.139	0.139	0.139	0.139
YMR099C	3.604	3.885	3.885	3.885	3.885	4.024	4.162	4.162	4.162	4.162	4.162	4.162	4.162	4.162	4.301	4.016	4.016	4.016	4.016	3.874	4.105	4.39	4.529	4.529	4.529	5.176	5.176	5.176	5.176	5.176	5.176	5.457	5.318	5.55	5.55	5.688	5.777	6.009	6.009	6.151	6.151	6.151	6.151	6.151	6.151	5.639	5.354	5.585	5.585
YKL013C	7.257	7.257	7.257	7.257	7.257	7.257	7.257	7.257	7.257	7.115	7.115	7.115	7.115	7.115	7.115	7.115	7.115	7.115	7.115	7.115	7.115	6.884	6.884	6.884	6.884	6.514	6.094	5.72	5.72	5.72	5.813	5.952	6.834	6.834	6.976	7.208	7.208	7.813	7.813	7.813	7.813	7.813	7.813	7.813	7.813	7.813	7.813	7.813	7.813
YKL008C	0.139	0.139	0.139	0.139	0.139	0.139	0.139	0.139	0.139	0.139	0.139	0.139	0.139	0.139	0.139	0.139	0.139	0.139	0.139	0.139	0.139	0.139	0.139	0.139	0.139	0.139	0	0	0	0	0	0	0	0	0	0	0	0	0	0	0	0	0	0	0	0	0	0	0
YOR030W	6.806	6.806	6.806	6.806	7.365	7.365	7.365	7.365	7.365	7.365	7.365	7.365	7.365	7.365	7.365	7.365	7.365	7.503	7.642	7.642	7.784	7.923	8.524	8.805	8.805	8.805	8.805	8.944	9.595	9.595	9.595	9.595	9.88	10.161	10.161	10.161	10.161	10.161	10.303	10.303	10.303	10.303	10.303	10.303	10.303	10.303	10.303	10.303	10.303
YPL172C	6.614	6.614	7.122	6.699	6.699	6.699	6.56	6.934	6.433	6.991	7.133	7.133	7.133	7.133	7.133	7.133	7.133	6.902	6.902	7.735	7.735	7.735	7.735	7.966	7.824	7.824	7.824	7.824	7.824	7.681	8.105	9.453	9.453	9.595	10.851	10.851	11.221	11.221	11.221	11.221	11.221	11.221	11.221	11.221	11.221	11.221	11.221	11.221	11.221
YBR197C	9.769	9.769	9.769	9.908	9.908	10.281	10.281	10.281	10.281	10.281	10.281	10.281	10.281	10.281	10.281	10.281	10.192	10.05	10.05	9.911	9.911	9.911	9.911	9.911	9.911	10.05	10.05	10.05	10.05	10.05	10.05	10.05	10.05	10.05	10.05	10.05	10.05	10.05	10.05	10.05	10.05	10.192	10.192	10.192	10.192	10.192	10.192	10.192	9.822
YGL061C	4.287	4.287	4.287	4.287	4.287	2.515	2.234	2.522	2.522	4.248	4.248	4.248	4.248	4.621	4.625	6.077	6.077	6.771	7.19	7.19	7.19	7.19	7.19	7.19	8.076	8.076	8.076	8.076	8.076	7.934	8.219	8.076	8.361	8.361	8.642	8.642	8.642	8.642	8.642	8.642	8.642	8.642	8.503	8.642	11.31	12.331	12.897	12.897	12.897
YOR185C	8.681	8.962	8.962	9.1	9.1	9.1	9.1	9.1	9.1	9.1	9.1	9.1	9.1	9.1	9.104	9.104	9.104	9.104	9.104	9.104	9.104	9.104	9.104	9.104	8.965	8.965	8.965	8.965	8.965	9.246	9.666	9.666	9.666	9.666	9.666	9.759	9.759	9.759	9.616	9.616	9.616	9.616	9.385	9.385	9.385	9.385	9.385	9.385	9.385
YKL212W	9.246	9.108	9.108	8.823	8.684	8.688	7.891	7.795	7.656	7.656	9.054	9.332	9.332	9.332	9.609	9.84	10.911	11.142	11.142	11.142	11.142	11.142	11.142	11.142	11.847	12.128	12.636	12.636	12.779	12.779	12.921	12.921	13.526	13.387	13.387	13.387	13.387	13.387	13.387	13.387	13.387	13.387	13.249	13.249	13.249	13.249	13.249	13.249	13.249
YPR134W	5.362	5.362	5.362	5.362	5.362	5.362	5.362	5.362	5.362	5.362	5.362	5.362	5.362	5.362	5.362	5.362	5.362	5.362	5.362	5.362	5.362	5.362	5.362	5.362	5.362	5.362	5.362	5.362	5.362	5.362	5.362	5.362	5.593	5.593	5.593	5.593	5.593	5.593	5.451	5.59	5.59	5.358	5.497	5.96	5.821	5.821	5.821	5.59	5.732
YJR022W	6.336	5.453	5.222	5.083	4.802	4.525	3.365	3.227	3.227	3.227	3.227	2.853	2.657	3.124	3.401	3.401	3.401	3.401	3.031	3.682	5.261	5.261	5.261	5.261	5.261	5.685	5.546	5.546	5.546	5.546	5.546	5.777	5.777	6.009	6.009	6.009	6.009	6.009	6.29	6.29	6.29	6.521	6.941	6.941	6.941	6.941	6.941	7.079	7.079
YBR183W	9.932	9.932	9.794	9.794	10.071	10.075	10.213	10.213	10.213	10.213	9.982	9.982	9.982	9.982	9.982	9.47	9.701	9.986	10.64	10.921	10.921	11.153	11.153	11.153	11.153	11.153	11.153	11.153	11.014	11.014	11.057	10.918	10.918	11.431	11.431	11.431	11.431	11.712	11.712	11.712	11.712	11.712	11.712	11.712	11.573	11.573	11.573	11.573	11.434
YMR055C	9.24	9.471	9.471	9.471	9.471	9.471	9.471	9.471	10.211	10.069	10.069	10.069	10.069	10.211	10.35	10.35	10.492	10.492	10.492	10.492	10.862	10.723	10.723	10.723	10.723	10.723	10.723	10.723	10.723	10.723	10.723	10.723	11.143	11.143	11.143	11.143	11.143	11.143	10.912	10.912	10.912	11.054	11.054	11.285	11.285	11.285	11.285	11.428	11.428
YNR018W	5.038	4.899	4.899	4.899	4.899	4.899	4.899	4.899	5.131	4.899	4.899	4.899	4.899	4.899	4.437	4.159	4.159	4.391	4.391	4.391	4.391	4.533	4.533	4.533	4.533	4.391	4.391	4.391	4.391	4.391	4.391	4.533	4.533	4.764	4.764	4.764	4.394	4.394	4.394	4.626	4.626	4.626	4.626	4.626	4.394	4.394	4.394	4.394	4.394
YJR033C	8.214	8.214	8.214	8.072	8.072	7.93	7.787	7.926	7.784	7.784	7.784	7.41	6.901	7.41	7.04	7.04	6.901	6.389	6.524	6.431	6.574	6.574	6.435	5.784	5.784	5.784	5.784	5.784	5.784	5.784	6.069	5.695	5.695	5.556	5.556	5.695	5.695	5.837	5.837	5.837	5.695	5.695	5.695	5.695	5.695	5.695	5.695	5.418	7.175
YDR325W	12.853	12.853	12.992	12.992	12.992	12.992	13.134	13.134	13.134	13.134	13.273	13.13	13.13	13.13	13.13	13.13	13.13	13.127	13.127	13.127	13.127	13.127	13.127	13.127	13.127	13.127	13.127	13.127	13.127	13.127	13.127	13.127	13.127	13.127	13.127	13.127	13.127	12.988	12.988	12.988	12.988	12.988	12.988	12.988	12.988	12.988	12.846	12.707	12.707
YDR046C	0.281	0.281	0.281	0.281	0.281	0.281	0.281	0.281	0.281	0.281	0.281	0.281	0.281	0.42	0.42	0.42	0.42	0.42	0.42	0.42	0.42	0.42	0.42	0.42	0.42	0.558	0.558	0.558	0.558	0.558	0.558	0.558	0.558	0.558	0.558	0.558	0.558	0.558	0.558	0.558	0.42	0.42	0.42	0.558	0.558	0.558	0.558	0.558	0.558
YDR331W	9.967	10.337	10.337	10.337	10.337	10.337	10.337	10.337	10.337	10.337	10.85	11.59	11.59	11.59	11.871	11.871	12.148	12.287	12.287	12.425	12.425	12.425	12.425	12.422	12.56	12.56	12.838	12.838	12.838	13.257	13.257	13.257	13.257	13.257	13.257	13.257	13.257	13.257	13.257	13.257	13.257	13.257	13.257	13.257	13.257	13.257	13.257	13.257	13.257
YML030W	9.474	9.755	9.755	10.032	10.032	10.264	10.264	10.402	11.893	13.114	13.114	13.114	13.345	13.345	13.484	13.484	13.484	13.484	13.484	13.484	13.484	13.484	13.345	13.487	14.284	14.284	14.423	14.423	14.423	14.192	14.192	14.334	14.334	14.334	14.334	14.334	14.334	14.334	14.334	14.334	14.334	14.334	14.334	14.334	14.334	14.334	14.334	14.334	14.334
YGR060W	0.651	0.651	0.651	0.651	0.651	0.651	0.651	0.651	0.651	0.651	0.651	0.651	0.651	1.025	1.025	1.025	1.025	1.025	1.025	1.025	1.025	1.025	1.028	1.028	1.028	1.028	1.028	0.886	0.886	0.886	0.886	0.886	0.886	0.886	0.886	0.886	0.886	0.886	0.886	0.886	0.886	0.886	0.886	0.886	0.886	0.886	0.886	0.886	0.886
YDR464W	9.986	9.986	9.986	9.986	9.986	9.986	9.986	9.986	9.986	9.986	9.986	9.986	9.986	9.986	9.986	9.986	9.986	9.327	9.327	9.189	9.189	9.331	9.473	9.473	9.473	9.1	9.1	9.1	9.1	9.1	9.1	9.1	9.1	9.1	9.103	9.103	9.103	9.103	9.103	9.103	8.872	8.872	8.872	8.733	8.591	8.591	8.591	8.591	8.591
YBR088C	9.513	9.513	9.513	9.143	9.375	10.079	9.94	9.94	9.94	9.94	9.94	10.225	10.225	10.225	10.225	10.225	10.502	10.502	10.502	10.502	10.502	10.502	10.502	10.502	10.502	10.502	10.04	9.755	9.755	9.755	9.755	9.755	9.755	9.755	9.478	9.478	9.478	9.478	9.478	9.478	9.478	9.478	9.478	9.478	9.478	9.478	9.478	9.478	9.339
YPL075W	0.558	0.558	0.558	0.558	0.558	0.558	0.558	0.558	0.558	0.558	0.558	0.42	0.42	0.42	0.42	0.42	0.42	0.42	0.42	0.42	0.42	0.42	0.42	0.42	0.42	0.42	0.42	0.42	0.42	0.42	0.42	0.42	0.42	0.42	0.42	0.562	0.562	0.701	0.701	0.701	0.839	0.839	0.839	0.701	0.701	0.701	0.701	0.843	1.074
YBR127C	11.463	11.887	11.887	11.887	11.887	11.887	11.887	11.887	11.887	11.887	11.887	11.887	11.744	12.257	12.257	12.257	12.257	12.257	12.257	12.395	12.395	12.395	12.395	12.395	12.257	12.257	12.257	12.257	12.257	12.257	12.257	12.399	12.399	12.399	12.399	12.168	12.168	12.168	12.168	12.025	11.794	11.794	11.794	11.794	11.794	11.794	11.794	11.794	11.794
YDR492W	4.529	4.529	4.529	4.529	4.529	4.529	4.529	4.529	4.387	4.387	4.387	4.387	4.245	4.476	4.476	4.476	4.476	4.476	4.476	4.195	4.053	4.053	4.053	4.053	4.053	4.053	4.053	3.914	3.914	3.914	3.914	3.914	3.914	3.914	3.914	3.914	3.914	4.145	4.145	4.519	4.519	4.519	4.519	4.519	4.519	4.658	4.658	4.658	4.658
YGL037C	0	0	0	0	0	0	0.142	0.142	0.142	0.142	0.142	0.142	0.142	0.142	0.142	0.142	0.142	0.142	0.142	0.142	0.142	0.142	0.142	0.142	0.142	0.142	0.142	0.142	0.142	0.142	0.142	0.142	0.142	0.142	0.142	0.142	0.142	0.142	0.142	0.142	0.142	0.142	0.285	0.285	0.285	0.285	0.285	0.285	0.285
YGR148C	5.083	5.083	5.083	5.083	5.083	5.083	5.083	5.083	5.083	5.083	5.083	5.083	5.083	5.083	5.083	5.083	4.852	4.852	4.713	4.713	4.713	4.575	4.575	4.575	3.081	2.657	2.657	2.657	2.657	2.657	2.657	2.657	2.657	2.426	2.426	2.426	2.287	2.287	2.149	2.149	2.149	2.149	2.149	2.149	2.149	2.149	1.917	1.401	1.259
YHR005C-A	4.198	4.198	4.198	4.34	4.34	4.483	4.483	4.621	4.621	4.621	4.621	4.849	5.08	5.08	5.504	5.504	6.39	6.39	6.39	6.621	6.76	7.272	7.272	7.272	7.272	7.414	7.183	7.183	7.325	7.325	7.325	8.019	8.994	8.994	8.994	8.994	8.994	8.994	8.994	8.994	8.994	8.994	8.994	9.368	9.973	10.204	10.204	10.204	10.489
YBR029C	5.507	5.507	5.507	5.507	5.507	5.507	5.507	5.134	4.76	4.621	4.621	4.621	4.621	4.621	4.621	4.853	4.853	4.853	4.853	4.853	4.853	4.853	4.71	4.71	4.71	4.71	4.71	4.71	4.34	4.34	4.34	4.34	3.921	3.501	3.501	3.362	3.22	3.22	2.989	2.989	2.989	3.22	3.22	3.22	3.22	3.22	3.22	3.22	3.22
YNL102W	9.503	9.873	10.154	10.435	10.666	11.225	11.502	11.876	11.876	12.719	12.395	12.395	13.092	13.092	13.092	12.949	13.462	13.924	14.483	14.483	14.483	14.483	14.483	14.483	14.767	15.045	15.045	15.326	15.603	15.834	15.603	15.603	15.603	15.603	15.603	15.461	15.318	15.18	15.18	15.318	15.318	15.318	15.318	15.318	15.318	15.688	15.688	15.688	15.688
YJR104C	9.14	9.14	9.278	9.278	9.278	9.278	9.278	9.278	9.278	9.417	9.417	9.417	9.417	9.417	9.417	9.417	9.417	9.417	9.417	9.417	9.417	9.001	8.257	8.257	8.257	8.261	8.261	8.261	8.261	8.261	8.119	8.119	8.119	8.119	8.119	7.838	7.695	7.695	7.695	7.325	6.952	7.094	7.094	7.094	7.094	6.955	6.724	6.724	5.504
YGL146C	2.003	1.864	1.864	1.864	1.864	2.287	2.287	2.287	2.43	2.43	2.43	2.43	2.287	2.287	2.149	2.149	2.01	2.149	1.868	1.868	1.729	1.729	1.871	2.387	2.387	2.387	2.387	2.387	2.387	2.526	2.526	2.526	2.526	2.063	2.526	2.757	2.757	2.896	2.896	2.896	2.896	2.896	2.896	2.896	2.896	2.896	2.896	2.896	2.896
YMR021C	4.678	4.817	4.817	4.817	4.817	5.187	5.703	5.703	5.703	5.472	5.472	5.472	5.472	5.845	5.845	5.845	7.144	7.606	7.606	7.606	7.606	7.606	7.606	7.606	7.606	7.606	7.606	7.606	7.606	7.749	7.98	7.98	7.98	8.119	8.261	8.261	8.261	8.261	8.261	8.403	8.403	8.403	8.403	8.403	8.403	8.403	8.403	8.403	8.403
YLR201C	5.042	4.526	4.526	3.871	3.871	2.754	3.312	3.173	4.667	4.667	4.667	5.037	5.037	5.037	5.037	5.037	5.037	5.037	5.037	5.037	5.037	5.176	5.318	5.457	5.599	5.599	5.368	5.226	5.087	5.457	6.396	6.396	6.396	6.396	6.677	6.677	7.051	7.567	7.567	7.567	7.567	7.567	7.567	7.706	7.706	7.706	7.706	7.567	7.425
YOR156C	6.845	6.984	6.984	6.984	6.984	6.984	6.706	6.706	6.703	6.471	6.471	6.194	5.963	5.963	6.194	6.752	6.752	6.752	6.752	7.126	6.845	7.357	7.357	7.357	7.727	7.727	7.727	7.87	7.87	7.87	7.727	7.959	7.862	7.862	7.862	8.001	8.001	8.001	8.001	8.001	7.862	7.065	7.065	6.464	6.371	6.603	6.603	6.973	6.973
YJL137C	14.249	14.249	14.392	14.392	14.392	14.349	14.349	14.349	14.349	14.349	14.349	13.929	14.16	14.16	14.16	14.018	14.018	14.018	14.018	14.018	13.644	12.944	12.944	12.944	12.801	12.57	12.196	12.196	12.196	12.428	12.481	12.481	12.908	12.908	13.139	12.997	12.997	12.997	12.997	12.997	13.139	13.139	13.282	13.282	13.282	13.282	13.705	13.705	13.705
YKR060W	8.83	9.107	9.246	9.246	9.246	9.246	9.246	9.477	9.196	9.659	9.659	9.659	9.659	9.659	9.659	9.659	9.659	9.659	9.659	9.659	10.032	10.032	10.032	10.032	10.032	10.032	9.894	9.894	9.751	10.552	10.552	10.552	10.552	10.552	10.271	10.271	10.129	10.129	9.99	9.99	9.99	9.848	9.848	9.848	9.848	9.848	9.848	9.848	9.848
YJL141C	4.66	4.66	4.66	4.518	4.518	3.678	3.024	3.024	3.166	2.839	2.7	2.7	2.558	3.074	3.074	3.074	2.843	2.843	2.843	2.985	2.985	2.985	2.985	2.839	2.839	2.839	2.7	2.981	2.981	2.981	2.981	2.981	2.981	2.981	2.981	2.981	2.981	2.981	2.981	2.981	3.124	2.754	2.615	2.615	2.615	2.615	2.615	2.615	2.615
YHR136C	0.463	0.463	0.463	0.463	0.463	0.463	0.463	0.463	0.463	0.463	0.463	0.463	0.463	0.463	0.463	0.463	0.463	0.463	0.463	0.463	0.463	0.463	0.463	0.463	0.463	0.463	0.463	0.463	0.463	0.463	0.463	0.463	0.463	0.463	0.463	0.463	0.463	0.463	0.463	0.463	0.463	0.463	0.463	0.463	0.463	0.463	0.463	0.463	0.463
YCR073C	8.915	8.776	9.196	8.776	8.915	8.684	8.684	8.684	8.684	7.602	7.086	7.367	7.228	7.228	6.858	6.858	6.122	6.122	5.236	5.236	5.094	5.094	3.884	4.82	4.82	4.82	4.82	4.82	4.82	4.82	4.82	5.24	5.378	5.378	5.378	5.61	5.61	5.61	5.61	5.61	5.61	5.752	5.425	5.425	5.425	5.425	5.425	5.425	5.425
YBL058W	7.464	7.464	7.464	7.464	7.325	8.261	8.261	8.4	8.631	8.631	8.631	8.724	8.724	8.35	8.35	8.354	8.073	8.354	9.464	9.464	9.464	9.464	9.232	9.375	9.375	9.745	9.652	9.791	9.791	9.791	9.791	9.791	9.648	9.648	9.648	9.648	9.648	9.648	9.648	9.648	9.648	9.787	9.787	9.787	9.556	9.556	8.766	8.624	9.52
YGL219C	3.081	3.22	3.22	3.505	3.273	3.273	3.273	3.273	3.273	2.992	2.992	2.992	2.992	3.131	3.412	3.412	3.412	3.412	3.554	3.412	3.412	3.412	3.412	3.412	3.412	3.412	3.412	3.412	3.412	3.412	3.412	3.643	3.786	3.786	3.786	3.786	3.786	3.786	3.786	3.786	3.786	3.928	4.07	4.209	4.351	4.351	4.351	4.351	4.351
YML013W	4.863	4.863	4.863	5.237	6.261	6.03	6.45	6.588	6.82	7.841	7.841	7.841	7.841	7.841	7.841	7.841	7.841	7.841	7.841	7.841	7.841	7.841	7.841	8.773	8.63	8.862	8.862	8.862	8.862	9	9.886	9.886	9.886	10.029	9.797	9.655	9.797	9.936	9.936	9.936	9.936	10.078	10.822	10.822	10.822	10.822	10.822	10.822	10.822
YDR123C	13.964	13.964	13.964	13.964	13.964	13.964	13.964	13.59	13.59	13.359	13.359	13.078	13.078	13.078	11.68	10.879	10.644	10.644	10.644	10.505	10.505	10.505	10.505	10.505	10.505	10.505	10.505	9.943	9.943	9.805	9.805	8.78	8.09	7.951	7.951	7.528	7.389	7.112	7.112	6.969	6.969	6.969	6.969	6.969	5.703	5.28	5.048	4.678	3.935
YPL040C	11.79	11.371	11.371	11.228	11.513	11.976	12.484	12.484	12.484	12.484	12.484	12.484	12.484	12.484	12.484	12.484	12.346	12.346	12.346	12.346	12.346	12.346	12.346	12.207	12.346	12.207	12.346	12.346	12.346	12.484	12.484	12.346	11.837	11.56	11.698	11.976	11.976	11.976	11.976	11.976	12.118	12.118	12.26	12.403	12.403	12.634	12.634	12.634	12.634
YOR231W	12.964	12.964	13.195	13.195	13.195	13.195	13.195	13.195	13.195	13.195	13.195	13.195	13.195	13.195	13.195	13.195	13.195	13.334	13.334	13.334	13.334	13.334	13.334	13.334	13.334	13.334	13.334	13.334	13.334	13.334	13.334	13.334	13.334	13.334	13.334	13.334	13.334	13.334	13.473	13.33	13.608	13.608	13.608	13.608	13.608	13.469	13.469	13.469	13.469
YGL113W	4.856	4.856	4.856	4.856	4.856	4.856	4.856	4.856	4.856	4.856	4.856	4.856	4.714	4.714	4.714	4.714	4.714	5.084	4.522	4.522	4.522	4.522	5.404	5.636	5.636	6.799	6.799	6.799	6.799	6.799	6.799	6.799	6.799	6.799	6.799	6.938	7.308	7.308	7.308	7.308	7.446	7.589	7.589	7.589	7.589	7.589	7.589	7.589	7.589
YGL103W	4.39	4.39	4.621	4.853	4.853	4.853	4.853	4.991	4.991	4.991	4.991	4.991	4.991	4.991	4.991	5.223	5.223	5.223	5.223	5.223	5.223	5.223	5.223	5.223	5.223	5.084	5.084	5.084	5.084	5.084	5.084	5.084	5.084	5.084	4.945	4.945	4.714	4.714	4.714	4.714	4.714	4.714	4.714	4.714	4.714	4.429	4.291	4.152	4.013
YKL204W	11.609	11.979	11.979	12.211	12.211	12.442	12.442	12.442	12.442	12.442	12.442	12.727	12.727	12.727	12.727	12.727	12.727	12.584	12.584	12.816	12.816	12.816	12.816	12.816	12.816	12.816	12.816	12.816	12.816	12.673	12.673	12.673	12.673	12.673	12.673	12.673	12.673	12.673	12.673	12.673	12.673	12.673	12.673	12.673	12.673	12.673	12.535	12.161	12.161
YPL211W	13.573	13.573	13.573	13.573	13.43	13.199	13.199	13.199	13.199	13.199	13.199	13.199	11.698	10.851	10.57	10.107	9.83	9.83	9.83	9.314	9.172	9.172	9.172	8.894	8.756	8.613	8.613	8.336	8.197	8.197	8.197	7.628	8.144	8.421	8.332	8.332	8.332	8.332	8.332	7.959	7.678	7.678	7.678	7.678	8.283	8.283	8.283	8.283	8.283
YKL197C	6.596	6.596	6.596	6.596	6.596	6.596	6.596	6.739	6.739	6.739	6.739	6.739	6.739	6.739	6.739	6.739	6.739	6.739	6.739	6.739	6.739	6.739	6.596	6.454	6.454	6.454	6.312	6.312	6.08	6.08	5.422	5.422	5.422	5.422	5.422	5.422	5.422	5.422	5.422	5.422	5.422	4.621	4.621	3.917	3.686	2.892	2.892	2.892	2.892
YGL095C	11.936	11.936	10.907	10.342	9.922	9.922	10.434	10.573	10.431	10.431	10.431	10.431	10.431	10.431	10.431	10.431	10.431	10.431	10.431	10.431	10.146	9.865	9.634	9.634	9.634	9.634	9.634	9.121	9.125	9.264	9.264	9.267	9.267	9.41	9.271	9.132	9.364	9.364	9.364	9.364	9.364	9.364	9.364	9.364	9.364	9.364	9.364	9.364	9.364
YDL110C	10.481	10.855	10.855	10.855	10.855	10.855	10.855	10.855	10.716	10.574	10.574	10.574	10.805	10.805	10.805	10.944	10.944	10.944	11.175	11.175	11.452	11.452	11.452	11.452	11.452	11.452	11.452	11.452	11.452	11.452	11.595	11.595	11.595	11.595	11.595	11.595	11.595	11.595	11.595	11.595	11.591	11.822	11.822	11.822	11.822	11.822	11.822	11.822	11.452
YMR287C	7.734	7.734	7.453	7.176	7.033	7.033	7.403	7.083	7.083	7.083	6.941	7.083	6.941	6.941	6.941	6.941	6.941	6.941	7.076	6.937	6.937	6.937	6.937	6.282	6.005	6.005	6.147	6.29	6.428	6.66	6.66	6.802	7.46	7.46	7.46	7.46	7.46	7.46	8.058	8.802	8.802	9.083	9.083	9.083	9.221	9.591	9.591	9.591	9.591
YIL008W	0.516	0.516	0.658	0.658	0.658	0.658	0.658	0.658	0.658	0.658	0.658	0.658	0.801	1.085	1.085	1.085	1.085	1.085	1.085	1.085	1.085	1.085	1.085	1.085	1.085	1.085	1.085	1.228	1.228	1.228	1.228	1.228	1.601	1.601	1.601	1.601	1.601	1.601	1.601	1.601	1.601	1.601	1.601	1.833	1.833	1.833	1.833	1.833	1.833
YLR435W	8.375	8.375	8.236	8.521	8.521	8.521	8.289	8.289	8.289	8.289	8.289	8.289	8.987	8.987	8.987	8.987	8.987	8.987	8.987	8.987	8.987	8.987	8.987	8.987	9.033	9.033	9.172	9.172	9.172	9.172	9.172	9.172	9.172	9.172	9.172	9.172	9.172	9.403	9.591	9.591	9.591	9.591	9.591	9.591	9.591	9.591	9.591	9.591	9.73
YJR068W	6.376	6.518	6.518	6.611	6.611	6.472	6.472	6.472	6.614	6.614	6.753	6.753	6.753	6.753	6.753	6.29	6.29	7.319	7.735	9.179	10.854	10.854	10.854	10.854	10.993	11.409	12.291	12.291	12.433	12.433	13.088	13.088	13.088	13.088	13.088	13.088	13.088	13.088	13.227	13.365	13.365	13.365	13.504	13.504	13.785	14.159	14.159	14.159	14.159
YLR105C	4.696	7.037	7.037	7.176	7.314	7.453	7.453	7.453	7.592	7.876	8.389	9.228	9.786	9.786	10.299	10.299	10.58	11.512	11.512	11.512	11.512	11.512	11.512	11.512	11.512	11.512	11.654	11.654	11.796	11.796	11.796	11.796	11.796	11.796	11.796	11.796	11.796	11.939	11.939	11.939	11.939	11.939	11.939	12.17	12.17	12.17	12.17	12.17	12.17
YGL027C	3.124	3.216	3.821	3.821	3.821	3.821	3.821	3.683	3.683	3.96	4.241	4.241	4.241	4.615	4.476	4.476	4.476	4.476	4.334	4.334	4.469	4.981	5.956	6.237	6.237	6.237	6.237	6.237	6.237	6.237	7.4	7.4	7.4	7.4	7.539	7.539	7.539	7.539	7.311	7.311	7.592	7.592	7.966	8.105	8.105	8.105	8.105	8.105	8.105
YOR060C	10.748	11.769	11.769	11.769	11.769	11.769	11.769	12.05	12.05	12.05	12.566	12.566	12.704	12.704	12.704	13.309	13.309	13.541	13.683	13.683	13.683	13.683	13.683	13.683	13.683	13.683	13.683	13.683	13.683	13.683	13.683	13.683	13.683	13.683	13.683	13.683	13.683	13.683	13.683	13.683	13.683	13.683	13.683	13.683	13.683	13.683	13.683	13.683	13.683
YLL051C	8.176	10.641	10.41	10.833	10.833	10.972	10.972	10.972	10.972	10.972	11.484	11.484	11.484	11.484	11.904	11.904	11.904	11.761	11.206	12.288	12.288	12.43	12.569	12.569	12.942	12.942	13.174	14.113	14.113	14.113	14.113	14.113	14.255	14.255	14.117	14.533	14.533	14.533	14.533	14.675	14.675	14.817	14.586	14.586	14.586	14.586	14.586	15.191	15.191
YCR106W	4.031	3.892	3.664	3.664	3.664	3.807	3.668	3.668	3.668	3.668	3.668	3.668	3.668	3.668	3.668	3.668	3.668	3.668	3.668	3.668	3.668	3.668	3.807	4.038	4.97	7.77	7.913	7.913	8.055	8.055	8.286	8.429	8.571	8.71	8.71	8.941	8.941	8.941	8.941	8.941	8.941	8.941	8.941	8.941	8.941	8.941	8.799	8.941	8.941
YDR351W	9.267	9.267	9.267	9.267	9.267	9.267	9.267	9.267	9.267	9.267	9.267	9.267	9.267	9.267	9.267	9.267	9.267	9.267	9.267	9.406	9.406	9.406	9.406	9.548	9.548	9.548	9.548	9.548	9.548	9.548	9.548	9.317	9.317	9.317	9.317	9.317	9.317	9.317	9.317	9.459	9.459	9.459	9.321	8.719	8.719	8.442	8.442	8.442	8.3
YMR122W-A	2.943	2.943	2.943	2.943	2.943	2.8	2.8	2.8	2.8	2.8	2.8	2.8	2.8	2.8	2.8	2.8	2.8	2.8	2.8	2.8	2.8	2.8	2.8	2.8	2.8	2.8	2.8	2.8	2.8	2.8	2.569	2.569	2.569	2.569	2.569	2.569	2.569	2.569	2.569	2.569	2.569	2.708	2.708	2.708	2.476	2.476	2.476	2.476	2.476
YOR098C	5.507	5.507	5.507	5.507	5.507	5.369	5.369	5.226	5.226	5.369	5.369	5.369	5.369	5.369	5.369	5.369	5.369	5.23	5.23	5.23	5.23	5.23	5.23	5.23	5.23	5.23	5.23	5.23	5.23	5.23	4.394	4.394	4.394	4.394	4.532	4.906	4.906	4.906	4.906	4.906	4.906	4.906	4.764	4.764	4.764	4.764	4.764	4.764	4.764
YHR011W	10.25	10.25	10.25	10.399	10.399	10.399	10.399	10.399	10.538	10.769	10.769	10.769	10.769	10.769	10.35	10.211	9.564	9.845	9.756	9.756	9.756	9.475	9.475	9.475	9.475	9.475	9.475	9.475	9.475	9.475	9.332	9.332	9.332	8.962	8.962	9.336	9.478	9.478	9.478	9.478	9.336	9.567	9.151	9.151	9.151	9.294	9.294	9.294	9.294
YHL039W	2.01	2.01	2.01	2.01	2.152	2.152	2.152	2.152	2.152	2.152	2.291	2.572	2.572	2.714	2.714	2.714	2.714	2.714	2.714	2.714	2.714	2.714	2.714	2.714	2.714	2.714	2.714	2.995	2.995	2.995	2.995	3.134	3.134	3.134	3.134	3.134	3.134	3.134	3.134	3.134	3.134	3.134	3.134	3.134	3.134	3.134	3.134	3.134	3.134
YER059W	7.674	7.674	8.093	8.093	8.093	8.236	8.093	8.093	8.093	7.296	8.282	8.555	10.605	10.605	11.259	11.259	11.259	10.836	10.555	10.555	10.555	10.502	10.456	11.843	11.843	11.843	11.843	11.843	11.843	11.936	12.355	12.078	12.822	12.679	12.679	12.679	12.679	12.679	12.818	12.818	12.818	12.818	12.96	12.96	12.96	12.96	12.96	12.96	12.587
YBR101C	13	13	13	13	13.139	13.139	13.277	13.277	13.277	13.277	13.277	13.277	13.135	12.996	12.996	12.996	12.996	12.996	12.996	12.996	12.996	13.277	13.277	13.277	13.277	13.277	13.277	12.904	12.904	12.765	12.765	12.765	12.765	12.765	12.765	12.395	12.395	12.395	12.395	12.395	12.395	12.395	12.395	12.253	12.253	12.253	11.972	11.972	11.687
YDL240W	7.841	7.841	7.841	7.841	7.841	8.257	8.673	8.673	8.812	8.812	9.374	9.232	9.694	10.114	10.395	10.395	10.395	10.395	10.395	10.769	10.63	10.63	10.772	10.772	10.772	10.772	10.772	10.911	11.985	11.985	11.985	11.985	11.985	11.985	11.985	11.985	11.985	11.985	11.985	11.985	11.985	11.985	12.124	12.124	12.124	12.124	12.124	12.124	12.266
YKR052C	7.158	7.158	7.158	7.297	7.297	7.439	7.439	7.439	7.439	7.439	7.439	7.439	7.439	7.439	7.439	7.439	7.439	7.813	7.813	7.813	7.813	7.813	7.813	7.67	7.67	7.67	8.179	8.179	9.207	9.72	10.371	10.513	10.513	10.652	10.652	10.652	11.025	11.164	11.164	11.164	11.164	11.164	11.164	11.164	11.164	11.164	11.164	11.164	11.164
YJR065C	9.755	9.755	9.755	9.755	9.755	9.755	9.755	9.755	9.755	9.755	9.897	9.897	9.897	9.897	9.897	9.897	9.897	9.897	9.897	9.897	9.666	9.666	9.666	9.666	9.666	9.666	9.666	9.666	9.666	9.666	9.666	9.666	9.666	9.666	9.666	9.666	9.666	9.666	9.666	9.666	9.666	9.524	9.524	9.897	9.897	9.897	9.897	9.897	9.897
YLR040C	13.049	13.049	12.907	12.907	12.907	10.901	10.62	10.388	10.388	10.388	10.388	10.015	10.015	10.157	10.157	10.157	10.157	10.157	10.157	10.157	10.064	9.602	9.459	9.459	9.321	9.321	9.321	9.321	9.182	9.182	8.065	6.766	6.4	6.261	6.261	5.699	5.699	5.699	3.597	3.597	3.454	3.454	3.454	3.454	3.828	3.828	3.828	3.828	3.967
YOR344C	0.562	0.562	0.562	0.562	0.562	0.562	0.562	0.562	0.562	0.562	0.562	0.562	0.562	0.562	0.562	0.562	0.562	0.562	0.562	0.562	0.562	0.285	0.285	0.285	0.285	0.285	0.793	0.793	0.936	0.936	1.078	1.217	1.217	1.217	1.217	1.217	1.448	1.448	1.448	1.448	1.733	1.964	1.964	1.964	1.964	1.964	1.964	1.964	1.964
YFR001W	0	0	0	0	0	0	0	0	0	0	0	0	0	0	0	0	0	0	0	0	0	0	0	0	0	0	0	0	0	0	0	0.142	0.142	0.142	0.142	0.142	0.142	0.142	0.142	0.142	0.142	0.142	0.142	0.142	0.142	0.285	0.285	0.569	0.569
YDR261C	6.539	6.539	6.677	6.677	6.77	6.912	7.336	7.336	7.336	7.336	7.336	7.336	7.336	7.336	7.336	7.336	7.336	7.336	7.336	7.336	7.197	7.197	7.197	7.197	7.197	6.873	6.873	6.731	6.731	6.731	6.731	6.731	6.731	6.731	6.731	6.731	6.731	6.731	6.731	6.446	6.446	6.446	6.446	6.446	6.446	6.446	5.364	4.991	4.848
YMR185W	10.207	10.207	10.207	10.207	10.207	10.207	10.207	10.207	10.207	10.207	10.207	10.207	10.207	10.207	10.207	10.207	10.207	10.207	10.207	10.207	10.207	10.207	10.207	10.207	10.207	10.207	10.207	10.207	9.976	9.976	9.837	9.695	9.695	9.695	9.232	9.232	9.232	9.232	9.09	9.09	8.859	8.859	8.859	8.859	7.976	7.976	7.322	7.179	7.179
YCR095C	6.682	6.682	6.45	6.45	6.45	6.87	7.012	7.012	7.012	7.012	7.012	7.012	7.012	7.012	7.012	7.151	7.151	7.012	7.151	7.151	7.151	7.151	7.151	7.151	7.151	7.151	7.151	7.151	7.151	7.151	7.151	7.151	7.151	7.151	7.151	7.151	7.151	7.29	7.571	7.571	7.713	7.713	7.855	7.624	7.624	7.393	7.25	7.25	7.25
YLR320W	7.263	6.42	6.563	6.42	6.79	6.79	6.652	6.652	6.236	6.513	6.513	6.513	6.513	6.655	6.424	6.139	6.139	6.139	6.278	5.485	5.485	5.627	5.627	5.627	5.631	5.631	5.631	5.538	5.68	5.68	6.05	6.05	7.043	7.043	7.043	7.413	7.413	7.644	7.506	8.349	8.349	8.719	9.992	9.992	9.992	9.992	10.135	10.135	10.875
YOR140W	8.14	8.14	8.14	8.14	8.14	8.14	7.909	7.909	7.909	7.766	7.766	7.766	7.766	7.624	7.624	7.482	7.482	7.482	7.482	7.482	7.339	6.688	6.265	6.265	5.98	5.326	5.048	5.048	5.048	5.048	5.048	5.048	5.048	5.048	5.048	5.048	4.767	4.767	4.767	4.483	4.483	4.483	4.109	4.34	4.34	4.34	4.34	4.34	4.483
YNL166C	7.538	7.538	7.538	7.819	7.958	7.958	7.958	8.516	9.171	11.124	11.124	11.124	13.092	13.092	13.092	13.092	13.092	13.092	13.23	13.23	13.373	13.373	13.373	13.373	13.373	13.373	13.373	13.373	13.515	13.515	13.515	13.515	13.515	13.515	13.515	13.515	13.515	13.515	13.515	13.515	13.515	13.515	13.515	13.515	13.515	13.515	13.515	13.515	13.515
YDR359C	10.214	10.214	10.214	10.214	10.63	10.491	10.491	10.491	10.491	10.491	10.491	10.491	10.491	10.491	10.491	10.491	10.491	10.491	10.26	10.26	10.118	10.118	10.26	10.26	10.26	10.26	10.26	10.26	9.886	9.886	9.886	9.886	9.886	9.886	9.886	9.886	9.886	9.744	9.744	9.744	9.463	9.463	9.463	9.463	8.951	8.951	8.488	8.719	7.414
YLL006W	2.935	2.935	2.796	2.885	2.654	2.654	2.931	3.582	5.674	5.393	5.393	5.393	5.393	5.393	5.393	5.393	5.763	5.902	5.902	5.902	5.902	6.041	6.183	6.183	6.741	6.51	7.165	7.165	7.165	7.165	7.165	7.165	7.165	7.165	7.396	7.908	8.79	8.79	8.79	8.79	9.021	9.021	9.021	9.021	9.021	9.391	9.391	10.412	10.551
YGR004W	5.777	5.777	5.777	5.777	5.777	5.777	5.777	5.777	5.777	5.777	5.777	5.777	5.777	5.777	5.777	5.777	5.777	5.777	5.777	5.777	5.635	5.542	5.542	5.685	5.823	6.104	6.104	6.104	6.104	6.104	6.104	6.104	6.104	5.966	5.966	5.966	5.966	5.966	5.966	5.966	5.966	5.827	5.827	5.827	5.827	5.827	5.827	5.827	5.827
YGR112W	6.296	6.296	6.296	5.734	5.503	5.731	5.453	5.453	5.453	5.453	5.176	4.806	4.806	5.457	5.457	5.457	5.457	5.457	5.457	5.457	5.457	5.457	5.457	5.457	5.364	4.948	4.948	5.229	5.229	5.461	5.461	5.322	4.902	4.479	4.479	4.194	4.333	4.614	4.895	4.895	4.756	5.546	5.546	5.546	5.546	5.777	5.639	5.639	5.639
YDL133C-A	3.451	3.312	3.312	3.031	3.031	3.031	3.031	3.031	3.031	3.031	3.031	2.376	2.376	2.238	2.238	2.238	2.238	2.238	2.238	2.238	2.099	2.099	2.099	1.725	1.725	1.725	1.448	1.448	1.448	1.448	1.448	1.448	1.448	1.448	1.448	1.217	1.217	1.217	1.217	1.217	1.217	0.427	0.427	0.142	0	0	0	0	0
YPR047W	9.143	8.162	8.162	7.881	7.738	7.738	7.738	6.247	6.247	6.016	6.016	5.504	5.226	5.088	5.276	5.276	5.418	5.418	5.418	5.418	5.418	5.418	5.564	5.564	5.564	5.564	4.906	4.906	4.906	5.187	5.514	6.026	6.026	6.026	6.026	6.026	6.026	5.237	5.98	5.518	5.518	6.827	6.827	6.827	6.596	7.442	7.442	7.442	7.442
YKR100C	10.947	10.947	10.947	10.947	10.947	10.947	10.947	10.947	11.09	11.232	11.232	11.371	11.371	11.371	11.602	11.741	11.741	11.741	11.741	11.741	11.741	11.741	11.741	11.972	11.972	12.114	12.114	12.253	12.253	12.253	12.623	12.623	12.623	12.854	12.854	13.132	13.132	13.132	13.132	13.132	13.132	13.132	13.132	13.132	13.132	13.132	13.132	13.132	13.132
YML076C	11.996	11.996	11.996	11.996	11.996	11.996	11.857	11.484	11.484	11.484	11.622	11.622	11.622	11.387	11.014	11.156	11.156	10.786	10.786	10.786	10.925	10.925	10.925	10.925	10.925	10.925	10.925	10.925	10.925	10.786	10.786	10.786	10.786	10.647	9.63	8.748	8.609	8.609	8.748	8.748	8.748	8.748	8.748	8.748	8.467	8.189	8.189	7.962	8.243
YOR122C	9.456	9.456	9.83	9.83	9.83	9.83	9.83	9.83	9.83	9.83	9.83	9.83	9.46	9.46	9.691	9.691	9.46	9.46	9.46	9.46	9.602	9.602	9.602	9.602	9.602	9.602	9.602	9.602	9.371	9.14	9.001	9.001	9.001	8.485	8.485	8.485	8.485	8.485	8.346	8.346	8.346	8.346	8.346	8.346	8.115	8.115	7.745	7.745	7.603
YLR412W	6.909	7.14	7.14	7.14	7.14	7.001	7.001	7.001	7.144	7.144	7.144	7.144	7.144	7.144	7.144	7.144	7.144	7.517	7.517	7.517	7.517	7.517	7.517	7.517	7.517	7.379	7.379	7.379	7.379	7.379	7.094	7.094	7.094	7.094	6.863	6.863	6.863	6.724	6.724	6.724	6.724	6.585	6.443	6.304	6.023	6.023	6.023	6.023	5.881
YLR226W	4.661	4.85	6.102	6.703	6.842	6.981	6.981	6.981	6.981	6.981	6.981	6.981	6.981	7.258	7.258	8.19	8.19	8.19	8.19	8.56	8.699	8.699	9.442	9.442	9.442	9.442	9.442	9.442	8.837	7.951	7.951	8.325	8.325	8.325	8.325	8.556	8.556	8.556	8.556	8.841	8.841	8.841	8.841	8.841	8.841	8.841	8.467	8.467	8.467
YIL155C	7.891	8.816	8.816	8.816	8.816	9.047	9.047	9.047	9.698	9.186	9.047	8.762	11.256	11.117	10.979	10.979	12.096	12.096	12.096	12.096	12.096	12.238	12.238	12.238	12.238	12.238	12.238	12.238	12.238	12.238	12.238	12.238	12.238	12.238	12.238	12.47	12.327	12.327	12.466	12.608	12.608	12.608	12.466	12.466	12.235	12.235	12.235	12.235	12.235
YER065C	3.917	3.917	3.917	3.917	3.917	3.917	3.917	3.917	3.64	3.64	3.501	3.501	3.27	3.27	3.038	3.038	3.038	3.038	3.038	2.754	2.754	2.754	2.892	2.892	2.892	2.892	2.892	2.892	2.892	2.754	2.754	2.384	2.103	2.103	2.103	2.103	2.103	2.103	2.103	2.103	2.103	2.103	2.103	1.818	1.444	1.306	1.167	1.028	1.028
YKR028W	7.966	7.966	7.966	7.503	7.503	7.503	7.503	7.503	7.503	7.642	7.642	7.411	7.411	7.411	7.411	7.411	7.411	7.411	7.411	7.411	7.411	7.411	7.411	7.553	7.553	7.553	7.553	7.553	7.553	7.553	7.553	7.553	7.553	7.553	7.553	7.414	7.272	7.272	7.272	7.272	7.272	7.272	7.272	7.272	7.272	7.272	7.411	7.411	7.411
YDL042C	9.189	9.047	9.047	9.047	8.908	8.908	9.14	8.997	8.859	8.859	9.282	9.424	9.424	9.424	9.424	9.424	9.424	9.424	9.424	9.424	9.424	9.424	9.424	9.424	9.424	9.424	9.424	9.286	9.143	9.143	9.143	9.143	9.143	9.143	9.143	9.143	9.143	9.143	9.143	9.143	9.143	9.143	9.513	9.513	9.513	9.513	9.513	9.513	9.513
YOL038W	3.732	3.59	3.59	3.59	3.59	3.448	3.448	3.59	3.59	3.59	3.59	4.864	5.426	6.454	6.454	6.735	7.439	7.439	7.671	7.671	7.671	7.809	7.809	7.809	7.809	7.809	7.809	7.809	7.809	7.809	8.041	8.041	8.041	8.041	8.179	8.179	8.318	8.318	8.318	8.318	8.318	8.318	8.318	8.318	8.318	8.318	8.318	8.318	8.318
YHR074W	7.13	7.13	7.13	7.13	7.13	7.13	6.991	6.849	6.849	6.706	6.706	6.244	6.244	6.244	6.244	6.386	6.386	6.386	6.528	6.528	6.528	6.528	6.39	6.39	6.39	6.39	6.39	6.39	5.048	5.048	5.048	4.91	4.771	4.54	4.54	4.54	4.54	4.54	4.54	4.397	4.397	4.397	4.397	4.397	4.397	3.604	3.604	3.604	3.604
YJR102C	3.501	3.501	3.362	3.362	3.362	3.362	3.362	3.362	3.362	3.224	3.224	2.992	2.711	2.284	2.284	1.911	1.911	1.911	1.679	1.679	1.679	1.541	1.541	1.541	1.541	1.541	1.541	1.541	1.541	1.541	1.541	1.541	1.541	1.541	1.541	2.516	3.444	3.444	3.444	3.444	3.444	2.928	3.067	3.067	3.067	2.835	2.835	2.974	3.113
YAR028W	7.474	7.474	7.332	7.19	7.328	7.841	7.841	8.118	8.911	8.911	8.911	9.143	9.143	7.883	7.883	7.883	7.883	7.371	6.766	6.766	6.909	7.332	7.471	8.773	8.773	8.773	8.773	8.773	8.773	8.773	8.773	8.773	8.773	8.773	8.773	8.773	8.773	8.773	8.63	8.63	8.538	8.676	8.676	8.676	8.676	8.676	8.676	8.676	8.676
YOR342C	2.042	2.042	2.042	2.042	1.811	1.811	1.811	2.042	2.042	2.042	2.042	2.184	2.184	2.184	2.184	2.184	2.184	2.184	2.184	2.184	2.046	2.046	2.277	2.277	2.277	2.277	2.277	2.277	2.277	2.277	2.277	2.277	2.277	2.046	1.672	1.533	1.533	1.533	1.533	1.533	1.533	1.533	1.533	1.533	1.533	1.533	1.533	1.533	1.533
YCR053W	21.393	21.393	21.393	21.393	21.393	21.393	21.531	21.531	21.531	21.531	21.389	21.389	21.389	21.389	21.389	21.389	21.389	21.389	21.389	21.389	21.389	21.389	21.389	21.389	21.389	21.389	21.389	21.389	21.389	21.389	21.389	21.389	21.389	21.389	21.389	21.389	21.389	21.389	21.158	21.158	21.158	21.296	21.296	21.296	21.296	21.158	21.158	21.158	21.158
YLR250W	7.446	8.146	7.915	7.915	8.431	8.431	8.431	8.894	8.751	8.751	8.894	8.894	9.036	8.897	8.897	8.67	8.531	8.531	8.531	8.531	8.531	8.531	8.531	8.25	8.25	8.343	8.343	8.343	8.343	8.343	7.838	7.976	7.745	7.745	8.257	8.257	8.72	8.581	8.581	8.581	8.72	8.72	8.72	8.72	8.211	8.122	8.122	8.261	8.396
YPR106W	8.303	8.303	8.442	8.442	8.442	8.442	8.442	8.442	8.3	8.068	8.068	8.068	8.207	8.207	8.207	8.207	8.207	8.207	8.207	8.207	8.207	8.207	8.207	8.207	8.207	8.207	8.207	7.791	7.791	7.652	7.652	7.652	7.652	7.652	7.652	7.652	7.652	7.652	7.514	7.514	7.656	7.098	7.098	7.098	7.098	7.098	7.098	7.098	7.24
YJL158C	1.949	1.949	1.949	1.949	2.23	2.835	2.835	2.835	2.835	2.835	2.835	2.978	2.978	2.978	2.978	2.978	3.778	3.778	3.778	3.778	3.778	3.921	4.152	4.152	5.123	5.123	5.123	5.262	5.262	5.262	5.493	5.493	5.493	5.632	5.632	5.632	5.632	5.774	5.774	5.774	5.636	5.636	5.636	5.636	5.636	5.778	5.92	6.849	6.849
YOR073W	4.12	4.262	4.262	4.262	4.124	4.124	4.124	4.124	4.262	4.262	4.262	5.34	5.714	5.945	6.084	6.223	6.361	6.87	6.87	6.87	6.87	6.87	6.87	7.012	8.041	8.041	8.041	8.041	8.788	8.788	8.788	8.788	8.788	8.788	8.93	8.93	8.93	8.93	9.069	9.069	9.069	9.585	9.727	9.727	9.727	9.727	9.727	10.794	11.214
YOR327C	10.232	10.232	10.232	10.232	10.232	10.232	10.232	10.232	10.232	10	10	9.719	9.719	9.719	9.719	9.719	9.719	9.858	9.858	9.858	9.858	9.858	9.858	9.858	9.716	9.716	9.573	9.573	9.573	9.573	9.573	9.573	9.573	9.573	9.573	9.573	9.573	9.573	9.573	9.573	9.573	9.573	9.573	9.573	9.573	9.573	9.573	9.573	9.573
YML015C	6.799	6.799	6.799	6.799	6.568	6.568	6.706	6.194	6.194	6.194	6.194	6.336	6.336	6.479	5.92	5.92	5.636	6.052	6.052	6.052	6.475	6.475	6.614	7.5	7.5	7.5	7.5	7.5	7.5	7.5	7.5	7.5	7.126	6.984	7.03	7.122	8.378	8.378	8.378	8.378	8.378	8.521	8.521	8.521	8.521	8.521	8.521	8.521	8.521
YBL099W	6.681	6.681	6.681	6.681	6.681	6.681	6.681	6.681	6.681	6.539	6.539	6.539	6.539	6.307	6.307	6.307	6.307	6.307	5.934	5.934	5.934	5.934	5.934	5.934	5.934	5.653	5.653	5.653	5.653	5.51	5.51	5.51	5.091	4.952	4.952	4.44	4.44	4.155	4.013	3.5	3.362	3.362	3.362	3.362	3.362	3.362	3.362	3.643	3.781
YPL235W	11.559	11.559	11.979	12.21	12.21	12.353	12.495	13.196	13.196	13.196	13.053	13.053	13.562	13.562	13.562	13.562	13.701	13.701	13.701	13.932	13.932	13.932	13.932	13.932	13.932	13.932	13.932	13.932	13.932	13.932	13.932	13.932	13.932	13.932	13.932	13.932	13.932	13.932	13.932	13.932	13.932	13.932	13.793	13.793	13.651	13.651	13.651	13.651	13.651
YGR276C	4.724	4.724	4.724	4.867	4.728	4.728	4.447	4.447	4.447	4.308	3.885	3.885	3.23	2.946	2.938	3.959	4.895	5.034	5.034	5.034	5.034	5.034	5.176	5.176	5.546	5.546	5.685	5.685	5.685	5.685	5.685	6.763	6.531	6.531	6.531	6.531	7.09	8.346	8.346	8.577	9.178	9.178	9.178	9.178	9.178	9.456	11.782	14.202	14.202
YJR088C	9.937	10.222	10.222	10.222	10.222	10.364	10.364	10.364	10.645	10.645	10.645	10.645	10.645	10.507	10.649	10.649	11.023	11.023	11.023	11.023	11.254	11.254	11.254	11.396	11.677	11.677	11.677	11.677	11.677	11.909	11.909	11.909	12.279	12.279	12.279	12.279	12.279	12.279	12.279	12.279	12.279	12.787	12.649	12.649	12.649	12.649	12.368	12.368	12.368
YBL060W	10.022	10.164	10.307	10.307	10.307	10.677	10.677	10.677	10.677	10.677	10.677	10.677	10.677	10.677	10.677	10.677	10.677	10.677	10.677	10.677	10.677	10.677	10.677	10.677	10.677	10.445	10.445	10.445	10.307	10.307	10.307	10.168	9.937	10.075	10.075	10.075	10.164	10.303	10.303	10.303	10.303	10.303	10.303	10.303	10.164	10.164	9.745	9.236	9.236
YGL223C	10.556	10.695	10.556	10.556	10.556	10.556	10.556	10.699	10.044	9.524	9.667	9.667	9.805	10.132	10.413	10.413	11.018	10.876	10.876	10.876	10.648	10.648	10.787	10.36	10.36	10.267	10.267	10.267	10.267	10.036	10.267	10.406	10.036	10.036	10.598	10.972	11.253	11.253	11.253	11.253	11.484	11.484	11.484	11.484	11.061	11.061	11.061	11.061	11.061
YLR270W	9.997	9.997	9.997	9.997	9.997	10.456	10.456	11.022	11.438	11.206	11.206	11.438	11.438	11.438	11.438	11.857	11.857	11.857	11.857	11.857	12.138	12.138	12.281	12.281	12.281	12.558	12.558	12.558	12.558	12.558	12.558	12.558	12.558	12.558	12.7	12.7	12.7	12.7	12.7	12.7	12.7	12.7	12.7	12.7	12.7	12.7	12.7	12.7	12.7
YIL061C	0.797	0.797	0.797	0.423	0.423	0.423	0.423	0.423	0.423	0.423	0.285	0.427	0.427	0.427	0.427	0.427	0.285	0.285	0.285	0.285	0.285	0.285	0.285	0.285	0.285	0.285	0.285	0.285	0.285	0.285	0.285	0.423	0.423	0.423	0.423	0.423	0.281	0.281	0.281	0.281	0.281	0.281	0.281	0.281	0.281	0.281	0.281	0.281	0.281
[truncated: 3,456 more rows]
[truncated: 952 more columns]
