# Supplementary material for: Constitutive turnover of histone H2A.Z at yeast promoters requires the preinitiation complex
Source: eLife. 2016 Jul 20;5:e14243. doi: 10.7554/eLife.14243 (PMC4995100; doi:10.7554/eLife.14243)
Supplement: Figure 1—source data 7. — DOI: http://dx.doi.org/10.7554/eLife.14243.010 [file elife-14243-fig1-data7.zip › Figure_1--source_data_7/WT(noFRB)_H2A_noRAP.txt]

gene_name	-500	-499	-498	-497	-496	-495	-494	-493	-492	-491	-490	-489	-488	-487	-486	-485	-484	-483	-482	-481	-480	-479	-478	-477	-476	-475	-474	-473	-472	-471	-470	-469	-468	-467	-466	-465	-464	-463	-462	-461	-460	-459	-458	-457	-456	-455	-454	-453	-452
YLR363W-A	9.468	9.468	9.468	9.468	9.589	9.589	9.589	9.589	9.589	9.589	9.589	9.589	9.589	9.589	9.589	9.589	9.589	9.873	9.873	9.873	9.873	9.873	9.873	9.873	9.873	10.157	9.873	9.873	9.873	9.873	9.994	10.115	10.115	10.115	10.115	10.115	10.245	10.245	10.245	10.245	10.245	10.245	10.245	10.245	10.245	10.245	10.245	10.124	10.124
YOR370C	10.622	10.622	10.622	11.037	11.158	11.279	11.693	11.693	11.693	11.693	11.693	11.409	11.409	11.409	11.409	11.409	11.409	11.409	11.409	11.409	11.409	11.409	11.409	11.409	11.409	11.409	11.409	11.409	11.409	11.409	11.279	11.158	10.753	10.753	10.38	10.38	10.38	10.38	10.38	10.38	10.38	10.38	10.38	10.096	10.096	10.096	9.966	9.682	9.44
YLR107W	6.27	6.27	6.4	6.279	6.279	6.642	6.642	7.582	7.582	7.582	7.582	7.834	7.713	7.713	7.713	7.713	7.713	7.713	7.713	7.713	7.834	8.499	8.499	8.499	8.499	8.783	8.653	8.653	8.653	8.653	8.653	8.653	8.774	8.904	9.156	9.156	9.286	9.286	9.286	9.407	9.286	9.286	9.286	9.286	9.286	9.286	9.286	9.286	9.286
YJL076W	2.993	3.123	3.123	3.123	3.244	3.244	3.244	3.244	3.244	3.244	3.244	3.244	3.244	2.751	2.621	2.621	2.621	2.621	2.621	2.621	2.621	2.621	2.621	2.621	2.5	2.5	2.5	2.5	2.5	2.369	2.369	2.5	2.5	2.5	2.5	2.5	2.5	2.5	2.751	2.467	2.467	2.597	2.597	2.597	2.597	2.597	2.597	2.183	2.183
YDR107C	8.253	8.253	8.253	8.001	7.88	8.011	7.89	8.425	8.546	8.546	8.546	8.546	8.546	8.141	8.262	8.262	8.262	8.262	8.262	8.392	8.42	8.662	8.662	9.44	9.724	10.129	10.129	10.259	10.259	10.259	10.259	10.38	10.38	10.38	10.38	10.38	10.38	10.38	10.38	10.543	10.543	10.543	10.543	10.543	10.543	10.543	10.543	10.543	10.543
YMR214W	12.447	12.447	12.447	12.447	12.447	12.447	12.447	12.447	12.447	12.447	12.009	12.139	12.391	12.782	13.713	13.713	13.834	14.085	14.085	14.346	14.346	14.751	14.881	15.677	16.203	16.203	16.203	16.203	16.203	16.203	16.487	16.366	16.366	16.65	16.65	16.65	16.65	16.65	16.65	16.65	16.65	16.771	16.771	16.771	16.771	16.771	16.771	16.771	16.771
YPL208W	4.11	4.887	4.887	4.887	4.887	4.887	5.018	4.897	4.897	4.897	4.897	4.329	4.329	4.329	4.329	4.58	4.58	4.58	4.58	4.58	4.58	4.58	4.077	3.826	3.705	3.705	3.989	3.877	4.948	5.595	5.716	5.716	5.716	5.846	5.846	6.107	6.358	6.358	6.358	6.479	6.358	6.358	6.61	6.852	6.973	8.197	8.197	8.197	8.318
YJR134C	9.836	9.836	9.836	9.957	9.715	9.715	9.715	9.431	9.431	9.431	9.431	9.179	9.179	9.179	9.179	8.504	6.68	6.68	7.192	8.067	8.067	8.472	9.379	9.379	9.915	9.784	9.784	9.915	10.175	10.417	11.083	11.083	11.083	11.083	11.204	11.074	11.074	10.529	10.529	10.529	11.558	12.475	13.643	13.643	13.764	13.764	13.764	13.764	13.634
YER055C	5.702	5.702	6.116	6.247	6.247	6.247	6.247	6.247	6.247	6.247	6.247	6.247	6.247	6.247	6.661	6.791	6.791	6.791	6.791	6.791	6.912	6.912	6.912	6.912	6.912	6.782	6.782	7.024	7.024	7.024	7.024	7.024	7.024	7.024	7.024	7.024	7.024	7.024	7.024	7.024	7.024	7.024	7.024	7.024	6.74	6.61	6.61	7.145	7.145
YLL023C	10.715	10.715	10.594	10.473	10.473	9.747	10.12	11.2	12.913	12.913	12.913	12.913	12.913	12.913	12.913	12.913	13.197	13.066	13.066	13.066	13.066	13.318	13.057	13.057	13.057	13.057	13.057	13.057	13.057	13.057	13.057	13.057	12.21	12.61	12.61	12.61	12.731	12.731	12.731	12.601	12.861	12.861	12.861	12.601	12.317	12.438	12.559	12.559	12.559
YPL274W	7.811	7.811	7.811	7.811	7.569	7.155	7.155	7.155	7.155	7.155	7.034	6.871	7.155	7.024	7.024	7.024	7.145	7.276	7.276	7.397	7.397	7.397	7.397	7.397	7.397	7.397	7.266	6.982	6.982	6.982	6.587	7.113	7.113	7.113	6.871	6.871	6.871	6.075	5.67	5.386	5.386	5.637	5.767	5.767	5.767	5.767	5.767	5.637	5.637
YIL071C	7.894	7.894	7.885	7.885	7.885	7.382	7.382	7.61	7.61	7.61	7.489	7.643	7.224	8.034	8.034	8.034	8.034	7.904	7.904	7.904	7.904	7.904	7.904	8.155	8.155	8.155	8.155	8.025	8.025	8.569	8.853	8.853	9.105	9.105	9.105	9.226	9.226	9.77	9.486	9.486	9.486	9.607	9.607	9.607	9.728	9.728	9.728	9.728	9.728
YPL203W	9.761	9.761	9.761	9.761	9.761	9.64	9.64	10.013	10.255	10.255	10.255	10.255	9.719	9.719	9.719	9.719	9.719	9.328	9.044	9.044	8.793	9.198	9.319	9.319	9.31	9.431	9.431	9.431	9.431	9.3	9.3	9.3	9.3	9.3	8.732	8.448	8.448	8.7	8.7	8.7	8.7	8.7	8.7	8.7	8.7	8.053	8.053	7.68	7.154
YLL063C	2.304	2.304	2.304	2.304	2.304	2.304	2.304	2.304	2.304	2.304	2.304	2.174	2.174	2.174	2.174	2.174	2.174	2.043	2.043	2.043	2.043	2.043	2.579	2.579	2.579	2.579	2.579	2.579	2.579	2.579	2.579	2.579	2.579	2.579	2.7	2.821	2.821	2.821	2.984	2.984	3.114	3.77	3.77	3.77	4.022	4.022	4.022	4.022	4.022
YGL012W	5.665	5.544	5.665	6.307	6.307	6.428	6.559	7.327	7.327	7.448	7.699	7.699	7.699	7.829	7.829	8.113	8.113	8.113	8.234	8.234	8.234	8.234	8.104	8.225	8.225	8.881	8.881	8.881	8.881	8.881	8.881	8.881	8.881	8.881	8.881	8.881	8.881	8.881	8.881	8.881	8.881	8.76	8.76	8.76	8.76	8.76	8.76	8.76	8.76
YDL122W	10.827	10.827	10.827	10.827	10.827	10.827	10.827	10.827	10.827	10.827	10.827	10.827	10.827	10.827	10.827	10.818	10.818	10.818	10.939	10.678	10.678	10.678	10.799	10.799	10.799	10.799	10.799	10.799	10.799	10.799	10.799	10.799	10.799	10.799	10.799	10.799	10.799	10.799	10.799	10.799	10.799	10.515	10.515	10.515	10.515	10.515	10.515	10.515	10.394
YML128C	10.32	10.32	10.32	10.32	10.32	11.609	11.609	11.609	11.609	11.609	11.609	11.609	11.488	11.488	11.488	11.488	11.488	11.488	11.488	11.618	11.618	11.618	11.618	11.618	11.618	11.739	11.87	11.87	11.87	11.87	11.87	11.87	11.87	11.87	11.87	11.87	11.87	11.87	12	12.13	12.13	12.13	12.13	12.13	12.13	12.13	12.13	12.13	12.13
YLR274W	7.094	7.094	7.094	7.094	7.094	7.094	7.215	7.336	8.123	8.537	8.537	8.658	8.788	8.788	8.788	8.788	8.788	8.788	8.788	8.788	8.788	8.788	8.919	8.919	8.919	8.919	8.919	8.919	8.919	8.919	8.919	8.919	8.919	8.919	8.919	8.919	8.919	8.919	8.798	8.798	9.082	9.342	9.342	9.757	9.757	9.757	9.757	9.757	9.757
YKL197C	6.163	6.042	6.042	6.042	6.042	6.326	6.326	6.326	6.326	6.326	6.447	6.447	6.447	6.447	6.568	6.568	6.568	6.568	6.568	6.568	6.568	6.568	6.568	6.577	6.447	6.447	6.447	6.447	6.447	6.447	6.033	6.317	6.033	6.154	6.154	6.154	6.154	6.154	6.154	6.154	6.154	6.154	6.154	5.344	4.962	3.891	3.77	3.891	3.891
YAL060W	1.75	1.75	1.75	1.75	1.75	1.75	1.62	1.62	1.62	1.62	1.489	1.489	1.368	1.489	1.368	1.368	1.499	1.499	1.499	1.499	1.499	1.368	1.368	1.368	1.368	1.368	1.368	1.368	1.368	1.126	0.884	0.884	0.875	1.005	1.005	1.005	1.005	1.005	1.005	0.875	0.875	1.005	1.005	1.005	1.005	1.289	1.289	1.289	1.289
YLR452C	12.149	12.149	11.493	11.372	11.372	11.372	11.372	11.372	11.372	11.111	11.102	10.971	10.971	10.971	10.971	10.971	11.092	11.376	11.246	11.246	11.246	11.246	11.246	11.125	11.004	11.004	11.004	11.004	11.004	11.004	11.004	10.72	10.72	10.436	10.194	10.064	9.78	9.659	9.659	9.659	9.659	9.659	9.789	9.789	9.789	9.789	9.789	9.398	9.398
YDR126W	2.937	2.937	2.937	2.937	2.937	2.937	3.068	3.068	3.068	3.068	2.937	3.845	3.845	4.227	4.227	4.357	4.357	4.357	4.357	4.357	4.357	4.357	4.357	4.357	4.357	4.487	4.85	4.85	4.85	4.85	4.85	4.85	5.134	5.134	5.255	5.255	5.255	5.255	5.255	5.255	5.255	5.255	5.134	4.85	4.85	4.981	4.981	5.102	5.353
YOR074C	1.289	1.289	1.289	1.289	1.289	1.289	1.289	1.289	1.289	1.289	1.289	1.289	1.289	1.289	1.289	1.42	1.792	1.792	1.792	1.792	1.922	1.922	1.922	1.922	1.922	1.922	1.922	2.206	2.337	2.337	2.337	2.621	2.5	2.5	2.784	2.784	2.784	2.784	2.784	2.784	2.784	2.784	2.784	2.784	2.653	2.653	2.653	2.653	2.653
YLR257W	7.187	7.187	7.187	7.066	7.066	7.066	7.066	7.066	7.066	7.066	7.066	7.066	7.066	7.066	7.066	7.066	7.066	7.066	7.066	7.066	6.54	6.54	6.54	6.54	6.54	6.54	6.54	6.54	6.54	6.54	6.54	6.54	6.419	6.289	5.753	5.753	5.753	5.339	4.967	4.967	4.967	4.967	4.967	4.967	4.836	4.836	4.706	4.059	4.059
YLR396C	7.452	7.573	7.573	7.573	7.573	7.573	7.573	7.289	7.42	7.42	7.42	7.42	7.42	7.299	7.299	7.299	7.299	7.955	8.523	10.199	10.199	10.995	10.995	11.279	12.591	12.591	12.875	12.875	12.875	12.875	12.875	12.875	12.875	13.127	13.127	13.127	13.127	13.127	13.127	13.127	13.127	13.127	13.127	13.127	13.127	13.127	13.127	13.127	13.411
YOL094C	10.026	9.905	9.905	9.905	9.905	9.794	9.794	9.794	9.794	10.734	10.725	10.441	10.441	10.441	10.571	10.571	10.985	11.204	11.334	11.334	11.334	11.465	11.465	11.465	11.465	11.465	11.465	11.465	11.027	11.027	11.027	11.157	11.157	11.157	11.278	11.399	11.157	11.157	11.157	11.157	11.157	11.157	11.036	11.036	11.036	11.32	11.32	11.32	10.948
YOR027W	6.991	6.991	6.991	6.991	6.991	6.74	6.335	6.335	6.335	6.335	6.214	6.214	5.8	5.385	5.092	5.092	5.092	5.092	5.092	4.841	4.557	4.557	4.315	4.599	4.599	4.599	4.599	4.599	4.599	4.599	4.599	4.599	4.599	4.599	4.599	4.599	4.599	4.599	4.599	3.835	3.826	3.565	3.565	3.565	3.565	3.444	3.444	3.444	2.69
YDR174W	5.618	5.618	5.618	5.618	5.618	5.618	5.618	5.618	5.618	5.748	5.748	5.748	5.748	5.748	5.748	5.748	5.748	5.748	5.748	5.748	5.748	5.748	5.748	5.627	5.627	5.627	5.627	5.627	5.627	5.627	5.627	4.901	4.901	4.901	4.901	4.901	4.901	4.901	4.901	4.901	4.771	4.771	4.771	4.771	4.771	4.771	4.771	4.278	3.994
YER071C	9.617	9.333	9.091	9.091	9.091	9.091	9.091	9.091	8.281	7.867	7.867	7.867	7.867	7.625	7.625	7.383	6.815	6.815	6.563	6.563	6.563	6.563	6.563	6.433	6.433	6.312	6.312	6.312	6.312	6.312	6.312	6.433	6.312	6.312	6.028	6.028	6.028	6.028	6.028	5.744	5.744	5.339	5.218	5.218	5.218	5.218	5.218	5.218	5.218
YCR011C	0.773	0.773	0.773	0.773	0.773	0.773	0.773	0.773	0.773	0.773	0.773	0.773	0.773	0.773	1.136	1.136	1.136	1.136	1.136	1.136	1.136	1.136	1.136	1.136	1.136	1.136	1.136	1.136	1.136	1.257	1.126	1.126	1.126	1.247	1.247	1.247	1.117	0.987	0.987	1.117	1.117	1.117	1.117	1.117	1.117	1.117	1.117	1.117	1.117
YDR253C	5.399	5.399	5.53	5.53	5.53	5.53	5.53	5.651	5.651	5.651	5.781	5.781	5.781	5.66	5.66	5.66	5.66	5.66	5.66	5.66	5.66	5.66	5.781	6.535	6.907	6.907	6.907	6.907	6.907	6.907	6.907	6.907	6.907	6.907	6.907	7.028	7.028	7.028	7.028	7.028	7.028	7.028	7.028	7.028	7.028	7.028	7.028	7.028	7.028
YDL057W	9.654	9.654	9.915	9.654	9.654	9.272	9.151	8.891	8.881	9.165	9.165	9.165	9.165	8.881	8.881	8.881	6.745	6.624	6.884	7.266	8.174	9.049	9.049	9.049	9.049	8.797	9.17	8.374	9.193	9.193	9.193	9.607	9.193	9.435	9.956	9.956	9.956	9.956	9.3	9.146	9.933	9.691	9.691	9.691	9.691	9.691	9.691	9.44	9.309
YER112W	14.848	14.848	14.434	14.434	14.434	14.434	14.434	14.434	14.192	13.154	13.024	13.024	13.024	12.893	12.893	12.488	12.204	12.204	12.204	11.92	11.92	11.92	11.506	11.376	9.984	9.602	9.481	9.602	9.318	9.318	9.188	8.806	8.685	8.676	8.676	8.676	8.676	8.434	8.434	8.434	8.434	8.434	8.718	8.718	8.718	9.002	8.388	8.388	6.768
YMR037C	2.863	2.863	2.863	2.863	2.732	2.732	2.732	2.732	2.732	2.732	2.732	2.076	1.825	1.825	1.825	1.825	1.825	1.825	1.825	1.825	1.825	1.825	1.825	1.825	1.825	1.825	1.825	1.825	1.825	1.825	1.825	1.825	1.573	1.573	1.573	1.573	1.573	1.573	1.573	1.573	1.289	1.289	1.289	1.289	0.787	0.503	1.331	1.331	1.331
YLR430W	11.343	11.343	11.343	11.343	11.343	11.343	11.474	12.293	12.293	12.293	12.293	12.293	12.293	12.293	12.172	12.172	12.172	12.172	12.172	12.172	12.172	12.172	12.172	12.172	12.172	12.172	12.172	12.172	12.172	12.051	12.051	12.051	12.051	12.051	12.06	12.06	12.06	12.06	12.06	11.939	11.939	11.818	11.697	11.697	11.697	11.697	11.697	11.828	11.544
YER123W	13.536	13.536	13.536	13.536	13.536	13.536	13.536	13.536	13.536	13.536	13.536	13.536	13.536	13.536	13.536	13.536	13.536	13.536	13.536	13.536	13.536	13.536	13.536	13.536	13.536	13.536	13.536	13.536	13.536	13.536	13.536	13.536	13.657	13.657	13.657	13.657	13.787	13.787	13.787	13.787	13.787	13.787	13.787	13.787	13.787	13.787	13.787	13.787	13.787
YJL174W	5.53	5.53	5.53	5.53	5.53	5.53	5.53	5.53	5.53	5.53	5.53	5.53	5.66	5.66	5.79	5.79	5.79	5.79	5.79	5.79	6.074	6.074	6.074	6.074	6.074	6.074	6.074	6.074	6.074	6.074	6.074	6.074	6.074	6.074	6.074	6.074	5.944	5.944	5.944	5.944	5.823	5.823	5.702	5.702	5.702	5.702	5.702	5.702	5.702
YML099C	10.292	10.292	10.292	10.292	10.292	10.292	10.292	10.292	10.292	10.292	10.292	10.292	10.031	10.031	10.031	10.031	10.031	10.031	10.031	10.031	10.031	9.496	9.375	9.244	9.244	9.244	9.244	9.244	9.244	9.244	8.96	8.96	8.96	8.96	8.96	8.96	8.96	8.96	8.96	8.839	8.839	8.839	8.839	8.839	8.839	8.709	8.839	9.1	8.97
YJL006C	7.699	7.568	7.568	7.438	7.056	6.926	7.047	7.047	7.047	6.926	6.926	6.926	6.926	6.926	6.26	6.26	6.26	6	5.353	5.353	5.353	5.232	5.232	3.812	3.049	2.043	2.304	1.899	1.899	2.02	2.053	2.053	2.095	2.5	2.5	2.5	2.5	2.5	2.5	2.5	2.5	2.5	2.5	2.5	2.5	2.5	2.5	2.5	2.5
YPL216W	10.362	10.767	10.636	10.636	10.636	10.636	10.636	10.636	10.636	10.506	10.506	10.506	10.506	11.293	11.293	11.293	11.293	11.293	11.293	11.293	11.172	11.172	10.79	10.902	11.898	13.583	13.583	13.583	13.825	13.825	13.825	13.825	13.825	13.825	13.825	13.955	13.955	14.085	14.085	14.085	14.085	14.085	14.085	14.085	14.085	14.206	14.206	14.206	14.206
YDR276C	3.338	3.338	3.338	3.338	3.338	3.338	3.207	3.207	3.207	3.207	2.947	2.947	2.947	2.947	2.653	2.653	2.784	2.784	2.784	2.784	2.784	2.784	2.784	2.784	2.784	2.784	2.784	2.784	2.784	2.784	2.784	2.784	2.784	2.653	2.653	2.523	2.653	2.262	2.393	2.393	2.393	2.393	2.141	2.141	2.272	2.272	2.272	2.272	2.272
YOR350C	4.496	4.617	5.492	6.693	6.693	6.693	6.693	6.693	6.693	6.693	7.056	7.056	7.592	7.592	7.592	7.592	7.592	7.713	7.713	7.713	7.713	7.713	7.713	7.843	7.964	8.336	8.62	8.62	8.62	8.751	8.881	8.881	9.002	9.002	9.002	9.002	9.002	9.002	9.002	9.002	9.002	9.002	9.002	9.002	9.002	9.002	8.741	8.741	9.309
YCL047C	3.342	3.221	3.221	3.221	3.221	3.221	2.043	2.164	2.155	2.155	2.155	2.406	2.406	2.406	2.406	2.537	2.285	2.285	2.658	2.909	2.909	2.909	2.909	3.686	3.807	4.878	5.008	5.129	5.129	5.129	5.129	4.845	4.724	4.985	4.985	5.106	5.236	5.236	5.236	5.52	5.925	5.925	5.925	6.177	6.67	6.67	7.838	7.838	7.838
YNL277W-A	11.591	11.833	11.833	11.833	11.833	11.833	11.833	11.549	11.549	12.061	12.303	12.303	12.303	12.303	12.303	12.172	12.172	12.172	12.172	12.172	12.172	12.172	12.172	12.172	12.172	12.172	12.172	12.172	12.172	11.637	11.353	11.353	11.353	11.353	11.353	11.353	11.353	11.474	11.474	11.474	11.474	11.083	11.083	11.083	11.083	11.083	10.962	10.962	10.296
YBR218C	5.036	5.036	5.036	5.036	5.036	5.036	5.036	4.785	4.785	4.785	4.785	4.785	4.785	4.785	4.785	4.785	4.776	4.776	4.776	4.534	4.534	4.413	4.413	4.413	4.413	4.413	4.413	4.413	4.413	4.161	4.04	4.04	4.04	4.04	4.04	3.789	3.789	3.659	3.538	3.156	3.156	3.035	3.035	3.035	3.035	2.914	2.914	2.914	2.914
YOR064C	5.009	5.009	4.483	4.483	4.483	4.483	4.362	4.231	4.11	4.11	3.989	3.989	3.868	3.17	3.049	3.049	3.049	3.049	2.677	1.857	1.857	1.988	1.988	1.988	1.988	1.988	1.704	1.825	2.337	2.872	2.872	2.872	2.872	2.872	3.156	3.156	3.156	3.156	3.44	3.854	4.106	4.106	4.106	3.822	4.106	4.106	4.106	4.106	4.106
YHR013C	2.286	2.002	2.383	2.919	3.412	3.412	3.412	3.412	3.412	3.412	3.291	3.291	3.291	3.705	4.078	4.459	4.822	5.6	5.6	5.86	6.265	6.801	7.327	7.741	7.741	7.741	7.741	7.741	7.741	7.741	7.741	7.983	7.983	7.983	7.983	7.983	7.983	7.983	7.983	8.397	8.397	8.397	8.397	8.397	8.397	8.397	8.681	8.942	9.072
YOL067C	6.666	6.666	6.666	6.666	7.089	7.49	7.49	7.774	7.774	7.774	7.774	7.774	7.774	7.774	7.653	7.774	7.774	7.774	7.774	7.774	7.774	7.774	7.643	7.643	7.513	7.885	10.529	10.529	10.529	10.529	10.65	10.52	10.52	11.013	11.954	11.954	11.954	11.954	11.954	12.238	12.238	12.522	12.522	12.522	12.522	12.522	12.522	12.522	12.522
YDR514C	5.814	8.369	8.369	8.369	8.751	9.235	9.114	9.114	9.528	9.528	9.528	9.789	11.386	11.386	11.386	11.791	12.335	12.335	12.587	12.456	12.456	12.456	12.317	12.94	13.182	13.182	13.182	13.313	13.313	13.555	13.555	13.555	13.685	13.685	13.685	13.685	13.685	14.481	14.481	14.611	14.742	14.742	14.742	14.742	14.49	14.49	14.49	14.621	14.621
YNL083W	5.786	5.786	5.907	7.34	7.713	7.713	7.997	8.248	8.369	8.751	9.263	9.263	9.263	9.263	9.263	9.384	9.668	9.928	9.928	9.928	9.928	10.059	10.059	10.059	10.189	10.189	11.12	11.404	11.404	11.404	11.404	11.404	11.404	11.404	11.404	11.404	11.404	11.274	11.274	11.274	11.274	11.274	11.274	11.274	11.274	11.274	11.274	11.274	11.274
YNL141W	5.078	5.078	5.078	5.078	5.078	5.078	5.078	5.078	5.078	5.078	5.078	5.078	5.078	4.957	4.957	4.957	4.836	4.836	4.836	4.836	4.836	4.836	4.836	4.836	4.836	4.836	4.836	4.836	4.836	4.715	4.454	4.454	4.333	4.333	4.212	4.082	3.961	3.961	3.831	3.831	3.831	3.831	3.831	3.831	3.71	3.97	3.97	3.97	3.97
YML079W	7.536	7.536	7.275	7.275	7.275	7.275	7.275	7.275	7.275	7.275	7.145	7.145	6.479	6.479	6.479	6.228	5.995	5.632	5.632	5.632	5.916	5.795	5.795	5.795	5.665	5.665	5.786	5.656	5.656	5.493	5.753	5.511	5.926	5.805	6.089	7.048	7.048	7.048	7.048	7.048	6.917	7.048	6.643	6.643	6.522	6.117	6.117	5.996	6.238
YOR065W	9.5	9.346	9.346	9.346	9.588	9.588	9.467	9.346	9.477	9.225	9.225	9.095	9.346	9.225	9.225	9.225	8.862	8.862	9.398	9.398	9.398	8.983	8.983	8.723	8.341	8.341	8.211	7.838	7.708	7.578	7.447	7.447	5.381	3.817	3.16	3.16	3.281	3.281	3.281	3.686	3.686	3.817	3.817	3.817	3.928	3.928	3.928	3.928	4.059
YLR451W	10.343	10.19	10.19	10.19	10.19	10.19	10.19	10.311	10.19	10.19	10.19	10.19	10.19	10.595	10.595	10.595	10.595	10.595	10.595	10.595	10.595	10.595	10.716	10.716	11	11	10.879	10.879	10.879	10.879	10.879	10.879	10.879	10.758	10.758	10.758	10.758	10.758	10.758	10.637	10.637	10.637	10.637	10.767	10.888	10.888	10.888	10.888	10.888
YNL135C	9.706	9.706	9.333	9.464	9.594	9.594	9.594	9.594	9.594	9.594	9.594	9.724	9.724	9.845	9.845	9.845	9.845	9.845	9.845	9.603	9.603	9.603	9.603	9.603	9.603	9.603	9.603	9.603	9.603	9.603	9.603	9.603	9.603	9.603	9.603	9.603	9.603	9.603	9.603	9.603	9.603	9.482	9.482	9.482	9.482	9.198	9.198	9.198	9.198
YLR215C	4.287	4.441	4.32	4.734	5.53	5.53	5.66	6.154	6.154	6.154	6.154	6.154	6.154	6.154	6.154	6.154	6.154	6.275	6.275	6.275	6.275	6.275	6.275	6.275	6.559	6.275	6.414	7.55	8.863	8.863	8.863	8.863	8.863	8.863	8.993	8.993	8.993	8.993	8.993	8.993	8.993	8.872	8.872	8.872	8.872	8.872	8.872	9.002	9.002
YDR515W	3.654	3.938	4.059	4.32	4.864	4.864	4.864	4.734	4.734	4.483	4.483	4.888	4.878	5.251	5.623	5.623	5.884	6.549	6.549	6.549	6.549	6.549	6.428	6.298	6.801	6.801	6.801	6.801	6.922	6.638	6.638	6.507	6.507	6.507	6.223	6.223	6.093	5.809	5.939	6.321	7.601	7.601	7.852	8.136	8.267	8.551	8.551	8.551	8.551
YMR092C	4.86	4.86	4.86	4.86	4.86	4.86	4.86	4.739	4.739	4.739	4.739	4.739	4.739	4.739	4.455	4.455	4.324	4.324	4.324	4.203	4.073	4.073	4.073	4.073	3.952	3.952	3.952	3.952	3.952	3.952	3.538	3.538	3.407	3.407	3.147	3.147	3.016	3.016	3.016	3.016	3.016	3.016	3.016	1.978	1.564	1.564	1.192	1.192	0.908
YMR182C	0.633	0.633	0.633	0.633	0.633	0.633	0.633	0.633	0.633	0.633	0.633	0.633	0.633	0.754	0.754	0.875	1.117	1.238	1.522	1.522	1.652	1.652	1.652	1.652	1.652	1.652	1.652	1.652	1.652	1.652	1.652	1.652	1.652	1.652	1.652	1.652	1.652	1.652	1.652	1.652	1.652	1.773	1.773	1.773	1.773	1.773	1.652	1.652	1.652
YGL111W	9.277	9.561	9.821	9.821	10.827	10.827	10.957	11.492	11.492	11.492	11.492	11.492	11.492	11.492	11.208	11.208	11.208	11.208	11.208	11.208	11.329	11.329	11.329	11.329	11.329	11.855	11.855	11.855	11.855	11.855	11.855	11.855	11.855	11.855	11.734	11.734	11.855	11.855	11.855	11.855	11.986	11.986	11.986	12.107	12.107	12.107	12.107	12.107	12.107
YLR248W	6.894	6.894	7.145	7.145	7.145	7.666	8.29	8.29	8.29	8.29	8.29	8.29	8.29	8.29	8.29	8.29	8.574	8.574	8.574	8.574	8.574	8.574	8.574	8.574	8.574	8.835	8.835	8.835	8.956	8.956	8.956	8.956	8.956	8.956	8.956	8.956	9.086	9.086	9.207	9.207	9.207	9.207	9.328	9.328	9.328	9.328	9.328	9.328	9.328
YLR002C	5.488	5.488	5.488	5.488	5.367	5.246	5.246	5.246	5.246	5.246	5.246	5.246	5.116	5.116	5.116	5.116	5.116	5.116	5.116	5.116	5.116	5.116	5.116	5.116	5.116	3.477	2.658	2.537	2.537	2.537	2.537	2.537	2.537	2.537	2.285	2.155	1.392	1.271	1.271	1.271	1.271	1.271	1.271	1.271	1.271	1.271	1.271	1.271	1.271
YPL268W	8.36	8.491	8.491	9.71	10.073	11.679	11.679	11.94	11.94	11.94	11.94	11.94	11.94	12.224	13.174	13.174	13.174	13.174	13.174	13.174	13.174	13.174	13.295	13.555	13.555	13.839	13.839	14.789	14.91	14.91	14.91	14.91	15.04	15.04	15.04	15.04	15.04	15.04	15.566	15.566	15.566	15.697	15.697	15.697	15.697	15.697	15.697	15.697	15.697
YML016C	9.71	9.71	12.098	12.098	12.098	12.098	12.34	12.624	12.624	12.624	12.624	12.624	12.624	12.624	12.754	12.754	12.754	13.564	13.694	13.825	13.825	13.825	13.825	13.694	13.694	13.694	13.694	13.694	13.573	13.289	13.289	13.289	13.289	13.289	13.159	13.159	13.159	13.159	13.159	13.029	13.15	13.15	13.15	13.15	13.15	13.15	13.15	13.15	13.15
YOL041C	7.652	7.652	7.652	7.652	7.41	7.126	7.266	7.266	7.266	7.266	7.266	7.266	7.266	7.266	7.266	7.266	7.266	7.266	7.266	7.266	7.266	7.266	7.266	7.136	7.136	7.136	6.307	6.177	6.177	5.795	5.292	5.292	5.292	3.868	3.505	3.375	2.96	2.96	2.718	2.476	2.095	1.964	1.964	1.964	1.964	1.964	1.964	1.964	1.964
YBR214W	7.066	7.196	7.196	7.327	7.35	7.35	7.35	7.35	7.35	7.35	7.35	6.182	6.051	6.172	6.293	6.293	6.293	6.293	6.293	6.293	6.293	6.293	6.424	6.14	6.14	6.14	6.14	6.14	6.14	6.14	6.019	6.019	5.646	5.646	5.516	5.516	6.726	6.605	6.726	6.442	6.442	6.857	6.857	6.857	6.857	6.726	6.726	6.726	6.726
YDR311W	8.211	7.96	7.839	7.839	7.709	7.709	7.336	7.336	7.336	7.336	7.336	7.336	7.336	7.336	7.336	7.336	7.336	7.336	7.336	7.336	7.336	7.215	7.215	7.215	7.094	7.094	7.094	6.559	6.177	6.177	5.935	5.935	5.53	5.53	5.53	5.53	5.53	4.055	3.771	3.771	3.64	3.64	3.64	3.235	1.848	1.848	1.848	1.848	1.848
YBR052C	6.605	6.726	6.726	6.726	6.726	6.726	6.726	6.726	6.726	7.14	7.14	7.513	7.513	7.513	7.513	7.382	7.513	7.019	6.735	6.866	6.866	6.866	6.745	6.614	6.614	7.117	7.126	7.126	7.247	8.309	8.309	8.439	8.802	8.672	8.672	8.541	8.541	8.541	8.541	8.541	8.662	8.662	8.662	8.662	8.946	8.695	9.351	9.351	9.351
YER124C	4.706	4.706	4.706	4.706	4.706	4.585	4.585	4.585	4.455	4.324	4.194	4.194	4.194	4.194	4.194	4.194	4.194	4.194	4.194	4.194	3.943	3.943	3.943	3.943	3.943	3.943	3.943	3.943	3.943	3.812	3.812	3.812	2.5	1.825	1.573	1.452	1.452	1.452	1.452	1.452	1.452	1.452	1.452	1.452	1.452	1.452	1.322	1.192	1.192
YML043C	19.62	19.871	19.871	19.871	19.871	19.871	19.871	19.871	19.871	19.871	19.871	19.871	19.871	19.75	19.75	19.75	19.75	19.75	19.75	19.75	19.75	19.378	19.759	20.011	20.011	20.011	20.011	19.88	19.88	19.508	19.508	19.508	19.508	19.508	19.508	19.378	19.378	19.378	19.378	19.378	19.378	19.378	19.378	19.378	19.378	19.378	19.378	18.842	18.842
YCR093W	12.303	12.303	12.303	12.303	12.303	12.303	12.303	12.303	12.433	12.433	12.433	12.433	12.433	12.433	12.433	12.433	12.433	12.433	12.433	12.433	12.433	12.433	12.433	12.433	12.554	12.554	12.554	12.554	12.554	12.554	12.554	12.554	12.554	12.554	12.554	12.554	12.554	12.554	12.554	12.554	12.554	12.554	12.554	12.554	12.554	12.554	12.554	12.554	12.675
YCR057C	12.037	12.037	12.037	12.037	12.037	12.037	12.037	12.037	12.037	12.037	12.037	12.037	12.037	12.037	12.037	12.037	12.037	12.037	12.037	11.916	12.321	12.321	12.321	12.321	12.321	12.321	12.321	12.321	12.321	12.321	12.321	12.191	12.191	12.191	12.312	12.149	11.898	11.898	11.898	11.898	11.898	11.898	11.898	11.898	11.898	11.898	11.898	11.898	11.898
YLR439W	7.597	7.597	7.587	7.224	7.224	7.071	7.071	7.201	7.201	7.201	7.08	6.959	6.433	7.383	7.383	7.383	7.262	7.392	7.392	7.392	7.392	7.392	7.392	7.392	7.392	7.676	7.676	7.676	7.676	7.676	7.676	7.676	7.676	7.676	7.676	7.676	7.676	7.927	7.927	7.927	8.048	7.764	7.764	7.634	7.634	7.634	7.634	7.108	7.108
YOR131C	7.522	7.643	7.773	7.773	7.773	7.904	8.188	7.927	7.927	7.806	7.806	7.676	8.462	9.873	10.157	10.157	10.278	10.278	10.278	10.408	10.408	10.408	10.408	10.408	10.408	10.408	10.408	10.408	10.408	10.408	10.408	10.529	10.813	10.813	10.813	10.813	10.813	10.813	10.813	10.813	11.227	11.227	11.227	11.227	11.106	11.106	11.106	11.106	11.106
YJL005W	2.304	2.043	3.049	3.812	5.232	5.232	5.353	5.353	5.353	6	6.26	6.26	6.26	6.926	6.926	6.926	6.926	6.926	7.047	7.047	7.047	6.926	7.056	7.438	7.568	7.568	7.699	7.699	7.699	7.699	7.699	8.388	8.388	8.388	8.388	8.388	8.388	8.388	8.662	9.188	9.188	9.449	9.449	9.449	9.449	9.449	9.449	9.449	9.449
YMR224C	5.628	5.879	6.424	6.424	6.424	6.424	6.424	6.424	6.424	6.424	6.424	6.545	6.545	6.545	5.846	5.474	5.474	5.758	5.06	5.19	5.06	5.06	5.06	4.939	4.687	3.384	3.384	3.901	4.436	4.687	4.808	4.808	4.808	4.808	4.557	4.557	4.143	4.687	4.818	4.818	4.948	4.818	4.939	5.87	6.121	9.803	9.803	9.924	9.924
YBR097W	8.565	8.281	8.272	8.272	8.272	8.272	8.151	8.011	7.313	7.303	7.303	7.303	7.303	7.303	7.718	7.071	7.071	7.071	6.95	7.071	7.103	6.973	6.973	6.689	6.559	6.428	6.428	6.428	6.428	6.168	6.298	6.298	6.177	6.461	7.434	8.449	9.836	9.836	9.836	9.836	9.836	9.836	9.836	9.836	9.836	9.836	9.836	9.836	9.584
YNL073W	13.224	13.224	13.224	13.345	13.345	13.345	13.345	13.345	13.345	13.345	13.475	13.475	13.475	13.587	13.848	13.848	13.848	13.848	13.848	13.848	13.848	13.848	13.969	13.969	13.969	14.09	14.09	14.09	14.09	14.09	14.09	14.211	14.211	14.211	14.211	14.495	14.495	14.495	14.495	14.495	14.495	14.495	14.495	14.495	14.495	14.495	14.495	14.495	14.495
YBL102W	7.871	7.871	8.728	8.728	8.728	9.142	9.142	9.142	9.426	9.426	9.426	9.426	9.426	9.426	9.426	9.426	9.426	9.426	9.426	9.426	9.426	9.426	9.426	9.426	9.426	9.426	9.426	9.426	9.556	9.677	9.677	9.677	9.556	9.556	9.556	9.175	9.044	9.044	9.044	8.923	8.923	8.923	8.923	8.923	9.338	9.338	9.338	9.338	9.338
YIL026C	8.099	8.513	8.928	8.928	9.291	9.291	9.291	9.412	10.352	10.473	10.473	10.473	10.473	10.473	10.473	10.473	10.976	12.144	12.144	12.144	12.144	12.144	12.274	12.274	12.274	12.395	12.395	12.274	12.144	12.014	12.014	12.265	12.656	12.656	12.656	12.656	12.656	12.656	12.656	12.665	12.796	12.796	12.926	13.187	13.187	13.308	13.829	13.829	14.192
YKL140W	5.702	4.683	4.31	4.31	3.412	2.723	2.602	3.016	3.016	3.016	3.016	2.774	2.774	2.774	3.189	3.035	3.035	3.156	2.905	2.905	2.905	2.905	2.905	3.156	3.528	3.77	3.77	3.77	3.77	3.356	3.356	3.356	3.356	4.306	5.102	5.516	5.516	5.516	5.516	5.516	6.172	6.303	6.303	6.684	6.684	6.684	6.684	6.573	6.573
YPR042C	8.435	8.961	8.961	8.961	8.961	8.961	7.653	7.946	8.877	8.877	9.007	9.543	9.543	9.543	9.543	9.664	9.38	9.38	10.036	10.036	10.036	10.036	10.036	10.036	10.036	10.036	10.036	10.036	10.036	10.036	10.036	10.036	10.036	10.036	10.036	10.036	10.036	10.036	10.036	10.036	10.036	9.915	9.915	9.915	9.915	9.915	9.915	9.915	10.036
YGR133W	7.113	7.113	7.113	7.113	7.113	7.113	7.113	7.113	7.113	7.397	7.397	7.397	7.397	7.397	7.397	7.397	7.397	7.397	7.397	7.397	7.397	7.397	7.397	7.397	7.397	7.397	7.397	7.397	7.397	7.397	7.397	7.397	7.397	7.397	7.397	7.397	7.397	7.397	7.397	7.266	7.136	7.136	7.136	7.015	7.015	7.015	7.015	7.015	6.601
YMR238W	3.431	3.431	3.431	3.933	4.064	4.478	5.846	5.846	5.846	7.071	7.071	7.071	7.071	7.071	7.355	7.355	7.355	7.355	7.355	7.355	7.355	7.355	7.355	7.355	7.355	7.355	7.355	7.355	7.355	7.355	7.071	7.071	7.071	6.787	7.038	7.038	7.038	7.038	7.038	7.038	7.038	7.038	7.029	7.029	7.029	7.029	7.029	6.745	6.745
YML086C	6.74	6.74	6.74	6.74	6.74	6.74	6.74	6.74	6.74	6.619	6.773	7.015	6.852	6.852	6.852	6.852	6.852	6.852	6.973	6.973	6.973	6.973	7.257	7.257	7.378	7.378	7.378	7.378	7.248	7.248	7.248	7.248	7.532	7.774	8.025	8.025	8.146	8.146	8.267	8.267	8.388	8.388	8.388	8.388	8.388	8.388	8.388	8.388	8.388
YDR056C	6.353	6.353	6.474	6.474	6.474	6.474	6.474	6.474	6.474	6.474	6.474	6.605	6.605	6.847	6.847	6.847	6.847	6.856	7.401	7.522	8.136	8.136	8.136	8.136	8.136	8.136	8.136	8.671	8.913	8.913	8.913	8.913	8.913	8.913	8.913	8.783	8.783	8.783	8.783	8.783	8.783	8.783	8.28	8.28	8.28	8.28	8.28	8.159	8.159
YDL225W	8.499	9.156	9.156	9.286	9.407	9.407	9.407	9.407	9.537	9.537	9.537	9.537	9.537	9.537	9.537	9.537	9.537	9.537	9.821	9.821	9.821	9.821	9.821	9.821	9.821	9.821	9.821	9.821	9.821	9.821	10.226	10.226	10.226	10.226	10.226	10.347	10.347	10.347	10.347	10.347	10.347	10.347	10.347	10.347	10.347	10.347	10.226	10.226	10.357
YPR032W	10.948	10.948	10.948	11.232	11.986	12.903	12.903	13.024	15.287	15.287	15.287	15.287	15.408	15.408	15.408	15.408	15.408	15.78	15.78	15.78	15.78	15.78	15.78	15.78	15.78	15.78	15.78	15.78	15.78	15.78	16.022	16.022	16.022	16.022	16.022	16.022	16.022	16.022	16.022	16.022	16.022	16.022	16.022	16.022	16.022	16.022	16.022	15.738	15.617
YIL154C	7.76	7.355	7.234	7.113	7.234	5.818	5.688	5.688	5.688	4.962	5.213	5.213	5.213	5.092	5.181	5.674	5.674	5.674	5.674	5.39	5.39	6.721	7.899	7.899	8.029	8.16	8.16	8.16	8.444	8.444	8.444	8.444	8.825	8.825	8.956	8.956	8.956	8.956	8.956	8.956	8.956	8.956	9.24	9.24	9.24	9.24	9.24	9.24	9.24
YDR437W	6.954	6.954	6.703	6.703	6.452	6.419	6.419	7.336	7.206	7.206	7.206	7.206	7.206	7.206	7.206	7.327	7.327	7.327	7.075	7.708	8.048	8.048	8.048	8.048	8.048	8.048	8.048	7.918	8.877	8.756	8.756	8.756	9.007	9.957	9.957	9.957	9.957	9.957	9.957	10.753	10.753	10.753	10.874	10.995	10.995	10.995	10.296	10.296	10.296
YPR052C	14.872	14.872	14.742	14.742	14.742	14.742	14.742	14.742	14.742	14.742	14.742	14.742	14.742	14.742	14.612	14.612	14.612	14.612	14.612	14.612	14.612	14.612	14.328	13.923	13.923	13.923	13.923	12.205	10.329	10.199	10.45	10.734	10.734	10.734	10.734	10.734	10.734	10.734	10.329	10.329	10.329	10.329	10.329	10.208	10.492	10.492	10.622	10.096	10.096
YCL005W	4.925	4.925	4.641	5.023	5.144	5.144	5.144	5.144	5.144	5.144	5.134	5.255	5.255	5.255	5.255	5.255	5.255	5.255	5.549	5.809	7.024	7.024	7.308	7.308	7.308	7.671	8.053	8.053	8.053	8.053	8.053	8.053	8.053	8.053	8.183	8.183	8.425	8.425	8.425	8.425	8.425	8.425	8.686	8.556	8.556	8.556	8.556	8.556	8.84
YLR197W	13.41	13.41	13.41	13.41	12.754	12.754	12.754	11.576	11.576	11.576	11.162	11.162	10.245	9.882	9.752	9.226	9.226	9.226	9.226	9.226	8.942	8.811	8.569	8.569	8.569	8.448	8.448	8.318	8.318	8.318	8.206	8.206	8.206	8.206	7.834	7.964	7.834	7.704	7.704	7.583	7.178	7.178	6.479	6.349	6.633	6.917	6.503	6.512	5.986
YPR173C	6.866	6.996	6.996	6.875	6.875	6.34	5.665	5.423	5.423	4.748	4.641	4.641	4.883	5.376	6.652	6.652	6.773	7.178	6.642	6.642	6.642	6.642	6.773	6.773	6.773	6.652	6.652	6.652	6.531	6.531	6.531	6.247	6.247	6.247	6.247	5.963	5.842	5.842	5.59	5.088	5.088	5.209	5.339	5.711	5.842	7.327	7.327	7.587	7.587
YMR121C	4.986	4.986	4.986	4.986	4.986	4.986	4.855	4.855	4.855	4.855	4.855	4.855	4.855	4.311	4.311	4.432	4.432	4.432	4.432	4.432	4.432	4.432	4.432	4.432	4.432	4.432	4.432	4.432	4.432	4.432	4.432	4.432	4.432	4.432	4.432	4.432	4.432	4.311	4.311	4.311	4.441	4.441	4.441	4.157	4.027	4.027	4.027	4.027	4.027
YKL065C	5.94	5.94	5.94	5.94	5.94	5.94	5.94	5.94	5.94	5.94	5.94	5.94	5.94	5.94	5.94	5.94	5.94	5.656	5.656	5.656	5.656	5.656	5.656	5.656	5.525	5.525	5.525	5.525	5.525	5.525	5.525	5.525	5.525	5.395	5.395	5.395	5.395	5.111	5.111	5.111	5.111	4.85	4.85	3.626	2.425	2.304	2.304	2.304	2.174
YMR277W	10.808	10.808	10.808	10.808	10.808	10.808	10.808	10.808	10.808	10.808	10.808	10.929	11.213	11.213	11.213	11.213	11.213	11.213	11.213	11.213	11.213	11.213	11.213	11.213	11.213	11.213	11.213	11.083	10.799	10.799	10.799	10.799	10.929	10.929	11.181	10.361	10.361	10.361	10.231	9.696	9.696	9.565	9.686	10.408	10.124	10.124	10.124	10.124	10.124
YOL023W	6.67	6.67	6.67	6.67	6.67	6.67	6.67	6.67	6.67	6.54	6.54	6.54	6.54	6.419	6.419	6.419	6.419	6.419	6.419	6.419	6.419	6.419	6.549	6.549	6.265	6.144	5.884	5.479	5.348	5.218	5.218	5.218	4.934	4.934	4.813	4.813	4.813	4.683	4.683	4.683	4.683	4.683	4.683	4.683	4.683	4.683	4.683	4.683	4.683
YML112W	10.375	10.506	10.222	10.222	10.352	9.565	9.174	9.174	8.783	8.783	8.783	6.935	6.693	6.321	6.33	6.33	5.665	5.423	5.292	5.674	6.572	9.5	9.5	9.5	9.5	9.5	9.5	9.5	9.5	9.784	9.784	9.784	9.915	10.888	10.888	11.009	11.009	11.009	11.009	11.009	11.009	11.009	11.009	10.878	10.757	11.018	11.009	11.009	11.139
YNR021W	11.544	11.674	11.674	11.674	11.674	11.674	11.674	11.674	11.674	11.674	11.674	11.674	11.674	11.674	11.674	11.674	11.674	11.674	11.674	11.674	11.674	11.674	11.674	11.674	11.674	11.674	11.553	11.553	11.553	11.553	11.553	11.837	11.837	11.837	11.837	11.837	11.837	11.837	11.837	11.828	11.828	11.828	11.828	11.828	11.828	11.828	11.828	11.446	11.446
YJR143C	10.236	10.236	10.236	10.236	10.106	10.106	9.943	9.943	10.073	10.748	12.587	12.587	12.587	12.717	12.717	12.717	12.717	12.717	12.717	12.717	12.847	12.847	12.847	12.847	12.563	12.563	12.321	12.605	12.866	12.866	12.866	12.866	12.866	12.866	12.736	12.736	13.02	13.02	13.02	13.02	13.02	13.02	13.02	13.02	13.02	13.02	12.736	12.736	12.703
YFR027W	1.41	1.41	1.41	1.41	1.41	1.652	1.904	2.448	3.565	3.565	3.565	3.565	3.565	3.565	3.565	3.444	3.444	3.575	3.575	3.826	4.361	4.361	4.361	4.361	4.492	5.302	5.302	5.423	5.423	5.423	5.423	5.837	5.958	6.079	6.461	6.461	6.461	6.461	6.461	6.461	6.461	6.461	6.34	6.34	6.47	6.591	7.005	7.126	7.126
YFR053C	9.64	9.64	9.64	9.64	9.64	9.64	9.64	9.64	9.64	9.64	9.64	9.64	9.64	9.64	9.64	9.64	9.64	9.64	9.64	9.64	9.64	9.51	9.51	9.128	9.128	8.607	8.323	8.192	8.192	8.192	8.192	8.192	8.192	8.192	8.192	8.192	8.192	8.192	8.192	8.192	8.071	8.071	8.071	8.071	7.787	7.657	7.657	7.657	7.536
YOR276W	9.472	9.472	9.472	9.351	9.351	9.351	9.635	9.635	9.756	9.756	9.756	9.877	9.877	9.877	10.664	10.664	10.664	10.664	10.543	10.543	10.543	10.413	10.413	10.534	10.534	10.534	10.534	10.534	10.534	10.534	10.534	10.534	10.534	10.664	10.664	11.027	11.027	11.027	11.027	10.906	10.906	10.906	10.906	10.906	10.906	10.906	10.906	10.906	10.906
YDL110C	9.868	10.427	10.427	10.427	10.427	10.427	10.427	10.427	10.427	10.166	10.176	10.436	10.436	10.436	10.436	10.152	10.273	10.394	10.394	10.264	10.264	10.273	10.273	10.273	10.273	10.273	10.273	10.273	10.031	10.031	10.031	10.031	10.031	10.031	10.031	10.031	10.031	10.031	10.031	10.031	10.031	10.162	10.162	10.162	10.162	9.757	9.757	9.757	9.757
YKL041W	6.903	7.578	7.578	7.578	8.123	8.123	8.123	8.123	8.123	8.123	7.75	7.75	7.629	8.165	8.556	9.189	9.803	11.465	11.465	11.465	11.595	11.465	11.465	11.586	11.697	12.079	12.079	12.079	12.079	12.079	12.079	12.321	12.735	12.735	12.735	12.735	12.735	12.735	12.735	12.735	12.614	12.614	12.614	12.735	13.489	13.489	13.731	13.731	13.731
YOR179C	8.774	8.774	8.774	8.904	8.904	8.904	8.904	9.025	8.895	8.895	9.016	9.016	9.016	9.016	9.016	9.137	9.137	9.137	9.137	9.137	9.137	9.137	9.137	8.732	8.732	8.732	8.732	8.732	8.732	8.732	8.732	8.732	8.732	8.732	8.732	8.732	8.206	8.206	7.955	8.085	8.206	8.206	8.206	8.206	8.206	8.206	8.206	8.206	8.206
YJR034W	7.108	6.824	6.824	6.945	6.377	6.758	6.758	6.758	6.758	6.758	6.758	6.758	6.758	6.628	6.749	6.768	6.768	6.768	6.637	6.637	6.516	6.353	5.99	5.99	5.869	5.869	5.869	5.246	4.985	5.106	5.106	5.227	5.59	5.59	6.083	7.471	7.471	7.471	7.741	8.285	8.285	8.285	8.285	8.285	8.285	8.164	8.164	8.416	8.83
YLR259C	7.262	7.262	7.383	7.383	7.383	7.383	7.383	7.383	7.383	7.383	7.383	7.667	7.546	7.425	7.546	7.546	7.546	7.546	7.546	7.546	7.546	7.546	7.546	7.262	7.262	6.978	6.442	6.442	6.694	6.694	6.694	6.694	6.694	6.694	6.694	6.442	6.726	6.726	6.726	6.726	6.726	6.726	6.726	6.726	6.726	6.726	6.726	6.726	6.726
YMR143W	1.029	1.029	1.029	1.029	1.029	1.029	1.15	1.15	1.15	1.15	1.15	1.15	1.15	1.15	1.15	1.15	1.15	1.15	1.15	1.15	1.15	1.15	1.15	1.15	0.908	0.624	0.624	0.624	0.624	0.624	0.503	0.251	0.251	0.251	0.251	0.251	0.251	0.251	0.251	0.251	0.251	0.251	0.251	0.251	0.251	0.251	0.251	0.251	0.251
YHR110W	7.364	7.364	7.233	7.103	7.103	6.973	7.103	7.345	8.765	8.765	8.644	9.058	9.058	9.342	9.342	9.342	9.868	10.622	10.622	10.622	10.622	10.631	10.892	11.297	11.297	11.297	11.297	11.427	11.427	11.427	11.427	11.711	11.995	12.912	12.912	12.912	12.912	12.912	12.912	12.912	12.912	12.912	12.801	12.801	12.801	12.801	12.801	12.67	12.67
YJL041W	19.606	19.606	20.23	20.23	20.23	20.23	20.23	20.351	20.351	20.351	20.351	20.351	20.351	20.351	20.351	20.351	20.481	20.611	20.732	20.732	20.732	20.732	20.732	20.732	20.732	20.732	20.732	20.732	20.732	20.732	20.448	20.448	20.448	20.448	20.448	20.448	20.327	20.327	20.327	20.327	20.327	20.327	20.327	20.327	20.327	20.327	20.327	20.327	20.206
YGL244W	15.105	15.105	15.105	15.105	15.105	15.105	15.105	15.105	15.105	15.105	15.105	15.389	15.389	15.259	15.129	15.38	15.38	15.38	15.38	15.25	15.119	14.956	15.077	15.077	15.077	15.077	15.077	15.077	15.077	15.208	15.208	15.208	15.208	15.208	15.208	15.208	15.361	15.482	15.482	15.482	15.482	15.482	15.482	15.482	15.361	15.361	15.645	15.645	15.645
YDL106C	8.346	8.346	8.346	8.346	8.346	8.346	8.094	8.094	7.964	7.964	7.964	7.964	7.964	7.964	7.964	7.964	7.964	7.964	7.964	7.964	7.964	7.964	7.964	7.964	7.964	7.964	7.843	7.843	7.843	7.843	7.843	7.843	7.843	7.461	7.461	7.461	7.461	7.461	7.461	7.461	7.461	7.461	7.34	7.34	7.34	7.34	6.968	6.968	6.838
YDR484W	8.528	8.528	8.407	7.993	7.732	6.638	6.638	6.768	6.768	6.768	6.768	6.768	5.861	5.325	5.041	5.041	5.041	5.172	5.302	5.707	5.707	5.991	5.991	5.991	5.991	5.991	5.87	5.879	5.879	5.879	5.879	5.847	6.47	6.875	6.875	6.875	6.591	6.591	6.712	6.833	6.833	6.833	6.833	6.833	6.833	6.833	6.419	6.265	6.396
YMR059W	10.776	10.776	10.776	9.924	10.427	11.083	11.488	11.488	11.739	11.739	11.739	11.739	11.86	11.86	12.144	12.023	12.023	12.023	12.023	12.023	12.154	12.405	12.405	12.535	12.535	12.535	12.535	12.535	12.535	12.535	12.535	12.535	12.656	12.526	12.242	12.242	12.098	12.088	12.219	12.219	12.219	12.098	12.098	12.228	12.228	12.358	12.358	12.358	12.358
YLL027W	5.116	5.246	5.628	5.628	5.628	5.628	5.628	5.628	5.628	5.628	5.628	5.344	5.344	5.749	5.618	5.488	5.739	5.618	5.618	5.334	5.204	5.325	5.316	5.437	5.437	5.437	5.437	5.153	5.153	5.153	5.153	5.153	4.748	4.748	5.162	5.73	5.73	5.851	6.354	6.726	6.726	6.726	6.726	6.726	6.847	7.676	7.676	7.676	7.806
YOR117W	0	0	0	0	0	0	0	0	0	0	0	0	0	0	0	0	0	0	0	0	0	0.284	0.284	0.284	0.284	0.284	0.405	0.405	0.405	0.405	0.405	0.405	0.526	0.526	0.526	0.656	0.656	0.656	0.656	0.656	0.656	0.656	0.656	0.656	0.656	0.777	0.777	1.452	1.452
YJL125C	8.751	8.751	8.467	9.002	9.002	9.002	9.002	9.002	9.002	9.263	9.393	9.393	9.393	9.393	9.263	9.808	9.677	9.938	9.938	9.938	9.938	9.938	9.938	9.938	10.059	9.929	9.929	9.929	9.929	9.929	9.929	10.292	10.292	10.292	10.292	10.292	10.413	10.413	10.413	10.413	10.534	10.534	10.534	10.534	10.534	10.534	10.534	10.413	10.282
YLR262C-A	0.666	0.787	0.787	0.787	0.787	0.787	0.787	0.787	0.787	0.787	0.787	1.071	1.071	1.071	1.192	1.192	1.061	1.061	1.061	1.061	1.182	1.313	1.182	1.182	1.182	1.182	1.182	1.182	1.182	1.303	1.303	1.708	2.123	2.933	3.063	3.063	3.063	3.063	3.063	3.063	3.063	3.063	3.063	3.063	3.063	3.193	3.193	3.85	4.101
YOL009C	5.376	5.246	4.483	4.199	4.078	4.078	4.078	4.199	4.32	4.32	4.199	4.199	4.199	4.068	3.947	3.947	4.068	4.068	3.826	3.947	4.068	4.068	4.068	4.189	4.422	4.422	4.543	5.143	5.79	6.074	6.074	6.205	6.335	6.335	6.749	6.749	6.749	6.87	7.252	7.252	7.252	7.252	7.252	7.252	7.252	7.252	7.252	7.252	7.536
YOL147C	10.548	10.548	10.418	10.418	10.418	10.418	10.418	10.418	9.51	9.631	9.608	9.324	10.143	10.143	10.273	10.273	10.404	10.534	10.534	10.776	10.776	10.897	10.897	10.897	10.897	10.897	10.897	10.897	10.897	11.027	10.906	10.906	11.158	11.158	11.288	11.418	11.418	11.418	11.418	11.418	11.539	11.539	11.539	11.418	11.418	11.418	11.418	11.418	11.418
YKL173W	4.003	4.003	4.003	3.873	3.873	3.752	3.761	5.837	5.837	5.837	5.837	5.837	5.958	6.349	7.136	7.68	7.811	7.811	7.811	8.062	8.062	8.062	8.062	8.062	8.062	8.192	8.192	8.192	8.192	8.434	9.375	9.375	9.635	9.766	9.766	9.766	9.766	9.766	9.766	9.645	9.645	9.775	9.775	9.775	9.491	9.491	9.873	9.873	9.994
YLR029C	6.824	6.945	6.945	6.945	6.945	6.945	6.945	6.945	6.945	6.945	6.945	6.945	6.945	6.945	6.945	6.945	6.945	6.945	7.229	7.359	7.359	7.359	7.359	7.359	7.359	7.359	7.49	7.49	7.611	7.611	7.611	7.49	7.49	7.49	7.49	7.49	7.49	7.49	7.49	7.49	7.49	7.369	7.369	7.369	7.369	7.369	7.248	7.248	7.248
YKR077W	8.989	9.119	8.868	9.533	9.403	9.403	9.403	9.403	9.142	8.858	8.728	8.728	8.728	8.444	8.444	9.724	10.096	10.664	10.948	11.19	11.19	11.19	11.474	11.474	11.474	11.474	11.474	11.474	11.474	11.474	11.474	11.758	11.595	11.595	11.595	11.595	11.344	11.344	11.628	11.768	11.637	11.921	11.921	11.921	12.042	12.042	12.042	12.042	12.042
YOL159C-A	0	0	0	0	0	0	0	0	0	0	0	0	0	0	0	0	0	0	0	0	0	0	0	0	0	0	0	0	0	0	0	0	0	0	0	0	0	0	0	0	0	0	0	0	0	0	0	0	0
YNL224C	7.909	7.909	7.909	7.909	7.909	8.565	8.565	9.333	9.333	9.463	10.25	11.376	11.376	11.376	11.888	11.888	11.888	12.019	12.149	12.27	13.089	13.625	13.625	13.909	13.909	13.909	14.062	14.062	14.062	14.183	14.183	14.467	14.598	15.11	15.11	15.11	15.11	15.11	15.11	15.11	15.11	15.11	15.352	15.352	15.352	15.473	15.473	15.594	15.594
YBL025W	9.547	9.547	9.547	9.677	9.677	9.677	9.808	9.808	9.808	9.929	10.301	10.18	10.18	10.31	10.31	10.31	10.31	10.31	10.18	10.301	9.896	9.896	9.896	9.896	9.635	9.635	10.999	10.999	10.999	11.12	11.12	11.12	11.12	11.12	10.99	10.967	10.804	10.804	10.804	10.804	10.925	10.925	10.925	10.925	10.925	10.925	10.794	10.38	10.096
YOL135C	10.683	10.432	10.432	10.311	10.311	10.311	10.311	10.432	10.432	10.432	10.432	10.432	10.553	10.823	11.228	11.228	11.228	11.512	11.521	11.521	11.521	11.521	11.521	11.521	11.521	11.805	11.675	11.675	11.675	11.675	12.81	13.304	13.425	13.425	13.425	13.425	13.425	13.425	13.425	13.425	13.425	13.425	13.425	13.667	14.072	14.477	14.477	14.477	14.477
YGR211W	8.044	8.044	8.044	8.044	7.136	7.136	6.852	6.852	6.852	6.591	6.591	6.591	6.591	6.591	4.715	4.352	4.352	4.352	4.352	4.352	3.938	3.938	3.142	3.263	3.393	3.393	3.393	3.635	3.789	3.789	3.789	3.789	4.203	5.381	5.381	5.381	5.381	5.665	5.786	5.786	5.786	5.916	5.665	5.665	5.665	5.665	5.665	5.809	6.037
YGR162W	1.215	1.215	1.215	1.215	1.215	1.215	1.215	1.215	1.215	1.215	1.215	1.215	1.215	1.215	1.094	1.094	0.81	0.81	0.81	0.81	0.81	0.81	0.81	0.81	0.81	0.81	0.931	0.931	0.931	0.931	0.931	1.061	1.476	2.686	5.079	7.69	7.69	7.69	7.69	7.69	7.69	7.69	7.69	7.811	7.811	7.811	7.811	7.811	8.225
YEL013W	14.109	14.109	14.109	14.109	14.109	14.109	14.24	14.24	14.645	14.645	14.645	14.645	14.645	14.645	14.645	14.645	14.514	14.514	14.635	14.221	14.221	14.221	14.091	14.221	14.221	14.091	14.351	14.351	14.351	14.351	14.067	13.653	13.653	13.653	13.937	13.937	13.937	13.937	13.937	13.686	13.686	13.686	13.686	13.686	13.565	13.434	13.434	13.434	13.434
YGR202C	3.584	3.584	3.584	3.584	3.584	3.3	3.3	3.3	3.3	3.3	2.304	2.304	1.899	1.899	1.485	1.485	1.606	1.606	1.606	1.606	1.606	1.606	1.606	1.606	1.606	1.606	1.606	1.736	1.736	1.736	1.736	1.452	1.452	1.452	1.452	1.452	1.583	1.583	1.583	1.583	1.583	1.583	1.583	1.583	1.583	1.583	1.583	1.713	1.429
YHR123W	9.757	9.757	9.757	9.636	9.636	9.636	9.636	9.636	8.849	8.858	8.858	8.858	8.858	9.142	9.142	9.142	9.142	9.021	9.021	9.021	9.021	8.509	8.509	8.509	8.509	8.258	8.379	8.379	8.379	8.379	8.379	8.379	8.258	8.258	8.258	8.128	7.997	7.746	7.746	7.746	7.616	7.616	7.737	7.737	7.737	7.737	7.737	7.737	7.867
YOL110W	12.187	12.187	12.187	12.187	12.187	12.187	12.447	12.317	12.885	12.885	12.885	12.992	12.708	12.708	12.708	12.708	12.708	12.708	12.708	12.708	12.708	12.708	12.708	12.708	12.708	12.708	12.545	12.545	12.545	12.545	12.545	12.545	12.545	12.545	12.545	12.545	12.545	12.675	12.796	12.796	12.796	12.796	12.796	12.675	12.675	12.675	12.675	12.675	12.675
YJR007W	9.603	9.603	9.603	9.603	9.603	9.603	9.603	9.603	9.603	9.44	9.44	9.44	9.561	9.845	9.845	9.845	9.845	9.845	9.593	9.472	9.472	9.472	9.756	9.626	9.626	9.505	9.505	9.505	9.505	9.505	8.849	8.728	8.607	8.607	8.607	8.607	8.607	8.607	8.607	8.607	8.607	8.607	8.607	8.355	8.355	8.095	7.592	7.592	7.592
YER116C	1.452	1.452	1.452	1.322	1.322	1.322	1.322	1.071	0.94	0.94	0.94	0.94	0.94	0.526	0.526	0.526	0.526	0.526	0.526	0.526	0.526	0.526	0.526	0.405	0.405	0.405	0.405	0.405	0.405	0.405	0.405	0.405	0.405	0.405	0.405	0.405	0.121	0.121	0.121	0.121	0.121	0.121	0.242	0.242	0.242	0.242	0.242	0.242	0.242
YML107C	5.153	5.153	5.153	5.023	5.395	5.395	5.395	5.646	5.767	5.767	5.767	5.767	5.898	5.898	5.898	5.898	5.898	5.898	5.898	5.898	5.898	5.898	6.14	6.14	6.633	6.633	6.633	6.633	6.633	6.633	6.633	6.633	6.633	6.633	6.633	6.633	6.633	6.633	6.633	6.633	6.633	6.349	6.349	6.349	6.349	6.349	6.349	6.349	6.349
YMR188C	12.917	13.177	13.177	13.177	13.056	13.056	13.056	13.056	13.056	13.056	12.926	12.926	12.805	12.805	12.391	12.391	11.888	11.888	11.604	11.199	11.199	11.078	11.078	11.078	9.668	9.263	9.263	9.263	9.263	8.89	8.89	8.89	8.89	8.509	8.639	8.639	8.639	8.639	8.639	8.639	8.639	8.104	8.104	7.536	6.74	6.107	5.204	5.334	5.334
YMR226C	10.553	10.553	9.929	9.929	9.808	9.808	10.05	9.221	9.482	9.766	10.795	10.795	11.986	11.386	11.516	12.163	12.284	12.414	13.331	13.857	13.857	13.857	14.523	14.644	14.644	14.644	14.644	14.523	15.552	15.007	15.128	15.128	15.128	15.128	15.412	15.412	15.673	15.705	16.11	16.394	16.515	16.515	16.515	16.515	16.385	16.231	16.515	18.238	18.359
YGL055W	1.531	1.401	1.401	1.401	1.401	1.401	1.401	1.643	1.513	1.513	1.513	1.513	1.513	1.513	1.513	1.513	1.513	1.764	1.764	1.764	2.048	2.048	2.048	2.048	2.048	1.927	1.927	1.927	1.927	1.927	1.927	1.927	1.806	1.806	1.806	1.806	1.806	1.806	1.522	1.522	1.401	1.401	1.401	1.41	1.41	1.652	1.652	1.652	1.652
YPL242C	6.991	6.991	6.991	6.991	6.991	6.991	6.991	6.991	7.275	7.275	7.275	7.275	7.275	7.275	7.275	7.275	7.275	7.275	7.275	6.74	6.358	6.195	6.195	6.195	6.195	6.065	5.781	5.781	5.781	5.53	5.409	5.693	5.693	5.441	5.562	5.562	5.562	5.693	5.693	5.693	5.693	5.32	4.915	4.51	4.51	4.51	4.51	4.641	4.641
YIL157C	0.391	0.391	0.391	0.391	0.391	0.391	0.261	0.13	0.121	0.121	0.121	0.121	0.121	0.121	0.121	0.121	0.121	0.251	0.251	0.251	0.251	0.372	0.372	0.372	0.372	0.372	0.372	0.493	0.493	0.493	0.493	0.754	1.42	1.42	1.42	1.55	1.68	2.095	2.216	2.346	2.993	4.11	4.11	4.11	4.24	4.24	4.24	4.24	4.24
YML120C	4.301	4.301	4.301	4.301	4.562	4.562	4.562	4.683	4.683	4.683	4.683	4.683	5.209	5.46	5.702	5.702	5.702	5.702	5.702	5.702	5.702	5.702	5.953	6.205	6.205	6.447	6.447	6.447	6.447	6.447	6.447	6.698	7.103	7.606	7.606	7.727	7.727	7.848	7.848	7.848	7.848	7.848	7.969	8.09	8.495	8.495	9.36	9.36	9.612
YER178W	12.28	12.28	12.28	12.28	12.28	12.41	12.41	12.41	12.41	12.28	12.28	12.28	12.401	12.28	12.28	12.28	12.28	12.019	12.14	12.01	12.01	12.01	12.01	12.01	12.01	12.01	12.01	12.01	12.01	12.01	12.01	12.01	12.01	12.294	12.01	12.01	12.01	12.01	12.01	12.01	12.14	12.14	12.14	12.27	12.27	12.27	12.27	12.27	12.27
YDL102W	2.667	2.667	2.546	2.262	2.262	2.262	2.262	1.466	2.011	4.013	6.014	6.014	6.014	6.014	6.014	6.014	6.145	6.145	6.145	6.145	6.266	6.517	6.517	6.517	7.611	7.611	7.862	8.374	8.374	8.374	8.374	8.374	8.374	8.374	8.374	8.616	9.282	9.282	9.282	9.282	9.282	9.282	9.282	9.403	9.403	10.101	10.232	10.483	10.483
YER032W	14.216	14.5	14.5	14.784	14.784	14.784	14.784	14.784	14.784	14.784	14.784	14.784	14.784	14.784	15.035	15.156	15.277	15.277	15.277	15.277	15.398	15.398	15.398	15.398	15.398	15.398	15.398	15.398	15.398	15.398	15.398	15.398	15.398	15.398	15.398	15.398	15.398	15.398	15.398	15.398	15.398	15.277	15.277	15.277	15.277	15.147	15.147	15.147	14.732
YFL027C	0	0.121	0.121	0.121	0.526	0.526	0.526	0.526	0.526	0.526	0.526	0.526	0.647	0.647	0.647	0.647	0.889	0.889	0.889	0.889	0.889	0.889	0.889	0.889	0.889	0.889	1.019	1.019	1.019	1.019	1.019	1.019	1.019	1.14	1.14	1.424	1.424	1.424	1.424	1.424	1.424	1.424	1.424	1.424	1.424	1.424	1.424	1.424	1.424
YBR054W	8.462	8.462	8.462	8.583	8.583	8.583	8.299	8.43	8.43	8.43	8.43	8.43	8.43	8.276	8.276	8.276	8.276	8.276	8.276	8.56	8.942	8.942	8.942	8.942	8.942	8.942	8.811	8.811	8.811	8.811	8.811	8.811	8.811	8.811	8.811	8.811	8.811	8.811	8.811	8.811	8.811	8.811	8.811	8.811	8.811	8.811	8.811	8.811	8.811
YEL044W	1.746	1.746	1.746	1.615	1.355	1.234	1.234	1.234	1.234	1.234	1.234	1.234	1.234	1.234	1.234	0.95	0	0	0	0	0	0	0	0	0	0	0	0	0	0	0	0	0	0	0	0	0	0	0	0	0	0	0	0	0	0	0	0	0
YML085C	10.911	10.911	11.162	11.162	11.162	11.162	11.162	11.162	11.162	11.162	11.162	11.162	11.162	11.162	11.162	11.162	11.162	11.283	11.283	11.283	11.153	11.153	11.153	11.153	11.032	11.032	11.032	11.032	11.032	11.032	11.032	11.032	10.748	10.618	10.487	10.487	10.487	10.487	10.487	10.487	10.366	10.366	10.366	10.245	10.245	10.124	10.124	10.124	9.84
YKL006W	1.471	1.471	1.471	1.471	1.471	1.471	1.471	1.341	1.341	1.341	1.341	1.341	1.341	1.341	1.341	1.341	1.341	1.341	0.773	0.773	0.773	0.773	0.773	0.261	0.261	0.261	0	0	0	0	0	0	0	0	0	0	0	0	0	0	0	0	0	0.121	0.121	0.372	0.372	0.372	0.372
YDL043C	9.998	9.868	9.626	9.375	9.547	9.305	9.435	9.435	9.435	9.556	9.556	9.687	9.971	10.101	10.101	10.101	10.101	10.231	10.231	10.231	10.394	10.394	10.394	10.394	10.394	10.394	10.394	10.394	10.394	10.394	10.264	10.264	10.264	10.264	10.134	10.134	10.134	10.134	10.953	11.246	11.651	11.651	11.651	11.651	11.651	11.651	11.367	11.628	11.628
YLR392C	0.242	0.242	0.242	0.242	0.242	0.242	0.242	0.242	0.242	0.242	0.242	0.242	0.242	0.242	0.242	0.242	0.242	0.242	0.242	0.242	0.242	0.242	0.242	0.242	0.242	0.242	0.363	0.363	0.363	1.019	1.15	1.434	1.434	1.434	1.434	1.434	1.313	1.313	1.313	1.597	1.597	1.597	1.597	1.597	1.597	1.597	1.597	1.597	1.597
YML092C	14.421	14.421	14.421	14.421	14.663	14.663	14.663	14.663	14.914	14.914	14.914	14.914	14.914	14.914	14.914	14.914	14.914	14.914	14.914	14.914	14.914	14.914	14.914	15.035	15.035	15.035	15.035	15.035	15.035	15.035	15.035	15.035	14.509	14.509	14.509	14.509	14.639	14.639	14.639	14.639	14.881	14.881	14.881	14.881	14.881	14.881	15.165	14.63	14.63
YDL135C	9.985	9.985	9.985	10.124	10.124	10.539	11.107	11.107	11.391	11.391	11.391	11.391	11.391	11.391	11.391	11.391	11.391	11.139	10.604	10.846	11.218	11.47	11.47	11.754	11.754	11.754	11.754	12.159	12.159	12.159	12.159	12.159	12.289	12.289	12.289	12.289	12.289	12.289	12.443	12.703	12.703	12.703	12.703	12.955	12.955	12.955	12.955	12.955	12.955
YGR241C	6.88	6.759	6.628	6.628	6.628	6.628	6.628	6.628	6.628	6.628	6.628	6.628	6.628	6.628	6.628	6.344	5.609	5.609	5.488	5.488	5.488	5.488	5.488	5.488	5.488	5.488	5.488	5.367	5.367	5.367	5.367	5.367	5.367	5.367	5.367	5.367	5.367	5.367	5.237	5.237	5.237	5.237	5.237	5.237	5.237	5.237	5.237	5.237	4.692
YKL094W	11.32	11.32	11.32	11.185	12.092	12.223	12.353	12.232	12.232	12.232	12.232	12.232	12.362	12.493	12.493	12.623	12.907	12.907	12.907	13.061	13.708	13.708	14.21	14.21	14.21	14.21	14.21	14.21	14.504	14.764	14.764	14.764	14.764	14.764	14.764	14.634	14.918	14.918	14.918	14.918	14.918	14.918	15.039	14.909	14.909	14.909	14.909	15.03	14.909
YJL034W	14.277	14.156	14.156	14.156	14.156	14.156	14.156	14.156	14.156	14.156	14.156	14.156	14.156	14.156	14.156	14.156	14.156	14.156	14.165	14.165	14.165	14.165	14.165	14.165	14.165	14.165	14.165	13.881	13.881	13.881	13.597	13.597	13.336	13.085	13.043	13.043	13.043	13.043	12.922	12.922	12.922	12.508	12.508	12.224	12.224	12.224	12.224	11.819	11.819
YJL128C	5.009	5.009	5.009	5.269	6.168	6.168	6.68	6.964	6.964	6.964	6.964	6.964	6.964	6.964	6.964	6.964	6.582	6.582	6.21	6.21	6.34	6.34	6.34	6.34	6.34	6.624	6.745	6.745	6.875	6.875	6.875	6.875	6.875	6.591	6.461	6.461	6.461	6.331	6.331	6.331	6.331	6.452	6.452	6.452	6.452	6.321	6.321	6.331	6.331
YBR163W	10.259	10.259	10.259	10.259	10.501	10.501	10.501	10.501	10.501	10.501	10.38	10.38	10.38	10.38	10.785	10.785	11.037	11.037	11.037	11.158	11.442	11.442	11.442	11.693	11.693	11.693	11.693	11.693	11.977	11.847	11.847	11.847	11.847	11.847	11.847	11.847	11.847	11.847	11.847	11.847	11.847	11.847	11.847	11.847	11.847	11.847	11.847	11.847	11.847
YER007C-A	5.344	5.344	5.344	5.344	5.344	6.042	6.042	6.042	6.042	5.921	5.921	7.089	7.089	7.089	7.089	7.089	7.089	7.089	7.089	6.684	6.684	6.554	6.433	6.563	6.563	6.433	6.433	6.149	6.149	6.028	5.898	6.466	6.466	6.466	6.466	6.466	6.466	6.466	6.466	6.466	6.75	7.155	7.155	7.155	7.155	7.024	6.661	6.782	7.034
YIL042C	6.745	6.745	6.745	6.745	6.745	6.745	6.745	6.745	6.484	6.614	6.735	6.735	6.735	6.735	6.996	6.996	7.126	7.126	7.378	7.378	7.378	7.378	7.257	7.257	7.257	7.638	7.638	8.043	8.043	8.043	8.043	8.043	8.043	8.043	8.043	8.043	8.043	8.043	8.043	8.043	8.043	8.043	8.043	8.043	8.043	8.043	8.327	8.458	8.458
YKL212W	5.716	4.734	4.734	4.603	4.603	4.724	4.878	5.665	5.665	5.665	6.53	7.154	7.284	7.284	7.284	8.313	8.695	8.695	8.695	8.695	8.695	8.695	8.816	9.1	9.36	9.886	11.581	11.581	11.581	11.581	12.256	12.256	12.386	12.386	12.386	12.628	12.628	12.628	12.628	12.889	12.889	12.889	12.889	12.889	12.889	12.889	12.889	12.889	12.889
YBR282W	1.005	0.884	1.015	1.015	1.015	1.015	1.015	1.015	0.894	0.884	1.015	0.894	0.894	0.894	0.894	0.894	0.894	0.894	0.894	0.894	0.894	0.894	1.015	1.145	1.145	1.145	1.145	1.997	2.118	2.248	2.248	2.248	2.248	2.248	2.248	2.248	2.248	2.248	2.248	2.248	2.248	2.248	2.248	2.248	2.248	2.248	2.248	2.248	2.248
YLR097C	6.135	6.135	6.135	6.135	6.135	6.135	6.005	6.005	6.005	5.842	5.711	5.842	5.59	5.59	5.297	5.702	6.489	7.592	10.036	10.036	10.036	10.036	10.166	10.287	10.287	10.571	11.39	11.39	12.037	12.037	12.037	12.442	12.442	12.726	12.726	12.726	12.466	12.466	12.466	12.214	11.8	12.084	12.084	12.368	12.61	12.731	13.015	13.015	13.56
YPR062W	9.785	9.785	9.785	9.501	9.622	10.036	10.036	10.036	10.441	10.804	11.591	11.591	11.591	11.591	11.591	11.591	11.591	11.591	11.591	11.591	11.591	11.591	11.591	11.721	11.721	11.721	11.721	11.721	11.721	11.721	11.842	11.842	12.126	12.126	12.126	12.126	12.126	12.126	12.126	11.996	11.996	11.996	11.996	11.996	11.996	11.996	11.996	11.996	11.996
YKL035W	12.34	12.624	13.444	13.444	13.444	13.444	13.444	13.444	13.444	13.574	13.574	13.574	13.574	13.574	13.574	13.825	13.825	13.825	13.825	13.825	13.825	13.825	13.825	13.825	13.825	13.825	13.825	13.825	13.825	13.825	13.169	13.169	13.551	13.681	13.681	13.811	13.811	13.942	13.942	14.072	14.072	14.072	14.072	14.072	14.072	14.072	14.072	14.072	14.072
YGL222C	5.79	5.79	5.409	5.409	6.833	7.075	8.374	9.463	9.593	9.593	9.551	10.087	10.338	11.297	13.713	13.713	13.713	13.713	13.713	13.713	13.843	13.843	14.127	14.127	14.127	14.127	14.127	14.127	14.127	14.127	14.127	14.127	14.127	14.127	14.127	14.127	14.127	14.127	14.127	14.127	14.127	14.127	14.127	14.127	14.127	14.127	14.127	14.127	14.127
YHR169W	6.735	6.735	6.735	6.735	6.735	6.735	6.735	6.735	6.735	7.108	7.108	7.108	7.108	7.108	7.108	7.108	7.108	7.108	6.987	6.987	6.987	6.987	6.987	6.987	6.987	6.987	6.866	7.401	7.401	7.401	7.401	7.401	7.401	7.401	7.401	7.401	7.401	7.401	7.401	7.401	7.401	7.401	7.401	7.271	7.271	7.271	7.271	7.271	7.271
YPR088C	2.737	2.737	2.891	3.426	4.86	5.679	5.679	5.679	5.679	5.679	5.679	5.809	6.172	6.172	6.172	6.293	6.293	6.293	6.293	6.293	6.293	6.293	6.293	6.293	6.163	6.535	8.583	9.077	9.077	9.077	9.077	9.077	9.077	9.207	9.207	9.207	9.207	9.491	9.491	9.621	10.003	10.003	10.003	10.124	10.124	10.124	10.124	10.124	10.124
YGL107C	10.795	10.795	10.795	10.795	11.046	11.046	11.167	11.167	11.167	10.753	10.753	10.753	10.501	10.501	10.622	10.906	10.906	10.906	10.906	10.906	10.906	10.785	10.785	10.785	10.785	10.785	10.785	10.785	10.785	10.785	10.785	10.785	10.785	10.785	10.785	10.785	10.785	10.785	10.785	10.785	10.785	10.785	10.785	10.785	10.906	10.906	10.906	10.906	10.906
YFR028C	2.16	2.16	2.16	2.16	2.16	2.16	2.29	2.663	3.975	5.809	5.809	5.809	5.809	5.809	5.93	5.93	6.498	6.498	6.498	6.498	6.619	6.619	6.619	6.619	7.122	7.406	7.406	7.536	7.951	7.951	7.951	7.951	7.951	7.951	7.951	7.951	8.081	8.081	8.081	8.081	8.081	8.202	8.202	8.714	8.835	8.965	8.965	8.965	8.965
YGR102C	11.116	11.661	11.661	11.782	11.782	11.782	11.903	11.903	11.903	11.903	11.903	12.317	12.885	12.885	12.885	12.885	12.885	12.885	12.885	12.885	12.885	12.885	12.885	12.885	12.885	12.885	12.885	12.885	13.006	13.006	13.006	13.006	13.006	13.006	13.006	13.006	12.885	12.885	12.885	12.885	12.601	12.601	12.601	12.601	12.601	12.601	12.601	12.601	11.367
YNR028W	9.119	9.119	9.119	9.119	9.119	8.998	9.282	9.282	9.282	9.282	9.031	8.9	8.356	8.356	6.68	6.801	7.127	7.127	7.127	7.127	7.127	7.127	7.248	7.248	7.248	7.248	7.248	6.801	6.671	6.671	6.671	6.671	6.671	6.671	5.688	5.688	5.688	5.688	5.688	5.949	5.535	5.665	5.665	5.665	5.665	5.665	5.544	5.544	6.089
YMR016C	3.486	3.486	3.486	3.486	3.486	3.486	3.486	3.244	2.467	2.467	2.881	2.881	2.881	2.881	2.881	2.881	2.881	2.881	2.881	2.881	2.881	2.76	2.76	2.76	2.76	2.63	2.63	2.63	2.095	1.843	1.462	1.462	1.462	1.462	1.462	1.462	1.462	1.462	1.462	1.331	1.331	1.331	1.331	1.331	1.462	1.178	0.391	0.391	0.391
YPL043W	13.843	13.843	13.843	13.592	13.592	13.713	13.713	13.713	13.592	13.592	13.592	13.592	13.592	13.592	13.592	13.592	12.959	12.959	12.717	12.465	12.465	12.335	12.335	11.963	11.963	12.084	12.084	12.084	12.205	12.489	12.489	12.489	12.489	12.489	12.489	12.489	12.489	12.489	12.489	12.205	12.084	12.084	12.084	11.963	11.963	11.679	11.679	11.679	11.679
YMR212C	4.669	4.427	4.427	4.711	4.711	4.841	4.185	4.185	3.77	3.78	5.967	5.967	5.967	5.967	6.098	6.098	6.098	6.098	6.098	6.219	6.219	6.47	6.6	6.6	6.6	6.6	7.801	7.801	7.801	7.801	7.671	8.085	8.248	8.248	8.248	8.248	8.248	8.248	8.509	8.509	8.509	8.509	8.509	8.509	8.509	8.509	8.509	8.509	8.509
YDR326C	13.355	13.355	13.769	13.769	13.769	13.769	13.769	13.769	13.769	13.899	13.899	13.899	13.899	13.494	13.778	13.778	13.778	14.062	14.062	14.062	14.346	14.346	14.598	14.477	14.477	14.477	14.477	14.477	14.477	14.477	14.477	14.477	14.477	14.477	14.477	14.477	14.356	14.356	14.356	14.356	14.356	14.356	14.356	14.356	14.356	14.598	14.719	14.719	14.719
YMR039C	9.175	9.175	9.175	9.417	9.417	9.417	9.417	9.417	9.417	9.417	9.417	9.417	9.417	9.417	9.417	9.133	9.133	9.133	9.133	9.133	9.133	9.133	9.133	9.133	9.133	9.133	9.133	9.133	9.133	8.444	8.16	7.536	7.536	7.536	7.536	7.536	7.536	7.666	7.666	7.95	7.95	7.95	7.95	7.95	7.95	7.95	7.95	7.95	7.95
YPL244C	3.268	3.268	3.519	3.933	3.933	3.933	3.933	3.933	4.064	4.064	4.064	4.064	4.064	4.064	4.064	4.064	4.064	4.064	4.064	4.064	4.064	4.064	4.064	4.064	4.064	4.064	4.064	4.064	4.064	3.943	4.064	4.064	4.064	4.064	4.064	3.933	3.933	3.933	3.933	3.933	3.924	3.924	3.924	3.924	3.924	3.924	3.924	3.924	3.924
YLR270W	10.678	10.808	10.808	10.808	10.808	11.353	11.483	11.888	13.159	13.159	13.159	13.159	13.159	13.159	13.159	13.443	13.727	13.727	13.848	13.848	13.969	14.099	14.383	14.383	14.765	15.026	15.026	15.026	15.026	15.026	15.57	15.701	15.701	15.831	15.831	15.831	15.831	15.831	15.831	15.831	15.831	15.701	15.701	15.701	15.701	15.701	15.701	15.459	15.459
YLR297W	3.486	3.114	2.984	2.984	2.984	2.984	2.984	2.984	2.984	2.197	2.099	2.625	2.746	2.746	2.746	2.998	2.998	2.998	2.998	2.998	2.998	2.998	2.998	2.714	2.714	2.714	2.714	2.714	2.714	2.714	2.714	2.583	2.583	2.583	2.583	2.583	2.583	2.583	2.583	2.462	2.462	2.462	2.178	2.178	2.048	2.048	2.048	2.048	2.048
YBR136W	9.691	9.691	9.691	9.822	9.822	9.691	9.691	9.691	9.561	9.561	9.561	9.561	9.561	9.561	9.561	9.561	9.44	9.44	9.44	9.077	8.914	8.705	8.705	10.39	9.724	9.724	9.854	9.528	8.96	9.593	9.342	9.342	9.342	9.868	9.738	10.282	10.282	10.282	10.403	10.403	10.403	10.403	10.403	10.403	11.353	10.948	10.948	11.069	11.069
YHR201C	4.022	4.022	5.46	5.46	5.46	5.46	5.46	5.46	5.59	5.972	6.256	6.256	5.972	5.972	5.972	5.972	5.972	5.842	5.842	5.842	5.972	5.721	5.711	5.711	5.711	5.963	6.489	6.731	6.731	6.982	7.103	7.103	7.103	6.852	6.982	6.982	7.266	7.671	7.671	7.671	7.671	7.55	7.55	7.266	7.136	7.396	7.275	7.275	7.154
YKL012W	8.309	8.309	8.44	8.821	9.357	9.487	9.608	9.729	9.729	10.264	10.264	10.264	10.264	10.385	10.255	10.255	9.971	10.232	10.101	10.101	10.101	10.101	10.101	9.971	10.781	11.172	11.302	11.684	11.684	11.805	11.805	11.805	11.805	12.177	12.177	12.177	12.177	12.177	12.177	12.177	12.177	12.047	12.047	12.047	12.047	12.429	12.298	12.298	12.298
YBR278W	8.49	8.49	8.49	7.736	7.736	7.364	7.364	7.606	7.192	7.192	7.192	7.192	7.192	6.624	6.624	6.624	6.251	6.009	6.009	5.474	4.971	4.971	4.971	4.971	4.85	5.013	5.297	5.297	5.176	5.176	5.176	5.046	5.046	5.46	5.46	5.46	5.33	5.046	3.682	3.682	3.98	4.678	4.557	4.557	4.557	4.688	4.688	4.939	5.33
YDR166C	5.851	5.851	5.851	3.901	3.78	4.697	5.069	5.19	5.604	5.483	5.483	5.483	5.483	5.483	5.483	5.483	5.483	5.483	4.794	4.794	4.664	4.664	4.818	7.043	7.043	7.043	7.294	7.173	7.173	7.294	7.294	7.294	7.545	7.545	8.313	8.183	8.183	8.304	8.304	8.304	8.686	8.686	8.686	8.686	8.686	9.212	9.081	9.365	9.617
YHL008C	12.097	11.976	11.976	11.967	11.846	11.846	11.846	11.604	11.232	11.232	11.232	11.232	10.971	10.72	10.72	10.72	10.72	10.841	10.71	10.71	10.71	10.71	10.71	10.468	10.468	10.468	10.468	10.217	10.217	10.217	10.217	10.217	10.217	10.217	10.217	9.542	9.542	9.542	9.421	9.421	9.421	7.88	6.703	6.34	6.34	6.34	6.34	6.34	6.34
YPL095C	10.069	10.069	10.069	10.069	9.938	9.775	9.896	9.896	9.896	9.896	9.896	9.896	9.896	9.896	9.612	9.612	9.612	9.491	9.491	9.207	9.077	9.198	9.198	9.328	9.328	8.793	7.746	7.625	7.625	6.717	6.466	5.898	6.303	6.303	6.303	6.433	6.433	6.433	6.433	6.717	7.089	7.625	8.006	8.006	8.006	8.663	8.784	8.784	8.784
YPL098C	6.782	6.782	6.782	6.782	6.782	6.782	6.782	5.451	5.451	5.451	5.451	5.451	5.451	6.238	6.238	6.238	6.238	6.238	6.238	6.238	6.238	6.522	6.522	6.522	6.522	6.522	6.522	6.522	6.522	6.107	5.823	4.259	4.008	3.058	3.058	3.058	3.31	4.338	4.338	4.338	4.622	4.753	4.753	5.246	6.14	6.261	6.382	6.382	6.382
YER131W	6.628	6.628	6.628	6.628	6.628	6.628	6.628	6.628	6.628	6.628	6.628	6.628	6.628	6.628	6.628	6.628	6.628	6.628	6.628	6.628	6.628	6.628	6.507	6.265	6.265	6.265	5.739	5.739	5.739	5.739	5.739	5.739	5.739	5.739	5.739	5.739	5.739	5.609	5.479	5.479	5.479	5.479	5.348	5.348	5.348	5.348	5.348	5.348	5.218
YDL213C	8.379	8.379	8.509	8.509	8.509	8.509	8.509	8.509	8.509	8.509	8.509	8.509	8.509	8.5	8.5	8.5	8.379	8.379	8.258	8.258	8.258	8.267	8.267	8.267	8.267	8.267	8.267	8.267	8.267	8.397	8.397	8.397	8.397	8.397	8.397	7.992	7.741	7.62	7.336	7.215	7.336	7.336	7.336	7.336	7.085	7.085	6.428	6.428	6.428
YEL037C	15.803	15.408	15.692	15.692	16.236	16.497	16.497	16.497	16.497	16.497	16.497	16.497	16.86	16.86	16.86	16.86	16.86	16.99	16.99	16.86	16.86	16.981	16.981	17.102	17.102	17.102	17.102	16.981	16.86	16.86	16.576	16.576	16.576	16.446	16.446	16.446	16.315	16.315	16.315	16.436	16.436	16.557	16.557	16.557	16.557	16.557	16.557	16.557	16.557
YBR011C	7.075	7.196	7.196	7.196	7.196	7.196	7.196	7.196	7.196	7.196	7.196	7.196	7.196	7.196	7.196	7.196	7.196	7.196	7.196	7.196	7.196	7.196	7.196	7.196	7.196	7.196	7.196	7.196	7.196	7.196	7.196	7.196	7.196	7.196	7.326	7.326	7.326	7.326	7.326	7.326	7.326	7.326	7.326	7.326	7.326	7.326	7.326	7.326	7.326
YDL002C	9.71	9.71	9.71	9.71	9.71	9.71	9.71	9.71	9.831	9.752	9.882	9.882	10.166	10.166	10.166	10.166	10.571	10.571	10.571	10.855	10.855	10.986	10.986	10.986	11.116	11.237	11.237	11.237	11.237	11.237	11.237	11.237	11.237	11.237	11.237	11.237	11.367	11.367	11.367	11.367	11.367	11.367	11.367	11.367	11.367	11.367	11.367	11.367	11.367
YBR015C	3.533	3.533	3.412	3.412	3.412	3.161	2.746	2.341	2.341	2.341	2.714	2.714	2.714	2.43	2.43	2.835	2.835	2.835	3.119	3.119	3.119	3.119	3.119	3.119	3.24	3.361	3.994	3.994	4.115	4.357	4.357	4.357	4.357	4.478	4.599	4.72	4.72	4.72	4.841	5.213	5.213	5.213	5.627	5.627	5.627	5.627	5.627	5.627	5.627
YDR063W	10.017	9.733	9.733	10.017	10.017	10.017	10.017	10.017	9.887	9.887	10.431	11.176	11.176	11.176	11.437	11.437	11.437	11.437	11.437	11.437	11.437	11.437	11.437	11.437	11.437	11.437	11.437	11.437	11.437	11.437	11.437	11.437	11.721	11.721	11.721	11.981	11.981	11.981	11.981	11.981	12.265	12.265	12.265	12.386	12.386	12.014	12.014	12.144	11.991
YDR092W	1.955	1.671	1.671	1.396	1.396	1.396	1.396	1.275	1.275	1.275	1.275	1.285	1.024	1.024	1.024	0.782	0.782	0.652	0.773	0.773	1.178	1.438	1.438	1.438	1.438	1.438	1.722	1.974	1.974	2.216	2.216	2.458	2.7	3.356	3.849	3.97	4.101	4.231	4.231	4.231	4.482	4.482	4.482	4.482	4.482	4.482	5.39	5.39	5.39
YGR184C	10.594	10.594	10.594	10.594	10.594	10.701	10.701	10.822	10.822	10.822	10.822	10.822	10.45	10.189	10.189	10.562	10.692	11.325	11.455	11.576	11.958	11.958	11.958	11.837	11.828	11.828	11.828	11.828	12.517	12.517	12.517	12.517	12.517	12.517	12.517	12.517	12.517	12.517	12.517	12.386	12.386	12.517	12.517	12.638	12.093	12.093	12.093	12.093	12.093
YOL018C	7.941	7.941	7.69	7.69	7.69	7.178	7.178	7.057	6.684	5.874	5.59	6.256	6.256	6.256	6.256	6.256	6.256	6.014	6.014	6.014	5.884	5.884	5.763	6.177	6.177	6.177	6.177	6.177	4.725	3.37	3.51	3.51	3.51	3.51	3.51	3.51	3.51	3.268	3.268	3.268	3.398	3.398	3.398	3.398	3.398	3.398	3.398	3.277	3.286
YDR364C	6.847	7.089	6.805	6.805	6.935	6.935	6.935	6.935	7.582	7.582	7.461	7.582	7.582	7.582	7.945	8.085	8.206	8.588	8.872	9.123	9.123	9.123	8.751	8.751	9.295	10.836	10.706	10.706	10.706	10.706	10.706	10.706	10.696	10.827	10.957	10.817	11.474	11.879	12.009	12.009	12.009	12.009	12.009	11.888	11.888	11.516	11.516	11.516	11.395
YPR148C	4.375	4.375	4.375	4.506	4.506	4.506	5.041	5.162	5.534	5.776	5.776	5.776	5.776	5.776	5.776	5.897	6.586	6.586	6.586	6.586	6.586	6.586	6.586	6.586	6.586	6.586	6.344	6.344	6.344	6.344	6.475	6.88	6.88	6.88	6.88	6.88	7.131	7.131	7.131	7.131	6.838	6.717	6.847	6.847	6.968	6.959	6.959	6.959	6.959
YOL077C	9.529	9.529	9.529	9.529	9.529	9.529	9.529	9.529	9.529	9.529	9.529	9.268	9.268	9.268	9.268	9.268	9.268	9.268	9.268	9.138	9.138	9.138	9.138	9.138	9.138	9.138	9.138	9.138	9.007	8.877	8.1	7.858	7.858	7.858	7.988	7.988	7.867	7.867	7.867	7.867	7.867	7.867	7.867	7.867	7.737	7.737	7.737	7.737	7.737
YLL002W	10.846	10.846	10.846	9.961	9.961	10.092	8.872	8.053	8.174	8.043	8.164	7.475	7.224	7.224	6.447	6.205	6.335	5.679	5.66	5.53	5.781	6.149	6.149	6.27	6.27	6.27	6.27	5.474	5.464	5.595	6.889	8.048	8.592	8.592	9.63	9.379	9.663	9.784	9.784	10.026	9.896	9.896	9.896	9.896	9.765	9.644	9.905	10.035	10.58
YNL250W	6.172	6.172	6.172	6.172	6.172	6.172	6.172	5.888	5.888	5.888	5.888	5.888	5.888	5.888	5.888	5.888	5.888	5.888	5.888	5.888	5.888	5.888	5.888	5.888	5.888	5.888	5.758	5.628	5.628	5.628	5.628	5.628	5.628	5.628	5.628	5.255	4.59	4.054	3.924	3.924	3.924	3.673	3.542	3.421	3.775	3.775	4.059	4.18	4.059
YJL083W	8.984	8.984	8.984	8.984	9.901	10.711	10.711	10.995	10.995	11.237	11.237	11.237	11.237	11.237	11.237	11.237	11.237	11.237	11.367	11.367	11.367	11.497	11.497	11.497	11.497	11.497	11.497	11.497	11.497	11.497	11.497	11.497	11.497	11.497	11.497	11.497	11.497	11.497	11.497	11.497	11.497	11.497	11.497	11.497	11.497	11.497	11.497	11.497	11.497
YGL155W	5.721	5.721	6.126	6.126	6.126	5.865	5.865	5.079	5.079	4.958	4.827	5.111	5.353	5.069	5.321	5.847	5.847	5.847	5.847	5.968	5.837	5.269	5.651	5.781	6.065	6.065	6.68	7.322	7.322	7.322	7.322	7.322	7.322	7.322	7.192	7.96	8.341	8.341	8.746	9.151	9.151	9.151	9.151	9.151	9.272	9.272	9.272	9.393	9.393
YPL210C	6.899	6.899	6.331	6.331	6.331	6.331	6.331	6.452	6.452	6.452	6.452	6.452	6.452	6.452	6.047	6.056	5.926	5.926	5.805	5.805	5.805	5.521	5.521	5.521	5.642	5.642	5.642	5.642	5.642	5.642	5.642	5.642	5.642	5.642	5.642	5.642	5.642	5.642	5.642	5.642	5.642	5.642	5.642	5.642	5.642	5.763	5.763	5.763	5.763
YDR351W	9.328	9.328	9.328	9.328	9.328	9.328	9.458	9.579	9.579	9.579	9.71	9.71	9.71	9.71	9.71	9.71	9.71	9.71	9.71	9.71	9.71	9.71	9.71	9.71	9.71	9.71	9.71	9.71	9.71	9.71	9.71	9.579	9.579	9.579	9.579	9.579	9.579	9.579	9.579	9.449	9.449	9.449	9.328	9.198	9.198	8.946	8.825	8.825	8.825
YDL234C	9.496	9.496	9.375	7.62	7.49	7.499	7.499	7.499	7.499	6.954	6.954	7.085	7.085	7.085	7.75	8.011	8.83	8.83	8.83	8.83	8.83	8.83	8.83	8.951	8.951	8.951	8.951	8.951	9.445	9.324	9.575	9.454	9.738	9.859	9.859	10.776	10.776	10.776	10.776	11.269	11.269	11.521	11.521	11.521	11.521	11.642	11.642	11.642	11.763
YBL080C	8.593	8.593	8.593	8.593	8.593	8.593	8.025	7.774	7.774	7.774	7.774	7.774	7.774	7.774	7.532	7.401	7.141	6.037	5.753	5.753	5.753	5.753	5.753	5.753	5.753	5.753	5.097	5.097	5.097	5.097	5.097	5.097	5.097	4.967	4.846	4.343	4.213	4.213	2.728	2.728	1.466	0.656	0.656	0.284	0.284	0.284	0.284	0.284	0.284
YJR120W	8.062	8.062	7.932	7.932	7.932	8.062	8.062	8.062	8.062	8.062	7.778	7.648	7.648	7.648	7.648	7.527	7.527	7.266	6.861	6.903	6.773	6.773	6.773	6.642	6.642	6.642	6.642	6.642	6.642	6.642	6.642	6.642	6.633	6.633	6.633	6.503	6.787	6.787	6.666	6.787	7.392	7.392	7.392	7.261	7.261	7.261	7.503	7.503	7.503
YDL051W	8.821	8.821	8.821	8.821	8.821	8.821	8.821	8.821	8.821	8.69	8.285	8.285	8.416	8.416	8.416	8.416	8.416	8.416	8.416	8.416	8.416	8.416	8.295	8.043	7.913	7.913	7.792	7.792	7.671	7.671	7.671	7.671	6.852	6.186	5.902	5.902	5.902	5.334	5.083	5.083	4.915	4.673	4.673	4.673	5.199	5.199	5.199	5.33	4.543
YBR137W	5.246	6.307	6.307	6.307	6.559	6.689	6.689	6.689	6.559	6.526	6.526	6.647	6.526	6.526	6.526	6.526	6.787	7.15	7.15	7.28	7.28	7.28	7.28	7.15	7.15	7.15	7.15	7.15	7.401	7.685	8.867	8.867	8.867	9.151	9.151	9.151	9.151	9.151	9.435	9.696	9.696	9.696	9.696	9.696	9.696	9.696	9.826	9.826	9.826
YGL130W	3.328	3.863	4.627	4.473	4.603	6.34	6.056	6.056	6.056	6.056	6.056	6.056	5.935	5.935	7.606	7.727	7.727	7.978	8.36	8.36	8.36	8.49	8.369	8.369	8.369	8.369	8.5	9.398	9.966	9.966	9.966	9.966	9.966	9.966	9.966	9.966	10.227	10.511	10.511	10.632	11.693	11.693	11.693	11.693	11.693	11.693	11.693	11.693	11.977
YHL035C	7.918	8.039	8.039	8.039	8.039	7.755	7.755	7.755	7.755	8.16	8.565	8.565	8.565	8.695	8.695	8.695	9.077	9.077	9.077	9.198	9.198	9.198	9.198	9.361	9.361	9.645	9.524	9.654	9.654	9.654	9.654	9.533	9.533	9.654	9.654	10.352	10.352	10.352	10.222	10.352	10.352	10.222	10.222	10.222	10.101	10.101	10.101	9.971	9.971
YGR036C	3.849	3.849	3.849	3.598	3.598	3.598	3.598	3.849	3.849	3.849	4.133	4.012	4.012	4.012	4.133	4.385	4.385	4.385	4.385	4.385	4.385	4.385	4.385	4.254	4.385	4.133	4.264	4.264	4.394	4.394	4.394	4.394	4.394	4.394	4.394	4.394	4.799	4.799	4.799	4.799	4.799	4.799	4.799	4.929	4.799	4.799	4.799	4.799	4.799
YNL268W	0.382	0.382	0.382	0.382	0.382	0.382	0.382	0.382	0.382	0.382	0.512	0.512	0.512	0.512	0.512	0.796	0.796	0.796	0.796	0.796	0.796	0.796	0.796	0.796	0.796	0.796	0.796	0.796	1.168	1.168	1.168	1.168	1.168	1.429	1.429	1.429	1.429	1.429	1.429	1.429	1.429	1.429	1.429	1.429	1.429	1.69	1.69	1.69	1.69
YPL020C	5.367	5.772	5.893	5.893	5.762	6.144	6.144	6.679	7.326	8.08	8.08	8.08	8.08	8.211	8.592	8.723	8.844	8.844	8.844	8.844	8.723	8.853	9.137	9.267	9.528	10.175	12.391	12.391	12.391	12.512	13.168	13.168	13.168	13.419	13.419	13.419	13.419	13.419	13.419	13.54	13.792	13.792	13.792	13.792	13.792	13.792	13.792	13.792	13.792
YJL082W	6.564	6.564	6.159	6.159	6.028	6.028	6.028	6.028	6.028	6.028	4.422	3.929	3.645	3.231	3.1	3.1	2.97	2.84	2.84	2.84	2.84	2.84	2.84	2.719	2.719	2.719	2.719	2.719	2.719	2.719	2.719	2.719	2.435	2.435	2.435	2.435	2.183	1.899	1.899	1.899	1.494	1.08	0.796	0.796	0.796	0.666	0.284	0.284	0.284
YBL063W	0.996	0.996	0.996	0.996	0.996	0.996	0.996	0.996	0.996	0.996	0.996	1.117	0.875	0.875	0.754	0.754	0.754	0.754	0.754	0.875	0.875	1.289	1.289	1.289	1.289	1.289	1.289	1.289	2.318	2.318	2.318	2.569	2.569	2.853	2.853	2.853	3.095	3.347	4.24	4.24	4.24	4.24	4.24	4.361	4.734	4.734	4.734	4.734	4.734
YER092W	4.101	4.101	4.101	3.98	3.849	3.849	3.849	3.849	3.468	2.974	2.974	2.974	2.974	3.105	3.235	3.235	3.235	3.235	3.235	3.235	3.235	3.235	3.235	2.984	2.984	2.984	2.984	2.984	2.984	2.984	2.984	2.984	2.863	2.863	2.863	2.863	2.863	2.863	2.611	1.922	1.671	1.671	1.671	1.671	1.671	1.671	1.671	1.801	1.801
YHR074W	4.78	4.268	4.268	4.398	4.277	4.147	4.017	4.017	4.017	3.765	3.765	3.644	3.523	3.523	3.523	3.523	3.523	3.523	3.523	3.523	3.523	3.523	3.523	3.523	3.523	3.523	3.523	3.523	3.021	3.021	2.76	2.63	2.499	2.499	2.499	2.499	2.499	2.378	2.378	2.378	2.378	2.378	2.378	2.378	2.378	2.094	2.094	2.094	2.094
YBR022W	8.104	8.104	8.104	8.225	8.225	8.355	8.355	8.355	8.355	8.234	8.495	8.495	8.495	8.495	8.495	8.495	8.374	8.374	8.374	8.374	8.374	8.504	8.504	8.504	8.504	8.504	8.504	8.383	8.383	8.262	8.262	8.262	8.02	7.736	7.736	7.476	7.192	7.313	7.708	7.708	7.708	7.708	7.708	7.708	7.708	7.708	7.587	7.587	7.587
YDR089W	5.842	5.842	5.842	5.842	5.711	5.711	5.451	5.711	6.116	6.116	6.116	6.116	5.995	5.995	5.711	5.711	5.451	5.451	5.451	5.451	5.451	5.451	5.451	5.572	5.702	5.702	5.702	5.451	5.451	5.451	5.572	5.693	5.977	5.856	5.856	5.977	6.098	6.382	6.382	6.382	6.382	6.503	6.503	6.503	6.633	6.633	6.633	6.633	6.633
YJL039C	1.857	1.857	1.857	1.857	1.857	1.857	1.857	1.857	1.857	1.857	1.857	1.857	1.736	1.485	1.485	0.917	0.917	0.917	1.047	1.047	1.047	1.047	1.047	0.796	0.796	0.926	0.926	0.926	1.178	1.178	1.178	1.178	0.894	0.894	0.894	0.894	1.136	1.136	1.015	1.015	1.015	1.015	1.015	1.015	1.136	1.42	1.783	2.569	2.569
YHR162W	5.553	5.553	5.553	5.553	5.553	5.553	5.553	5.553	5.423	5.423	5.423	5.423	5.423	5.423	5.423	5.423	5.423	5.423	5.423	5.423	5.423	5.423	5.423	5.423	5.139	5.139	5.139	5.139	5.139	5.139	5.139	4.855	4.58	4.58	4.58	4.58	3.933	3.933	3.933	3.933	3.933	3.803	3.803	3.3	3.3	3.3	3.3	3.584	3.454
YMR080C	7.713	7.713	7.713	7.713	7.713	7.713	7.713	7.713	7.713	7.713	7.713	7.713	7.583	7.583	7.583	7.462	7.462	7.462	7.462	7.462	7.462	7.462	7.462	7.462	7.462	7.462	7.462	7.462	7.462	7.331	7.331	7.331	7.331	7.331	7.331	7.331	7.331	7.331	7.331	7.331	7.21	7.21	7.21	7.21	7.21	7.08	7.08	7.08	7.08
YDR255C	8.532	8.532	8.532	8.532	8.532	8.532	8.532	8.532	8.653	8.653	8.653	8.653	8.653	8.653	8.369	8.369	8.369	8.369	8.369	8.653	8.523	8.644	9.025	9.277	9.277	9.528	9.528	9.528	9.528	9.528	9.528	9.528	9.528	9.528	9.528	9.789	10.073	10.073	10.194	10.194	9.91	9.91	9.91	9.91	9.91	9.91	9.91	9.91	9.91
YKL113C	0.121	0.121	0.121	0.121	0.121	0.121	0.121	0.121	0.121	0.121	0.121	0.121	0.121	0.121	0.121	0.121	0.121	0.121	0.121	0.121	0.121	0.121	0.121	0.121	0.121	0.121	0.121	0.121	0.121	0.121	0.121	0.121	0.121	0.121	0.121	0.121	0.121	0.121	0.121	0.121	0.121	0.121	0.121	0.121	0.121	0.121	0.121	0.121	0.121
YBR029C	6.633	6.633	6.633	6.633	6.633	6.633	6.633	6.512	6.512	6.261	5.87	5.87	5.87	6.121	6.251	6.251	6.251	6.251	6.251	6.251	6.251	6.251	6.251	6.13	6.13	6.13	6.13	6.13	6.009	5.474	5.474	5.474	5.353	4.436	4.315	4.185	4.185	4.185	4.427	4.427	4.427	4.427	4.427	4.427	4.427	4.427	4.427	4.427	4.427
YBR208C	10.701	10.831	10.831	10.831	10.831	10.962	10.962	10.962	11.092	11.474	11.474	11.474	11.474	11.474	11.474	11.343	11.343	11.464	11.464	11.595	11.595	11.595	11.595	11.595	11.595	11.595	11.595	11.595	11.595	11.595	11.595	11.464	11.464	11.464	11.334	11.334	11.334	11.204	11.204	11.204	11.073	11.064	10.943	10.943	10.943	10.943	10.943	10.813	10.692
YLR376C	6.638	6.507	6.638	7.182	7.182	7.182	7.434	7.434	7.839	7.839	8.472	8.481	8.611	8.863	9.407	9.407	9.691	10.348	10.348	10.874	11.125	11.125	11.255	11.255	11.255	11.255	11.376	11.376	11.376	11.376	11.376	11.376	11.376	11.376	11.376	11.376	11.376	11.497	11.618	11.86	11.86	11.86	11.981	11.981	11.981	11.981	11.981	12.102	12.102
YDR175C	5.437	5.688	5.688	5.688	5.688	5.688	5.688	5.939	5.939	5.939	5.939	5.939	5.939	5.939	5.939	5.939	6.191	6.191	6.191	6.312	6.312	6.312	6.312	6.433	6.433	6.433	6.433	6.433	6.433	6.433	6.433	6.693	7.229	7.229	7.229	7.229	7.229	7.601	7.722	7.852	7.852	7.852	7.852	7.852	7.852	8.257	8.257	8.257	8.257
YPR011C	6.6	6.884	7.266	7.266	7.266	7.266	7.266	6.884	6.884	6.884	6.884	7.005	6.875	7.117	7.117	7.117	7.117	7.136	7.62	7.62	7.62	7.62	7.62	7.62	7.62	7.62	7.629	7.629	7.88	7.88	7.88	8.001	8.122	8.122	8.122	8.122	8.122	8.113	8.476	8.476	8.476	8.476	8.476	8.476	8.476	8.476	8.476	8.606	8.606
YJL136C	12.293	12.535	12.535	12.535	12.535	12.535	12.777	12.777	12.777	12.786	12.786	12.786	12.786	12.786	12.786	12.786	12.786	12.786	12.665	12.665	12.665	12.665	12.665	12.796	12.796	12.796	12.796	12.796	12.796	12.796	12.796	12.391	12.521	12.521	12.521	12.521	12.521	12.521	12.521	12.521	12.521	12.521	12.4	12.4	12.4	12.4	12.4	12.4	12.4
YHR167W	4.557	4.557	4.841	5.334	5.334	5.902	6.293	6.577	6.698	6.577	6.577	6.196	6.894	6.894	6.894	6.894	6.894	7.015	6.731	6.731	6.731	6.731	6.731	6.731	6.61	6.61	6.61	6.61	6.894	6.894	8.095	8.095	8.095	8.095	9.31	10.269	10.269	10.399	10.399	10.399	10.399	10.399	10.399	10.399	10.399	10.399	10.52	10.52	10.52
YFL009W	16.217	16.217	16.25	16.25	16.25	16.25	16.12	16.12	15.705	15.705	15.705	15.705	15.705	15.705	15.705	15.705	15.584	15.454	15.454	15.454	15.868	15.868	15.868	15.868	15.868	16.031	16.031	16.031	16.055	16.055	16.851	17.256	17.256	17.256	17.377	17.377	17.377	17.791	17.791	18.033	18.154	18.154	18.154	18.154	18.154	18.154	18.154	18.154	18.154
YDR188W	2.109	2.109	2.109	2.109	2.109	2.109	2.109	2.109	2.109	2.109	2.109	2.109	2.109	2.109	2.109	2.109	2.109	2.109	2.109	2.109	2.239	3.058	3.724	3.724	3.724	3.724	4.259	4.259	4.259	4.259	4.259	4.259	4.259	4.259	4.259	4.259	4.259	4.259	4.259	4.259	4.259	4.39	4.511	4.511	4.511	4.511	4.511	4.632	4.632
YOR008C	10.385	10.385	10.385	10.385	10.385	10.385	10.385	10.385	10.385	10.385	10.669	10.669	10.669	10.669	10.669	10.669	10.669	10.669	10.669	10.669	10.669	10.538	10.538	10.538	10.417	10.417	10.417	10.417	10.417	10.822	10.822	10.822	10.822	10.822	10.822	10.822	10.822	10.822	10.417	10.417	10.417	10.175	9.761	9.64	9.64	9.64	9.64	9.64	9.64
YPL100W	6.554	6.554	6.554	6.554	6.554	6.554	6.684	7.057	7.057	7.178	7.178	7.178	7.178	7.178	7.178	7.462	7.462	7.592	7.592	7.592	7.592	7.592	7.592	7.592	7.592	7.592	7.462	7.462	7.462	7.462	7.462	7.462	7.462	7.462	7.462	7.462	7.462	7.462	7.462	7.462	7.462	7.746	7.504	7.788	7.788	8.314	8.314	8.314	8.314
YDR176W	9.146	9.146	9.528	9.528	9.789	9.789	9.789	9.789	9.91	9.91	9.91	9.91	9.91	9.91	9.91	10.04	10.04	10.282	10.533	10.533	10.533	10.533	10.533	10.533	10.533	10.533	10.533	10.533	10.533	10.533	10.533	10.533	10.533	10.533	10.533	10.533	10.533	10.533	10.533	10.533	10.533	10.533	10.533	10.412	10.696	10.696	10.696	10.696	10.696
YLR337C	0.745	0.745	0.745	0.745	0.745	0.745	0.866	0.996	0.996	0.996	0.866	0.866	0.987	0.987	0.987	0.987	0.987	0.987	0.987	1.108	1.108	1.238	2.579	2.579	2.579	2.579	2.579	2.579	2.579	2.7	2.83	2.83	2.83	2.83	3.081	3.472	3.472	3.593	3.593	3.714	3.714	3.835	3.835	3.956	4.077	4.208	4.338	5.167	5.572
YKR017C	5.628	5.628	5.628	4.189	3.663	3.533	3.161	2.9	2.77	2.891	3.547	4.05	6.289	6.289	6.419	7.075	7.732	9.077	9.077	9.561	9.431	9.431	10.366	10.245	10.366	10.366	10.366	10.366	10.366	10.236	10.106	10.106	10.106	10.106	10.106	10.106	10.492	10.622	10.622	10.622	10.622	10.622	10.622	10.622	10.501	10.501	10.501	10.501	10.501
YPL078C	6.875	6.875	6.875	6.875	6.875	6.875	6.875	6.875	6.996	6.996	6.996	6.996	6.996	6.866	7.15	7.15	7.15	7.15	7.15	7.15	7.019	7.14	7.392	7.392	7.392	7.392	7.392	7.513	7.513	7.513	7.634	7.634	7.918	7.918	7.918	7.918	7.918	7.918	7.918	7.918	7.918	7.918	7.918	7.918	7.918	7.918	7.96	7.96	7.96
YOR324C	3.165	3.58	3.175	3.175	3.175	3.175	3.175	3.468	4.408	4.408	4.408	4.408	4.408	4.944	4.944	4.944	4.944	4.944	4.944	4.944	4.944	4.944	4.944	5.065	5.94	5.94	6.061	6.563	6.563	6.563	6.563	6.563	7.089	7.089	7.21	8.272	9.179	9.561	9.561	9.561	9.561	9.561	9.691	9.812	9.812	9.943	9.943	10.478	10.478
YAR018C	6.884	6.884	6.884	6.884	6.763	6.763	6.763	6.763	6.763	6.349	6.088	6.088	6.219	6.349	5.977	5.977	5.977	5.977	5.856	5.735	5.735	5.735	6.591	6.591	6.721	6.721	6.721	6.721	6.721	6.721	7.136	7.396	7.787	8.202	8.202	8.486	8.486	8.486	8.486	8.486	8.081	8.081	8.081	8.081	8.081	7.95	7.95	7.95	7.95
YLR284C	9.789	9.789	9.296	9.296	8.891	8.891	9.012	9.505	9.887	10.171	10.422	10.552	10.943	10.943	10.943	10.943	10.943	10.943	11.074	11.074	11.334	11.618	11.902	12.033	12.033	12.033	12.163	12.163	12.163	12.163	12.163	12.033	12.033	12.317	12.317	12.317	12.317	12.317	12.317	12.317	12.196	12.196	12.196	12.075	12.075	12.075	12.075	12.075	12.075
YBR107C	17.274	17.274	17.647	17.526	17.931	18.061	18.345	18.182	18.303	18.303	18.303	18.433	18.717	18.848	19.132	19.416	19.416	19.285	19.416	19.7	19.7	19.7	19.7	19.7	19.7	19.7	19.7	19.821	19.942	19.942	20.51	20.794	20.379	20.379	20.379	20.51	20.51	20.51	20.51	20.51	20.631	20.631	20.631	20.631	20.631	20.631	20.631	20.631	20.51
YLR177W	2.588	2.588	2.588	2.718	2.718	2.718	2.718	2.718	2.718	2.718	2.718	2.718	3.133	3.133	3.133	3.133	3.254	3.747	3.747	3.747	3.998	4.501	4.38	4.38	4.915	4.915	4.915	4.915	4.915	4.915	5.167	5.167	5.581	5.865	5.865	5.865	5.865	5.865	5.865	5.865	6.4	6.642	8.313	8.313	8.444	8.444	8.444	8.444	9.351
YGL236C	0.777	0.777	0.777	0.777	0.777	0.777	0.777	0.777	0.777	0.647	0.647	0.647	0.242	0.121	0.121	0.121	0.121	0.121	0.121	0.121	0.121	0.121	0.121	0.121	0.121	0.121	0.121	0.121	0.121	0.242	0.242	0.372	0.372	0.372	0.372	0.372	0.372	0.372	0.503	0.503	0.503	0.503	0.503	0.503	0.503	0.503	0.503	0.503	0.503
YKR027W	7.117	7.117	6.703	6.703	6.703	6.703	6.703	6.703	6.703	6.703	6.703	6.703	6.703	6.703	6.703	6.461	6.34	6.088	5.804	5.804	5.683	5.562	5.562	5.562	5.562	5.441	5.441	5.181	5.181	5.181	4.273	3.323	3.193	3.193	3.193	3.193	3.193	3.193	3.193	3.193	2.448	2.448	2.448	1.583	1.452	0.13	0.13	0.13	0.13
YGL002W	5.879	5.749	5.87	6.251	6.535	7.494	7.494	7.494	7.494	7.373	7.504	7.504	7.504	7.504	7.504	7.504	7.634	8.369	8.905	9.44	9.44	9.44	9.44	9.701	10.445	10.445	10.445	10.445	10.445	10.445	10.445	10.445	10.445	10.445	10.445	10.445	10.445	10.445	10.445	10.445	10.445	10.445	10.445	10.445	10.445	10.445	10.445	10.445	10.445
YOR264W	1.136	1.136	1.136	1.136	1.136	1.42	1.704	1.704	1.583	1.867	1.867	1.867	1.867	1.867	1.867	1.867	1.867	1.867	1.867	2.118	2.118	3.189	3.189	3.189	3.189	3.189	3.31	3.31	3.31	3.431	3.673	3.803	4.185	4.185	4.185	4.557	5.102	5.102	5.102	5.102	5.102	5.102	5.102	5.102	5.102	5.102	5.102	5.223	5.223
YNL270C	0.898	0.898	0.898	0.898	0.777	0.777	0.777	0.777	0.777	0.777	1.019	1.019	1.019	1.019	1.019	1.019	1.019	1.019	1.019	1.15	1.434	1.434	1.434	1.434	1.434	1.434	1.28	1.401	1.401	1.401	1.401	1.531	1.531	1.531	1.531	1.815	2.057	2.057	2.057	2.057	2.057	2.188	2.188	2.188	2.188	2.188	2.188	2.188	2.188
YMR307W	2.309	2.309	2.309	2.309	2.309	2.309	2.309	2.309	2.309	2.309	2.309	2.309	2.067	1.946	1.531	1.531	1.531	1.531	1.531	1.531	1.531	1.41	1.41	1.41	1.41	1.41	1.41	1.28	1.28	1.443	1.727	1.727	1.727	1.727	1.727	1.727	1.727	1.727	1.727	1.727	1.727	1.727	1.727	1.727	1.727	1.727	1.727	1.606	1.736
YIL019W	6.549	6.549	6.549	6.549	6.549	6.549	6.549	6.549	6.549	6.549	6.549	6.549	6.428	6.428	6.428	6.428	6.144	6.144	6.144	6.298	6.8	6.8	6.8	6.8	6.8	6.8	6.8	6.8	6.8	6.8	6.8	6.419	6.54	6.419	6.679	6.921	7.042	7.042	7.163	7.82	7.82	7.82	7.82	7.95	7.95	7.95	7.95	7.95	7.95
YOR270C	16.273	16.273	16.273	16.022	16.022	16.143	15.859	15.859	15.859	15.859	15.859	15.989	15.989	16.12	16.12	16.12	16.12	15.999	15.999	15.999	15.878	15.878	15.878	15.505	15.375	15.375	15.375	15.375	15.375	15.375	15.375	15.254	15.254	15.254	15.254	14.379	13.974	13.844	13.844	13.844	13.844	13.713	13.713	13.713	12.806	12.806	12.675	12.391	12.391
YGL159W	14.728	14.728	14.858	14.858	14.858	14.858	14.858	14.858	14.988	14.988	14.444	14.444	14.444	14.444	14.444	14.444	14.444	14.444	14.444	14.192	14.192	13.908	13.908	13.908	13.908	13.08	12.828	12.828	12.949	12.414	12.284	12.284	12.284	12.284	12.042	12.042	11.911	11.539	10.883	10.883	10.883	10.883	10.883	10.883	10.468	10.468	10.468	10.468	10.468
YLR313C	10.068	10.319	12.479	12.479	12.479	12.763	12.763	12.763	13.005	13.005	13.136	13.136	13.136	13.136	13.266	13.266	13.266	13.387	13.801	13.801	13.801	13.801	13.801	13.801	13.922	13.922	13.922	13.922	13.922	13.922	13.68	13.68	13.68	13.68	13.68	13.68	13.811	13.811	13.811	13.811	14.095	14.095	14.095	14.095	14.095	14.095	14.095	14.095	14.095
YML071C	3.026	2.765	2.23	2.109	2.109	2.109	2.109	2.239	2.872	3.277	3.924	3.924	3.924	3.924	3.803	3.933	4.064	4.064	4.064	4.064	3.78	3.78	3.78	4.143	4.669	4.79	5.041	5.041	5.041	5.041	5.041	5.041	5.041	5.041	5.041	5.041	5.041	5.697	5.697	5.697	5.697	5.697	5.697	5.697	5.697	5.697	5.818	5.818	5.818
YHR005C-A	3.933	3.933	4.459	4.58	4.58	4.58	4.58	5.306	5.306	5.306	5.306	5.306	6.265	6.265	6.386	6.801	7.327	7.327	7.327	7.327	7.448	7.578	7.578	7.578	7.578	7.578	7.708	7.708	7.708	7.708	7.708	8.253	9.128	9.128	9.128	9.128	9.128	9.128	9.128	9.249	9.249	9.249	9.249	9.37	9.086	9.086	9.086	9.086	9.086
YBR201C-A	6.428	6.428	6.428	6.428	6.428	6.428	6.428	6.428	6.428	6.186	6.186	6.056	6.056	6.056	6.056	6.056	6.056	5.935	5.935	5.935	5.935	5.642	5.642	5.642	5.642	5.642	5.642	5.521	5.521	5.269	5.269	5.269	5.269	5.269	5.269	5.018	5.018	5.018	5.018	4.45	4.45	4.45	4.45	4.45	4.45	4.045	4.045	3.915	3.51
YER034W	2.109	2.109	1.978	1.978	1.564	1.564	1.564	1.564	1.564	1.564	1.313	1.313	1.313	1.313	1.182	0.777	0.656	0.656	0.656	0.787	0.787	1.047	1.047	1.047	1.047	1.047	0.926	1.047	0.926	1.047	1.047	1.047	1.047	1.047	1.047	1.047	1.047	0.763	0.884	0.884	0.884	0.884	0.884	0.884	1.015	1.275	1.666	2.29	3.347
YOR030W	7.047	7.047	7.047	7.047	7.047	7.047	7.047	7.047	7.047	7.047	7.299	7.299	7.299	7.299	7.42	7.42	7.42	7.541	7.42	7.42	7.42	7.299	7.834	7.964	7.964	7.964	8.248	8.248	9.068	9.068	9.068	9.068	9.198	9.482	9.482	9.482	9.482	9.482	9.482	9.482	9.482	9.482	9.482	9.482	9.482	9.482	9.482	9.482	9.482
YDR022C	10.85	10.85	10.971	10.971	10.971	10.971	10.971	10.082	10.082	9.961	9.961	9.961	9.961	9.961	9.961	9.961	9.961	9.71	9.71	9.71	9.589	9.84	9.719	9.719	9.719	9.598	9.356	8.7	8.285	8.406	8.811	9.738	9.859	10.264	10.548	10.548	10.548	10.548	10.548	10.548	10.548	10.548	10.548	10.548	10.548	10.548	10.953	10.254	10.254
YNR041C	6.796	6.796	7.211	7.909	7.909	7.909	7.909	7.909	7.909	7.909	7.909	7.909	7.909	7.788	7.788	7.788	7.788	7.788	7.918	8.486	8.77	9.315	9.315	9.445	9.576	9.576	9.869	9.869	9.99	10.12	10.381	10.381	10.381	10.381	11.289	11.289	11.289	11.289	11.289	11.41	11.41	11.41	11.41	11.41	11.289	11.419	11.419	11.549	11.549
YKL190W	15.291	15.291	15.291	15.291	15.291	15.291	15.291	15.291	15.291	15.007	14.602	14.723	14.602	15.138	15.138	15.138	15.138	15.138	14.854	14.854	14.854	14.854	14.854	14.854	14.854	14.854	14.854	14.854	14.854	14.854	14.854	14.854	14.854	14.854	14.854	14.854	14.854	14.854	14.854	14.975	14.975	14.975	14.975	14.975	14.975	14.975	14.975	14.975	15.105
YDL031W	12.889	12.889	12.889	12.889	12.768	12.768	12.768	12.768	12.517	12.638	12.638	12.638	12.638	12.638	12.638	12.759	12.759	12.759	12.759	12.759	12.759	12.759	12.759	12.759	12.759	12.759	12.759	12.629	12.508	12.508	12.508	12.387	11.819	11.688	11.688	11.972	12.214	12.214	12.214	12.214	12.214	12.214	12.214	12.214	12.214	12.214	12.214	12.214	12.093
YNL192W	7.154	7.154	7.438	7.438	7.438	7.438	7.438	7.569	7.569	7.569	7.569	7.569	7.569	7.69	6.945	7.066	7.35	7.471	7.471	7.471	7.592	7.341	7.504	7.764	8.048	8.048	8.309	8.681	8.681	8.681	8.681	8.681	9.207	9.207	9.207	8.793	8.793	9.207	9.207	9.207	9.207	9.491	9.37	9.37	9.491	9.482	9.766	9.766	9.766
YDR169C	6.372	6.372	6.372	6.372	6.372	6.372	6.372	6.372	6.372	6.493	6.624	6.624	6.624	6.624	6.624	6.754	6.754	7.289	7.704	7.704	7.704	7.988	7.988	7.988	7.988	7.988	7.988	8.118	7.997	7.997	7.997	7.997	7.997	7.997	7.997	7.997	7.997	7.997	7.997	7.997	7.997	7.997	7.997	7.997	7.755	7.755	7.755	7.755	7.755
YFR029W	4.255	4.385	3.719	3.719	3.719	3.719	3.719	3.719	3.719	3.589	3.589	3.589	3.589	2.388	2.267	1.885	1.885	1.997	1.997	2.118	2.118	2.118	2.853	3.673	3.957	3.957	3.957	3.957	3.957	3.826	3.826	3.542	3.542	3.542	3.542	3.542	3.542	3.542	3.542	3.542	3.542	3.542	3.258	3.258	4.045	4.571	4.571	4.571	4.571
YGR275W	4.771	4.771	4.771	4.771	4.771	4.771	4.487	4.608	4.892	5.023	5.023	5.023	4.762	4.892	5.712	5.954	5.954	5.954	6.326	6.326	6.456	6.61	6.61	6.74	6.619	6.861	7.145	7.145	7.145	7.145	7.145	7.145	7.145	7.145	7.397	9.049	9.049	9.3	9.3	9.431	9.431	9.431	9.431	10.106	11.158	11.158	11.158	11.158	11.158
YMR019W	3.687	3.687	3.677	3.556	3.687	3.947	4.846	4.846	4.846	4.846	4.846	4.976	4.976	4.976	4.976	4.976	4.976	5.097	5.227	5.227	5.227	5.227	5.348	5.721	5.721	5.721	5.721	5.721	5.972	6.507	7.173	7.918	8.574	8.574	8.574	8.574	8.574	8.704	8.825	8.825	8.825	8.825	8.825	8.825	8.825	8.825	8.825	8.825	8.825
YGL123W	0.526	0.526	0.526	0.526	0.121	0.121	0.121	0.121	0.121	0.121	0.121	0.121	0.121	0.121	0.121	0.121	0.121	0.121	0.121	0.121	0	0	0	0	0	0	0	0	0	0	0	0.121	0.121	0.121	0.121	0.121	0.121	0.121	0.121	0.121	0.121	0.121	0.121	0.121	0.121	0.121	0.121	0.121	0.121
YCR046C	7.96	8.342	7.816	7.816	7.816	7.946	7.946	8.067	8.067	8.067	8.188	8.188	8.472	8.342	8.342	8.342	8.342	8.342	8.342	7.816	7.695	7.979	8.23	7.816	7.946	8.058	8.058	8.56	8.951	9.566	9.566	9.938	9.947	10.231	10.473	10.343	10.343	10.343	10.343	10.343	10.343	10.343	10.343	10.343	10.343	10.343	10.343	10.343	10.604
YDR179C	4.51	4.268	4.017	3.896	3.896	3.896	4.334	4.748	4.878	5.009	5.13	5.13	5.13	5.13	4.976	4.189	3.929	3.929	4.059	4.552	4.552	4.552	4.552	5.055	5.46	5.46	5.581	5.581	5.581	5.865	5.865	5.865	5.865	5.623	5.502	5.907	6.037	5.907	5.907	5.907	5.907	5.907	6.149	6.149	6.847	6.847	6.847	6.847	6.847
YCL016C	7.894	7.894	7.894	7.894	7.894	7.894	7.61	7.61	7.61	7.61	7.61	7.61	7.61	7.61	7.61	7.61	7.61	7.61	7.61	7.61	7.61	7.61	7.61	7.731	7.731	7.731	7.731	7.731	7.731	7.731	7.731	7.731	7.731	7.731	7.731	7.731	7.731	7.731	7.731	7.731	7.731	7.731	7.731	7.731	7.731	7.852	7.731	7.731	7.731
YIL005W	7.545	7.545	7.545	7.164	7.69	7.438	7.438	7.438	7.569	7.448	7.69	7.448	7.033	7.033	7.033	7.154	7.001	7.001	7.001	6.498	7.196	6.912	7.043	7.043	7.043	6.531	6.247	6.256	6.67	6.67	7.033	7.033	7.033	7.82	7.82	7.82	7.82	7.82	7.82	7.82	7.941	7.82	7.82	7.82	7.82	7.69	7.69	7.569	7.438
YDR082W	5.66	5.66	5.781	6.391	6.754	7.038	7.038	7.159	8.393	8.644	8.775	8.775	8.775	8.775	8.775	8.896	8.896	8.896	8.896	8.612	8.896	9.18	9.18	9.803	9.934	9.934	9.934	9.934	9.934	9.934	9.934	9.924	9.794	9.794	10.036	10.036	10.441	10.976	10.976	10.976	10.976	11.237	11.107	11.642	12.955	12.955	12.955	13.076	13.076
YKR056W	9.794	9.794	9.794	9.794	9.794	9.794	9.794	9.794	9.794	9.794	9.794	9.794	9.794	9.794	9.794	9.794	9.924	9.794	9.794	9.794	9.794	9.794	9.794	9.794	9.915	9.905	9.905	9.905	9.905	9.905	9.905	9.905	9.905	9.905	9.905	9.905	9.905	9.905	9.905	9.905	9.905	9.905	9.905	9.905	9.905	9.905	9.905	9.905	9.905
YEL066W	7.797	7.927	8.048	8.048	8.048	8.169	8.299	8.039	8.039	8.039	7.918	8.332	8.332	8.332	8.332	8.332	8.332	8.332	8.332	8.332	8.332	8.332	8.332	8.332	8.332	8.202	8.202	6.628	5.721	5.339	5.209	5.209	5.078	5.078	4.836	4.315	4.315	4.566	4.971	5.404	5.404	5.404	5.404	5.404	5.656	5.656	6.07	6.466	8.183
YMR274C	9.9	10.161	10.161	10.161	10.161	10.161	10.696	10.817	10.938	11.474	11.353	11.353	11.353	11.353	11.353	11.353	11.353	11.353	11.353	11.353	11.353	11.353	11.483	11.483	11.483	11.483	11.483	11.483	11.483	11.483	11.362	11.241	11.241	11.241	11.241	11.241	11.241	11.241	11.241	11.241	11.241	11.241	11.241	11.241	11.241	11.362	11.362	11.483	11.483
YGR082W	11.013	11.013	11.134	11.134	11.255	11.255	11.255	11.255	11.255	11.255	11.255	11.255	11.255	11.255	11.79	11.79	11.921	11.921	11.921	11.921	11.921	11.921	11.921	11.921	11.921	11.921	11.921	11.921	11.921	11.921	11.79	11.79	11.79	11.79	11.79	11.79	12.205	12.084	12.084	12.084	12.214	12.214	12.214	12.214	12.214	12.214	12.335	12.335	12.335
YGR161C	1.881	1.881	2.449	2.491	2.076	2.076	2.076	2.076	2.076	2.076	2.076	2.076	2.076	2.076	2.076	2.076	2.076	2.076	2.076	2.076	2.076	2.076	1.955	1.955	1.955	1.955	1.955	1.704	1.704	1.704	2.239	2.37	2.37	2.654	3.45	3.45	3.45	3.45	3.45	3.45	3.45	3.45	3.45	3.45	3.45	3.571	3.571	3.571	3.571
YAL017W	9.826	9.696	9.696	9.696	9.696	9.575	9.575	9.705	9.575	9.696	9.817	9.817	9.817	9.938	10.059	10.059	10.059	10.059	10.059	10.059	10.059	10.059	10.18	10.18	10.18	10.18	10.18	10.18	10.18	10.18	10.301	10.422	10.422	10.422	10.422	10.422	10.422	10.422	10.138	10.138	10.017	10.017	10.017	9.896	9.896	10.026	10.017	10.259	10.138
YOR253W	8.472	8.472	8.756	8.625	8.756	8.616	8.616	8.746	8.616	8.737	8.355	8.355	6.377	5.753	5.153	5.153	5.274	5.153	5.153	5.023	4.739	4.739	4.739	3.724	3.603	3.603	3.975	4.236	4.892	4.892	5.176	5.404	7.918	7.918	8.323	8.323	8.574	8.574	8.574	8.695	8.956	9.803	9.803	9.803	9.803	9.803	9.673	9.552	10.054
YMR293C	4.925	4.934	4.934	4.813	4.813	4.562	4.441	4.571	4.953	5.6	5.6	5.884	5.884	5.884	6.419	6.419	6.419	6.419	6.419	6.54	6.54	6.931	6.372	7.564	7.434	7.564	7.303	7.424	7.424	7.182	7.182	7.182	7.061	6.647	6.647	6.647	6.517	6.517	6.517	6.777	8.56	8.56	8.56	8.56	8.821	9.212	9.333	9.333	9.081
YOR290C	6.484	6.484	6.768	7.052	7.052	7.554	7.838	8.08	8.341	8.341	8.341	8.341	8.341	8.592	8.876	8.876	8.876	8.876	8.876	8.876	8.876	8.876	8.876	8.876	8.876	8.876	8.876	8.997	8.997	8.997	8.997	8.997	8.997	8.997	8.997	8.997	8.997	8.997	8.997	8.997	8.997	8.997	8.997	8.997	8.997	9.128	9.128	9.128	9.128
YBR154C	3.021	3.142	3.272	3.272	3.272	3.282	3.282	3.808	3.929	4.441	4.441	4.441	4.441	4.441	4.441	4.441	4.441	5.437	5.949	5.949	6.233	6.233	6.233	6.233	6.233	6.233	6.233	6.517	6.517	6.922	6.922	6.922	6.922	6.922	6.922	6.922	6.922	6.922	6.922	7.206	7.327	7.327	7.327	7.327	7.327	7.327	7.327	7.327	7.327
YPR134W	6.582	6.582	6.582	6.582	6.582	6.582	6.703	6.703	6.703	6.833	6.833	6.833	6.833	6.833	6.833	6.833	6.833	6.833	6.833	6.833	6.833	6.833	6.833	6.833	6.963	6.963	6.963	6.963	6.833	6.833	6.833	6.833	6.954	6.954	6.954	6.954	6.954	6.954	6.954	6.954	6.67	6.549	6.679	7.061	7.061	7.061	6.698	6.698	6.949
YPR147C	7.466	7.466	8.625	8.625	9.007	9.007	9.007	8.746	8.374	8.374	8.495	8.495	8.495	8.495	8.495	8.211	7.927	8.187	8.844	8.844	8.844	9.388	9.267	9.672	9.672	9.672	9.672	9.672	9.672	9.672	9.672	9.672	9.542	9.421	8.797	8.928	9.3	9.3	9.551	9.421	9.551	9.551	9.551	9.43	9.956	9.956	9.956	9.705	9.584
YPL015C	6.214	6.214	6.214	6.465	6.856	7.27	8.178	8.178	8.439	9.477	9.882	9.882	10.775	10.654	10.654	10.654	10.654	10.654	10.785	10.785	10.785	10.785	10.785	10.785	11.32	11.32	11.32	11.32	11.986	12.237	12.107	12.107	12.107	12.228	12.228	12.358	12.358	12.87	12.87	12.87	13.14	13.27	13.27	13.27	13.27	13.401	13.685	14.36	14.49
YKL141W	1.476	1.476	1.597	1.718	1.718	1.718	1.718	1.718	1.848	1.848	1.978	1.978	1.978	1.978	1.978	1.978	1.978	1.978	1.978	1.978	1.978	1.978	1.978	1.978	2.109	2.109	2.109	2.109	2.109	2.109	2.109	2.109	2.109	2.109	2.109	2.109	2.109	2.109	2.109	2.109	2.109	2.109	2.109	2.109	2.109	2.109	2.109	2.109	2.109
YBL103C	10.864	10.864	10.864	10.864	10.864	10.864	10.864	10.734	10.734	10.734	10.329	10.459	11.246	11.246	11.367	11.367	11.488	11.488	11.488	11.618	12.023	12.023	12.023	12.023	12.023	12.023	12.023	12.023	12.023	12.023	12.023	11.893	11.893	11.893	12.014	12.014	12.144	12.144	12.275	12.144	12.265	12.265	12.265	12.265	12.265	12.135	12.135	12.135	12.135
YKR075C	0.982	0.982	0.982	0.982	0.982	0.982	0.698	0.698	0.698	0.414	0.284	0.284	0.284	0.284	0.284	0.284	0.284	0.284	0.284	0.284	0.284	0.405	0.405	0.405	0.405	0.405	0.405	0.405	0.405	0.405	0.405	0.405	0.405	0.405	0.405	0.405	0.405	0.526	0.526	0.526	0.526	0.526	0.526	0.526	0.526	0.526	0.526	0.526	0.526
YIL098C	3.617	3.617	3.617	3.617	3.617	3.082	3.212	3.617	3.212	3.212	3.212	3.212	3.212	3.072	3.072	3.072	2.951	2.951	3.082	2.798	2.798	2.798	2.798	2.099	1.573	1.038	1.038	1.038	1.038	1.443	1.694	1.946	2.076	2.076	2.076	2.076	2.36	2.36	2.36	2.36	2.36	4.911	6.628	6.628	6.628	6.628	6.628	6.628	6.749
YOR119C	5.437	5.437	5.437	5.972	5.972	5.972	6.517	6.517	6.517	6.517	6.517	6.517	6.517	6.517	6.387	6.387	6.387	6.266	6.145	6.517	7.327	7.327	7.327	7.327	7.588	7.709	7.709	7.969	7.969	7.969	7.969	7.969	8.23	8.593	8.844	9.105	9.105	9.105	9.105	9.226	9.226	9.226	9.64	9.771	10.962	10.962	10.962	10.962	10.962
YOR210W	10.049	10.049	10.049	10.049	10.049	9.798	9.677	9.677	9.677	9.677	9.798	9.798	9.514	9.393	9.393	9.393	9.393	9.263	9.132	9.002	8.872	8.872	8.872	8.63	8.63	8.63	8.499	8.499	8.369	8.248	8.248	8.248	8.248	8.248	8.248	8.248	8.248	7.876	7.876	7.35	7.219	7.219	7.219	7.219	7.219	7.098	6.717	6.344	4.957
YKL024C	6.48	5.116	5.125	4.59	4.841	4.59	4.59	4.59	4.469	4.469	4.469	4.469	4.469	3.77	3.649	3.649	3.649	3.649	3.528	3.77	3.64	3.64	3.64	3.64	3.64	3.64	3.64	3.64	3.356	3.356	3.356	3.226	2.56	2.56	2.56	2.439	2.318	2.318	1.955	1.825	1.704	1.834	1.834	1.834	1.834	1.988	1.988	1.988	1.988
YOL011W	2.765	2.765	2.765	2.765	2.765	2.895	2.895	2.895	2.895	3.016	3.016	3.016	3.016	2.732	2.621	2.621	2.872	2.872	2.872	2.872	2.872	2.872	3.156	3.156	3.156	3.57	3.57	3.57	3.57	3.57	3.57	3.57	3.57	3.57	3.561	3.561	3.561	3.561	3.561	3.561	3.431	3.431	3.431	3.431	3.431	3.431	3.915	4.166	4.166
YHR089C	10.031	10.031	10.031	10.031	10.031	10.031	10.031	10.161	10.031	10.152	10.152	10.152	10.152	10.152	10.152	10.152	10.152	10.152	10.152	9.91	9.756	9.756	9.756	9.756	9.756	9.756	9.756	9.756	9.635	9.635	9.635	9.635	9.635	9.635	9.635	9.635	9.635	9.635	9.635	9.635	9.635	9.514	9.514	9.514	9.514	9.514	9.514	9.393	9.393
YKR037C	10.055	10.055	10.176	8.821	9.389	9.389	9.268	9.268	9.268	9.268	9.519	9.389	9.389	9.259	10.078	8.979	9.24	9.24	9.24	9.24	9.24	9.501	8.672	9.459	9.459	9.58	10.376	10.376	10.376	10.255	10.385	11.074	11.074	11.358	11.633	11.754	11.754	11.754	12.103	11.982	11.982	11.982	11.982	11.982	12.112	11.828	11.828	11.828	11.577
YGR266W	8.537	8.537	8.537	8.537	8.537	8.537	8.537	8.537	8.537	8.537	8.537	8.537	8.537	8.537	8.537	8.537	8.537	8.537	8.537	8.537	8.537	8.537	8.537	8.253	8.253	8.253	7.969	7.969	7.969	7.969	7.858	7.858	7.858	7.858	7.858	7.858	7.858	7.858	7.858	7.858	7.858	7.858	7.737	7.616	7.616	6.643	5.539	5.297	4.925
YGR081C	12.843	13.378	13.499	14.328	14.7	14.7	14.7	14.952	15.236	15.236	15.236	15.236	15.236	14.952	15.487	16.022	16.022	16.153	16.153	16.153	16.153	16.153	16.153	16.153	16.153	16.153	16.153	16.032	16.032	16.032	16.032	15.901	15.901	16.022	16.022	16.022	16.022	16.022	16.022	16.022	16.022	15.892	15.892	15.892	16.022	16.022	16.022	16.022	16.022
YKL213C	11.986	11.986	12.238	12.238	12.238	12.238	12.238	12.238	12.238	12.238	12.238	12.238	12.238	12.117	12.117	12.117	12.117	12.117	12.117	12.117	12.117	12.117	12.117	12.117	12.117	12.117	12.117	11.581	11.581	11.339	11.339	11.339	11.339	11.339	11.339	11.339	11.339	11.339	11.218	11.218	11.097	10.846	10.967	10.967	10.967	10.967	10.967	10.967	11.088
YJL053W	11.744	11.744	11.986	11.986	11.986	11.986	11.986	12.521	12.521	12.521	12.521	12.521	12.521	12.521	12.521	12.27	12.27	12.27	12.27	12.27	12.27	12.27	12.27	12.27	12.27	12.27	12.27	12.27	12.27	12.27	11.581	11.45	11.45	11.199	11.199	11.199	11.199	10.827	10.827	10.827	10.696	10.696	10.696	10.696	10.696	10.696	10.696	10.696	10.436
YER003C	7.904	8.025	8.025	8.025	8.025	8.025	8.025	8.025	8.025	8.025	8.025	8.025	8.025	8.025	8.309	8.56	8.56	8.821	8.821	8.821	8.821	8.821	8.821	8.821	8.821	8.821	8.821	8.821	8.821	8.821	8.821	8.69	8.69	8.69	8.69	8.69	8.69	8.811	8.811	8.811	8.811	8.811	8.811	8.811	8.811	8.811	8.811	8.811	8.811
YOL148C	8.481	8.895	8.895	8.895	8.895	8.895	8.895	8.765	8.886	8.779	8.867	8.867	9.654	10.934	10.934	10.934	10.934	11.055	10.836	10.836	12.125	12.125	13.033	13.033	13.033	13.033	13.033	13.284	13.284	13.284	13.284	13.284	13.284	13.284	13.284	13.284	13.405	14.094	14.094	14.094	14.094	14.378	14.378	14.62	14.62	14.62	14.62	14.904	14.904
YPL030W	5.013	5.013	5.013	5.013	5.134	5.134	5.134	5.134	5.134	5.013	5.013	5.013	5.013	5.013	5.013	5.013	5.013	5.013	5.013	5.013	5.013	5.013	5.013	5.013	5.013	5.013	4.892	4.892	4.641	4.641	4.641	4.641	4.641	4.641	4.641	4.641	4.641	4.641	3.845	3.845	3.584	3.454	3.454	3.454	3.454	3.454	3.454	3.454	3.333
YDR229W	5.423	5.423	5.804	5.804	5.804	5.553	6.056	6.056	6.056	5.935	5.935	5.935	5.814	6.098	5.837	5.967	6.2	6.2	6.2	6.2	6.079	6.079	6.079	6.079	6.079	6.242	6.242	6.768	7.271	7.271	7.271	7.271	7.555	8.067	8.067	8.067	8.067	8.472	9.17	10.855	10.855	10.855	10.855	10.855	10.985	10.985	10.985	10.985	10.985
YGL243W	4.408	4.278	4.278	4.278	4.278	3.337	3.207	3.952	4.236	4.236	4.236	4.236	4.236	4.226	4.347	4.063	4.063	4.063	4.217	4.217	4.217	4.217	4.096	5.418	6.489	6.489	6.489	6.619	6.619	7.033	7.033	7.033	7.154	7.438	7.438	7.438	7.438	7.308	7.438	7.722	8.006	8.411	9.044	9.044	9.165	9.854	9.854	9.854	9.854
YER102W	2.499	2.499	2.499	2.378	2.136	2.015	2.015	2.015	2.015	2.015	2.015	2.015	2.015	2.015	2.015	2.015	2.015	2.015	2.015	1.894	1.894	1.894	1.894	1.894	1.238	0.372	0.121	0.251	0.251	0.251	0.251	0.251	0.251	0.251	0.251	0.251	0.251	0.251	0.251	0.251	0.251	0.251	0.251	0.251	0.251	0.251	0.251	0.251	0.251
YML076C	13.145	13.145	13.145	13.145	13.024	13.024	13.024	12.489	12.489	13.057	13.057	13.057	13.057	12.764	12.522	12.522	12.522	12.391	12.391	12.643	12.764	12.764	12.764	12.764	12.764	12.764	12.764	12.764	12.764	12.633	12.633	12.252	11.968	11.423	10.176	9.608	9.366	9.366	9.487	9.487	9.487	9.487	9.487	9.487	9.487	9.487	9.487	9.487	9.859
YNR039C	14.156	14.156	14.156	14.156	14.156	14.156	14.156	14.398	14.398	14.398	14.649	14.649	14.649	14.649	14.649	14.649	14.649	14.649	14.649	14.649	14.649	14.649	14.649	14.649	14.649	14.649	14.649	14.649	14.649	14.649	14.649	14.649	14.649	14.649	14.649	14.649	14.649	14.649	14.649	14.649	14.649	14.649	14.649	14.519	14.519	14.519	14.519	14.519	14.398
YMR288W	7.718	7.718	7.718	7.718	7.718	7.718	7.434	7.434	7.271	8.518	8.518	8.518	8.518	8.518	8.388	8.658	8.537	8.537	8.132	8.658	8.071	8.313	9.351	9.351	9.351	9.351	9.612	9.36	9.36	10.496	11.301	13.936	14.569	14.569	14.569	16.119	17.017	17.017	17.138	17.138	17.138	17.138	17.138	17.138	17.138	17.138	17.259	17.259	17.259
YKL020C	7.359	7.359	7.359	7.229	7.229	7.513	7.764	7.764	7.764	7.764	7.764	7.764	7.764	7.764	7.885	7.755	7.755	7.755	7.755	7.503	7.503	7.503	7.373	7.243	7.243	7.243	7.243	7.243	7.243	7.243	7.243	6.456	6.456	6.456	6.326	5.432	4.818	4.403	4.152	4.152	4.152	4.436	4.799	4.799	5.06	5.06	5.06	5.06	5.06
YBR043C	13.62	13.62	13.75	13.75	13.75	13.75	13.75	13.75	13.75	13.75	13.75	13.62	13.62	13.62	13.62	13.62	13.62	13.62	13.62	13.489	13.489	13.489	13.773	13.773	13.773	13.773	13.773	13.773	13.773	13.773	13.773	13.773	13.773	13.643	13.643	13.643	13.643	13.643	13.643	13.643	13.271	13.271	13.01	12.889	12.889	12.889	12.889	12.889	13.173
YNR049C	9.561	9.561	9.561	9.682	9.682	9.682	9.682	9.561	9.561	9.561	9.561	8.611	8.713	8.583	8.997	9.137	9.137	9.137	9.137	9.137	9.137	9.137	9.086	8.923	8.792	8.792	8.792	8.792	8.792	8.792	8.792	8.792	8.792	8.792	8.792	8.792	8.913	8.802	9.193	10.058	10.058	10.179	10.179	10.31	10.31	10.431	10.431	10.673	10.673
YML057W	11.954	11.954	11.954	11.954	11.67	11.67	11.67	11.144	11.023	11.153	11.404	11.525	11.525	11.656	12.461	12.875	12.875	12.875	13.006	12.885	13.015	13.266	13.266	13.266	13.55	13.55	13.55	13.55	13.55	13.541	13.802	13.802	13.802	13.802	13.802	13.802	13.923	13.923	13.923	13.923	14.053	14.304	14.565	14.565	14.565	14.565	14.565	14.565	13.997
YJL140W	3.124	3.124	3.124	2.304	2.304	2.304	2.304	2.304	2.304	2.304	2.02	2.141	2.141	2.141	2.141	2.141	2.532	3.212	2.644	2.644	2.644	2.644	2.644	2.402	2.402	2.402	2.663	4.115	4.115	4.245	4.497	4.497	4.497	4.497	4.627	4.878	4.878	4.878	4.878	4.878	5.009	5.544	5.544	5.544	5.544	5.544	5.544	5.544	5.544
YOR375C	0.484	0.484	0.484	0.484	0.484	0.484	0.484	0.484	0.484	0.605	0.605	0.605	0.605	0.484	0.484	0.484	0.484	0.484	0.484	0.484	0.484	0.484	0.363	0.242	0.242	0.242	0.242	0.242	0.242	0.484	0.889	0.889	0.889	0.889	0.889	0.889	1.01	1.294	1.294	1.294	1.294	1.415	1.415	1.415	1.415	1.415	1.415	1.415	1.415
YDL012C	12.066	12.066	12.429	12.429	12.429	12.429	12.429	12.177	12.056	12.187	12.34	12.089	12.089	11.805	11.805	10.739	10.846	10.846	10.976	10.976	10.846	10.846	10.269	10.148	10.148	10.148	10.027	10.441	10.441	10.725	10.725	11.13	10.879	11.009	11.009	11.251	10.562	10.562	10.562	10.562	10.683	10.683	10.683	10.441	10.441	9.794	9.51	9.51	9.51
YPL031C	8.965	8.844	8.844	8.844	8.844	8.844	8.844	8.844	8.844	8.844	8.844	8.472	8.472	8.472	8.472	8.472	8.472	8.472	8.472	8.472	8.472	8.472	8.472	8.472	8.472	7.858	7.704	7.704	7.704	7.42	7.266	7.266	7.266	7.266	7.266	7.266	7.266	7.266	7.266	6.861	6.861	6.861	6.861	6.861	6.861	6.861	6.861	6.456	6.456
YBR041W	2.797	3.291	4.329	5.488	5.488	5.488	5.488	5.488	5.609	6.353	6.353	6.353	6.353	6.726	6.847	8.024	8.024	8.024	8.024	8.439	8.439	8.439	8.853	8.974	8.974	9.095	9.095	9.095	9.095	9.095	8.965	8.965	8.965	8.965	8.965	9.086	8.965	9.095	9.095	9.095	9.095	9.225	9.346	9.346	9.63	9.63	9.63	9.63	9.63
YOL049W	14.327	14.085	13.834	13.834	13.964	14.639	15.053	15.468	15.468	15.468	15.468	15.468	15.961	15.961	15.961	15.961	15.961	15.961	15.961	15.831	15.7	15.7	15.7	15.7	15.7	15.7	15.7	15.7	15.7	15.7	15.57	15.57	15.57	15.57	15.57	15.7	15.7	15.7	15.7	16.073	16.236	16.236	16.236	16.236	16.236	16.236	16.366	16.366	16.366
YBR181C	3.463	3.342	3.342	3.342	3.342	3.221	3.221	3.221	3.221	3.091	3.091	3.091	3.091	3.091	3.091	3.091	3.091	3.091	3.091	3.091	3.091	3.091	3.221	3.221	3.221	3.091	3.091	3.091	3.091	3.091	3.091	3.091	3.091	3.091	3.091	3.091	3.091	3.091	3.091	3.091	3.091	3.091	2.96	2.839	2.839	2.839	2.839	2.718	2.718
YBR297W	6.266	6.266	6.266	6.671	6.801	7.406	7.406	7.406	7.406	7.406	7.527	7.527	7.527	7.397	7.397	7.397	7.397	7.397	7.397	7.527	7.113	7.113	7.113	7.113	6.829	6.698	6.698	6.698	6.698	6.698	6.698	6.033	6.163	6.163	6.163	6.163	6.163	6.568	6.568	6.568	6.568	6.568	6.568	6.568	6.568	6.568	6.568	6.568	6.568
YNL070W	13.429	13.55	13.55	13.55	13.55	13.55	13.55	13.55	13.55	13.55	13.55	13.55	13.55	13.429	13.299	13.048	13.048	12.927	13.341	13.341	13.341	13.341	13.341	13.341	13.341	13.341	13.341	13.341	13.341	13.341	13.341	13.462	13.574	13.858	13.988	14.109	14.109	14.109	14.109	14.109	14.109	14.109	14.109	14.109	14.109	14.109	14.109	13.737	13.737
YKL191W	9.487	9.245	9.245	9.245	9.245	9.245	9.245	9.124	9.124	9.124	8.993	8.993	8.993	8.993	8.993	8.993	8.993	8.588	8.337	8.337	8.053	8.053	7.802	7.802	7.145	7.145	7.145	6.056	5.39	5.39	5.39	5.26	5.26	5.26	5.26	5.26	5.26	5.26	5.26	5.139	5.139	5.139	5.139	5.139	4.571	4.571	4.45	4.45	2.723
YNL049C	6.596	6.596	6.726	6.726	6.726	6.726	6.726	6.726	6.726	6.726	6.726	6.726	6.726	6.726	5.008	5.148	5.148	5.269	5.269	5.958	7.117	7.238	7.238	7.238	7.238	7.238	7.238	7.238	7.238	7.359	8.178	8.681	9.063	9.305	9.305	9.305	9.305	9.589	9.589	9.589	9.873	9.873	9.994	9.994	9.994	9.994	10.115	10.115	10.115
YLR129W	11.004	11.125	11.125	11.255	11.255	11.255	11.255	11.255	11.255	11.255	11.255	11.255	11.385	11.385	11.385	11.385	11.385	11.385	11.385	11.385	11.385	11.385	11.385	11.385	11.385	11.385	11.385	11.385	11.385	11.385	11.385	11.385	11.385	11.385	11.385	11.385	11.385	11.385	11.385	11.385	11.385	11.385	11.385	11.385	11.385	11.385	11.385	11.385	11.385
YAL043C	7.48	8.29	8.956	9.612	9.612	9.612	9.612	9.612	9.612	9.612	9.612	9.612	9.612	9.612	9.612	9.612	9.612	9.612	9.612	9.612	9.612	9.612	9.612	9.612	9.612	9.612	9.612	9.612	9.612	9.612	9.612	9.612	9.612	9.612	9.612	9.612	9.612	9.612	9.612	9.612	9.491	9.491	9.491	9.491	9.491	9.491	9.491	9.491	9.491
YJR055W	3.98	4.11	4.11	4.11	4.11	3.849	3.719	3.477	3.347	3.468	3.468	3.468	3.468	3.468	3.598	3.882	3.882	4.012	4.264	4.264	4.264	4.264	4.264	4.799	4.799	4.929	4.929	4.929	4.799	4.678	4.678	4.678	4.962	4.962	4.962	4.962	5.092	5.092	5.092	5.092	5.223	5.223	5.223	5.223	5.223	4.939	4.678	4.962	5.465
YIL155C	8.058	8.975	9.292	9.008	9.008	9.008	9.008	9.008	9.259	8.845	8.593	8.309	9.394	8.696	8.98	9.264	9.776	9.655	9.655	9.655	9.655	9.655	9.655	9.655	9.776	9.776	9.776	9.776	9.776	10.06	10.06	10.06	10.06	10.06	10.06	10.181	10.181	10.181	10.181	10.181	10.181	10.181	10.181	10.181	10.06	10.06	10.06	10.06	10.06
YNL167C	4.222	4.222	4.594	4.594	5.097	5.097	5.097	5.218	5.218	5.218	5.218	5.218	5.218	5.218	5.218	5.218	5.218	5.218	5.218	5.218	5.218	4.934	4.934	5.064	5.064	5.064	4.934	4.934	4.943	4.943	4.538	4.538	4.538	4.538	4.538	4.296	4.296	4.296	4.296	4.296	4.166	4.166	4.036	4.036	4.036	4.036	4.036	4.036	4.036
YHR163W	11.544	11.674	11.916	11.916	11.916	12.298	12.298	12.703	12.703	12.703	12.703	12.703	12.703	12.703	12.703	12.582	12.703	13.108	13.108	13.108	13.108	12.977	12.977	12.977	12.977	12.977	12.977	12.977	12.977	12.977	12.977	12.977	12.977	12.735	12.866	12.866	12.866	12.866	12.866	12.866	12.866	12.996	12.996	12.996	12.996	12.996	12.996	12.875	12.754
YNR019W	9.663	9.663	9.663	9.663	9.663	9.663	9.663	9.663	9.663	9.915	9.915	10.175	10.175	10.175	10.175	10.799	10.799	10.799	10.152	10.273	10.273	10.273	10.273	10.273	10.273	10.273	10.273	10.273	10.273	10.022	10.92	10.92	11.586	11.465	11.465	11.465	11.465	11.628	11.628	11.749	12	12	12	12	12	12	12	12	11.87
YMR270C	8.956	9.077	8.956	8.956	8.979	8.979	8.979	8.695	8.695	8.695	8.695	8.695	8.695	8.444	8.323	8.607	8.607	8.607	8.584	8.584	8.584	8.868	8.193	8.193	8.072	8.072	7.951	8.235	7.848	8.505	8.505	8.789	8.537	8.789	8.244	8.803	8.672	8.672	8.793	8.914	8.914	8.914	8.914	8.914	8.914	9.035	8.905	9.026	9.026
YER020W	9.919	9.919	9.919	9.635	9.635	9.635	9.635	9.635	9.635	9.635	9.635	9.635	8.192	8.062	7.932	7.932	7.932	6.991	6.87	6.498	6.498	6.498	6.368	6.368	6.126	6.126	5.842	5.842	5.842	5.842	5.274	5.274	4.347	2.174	1.922	1.792	1.792	1.792	1.792	1.671	1.671	1.671	1.257	1.257	1.257	1.257	1.257	1.541	1.159
YDR165W	2.43	2.551	2.551	3.612	3.612	3.612	3.612	3.612	3.612	3.742	3.742	3.742	3.742	3.863	4.738	5.362	5.362	5.362	5.492	5.492	5.492	5.492	5.492	5.492	5.492	5.492	5.492	5.492	5.492	5.492	5.613	5.613	5.613	5.613	5.613	5.613	5.613	5.897	5.897	6.139	5.897	6.028	6.028	6.028	6.028	6.028	6.028	6.028	6.312
YGL003C	9.849	9.849	9.849	10.133	10.133	10.133	10.133	10.133	9.882	9.882	10.124	10.408	10.911	11.274	11.274	11.274	11.274	11.274	11.274	11.274	11.274	11.274	11.274	11.274	11.274	11.274	11.274	11.404	11.404	11.525	11.525	11.525	11.525	11.525	11.525	11.525	11.525	11.525	11.525	11.525	11.525	11.525	11.525	11.525	11.525	11.525	11.525	11.525	11.404
YGL206C	6	6	6	6	6	6	6	6	6	6	6	6	6	6	6	6	6	6	6	6	6	6	6	6	6.121	6.121	6.535	6.535	6.665	6.665	6.665	6.665	6.665	6.665	6.665	6.665	6.665	6.665	6.665	6.665	6.544	6.554	6.554	6.684	6.684	6.684	6.684	6.684	6.684
YER087W	4.701	4.571	4.45	4.166	4.417	5.283	5.283	5.283	5.786	6.442	6.726	6.726	6.726	6.745	6.745	6.745	6.745	6.745	6.745	6.745	6.745	6.745	6.866	7.522	7.643	7.773	7.773	7.773	7.773	7.783	8.351	8.351	8.351	8.351	8.351	8.067	8.197	8.56	8.56	8.56	8.821	8.821	8.821	8.821	8.588	8.467	8.467	8.728	8.728
YNL218W	8.802	8.802	8.802	8.802	8.802	8.932	8.932	8.932	9.053	9.295	9.295	9.295	9.295	9.295	9.295	9.295	9.295	9.295	9.295	9.295	9.295	9.295	9.295	9.295	9.295	9.295	8.932	8.932	8.932	8.932	8.932	8.932	8.932	8.932	8.932	8.932	8.932	8.932	8.932	8.932	8.932	8.932	8.932	8.932	8.932	8.932	8.802	8.802	8.388
YGL106W	13.234	13.355	13.355	13.355	13.355	13.355	13.355	13.355	13.355	12.666	12.95	12.95	12.95	12.95	12.95	12.95	12.95	12.95	12.95	12.95	12.95	12.95	12.959	12.959	13.243	13.243	13.243	13.243	13.243	13.243	13.243	12.675	12.545	12.545	12.545	12.545	12.545	12.545	12.545	12.545	12.545	12.545	12.545	12.545	12.545	12.545	12.414	12.414	12.414
YDR064W	7.527	7.527	6.033	5.651	4.864	4.874	4.874	4.874	4.874	4.874	4.874	4.874	4.874	4.874	4.874	4.217	3.31	3.431	3.431	3.431	3.268	3.761	4.659	4.659	4.659	4.79	5.074	5.455	5.455	5.697	5.697	5.949	5.828	5.828	5.949	5.949	5.949	5.949	5.949	5.949	5.949	5.949	5.949	5.949	5.949	5.949	5.949	5.949	5.949
YMR268C	8.328	8.328	7.671	7.671	7.792	7.541	7.541	7.541	7.541	7.015	7.136	6.754	6.252	6.382	6.633	6.633	7.048	7.048	7.048	6.48	5.53	5.288	5.288	5.288	5.418	6.312	6.978	7.83	9.142	9.142	9.394	9.394	9.394	9.394	9.394	9.11	9.873	10.781	10.781	11.73	12.014	12.014	12.266	12.68	12.801	12.801	13.085	13.085	13.085
YKR066C	1.21	1.462	1.462	1.462	1.462	1.462	1.746	2.118	2.509	2.76	2.76	3.044	3.426	3.426	3.426	3.687	4.059	4.059	4.059	4.31	4.31	6.41	6.41	6.41	6.41	6.41	6.67	6.67	6.801	7.085	7.862	7.862	7.862	7.862	7.862	7.983	8.104	8.649	8.649	8.909	8.909	8.909	9.151	9.151	9.151	9.151	9.282	9.282	9.282
YDL202W	2.909	2.909	2.909	2.909	2.788	2.788	2.667	2.797	2.676	2.83	3.114	3.114	3.114	3.114	3.114	3.114	3.114	2.993	2.993	2.993	2.863	2.732	2.732	2.732	2.732	2.732	2.732	2.611	2.611	2.099	1.969	1.969	1.201	1.201	1.201	1.201	1.201	1.08	1.364	1.727	1.727	1.727	1.978	1.978	1.978	1.978	1.848	2.253	2.658
YLR141W	12.103	11.973	12.103	13.588	13.588	13.97	13.97	13.97	13.97	13.839	14.081	14.212	14.496	14.496	14.375	14.375	14.375	14.375	14.375	14.747	15.473	15.473	15.473	15.473	15.473	15.473	15.473	15.757	15.757	15.757	15.757	15.757	15.757	15.757	15.757	15.757	15.757	15.757	15.757	15.757	15.757	15.757	15.757	15.757	15.757	15.636	15.636	15.636	15.757
YDR541C	8.593	8.746	8.746	8.635	9.542	9.542	9.542	9.542	9.249	9.119	9.119	9.119	9.119	8.988	8.988	8.858	8.858	8.737	8.737	8.737	8.737	8.737	8.737	8.737	8.737	8.728	8.476	8.476	8.476	8.476	8.476	8.597	8.849	8.849	8.849	8.849	9.505	9.505	9.505	9.505	9.505	9.505	9.505	9.505	9.505	9.626	9.626	9.626	9.626
YLR385C	7.508	7.759	7.238	7.238	7.238	7.108	7.108	6.987	6.735	6.321	6.321	5.413	5.283	6.07	6.33	7.783	8.043	8.043	8.327	7.801	8.053	8.062	8.062	8.467	9.496	10.152	10.152	10.152	10.152	10.152	10.152	10.436	10.827	10.827	10.948	10.948	10.948	10.948	10.948	10.948	11.637	11.465	11.707	11.707	11.707	11.576	11.576	12.396	13.131
YCL024W	5.772	5.772	5.772	5.772	5.642	5.511	5.511	5.642	6.428	9.189	9.189	9.189	9.189	9.31	9.31	9.44	9.44	9.57	9.57	9.57	9.975	9.975	10.106	10.106	10.106	10.106	9.985	9.985	9.985	9.985	10.115	10.92	10.92	11.051	11.172	11.172	11.172	11.172	11.172	11.172	11.172	11.051	11.051	11.051	11.302	11.302	11.423	11.423	11.553
YML073C	5.53	5.53	5.53	3.23	2.574	2.574	1.676	1.676	1.676	1.676	1.676	1.676	1.676	1.676	1.676	1.676	1.676	1.676	1.555	1.313	1.313	1.313	1.313	1.313	1.313	1.313	1.313	1.313	0.493	0.493	0.251	0.251	0.251	0.251	0.251	0.251	0.251	0.251	0.251	0.251	0.251	0.251	0.251	0.251	0.251	0.13	0.13	0.13	0.13
YER169W	4.655	4.655	4.655	4.655	4.655	4.655	4.655	4.655	4.655	4.655	4.655	4.655	4.655	4.655	4.655	4.776	4.655	4.655	4.655	4.655	4.655	4.655	4.655	4.655	4.655	4.655	4.655	4.655	4.655	4.655	4.655	4.655	4.534	4.031	4.031	3.505	3.505	3.505	3.505	3.505	3.505	3.505	3.505	3.505	3.505	3.505	3.505	3.505	3.505
YPL209C	3.31	2.36	2.732	2.732	2.732	2.732	2.732	2.732	2.732	2.732	2.448	2.602	2.709	2.709	2.709	2.709	2.709	2.588	2.588	2.458	3.612	3.984	4.925	5.055	5.055	5.055	5.418	5.8	5.921	5.921	5.921	5.921	5.921	5.921	6.042	6.163	6.447	7.103	7.387	7.387	7.922	7.922	8.206	8.206	8.206	8.206	8.206	8.206	8.206
YOR306C	12.815	12.815	12.815	12.815	12.815	12.41	12.289	12.289	12.289	12.289	12.289	12.289	12.158	12.158	10.585	9.119	8.988	8.988	8.867	8.867	8.867	8.616	8.365	8.365	7.536	7.536	7.536	5.832	5.702	5.46	5.46	5.46	5.46	5.33	5.33	5.33	5.33	5.33	4.915	4.226	4.226	3.845	3.561	3.561	3.561	3.561	3.43	3.43	2.634
YLR408C	7.192	7.401	7.946	7.825	7.825	7.825	7.825	7.825	7.825	8.49	8.49	8.621	8.621	8.742	8.742	8.742	8.742	8.742	8.621	8.993	8.863	8.863	8.863	8.863	8.863	8.863	8.863	8.863	8.863	8.863	8.863	8.863	8.863	8.863	8.742	8.611	8.611	8.732	8.732	8.853	8.853	8.853	8.853	8.853	8.853	8.853	8.853	8.853	8.853
YBR130C	4.38	4.501	5.046	6.358	6.358	6.358	7.429	7.429	7.834	7.834	7.834	7.834	7.834	7.955	8.206	8.206	8.206	8.206	8.206	8.905	9.407	10.315	10.315	10.436	10.436	10.436	10.566	10.566	10.566	10.818	10.818	10.818	10.818	10.818	10.818	10.948	10.948	10.948	10.948	10.948	10.948	10.948	10.948	10.948	10.948	10.948	10.948	10.948	10.948
YBR200W	7.574	7.574	7.574	7.574	7.574	7.574	7.574	7.574	7.159	7.038	6.917	6.917	6.917	6.917	6.917	6.633	6.633	6.633	6.633	6.633	6.633	6.764	6.764	6.764	6.764	6.764	6.764	6.764	6.764	6.764	6.764	6.764	6.512	6.382	6.098	6.098	6.098	5.572	5.572	5.572	5.442	4.785	4.501	4.259	4.38	4.38	4.38	4.902	5.539
YCR072C	16.324	16.203	16.073	15.942	16.203	16.203	16.203	16.203	16.324	16.324	16.324	16.324	16.324	16.324	16.324	16.324	16.324	16.324	16.203	16.203	16.203	16.203	16.203	16.203	16.203	16.203	16.203	16.203	16.203	16.203	16.203	16.203	16.203	16.203	16.203	16.203	16.203	16.203	16.203	16.203	16.203	16.073	16.073	16.073	16.073	16.073	16.073	16.073	16.073
YDL192W	4.24	4.119	4.119	4.119	4.119	4.119	4.119	4.119	4.119	3.989	3.989	3.989	3.989	3.989	3.989	3.114	2.863	2.732	2.611	1.825	1.825	1.825	1.946	2.732	2.853	2.853	2.853	2.853	2.974	2.69	2.69	2.276	2.276	2.397	2.397	2.397	2.518	2.518	2.518	2.648	2.648	2.648	2.648	2.648	2.406	2.406	2.285	2.416	2.416
YOR336W	0.372	0.372	0.372	0.372	0.493	0.493	0.493	0.493	0.493	0.493	0.493	0.493	0.493	0.493	0.493	0.493	0.493	0.363	0.363	0.363	0.363	0.363	0.363	0.363	0.363	0.242	0.121	0.121	0.121	0.121	0.121	0.121	0.121	0.121	0.121	0.121	0.121	0.121	0.121	0.121	0.121	0.121	0.121	0.121	0.121	0.121	0.121	0.121	0.121
YMR138W	3.193	2.658	2.569	2.569	2.569	2.569	2.569	2.448	2.579	2.579	2.448	2.448	2.448	2.448	2.448	2.448	1.936	1.652	1.289	1.299	1.299	1.299	1.299	1.299	2.085	2.7	2.7	2.984	2.984	2.984	2.984	2.984	2.984	2.984	2.863	2.993	3.365	3.496	3.496	3.496	3.496	3.901	4.273	4.766	6.67	6.67	6.67	6.791	7.033
YGR113W	4.776	4.776	4.534	4.273	4.143	4.264	4.264	4.548	4.548	4.548	5.334	5.586	5.949	6.079	6.079	6.079	6.079	6.079	6.079	6.079	6.363	6.363	6.363	6.484	6.484	6.735	6.735	6.866	7.671	7.671	7.671	7.671	8.369	8.49	8.49	8.49	8.49	8.49	8.49	8.49	8.49	8.853	8.853	8.853	8.984	8.984	8.984	8.984	8.984
YIL041W	9.342	9.342	9.878	9.878	10.12	10.12	10.12	10.12	10.12	10.12	10.25	10.129	10.259	10.543	10.785	10.785	10.916	11.2	11.2	11.321	11.451	11.451	11.451	11.451	11.451	11.451	11.451	11.33	11.33	11.33	11.33	11.33	11.33	11.33	11.33	11.33	11.33	11.33	11.33	11.33	11.33	11.33	11.33	11.33	11.33	11.33	11.614	11.614	11.614
YER166W	13.234	13.234	13.234	13.234	13.234	13.103	12.144	12.144	12.144	12.144	12.144	12.144	12.023	12.023	12.023	12.023	12.023	12.023	12.023	12.023	12.023	12.023	12.023	11.609	11.609	11.609	11.348	11.469	11.469	11.469	11.469	11.469	11.469	11.469	11.469	11.469	11.469	11.469	11.469	11.469	11.469	11.469	11.469	11.6	10.855	10.855	10.855	10.976	10.976
YJL072C	4.562	3.389	3.137	3.863	5.05	5.181	5.432	5.432	5.683	5.683	5.683	6.046	6.046	6.33	6.33	6.582	6.954	7.075	7.48	7.48	7.48	7.48	7.48	7.48	7.48	7.471	7.592	8.378	8.793	8.793	8.793	8.793	8.914	8.914	8.914	8.914	8.914	8.914	8.914	8.914	8.914	8.914	8.378	8.378	8.509	8.509	8.509	8.509	8.509
YCL010C	12.289	12.289	12.168	12.289	11.995	11.995	11.995	11.995	11.995	11.995	11.744	11.744	11.711	11.711	11.711	11.711	11.711	11.711	11.711	11.711	11.711	11.711	11.711	11.711	11.995	11.995	11.995	11.995	11.623	11.874	11.874	11.874	11.874	11.874	11.874	11.874	11.874	11.469	11.469	11.185	11.185	11.306	11.46	11.59	11.59	11.59	11.59	11.59	11.59
YDR111C	10.52	10.52	10.52	10.52	10.52	10.52	9.854	9.854	9.854	9.57	9.57	9.57	9.57	9.57	8.937	8.183	7.671	7.671	7.55	7.429	7.429	7.429	7.299	7.299	7.299	7.299	7.299	7.299	7.299	7.299	7.299	7.299	7.299	7.299	7.299	7.299	7.169	7.048	6.917	6.917	6.917	6.917	6.917	6.154	5.074	5.074	5.074	5.074	5.074
YMR056C	1.299	1.299	1.299	1.299	1.299	1.299	1.299	1.299	1.299	1.299	1.429	1.429	1.559	1.559	1.559	1.559	1.559	1.559	1.559	1.559	1.559	1.69	1.69	1.974	1.974	1.974	1.974	1.974	1.843	1.843	1.843	1.974	1.974	2.104	2.104	2.104	2.104	2.104	2.104	2.104	1.974	1.974	1.974	1.601	1.601	1.601	1.601	1.601	1.601
YPL097W	14.109	13.978	13.978	13.978	12.624	12.079	11.674	11.674	11.674	11.674	11.674	9.426	9.053	9.053	8.406	8.406	8.285	8.285	8.285	8.569	5.632	5.623	5.381	5.381	5.381	5.381	4.869	4.585	4.585	4.343	4.343	3.524	3.533	3.291	3.291	5.73	5.73	5.73	5.73	5.73	5.73	5.73	5.86	5.981	5.981	5.981	5.981	5.981	5.981
YHR138C	3.491	3.491	3.207	3.458	4.082	4.343	4.343	4.473	4.757	4.757	4.757	4.757	4.757	4.887	5.423	5.423	5.665	5.665	5.665	5.786	5.786	5.786	5.786	5.786	5.786	5.786	5.786	6.037	6.037	6.037	6.037	6.037	6.037	6.037	6.037	6.037	6.167	6.167	6.167	6.167	6.167	6.167	6.167	6.167	6.167	6.167	6.167	6.167	6.167
YAL007C	6.568	6.438	7.052	7.052	7.052	7.052	7.052	7.052	7.173	7.173	7.434	7.797	7.797	7.918	8.039	8.039	8.039	8.323	8.323	8.323	8.323	8.323	8.323	8.202	8.202	8.202	8.202	8.565	8.816	8.816	8.816	8.816	8.816	8.825	9.491	9.491	9.491	9.491	9.361	9.491	9.37	9.37	9.491	9.491	9.491	9.491	9.775	9.775	9.775
YMR262W	9.747	9.868	9.617	9.617	10.315	10.315	10.315	10.436	10.315	10.315	10.315	10.99	10.86	11.274	11.688	11.688	11.688	11.809	11.809	11.809	11.809	11.809	11.8	11.8	11.8	11.8	11.8	11.8	11.8	11.8	11.8	11.93	11.93	12.061	12.061	12.061	12.605	12.605	12.605	12.605	12.759	12.638	12.638	12.638	12.638	12.638	12.638	12.638	12.638
YAL039C	6.47	6.47	6.47	6.47	6.591	6.591	6.591	6.591	6.461	6.461	6.461	6.461	6.461	6.461	6.461	6.582	6.996	7.247	7.247	7.247	7.531	8.067	8.067	8.067	8.067	8.067	8.067	8.197	8.197	8.067	8.067	8.309	8.43	8.551	8.551	8.551	8.551	8.551	8.551	8.551	8.551	8.551	8.551	8.411	8.281	8.807	8.807	8.807	8.807
YGL169W	5.348	5.348	5.358	5.358	5.479	5.479	6.135	6.135	6.265	6.396	6.396	6.396	6.396	6.396	6.396	6.396	7.629	7.629	7.629	7.629	7.629	7.629	7.629	7.629	8.002	8.002	8.002	8.002	8.002	8.253	8.253	8.253	8.495	8.756	9.147	9.147	9.147	9.147	9.147	9.156	9.156	9.156	9.286	9.538	9.538	9.538	9.668	9.668	9.668
YEL048C	10.077	10.077	10.077	10.077	10.077	10.077	10.734	11.115	11.115	11.115	11.236	11.236	11.236	11.115	11.115	11.115	11.236	11.236	12.121	12.121	12.242	12.242	12.242	12.242	12.242	12.242	12.121	12.121	12.121	12.121	12.493	12.493	12.493	12.623	12.623	12.623	12.623	12.623	12.623	12.986	13.117	13.117	13.117	13.117	13.117	13.117	13.117	13.117	13.117
YPL207W	9.942	9.942	9.942	9.942	9.942	9.942	9.942	9.942	9.942	9.658	9.658	9.658	9.658	9.658	9.658	9.658	9.658	9.658	9.658	9.658	9.658	9.658	9.789	9.789	9.789	9.789	9.789	9.789	9.789	9.789	9.789	9.789	9.789	9.528	9.398	8.876	8.876	8.876	8.634	8.634	8.634	8.634	8.634	8.634	8.634	8.625	8.625	8.625	8.625
YCR083W	10.031	10.031	9.9	9.9	10.054	10.054	10.054	10.054	10.054	10.054	10.054	10.054	10.054	9.803	10.217	10.599	10.599	10.599	10.599	10.599	9.975	8.821	7.168	7.168	7.168	7.299	7.299	7.299	7.299	7.299	7.299	7.299	7.299	7.201	7.201	7.331	7.331	7.988	7.988	8.351	8.351	8.611	7.541	7.913	8.788	8.132	8.383	8.383	8.746
YFR042W	6.843	6.833	7.434	7.434	7.555	7.555	7.555	7.555	7.15	7.15	6.582	6.703	6.037	6.037	6.037	5.916	5.916	5.795	5.26	5.018	5.139	5.083	4.952	5.315	5.315	5.315	5.818	5.697	5.697	5.697	5.827	5.827	5.827	5.827	5.827	6.595	6.805	6.781	7.196	7.196	7.196	6.693	7.065	7.196	7.48	7.852	7.852	7.852	7.852
YFR010W	7.308	7.308	7.592	7.187	7.438	8.509	8.509	8.509	8.388	8.388	8.63	8.509	8.509	8.509	8.509	8.509	8.225	8.225	8.225	8.346	8.881	9.943	9.943	9.943	9.943	9.943	9.943	9.943	10.073	10.883	10.883	10.883	10.883	11.144	11.144	11.428	12.084	12.084	12.205	12.205	12.205	12.335	12.335	12.335	12.335	12.335	12.335	12.335	12.619
YBR258C	3.928	4.059	4.059	6.121	6.121	6.121	6.405	6.405	6.666	7.08	7.08	7.08	7.201	7.322	7.322	7.322	7.452	7.452	7.867	7.867	8.118	8.118	8.118	8.118	8.118	8.118	8.127	8.5	8.5	8.5	8.621	8.621	8.621	8.611	8.732	8.732	8.732	8.732	8.732	9.477	9.477	9.477	9.477	9.477	9.477	9.477	9.477	9.477	9.477
YER133W	12.311	12.311	12.311	12.181	12.181	12.726	12.726	12.847	12.847	12.847	12.847	12.847	12.847	12.847	12.847	12.847	12.847	12.847	12.847	12.847	12.847	12.847	12.847	12.847	12.847	12.847	12.847	12.847	12.847	12.847	12.847	12.847	12.847	12.847	12.847	12.847	12.847	12.847	12.847	12.847	12.847	12.847	12.847	12.847	12.977	12.977	12.847	12.847	12.847
YPR040W	13.322	13.322	13.322	13.322	13.322	12.917	12.535	12.666	12.666	12.819	12.819	12.819	12.819	12.819	12.675	12.805	12.521	13.592	13.592	13.592	13.592	13.592	13.876	13.876	13.876	13.876	13.592	13.592	13.592	13.471	13.471	13.471	13.341	13.341	13.341	13.21	13.21	13.341	13.341	13.089	13.21	13.099	13.099	13.099	13.099	13.383	13.383	13.383	13.383
YER111C	13.024	13.024	13.154	14.192	14.434	14.434	14.434	14.434	14.434	14.434	14.848	14.848	14.848	14.969	14.969	14.969	14.969	14.969	14.969	14.969	14.969	14.969	14.969	14.969	14.969	14.969	14.969	14.969	14.969	14.969	14.969	14.969	14.969	14.969	14.969	14.969	14.969	14.969	14.709	14.709	14.709	14.578	14.578	14.578	14.578	14.578	14.578	14.578	14.699
YDR453C	7.317	7.317	7.601	7.601	7.601	7.601	7.732	7.732	7.732	7.732	7.732	6.354	6.224	6.224	5.809	5.809	5.972	5.972	5.972	5.972	5.851	5.567	5.567	5.567	5.567	5.567	5.567	5.567	4.106	4.106	3.943	4.073	4.073	4.073	4.38	5.167	5.167	5.167	5.167	5.167	5.167	5.297	5.297	5.297	5.176	4.925	5.134	5.134	5.833
YDR298C	0.121	0.121	0.251	0.535	1.727	1.727	1.727	1.727	1.727	1.988	1.988	1.988	1.988	2.272	2.653	2.653	2.653	2.653	2.653	2.653	2.653	2.784	2.784	2.784	2.784	2.784	2.784	2.784	2.784	2.905	2.905	3.701	4.245	4.245	4.245	4.65	4.65	4.65	4.934	4.934	4.934	4.934	5.186	5.591	5.591	5.591	5.972	6.224	6.354
YPL052W	7.853	7.853	7.853	7.853	7.853	7.853	7.983	7.983	7.983	7.983	7.983	8.113	8.113	8.113	8.113	8.113	8.113	8.113	8.113	8.113	7.983	7.983	7.983	7.983	7.983	7.983	8.104	8.104	8.104	8.104	8.225	8.104	8.104	8.104	8.104	8.104	7.983	7.983	7.983	7.983	7.983	7.983	7.741	7.741	7.741	7.741	7.741	7.741	7.611
YKL043W	1.41	1.41	1.685	1.401	1.401	1.401	1.401	1.401	1.401	1.401	1.401	1.401	1.401	1.401	1.401	1.401	1.401	1.401	1.401	1.401	1.401	1.401	1.401	1.401	1.401	1.401	1.401	1.401	1.401	1.401	1.401	1.401	1.401	1.28	1.28	1.159	1.159	0.917	0.787	0.787	0.787	0.787	0.787	0.787	0.787	0.908	0.908	0.908	0.908
YJR088C	17.135	18.187	18.066	18.066	18.066	18.066	18.066	18.066	18.447	18.447	18.447	18.447	18.578	18.457	18.587	18.587	18.717	18.717	18.717	18.717	18.717	18.959	19.243	19.616	19.616	19.616	19.616	19.616	19.9	20.184	20.184	20.444	20.565	20.565	20.565	20.565	20.565	20.565	20.281	20.281	20.021	20.142	20.272	20.272	20.272	20.272	19.583	19.583	19.583
YLR133W	9.184	9.184	9.184	9.184	9.184	9.184	9.184	9.314	9.598	9.961	9.961	9.961	9.961	10.245	10.245	10.529	10.408	10.408	10.529	10.148	10.269	10.65	10.65	10.65	10.911	11.162	11.162	11.162	11.162	11.293	11.293	11.293	11.293	11.293	11.293	11.293	11.293	11.293	11.293	11.293	11.293	11.293	11.293	11.293	11.861	11.861	11.861	11.861	11.861
YLR455W	7.206	7.206	7.206	7.206	7.611	7.611	7.611	7.732	7.732	7.732	7.732	7.732	7.992	8.123	8.253	8.514	8.514	8.514	8.514	8.514	8.635	8.635	8.635	8.635	8.635	8.635	8.919	8.919	8.919	8.919	8.919	8.919	8.919	8.919	8.919	8.919	8.919	8.919	8.919	8.919	8.919	8.919	8.919	8.919	8.798	8.919	8.658	8.658	8.658
YHR207C	6.191	6.191	6.312	6.312	6.312	7.122	7.122	7.122	7.122	7.122	7.122	7.122	7.122	7.122	8.132	8.253	8.253	8.383	8.383	8.383	8.383	8.383	8.383	8.514	8.928	9.049	9.049	9.049	9.049	9.049	9.049	9.049	9.333	9.333	9.333	9.333	9.333	9.333	9.333	9.333	9.333	9.082	8.821	8.821	8.821	8.821	8.821	9.105	9.105
YPR045C	7.406	7.406	8.202	8.202	8.202	8.202	8.202	8.202	9.361	9.361	9.361	9.361	9.361	9.361	9.361	9.361	9.361	9.361	9.361	9.482	9.482	9.603	9.603	9.603	9.603	9.603	9.603	9.603	9.603	9.603	9.319	9.319	9.58	10.236	11.549	11.549	11.81	12.07	12.07	12.201	12.201	12.201	12.201	12.201	12.201	12.07	12.07	12.07	12.07
YKL051W	0.754	0.754	0.754	0.363	0.242	0.242	0.242	0.242	0.121	0.121	0.121	0.121	0.372	0.372	0.372	0.372	0.372	0.372	0.372	0.372	0.372	0.372	0.372	0.372	0.372	0.372	0.372	0.372	0.372	0.372	0.372	0.372	0.372	0.372	0.372	0.372	0.372	0.372	0.493	0.493	0.493	0.493	0.493	0.493	0.493	0.493	0.493	0.624	0.624
YFL016C	2.583	2.541	2.541	2.541	2.541	2.541	2.541	2.541	2.541	2.541	2.42	2.783	2.662	2.662	2.662	2.662	2.662	2.378	2.378	2.378	2.378	2.378	2.378	1.973	2.094	2.094	2.094	2.094	2.094	2.094	2.094	2.094	2.094	2.094	2.094	2.094	2.094	2.094	2.094	2.094	2.094	2.094	2.094	2.094	2.094	2.094	2.094	2.094	2.094
YDL224C	4.492	4.492	4.492	4.492	4.492	4.492	4.25	4.25	4.25	4.25	4.25	4.25	4.371	4.371	4.371	4.371	4.371	4.24	4.24	3.342	3.342	2.839	2.97	3.351	3.724	3.724	3.724	3.724	3.724	3.724	3.603	3.733	3.733	3.733	3.733	3.733	3.733	2.816	2.676	2.555	2.555	2.555	2.141	2.141	2.141	2.02	2.02	2.02	2.141
YMR221C	9.803	9.803	9.803	9.803	9.138	7.313	7.071	7.313	8.002	8.002	8.909	8.528	8.649	10.003	10.003	10.134	9.85	9.85	9.85	9.85	9.85	9.85	9.85	9.85	9.85	9.85	9.85	9.85	9.165	9.165	9.165	9.175	8.923	8.518	8.518	8.76	9.142	9.142	9.971	10.66	10.781	10.781	10.781	10.781	10.781	10.781	10.65	11.47	11.47
YPL202C	8.057	8.057	8.057	8.057	8.057	8.057	8.178	8.057	8.057	8.057	8.057	7.927	7.927	7.927	7.927	7.927	7.443	6.786	6.786	6.786	6.786	6.665	6.665	6.665	6.405	5.86	5.86	5.86	5.86	5.86	5.73	5.73	5.73	5.73	5.348	5.348	4.836	4.836	4.422	4.301	4.04	4.04	4.445	4.445	4.445	4.445	4.445	4.575	4.454
YIL023C	3.989	3.989	3.989	3.989	3.989	3.989	3.989	4.11	4.11	4.11	4.11	4.231	4.645	4.645	4.766	4.766	4.766	4.766	5.553	5.553	5.553	5.553	5.553	5.553	6.493	6.493	6.493	6.493	6.493	6.493	6.624	6.745	6.745	6.875	6.875	6.875	6.875	6.875	6.875	6.875	6.875	6.875	7.159	7.159	7.159	7.029	7.029	7.029	7.029
YKR099W	5.399	5.269	5.139	5.018	5.018	5.018	5.018	5.018	5.018	5.018	5.018	5.018	5.302	5.302	5.302	4.79	4.79	4.79	4.79	4.538	4.408	2.877	2.341	2.341	2.22	2.22	2.22	2.22	2.22	2.22	2.22	2.22	2.22	2.22	2.22	2.22	2.22	1.969	1.848	1.727	1.727	1.727	1.597	1.597	1.597	1.597	1.466	1.466	1.466
YLR079W	3.761	3.761	3.761	3.882	5.041	5.567	5.567	5.567	5.567	5.567	5.567	5.688	6.354	6.354	6.354	6.354	6.354	6.847	6.847	6.977	6.977	7.392	7.392	7.392	7.392	7.522	7.652	7.652	7.652	7.522	7.522	7.392	7.392	7.392	7.513	7.229	7.229	7.229	7.229	7.764	7.764	7.764	7.764	7.764	7.764	7.643	7.643	7.652	7.652
YDL230W	10.162	10.162	10.041	10.041	9.92	9.799	9.799	9.799	9.263	9.263	9.263	8.826	8.705	8.705	8.705	8.705	8.705	8.705	8.705	7.634	7.885	5.888	3.51	3.64	3.64	3.64	2.951	2.951	3.072	3.202	3.463	3.998	3.998	4.25	4.25	4.25	4.25	4.25	4.25	4.25	4.129	4.129	3.998	3.868	3.868	3.868	3.868	3.868	4.119
YMR122W-A	4.441	4.441	4.441	4.311	4.311	4.311	4.432	4.432	4.432	4.432	4.432	4.432	4.432	4.432	4.432	4.432	4.432	4.432	4.432	4.432	4.432	4.432	4.432	4.432	4.432	4.432	4.432	4.432	4.311	4.311	4.855	4.855	4.855	4.855	4.855	4.855	4.855	4.986	4.986	4.986	4.986	4.986	4.986	4.986	4.986	4.986	4.986	4.571	4.692
YPL053C	10.375	10.496	10.496	10.496	10.496	10.496	10.496	10.496	10.496	10.496	10.869	10.869	10.869	10.869	10.869	10.585	10.585	10.585	10.585	10.715	10.836	10.957	10.957	10.957	10.957	11.078	11.078	11.078	11.078	11.362	11.362	11.362	11.362	11.362	11.516	11.516	11.516	11.516	11.516	11.232	11.516	11.516	11.516	11.516	11.516	11.516	11.516	11.516	11.516
YHR022C-A	10.157	10.157	10.157	10.157	10.157	10.157	10.157	8.597	8.467	8.458	8.458	8.458	8.458	8.197	7.508	7.629	7.629	7.759	7.759	7.638	7.638	7.638	5.79	5.418	5.297	5.581	5.339	5.339	5.209	5.209	5.46	4.915	4.915	4.915	4.143	3.859	3.738	3.738	3.868	3.868	3.868	3.868	3.868	3.747	3.747	3.747	3.747	3.505	2.881
YLR007W	10.781	10.245	9.57	9.026	9.026	8.774	8.774	8.774	7.75	7.127	6.875	7.006	7.006	7.136	7.015	7.136	7.136	7.136	7.136	7.136	7.136	4.613	3.989	3.705	3.705	3.705	2.514	1.955	1.946	1.541	1.257	1.387	1.387	1.387	1.387	1.517	2.458	2.993	3.123	3.375	4.138	4.943	5.306	5.306	5.306	5.306	5.306	5.306	5.306
YJR042W	7.22	7.35	7.35	7.35	7.35	7.35	7.35	7.35	7.35	7.35	7.35	7.35	7.35	7.35	7.48	7.48	7.48	7.48	7.48	7.48	7.48	7.764	7.764	7.764	7.876	7.876	7.876	8.137	8.542	8.542	8.542	8.542	8.542	8.542	8.421	8.421	8.551	8.551	8.551	8.681	9.072	9.859	9.859	9.859	9.98	9.98	10.11	10.11	10.11
YKL149C	12.252	12.252	12.252	12.098	11.968	11.837	11.837	11.837	12.089	12.21	12.745	12.745	13.108	13.108	13.108	13.592	13.592	13.592	13.592	13.592	13.462	13.857	13.857	13.857	13.857	13.857	13.857	13.857	13.857	13.857	13.857	13.857	13.857	13.857	14.23	14.23	14.23	14.23	14.23	14.23	14.23	14.23	14.23	14.23	14.23	14.23	14.23	13.946	13.946
YER041W	4.012	3.337	3.086	4.036	4.036	4.157	4.441	4.976	4.976	4.976	4.976	5.106	5.618	5.488	5.488	5.618	5.092	5.102	5.223	5.223	5.223	5.353	5.232	5.232	5.232	5.232	5.232	5.102	5.102	5.386	5.386	5.386	5.386	5.386	6.196	6.075	6.075	6.075	6.075	5.954	5.954	5.954	6.196	6.196	6.065	6.186	6.186	6.186	6.186
YBL001C	12.117	12.359	12.359	12.359	12.359	12.359	12.359	12.359	12.359	12.359	12.359	12.359	12.359	12.228	12.228	12.228	12.228	12.349	12.349	12.349	12.349	12.349	12.349	12.349	12.349	12.349	12.349	12.349	12.228	12.228	12.349	12.349	12.349	12.349	12.349	12.349	12.349	12.349	12.349	12.349	12.349	12.349	12.349	12.349	12.349	12.349	12.349	12.349	12.349
YKR051W	10.162	10.162	10.162	10.162	10.162	10.162	9.901	9.138	8.854	7.937	7.937	8.058	8.058	8.058	7.937	7.806	7.127	6.722	6.438	6.438	6.438	6.81	6.81	6.81	6.81	6.964	7.466	7.466	7.466	7.466	7.466	7.466	8.099	8.099	8.099	8.099	8.099	8.099	8.22	9.379	9.379	9.379	9.379	9.379	9.379	9.379	9.379	9.379	9.51
YDR300C	7.457	7.457	7.457	7.457	7.457	7.336	7.336	7.336	7.336	7.336	7.336	7.336	7.206	7.085	7.085	7.085	7.085	7.085	7.085	7.085	7.085	7.085	6.964	6.964	6.964	6.964	6.964	6.964	6.964	6.964	6.964	6.964	6.964	6.559	6.438	6.438	6.307	6.307	6.186	6.186	4.883	4.883	4.511	4.38	4.259	4.129	4.129	4.129	4.129
YML004C	2.849	2.849	2.839	2.458	2.327	2.327	2.327	2.327	2.327	1.825	2.206	2.076	2.481	2.481	2.481	2.197	2.318	2.188	2.188	2.188	2.067	2.188	2.188	2.318	2.318	2.318	2.318	2.448	3.095	3.347	4.538	4.538	4.538	4.538	5.665	6.494	7.522	7.522	8.188	8.188	8.188	8.188	8.188	8.188	8.188	8.309	8.309	8.309	8.309
YPL149W	11.241	11.241	11.372	11.372	10.999	10.999	11.13	10.999	10.999	10.869	10.86	10.86	10.739	10.739	10.739	10.739	10.739	10.739	10.739	10.376	9.719	9.719	9.719	9.719	9.719	9.719	9.598	9.719	9.719	9.719	9.719	9.719	9.719	9.719	8.421	8.137	8.137	8.137	8.258	8.258	8.258	8.258	8.258	8.258	8.258	8.127	8.127	8.127	8.127
YJL143W	10.608	10.608	10.608	10.608	10.892	10.892	10.892	10.892	10.892	10.892	10.892	10.892	10.892	10.892	10.892	10.892	10.892	10.892	10.892	10.892	10.892	10.892	10.892	10.892	11.023	11.023	11.023	11.023	11.023	11.023	10.902	10.902	10.902	10.902	10.902	10.902	10.902	10.902	10.902	10.902	10.902	10.771	10.771	10.771	10.771	10.771	10.771	10.771	10.771
YJL190C	0.372	0.372	0.251	0.251	0.251	0.251	0.251	0.251	0.251	0.251	0.251	0.251	0.251	0.382	0.503	0.503	0.503	0.503	0.503	0.503	0.503	0.503	0.503	0.503	0.503	0.503	0.503	0.503	0.503	0.503	0.503	0.372	0.777	0.777	1.019	1.019	1.019	1.019	1.424	1.424	1.424	1.424	1.424	1.424	1.424	1.424	1.787	1.787	1.787
YDR221W	8.155	8.933	8.802	8.802	8.933	8.802	8.802	8.802	8.802	8.397	8.397	8.397	9.086	9.086	9.086	9.086	9.086	9.086	9.217	9.217	9.743	10.562	10.562	10.823	10.823	10.823	10.823	10.823	10.823	11.195	11.991	11.991	11.991	11.991	11.991	11.991	11.991	11.991	11.991	12.121	12.121	12.121	12.121	12.242	12.242	12.242	12.242	12.242	12.363
YBR295W	1.694	1.815	1.815	1.815	1.946	1.946	1.946	1.946	1.946	1.946	1.946	1.946	1.946	1.946	1.946	1.825	1.825	1.825	2.076	2.811	3.728	4.711	4.711	5.334	5.334	5.465	5.465	5.465	5.465	5.465	5.465	5.465	5.465	5.465	5.465	5.465	5.465	5.465	5.749	5.749	5.749	5.749	5.749	5.749	5.749	5.749	6	6	6
YLR225C	5.707	5.837	5.837	5.837	5.837	5.837	5.837	5.837	6.252	6.252	6.252	6.252	6.252	6.252	6.252	6.252	6.252	6.633	6.633	6.503	6.373	6.373	6.373	6.373	5.553	5.763	5.763	5.763	5.763	5.763	5.763	5.763	5.763	5.763	5.763	5.763	5.763	5.632	5.884	5.884	5.884	5.884	6.014	6.014	6.014	6.014	6.014	6.014	5.753
YPL006W	4.329	4.329	4.329	4.329	4.087	4.087	4.087	4.087	4.087	4.087	4.087	3.966	4.25	4.25	4.25	4.25	4.25	4.25	4.25	4.25	4.25	3.542	3.389	3.519	3.398	3.398	3.398	3.398	3.398	3.528	3.528	3.528	3.943	3.812	3.812	3.528	3.528	3.528	2.905	3.398	3.398	3.398	3.398	3.147	3.147	3.147	2.239	2.239	2.239
YIL009W	1.401	1.401	1.401	1.401	1.401	1.28	1.28	1.28	1.28	1.289	1.289	1.289	1.289	1.289	1.159	0.745	0.745	0.875	1.28	1.41	1.41	1.41	1.541	1.541	1.541	1.662	1.662	1.792	1.792	1.792	1.792	1.792	2.174	2.304	2.588	2.588	2.588	2.588	2.588	2.588	2.588	2.718	2.881	2.881	2.881	2.881	2.881	3.012	3.012
YOL036W	9.57	9.57	9.57	9.57	9.57	9.44	9.44	9.319	9.319	9.319	9.319	9.579	9.449	9.449	9.449	9.449	9.449	9.579	9.7	9.579	9.579	9.71	9.71	9.71	9.71	9.71	9.579	9.579	9.579	9.579	9.579	9.579	9.579	9.579	9.449	9.733	9.603	9.603	9.603	9.603	9.603	9.23	9.361	9.361	9.361	9.077	9.077	8.793	8.793
YHR194W	9.901	9.901	9.901	9.333	9.212	9.091	9.756	9.756	9.756	9.756	9.919	9.538	10.422	10.683	11.195	11.195	11.195	11.195	11.316	11.195	10.943	11.348	11.884	11.884	11.884	11.884	12.014	11.884	12.014	12.014	12.144	12.526	12.656	13.727	13.848	13.848	13.969	14.22	14.09	14.09	14.09	14.09	14.09	14.22	14.22	14.22	14.09	14.341	14.341
YMR129W	14.453	14.453	14.453	14.453	14.453	14.453	14.453	14.453	14.453	14.453	14.323	14.202	14.202	14.202	14.202	14.332	14.453	14.737	14.737	14.737	14.737	14.737	14.737	14.737	14.737	14.616	14.616	14.616	14.616	14.616	14.616	14.616	14.616	14.616	14.616	14.616	14.616	14.616	14.616	14.616	14.616	14.616	14.332	14.332	14.202	14.202	14.202	14.072	14.072
YBL038W	8.728	8.323	8.584	8.705	8.421	8.421	8.421	8.439	8.923	8.923	8.923	8.923	8.923	8.923	8.914	8.542	8.551	8.835	8.705	8.705	8.835	8.835	8.835	8.835	8.477	7.951	8.235	7.788	7.788	7.788	7.667	7.667	7.667	7.043	7.15	7.141	7.141	7.141	7.141	7.271	7.816	9.189	9.189	9.189	9.189	9.189	9.189	9.18	9.301
YGL099W	4.631	5.814	5.953	7.853	7.853	7.853	7.853	7.853	7.853	7.853	7.853	7.853	8.137	8.551	8.551	8.551	8.551	8.551	8.551	8.551	8.551	8.551	8.672	8.672	8.672	8.793	8.793	8.793	8.793	8.793	8.793	8.793	9.077	9.077	9.207	9.207	9.207	9.207	9.207	9.207	9.207	9.086	9.086	9.086	9.086	9.086	9.086	9.086	9.086
YGL135W	8.024	8.024	8.024	8.308	8.308	8.308	8.187	8.318	8.439	8.439	8.439	8.439	8.439	8.327	8.187	8.066	8.066	8.066	7.936	7.936	7.806	7.806	7.806	7.815	7.815	7.815	7.815	7.596	7.191	7.07	7.07	7.07	7.508	7.508	7.508	8.043	8.565	8.565	8.565	8.565	8.313	8.192	8.192	8.616	8.858	8.858	8.858	8.858	8.858
YNR061C	0.251	0.251	0.251	0.251	0.251	0.251	0.251	0.251	0.251	0.251	0.251	0.251	0.251	0.251	0.251	0.251	0.251	0.251	0.251	0.251	0.382	0.382	0.382	0.382	0.666	0.666	0.666	0.666	0.666	0.666	0.666	0.666	0.666	0.666	0.666	0.926	1.42	1.825	1.825	1.825	1.825	1.825	1.825	1.825	1.825	1.825	1.946	2.076	2.709
YPR125W	7.783	7.913	8.034	8.285	8.285	8.285	8.285	8.285	8.285	8.285	7.894	7.601	7.601	7.601	7.601	7.471	7.471	7.471	8.015	8.136	8.136	8.136	9.044	9.044	9.165	9.165	9.286	9.286	9.286	9.286	9.286	9.286	9.286	9.286	9.286	9.286	9.286	9.286	9.286	9.286	9.286	9.044	8.793	8.267	8.267	8.267	8.267	8.551	8.551
YDR148C	6.987	6.987	6.987	6.987	6.987	6.987	6.987	6.987	6.987	6.703	6.703	6.703	6.703	6.703	6.572	6.442	6.442	5.679	5.143	4.901	4.901	4.901	4.901	4.901	4.901	4.901	4.901	4.901	4.78	4.78	4.78	4.529	4.245	3.994	3.994	3.994	3.873	3.873	3.873	3.873	3.752	3.752	3.752	3.621	3.621	2.714	2.048	1.806	1.685
YDR528W	6.033	6.033	6.033	6.163	6.163	6.154	6.154	6.154	6.154	6.275	6.275	6.275	6.275	6.396	6.396	6.396	6.396	6.396	6.396	6.396	6.396	6.396	6.396	6.396	5.981	5.618	5.618	5.618	5.618	5.618	5.618	5.618	5.618	5.618	5.618	5.116	5.116	4.58	4.45	4.45	4.45	4.217	4.217	4.217	4.217	4.217	4.217	3.966	3.966
YPR164W	0.251	0.251	0.251	0.251	0.251	0.251	0.251	0.251	0.535	0.535	0.535	0.535	0.656	0.787	0.787	0.787	0.787	0.787	0.787	0.787	0.787	0.787	0.787	0.787	1.071	1.071	1.071	1.071	1.071	1.071	1.071	1.071	1.071	1.071	1.071	1.071	1.071	1.071	1.071	1.071	1.071	1.071	1.071	1.071	1.071	1.071	1.071	1.071	1.071
YDL053C	8.7	8.7	8.984	10.022	10.022	10.022	10.022	9.901	9.901	9.901	10.306	10.273	10.785	10.785	10.785	10.906	12.451	12.451	13.108	13.108	12.977	12.977	12.977	13.108	13.764	14.29	14.783	14.904	14.904	14.904	15.035	15.035	15.035	15.035	15.035	15.035	15.035	14.751	15.449	15.449	15.449	15.57	15.57	15.7	15.7	15.7	15.7	15.7	15.938
YKL168C	8.425	8.96	8.96	8.96	8.96	9.091	9.091	9.091	9.496	9.496	9.244	9.244	9.244	8.709	8.709	8.709	8.709	8.216	7.941	8.071	8.444	8.956	8.956	8.956	8.956	8.825	8.835	8.714	8.714	8.844	8.155	8.025	8.025	8.025	7.904	8.025	8.015	8.015	7.894	7.894	7.894	7.764	7.764	7.271	7.019	6.768	7.313	7.41	7.531
YFR004W	9.226	9.347	9.063	9.063	9.184	9.445	9.566	9.566	9.566	9.566	9.435	9.435	9.435	9.272	9.286	9.156	9.156	9.156	9.649	9.933	9.933	9.933	9.933	9.933	9.389	9.137	8.495	8.495	8.495	8.081	8.211	8.853	9.137	9.356	9.356	9.64	9.761	9.761	9.761	10.329	10.45	10.864	10.864	10.864	10.864	11.39	11.39	11.39	11.511
YPL250C	9.114	9.114	9.244	9.123	9.123	9.123	8.839	8.839	8.839	8.839	8.96	8.271	8.271	8.271	8.271	8.271	8.271	8.271	8.271	8.271	8.271	8.402	8.402	8.402	8.402	8.686	8.565	8.816	8.816	8.816	8.816	9.23	9.23	9.1	9.1	9.1	9.1	9.1	9.1	8.97	9.133	9.133	9.133	9.133	9.133	9.254	9.254	9.254	9.254
YDR267C	3.668	3.668	3.668	3.668	3.668	3.668	3.668	3.668	3.668	3.668	3.798	3.798	3.798	3.798	4.082	4.203	4.203	4.203	4.203	4.203	4.203	4.203	4.203	4.203	4.203	4.324	4.324	4.445	4.445	4.445	4.315	4.315	4.315	4.315	4.315	4.315	4.599	4.729	4.729	4.729	4.729	4.729	4.729	4.85	4.971	4.971	4.971	4.971	4.971
YDL025C	8.593	8.877	8.877	8.998	8.998	8.998	8.998	8.998	8.998	8.998	8.998	8.998	8.998	8.998	8.998	9.282	9.282	9.566	9.566	9.566	9.566	9.566	9.566	9.566	9.566	9.566	9.566	9.566	9.566	9.85	9.85	9.85	9.85	9.85	9.85	9.85	9.566	9.566	9.566	9.566	9.566	9.566	9.566	9.566	9.566	9.566	9.566	9.282	8.9
YGR215W	12.182	12.182	12.587	12.587	12.587	12.596	12.596	13.01	13.15	13.15	13.695	13.574	13.574	13.704	14.402	14.272	14.272	14.393	14.393	14.393	14.514	14.514	14.514	14.644	14.36	14.733	15.268	15.268	15.268	15.268	15.291	15.291	15.291	15.422	15.422	15.422	15.422	15.543	15.794	16.055	16.055	16.59	16.59	16.59	16.59	16.59	16.59	16.72	16.72
YLL034C	5.437	5.567	5.567	5.567	5.818	5.818	5.818	6.079	6.2	6.321	6.582	6.582	6.582	6.582	6.582	6.582	6.582	6.963	7.215	7.215	7.336	7.336	7.336	7.336	7.215	7.215	7.215	7.215	7.215	7.215	7.345	7.345	7.345	7.345	7.345	7.345	7.345	7.345	7.345	7.345	7.345	7.345	7.224	7.345	7.475	7.475	7.475	7.475	7.475
YGL154C	8.523	8.765	8.481	8.481	8.481	8.481	8.481	8.481	8.481	8.481	8.481	8.351	8.472	8.472	8.472	8.472	8.22	8.22	8.22	8.22	7.96	7.95	7.95	7.95	7.95	7.14	6.889	6.889	6.102	7.019	6.889	7.131	7.415	7.415	7.545	8.309	8.439	8.569	8.942	10.575	11.069	11.32	11.32	11.865	11.865	12.116	11.832	11.832	11.832
YOR340C	1.731	1.731	2.136	2.267	2.881	4.142	4.142	4.142	4.142	4.142	4.273	4.515	4.645	4.645	4.775	4.906	4.906	4.906	4.906	4.906	4.906	5.157	5.287	5.408	5.408	5.692	5.692	5.692	5.823	6.107	6.237	6.237	6.237	6.237	6.237	6.237	6.237	6.237	6.237	6.237	6.488	6.488	6.488	6.609	7.014	7.298	7.298	7.298	7.298
YHR002W	2.667	2.797	2.676	2.546	2.425	2.667	2.909	2.909	2.909	2.779	2.779	2.658	2.658	2.658	2.658	2.779	2.779	2.779	2.779	2.779	2.779	2.9	3.021	3.021	3.272	3.272	3.272	3.272	3.272	3.151	3.151	3.151	3.151	3.151	3.151	3.151	3.151	3.151	3.151	3.151	3.151	3.151	3.151	3.021	3.021	3.021	3.021	3.021	3.021
YML130C	7.429	7.429	7.429	7.429	7.429	7.429	7.429	7.429	7.429	7.299	7.299	7.299	7.168	7.168	7.168	7.038	6.908	6.908	6.908	6.908	6.908	6.908	6.908	6.908	6.908	6.908	6.908	6.908	6.908	6.908	6.908	6.908	6.908	6.908	6.908	6.908	6.908	6.908	6.787	6.787	6.787	6.787	6.787	6.787	6.526	6.526	6.526	6.242	6.242
YNL187W	4.608	4.608	4.608	4.608	4.72	5.083	5.367	5.618	6.032	6.032	6.568	6.568	6.568	6.568	6.698	6.698	6.698	6.698	6.982	7.103	7.103	7.103	7.103	6.973	7.494	7.494	7.494	7.494	7.494	7.252	6.847	6.847	6.847	6.735	7.238	7.238	7.238	7.359	7.48	7.48	7.764	8.257	8.257	8.257	8.136	8.136	8.136	8.136	8.006
YOR219C	7.466	7.457	7.457	7.457	7.699	8.518	8.802	9.184	9.468	9.468	9.468	9.468	9.468	9.468	9.468	9.468	9.468	9.468	9.468	9.468	10.036	10.166	10.417	10.417	10.417	10.417	10.417	10.417	10.417	10.417	10.417	10.417	10.417	10.417	10.417	10.417	10.417	10.417	10.417	10.417	10.417	10.417	10.417	10.417	10.417	10.417	10.417	10.287	10.157
YER065C	5.614	5.614	5.614	5.614	5.614	5.614	5.614	5.614	5.614	5.614	5.614	5.614	5.614	5.614	5.614	5.614	5.614	5.614	5.614	5.046	4.925	4.925	4.925	4.925	4.925	4.925	4.925	4.925	4.925	4.52	4.52	3.975	3.975	3.715	3.594	3.594	3.594	3.594	3.594	3.594	3.594	3.594	3.594	1.955	1.825	1.313	0.614	0.493	0.493
YPR109W	5.772	5.116	4.571	4.441	4.32	4.32	4.32	4.32	4.32	4.036	3.915	3.128	3.249	2.853	2.853	2.853	2.853	2.974	2.974	2.974	2.56	2.56	2.974	3.095	3.095	3.095	3.095	2.974	2.853	2.853	2.853	2.853	2.853	2.853	2.22	1.927	1.918	2.541	5.25	5.25	5.25	5.25	5.25	5.492	5.208	5.744	5.744	5.744	5.744
YNR036C	7.155	7.155	6.084	6.084	6.084	6.084	5.823	5.823	5.823	5.823	5.823	5.823	5.823	5.004	5.134	5.134	5.134	5.134	5.134	5.134	4.227	4.362	5.6	5.479	5.479	5.479	5.609	5.609	5.609	5.609	5.609	5.609	5.479	5.064	5.064	5.064	5.185	5.176	6.768	6.768	6.768	6.768	6.768	6.768	6.768	6.768	6.768	6.768	6.889
YGL139W	8.057	8.057	8.057	8.057	8.057	8.057	8.057	8.057	8.057	8.057	8.057	8.057	8.057	8.188	8.188	8.188	8.188	8.188	8.188	8.067	8.197	8.197	8.197	8.197	8.197	8.197	8.197	8.197	8.197	8.481	8.611	8.611	8.611	8.611	8.611	8.611	8.611	8.742	8.742	8.742	8.127	8.127	8.127	8.127	8.248	8.248	8.248	8.248	8.248
YLL012W	0.884	0.884	0.884	0.251	0.121	0	0	0	0	0	0	0	0	0	0	0	0	0	0	0	0	0	0	0	0	0	0	0	0	0	0	0	0	0	0	0	0	0	0	0	0	0	0	0	0	0	0	0	0
YIL008W	1.21	1.21	1.21	1.331	1.331	1.331	1.331	1.331	1.331	1.331	1.331	1.331	1.331	1.331	1.331	1.331	1.331	1.452	1.452	1.452	1.452	1.452	1.573	1.573	1.573	1.573	1.573	1.573	1.573	1.573	1.573	1.573	1.694	1.694	1.694	1.694	1.694	1.694	1.694	1.694	1.694	1.694	1.694	1.936	1.936	1.936	1.936	1.936	1.936
YAL012W	11.088	11.088	11.088	11.088	11.088	11.088	11.088	11.088	11.088	11.088	11.218	11.218	11.218	11.218	11.218	11.218	11.349	11.349	11.349	11.349	11.349	11.349	11.349	11.349	11.228	11.107	11.107	11.107	11.107	10.157	10.32	10.32	10.32	10.32	10.32	10.32	10.069	9.938	9.938	9.524	9.524	8.225	7.429	7.145	7.145	7.429	7.429	7.429	7.429
YJL148W	6.628	6.628	6.628	6.628	6.628	6.628	6.628	6.628	6.628	6.628	6.368	6.247	6.247	6.377	6.377	6.377	6.377	6.377	6.377	6.377	6.377	6.377	6.377	6.377	6.377	6.093	6.093	6.093	5.972	5.721	5.721	5.842	5.842	5.842	5.842	5.842	5.842	5.711	5.711	5.297	5.297	5.297	4.883	4.752	4.501	4.501	3.835	4.119	4.25
YOR052C	10.534	10.25	10.38	10.38	10.501	10.501	10.501	10.501	10.501	10.501	10.501	10.501	10.501	10.501	10.501	10.501	10.501	10.501	10.501	10.217	10.217	9.957	9.957	9.957	9.715	9.715	9.845	9.845	9.845	9.845	9.845	9.845	9.454	8.788	8.788	8.788	8.909	8.909	8.909	8.123	8.002	7.387	7.136	7.136	7.136	7.136	7.015	6.731	6.61
YGR197C	8.29	8.29	8.29	8.29	7.643	7.643	7.885	7.885	7.885	8.518	8.234	8.234	8.104	8.104	8.104	8.104	8.104	8.104	8.104	8.104	8.225	8.225	8.225	7.932	8.49	8.49	9.025	9.025	9.156	9.156	9.156	9.156	9.156	9.156	9.156	8.895	9.025	8.327	10.221	10.221	10.221	10.221	10.221	10.221	10.1	10.1	10.1	10.1	9.97
YDR182W	6.884	6.884	7.773	7.927	7.927	8.858	9.533	9.938	9.938	9.938	10.068	10.068	10.068	10.068	10.068	10.078	10.078	10.725	11.097	11.097	11.893	11.893	12.517	12.517	12.517	12.517	12.396	12.81	12.81	13.355	13.355	13.355	13.355	13.476	13.476	13.476	13.476	13.476	13.476	13.476	13.476	13.476	13.476	13.476	13.476	13.476	13.476	13.476	13.476
YHR143W	8.239	8.239	8.239	8.239	8.239	8.36	8.36	8.36	8.36	8.36	8.36	8.36	8.36	8.36	8.239	8.118	8.239	8.239	8.239	8.239	8.239	8.239	8.523	8.653	8.653	8.653	8.653	8.532	8.248	8.248	8.248	8.248	8.248	8.248	8.248	8.248	7.964	7.964	7.964	7.974	7.583	7.201	7.201	7.201	7.201	7.201	7.201	7.201	7.201
YGL038C	13.755	13.755	13.755	13.755	13.755	13.755	13.755	13.755	13.755	13.755	13.755	13.755	13.755	13.755	13.755	13.885	13.885	13.885	13.885	13.885	13.885	13.885	13.885	13.22	13.22	13.22	12.936	12.563	12.191	12.475	12.484	12.768	12.768	13.052	13.052	13.052	13.052	13.052	13.052	12.931	12.931	12.931	12.931	12.931	12.931	12.931	12.931	12.689	12.559
YJR125C	7.433	7.685	7.685	7.685	7.685	7.685	7.685	7.806	8.048	8.048	8.048	8.169	8.169	8.169	8.169	8.169	8.453	8.453	8.453	8.453	8.453	8.453	8.737	9.798	10.049	10.049	10.049	10.049	10.17	10.17	10.845	10.845	10.976	10.976	10.976	10.976	10.976	10.976	10.976	10.976	10.976	10.976	10.976	10.976	10.976	11.227	11.227	11.227	11.227
YDR337W	8.225	8.225	8.346	8.346	8.346	8.346	8.346	8.346	8.346	8.476	8.476	8.476	8.476	7.974	7.722	8.095	8.095	8.095	8.76	8.76	8.76	8.476	8.476	8.476	8.225	7.964	7.834	8.095	8.621	8.621	8.621	8.621	8.621	8.621	8.742	8.742	8.742	8.742	8.872	8.872	8.872	9.002	9.002	9.002	9.002	9.286	9.156	9.156	9.407
YPL106C	2.076	2.076	2.076	2.076	2.076	2.076	2.076	2.076	2.076	2.076	1.955	1.825	1.825	1.825	1.825	1.825	1.825	1.825	1.825	1.825	1.694	1.573	1.573	1.704	1.583	1.452	1.452	1.452	1.331	1.047	1.583	2.239	2.644	2.644	2.644	2.514	2.514	2.514	2.514	2.514	2.393	3.058	3.058	3.058	3.058	3.058	3.058	3.058	3.058
YIL161W	6.67	6.67	6.67	6.824	6.954	6.954	6.954	6.954	6.954	6.954	6.954	6.954	6.549	6.549	6.428	6.428	6.428	6.549	6.549	6.549	6.549	6.549	6.549	6.298	5.521	5.4	5.4	5.642	5.642	5.642	5.642	5.642	5.772	5.772	6.298	6.428	6.428	6.428	6.428	6.428	6.549	6.298	6.177	6.177	6.177	6.177	6.177	6.177	6.298
YEL053C	9.207	9.207	9.207	9.207	9.207	9.207	9.491	9.347	10.538	10.538	10.538	10.538	10.538	10.538	10.538	10.538	10.538	10.529	10.529	10.659	10.659	10.659	10.659	10.659	10.79	10.911	10.911	10.911	10.911	10.911	10.911	10.627	10.627	10.627	10.627	10.627	10.627	10.627	10.627	10.999	10.999	10.999	10.999	10.999	10.999	10.878	10.748	10.748	10.748
YBL052C	1.597	1.597	1.718	1.718	1.718	1.718	1.718	1.718	1.718	1.718	1.96	2.081	2.081	2.081	2.081	2.081	2.081	2.211	2.332	3.128	3.761	4.785	5.046	5.046	5.046	5.046	5.046	5.046	5.046	5.702	5.832	5.832	5.832	5.832	5.832	6.368	6.619	6.619	6.619	6.619	6.628	6.628	6.759	6.889	7.424	7.787	7.787	7.787	7.918
YIL084C	5.074	5.074	4.943	4.943	5.064	5.348	5.916	5.916	6.037	6.168	6.452	6.452	6.331	6.461	6.461	6.591	6.843	6.843	6.973	6.973	6.973	6.973	6.973	6.535	6.545	6.545	6.545	6.545	6.545	6.708	6.829	6.829	6.829	6.829	6.829	6.708	6.335	6.466	6.466	7.262	7.262	7.262	7.262	7.383	7.099	7.099	7.099	7.513	7.764
YNL053W	10.259	10.259	9.449	9.295	8.923	8.923	7.634	7.219	6.847	6.847	6.847	5.837	5.595	4.827	4.827	4.827	4.818	4.697	4.827	4.827	4.827	4.706	5.12	5.12	5.12	5.12	5.12	4.757	4.627	4.781	4.781	4.902	4.52	4.52	4.934	4.934	4.934	5.195	5.316	5.316	5.316	5.316	5.316	5.032	4.748	5.372	5.372	5.372	5.372
YNR026C	5.809	5.809	6.638	6.638	6.638	6.638	7.96	10.417	10.417	11.511	11.511	11.511	11.511	11.511	11.511	11.884	11.753	11.874	11.874	12.652	13.024	13.024	13.024	13.024	13.024	13.024	13.024	13.024	13.024	13.024	13.429	13.429	13.429	13.429	14.053	14.588	14.588	14.718	14.718	14.97	14.816	14.816	14.816	14.937	15.067	15.067	15.067	15.067	15.067
YPL181W	8.709	8.709	8.709	8.709	8.709	8.709	8.709	8.709	8.709	8.709	8.709	8.709	8.709	8.709	8.579	8.579	8.579	8.295	8.295	8.174	7.932	7.801	7.517	7.387	7.387	7.387	7.266	7.266	7.266	7.266	7.266	7.266	7.266	7.266	7.266	7.266	7.266	7.266	7.266	7.266	7.266	7.266	7.266	7.266	7.266	7.266	7.266	7.266	7.266
YKL057C	12.512	12.512	12.512	12.512	11.977	11.977	11.977	11.977	11.977	11.977	11.856	11.856	11.856	11.977	11.977	11.977	11.977	11.856	11.856	11.856	11.856	11.856	11.027	10.767	10.767	10.767	10.767	10.767	10.767	10.767	10.767	10.767	10.525	10.525	10.525	10.525	10.525	10.655	10.25	10.25	10.38	10.38	10.25	10.25	10.25	10.25	9.082	8.951	8.7
YOR261C	10.008	10.008	10.008	10.138	10.138	10.138	10.66	10.66	10.66	10.66	10.66	10.66	10.66	10.66	10.66	10.66	10.66	10.66	10.529	10.529	10.529	10.529	10.529	10.529	10.529	10.529	10.529	10.287	9.873	9.873	9.994	9.994	9.994	9.84	9.971	10.101	10.101	10.473	10.957	11.209	11.209	11.209	11.209	11.209	11.209	11.33	11.33	11.614	11.614
YNR018W	5.642	5.642	5.642	5.642	5.642	5.642	5.642	5.521	5.521	5.521	5.521	5.279	5.148	5.148	5.148	4.613	4.492	4.492	4.492	4.492	4.492	4.492	4.492	4.492	4.492	4.492	4.492	4.492	4.492	4.492	4.492	4.492	4.078	3.794	3.794	3.794	3.379	3.379	3.379	3.621	3.621	3.621	3.621	3.621	3.37	3.37	3.37	3.37	3.37
YGL063W	6.065	6.074	8.029	8.029	9.998	10.129	10.492	10.873	10.873	10.873	10.873	10.873	11.278	11.278	11.278	11.278	11.562	11.562	11.562	11.562	11.716	11.716	11.716	11.716	11.967	12.209	13.159	13.28	13.28	13.28	13.28	13.28	13.28	13.41	13.531	13.531	13.531	13.531	13.531	13.531	13.531	13.531	13.531	13.531	13.531	13.41	13.41	13.41	13.41
YGL037C	0	0	0	0	0	0	0	0	0	0	0	0	0	0	0	0	0	0	0	0	0	0	0	0	0	0	0	0	0.363	0.363	0.363	0.363	0.363	0.363	0.363	0.363	0.363	0.484	0.484	0.484	0.484	0.484	0.605	0.605	0.605	0.605	0.605	0.605	0.605
YAR015W	15.552	15.552	15.552	15.552	15.552	15.147	15.147	15.147	15.417	16.576	16.576	16.576	16.576	16.86	16.86	16.86	16.86	16.86	16.86	16.86	16.86	16.99	17.395	17.395	17.395	17.395	17.395	17.395	17.516	17.516	17.516	17.516	17.516	17.516	17.516	17.516	17.516	17.516	17.516	17.516	17.516	17.516	17.516	17.516	17.516	17.516	17.516	17.516	17.516
YBR039W	10.65	10.65	10.65	10.65	10.65	10.65	10.65	10.65	10.781	10.65	10.65	10.781	10.781	10.781	10.781	10.79	10.79	11.041	11.041	11.041	11.041	10.799	10.799	10.799	10.799	10.678	10.678	10.548	10.832	10.832	10.832	10.832	10.832	10.832	10.832	10.832	10.548	10.548	10.548	10.548	10.548	10.548	10.548	10.548	10.548	10.548	10.548	10.548	10.548
YDL168W	3.836	5.102	5.232	5.232	5.232	5.241	5.241	5.372	6.321	6.442	6.726	6.726	6.726	6.596	7.383	7.383	7.383	7.383	7.383	7.513	7.774	7.774	7.774	7.774	7.774	7.774	7.774	7.774	7.774	7.774	7.904	7.904	7.904	7.904	7.904	7.904	7.904	7.904	7.904	7.904	7.904	7.904	7.904	7.904	7.653	7.369	7.369	8.43	8.43
YLR052W	5.376	6.447	6.949	7.191	7.727	7.857	7.857	8.108	8.481	8.481	8.481	8.481	8.741	8.741	8.741	8.741	9.319	9.449	9.449	9.57	9.612	9.612	9.612	9.612	9.733	10.641	10.641	10.762	10.762	10.762	10.641	10.52	10.52	10.804	10.804	10.804	10.804	10.804	10.804	10.934	10.692	10.692	10.692	10.571	10.571	10.571	10.58	10.58	10.58
YDL131W	0.903	0.903	0.903	0.903	0.773	1.299	1.299	1.299	1.299	1.299	1.299	1.299	1.299	1.299	1.299	1.299	1.299	1.299	1.299	1.299	1.299	1.299	1.299	1.299	1.299	1.299	1.168	1.168	1.168	1.168	1.168	1.168	1.168	1.168	1.168	1.168	1.168	1.168	1.168	1.168	1.047	1.047	0.917	0.917	0.917	0.917	0.917	0.917	0.917
YEL015W	8.044	8.044	8.295	8.295	8.686	8.928	8.928	9.179	10.096	10.478	11.907	11.907	11.907	11.907	11.907	11.907	11.907	11.907	12.037	12.4	12.4	12.782	12.782	12.782	12.782	12.782	13.066	13.457	13.457	13.457	13.457	13.457	13.457	13.587	13.587	13.587	13.708	13.992	14.113	14.113	14.113	13.992	14.132	14.253	14.253	14.253	14.253	14.253	14.253
YNL294C	5.493	5.493	5.362	3.626	4.161	4.315	4.427	4.427	4.427	4.427	4.427	3.924	3.836	3.966	4.413	4.981	5.353	5.223	5.223	5.223	5.223	5.353	5.353	5.735	6.564	6.564	6.564	6.564	6.564	7.886	7.886	8.421	8.291	8.412	8.412	8.412	8.412	8.412	8.533	8.533	8.533	8.533	9.045	8.761	8.761	8.761	8.761	8.761	8.761
YOR033C	4.622	4.622	4.59	4.711	5.204	5.465	5.749	5.749	5.879	6.424	6.424	6.424	6.424	6.424	6.424	6.424	6.424	6.424	6.424	6.424	6.424	6.424	6.424	6.708	6.871	7.485	7.606	7.727	7.727	7.727	7.848	7.848	7.969	7.969	8.09	8.09	8.09	8.09	8.09	8.462	8.462	8.714	8.714	8.714	8.714	8.714	8.714	8.714	8.714
YMR253C	8.989	8.989	9.557	9.557	9.557	9.557	9.557	9.841	9.841	10.194	10.194	10.194	10.194	10.194	10.194	10.194	10.194	10.073	10.073	10.073	10.073	10.073	9.789	9.789	9.668	9.668	10.083	10.083	10.083	9.962	9.962	9.962	9.831	9.831	9.831	9.701	9.701	9.417	9.417	9.417	9.003	8.872	8.751	8.621	8.621	8.621	8.491	8.491	8.491
YOL032W	6.628	6.628	6.628	6.628	7.001	7.243	7.243	7.243	7.243	7.485	7.485	7.485	7.485	7.485	7.485	7.485	7.485	7.485	7.485	7.485	7.485	7.485	7.485	7.485	7.485	7.354	7.354	7.224	7.215	7.215	7.215	7.215	6.931	6.931	6.931	6.931	6.265	6.144	6.144	6.689	6.689	6.819	6.949	7.08	7.08	7.21	7.21	7.08	7.08
YDL142C	5.362	5.362	5.362	5.362	5.362	5.362	5.483	5.483	5.483	5.483	5.483	5.483	5.483	5.232	4.99	4.957	4.957	5.581	5.581	5.581	5.581	5.581	5.702	5.832	5.832	6.479	6.479	6.479	6.74	6.74	6.74	6.74	6.87	6.586	6.586	6.838	7.364	7.364	7.364	7.485	7.485	7.485	7.485	7.485	7.485	7.769	7.769	7.769	7.769
YDR386W	7.294	7.164	7.164	7.164	7.034	7.024	7.024	7.024	7.024	7.155	6.74	6.74	6.731	6.731	6.731	6.731	6.731	6.731	7.015	7.015	7.015	7.266	7.266	7.266	7.266	7.266	7.266	7.145	6.992	6.992	6.992	6.992	7.113	7.113	7.113	6.861	6.861	6.196	6.359	6.48	6.48	6.48	6.48	6.48	6.48	6.601	6.601	6.601	6.601
YLR397C	7.95	8.071	8.453	9.556	9.556	9.84	9.84	10.092	10.092	10.092	10.092	10.092	10.092	10.092	10.092	10.376	10.376	10.376	10.376	10.255	10.487	10.729	10.85	10.566	10.687	10.687	10.687	10.687	10.687	10.808	11.181	11.181	11.302	11.423	11.707	11.707	11.707	11.828	11.828	11.544	11.544	11.544	11.423	11.423	11.553	11.553	11.553	11.553	11.553
YMR145C	0.242	0.121	0.121	0.121	0.121	0.121	0.121	0.242	0.242	0.242	0.242	0.242	0.242	0.242	0.242	0.242	0.242	0.242	0.242	0.242	0.242	0.242	0.242	0.363	0.363	0.363	0.363	0.363	0.363	0.363	0.363	0.363	0.363	0.363	0.242	0.242	0.242	0.242	0.242	0.242	0.242	0.242	0.242	0.242	0.242	0.242	0.242	0.242	0.242
YBL104C	1.396	1.396	1.769	1.769	1.899	2.304	2.425	2.425	2.425	2.425	2.546	2.546	2.788	3.444	3.444	3.444	3.444	3.444	3.444	3.444	3.728	3.859	3.859	3.859	3.859	3.859	3.989	3.989	4.119	4.25	4.534	4.534	4.534	4.534	4.534	4.534	4.534	4.534	4.534	4.534	4.534	4.534	4.534	4.534	4.534	4.534	4.534	4.534	4.655
YDR305C	6.535	6.535	6.535	6.535	6.535	6.535	6.414	6.414	6.414	5.628	5.497	5.497	5.497	4.832	4.711	4.669	5.865	5.865	5.865	5.865	5.735	5.735	5.735	5.986	6.731	6.731	6.861	6.731	6.949	7.07	7.615	7.745	7.745	7.866	7.745	7.745	7.615	7.745	7.745	7.866	7.866	7.866	7.745	7.745	7.745	7.745	7.745	7.908	8.444
YPR069C	8.416	8.416	8.416	8.416	8.537	8.537	8.537	8.658	8.658	8.942	8.942	8.942	8.942	8.942	8.942	8.942	8.942	8.811	8.69	8.7	8.611	8.732	8.732	8.732	8.732	8.732	8.732	8.732	8.863	8.863	8.863	8.863	8.579	8.579	8.709	8.83	8.83	8.83	8.709	8.709	8.709	8.709	8.709	8.709	8.96	8.676	8.676	8.676	8.676
YCL040W	8.043	8.043	8.043	8.043	7.396	7.275	6.763	6.763	6.763	6.763	6.763	6.763	6.763	6.763	6.763	6.763	6.098	5.977	5.977	5.977	5.856	5.977	5.846	5.846	5.846	5.846	5.846	5.846	5.846	5.846	5.846	5.595	5.595	5.595	5.595	5.474	5.474	5.474	4.818	4.818	4.818	4.697	4.413	4.292	4.292	4.292	4.292	4.292	4.292
YLR034C	11.759	11.759	12.043	12.043	12.043	12.043	12.043	12.043	12.043	12.043	12.043	12.043	11.913	11.913	11.913	11.913	11.913	11.913	11.913	11.913	11.913	11.913	11.093	10.842	10.842	10.842	10.712	10.712	10.712	10.712	10.712	10.712	10.712	10.712	10.428	10.428	8.58	7.621	7.621	7.621	7.621	7.621	7.621	7.621	7.621	7.369	7.369	7.369	7.369
YFL045C	12.158	12.158	12.158	12.158	12.4	12.4	12.4	12.4	12.4	12.4	12.149	12.4	12.4	12.4	12.531	12.531	12.531	12.4	12.4	12.4	12.4	12.4	12.4	12.4	12.4	12.116	11.986	11.986	11.986	11.986	11.986	12.116	12.116	12.116	11.874	11.753	11.209	11.209	11.209	11.209	11.209	11.339	11.078	10.957	10.957	10.827	11.111	11.111	11.111
YGR090W	7.769	7.769	7.769	7.769	7.769	7.769	7.769	7.638	7.638	7.517	7.387	7.387	7.387	6.982	6.6	6.6	6.6	6.479	6.479	6.479	6.479	6.479	6.479	6.479	6.479	6.479	4.38	4.129	4.129	4.008	4.008	3.877	3.877	3.877	3.747	3.496	3.123	2.597	2.597	2.597	2.597	2.597	1.964	1.964	1.964	1.964	1.964	1.964	1.834
YGL200C	5.87	5.87	5.87	5.87	5.87	5.87	5.87	5.87	5.707	5.707	5.707	5.707	5.707	5.707	5.707	5.707	5.707	5.707	5.707	5.707	5.707	5.707	5.707	5.707	5.707	5.707	5.707	5.707	5.334	5.204	5.204	4.953	4.953	4.953	4.953	4.953	4.953	4.953	4.953	4.669	4.669	4.669	4.669	4.669	4.385	4.385	4.385	4.254	4.254
YOR308C	16.18	16.431	16.31	16.561	16.692	17.86	17.86	17.86	17.86	17.981	17.837	17.879	18.26	18.153	18.153	18.153	18.153	17.748	17.748	18.26	18.26	18.26	18.391	18.391	18.521	18.521	18.521	18.521	18.237	18.237	18.237	18.246	18.367	18.367	18.488	18.228	18.228	18.097	17.813	17.813	17.813	17.683	17.683	17.683	17.422	17.301	17.171	17.171	17.041
YNL007C	13.364	13.364	12.796	12.796	12.796	12.796	12.796	12.675	12.675	12.675	11.483	11.483	11.483	10.366	9.742	9.361	9.351	9.351	9.351	9.351	9.351	9.351	8.783	8.662	8.662	8.662	8.16	8.039	7.382	6.717	6.093	5.679	5.679	4.771	4.245	4.245	4.245	4.245	4.124	3.84	4.222	3.617	3.998	4.129	4.129	4.25	4.25	4.371	4.24
YDL111C	10.553	10.553	10.553	10.553	10.553	10.553	10.269	10.269	10.269	10.148	9.515	9.515	9.515	9.515	9.515	9.636	8.858	8.598	8.598	8.598	8.598	8.598	8.598	8.314	8.183	8.183	8.053	8.053	7.932	7.485	7.485	7.727	7.848	7.848	7.848	7.848	7.848	7.848	7.848	8.109	6.633	6.633	6.633	6.633	6.633	6.382	5.846	5.725	5.595
YGR057C	2.388	2.388	2.388	2.388	2.388	2.388	2.639	2.639	2.639	2.639	2.77	2.77	2.9	2.9	2.9	2.9	3.445	3.445	3.575	3.575	4.101	4.222	4.222	4.222	4.222	4.222	4.222	4.222	4.222	4.352	4.352	4.352	4.352	4.352	4.352	4.352	4.352	4.352	4.352	4.352	4.352	4.352	4.352	4.352	4.352	4.352	5.027	5.148	5.148
YLR152C	5.027	5.278	5.278	5.278	5.278	5.278	5.278	4.743	4.743	4.734	4.864	4.864	4.864	4.864	4.864	4.864	4.459	4.459	4.459	4.459	4.459	4.459	4.459	4.338	4.208	4.208	4.338	4.338	4.338	4.338	4.338	4.338	4.338	4.459	4.459	4.459	4.459	4.58	4.58	4.994	4.994	4.994	4.994	4.994	4.994	4.994	4.994	4.994	4.994
YGL173C	16.995	17.279	17.279	17.279	17.279	17.4	17.684	18.452	18.452	18.452	18.452	18.452	18.452	18.452	18.452	18.452	18.452	18.452	18.452	18.452	18.168	18.168	18.168	18.168	18.168	18.168	18.298	18.419	18.419	18.419	18.55	18.55	18.55	18.55	18.55	18.55	18.55	18.419	18.419	18.419	18.419	18.419	18.419	18.419	18.419	18.419	18.419	18.419	18.703
YOL076W	10.646	10.906	10.906	10.906	10.906	10.906	10.906	10.906	10.906	10.906	11.279	11.409	11.53	11.791	11.791	11.791	11.791	11.791	11.791	11.791	11.791	11.791	11.912	11.912	11.912	11.912	11.912	11.912	11.628	11.628	11.497	11.497	11.497	11.749	11.879	11.879	11.879	11.879	11.879	11.879	11.628	11.628	11.628	11.628	11.628	11.116	10.143	9.752	9.621
YPR082C	4.892	5.134	3.835	4.38	4.38	4.794	5.306	5.306	5.306	5.306	5.046	5.036	4.906	4.906	4.776	4.524	4.129	4.129	4.51	5.246	5.246	5.246	5.618	6	6.544	6.786	6.786	7.07	7.191	7.475	7.475	7.475	7.233	7.233	7.233	7.233	7.233	7.494	7.494	7.494	8.15	8.15	8.15	8.15	8.15	8.402	8.402	8.402	8.402
YOL097C	6.577	6.577	6.708	6.959	6.959	6.959	6.847	7.797	8.039	9.882	9.882	10.166	10.166	10.571	11.237	11.74	11.74	11.74	11.87	12.121	12.536	12.82	12.82	12.82	12.82	12.983	12.983	12.983	12.983	12.983	12.568	12.568	12.568	12.568	12.568	12.568	12.973	13.094	13.094	13.094	13.094	13.094	13.094	13.094	13.509	13.639	13.639	13.639	13.518
YMR197C	8.267	8.267	8.267	8.397	8.397	8.276	8.276	8.276	8.276	8.276	8.276	8.146	8.146	8.146	8.146	8.146	8.146	8.146	8.146	8.146	8.146	8.146	8.146	8.146	8.146	8.146	8.146	8.146	8.146	8.146	8.146	8.146	7.862	7.862	7.862	7.862	7.862	7.862	7.862	7.862	7.862	7.862	7.862	7.862	7.862	7.862	7.862	7.731	7.731
YGR217W	3.635	3.272	3.556	3.556	3.556	3.817	4.068	4.068	4.31	4.31	4.31	4.31	4.431	4.431	4.431	4.431	4.431	4.562	4.692	4.822	4.822	4.822	5.106	5.106	5.106	5.618	6.577	6.577	6.577	6.577	6.577	6.698	6.959	8.458	8.984	9.105	9.487	9.203	9.324	9.324	9.324	9.445	9.445	10.078	10.078	10.078	10.078	10.078	10.078
YDL175C	14.756	14.756	14.756	14.756	14.625	14.625	14.779	14.779	14.779	14.779	14.365	14.365	14.365	14.365	14.365	14.104	14.104	14.225	14.225	14.225	14.104	14.104	14.104	14.104	14.104	14.104	14.104	13.974	13.974	13.974	13.843	13.843	14.085	14.085	14.085	14.085	14.206	13.955	13.955	14.206	14.206	14.458	14.458	14.458	14.458	14.458	14.337	14.337	14.337
YLR412W	6.116	6.116	6.116	6.116	6.116	6.116	6.116	6.4	6.651	6.651	6.651	6.651	6.651	6.651	6.651	6.651	6.782	6.661	7.075	7.075	7.075	7.075	7.075	7.075	7.075	7.075	7.075	7.075	6.954	6.954	6.954	7.084	7.084	7.084	6.963	6.963	6.963	6.842	6.842	6.842	6.842	6.842	6.842	6.582	6.056	5.935	5.804	5.804	5.804
YJR040W	9.402	9.402	9.523	9.402	10.026	10.026	10.026	10.026	10.026	10.026	10.147	10.147	10.147	10.147	9.896	9.896	9.896	9.896	9.896	9.896	9.896	9.896	9.896	9.775	9.886	10.431	10.301	10.301	10.301	10.561	10.561	10.561	10.561	10.561	10.561	10.561	10.692	10.692	10.692	10.692	10.692	10.561	10.692	10.692	11.064	11.194	11.194	11.315	11.315
YNL084C	6.065	6.195	6.065	6.34	6.34	6.34	6.34	6.34	6.34	6.34	7.41	7.289	7.289	7.289	7.662	7.662	7.662	7.662	7.42	8.248	8.248	8.248	8.379	8.379	8.379	8.5	8.379	8.784	9.156	9.286	9.407	9.407	9.407	9.407	9.407	9.407	9.407	9.407	9.407	9.659	9.659	9.659	9.659	9.659	9.659	9.659	9.659	9.901	9.901
YDR163W	2.085	1.964	1.964	1.964	1.964	1.704	1.704	1.825	2.23	3.3	3.552	3.957	3.957	3.957	4.087	4.217	5.86	5.86	5.86	5.86	5.86	5.86	6.102	6.223	6.223	6.223	7.317	7.317	7.448	7.448	7.448	8.267	8.551	8.551	8.551	8.681	8.681	8.681	8.812	8.812	9.063	9.063	9.324	9.324	9.608	9.608	9.608	9.608	9.608
YDR282C	6.428	6.549	6.549	6.549	6.549	6.549	6.549	6.67	6.265	6.265	6.386	6.265	6.265	6.265	6.265	6.265	6.265	5.981	6.102	6.102	6.102	6.102	6.102	5.851	5.972	5.842	5.711	5.306	5.055	5.46	5.46	5.46	5.209	5.078	5.078	5.502	5.502	5.502	5.502	5.502	5.502	6.037	6.037	6.037	6.037	5.916	5.39	5.632	6.987
YOR125C	5.125	5.004	5.004	5.004	5.297	5.176	5.176	5.176	5.046	5.167	5.167	5.167	5.167	5.037	5.037	5.037	5.037	5.037	4.753	4.59	4.459	4.459	4.59	4.59	3.5	3.5	3.621	3.863	4.268	4.641	4.771	4.771	4.771	5.055	5.055	5.055	5.055	5.055	5.055	5.339	5.972	5.972	5.972	6.093	5.93	6.051	6.181	6.465	6.465
YBR188C	6.754	6.754	6.754	6.754	6.754	6.754	6.754	6.754	6.754	6.633	6.512	6.512	6.512	6.633	6.633	6.633	6.633	5.693	5.451	4.087	4.087	4.087	3.966	3.966	3.836	3.552	3.552	3.552	3.552	3.552	3.137	3.007	3.007	3.007	3.007	3.007	3.007	2.462	2.462	2.462	2.462	2.462	2.341	2.341	1.685	1.564	1.434	1.019	1.019
YBL099W	9.719	9.719	9.719	9.719	9.719	9.589	9.589	9.589	9.077	8.956	8.956	8.956	8.551	8.136	8.136	8.136	8.136	7.764	7.229	7.229	6.693	6.451	6.451	6.451	6.451	6.2	6.2	6.2	6.2	6.2	6.2	6.2	5.688	5.558	5.558	5.032	4.911	3.882	3.882	3.095	3.095	3.095	3.095	2.569	2.448	2.448	2.448	2.569	2.7
YDL133C-A	5.59	5.199	5.199	4.948	4.697	4.697	4.282	4.282	4.282	3.901	3.901	3.649	3.519	3.389	3.389	3.268	3.147	3.147	3.026	3.026	2.458	2.458	2.458	2.337	1.834	1.834	1.136	1.136	1.136	1.136	1.136	1.136	1.136	1.136	1.136	0.884	0.884	0.884	0.884	0.884	0.884	0.624	0.503	0.503	0.251	0.251	0.251	0.251	0.251
YGR143W	10.245	10.366	10.366	10.497	10.781	11.032	11.032	11.032	11.032	11.032	11.032	11.032	11.032	11.032	11.032	11.032	11.316	11.316	11.316	11.316	11.316	11.316	11.316	11.316	11.316	11.316	11.316	11.437	11.721	11.721	11.721	11.721	11.591	11.591	11.591	11.591	11.591	11.591	11.712	11.712	11.712	11.712	11.712	11.712	10.892	10.892	10.892	10.892	10.892
YOR159C	3.589	3.589	3.589	3.589	3.719	3.84	4.613	5.279	5.279	5.563	5.563	5.563	5.563	5.563	5.563	5.926	6.703	6.703	6.964	7.248	7.248	7.248	7.369	7.904	7.904	8.276	8.276	8.276	8.276	8.56	8.844	8.844	8.844	8.844	8.844	8.844	8.844	8.844	8.844	8.844	8.844	8.844	8.844	9.291	9.291	9.422	9.706	9.706	9.706
YJL055W	12.554	12.554	12.433	12.433	12.433	12.838	12.708	12.959	12.959	12.959	12.959	12.959	13.08	13.08	13.08	13.08	13.08	12.95	12.95	12.829	12.829	12.698	12.698	12.698	12.698	12.698	12.698	12.698	12.698	12.698	12.698	12.698	12.698	12.447	12.447	12.326	11.781	11.386	11.628	12.447	12.447	12.447	12.447	12.447	12.447	12.447	12.447	12.326	12.326
YKR082W	10.794	10.794	10.794	10.794	10.794	10.925	11.288	11.288	11.288	11.288	11.288	11.288	11.288	11.167	11.167	11.33	11.33	11.33	11.33	11.33	11.33	11.33	11.33	11.33	11.46	11.46	11.46	11.46	11.46	11.46	11.46	11.46	11.46	11.46	11.46	11.46	11.46	11.46	11.339	11.339	11.339	11.339	11.339	11.339	11.339	11.339	11.339	11.339	11.339
YOR312C	3.384	3.384	3.384	3.384	3.384	3.384	3.384	2.816	2.816	2.816	2.816	2.816	2.695	2.695	2.695	2.695	2.695	2.695	2.695	2.695	2.695	2.695	2.695	2.695	2.565	2.434	2.434	2.434	2.434	2.434	2.434	2.434	2.434	2.434	2.434	2.053	2.053	1.922	1.922	1.922	1.922	1.922	1.922	1.922	1.792	1.28	1.28	1.15	1.15
YBL017C	0.787	0.787	0.787	0.787	0.787	1.029	1.029	1.15	1.271	1.271	1.271	1.271	1.15	1.28	1.28	1.28	1.652	1.652	1.904	1.904	1.904	1.904	1.904	1.904	2.439	2.439	2.439	2.439	2.439	2.439	2.7	2.821	3.389	3.389	3.933	3.933	3.933	3.933	4.064	4.194	4.194	4.194	4.324	4.455	4.455	4.455	4.455	4.455	4.869
YIL158W	17.078	17.078	17.078	17.078	16.794	16.794	16.794	16.794	16.925	16.925	16.925	16.804	17.088	17.339	17.339	17.339	17.339	17.339	17.46	17.46	17.46	17.46	17.581	17.581	17.581	17.581	17.581	17.581	17.581	17.581	17.581	17.581	17.581	17.581	17.581	17.33	17.33	17.33	17.33	17.33	17.33	17.33	17.33	17.209	17.088	17.088	17.088	16.827	16.576
YFR018C	11.083	11.083	11.367	11.367	11.628	11.637	11.637	12.173	12.173	12.173	12.173	12.173	12.294	12.294	12.294	12.294	12.294	12.294	12.182	12.182	12.182	12.182	12.312	12.312	12.312	12.312	12.312	12.312	12.433	12.433	12.433	12.433	12.433	12.303	12.303	12.019	12.303	12.796	12.796	12.666	12.666	12.666	12.666	12.666	12.666	12.666	12.666	12.787	12.787
YFR021W	2.509	2.509	2.509	2.509	2.509	2.509	2.509	2.793	2.923	4.506	4.506	4.506	4.506	4.506	4.506	4.506	4.506	4.636	4.888	4.888	4.888	4.888	4.888	4.888	4.888	4.888	4.888	4.888	4.888	4.888	4.888	4.888	4.888	4.888	4.888	4.888	4.888	4.888	4.888	4.888	4.888	4.888	4.888	4.888	4.888	4.888	4.888	4.757	4.757
YKL013C	7.722	7.722	7.722	7.722	7.722	7.722	7.722	7.722	7.722	7.722	7.722	7.722	7.722	7.722	8.006	8.006	7.885	7.885	8.169	8.169	8.169	8.169	8.169	8.169	8.169	7.927	7.927	7.937	8.058	8.058	7.643	8.29	8.858	8.858	8.858	9.962	10.748	11.568	11.568	11.568	11.852	11.852	11.852	11.852	11.852	11.852	11.852	11.852	11.852
YKL179C	3.617	3.617	3.617	4.161	4.161	4.161	4.161	4.161	4.161	4.161	4.161	4.04	3.91	3.91	3.789	3.668	3.668	3.668	3.668	3.798	3.798	4.082	4.082	4.082	4.203	4.455	4.818	5.995	6.894	6.894	6.894	6.894	6.894	6.894	6.894	6.894	6.894	7.015	7.015	7.015	7.145	7.145	7.145	7.275	7.275	7.275	7.275	7.275	7.275
YLL051C	7.14	8.034	8.034	8.164	8.164	8.285	8.569	8.974	8.974	9.226	9.258	9.137	9.016	8.886	9.5	9.37	9.37	9.5	10.133	11.358	11.358	11.609	11.851	11.851	11.972	11.851	11.851	12.102	12.102	12.102	12.102	12.102	12.102	12.233	12.233	12.977	12.856	12.987	12.987	13.108	13.108	13.108	13.108	13.108	13.108	13.108	13.108	13.108	13.108
YGR193C	10.45	12.098	12.098	12.098	12.349	12.349	12.47	12.47	12.47	12.47	12.852	12.982	12.982	12.982	12.982	12.982	12.982	12.982	12.982	13.234	13.234	13.234	13.234	13.518	13.518	13.518	13.518	13.518	13.518	13.518	13.387	13.387	13.792	14.286	14.286	14.286	14.286	14.286	14.286	14.286	14.286	14.286	14.286	14.286	14.286	14.286	14.286	14.165	14.165
YLR061W	10.767	10.483	10.483	10.483	10.483	10.232	10.232	10.232	9.664	9.664	9.664	9.664	8.188	7.676	7.173	7.173	7.052	6.768	6.889	6.889	6.889	6.889	6.321	5.665	5.414	5.414	5.414	5.414	5.414	5.414	5.414	5.414	5.414	5.414	5.414	5.414	5.293	5.293	5.162	5.162	3.165	2.905	2.774	2.774	2.774	2.774	2.774	2.774	2.611
YOR132W	3.361	3.491	3.491	3.491	3.612	3.449	3.319	3.319	3.7	3.821	4.85	4.85	5.092	5.222	5.222	5.222	5.222	5.222	5.222	5.222	5.222	5.222	5.101	5.232	5.232	5.232	5.362	5.744	6.279	6.279	6.279	6.279	6.279	6.4	6.53	6.53	6.53	6.53	6.53	6.53	6.53	6.53	6.53	6.53	6.651	6.651	6.651	6.651	6.651
YOL145C	7.094	7.094	7.094	6.973	6.973	6.973	6.973	7.355	7.606	8.132	9.37	9.37	9.5	9.5	9.5	9.5	9.5	9.5	9.5	9.5	9.5	9.621	9.621	9.621	9.621	9.905	9.905	9.905	9.905	9.905	9.905	9.905	9.905	9.905	9.905	9.905	9.905	9.905	9.905	9.905	9.905	9.905	10.026	10.026	10.026	10.026	9.905	9.905	9.905
YPR157W	1.815	1.815	1.815	1.815	1.815	1.815	1.815	1.815	1.815	1.815	1.694	3.277	3.277	3.277	3.277	3.277	3.277	3.528	3.528	3.528	3.528	3.77	3.77	3.77	4.054	4.59	4.59	4.59	4.59	4.59	4.59	4.59	4.59	4.711	5.954	5.954	5.954	5.954	5.954	5.954	5.954	5.954	6.773	6.652	6.652	6.652	6.652	6.652	6.652
YJR142W	5.106	5.106	5.357	5.762	5.762	5.762	5.883	5.874	6.004	6.135	6.135	6.135	6.135	6.135	5.893	5.762	5.641	5.641	5.651	6.065	6.065	6.065	6.065	5.562	5.441	5.441	5.311	6.098	6.098	6.098	6.098	6.098	5.725	5.344	5.344	5.758	6.391	6.391	6.391	6.391	6.391	6.652	6.521	6.521	6.521	6.521	6.521	7.741	7.741
YPL150W	1.904	2.025	2.439	2.439	2.439	2.439	2.569	3.356	3.356	3.849	3.849	3.849	3.849	3.849	3.849	3.849	3.97	4.101	4.101	4.473	4.473	4.724	4.724	4.724	4.724	4.724	4.724	4.724	4.724	4.724	4.724	4.845	5.097	5.753	5.753	5.753	5.753	5.753	5.883	6.014	6.014	6.014	6.144	6.144	6.144	6.144	6.144	6.144	6.144
YBL030C	4.478	4.762	4.762	5.297	5.297	5.297	5.549	5.67	5.67	5.67	5.67	5.791	5.66	5.66	5.66	5.66	5.66	5.66	5.814	6.359	6.764	6.764	6.764	6.764	6.764	6.764	7.015	7.015	7.015	7.015	7.015	7.145	7.145	7.145	6.852	6.852	6.852	6.852	6.852	6.852	6.852	6.982	6.982	6.982	6.982	6.982	7.373	7.373	7.373
YNL190W	8.56	8.691	8.942	8.812	8.933	8.933	8.933	8.933	8.933	8.933	8.933	8.933	8.933	8.933	8.933	9.217	9.217	9.217	9.217	9.217	9.217	9.217	9.217	9.217	9.217	9.217	9.217	9.217	9.217	9.217	9.217	9.217	9.217	9.217	9.217	9.217	9.217	9.217	9.217	9.217	9.217	9.217	9.217	9.217	9.217	8.714	8.593	8.593	8.463
YMR315W	6.866	7.238	7.359	9.77	9.77	10.175	10.296	10.296	10.296	10.296	10.701	10.701	10.701	10.701	10.701	10.701	10.701	10.701	10.701	10.701	10.701	10.701	10.701	10.701	10.701	11.814	12.098	12.098	12.219	12.954	13.741	13.741	13.741	13.741	13.741	13.741	13.741	13.741	13.741	13.61	13.61	13.61	13.61	13.61	13.61	13.61	13.219	13.34	13.21
YGL061C	4.855	4.855	4.724	4.473	4.473	3.444	3.081	3.244	3.244	4.976	4.976	4.976	4.976	4.976	5.009	5.916	5.786	5.786	5.786	5.786	5.786	5.372	5.372	5.632	5.916	5.916	6.047	6.047	6.047	6.047	6.047	6.047	6.047	6.289	6.652	7.015	7.843	7.843	8.104	8.104	8.104	8.225	7.964	8.337	10.24	11.036	11.427	11.427	11.427
YMR200W	12.442	12.442	12.442	12.442	12.442	12.442	12.442	12.442	12.442	12.442	12.442	12.442	12.442	12.442	12.442	12.442	11.502	11.493	11.209	11.209	11.209	11.209	11.209	11.209	11.209	11.209	11.209	11.209	11.209	11.209	11.209	11.209	11.209	11.209	10.925	10.925	10.925	10.925	10.925	10.794	10.673	10.673	10.673	10.543	10.543	10.422	10.673	10.673	10.673
YFR002W	11.903	11.903	11.903	11.903	11.903	11.903	11.903	11.903	11.903	12.154	12.275	12.396	12.396	12.396	12.396	12.396	12.396	12.396	12.68	12.81	12.81	12.81	12.81	12.81	12.81	12.81	12.81	12.81	12.81	12.81	12.81	12.81	12.941	12.941	13.346	13.751	14.035	14.156	14.035	14.035	14.035	13.914	13.914	13.783	13.783	13.644	13.644	13.904	14.025
YDR454C	2.649	2.649	2.649	2.649	2.649	2.649	2.649	3.817	4.483	4.483	4.483	4.483	4.483	4.483	4.483	4.483	5.269	5.269	5.269	5.4	5.4	5.4	5.4	5.4	5.4	5.4	5.4	5.4	5.4	5.521	5.902	6.405	6.405	6.405	6.405	6.405	6.405	6.405	6.405	6.405	6.405	6.405	6.405	6.405	6.405	6.275	6.275	6.275	6.144
YNL050C	6.47	7.42	7.42	7.42	7.42	7.42	7.42	7.541	7.541	7.671	7.671	7.671	7.55	7.55	7.55	7.55	7.55	8.085	8.085	8.448	8.448	8.448	8.448	8.448	8.83	8.83	9.221	10.403	10.403	10.785	10.785	10.785	10.785	10.785	10.785	10.785	11.069	11.069	11.069	11.06	10.929	11.497	11.628	11.912	12.196	12.196	12.196	12.196	12.196
YBL039C	1.978	1.978	1.978	2.253	2.002	2.002	2.002	2.002	2.002	2.002	2.002	2.002	2.002	2.132	2.132	2.132	2.132	1.727	1.978	2.109	2.369	2.369	2.369	2.369	2.49	2.732	2.993	2.993	4.031	4.161	4.161	4.04	4.324	4.445	4.445	4.445	4.422	4.422	4.422	4.422	4.422	4.543	4.785	5.432	6.833	6.833	6.833	6.954	6.954
YBR274W	3.682	3.682	4.045	4.166	4.538	4.538	5.446	6.07	6.191	6.191	6.191	5.939	6.945	7.075	7.075	7.075	7.075	7.075	7.075	7.075	7.075	7.075	7.066	7.066	7.066	7.066	7.066	7.066	7.066	7.066	7.326	8.062	8.192	9.342	9.342	9.342	9.342	9.342	9.342	9.342	9.472	9.472	9.472	9.602	9.602	9.602	9.602	9.602	9.602
YML102W	10.631	10.631	10.631	10.347	10.347	10.347	10.226	10.226	10.226	10.226	10.096	10.096	10.096	10.096	10.096	8.597	8.313	8.071	7.95	8.081	8.081	8.081	8.341	8.341	8.341	8.341	8.341	8.341	8.341	8.341	8.341	8.341	8.341	8.341	8.211	8.081	8.081	6.856	6.614	6.493	6.493	6.493	6.624	6.209	6.33	6.2	6.2	6.2	6.2
YNL306W	8.216	8.216	8.216	8.216	8.216	8.216	8.216	8.216	8.216	8.216	8.216	8.216	8.216	8.216	8.216	8.216	8.216	8.216	8.216	8.216	8.216	8.085	8.085	8.085	8.085	8.085	8.085	8.085	8.085	8.085	8.085	8.085	8.085	8.085	8.085	8.085	8.085	8.085	7.671	7.671	7.671	7.387	7.387	7.387	7.387	7.257	7.257	7.257	7.126
YJL198W	9.715	10.12	10.12	11.605	11.605	11.605	11.605	11.605	11.605	11.605	11.605	11.605	11.605	11.605	11.605	11.605	11.605	11.605	11.605	11.605	11.605	11.605	11.605	11.605	11.605	11.605	11.605	11.605	11.605	11.614	11.614	11.614	11.614	11.614	11.614	11.614	11.614	11.614	11.614	11.614	11.614	11.614	11.614	11.744	11.744	11.623	11.623	11.502	11.218
YDL208W	12.856	12.856	12.856	12.856	12.856	12.856	12.856	12.856	12.856	12.856	12.856	12.856	12.856	12.856	12.856	12.856	12.856	12.856	12.856	12.856	12.856	12.856	12.572	12.572	12.572	12.572	12.572	12.572	12.572	12.572	12.572	12.572	12.572	12.572	12.572	12.191	12.191	12.191	12.191	12.191	11.25	10.836	10.836	10.836	10.836	10.836	10.836	10.836	9.198
YBR035C	0.13	0.13	0.13	0.13	0.13	0.13	0.13	0.13	0.13	0.13	0.13	0.13	0.13	0.13	0.13	0.13	0.13	0.13	0.13	0.13	0.13	0.13	0.13	0.251	0.251	0.251	0.251	0.251	0.251	0.251	0.251	0.372	0.372	0.372	0.372	0.372	0.372	0.372	0.372	0.372	0.372	0.372	0.372	0.372	0.493	0.493	0.493	0.493	0.493
YOR352W	4.408	4.408	4.538	4.678	5.204	5.204	5.204	5.083	5.083	5.083	4.808	4.929	5.716	5.716	5.716	5.716	5.716	5.716	5.716	5.716	5.716	5.716	5.432	5.432	5.562	6.47	6.996	6.996	6.996	7.126	7.126	7.257	7.257	7.257	7.257	7.387	7.387	7.387	7.387	7.387	7.508	7.508	7.508	7.508	7.508	7.508	8.076	8.076	8.076
YOR232W	4.338	4.338	4.338	4.338	4.338	4.371	4.613	5.181	5.674	6.177	6.177	6.177	6.177	6.177	6.857	6.857	7.108	6.987	6.987	6.987	6.987	6.726	6.726	6.442	6.573	6.573	6.573	6.954	6.954	7.238	7.238	10.203	10.203	10.203	10.203	10.203	10.487	10.236	10.236	10.357	10.357	10.357	10.357	10.357	10.357	10.357	10.357	10.357	10.487
YDR005C	12.754	12.47	12.218	12.097	12.512	12.796	12.796	12.796	12.796	12.796	12.796	12.796	12.796	12.796	12.796	12.796	12.796	12.796	12.796	12.796	12.796	12.796	12.796	12.796	12.796	12.796	12.796	12.391	12.391	12.149	12.149	12.149	12.149	12.149	12.149	11.897	11.776	11.776	11.776	11.776	11.646	11.283	11.283	11.283	11.283	11.283	11.283	11.283	11.162
YJR050W	11.381	11.502	11.502	11.502	12.038	12.694	12.694	12.694	12.824	12.824	12.824	12.824	12.824	12.824	12.824	12.824	12.824	12.824	12.824	13.108	14.123	14.123	14.123	14.407	14.407	14.374	14.374	14.374	14.374	14.374	14.374	14.505	14.505	14.919	14.919	14.919	15.04	15.04	15.04	15.04	15.04	15.324	15.324	15.608	15.487	15.487	15.487	15.487	15.487
YOR274W	1.946	1.815	1.694	1.694	1.825	1.825	1.825	1.825	1.946	1.946	1.946	1.946	1.946	1.946	1.946	1.946	1.946	1.946	1.946	1.946	1.946	1.955	2.369	2.5	2.5	2.5	2.5	2.5	2.5	2.621	2.621	2.621	2.621	2.621	2.621	3.286	3.286	3.286	3.286	3.822	3.822	3.822	4.106	4.106	4.348	4.478	4.478	4.478	4.478
YDL091C	9.775	9.491	9.361	9.361	9.361	9.361	9.361	9.361	9.361	8.365	8.365	8.365	7.327	6.168	6.047	5.926	5.926	5.926	5.893	5.893	5.893	5.763	5.763	6.005	6.005	6.005	6.005	6.005	5.437	5.437	5.316	4.901	4.78	4.79	5.153	5.153	5.283	5.162	5.162	5.162	5.041	5.041	5.041	5.041	5.041	5.041	4.911	4.375	4.385
YAR028W	9.328	9.328	9.207	8.956	8.937	9.058	9.058	9.058	9.058	9.058	8.774	8.774	8.383	8.262	8.262	8.262	8.262	7.485	6.959	6.829	7.322	8.481	8.611	9.794	9.794	9.794	9.794	9.794	9.794	9.794	9.794	9.794	9.794	10.078	10.362	10.888	10.888	10.888	10.888	10.888	11.302	11.302	11.172	11.293	11.414	11.414	11.414	11.414	11.414
YMR043W	4.957	5.088	5.088	5.088	5.088	5.088	5.088	5.088	5.088	5.33	5.581	5.581	5.581	6.195	6.326	6.326	6.326	6.326	6.326	6.326	6.456	7.275	7.275	7.275	7.275	7.908	7.908	7.908	7.908	7.908	7.908	7.908	8.039	8.039	8.169	8.169	8.299	8.178	8.178	8.299	8.048	8.048	8.048	8.048	8.048	8.048	8.048	8.048	8.332
YKR010C	10.65	10.399	10.147	10.147	10.147	10.147	10.147	10.147	10.147	10.157	10.157	10.157	10.441	10.441	10.441	10.157	10.157	10.157	10.157	10.157	10.157	10.157	10.157	10.157	8.439	8.439	8.318	8.318	8.472	8.481	8.481	8.481	8.197	8.197	8.197	8.197	8.197	8.076	8.076	7.955	7.955	7.955	7.955	7.955	7.955	7.955	7.834	7.834	7.341
YMR161W	4.357	4.511	4.511	4.511	4.762	4.762	5.013	5.013	5.013	5.013	6.084	7.015	6.894	6.894	6.894	6.894	7.015	7.015	7.015	7.299	7.299	7.42	7.671	7.671	7.955	8.602	8.602	8.602	8.602	8.602	8.886	8.886	9.017	9.017	9.017	9.017	9.017	8.733	8.733	9.226	9.226	9.226	9.226	9.226	9.226	9.356	9.64	9.64	10.176
YDR014W	7.555	7.555	7.555	7.555	7.425	7.709	7.709	7.709	7.578	7.578	7.578	7.578	7.294	6.647	6.526	5.837	5.837	5.958	6.079	6.079	6.079	6.21	6.079	6.079	5.837	5.586	5.586	5.465	5.465	5.432	6.131	7.42	7.42	7.681	7.397	7.397	7.397	7.397	7.681	7.681	7.681	8.086	7.965	7.965	7.965	7.965	7.965	7.308	7.024
YDR315C	4.976	5.097	5.479	5.479	5.721	5.469	5.469	5.469	5.469	5.469	5.469	5.469	5.469	5.469	5.097	5.511	6.591	6.591	6.591	6.591	6.591	6.591	6.582	6.582	6.582	6.582	6.582	6.582	6.307	6.307	6.177	6.177	6.186	5.902	6.033	6.033	6.033	5.902	5.902	7.289	8.458	8.458	8.458	8.458	8.458	8.588	8.588	8.588	8.588
YPL125W	9.705	10.25	10.25	10.25	10.25	10.25	10.25	10.371	10.501	10.864	10.864	10.864	10.855	10.855	10.855	10.855	11.26	11.39	11.269	11.269	11.269	11.269	11.269	11.269	11.269	11.269	11.269	11.269	11.269	11.641	12.34	12.34	12.34	12.209	12.209	12.614	12.614	12.614	12.614	12.614	12.745	12.745	12.866	12.866	12.996	12.996	12.996	12.996	12.866
YBL072C	3.868	3.868	3.868	3.868	3.868	3.333	3.203	2.919	2.919	2.919	2.635	2.635	2.635	2.635	2.635	2.635	2.635	2.635	2.635	2.635	2.635	2.635	2.635	2.504	2.504	2.374	2.374	2.374	2.374	2.374	2.374	2.374	2.374	1.443	0.787	0.372	0.242	0.242	0.242	0.242	0.242	0.242	0.242	0.121	0	0	0.121	0.121	0.363
YJL025W	9.356	9.356	9.356	9.356	9.487	9.487	9.487	9.487	9.487	9.771	9.771	9.771	9.64	9.51	9.64	9.64	9.761	9.477	9.477	9.761	9.761	9.64	9.64	9.64	9.64	9.64	9.64	9.64	9.64	9.64	9.64	9.519	9.64	9.64	9.64	9.64	9.64	9.64	9.519	9.519	9.519	8.975	8.975	8.975	8.975	8.975	8.975	8.975	8.854
YNR009W	6.638	6.638	6.638	6.638	6.638	6.507	6.377	6.498	6.247	6.628	6.628	6.628	6.507	6.507	6.507	6.507	6.256	6.256	6.135	5.851	5.972	5.972	5.972	5.972	5.972	5.972	5.972	5.972	5.972	5.972	5.972	5.972	5.972	5.972	5.972	5.972	5.972	5.972	5.972	5.972	5.972	5.842	5.842	5.6	5.6	5.6	5.6	5.6	5.6
YGL180W	0.414	0.414	0.414	0.414	0.545	0.545	0.545	0.545	0.545	0.545	0.545	0.545	0.675	0.675	0.675	0.805	0.805	0.805	0.926	1.471	1.885	1.885	2.43	3.072	3.892	3.892	4.273	4.273	4.273	4.664	5.67	7.266	7.266	7.266	7.518	7.802	7.802	8.193	8.193	8.193	8.193	8.193	8.193	8.193	8.193	8.323	8.444	8.444	8.444
YGR015C	6.014	6.014	6.014	6.014	6.014	6.014	6.014	6.014	6.014	6.014	6.377	6.377	6.661	6.782	6.782	6.782	6.782	6.782	6.782	5.581	4.916	4.916	4.916	4.664	4.664	4.25	4.38	6.386	8.109	9.105	9.105	9.105	9.105	9.235	9.235	9.235	9.235	9.235	9.235	9.235	9.235	9.235	9.365	9.365	9.365	9.375	9.659	9.659	9.659
YIL075C	12.838	12.838	12.838	12.838	12.838	12.838	12.838	12.838	12.838	12.838	12.838	12.838	12.838	12.838	12.838	12.838	12.838	12.838	12.838	12.959	12.544	12.544	12.544	12.544	12.544	12.423	12.423	12.423	12.423	12.423	12.423	12.423	12.423	12.423	12.423	12.302	12.302	12.302	12.302	12.302	12.302	12.018	12.018	11.646	11.646	11.646	11.264	10.859	10.859
YDR139C	8.379	8.639	8.639	8.639	8.639	8.639	9.365	9.365	9.365	9.901	9.901	9.901	9.901	9.901	9.901	9.901	9.901	9.901	9.901	9.901	9.901	9.901	9.901	9.901	9.901	9.901	9.901	9.901	9.901	9.659	9.659	9.659	9.789	9.789	9.789	9.789	9.789	9.789	9.789	9.789	9.789	9.789	9.789	9.789	9.789	9.789	9.789	9.789	9.789
YOR304C-A	3.887	4.026	4.026	4.026	4.147	4.268	5.539	7.341	7.341	7.462	7.583	7.867	8.239	8.239	8.109	9.035	8.905	8.905	8.905	8.905	9.035	9.035	9.165	9.165	9.296	9.165	9.165	9.165	9.165	8.5	8.49	9.179	9.561	9.561	9.561	9.561	9.561	9.552	9.552	9.552	9.552	9.552	9.552	9.552	9.552	9.552	9.431	9.431	9.673
YKL138C-A	8.751	8.881	8.881	8.881	8.751	8.62	8.751	8.881	8.881	8.751	8.751	8.751	8.751	8.499	8.499	8.783	8.118	8.118	8.118	8.118	8.118	7.452	7.201	7.201	8.281	8.281	8.16	7.908	8.039	8.039	8.597	8.476	8.737	9.109	9.393	9.393	9.393	9.393	8.737	8.616	8.616	8.355	8.355	8.355	7.578	7.066	7.066	7.066	7.066
YDL061C	6.661	6.782	6.247	7.327	7.327	7.327	7.327	7.327	7.327	7.327	5.875	6.652	7.373	7.373	7.373	8.174	8.174	8.174	8.174	8.053	8.053	8.053	8.053	8.011	8.011	8.011	8.011	8.011	8.002	8.407	8.407	8.691	8.933	9.435	9.435	9.435	9.566	9.817	9.938	9.938	10.352	10.352	10.352	10.352	10.352	10.352	10.352	10.352	10.352
YPR141C	8.947	8.816	8.816	8.937	8.937	9.221	9.352	9.352	9.352	9.352	9.352	9.352	9.352	9.352	9.352	9.352	9.352	9.352	9.352	9.352	9.352	9.352	9.221	9.221	9.091	8.97	8.97	8.97	8.97	8.97	8.97	8.97	8.97	8.97	8.97	8.97	9.1	9.1	9.1	9.221	9.221	9.221	9.221	9.352	9.352	9.352	9.352	9.352	9.352
YBR276C	7.094	7.224	7.224	7.224	6.973	6.973	6.973	6.973	6.973	6.722	6.722	6.731	7.429	8.458	8.458	8.458	8.458	8.458	8.458	8.458	8.458	8.579	8.579	8.7	8.57	8.439	8.854	9.105	9.105	9.226	9.226	9.226	9.226	9.226	9.226	9.226	9.226	9.468	9.468	9.598	9.598	9.598	9.598	9.598	9.598	9.598	9.598	9.882	10.134
YDR071C	10.45	10.45	10.45	11.106	11.106	11.106	11.106	11.106	11.237	11.237	11.237	11.237	11.237	11.237	11.237	11.237	11.237	11.237	11.237	11.237	11.237	11.237	11.237	11.237	11.237	11.237	11.116	10.832	10.264	9.882	9.882	9.882	9.882	9.882	9.882	9.882	9.882	9.882	9.882	9.882	9.882	9.882	9.51	9.51	9.51	9.137	8.886	8.602	8.602
YJR135C	1.946	1.946	1.946	1.946	1.946	1.946	1.946	1.946	1.946	1.946	1.946	1.825	1.564	1.685	1.685	1.815	1.815	1.815	1.694	1.694	1.694	1.694	1.694	1.694	1.694	1.694	1.694	1.955	1.834	2.346	2.346	2.476	2.476	2.476	2.476	2.234	2.104	1.983	1.983	1.699	1.95	1.95	2.988	4.147	6.633	7.168	7.168	7.168	7.168
YMR115W	4.273	3.607	2.83	2.588	2.458	2.742	3.812	3.812	3.812	4.073	4.194	4.608	4.608	4.608	4.608	4.478	4.469	5.884	5.884	5.884	6.135	6.573	6.857	7.229	7.229	7.229	7.229	7.229	7.229	7.229	7.229	8.379	9.473	10.599	10.599	10.599	10.599	10.599	10.599	10.599	10.599	10.599	10.599	10.599	10.599	10.599	10.599	10.72	10.72
YGL124C	0.121	0.121	0.121	0.121	0.121	0.121	0.121	0.121	0.121	0.121	0.121	0.121	0.121	0.121	0.121	0.121	0.121	0.121	0.121	0.121	0.121	0.121	0.121	0.121	0.121	0.121	0.121	0.121	0.121	0.121	0.121	0.121	0.121	0	0	0	0	0	0	0	0	0	0	0	0.121	0.121	0.121	0.121	0.121
YHR046C	9.268	9.934	9.934	9.934	10.055	10.055	10.218	10.218	10.348	11.116	11.6	13.229	13.229	13.229	13.229	13.229	13.513	13.644	13.644	13.644	13.644	13.644	14.17	14.454	14.454	14.454	14.454	14.454	14.584	14.584	14.584	14.584	14.584	14.584	14.584	14.584	14.584	14.584	14.584	14.584	14.584	14.705	14.705	14.705	14.705	14.705	14.705	14.705	14.705
YDR338C	7.909	7.909	7.909	7.909	7.243	7.243	7.778	7.518	7.518	7.518	7.518	6.21	6.079	5.949	5.828	5.949	6.07	6.07	6.07	6.2	6.2	6.2	6.2	6.2	6.2	6.2	6.079	6.079	6.331	6.331	6.331	6.331	6.331	6.331	6.331	6.079	6.079	6.484	6.363	6.363	6.363	6.233	6.233	6.233	6.233	6.354	6.354	6.354	6.354
YNL001W	16.343	16.343	16.343	16.101	16.101	15.98	15.98	15.98	15.98	15.98	15.98	15.98	15.98	15.98	15.98	15.98	15.98	15.98	15.98	15.696	15.696	15.291	15.291	15.291	15.291	15.291	15.291	15.007	14.592	14.592	14.592	12.623	12.139	12.018	11.879	11.879	11.879	12.009	12.009	12.009	12.009	11.888	11.888	11.385	11.385	11.143	11.143	11.143	11.022
YGR168C	9.523	9.523	9.402	9.402	9.523	9.654	10.156	10.156	10.156	10.156	10.156	10.156	10.156	9.872	9.5	9.5	9.5	9.5	9.5	9.379	8.997	8.746	8.746	8.746	8.504	8.504	7.717	7.312	7.554	7.554	7.554	7.554	7.554	7.806	7.806	7.806	7.685	7.685	7.554	7.554	7.554	7.433	7.312	7.596	7.596	7.596	7.596	7.596	7.596
YMR243C	10.953	10.953	10.953	10.953	10.953	11.083	11.083	11.083	11.083	11.083	11.092	11.092	11.092	11.092	11.092	11.092	11.092	11.092	10.678	10.678	10.678	10.678	10.678	10.557	10.557	10.306	10.185	10.185	10.185	10.185	10.185	9.789	9.789	9.789	9.919	9.789	9.789	9.789	9.789	9.789	9.789	9.789	9.789	9.789	9.789	9.789	9.789	9.286	8.993
YDR399W	3.668	3.789	3.919	3.919	3.919	3.919	3.919	3.919	4.05	4.683	4.683	4.683	4.552	4.431	4.431	4.431	4.673	4.673	5.088	6.126	6.126	6.126	6.126	6.126	6.126	5.963	5.963	5.963	5.963	6.214	6.214	6.214	6.596	7.285	7.285	7.285	7.285	7.569	7.569	7.569	7.569	7.569	7.569	7.699	7.699	7.82	8.509	8.509	8.793
YOL060C	5.427	5.306	5.055	4.934	4.934	4.934	4.934	4.934	4.934	4.934	4.934	4.934	4.934	4.804	4.673	4.543	4.543	4.543	4.543	4.422	4.422	3.789	3.789	3.505	3.505	3.505	3.505	3.375	3.375	3.375	3.091	3.091	3.091	3.091	2.206	2.206	2.206	2.206	2.206	2.206	2.206	1.955	1.573	1.313	1.313	1.313	1.313	1.313	1.313
YOR301W	12.27	12.27	12.27	12.149	12.149	12.149	12.149	12.149	12.019	12.019	12.019	12.019	12.019	12.019	12.019	12.019	11.088	10.552	10.683	10.683	10.683	10.683	10.683	10.683	10.683	10.399	10.399	10.399	10.399	10.399	10.399	10.278	9.784	9.784	9.784	9.784	9.784	9.784	9.784	9.784	9.784	9.794	9.794	9.794	9.794	9.794	9.794	9.794	9.673
YGR063C	6.568	6.568	6.568	6.447	6.447	6.447	6.326	6.186	6.317	6.317	6.731	6.861	6.861	6.861	6.861	6.861	6.861	6.861	6.861	6.861	6.861	6.861	6.861	6.861	6.861	6.861	6.861	6.861	6.861	6.731	6.731	6.731	6.731	6.731	6.731	6.731	6.731	6.731	6.731	6.731	6.731	6.731	6.731	6.48	6.48	6.48	6.48	6.48	6.48
YDR372C	10.277	10.277	10.277	10.277	10.277	10.277	10.277	10.277	10.277	10.277	10.561	10.561	10.561	10.561	10.561	10.561	10.561	10.561	10.561	10.561	10.561	10.561	10.561	10.561	10.561	10.44	10.44	10.44	10.44	10.44	10.44	10.44	10.44	10.44	10.44	10.44	10.561	10.44	10.44	10.44	10.035	10.035	10.156	10.156	10.156	10.156	10.156	9.872	9.872
YGR272C	2.388	2.388	2.802	3.779	4.161	5.329	5.46	5.59	5.72	5.72	6.288	6.288	6.288	6.288	6.288	6.288	6.53	6.945	6.945	6.945	7.187	7.568	7.852	7.852	7.852	8.551	8.793	8.793	9.044	9.537	9.537	9.789	9.789	9.789	9.789	9.789	9.789	9.789	9.789	10.194	10.445	10.445	10.575	10.575	10.859	10.859	10.859	10.859	10.859
YBR171W	11.79	11.79	11.79	11.79	12.195	12.195	12.195	12.195	12.195	12.195	12.195	12.195	12.195	12.326	12.326	12.326	12.326	12.326	12.326	12.326	12.326	12.456	12.456	12.456	12.456	12.456	12.456	12.456	12.456	12.456	12.456	12.456	12.456	12.456	12.456	12.456	12.456	12.456	12.456	12.456	12.172	12.172	12.172	12.172	12.172	12.172	12.172	12.172	12.172
YOL146W	7.317	7.317	7.317	7.317	7.885	7.885	9.203	12.052	12.052	12.052	12.052	12.052	12.052	12.052	12.052	12.052	12.052	12.052	12.052	12.052	12.052	11.637	11.637	11.637	11.637	11.637	11.637	11.637	11.637	12.042	12.173	13.364	13.364	13.364	13.364	13.364	13.364	13.364	13.495	13.374	13.374	13.495	13.495	13.495	13.495	13.495	13.495	13.495	13.374
YGL095C	7.811	7.811	7.406	7.285	6.912	6.912	6.912	6.912	6.912	6.912	6.912	6.912	6.912	6.912	6.912	6.912	6.912	6.912	6.912	6.912	6.498	6.498	6.498	6.498	6.498	6.498	6.498	5.832	5.711	5.711	5.711	5.711	5.711	5.711	5.711	5.711	5.711	5.711	5.711	5.711	5.711	5.711	5.711	5.832	5.832	5.832	5.832	5.832	5.832
YJR069C	9.71	9.961	9.961	9.84	9.84	9.961	9.961	9.961	9.961	9.961	8.9	8.104	8.104	8.104	8.104	8.225	8.095	7.974	7.974	7.853	7.853	7.722	7.722	6.596	7.164	7.993	10.595	10.595	10.595	10.716	12.461	12.461	12.461	12.461	12.461	12.461	12.461	12.461	12.461	12.461	12.461	12.461	12.461	12.582	12.582	12.703	12.703	12.452	11.6
YJR123W	0.121	0.121	0.121	0.121	0.121	0.121	0.121	0.121	0.121	0.121	0.121	0.121	0.121	0.121	0.121	0.121	0.121	0.121	0.121	0.121	0.121	0.121	0.121	0.121	0.121	0.121	0.121	0.121	0.121	0.121	0.121	0.121	0.121	0.121	0	0	0	0	0	0	0	0	0	0	0	0	0	0	0
YEL042W	17.316	17.316	17.316	17.316	17.316	17.316	16.911	16.911	16.911	16.911	16.79	16.79	16.79	16.79	16.79	16.79	16.548	16.548	16.548	16.548	16.548	16.548	16.548	15.575	15.575	15.575	15.184	15.184	14.923	14.793	14.793	14.793	14.793	14.509	14.509	14.509	14.379	14.379	14.379	14.379	14.095	14.095	14.095	13.159	12.493	12.493	12.209	12.079	12.079
YNL277W	0.796	0.796	0.796	0.796	0.796	0.796	0.796	0.796	0.796	0.796	0.796	0.796	0.796	0.666	0.666	0.535	0.535	0.535	0.535	0.535	0.535	0.535	0.535	0.535	0.251	0.251	0.251	0.251	0.251	0.251	0.251	0.251	0.251	0.251	0.251	0.251	0.121	0	0	0.13	0.13	0.13	0.13	0.13	0.13	0.13	0.13	0.13	0.13
YDR043C	5.749	5.749	5.749	5.749	5.749	5.749	5.749	5.749	5.749	5.497	5.628	5.628	5.628	5.628	5.628	5.749	5.749	5.749	5.749	5.879	5.758	5.758	5.758	5.758	5.758	5.758	5.758	5.758	5.758	5.628	5.628	5.628	5.628	5.344	5.213	5.213	5.213	5.213	4.808	4.548	4.417	4.417	4.417	4.417	4.417	4.417	4.417	4.417	3.654
YGL062W	3.845	3.724	3.724	3.724	3.724	3.724	3.724	3.724	3.603	3.603	3.603	3.603	3.068	3.068	2.784	2.281	2.281	2.281	2.281	2.281	2.281	2.281	2.281	1.485	1.113	0.414	0.414	0.414	0.414	0.414	0.414	0.414	0.545	0.545	0.545	0.545	0.545	0.545	0.545	0.545	0.545	0.545	0.545	0.545	0.545	0.545	0.545	0.545	0.545
YFR001W	0	0	0	0	0	0	0	0	0	0	0	0	0	0	0	0	0	0	0	0	0	0	0	0	0	0	0	0	0	0	0	0	0	0	0	0	0	0	0	0	0	0	0	0	0	0	0	0	0
YBR220C	6.405	6.405	6.405	6.405	6.405	6.526	6.526	6.526	6.526	6.526	6.405	6.405	6.405	6.405	6.526	6.526	6.526	6.526	6.526	6.526	6.526	6.526	6.526	6.526	6.526	6.395	6.395	6.395	6.395	6.395	6.395	6.395	6.395	6.395	6.395	6.395	6.395	6.395	5.464	5.464	5.334	5.05	5.05	5.05	4.929	4.687	4.436	4.305	4.305
YNL321W	8.304	8.304	8.304	8.304	8.304	8.304	8.304	8.304	8.304	8.304	8.304	8.304	8.174	8.053	8.053	7.155	7.034	6.671	6.419	6.419	6.289	6.289	6.289	6.289	6.289	6.289	6.289	6.289	6.289	6.289	6.289	6.159	6.159	6.159	6.159	6.159	6.159	5.786	5.656	5.656	5.656	5.656	5.656	5.656	5.656	5.526	5.526	5.526	5.395
YNL159C	11.139	11.26	10.692	10.692	10.934	11.47	11.47	11.6	11.6	11.851	11.851	12.266	12.266	12.266	12.266	11.893	12.177	12.308	12.308	12.308	12.308	12.308	12.308	11.619	11.619	11.335	11.707	13.359	13.359	13.643	13.643	13.764	13.764	13.764	14.3	14.016	13.895	13.895	13.895	13.895	13.895	13.895	14.016	14.146	14.146	14.146	14.146	14.146	14.146
YMR278W	11.181	11.181	11.181	11.181	11.181	11.181	11.181	11.181	11.311	11.311	11.311	11.442	11.735	12.806	12.806	12.936	12.815	12.936	13.462	13.625	13.625	13.625	13.625	13.746	14.412	15.198	15.561	15.561	16.097	15.934	15.934	15.934	15.813	15.813	15.813	15.813	15.934	15.934	15.934	15.934	15.934	15.552	15.836	15.706	15.706	15.706	15.827	15.445	15.575
YGR157W	11.004	11.004	11.004	11.134	11.134	11.134	11.134	11.134	11.134	11.264	11.013	11.013	11.013	10.599	10.184	9.9	9.9	9.9	9.9	9.9	9.9	9.779	9.9	9.9	10.305	10.305	10.184	10.184	9.779	9.779	9.779	9.528	9.812	9.812	9.812	9.812	9.942	9.942	9.942	9.942	10.063	9.779	9.779	9.779	9.495	9.495	9.495	9.495	9.779
YDR138W	7.625	7.625	7.625	7.625	7.625	7.625	7.625	7.504	7.504	7.504	7.504	7.504	7.504	7.504	7.504	7.504	7.504	7.504	7.867	7.867	7.867	7.867	7.746	7.746	7.746	7.462	7.462	7.462	7.462	7.462	7.462	7.746	7.746	7.746	7.746	7.746	7.746	7.746	7.746	7.211	7.211	7.332	7.332	7.332	7.332	7.332	7.332	7.332	7.332
YLL045C	9.035	8.774	8.774	8.895	8.895	8.895	9.146	8.862	8.862	8.862	8.862	8.862	8.862	8.862	8.862	8.862	8.862	8.862	8.862	8.732	8.853	9.104	9.104	9.235	9.235	9.235	9.235	9.235	9.235	9.235	9.235	9.235	9.235	9.235	8.951	8.951	8.951	8.951	8.951	8.951	8.951	8.951	8.951	8.951	8.951	8.83	8.83	8.83	8.83
YJR062C	6.791	6.912	6.912	6.912	6.498	6.368	6.489	6.489	6.489	6.489	6.489	6.489	6.489	6.247	6.247	6.247	6.247	5.711	5.143	4.641	4.408	3.882	4.166	4.166	4.166	4.166	4.166	3.905	3.896	4.147	4.147	4.147	3.984	4.366	4.366	4.366	4.366	4.366	4.366	4.366	4.366	4.65	4.538	4.538	4.78	4.78	4.78	4.78	4.78
YER114C	10.254	10.375	10.78	10.78	11.162	12.07	12.07	12.07	12.191	12.191	12.191	12.312	12.312	12.312	12.312	12.312	12.312	12.312	12.433	12.717	12.847	12.847	12.563	12.563	12.563	12.563	12.563	12.563	12.563	12.563	12.563	12.563	12.563	12.563	12.563	12.563	12.563	12.563	12.563	11.995	11.874	11.874	11.874	11.995	11.995	11.995	11.995	11.995	11.995
YDR144C	6.396	6.396	6.396	6.396	6.396	6.396	6.396	6.396	6.396	6.144	6.144	5.609	5.609	3.728	3.477	3.226	3.226	3.226	3.226	2.569	2.569	2.569	2.569	2.569	2.569	2.569	2.569	2.569	1.783	1.531	1.531	1.531	1.531	1.531	1.531	1.168	0.917	0.382	0.382	0.382	0.382	0.382	0.382	0.382	0.382	0.382	0.382	0.382	0.251
YNL255C	7.694	7.694	7.694	7.694	7.694	7.694	7.694	7.694	7.694	7.694	7.694	7.694	7.694	7.694	7.694	7.694	7.694	7.694	7.825	7.825	7.825	7.825	7.825	7.825	7.825	7.825	7.825	7.704	7.964	7.964	7.964	7.964	7.843	7.843	7.843	7.722	7.722	7.722	7.722	7.722	7.722	7.722	7.722	7.722	7.722	7.722	7.722	7.722	7.722
YDR243C	8.406	8.406	8.406	8.406	8.406	9.151	9.151	9.281	9.281	9.412	9.421	9.421	9.551	9.551	9.551	9.551	9.551	9.551	9.672	9.672	9.672	9.672	9.672	10.077	10.077	10.077	10.077	10.077	10.077	9.956	9.956	9.956	9.956	9.956	10.24	10.24	10.24	10.24	10.11	10.11	10.11	10.11	10.11	10.11	10.11	10.11	10.11	10.11	10.11
YNL183C	13.885	13.885	13.885	14.006	13.722	13.722	13.592	13.592	13.713	13.713	13.308	13.024	12.903	12.489	12.489	12.489	12.773	12.773	12.773	12.773	12.773	12.512	13.08	13.201	13.201	13.201	13.201	13.331	13.168	13.178	13.178	13.178	13.462	13.462	13.462	13.178	13.299	13.299	13.299	13.299	13.299	13.289	13.289	13.159	13.159	12.382	12.261	12.545	12.95
YER053C	3.761	3.761	3.761	3.761	3.347	3.347	3.347	3.347	3.347	3.347	3.347	3.347	3.347	3.347	3.347	3.347	3.216	2.844	2.714	2.309	2.309	2.309	2.309	2.309	2.309	2.048	1.764	1.764	1.764	1.764	1.764	1.764	1.764	1.522	1.522	1.522	1.522	1.522	1.522	1.522	1.271	1.029	1.159	1.159	1.159	0.875	0.875	0.875	0.754
YLR137W	5.12	4.073	3.589	3.589	3.426	3.426	4.608	4.99	4.99	4.99	4.99	5.111	5.111	5.111	5.111	5.372	5.372	6.331	6.2	6.2	6.2	6.573	6.573	6.573	6.573	6.573	6.191	5.646	5.93	6.563	7.82	9.272	9.272	9.272	9.556	9.677	9.677	9.961	10.497	10.497	10.497	10.497	10.497	10.618	10.869	10.869	10.99	10.99	10.99
YJL162C	7.28	7.28	7.28	7.28	7.28	7.28	7.15	7.15	7.15	7.15	7.15	7.15	7.15	7.15	7.029	7.029	7.029	7.029	7.029	7.029	7.029	7.029	7.029	7.029	7.029	7.029	7.029	7.029	7.029	7.029	7.029	6.777	6.656	6.526	6.405	6.405	6.405	6.405	6.405	6.405	6.405	6.405	6.121	6.121	6.121	6.121	4.995	4.864	4.459
YAL002W	2.421	2.421	2.421	2.137	1.732	1.732	1.732	1.601	1.601	1.601	2.137	2.137	2.137	2.137	2.137	2.137	2.137	2.258	2.258	2.5	2.5	2.5	2.5	2.5	2.369	2.369	2.653	2.653	2.784	2.784	2.784	2.784	2.784	2.905	2.905	2.905	3.189	3.189	3.44	3.44	3.44	3.44	3.701	3.943	4.073	4.073	4.073	4.073	4.073
YBR105C	3.277	1.978	1.345	0.535	0.535	0.535	0.535	0.535	0.535	0.535	0.95	0.95	0.95	0.95	0.95	0.95	1.071	1.071	1.071	1.071	1.071	1.071	1.071	1.071	1.071	1.071	0.787	0.787	0.787	0.787	0.787	0.787	0.787	0.787	0.787	0.787	0.787	0.656	0.656	0.656	0.656	0.656	0.656	0.777	0.777	0.777	0.777	0.777	0.777
YIR010W	5.562	5.562	5.562	5.562	5.562	5.562	5.562	5.148	5.553	5.423	5.423	5.786	5.916	7.382	7.382	7.382	7.382	7.513	7.643	7.643	7.643	7.643	7.643	7.643	7.643	7.643	7.401	7.685	7.685	7.685	7.685	7.685	8.099	8.099	8.099	8.099	8.099	7.978	7.978	7.978	7.978	7.978	7.978	7.848	7.727	7.718	8.002	8.374	8.374
YML075C	9.789	10.292	10.292	10.292	10.292	10.292	10.292	10.413	10.413	10.413	10.413	10.413	10.413	10.543	10.543	10.543	10.827	10.697	10.697	10.697	10.697	10.576	10.576	10.576	10.827	10.827	10.827	10.827	10.827	10.827	10.827	10.827	10.827	10.566	10.818	11.069	11.069	11.199	11.33	11.33	11.33	11.33	11.33	11.33	11.581	12.149	12.149	12.149	12.149
YLR442C	9.184	9.305	9.435	10.092	10.092	10.092	10.092	11.302	11.665	11.665	11.665	11.665	11.665	11.665	11.786	11.786	11.786	11.786	11.786	11.916	11.916	12.177	12.177	12.177	12.177	12.177	11.795	11.795	12.079	12.2	12.2	12.484	12.484	12.484	12.484	12.605	12.726	12.726	12.726	12.726	12.726	12.726	12.726	12.726	12.726	12.726	12.968	13.252	13.252
YGL035C	7.354	7.354	7.224	7.224	7.103	7.103	7.103	7.103	7.103	7.103	6.852	6.852	7.243	7.243	7.243	7.243	7.243	7.243	7.243	7.243	7.243	6.991	6.991	6.991	7.112	7.112	7.112	6.861	6.991	7.154	7.285	7.285	7.285	7.415	7.415	7.829	7.699	8.486	8.486	8.486	8.486	8.486	7.559	7.559	7.559	8.095	8.63	8.63	8.63
YGL060W	4.082	4.082	4.454	4.445	4.445	4.445	4.445	4.184	4.184	3.803	3.44	3.44	3.44	3.691	3.942	4.859	5.385	5.385	5.637	6.633	6.754	6.875	6.875	6.875	6.875	6.875	7.28	7.401	7.401	7.685	7.685	7.815	7.815	7.815	7.815	8.099	8.099	8.099	8.099	8.099	8.22	8.634	8.634	8.634	8.765	8.886	9.533	9.533	9.533
YKL081W	0.121	0.121	0.121	0.121	0.121	0.121	0.121	0.121	0.121	0.121	0	0	0	0	0	0	0	0	0	0	0	0	0	0	0	0	0	0	0	0	0	0	0	0	0	0	0	0	0	0	0	0	0	0	0	0	0	0.121	0.121
YOR022C	12.112	11.544	11.544	11.665	11.665	11.665	11.665	11.665	11.534	11.665	11.544	11.665	11.423	11.553	11.05	11.413	11.413	11.413	11.292	11.413	11.697	11.697	11.697	11.697	11.697	10.799	10.231	10.515	10.878	10.757	11.008	11.162	11.162	11.939	12.223	12.749	12.749	12.749	12.749	12.87	11.893	11.893	11.893	11.893	11.893	11.893	11.893	11.893	11.893
YOR183W	5.549	5.549	5.265	4.203	4.082	4.082	4.082	4.082	4.082	4.082	4.082	4.082	4.082	4.082	3.57	3.57	3.57	3.44	3.44	3.44	3.44	3.058	2.653	1.988	1.988	1.988	1.988	1.988	1.988	1.988	1.988	1.988	1.988	1.988	1.573	1.452	1.452	1.452	1.452	1.331	1.331	1.331	1.331	1.331	1.331	1.331	1.201	1.201	1.201
YLR333C	8.02	8.02	8.02	8.02	8.151	7.867	7.867	7.867	7.867	7.625	7.625	7.625	7.625	7.625	7.625	7.625	7.625	7.625	7.876	7.876	7.876	7.876	7.876	7.876	7.876	7.876	7.592	7.592	7.592	7.592	7.592	7.592	7.592	7.592	7.592	7.592	7.592	7.592	7.308	7.308	7.308	7.308	7.308	7.308	7.308	6.805	6	5.758	6.163
YBR261C	14.388	14.388	14.388	14.388	14.388	14.388	14.388	14.388	14.388	14.388	14.388	14.388	14.258	14.258	14.258	14.379	13.974	13.974	13.974	13.974	13.974	13.974	13.974	13.974	13.448	12.913	12.913	12.913	12.913	12.913	12.913	12.913	12.629	12.629	11.265	11.265	10.981	10.203	9.71	9.71	9.589	9.719	9.719	9.719	9.719	9.096	8.975	8.975	8.975
YBL021C	10.329	10.329	10.329	10.329	10.329	10.329	10.329	10.571	10.944	11.47	11.47	11.47	11.47	11.47	11.47	11.47	11.73	11.73	11.861	11.861	12.266	12.266	12.266	12.266	12.266	12.266	12.266	12.266	12.55	12.55	12.55	12.55	12.792	12.792	12.792	12.792	12.792	12.792	12.792	12.792	12.792	12.913	12.913	12.913	12.913	12.913	12.913	12.913	12.913
YDL082W	0.284	0.284	0.405	0.689	0.689	0.689	0.689	0.689	0.689	0.689	0.689	0.81	1.061	3.063	3.063	3.063	3.063	3.063	3.063	3.063	3.063	3.063	3.063	3.063	3.063	3.063	3.063	3.063	3.063	3.063	3.063	3.063	3.063	3.063	3.063	3.063	3.063	3.063	3.063	3.063	3.063	3.063	3.063	3.063	3.063	3.063	3.063	3.063	3.184
YBR059C	5.502	5.348	4.603	4.352	4.022	3.891	3.891	3.77	3.486	3.365	3.365	3.486	3.202	3.202	2.69	2.318	2.188	2.188	2.318	2.863	2.863	2.863	2.863	2.863	2.984	2.853	2.853	2.974	2.974	3.105	3.356	3.356	3.761	4.538	5.292	5.292	5.292	5.413	5.413	5.544	5.665	5.665	5.916	5.916	6.2	6.2	6.2	6.2	6.451
YMR297W	0.382	0.382	0.382	0.382	0.763	0.763	0.763	0.763	0.763	0.763	0.763	1.42	1.541	2.653	2.653	2.653	2.653	2.653	2.905	2.905	2.905	3.603	3.603	3.603	3.603	3.603	3.603	3.724	3.724	3.845	3.966	3.966	3.966	3.966	4.096	4.348	4.469	4.711	5.246	5.246	5.53	5.53	5.944	5.944	6.186	6.186	6.307	6.307	6.307
YJL129C	14.365	14.365	14.365	14.365	14.365	14.365	14.9	14.9	15.021	15.021	15.021	15.021	14.891	14.891	14.891	14.891	14.891	14.891	14.891	14.891	14.891	14.891	14.891	14.891	14.891	14.891	14.76	14.76	14.76	14.76	14.76	14.639	14.639	14.639	14.639	14.639	14.639	14.639	14.639	14.639	14.639	14.639	14.639	14.355	14.355	14.071	13.95	13.95	13.95
YAL042W	10.054	9.933	9.933	10.883	11.004	11.376	11.376	11.376	11.376	11.376	11.376	11.376	11.376	11.376	11.092	11.092	10.85	10.85	10.971	10.971	10.841	10.841	10.841	10.841	10.841	10.841	10.841	11.409	11.409	11.409	11.409	11.409	11.409	11.409	11.409	11.409	11.409	11.409	11.409	11.409	11.409	11.409	11.409	11.409	11.409	11.409	11.409	11.409	11.409
YCR048W	17.577	17.577	17.577	17.577	17.577	17.577	17.577	17.577	17.577	17.577	17.577	17.577	17.577	17.577	17.577	17.577	17.577	17.577	17.577	17.577	17.991	17.991	17.991	17.991	17.991	17.991	17.991	17.991	17.991	17.991	17.991	17.991	17.991	17.991	17.586	17.586	17.586	17.586	17.586	17.181	17.181	17.181	17.181	17.181	17.181	17.465	17.335	17.335	17.335
YPL255W	0.777	0.777	0.777	0.777	0.777	0.777	0.777	0.777	0.777	0.777	0.777	0.777	0.777	0.777	0.777	0.777	0.777	0.777	0.777	0.777	0.777	0.777	0.656	1.178	1.178	1.178	1.178	1.178	1.178	1.178	1.178	1.308	1.308	1.308	1.438	1.438	1.932	1.932	1.932	1.932	2.053	1.899	1.899	1.899	2.839	2.839	2.839	2.839	2.839
YOR278W	0.796	0.796	0.796	0.796	0.926	0.926	0.926	0.926	1.057	1.057	1.057	1.341	1.341	1.341	1.341	1.755	1.755	1.755	2.039	2.039	2.039	2.039	2.574	2.705	2.705	2.705	2.705	2.705	2.705	2.705	2.705	2.705	2.705	2.705	2.705	2.705	2.705	2.705	2.705	2.705	2.705	3.491	3.361	3.361	3.766	4.301	4.976	5.358	5.358
YPR143W	14.867	14.616	14.616	14.616	14.616	14.9	14.9	14.9	14.9	14.9	14.9	15.053	15.053	15.053	15.337	15.337	15.337	15.337	15.337	15.337	15.337	15.337	15.337	15.337	15.337	15.337	15.337	15.337	15.337	15.337	15.337	15.337	15.337	15.337	15.337	15.337	15.337	15.337	15.337	15.337	15.337	15.337	15.337	15.337	15.337	15.337	15.337	15.337	15.337
YKL006C-A	4.897	5.441	5.441	5.441	5.441	5.441	5.441	5.441	5.441	5.441	5.167	5.167	5.167	5.167	5.167	5.167	5.036	5.036	5.036	5.036	5.036	5.036	5.036	4.762	4.762	4.892	4.892	4.762	4.762	4.762	4.762	4.762	4.762	4.762	4.762	4.883	4.762	4.52	4.52	4.399	4.399	4.683	4.31	4.31	4.976	5.088	5.088	5.088	5.088
YLL028W	0.95	0.95	0.95	0.95	0.95	0.95	0.95	0.95	0.95	0.95	0.95	0.95	0.95	0.95	0.95	0.829	0.829	0.829	0.829	0.829	0.829	0.829	0.829	0.829	0.829	0.829	0.829	0.829	0.829	0.829	0.829	0.545	0.545	0.545	0.545	0.545	0.545	0.545	0.666	0.666	0.666	0.666	0.666	0.666	0.666	0.666	0.666	0.666	0.666
YDR473C	2.76	2.881	3.296	3.296	3.296	3.296	3.417	3.417	3.547	3.547	3.677	3.002	2.588	2.467	2.467	2.588	2.588	2.709	2.709	2.83	2.951	2.7	2.7	2.7	2.7	2.984	3.114	3.365	4.129	4.129	4.259	4.389	4.389	4.389	4.51	4.51	4.771	4.748	4.748	4.748	4.748	4.748	4.748	4.748	4.748	4.748	4.748	4.748	4.748
YGL025C	5.339	5.339	5.218	4.934	5.754	5.884	5.884	6.145	6.387	6.387	6.387	5.972	5.972	6.103	6.224	6.484	9.817	9.817	9.817	9.817	9.817	9.817	9.938	10.059	10.059	10.32	11.009	11.009	11.009	11.009	11.009	11.009	11.009	10.441	10.441	10.441	10.441	10.571	10.441	10.441	10.441	10.441	10.562	11.064	11.185	11.185	11.306	12.628	12.759
YPR008W	1.201	1.201	1.201	1.201	1.452	1.452	2.02	2.02	2.02	2.02	1.89	1.89	1.89	1.89	1.89	1.89	1.89	1.89	1.89	1.89	1.89	1.89	1.89	1.89	1.89	1.89	1.89	1.89	1.89	1.89	1.89	2.011	2.011	2.011	2.011	2.011	2.011	2.011	1.727	1.727	1.727	1.727	1.727	1.727	1.727	1.727	1.727	1.727	1.727
YPL145C	7.541	7.541	7.541	7.541	7.541	7.541	7.541	7.541	7.541	7.541	7.541	7.541	7.541	7.541	7.541	7.541	7.541	7.541	7.541	7.541	7.541	7.541	6.805	6.684	6.684	6.684	6.684	6.684	6.684	6.684	6.4	6.4	6.4	6.4	6.4	6.4	6.4	6.4	6.158	6.158	6.158	5.907	5.786	5.656	5.656	5.656	5.656	5.241	5.12
YMR163C	5.111	5.111	5.111	4.827	4.827	4.413	3.998	3.496	3.375	3.375	3.375	3.123	2.467	2.337	2.337	2.206	2.085	2.085	2.085	1.801	1.922	1.922	1.922	1.922	1.922	1.922	1.275	1.275	1.275	1.275	1.275	1.308	1.429	1.429	1.429	1.429	1.429	1.559	1.559	1.559	1.68	1.68	1.68	1.68	1.68	1.68	1.68	1.68	1.68
YBR141C	15.087	15.087	15.217	15.347	16.083	16.083	16.083	16.497	16.497	16.497	16.497	16.497	16.497	16.497	16.618	16.609	16.609	16.609	16.739	16.739	16.739	16.739	17.232	17.363	17.363	17.484	17.484	17.484	17.484	17.484	17.484	17.484	17.484	17.484	17.484	17.484	17.484	17.484	17.735	17.735	17.735	17.735	17.735	17.735	17.735	17.735	17.735	17.735	17.735
YGR095C	9.025	9.025	9.025	9.146	9.146	9.146	8.886	8.471	8.471	8.471	8.341	8.886	9.528	9.658	9.658	9.779	10.608	10.608	10.608	10.608	10.608	10.892	11.013	11.013	11.013	11.013	11.013	11.013	11.013	11.013	11.013	11.013	11.013	11.143	11.427	11.427	11.427	11.427	11.427	11.427	11.427	11.427	11.427	11.427	11.306	11.306	11.306	11.306	11.437
YOR221C	6.968	6.968	7.252	8.588	8.588	8.588	8.588	8.588	8.588	8.588	8.588	8.588	8.304	8.448	8.448	8.448	8.327	8.327	8.974	9.105	9.105	9.235	9.235	9.235	9.235	9.235	9.235	9.235	9.235	9.365	9.738	9.738	9.738	9.989	9.989	9.989	9.989	9.989	10.11	9.98	9.98	9.98	9.98	9.98	10.101	10.385	10.385	10.385	10.385
YKR086W	6.498	6.214	6.726	6.726	6.726	6.726	6.856	6.856	6.856	6.856	6.856	6.354	6.996	11.325	11.325	12.177	12.177	12.177	12.177	12.177	12.801	12.801	13.741	14.244	14.244	15.556	15.556	15.556	15.687	15.687	15.947	15.947	15.947	15.947	16.562	17.218	16.934	16.934	16.934	16.934	16.934	16.813	16.943	17.074	17.074	17.074	17.358	17.358	17.358
YGL136C	0.251	0.251	0.251	0.251	0.251	0.251	0.251	0.251	0.251	0.251	0.372	0.372	0.372	0.372	0.372	0.372	0.372	0.372	0.372	0.372	0.372	0.372	0.372	0.372	0.493	0.493	0.493	0.493	0.493	0.493	0.493	0.493	0.493	0.493	0.493	0.493	0.493	0.493	0.493	0.493	0.493	0.493	0.493	0.493	0.493	0.875	0.875	0.875	0.875
YOL108C	8.751	8.751	8.751	8.062	8.947	9.864	9.58	9.71	9.71	9.71	9.994	9.994	9.994	9.994	9.994	10.124	10.385	10.385	10.385	10.515	10.515	10.515	10.515	10.483	10.888	11.162	11.162	11.283	11.162	11.162	11.162	11.162	11.283	11.283	11.283	11.283	11.283	11.283	11.283	11.283	11.153	11.153	11.437	11.437	11.437	11.437	11.437	11.437	11.558
YPR085C	4.152	4.152	4.152	4.152	4.022	4.306	4.697	5.199	5.814	12.223	12.223	12.628	12.507	12.507	12.507	12.377	12.921	13.778	13.778	14.183	16.305	16.305	16.435	16.435	16.556	16.296	17.203	17.203	17.203	17.203	17.334	17.213	17.213	17.497	17.497	17.497	17.497	17.781	18.414	18.544	18.544	18.544	18.544	18.544	18.674	18.674	18.674	18.926	18.926
YGR239C	2.406	2.406	2.285	2.034	2.034	2.034	2.034	2.155	2.155	2.155	2.155	2.155	2.155	2.276	1.871	1.75	1.75	1.88	1.88	1.88	1.88	1.88	1.88	2.164	2.811	2.811	2.811	2.932	2.932	2.932	2.932	2.811	2.811	2.811	2.811	2.811	2.811	2.811	2.811	2.811	2.811	2.811	2.811	3.095	3.095	3.095	3.095	3.095	3.095
YLR206W	1.676	1.676	1.676	1.676	1.676	1.545	1.545	1.545	1.545	1.545	1.545	1.545	1.676	1.676	1.676	1.676	1.676	1.676	1.676	1.676	1.555	1.555	1.555	1.555	1.555	1.555	1.969	2.253	2.253	2.253	2.253	2.253	2.253	2.253	2.253	2.253	2.658	2.942	2.942	3.063	3.063	3.063	3.063	3.347	3.347	3.347	3.347	3.831	3.831
YJL193W	9.315	9.315	9.599	10.376	10.506	10.79	11.042	11.042	11.042	11.172	11.172	11.172	11.172	11.172	11.172	11.172	11.172	11.172	11.172	11.172	11.172	11.172	11.172	11.172	10.921	10.921	10.637	10.483	10.483	10.483	10.483	10.767	10.767	10.767	10.767	10.078	10.078	10.078	10.078	10.078	9.696	9.575	9.445	9.445	9.324	9.324	9.324	9.445	9.696
YDL085C-A	8.733	8.733	8.733	7.937	7.522	7.937	8.058	8.058	8.058	8.463	9.249	9.38	9.38	9.38	9.38	9.631	9.631	9.631	10.036	10.036	10.036	10.036	10.036	10.036	10.036	10.036	10.045	9.924	9.924	9.924	9.64	9.64	9.631	9.631	9.631	9.631	9.631	9.51	9.51	9.51	9.51	9.38	9.38	9.51	9.51	9.761	9.761	9.761	9.631
YKL003C	3.142	3.393	3.393	3.393	3.393	3.775	3.645	3.929	5.562	5.562	5.562	5.814	5.814	5.814	5.935	5.935	5.935	6.056	6.177	6.428	6.428	6.679	6.679	6.679	6.679	7.094	7.717	7.717	7.717	7.596	7.596	7.466	7.466	7.587	7.587	7.829	7.829	7.829	7.829	7.829	7.829	7.829	7.829	7.829	7.829	7.829	7.829	7.829	7.829
YHR186C	10.208	10.208	10.72	10.72	10.72	10.72	10.72	10.72	10.72	10.72	10.72	10.72	10.72	10.72	10.72	10.72	10.72	10.841	10.841	10.841	10.841	10.841	11.102	11.102	11.102	11.102	11.102	11.102	11.102	10.818	10.818	10.818	10.818	11.102	11.102	11.353	11.483	11.767	11.888	11.888	11.888	11.888	11.888	11.888	11.888	11.888	11.888	11.888	11.888
YKL011C	7.113	7.113	7.113	6.852	6.852	6.196	5.912	5.902	5.902	5.902	6.591	6.591	6.591	6.591	6.591	6.591	6.591	6.461	6.461	6.461	6.34	6.34	6.34	6.34	6.34	6.34	6.34	6.47	6.47	6.186	5.805	5.805	5.805	5.805	5.642	5.642	5.642	5.642	5.521	5.521	5.521	5.521	4.506	4.376	4.618	4.618	4.618	4.618	4.618
YHR122W	7.457	7.336	7.336	7.336	7.466	7.466	7.587	7.578	7.457	7.708	7.164	7.294	7.424	7.555	7.555	6.922	6.922	6.922	6.498	6.498	6.498	6.498	6.498	5.963	6.084	7.559	7.429	7.55	7.55	7.42	7.42	7.662	7.28	7.159	7.159	6.908	7.28	7.28	7.662	7.662	7.662	7.662	7.662	7.662	7.662	7.662	7.662	7.345	7.345
YHR121W	11.172	11.172	11.172	11.172	11.172	11.172	11.172	11.172	11.172	11.041	11.041	11.172	11.172	11.172	11.172	11.172	11.172	11.172	11.432	12.21	12.21	12.21	12.21	12.079	12.321	12.573	12.452	12.452	12.582	12.582	12.582	12.298	12.298	12.298	12.298	12.298	12.298	12.298	12.298	12.298	12.298	12.298	12.298	12.298	12.298	12.014	12.014	12.014	12.014
YDR295C	11.572	11.572	11.572	11.572	11.572	11.572	11.572	11.572	11.572	11.572	11.572	11.572	11.572	11.441	11.311	11.311	11.311	11.311	11.311	11.311	11.311	11.311	11.311	11.311	11.311	11.311	11.311	11.311	11.311	11.311	11.311	11.311	11.311	11.311	11.311	11.311	11.311	11.311	11.311	11.311	11.181	11.181	10.413	9.929	9.929	9.808	9.808	9.808	9.677
YOR320C	5.669	5.669	5.669	5.669	5.669	5.911	6.949	6.949	6.949	6.949	6.949	6.949	6.949	6.949	7.112	7.112	7.243	6.959	6.959	6.959	6.959	7.219	7.219	7.35	7.48	7.48	7.741	7.741	7.741	7.741	7.741	7.741	7.741	7.741	7.741	7.741	7.862	8.113	8.364	8.364	8.485	8.485	8.485	8.485	8.606	8.606	8.606	8.727	8.718
YML064C	0.121	0.121	0.121	0.121	0.121	0.121	0.121	0	0	0	0	0	0	0	0	0	0	0	0	0	0	0	0	0	0	0	0	0	0	0	0	0	0.121	0.121	0.121	0.121	0.121	0.121	0.121	0.121	0.121	0.121	0.121	0.121	0.121	0.121	0.121	0.121	0.242
YDR140W	5.786	5.786	5.786	5.786	5.502	5.469	5.469	5.59	5.59	5.469	5.339	5.227	5.097	5.097	5.097	5.227	5.227	5.227	5.227	5.227	5.348	5.348	5.348	5.348	5.348	5.851	5.851	5.851	5.851	5.851	5.851	5.851	5.851	5.851	5.851	5.851	5.73	5.851	5.851	5.851	5.981	6.223	6.223	6.223	6.223	6.223	6.223	6.102	6.102
YKR026C	4.241	4.241	4.241	4.362	4.362	4.362	4.362	4.362	4.646	4.646	4.897	4.897	4.897	4.897	4.897	5.027	5.027	5.027	5.027	5.027	5.027	5.027	5.027	5.027	5.027	5.027	5.027	5.027	5.027	5.269	5.39	5.511	5.511	5.511	5.763	5.893	5.893	5.893	5.893	5.893	5.893	6.135	6.135	6.135	6.135	6.135	6.135	6.396	6.275
YPR009W	10.087	10.371	10.371	10.371	10.371	10.371	9.966	9.966	9.966	9.966	9.966	9.966	9.966	10.241	10.11	10.394	10.394	10.152	10.022	10.022	10.022	10.022	10.022	9.901	9.901	8.849	8.565	8.402	8.686	8.686	8.686	8.84	8.84	8.709	8.709	8.709	8.709	8.709	8.709	8.709	8.579	8.337	8.076	8.076	8.076	8.197	8.188	8.197	8.588
YHL017W	5.609	5.609	5.609	5.609	5.609	4.883	4.008	4.008	5.2	7.159	7.159	7.159	7.159	7.159	7.159	6.47	6.349	6.349	6.349	6.349	6.47	7.136	7.006	7.006	7.006	7.006	7.006	7.006	8.514	8.635	8.635	9.249	9.719	9.719	10.124	10.124	10.124	10.124	10.124	10.124	9.994	9.994	9.994	10.124	10.134	10.264	10.385	10.515	10.734
YLL032C	14.649	14.649	14.649	14.649	14.649	15.589	15.589	15.589	15.589	15.589	15.589	15.71	15.71	15.71	15.71	15.71	15.71	15.71	15.71	15.71	15.71	15.71	15.71	15.71	15.71	15.71	15.71	15.71	15.71	15.58	15.58	15.58	15.449	15.449	15.449	15.449	15.449	15.449	15.328	15.328	15.328	15.198	15.198	14.937	14.816	14.816	14.816	14.248	14.248
YNL214W	9.682	9.561	9.561	9.561	9.44	9.44	9.44	9.44	9.189	9.189	9.189	9.189	9.189	9.189	6.577	5.223	5.223	5.223	5.223	5.223	5.223	4.711	3.389	3.137	4.427	5.483	5.898	5.898	6.642	6.642	6.763	7.154	7.154	7.154	7.69	7.69	7.82	8.77	9.417	11.176	11.307	11.307	11.94	11.94	11.94	11.94	11.94	11.94	11.94
YPL019C	5.767	5.767	5.767	5.767	4.939	4.818	4.697	4.697	3.626	3.384	3.635	3.756	3.756	3.756	3.756	3.756	3.756	3.756	3.756	3.756	3.626	3.626	3.617	4.273	4.645	5.823	5.823	5.823	5.823	5.823	5.823	5.823	5.823	6.084	6.749	7.001	7.131	7.131	7.131	7.131	7.131	7.131	7.252	7.252	7.252	7.252	7.122	6.991	6.87
YDR091C	7.778	7.778	7.778	7.778	7.657	7.657	7.536	7.033	7.033	6.749	6.749	6.749	6.749	6.749	6.377	6.377	6.377	6.377	6.377	6.004	5.753	5.753	5.492	5.492	5.492	5.492	5.492	3.807	3.011	3.011	2.881	2.881	2.881	2.881	2.881	2.509	1.229	1.108	0.866	0.745	0.745	0.745	0.484	0.484	0.363	0.363	0.363	0.363	0.363
YGL049C	10.227	10.129	10.129	10.129	10.129	10.129	10.129	10.129	10.259	10.259	10.259	10.38	10.25	10.38	10.227	11.274	11.274	11.274	11.395	11.395	11.395	11.395	11.395	11.395	11.777	11.907	11.907	12.158	12.158	12.279	12.279	12.279	12.41	12.41	12.41	12.41	12.41	12.126	12.247	12.247	12.247	12.256	12.377	12.377	12.377	12.377	12.135	12.135	12.549
YGR109C	1.652	1.783	2.067	2.197	2.318	2.974	2.974	2.974	2.974	2.974	2.974	2.974	2.974	2.974	2.974	2.974	2.974	2.974	2.974	2.974	2.974	3.105	3.105	3.631	3.891	3.891	3.891	3.891	3.891	3.891	3.891	3.77	3.891	4.012	4.678	4.678	4.678	4.678	4.678	4.678	4.678	4.799	4.799	4.929	4.929	4.929	4.929	4.929	4.929
YBR129C	14.626	14.626	14.626	14.626	14.626	14.626	14.626	14.626	14.626	14.626	14.942	15.305	15.305	15.305	15.305	15.175	15.175	15.175	15.459	15.459	15.459	15.459	15.459	15.459	15.459	15.338	15.338	15.338	15.208	15.087	15.338	15.338	15.338	15.338	15.338	15.338	15.338	15.468	15.468	15.468	15.468	15.468	15.468	15.468	15.468	15.347	15.347	15.347	15.347
YOR168W	9.724	9.724	9.724	9.724	9.724	9.603	9.603	9.603	9.603	9.482	9.482	9.361	9.361	9.231	9.231	9.515	9.645	9.645	9.645	9.645	9.645	9.808	9.645	9.645	9.645	9.645	9.645	9.645	9.645	9.645	9.775	9.775	10.32	10.32	10.32	10.32	10.32	9.794	9.51	9.51	9.51	9.51	9.51	9.51	9.51	9.356	9.356	9.356	9.356
YDR073W	1.061	1.061	1.061	1.322	1.322	1.322	1.322	1.322	1.322	1.322	1.322	1.322	1.322	1.322	1.322	1.322	1.322	1.322	1.322	1.322	1.322	1.322	1.322	1.322	1.322	1.322	1.322	1.322	1.322	1.322	1.322	1.322	1.322	1.322	1.322	1.322	1.322	1.322	1.322	1.201	1.201	1.201	1.201	1.201	1.192	1.192	1.192	1.192	1.192
YPR047W	9.361	8.202	8.202	8.202	8.202	8.202	8.202	7.406	7.406	7.406	7.406	5.758	4.948	4.948	4.827	4.697	4.948	4.948	5.069	5.069	5.069	5.069	5.19	5.19	5.19	5.19	4.93	4.93	5.311	5.726	5.442	5.684	5.814	5.814	5.814	5.4	5.4	4.785	4.315	3.901	3.901	4.315	4.315	4.436	4.799	5.465	5.465	5.465	5.465
YDR121W	8.164	8.164	8.164	8.164	8.164	8.285	8.285	8.285	8.285	8.416	8.416	8.416	8.416	8.416	8.416	8.416	8.416	8.416	8.285	8.406	8.406	8.909	8.909	8.909	8.909	8.909	8.909	8.909	8.909	8.909	8.909	8.909	8.909	8.909	8.909	8.909	8.909	8.779	8.779	8.779	8.779	8.779	8.779	8.779	8.779	8.779	8.779	8.779	8.779
YDL153C	9.915	9.915	9.915	9.915	9.915	9.924	10.469	10.981	10.981	11.102	11.102	11.223	12.284	12.414	12.414	12.414	12.535	13.718	13.718	13.718	13.718	13.718	13.718	13.718	13.718	13.718	13.718	13.718	13.718	13.718	13.718	13.718	13.718	13.718	13.718	13.718	13.718	13.718	13.718	13.718	13.718	13.718	13.718	13.718	13.718	13.718	13.718	13.718	13.718
YJL201W	11.749	11.749	11.749	11.497	11.367	11.488	11.488	11.488	11.763	11.642	11.642	11.763	11.642	11.116	10.701	10.329	10.329	10.329	10.45	10.995	12.303	12.303	12.587	12.587	12.587	12.587	12.587	12.838	12.838	12.838	12.838	12.838	12.554	12.293	12.172	12.172	12.172	12.172	12.172	12.172	12.172	12.414	12.414	12.414	12.414	12.414	12.414	12.293	12.424
YOR079C	4.696	4.575	4.575	4.203	4.082	4.082	4.082	3.961	4.082	4.333	4.333	4.333	4.333	4.212	4.212	4.212	4.212	3.928	3.928	3.807	3.807	3.807	3.807	3.807	4.059	4.059	4.059	4.059	3.928	3.928	4.059	4.31	4.594	4.594	4.724	4.845	4.845	4.724	4.724	4.724	4.855	4.855	4.855	4.715	4.715	4.836	4.836	4.836	4.552
YJR090C	19.615	19.899	19.899	19.899	20.141	20.141	20.141	20.011	20.011	20.001	20.001	20.001	19.871	19.336	19.336	19.094	19.094	19.094	19.094	19.094	19.094	19.094	19.094	19.094	19.094	19.094	18.973	18.973	18.973	18.973	18.973	18.973	19.103	19.103	19.103	19.103	19.103	19.103	19.103	19.103	19.103	19.103	19.103	19.103	19.103	18.698	18.284	18.032	18.032
YOR037W	10.571	10.199	10.32	10.715	10.715	10.715	10.715	10.715	10.715	10.715	9.626	9.365	9.235	9.114	8.853	8.602	8.723	8.448	8.709	8.839	8.839	9.375	9.133	9.263	9.263	9.547	9.417	9.417	9.133	9.133	9.123	10.054	10.273	10.273	10.273	10.273	10.273	10.152	10.152	10.315	10.59	11.637	11.637	11.637	11.637	11.637	11.637	11.637	11.767
YKL038W	8.896	8.896	8.896	8.896	8.896	8.896	8.896	9.18	9.18	9.18	9.059	8.928	8.928	8.928	8.928	8.654	8.784	8.784	8.784	8.784	8.905	8.905	8.775	8.905	8.905	8.905	8.905	8.905	8.905	8.905	8.905	8.905	8.775	8.775	8.239	8.118	7.713	7.429	7.429	7.429	7.429	7.429	7.429	7.429	7.429	7.429	7.56	7.439	7.439
YHR189W	6.675	6.535	7.159	7.159	7.159	7.029	6.81	6.81	6.931	7.15	8.374	8.658	8.658	8.942	8.942	8.942	8.942	9.072	9.324	9.324	9.454	9.454	9.454	9.454	9.454	9.575	9.445	9.445	9.445	9.445	9.072	9.454	9.454	9.454	9.454	9.454	9.454	9.454	9.738	10.008	10.008	10.259	10.259	10.259	10.259	10.129	10.129	10.129	10.492
YML058W	8.583	8.583	8.583	8.583	8.583	8.583	8.583	8.583	8.583	8.583	8.583	8.583	8.583	8.583	8.583	8.583	8.583	8.583	8.583	8.583	8.583	8.341	8.211	8.211	8.211	8.211	8.211	8.211	8.211	7.96	7.829	7.829	7.829	7.829	7.829	7.545	7.545	7.545	7.545	7.545	7.545	7.424	7.424	7.424	7.424	7.424	7.424	7.424	7.424
YMR035W	14.016	14.016	14.146	14.276	14.276	14.276	14.276	14.276	14.276	14.146	14.267	14.267	14.267	14.267	14.267	14.267	14.388	14.388	14.793	14.793	14.793	14.663	14.663	14.272	14.118	14.239	14.239	14.239	14.653	14.532	14.532	14.532	14.816	14.816	14.816	14.816	14.816	14.816	14.686	14.565	14.565	14.565	14.565	14.565	14.565	14.565	14.565	14.565	14.444
YCL049C	7.331	7.713	7.713	7.997	7.997	7.997	7.876	8.16	8.937	8.816	8.816	8.816	8.946	8.946	8.946	8.946	8.946	8.946	8.946	8.946	8.946	8.946	8.946	8.946	9.482	9.766	9.766	9.766	9.766	9.645	9.905	10.278	10.278	10.278	10.278	10.278	10.399	10.399	10.399	10.399	10.52	11.046	11.418	11.548	11.548	11.548	11.8	12.819	12.819
YGR003W	8.328	8.458	8.458	8.458	8.588	8.588	8.588	8.588	8.849	8.598	8.598	8.728	8.858	9.24	9.906	9.906	9.906	10.036	10.036	10.036	10.166	10.045	10.045	10.329	10.329	10.329	10.329	10.329	10.329	10.329	10.329	10.329	10.329	10.329	10.329	10.329	10.329	10.329	10.329	10.329	10.329	10.045	10.166	10.166	10.166	10.166	9.468	9.468	9.338
YKL067W	1.941	2.071	2.071	2.071	2.202	2.202	2.946	3.328	4.026	4.026	4.026	4.026	4.026	4.026	4.026	4.026	4.794	4.794	4.794	4.925	4.925	5.209	5.209	5.209	5.339	5.339	5.339	5.339	5.339	5.339	5.339	5.339	5.339	5.339	5.59	5.59	5.59	5.59	5.59	5.46	5.46	5.46	5.711	5.711	5.711	5.711	5.711	5.711	5.711
YDR059C	7.024	7.024	7.024	7.024	7.024	7.024	7.024	7.024	6.903	6.531	6.41	6.41	6.41	6.41	6.41	6.4	6.4	6.4	6.4	5.995	6.116	6.116	6.116	6.116	6.116	6.116	4.776	3.859	3.193	3.477	3.598	3.598	3.598	3.598	3.728	4.701	4.701	4.701	4.571	4.571	4.571	4.571	4.571	4.571	4.813	4.813	5.097	4.725	4.725
YAL033W	9.208	9.208	9.208	9.208	9.077	8.663	8.663	8.663	8.663	8.663	9.045	8.095	8.216	8.216	8.216	7.583	7.583	7.299	7.299	7.299	7.299	7.169	7.453	7.453	7.453	7.453	7.988	7.611	7.36	7.36	7.36	7.36	7.36	7.36	7.36	7.36	7.36	7.36	7.239	7.239	7.239	7.239	7.239	7.239	6.671	6.68	5.982	5.982	5.982
YLR227C	3.137	3.258	3.379	3.379	3.379	3.379	3.379	3.379	3.379	3.379	3.379	3.379	2.811	2.681	2.551	2.299	2.541	2.541	2.541	2.541	2.541	2.42	2.136	1.773	1.773	1.773	1.773	1.894	2.015	2.42	2.42	2.541	2.541	2.541	2.532	2.532	2.532	2.532	2.662	3.035	3.677	3.798	4.049	4.049	4.049	4.049	4.464	4.464	4.464
YCR067C	1.047	1.047	1.047	1.047	1.047	1.047	1.047	1.047	1.047	1.047	1.047	1.047	1.047	1.047	1.047	1.047	1.047	1.047	1.047	1.047	1.047	1.047	1.047	1.047	0.917	0.917	0.917	0.917	0.917	0.917	0.796	0.917	0.917	0.917	1.038	1.038	1.038	1.159	1.159	1.159	1.159	1.159	1.159	1.159	1.159	1.159	1.159	1.159	1.159
YPL038W	7.773	7.773	7.773	6.726	6.158	6.167	5.423	6.363	6.363	6.875	6.754	7.168	7.168	7.168	6.763	7.331	6.968	6.968	6.968	6.968	7.252	6.433	6.694	6.694	6.694	6.694	6.694	6.694	6.694	6.694	6.694	6.694	6.824	6.452	6.945	6.945	6.945	7.611	7.862	7.862	7.862	7.862	7.741	7.62	8.737	8.858	8.728	8.728	9.012
YKR004C	13.006	13.006	13.006	13.006	12.745	12.745	12.494	12.494	12.494	12.494	12.736	12.736	12.736	12.736	12.736	12.736	12.736	12.736	12.736	12.736	13.02	13.02	12.899	12.899	12.615	12.233	11.982	11.982	11.698	11.698	11.698	11.698	11.698	11.698	11.414	11.13	11.26	11.381	10.846	10.692	10.692	10.692	10.692	10.692	10.571	10.571	10.287	10.157	10.157
YHR107C	7.62	9.882	9.882	9.882	9.882	10.013	10.013	10.013	10.013	9.729	9.729	9.729	9.729	9.445	9.445	9.445	9.445	9.445	9.445	9.575	9.575	9.826	9.826	9.826	9.947	9.947	9.947	9.947	9.947	9.947	9.947	9.947	9.947	9.947	10.31	10.31	10.31	10.31	10.431	10.431	10.431	10.431	10.431	10.431	10.552	10.552	10.552	10.552	10.552
YNL325C	0.251	0.251	0.251	0.251	0.251	0.251	0.251	0.251	0.13	0.13	0.13	0.13	0.13	0.13	0.13	0.13	0	0	0	0	0	0	0	0	0	0	0	0	0	0	0	0	0	0	0	0	0	0	0	0	0	0	0	0	0	0	0.414	0.535	0.535
YCR017C	2.746	2.746	2.746	2.616	2.616	2.616	2.616	2.616	2.616	2.616	2.234	2.104	2.104	2.234	2.364	2.485	2.485	2.485	2.616	2.616	2.616	2.616	2.616	2.616	2.616	2.616	2.616	2.616	2.616	2.616	2.495	2.495	2.495	2.364	2.364	2.364	2.364	2.364	2.364	2.364	2.648	2.648	2.648	2.648	2.648	2.527	2.527	2.527	2.527
YOR006C	10.506	10.506	10.506	10.506	10.92	11.051	11.051	11.172	11.87	11.87	11.87	11.87	11.903	11.903	11.903	11.903	11.903	11.903	11.903	12.033	12.033	12.154	12.657	12.657	12.657	12.908	12.908	13.029	13.029	13.313	13.192	13.322	13.201	13.201	13.201	13.071	13.071	13.071	13.071	13.201	13.201	13.201	13.201	13.201	12.917	12.908	12.908	12.787	12.787
YNL040W	8.416	8.416	8.416	8.295	8.295	8.053	8.053	8.304	8.304	8.435	8.435	8.435	8.435	8.686	8.272	8.402	8.644	8.644	8.644	8.644	8.644	8.644	8.514	8.514	8.798	9.496	9.496	9.496	10.315	10.194	10.194	10.194	10.194	10.194	9.78	9.901	9.901	9.901	10.306	10.306	10.306	10.427	9.892	9.924	9.924	10.045	10.045	9.761	9.477
YOR341W	3.812	3.812	3.812	3.812	4.185	5.749	5.749	5.749	5.749	5.749	6.033	6.033	6.033	6.033	6.033	6.033	6.033	6.033	6.033	6.033	6.033	6.317	7.355	8.165	8.165	8.165	8.165	8.667	8.667	8.667	8.667	9.082	9.082	9.082	9.203	9.203	9.203	9.203	9.487	9.487	9.487	9.487	9.487	9.487	9.487	9.487	9.487	9.487	9.333
YKL125W	14.514	14.514	14.514	14.514	14.514	14.514	14.514	13.881	13.881	13.881	13.76	13.76	13.76	13.76	13.76	13.76	13.499	13.499	13.499	13.499	13.499	13.499	13.499	13.499	13.499	12.438	12.438	12.438	12.438	12.317	11.926	11.926	11.805	11.805	11.805	11.805	10.688	8.798	8.537	8.407	8.407	8.123	7.718	7.718	7.718	7.718	7.718	6.81	6.689
YLR437C	8.141	8.141	8.141	8.141	8.141	8.141	8.141	8.141	8.141	8.141	8.141	8.141	8.141	8.141	8.141	8.141	8.141	8.141	8.141	8.141	8.141	8.141	8.02	8.02	7.615	7.615	7.615	7.615	7.615	7.615	7.615	7.615	7.355	7.103	7.103	7.103	6.819	6.819	6.819	6.819	6.819	6.689	6.689	6.689	6.689	6.568	6.568	6.447	6.317
YOL014W	13.373	13.112	13.112	12.698	12.698	12.698	12.698	12.698	12.698	12.698	12.698	12.698	12.698	12.698	12.139	12.139	12.139	12.139	12.139	12.139	12.139	11.767	11.646	11.646	11.362	11.362	11.362	10.454	10.04	10.04	10.161	9.919	9.919	9.132	9.132	9.132	8.499	8.63	8.63	8.63	8.63	8.63	8.63	8.509	8.388	8.388	8.388	8.388	8.388
YIL150C	11.046	11.167	11.167	11.167	11.409	11.409	11.539	12.861	12.861	12.861	12.861	12.861	12.861	12.861	12.861	13.112	13.233	13.233	13.233	13.233	13.233	13.233	13.233	13.233	13.233	13.494	13.373	13.657	13.657	13.657	13.787	14.169	14.169	14.169	14.299	14.299	14.015	14.015	14.015	14.015	14.146	14.146	14.146	14.146	14.146	14.146	14.146	14.146	14.146
YNR020C	8.849	8.849	8.849	8.849	8.849	8.849	8.849	8.849	8.849	8.97	8.97	8.97	8.97	8.97	8.97	8.97	9.091	9.091	9.091	9.091	9.221	9.221	9.221	9.351	9.351	9.351	9.351	9.472	9.472	9.756	9.756	9.756	9.756	9.756	9.887	9.887	9.887	9.887	9.887	9.887	9.887	9.887	9.887	9.887	9.887	9.887	9.887	9.887	9.756
YOL012C	0.251	0.251	0.251	0.251	0.251	0.251	0.251	0.251	0.251	0.251	0.251	0.251	0.251	0.251	0.251	0.251	0.251	0.251	0.251	0.251	0.251	0.251	0.251	0.251	0.251	0.251	0.251	0.251	0.251	0.251	0.251	0.251	0.251	0.251	0.251	0.251	0.251	0.251	0.251	0.251	0.251	0.251	0.251	0.251	0.251	0.251	0.251	0.251	0.251
YKL072W	11.223	12.14	12.14	12.27	12.27	12.27	12.806	14.258	14.258	14.258	14.258	14.258	14.258	14.258	14.258	14.542	14.914	14.914	14.914	15.156	15.156	15.156	15.287	15.692	16.083	16.083	16.083	16.083	16.204	16.204	16.204	16.204	16.325	16.325	16.325	16.325	16.325	16.325	16.325	16.325	16.325	16.194	16.194	16.194	16.194	16.194	16.194	16.194	16.194
YNL087W	12.363	12.363	12.363	12.363	12.079	12.079	12.079	12.079	12.079	12.079	12.079	12.079	12.079	12.079	11.958	11.958	11.828	11.698	10.05	10.05	10.05	10.05	7.178	5.134	5.134	5.134	5.004	5.004	5.004	5.004	5.004	4.589	4.589	4.589	4.589	4.589	4.329	4.198	4.198	3.947	3.696	3.565	3.565	2.779	2.909	2.648	2.648	2.648	2.648
YDR222W	8.397	8.639	8.77	8.77	8.77	8.649	8.649	8.649	8.779	8.779	8.779	8.779	8.779	8.779	8.779	8.779	8.779	8.779	8.779	8.779	8.779	8.779	9.063	8.933	8.933	8.933	8.933	8.933	8.933	8.933	8.933	8.649	8.649	8.77	8.244	8.244	8.244	8.113	8.113	7.871	7.871	7.741	7.741	7.741	7.62	7.49	7.196	7.196	7.196
YDR501W	3.496	3.496	3.365	3.365	3.486	3.607	3.728	4.375	4.911	4.911	5.851	5.851	6.233	6.233	6.233	6.233	5.707	5.707	5.828	5.292	5.292	5.292	5.413	5.413	5.413	5.665	5.665	5.665	6.167	6.856	7.238	7.238	7.238	7.238	7.117	7.117	6.977	7.513	7.634	7.885	7.885	8.257	8.257	8.257	8.257	8.257	8.257	8.257	8.257
YIL132C	8.793	8.793	8.793	8.793	8.793	8.793	9.035	9.035	9.035	9.035	9.035	8.369	8.248	8.248	7.755	7.624	7.34	5.981	5.981	5.86	5.86	5.86	5.86	5.86	5.86	5.86	5.86	5.86	5.86	5.86	5.86	5.86	5.86	5.446	4.79	4.417	4.822	5.926	5.926	5.926	6.047	6.047	6.289	6.047	6.047	6.712	6.712	6.712	6.712
YDR539W	9.049	8.686	8.686	9.212	9.212	9.333	9.333	9.333	9.333	9.333	9.333	9.333	9.179	9.179	9.179	9.179	9.179	9.3	9.3	9.3	9.705	9.575	9.575	9.454	9.738	9.617	9.617	9.486	9.486	9.486	9.486	9.095	8.965	8.965	8.965	8.965	8.965	8.965	8.965	8.965	8.723	8.723	8.723	8.723	8.723	8.723	8.723	8.723	8.723
YKR028W	5.996	5.996	5.996	5.865	5.865	5.735	5.735	5.735	5.735	5.735	5.856	5.856	5.856	5.856	5.856	5.856	5.856	5.856	5.977	5.977	5.977	5.977	5.977	5.977	5.977	5.977	5.977	5.977	5.977	5.977	5.977	5.977	5.977	5.572	5.451	5.321	5.2	5.2	5.2	5.2	5.2	5.2	5.2	4.916	4.916	4.916	4.916	4.916	4.916
YNL320W	5.022	5.385	6.554	6.675	6.675	6.675	6.675	6.675	6.554	6.554	6.554	6.554	6.554	6.53	6.53	6.53	6.53	6.53	6.53	6.409	6.54	6.903	7.145	8.96	8.96	9.081	9.081	9.081	8.951	8.951	8.951	8.951	8.951	9.444	9.444	9.444	9.444	9.444	9.444	9.444	9.444	9.444	9.444	9.444	9.444	9.444	9.444	9.323	9.323
YKR036C	9.873	8.151	7.746	7.746	7.746	8.118	8.77	8.77	9.021	9.663	9.533	9.533	9.249	9.249	9.249	9.37	9.37	9.37	9.37	9.128	9.128	9.128	9.128	8.746	8.332	8.332	8.583	8.583	8.583	8.583	8.583	8.583	8.444	8.444	8.444	8.313	8.313	8.434	8.555	8.555	8.686	8.774	9.7	9.449	9.449	9.579	9.579	9.579	9.295
YMR182W-A	9.952	9.952	10.082	10.65	11.055	11.055	11.055	11.339	11.623	11.623	11.623	11.623	11.623	11.623	11.623	10.813	10.529	10.529	10.529	10.529	10.399	10.79	10.79	10.79	10.669	10.669	10.669	10.669	10.669	10.539	10.66	10.66	10.66	10.813	10.813	10.813	10.813	10.692	10.692	10.692	10.692	10.529	10.66	10.66	10.66	10.66	10.66	10.66	10.66
YGL009C	10.231	10.11	10.11	10.11	10.11	9.859	9.859	9.202	9.081	9.081	9.202	9.072	8.788	8.918	8.797	8.797	8.797	8.676	8.709	8.216	7.932	7.932	7.932	7.932	7.68	7.68	7.68	7.68	7.68	7.68	7.68	7.396	7.154	7.154	7.154	7.154	7.154	6.358	6.358	6.358	6.237	6.237	6.116	5.832	5.832	5.711	5.581	5.711	5.842
YER148W	10.808	10.808	10.808	10.939	10.939	11.069	11.069	11.069	11.199	11.199	11.199	11.199	11.199	11.199	11.199	11.199	11.199	11.199	11.199	11.199	11.199	11.199	11.199	11.199	11.32	11.32	11.32	11.32	11.32	11.32	11.32	11.036	11.036	11.036	11.036	11.036	11.036	10.794	10.794	10.794	10.794	10.794	10.794	10.794	10.794	10.794	10.664	10.543	10.543
YGR170W	7.545	7.545	7.545	7.545	7.545	7.545	7.545	7.285	7.001	7.001	7.001	7.001	7.122	6.991	6.991	6.991	6.991	6.991	6.991	6.991	6.991	6.991	7.68	7.68	7.68	7.68	7.68	7.941	7.941	8.183	8.304	8.304	8.304	8.174	8.295	8.83	9.212	9.212	9.212	9.212	9.212	9.212	9.212	9.212	9.212	9.333	9.333	9.333	9.333
YOR209C	6.716	6.595	6.595	6.595	6.465	6.344	6.093	5.711	5.339	4.813	4.813	4.813	4.813	4.813	4.813	4.813	4.813	4.813	4.813	4.813	4.571	4.189	4.189	4.189	4.189	4.189	4.189	4.189	4.189	4.068	3.696	3.323	3.323	3.323	3.323	3.323	3.323	3.323	3.193	2.909	2.909	2.779	2.779	2.658	2.658	2.527	2.527	2.527	2.285
YPL017C	5.972	5.972	5.972	6.093	6.093	6.093	6.093	5.962	5.962	6.093	6.093	6.093	6.093	6.093	6.093	6.093	6.093	6.093	6.093	6.093	5.841	5.841	5.72	5.72	5.72	5.72	5.72	5.72	5.72	5.72	5.72	5.72	5.72	5.72	5.72	5.478	5.115	4.985	4.985	4.985	4.985	4.985	4.864	4.864	4.864	4.864	4.864	4.864	4.864
YLR063W	8.686	8.686	8.281	8.281	7.909	8.039	8.039	8.323	8.323	8.453	7.806	7.806	8.211	8.211	8.211	8.211	8.211	8.211	8.211	8.365	8.244	8.244	8.244	8.244	7.676	7.676	7.806	7.797	7.676	7.676	7.797	7.392	7.392	7.392	7.392	7.392	7.392	7.522	7.522	7.522	7.522	7.522	7.522	7.522	7.522	7.522	7.522	7.653	7.653
YEL034W	0.493	0.493	0.493	0.493	0.493	0.493	0.493	0.493	0.493	0.251	0.251	0.251	0.251	0.251	0.251	0.251	0.251	0.251	0.251	0.251	0.251	0.251	0.251	0.251	0.251	0.251	0.372	0.372	0.372	0.372	0.372	0.372	0.242	0.242	0.242	0.121	0.251	0.875	0.875	1.117	1.117	1.117	1.238	1.238	1.238	1.238	1.238	1.238	1.238
YLR193C	7.988	7.988	7.988	7.988	7.988	7.988	8.118	8.118	7.997	7.997	7.462	7.583	7.168	7.047	7.047	7.471	8.369	9.058	9.058	9.058	9.058	9.058	9.058	8.807	8.807	8.807	9.212	9.091	9.091	9.091	9.091	9.091	9.091	9.091	8.961	8.961	8.961	8.961	8.961	8.961	8.961	8.961	9.529	9.529	9.529	9.529	9.529	9.529	9.287
YNL176C	9.258	9.258	9.258	9.258	9.258	9.258	9.258	9.258	9.258	10.026	10.519	10.519	10.64	10.64	10.771	10.65	10.65	10.65	10.78	10.78	10.78	11.022	11.022	11.273	11.273	11.688	11.688	11.688	12.363	12.363	12.363	12.363	12.363	12.493	12.493	12.493	12.493	12.493	12.493	12.493	12.493	12.493	12.493	12.493	12.493	12.493	12.372	12.242	12.251
YKL142W	11.409	11.539	11.79	11.79	11.911	11.627	11.627	11.627	11.497	11.497	11.092	11.092	11.092	11.092	11.092	11.092	11.092	11.092	11.092	11.222	11.222	11.506	11.506	11.506	11.506	11.376	11.376	11.376	11.376	11.246	11.246	11.246	11.246	11.125	11.004	11.004	11.004	11.004	11.004	11.004	11.004	11.004	10.226	10.105	10.52	10.52	10.52	10.52	10.52
YPL002C	4.906	4.906	4.906	5.167	5.167	5.167	5.167	5.167	5.418	5.418	5.418	5.823	6.084	6.084	6.084	6.084	6.084	6.084	6.489	6.489	6.773	6.773	6.773	6.894	6.894	6.894	6.894	6.894	6.894	7.015	7.671	7.801	7.801	8.043	8.164	8.295	8.295	8.295	8.295	8.295	8.295	8.295	8.295	8.295	8.416	8.416	8.416	8.416	8.546
YGL075C	12.838	13.122	13.252	13.667	13.909	14.03	14.03	14.03	14.151	14.151	14.151	14.151	14.151	14.151	14.151	13.867	14.151	14.151	14.151	14.151	14.151	14.151	14.03	13.909	13.909	13.909	13.788	13.788	13.788	13.909	14.039	14.039	14.039	14.039	13.425	13.425	13.294	13.294	13.294	13.294	13.164	13.164	12.88	12.596	12.596	12.596	12.596	12.596	12.596
YDR436W	1.415	1.82	1.811	1.811	1.932	1.932	1.932	1.932	1.671	1.671	1.671	1.671	1.801	1.801	1.801	1.801	1.801	1.801	1.541	1.541	1.41	1.694	1.815	1.815	1.815	1.815	1.936	1.936	1.936	1.936	1.936	1.936	1.936	2.197	2.197	2.197	2.197	2.197	2.197	2.197	1.946	2.188	2.974	2.974	2.974	2.974	2.974	3.105	3.105
YJR056C	9.244	9.244	8.742	8.742	8.742	8.742	8.742	8.611	8.481	8.36	8.36	7.294	7.173	7.173	6.931	6.801	6.801	6.801	6.801	6.801	6.801	6.801	6.801	5.884	4.855	2.974	0.898	0.898	0.898	0.898	0.777	0.777	0.908	0.908	1.192	1.192	1.964	2.346	2.346	2.467	2.467	2.467	2.467	2.467	2.597	2.597	2.597	2.597	2.597
YKR061W	5.851	5.851	5.851	5.851	5.032	5.032	5.032	5.032	5.032	5.032	5.032	5.032	4.487	3.151	2.486	2.374	2.788	2.788	2.788	2.788	3.333	3.594	3.836	4.078	4.078	4.208	4.208	4.208	4.208	4.208	4.469	4.729	5.716	5.716	5.716	5.846	5.846	5.846	5.846	5.846	5.846	5.846	5.967	6.372	6.372	6.372	6.372	6.372	6.372
YLR407W	0.121	0.121	0.121	0.121	0.121	0.121	0.121	0.121	0.121	0.121	0.121	0.121	0.121	0.121	0.121	0.121	0.121	0.121	0.121	0.121	0.121	0.121	0.121	0.121	0.121	0.121	0.121	0.121	0.121	0	0	0	0	0	0	0	0	0	0	0	0	0	0	0	0	0	0	0	0
YBL009W	13.173	13.173	13.173	13.173	13.839	13.839	13.839	13.839	13.839	13.839	13.839	13.839	13.839	13.839	13.839	13.96	14.09	14.341	14.341	14.462	14.462	14.462	14.462	14.462	14.341	14.341	14.341	14.341	14.341	14.341	14.341	14.341	14.341	14.341	14.341	14.211	14.211	14.081	14.081	14.081	14.081	14.081	13.96	13.829	13.829	13.96	13.96	13.96	13.96
YBR088C	13.025	12.741	12.741	12.62	12.62	13.569	13.569	13.569	13.569	13.569	13.569	13.7	13.7	13.96	13.96	13.96	13.96	13.96	13.96	14.081	14.333	14.333	14.333	14.617	14.617	14.617	14.486	14.105	14.105	14.105	14.105	14.105	14.105	14.105	13.821	13.821	13.667	13.667	13.667	13.667	13.667	13.797	13.797	13.797	13.797	13.797	13.797	13.797	13.797
YDR122W	15.762	15.883	15.883	16.539	16.539	16.539	16.539	16.539	16.669	16.921	16.921	17.335	17.717	17.717	17.717	17.717	17.717	17.838	17.838	17.838	17.838	17.968	18.252	18.252	18.252	18.131	18.252	18.252	18.382	18.382	18.382	18.382	18.382	18.382	18.382	18.382	18.382	18.513	18.513	18.513	18.513	18.513	18.513	18.513	18.513	18.513	18.513	18.513	18.513
YOL077W-A	13.718	13.718	13.718	13.718	13.718	13.587	13.587	13.587	13.587	13.718	13.708	13.96	13.96	13.96	13.96	14.374	14.374	14.374	14.504	14.504	14.504	14.504	14.504	14.504	14.504	14.504	14.504	14.504	14.504	14.504	14.504	14.504	14.504	14.22	14.22	14.22	14.22	14.22	14.22	14.22	14.635	14.635	14.635	14.635	14.635	14.383	14.262	14.262	13.857
YJL088W	5.032	5.032	5.032	5.032	5.032	5.032	5.032	4.901	4.901	4.366	4.366	4.366	4.366	4.496	4.496	4.496	4.496	4.496	4.496	4.375	4.375	4.375	4.375	4.375	4.375	3.882	3.882	3.882	3.882	3.64	3.64	3.64	3.64	3.51	3.51	3.51	3.51	3.51	3.51	3.51	3.51	3.51	3.137	3.016	3.016	2.732	2.611	2.765	2.556
YHR072W-A	13.424	13.303	13.303	13.303	13.303	13.303	13.303	13.019	13.019	13.15	13.15	13.15	13.271	13.271	13.271	13.271	13.14	13.14	13.14	13.14	13.14	13.401	13.401	13.401	13.401	13.685	13.685	13.685	13.685	13.685	13.806	13.685	13.685	13.685	13.685	13.685	13.685	13.401	13.401	13.401	13.401	13.271	13.01	13.01	13.01	13.01	13.01	12.507	12.256
YNL020C	8.104	8.104	8.104	8.104	8.104	8.104	8.104	8.104	8.104	8.104	8.104	8.104	8.104	8.104	8.104	7.732	7.602	6.913	6.913	7.034	7.034	7.155	7.155	7.155	7.155	7.155	7.155	6.871	6.871	6.871	6.871	6.75	6.75	6.75	6.75	6.75	6.75	6.75	6.75	6.335	6.335	6.335	6.335	6.335	6.335	5.67	5.67	5.67	4.762
YLR173W	5.683	5.683	5.683	5.683	5.683	5.683	5.683	5.674	6.875	8.053	8.053	8.053	8.295	8.579	8.579	8.579	8.579	8.579	8.579	8.7	8.7	8.7	8.7	8.7	8.7	8.951	8.821	8.821	9.105	9.105	9.389	9.389	9.389	9.389	9.519	9.519	9.519	9.519	9.519	9.519	9.519	9.519	9.519	9.519	9.519	9.659	9.943	9.538	9.538
YMR318C	6.48	6.48	6.48	6.48	6.48	6.48	6.61	6.61	6.61	6.61	6.61	6.61	6.61	6.61	6.61	6.61	6.61	6.61	6.61	6.61	6.61	6.61	6.359	6.196	5.944	5.781	5.628	5.628	5.912	6.033	6.284	6.154	6.154	6.154	6.154	6.154	6.154	6.275	6.526	6.526	6.656	6.656	6.656	6.656	6.656	6.656	6.656	6.656	6.535
YLR272C	7.578	7.578	7.578	7.578	7.578	7.578	7.578	7.578	7.578	7.578	7.578	7.578	7.578	7.578	7.457	7.457	7.457	7.457	7.457	5.293	5.172	5.051	3.794	3.794	3.794	3.794	3.794	3.794	3.794	3.794	3.924	3.924	3.924	3.924	3.924	4.176	4.306	4.306	4.306	4.306	4.306	4.306	4.427	4.143	4.143	4.143	4.143	3.729	3.729
YGL090W	3.999	3.999	3.999	3.999	4.985	5.753	5.753	5.753	5.753	5.753	5.874	6.442	6.936	7.187	7.308	7.308	7.834	7.834	7.955	7.955	7.955	7.955	7.955	7.955	8.602	8.993	8.872	8.872	9.528	9.528	9.528	9.528	9.528	9.528	9.528	9.659	10.064	10.324	10.324	10.324	10.324	10.576	10.697	10.827	10.827	10.827	10.827	10.827	10.827
YOR174W	6.824	6.824	6.824	6.693	6.693	6.693	6.167	6.167	5.883	5.883	5.883	5.762	4.571	3.947	3.323	2.406	2.406	2.285	2.285	2.537	2.537	2.537	2.667	2.667	2.667	2.667	2.667	2.667	2.667	2.546	2.513	2.513	2.513	2.513	3.081	4.04	4.04	4.04	4.04	4.324	4.445	5.637	5.646	5.646	5.646	5.525	5.525	5.395	5.646
YOR086C	2.635	2.635	2.635	2.635	2.635	2.635	2.635	2.514	2.514	2.514	2.393	2.393	2.765	2.765	2.765	2.765	2.765	2.765	2.765	2.765	2.765	2.765	2.765	2.765	2.765	2.765	2.765	2.765	2.765	2.765	2.765	2.765	2.765	2.481	2.481	2.481	2.481	2.481	2.481	2.481	2.481	2.481	2.481	2.481	2.481	2.481	2.481	2.481	2.481
YNL201C	7.197	7.197	7.448	7.164	7.569	7.569	7.569	7.569	7.941	7.941	7.941	7.941	7.941	7.941	7.941	7.941	8.072	8.072	8.072	8.072	8.072	8.072	8.435	8.435	8.435	8.435	8.435	8.435	8.435	8.435	8.435	8.435	8.435	8.435	8.435	8.556	8.84	8.84	8.84	8.84	8.84	8.84	8.84	8.84	8.719	8.719	8.719	8.719	8.719
YBR293W	3.454	3.454	3.454	3.454	3.696	3.696	3.696	3.696	3.696	3.817	3.817	3.817	3.817	3.817	3.817	3.817	3.817	3.817	3.817	3.817	3.807	3.807	3.928	4.049	4.585	4.869	5.786	5.786	5.907	6.037	6.037	6.037	6.037	6.321	6.321	6.321	6.321	6.321	6.321	6.321	6.442	6.563	6.814	6.814	6.814	6.814	6.814	6.814	6.814
YJR010C-A	7.248	7.248	7.127	5.307	4.934	4.432	4.017	3.775	2.532	3.156	3.845	3.845	3.845	3.845	3.845	4.25	4.217	4.096	4.622	4.622	4.622	5.148	5.148	5.148	5.148	5.027	5.027	6.098	5.814	5.814	6.205	6.456	6.456	6.456	6.456	6.456	6.326	6.447	7.313	7.313	7.313	7.313	7.434	7.434	7.434	7.434	7.434	7.434	7.434
YGL076C	8.001	8.122	7.992	7.992	7.992	7.992	7.992	7.992	7.992	7.862	7.862	7.862	7.862	7.862	7.862	7.862	7.862	7.862	7.601	7.601	7.601	7.601	7.601	7.601	7.601	7.601	7.601	7.885	7.885	7.885	7.885	8.015	7.722	7.722	7.722	7.722	7.722	7.601	7.601	7.601	7.983	7.983	7.983	7.983	7.983	7.862	7.862	7.862	7.578
YOR054C	12.037	12.037	12.037	12.167	13.084	13.084	13.084	13.084	13.084	13.084	13.084	13.084	13.084	13.084	13.084	13.084	13.084	12.963	12.963	12.963	12.963	13.103	12.982	13.266	13.266	13.266	13.266	13.266	13.266	13.266	13.266	13.266	12.852	12.852	13.42	13.42	13.42	13.42	13.42	13.299	13.299	13.322	13.322	13.322	13.322	13.322	13.038	13.038	12.624
YMR298W	8.262	8.262	7.969	7.838	7.838	7.596	7.596	7.596	9.831	9.831	9.831	9.952	10.366	10.366	10.366	10.366	10.366	10.091	10.212	10.212	10.869	10.869	10.869	10.999	10.869	10.869	10.869	11.111	10.869	10.869	10.869	10.869	10.869	10.869	10.869	10.869	10.869	10.869	10.869	10.869	10.869	10.99	10.827	10.948	10.948	11.353	11.353	11.353	11.353
YEL004W	7.485	7.485	7.485	6.717	7.001	6.88	7.164	7.425	7.425	7.546	7.546	7.546	7.546	7.546	7.262	6.596	6.596	6.717	6.838	7.373	7.373	7.243	7.243	7.243	6.959	6.959	6.293	5.888	5.604	6.247	6.759	8.123	8.123	8.123	8.812	8.975	9.105	9.356	9.226	9.226	9.226	9.096	9.096	8.965	9.096	9.096	9.477	9.477	9.477
YHR035W	3.161	3.575	3.575	3.575	3.575	3.575	3.575	3.575	3.291	3.575	3.575	3.575	3.575	3.291	3.682	3.933	3.933	3.933	4.054	4.315	4.315	4.729	4.687	4.687	5.213	5.213	5.213	5.213	5.213	5.213	5.213	5.497	5.497	5.497	5.497	6.144	7.094	7.466	8.132	8.132	8.132	8.644	8.644	8.644	8.644	8.644	8.644	8.644	8.765
YBR279W	3.878	3.747	4.404	4.646	4.646	4.646	4.241	4.622	4.753	5.116	5.246	5.497	5.497	6.065	6.065	6.065	6.065	6.065	6.065	6.438	6.317	6.577	6.577	7.145	7.145	7.145	7.145	7.145	7.429	7.429	7.55	7.55	7.55	7.55	7.55	7.55	6.982	6.982	6.982	6.982	6.982	6.982	6.982	6.698	6.698	6.698	6.698	6.829	6.829
YNL056W	5.688	5.688	5.688	5.688	5.688	5.688	5.688	5.446	5.446	5.316	5.316	5.316	4.911	4.911	4.911	4.911	4.911	4.911	4.911	4.78	4.78	4.78	4.78	4.78	4.65	4.245	4.245	4.124	4.124	4.124	4.124	4.124	4.124	4.124	4.124	4.124	4.124	4.124	4.124	4.124	4.124	3.752	3.337	3.216	2.965	2.965	2.965	2.965	2.965
YDR479C	3.607	3.607	3.607	3.607	3.607	3.607	3.607	3.607	3.607	3.607	3.607	3.607	3.607	3.607	3.607	3.607	3.607	3.607	3.607	3.607	3.607	3.607	3.607	3.607	3.738	3.738	3.738	3.738	3.738	3.738	3.738	3.738	3.738	3.738	3.738	3.738	3.738	3.738	3.738	3.738	3.738	3.738	3.738	3.738	3.738	3.607	3.607	3.607	3.323
YLR221C	7.071	7.071	7.071	6.777	7.192	7.192	7.192	7.192	7.192	7.192	6.94	7.061	7.466	7.597	7.597	7.597	7.727	7.727	7.727	7.727	7.727	7.606	7.485	7.485	7.485	7.615	7.736	7.736	7.736	7.736	7.192	7.071	7.071	6.94	6.908	6.908	6.908	6.908	7.029	7.531	7.531	7.531	7.531	7.531	7.531	7.531	7.247	7.247	7.247
YKL116C	5.092	5.092	5.092	5.213	5.213	5.334	5.334	5.334	5.334	5.455	5.455	5.455	5.455	5.455	5.041	5.041	5.041	5.325	5.325	5.576	5.455	5.455	5.325	5.325	5.195	5.479	5.884	5.884	5.884	5.884	6.014	6.168	6.168	6.289	6.289	6.289	6.289	6.289	6.289	6.289	6.289	6.289	6.289	6.289	6.289	6.289	6.005	6.005	6.247
YBR252W	4.427	4.427	4.427	4.427	4.548	4.427	4.306	4.306	4.306	4.306	4.427	4.427	4.296	4.296	3.891	3.891	3.77	3.901	4.161	4.818	4.818	4.939	5.069	5.069	5.069	4.948	4.948	4.948	4.948	4.948	4.948	4.948	4.948	4.948	4.948	4.948	4.948	5.232	5.111	5.232	5.232	5.637	6.009	6.512	6.633	6.763	6.763	7.136	7.136
YNR003C	0.242	0.121	0.121	0.121	0.121	0.121	0.493	0.735	0.735	0.735	0.856	0.856	0.856	0.987	0.987	0.987	0.987	0.987	0.987	0.987	0.987	1.676	1.797	2.309	2.43	2.551	3.207	3.207	3.207	3.207	3.207	3.207	3.207	3.207	3.207	3.207	3.328	3.458	3.984	3.984	3.984	3.984	3.984	3.984	3.984	4.529	5.022	7.452	7.452
YFR039C	4.72	4.031	4.031	4.031	3.649	3.147	2.863	2.579	1.801	1.801	1.801	1.801	1.922	1.922	1.922	2.053	2.053	2.043	2.043	2.043	1.922	1.289	1.289	1.573	1.573	1.573	2.481	2.723	2.723	2.723	2.309	2.178	2.178	2.178	2.178	2.178	2.178	2.42	2.42	2.704	3.612	3.733	5.176	6.796	6.796	7.722	7.722	7.722	7.722
YMR168C	8.486	8.695	8.695	8.816	8.816	8.532	8.532	8.532	7.987	7.987	7.987	7.987	7.987	7.452	7.061	6.8	6.954	7.205	7.773	7.773	7.773	8.416	8.295	8.295	8.295	8.295	8.295	8.295	8.295	8.295	8.295	8.295	8.295	8.295	8.295	8.295	8.174	8.174	8.174	8.174	7.266	7.308	7.308	7.308	7.308	7.308	7.308	7.187	7.187
YGL110C	11.288	11.693	11.693	11.693	11.814	11.814	11.814	11.814	11.693	11.693	11.693	11.693	11.693	11.693	11.693	11.693	11.181	10.799	10.799	11.367	10.962	10.962	10.962	10.962	10.581	10.581	10.329	10.623	9.924	10.46	10.208	10.208	10.208	10.087	10.087	10.087	10.087	10.087	10.087	10.087	10.087	10.087	10.087	9.566	8.747	8.747	8.747	8.747	9.007
YLR187W	5.065	5.195	5.316	5.819	5.819	5.819	5.819	5.819	5.819	5.819	5.819	5.819	5.819	5.819	5.94	5.809	5.809	5.809	5.679	5.679	5.679	5.679	5.679	5.679	5.395	5.395	5.395	5.265	4.86	4.86	4.455	4.455	4.455	4.455	4.455	4.455	4.86	5.628	5.628	5.758	5.758	5.758	5.758	5.758	6.456	6.577	6.577	6.577	6.577
YJR122W	5.623	5.623	5.744	5.744	5.46	5.46	5.46	5.46	5.46	5.469	5.339	5.469	5.469	5.469	5.469	5.59	5.721	5.721	5.721	5.721	5.721	5.721	5.851	5.851	5.851	5.851	5.851	5.851	5.851	5.851	5.851	5.851	5.851	5.851	5.721	5.721	5.721	5.316	5.316	5.316	5.185	5.185	4.925	4.925	4.925	4.925	4.925	4.925	4.641
YPR198W	3.272	3.272	3.272	3.272	3.272	3.272	3.272	3.524	3.524	3.524	3.524	3.263	2.979	2.979	2.979	3.1	3.23	3.482	4.487	5.339	5.339	5.339	5.581	5.581	5.581	5.581	5.451	5.451	5.451	5.32	5.451	5.451	5.572	5.572	5.572	5.572	5.572	5.441	5.32	5.441	5.441	5.441	5.562	5.562	5.683	5.683	5.683	5.683	5.683
YDR159W	7.643	7.653	7.783	7.783	7.783	7.653	8.188	8.188	8.188	8.197	8.197	8.318	8.318	8.318	8.318	8.318	7.345	7.215	6.568	6.568	6.568	6.829	6.829	6.829	6.829	6.708	6.587	6.587	6.587	6.587	6.708	6.829	7.071	7.071	7.071	7.071	7.322	7.322	7.322	7.322	7.322	7.322	7.322	7.694	7.694	7.694	7.694	7.694	7.694
YBL091C-A	10.013	10.013	10.013	10.013	10.134	10.003	10.003	10.003	10.003	10.003	10.003	10.003	10.003	9.51	9.631	10.022	9.771	9.771	9.901	9.901	10.022	10.306	10.185	10.59	10.59	10.59	10.469	10.185	10.446	10.99	10.99	10.99	10.99	10.99	10.99	10.86	10.86	10.86	10.599	11.135	11.135	11.256	11.102	11.102	11.102	11.102	11.102	11.102	11.102
YGL160W	9.589	9.589	9.589	9.589	9.589	9.589	9.589	9.72	9.72	9.72	9.72	9.72	9.72	9.72	9.72	9.589	9.589	9.589	9.459	9.459	9.459	9.338	9.338	9.468	9.752	9.752	10.157	10.288	10.409	10.409	10.409	10.409	10.409	10.409	10.409	10.409	10.409	10.409	10.409	10.944	10.944	10.944	10.944	10.814	10.944	10.944	10.944	10.944	10.944
YBL028C	0.391	0.391	0.391	0.391	0.391	0.391	0.391	0.391	0.391	0.391	0.391	0.391	0.391	0.391	0.391	0.391	0.391	0.391	0.391	0.391	0.391	0.391	0.391	0.391	0.391	0.521	0.521	0.521	0.521	0.652	0.652	0.652	0.652	0.652	0.652	0.652	0.652	0.652	0.652	0.652	0.652	0.652	0.652	0.652	0.652	0.652	0.652	0.652	0.652
YGL017W	7.699	7.699	7.699	7.699	7.699	6.619	6.619	6.619	6.489	6.749	6.335	6.335	6.335	6.335	6.335	6.205	6.205	5.134	5.395	5.395	5.395	5.395	5.134	5.134	4.873	4.631	5.823	5.823	5.823	5.823	5.823	5.823	5.944	5.944	5.944	5.944	5.944	5.823	5.823	5.693	6.349	6.349	6.47	6.47	6.372	6.372	6.787	7.718	7.718
YDR373W	7.187	7.187	7.187	7.187	7.187	7.187	7.187	7.187	7.187	7.187	7.569	7.569	7.569	7.569	7.569	7.569	7.569	7.569	7.69	7.69	7.69	7.69	7.56	7.56	7.56	7.56	7.56	7.56	7.56	7.439	7.439	7.439	7.439	7.439	7.439	7.439	7.439	7.439	7.439	7.439	6.903	6.652	6.652	6.652	6.652	6.652	6.652	6.652	6.652
YNL065W	1.15	1.271	1.271	1.271	1.271	1.271	1.271	1.271	1.271	1.271	1.271	1.15	1.15	1.15	1.15	1.15	1.15	1.15	1.15	1.15	1.15	1.15	1.15	1.15	1.15	1.15	1.15	1.15	1.15	1.029	1.029	1.029	1.029	1.029	1.029	1.029	0.777	0.656	0.405	0.405	0.405	0.405	0.405	0.405	0.405	0.405	0.405	0.405	0.405
YDR447C	4.106	4.106	4.106	4.106	4.106	3.277	2.644	2.644	2.36	2.36	2.36	2.23	2.23	2.23	2.109	1.978	1.694	1.694	1.694	1.694	1.694	1.694	1.289	1.038	1.038	1.038	1.038	1.038	1.029	1.029	1.029	1.029	1.029	1.029	1.029	1.029	1.029	1.029	1.029	1.029	1.029	1.029	1.029	1.029	1.029	1.029	1.029	1.029	1.029
YDL103C	8.597	8.597	8.597	8.337	8.216	8.346	8.225	8.225	7.601	7.601	6.484	5.139	5.148	5.409	5.279	5.279	5.279	5.279	5.004	5.004	5.004	5.004	5.004	2.649	1.862	1.448	2.113	3.435	3.957	4.087	4.348	4.348	4.348	4.883	4.883	4.883	4.883	4.883	5.004	5.134	5.134	5.134	5.134	5.004	5.134	5.134	5.134	5.516	5.516
YDR224C	3.282	3.663	4.036	4.036	4.036	4.036	4.036	4.036	4.32	4.32	4.32	4.199	4.199	3.924	3.337	3.458	3.863	3.863	3.863	3.863	3.984	3.854	3.854	3.854	3.854	3.733	4.51	4.641	4.762	4.762	4.762	4.762	4.762	4.762	4.883	4.883	5.167	5.167	5.167	5.167	5.167	5.167	5.167	5.167	5.167	5.167	5.167	5.167	5.046
YDR480W	6.554	6.675	6.675	6.675	6.675	6.675	6.675	6.675	6.675	6.675	6.675	6.675	6.675	6.675	6.675	6.554	6.554	6.554	6.554	6.554	6.554	6.554	6.554	6.554	6.554	6.554	6.675	6.675	6.675	6.675	6.675	6.675	6.675	6.675	6.675	6.796	7.08	7.08	7.08	7.08	7.08	7.08	7.08	6.95	6.819	6.698	6.698	6.698	6.819
YGR156W	7.173	7.173	7.173	7.173	7.173	7.457	7.457	7.327	7.327	7.578	7.578	7.578	7.578	7.578	7.709	7.709	7.709	8.123	8.123	8.374	8.374	8.374	8.374	8.374	8.374	8.374	8.374	8.616	8.616	8.616	8.737	8.737	8.737	8.737	8.737	8.737	8.737	8.737	8.737	8.584	8.584	8.584	8.584	8.714	9.119	9.249	9.249	9.249	9.249
YOR171C	8.635	8.635	8.635	8.635	9.026	9.147	9.277	9.277	9.277	9.277	9.277	8.709	8.709	8.83	8.83	8.83	8.83	8.96	8.96	8.96	8.96	8.96	9.091	9.212	9.472	9.472	9.472	9.472	9.472	9.472	9.472	9.472	9.472	9.188	9.188	9.188	9.188	9.188	9.188	9.188	9.188	9.188	9.188	9.067	9.067	9.361	9.361	9.361	9.361
YMR219W	4.162	4.162	4.162	4.031	3.91	4.851	4.851	5.242	5.242	5.363	5.484	5.46	5.46	5.712	5.428	5.428	5.428	5.428	5.428	5.558	5.679	5.842	6.256	6.41	6.41	6.531	6.531	6.531	7.383	7.625	7.755	7.755	7.755	7.755	7.755	8.249	8.784	9.175	9.175	9.175	9.175	9.175	9.175	9.296	9.296	9.296	9.296	9.296	9.417
YOR224C	10.59	10.59	10.46	10.329	10.613	10.613	10.613	10.613	10.613	10.613	10.613	10.613	10.613	10.613	10.613	10.613	10.613	10.613	9.948	10.069	10.069	10.069	10.069	10.069	9.938	9.938	9.678	9.678	9.678	9.678	9.678	9.394	9.394	9.524	9.524	9.645	9.645	9.645	9.645	9.645	9.645	9.645	8.956	8.956	8.826	8.826	8.826	8.826	8.826
YJL146W	13.173	13.173	12.889	12.889	12.889	12.889	12.889	12.889	12.889	13.02	13.02	12.899	12.899	12.899	12.899	12.899	12.615	12.615	12.484	12.484	12.484	12.484	12.363	12.363	12.363	12.363	12.363	12.363	11.828	10.669	10.669	10.669	10.669	10.669	10.669	10.143	10.013	10.013	9.501	8.844	8.975	8.975	8.975	9.114	9.114	9.114	9.114	9.114	8.57
YOR247W	0.242	0.242	0.242	0.242	0.242	0.242	0.121	0.121	0.121	0.121	0.121	0.121	0.121	0.121	0.121	0.121	0.121	0.121	0.121	0.121	0.121	0.121	0.121	0.121	0.121	0.121	0.121	0.121	0.121	0.121	0.121	0.121	0.121	0.121	0.121	0.121	0.121	0.121	0.121	0.121	0.121	0.121	0.121	0.121	0.121	0.121	0.121	0.121	0.121
YIR022W	7.364	7.341	7.341	7.341	7.22	7.885	7.764	7.895	7.774	7.774	8.309	8.309	8.681	9.207	9.207	9.086	9.086	9.086	9.086	9.724	10.227	10.348	10.348	10.348	11.353	11.353	11.353	11.353	11.614	11.614	11.614	11.735	11.735	11.735	11.735	12.237	11.986	11.986	12.116	12.116	12.116	12.116	12.116	12.116	12.214	12.344	12.596	12.596	12.596
YCL034W	10.096	10.227	10.227	10.348	10.348	10.348	10.632	11.167	11.167	11.167	11.167	11.167	11.167	11.167	11.167	11.167	11.288	11.288	11.418	11.418	11.418	11.418	11.418	11.297	11.297	11.297	11.297	11.297	11.297	11.297	11.176	11.176	11.176	11.176	11.176	11.055	11.055	10.157	9.589	9.589	9.468	9.468	9.468	9.347	9.063	9.063	9.063	9.063	9.063
YNL168C	9.156	9.156	9.156	9.156	9.156	9.156	9.156	9.035	9.035	9.035	9.035	9.035	8.784	8.663	8.947	8.947	8.947	8.947	8.947	8.584	8.584	8.584	8.584	8.584	8.584	8.584	7.885	7.494	7.373	7.373	7.373	7.243	7.243	7.122	6.74	6.74	6.74	6.74	5.46	5.176	5.055	4.771	4.771	4.771	4.771	4.771	4.771	4.641	4.641
YDR067C	5.292	6.037	6.037	6.037	6.037	6.037	6.419	6.419	6.419	6.419	6.8	7.052	7.666	8.201	8.485	8.485	8.485	8.495	8.779	9.542	9.542	9.542	9.542	9.542	9.542	9.542	9.542	9.542	9.542	9.542	9.542	9.542	9.542	9.542	9.542	9.542	9.542	9.542	9.542	9.542	9.672	9.956	10.077	10.077	10.077	10.077	10.077	10.077	10.077
YBR162C	0.493	0.493	0.493	0.493	0.493	0.493	0.493	0.493	0.493	0.493	0.493	0.493	0.493	0.493	0.493	0.493	0.493	0.493	0.493	0.493	0.493	0.493	0.493	0.493	0.493	0.493	0.493	0.493	0.493	0.493	0.493	0.493	0.493	0.493	0.493	0.493	0.493	0.493	0.493	0.493	0.493	0.493	0.493	0.493	0.493	0.493	0.493	0.372	0.372
YHR086W	12.708	12.708	12.708	12.424	12.424	12.303	12.173	12.173	12.173	12.303	12.303	12.303	12.303	12.303	12.303	11.81	10.311	10.311	10.311	10.562	11.796	12.452	13.188	13.309	13.309	13.309	13.309	13.309	13.309	13.178	13.025	13.285	13.285	13.285	13.285	13.285	13.285	13.285	13.285	13.285	13.285	13.285	13.285	13.285	13.285	13.001	13.001	13.001	13.001
YNL054W	8.947	8.947	9.068	9.068	9.068	9.068	9.068	9.068	8.653	8.653	8.653	9.026	9.277	9.277	9.277	9.277	9.277	9.561	9.561	9.561	9.561	9.561	9.845	9.845	10.096	10.096	10.096	10.096	10.096	10.348	11.246	11.53	11.53	12.456	12.456	12.456	12.456	12.456	12.74	12.74	12.871	12.871	12.871	12.871	12.871	12.871	12.871	12.871	12.871
YDR423C	4.334	4.334	4.334	4.334	4.213	4.082	4.082	4.082	4.376	4.376	4.376	4.376	4.376	4.376	4.376	4.618	4.618	4.618	4.618	4.618	4.618	4.618	4.487	4.487	4.487	4.487	4.357	4.357	4.478	4.478	4.478	4.729	4.729	4.729	4.729	4.729	4.608	4.608	4.608	4.608	4.608	4.608	4.739	4.739	4.739	4.739	4.739	4.739	4.618
YHL033C	7.359	7.359	7.49	7.238	7.238	7.238	7.117	7.248	7.248	7.248	7.532	7.532	7.532	7.937	9.17	9.664	9.664	9.664	9.664	9.915	9.915	9.915	9.915	9.915	9.915	9.915	10.045	10.045	10.045	10.045	10.045	10.176	9.892	10.525	10.525	10.525	10.646	10.646	10.646	10.646	10.646	10.646	10.767	10.767	10.767	10.767	10.767	10.767	10.767
YCR106W	5.102	4.948	5.111	5.353	5.232	5.232	5.493	5.623	5.623	5.753	6.037	6.037	6.037	6.037	6.037	6.037	5.916	5.916	5.916	5.916	5.544	5.544	5.544	5.674	6.307	7.294	7.415	7.415	7.415	7.415	7.415	7.415	7.545	7.666	7.666	7.666	7.666	7.666	8.495	8.495	8.495	8.495	8.495	8.495	8.495	8.495	8.625	8.909	8.909
YFR038W	10.394	10.799	10.799	10.799	10.799	10.799	10.678	10.92	12.089	12.373	13.183	13.183	13.183	13.183	13.183	13.183	13.183	13.183	13.183	13.183	13.183	13.183	13.183	13.183	13.434	13.434	13.434	13.434	13.434	13.434	13.15	13.15	13.15	13.15	13.15	13.15	13.15	13.271	13.271	13.271	13.271	13.392	13.676	13.676	13.676	13.676	13.676	13.676	13.676
YBR150C	4.539	4.539	4.65	4.65	5.428	5.428	5.428	5.428	5.428	5.549	5.549	5.549	5.549	5.549	5.549	5.307	5.307	5.307	5.307	5.023	5.307	5.307	5.307	5.307	5.023	4.99	5.404	5.525	5.525	5.525	5.525	5.525	5.525	5.525	5.525	5.525	5.525	5.525	5.525	5.525	5.525	5.525	5.525	5.525	5.525	5.525	5.525	5.525	5.525
YGL212W	4.873	4.873	5.004	6.8	6.8	6.931	6.931	6.931	6.931	7.587	7.466	7.466	7.88	7.871	7.871	8.383	8.513	8.513	8.513	8.513	8.513	8.513	8.392	8.392	8.676	8.676	8.676	8.676	9.244	9.756	10.138	10.138	10.138	10.138	10.552	10.552	10.552	10.552	10.552	10.552	10.552	10.552	10.552	10.673	10.673	11.176	11.176	11.176	11.176
YDR055W	1.08	1.08	1.08	1.21	1.21	1.21	1.21	1.21	1.21	1.21	0.926	0.926	0.926	0.926	1.047	1.047	1.047	1.168	1.42	1.42	1.42	1.42	1.42	1.42	1.42	1.42	1.42	1.42	1.42	1.42	1.42	1.42	1.289	1.289	1.289	1.289	1.289	1.289	1.159	1.159	1.159	1.28	1.28	1.28	1.28	1.28	1.28	1.28	1.28
YKL023W	10.492	10.492	10.362	10.362	10.11	9.868	9.608	9.487	9.487	9.487	9.487	8.57	8.57	8.57	8.57	7.345	7.215	6.931	6.931	6.931	6.931	4.846	4.301	4.292	4.292	4.292	4.171	4.161	4.161	4.161	4.161	4.161	4.161	4.031	4.031	4.031	4.152	4.022	4.022	4.022	3.901	3.202	3.454	3.202	3.333	3.333	3.212	3.212	3.212
YML019W	5.637	5.637	5.637	5.637	5.102	5.474	5.604	5.977	5.977	6.107	6.107	6.107	6.107	6.107	6.489	6.489	6.619	6.991	6.991	7.122	7.513	7.513	7.513	7.643	7.643	7.643	7.643	7.643	7.643	7.643	7.773	7.894	8.025	8.025	8.146	8.146	8.146	8.276	8.276	8.276	8.276	8.276	8.276	8.276	8.406	8.527	8.527	8.527	8.527
YJL204C	7.229	7.229	7.108	7.108	7.108	7.108	7.108	6.456	6.456	6.172	6.172	6.172	6.172	5.637	5.637	5.637	5.637	5.637	5.637	5.255	5.213	5.213	5.334	5.334	5.334	5.334	4.92	4.92	3.728	3.435	3.556	3.556	3.686	3.938	4.994	9.123	9.244	10.282	10.282	10.785	10.785	11.311	12.53	12.53	12.945	12.945	12.945	13.229	13.601
YGL189C	1.071	1.071	1.071	1.071	1.071	1.071	1.071	1.071	1.071	1.071	1.071	1.071	1.071	1.071	1.071	1.071	1.071	1.192	1.192	1.192	1.192	1.192	1.192	1.192	1.192	1.061	1.061	1.061	1.061	0.777	0.777	0.777	0.777	0.777	0.777	0.777	0.647	0.647	0.647	0.647	0.647	0.647	0.647	0.363	0.363	0.363	0.363	0.363	0.363
YDL160C-A	8.09	8.211	8.211	8.211	8.211	8.211	8.495	8.374	8.374	8.374	8.374	8.374	8.374	8.374	8.495	8.616	9.11	9.11	9.515	10.464	10.464	10.464	10.464	10.464	10.464	10.464	10.595	11.097	11.097	11.097	11.097	11.097	11.097	10.976	10.976	10.976	10.976	10.976	10.976	10.976	10.976	10.976	10.976	10.976	10.976	10.846	10.846	10.846	10.846
YJR080C	8.141	8.272	8.141	8.141	8.141	8.141	8.141	7.899	7.243	7.243	7.243	7.243	7.243	7.243	7.243	7.243	7.243	7.243	7.243	6.14	5.637	5.637	5.637	5.637	5.395	5.395	4.869	4.455	4.706	4.99	4.99	5.111	5.111	5.111	4.576	4.576	3.854	4.269	4.795	4.795	4.795	4.664	4.664	4.664	5.442	5.814	5.53	5.53	5.53
YLR194C	5.735	5.735	5.735	5.735	5.32	5.32	5.32	5.32	5.32	5.32	5.32	5.32	5.32	5.32	5.199	5.199	5.199	5.199	5.199	5.199	5.199	5.199	5.199	5.069	4.948	4.948	4.948	4.948	4.948	4.948	4.534	4.534	4.534	3.868	3.607	3.607	3.607	3.607	3.607	3.486	3.486	3.486	3.486	3.486	3.486	3.738	4.101	5.148	5.148
YNL302C	2.718	2.718	2.588	2.588	2.588	2.588	2.206	2.076	2.076	2.076	2.36	2.36	2.36	2.36	2.36	2.36	2.36	2.36	1.997	1.876	1.876	1.876	1.876	1.876	1.876	1.876	1.876	1.876	1.201	1.201	1.201	1.201	1.201	0.95	0.796	0.796	0.796	0.796	0.796	0.796	0.796	0.796	0.796	0.666	0.666	0.666	0.666	0.666	0.666
YOR222W	12.735	12.735	13.019	13.019	13.149	13.149	13.149	13.27	13.27	13.675	13.675	13.675	13.675	13.936	13.936	13.936	13.936	13.936	13.936	13.936	13.936	13.936	13.936	13.936	13.936	13.936	13.936	13.936	13.936	13.936	13.936	14.22	14.22	14.22	14.22	14.22	14.22	14.22	14.22	14.22	14.22	14.22	14.22	14.22	14.22	14.22	14.22	14.22	14.22
YAL020C	8.323	8.444	8.313	8.434	8.816	8.816	9.058	9.43	9.43	9.43	9.43	9.43	9.584	9.454	9.705	9.705	10.678	10.678	10.678	12.293	12.908	13.038	13.038	13.159	13.159	13.159	13.159	13.159	13.322	13.322	13.322	13.322	13.452	13.452	14.239	14.239	14.239	14.239	14.239	14.239	14.239	14.239	14.239	14.36	14.36	14.36	14.36	14.36	14.36
YNL195C	5.427	5.427	5.306	5.176	5.33	5.46	5.46	5.46	5.46	5.46	5.59	5.59	5.59	5.046	5.046	4.673	4.673	4.673	4.543	4.543	3.789	3.789	4.455	4.455	4.455	4.455	4.455	4.455	4.869	4.869	4.869	4.869	4.869	4.869	4.869	4.869	4.869	4.869	5.362	6.382	6.382	6.382	6.382	6.382	6.251	6.796	6.787	7.038	7.038
YPR133C	6.796	6.926	6.926	6.926	6.926	7.438	7.438	7.438	7.559	7.559	7.559	7.559	7.69	7.69	7.69	7.69	7.69	7.69	7.69	7.69	7.69	7.69	7.69	7.69	7.69	7.82	7.82	7.95	7.95	7.95	7.95	7.95	7.666	7.545	7.545	7.797	7.927	7.927	7.927	8.057	8.057	8.057	8.057	7.927	7.894	7.894	7.894	7.894	7.773
YOR007C	3.068	2.5	2.5	2.5	2.5	2.5	2.5	2.5	2.095	1.187	1.187	1.187	1.187	1.187	1.187	1.187	1.187	1.187	1.187	1.187	1.187	1.187	1.187	1.057	1.057	1.057	0.642	0.642	0.642	0.642	0.642	0.642	0.512	0.382	0.261	0.261	0.261	0.261	0.261	0.261	0.261	0.261	0.261	0.261	0.503	0.503	0.624	0.624	0.624
YFL047W	5.292	5.292	5.292	5.292	5.525	6.302	6.302	6.433	6.675	6.675	6.675	6.675	6.796	6.665	7.038	7.322	7.322	7.322	7.168	7.955	8.49	8.49	8.741	8.862	8.862	8.862	8.862	8.732	8.732	8.732	8.732	8.732	8.732	9.267	9.267	9.388	9.388	9.509	9.793	9.793	9.793	9.793	9.924	9.924	9.924	9.924	9.924	9.924	9.924
YCR023C	8.854	9.105	9.477	9.477	9.477	9.477	10.045	10.045	10.176	10.176	10.297	10.013	10.013	9.882	9.882	10.548	10.548	11.051	11.051	11.051	11.172	11.172	11.172	11.172	11.172	11.172	11.172	11.172	11.172	11.172	11.172	11.172	11.423	11.423	11.423	11.423	11.423	11.423	11.423	11.423	11.423	11.423	11.423	10.897	10.897	10.897	10.897	10.897	10.897
YLR190W	10.208	10.208	10.208	10.078	10.078	10.078	9.566	9.566	9.566	9.566	9.566	9.566	9.445	9.445	9.445	9.314	9.314	9.184	9.468	9.338	9.338	9.338	9.338	8.947	9.068	8.686	8.686	8.118	7.997	7.997	7.997	7.997	6.74	5.153	5.274	5.386	6.042	6.042	6.042	6.042	6.95	6.95	6.95	6.95	6.796	6.796	6.796	6.796	6.675
YOR151C	3.724	3.724	3.724	3.724	3.724	3.724	3.724	3.724	3.715	3.715	3.715	3.715	3.715	3.715	3.715	3.594	3.212	3.212	3.212	2.928	2.928	2.928	2.928	2.807	2.807	2.807	2.677	3.203	4.143	4.306	4.972	4.972	4.972	4.972	4.972	4.972	4.972	4.851	4.851	4.851	4.851	4.851	4.851	4.72	4.72	4.72	4.72	4.72	4.72
YER047C	12	12.284	14.374	14.374	14.374	14.374	15.161	15.552	15.552	15.552	15.552	15.552	15.552	15.673	16.045	16.045	16.045	16.175	16.306	16.427	16.427	16.427	16.427	16.427	16.427	16.427	16.306	16.436	16.306	16.427	16.427	16.427	16.427	16.427	16.427	16.427	16.427	16.427	16.427	16.427	16.427	16.427	16.427	16.427	16.427	16.427	16.427	16.427	16.427
YKR089C	2.062	1.801	1.801	1.801	1.801	1.801	1.541	1.541	1.541	1.541	1.541	1.541	1.541	1.541	1.783	1.783	2.174	2.174	2.174	2.174	2.174	2.304	2.304	2.304	2.425	2.425	2.425	2.686	2.686	2.686	2.686	2.686	2.686	2.686	2.686	2.686	2.686	2.686	2.686	2.686	2.686	2.686	2.686	2.686	2.686	2.686	2.686	2.686	2.686
YLR409C	10.306	10.306	10.306	10.306	10.306	10.306	10.306	10.306	10.306	10.306	10.306	10.306	10.306	10.306	10.306	10.306	10.306	9.901	9.901	9.901	9.901	9.901	9.901	9.901	9.901	9.901	9.901	9.901	9.901	9.901	9.901	9.901	9.901	9.901	9.365	9.081	9.081	9.081	9.081	9.081	9.081	9.081	9.081	9.081	9.081	8.96	8.96	8.96	8.839
YDL055C	0.535	0.251	0.535	0.535	0.535	0.535	0.535	0.656	0.656	0.656	0.656	0.656	0.777	0.898	1.019	1.019	1.019	1.019	1.019	1.019	1.019	1.019	1.019	1.019	1.019	1.019	1.019	1.019	1.019	1.019	1.019	1.019	1.019	1.019	1.019	1.019	1.019	1.019	1.019	1.019	1.019	1.019	1.019	1.019	1.019	1.019	1.019	1.019	0.898
YOR354C	1.15	1.15	1.271	1.271	1.271	1.271	1.271	1.401	1.401	1.401	1.401	1.401	1.401	1.401	1.401	1.401	1.401	1.401	1.401	1.401	1.401	1.401	1.401	1.401	1.401	1.401	1.815	1.936	1.936	1.936	1.936	1.936	1.936	2.309	3.202	3.202	3.202	3.202	3.202	3.202	3.202	3.202	3.202	3.202	3.202	3.202	3.202	3.202	3.202
YGR096W	10.091	10.212	10.212	10.464	10.464	10.594	10.101	10.101	10.101	10.101	10.101	10.101	10.101	9.98	9.98	10.101	10.101	10.482	10.482	10.482	10.482	10.482	10.482	10.482	10.361	10.11	10.11	10.11	10.231	10.766	11.26	11.26	11.26	11.828	11.828	11.828	11.828	11.828	11.828	11.544	11.544	11.544	11.544	11.544	11.413	11.413	11.413	11.413	11.283
YML072C	12.722	12.722	12.722	12.154	12.285	13.071	13.071	13.071	13.071	13.071	12.941	12.699	12.699	12.294	12.294	12.294	11.759	11.759	12.019	12.019	12.545	12.545	12.545	12.829	12.708	12.708	12.708	12.424	12.424	12.424	12.424	12.424	12.708	12.578	12.578	12.457	12.457	12.457	12.457	12.457	12.173	12.173	12.173	12.173	12.043	11.912	11.912	11.912	11.912
YOR154W	6.48	6.48	6.48	6.48	6.48	6.48	6.349	6.349	6.349	6.591	6.591	6.591	6.591	6.722	6.722	6.722	6.438	6.438	6.438	6.438	6.438	6.438	6.438	6.438	6.438	6.698	6.414	6.414	6.414	6.13	6.13	6.13	6.13	6.13	6.13	5.846	5.977	5.977	5.977	5.977	5.977	5.977	5.977	5.846	5.846	5.846	5.977	5.977	5.977
YGR099W	3.84	2.672	2.439	2.276	2.951	5.846	5.846	5.846	6.237	7.266	7.145	7.429	7.834	7.834	7.834	8.318	8.318	8.318	8.318	9.565	9.565	9.565	9.565	10.375	10.627	10.627	10.627	10.627	10.911	10.911	10.911	10.999	10.999	11.25	11.12	11.12	11.12	11.12	11.12	11.362	11.725	12.107	12.633	12.754	12.754	12.754	13.159	13.289	13.694
YDL179W	5.823	5.823	5.823	5.823	5.572	5.451	5.451	5.451	5.32	5.604	6.284	6.545	6.545	6.545	6.675	6.675	6.675	6.805	6.805	6.805	6.805	6.805	6.805	6.805	6.805	6.805	7.057	7.21	7.21	7.21	7.21	7.21	7.21	7.21	7.21	7.21	7.21	7.21	7.21	7.21	7.21	7.21	7.21	7.21	7.21	7.21	6.675	6.312	6.312
YOL104C	14.611	14.611	14.611	14.49	14.905	14.784	14.784	15.026	15.026	15.026	15.026	15.561	15.068	15.068	14.937	14.677	14.686	14.686	14.816	14.816	14.816	14.695	15.338	15.338	15.338	15.207	15.207	14.486	15.524	15.524	15.654	15.654	15.654	15.654	16.18	16.18	16.18	16.18	16.18	16.213	15.305	15.566	15.435	15.719	15.719	15.719	15.556	16.082	16.203
YPL111W	1.234	1.234	1.234	1.234	1.234	1.234	1.234	0.95	0.95	0.95	0.95	0.95	0.95	0.95	0.95	0.95	0.95	0.95	0.95	0.95	0.95	0.95	0.95	0.95	0.819	0.535	0.535	0.535	0.535	0.535	0.535	0.535	0.535	0.251	0.251	0.251	0.121	0.121	0.121	0.121	0.121	0.121	0.121	0.121	0.121	0.121	0.121	0.121	0.121
YFL042C	9.813	9.813	9.813	9.813	9.813	9.813	9.813	9.813	8.733	8.086	7.802	7.802	7.802	7.802	7.802	7.518	7.257	7.257	6.973	6.712	6.582	6.582	6.582	6.703	6.126	5.884	5.763	5.763	5.511	5.26	5.26	4.846	4.846	5.106	5.26	5.26	5.795	7.783	7.783	8.044	8.174	8.174	8.435	8.435	8.435	8.565	8.435	8.435	8.435
YNL164C	9.226	10.124	10.124	10.124	10.124	10.124	10.124	10.124	10.385	10.385	10.385	10.515	10.515	10.645	10.645	10.897	10.897	10.897	10.897	10.897	10.897	10.897	10.897	10.897	11.544	11.544	11.544	11.665	11.665	11.665	11.665	11.665	11.665	11.665	11.795	11.795	11.795	11.795	11.795	11.795	11.795	11.795	11.795	11.795	11.795	11.795	11.795	11.795	11.795
YGL194C	9.496	9.496	9.496	9.868	10.361	10.361	10.361	10.361	10.361	10.361	10.231	10.231	11.269	11.511	11.995	11.995	12.279	12.693	12.693	13.764	13.764	13.894	14.267	14.267	14.267	14.267	14.267	14.136	14.136	14.257	14.672	14.672	14.672	14.802	14.802	14.802	14.681	14.56	14.56	14.56	14.56	14.56	14.309	14.178	14.178	14.178	14.178	14.178	14.178
YOR288C	6.014	6.014	6.014	6.135	6.135	6.135	6.135	6.507	6.507	6.507	6.637	6.758	6.758	6.758	7.163	7.163	7.163	7.163	7.163	7.163	7.163	7.163	7.163	7.163	7.163	7.163	7.042	7.042	7.173	7.173	7.173	7.173	7.173	7.173	7.173	7.173	7.173	6.912	6.912	6.912	6.791	6.791	6.791	6.791	6.912	6.912	6.912	6.912	6.912
YJL001W	9.962	9.296	9.296	9.045	9.045	9.045	9.045	9.045	9.045	9.045	9.045	9.045	9.045	9.045	9.045	9.045	9.045	9.045	8.761	8.63	8.63	7.592	7.308	7.308	7.308	7.308	7.308	7.308	7.308	7.308	7.308	7.308	6.214	5.972	5.972	5.842	5.842	5.721	5.721	5.721	5.721	5.316	5.316	5.316	5.316	5.316	5.316	5.032	4.911
YLR383W	9.761	10.045	10.045	10.045	10.045	10.175	10.175	10.175	10.296	10.296	10.417	10.417	10.417	10.538	10.538	10.538	10.538	10.538	10.287	10.287	10.287	10.166	10.459	10.459	10.459	10.459	10.459	10.459	10.459	10.459	10.459	10.459	10.459	10.459	10.459	10.459	10.459	10.459	10.59	10.348	10.348	10.348	9.966	9.966	10.208	10.208	10.208	10.208	10.208
YDR217C	6.689	6.81	7.052	6.921	6.921	6.921	6.8	7.061	7.061	7.061	7.182	7.554	7.554	7.554	7.554	7.554	7.685	7.945	7.945	7.945	8.35	8.35	8.35	8.634	8.807	9.091	10.152	10.022	10.306	10.306	10.306	10.711	10.832	10.832	10.832	11.739	11.739	11.739	11.87	11.87	11.991	11.991	12.112	12.507	12.507	12.507	12.507	12.507	12.628
YHR108W	8.91	9.031	9.031	9.031	9.161	9.412	9.412	9.412	9.412	9.412	9.161	9.161	9.161	9.04	9.04	9.04	9.04	9.04	9.04	9.161	8.919	8.919	9.049	9.049	8.928	8.928	8.644	8.644	8.644	8.644	8.644	8.514	8.514	8.514	8.514	8.514	8.514	8.514	8.514	8.514	8.514	8.514	8.514	8.514	8.644	8.644	8.644	8.644	8.644
YGR024C	15.333	15.333	15.333	15.333	15.333	15.333	15.584	15.454	15.454	15.454	15.454	15.454	15.333	15.454	15.454	15.454	15.705	15.705	15.705	15.705	15.705	15.705	15.705	15.584	15.584	15.584	15.584	15.584	15.584	15.584	15.584	15.463	15.333	15.454	15.454	15.454	15.454	15.584	15.584	15.584	15.584	15.584	15.584	15.705	15.454	15.454	15.454	15.454	15.333
YDR394W	7.252	6.968	6.968	6.968	8.03	8.29	8.29	8.29	8.574	8.574	8.574	8.574	8.574	8.444	8.444	8.444	8.565	8.565	8.565	8.565	8.686	8.686	8.686	8.686	8.686	8.695	8.695	8.695	8.695	8.826	8.826	8.826	8.826	8.826	8.695	8.695	8.695	8.695	8.826	8.826	9.086	9.892	9.892	9.892	9.892	9.892	9.892	9.892	9.892
YPL046C	3.812	4.38	4.38	4.38	5.311	5.311	5.311	5.311	5.572	6.195	6.195	6.195	6.195	6.195	6.195	6.195	6.195	6.195	6.195	6.195	6.195	6.074	6.195	6.195	6.195	6.195	6.731	6.731	7.266	7.266	7.387	7.648	8.053	8.467	8.467	8.467	8.588	8.588	8.588	8.588	8.872	9.901	10.436	11.041	11.041	11.041	11.041	11.041	11.041
YKL039W	3.347	3.347	3.631	4.022	4.022	4.022	4.022	4.022	4.022	4.022	4.022	4.022	4.031	4.161	4.413	4.413	4.413	4.697	5.223	6.777	6.777	6.777	7.434	7.434	7.434	7.718	8.365	8.625	8.625	8.625	8.625	8.909	8.909	8.909	8.909	9.193	9.729	9.729	9.729	9.729	9.729	9.729	9.729	9.729	9.729	9.729	9.729	9.729	9.729
YFL022C	2.295	2.425	2.425	2.425	2.425	2.425	2.425	2.425	2.425	2.676	2.676	2.676	2.676	2.676	2.676	2.676	2.676	2.797	3.561	3.682	3.682	3.682	3.682	3.933	3.933	4.054	4.054	4.054	4.054	4.054	4.054	4.054	4.054	4.054	4.557	4.557	4.557	4.557	4.557	4.557	4.557	4.687	4.687	4.687	4.687	4.808	4.808	4.808	4.808
YLR056W	0.13	0.13	0.13	0.13	0.13	0.13	0.13	0.13	0.13	0.13	0.13	0.13	0.13	0.13	0.13	0.13	0.13	0.13	0.251	0.251	0.251	0.251	0.382	0.382	0.382	0.382	0.382	0.382	0.382	0.382	0.382	0.382	0.382	0.382	0.382	0.382	0.382	0.382	0.382	0.382	0.624	0.624	0.624	0.624	0.624	0.624	0.624	0.624	0.624
YOR051C	3.272	3.272	3.272	3.272	3.119	2.998	2.998	3.258	3.249	3.249	3.249	3.249	3.249	3.249	3.249	3.119	3.119	3.119	3.119	3.119	2.867	2.867	2.867	2.988	3.272	3.654	3.784	3.784	3.784	3.784	3.784	3.784	4.045	3.784	3.784	3.905	3.905	3.905	3.905	4.157	4.157	4.571	4.571	4.571	4.571	4.571	4.571	4.571	5.358
YCR036W	11.902	11.902	11.902	11.902	11.902	11.902	11.902	11.902	11.902	11.902	11.902	11.902	11.902	11.902	11.902	11.902	11.53	11.027	10.906	10.906	10.906	10.492	10.371	10.371	9.682	9.682	9.682	9.682	9.682	9.682	9.682	9.552	9.552	9.31	9.31	9.31	9.31	9.31	9.31	9.31	9.189	9.189	9.189	9.189	9.189	8.314	7.932	7.932	7.932
YNL248C	11.879	11.879	11.879	11.879	11.879	11.879	11.879	11.879	11.879	11.879	12.665	13.159	13.159	13.159	13.28	13.28	13.28	13.28	13.28	13.28	13.28	13.28	13.28	13.28	13.28	13.28	13.28	13.28	13.28	13.28	13.28	13.28	13.28	13.28	13.28	13.28	13.28	13.28	13.28	13.41	13.41	13.41	13.41	13.41	13.41	13.41	13.41	13.41	13.41
YNL239W	10.487	10.487	10.487	10.487	10.487	10.487	10.487	10.487	10.487	10.487	10.487	10.487	10.487	10.487	10.487	10.487	10.357	10.357	10.357	10.357	10.357	10.357	10.357	10.357	10.115	9.589	9.589	9.589	9.589	9.589	9.589	9.589	9.589	9.589	9.468	9.468	9.468	9.468	9.468	9.468	9.468	9.468	9.347	9.226	9.226	9.226	9.226	9.096	9.096
YBR165W	9.422	9.422	9.422	9.422	9.422	9.422	9.422	9.422	9.422	9.147	9.147	9.398	9.398	9.398	9.398	9.398	9.375	9.375	9.538	9.668	9.668	9.668	9.668	9.668	9.668	9.668	9.547	9.547	9.547	9.547	9.547	9.426	9.426	9.426	9.426	9.71	9.71	9.71	9.71	9.71	9.71	9.71	9.71	9.71	9.71	9.71	9.589	9.589	9.589
YML025C	3.933	3.933	3.165	3.165	3.165	3.165	2.751	2.509	2.509	2.095	1.964	1.964	1.964	1.964	1.964	1.722	1.308	1.024	1.024	1.024	1.024	1.024	1.024	1.024	0.763	0.763	0.763	0.633	0.633	0.633	0.633	0.633	0.633	0.633	0.633	0.633	0.633	0.512	0.512	0.512	0.512	0.512	0.512	0.512	0.261	0.261	0.261	0.261	0.13
YAL013W	8.323	8.323	8.323	10.171	10.171	10.432	10.432	10.432	10.432	10.804	10.804	10.804	10.804	10.934	11.186	11.186	11.186	11.186	11.186	11.186	11.186	11.307	12.484	12.745	12.503	13.429	13.429	13.55	13.55	13.55	13.55	13.429	13.429	13.55	13.55	13.55	13.55	13.55	13.55	13.55	13.55	13.42	13.825	13.825	13.825	13.825	13.825	13.825	13.955
YHR067W	13.178	13.178	13.178	13.178	13.178	13.178	13.178	13.178	13.178	13.308	13.55	13.55	13.55	13.55	13.55	13.55	13.55	13.145	13.396	13.112	13.112	13.233	14.02	14.02	14.02	14.141	14.141	14.141	13.857	13.596	13.596	13.596	13.354	13.103	13.103	13.736	13.606	13.606	13.224	13.475	13.475	13.475	13.475	13.07	13.331	13.21	13.21	13.21	12.172
YLR417W	2.714	2.714	2.714	2.714	2.43	2.43	2.43	2.56	2.7	2.7	3.105	3.226	3.226	3.226	3.226	3.226	3.226	3.226	3.226	3.356	3.081	3.738	3.868	4.413	4.413	4.413	4.413	4.413	4.413	4.543	4.543	4.543	4.664	4.664	4.925	4.934	6.354	6.354	6.768	6.768	6.768	6.768	6.768	6.768	6.768	6.768	7.182	7.182	7.587
YLR179C	4.85	4.85	4.85	4.85	4.85	4.72	4.72	4.72	4.72	4.72	4.971	4.971	4.971	4.971	5.255	5.255	5.255	5.255	5.125	4.995	5.521	6.047	6.047	6.047	6.047	6.047	5.763	5.763	5.763	5.763	6.047	6.047	6.047	6.047	6.047	6.047	6.047	5.926	5.926	5.926	5.926	5.763	5.763	5.884	5.753	5.753	5.623	5.493	5.493
YGR009C	5.786	5.907	5.907	5.907	5.907	6.028	6.028	6.028	6.028	6.028	6.028	6.028	6.028	6.028	6.028	6.028	6.028	6.028	6.028	6.312	6.475	6.475	6.475	6.475	6.475	6.475	6.475	6.475	6.475	6.475	6.475	6.475	6.475	6.475	6.605	6.605	6.605	6.605	6.605	6.605	6.605	6.605	6.605	6.605	6.605	6.605	6.736	6.736	6.736
YNL314W	6.931	6.568	6.568	6.689	6.405	6.405	6.023	5.739	5.618	5.497	4.459	4.045	4.296	4.417	5.455	5.576	5.576	5.697	5.697	6.06	6.717	6.717	7.261	6.977	6.977	6.572	6.572	6.572	6.977	7.592	7.592	7.592	7.592	7.461	7.461	7.34	7.964	8.327	8.611	8.862	8.862	8.862	8.862	9.244	9.9	9.9	9.9	10.021	10.021
YLL011W	12.447	12.447	12.447	12.447	12.316	12.316	12.316	12.316	12.032	12.153	12.153	12.153	12.153	12.153	12.153	12.153	11.869	11.869	11.869	11.618	11.618	11.618	11.618	11.618	11.618	11.618	11.488	11.488	11.488	11.073	11.073	10.952	10.952	10.952	10.952	10.952	10.952	10.952	10.408	9.663	9.663	9.663	9.663	9.663	9.663	9.663	9.663	9.663	9.663
YOL125W	0.656	0.656	0.656	0.656	0.656	0.656	0.777	0.777	0.908	0.908	0.908	1.159	1.159	1.159	1.159	1.159	1.159	1.159	1.159	1.42	1.42	1.42	1.42	1.42	1.42	1.42	1.42	1.671	1.671	1.671	1.671	1.671	1.671	1.671	1.671	1.671	1.671	1.671	1.671	1.671	1.671	1.671	1.671	1.671	1.671	1.671	1.671	1.671	1.671
YDR101C	6.172	6.172	6.172	6.172	6.172	6.172	5.395	5.395	5.153	5.153	5.153	5.153	5.153	5.283	5.283	5.283	5.283	5.283	5.162	5.162	5.162	5.162	5.162	5.162	5.041	4.911	4.911	4.911	4.911	4.538	4.538	4.538	4.417	4.417	4.417	4.571	4.441	4.562	4.976	4.976	4.976	4.976	5.097	4.976	4.976	4.976	4.976	4.571	4.571
YLR357W	7.662	7.662	7.662	7.662	7.662	7.662	7.662	7.662	7.662	7.662	7.946	7.946	8.57	8.57	8.57	8.57	8.56	8.56	8.681	8.681	8.681	8.812	8.812	8.812	8.812	8.812	8.812	8.812	8.812	8.812	8.812	8.942	8.942	8.658	8.658	8.658	8.658	8.658	8.658	8.658	8.658	8.658	8.658	8.658	8.658	8.658	8.658	8.537	8.537
YLR241W	4.925	4.925	4.925	4.925	4.641	4.641	4.641	4.357	4.357	4.771	4.65	4.771	6.568	6.568	6.698	8.435	8.435	8.435	8.435	8.435	8.435	8.435	8.435	8.435	8.151	8.281	8.532	8.937	8.937	8.937	8.937	8.937	8.937	8.937	8.937	9.58	10.148	10.148	10.269	10.269	10.269	10.027	10.571	11.065	11.065	11.065	11.065	11.065	11.065
YDL101C	8.081	8.081	8.365	8.365	8.365	9.031	10.199	10.199	10.199	10.199	9.915	9.915	9.915	9.915	10.045	10.045	10.045	10.045	10.045	10.176	10.176	10.832	10.832	10.832	10.832	10.832	10.832	10.832	10.832	10.832	10.832	10.832	10.832	10.832	10.711	10.841	10.841	10.841	10.841	10.841	10.841	10.841	10.841	10.72	10.72	10.72	10.72	10.72	10.72
YOR208W	11.707	11.707	11.707	11.991	11.991	11.991	11.991	11.991	12.242	12.242	12.242	12.242	12.242	12.242	12.242	12.242	12.242	12.363	12.363	12.363	12.363	12.363	12.363	12.363	12.363	12.363	12.363	12.363	12.363	12.363	12.363	12.363	12.363	12.363	12.363	12.494	12.494	12.494	12.494	12.494	12.494	12.494	12.494	12.494	12.494	12.494	12.494	12.494	12.494
YNL142W	7.49	7.49	7.49	7.611	7.238	7.653	8.309	8.179	8.179	8.179	8.3	7.918	8.281	8.16	8.574	8.705	8.705	8.705	8.574	8.695	8.686	8.686	8.686	8.686	8.686	8.686	8.719	8.719	8.719	8.719	8.719	8.719	8.719	8.719	8.719	8.719	7.536	6.312	6.312	6.312	6.312	6.442	6.563	8.072	8.072	8.072	8.072	7.909	7.909
YJL052W	6.461	6.461	6.461	6.461	6.745	6.745	6.745	6.745	6.745	6.624	6.624	6.372	6.503	6.503	6.493	6.493	6.493	6.493	6.493	6.493	6.614	6.745	7.029	7.029	7.029	7.029	7.029	7.029	7.029	7.029	7.029	7.15	7.15	7.15	7.15	7.15	7.15	7.15	7.15	7.15	7.029	7.029	7.029	7.029	7.029	7.029	6.908	7.038	6.917
YBL039W-B	4.143	5.651	5.651	5.651	5.651	6.34	6.34	6.34	6.34	6.34	6.34	6.34	6.34	6.34	6.34	6.34	6.34	6.34	6.34	6.34	6.34	6.34	6.34	6.34	6.34	6.34	6.219	6.219	6.219	6.219	6.219	6.219	6.219	6.219	6.219	6.219	6.219	6.219	6.219	6.219	6.219	6.219	6.219	6.219	6.219	6.219	6.219	6.219	6.219
YBL078C	11.776	12.028	12.028	12.028	12.028	12.028	12.028	12.028	12.028	11.665	11.665	11.665	11.665	11.534	11.534	11.534	11.413	11.413	11.413	11.413	11.413	11.283	11.371	11.371	11.371	10.957	11.087	11.087	11.087	10.934	11.502	11.502	11.502	11.502	11.502	11.502	11.25	10.957	10.957	10.957	10.957	10.957	10.957	10.957	10.957	10.715	10.724	10.724	10.724
YGL116W	10.892	10.892	10.892	10.892	11.013	11.013	11.143	11.283	11.544	11.544	11.828	11.949	12.07	12.07	12.07	12.07	12.07	12.07	12.07	12.07	12.07	12.07	11.786	11.786	11.786	11.404	11.404	11.404	11.404	11.404	11.162	11.292	11.171	11.171	11.455	11.455	11.455	11.455	11.455	11.455	11.325	11.041	11.041	11.041	10.911	10.911	10.911	10.911	10.911
YIL128W	6.982	6.982	6.982	7.387	7.387	7.671	7.671	7.792	7.913	7.913	7.913	7.913	7.913	7.913	7.913	7.913	7.913	7.913	7.913	8.164	8.164	8.164	8.164	8.285	8.285	8.285	8.285	8.285	8.285	8.285	8.285	8.285	8.285	8.285	8.285	8.285	8.285	8.285	8.285	8.285	8.285	8.285	8.285	8.285	8.285	8.285	8.285	8.285	8.285
YNL177C	7.252	7.373	7.373	7.373	7.373	7.648	7.648	7.899	7.899	8.02	8.02	8.513	8.928	8.928	8.928	8.928	8.928	8.928	8.928	8.928	8.928	8.928	8.928	8.928	8.928	8.928	8.928	8.797	8.797	8.797	8.797	8.928	8.807	8.928	9.049	9.049	9.049	9.049	9.049	9.049	9.049	9.049	9.179	9.179	9.179	9.179	9.179	9.179	9.179
YGR288W	5.935	5.935	6.186	6.186	6.186	6.447	6.689	6.689	6.94	6.94	6.94	6.94	6.94	6.94	6.94	6.94	6.94	6.94	7.061	7.061	7.061	6.931	6.931	6.931	6.931	6.931	6.647	6.638	6.638	6.638	6.638	6.638	6.759	6.759	6.759	6.759	6.759	6.517	6.396	6.396	6.265	6.265	6.265	6.386	7.131	7.522	7.522	7.522	7.522
YFR011C	0.656	0.656	0.656	0.656	0.656	0.656	0.656	0.656	0.656	0.656	0.526	0.405	0.405	0.405	0.405	0.405	0.405	0.689	0.689	0.689	0.689	0.819	0.819	0.819	0.819	1.103	1.103	1.103	1.103	1.234	1.234	1.234	1.234	1.234	1.234	1.234	1.518	1.518	1.518	1.518	1.518	1.518	1.518	1.518	1.518	1.518	1.518	1.518	1.518
YMR119W	2.132	2.132	2.132	2.132	2.132	2.132	2.132	2.132	2.132	2.132	2.132	2.132	2.132	2.132	2.132	2.132	2.132	2.132	2.132	2.132	2.132	2.132	2.132	2.132	2.132	2.132	2.132	2.132	2.132	2.132	2.132	2.132	2.132	2.132	2.132	2.132	2.132	2.132	2.132	2.132	2.132	2.132	2.132	1.848	1.848	1.848	1.718	1.718	1.718
YCL059C	6.717	6.847	6.847	6.847	6.857	7.117	7.117	7.117	7.248	7.895	8.016	8.016	8.43	8.43	8.43	8.43	8.43	8.43	8.43	8.551	8.672	8.672	8.672	8.956	8.956	8.956	8.956	8.956	8.956	8.956	9.217	8.802	8.933	10.036	10.32	10.725	10.725	10.725	10.725	10.846	10.846	10.846	10.725	10.725	10.725	10.725	10.725	10.725	10.595
YER051W	8.15	8.644	9.854	11.609	11.609	11.609	11.609	11.73	11.86	11.86	11.86	11.86	11.86	11.86	11.86	11.99	11.99	11.981	11.981	12.265	12.265	12.265	12.386	12.386	12.67	12.67	12.67	12.67	12.67	12.67	12.67	12.67	12.67	12.67	12.67	12.67	12.67	12.549	12.549	12.549	12.549	12.549	12.549	12.549	12.549	12.549	12.549	12.549	12.549
YEL031W	11.167	11.288	11.418	11.418	11.418	11.418	11.418	11.418	11.418	11.418	11.297	11.297	11.297	11.176	11.176	10.925	10.925	10.925	10.925	11.297	11.297	11.297	11.297	11.297	11.297	11.297	11.297	11.297	11.297	11.297	11.679	11.679	11.679	11.679	11.679	11.679	11.679	11.679	11.679	11.679	11.679	11.679	11.679	11.679	11.679	11.679	11.679	11.679	11.548
YJL069C	7.359	7.359	7.359	7.359	8.267	8.267	8.267	8.267	8.397	8.397	8.397	8.397	8.649	8.518	8.518	8.518	9.054	9.054	9.054	9.054	9.054	9.054	9.175	9.175	9.426	9.831	9.831	9.831	10.236	10.236	10.236	10.357	10.357	10.357	10.357	10.357	10.357	10.357	10.357	10.357	10.357	10.357	10.357	10.608	10.608	10.478	10.478	10.478	10.478
YDL159W	7.494	7.885	7.885	7.885	7.885	7.885	7.885	8.127	8.127	8.127	8.127	8.127	8.127	8.127	8.127	8.127	8.127	8.127	8.127	8.127	7.843	7.843	7.843	7.843	7.843	7.843	7.843	7.843	7.843	7.713	7.713	7.713	7.713	7.592	7.713	7.713	7.713	7.713	7.713	7.713	7.713	7.592	7.592	7.592	7.592	7.592	7.592	7.471	7.471
YDL184C	9.724	9.594	9.594	9.463	9.463	9.463	9.463	9.463	9.463	9.463	9.463	9.463	9.463	9.463	9.463	9.463	9.463	9.463	9.463	9.463	9.463	9.463	9.342	9.342	9.463	9.333	9.617	9.617	9.617	9.617	9.617	9.617	9.617	9.496	9.496	9.496	9.496	9.496	9.496	9.496	9.496	9.496	9.496	9.496	9.496	9.366	9.366	9.235	9.235
YBR007C	3.65	3.65	3.398	3.277	3.277	3.277	3.277	3.277	3.156	2.872	2.872	2.872	2.872	2.872	2.872	2.751	3.319	3.571	3.571	3.571	3.571	3.571	3.44	3.44	3.156	3.147	3.268	3.268	3.389	3.389	3.389	3.398	3.65	3.65	3.65	3.65	3.65	3.65	3.65	3.65	3.245	3.245	3.245	3.245	3.496	4.162	4.543	4.543	5.2
YOR273C	2.63	2.751	2.881	2.881	2.881	2.881	2.881	2.881	2.881	2.881	2.881	2.881	2.881	3.012	3.133	3.133	3.133	3.133	3.133	3.254	3.538	3.822	4.064	4.064	4.064	4.436	4.436	4.566	4.566	4.566	4.566	4.566	4.566	4.566	4.566	4.566	4.85	4.971	5.223	5.767	7.22	7.22	7.22	7.755	7.755	8.006	8.006	7.876	7.997
YDR078C	3.24	3.905	3.905	3.905	4.026	3.896	3.896	3.896	3.645	4.213	4.455	4.455	4.455	4.455	4.455	4.455	4.706	5.13	5.786	5.907	5.907	5.907	6.605	6.857	6.857	6.857	6.857	6.857	6.857	6.857	6.857	7.02	7.02	7.28	7.522	7.653	7.653	7.653	7.653	7.653	7.653	7.653	7.653	7.653	7.653	7.653	7.774	7.774	7.774
YDL235C	8.262	8.393	8.393	8.393	8.393	8.262	8.132	8.132	8.132	7.848	7.848	7.848	7.848	7.727	7.727	7.736	7.736	7.736	7.736	7.736	8.118	8.672	9.217	9.501	9.501	9.501	9.501	9.38	9.38	9.259	9.389	9.389	9.389	9.389	9.389	9.389	9.389	9.268	9.268	9.268	9.147	9.017	9.017	9.017	8.886	8.635	8.505	8.505	8.505
YCR065W	2.644	2.644	2.644	2.644	2.644	2.644	2.774	2.49	2.49	2.49	2.49	2.611	2.611	2.611	2.611	2.481	2.327	2.327	2.327	2.448	2.448	2.984	2.984	2.984	3.552	3.552	3.552	3.552	3.552	3.682	3.682	3.682	4.087	4.217	4.217	4.348	4.348	4.469	4.469	4.469	4.469	4.59	4.59	4.59	4.59	4.59	4.59	5.116	5.116
YGL005C	6.209	6.209	6.339	6.744	6.744	6.614	6.898	7.191	7.191	7.191	7.191	7.191	7.475	7.606	8.807	8.686	8.686	8.686	8.686	8.686	8.686	8.807	8.956	9.468	9.468	9.468	9.728	9.728	9.728	9.728	9.728	9.728	9.728	9.728	10.012	10.012	10.012	10.012	10.012	10.012	10.012	9.486	9.486	10.185	10.185	10.185	10.185	10.185	10.185
YPL258C	8.337	8.588	8.872	8.872	8.742	8.742	8.742	8.742	8.742	8.742	8.742	8.742	8.742	8.742	8.742	8.742	8.742	8.742	8.742	8.742	8.742	8.742	8.458	8.458	8.337	8.337	8.206	7.955	7.834	7.834	7.713	7.843	7.843	8.006	8.006	8.006	8.006	7.755	7.625	7.625	7.625	7.625	7.625	7.494	7.373	6.675	6.303	6.433	6.433
YOR329C	7.28	7.28	7.532	7.532	7.532	7.532	7.248	6.712	6.712	6.833	5.893	5.893	5.609	5.325	5.86	6.386	6.135	6.135	6.135	6.135	6.135	6.014	5.884	6.014	6.135	6.265	6.526	6.526	6.526	6.526	6.526	6.526	6.647	6.647	6.647	6.647	6.647	6.493	7.192	7.192	7.192	7.192	7.192	7.434	7.434	7.434	7.434	7.434	7.434
YDR323C	7.345	7.629	8.044	8.165	8.165	8.165	8.556	8.556	8.556	8.84	9.072	9.072	9.072	9.203	9.333	9.203	9.999	9.999	9.999	9.999	9.999	9.868	9.868	9.989	9.989	9.989	10.655	10.655	10.655	10.655	11.069	11.069	11.069	11.353	11.232	11.232	11.363	11.363	11.363	11.079	11.209	10.804	10.52	10.52	10.52	10.65	10.65	10.934	10.934
YPL096C-A	4.967	4.967	4.967	4.683	4.683	4.422	4.017	4.017	4.017	4.017	4.017	4.017	2.839	2.313	2.313	2.313	2.313	2.313	2.313	2.313	2.434	2.304	2.304	2.304	2.304	2.304	1.899	1.378	1.378	1.517	1.396	1.811	1.811	1.811	1.811	1.811	2.225	2.346	2.76	2.76	2.76	2.76	2.76	2.76	2.76	2.76	2.76	2.76	2.76
YKR084C	6.856	6.726	6.726	6.726	6.726	6.214	6.498	6.498	6.498	6.126	6.126	5.842	4.045	3.915	4.571	4.417	4.701	5.106	5.106	5.237	4.976	4.976	5.4	5.66	5.66	5.66	5.66	6.698	9.933	9.933	10.315	10.315	10.599	10.729	10.729	10.86	10.86	10.86	10.739	11.283	11.698	11.698	11.698	11.698	11.698	11.698	11.707	11.837	11.958
YML024W	3.743	3.743	3.622	3.622	3.622	3.622	3.622	3.622	3.622	3.622	3.622	3.501	3.501	3.501	3.501	3.501	3.501	3.501	3.217	3.217	3.096	2.286	1.718	1.718	1.718	1.718	1.718	1.718	1.718	1.587	1.587	1.587	1.587	1.587	1.587	1.587	1.587	1.587	1.587	1.103	0.982	0.982	0.982	0.982	0.982	0.982	0.982	0.982	0.982
YGR118W	4.371	4.371	4.241	4.241	2.351	2.23	2.23	2.23	2.23	1.694	1.694	1.694	1.313	0.908	0.908	0.908	0.624	0.624	0.624	0.624	0.624	0.624	0.624	0.624	0.624	0.624	0.251	0.121	0.121	0.121	0.121	0.121	0.121	0.121	0.121	0.121	0.121	0.121	0.121	0.121	0.121	0.121	0.121	0.121	0.121	0.121	0.121	0.121	0.121
YPR018W	6.713	6.713	6.713	6.713	6.713	6.429	6.298	6.298	6.582	6.582	6.582	6.461	6.461	6.461	6.461	6.461	6.219	6.219	6.219	6.219	6.219	6.219	6.219	6.219	5.935	5.367	5.367	5.367	5.367	5.367	5.367	5.367	5.367	5.083	5.083	5.083	5.083	5.083	4.548	4.185	3.934	3.803	3.682	3.682	3.682	3.682	3.682	3.682	3.682
YDL115C	5.26	5.26	5.26	5.26	5.26	5.26	5.26	5.26	5.26	5.26	5.26	5.26	5.26	5.26	5.26	5.139	5.269	5.269	5.269	5.269	5.39	5.39	5.39	5.642	5.763	6.047	6.047	6.047	6.047	6.307	6.428	6.428	6.428	6.428	6.428	6.428	6.428	6.428	6.428	6.428	6.428	6.428	6.559	6.559	6.428	6.428	6.428	6.023	5.893
YBR002C	9.873	9.994	9.994	9.994	9.994	9.994	9.994	9.994	9.994	9.994	10.124	10.124	10.124	10.124	10.124	10.124	10.124	10.124	10.124	10.124	10.124	10.124	10.124	10.124	10.124	10.124	10.124	10.124	10.124	10.124	10.124	10.124	10.124	10.124	10.124	10.124	10.124	10.124	10.124	10.124	10.003	10.003	10.003	9.347	9.216	9.216	9.216	9.216	9.216
YDR023W	9.43	9.43	9.43	9.43	9.43	9.593	9.593	9.593	9.593	9.593	9.593	9.593	9.309	9.309	9.188	8.202	7.96	7.708	7.839	7.969	8.332	8.746	9.314	9.314	10.213	10.213	10.343	10.343	10.473	10.189	10.189	10.604	10.604	10.604	10.604	10.32	10.45	10.45	10.45	10.45	10.45	9.477	8.318	7.946	7.946	7.704	8.206	9.123	9.738
YFL017C	7.61	7.731	7.559	7.689	7.689	7.689	7.689	7.689	7.689	7.689	7.689	7.689	7.559	7.559	7.429	7.308	7.438	7.941	8.071	8.071	8.071	8.071	7.81	7.81	8.173	8.164	8.164	8.294	8.578	8.578	8.709	8.709	8.709	8.262	8.546	8.546	8.546	8.546	8.951	8.82	8.82	9.812	9.691	9.691	9.691	10.883	10.752	10.752	10.873
YBR025C	6.689	6.973	6.973	6.973	6.973	6.973	6.731	6.601	6.48	6.48	6.196	6.196	6.196	6.196	5.912	5.912	5.912	5.409	3.631	3.51	3.51	3.51	3.379	2.681	2.681	2.681	2.56	2.309	2.309	2.309	2.309	2.309	2.309	2.309	2.188	2.188	1.946	1.825	1.825	1.825	1.825	1.825	1.825	1.825	1.825	1.573	1.201	1.071	1.071
YNL222W	5.157	6.186	6.316	6.316	6.316	6.94	6.94	7.224	7.224	7.224	7.224	7.224	7.224	7.224	7.224	7.224	7.103	7.103	7.494	8.281	8.281	8.565	8.565	8.565	8.565	8.565	8.565	8.565	8.565	8.565	8.565	8.565	8.565	8.565	8.565	8.565	8.565	8.565	8.565	8.565	8.97	8.97	8.97	9.1	9.1	9.1	9.1	9.1	9.1
YOR374W	11.572	12.359	12.489	12.489	12.489	12.489	12.903	12.903	12.903	13.187	13.187	13.318	13.318	13.318	13.318	13.318	13.318	13.318	13.318	13.318	13.318	13.318	13.318	13.318	13.318	13.318	13.318	13.318	13.318	13.318	13.318	13.318	13.318	13.318	13.318	13.318	13.318	13.318	13.034	13.034	13.034	13.034	13.034	13.034	12.903	12.531	12.531	12.531	11.372
YNL014W	9.119	9.119	9.119	9.119	8.756	8.756	8.756	8.756	8.756	8.472	8.472	8.472	8.472	8.472	8.22	8.22	8.099	7.978	7.345	5.358	5.358	4.538	4.254	3.873	3.873	3.873	3.873	3.873	3.873	3.873	3.873	3.873	3.216	2.057	1.815	1.322	1.322	1.322	0.754	0.754	0.754	0.754	0.754	0.754	0.754	0.754	0.382	0.251	0.251
YNR008W	4.031	4.031	5.4	6.265	6.931	6.931	7.313	7.313	7.564	7.564	7.825	7.825	8.067	8.067	8.067	8.067	8.602	9.216	9.216	9.859	9.859	9.989	9.989	9.989	9.989	9.989	9.989	9.989	9.989	9.989	10.11	10.371	10.501	10.501	10.501	10.631	10.631	10.631	10.631	10.631	10.631	10.631	10.631	10.631	10.51	10.762	10.762	10.883	10.883
YJL118W	5.711	5.711	5.842	5.963	5.963	6.377	7.066	8.825	8.825	8.946	10.278	10.278	10.278	10.683	10.683	10.683	10.683	10.683	10.804	10.804	10.673	11.209	11.339	11.339	11.339	11.339	11.339	11.339	11.339	11.339	11.339	11.339	11.339	11.339	11.339	11.339	11.469	11.469	11.469	11.469	11.479	11.642	11.642	11.511	11.511	11.39	12.317	14.053	15.929
YPL231W	14.113	14.113	13.992	13.587	12.712	12.712	12.712	12.097	11.967	12.088	12.088	12.088	12.088	12.088	12.088	12.088	11.967	11.967	11.311	11.19	11.069	11.069	11.474	11.069	11.069	11.19	11.19	10.948	10.543	9.789	9.789	9.789	9.295	9.295	9.84	9.426	9.426	9.295	9.295	9.174	8.388	7.48	7.48	7.447	7.033	7.317	7.317	7.317	7.317
YLR142W	7.867	7.867	7.867	7.867	7.583	7.583	7.462	7.178	7.462	7.047	7.047	6.926	6.926	6.796	6.917	6.545	6.424	6.675	7.089	7.462	7.462	7.462	7.462	7.746	7.462	7.462	7.583	7.713	7.713	7.713	7.713	7.997	7.867	7.867	7.867	7.867	7.867	7.867	7.867	7.746	7.746	7.746	7.746	7.746	7.746	7.746	7.746	7.746	8.039
YOR167C	11.832	11.832	11.832	11.832	11.832	11.832	11.832	11.832	11.832	11.832	11.832	11.832	11.832	11.711	11.711	11.46	11.46	11.46	11.46	11.46	11.46	11.46	11.46	10.785	10.533	10.533	10.412	10.412	10.412	10.291	10.291	10.031	9.91	9.91	9.779	9.779	9.779	9.779	8.872	7.983	7.983	7.983	7.852	7.862	7.62	7.62	7.62	7.62	7.62
YNR013C	3.058	3.058	3.058	3.058	3.179	3.179	3.3	3.3	3.3	3.3	3.179	3.007	3.007	3.007	3.007	3.007	3.007	3.379	3.379	3.621	3.621	3.621	3.621	3.621	3.621	3.621	3.621	3.621	3.621	3.621	3.621	3.752	3.752	3.752	3.752	3.752	3.752	3.873	3.742	3.742	3.337	3.053	3.053	2.923	2.923	2.923	2.923	2.923	2.923
YML123C	6.116	6.116	6.116	6.116	6.116	5.986	5.986	5.986	5.986	5.986	5.986	5.986	5.986	5.986	5.986	5.986	5.986	5.986	5.986	5.986	5.986	5.986	5.986	5.986	5.986	5.986	5.865	5.865	5.865	5.865	5.865	5.865	5.865	5.865	5.865	5.865	5.744	5.744	5.744	5.744	5.078	5.078	4.948	4.948	4.557	4.557	4.557	4.557	4.557
YJL159W	4.785	4.785	4.785	4.785	4.785	4.785	4.785	5.069	4.939	5.223	5.102	5.102	5.102	5.102	5.102	5.102	5.102	5.102	5.102	5.102	5.102	5.102	5.102	5.102	5.102	5.102	5.102	5.102	5.102	5.102	4.697	4.292	4.292	4.292	4.292	4.413	4.292	4.292	4.171	4.171	4.171	4.171	4.171	3.636	3.757	3.757	3.757	3.757	3.757
YBL037W	9.794	10.399	10.399	10.399	10.399	10.399	10.399	10.52	10.399	10.399	10.399	10.399	10.399	10.52	10.52	10.804	10.804	10.804	9.998	9.496	9.626	9.081	9.221	8.946	9.645	10.026	10.026	10.026	10.026	9.905	9.905	9.905	9.905	9.905	9.905	9.905	9.905	9.905	9.905	9.109	8.574	8.574	8.574	8.574	8.574	8.574	8.574	8.574	8.574
YGR078C	6.502	6.754	6.754	7.54	8.327	8.327	8.741	8.741	8.741	8.741	8.872	8.872	8.872	8.872	8.872	8.872	8.872	8.872	8.872	8.872	8.872	9.002	9.002	9.002	9.002	9.407	9.668	9.789	9.789	9.789	9.789	9.789	9.789	9.789	9.789	9.789	9.789	9.789	9.789	9.789	9.789	9.789	9.789	9.789	9.789	9.789	9.789	9.789	9.789
YNR046W	7.871	8.02	8.304	8.304	8.304	8.304	8.718	8.718	8.718	8.718	8.718	8.718	8.718	9.472	9.472	9.724	9.724	9.724	9.724	9.724	9.724	9.724	9.724	9.724	9.724	9.845	9.845	9.845	9.845	9.845	9.845	9.845	9.845	9.845	9.845	9.845	10.096	10.338	10.752	10.883	10.883	10.883	11.013	11.013	11.013	11.013	11.013	11.013	11.013
YBR164C	8.202	8.593	8.723	8.723	8.965	9.491	10.166	10.166	10.166	10.669	10.669	10.669	10.669	10.669	10.669	10.669	10.669	10.669	10.669	10.669	10.669	10.669	10.669	10.669	10.539	10.539	10.539	10.953	10.953	10.953	10.953	10.953	10.832	10.832	10.832	10.832	10.832	10.832	10.832	10.832	10.832	10.832	10.832	10.832	10.832	10.832	10.832	10.832	10.832
YDR045C	11.87	11.749	11.749	11.879	12.559	12.559	12.559	12.559	12.559	12.033	11.903	11.903	11.903	12.447	12.447	12.699	12.699	12.699	12.699	12.699	12.699	12.699	12.699	12.699	12.699	12.699	13.113	13.113	13.113	13.113	13.113	13.113	13.113	13.113	13.113	13.113	13.113	13.113	13.113	13.113	13.113	13.113	12.862	12.578	12.447	12.447	12.326	12.447	12.163
YJL165C	11.237	11.358	11.349	11.349	11.884	11.884	11.884	11.884	11.884	11.884	11.884	12.135	12.135	12.135	12.135	12.135	12.396	12.396	12.396	12.526	12.526	12.526	12.526	12.526	12.526	12.647	12.647	12.647	12.778	12.778	12.778	12.778	12.908	13.038	13.038	13.038	13.038	13.443	13.443	13.443	13.443	13.443	13.443	13.443	13.443	13.443	13.443	13.564	13.564
YAL010C	8.179	8.058	7.513	7.513	7.513	7.513	7.262	6.857	6.736	7.02	7.02	6.857	6.857	6.857	6.857	6.857	6.857	6.736	6.736	6.363	5.819	5.94	6.345	6.345	8.062	8.062	8.346	8.346	8.346	8.346	8.467	8.295	8.295	8.295	8.467	8.598	8.598	8.598	8.477	9.124	9.342	9.957	9.957	9.957	9.957	9.957	9.957	10.241	10.655
YGR207C	5.06	5.06	5.181	5.181	5.432	7.29	7.662	7.662	7.792	7.792	7.792	8.155	8.309	8.309	8.43	8.309	8.309	8.309	8.309	8.593	10.124	11.456	11.456	12.103	12.224	12.475	12.475	12.475	12.475	12.605	12.847	14.151	14.151	14.151	14.151	14.151	14.151	14.151	14.151	14.151	14.151	14.151	14.151	14.151	14.151	14.151	14.151	13.997	14.239
YBR244W	6.293	6.293	6.293	6.293	6.293	6.293	6.293	6.293	6.293	6.293	6.293	6.293	6.293	6.293	6.009	6.009	6.009	6.009	5.888	5.888	5.888	5.888	5.888	5.888	5.474	5.223	5.223	5.223	4.981	4.478	4.478	4.106	4.106	4.795	4.916	4.916	4.916	4.916	4.916	4.916	4.916	4.916	4.916	4.916	4.916	4.501	4.501	4.501	4.38
YDR304C	2.984	2.984	2.853	2.49	2.49	2.36	2.36	2.49	3.91	4.315	4.697	5.241	5.241	5.241	5.241	5.241	5.372	5.372	5.372	6.289	7.415	7.415	7.536	7.536	7.536	7.536	7.536	8.053	8.053	8.053	8.053	8.053	8.053	8.053	8.053	8.053	8.807	9.812	10.841	11.125	11.125	11.125	11.125	11.125	11.125	10.841	11.464	11.464	11.464
YJL023C	4.948	5.069	5.711	6.721	6.721	6.721	6.721	7.224	7.224	7.224	7.224	7.103	7.364	7.745	8.541	8.662	9.165	9.295	9.295	9.295	9.295	9.295	8.881	8.881	8.751	9.035	8.914	9.035	9.165	9.295	9.295	9.295	9.295	9.295	9.295	9.295	9.295	9.165	9.286	9.286	9.286	9.7	9.7	9.831	9.831	9.831	9.831	9.831	9.831
YDR231C	6.838	6.554	6.554	6.554	6.554	6.554	6.424	6.424	6.424	6.424	6.424	6.424	6.424	6.424	6.172	6.172	6.172	6.172	5.223	4.939	4.939	4.939	4.031	3.528	3.528	3.026	3.026	3.026	3.026	3.026	3.026	3.026	2.109	2.109	2.109	2.109	2.23	2.23	2.774	2.774	2.774	2.774	2.895	3.44	3.44	3.44	3.44	3.156	3.57
YOR034C	8.956	8.946	8.946	8.825	8.825	9.742	10.157	10.157	10.278	10.278	10.278	10.278	10.147	10.431	10.422	11.069	11.069	11.19	11.19	11.441	11.441	11.441	11.441	11.441	11.441	11.441	11.441	11.311	11.311	11.311	11.311	11.311	11.311	11.311	11.027	10.906	10.906	10.906	10.906	10.655	10.524	10.524	10.524	10.394	10.394	10.394	10.394	10.394	10.394
YOR061W	8.914	10.641	11.013	11.013	11.013	11.013	11.134	11.134	11.134	11.134	11.134	11.134	11.134	11.134	11.134	11.134	11.134	11.134	11.134	11.134	11.134	11.134	11.134	10.874	10.743	10.743	10.604	10.189	10.32	10.976	10.976	11.227	11.227	11.227	11.227	11.218	11.502	11.763	11.358	11.358	11.358	11.842	12.247	12.247	12.247	12.247	12.41	12.41	12.41
YIL149C	1.666	1.382	1.382	1.382	1.382	1.382	1.382	1.098	1.098	1.098	1.098	1.098	0.726	0.726	0.726	0.726	0.484	0.484	0.121	0.121	0.121	0.121	0.121	0.121	0.121	0.121	0.121	0	0	0	0	0	0	0	0	0	0	0.121	0.121	0.251	0.251	0.251	0.251	0.251	0.382	0.382	0.382	0.382	0.382
YIL129C	7.429	7.429	7.429	7.429	7.429	7.429	7.429	7.429	7.429	7.429	7.429	7.429	7.55	7.55	7.55	7.55	7.55	7.55	7.55	7.55	7.55	7.55	7.55	7.55	7.55	7.55	7.55	7.42	7.42	7.42	7.42	7.42	7.289	7.289	7.289	7.289	7.289	7.289	7.289	7.289	6.624	6.493	6.233	6.233	6.233	6.233	6.112	6.112	6.112
YDR335W	21.356	21.64	22.045	22.045	22.045	22.045	22.045	22.045	22.045	22.045	22.045	22.045	22.045	22.045	22.045	22.045	22.176	22.176	22.176	22.176	22.176	22.176	22.176	22.176	21.803	22.185	22.306	22.306	22.306	22.59	22.59	22.851	22.851	22.851	22.851	22.73	22.73	22.73	22.357	22.097	22.097	21.976	21.976	22.097	22.097	21.976	21.855	21.855	21.724
YHR142W	7.727	7.727	7.727	7.727	7.727	7.727	7.727	7.727	7.727	7.727	7.727	7.727	7.727	7.727	7.322	7.07	6.665	6.786	6.907	6.907	6.786	6.786	6.786	6.786	6.786	6.665	6.544	6.544	6.544	6.423	6.423	6.423	6.302	6.302	6.181	6.181	6.181	5.809	5.688	5.404	5.404	5.404	5.404	5.404	5.404	5.404	5.153	4.911	4.911
YBR071W	11.037	11.684	11.684	12.098	12.098	12.098	12.349	12.349	12.48	12.48	12.48	12.48	12.48	12.48	12.359	12.349	12.349	12.349	12.349	12.349	12.349	12.349	12.349	12.349	12.349	12.219	12.089	12.089	12.21	12.331	12.331	12.331	11.949	11.698	11.446	11.446	11.446	11.446	11.446	11.316	11.316	11.195	10.953	10.953	10.953	11.237	11.065	11.325	11.325
YJL145W	5.06	5.572	5.32	5.32	5.32	5.32	5.32	5.32	5.32	5.32	5.32	5.32	5.32	5.32	5.32	5.036	5.036	5.288	5.953	7.308	7.308	7.713	8.127	8.127	8.127	8.695	8.695	8.695	8.695	8.695	8.695	8.695	8.826	8.826	8.826	8.956	8.956	8.956	8.956	8.956	8.956	8.956	8.956	9.077	9.198	9.198	9.198	9.198	9.198
YML116W	11.986	12.107	12.107	11.977	11.986	11.865	11.735	11.605	11.605	12.019	13.113	13.113	13.113	13.113	13.113	13.113	13.113	13.113	13.113	13.113	13.267	13.267	13.267	13.267	13.267	13.267	12.983	12.983	12.983	12.983	12.983	13.113	13.113	13.113	13.113	13.113	13.113	13.113	13.113	13.113	13.113	13.234	12.95	12.95	12.95	12.95	12.95	12.666	12.666
YLL018C-A	3.966	5.669	5.669	5.911	7.233	7.233	7.233	7.233	7.778	8.029	8.029	8.029	8.029	8.16	8.16	8.16	8.29	8.783	8.783	8.904	9.165	9.165	9.165	9.165	9.165	9.165	9.165	9.165	9.165	9.165	9.165	9.165	9.044	9.044	9.044	9.044	9.044	9.165	9.165	9.295	9.295	9.295	9.295	9.295	9.295	9.416	9.416	9.416	9.416
YDL212W	7.913	7.913	7.913	7.792	7.792	7.792	7.792	7.792	7.792	7.792	7.792	7.792	7.792	7.792	7.792	7.792	7.792	7.792	7.792	7.792	7.792	7.792	7.792	7.792	7.792	7.792	7.792	7.792	7.792	7.792	7.792	7.792	7.792	7.541	7.541	7.541	7.41	7.41	7.41	7.41	7.41	7.289	7.289	7.289	7.005	7.005	7.005	7.005	7.005
YNL003C	7.922	8.611	8.611	8.611	8.611	8.611	8.732	8.974	9.095	9.095	9.095	9.226	9.226	9.226	9.347	9.347	9.831	9.57	9.57	9.57	9.57	9.57	9.57	9.7	10.226	10.794	10.794	10.794	10.794	10.925	10.925	10.925	10.925	10.934	10.934	10.934	10.934	10.934	10.934	10.804	10.543	10.543	10.413	10.413	10.413	10.413	10.371	10.371	10.371
YGL242C	2.43	2.169	1.755	1.34	1.461	1.964	1.964	1.964	1.843	1.843	2.248	3.002	3.123	3.123	3.505	3.505	3.505	3.789	3.91	3.91	5.111	5.241	5.623	5.623	5.623	5.623	5.623	5.623	5.753	5.753	5.753	6.004	6.004	6.004	6.54	7.312	7.312	7.717	8.537	8.537	8.537	8.537	8.537	8.537	8.779	8.779	8.9	8.9	9.021
YMR213W	7.117	7.117	7.248	7.248	7.248	7.117	7.653	7.653	7.653	7.532	7.532	7.532	6.833	6.703	6.954	6.954	7.206	7.206	7.327	7.457	7.587	7.587	7.587	7.587	7.587	7.587	7.587	7.587	7.587	7.466	7.345	7.476	7.476	7.476	7.476	7.476	7.476	7.476	7.476	7.76	7.76	8.937	8.937	8.937	8.937	8.937	8.937	8.937	9.431
YPR118W	7.024	7.024	7.024	7.024	7.154	7.154	7.438	7.438	7.438	7.438	7.568	7.568	7.82	8.234	8.234	8.234	8.234	8.234	8.364	8.364	8.364	8.225	8.606	8.606	8.606	8.606	8.606	8.485	8.606	8.858	8.858	8.858	8.858	8.858	8.858	8.858	8.858	8.858	8.988	8.988	8.988	9.239	9.491	9.491	9.491	9.491	9.491	9.491	9.491
YCR054C	8.439	8.318	8.723	8.723	9.259	9.664	9.664	9.654	9.654	12.429	12.801	13.304	13.304	13.304	13.555	13.555	13.927	13.797	13.927	14.616	14.737	14.737	14.868	14.998	14.998	15.412	15.412	15.412	15.412	15.543	15.543	15.543	15.422	15.422	15.543	16.208	16.208	16.208	16.339	16.986	17.968	17.968	17.968	17.968	17.968	18.252	18.252	18.797	18.797
YCR073C	6.759	6.759	7.01	6.596	6.726	6.726	6.726	6.726	6.596	6.345	6.182	6.182	6.182	6.303	6.303	6.554	5.898	5.898	5.767	5.092	4.678	4.799	4.161	4.804	4.543	4.543	4.948	4.948	4.948	4.948	4.948	5.223	5.232	5.232	5.232	5.353	5.353	5.353	5.353	5.353	5.353	5.353	5.386	5.386	5.386	5.386	5.386	5.386	5.507
YBR074W	3.584	3.463	3.463	3.593	3.593	3.593	3.593	3.593	3.593	3.593	3.593	3.593	3.593	3.593	3.724	3.724	3.593	3.593	3.593	3.463	3.463	3.179	3.179	2.928	2.676	2.676	2.807	2.807	2.807	2.807	2.807	2.807	2.807	2.937	2.937	2.937	2.937	3.221	3.221	3.351	4.236	4.236	4.236	4.236	4.236	4.236	4.236	4.236	4.236
YER144C	10.236	10.259	9.836	9.836	9.836	10.12	10.12	10.12	10.12	10.12	10.12	10.12	10.12	10.948	10.948	10.948	11.232	11.232	11.232	11.484	11.353	11.353	11.353	11.353	11.768	11.637	11.637	11.637	11.637	11.637	11.637	11.637	11.637	11.637	11.637	10.851	10.851	10.851	10.851	10.851	10.981	10.981	10.981	11.102	10.981	10.981	11.111	11.395	11.395
YGL213C	8.556	8.556	8.556	8.677	8.677	8.677	8.677	8.677	8.961	8.961	8.961	11.055	11.055	11.47	11.47	11.47	11.47	11.47	11.47	11.721	11.721	11.721	11.842	11.842	11.842	11.721	12.126	12.126	12.126	12.815	12.945	12.945	13.066	13.066	13.066	13.187	13.187	13.471	13.471	13.471	13.471	13.471	13.471	13.471	13.35	13.35	13.471	13.471	13.471
YGL026C	9.063	9.873	9.873	10.399	10.683	11.874	11.874	12.158	12.158	12.158	12.158	12.158	12.815	13.22	13.341	13.462	13.462	13.462	13.462	13.462	13.462	13.462	13.462	13.462	13.876	13.876	13.876	13.876	13.876	13.876	13.876	13.615	13.615	13.615	13.615	13.736	13.736	13.867	13.867	13.867	13.867	13.867	13.867	13.867	13.867	13.997	13.997	13.988	13.988
YDR041W	4.892	5.8	5.8	5.8	5.8	5.8	6.214	6.214	6.214	6.214	6.214	6.214	6.726	6.726	6.726	6.726	6.726	6.726	6.726	6.847	7.797	7.797	7.797	7.797	8.039	8.039	7.909	7.909	7.778	7.909	7.909	7.909	8.16	8.16	8.16	8.16	8.16	8.16	8.16	8.16	8.16	8.281	8.281	8.281	8.281	8.281	8.281	8.928	8.928
YER168C	9.934	9.934	9.934	9.683	9.683	9.399	9.399	9.399	9.399	9.399	9.399	9.115	9.115	9.115	9.115	9.115	9.115	9.115	9.115	9.115	8.71	8.71	8.71	8.71	8.71	8.579	8.579	8.579	8.198	8.198	8.198	8.198	8.198	7.914	7.914	7.914	7.914	7.914	7.914	7.914	7.914	7.914	7.914	7.914	7.369	7.248	6.997	6.866	6.736
YOR321W	10.427	10.427	10.427	10.427	10.427	10.427	10.427	10.143	10.143	10.143	9.649	8.481	8.197	8.197	7.28	6.996	6.866	6.866	6.866	6.987	6.987	6.987	6.54	6.67	6.409	6.409	6.889	7.173	7.424	7.424	7.424	7.294	7.163	7.024	6.749	6.637	6.516	6.516	6.274	6.274	6.274	5.99	5.99	5.99	5.99	5.99	5.99	5.99	5.869
YGR086C	3.365	3.365	3.486	3.486	3.486	3.486	3.486	3.486	3.486	3.486	3.356	3.356	3.356	3.356	3.226	3.226	3.226	3.226	3.105	3.235	3.356	3.356	3.356	3.356	3.356	3.226	3.226	3.226	3.226	3.216	2.965	3.249	3.379	3.379	3.258	3.258	3.258	3.258	3.258	3.258	3.128	3.007	3.007	3.007	3.007	3.007	3.007	3.007	2.886
YNR004W	8.299	8.299	8.299	6.88	6.88	6.88	6.88	6.88	6.88	6.759	6.759	6.759	6.759	6.759	6.759	7.043	6.531	6.531	6.531	6.531	6.4	6.4	6.279	7.066	7.075	8.211	8.211	8.211	8.211	8.211	8.211	8.211	8.211	8.22	8.099	8.099	8.099	8.099	8.099	7.806	7.806	7.806	7.806	7.806	8.057	8.593	8.877	8.877	8.877
YOR358W	8.42	8.42	8.42	8.42	8.672	8.672	8.672	8.672	8.672	8.672	8.672	8.672	9.361	9.361	9.361	9.361	9.482	9.482	9.482	9.482	9.482	9.733	9.733	9.733	9.733	9.733	9.733	9.733	9.733	9.733	9.733	9.733	9.863	9.863	9.863	9.863	9.863	9.863	9.863	9.863	9.863	9.863	9.863	9.863	9.863	9.863	9.579	9.579	9.579
YHR018C	9.659	9.659	9.659	9.538	9.691	9.691	9.691	9.691	9.691	9.691	9.691	9.691	9.822	9.822	9.822	9.822	9.822	9.822	9.538	10.073	10.073	10.073	10.073	10.194	10.324	10.324	10.324	10.324	10.324	10.324	10.073	10.073	10.073	10.073	10.073	9.952	9.668	9.668	9.668	9.668	9.668	9.668	9.668	9.668	9.668	9.668	9.668	9.538	9.538
YGR163W	8.346	8.346	8.346	8.062	8.062	8.062	8.062	8.062	8.062	9.263	9.263	9.263	9.263	9.263	9.263	9.263	9.505	9.505	10.171	10.585	10.585	10.585	10.585	10.869	10.869	10.869	10.869	10.869	10.869	10.739	10.739	10.739	10.739	10.869	10.869	10.869	10.869	10.869	10.869	10.869	10.869	10.869	10.869	10.869	10.869	10.869	10.869	10.869	10.366
YIL022W	8.872	8.872	8.993	8.993	8.993	8.993	8.993	8.993	9.277	9.277	9.277	9.156	9.156	9.156	9.156	9.035	9.035	9.035	9.035	9.035	9.035	9.035	9.035	9.035	8.751	8.751	8.751	8.751	8.751	8.881	8.881	8.881	8.881	8.881	8.881	8.355	8.355	8.355	8.355	8.355	8.486	8.486	8.486	8.486	8.486	8.486	8.486	8.486	8.486
YLR038C	10.264	10.264	10.264	10.264	10.264	10.264	10.264	10.264	10.264	10.264	9.98	9.98	9.98	9.98	9.98	9.98	9.85	9.85	9.971	9.971	9.971	9.971	9.971	9.566	9.566	9.566	9.566	9.566	9.566	9.566	9.566	9.566	9.566	9.566	9.566	9.566	9.566	9.566	9.566	9.436	9.436	9.152	9.152	9.152	8.77	8.77	8.649	8.649	8.398
YDR265W	10.711	10.711	10.832	10.832	10.832	10.832	10.832	10.832	11.116	11.237	11.237	11.237	11.237	11.237	11.237	11.237	11.628	11.749	12.293	12.577	12.708	12.708	12.708	12.708	12.708	12.708	12.708	12.708	12.708	12.708	12.708	12.708	12.708	12.708	12.587	12.587	12.587	12.587	12.587	12.587	12.587	12.587	12.303	12.019	12.019	12.019	12.019	12.019	12.019
YER007W	7.154	7.024	7.024	7.024	7.024	6.358	5.264	5.143	5.818	5.818	5.818	5.818	5.697	5.283	5.776	7.122	7.243	7.243	7.494	7.778	7.778	7.778	7.778	8.062	8.062	8.062	8.062	8.062	8.062	8.062	8.63	8.914	8.914	8.653	8.774	8.653	8.653	8.914	9.044	9.044	9.044	8.923	9.449	9.319	9.328	9.328	9.328	9.449	9.733
YDL104C	10.282	10.413	10.413	10.413	10.282	10.282	10.282	7.773	6.814	5.818	5.688	5.688	6.321	7.196	7.326	7.578	7.578	7.578	7.578	7.578	7.578	7.699	7.457	7.326	7.326	6.377	5.986	5.986	5.604	5.846	5.846	6.13	6.786	6.907	6.907	6.786	6.665	7.806	8.35	8.602	9.5	9.5	9.621	9.379	9.882	9.882	10.124	10.245	10.245
YDR031W	5.632	5.632	5.632	5.632	6.2	5.949	6.321	7.117	7.117	7.117	7.401	7.531	8.579	8.579	8.96	8.96	8.96	8.96	8.96	8.96	8.96	8.839	8.839	8.96	8.96	8.96	8.96	8.96	8.96	8.96	8.96	8.96	8.96	8.96	8.96	9.091	9.091	8.849	8.849	9.342	9.756	9.756	9.756	9.756	9.756	9.756	9.756	9.756	9.756
YGL238W	5.195	6.265	6.265	6.67	6.67	6.67	6.791	7.196	7.196	7.196	7.48	7.611	7.611	7.611	7.611	7.611	7.611	7.611	7.611	7.611	7.611	7.611	7.611	7.587	7.587	7.708	7.708	7.708	7.708	7.708	7.708	7.708	7.708	7.839	7.839	7.839	7.839	7.839	7.839	7.839	7.839	7.839	7.718	7.597	7.597	7.597	7.597	7.597	7.96
YDR164C	0.535	0.535	0.535	0.535	0.535	0.819	0.819	0.94	0.94	0.94	0.94	0.94	0.94	0.94	1.061	1.061	1.061	1.061	1.061	1.061	1.061	1.061	1.061	0.94	0.94	0.94	0.94	0.94	1.061	1.587	1.587	1.587	1.587	1.587	1.587	1.587	1.587	1.587	1.587	1.587	1.587	1.587	1.718	1.718	1.848	1.969	2.374	2.374	2.374
YLL031C	8.849	8.97	8.97	8.97	8.97	8.97	8.97	8.97	8.97	8.97	8.97	9.254	9.375	9.375	9.375	9.375	9.375	9.375	9.375	9.375	9.375	9.375	9.375	9.375	9.375	9.375	9.375	9.375	9.375	9.375	9.375	9.375	9.375	9.375	9.245	9.245	9.114	9.114	9.114	9.114	9.114	9.114	9.114	9.114	9.114	9.114	9.114	9.114	9.114
YNL233W	7.965	7.965	7.965	7.844	7.844	7.844	7.844	8.095	8.095	8.216	8.63	8.9	8.9	9.031	9.031	9.152	8.868	8.868	8.868	8.868	8.868	8.868	9.152	9.273	9.273	9.273	9.273	9.273	9.273	9.636	9.636	9.636	9.636	9.636	9.636	9.636	9.636	9.636	9.636	9.636	9.636	9.636	9.766	9.766	9.896	9.896	9.896	9.896	9.482
YNL041C	10.473	10.473	10.473	10.473	10.473	10.473	10.473	10.473	10.594	11.372	11.372	11.372	11.372	11.372	11.372	11.372	11.372	11.372	11.372	10.957	10.715	10.715	10.715	10.473	10.473	10.189	10.189	10.32	10.036	10.036	10.036	10.036	10.036	10.036	9.491	9.077	8.672	8.672	8.672	8.025	7.741	7.741	7.62	7.62	7.62	7.62	7.62	7.741	7.741
YLR304C	5.371	5.371	5.655	6.191	6.582	6.582	6.582	6.582	6.582	6.582	6.582	6.582	6.582	6.824	7.359	8.006	8.136	8.136	8.136	8.136	8.136	8.136	8.136	8.136	8.136	8.015	8.136	8.136	8.136	8.136	8.136	8.015	8.127	8.127	8.257	8.257	8.257	8.257	8.257	8.257	8.257	8.257	8.257	8.257	8.541	8.541	8.541	8.541	8.541
YIL051C	3.696	3.565	3.193	3.193	3.193	3.193	3.072	3.072	3.072	2.821	2.439	2.309	2.048	2.048	2.048	2.048	1.927	1.927	1.927	1.927	1.927	1.927	1.676	1.434	1.434	1.555	1.555	1.797	1.797	2.332	2.332	2.332	2.332	2.332	2.462	2.462	2.462	2.462	2.462	2.462	2.462	2.462	2.341	1.806	1.806	1.806	1.806	1.806	1.806
YMR142C	0	0	0	0	0.121	0.121	0.121	0.121	0.121	0.121	0.121	0.121	0.121	0.121	0.121	0.121	0.121	0.121	0.251	0.251	0.251	0.251	0.251	0.251	0.251	0.372	0.503	0.503	0.503	0.503	0.503	0.503	0.503	0.503	0.503	0.503	0.503	0.503	0.503	0.503	0.503	0.503	0.503	0.503	0.503	0.503	0.503	0.503	0.503
YBL011W	6.223	6.223	6.223	6.223	6.223	5.972	5.972	5.842	5.842	5.972	5.972	5.972	5.842	5.972	5.972	5.972	5.73	5.73	5.73	6.507	6.768	7.676	8.048	8.299	8.299	8.299	8.299	8.299	8.299	8.42	9.198	9.198	9.198	9.44	9.812	9.812	10.194	10.194	10.194	10.315	10.315	10.436	10.436	10.557	10.678	10.678	11.092	11.092	11.497
YKR019C	12.489	12.368	12.368	13.122	13.122	13.122	13.122	13.122	13.122	13.243	12.684	12.684	13.177	12.903	13.187	13.187	13.187	13.187	13.187	13.317	13.066	13.066	13.066	12.442	11.916	12.177	11.893	11.893	12.177	12.177	11.893	11.893	11.511	11.511	10.589	10.459	11.376	11.376	11.506	11.618	11.618	11.618	11.902	11.772	11.772	11.488	11.488	11.246	11.246
YOR371C	7.01	7.01	7.141	7.271	7.271	7.271	7.271	7.02	6.629	6.629	6.913	7.043	7.043	7.043	7.043	7.043	7.043	7.043	7.043	7.043	7.043	7.043	7.043	7.043	6.145	5.991	5.707	5.707	5.707	5.707	5.861	5.74	5.74	5.74	5.74	5.74	5.74	5.74	5.74	5.74	5.74	5.74	5.74	5.74	5.619	5.619	5.619	5.619	5.619
YLR211C	6.442	6.442	6.442	6.442	6.936	6.936	7.35	7.48	7.643	7.643	7.885	7.862	8.244	8.244	8.244	9.161	10.362	10.362	10.362	11.269	11.269	11.4	11.684	11.805	11.805	11.805	11.805	11.805	12.34	13.276	13.276	13.406	13.82	13.82	13.951	14.235	14.519	14.649	14.649	14.649	14.649	14.649	14.649	14.91	14.91	15.031	15.031	15.161	14.998
YGL201C	7.871	8.001	8.285	8.285	8.285	8.285	8.155	8.025	8.025	8.025	8.025	8.025	8.276	8.276	8.146	8.146	8.681	8.681	8.681	8.681	8.681	8.681	8.681	8.811	8.811	8.811	8.811	8.811	8.811	8.681	8.681	8.681	8.681	8.681	8.681	8.681	8.681	8.681	8.681	8.681	8.681	8.681	8.681	8.681	8.811	8.932	8.932	8.932	8.932
YKR069W	0.917	0.917	0.917	0.917	0.917	0.917	0.917	0.796	0.796	0.796	0.796	0.796	0.796	0.796	0.796	0.796	0.382	0.382	0.121	0.121	0.121	0.121	0.121	0.121	0	0	0	0	0	0	0	0	0	0	0	0	0	0	0	0	0	0	0	0	0	0	0	0	0
YBR257W	5.693	5.693	5.693	5.693	5.693	5.693	5.693	5.562	5.562	5.562	5.432	5.432	5.432	5.115	5.246	5.497	5.497	5.497	5.497	5.627	5.627	5.627	5.627	5.627	5.627	5.627	5.627	5.506	5.506	5.506	5.506	5.506	5.506	5.506	5.115	4.952	4.831	4.71	4.71	4.71	4.71	4.71	4.71	4.71	4.589	4.589	4.589	4.589	4.589
YCL055W	2.509	2.509	2.63	2.239	2.239	2.369	2.369	2.369	3.44	3.822	3.822	3.822	3.822	3.822	3.952	3.952	3.952	4.236	4.236	4.236	4.366	4.366	5.642	5.763	5.763	5.763	7.238	7.238	7.369	7.369	7.369	7.369	7.369	7.49	8.058	8.802	9.719	9.719	10.385	10.385	10.385	10.669	11.688	12.768	12.768	12.899	12.899	12.899	12.899
YOL120C	3.575	3.575	4.524	5.902	5.902	5.902	5.902	5.902	6.023	6.023	6.023	6.023	6.023	6.023	6.023	6.023	6.023	6.023	6.023	6.023	6.549	6.954	6.954	6.954	6.954	7.206	7.206	7.206	7.206	7.206	7.206	7.741	8.286	8.286	8.286	8.286	8.286	8.416	8.416	8.416	8.416	8.416	8.416	8.295	8.295	8.295	8.295	8.295	8.295
YDR410C	13.69	14.226	14.226	14.226	14.356	14.356	14.356	14.356	13.942	13.942	13.942	13.942	13.942	13.942	14.063	14.347	14.347	14.347	14.347	14.347	14.347	14.347	14.347	14.347	14.347	14.347	14.347	14.347	14.347	14.347	14.347	14.347	14.347	14.347	14.347	14.347	14.347	14.347	14.347	14.347	14.347	14.347	14.347	14.216	14.216	14.216	14.095	14.095	14.095
YDL100C	8.947	8.816	9.068	9.352	9.757	9.757	9.515	8.784	8.379	8.379	7.895	8.551	9.054	9.175	9.175	9.175	9.175	8.43	8.835	9.896	9.896	9.896	9.896	9.896	9.896	10.027	10.027	10.027	10.027	10.408	10.408	10.408	10.408	10.287	11.083	11.204	11.325	11.325	11.456	11.456	11.456	11.456	11.456	11.456	11.456	11.577	11.577	11.446	11.446
YMR222C	5.353	5.101	5.199	5.199	5.199	5.199	5.199	5.199	5.199	5.078	4.836	4.836	5.12	5.762	5.762	5.883	6.004	6.004	6.135	6.135	6.135	6.135	6.135	6.135	6.135	6.014	6.973	6.973	6.973	6.973	7.257	7.257	7.257	7.257	7.257	7.257	7.378	7.378	8.155	8.155	8.155	8.025	8.155	8.155	8.155	8.439	8.318	8.318	8.318
YKR035W-A	8.937	8.937	8.937	8.937	8.937	8.937	9.188	9.188	9.188	9.188	9.188	9.188	9.058	9.058	9.058	8.444	8.565	8.565	8.434	9.081	9.081	9.081	9.081	9.081	9.081	9.081	9.081	8.96	8.83	8.83	8.83	9.868	11.716	11.716	11.716	11.837	11.837	11.837	11.837	11.958	11.958	11.958	11.958	11.958	11.958	11.828	11.544	11.544	11.674
YAL014C	8.728	9.333	9.049	9.049	9.049	9.049	9.049	9.049	9.049	8.918	8.918	8.918	9.202	9.728	9.728	9.728	9.728	9.849	9.849	9.849	9.849	10.101	10.101	10.101	10.101	10.101	10.091	10.091	10.352	10.473	10.603	10.603	10.603	10.603	10.603	10.603	10.603	10.603	10.603	10.603	10.603	10.603	10.603	10.603	10.603	10.603	10.603	10.603	10.603
YDL164C	9.515	9.515	9.515	9.515	9.515	9.515	9.515	9.515	9.515	9.515	9.515	9.515	9.515	9.515	9.515	9.515	9.515	9.515	9.515	9.515	9.515	9.515	9.231	8.947	8.947	8.947	8.947	8.947	8.816	8.816	8.816	8.816	8.816	8.816	8.816	8.816	8.816	8.816	8.816	8.444	8.16	8.16	8.039	8.039	8.039	8.039	7.918	7.918	7.918
YHL027W	5.311	5.441	5.441	5.441	5.441	5.441	5.32	5.32	5.32	5.32	5.32	5.32	5.32	5.32	5.32	5.32	5.32	5.32	5.32	5.32	5.441	5.311	5.311	5.311	5.311	5.311	5.311	5.311	5.311	5.311	5.311	5.19	5.19	5.19	5.19	5.19	5.19	4.664	4.119	4.119	4.119	4.119	4.119	4.119	4.119	4.119	3.859	3.859	3.598
YKL075C	4.338	4.338	4.338	3.933	3.812	4.064	4.348	4.348	4.348	4.348	4.599	4.86	5.386	5.386	5.516	5.898	5.898	5.898	5.898	5.898	5.898	5.898	5.898	5.898	5.898	5.898	5.898	5.898	5.898	5.898	5.898	5.898	5.898	5.898	5.898	5.898	5.898	5.898	5.898	6.14	6.14	6.261	6.261	6.261	6.261	6.261	6.261	6.261	6.261
YGL073W	12.345	12.345	12.345	12.224	12.224	12.224	12.224	12.093	12.093	12.093	11.963	11.963	11.702	11.702	11.702	11.702	11.702	11.702	11.702	11.702	11.702	11.572	11.2	11.2	10.39	10.269	9.757	9.757	9.757	9.757	9.245	8.83	8.709	8.83	8.83	8.83	8.83	8.83	8.83	8.83	8.83	8.83	8.83	8.83	8.83	8.83	7.769	7.508	7.378
YKL069W	8.56	8.56	8.942	8.942	8.942	8.942	8.942	9.063	9.468	9.598	9.598	9.598	10.092	10.092	10.092	10.092	10.092	10.092	10.376	10.376	10.376	10.497	10.497	10.497	10.497	10.497	10.497	10.497	10.497	10.497	10.497	10.497	10.497	10.497	10.497	10.497	10.497	10.497	10.497	10.497	10.497	10.497	10.497	10.497	10.497	10.497	10.497	10.497	10.497
YOR048C	8.085	8.085	7.964	7.964	7.843	7.964	8.216	8.216	8.216	8.216	8.216	8.234	8.071	8.071	8.071	8.071	8.071	8.071	8.071	8.071	8.071	8.071	7.941	7.941	7.941	7.941	7.941	7.941	7.941	6.507	6.377	6.507	6.507	6.507	6.507	6.507	6.507	6.507	6.507	6.507	6.507	6.507	6.507	6.507	6.507	6.507	6.507	6.507	6.507
YML119W	10.198	10.198	10.766	10.766	10.766	10.766	10.766	10.766	10.766	10.887	10.887	10.887	10.887	10.887	10.887	10.887	10.887	10.887	11.008	11.008	11.008	11.008	11.008	11.008	11.008	11.008	11.008	11.008	11.008	11.008	11.008	11.008	11.008	11.008	10.724	10.343	10.222	10.222	10.222	10.222	10.222	10.222	10.222	10.222	10.222	10.222	10.222	10.222	10.222
YPL083C	7.224	7.224	7.224	6.94	7.345	7.345	7.345	7.345	7.597	8.09	8.09	8.09	8.09	8.09	8.09	8.09	8.211	8.495	8.495	8.495	8.495	8.495	8.495	8.649	8.518	8.518	8.649	8.649	8.649	8.649	8.649	8.504	8.262	9.058	9.058	9.189	9.189	9.189	9.733	9.733	9.733	9.733	9.733	9.733	9.733	9.864	9.612	9.612	9.491
YOL092W	7.741	8.285	8.285	8.285	9.696	9.98	9.98	10.101	10.101	10.101	10.222	10.343	10.594	10.594	10.594	10.594	10.594	10.594	10.845	10.845	11.129	11.129	11.129	11.129	11.241	11.525	12.051	12.051	12.051	12.051	12.051	12.051	12.051	12.051	12.051	12.051	12.051	12.051	12.051	11.767	11.767	11.767	11.767	11.767	12.051	12.051	12.051	12.051	12.051
YDL123W	6.535	6.535	6.414	6.414	6.414	6.414	6.568	6.81	7.052	7.052	7.052	7.336	7.336	7.466	7.466	7.75	7.75	7.88	7.88	7.88	7.88	7.89	8.02	8.02	8.02	8.02	8.02	8.02	8.02	7.89	7.89	7.89	7.769	7.769	8.383	8.383	8.383	8.383	8.918	8.918	8.918	8.918	8.918	8.918	8.918	8.918	8.918	8.918	8.918
YDR324C	10.417	10.417	10.417	10.417	10.417	10.417	10.417	10.417	10.417	10.417	10.417	10.417	10.417	10.417	10.427	10.306	10.306	10.306	10.306	10.306	10.306	10.306	10.306	10.436	10.436	10.436	10.436	10.175	10.175	9.77	9.77	9.901	9.901	9.901	9.901	9.901	9.528	9.528	9.649	9.649	9.649	9.933	9.933	9.933	9.933	9.933	9.933	9.933	9.933
YGR206W	6.503	6.503	6.503	7.047	7.168	7.168	7.168	7.168	7.168	6.926	7.988	7.583	7.825	7.825	7.825	7.825	7.825	7.825	7.825	7.825	7.825	7.825	7.694	7.685	7.685	7.685	7.685	8.057	8.672	8.672	8.793	8.793	8.793	8.793	8.793	8.923	9.044	9.426	9.426	9.426	9.426	9.426	9.426	9.426	9.426	9.556	9.556	9.556	9.556
YER127W	12.163	12.163	12.033	12.033	12.033	12.033	12.154	12.154	12.284	12.284	12.293	13.243	13.485	13.485	13.485	13.485	13.485	13.201	13.201	13.201	13.201	13.201	13.201	13.201	13.201	13.201	13.201	13.201	13.201	13.201	13.201	13.201	12.787	12.787	12.787	12.787	12.787	12.787	12.917	12.917	12.917	12.917	12.917	12.917	12.917	12.917	12.917	12.917	12.917
YNL310C	10.157	9.873	10.133	10.133	10.264	10.264	10.385	10.385	10.385	11.479	11.479	11.851	11.851	11.851	11.851	11.851	11.851	11.851	11.851	11.851	11.851	11.851	11.851	11.851	11.851	11.851	11.851	11.851	11.851	11.851	12.768	13.019	13.019	13.019	13.019	13.019	13.019	13.019	13.019	13.019	13.14	13.261	13.392	13.392	13.392	13.392	13.392	13.392	13.261
YJR067C	5.59	5.59	5.59	6.498	6.498	6.498	6.498	6.498	6.498	6.498	6.498	6.498	6.498	6.498	5.469	5.064	5.064	5.981	6.484	6.856	7.522	7.522	7.522	7.643	8.551	9.249	9.249	9.249	9.663	10.962	10.962	10.962	10.962	10.962	10.962	10.678	10.678	10.678	11.05	11.837	11.837	11.837	11.837	12.712	12.712	12.712	12.712	12.712	12.712
YDR430C	10.054	10.054	10.054	10.054	10.054	10.054	10.175	10.175	10.175	10.175	10.175	10.175	10.175	10.175	10.841	10.841	11.125	11.125	11.125	11.125	11.125	11.125	11.246	11.376	11.376	11.376	11.376	11.376	11.376	11.376	11.376	11.376	11.376	11.376	11.376	11.376	11.376	11.376	11.376	11.376	11.376	11.376	11.255	11.125	11.125	11.125	11.125	11.125	10.995
YHL002W	13.006	13.136	13.136	13.136	13.387	13.387	13.387	13.508	13.508	13.508	13.508	13.378	13.378	13.378	13.378	13.62	13.62	13.62	13.62	13.62	13.62	13.62	13.62	13.62	13.62	13.62	13.62	13.62	13.499	13.62	13.62	13.741	13.741	13.741	13.741	13.457	13.457	13.62	13.62	13.62	13.62	13.62	13.62	13.62	13.62	13.62	13.62	13.62	13.62
YML049C	17.465	17.465	17.465	17.465	17.465	17.465	17.465	17.465	17.465	17.465	17.465	17.595	17.595	17.595	17.595	17.595	17.595	17.595	17.595	17.595	17.595	17.595	17.595	17.595	17.726	17.726	17.726	17.726	17.726	17.595	17.311	17.311	17.944	17.944	18.228	18.228	18.228	18.228	18.228	18.512	18.927	18.927	18.927	18.927	18.927	18.927	18.927	18.927	18.927
YOR296W	5.083	5.083	5.083	4.962	4.962	4.72	4.72	4.72	4.72	4.72	4.348	4.096	3.836	3.705	3.705	3.715	4.534	4.664	5.847	5.847	5.847	5.847	5.847	5.847	5.856	6.959	6.959	6.959	6.959	6.959	6.959	6.959	6.959	6.959	6.959	6.959	6.959	6.959	6.959	6.959	7.332	7.574	7.574	7.574	7.574	7.574	7.574	7.574	7.574
YDR422C	9.077	8.956	8.956	8.965	9.096	9.226	9.096	9.096	9.096	9.217	10.166	10.166	10.166	10.166	10.166	10.166	10.166	10.166	10.166	10.166	10.166	10.166	10.166	10.166	10.166	10.166	10.166	10.166	10.166	10.166	10.166	10.166	10.166	10.166	10.166	10.166	10.166	10.166	9.882	9.882	9.598	9.598	9.598	9.598	9.184	9.752	9.752	9.752	9.752
YMR251W	3.631	3.631	3.761	4.273	4.273	4.273	4.273	4.273	4.524	4.948	5.604	5.604	5.604	5.604	6.098	6.391	6.391	6.642	6.642	6.773	6.894	7.145	7.145	7.145	7.145	7.145	7.145	6.861	6.861	6.861	6.861	7.145	7.145	8.029	8.029	8.434	8.434	8.434	8.555	8.555	8.555	8.676	9.039	9.039	9.039	9.039	9.039	9.039	9.039
YFL028C	9.733	9.733	9.975	9.691	9.691	9.691	9.561	9.561	9.682	10.022	9.891	9.891	9.891	10.264	11.795	11.795	11.795	11.795	11.795	11.795	11.795	11.795	11.795	11.795	11.795	11.795	11.795	11.795	11.535	12.233	12.233	12.233	12.103	12.103	11.94	11.94	11.94	11.94	11.94	11.94	11.819	11.698	11.577	11.577	12.145	12.145	12.014	12.014	12.014
YOL111C	5.995	5.995	5.995	5.995	5.865	5.865	5.865	5.865	5.735	5.986	5.986	5.986	5.986	5.865	5.865	5.865	5.865	5.865	5.865	5.865	5.865	5.865	5.744	5.744	5.744	5.623	5.623	5.339	5.339	5.339	5.339	3.994	3.994	3.994	3.994	3.994	3.426	3.426	3.426	3.426	3.426	3.426	3.426	3.426	3.142	3.142	3.142	3.142	3.142
YBR256C	10.427	10.297	10.297	10.297	10.297	10.036	10.036	9.752	9.752	9.752	9.752	9.622	9.752	8.924	8.924	8.924	7.183	7.052	6.931	6.931	6.931	6.177	5.391	5.391	5.107	5.107	5.107	5.107	5.889	6.01	6.01	6.01	6.019	6.019	6.019	6.019	5.758	5.889	5.889	5.889	5.758	5.758	5.474	5.474	5.474	5.595	5.465	5.595	5.595
YPR010C	6.749	6.749	6.749	6.628	6.628	6.628	6.628	6.628	6.507	6.507	6.507	6.135	6.014	6.014	5.893	5.53	5.66	5.66	5.66	5.66	5.66	5.66	5.66	5.539	5.539	4.492	4.241	4.241	4.241	4.241	3.738	3.738	2.919	2.244	2.002	1.718	1.15	1.15	1.15	1.15	1.15	1.15	1.28	1.783	2.067	2.067	2.067	2.067	1.946
YML081W	9.896	10.017	10.017	10.138	10.138	10.138	10.138	10.138	10.008	10.008	10.008	10.008	10.008	10.008	10.292	9.92	9.766	9.524	9.524	9.11	8.695	8.127	8.127	8.127	8.127	8.127	8.127	8.127	8.127	8.127	8.006	7.471	7.471	7.341	7.341	7.341	7.341	7.341	7.341	7.341	7.341	7.341	7.341	7.341	7.341	7.22	7.22	6.698	6.698
YHR024C	10.399	10.399	10.934	10.934	10.934	11.055	11.055	11.055	11.055	11.055	11.339	12.093	12.475	12.759	12.889	13.141	13.141	13.141	13.141	13.434	14.058	14.058	14.058	14.058	14.058	14.058	14.593	14.593	14.593	14.593	14.593	14.593	14.593	14.593	14.463	14.705	14.705	14.705	14.705	14.705	14.705	14.705	14.705	14.705	14.705	14.705	14.705	14.826	14.826
YER183C	7.843	7.722	7.722	8.29	8.039	8.039	7.755	6.698	6.326	6.042	6.042	6.042	6.042	6.163	6.163	6.163	6.163	6.042	5.921	5.921	6.205	6.084	6.456	7.103	7.103	7.224	7.224	7.508	7.508	7.881	7.881	8.556	8.556	8.928	8.928	8.928	8.928	8.928	8.928	8.928	8.798	8.798	8.798	8.798	8.798	8.798	8.798	8.556	8.295
YIL078W	8.984	8.984	8.984	8.984	8.984	8.984	8.984	8.984	8.984	8.984	8.984	8.984	8.984	8.984	8.984	8.984	8.984	8.984	8.984	8.984	8.984	8.984	8.57	8.57	8.44	8.44	7.62	6.68	6.55	6.55	5.861	5.73	5.204	5.204	5.074	5.074	4.823	4.823	4.832	4.832	4.832	4.832	4.832	4.832	4.548	4.264	3.98	3.98	3.98
YBR111C	6.163	6.163	6.163	5.911	5.911	6.172	6.042	6.042	6.042	6.042	6.042	6.042	6.042	5.79	5.79	5.409	5.167	5.288	5.288	5.409	5.669	6.051	6.051	6.051	6.051	6.051	5.921	6.032	6.274	6.274	6.274	6.526	6.526	6.526	6.526	6.121	5.99	5.99	5.99	5.706	5.706	5.706	5.455	5.334	5.576	6.223	6.335	6.335	6.335
YDR518W	11.306	11.185	11.185	11.185	11.185	11.185	10.641	10.641	10.762	10.762	10.762	10.883	10.226	10.226	10.226	10.226	10.226	10.226	10.226	10.226	10.226	10.226	10.226	10.51	10.51	10.51	10.389	10.389	10.52	10.52	10.52	10.52	10.52	10.52	10.52	10.52	10.52	10.52	10.52	10.52	10.52	10.52	10.52	10.399	10.529	10.529	10.659	10.659	10.659
YDR167W	6.847	6.563	6.847	7.131	7.131	7.131	7.131	6.717	6.335	5.53	5.53	4.804	4.804	2.765	2.393	2.262	2.383	2.635	3.007	3.007	3.007	3.137	3.938	4.483	4.855	5.488	5.488	5.488	5.618	5.739	5.739	5.739	5.455	5.455	5.455	5.455	5.325	5.325	5.567	5.567	6.079	6.582	9.202	9.454	9.454	9.454	9.584	9.584	9.584
YKL138C	1.583	1.452	1.452	1.573	1.573	1.573	1.825	2.905	2.905	2.905	2.905	3.026	3.026	3.31	3.561	3.277	3.277	3.277	3.268	3.268	3.268	3.552	4.166	4.166	5.097	6.177	6.177	7.369	7.369	7.369	7.499	7.499	7.499	7.499	7.499	7.499	7.499	7.499	7.499	7.629	7.881	7.881	7.881	7.881	8.416	9.193	9.193	9.608	9.892
YPR120C	1.936	1.936	1.936	1.936	1.936	2.057	2.462	2.462	2.462	2.462	2.462	2.462	2.593	2.593	2.593	2.593	2.593	2.593	2.593	2.593	2.593	2.965	2.965	2.965	2.965	2.965	2.965	2.965	2.965	2.965	2.965	3.095	3.095	3.095	3.095	3.095	3.095	3.095	3.095	3.095	3.095	3.095	3.095	3.226	3.226	3.226	3.226	3.226	3.226
YFL013C	10.655	10.776	10.897	11.018	11.148	11.148	11.148	11.148	11.278	11.278	11.278	11.278	11.278	11.278	11.278	11.278	11.278	10.897	10.897	10.897	10.897	10.897	10.897	10.897	10.897	10.897	10.655	10.534	10.534	10.534	10.534	10.534	10.413	10.413	9.486	8.597	8.476	8.192	8.192	8.062	8.062	7.941	7.569	7.154	7.154	7.154	7.024	7.024	7.024
YML087C	6.587	6.717	6.051	6.051	6.051	6.577	7.08	7.201	7.201	7.443	7.704	7.704	7.704	7.704	7.834	7.592	7.955	7.825	7.825	8.062	8.742	9.528	9.528	10.403	10.403	10.403	10.403	10.403	10.403	10.524	10.524	10.524	10.524	10.524	10.524	10.524	11.018	11.018	11.018	11.683	11.683	11.683	11.683	11.935	11.935	12.34	12.056	12.186	12.186
YOR236W	2.09	1.96	1.96	1.96	1.96	1.96	1.96	1.96	1.96	1.96	1.96	1.96	1.96	1.96	2.09	2.09	2.09	2.09	2.09	2.09	2.09	2.09	2.09	2.09	1.806	1.806	1.522	1.522	1.522	1.522	1.522	1.522	1.522	1.522	1.522	1.522	1.806	1.806	1.806	1.806	1.522	1.531	1.531	1.531	1.531	1.531	1.531	1.531	1.531
YML097C	4.338	5.478	5.739	5.86	5.99	5.99	6.121	6.121	6.535	6.665	6.665	6.665	6.665	6.665	6.665	6.665	6.665	7.168	7.671	8.732	10.896	11.027	11.269	11.399	11.399	11.399	11.399	11.52	11.762	11.762	11.762	11.762	11.762	11.762	11.892	12.265	12.265	12.265	12.265	12.265	12.265	12.265	12.265	12.265	12.265	12.265	12.386	12.255	12.255
YLR418C	12.181	12.586	12.586	12.586	12.586	12.586	12.838	13.382	15.161	15.161	15.161	15.161	15.291	15.291	15.291	16.399	17.567	17.567	17.949	17.949	17.949	17.949	17.949	18.07	18.354	18.354	18.354	18.866	18.866	18.866	18.996	18.996	18.996	18.996	18.996	18.996	18.996	18.996	18.996	18.996	18.996	18.996	18.996	18.996	18.996	18.996	18.996	19.117	19.117
YHR131C	1.843	1.843	1.843	1.843	1.843	1.592	1.462	1.462	1.299	1.42	1.55	1.55	1.964	1.964	2.327	2.327	2.327	2.588	2.588	2.588	2.588	2.588	2.849	3.091	4.687	4.929	4.929	4.929	4.929	4.929	4.929	4.929	4.929	4.929	4.929	4.929	5.697	5.828	5.828	5.828	5.828	5.958	6.2	6.735	6.735	6.735	7.108	7.108	7.108
YOR297C	3.812	3.682	3.924	4.054	5.213	5.213	5.213	5.618	6	7.238	8.113	8.113	8.113	8.355	8.355	8.355	8.355	8.355	8.639	9.053	9.053	9.053	9.053	9.305	9.305	9.305	9.426	9.426	9.426	9.426	9.272	9.272	9.272	9.272	9.272	9.402	9.281	9.281	9.281	9.542	9.672	10.361	10.361	10.361	10.361	10.361	10.361	10.361	10.361
YER074W-A	14.062	14.192	14.192	14.192	13.908	13.908	13.908	13.908	13.252	13.131	13.131	13.415	13.657	13.657	13.657	13.657	13.778	13.778	13.778	13.778	13.778	13.778	13.778	13.778	13.778	13.778	13.164	13.164	13.164	13.164	13.164	13.164	13.164	12.922	12.922	12.791	12.307	12.177	12.177	12.177	12.177	11.814	11.451	11.451	11.451	11.33	11.33	11.33	11.33
YLR165C	5.413	5.413	5.413	5.674	5.674	6.698	6.828	6.828	6.828	6.577	7.475	7.475	7.475	7.475	7.475	7.475	7.475	7.475	7.475	7.475	7.191	7.191	7.443	7.443	7.443	7.443	7.806	7.806	7.806	7.806	7.806	7.806	7.806	7.806	7.806	7.927	7.927	7.927	7.927	7.927	8.048	8.048	8.048	8.048	8.048	8.048	8.048	8.048	8.048
YJL213W	0.503	0.503	0.503	0.372	0.656	0.656	0.908	1.029	1.029	1.029	1.289	1.671	1.671	1.671	1.671	1.671	1.671	1.671	1.671	1.671	1.671	1.913	1.913	2.043	2.043	2.043	2.043	2.043	2.174	2.174	2.174	2.174	2.174	2.174	2.174	2.686	2.807	3.333	3.333	3.333	3.333	3.333	3.333	3.333	3.333	3.333	3.333	3.333	3.333
YCR027C	2.472	2.472	2.472	2.472	2.472	2.472	2.472	2.472	2.472	2.472	2.472	2.593	3.161	3.161	3.282	3.282	3.282	3.282	3.282	3.282	3.282	4.231	4.352	4.352	4.352	4.352	4.352	4.352	4.352	4.352	4.483	4.483	4.483	4.483	4.483	4.483	4.734	4.734	4.604	4.604	4.604	4.734	4.855	5.926	7.229	7.229	7.229	7.75	7.75
YHR081W	5.274	5.274	5.274	5.274	5.274	5.274	5.274	4.497	4.376	4.376	4.376	4.376	4.376	4.376	4.376	4.376	4.245	4.245	3.961	3.961	3.961	3.71	3.71	3.71	3.71	3.71	3.175	2.891	2.76	2.76	2.639	2.639	1.997	1.299	1.299	1.299	1.429	1.429	1.429	1.429	1.429	1.429	0.926	0.926	0.796	0.796	0.796	0.796	0.796
YIL074C	10.976	10.976	10.976	10.976	10.594	10.594	10.715	10.715	10.715	10.585	10.585	10.301	10.301	10.301	10.301	10.431	10.068	9.654	9.654	9.654	9.654	9.654	9.654	9.654	9.654	9.491	9.328	9.328	9.328	9.328	9.328	9.328	9.328	9.328	9.328	9.328	9.328	9.207	9.053	9.053	9.053	9.053	8.923	8.923	8.793	8.411	7.666	6.037	6.288
YMR165C	8.122	8.253	8.997	8.997	9.533	9.533	9.533	9.533	9.533	9.533	9.533	9.817	9.817	9.817	9.817	9.817	9.696	9.696	9.454	9.454	9.454	9.454	9.323	9.323	9.202	9.081	9.081	8.797	8.546	8.555	8.555	8.686	8.686	8.686	8.686	8.686	8.555	8.555	8.555	8.425	8.425	8.425	8.425	8.425	8.425	8.425	8.425	8.425	8.425
YGR230W	3.654	3.654	3.905	3.905	3.905	3.905	3.905	3.905	3.905	4.189	4.189	4.189	4.189	4.189	4.189	4.068	4.31	4.026	4.431	4.822	4.822	4.822	4.822	5.083	5.083	5.204	5.325	5.325	5.325	5.325	5.334	5.334	5.334	5.334	5.334	5.465	5.879	5.879	5.879	6	6.656	6.656	6.656	7.071	7.071	7.071	7.071	7.071	7.071
YBR201W	4.636	4.636	4.506	4.506	4.943	4.943	5.074	5.074	5.074	5.074	5.195	5.195	5.195	5.195	5.488	5.204	5.981	5.981	6.517	6.517	6.517	6.517	6.638	7.052	7.839	7.839	7.839	7.839	8.09	8.495	8.486	8.9	8.9	8.9	8.9	8.9	8.9	8.9	8.9	8.9	8.9	8.9	8.9	8.9	8.9	8.9	8.9	8.9	8.9
YHR047C	4.478	4.347	4.347	4.259	4.259	4.259	4.138	3.766	2.597	2.104	2.104	2.104	1.983	2.104	2.891	2.891	2.891	2.891	2.891	3.133	2.751	2.751	2.751	3.123	2.96	3.221	3.221	3.221	3.221	3.221	3.221	3.221	3.212	3.091	3.091	3.091	3.091	2.96	2.96	3.091	3.091	3.584	3.714	3.714	3.714	3.714	3.714	4.282	4.413
YBL071W-A	3.561	3.561	3.561	3.561	3.277	3.277	3.277	3.026	3.026	2.895	2.369	2.369	2.369	2.369	2.369	2.369	2.369	0.917	0.535	0.405	0.405	0.405	0.405	0.405	0.405	0.284	0.284	0.284	0.284	0.284	0.284	0.284	0.284	0.284	0.284	0.284	0.284	0.284	0.284	0	0	0	0	0	0	0	0	0	0
YLL006W	4.748	4.133	3.891	3.77	3.659	3.659	3.659	3.626	5.409	5.409	5.409	5.409	5.018	4.757	4.636	4.636	4.636	5.162	5.162	5.404	5.404	5.809	5.809	5.809	5.809	5.93	6.554	6.554	6.554	6.926	6.926	6.926	6.642	6.642	6.391	6.675	7.461	7.461	7.461	7.582	9.188	9.188	9.188	9.188	9.472	9.603	9.887	10.794	10.794
YJL112W	2.57	2.7	2.416	2.537	3.105	3.105	3.105	3.105	3.235	3.114	3.114	2.993	2.709	2.83	2.546	2.546	2.546	2.425	2.556	2.556	2.141	2.141	2.556	2.556	2.686	2.686	2.686	2.686	2.686	2.686	2.686	2.686	2.807	3.091	3.091	3.091	3.091	3.091	3.091	3.091	3.091	3.091	3.212	3.212	3.212	3.212	3.212	3.747	3.878
YHR059W	5.828	5.958	5.795	6.47	6.47	6.47	6.47	6.34	6.908	8.346	8.216	8.337	8.467	8.588	8.337	7.932	7.932	8.849	8.849	8.849	8.849	8.849	8.849	8.849	8.728	8.728	8.728	8.849	8.467	8.728	9.207	10.817	10.817	10.817	10.817	11.059	11.32	11.32	11.32	11.855	11.855	11.855	11.855	11.855	11.986	12.107	12.107	12.107	12.107
YJL002C	7.187	7.187	7.187	7.187	7.187	7.187	7.187	7.056	7.056	7.056	7.056	7.056	6.935	6.935	6.935	6.935	7.056	7.056	7.056	7.056	7.056	6.563	5.995	5.711	5.711	5.711	5.427	5.176	5.176	5.176	5.176	5.176	4.813	4.561	4.561	4.561	4.561	4.561	4.561	4.561	4.561	4.561	4.561	4.561	4.561	4.561	4.561	4.44	4.44
YDL201W	9.436	9.436	10.232	11.917	11.917	11.917	12.289	12.289	12.289	12.289	12.289	12.289	12.419	12.419	12.419	12.014	11.893	11.893	12.014	12.298	12.782	12.782	12.782	12.782	12.782	12.782	12.782	12.936	12.936	12.936	12.936	13.057	13.187	13.308	13.308	13.308	13.308	13.429	13.429	13.429	13.55	13.55	13.55	13.55	13.55	13.55	13.55	13.55	13.55
YGL153W	5.037	5.167	5.167	5.167	5.288	5.297	4.883	4.883	5.046	5.046	5.046	5.046	5.046	4.148	4.115	4.115	4.115	4.79	5.325	5.325	5.456	5.456	5.456	6.103	7.993	7.993	8.114	8.114	8.235	8.235	8.235	8.356	8.356	8.356	8.356	8.356	8.356	8.356	9.1	9.221	9.221	9.221	9.221	9.352	9.845	9.845	10.39	10.762	10.762
YAR003W	7.271	7.401	8.351	8.351	8.351	8.593	8.853	8.853	8.853	8.853	8.984	8.984	8.984	9.626	10.017	10.585	10.585	10.706	10.967	11.218	11.218	11.711	12.093	12.093	12.093	12.093	12.093	12.093	12.093	12.093	12.093	12.093	12.223	12.484	12.484	12.484	12.484	12.484	12.484	12.484	12.484	12.484	12.484	12.484	12.484	12.363	12.363	12.363	12.363
YML093W	7.848	7.848	7.848	7.848	7.848	7.848	7.848	7.857	8.109	8.644	8.644	8.644	8.644	8.644	8.644	8.644	8.644	8.644	8.774	8.774	8.774	8.774	8.774	8.774	8.774	8.774	8.774	8.774	8.774	8.774	8.774	8.774	8.774	8.774	8.774	8.774	8.774	8.774	8.774	8.774	8.774	8.644	8.281	8.281	8.281	8.281	8.281	8.281	8.281
YER073W	1.718	1.718	1.718	1.718	1.718	1.718	1.718	1.718	1.718	1.718	1.718	1.718	1.718	1.718	1.718	1.718	1.718	1.718	1.839	1.839	1.839	1.839	1.839	1.839	1.839	1.839	2.123	2.123	2.244	2.244	2.244	2.244	2.244	2.374	2.374	2.374	2.374	2.374	2.253	2.253	2.253	2.253	2.253	2.253	2.253	1.969	2.341	2.886	2.886
YOR023C	6.805	6.805	6.805	6.926	6.926	7.047	7.038	7.299	6.908	6.908	6.787	6.908	6.908	6.908	6.908	6.656	7.522	7.652	7.904	7.904	7.904	7.904	7.783	7.783	7.783	7.783	6.833	8.374	8.374	8.504	8.504	8.504	8.504	8.504	8.504	8.504	8.634	8.35	8.35	7.792	8.318	8.318	8.439	8.439	8.439	8.439	8.439	8.439	8.439
YNL032W	7.052	7.052	7.052	7.052	6.517	6.638	6.638	6.759	6.628	6.628	6.628	6.628	6.628	6.628	6.628	6.628	6.498	6.498	6.498	6.498	6.498	6.498	6.498	6.498	6.377	6.377	5.623	5.111	5.111	5.102	5.102	5.102	5.102	5.102	5.102	3.998	3.868	3.747	4.161	4.161	4.161	4.161	4.161	4.161	4.161	4.161	4.161	4.413	4.413
YNL009W	11.744	11.744	11.744	11.623	11.623	11.25	11.129	11.129	10.766	10.766	10.655	11.027	11.027	11.027	10.897	10.897	10.897	10.897	10.897	10.897	11.027	11.027	11.027	11.027	11.027	11.027	11.027	10.897	11.749	11.618	11.618	11.334	11.334	10.799	10.669	10.669	9.542	9.663	9.663	9.794	9.794	9.794	9.915	9.915	9.915	9.915	9.105	8.853	8.723
YGR001C	7.578	7.578	7.578	7.708	8.09	8.35	8.35	8.35	8.35	8.35	8.481	8.723	8.723	8.723	8.592	8.592	8.592	8.592	8.713	8.713	8.713	8.713	8.713	8.713	8.713	8.713	8.844	8.844	8.844	8.844	8.844	8.592	8.308	8.308	8.308	8.308	8.308	8.308	8.56	8.56	8.56	8.56	8.56	8.56	8.56	8.429	8.429	8.429	8.429
YOR016C	5.446	5.818	5.949	5.949	5.949	5.949	6.07	6.07	6.638	6.647	6.647	6.647	6.768	6.768	6.768	6.768	6.768	6.768	6.768	6.768	6.768	6.768	6.768	6.768	6.768	6.638	6.638	6.638	6.517	6.517	6.638	6.638	6.759	6.759	6.759	7.01	7.14	7.14	7.14	7.14	7.14	7.14	7.14	7.14	7.14	7.14	7.14	7.14	7.424
YML056C	7.913	7.913	7.913	7.913	7.913	7.913	7.913	7.913	7.913	7.913	7.913	7.913	7.913	7.913	7.508	6.996	6.996	6.996	6.47	6.349	6.349	6.349	6.349	6.349	6.349	6.349	6.349	6.065	6.065	6.065	5.935	5.935	5.814	5.814	5.814	5.814	5.279	5.148	5.148	3.398	3.268	3.137	3.268	3.268	3.268	3.268	3.268	3.268	3.268
YMR158W	6.135	6.135	5.884	5.884	5.13	4.715	4.715	4.715	4.715	4.715	4.431	4.422	4.422	4.957	5.088	5.088	5.088	5.088	5.088	4.562	4.562	4.683	4.147	4.147	3.742	3.5	4.147	5.181	5.181	5.302	5.944	5.944	5.944	5.823	5.823	5.581	5.581	5.581	5.581	5.581	5.581	5.59	5.59	5.46	5.46	5.46	5.46	5.59	5.874
YER105C	10.166	10.166	10.166	10.166	10.166	10.166	10.166	10.166	10.166	9.915	9.915	9.915	9.915	9.915	10.045	10.045	10.175	10.175	10.175	10.175	10.175	10.175	10.175	10.296	10.296	10.417	10.417	10.417	10.417	10.417	10.417	10.417	10.417	10.417	10.417	10.287	10.003	10.124	9.84	9.84	9.84	9.84	9.84	9.84	9.84	9.71	9.71	9.71	9.71
YMR272C	7.457	7.587	7.587	7.708	7.708	7.708	7.578	7.578	7.085	6.801	6.931	6.94	6.819	6.819	6.819	6.819	6.819	6.94	6.94	6.94	6.94	6.559	6.559	6.559	6.559	6.559	6.689	6.568	6.568	6.568	6.447	6.568	5.772	6.67	6.67	6.67	6.912	6.498	6.498	5.865	5.744	6.279	6.005	6.005	6.694	7.229	7.229	7.885	7.317
YDR458C	2.84	3.636	3.636	3.636	3.636	3.636	3.645	3.757	4.534	4.906	4.906	4.906	4.906	4.906	4.906	4.906	5.311	5.726	5.986	6.107	6.228	6.107	6.107	6.107	6.107	6.107	6.852	7.476	7.476	7.606	7.606	7.606	7.322	7.322	8.085	8.369	8.5	9.147	9.147	9.147	9.147	9.398	10.59	10.85	10.85	10.85	10.85	10.85	10.85
YKL144C	6.577	6.861	7.397	8.574	9.24	10.376	10.376	10.376	10.376	10.376	10.376	10.376	10.376	10.376	10.376	10.376	10.376	10.376	10.376	10.376	10.92	11.041	11.041	11.172	11.172	11.172	11.172	11.172	11.172	11.172	11.172	11.172	11.172	11.172	11.172	11.172	11.172	11.172	11.172	11.172	11.172	11.172	11.172	11.172	11.172	11.172	11.172	11.172	11.172
YGR079W	4.385	4.385	4.515	4.515	4.515	4.394	4.143	4.427	4.557	4.818	4.818	4.818	4.808	4.687	4.687	4.687	5.604	5.735	5.735	5.735	5.735	5.735	5.735	5.735	5.735	5.735	5.735	5.735	5.735	5.735	5.986	5.986	5.986	5.986	5.986	5.986	5.986	5.986	5.986	5.986	5.986	5.986	5.856	5.856	5.856	5.856	5.856	5.856	5.856
YHR156C	12.009	12.009	12.009	12.009	12.009	12.009	12.009	11.879	11.879	11.069	10.524	9.728	9.728	9.849	9.849	9.849	9.337	9.347	9.226	9.226	9.226	8.844	8.844	8.844	8.56	8.56	8.56	8.56	8.43	7.652	6.996	6.866	6.866	6.209	5.846	5.05	5.05	5.05	4.557	4.296	3.794	3.542	3.542	3.542	3.17	2.886	3.04	3.04	3.04
YBR249C	8.267	8.267	8.267	8.146	8.146	8.146	8.146	8.025	8.025	7.904	7.783	7.783	7.653	7.522	7.522	7.522	6.978	6.847	6.847	6.847	6.847	6.726	6.726	6.726	6.726	6.312	6.182	6.182	6.182	6.182	6.182	5.777	4.576	4.455	4.334	4.334	4.334	4.334	4.334	4.334	4.092	4.092	2.979	2.858	2.858	2.858	2.858	2.858	2.988
YDR286C	5.088	5.088	5.088	4.957	4.957	5.209	5.493	5.753	6.135	6.135	6.135	6.135	6.135	6.135	6.135	6.135	6.135	6.135	6.419	6.419	6.419	6.419	6.419	6.419	6.419	6.419	6.703	6.703	6.703	6.703	6.703	6.703	6.703	6.987	6.987	6.987	6.987	6.987	6.987	6.987	6.987	6.866	6.866	6.866	6.866	6.987	6.987	6.987	6.987
YKL128C	6.475	6.475	6.475	6.475	6.475	6.475	6.475	6.475	6.596	6.596	6.596	6.596	6.596	6.596	6.88	6.638	6.638	6.638	6.638	6.638	6.638	6.768	6.889	6.889	6.889	6.889	6.889	6.889	6.889	6.889	6.759	6.759	6.517	6.647	6.647	6.647	6.647	6.647	6.647	6.647	6.647	6.647	6.647	6.647	6.647	6.647	6.647	6.647	6.647
YIL164C	3.473	3.473	3.473	3.352	3.221	3.221	3.342	3.463	3.463	3.463	3.463	3.463	3.463	3.463	3.463	2.644	2.644	2.644	2.644	2.383	2.383	2.383	2.667	2.798	3.878	4.292	4.413	4.413	4.413	4.413	4.413	4.413	4.948	5.996	6.117	6.401	6.401	6.401	6.815	6.815	6.815	6.936	6.936	7.22	7.471	8.128	8.128	8.128	8.128
YMR289W	4.46	4.46	4.744	4.874	5.004	5.125	5.125	5.125	5.125	5.125	5.628	5.628	6.033	6.796	7.299	7.299	7.429	7.55	7.429	7.811	7.811	7.811	7.941	7.941	7.941	7.941	7.941	7.941	7.941	7.373	7.373	7.513	8.048	8.048	8.048	8.048	8.048	8.048	8.048	8.048	8.048	8.048	8.3	9.733	9.733	9.733	10.487	10.487	10.487
YDL060W	3.943	3.943	4.064	3.933	3.933	2.667	2.285	2.285	2.285	2.406	2.406	2.918	4.752	4.752	4.752	5.278	5.269	5.269	5.269	6.358	7.415	7.95	8.081	8.081	8.211	8.723	9.719	9.719	9.719	10.101	10.101	10.101	10.101	10.101	10.222	10.101	10.222	10.222	10.724	10.724	10.845	10.966	11.655	11.655	11.655	12.177	12.177	12.177	12.307
YEL026W	10.976	10.976	10.976	10.976	10.976	10.976	10.976	10.976	10.976	10.431	10.431	10.431	10.31	10.31	10.189	10.31	10.189	10.189	10.059	10.059	10.059	10.059	10.189	10.189	10.189	10.068	10.068	10.199	10.199	10.199	10.199	10.078	10.078	10.078	10.078	10.078	10.078	9.947	9.817	9.817	9.817	9.817	9.817	9.817	9.817	9.817	9.203	9.203	9.203
YMR225C	7.457	7.457	7.587	7.457	7.457	7.457	7.457	7.457	7.457	7.457	7.457	7.336	7.085	7.369	7.085	7.345	7.085	6.954	6.833	6.34	6.34	6.056	5.642	6.47	6.47	6.885	6.885	6.885	7.155	8.444	8.444	8.444	8.444	8.444	8.444	8.444	8.16	8.16	8.16	8.03	8.542	8.695	8.695	8.816	8.556	8.556	7.769	7.094	7.094
YGL227W	10.473	10.594	11.13	12.694	12.694	12.694	12.694	13.057	13.178	13.178	13.178	13.997	13.997	13.997	13.997	13.997	13.713	14.379	14.63	14.63	16.161	16.161	16.161	16.445	16.697	16.827	16.827	16.827	16.827	16.827	16.827	17.33	17.33	17.986	18.926	21.849	21.849	21.849	21.849	21.849	21.849	21.849	21.97	21.97	22.091	22.101	22.79	22.79	22.79
YDL019C	12.954	12.824	12.824	12.824	13.229	13.601	13.601	13.601	13.601	13.601	13.722	14.248	14.49	14.49	14.611	14.611	14.872	14.872	14.872	14.751	14.751	14.881	14.881	14.881	14.881	14.881	14.881	14.881	15.132	15.132	15.537	15.537	15.537	15.658	15.658	15.658	15.658	15.658	15.658	15.658	15.658	15.658	15.789	15.789	15.789	15.789	15.789	15.789	15.221
YOR148C	9.868	9.868	10.655	10.525	10.646	10.734	10.985	10.985	10.985	10.985	10.985	10.985	10.985	11.106	11.106	11.106	11.106	11.106	11.106	11.106	11.106	11.106	11.106	11.106	11.106	11.106	11.106	11.367	11.367	11.367	11.367	11.367	11.367	11.367	11.367	11.367	11.246	11.246	11.246	11.246	11.246	11.246	11.246	11.246	11.246	11.246	11.246	11.246	11.246
YER139C	4.631	4.631	4.752	4.752	4.71	4.71	4.71	4.71	4.45	4.208	4.622	4.622	4.622	5.134	5.255	5.497	5.497	6	6.121	6.121	6.121	6.242	6.242	6.372	6.242	6.242	6.111	6.111	6.242	6.968	6.968	6.968	6.968	6.968	7.089	7.089	6.958	6.958	6.958	6.958	6.958	6.958	7.079	7.079	7.079	7.079	7.363	7.363	7.363
YML028W	13.658	13.658	13.658	13.658	13.658	14.072	14.072	14.333	14.617	14.868	15.129	15.129	15.129	15.129	15.129	15.129	15.129	15.129	15.129	15.129	15.129	15.129	14.877	14.877	14.877	14.877	14.877	14.877	14.747	15.65	15.65	15.65	15.65	15.65	15.65	15.65	15.082	15.357	15.073	15.073	15.073	15.073	15.073	15.073	15.073	15.073	15.073	15.073	15.357
YHR104W	4.478	4.226	3.691	3.821	3.952	3.952	3.952	3.57	3.44	3.984	3.863	3.863	3.742	3.37	3.086	2.965	3.216	4.724	5.357	5.357	5.357	5.488	5.488	5.488	6.056	7.769	7.769	7.769	7.769	7.638	7.88	7.88	8.141	8.141	8.271	8.029	8.029	7.745	8.029	8.551	9.458	10.245	10.245	10.245	11.93	11.93	11.93	11.93	11.93
YHR153C	12.438	12.438	12.438	12.438	12.438	12.438	12.438	12.438	12.438	12.438	12.438	12.852	12.852	12.852	12.852	12.852	12.973	12.973	13.094	13.094	13.094	13.094	13.094	13.094	13.094	13.094	13.094	13.094	13.094	13.094	13.094	13.094	13.094	13.094	13.094	13.094	13.094	13.094	13.224	12.94	12.94	12.94	12.94	12.94	12.526	12.526	12.526	12.526	12.405
YER059W	15.031	15.031	15.152	14.737	14.737	14.048	13.927	13.927	14.058	13.02	13.15	13.96	17.102	17.102	17.223	17.102	17.102	17.069	17.069	17.069	17.069	16.939	16.939	17.474	17.474	17.474	17.637	17.507	17.507	16.525	16.785	16.655	17.674	17.544	17.544	17.674	17.795	17.795	17.786	17.786	17.786	17.786	17.786	17.786	17.786	17.786	17.786	17.786	17.665
YDR371W	8.136	8.136	8.136	8.257	8.257	8.388	8.388	8.388	8.388	8.257	8.257	8.639	8.639	8.639	8.639	8.76	8.76	8.76	8.76	8.76	8.76	8.76	8.76	8.76	8.76	8.76	8.639	8.793	8.793	8.672	8.672	8.672	8.672	8.672	8.672	8.672	8.551	8.551	8.551	8.299	8.299	8.299	8.299	8.299	8.299	8.43	8.43	8.43	8.43
YCR051W	7.247	9.836	9.836	10.078	10.078	10.208	10.208	10.469	11.428	11.842	11.842	12.224	11.963	11.963	12.084	12.084	12.61	12.992	12.992	13.276	13.69	13.69	13.69	13.69	13.974	13.974	14.477	14.477	14.477	14.477	14.477	14.477	14.477	14.356	14.356	14.356	14.356	14.356	14.64	14.64	14.64	14.64	14.64	14.64	14.64	14.64	14.64	14.64	14.64
YOR347C	10.706	10.706	10.706	10.706	10.706	10.543	10.413	10.413	10.059	10.781	10.781	11.479	12.103	12.103	12.517	12.396	12.396	12.396	12.396	12.396	13.499	13.499	13.499	13.499	13.499	13.499	13.499	13.499	13.499	13.499	13.499	13.499	13.499	13.499	13.499	13.499	13.215	13.085	13.085	13.085	13.085	13.206	13.206	13.206	13.206	13.206	13.206	13.076	13.206
YEL017W	0.13	0.13	0.13	0.13	0.13	0.13	0.13	0.13	0.13	0.13	0.13	0.13	0.13	0.251	0.251	0.251	0.251	0.251	0.251	0.251	0.251	0.251	0.251	0.251	0.251	0.251	0.251	0.251	0.372	0.372	0.372	0.372	0.372	0.372	0.372	0.372	0.372	0.372	0.372	0.372	0.372	0.372	0.372	0.372	0.493	0.493	0.493	0.493	0.624
YCL009C	9.845	9.845	9.975	9.975	9.975	9.975	9.975	9.975	9.845	9.966	10.39	10.39	11.013	11.013	11.013	11.144	11.144	11.144	11.144	11.144	11.144	11.144	11.144	11.144	11.144	11.144	11.144	11.144	11.144	11.144	11.144	10.869	11.232	11.474	11.474	11.474	11.474	11.474	11.474	11.474	11.474	11.474	11.474	11.716	11.716	11.716	11.716	11.716	11.716
YDR007W	16.278	16.278	16.399	16.399	16.399	16.399	16.399	16.399	16.399	16.399	16.399	16.399	16.52	16.52	16.52	16.52	16.52	16.52	16.52	16.52	16.399	16.399	16.399	16.399	16.399	16.399	16.399	16.399	16.399	16.53	16.125	16.125	16.125	16.125	16.125	16.125	16.125	15.994	15.994	15.994	15.873	14.947	14.533	14.533	14.533	14.402	14.402	14.142	14.142
YPL060W	6.116	7.359	7.238	7.359	7.61	7.61	7.61	7.862	7.862	7.862	7.862	7.862	7.862	7.862	7.862	8.025	8.025	8.518	8.802	8.802	8.802	8.802	8.802	8.388	8.802	8.802	8.802	8.802	8.802	8.802	8.681	8.942	8.821	8.821	8.942	8.942	8.942	9.063	9.063	9.063	9.063	8.942	8.942	9.258	8.998	8.998	8.998	8.877	8.877
YER011W	0.787	0.787	0.503	0.503	0.503	0.503	0.503	0.745	0.745	0.745	0.745	0.866	0.866	0.866	0.866	1.15	1.28	1.28	1.28	1.28	1.28	1.28	1.28	1.28	1.28	1.28	1.28	1.28	1.28	1.28	1.28	1.28	1.28	1.28	1.28	1.28	1.28	1.28	1.28	1.28	1.271	1.271	1.271	1.271	1.271	1.271	1.271	1.271	1.271
YER086W	12.349	12.349	12.349	12.349	12.349	12.47	12.47	12.47	12.47	12.47	12.47	12.47	12.47	12.47	12.47	12.47	12.47	12.47	12.47	12.47	12.47	12.47	12.47	12.228	12.228	12.228	12.228	11.977	11.977	11.977	11.977	11.977	11.977	11.977	11.977	11.977	11.977	11.977	11.595	11.595	11.595	11.595	11.595	11.595	11.595	11.595	11.595	11.474	11.474
YDR179W-A	7.038	7.038	7.038	6.907	6.907	6.907	6.907	6.907	7.038	6.339	6.339	6.339	4.031	3.658	3.407	3.407	3.407	3.407	3.407	3.537	4.073	4.073	4.324	4.445	4.729	4.478	4.478	4.096	4.096	4.096	4.096	3.966	3.966	3.845	3.845	3.724	4.087	4.338	4.962	5.497	5.781	5.781	5.781	5.781	5.53	6.358	6.228	6.228	6.228
YMR042W	6.186	6.186	6.186	6.186	6.307	6.307	6.307	6.307	6.307	6.307	6.307	6.307	6.307	6.307	6.307	6.307	6.307	6.186	6.186	6.186	6.186	6.186	6.186	6.437	6.437	6.437	6.437	6.437	6.558	6.558	6.437	6.437	6.437	6.437	6.153	6.153	6.153	6.153	6.284	6.284	6.414	6.414	6.414	6.414	6.414	6.414	6.414	6.414	6.414
YKL215C	14.626	14.626	14.626	14.09	14.211	14.09	13.685	13.685	13.685	13.685	13.685	11.144	9.715	8.677	8.961	8.961	8.961	8.961	8.961	8.961	8.709	8.84	10.325	10.325	10.325	10.194	10.194	11.009	10.604	10.627	11.26	11.26	11.391	11.391	11.391	11.391	11.391	11.391	11.391	11.391	10.097	9.845	9.966	10.874	10.874	10.995	11.53	11.53	12.042
YER155C	14.1	14.1	14.1	13.969	13.969	13.969	13.969	13.969	13.969	13.969	13.969	13.969	13.969	13.969	13.969	13.969	13.969	13.969	13.969	13.848	13.848	13.848	13.848	13.848	13.848	13.848	13.848	13.848	13.848	13.848	13.848	13.848	13.848	13.848	13.848	13.848	13.848	13.848	13.597	13.597	13.597	13.597	13.597	13.597	13.597	13.597	13.597	13.597	13.597
YOL068C	8.672	8.672	8.914	9.044	9.044	9.044	9.044	9.044	9.044	9.044	7.955	7.988	8.272	8.425	8.425	8.667	8.919	9.049	8.667	8.909	9.03	9.282	9.282	9.282	9.282	9.282	9.282	8.998	9.421	8.732	8.993	8.993	8.993	8.984	8.984	9.105	9.235	8.285	8.932	8.932	8.932	8.672	8.672	8.672	8.43	8.43	9.24	9.361	9.361
YCL032W	6.014	6.014	5.893	6.023	5.893	5.893	5.926	5.926	5.926	5.926	5.926	5.926	5.926	6.461	6.461	6.461	6.582	6.582	6.331	5.968	5.935	5.814	5.814	5.814	5.4	5.4	5.66	5.376	5.376	5.246	5.618	5.488	5.772	7.299	7.704	7.988	7.988	7.988	7.988	7.988	7.988	7.988	7.988	8.351	8.351	8.472	8.886	8.886	9.408
YCL017C	7.532	7.532	7.532	7.248	7.248	7.248	7.248	6.964	6.549	7.052	7.555	8.867	11.656	11.656	11.898	11.898	11.898	11.898	12.028	12.531	12.531	12.531	12.531	12.531	12.531	12.531	12.652	12.773	12.773	12.773	12.773	12.773	13.024	13.024	13.024	13.024	13.024	13.024	13.024	13.024	13.024	13.024	13.275	13.275	13.275	13.275	13.275	13.275	13.275
YGR145W	9.007	9.128	9.128	9.128	9.128	9.128	9.128	9.128	9.128	8.998	8.998	8.998	8.998	8.998	8.998	8.998	8.998	8.998	8.868	8.868	8.868	8.868	8.868	8.868	8.868	8.868	8.868	8.868	8.868	8.868	8.868	8.868	8.584	8.584	8.584	8.584	8.584	8.584	8.584	7.108	6.694	6.694	6.694	6.694	6.694	6.563	6.442	6.442	6.442
YMR210W	7.68	7.68	7.527	9.263	9.263	9.263	9.393	9.393	9.929	9.929	9.929	9.929	9.929	9.929	9.929	9.929	9.929	9.929	9.929	9.929	9.929	9.808	9.929	9.929	9.929	9.929	9.929	9.808	9.403	9.403	9.403	9.524	9.654	9.654	9.654	9.775	9.775	10.441	11.074	11.074	11.204	11.334	11.576	11.576	11.576	11.576	11.576	11.576	11.576
YDR310C	5.651	5.651	5.651	5.651	5.651	5.409	5.409	5.409	4.589	4.468	4.468	4.468	4.468	4.338	4.338	4.338	4.338	4.208	4.208	4.208	4.208	4.208	4.077	4.077	4.077	4.077	4.077	4.077	3.454	3.454	3.454	3.454	3.454	2.676	2.425	2.425	2.425	2.043	1.792	0.996	0.754	0.624	0.624	0.624	0.493	0.372	0.372	0.372	0.372
YDL073W	12.88	12.88	13.546	13.262	13.262	13.262	13.262	13.262	13.262	13.262	13.262	13.262	13.262	13.262	13.262	13.262	13.132	13.132	13.132	13.132	13.132	13.132	13.262	13.392	13.392	13.392	13.392	13.108	13.108	13.108	13.108	13.108	13.108	13.108	13.239	13.239	13.239	13.239	13.239	13.239	13.239	13.369	13.248	13.248	13.248	13.248	13.248	12.559	12.559
YOL122C	5.753	5.753	5.753	5.753	5.753	5.753	5.623	5.623	5.623	5.623	5.623	5.623	5.623	5.907	5.907	6.191	6.191	6.191	5.907	5.907	5.907	5.777	5.777	5.777	5.777	6.191	5.907	5.907	5.907	6.312	6.191	6.191	6.07	5.949	5.949	5.949	5.949	5.949	5.949	5.828	5.828	5.698	5.698	5.698	5.698	5.698	5.698	5.325	4.636
YOR315W	0.512	0.512	0.512	0.512	0.633	0.633	0.633	0.633	0.754	0.754	0.754	0.754	0.875	0.875	0.875	0.875	0.875	1.005	1.005	1.005	1.005	1.005	1.005	1.005	1.005	1.005	1.005	1.005	1.005	1.136	1.136	1.136	1.136	1.136	1.136	1.136	1.136	1.136	1.136	1.136	1.136	1.136	1.136	1.136	1.136	1.136	1.136	1.136	1.136
YMR089C	5.293	5.544	5.707	5.707	6.88	6.88	7.001	7.001	7.01	7.01	7.271	7.271	7.271	7.15	7.15	7.15	7.141	6.857	7.099	7.601	7.601	7.601	7.843	7.843	7.843	8.337	8.788	9.784	9.784	9.905	10.268	10.552	10.803	10.803	10.803	10.803	11.045	11.045	11.832	11.832	11.832	11.832	12.782	12.782	12.782	12.782	12.782	12.498	12.498
YNL251C	6.619	6.619	6.498	6.498	6.498	6.498	6.498	6.498	6.498	6.498	6.368	6.368	6.368	5.977	5.562	5.562	5.432	5.432	5.432	5.432	5.181	4.929	4.929	4.929	4.929	5.05	5.05	5.334	5.334	5.334	5.334	5.213	5.213	5.213	5.083	5.083	5.083	4.962	4.962	5.083	5.083	5.083	5.083	4.953	4.822	4.822	4.822	4.408	4.278
YIL162W	0.898	0.898	0.898	0.898	1.029	1.289	1.289	1.289	1.289	1.289	1.289	2.588	2.718	2.849	3.831	3.831	3.831	3.831	3.831	3.952	3.952	4.082	4.082	4.082	4.082	4.334	4.334	4.869	4.869	4.869	4.869	4.869	4.869	4.739	4.739	5.833	5.833	5.833	6.619	7.304	7.304	7.304	7.304	7.304	7.304	7.304	7.304	7.546	7.546
YMR023C	6.526	6.526	6.647	6.647	6.647	6.647	6.647	6.526	6.526	6.405	6.405	6.274	5.86	5.73	5.73	5.73	5.739	5.739	5.739	5.739	5.739	5.739	5.739	5.739	5.739	5.739	5.739	5.739	5.739	5.739	5.739	5.739	5.739	5.739	5.739	5.739	5.739	5.739	5.618	5.609	5.194	5.073	5.073	5.073	5.073	5.073	5.073	4.822	4.822
YLL018C	6.493	6.493	6.493	6.493	6.493	6.493	6.493	6.493	6.493	6.493	6.493	6.493	6.493	6.745	6.745	6.745	6.745	6.745	6.745	6.745	6.614	6.614	7.14	7.634	8.29	8.695	8.816	9.309	9.593	9.593	9.593	9.593	9.593	9.593	9.714	9.714	9.714	9.714	9.714	9.835	10.119	10.24	10.361	10.361	10.361	10.119	10.24	10.371	10.501
YDL088C	8.714	8.714	8.714	8.714	8.714	8.956	8.956	9.361	9.361	9.361	9.361	9.361	9.361	9.361	9.361	9.361	9.482	9.482	9.603	9.603	9.603	9.603	9.603	9.603	9.603	9.603	9.603	9.603	9.482	9.482	9.482	9.482	9.482	9.612	9.612	9.612	9.612	9.612	9.612	9.612	9.896	9.896	9.896	9.896	9.896	9.896	9.896	9.896	9.896
YIL117C	12.261	12.382	12.503	12.894	12.894	12.894	12.894	12.894	12.894	12.894	12.894	13.024	13.024	13.024	13.024	13.024	13.024	13.024	13.308	13.308	13.308	13.308	13.308	12.61	12.447	12.447	12.447	12.447	12.447	12.447	12.447	12.447	12.447	12.447	12.447	12.447	12.326	12.326	12.326	12.326	12.326	12.326	12.326	12.205	11.111	11.111	11.111	10.487	9.831
YER070W	2.174	2.043	2.043	2.043	2.043	2.043	2.043	2.043	2.043	2.043	2.043	2.043	1.801	1.801	1.801	1.801	1.801	1.801	1.801	1.801	1.801	1.801	1.266	1.136	1.136	1.136	0.642	0.642	0.642	0.642	0.642	0.642	0.642	0.512	0.512	0.391	0.391	0.391	0.391	0.391	0.391	0.391	0.391	0.391	0.391	0.391	0.391	0.391	0.391
YCR095W-A	3.71	4.245	4.245	4.245	4.245	4.245	4.245	4.124	4.124	4.124	5.325	6.433	6.554	6.554	6.684	6.684	6.684	6.684	6.684	6.684	6.684	6.684	6.684	6.684	6.684	6.684	6.684	6.684	6.684	6.684	6.684	6.684	6.684	6.968	6.968	6.968	6.968	6.968	6.968	6.968	6.968	6.968	6.968	6.968	6.968	6.968	6.968	6.968	6.968
YGL047W	7.401	7.401	7.401	7.401	7.401	7.117	6.996	6.996	6.996	7.685	7.564	7.564	7.564	8.504	8.374	8.374	8.495	8.625	8.625	8.625	8.625	8.625	8.625	8.625	7.806	7.936	8.327	9.147	10.739	11.856	11.856	11.856	12.424	12.424	12.424	12.424	12.424	12.424	12.554	12.554	12.684	12.554	13.331	13.746	13.746	13.876	13.997	13.997	13.997
YDR513W	6.898	6.898	6.898	6.898	6.898	6.898	6.898	6.898	6.898	7.029	7.029	7.029	7.029	7.15	7.019	7.15	7.564	8.462	9.114	9.398	9.398	9.398	9.398	9.77	9.77	9.77	9.901	9.901	9.901	9.77	9.77	9.77	9.77	10.282	10.282	10.282	10.413	10.697	10.697	10.697	10.697	10.697	10.697	10.576	10.324	10.324	10.324	10.324	10.324
YDR322C-A	9.7	9.7	9.854	10.008	10.129	10.259	10.52	10.52	10.52	10.65	10.65	10.65	10.771	10.771	11.153	11.153	11.437	11.558	11.558	11.558	11.558	11.558	11.558	11.558	11.679	11.8	11.8	11.8	11.8	11.8	11.8	11.8	12.084	12.084	12.084	12.084	12.084	12.084	11.963	11.963	11.963	11.721	11.721	11.721	11.721	11.6	11.6	11.6	11.6
YLR066W	3.179	3.179	3.463	3.463	3.463	3.463	3.463	3.463	3.584	3.705	4.078	4.078	4.078	4.078	4.208	4.208	4.208	4.208	4.208	4.459	4.58	4.58	4.711	4.962	4.962	4.962	4.962	4.962	4.962	4.962	5.334	5.334	5.334	5.334	5.334	5.455	5.455	5.455	5.455	5.455	5.455	5.455	5.828	5.828	5.828	5.828	5.828	5.828	6.242
YDL086W	10.557	10.557	10.557	10.557	10.557	10.557	10.557	10.557	10.557	10.557	10.688	10.972	10.972	10.972	10.972	10.972	10.972	10.972	10.972	10.972	11.093	11.093	11.093	11.093	11.093	11.093	11.093	10.972	10.972	10.972	10.972	10.972	10.972	10.972	11.093	11.093	11.093	11.093	11.093	11.093	11.093	11.093	11.093	11.093	11.093	11.093	11.093	11.093	11.093
YEL019C	6.917	6.917	7.038	6.777	6.908	7.038	7.038	7.038	7.038	7.159	7.55	7.55	7.55	7.55	7.964	7.964	7.964	7.964	7.964	7.713	7.592	7.876	7.876	7.876	7.876	8.574	8.574	8.574	8.453	8.453	8.179	8.179	8.179	8.681	9.054	9.054	9.054	9.054	9.054	9.719	9.719	9.961	9.961	10.082	11.241	11.241	11.241	11.241	11.241
YML001W	12.102	11.851	11.851	11.851	12.214	12.577	12.577	12.577	12.577	12.577	12.577	12.577	12.577	12.698	12.414	12.544	12.544	12.544	12.544	12.414	12.414	12.414	12.414	12.414	12.414	12.414	12.414	12.414	12.414	12.665	12.535	12.535	12.535	12.535	12.535	12.535	12.535	12.535	12.535	12.535	12.535	12.535	12.414	12.284	12.284	12.284	12.153	12.023	12.023
YNL113W	9.175	9.175	9.175	9.175	9.175	9.175	9.175	9.175	9.175	8.607	8.607	8.607	8.607	8.607	8.607	8.355	8.355	8.355	8.234	8.234	8.234	7.261	7.261	7.261	6.605	6.321	6.06	6.06	6.06	6.06	5.818	5.818	5.818	5.818	5.818	5.688	5.325	5.041	4.911	4.911	4.911	4.911	4.79	4.669	4.669	4.669	4.669	4.669	4.669
YLR210W	4.818	4.939	4.939	5.069	5.19	5.19	5.19	5.19	5.19	5.311	5.311	5.693	5.693	5.693	5.693	5.693	5.944	5.944	5.944	5.944	5.944	5.944	5.944	5.944	5.944	5.944	5.944	5.944	5.823	5.953	6.237	6.237	6.237	6.521	6.521	6.773	7.266	7.55	7.671	7.671	7.671	7.671	7.671	7.671	7.671	7.671	7.671	7.671	7.671
YOR085W	12.08	12.08	12.08	12.364	12.494	12.494	12.494	12.21	12.21	12.21	12.494	12.494	12.615	12.615	12.615	12.615	12.866	12.866	12.866	12.866	12.866	12.866	12.866	12.866	12.866	12.866	12.866	12.866	12.866	12.866	12.987	12.987	12.987	12.857	12.857	12.857	12.857	12.857	12.857	12.727	12.727	12.727	12.727	12.727	12.727	12.727	12.727	12.727	12.727
YDR505C	8.383	8.383	8.383	6.722	7.103	6.489	6.619	6.619	6.619	6.619	6.335	6.335	6.335	6.335	6.466	6.335	6.335	6.61	6.61	7.145	6.619	6.619	6.619	6.619	6.74	6.74	6.74	6.74	6.74	6.861	6.219	6.633	6.48	6.48	6.48	7.015	7.145	7.639	7.769	8.435	9.203	9.203	9.203	9.203	8.919	8.919	8.919	9.04	9.04
YPL179W	11.493	11.493	11.493	11.493	11.493	11.493	11.493	11.493	11.493	11.493	11.372	11.372	11.372	11.372	11.372	11.372	11.088	11.088	11.088	10.957	10.957	10.957	10.706	10.706	10.706	10.422	10.422	8.77	8.649	8.388	8.388	8.518	8.234	8.234	8.234	8.113	8.244	8.244	7.969	7.969	7.969	7.969	7.969	7.587	7.173	7.173	4.394	3.747	4.794
YDL177C	5.483	5.483	5.483	5.483	5.483	5.483	5.483	5.483	5.483	5.483	5.483	5.483	5.483	5.483	5.483	5.856	5.856	5.856	5.977	6.512	6.512	6.642	6.642	6.763	6.763	6.763	6.763	6.763	6.773	7.415	7.536	7.536	7.536	7.536	7.82	8.183	8.313	8.313	8.313	8.728	8.858	9.142	9.142	9.142	9.142	9.142	9.142	9.142	9.142
YLR277C	14.825	14.825	14.825	14.946	15.23	15.23	15.351	15.351	15.351	15.351	15.351	15.351	15.351	15.351	15.351	15.351	15.593	15.593	15.593	15.593	15.593	15.593	15.835	16.096	16.096	16.096	16.096	16.096	16.096	16.096	16.096	15.561	15.43	15.43	15.43	15.146	15.146	15.146	14.862	14.862	14.741	14.741	14.741	14.741	14.741	14.741	14.741	14.741	14.741
YBR160W	6.573	6.694	6.41	6.912	7.424	7.708	7.708	7.708	7.708	7.708	7.466	7.569	8.225	9.528	9.528	9.649	11.162	11.162	11.162	11.162	11.162	10.878	10.878	10.878	10.878	10.878	10.878	10.878	10.878	10.878	10.878	10.878	10.878	10.878	10.878	10.878	10.878	10.878	10.878	10.878	10.627	10.627	10.757	10.757	10.757	10.636	10.636	10.636	10.766
YDL033C	8.234	8.234	8.518	8.518	8.518	8.518	8.518	8.518	8.802	8.802	8.802	8.802	8.802	8.802	8.802	8.802	8.802	8.802	8.802	8.802	8.802	8.802	8.923	8.923	8.923	8.923	8.923	8.923	8.923	8.923	8.923	8.923	8.923	8.923	8.923	8.923	8.923	8.923	8.923	8.923	8.923	8.923	8.923	8.923	8.923	8.793	8.793	8.793	8.793
YPL229W	0.251	0.251	0.251	0.251	0.251	0.121	0.121	0.121	0.121	0.121	0.121	0.121	0.121	0.121	0.121	0.121	0.121	0.121	0.121	0.121	0.121	0.121	0.121	0.121	0	0	0	0	0	0	0	0	0	0	0	0	0	0	0	0	0	0	0	0.13	0.261	0.261	0.261	0.261	0.261
YBR119W	9.119	9.119	9.119	9.119	9.119	9.775	9.533	9.524	9.766	9.766	9.766	9.766	9.766	9.766	9.766	9.887	9.887	9.887	9.887	9.887	9.887	9.887	9.603	9.603	9.603	9.23	8.867	8.737	8.737	8.737	8.737	9.021	9.142	9.142	9.142	9.426	9.426	9.426	9.142	9.263	9.142	9.142	9.142	8.76	8.639	8.77	8.658	8.658	8.658
YKL042W	7.215	7.345	7.476	7.476	7.597	8.09	8.09	8.09	8.211	8.211	8.211	8.211	8.211	8.211	8.211	8.211	8.211	8.211	8.341	8.472	8.188	8.188	8.318	8.439	8.439	8.439	8.439	8.439	8.439	8.439	8.439	8.439	8.439	8.439	8.439	8.439	8.439	8.309	8.309	8.309	8.309	8.309	8.309	8.146	8.146	8.146	8.146	8.146	8.146
YGR238C	7.95	7.95	7.82	7.941	7.941	7.941	7.941	7.941	7.82	7.82	7.82	7.438	7.438	7.438	7.438	7.438	7.438	7.438	7.033	6.67	6.54	6.419	6.419	6.419	6.419	6.419	6.158	5.916	5.916	5.916	5.916	5.916	5.511	5.641	5.641	5.641	5.26	5.26	5.26	5.129	5.008	4.878	4.878	4.757	4.627	4.748	4.636	4.636	4.636
YEL005C	4.832	4.832	4.711	4.711	4.711	4.953	5.083	4.962	4.962	4.962	4.557	3.398	3.114	3.244	3.244	3.244	3.365	3.365	3.365	3.496	3.496	3.496	3.375	3.375	3.375	3.375	3.375	3.091	3.091	2.555	2.579	2.458	2.458	2.458	2.458	2.742	2.742	3.277	3.407	3.952	3.952	4.445	6.093	6.587	6.587	6.587	6.587	6.838	6.838
YMR136W	2.155	2.155	2.276	2.276	2.276	2.276	2.276	2.276	2.155	2.155	2.155	2.155	2.155	2.025	2.025	2.025	2.025	2.025	2.025	2.025	1.773	1.773	1.773	1.773	1.773	1.773	1.773	1.773	1.773	1.773	1.773	1.773	1.773	1.773	1.652	1.652	1.652	1.652	1.652	1.652	1.531	1.368	1.247	1.247	1.247	1.247	1.368	1.652	1.652
YOR141C	8.188	8.318	8.318	8.318	8.318	8.318	8.318	8.318	8.448	8.318	8.318	8.318	8.318	8.318	8.318	8.481	8.481	8.481	8.481	8.481	8.481	8.481	8.481	8.481	8.481	8.611	8.611	8.611	8.611	8.611	8.611	8.732	8.732	8.732	8.732	8.732	8.602	8.602	8.602	8.602	8.602	8.602	8.602	8.602	8.602	8.602	8.602	8.602	8.341
YNL217W	9.775	9.775	9.775	9.654	9.654	9.654	9.654	9.37	8.583	7.927	7.797	7.797	7.676	7.699	7.587	7.96	7.96	7.829	7.545	7.545	7.001	6.88	6.88	6.759	6.759	6.759	6.638	6.638	7.019	6.517	6.517	6.517	6.517	6.517	6.517	6.517	5.949	5.697	4.953	4.953	4.953	4.953	6.135	6.135	6.135	6.912	6.791	6.791	6.791
YPL159C	16.873	16.873	16.873	16.873	16.589	16.589	16.589	16.589	16.589	16.589	16.589	16.589	16.72	16.468	16.338	16.054	16.054	16.054	16.054	16.054	16.054	16.054	15.561	15.035	15.035	15.035	15.035	15.035	15.035	15.035	14.751	13.964	13.843	13.843	13.843	13.843	13.843	13.843	13.843	13.843	13.843	13.843	13.843	13.843	13.843	13.429	13.056	12.805	12.414
YER014W	6.521	6.805	7.294	7.294	7.294	7.294	7.294	7.294	7.043	7.043	7.043	6.922	6.638	6.638	6.889	6.759	6.759	7.164	7.164	7.164	7.164	7.164	7.164	7.285	7.154	7.154	6.782	6.247	6.247	5.832	5.832	5.963	6.498	7.266	7.55	9.677	9.677	9.677	9.677	9.677	9.677	9.677	9.677	9.798	9.798	9.798	9.798	9.798	9.668
YML110C	1.541	1.541	1.541	1.541	1.541	1.541	1.825	2.49	2.49	2.49	2.49	2.49	2.49	2.49	2.49	2.36	2.36	2.239	2.239	2.239	2.239	2.239	2.36	3.147	3.77	3.77	3.77	3.77	3.77	3.77	4.273	4.273	4.394	4.515	4.515	4.636	6.046	7.308	7.308	7.308	7.438	7.438	7.438	7.964	8.741	9.277	10.18	10.18	10.18
YIR017C	8.281	8.281	8.402	8.118	8.118	8.118	8.118	8.118	8.118	8.118	8.118	8.118	8.118	8.118	7.583	7.583	7.583	7.462	7.09	6.806	6.433	6.433	6.433	6.433	6.433	6.433	6.433	6.433	6.433	6.433	6.433	6.433	6.433	6.433	6.149	6.149	5.484	5.484	5.484	5.2	4.217	4.087	4.087	4.087	4.087	4.087	4.087	4.087	4.087
YMR316W	9.286	9.286	9.286	9.286	9.286	9.286	9.286	9.286	9.286	9.57	9.985	9.985	9.985	9.985	9.985	9.985	9.985	9.985	9.985	9.985	9.985	9.975	9.975	10.106	10.106	10.106	10.106	10.106	10.106	10.106	10.227	10.227	10.227	10.348	10.348	10.348	10.348	10.064	10.064	10.557	10.557	10.962	11.246	11.246	11.246	11.246	11.246	11.246	11.246
YKR054C	7.983	7.983	7.862	8.89	8.89	10.115	10.115	10.487	10.487	10.487	10.487	10.771	10.771	10.771	10.771	10.771	10.771	10.771	10.771	11.022	11.022	11.022	11.022	11.427	11.427	11.427	11.427	11.558	11.558	11.558	11.558	11.558	11.558	11.558	11.558	11.558	11.558	11.558	11.548	11.679	11.679	11.679	11.679	11.8	11.8	11.8	11.8	11.921	11.921
YLL058W	5.06	5.06	5.06	5.06	5.06	5.06	5.06	5.19	5.19	5.19	5.19	5.19	6.042	6.042	6.042	6.042	6.042	6.042	6.689	6.689	6.81	6.81	6.81	6.68	6.68	6.68	6.81	6.94	7.857	7.857	8.393	8.393	8.393	8.393	8.523	8.523	8.523	8.523	8.523	8.523	8.523	8.523	8.523	8.523	8.523	8.523	8.523	8.523	8.523
YPL211W	13.201	13.201	13.201	13.071	13.071	12.94	12.819	12.819	12.819	12.819	12.819	12.819	11.674	10.701	9.891	9.51	9.389	9.389	9.389	8.327	7.801	7.68	7.68	7.55	7.55	7.55	7.55	7.289	7.289	7.168	7.168	6.526	6.568	6.186	6.47	6.47	6.47	6.47	6.219	6.098	5.726	5.465	5.465	5.87	6.261	6.261	6.261	6.261	6.261
YLR205C	0.81	0.81	0.81	0.81	0.81	0.81	0.81	0.526	0.526	0.526	0.526	0.526	0.526	0.931	1.052	1.052	1.052	1.052	1.052	1.052	1.052	0.768	0.768	0.768	0.768	0.768	1.019	1.424	1.424	1.424	1.424	1.424	1.424	1.424	1.545	1.676	3.095	3.873	3.873	3.873	3.873	3.873	3.873	3.873	3.873	3.873	3.873	3.873	3.873
YOL087C	7.192	7.192	7.597	7.313	7.313	7.313	7.313	7.313	7.313	7.313	6.917	6.917	6.787	6.787	6.787	6.787	6.787	6.787	6.787	7.192	7.434	7.969	7.969	7.969	7.969	7.969	7.839	7.839	7.839	7.839	7.969	7.969	7.969	7.969	7.969	7.969	7.969	7.969	7.969	7.969	7.969	7.685	7.969	8.09	8.09	8.09	8.09	8.09	8.09
YPL161C	0.382	0.666	1.443	1.573	1.573	1.573	1.573	1.573	1.573	1.573	1.573	1.573	1.573	1.704	2.248	2.248	2.248	2.947	3.612	4.753	4.753	4.753	5.037	5.037	5.037	5.037	5.037	5.037	5.037	5.037	5.158	5.814	5.814	5.935	5.935	5.935	6.186	6.568	7.061	7.597	7.597	8.011	8.011	8.141	8.667	8.667	8.951	8.951	8.951
YGL085W	4.133	4.133	4.133	4.133	4.133	4.133	4.012	4.012	4.133	3.97	3.677	3.798	3.798	3.798	3.798	3.798	3.556	3.151	3.151	3.151	3.565	3.696	3.696	3.696	3.696	3.565	3.281	3.281	2.909	2.909	2.788	2.788	3.928	3.928	3.928	3.928	3.807	3.807	4.059	4.18	4.18	4.18	4.31	4.31	4.31	4.18	4.18	4.18	4.31
YGR254W	1.462	1.462	1.462	1.462	1.462	1.462	1.462	1.462	1.462	1.462	1.462	1.462	1.462	1.178	1.047	1.289	1.289	1.289	1.42	1.136	1.136	1.136	1.136	1.136	1.136	1.136	1.136	1.257	1.257	1.257	1.257	1.257	1.815	1.815	1.936	2.057	2.057	2.057	2.057	2.057	2.057	2.057	2.057	2.057	2.057	2.057	2.178	2.178	2.178
YCL057C-A	7.234	7.234	7.234	7.234	7.234	7.234	7.234	7.234	7.234	7.355	7.355	7.355	7.355	7.355	7.355	7.355	7.355	7.355	7.355	7.355	7.355	7.355	7.355	7.355	7.355	7.355	7.355	7.355	7.355	7.355	7.355	7.355	7.355	7.355	7.355	7.355	7.071	7.071	7.071	7.071	7.071	7.071	6.666	6.666	6.666	6.666	6.251	6.121	6.121
YDR196C	2.811	3.105	3.105	3.105	3.105	2.96	4.18	4.05	4.05	4.464	5.646	5.646	5.646	5.646	5.646	5.646	5.646	5.646	5.646	5.646	5.767	5.898	6.028	6.433	6.433	6.433	6.433	6.433	6.433	6.433	6.433	6.554	6.675	6.675	6.675	6.675	7.089	7.089	7.089	7.089	7.089	7.089	7.089	7.089	7.22	7.22	7.22	7.601	7.601
YAL026C	7.145	7.145	7.145	7.145	7.145	7.136	7.387	8.164	8.56	8.56	8.56	8.69	8.69	8.69	8.69	8.69	8.69	8.69	8.69	8.69	8.681	8.802	8.672	8.672	8.672	8.672	8.672	8.672	8.672	8.672	8.793	8.793	8.793	8.793	8.923	8.923	8.923	9.207	9.458	9.207	9.207	9.207	9.458	9.458	9.458	9.458	9.458	9.458	9.337
YJR105W	3.733	3.733	3.319	3.189	3.189	3.189	3.189	3.189	3.189	3.189	2.621	2.5	2.5	2.5	2.5	2.5	2.095	2.095	2.095	1.592	1.592	1.592	0.763	0.763	0.763	0.633	0.633	0.633	0.633	0.763	0.763	1.168	1.41	1.41	1.694	1.694	1.694	1.694	1.694	1.694	1.694	1.694	1.694	1.694	1.694	1.694	1.694	1.694	1.694
YMR208W	7.182	7.182	7.182	7.182	7.182	7.182	7.466	7.587	7.587	7.587	7.587	7.587	7.871	7.871	7.992	7.992	7.992	7.992	7.992	7.992	7.992	7.992	7.992	7.992	7.992	7.992	7.992	7.992	7.992	7.992	7.992	7.992	7.992	7.992	7.992	7.992	7.992	7.992	7.871	7.871	7.871	7.871	7.871	7.871	7.871	7.871	7.871	7.871	7.871
YJR091C	13.471	13.471	13.471	13.471	13.471	13.471	13.471	13.471	13.471	13.471	13.471	13.341	12.159	12.289	12.038	11.754	11.754	11.754	11.47	11.349	11.349	10.781	10.092	9.971	10.101	10.222	10.222	10.222	10.222	10.222	9.347	8.956	8.714	8.714	8.714	9.086	9.086	9.086	8.802	8.518	8.518	8.518	8.025	6.833	6.833	6.833	6.833	6.703	6.996
YHR208W	11.535	12.484	12.615	12.615	12.615	12.615	12.615	12.736	12.736	12.736	13.02	13.02	13.141	13.02	13.02	13.02	13.02	13.02	13.02	13.02	13.15	13.15	13.15	13.15	13.15	13.02	13.262	13.643	13.643	13.643	13.643	13.643	13.643	13.643	13.643	13.643	13.643	13.643	13.643	13.643	13.643	13.643	13.513	13.513	13.513	13.513	13.643	13.643	13.643
YDL126C	6.363	6.363	6.363	6.079	5.795	5.795	5.926	5.926	6.47	6.47	6.349	6.349	6.349	6.47	6.47	6.219	6.591	7.359	7.359	7.359	8.286	8.286	8.416	8.416	8.416	8.416	8.416	8.416	8.416	8.416	8.295	8.295	8.295	8.295	8.295	8.174	8.174	8.011	8.011	8.011	8.011	8.011	8.262	8.262	8.262	8.383	8.383	8.383	8.514
YMR009W	8.705	8.705	9.231	9.231	9.603	9.603	9.724	9.724	9.724	9.724	9.724	9.724	9.724	9.724	9.724	9.724	9.724	9.724	9.724	9.724	9.724	9.854	9.854	9.854	9.854	9.975	9.975	9.975	9.975	9.975	9.975	9.975	9.975	9.812	9.812	9.812	9.943	9.943	9.943	9.943	9.943	9.943	10.064	10.064	10.064	10.064	10.064	9.78	9.78
YBR153W	11.465	11.628	11.758	11.879	12.009	12.009	12.009	12.009	12.009	11.767	10.86	11.274	11.558	12.717	12.717	12.717	12.717	12.717	12.354	12.354	12.494	12.494	12.494	12.494	12.494	12.494	12.494	12.494	12.494	12.494	12.494	12.494	12.494	12.242	12.242	12.363	12.363	12.363	12.363	12.242	12.363	12.079	12.21	12.331	12.461	12.461	12.34	12.582	13.653
YKR072C	6.298	6.298	6.298	5.693	5.814	5.572	5.572	5.572	5.572	5.572	5.572	5.572	5.572	4.72	4.152	4.283	3.878	3.878	3.878	3.878	3.878	3.757	3.757	3.757	3.757	3.757	3.505	3.1	2.84	2.84	2.709	2.83	2.449	2.458	2.588	3.687	3.687	3.971	3.971	3.971	4.255	3.971	3.971	4.092	4.092	4.092	4.497	4.497	4.497
YHR141C	3.286	3.286	3.286	2.895	2.895	2.895	2.895	2.895	2.895	2.895	2.895	2.895	2.895	2.895	2.765	2.644	2.644	2.644	2.644	2.523	2.523	2.523	2.523	2.523	2.523	2.523	2.523	2.523	2.523	2.523	2.392	1.629	1.629	1.629	1.629	1.247	1.247	1.247	0.754	0.633	0.633	0.754	0.754	0.754	0.884	0.884	0.884	0.884	0.884
YOL127W	1.899	1.899	1.899	1.899	1.899	1.899	1.899	2.03	2.03	2.03	1.899	1.899	1.899	1.899	1.778	1.899	1.899	1.899	1.769	1.769	1.769	1.769	1.769	1.769	1.769	1.769	1.769	1.769	1.769	1.769	1.769	1.639	1.639	1.639	1.639	1.508	1.508	1.508	1.224	1.224	1.224	1.224	1.071	1.071	1.071	1.071	1.071	1.071	1.071
YMR052W	4.701	4.701	4.701	4.701	4.822	4.822	4.822	4.822	4.822	4.822	4.822	4.822	4.822	4.822	4.822	4.822	4.822	4.822	4.822	4.822	4.822	4.822	4.822	4.822	4.822	4.571	4.571	4.571	4.571	4.571	4.571	4.571	4.571	4.571	4.571	4.571	4.571	4.571	4.571	4.571	4.571	4.571	4.571	4.571	4.571	4.571	4.571	4.571	4.287
YKL054C	5.8	5.8	5.8	6.051	6.172	6.172	6.172	6.172	6.433	6.838	7.713	7.713	7.834	7.834	7.834	7.834	7.834	7.834	7.834	7.955	8.076	8.076	8.076	8.076	8.076	9.058	9.593	9.593	9.593	9.593	9.593	9.472	9.603	9.603	9.603	9.603	9.603	9.603	9.603	9.603	9.482	9.482	9.482	9.482	9.482	9.482	9.482	9.482	9.482
YER104W	3.649	3.649	3.77	5.046	5.046	5.167	5.711	5.711	5.711	5.711	5.59	5.59	5.59	5.59	5.874	6.116	6.116	6.116	6.116	6.116	6.116	6.116	6.116	5.995	5.995	5.995	6.116	6.116	6.116	6.116	6.116	6.116	6.237	5.735	6.675	7.331	7.331	8.435	9.319	9.319	9.319	9.44	9.561	10.217	10.217	10.217	10.217	10.217	10.054
YDR032C	6.986	6.986	6.986	6.986	6.986	6.986	6.986	6.986	6.986	6.986	6.986	6.986	6.986	6.986	6.986	6.735	6.353	6.353	6.353	6.353	6.353	6.353	6.474	6.223	6.093	6.093	6.093	6.093	6.093	6.093	6.093	6.093	6.093	6.093	5.962	5.962	5.962	5.962	5.962	5.962	5.72	5.72	5.72	5.72	5.72	5.72	5.72	5.72	5.72
YGL071W	3.742	3.984	3.984	3.984	3.984	4.105	4.105	4.105	4.105	3.984	3.854	3.551	3.43	3.43	3.43	3.43	3.43	3.43	3.43	3.43	3.039	3.039	3.039	3.039	2.434	2.192	2.081	2.081	2.332	2.332	2.332	2.332	2.332	2.462	2.462	2.723	2.723	2.723	2.844	2.974	3.105	5.018	5.139	5.139	5.26	5.381	5.632	5.632	5.884
YGL057C	4.422	4.422	4.422	4.422	4.673	5.209	5.209	5.209	5.209	5.46	5.46	5.972	6.093	6.377	6.498	6.498	6.498	6.498	6.498	6.88	7.001	7.001	7.001	7.131	7.131	7.131	7.131	7.252	7.252	7.252	7.252	7.252	7.252	7.252	7.252	7.382	7.382	7.382	7.382	7.382	7.382	7.382	7.382	7.382	7.382	7.382	7.382	7.382	7.382
YFR024C-A	8.253	8.253	8.253	8.253	8.253	8.253	8.253	8.253	8.253	7.983	7.983	8.104	7.699	7.699	7.699	7.699	7.699	7.83	7.294	7.415	7.131	7.131	7.262	6.74	6.205	6.205	6.205	6.205	7.034	6.629	6.629	6.629	6.629	6.652	6.238	6.238	6.238	6.238	6.238	6.117	6.685	6.806	6.806	6.806	6.927	7.583	7.583	7.583	10.06
YJR102C	1.964	1.964	1.843	1.722	1.722	1.601	1.601	1.601	1.601	1.601	1.601	1.229	1.108	1.229	1.229	1.229	1.229	1.229	0.856	0.856	0.856	0.866	0.866	0.866	0.866	0.866	0.866	0.866	0.866	0.987	0.987	0.987	0.987	0.987	1.35	1.48	1.61	1.48	1.48	1.48	1.61	1.489	1.368	1.368	1.368	1.368	1.368	1.61	1.862
YBR269C	7.666	7.666	7.787	7.787	7.787	8.048	8.048	8.048	8.048	7.927	7.927	8.299	8.681	8.681	8.681	8.681	8.811	8.658	8.658	8.658	8.658	8.658	8.658	8.658	8.658	8.658	8.658	8.527	8.527	8.527	8.527	8.527	8.527	8.527	8.527	8.406	8.406	8.406	8.406	8.276	8.276	7.904	7.904	7.904	8.397	8.648	8.648	8.648	8.648
YBR111W-A	7.736	7.606	7.857	7.736	7.736	8.02	8.02	8.02	8.151	8.151	8.151	8.272	8.272	8.272	8.272	8.402	9.463	11.255	11.255	11.516	11.232	11.232	11.232	11.232	11.232	11.232	11.232	11.232	11.232	11.232	11.111	11.111	11.111	10.99	11.232	11.474	12.13	12.13	12.261	12.261	12.521	12.521	13.066	13.187	13.187	13.187	13.187	13.308	13.308
YPL004C	15.32	15.32	15.32	15.32	15.189	15.189	15.068	15.068	14.784	14.5	14.226	14.226	14.226	14.226	14.226	14.226	13.965	13.965	13.844	12.708	12.587	12.587	12.466	12.466	12.466	12.466	12.466	12.466	12.345	12.345	12.345	12.345	12.061	12.061	12.061	11.307	11.307	10.618	9.92	9.636	9.352	8.816	8.565	8.435	8.435	8.807	8.807	8.807	8.807
YDR279W	5.19	5.19	5.344	5.465	5.465	5.465	5.465	5.465	5.465	5.465	5.465	5.465	5.223	5.223	5.092	5.213	3.882	3.64	3.64	3.64	3.64	3.64	3.64	3.64	3.77	4.022	4.306	4.874	4.874	4.874	4.874	4.874	4.874	5.158	5.67	5.8	5.8	5.8	5.8	5.8	5.8	5.8	6.07	6.442	6.442	6.442	6.442	6.573	6.573
YDR370C	8.03	8.03	8.03	8.03	8.03	8.03	8.03	8.03	8.03	8.03	8.03	8.03	8.03	8.03	8.03	8.03	8.03	8.03	7.899	7.899	7.899	7.899	7.899	7.899	7.899	7.899	7.899	7.899	7.899	7.899	7.899	7.899	7.899	7.899	7.615	7.615	7.615	7.615	7.615	7.615	7.615	7.615	7.615	7.615	7.615	7.615	7.615	7.615	7.615
YFR016C	6.601	6.48	6.48	6.48	7.262	7.513	8.016	8.016	9.319	11.525	11.525	11.525	11.525	11.525	12.182	12.182	12.545	12.545	12.545	12.545	12.545	12.545	12.545	12.545	12.829	12.829	12.829	12.959	12.959	13.615	13.615	13.615	13.615	13.615	13.615	13.746	13.746	13.746	13.746	13.746	13.746	13.746	13.746	13.746	13.746	13.746	13.746	13.746	13.746
YNL304W	3.454	3.454	3.454	3.454	3.454	3.454	3.333	3.333	3.454	3.454	3.323	3.323	3.323	2.932	2.932	2.932	2.932	2.932	2.932	3.063	3.063	3.063	3.063	3.063	2.942	2.821	2.821	2.821	2.821	2.821	2.821	2.821	2.821	2.821	2.7	2.579	2.579	2.448	2.448	2.327	2.327	2.327	2.327	2.327	2.327	2.327	2.327	2.327	2.327
YHL028W	0.405	0.405	0.405	0.535	0.535	0.535	0.535	0.535	0.535	0.666	0.666	0.666	0.666	0.666	0.666	0.666	0.666	0.666	0.666	0.666	0.666	0.666	0.666	0.666	0.666	0.666	0.666	0.666	0.666	0.666	0.545	0.545	0.545	0.545	0.545	0.545	0.666	0.666	0.666	0.666	0.666	0.666	0.666	0.666	0.666	0.666	0.666	0.666	0.666
YLR033W	11.335	11.051	11.051	11.051	11.051	11.051	11.466	11.466	11.466	11.838	11.838	11.838	11.968	11.968	11.968	11.968	11.968	11.968	11.968	11.968	11.968	11.968	11.968	11.968	11.968	11.968	11.968	11.968	11.968	11.968	11.968	11.968	11.968	11.968	11.968	11.815	11.978	11.978	11.978	11.978	11.978	11.978	11.978	11.978	11.978	11.978	11.978	11.978	11.978
YBR084W	12.484	12.484	12.484	12.484	12.484	12.484	12.484	12.605	12.605	12.605	12.605	12.605	12.191	12.028	12.028	12.028	12.028	12.028	12.028	12.028	12.028	12.028	12.028	12.028	12.028	12.028	12.028	12.028	12.028	11.898	11.614	11.614	11.614	11.614	11.614	11.614	11.614	11.251	10.967	10.967	9.863	9.603	8.849	8.849	8.849	8.849	8.849	8.849	8.849
YER013W	9.678	9.808	9.938	9.938	9.938	10.748	10.627	10.879	10.879	10.879	10.879	10.474	10.343	10.343	10.343	10.604	10.604	10.604	10.725	10.725	10.725	11.009	11.13	11.13	11.13	11.13	11.251	11.493	11.907	11.907	11.907	11.907	11.907	11.907	12.159	12.038	12.322	12.322	12.322	12.322	12.322	12.322	12.322	12.322	12.322	12.322	12.07	12.07	11.81
YJL107C	8.77	8.77	8.64	8.64	8.64	8.519	8.519	8.519	8.519	8.519	8.519	8.519	8.519	8.519	8.519	8.519	8.388	8.388	8.128	8.128	8.128	8.128	7.876	7.876	7.876	7.876	7.876	7.876	8.007	8.007	8.007	8.137	8.137	8.016	8.016	8.016	7.886	7.886	7.755	7.755	7.876	7.876	7.876	7.876	7.876	7.876	7.592	7.308	7.308
YER136W	4.724	4.724	4.724	4.724	4.724	4.724	4.724	4.724	3.095	2.681	2.43	2.43	2.43	2.43	2.43	2.43	1.634	1.634	1.392	1.392	1.392	1.392	1.392	1.392	1.392	0.987	0.614	0.493	0.493	0.493	0.493	0.493	0.493	0.493	0.493	0.493	0.493	0.493	0.493	0.493	0.493	0.493	0.493	0.493	0.493	0.493	0.363	0.363	0.363
YCL033C	4.194	4.194	4.194	3.254	3.254	3.133	3.012	3.133	3.756	4.892	4.892	4.892	4.892	4.892	4.892	5.404	5.385	5.516	5.767	5.637	5.637	6.251	7.559	9.528	9.528	9.658	9.658	9.658	9.658	9.658	9.789	10.291	10.161	10.291	10.291	11.111	12.433	12.433	12.433	12.433	12.433	12.693	12.693	12.693	12.693	12.693	12.977	13.392	13.392
YDL045C	10.049	10.049	10.049	9.928	9.644	9.644	9.523	9.523	9.402	9.16	8.737	8.606	8.606	8.606	8.606	7.95	7.95	7.95	7.829	7.82	7.689	7.689	7.689	7.308	6.302	4.226	3.896	4.683	4.683	4.683	4.683	4.562	4.692	4.692	4.976	4.571	4.571	4.571	4.571	4.441	4.068	3.947	3.663	3.826	3.947	4.93	4.93	4.93	4.93
YOR097C	8.202	8.202	7.918	8.584	8.584	8.584	8.584	8.584	8.584	8.584	8.584	8.584	8.584	8.463	8.463	8.463	8.463	8.332	8.332	8.332	9.198	9.845	10.608	10.729	10.729	10.729	10.85	11.092	11.092	11.344	11.344	11.344	11.344	11.474	11.474	11.474	11.474	11.474	11.474	11.474	11.474	11.474	11.474	11.474	11.474	11.474	11.474	11.344	11.181
YLR325C	0.414	0.414	0.414	0.414	0.414	0.414	0.414	0.414	0.414	0.414	0.414	0.414	0.414	0.414	0.13	0.13	0.13	0.251	0.251	0.251	0.382	0.382	0.382	0.382	0.503	0.503	0.503	0.503	0.503	0.503	0.503	0.503	0.503	0.503	0.503	0.503	0.503	0.503	0.503	0.503	0.503	0.745	0.745	0.745	0.745	0.745	0.745	0.745	0.745
YDL018C	3.878	3.878	4.008	4.008	4.008	4.008	4.008	4.008	4.008	4.008	4.008	4.008	4.008	4.008	4.008	4.008	4.138	4.138	4.259	4.38	4.38	4.38	4.38	4.38	3.966	3.845	3.845	3.845	3.845	4.129	4.664	5.037	5.442	6.522	6.522	6.522	6.522	6.522	6.522	6.522	6.522	6.522	6.522	6.522	6.522	6.522	6.522	6.522	6.522
YEL072W	7.066	7.066	7.066	7.066	7.066	7.066	7.187	6.903	6.903	6.903	6.903	6.773	6.773	5.977	5.856	5.856	5.856	5.856	5.856	5.856	5.856	5.856	5.856	5.856	5.856	5.856	5.856	5.856	5.078	5.199	5.078	5.078	5.078	5.209	5.078	5.078	4.957	4.957	4.957	4.836	4.836	4.836	4.585	4.585	4.585	4.222	4.222	4.222	4.222
YKL033W-A	9.296	9.547	9.547	9.547	9.547	9.547	9.668	9.952	10.213	10.213	10.213	10.334	10.334	10.334	10.334	10.334	10.334	10.334	10.334	10.455	10.455	10.673	11.427	11.427	11.427	11.427	11.427	11.427	11.427	11.427	11.427	11.427	11.427	11.427	11.427	11.427	11.427	11.297	11.297	11.176	11.297	11.297	11.297	11.297	11.297	11.297	11.297	11.297	11.297
YBR104W	8.76	9.012	9.012	9.012	9.133	9.393	10.594	11.469	11.469	11.469	11.469	11.884	12.256	12.256	12.386	13.164	13.285	13.285	13.285	13.285	13.415	13.294	13.294	13.536	13.536	13.536	13.778	13.778	13.778	13.778	13.778	14.062	14.062	14.062	14.062	14.062	14.062	14.062	14.062	14.062	14.062	14.062	14.062	14.062	14.062	14.062	14.062	14.062	14.062
YCR079W	5.549	5.549	5.386	5.386	5.628	5.083	5.083	5.083	5.083	5.213	5.628	5.628	5.628	5.758	5.758	5.758	5.758	5.758	5.637	5.921	6.042	7.182	7.434	7.434	7.564	7.564	7.564	8.23	9.04	9.04	9.04	9.04	9.04	9.542	9.542	9.542	9.542	9.542	9.542	9.542	9.542	9.542	9.542	9.542	9.542	9.542	9.542	9.542	9.542
YFL023W	3.51	3.51	3.51	3.51	3.51	4.078	4.208	4.459	4.459	4.459	4.743	6.829	6.829	6.95	6.95	6.95	6.829	6.829	6.959	6.675	6.675	6.675	6.675	6.675	6.917	6.917	7.42	9.156	13.518	13.518	13.518	13.802	13.802	13.802	13.802	13.802	13.932	13.932	14.467	14.467	14.467	14.588	14.709	14.709	14.709	14.709	14.709	14.709	14.709
YOR185C	10.111	10.232	10.232	10.353	10.353	10.353	10.353	10.353	10.353	10.353	10.483	10.483	10.483	10.483	10.483	10.483	10.483	10.483	10.483	10.483	10.483	10.483	10.483	10.483	10.483	10.767	10.767	10.767	10.525	10.525	10.525	10.525	10.525	10.525	10.525	10.525	10.525	10.525	10.404	10.688	10.688	10.688	10.688	10.688	10.688	10.153	10.153	10.153	10.032
YOL090W	3.039	3.039	3.039	3.17	4.459	5.716	5.716	5.716	6.097	6.097	6.097	6.097	6.228	6.228	6.228	6.228	6.228	6.642	6.642	6.772	6.772	6.772	6.772	6.903	6.903	7.024	7.559	7.689	8.378	8.378	8.378	8.378	8.378	8.509	9.044	9.044	9.044	9.044	9.295	9.295	9.295	9.416	9.984	9.984	9.984	9.984	9.984	9.984	9.984
YIL034C	4.976	4.976	5.097	6.275	8.407	8.537	8.658	8.658	8.658	8.658	8.504	9.621	9.621	9.621	9.621	9.621	10.124	10.124	10.375	10.375	11.316	11.316	11.316	11.316	11.316	11.316	11.316	11.558	11.427	11.427	11.427	11.427	11.427	11.427	11.427	11.427	11.548	11.548	11.548	11.548	11.93	12.051	12.051	12.172	12.172	12.172	12.172	12.172	12.172
YDL170W	5.725	5.855	5.855	5.855	5.855	5.734	5.734	5.855	5.855	5.855	5.855	5.855	5.734	5.571	5.571	5.571	5.571	5.571	5.702	5.702	5.46	5.46	5.46	5.702	5.702	5.702	5.823	5.823	5.823	5.823	5.823	5.823	5.823	5.823	5.823	5.823	5.823	5.571	5.571	5.571	5.45	5.329	5.199	5.199	5.199	5.199	5.199	5.078	5.078
YOL070C	3.091	2.96	3.081	3.202	3.202	3.835	3.835	3.835	4.217	5.027	5.278	5.148	5.148	5.148	5.148	5.432	6.307	7.587	7.708	7.708	7.708	7.992	7.992	7.992	7.992	7.992	7.992	7.992	7.992	7.992	8.253	8.658	9.193	10.603	10.603	10.887	11.707	11.707	11.707	11.828	11.828	11.828	11.828	11.828	11.828	11.828	11.828	11.828	11.828
YDR129C	7.303	8.299	8.299	8.43	8.43	8.43	8.43	8.802	8.802	8.802	8.802	8.802	8.802	8.802	9.053	9.053	9.053	9.053	9.053	9.053	9.053	9.053	9.053	9.053	9.053	8.518	8.397	8.397	8.518	8.518	8.518	8.518	8.509	8.793	8.923	8.802	8.802	8.802	8.802	8.802	8.802	8.802	8.681	8.681	8.397	8.397	8.136	8.136	8.136
YIL125W	14.328	14.458	14.458	14.458	14.458	14.458	14.719	15.366	15.366	15.366	15.366	15.366	15.366	15.366	15.487	15.487	15.487	15.356	15.235	15.235	15.235	15.235	15.64	15.64	15.64	15.64	15.519	15.519	15.519	15.519	15.64	15.64	15.64	15.64	15.64	15.519	15.519	15.519	15.519	15.519	15.519	15.398	15.398	15.268	15.026	15.026	15.026	14.37	14.37
YGR234W	0	0	0	0	0	0	0	0	0	0	0	0	0	0	0	0.414	0.666	0.666	0.666	0.666	0.666	0.666	0.666	0.666	0.666	0.666	0.666	0.666	0.666	0.666	0.666	0.666	0.666	0.666	0.666	0.666	0.666	0.666	0.666	0.666	0.666	0.666	0.666	0.666	0.666	0.666	0.666	0.666	0.666
YOR383C	6.833	6.833	6.833	7.895	7.895	7.895	7.895	7.895	7.895	7.895	7.895	7.895	7.895	7.392	7.108	6.847	6.847	7.131	7.262	7.262	7.392	7.392	7.392	7.392	7.392	7.392	7.392	7.392	7.532	7.532	7.662	7.662	7.532	7.662	7.662	7.662	7.662	7.662	7.541	7.671	7.792	7.792	7.792	7.913	7.913	7.913	8.034	8.286	8.286
YDR204W	5.6	5.6	5.73	5.488	5.488	5.618	5.902	6.023	6.023	6.023	6.023	6.307	6.186	5.926	5.795	5.795	5.795	5.795	5.381	5.251	5.251	4.608	4.729	4.608	4.608	4.478	4.753	5.702	5.702	5.702	5.702	5.702	5.702	5.702	5.702	5.702	5.702	5.702	5.823	5.539	5.539	5.539	5.539	5.53	7.499	7.992	7.992	8.123	8.123
YHR191C	6.158	6.158	6.279	6.279	6.279	6.279	6.279	6.279	6.279	5.734	5.525	5.404	5.404	5.404	5.404	5.404	5.404	5.404	5.655	4.012	3.761	3.631	3.631	3.631	3.663	4.976	4.976	5.26	7.597	7.597	7.597	7.597	7.597	7.848	7.848	7.848	7.848	8.253	8.253	8.253	8.253	7.969	8.351	8.974	8.974	8.974	8.974	9.216	9.891
YGL036W	0.121	0.121	0.121	0.121	0.121	0	0	0	0	0	0	0	0	0	0	0	0	0	0	0	0	0	0	0	0	0.121	0.121	0.121	0.121	0.121	0.121	0.121	0.121	0.121	0.121	0.121	0.121	0.121	0.121	0.121	0.121	0.121	0.121	0.242	0.242	0.242	0.242	0.242	0.242
YDL160C	12.321	12.321	12.321	12.605	12.605	12.605	12.605	12.605	12.605	12.605	12.605	12.605	12.605	12.605	12.605	12.605	12.061	11.93	12.084	12.093	12.093	12.093	12.093	12.093	12.093	12.214	12.093	11.972	11.842	11.842	11.842	11.842	11.451	11.451	11.451	11.451	11.451	11.451	11.451	11.33	11.735	11.735	11.735	11.735	11.735	11.735	11.735	11.735	11.735
YBR228W	3.053	3.053	2.527	2.658	3.072	3.072	3.072	3.072	3.193	3.193	3.193	3.072	3.072	3.072	3.072	2.942	2.658	2.416	2.416	2.667	2.779	3.03	3.914	3.914	3.914	3.914	3.914	3.914	3.551	3.551	3.551	3.551	3.551	3.845	4.096	4.096	4.096	4.226	4.599	4.599	4.599	4.599	4.72	4.599	4.478	4.478	4.478	4.478	4.599
YML018C	8.416	8.416	8.416	8.416	8.7	8.7	9.081	9.081	9.081	9.081	9.081	9.081	9.202	9.202	9.202	9.202	9.202	9.202	9.202	9.202	9.202	9.202	9.202	9.202	9.202	9.202	9.202	9.202	9.202	9.202	9.202	9.202	9.202	8.797	8.797	8.797	8.797	8.797	8.797	8.797	8.797	8.797	9.081	9.081	9.081	9.081	9.081	9.081	9.081
YNL236W	4.315	4.185	4.818	4.818	4.939	5.856	5.856	5.977	5.977	5.977	5.693	5.693	5.693	5.693	5.953	5.953	5.953	5.953	5.953	5.953	5.832	5.953	5.953	5.953	6.084	6.498	6.498	6.498	6.498	6.498	6.498	6.498	6.782	6.782	6.903	7.275	7.275	7.406	7.406	7.406	7.406	7.275	7.275	7.559	7.559	7.559	7.536	7.657	8.346
YDL173W	3.705	4.25	4.25	4.25	5.33	5.33	5.451	5.451	5.451	5.451	5.451	5.451	5.451	5.451	5.451	5.451	5.451	5.33	5.33	5.33	5.33	5.33	5.33	5.33	5.33	5.199	5.199	5.199	5.199	5.199	5.199	5.199	4.948	4.566	4.445	4.85	5.265	5.265	5.265	5.265	5.265	5.265	5.144	5.144	5.144	4.86	4.86	5.144	5.144
YGL128C	15.468	15.468	15.468	15.468	15.598	15.598	15.598	15.598	15.598	15.598	15.882	15.598	15.598	15.598	15.729	15.729	15.729	15.729	15.729	15.729	15.729	15.729	15.729	15.729	15.729	15.729	15.729	15.729	15.729	15.729	15.729	15.729	15.729	15.729	15.729	15.729	15.729	15.729	15.729	15.608	15.608	15.608	14.919	14.132	14.132	14.132	14.132	14.132	14.132
YCL061C	7.294	7.294	6.792	6.531	6.945	7.085	8.812	8.812	8.812	8.812	8.528	8.114	7.83	7.578	7.327	8.374	8.374	8.374	8.374	8.374	8.09	7.969	8.23	8.23	8.23	7.825	8.076	8.076	8.491	8.491	8.491	8.491	8.491	8.491	8.207	8.207	7.923	7.923	7.923	8.174	8.174	8.174	8.304	9.254	9.98	9.98	9.98	10.101	10.231
YGR154C	10.185	10.436	10.436	10.436	10.436	10.436	10.436	10.72	10.981	10.981	10.981	10.981	10.981	10.697	10.697	10.445	10.436	10.436	10.566	10.981	10.981	10.981	10.981	10.981	10.981	10.981	10.981	10.981	10.981	10.981	10.436	10.436	10.436	10.315	10.194	10.194	10.194	9.756	9.756	9.877	9.635	9.635	9.635	9.635	9.635	9.756	9.756	9.756	9.756
YNR063W	1.257	1.257	1.257	1.257	1.257	1.257	1.126	1.005	1.005	1.005	1.005	1.005	1.005	1.005	1.005	1.005	1.005	1.005	1.005	1.005	1.005	1.005	0.745	0.624	0.624	0.624	0.624	0.624	0.624	0.624	0.624	0.624	0.624	0.624	0.624	0.624	0.624	0.624	0.624	0.624	0.624	0.624	0.624	0.624	0.754	1.452	1.452	1.452	1.452
YPL194W	7.024	7.024	7.024	7.024	7.155	7.439	7.569	7.569	7.82	7.82	8.202	8.467	8.849	8.97	8.97	8.97	8.97	8.97	8.97	8.97	9.626	9.626	10.162	10.162	10.162	10.162	10.162	10.292	10.292	10.292	10.553	10.422	10.422	10.422	10.422	10.422	10.958	10.958	10.958	10.958	10.958	10.958	10.827	10.827	10.827	10.827	10.543	10.762	10.762
YHL011C	21.784	21.784	21.784	21.784	21.784	21.784	21.914	21.914	22.175	22.054	22.054	22.054	22.054	22.054	22.054	22.054	22.054	22.054	21.923	21.923	21.923	21.923	21.923	21.923	21.672	21.672	21.542	21.542	21.542	21.542	21.542	21.3	21.3	21.3	21.3	21.3	21.584	21.584	21.714	21.998	21.714	21.714	21.584	21.584	21.584	21.323	21.323	21.072	20.69
YIL043C	7.844	7.844	8.128	8.421	9.459	8.891	8.891	8.891	8.891	8.891	8.891	8.891	9.012	8.737	8.616	8.616	8.616	8.486	8.486	8.607	8.607	8.607	8.607	8.607	8.486	8.616	9.305	9.305	9.305	9.305	9.305	9.305	9.305	9.566	9.566	9.566	9.566	9.785	9.04	9.17	9.17	9.17	9.17	9.17	9.17	9.17	8.919	8.919	9.04
YNL193W	8.216	8.216	8.216	8.216	8.216	8.216	8.216	8.346	8.63	8.881	9.165	9.165	9.165	9.165	9.165	9.165	9.165	9.165	9.165	9.165	9.165	9.165	9.165	9.165	8.881	8.881	8.509	8.095	8.379	8.379	8.379	8.379	8.5	8.5	8.621	8.621	8.621	8.621	8.49	8.49	8.49	8.49	8.49	8.49	8.36	8.23	8.23	8.23	8.23
YMR117C	8.136	8.136	8.136	8.136	8.136	8.267	8.267	8.267	8.267	8.267	8.267	8.267	8.267	8.267	8.397	8.267	8.267	8.551	8.551	8.551	8.551	8.551	8.551	8.551	8.551	8.551	8.551	8.551	8.551	8.551	8.551	8.551	8.551	8.551	8.551	8.551	8.551	8.551	8.551	8.551	8.551	8.551	8.551	8.551	8.672	8.672	8.672	8.672	8.672
YOR090C	7.606	7.727	7.727	7.727	7.727	7.727	7.727	7.727	7.727	7.727	7.727	7.727	7.727	7.727	7.606	7.485	6.633	6.633	6.633	5.814	5.562	5.562	5.562	5.562	5.562	5.562	5.562	5.562	5.562	5.562	5.562	5.562	5.441	5.441	5.441	5.441	5.19	5.19	5.19	5.19	5.069	4.785	4.534	4.534	4.161	4.161	4.161	3.877	3.877
YHR205W	12.451	12.582	12.582	12.582	12.582	12.703	13.238	13.238	13.238	13.238	13.238	13.229	13.229	13.229	13.229	13.359	13.359	13.359	13.359	13.359	13.359	13.359	13.359	13.359	13.359	13.359	13.643	13.643	13.643	13.643	13.643	13.643	13.643	13.643	13.643	13.359	13.229	13.229	13.229	13.229	13.229	13.229	13.229	13.229	13.229	12.977	12.977	12.977	12.726
YJR060W	12.316	12.316	12.316	12.316	12.479	12.479	12.349	12.349	12.349	12.349	12.349	12.349	12.349	12.349	12.349	11.977	11.856	11.977	11.977	11.977	11.977	11.977	11.977	11.856	11.856	11.856	11.856	11.856	11.856	11.856	11.572	11.572	11.572	11.572	11.572	11.572	11.572	11.572	11.451	11.451	10.403	10.403	10.403	9.012	8.891	8.891	8.639	8.77	8.77
YOR362C	0.512	0.512	0.512	0.512	0.512	0.512	0.512	0.512	0.512	0.512	0.512	0.382	0.382	0.382	0.382	0.382	0.382	0.382	0.382	0.382	0.382	0.512	0.512	0.512	0.512	0.512	1.08	1.08	1.443	1.443	1.443	1.443	1.443	1.443	1.443	1.443	1.443	1.443	1.443	1.573	1.573	1.573	2.109	2.765	2.765	2.765	2.635	2.756	2.756
YNL157W	13.764	13.764	13.643	13.643	13.359	13.359	11.707	11.335	11.619	11.619	12.308	12.308	12.308	12.308	12.308	12.308	12.177	11.893	12.266	12.266	12.266	12.266	11.851	11.851	11.6	11.6	11.47	11.47	10.934	10.692	10.692	11.26	11.139	11.139	11.018	11.018	11.018	11.018	8.695	7.481	7.118	7.369	8.025	8.025	8.277	8.407	8.398	8.398	8.519
YIR038C	5.232	5.232	3.714	3.593	4.077	4.077	4.077	4.208	4.831	5.334	5.334	5.334	5.334	5.618	5.618	5.748	5.334	5.739	5.739	5.739	5.739	5.739	5.739	5.739	5.739	5.869	5.739	5.739	5.739	5.739	5.739	5.739	5.739	5.86	5.86	5.86	5.86	5.609	5.236	5.236	5.52	5.641	5.641	5.641	5.641	5.641	5.925	5.925	5.925
YIL087C	6.8	6.8	6.67	6.419	6.419	6.419	6.549	7.326	7.084	7.215	7.475	7.475	7.475	7.475	7.475	7.475	7.224	7.224	7.224	7.364	6.875	7.126	9.091	9.091	9.091	9.091	9.091	9.091	9.091	9.603	9.603	9.724	9.724	9.724	9.724	9.724	9.724	9.593	9.966	9.966	9.966	10.347	10.347	10.478	10.478	10.478	10.478	10.478	10.478
YDR060W	8.211	9.03	9.03	9.03	9.03	9.03	8.504	8.504	8.504	9.17	9.17	9.3	9.421	9.421	9.421	9.421	9.421	9.421	9.421	9.137	9.137	8.853	9.095	9.226	8.974	8.974	8.974	8.974	8.974	9.258	9.137	8.723	8.723	8.844	8.844	8.844	8.844	8.714	8.714	8.714	8.714	8.714	8.714	8.714	8.188	8.067	8.067	7.946	7.815
YIL138C	11.451	11.451	11.451	11.451	11.451	12.019	12.27	12.27	12.27	12.27	12.27	12.554	12.675	12.926	14.258	14.258	14.258	14.258	14.379	15.58	15.58	15.58	15.58	15.701	15.701	15.701	15.701	15.701	15.701	15.985	15.985	15.985	15.985	15.985	15.985	15.985	15.985	16.106	16.106	16.236	16.236	15.952	15.952	16.115	16.115	16.115	16.115	16.115	16.399
YGR041W	2.23	2.23	2.23	2.23	2.23	2.23	2.23	2.109	2.109	2.239	2.239	2.239	2.239	2.239	2.239	2.369	2.369	2.369	2.369	2.369	2.369	2.369	2.369	2.369	2.369	2.369	2.369	2.369	2.369	2.369	2.369	2.369	2.369	2.369	2.369	2.369	2.369	1.834	2.248	1.997	1.755	2.016	2.016	2.258	2.258	2.379	2.379	2.509	2.509
YLR021W	1.978	1.978	3.03	3.924	5.563	5.563	5.563	5.693	5.693	5.823	5.823	5.823	5.823	5.823	5.823	5.823	5.944	5.944	5.944	6.48	6.633	7.006	7.006	7.136	7.257	8.183	10.958	10.958	10.958	10.958	10.958	10.958	10.958	11.242	11.242	11.242	11.242	11.242	11.242	11.242	11.242	11.242	10.958	11.372	11.493	12.028	12.028	12.028	12.028
YMR205C	0.856	0.856	0.856	1.14	0.777	0.777	0.777	0.777	0.777	0.777	0.777	0.777	0.777	0.777	0.777	0.656	0.656	0.656	0.656	0.656	0.405	0.405	0.405	0.405	0.405	0.405	0.405	0.405	0.405	0.405	0.405	0.405	0.405	0.405	0.405	0.405	0.405	0.284	0.284	0.284	0.284	0.284	0.284	0.284	0.284	0.284	0.284	0.284	0.284
YDR375C	5.604	5.604	5.735	5.735	5.986	5.865	5.865	6.796	6.512	6.512	6.512	6.512	6.512	6.512	6.642	6.642	6.642	6.642	6.642	6.642	6.479	5.651	5.53	5.53	5.935	6.065	6.065	6.065	6.349	7.015	7.834	8.118	8.118	8.118	8.248	8.248	8.248	8.369	8.369	8.369	8.369	8.49	8.49	8.611	8.611	8.611	8.611	8.611	8.611
YPR103W	3.151	3.151	2.891	2.77	2.639	2.518	2.518	2.518	2.518	2.518	2.518	2.518	2.518	2.649	2.649	2.649	2.933	2.812	2.812	2.812	2.681	2.681	2.681	2.681	2.681	2.681	2.681	2.681	2.681	2.681	2.681	2.681	2.681	2.681	2.681	2.421	2.421	2.421	2.3	2.169	2.169	2.169	2.169	2.169	2.169	2.169	2.169	2.169	1.885
YJL205C	11.679	11.679	11.418	11.134	11.004	10.492	10.492	10.371	10.241	10.241	10.12	10.12	10.12	10.12	10.12	10.12	8.546	8.304	8.174	7.648	7.122	6.838	6.838	6.838	6.959	6.959	6.959	6.959	6.959	6.959	6.959	6.959	6.959	6.959	6.959	6.959	6.163	6.163	6.163	6.293	6.293	6.293	6.293	6.154	5.451	4.208	4.338	4.338	4.338
YKR070W	6.126	7.685	7.685	7.685	7.685	8.09	8.09	7.96	7.96	8.374	8.374	8.374	8.374	8.658	9.477	9.477	9.477	9.477	9.477	9.85	9.98	9.98	10.101	10.101	10.101	10.101	10.101	10.101	10.101	10.101	10.101	10.101	10.231	9.859	9.859	12.284	12.284	12.284	12.284	12.284	12.284	12.284	12.545	12.545	12.666	12.666	12.666	12.666	12.666
YDR153C	5.949	5.949	5.828	5.828	5.828	5.828	5.828	5.828	5.544	5.544	5.302	5.302	5.302	5.302	5.302	4.897	4.776	4.897	4.492	4.492	4.492	4.492	4.492	4.492	4.613	3.51	3.389	3.389	3.389	3.258	2.318	2.327	2.327	2.327	2.327	2.327	2.327	2.327	2.327	2.327	2.811	2.811	2.811	3.784	3.915	3.915	3.915	3.915	3.915
YKR095W	5.912	5.781	5.781	5.902	5.902	5.902	5.902	6.033	5.628	5.497	5.497	5.846	5.846	5.846	5.846	5.846	5.967	5.967	5.967	5.967	5.967	5.967	5.967	5.958	6.745	6.745	6.875	6.875	6.875	6.875	6.875	6.875	6.875	6.875	7.168	7.168	7.168	7.168	7.168	7.42	7.42	7.42	7.42	7.42	7.42	7.825	7.825	7.825	7.694
YKL110C	3.733	3.733	3.733	3.733	3.733	3.733	3.352	3.1	2.849	2.849	2.849	2.849	2.565	2.281	2.29	2.29	2.29	1.899	1.899	2.02	2.02	2.02	2.02	2.02	2.02	2.02	2.02	2.02	2.02	2.02	2.02	2.151	2.151	2.151	2.151	2.151	1.867	1.452	1.452	1.452	1.452	1.452	1.452	1.452	1.867	1.867	1.867	1.867	1.867
YPL001W	4.385	5.804	5.804	5.925	6.698	9.682	9.682	9.803	9.803	9.803	9.803	9.803	9.803	10.338	10.58	11.115	11.115	11.115	11.115	11.236	11.115	11.367	12.293	12.293	12.423	13.21	13.21	13.615	13.615	13.615	13.615	13.615	13.736	13.736	14.49	14.741	14.741	14.741	14.872	14.872	14.872	14.872	14.872	14.872	14.872	14.872	14.993	14.993	14.993
YGL161C	11.232	11.889	11.889	11.889	11.889	11.768	11.637	11.637	11.637	11.605	11.875	13.206	13.206	13.206	13.206	13.206	13.206	13.206	13.085	13.085	13.085	13.085	13.085	12.801	12.922	12.922	12.922	12.922	12.922	12.922	13.164	13.164	13.164	13.164	13.164	13.164	13.034	13.034	13.034	13.034	12.903	12.894	12.894	12.894	13.015	13.015	13.015	13.015	13.015
YDR212W	6.684	7.047	7.462	8.369	8.369	8.5	8.5	8.63	8.751	9.156	9.156	9.156	9.156	9.156	9.57	9.57	9.701	9.701	9.701	9.822	9.822	9.943	9.943	9.943	9.943	9.943	9.822	9.822	9.822	10.106	9.975	9.975	9.975	10.096	10.501	10.501	10.501	10.622	10.622	10.622	10.338	10.338	10.338	10.338	10.338	10.338	10.338	10.338	10.338
YJL080C	10.222	10.352	10.352	10.352	10.352	10.352	10.352	10.352	10.352	10.473	10.473	10.473	10.473	10.473	10.473	10.473	10.473	10.473	10.473	10.473	10.473	10.473	10.473	10.473	10.473	10.473	10.473	10.473	9.905	10.036	10.036	10.036	9.905	9.905	9.775	9.775	9.775	9.775	9.775	9.491	9.491	9.491	9.491	9.491	9.361	9.24	9.119	9.119	8.988
YDR319C	10.622	10.622	10.622	10.631	10.631	10.389	10.389	10.664	11.483	11.353	11.353	11.353	11.232	11.232	11.232	11.353	11.846	11.977	12.098	12.098	12.098	12.098	12.098	12.098	12.098	11.967	11.837	11.837	11.837	11.465	11.586	11.586	11.707	11.837	11.837	11.837	11.837	11.837	11.837	11.837	11.958	11.958	12.209	12.209	12.209	12.209	12.33	12.33	12.33
YGR080W	9.529	9.529	9.529	9.529	9.259	8.844	9.259	9.259	9.259	9.519	9.519	10.031	10.031	10.031	10.031	10.031	10.031	9.617	11.069	11.069	11.353	11.758	11.889	11.889	12.661	12.377	12.661	12.661	12.661	12.782	12.661	12.661	12.661	12.661	12.661	12.661	12.661	12.913	12.913	12.913	12.913	12.913	12.913	12.913	12.913	12.913	12.913	12.913	12.913
YJL127C	3.449	3.328	3.328	3.207	3.207	3.863	4.52	5.185	5.185	5.306	5.306	5.93	5.93	5.93	5.93	6.335	6.968	6.968	6.968	6.968	6.968	6.968	6.968	6.968	7.21	8.034	8.448	8.448	8.448	8.448	8.83	8.83	8.83	8.83	9.081	9.081	9.081	8.951	9.081	9.211	9.956	9.956	9.956	9.956	9.956	9.956	9.835	9.835	9.835
YDL116W	8.039	8.039	8.039	8.444	8.574	8.574	8.816	9.1	9.1	9.1	9.342	10.105	10.226	10.226	10.226	10.226	10.226	10.347	10.347	10.752	10.468	10.71	11.115	11.651	11.651	11.651	11.651	11.651	11.651	11.651	11.651	11.781	11.781	11.781	11.781	11.902	11.902	12.186	12.186	12.186	12.186	12.186	12.186	12.186	12.065	12.065	12.065	12.065	12.065
YOR044W	11.241	10.957	10.836	10.836	10.706	10.575	10.575	10.454	9.928	9.928	10.059	10.059	10.059	10.059	9.938	9.817	9.817	9.817	9.817	9.817	9.817	9.817	9.817	9.817	9.817	9.817	8.676	8.918	9.202	9.202	9.202	9.202	9.202	9.323	9.193	9.193	8.909	8.909	8.909	8.909	8.779	8.406	8.406	8.285	8.285	8.416	8.416	8.295	8.295
YGR035C	3.198	3.198	3.198	3.198	3.198	3.198	3.198	3.198	3.198	3.198	3.198	2.672	2.802	2.802	2.802	2.672	2.672	2.551	2.551	2.551	2.551	2.551	2.551	2.551	2.551	2.551	2.551	2.551	2.551	2.551	2.43	2.169	2.048	2.048	2.048	2.048	2.048	2.048	2.048	2.048	2.048	2.048	2.048	2.048	2.048	2.048	2.048	2.048	2.048
YOR025W	3.114	3.356	3.235	3.235	3.235	3.105	3.105	3.105	3.105	3.105	3.105	3.105	3.105	2.844	3.356	4.152	6.209	6.209	6.624	6.624	6.875	6.875	8.122	8.122	8.406	8.406	8.406	8.811	8.811	8.811	8.811	8.965	8.965	9.589	9.589	9.873	10.366	10.082	10.082	10.082	10.487	10.771	10.771	10.771	10.771	10.771	10.771	10.771	10.771
YKL014C	10.129	10.129	10.129	10.129	10.129	10.129	10.129	10.129	10.129	10.129	10.129	10.129	9.845	9.845	9.714	9.714	9.593	9.593	9.593	9.593	9.472	9.472	9.188	8.774	8.653	8.523	8.523	8.523	8.523	8.239	8.239	8.239	8.239	7.857	7.736	7.736	7.736	7.606	7.606	7.103	6.982	6.74	6.61	6.326	6.326	6.195	6.195	6.195	6.195
YLR249W	0.726	0.726	0.363	0.363	0.363	0.363	0.363	0.363	0.363	0.363	0.363	0.363	0.363	0.363	0.363	0.363	0.363	0.363	0.363	0.363	0.363	0.363	0.363	0.363	0.363	0.363	0.363	0.363	0.363	0.363	0.242	0.242	0.242	0.242	0.242	0.242	0.242	0.242	0.242	0.242	0.242	0.242	0.242	0.242	0.242	0.242	0.242	0.242	0.242
YDL067C	10.623	10.623	10.623	10.623	11.279	11.279	11.279	11.279	11.279	11.409	11.409	11.409	11.409	11.409	11.409	11.409	11.409	11.409	11.409	11.288	11.288	11.288	11.661	11.782	12.066	12.066	12.066	12.066	12.066	12.066	12.187	12.187	12.187	12.187	12.308	12.308	12.308	12.429	12.55	12.81	12.81	12.81	12.81	12.81	12.81	12.81	12.81	12.81	12.81
YGR030C	11.679	11.8	11.8	11.8	11.67	11.549	11.679	11.963	11.558	11.558	11.558	11.558	11.558	11.921	12.042	12.042	12.163	12.838	13.648	13.648	13.648	13.648	13.648	13.648	13.648	13.648	13.648	13.648	13.648	13.648	13.648	13.648	13.779	13.779	13.779	13.779	13.779	13.779	13.779	13.779	13.779	13.779	13.909	13.909	13.909	13.909	13.909	13.909	13.909
YNL051W	7.536	7.657	7.778	7.778	7.778	8.011	8.262	8.262	8.262	8.262	8.262	7.727	7.727	7.727	7.848	7.433	7.685	8.481	8.35	8.35	8.35	8.35	8.35	8.35	8.35	8.35	8.481	8.481	8.35	8.229	8.36	8.229	8.523	8.523	8.644	8.765	8.774	8.774	8.774	8.653	8.523	8.555	8.555	8.555	8.555	8.555	8.555	8.555	8.555
YBR270C	6.847	6.717	6.717	6.717	7.35	6.153	6.437	6.437	6.437	6.316	6.316	6.6	5.716	5.967	5.958	6.824	6.735	6.735	6.977	6.856	6.856	6.191	6.312	6.433	6.433	6.433	6.805	6.805	6.805	6.805	7.047	7.298	7.703	7.703	7.703	7.834	7.834	7.834	7.834	7.55	7.55	7.55	7.145	7.145	7.145	7.145	7.145	7.014	6.893
YMR285C	10.646	11.06	11.06	11.06	10.776	10.776	10.776	10.776	10.776	10.776	11.06	11.06	11.344	11.474	11.474	11.474	11.605	11.605	11.605	11.605	11.605	11.595	12.089	13.541	14.295	16.218	16.348	16.348	16.348	16.73	16.73	16.73	16.73	16.73	16.73	16.73	16.73	17.102	17.102	17.102	17.102	17.232	17.232	17.232	17.232	17.232	17.232	17.232	17.232
YDR227W	11.679	11.679	12.182	11.93	12.414	12.414	12.414	13.583	13.583	13.704	13.704	13.704	13.704	13.704	13.704	13.834	13.42	13.55	14.206	13.801	13.801	13.811	13.811	14.062	14.062	14.062	13.932	13.657	13.857	13.857	13.857	13.857	13.857	13.857	13.857	14.239	14.239	14.239	14.239	14.239	14.239	14.239	14.239	14.239	14.239	14.239	14.239	14.239	14.239
YBL076C	9.603	9.603	9.999	9.999	9.999	9.999	9.999	9.999	9.999	9.999	9.999	9.999	9.999	9.999	9.999	9.999	9.999	9.999	9.999	9.999	9.999	9.999	9.999	9.999	9.999	9.617	9.617	9.617	9.617	9.617	9.617	9.617	9.617	9.617	9.617	9.212	9.212	9.212	9.212	9.212	9.212	9.212	9.091	9.091	9.091	9.091	9.091	9.091	9.091
YFR019W	3.202	3.202	3.202	3.202	3.202	3.202	2.951	2.83	2.83	1.783	1.783	1.783	1.289	1.005	1.005	1.801	1.801	1.801	1.801	1.801	1.801	1.801	1.801	1.801	1.801	1.801	1.801	1.801	1.801	1.68	1.68	1.68	1.801	1.801	1.801	1.801	1.801	1.801	1.801	1.801	2.085	2.905	2.905	2.905	2.905	3.026	3.026	3.026	3.026
YOR349W	1.01	1.131	1.131	1.131	1.131	1.01	1.01	1.252	1.252	1.252	1.252	1.252	1.382	1.382	1.382	1.918	1.918	2.039	2.039	2.039	2.169	2.29	2.816	2.816	2.946	3.7	3.7	3.7	3.821	3.821	3.821	3.952	3.952	3.952	3.952	3.952	3.952	3.952	3.952	3.952	3.952	3.952	3.952	3.952	3.952	3.952	3.952	3.952	4.236
YLR115W	2.258	2.258	2.542	2.793	3.459	3.459	3.459	3.459	3.58	3.864	3.864	3.994	5.065	6.159	6.159	6.159	6.694	6.694	6.815	6.815	7.066	7.471	7.723	7.844	7.844	7.844	7.844	7.844	7.844	8.086	8.751	8.751	8.751	8.751	8.751	8.751	8.751	8.751	8.751	9.156	9.91	9.91	9.91	10.906	10.906	10.906	11.321	11.321	11.321
YGL112C	6.172	6.293	6.033	6.317	6.317	6.317	6.317	5.902	5.902	5.902	5.902	5.772	5.651	5.781	5.781	5.781	5.781	6.293	6.805	8.202	8.202	8.202	8.444	8.444	8.565	8.565	8.565	8.565	8.565	8.565	8.565	8.565	8.565	8.849	8.849	8.849	8.849	9.133	9.133	9.254	9.496	9.496	9.496	9.496	9.496	9.496	9.496	9.496	9.496
YLL001W	9.948	9.948	9.948	9.948	9.948	10.362	11.181	11.181	11.465	11.465	11.465	11.465	11.465	11.465	11.465	11.465	11.465	11.465	11.465	11.465	11.465	11.465	11.335	11.335	11.335	11.335	11.465	11.465	11.465	11.465	11.465	11.465	11.465	11.465	11.465	11.465	11.465	11.465	11.465	11.181	11.181	11.302	11.302	11.302	11.586	11.586	11.586	11.586	11.586
YKL026C	12.079	11.837	11.837	11.837	11.553	11.553	11.553	11.553	11.311	11.344	11.344	11.344	10.143	10.143	10.143	9.3	9.431	9.845	9.724	9.854	9.854	9.854	9.449	8.565	8.16	8.16	8.281	8.411	8.411	8.411	8.411	8.411	8.411	8.411	8.542	8.542	8.542	8.542	8.672	8.672	8.672	8.672	8.672	8.672	8.672	6.531	6.531	6.652	6.652
YNL229C	12.554	12.554	12.554	12.554	12.466	12.466	12.466	12.708	12.708	12.708	12.708	12.708	12.829	12.829	12.829	12.829	13.22	13.09	13.09	13.09	13.211	13.211	13.211	13.211	13.211	13.341	13.471	13.471	13.602	13.602	13.602	13.602	13.602	13.602	13.602	13.602	13.602	13.602	13.602	13.602	13.602	13.723	13.471	13.471	13.471	13.471	13.471	13.471	13.471
YOR081C	14.007	14.007	13.997	14.402	14.672	14.672	14.672	14.672	14.672	14.388	14.388	14.388	14.267	14.267	14.267	14.267	14.267	14.267	14.398	14.398	14.398	14.398	14.398	14.398	14.398	14.682	14.682	14.682	14.682	14.035	14.165	14.044	14.044	14.044	14.044	14.044	14.044	14.044	12.964	12.592	12.331	11.27	9.915	9.64	9.64	9.882	9.752	9.622	9.622
YDR325W	12.959	12.959	12.959	12.959	12.959	12.959	12.959	13.08	13.08	13.08	13.08	13.08	13.08	13.08	13.08	12.796	12.796	12.796	12.796	12.796	12.796	12.796	12.796	13.21	13.21	13.21	13.21	13.21	13.21	13.21	13.21	13.21	13.21	13.21	13.21	13.21	13.21	13.21	13.21	13.21	13.21	13.21	13.21	13.21	13.089	13.089	13.089	13.089	13.089
YIL001W	8.96	8.96	8.96	8.96	8.96	9.365	9.365	9.365	9.77	9.77	9.77	9.77	9.891	9.891	9.891	9.891	9.77	9.77	9.77	9.77	9.77	9.77	9.77	9.77	9.77	9.77	9.77	9.77	9.77	9.77	9.77	10.054	10.054	10.054	10.054	10.054	10.054	10.054	10.054	10.054	10.054	10.054	10.054	9.803	9.803	9.803	9.542	9.542	9.412
YJL187C	9.566	9.696	9.696	10.068	10.068	10.068	10.068	10.068	10.068	10.068	10.068	10.199	10.199	10.199	10.32	10.32	10.32	10.32	10.441	10.32	10.32	10.32	10.32	10.32	10.32	10.32	10.32	10.32	10.441	10.441	10.441	10.441	10.441	10.441	10.32	10.32	10.32	10.32	10.441	10.441	10.441	10.441	10.441	10.441	10.441	10.441	10.441	10.441	10.441
YBR286W	8.313	8.313	8.313	8.313	8.313	8.313	8.313	8.444	8.444	8.728	8.839	8.839	8.839	8.839	8.97	8.281	7.936	7.936	8.602	8.602	8.844	8.844	8.844	8.844	8.844	8.974	8.974	8.974	8.974	8.974	8.974	8.974	8.974	8.974	8.974	8.974	8.974	8.974	8.974	8.69	8.69	8.69	8.69	8.69	8.69	8.932	8.932	8.932	8.932
YHR166C	9.631	9.631	10.45	10.329	10.329	10.329	9.486	9.486	9.486	8.965	8.965	8.737	8.365	8.365	8.365	8.002	7.881	7.881	7.881	7.639	7.224	7.103	7.485	8.099	8.667	8.788	8.788	8.788	9.454	9.454	9.454	9.454	9.454	9.738	9.738	9.738	9.738	9.738	9.738	9.738	9.738	9.738	9.738	9.738	9.738	9.738	9.738	9.617	9.617
YDR058C	4.887	4.887	4.887	5.432	5.432	5.432	5.432	5.432	5.432	5.683	5.683	5.683	5.683	5.683	5.683	5.683	5.683	5.683	5.683	5.683	5.683	5.683	5.683	5.683	5.683	5.683	5.683	5.683	5.683	5.399	5.399	4.887	4.766	4.766	4.766	4.766	4.645	4.645	4.645	4.929	4.929	4.929	5.334	5.334	5.334	5.334	5.334	5.334	5.618
YLR009W	11.748	11.748	11.869	11.869	11.869	11.869	11.869	11.869	12	12.405	12.94	13.675	14.844	14.844	14.844	15.128	15.128	15.128	15.128	15.128	15.412	15.412	15.412	15.412	15.412	15.412	15.412	15.412	15.281	15.281	15.281	15.281	15.281	15.281	15.281	15.281	15.281	15.281	15.281	15.281	15.281	15.281	15.281	15.281	15.151	15.021	15.142	15.142	15.142
YLR059C	10.157	10.157	10.157	10.157	10.157	10.157	10.157	10.157	10.157	10.157	10.157	10.157	10.157	10.157	10.157	10.157	10.157	10.157	10.157	10.157	10.157	10.157	10.157	9.752	8.551	8.42	8.42	8.42	8.42	8.42	8.42	8.42	8.42	8.42	8.42	8.42	7.918	7.536	7.536	7.536	7.536	7.536	6.88	6.88	6.628	6.498	6.498	6.498	6.498
YGR031W	5.944	6.731	7.68	7.68	7.922	7.922	8.416	8.546	8.676	9.039	9.039	9.039	9.039	9.039	9.039	9.17	9.17	9.17	9.16	9.16	9.16	9.16	9.16	9.16	9.16	9.16	9.16	9.16	9.16	9.16	9.16	9.16	9.402	9.402	9.402	9.402	9.402	9.402	9.402	9.402	9.402	9.402	9.402	9.533	9.533	9.533	9.533	9.533	9.402
YLR091W	5.148	5.148	5.269	5.39	5.674	5.804	6.228	6.358	6.358	6.358	6.358	6.358	6.489	6.489	6.61	6.894	7.843	7.974	7.974	8.258	8.258	8.258	8.258	8.137	8.016	8.146	8.276	8.397	8.397	8.397	8.397	8.658	9.03	9.291	9.291	9.542	9.663	9.663	9.663	9.663	9.794	9.794	9.924	9.924	9.924	10.296	10.296	10.175	10.175
YOR284W	2.839	2.839	3.091	3.342	3.342	3.342	3.342	3.091	2.839	2.718	3.286	3.57	3.57	3.952	4.52	4.39	4.39	4.641	4.883	5.395	5.94	6.061	6.563	6.684	6.684	6.805	6.805	6.805	6.805	6.805	6.805	7.089	7.22	8.006	9.198	9.068	9.352	9.603	9.603	9.733	9.733	9.854	9.854	9.854	10.422	10.674	10.934	10.934	11.633
YPL076W	4.399	5.013	5.013	5.013	5.134	4.906	5.181	5.432	5.432	5.018	5.586	5.465	5.749	5.749	5.749	5.749	5.749	5.87	5.749	5.749	5.87	5.386	5.67	6.456	6.456	6.74	6.74	6.74	6.74	6.74	6.456	6.829	7.778	7.909	7.909	8.477	8.891	8.891	8.891	8.891	8.891	8.891	8.891	8.891	8.77	8.77	8.77	8.77	8.77
YDL233W	3.235	3.235	3.235	3.235	3.235	3.235	3.486	4.785	5.725	5.725	5.725	5.725	5.725	5.725	5.725	5.725	5.846	6.13	6	6	6	6	6	5.516	5.255	5.125	5.791	5.791	8.16	8.16	8.16	8.97	8.97	8.97	8.97	8.97	9.352	9.352	9.352	9.352	9.636	9.757	9.757	9.757	9.878	9.878	9.878	9.878	9.878
YIL119C	0.372	0.372	0.372	0.372	0.372	0.372	0.372	0.242	0.121	0.121	0.121	0.121	0.121	0.121	0.121	0.242	0.242	0.242	0.242	0.242	0.242	0.242	0.242	0.242	0.242	0.242	0.242	0.242	0.242	0.242	0.242	0.121	0.121	0.121	0.121	0.121	0.121	0.121	0.121	0.121	0.121	0.121	0.121	0.251	0.251	0.251	0.251	0.251	0.251
YDL220C	4.143	4.143	4.143	4.143	4.012	4.012	4.012	4.143	4.012	4.143	4.143	4.264	4.264	4.264	4.385	4.385	4.385	4.506	4.506	4.79	4.911	4.911	4.79	4.79	4.557	4.557	4.557	4.841	4.962	5.781	5.781	5.912	6.033	6.033	6.033	6.033	6.033	6.033	6.033	6.033	6.033	6.033	6.033	6.033	6.033	6.033	6.033	5.902	6.154
YBL023C	6.475	6.475	6.475	6.759	6.759	7.001	7.122	7.122	7.243	7.373	7.615	7.615	7.615	7.615	7.736	7.736	7.736	7.736	7.736	7.736	8.02	8.02	8.02	8.02	8.141	8.141	8.141	8.141	8.141	8.174	8.304	8.304	8.304	8.304	8.304	8.676	8.676	8.676	8.676	8.676	8.676	8.676	8.676	8.676	8.676	8.676	8.676	8.676	8.676
YCL008C	7.955	7.955	8.076	8.076	8.076	8.36	8.36	8.36	8.37	8.37	8.751	8.751	8.751	9.035	8.896	9.44	9.44	9.44	9.44	9.561	9.277	9.277	9.156	9.026	9.026	9.026	9.026	9.026	8.393	8.654	8.654	8.654	8.654	8.784	9.166	9.296	9.296	9.841	9.817	10.441	10.441	10.725	10.604	10.604	10.604	10.604	10.604	10.604	10.474
YPL183W-A	0.382	0.382	0.382	0.382	0.382	0.624	0.624	0.745	0.745	0.745	0.614	0.614	0.614	0.614	0.614	0.614	1.019	1.019	1.019	1.019	1.019	1.019	1.019	1.019	1.15	1.564	1.564	1.564	1.564	1.564	1.564	1.564	1.564	1.564	1.564	1.564	1.685	1.685	1.685	1.685	1.806	1.806	2.351	2.602	2.602	2.602	2.602	2.602	2.602
YEL063C	4.743	4.743	4.743	4.743	4.743	4.743	4.743	3.836	3.352	3.482	3.733	4.771	4.771	4.771	4.771	4.771	4.641	4.641	4.641	4.599	6.861	6.861	7.145	7.145	7.145	7.145	7.145	7.145	7.145	7.145	7.145	7.276	7.276	7.406	7.406	7.406	7.406	7.406	7.536	7.667	7.951	8.081	8.081	8.081	8.081	7.797	7.797	7.797	8.058
[truncated: 3,462 more rows]
[truncated: 952 more columns]
