# Supplementary material for: Constitutive turnover of histone H2A.Z at yeast promoters requires the preinitiation complex
Source: eLife. 2016 Jul 20;5:e14243. doi: 10.7554/eLife.14243 (PMC4995100; doi:10.7554/eLife.14243)
Supplement: Figure 1—source data 7. — DOI: http://dx.doi.org/10.7554/eLife.14243.010 [file elife-14243-fig1-data7.zip › Figure_1--source_data_7/WT(noFRB)_H2AZ_+RAP.txt]

gene_name	-500	-499	-498	-497	-496	-495	-494	-493	-492	-491	-490	-489	-488	-487	-486	-485	-484	-483	-482	-481	-480	-479	-478	-477	-476	-475	-474	-473	-472	-471	-470	-469	-468	-467	-466	-465	-464	-463	-462	-461	-460	-459	-458	-457	-456	-455	-454	-453	-452
YOL049W	1.74	1.726	1.737	1.722	1.696	1.725	1.779	1.833	1.847	1.847	1.847	1.847	1.89	1.902	1.902	1.902	1.902	1.902	1.902	1.888	1.888	1.888	1.888	1.888	1.942	1.942	1.942	1.942	1.942	1.942	1.942	1.942	1.942	1.942	1.942	1.983	1.983	1.983	1.983	2.069	2.054	2.054	2.054	2.08	2.08	2.08	2.108	2.108	2.108
YDR338C	0.895	0.895	0.895	0.895	0.867	0.867	0.867	0.841	0.841	0.826	0.852	0.769	0.74	0.755	0.781	0.795	0.823	0.823	0.823	0.837	0.837	0.837	0.837	0.837	0.837	0.852	0.84	0.829	0.814	0.814	0.814	0.788	0.788	0.788	0.788	0.774	0.774	0.774	0.774	0.774	0.774	0.774	0.774	0.774	0.774	0.788	0.788	0.788	0.788
YOR164C	0.556	0.885	0.885	0.979	0.979	1.007	1.007	1.046	1.046	1.072	1.072	1.072	1.101	1.126	1.126	1.126	1.143	1.171	1.228	1.228	1.228	1.228	1.228	1.228	1.329	1.493	1.493	1.493	1.792	1.792	1.792	1.792	1.806	1.806	1.806	1.806	1.806	1.806	1.806	1.806	1.806	1.806	1.82	1.82	1.82	1.82	1.82	1.82	1.82
YPL018W	1.552	1.526	1.498	1.498	1.498	1.472	1.498	1.498	1.498	1.526	1.627	1.627	1.627	1.627	1.627	1.627	1.627	1.613	1.613	1.587	1.587	1.558	1.558	1.586	1.586	1.586	1.572	1.572	1.356	1.317	1.303	1.317	1.317	1.332	1.332	1.448	1.448	1.463	1.477	1.477	1.477	1.463	1.463	1.449	1.449	1.435	1.435	1.435	1.435
YJL044C	2.451	2.451	2.48	2.509	2.617	2.617	2.617	2.617	2.617	2.617	2.617	2.617	2.617	2.617	2.617	2.617	2.617	2.617	2.617	2.617	2.617	2.617	2.617	2.617	2.617	2.617	2.617	2.617	2.573	2.53	2.49	2.49	2.49	2.49	2.476	2.476	2.476	2.476	2.406	2.392	2.392	2.406	2.38	2.38	2.38	2.38	2.38	2.352	2.352
YHL028W	0.015	0.015	0.015	0.043	0.043	0.043	0.043	0.043	0.043	0.043	0.043	0.043	0.043	0.043	0.043	0.043	0.043	0.043	0.043	0.043	0.043	0.043	0.043	0.043	0.043	0.043	0.043	0.043	0.043	0.043	0.043	0.043	0.043	0.043	0.043	0.069	0.095	0.095	0.095	0.095	0.095	0.109	0.109	0.123	0.123	0.123	0.123	0.123	0.123
YDL108W	1.628	1.628	1.628	1.531	1.531	1.571	1.515	1.5	1.5	1.5	1.5	1.273	1.09	1.076	1.019	1.005	1.02	1.02	1.02	0.98	0.94	0.94	0.789	0.775	0.718	0.542	0.461	0.433	0.447	0.475	0.544	0.614	0.6	0.6	0.574	0.574	0.502	0.529	0.529	0.529	0.543	0.559	0.559	0.559	0.589	0.559	0.559	0.559	0.559
YOR001W	4.459	4.459	4.499	4.567	4.744	4.949	4.949	4.949	4.949	4.949	4.949	4.949	4.949	4.949	4.949	5.007	5.007	5.021	5.035	5.035	5.05	5.05	5.064	5.064	5.092	5.092	5.092	5.092	5.092	5.092	5.092	5.078	5.078	5.064	5.05	5.05	5.05	5.05	5.05	5.05	5.079	5.079	5.079	5.079	5.002	4.976	4.975	4.961	4.961
YER037W	0	0	0	0	0	0	0	0	0	0	0	0	0	0	0	0	0	0	0	0	0	0	0	0	0	0	0	0	0	0	0	0	0	0	0	0	0	0	0	0	0	0	0	0	0	0	0	0	0
YDR529C	1.1	1.1	1.127	1.141	1.156	1.156	1.156	1.156	1.156	1.156	1.156	1.156	1.156	1.156	1.156	1.156	1.156	1.156	1.156	1.156	1.156	1.156	1.156	1.13	1.13	1.13	1.105	1.105	1.119	1.119	1.119	1.119	1.119	1.119	1.119	1.119	1.119	1.119	1.119	1.119	1.119	1.119	1.119	1.119	1.119	1.119	1.119	1.119	1.119
YNL056W	1.138	1.138	1.138	1.138	1.138	1.138	1.138	1.099	1.058	1.033	1.033	1.003	0.935	0.921	0.921	0.921	0.921	0.921	0.906	0.892	0.892	0.892	0.892	0.877	0.862	0.823	0.823	0.783	0.769	0.769	0.769	0.769	0.769	0.769	0.769	0.769	0.769	0.769	0.769	0.769	0.769	0.754	0.714	0.714	0.7	0.685	0.685	0.685	0.685
YDR210W	0.901	0.901	0.901	0.901	0.901	0.901	0.901	0.901	0.901	0.901	0.886	0.886	0.886	0.886	0.861	0.861	0.861	0.806	0.781	0.781	0.781	0.766	0.712	0.712	0.67	0.655	0.655	0.655	0.655	0.64	0.64	0.64	0.626	0.626	0.626	0.586	0.586	0.586	0.557	0.503	0.46	0.446	0.446	0.446	0.446	0.446	0.446	0.446	0.446
YPL239W	1.149	1.149	1.175	1.204	1.204	1.204	1.204	1.179	1.221	1.235	1.261	1.304	1.304	1.304	1.318	1.318	1.318	1.332	1.332	1.332	1.307	1.307	1.307	1.307	1.307	1.321	1.321	1.321	1.321	1.321	1.321	1.363	1.377	1.377	1.377	1.432	1.432	1.432	1.432	1.432	1.472	1.472	1.472	1.472	1.458	1.418	1.338	1.338	1.338
YLR182W	0.906	0.906	0.935	0.935	0.949	0.963	0.963	1.187	1.187	1.187	1.187	1.231	1.231	1.27	1.322	1.322	1.336	1.364	1.364	1.364	1.364	1.364	1.364	1.364	1.364	1.378	1.389	1.389	1.403	1.431	1.461	1.461	1.461	1.461	1.447	1.447	1.407	1.476	1.476	1.476	1.476	1.476	1.476	1.476	1.447	1.447	1.447	1.476	1.476
YGL113W	0.221	0.221	0.221	0.221	0.221	0.221	0.221	0.221	0.221	0.221	0.221	0.221	0.221	0.221	0.221	0.221	0.207	0.222	0.236	0.236	0.236	0.276	0.346	0.427	0.467	0.553	0.578	0.578	0.578	0.578	0.578	0.578	0.564	0.564	0.564	0.579	0.607	0.567	0.567	0.567	0.567	0.581	0.595	0.595	0.595	0.595	0.675	0.675	0.675
YBR229C	1.626	1.639	1.624	1.624	1.624	1.624	1.624	1.639	1.654	1.696	1.71	1.754	1.754	1.768	1.825	1.865	1.879	1.879	1.879	1.879	1.879	1.896	1.907	1.907	1.907	1.907	1.907	1.907	1.907	1.907	1.907	1.907	1.921	1.921	1.935	1.935	1.935	1.935	1.935	1.935	1.935	1.935	1.935	1.935	1.935	1.935	1.921	1.921	1.866
YFR013W	0.237	0.237	0.237	0.237	0.237	0.237	0.237	0.237	0.237	0.237	0.237	0.237	0.237	0.32	0.388	0.512	0.512	0.538	0.606	0.733	0.747	0.747	0.773	0.773	0.773	0.773	0.773	0.799	0.909	0.938	1.066	1.095	1.095	1.124	1.124	1.139	1.139	1.139	1.139	1.19	1.19	1.19	1.19	1.19	1.19	1.19	1.19	1.19	1.19
YPR010C-A	0.465	0.48	0.48	0.494	0.494	0.494	0.509	0.509	0.509	0.509	0.509	0.509	0.509	0.509	0.483	0.526	0.652	0.652	0.695	0.681	0.681	0.735	0.735	0.75	0.75	0.75	0.75	0.75	0.75	0.75	0.75	0.75	0.765	0.79	0.765	0.765	0.765	0.765	0.793	0.793	0.793	0.793	0.793	0.821	0.89	0.919	0.945	0.945	0.945
YJL149W	0.051	0.051	0.051	0.051	0.051	0.051	0.051	0.026	0.026	0.026	0.026	0.026	0.026	0.026	0.026	0.026	0.026	0.026	0	0	0	0	0	0	0	0	0	0	0	0	0	0	0	0	0	0	0	0	0	0	0	0	0	0	0	0	0	0	0
YPL093W	1.499	1.499	1.514	1.514	1.514	1.514	1.514	1.514	1.514	1.514	1.514	1.514	1.514	1.514	1.473	1.459	1.459	1.459	1.459	1.459	1.459	1.459	1.459	1.455	1.481	1.481	1.481	1.481	1.481	1.481	1.481	1.481	1.481	1.481	1.481	1.481	1.481	1.401	1.373	1.387	1.415	1.415	1.429	1.443	1.443	1.443	1.428	1.428	1.428
YBL104C	0.214	0.228	0.229	0.229	0.229	0.229	0.229	0.215	0.215	0.215	0.215	0.215	0.283	0.417	0.417	0.417	0.417	0.403	0.403	0.388	0.403	0.403	0.403	0.403	0.403	0.403	0.403	0.403	0.443	0.428	0.428	0.442	0.442	0.442	0.442	0.442	0.442	0.442	0.442	0.442	0.442	0.442	0.442	0.456	0.456	0.456	0.456	0.456	0.471
YJL200C	1.659	1.718	1.718	1.84	1.994	2.287	2.273	2.413	2.826	2.992	2.992	2.992	2.992	3.115	3.1	3.129	3.129	3.159	3.13	3.159	3.216	3.273	3.314	4.003	4.003	4.003	4.032	4.032	4.032	4.032	4.032	4.032	4.072	4.086	4.086	4.086	4.086	4.086	4.086	4.086	4.086	4.086	4.086	4.116	4.116	4.141	4.167	4.236	4.315
YOR358W	8.211	8.211	8.225	8.336	8.672	8.672	8.7	8.7	8.7	8.715	8.73	8.744	8.855	8.855	8.855	8.855	8.884	8.884	8.91	8.953	9.007	9.237	9.237	9.266	9.266	9.266	9.252	9.266	9.306	9.306	9.334	9.334	9.334	9.374	9.374	9.388	9.403	9.403	9.388	9.442	9.414	9.414	9.414	9.453	9.453	9.425	9.359	9.359	9.359
YDR255C	1.438	1.438	1.438	1.413	1.413	1.413	1.427	1.441	1.485	1.485	1.485	1.5	1.5	1.5	1.5	1.486	1.486	1.486	1.486	1.432	1.389	1.418	1.5	1.529	1.529	1.543	1.543	1.557	1.557	1.557	1.583	1.583	1.583	1.609	1.609	1.634	1.634	1.62	1.62	1.62	1.62	1.634	1.649	1.649	1.649	1.649	1.649	1.649	1.649
YLR412W	2.774	2.774	2.774	2.774	2.774	2.759	2.759	2.759	2.788	2.785	2.785	2.785	2.785	2.76	2.76	2.76	2.76	2.749	2.763	2.763	2.763	2.749	2.749	2.749	2.735	2.735	2.735	2.735	2.735	2.735	2.735	2.735	2.735	2.721	2.624	2.584	2.599	2.571	2.571	2.557	2.557	2.499	2.499	2.385	2.233	2.085	2.085	2.07	2.03
YMR272C	0.541	0.541	0.527	0.527	0.527	0.582	0.554	0.554	0.539	0.539	0.579	0.57	0.57	0.57	0.57	0.57	0.585	0.638	0.638	0.638	0.638	0.696	0.696	0.696	0.696	0.696	0.696	0.71	0.71	0.699	0.699	0.699	0.736	0.852	0.866	0.866	0.912	0.937	1.062	1.09	1.105	1.189	1.217	1.202	1.242	1.297	1.297	1.479	1.561
YOR030W	2.783	2.809	2.823	2.809	2.85	2.85	2.85	2.85	2.808	2.808	2.822	2.822	2.822	2.85	2.908	2.908	2.908	2.938	2.952	2.952	2.952	2.978	3.01	3.082	3.121	3.121	3.15	3.206	3.357	3.357	3.357	3.357	3.357	3.427	3.427	3.427	3.427	3.427	3.427	3.427	3.427	3.464	3.464	3.464	3.464	3.464	3.464	3.464	3.464
YDR419W	0.184	0.184	0.184	0.17	0.155	0.155	0.155	0.155	0.155	0.155	0.155	0.155	0.183	0.198	0.198	0.198	0.198	0.198	0.198	0.183	0.183	0.182	0.182	0.182	0.182	0.182	0.182	0.182	0.168	0.168	0.168	0.193	0.208	0.208	0.208	0.208	0.208	0.208	0.208	0.223	0.223	0.223	0.223	0.223	0.208	0.194	0.194	0.194	0.194
YBR079C	0.977	0.963	0.963	0.963	0.963	0.949	0.935	0.92	0.946	0.931	0.92	0.96	0.962	0.962	0.962	0.962	0.948	0.948	0.948	0.948	0.974	0.974	0.999	1.028	1.028	1.028	1.028	1.028	1.028	1.028	1.028	1.028	1.028	1.028	1.028	1.028	1.028	1.028	1.028	1.028	1.028	1.028	0.999	0.999	0.999	0.999	0.999	0.999	0.999
YDR452W	0.979	0.979	0.979	0.979	0.979	0.979	0.994	0.994	1.019	1.019	1.019	1.019	1.019	1.019	1.019	1.019	1.019	1.019	1.019	1.019	1.019	1.019	1.019	1.019	1.019	0.977	0.923	0.923	0.814	0.828	0.737	0.737	0.737	0.737	0.737	0.737	0.752	0.766	0.806	0.806	0.831	0.831	0.845	0.845	0.845	0.845	0.859	0.859	0.845
YBR162C	0.015	0.015	0.015	0.015	0.015	0.015	0.015	0.015	0.015	0.015	0.015	0.015	0.015	0.015	0.015	0.015	0.015	0.015	0.015	0.015	0.015	0.015	0.015	0.015	0	0	0	0	0	0	0	0	0	0	0	0	0	0	0	0	0	0	0	0	0	0	0	0	0
YHL019C	4.906	4.906	4.881	4.881	4.815	4.801	4.801	4.787	4.787	4.787	4.787	4.787	4.787	4.773	4.758	4.73	4.715	4.715	4.715	4.715	4.715	4.715	4.715	4.715	4.66	4.66	4.212	4.11	4.027	4.027	4.027	4.027	4.013	3.999	3.984	2.157	1.81	1.673	1.673	1.688	1.731	1.689	1.675	1.66	1.66	1.604	1.198	1.331	1.249
YKR055W	1.033	1.033	1.076	1.076	1.134	1.303	1.317	1.386	1.386	1.414	1.414	1.414	1.414	1.414	1.428	1.428	1.428	1.428	1.428	1.443	1.457	1.526	1.526	1.526	1.526	1.554	1.554	1.554	1.594	1.594	1.608	1.636	1.636	1.636	1.65	1.65	1.65	1.65	1.65	1.65	1.65	1.65	1.65	1.65	1.65	1.65	1.65	1.65	1.65
YOR113W	0.712	0.712	0.712	0.712	0.712	0.712	0.712	0.712	0.712	0.726	0.752	0.822	0.878	0.893	0.922	0.936	0.95	0.95	0.979	1.007	1.007	1.007	1.007	1.007	1.007	0.993	0.993	0.993	0.978	0.993	1.033	1.047	1.061	1.061	1.061	1.061	1.061	1.061	1.1	1.1	1.1	1.1	1.1	1.1	1.1	1.1	1.1	1.1	1.1
YNL036W	1.555	1.555	1.527	1.527	1.469	1.222	1.222	1.222	1.222	1.222	1.222	1.207	1.207	0.92	0.623	0.58	0.468	0.454	0.454	0.44	0.44	0.44	0.44	0.44	0.454	0.454	0.468	0.468	0.468	0.468	0.468	0.453	0.453	0.453	0.453	0.453	0.413	0.399	0.399	0.37	0.37	0.342	0.342	0.342	0.327	0.313	0.313	0.313	0.313
YBL076C	1.627	1.653	1.638	1.638	1.638	1.638	1.638	1.638	1.638	1.638	1.638	1.638	1.638	1.638	1.638	1.638	1.638	1.638	1.664	1.638	1.624	1.624	1.624	1.624	1.624	1.624	1.625	1.61	1.61	1.61	1.61	1.61	1.61	1.61	1.582	1.528	1.528	1.528	1.528	1.528	1.528	1.528	1.499	1.485	1.485	1.485	1.485	1.47	1.47
YAL010C	1.318	1.3	1.286	1.286	1.286	1.286	1.166	1.083	1.112	1.127	1.127	1.152	1.152	1.178	1.204	1.204	1.204	1.178	1.178	1.149	1.123	1.123	1.181	1.181	1.324	1.324	1.324	1.31	1.324	1.324	1.366	1.424	1.41	1.504	1.601	1.601	1.601	1.576	1.561	1.448	1.6	1.709	1.709	1.709	1.709	1.709	1.709	1.749	1.734
YDR189W	0.451	0.506	0.506	0.506	0.52	0.52	0.52	0.52	0.52	0.546	0.546	0.546	0.546	0.546	0.546	0.532	0.532	0.558	0.598	0.641	0.641	0.641	0.641	0.641	0.641	0.641	0.641	0.641	0.641	0.656	0.656	0.656	0.656	0.656	0.656	0.656	0.656	0.671	0.671	0.656	0.656	0.656	0.656	0.656	0.656	0.67	0.67	0.67	0.67
YBR015C	0.256	0.256	0.256	0.256	0.256	0.256	0.256	0.35	0.35	0.35	0.571	0.571	0.571	0.571	0.571	0.612	0.612	0.612	0.637	0.623	0.623	0.609	0.595	0.595	0.609	0.664	0.871	0.871	0.885	0.899	0.899	0.914	0.914	0.928	0.928	0.928	0.928	0.928	0.928	1.012	1.012	1.012	1.068	1.068	1.068	1.068	1.068	1.068	1.082
YAL060W	0.442	0.442	0.442	0.442	0.373	0.373	0.359	0.359	0.345	0.345	0.331	0.331	0.291	0.218	0.205	0.205	0.205	0.205	0.256	0.256	0.256	0.242	0.242	0.242	0.242	0.242	0.242	0.242	0.242	0.228	0.228	0.228	0.173	0.173	0.173	0.173	0.188	0.188	0.188	0.174	0.174	0.16	0.16	0.16	0.16	0.186	0.186	0.186	0.186
YDR261C	1.764	1.764	1.764	1.764	1.736	1.777	1.874	1.874	1.888	1.888	1.888	1.888	1.888	1.888	1.888	1.888	1.888	1.874	1.874	1.874	1.874	1.888	1.888	1.888	1.888	1.792	1.777	1.777	1.763	1.763	1.763	1.763	1.763	1.763	1.763	1.763	1.763	1.763	1.723	1.723	1.723	1.723	1.683	1.669	1.669	1.669	1.456	1.428	1.402
YPL210C	1.16	1.16	1.146	1.146	1.146	1.104	1.09	1.09	1.09	1.09	1.09	1.09	1.09	1.09	1.075	1.064	1.064	1.064	1.064	1.064	1.064	1.024	0.994	0.941	0.915	0.943	0.997	1.052	1.052	1.052	1.052	1.052	1.037	1.037	1.037	1.037	1.037	1.037	1.037	1.037	1.037	1.037	1.037	1.022	1.022	1.008	1.022	1.022	1.022
YLR146C	0.773	0.745	0.745	0.705	0.691	0.691	0.691	0.691	0.691	0.36	0.317	0.317	0.317	0.317	0.317	0.317	0.317	0.317	0.274	0.288	0.374	0.403	0.403	0.403	0.403	0.403	0.403	0.403	0.403	0.403	0.392	0.435	0.435	0.45	0.45	0.45	0.45	0.45	0.435	0.435	0.435	0.435	0.407	0.407	0.381	0.407	0.548	0.548	0.548
YHR080C	1.037	1.023	1.023	1.023	1.023	1.023	1.023	0.983	0.983	0.983	0.983	0.943	0.943	0.943	0.889	0.889	0.875	0.85	0.85	0.85	0.85	0.767	0.767	0.723	0.529	0.474	0.474	0.474	0.474	0.46	0.446	0.417	0.358	0.264	0.25	0.275	0.261	0.261	0.247	0.221	0.221	0.221	0.193	0.193	0.193	0.193	0.193	0.193	0.178
YPL188W	0.909	0.895	0.895	0.895	0.935	0.935	0.95	0.95	0.95	0.95	1.007	1.299	1.299	1.367	1.367	1.424	1.493	1.493	1.493	1.545	1.545	1.545	1.531	1.531	1.531	1.531	1.628	1.628	1.628	1.628	1.628	1.642	1.642	1.642	1.667	1.667	1.667	1.667	1.667	1.667	1.667	1.667	1.667	1.667	1.667	1.667	1.667	1.667	1.667
YMR115W	0.786	0.644	0.461	0.446	0.432	0.461	0.585	0.585	0.599	0.643	0.643	0.767	0.752	0.752	0.752	0.669	0.654	0.693	0.693	0.708	0.767	0.767	0.781	0.839	0.839	0.839	0.839	0.839	0.839	0.839	0.867	1.092	1.273	1.49	1.49	1.49	1.49	1.49	1.519	1.519	1.519	1.519	1.519	1.519	1.519	1.519	1.519	1.533	1.533
YGL043W	1.992	1.992	1.992	1.992	1.992	1.992	1.992	1.992	1.992	1.992	1.992	1.992	2.006	2.006	2.02	2.02	2.02	2.02	2.02	2.02	2.02	2.02	2.02	2.02	2.02	2.02	2.02	2.02	2.02	2.02	2.02	2.02	2.02	1.98	1.966	1.966	1.966	1.952	1.966	1.966	1.966	1.966	1.926	1.926	1.912	1.912	1.912	1.912	1.886
YPL262W	0.736	0.736	0.832	0.886	0.912	0.912	0.912	0.937	0.912	0.926	0.9	0.94	0.954	0.954	0.968	1.008	1.008	1.022	1.051	1.051	1.065	1.065	1.065	1.039	1.039	1.039	1.039	1.039	1.068	1.138	1.138	1.167	1.167	1.167	1.167	1.167	1.167	1.258	1.284	1.27	1.27	1.27	1.27	1.27	1.27	1.27	1.27	1.27	1.309
YMR253C	2.334	2.349	2.364	2.459	2.459	2.445	2.445	2.419	2.419	2.458	2.458	2.458	2.472	2.472	2.472	2.472	2.472	2.472	2.472	2.472	2.472	2.472	2.43	2.448	2.448	2.448	2.463	2.449	2.449	2.463	2.477	2.477	2.477	2.477	2.42	2.42	2.42	2.42	2.42	2.434	2.278	2.249	2.235	2.167	2.167	2.166	2.178	2.178	2.178
YJL057C	0.808	0.808	0.838	0.838	0.852	0.852	0.852	0.852	0.852	0.852	0.852	0.826	0.826	0.8	0.826	0.841	0.841	0.841	0.8	0.786	0.786	0.681	0.58	0.554	0.554	0.594	0.58	0.58	0.54	0.417	0.403	0.403	0.388	0.374	0.373	0.402	0.542	0.556	0.556	0.555	0.555	0.555	0.555	0.569	0.516	0.626	0.652	0.681	0.681
YBR257W	1.715	1.685	1.685	1.685	1.685	1.657	1.613	1.613	1.613	1.613	1.599	1.599	1.556	1.527	1.542	1.571	1.571	1.571	1.571	1.585	1.585	1.585	1.585	1.585	1.585	1.585	1.585	1.545	1.559	1.559	1.559	1.559	1.559	1.559	1.461	1.461	1.409	1.38	1.365	1.394	1.394	1.394	1.394	1.394	1.379	1.368	1.354	1.314	1.314
YLR389C	2.361	2.347	2.347	2.347	2.347	2.347	2.303	2.303	2.289	2.289	2.289	2.264	2.206	2.149	2.106	2.106	2.038	2.023	2.023	1.998	1.972	1.73	1.658	1.517	1.517	1.475	1.269	1.24	1.24	1.157	1.131	1.091	0.996	0.996	0.996	0.996	0.895	0.895	0.867	0.867	0.867	0.808	0.808	0.765	0.765	0.737	0.737	0.649	0.649
YDL167C	0.715	0.675	0.635	0.567	0.419	0.427	0.543	0.543	0.543	0.543	0.543	0.543	0.542	0.528	0.528	0.542	0.542	0.596	0.596	0.662	0.662	0.706	0.706	0.706	0.706	0.706	0.706	0.706	0.706	0.706	0.745	0.745	0.745	0.745	0.76	0.76	0.76	0.789	0.804	0.903	0.932	0.932	0.932	0.932	0.932	0.932	0.932	0.932	0.932
YBR016W	0.494	0.579	0.647	0.647	0.647	0.647	0.647	0.647	0.647	0.702	0.702	0.702	0.702	0.702	0.702	0.702	0.716	0.716	0.716	0.742	0.742	0.879	1.137	1.137	1.345	1.345	1.345	1.345	1.397	1.397	1.397	1.411	1.494	1.645	1.743	1.743	1.757	1.757	1.757	1.831	2.019	2.019	2.049	2.049	2.049	2.049	2.049	2.049	2.105
YML125C	0.957	0.957	0.957	0.957	0.957	0.957	0.971	1.012	1.012	1.012	1.012	1.04	1.04	1.04	1.04	1.026	1.026	1.026	1.026	1.026	1.026	1.026	1.026	1.026	1.026	1.04	1.068	1.068	1.068	1.068	1.068	1.068	1.082	1.082	1.082	1.082	1.082	1.082	1.082	1.082	1.082	1.082	1.082	1.082	1.082	1.082	1.082	1.082	1.082
YMR032W	2.412	2.37	2.37	2.396	2.41	2.41	2.41	2.41	2.41	2.396	2.355	2.355	2.355	2.315	2.287	2.218	2.066	2.079	2.068	2.082	2.082	2.082	2.082	2.082	2.068	2.068	2.068	2.068	2.024	1.996	1.996	1.938	1.938	1.938	1.938	1.871	1.871	1.871	1.871	1.871	1.856	1.856	1.842	1.842	1.827	1.727	1.713	1.713	1.713
YPR175W	1.102	1.102	1.102	1.174	1.174	1.174	1.204	1.204	1.204	1.232	1.232	1.247	1.247	1.247	1.262	1.262	1.262	1.287	1.287	1.287	1.287	1.287	1.287	1.287	1.287	1.287	1.287	1.287	1.287	1.287	1.313	1.313	1.339	1.392	1.392	1.407	1.461	1.491	1.491	1.491	1.491	1.491	1.491	1.491	1.491	1.491	1.491	1.491	1.491
YDR016C	0.37	0.37	0.356	0.37	0.37	0.413	0.413	0.428	0.428	0.453	0.453	0.467	0.467	0.467	0.509	0.509	0.509	0.509	0.509	0.509	0.509	0.509	0.509	0.509	0.509	0.524	0.51	0.51	0.495	0.481	0.518	0.504	0.533	0.533	0.533	0.547	0.547	0.547	0.547	0.547	0.547	0.547	0.547	0.547	0.547	0.547	0.533	0.559	0.559
YLR096W	1.839	1.853	1.853	1.853	1.853	1.853	1.853	1.853	1.853	1.853	1.853	1.853	1.853	1.853	1.853	1.853	1.853	1.853	1.853	1.853	1.853	1.853	1.853	1.853	1.853	1.853	1.839	1.839	1.839	1.839	1.824	1.824	1.824	1.769	1.755	1.755	1.769	1.769	1.784	1.784	1.758	1.758	1.758	1.758	1.758	1.758	1.758	1.758	1.758
YLR412C-A	0.477	0.448	0.448	0.434	0.434	0.434	0.42	0.42	0.42	0.42	0.42	0.39	0.39	0.39	0.39	0.39	0.39	0.39	0.405	0.405	0.405	0.405	0.405	0.405	0.391	0.417	0.417	0.431	0.431	0.405	0.405	0.405	0.391	0.391	0.406	0.42	0.448	0.448	0.448	0.448	0.448	0.448	0.434	0.434	0.434	0.434	0.434	0.434	0.434
YPL202C	1.046	1.032	1.032	1.032	1.017	1.017	1.017	1.017	1.017	1.017	1.017	1.017	1.017	1.017	1.003	1.003	0.904	0.889	0.832	0.832	0.832	0.832	0.832	0.832	0.818	0.818	0.818	0.818	0.818	0.818	0.818	0.818	0.818	0.818	0.778	0.778	0.706	0.706	0.634	0.634	0.634	0.648	0.678	0.678	0.678	0.678	0.678	0.678	0.609
YCR037C	0.245	0.245	0.245	0.271	0.271	0.322	0.322	0.322	0.365	0.365	0.365	0.365	0.365	0.339	0.391	0.391	0.391	0.405	0.405	0.405	0.405	0.405	0.405	0.405	0.405	0.405	0.377	0.391	0.417	0.417	0.417	0.443	0.443	0.443	0.443	0.472	0.472	0.486	0.5	0.587	0.615	0.615	0.615	0.629	0.643	0.643	0.643	0.643	0.643
YCL064C	1.404	1.404	1.375	1.375	1.375	1.375	1.375	1.333	1.318	1.318	1.318	1.264	1.25	1.126	1.061	1.061	1.061	0.995	0.995	0.995	0.995	0.995	0.995	1.052	1.081	1.081	1.081	1.081	1.081	1.053	1.053	1.013	0.984	0.984	0.984	0.984	1.025	0.902	0.902	0.931	0.902	0.902	0.902	0.984	0.956	0.956	0.956	0.956	0.941
YIR033W	2.899	2.914	2.914	2.914	2.928	2.957	2.892	2.892	2.837	3.022	3.08	3.08	3.11	3.11	3.343	3.804	4.226	4.226	4.241	4.226	4.311	4.311	4.311	4.311	4.311	4.311	4.311	4.311	4.311	4.339	4.38	4.38	4.38	4.38	4.38	4.38	4.365	4.365	4.365	4.438	4.635	4.704	4.773	4.773	4.826	5.315	5.341	5.341	5.341
YKL096W	0.068	0.068	0.068	0.068	0.068	0.068	0.068	0.068	0.068	0.068	0.068	0.068	0.068	0.068	0.068	0.068	0.068	0.068	0.068	0.054	0.054	0.054	0.054	0.054	0.054	0.054	0.054	0.054	0.054	0.054	0.054	0.04	0.026	0.026	0.026	0.026	0.026	0.026	0.026	0.04	0.04	0.04	0.04	0.04	0.04	0.04	0.04	0.04	0.04
YKR016W	1.122	1.122	1.122	1.083	1.057	1.057	1.072	1.266	1.309	1.309	1.309	1.309	1.295	1.31	1.397	1.397	1.411	1.426	1.426	1.451	1.491	1.517	1.517	1.517	1.517	1.517	1.517	1.517	1.517	1.517	1.517	1.517	1.517	1.517	1.502	1.448	1.448	1.448	1.448	1.434	1.448	1.419	1.419	1.419	1.405	1.391	1.391	1.391	1.391
YMR027W	1.529	1.529	1.529	1.529	1.583	1.583	1.663	1.892	1.972	1.972	1.972	1.972	2.041	2.041	2.07	2.102	2.088	2.128	2.142	2.142	2.142	2.156	2.156	2.156	2.156	2.156	2.142	2.142	2.142	2.168	2.182	2.182	2.182	2.182	2.182	2.182	2.182	2.182	2.181	2.181	2.181	2.196	2.196	2.196	2.196	2.196	2.196	2.196	2.196
YGL216W	0.59	0.99	1.194	1.276	1.304	1.304	1.344	1.415	2.797	5.002	5.002	5.366	5.641	5.641	5.641	5.683	5.698	5.902	5.917	5.917	5.945	5.931	6.191	6.288	6.683	6.683	6.683	6.683	6.683	6.742	6.888	6.918	6.986	7.124	7.353	7.424	7.424	7.439	7.519	7.674	7.79	7.79	7.79	7.79	7.79	7.804	7.891	7.906	8.055
YJL127C-B	0.648	0.662	0.662	0.662	0.705	0.705	0.705	0.691	0.665	0.665	0.679	0.679	0.679	0.694	0.694	0.694	0.694	0.629	0.629	0.629	0.563	0.549	0.563	0.588	0.616	0.699	0.699	0.713	0.728	0.728	0.728	0.728	0.728	0.728	0.728	0.728	0.728	0.728	0.663	0.663	0.677	0.677	0.677	0.677	0.677	0.677	0.677	0.677	0.677
YOR301W	1.088	1.088	1.088	1.088	1.088	1.088	1.088	1.088	1.088	1.088	1.088	1.088	1.074	1.074	1.074	1.074	0.994	1.008	1.034	1.034	1.034	1.034	1.034	1.034	1.034	1.034	1.034	1.034	1.034	1.034	1.034	1.019	0.979	0.979	0.979	0.979	0.965	0.965	0.939	0.939	0.939	0.98	0.98	0.98	0.98	0.98	0.98	0.98	0.951
YKL170W	1.335	1.335	1.335	1.335	1.346	1.374	1.403	1.447	1.461	1.461	1.486	1.663	1.663	1.663	1.649	1.62	1.635	1.635	1.635	1.635	1.674	1.674	1.674	1.66	1.66	1.66	1.701	1.701	1.701	1.687	1.687	1.701	1.715	1.729	1.715	1.715	1.715	1.715	1.715	1.715	1.715	1.729	1.703	1.703	1.703	1.677	1.663	1.678	1.704
YNL007C	1.857	1.857	1.843	1.843	1.843	1.843	1.829	1.815	1.815	1.815	1.746	1.732	1.732	1.327	1.214	1.145	1.145	1.119	1.119	1.119	1.119	1.119	1.063	1.019	1.019	1.019	0.99	1.005	0.979	0.838	0.795	0.781	0.781	0.683	0.753	0.753	0.753	0.753	0.753	0.753	0.847	0.861	0.928	0.995	0.995	1.105	1.076	1.118	1.089
YLL007C	1.206	1.22	1.38	1.38	1.437	1.577	1.577	1.591	1.63	1.696	1.696	1.696	1.696	1.696	1.696	1.724	1.699	1.699	1.699	1.699	1.629	1.643	1.643	1.643	1.643	1.613	1.577	1.729	1.729	1.729	1.768	1.851	1.981	1.981	1.981	1.981	1.981	1.981	2.006	1.977	1.977	2.153	2.153	2.153	2.153	2.167	2.153	2.182	2.197
YNL219C	6.538	6.538	6.538	6.538	6.538	6.538	6.553	6.553	6.567	6.596	6.581	6.595	6.595	6.595	6.595	6.555	6.555	6.555	6.555	6.555	6.515	6.515	6.339	6.311	6.311	6.239	6.239	6.239	6.239	6.253	6.253	6.253	6.209	6.17	6.195	6.195	6.195	6.195	6.17	6.17	6.17	6.17	6.17	6.17	6.17	6.17	6.155	6.155	6.155
YMR201C	3.077	3.104	3.242	3.242	3.242	3.268	3.268	3.297	3.297	3.297	3.297	3.297	3.297	3.322	3.322	3.322	3.322	3.322	3.322	3.322	3.322	3.322	3.322	3.322	3.322	3.322	3.297	3.325	3.297	3.313	3.313	3.313	3.313	3.313	3.313	3.313	3.298	3.298	3.298	3.298	3.298	3.298	3.298	3.298	3.298	3.298	3.258	3.258	3.258
YHR072W	0.681	0.695	0.695	0.695	0.751	0.751	0.751	0.751	0.751	0.751	0.751	0.791	0.892	0.932	1.269	1.269	1.283	1.283	1.283	1.298	1.298	1.298	1.298	1.326	1.326	1.326	1.326	1.326	1.326	1.326	1.3	1.286	1.289	1.346	1.372	1.386	1.386	1.386	1.386	1.386	1.372	1.372	1.387	1.401	1.401	1.401	1.401	1.416	1.416
YGL022W	2.01	2.024	2.052	2.052	2.218	2.368	2.638	2.638	2.638	2.663	2.692	2.707	2.707	2.707	2.707	2.707	2.707	2.707	2.721	2.721	2.735	2.735	2.735	2.735	2.735	2.735	2.735	2.735	2.735	2.735	2.735	2.735	2.735	2.735	2.735	2.735	2.735	2.735	2.735	2.735	2.721	2.707	2.707	2.707	2.732	2.732	2.732	2.707	2.707
YDL164C	6.446	6.446	6.46	6.46	6.46	6.46	6.421	6.421	6.421	6.407	6.407	6.407	6.421	6.421	6.421	6.446	6.446	6.446	6.446	6.432	6.417	6.403	6.221	6.155	6.155	6.169	6.098	6.072	6.072	6.098	6.069	6.069	6.069	6.069	6.055	6.055	6.027	6.027	6.027	5.832	5.696	5.682	5.667	5.624	5.487	5.487	5.432	5.389	5.389
YBR163W	1.042	1.042	1.042	1.042	1.071	1.071	1.085	1.085	1.1	1.042	1.042	1.017	1.017	1.017	1.071	1.071	1.071	1.045	1.045	1.045	1.059	1.059	1.059	1.059	1.059	1.059	1.059	1.059	1.059	1.059	1.059	1.059	1.059	1.059	1.059	1.059	1.059	1.059	1.059	1.059	1.059	1.059	1.073	1.073	1.073	1.073	1.073	1.073	1.073
YBR273C	0.544	0.544	0.573	0.644	0.769	0.769	0.769	0.769	0.769	0.769	0.769	0.798	0.81	0.824	0.838	0.838	0.852	1.057	1.263	1.263	1.263	1.289	1.328	1.328	1.328	1.328	1.496	1.717	1.717	1.731	1.759	1.759	1.828	1.843	1.843	1.855	1.855	1.855	1.869	1.869	1.872	1.872	1.872	1.872	1.872	1.927	1.941	1.941	1.941
YER015W	1.207	1.193	1.354	1.661	1.661	1.661	1.675	1.675	1.675	1.801	1.759	1.759	1.825	1.825	1.825	1.825	1.839	1.839	1.839	1.839	1.839	1.907	1.907	1.921	1.921	1.921	1.921	1.921	1.807	1.821	1.793	1.793	1.793	1.793	1.818	1.877	1.891	1.891	1.891	1.891	1.891	1.891	1.891	1.917	1.998	1.984	1.998	2.013	2.013
YGL023C	1.675	1.675	1.675	1.787	1.787	1.801	1.801	1.801	1.787	1.787	1.787	1.773	1.676	1.676	1.676	1.691	1.691	1.691	1.691	1.731	1.731	1.731	1.731	1.731	1.731	1.701	1.701	1.701	1.701	1.701	1.741	1.741	1.741	1.741	1.741	1.741	1.741	1.741	1.741	1.755	1.755	1.755	1.755	1.755	1.755	1.741	1.741	1.741	1.741
YGR118W	1.348	1.348	1.255	1.255	0.626	0.557	0.543	0.543	0.543	0.35	0.35	0.35	0.241	0.186	0.186	0.158	0.143	0.143	0.143	0.143	0.143	0.129	0.129	0.129	0.129	0.129	0.058	0.043	0.029	0.029	0.029	0.029	0.029	0.014	0.014	0.014	0.014	0.014	0.014	0.014	0.014	0.014	0.014	0.014	0.014	0.014	0.014	0.014	0.014
YHR128W	1.613	1.657	1.657	1.657	1.657	1.628	1.628	1.628	1.628	1.628	1.628	1.628	1.628	1.628	1.628	1.628	1.628	1.628	1.628	1.602	1.602	1.602	1.602	1.602	1.602	1.602	1.602	1.602	1.602	1.602	1.602	1.602	1.602	1.602	1.602	1.602	1.602	1.602	1.602	1.602	1.602	1.602	1.602	1.602	1.602	1.602	1.602	1.577	1.577
YBR011C	1.416	1.416	1.416	1.43	1.444	1.458	1.458	1.458	1.458	1.458	1.458	1.444	1.43	1.43	1.43	1.43	1.43	1.43	1.43	1.469	1.484	1.484	1.484	1.484	1.484	1.498	1.498	1.498	1.498	1.498	1.498	1.498	1.498	1.498	1.513	1.513	1.513	1.513	1.513	1.513	1.513	1.513	1.513	1.513	1.513	1.513	1.513	1.513	1.513
YLR044C	0	0	0	0	0	0	0	0	0	0	0	0	0	0	0	0	0	0	0	0	0	0	0	0	0	0	0	0	0	0	0	0	0	0	0	0	0	0	0	0	0	0	0	0	0	0	0	0	0
YOR070C	0.879	0.922	0.908	1.002	1.268	1.268	1.297	1.322	1.322	1.297	1.297	1.341	1.286	1.286	1.286	1.286	1.286	1.286	1.312	1.297	1.297	1.24	1.269	1.269	1.269	1.269	1.258	1.398	1.398	1.398	1.398	1.398	1.398	1.358	1.358	1.358	1.358	1.358	1.358	1.358	1.358	1.358	1.358	1.358	1.359	1.359	1.308	1.253	1.253
YGL181W	1.937	1.937	1.937	1.937	1.962	1.962	1.962	1.962	1.962	1.962	1.962	1.962	1.962	1.962	1.962	1.962	1.962	1.962	1.962	1.962	1.962	1.962	1.962	1.962	1.948	1.963	1.992	2.017	2.032	2.032	2.032	2.032	2.032	2.032	2.046	2.072	2.072	2.072	2.072	2.072	2.072	2.072	2.072	2.072	2.043	2.057	2.072	2.072	2.086
YBR111W-A	1.269	1.269	1.297	1.311	1.311	1.34	1.34	1.34	1.34	1.366	1.38	1.395	1.395	1.395	1.314	1.314	1.356	1.805	1.805	1.912	1.926	1.926	1.9	1.9	1.9	1.9	1.9	1.9	1.9	1.926	1.926	1.926	1.926	1.926	1.94	2.008	2.102	2.102	2.102	2.102	2.102	2.131	2.171	2.197	2.197	2.197	2.197	2.251	2.265
YNL302C	0.152	0.152	0.152	0.152	0.152	0.152	0.138	0.138	0.138	0.138	0.138	0.138	0.138	0.138	0.138	0.138	0.138	0.138	0.095	0.095	0.095	0.095	0.095	0.095	0.095	0.095	0.095	0.08	0.054	0.054	0.054	0.054	0.054	0.054	0.015	0.015	0.015	0.015	0.015	0.015	0.015	0.015	0.029	0.029	0.029	0.029	0.029	0.029	0.029
YCL029C	1.291	1.277	1.249	1.209	1.209	1.209	1.101	1.006	1.006	1.006	0.992	0.992	0.992	0.978	0.949	0.945	0.917	0.917	0.917	0.903	0.939	0.925	0.925	0.91	0.91	0.936	0.921	0.935	0.718	0.729	0.715	0.743	0.718	0.718	0.718	0.746	0.721	0.721	0.721	0.721	0.68	0.68	0.748	0.816	1.111	1.111	1.166	1.166	1.166
YLR179C	0.516	0.575	0.575	0.575	0.626	0.612	0.612	0.612	0.612	0.612	0.612	0.64	0.655	0.655	0.67	0.67	0.67	0.67	0.67	0.67	0.67	0.713	0.713	0.713	0.713	0.713	0.713	0.698	0.698	0.698	0.712	0.712	0.712	0.712	0.712	0.712	0.712	0.712	0.698	0.712	0.712	0.723	0.723	0.723	0.723	0.723	0.64	0.64	0.64
YOR138C	1.551	1.551	1.537	1.551	1.525	1.525	1.525	1.525	1.511	1.496	1.496	1.496	1.524	1.524	1.524	1.524	1.55	1.415	1.415	1.415	1.415	1.415	1.429	1.375	1.375	1.345	1.345	1.32	1.32	1.28	1.28	1.254	1.254	1.254	1.254	1.251	1.265	1.193	1.193	1.205	1.205	1.205	1.205	1.107	1.093	1.078	0.954	0.954	0.644
YPL068C	0.015	0.015	0.015	0.015	0.015	0.015	0.015	0.015	0.015	0.015	0.015	0.015	0.015	0.015	0.015	0.015	0.015	0.015	0.015	0.015	0.015	0.015	0.015	0.015	0.015	0.015	0.015	0.015	0.015	0.015	0.015	0.015	0.015	0.015	0	0	0	0	0	0	0	0	0	0	0	0	0	0	0
YPL108W	0.372	0.358	0.358	0.358	0.343	0.343	0.343	0.343	0.343	0.369	0.505	0.505	0.519	0.63	0.644	0.644	0.672	0.672	0.672	0.672	0.672	0.672	0.672	0.672	0.672	0.684	0.699	0.752	0.767	0.824	0.824	0.849	0.849	0.863	0.849	0.875	0.918	0.918	0.961	0.961	0.976	0.976	0.976	0.976	0.976	1.016	1.016	1.056	1.07
YDR073W	0	0	0	0	0	0	0	0	0	0	0	0.015	0.015	0.015	0.015	0.015	0.015	0.015	0.015	0.015	0.015	0.015	0.015	0.015	0.015	0.015	0.015	0.015	0.015	0.015	0.015	0.015	0.015	0.015	0.015	0.015	0.015	0.015	0.015	0.015	0.015	0.015	0.015	0.015	0.015	0.015	0.015	0.015	0.015
YLR350W	0.869	0.869	0.855	0.855	0.84	0.718	0.689	0.689	0.689	0.689	0.689	0.689	0.675	0.675	0.675	0.66	0.619	0.619	0.619	0.619	0.55	0.51	0.525	0.499	0.499	0.499	0.499	0.499	0.499	0.499	0.499	0.456	0.456	0.456	0.442	0.237	0.237	0.237	0.18	0.18	0.18	0.18	0.18	0.18	0.18	0.18	0.18	0.18	0.206
YGL146C	0.878	0.931	0.931	0.931	0.931	1.03	1.002	1.002	1.002	1.016	1.03	1.044	1.07	1.278	1.246	1.275	1.275	1.275	1.26	1.26	1.26	1.261	1.287	1.534	1.534	1.534	1.548	1.549	1.563	1.66	1.66	1.66	1.66	1.646	1.675	1.704	1.729	1.881	1.881	1.909	1.909	1.909	1.909	1.909	1.895	1.895	1.895	1.881	1.881
YKL079W	0.554	0.554	0.58	0.58	0.58	0.635	0.635	0.635	0.649	0.649	0.649	0.649	0.649	0.703	0.729	0.729	0.729	0.729	0.729	0.743	0.743	0.757	0.757	0.757	0.757	0.771	0.771	0.771	0.771	0.771	0.745	0.76	0.76	0.76	0.785	0.826	0.826	0.826	0.826	0.826	0.811	0.811	0.811	0.811	0.811	0.811	0.811	0.811	0.811
YNL259C	0.177	0.177	0.177	0.177	0.177	0.177	0.177	0.177	0.177	0.163	0.163	0.163	0.192	0.232	0.232	0.232	0.232	0.247	0.247	0.247	0.247	0.276	0.344	0.344	0.344	0.344	0.344	0.358	0.358	0.372	0.372	0.372	0.372	0.372	0.372	0.372	0.372	0.372	0.386	0.386	0.386	0.4	0.4	0.4	0.415	0.429	0.429	0.444	0.444
YPL224C	1.868	1.882	1.868	1.868	1.84	1.923	1.881	1.967	2.334	2.334	2.48	2.48	2.48	2.48	2.465	2.465	2.465	2.414	2.493	2.334	2.516	2.516	2.581	2.628	2.782	2.782	2.782	2.782	2.782	2.796	2.73	2.704	2.704	2.772	2.978	3.029	3.058	3.058	3.058	3.029	3.059	2.963	3.032	3.243	4.114	4.24	4.351	4.351	4.351
YDR451C	1.928	2.713	2.713	2.713	2.741	2.741	2.741	2.755	2.755	2.755	2.755	2.81	3.064	3.09	3.104	3.104	3.104	3.144	3.144	3.144	3.144	3.172	3.187	3.215	3.243	3.243	3.243	3.243	3.243	3.214	3.225	3.268	3.349	3.625	3.763	3.821	3.93	3.93	3.944	3.944	3.944	3.959	3.973	3.987	3.987	3.987	4.027	4.042	4.042
YJL145W	0.44	0.483	0.509	0.494	0.523	0.523	0.552	0.552	0.578	0.578	0.593	0.593	0.593	0.593	0.607	0.582	0.582	0.611	0.723	0.887	0.887	0.887	1.011	1.036	1.036	1.102	1.102	1.13	1.13	1.13	1.13	1.156	1.185	1.185	1.185	1.185	1.185	1.185	1.2	1.24	1.24	1.24	1.24	1.24	1.24	1.24	1.24	1.24	1.24
YIL074C	1.775	1.76	1.76	1.76	1.716	1.716	1.716	1.716	1.73	1.73	1.705	1.705	1.69	1.69	1.639	1.639	1.65	1.567	1.567	1.567	1.595	1.595	1.544	1.544	1.573	1.573	1.587	1.573	1.573	1.573	1.559	1.559	1.573	1.587	1.587	1.587	1.587	1.546	1.626	1.626	1.626	1.623	1.608	1.608	1.608	1.431	1.332	1.359	1.417
YML077W	1.096	1.082	1.082	1.04	1.001	1.029	1.029	1.029	1.043	1.043	1.072	1.058	1.073	1.058	1.058	1.058	1.058	1.018	1.018	1.032	1.018	1.018	1.046	1.035	1.035	1.035	1.035	1.077	1.063	1.063	1.063	1.102	1.102	1.102	1.102	1.091	1.131	1.185	1.171	1.185	1.185	1.185	1.16	1.204	1.164	1.164	1.164	1.164	1.164
YML018C	6.998	6.998	7.012	7.012	7.081	7.138	7.334	7.334	7.334	7.334	7.334	7.334	7.374	7.374	7.374	7.374	7.374	7.374	7.374	7.374	7.374	7.374	7.374	7.374	7.374	7.374	7.374	7.374	7.374	7.374	7.374	7.374	7.374	7.375	7.375	7.375	7.361	7.361	7.361	7.361	7.335	7.32	7.292	7.292	7.306	7.306	7.306	7.306	7.306
YOL158C	0	0	0	0	0	0	0	0	0	0	0	0	0	0	0	0	0	0	0	0	0	0	0	0	0	0	0	0	0	0	0	0	0	0	0	0	0	0	0	0	0	0	0	0	0	0	0	0	0
YOR128C	0.855	0.814	0.814	0.814	0.814	0.814	0.76	0.731	0.731	0.702	0.702	0.702	0.702	0.717	0.702	0.756	0.77	0.77	0.784	0.784	0.784	0.784	0.784	0.784	0.784	0.77	0.755	0.755	0.755	0.755	0.755	0.755	0.755	0.755	0.715	0.578	0.549	0.549	0.492	0.492	0.492	0.492	0.506	0.506	0.506	0.506	0.48	0.48	0.48
YAL032C	0.516	0.516	0.598	0.599	0.599	0.588	0.588	0.602	0.656	0.656	0.656	0.656	0.656	0.656	0.656	0.655	0.655	0.655	0.641	0.641	0.641	0.669	0.735	0.775	0.775	0.775	0.775	0.775	0.775	0.775	0.775	0.775	0.79	0.829	1.078	1.136	1.15	1.15	1.15	1.15	1.15	1.15	1.15	1.178	1.178	1.193	1.193	1.193	1.167
YDL127W	0.33	0.33	0.33	0.33	0.304	0.304	0.304	0.304	0.304	0.304	0.304	0.238	0.238	0.184	0.184	0.184	0.184	0.184	0.184	0.184	0.184	0.184	0.17	0.17	0.17	0.155	0.155	0.155	0.14	0.14	0.14	0.14	0.14	0.14	0.1	0.057	0.029	0.029	0.029	0.029	0.029	0.029	0.029	0.029	0.029	0.029	0.029	0.029	0.029
YJR103W	2.777	2.791	2.791	2.791	2.777	2.777	2.694	2.708	2.546	2.449	2.489	2.335	2.335	2.305	2.237	2.237	2.209	2.281	2.281	2.281	2.307	2.307	2.307	2.307	2.198	2.184	2.184	2.104	2.079	2.079	2.064	2.064	2.049	2.035	1.977	1.977	2.033	1.853	1.867	1.867	1.867	1.867	1.496	1.148	1.134	1.134	1.134	0.981	0.941
YPL122C	0.429	0.44	0.552	0.62	0.62	0.62	0.634	0.634	0.634	0.634	0.634	0.619	0.662	0.691	0.789	1.04	1.04	1.054	1.054	1.069	1.123	1.123	1.123	1.123	1.195	1.195	1.195	1.18	1.206	1.341	1.506	1.549	1.549	1.589	1.589	1.589	1.589	1.644	1.644	1.658	1.658	1.687	1.702	1.702	1.702	1.702	1.702	1.756	1.829
YER122C	0.893	0.893	0.893	0.893	0.893	0.893	0.893	0.893	0.893	0.893	0.893	0.893	0.893	0.893	0.893	0.893	0.893	0.893	0.893	0.893	0.893	0.893	0.893	0.893	0.893	0.893	0.893	0.893	0.893	0.893	0.893	0.893	0.893	0.893	0.893	0.893	0.893	0.893	0.893	0.893	0.893	0.893	0.893	0.893	0.893	0.893	0.893	0.893	0.878
YGL083W	1.162	1.162	1.162	1.162	1.136	1.136	1.15	1.15	1.15	1.165	1.165	1.165	1.165	1.165	1.165	1.139	1.154	1.154	1.154	1.154	1.154	1.128	1.128	1.128	1.128	1.14	1.154	1.168	1.168	1.168	1.168	1.223	1.223	1.223	1.223	1.223	1.223	1.223	1.223	1.223	1.223	1.223	1.223	1.223	1.223	1.209	1.18	1.168	1.077
YPR129W	6.807	6.807	6.821	6.835	6.849	6.849	6.901	6.926	6.926	6.926	6.926	6.926	6.912	6.912	6.953	6.938	6.938	6.938	6.898	6.898	6.898	6.884	6.87	6.87	6.87	6.884	6.884	6.884	6.815	6.815	6.815	6.815	6.801	6.787	6.787	6.787	6.743	6.743	6.743	6.743	6.715	6.715	6.689	6.689	6.366	6.352	6.217	6.148	6.148
YGR142W	2.333	2.318	2.318	2.318	2.289	2.289	2.289	2.289	2.289	2.289	2.088	1.977	1.894	1.865	1.876	1.876	1.862	1.862	1.862	1.847	1.808	1.778	1.778	1.739	1.739	1.684	1.656	1.656	1.604	1.59	1.49	1.369	1.314	1.3	1.3	1.286	1.286	1.286	1.286	1.286	1.286	1.286	1.217	1.177	1.162	1.162	1.134	1.134	1.077
YOR244W	0.893	0.908	0.999	0.999	0.999	0.999	0.999	1.027	1.027	1.027	1.027	1.057	1.071	1.071	1.071	1.071	1.071	1.071	1.071	1.071	1.071	1.085	1.085	1.085	1.099	1.099	1.099	1.099	1.124	1.124	1.124	1.11	1.19	1.19	1.19	1.19	1.19	1.19	1.19	1.19	1.19	1.19	1.19	1.19	1.19	1.19	1.19	1.216	1.216
YJL128C	0.7	0.7	0.685	0.685	0.699	0.742	0.825	0.839	0.865	0.905	0.905	0.905	0.891	0.876	0.876	0.876	0.875	0.861	0.846	0.846	0.886	0.928	0.928	0.928	0.928	0.943	0.958	0.946	0.972	0.972	0.972	0.972	0.972	0.944	0.944	0.944	0.93	0.927	0.927	0.927	0.927	0.927	0.927	0.927	0.927	0.927	0.927	0.913	0.898
YJR062C	1.206	1.206	1.206	1.206	1.098	1.04	1.042	1.016	1.016	1.016	1.016	1.001	1.001	0.95	0.935	0.935	0.935	0.895	0.825	0.744	0.759	1.061	1.261	1.261	1.261	1.261	1.261	1.213	1.439	1.636	1.621	1.687	1.727	2.458	2.458	2.458	2.458	2.458	2.444	2.473	2.473	2.502	2.582	2.596	2.734	2.748	2.776	2.776	2.776
YBR086C	2.92	2.92	2.92	2.92	2.906	2.906	2.906	2.906	2.892	2.877	2.877	2.877	2.835	2.806	2.792	2.752	2.752	2.752	2.752	2.737	2.737	2.737	2.666	2.666	2.494	2.48	2.48	2.288	2.113	2.098	2.098	2.098	1.848	1.782	1.699	1.671	1.671	1.671	1.685	1.671	1.671	1.671	1.56	1.332	1.303	1.235	1.235	1.235	1.235
YHR097C	0.491	0.491	0.462	0.49	0.519	0.519	0.519	0.534	0.534	0.56	0.56	0.574	0.574	0.628	0.628	0.628	0.628	0.628	0.613	0.573	0.61	0.596	0.582	0.582	0.582	0.582	0.618	0.618	0.819	0.819	0.819	0.805	0.805	0.805	0.805	0.805	0.805	0.805	0.805	0.805	0.805	0.805	0.805	0.805	0.805	0.805	0.805	0.805	0.805
YOR264W	0.576	0.561	0.59	0.618	0.632	0.82	0.82	0.835	0.901	0.941	0.984	0.984	1.028	1.028	1.028	1.028	1.028	1.042	1.057	1.111	1.126	1.438	1.568	1.568	1.568	1.583	1.622	1.622	1.636	1.746	1.788	1.832	1.973	1.973	1.987	2.041	2.186	2.186	2.186	2.186	2.186	2.186	2.186	2.186	2.2	2.2	2.2	2.254	2.254
YOR221C	0.471	0.471	0.496	0.497	0.497	0.497	0.497	0.497	0.497	0.497	0.497	0.497	0.482	0.497	0.497	0.497	0.468	0.468	0.523	0.537	0.577	0.731	0.731	0.731	0.746	0.746	0.746	0.772	0.772	0.772	0.826	0.826	0.826	0.908	0.922	0.922	0.922	0.922	0.922	0.922	0.922	0.922	0.922	0.922	0.922	0.991	0.991	0.991	0.977
YHR031C	1.131	1.131	1.131	1.131	1.131	1.131	1.145	1.145	1.145	1.159	1.145	1.145	1.145	1.145	1.145	1.145	1.145	1.145	1.145	1.145	1.145	1.145	1.145	1.131	1.117	1.103	1.117	1.183	1.183	1.183	1.183	1.183	1.183	1.183	1.183	1.169	1.169	1.143	1.128	1.128	1.128	1.128	1.128	1.128	1.128	1.114	1.114	1.088	1.088
YBR084C-A	0	0	0	0	0	0	0	0	0	0	0	0	0	0	0	0	0	0	0	0	0	0	0	0	0	0	0	0	0	0	0	0	0	0	0	0	0	0	0	0	0	0	0	0	0	0	0	0	0.015
YML115C	0.729	0.729	0.715	0.729	0.729	0.87	0.855	0.961	0.961	0.961	1.001	0.986	0.986	0.986	1.015	1.015	1.015	1.015	1.015	1.015	1.015	1.001	1.001	1.069	1.069	1.069	1.069	1.069	1.069	1.069	1.083	1.083	1.083	1.069	1.069	1.083	1.083	1.083	1.083	1.083	1.083	1.069	1.069	1.069	1.097	1.097	1.097	1.122	1.108
YPL135W	1.946	2.033	2.022	2.091	2.091	2.091	2.134	2.134	2.16	2.189	2.323	2.637	2.637	2.666	2.806	3.095	3.095	3.125	3.125	3.125	3.125	3.125	3.208	3.183	3.183	3.183	3.183	3.197	3.211	3.295	3.295	3.31	3.31	3.31	3.31	3.31	3.31	3.296	3.31	3.336	3.379	3.379	3.379	3.379	3.379	3.379	3.379	3.365	3.365
YMR292W	0.873	0.873	0.873	0.873	0.862	0.917	0.997	0.997	1.011	1.039	1.126	1.152	1.218	1.271	1.271	1.286	1.385	1.428	1.468	1.468	1.468	1.493	1.648	1.688	1.688	1.731	1.815	1.815	1.815	1.8	1.814	1.8	1.8	1.8	1.771	1.771	1.8	1.8	1.854	1.88	1.88	1.934	1.934	1.934	1.934	1.948	1.934	1.934	1.934
YDR486C	0.871	0.911	0.911	0.937	0.882	0.868	1.034	0.994	1.023	1.023	1.023	1.023	1.037	0.966	0.966	1.112	1.112	1.112	1.112	1.112	1.112	1.112	1.112	1.112	1.097	1.126	1.126	1.126	1.126	1.126	1.126	1.126	1.126	1.126	1.126	1.112	1.098	1.167	1.167	1.167	1.192	1.192	1.221	1.221	1.221	1.304	1.304	1.318	1.318
YOR340C	0.344	0.358	0.4	0.454	0.603	0.878	0.878	0.878	0.878	0.949	0.964	1.047	1.047	1.047	1.047	1.061	1.061	1.061	1.061	1.061	1.061	1.115	1.158	1.158	1.158	1.199	1.199	1.199	1.187	1.202	1.202	1.202	1.202	1.202	1.202	1.202	1.202	1.202	1.216	1.216	1.274	1.332	1.332	1.346	1.388	1.468	1.468	1.468	1.468
YNL099C	0.687	0.771	0.771	0.771	0.771	0.771	0.771	0.771	0.786	0.841	0.841	0.841	0.841	0.841	0.866	0.866	0.866	0.866	0.866	0.866	0.866	0.866	0.866	0.866	0.866	0.866	0.866	0.866	0.866	0.838	0.838	0.838	0.906	0.906	0.906	0.906	0.906	0.906	0.878	0.878	0.878	0.893	0.893	0.893	0.893	0.893	0.893	0.893	0.893
YDR161W	1.024	1.038	1.038	1.038	1.067	1.067	1.067	1.067	1.067	1.067	1.053	1.053	1.053	1.053	1.053	1.053	1.053	1.053	1.053	1.053	1.053	1.053	1.053	1.053	1.053	1.053	1.053	1.053	1.053	1.053	1.053	1.053	1.053	1.053	1.053	1.053	1.067	1.067	1.067	1.067	1.067	1.067	1.067	1.067	1.067	1.067	1.067	1.067	1.067
YHR010W	0	0	0	0	0	0	0	0	0	0	0	0	0	0	0	0	0	0	0	0	0	0	0	0	0	0	0	0	0	0	0	0	0.015	0.015	0.015	0.015	0.015	0.015	0.015	0.015	0.015	0.015	0.04	0.04	0.04	0.04	0.04	0.04	0.04
YHR102W	2.87	3.448	3.448	3.477	3.491	3.495	3.495	3.495	3.51	3.51	3.535	3.535	3.564	3.564	3.67	3.808	3.89	4.351	4.658	4.672	4.672	4.687	4.716	4.73	4.73	4.73	4.756	4.77	4.812	4.841	4.963	5.046	5.046	5.137	5.234	5.234	5.248	5.248	5.263	5.277	5.277	5.291	5.331	5.331	5.331	5.356	5.327	5.342	5.342
YMR019W	0.665	0.665	0.68	0.68	0.723	0.777	1.042	1.042	1.067	1.067	1.067	1.067	1.067	1.067	1.067	1.067	1.067	1.067	1.095	1.109	1.153	1.153	1.153	1.153	1.178	1.178	1.178	1.178	1.193	1.207	1.298	1.327	1.705	1.705	1.705	1.705	1.705	1.771	1.771	1.771	1.771	1.771	1.771	1.771	1.771	1.771	1.771	1.73	1.744
YDL093W	0.414	0.443	0.443	0.428	0.442	0.51	0.539	0.539	0.565	0.565	0.565	0.565	0.59	0.59	0.59	0.59	0.59	0.551	0.551	0.551	0.551	0.551	0.576	0.59	0.59	0.59	0.576	0.604	0.688	0.714	0.794	0.794	0.794	0.794	0.794	0.794	0.794	0.794	0.794	0.808	0.808	0.808	0.808	0.808	0.848	0.863	0.863	0.863	0.863
YOL135C	1.896	1.896	1.896	1.896	1.896	1.896	1.896	1.91	1.924	1.924	1.924	1.924	1.924	1.981	2.021	2.021	2.021	2.021	1.996	1.968	1.968	1.968	1.968	1.968	1.968	1.968	1.968	1.968	1.982	2.037	2.229	2.272	2.286	2.286	2.286	2.3	2.314	2.314	2.314	2.314	2.314	2.314	2.314	2.314	2.329	2.358	2.358	2.358	2.358
YBL092W	0.08	0.08	0.08	0.08	0.08	0.08	0.08	0.08	0.08	0.08	0.08	0.08	0.08	0.08	0.08	0.08	0.08	0.08	0.08	0.08	0.08	0.08	0.08	0.08	0.08	0.08	0.08	0.08	0.08	0.08	0.08	0.065	0.065	0.065	0.065	0.065	0.051	0.051	0.051	0.051	0.051	0.051	0.051	0.051	0.051	0.051	0.051	0.026	0.026
YNR040W	1.645	1.645	1.684	1.71	1.71	1.71	1.764	1.764	1.764	1.764	1.764	1.764	1.764	1.764	1.778	1.752	1.726	1.766	1.82	1.878	2.13	2.13	2.13	2.13	2.13	2.13	2.13	2.13	2.13	2.13	2.13	2.13	2.13	2.13	2.158	2.158	2.158	2.158	2.158	2.158	2.158	2.158	2.158	2.158	2.158	2.158	2.158	2.158	2.158
YJL036W	1.087	1.087	1.087	1.072	1.058	1.029	1.029	0.904	0.904	0.876	0.876	0.876	0.876	0.876	0.876	0.876	0.876	0.862	0.862	0.862	0.862	0.862	0.822	0.696	0.507	0.42	0.377	0.363	0.363	0.363	0.363	0.32	0.267	0.267	0.1	0.1	0.071	0.043	0.029	0.014	0.014	0.014	0	0	0	0.026	0.026	0.026	0.026
YML034W	0.86	0.874	0.874	0.874	0.874	0.903	0.968	0.968	0.997	0.997	1.011	1.011	1.066	1.066	1.11	1.11	1.124	1.194	1.194	1.209	1.209	1.276	1.331	1.544	1.587	1.587	1.613	1.638	1.624	1.624	1.624	1.624	1.624	1.649	1.649	1.649	1.649	1.649	1.649	1.649	1.649	1.675	1.675	1.675	1.661	1.661	1.661	1.661	1.661
YHR101C	4.746	4.746	4.804	5.166	5.166	5.21	5.374	5.389	5.459	5.459	5.459	5.459	5.665	5.705	5.776	6.09	6.116	6.145	6.25	6.25	6.265	6.636	6.765	6.765	6.765	6.779	6.779	6.779	6.779	6.805	6.849	6.849	6.933	6.947	7.013	7.013	7.013	7.013	7.013	7.013	7.013	7.013	7.013	7.013	7.013	7.013	7.013	6.969	6.911
YAL048C	0.579	0.579	0.565	0.54	0.568	0.604	0.716	0.702	0.745	0.76	0.774	0.855	0.855	0.91	0.91	0.91	0.87	0.87	0.855	0.828	0.887	0.901	0.901	0.944	1.071	1.071	1.071	1.139	1.315	1.467	1.482	1.497	1.511	1.526	1.859	1.859	1.873	1.873	1.873	1.873	1.873	1.873	1.873	1.899	1.885	1.899	1.914	1.939	2.019
YGL038C	1.245	1.245	1.245	1.245	1.245	1.245	1.245	1.231	1.231	1.231	1.231	1.231	1.231	1.231	1.231	1.231	1.231	1.231	1.231	1.231	1.231	1.231	1.231	1.206	1.206	1.206	1.206	1.206	1.16	1.131	1.09	1.147	1.147	1.147	1.147	1.147	1.147	1.147	1.147	1.118	1.118	1.118	1.118	1.118	1.118	1.104	1.104	1.089	1.089
YOR086C	0.124	0.124	0.124	0.124	0.124	0.124	0.124	0.124	0.124	0.109	0.095	0.095	0.12	0.12	0.12	0.12	0.12	0.12	0.12	0.12	0.12	0.12	0.12	0.12	0.12	0.12	0.12	0.12	0.12	0.12	0.12	0.12	0.12	0.12	0.12	0.12	0.12	0.12	0.12	0.12	0.12	0.12	0.12	0.12	0.12	0.12	0.12	0.106	0.091
YBR173C	1.717	1.84	1.84	1.84	1.895	1.895	1.92	1.92	1.92	1.92	1.974	1.988	2.039	2.067	2.067	2.081	2.096	2.15	2.15	2.15	2.15	2.15	2.15	2.15	2.15	2.15	2.179	2.248	2.248	2.248	2.262	2.276	2.276	2.276	2.276	2.276	2.276	2.276	2.276	2.276	2.276	2.276	2.291	2.291	2.291	2.291	2.291	2.291	2.291
YPR172W	0.85	0.85	0.85	0.85	0.85	0.85	0.85	0.85	0.85	0.85	0.85	0.807	0.845	0.903	1.205	1.205	1.27	1.27	1.285	1.285	1.285	1.285	1.285	1.379	1.434	1.462	1.462	1.462	1.462	1.487	1.487	1.487	1.487	1.515	1.515	1.515	1.515	1.501	1.492	1.535	1.549	1.563	1.563	1.563	1.563	1.563	1.563	1.563	1.563
YBR248C	1.491	1.491	1.491	1.491	1.491	1.491	1.491	1.49	1.49	1.49	1.49	1.464	1.464	1.588	1.642	1.642	1.642	1.642	1.642	1.642	1.642	1.671	1.671	1.671	1.696	1.71	1.696	1.696	1.696	1.696	1.682	1.682	1.682	1.682	1.682	1.682	1.668	1.653	1.653	1.668	1.668	1.668	1.668	1.668	1.668	1.682	1.682	1.682	1.682
YMR215W	1.026	1.041	1.083	1.083	1.083	1.083	1.109	1.109	1.109	1.109	1.109	1.123	1.123	1.137	1.137	1.137	1.137	1.137	1.137	1.137	1.137	1.137	1.137	1.137	1.137	1.152	1.152	1.152	1.152	1.177	1.177	1.191	1.191	1.217	1.231	1.231	1.231	1.231	1.231	1.231	1.231	1.231	1.231	1.231	1.231	1.231	1.231	1.231	1.231
YHR112C	0.386	0.441	0.441	0.441	0.504	0.859	1.109	1.109	1.109	1.109	1.109	1.095	1.095	1.179	1.393	1.566	1.566	1.566	1.773	2.077	2.355	2.355	2.38	2.395	2.479	2.645	3.349	3.349	3.418	3.751	4.051	4.303	4.303	4.303	4.303	4.318	4.57	4.57	4.595	4.595	4.649	4.649	4.649	4.664	4.692	4.692	4.736	4.867	4.867
YHR076W	1.574	1.56	1.545	1.56	1.491	1.463	1.449	1.449	1.381	1.355	1.313	1.313	1.327	1.327	1.327	1.342	1.313	1.313	1.313	1.299	1.299	1.15	0.93	0.873	0.97	0.97	0.97	0.97	0.97	0.97	0.944	0.887	0.818	0.788	0.814	0.941	0.941	0.941	0.956	0.956	1.009	1.011	0.996	0.996	1.025	1.025	1.025	1.025	1.025
YER001W	0.029	0.029	0.029	0.015	0.015	0.015	0.015	0.015	0.015	0.015	0.015	0.015	0.015	0.015	0.015	0.015	0.015	0.015	0.015	0.015	0.015	0.015	0.015	0.029	0.029	0.029	0.029	0.029	0.029	0.029	0.029	0.029	0.029	0.029	0.029	0.029	0.029	0.029	0.029	0.029	0.029	0.029	0.029	0.029	0.029	0.029	0.043	0.043	0.043
YIL152W	0.823	0.823	0.838	0.867	0.867	0.881	0.906	0.906	0.906	0.906	0.906	0.906	0.892	0.892	0.892	0.892	0.892	0.892	0.892	0.806	0.82	0.82	0.763	0.807	0.833	0.833	0.858	0.858	0.858	0.858	0.858	0.858	0.858	0.858	0.858	0.858	0.819	0.847	0.847	0.847	0.833	0.833	0.764	0.735	0.761	0.707	0.736	0.75	0.75
YPL144W	1.127	1.127	1.127	1.113	1.113	1.084	1.058	1.058	1.058	1.058	1.044	1.044	1.044	1.044	1.044	0.929	0.864	0.824	0.824	0.81	0.782	0.712	0.712	0.712	0.712	0.698	0.698	0.698	0.698	0.684	0.684	0.684	0.684	0.684	0.684	0.684	0.684	0.684	0.532	0.518	0.478	0.478	0.478	0.478	0.478	0.478	0.478	0.478	0.463
YML067C	0.926	0.951	0.966	0.966	0.966	0.98	1.023	1.107	1.107	1.201	1.445	1.445	1.47	1.484	1.858	1.858	1.858	1.858	1.872	1.898	1.898	1.898	1.912	1.94	1.98	1.98	1.994	1.994	2.265	2.559	2.559	2.613	2.681	2.695	2.695	2.765	2.765	2.836	3.045	3.087	3.101	3.101	3.101	3.127	3.17	3.198	3.198	3.292	3.292
YFR050C	0.63	0.63	0.63	0.63	0.63	0.658	0.658	0.658	0.658	0.658	0.658	0.698	0.698	0.698	0.698	0.698	0.698	0.698	0.698	0.67	0.684	0.684	0.684	0.713	0.713	0.713	0.713	0.713	0.713	0.713	0.713	0.728	0.728	0.728	0.742	0.742	0.742	0.742	0.742	0.742	0.742	0.742	0.742	0.742	0.742	0.742	0.742	0.742	0.742
YMR023C	1.208	1.208	1.208	1.208	1.208	1.208	1.208	1.208	1.193	1.193	1.193	1.081	1.052	1.052	1.023	1.023	1.049	1.049	1.049	1.049	1.049	1.049	1.049	1.049	1.02	1.02	1.02	1.02	1.02	1.02	1.02	1.006	1.006	1.02	1.02	0.969	0.969	0.969	0.914	0.82	0.788	0.748	0.748	0.748	0.748	0.748	0.748	0.719	0.719
YLR287C	0.445	0.459	0.459	0.459	0.459	0.459	0.474	0.488	0.513	0.513	0.513	0.513	0.514	0.529	0.529	0.543	0.543	0.568	0.568	0.568	0.568	0.54	0.54	0.54	0.54	0.606	0.606	0.606	0.606	0.606	0.606	0.606	0.606	0.606	0.606	0.606	0.606	0.606	0.606	0.606	0.606	0.606	0.606	0.606	0.566	0.566	0.537	0.537	0.537
YBL088C	0.354	0.354	0.354	0.354	0.354	0.354	0.354	0.354	0.354	0.354	0.354	0.344	0.373	0.373	0.399	0.414	0.414	0.414	0.414	0.414	0.399	0.411	0.411	0.411	0.396	0.396	0.396	0.381	0.367	0.367	0.367	0.367	0.367	0.367	0.367	0.378	0.433	0.433	0.418	0.418	0.418	0.418	0.418	0.418	0.432	0.46	0.46	0.46	0.46
YHR069C	0.751	0.751	0.791	0.791	0.791	0.791	0.777	0.82	0.82	0.82	0.82	0.835	0.929	0.983	0.983	0.983	0.983	0.983	0.997	0.997	0.997	0.997	0.997	0.997	1.011	1.011	1.011	0.997	0.997	0.997	0.997	0.997	0.997	0.997	0.997	0.997	0.997	0.957	0.957	0.928	0.954	0.954	0.954	0.954	0.954	0.954	0.954	0.954	0.954
YOR046C	0.539	0.539	0.539	0.539	0.554	0.554	0.554	0.554	0.554	0.58	0.58	0.58	0.58	0.58	0.58	0.58	0.58	0.58	0.58	0.58	0.566	0.566	0.566	0.566	0.566	0.566	0.566	0.566	0.591	0.591	0.591	0.591	0.591	0.577	0.577	0.577	0.577	0.577	0.562	0.547	0.547	0.547	0.547	0.547	0.547	0.547	0.519	0.505	0.505
YGL012W	2.16	2.132	2.147	2.722	2.722	2.722	2.957	3.659	3.659	3.739	3.739	3.826	3.826	3.866	3.866	3.895	4.074	4.074	4.142	4.142	4.142	4.142	4.116	4.116	4.16	4.335	4.335	4.335	4.349	4.349	4.335	4.335	4.335	4.335	4.335	4.349	4.403	4.403	4.418	4.418	4.418	4.418	4.418	4.418	4.418	4.418	4.418	4.418	4.418
YGL003C	1.558	1.573	1.558	1.721	1.721	1.721	1.721	1.721	1.721	1.721	1.751	1.751	1.819	1.899	1.899	1.927	1.927	1.927	1.927	1.941	1.941	1.941	1.941	1.941	1.941	1.941	1.955	1.969	1.969	1.969	1.969	1.969	1.969	1.969	1.969	1.969	1.943	1.943	1.943	1.907	1.907	1.935	1.935	1.949	1.949	1.949	1.949	1.949	1.946
YOR330C	2.113	2.113	2.138	2.167	2.167	2.182	2.182	2.182	2.182	2.182	2.196	2.196	2.196	2.196	2.196	2.196	2.182	2.182	2.222	2.248	2.248	2.248	2.248	2.248	2.248	2.248	2.248	2.248	2.222	2.222	2.222	2.222	2.222	2.222	2.222	2.222	2.222	2.222	2.222	2.222	2.222	2.222	2.179	2.179	2.179	2.179	2.179	2.179	2.179
YKR044W	0.915	0.915	0.915	0.915	0.915	0.915	0.93	0.959	1.014	1.014	1.014	1.014	1.014	1.028	1.028	1.028	1.028	1.028	1.028	1.028	1.014	1.014	1.028	1.042	1.042	1.042	1.042	1.056	1.056	1.056	1.056	1.056	1.056	1.056	1.056	1.056	1.056	1.056	1.056	1.056	1.056	1.056	1.056	1.056	1.056	1.056	1.042	1.042	1.042
YLR175W	1.571	1.542	1.542	1.502	1.473	1.473	1.379	1.254	1.24	1.24	1.226	1.211	1.211	1.211	1.211	1.211	1.211	1.211	1.102	1.087	1.087	1.085	1.085	1.168	1.168	1.168	1.168	1.016	1.033	1.033	1.047	1.047	1.047	1.075	1.083	1.044	1.044	1.044	1.018	0.87	0.814	1.056	1.369	1.711	1.711	2.055	2.081	2.187	2.187
YKL142W	0.804	0.804	0.845	0.845	0.845	0.845	0.845	0.845	0.845	0.845	0.845	0.845	0.845	0.845	0.845	0.845	0.845	0.845	0.845	0.87	0.87	0.884	0.884	0.884	0.884	0.884	0.884	0.884	0.884	0.884	0.884	0.884	0.884	0.884	0.884	0.87	0.896	0.896	0.896	0.896	0.896	0.896	0.853	0.853	0.867	0.853	0.853	0.853	0.853
YDR034C	1.858	1.858	1.858	1.858	1.781	1.755	1.675	1.675	1.675	1.633	1.604	1.561	1.547	1.521	1.521	1.535	1.55	1.575	1.575	1.575	1.575	1.495	1.452	1.438	1.438	1.395	1.395	1.395	1.395	1.34	1.326	1.312	1.284	1.258	1.229	1.23	1.245	1.259	1.233	1.233	1.193	1.193	1.179	1.022	0.982	1.011	0.996	0.996	0.996
YOR136W	1.557	1.542	1.542	1.542	1.542	1.542	1.557	1.557	1.557	1.557	1.557	1.557	1.571	1.571	1.585	1.585	1.585	1.26	1.245	1.203	1.134	1.301	1.301	1.301	1.301	1.45	1.45	1.479	1.504	1.504	1.518	1.465	1.479	1.451	1.628	1.628	1.671	1.686	1.686	1.865	1.85	1.971	1.957	1.957	1.957	1.957	1.957	1.957	1.805
YDR447C	1.676	1.676	1.676	1.596	1.582	1.426	1.234	1.067	1.013	0.973	0.973	0.93	0.86	0.685	0.562	0.562	0.562	0.547	0.547	0.547	0.547	0.49	0.461	0.39	0.362	0.362	0.362	0.362	0.308	0.278	0.278	0.278	0.278	0.278	0.278	0.278	0.278	0.278	0.278	0.278	0.278	0.278	0.264	0.264	0.264	0.264	0.195	0.111	0.111
YLR330W	2.303	2.303	2.303	2.278	2.278	2.361	2.376	2.376	2.376	2.362	2.362	2.391	2.391	2.376	2.362	2.362	2.362	2.376	2.376	2.376	2.404	2.404	2.404	2.404	2.404	2.389	2.334	2.334	2.334	2.334	2.265	2.265	2.265	2.32	2.362	2.362	2.362	2.362	2.362	2.348	2.308	2.308	2.323	2.311	2.297	2.297	2.297	2.311	2.311
YLR383W	4.318	4.373	4.373	4.373	4.373	4.387	4.47	4.47	4.553	4.567	4.567	4.581	4.581	4.639	4.639	4.639	4.639	4.639	4.664	4.664	4.69	4.705	4.788	4.788	4.86	4.86	4.86	4.886	4.886	4.886	4.886	4.901	4.901	4.901	4.901	4.901	4.901	4.901	4.915	4.793	4.793	4.793	4.707	4.696	4.707	4.709	4.832	4.832	4.832
YBR001C	0.628	0.628	0.628	0.628	0.628	0.628	0.628	0.628	0.628	0.613	0.613	0.613	0.613	0.613	0.613	0.613	0.627	0.627	0.627	0.613	0.573	0.573	0.573	0.573	0.573	0.573	0.573	0.573	0.573	0.573	0.573	0.573	0.573	0.573	0.573	0.573	0.573	0.573	0.573	0.573	0.573	0.573	0.573	0.548	0.548	0.548	0.548	0.548	0.548
YGR279C	0.417	0.392	0.392	0.392	0.392	0.392	0.351	0.351	0.351	0.351	0.351	0.351	0.351	0.351	0.351	0.351	0.307	0.293	0.293	0.235	0.235	0.235	0.235	0.221	0.221	0.221	0.221	0.221	0.221	0.221	0.193	0.193	0.193	0.193	0.193	0.193	0.193	0.193	0.153	0.153	0.153	0.153	0.096	0.096	0.096	0.096	0.096	0.096	0.096
YDR026C	0.712	0.798	0.798	0.798	0.798	0.798	0.798	0.849	0.853	0.853	0.853	0.853	0.867	0.867	0.893	0.972	0.972	0.972	0.972	1.001	1.013	1.027	1.041	1.041	1.07	1.07	1.07	1.07	1.07	1.07	1.07	1.07	1.084	1.084	1.084	1.084	1.084	1.084	1.084	1.084	1.084	1.135	1.136	1.136	1.164	1.164	1.164	1.164	1.164
YIL157C	0.22	0.22	0.22	0.22	0.22	0.22	0.22	0.177	0.068	0.028	0.043	0.043	0.043	0.043	0.043	0.043	0.043	0.043	0.043	0.057	0.097	0.097	0.123	0.123	0.148	0.148	0.174	0.174	0.174	0.174	0.218	0.302	0.477	0.477	0.477	0.559	0.602	0.766	0.853	1.102	1.396	1.662	1.829	1.829	1.829	1.887	1.887	1.887	1.887
YLR346C	0.629	0.615	0.587	0.558	0.572	0.572	0.572	0.558	0.544	0.544	0.559	0.533	0.533	0.533	0.547	0.547	0.573	0.587	0.587	0.601	0.601	0.601	0.601	0.601	0.601	0.613	0.613	0.613	0.587	0.587	0.628	0.628	0.628	0.628	0.614	0.614	0.639	0.639	0.639	0.639	0.639	0.639	0.625	0.529	0.557	0.557	0.557	0.557	0.571
YLR399C	1.311	1.311	1.231	1.051	1.051	1.066	1.066	1.051	1.051	1.051	1.051	1.051	1.051	1.037	1.037	1.037	1.037	1.037	1.037	1.037	1.037	1.037	1.037	1.009	1.009	1.009	1.009	0.702	0.674	0.66	0.646	0.646	0.646	0.646	0.646	0.646	0.646	0.646	0.646	0.646	0.631	0.631	0.631	0.631	0.591	0.552	0.552	0.412	0.383
YPR141C	1.708	1.737	1.737	1.737	1.751	1.751	1.804	1.804	1.818	1.818	1.833	1.833	1.833	1.833	1.833	1.833	1.833	1.833	1.833	1.848	1.848	1.848	1.848	1.822	1.807	1.793	1.793	1.793	1.793	1.778	1.763	1.777	1.777	1.777	1.777	1.829	1.857	1.857	1.871	1.857	1.857	1.857	1.831	1.817	1.817	1.817	1.832	1.832	1.832
YNR009W	1.39	1.39	1.39	1.39	1.39	1.336	1.322	1.336	1.282	1.311	1.296	1.283	1.283	1.283	1.269	1.269	1.269	1.269	1.255	1.269	1.269	1.269	1.269	1.269	1.269	1.269	1.269	1.269	1.214	1.214	1.214	1.214	1.214	1.214	1.214	1.214	1.189	1.214	1.214	1.214	1.214	1.215	1.189	1.189	1.189	1.175	1.175	1.175	1.175
YLR285W	1.242	1.242	1.242	1.242	1.242	1.242	1.267	1.267	1.267	1.267	1.267	1.267	1.267	1.267	1.267	1.267	1.267	1.267	1.267	1.267	1.267	1.267	1.281	1.295	1.295	1.295	1.295	1.295	1.31	1.31	1.31	1.31	1.281	1.267	1.282	1.282	1.253	1.253	1.239	1.239	1.32	1.32	1.348	1.348	1.348	1.348	1.348	1.348	1.348
YOL062C	1.081	1.055	1.055	1.041	1.012	1.052	1.052	1.146	1.354	1.439	1.439	1.545	1.545	1.545	1.545	1.545	1.545	1.613	1.613	1.613	1.613	1.613	1.613	1.67	1.684	1.684	1.684	1.709	1.67	1.67	1.67	1.67	1.67	1.67	1.67	1.67	1.67	1.67	1.67	1.67	1.67	1.67	1.67	1.67	1.684	1.684	1.684	1.684	1.684
YOR377W	0.596	0.596	0.596	0.61	0.61	0.61	0.625	0.625	0.625	0.625	0.625	0.625	0.624	0.61	0.61	0.61	0.61	0.568	0.554	0.554	0.554	0.554	0.568	0.583	0.569	0.569	0.569	0.569	0.569	0.569	0.569	0.555	0.541	0.541	0.526	0.526	0.526	0.526	0.501	0.501	0.501	0.501	0.446	0.446	0.446	0.446	0.446	0.432	0.432
YJL059W	1.331	1.331	1.331	1.331	1.331	1.346	1.346	1.346	1.346	1.331	1.331	1.331	1.317	1.317	1.317	1.331	1.331	1.331	1.303	1.303	1.303	1.303	1.303	1.303	1.289	1.289	1.289	1.259	1.259	1.259	1.259	1.219	1.219	1.245	1.27	1.27	1.27	1.27	1.27	1.27	1.27	1.27	1.27	1.27	1.27	1.27	1.27	1.27	1.215
YPL011C	1.808	1.808	1.808	1.808	1.808	1.808	1.833	1.833	1.833	1.833	1.833	1.833	1.833	1.833	1.833	1.833	1.848	1.849	1.849	1.849	1.849	1.849	1.849	1.863	1.863	1.902	1.902	1.902	1.902	1.902	1.902	1.917	1.917	1.917	1.917	1.903	1.917	1.917	1.917	1.917	1.917	1.917	1.917	1.877	1.862	1.862	1.862	1.862	1.862
YOL057W	2.084	2.098	2.112	2.112	2.112	2.112	2.18	2.18	2.194	2.194	2.194	2.194	2.194	2.194	2.194	2.194	2.194	2.194	2.248	2.248	2.248	2.299	2.453	2.668	2.668	2.668	2.668	2.694	2.694	2.694	2.722	2.722	2.78	2.78	2.78	2.809	2.809	2.875	2.86	2.86	2.886	2.886	2.886	2.9	2.9	2.9	2.9	2.9	2.914
YPL012W	1.593	1.593	1.607	1.651	1.665	1.665	1.679	1.679	1.679	1.679	1.679	1.679	1.679	1.665	1.665	1.637	1.637	1.648	1.648	1.648	1.717	1.717	1.717	1.717	1.731	1.731	1.731	1.731	1.731	1.731	1.731	1.731	1.731	1.731	1.731	1.731	1.731	1.687	1.687	1.676	1.636	1.622	1.665	1.665	1.665	1.665	1.665	1.665	1.665
YNR069C	1.837	1.837	1.812	1.715	1.686	1.715	1.687	1.687	1.687	1.648	1.648	1.607	1.607	1.469	1.48	1.562	1.547	1.547	1.547	1.547	1.559	1.545	1.545	1.422	1.437	1.422	1.491	1.382	1.396	1.411	1.357	1.386	1.386	1.386	1.386	1.386	1.386	1.386	1.386	1.386	1.331	1.303	1.303	1.303	1.303	1.303	1.303	1.261	1.214
YJR118C	0.351	0.39	0.39	0.39	0.447	0.447	0.447	0.447	0.447	0.447	0.447	0.447	0.447	0.501	0.501	0.501	0.501	0.515	0.515	0.501	0.486	0.566	0.678	0.678	0.678	0.75	0.75	0.75	0.75	0.75	0.888	0.888	0.902	0.902	0.902	0.902	0.917	0.917	0.931	0.931	0.917	0.932	0.932	0.932	0.932	0.932	0.932	0.932	0.932
YFR051C	3.492	3.517	3.532	3.561	3.728	3.728	3.714	3.714	3.714	3.714	3.714	3.743	3.824	3.824	3.849	3.849	3.863	3.863	3.863	3.863	3.863	3.932	3.946	3.978	4.157	4.309	4.54	4.54	4.54	4.54	4.54	4.54	4.54	4.569	4.569	4.597	4.597	4.689	4.689	4.689	4.729	4.729	4.743	4.743	4.743	4.743	4.743	4.672	4.643
YLR259C	3.11	3.11	3.11	3.11	3.11	3.125	3.125	3.125	3.082	3.082	3.082	3.054	3.015	2.973	2.987	2.987	2.987	3.027	3.027	3.027	3.027	3.013	3.013	2.917	2.917	2.859	2.762	2.748	2.692	2.706	2.709	2.709	2.709	2.709	2.641	2.641	2.666	2.666	2.666	2.666	2.666	2.666	2.666	2.666	2.533	2.558	2.558	2.533	2.533
YDR115W	4.966	4.966	4.966	4.966	4.926	4.926	4.676	4.676	4.676	4.676	4.619	4.619	4.619	4.619	4.561	4.369	4.128	3.978	3.978	3.804	3.804	3.75	3.75	3.736	3.555	3.487	3.487	3.487	3.487	3.487	3.462	3.253	3.238	2.92	2.906	2.892	2.877	2.851	2.837	2.613	2.49	2.206	2.177	2.177	2.177	2.177	2.177	2.122	2.122
YLR304C	0.537	0.537	0.565	0.662	0.703	0.703	0.703	0.703	0.703	0.689	0.689	0.689	0.689	0.689	0.729	0.797	0.797	0.797	0.797	0.797	0.797	0.797	0.797	0.797	0.797	0.797	0.797	0.797	0.797	0.797	0.797	0.812	0.812	0.838	0.866	0.866	0.866	0.896	0.896	0.896	0.896	0.896	0.896	0.896	0.896	0.896	0.896	0.896	0.896
YEL001C	1.052	1.052	1.052	1.052	0.982	0.957	0.957	0.957	0.957	0.971	0.957	0.957	0.957	0.957	0.888	0.888	0.82	0.864	0.835	0.821	0.821	0.766	0.766	0.766	0.7	0.686	0.686	0.714	0.714	0.714	0.714	0.714	0.686	0.66	0.66	0.66	0.66	0.66	0.631	0.631	0.631	0.631	0.549	0.534	0.534	0.56	0.56	0.56	0.56
YGR097W	0.467	0.467	0.481	0.507	0.521	0.547	0.547	0.575	0.575	0.629	0.775	0.884	0.91	0.925	0.925	0.925	0.925	0.925	0.925	0.925	0.925	0.925	1.064	1.161	1.161	1.161	1.161	1.161	1.161	1.161	1.161	1.161	1.161	1.175	1.2	1.241	1.241	1.241	1.241	1.255	1.255	1.255	1.256	1.296	1.296	1.296	1.335	1.408	1.408
YLR055C	0.04	0.04	0.04	0.04	0.04	0.04	0.04	0.04	0.04	0.04	0.04	0.04	0.04	0.04	0.04	0.04	0.04	0.04	0.04	0.04	0.04	0.04	0.04	0.04	0.04	0.04	0.04	0.04	0.04	0.04	0.04	0.04	0.04	0.026	0.026	0.026	0.026	0.026	0.026	0.026	0.026	0.026	0.026	0.026	0.026	0.026	0.026	0.026	0.026
YLR199C	0.999	0.999	0.999	1.013	0.94	0.865	0.99	0.99	0.99	1.004	1.004	1.004	0.99	1.048	1.087	1.073	1.073	1.073	1.073	1.077	1.077	1.092	1.095	1.07	1.084	1.098	1.004	1.086	1.43	1.524	1.538	1.657	1.657	1.672	1.701	1.744	1.744	1.744	1.788	1.803	1.789	1.803	1.789	1.789	1.814	1.814	1.872	1.926	1.941
YMR167W	1.26	1.26	1.26	1.234	1.234	1.234	1.234	1.219	1.233	1.191	1.191	1.271	1.271	1.271	1.271	1.271	1.271	1.216	1.216	1.202	1.202	1.216	1.23	1.262	1.415	1.458	1.513	1.513	1.513	1.513	1.542	1.542	1.626	1.626	1.652	1.793	1.793	1.793	1.884	1.884	1.884	1.884	1.91	1.91	1.91	1.91	1.924	1.91	1.91
YDR065W	0.374	0.374	0.374	0.374	0.374	0.374	0.374	0.374	0.36	0.36	0.36	0.374	0.36	0.36	0.36	0.36	0.36	0.36	0.36	0.36	0.375	0.375	0.375	0.376	0.39	0.39	0.39	0.39	0.39	0.39	0.415	0.415	0.415	0.415	0.415	0.43	0.365	0.365	0.365	0.365	0.365	0.365	0.35	0.336	0.336	0.336	0.336	0.336	0.336
YPR055W	0.51	0.622	0.899	1.192	1.409	1.423	1.423	1.423	1.465	1.535	1.535	1.535	1.535	1.535	1.535	1.535	1.561	1.561	1.561	1.561	1.561	1.632	1.675	1.689	1.689	1.689	1.689	1.689	1.689	1.744	1.744	1.744	1.744	1.744	1.744	1.744	1.744	1.744	1.759	1.759	1.759	1.759	1.759	1.785	1.785	1.756	1.756	1.756	1.756
YLR023C	0.605	0.605	0.605	0.605	0.605	0.605	0.62	0.537	0.537	0.578	0.62	0.62	0.646	0.755	0.794	0.794	0.794	0.794	0.794	0.794	0.794	0.794	0.794	0.794	0.794	0.964	0.964	0.964	0.964	0.964	0.964	0.978	0.978	0.992	0.992	1.12	1.12	1.12	1.12	1.12	1.174	1.174	1.174	1.174	1.174	1.174	1.149	1.188	1.188
YCR068W	0	0	0	0	0	0	0.015	0.015	0.015	0.015	0.029	0.029	0.029	0.029	0.029	0.029	0.029	0.029	0.029	0.029	0.029	0.029	0.029	0.029	0.069	0.069	0.069	0.069	0.069	0.069	0.069	0.069	0.069	0.095	0.095	0.12	0.12	0.12	0.12	0.12	0.149	0.163	0.163	0.163	0.163	0.163	0.163	0.163	0.163
YDR205W	1.172	1.172	1.172	1.062	1.019	1.004	1.004	1.004	1.004	1.004	1.004	1.004	1.004	1.004	0.894	0.866	0.866	0.84	0.84	0.804	0.779	0.779	0.779	0.779	0.793	0.779	0.685	0.657	0.639	0.639	0.639	0.639	0.639	0.624	0.61	0.61	0.624	0.666	0.681	0.75	0.75	0.75	0.75	0.75	0.75	0.75	0.736	0.736	0.736
YKL084W	0.9	0.9	0.9	0.9	0.9	0.9	0.857	0.871	0.871	0.871	0.871	0.885	0.9	0.9	0.9	0.9	0.9	0.9	0.9	0.9	0.9	0.9	0.9	0.9	0.885	0.885	0.871	0.871	0.871	0.871	0.871	0.871	0.871	0.871	0.871	0.871	0.871	0.871	0.871	0.871	0.871	0.871	0.871	0.871	0.842	0.842	0.842	0.842	0.842
YHR049W	0.959	0.959	0.945	0.945	0.945	0.945	0.945	1.002	0.976	0.99	1.005	1.019	1.074	1.074	1.074	1.074	1.074	1.005	1.005	1.005	1.074	1.101	1.101	1.13	1.116	1.116	1.101	1.142	1.217	1.217	1.243	1.243	1.258	1.286	1.286	1.314	1.314	1.314	1.314	1.314	1.452	1.731	2.052	2.052	2.052	2.052	2.052	2.052	2.052
YOR151C	0.606	0.606	0.606	0.606	0.606	0.606	0.606	0.606	0.62	0.646	0.646	0.646	0.646	0.646	0.646	0.577	0.577	0.548	0.518	0.504	0.504	0.504	0.518	0.504	0.489	0.489	0.488	0.546	0.845	0.889	1.13	1.13	1.13	1.13	1.13	1.13	1.155	1.17	1.17	1.17	1.196	1.196	1.196	1.196	1.21	1.21	1.21	1.195	1.195
YHR041C	1.232	1.371	1.371	1.371	1.371	1.371	1.371	1.429	1.414	1.414	1.414	1.414	1.414	1.414	1.428	1.347	1.333	1.333	1.333	1.333	1.406	2.505	2.505	2.628	2.628	2.628	2.628	2.628	2.628	2.958	2.959	2.973	2.973	2.998	2.998	2.998	3.012	3.012	3.228	3.214	3.267	3.267	3.267	3.267	3.267	3.267	3.267	3.202	3.349
YCR019W	1.266	1.24	1.24	1.197	1.197	1.197	1.197	1.197	1.251	1.251	1.251	1.251	1.251	1.208	1.11	1.11	1.11	1.124	1.14	1.14	1.14	1.126	1.126	1.084	1.069	1.018	0.974	1	0.985	0.985	1.014	1.072	1.154	1.154	1.129	1.118	1.092	1.092	1.037	1.034	1.049	1.063	1.063	1.049	1.063	1.035	1.035	1.01	1.01
YOR352W	0.392	0.377	0.377	0.349	0.434	0.434	0.448	0.448	0.448	0.448	0.42	0.449	0.449	0.449	0.449	0.449	0.449	0.449	0.449	0.449	0.449	0.434	0.434	0.434	0.434	0.475	0.5	0.5	0.5	0.5	0.5	0.5	0.5	0.5	0.5	0.528	0.528	0.528	0.528	0.528	0.528	0.528	0.528	0.528	0.542	0.542	0.557	0.557	0.557
YDL055C	0.086	0.072	0.044	0.044	0.044	0.044	0.044	0.029	0	0	0	0	0	0	0	0	0	0	0	0	0	0	0	0	0	0	0	0	0	0	0	0	0	0	0	0	0	0	0	0	0	0	0	0	0	0	0	0	0
YGL179C	2.644	2.588	2.599	2.599	2.627	2.627	2.627	2.627	2.627	2.587	2.572	2.533	2.504	2.504	2.504	2.461	2.461	2.323	2.258	2.244	2.244	2.244	2.244	2.244	2.244	2.244	2.152	2.152	2.152	2.152	2.152	2.152	2.152	2.152	2.152	2.138	1.919	1.825	1.825	1.757	1.757	1.757	1.757	1.757	1.493	1.211	1.211	1.211	1.211
YMR298W	1.203	1.174	1.214	1.214	1.214	1.203	1.203	1.217	1.311	1.311	1.337	1.337	1.418	1.418	1.418	1.418	1.418	1.374	1.36	1.389	1.446	1.446	1.461	1.504	1.504	1.504	1.504	1.533	1.682	1.682	1.739	1.739	1.739	1.739	1.739	1.753	1.753	1.753	1.753	1.765	1.765	1.779	1.822	1.847	1.847	1.862	1.862	1.862	1.862
YBR175W	0.687	0.702	0.702	0.702	0.702	0.702	0.702	0.649	0.675	0.675	0.675	0.675	0.675	0.595	0.594	0.594	0.583	0.583	0.609	0.652	0.652	0.652	0.666	0.666	0.68	0.666	0.765	0.765	0.808	0.794	0.794	0.809	0.795	0.795	0.795	0.781	0.839	0.91	0.91	0.91	0.91	0.91	0.885	0.899	0.899	0.899	0.899	0.899	0.899
YLR025W	0.235	0.235	0.235	0.261	0.223	0.39	0.487	0.647	0.647	0.729	0.973	1.17	1.17	1.17	1.17	1.17	1.17	1.17	1.17	1.17	1.184	1.238	1.238	1.253	1.34	1.34	1.34	1.34	1.34	1.34	1.355	1.355	1.355	1.355	1.355	1.355	1.355	1.355	1.355	1.355	1.384	1.427	1.47	1.513	1.613	1.613	1.613	1.613	1.627
YPL274W	1.466	1.466	1.466	1.466	1.411	1.383	1.354	1.354	1.354	1.325	1.296	1.359	1.373	1.373	1.388	1.388	1.431	1.431	1.431	1.431	1.431	1.431	1.431	1.431	1.431	1.431	1.416	1.374	1.374	1.374	1.418	1.429	1.414	1.399	1.236	1.236	1.236	1.153	1.153	1.153	1.128	1.156	1.17	1.17	1.17	1.156	1.156	1.156	1.142
YML076C	0.526	0.526	0.526	0.526	0.511	0.511	0.526	0.526	0.526	0.526	0.526	0.526	0.526	0.526	0.526	0.526	0.526	0.526	0.526	0.54	0.54	0.54	0.54	0.54	0.54	0.54	0.54	0.54	0.54	0.54	0.54	0.51	0.51	0.496	0.416	0.416	0.388	0.442	0.442	0.442	0.442	0.442	0.442	0.442	0.457	0.431	0.431	0.431	0.46
YLR119W	1.044	1.044	1.043	1.028	1.028	0.915	0.858	0.805	0.805	0.805	0.819	0.805	0.805	0.805	0.805	0.791	0.777	0.806	0.806	0.806	0.791	0.832	0.832	0.832	0.722	0.707	0.678	0.678	0.692	0.664	0.697	0.737	0.766	0.852	0.852	0.852	0.852	0.852	0.822	0.919	0.891	0.905	0.905	0.905	0.88	0.88	0.852	0.852	0.852
YOR049C	0	0	0	0	0	0	0	0	0	0	0	0	0	0	0	0	0	0	0	0	0	0	0	0	0	0	0	0	0	0	0	0	0	0	0	0	0	0	0	0	0	0	0	0	0	0	0	0	0
YNL136W	0.898	0.967	0.967	0.967	0.967	0.967	0.967	0.993	0.993	0.993	0.993	0.993	1.021	1.021	1.021	1.007	1.007	1.007	1.007	1.007	1.007	1.007	1.007	1.007	1.007	1.007	1.007	1.007	1.007	1.007	0.992	0.992	0.992	0.992	0.992	0.992	0.992	0.992	0.992	1.043	1.043	1.072	1.046	1.046	1.046	1.046	1.046	1.061	1.061
YPL263C	1.11	1.11	1.11	1.11	1.254	1.254	1.254	1.254	1.254	1.255	1.255	1.255	1.255	1.255	1.284	1.298	1.298	1.298	1.312	1.326	1.326	1.326	1.312	1.312	1.352	1.378	1.378	1.378	1.378	1.378	1.378	1.378	1.309	1.309	1.323	1.323	1.323	1.323	1.309	1.27	1.27	1.27	1.27	1.27	1.27	1.27	1.27	1.27	1.284
YHL021C	0.909	0.909	0.909	0.935	0.935	0.935	0.935	0.935	0.935	0.935	0.935	0.935	0.935	0.935	0.892	0.892	0.892	0.906	0.906	0.92	0.92	0.92	0.92	0.905	0.89	0.89	0.89	0.89	0.89	0.89	0.89	0.92	0.92	0.92	0.92	0.92	0.92	0.945	0.931	0.971	0.971	0.956	0.971	0.956	0.956	0.927	0.927	0.927	0.927
YER163C	1.088	1.088	1.088	1.088	1.088	1.088	1.088	1.073	1.087	1.087	1.087	1.087	1.087	1.087	1.116	1.116	1.116	1.116	1.116	1.116	1.116	1.116	1.116	1.116	1.116	1.116	1.102	1.076	1.076	1.076	1.062	1.008	1.008	1.059	1.059	1.059	1.059	1.059	1.059	1.059	1.074	1.074	1.074	1.074	1.074	1.074	1.074	1.088	1.088
YOR168W	0.706	0.706	0.706	0.706	0.706	0.706	0.706	0.706	0.706	0.706	0.692	0.692	0.692	0.678	0.664	0.704	0.704	0.704	0.704	0.704	0.665	0.651	0.654	0.654	0.654	0.668	0.668	0.668	0.668	0.694	0.694	0.708	0.737	0.737	0.737	0.737	0.737	0.737	0.737	0.737	0.737	0.737	0.737	0.712	0.712	0.712	0.712	0.712	0.726
YDL195W	0.455	0.469	0.483	0.483	0.483	0.483	0.483	0.512	0.555	0.555	0.555	0.555	0.555	0.555	0.555	0.555	0.638	0.681	0.681	0.695	0.709	0.709	0.709	0.738	0.738	0.738	0.738	0.738	0.723	0.763	0.792	0.872	0.872	0.901	0.969	0.969	0.984	0.984	0.998	0.998	0.998	0.998	1.013	1.013	1.013	1.068	1.068	1.068	1.053
YJR045C	6.944	6.944	6.944	6.904	6.904	6.889	6.889	6.889	6.889	6.889	6.889	6.889	6.765	6.765	6.737	6.737	6.665	6.623	6.623	6.568	6.468	6.454	6.454	6.454	6.328	6.328	6.328	6.272	6.272	6.272	6.272	6.272	6.272	6.026	6.026	6.012	4.884	4.844	4.844	4.844	4.775	4.749	4.749	4.624	4.598	4.598	3.368	2.09	1.867
YPR168W	1.06	1.06	1.017	0.999	0.998	1.027	1.096	1.096	1.096	1.071	1.137	1.35	1.336	1.336	1.379	1.61	1.61	1.61	1.61	1.61	1.625	1.596	1.596	1.596	1.582	1.582	1.596	1.664	1.928	2.054	2.054	2.094	2.094	2.094	2.146	2.146	2.146	2.146	2.135	2.277	2.263	2.263	2.263	2.263	2.263	2.263	2.291	2.305	2.413
YGR037C	2.838	2.755	2.727	2.684	2.655	2.655	2.655	2.569	2.497	2.458	2.4	2.331	2.275	2.275	2.246	2.203	2.203	2.051	2.051	2.051	2.051	2.051	2.036	2.036	1.678	1.664	1.58	1.439	1.397	1.26	1.275	1.275	1.275	1.26	1.26	1.26	1.206	1.192	1.192	1.077	1.077	1.063	1.063	1.063	1.049	1.049	1.034	1.006	1.006
YBL039C	0.327	0.327	0.327	0.384	0.677	0.677	0.677	0.677	0.677	0.677	0.703	0.703	0.703	0.717	0.714	0.714	0.714	0.67	0.714	1.109	1.568	1.582	1.582	1.596	1.596	1.611	1.679	1.815	2.083	2.592	2.592	2.658	2.715	2.869	2.869	2.884	2.999	2.999	2.999	3	3	3.028	3.057	3.168	4.131	4.131	4.131	4.131	4.131
YAL056W	1.2	1.2	1.2	1.2	1.2	1.2	1.2	1.2	1.2	1.2	1.228	1.313	1.313	1.393	1.393	1.393	1.393	1.393	1.393	1.393	1.393	1.433	1.433	1.433	1.433	1.433	1.433	1.448	1.448	1.448	1.462	1.476	1.476	1.476	1.476	1.476	1.476	1.476	1.476	1.476	1.476	1.476	1.476	1.476	1.476	1.476	1.476	1.476	1.462
YDL100C	1.056	1.056	1.056	1.084	1.084	1.084	1.084	1.124	1.109	1.109	1.106	1.295	1.378	1.378	1.432	1.447	1.447	1.433	1.433	1.657	1.657	1.657	1.642	1.642	1.642	1.642	1.67	1.67	1.767	1.837	1.837	1.837	1.837	1.852	1.952	1.967	2.062	2.062	2.197	2.172	2.186	2.212	2.263	2.263	2.263	2.263	2.263	2.263	2.303
YMR002W	0	0	0	0	0	0	0	0	0	0	0	0	0	0	0	0	0	0	0	0	0	0	0	0	0	0	0	0	0	0	0	0	0	0	0	0	0	0	0	0	0	0	0	0	0	0	0	0	0.014
YGR215W	0.561	0.561	0.632	0.632	0.632	0.632	0.632	0.632	0.607	0.607	0.607	0.621	0.621	0.636	0.636	0.636	0.636	0.665	0.665	0.665	0.665	0.665	0.665	0.693	0.679	0.693	0.707	0.707	0.707	0.707	0.707	0.707	0.707	0.732	0.732	0.718	0.718	0.732	0.76	0.76	0.76	0.76	0.76	0.76	0.76	0.76	0.76	0.785	0.785
YNL207W	0.637	0.637	0.651	0.651	0.651	0.651	0.637	0.662	0.634	0.634	0.634	0.634	0.634	0.554	0.568	0.695	0.723	0.737	0.737	0.737	0.737	0.737	0.762	0.792	0.939	0.968	0.994	0.994	0.994	0.994	0.994	0.979	0.979	0.979	0.965	0.979	0.979	0.979	0.979	0.979	0.979	0.979	0.979	0.979	1.007	1.007	1.007	1.007	1.007
YDL161W	6.791	6.817	6.817	6.817	6.817	6.817	6.817	6.817	6.817	6.817	6.788	6.774	6.774	6.759	6.759	6.745	6.745	6.745	6.745	6.745	6.745	6.745	6.745	6.745	6.745	6.583	6.583	6.583	6.583	6.583	6.583	6.555	6.511	6.411	6.383	6.383	6.383	6.383	6.357	6.357	6.343	6.302	6.302	6.26	6.26	5.876	5.748	5.748	5.734
YGL246C	0.9	0.915	1.01	1.064	1.264	1.364	1.364	1.364	1.364	1.364	1.378	1.449	1.449	1.449	1.449	1.449	1.449	1.449	1.449	1.449	1.449	1.449	1.464	1.478	1.478	1.478	1.478	1.478	1.478	1.492	1.558	1.666	1.666	1.666	1.666	1.68	1.68	1.68	1.694	1.694	1.694	1.694	1.694	1.694	1.68	1.68	1.706	1.706	1.706
YJR096W	4.078	4.078	4.078	4.05	4.09	4.05	4.05	4.119	4.119	4.119	4.119	4.134	4.134	4.134	4.134	4.134	4.119	4.177	4.176	4.176	4.176	4.161	4.175	4.172	4.172	4.172	4.172	4.172	4.172	4.186	4.172	4.172	4.158	4.172	4.197	4.122	4.137	4.138	4.108	4.094	4.063	4.037	4.022	4.036	4.036	4.036	4.036	3.968	3.968
YDR206W	2.258	2.258	2.258	2.258	2.258	2.272	2.272	2.287	2.287	2.287	2.272	2.272	2.272	2.341	2.341	2.341	2.355	2.341	2.366	2.366	2.366	2.352	2.367	2.367	2.381	2.381	2.381	2.381	2.381	2.381	2.355	2.355	2.355	2.355	2.341	2.326	2.326	2.311	2.311	2.311	2.311	2.311	2.311	2.311	2.311	2.311	2.311	2.311	2.297
YER133W	2.004	2.004	2.033	2.033	2.033	2.033	2.047	2.061	2.075	2.075	2.09	2.09	2.09	2.09	2.09	2.09	2.104	2.104	2.104	2.104	2.119	2.133	2.133	2.133	2.133	2.133	2.148	2.148	2.148	2.122	2.122	2.122	2.122	2.122	2.122	2.122	2.122	2.122	2.122	2.122	2.108	2.108	2.108	2.108	2.108	2.108	2.108	2.108	2.108
YDL194W	0.809	0.823	0.823	0.823	0.838	0.892	0.892	0.892	0.961	0.961	0.961	0.975	0.95	0.975	0.975	0.975	0.975	0.975	0.975	0.975	0.975	0.975	0.975	0.975	0.975	0.975	0.975	0.975	1.005	1.048	1.048	1.048	1.048	1.048	1.048	1.048	1.048	1.048	1.048	1.074	1.074	1.074	1.088	1.088	1.088	1.088	1.088	1.088	1.088
YPR116W	0.522	0.522	0.617	0.685	0.757	0.757	0.757	0.757	0.757	0.757	0.757	0.757	0.771	0.758	0.798	1.054	1.432	1.432	1.432	1.461	1.489	1.489	1.489	1.504	1.504	1.631	1.631	1.646	1.686	1.686	1.741	1.818	1.804	1.804	1.804	1.818	1.833	1.862	1.862	1.888	1.888	1.888	1.888	1.888	1.944	1.944	1.944	1.944	1.93
YER008C	1.698	1.684	1.684	1.684	1.684	1.684	1.684	1.673	1.647	1.647	1.687	1.658	1.701	1.701	1.701	1.744	1.729	1.758	1.744	1.744	1.729	1.784	1.784	1.784	1.784	1.798	1.798	1.798	1.798	1.798	1.798	1.798	1.798	1.798	1.798	1.718	1.743	1.74	1.74	1.74	1.715	1.715	1.715	1.715	1.715	1.715	1.715	1.685	1.685
YJL098W	0.79	0.79	0.79	0.79	0.79	0.79	0.79	0.79	0.79	0.79	0.79	0.776	0.776	0.776	0.776	0.776	0.776	0.776	0.776	0.776	0.776	0.776	0.776	0.776	0.776	0.776	0.776	0.776	0.776	0.761	0.721	0.721	0.721	0.721	0.721	0.664	0.638	0.638	0.61	0.61	0.61	0.61	0.582	0.582	0.539	0.524	0.51	0.51	0.51
YNL006W	0.682	0.682	0.682	0.682	0.682	0.682	0.682	0.668	0.668	0.668	0.668	0.668	0.639	0.6	0.6	0.6	0.559	0.559	0.516	0.49	0.49	0.49	0.49	0.439	0.439	0.399	0.399	0.399	0.399	0.399	0.399	0.399	0.399	0.399	0.385	0.385	0.385	0.385	0.385	0.385	0.385	0.385	0.341	0.312	0.286	0.286	0.257	0.257	0.257
YBL019W	0.65	0.65	0.65	0.65	0.65	0.65	0.65	0.65	0.61	0.552	0.494	0.48	0.48	0.426	0.426	0.426	0.412	0.412	0.397	0.397	0.397	0.397	0.412	0.412	0.412	0.412	0.426	0.454	0.454	0.454	0.454	0.454	0.479	0.479	0.479	0.479	0.479	0.494	0.483	0.457	0.432	0.432	0.432	0.432	0.432	0.517	0.517	0.517	0.531
YBR090C	1.816	1.816	1.816	1.801	1.801	1.801	1.801	1.801	1.801	1.801	1.801	1.801	1.816	1.816	1.816	1.816	1.816	1.816	1.83	1.83	1.83	1.83	1.83	1.83	1.844	1.844	1.818	1.818	1.818	1.818	1.818	1.818	1.818	1.818	1.763	1.75	1.75	1.75	1.75	1.75	1.75	1.764	1.736	1.736	1.75	1.699	1.725	1.725	1.725
YHL047C	0.928	0.928	0.928	0.928	0.928	0.928	0.887	0.887	0.708	0.708	0.708	0.682	0.596	0.555	0.555	0.555	0.555	0.35	0.306	0.284	0.298	0.327	0.327	0.342	0.342	0.342	0.342	0.37	0.37	0.37	0.37	0.37	0.37	0.37	0.34	0.298	0.243	0.257	0.384	0.559	0.559	0.559	0.574	0.574	0.574	0.588	0.67	0.71	0.71
YER033C	1.323	1.337	1.337	1.337	1.337	1.337	1.337	1.337	1.352	1.286	1.286	1.286	1.286	1.286	1.272	1.272	1.272	1.272	1.244	1.2	1.149	1.163	1.178	1.178	1.068	1.054	1.054	0.984	0.941	0.981	1.021	1.007	1.007	1.007	1.007	1.007	1.007	0.925	0.91	0.91	0.834	0.822	1.108	1.108	1.108	1.123	1.123	1.123	1.111
YDR469W	0.938	0.963	0.921	0.936	1.051	1.051	1.051	1.066	1.066	1.066	1.066	1.066	1.066	1.095	1.095	1.11	1.11	1.11	1.11	1.084	1.099	1.084	1.084	1.055	1.041	1.041	1.11	1.154	1.252	1.266	1.266	1.266	1.266	1.266	1.266	1.294	1.294	1.294	1.294	1.308	1.308	1.308	1.308	1.308	1.323	1.323	1.323	1.323	1.337
YDR147W	0.084	0.084	0.084	0.084	0.084	0.084	0.084	0.098	0.098	0.098	0.098	0.098	0.098	0.098	0.098	0.098	0.098	0.098	0.098	0.113	0.156	0.156	0.156	0.156	0.156	0.156	0.156	0.156	0.171	0.171	0.171	0.171	0.171	0.171	0.171	0.171	0.171	0.171	0.171	0.171	0.171	0.291	0.291	0.291	0.291	0.305	0.305	0.363	0.363
YJL091C	0.526	0.526	0.526	0.526	0.526	0.526	0.526	0.526	0.54	0.54	0.555	0.555	0.555	0.555	0.555	0.555	0.555	0.555	0.555	0.543	0.543	0.543	0.543	0.543	0.543	0.543	0.543	0.571	0.597	0.597	0.68	0.694	0.694	0.694	0.694	0.745	0.745	0.76	0.76	0.76	0.76	0.76	0.76	0.76	0.76	0.76	0.76	0.76	0.76
YGR213C	0	0	0	0	0	0	0	0	0	0	0	0	0	0	0	0	0	0	0	0	0	0	0	0	0	0	0	0	0	0	0	0	0	0	0	0	0	0	0	0	0	0	0	0	0	0	0	0	0
YOR106W	0.637	0.681	0.681	0.753	0.753	0.753	0.753	0.794	0.794	0.794	0.794	0.794	0.794	0.808	0.808	0.808	0.808	0.85	0.853	0.853	0.853	0.853	0.853	0.853	0.895	0.895	0.895	0.895	0.912	0.941	0.941	0.941	0.969	0.983	0.983	1.009	1.034	1.034	1.048	1.166	1.238	1.252	1.252	1.266	1.31	1.31	1.31	1.35	1.321
YPR019W	2.185	2.185	2.185	2.185	2.185	2.185	2.185	2.258	2.258	2.258	2.258	2.258	2.258	2.258	2.258	2.258	2.272	2.286	2.314	2.314	2.314	2.314	2.328	2.354	2.339	2.339	2.339	2.367	2.409	2.424	2.424	2.424	2.424	2.424	2.424	2.424	2.424	2.438	2.438	2.45	2.475	2.475	2.489	2.503	2.503	2.503	2.503	2.503	2.503
YHR039C	0.411	0.386	0.342	0.342	0.342	0.342	0.356	0.342	0.342	0.342	0.342	0.342	0.342	0.356	0.33	0.374	0.331	0.356	0.356	0.356	0.372	0.372	0.372	0.386	0.465	0.465	0.48	0.531	0.546	0.63	0.795	0.795	0.795	0.795	0.821	0.875	0.875	0.875	0.875	0.875	0.875	0.904	0.904	0.947	1.044	1.044	1.044	1.044	1.044
YHR062C	0.645	0.753	0.739	0.739	0.698	0.684	0.684	0.656	0.709	0.684	0.712	0.712	0.74	0.74	0.809	0.881	0.866	0.895	0.895	0.92	0.92	0.92	0.935	0.909	0.895	0.895	0.895	0.88	0.88	0.908	0.968	1.081	1.081	1.123	1.123	1.138	1.138	1.138	1.124	1.11	1.11	1.11	1.125	1.139	1.139	1.139	1.139	1.139	1.139
YMR147W	0	0	0	0	0	0	0	0	0.015	0.015	0.015	0.015	0.015	0.015	0.015	0.015	0.015	0.015	0.015	0.015	0.015	0.015	0.015	0.015	0.015	0.015	0.015	0.015	0.015	0.015	0.015	0.015	0.015	0.015	0.015	0.015	0.015	0.015	0.015	0.015	0.015	0.015	0.015	0.015	0.029	0.029	0.029	0.029	0.043
YER128W	0.195	0.195	0.195	0.195	0.195	0.264	0.289	0.332	0.332	0.332	0.332	0.317	0.343	0.343	0.331	0.357	0.357	0.427	0.427	0.427	0.427	0.513	0.513	0.513	0.542	0.513	0.527	0.585	0.585	0.585	0.61	0.625	0.625	0.625	0.625	0.611	0.611	0.597	0.637	0.637	0.637	0.637	0.72	0.807	0.807	0.807	0.807	0.85	0.85
YMR134W	3.397	3.397	3.411	3.411	3.411	3.386	3.356	3.368	3.368	3.368	3.38	3.38	3.38	3.38	3.366	3.366	3.366	3.351	3.351	3.351	3.352	3.352	3.352	3.352	3.338	3.324	3.324	3.324	3.309	3.169	3.02	2.792	2.737	2.766	2.766	2.715	2.701	2.626	2.555	2.555	2.555	2.555	2.555	2.449	2.205	2.023	2.023	2.023	2.023
YKL027W	3.638	3.638	3.623	3.637	3.651	3.651	3.705	3.719	3.719	3.719	3.747	3.747	3.787	3.853	3.853	3.867	3.907	3.907	3.935	3.95	3.95	3.964	3.949	3.949	3.963	3.963	3.992	4.018	4.018	4.018	4.018	4.018	4.018	4.018	3.988	3.988	3.988	3.988	3.988	3.988	3.974	3.974	3.974	3.974	3.974	3.974	3.974	3.974	3.959
YKR013W	7.4	7.389	7.375	7.375	7.389	7.389	7.295	7.269	7.269	7.269	7.284	7.258	7.258	7.258	7.216	7.216	7.216	7.216	7.15	7.15	7.124	7.085	7.085	6.988	6.988	6.905	6.875	6.875	6.791	6.791	6.791	6.791	6.791	6.791	6.418	6.102	6.062	6.062	6.062	6.062	6.062	6.062	6.022	6.022	5.925	5.925	5.925	5.925	5.925
YDR286C	2.728	2.728	2.742	2.756	2.756	2.893	2.948	3.251	3.68	3.68	3.709	3.709	3.709	3.737	3.737	3.776	3.79	3.79	3.804	3.83	3.83	3.83	3.83	3.83	3.83	3.845	3.913	3.91	3.884	3.898	3.941	3.941	3.941	3.97	3.97	3.97	3.97	3.97	3.955	3.955	3.94	3.926	3.94	3.899	3.942	4.163	4.163	4.163	4.163
YOR014W	1.084	1.084	1.084	1.099	1.113	1.113	1.113	1.113	1.113	1.098	1.084	1.058	1.058	1.166	1.223	1.223	1.277	1.277	1.277	1.277	1.277	1.277	1.307	1.307	1.307	1.307	1.332	1.332	1.347	1.347	1.347	1.347	1.346	1.36	1.461	1.461	1.461	1.461	1.461	1.461	1.461	1.461	1.475	1.475	1.475	1.487	1.501	1.529	1.598
YJL125C	1.103	1.088	1.088	1.103	1.117	1.117	1.117	1.117	1.117	1.103	1.117	1.117	1.117	1.117	1.091	1.025	1.025	1.079	1.107	1.107	1.107	1.107	1.107	1.107	1.107	1.107	1.107	1.107	1.107	1.107	1.107	1.092	1.103	1.103	1.103	1.102	1.102	1.102	1.102	1.102	1.102	1.102	1.116	1.116	1.131	1.105	1.105	1.091	1.091
YPL225W	0.34	0.34	0.34	0.34	0.354	0.38	0.405	0.405	0.431	0.431	0.431	0.431	0.431	0.445	0.445	0.445	0.46	0.46	0.446	0.446	0.5	0.551	0.577	0.577	0.577	0.577	0.603	0.603	0.603	0.588	0.588	0.588	0.588	0.588	0.573	0.573	0.573	0.603	0.617	0.617	0.617	0.617	0.617	0.617	0.617	0.617	0.617	0.617	0.617
YBR183W	2.971	2.971	2.971	2.971	2.971	2.985	3.029	3.029	3.029	3.029	3.014	2.974	2.974	2.974	2.974	2.916	2.943	2.982	2.968	2.968	2.968	2.968	2.968	2.968	2.968	2.968	2.968	2.968	2.953	2.953	2.91	2.922	2.937	2.951	2.951	2.951	2.951	2.897	2.897	2.883	2.869	2.869	2.869	2.869	2.804	2.789	2.815	2.8	2.8
YJL147C	0.234	0.194	0.194	0.165	0.165	0.151	0.151	0.151	0.165	0.194	0.194	0.194	0.194	0.194	0.194	0.194	0.194	0.194	0.194	0.209	0.249	0.234	0.234	0.234	0.234	0.22	0.22	0.206	0.206	0.206	0.235	0.275	0.275	0.275	0.289	0.289	0.289	0.275	0.275	0.33	0.585	0.585	0.629	0.686	0.686	0.686	0.686	0.686	0.712
YDR266C	1.033	1.033	1.048	1.048	1.048	1.048	1.048	1.048	1.062	1.088	1.073	1.087	1.102	1.102	1.102	1.102	1.102	1.102	1.116	1.116	1.116	1.142	1.142	1.142	1.142	1.142	1.142	1.142	1.167	1.167	1.167	1.167	1.153	1.153	1.153	1.153	1.153	1.127	1.127	1.127	1.113	1.113	1.113	1.071	1.071	1.071	1.071	1.071	1.071
YLR430W	0.598	0.598	0.584	0.584	0.638	0.638	0.664	0.678	0.678	0.678	0.678	0.678	0.678	0.692	0.692	0.692	0.692	0.677	0.677	0.677	0.677	0.677	0.677	0.677	0.677	0.677	0.677	0.677	0.677	0.677	0.677	0.677	0.677	0.677	0.677	0.677	0.677	0.677	0.677	0.677	0.677	0.677	0.677	0.677	0.677	0.677	0.677	0.677	0.677
YGL155W	0.614	0.614	0.642	0.6	0.6	0.56	0.56	0.488	0.473	0.473	0.473	0.473	0.516	0.516	0.53	0.772	0.772	0.772	0.772	0.772	0.718	0.747	0.766	0.766	0.849	0.849	0.916	0.974	0.949	0.949	0.949	0.949	0.949	0.949	0.949	1.002	1.002	1.002	1.002	1.068	1.068	1.068	1.083	1.083	1.083	1.098	1.084	1.084	1.098
YLR088W	0.307	0.307	0.35	0.35	0.35	0.35	0.379	0.379	0.379	0.418	0.499	0.571	0.571	0.571	0.625	0.64	0.777	0.777	0.792	0.792	0.832	0.846	0.846	0.846	0.966	1.008	1.243	1.243	1.314	1.408	1.423	1.438	1.452	1.452	1.452	1.452	1.492	1.492	1.506	1.506	1.586	1.586	1.629	1.629	1.629	1.684	1.74	1.755	1.755
YCL038C	0	0	0	0	0	0	0	0	0	0	0.015	0.015	0.015	0.015	0.015	0.015	0.015	0.029	0.029	0.043	0.043	0.043	0.072	0.087	0.138	0.153	0.153	0.181	0.21	0.21	0.225	0.225	0.225	0.225	0.225	0.239	0.239	0.253	0.253	0.267	0.293	0.293	0.293	0.293	0.293	0.293	0.293	0.293	0.293
YNL078W	0	0	0	0	0	0	0	0	0	0	0	0	0	0	0	0	0	0	0	0	0	0	0	0	0	0	0	0	0	0	0	0	0	0	0	0	0	0	0	0	0	0	0	0	0	0	0	0	0
YGL133W	0.059	0.073	0.098	0.098	0.098	0.098	0.098	0.208	0.347	0.401	0.469	0.469	0.469	0.469	0.483	0.483	0.483	0.549	0.618	0.647	0.647	0.647	0.69	0.732	0.732	0.732	0.732	0.732	0.758	0.773	0.773	0.787	0.787	0.787	0.787	0.787	0.787	0.787	0.936	0.936	0.936	0.936	0.936	0.936	0.936	0.936	0.936	0.936	0.936
YNL064C	2.02	2.02	2.02	1.992	1.992	1.992	1.992	1.937	1.909	1.867	1.867	1.867	1.867	1.801	1.801	1.801	1.801	1.771	1.771	1.771	1.771	1.757	1.743	1.743	1.678	1.62	1.591	1.591	1.468	1.468	1.454	1.454	1.454	1.454	1.454	1.454	1.454	1.454	1.426	1.36	1.334	1.334	1.334	1.334	1.334	1.334	1.142	1.113	1.113
YDL213C	4.582	4.582	4.608	4.608	4.622	4.636	4.636	4.65	4.65	4.65	4.65	4.636	4.622	4.569	4.569	4.569	4.569	4.569	4.555	4.526	4.526	4.471	4.471	4.471	4.471	4.471	4.399	4.384	4.356	4.356	4.342	4.342	4.342	4.342	4.327	4.284	4.066	4.008	3.965	3.856	3.828	3.828	3.828	3.828	3.828	3.828	3.649	3.624	3.444
YJL061W	1.303	1.303	1.303	1.303	1.303	1.303	1.303	1.303	1.304	1.333	1.448	1.502	1.516	1.53	1.57	1.625	1.625	1.625	1.625	1.625	1.625	1.611	1.611	1.582	1.622	1.71	1.71	1.71	1.71	1.695	1.695	1.736	1.736	1.736	1.75	1.75	1.75	1.75	1.764	1.805	1.805	1.805	1.856	1.856	1.856	1.882	1.896	1.896	1.896
YFL025C	0.334	0.334	0.334	0.323	0.323	0.323	0.323	0.337	0.337	0.337	0.363	0.363	0.463	0.463	0.463	0.463	0.463	0.463	0.463	0.463	0.463	0.463	0.463	0.463	0.477	0.463	0.517	0.546	0.546	0.586	0.586	0.6	0.616	0.616	0.616	0.616	0.616	0.616	0.616	0.616	0.63	0.644	0.644	0.644	0.644	0.644	0.644	0.644	0.644
YNR001C	0.085	0.085	0.085	0.085	0.085	0.085	0.085	0.085	0.085	0.085	0.085	0.085	0.085	0.085	0.085	0.085	0.085	0.085	0.085	0.085	0.085	0.085	0.085	0.085	0.085	0.085	0.085	0.085	0.085	0.085	0.085	0.085	0.085	0.085	0.085	0.085	0.085	0.085	0.085	0.085	0.085	0.085	0.085	0.085	0.085	0.085	0.085	0.085	0.085
YOR147W	1.429	1.429	1.429	1.429	1.429	1.429	1.429	1.429	1.498	1.513	1.513	1.644	1.644	1.644	1.658	1.658	1.658	1.658	1.672	1.7	1.88	1.88	1.895	1.895	1.895	1.895	1.895	1.895	1.895	1.91	1.91	1.924	1.924	1.938	1.98	1.98	1.98	1.98	1.98	1.98	1.98	1.994	2.009	2.009	2.009	2.035	2.06	2.06	2.06
YGR261C	1.085	1.1	1.001	0.976	0.961	0.906	0.906	0.826	0.814	0.786	0.786	0.775	0.761	0.803	0.832	0.832	0.832	0.832	0.832	0.847	0.819	0.819	0.819	0.819	0.819	0.819	0.833	0.819	0.819	0.805	0.816	0.802	0.96	1.003	1.046	1.061	1.061	1.061	1.035	1.035	1.035	1.021	1.021	1.007	0.982	0.982	0.982	0.982	1.037
YDR262W	0.238	0.238	0.238	0.238	0.238	0.253	0.253	0.253	0.253	0.281	0.281	0.281	0.281	0.281	0.336	0.336	0.336	0.336	0.336	0.336	0.336	0.336	0.336	0.336	0.336	0.336	0.336	0.336	0.336	0.336	0.336	0.336	0.336	0.336	0.336	0.336	0.336	0.336	0.336	0.336	0.336	0.336	0.336	0.336	0.336	0.336	0.336	0.336	0.336
YAL051W	0.359	0.385	0.385	0.385	0.385	0.385	0.385	0.385	0.385	0.385	0.385	0.385	0.385	0.385	0.385	0.37	0.37	0.37	0.356	0.356	0.356	0.356	0.356	0.356	0.356	0.356	0.356	0.356	0.356	0.356	0.301	0.286	0.286	0.286	0.286	0.286	0.286	0.286	0.286	0.286	0.286	0.286	0.286	0.286	0.286	0.286	0.286	0.286	0.286
YBL093C	0	0	0	0	0	0	0	0	0	0	0	0	0	0	0	0	0	0	0	0	0	0	0	0.015	0.015	0.015	0.015	0.015	0.015	0.029	0.029	0.029	0.029	0.029	0.029	0.029	0.029	0.029	0.029	0.029	0.029	0.029	0.029	0.029	0.029	0.029	0.029	0.029	0.029
YDR200C	0.707	0.679	0.69	0.719	0.805	0.805	0.817	0.803	0.859	0.989	0.989	0.975	0.975	1.14	1.126	1.126	1.126	1.126	1.126	1.126	1.1	1.114	1.114	1.14	1.152	1.138	1.167	1.167	1.211	1.211	1.24	1.254	1.254	1.268	1.268	1.268	1.213	1.246	1.246	1.246	1.246	1.22	1.22	1.22	1.22	1.261	1.261	1.261	1.261
YOR174W	1.247	1.247	1.247	1.247	1.247	1.247	1.222	1.222	1.192	1.178	1.178	1.152	1.067	0.858	0.806	0.64	0.64	0.64	0.629	0.657	0.657	0.657	0.701	0.701	0.701	0.701	0.701	0.701	0.701	0.604	0.533	0.533	0.533	0.533	0.627	0.714	0.714	0.714	0.714	0.714	0.744	0.953	0.953	0.953	0.953	0.953	0.953	0.953	0.993
YER178W	0.513	0.513	0.513	0.527	0.527	0.527	0.527	0.527	0.527	0.527	0.527	0.527	0.527	0.527	0.527	0.527	0.527	0.527	0.527	0.527	0.527	0.527	0.527	0.527	0.527	0.527	0.527	0.527	0.499	0.499	0.499	0.499	0.499	0.513	0.498	0.498	0.498	0.498	0.498	0.498	0.498	0.498	0.498	0.498	0.484	0.484	0.469	0.469	0.469
YBL060W	2.88	2.937	3.016	3.056	3.082	3.082	3.082	3.082	3.082	3.082	3.082	3.082	3.082	3.082	3.082	3.082	3.082	3.082	3.082	3.082	3.082	3.082	3.082	3.082	3.082	3.082	3.082	3.082	2.99	2.99	2.99	2.99	2.99	2.976	2.976	2.976	2.976	3.002	3.002	3.002	3.002	3.002	3.002	3.002	3.002	3.002	2.903	2.847	2.819
YGR240C	0.734	0.734	0.734	0.734	0.734	0.734	0.734	0.734	0.734	0.734	0.734	0.734	0.776	0.776	0.791	0.791	0.791	0.805	0.805	0.805	0.805	0.805	0.805	0.79	0.79	0.79	0.79	0.79	0.79	0.79	0.79	0.79	0.776	0.776	0.776	0.776	0.776	0.776	0.776	0.776	0.776	0.776	0.776	0.776	0.776	0.776	0.748	0.748	0.719
YIL062C	1.419	1.419	1.31	1.295	1.346	1.346	1.346	1.346	1.36	1.36	1.389	1.359	1.385	1.385	1.385	1.385	1.414	1.414	1.442	1.442	1.442	1.442	1.442	1.442	1.442	1.442	1.442	1.442	1.442	1.442	1.442	1.417	1.417	1.417	1.417	1.417	1.431	1.417	1.417	1.417	1.417	1.417	1.431	1.431	1.431	1.431	1.431	1.431	1.431
YOR271C	0.084	0.084	0.084	0.084	0.084	0.084	0.084	0.084	0.084	0.084	0.084	0.084	0.084	0.084	0.084	0.084	0.084	0.084	0.109	0.109	0.109	0.109	0.109	0.109	0.109	0.124	0.164	0.219	0.219	0.219	0.233	0.261	0.275	0.275	0.29	0.305	0.305	0.345	0.4	0.527	0.541	0.541	0.555	0.555	0.569	0.583	0.583	0.583	0.583
YHR191C	0.801	0.801	0.815	0.8	0.8	0.768	0.768	0.714	0.714	0.702	0.758	0.758	0.758	0.758	0.773	0.773	0.773	0.773	0.787	0.733	0.887	0.887	0.887	0.901	0.871	1.232	1.232	1.247	1.592	1.592	1.606	1.606	1.606	1.686	1.686	1.737	1.751	1.777	1.777	1.777	1.82	1.834	1.863	1.961	1.961	1.961	1.961	2.019	2.091
YBR145W	3.349	3.349	3.349	3.335	3.349	3.349	3.349	3.349	3.349	3.349	3.309	3.309	3.309	3.23	3.23	3.23	3.23	3.23	3.216	3.202	3.188	3.188	3.174	3.174	3.174	3.174	3.174	3.145	3.131	3.131	3.131	3.117	2.664	1.623	1.265	0.855	0.758	0.661	0.661	0.661	0.661	0.647	0.647	0.647	0.661	0.661	0.661	0.661	0.664
YLR043C	0.839	0.839	0.839	0.839	0.865	0.865	0.865	0.865	0.865	0.89	0.89	0.89	0.89	0.89	0.876	0.876	0.89	0.89	0.89	0.86	0.886	0.886	0.886	0.886	0.886	0.886	0.886	0.886	0.886	0.886	0.86	0.86	0.86	0.846	0.832	0.846	0.846	0.832	0.832	0.832	0.832	0.832	0.832	0.818	0.818	0.818	0.818	0.818	0.818
YOR249C	0.767	0.767	0.767	0.767	0.767	0.767	0.767	0.652	0.724	0.796	0.975	0.975	0.975	0.975	0.975	0.989	0.975	0.975	0.989	1.1	1.151	1.179	1.179	1.233	1.233	1.233	1.233	1.233	1.247	1.247	1.247	1.247	1.247	1.247	1.233	1.208	1.233	1.275	1.315	1.416	1.416	1.416	1.416	1.416	1.43	1.513	1.542	1.542	1.542
YLR214W	3.379	3.379	3.379	3.379	3.379	3.394	3.394	3.394	3.394	3.38	3.366	3.366	3.366	3.366	3.366	3.366	3.337	3.268	3.225	3.225	3.185	3.142	3.142	3.05	2.914	2.914	2.914	2.9	2.9	2.697	2.625	2.61	2.61	2.61	2.53	2.519	2.519	2.519	2.519	2.519	2.519	2.519	2.41	2.396	2.302	2.302	2.302	1.791	1.737
YAL024C	0.314	0.328	0.328	0.328	0.328	0.328	0.328	0.328	0.328	0.328	0.328	0.328	0.328	0.328	0.289	0.289	0.343	0.343	0.343	0.343	0.343	0.343	0.317	0.317	0.317	0.317	0.317	0.317	0.317	0.317	0.317	0.317	0.317	0.277	0.277	0.277	0.277	0.277	0.277	0.277	0.277	0.306	0.306	0.306	0.306	0.306	0.306	0.306	0.306
YEL038W	1.64	1.64	1.612	1.623	1.609	1.609	1.609	1.609	1.609	1.595	1.516	1.516	1.382	1.342	1.317	1.317	1.317	1.204	1.175	1.106	1.091	1.091	1.091	1.091	1.077	1.022	0.949	0.945	0.931	0.931	0.931	0.956	0.942	0.942	0.9	0.828	0.8	0.8	0.8	0.786	0.786	0.8	0.8	0.786	0.756	0.676	0.676	0.662	0.662
YBL085W	2.256	2.227	2.227	2.227	2.227	2.226	2.24	2.24	2.24	2.24	2.198	2.198	2.198	2.198	2.198	2.198	2.198	2.198	2.155	2.155	2.155	2.126	2.126	2.126	2.126	2.126	2.126	2.126	2.126	2.126	2.101	2.044	1.949	1.949	1.949	1.949	1.88	1.88	1.807	1.667	1.579	1.55	1.55	1.55	1.55	1.55	1.55	1.55	1.55
YMR148W	1.004	1.004	1.004	1.004	1.004	1.004	1.004	1.004	0.836	0.678	0.743	0.772	0.798	0.812	0.884	1.091	1.174	1.174	1.174	1.174	1.174	1.174	1.174	1.174	1.188	1.188	1.188	1.188	1.188	1.188	1.243	1.355	1.355	1.355	1.355	1.424	1.464	1.464	1.478	1.478	1.478	1.478	1.478	1.492	1.489	1.489	1.518	1.535	1.52
YDR244W	2.749	2.908	2.908	2.973	2.987	2.987	2.987	2.987	2.987	2.987	3.001	3.001	3.001	3.067	3.067	3.067	3.067	3.067	3.067	3.118	3.16	3.16	3.16	3.16	3.145	3.131	3.131	3.145	3.145	3.16	3.16	3.16	3.174	3.174	3.174	3.174	3.159	3.159	3.159	3.159	3.159	3.159	3.159	3.159	3.159	3.159	3.159	3.159	3.159
YLR268W	1.405	1.434	1.434	1.474	1.488	1.488	1.488	1.488	1.488	1.488	1.488	1.603	1.588	1.602	1.602	1.602	1.616	1.644	1.736	1.75	1.83	1.83	1.885	1.962	1.962	1.987	1.987	1.987	1.987	2.013	2.013	2.013	2.027	2.027	2.027	2.027	2.095	2.109	2.095	2.109	2.109	2.109	2.081	2.081	2.096	2.11	2.15	2.274	2.274
YBL063W	0.056	0.056	0.056	0.056	0.056	0.056	0.056	0.056	0.056	0.056	0.056	0.056	0.056	0.056	0.056	0.056	0.056	0.056	0.056	0.07	0.084	0.138	0.138	0.138	0.152	0.152	0.152	0.167	0.244	0.244	0.244	0.244	0.298	0.313	0.339	0.339	0.383	0.411	0.625	0.625	0.625	0.625	0.625	0.625	0.706	0.745	0.745	0.745	0.745
YMR309C	0.909	0.909	0.909	0.909	0.934	0.949	0.949	0.949	0.949	0.949	0.949	0.949	0.949	0.949	0.949	0.949	0.949	0.949	0.949	0.949	0.923	0.923	0.923	0.938	0.938	0.938	0.938	0.938	0.938	0.938	0.938	0.938	0.938	0.938	0.912	0.912	0.912	0.898	0.898	0.898	0.898	0.898	0.898	0.818	0.818	0.804	0.804	0.804	0.789
YCR023C	0.814	0.814	0.842	0.842	0.842	0.842	0.842	0.842	0.842	0.842	0.842	0.842	0.842	0.842	0.856	0.856	0.856	0.898	0.898	0.939	1.004	1.004	1.004	1.004	1.004	1.004	1.03	1.03	1.03	1.03	1.03	1.03	1.03	1.03	1.03	1.016	1.016	1.016	1.016	1.016	1.016	1.016	1.016	1.016	1.016	0.975	0.975	0.961	0.961
YLR363C	1.315	1.301	1.341	1.511	1.469	1.469	1.564	1.564	1.564	1.564	1.564	1.564	1.52	1.534	1.589	1.575	1.575	1.59	1.59	1.604	1.604	1.604	1.604	1.604	1.644	1.658	1.658	1.644	1.644	1.644	1.644	1.644	1.644	1.644	1.658	1.644	1.683	1.683	1.683	1.683	1.683	1.683	1.683	1.683	1.683	1.683	1.683	1.697	1.712
YDL040C	0.211	0.279	0.322	0.391	0.391	0.391	0.391	0.391	0.391	0.391	0.391	0.391	0.464	0.464	0.464	0.464	0.464	0.464	0.464	0.464	0.464	0.464	0.464	0.49	0.49	0.49	0.504	0.504	0.545	0.53	0.544	0.558	0.558	0.558	0.558	0.558	0.558	0.558	0.558	0.558	0.558	0.558	0.558	0.558	0.558	0.543	0.529	0.544	0.544
YGR170W	1.231	1.231	1.217	1.242	1.242	1.242	1.242	1.242	1.257	1.257	1.257	1.228	1.301	1.301	1.301	1.301	1.301	1.301	1.301	1.301	1.275	1.275	1.275	1.275	1.302	1.287	1.313	1.313	1.338	1.364	1.364	1.364	1.364	1.364	1.379	1.433	1.473	1.448	1.448	1.448	1.448	1.448	1.422	1.422	1.422	1.462	1.462	1.462	1.502
YOL101C	1.425	1.479	1.548	1.606	1.918	1.918	1.918	2.001	2.115	2.266	2.266	2.318	2.318	2.318	2.332	2.36	2.497	2.679	3.183	3.183	3.223	3.223	3.289	3.303	3.497	3.523	3.842	3.842	3.856	3.87	3.87	3.884	3.884	3.898	3.979	4.099	4.113	4.113	4.141	4.181	4.181	4.195	4.195	4.195	4.195	4.195	4.195	4.21	4.276
YOR213C	0.377	0.377	0.377	0.377	0.377	0.406	0.436	0.598	0.685	0.685	0.726	0.726	0.769	0.769	0.769	0.769	0.769	0.769	0.769	0.769	0.769	0.769	0.798	0.838	0.837	0.973	0.973	0.988	0.988	0.988	0.988	1.028	1.028	1.028	1.028	1.028	1.028	1.028	1.028	1.028	1.028	1.028	1.028	1.014	1.014	1.014	1.014	1.014	1.014
YNL160W	0.028	0.028	0.028	0.028	0.028	0.028	0.028	0.028	0.028	0.028	0.028	0.028	0.028	0.028	0.028	0.028	0.028	0.028	0.028	0.028	0.028	0.028	0.028	0.028	0.028	0.028	0.028	0.028	0.028	0.028	0.028	0.028	0.028	0.028	0.028	0.028	0.028	0.028	0.014	0.014	0.014	0.014	0.014	0.014	0.014	0.04	0.04	0.04	0.04
YMR152W	1.167	1.167	1.167	1.127	1.127	0.99	1.031	0.92	0.92	0.863	0.878	0.892	0.892	0.92	0.92	0.92	0.92	0.855	0.938	0.938	0.938	0.938	0.909	0.867	0.852	0.852	0.824	0.797	0.836	0.836	0.836	0.865	0.894	0.894	0.934	1.016	1.535	1.608	1.608	1.608	1.659	1.781	1.781	1.781	1.795	1.795	1.795	1.795	1.81
YOR369C	0.217	0.217	0.246	0.246	0.246	0.272	0.272	0.272	0.272	0.272	0.272	0.286	0.328	0.328	0.328	0.328	0.328	0.328	0.328	0.342	0.342	0.342	0.342	0.357	0.357	0.357	0.357	0.357	0.357	0.357	0.357	0.357	0.357	0.372	0.372	0.372	0.372	0.372	0.372	0.372	0.372	0.372	0.372	0.357	0.343	0.343	0.357	0.357	0.357
YKR056W	1.638	1.663	1.721	1.721	1.721	1.75	1.75	1.75	1.75	1.75	1.75	1.75	1.75	1.75	1.75	1.75	1.75	1.764	1.764	1.764	1.764	1.764	1.764	1.764	1.764	1.778	1.778	1.778	1.778	1.778	1.778	1.778	1.778	1.778	1.778	1.778	1.75	1.75	1.75	1.75	1.75	1.75	1.75	1.75	1.75	1.75	1.724	1.724	1.71
YNL288W	0.198	0.212	0.212	0.212	0.24	0.24	0.24	0.24	0.24	0.24	0.24	0.254	0.254	0.254	0.28	0.28	0.28	0.28	0.294	0.294	0.309	0.309	0.309	0.309	0.323	0.363	0.458	0.513	0.513	0.513	0.513	0.541	0.541	0.541	0.555	0.555	0.596	0.596	0.596	0.582	0.596	0.596	0.596	0.596	0.596	0.596	0.749	0.764	0.847
YLL003W	0.253	0.228	0.228	0.228	0.228	0.214	0.225	0.239	0.239	0.279	0.279	0.305	0.276	0.276	0.276	0.276	0.262	0.288	0.316	0.316	0.316	0.316	0.353	0.352	0.46	0.46	0.46	0.46	0.46	0.46	0.46	0.46	0.5	0.514	0.514	0.528	0.543	0.543	0.568	0.583	0.64	0.68	0.68	0.68	0.68	0.839	0.973	0.973	0.973
YNL175C	1.07	1.07	1.07	1.07	1.07	1.07	1.07	1.07	1.07	1.07	1.056	1.056	1.056	1.056	1.042	1.042	1.067	1.067	1.067	1.067	1.067	1.067	1.067	1.067	1.053	0.946	0.866	0.866	0.866	0.837	0.865	0.865	0.865	0.865	0.88	0.88	0.88	0.909	0.909	0.909	0.909	0.909	0.909	0.953	0.925	0.925	0.925	0.925	0.954
YLR386W	2.355	2.355	2.369	2.34	2.229	2.106	1.982	1.982	1.982	1.957	1.913	1.761	1.678	1.678	1.678	1.653	1.639	1.625	1.611	1.553	1.407	1.365	1.393	1.445	1.393	1.451	1.354	1.34	1.34	1.34	1.395	1.304	1.507	1.453	1.427	1.413	1.455	1.571	1.463	1.463	1.463	1.463	1.463	1.463	1.463	1.449	1.463	1.449	1.477
YJL173C	1.295	1.295	1.321	1.252	1.266	1.294	1.365	1.339	1.379	1.434	1.434	1.434	1.462	1.462	1.437	1.437	1.437	1.437	1.437	1.495	1.481	1.481	1.467	1.467	1.467	1.438	1.438	1.522	1.594	1.793	1.793	1.807	1.807	1.807	1.833	1.93	1.916	1.931	1.917	1.917	1.917	1.974	2.178	2.178	2.178	2.178	2.178	2.178	2.178
YDR191W	1.54	1.54	1.54	1.54	1.54	1.54	1.54	1.54	1.54	1.54	1.54	1.54	1.54	1.54	1.54	1.54	1.54	1.54	1.54	1.54	1.54	1.54	1.54	1.54	1.565	1.565	1.565	1.565	1.565	1.565	1.565	1.565	1.551	1.536	1.536	1.521	1.496	1.496	1.51	1.51	1.51	1.51	1.51	1.496	1.496	1.388	1.374	1.374	1.374
YOR171C	1.398	1.398	1.398	1.398	1.413	1.484	1.552	1.552	1.595	1.595	1.595	1.595	1.606	1.621	1.606	1.606	1.581	1.567	1.567	1.567	1.516	1.516	1.516	1.531	1.531	1.531	1.531	1.531	1.531	1.531	1.531	1.531	1.545	1.545	1.545	1.559	1.559	1.559	1.559	1.545	1.545	1.545	1.545	1.519	1.49	1.476	1.476	1.476	1.476
YJR024C	1.229	1.229	1.244	1.241	1.227	1.227	1.158	1.144	1.144	1.086	1.126	1.126	1.126	1.206	1.206	1.206	1.206	1.206	1.206	1.178	1.107	1.036	1.036	0.982	0.928	0.873	0.873	0.873	0.888	0.888	0.947	0.947	0.947	0.947	0.973	0.973	0.987	0.987	0.962	0.99	1.111	1.111	1.125	1.111	1.125	1.111	1.125	1.125	1.14
YKL087C	1.901	1.901	1.901	1.901	1.901	1.901	1.901	1.901	1.901	1.887	1.887	1.887	1.873	1.873	1.873	1.873	1.844	1.83	1.83	1.83	1.786	1.786	1.786	1.786	1.786	1.786	1.786	1.786	1.786	1.786	1.786	1.742	1.728	1.728	1.728	1.728	1.728	1.728	1.728	1.713	1.713	1.713	1.699	1.451	1.393	1.448	1.423	1.474	1.459
YKL092C	0.54	0.54	0.54	0.54	0.54	0.54	0.54	0.54	0.54	0.579	0.579	0.579	0.565	0.579	0.579	0.579	0.551	0.537	0.562	0.606	0.606	0.606	0.606	0.631	0.631	0.617	0.617	0.825	0.853	0.974	0.974	0.974	0.974	0.988	0.974	0.974	0.974	1	1	1	1.015	1.04	1.04	1.04	1.054	1.015	1.015	1.043	1.087
YIL150C	0.539	0.554	0.554	0.568	0.568	0.568	0.583	0.612	0.612	0.612	0.612	0.612	0.612	0.612	0.612	0.627	0.641	0.641	0.641	0.641	0.641	0.641	0.641	0.641	0.627	0.613	0.613	0.613	0.613	0.613	0.613	0.613	0.588	0.588	0.588	0.588	0.588	0.588	0.588	0.588	0.588	0.613	0.613	0.613	0.613	0.613	0.613	0.613	0.613
YOL109W	0.04	0.04	0.04	0.04	0.04	0.04	0.04	0.04	0.04	0.04	0.04	0.04	0.04	0.04	0.04	0.04	0.04	0.04	0.04	0.054	0.054	0.054	0.054	0.054	0.054	0.054	0.054	0.054	0.054	0.054	0.054	0.054	0.054	0.054	0.054	0.054	0.054	0.054	0.054	0.054	0.054	0.054	0.054	0.054	0.054	0.054	0.054	0.054	0.054
YNL074C	0.964	1.006	1.006	1.006	1.006	1.02	1.02	1.02	1.02	1.02	1.061	1.154	1.14	1.166	1.166	1.166	1.166	1.166	1.166	1.166	1.166	1.166	1.195	1.235	1.287	1.411	1.411	1.411	1.411	1.411	1.441	1.441	1.441	1.441	1.441	1.441	1.466	1.466	1.466	1.466	1.466	1.466	1.466	1.466	1.466	1.466	1.466	1.466	1.466
YOR261C	1.249	1.289	1.289	1.304	1.304	1.304	1.304	1.304	1.304	1.304	1.304	1.319	1.348	1.348	1.348	1.348	1.348	1.348	1.374	1.374	1.374	1.374	1.374	1.374	1.374	1.345	1.345	1.331	1.357	1.408	1.408	1.408	1.434	1.434	1.434	1.463	1.463	1.478	1.532	1.547	1.547	1.547	1.561	1.561	1.561	1.561	1.576	1.605	1.62
YNL304W	2.352	2.338	2.338	2.298	2.255	2.255	2.035	2.009	1.951	1.951	1.951	1.925	1.925	1.817	1.766	1.74	1.696	1.696	1.696	1.696	1.67	1.67	1.67	1.558	1.558	1.515	1.515	1.501	1.501	1.501	1.501	1.36	1.332	1.332	1.302	1.246	1.246	1.164	1.15	1.135	1.135	1.135	1.135	1.135	1.121	1.096	1.11	1.11	1.11
YHR143W-A	0.74	0.74	0.74	0.74	0.754	0.754	0.754	0.754	0.754	0.754	0.754	0.754	0.78	0.78	0.765	0.765	0.765	0.765	0.765	0.765	0.765	0.765	0.765	0.765	0.765	0.765	0.765	0.765	0.765	0.765	0.765	0.765	0.765	0.765	0.765	0.765	0.725	0.725	0.711	0.711	0.711	0.694	0.694	0.694	0.68	0.68	0.68	0.68	0.68
YNL059C	1.411	1.426	1.44	1.469	1.551	1.719	1.79	1.79	1.79	1.805	1.914	1.928	1.928	1.928	1.928	1.928	1.928	1.928	1.943	1.969	2.104	2.132	2.132	2.185	2.213	2.271	2.271	2.31	2.31	2.31	2.31	2.31	2.31	2.324	2.324	2.353	2.353	2.353	2.353	2.353	2.353	2.353	2.339	2.339	2.339	2.339	2.339	2.339	2.339
YAR014C	2.572	2.572	2.644	2.644	2.723	2.778	2.792	2.817	2.889	2.889	2.889	2.889	2.919	2.919	2.919	2.933	2.999	2.999	2.999	2.999	2.999	2.999	2.999	2.999	2.999	2.999	2.973	2.973	2.973	2.973	2.973	2.973	2.973	2.973	2.985	2.981	3.021	3.021	3.021	3.021	3.046	3.046	3.046	3.032	3.032	3.032	3.032	2.966	2.966
YDR110W	4.966	4.966	4.966	4.966	4.966	4.966	4.966	4.952	4.952	4.988	4.974	5.06	5.06	5.074	5.074	5.074	5.074	5.074	5.074	5.074	5.074	5.074	5.074	5.074	5.074	5.074	5.031	5.031	4.988	4.974	4.96	4.96	4.835	4.806	4.806	4.805	4.805	4.805	4.805	4.692	4.057	3.974	4.002	3.988	3.988	3.963	3.963	3.946	3.946
YHR056C	1.534	1.534	1.534	1.534	1.563	1.548	1.625	1.6	1.6	1.6	1.614	1.614	1.614	1.614	1.614	1.658	1.658	1.698	1.78	1.78	1.78	1.78	1.78	1.78	1.78	1.78	1.78	1.78	1.766	1.752	1.752	1.766	1.78	1.78	1.78	1.78	1.795	1.795	1.795	1.795	1.795	1.795	1.795	1.821	1.821	1.821	1.821	1.821	1.821
YER157W	1.249	1.392	1.392	1.392	1.374	1.374	1.414	1.537	1.537	1.552	1.552	1.552	1.552	1.605	1.591	1.591	1.631	1.66	1.66	1.66	1.674	1.688	1.688	1.688	1.688	1.688	1.688	1.702	1.731	1.774	1.774	1.774	1.788	1.788	1.788	1.788	1.814	1.814	1.814	1.814	1.814	1.814	1.814	1.814	1.814	1.814	1.814	1.814	1.814
YML007C-A	3.425	3.425	3.425	3.411	3.397	3.397	3.382	3.382	3.382	3.382	3.382	3.296	3.243	3.268	3.268	3.268	3.268	3.268	3.254	3.254	3.254	3.24	3.24	2.136	2.107	2.023	1.941	1.941	1.941	1.941	1.941	1.698	1.601	1.586	1.557	1.571	1.489	1.489	1.474	1.474	1.42	1.42	1.251	1.055	0.972	0.972	0.972	0.972	0.972
YDR252W	1.09	1.09	1.09	1.076	1.102	1.127	1.321	1.379	1.379	1.393	1.393	1.447	1.447	1.447	1.447	1.447	1.432	1.432	1.418	1.443	1.443	1.406	1.406	1.446	1.472	1.472	1.53	1.556	1.598	1.798	1.798	1.798	1.798	1.798	1.798	1.798	1.798	1.798	1.798	1.798	1.784	1.798	1.784	1.799	1.853	1.853	1.853	1.93	1.876
YMR168C	1.7	1.796	1.782	1.796	1.796	1.731	1.731	1.731	1.717	1.702	1.702	1.688	1.688	1.63	1.562	1.562	1.602	1.628	1.722	1.696	1.696	1.723	1.694	1.708	1.708	1.708	1.708	1.708	1.708	1.708	1.654	1.679	1.693	1.693	1.693	1.693	1.693	1.693	1.693	1.693	1.585	1.544	1.558	1.558	1.572	1.586	1.561	1.561	1.561
YJL162C	0.669	0.684	0.684	0.684	0.684	0.658	0.658	0.658	0.658	0.673	0.673	0.673	0.673	0.658	0.658	0.658	0.658	0.658	0.658	0.629	0.629	0.629	0.629	0.629	0.629	0.629	0.629	0.604	0.604	0.604	0.604	0.59	0.575	0.518	0.503	0.503	0.503	0.503	0.503	0.503	0.503	0.503	0.503	0.503	0.503	0.503	0.366	0.312	0.286
YBR278W	1.114	1.114	1.114	1.047	1.061	1.075	1.075	1.075	1.034	1.034	1.034	1.034	1.034	0.991	0.965	0.951	0.823	0.823	0.823	0.768	0.657	0.657	0.657	0.657	0.632	0.715	0.715	0.715	0.686	0.686	0.686	0.686	0.686	0.686	0.686	0.686	0.686	0.686	0.646	0.617	0.704	0.732	0.732	0.732	0.732	0.732	0.681	0.735	0.804
YDL225W	1.458	1.513	1.527	1.527	1.582	1.582	1.582	1.608	1.608	1.608	1.608	1.608	1.608	1.608	1.608	1.608	1.608	1.593	1.637	1.637	1.651	1.676	1.676	1.676	1.676	1.676	1.691	1.691	1.691	1.691	1.731	1.731	1.731	1.705	1.705	1.72	1.745	1.745	1.745	1.745	1.745	1.745	1.745	1.745	1.745	1.745	1.745	1.734	1.734
YDL082W	0.026	0.026	0.026	0.026	0.026	0.026	0.026	0.026	0.026	0.026	0.026	0.026	0.026	0.026	0.026	0.026	0.026	0.026	0.026	0.051	0.051	0.051	0.051	0.051	0.051	0.051	0.051	0.051	0.051	0.051	0.051	0.051	0.051	0.051	0.051	0.051	0.051	0.051	0.051	0.051	0.051	0.051	0.051	0.051	0.051	0.065	0.065	0.065	0.065
YLR451W	1.299	1.299	1.299	1.299	1.299	1.313	1.313	1.313	1.284	1.298	1.298	1.298	1.298	1.298	1.298	1.312	1.312	1.298	1.298	1.298	1.284	1.298	1.312	1.312	1.312	1.312	1.312	1.312	1.312	1.298	1.298	1.27	1.27	1.296	1.324	1.324	1.324	1.324	1.35	1.35	1.35	1.35	1.35	1.39	1.39	1.405	1.405	1.405	1.405
YKL117W	0.288	0.288	0.274	0.179	0.153	0.153	0.153	0.153	0.153	0.153	0.153	0.139	0.139	0.124	0.11	0.11	0.099	0.073	0.088	0.088	0.088	0.088	0.088	0.088	0.088	0.088	0.088	0.088	0.088	0.088	0.088	0.088	0.073	0.073	0.073	0.073	0.073	0.073	0.073	0.073	0.073	0.073	0.073	0.073	0.073	0.073	0.073	0.099	0.099
YGR055W	0.029	0.029	0.029	0.029	0.029	0.014	0.014	0.014	0.014	0.014	0.014	0.014	0.014	0	0	0	0	0	0	0	0	0	0	0	0	0	0	0.026	0.026	0.026	0.026	0.026	0.026	0.026	0.026	0.026	0.026	0.026	0.026	0.026	0.026	0.026	0.026	0.026	0.026	0.026	0.026	0.026	0.026
YHR190W	1.528	1.542	1.542	1.542	1.665	1.665	1.679	1.679	1.679	1.679	1.679	1.679	1.679	1.679	1.817	1.817	1.831	1.831	1.831	1.831	1.831	1.831	1.831	1.831	1.831	1.831	1.831	1.857	1.857	1.857	1.857	1.857	1.816	1.816	1.816	1.858	1.858	1.899	1.899	1.899	1.899	1.899	1.913	1.927	1.941	2.021	2.086	2.086	2.086
YDL147W	2.107	2.107	2.107	2.107	2.107	2.053	2.039	2.025	2.01	2.01	1.982	1.982	1.982	1.982	1.982	1.913	1.899	1.899	1.899	1.899	1.899	1.899	1.619	1.502	1.433	1.375	1.375	1.361	1.361	1.361	1.361	1.361	1.361	1.266	1.237	1.237	1.195	1.195	1.195	1.181	1.166	1.166	1.017	0.877	0.877	0.877	0.877	0.877	0.852
YPR097W	0.429	0.429	0.413	0.442	0.456	0.456	0.47	0.554	0.635	0.664	0.664	0.664	0.693	0.693	0.693	0.693	0.693	0.737	0.974	0.974	1.002	1.002	1.002	0.988	1.002	1.002	1.017	1.017	1.032	1.032	1.256	1.328	1.367	1.421	1.572	1.572	1.572	1.572	1.598	1.707	1.707	1.707	1.707	1.707	1.707	1.721	1.721	1.721	1.764
YML036W	0.798	0.773	0.773	0.743	0.743	0.743	0.715	0.643	0.557	0.532	0.56	0.666	0.666	0.651	0.651	0.651	0.637	0.637	0.596	0.611	0.668	0.693	0.693	0.693	0.693	0.693	0.668	0.616	0.671	0.682	0.74	0.74	0.74	0.768	0.727	0.741	0.741	0.767	0.767	0.767	0.727	0.754	0.728	0.728	0.742	0.742	0.811	0.911	0.911
YNL039W	1.265	1.265	1.308	1.308	1.308	1.308	1.322	1.322	1.322	1.322	1.322	1.322	1.336	1.336	1.336	1.336	1.336	1.35	1.336	1.336	1.336	1.336	1.336	1.336	1.35	1.364	1.447	1.447	1.447	1.447	1.447	1.447	1.447	1.447	1.461	1.461	1.461	1.461	1.461	1.461	1.446	1.446	1.417	1.417	1.417	1.391	1.365	1.365	1.365
YNL247W	0.927	0.927	0.927	0.927	0.927	0.927	0.956	0.967	1.035	1.049	1.049	1.049	1.049	1.049	1.049	1.049	1.049	1.049	1.049	1.089	1.115	1.129	1.143	1.143	1.143	1.143	1.143	1.143	1.143	1.143	1.143	1.143	1.143	1.143	1.143	1.143	1.143	1.143	1.143	1.143	1.143	1.143	1.143	1.129	1.085	1.06	1.074	1.074	1.074
YDR224C	0.208	0.276	0.346	0.346	0.346	0.346	0.346	0.346	0.375	0.375	0.375	0.375	0.375	0.349	0.363	0.363	0.363	0.363	0.363	0.363	0.363	0.363	0.363	0.363	0.363	0.364	0.379	0.393	0.393	0.393	0.393	0.393	0.393	0.407	0.407	0.407	0.407	0.393	0.393	0.393	0.393	0.393	0.393	0.393	0.393	0.393	0.393	0.393	0.408
YDR169C	1.184	1.198	1.198	1.242	1.216	1.242	1.242	1.242	1.242	1.242	1.244	1.259	1.288	1.314	1.314	1.314	1.288	1.359	1.387	1.387	1.387	1.387	1.387	1.387	1.387	1.416	1.416	1.416	1.416	1.445	1.445	1.445	1.445	1.445	1.445	1.445	1.471	1.471	1.471	1.471	1.471	1.471	1.471	1.471	1.472	1.472	1.472	1.472	1.472
YNL119W	6.302	6.302	6.302	6.287	6.287	6.273	6.273	6.258	6.244	6.244	6.244	6.244	6.229	6.229	6.229	6.229	6.229	6.214	6.145	6.145	6.073	5.746	5.731	5.663	5.663	5.663	5.663	5.663	5.663	5.571	5.546	5.546	5.546	5.531	5.38	5.38	5.38	5.366	5.236	5.181	5.181	5.181	4.601	4.465	4.465	4.243	4.217	2.71	2.297
YPL194W	0.355	0.355	0.355	0.355	0.365	0.365	0.38	0.38	0.369	0.369	0.369	0.368	0.474	0.474	0.474	0.474	0.474	0.46	0.46	0.485	0.571	0.571	0.611	0.611	0.611	0.611	0.611	0.611	0.611	0.611	0.64	0.64	0.64	0.64	0.64	0.64	0.668	0.668	0.668	0.668	0.668	0.668	0.654	0.654	0.654	0.654	0.709	0.723	0.723
YKR082W	1.883	1.883	1.883	1.883	1.883	1.883	1.883	1.883	1.883	1.883	1.883	1.883	1.883	1.883	1.897	1.923	1.923	1.923	1.923	1.923	1.923	1.923	1.923	1.923	1.963	1.963	1.963	1.963	1.963	1.963	1.963	1.963	1.963	1.963	1.963	1.963	1.963	1.963	1.949	1.934	1.934	1.935	1.924	1.924	1.924	1.924	1.924	1.924	1.909
YPR073C	0.392	0.363	0.363	0.363	0.377	0.377	0.377	0.377	0.377	0.417	0.363	0.363	0.392	0.392	0.392	0.392	0.392	0.392	0.392	0.392	0.392	0.392	0.392	0.392	0.392	0.406	0.406	0.406	0.406	0.38	0.38	0.395	0.395	0.395	0.395	0.395	0.395	0.395	0.395	0.395	0.395	0.395	0.42	0.42	0.434	0.434	0.434	0.434	0.434
YNL215W	0.555	0.581	0.581	0.581	0.581	0.581	0.581	0.596	0.65	0.747	0.773	0.773	0.773	0.773	0.773	0.787	0.787	0.787	0.787	0.787	0.787	0.787	0.787	0.787	0.787	0.787	0.787	0.787	0.787	0.787	0.817	0.817	0.817	0.817	0.817	0.817	0.817	0.817	0.802	0.802	0.83	0.844	0.844	0.844	0.844	0.844	0.844	0.844	0.844
YPL076W	0.568	0.717	0.717	0.717	0.717	0.692	0.72	0.706	0.706	0.706	0.706	0.694	0.694	0.679	0.679	0.679	0.679	0.705	0.679	0.665	0.679	0.624	0.61	0.693	0.693	0.707	0.707	0.707	0.707	0.707	0.663	0.735	0.777	0.803	0.803	0.832	0.846	0.846	0.889	0.875	0.875	0.875	0.86	0.886	0.987	0.987	0.987	0.987	0.987
YMR165C	1.264	1.25	1.249	1.249	1.359	1.359	1.359	1.359	1.388	1.388	1.388	1.388	1.388	1.388	1.388	1.388	1.388	1.402	1.402	1.376	1.376	1.376	1.35	1.35	1.325	1.31	1.31	1.296	1.282	1.228	1.228	1.283	1.283	1.283	1.283	1.283	1.283	1.283	1.268	1.268	1.268	1.268	1.268	1.268	1.268	1.268	1.268	1.268	1.28
YDR264C	3.852	3.852	3.852	3.852	3.852	3.852	3.852	3.852	3.838	3.838	3.838	3.838	3.838	3.838	3.838	3.706	3.676	3.676	3.594	3.565	3.565	3.565	3.54	3.54	3.54	3.279	3.279	3.094	3.066	3.04	3.04	2.869	2.843	2.814	2.799	2.636	2.57	2.57	2.504	2.462	2.436	2.436	2.269	2.216	2.066	1.954	1.954	1.882	1.882
YPL026C	0.055	0.055	0.055	0.055	0.055	0.055	0.055	0.055	0.055	0.055	0.055	0.055	0.055	0.055	0.055	0.055	0.055	0.055	0.055	0.055	0.055	0.055	0.055	0.055	0.055	0.055	0.055	0.055	0.055	0.055	0.055	0.055	0.055	0.055	0.055	0.055	0.055	0.055	0.055	0.055	0.055	0.055	0.055	0.055	0.055	0.055	0.055	0.055	0.055
YPL269W	0.465	0.425	0.465	0.508	0.635	0.635	0.732	0.732	0.827	0.855	1.004	1.004	1.004	1.004	1.004	1.004	1.004	1.018	1.018	1.032	1.032	1.032	1.032	1.032	1.032	1.032	1.083	1.083	1.083	1.058	1.058	1.058	1.058	1.058	1.043	1.043	1.043	1.043	1.043	1.043	1.043	1.043	1.043	1.043	1.043	1.043	1.083	1.083	1.083
YGR136W	1.297	1.297	1.297	1.297	1.283	1.283	1.297	1.297	1.297	1.297	1.297	1.297	1.312	1.312	1.327	1.327	1.327	1.327	1.312	1.312	1.312	1.312	1.298	1.298	1.312	1.312	1.312	1.352	1.352	1.352	1.352	1.352	1.352	1.338	1.338	1.338	1.338	1.338	1.338	1.338	1.338	1.338	1.338	1.338	1.338	1.338	1.338	1.338	1.338
YNL072W	0.406	0.406	0.38	0.408	0.419	0.419	0.419	0.419	0.471	0.445	0.528	0.542	0.568	0.554	0.579	0.609	0.706	0.778	0.778	0.778	0.778	0.818	0.914	0.928	0.928	0.943	1.096	1.096	1.139	1.139	1.139	1.139	1.139	1.139	1.139	1.139	1.167	1.167	1.167	1.167	1.167	1.167	1.167	1.167	1.153	1.178	1.264	1.292	1.292
YJL048C	0.043	0.043	0.043	0.043	0.043	0.043	0.043	0.043	0.043	0.043	0.043	0.043	0.043	0.043	0.095	0.095	0.123	0.123	0.123	0.123	0.123	0.123	0.153	0.153	0.153	0.153	0.153	0.153	0.153	0.153	0.153	0.178	0.178	0.178	0.192	0.192	0.192	0.192	0.192	0.192	0.192	0.192	0.192	0.247	0.317	0.331	0.331	0.36	0.386
YLR239C	0.525	0.608	0.662	0.796	0.811	0.796	0.796	0.796	0.796	0.796	0.796	0.797	0.771	0.813	0.824	0.81	0.825	0.825	0.825	0.784	0.77	0.77	0.77	0.719	0.719	0.69	0.756	0.756	0.756	0.756	0.714	0.684	0.763	0.767	0.837	0.866	0.866	0.866	0.866	0.866	0.866	0.866	0.866	0.866	0.932	1.017	1.059	1.098	1.098
YGR180C	0.658	0.592	0.564	0.564	0.564	0.564	0.564	0.549	0.534	0.534	0.563	0.548	0.548	0.534	0.534	0.504	0.504	0.504	0.504	0.504	0.53	0.53	0.53	0.519	0.519	0.519	0.519	0.519	0.504	0.479	0.479	0.479	0.41	0.424	0.424	0.424	0.424	0.449	0.449	0.449	0.449	0.449	0.449	0.449	0.449	0.449	0.314	0.314	0.314
YDR226W	0.478	0.478	0.478	0.438	0.438	0.438	0.424	0.384	0.384	0.384	0.316	0.316	0.302	0.302	0.302	0.302	0.302	0.302	0.302	0.302	0.302	0.302	0.328	0.328	0.328	0.356	0.37	0.37	0.37	0.37	0.37	0.37	0.37	0.37	0.37	0.37	0.37	0.37	0.356	0.356	0.356	0.367	0.367	0.367	0.367	0.338	0.191	0.177	0.177
YDR235W	0.557	0.557	0.557	0.582	0.597	0.651	0.738	0.738	0.738	0.738	0.764	0.789	0.789	0.866	0.881	0.907	1.004	1.029	1.029	1.128	1.128	1.128	1.168	1.168	1.168	1.154	1.154	1.154	1.154	1.154	1.154	1.139	1.139	1.139	1.111	1.125	1.125	1.139	1.139	1.168	1.197	1.197	1.197	1.197	1.197	1.197	1.197	1.197	1.197
YDL120W	2.081	2.081	2.081	2.067	2.041	2.041	2.041	2.041	2.041	2.041	2.041	2.041	2.041	2.041	2.041	2.016	2.016	1.95	1.936	1.936	1.936	1.91	1.884	1.858	1.844	1.844	1.86	1.846	1.846	1.846	1.832	1.818	1.818	1.832	1.763	1.778	1.778	1.778	1.778	1.778	1.778	1.738	1.738	1.738	1.724	1.655	1.655	1.655	1.655
YDR466W	5.316	5.316	5.316	5.291	5.32	5.32	5.32	5.32	5.32	5.32	5.32	5.32	5.32	5.277	5.249	5.249	5.249	5.235	5.235	5.235	5.111	5.097	5.018	4.989	4.946	4.931	4.945	4.959	4.973	4.973	5.014	5.014	5.014	5.014	5.014	5.014	4.959	4.929	4.929	4.929	4.901	4.901	4.821	4.792	4.792	4.792	4.792	4.778	4.778
YHR003C	1.832	1.861	1.861	1.861	1.835	1.903	1.863	1.863	1.863	1.863	1.863	1.863	1.905	1.905	1.919	1.894	1.88	1.88	1.866	1.977	1.973	2.046	2.046	2.114	2.099	2.099	2.099	2.099	2.085	2.085	2.048	2.048	2.048	2.022	1.939	1.951	2.049	2.049	2.078	2.078	2.078	2.078	2.078	2.078	2.035	2.035	2.021	2.021	1.996
YGR230W	0.495	0.495	0.495	0.495	0.495	0.495	0.495	0.495	0.51	0.51	0.51	0.51	0.51	0.51	0.51	0.513	0.513	0.541	0.541	0.65	0.65	0.65	0.65	0.65	0.65	0.65	0.679	0.679	0.679	0.679	0.718	0.693	0.693	0.707	0.707	0.749	0.749	0.749	0.749	0.763	0.777	0.777	0.777	0.791	0.871	0.871	0.871	0.871	0.871
YKL101W	0.475	0.475	0.434	0.463	0.586	0.6	0.6	0.6	0.6	0.614	0.614	0.614	0.614	0.614	0.629	0.629	0.655	0.655	0.655	0.655	0.709	0.709	0.709	0.709	0.709	0.724	0.724	0.724	0.724	0.724	0.724	0.724	0.724	0.712	0.712	0.712	0.738	0.795	0.795	0.824	0.835	0.835	0.835	0.835	0.834	0.834	0.834	0.794	0.823
YHR100C	1.881	1.896	1.991	1.991	2.047	2.047	2.047	2.047	2.047	2.047	2.047	2.047	2.047	2.047	2.033	2.033	2.033	2.048	2.048	2.048	2.048	2.062	2.117	2.145	2.145	2.145	2.145	2.175	2.186	2.214	2.316	2.302	2.316	2.316	2.316	2.316	2.316	2.316	2.316	2.316	2.316	2.316	2.33	2.33	2.345	2.345	2.36	2.36	2.36
YDR046C	0	0	0	0	0	0	0	0	0	0	0	0	0	0	0	0	0	0	0	0	0	0	0	0	0	0	0	0	0	0	0	0	0	0	0	0	0	0	0	0	0	0	0	0	0	0	0	0	0
YLR144C	0.513	0.538	0.523	0.523	0.523	0.594	0.609	0.801	0.801	0.801	0.815	0.815	0.815	0.87	0.87	0.87	0.87	0.87	0.87	0.855	0.855	1.081	1.167	1.182	1.182	1.182	1.182	1.182	1.208	1.236	1.236	1.262	1.332	1.332	1.346	1.346	1.346	1.346	1.36	1.346	1.36	1.36	1.374	1.374	1.374	1.431	1.431	1.431	1.431
YPL001W	0.725	0.955	0.955	1.009	1.131	1.958	1.958	1.958	1.958	1.958	1.958	1.973	1.987	2.084	2.261	2.316	2.316	2.316	2.316	2.316	2.344	2.358	2.549	2.549	2.575	2.59	2.59	2.633	2.633	2.633	2.647	2.621	2.649	2.678	2.952	3.036	3.036	3.036	3.087	3.101	3.101	3.101	3.127	3.127	3.127	3.127	3.141	3.141	3.141
YDR156W	0.375	0.361	0.347	0.333	0.358	0.358	0.384	0.398	0.398	0.438	0.438	0.438	0.438	0.438	0.424	0.424	0.424	0.424	0.424	0.424	0.409	0.409	0.394	0.409	0.41	0.461	0.461	0.461	0.461	0.461	0.461	0.461	0.461	0.461	0.489	0.489	0.489	0.489	0.489	0.489	0.489	0.489	0.489	0.489	0.489	0.489	0.474	0.474	0.474
YIL129C	6.746	6.721	6.735	6.735	6.735	6.735	6.735	6.735	6.72	6.72	6.691	6.677	6.677	6.677	6.677	6.677	6.677	6.677	6.677	6.677	6.677	6.677	6.677	6.593	6.593	6.593	6.593	6.579	6.579	6.579	6.579	6.579	6.511	6.511	6.511	6.511	6.496	6.467	6.467	6.312	6.149	6.121	5.985	5.957	5.957	5.957	5.832	5.832	5.818
YDL175C	1.551	1.551	1.551	1.551	1.551	1.565	1.593	1.593	1.593	1.593	1.593	1.593	1.593	1.593	1.607	1.607	1.607	1.622	1.622	1.622	1.622	1.622	1.622	1.622	1.622	1.622	1.607	1.607	1.607	1.607	1.607	1.593	1.579	1.579	1.579	1.579	1.579	1.579	1.579	1.63	1.63	1.63	1.63	1.63	1.63	1.63	1.616	1.588	1.574
YDR525W-A	0.015	0.015	0.015	0.015	0.015	0.015	0.015	0.015	0.015	0.015	0.015	0.015	0.015	0.015	0.015	0	0	0	0	0	0	0	0	0	0	0	0.014	0.014	0.014	0.014	0.014	0.014	0.014	0.014	0.014	0.014	0.014	0.014	0.014	0.014	0.014	0.014	0.014	0.014	0.014	0.014	0.014	0.014	0.014
YKL211C	1.611	1.611	1.611	1.611	1.557	1.557	1.542	1.542	1.517	1.528	1.528	1.528	1.528	1.503	1.503	1.503	1.503	1.503	1.503	1.503	1.503	1.503	1.503	1.503	1.503	1.503	1.503	1.503	1.503	1.503	1.42	1.42	1.311	1.311	1.311	1.227	1.227	1.213	1.106	1.092	1.092	1.02	1.02	1.02	0.936	0.936	0.936	0.81	0.781
YFR024C-A	1.284	1.284	1.284	1.284	1.284	1.284	1.284	1.284	1.284	1.272	1.272	1.313	1.313	1.313	1.313	1.313	1.245	1.245	1.191	1.205	1.205	1.205	1.205	1.12	1.149	1.135	1.135	1.135	1.216	1.307	1.281	1.281	1.281	1.311	1.297	1.405	1.405	1.405	1.445	1.472	1.513	1.57	1.544	1.574	1.588	1.78	1.78	1.78	2.1
YJR098C	1.195	1.085	1.085	1.085	1.041	1.027	1.027	1.027	1.055	1.011	0.983	1.079	1.079	1.105	1.188	1.415	1.481	1.495	1.495	1.495	1.509	1.595	1.648	1.775	1.775	1.775	1.775	1.775	1.775	1.789	1.778	1.781	1.781	1.781	1.767	1.767	1.767	1.767	1.781	1.795	1.907	1.936	1.976	2.002	2.002	2.002	2.016	2.016	2.03
YHR186C	1.783	1.783	1.768	1.768	1.768	1.768	1.794	1.794	1.794	1.794	1.819	1.833	1.848	1.848	1.848	1.862	1.862	1.862	1.862	1.862	1.862	1.862	1.862	1.862	1.862	1.862	1.862	1.862	1.862	1.862	1.862	1.862	1.862	1.847	1.847	1.847	1.847	1.873	1.873	1.873	1.873	1.873	1.873	1.873	1.873	1.873	1.873	1.873	1.873
YDR179W-A	0.927	0.941	0.941	0.956	0.9	0.9	0.9	0.9	0.914	0.914	0.914	0.914	0.535	0.468	0.453	0.453	0.453	0.453	0.453	0.453	0.536	0.565	0.692	0.692	0.717	0.703	0.703	0.688	0.688	0.688	0.714	0.714	0.714	0.7	0.7	0.671	0.725	0.739	0.863	0.975	0.975	0.975	0.975	0.975	0.946	0.918	0.932	0.932	0.944
YBR056W	0.473	0.473	0.473	0.498	0.498	0.498	0.473	0.473	0.473	0.473	0.458	0.458	0.432	0.432	0.432	0.432	0.432	0.418	0.363	0.297	0.297	0.283	0.268	0.268	0.268	0.268	0.268	0.268	0.268	0.21	0.123	0.109	0.109	0.139	0.139	0.139	0.153	0.153	0.153	0.139	0.139	0.139	0.139	0.139	0.154	0.154	0.154	0.154	0.154
YDR353W	0.854	0.854	0.854	0.854	0.854	0.854	0.854	0.84	0.854	0.854	0.854	0.854	0.854	0.854	0.825	0.825	0.811	0.811	0.811	0.811	0.811	0.811	0.811	0.811	0.811	0.771	0.771	0.757	0.757	0.757	0.757	0.757	0.757	0.757	0.631	0.631	0.63	0.63	0.63	0.63	0.63	0.63	0.605	0.605	0.605	0.589	0.589	0.589	0.589
YOL130W	1.136	1.136	1.178	1.178	1.178	1.178	1.178	1.178	1.204	1.204	1.204	1.298	1.504	1.504	1.504	1.504	1.504	1.504	1.518	1.532	1.547	1.547	1.547	1.573	1.573	1.548	1.533	1.533	1.533	1.547	1.675	1.73	1.938	1.938	1.952	1.952	1.952	1.952	1.952	1.952	1.992	1.977	1.977	1.977	1.977	1.977	1.977	1.952	1.966
YOR239W	1.237	1.237	1.237	1.186	1.2	1.2	1.2	1.286	1.424	1.424	1.424	1.424	1.399	1.413	1.385	1.451	1.451	1.436	1.436	1.396	1.342	1.368	1.382	1.396	1.425	1.425	1.451	1.465	1.465	1.465	1.451	1.451	1.437	1.396	1.396	1.396	1.396	1.396	1.396	1.396	1.396	1.396	1.34	1.34	1.34	1.3	1.315	1.315	1.315
YNL321W	4.464	4.464	4.464	4.464	4.464	4.464	4.464	4.478	4.478	4.478	4.478	4.478	4.369	4.354	4.34	3.978	3.855	3.76	3.673	3.604	3.478	3.464	3.421	3.352	3.352	3.352	3.352	3.352	3.172	3.088	3.073	3.018	3.018	2.881	2.867	2.867	2.867	2.627	2.627	2.612	2.612	2.587	2.501	2.374	2.374	2.36	2.345	2.345	2.316
YOR297C	0.416	0.388	0.402	0.402	0.661	0.661	0.661	0.738	0.767	0.926	1.091	1.091	1.091	1.106	1.106	1.106	1.106	1.134	1.108	1.123	1.123	1.123	1.123	1.195	1.195	1.195	1.249	1.249	1.263	1.263	1.263	1.263	1.292	1.292	1.292	1.292	1.292	1.292	1.292	1.266	1.292	1.32	1.32	1.32	1.363	1.363	1.363	1.363	1.363
YBL033C	3.948	3.948	3.948	3.948	3.948	3.948	3.948	3.948	3.948	3.948	3.974	4.002	4.002	4.002	4.042	4.042	4.042	4.057	4.057	4.057	4.071	4.071	4.071	4.071	4.071	4.071	4.071	4.071	4.057	4.057	4.057	4.057	4.057	4.043	4.003	3.988	3.988	3.988	3.988	4.003	3.963	3.934	3.934	3.934	3.934	3.934	3.934	3.934	3.934
YGR007W	2.031	2.031	2.031	2.031	2.031	2.031	1.983	2.066	2.08	2.08	2.135	2.106	2.106	2.106	2.106	2.135	2.163	2.163	2.163	2.163	2.163	2.149	2.119	2.119	2.189	2.19	2.205	2.205	2.303	2.502	2.502	2.502	2.502	2.502	2.502	2.502	2.516	2.516	2.516	2.516	2.516	2.516	2.516	2.516	2.516	2.516	2.516	2.516	2.502
YJL013C	0.516	0.501	0.501	0.501	0.501	0.501	0.501	0.501	0.487	0.487	0.487	0.422	0.436	0.41	0.41	0.476	0.505	0.519	0.519	0.545	0.56	0.604	0.685	0.685	0.685	0.685	0.685	0.685	0.685	0.685	0.685	0.685	0.685	0.685	0.699	0.699	0.699	0.699	0.699	0.699	0.699	0.699	0.699	0.699	0.699	0.699	0.699	0.699	0.699
YBR060C	1.324	1.324	1.324	1.352	1.421	1.421	1.421	1.421	1.421	1.407	1.407	1.407	1.421	1.421	1.421	1.421	1.421	1.421	1.421	1.421	1.421	1.421	1.421	1.421	1.406	1.406	1.406	1.406	1.406	1.406	1.406	1.406	1.406	1.432	1.432	1.432	1.432	1.432	1.432	1.417	1.417	1.363	1.349	1.335	1.32	1.32	1.32	1.32	1.32
YLR176C	6.909	6.909	6.909	6.909	6.909	6.909	6.909	6.935	6.935	6.935	6.935	6.909	6.923	6.843	6.843	6.869	6.898	6.898	6.913	6.913	6.913	6.913	6.913	6.913	6.898	6.913	6.913	6.913	6.913	6.913	6.913	6.913	6.913	6.913	6.913	6.871	6.871	6.805	6.805	6.79	6.79	6.79	6.79	6.79	6.22	5.801	5.72	5.72	5.597
YBR126C	1.838	1.838	1.838	1.838	1.838	1.838	1.798	1.798	1.854	1.868	1.868	1.909	2.018	2.032	2.116	2.144	2.144	2.201	2.201	2.201	2.201	2.187	2.187	2.227	2.227	2.227	2.227	2.227	2.227	2.227	2.227	2.266	2.255	2.269	2.269	2.283	2.283	2.311	2.066	2.054	2.054	2.083	2.054	2.014	2.014	1.705	1.842	1.816	1.816
YDR083W	2.628	2.643	2.643	2.643	2.643	2.77	2.77	2.824	2.849	2.849	2.849	2.89	2.918	2.932	2.932	2.974	3.026	3.069	3.069	3.095	3.123	3.219	3.219	3.234	3.234	3.234	3.259	3.273	3.299	3.41	3.492	3.492	3.492	3.506	3.506	3.52	3.52	3.52	3.52	3.52	3.52	3.534	3.534	3.534	3.534	3.534	3.534	3.548	3.563
YHR039C-A	1.783	1.783	1.783	1.783	1.783	1.783	1.783	1.783	1.769	1.769	1.769	1.769	1.769	1.786	1.852	1.878	1.878	1.892	1.892	1.892	1.892	1.892	1.892	1.892	1.892	1.892	1.892	1.892	1.892	1.892	1.892	1.892	1.892	1.878	1.878	1.878	1.878	1.878	1.878	1.878	1.863	1.863	1.863	1.848	1.848	1.848	1.848	1.848	1.834
YNR032W	1.09	1.09	1.104	1.104	1.104	1.104	1.104	1.169	1.212	1.212	1.466	1.466	1.466	1.466	1.593	1.658	1.672	1.672	1.672	1.712	1.712	1.784	1.784	1.799	1.799	1.799	1.814	1.814	1.869	1.869	1.869	1.869	1.869	1.869	1.883	1.883	1.857	1.857	1.857	1.857	1.857	1.886	1.886	1.886	1.886	1.886	1.886	1.886	1.886
YHR011W	0.5	0.5	0.5	0.485	0.485	0.485	0.499	0.499	0.513	0.513	0.513	0.513	0.513	0.513	0.485	0.459	0.459	0.459	0.459	0.459	0.459	0.459	0.459	0.459	0.459	0.459	0.459	0.459	0.459	0.459	0.419	0.419	0.419	0.433	0.433	0.433	0.418	0.418	0.418	0.418	0.433	0.447	0.447	0.461	0.475	0.475	0.475	0.475	0.475
YJL073W	0.865	0.934	0.962	1.018	1.062	1.32	1.334	1.334	1.334	1.374	1.374	1.374	1.388	1.388	1.388	1.432	1.447	1.475	1.543	1.529	1.558	1.558	1.601	1.561	1.589	1.603	1.603	1.603	1.617	1.617	1.617	1.631	1.631	1.631	1.631	1.631	1.631	1.631	1.631	1.631	1.631	1.631	1.631	1.631	1.631	1.617	1.657	1.657	1.657
YKL002W	0.727	0.836	0.836	0.836	0.851	0.89	0.963	1.049	1.049	1.092	1.092	1.092	1.092	1.092	1.092	1.092	1.121	1.136	1.136	1.136	1.136	1.136	1.136	1.136	1.136	1.136	1.136	1.136	1.136	1.15	1.15	1.15	1.15	1.15	1.165	1.179	1.179	1.179	1.179	1.179	1.179	1.179	1.153	1.156	1.182	1.182	1.211	1.24	1.24
YJR134C	1.198	1.198	1.198	1.198	1.184	1.184	1.17	1.17	1.17	1.144	1.144	1.144	1.144	1.144	1.144	0.899	0.678	0.663	0.692	0.857	0.857	0.885	1.078	1.078	1.078	1.144	1.144	1.159	1.159	1.202	1.285	1.285	1.271	1.271	1.271	1.271	1.296	1.268	1.268	1.268	1.351	1.366	1.496	1.481	1.51	1.51	1.536	1.536	1.525
YJL042W	1.147	1.147	1.147	1.133	1.133	1.118	1.118	1.093	1.093	1.107	0.854	0.811	0.811	0.811	0.811	0.811	0.811	0.785	0.785	0.785	0.785	0.785	0.785	0.785	0.785	0.701	0.615	0.615	0.576	0.583	0.554	0.554	0.526	0.554	0.554	0.554	0.54	0.54	0.653	0.653	0.653	0.653	0.653	0.627	0.627	0.627	0.627	0.627	0.627
YDR181C	0.849	0.849	0.849	0.941	1.089	1.155	1.213	1.213	1.227	1.255	1.255	1.255	1.255	1.366	1.366	1.366	1.392	1.392	1.392	1.392	1.392	1.392	1.392	1.46	1.474	1.474	1.474	1.474	1.503	1.503	1.489	1.489	1.515	1.515	1.54	1.54	1.54	1.568	1.568	1.568	1.568	1.568	1.568	1.568	1.568	1.568	1.568	1.568	1.568
YGR158C	0.704	0.69	0.676	0.651	0.651	0.651	0.651	0.651	0.651	0.651	0.651	0.651	0.651	0.651	0.651	0.651	0.651	0.651	0.651	0.651	0.651	0.651	0.651	0.651	0.651	0.651	0.651	0.651	0.651	0.651	0.651	0.651	0.651	0.651	0.651	0.651	0.651	0.651	0.651	0.651	0.651	0.636	0.636	0.636	0.636	0.636	0.636	0.636	0.636
YJL137C	0.652	0.652	0.695	0.695	0.695	0.709	0.709	0.709	0.709	0.709	0.709	0.709	0.709	0.68	0.68	0.68	0.68	0.68	0.68	0.68	0.68	0.692	0.692	0.692	0.692	0.692	0.717	0.703	0.703	0.703	0.703	0.703	0.703	0.703	0.703	0.703	0.703	0.703	0.689	0.689	0.689	0.689	0.689	0.689	0.689	0.689	0.689	0.664	0.664
YDR279W	0.991	0.991	1.005	1.034	1.034	1.034	1.034	1.034	1.034	1.034	1.034	1.048	1.02	1.035	0.992	1.022	0.94	0.94	0.954	0.954	0.968	0.968	0.968	0.968	0.968	1.077	1.131	1.174	1.174	1.215	1.215	1.215	1.215	1.285	1.3	1.3	1.3	1.3	1.3	1.3	1.3	1.3	1.329	1.332	1.358	1.358	1.372	1.412	1.412
YGL176C	0.731	0.745	0.759	0.759	0.759	0.759	0.745	0.745	0.691	0.665	0.665	0.639	0.639	0.639	0.708	0.708	0.708	0.708	0.708	0.693	0.679	0.708	0.694	0.694	0.68	0.706	0.706	0.706	0.706	0.749	0.749	0.777	0.777	0.791	0.791	0.723	0.723	0.878	0.878	0.892	0.892	0.878	0.878	0.892	0.892	0.918	0.932	0.932	0.932
YGL044C	0.968	0.968	0.968	0.968	0.968	0.968	1.009	1.048	1.062	1.076	1.146	1.146	1.146	1.146	1.146	1.146	1.146	1.132	1.132	1.132	1.146	1.146	1.106	1.106	1.121	1.121	1.121	1.121	1.095	1.07	1.07	1.07	1.07	1.07	1.055	1.055	1.055	1.055	1.055	1.055	1.055	1.055	1.055	1.055	1.055	1.055	1.055	1.055	1.055
YOL093W	2.288	2.288	2.288	2.288	2.342	2.342	2.342	2.342	2.356	2.712	3.068	3.068	3.217	3.217	3.231	3.231	3.231	3.231	3.231	3.274	3.412	3.412	3.496	3.496	3.496	3.496	3.496	3.496	3.496	3.525	3.525	3.539	3.539	3.539	3.539	3.553	3.553	3.553	3.579	3.579	3.59	3.655	3.655	3.67	3.724	3.724	3.724	3.724	3.724
YLL041C	1.226	1.226	1.226	1.226	1.226	1.252	1.252	1.252	1.252	1.266	1.266	1.266	1.266	1.281	1.281	1.281	1.281	1.281	1.281	1.281	1.281	1.281	1.281	1.281	1.281	1.281	1.281	1.281	1.281	1.281	1.281	1.281	1.281	1.281	1.281	1.267	1.267	1.267	1.267	1.267	1.267	1.267	1.267	1.267	1.267	1.267	1.267	1.266	1.266
YPL043W	1.083	1.083	1.097	1.097	1.097	1.097	1.097	1.097	1.097	1.097	1.082	1.067	1.067	1.067	1.067	1.067	1.053	1.01	0.981	0.956	0.956	0.93	0.904	0.89	0.876	0.876	0.876	0.876	0.876	0.876	0.876	0.876	0.861	0.861	0.861	0.861	0.861	0.861	0.861	0.861	0.861	0.861	0.861	0.861	0.832	0.832	0.807	0.807	0.793
YBR104W	0.854	0.869	0.869	0.869	0.869	0.908	1.05	1.103	1.103	1.146	1.161	1.203	1.298	1.298	1.298	1.378	1.378	1.378	1.378	1.378	1.393	1.393	1.393	1.393	1.393	1.407	1.433	1.433	1.433	1.433	1.433	1.433	1.433	1.433	1.433	1.433	1.433	1.433	1.433	1.433	1.448	1.462	1.462	1.462	1.476	1.476	1.476	1.476	1.476
YDR214W	2.496	2.496	2.496	2.496	2.467	2.467	2.467	2.467	2.467	2.424	2.341	1.972	1.707	1.679	1.679	1.679	1.624	1.477	1.477	1.477	1.448	1.405	1.405	1.35	1.35	1.27	1.27	1.27	1.058	1.058	1.058	0.901	0.857	0.857	0.857	0.843	0.843	0.843	0.817	0.817	0.717	0.677	0.579	0.579	0.514	0.462	0.462	0.462	0.462
YER062C	4.323	4.323	4.323	4.323	4.323	4.323	4.323	4.323	4.309	4.309	4.309	4.309	4.309	4.257	4.257	4.257	4.271	4.271	4.271	4.217	4.217	4.217	3.727	3.713	3.607	3.607	3.608	3.608	3.608	3.608	3.653	3.639	3.639	3.665	3.665	3.665	3.665	3.665	3.637	3.583	3.583	3.568	3.568	3.568	3.54	3.54	3.54	2.934	2.766
YIL126W	1.295	1.295	1.295	1.295	1.267	1.267	1.267	1.253	1.253	1.253	1.253	1.253	1.253	1.253	1.253	1.253	1.212	1.187	1.173	1.173	1.173	1.173	1.173	1.173	1.173	1.129	1.112	1.112	1.112	1.098	1.113	1.062	1.062	1.062	0.967	0.967	0.856	0.814	0.814	0.785	0.742	0.757	0.742	0.742	0.742	0.742	0.673	0.553	0.538
YNL261W	1.322	1.322	1.322	1.322	1.322	1.322	1.322	1.322	1.322	1.322	1.336	1.336	1.362	1.376	1.361	1.361	1.361	1.332	1.346	1.361	1.376	1.39	1.39	1.429	1.429	1.429	1.429	1.429	1.429	1.429	1.429	1.429	1.429	1.429	1.429	1.429	1.429	1.415	1.415	1.415	1.415	1.415	1.415	1.43	1.43	1.43	1.43	1.43	1.379
YGR245C	2.217	2.217	2.217	2.217	2.217	2.217	2.217	2.246	2.246	2.26	2.288	2.288	2.303	2.288	2.288	2.288	2.314	2.314	2.314	2.328	2.328	2.328	2.328	2.328	2.328	2.328	2.328	2.328	2.328	2.328	2.3	2.3	2.257	2.243	2.229	2.243	2.243	2.243	2.218	2.218	2.218	2.218	2.218	2.218	2.218	2.177	2.149	2.054	1.972
YER027C	0.638	0.652	0.64	0.711	0.711	0.711	0.753	0.753	0.753	0.753	0.753	0.837	0.837	0.837	0.837	0.837	0.837	0.852	0.852	0.837	0.837	0.92	1.005	1.194	1.194	1.26	1.26	1.26	1.26	1.234	1.234	1.234	1.26	1.26	1.26	1.26	1.26	1.26	1.26	1.246	1.246	1.246	1.3	1.3	1.3	1.3	1.285	1.227	1.227
YOR193W	0.765	0.765	0.723	0.723	0.723	0.693	0.693	0.693	0.636	0.636	0.636	0.636	0.636	0.636	0.636	0.636	0.509	0.494	0.412	0.412	0.412	0.412	0.383	0.37	0.344	0.344	0.452	0.452	0.507	0.507	0.507	0.532	0.532	0.532	0.507	0.507	0.521	0.521	0.521	0.521	0.521	0.521	0.546	0.572	0.572	0.572	0.572	0.572	0.572
YNL048W	0.801	0.801	0.83	0.896	1.002	1.016	1.031	1.085	1.167	1.181	1.263	1.292	1.306	1.334	1.319	1.399	1.399	1.399	1.399	1.413	1.402	1.446	1.856	1.856	1.856	2.02	2.02	2.02	2.02	2.31	2.325	2.379	2.379	2.379	2.408	2.408	2.408	2.422	2.592	2.606	2.606	2.606	2.686	2.672	2.672	2.686	2.686	2.686	2.715
YER137C	0.109	0.109	0.109	0.109	0.109	0.109	0.109	0.109	0.095	0.095	0.095	0.095	0.095	0.121	0.121	0.121	0.121	0.121	0.121	0.121	0.121	0.121	0.121	0.121	0.121	0.121	0.121	0.121	0.121	0.121	0.121	0.121	0.121	0.121	0.121	0.121	0.121	0.066	0.081	0.081	0.081	0.081	0.081	0.081	0.081	0.081	0.081	0.081	0.081
YER080W	1.855	1.855	1.855	1.783	1.783	1.783	1.939	2.142	2.142	2.142	2.142	2.186	2.2	2.229	2.229	2.229	2.243	2.243	2.258	2.258	2.258	2.258	2.258	2.243	2.271	2.285	2.285	2.285	2.285	2.285	2.285	2.245	2.245	2.245	2.245	2.218	2.189	2.229	2.229	2.229	2.229	2.229	2.255	2.295	2.295	2.295	2.295	2.309	2.338
YOL060C	1.821	1.792	1.792	1.792	1.792	1.792	1.792	1.778	1.778	1.764	1.764	1.764	1.764	1.723	1.669	1.654	1.64	1.64	1.64	1.64	1.64	1.383	1.369	1.355	1.355	1.341	1.341	1.287	1.258	1.258	1.258	1.258	1.258	1.258	1.022	0.94	0.94	0.94	0.94	0.94	0.896	0.868	0.699	0.613	0.599	0.599	0.585	0.585	0.585
YNL077W	0.761	0.761	0.761	0.761	0.761	0.761	0.761	0.761	0.775	0.775	0.775	0.775	0.775	0.775	0.775	0.775	0.775	0.775	0.775	0.775	0.775	0.775	0.681	0.692	0.678	0.678	0.678	0.678	0.678	0.678	0.678	0.678	0.678	0.663	0.663	0.663	0.663	0.663	0.663	0.663	0.663	0.663	0.689	0.689	0.689	0.689	0.703	0.703	0.703
YJL051W	1.85	1.85	1.864	1.893	1.893	1.893	1.893	1.908	1.897	1.897	1.955	1.955	1.955	1.955	1.955	1.955	1.955	1.955	1.944	1.944	1.944	1.944	1.944	1.944	1.944	1.944	1.944	1.944	1.929	1.929	1.929	1.929	1.929	1.929	1.929	1.929	1.914	1.914	1.914	1.928	1.889	1.889	1.889	1.86	1.86	1.86	1.845	1.831	1.817
YLR270W	0.656	0.684	0.684	0.684	0.684	0.752	0.737	0.766	0.9	0.9	0.914	0.914	0.914	0.914	0.914	0.929	0.943	0.943	0.943	0.957	0.971	0.986	0.986	0.986	1.026	1.04	1.04	1.04	1.04	1.04	1.04	1.04	1.04	1.04	1.04	1.04	1.054	1.054	1.054	1.054	1.054	1.068	1.068	1.068	1.097	1.097	1.097	1.082	1.082
YLR009W	0.936	0.936	0.936	0.962	0.962	0.962	0.962	0.962	0.976	0.976	1.105	1.163	1.22	1.22	1.22	1.22	1.22	1.22	1.22	1.22	1.205	1.205	1.205	1.205	1.205	1.205	1.205	1.205	1.205	1.205	1.191	1.191	1.191	1.191	1.191	1.191	1.191	1.177	1.177	1.177	1.177	1.177	1.177	1.177	1.177	1.177	1.177	1.177	1.177
YNL250W	3.924	3.924	3.924	3.924	3.924	3.924	3.924	3.869	3.869	3.855	3.855	3.855	3.855	3.855	3.855	3.855	3.855	3.855	3.841	3.841	3.769	3.769	3.769	3.769	3.769	3.769	3.741	3.712	3.683	3.683	3.683	3.644	3.629	3.629	3.629	3.325	2.732	2.582	2.568	2.568	2.568	2.224	1.975	1.975	1.978	1.939	1.939	1.881	1.746
YDL160C	2.034	2.034	2.059	2.059	2.074	2.074	2.087	2.087	2.087	2.087	2.087	2.087	2.073	2.047	2.047	2.047	1.966	1.952	1.952	1.952	1.927	1.941	1.941	1.941	1.941	1.941	1.915	1.886	1.872	1.872	1.872	1.872	1.806	1.806	1.792	1.806	1.806	1.806	1.806	1.792	1.791	1.791	1.791	1.791	1.791	1.791	1.791	1.791	1.791
YOR051C	0.566	0.566	0.581	0.566	0.513	0.513	0.527	0.541	0.541	0.541	0.541	0.541	0.541	0.541	0.541	0.541	0.541	0.541	0.541	0.555	0.54	0.526	0.526	0.541	0.541	0.555	0.555	0.555	0.555	0.555	0.569	0.583	0.622	0.597	0.597	0.597	0.597	0.597	0.597	0.597	0.583	0.569	0.583	0.583	0.583	0.597	0.597	0.626	0.666
YKL042W	0.905	0.905	0.985	0.985	1.037	1.065	1.065	1.065	1.065	1.065	1.065	1.065	1.065	1.08	1.08	1.066	1.066	1.066	1.066	1.092	1.092	1.092	1.092	1.106	1.106	1.106	1.106	1.106	1.12	1.12	1.12	1.12	1.12	1.12	1.12	1.12	1.12	1.12	1.12	1.12	1.092	1.092	1.092	1.052	1.052	1.052	1.052	1.052	1.037
YDR333C	0.371	0.308	0.183	0.183	0.183	0.183	0.183	0.14	0.14	0.098	0.098	0.098	0.098	0.126	0.126	0.126	0.126	0.141	0.115	0.391	0.866	0.866	0.866	0.909	1.403	2.072	2.086	2.179	2.179	2.193	2.415	2.415	2.429	2.563	2.686	2.686	2.712	2.727	2.781	2.935	2.935	2.949	2.949	2.991	2.991	3.017	3.043	3.043	3.043
YDR051C	0.388	0.388	0.416	0.416	0.416	0.402	0.402	0.417	0.417	0.431	0.431	0.431	0.431	0.431	0.431	0.431	0.431	0.431	0.431	0.431	0.431	0.431	0.431	0.431	0.431	0.431	0.459	0.488	0.488	0.502	0.502	0.502	0.502	0.502	0.502	0.502	0.502	0.502	0.502	0.502	0.502	0.516	0.516	0.516	0.556	0.556	0.556	0.556	0.556
YDR211W	1.511	1.511	1.511	1.486	1.486	1.486	1.486	1.486	1.486	1.486	1.486	1.486	1.486	1.486	1.486	1.486	1.486	1.486	1.486	1.486	1.406	1.406	1.406	1.34	1.34	1.34	1.34	1.34	1.34	1.34	1.354	1.354	1.312	1.312	1.298	1.298	1.298	1.298	1.298	1.298	1.298	1.16	1.146	1.146	1.146	1.146	1.146	1.146	1.106
YIL008W	0.16	0.16	0.16	0.16	0.16	0.16	0.16	0.189	0.189	0.189	0.189	0.203	0.229	0.229	0.229	0.229	0.229	0.229	0.229	0.229	0.244	0.272	0.272	0.287	0.287	0.287	0.287	0.287	0.287	0.287	0.287	0.302	0.382	0.41	0.41	0.41	0.41	0.41	0.41	0.41	0.41	0.41	0.424	0.467	0.467	0.467	0.467	0.441	0.441
YOR149C	0.137	0.137	0.137	0.137	0.122	0.122	0.122	0.122	0.096	0.096	0.096	0.082	0.082	0.082	0.082	0.082	0.082	0.082	0.082	0.082	0.082	0.082	0.097	0.097	0.097	0.097	0.097	0.097	0.097	0.097	0.097	0.083	0.083	0.083	0.083	0.083	0.083	0.083	0.083	0.083	0.083	0.083	0.111	0.137	0.151	0.206	0.22	0.234	0.234
YLR407W	0	0	0	0	0	0	0	0	0	0	0	0	0	0	0	0	0	0	0	0	0	0	0	0	0	0	0	0	0	0	0.015	0.015	0.015	0.015	0.015	0.015	0.015	0.015	0.015	0.015	0.015	0.015	0.015	0.015	0.015	0.015	0.044	0.044	0.044
YOL096C	0.61	0.596	0.596	0.596	0.596	0.596	0.552	0.524	0.51	0.51	0.51	0.525	0.568	0.54	0.638	0.691	0.773	0.787	0.787	0.787	0.787	0.787	0.787	0.705	0.665	0.735	0.812	0.812	0.842	0.842	0.856	0.856	0.856	0.856	0.882	1.033	1.062	1.062	1.117	1.297	1.297	1.297	1.323	1.323	1.323	1.309	1.309	1.309	1.283
YKL013C	0.812	0.812	0.812	0.812	0.812	0.812	0.812	0.812	0.812	0.812	0.826	0.826	0.84	0.826	0.826	0.812	0.812	0.812	0.812	0.812	0.812	0.826	0.826	0.826	0.826	0.797	0.771	0.743	0.743	0.743	0.743	0.743	0.867	0.867	0.867	0.867	0.895	0.949	0.949	0.949	0.949	0.989	0.989	0.989	0.989	0.989	0.989	0.989	0.989
YBR073W	2.83	2.843	2.923	2.923	2.949	2.949	2.949	3.029	3.029	3.044	3.044	3.044	3.044	3.044	3.044	3.044	3.044	3.044	3.044	3.044	3.044	3.044	3.044	3.044	3.044	3.044	3.044	3.029	3.014	2.989	2.989	2.948	2.948	2.948	2.948	2.919	2.919	2.919	2.919	2.874	2.648	2.623	2.623	2.623	2.623	2.623	2.623	2.553	2.513
YPL045W	1.306	1.426	1.426	1.426	1.468	1.512	1.526	1.526	1.568	1.568	1.597	1.637	1.637	1.72	1.75	1.761	1.761	1.761	1.761	1.761	1.761	1.776	1.776	1.776	1.79	1.883	1.883	1.883	1.883	1.883	1.883	1.883	1.883	1.883	1.869	1.883	1.924	1.924	1.924	1.883	1.883	1.883	1.869	1.855	1.855	1.87	1.855	1.855	1.869
YMR128W	2.046	2.046	2.046	2.046	2.138	2.18	2.264	2.264	2.278	2.36	2.36	2.36	2.374	2.374	2.389	2.389	2.389	2.389	2.389	2.389	2.389	2.389	2.389	2.363	2.349	2.349	2.349	2.349	2.349	2.335	2.335	2.335	2.335	2.335	2.349	2.349	2.349	2.349	2.349	2.334	2.334	2.334	2.334	2.334	2.334	2.334	2.334	2.319	2.305
YDL138W	0.161	0.161	0.161	0.161	0.227	0.227	0.255	0.325	0.325	0.325	0.325	0.325	0.325	0.325	0.325	0.351	0.365	0.38	0.406	0.434	0.434	0.448	0.519	0.533	0.548	0.592	0.617	0.617	0.617	0.617	0.617	0.617	0.617	0.617	0.617	0.617	0.617	0.617	0.631	0.631	0.631	0.631	0.659	0.659	0.674	0.674	0.714	0.714	0.714
YHL013C	0.311	0.325	0.325	0.325	0.325	0.325	0.325	0.325	0.325	0.325	0.325	0.325	0.325	0.325	0.325	0.325	0.34	0.328	0.328	0.343	0.343	0.343	0.343	0.343	0.343	0.343	0.369	0.369	0.369	0.369	0.369	0.369	0.369	0.354	0.354	0.354	0.354	0.394	0.394	0.394	0.394	0.394	0.394	0.419	0.419	0.419	0.405	0.42	0.42
YPR157W	0.057	0.057	0.057	0.057	0.057	0.072	0.072	0.072	0.072	0.072	0.072	0.196	0.196	0.196	0.196	0.196	0.196	0.222	0.222	0.276	0.276	0.276	0.291	0.291	0.291	0.32	0.32	0.32	0.32	0.32	0.32	0.32	0.32	0.335	0.421	0.421	0.446	0.446	0.446	0.446	0.446	0.46	0.53	0.53	0.53	0.53	0.53	0.53	0.53
YOL080C	1.172	1.2	1.2	1.2	1.2	1.215	1.255	1.255	1.255	1.255	1.255	1.255	1.269	1.298	1.313	1.313	1.341	1.484	1.484	1.498	1.498	1.498	1.512	1.526	1.526	1.526	1.57	1.614	1.614	1.614	1.614	1.614	1.628	1.628	1.708	1.737	1.737	1.737	1.737	1.737	1.737	1.737	1.751	1.751	1.751	1.82	1.82	1.82	1.82
YHR154W	1.62	1.62	1.62	1.62	1.569	1.569	1.569	1.569	1.569	1.569	1.569	1.569	1.569	1.595	1.595	1.595	1.569	1.569	1.529	1.555	1.57	1.541	1.541	1.541	1.541	1.541	1.541	1.541	1.541	1.541	1.541	1.526	1.526	1.526	1.526	1.526	1.498	1.498	1.523	1.523	1.523	1.523	1.523	1.523	1.523	1.523	1.523	1.523	1.523
YGL213C	1.294	1.349	1.349	1.389	1.389	1.389	1.404	1.404	1.444	1.43	1.5	2.048	2.048	2.062	2.062	2.062	2.062	2.077	2.091	2.105	2.105	2.105	2.105	2.105	2.105	2.13	2.235	2.235	2.261	2.301	2.33	2.33	2.33	2.344	2.344	2.344	2.359	2.373	2.446	2.446	2.446	2.446	2.446	2.431	2.431	2.431	2.457	2.457	2.472
YMR145C	0	0	0	0	0	0	0	0.014	0.014	0.014	0.014	0.014	0.014	0.014	0.014	0.014	0.014	0.014	0.014	0.014	0.014	0.014	0.014	0.014	0.014	0.014	0.014	0.014	0.014	0.014	0.014	0.014	0.014	0.014	0.014	0.014	0.014	0.014	0.014	0.014	0.014	0.014	0.014	0.014	0.014	0.014	0.014	0.014	0.014
YPR143W	3.135	3.161	3.175	3.175	3.175	3.189	3.218	3.244	3.244	3.244	3.258	3.272	3.272	3.272	3.272	3.272	3.272	3.272	3.272	3.272	3.272	3.272	3.287	3.287	3.287	3.287	3.287	3.287	3.287	3.287	3.287	3.287	3.287	3.287	3.287	3.287	3.287	3.287	3.287	3.287	3.287	3.287	3.287	3.287	3.261	3.261	3.261	3.261	3.247
YGR065C	1.982	1.982	1.982	1.926	1.886	1.956	1.956	1.956	1.941	1.941	1.941	2.028	2.028	2.028	2.042	2.042	2.042	2.042	2.042	2.042	2.042	2.042	2.028	2.028	2.053	2.053	2.011	2.011	2.026	1.986	1.986	1.971	1.914	1.833	1.622	1.525	1.456	1.456	1.471	1.456	1.471	1.481	1.481	1.565	1.511	1.497	1.452	1.943	1.902
YMR250W	1.692	1.678	1.678	1.678	1.664	1.664	1.664	1.664	1.636	1.636	1.636	1.607	1.607	1.607	1.622	1.622	1.467	1.315	1.157	0.983	0.971	1.025	1.025	1.04	1.054	1.057	1.043	1.043	1.014	1	0.986	0.987	1.001	1.113	1.127	1.112	1.112	1.084	1.045	1.073	1.101	1.222	1.208	1.208	1.194	1.194	1.18	1.18	1.208
YEL003W	0.949	0.949	0.949	0.935	0.935	0.935	0.935	0.935	0.935	0.963	0.963	0.963	0.963	0.963	0.938	0.938	0.938	0.938	0.938	0.883	0.883	0.883	0.895	0.895	0.895	0.895	0.895	0.895	0.895	0.895	0.895	0.895	0.869	0.803	0.766	0.752	0.737	0.792	0.792	0.774	0.774	0.774	0.788	0.788	0.788	0.788	0.788	0.788	0.774
YLR292C	0.536	0.536	0.536	0.564	0.564	0.564	0.564	0.564	0.565	0.565	0.565	0.579	0.593	0.593	0.648	0.648	0.662	0.717	0.717	0.742	0.757	0.757	0.757	0.757	0.757	0.757	0.757	0.786	0.786	0.881	0.881	0.881	0.881	0.881	0.881	0.881	0.881	0.881	0.881	0.881	0.91	0.91	0.91	0.91	0.924	0.924	0.924	0.924	0.924
YPR020W	0.639	0.653	0.653	0.653	0.653	0.638	0.664	0.707	0.707	0.732	0.857	0.857	0.857	0.857	0.883	0.883	0.924	0.924	0.924	0.924	0.924	0.924	0.924	0.938	0.938	0.938	0.938	0.938	0.938	0.953	0.953	0.967	0.967	0.967	0.967	0.967	0.967	0.967	0.967	0.967	0.952	0.952	0.952	0.952	0.952	0.952	0.952	0.952	0.952
YKL094W	1.081	1.096	1.11	1.11	1.152	1.167	1.223	1.223	1.223	1.223	1.223	1.223	1.249	1.209	1.209	1.209	1.235	1.235	1.235	1.249	1.304	1.318	1.399	1.399	1.399	1.414	1.414	1.428	1.453	1.453	1.453	1.453	1.453	1.453	1.467	1.467	1.482	1.496	1.496	1.496	1.496	1.496	1.496	1.496	1.496	1.496	1.496	1.496	1.496
YOR025W	0.725	0.807	0.792	0.792	0.818	0.804	0.83	0.801	0.801	0.801	0.786	0.786	0.786	0.744	1.479	2.142	3.097	3.097	3.154	3.154	3.318	3.51	4.567	4.581	4.867	4.867	4.867	4.994	5.009	5.009	5.06	5.217	5.217	5.67	5.696	5.75	6.128	6.128	6.128	6.128	6.157	6.157	6.34	6.34	6.34	6.34	6.34	6.34	6.34
YOR310C	0.742	0.742	0.742	0.742	0.742	0.742	0.742	0.742	0.742	0.728	0.728	0.662	0.648	0.648	0.648	0.648	0.648	0.648	0.662	0.662	0.662	0.662	0.662	0.634	0.619	0.634	0.634	0.634	0.634	0.634	0.62	0.566	0.566	0.566	0.485	0.414	0.414	0.428	0.428	0.428	0.443	0.443	0.443	0.443	0.443	0.443	0.443	0.443	0.443
YDR021W	0.185	0.199	0.228	0.228	0.228	0.228	0.228	0.213	0.184	0.169	0.169	0.195	0.195	0.195	0.251	0.251	0.251	0.359	0.359	0.359	0.359	0.359	0.374	0.389	0.389	0.403	0.403	0.403	0.403	0.403	0.403	0.403	0.403	0.403	0.388	0.388	0.388	0.388	0.388	0.388	0.388	0.388	0.373	0.373	0.413	0.427	0.456	0.456	0.456
YER186C	0.181	0.181	0.156	0.141	0.141	0.141	0.126	0.126	0.126	0.126	0.14	0.195	0.195	0.221	0.25	0.614	0.614	0.629	0.643	0.768	0.768	0.768	0.768	0.768	0.783	0.864	0.947	0.947	0.962	0.962	0.99	1.019	1.045	1.045	1.059	1.059	1.074	1.074	1.074	1.074	1.074	1.074	1.06	1.06	1.045	1.06	1.114	1.143	1.253
YJL110C	0.89	0.89	0.89	0.89	0.89	0.89	0.89	0.89	0.89	0.89	0.875	0.861	0.876	0.876	0.876	0.876	0.876	0.876	0.862	0.862	0.862	0.862	0.862	0.848	0.848	0.862	0.862	0.862	0.862	0.862	0.862	0.836	0.836	0.836	0.836	0.836	0.836	0.836	0.836	0.836	0.836	0.836	0.851	0.837	0.837	0.837	0.837	0.877	0.863
YOR023C	1.15	1.15	1.109	1.181	1.181	1.181	1.167	1.253	1.209	1.209	1.223	1.237	1.195	1.195	1.195	1.195	1.502	1.488	1.583	1.583	1.583	1.583	1.568	1.568	1.568	1.582	1.516	1.906	1.917	1.917	1.917	1.917	1.917	1.917	1.917	1.917	1.917	1.917	1.931	1.873	2.109	2.109	2.203	2.203	2.203	2.203	2.203	2.203	2.203
YDR217C	1.593	1.593	1.715	1.685	1.7	1.7	1.566	1.621	1.621	1.621	1.593	1.607	1.607	1.607	1.647	1.647	1.647	1.716	1.701	1.715	1.729	1.729	1.729	1.687	1.686	1.715	1.981	1.981	2.01	2.01	2.01	2.01	2.064	2.064	2.104	2.238	2.238	2.252	2.361	2.361	2.376	2.376	2.376	2.419	2.393	2.393	2.393	2.393	2.407
YOR077W	3.114	3.114	3.114	3.114	3.114	3.114	3.154	3.183	3.197	3.197	3.197	3.197	3.197	3.197	3.197	3.197	3.197	3.197	3.146	3.146	3.146	3.174	3.188	3.188	3.188	3.188	3.188	3.188	3.188	3.188	3.188	3.188	3.188	3.203	3.203	3.203	3.203	3.188	3.188	3.188	3.174	3.174	3.174	3.174	3.174	3.159	3.159	3.145	3.145
YKL183W	0.499	0.499	0.499	0.499	0.499	0.499	0.499	0.499	0.499	0.499	0.499	0.394	0.365	0.365	0.337	0.337	0.365	0.365	0.365	0.365	0.365	0.379	0.407	0.407	0.407	0.407	0.407	0.381	0.381	0.381	0.381	0.381	0.381	0.381	0.381	0.381	0.367	0.367	0.392	0.378	0.378	0.378	0.378	0.378	0.378	0.403	0.389	0.331	0.302
YPL179W	2.076	2.076	2.076	2.076	2.076	2.076	2.076	2.076	2.076	2.061	2.047	2.033	2.033	2.033	2.018	2.003	1.978	1.949	1.949	1.881	1.881	1.895	1.869	1.869	1.869	1.869	1.869	1.408	1.336	1.322	1.322	1.322	1.322	1.322	1.308	1.256	1.256	1.256	1.148	1.148	1.148	1.148	1.148	1.148	1.162	1.162	0.805	0.796	1.104
YNL137C	0.743	0.783	0.783	0.783	0.783	0.783	0.798	0.898	0.898	0.912	0.912	0.912	0.912	0.912	0.912	0.94	0.954	1.012	1.026	1.026	1.026	1.026	1.012	1.012	1.012	1.012	1.164	1.164	1.164	1.203	1.246	1.246	1.246	1.246	1.275	1.275	1.275	1.275	1.275	1.275	1.275	1.275	1.289	1.289	1.289	1.289	1.289	1.304	1.304
YPL098C	0.846	0.846	0.861	0.832	0.832	0.846	0.846	0.749	0.749	0.749	0.749	0.749	0.735	0.79	0.76	0.76	0.746	0.72	0.72	0.72	0.72	0.72	0.72	0.72	0.72	0.72	0.72	0.72	0.72	0.72	0.72	0.51	0.48	0.52	0.536	0.536	0.59	0.647	0.647	0.647	0.661	0.661	0.661	0.719	0.816	0.841	0.882	0.882	0.882
YGR128C	1.807	1.807	1.807	1.807	1.807	1.807	1.807	1.807	1.821	1.821	1.821	1.821	1.821	1.821	1.821	1.821	1.821	1.821	1.821	1.807	1.832	1.832	1.832	1.818	1.818	1.818	1.818	1.818	1.818	1.804	1.804	1.804	1.751	1.751	1.737	1.737	1.737	1.737	1.737	1.737	1.737	1.679	1.679	1.679	1.694	1.654	1.612	1.612	1.612
YML043C	2.764	2.793	2.793	2.793	2.793	2.793	2.793	2.793	2.793	2.793	2.793	2.793	2.793	2.793	2.793	2.793	2.793	2.793	2.793	2.793	2.764	2.749	2.764	2.79	2.79	2.79	2.79	2.79	2.79	2.709	2.694	2.694	2.708	2.708	2.708	2.723	2.723	2.723	2.723	2.723	2.723	2.709	2.709	2.72	2.72	2.72	2.72	2.691	2.691
YGL071W	0.428	0.428	0.428	0.428	0.428	0.428	0.428	0.428	0.402	0.388	0.373	0.424	0.41	0.41	0.41	0.41	0.41	0.41	0.41	0.41	0.41	0.385	0.385	0.385	0.299	0.298	0.228	0.2	0.319	0.319	0.344	0.374	0.374	0.374	0.374	0.374	0.334	0.334	0.334	0.405	0.405	0.488	0.488	0.502	0.502	0.502	0.516	0.516	0.614
YFR002W	1.024	1.038	1.038	1.038	1.038	1.038	1.038	1.038	1.038	1.053	1.082	1.082	1.082	1.082	1.105	1.105	1.105	1.148	1.148	1.148	1.163	1.163	1.189	1.217	1.229	1.229	1.229	1.229	1.229	1.229	1.229	1.229	1.229	1.229	1.258	1.297	1.297	1.297	1.297	1.297	1.297	1.297	1.297	1.297	1.297	1.283	1.283	1.312	1.326
YDL203C	2.011	2.011	2.011	1.871	1.729	1.687	1.687	1.687	1.672	1.672	1.672	1.672	1.561	1.546	1.478	1.478	1.452	1.448	1.463	1.434	1.434	1.434	1.434	1.446	1.322	1.322	1.203	1.174	1.214	1.132	1.146	1.174	1.174	1.174	1.188	1.245	1.095	1.109	1.109	1.109	1.123	0.992	0.661	0.635	0.664	0.817	0.987	0.987	1.029
YDR104C	0.412	0.412	0.452	0.452	0.452	0.452	0.452	0.452	0.438	0.438	0.438	0.438	0.452	0.452	0.467	0.467	0.467	0.467	0.452	0.452	0.427	0.441	0.441	0.441	0.441	0.441	0.441	0.441	0.441	0.441	0.456	0.456	0.456	0.456	0.456	0.456	0.456	0.456	0.456	0.456	0.456	0.456	0.456	0.456	0.456	0.456	0.456	0.456	0.456
YDR030C	0.929	0.929	0.943	0.943	0.943	0.943	0.943	0.969	0.969	0.969	0.969	0.925	0.925	0.91	0.91	0.91	0.91	0.91	0.91	0.91	0.91	0.909	0.923	0.923	0.923	0.923	0.923	0.756	0.597	0.613	0.613	0.613	0.613	0.613	0.656	0.614	0.614	0.598	0.606	0.592	0.632	0.728	0.768	0.782	0.782	0.808	0.892	0.892	0.892
YMR195W	0.015	0.015	0.015	0.015	0.015	0.015	0	0	0	0	0	0	0	0	0	0	0	0	0	0	0	0	0	0	0	0	0	0	0	0	0	0	0	0	0	0	0	0	0	0	0	0	0	0	0	0	0	0	0
YLR433C	2.221	2.221	2.221	2.261	2.261	2.261	2.261	2.261	2.261	2.261	2.261	2.261	2.261	2.261	2.261	2.261	2.261	2.261	2.261	2.232	2.232	2.232	2.217	2.217	2.217	2.232	2.217	2.217	2.217	2.217	2.217	2.217	2.217	2.217	2.217	2.231	2.231	2.231	2.231	2.231	2.231	2.231	2.231	2.231	2.231	2.231	2.231	2.231	2.231
YCL001W	0.753	0.753	0.753	0.753	0.712	0.726	0.726	0.726	0.741	0.727	0.727	0.713	0.713	0.698	0.698	0.698	0.643	0.684	0.753	0.738	0.738	0.753	0.767	0.795	0.864	0.921	1.113	1.113	1.113	1.113	1.128	1.128	1.128	1.128	1.128	1.128	1.128	1.201	1.215	1.269	1.269	1.269	1.348	1.348	1.348	1.348	1.348	1.348	1.348
YIL133C	0.043	0.043	0.043	0.043	0.043	0.043	0.043	0.043	0.029	0.029	0.029	0.029	0	0	0	0	0	0	0	0	0	0	0	0	0	0	0	0	0	0	0	0	0	0	0	0	0	0	0	0.026	0.026	0.04	0.04	0.04	0.04	0.04	0.04	0.04	0.04
YHR001W-A	0.27	0.27	0.298	0.371	0.444	0.444	0.458	0.592	0.592	0.592	0.607	0.593	0.621	0.621	0.621	0.635	0.635	0.635	0.607	0.635	0.691	0.691	0.705	0.705	0.719	0.719	0.719	0.719	0.733	0.733	0.748	0.748	0.748	0.748	0.748	0.774	0.746	0.746	0.855	0.855	0.855	0.855	0.855	0.855	0.841	0.841	0.867	0.852	0.918
YOL088C	0.168	0.154	0.14	0.14	0.182	0.182	0.182	0.182	0.182	0.207	0.207	0.207	0.222	0.264	0.264	0.264	0.264	0.264	0.264	0.264	0.25	0.25	0.25	0.276	0.276	0.276	0.276	0.276	0.276	0.276	0.29	0.304	0.304	0.318	0.333	0.333	0.333	0.333	0.333	0.348	0.405	0.459	0.527	0.527	0.527	0.623	0.623	0.623	0.663
YOR251C	0.667	0.805	0.805	0.805	0.805	0.791	1.069	1.237	1.516	1.588	1.63	1.63	1.644	1.644	1.644	1.728	1.728	1.756	1.781	1.85	1.85	1.85	1.85	1.85	1.85	1.865	1.865	1.891	1.865	1.865	1.865	1.823	1.852	1.891	1.891	1.905	2.168	2.168	2.168	2.168	2.197	2.197	2.197	2.197	2.197	2.197	2.197	2.226	2.226
YLR353W	0.821	0.821	0.821	0.858	0.901	0.901	0.915	0.969	0.969	0.969	0.984	1.013	1.053	1.053	1.067	1.067	1.067	1.067	1.067	1.067	1.067	1.081	1.081	1.081	1.081	1.081	1.081	1.081	1.081	1.081	1.081	1.081	1.081	1.081	1.107	1.092	1.034	1.033	1.044	1.044	1.044	1.019	1.062	1.048	1.048	1.048	1.02	1.02	0.994
YBL068W	0.789	0.789	0.774	0.774	0.774	0.774	0.774	0.774	0.774	0.774	0.774	0.745	0.745	0.745	0.745	0.73	0.73	0.73	0.69	0.69	0.69	0.69	0.65	0.635	0.635	0.65	0.635	0.635	0.635	0.635	0.635	0.635	0.635	0.635	0.635	0.635	0.635	0.635	0.635	0.635	0.635	0.635	0.621	0.635	0.635	0.635	0.635	0.635	0.606
YEL044W	0	0	0	0	0	0	0	0	0	0	0	0	0	0	0	0	0	0	0	0	0	0	0	0	0	0	0	0	0	0	0	0	0	0	0	0	0	0	0	0	0	0	0	0	0	0	0	0	0
YFR031C	0.403	0.428	0.4	0.4	0.4	0.4	0.386	0.386	0.386	0.386	0.386	0.386	0.386	0.386	0.386	0.386	0.386	0.386	0.386	0.386	0.386	0.386	0.386	0.386	0.372	0.386	0.386	0.386	0.386	0.386	0.386	0.386	0.386	0.444	0.444	0.444	0.444	0.444	0.444	0.444	0.444	0.444	0.444	0.418	0.418	0.418	0.417	0.417	0.417
YOR144C	0.384	0.409	0.409	0.409	0.409	0.409	0.381	0.381	0.395	0.395	0.395	0.452	0.452	0.452	0.452	0.452	0.452	0.452	0.452	0.438	0.409	0.395	0.423	0.423	0.423	0.423	0.423	0.423	0.423	0.423	0.423	0.438	0.438	0.438	0.438	0.438	0.438	0.438	0.438	0.438	0.438	0.452	0.423	0.423	0.438	0.438	0.438	0.438	0.438
YHL002W	1.106	1.12	1.12	1.12	1.134	1.148	1.148	1.148	1.148	1.148	1.148	1.148	1.148	1.148	1.162	1.191	1.191	1.191	1.191	1.191	1.191	1.191	1.191	1.191	1.191	1.191	1.191	1.205	1.245	1.259	1.259	1.273	1.273	1.273	1.273	1.271	1.256	1.256	1.256	1.256	1.256	1.256	1.256	1.256	1.256	1.256	1.256	1.256	1.256
YCR046C	0.864	0.896	0.922	0.922	0.922	0.936	0.936	0.995	0.995	0.995	1.021	0.887	0.887	0.874	0.902	0.902	0.902	0.888	0.873	0.859	0.859	0.899	0.917	0.917	0.932	1.014	1.014	1.028	1.159	1.243	1.243	1.297	1.283	1.297	1.323	1.323	1.323	1.323	1.323	1.323	1.337	1.337	1.337	1.337	1.337	1.337	1.363	1.334	1.334
YIL105C	0.54	0.54	0.555	0.555	0.555	0.555	0.555	0.609	0.609	0.609	0.624	0.624	0.624	0.609	0.609	0.638	0.652	0.667	0.682	0.682	0.682	0.696	0.696	0.696	0.724	0.724	0.724	0.724	0.724	0.724	0.738	0.766	0.766	0.766	0.792	0.792	0.792	0.792	0.792	0.792	0.792	0.792	0.792	0.792	0.792	0.792	0.792	0.792	0.792
YOR074C	0.126	0.126	0.14	0.14	0.14	0.14	0.14	0.14	0.14	0.14	0.168	0.168	0.168	0.168	0.168	0.223	0.277	0.277	0.277	0.277	0.291	0.305	0.305	0.305	0.305	0.305	0.319	0.334	0.334	0.334	0.334	0.348	0.348	0.363	0.392	0.392	0.392	0.392	0.392	0.392	0.392	0.392	0.392	0.392	0.392	0.392	0.392	0.392	0.392
YHR121W	0.823	0.823	0.823	0.823	0.823	0.837	0.837	0.837	0.837	0.851	0.851	0.851	0.851	0.851	0.851	0.851	0.851	0.851	0.851	0.891	0.92	0.92	0.92	0.92	0.945	1	1	1	1.014	1.014	1.014	1.044	1.044	1.058	1.058	1.058	1.058	1.043	1.057	1.057	1.057	1.057	1.057	1.057	1.043	1.029	1.029	1.029	1.029
YBR288C	0.719	0.719	0.733	0.647	0.647	0.647	0.608	0.579	0.579	0.579	0.677	0.921	0.921	0.921	0.935	0.937	1.037	1.051	1.051	1.051	1.051	1.094	1.094	1.15	1.15	1.15	1.15	1.299	1.299	1.299	1.37	1.37	1.37	1.37	1.37	1.37	1.37	1.37	1.399	1.399	1.399	1.413	1.413	1.413	1.413	1.413	1.413	1.413	1.428
YPL152W	0.351	0.379	0.393	0.492	1.134	1.134	1.162	1.3	1.3	1.3	1.3	1.3	1.3	1.3	1.3	1.3	1.3	1.3	1.314	1.617	1.617	1.631	1.631	1.671	1.711	1.736	1.793	1.793	1.833	1.833	1.847	1.847	1.987	2.15	2.244	2.259	2.284	2.284	2.284	2.284	2.327	2.327	2.327	2.327	2.327	2.327	2.327	2.327	2.327
YDR316W	0.361	0.361	0.361	0.335	0.204	0.19	0.176	0.176	0.176	0.261	0.261	0.261	0.276	0.276	0.301	0.273	0.273	0.259	0.234	0.234	0.234	0.234	0.259	0.259	0.259	0.259	0.273	0.389	0.389	0.389	0.403	0.536	0.58	0.58	0.58	0.566	0.691	0.691	0.691	0.706	0.772	0.746	0.746	0.746	0.746	0.76	0.937	0.963	1.034
YDR292C	0.418	0.418	0.378	0.477	0.491	0.559	0.573	0.573	0.599	0.599	0.625	0.639	0.679	0.693	0.693	0.693	0.693	0.734	0.719	0.982	0.982	0.997	0.997	1.011	1.011	1.026	1.041	1.175	1.175	1.175	1.175	1.175	1.175	1.175	1.16	1.174	1.189	1.189	1.189	1.189	1.189	1.189	1.189	1.189	1.218	1.218	1.218	1.218	1.218
YDL189W	2.151	2.151	2.151	2.123	2.123	2.178	2.22	2.331	2.874	2.874	2.957	2.957	3.025	3.025	3.053	3.288	3.288	3.288	3.288	3.288	3.288	3.288	3.288	3.288	3.288	3.302	3.328	3.354	3.354	3.354	3.354	3.354	3.354	3.354	3.354	3.354	3.354	3.354	3.354	3.354	3.354	3.354	3.354	3.354	3.354	3.313	3.313	3.313	3.313
YPL158C	2.411	2.574	2.574	2.589	2.632	2.661	2.76	2.76	2.774	2.789	2.873	2.955	3.131	3.267	3.267	3.376	3.546	3.546	3.626	3.654	3.668	3.683	3.683	3.697	3.722	3.722	3.808	3.851	3.955	3.97	3.97	4.01	4.01	4.024	4.026	4.026	4.026	4.015	4.015	4.015	4.015	4.015	4.015	4.015	4.015	4.015	4.029	4.029	4.044
YGL115W	0.635	0.635	0.62	0.62	0.606	0.606	0.606	0.606	0.606	0.606	0.62	0.606	0.634	0.755	0.912	0.912	0.912	0.926	0.926	0.94	0.94	0.979	0.979	0.979	1.02	1.034	1.034	1.048	1.073	1.073	1.073	1.073	1.073	1.088	1.088	1.088	1.103	1.103	1.103	1.103	1.103	1.103	1.103	1.103	1.103	1.103	1.103	1.103	1.103
YHR169W	1.255	1.255	1.255	1.255	1.255	1.255	1.255	1.255	1.28	1.28	1.28	1.28	1.28	1.28	1.28	1.28	1.28	1.28	1.28	1.28	1.295	1.295	1.295	1.31	1.31	1.31	1.31	1.338	1.338	1.338	1.338	1.338	1.338	1.338	1.338	1.338	1.338	1.338	1.338	1.338	1.324	1.309	1.309	1.241	1.241	1.241	1.227	1.227	1.241
YKL078W	0.618	0.618	0.618	0.618	0.618	0.618	0.633	0.673	0.743	0.743	0.743	0.743	0.768	0.782	0.84	0.978	0.978	0.978	0.978	0.978	0.978	0.978	0.978	0.978	0.978	0.978	0.978	0.978	0.978	0.978	0.978	0.978	0.978	0.978	0.978	0.978	0.978	0.978	0.978	0.978	0.978	0.978	0.978	0.992	0.992	0.992	0.992	0.992	0.992
YOR279C	1.347	1.347	1.347	1.347	1.347	1.319	1.477	1.408	1.436	1.574	1.574	1.574	1.574	1.574	1.548	1.563	1.552	1.566	1.566	1.591	1.485	1.485	1.485	1.485	1.485	1.485	1.485	1.485	1.387	1.358	1.358	1.481	1.481	1.481	1.481	1.481	1.481	1.51	1.512	1.581	1.606	1.606	1.606	1.606	1.635	1.686	1.686	1.686	1.686
YOR332W	1.41	1.41	1.41	1.41	1.41	1.41	1.41	1.41	1.463	1.463	1.463	1.463	1.489	1.489	1.489	1.489	1.489	1.489	1.489	1.489	1.489	1.489	1.489	1.463	1.478	1.493	1.493	1.493	1.493	1.493	1.493	1.493	1.493	1.493	1.493	1.493	1.493	1.441	1.456	1.456	1.456	1.43	1.43	1.456	1.456	1.456	1.456	1.456	1.456
YOR212W	0	0	0	0	0	0	0	0	0	0	0	0	0	0	0	0	0	0	0	0	0	0	0	0	0	0	0	0	0	0	0	0	0	0	0	0	0	0	0	0	0	0	0	0	0	0	0	0	0
YOR237W	1.324	1.324	1.324	1.324	1.31	1.31	1.31	1.28	1.28	1.28	1.269	1.269	1.269	1.269	1.312	1.312	1.312	1.312	1.312	1.312	1.312	1.297	1.257	1.286	1.286	1.286	1.286	1.315	1.315	1.289	1.289	1.318	1.318	1.318	1.318	1.318	1.318	1.318	1.318	1.289	1.289	1.289	1.249	1.249	1.249	1.22	1.22	1.22	1.22
YCR015C	0	0	0	0	0	0	0	0	0	0	0	0	0	0	0	0	0	0	0	0	0	0	0	0	0	0	0	0	0	0	0	0	0	0	0	0	0	0	0	0	0	0	0	0	0	0	0.014	0.014	0.014
YLR286C	0.462	0.462	0.476	0.476	0.476	0.476	0.476	0.476	0.476	0.476	0.476	0.476	0.476	0.476	0.476	0.476	0.476	0.476	0.476	0.476	0.476	0.476	0.476	0.476	0.476	0.476	0.476	0.476	0.476	0.476	0.462	0.462	0.462	0.462	0.462	0.462	0.476	0.476	0.476	0.45	0.45	0.45	0.45	0.421	0.407	0.349	0.349	0.335	0.335
YDL074C	1.634	1.634	1.634	1.634	1.634	1.634	1.634	1.634	1.634	1.634	1.634	1.634	1.634	1.634	1.634	1.619	1.619	1.619	1.619	1.619	1.648	1.648	1.634	1.634	1.634	1.634	1.619	1.634	1.634	1.62	1.62	1.606	1.606	1.592	1.578	1.578	1.578	1.578	1.578	1.578	1.578	1.578	1.578	1.578	1.578	1.578	1.578	1.578	1.578
YNR050C	0.834	0.834	0.891	0.891	0.968	1.011	1.091	1.091	1.091	1.091	1.091	1.091	1.146	1.132	1.132	1.132	1.132	1.132	1.132	1.132	1.132	1.132	1.132	1.132	1.16	1.16	1.16	1.16	1.16	1.16	1.16	1.16	1.337	1.381	1.381	1.381	1.395	1.41	1.41	1.41	1.41	1.41	1.41	1.41	1.37	1.413	1.442	1.442	1.467
YML105C	1.072	1.072	1.072	1.06	1.06	1.114	1.305	1.305	1.372	1.593	1.593	1.593	1.593	1.623	1.663	1.663	1.663	1.663	1.663	1.663	1.612	1.612	1.713	1.713	1.713	1.756	1.85	1.85	1.85	1.85	1.85	1.891	1.891	1.891	1.891	1.891	1.905	1.905	1.905	1.905	1.905	1.905	1.905	1.905	1.905	1.879	1.933	2.031	2.071
YLR177W	0.519	0.533	0.533	0.533	0.547	0.576	0.576	0.562	0.562	0.562	0.533	0.573	0.643	0.643	0.643	0.671	0.773	0.899	0.914	0.914	0.98	1.431	1.431	1.461	1.574	1.574	1.574	1.574	1.574	1.574	1.655	1.655	1.765	1.862	2.007	2.007	2.033	2.104	2.104	2.133	2.238	2.297	3.561	3.561	3.601	3.601	3.601	3.615	3.795
YGR117C	0.147	0.121	0.121	0.121	0.121	0.121	0.121	0.121	0.121	0.121	0.121	0.092	0.092	0.092	0.092	0.066	0.066	0.066	0.066	0.066	0.066	0.04	0.04	0.04	0.04	0.04	0.04	0.04	0.04	0.04	0.04	0.04	0.04	0.04	0.04	0.04	0.04	0.04	0.04	0.04	0.04	0.04	0.04	0.04	0.04	0.04	0.04	0.04	0.04
YMR208W	8.423	8.409	8.409	8.409	8.428	8.443	8.494	8.649	8.649	8.664	8.664	8.664	8.678	8.693	8.859	8.901	8.927	8.927	8.927	8.953	8.967	8.967	8.967	8.967	8.995	9.009	9.009	9.009	9.009	9.038	9.038	9.053	9.053	9.067	9.039	9.053	9.038	9.038	9.053	9.078	9.078	9.078	9.078	9.078	9.078	9.078	9.078	9.078	9.078
YIR032C	5.364	5.35	5.376	5.35	5.501	5.541	5.541	5.541	5.556	5.623	6.349	7.026	7.095	7.338	7.668	7.668	7.889	7.918	8.058	8.098	8.249	8.249	8.249	8.263	8.263	8.319	8.319	8.305	8.305	8.305	8.32	8.32	8.388	8.828	8.883	8.911	8.911	8.936	9.004	9.109	9.317	9.317	9.317	9.371	9.385	9.385	9.385	9.385	9.385
YIL122W	0.537	0.537	0.537	0.523	0.509	0.509	0.509	0.509	0.509	0.535	0.535	0.535	0.535	0.549	0.549	0.549	0.549	0.549	0.549	0.563	0.563	0.563	0.563	0.563	0.577	0.577	0.577	0.577	0.577	0.712	0.712	0.737	0.737	0.752	0.752	0.752	0.766	0.766	0.781	0.781	0.781	0.781	0.806	0.846	0.846	0.846	0.846	0.846	0.846
YIL035C	1.361	1.558	1.573	1.598	1.613	1.613	1.613	1.613	1.613	1.653	1.667	1.653	1.653	1.653	1.667	1.667	1.681	1.681	1.681	1.681	1.681	1.721	1.721	1.721	1.721	1.721	1.721	1.721	1.735	1.75	1.735	1.735	1.735	1.735	1.735	1.72	1.72	1.72	1.72	1.72	1.72	1.667	1.667	1.667	1.667	1.667	1.667	1.681	1.681
YNL277W-A	0.921	0.921	0.907	0.907	0.907	0.907	0.907	0.907	0.907	0.983	0.983	0.983	0.983	1.009	1.009	1.009	1.009	1.009	1.009	1.023	1.023	1.037	1.037	1.037	1.037	1.037	1.037	1.037	1.037	1.023	1.012	1.027	1.027	1.027	1.027	1.027	1.027	1.027	1.027	1.027	1.027	0.97	0.97	0.97	0.97	0.97	0.942	0.942	0.887
YLL061W	1.842	1.871	1.871	1.871	1.871	1.871	1.845	1.845	1.873	1.843	1.94	1.98	2.267	2.267	2.267	2.267	2.267	2.267	2.267	2.267	2.267	2.252	2.252	2.252	2.252	2.252	2.252	2.281	2.349	2.349	2.349	2.349	2.349	2.349	2.349	2.349	2.255	2.255	2.269	2.269	2.283	2.298	2.298	2.312	2.326	2.352	2.352	2.367	2.367
YPR079W	0.295	0.295	0.295	0.309	0.309	0.309	0.309	0.324	0.405	0.419	0.445	0.445	0.539	0.539	0.539	0.539	0.539	0.539	0.539	0.539	0.539	0.539	0.539	0.539	0.539	0.539	0.539	0.539	0.539	0.539	0.539	0.553	0.553	0.553	0.553	0.553	0.553	0.579	0.579	0.579	0.579	0.579	0.579	0.579	0.579	0.579	0.579	0.553	0.539
YIL108W	4.407	4.407	4.367	4.367	4.367	4.327	4.312	4.27	4.115	3.934	3.934	3.934	3.934	3.934	3.934	3.655	3.401	3.302	3.259	3.245	3.245	3.216	3.139	3.139	3.125	3.125	3.125	2.875	2.818	2.789	2.774	2.749	2.734	2.734	2.734	2.734	2.734	2.734	2.577	2.563	2.469	2.414	2.343	2.343	2.343	1.827	1.773	1.649	1.508
YDR516C	5.348	5.388	5.377	5.391	5.377	5.392	5.391	5.402	5.413	5.428	5.443	5.634	5.677	5.677	5.677	5.677	5.677	5.677	5.677	5.666	5.666	5.652	5.652	5.667	5.667	5.667	5.652	5.666	5.666	5.637	5.666	5.666	5.666	5.667	5.667	5.667	5.667	5.667	5.667	5.667	5.667	5.681	5.681	5.681	5.681	5.681	5.709	5.709	5.709
YBR256C	2.541	2.541	2.541	2.541	2.541	2.454	2.428	2.414	2.399	2.374	2.374	2.374	2.374	2.233	2.233	2.259	1.958	1.839	1.798	1.798	1.798	1.675	1.562	1.494	1.494	1.468	1.429	1.429	1.445	1.457	1.457	1.457	1.428	1.428	1.428	1.356	1.328	1.298	1.298	1.298	1.272	1.272	1.272	1.272	1.272	1.258	1.228	1.28	1.266
YDR293C	0.653	0.653	0.625	0.611	0.528	0.514	0.514	0.528	0.489	0.489	0.489	0.489	0.489	0.489	0.489	0.489	0.532	0.532	0.532	0.532	0.532	0.532	0.532	0.532	0.532	0.532	0.532	0.518	0.476	0.447	0.447	0.447	0.447	0.447	0.447	0.447	0.447	0.447	0.433	0.419	0.419	0.419	0.338	0.338	0.338	0.338	0.338	0.338	0.338
YGL085W	0.412	0.412	0.412	0.412	0.412	0.412	0.411	0.386	0.386	0.386	0.332	0.347	0.347	0.361	0.347	0.347	0.347	0.372	0.387	0.387	0.402	0.402	0.402	0.402	0.402	0.387	0.332	0.332	0.332	0.332	0.375	0.375	0.452	0.452	0.452	0.452	0.438	0.438	0.466	0.466	0.466	0.466	0.466	0.466	0.466	0.424	0.424	0.424	0.424
YHL004W	0.69	0.69	0.73	0.744	0.758	0.8	0.8	0.8	0.8	0.826	0.826	0.826	0.826	0.826	0.826	0.826	0.826	0.826	0.826	0.826	0.84	0.854	0.854	0.854	0.854	0.854	0.854	0.854	0.854	0.869	0.869	0.869	0.869	0.884	0.884	0.935	0.964	0.99	1.005	1.005	1.005	1.019	1.019	1.019	1.02	1.02	1.02	1.02	1.02
YLR370C	1.282	1.282	1.282	1.282	1.282	1.282	1.296	1.309	1.309	1.324	1.324	1.324	1.324	1.324	1.324	1.31	1.31	1.338	1.353	1.353	1.353	1.353	1.353	1.353	1.353	1.353	1.368	1.368	1.368	1.368	1.368	1.368	1.368	1.368	1.368	1.368	1.368	1.368	1.368	1.393	1.393	1.393	1.379	1.354	1.354	1.354	1.354	1.354	1.354
YDL146W	0.321	0.321	0.321	0.305	0.305	0.331	0.331	0.331	0.331	0.36	0.36	0.403	0.403	0.403	0.403	0.403	0.403	0.403	0.403	0.403	0.403	0.403	0.374	0.388	0.416	0.444	0.496	0.496	0.51	0.495	0.495	0.495	0.495	0.495	0.495	0.55	0.55	0.55	0.59	0.62	0.645	0.697	0.697	0.697	0.697	0.697	0.697	0.711	0.711
YDR180W	1.225	1.24	1.357	1.357	1.371	1.476	1.476	1.491	1.545	1.698	1.797	1.837	1.837	1.837	1.837	1.837	1.852	1.852	1.877	1.892	1.892	1.892	1.906	1.972	2.123	2.123	2.123	2.123	2.123	2.123	2.097	2.097	2.097	2.097	2.097	2.123	2.123	2.123	2.123	2.123	2.137	2.137	2.137	2.137	2.152	2.126	2.126	2.152	2.152
YOR227W	3.073	3.073	3.033	3.018	3.018	3.018	3.018	2.936	2.936	2.911	2.911	2.911	2.911	2.897	2.854	2.854	2.84	2.84	2.409	2.238	2.238	2.061	1.646	1.621	1.596	1.596	1.596	1.524	1.496	1.496	1.452	1.438	1.438	1.438	1.438	1.438	1.398	1.398	1.289	1.079	1.079	0.868	0.52	0.315	0.247	0.233	0.233	0.233	0.233
YIL114C	2.189	2.161	2.161	2.009	1.968	1.968	1.968	1.915	1.915	1.846	1.752	1.738	1.738	1.222	1.028	1	0.928	0.914	0.886	0.886	0.886	0.886	0.886	0.886	0.86	0.86	0.831	0.805	0.713	0.685	0.631	0.631	0.631	0.616	0.616	0.519	0.494	0.533	0.533	0.533	0.533	0.533	0.533	0.519	0.493	0.453	0.439	0.439	0.439
YGL195W	2.086	2.155	2.169	2.268	2.473	2.473	2.473	2.473	2.473	2.473	2.473	2.473	2.487	2.487	2.473	2.473	2.541	2.541	2.541	2.541	2.541	2.541	2.541	2.541	2.541	2.541	2.541	2.541	2.541	2.527	2.527	2.527	2.527	2.527	2.527	2.527	2.527	2.527	2.484	2.484	2.484	2.456	2.456	2.456	2.456	2.456	2.456	2.428	2.428
YDR434W	0.34	0.34	0.34	0.34	0.34	0.34	0.34	0.3	0.3	0.285	0.285	0.285	0.285	0.314	0.314	0.329	0.344	0.344	0.344	0.369	0.451	0.451	0.451	0.477	0.477	0.477	0.463	0.463	0.448	0.463	0.463	0.505	0.545	0.545	0.559	0.559	0.559	0.559	0.573	0.573	0.573	0.573	0.559	0.559	0.559	0.559	0.544	0.544	0.57
YER022W	0.328	0.357	0.357	0.357	0.383	0.427	0.427	0.427	0.427	0.427	0.427	0.427	0.467	0.467	0.467	0.482	0.539	0.539	0.539	0.539	0.539	0.553	0.553	0.553	0.553	0.553	0.553	0.593	0.593	0.593	0.593	0.593	0.593	0.593	0.607	0.607	0.607	0.622	0.636	0.702	0.702	0.702	0.702	0.702	0.676	0.676	0.676	0.691	0.691
YFR048W	1.244	1.258	1.258	1.284	1.284	1.284	1.284	1.284	1.284	1.284	1.365	1.365	1.365	1.365	1.38	1.365	1.379	1.419	1.488	1.488	1.488	1.488	1.502	1.57	1.57	1.57	1.57	1.584	1.584	1.584	1.584	1.584	1.598	1.598	1.598	1.598	1.598	1.598	1.598	1.598	1.598	1.598	1.612	1.612	1.612	1.638	1.638	1.638	1.638
YPL051W	0.18	0.18	0.18	0.18	0.18	0.195	0.195	0.195	0.169	0.169	0.155	0.14	0.1	0.1	0.086	0.086	0.086	0.086	0.101	0.115	0.115	0.184	0.241	0.298	0.298	0.298	0.298	0.298	0.522	0.522	0.522	0.522	0.522	0.522	0.522	0.508	0.522	0.592	0.592	0.592	0.592	0.607	0.607	0.621	0.621	0.621	0.621	0.715	0.781
YEL015W	1.084	1.11	1.11	1.135	1.19	1.19	1.247	1.287	1.395	1.489	1.746	1.746	1.746	1.746	1.746	1.76	1.76	1.774	1.8	1.869	1.869	1.927	1.927	1.953	1.953	1.953	1.967	1.967	1.967	1.967	1.967	1.967	1.967	1.967	1.981	1.995	1.995	1.995	1.995	1.995	1.995	1.995	1.995	2.049	2.049	2.049	2.049	2.049	2.049
YNL005C	3.285	3.285	3.285	3.285	3.285	3.285	3.285	3.285	3.285	3.271	3.271	3.271	3.271	3.217	3.092	3.092	3.092	3.092	3.078	3.009	3.009	2.875	2.861	2.735	2.735	2.735	2.624	2.584	2.501	2.487	2.473	2.444	2.444	2.444	2.444	2.444	2.444	2.444	2.444	2.404	2.364	2.364	2.143	2.101	2.101	2.101	2.073	2.059	2.059
YKL100C	0.944	0.944	0.944	0.944	0.944	0.944	0.944	0.944	0.93	0.93	0.959	0.944	0.944	0.944	0.919	0.919	0.976	0.991	1.033	1.033	1.033	1.033	1.033	1.075	1.101	1.101	1.101	1.101	1.101	1.101	1.116	1.116	1.09	1.104	1.133	1.133	1.147	1.147	1.147	1.147	1.147	1.161	1.147	1.147	1.147	1.147	1.161	1.175	1.218
YHR005C-A	0.363	0.363	0.363	0.377	0.377	0.377	0.377	0.417	0.417	0.417	0.417	0.402	0.445	0.445	0.445	0.46	0.488	0.488	0.488	0.503	0.503	0.557	0.557	0.557	0.557	0.542	0.557	0.557	0.557	0.557	0.557	0.597	0.597	0.597	0.597	0.597	0.597	0.611	0.611	0.626	0.626	0.626	0.626	0.626	0.64	0.654	0.654	0.654	0.654
YDR495C	0.517	0.502	0.502	0.502	0.502	0.502	0.516	0.53	0.53	0.53	0.53	0.53	0.53	0.516	0.516	0.53	0.53	0.53	0.53	0.569	0.527	0.569	0.569	0.569	0.597	0.597	0.597	0.597	0.597	0.597	0.597	0.597	0.597	0.597	0.611	0.611	0.611	0.611	0.611	0.611	0.611	0.611	0.611	0.611	0.611	0.637	0.637	0.637	0.637
YPL216W	1.323	1.337	1.323	1.323	1.323	1.323	1.338	1.338	1.352	1.352	1.352	1.352	1.352	1.391	1.391	1.391	1.391	1.391	1.391	1.391	1.352	1.352	1.338	1.352	1.479	1.779	1.779	1.779	1.847	1.847	1.847	1.847	1.847	1.847	1.847	1.847	1.847	1.875	1.875	1.875	1.875	1.875	1.875	1.89	1.89	1.89	1.89	1.89	1.89
YKL209C	0.22	0.22	0.22	0.22	0.22	0.22	0.22	0.22	0.22	0.22	0.22	0.22	0.22	0.22	0.22	0.22	0.22	0.22	0.22	0.22	0.22	0.22	0.22	0.22	0.22	0.22	0.22	0.22	0.22	0.22	0.22	0.22	0.22	0.22	0.22	0.22	0.22	0.22	0.22	0.22	0.206	0.206	0.206	0.206	0.192	0.166	0.166	0.166	0.166
YNL282W	1.852	1.606	1.48	1.48	1.466	1.466	1.422	1.422	1.422	1.337	1.337	1.337	1.337	1.337	1.337	1.2	1.2	1.145	1.145	0.853	0.838	0.755	0.562	0.562	0.508	0.424	0.424	0.424	0.337	0.323	0.309	0.309	0.309	0.309	0.309	0.129	0.029	0.014	0.014	0.014	0.014	0.014	0.014	0.014	0.014	0	0	0	0
YBR255C-A	0.514	0.499	0.485	0.51	0.525	0.525	0.525	0.47	0.47	0.525	0.525	0.525	0.525	0.525	0.525	0.525	0.525	0.525	0.525	0.525	0.525	0.525	0.51	0.481	0.424	0.425	0.425	0.425	0.425	0.425	0.425	0.425	0.465	0.465	0.465	0.493	0.493	0.493	0.493	0.493	0.521	0.521	0.521	0.521	0.521	0.521	0.521	0.521	0.521
YDR167W	0.411	0.383	0.408	0.437	0.437	0.437	0.437	0.397	0.368	0.353	0.353	0.328	0.328	0.271	0.256	0.256	0.3	0.339	0.367	0.381	0.395	0.395	0.493	0.721	0.804	0.887	0.887	0.887	0.887	0.887	0.887	0.902	0.89	0.89	0.89	0.89	0.89	0.89	0.864	0.892	0.918	0.961	1.203	1.26	1.26	1.234	1.234	1.234	1.234
YGL120C	6.118	6.118	6.103	6.089	6.092	6.092	6.078	6.078	6.078	6.063	6.063	6.063	6.063	6.063	6.063	6.063	6.063	6.063	6.063	6.063	6.063	6.063	6.063	6.063	6.063	5.991	5.976	5.976	5.962	5.962	5.962	5.962	5.962	5.962	5.947	5.947	5.947	5.878	5.878	5.878	5.878	5.835	5.835	5.821	5.795	5.755	5.698	5.698	5.672
YLR275W	0.456	0.456	0.456	0.456	0.456	0.402	0.402	0.387	0.361	0.375	0.375	0.404	0.418	0.458	0.458	0.498	0.498	0.498	0.498	0.498	0.498	0.498	0.498	0.498	0.498	0.527	0.527	0.578	0.578	0.593	0.593	0.607	0.607	0.607	0.607	0.607	0.607	0.687	0.687	0.713	0.713	0.713	0.713	0.713	0.728	0.728	0.728	0.728	0.728
YAL026C	0.63	0.63	0.63	0.63	0.63	0.587	0.587	0.601	0.631	0.631	0.631	0.631	0.631	0.631	0.645	0.645	0.645	0.645	0.645	0.645	0.631	0.631	0.659	0.659	0.659	0.688	0.714	0.714	0.714	0.714	0.699	0.699	0.699	0.699	0.699	0.699	0.699	0.699	0.699	0.684	0.684	0.684	0.684	0.684	0.684	0.684	0.684	0.684	0.67
YGL150C	0.055	0.055	0.07	0.07	0.07	0.07	0.07	0.095	0.095	0.095	0.095	0.095	0.095	0.095	0.095	0.095	0.095	0.095	0.095	0.095	0.095	0.095	0.095	0.095	0.095	0.095	0.095	0.07	0.07	0.07	0.07	0.07	0.098	0.098	0.098	0.098	0.098	0.098	0.098	0.098	0.098	0.098	0.098	0.098	0.098	0.098	0.098	0.098	0.098
YIR017C	3.241	3.241	3.186	3.186	3.161	3.161	3.161	3.146	3.146	3.131	3.117	3.117	3.117	3.117	2.992	2.992	2.951	2.937	2.758	2.631	2.352	2.338	2.323	2.323	2.323	2.323	2.323	2.295	2.252	2.226	2.158	2.144	2.13	2.13	2.13	2.13	2.01	1.98	1.952	1.854	1.675	1.549	1.498	1.498	1.457	1.457	1.457	1.402	1.402
YNL063W	0.391	0.391	0.391	0.391	0.376	0.376	0.376	0.376	0.376	0.29	0.276	0.276	0.276	0.276	0.276	0.276	0.276	0.262	0.262	0.221	0.236	0.236	0.21	0.21	0.196	0.196	0.196	0.182	0.182	0.182	0.182	0.154	0.154	0.154	0.154	0.154	0.14	0.14	0.14	0.14	0.14	0.14	0.126	0.111	0.111	0.111	0.111	0.111	0.111
YDR312W	0.289	0.264	0.264	0.264	0.264	0.264	0.264	0.264	0.264	0.264	0.264	0.264	0.249	0.249	0.249	0.249	0.249	0.195	0.195	0.195	0.195	0.195	0.195	0.195	0.195	0.195	0.112	0.098	0.098	0.098	0.098	0.098	0.098	0.098	0.098	0.04	0.04	0.04	0.04	0.04	0.04	0.04	0.04	0.04	0.015	0	0	0	0
YBR194W	0.738	0.738	0.738	0.738	0.738	0.738	0.753	0.741	0.713	0.713	0.713	0.713	0.628	0.613	0.599	0.585	0.7	0.7	0.7	0.7	0.7	0.726	0.897	0.897	0.897	0.897	0.897	0.88	0.961	1.055	1.069	1.069	1.097	1.097	1.139	1.1	1.114	1.186	1.172	1.225	1.225	1.211	1.211	1.225	1.226	1.24	1.393	1.393	1.393
YMR108W	0.618	0.618	0.604	0.531	0.531	0.531	0.531	0.546	0.546	0.546	0.56	0.574	0.563	0.646	0.646	0.727	0.727	0.727	0.727	0.727	0.727	0.727	0.727	0.727	0.727	0.727	0.713	0.713	0.713	0.687	0.687	0.687	0.687	0.662	0.662	0.687	0.687	0.687	0.673	0.634	0.648	0.637	0.637	0.611	0.611	0.611	0.626	0.64	0.658
YDR518W	1.047	1.062	1.062	1.062	1.062	1.062	1.062	1.062	1.062	1.047	1.047	1.061	1.061	1.061	1.061	1.061	1.061	1.076	1.032	1.032	1.047	1.047	1.047	1.075	1.075	1.075	1.061	1.036	1.036	1.05	1.075	1.075	1.075	1.075	1.075	1.075	1.075	1.075	1.075	1.075	1.075	1.075	1.033	1.003	0.989	0.989	0.989	0.989	0.989
YKL019W	4.315	4.315	4.366	4.407	4.475	4.504	4.504	4.504	4.529	4.529	4.529	4.529	4.529	4.529	4.529	4.529	4.529	4.529	4.529	4.529	4.529	4.529	4.529	4.529	4.476	4.476	4.476	4.461	4.461	4.461	4.461	4.461	4.461	4.461	4.461	4.461	4.461	4.461	4.447	4.447	4.433	4.407	4.407	4.356	4.342	4.342	4.342	4.342	4.327
YDR153C	0.318	0.318	0.304	0.304	0.304	0.304	0.304	0.304	0.304	0.304	0.248	0.248	0.248	0.248	0.248	0.248	0.248	0.248	0.208	0.208	0.208	0.208	0.208	0.208	0.208	0.151	0.151	0.151	0.136	0.096	0.071	0.071	0.071	0.071	0.071	0.071	0.071	0.071	0.071	0.071	0.071	0.071	0.071	0.123	0.123	0.123	0.123	0.123	0.123
YKR057W	0.448	0.448	0.448	0.448	0.369	0.369	0.383	0.369	0.369	0.369	0.369	0.369	0.369	0.369	0.355	0.297	0.258	0.258	0.232	0.232	0.232	0.232	0.232	0.232	0.232	0.232	0.232	0.206	0.206	0.206	0.181	0.166	0.098	0.098	0.098	0.098	0.112	0.112	0.166	0.257	0.38	0.406	0.434	0.434	0.434	0.434	0.434	0.471	0.775
YER104W	0.493	0.493	0.533	0.674	0.674	0.674	0.774	0.774	0.774	0.774	0.803	0.803	0.803	0.803	0.817	0.86	0.86	0.86	0.86	0.86	0.86	0.86	0.9	0.886	0.886	0.886	0.886	0.886	0.886	0.9	0.9	0.9	0.9	0.94	0.994	1.051	1.051	1.079	1.177	1.177	1.177	1.177	1.217	1.366	1.366	1.366	1.366	1.38	1.423
YMR092C	2.66	2.645	2.645	2.645	2.645	2.631	2.631	2.589	2.508	2.508	2.508	2.508	2.508	2.508	2.494	2.494	2.423	2.395	2.381	2.279	2.159	2.159	2.159	2.159	1.981	1.981	1.98	1.98	1.98	1.98	1.9	1.9	1.818	1.736	1.642	1.642	1.613	1.613	1.613	1.613	1.613	1.613	1.598	0.923	0.857	0.857	0.379	0.21	0.184
YLR264W	0.467	0.467	0.538	0.552	0.552	0.552	0.496	0.496	0.482	0.482	0.482	0.482	0.468	0.468	0.468	0.468	0.468	0.468	0.468	0.468	0.468	0.454	0.454	0.509	0.509	0.494	0.494	0.642	0.642	0.642	0.628	0.642	0.654	0.654	0.754	0.851	0.905	0.905	1.004	1.004	1.03	1.016	1.03	1.03	1.109	1.189	1.54	1.58	1.58
YOR137C	0.756	0.742	0.727	0.727	0.673	0.673	0.673	0.659	0.593	0.582	0.582	0.582	0.596	0.596	0.624	0.624	0.624	0.65	0.65	0.676	0.676	0.676	0.676	0.676	0.632	0.617	0.617	0.617	0.617	0.646	0.646	0.646	0.646	0.646	0.66	0.66	0.66	0.66	0.674	0.674	0.674	0.66	0.66	0.66	0.689	0.663	0.663	0.663	0.663
YNL201C	1.57	1.57	1.639	1.639	1.653	1.653	1.653	1.653	1.668	1.668	1.668	1.668	1.668	1.668	1.668	1.668	1.668	1.668	1.697	1.697	1.697	1.721	1.843	1.843	1.843	1.843	1.858	1.858	1.858	1.858	1.858	1.843	1.843	1.843	1.858	1.858	1.884	1.884	1.884	1.884	1.884	1.884	1.869	1.869	1.84	1.825	1.839	1.854	1.907
YFL045C	1.871	1.871	1.871	1.856	1.882	1.882	1.882	1.882	1.882	1.882	1.868	1.868	1.868	1.868	1.868	1.883	1.911	1.911	1.911	1.925	1.925	1.925	1.925	1.94	1.954	1.871	1.871	1.886	1.885	1.87	1.87	1.87	1.87	1.87	1.856	1.856	1.803	1.803	1.803	1.803	1.828	1.858	1.829	1.829	1.803	1.803	1.818	1.803	1.829
YJR033C	1.673	1.673	1.646	1.646	1.646	1.602	1.616	1.659	1.644	1.644	1.616	1.545	1.545	1.613	1.53	1.53	1.588	1.491	1.491	1.505	1.52	1.52	1.521	1.533	1.533	1.533	1.477	1.477	1.477	1.477	1.585	1.49	1.49	1.49	1.49	1.462	1.462	1.598	1.449	1.554	1.554	1.554	1.554	1.554	1.554	1.554	1.539	1.468	1.702
YBR276C	0.433	0.419	0.458	0.472	0.472	0.472	0.472	0.472	0.472	0.461	0.461	0.53	0.53	0.644	0.644	0.644	0.644	0.658	0.673	0.673	0.673	0.699	0.699	0.713	0.728	0.728	0.768	0.865	0.919	0.919	0.919	0.919	0.919	0.893	0.893	0.907	0.907	1.023	1.09	1.17	1.17	1.184	1.184	1.184	1.198	1.198	1.213	1.213	1.213
YKL056C	1.142	1.142	1.142	1.18	1.18	1.154	1.154	1.154	1.154	1.194	1.194	1.194	1.233	1.233	1.233	1.233	1.233	1.233	1.233	1.233	1.233	1.233	1.233	1.259	1.259	1.259	1.259	1.23	1.244	1.273	1.273	1.273	1.287	1.287	1.287	1.273	1.273	1.273	1.299	1.299	1.299	1.299	1.299	1.299	1.299	1.299	1.284	1.284	1.27
YCR036W	0.905	0.905	0.905	0.905	0.905	0.905	0.905	0.905	0.89	0.89	0.89	0.89	0.89	0.89	0.89	0.876	0.811	0.797	0.771	0.771	0.771	0.771	0.757	0.757	0.743	0.743	0.743	0.743	0.743	0.743	0.743	0.728	0.728	0.728	0.728	0.728	0.728	0.728	0.728	0.728	0.728	0.728	0.728	0.728	0.728	0.632	0.548	0.548	0.548
YGL039W	0.311	0.325	0.325	0.325	0.325	0.325	0.325	0.325	0.325	0.325	0.325	0.367	0.397	0.397	0.397	0.397	0.397	0.397	0.397	0.426	0.452	0.452	0.452	0.452	0.452	0.452	0.452	0.466	0.521	0.521	0.521	0.521	0.536	0.634	0.634	0.634	0.648	0.648	0.663	0.72	0.734	0.817	0.817	0.817	0.869	0.869	0.883	0.897	0.897
YLR432W	3.104	3.064	3.049	2.792	2.763	2.69	2.69	2.676	2.676	2.477	2.437	2.38	2.38	2.366	2.366	2.366	2.366	2.366	2.366	2.366	2.366	2.34	2.34	2.34	2.311	2.311	2.257	2.257	2.206	2.206	1.948	1.908	1.908	1.413	1.143	1.101	1.047	1.047	1.047	1.033	0.993	0.993	0.952	0.909	0.772	0.772	0.772	0.772	0.757
YJR138W	0.028	0.028	0.028	0.028	0.042	0.042	0.099	0.099	0.099	0.099	0.099	0.099	0.099	0.099	0.113	0.141	0.199	0.199	0.199	0.213	0.271	0.285	0.285	0.285	0.285	0.285	0.285	0.285	0.299	0.299	0.405	0.405	0.462	0.462	0.504	0.584	0.638	0.693	0.693	0.79	0.79	0.804	0.804	0.804	0.804	0.804	0.804	0.819	0.844
YBR043C	2.248	2.299	2.299	2.299	2.299	2.299	2.299	2.299	2.299	2.299	2.299	2.299	2.299	2.299	2.299	2.299	2.285	2.285	2.285	2.245	2.245	2.245	2.259	2.259	2.259	2.259	2.259	2.259	2.259	2.259	2.259	2.259	2.259	2.244	2.244	2.244	2.244	2.244	2.229	2.229	2.229	2.229	2.201	2.118	2.133	2.133	2.147	2.147	2.187
YOL125W	0	0	0	0	0	0	0	0	0	0	0	0	0	0	0	0	0	0	0	0	0	0	0	0	0	0	0	0.015	0.015	0.015	0.015	0.015	0.015	0.015	0.015	0.015	0.015	0.015	0.015	0.015	0.015	0.015	0.015	0.015	0.015	0.015	0.015	0.015	0.015
YOR189W	1.084	1.084	1.113	1.139	1.139	1.139	1.139	1.164	1.19	1.219	1.219	1.219	1.219	1.219	1.193	1.193	1.193	1.207	1.192	1.192	1.207	1.207	1.207	1.207	1.207	1.207	1.207	1.207	1.207	1.207	1.207	1.207	1.207	1.207	1.207	1.207	1.207	1.207	1.207	1.207	1.126	1.071	1.046	1.046	1.046	1.046	1.046	1.046	1.046
YDL234C	0.987	0.987	1.041	0.986	0.986	1.026	1.026	1.026	1.026	0.986	1.015	1.041	1.041	1.08	1.138	1.138	1.221	1.207	1.265	1.265	1.265	1.265	1.265	1.323	1.323	1.349	1.349	1.349	1.418	1.444	1.512	1.512	1.512	1.498	1.513	1.622	1.622	1.622	1.597	1.653	1.653	1.694	1.694	1.694	1.694	1.694	1.679	1.679	1.693
YFR040W	1.51	1.51	1.51	1.51	1.51	1.525	1.539	1.533	1.533	1.533	1.533	1.519	1.491	1.505	1.505	1.391	1.526	1.526	1.526	1.54	1.498	1.484	1.498	1.498	1.469	1.428	1.114	1.074	1.074	0.955	1.026	1.012	1.041	1.292	1.611	1.897	1.966	1.966	1.966	1.966	1.966	1.98	1.94	1.954	2.138	2.108	2.108	2.123	2.109
YML081W	5.093	5.078	5.035	5.061	5.061	5.061	5.061	5.061	5.061	5.061	5.061	5.036	4.992	4.992	4.992	4.758	4.634	4.509	4.495	4.339	4.195	4.116	4.116	4.116	4.116	4.024	4.01	4.01	4.01	3.996	3.902	3.414	3.37	3.315	3.315	3.301	3.301	3.287	3.287	3.272	3.272	3.258	3.243	3.243	3.228	3.174	3.174	2.819	2.727
YKL069W	1.231	1.257	1.272	1.272	1.272	1.272	1.272	1.258	1.312	1.391	1.377	1.377	1.461	1.461	1.461	1.461	1.476	1.476	1.501	1.541	1.541	1.57	1.585	1.585	1.585	1.585	1.599	1.599	1.599	1.613	1.613	1.613	1.613	1.613	1.613	1.613	1.613	1.613	1.613	1.613	1.613	1.613	1.613	1.613	1.613	1.613	1.613	1.613	1.613
YBR245C	0.384	0.347	0.36	0.563	0.674	0.674	0.674	0.674	0.674	0.674	0.674	0.674	0.688	0.739	0.811	0.811	0.811	0.811	0.811	0.811	0.811	0.811	0.811	0.836	0.836	0.877	0.849	0.877	0.877	0.891	0.91	0.996	1.01	1.025	1.267	1.311	1.311	1.325	1.325	1.325	1.34	1.42	1.637	1.637	1.652	1.652	1.652	1.652	1.652
YOR107W	0.38	0.38	0.38	0.38	0.38	0.368	0.368	0.368	0.368	0.368	0.368	0.368	0.342	0.342	0.342	0.342	0.342	0.342	0.342	0.342	0.342	0.259	0.206	0.206	0.206	0.206	0.206	0.206	0.18	0.18	0.18	0.18	0.18	0.18	0.18	0.18	0.18	0.18	0.18	0.166	0.166	0.166	0.166	0.137	0.137	0.137	0.137	0.137	0.137
YLR448W	0	0	0	0.014	0.014	0.014	0.014	0.014	0.014	0.014	0.014	0.014	0.014	0.014	0.014	0.014	0.014	0.014	0.014	0.014	0.014	0.014	0.014	0.014	0.014	0.014	0.014	0.014	0.014	0.014	0.014	0.014	0.014	0.014	0.014	0.014	0.014	0.014	0.014	0.014	0.014	0.014	0.014	0.014	0.014	0	0	0	0
YOR119C	1.094	1.094	1.094	1.105	1.09	1.09	1.09	1.09	1.09	1.09	1.09	1.09	1.09	1.09	1.09	1.09	1.076	1.061	1.075	1.141	1.155	1.17	1.185	1.24	1.268	1.268	1.294	1.308	1.334	1.348	1.348	1.348	1.334	1.351	1.41	1.452	1.452	1.452	1.452	1.452	1.466	1.466	1.466	1.495	1.66	1.646	1.661	1.661	1.661
YNL273W	0.753	0.753	0.753	0.753	0.753	0.767	0.78	0.754	0.754	0.754	0.754	0.754	0.769	0.811	0.825	0.97	1.159	1.159	1.159	1.159	1.225	1.225	1.225	1.239	1.239	1.239	1.307	1.307	1.307	1.307	1.307	1.392	1.526	1.526	1.541	1.541	1.541	1.541	1.541	1.555	1.555	1.764	1.764	1.764	1.764	1.764	1.764	1.764	1.764
YDL053C	0.978	0.978	0.978	1.022	1.022	1.022	1.022	1.022	1.022	1.022	1.022	1.022	1.09	1.09	1.09	1.09	1.254	1.254	1.268	1.268	1.268	1.268	1.268	1.268	1.24	1.266	1.309	1.309	1.309	1.309	1.298	1.298	1.298	1.298	1.298	1.298	1.298	1.218	1.246	1.246	1.26	1.274	1.274	1.274	1.274	1.274	1.289	1.29	1.318
YCL061C	0.641	0.641	0.627	0.583	0.583	0.569	0.637	0.637	0.637	0.637	0.608	0.594	0.594	0.568	0.542	0.583	0.583	0.583	0.583	0.568	0.569	0.569	0.569	0.569	0.569	0.569	0.675	0.675	0.675	0.675	0.689	0.689	0.675	0.675	0.661	0.661	0.621	0.621	0.581	0.581	0.566	0.566	0.609	0.694	0.737	0.737	0.737	0.751	0.765
YOL107W	0.66	0.688	0.688	0.753	0.852	0.983	0.983	1.012	1.012	1.04	1.054	1.054	1.054	1.054	1.054	1.069	1.083	1.083	1.083	1.083	1.083	1.083	1.083	1.097	1.168	1.196	1.196	1.196	1.196	1.211	1.363	1.363	1.363	1.391	1.391	1.391	1.391	1.391	1.391	1.391	1.391	1.391	1.391	1.391	1.376	1.376	1.376	1.376	1.376
YCL014W	5.605	5.579	5.593	5.81	5.81	5.824	5.906	5.946	5.946	5.946	5.96	5.96	5.96	5.974	6.003	6.003	6.003	6.003	6.003	6.003	6.017	6.017	6.017	6.017	6.017	6.017	6.043	6.043	6.071	6.071	6.056	6.056	6.031	6.031	6.031	6.017	6.017	6.017	6.017	6.017	6.017	6.017	6.017	6.017	5.973	5.959	5.918	5.904	5.878
YHR113W	2.564	2.689	2.689	2.786	2.786	2.786	2.786	2.772	2.827	2.884	2.913	2.927	2.953	2.953	2.953	3.102	3.239	3.239	3.253	3.253	3.253	3.253	3.267	3.407	3.533	3.558	3.558	3.558	3.558	3.558	3.572	3.586	3.586	3.586	3.572	3.584	3.599	3.599	3.599	3.599	3.613	3.609	3.609	3.609	3.609	3.609	3.609	3.634	3.634
YDR138W	0.753	0.753	0.753	0.753	0.753	0.753	0.753	0.739	0.739	0.739	0.739	0.739	0.753	0.753	0.753	0.753	0.753	0.738	0.767	0.767	0.767	0.767	0.767	0.767	0.767	0.767	0.767	0.767	0.767	0.767	0.767	0.781	0.781	0.781	0.767	0.767	0.767	0.753	0.738	0.738	0.738	0.738	0.738	0.738	0.738	0.738	0.738	0.738	0.713
YFL016C	0.232	0.257	0.257	0.257	0.257	0.257	0.257	0.257	0.257	0.257	0.257	0.257	0.203	0.203	0.203	0.203	0.203	0.203	0.203	0.203	0.203	0.203	0.217	0.202	0.159	0.159	0.159	0.159	0.159	0.159	0.159	0.159	0.159	0.159	0.159	0.159	0.159	0.159	0.159	0.159	0.159	0.159	0.159	0.159	0.159	0.159	0.159	0.159	0.159
YAL002W	0.065	0.065	0.04	0.04	0.04	0.04	0.04	0.04	0.04	0.04	0.04	0.04	0.04	0.04	0.04	0.04	0.04	0.04	0.04	0.04	0.04	0.04	0.04	0.04	0.04	0.04	0.04	0.04	0.04	0.065	0.065	0.065	0.065	0.091	0.091	0.091	0.091	0.091	0.091	0.091	0.091	0.091	0.091	0.106	0.106	0.106	0.106	0.106	0.106
YOR312C	1.093	1.093	1.093	1.068	1.068	1.068	1.068	1.024	0.999	0.999	0.933	0.853	0.759	0.72	0.72	0.694	0.679	0.679	0.665	0.639	0.639	0.639	0.639	0.639	0.625	0.611	0.611	0.612	0.598	0.598	0.598	0.568	0.568	0.568	0.568	0.406	0.325	0.311	0.311	0.311	0.286	0.286	0.286	0.286	0.234	0.162	0.148	0.148	0.148
YPL048W	2.119	2.119	2.105	2.105	2.09	2.09	1.704	1.607	1.607	1.607	1.47	1.416	1.359	1.316	1.302	1.302	1.302	1.218	1.204	1.204	1.073	0.989	0.934	0.934	0.905	0.905	0.794	0.714	0.7	0.7	0.602	0.574	0.545	0.545	0.545	0.545	0.492	0.422	0.408	0.408	0.394	0.394	0.394	0.394	0.34	0.219	0.219	0.219	0.219
YOR373W	1.437	1.437	1.437	1.437	1.437	1.437	1.437	1.437	1.437	1.437	1.423	1.423	1.423	1.423	1.423	1.423	1.423	1.423	1.423	1.382	1.382	1.382	1.382	1.382	1.382	1.368	1.368	1.354	1.354	1.354	1.289	1.275	1.235	1.221	1.195	1.18	1.114	1.086	1.057	1.057	1.057	1.057	1.057	1.057	1.029	1.029	1.029	1	1
YNL256W	0.766	0.766	0.766	0.711	0.988	0.974	0.974	1.002	1.002	1.002	1.002	1.002	1.014	1.109	1.109	1.109	1.109	1.139	1.167	1.167	1.167	1.167	1.182	1.182	1.182	1.197	1.197	1.197	1.197	1.211	1.236	1.265	1.28	1.28	1.294	1.308	1.308	1.324	1.352	1.367	1.367	1.367	1.367	1.367	1.367	1.367	1.367	1.324	1.35
YCR089W	0.47	0.47	0.401	0.402	0.403	0.429	0.429	0.429	0.429	0.385	0.37	0.37	0.37	0.37	0.37	0.37	0.37	0.37	0.356	0.356	0.356	0.356	0.356	0.356	0.356	0.356	0.355	0.355	0.355	0.37	0.452	0.48	0.48	0.48	0.48	0.48	0.48	0.48	0.495	0.495	0.495	0.495	0.495	0.495	0.509	0.509	0.509	0.509	0.591
YKL022C	0.342	0.342	0.342	0.342	0.342	0.305	0.348	0.348	0.348	0.348	0.389	0.414	0.414	0.44	0.44	0.469	0.527	0.527	0.527	0.541	0.541	0.541	0.58	0.58	0.58	0.62	0.62	0.62	0.62	0.62	0.634	0.634	0.634	0.634	0.634	0.634	0.634	0.634	0.634	0.649	0.649	0.649	0.649	0.649	0.649	0.649	0.649	0.649	0.649
YER056C-A	1.042	1.042	1.042	1.042	1.042	1.042	1.042	1.042	1.042	1.042	1.042	1.042	1.042	1.042	1.028	1.014	1.014	1.014	0.92	0.92	0.892	0.866	0.84	0.798	0.798	0.757	0.732	0.688	0.688	0.688	0.631	0.502	0.488	0.488	0.462	0.447	0.447	0.433	0.391	0.366	0.366	0.312	0.283	0.254	0.239	0.239	0.196	0.182	0.182
YIL075C	2.566	2.566	2.566	2.566	2.566	2.566	2.566	2.566	2.566	2.566	2.566	2.566	2.566	2.566	2.566	2.566	2.566	2.566	2.566	2.515	2.431	2.405	2.405	2.405	2.405	2.405	2.405	2.405	2.38	2.38	2.38	2.38	2.38	2.38	2.38	2.38	2.38	2.38	2.38	2.38	2.325	2.325	2.325	2.239	2.224	2.224	2.142	2.142	2.142
YMR310C	0.657	0.657	0.606	0.551	0.372	0.275	0.289	0.398	0.398	0.413	0.413	0.413	0.413	0.413	0.427	0.427	0.674	0.999	1.204	1.204	1.219	1.234	1.289	1.289	1.289	1.289	1.328	1.314	1.314	1.314	1.314	1.314	1.314	1.339	1.368	1.425	1.467	1.467	1.467	1.467	1.467	1.467	1.467	1.495	1.495	1.481	1.481	1.481	1.481
YHR084W	1.86	1.86	1.86	1.831	1.831	1.831	1.748	1.734	1.734	1.474	1.42	1.325	1.296	1.257	1.257	1.242	1.173	1.122	1.067	1.042	1.042	1.042	1.042	1.042	1.042	1.01	1.05	1.01	0.995	0.995	0.981	0.981	0.981	0.941	0.996	0.996	0.996	0.996	0.996	0.996	0.996	0.967	0.967	0.967	0.967	0.967	0.967	0.941	0.941
YLR248W	1.225	1.225	1.399	1.413	1.413	1.427	1.506	1.506	1.506	1.506	1.521	1.521	1.521	1.521	1.521	1.521	1.547	1.547	1.586	1.586	1.586	1.586	1.586	1.601	1.601	1.601	1.627	1.627	1.627	1.627	1.627	1.627	1.627	1.627	1.627	1.627	1.627	1.641	1.641	1.641	1.641	1.626	1.626	1.626	1.626	1.612	1.612	1.612	1.612
YDL121C	1.514	1.514	1.514	1.514	1.514	1.514	1.514	1.514	1.5	1.5	1.529	1.573	1.682	1.682	1.697	1.697	1.697	1.723	1.723	1.708	1.734	1.759	1.759	1.759	1.759	1.693	1.693	1.693	1.693	1.693	1.693	1.68	1.695	1.695	1.695	1.681	1.681	1.681	1.681	1.681	1.681	1.681	1.667	1.667	1.667	1.667	1.667	1.627	1.627
YDR229W	0.936	0.864	0.878	0.864	0.892	0.827	0.936	0.936	0.936	0.908	0.894	0.894	0.838	0.838	0.779	0.764	0.819	0.819	0.845	0.845	0.845	0.845	0.845	0.845	0.871	0.885	0.914	0.968	0.997	0.997	0.997	0.997	1.025	1.068	1.068	1.068	1.068	1.082	1.122	1.385	1.385	1.385	1.385	1.385	1.388	1.388	1.388	1.388	1.388
YOR067C	1.361	1.375	1.386	1.411	1.411	1.44	1.44	1.44	1.44	1.44	1.44	1.44	1.44	1.508	1.577	1.632	1.632	1.632	1.632	1.675	1.675	1.675	1.675	1.704	1.721	1.746	1.746	1.746	1.787	1.787	1.787	1.787	1.787	1.787	1.787	1.787	1.787	1.787	1.815	1.815	1.815	1.841	1.841	1.841	1.855	1.855	1.855	1.855	1.855
YML086C	0.627	0.627	0.627	0.627	0.627	0.627	0.627	0.627	0.627	0.601	0.629	0.658	0.658	0.672	0.672	0.672	0.672	0.672	0.672	0.672	0.672	0.672	0.686	0.686	0.686	0.686	0.686	0.686	0.686	0.686	0.686	0.701	0.701	0.73	0.73	0.73	0.73	0.73	0.73	0.73	0.73	0.73	0.73	0.716	0.716	0.716	0.716	0.716	0.716
YDR103W	2.121	2.121	2.121	2.121	1.952	1.45	1.124	1.049	1.063	1.05	1.102	1.102	1.102	1.102	1.102	1.087	1.036	1.036	1.036	1.021	0.993	1.022	1.073	1.073	1.099	1.099	1.099	1.099	1.113	1.071	1.071	1.03	1.016	1.03	1.015	1.015	1.029	1.095	1.109	1.109	1.149	1.149	1.149	1.123	1.123	1.108	1.122	1.108	1.119
YER142C	0.939	0.978	0.978	0.993	1.033	1.061	1.061	1.061	1.061	1.075	1.075	1.144	1.159	1.159	1.159	1.159	1.159	1.159	1.159	1.159	1.13	1.202	1.216	1.216	1.216	1.216	1.216	1.239	1.239	1.254	1.254	1.254	1.254	1.268	1.296	1.336	1.393	1.507	1.576	1.576	1.576	1.576	1.576	1.576	1.59	1.59	1.59	1.59	1.59
YKR066C	0.281	0.335	0.335	0.335	0.335	0.335	0.378	0.447	0.626	0.725	0.751	0.779	1.116	1.141	1.184	1.399	1.551	1.551	1.604	1.892	2.073	3.719	3.719	3.719	3.719	3.734	3.885	3.885	3.994	4.172	4.453	4.453	4.453	4.453	4.453	4.651	4.721	5.285	5.285	5.299	5.299	5.393	5.494	5.494	5.494	5.494	5.717	5.717	5.717
YLR010C	0.914	0.914	0.9	0.9	0.886	0.763	0.692	0.706	0.706	0.706	0.706	0.706	0.706	0.706	0.706	0.706	0.706	0.692	0.692	0.692	0.692	0.441	0.447	0.447	0.447	0.447	0.498	0.47	0.537	0.552	0.592	0.592	0.592	0.592	0.592	0.592	0.522	0.522	0.522	0.522	0.522	0.522	0.522	0.536	0.63	0.751	0.947	0.947	0.947
YAR007C	1.242	1.242	1.242	1.256	1.256	1.271	1.271	1.386	1.386	1.386	1.437	1.437	1.466	1.492	1.755	1.785	1.799	1.799	1.799	1.799	1.813	1.827	1.842	1.842	1.871	1.871	1.871	1.871	1.871	1.871	1.871	1.871	1.871	1.857	1.842	1.842	1.841	1.856	1.856	1.856	1.842	1.871	1.953	1.953	1.953	1.953	1.953	1.979	1.979
YJL178C	0.055	0.055	0.055	0.055	0.055	0.055	0.055	0.055	0.055	0.055	0.055	0.055	0.055	0.055	0.055	0.055	0.055	0.055	0.055	0.055	0.04	0.04	0.04	0.04	0.04	0.04	0.04	0.04	0.04	0.04	0.04	0.015	0.015	0.015	0.015	0.015	0.015	0.015	0.015	0.015	0.015	0.015	0.015	0.015	0.015	0.015	0.015	0.015	0.015
YLR173W	0.964	0.964	0.964	0.964	0.964	0.964	0.964	0.964	0.992	1.132	1.106	1.106	1.132	1.132	1.132	1.132	1.132	1.132	1.157	1.157	1.157	1.157	1.157	1.157	1.157	1.157	1.172	1.186	1.212	1.226	1.282	1.282	1.282	1.282	1.282	1.282	1.282	1.282	1.282	1.282	1.282	1.282	1.257	1.257	1.257	1.271	1.285	1.285	1.285
YEL071W	1.204	1.204	1.204	1.204	1.204	1.204	1.204	1.204	1.204	1.19	1.204	1.204	1.233	1.233	1.233	1.207	1.207	1.221	1.207	1.207	1.221	1.236	1.236	1.236	1.237	1.279	1.376	1.362	1.392	1.431	1.445	1.445	1.445	1.445	1.445	1.445	1.5	1.474	1.474	1.503	1.503	1.503	1.503	1.503	1.543	1.572	1.572	1.572	1.572
YCL011C	1.192	1.192	1.192	1.207	1.164	1.138	1.181	1.207	1.246	1.286	1.286	1.286	1.312	1.34	1.355	1.355	1.355	1.355	1.355	1.34	1.392	1.392	1.392	1.392	1.392	1.392	1.42	1.42	1.42	1.42	1.42	1.42	1.42	1.42	1.42	1.42	1.42	1.42	1.42	1.42	1.42	1.42	1.42	1.42	1.394	1.394	1.38	1.38	1.394
YOL039W	0	0	0	0	0	0	0	0	0	0	0	0	0	0	0	0	0	0	0	0	0	0	0	0	0	0	0	0	0	0	0	0	0	0	0	0	0	0	0	0	0	0	0	0	0	0	0	0	0
YJL092W	7.254	7.254	7.229	7.229	7.229	7.229	7.229	7.229	7.229	7.229	7.174	7.159	7.159	7.09	7.09	7.076	7.047	7.047	7.047	6.697	6.697	6.697	6.606	6.606	6.371	6.371	6.007	5.819	5.793	5.584	4.959	4.944	4.915	4.915	4.915	4.886	4.255	4.031	4.016	3.697	3.658	2.154	1.184	0.964	0.769	0.727	0.684	0.684	0.684
YDL238C	0.944	0.97	0.995	0.966	0.966	0.966	0.815	0.79	0.831	0.831	0.831	0.816	0.816	0.733	0.704	0.663	0.663	0.704	0.704	0.704	0.704	0.704	0.704	0.69	0.69	0.69	0.69	0.675	0.675	0.675	0.675	0.675	0.675	0.589	0.493	0.493	0.493	0.463	0.438	0.396	0.41	0.41	0.424	0.424	0.424	0.399	0.399	0.385	0.385
YDR351W	1.527	1.527	1.527	1.527	1.527	1.527	1.527	1.527	1.527	1.541	1.541	1.555	1.555	1.555	1.555	1.555	1.569	1.583	1.583	1.627	1.627	1.627	1.627	1.587	1.601	1.601	1.601	1.601	1.601	1.575	1.589	1.589	1.589	1.589	1.589	1.589	1.589	1.575	1.589	1.589	1.589	1.589	1.589	1.535	1.506	1.506	1.478	1.478	1.492
YOR243C	1.366	1.451	1.466	1.466	1.466	1.466	1.466	1.466	1.466	1.48	1.495	1.495	1.495	1.523	1.523	1.523	1.523	1.523	1.523	1.523	1.538	1.538	1.538	1.538	1.538	1.538	1.538	1.553	1.553	1.553	1.578	1.578	1.578	1.578	1.564	1.567	1.567	1.567	1.567	1.567	1.567	1.567	1.567	1.567	1.567	1.567	1.567	1.567	1.567
YPL218W	2.062	2.062	2.102	2.102	2.102	2.102	2.116	2.181	2.181	2.181	2.181	2.181	2.196	2.196	2.196	2.196	2.196	2.196	2.196	2.196	2.196	2.196	2.207	2.207	2.207	2.207	2.207	2.207	2.207	2.207	2.207	2.207	2.192	2.177	2.177	2.177	2.177	2.152	2.152	2.152	2.152	2.152	2.152	2.138	2.138	2.138	2.138	2.138	2.138
YKR079C	0	0	0	0	0	0	0	0	0	0	0	0	0.015	0.015	0.015	0.015	0.015	0.015	0.015	0.029	0.029	0.029	0.029	0.029	0.029	0.029	0.029	0.029	0.029	0.029	0.029	0.029	0.029	0.029	0.029	0.029	0.029	0.029	0.029	0.029	0.043	0.043	0.043	0.069	0.069	0.069	0.069	0.069	0.069
YDR430C	0.745	0.745	0.745	0.745	0.745	0.745	0.756	0.756	0.756	0.731	0.665	0.665	0.665	0.679	0.705	0.705	0.705	0.705	0.705	0.731	0.731	0.731	0.731	0.731	0.731	0.731	0.731	0.745	0.745	0.745	0.745	0.745	0.745	0.745	0.745	0.745	0.745	0.745	0.745	0.745	0.745	0.745	0.73	0.716	0.716	0.716	0.716	0.716	0.716
YDR390C	0.137	0.137	0.137	0.137	0.177	0.243	0.243	0.243	0.228	0.24	0.24	0.24	0.24	0.254	0.282	0.282	0.282	0.297	0.297	0.297	0.297	0.297	0.282	0.282	0.34	0.34	0.446	0.446	0.446	0.446	0.446	0.446	0.446	0.446	0.446	0.446	0.446	0.46	0.46	0.46	0.46	0.46	0.474	0.474	0.474	0.474	0.474	0.5	0.5
YNL265C	2.031	2.031	2.031	2.005	2.27	2.296	2.296	2.296	2.296	2.296	2.296	2.296	2.296	2.31	2.31	2.31	2.31	2.352	2.352	2.407	2.407	2.407	2.407	2.407	2.422	2.396	2.396	2.764	2.988	3.425	3.425	3.425	3.425	3.425	3.425	3.425	3.425	3.45	3.476	3.505	3.547	3.547	3.547	3.591	3.605	3.634	3.634	3.634	3.634
YDL145C	0.994	0.994	1.008	0.994	0.994	0.993	1.074	1.212	1.212	1.226	1.226	1.226	1.226	1.226	1.24	1.349	1.392	1.392	1.392	1.421	1.421	1.436	1.436	1.436	1.476	1.491	1.639	1.639	1.639	1.639	1.624	1.624	1.701	1.701	1.701	1.784	1.784	1.81	1.81	1.836	1.822	1.822	1.822	1.822	1.85	1.864	1.878	1.878	1.878
YBR291C	3.451	3.509	3.537	3.537	3.551	3.551	3.566	3.566	3.591	3.591	3.591	3.591	3.591	3.566	3.566	3.566	3.591	3.617	3.617	3.631	3.631	3.631	3.671	3.671	3.671	3.671	3.671	3.671	3.671	3.671	3.671	3.671	3.671	3.671	3.656	3.641	3.641	3.601	3.601	3.601	3.575	3.321	3.075	2.95	2.907	2.892	2.892	2.892	2.892
YJL029C	4.126	4.126	4.14	4.126	4.126	4.126	4.126	4.141	4.115	4.115	4.115	4.115	4.101	4.101	4.101	4.101	4.101	4.09	3.926	3.843	3.843	3.843	3.843	3.843	3.706	3.583	3.401	3.306	3.266	3.266	3.266	3.266	3.266	2.98	2.995	2.841	2.812	2.812	2.798	2.798	2.741	2.741	2.491	2.447	2.406	2.214	2.203	2.217	2.217
YHR019C	1.107	1.066	1.16	1.16	1.16	1.146	1.146	1.106	1.106	1.106	1.106	1.106	1.08	1.08	1.08	1.095	1.095	1.095	1.095	1.095	1.095	1.081	1.081	1.081	1.081	1.066	1.08	1.08	1.08	1.08	1.051	1.051	1.051	1.051	1.051	1.051	1.051	0.917	0.903	0.903	0.837	0.852	0.795	0.823	0.795	0.795	0.795	0.795	0.795
YNL145W	0.688	0.688	0.688	0.688	0.688	0.688	0.688	0.688	0.688	0.688	0.688	0.703	0.703	0.703	0.66	0.594	0.58	0.594	0.622	0.622	0.622	0.651	0.651	0.651	0.651	0.651	0.651	0.691	0.691	0.705	0.746	0.746	0.746	0.746	0.746	0.746	0.717	0.703	0.703	0.674	0.66	0.66	0.66	0.66	0.63	0.616	0.59	0.564	0.564
YHR181W	0.583	0.583	0.583	0.583	0.583	0.583	0.583	0.583	0.583	0.583	0.583	0.583	0.597	0.569	0.594	0.594	0.608	0.594	0.526	0.523	0.508	0.508	0.494	0.336	0.365	0.331	0.361	0.361	0.361	0.361	0.361	0.375	0.432	0.418	0.433	0.447	0.447	0.447	0.447	0.447	0.447	0.447	0.447	0.447	0.473	0.473	0.473	0.473	0.473
YOR175C	0.935	0.949	0.975	0.989	1.003	1.072	1.347	1.347	1.347	1.347	1.321	1.347	1.387	1.441	1.441	1.496	1.496	1.496	1.51	1.553	1.619	1.662	1.662	1.677	1.829	1.829	1.843	1.843	1.843	1.843	1.843	1.843	1.843	1.829	1.829	1.829	1.829	1.803	1.803	1.803	1.803	1.803	1.803	1.803	1.803	1.789	1.817	1.899	2.129
YMR099C	0.46	0.474	0.474	0.474	0.474	0.54	0.554	0.554	0.554	0.554	0.595	0.595	0.595	0.58	0.594	0.594	0.594	0.568	0.554	0.568	0.583	0.598	0.666	0.666	0.666	0.694	0.694	0.694	0.694	0.694	0.694	0.719	0.719	0.733	0.733	0.733	0.747	0.776	0.776	0.79	0.79	0.805	0.805	0.805	0.805	0.765	0.765	0.736	0.761
YDR482C	0.448	0.448	0.448	0.42	0.434	0.434	0.448	0.42	0.42	0.42	0.42	0.42	0.42	0.42	0.434	0.462	0.437	0.437	0.437	0.437	0.437	0.423	0.423	0.423	0.423	0.423	0.437	0.437	0.477	0.492	0.492	0.492	0.492	0.492	0.492	0.492	0.492	0.492	0.506	0.506	0.506	0.506	0.506	0.506	0.506	0.506	0.506	0.506	0.506
YLR115W	0.427	0.427	0.455	0.554	0.923	0.923	0.923	0.938	0.981	1.075	1.075	1.104	1.212	1.496	1.496	1.496	1.551	1.551	1.606	1.632	1.657	1.777	1.922	1.937	1.937	1.937	1.963	1.963	1.988	2.06	2.129	2.129	2.129	2.129	2.129	2.129	2.157	2.157	2.185	2.211	2.498	2.498	2.526	2.791	2.791	2.791	2.791	2.791	2.791
YBR143C	3.068	3.068	3.082	3.082	3.067	3.013	2.999	2.973	3.002	2.987	2.987	2.987	2.973	2.973	2.958	2.958	2.932	2.932	2.932	2.932	2.932	2.865	2.865	2.865	2.865	2.865	2.865	2.807	2.724	2.724	2.724	2.724	2.695	2.695	2.695	2.666	2.666	2.666	2.608	2.594	2.594	2.594	2.565	2.565	2.565	2.539	2.539	2.381	2.381
YDR494W	1.732	1.662	1.564	1.752	1.711	1.697	1.697	1.697	1.697	1.627	1.601	1.671	1.913	1.913	1.899	1.899	1.965	1.937	1.937	1.951	1.951	1.951	1.951	1.951	1.951	1.992	2.02	2.02	2.035	2.032	2.032	2.047	2.083	2.276	2.276	2.276	2.291	2.291	2.291	2.291	2.291	2.251	2.251	2.251	2.251	2.234	2.234	2.234	2.234
YBR058C-A	1.175	1.175	1.175	1.23	1.23	1.23	1.23	1.23	1.23	1.23	1.23	1.23	1.215	1.215	1.241	1.295	1.295	1.295	1.309	1.283	1.324	1.31	1.295	1.295	1.295	1.295	1.335	1.335	1.335	1.361	1.361	1.376	1.39	1.39	1.39	1.39	1.39	1.39	1.39	1.365	1.339	1.31	1.31	1.31	1.31	1.31	1.352	1.364	1.364
YML091C	0.634	0.634	0.634	0.634	0.634	0.634	0.648	0.648	0.648	0.648	0.648	0.648	0.634	0.634	0.606	0.592	0.592	0.592	0.592	0.592	0.592	0.592	0.566	0.566	0.538	0.538	0.538	0.538	0.538	0.538	0.538	0.538	0.538	0.538	0.512	0.512	0.512	0.443	0.403	0.403	0.377	0.279	0.264	0.264	0.264	0.264	0.25	0.209	0.209
YMR113W	1.648	1.565	1.551	1.386	1.36	1.21	1.128	1.128	0.964	0.878	0.812	0.797	0.797	0.797	0.768	0.768	0.784	0.77	0.784	0.754	1.052	1.052	1.052	1.052	1.052	1.052	1.052	1.052	0.958	0.929	0.958	0.904	0.93	0.988	1.483	1.938	1.938	1.952	1.952	1.952	1.952	1.952	1.952	1.966	1.966	2.078	2.052	2.052	2.066
YOR045W	1.332	1.464	1.492	1.536	1.536	1.536	1.55	1.55	1.55	1.55	1.576	1.59	1.649	1.649	1.649	1.649	1.649	1.649	1.649	1.649	1.649	1.649	1.649	1.649	1.663	1.663	1.663	1.663	1.663	1.663	1.663	1.663	1.663	1.663	1.649	1.649	1.649	1.649	1.649	1.663	1.663	1.663	1.637	1.637	1.637	1.597	1.597	1.597	1.597
YMR307W	0.419	0.419	0.419	0.419	0.405	0.405	0.405	0.405	0.405	0.405	0.405	0.365	0.35	0.322	0.322	0.322	0.322	0.322	0.322	0.322	0.322	0.308	0.308	0.282	0.282	0.282	0.282	0.268	0.239	0.225	0.225	0.225	0.225	0.225	0.225	0.225	0.225	0.225	0.225	0.225	0.225	0.225	0.225	0.225	0.225	0.156	0.156	0.156	0.156
YDL092W	1.221	1.221	1.221	1.221	1.221	1.221	1.221	1.221	1.221	1.221	1.221	1.221	1.207	1.207	1.207	1.207	1.221	1.221	1.221	1.221	1.235	1.25	1.276	1.276	1.276	1.276	1.276	1.276	1.276	1.276	1.276	1.276	1.276	1.276	1.276	1.276	1.276	1.276	1.276	1.276	1.276	1.276	1.276	1.276	1.276	1.276	1.276	1.276	1.276
YBL008W	0.383	0.383	0.383	0.372	0.48	0.48	0.494	0.522	0.522	0.522	0.522	0.522	0.522	0.522	0.522	0.522	0.522	0.497	0.497	0.497	0.468	0.482	0.482	0.482	0.482	0.468	0.483	0.483	0.483	0.508	0.574	0.588	0.588	0.588	0.588	0.588	0.588	0.587	0.641	0.656	0.656	0.656	0.671	0.753	0.796	0.996	0.996	0.996	0.996
YGL027C	0.229	0.258	0.272	0.272	0.272	0.272	0.272	0.257	0.257	0.285	0.329	0.329	0.329	0.38	0.38	0.38	0.38	0.365	0.337	0.379	0.365	0.365	0.405	0.405	0.405	0.405	0.405	0.405	0.405	0.405	0.5	0.5	0.5	0.5	0.5	0.514	0.514	0.514	0.514	0.514	0.514	0.514	0.514	0.529	0.529	0.529	0.529	0.529	0.529
YOR196C	0.808	0.808	0.822	0.822	0.822	0.836	0.836	0.836	0.836	0.836	0.836	0.836	0.821	0.861	0.861	0.861	0.861	0.861	0.861	0.861	0.861	0.861	0.861	0.861	0.861	0.875	0.861	0.861	0.846	0.886	0.886	0.886	0.886	0.886	0.886	0.9	0.9	0.9	0.9	0.9	0.9	0.9	0.9	0.9	0.9	0.9	0.9	0.9	0.9
YPL168W	1.468	1.646	1.646	1.741	1.741	1.741	1.741	1.77	1.77	1.77	1.77	1.77	1.77	1.77	1.77	1.77	1.77	1.77	1.77	1.77	1.77	1.799	1.773	1.799	1.799	1.799	1.813	1.813	1.813	1.813	1.813	1.813	1.867	1.881	1.881	1.881	1.881	1.881	1.881	1.881	1.881	1.881	1.881	1.881	1.895	1.895	1.895	1.895	1.895
YJL023C	0.502	0.488	0.527	0.626	0.626	0.64	0.655	0.684	0.684	0.684	0.698	0.712	0.77	0.825	1.002	1.002	1.03	1.058	1.058	1.058	1.058	1.058	1.058	1.058	1.058	1.084	1.084	1.098	1.127	1.141	1.141	1.141	1.127	1.127	1.127	1.127	1.127	1.127	1.127	1.127	1.171	1.28	1.28	1.309	1.309	1.309	1.309	1.309	1.309
YGR081C	0.947	0.976	0.991	1.042	1.042	1.042	1.042	1.068	1.133	1.133	1.133	1.133	1.133	1.119	1.119	1.203	1.203	1.203	1.203	1.217	1.217	1.217	1.217	1.217	1.231	1.231	1.231	1.231	1.231	1.205	1.205	1.165	1.165	1.165	1.165	1.165	1.165	1.165	1.165	1.165	1.165	1.165	1.165	1.165	1.165	1.165	1.165	1.165	1.165
YDR422C	0.909	0.909	0.909	0.963	1.017	1.087	1.087	1.087	1.087	1.087	1.116	1.116	1.145	1.145	1.145	1.145	1.145	1.145	1.145	1.145	1.145	1.145	1.174	1.174	1.174	1.174	1.174	1.174	1.174	1.174	1.174	1.174	1.174	1.174	1.174	1.174	1.174	1.174	1.159	1.159	1.159	1.116	1.116	1.142	1.142	1.142	1.142	1.142	1.142
YER161C	1.836	1.836	1.836	1.836	1.836	1.836	1.836	1.836	1.85	1.85	1.85	1.85	1.85	1.85	1.85	1.878	1.892	1.906	1.992	1.992	1.992	1.992	2.02	2.02	2.02	2.02	2.02	2.006	2.006	2.006	2.006	2.035	2.035	2.035	2.064	2.064	2.064	2.064	2.064	2.064	2.064	2.064	2.064	2.064	2.064	2.064	2.064	2.064	2.064
YNL239W	4.593	4.593	4.593	4.593	4.593	4.593	4.568	4.582	4.582	4.582	4.582	4.582	4.513	4.513	4.485	4.485	4.471	4.418	4.418	4.363	4.363	4.363	4.337	4.323	4.308	4.109	4.065	4.051	4.051	4.077	4.077	4.077	4.063	4.063	4.02	4.02	4.005	4.019	3.993	3.993	3.968	3.856	3.856	3.813	3.813	3.813	3.799	3.773	3.773
YHR016C	1.404	1.404	1.404	1.404	1.404	1.404	1.404	1.349	1.406	1.599	1.599	1.599	1.599	1.614	1.656	1.656	1.656	1.682	1.697	1.824	2.424	2.645	2.645	2.645	2.645	2.66	2.936	2.951	2.966	2.966	2.966	2.966	2.966	2.966	2.966	2.966	2.966	2.995	2.995	2.995	3.01	3.068	3.082	3.124	3.138	3.138	3.138	3.153	3.197
YML103C	0.304	0.304	0.318	0.372	0.452	0.558	0.573	0.573	0.573	0.573	0.573	0.573	0.573	0.573	0.573	0.587	0.602	0.602	0.602	0.602	0.602	0.602	0.602	0.602	0.602	0.602	0.602	0.602	0.602	0.602	0.602	0.602	0.602	0.602	0.602	0.602	0.602	0.602	0.602	0.602	0.602	0.602	0.602	0.602	0.602	0.602	0.602	0.602	0.602
YCR065W	0.295	0.295	0.295	0.295	0.309	0.309	0.323	0.323	0.323	0.323	0.323	0.323	0.308	0.334	0.334	0.32	0.375	0.375	0.375	0.375	0.418	0.46	0.46	0.474	0.474	0.474	0.474	0.474	0.488	0.488	0.488	0.531	0.53	0.545	0.559	0.613	0.655	0.696	0.696	0.696	0.71	0.724	0.724	0.739	0.753	0.753	0.753	0.753	0.753
YPL254W	0.62	0.62	0.62	0.62	0.62	0.62	0.62	0.62	0.62	0.62	0.605	0.619	0.619	0.662	0.662	0.691	0.691	0.691	0.691	0.691	0.691	0.691	0.691	0.705	0.705	0.705	0.705	0.705	0.705	0.705	0.705	0.705	0.705	0.705	0.705	0.705	0.705	0.705	0.705	0.705	0.705	0.705	0.705	0.705	0.705	0.705	0.679	0.665	0.665
YGL010W	0.339	0.339	0.339	0.339	0.339	0.368	0.368	0.368	0.368	0.368	0.368	0.368	0.368	0.368	0.368	0.382	0.382	0.426	0.426	0.426	0.426	0.426	0.426	0.426	0.426	0.426	0.556	0.581	0.653	0.668	0.668	0.683	0.697	0.712	0.712	0.712	0.712	0.712	0.712	0.712	0.712	0.741	0.741	0.741	0.741	0.741	0.741	0.741	0.741
YOR304C-A	0.398	0.347	0.318	0.318	0.369	0.427	0.818	0.991	0.991	1.059	1.073	1.099	1.128	1.117	1.117	1.159	1.159	1.159	1.159	1.159	1.159	1.159	1.188	1.188	1.202	1.216	1.201	1.201	1.201	1.187	1.229	1.431	1.641	1.641	1.641	1.655	1.709	1.751	1.751	1.751	1.751	1.751	1.765	1.765	1.765	1.739	1.739	1.753	1.767
YPL132W	0.498	0.498	0.498	0.498	0.513	0.499	0.539	0.538	0.538	0.538	0.538	0.553	0.567	0.567	0.567	0.51	0.51	0.452	0.424	0.507	0.492	0.492	0.492	0.507	0.507	0.507	0.507	0.507	0.507	0.51	0.581	0.778	0.806	0.806	0.821	0.861	0.875	0.875	0.966	0.98	0.98	0.98	0.98	0.98	0.98	0.98	0.955	1.118	1.159
YPR056W	0.439	0.491	0.491	0.491	0.491	0.491	0.491	0.531	0.531	0.531	0.531	0.56	0.614	0.614	0.628	0.657	0.685	0.699	0.699	0.699	0.699	0.714	0.754	0.754	0.854	0.854	0.909	0.909	0.909	0.909	0.909	0.909	0.909	0.909	0.909	0.909	0.909	0.923	1.051	1.051	1.051	1.051	1.051	1.051	1.051	1.051	1.051	1.051	1.051
YJL121C	0	0	0.014	0.014	0.014	0.014	0.014	0.014	0.014	0.014	0.014	0.014	0.014	0.014	0.068	0.082	0.082	0.133	0.147	0.147	0.147	0.147	0.147	0.147	0.147	0.162	0.187	0.187	0.187	0.187	0.187	0.187	0.187	0.187	0.187	0.187	0.187	0.201	0.201	0.201	0.201	0.201	0.201	0.201	0.201	0.201	0.201	0.311	0.351
YGR275W	0.539	0.539	0.539	0.539	0.539	0.539	0.539	0.579	0.579	0.579	0.579	0.579	0.564	0.536	0.536	0.542	0.542	0.586	0.626	0.626	0.626	0.655	0.655	0.709	0.723	0.709	0.709	0.709	0.709	0.709	0.709	0.709	0.709	0.709	0.709	0.794	0.794	0.794	0.794	0.819	0.862	0.862	0.891	0.891	1.127	1.127	1.141	1.141	1.141
YGL243W	0.338	0.338	0.338	0.338	0.338	0.338	0.324	0.273	0.273	0.273	0.288	0.273	0.299	0.384	0.398	0.384	0.41	0.425	0.41	0.425	0.41	0.41	0.396	0.45	0.491	0.491	0.491	0.505	0.505	0.519	0.519	0.519	0.519	0.559	0.559	0.559	0.559	0.516	0.516	0.516	0.556	0.627	0.776	0.776	0.804	0.913	0.913	0.913	0.913
YPR127W	0.539	0.524	0.524	0.524	0.524	0.485	0.485	0.485	0.445	0.445	0.419	0.419	0.419	0.405	0.405	0.348	0.333	0.333	0.235	0.235	0.22	0.22	0.22	0.22	0.22	0.22	0.22	0.22	0.22	0.22	0.22	0.22	0.195	0.231	0.275	0.275	0.275	0.289	0.247	0.221	0.221	0.221	0.235	0.235	0.235	0.249	0.278	0.336	0.336
YBR138C	2.095	2.095	2.134	2.134	2.134	2.16	2.16	2.16	2.16	2.132	2.132	2.132	2.132	2.132	2.132	2.132	2.132	2.132	2.132	2.132	2.132	2.132	2.132	2.132	2.118	2.104	2.104	2.104	2.089	2.089	2.089	2.089	2.089	2.089	2.089	2.089	2.089	2.089	2.089	2.089	2.05	2.035	2.021	2.021	2.021	2.047	2.047	2.047	2.047
YDR500C	0.639	0.639	0.653	0.668	0.668	0.639	0.625	0.585	0.571	0.835	0.835	0.835	0.835	0.835	0.821	0.806	0.806	0.806	0.82	0.82	0.835	0.823	0.795	0.85	0.916	0.89	0.89	0.89	0.89	0.934	0.991	1.188	1.188	1.188	1.188	1.188	1.188	1.202	1.231	1.231	1.246	1.257	1.287	1.301	1.315	1.315	1.315	1.315	1.315
YDL035C	1.554	1.554	1.554	1.554	1.514	1.529	1.544	1.544	1.544	1.544	1.544	1.53	1.544	1.544	1.529	1.529	1.529	1.529	1.529	1.529	1.515	1.515	1.515	1.515	1.515	1.515	1.515	1.515	1.515	1.489	1.489	1.489	1.431	1.362	1.323	1.323	1.323	1.323	1.295	1.295	1.28	1.28	1.28	1.28	1.28	1.251	1.251	1.251	1.251
YPR031W	1.92	1.92	1.92	1.92	1.92	1.92	1.92	1.92	1.935	1.949	1.949	1.949	1.949	1.949	1.949	1.949	1.949	1.949	1.989	1.989	2.015	2.015	2.015	1.986	1.986	1.986	1.986	1.986	2.015	2.015	2.015	1.986	1.972	1.972	1.972	1.972	1.986	1.986	1.986	1.986	1.986	1.986	1.986	1.986	1.986	1.986	1.986	1.986	1.986
YER036C	0	0	0	0	0	0	0	0	0	0	0	0	0	0	0	0	0	0	0	0	0	0	0	0	0	0	0	0	0	0	0	0	0	0	0	0	0	0	0	0	0	0	0	0	0.026	0.026	0.026	0.026	0.026
YHL026C	1.918	1.875	1.82	1.82	1.82	1.82	1.82	1.82	1.82	1.634	1.354	1.086	1.086	1.086	1.086	1.086	1.086	1.086	1.072	1.072	1.072	0.768	0.768	0.768	0.768	0.754	0.754	0.754	0.754	0.754	0.754	0.656	0.656	0.656	0.656	0.656	0.543	0.503	0.503	0.408	0.394	0.354	0.354	0.354	0.314	0.314	0.314	0.314	0.179
YOL121C	0.247	0.261	0.247	0.247	0.261	0.231	0.231	0.231	0.231	0.231	0.231	0.245	0.245	0.245	0.245	0.245	0.245	0.245	0.245	0.245	0.245	0.245	0.245	0.245	0.245	0.245	0.245	0.245	0.245	0.245	0.245	0.245	0.231	0.217	0.217	0.217	0.217	0.217	0.217	0.217	0.217	0.217	0.217	0.217	0.217	0.217	0.217	0.217	0.217
YDR035W	1.313	1.313	1.313	1.313	1.288	1.273	1.273	1.273	1.273	1.302	1.302	1.302	1.302	1.317	1.317	1.317	1.317	1.317	1.317	1.317	1.317	1.317	1.303	1.303	1.303	1.303	1.303	1.303	1.303	1.303	1.303	1.288	1.263	1.263	1.263	1.234	1.234	1.234	1.234	1.231	1.231	1.231	1.231	1.231	1.231	1.174	1.145	1.145	1.159
YMR176W	2.543	2.543	2.544	2.514	2.572	2.486	2.542	2.841	2.841	2.988	3.286	3.286	3.286	3.286	3.286	3.286	3.358	3.419	3.389	3.415	3.428	3.414	3.494	3.561	3.59	3.604	3.661	3.602	3.602	3.616	3.626	3.626	3.68	3.681	3.782	3.782	3.782	3.85	3.835	3.892	3.946	3.971	3.971	3.957	3.957	3.943	3.943	3.957	3.997
YDL165W	0.784	0.784	0.698	0.727	0.676	0.676	0.676	0.704	0.707	0.734	0.831	0.86	0.86	0.86	0.93	0.915	0.93	0.93	0.93	0.889	0.915	0.902	0.971	1.151	1.151	1.191	1.191	1.206	1.206	1.206	1.206	1.22	1.249	1.249	1.249	1.249	1.289	1.289	1.289	1.289	1.289	1.315	1.315	1.329	1.329	1.329	1.329	1.329	1.303
YDL237W	0.785	0.785	0.785	0.756	0.756	0.756	0.648	0.579	0.524	0.524	0.524	0.524	0.538	0.622	0.622	0.622	0.622	0.593	0.593	0.539	0.539	0.539	0.579	0.607	0.637	0.637	0.676	0.676	0.676	0.676	0.717	0.812	0.761	0.761	0.761	0.761	0.693	0.761	0.818	0.818	0.818	0.833	0.804	0.804	0.848	1.229	1.714	1.714	1.809
YGL009C	1.676	1.676	1.676	1.676	1.69	1.675	1.675	1.632	1.578	1.578	1.593	1.593	1.564	1.564	1.538	1.538	1.538	1.538	1.427	1.383	1.327	1.327	1.327	1.327	1.312	1.312	1.312	1.312	1.312	1.312	1.312	1.204	1.175	1.175	1.175	1.175	1.175	1.117	1.103	1.103	1.035	1.02	1.02	0.92	0.894	0.894	0.92	0.934	0.934
YML114C	2.568	2.568	2.568	2.568	2.568	2.568	2.568	2.568	2.568	2.554	2.554	2.529	2.529	2.529	2.529	2.543	2.543	2.543	2.543	2.543	2.543	2.543	2.529	2.499	2.499	2.474	2.474	2.474	2.194	2.164	2.052	2.026	1.986	1.971	1.971	1.877	1.892	1.878	1.852	1.852	1.852	1.852	1.852	1.824	1.824	1.754	1.675	1.66	1.66
YDR236C	0.068	0.068	0.093	0.107	0.107	0.107	0.107	0.107	0.107	0.107	0.107	0.121	0.121	0.135	0.135	0.15	0.15	0.15	0.15	0.246	0.246	0.315	0.37	0.37	0.37	0.37	0.37	0.395	0.468	0.522	0.566	0.58	0.594	0.714	0.714	0.714	0.729	0.729	0.729	0.729	0.729	0.729	0.729	0.786	1.192	2.973	2.973	2.973	2.987
YKL215C	1.935	1.935	1.949	1.906	1.906	1.906	1.906	1.906	1.906	1.906	1.906	1.564	1.427	1.28	1.308	1.336	1.336	1.336	1.336	1.336	1.364	1.361	1.485	1.485	1.485	1.46	1.46	1.428	1.358	1.358	1.416	1.347	1.403	1.388	1.403	1.362	1.362	1.279	1.279	1.293	1.221	1.264	1.319	1.442	1.442	1.457	1.497	1.483	1.588
YLR190W	2.241	2.241	2.241	2.241	2.241	2.241	2.167	2.101	2.101	2.086	2.086	2.043	2.043	2.043	2.028	1.946	1.909	1.796	1.85	1.85	1.85	1.836	1.836	1.822	1.862	1.764	1.764	1.746	1.746	1.746	1.746	1.746	1.412	1.278	1.347	1.427	1.633	1.633	1.633	1.636	1.827	1.878	1.878	1.918	2.051	2.065	2.065	2.065	2.162
YHR161C	0.873	0.873	0.873	0.873	0.873	0.873	0.873	0.873	0.873	0.873	0.873	0.873	0.873	0.859	0.859	0.859	0.859	0.859	0.859	0.859	0.845	0.845	0.845	0.816	0.787	0.787	0.787	0.787	0.758	0.718	0.718	0.718	0.619	0.619	0.605	0.605	0.605	0.605	0.605	0.605	0.58	0.58	0.58	0.58	0.58	0.565	0.565	0.565	0.565
YNL168C	1.342	1.342	1.317	1.288	1.288	1.288	1.288	1.259	1.259	1.259	1.231	1.231	1.217	1.217	1.217	1.217	1.217	1.217	1.217	1.203	1.203	1.189	1.189	1.189	1.189	1.189	1.029	0.988	0.934	0.905	0.905	0.865	0.865	0.808	0.739	0.739	0.739	0.739	0.586	0.543	0.543	0.543	0.543	0.518	0.518	0.518	0.518	0.518	0.518
YGR122W	0.281	0.281	0.281	0.281	0.281	0.281	0.281	0.281	0.281	0.281	0.266	0.295	0.295	0.295	0.295	0.295	0.295	0.295	0.295	0.295	0.295	0.295	0.295	0.295	0.295	0.269	0.255	0.229	0.229	0.229	0.203	0.229	0.203	0.203	0.203	0.203	0.203	0.203	0.178	0.178	0.178	0.178	0.178	0.178	0.178	0.178	0.152	0.152	0.178
YER074W-A	0.73	0.73	0.73	0.73	0.745	0.745	0.745	0.745	0.719	0.745	0.745	0.745	0.759	0.759	0.759	0.759	0.759	0.759	0.759	0.759	0.759	0.759	0.759	0.759	0.759	0.759	0.745	0.745	0.745	0.745	0.745	0.745	0.745	0.745	0.731	0.731	0.731	0.731	0.731	0.731	0.731	0.716	0.716	0.716	0.716	0.716	0.691	0.691	0.691
YLR404W	0.285	0.285	0.285	0.285	0.285	0.285	0.245	0.216	0.216	0.216	0.216	0.216	0.242	0.242	0.242	0.242	0.242	0.242	0.228	0.228	0.214	0.214	0.214	0.214	0.214	0.214	0.2	0.2	0.2	0.2	0.214	0.24	0.24	0.24	0.24	0.24	0.24	0.24	0.214	0.2	0.2	0.2	0.2	0.23	0.27	0.284	0.284	0.284	0.284
YDR511W	2.129	2.129	2.129	2.143	2.158	2.158	2.158	2.158	2.158	2.132	2.147	2.121	2.121	2.121	2.093	2.078	2.078	2.078	2.078	2.078	2.078	2.078	2.078	2.078	2.078	1.969	1.843	1.843	1.843	1.843	1.857	1.857	1.857	1.843	1.843	1.843	1.843	1.777	1.657	1.657	1.657	1.657	1.603	1.524	1.513	1.513	1.513	1.513	1.513
YGL131C	0.325	0.5	0.5	0.569	0.612	0.612	0.709	0.82	0.82	0.888	0.888	0.888	0.888	0.888	0.888	0.932	0.917	0.931	0.931	0.931	0.931	0.957	0.957	0.971	0.971	0.971	0.971	0.983	1.011	1.011	1.025	1.025	1.076	1.076	1.076	1.102	1.102	1.146	1.146	1.161	1.24	1.24	1.24	1.269	1.308	1.351	1.351	1.351	1.377
YNL130C	0.731	0.796	0.796	0.796	0.796	0.796	0.836	0.836	0.836	0.836	0.836	0.836	0.836	0.836	0.836	0.836	0.836	0.836	0.836	0.836	0.836	0.81	0.81	0.784	0.784	0.784	0.784	0.784	0.77	0.77	0.796	0.796	0.796	0.796	0.796	0.796	0.796	0.796	0.796	0.767	0.702	0.647	0.647	0.647	0.647	0.661	0.675	0.675	0.675
YCL063W	0.5	0.5	0.485	0.459	0.459	0.474	0.502	0.502	0.502	0.502	0.502	0.545	0.519	0.548	0.604	0.604	0.604	0.604	0.604	0.576	0.576	0.587	0.587	0.587	0.587	0.587	0.601	0.601	0.601	0.601	0.601	0.543	0.515	0.584	0.584	0.584	0.584	0.584	0.584	0.584	0.57	0.558	0.615	0.746	0.892	0.892	0.892	0.907	0.907
YOL139C	1.57	1.57	1.57	1.57	1.57	1.57	1.57	1.556	1.556	1.556	1.556	1.556	1.527	1.43	1.39	1.39	1.336	1.336	1.336	1.187	1.121	1.079	1.079	1.068	1.068	1.068	1.068	1.068	1.053	1.053	0.982	0.9	0.9	0.869	0.721	0.707	0.707	0.707	0.693	0.693	0.682	0.63	0.63	0.685	0.688	0.702	0.688	0.702	0.674
YGR123C	0.278	0.253	0.253	0.267	0.267	0.267	0.267	0.267	0.267	0.267	0.267	0.295	0.335	0.35	0.364	0.364	0.378	0.393	0.393	0.393	0.393	0.393	0.393	0.393	0.393	0.393	0.393	0.408	0.408	0.408	0.422	0.422	0.422	0.422	0.422	0.436	0.436	0.436	0.422	0.422	0.422	0.422	0.422	0.436	0.436	0.436	0.436	0.436	0.436
YIL015W	1.06	1.06	1.06	1.06	1.06	1.06	1.046	1.047	1.033	1.047	1.047	1.019	1.019	1.044	1.03	1.005	1.005	1.005	0.936	0.839	0.893	1.12	1.202	1.313	1.313	1.356	1.356	1.342	1.342	1.342	1.328	1.328	1.328	1.342	1.342	1.357	1.371	1.346	1.346	1.346	1.346	1.317	1.317	1.317	1.317	1.317	1.317	1.371	1.371
YIL022W	1.896	1.896	1.896	1.896	1.896	1.896	1.882	1.882	1.907	1.907	1.907	1.933	1.933	1.933	1.933	1.933	1.933	1.933	1.933	1.933	1.933	1.933	1.933	1.933	1.933	1.918	1.918	1.904	1.904	1.904	1.904	1.904	1.904	1.904	1.89	1.876	1.875	1.875	1.875	1.875	1.889	1.889	1.889	1.889	1.889	1.875	1.875	1.849	1.849
YPL180W	0.879	0.879	0.893	0.921	0.907	0.907	0.867	0.867	0.867	0.853	0.853	0.881	0.881	0.906	0.949	0.949	0.964	0.978	0.978	0.978	0.978	0.992	1.033	1.033	1.033	1.033	1.033	1.033	1.007	1.007	1.061	1.061	1.089	1.089	1.089	1.089	1.103	1.103	1.103	1.103	1.103	1.103	1.103	1.103	1.103	1.103	1.103	1.089	1.089
YGR108W	0.386	0.386	0.361	0.361	0.361	0.361	0.361	0.361	0.361	0.361	0.361	0.361	0.361	0.304	0.304	0.289	0.304	0.304	0.304	0.304	0.304	0.304	0.304	0.304	0.264	0.264	0.236	0.221	0.221	0.221	0.195	0.195	0.181	0.181	0.181	0.181	0.181	0.181	0.181	0.156	0.156	0.17	0.17	0.17	0.17	0.17	0.17	0.17	0.17
YGR057C	0.264	0.264	0.264	0.264	0.264	0.264	0.264	0.264	0.264	0.304	0.304	0.304	0.346	0.372	0.479	0.552	0.594	0.594	0.594	0.594	0.633	0.647	0.647	0.647	0.647	0.647	0.647	0.647	0.647	0.675	0.675	0.675	0.675	0.675	0.675	0.675	0.675	0.675	0.675	0.675	0.69	0.69	0.69	0.69	0.69	0.69	0.733	0.733	0.747
YCL037C	1.021	1.007	1.007	0.992	0.978	0.978	0.978	0.978	0.978	0.978	0.978	0.978	0.978	0.978	0.978	0.978	0.978	0.978	0.978	0.978	0.978	0.978	0.978	0.978	0.978	0.978	0.978	0.938	0.88	0.851	0.837	0.837	0.823	0.823	0.809	0.809	0.795	0.795	0.795	0.781	0.781	0.766	0.766	0.766	0.766	0.766	0.766	0.766	0.766
YKL175W	6.471	6.471	6.471	6.459	6.416	6.402	6.388	6.388	6.388	6.399	6.399	6.399	6.385	6.385	6.371	6.371	6.345	6.345	6.291	5.96	5.79	5.76	5.76	5.746	5.746	5.746	5.732	5.693	5.693	5.693	5.664	5.664	5.466	5.394	5.394	5.242	5.106	5.011	5.011	4.982	4.982	4.982	4.939	4.939	4.91	4.91	4.546	4.378	4.378
YBL080C	4.242	4.242	4.227	4.227	4.187	4.187	3.77	3.741	3.741	3.716	3.702	3.702	3.702	3.702	3.446	3.432	3.193	2.894	2.868	2.868	2.853	2.853	2.853	2.853	2.853	2.799	2.759	2.706	2.691	2.691	2.677	2.677	2.677	2.289	2.261	1.953	1.618	1.618	1.189	1.189	0.482	0.255	0.241	0.215	0.215	0.215	0.215	0.2	0.175
YPL240C	0.127	0.127	0.127	0.127	0.127	0.127	0.127	0.141	0.181	0.206	0.306	0.306	0.306	0.306	0.306	0.306	0.35	0.35	0.35	0.35	0.35	0.35	0.364	0.364	0.364	0.418	0.515	0.515	0.515	0.515	0.515	0.515	0.515	0.53	0.544	0.888	0.888	0.957	0.957	0.957	0.957	0.957	0.957	0.957	0.957	1.054	1.235	1.235	1.235
YBR153W	1.018	1.018	1.003	1.029	1.043	1.043	1.043	1.043	1.029	1.07	1.042	1.042	1.137	1.465	1.465	1.465	1.465	1.465	1.451	1.465	1.479	1.494	1.508	1.508	1.523	1.537	1.537	1.537	1.538	1.538	1.538	1.538	1.553	1.524	1.524	1.565	1.565	1.565	1.565	1.539	1.58	1.58	1.58	1.622	1.622	1.637	1.637	1.637	1.72
YGR260W	2.012	2.012	2.012	2.012	2.012	1.998	1.998	1.998	1.998	1.983	1.983	1.983	1.983	1.846	1.831	1.831	1.599	1.599	1.599	1.39	1.291	1.291	1.291	1.291	1.291	1.291	1.291	1.291	1.207	1.193	1.109	1.109	1.109	1.109	0.97	0.844	0.771	0.713	0.699	0.684	0.641	0.574	0.364	0.292	0.234	0.22	0.22	0.22	0.206
YGR146C-A	0.417	0.417	0.417	0.417	0.417	0.417	0.417	0.417	0.417	0.417	0.417	0.417	0.417	0.417	0.417	0.417	0.417	0.402	0.402	0.414	0.414	0.414	0.414	0.414	0.414	0.414	0.414	0.414	0.414	0.414	0.414	0.4	0.4	0.4	0.4	0.4	0.4	0.4	0.4	0.349	0.321	0.293	0.267	0.267	0.267	0.267	0.267	0.267	0.267
YPL117C	1.791	1.791	1.791	1.776	1.699	1.674	1.674	1.66	1.66	1.66	1.345	1.196	1.074	1.019	1.004	0.961	0.933	0.933	0.727	0.654	0.529	0.421	0.421	0.421	0.421	0.421	0.421	0.338	0.312	0.298	0.273	0.179	0.179	0.179	0.179	0.179	0.179	0.179	0.151	0.123	0.109	0.109	0.109	0.109	0.109	0.109	0.109	0.109	0.095
YPL228W	0.878	0.878	0.878	0.878	0.878	0.903	0.903	0.878	0.878	0.864	0.864	0.864	0.85	0.824	0.798	0.798	0.798	0.798	0.798	0.756	0.756	0.756	0.825	0.869	0.869	0.869	0.869	0.869	0.869	0.869	0.883	0.883	0.883	0.841	0.841	0.841	0.8	0.786	0.786	0.786	0.786	0.786	0.746	0.746	0.746	0.746	0.746	0.746	0.746
YDR404C	2.087	2.087	2.087	2.087	2.087	2.087	2.087	2.087	2.087	2.087	2.087	2.087	2.087	2.087	2.087	2.005	1.979	1.95	1.95	1.95	1.95	1.95	1.95	1.936	1.936	1.878	1.836	1.807	1.807	1.821	1.821	1.821	1.821	1.832	1.832	1.803	1.803	1.803	1.803	1.803	1.803	1.789	1.789	1.789	1.745	1.745	1.745	1.745	1.745
YOL100W	0.338	0.352	0.391	0.681	0.681	0.681	0.681	0.696	0.696	0.863	0.863	0.932	0.946	0.972	0.972	0.972	1.055	1.055	1.143	1.143	1.143	1.143	1.23	1.244	1.314	1.407	1.407	1.421	1.421	1.435	1.435	1.501	1.501	1.57	1.584	1.584	1.626	1.626	1.626	1.626	1.626	1.695	1.736	1.778	1.847	1.89	1.89	1.89	1.962
YLR229C	0.082	0.082	0.082	0.082	0.082	0.082	0.082	0.082	0.082	0.082	0.082	0.082	0.082	0.082	0.082	0.082	0.082	0.082	0.082	0.082	0.082	0.082	0.082	0.082	0.082	0.082	0.082	0.082	0.068	0.068	0.068	0.068	0.068	0.068	0.068	0.068	0.068	0.068	0.068	0.068	0.068	0.068	0.068	0.068	0.068	0.068	0.068	0.068	0.043
YIL013C	1.835	1.835	1.835	1.835	1.835	1.835	1.835	1.81	1.81	1.81	1.81	1.782	1.811	1.825	1.825	1.825	1.825	1.825	1.825	1.839	1.56	1.517	1.517	1.516	1.502	1.516	1.516	1.516	1.444	1.444	1.444	1.444	1.444	1.444	1.43	1.43	1.43	1.241	1.161	1.188	1.188	1.203	1.203	1.217	1.26	1.274	1.274	1.274	1.285
YER156C	4.865	4.839	4.839	4.785	4.785	4.785	4.785	4.785	4.785	4.813	4.813	4.813	4.787	4.787	4.787	4.801	4.801	4.787	4.772	4.772	4.772	4.772	4.772	4.744	4.744	4.744	4.651	4.622	4.622	4.622	4.607	4.607	4.593	4.579	4.553	4.553	4.553	4.553	4.488	4.448	4.383	4.216	4.216	4.216	4.216	4.19	4.19	4.162	4.162
YLR205C	0.071	0.071	0.071	0.071	0.071	0.071	0.071	0.057	0.057	0.043	0.043	0.043	0.057	0.057	0.082	0.082	0.082	0.082	0.082	0.096	0.122	0.137	0.151	0.151	0.151	0.151	0.166	0.22	0.235	0.235	0.235	0.235	0.235	0.275	0.317	0.467	1.072	1.267	1.267	1.267	1.267	1.267	1.267	1.296	1.393	1.393	1.393	1.432	1.432
YOL133W	3.042	3.042	3.042	3.042	3.042	3.042	3.042	3.167	3.182	3.225	3.225	3.225	3.225	3.211	3.211	3.211	3.197	3.211	3.225	3.291	3.291	3.291	3.291	3.291	3.291	3.331	3.331	3.331	3.331	3.331	3.331	3.357	3.357	3.342	3.342	3.342	3.342	3.342	3.356	3.385	3.385	3.385	3.385	3.41	3.424	3.424	3.424	3.424	3.454
YOL102C	1.005	1.005	1.005	1.005	1.033	1.019	1.033	1.032	1.032	1.086	1.086	1.086	1.086	1.086	1.086	1.072	1.072	1.072	1.071	1.071	1.113	1.17	1.361	1.361	1.361	1.361	1.491	1.491	1.491	1.57	1.57	1.57	1.57	1.621	1.621	1.621	1.621	1.647	1.647	1.647	1.647	1.647	1.647	1.647	1.647	1.647	1.647	1.647	1.647
YOR241W	0.937	0.937	0.937	0.951	0.951	0.951	0.951	0.979	1.214	1.283	1.283	1.362	1.376	1.376	1.391	1.462	1.505	1.655	1.655	1.655	1.655	1.655	1.63	1.63	1.63	1.644	1.658	1.672	1.7	1.753	1.782	1.782	1.811	1.811	1.811	1.811	1.811	1.811	1.811	1.811	1.811	1.811	1.811	1.811	1.811	1.811	1.811	1.811	1.851
YOR253W	1.85	1.781	1.756	1.728	1.728	1.644	1.644	1.644	1.63	1.63	1.588	1.516	1.237	1.069	0.791	0.805	0.805	0.805	0.805	0.667	0.586	0.586	0.572	0.418	0.39	0.401	0.396	0.424	0.559	0.559	0.574	0.613	0.872	0.872	0.912	0.912	0.912	0.912	0.912	0.912	0.897	1.017	1.043	1.057	1.057	1.057	1.071	1.071	1.172
YER177W	0.015	0.015	0.015	0.015	0.015	0.015	0.015	0.015	0.015	0.015	0.015	0.015	0.015	0	0	0	0	0	0	0	0	0	0	0	0	0	0	0	0	0	0	0	0	0	0	0	0	0	0	0	0	0	0	0	0	0	0	0	0
YBR192W	0.669	0.669	0.669	0.669	0.726	0.726	0.726	0.726	0.726	0.701	0.741	0.741	0.741	0.741	0.741	0.741	0.741	0.756	0.756	0.756	0.756	0.756	0.756	0.742	0.727	0.727	0.713	0.713	0.742	0.742	0.742	0.825	0.825	0.825	0.825	0.825	0.825	0.825	0.811	0.811	0.811	0.811	0.811	0.811	0.811	0.811	0.811	0.811	0.811
YLR442C	0.975	0.975	1.001	1.029	1.015	1.015	1.015	1.029	1.072	1.072	1.072	1.072	1.072	1.072	1.1	1.1	1.1	1.1	1.1	1.1	1.1	1.14	1.14	1.14	1.125	1.125	1.125	1.205	1.262	1.328	1.328	1.343	1.343	1.343	1.383	1.426	1.469	1.469	1.469	1.469	1.469	1.483	1.483	1.483	1.483	1.483	1.511	1.511	1.511
YMR044W	1.655	1.67	1.67	1.67	1.67	1.67	1.67	1.67	1.67	1.655	1.601	1.575	1.56	1.546	1.546	1.546	1.546	1.546	1.546	1.546	1.546	1.546	1.517	1.503	1.503	1.503	1.503	1.503	1.477	1.477	1.477	1.435	1.435	1.383	1.383	1.383	1.355	1.355	1.355	1.313	1.285	1.285	1.285	1.285	1.285	1.27	1.27	1.213	1.199
YMR144W	0.498	0.498	0.498	0.498	0.513	0.527	0.527	0.527	0.527	0.541	0.541	0.541	0.541	0.541	0.53	0.53	0.53	0.544	0.544	0.53	0.53	0.53	0.53	0.53	0.53	0.515	0.489	0.475	0.475	0.475	0.475	0.461	0.461	0.447	0.392	0.392	0.392	0.392	0.392	0.392	0.392	0.378	0.378	0.378	0.378	0.378	0.378	0.363	0.349
YPR060C	1.533	1.519	1.533	1.533	1.519	1.519	1.519	1.519	1.463	1.477	1.437	1.437	1.437	1.408	1.394	1.434	1.434	1.434	1.474	1.502	1.527	1.527	1.527	1.527	1.527	1.527	1.557	1.564	1.564	1.604	1.604	1.604	1.604	1.59	1.59	1.634	1.703	1.731	1.731	1.731	1.731	1.731	1.731	1.742	1.742	1.742	1.757	1.839	1.839
YPL082C	0.409	0.423	0.423	0.423	0.423	0.423	0.423	0.423	0.438	0.482	0.482	0.482	0.482	0.565	0.755	0.914	0.914	0.914	0.954	1.095	1.095	1.095	1.095	1.095	1.095	1.121	1.146	1.201	1.215	1.356	1.356	1.356	1.385	1.385	1.525	1.565	1.645	1.645	1.66	1.699	1.769	1.769	1.769	1.812	1.965	2.158	2.524	2.883	2.897
YDR334W	0.549	0.549	0.549	0.509	0.469	0.317	0.302	0.331	0.415	0.429	0.429	0.429	0.429	0.443	0.457	0.457	0.457	0.435	0.435	0.435	0.406	0.449	0.819	0.982	1.036	1.051	1.122	1.122	1.221	1.235	1.235	1.207	1.207	1.207	1.193	1.123	1.166	1.235	1.593	1.701	1.882	1.976	1.976	1.976	1.976	1.991	2.016	2.071	2.071
YIL106W	0	0	0	0	0	0	0	0	0	0	0	0	0	0	0	0	0	0	0	0	0	0	0	0	0	0	0	0	0	0	0	0	0	0	0	0	0	0	0	0	0	0	0	0	0	0	0	0	0
YOL111C	0.356	0.356	0.356	0.356	0.356	0.356	0.356	0.356	0.356	0.385	0.385	0.385	0.385	0.385	0.385	0.385	0.385	0.385	0.385	0.385	0.385	0.385	0.385	0.385	0.385	0.385	0.385	0.385	0.385	0.4	0.4	0.4	0.4	0.4	0.425	0.439	0.439	0.439	0.439	0.439	0.439	0.439	0.439	0.439	0.439	0.439	0.439	0.439	0.439
YOR153W	0.015	0.015	0.015	0.015	0.015	0.015	0.015	0.015	0.015	0.015	0.015	0.015	0.015	0.015	0.015	0.015	0.015	0.015	0.015	0.015	0.015	0.015	0.015	0.015	0.015	0.015	0.015	0.015	0.015	0.015	0.015	0.015	0.015	0.015	0.015	0.015	0.015	0.015	0.015	0.015	0.015	0.015	0.015	0.015	0.015	0.015	0.015	0.015	0.015
YGL254W	0.76	0.76	0.545	0.547	0.521	0.55	0.535	0.535	0.564	0.564	0.564	0.564	0.564	0.667	0.737	0.723	0.723	0.723	0.723	0.709	0.995	1.049	1.049	1.049	1.063	1.063	1.077	1.077	1.077	1.156	1.257	1.271	1.311	1.407	1.407	1.407	1.407	1.407	1.407	1.407	1.407	1.407	1.407	1.407	1.407	1.407	1.407	1.407	1.407
YMR275C	0.449	0.464	0.464	0.464	0.464	0.533	0.533	0.533	0.533	0.533	0.533	0.547	0.587	0.601	0.586	0.586	0.586	0.586	0.586	0.586	0.586	0.641	0.6	0.6	0.6	0.6	0.6	0.6	0.766	0.751	0.751	0.751	0.751	0.766	0.766	0.78	0.78	0.78	0.78	0.78	0.805	0.805	0.805	0.805	0.805	0.805	0.805	0.805	0.819
YDR387C	0.584	0.653	0.653	0.653	0.667	0.667	0.667	0.722	0.708	0.708	0.708	0.708	0.708	0.708	0.723	0.723	0.723	0.723	0.723	0.781	0.796	0.796	0.796	0.796	0.796	0.796	0.796	0.796	0.796	0.796	0.796	0.796	0.796	0.81	0.81	0.81	0.81	0.81	0.81	0.81	0.81	0.81	0.825	0.825	0.825	0.825	0.825	0.825	0.825
YGL049C	0.961	0.947	0.947	0.947	0.947	0.947	0.947	0.947	0.998	0.998	0.998	0.998	0.998	1.012	0.983	0.998	0.998	0.998	1.012	1.012	1.012	1.012	1.012	0.999	0.999	0.985	0.985	0.985	0.971	0.971	0.971	0.971	0.971	0.971	0.971	0.971	0.971	0.985	0.999	0.974	0.974	0.988	0.988	0.988	0.974	0.974	0.945	0.945	0.945
YGL004C	0.528	0.557	0.625	0.679	0.679	0.707	0.707	0.722	0.75	0.75	0.75	0.75	0.75	0.75	0.764	0.764	0.764	0.764	0.764	0.764	0.764	0.764	0.764	0.793	0.793	0.793	0.793	0.793	0.793	0.793	0.793	0.808	0.808	0.808	0.808	0.808	0.808	0.808	0.808	0.808	0.902	0.902	0.902	0.917	0.917	0.917	0.891	0.891	0.891
YPL037C	0.489	0.475	0.461	0.486	0.5	0.475	0.489	0.489	0.489	0.489	0.489	0.489	0.489	0.489	0.475	0.475	0.475	0.475	0.475	0.447	0.447	0.447	0.447	0.394	0.394	0.309	0.255	0.24	0.24	0.24	0.24	0.24	0.24	0.225	0.211	0.211	0.211	0.211	0.211	0.182	0.167	0.138	0.138	0.164	0.222	0.303	0.303	0.329	0.329
YMR126C	0.356	0.356	0.356	0.356	0.356	0.356	0.489	0.475	0.49	0.544	0.544	0.544	0.544	0.544	0.544	0.544	0.53	0.544	0.558	0.572	0.586	0.586	0.6	0.586	0.611	0.723	0.723	0.723	0.723	0.723	0.723	0.723	0.723	0.723	0.752	0.876	0.915	0.915	0.915	0.915	0.915	0.915	0.915	0.915	0.929	0.929	0.929	0.929	0.955
YAL046C	0.626	0.611	0.611	0.611	0.611	0.569	0.569	0.569	0.569	0.554	0.554	0.554	0.554	0.525	0.482	0.482	0.482	0.482	0.456	0.456	0.442	0.442	0.414	0.414	0.414	0.414	0.414	0.414	0.414	0.4	0.4	0.4	0.4	0.4	0.4	0.4	0.4	0.4	0.32	0.303	0.299	0.299	0.354	0.354	0.354	0.34	0.34	0.354	0.369
YGR104C	0.162	0.162	0.149	0.193	0.277	0.277	0.302	0.302	0.302	0.316	0.316	0.316	0.33	0.33	0.33	0.33	0.33	0.33	0.33	0.276	0.388	0.483	0.603	0.617	0.631	0.714	0.714	0.728	0.728	0.728	0.783	0.783	0.783	0.84	0.84	0.84	0.84	0.84	0.84	0.84	0.84	0.84	0.829	0.829	0.829	0.887	0.913	0.952	1.19
YLR219W	3.16	3.174	3.12	3.16	3.025	3.025	2.985	2.985	3	2.464	2.315	2.315	2.315	2.315	2.315	2.315	2.315	2.223	2.223	1.908	1.908	1.167	1.108	1.388	1.569	1.598	1.598	1.597	1.611	1.648	1.648	1.662	1.651	1.665	1.748	1.791	1.791	1.791	1.872	1.963	1.963	2.031	2.031	2.031	2.031	2.031	2.031	2.045	2.059
YMR293C	0.582	0.567	0.582	0.582	0.582	0.553	0.526	0.526	0.596	0.636	0.636	0.65	0.65	0.665	0.816	0.816	0.816	0.816	0.816	0.816	0.816	0.842	0.784	1.098	1.112	1.126	1.163	1.163	1.163	1.137	1.163	1.178	1.189	1.175	1.261	1.247	1.275	1.275	1.29	1.358	2.144	2.144	2.241	2.215	2.23	2.258	2.258	2.284	2.284
YLR035C	0.082	0.082	0.082	0.082	0.082	0.082	0.082	0.082	0.082	0.068	0.068	0.068	0.068	0.068	0.082	0.082	0.082	0.082	0.082	0.068	0.068	0.068	0.068	0.068	0.068	0.068	0.068	0.068	0.068	0.068	0.068	0.068	0.068	0.068	0.068	0.068	0.068	0.068	0.068	0.068	0.068	0.068	0.068	0.068	0.068	0.068	0.068	0.068	0.068
YLR340W	0.742	0.742	0.742	0.742	0.742	0.728	0.728	0.728	0.728	0.728	0.713	0.713	0.713	0.713	0.713	0.713	0.713	0.713	0.713	0.713	0.713	0.713	0.63	0.615	0.615	0.615	0.615	0.575	0.547	0.533	0.518	0.518	0.49	0.475	0.475	0.461	0.461	0.356	0.356	0.356	0.327	0.327	0.327	0.327	0.327	0.313	0.313	0.273	0.273
YGL082W	1.181	1.181	1.196	1.196	1.211	1.211	1.262	1.262	1.305	1.453	1.479	1.479	1.479	1.479	1.493	1.493	1.493	1.493	1.493	1.493	1.507	1.507	1.507	1.507	1.507	1.507	1.507	1.507	1.507	1.507	1.521	1.521	1.521	1.521	1.521	1.521	1.521	1.521	1.521	1.521	1.521	1.521	1.521	1.521	1.521	1.521	1.521	1.521	1.521
YDR101C	1.111	1.111	1.111	1.111	1.111	1.111	1.068	1	0.945	0.945	0.945	1.014	1.067	1.093	1.108	1.108	1.133	1.133	1.119	1.119	1.119	1.108	1.122	1.108	1.123	1.123	1.149	1.149	1.149	1.109	1.109	1.095	1.029	1.015	1.015	1.03	1.016	1.03	1.071	1.071	1.113	1.099	1.099	1.099	1.099	1.073	1.073	1.022	0.993
YGR203W	0.402	0.333	0.318	0.512	0.512	0.512	0.526	0.618	0.618	0.618	0.618	0.633	0.619	0.619	0.619	0.605	0.605	0.605	0.645	0.645	0.645	0.645	0.645	0.645	0.645	0.605	0.619	0.619	0.633	0.633	0.633	0.619	0.633	0.702	0.702	0.717	0.677	0.734	0.817	0.831	0.932	0.932	0.932	1.043	1.097	1.245	1.245	1.351	1.351
YDR394W	1.033	1.033	1.019	1.004	1.063	1.2	1.254	1.254	1.254	1.254	1.254	1.254	1.254	1.254	1.254	1.254	1.254	1.254	1.254	1.254	1.254	1.254	1.254	1.228	1.228	1.199	1.199	1.199	1.199	1.213	1.199	1.199	1.199	1.184	1.169	1.169	1.169	1.169	1.195	1.195	1.195	1.249	1.249	1.249	1.249	1.249	1.249	1.249	1.249
YOR081C	1.824	1.824	1.796	1.824	1.978	1.963	2.034	2.034	2.034	2.034	2.034	2.034	2.006	2.006	2.006	2.006	2.006	2.006	2.02	2.006	2.006	2.006	2.006	2.006	2.006	2.006	2.006	2.006	2.006	1.819	1.833	1.819	1.819	1.794	1.794	1.765	1.765	1.736	1.639	1.559	1.559	1.491	1.303	1.301	1.276	1.29	1.344	1.318	1.37
YBR125C	0.66	0.66	0.66	0.7	0.726	0.726	0.726	0.726	0.726	0.741	0.755	0.755	0.755	0.755	0.755	0.769	0.755	0.755	0.755	0.755	0.77	0.799	0.827	0.827	0.827	0.827	0.827	0.827	0.827	0.841	0.841	0.841	0.841	0.841	0.813	0.813	0.827	0.827	0.827	0.841	0.841	0.841	0.841	0.841	0.841	0.841	0.841	0.841	0.841
YOL030W	0.531	0.531	0.531	0.531	0.531	0.531	0.531	0.545	0.546	0.546	0.667	0.667	0.667	0.667	0.667	0.667	0.667	0.667	0.667	0.667	0.667	0.653	0.653	0.653	0.653	0.653	0.653	0.653	0.653	0.627	0.627	0.626	0.626	0.612	0.612	0.652	0.623	0.623	0.638	0.638	0.638	0.638	0.638	0.652	0.637	0.637	0.637	0.637	0.637
YJL093C	9.724	9.71	9.557	9.472	9.472	9.345	9.292	9.233	9.233	9.207	9.207	9.164	9.092	8.948	8.876	8.876	8.876	8.822	8.822	8.822	8.807	8.807	8.778	8.408	8.148	8.133	8.119	7.786	7.786	6.897	6.519	6.519	6.519	6.519	6.505	6.505	6.505	6.505	6.437	6.437	6.437	3.8	3.634	3.591	3.551	3.551	3.442	3.403	3.389
YLL062C	1.824	1.824	1.824	1.908	1.908	1.922	1.922	1.922	1.937	1.923	1.937	1.911	1.926	1.926	1.926	1.941	1.941	1.955	2.009	2.009	2.009	2.009	2.009	2.009	2.009	1.952	1.912	1.886	1.9	1.9	1.914	1.944	1.944	1.944	1.944	1.944	1.944	1.929	1.929	1.929	1.929	1.929	1.929	1.929	1.915	1.887	1.913	1.913	1.914
YNL238W	0.757	0.97	1.036	1.036	1.036	1.036	1.022	1.022	1.047	1.047	1.047	1.047	1.047	1.131	1.186	1.186	1.186	1.186	1.186	1.186	1.171	1.157	1.157	1.142	1.142	1.142	1.142	1.142	1.142	1.142	1.142	1.142	1.142	1.142	1.127	1.127	1.127	1.127	1.167	1.167	1.167	1.167	1.167	1.167	1.167	1.167	1.167	1.167	1.167
YIL092W	1.212	1.157	1.157	1.157	1.142	1.142	1.142	0.923	0.846	0.846	0.831	0.831	0.654	0.654	0.654	0.643	0.708	0.815	0.815	0.815	0.815	0.815	0.815	0.815	0.786	0.747	0.747	1.074	1.074	1.074	1.344	1.359	1.359	1.416	1.458	1.515	1.515	1.515	1.515	1.515	1.515	1.594	1.606	1.632	1.632	1.632	1.676	1.662	1.662
YNL197C	3.027	3.027	3.027	3.027	3.012	2.987	3.001	3.001	3.015	3.015	3.015	3.015	3.015	3	3	2.957	2.957	2.915	2.915	2.915	2.915	2.915	2.915	2.915	2.9	2.9	2.914	2.914	2.94	2.94	2.94	2.94	2.94	2.94	2.914	2.9	2.9	2.914	2.874	2.874	2.874	2.874	2.874	2.874	2.846	2.846	2.832	2.696	2.71
YHL014C	0.771	0.745	0.73	0.716	0.674	0.674	0.688	0.742	0.771	0.837	0.837	0.888	0.862	0.862	0.862	0.837	0.822	0.822	0.823	0.823	0.809	0.809	0.809	0.783	0.783	0.783	0.811	0.797	0.783	0.798	0.743	0.757	0.718	0.661	0.676	0.809	0.809	0.809	0.823	0.809	0.809	0.794	0.794	0.779	0.779	0.779	0.779	0.779	0.779
YKR022C	0.696	0.696	0.654	0.629	0.629	0.629	0.668	0.683	0.751	0.751	0.751	0.751	0.751	0.751	0.725	0.711	0.711	0.711	0.754	0.812	0.812	0.812	0.812	0.812	0.853	0.853	0.853	0.853	0.853	0.853	0.853	0.853	0.853	0.853	0.853	0.867	0.867	0.867	0.896	0.896	0.896	0.911	0.911	0.911	0.911	0.911	0.925	0.925	0.925
YPL129W	1.163	1.193	1.193	1.193	1.193	1.192	1.178	1.215	1.215	1.215	1.215	1.215	1.215	1.215	1.215	1.175	1.175	1.175	1.16	1.146	1.146	1.132	1.132	1.118	1.118	1.226	1.306	1.306	1.306	1.373	1.373	1.373	1.445	1.445	1.445	1.445	1.445	1.445	1.459	1.459	1.459	1.459	1.459	1.459	1.459	1.459	1.416	1.373	1.401
YFL034C-A	0.542	0.542	0.542	0.528	0.528	0.528	0.528	0.488	0.488	0.308	0.308	0.354	0.415	0.44	0.44	0.44	0.455	0.455	0.455	0.484	0.47	0.554	0.61	0.636	0.661	0.661	0.661	0.661	0.68	0.68	0.68	0.68	0.68	0.709	0.942	1.29	1.29	1.29	1.304	1.304	1.39	1.39	1.39	1.459	1.596	1.639	1.679	1.693	1.693
YNL217W	2.008	2.008	2.008	1.994	1.994	1.994	1.994	1.98	1.712	1.585	1.571	1.571	1.517	1.57	1.603	1.646	1.646	1.646	1.646	1.646	1.661	1.646	1.661	1.686	1.686	1.701	1.701	1.673	1.715	1.663	1.677	1.677	1.677	1.677	1.677	1.6	1.545	1.382	1.231	1.22	1.205	1.274	1.732	1.732	1.771	2.223	2.209	2.209	2.223
YDR499W	0.427	0.427	0.427	0.427	0.427	0.47	0.459	0.459	0.513	0.664	0.664	0.708	0.708	0.748	0.748	0.748	0.748	0.748	0.748	0.707	0.747	0.747	0.747	0.776	0.82	0.82	0.82	0.82	0.82	0.82	0.859	0.888	0.888	0.902	0.902	0.902	0.902	0.902	0.931	0.945	0.945	0.945	0.945	0.945	0.945	0.945	0.945	0.945	0.945
YCR072C	1.631	1.631	1.645	1.645	1.66	1.66	1.66	1.688	1.714	1.714	1.714	1.714	1.714	1.714	1.699	1.699	1.699	1.699	1.713	1.713	1.713	1.713	1.713	1.713	1.713	1.713	1.713	1.713	1.713	1.713	1.713	1.713	1.713	1.728	1.728	1.728	1.728	1.728	1.728	1.728	1.728	1.713	1.698	1.67	1.67	1.67	1.67	1.67	1.67
YDL091C	0.938	0.909	0.895	0.895	0.895	0.895	0.895	0.895	0.895	0.602	0.573	0.573	0.502	0.433	0.433	0.49	0.49	0.505	0.519	0.533	0.533	0.519	0.519	0.533	0.533	0.533	0.533	0.533	0.544	0.544	0.544	0.544	0.587	0.655	0.79	0.79	0.843	0.843	0.843	0.843	0.872	0.872	0.872	0.887	0.887	0.887	0.887	0.873	0.804
YJR069C	0.693	0.693	0.707	0.706	0.706	0.706	0.706	0.706	0.706	0.706	0.649	0.583	0.583	0.583	0.583	0.583	0.569	0.569	0.569	0.569	0.569	0.54	0.54	0.5	0.5	0.555	0.68	0.68	0.68	0.68	0.804	0.804	0.804	0.818	0.818	0.818	0.818	0.818	0.818	0.818	0.818	0.818	0.818	0.818	0.804	0.804	0.804	0.79	0.779
YNL208W	0.355	0.355	0.355	0.355	0.341	0.341	0.315	0.315	0.315	0.315	0.289	0.261	0.18	0.18	0.166	0.14	0.14	0.154	0.154	0.154	0.154	0.18	0.18	0.18	0.18	0.18	0.165	0.165	0.165	0.165	0.18	0.18	0.18	0.18	0.18	0.18	0.18	0.18	0.18	0.18	0.18	0.18	0.18	0.154	0.154	0.154	0.154	0.154	0.154
YJR147W	0.336	0.336	0.336	0.336	0.336	0.336	0.336	0.336	0.336	0.336	0.336	0.336	0.336	0.364	0.364	0.364	0.364	0.364	0.364	0.364	0.364	0.364	0.364	0.364	0.364	0.364	0.339	0.339	0.353	0.353	0.353	0.353	0.353	0.324	0.324	0.324	0.324	0.297	0.297	0.297	0.297	0.297	0.297	0.297	0.297	0.297	0.297	0.297	0.297
YER164W	0.668	0.682	0.682	0.682	0.682	0.668	0.683	0.683	0.697	0.697	0.697	0.697	0.697	0.697	0.697	0.697	0.697	0.668	0.668	0.643	0.643	0.643	0.643	0.628	0.657	0.657	0.657	0.657	0.657	0.657	0.657	0.631	0.631	0.631	0.631	0.617	0.617	0.617	0.591	0.566	0.566	0.591	0.591	0.591	0.591	0.591	0.591	0.591	0.577
YDR365C	0.167	0.167	0.167	0.167	0.167	0.167	0.167	0.167	0.167	0.167	0.167	0.167	0.152	0.152	0.152	0.167	0.167	0.167	0.167	0.167	0.167	0.167	0.167	0.209	0.223	0.223	0.249	0.249	0.249	0.249	0.249	0.249	0.249	0.249	0.249	0.249	0.249	0.223	0.223	0.279	0.294	0.294	0.294	0.294	0.309	0.323	0.338	0.352	0.352
YLL026W	0.647	0.647	0.582	0.582	0.582	0.57	0.555	0.555	0.639	0.625	0.625	0.69	0.69	0.704	0.734	0.708	0.722	0.736	0.736	0.736	0.736	0.736	0.736	0.736	0.685	0.67	0.67	0.713	0.741	0.896	0.896	0.896	0.896	0.896	0.896	0.882	0.882	0.882	0.867	0.87	0.87	0.921	0.91	0.979	0.979	0.979	0.979	0.979	0.964
YPL220W	1.268	1.268	1.268	1.268	1.268	1.239	1.239	1.239	1.239	1.155	1.13	1.13	1.13	1.13	1.155	1.155	1.155	1.155	1.155	1.155	1.116	1.101	1.101	1.087	1.073	1.022	1.022	1.022	1.022	1.022	1.022	0.993	0.953	0.953	0.953	0.953	0.967	0.913	0.913	0.884	0.884	0.885	0.87	0.87	0.87	0.718	0.718	0.718	0.718
YDR092W	0.195	0.195	0.195	0.195	0.195	0.195	0.195	0.195	0.195	0.195	0.195	0.195	0.152	0.137	0.137	0.123	0.123	0.109	0.109	0.109	0.137	0.137	0.137	0.137	0.137	0.137	0.137	0.152	0.152	0.167	0.181	0.196	0.239	0.239	0.324	0.324	0.324	0.367	0.367	0.367	0.367	0.353	0.339	0.339	0.339	0.353	0.378	0.378	0.378
YLL051C	0.524	0.596	0.582	0.582	0.582	0.582	0.607	0.607	0.607	0.622	0.622	0.622	0.622	0.622	0.704	0.69	0.69	0.675	0.704	0.773	0.762	0.802	0.817	0.817	0.817	0.817	0.817	0.842	0.842	0.842	0.842	0.842	0.842	0.842	0.842	0.9	0.872	0.872	0.872	0.872	0.872	0.872	0.872	0.872	0.886	0.886	0.886	0.912	0.912
YDR170C	0.427	0.413	0.413	0.413	0.413	0.413	0.413	0.413	0.413	0.399	0.399	0.384	0.384	0.384	0.384	0.384	0.384	0.369	0.369	0.369	0.369	0.369	0.369	0.369	0.369	0.341	0.313	0.313	0.313	0.298	0.298	0.298	0.298	0.298	0.298	0.283	0.283	0.283	0.269	0.269	0.214	0.214	0.189	0.189	0.189	0.189	0.175	0.175	0.16
YNL106C	0.869	0.865	0.865	0.865	0.865	0.88	0.908	0.923	0.923	0.923	0.937	0.937	0.951	0.951	0.951	0.951	0.962	1.032	1.089	1.103	1.103	1.103	1.103	1.103	1.103	1.074	1.048	1.048	1.088	1.088	1.088	1.088	1.088	1.102	1.102	1.102	1.102	1.102	1.102	1.102	1.102	1.102	1.102	1.102	1.102	1.102	1.102	1.117	1
YMR162C	2.332	2.332	2.346	2.401	2.401	2.429	2.429	2.458	2.486	2.541	2.556	2.556	2.556	2.581	2.581	2.581	2.596	2.611	2.611	2.611	2.611	2.611	2.611	2.611	2.611	2.611	2.611	2.611	2.611	2.626	2.626	2.652	2.709	2.695	2.709	2.723	2.752	2.752	2.752	2.752	2.752	2.751	2.751	2.751	2.751	2.751	2.751	2.725	2.74
YLR309C	1.191	1.232	1.232	1.232	1.232	1.26	1.26	1.26	1.26	1.274	1.274	1.274	1.274	1.248	1.263	1.263	1.263	1.263	1.263	1.263	1.263	1.249	1.249	1.249	1.219	1.205	1.205	1.179	1.179	1.179	1.179	1.179	1.179	1.179	1.179	1.179	1.179	1.179	1.179	1.179	1.179	1.179	1.179	1.179	1.179	1.179	1.179	1.179	1.194
YBR042C	0.615	0.615	0.615	0.615	0.615	0.615	0.615	0.615	0.615	0.615	0.615	0.615	0.615	0.587	0.587	0.601	0.587	0.587	0.587	0.573	0.543	0.543	0.543	0.543	0.543	0.529	0.529	0.529	0.529	0.555	0.597	0.611	0.749	1.464	1.92	1.92	1.92	1.92	1.92	1.906	1.934	1.934	1.934	1.934	1.963	1.963	1.963	1.963	1.977
YDL171C	5.971	5.971	5.999	5.999	6.013	6.013	6.028	6.028	6.028	6.028	6.028	6.028	6.028	6.028	6.028	6.014	6.014	6.014	6.014	6.014	6.014	5.949	5.949	5.949	5.949	5.949	5.838	5.73	5.675	5.661	5.661	5.661	5.661	5.551	5.482	5.482	5.482	5.482	5.454	5.454	5.399	5.399	4.743	4.644	4.469	4.358	4.358	4.332	4.332
YML108W	0.957	0.957	0.957	0.957	0.957	0.957	0.957	0.957	0.957	0.957	0.957	0.986	0.986	1.001	1.001	1.001	0.987	0.921	0.921	0.949	1.006	1.126	1.126	1.14	1.14	1.154	1.154	1.154	1.168	1.183	1.183	1.198	1.223	1.223	1.404	1.404	1.404	1.404	1.469	1.499	1.499	1.499	1.513	1.528	1.528	1.543	1.543	1.543	1.622
YGL186C	2.107	2.107	2.107	2.107	2.121	2.11	2.11	2.095	2.095	2.095	2.083	2.083	2.083	2.058	2.058	2.029	2.001	2.001	2.015	2.015	2.015	2.015	1.986	2.016	2.016	2.016	2.016	2.016	2.016	2.044	2.044	2.044	2.044	2.044	2.03	2.07	2.07	2.07	2.056	2.056	2.042	2.002	1.977	1.962	1.962	1.962	1.962	1.976	1.947
YOL002C	3.196	3.273	3.273	3.273	3.273	3.299	3.299	3.299	3.299	3.299	3.299	3.299	3.299	3.325	3.311	3.311	3.311	3.297	3.283	3.268	3.239	3.2	3.12	3.095	3.095	3.095	3.095	3.095	3.038	2.97	2.958	2.972	2.987	2.987	2.987	2.987	2.987	2.987	2.932	2.932	2.932	2.932	2.906	2.906	2.866	2.877	2.852	2.852	2.852
YBR221C	0.964	0.925	0.925	0.873	0.873	0.873	0.888	0.903	0.903	0.903	0.969	0.969	0.998	1.027	1.027	1.027	1.027	1.027	1.027	1.027	1.027	1.027	1.027	1.027	1.053	1.067	1.067	1.067	1.067	1.067	1.067	1.067	1.067	1.067	1.067	1.081	1.081	1.081	1.081	1.081	1.081	1.081	1.081	1.081	1.081	1.081	1.081	1.081	1.081
YGL128C	1.783	1.783	1.798	1.798	1.798	1.798	1.798	1.798	1.798	1.798	1.798	1.772	1.772	1.772	1.798	1.798	1.812	1.812	1.812	1.812	1.812	1.812	1.812	1.812	1.812	1.812	1.812	1.812	1.812	1.812	1.812	1.812	1.812	1.812	1.797	1.797	1.797	1.783	1.783	1.755	1.755	1.755	1.7	1.504	1.504	1.49	1.49	1.49	1.49
YGL122C	2.355	2.383	2.383	2.397	2.397	2.397	2.397	2.397	2.397	2.397	2.397	2.397	2.372	2.4	2.429	2.429	2.429	2.429	2.429	2.415	2.415	2.415	2.415	2.361	2.361	2.361	2.361	2.331	2.331	2.346	2.346	2.346	2.346	2.346	2.346	2.346	2.346	2.332	2.332	2.332	2.332	2.292	2.237	2.223	2.018	1.974	1.946	1.946	1.931
YLL011W	1.377	1.377	1.377	1.377	1.377	1.377	1.377	1.377	1.377	1.377	1.391	1.391	1.391	1.391	1.391	1.406	1.421	1.421	1.421	1.406	1.406	1.406	1.406	1.394	1.38	1.38	1.38	1.38	1.38	1.366	1.366	1.324	1.324	1.324	1.31	1.31	1.31	1.31	1.31	1.202	1.188	1.188	1.188	1.188	1.188	1.188	1.188	1.174	1.174
YJL123C	2.061	2.061	2.061	2.061	2.061	2.061	2.061	1.995	1.981	1.981	1.967	1.937	1.937	1.937	1.912	1.898	1.884	1.884	1.884	1.868	1.828	1.828	1.734	1.757	1.728	1.728	1.728	1.728	1.702	1.702	1.702	1.716	1.716	1.716	1.716	1.716	1.7	1.7	1.7	1.66	1.66	1.591	1.477	1.419	1.445	1.231	1.205	1.169	1.169
YMR202W	4.682	4.698	4.684	4.684	4.684	4.684	4.684	4.684	4.684	4.684	4.684	4.543	4.452	4.452	4.452	4.452	4.452	4.423	4.314	4.3	4.3	4.3	4.257	4.242	4.242	4.242	4.173	4.202	4.202	4.202	4.187	4.173	4.159	4.159	4.101	4.101	3.945	3.931	3.931	3.931	3.905	3.905	3.905	3.891	3.876	3.862	3.848	3.611	3.569
YCL027W	2.023	2.051	2.051	2.051	2.051	2.051	2.021	2.021	2.021	2.021	2.021	2.021	2.021	2.021	2.007	2.022	2.008	2.008	2.008	1.993	1.979	1.979	1.912	1.901	1.886	1.886	1.886	1.886	1.871	1.871	1.871	1.871	1.871	1.871	1.871	1.871	1.871	1.777	1.763	1.763	1.763	1.763	1.763	1.763	1.654	1.628	1.654	1.654	1.654
YBR204C	1.14	1.14	1.14	1.197	1.34	1.34	1.34	1.354	1.408	1.408	1.463	1.437	1.549	1.589	1.589	1.604	1.59	1.59	1.59	1.59	1.59	1.59	1.59	1.576	1.576	1.576	1.576	1.576	1.576	1.576	1.576	1.55	1.539	1.568	1.654	1.654	1.654	1.668	1.668	1.668	1.697	1.697	1.752	1.752	1.752	1.752	1.752	1.767	1.767
YNR063W	0.216	0.216	0.216	0.216	0.216	0.216	0.19	0.19	0.19	0.176	0.176	0.176	0.176	0.176	0.176	0.176	0.176	0.176	0.148	0.148	0.148	0.148	0.148	0.148	0.148	0.148	0.148	0.148	0.148	0.148	0.148	0.148	0.173	0.173	0.173	0.173	0.173	0.173	0.173	0.199	0.199	0.199	0.199	0.199	0.227	0.241	0.241	0.241	0.241
YGR195W	1.509	1.509	1.509	1.509	1.495	1.495	1.495	1.495	1.495	1.495	1.495	1.495	1.495	1.495	1.495	1.415	1.357	1.249	1.234	1.168	1.168	1.168	1.168	1.168	1.168	1.168	1.194	1.194	1.219	1.219	1.219	1.219	1.219	1.219	1.219	1.219	1.219	1.138	1.083	1.068	1.068	1.025	1.039	1.039	1.039	1.039	1.039	1.039	1.039
YMR251W-A	1.794	1.794	1.794	1.794	1.794	1.793	1.823	1.823	1.823	1.823	1.848	1.848	1.848	1.863	1.863	1.863	1.863	1.863	1.863	1.863	1.878	1.917	1.932	1.947	1.961	2.001	2.001	2.029	2.029	2.029	2.058	2.058	2.033	2.047	2.047	2.062	2.074	2.022	2.022	2.022	2.022	2.036	2.133	2.133	2.133	2.133	2.133	2.107	2.107
YML073C	0.83	0.83	0.83	0.533	0.451	0.37	0.237	0.194	0.194	0.194	0.194	0.194	0.194	0.179	0.179	0.179	0.179	0.179	0.165	0.122	0.122	0.122	0.122	0.122	0.122	0.122	0.122	0.122	0.082	0.042	0.014	0	0	0	0	0	0	0	0	0	0	0	0	0	0	0	0	0	0
YPR158W	0.554	0.54	0.474	0.474	0.474	0.459	0.391	0.377	0.351	0.351	0.351	0.351	0.351	0.325	0.325	0.3	0.3	0.286	0.286	0.286	0.286	0.286	0.286	0.286	0.286	0.272	0.272	0.272	0.272	0.272	0.228	0.228	0.228	0.228	0.228	0.228	0.203	0.203	0.203	0.177	0.177	0.177	0.177	0.177	0.177	0.137	0.137	0.137	0.137
YDL107W	0.976	0.99	0.99	0.99	0.99	0.976	0.976	0.976	0.976	0.976	0.976	0.976	0.976	0.95	0.897	0.897	0.897	0.897	0.897	0.897	0.897	0.897	0.897	0.897	0.897	0.897	0.897	0.897	0.912	0.897	0.912	0.912	0.912	0.912	0.912	0.912	0.926	0.9	0.9	0.874	0.874	0.874	0.874	0.874	0.874	0.874	0.874	0.809	0.809
YOL119C	0.43	0.43	0.321	0.321	0.321	0.336	0.336	0.336	0.361	0.405	0.405	0.405	0.419	0.46	0.499	0.54	0.666	0.666	0.666	0.666	0.694	0.708	0.723	0.723	0.723	0.723	0.723	0.723	0.723	0.723	0.723	0.723	0.723	0.723	0.709	0.669	0.669	0.669	0.669	0.669	0.615	0.615	0.615	0.615	0.615	0.615	0.641	0.641	0.655
YHR047C	0.848	0.805	0.805	0.747	0.747	0.747	0.704	0.551	0.313	0.284	0.269	0.269	0.254	0.268	0.395	0.409	0.453	0.453	0.453	0.467	0.439	0.439	0.464	0.549	0.578	0.742	0.782	0.782	0.782	0.782	0.782	0.782	0.984	0.984	0.984	0.998	0.998	0.998	0.998	1.125	1.208	1.709	1.993	1.993	1.993	1.993	1.993	2.048	2.178
YBL105C	1.314	1.314	1.314	1.26	1.245	1.273	1.248	1.248	1.233	1.205	1.205	1.248	1.262	1.387	1.597	1.597	1.597	1.611	1.625	1.625	1.625	1.639	1.639	1.639	1.639	1.639	1.639	1.639	1.639	1.639	1.639	1.639	1.639	1.639	1.639	1.653	1.678	1.678	1.678	1.678	1.708	1.708	1.708	1.708	1.736	1.736	1.736	1.751	1.751
YOR124C	0.737	0.737	0.765	0.74	0.779	0.779	0.779	0.764	0.75	0.719	0.734	0.734	0.734	0.798	0.812	0.812	0.812	0.812	0.812	0.842	0.991	0.991	0.991	0.991	1.02	1.02	1.02	1.049	1.049	1.106	1.336	1.447	1.447	1.447	1.462	1.462	1.462	1.502	1.502	1.502	1.502	1.502	1.588	1.588	1.588	1.588	1.588	1.588	1.588
YBL087C	2.464	2.86	2.874	2.874	2.874	2.888	2.888	2.888	2.888	2.888	2.888	2.888	2.888	2.888	2.888	2.888	2.903	2.903	2.947	2.962	2.987	2.987	2.987	2.987	2.987	2.987	2.972	2.972	2.972	2.972	3.012	3.041	3.041	3.041	3.041	3.041	3.042	3.016	3.016	3.016	3.016	3.001	3.001	3.001	3.001	3.001	3.001	2.976	2.976
YNL290W	1.277	1.277	1.317	1.361	1.606	1.649	1.869	1.895	1.895	1.895	1.895	1.895	1.895	1.895	1.935	2.181	2.181	2.181	2.358	2.372	2.401	2.401	2.401	2.401	2.401	2.401	2.401	2.516	2.867	2.867	2.867	2.867	2.881	2.881	2.881	2.881	2.969	2.969	2.969	2.969	2.997	2.997	2.997	2.997	2.997	3.023	3.081	3.081	3.081
YJR101W	2.078	2.037	2.037	2.187	2.384	2.546	2.589	2.589	2.589	2.618	2.658	2.715	2.715	2.715	2.729	2.729	2.795	2.835	2.934	2.934	2.934	2.934	2.934	2.934	2.974	3.07	3.109	3.109	3.109	3.135	3.15	3.15	3.23	3.23	3.23	3.23	3.23	3.23	3.23	3.23	3.23	3.23	3.23	3.269	3.269	3.269	3.244	3.244	3.244
YDR228C	2.205	2.177	2.177	2.166	2.125	2.125	2.125	2.125	2.125	2.027	2.027	1.941	1.819	1.735	1.735	1.709	1.681	1.613	1.611	1.553	1.388	1.319	1.304	1.304	1.278	1.278	1.278	1.278	1.264	1.264	1.304	1.238	1.238	1.238	1.209	1.209	0.963	0.909	0.964	0.964	0.964	0.978	0.982	0.982	0.968	1.037	1.037	1.037	1.037
YGL106W	2.11	2.095	2.095	2.095	2.095	2.095	2.095	2.11	2.11	2.11	2.097	2.097	2.097	2.097	2.097	2.097	2.097	2.097	2.111	2.111	2.111	2.111	2.096	2.096	2.096	2.096	2.096	2.096	2.096	2.096	2.096	2.053	2.078	2.078	2.078	2.078	2.078	2.078	2.078	2.078	2.078	2.078	2.078	2.078	2.078	2.064	2.036	2.036	2.036
YOR291W	1.831	1.911	1.911	1.911	1.911	1.911	1.94	2.048	2.139	2.251	2.251	2.251	2.277	2.408	2.437	2.787	2.787	2.83	2.83	2.83	2.83	2.83	2.83	2.844	2.902	2.902	2.902	2.968	3.011	3.171	3.185	3.185	3.185	3.185	3.185	3.257	3.352	3.449	3.506	3.534	3.575	3.575	3.575	3.589	3.614	3.614	3.628	3.628	3.614
YOL113W	0.905	0.891	0.92	0.852	0.852	0.852	0.852	0.852	0.907	0.921	0.921	0.921	0.896	0.881	0.881	0.881	0.881	0.881	0.881	0.895	0.909	0.909	0.963	0.963	0.963	0.934	0.883	0.912	1.008	1.188	1.188	1.188	1.188	1.188	1.188	1.202	1.202	1.202	1.202	1.202	1.202	1.202	1.227	1.213	1.213	1.213	1.213	1.242	1.342
YGR162W	0.108	0.108	0.108	0.108	0.108	0.108	0.108	0.108	0.108	0.108	0.108	0.108	0.108	0.108	0.093	0.093	0.093	0.079	0.079	0.079	0.079	0.079	0.079	0.079	0.094	0.123	0.123	0.123	0.123	0.123	0.123	0.123	0.123	0.151	0.219	0.288	0.288	0.288	0.288	0.288	0.288	0.288	0.288	0.288	0.288	0.288	0.288	0.302	0.317
YPL064C	1.069	1.069	1.069	1.069	1.069	1.04	1.04	1.04	1.039	1.054	1.054	1.054	1.054	1.054	1.054	1.054	1.039	1.065	1.08	1.138	1.138	1.138	1.138	1.138	1.138	1.153	1.179	1.193	1.193	1.193	1.207	1.193	1.193	1.207	1.207	1.234	1.194	1.194	1.194	1.194	1.194	1.194	1.194	1.194	1.194	1.194	1.234	1.234	1.234
YNL129W	0.04	0.04	0.04	0.068	0.068	0.082	0.096	0.096	0.096	0.096	0.096	0.096	0.096	0.096	0.096	0.096	0.096	0.096	0.096	0.096	0.096	0.096	0.096	0.096	0.096	0.096	0.096	0.096	0.096	0.11	0.125	0.125	0.125	0.125	0.125	0.125	0.125	0.139	0.141	0.141	0.141	0.141	0.141	0.141	0.141	0.167	0.167	0.167	0.167
YLL031C	1.373	1.373	1.373	1.413	1.413	1.413	1.413	1.413	1.413	1.413	1.413	1.413	1.441	1.441	1.441	1.441	1.415	1.415	1.415	1.415	1.401	1.401	1.401	1.401	1.401	1.401	1.387	1.387	1.387	1.373	1.387	1.387	1.387	1.387	1.387	1.373	1.373	1.428	1.414	1.414	1.414	1.414	1.414	1.414	1.414	1.414	1.414	1.414	1.414
YJR135C	0.154	0.154	0.168	0.168	0.183	0.183	0.183	0.169	0.169	0.169	0.155	0.181	0.181	0.224	0.224	0.25	0.264	0.264	0.264	0.264	0.264	0.264	0.264	0.264	0.264	0.279	0.279	0.361	0.375	0.418	0.418	0.418	0.418	0.418	0.418	0.418	0.418	0.403	0.403	0.403	0.417	0.417	0.697	0.952	1.149	1.203	1.203	1.203	1.203
YGR252W	1.653	1.653	1.653	1.639	1.639	1.614	1.614	1.614	1.614	1.614	1.628	1.628	1.642	1.67	1.67	1.67	1.67	1.684	1.684	1.684	1.684	1.684	1.684	1.684	1.684	1.684	1.684	1.684	1.684	1.684	1.684	1.698	1.738	1.738	1.738	1.738	1.683	1.657	1.615	1.601	1.601	1.615	1.615	1.615	1.615	1.615	1.615	1.6	1.6
YKL181W	0.406	0.406	0.42	0.446	0.446	0.446	0.446	0.446	0.446	0.446	0.446	0.446	0.446	0.446	0.446	0.446	0.446	0.42	0.42	0.42	0.42	0.42	0.42	0.42	0.42	0.42	0.42	0.42	0.42	0.42	0.42	0.42	0.42	0.406	0.406	0.406	0.406	0.434	0.434	0.434	0.434	0.434	0.434	0.434	0.434	0.434	0.434	0.434	0.434
YPR202W	1.255	1.255	1.255	1.255	1.255	1.269	1.269	1.32	1.32	1.32	1.32	1.32	1.32	1.335	1.335	1.335	1.349	1.349	1.349	1.349	1.349	1.349	1.349	1.349	1.349	1.349	1.349	1.349	1.349	1.349	1.349	1.349	1.349	1.349	1.349	1.334	1.334	1.334	1.334	1.334	1.334	1.334	1.334	1.334	1.305	1.305	1.305	1.291	1.237
YNL065W	0.065	0.065	0.065	0.065	0.065	0.065	0.065	0.065	0.065	0.065	0.065	0.065	0.065	0.065	0.065	0.065	0.065	0.065	0.065	0.065	0.065	0.065	0.051	0.051	0.051	0.051	0.051	0.051	0.051	0.051	0.051	0.051	0.051	0.051	0.051	0.051	0.051	0.026	0.026	0.026	0	0	0	0	0	0	0	0	0
YGR034W	0.112	0.112	0.112	0.112	0.112	0.112	0.112	0.112	0.112	0.112	0.112	0.112	0.112	0.112	0.057	0.057	0.097	0.082	0.082	0.082	0.082	0.082	0.082	0.082	0.082	0.082	0.068	0.068	0.068	0.068	0.068	0.068	0.068	0.068	0.054	0.054	0.054	0.054	0.054	0.054	0.054	0.054	0.054	0.054	0.054	0.054	0.054	0.054	0.054
YCL050C	1.274	1.274	1.314	1.368	1.368	1.436	1.45	1.522	1.522	1.522	1.522	1.522	1.522	1.522	1.536	1.536	1.551	1.59	1.753	1.753	1.753	1.767	1.781	1.781	1.781	1.781	1.781	1.781	1.781	1.796	1.728	1.728	1.728	1.781	1.833	1.833	1.833	1.833	1.861	1.861	1.861	1.875	1.875	1.875	1.875	1.875	1.875	1.875	1.89
YPL208W	0.483	0.583	0.583	0.583	0.583	0.583	0.624	0.624	0.624	0.624	0.61	0.581	0.581	0.582	0.567	0.626	0.626	0.626	0.626	0.626	0.626	0.626	0.597	0.623	0.597	0.597	0.612	0.587	0.716	0.745	0.745	0.745	0.745	0.745	0.8	0.828	0.868	0.868	0.868	0.894	0.894	0.894	0.894	0.937	0.937	0.98	0.98	0.98	0.98
YBL057C	2.325	2.325	2.325	2.325	2.325	2.41	2.439	2.646	2.646	2.646	2.646	2.646	2.646	2.646	2.646	2.646	2.646	2.646	2.646	2.646	2.646	2.646	2.646	2.646	2.727	2.741	2.741	2.741	2.741	2.741	2.741	2.741	2.741	2.741	2.741	2.741	2.741	2.741	2.741	2.741	2.741	2.741	2.741	2.741	2.727	2.712	2.712	2.712	2.712
YHR032W	1.505	1.505	1.491	1.463	1.463	1.463	1.463	1.477	1.477	1.477	1.477	1.477	1.477	1.477	1.477	1.463	1.421	1.392	1.283	1.283	1.242	1.228	1.228	1.213	1.213	1.213	1.213	1.213	1.213	1.213	1.199	1.199	1.199	1.159	1.159	1.159	1.119	1.119	1.09	1.09	1.09	1.09	1.09	1.09	1.09	1.09	1.09	1.036	1.036
YDR212W	0.499	0.524	0.59	0.644	0.644	0.687	0.687	0.687	0.687	0.687	0.687	0.687	0.715	0.715	0.73	0.73	0.744	0.744	0.744	0.759	0.759	0.773	0.773	0.773	0.773	0.773	0.758	0.732	0.732	0.732	0.732	0.732	0.732	0.79	0.79	0.79	0.79	0.804	0.804	0.804	0.804	0.804	0.79	0.79	0.79	0.79	0.79	0.79	0.79
YBR034C	1.363	1.378	1.406	1.406	1.406	1.406	1.406	1.406	1.406	1.406	1.406	1.406	1.406	1.406	1.406	1.406	1.406	1.406	1.406	1.42	1.446	1.472	1.541	1.541	1.541	1.541	1.541	1.541	1.541	1.541	1.541	1.541	1.527	1.526	1.497	1.468	1.511	1.511	1.511	1.511	1.497	1.497	1.472	1.457	1.457	1.391	1.391	1.391	1.391
YAL033W	1.119	1.133	1.119	1.119	1.119	1.076	1.076	1.076	1.076	1.05	1.105	1.065	1.051	1.051	1.051	0.979	1.005	1.005	1.005	1.005	1.005	0.991	1.005	1.005	1.005	1.019	1.034	1.031	0.992	0.992	0.992	0.992	0.992	0.992	0.992	0.992	0.978	0.978	0.924	0.91	0.91	0.91	0.91	0.936	0.838	0.838	0.823	0.823	0.823
YPR173C	0.814	0.829	0.815	0.815	0.815	0.773	0.758	0.758	0.758	0.675	0.704	0.704	0.729	0.784	0.826	0.826	0.826	0.898	0.856	0.856	0.913	0.898	0.898	0.898	0.927	0.887	0.887	0.887	0.859	0.859	0.884	0.884	0.87	0.87	0.884	0.873	0.859	0.859	0.807	0.782	0.782	0.782	0.782	0.81	0.851	1.056	1.056	1.156	1.156
YGL209W	0.578	0.578	0.549	0.549	0.549	0.549	0.549	0.563	0.563	0.684	0.792	0.792	0.941	0.941	1.01	1.121	1.121	1.121	1.121	1.121	1.121	1.162	1.202	1.188	1.188	1.203	1.203	1.192	1.206	1.221	1.221	1.221	1.195	1.308	1.386	1.472	1.472	1.472	1.46	1.46	1.46	1.486	1.5	1.46	1.46	1.46	1.46	1.475	1.475
YAR028W	1.298	1.298	1.284	1.245	1.286	1.257	1.257	1.272	1.286	1.286	1.286	1.286	1.274	1.259	1.259	1.259	1.259	1.204	1.106	1.12	1.163	1.247	1.366	1.56	1.56	1.56	1.56	1.56	1.56	1.56	1.56	1.56	1.546	1.546	1.561	1.576	1.562	1.562	1.562	1.562	1.587	1.639	1.639	1.639	1.664	1.664	1.664	1.664	1.664
YLR245C	0.429	0.415	0.458	0.472	0.558	0.707	0.707	0.707	0.764	0.764	0.779	0.819	0.819	0.833	0.833	0.833	0.833	0.833	0.833	0.822	0.862	0.848	0.848	0.848	0.848	0.848	0.848	0.819	0.819	0.819	0.845	0.885	0.899	1.305	1.305	1.305	1.305	1.319	1.344	1.359	1.374	1.374	1.374	1.374	1.374	1.374	1.374	1.374	1.374
YER086W	3.253	3.253	3.253	3.239	3.239	3.239	3.239	3.239	3.239	3.239	3.239	3.239	3.239	3.239	3.265	3.239	3.239	3.239	3.228	3.228	3.228	3.228	3.228	3.228	3.2	3.2	3.134	3.109	3.109	3.109	3.094	3.094	3.094	3.094	3.094	3.094	3.08	3.08	3.034	2.954	2.954	2.954	2.954	2.926	2.926	2.926	2.926	2.857	2.857
YOL067C	0.795	0.81	0.81	0.824	0.824	0.948	0.948	0.948	0.933	0.933	0.973	0.973	0.959	0.973	0.998	0.998	0.984	0.984	0.998	0.998	0.998	0.998	0.959	0.984	1.01	1.039	1.26	1.26	1.26	1.26	1.26	1.26	1.274	1.345	1.416	1.416	1.416	1.416	1.416	1.416	1.431	1.502	1.502	1.502	1.502	1.502	1.502	1.502	1.53
YIL158W	1.356	1.37	1.37	1.385	1.385	1.385	1.385	1.385	1.385	1.385	1.399	1.399	1.416	1.458	1.458	1.498	1.527	1.512	1.526	1.526	1.526	1.526	1.526	1.526	1.526	1.526	1.526	1.526	1.526	1.526	1.526	1.526	1.526	1.526	1.526	1.515	1.515	1.515	1.515	1.515	1.515	1.515	1.515	1.515	1.515	1.501	1.501	1.461	1.436
YNL284C	0.678	0.678	0.678	0.678	0.678	0.678	0.678	0.678	0.706	0.706	0.735	0.735	0.735	0.735	0.761	0.761	0.761	0.801	0.895	1.016	1.016	1.03	1.03	1.03	1.044	1.058	1.058	1.058	1.058	1.058	1.072	1.097	1.097	1.112	1.112	1.112	1.112	1.112	1.112	1.112	1.112	1.112	1.112	1.112	1.112	1.112	1.112	1.126	1.126
YER090W	0.546	0.546	0.561	0.561	0.561	0.589	0.589	0.589	0.615	0.615	0.615	0.615	0.615	0.615	0.615	0.615	0.615	0.615	0.615	0.615	0.615	0.586	0.586	0.56	0.56	0.56	0.56	0.56	0.56	0.56	0.535	0.535	0.535	0.535	0.535	0.535	0.535	0.535	0.535	0.535	0.535	0.535	0.535	0.535	0.549	0.563	0.563	0.563	0.563
YKR092C	0.265	0.265	0.265	0.265	0.265	0.265	0.265	0.265	0.265	0.265	0.265	0.265	0.265	0.265	0.265	0.239	0.239	0.225	0.211	0.196	0.196	0.167	0.142	0.112	0.084	0.084	0.084	0.084	0.084	0.084	0.084	0.084	0.069	0.069	0.069	0.054	0.054	0.054	0.054	0.054	0.054	0.054	0.054	0.054	0.054	0.04	0.04	0.04	0.04
YOR222W	1.582	1.582	1.596	1.596	1.611	1.611	1.611	1.625	1.625	1.639	1.639	1.639	1.653	1.679	1.679	1.679	1.679	1.679	1.679	1.679	1.679	1.679	1.679	1.679	1.679	1.679	1.679	1.679	1.679	1.679	1.679	1.679	1.679	1.679	1.679	1.665	1.665	1.665	1.665	1.665	1.665	1.665	1.665	1.665	1.665	1.665	1.665	1.665	1.665
YLL014W	0.685	0.699	0.684	0.684	0.684	0.684	0.684	0.699	0.699	0.699	0.713	0.727	0.84	0.84	0.84	0.84	0.84	0.84	0.84	0.934	0.934	0.934	0.934	0.934	0.934	0.949	0.949	0.949	0.949	0.949	0.949	0.949	0.949	0.949	0.949	0.935	0.935	0.949	0.949	0.949	0.949	0.949	0.949	0.949	0.949	0.975	0.975	0.975	0.989
YBR228W	0.68	0.708	0.557	0.531	0.596	0.582	0.582	0.567	0.567	0.553	0.568	0.568	0.568	0.568	0.568	0.4	0.395	0.367	0.392	0.446	0.436	0.436	0.672	0.686	0.686	0.686	0.686	0.686	0.7	0.729	0.729	0.743	0.729	0.743	0.757	0.757	0.757	0.757	0.772	0.772	0.772	0.772	0.772	0.772	0.851	0.851	0.851	0.851	0.869
YHR021W-A	0	0	0	0	0	0	0	0	0	0	0	0	0	0	0	0	0	0	0	0	0	0	0	0	0	0	0	0	0	0	0	0	0	0	0	0	0	0	0	0	0	0	0	0	0	0	0	0	0
YER040W	1.186	1.186	1.244	1.244	1.244	1.244	1.244	1.244	1.244	1.258	1.258	1.258	1.351	1.351	1.391	1.391	1.391	1.406	1.406	1.432	1.432	1.432	1.432	1.446	1.446	1.461	1.503	1.503	1.503	1.503	1.503	1.503	1.503	1.503	1.503	1.503	1.474	1.474	1.474	1.459	1.459	1.459	1.459	1.459	1.459	1.433	1.433	1.433	1.433
YNR003C	0.07	0.07	0.07	0.07	0.084	0.098	0.138	0.138	0.138	0.138	0.153	0.153	0.167	0.182	0.182	0.182	0.182	0.182	0.182	0.197	0.197	0.211	0.378	0.512	0.512	0.594	0.732	0.732	0.732	0.732	0.757	0.757	0.757	0.757	0.757	0.757	0.771	0.858	0.981	0.981	0.981	0.981	0.995	0.995	1.009	1.108	1.189	1.693	1.693
YKL143W	1.029	1.015	1.015	0.985	1	1.196	1.355	2.117	2.117	2.117	2.132	2.268	2.268	2.283	2.283	2.283	2.283	2.312	2.312	2.337	2.337	2.337	2.337	2.337	2.337	2.352	2.352	2.352	2.352	2.352	2.352	2.352	2.352	2.378	2.378	2.378	2.403	2.403	2.403	2.403	2.403	2.403	2.403	2.403	2.403	2.403	2.403	2.403	2.403
YGL075C	3.199	3.213	3.304	3.403	3.555	3.581	3.625	3.625	3.625	3.639	3.639	3.665	3.665	3.665	3.651	3.651	3.663	3.675	3.689	3.689	3.689	3.689	3.619	3.579	3.539	3.539	3.596	3.611	3.611	3.583	3.569	3.569	3.555	3.555	3.46	3.432	3.432	3.418	3.418	3.418	3.374	3.321	3.321	3.321	3.278	3.278	3.278	3.278	3.278
YHR146W	1.358	1.358	1.358	1.358	1.358	1.343	1.343	1.369	1.369	1.369	1.369	1.369	1.369	1.355	1.355	1.355	1.355	1.355	1.355	1.355	1.355	1.355	1.326	1.326	1.232	1.206	1.206	1.206	1.192	1.192	1.192	1.192	1.192	1.178	1.178	1.178	1.067	0.958	0.958	0.972	0.972	0.972	0.972	0.972	0.834	0.834	0.834	0.693	0.718
YDR471W	1.88	1.783	1.783	1.783	1.783	1.326	1.003	0.973	0.865	0.837	0.837	0.837	0.837	0.837	0.837	0.837	0.837	0.837	0.837	0.782	0.685	0.629	0.629	0.603	0.603	0.603	0.532	0.37	0.344	0.344	0.344	0.344	0.344	0.232	0.203	0.203	0.042	0.042	0.028	0.028	0.028	0.028	0.028	0	0	0	0	0	0
YOR028C	0.864	0.655	0.63	0.616	0.616	0.616	0.616	0.616	0.55	0.55	0.522	0.522	0.522	0.522	0.468	0.443	0.443	0.443	0.443	0.443	0.443	0.443	0.443	0.443	0.443	0.443	0.428	0.428	0.428	0.428	0.428	0.428	0.454	0.454	0.454	0.454	0.454	0.454	0.454	0.454	0.454	0.454	0.454	0.414	0.428	0.431	0.431	0.431	0.431
YDL207W	0.488	0.585	0.611	0.611	0.611	0.611	0.596	0.611	0.611	0.611	0.611	0.611	0.611	0.611	0.625	0.625	0.625	0.611	0.64	0.705	0.705	0.782	0.782	0.782	0.825	0.825	0.825	0.825	0.825	0.825	0.825	0.825	0.825	0.855	0.855	0.855	0.855	0.855	0.855	0.855	0.815	0.786	0.786	0.786	0.786	0.786	0.786	0.772	0.772
YGR207C	0.337	0.337	0.337	0.391	0.433	0.688	0.699	0.699	0.728	0.713	0.713	0.782	0.782	0.782	0.807	0.821	0.821	0.821	0.821	0.833	1.044	1.195	1.195	1.224	1.267	1.35	1.35	1.35	1.35	1.365	1.38	1.515	1.515	1.557	1.583	1.583	1.583	1.583	1.583	1.583	1.583	1.583	1.623	1.623	1.623	1.623	1.638	1.678	1.678
YBR102C	1.295	1.392	1.77	1.785	1.799	1.951	1.979	2.009	2.009	2.038	2.038	2.012	2.041	2.098	2.224	2.224	2.391	2.405	2.405	2.419	2.624	2.809	3.167	3.167	3.207	3.207	3.221	3.333	3.333	3.362	3.347	3.402	3.402	3.43	3.444	3.444	3.444	3.444	3.444	3.444	3.458	3.473	3.473	3.473	3.473	3.473	3.487	3.583	3.652
YDL130W-A	0.753	0.753	0.779	0.779	0.779	0.779	0.779	0.779	0.779	0.779	0.779	0.779	0.764	0.764	0.79	0.787	0.787	0.787	0.787	0.787	0.787	0.787	0.787	0.787	0.787	0.787	0.787	0.787	0.787	0.787	0.787	0.787	0.787	0.787	0.787	0.787	0.787	0.787	0.787	0.787	0.787	0.787	0.787	0.787	0.787	0.787	0.787	0.787	0.787
YNR019W	1	1.014	1.014	1.014	1.014	1.014	1.014	1.014	1.014	0.999	0.999	1.013	1.013	1.013	1.013	1.013	1.013	1.013	1.013	1.013	1.013	1.013	1.013	1.028	1.013	1.013	1.013	1.013	1.013	1.013	1.041	1.041	1.055	1.055	1.055	1.055	1.055	1.069	1.069	1.069	1.069	1.055	1.055	1.055	1.055	1.055	1.055	1.055	1.055
YDR395W	0.862	0.862	0.862	0.862	0.862	0.862	0.876	0.89	0.89	0.89	0.89	0.89	0.89	0.89	0.89	0.89	0.89	0.89	0.89	0.89	0.89	0.904	0.904	0.904	0.904	0.904	0.904	0.904	0.904	0.904	0.904	0.904	0.904	0.904	0.904	0.904	0.904	0.904	0.904	0.904	0.89	0.807	0.807	0.768	0.728	0.713	0.713	0.713	0.713
YER144C	2.072	2.071	1.991	1.991	1.991	2.006	2.006	2.006	2.006	2.006	2.006	1.992	1.992	2.043	2.043	2.043	2.115	2.115	2.115	2.115	2.115	2.115	2.115	2.115	2.115	2.115	2.115	2.115	2.115	2.115	2.115	2.115	2.115	2.115	2.115	2.115	2.141	2.141	2.141	2.141	2.141	2.141	2.141	2.141	2.141	2.141	2.142	2.128	2.128
YAR042W	2.235	2.221	2.251	2.276	2.265	2.279	2.279	2.279	2.279	2.279	2.279	2.279	2.279	2.279	2.279	2.279	2.279	2.279	2.279	2.279	2.279	2.279	2.279	2.279	2.279	2.279	2.28	2.294	2.294	2.294	2.294	2.294	2.294	2.279	2.279	2.279	2.279	2.279	2.279	2.265	2.265	2.265	2.265	2.265	2.265	2.25	2.25	2.21	2.196
YLR357W	1.137	1.137	1.137	1.137	1.137	1.137	1.137	1.137	1.137	1.137	1.112	1.126	1.198	1.198	1.212	1.212	1.212	1.241	1.306	1.306	1.306	1.332	1.332	1.358	1.358	1.358	1.358	1.329	1.329	1.329	1.329	1.329	1.343	1.343	1.343	1.343	1.343	1.343	1.343	1.343	1.299	1.285	1.285	1.285	1.285	1.285	1.285	1.285	1.27
YPR145W	0.065	0.065	0.065	0.065	0.065	0.065	0.065	0.065	0.065	0.065	0.065	0.065	0.065	0.065	0.065	0.065	0.065	0.065	0.065	0.065	0.04	0.04	0.04	0.04	0.04	0.04	0.04	0.04	0.04	0.04	0.04	0.04	0.04	0.04	0.04	0.04	0.04	0.04	0.04	0.04	0.04	0.04	0.04	0.04	0	0	0	0	0
YGR152C	1.937	1.962	1.948	1.989	1.989	2.014	2.014	2.014	2.014	2.014	2.014	2.014	1.975	1.975	1.975	1.975	1.975	1.906	1.867	1.841	1.841	1.841	1.841	1.841	1.815	1.79	1.79	1.79	1.79	1.79	1.79	1.79	1.79	1.704	1.662	1.662	1.662	1.662	1.662	1.647	1.647	1.647	1.647	1.647	1.578	1.52	1.491	1.477	1.462
YEL012W	0.359	0.359	0.359	0.359	0.359	0.359	0.359	0.359	0.359	0.359	0.359	0.359	0.359	0.359	0.359	0.359	0.331	0.4	0.4	0.4	0.4	0.414	0.414	0.414	0.414	0.469	0.55	0.604	0.659	0.659	0.659	0.659	0.659	0.659	0.673	0.673	0.673	0.673	0.673	0.673	0.673	0.687	0.715	0.715	0.715	0.715	0.715	0.715	0.715
YJR050W	1.573	1.573	1.573	1.573	1.631	1.779	1.793	1.793	1.793	1.793	1.793	1.793	1.793	1.793	1.807	1.807	1.822	1.822	1.822	1.836	1.987	1.987	1.987	1.987	2.027	2.182	2.182	2.196	2.196	2.196	2.196	2.196	2.168	2.196	2.207	2.207	2.222	2.222	2.222	2.222	2.251	2.262	2.262	2.262	2.262	2.262	2.262	2.262	2.262
YLR090W	1.868	1.897	1.897	1.897	1.897	1.897	1.897	1.897	1.897	1.897	1.897	1.897	1.897	1.897	1.897	1.883	1.883	1.883	1.883	1.869	1.869	1.841	1.802	1.719	1.733	1.733	1.761	1.736	1.764	1.749	1.749	1.749	1.749	1.749	1.749	1.749	1.749	1.749	1.749	1.668	1.708	1.708	1.708	1.694	1.694	1.587	1.507	1.507	1.493
YNL230C	0.362	0.362	0.42	0.543	0.569	0.569	0.569	0.569	0.569	0.569	0.569	0.569	0.569	0.569	0.569	0.609	0.623	0.623	0.674	0.674	0.674	0.715	0.715	0.715	0.783	0.783	0.783	0.783	0.783	0.783	0.783	0.783	0.783	0.783	0.783	0.783	0.783	0.783	0.783	0.809	0.809	0.809	0.809	0.809	0.809	0.781	0.767	0.767	0.767
YBR218C	2.785	2.756	2.756	2.756	2.742	2.742	2.742	2.714	2.7	2.7	2.7	2.7	2.7	2.685	2.685	2.545	2.519	2.519	2.519	2.433	2.419	2.419	2.405	2.405	2.405	2.376	2.376	2.376	2.376	2.265	2.225	2.211	2.211	2.211	2.211	2.157	2.157	2.103	1.979	1.91	1.896	1.87	1.87	1.87	1.844	1.75	1.721	1.721	1.721
YMR079W	2.245	2.245	2.245	2.26	2.26	2.26	2.26	2.26	2.26	2.26	2.26	2.26	2.26	2.26	2.26	2.26	2.26	2.26	2.26	2.26	2.26	2.26	2.286	2.286	2.286	2.286	2.286	2.286	2.286	2.286	2.286	2.286	2.286	2.286	2.286	2.286	2.3	2.3	2.3	2.3	2.3	2.3	2.3	2.26	2.218	2.233	2.221	2.221	2.221
YBR238C	2.989	2.961	2.961	2.961	2.961	2.947	2.947	2.947	2.947	2.922	2.922	2.893	2.867	2.867	2.867	2.756	2.551	2.522	2.522	2.522	2.522	2.522	2.522	2.457	2.428	2.428	2.428	2.428	2.402	2.374	2.333	2.333	2.319	2.319	2.319	2.319	2.319	2.319	2.247	2.247	2.247	2.247	2.247	2.205	2.205	2.077	2.022	2.022	2.022
YER058W	0.423	0.389	0.429	0.429	0.429	0.443	0.443	0.457	0.483	0.578	0.578	0.578	0.578	0.578	0.578	0.537	0.537	0.537	0.623	0.75	0.833	0.833	0.875	1.333	1.522	1.55	1.55	1.565	1.565	1.565	1.593	1.593	1.607	1.607	1.622	1.622	1.622	1.622	1.622	1.622	1.622	1.622	1.636	1.694	1.766	1.874	1.874	1.874	1.874
YLL045C	3.283	3.226	3.212	3.347	3.457	3.457	3.5	3.514	3.514	3.57	3.57	3.57	3.57	3.57	3.556	3.556	3.531	3.448	3.448	3.462	3.488	3.556	3.622	3.675	3.675	3.704	3.704	3.704	3.704	3.676	3.674	3.66	3.66	3.66	3.66	3.66	3.66	3.66	3.66	3.631	3.631	3.605	3.605	3.605	3.605	3.577	3.577	3.497	3.428
YDR497C	0.64	0.64	0.666	0.866	0.866	0.866	0.866	0.88	0.909	0.909	0.909	0.924	0.924	0.924	0.924	0.924	0.924	0.924	0.924	0.924	0.924	0.924	0.924	0.924	0.938	0.938	0.938	0.938	0.938	0.938	0.938	0.938	0.938	0.938	0.938	0.938	0.938	0.938	0.938	0.938	0.938	0.938	0.938	0.938	0.897	0.897	0.897	0.897	0.897
YEL019C	0.67	0.67	0.696	0.696	0.722	0.773	0.773	0.802	0.802	0.802	0.817	0.817	0.817	0.817	0.817	0.817	0.817	0.831	0.831	0.816	0.816	0.856	0.856	0.885	0.915	0.943	0.943	0.943	0.957	1.015	1.029	1.029	1.029	1.057	1.087	1.087	1.087	1.087	1.101	1.101	1.101	1.115	1.115	1.13	1.144	1.144	1.173	1.173	1.173
YPR171W	3.403	3.36	3.385	2.862	2.862	2.891	2.707	2.693	2.512	2.512	2.527	2.527	2.541	2.323	1.918	1.932	1.707	1.747	1.721	1.721	1.721	1.486	1.404	1.297	1.297	1.337	1.265	1.251	1.237	1.18	1.166	1.166	1.096	1.111	1.262	1.288	1.368	1.368	1.368	1.368	1.368	1.368	1.343	1.343	1.343	1.357	1.357	1.357	1.357
YNR014W	0	0	0	0	0	0	0	0	0	0	0	0	0	0	0	0	0	0	0	0	0	0	0	0	0	0	0	0	0	0	0	0	0	0	0	0	0	0	0	0	0	0	0	0	0	0	0	0	0
YNL133C	1.199	1.199	1.05	1.05	0.828	0.814	0.814	0.644	0.644	0.495	0.495	0.495	0.357	0.357	0.237	0.179	0.114	0.114	0.1	0.1	0.085	0.085	0.085	0.085	0.085	0.085	0.085	0.085	0.085	0.057	0.057	0.057	0.042	0.042	0.042	0.042	0.042	0.042	0.042	0.042	0.042	0.042	0.042	0.042	0.042	0.042	0.042	0.042	0.042
YDR461W	0.815	0.815	0.815	0.815	0.815	0.815	0.815	0.815	0.815	0.815	0.815	0.815	0.84	0.84	0.84	0.84	0.84	0.84	0.826	0.826	0.826	0.923	0.923	0.937	0.937	0.962	1.032	1.032	1.032	1.032	1.032	1.032	1.032	1.032	1.032	1.032	1.02	0.995	0.995	0.995	0.995	0.98	0.911	0.911	0.911	0.911	0.897	0.897	0.897
YGL178W	1.163	1.163	1.148	1.176	1.162	1.162	1.162	1.176	1.176	1.202	1.202	1.202	1.202	1.137	1.04	1.04	1.015	1.054	1.16	1.2	1.229	1.229	1.229	1.269	1.283	1.297	1.327	1.432	1.803	1.803	1.803	1.803	1.857	1.857	1.857	1.857	1.857	1.857	1.883	1.908	2.006	2.006	2.006	2.035	1.998	1.998	1.998	1.998	1.998
YPR043W	2.692	2.692	2.692	2.943	2.943	2.943	2.943	2.969	2.969	2.969	2.969	2.969	2.969	2.969	2.954	2.996	2.996	2.996	3.064	3.05	3.05	3.036	3.3	3.398	3.698	3.726	3.726	3.74	3.74	3.754	3.754	3.754	3.768	3.768	3.768	3.768	3.768	3.768	3.768	3.768	3.834	3.848	4.097	4.235	4.321	4.321	4.321	4.321	4.321
YPL155C	1.179	1.179	1.179	1.179	1.164	1.19	1.15	1.15	1.15	1.121	1.121	1.121	1.149	1.149	1.163	1.137	1.137	1.137	1.152	1.178	1.178	1.178	1.178	1.178	1.178	1.206	1.206	1.206	1.206	1.236	1.207	1.222	1.222	1.222	1.222	1.247	1.23	1.23	1.244	1.244	1.244	1.244	1.244	1.244	1.244	1.23	1.23	1.23	1.23
YGL123W	0.327	0.327	0.327	0.286	0.204	0.204	0.204	0.204	0.204	0.204	0.204	0.135	0.135	0.135	0.135	0.135	0.135	0.081	0.081	0.081	0.081	0.081	0.081	0.081	0.081	0.081	0.081	0.081	0.04	0.04	0.04	0.04	0.015	0.015	0.015	0.015	0.015	0.015	0.015	0.015	0.015	0.015	0.015	0.015	0.015	0.015	0.015	0.015	0.015
YMR204C	0.219	0.219	0.234	0.234	0.234	0.234	0.248	0.248	0.248	0.248	0.248	0.248	0.278	0.278	0.278	0.278	0.278	0.278	0.278	0.278	0.264	0.264	0.293	0.308	0.308	0.308	0.308	0.308	0.308	0.308	0.308	0.308	0.308	0.308	0.308	0.322	0.348	0.348	0.348	0.374	0.374	0.399	0.413	0.413	0.413	0.413	0.413	0.413	0.413
YGL029W	0.405	0.405	0.405	0.405	0.405	0.405	0.405	0.405	0.405	0.39	0.39	0.39	0.39	0.39	0.445	0.445	0.445	0.445	0.459	0.459	0.459	0.459	0.459	0.459	0.459	0.459	0.459	0.459	0.459	0.459	0.459	0.459	0.459	0.459	0.459	0.459	0.404	0.404	0.404	0.404	0.404	0.404	0.404	0.404	0.404	0.404	0.404	0.404	0.404
YCL039W	1.265	1.319	1.319	1.319	1.319	1.319	1.333	1.333	1.333	1.347	1.347	1.347	1.347	1.347	1.347	1.347	1.375	1.375	1.361	1.39	1.404	1.404	1.404	1.404	1.404	1.404	1.404	1.404	1.404	1.404	1.404	1.404	1.404	1.404	1.389	1.389	1.389	1.389	1.404	1.404	1.404	1.404	1.404	1.404	1.404	1.404	1.404	1.404	1.404
YPL145C	4.756	4.716	4.716	4.716	4.701	4.701	4.701	4.701	4.701	4.687	4.687	4.687	4.687	4.687	4.687	4.687	4.687	4.687	4.687	4.687	4.687	4.687	4.454	4.302	4.302	4.287	4.287	4.232	4.232	4.177	4.177	4.177	4.177	4.177	4.177	4.177	4.177	4.177	4.118	4.035	4.006	3.65	3.537	3.423	3.369	3.369	3.369	2.996	2.967
YHR195W	0.895	0.993	0.993	0.993	0.993	0.993	1.007	0.992	1.003	1.034	1.034	1.034	1.048	1.048	1.048	1.048	1.048	1.063	1.063	1.063	1.063	1.063	1.092	1.106	1.106	1.136	1.136	1.136	1.136	1.136	1.136	1.136	1.136	1.136	1.136	1.136	1.15	1.164	1.219	1.219	1.233	1.233	1.233	1.233	1.233	1.247	1.247	1.247	1.247
YJL134W	0.895	0.895	0.895	0.895	0.967	0.967	0.967	0.967	0.967	0.967	0.967	0.995	0.995	0.995	0.995	0.995	0.995	0.995	0.995	0.995	0.995	0.995	0.981	0.981	0.981	0.995	0.995	0.995	0.995	0.995	1.046	1.046	1.046	1.046	1.046	1.046	1.061	1.061	1.061	1.061	1.061	1.061	1.061	1.061	1.035	1.035	1.035	1.035	1.035
YJL004C	2.888	2.932	3.085	3.085	3.11	3.11	3.11	3.096	3.081	3.107	3.132	3.158	3.173	3.173	3.159	3.173	3.173	3.188	3.188	3.188	3.188	3.188	3.188	3.188	3.202	3.202	3.202	3.202	3.202	3.202	3.202	3.159	3.159	3.133	3.144	3.144	3.144	3.144	3.144	3.144	3.144	3.144	3.144	3.144	3.144	3.144	3.144	3.144	3.144
YHR193C	3.539	3.568	3.568	3.568	3.855	3.855	3.829	3.883	4.195	4.195	4.366	4.366	4.38	4.625	4.765	5	5	5.109	5.124	5.124	5.124	5.124	5.124	5.175	5.204	5.204	5.204	5.204	5.23	5.23	5.23	5.354	5.801	5.801	5.855	5.992	6.057	6.181	6.181	6.181	6.181	6.181	6.21	6.225	6.225	6.225	6.211	6.211	6.211
YOR157C	1.377	1.239	1.138	1.095	1.081	1.066	1.066	1.066	1.066	0.716	0.259	0.179	0.136	0.136	0.136	0.136	0.136	0.19	0.303	0.655	0.684	0.684	0.97	0.97	0.984	0.984	1.064	1.064	1.064	1.064	1.025	1.537	1.537	1.633	2.976	2.976	3.114	3.114	3.114	3.114	3.114	3.114	3.128	3.103	3.172	3.158	3.172	3.226	3.226
YDL211C	1.005	1.019	1.019	1.033	1.033	1.048	1.062	1.116	1.116	1.131	1.131	1.145	1.145	1.145	1.145	1.13	1.13	1.13	1.13	1.13	1.13	1.13	1.13	1.144	1.144	1.144	1.144	1.144	1.118	1.118	1.078	1.078	1.078	1.093	1.146	1.146	1.146	1.146	1.146	1.146	1.16	1.161	1.161	1.161	1.215	1.243	1.258	1.258	1.258
YGR198W	0.516	0.516	0.516	0.516	0.516	0.516	0.391	0.311	0.283	0.283	0.283	0.326	0.326	0.326	0.326	0.3	0.315	0.289	0.387	0.387	0.413	0.438	0.496	0.521	0.563	0.563	0.578	0.578	0.563	0.563	0.604	0.618	0.633	0.633	0.633	0.633	0.633	0.647	0.647	0.647	0.647	0.69	0.734	0.991	1.334	1.593	1.593	1.607	1.699
YPL003W	0.95	0.95	0.95	0.95	0.95	0.95	0.95	0.95	0.95	0.95	0.936	0.936	0.936	0.936	0.936	0.936	0.936	0.936	0.936	0.936	0.936	0.936	0.936	0.961	0.961	0.961	0.961	0.961	0.961	0.961	0.961	0.961	0.976	0.976	0.976	0.976	0.976	0.976	0.976	0.976	0.95	0.95	0.95	0.95	0.95	0.976	0.975	0.975	0.975
YDL217C	1.444	1.403	1.389	1.375	1.375	1.375	1.304	1.36	1.586	1.773	1.884	1.884	1.884	1.884	1.884	1.898	1.898	1.898	1.898	1.898	1.898	1.898	1.938	1.938	1.898	1.844	1.831	1.874	1.889	1.86	1.86	1.901	1.983	2.049	2.078	2.104	2.104	2.104	2.104	2.104	2.104	2.104	2.104	2.118	2.133	2.133	2.133	2.196	2.196
YJR131W	3.229	3.244	3.258	3.243	3.257	3.257	3.286	3.286	3.327	3.327	3.327	3.338	3.338	3.338	3.338	3.363	3.363	3.334	3.334	3.349	3.323	3.323	3.243	3.243	3.243	3.203	3.203	3.188	3.188	3.188	3.188	3.103	3.046	3.046	2.96	2.934	2.918	2.874	2.874	2.9	2.928	2.928	2.928	2.928	2.928	2.928	2.928	2.928	2.902
YMR014W	0.235	0.235	0.249	0.249	0.249	0.249	0.249	0.249	0.249	0.249	0.235	0.235	0.235	0.235	0.235	0.235	0.235	0.235	0.235	0.235	0.235	0.235	0.235	0.235	0.235	0.235	0.235	0.235	0.235	0.235	0.235	0.235	0.235	0.235	0.235	0.235	0.221	0.221	0.221	0.221	0.221	0.178	0.178	0.137	0.137	0.137	0.137	0.137	0.137
YFL007W	0.968	0.968	0.968	0.953	0.953	0.953	0.953	0.953	0.953	0.953	0.953	0.953	0.953	0.953	0.953	0.953	0.953	0.953	0.953	0.953	0.953	0.953	0.953	0.953	0.953	0.953	0.953	0.953	0.953	0.953	0.953	0.953	0.953	0.953	0.967	0.916	0.916	0.916	0.916	0.85	0.835	0.835	0.835	0.835	0.835	0.835	0.835	0.835	0.835
YCL034W	5.643	5.708	5.708	5.748	5.762	5.856	5.953	6.251	6.251	6.251	6.251	6.251	6.251	6.25	6.25	6.25	6.276	6.29	6.32	6.32	6.32	6.32	6.32	6.32	6.32	6.291	6.291	6.291	6.291	6.291	6.251	6.236	6.236	6.221	6.221	6.196	6.196	5.941	5.887	5.808	5.822	5.822	5.808	5.753	5.696	5.654	5.556	5.556	5.57
YLR007W	1.346	1.332	1.332	1.245	1.201	1.173	1.159	1.133	1.089	0.929	0.884	0.883	0.883	0.939	0.939	0.939	0.939	0.939	0.939	0.939	0.939	0.722	0.677	0.663	0.663	0.663	0.403	0.388	0.403	0.389	0.417	0.417	0.417	0.417	0.445	1.082	1.625	1.885	1.885	2.191	2.81	3.418	3.754	3.769	3.769	3.769	3.784	3.784	3.784
YOL040C	0.015	0.015	0.015	0.015	0.015	0.015	0.015	0.015	0.015	0.015	0.015	0	0	0	0	0	0	0	0	0	0	0	0	0	0	0	0	0	0	0	0	0	0	0	0	0	0	0	0	0	0	0	0	0	0	0	0	0	0
YGR233C	0.517	0.517	0.517	0.517	0.517	0.517	0.517	0.502	0.502	0.502	0.502	0.502	0.502	0.487	0.487	0.487	0.487	0.487	0.487	0.473	0.473	0.473	0.473	0.473	0.473	0.473	0.459	0.444	0.444	0.444	0.444	0.444	0.444	0.444	0.444	0.444	0.444	0.264	0.222	0.222	0.222	0.251	0.251	0.251	0.251	0.237	0.237	0.237	0.237
YGL197W	0.955	0.955	0.955	0.955	0.927	0.913	0.898	0.829	0.859	0.884	0.884	0.884	0.884	0.884	0.884	0.884	0.884	0.899	0.899	0.899	0.899	0.884	0.884	0.884	0.884	0.884	0.884	0.884	0.899	0.899	0.885	0.885	0.86	0.86	0.86	0.86	0.86	0.86	0.86	0.86	0.86	0.86	0.86	0.86	0.86	0.86	0.86	0.86	0.86
YFL047W	0.993	0.993	0.993	0.993	0.993	1.217	1.217	1.217	1.303	1.303	1.303	1.303	1.303	1.289	1.331	1.388	1.388	1.403	1.456	1.54	1.637	1.637	1.652	1.652	1.666	1.666	1.666	1.666	1.666	1.666	1.666	1.666	1.695	1.695	1.695	1.695	1.695	1.695	1.709	1.709	1.709	1.709	1.709	1.709	1.709	1.724	1.724	1.724	1.698
YHL040C	0.922	0.784	0.824	0.809	0.879	0.948	0.948	0.934	0.948	0.948	0.948	0.948	0.948	0.922	0.922	0.922	0.922	0.922	0.922	0.922	0.936	0.98	1.186	1.186	1.2	1.226	1.226	1.226	1.226	1.226	1.226	1.226	1.225	1.24	1.24	1.24	1.283	1.326	1.413	1.485	1.499	1.499	1.499	1.485	1.459	1.474	1.473	1.473	1.513
YGL018C	0.539	0.539	0.539	0.524	0.524	0.4	0.347	0.425	0.491	0.505	0.505	0.505	0.599	0.599	0.614	0.628	0.628	0.654	0.682	0.682	0.804	0.804	0.804	0.804	0.79	0.841	0.855	0.869	0.869	0.869	0.869	0.869	0.869	0.869	0.869	0.869	0.869	0.869	0.912	0.945	1.014	1.254	1.297	1.549	1.549	1.593	1.635	1.707	1.707
YJL028W	0.66	0.48	0.455	0.455	0.455	0.455	0.44	0.44	0.44	0.44	0.455	0.429	0.429	0.403	0.403	0.403	0.372	0.346	0.346	0.292	0.35	0.336	0.35	0.395	0.38	0.42	0.477	0.463	0.618	0.603	0.617	0.643	0.643	0.668	0.683	0.683	0.683	0.683	0.709	0.723	0.723	0.723	0.762	0.762	0.776	0.819	0.847	0.847	0.847
YPL279C	0.498	0.537	0.537	0.537	0.523	0.523	0.508	0.585	0.65	0.65	0.65	0.65	0.65	0.65	0.636	0.678	0.732	0.732	0.732	0.732	0.732	0.732	0.732	0.732	0.732	0.732	0.732	0.732	0.746	0.746	0.746	0.732	0.761	0.761	0.761	0.761	0.775	0.801	0.815	0.815	0.815	0.801	0.801	0.801	0.801	0.786	0.801	0.83	0.844
YFL037W	1.337	1.337	1.337	1.323	1.323	1.323	1.269	1.229	1.215	1.215	1.215	1.215	1.201	1.187	1.173	1.158	1.158	1.158	1.158	1.158	1.158	1.158	1.158	1.158	1.158	1.158	1.074	1.074	1.074	1.06	1.06	1.045	1.045	1.045	1.016	1.016	1.002	0.96	0.974	0.946	0.877	0.877	0.836	0.836	0.822	0.809	0.794	0.794	0.78
YNL102W	0.643	0.643	0.658	0.673	0.673	0.701	0.701	0.701	0.701	0.731	0.691	0.734	0.802	0.802	0.802	0.802	0.802	0.776	0.831	0.831	0.831	0.831	0.831	0.831	0.845	0.845	0.845	0.845	0.845	0.845	0.845	0.845	0.845	0.845	0.845	0.845	0.845	0.859	0.859	0.859	0.859	0.845	0.87	0.87	0.87	0.87	0.856	0.856	0.856
YMR058W	0.455	0.455	0.441	0.441	0.415	0.415	0.415	0.401	0.401	0.401	0.401	0.401	0.372	0.372	0.372	0.343	0.343	0.343	0.343	0.343	0.343	0.329	0.329	0.329	0.329	0.329	0.329	0.329	0.329	0.329	0.329	0.206	0.191	0.165	0.165	0.165	0.165	0.165	0.165	0.165	0.165	0.151	0.151	0.137	0.137	0.137	0.137	0.137	0.108
YDL179W	2.731	2.759	2.759	2.759	2.773	2.773	2.773	2.773	2.788	2.788	3.22	3.356	3.356	3.356	3.356	3.356	3.37	3.385	3.385	3.385	3.385	3.385	3.385	3.385	3.385	3.399	3.439	3.497	3.497	3.497	3.497	3.498	3.498	3.498	3.498	3.498	3.498	3.524	3.524	3.524	3.524	3.524	3.524	3.496	3.535	3.535	3.286	3.186	3.186
YKR098C	1.398	1.398	1.412	1.426	1.426	1.426	1.426	1.426	1.426	1.426	1.426	1.426	1.437	1.437	1.451	1.451	1.451	1.451	1.451	1.451	1.437	1.437	1.437	1.411	1.411	1.411	1.411	1.411	1.411	1.411	1.411	1.411	1.397	1.397	1.397	1.397	1.397	1.382	1.382	1.357	1.302	1.205	1.205	1.205	1.177	1.177	1.203	1.203	1.203
YCL032W	0.937	0.844	0.815	0.902	0.902	0.956	1.024	1.024	1.024	1.024	1.024	1.01	1.024	1.121	1.037	1.051	1.077	1.077	1.077	1.089	1.341	1.341	1.341	1.341	1.312	1.341	1.327	1.355	1.355	1.421	1.526	1.486	1.544	1.675	1.805	1.805	1.805	1.805	1.805	1.805	1.805	1.805	1.805	1.845	1.859	1.873	1.887	1.884	2.025
YMR026C	1.373	1.387	1.387	1.387	1.43	1.43	1.43	1.43	1.43	1.43	1.43	1.43	1.43	1.379	1.364	1.364	1.378	1.378	1.404	1.418	1.476	1.504	1.518	1.518	1.546	1.546	1.561	1.561	1.561	1.561	1.575	1.575	1.589	1.617	1.617	1.617	1.632	1.632	1.632	1.632	1.632	1.674	1.674	1.674	1.674	1.674	1.674	1.674	1.674
YCR043C	1.113	1.388	1.53	1.53	1.53	1.53	1.53	1.53	1.53	1.53	1.558	1.612	1.612	1.638	1.769	1.769	1.783	1.905	2.017	2.086	2.086	2.086	2.086	2.086	2.086	2.086	2.115	2.14	2.14	2.14	2.14	2.14	2.14	2.14	2.14	2.14	2.14	2.14	2.154	2.154	2.154	2.154	2.154	2.154	2.154	2.168	2.168	2.168	2.168
YIL137C	0.921	0.935	0.964	0.964	0.964	0.964	0.964	0.979	0.952	0.952	0.967	0.952	0.952	0.949	0.977	1.002	1.002	1.002	1.002	0.988	0.988	0.988	1.029	1.124	1.124	1.124	1.124	1.124	1.124	1.124	1.109	1.124	1.313	1.341	1.341	1.341	1.341	1.341	1.367	1.367	1.367	1.379	1.379	1.379	1.393	1.433	1.462	1.549	1.549
YBL011W	1.757	1.757	1.757	1.757	1.757	1.743	1.743	1.674	1.66	1.66	1.689	1.689	1.674	1.7	1.686	1.686	1.66	1.62	1.645	1.699	1.739	1.934	1.962	1.991	1.991	1.991	1.991	1.991	1.982	1.997	2.18	2.18	2.18	2.285	2.325	2.34	2.406	2.477	2.477	2.491	2.491	2.521	2.521	2.535	2.521	2.546	2.682	2.682	2.697
YKR043C	1.224	1.249	1.249	1.315	1.326	1.312	1.312	1.312	1.368	1.368	1.368	1.368	1.368	1.368	1.368	1.368	1.368	1.368	1.368	1.368	1.368	1.368	1.368	1.368	1.382	1.441	1.441	1.455	1.455	1.455	1.455	1.455	1.455	1.484	1.484	1.484	1.469	1.469	1.484	1.484	1.484	1.484	1.484	1.456	1.456	1.456	1.456	1.456	1.456
YDL010W	0.791	0.79	0.818	0.778	0.778	0.778	0.739	0.739	0.739	0.708	0.682	0.779	0.779	0.793	0.909	0.909	0.909	0.909	0.934	0.92	0.934	1.034	1.062	1.173	1.188	1.188	1.188	1.188	1.202	1.216	1.19	1.19	1.19	1.19	1.19	1.19	1.19	1.19	1.19	1.19	1.19	1.19	1.162	1.121	1.092	1.038	1.038	1.038	1.077
YOR281C	1.898	1.898	1.898	1.898	1.898	1.898	1.927	2.111	2.111	2.126	2.126	2.126	2.126	2.126	2.141	2.141	2.141	2.141	2.141	2.141	2.141	2.141	2.155	2.155	2.155	2.155	2.155	2.155	2.18	2.18	2.18	2.18	2.18	2.18	2.18	2.18	2.18	2.18	2.18	2.18	2.18	2.18	2.18	2.166	2.166	2.166	2.166	2.152	2.152
YBR297W	1.672	1.672	1.658	1.73	1.727	1.799	1.799	1.841	1.841	1.841	1.841	1.827	1.827	1.773	1.773	1.747	1.733	1.733	1.719	1.719	1.634	1.619	1.619	1.59	1.59	1.59	1.576	1.576	1.576	1.576	1.576	1.467	1.467	1.481	1.525	1.525	1.525	1.597	1.583	1.583	1.583	1.583	1.583	1.583	1.583	1.583	1.583	1.583	1.583
YBR210W	1.718	1.498	1.368	1.368	1.368	1.258	1.23	1.216	1.216	1.216	1.216	1.157	1.085	1.028	1.028	1.028	0.972	0.874	0.859	0.859	0.873	0.859	0.859	0.859	0.845	0.83	0.83	0.804	0.776	0.776	0.776	0.776	0.776	0.776	0.748	0.603	0.603	0.577	0.577	0.577	0.345	0.345	0.345	0.317	0.263	0.209	0.112	0.112	0.112
YMR197C	0.984	0.984	0.984	1.01	1.036	1.036	1.036	1.036	1.036	1.036	1.022	1.008	1.008	0.98	0.98	0.98	0.98	0.994	0.994	0.994	0.994	0.994	0.994	0.994	0.994	0.994	0.994	0.994	0.994	0.994	0.994	0.994	0.952	0.952	0.952	0.952	0.952	0.952	0.952	0.952	0.952	0.952	0.952	0.952	0.952	0.952	0.952	0.952	0.952
YHR143W	2.583	2.583	2.544	2.518	2.518	2.518	2.533	2.547	2.547	2.547	2.547	2.547	2.518	2.518	2.518	2.518	2.518	2.518	2.518	2.518	2.518	2.503	2.503	2.503	2.503	2.503	2.503	2.531	2.531	2.531	2.531	2.488	2.488	2.502	2.502	2.502	2.43	2.415	2.415	2.28	2.211	2.152	2.152	2.152	2.152	2.127	2.127	2.127	2.084
YMR021C	1.058	1.058	1.072	1.199	1.213	1.213	1.283	1.283	1.283	1.283	1.35	1.365	1.365	1.435	1.435	1.435	1.596	1.721	1.721	1.721	1.735	1.735	1.735	1.735	1.735	1.735	1.735	1.735	1.749	1.749	1.775	1.775	1.775	1.775	1.815	1.815	1.815	1.815	1.815	1.901	1.901	1.901	1.901	1.901	1.901	1.901	1.901	1.901	1.915
YKR084C	1.369	1.341	1.341	1.341	1.341	1.247	1.33	1.263	1.236	1.194	1.194	1.194	0.717	0.631	0.717	0.717	0.717	0.761	0.761	0.775	0.717	0.717	0.746	0.842	0.842	0.842	0.856	0.889	1.23	1.23	1.316	1.316	1.33	1.344	1.358	1.411	1.411	1.44	1.426	1.452	1.492	1.492	1.492	1.492	1.518	1.518	1.532	1.561	1.576
YDR335W	1.378	1.378	1.407	1.436	1.436	1.436	1.436	1.436	1.436	1.436	1.436	1.436	1.45	1.45	1.465	1.493	1.507	1.507	1.507	1.507	1.507	1.507	1.507	1.507	1.507	1.522	1.522	1.522	1.522	1.536	1.536	1.551	1.551	1.551	1.551	1.551	1.551	1.536	1.536	1.536	1.536	1.536	1.536	1.536	1.536	1.536	1.497	1.497	1.467
YKL103C	1.008	1.008	1.008	0.993	0.993	0.979	0.979	0.965	0.965	0.951	0.976	0.916	0.901	0.915	0.915	0.915	0.915	0.915	0.915	0.915	0.915	0.901	0.901	0.901	0.901	0.901	0.901	0.915	0.901	0.901	0.886	0.886	0.871	0.871	0.871	0.831	0.86	0.86	0.874	0.874	0.889	0.889	0.889	0.889	0.875	0.875	0.877	0.877	0.905
YOR278W	0.055	0.055	0.055	0.055	0.069	0.069	0.069	0.069	0.069	0.069	0.069	0.069	0.069	0.069	0.069	0.083	0.083	0.083	0.097	0.097	0.097	0.097	0.112	0.14	0.14	0.14	0.168	0.168	0.182	0.182	0.156	0.156	0.156	0.156	0.17	0.17	0.196	0.196	0.196	0.196	0.196	0.21	0.21	0.21	0.21	0.238	0.263	0.318	0.318
YHR136C	0	0	0	0	0	0	0	0	0	0	0	0	0	0	0	0	0	0	0	0	0	0	0	0	0	0	0	0	0	0	0	0	0	0	0	0	0	0	0	0	0	0	0	0	0	0	0	0	0
YLR039C	1.652	1.652	1.652	1.652	1.652	1.652	1.68	1.694	1.68	1.68	1.68	1.665	1.58	1.595	1.652	1.652	1.652	1.652	1.585	1.513	1.513	1.61	1.653	1.907	2.032	2.058	2.058	2.058	2.058	2.101	2.207	2.192	2.192	2.206	2.206	2.206	2.221	2.221	2.221	2.221	2.207	2.207	2.232	2.247	2.247	2.247	2.247	2.247	2.207
YDR088C	1.995	1.995	1.91	1.843	1.814	1.814	1.814	1.763	1.763	1.763	1.763	1.763	1.723	1.709	1.709	1.575	1.575	1.575	1.575	1.575	1.561	1.272	1.133	1.01	0.969	0.969	0.969	0.984	0.916	0.905	0.905	0.905	0.905	0.529	0.486	0.587	0.638	0.638	0.652	0.612	0.612	0.582	0.639	0.639	0.639	0.639	0.639	0.639	0.639
YIL005W	0.657	0.657	0.657	0.643	0.643	0.643	0.671	0.671	0.671	0.642	0.627	0.609	0.583	0.597	0.597	0.597	0.597	0.597	0.611	0.513	0.626	0.612	0.612	0.612	0.612	0.598	0.57	0.612	0.626	0.626	0.64	0.64	0.626	0.666	0.666	0.666	0.666	0.666	0.666	0.666	0.666	0.666	0.651	0.651	0.651	0.636	0.636	0.662	0.648
YGR085C	0.223	0.223	0.223	0.223	0.223	0.223	0.223	0.208	0.208	0.208	0.179	0.168	0.168	0.168	0.168	0.168	0.262	0.262	0.262	0.248	0.248	0.219	0.219	0.273	0.287	0.287	0.287	0.287	0.287	0.287	0.341	0.384	0.384	0.384	0.384	0.384	0.384	0.384	0.398	0.398	0.398	0.398	0.398	0.398	0.398	0.398	0.398	0.384	0.37
YDR436W	0.826	0.84	0.84	0.84	0.84	0.783	0.755	0.701	0.647	0.605	0.62	0.62	0.62	0.662	0.662	0.662	0.662	0.662	0.513	0.475	0.404	0.404	0.527	0.527	0.527	0.527	0.611	0.611	0.611	0.611	0.611	0.611	0.626	0.707	0.707	0.707	0.707	0.707	0.707	0.707	0.679	0.707	0.822	0.822	0.822	0.822	0.822	0.904	0.904
YNL164C	1.56	1.66	1.674	1.674	1.674	1.674	1.674	1.674	1.715	1.715	1.715	1.715	1.715	1.715	1.715	1.729	1.861	1.889	1.929	1.929	1.929	1.929	1.929	1.929	1.986	1.986	1.986	1.986	1.986	1.986	1.986	1.986	2.012	2.012	2.066	2.066	2.066	2.066	2.066	2.066	2.066	2.066	2.066	2.066	2.066	2.066	2.066	2.066	2.066
YJL164C	2.268	2.268	2.337	2.337	2.337	2.337	2.337	2.337	2.351	2.351	2.425	2.468	2.468	2.468	2.468	2.468	2.468	2.508	2.508	2.508	2.534	2.591	2.66	2.66	2.66	2.66	2.66	2.66	2.66	2.66	2.686	2.686	2.686	2.686	2.743	2.771	2.771	2.771	2.771	2.786	2.786	2.786	2.786	2.786	2.786	2.786	2.786	2.786	2.786
YPL049C	1.005	1.005	1.005	1.005	1.005	1.005	1.005	1.005	1.005	1.005	1.02	1.005	1.048	1.048	1.048	1.048	1.048	1.048	1.048	1.048	1.048	1.048	1.048	1.048	1.008	1.022	0.964	0.964	0.978	0.967	0.967	0.967	0.967	0.952	0.952	0.992	0.992	0.992	0.992	0.992	0.992	0.992	0.934	0.908	0.894	0.894	0.894	0.88	0.88
YHR132W-A	0.553	0.553	0.553	0.553	0.538	0.604	0.604	0.604	0.604	0.604	0.604	0.647	0.647	0.647	0.647	0.647	0.647	0.647	0.647	0.647	0.661	0.675	0.69	0.718	0.746	0.746	0.746	0.829	0.843	0.858	0.858	0.858	0.858	0.858	0.858	0.898	0.923	0.953	0.953	0.953	0.953	0.953	0.953	0.953	0.953	0.953	0.953	0.953	0.953
YNR026C	0.832	0.832	0.846	0.846	0.846	0.861	1.012	1.344	1.344	1.533	1.533	1.533	1.533	1.533	1.533	1.547	1.587	1.587	1.587	1.616	1.742	1.742	1.742	1.742	1.742	1.742	1.742	1.742	1.742	1.716	1.716	1.688	1.688	1.688	1.731	1.76	1.76	1.76	1.76	1.8	1.8	1.8	1.8	1.8	1.8	1.8	1.814	1.814	1.814
YML096W	0.549	0.549	0.563	0.695	0.709	0.723	0.818	0.832	0.832	0.832	0.898	0.913	0.927	0.927	0.927	0.927	0.942	0.93	0.93	0.93	0.93	1.058	1.233	1.401	1.415	1.415	1.527	1.527	1.541	1.541	1.541	1.541	1.541	1.541	1.556	1.556	1.556	1.556	1.556	1.556	1.556	1.556	1.57	1.596	1.596	1.596	1.596	1.596	1.596
YGL025C	0.406	0.406	0.392	0.406	0.464	0.505	0.533	0.574	0.588	0.588	0.588	0.602	0.628	0.628	0.614	0.729	1.05	1.05	1.05	1.05	1.05	1.05	1.05	1.079	1.079	1.107	1.173	1.173	1.173	1.173	1.173	1.173	1.173	1.188	1.176	1.191	1.191	1.247	1.247	1.247	1.247	1.247	1.247	1.288	1.33	1.33	1.37	1.483	1.483
YDR120C	1.074	1.074	1.074	1.059	1.059	1.059	1.059	1.088	1.088	1.088	1.088	1.088	1.088	1.088	1.088	1.074	1.193	1.193	1.219	1.219	1.219	1.219	1.219	1.245	1.273	1.354	1.354	1.354	1.354	1.354	1.354	1.354	1.408	1.434	1.42	1.435	1.435	1.435	1.435	1.435	1.435	1.435	1.435	1.435	1.435	1.435	1.435	1.435	1.46
YFL031W	1.981	1.981	1.981	1.967	1.967	1.942	1.916	1.916	1.902	1.851	1.825	1.825	1.825	1.825	1.81	1.756	1.756	1.702	1.702	1.66	1.606	1.549	1.549	1.524	1.524	1.524	1.51	1.466	1.466	1.466	1.394	1.394	1.394	1.097	0.92	0.794	0.75	0.75	0.75	0.75	0.735	0.735	0.721	0.552	0.552	0.538	0.538	0.538	0.51
YMR182W-A	0.776	0.776	0.761	0.775	0.775	0.775	0.775	0.789	0.789	0.789	0.789	0.789	0.775	0.775	0.817	0.788	0.774	0.814	0.814	0.814	0.828	0.828	0.828	0.828	0.828	0.828	0.828	0.803	0.777	0.791	0.791	0.791	0.791	0.817	0.831	0.831	0.831	0.831	0.831	0.831	0.805	0.791	0.791	0.791	0.791	0.791	0.791	0.791	0.791
YHR072W-A	0.901	0.901	0.929	0.929	0.929	0.929	0.929	0.915	0.93	0.93	0.93	0.93	0.93	0.956	0.995	0.995	0.995	0.995	0.995	0.995	0.995	1.009	0.995	0.995	0.995	0.995	0.995	0.995	0.995	0.995	1.009	1.009	1.009	1.009	1.009	1.009	1.009	1.009	1.009	1.009	1.009	0.995	0.98	0.98	0.98	0.98	0.98	0.926	0.926
YJL096W	0.438	0.452	0.452	0.452	0.452	0.452	0.452	0.452	0.452	0.452	0.452	0.424	0.438	0.438	0.438	0.438	0.424	0.424	0.358	0.357	0.328	0.343	0.343	0.343	0.358	0.372	0.372	0.386	0.401	0.401	0.416	0.444	0.444	0.444	0.444	0.526	0.569	0.569	0.583	0.641	0.641	0.641	0.641	0.641	0.641	0.641	0.641	0.641	0.641
YGL091C	0.731	0.746	0.76	0.76	0.76	0.76	0.76	0.76	0.747	0.762	0.899	0.899	0.899	0.914	0.957	0.957	0.957	0.957	0.957	0.982	0.956	0.971	0.971	0.985	0.985	1.011	1.011	1.025	1.025	1.094	1.094	1.094	1.108	1.177	1.177	1.249	1.249	1.317	1.317	1.317	1.317	1.317	1.317	1.374	1.374	1.374	1.374	1.374	1.388
YER079W	1.313	1.204	1.189	1.189	1.134	1.134	1.134	1.134	1.106	1.106	0.665	0.542	0.525	0.542	0.514	0.514	0.514	0.5	0.5	0.526	0.526	0.526	0.555	0.569	0.613	0.628	0.628	0.628	0.614	0.614	0.665	0.861	1.026	1.026	1.026	1.041	1.041	1.026	0.986	0.986	0.986	1	1.117	1.157	1.157	1.157	1.157	1.157	1.171
YML060W	0.373	0.373	0.373	0.373	0.359	0.359	0.359	0.333	0.333	0.28	0.239	0.239	0.196	0.185	0.256	0.256	0.256	0.256	0.256	0.256	0.256	0.241	0.241	0.24	0.284	0.38	0.394	0.452	0.452	0.452	0.452	0.466	0.466	0.638	1.395	1.395	1.409	1.434	1.434	1.475	1.475	1.58	1.704	1.748	1.748	1.748	1.748	1.748	1.748
YPL181W	0.956	0.956	0.956	0.956	0.956	0.928	0.913	0.913	0.913	0.913	0.913	0.913	0.913	0.913	0.913	0.913	0.913	0.913	0.913	0.888	0.888	0.888	0.873	0.873	0.873	0.873	0.873	0.873	0.873	0.873	0.873	0.873	0.873	0.873	0.873	0.847	0.847	0.781	0.781	0.807	0.807	0.807	0.807	0.807	0.807	0.807	0.807	0.807	0.807
YPL072W	0.668	0.668	0.668	0.668	0.668	0.654	0.629	0.629	0.629	0.615	0.615	0.615	0.615	0.615	0.615	0.615	0.615	0.615	0.615	0.615	0.615	0.615	0.615	0.615	0.586	0.586	0.612	0.612	0.612	0.586	0.586	0.586	0.572	0.586	0.586	0.626	0.626	0.626	0.626	0.626	0.626	0.626	0.626	0.626	0.626	0.626	0.601	0.601	0.601
YGR093W	1.69	1.69	1.69	1.69	1.675	1.675	1.661	1.672	1.672	1.672	1.672	1.686	1.726	1.752	1.752	1.752	1.752	1.752	1.766	1.741	1.741	1.741	1.727	1.727	1.727	1.738	1.738	1.724	1.724	1.694	1.694	1.694	1.694	1.694	1.694	1.694	1.694	1.68	1.639	1.639	1.639	1.625	1.625	1.625	1.625	1.6	1.548	1.483	1.457
YNR075W	0.821	0.821	0.835	0.946	1.044	1.044	1.221	1.221	1.221	1.221	1.221	1.221	1.272	1.258	1.258	1.258	1.258	1.258	1.233	1.233	1.219	1.205	1.219	1.219	1.219	1.205	1.26	1.274	1.288	1.288	1.288	1.289	1.288	1.314	1.314	1.314	1.53	1.53	1.53	1.53	1.53	1.53	1.504	1.547	1.521	1.547	1.547	1.547	1.547
YDR247W	1.205	1.191	1.191	1.133	1.133	1.133	1.133	1.147	1.147	1.147	1.147	1.161	1.147	1.147	1.162	1.111	1.097	1.097	1.097	1.097	1.097	1.097	0.889	0.859	0.859	0.873	0.887	0.873	0.873	0.873	0.873	0.818	0.803	0.803	0.803	0.803	0.788	0.774	0.774	0.76	0.789	0.789	0.803	0.803	0.817	0.817	0.791	0.791	0.791
YGR271W	0.927	0.927	0.927	0.941	0.941	0.941	0.941	0.94	0.94	0.94	0.94	0.94	0.94	0.94	0.94	0.954	0.954	0.954	0.954	0.954	0.954	0.954	0.954	0.954	0.925	0.925	0.925	0.925	0.951	0.951	0.951	0.951	0.951	0.951	0.951	0.951	0.951	0.951	0.951	0.951	0.951	0.937	0.922	0.922	0.922	0.922	0.922	0.948	0.948
YBR164C	1.498	1.581	1.595	1.595	1.61	1.65	1.707	1.707	1.736	1.805	1.805	1.805	1.805	1.805	1.805	1.805	1.805	1.805	1.805	1.805	1.805	1.805	1.805	1.805	1.805	1.805	1.805	1.82	1.82	1.82	1.82	1.82	1.82	1.82	1.82	1.82	1.82	1.82	1.82	1.82	1.82	1.82	1.82	1.82	1.82	1.82	1.805	1.834	1.834
YBR068C	0	0	0	0	0	0	0	0	0	0	0	0	0	0	0	0	0	0	0	0	0	0	0	0	0	0	0	0	0	0	0	0	0	0	0	0	0	0	0	0	0	0	0	0	0.014	0.014	0.014	0.014	0.014
YKL003C	0.522	0.648	0.703	0.703	0.703	0.757	0.757	0.771	0.961	0.961	0.961	0.975	0.989	0.989	0.989	0.99	0.99	1.019	1.071	1.142	1.142	1.142	1.128	1.142	1.182	1.182	1.196	1.196	1.196	1.196	1.196	1.182	1.196	1.196	1.196	1.211	1.211	1.211	1.211	1.211	1.211	1.211	1.211	1.211	1.211	1.171	1.199	1.199	1.199
YLR064W	0.37	0.318	0.318	0.304	0.304	0.261	0.26	0.275	0.261	0.275	0.275	0.275	0.315	0.357	0.397	0.426	0.426	0.426	0.44	0.44	0.44	0.44	0.44	0.426	0.426	0.54	0.613	0.627	0.627	0.627	0.627	0.627	0.627	0.641	0.641	0.656	0.656	0.656	0.656	0.656	0.656	0.656	0.656	0.67	0.67	0.67	0.67	0.67	0.67
YGL040C	0.84	0.84	0.866	0.891	0.917	0.931	0.931	0.957	0.957	1	1	1	1	1.014	1.014	1.014	1.014	1.014	1.014	1.014	1.014	1.014	1.014	0.96	0.96	0.96	0.96	0.96	1.014	0.999	0.999	0.999	0.999	0.999	0.999	0.974	0.974	0.974	0.933	0.947	0.947	0.947	0.907	0.933	0.933	0.933	0.933	0.933	0.825
YGR038W	2.281	2.307	2.281	2.281	2.281	2.281	2.281	2.281	2.281	2.281	2.267	2.282	2.282	2.31	2.31	2.31	2.31	2.31	2.268	2.242	2.242	2.228	2.214	2.214	2.214	2.214	2.214	2.174	2.174	2.174	2.173	2.159	2.134	2.134	2.134	2.134	2.134	2.134	2.134	2.12	2.134	2.12	2.145	2.063	2.063	2.063	2.063	2.063	1.82
YKL166C	1.751	1.751	1.763	1.748	1.748	1.748	1.748	1.748	1.748	1.748	1.748	1.64	1.582	1.568	1.568	1.463	1.422	1.422	1.408	1.408	1.408	1.357	1.357	1.383	1.383	1.383	1.383	1.383	1.369	1.369	1.383	1.397	1.397	1.411	1.411	1.411	1.411	1.411	1.411	1.372	1.372	1.372	1.358	1.358	1.358	1.278	1.278	1.278	1.221
YJR076C	0.574	0.574	0.574	0.574	0.574	0.56	0.56	0.56	0.56	0.56	0.56	0.56	0.585	0.585	0.599	0.599	0.599	0.599	0.599	0.599	0.599	0.599	0.599	0.599	0.585	0.585	0.585	0.585	0.585	0.585	0.585	0.585	0.546	0.546	0.546	0.546	0.546	0.546	0.546	0.546	0.546	0.546	0.546	0.517	0.517	0.517	0.517	0.517	0.517
YPL063W	0.837	0.837	0.837	0.837	0.877	1.001	1.385	1.442	1.442	1.496	1.496	1.522	1.522	1.522	1.522	1.522	1.522	1.522	1.617	1.699	1.699	1.699	1.699	1.699	1.739	1.739	1.739	1.739	1.713	1.713	1.742	1.742	1.742	1.756	1.756	1.756	1.756	1.756	1.756	1.756	1.756	1.756	1.756	1.756	1.756	1.77	1.77	1.77	1.77
YCR008W	0.18	0.18	0.18	0.18	0.18	0.18	0.18	0.18	0.195	0.195	0.195	0.195	0.195	0.195	0.195	0.126	0.112	0.126	0.126	0.126	0.126	0.126	0.14	0.14	0.14	0.14	0.14	0.14	0.14	0.14	0.14	0.14	0.126	0.1	0.1	0.1	0.1	0.1	0.1	0.085	0.085	0.085	0.085	0.085	0.085	0.085	0.071	0.071	0.071
YDR142C	0.615	0.615	0.615	0.615	0.615	0.615	0.601	0.601	0.601	0.601	0.601	0.571	0.571	0.517	0.516	0.516	0.56	0.56	0.59	0.633	0.607	0.607	0.607	0.607	0.607	0.621	0.665	0.65	0.65	0.65	0.65	0.65	0.664	0.638	0.638	0.638	0.665	0.679	0.693	0.707	0.749	0.735	0.735	0.735	0.735	0.721	0.721	0.721	0.721
YNR054C	0.479	0.465	0.49	0.601	0.601	0.601	0.601	0.601	0.601	0.601	0.601	0.601	0.641	0.641	0.655	0.686	0.686	0.701	0.802	0.802	0.816	0.801	0.801	0.882	0.867	0.908	0.879	0.919	0.894	0.894	0.894	0.894	0.894	0.894	0.894	0.894	0.894	0.894	0.894	0.894	0.894	0.882	0.882	0.882	0.922	0.95	0.91	0.91	0.939
YLR180W	2.745	2.745	2.745	2.76	2.789	2.789	2.789	2.789	2.789	2.789	2.54	2.308	2.308	2.308	2.308	2.308	2.308	2.278	2.264	2.213	2.213	2.213	1.699	1.22	0.999	1.101	1.101	1.141	1.383	1.369	1.384	1.41	1.41	1.41	1.341	1.341	1.216	1.27	1.201	1.201	1.158	1.158	1.158	1.118	1.118	1.09	1.05	1.137	1.137
YDR177W	1.325	1.325	1.324	1.367	1.367	1.367	1.367	1.395	1.395	1.395	1.395	1.395	1.395	1.395	1.395	1.395	1.395	1.395	1.395	1.395	1.395	1.395	1.395	1.395	1.395	1.381	1.381	1.381	1.381	1.381	1.395	1.395	1.395	1.395	1.395	1.395	1.395	1.395	1.395	1.381	1.381	1.381	1.381	1.366	1.366	1.366	1.366	1.366	1.366
YDR376W	0.716	0.716	0.745	0.773	0.901	0.901	0.901	0.901	0.901	0.901	0.901	0.901	0.927	0.955	0.969	0.969	0.969	0.983	1.052	1.052	1.052	1.052	1.052	1.052	1.067	1.096	1.222	1.316	1.316	1.316	1.316	1.316	1.316	1.316	1.341	1.341	1.341	1.341	1.341	1.341	1.355	1.355	1.316	1.33	1.355	1.341	1.341	1.341	1.438
YPL066W	0.043	0.043	0.043	0.043	0.043	0.043	0.043	0.043	0.043	0.043	0.043	0.043	0.058	0.058	0.058	0.058	0.058	0.058	0.058	0.058	0.058	0.058	0.058	0.058	0.058	0.058	0.058	0.058	0.058	0.058	0.058	0.058	0.058	0.058	0.044	0.044	0.029	0.029	0.029	0.029	0.057	0.097	0.097	0.097	0.097	0.097	0.097	0.097	0.097
YGR009C	2.577	2.577	2.577	2.577	2.577	2.577	2.577	2.603	2.617	2.617	2.603	2.617	2.617	2.617	2.591	2.591	2.576	2.548	2.548	2.454	2.483	2.468	2.468	2.496	2.482	2.482	2.482	2.482	2.51	2.51	2.51	2.51	2.51	2.51	2.51	2.51	2.51	2.51	2.51	2.485	2.499	2.38	2.344	2.344	2.33	2.33	2.286	2.206	2.206
YHR058C	1.004	0.949	0.949	0.811	0.786	0.646	0.589	0.407	0.407	0.433	0.418	0.447	0.49	0.49	0.49	0.49	0.476	0.533	0.489	0.489	0.544	0.544	0.544	0.53	0.516	0.542	0.581	0.639	0.639	0.653	0.667	0.667	0.667	0.667	0.667	0.667	0.653	0.667	0.739	0.753	0.753	0.753	0.697	0.697	0.697	0.686	0.686	0.797	0.825
YLR210W	1.025	1.053	1.053	1.082	1.178	1.178	1.178	1.178	1.178	1.178	1.203	1.272	1.258	1.258	1.283	1.283	1.323	1.323	1.323	1.323	1.323	1.323	1.323	1.323	1.323	1.354	1.354	1.354	1.354	1.397	1.516	1.516	1.516	1.531	1.516	1.516	1.531	1.531	1.545	1.531	1.531	1.517	1.517	1.517	1.517	1.517	1.517	1.517	1.517
YDR307W	0.421	0.421	0.421	0.421	0.421	0.421	0.421	0.421	0.421	0.421	0.421	0.421	0.395	0.395	0.395	0.395	0.395	0.395	0.356	0.356	0.356	0.356	0.356	0.356	0.356	0.356	0.356	0.356	0.356	0.356	0.33	0.33	0.315	0.301	0.301	0.301	0.301	0.301	0.301	0.165	0.165	0.165	0.179	0.179	0.179	0.179	0.179	0.126	0.1
YOR155C	0.856	0.856	0.856	0.856	0.774	0.745	0.803	0.873	0.873	0.873	0.917	0.946	1.025	1.188	1.202	1.436	1.436	1.451	1.451	1.494	1.494	1.494	1.494	1.494	1.494	1.508	1.508	1.508	1.508	1.585	1.628	1.712	1.753	1.739	1.739	1.739	1.739	1.739	1.793	1.873	1.887	1.887	1.916	1.944	1.958	1.958	1.958	1.958	1.958
YNR030W	1.556	1.556	1.607	1.607	1.622	1.637	1.817	1.817	1.817	1.817	1.817	1.817	1.847	1.872	1.924	1.924	1.924	1.924	1.924	1.924	1.924	1.924	1.924	1.924	1.924	1.924	1.924	1.924	1.924	1.924	1.924	1.924	1.924	1.924	1.924	1.924	1.924	1.924	1.924	1.949	1.949	1.949	1.949	1.949	1.949	1.949	1.964	1.964	1.964
YOR256C	0.405	0.433	0.38	0.38	0.268	0.253	0.239	0.167	0.156	0.156	0.156	0.156	0.156	0.156	0.156	0.156	0.156	0.156	0.156	0.17	0.17	0.17	0.156	0.156	0.156	0.156	0.156	0.156	0.195	0.195	0.221	0.236	0.236	0.25	0.29	0.358	0.416	0.441	0.467	0.467	0.467	0.467	0.518	0.616	0.616	0.616	0.659	0.659	0.659
YPR091C	0.423	0.423	0.423	0.423	0.423	0.423	0.437	0.409	0.409	0.409	0.409	0.409	0.409	0.409	0.379	0.379	0.339	0.339	0.339	0.339	0.339	0.339	0.324	0.324	0.273	0.247	0.262	0.262	0.262	0.262	0.262	0.262	0.262	0.262	0.262	0.262	0.302	0.302	0.302	0.327	0.327	0.327	0.327	0.327	0.327	0.327	0.327	0.342	0.342
YDR057W	1.122	1.136	1.219	1.219	1.219	1.219	1.219	1.219	1.194	1.194	1.194	1.194	1.233	1.262	1.262	1.277	1.277	1.277	1.28	1.28	1.335	1.335	1.335	1.335	1.335	1.349	1.349	1.39	1.403	1.403	1.403	1.403	1.403	1.403	1.403	1.389	1.389	1.389	1.389	1.389	1.389	1.389	1.389	1.389	1.389	1.361	1.372	1.372	1.386
YKL060C	0.029	0.029	0.029	0.029	0.029	0.029	0.029	0.029	0.029	0.029	0.029	0.029	0.029	0.029	0.029	0.029	0.029	0.029	0.029	0.029	0.029	0.029	0.029	0.029	0.029	0.029	0.029	0.029	0.029	0.029	0.029	0.029	0.029	0.029	0.029	0.029	0.029	0.029	0.029	0.029	0.029	0.029	0.029	0.029	0.029	0.029	0.029	0.029	0.029
YBL034C	0.898	0.901	0.901	0.915	0.957	0.957	1.069	1.069	1.069	1.069	1.124	1.124	1.124	1.124	1.124	1.124	1.138	1.138	1.138	1.138	1.138	1.138	1.138	1.109	1.135	1.135	1.135	1.135	1.15	1.19	1.19	1.19	1.19	1.19	1.19	1.19	1.19	1.205	1.205	1.205	1.205	1.205	1.205	1.205	1.205	1.205	1.205	1.205	1.205
YLR293C	0.659	0.659	0.523	0.508	0.508	0.364	0.339	0.339	0.339	0.311	0.311	0.369	0.369	0.409	0.423	0.423	0.423	0.437	0.437	0.437	0.437	0.437	0.437	0.437	0.437	0.437	0.437	0.421	0.436	0.57	0.599	0.709	0.709	0.709	0.723	0.765	0.794	0.915	0.915	0.915	0.915	0.915	0.901	0.901	0.915	0.959	0.973	0.987	1.013
YPR107C	1.703	1.756	1.867	1.867	1.867	1.867	1.882	1.895	1.938	2.008	2.052	2.109	2.109	2.109	2.123	2.123	2.138	2.138	2.138	2.138	2.138	2.138	2.138	2.138	2.138	2.166	2.166	2.166	2.166	2.207	2.246	2.246	2.246	2.246	2.246	2.246	2.246	2.246	2.246	2.246	2.232	2.232	2.232	2.232	2.232	2.247	2.247	2.247	2.247
YJL041W	2.943	2.972	3.015	3.015	3.015	3.029	3.029	3.058	3.058	3.072	3.072	3.072	3.072	3.072	3.072	3.072	3.127	3.156	3.17	3.17	3.184	3.184	3.184	3.184	3.184	3.184	3.184	3.184	3.184	3.184	3.184	3.184	3.198	3.198	3.198	3.198	3.198	3.198	3.184	3.169	3.169	3.184	3.184	3.184	3.184	3.184	3.184	3.184	3.184
YML051W	0.639	0.639	0.682	0.696	0.796	0.81	0.85	0.835	0.861	0.89	0.915	0.915	0.915	0.915	0.915	0.915	0.901	0.901	0.94	0.94	0.94	0.966	0.966	0.966	0.966	0.951	0.965	0.965	0.965	0.965	0.965	0.965	0.965	0.965	0.98	0.98	1.008	1.008	1.023	1.023	1.023	1.023	1.037	1.077	1.077	1.077	1.091	1.091	1.091
YKL075C	0.471	0.485	0.485	0.485	0.485	0.485	0.485	0.499	0.499	0.499	0.513	0.513	0.579	0.579	0.579	0.634	0.634	0.634	0.634	0.634	0.634	0.634	0.634	0.634	0.634	0.634	0.634	0.634	0.634	0.634	0.634	0.634	0.634	0.634	0.634	0.634	0.634	0.634	0.634	0.648	0.648	0.662	0.662	0.662	0.662	0.662	0.662	0.662	0.662
YOR141C	1.025	1.051	1.091	1.091	1.091	1.091	1.091	1.091	1.091	1.091	1.106	1.106	1.092	1.092	1.092	1.146	1.146	1.146	1.146	1.146	1.176	1.204	1.244	1.259	1.259	1.259	1.245	1.245	1.245	1.245	1.245	1.245	1.245	1.245	1.231	1.231	1.231	1.231	1.231	1.231	1.231	1.231	1.231	1.231	1.231	1.231	1.205	1.205	1.111
YMR076C	0.08	0.08	0.08	0.08	0.08	0.08	0.08	0.08	0.08	0.08	0.08	0.08	0.08	0.08	0.08	0.08	0.08	0.08	0.08	0.065	0.065	0.091	0.091	0.091	0.091	0.091	0.091	0.091	0.091	0.091	0.091	0.091	0.091	0.091	0.091	0.091	0.091	0.091	0.091	0.091	0.091	0.091	0.091	0.091	0.091	0.091	0.091	0.091	0.091
YEL043W	1.708	1.748	1.748	1.748	1.762	1.805	1.805	1.805	1.805	1.805	1.849	1.834	1.862	1.862	1.877	1.877	1.877	1.851	1.851	1.851	1.851	1.851	1.851	1.891	1.876	1.916	1.916	1.916	1.916	1.916	1.931	1.865	1.865	1.88	1.88	1.88	1.88	1.88	1.88	1.88	1.919	1.919	1.919	1.919	1.919	1.919	1.919	1.919	1.905
YDR358W	2.254	2.296	2.296	2.296	2.296	2.296	2.163	2.149	2.149	2.149	1.875	1.633	1.619	1.619	1.473	1.415	1.459	1.529	1.81	1.892	1.892	1.892	1.892	1.892	1.892	1.893	1.893	1.975	1.957	1.998	2.024	2.024	2.039	2.136	2.053	2.053	1.997	1.997	1.997	1.931	1.961	2.277	2.273	2.644	2.644	2.713	2.713	2.713	2.713
YMR209C	0.145	0.145	0.171	0.171	0.271	0.286	0.616	0.631	0.631	0.631	0.66	0.728	0.919	0.919	0.945	0.945	0.97	0.97	1.01	1.064	1.106	1.254	1.254	1.294	1.308	1.308	1.308	1.308	1.322	1.376	1.513	1.648	1.648	1.648	1.648	1.648	1.648	1.648	1.648	1.648	1.648	1.676	1.69	1.69	1.745	1.745	1.745	1.745	1.745
YLR222C	1.26	1.26	1.26	1.26	1.343	1.427	1.427	1.484	1.484	1.484	1.484	1.499	1.499	1.499	1.499	1.499	1.499	1.499	1.499	1.499	1.499	1.499	1.499	1.499	1.485	1.485	1.485	1.485	1.51	1.51	1.51	1.51	1.51	1.51	1.51	1.51	1.51	1.51	1.496	1.496	1.496	1.496	1.496	1.482	1.482	1.482	1.482	1.468	1.468
YOL076W	1.565	1.565	1.565	1.565	1.565	1.565	1.565	1.565	1.539	1.553	1.568	1.568	1.582	1.582	1.582	1.582	1.582	1.582	1.582	1.542	1.528	1.528	1.528	1.528	1.502	1.422	1.422	1.422	1.408	1.393	1.393	1.393	1.393	1.419	1.445	1.445	1.445	1.445	1.445	1.445	1.419	1.419	1.419	1.419	1.419	1.285	1.311	1.31	1.296
YJL060W	1.201	1.201	1.201	1.131	1.131	1.222	1.222	1.273	1.273	1.273	1.301	1.301	1.301	1.287	1.301	1.301	1.301	1.301	1.315	1.329	1.304	1.304	1.304	1.304	1.29	1.29	1.29	1.29	1.29	1.29	1.304	1.37	1.37	1.37	1.37	1.384	1.384	1.384	1.384	1.384	1.384	1.384	1.384	1.384	1.384	1.384	1.384	1.398	1.398
YNL192W	1.047	1.047	1.047	1.033	1.033	1.074	1.074	1.074	1.074	1.074	1.074	1.048	1.034	1.034	0.94	1.013	1.054	1.082	1.082	1.082	1.082	1.11	1.165	1.209	1.249	1.264	1.292	1.375	1.375	1.375	1.375	1.39	1.432	1.418	1.432	1.418	1.418	1.541	1.541	1.541	1.541	1.541	1.511	1.511	1.511	1.497	1.512	1.497	1.483
YLR427W	1.229	1.229	1.255	1.254	1.297	1.315	1.315	1.315	1.372	1.75	1.75	1.765	1.807	1.821	1.836	1.836	1.836	1.904	1.904	1.962	2.279	2.279	2.35	2.35	2.35	2.35	2.35	2.35	2.35	2.35	2.35	2.35	2.378	2.327	2.327	2.327	2.327	2.327	2.312	2.342	2.342	2.342	2.342	2.342	2.342	2.342	2.328	2.328	2.342
YDR031W	1.3	1.314	1.314	1.314	1.329	1.425	1.535	1.861	1.861	1.861	1.876	1.928	2.186	2.201	2.27	2.27	2.364	2.389	2.389	2.389	2.447	2.504	2.504	2.547	2.561	2.561	2.561	2.561	2.561	2.561	2.561	2.561	2.561	2.561	2.561	2.576	2.547	2.575	2.616	2.759	2.842	2.842	2.842	2.856	2.856	2.87	2.87	2.87	2.87
YBR287W	0.716	0.716	0.716	0.716	0.716	0.716	0.716	0.701	0.701	0.701	0.701	0.701	0.716	0.731	0.731	0.731	0.746	0.746	0.746	0.772	0.772	0.772	0.786	0.786	0.786	0.786	0.786	0.786	0.786	0.76	0.76	0.76	0.76	0.76	0.76	0.76	0.76	0.786	0.786	0.786	0.786	0.8	0.786	0.786	0.786	0.786	0.786	0.786	0.8
YNL162W	1.878	1.878	1.878	1.863	1.863	1.889	1.889	1.874	1.874	1.874	1.874	1.874	1.874	1.859	1.845	1.845	1.83	1.83	1.83	1.83	1.83	1.83	1.83	1.83	1.83	1.83	1.772	1.744	1.744	1.759	1.759	1.744	1.744	1.744	1.744	1.744	1.744	1.69	1.69	1.69	1.69	1.665	1.679	1.679	1.691	1.691	1.691	1.691	1.691
YJL081C	0.494	0.494	0.48	0.48	0.465	0.465	0.465	0.48	0.494	0.537	0.552	0.552	0.552	0.566	0.61	0.61	0.61	0.61	0.61	0.61	0.61	0.61	0.61	0.624	0.624	0.624	0.65	0.636	0.636	0.636	0.636	0.636	0.662	0.676	0.689	0.689	0.689	0.689	0.689	0.689	0.689	0.689	0.689	0.703	0.703	0.703	0.703	0.703	0.703
YIL125W	0.829	0.855	0.855	0.855	0.855	0.855	0.88	0.894	0.894	0.894	0.894	0.894	0.894	0.894	0.894	0.894	0.894	0.894	0.894	0.894	0.894	0.908	0.908	0.908	0.908	0.908	0.908	0.894	0.894	0.894	0.894	0.894	0.894	0.894	0.88	0.88	0.88	0.88	0.88	0.88	0.828	0.828	0.828	0.828	0.828	0.828	0.828	0.828	0.828
YOL116W	1.731	1.731	1.731	1.731	1.731	1.885	2.012	2.012	2.027	2.041	2.066	2.08	2.08	2.095	2.095	2.095	2.095	2.176	2.234	2.248	2.248	2.248	2.29	2.29	2.29	2.305	2.305	2.305	2.305	2.331	2.359	2.359	2.359	2.359	2.359	2.359	2.359	2.359	2.359	2.359	2.359	2.359	2.359	2.359	2.359	2.359	2.359	2.359	2.359
YPL257W	0.411	0.411	0.411	0.411	0.411	0.411	0.425	0.425	0.411	0.411	0.411	0.411	0.411	0.408	0.328	0.328	0.275	0.275	0.275	0.3	0.3	0.3	0.314	0.328	0.328	0.354	0.354	0.354	0.354	0.354	0.397	0.397	0.397	0.397	0.422	0.408	0.408	0.408	0.408	0.423	0.423	0.423	0.423	0.423	0.423	0.423	0.449	0.477	0.477
YOL087C	0.83	0.83	0.917	1.011	1.011	1.036	1.036	1.036	1.05	1.05	1.05	1.05	1.05	1.064	1.064	1.064	1.064	1.064	1.064	1.092	1.149	1.232	1.258	1.258	1.258	1.258	1.244	1.244	1.244	1.23	1.23	1.244	1.258	1.258	1.258	1.258	1.232	1.232	1.232	1.232	1.232	1.218	1.218	1.232	1.232	1.232	1.232	1.232	1.232
YML101C	0.883	0.911	1.148	1.148	1.148	1.148	1.148	1.148	1.148	1.162	1.119	1.119	1.119	1.133	1.118	1.118	1.132	1.198	1.198	1.223	1.223	1.223	1.223	1.225	1.267	1.267	1.282	1.282	1.296	1.296	1.296	1.296	1.296	1.282	1.282	1.282	1.282	1.282	1.282	1.282	1.195	1.137	1.137	1.164	1.164	1.164	1.178	1.193	1.222
YHR172W	0.223	0.223	0.223	0.252	0.252	0.252	0.278	0.278	0.278	0.278	0.32	0.32	0.32	0.32	0.32	0.32	0.32	0.32	0.32	0.32	0.334	0.334	0.4	0.471	0.536	0.562	0.562	0.577	0.577	0.577	0.577	0.605	0.685	0.769	0.769	0.769	0.769	0.755	0.77	0.987	1.071	1.601	1.601	1.615	1.615	1.615	1.615	1.615	1.615
YML070W	2.392	2.366	2.41	2.523	2.523	2.523	2.523	2.523	2.482	2.54	3.362	3.571	4.15	4.179	4.179	4.179	4.179	4.179	4.25	4.25	4.276	4.276	4.276	4.29	4.304	4.347	4.402	4.402	4.402	4.402	4.402	4.402	4.402	4.402	4.416	4.416	4.499	4.499	4.499	4.569	4.638	4.706	4.706	4.706	4.706	4.706	4.706	4.706	4.706
YLR333C	0.362	0.362	0.362	0.362	0.362	0.348	0.348	0.348	0.348	0.334	0.334	0.348	0.348	0.348	0.348	0.348	0.362	0.362	0.362	0.362	0.362	0.362	0.362	0.362	0.362	0.362	0.362	0.362	0.362	0.362	0.362	0.362	0.362	0.362	0.362	0.362	0.362	0.362	0.362	0.362	0.362	0.362	0.362	0.362	0.362	0.293	0.279	0.294	0.294
YDL160C-A	0.516	0.559	0.559	0.573	0.573	0.573	0.562	0.562	0.562	0.562	0.562	0.588	0.588	0.588	0.627	0.642	0.67	0.67	0.696	0.796	0.796	0.796	0.796	0.796	0.796	0.796	0.811	0.837	0.837	0.866	0.866	0.866	0.866	0.88	0.88	0.88	0.88	0.88	0.88	0.88	0.88	0.854	0.854	0.854	0.854	0.854	0.829	0.829	0.829
YGR157W	0.723	0.723	0.723	0.723	0.723	0.723	0.698	0.698	0.698	0.698	0.684	0.684	0.684	0.656	0.641	0.641	0.641	0.641	0.627	0.627	0.627	0.627	0.641	0.641	0.641	0.655	0.655	0.655	0.655	0.655	0.655	0.604	0.589	0.589	0.589	0.563	0.578	0.578	0.578	0.578	0.578	0.552	0.552	0.552	0.552	0.552	0.552	0.552	0.552
YOR283W	1.463	1.477	1.477	1.506	1.546	1.611	1.611	1.611	1.611	1.611	1.611	1.611	1.611	1.611	1.626	1.626	1.666	1.666	1.666	1.666	1.666	1.666	1.666	1.666	1.666	1.692	1.718	1.718	1.718	1.718	1.718	1.718	1.718	1.718	1.718	1.718	1.718	1.718	1.718	1.718	1.718	1.718	1.718	1.718	1.718	1.704	1.704	1.704	1.704
YGR161C	0.242	0.242	0.228	0.177	0.191	0.191	0.191	0.191	0.191	0.231	0.246	0.22	0.22	0.22	0.234	0.234	0.234	0.234	0.248	0.248	0.248	0.248	0.248	0.248	0.248	0.248	0.248	0.234	0.14	0.14	0.267	0.281	0.281	0.295	0.428	0.428	0.428	0.428	0.428	0.428	0.428	0.428	0.428	0.428	0.442	0.501	0.501	0.515	0.572
YOL075C	1.148	1.148	1.162	1.162	1.162	1.148	1.148	1.148	1.133	1.118	1.133	0.865	0.839	0.853	0.853	0.853	0.853	0.853	0.827	0.827	0.522	0.523	0.664	0.664	0.664	0.664	0.664	0.664	0.664	0.678	0.799	0.912	0.912	0.926	0.926	0.926	0.926	0.926	0.98	0.994	0.994	0.979	1.047	1.237	1.688	1.688	1.769	1.769	1.769
YML107C	0.524	0.524	0.538	0.538	0.538	0.538	0.538	0.568	0.582	0.582	0.597	0.597	0.597	0.597	0.597	0.597	0.597	0.597	0.597	0.597	0.597	0.612	0.626	0.626	0.655	0.655	0.655	0.655	0.655	0.655	0.655	0.655	0.655	0.655	0.655	0.655	0.655	0.655	0.655	0.655	0.655	0.655	0.64	0.64	0.64	0.64	0.64	0.64	0.64
YDL006W	0.234	0.3	0.3	0.3	0.314	0.314	0.314	0.302	0.317	0.317	0.317	0.356	0.356	0.356	0.356	0.356	0.356	0.356	0.356	0.371	0.439	0.538	0.538	0.538	0.538	0.538	0.538	0.566	0.566	0.595	0.595	0.595	0.595	0.595	0.621	0.621	0.621	0.621	0.606	0.606	0.606	0.606	0.606	0.606	0.592	0.592	0.592	0.592	0.592
YMR231W	0.376	0.35	0.35	0.335	0.335	0.335	0.335	0.335	0.335	0.321	0.295	0.295	0.269	0.269	0.284	0.284	0.284	0.284	0.284	0.284	0.284	0.31	0.31	0.31	0.296	0.31	0.31	0.31	0.31	0.324	0.324	0.324	0.324	0.324	0.324	0.324	0.324	0.324	0.324	0.338	0.338	0.338	0.338	0.338	0.338	0.338	0.338	0.338	0.352
YDL065C	1.045	1.088	1.131	1.131	1.131	1.145	1.076	1.076	1.076	1.037	1.106	1.106	1.106	1.106	1.106	1.106	1.106	1.12	1.12	1.134	1.216	1.216	1.216	1.216	1.216	1.216	1.216	1.202	1.202	1.202	1.202	1.202	1.216	1.242	1.296	1.296	1.296	1.296	1.296	1.34	1.435	1.477	1.502	1.502	1.502	1.502	1.488	1.488	1.488
YML131W	1.096	1.096	1.14	1.14	1.234	1.276	1.276	1.276	1.276	1.305	1.305	1.305	1.305	1.305	1.305	1.305	1.497	1.497	1.497	1.522	1.522	1.522	1.522	1.522	1.522	1.522	1.536	1.536	1.576	1.576	1.576	1.59	1.59	1.59	1.59	1.59	1.604	1.604	1.604	1.618	1.644	1.644	1.658	1.672	1.766	1.805	1.805	1.805	1.819
YOR319W	0.635	0.65	0.65	0.65	0.65	0.65	0.664	0.664	0.664	0.664	0.664	0.65	0.675	0.675	0.689	0.704	0.704	0.719	0.719	0.719	0.719	0.693	0.693	0.678	0.744	0.744	0.744	0.744	0.744	0.744	0.744	0.685	0.685	0.685	0.685	0.685	0.685	0.671	0.646	0.618	0.633	0.633	0.633	0.673	0.713	0.713	0.713	0.742	0.742
YML098W	1.566	1.566	1.566	1.566	1.566	1.566	1.552	1.552	1.552	1.524	1.539	1.539	1.539	1.553	1.553	1.553	1.553	1.553	1.553	1.553	1.624	1.595	1.58	1.594	1.594	1.594	1.594	1.594	1.594	1.594	1.594	1.594	1.566	1.54	1.526	1.541	1.624	1.624	1.663	1.663	1.663	1.689	1.663	1.663	1.743	1.717	1.717	1.717	1.702
YJR001W	0.015	0	0	0	0	0	0	0	0	0	0	0	0	0	0	0	0	0	0	0	0	0	0	0	0	0	0	0	0	0	0	0	0	0	0	0	0	0	0	0	0	0	0	0	0	0	0	0	0
YNL182C	0.574	0.574	0.589	0.658	0.853	1.032	1.032	1.23	1.23	1.256	1.282	1.322	1.322	1.322	1.322	1.351	1.394	1.394	1.394	1.394	1.449	1.463	1.463	1.463	1.503	1.517	1.666	1.778	1.879	1.909	1.909	1.909	1.909	1.976	2.017	2.031	2.031	2.071	2.139	2.139	2.165	2.165	2.205	2.205	2.205	2.205	2.205	2.205	2.205
YFR008W	1.672	1.672	1.687	1.701	1.687	1.687	1.687	1.701	1.727	1.727	1.727	1.727	1.727	1.701	1.661	1.633	1.618	1.618	1.673	1.687	1.755	1.755	1.755	1.755	1.755	1.781	1.781	1.766	1.766	1.766	1.806	1.806	1.846	1.846	1.846	1.846	1.846	1.846	1.763	1.677	1.677	1.677	1.812	1.812	1.812	1.855	1.855	1.881	1.867
YGR266W	2.122	2.122	2.122	2.122	2.122	2.122	2.122	2.122	2.122	2.122	2.122	2.122	2.122	2.122	2.122	2.122	2.122	2.108	2.108	2.082	2.082	2.082	2.082	2.082	2.082	2.067	2.067	2.067	2.027	2.027	2.009	2.009	1.983	1.983	1.983	1.983	1.983	1.983	1.969	1.94	1.94	1.926	1.897	1.883	1.883	1.681	1.599	1.461	1.351
YOL137W	0.486	0.486	0.486	0.486	0.5	0.54	0.592	0.578	0.592	0.607	0.621	0.621	0.538	0.524	0.538	0.553	0.553	0.607	0.622	0.72	0.706	0.706	0.706	0.706	0.652	0.681	0.681	0.681	0.681	0.681	0.681	0.681	0.681	0.667	0.667	0.852	0.957	1.093	1.093	1.093	1.093	1.093	1.093	1.093	1.108	1.136	1.151	1.19	1.165
YIR004W	0.592	0.575	0.575	0.575	0.575	0.589	0.644	0.674	0.774	0.774	0.818	0.887	1.047	1.252	1.252	1.252	1.252	1.252	1.281	1.295	1.556	1.556	1.598	1.612	1.653	1.653	1.667	1.681	1.696	1.75	1.75	1.778	1.778	1.861	1.861	1.887	1.887	1.887	1.887	1.887	1.941	1.955	1.955	1.955	1.955	1.97	1.97	1.97	1.97
YBL014C	3.034	3.034	2.994	2.994	2.994	2.994	2.923	2.775	2.735	2.735	2.721	2.736	2.791	2.791	2.791	2.791	2.791	2.791	2.791	2.747	2.747	2.747	2.679	2.679	2.633	2.633	2.633	2.633	2.633	2.633	2.633	2.633	2.633	2.561	2.561	2.561	2.561	2.326	2.352	2.326	2.326	2.326	2.312	2.114	2.056	2.082	2.125	2.168	2.168
YHR132C	0.689	0.689	0.689	0.689	0.703	0.717	0.717	0.717	0.717	0.717	0.717	0.826	0.896	1.02	1.02	1.073	1.073	1.099	1.099	1.099	1.099	1.099	1.099	1.099	1.099	1.099	1.099	1.099	1.099	1.099	1.099	1.114	1.153	1.153	1.153	1.153	1.153	1.167	1.193	1.207	1.221	1.221	1.221	1.221	1.221	1.236	1.236	1.236	1.236
YGR171C	1.035	1.035	1.009	1.009	1.009	1.009	0.98	0.937	0.908	0.923	0.923	0.897	0.897	0.803	0.789	0.789	0.789	0.814	0.747	0.732	0.732	0.678	0.678	0.678	0.648	0.482	0.454	0.414	0.414	0.414	0.414	0.414	0.413	0.428	0.428	0.457	0.457	0.457	0.457	0.457	0.457	0.402	0.43	0.608	0.691	0.691	0.691	0.691	0.733
YCR075C	0.424	0.382	0.382	0.284	0.258	0.258	0.258	0.244	0.23	0.18	0.194	0.263	0.263	0.263	0.263	0.263	0.263	0.263	0.248	0.248	0.263	0.305	0.305	0.305	0.319	0.319	0.319	0.333	0.414	0.414	0.414	0.414	0.443	0.428	0.428	0.485	0.583	0.626	0.626	0.72	0.72	0.735	0.735	0.786	0.841	0.981	0.981	0.981	0.981
YBR191W	2.862	2.862	2.862	2.847	2.847	2.847	2.847	2.847	2.847	2.847	2.847	2.847	2.847	2.847	2.847	2.765	2.682	2.542	2.502	2.514	2.514	2.514	2.514	2.514	2.514	2.514	2.514	2.514	2.514	2.514	2.46	2.365	2.365	2.365	2.365	2.365	2.365	2.365	2.365	2.336	2.336	2.322	2.322	2.322	2.308	2.282	2.282	2.231	2.202
YJR066W	2.133	2.133	2.133	2.133	2.133	2.133	2.133	2.133	2.133	2.133	2.133	2.133	2.147	2.147	2.147	2.147	2.187	2.187	2.187	2.187	2.187	2.187	2.187	2.187	2.187	2.187	2.187	2.187	2.187	2.187	2.187	2.187	2.187	2.187	2.187	2.187	2.187	2.187	2.173	2.187	2.201	2.201	2.201	2.201	2.201	2.201	2.201	2.118	2.118
YKL124W	0.758	0.743	0.743	0.743	0.718	0.689	0.689	0.689	0.689	0.704	0.704	0.704	0.704	0.649	0.66	0.716	0.716	0.716	0.716	0.716	0.716	0.716	0.702	0.702	0.716	0.716	0.716	0.672	0.658	0.658	0.615	0.615	0.615	0.615	0.629	0.629	0.643	0.643	0.643	0.643	0.643	0.628	0.642	0.642	0.656	0.656	0.656	0.656	0.656
YOL044W	0.414	0.414	0.439	0.425	0.439	0.591	0.634	0.634	0.66	0.699	0.699	0.699	0.699	0.714	0.714	0.714	0.728	0.728	0.743	0.757	0.8	0.8	0.815	0.815	0.866	0.866	0.866	0.866	0.866	0.866	0.866	0.866	0.866	0.866	0.866	0.866	0.866	0.906	0.921	0.921	0.921	0.921	0.921	0.921	0.921	0.907	0.907	0.892	0.892
YPL221W	0.015	0.015	0.015	0.015	0.015	0.015	0.015	0.015	0.015	0.015	0.015	0	0	0	0	0	0	0	0	0	0	0	0	0	0	0	0	0	0	0	0	0	0	0	0	0	0	0	0	0	0	0	0	0	0	0	0	0	0
YNL251C	1.637	1.637	1.637	1.662	1.676	1.676	1.676	1.676	1.676	1.676	1.634	1.634	1.634	1.551	1.536	1.522	1.482	1.468	1.468	1.351	1.307	1.307	1.307	1.307	1.293	1.308	1.293	1.322	1.322	1.322	1.308	1.308	1.308	1.308	1.242	1.242	1.256	1.041	1.027	1.012	1.012	1.012	1.012	0.983	0.969	0.954	0.954	0.951	0.911
YJR010C-A	0.928	0.914	0.914	0.721	0.664	0.598	0.598	0.57	0.527	0.57	0.651	0.651	0.665	0.665	0.665	0.665	0.708	0.682	0.697	0.669	0.683	0.709	0.749	0.749	0.749	0.735	0.72	0.749	0.749	0.778	0.858	0.967	0.967	0.967	0.967	0.967	0.924	0.925	1.007	1.007	1.007	1.007	1.073	1.073	1.073	1.073	1.088	1.088	1.182
YML080W	0.524	0.549	0.549	0.564	0.564	0.59	0.71	0.71	0.71	0.71	0.71	0.71	0.725	0.725	0.725	0.725	0.71	0.725	0.809	0.849	0.849	0.863	0.863	0.863	0.863	0.863	0.863	0.863	0.863	0.863	0.863	0.903	0.917	0.932	0.932	0.932	0.932	0.946	0.946	0.946	0.946	0.946	0.932	0.932	0.932	0.917	0.946	0.96	1.028
YKR021W	0.943	0.859	0.765	0.765	0.768	0.768	0.768	0.768	0.768	0.783	0.783	0.783	0.783	0.725	0.657	0.602	0.641	0.67	0.67	0.67	0.67	0.67	0.67	0.652	0.609	0.609	0.637	0.677	0.729	1.231	1.231	1.231	1.231	1.274	1.34	1.34	1.34	1.34	1.34	1.34	1.34	1.326	1.312	1.312	1.298	1.326	1.354	1.466	1.466
YDR283C	0.839	0.868	0.897	0.911	0.911	0.911	0.911	0.911	0.925	0.953	0.953	0.953	0.967	0.967	0.967	0.967	0.967	0.995	1.089	1.089	1.103	1.103	1.103	1.103	1.118	1.103	1.147	1.147	1.147	1.172	1.172	1.172	1.172	1.172	1.158	1.158	1.158	1.158	1.173	1.258	1.287	1.439	1.439	1.439	1.453	1.453	1.453	1.453	1.453
YNL083W	0.676	0.676	0.691	0.748	0.748	0.748	0.748	0.748	0.791	0.845	0.859	0.873	0.873	0.873	0.873	0.873	0.888	0.994	0.994	0.994	0.994	0.994	0.994	0.994	0.994	0.994	1.022	1.022	1.022	1.022	1.022	1.022	1.022	1.022	1.022	1.022	1.022	1.022	1.022	1.022	1.022	1.022	1.022	1.036	1.036	1.051	1.051	1.051	1.051
YOL159C	0	0	0	0	0	0	0	0	0	0	0	0	0	0	0	0	0	0	0	0	0	0	0	0	0	0	0	0	0	0	0	0	0	0	0	0	0	0	0	0	0	0	0	0	0	0	0	0	0
YMR061W	0.748	0.816	0.858	0.858	0.858	1.007	1.007	1.007	1.007	1.007	1.007	1.007	1.021	1.021	1.021	1.021	1.021	1.021	1.035	1.035	1.035	1.05	1.05	1.05	1.05	1.05	1.05	1.05	1.05	1.05	1.05	1.05	1.05	1.05	1.05	1.05	1.05	1.05	1.05	1.064	1.093	1.093	1.093	1.093	1.079	1.079	1.079	1.079	1.079
YFL033C	1.377	1.377	1.363	1.334	1.334	1.334	1.319	1.319	1.305	1.305	1.291	1.291	1.239	1.239	1.239	1.239	1.239	1.239	1.239	1.239	1.239	1.239	1.239	1.239	1.239	1.225	1.144	1.144	1.129	1.129	1.129	1.101	1.06	1.046	1.046	1.046	1.046	1.046	1.046	1.046	1.046	0.786	0.73	0.716	0.716	0.716	0.69	0.69	0.69
YBR052C	1.009	1.009	1.009	1.009	1.009	1.009	1.009	1.009	1.009	1.08	1.065	1.093	1.079	1.094	1.109	1.109	1.149	1.152	1.152	1.152	1.152	1.152	1.138	1.139	1.139	1.164	1.222	1.208	1.208	1.225	1.225	1.225	1.226	1.24	1.24	1.211	1.226	1.32	1.32	1.32	1.346	1.346	1.346	1.36	1.428	1.511	1.588	1.588	1.588
YHL039W	1.748	1.748	1.748	1.762	1.748	1.748	1.748	1.748	1.748	1.733	1.866	1.92	1.92	1.934	1.934	1.934	1.934	1.934	1.934	1.934	1.934	1.962	1.962	1.962	1.962	1.962	1.991	2.149	2.175	2.231	2.231	2.271	2.271	2.271	2.286	2.286	2.286	2.329	2.329	2.329	2.329	2.329	2.329	2.329	2.329	2.329	2.329	2.329	2.342
YJL209W	0.864	0.864	0.864	0.862	0.914	0.914	0.914	0.928	0.982	0.982	0.982	0.982	0.982	0.982	0.982	0.9	0.848	0.888	0.89	0.89	0.931	0.985	0.985	0.985	0.97	0.97	0.945	0.945	0.974	0.974	0.974	0.974	0.962	1.003	1.017	1.017	1.017	1.017	1.017	0.992	0.992	0.992	0.992	0.992	0.992	0.992	0.992	0.977	0.992
YER149C	0.138	0.138	0.138	0.164	0.164	0.164	0.164	0.164	0.15	0.178	0.283	0.283	0.309	0.309	0.309	0.309	0.309	0.338	0.424	0.538	0.538	0.581	0.581	0.581	0.581	0.581	0.581	0.581	0.581	0.581	0.595	0.595	0.609	0.609	0.609	0.609	0.624	0.703	0.743	0.743	0.743	0.743	0.743	0.757	0.826	0.907	1.045	1.045	1.045
YPL183W-A	0.058	0.058	0.058	0.058	0.058	0.073	0.073	0.073	0.073	0.087	0.087	0.087	0.087	0.102	0.102	0.117	0.142	0.142	0.168	0.168	0.168	0.168	0.168	0.168	0.197	0.254	0.254	0.254	0.254	0.254	0.254	0.254	0.254	0.254	0.254	0.254	0.297	0.297	0.297	0.297	0.311	0.311	0.311	0.339	0.339	0.339	0.353	0.353	0.353
YPL233W	0.183	0.183	0.183	0.183	0.183	0.183	0.183	0.183	0.223	0.223	0.237	0.237	0.237	0.237	0.252	0.252	0.252	0.39	0.39	0.39	0.39	0.39	0.455	0.455	0.455	0.455	0.441	0.456	0.485	0.525	0.525	0.525	0.525	0.54	0.54	0.54	0.554	0.554	0.554	0.554	0.554	0.568	0.714	0.812	0.812	0.812	0.827	0.827	0.827
YGR155W	1.549	1.494	1.56	1.574	1.559	1.559	1.585	1.585	1.585	1.585	1.585	1.585	1.585	1.585	1.53	1.502	1.488	1.488	1.5	1.529	1.529	1.543	1.543	1.543	1.543	1.558	1.558	1.558	1.558	1.544	1.57	1.555	1.57	1.57	1.57	1.57	1.57	1.57	1.57	1.57	1.57	1.57	1.515	1.541	1.376	1.348	1.305	1.12	1.105
YAL028W	1.4	1.4	1.4	1.415	1.644	1.644	1.644	1.728	1.728	1.742	1.77	1.813	2.153	2.399	2.399	2.399	2.564	2.842	4.345	4.345	4.413	5.352	5.378	5.461	5.461	5.671	5.962	5.962	5.962	5.962	5.991	5.991	6.005	6.005	6.005	6.034	6.146	6.287	6.54	6.54	6.54	6.566	6.566	6.581	6.595	6.769	6.783	6.783	6.783
YGR109C	0.2	0.2	0.2	0.2	0.214	0.239	0.239	0.239	0.239	0.239	0.239	0.239	0.239	0.253	0.253	0.253	0.253	0.253	0.253	0.253	0.253	0.305	0.305	0.385	0.483	0.483	0.483	0.483	0.483	0.483	0.483	0.483	0.483	0.498	0.568	0.61	0.61	0.61	0.61	0.61	0.624	0.639	0.639	0.639	0.639	0.639	0.639	0.639	0.639
YNL062C	2.977	2.977	2.991	2.991	2.991	3.005	3.019	3.019	3.019	3.019	3.019	3.019	3.019	3.019	3.019	3.045	3.045	3.031	3.031	3.031	2.977	2.937	2.937	2.951	2.951	2.951	2.936	2.922	2.922	2.922	2.824	2.824	2.824	2.824	2.824	2.824	2.824	2.824	2.824	2.824	2.839	2.839	2.839	2.825	2.825	2.825	2.825	2.825	2.825
YCR048W	2.273	2.273	2.273	2.287	2.302	2.302	2.302	2.302	2.302	2.302	2.302	2.302	2.302	2.302	2.302	2.287	2.287	2.313	2.313	2.313	2.381	2.381	2.381	2.381	2.381	2.381	2.381	2.366	2.366	2.366	2.366	2.366	2.366	2.366	2.326	2.326	2.326	2.326	2.326	2.326	2.271	2.271	2.271	2.271	2.271	2.271	2.271	2.271	2.271
YDR490C	1.584	1.599	1.584	1.61	1.61	1.667	1.667	1.667	1.667	1.653	1.653	1.653	1.653	1.653	1.693	1.693	1.693	1.693	1.693	1.693	1.693	1.72	1.705	1.734	1.72	1.734	1.734	1.774	1.774	1.774	1.774	1.774	1.774	1.774	1.774	1.759	1.744	1.744	1.73	1.73	1.73	1.73	1.73	1.716	1.687	1.687	1.687	1.687	1.622
YCR012W	0	0	0	0	0	0	0	0	0	0	0	0	0	0	0	0	0	0.014	0.014	0.014	0.014	0.014	0.014	0.014	0.014	0.014	0.014	0.014	0.014	0.014	0.014	0.014	0.014	0.014	0.014	0.014	0.014	0.014	0.014	0.014	0.014	0.014	0.014	0.014	0.014	0.014	0.014	0.014	0.014
YGL172W	0.551	0.551	0.551	0.551	0.551	0.551	0.551	0.525	0.525	0.525	0.511	0.526	0.526	0.526	0.526	0.552	0.552	0.552	0.552	0.552	0.552	0.552	0.552	0.552	0.552	0.552	0.552	0.552	0.552	0.552	0.551	0.551	0.551	0.551	0.551	0.537	0.497	0.497	0.497	0.497	0.497	0.497	0.522	0.522	0.522	0.522	0.522	0.522	0.522
YDR063W	0.808	0.794	0.794	0.794	0.794	0.794	0.794	0.794	0.794	0.794	0.794	0.794	0.794	0.794	0.838	0.838	0.838	0.853	0.853	0.853	0.853	0.853	0.853	0.853	0.853	0.853	0.853	0.853	0.853	0.853	0.853	0.838	0.853	0.853	0.853	0.896	0.882	0.882	0.896	0.896	0.896	0.896	0.896	0.896	0.896	0.882	0.882	0.882	0.882
YDL135C	0.675	0.675	0.675	0.675	0.646	0.646	0.672	0.672	0.672	0.672	0.672	0.672	0.672	0.672	0.672	0.672	0.672	0.672	0.657	0.657	0.672	0.686	0.686	0.714	0.714	0.714	0.714	0.714	0.714	0.714	0.714	0.714	0.728	0.728	0.728	0.7	0.7	0.7	0.725	0.725	0.725	0.725	0.725	0.739	0.739	0.739	0.739	0.739	0.739
YML035C	2.804	2.818	2.861	2.861	2.901	2.901	2.901	2.901	2.915	2.886	2.886	2.901	2.901	2.901	2.887	2.887	2.887	2.887	2.887	2.887	2.887	2.887	2.887	2.887	2.901	2.901	2.901	2.901	2.901	2.901	2.901	2.901	2.901	2.901	2.901	2.901	2.901	2.886	2.871	2.871	2.871	2.871	2.871	2.871	2.871	2.871	2.857	2.857	2.857
YLR287C-A	1.49	1.49	1.49	1.49	1.45	1.465	1.411	1.382	1.382	1.382	1.208	1.208	1.208	1.106	1.163	1.167	1.414	1.443	1.443	1.443	1.469	1.469	1.469	1.469	1.469	1.43	1.486	1.472	1.53	1.885	1.885	1.925	2.021	1.991	1.991	1.99	1.924	1.924	1.924	1.948	2.291	2.263	2.263	2.248	2.248	2.248	2.262	2.248	2.274
YKR093W	0.026	0	0	0	0	0	0	0	0	0	0	0	0	0	0	0	0	0	0	0	0	0	0	0	0	0	0	0	0	0	0	0	0	0	0	0	0	0	0	0	0	0	0	0	0	0.014	0.014	0.014	0.014
YER095W	4.298	4.298	4.178	4.123	4.123	3.983	3.969	3.969	3.969	3.62	3.357	3.357	3.357	2.865	2.627	2.627	2.627	2.627	2.561	2.561	2.561	2.481	2.456	2.456	2.456	2.456	2.335	2.069	1.689	1.509	1.299	1.202	1.202	1.173	1.173	1.173	1.173	1.173	1.173	0.942	0.779	0.751	0.751	0.516	0.49	0.49	0.293	0.293	0.293
YGL048C	0.977	0.963	0.963	0.977	0.992	1.131	1.116	1.116	1.131	1.131	1.05	1.087	1.087	1.101	1.072	1.086	1.086	1.115	1.115	1.115	1.115	1.115	1.115	1.115	1.115	1.115	1.115	1.115	1.115	1.115	1.115	1.115	1.13	1.13	1.156	1.156	1.128	1.128	1.057	1.029	1.043	1.1	1.1	1.1	1.1	1.1	1.1	1.101	1.071
YKR007W	1.105	1.119	1.144	1.144	1.144	1.172	1.187	1.227	1.227	1.256	1.256	1.256	1.256	1.256	1.271	1.285	1.285	1.285	1.3	1.365	1.365	1.638	1.638	1.638	1.638	1.763	1.763	1.763	1.763	1.777	1.777	1.792	1.807	1.807	1.821	1.821	1.876	1.876	1.876	1.876	1.876	1.876	1.876	1.876	1.876	1.876	1.876	1.876	1.876
YKR063C	1.045	1.045	1.045	1.045	1.045	1.045	1.019	1.019	1.019	1.034	1.034	1.034	1.034	1.062	1.048	1.048	1.048	1.048	1.048	1.048	1.048	1.048	1.048	1.062	1.091	1.134	1.134	1.175	1.175	1.175	1.175	1.175	1.175	1.175	1.175	1.161	1.161	1.135	1.135	1.135	1.135	1.135	1.135	1.135	1.135	1.135	1.135	1.135	1.135
YMR276W	1.212	1.212	1.197	1.183	1.183	1.115	1.562	1.548	1.548	1.562	1.562	1.7	1.945	1.971	2.022	2.036	2.036	2.051	2.065	2.065	2.065	2.065	2.094	2.276	2.276	2.276	2.327	2.327	2.327	2.327	2.327	2.327	2.327	2.327	2.327	2.327	2.327	2.327	2.313	2.382	2.437	2.437	2.437	2.437	2.437	2.437	2.437	2.437	2.437
YMR110C	1.141	1.154	1.154	1.154	1.392	1.475	1.707	1.707	1.722	1.722	1.736	1.736	1.736	1.779	1.779	1.779	1.779	1.779	1.779	1.779	1.779	1.793	1.793	1.793	1.793	1.793	1.807	1.807	1.807	1.807	1.807	1.807	1.807	1.807	1.807	1.821	1.836	1.836	1.836	1.836	1.85	1.85	1.865	1.865	1.865	1.865	1.865	1.865	1.865
YDL110C	0.893	0.976	0.976	0.976	0.976	0.976	0.976	0.976	0.976	0.951	0.965	1.008	1.008	1.008	1.008	0.994	0.994	0.994	0.994	0.994	0.994	0.979	0.979	0.994	0.994	0.994	0.994	0.994	0.993	0.993	0.993	0.993	0.993	0.993	0.993	0.993	0.993	0.993	0.993	0.993	0.968	0.968	0.968	0.968	0.968	0.953	0.953	0.953	0.953
YBR065C	1.625	1.625	1.625	1.625	1.625	1.625	1.625	1.625	1.599	1.613	1.613	1.613	1.613	1.613	1.613	1.613	1.613	1.613	1.613	1.613	1.613	1.588	1.588	1.547	1.547	1.547	1.49	1.48	1.494	1.494	1.494	1.494	1.494	1.494	1.494	1.494	1.494	1.494	1.48	1.437	1.437	1.437	1.437	1.437	1.437	1.437	1.437	1.423	1.394
YDL052C	0.491	0.491	0.476	0.45	0.492	0.492	0.492	0.506	0.506	0.506	0.492	0.492	0.492	0.492	0.492	0.492	0.492	0.492	0.506	0.506	0.506	0.506	0.478	0.464	0.479	0.479	0.519	0.533	0.533	0.533	0.533	0.558	0.558	0.572	0.572	0.572	0.587	0.641	0.641	0.641	0.641	0.641	0.669	0.669	0.669	0.669	0.669	0.669	0.669
YNL091W	0.943	0.943	0.969	0.94	0.94	0.94	0.97	0.97	0.97	1.009	1.089	1.226	1.397	1.397	1.397	1.382	1.382	1.477	1.53	1.478	1.478	1.478	1.478	1.478	1.478	1.478	1.478	1.478	1.533	1.533	1.587	1.602	1.602	1.602	1.602	1.631	1.646	1.646	1.646	1.646	1.646	1.646	1.66	1.674	1.688	1.688	1.688	1.674	1.674
YBR088C	0.714	0.688	0.702	0.674	0.674	0.746	0.746	0.746	0.746	0.789	0.803	0.831	0.831	0.845	0.845	0.845	0.845	0.845	0.845	0.845	0.845	0.845	0.845	0.845	0.845	0.845	0.815	0.881	0.881	0.881	0.881	0.881	0.881	0.881	0.881	0.881	0.881	0.881	0.881	0.881	0.881	0.881	0.881	0.881	0.881	0.866	0.866	0.866	0.84
YFR005C	2.425	2.425	2.425	2.478	2.45	2.45	2.45	2.475	2.461	2.461	2.461	2.461	2.445	2.445	2.459	2.445	2.445	2.445	2.445	2.445	2.445	2.445	2.417	2.392	2.392	2.392	2.363	2.257	2.271	2.299	2.299	2.299	2.299	2.274	2.248	2.233	2.233	2.233	2.193	2.193	2.193	2.193	2.178	2.178	2.178	2.178	2.164	2.164	2.111
YBR236C	2.627	2.671	2.686	2.712	2.712	2.763	2.777	2.777	2.777	2.792	2.806	2.806	2.821	2.821	2.821	2.836	2.836	2.892	2.972	2.972	2.986	2.986	2.986	3.001	3.001	3.001	3.001	3.015	2.989	2.989	2.989	2.989	2.989	2.975	2.975	2.975	2.975	2.989	3.055	3.069	3.069	3.069	3.069	3.084	3.099	3.113	3.113	3.127	3.127
YDL139C	0.054	0.054	0.054	0.054	0.054	0.054	0.054	0.054	0.054	0.068	0.068	0.068	0.068	0.068	0.068	0.096	0.096	0.11	0.136	0.219	0.219	0.219	0.245	0.245	0.245	0.245	0.245	0.245	0.245	0.287	0.384	0.492	0.492	0.492	0.492	0.492	0.531	0.545	0.545	0.545	0.545	0.56	0.56	0.574	0.639	0.639	0.639	0.639	0.639
YJL156C	2.103	2.103	2.103	2.117	2.117	2.117	2.142	2.142	2.142	2.142	2.142	2.227	2.227	2.227	2.227	2.227	2.227	2.227	2.241	2.27	2.27	2.27	2.27	2.27	2.27	2.27	2.295	2.309	2.309	2.309	2.309	2.309	2.309	2.309	2.309	2.309	2.295	2.295	2.295	2.295	2.309	2.309	2.309	2.335	2.335	2.335	2.335	2.335	2.335
YJR017C	2.173	2.174	2.217	2.331	2.37	2.37	2.414	2.414	2.4	2.428	2.472	2.446	2.475	2.461	2.505	2.544	2.544	2.558	2.558	2.573	2.573	2.573	2.573	2.573	2.588	2.588	2.588	2.599	2.628	2.628	2.671	2.671	2.671	2.696	2.696	2.696	2.696	2.696	2.696	2.696	2.696	2.67	2.721	2.696	2.696	2.736	2.736	2.736	2.71
YIL023C	0.793	0.793	0.793	0.793	0.793	0.793	0.793	0.807	0.807	0.807	0.807	0.875	0.962	0.962	0.962	0.962	0.976	1.001	1.081	1.107	1.121	1.15	1.15	1.15	1.164	1.164	1.164	1.164	1.164	1.164	1.164	1.164	1.164	1.179	1.179	1.179	1.179	1.179	1.205	1.205	1.205	1.205	1.219	1.248	1.248	1.248	1.274	1.274	1.274
YMR137C	1.133	1.133	1.133	1.09	0.902	0.848	0.834	0.829	0.885	0.871	0.871	0.871	0.871	0.857	0.857	0.815	0.815	0.707	0.665	0.679	0.444	0.487	0.567	0.567	0.567	0.567	0.567	0.567	0.542	0.573	0.588	0.588	0.657	0.671	0.711	0.711	0.711	0.711	0.74	0.726	0.765	0.765	0.765	0.765	0.765	0.794	0.779	0.793	0.793
YAL041W	0.668	0.701	0.729	0.729	0.729	0.729	0.729	0.729	0.729	0.757	0.728	0.768	0.782	0.782	0.782	0.782	0.782	0.782	0.81	0.81	0.81	0.836	0.931	0.945	0.945	0.945	0.945	0.945	0.96	1.003	1.003	1.003	1.003	1.003	1.003	1.003	1.017	1.017	1.017	1.017	1.017	1.017	1.017	1.031	1.031	1.045	1.045	1.045	1.045
YPL138C	0.989	1.075	1.075	1.1	1.086	1.199	1.199	1.213	1.213	1.213	1.199	1.199	1.199	1.199	1.199	1.199	1.255	1.241	1.27	1.274	1.274	1.37	1.37	1.37	1.37	1.37	1.37	1.37	1.37	1.37	1.37	1.341	1.341	1.341	1.385	1.385	1.385	1.385	1.413	1.452	1.452	1.452	1.452	1.452	1.479	1.493	1.493	1.507	1.507
YGR103W	2.773	2.773	2.773	2.773	2.773	2.773	2.773	2.773	2.773	2.773	2.773	2.773	2.773	2.744	2.715	2.715	2.715	2.69	2.663	2.663	2.663	2.663	2.663	2.624	2.61	2.516	2.45	2.407	2.392	2.392	2.367	2.367	2.284	2.27	2.157	2.157	2.157	2.157	2.157	2.157	1.977	1.883	1.883	1.883	1.869	1.869	1.869	1.869	1.869
YMR228W	0.64	0.64	0.64	0.64	0.64	0.64	0.64	0.574	0.56	0.574	0.574	0.589	0.577	0.603	0.603	0.618	0.603	0.603	0.603	0.663	0.844	0.952	0.966	1.017	1.017	1.017	1.017	1.057	1.031	1.031	1.058	1.058	1.072	1.072	1.046	1.046	1.046	1.061	1.103	1.169	1.197	1.197	1.211	1.251	1.251	1.251	1.251	1.28	1.291
YKR089C	0.602	0.533	0.533	0.533	0.533	0.547	0.601	0.616	0.644	0.644	0.644	0.644	0.658	0.658	0.755	1	1.304	1.304	1.304	1.304	1.332	1.485	1.485	1.485	1.594	1.594	1.623	1.691	1.691	1.691	1.691	1.705	1.705	1.705	1.705	1.705	1.705	1.705	1.72	1.734	1.734	1.734	1.734	1.734	1.734	1.734	1.734	1.692	1.677
YOL143C	6.502	6.502	6.502	6.502	6.531	6.531	6.571	6.571	6.571	6.571	6.571	6.571	6.571	6.612	6.612	6.637	6.637	6.637	6.665	6.665	6.621	6.621	6.607	6.621	6.621	6.621	6.621	6.621	6.621	6.621	6.621	6.621	6.621	6.607	6.607	6.563	6.563	6.563	6.563	6.563	6.563	6.563	6.563	6.563	6.563	6.563	6.563	6.563	6.463
YDL057W	0.879	0.879	0.894	0.88	0.908	0.893	0.893	0.866	0.866	0.87	0.909	0.923	0.923	0.923	0.923	0.923	0.84	0.76	0.76	0.787	0.801	0.83	0.845	0.859	0.874	0.874	0.932	0.906	0.92	0.92	0.92	0.935	0.909	0.909	0.87	0.87	0.884	0.884	0.812	0.827	0.842	0.816	0.816	0.816	0.816	0.816	0.816	0.831	0.831
YMR020W	0.649	0.649	0.703	0.703	0.703	0.729	0.714	0.729	0.729	0.715	0.715	0.715	0.66	0.66	0.646	0.661	0.675	0.807	0.821	0.821	0.821	0.821	0.836	0.836	0.821	0.821	0.821	0.821	0.85	0.955	1.1	1.1	1.1	1.1	1.1	1.205	1.205	1.205	1.205	1.205	1.205	1.205	1.205	1.205	1.205	1.205	1.205	1.205	1.205
YPL100W	0.739	0.739	0.739	0.739	0.739	0.753	0.768	0.797	0.811	0.839	0.853	0.853	0.853	0.853	0.853	0.853	0.853	0.853	0.853	0.853	0.853	0.853	0.853	0.853	0.853	0.853	0.853	0.853	0.853	0.853	0.853	0.853	0.825	0.825	0.81	0.81	0.81	0.824	0.824	0.824	0.838	0.838	0.838	0.838	0.864	0.878	0.878	0.878	0.878
YKL048C	1.686	1.686	1.686	1.686	1.7	1.714	1.714	1.728	1.728	1.822	1.822	1.822	1.822	1.822	1.822	1.822	1.822	1.822	1.851	1.851	1.865	1.865	1.865	1.865	1.865	1.865	1.85	1.85	1.85	1.85	1.891	1.891	1.891	1.891	1.877	1.877	1.905	1.905	1.905	1.905	1.905	1.905	1.905	1.96	1.96	1.96	1.96	1.96	1.96
YFL041W	1.128	1.114	1.114	1.086	1.086	1.086	1.086	1.086	1.086	1.086	1.086	1.086	1.056	1	1	0.986	0.986	0.899	0.873	0.831	0.845	0.82	0.806	0.806	0.706	0.623	0.677	0.719	0.776	0.776	0.82	0.82	0.82	0.767	0.886	1.03	1.03	1.085	1.085	1.113	1.113	1.113	1.113	1.073	1.073	1.062	1.033	1.033	1.063
YPL004C	1.515	1.515	1.515	1.515	1.515	1.501	1.486	1.446	1.446	1.38	1.38	1.38	1.38	1.38	1.38	1.34	1.287	1.287	1.273	1.229	1.215	1.23	1.23	1.23	1.23	1.23	1.23	1.244	1.215	1.215	1.215	1.215	1.215	1.215	1.229	1.188	1.188	1.13	1.007	0.993	1.019	0.978	1	0.972	0.998	1.066	1.121	1.151	1.151
YDR013W	0.655	0.67	0.655	0.67	0.67	0.67	0.67	0.656	0.656	0.656	0.642	0.642	0.613	0.613	0.613	0.559	0.559	0.559	0.559	0.559	0.545	0.545	0.519	0.519	0.519	0.505	0.491	0.491	0.491	0.519	0.52	0.56	0.56	0.56	0.603	0.603	0.629	0.629	0.629	0.615	0.615	0.615	0.575	0.575	0.615	0.633	0.633	0.633	0.633
YNL327W	3.102	3.102	3.131	3.131	3.131	3.16	3.196	3.319	3.319	3.385	3.371	3.371	3.357	3.411	3.411	3.411	3.411	3.436	3.451	3.48	3.633	3.659	3.716	3.797	3.797	3.797	3.825	3.825	3.782	3.782	3.782	3.782	3.782	3.782	3.782	3.782	3.782	3.739	3.739	3.753	3.753	3.753	3.739	3.739	3.739	3.739	3.739	3.739	3.739
YEL054C	0.029	0.029	0.029	0.029	0.029	0.029	0.029	0.029	0.029	0.043	0.043	0.043	0.043	0.043	0.043	0.043	0.043	0.043	0.057	0.057	0.057	0.057	0.057	0.057	0.057	0.11	0.11	0.11	0.11	0.11	0.11	0.124	0.124	0.124	0.152	0.152	0.152	0.152	0.152	0.152	0.152	0.152	0.152	0.152	0.152	0.152	0.152	0.178	0.178
YDL097C	1.244	1.23	1.23	1.244	1.346	1.349	1.435	1.435	1.528	1.528	1.528	1.528	1.528	1.528	1.554	1.579	1.623	1.637	1.637	1.637	1.637	1.651	1.596	1.596	1.579	1.579	1.579	1.553	1.553	1.553	1.553	1.553	1.539	1.428	1.262	1.262	1.276	1.17	1.227	1.824	2.185	3.828	3.828	3.828	3.828	3.828	3.828	3.843	3.898
YER113C	0.321	0.321	0.336	0.336	0.336	0.321	0.307	0.293	0.293	0.318	0.318	0.318	0.318	0.332	0.346	0.346	0.346	0.346	0.346	0.346	0.346	0.398	0.398	0.398	0.398	0.398	0.427	0.428	0.428	0.428	0.428	0.428	0.428	0.428	0.428	0.428	0.428	0.428	0.414	0.414	0.439	0.482	0.482	0.482	0.524	0.539	0.539	0.539	0.539
YMR238W	0.479	0.479	0.493	0.507	0.547	0.615	0.695	0.695	0.724	0.807	0.807	0.807	0.807	0.807	0.807	0.807	0.836	0.836	0.836	0.836	0.836	0.836	0.836	0.836	0.836	0.836	0.836	0.836	0.836	0.836	0.836	0.836	0.836	0.836	0.836	0.836	0.836	0.836	0.836	0.836	0.836	0.836	0.836	0.836	0.836	0.836	0.836	0.836	0.836
YJL210W	2.738	2.738	2.738	2.738	2.738	2.738	2.727	2.727	2.756	2.756	2.756	2.756	2.756	2.756	2.756	2.716	2.716	2.702	2.676	2.676	2.676	2.691	2.691	2.691	2.691	2.691	2.691	2.677	2.677	2.662	2.633	2.619	2.619	2.619	2.619	2.633	2.633	2.633	2.633	2.578	2.525	2.525	2.525	2.525	2.525	2.482	2.482	2.482	2.482
YBR084W	0.846	0.846	0.846	0.846	0.832	0.832	0.832	0.832	0.832	0.832	0.832	0.832	0.806	0.806	0.806	0.806	0.806	0.806	0.806	0.806	0.791	0.791	0.791	0.791	0.791	0.791	0.791	0.791	0.791	0.791	0.766	0.766	0.736	0.736	0.736	0.736	0.736	0.722	0.722	0.722	0.671	0.643	0.629	0.629	0.629	0.629	0.629	0.629	0.629
YHR064C	0.656	0.656	0.656	0.656	0.616	0.616	0.616	0.616	0.631	0.631	0.631	0.631	0.631	0.616	0.616	0.616	0.616	0.601	0.59	0.801	0.801	0.801	0.801	0.815	0.8	0.8	0.8	0.844	0.844	0.887	0.887	0.887	0.887	0.887	0.887	0.887	0.873	0.887	0.887	0.887	0.887	0.887	0.887	0.887	0.887	0.887	0.887	0.887	0.887
YOR059C	0.731	0.731	0.731	0.731	0.731	0.731	0.731	0.731	0.745	0.705	0.705	0.705	0.622	0.538	0.538	0.538	0.538	0.538	0.552	0.552	0.552	0.552	0.442	0.442	0.442	0.428	0.363	0.334	0.349	0.349	0.349	0.349	0.35	0.43	0.43	0.43	0.43	0.444	0.433	0.433	0.433	0.433	0.433	0.433	0.433	0.419	0.419	0.419	0.433
YDR078C	0.556	0.583	0.568	0.568	0.568	0.554	0.554	0.554	0.5	0.597	0.597	0.622	0.622	0.622	0.622	0.662	0.705	0.814	0.829	0.829	0.829	0.843	0.843	0.843	0.843	0.898	0.912	0.912	0.938	0.938	0.938	0.951	0.951	1.047	1.075	1.103	1.103	1.103	1.103	1.132	1.201	1.23	1.256	1.256	1.256	1.256	1.256	1.256	1.256
YML069W	0.778	0.9	0.9	0.981	1.024	1.308	1.308	1.308	1.308	1.308	1.323	1.323	1.351	1.365	1.446	1.446	1.46	1.46	1.46	1.46	1.46	1.474	1.474	1.474	1.474	1.474	1.474	1.474	1.474	1.474	1.474	1.474	1.474	1.474	1.46	1.46	1.46	1.46	1.46	1.46	1.46	1.46	1.46	1.46	1.46	1.46	1.46	1.46	1.46
YDL232W	1.781	1.781	1.781	1.781	1.781	1.821	1.821	1.821	1.821	1.821	1.821	1.821	1.836	1.851	1.905	1.905	1.945	1.945	1.945	1.945	1.945	1.945	1.919	1.919	1.919	1.919	1.933	1.933	1.933	1.893	1.893	1.893	1.893	1.893	1.937	1.965	1.965	1.965	1.965	1.965	1.965	1.965	1.965	1.965	1.965	1.965	1.965	1.965	1.965
YDR384C	0.848	0.848	0.783	0.753	0.79	0.79	0.79	0.79	0.804	0.874	0.874	0.874	0.942	0.942	0.957	1.077	1.077	1.092	1.092	1.066	1.066	1.066	1.066	1.092	1.092	1.092	1.092	1.078	1.078	1.078	1.078	1.077	1.105	1.105	1.12	1.12	1.12	1.12	1.106	1.12	1.12	1.12	1.12	1.134	1.134	1.134	1.134	1.134	1.149
YDL204W	1.586	1.586	1.586	1.586	1.586	1.586	1.586	1.586	1.586	1.629	1.629	1.629	1.629	1.629	1.643	1.698	1.698	1.698	1.698	1.698	1.698	1.698	1.698	1.698	1.698	1.698	1.723	1.723	1.723	1.723	1.723	1.723	1.749	1.749	1.749	1.749	1.749	1.749	1.749	1.749	1.749	1.749	1.749	1.734	1.735	1.735	1.735	1.735	1.749
YLR244C	0.555	0.609	0.609	0.624	0.624	0.624	0.624	0.624	0.624	0.624	0.668	0.787	0.842	0.842	0.842	0.842	0.842	0.842	0.816	0.816	0.816	0.83	0.83	0.83	0.83	0.83	0.83	0.83	0.83	0.83	0.83	0.83	0.83	0.83	0.815	0.815	0.83	0.844	0.844	0.844	0.87	0.884	1.045	1.06	1.06	1.06	1.06	1.06	1.06
YBL042C	0.343	0.343	0.343	0.343	0.343	0.289	0.289	0.274	0.274	0.123	0.083	0.068	0.054	0.054	0.054	0.054	0.054	0.054	0.054	0.054	0.054	0.054	0.054	0.014	0.014	0.014	0.014	0.014	0.014	0.014	0.014	0.014	0.014	0.014	0.014	0.014	0.014	0.014	0.014	0.014	0.014	0.014	0.014	0.014	0.014	0.014	0.014	0.014	0.014
YBR041W	0.565	0.58	0.608	0.734	0.734	0.734	0.734	0.734	0.76	1.009	1.009	1.009	1.009	1.037	1.037	1.189	1.189	1.189	1.189	1.203	1.203	1.203	1.203	1.232	1.232	1.247	1.247	1.247	1.247	1.221	1.247	1.247	1.286	1.286	1.286	1.286	1.315	1.315	1.355	1.355	1.355	1.355	1.355	1.355	1.355	1.369	1.369	1.369	1.369
YER025W	1.604	1.655	1.655	1.669	1.765	1.765	1.765	1.765	1.78	1.78	1.78	1.78	1.78	1.78	1.78	1.82	1.82	1.82	1.834	1.834	1.834	1.834	1.834	1.893	2.001	2.17	2.17	2.17	2.17	2.17	2.199	2.199	2.213	2.227	2.255	2.255	2.255	2.281	2.281	2.281	2.281	2.281	2.309	2.338	2.338	2.392	2.392	2.392	2.392
YDR141C	0.4	0.415	0.415	0.415	0.415	0.415	0.415	0.415	0.415	0.415	0.415	0.415	0.415	0.415	0.415	0.415	0.415	0.43	0.43	0.43	0.43	0.43	0.43	0.43	0.415	0.415	0.401	0.401	0.401	0.401	0.387	0.387	0.387	0.359	0.344	0.344	0.344	0.344	0.344	0.344	0.344	0.344	0.344	0.344	0.344	0.344	0.344	0.344	0.344
YPR034W	3.578	3.578	3.537	3.537	3.508	3.508	3.508	3.508	3.428	3.428	3.388	3.374	3.374	3.374	3.374	3.258	3.244	3.244	2.328	2.27	2.146	2.146	2.146	2.023	1.955	1.955	1.955	1.955	1.955	1.929	1.889	1.889	1.849	1.849	1.748	1.624	1.596	1.596	1.596	1.596	1.596	1.596	1.596	1.54	1.499	1.499	1.499	1.499	1.499
YKR053C	1.409	1.452	1.452	1.467	1.467	1.467	1.478	1.478	1.478	1.478	1.493	1.478	1.478	1.55	1.55	1.55	1.55	1.55	1.55	1.55	1.55	1.564	1.578	1.578	1.578	1.578	1.578	1.564	1.564	1.59	1.59	1.59	1.605	1.604	1.604	1.604	1.576	1.561	1.561	1.561	1.561	1.544	1.515	1.515	1.515	1.515	1.515	1.515	1.515
YGR179C	1.005	1.005	1.005	1.005	1.033	1.185	1.185	1.185	1.185	1.185	1.185	1.185	1.199	1.199	1.199	1.199	1.199	1.199	1.199	1.199	1.199	1.199	1.199	1.199	1.199	1.199	1.199	1.199	1.199	1.227	1.227	1.227	1.227	1.227	1.227	1.227	1.227	1.227	1.227	1.227	1.227	1.199	1.213	1.213	1.213	1.213	1.213	1.227	1.227
YCL002C	0.615	0.615	0.601	0.575	0.575	0.601	0.561	0.547	0.547	0.519	0.519	0.519	0.519	0.478	0.478	0.411	0.329	0.329	0.329	0.329	0.329	0.329	0.289	0.255	0.269	0.269	0.269	0.269	0.269	0.283	0.283	0.283	0.352	0.352	0.352	0.352	0.352	0.352	0.352	0.366	0.377	0.377	0.405	0.476	0.476	0.476	0.476	0.476	0.461
YDR322W	0.028	0.028	0.028	0.028	0.043	0.043	0.043	0.043	0.043	0.043	0.043	0.043	0.043	0.043	0.043	0.043	0.043	0.043	0.043	0.043	0.043	0.043	0.043	0.043	0.043	0.043	0.043	0.043	0.043	0.043	0.043	0.043	0.043	0.043	0.043	0.043	0.043	0.043	0.043	0.043	0.043	0.043	0.043	0.043	0.043	0.072	0.098	0.098	0.112
YGL151W	1.112	1.112	1.178	1.275	1.317	1.331	1.346	1.346	1.346	1.361	1.306	1.374	1.403	1.403	1.403	1.403	1.458	1.458	1.472	1.472	1.472	1.486	1.486	1.486	1.486	1.486	1.486	1.514	1.514	1.514	1.543	1.544	1.544	1.544	1.544	1.544	1.584	1.584	1.584	1.584	1.584	1.584	1.584	1.584	1.584	1.584	1.598	1.598	1.584
YMR071C	0.752	0.752	0.752	0.752	0.752	0.752	0.752	0.752	0.752	0.752	0.809	0.835	0.835	0.835	0.835	0.835	0.835	0.835	0.835	0.835	0.835	0.835	0.863	0.863	0.837	0.837	0.837	0.866	0.866	0.866	0.866	0.866	0.852	0.852	0.852	0.852	0.852	0.852	0.852	0.826	0.826	0.826	0.812	0.812	0.812	0.812	0.812	0.812	0.812
YKR008W	2.444	2.444	2.487	2.487	2.487	2.501	2.473	2.487	2.487	2.541	2.541	2.541	2.541	2.541	2.541	2.569	2.569	2.583	2.583	2.612	2.612	2.612	2.626	2.64	2.669	2.669	2.695	2.723	2.709	2.723	2.723	2.723	2.723	2.723	2.723	2.723	2.709	2.709	2.709	2.709	2.709	2.694	2.708	2.708	2.708	2.708	2.708	2.708	2.708
YJL157C	1.649	1.649	1.649	1.426	1.383	1.189	1.136	1.122	1.122	1.136	1.136	1.136	1.136	1.136	1.136	1.136	1.136	1.111	1.082	1.082	1.082	1.082	1.027	0.947	0.89	0.875	0.875	0.849	0.849	0.849	0.863	0.863	0.863	0.863	0.82	0.78	0.78	0.78	0.751	0.737	0.737	0.737	0.722	0.68	0.68	0.68	0.68	0.68	0.68
YFL029C	1.192	1.192	1.148	1.148	1.148	1.148	1.119	1.006	0.89	0.819	0.805	0.805	0.791	0.791	0.791	0.791	0.791	0.791	0.791	0.82	0.82	0.82	0.82	0.82	0.82	0.831	0.817	0.791	0.791	0.791	0.819	0.723	0.723	0.774	0.749	0.763	0.749	0.749	0.697	0.697	0.669	0.722	0.722	0.737	0.737	0.737	0.737	0.723	0.723
YDR245W	1.786	1.786	1.786	1.786	1.772	1.772	1.772	1.772	1.758	1.758	1.758	1.744	1.744	1.758	1.758	1.758	1.758	1.758	1.733	1.733	1.733	1.733	1.733	1.747	1.747	1.747	1.747	1.747	1.747	1.721	1.721	1.693	1.678	1.678	1.678	1.678	1.678	1.678	1.678	1.678	1.664	1.636	1.621	1.621	1.621	1.606	1.606	1.606	1.592
YEL055C	0.335	0.335	0.324	0.324	0.324	0.324	0.324	0.324	0.324	0.324	0.324	0.324	0.324	0.324	0.324	0.324	0.324	0.324	0.295	0.254	0.28	0.295	0.295	0.295	0.295	0.281	0.281	0.309	0.309	0.309	0.309	0.309	0.309	0.309	0.309	0.309	0.309	0.309	0.323	0.323	0.323	0.323	0.323	0.323	0.323	0.323	0.323	0.309	0.335
YLR116W	0.556	0.556	0.542	0.542	0.528	0.514	0.514	0.514	0.514	0.514	0.514	0.514	0.514	0.514	0.514	0.514	0.514	0.514	0.514	0.514	0.514	0.514	0.514	0.514	0.514	0.5	0.5	0.5	0.5	0.5	0.5	0.5	0.5	0.486	0.486	0.486	0.486	0.511	0.511	0.511	0.511	0.511	0.511	0.511	0.511	0.511	0.511	0.511	0.511
YKL212W	1.249	1.235	1.235	1.221	1.181	1.181	1.21	1.345	1.33	1.37	1.627	1.653	1.653	1.653	1.653	1.75	1.951	1.951	1.951	1.951	1.951	1.951	1.951	1.998	2.024	2.075	2.269	2.269	2.269	2.284	2.298	2.298	2.298	2.342	2.342	2.399	2.399	2.399	2.414	2.428	2.428	2.428	2.428	2.428	2.414	2.414	2.414	2.414	2.414
YBR284W	0	0	0	0	0	0	0	0	0	0	0	0	0	0	0	0	0	0	0	0	0	0	0	0	0	0	0	0	0	0	0	0	0	0	0	0	0	0.029	0.029	0.029	0.029	0.029	0.029	0.029	0.043	0.043	0.043	0.043	0.043
YDR162C	1.384	1.384	1.297	1.409	1.383	1.383	1.383	1.412	1.412	1.412	1.37	1.384	1.384	1.384	1.398	1.398	1.329	1.314	1.234	1.234	1.314	1.326	1.3	1.34	1.34	1.366	1.366	1.381	1.381	1.381	1.381	1.45	1.435	1.45	1.45	1.45	1.45	1.475	1.518	1.503	1.518	1.561	1.561	1.648	1.688	1.716	1.716	1.759	1.705
YOR010C	0.541	0.541	0.541	0.527	0.458	0.458	0.458	0.458	0.527	0.541	0.665	0.665	0.665	0.665	0.665	0.665	0.665	0.749	0.821	0.821	0.821	0.85	0.85	0.878	0.864	0.864	0.864	0.864	0.864	0.875	0.864	0.879	0.907	1.015	1.015	1.015	1.001	1.001	1.001	1.001	1.001	0.973	0.973	0.973	1.013	1.082	1.136	1.15	1.176
YER078W-A	1.313	1.204	1.189	1.189	1.134	1.134	1.134	1.134	1.106	1.106	0.665	0.542	0.525	0.542	0.514	0.514	0.514	0.5	0.5	0.526	0.526	0.526	0.555	0.569	0.613	0.628	0.628	0.628	0.614	0.614	0.665	0.861	1.026	1.026	1.026	1.041	1.041	1.026	0.986	0.986	0.986	1	1.117	1.157	1.157	1.157	1.157	1.157	1.171
YER012W	0.742	0.742	0.742	0.7	0.7	0.685	0.784	0.784	0.784	0.784	0.784	0.784	0.77	0.77	0.809	0.809	0.835	0.943	0.943	0.943	0.994	0.98	0.98	0.98	0.98	0.98	0.98	0.979	0.979	0.979	0.979	0.979	0.979	0.979	0.979	0.979	0.965	0.965	0.965	0.95	0.95	0.911	0.911	0.925	0.925	0.925	0.925	0.939	0.925
YMR290C	1.309	1.309	1.309	1.309	1.309	1.309	1.363	1.363	1.363	1.418	1.418	1.418	1.418	1.418	1.418	1.393	1.393	1.378	1.349	1.323	1.323	1.297	1.272	1.326	1.465	1.465	1.465	1.465	1.479	1.479	1.479	1.479	1.479	1.479	1.451	1.411	1.44	1.44	1.44	1.357	1.343	1.315	1.314	1.315	1.315	1.329	1.413	1.453	1.453
YGR154C	0.851	0.895	0.895	0.895	0.895	0.895	0.881	0.881	0.895	0.895	0.895	0.895	0.895	0.895	0.895	0.869	0.884	0.87	0.884	0.899	0.899	0.899	0.899	0.899	0.899	0.899	0.899	0.899	0.899	0.899	0.899	0.899	0.899	0.885	0.885	0.885	0.885	0.885	0.885	0.845	0.82	0.82	0.82	0.82	0.834	0.834	0.834	0.834	0.834
YCL044C	0.95	0.95	0.95	0.95	0.95	0.924	0.924	0.924	0.939	0.939	0.939	0.993	0.993	1.008	1.008	1.008	1.007	1.007	1.007	1.007	1.007	0.993	1.007	1.007	1.008	1.008	1.022	1.022	1.022	1.022	1.022	1.022	1.066	1.066	1.083	1.083	1.083	1.083	1.083	1.083	1.083	1.083	1.083	1.083	1.083	1.097	1.112	1.112	1.127
YLR335W	0.607	0.607	0.607	0.607	0.621	0.621	0.635	0.635	0.635	0.635	0.635	0.635	0.65	0.65	0.65	0.65	0.65	0.65	0.707	0.707	0.707	0.707	0.707	0.707	0.707	0.707	0.776	0.817	0.928	0.928	0.928	0.942	0.942	0.942	0.956	0.956	0.956	0.956	0.956	0.956	0.97	0.956	0.956	0.956	0.956	0.956	0.927	0.927	0.887
YKR085C	0.367	0.342	0.314	0.314	0.262	0.193	0.179	0.223	0.238	0.306	0.32	0.32	0.335	0.389	0.39	0.39	0.39	0.39	0.39	0.364	0.35	0.35	0.35	0.416	0.444	0.61	1.342	1.342	1.394	2.464	2.464	2.464	2.464	2.464	2.464	2.464	2.464	2.464	2.464	2.464	2.464	2.464	2.464	2.464	2.605	2.605	2.605	2.605	2.605
YLR324W	1.359	1.385	1.4	1.466	1.466	1.48	1.464	1.479	1.479	1.465	1.523	2.068	2.068	2.18	2.154	2.154	2.169	2.169	2.183	2.183	2.183	2.183	2.183	2.183	2.198	2.238	2.238	2.238	2.224	2.224	2.224	2.224	2.25	2.389	2.483	2.719	2.719	2.77	2.785	2.785	2.785	2.77	2.771	2.814	2.883	2.938	2.938	2.938	2.938
YGR183C	1.002	1.002	1.002	1.002	1.002	1.002	1.002	0.988	0.988	0.973	0.973	0.962	0.962	0.962	0.962	0.962	0.962	0.948	0.948	0.948	0.948	0.92	0.906	0.906	0.906	0.906	0.906	0.906	0.906	0.906	0.838	0.838	0.838	0.864	0.864	0.864	0.878	0.878	0.878	0.878	0.878	0.878	0.878	0.823	0.823	0.823	0.656	0.656	0.656
YMR053C	0.817	0.939	0.939	0.939	0.939	0.954	0.979	0.979	0.993	0.993	1.007	1.007	1.007	1.007	1.007	1.007	1.062	1.062	1.062	1.062	1.062	1.076	1.076	1.076	1.105	1.105	1.105	1.105	1.105	1.105	1.105	1.105	1.105	1.105	1.105	1.105	1.105	1.105	1.105	1.105	1.105	1.105	1.105	1.105	1.105	1.105	1.105	1.105	1.105
YMR163C	0.28	0.28	0.306	0.306	0.306	0.292	0.263	0.234	0.234	0.234	0.22	0.177	0.163	0.149	0.149	0.135	0.135	0.135	0.135	0.135	0.135	0.135	0.135	0.135	0.135	0.135	0.081	0.081	0.081	0.066	0.066	0.066	0.066	0.066	0.066	0.066	0.066	0.066	0.066	0.066	0.066	0.066	0.066	0.066	0.066	0.066	0.066	0.066	0.066
YER005W	0.659	0.674	0.689	0.689	0.689	0.689	0.689	0.689	0.689	0.703	0.703	0.703	0.732	0.717	0.732	0.789	0.814	0.858	0.858	0.929	0.944	1.024	1.024	1.024	1.024	1.024	1.024	1.024	1.01	1.049	1.049	1.049	1.049	1.049	1.049	1.049	1.049	1.075	1.075	1.09	1.09	1.09	1.09	1.09	1.09	1.09	1.064	1.064	1.064
YDL128W	0.393	0.393	0.419	0.419	0.419	0.419	0.419	0.419	0.419	0.419	0.419	0.419	0.433	0.433	0.433	0.433	0.433	0.433	0.433	0.433	0.367	0.353	0.378	0.378	0.378	0.378	0.393	0.393	0.393	0.393	0.407	0.458	0.458	0.458	0.458	0.473	0.473	0.473	0.473	0.43	0.416	0.416	0.416	0.416	0.416	0.416	0.402	0.402	0.402
YJL078C	0.042	0.042	0.042	0.042	0.042	0.042	0.042	0.042	0.042	0.042	0.042	0.042	0.042	0.042	0.014	0.014	0.014	0.014	0.029	0.029	0.029	0.029	0.029	0.029	0.029	0.029	0.029	0.029	0.043	0.043	0.043	0.043	0.043	0.043	0.043	0.043	0.043	0.043	0.043	0.043	0.043	0.043	0.043	0.029	0.029	0.029	0.043	0.043	0.043
YGR102C	0.987	0.987	0.987	0.987	0.987	0.987	0.987	0.987	0.987	0.987	0.987	0.987	0.987	1.012	1.012	1.012	1.012	1.012	1.012	1.038	1.038	1.038	1.038	1.024	1.024	1.024	1.024	1.024	1.024	1.024	1.024	1.024	1.024	1.024	1.024	1.024	1.01	1.01	1.01	0.996	0.996	0.996	0.996	0.996	0.996	0.967	0.967	0.967	0.899
YOR066W	0.601	0.601	0.601	0.601	0.601	0.601	0.601	0.601	0.601	0.601	0.601	0.601	0.601	0.601	0.601	0.601	0.601	0.601	0.601	0.601	0.575	0.575	0.575	0.575	0.575	0.575	0.575	0.575	0.55	0.55	0.55	0.55	0.55	0.55	0.55	0.55	0.55	0.536	0.536	0.468	0.468	0.468	0.468	0.468	0.468	0.468	0.468	0.468	0.248
YNL167C	0.3	0.3	0.3	0.326	0.366	0.366	0.366	0.366	0.366	0.366	0.366	0.366	0.38	0.38	0.38	0.38	0.38	0.38	0.366	0.366	0.366	0.366	0.366	0.366	0.366	0.366	0.366	0.366	0.366	0.326	0.3	0.3	0.3	0.3	0.3	0.3	0.3	0.3	0.3	0.3	0.286	0.286	0.286	0.286	0.286	0.286	0.286	0.286	0.286
YFR011C	0.178	0.178	0.178	0.178	0.178	0.178	0.163	0.109	0.109	0.109	0.068	0.014	0.014	0.014	0.014	0.014	0.014	0.014	0.04	0.065	0.065	0.065	0.065	0.095	0.095	0.109	0.109	0.109	0.109	0.109	0.123	0.123	0.123	0.123	0.123	0.124	0.124	0.124	0.124	0.124	0.124	0.124	0.124	0.124	0.124	0.124	0.124	0.124	0.124
YKL018W	0.631	0.631	0.645	0.659	0.659	0.659	0.714	0.74	0.74	0.726	0.726	0.74	0.728	0.753	0.753	0.739	0.71	0.724	0.874	0.874	0.874	0.874	0.874	0.874	0.874	0.874	0.874	1.105	1.185	1.213	1.242	1.256	1.537	1.537	1.565	1.692	1.692	1.706	1.706	1.721	1.721	1.721	1.75	1.804	1.858	1.858	1.858	1.858	1.858
YCR034W	0.235	0.235	0.235	0.235	0.235	0.235	0.235	0.235	0.235	0.235	0.235	0.235	0.235	0.235	0.235	0.235	0.235	0.235	0.235	0.235	0.22	0.22	0.22	0.22	0.22	0.22	0.22	0.22	0.22	0.22	0.22	0.22	0.22	0.191	0.177	0.163	0.163	0.134	0.134	0.148	0.123	0.123	0.123	0.123	0.123	0.137	0.137	0.151	0.165
YGR289C	2.201	2.201	2.201	2.201	2.186	2.172	2.131	2.131	2.186	2.24	2.24	2.255	2.255	2.269	2.269	2.254	2.239	2.279	2.294	2.294	2.294	2.28	2.28	2.28	2.28	2.294	2.308	2.308	2.308	2.282	2.282	2.282	2.282	2.254	2.254	2.24	2.226	2.226	2.226	2.226	2.211	2.211	2.197	2.197	2.197	2.129	2.115	2.115	2.115
YKL108W	0.387	0.346	0.304	0.304	0.362	0.362	0.362	0.348	0.348	0.362	0.362	0.362	0.376	0.376	0.376	0.376	0.42	0.42	0.42	0.42	0.392	0.392	0.392	0.392	0.392	0.392	0.392	0.392	0.392	0.364	0.364	0.379	0.379	0.379	0.379	0.433	0.419	0.419	0.444	0.444	0.444	0.444	0.444	0.444	0.444	0.444	0.444	0.444	0.444
YJR143C	1.019	1.019	1.019	1.019	1.019	1.047	1.047	1.047	1.047	1.093	1.219	1.219	1.219	1.219	1.219	1.219	1.219	1.234	1.234	1.234	1.234	1.234	1.234	1.22	1.22	1.22	1.194	1.236	1.21	1.21	1.224	1.224	1.224	1.224	1.249	1.264	1.278	1.278	1.278	1.278	1.278	1.278	1.278	1.278	1.278	1.278	1.278	1.278	1.278
YDR159W	1.143	1.169	1.169	1.169	1.226	1.226	1.226	1.226	1.241	1.325	1.325	1.325	1.325	1.325	1.325	1.325	1.342	1.386	1.386	1.386	1.4	1.454	1.439	1.439	1.424	1.424	1.424	1.424	1.424	1.424	1.45	1.547	1.576	1.576	1.576	1.576	1.591	1.591	1.591	1.591	1.565	1.565	1.565	1.565	1.579	1.579	1.579	1.579	1.579
YOL122C	0.17	0.17	0.17	0.17	0.17	0.17	0.156	0.156	0.156	0.156	0.156	0.156	0.156	0.182	0.182	0.182	0.182	0.182	0.182	0.182	0.182	0.182	0.182	0.182	0.182	0.182	0.182	0.182	0.182	0.182	0.182	0.182	0.182	0.182	0.182	0.182	0.182	0.196	0.196	0.196	0.196	0.211	0.211	0.211	0.211	0.211	0.211	0.196	0.196
YNL053W	0.951	0.951	0.951	0.951	0.897	0.897	0.785	0.741	0.698	0.698	0.698	0.605	0.605	0.575	0.575	0.575	0.5	0.486	0.514	0.514	0.514	0.499	0.55	0.55	0.55	0.55	0.55	0.493	0.536	0.525	0.525	0.553	0.674	0.757	0.905	0.905	0.905	0.931	0.959	1	1	1	1	1.011	1.051	1.162	1.162	1.162	1.162
YPR025C	2.755	2.73	2.73	2.73	2.73	2.73	2.73	2.73	2.633	2.633	2.633	2.633	2.644	2.575	2.575	2.59	2.59	2.59	2.561	2.561	2.547	2.547	2.547	2.547	2.547	2.533	2.53	2.436	2.41	2.41	2.41	2.396	2.339	2.324	2.31	2.31	2.31	2.31	2.31	2.296	2.282	2.267	2.267	2.252	2.252	2.252	2.237	2.237	2.237
YDR074W	4.222	4.222	4.249	4.249	4.249	4.249	4.249	4.249	4.234	4.18	4.166	4.18	4.155	4.169	4.169	4.061	4.032	4.118	4.103	4.103	4.103	4.103	4.103	4.103	4.118	4.118	3.998	3.998	3.997	3.997	3.928	3.902	3.888	3.888	3.888	3.888	3.902	3.888	3.888	3.874	3.874	3.874	3.844	3.844	3.844	3.706	3.692	3.692	3.678
YPR048W	0.398	0.383	0.397	0.455	0.455	0.455	0.455	0.455	0.499	0.499	0.485	0.514	0.529	0.554	0.597	0.728	0.728	0.728	0.728	0.742	0.77	0.77	0.77	0.828	0.842	0.842	0.842	0.842	0.842	0.842	0.884	0.939	0.939	0.939	0.939	0.939	0.939	0.939	0.964	0.964	1.072	1.102	1.223	1.223	1.223	1.223	1.223	1.223	1.223
YFR003C	1.896	1.896	1.896	1.896	1.91	1.91	1.91	1.91	1.91	1.925	1.925	2.048	2.048	2.077	2.077	2.077	2.103	2.103	2.103	2.103	2.103	2.103	2.103	2.128	2.156	2.156	2.17	2.17	2.17	2.17	2.17	2.17	2.17	2.17	2.17	2.17	2.17	2.17	2.17	2.156	2.143	2.143	2.143	2.143	2.143	2.143	2.143	2.143	2.14
YGL159W	1.369	1.369	1.369	1.369	1.369	1.369	1.369	1.369	1.354	1.354	1.365	1.365	1.365	1.337	1.337	1.337	1.337	1.337	1.323	1.24	1.226	1.226	1.226	1.226	1.226	1.226	1.212	1.212	1.212	1.197	1.157	1.157	1.157	1.091	1.077	1.063	0.953	0.845	0.83	0.801	0.801	0.787	0.787	0.787	0.787	0.787	0.787	0.787	0.773
YNL042W	0.192	0.192	0.192	0.163	0.163	0.149	0.149	0.149	0.149	0.149	0.149	0.149	0.12	0.12	0.106	0.106	0.106	0.106	0.12	0.094	0.08	0.08	0.08	0.08	0.08	0.08	0.08	0.08	0.08	0.08	0.08	0.08	0.08	0.08	0.08	0.08	0.08	0.08	0.065	0.091	0.106	0.106	0.106	0.106	0.106	0.106	0.106	0.106	0.106
YKL173W	0.593	0.593	0.621	0.582	0.582	0.556	0.511	0.769	0.754	0.754	0.754	0.754	0.782	0.904	1.043	1.146	1.175	1.175	1.175	1.189	1.189	1.189	1.189	1.189	1.189	1.189	1.189	1.189	1.175	1.203	1.319	1.319	1.347	1.347	1.347	1.347	1.347	1.333	1.347	1.438	1.438	1.438	1.438	1.438	1.468	1.482	1.593	1.636	1.665
YDR143C	0.947	0.947	0.947	0.947	0.947	0.947	0.947	0.947	0.947	0.947	0.903	0.874	0.874	0.874	0.874	0.874	0.844	0.844	0.844	0.844	0.844	0.844	0.83	0.83	0.83	0.83	0.83	0.844	0.859	0.859	0.859	0.888	0.888	0.888	0.888	0.888	0.888	0.888	0.888	0.888	0.888	0.888	0.888	0.888	0.888	0.888	0.846	0.846	0.846
YJL111W	0.829	0.829	0.8	0.8	0.786	0.786	0.786	0.771	0.771	0.771	0.771	0.757	0.674	0.674	0.674	0.674	0.646	0.631	0.58	0.58	0.58	0.58	0.58	0.565	0.565	0.551	0.551	0.551	0.525	0.525	0.551	0.551	0.565	0.565	0.565	0.565	0.551	0.562	0.562	0.562	0.562	0.562	0.562	0.562	0.562	0.562	0.562	0.534	0.534
YPL112C	0.662	0.662	0.662	0.676	0.676	0.65	0.582	0.582	0.571	0.571	0.571	0.571	0.557	0.557	0.609	0.609	0.609	0.609	0.609	0.609	0.609	0.609	0.609	0.609	0.609	0.678	0.678	0.678	0.678	0.678	0.678	0.664	0.664	0.664	0.664	0.664	0.664	0.667	0.692	0.692	0.692	0.692	0.692	0.692	0.692	0.692	0.692	0.692	0.692
YPR094W	1.064	1.064	1.078	1.064	1.05	1.05	0.982	1.008	1.008	1.008	0.94	0.9	0.874	0.874	0.834	0.778	0.676	0.632	0.632	0.647	0.662	0.662	0.608	0.593	0.593	0.593	0.593	0.593	0.593	0.593	0.593	0.593	0.579	0.484	0.484	0.387	0.304	0.304	0.333	0.333	0.333	0.333	0.333	0.427	0.427	0.427	0.427	0.416	0.416
YEL066W	4.733	4.676	4.691	4.691	4.691	4.691	4.664	4.664	4.664	4.639	4.625	4.569	4.525	4.539	4.539	4.553	4.553	4.553	4.553	4.553	4.525	4.525	4.525	4.525	4.511	4.511	4.511	3.873	3.692	3.423	3.326	3.326	3.287	3.119	2.87	2.142	2.116	2.116	1.718	1.773	1.731	1.731	1.731	1.731	1.688	1.673	1.716	1.661	1.702
YBR029C	2.615	2.629	2.629	2.668	2.668	2.668	2.668	2.532	2.489	2.42	2.337	2.322	2.363	2.388	2.414	2.425	2.425	2.425	2.425	2.425	2.411	2.411	2.411	2.411	2.411	2.411	2.411	2.411	2.275	2.232	2.218	2.218	2.041	2.021	2.021	1.98	1.98	1.994	1.98	1.954	1.94	1.914	1.914	1.914	1.914	1.914	1.9	1.9	1.9
YCR031C	0.342	0.342	0.356	0.356	0.356	0.371	0.371	0.371	0.371	0.371	0.371	0.357	0.328	0.328	0.328	0.342	0.342	0.342	0.342	0.342	0.342	0.342	0.342	0.342	0.313	0.269	0.27	0.27	0.295	0.295	0.295	0.31	0.31	0.31	0.31	0.324	0.324	0.324	0.324	0.324	0.324	0.324	0.324	0.324	0.324	0.324	0.324	0.309	0.309
YHR196W	1.576	1.59	1.59	1.59	1.59	1.59	1.604	1.619	1.633	1.687	1.687	1.687	1.687	1.687	1.702	1.702	1.702	1.716	1.716	1.716	1.716	1.716	1.716	1.73	1.716	1.716	1.716	1.716	1.716	1.716	1.716	1.73	1.73	1.73	1.73	1.744	1.758	1.758	1.758	1.758	1.758	1.758	1.758	1.758	1.758	1.758	1.758	1.773	1.773
YHR183W	1.215	1.2	1.2	1.186	1.186	1.186	1.161	1.161	1.161	1.161	1.161	1.161	1.146	1.16	1.16	1.174	1.174	1.174	1.12	1.12	1.12	1.12	1.12	1.12	1.12	1.12	1.12	1.12	1.12	1.12	1.051	1.007	0.888	0.845	0.831	0.831	0.831	0.831	0.888	0.889	1.004	1.004	1.004	1.03	1.03	1.03	1.03	1.03	1.044
YLR195C	0.014	0.014	0.014	0.014	0.014	0.014	0.014	0.014	0.014	0.014	0.014	0.014	0.014	0.014	0.014	0.014	0.014	0.014	0.014	0.014	0.014	0	0	0	0	0	0	0	0	0	0	0	0	0	0	0	0	0	0	0	0.04	0.04	0.04	0.054	0.177	0.261	0.261	0.275	0.318
YBL095W	0.767	0.767	0.793	0.793	0.793	0.844	0.886	0.886	0.886	0.952	0.952	0.952	0.938	0.938	0.952	0.966	0.966	0.966	0.966	0.966	0.966	0.966	0.98	0.98	0.98	0.98	0.965	0.965	0.965	0.965	0.965	0.994	0.994	1.008	1.008	1.008	1.008	1.008	1.008	1.008	1.008	1.008	1.008	1.008	1.008	1.008	1.008	1.008	1.048
YEL029C	1.278	1.278	1.278	1.278	1.264	1.25	1.236	1.25	1.291	1.291	1.291	1.291	1.305	1.294	1.376	1.361	1.361	1.375	1.389	1.418	1.461	1.502	1.502	1.502	1.502	1.502	1.502	1.502	1.502	1.502	1.53	1.516	1.516	1.53	1.53	1.53	1.53	1.53	1.544	1.558	1.588	1.588	1.588	1.613	1.613	1.613	1.613	1.613	1.613
YLR301W	0.558	0.544	0.544	0.544	0.544	0.544	0.544	0.516	0.516	0.502	0.502	0.46	0.46	0.434	0.434	0.434	0.351	0.28	0.335	0.335	0.335	0.335	0.265	0.25	0.25	0.25	0.279	0.307	0.307	0.307	0.307	0.278	0.318	0.318	0.318	0.318	0.292	0.278	0.263	0.263	0.263	0.316	0.33	0.358	0.372	0.387	0.387	0.387	0.387
YER002W	1.946	1.918	1.918	1.932	1.892	1.881	1.855	1.855	1.855	1.855	1.841	1.841	1.841	1.841	1.827	1.813	1.813	1.813	1.813	1.785	1.744	1.758	1.733	1.747	1.747	1.747	1.747	1.747	1.733	1.733	1.733	1.733	1.681	1.681	1.692	1.678	1.678	1.678	1.678	1.65	1.624	1.609	1.595	1.595	1.595	1.58	1.44	1.234	1.179
YGR209C	0.703	0.703	0.689	0.689	0.689	0.689	0.715	0.715	0.715	0.715	0.729	0.729	0.744	0.744	0.744	0.759	0.773	0.773	0.773	0.773	0.773	0.773	0.773	0.788	0.788	0.788	0.788	0.788	0.788	0.788	0.788	0.788	0.788	0.788	0.788	0.788	0.788	0.788	0.788	0.802	0.803	0.777	0.777	0.777	0.777	0.777	0.777	0.777	0.777
YBL055C	0.126	0.126	0.126	0.126	0.112	0.112	0.112	0.112	0.112	0.098	0.098	0.029	0.029	0	0	0	0	0	0	0	0	0	0	0	0	0	0	0	0	0	0	0	0	0	0	0	0	0	0	0	0	0	0	0	0	0	0	0	0
YDR352W	0.439	0.439	0.439	0.439	0.439	0.439	0.439	0.439	0.453	0.453	0.453	0.453	0.453	0.453	0.453	0.453	0.453	0.453	0.453	0.453	0.453	0.453	0.453	0.453	0.453	0.453	0.453	0.453	0.453	0.453	0.453	0.453	0.438	0.412	0.412	0.412	0.412	0.412	0.412	0.412	0.412	0.412	0.412	0.412	0.412	0.398	0.398	0.398	0.398
YML063W	0.123	0.123	0.109	0.109	0.109	0.109	0.109	0.109	0.109	0.095	0.095	0.095	0.095	0.095	0.095	0.095	0.095	0.095	0.04	0.026	0.026	0.026	0.026	0.026	0.026	0.026	0.026	0.026	0.026	0.026	0.026	0.026	0.026	0.026	0.026	0.026	0.026	0.026	0.026	0.026	0.026	0.026	0.026	0.026	0.026	0.026	0.026	0.026	0
YDL042C	0.58	0.58	0.58	0.606	0.606	0.606	0.591	0.591	0.617	0.617	0.617	0.657	0.657	0.657	0.657	0.657	0.657	0.657	0.657	0.657	0.671	0.671	0.671	0.671	0.671	0.671	0.671	0.657	0.657	0.657	0.657	0.657	0.657	0.657	0.657	0.657	0.682	0.682	0.682	0.682	0.682	0.682	0.682	0.682	0.682	0.682	0.682	0.682	0.682
YDL056W	0.78	0.78	0.78	0.78	0.903	0.903	1.011	1.232	1.232	1.218	1.233	1.233	1.247	1.247	1.247	1.247	1.247	1.247	1.232	1.232	1.232	1.232	1.232	1.232	1.232	1.339	1.339	1.339	1.339	1.339	1.339	1.395	1.395	1.395	1.395	1.37	1.398	1.441	1.509	1.509	1.509	1.537	1.537	1.537	1.537	1.537	1.537	1.551	1.551
YPL159C	2.856	2.856	2.871	2.871	2.857	2.857	2.843	2.843	2.843	2.843	2.829	2.829	2.829	2.788	2.788	2.802	2.802	2.802	2.802	2.802	2.802	2.802	2.668	2.625	2.625	2.625	2.625	2.6	2.6	2.6	2.56	2.532	2.532	2.506	2.506	2.481	2.438	2.423	2.381	2.381	2.381	2.381	2.381	2.366	2.34	2.244	2.23	2.217	2.151
YPR124W	0.462	0.462	0.462	0.462	0.476	0.476	0.476	0.476	0.491	0.491	0.477	0.477	0.477	0.477	0.503	0.583	0.803	0.777	0.777	0.763	0.763	0.738	0.738	0.738	0.738	0.792	0.9	0.9	0.9	0.9	0.9	0.928	0.943	0.928	0.943	0.943	0.968	0.968	0.968	0.968	0.968	0.982	0.982	0.982	0.982	0.982	0.982	0.982	0.982
YDR043C	0.899	0.899	0.899	0.899	0.899	0.899	0.899	0.885	0.885	0.886	0.86	0.86	0.86	0.86	0.889	0.929	0.929	0.929	0.929	0.929	0.944	0.944	0.958	0.958	0.958	0.958	0.932	0.932	0.904	0.904	0.904	0.904	0.904	0.89	0.89	0.89	0.89	0.89	0.835	0.807	0.807	0.793	0.807	0.807	0.807	0.807	0.807	0.807	0.586
YCR054C	0.403	0.403	0.375	0.36	0.36	0.36	0.36	0.36	0.36	0.349	0.457	0.527	0.527	0.527	0.578	0.578	0.621	0.621	0.621	0.621	0.621	0.621	0.621	0.635	0.635	0.649	0.649	0.649	0.649	0.649	0.649	0.649	0.649	0.649	0.649	0.706	0.706	0.706	0.691	0.774	0.799	0.799	0.799	0.828	0.842	0.87	0.87	0.87	0.87
YER003C	3.676	3.702	3.702	3.702	3.702	3.702	3.702	3.702	3.716	3.716	3.716	3.716	3.716	3.716	3.73	3.881	3.946	4.057	4.057	4.057	4.057	4.057	4.057	4.112	4.112	4.112	4.112	4.112	4.112	4.126	4.126	4.086	4.086	4.086	4.086	4.086	4.086	4.1	4.1	4.1	4.1	4.1	4.074	4.06	4.06	4.06	4.06	4.06	4.06
YGR206W	2.174	2.174	2.348	2.468	2.579	2.579	2.579	2.579	2.579	2.579	2.722	2.722	2.763	2.763	2.763	2.763	2.763	2.763	2.763	2.763	2.763	2.777	2.803	2.817	2.817	2.817	2.817	2.885	3.126	3.141	3.141	3.141	3.155	3.155	3.155	3.155	3.155	3.198	3.198	3.198	3.198	3.154	3.143	3.143	3.128	3.154	3.154	3.154	3.154
YPR058W	0.551	0.551	0.551	0.497	0.483	0.522	0.551	0.566	0.566	0.58	0.58	0.58	0.58	0.58	0.58	0.566	0.566	0.566	0.58	0.58	0.58	0.58	0.596	0.596	0.596	0.596	0.596	0.596	0.596	0.651	0.651	0.679	0.705	0.705	0.748	0.748	0.803	0.803	0.817	0.817	0.817	0.817	0.817	0.817	0.845	0.845	0.911	0.911	0.925
YDR168W	0.687	0.687	0.687	0.687	0.687	0.687	0.673	0.658	0.658	0.658	0.659	0.659	0.659	0.645	0.602	0.628	0.646	0.646	0.675	0.675	0.675	0.701	0.686	0.686	0.686	0.686	0.686	0.756	0.756	0.756	0.756	0.756	0.756	0.701	0.687	0.712	0.712	0.712	0.74	0.726	0.726	0.726	0.701	0.687	0.59	0.535	0.521	0.521	0.575
YPL268W	1.062	1.076	1.076	1.216	1.244	1.522	1.522	1.551	1.551	1.551	1.565	1.565	1.565	1.593	1.637	1.637	1.637	1.637	1.651	1.651	1.651	1.651	1.651	1.679	1.679	1.693	1.693	1.748	1.762	1.762	1.777	1.777	1.777	1.777	1.777	1.777	1.777	1.777	1.86	1.86	1.86	1.889	1.889	1.917	1.917	1.917	1.917	1.892	1.892
YIR014W	0.097	0.097	0.097	0.097	0.097	0.097	0.097	0.097	0.097	0.097	0.097	0.097	0.097	0.097	0.097	0.097	0.097	0.097	0.083	0.083	0.083	0.111	0.096	0.125	0.207	0.233	0.233	0.233	0.233	0.233	0.233	0.233	0.233	0.219	0.219	0.245	0.259	0.259	0.259	0.259	0.259	0.274	0.274	0.274	0.274	0.274	0.314	0.328	0.328
YJR003C	2.224	2.224	2.168	2.168	2.032	2.032	2.018	1.935	1.921	1.907	1.907	1.893	1.893	1.893	1.824	1.824	1.824	1.824	1.501	1.459	1.379	1.365	1.35	1.35	1.35	1.324	1.27	1.13	1.116	1.102	1.102	1.102	1.102	1.062	1.062	0.66	0.606	0.592	0.592	0.607	0.675	0.773	0.87	0.884	0.898	0.898	0.996	0.996	1.01
YKR026C	0.726	0.741	0.755	0.769	0.784	0.784	0.784	0.784	0.784	0.784	0.879	0.879	0.893	0.907	0.907	0.922	0.922	0.948	0.948	0.948	0.948	0.933	0.933	0.918	0.933	0.933	0.933	0.933	0.962	0.99	1.033	1.102	1.117	1.117	1.12	1.134	1.148	1.148	1.176	1.176	1.19	1.231	1.231	1.245	1.26	1.26	1.26	1.26	1.286
YPL014W	0.672	0.672	0.432	0.432	0.432	0.432	0.393	0.393	0.367	0.339	0.297	0.2	0.144	0.144	0.144	0.144	0.144	0.144	0.144	0.144	0.144	0.144	0.144	0.13	0.115	0.115	0.115	0.115	0.115	0.115	0.115	0.115	0.115	0.115	0.115	0.115	0.115	0.115	0.115	0.141	0.141	0.141	0.141	0.141	0.141	0.141	0.141	0.141	0.141
YDL025C	3.055	3.083	3.083	3.098	3.098	3.098	3.098	3.098	3.098	3.112	3.112	3.112	3.112	3.112	3.112	3.126	3.196	3.226	3.226	3.226	3.226	3.226	3.226	3.226	3.24	3.254	3.24	3.255	3.255	3.295	3.266	3.266	3.266	3.266	3.266	3.266	3.266	3.266	3.266	3.266	3.281	3.281	3.281	3.281	3.281	3.306	3.292	3.292	3.292
YER136W	1.097	1.097	1.097	1.097	1.082	1.082	1.068	1.042	0.853	0.672	0.658	0.658	0.658	0.658	0.658	0.658	0.522	0.522	0.522	0.522	0.522	0.522	0.522	0.522	0.522	0.398	0.197	0.197	0.208	0.208	0.208	0.208	0.208	0.208	0.208	0.208	0.208	0.208	0.208	0.208	0.208	0.208	0.194	0.194	0.194	0.194	0.179	0.179	0.179
YLR107W	0.755	0.755	0.77	0.77	0.755	0.769	0.82	0.907	0.907	0.921	0.921	0.975	0.975	0.975	1.043	1.043	1.043	1.071	1.071	1.071	1.122	1.152	1.152	1.152	1.152	1.177	1.192	1.192	1.206	1.206	1.206	1.221	1.249	1.249	1.357	1.357	1.371	1.371	1.371	1.371	1.386	1.386	1.386	1.386	1.386	1.386	1.386	1.386	1.386
YGL104C	0	0	0	0	0	0	0	0	0	0	0	0.014	0.014	0.014	0.014	0.014	0.04	0.04	0.04	0.04	0.054	0.068	0.068	0.112	0.112	0.112	0.112	0.126	0.126	0.126	0.126	0.126	0.126	0.126	0.141	0.141	0.209	0.209	0.209	0.209	0.209	0.237	0.237	0.237	0.237	0.237	0.237	0.237	0.237
YDR032C	1.918	1.918	1.918	1.918	1.918	1.918	1.918	1.918	1.918	1.918	1.918	1.918	1.918	1.918	1.918	1.735	1.724	1.724	1.724	1.724	1.724	1.724	1.724	1.724	1.71	1.695	1.71	1.71	1.71	1.71	1.71	1.71	1.71	1.71	1.71	1.71	1.71	1.71	1.71	1.71	1.652	1.627	1.613	1.613	1.613	1.613	1.613	1.613	1.613
YPL119C	1.455	1.455	1.455	1.455	1.483	1.692	1.692	1.692	1.692	1.692	1.692	1.692	1.692	1.706	1.706	1.706	1.732	1.732	1.732	1.732	1.732	1.732	1.732	1.732	1.746	1.746	1.746	1.772	1.772	1.772	1.772	1.772	1.772	1.772	1.772	1.772	1.772	1.772	1.772	1.772	1.772	1.786	1.786	1.786	1.786	1.786	1.786	1.786	1.812
YLL013C	0.246	0.246	0.246	0.246	0.246	0.246	0.246	0.246	0.1	0.072	0.029	0.015	0.015	0.015	0.015	0.015	0.015	0.015	0.015	0.015	0.015	0.015	0	0	0	0	0	0	0	0	0	0	0	0	0	0	0	0	0	0	0	0	0	0	0	0	0	0	0
YOL020W	0	0	0	0	0	0	0	0	0	0	0	0	0	0	0	0	0	0	0	0	0	0	0	0	0	0	0	0	0	0	0	0	0	0	0	0	0	0	0	0	0	0	0	0	0	0	0	0	0
YGL222C	0.538	0.538	0.538	0.538	0.665	0.759	0.897	0.925	0.925	0.925	0.925	0.98	1.024	1.079	1.368	1.368	1.382	1.382	1.382	1.382	1.382	1.382	1.396	1.396	1.396	1.382	1.382	1.382	1.382	1.382	1.382	1.382	1.408	1.436	1.436	1.436	1.436	1.436	1.436	1.436	1.436	1.436	1.421	1.421	1.436	1.436	1.436	1.436	1.436
YBR141C	1.5	1.486	1.486	1.5	1.529	1.529	1.529	1.543	1.543	1.558	1.558	1.558	1.572	1.572	1.616	1.616	1.616	1.616	1.63	1.63	1.63	1.63	1.659	1.727	1.727	1.727	1.727	1.727	1.727	1.727	1.727	1.727	1.727	1.727	1.727	1.727	1.727	1.742	1.757	1.757	1.757	1.757	1.757	1.757	1.757	1.757	1.757	1.757	1.757
YDL181W	1.74	1.74	1.74	1.74	1.715	1.729	1.729	1.729	1.729	1.779	1.779	1.779	1.765	1.765	1.765	1.765	1.765	1.75	1.75	1.75	1.75	1.724	1.724	1.71	1.71	1.685	1.685	1.685	1.685	1.685	1.685	1.685	1.685	1.699	1.699	1.699	1.699	1.699	1.699	1.699	1.699	1.685	1.685	1.659	1.659	1.645	1.645	1.645	1.645
YBL027W	0	0	0	0	0	0	0	0	0	0	0	0	0	0	0	0	0	0	0	0	0	0	0	0	0	0	0	0	0	0	0	0	0.014	0.014	0.014	0.014	0.04	0.04	0.04	0.04	0.04	0.04	0.04	0.04	0.04	0.04	0.04	0.04	0.04
YJL084C	0.991	1.182	1.262	1.277	1.292	1.306	1.35	1.421	1.503	1.737	1.737	1.816	1.982	2.178	2.178	2.233	2.301	2.596	2.734	2.973	2.988	3.016	3.016	3.016	3.016	3.016	3.016	3.03	3.03	3.03	3.03	3.03	3.03	3.03	3.059	3.157	3.157	3.157	3.157	3.312	3.312	3.312	3.326	3.34	3.368	3.368	3.368	3.368	3.368
YBR035C	0	0	0	0	0	0	0	0	0	0	0	0	0	0	0	0	0	0	0	0	0	0	0	0.014	0.014	0.043	0.043	0.043	0.043	0.043	0.069	0.083	0.083	0.083	0.083	0.083	0.083	0.083	0.083	0.083	0.083	0.083	0.083	0.083	0.083	0.083	0.083	0.083	0.083
YCL045C	1.053	1.053	1.053	1.053	1.053	1.053	1.053	1.053	1.108	1.108	1.108	1.108	1.123	1.123	1.123	1.148	1.162	1.162	1.162	1.162	1.162	1.134	1.134	1.134	1.134	1.134	1.134	1.134	1.134	1.134	1.159	1.159	1.159	1.145	1.173	1.173	1.173	1.173	1.173	1.173	1.173	1.173	1.173	1.173	1.173	1.173	1.173	1.173	1.173
YDL236W	0.651	0.651	0.651	0.676	0.676	0.676	0.676	0.676	0.676	0.676	0.676	0.676	0.676	0.676	0.676	0.676	0.676	0.676	0.676	0.705	0.719	0.773	0.787	0.787	0.787	0.787	0.787	0.787	0.787	0.787	0.787	0.787	0.787	0.787	0.787	0.787	0.787	0.787	0.787	0.787	0.787	0.787	0.787	0.787	0.787	0.787	0.775	0.775	0.775
YNL231C	3.419	3.419	3.419	3.419	3.419	3.419	3.419	3.434	3.419	3.419	3.419	3.419	3.419	3.419	3.419	3.419	3.419	3.419	3.433	3.433	3.433	3.433	3.433	3.433	3.433	3.433	3.433	3.433	3.433	3.433	3.433	3.447	3.433	3.418	3.418	3.418	3.418	3.418	3.418	3.418	3.418	3.418	3.258	3.2	3.186	3.186	3.186	3.186	3.186
YDR453C	1.02	1.006	1.034	1.034	1.034	1.034	1.034	1.034	1.034	1.009	1.009	0.938	0.898	0.912	0.856	0.856	0.884	0.923	0.923	0.923	0.923	0.787	0.787	0.787	0.787	0.787	0.787	0.786	0.743	0.703	0.746	0.775	0.775	0.789	0.897	1.136	1.111	1.125	1.139	1.139	1.22	1.22	1.22	1.22	1.235	1.195	1.401	1.441	1.651
YBR283C	1.754	1.754	1.74	1.74	1.74	1.74	1.754	1.754	1.754	1.78	1.78	1.794	1.794	1.794	1.794	1.794	1.768	1.794	1.794	1.794	1.797	1.797	1.797	1.797	1.797	1.783	1.783	1.783	1.783	1.783	1.783	1.783	1.718	1.704	1.69	1.69	1.69	1.676	1.661	1.673	1.673	1.673	1.716	1.716	1.716	1.702	1.702	1.702	1.702
YBR156C	0.818	0.818	0.956	1.094	1.094	1.149	1.468	1.468	1.468	1.526	1.565	1.591	1.591	1.591	1.591	1.62	1.62	1.62	1.62	1.62	1.62	1.689	1.689	1.717	1.717	1.746	1.76	1.76	1.76	1.76	1.76	1.76	1.76	1.76	1.775	1.775	1.775	1.775	1.803	1.803	1.803	1.817	1.817	1.817	1.817	1.791	1.791	1.791	1.791
YGR006W	0.858	0.844	0.844	0.844	0.97	0.97	0.97	1.089	1.089	1.089	1.089	1.09	1.09	1.213	1.213	1.213	1.213	1.213	1.213	1.227	1.227	1.227	1.227	1.213	1.257	1.326	1.326	1.326	1.337	1.337	1.337	1.337	1.337	1.365	1.351	1.365	1.365	1.365	1.365	1.393	1.41	1.41	1.41	1.41	1.41	1.41	1.41	1.41	1.41
YDR374W-A	0.79	0.831	0.831	0.831	0.859	0.859	0.859	0.859	0.859	0.887	0.916	0.984	1.144	1.144	1.159	1.159	1.159	1.159	1.174	1.174	1.174	1.174	1.16	1.16	1.28	1.28	1.28	1.28	1.28	1.28	1.28	1.28	1.28	1.28	1.28	1.28	1.295	1.295	1.295	1.295	1.295	1.295	1.309	1.309	1.309	1.309	1.309	1.309	1.309
YLR165C	0.319	0.319	0.333	0.319	0.319	0.391	0.391	0.405	0.405	0.419	0.419	0.419	0.419	0.419	0.419	0.419	0.433	0.433	0.433	0.408	0.408	0.408	0.382	0.382	0.382	0.382	0.396	0.396	0.396	0.396	0.422	0.422	0.422	0.422	0.422	0.45	0.424	0.424	0.424	0.45	0.516	0.516	0.516	0.516	0.516	0.516	0.516	0.516	0.516
YLR105C	0.654	1.037	1.037	1.051	1.051	1.051	1.051	1.051	1.051	1.08	1.163	1.244	1.312	1.312	1.326	1.354	1.394	1.531	1.531	1.545	1.545	1.545	1.545	1.545	1.545	1.545	1.575	1.575	1.6	1.6	1.6	1.6	1.6	1.6	1.6	1.6	1.6	1.6	1.6	1.6	1.6	1.6	1.6	1.586	1.586	1.586	1.586	1.586	1.586
YPR144C	0.231	0.231	0.231	0.231	0.231	0.231	0.231	0.231	0.217	0.217	0.231	0.231	0.245	0.245	0.245	0.245	0.245	0.245	0.245	0.245	0.22	0.22	0.206	0.152	0.123	0.123	0.149	0.149	0.149	0.163	0.206	0.26	0.26	0.26	0.26	0.26	0.26	0.26	0.26	0.234	0.234	0.234	0.234	0.234	0.234	0.234	0.234	0.234	0.263
YPL213W	1.894	1.839	1.89	1.89	1.89	1.916	1.901	1.901	1.873	1.873	1.873	1.873	1.873	1.873	1.873	1.858	1.858	1.872	1.83	1.83	1.83	1.83	1.704	1.65	1.624	1.624	1.505	1.436	1.436	1.367	1.338	1.338	1.323	1.24	1.24	1.17	1.141	1.141	1.141	1.141	1.097	1.028	0.893	0.639	0.614	0.592	0.648	0.811	0.811
YJR117W	1.894	1.923	1.923	1.908	1.951	2.044	2.044	2.044	2.044	2.044	2.096	2.096	2.096	2.096	2.138	2.138	2.138	2.152	2.152	2.152	2.152	2.152	2.152	2.152	2.152	2.152	2.152	2.152	2.182	2.182	2.182	2.182	2.182	2.182	2.182	2.182	2.182	2.182	2.182	2.182	2.182	2.182	2.182	2.168	2.168	2.168	2.182	2.182	2.182
YDL226C	1.257	1.287	1.287	1.287	1.287	1.287	1.326	1.37	1.37	1.384	1.412	1.412	1.412	1.412	1.412	1.412	1.412	1.412	1.412	1.412	1.412	1.412	1.412	1.426	1.437	1.437	1.437	1.517	1.517	1.517	1.517	1.517	1.517	1.517	1.517	1.517	1.531	1.531	1.531	1.531	1.531	1.531	1.531	1.531	1.531	1.531	1.531	1.531	1.531
YHR094C	0.123	0.138	0.138	0.138	0.138	0.138	0.138	0.138	0.138	0.138	0.138	0.138	0.087	0.087	0.087	0.087	0.073	0.058	0.029	0.029	0.029	0.029	0.029	0.029	0.029	0.029	0.029	0.029	0.029	0.029	0.029	0.029	0.029	0.029	0.029	0.029	0.029	0.029	0.029	0.029	0.029	0.029	0.029	0.029	0.029	0.029	0.029	0.029	0.029
YDL208W	1.859	1.859	1.859	1.859	1.859	1.859	1.859	1.859	1.859	1.859	1.859	1.859	1.859	1.859	1.859	1.859	1.845	1.845	1.845	1.845	1.845	1.845	1.845	1.845	1.845	1.845	1.845	1.845	1.845	1.845	1.845	1.845	1.845	1.845	1.845	1.792	1.766	1.766	1.766	1.766	1.686	1.66	1.66	1.66	1.66	1.66	1.66	1.66	1.457
YFL021W	0.435	0.435	0.435	0.435	0.421	0.421	0.395	0.395	0.395	0.395	0.395	0.381	0.381	0.381	0.33	0.316	0.301	0.301	0.301	0.301	0.301	0.301	0.301	0.301	0.301	0.286	0.261	0.235	0.235	0.235	0.235	0.235	0.235	0.235	0.235	0.235	0.221	0.221	0.181	0.181	0.181	0.181	0.141	0.141	0.126	0.126	0.101	0.058	0.058
YML021C	0.798	0.783	0.783	0.783	0.837	1.24	1.24	1.24	1.24	1.24	1.24	1.254	1.24	1.254	1.384	1.384	1.384	1.384	1.384	1.384	1.384	1.409	1.452	1.506	1.56	1.56	1.56	1.56	1.56	1.603	1.603	1.617	1.617	1.631	1.617	1.617	1.617	1.617	1.78	1.905	1.905	1.919	2.046	2.074	2.132	2.132	2.215	2.215	2.215
YOR145C	2.006	2.121	2.121	2.175	2.175	2.175	2.178	2.178	2.22	2.303	2.416	2.543	3.156	3.17	3.17	3.196	3.431	3.431	3.431	3.499	3.499	3.499	3.499	3.499	3.499	3.499	3.499	3.499	3.499	3.499	3.513	3.527	3.527	3.568	3.568	3.582	3.662	3.662	3.662	3.662	3.662	3.662	3.662	3.662	3.662	3.676	3.691	3.705	3.705
YJL143W	1.595	1.595	1.595	1.621	1.621	1.66	1.66	1.66	1.66	1.66	1.66	1.66	1.66	1.66	1.66	1.66	1.66	1.66	1.66	1.66	1.646	1.646	1.646	1.646	1.646	1.646	1.646	1.646	1.62	1.62	1.62	1.62	1.62	1.62	1.62	1.62	1.605	1.605	1.605	1.605	1.605	1.577	1.577	1.548	1.548	1.548	1.548	1.548	1.548
YDR258C	0.502	0.502	0.502	0.502	0.476	0.462	0.462	0.462	0.462	0.436	0.451	0.491	0.505	0.505	0.505	0.505	0.519	0.48	0.48	0.48	0.48	0.48	0.48	0.454	0.468	0.468	0.468	0.483	0.483	0.483	0.483	0.483	0.469	0.455	0.455	0.469	0.469	0.495	0.495	0.495	0.495	0.495	0.495	0.495	0.495	0.481	0.481	0.481	0.481
YDR371W	1.46	1.46	1.46	1.46	1.486	1.509	1.509	1.509	1.509	1.509	1.509	1.576	1.576	1.576	1.576	1.576	1.576	1.576	1.576	1.576	1.576	1.576	1.576	1.576	1.576	1.576	1.576	1.536	1.576	1.561	1.561	1.561	1.561	1.561	1.532	1.518	1.518	1.518	1.518	1.518	1.518	1.489	1.518	1.518	1.518	1.503	1.503	1.503	1.503
YNR006W	0.514	0.514	0.5	0.5	0.5	0.529	0.529	0.544	0.569	0.665	0.784	0.85	0.85	0.85	0.957	0.957	1.01	1.051	1.076	1.091	1.131	1.198	1.212	1.212	1.212	1.212	1.212	1.212	1.266	1.266	1.266	1.266	1.281	1.281	1.295	1.295	1.295	1.295	1.295	1.295	1.295	1.295	1.281	1.307	1.347	1.362	1.362	1.362	1.362
YLR436C	0.76	0.76	0.76	0.76	0.76	0.76	0.553	0.553	0.553	0.553	0.553	0.539	0.539	0.539	0.552	0.538	0.552	0.552	0.552	0.552	0.552	0.577	0.552	0.552	0.552	0.538	0.538	0.552	0.611	0.611	0.611	0.611	0.611	0.611	0.611	0.611	0.611	0.626	0.626	0.626	0.626	0.626	0.626	0.626	0.626	0.626	0.611	0.611	0.611
YNL052W	0.877	0.891	0.92	0.92	0.92	0.92	0.92	0.949	0.949	0.989	0.989	0.989	0.989	0.989	0.989	0.989	0.963	0.963	0.963	0.897	0.923	0.923	0.923	0.937	0.937	0.937	0.937	0.952	0.912	0.912	0.926	0.926	0.926	0.926	0.846	0.846	0.846	0.846	0.846	0.846	0.846	0.846	0.846	0.846	0.846	0.846	0.846	0.846	0.846
YGR163W	0.196	0.196	0.196	0.196	0.211	0.226	0.226	0.226	0.226	0.24	0.24	0.24	0.24	0.24	0.24	0.24	0.24	0.254	0.254	0.31	0.31	0.31	0.325	0.34	0.354	0.354	0.354	0.354	0.354	0.368	0.368	0.368	0.368	0.383	0.383	0.383	0.383	0.397	0.397	0.397	0.397	0.397	0.397	0.397	0.397	0.411	0.411	0.411	0.382
YER119C	2.11	2.11	2.099	2.101	2.101	2.116	2.159	2.159	2.159	2.159	2.159	2.174	2.174	2.174	2.174	2.174	2.174	2.134	2.134	2.134	2.134	2.134	2.134	2.134	2.134	2.134	2.134	2.12	2.12	2.12	2.12	2.12	2.12	2.12	2.106	2.106	2.106	2.106	2.092	2.092	2.092	2.092	2.092	2.092	2.092	2.092	2.092	2.078	2.078
YNL311C	1.055	1.084	1.163	1.26	1.26	1.26	1.274	1.259	1.273	1.38	1.38	1.38	1.38	1.38	1.421	1.421	1.421	1.421	1.421	1.435	1.41	1.435	1.49	1.49	1.504	1.504	1.504	1.504	1.504	1.504	1.504	1.559	1.545	1.545	1.545	1.53	1.587	1.587	1.626	1.626	1.626	1.626	1.626	1.626	1.626	1.56	1.532	1.546	1.546
YLR359W	0.383	0.383	0.368	0.368	0.354	0.354	0.354	0.354	0.379	0.379	0.379	0.379	0.379	0.379	0.379	0.379	0.379	0.393	0.393	0.393	0.393	0.393	0.393	0.393	0.422	0.407	0.407	0.407	0.407	0.407	0.407	0.407	0.407	0.407	0.407	0.407	0.393	0.393	0.393	0.393	0.393	0.393	0.393	0.393	0.393	0.393	0.393	0.407	0.393
YBR268W	0.836	0.85	0.85	0.85	0.85	0.864	0.864	0.864	0.864	0.864	0.879	0.85	0.85	0.85	0.864	0.933	0.933	0.933	0.933	0.959	0.945	0.945	0.945	0.945	0.945	0.945	0.945	0.945	0.945	0.959	0.945	0.986	0.986	0.986	1	1	1	0.986	0.986	0.986	0.986	0.986	0.986	0.986	0.972	0.972	0.956	1.014	1.014
YMR289W	0.34	0.34	0.34	0.367	0.367	0.367	0.367	0.406	0.406	0.421	0.492	0.492	0.547	0.63	0.658	0.658	0.658	0.658	0.658	0.684	0.684	0.71	0.847	0.848	0.848	0.891	0.891	0.891	0.891	0.865	0.865	0.908	0.965	1.006	1.006	1.006	1.006	1.006	1.006	1.006	1.006	1.006	1.046	1.185	1.185	1.185	1.211	1.225	1.225
YNL126W	1.148	1.173	1.173	1.173	1.173	1.173	1.173	1.173	1.173	1.173	1.173	1.202	1.202	1.202	1.202	1.188	1.188	1.188	1.174	1.174	1.174	1.214	1.257	1.297	1.297	1.297	1.283	1.283	1.283	1.297	1.311	1.311	1.325	1.325	1.325	1.325	1.325	1.325	1.339	1.339	1.339	1.339	1.339	1.339	1.339	1.339	1.339	1.313	1.313
YMR241W	3.365	3.311	3.311	3.282	3.117	3.087	2.895	2.88	2.895	2.895	2.895	2.895	2.895	2.895	2.895	2.866	2.84	2.84	2.8	2.8	2.717	2.691	2.691	2.662	2.662	2.662	2.662	2.454	2.359	2.359	2.015	1.855	1.797	1.783	1.753	1.725	1.725	1.725	1.486	1.36	1.345	1.345	1.113	1.016	1.016	1.016	1.016	0.811	0.782
YNR034W	1.25	1.276	1.37	1.421	1.421	1.516	1.516	1.516	1.516	1.516	1.516	1.516	1.516	1.544	1.562	1.602	1.659	1.659	1.659	1.685	1.67	1.67	1.67	1.67	1.67	1.67	1.67	1.696	1.696	1.789	1.789	1.803	1.817	1.896	1.896	1.925	1.925	1.899	1.899	1.899	1.899	1.939	1.954	1.939	1.939	1.954	1.954	1.954	1.954
YMR132C	0.304	0.304	0.304	0.304	0.304	0.304	0.304	0.304	0.293	0.293	0.293	0.293	0.279	0.279	0.279	0.279	0.293	0.293	0.293	0.293	0.293	0.265	0.265	0.293	0.351	0.351	0.351	0.365	0.365	0.379	0.379	0.379	0.379	0.394	0.409	0.409	0.409	0.409	0.409	0.409	0.409	0.409	0.409	0.423	0.423	0.423	0.423	0.423	0.423
YPR134W	4.245	4.259	4.259	4.259	4.259	4.259	4.259	4.259	4.259	4.298	4.284	4.284	4.284	4.269	4.24	4.24	4.24	4.24	4.24	4.24	4.24	4.265	4.24	4.24	4.24	4.226	4.226	4.212	4.197	4.197	4.03	4.03	4.041	4.041	4.041	4.041	4.041	4.041	3.943	3.943	3.66	3.523	3.523	3.428	3.428	3.428	3.358	3.343	3.358
YOR390W	0.599	0.655	0.655	0.655	0.655	0.655	0.655	0.696	0.681	0.681	0.667	0.667	0.667	0.652	0.666	0.652	0.652	0.652	0.652	0.667	0.667	0.667	0.667	0.762	0.776	0.79	0.79	0.79	0.79	0.79	0.79	0.79	0.79	0.79	0.816	0.816	0.816	0.816	0.816	0.816	0.844	0.859	0.873	0.873	0.873	0.873	0.873	0.873	0.873
YDR460W	0.543	0.543	0.586	0.654	0.712	0.783	0.783	0.823	0.837	0.837	0.863	0.877	0.877	0.849	0.849	0.849	0.849	0.849	0.976	1.116	1.116	1.116	1.102	1.224	1.224	1.224	1.249	1.249	1.347	1.347	1.362	1.362	1.362	1.362	1.362	1.362	1.376	1.376	1.415	1.63	1.835	1.835	1.875	1.875	1.889	1.903	1.903	1.903	1.903
YOR044W	0.739	0.725	0.711	0.71	0.696	0.696	0.696	0.696	0.697	0.697	0.697	0.697	0.697	0.697	0.698	0.698	0.698	0.698	0.698	0.698	0.698	0.698	0.698	0.698	0.698	0.698	0.698	0.698	0.672	0.672	0.686	0.66	0.66	0.66	0.66	0.66	0.66	0.66	0.66	0.646	0.62	0.551	0.551	0.551	0.551	0.551	0.525	0.525	0.525
YPL143W	0.015	0.015	0.015	0.015	0.015	0.015	0.015	0.015	0.015	0.015	0.015	0.015	0.015	0.015	0.015	0.015	0.015	0.015	0	0	0	0	0	0	0	0	0	0	0	0	0	0	0	0	0	0	0	0	0	0	0	0	0	0	0	0	0	0	0
YKR002W	1.655	1.655	1.655	1.655	1.655	1.684	1.684	1.684	1.684	1.684	1.684	1.684	1.684	1.753	1.767	1.864	1.864	1.864	1.864	1.864	1.864	1.864	1.864	1.864	1.864	1.864	1.878	1.893	1.893	1.893	1.893	1.893	1.893	1.893	1.893	1.893	1.893	1.893	1.893	1.893	1.893	1.908	1.908	1.908	1.908	1.908	1.908	1.908	1.908
YJL118W	0.54	0.54	0.651	0.759	0.759	0.774	0.789	1.047	1.047	1.047	1.144	1.144	1.144	1.159	1.199	1.199	1.199	1.199	1.199	1.199	1.225	1.265	1.265	1.279	1.279	1.279	1.279	1.279	1.279	1.307	1.307	1.322	1.322	1.337	1.337	1.337	1.351	1.351	1.351	1.351	1.351	1.34	1.34	1.34	1.34	1.398	1.742	1.87	2.132
YJR002W	1.905	1.963	1.963	1.963	1.963	1.938	1.938	1.938	1.938	1.938	1.938	1.912	1.926	1.912	1.912	1.912	1.927	1.912	1.912	1.912	1.857	1.842	1.857	1.857	1.857	1.857	1.857	1.857	1.843	1.843	1.843	1.843	1.843	1.843	1.843	1.843	1.843	1.843	1.843	1.843	1.817	1.803	1.788	1.788	1.788	1.788	1.762	1.762	1.762
YHR123W	0.925	0.951	0.951	0.965	0.965	0.965	0.965	0.965	0.908	0.908	0.908	0.922	0.922	0.922	0.933	0.933	0.933	0.974	0.974	0.974	0.974	0.974	0.96	0.96	0.96	0.935	0.935	0.935	0.935	0.949	0.949	0.975	0.989	0.989	0.989	0.96	0.96	0.935	0.935	0.92	0.92	0.934	0.974	0.974	0.974	0.963	0.963	0.963	0.963
YJL203W	0.267	0.281	0.281	0.281	0.281	0.321	0.307	0.307	0.289	0.304	0.304	0.304	0.304	0.29	0.276	0.276	0.277	0.248	0.263	0.305	0.305	0.305	0.319	0.319	0.319	0.334	0.428	0.428	0.498	0.498	0.526	0.54	0.54	0.554	0.554	0.554	0.54	0.54	0.54	0.551	0.551	0.551	0.594	0.594	0.594	0.608	0.608	0.651	0.651
YBR255W	0.544	0.544	0.544	0.544	0.53	0.476	0.369	0.328	0.328	0.342	0.412	0.455	0.455	0.47	0.484	0.484	0.484	0.455	0.455	0.455	0.429	0.472	0.577	0.577	0.577	0.577	0.563	0.534	0.534	0.537	0.566	0.594	0.619	0.659	0.71	0.71	0.923	0.937	0.937	0.963	0.978	0.978	0.978	1.072	1.072	1.129	1.129	1.129	1.129
YDR415C	0.14	0.154	0.182	0.24	0.28	0.28	0.374	0.374	0.414	0.482	0.525	0.525	0.597	0.622	0.622	0.694	0.86	0.86	0.86	0.86	0.874	0.913	1.037	1.037	1.131	1.131	1.131	1.12	1.12	1.134	1.134	1.148	1.162	1.217	1.217	1.217	1.217	1.217	1.217	1.231	1.231	1.44	1.497	1.622	1.622	1.622	1.622	1.663	1.663
YIR021W	0.95	0.936	0.795	0.726	0.726	0.643	0.617	0.603	0.603	0.574	0.534	0.534	0.603	0.643	0.818	1.312	1.312	1.341	1.697	1.697	1.697	1.697	1.697	1.726	1.74	1.715	1.715	1.729	1.771	1.799	1.897	2.106	2.106	2.106	2.106	2.204	2.208	2.208	2.208	2.222	2.251	2.266	2.266	2.28	2.28	2.346	2.332	2.332	2.332
YOL028C	1.866	1.866	1.866	1.851	1.825	1.825	1.825	1.825	1.825	1.825	1.825	1.825	1.825	1.825	1.825	1.825	1.797	1.797	1.797	1.797	1.797	1.797	1.797	1.797	1.742	1.742	1.716	1.701	1.701	1.216	1.135	1.039	0.984	0.984	0.958	0.958	0.788	0.674	0.617	0.617	0.617	0.617	0.617	0.602	0.577	0.577	0.522	0.497	0.457
YOL115W	0.71	0.71	0.71	0.724	0.724	0.724	0.71	0.71	0.695	0.669	0.713	0.713	0.727	0.727	0.727	0.727	0.727	0.741	0.78	0.78	0.78	0.78	0.78	0.78	0.78	0.78	0.78	0.78	0.78	0.78	0.78	0.78	0.78	0.78	0.766	0.766	0.766	0.751	0.751	0.751	0.725	0.725	0.725	0.739	0.739	0.754	0.754	0.754	0.754
YLL039C	3.192	3.191	3.191	3.191	3.162	3.121	3.121	3.121	3.121	3.121	3.121	3.121	3.096	3.096	3.096	3.096	3.081	3.081	3.081	3.081	3.081	3.081	3.055	3.041	3.041	3.026	2.789	2.694	2.461	2.432	2.432	2.432	2.432	2.393	2.393	2.393	2.393	2.338	2.338	2.186	2.186	1.896	1.531	1.477	1.463	1.463	1.463	1.463	1.463
YBR083W	0.121	0.121	0.121	0.121	0.121	0.121	0.121	0.121	0.121	0.095	0.095	0.081	0.081	0.081	0.081	0.081	0.081	0.081	0.081	0.081	0.081	0.081	0.081	0.081	0.081	0.081	0.081	0.081	0.081	0.081	0.081	0.081	0.081	0.081	0.081	0.081	0.081	0.081	0.081	0.081	0.081	0.066	0.066	0.066	0.066	0.066	0.066	0.066	0.066
YJR110W	0.839	0.825	0.839	0.825	0.786	0.786	0.786	0.786	0.786	0.786	0.731	0.717	0.717	0.717	0.728	0.728	0.77	0.77	0.825	0.867	0.867	0.867	0.867	0.867	0.867	0.839	0.814	0.803	0.832	0.832	0.832	0.832	0.858	0.858	0.858	0.858	0.858	0.872	0.872	0.872	0.983	1.516	1.628	1.856	1.856	1.856	1.911	2.065	2.205
YJL140W	0.389	0.389	0.389	0.364	0.364	0.378	0.378	0.364	0.335	0.292	0.292	0.322	0.322	0.408	0.408	0.408	0.502	0.884	0.927	0.942	0.942	0.942	0.942	0.956	0.931	1.199	1.662	2.371	2.371	2.413	2.662	2.757	2.757	2.757	2.826	3.058	3.058	3.058	3.084	3.098	3.139	3.475	3.782	3.808	3.808	3.808	3.822	3.822	3.822
YDR067C	0.616	0.758	0.758	0.758	0.784	0.784	0.809	0.809	0.809	0.809	0.875	0.86	0.874	0.931	0.931	0.931	0.961	1.001	1.001	1.099	1.099	1.099	1.099	1.099	1.099	1.099	1.084	1.084	1.084	1.084	1.099	1.099	1.099	1.099	1.099	1.099	1.099	1.152	1.18	1.18	1.18	1.18	1.18	1.18	1.18	1.206	1.191	1.191	1.217
YHR150W	1.944	1.988	1.988	1.974	1.974	1.989	1.989	2.003	2.017	2.071	2.153	2.153	2.153	2.207	2.207	2.207	2.236	2.25	2.25	2.25	2.236	2.236	2.236	2.236	2.236	2.236	2.236	2.276	2.276	2.276	2.276	2.276	2.301	2.315	2.315	2.34	2.34	2.34	2.34	2.34	2.326	2.34	2.354	2.354	2.354	2.354	2.354	2.354	2.354
YDL144C	1.199	1.199	1.24	1.24	1.24	1.24	1.24	1.24	1.201	1.201	1.201	1.201	1.186	1.212	1.212	1.212	1.212	1.212	1.212	1.212	1.212	1.212	1.212	1.212	1.197	1.197	1.197	1.129	1.155	1.181	1.181	1.181	1.181	1.206	1.206	1.206	1.206	1.206	1.206	1.206	1.206	1.206	1.206	1.206	1.206	1.206	1.206	1.206	1.206
YER026C	0.754	0.754	0.754	0.754	0.754	0.754	0.754	0.754	0.754	0.74	0.74	0.74	0.688	0.674	0.66	0.66	0.66	0.66	0.675	0.675	0.633	0.648	0.648	0.648	0.648	0.648	0.648	0.648	0.648	0.648	0.648	0.648	0.648	0.648	0.619	0.619	0.619	0.604	0.59	0.615	0.615	0.615	0.615	0.615	0.615	0.615	0.615	0.615	0.629
YBR289W	0.529	0.529	0.529	0.474	0.489	0.572	0.558	0.586	0.586	0.586	0.586	0.586	0.586	0.6	0.614	0.614	0.683	0.683	0.683	0.683	0.683	0.683	0.669	0.669	0.63	0.657	0.657	0.657	0.657	0.657	0.657	0.657	0.657	0.657	0.657	0.657	0.671	0.736	0.736	0.75	0.75	0.75	0.75	0.75	0.75	0.75	0.75	0.75	0.79
YHR013C	0.072	0.086	0.183	0.197	0.331	0.331	0.331	0.331	0.331	0.331	0.331	0.331	0.331	0.331	0.356	0.413	0.481	0.699	0.699	0.713	0.727	0.781	0.846	0.86	0.86	0.86	0.86	0.86	0.86	0.86	0.94	0.981	0.981	0.981	0.981	0.981	0.981	1.006	1.047	1.075	1.075	1.075	1.089	1.089	1.089	1.089	1.089	1.104	1.119
YPL030W	3.202	3.202	3.202	3.173	3.185	3.185	3.185	3.185	3.116	3.116	3.116	3.116	3.116	3.116	3.116	3.116	3.116	3.116	3.116	3.116	3.09	3.076	3.076	3.076	3.076	3.076	3.076	3.076	3.062	3.004	3.004	3.004	3.004	3.004	3.004	3.004	3.004	3.004	2.373	2.095	1.866	1.77	1.741	1.701	1.701	1.701	1.701	1.701	1.539
YLR312W-A	4.681	4.681	4.667	4.667	4.667	4.652	4.652	4.652	4.213	4.049	4.049	3.998	3.956	3.941	3.941	3.912	3.913	3.898	3.898	3.898	3.898	3.898	3.816	3.816	3.816	3.816	3.816	3.816	3.816	3.816	3.762	3.734	3.734	3.664	3.664	3.593	3.538	3.538	3.247	3.247	3.16	3.132	2.939	2.809	2.784	2.74	2.726	2.712	2.219
YJL204C	0.66	0.66	0.646	0.646	0.646	0.646	0.632	0.617	0.617	0.617	0.631	0.602	0.602	0.574	0.574	0.574	0.574	0.574	0.534	0.546	0.419	0.43	0.482	0.482	0.482	0.482	0.468	0.468	0.372	0.386	0.346	0.346	0.372	0.425	0.526	0.907	0.907	1.152	1.152	1.277	1.277	1.331	1.442	1.442	1.535	1.535	1.535	1.575	1.714
YFL010C	1.672	1.672	1.686	1.686	1.686	1.686	1.875	1.918	2.16	2.16	2.16	2.16	2.16	2.16	2.189	2.189	2.204	2.204	2.204	2.204	2.204	2.204	2.204	2.204	2.219	2.219	2.219	2.219	2.219	2.219	2.234	2.318	2.357	2.357	2.357	2.357	2.357	2.357	2.371	2.371	2.371	2.386	2.386	2.386	2.44	2.425	2.425	2.425	2.425
YBL028C	0	0	0	0	0	0	0	0	0	0	0	0	0	0	0	0	0	0	0	0	0.026	0.026	0.026	0.026	0.04	0.04	0.04	0.04	0.04	0.04	0.04	0.04	0.04	0.04	0.04	0.04	0.04	0.04	0.04	0.04	0.04	0.04	0.04	0.054	0.054	0.054	0.054	0.054	0.054
YBR166C	0.852	0.852	0.852	0.838	0.808	0.767	0.753	0.753	0.753	0.753	0.753	0.725	0.766	0.766	0.766	0.766	0.737	0.737	0.788	0.788	0.788	0.788	0.802	0.83	0.83	0.83	0.83	0.83	0.816	0.816	0.788	0.788	0.788	0.788	0.758	0.759	0.73	0.73	0.73	0.73	0.745	0.745	0.745	0.717	0.717	0.634	0.62	0.678	0.667
YLR283W	0.029	0.029	0.029	0.029	0.029	0.029	0.029	0.029	0.029	0.029	0.029	0.029	0.029	0.029	0.029	0.029	0.029	0.029	0.029	0.043	0.057	0.057	0.057	0.057	0.057	0.057	0.057	0.057	0.057	0.057	0.087	0.087	0.087	0.087	0.087	0.087	0.087	0.087	0.155	0.155	0.155	0.261	0.261	0.261	0.261	0.275	0.275	0.275	0.275
YJR040W	1.536	1.551	1.579	1.579	1.63	1.605	1.605	1.605	1.619	1.619	1.604	1.604	1.589	1.589	1.575	1.575	1.575	1.575	1.59	1.59	1.59	1.536	1.536	1.537	1.591	1.649	1.649	1.649	1.649	1.688	1.688	1.688	1.688	1.702	1.702	1.702	1.702	1.702	1.702	1.702	1.702	1.702	1.713	1.728	1.825	1.84	1.854	1.869	1.869
YLR443W	1.23	1.255	1.269	1.269	1.31	1.31	1.338	1.338	1.367	1.421	1.421	1.421	1.436	1.436	1.436	1.451	1.479	1.479	1.508	1.645	1.645	1.645	1.645	1.645	1.645	1.645	1.66	1.7	1.863	1.974	1.974	1.989	2.003	2.018	2.018	2.043	2.043	2.043	2.043	2.043	2.058	2.058	2.058	2.058	2.07	2.084	2.084	2.084	2.084
YBL045C	0.505	0.505	0.505	0.505	0.505	0.505	0.519	0.519	0.519	0.519	0.519	0.519	0.519	0.519	0.519	0.519	0.519	0.519	0.519	0.519	0.519	0.519	0.494	0.533	0.533	0.533	0.533	0.533	0.533	0.533	0.533	0.533	0.533	0.504	0.504	0.504	0.493	0.493	0.493	0.493	0.493	0.507	0.507	0.507	0.507	0.507	0.507	0.507	0.507
YER020W	3.49	3.49	3.374	3.257	3.215	3.215	3.215	3.215	3.215	3.2	3.185	3.185	2.485	2.319	2.319	2.319	2.305	2.086	2.044	2.014	2.014	2.014	1.887	1.887	1.844	1.844	1.83	1.83	1.83	1.83	1.83	1.801	1.269	0.787	0.718	0.663	0.663	0.663	0.663	0.62	0.62	0.62	0.591	0.591	0.443	0.443	0.428	0.428	0.36
YMR033W	1.103	1.103	1.103	1.103	1.103	1.103	1.103	1.103	1.103	1.103	1.103	1.103	1.103	1.103	1.103	1.064	1.064	1.064	1.064	1.049	1.075	1.118	1.129	1.129	1.129	1.129	1.129	1.129	1.129	1.129	1.129	1.129	1.129	1.114	1.114	1.1	1.1	1.1	1.114	1.114	1.114	1.1	1.1	1.06	1.045	1.02	1.034	1.034	1.034
YER123W	2.601	2.601	2.601	2.601	2.601	2.601	2.601	2.601	2.601	2.601	2.601	2.601	2.601	2.601	2.601	2.601	2.601	2.601	2.601	2.601	2.63	2.63	2.63	2.63	2.63	2.63	2.644	2.644	2.644	2.644	2.644	2.644	2.644	2.644	2.644	2.644	2.618	2.618	2.618	2.618	2.618	2.618	2.604	2.604	2.604	2.604	2.604	2.604	2.604
YPL137C	0.706	0.706	0.784	0.918	0.96	0.96	0.974	0.974	0.974	0.978	0.978	0.992	0.977	0.977	0.991	0.977	0.977	0.977	0.977	0.977	0.991	1.061	1.061	1.104	1.089	1.104	1.104	1.104	1.104	1.104	1.104	1.104	1.17	1.184	1.323	1.446	1.446	1.5	1.772	1.758	1.773	1.773	1.773	1.773	1.773	1.773	1.758	1.758	1.758
YPR061C	2.724	2.724	2.724	2.738	2.939	2.939	2.953	3.01	3.01	3.039	3.053	3.053	3.053	3.132	3.132	3.132	3.132	3.132	3.132	3.132	3.158	3.187	3.186	3.226	3.24	3.268	3.268	3.268	3.268	3.268	3.268	3.282	3.308	3.308	3.308	3.334	3.32	3.32	3.32	3.32	3.265	3.265	3.265	3.265	3.265	3.265	3.265	3.265	3.265
YJL117W	0.795	0.795	0.795	0.795	0.795	0.795	0.809	0.835	0.861	0.93	0.93	0.93	0.999	0.999	0.999	0.999	0.999	0.999	1.024	1.024	1.024	1.024	1.024	1.024	1.024	1.035	1.021	1.021	1.035	1.035	1.035	1.035	1.035	1.035	1.035	1.035	1.035	1.035	1.035	1.035	1.035	1.035	1.035	1.035	1.035	1.035	1.035	1.035	0.982
YNL149C	1.042	1.042	1.042	1.042	1.042	1.013	1.013	1.013	1.013	1.013	1.013	0.988	0.988	0.988	0.988	0.988	0.988	0.988	0.948	0.948	0.948	0.934	0.934	0.88	0.88	0.88	0.866	0.714	0.7	0.7	0.714	0.714	0.579	0.579	0.579	0.565	0.565	0.551	0.523	0.523	0.523	0.523	0.331	0.087	0.072	0.072	0.072	0.072	0.072
YJL184W	2.136	2.161	2.175	2.175	2.203	2.217	2.217	2.217	2.217	2.217	2.217	2.217	2.217	2.231	2.231	2.259	2.259	2.259	2.317	2.317	2.317	2.317	2.317	2.317	2.342	2.342	2.342	2.342	2.342	2.342	2.342	2.342	2.342	2.357	2.372	2.372	2.372	2.372	2.372	2.372	2.372	2.372	2.372	2.372	2.372	2.372	2.372	2.372	2.372
YHR144C	0.126	0.126	0.126	0.126	0.166	0.195	0.209	0.209	0.209	0.239	0.253	0.253	0.268	0.268	0.268	0.282	0.296	0.296	0.296	0.282	0.282	0.337	0.419	0.434	0.434	0.448	0.448	0.448	0.448	0.448	0.462	0.462	0.502	0.517	0.557	0.557	0.557	0.557	0.571	0.571	0.586	0.586	0.586	0.571	0.557	0.557	0.542	0.542	0.585
YFR010W	0.505	0.505	0.505	0.505	0.494	0.537	0.537	0.537	0.577	0.563	0.642	0.642	0.642	0.67	0.67	0.67	0.67	0.67	0.67	0.67	0.684	0.658	0.658	0.658	0.658	0.658	0.658	0.658	0.673	0.673	0.687	0.687	0.687	0.701	0.675	0.69	0.733	0.733	0.733	0.733	0.733	0.733	0.733	0.733	0.718	0.718	0.692	0.707	0.721
YIR022W	0.709	0.709	0.709	0.709	0.681	0.939	0.924	0.953	0.925	0.925	0.968	0.968	1.023	1.142	1.142	1.142	1.142	1.128	1.142	1.278	1.467	1.493	1.493	1.493	1.605	1.605	1.605	1.605	1.631	1.605	1.605	1.605	1.605	1.634	1.62	1.663	1.663	1.663	1.663	1.663	1.663	1.663	1.663	1.663	1.663	1.678	1.841	1.841	1.841
YFR044C	0.458	0.512	0.675	0.675	0.675	0.675	0.661	0.649	0.649	0.8	1.281	1.728	1.728	1.728	1.742	1.742	1.742	1.742	1.81	1.81	1.824	1.853	1.853	1.853	1.853	1.853	1.867	1.867	1.91	1.91	1.91	1.938	1.938	1.938	1.923	1.923	1.937	1.937	1.937	2.002	2.096	2.096	2.111	2.111	2.111	2.111	2.096	2.082	2.082
YDL188C	0.805	0.805	0.805	0.805	0.791	0.748	0.748	0.733	0.733	0.733	0.733	0.719	0.719	0.719	0.608	0.608	0.594	0.594	0.594	0.594	0.594	0.594	0.58	0.58	0.58	0.566	0.566	0.552	0.552	0.552	0.552	0.524	0.524	0.524	0.51	0.51	0.51	0.51	0.51	0.51	0.51	0.51	0.51	0.51	0.51	0.51	0.51	0.51	0.51
YPL226W	3.681	3.681	3.681	3.681	3.652	3.652	3.652	3.652	3.598	3.583	3.583	3.583	3.583	3.544	3.544	3.518	3.492	3.492	3.492	3.463	3.463	3.195	3.181	3.181	3.181	3.181	3.181	3.181	3.181	3.026	2.921	2.867	2.853	2.838	2.838	2.838	2.838	2.739	2.739	2.169	2.126	1.934	1.92	1.92	1.92	1.906	1.906	1.906	1.811
YGR098C	0.376	0.434	0.405	0.405	0.405	0.405	0.42	0.42	0.42	0.42	0.42	0.42	0.42	0.42	0.42	0.42	0.406	0.406	0.389	0.469	0.498	0.572	0.572	0.598	0.612	0.612	0.612	0.749	0.749	0.804	0.804	0.833	0.945	0.945	0.945	0.959	0.959	0.973	0.958	0.972	0.972	0.972	0.986	1	1.015	1.015	1.015	1.015	1.029
YNL214W	0.782	0.742	0.727	0.741	0.741	0.741	0.741	0.741	0.713	0.713	0.713	0.687	0.658	0.658	0.412	0.357	0.343	0.357	0.357	0.357	0.357	0.342	0.303	0.303	0.413	0.51	0.536	0.536	0.645	0.645	0.66	0.791	0.791	0.806	0.852	0.866	0.88	0.891	1.015	1.084	1.084	1.109	1.138	1.138	1.164	1.164	1.164	1.164	1.164
YLR130C	1.211	1.211	1.211	1.16	1.16	1.16	1.16	1.16	1.145	1.145	1.131	1.131	1.131	1.131	1.146	1.131	1.131	1.063	1.063	1.037	1.037	1.037	1.037	1.037	1.009	0.967	0.95	0.95	0.964	0.964	0.964	0.938	0.924	0.924	0.924	0.823	0.823	0.823	0.823	0.823	0.823	0.823	0.823	0.823	0.823	0.823	0.781	0.742	0.687
YLR028C	0.152	0.152	0.152	0.137	0.123	0.109	0.109	0.109	0.109	0.109	0.083	0.083	0.083	0.083	0.083	0.083	0.083	0.083	0.083	0.083	0.083	0.083	0.069	0.069	0.069	0.069	0.069	0.069	0.084	0.084	0.084	0.084	0.084	0.084	0.098	0.098	0.098	0.098	0.098	0.098	0.098	0.098	0.098	0.098	0.098	0.113	0.113	0.113	0.113
YNL087W	1.182	1.182	1.157	1.157	1.157	1.157	1.157	1.157	1.157	1.157	1.131	1.117	1.117	1.117	1.103	1.103	1.103	1.103	1.103	1.088	1.088	1.088	0.848	0.74	0.726	0.726	0.726	0.711	0.726	0.726	0.711	0.646	0.646	0.645	0.645	0.645	0.594	0.54	0.54	0.525	0.525	0.525	0.525	0.402	0.386	0.335	0.335	0.335	0.295
YDR158W	0.634	0.634	0.634	0.634	0.634	0.634	0.634	0.634	0.648	0.634	0.605	0.605	0.605	0.605	0.605	0.605	0.605	0.605	0.565	0.565	0.58	0.58	0.58	0.58	0.58	0.58	0.58	0.606	0.606	0.62	0.675	0.675	0.675	0.692	0.692	0.692	0.707	0.707	0.722	0.722	0.722	0.736	0.736	0.736	0.75	0.75	0.772	0.772	0.772
YMR059W	1.426	1.452	1.452	1.481	1.522	1.604	1.724	1.738	1.782	1.782	1.796	1.796	1.84	1.84	1.865	1.865	1.865	1.865	1.865	1.865	1.919	1.999	1.999	2.039	2.211	2.211	2.226	2.226	2.226	2.226	2.226	2.212	2.267	2.253	2.253	2.253	2.282	2.296	2.347	2.387	2.387	2.387	2.427	2.442	2.442	2.442	2.442	2.442	2.442
YDR507C	0.441	0.441	0.441	0.441	0.441	0.427	0.427	0.427	0.441	0.441	0.466	0.466	0.466	0.466	0.492	0.532	0.532	0.532	0.517	0.517	0.543	0.543	0.543	0.543	0.543	0.529	0.529	0.529	0.529	0.529	0.529	0.529	0.529	0.529	0.529	0.529	0.529	0.529	0.515	0.515	0.515	0.515	0.501	0.501	0.486	0.471	0.432	0.432	0.432
YLR396C	0.49	0.49	0.49	0.49	0.49	0.49	0.49	0.49	0.49	0.49	0.49	0.49	0.49	0.49	0.49	0.516	0.516	0.516	0.516	0.632	0.632	0.632	0.632	0.632	0.689	0.689	0.689	0.689	0.689	0.689	0.689	0.689	0.689	0.689	0.689	0.689	0.689	0.689	0.689	0.689	0.689	0.689	0.689	0.689	0.689	0.689	0.689	0.689	0.704
YIR006C	0.189	0.189	0.189	0.189	0.189	0.189	0.189	0.189	0.189	0.189	0.203	0.203	0.217	0.231	0.231	0.231	0.231	0.245	0.245	0.245	0.245	0.271	0.271	0.271	0.271	0.271	0.271	0.271	0.271	0.271	0.271	0.271	0.271	0.271	0.271	0.271	0.271	0.271	0.271	0.285	0.285	0.285	0.285	0.285	0.285	0.299	0.299	0.299	0.299
YDL089W	2.472	2.515	2.515	2.515	2.555	2.719	2.733	2.733	2.748	2.834	3.07	3.236	3.236	3.374	3.36	3.36	3.36	3.36	3.39	3.346	3.361	3.389	3.484	3.484	3.484	3.445	3.419	3.419	3.419	3.376	3.363	3.363	3.601	4.05	4.05	4.05	4.05	4.065	4.065	4.065	4.051	4.051	4.092	4.203	4.357	4.386	4.36	4.349	4.36
YOR097C	0.354	0.354	0.354	0.394	0.394	0.394	0.38	0.394	0.394	0.433	0.433	0.433	0.433	0.433	0.433	0.433	0.433	0.419	0.419	0.433	0.473	0.487	0.541	0.556	0.556	0.556	0.556	0.556	0.556	0.585	0.585	0.585	0.585	0.585	0.585	0.585	0.585	0.585	0.585	0.585	0.585	0.585	0.585	0.585	0.585	0.585	0.585	0.613	0.598
YBR227C	0.58	0.635	0.609	0.609	0.609	0.609	0.595	0.691	0.665	0.665	0.72	0.76	0.76	0.789	0.789	0.789	0.789	0.775	0.775	0.775	0.775	0.775	0.789	0.789	0.789	0.789	0.789	0.789	0.789	0.735	0.735	0.652	0.666	0.752	0.906	1.007	1.007	1.007	1.007	1.007	0.993	1.035	1.049	1.049	1.049	1.064	1.064	1.064	1.064
YBR223C	0.895	0.88	0.88	0.88	0.649	0.541	0.556	0.556	0.556	0.556	0.65	0.65	0.65	0.65	0.719	0.719	0.719	0.719	0.719	0.676	0.662	0.676	0.702	0.972	1.11	1.11	1.11	1.11	1.11	1.149	1.149	1.149	1.164	1.261	1.261	1.261	1.261	1.261	1.275	1.275	1.275	1.275	1.275	1.275	1.275	1.275	1.275	1.301	1.343
YBL091C-A	0.637	0.637	0.637	0.637	0.637	0.637	0.637	0.609	0.609	0.637	0.612	0.612	0.612	0.598	0.598	0.598	0.598	0.598	0.612	0.612	0.612	0.598	0.544	0.587	0.587	0.587	0.587	0.572	0.587	0.627	0.627	0.627	0.627	0.627	0.642	0.642	0.642	0.642	0.642	0.667	0.667	0.681	0.681	0.681	0.681	0.681	0.681	0.681	0.681
YLR181C	0.398	0.498	0.498	0.498	0.498	0.498	0.498	0.498	0.498	0.552	0.552	0.566	0.566	0.566	0.581	0.595	0.705	0.763	0.763	0.828	0.828	0.857	0.857	0.857	0.857	0.857	0.857	0.857	0.857	0.857	0.857	0.857	0.857	0.857	0.857	0.857	0.857	0.857	0.872	0.914	0.943	0.943	0.943	0.943	0.958	0.958	0.958	0.958	0.973
YLR057W	0.583	0.583	0.583	0.583	0.583	0.583	0.569	0.569	0.583	0.597	0.612	0.612	0.612	0.612	0.612	0.677	0.677	0.677	0.691	0.677	0.706	0.677	0.691	0.691	0.691	0.677	0.677	0.677	0.663	0.663	0.663	0.677	0.677	0.677	0.677	0.707	0.707	0.707	0.707	0.707	0.707	0.721	0.695	0.71	0.71	0.71	0.761	0.776	0.83
YKL110C	0.306	0.306	0.265	0.251	0.251	0.251	0.237	0.223	0.238	0.238	0.238	0.238	0.224	0.209	0.181	0.181	0.181	0.181	0.156	0.156	0.156	0.156	0.156	0.156	0.156	0.156	0.156	0.156	0.156	0.156	0.156	0.156	0.156	0.156	0.156	0.156	0.156	0.142	0.128	0.087	0.087	0.087	0.087	0.087	0.113	0.113	0.113	0.113	0.113
YHR210C	1.162	1.162	1.176	1.176	1.176	1.176	1.176	1.162	1.176	1.125	1.125	1.125	1.125	1.153	1.153	1.153	1.153	1.138	1.138	1.124	1.166	1.139	1.139	1.125	1.139	1.139	1.139	1.154	1.154	1.169	1.169	1.169	1.169	1.169	1.154	1.18	1.151	1.136	1.136	1.136	1.056	1.071	1.071	1.085	1.084	1.055	1.055	1.055	0.993
YMR060C	1.123	1.123	1.123	1.123	1.137	1.137	1.137	1.137	1.137	1.137	1.137	1.137	1.137	1.152	1.152	1.217	1.217	1.217	1.217	1.217	1.217	1.217	1.231	1.231	1.231	1.231	1.231	1.231	1.272	1.272	1.272	1.272	1.272	1.272	1.272	1.272	1.272	1.272	1.272	1.272	1.272	1.272	1.257	1.257	1.257	1.257	1.257	1.257	1.257
YIL130W	1.493	1.493	1.234	0.805	0.618	0.604	0.604	0.604	0.589	0.589	0.629	0.572	0.763	0.889	0.889	0.929	1.567	2.126	2.155	2.169	2.183	2.183	2.227	2.224	2.238	2.268	2.282	2.392	2.461	2.597	3.217	3.217	3.242	3.368	3.368	3.394	3.394	3.437	3.675	3.675	3.704	3.704	3.704	3.73	3.784	3.885	3.911	3.954	3.954
YIL142W	2.389	2.389	2.389	2.389	2.403	2.443	2.443	2.443	2.443	2.443	2.443	2.428	2.428	2.443	2.458	2.458	2.458	2.458	2.458	2.458	2.472	2.487	2.487	2.461	2.461	2.461	2.41	2.41	2.41	2.41	2.41	2.41	2.41	2.41	2.396	2.396	2.396	2.396	2.396	2.396	2.396	2.396	2.396	2.396	2.396	2.396	2.396	2.396	2.396
YJR108W	0.789	0.829	0.774	0.774	0.774	0.774	0.745	0.759	0.759	0.759	0.774	0.771	0.771	0.771	0.771	0.771	0.771	0.756	0.756	0.741	0.741	0.669	0.669	0.683	0.683	0.683	0.683	0.655	0.658	0.672	0.672	0.672	0.672	0.658	0.658	0.658	0.658	0.658	0.658	0.658	0.658	0.672	0.729	0.729	0.729	0.743	0.728	0.728	0.728
YBL041W	0.026	0.026	0.026	0.026	0.026	0.026	0.026	0.026	0.026	0.026	0.026	0.026	0.026	0.026	0.026	0.026	0.026	0.026	0.026	0.026	0.026	0.026	0.026	0.026	0.026	0.026	0.026	0.026	0.026	0.026	0.026	0.026	0.026	0.026	0	0.014	0.014	0.014	0.014	0.014	0.014	0.014	0.014	0.014	0.014	0.014	0.014	0.014	0.014
YGR023W	0.249	0.195	0.209	0.235	0.235	0.235	0.235	0.235	0.206	0.206	0.206	0.206	0.206	0.206	0.221	0.221	0.221	0.221	0.221	0.221	0.221	0.221	0.221	0.221	0.221	0.221	0.206	0.206	0.206	0.206	0.192	0.192	0.192	0.192	0.192	0.192	0.192	0.192	0.192	0.192	0.192	0.167	0.167	0.167	0.138	0.138	0.138	0.138	0.138
YPL006W	3.862	3.794	3.794	3.794	3.492	3.173	3.173	3.159	3.159	3.159	3.159	2.872	2.816	2.816	2.816	2.816	2.816	2.802	2.802	2.802	2.802	2.423	2.285	2.285	2.285	2.285	2.257	2.257	2.257	2.257	1.985	1.985	1.985	1.832	1.858	1.776	1.734	1.734	1.453	1.363	1.363	1.363	1.363	1.08	1.065	1.065	0.771	0.757	0.605
YGL093W	0.884	1.02	1.1	1.1	1.1	1.1	1.1	1.1	1.1	1.147	1.216	1.256	1.3	1.3	1.3	1.368	1.368	1.368	1.368	1.368	1.394	1.409	1.409	1.409	1.409	1.508	1.508	1.508	1.508	1.508	1.508	1.508	1.508	1.508	1.508	1.508	1.508	1.508	1.508	1.508	1.508	1.508	1.508	1.508	1.508	1.508	1.522	1.536	1.536
YDL075W	0.194	0.14	0.1	0.1	0.1	0.1	0.1	0.1	0.057	0.057	0.043	0.043	0.043	0.043	0.043	0.043	0.043	0.029	0.029	0.029	0.029	0.029	0.029	0.029	0.029	0.029	0.029	0.029	0.029	0.029	0.029	0.029	0.029	0.029	0.029	0.029	0.029	0.029	0.029	0.029	0.029	0.029	0.029	0.029	0.029	0.029	0.029	0.015	0.015
YDR100W	0.14	0.14	0.14	0.168	0.168	0.168	0.179	0.179	0.179	0.179	0.179	0.179	0.179	0.179	0.179	0.179	0.179	0.165	0.165	0.165	0.165	0.165	0.165	0.165	0.179	0.179	0.179	0.179	0.179	0.179	0.165	0.151	0.136	0.136	0.136	0.136	0.136	0.136	0.136	0.136	0.136	0.136	0.136	0.136	0.136	0.136	0.136	0.136	0.136
YGL238W	0.937	1.113	1.099	1.114	1.114	1.114	1.128	1.2	1.2	1.2	1.226	1.255	1.284	1.284	1.284	1.298	1.298	1.298	1.298	1.298	1.298	1.298	1.298	1.465	1.465	1.465	1.465	1.465	1.465	1.49	1.49	1.49	1.49	1.49	1.49	1.49	1.49	1.49	1.49	1.476	1.476	1.462	1.462	1.462	1.462	1.473	1.487	1.501	1.595
YKR074W	1.689	1.674	1.66	0.992	0.926	0.868	0.883	0.939	0.939	0.939	0.965	0.976	1.019	1.019	1.019	1.019	1.005	1.005	0.965	0.965	0.965	0.911	0.897	0.839	0.879	0.975	0.975	0.975	0.975	0.96	0.96	0.96	0.96	0.975	0.945	1.068	1.068	1.068	1.068	1.068	0.812	0.721	0.707	0.766	0.792	0.82	0.82	0.82	0.806
YLR014C	0.901	0.901	0.764	0.776	0.736	0.736	0.75	0.724	0.752	0.767	0.767	0.825	0.825	0.825	0.825	0.839	0.853	0.951	0.951	0.951	0.951	0.951	0.951	0.922	0.922	0.951	1.008	1.383	1.383	1.397	1.411	1.411	1.481	1.604	1.742	2.24	2.24	2.24	2.24	2.24	2.24	2.255	2.255	2.255	2.255	2.255	2.255	2.255	2.269
YDR249C	2.623	2.623	2.623	2.339	2.339	2.339	2.184	2.13	2.13	2.061	2.049	2.049	2.049	2.049	2.049	2.049	2.035	2.035	1.626	1.413	1.289	1.289	1.289	1.289	1.289	1.181	1.167	1.167	1.167	0.888	0.846	0.846	0.817	0.817	0.788	0.774	0.759	0.66	0.632	0.59	0.59	0.549	0.509	0.494	0.48	0.466	0.451	0.451	0.451
YPL079W	0.219	0.204	0.204	0.204	0.204	0.204	0.233	0.233	0.233	0.233	0.233	0.233	0.193	0.193	0.193	0.193	0.193	0.193	0.193	0.193	0.193	0.193	0.193	0.193	0.167	0.167	0.153	0.179	0.179	0.165	0.19	0.19	0.19	0.19	0.19	0.19	0.176	0.177	0.177	0.177	0.177	0.177	0.177	0.177	0.177	0.191	0.191	0.191	0.191
YNL080C	1.444	1.444	1.458	1.458	1.472	1.566	1.566	1.566	1.58	1.58	1.58	1.58	1.58	1.608	1.594	1.594	1.594	1.636	1.636	1.636	1.662	1.662	1.69	1.69	1.718	1.718	1.772	1.772	1.772	1.816	1.816	1.816	1.813	1.827	1.842	1.842	1.842	1.842	1.842	1.856	1.856	1.856	1.856	1.856	1.856	1.856	1.856	1.856	1.856
YIL078W	6.127	6.181	6.155	6.155	6.155	6.127	6.058	6.058	6.058	6.058	6.058	6.058	6.058	6.058	6.029	6.029	6.014	6.014	6.014	6.014	6	6	5.9	5.886	5.819	5.819	4.739	4.209	3.964	3.964	3.423	3.172	3.076	3.062	2.993	2.993	2.8	2.8	2.622	2.41	2.385	2.261	2.247	2.221	2.207	1.829	1.711	1.612	1.612
YNR055C	2.472	2.472	2.472	2.486	2.472	2.472	2.47	2.47	2.47	2.47	2.509	2.523	2.523	2.509	2.484	2.484	2.484	2.426	2.426	2.44	2.411	2.411	2.411	2.396	2.382	2.382	2.382	2.382	2.382	2.382	2.382	2.382	2.382	2.313	2.244	2.244	2.244	2.244	2.258	2.12	2.135	2.121	2.121	2.121	1.999	1.985	1.999	1.93	1.93
YGL101W	0.253	0.253	0.253	0.253	0.253	0.253	0.253	0.253	0.253	0.253	0.253	0.253	0.253	0.267	0.267	0.267	0.242	0.242	0.242	0.227	0.227	0.241	0.241	0.241	0.241	0.255	0.255	0.255	0.255	0.255	0.255	0.241	0.227	0.255	0.255	0.255	0.255	0.255	0.255	0.255	0.255	0.255	0.255	0.255	0.255	0.255	0.255	0.241	0.241
YPL246C	0.892	0.906	0.935	1.031	1.031	1.099	1.183	1.183	1.183	1.183	1.183	1.197	1.197	1.237	1.252	1.237	1.237	1.237	1.251	1.225	1.225	1.239	1.214	1.214	1.214	1.214	1.214	1.228	1.228	1.228	1.228	1.228	1.228	1.229	1.229	1.243	1.243	1.257	1.257	1.257	1.257	1.286	1.3	1.3	1.3	1.314	1.314	1.329	1.329
YMR177W	1.269	1.269	1.269	1.269	1.269	1.228	1.214	1.189	1.189	1.189	1.217	1.217	1.217	1.217	1.217	1.203	1.189	1.189	1.204	1.204	1.204	1.204	1.204	1.204	1.204	1.219	1.219	1.222	1.222	1.222	1.222	1.222	1.153	1.153	1.128	1.114	1.114	1.114	1.114	1.114	1.139	1.154	1.154	1.154	1.154	1.139	1.139	1.139	1.139
YPR036W	0.402	0.402	0.402	0.402	0.402	0.402	0.402	0.376	0.376	0.376	0.376	0.362	0.362	0.362	0.362	0.347	0.347	0.347	0.333	0.318	0.318	0.318	0.318	0.318	0.318	0.333	0.293	0.308	0.308	0.308	0.28	0.28	0.294	0.28	0.28	0.28	0.28	0.28	0.28	0.28	0.266	0.266	0.266	0.252	0.209	0.223	0.209	0.195	0.195
YOL007C	0.562	0.562	0.576	0.576	0.576	0.576	0.576	0.576	0.576	0.576	0.562	0.562	0.562	0.562	0.548	0.562	0.562	0.562	0.562	0.562	0.562	0.562	0.562	0.536	0.536	0.536	0.536	0.536	0.536	0.536	0.536	0.536	0.536	0.536	0.51	0.51	0.51	0.51	0.51	0.51	0.51	0.482	0.482	0.482	0.456	0.456	0.456	0.441	0.441
YKL073W	1.729	1.729	1.743	1.743	1.743	1.783	1.865	1.973	1.973	1.973	1.987	1.987	1.987	1.987	1.987	1.987	1.987	2.001	2.001	2.001	2.001	2.001	2.001	2.001	2.001	2.001	2.001	2.001	2.001	2.001	2.001	1.986	1.946	1.946	1.946	2.065	2.123	2.179	2.179	2.179	2.179	2.193	2.193	2.193	2.193	2.193	2.193	2.193	2.193
YBR120C	0.829	0.829	0.815	0.815	0.8	0.8	0.8	0.8	0.815	0.815	0.815	0.815	0.829	0.854	0.854	0.854	0.854	0.854	0.854	0.854	0.854	0.854	0.854	0.88	0.88	0.88	0.88	0.88	0.88	0.88	0.88	0.88	0.88	0.88	0.88	0.88	0.88	0.88	0.88	0.88	0.88	0.88	0.866	0.866	0.866	0.866	0.852	0.852	0.852
YJL201W	0.837	0.837	0.837	0.823	0.823	0.823	0.823	0.823	0.837	0.837	0.837	0.837	0.823	0.823	0.82	0.792	0.766	0.766	0.766	0.875	0.904	0.904	0.93	0.944	0.958	1.016	1.016	1.03	1.03	1.03	1.03	1.03	1.002	0.987	0.987	0.987	0.987	0.987	0.987	0.987	0.987	0.961	0.961	0.961	0.961	0.961	0.961	0.933	0.933
YDR354W	0.642	0.657	0.642	0.67	0.67	0.685	0.685	0.699	0.725	0.725	0.725	0.725	0.725	0.725	0.71	0.71	0.71	0.71	0.71	0.71	0.71	0.71	0.71	0.71	0.682	0.696	0.681	0.681	0.681	0.681	0.681	0.681	0.681	0.653	0.681	0.681	0.681	0.681	0.667	0.667	0.667	0.667	0.667	0.667	0.667	0.692	0.664	0.65	0.65
YLR005W	1.12	1.135	1.16	1.19	1.215	1.287	1.357	1.386	1.372	1.398	1.423	1.453	1.453	1.467	1.467	1.467	1.467	1.482	1.481	1.481	1.481	1.522	1.493	1.493	1.493	1.464	1.435	1.486	1.57	1.584	1.685	1.685	1.71	1.739	1.739	1.739	1.79	1.762	1.852	1.852	2.138	2.221	2.221	2.221	2.221	2.221	2.221	2.221	2.221
YJR113C	0.18	0.206	0.191	0.191	0.191	0.177	0.177	0.177	0.191	0.191	0.205	0.245	0.245	0.26	0.314	0.384	0.384	0.384	0.384	0.384	0.384	0.493	0.493	0.493	0.493	0.493	0.493	0.493	0.493	0.493	0.493	0.519	0.575	0.59	0.59	0.59	0.59	0.59	0.59	0.663	0.856	0.856	0.856	0.856	0.856	0.856	0.856	0.856	0.882
YKL029C	0.029	0.029	0.029	0.029	0.029	0.029	0.029	0.029	0.029	0.029	0.029	0.029	0.029	0.029	0.029	0.044	0.044	0.044	0.044	0.044	0.044	0.044	0.044	0.044	0.044	0.044	0.044	0.044	0.044	0.044	0.044	0.044	0.044	0.044	0.044	0.044	0.044	0.044	0.044	0.044	0.044	0.044	0.044	0.044	0.044	0.044	0.044	0.044	0.044
YKR077W	1.061	1.075	1.022	1.047	1.047	1.047	1.047	1.047	1.033	1.008	0.993	0.993	0.993	0.993	0.993	1.103	1.244	1.313	1.339	1.393	1.393	1.393	1.407	1.407	1.407	1.407	1.407	1.407	1.407	1.407	1.367	1.341	1.356	1.356	1.371	1.371	1.371	1.371	1.371	1.371	1.385	1.425	1.425	1.425	1.439	1.454	1.454	1.454	1.454
YLR017W	0.832	0.832	0.832	0.817	0.817	0.817	0.817	0.752	0.767	0.767	0.767	0.767	0.767	0.767	0.767	0.753	0.753	0.859	0.914	1.084	1.203	1.217	1.246	1.232	1.232	1.3	1.3	1.3	1.328	1.328	1.342	1.394	1.463	1.463	1.463	1.532	1.798	1.798	1.798	1.798	1.798	1.827	1.841	1.856	1.856	1.856	1.856	1.856	1.856
YBR119W	0.389	0.389	0.414	0.414	0.414	0.4	0.4	0.4	0.385	0.385	0.385	0.385	0.385	0.385	0.385	0.4	0.385	0.385	0.385	0.385	0.385	0.385	0.385	0.385	0.385	0.385	0.402	0.416	0.416	0.416	0.416	0.416	0.416	0.416	0.416	0.416	0.416	0.416	0.416	0.416	0.416	0.416	0.416	0.373	0.373	0.387	0.348	0.348	0.348
YLR215C	0.414	0.414	0.414	0.456	0.564	0.564	0.607	0.854	0.854	0.854	0.854	0.854	0.854	0.868	0.854	0.839	0.839	0.839	0.839	0.839	0.839	0.839	0.839	0.839	0.839	0.84	0.877	1.098	1.178	1.178	1.178	1.178	1.178	1.178	1.193	1.193	1.193	1.193	1.193	1.193	1.207	1.207	1.207	1.207	1.207	1.207	1.207	1.236	1.236
YOR132W	0.695	0.695	0.695	0.709	0.759	0.745	0.785	0.785	0.828	0.95	0.993	1.022	1.051	1.137	1.137	1.137	1.137	1.137	1.137	1.137	1.137	1.137	1.123	1.123	1.138	1.138	1.189	1.218	1.233	1.233	1.233	1.233	1.259	1.284	1.327	1.327	1.327	1.342	1.342	1.316	1.316	1.316	1.316	1.316	1.33	1.33	1.33	1.33	1.33
YGR044C	1.069	1.029	1.015	1.015	0.946	0.946	0.946	0.916	0.902	0.849	0.766	0.752	0.752	0.752	0.738	0.709	0.683	0.669	0.669	0.628	0.603	0.603	0.575	0.531	0.545	0.531	0.531	0.531	0.531	0.462	0.436	0.436	0.436	0.436	0.436	0.436	0.436	0.436	0.436	0.436	0.436	0.436	0.436	0.436	0.436	0.422	0.422	0.408	0.394
YDL141W	0.481	0.481	0.507	0.522	0.55	0.564	0.564	0.564	0.564	0.59	0.605	0.749	0.777	1.052	1.052	1.052	1.052	1.066	1.066	1.066	1.146	1.186	1.186	1.186	1.241	1.255	1.255	1.255	1.255	1.241	1.296	1.324	1.313	1.479	1.493	1.507	1.507	1.533	1.533	1.533	1.533	1.533	1.518	1.518	1.518	1.518	1.518	1.518	1.447
YDL143W	1.732	1.747	1.747	1.776	1.776	1.776	1.776	1.776	1.776	1.776	1.776	1.776	1.776	1.776	1.776	1.776	1.804	1.804	1.804	1.804	1.804	1.804	1.804	1.804	1.804	1.804	1.804	1.804	1.804	1.804	1.804	1.804	1.804	1.804	1.804	1.804	1.804	1.765	1.765	1.765	1.713	1.699	1.699	1.713	1.728	1.728	1.728	1.728	1.728
YLR042C	1.383	1.383	1.383	1.383	1.383	1.383	1.383	1.368	1.368	1.383	1.354	1.365	1.379	1.379	1.393	1.45	1.45	1.479	1.522	1.522	1.522	1.522	1.522	1.522	1.547	1.547	1.533	1.533	1.533	1.533	1.533	1.533	1.519	1.583	1.583	1.583	1.583	1.583	1.583	1.574	1.574	1.574	1.574	1.574	1.574	1.531	1.545	1.545	1.545
YBR247C	0.942	0.968	0.982	0.982	0.982	0.996	0.996	0.996	0.996	0.996	1.01	1.01	1.01	1.025	1.054	1.054	1.054	1.083	1.083	1.098	1.098	1.098	1.098	1.098	1.098	1.098	1.098	1.098	1.098	1.127	1.153	1.181	1.181	1.181	1.181	1.181	1.181	1.181	1.181	1.181	1.181	1.181	1.181	1.181	1.181	1.181	1.181	1.181	1.181
YOR311C	0.67	0.67	0.67	0.67	0.696	0.696	0.71	0.71	0.71	0.71	0.71	0.71	0.711	0.711	0.711	0.711	0.711	0.711	0.711	0.711	0.711	0.711	0.711	0.711	0.628	0.628	0.628	0.628	0.628	0.614	0.614	0.614	0.614	0.614	0.639	0.639	0.639	0.639	0.639	0.639	0.639	0.625	0.625	0.625	0.625	0.596	0.596	0.596	0.596
YHR152W	1.347	1.347	1.347	1.347	1.347	1.347	0.987	0.932	0.897	0.912	0.996	0.996	0.996	0.982	0.942	0.942	0.942	0.942	1.007	1.024	1.024	1.024	1.024	0.87	0.911	1.064	1.025	1.011	1.054	1.054	1.083	1.112	1.111	1.31	1.31	1.324	1.421	1.631	2.125	3.255	3.255	3.255	3.255	3.269	3.283	3.283	3.297	3.297	3.366
YER049W	0.454	0.454	0.454	0.454	0.454	0.454	0.439	0.439	0.453	0.482	0.482	0.482	0.482	0.482	0.482	0.482	0.482	0.482	0.482	0.482	0.482	0.496	0.496	0.496	0.496	0.496	0.496	0.496	0.482	0.482	0.482	0.468	0.454	0.454	0.494	0.494	0.494	0.494	0.494	0.494	0.588	0.588	0.588	0.588	0.588	0.588	0.574	0.574	0.574
YKR037C	0.683	0.683	0.669	0.655	0.67	0.67	0.67	0.67	0.67	0.67	0.684	0.684	0.684	0.684	0.643	0.729	0.837	0.837	0.851	0.851	0.865	0.909	0.907	0.907	0.907	0.922	0.923	0.923	0.897	0.843	0.843	0.954	0.954	0.954	0.954	0.954	0.954	0.997	1.095	1.095	1.095	1.095	1.095	1.095	1.095	1.095	1.095	1.123	1.123
YJL079C	0.115	0.115	0.13	0.13	0.13	0.13	0.13	0.13	0.13	0.144	0.144	0.144	0.144	0.144	0.144	0.144	0.144	0.144	0.144	0.144	0.144	0.144	0.144	0.144	0.159	0.173	0.173	0.173	0.173	0.173	0.187	0.201	0.229	0.257	0.257	0.257	0.257	0.257	0.257	0.257	0.257	0.257	0.257	0.257	0.257	0.283	0.337	0.337	0.337
YLR036C	0.943	0.943	0.943	0.918	0.852	0.812	0.812	0.812	0.812	0.812	0.812	0.812	0.812	0.786	0.786	0.786	0.772	0.746	0.746	0.746	0.746	0.761	0.72	0.695	0.695	0.695	0.695	0.695	0.695	0.68	0.68	0.734	0.734	0.734	0.734	0.734	0.72	0.72	0.72	0.705	0.705	0.705	0.705	0.679	0.679	0.636	0.596	0.581	0.621
YDL083C	0	0	0	0	0	0	0	0	0	0	0	0	0	0	0	0	0	0	0	0	0	0	0	0	0	0	0	0	0	0	0	0	0	0	0	0	0	0	0	0	0	0	0	0	0	0	0	0	0
YJL126W	0.296	0.31	0.352	0.736	0.971	0.971	1.014	1.014	1.014	1.014	1.014	1.029	1.195	1.181	1.181	1.181	1.181	1.181	1.181	1.167	1.181	1.238	1.238	1.349	1.403	1.428	1.428	1.428	1.428	1.457	1.457	1.511	1.511	1.511	1.511	1.511	1.511	1.511	1.511	1.525	1.551	1.729	1.729	1.744	1.744	1.773	1.798	1.798	1.812
YML014W	0.824	0.824	0.799	0.857	0.883	0.883	0.897	0.868	0.894	0.879	0.879	0.879	0.783	0.7	0.659	0.659	0.688	0.674	0.674	0.685	0.685	0.685	0.685	0.631	0.685	0.685	0.685	0.699	0.699	0.699	0.743	1.087	1.087	1.206	1.206	1.221	1.221	1.221	1.221	1.221	1.221	1.221	1.221	1.221	1.264	1.264	1.264	1.264	1.264
YDR002W	1.19	1.19	1.19	1.19	1.19	1.19	1.176	1.162	1.162	1.162	1.111	1.111	1.111	1.097	1.097	1.069	1.043	1.043	1.043	1.043	1.014	1.014	1.014	1.014	0.596	0.581	0.539	0.539	0.54	0.514	0.514	0.514	0.514	0.514	0.5	0.5	0.5	0.475	0.42	0.42	0.42	0.31	0.31	0.31	0.281	0.184	0.127	0.113	0.113
[truncated: 3,379 more rows]
[truncated: 952 more columns]
