# Supplementary material for: Constitutive turnover of histone H2A.Z at yeast promoters requires the preinitiation complex
Source: eLife. 2016 Jul 20;5:e14243. doi: 10.7554/eLife.14243 (PMC4995100; doi:10.7554/eLife.14243)
Supplement: Figure 1—source data 7. — DOI: http://dx.doi.org/10.7554/eLife.14243.010 [file elife-14243-fig1-data7.zip › Figure_1--source_data_7/WT(noFRB)_H2AZ_noRAP.txt]

gene_name	-500	-499	-498	-497	-496	-495	-494	-493	-492	-491	-490	-489	-488	-487	-486	-485	-484	-483	-482	-481	-480	-479	-478	-477	-476	-475	-474	-473	-472	-471	-470	-469	-468	-467	-466	-465	-464	-463	-462	-461	-460	-459	-458	-457	-456	-455	-454	-453	-452
YMR035W	2.654	2.698	2.698	2.726	2.726	2.726	2.753	2.753	2.753	2.753	2.753	2.726	2.74	2.74	2.74	2.74	2.754	2.795	2.85	2.85	2.85	2.85	2.85	2.85	2.867	2.867	2.881	2.881	2.908	2.908	2.922	2.922	2.922	2.922	2.922	2.922	2.922	2.922	2.922	2.922	2.922	2.922	2.922	2.922	2.922	2.922	2.922	2.922	2.895
YFL017W-A	0.642	0.642	0.642	0.598	0.581	0.55	0.533	0.533	0.533	0.533	0.533	0.533	0.533	0.533	0.533	0.533	0.533	0.533	0.533	0.533	0.533	0.533	0.533	0.533	0.444	0.444	0.444	0.444	0.444	0.444	0.427	0.427	0.427	0.427	0.328	0.328	0.328	0.328	0.328	0.328	0.328	0.311	0.311	0.311	0.284	0.284	0.284	0.284	0.284
YPR003C	0.725	0.708	0.708	0.753	0.753	0.753	0.753	0.753	0.753	0.77	0.797	0.828	0.913	0.913	0.913	0.913	0.913	0.913	0.916	0.95	0.936	0.953	0.953	0.97	0.997	0.997	0.997	0.997	1.053	1.07	1.07	1.07	1.087	1.087	1.087	1.104	1.104	1.121	1.121	1.135	1.135	1.135	1.135	1.135	1.135	1.135	1.135	1.135	1.135
YHR135C	0.993	0.993	0.993	0.993	0.952	0.935	0.935	0.935	0.921	0.921	0.921	0.921	0.921	0.965	0.965	0.965	0.965	0.965	0.965	0.965	0.965	0.938	0.972	0.972	0.972	0.972	0.972	0.972	0.972	0.972	0.972	0.972	0.972	0.972	0.972	0.972	0.972	0.972	0.972	0.958	0.958	0.958	0.958	0.958	0.958	0.958	0.958	0.941	0.941
YOR157C	0.929	0.843	0.758	0.714	0.672	0.672	0.672	0.672	0.672	0.418	0.177	0.104	0.104	0.104	0.09	0.09	0.117	0.148	0.243	0.425	0.583	0.6	0.852	0.852	0.879	0.879	0.961	0.961	0.961	0.961	1.033	1.736	1.763	1.886	2.856	2.923	2.968	2.968	2.968	2.968	2.968	2.968	2.968	2.985	3.043	3.07	3.07	3.135	3.118
YPL227C	2.244	2.244	2.244	2.244	2.23	2.23	2.23	2.23	2.213	2.213	2.213	2.213	2.213	2.145	2.145	2.145	2.048	1.994	1.967	1.967	1.939	1.939	1.939	1.853	1.853	1.764	1.722	1.507	1.476	1.476	1.294	1.266	1.249	1.176	0.973	0.874	0.799	0.799	0.799	0.799	0.782	0.782	0.782	0.782	0.782	0.782	0.782	0.782	0.668
YDR443C	1.82	1.82	1.82	1.82	1.82	1.82	1.82	1.834	1.981	1.981	1.998	2.026	2.026	2.026	2.026	2.026	2.026	2.026	2.026	2.026	2.026	2.026	2.04	2.04	2.04	2.04	2.04	2.04	2.04	2.04	2.04	2.04	2.04	2.04	2.04	2.04	1.965	1.962	1.962	1.976	1.976	2.004	2.004	2.004	2.004	2.004	2.004	2.004	2.004
YDR148C	4.552	4.552	4.552	4.552	4.552	4.538	4.538	4.538	4.511	4.351	4.351	4.293	4.293	4.279	4.265	4.265	4.265	3.244	2.961	2.859	2.859	2.859	2.859	2.842	2.842	2.842	2.842	2.815	2.771	2.754	2.74	2.581	2.526	2.468	2.468	2.454	2.427	2.427	2.413	2.269	2.183	2.183	2.084	1.999	1.999	1.456	1.008	0.905	0.905
YDR354W	0.787	0.787	0.815	0.866	0.866	0.866	0.866	0.866	0.866	0.866	0.866	0.866	0.866	0.866	0.866	0.866	0.866	0.866	0.866	0.866	0.866	0.866	0.866	0.866	0.883	0.897	0.897	0.897	0.897	0.897	0.897	0.897	0.897	0.883	0.937	0.937	0.937	0.937	0.937	0.923	0.895	0.895	0.868	0.868	0.868	0.868	0.813	0.813	0.813
YIL062C	1.399	1.399	1.333	1.35	1.45	1.45	1.45	1.45	1.467	1.467	1.539	1.539	1.58	1.58	1.58	1.58	1.58	1.58	1.58	1.58	1.58	1.58	1.566	1.566	1.566	1.566	1.566	1.58	1.58	1.58	1.58	1.58	1.58	1.58	1.58	1.536	1.525	1.525	1.525	1.525	1.498	1.498	1.498	1.498	1.498	1.498	1.498	1.484	1.498
YHR131C	0.365	0.365	0.365	0.365	0.365	0.379	0.359	0.359	0.417	0.434	0.461	0.461	0.522	0.536	0.656	0.656	0.656	0.684	0.684	0.684	0.684	0.684	0.732	0.774	0.915	0.929	0.929	0.929	0.929	0.929	0.902	0.885	0.885	0.902	0.902	0.919	1.021	1.065	1.065	1.079	1.107	1.233	1.322	1.392	1.392	1.406	1.618	1.618	1.618
YOR227W	3.155	3.169	3.169	3.196	3.196	3.179	3.179	3.089	3.089	3.089	3.089	3.089	3.089	3.089	3.061	3.061	3.044	3.044	2.487	2.473	2.456	2.34	2.08	1.995	1.995	1.968	1.968	1.878	1.878	1.878	1.765	1.748	1.703	1.703	1.689	1.689	1.631	1.631	1.467	1.285	1.285	1.082	0.535	0.367	0.254	0.223	0.223	0.223	0.223
YHR101C	3.957	3.957	4.002	4.418	4.418	4.449	4.583	4.6	4.6	4.6	4.6	4.631	4.707	4.748	4.837	5.228	5.228	5.297	5.485	5.485	5.502	5.704	5.853	5.853	5.853	5.853	5.853	5.853	5.853	5.938	5.999	6.016	6.057	6.112	6.194	6.194	6.194	6.194	6.194	6.194	6.194	6.194	6.194	6.194	6.194	6.194	6.194	6.166	6.105
YGR275W	0.678	0.678	0.678	0.678	0.678	0.678	0.678	0.651	0.634	0.661	0.634	0.634	0.62	0.589	0.621	0.679	0.665	0.693	0.749	0.749	0.749	0.793	0.793	0.838	0.879	0.948	0.948	0.948	0.948	0.948	0.948	0.948	0.948	0.965	0.979	1.225	1.225	1.225	1.225	1.266	1.266	1.266	1.293	1.415	1.511	1.511	1.511	1.511	1.511
YKL005C	2.343	2.371	2.43	2.43	2.43	2.43	2.43	2.458	2.475	2.492	2.492	2.492	2.492	2.492	2.492	2.506	2.533	2.55	2.55	2.55	2.523	2.55	2.604	2.638	2.638	2.638	2.638	2.611	2.601	2.574	2.601	2.601	2.601	2.615	2.629	2.629	2.629	2.629	2.643	2.643	2.643	2.643	2.643	2.643	2.643	2.66	2.66	2.66	2.66
YGR166W	0.407	0.407	0.407	0.448	0.448	0.462	0.51	0.496	0.588	0.588	0.588	0.588	0.588	0.588	0.588	0.588	0.574	0.56	0.56	0.587	0.621	0.773	0.908	0.908	0.908	0.922	0.922	0.939	0.939	0.939	0.939	0.984	0.984	1.011	1.011	1.011	1.028	1.059	1.076	1.076	1.076	1.076	1.076	1.076	1.09	1.09	1.09	1.117	1.117
YGR049W	0.808	0.835	0.879	0.852	0.866	0.866	0.866	0.897	0.897	0.897	0.897	0.897	0.883	0.883	0.897	0.897	0.897	0.897	0.897	0.897	0.815	0.815	0.832	0.846	0.89	0.976	0.976	0.976	0.976	1.034	1.034	1.034	1.034	1.034	1.065	1.065	1.065	1.065	1.079	1.076	1.103	1.103	1.103	1.103	1.103	1.103	1.103	1.089	1.089
YLR224W	0.478	0.464	0.464	0.464	0.464	0.464	0.42	0.42	0.305	0.305	0.305	0.278	0.278	0.278	0.278	0.216	0.134	0.134	0.089	0.089	0.089	0.075	0.048	0.048	0.031	0.031	0.031	0.031	0.031	0.031	0.031	0.031	0.014	0.014	0.014	0.014	0.014	0.014	0.014	0.014	0.014	0.014	0.014	0.014	0.014	0.014	0.014	0.014	0
YDL205C	1.661	1.661	1.719	1.761	1.792	1.847	1.892	1.892	1.892	1.892	1.892	1.892	1.92	1.92	1.92	1.92	1.92	1.893	1.893	1.893	1.92	1.903	1.934	2.006	2.006	2.006	2.006	2.051	2.051	2.051	2.051	2.051	2.051	2.051	2.051	2.037	2.037	2.068	2.095	2.095	2.112	2.112	2.112	2.112	2.112	2.112	2.112	2.112	2.112
YDR198C	0.863	0.815	0.729	0.733	0.733	0.733	0.733	0.733	0.692	0.692	0.692	0.692	0.692	0.509	0.475	0.448	0.421	0.39	0.427	0.427	0.441	0.441	0.441	0.441	0.441	0.441	0.441	0.366	0.295	0.302	0.35	0.412	0.426	0.44	0.454	0.54	0.54	0.54	0.54	0.54	0.554	0.665	0.984	1.012	1.029	1.029	1.029	1.029	0.995
YFR034C	1.173	1.173	1.159	1.159	1.176	1.176	1.176	1.132	1.166	1.166	1.166	1.166	1.166	1.166	1.166	1.166	1.166	1.149	1.135	1.19	1.258	1.258	1.258	1.258	1.258	1.258	1.255	1.255	1.255	1.255	1.255	1.313	1.313	1.313	1.33	1.33	1.33	1.316	1.302	1.302	1.302	1.302	1.302	1.302	1.302	1.285	1.285	1.285	1.285
YJR006W	1.761	1.761	1.761	1.761	1.761	1.761	1.761	1.761	1.761	1.761	1.761	1.758	1.785	1.785	1.799	1.799	1.799	1.816	1.816	1.816	1.816	1.816	1.789	1.816	1.762	1.762	1.762	1.779	1.779	1.779	1.779	1.779	1.779	1.779	1.779	1.779	1.796	1.796	1.796	1.796	1.779	1.779	1.779	1.779	1.779	1.779	1.765	1.765	1.693
YIR024C	0.563	0.563	0.515	0.454	0.46	0.446	0.446	0.477	0.494	0.562	0.528	0.528	0.528	0.528	0.528	0.528	0.528	0.501	0.542	0.586	0.586	0.586	0.586	0.556	0.556	0.672	0.672	0.672	0.672	0.672	0.672	0.624	0.624	0.682	0.802	0.967	0.967	0.967	0.967	0.967	0.967	0.94	0.998	1.001	0.974	0.974	1.036	1.176	1.176
YBR122C	1.707	1.707	1.707	1.707	1.738	1.786	1.933	1.995	1.995	2.174	2.191	2.205	2.398	2.398	2.398	2.398	2.398	2.398	2.426	2.426	2.44	2.44	2.44	2.44	2.413	2.413	2.413	2.413	2.413	2.413	2.413	2.396	2.396	2.396	2.396	2.396	2.396	2.396	2.369	2.403	2.403	2.403	2.403	2.403	2.43	2.43	2.43	2.43	2.43
YER177W	0.014	0.014	0.014	0.014	0.014	0.014	0.014	0.014	0.014	0.014	0.014	0.014	0.014	0	0	0	0	0	0	0	0	0	0	0	0	0	0	0	0	0	0	0	0	0	0	0	0	0	0	0	0	0	0	0	0	0	0	0	0
YDL117W	0.265	0.399	0.399	0.499	0.53	0.564	0.701	0.701	0.732	0.776	0.776	0.831	0.831	0.831	0.831	0.831	0.859	0.859	0.859	0.859	0.873	0.918	0.918	0.918	0.918	0.918	0.918	0.918	0.918	0.918	0.918	0.918	0.918	0.945	0.945	0.945	0.945	0.945	0.945	0.945	0.945	0.945	0.945	0.945	0.945	0.945	0.945	0.945	0.945
YDR514C	0.731	1.069	1.069	1.086	1.114	1.186	1.186	1.186	1.217	1.217	1.217	1.217	1.261	1.247	1.247	1.261	1.336	1.336	1.336	1.322	1.322	1.322	1.387	1.459	1.53	1.557	1.557	1.571	1.585	1.585	1.585	1.585	1.585	1.585	1.585	1.585	1.585	1.602	1.602	1.633	1.633	1.633	1.633	1.633	1.619	1.619	1.619	1.619	1.636
YML068W	1.008	1.008	1.008	1.008	1.008	1.022	1.022	1.022	1.022	1.036	1.036	1.036	1.036	1.036	1.036	1.063	1.08	1.066	1.066	1.039	1.039	1.084	1.084	1.084	1.084	1.084	1.084	1.084	1.101	1.101	1.101	1.101	1.087	1.087	1.087	1.087	1.073	1.073	1.073	1.073	1.073	1.073	1.073	1.073	1.032	1.032	1.015	1.001	0.984
YHR112C	0.486	0.527	0.527	0.561	0.671	0.929	1.337	1.337	1.337	1.337	1.337	1.337	1.354	1.368	1.41	1.522	1.522	1.584	1.683	1.874	2.059	2.059	2.103	2.103	2.182	2.308	3.014	2.997	3.014	3.381	3.748	3.851	3.895	3.909	3.909	3.94	4.142	4.142	4.142	4.142	4.142	4.142	4.142	4.142	4.159	4.159	4.203	4.247	4.247
YMR070W	0.061	0.061	0.061	0.061	0.061	0.061	0.061	0.061	0.061	0.061	0.061	0.061	0.061	0.061	0.061	0.061	0.061	0.061	0.061	0.061	0.061	0.061	0.061	0.061	0.061	0.061	0.061	0.061	0.061	0.061	0.061	0.061	0.061	0.061	0.061	0.061	0.061	0.061	0.061	0.061	0.061	0.061	0.061	0.061	0.061	0.061	0.061	0.061	0.061
YHR074W	0.4	0.386	0.386	0.386	0.386	0.386	0.386	0.386	0.386	0.345	0.345	0.318	0.318	0.318	0.318	0.318	0.318	0.318	0.318	0.318	0.318	0.318	0.318	0.318	0.318	0.318	0.318	0.318	0.273	0.273	0.242	0.242	0.225	0.225	0.225	0.225	0.225	0.211	0.211	0.225	0.225	0.225	0.225	0.225	0.225	0.225	0.225	0.225	0.225
YNL292W	0.299	0.299	0.299	0.299	0.299	0.299	0.292	0.433	0.433	0.433	0.433	0.433	0.433	0.433	0.433	0.433	0.433	0.433	0.433	0.433	0.433	0.405	0.405	0.405	0.391	0.364	0.422	0.467	0.467	0.467	0.484	0.484	0.498	0.522	0.522	0.658	0.672	0.689	0.689	0.689	0.689	0.703	0.703	0.703	0.72	0.734	0.734	0.734	0.734
YDR280W	1.072	1.072	1.072	1.073	1.101	1.101	1.101	1.101	1.115	1.234	1.234	1.295	1.295	1.295	1.295	1.309	1.309	1.295	1.295	1.295	1.278	1.309	1.312	1.312	1.312	1.312	1.312	1.312	1.312	1.312	1.264	1.233	1.216	1.216	1.233	1.281	1.281	1.281	1.295	1.278	1.278	1.278	1.278	1.264	1.22	1.22	1.22	1.189	1.175
YLR032W	0.756	0.756	0.756	0.756	0.783	0.849	0.866	0.866	0.907	0.907	1.063	1.063	1.063	1.063	1.063	1.063	1.08	1.08	1.097	1.108	1.193	1.388	1.388	1.388	1.677	1.677	1.677	1.677	1.694	1.806	1.806	1.833	1.833	1.833	1.833	1.833	1.833	1.85	1.85	1.85	1.85	1.877	1.904	1.931	1.931	1.931	1.948	2.065	2.051
YOR230W	0	0	0	0	0.028	0.028	0.028	0.028	0.028	0.028	0.042	0.076	0.076	0.076	0.076	0.076	0.076	0.076	0.093	0.093	0.093	0.093	0.093	0.107	0.121	0.138	0.138	0.138	0.138	0.138	0.138	0.138	0.138	0.169	0.186	0.186	0.186	0.186	0.186	0.186	0.214	0.214	0.214	0.214	0.241	0.241	0.241	0.241	0.268
YNL187W	0.536	0.536	0.522	0.549	0.617	0.671	0.685	0.685	0.702	0.702	0.729	0.729	0.729	0.729	0.729	0.712	0.726	0.74	0.74	0.723	0.723	0.723	0.723	0.723	0.737	0.768	0.768	0.768	0.768	0.768	0.768	0.768	0.768	0.816	0.83	0.83	0.83	0.844	0.844	0.844	0.844	0.899	0.899	0.899	0.899	0.899	0.899	0.899	0.913
YGR047C	1.078	1.051	1.051	1.051	1.051	1.051	1.024	1.024	1.024	1.024	0.966	0.924	0.879	0.879	0.879	0.821	0.767	0.767	0.767	0.655	0.655	0.655	0.655	0.638	0.621	0.621	0.587	0.556	0.556	0.556	0.556	0.419	0.416	0.491	0.491	0.491	0.491	0.491	0.464	0.437	0.437	0.437	0.464	0.464	0.478	0.468	0.384	0.613	0.613
YIL108W	4.482	4.482	4.468	4.468	4.468	4.327	4.313	4.282	4.196	4.032	4.032	4.005	4.002	4.002	4.002	3.727	3.652	3.545	3.445	3.373	3.373	3.373	3.346	3.346	3.332	3.332	3.332	3.034	2.969	2.969	2.927	2.927	2.927	2.927	2.927	2.927	2.927	2.941	2.765	2.765	2.704	2.633	2.589	2.575	2.558	1.994	1.949	1.863	1.725
YBR157C	0.559	0.559	0.559	0.559	0.559	0.559	0.559	0.607	0.607	0.607	0.607	0.607	0.607	0.607	0.641	0.638	0.638	0.652	0.666	0.666	0.666	0.666	0.666	0.734	0.748	0.748	0.748	0.748	0.748	0.748	0.748	0.748	0.748	0.762	0.793	0.793	0.793	0.793	0.793	0.793	0.793	0.793	0.793	0.793	0.793	0.793	0.793	0.793	0.793
YKL072W	2.297	2.618	2.618	2.635	2.635	2.669	2.697	2.944	2.944	2.975	2.975	2.975	2.975	2.975	2.992	3.009	3.2	3.2	3.2	3.228	3.228	3.228	3.245	3.286	3.317	3.317	3.317	3.344	3.392	3.392	3.392	3.392	3.392	3.392	3.392	3.365	3.365	3.365	3.365	3.365	3.365	3.365	3.365	3.365	3.365	3.379	3.379	3.379	3.379
YDR282C	0.326	0.343	0.343	0.343	0.343	0.343	0.343	0.346	0.346	0.346	0.425	0.425	0.425	0.425	0.398	0.398	0.398	0.353	0.353	0.353	0.353	0.353	0.353	0.312	0.285	0.285	0.285	0.268	0.268	0.254	0.254	0.254	0.254	0.254	0.271	0.329	0.329	0.329	0.329	0.329	0.329	0.36	0.36	0.36	0.36	0.346	0.36	0.377	0.462
YNL193W	1.522	1.522	1.522	1.522	1.522	1.522	1.522	1.522	1.522	1.536	1.536	1.536	1.536	1.536	1.522	1.522	1.522	1.522	1.522	1.522	1.522	1.522	1.522	1.508	1.508	1.491	1.422	1.378	1.406	1.406	1.42	1.433	1.433	1.433	1.433	1.433	1.433	1.433	1.433	1.433	1.405	1.405	1.405	1.405	1.371	1.357	1.357	1.357	1.357
YFL049W	0.909	0.909	0.94	0.94	0.954	1.002	1.033	1.033	1.033	1.207	1.19	1.19	1.217	1.285	1.285	1.285	1.312	1.312	1.377	1.377	1.377	1.36	1.36	1.333	1.333	1.333	1.333	1.302	1.274	1.274	1.274	1.274	1.26	1.246	1.263	1.403	1.657	1.674	1.705	1.776	1.996	2.078	2.078	2.078	2.078	2.078	2.078	2.078	2.078
YJL031C	1.373	1.339	1.352	1.297	1.314	1.42	1.42	1.437	1.437	1.437	1.437	1.451	1.417	1.403	1.403	1.331	1.352	1.366	1.366	1.394	1.38	1.38	1.407	1.407	1.407	1.407	1.322	1.322	1.294	1.294	1.294	1.294	1.174	1.174	1.102	1.102	1.116	1.116	1.082	1.051	1.051	1.051	1.051	0.85	0.85	0.85	0.795	0.781	0.747
YFL034W	0.291	0.291	0.291	0.291	0.291	0.291	0.291	0.291	0.257	0.257	0.257	0.23	0.23	0.23	0.23	0.216	0.243	0.243	0.229	0.229	0.202	0.202	0.202	0.202	0.144	0.144	0.144	0.13	0.13	0.13	0.13	0.13	0.102	0.102	0.102	0.102	0.085	0.085	0.085	0.089	0.089	0.12	0.12	0.12	0.12	0.12	0.12	0.106	0.106
YCL059C	0.957	0.998	0.953	0.953	1.029	1.057	1.057	1.057	1.057	1.23	1.23	1.23	1.23	1.203	1.203	1.203	1.203	1.203	1.203	1.254	1.329	1.329	1.329	1.346	1.346	1.346	1.346	1.346	1.346	1.346	1.425	1.425	1.47	1.484	1.484	1.511	1.511	1.511	1.511	1.511	1.511	1.511	1.467	1.467	1.467	1.494	1.494	1.466	1.48
YOL142W	4.8	4.8	4.8	4.814	4.814	4.814	4.814	4.814	4.889	4.931	4.931	4.945	4.945	4.945	4.945	4.959	4.973	5.015	5.015	5.015	5.015	5.001	5.001	5.001	5.001	4.987	4.987	4.987	4.987	4.987	4.987	4.987	4.96	4.926	4.926	4.926	4.912	4.912	4.912	4.912	4.912	4.895	4.837	4.768	4.74	4.754	4.754	4.771	4.754
YFR016C	0.882	0.909	0.909	0.909	0.892	0.878	0.878	0.878	1.001	1.097	1.097	1.097	1.097	1.097	1.138	1.138	1.155	1.155	1.155	1.155	1.155	1.155	1.182	1.182	1.182	1.182	1.21	1.268	1.282	1.33	1.33	1.33	1.357	1.357	1.357	1.371	1.371	1.371	1.371	1.371	1.371	1.371	1.371	1.371	1.371	1.371	1.371	1.371	1.371
YBR121C	1.071	1.026	1.026	0.999	0.982	0.982	0.982	0.982	0.982	0.969	0.969	0.969	0.869	0.869	0.783	0.783	0.728	0.728	0.728	0.728	0.728	0.711	0.711	0.587	0.546	0.546	0.498	0.423	0.423	0.423	0.423	0.423	0.423	0.423	0.423	0.423	0.352	0.352	0.352	0.29	0.276	0.276	0.341	0.423	0.423	0.423	0.423	0.423	0.423
YGR188C	1.159	1.159	1.159	1.159	1.159	1.159	1.173	1.173	1.306	1.306	1.32	1.32	1.32	1.32	1.32	1.32	1.434	1.434	1.434	1.434	1.512	1.6	1.6	1.614	1.641	1.641	1.641	1.641	1.682	1.682	1.682	1.699	1.699	1.699	1.713	1.74	1.74	1.74	1.74	1.74	1.74	1.74	1.74	1.74	1.74	1.74	1.74	1.74	1.74
YJL034W	2.133	2.133	2.133	2.133	2.133	2.133	2.133	2.119	2.119	2.119	2.119	2.119	2.119	2.119	2.119	2.092	2.092	2.106	2.055	2.041	2.041	2.041	2.041	2.041	2.027	1.999	1.999	1.982	1.982	1.982	1.927	1.927	1.879	1.834	1.776	1.793	1.793	1.793	1.793	1.793	1.759	1.759	1.759	1.772	1.772	1.772	1.772	1.615	1.571
YDR088C	1.71	1.71	1.693	1.577	1.56	1.519	1.519	1.519	1.502	1.502	1.502	1.502	1.502	1.43	1.382	1.293	1.293	1.262	1.262	1.262	1.262	1.055	0.888	0.767	0.675	0.689	0.689	0.689	0.723	0.695	0.668	0.668	0.668	0.383	0.428	0.579	0.666	0.666	0.694	0.694	0.694	0.654	0.712	0.796	0.796	0.796	0.796	0.782	0.81
YML035C	2.37	2.401	2.459	2.459	2.473	2.459	2.459	2.445	2.473	2.473	2.473	2.483	2.483	2.497	2.497	2.497	2.497	2.497	2.497	2.511	2.525	2.525	2.511	2.511	2.511	2.511	2.511	2.511	2.511	2.511	2.511	2.511	2.511	2.511	2.511	2.511	2.511	2.511	2.48	2.48	2.48	2.48	2.48	2.48	2.48	2.48	2.453	2.453	2.453
YER005W	0.557	0.571	0.571	0.571	0.571	0.598	0.598	0.598	0.598	0.615	0.642	0.669	0.669	0.669	0.669	0.761	0.832	0.863	0.89	0.935	0.99	1.073	1.073	1.073	1.073	1.073	1.073	1.073	1.073	1.087	1.087	1.087	1.087	1.087	1.087	1.087	1.087	1.073	1.073	1.087	1.114	1.114	1.128	1.128	1.128	1.128	1.128	1.128	1.128
YOL151W	0.532	0.532	0.532	0.532	0.532	0.532	0.532	0.532	0.532	0.532	0.532	0.532	0.532	0.532	0.532	0.532	0.532	0.532	0.532	0.532	0.532	0.532	0.532	0.532	0.532	0.532	0.532	0.532	0.532	0.532	0.532	0.532	0.532	0.532	0.532	0.532	0.532	0.532	0.532	0.532	0.471	0.471	0.471	0.471	0.335	0.318	0.318	0.23	0.23
YIR007W	1.585	1.585	1.555	1.555	1.555	1.555	1.555	1.555	1.521	1.505	1.508	1.508	1.549	1.549	1.549	1.549	1.549	1.549	1.549	1.549	1.549	1.549	1.549	1.522	1.522	1.522	1.43	1.403	1.375	1.341	1.314	1.314	1.3	1.186	1.097	1.043	1.002	1.002	1.002	1.002	0.985	1.002	1.002	1.016	1.016	1.016	1.016	1.016	1.016
YOL094C	2.366	2.349	2.349	2.349	2.366	2.34	2.34	2.34	2.357	2.374	2.391	2.541	2.541	2.541	2.541	2.541	2.541	2.565	2.582	2.582	2.599	2.626	2.626	2.626	2.626	2.626	2.657	2.657	2.59	2.59	2.59	2.484	2.525	2.542	2.586	2.583	2.525	2.525	2.525	2.525	2.525	2.559	2.559	2.559	2.559	2.559	2.559	2.559	2.487
YJR056C	0.412	0.412	0.367	0.367	0.367	0.367	0.367	0.367	0.322	0.322	0.322	0.308	0.294	0.294	0.294	0.294	0.294	0.294	0.294	0.294	0.294	0.294	0.294	0.28	0.195	0.147	0.062	0.062	0.062	0.062	0.062	0.062	0.062	0.062	0.062	0.062	0.062	0.076	0.076	0.076	0.076	0.076	0.059	0.059	0.059	0.059	0.059	0.059	0.059
YBR023C	1.347	1.361	1.426	1.484	1.498	1.498	1.498	1.498	1.498	1.568	1.568	1.568	1.568	1.568	1.554	1.554	1.581	1.581	1.581	1.595	1.626	1.653	1.653	1.653	1.653	1.67	1.67	1.796	1.85	1.85	1.867	1.881	1.881	1.922	1.908	1.908	1.908	1.908	1.894	1.877	1.877	1.877	1.935	2.031	2.126	2.304	2.304	2.304	2.396
YAL051W	0.803	0.817	0.817	0.817	0.817	0.817	0.817	0.817	0.817	0.817	0.817	0.817	0.817	0.817	0.817	0.817	0.817	0.817	0.817	0.817	0.817	0.817	0.817	0.844	0.817	0.817	0.803	0.762	0.748	0.748	0.714	0.646	0.646	0.646	0.646	0.646	0.646	0.646	0.646	0.646	0.646	0.646	0.646	0.591	0.591	0.577	0.594	0.58	0.58
YLR347C	0.526	0.526	0.526	0.526	0.526	0.526	0.543	0.56	0.56	0.56	0.56	0.56	0.56	0.574	0.574	0.574	0.574	0.591	0.591	0.591	0.591	0.591	0.622	0.622	0.608	0.625	0.625	0.625	0.625	0.625	0.608	0.608	0.58	0.566	0.566	0.542	0.569	0.572	0.599	0.599	0.599	0.599	0.599	0.599	0.599	0.657	0.657	0.746	0.746
YKL003C	0.623	0.623	0.64	0.64	0.657	0.685	0.685	0.685	0.72	0.72	0.72	0.72	0.72	0.72	0.72	0.703	0.72	0.72	0.812	0.846	0.846	0.846	0.846	0.846	0.832	0.859	0.917	0.917	0.934	0.934	0.934	0.917	0.947	0.947	0.961	1.022	1.022	1.022	1.022	1.022	1.022	1.022	1.022	1.022	1.022	1.008	1.008	1.008	1.008
YBL040C	0.892	0.875	0.889	0.889	0.889	0.889	0.903	0.875	0.875	0.875	0.923	0.95	0.95	0.95	0.95	0.95	0.95	0.95	0.95	0.95	0.967	0.967	0.967	0.967	0.981	0.981	0.981	0.981	0.995	0.995	0.995	0.995	0.995	0.968	0.954	0.954	0.94	0.94	0.94	0.967	0.984	0.97	0.943	0.96	0.96	0.96	0.892	0.892	0.858
YJR113C	0.199	0.226	0.226	0.226	0.226	0.226	0.226	0.226	0.209	0.25	0.25	0.25	0.25	0.25	0.277	0.335	0.335	0.349	0.349	0.349	0.349	0.478	0.464	0.518	0.518	0.518	0.518	0.532	0.532	0.532	0.532	0.549	0.58	0.621	0.621	0.621	0.621	0.638	0.638	0.767	0.986	0.986	0.986	0.986	0.986	0.986	0.986	0.986	1
YKL055C	0.452	0.452	0.452	0.452	0.452	0.435	0.435	0.435	0.435	0.36	0.36	0.36	0.349	0.332	0.332	0.332	0.332	0.315	0.315	0.315	0.315	0.332	0.349	0.4	0.4	0.4	0.4	0.4	0.386	0.386	0.413	0.413	0.44	0.467	0.467	0.481	0.481	0.481	0.481	0.481	0.467	0.467	0.467	0.467	0.467	0.467	0.467	0.467	0.467
YOR018W	0.926	0.926	0.926	0.865	0.882	0.882	0.882	0.899	0.916	0.916	0.916	0.902	0.947	0.947	0.947	0.947	0.947	0.947	0.947	0.947	0.947	0.947	0.947	0.947	0.903	0.876	0.876	0.876	0.876	0.876	0.876	0.876	0.791	0.674	0.687	0.687	0.687	0.687	0.622	0.551	0.537	0.537	0.52	0.547	0.547	0.547	0.557	0.557	0.557
YNL223W	1.625	1.656	1.656	1.656	1.684	1.684	1.698	1.838	1.852	1.96	1.96	1.96	1.96	1.96	1.96	1.96	1.96	2.015	2.029	2.029	2.043	2.043	2.043	2.097	2.114	2.131	2.145	2.159	2.176	2.19	2.217	2.217	2.231	2.245	2.245	2.245	2.259	2.259	2.259	2.259	2.259	2.259	2.259	2.286	2.286	2.286	2.286	2.286	2.272
YKR055W	0.889	0.889	0.981	0.981	1.071	1.13	1.178	1.192	1.192	1.233	1.233	1.233	1.233	1.233	1.233	1.233	1.233	1.264	1.264	1.264	1.354	1.41	1.41	1.41	1.41	1.455	1.455	1.455	1.472	1.503	1.534	1.551	1.551	1.551	1.568	1.568	1.568	1.568	1.568	1.568	1.568	1.568	1.595	1.581	1.581	1.581	1.581	1.581	1.581
YDR326C	1.631	1.648	1.785	1.785	1.785	1.785	1.785	1.785	1.785	1.785	1.785	1.771	1.771	1.74	1.74	1.726	1.74	1.791	1.818	1.832	1.832	1.832	1.846	1.846	1.846	1.846	1.846	1.846	1.846	1.846	1.846	1.846	1.846	1.846	1.846	1.846	1.846	1.846	1.86	1.86	1.86	1.86	1.86	1.86	1.86	1.888	1.976	1.976	1.976
YBR155W	0.265	0.279	0.293	0.293	0.324	0.351	0.399	0.491	0.491	0.491	0.518	0.518	0.518	0.532	0.532	0.532	0.532	0.532	0.546	0.56	0.645	0.686	0.754	0.85	0.85	0.867	0.867	0.867	0.867	0.867	0.884	0.884	0.884	0.898	0.898	0.898	0.898	0.898	0.898	0.898	0.898	0.898	0.898	0.898	0.898	0.898	0.898	0.898	0.912
YML091C	0.438	0.438	0.438	0.438	0.438	0.438	0.438	0.438	0.438	0.438	0.438	0.438	0.438	0.438	0.421	0.421	0.421	0.421	0.421	0.421	0.421	0.421	0.421	0.421	0.421	0.421	0.421	0.421	0.448	0.448	0.448	0.448	0.448	0.448	0.448	0.448	0.448	0.421	0.421	0.421	0.421	0.291	0.291	0.264	0.264	0.25	0.236	0.267	0.267
YFR031C-A	0.017	0.017	0.017	0.017	0.017	0.017	0.017	0.017	0.017	0.017	0.017	0.017	0.017	0.017	0.017	0.017	0.017	0.017	0.017	0.017	0.017	0.017	0.017	0.017	0	0	0	0	0	0	0	0	0	0	0	0	0	0	0	0	0	0	0	0	0	0	0	0	0
YIR009W	0.874	0.891	0.84	0.885	0.888	0.888	0.888	0.888	0.888	0.861	0.861	0.861	0.807	0.807	0.793	0.793	0.793	0.793	0.793	0.793	0.766	0.739	0.6	0.556	0.556	0.522	0.463	0.429	0.453	0.467	0.639	0.797	0.797	0.797	0.797	0.814	0.814	0.814	0.814	0.831	0.831	0.831	0.828	0.828	0.859	0.917	0.959	1.017	1.048
YER017C	0.555	0.541	0.541	0.541	0.541	0.453	0.453	0.453	0.453	0.453	0.453	0.453	0.453	0.453	0.453	0.453	0.453	0.439	0.439	0.439	0.439	0.439	0.439	0.439	0.439	0.439	0.395	0.395	0.395	0.367	0.367	0.367	0.35	0.336	0.336	0.336	0.336	0.336	0.322	0.322	0.322	0.305	0.219	0.117	0.117	0.117	0.117	0.117	0.117
YIL063C	0.834	0.806	0.806	0.806	0.851	0.933	0.933	1.014	1.014	1.014	1.014	1.014	0.997	0.997	0.997	0.935	0.932	0.946	0.932	0.932	0.949	0.949	0.931	1.037	1.006	1.006	1.006	1.023	1.023	1.05	1.079	1.062	1.062	1.035	1.093	1.079	1.106	1.133	1.133	1.133	1.133	1.133	1.133	1.133	1.133	1.102	1.014	0.939	0.984
YIL152W	1.123	1.123	1.137	1.181	1.181	1.181	1.208	1.208	1.208	1.208	1.208	1.208	1.208	1.181	1.181	1.167	1.167	1.167	1.167	1.126	1.126	1.126	1.05	1.077	1.077	1.077	1.091	1.077	1.077	1.077	1.091	1.091	1.091	1.091	1.091	1.118	1.074	1.16	1.119	1.119	1.119	1.119	0.999	0.917	0.917	0.829	0.945	0.945	0.945
YMR062C	0.014	0.014	0.014	0.014	0.014	0.014	0.014	0.014	0.014	0.028	0.028	0.028	0.073	0.19	0.19	0.19	0.19	0.204	0.204	0.204	0.204	0.265	0.265	0.265	0.265	0.265	0.34	0.461	0.461	0.502	0.502	0.502	0.502	0.725	0.78	0.945	0.945	0.945	0.999	1.148	1.426	1.426	1.426	1.44	1.44	1.457	1.457	1.457	1.474
YPR198W	0.71	0.71	0.71	0.727	0.727	0.781	0.781	0.812	0.812	0.812	0.785	0.751	0.751	0.724	0.724	0.724	0.741	0.741	0.867	0.909	0.909	0.909	0.954	0.954	0.954	0.954	0.954	0.94	0.94	0.981	1.012	1.012	1.012	1.012	1.012	1.012	1.012	1.012	0.985	0.985	0.985	0.985	0.985	0.985	0.985	0.985	0.985	0.985	0.985
YOR063W	1.573	1.542	1.525	1.511	1.525	1.525	1.525	1.553	1.621	1.689	1.689	1.689	1.689	1.703	1.703	1.703	1.757	1.828	1.862	1.903	1.903	1.903	1.92	1.934	1.951	1.982	1.982	1.982	1.982	1.981	1.981	1.981	1.981	1.981	1.981	2.008	2.035	2.035	2.035	2.035	2.035	2.035	2.035	2.035	2.035	2.035	2.035	1.962	1.962
YOR321W	0.871	0.871	0.871	0.871	0.871	0.871	0.871	0.871	0.803	0.769	0.724	0.665	0.665	0.665	0.604	0.59	0.59	0.604	0.621	0.652	0.652	0.652	0.639	0.639	0.612	0.629	0.646	0.632	0.632	0.615	0.615	0.588	0.574	0.563	0.608	0.663	0.68	0.68	0.751	0.765	0.779	0.779	0.779	0.793	0.776	0.776	0.776	0.776	0.731
YIR032C	5.146	5.132	5.132	5.102	5.524	5.538	5.566	5.566	5.566	5.779	6.523	6.883	6.897	7.048	7.423	7.423	7.516	7.516	7.68	7.68	7.789	7.789	7.803	7.803	7.803	7.943	7.943	7.943	7.943	7.943	7.943	7.943	8.005	8.293	8.334	8.382	8.382	8.396	8.396	8.498	8.753	8.753	8.78	8.822	8.839	8.884	8.884	8.884	8.884
YDR480W	3.29	3.406	3.406	3.406	3.406	3.406	3.406	3.406	3.406	3.406	3.406	3.406	3.406	3.406	3.406	3.433	3.433	3.433	3.42	3.406	3.406	3.406	3.406	3.392	3.351	3.351	3.338	3.379	3.396	3.396	3.396	3.396	3.413	3.417	3.417	3.417	3.417	3.417	3.417	3.417	3.417	3.4	3.4	3.314	3.311	3.311	3.297	3.297	3.314
YGL207W	1.732	1.732	1.732	1.732	1.732	1.732	1.759	1.759	1.759	1.759	1.804	1.804	1.804	1.804	1.804	1.804	1.804	1.804	1.835	1.818	1.818	1.818	1.818	1.818	1.791	1.791	1.805	1.805	1.805	1.805	1.778	1.778	1.778	1.778	1.795	1.795	1.795	1.778	1.778	1.778	1.778	1.778	1.778	1.778	1.775	1.775	1.775	1.775	1.775
YGR216C	0.424	0.424	0.424	0.506	0.506	0.506	0.506	0.506	0.506	0.506	0.55	0.633	0.821	0.821	0.821	0.848	0.848	0.848	0.875	0.858	0.844	0.844	0.844	0.817	0.946	1.005	1.05	1.064	1.064	1.078	1.257	1.449	1.449	1.449	1.449	1.449	1.578	1.578	1.605	1.828	1.845	1.9	1.9	1.9	1.945	1.945	1.945	1.945	1.945
YCR024C-A	0	0	0	0	0	0	0	0	0	0	0	0	0	0	0	0	0	0	0	0	0	0	0	0	0	0	0	0	0	0	0	0	0	0	0	0	0	0	0	0	0	0	0	0	0	0	0	0	0
YDR408C	3.927	3.927	3.927	3.927	3.927	3.886	3.886	3.886	3.886	3.797	3.797	3.797	3.722	3.722	3.708	3.636	3.636	3.636	3.636	3.636	3.55	3.523	3.523	3.523	3.462	3.462	3.462	3.462	3.153	3.126	3.126	2.497	2.301	2.26	2.243	2.243	2.123	2.065	2.038	1.911	1.897	1.517	1.391	1.35	1.336	1.319	1.319	1.305	1.305
YML113W	5.772	5.755	5.755	5.755	5.755	5.755	5.755	5.738	5.738	5.738	5.738	5.711	5.711	5.711	5.711	5.697	5.636	5.622	5.615	5.615	5.615	5.615	5.587	5.587	5.573	5.529	5.529	5.381	5.316	5.257	5.257	5.257	5.257	5.257	4.187	3.7	2.991	2.892	2.848	2.865	2.865	2.848	2.848	2.848	2.848	2.848	2.64	2.64	2.356
YCR023C	0.916	0.888	0.892	0.892	0.892	0.906	0.964	0.964	0.981	0.981	0.981	0.967	0.967	0.967	0.967	0.981	0.981	1.026	1.026	1.053	1.081	1.081	1.081	1.081	1.095	1.095	1.109	1.109	1.109	1.109	1.109	1.109	1.136	1.136	1.153	1.126	1.126	1.126	1.126	1.126	1.126	1.126	1.126	1.109	1.109	1.109	1.109	1.109	1.109
YGR161C	0.251	0.251	0.234	0.176	0.159	0.159	0.19	0.204	0.204	0.218	0.273	0.273	0.273	0.273	0.273	0.273	0.273	0.273	0.263	0.263	0.263	0.263	0.263	0.263	0.263	0.263	0.263	0.263	0.232	0.246	0.322	0.366	0.366	0.425	0.723	0.723	0.723	0.723	0.723	0.723	0.723	0.723	0.723	0.723	0.723	0.795	0.795	0.795	0.863
YOR224C	1.483	1.483	1.483	1.483	1.483	1.483	1.483	1.483	1.483	1.483	1.483	1.483	1.483	1.483	1.483	1.469	1.469	1.469	1.415	1.368	1.368	1.368	1.368	1.368	1.368	1.354	1.354	1.354	1.354	1.354	1.354	1.295	1.295	1.255	1.183	1.183	1.197	1.197	1.197	1.197	1.197	1.197	1.141	1.065	1.048	1.048	1.048	1.021	1.021
YDR363W-A	0.38	0.346	0.319	0.319	0.319	0.319	0.319	0.319	0.319	0.274	0.274	0.198	0.198	0.153	0.082	0.082	0.082	0.065	0.065	0.065	0.065	0.065	0.065	0.065	0.065	0.065	0.065	0.065	0.065	0.065	0.048	0.048	0.034	0.034	0.034	0.034	0.034	0.034	0.034	0.034	0.034	0.034	0.034	0.034	0.034	0.034	0.034	0.034	0.034
YLR407W	0.017	0.017	0.017	0.017	0.017	0.017	0.017	0.017	0.017	0.017	0.017	0.017	0.017	0.017	0.017	0.017	0.017	0.017	0.017	0.017	0.017	0.017	0.017	0.017	0.017	0	0	0	0	0	0	0	0	0	0	0	0	0	0	0	0	0	0	0	0	0	0	0	0.014
YLR344W	0.017	0.017	0.017	0.017	0.017	0.017	0.017	0.017	0.017	0.017	0.017	0.017	0.017	0.017	0.017	0.017	0.017	0.017	0.017	0.034	0.034	0.034	0.034	0.034	0.034	0.034	0.034	0.034	0.034	0.051	0.051	0.051	0.051	0.051	0.051	0.051	0.065	0.065	0.079	0.079	0.079	0.079	0.093	0.093	0.093	0.12	0.12	0.12	0.12
YHR009C	0	0	0	0	0	0	0	0	0	0	0	0	0	0	0	0	0	0	0	0	0	0	0	0	0	0	0	0	0	0	0	0	0	0.027	0.027	0.027	0.027	0.027	0.027	0.027	0.027	0.027	0.027	0.027	0.027	0.027	0.027	0.027	0.027
YOR265W	0.609	0.609	0.606	0.589	0.589	0.589	0.589	0.589	0.589	0.575	0.606	0.606	0.606	0.606	0.606	0.606	0.562	0.545	0.531	0.531	0.531	0.504	0.521	0.518	0.518	0.535	0.535	0.535	0.535	0.535	0.535	0.535	0.548	0.565	0.623	0.667	0.667	0.667	0.667	0.667	0.653	0.65	0.65	0.681	0.681	0.725	0.769	0.769	0.783
YMR288W	0.995	0.981	1.018	1.018	1.018	1.018	1.018	1.018	0.964	1.131	1.131	1.131	1.117	1.117	0.998	0.967	0.953	0.953	0.926	0.915	0.928	0.955	1.099	1.099	1.113	1.113	1.113	1.113	1.13	1.268	1.475	1.793	1.919	1.919	1.919	1.995	2.071	2.085	2.133	2.16	2.16	2.16	2.16	2.16	2.16	2.16	2.174	2.188	2.188
YPR202W	1.452	1.452	1.452	1.493	1.493	1.493	1.52	1.52	1.52	1.52	1.52	1.52	1.52	1.52	1.52	1.52	1.52	1.52	1.52	1.52	1.493	1.493	1.493	1.51	1.51	1.51	1.496	1.482	1.496	1.513	1.513	1.513	1.513	1.513	1.513	1.513	1.513	1.513	1.513	1.513	1.513	1.513	1.499	1.499	1.441	1.414	1.414	1.328	1.232
YBR039W	2.638	2.686	2.686	2.713	2.713	2.713	2.713	2.727	2.744	2.812	2.812	2.812	2.812	2.829	2.829	2.812	2.839	2.866	2.866	2.866	2.866	2.737	2.737	2.737	2.737	2.737	2.737	2.788	2.788	2.788	2.788	2.788	2.788	2.774	2.757	2.757	2.757	2.757	2.757	2.757	2.743	2.77	2.743	2.743	2.743	2.743	2.743	2.743	2.743
YNL230C	0.327	0.313	0.33	0.374	0.374	0.374	0.374	0.401	0.401	0.401	0.401	0.401	0.401	0.401	0.384	0.401	0.47	0.484	0.484	0.484	0.484	0.484	0.484	0.484	0.583	0.583	0.583	0.583	0.583	0.583	0.583	0.583	0.583	0.583	0.583	0.583	0.583	0.583	0.583	0.61	0.61	0.61	0.61	0.61	0.61	0.61	0.61	0.61	0.61
YDR304C	0.307	0.307	0.249	0.222	0.208	0.181	0.164	0.191	0.377	0.404	0.55	0.55	0.55	0.55	0.55	0.523	0.523	0.523	0.523	0.551	0.714	0.714	0.714	0.731	0.731	0.731	0.745	0.787	0.787	0.787	0.787	0.787	0.787	0.787	0.787	0.787	0.804	0.982	1.054	1.054	1.054	1.054	1.068	1.068	1.068	1.112	1.228	1.228	1.228
YEL036C	0	0	0	0	0	0	0	0	0	0	0	0	0	0	0	0	0	0	0	0	0	0	0	0	0	0	0	0	0	0	0	0	0	0	0	0	0	0	0	0.027	0.027	0.027	0.027	0.027	0.027	0.027	0.027	0.027	0.027
YNL261W	1.194	1.194	1.194	1.194	1.194	1.194	1.194	1.194	1.194	1.194	1.194	1.194	1.225	1.252	1.266	1.266	1.266	1.28	1.294	1.311	1.311	1.311	1.338	1.379	1.379	1.379	1.379	1.379	1.379	1.379	1.379	1.379	1.379	1.379	1.379	1.379	1.379	1.379	1.379	1.379	1.379	1.379	1.379	1.379	1.379	1.379	1.379	1.379	1.348
YDL057W	0.745	0.742	0.742	0.715	0.715	0.701	0.701	0.701	0.729	0.729	0.729	0.729	0.729	0.729	0.729	0.729	0.627	0.627	0.624	0.654	0.682	0.682	0.682	0.682	0.682	0.665	0.679	0.606	0.694	0.694	0.694	0.708	0.606	0.623	0.64	0.626	0.626	0.626	0.599	0.629	0.663	0.663	0.663	0.663	0.663	0.663	0.663	0.632	0.587
YKR045C	0.822	0.836	0.836	0.836	0.836	0.822	0.822	0.822	0.822	0.808	0.842	0.842	0.859	0.927	0.91	0.971	0.985	0.985	0.985	0.985	0.985	0.985	0.985	0.985	0.999	0.999	0.999	0.999	1.075	1.075	1.075	1.075	1.075	1.089	1.089	1.089	1.089	1.089	1.089	1.086	1.141	1.158	1.158	1.158	1.158	1.158	1.158	1.158	1.172
YOL028C	1.867	1.867	1.867	1.795	1.795	1.795	1.795	1.795	1.795	1.795	1.795	1.795	1.795	1.795	1.795	1.795	1.736	1.736	1.736	1.736	1.736	1.736	1.736	1.719	1.63	1.616	1.616	1.616	1.616	1.176	1.043	0.934	0.92	0.92	0.92	0.92	0.637	0.548	0.517	0.517	0.517	0.49	0.476	0.489	0.489	0.489	0.489	0.458	0.458
YJR102C	1.58	1.58	1.481	1.403	1.403	1.372	1.386	1.369	1.369	1.328	1.328	1.297	1.168	1.051	1.023	1.023	1.023	1.023	0.914	0.856	0.794	0.654	0.637	0.637	0.637	0.637	0.637	0.637	0.637	0.592	0.592	0.578	0.578	0.578	0.633	0.725	0.801	0.801	0.801	0.801	0.801	0.688	0.661	0.661	0.688	0.661	0.695	0.722	0.753
YPR139C	1.048	1.048	1.048	1.062	1.062	1.062	1.062	1.062	1.062	1.062	1.031	1.031	1.031	1.045	1.076	1.135	1.238	1.238	1.255	1.316	1.377	1.394	1.394	1.394	1.394	1.394	1.394	1.394	1.394	1.394	1.411	1.411	1.428	1.428	1.428	1.428	1.428	1.428	1.428	1.428	1.428	1.459	1.459	1.459	1.459	1.459	1.459	1.459	1.459
YIL136W	3.319	3.319	3.319	2.803	2.718	2.589	2.575	2.534	2.5	2.486	2.396	2.348	2.331	2.157	2.157	2.157	1.805	1.202	0.412	0.154	0.085	0.017	0.017	0.017	0.017	0.017	0.017	0.017	0.017	0.017	0.017	0.017	0.017	0.017	0.017	0.034	0.017	0.017	0.017	0.048	0.082	0.137	0.165	0.22	0.606	0.62	0.634	0.634	0.692
YPL032C	1.808	1.808	1.808	1.808	1.808	1.808	1.808	1.808	1.808	1.808	1.808	1.808	1.808	1.808	1.808	1.808	1.808	1.808	1.825	1.811	1.78	1.78	1.78	1.78	1.78	1.78	1.78	1.78	1.78	1.78	1.78	1.78	1.78	1.78	1.78	1.78	1.78	1.78	1.78	1.78	1.78	1.78	1.78	1.78	1.78	1.763	1.674	1.602	1.602
YNL161W	0.465	0.465	0.438	0.438	0.438	0.438	0.438	0.438	0.411	0.411	0.411	0.411	0.411	0.411	0.411	0.411	0.411	0.397	0.411	0.442	0.442	0.442	0.442	0.442	0.442	0.442	0.442	0.442	0.459	0.459	0.459	0.459	0.459	0.459	0.459	0.459	0.432	0.449	0.449	0.449	0.449	0.449	0.449	0.463	0.463	0.463	0.463	0.463	0.463
YIL079C	2.367	2.353	2.312	2.271	2.271	2.271	2.271	2.271	2.271	2.271	2.271	2.271	2.24	2.24	2.24	2.24	2.192	2.192	2.151	2.083	2.083	2.083	2.083	2.052	2.035	1.99	1.785	1.723	1.723	1.696	1.696	1.669	1.669	1.652	1.652	1.611	1.519	1.246	1.178	1.178	1.178	1.178	1.137	1.137	0.919	0.593	0.565	0.565	0.565
YBR106W	0.349	0.349	0.318	0.318	0.291	0.291	0.291	0.291	0.263	0.178	0.178	0.164	0.164	0.164	0.164	0.164	0.164	0.164	0.164	0.076	0.076	0.062	0.028	0.028	0.028	0.028	0.028	0.028	0.028	0.028	0.028	0.028	0.028	0.028	0	0	0	0	0	0	0	0	0	0	0	0	0	0	0
YNL074C	0.999	1.224	1.224	1.238	1.265	1.265	1.265	1.265	1.265	1.265	1.279	1.355	1.355	1.355	1.355	1.355	1.355	1.355	1.338	1.338	1.338	1.304	1.331	1.386	1.4	1.51	1.51	1.51	1.537	1.537	1.537	1.537	1.537	1.537	1.537	1.537	1.537	1.554	1.537	1.537	1.537	1.537	1.537	1.537	1.537	1.578	1.578	1.578	1.578
YLR136C	2.508	2.535	2.535	2.562	2.535	2.535	2.535	2.535	2.549	2.563	2.563	2.563	2.563	2.474	2.443	2.477	2.518	2.854	2.973	2.963	2.963	2.963	2.963	2.98	2.98	2.98	2.994	2.994	2.994	2.994	2.98	2.98	2.98	2.98	2.939	2.98	2.98	3.052	3.066	2.998	3.012	3.053	3.195	3.195	3.195	3.209	3.209	3.209	3.223
YPL208W	0.544	0.807	0.79	0.79	0.807	0.807	0.807	0.865	0.865	0.865	0.851	0.851	0.851	0.796	0.796	0.882	0.882	0.882	0.882	0.882	0.882	0.882	0.831	0.841	0.827	0.827	0.841	0.882	0.945	1.084	1.084	1.084	1.111	1.07	1.097	1.097	1.097	1.097	1.097	1.097	1.097	1.097	1.097	1.128	1.159	1.224	1.224	1.224	1.251
YIL014W	1.201	1.174	1.123	1.096	1.051	1.041	0.929	1.107	1.107	1.134	1.134	1.134	1.134	1.134	1.104	1.597	1.58	1.58	1.607	1.59	1.699	1.771	1.744	1.744	1.73	1.73	1.789	2.004	2.004	2.046	2.046	2.046	2.046	2.046	2.09	2.104	2.104	2.118	2.159	2.221	2.262	2.262	2.276	2.276	2.317	2.365	2.437	2.53	2.588
YIL110W	0.821	0.821	0.869	0.869	0.869	0.869	0.869	0.852	0.835	0.835	0.821	0.79	0.776	0.793	0.793	0.501	0.408	0.391	0.391	0.435	0.486	0.503	0.503	0.503	0.623	0.729	1.062	1.062	1.062	1.076	1.076	1.076	1.076	1.076	1.076	1.089	1.106	1.162	1.196	1.196	1.196	1.196	1.196	1.213	1.244	1.244	1.258	1.258	1.302
YDR341C	0.319	0.319	0.319	0.319	0.305	0.305	0.288	0.288	0.288	0.288	0.288	0.332	0.332	0.349	0.38	0.442	0.442	0.442	0.442	0.442	0.442	0.442	0.473	0.456	0.47	0.501	0.501	0.501	0.501	0.501	0.501	0.501	0.501	0.501	0.518	0.518	0.518	0.549	0.549	0.549	0.549	0.549	0.549	0.549	0.535	0.535	0.535	0.535	0.535
YPR020W	0.825	0.839	0.867	0.867	0.867	0.84	0.901	0.969	0.969	0.969	1.099	1.099	1.099	1.099	1.099	1.099	1.113	1.113	1.113	1.127	1.144	1.144	1.144	1.188	1.188	1.188	1.188	1.188	1.188	1.188	1.188	1.188	1.188	1.188	1.205	1.205	1.219	1.219	1.219	1.236	1.236	1.253	1.253	1.253	1.253	1.253	1.253	1.236	1.219
YDR416W	0.513	0.513	0.527	0.582	0.582	0.582	0.582	0.582	0.582	0.582	0.582	0.582	0.552	0.552	0.552	0.531	0.531	0.531	0.528	0.497	0.497	0.497	0.429	0.398	0.398	0.354	0.354	0.399	0.399	0.399	0.43	0.43	0.506	0.506	0.523	0.523	0.523	0.523	0.523	0.523	0.554	0.527	0.527	0.544	0.589	0.657	0.892	0.919	0.919
YOR371C	0.405	0.405	0.405	0.449	0.449	0.449	0.449	0.449	0.432	0.449	0.449	0.449	0.449	0.449	0.449	0.449	0.449	0.449	0.449	0.449	0.449	0.449	0.449	0.449	0.462	0.408	0.408	0.408	0.408	0.408	0.422	0.422	0.422	0.422	0.405	0.388	0.388	0.388	0.388	0.388	0.388	0.388	0.375	0.348	0.348	0.348	0.348	0.348	0.348
YDL133C-A	1.57	1.352	1.352	1.307	1.307	1.307	1.293	1.293	1.293	1.259	1.259	1.094	1.094	1.023	1.023	1.023	1.023	1.023	0.968	0.968	0.94	0.94	0.94	0.803	0.672	0.6	0.446	0.446	0.446	0.446	0.446	0.446	0.446	0.446	0.446	0.378	0.351	0.351	0.351	0.351	0.351	0.19	0.028	0.028	0.028	0.028	0.014	0.014	0.014
YPR135W	0.768	0.765	0.848	0.848	0.848	0.848	0.838	0.783	0.814	0.828	1	1	1	1	1	1.014	1.028	1.028	1.028	1.193	1.193	1.193	1.193	1.193	1.193	1.193	1.193	1.196	1.209	1.206	1.206	1.206	1.206	1.206	1.206	1.192	1.175	1.161	1.178	1.205	1.188	1.174	1.188	1.188	1.188	1.129	1.142	1.142	1.186
YBR059C	0.789	0.789	0.724	0.71	0.664	0.633	0.633	0.676	0.731	0.717	0.717	0.675	0.675	0.675	0.661	0.606	0.664	0.695	0.768	0.924	0.924	0.924	0.924	0.924	0.951	0.934	0.92	0.92	0.92	1.135	1.213	1.227	1.302	1.648	2.043	2.043	2.057	2.098	2.098	2.098	2.24	2.257	2.528	2.528	2.642	2.642	2.642	2.676	2.71
YGR238C	1.147	1.147	1.147	1.147	1.147	1.164	1.164	1.164	1.147	1.147	1.147	1.116	1.116	1.13	1.13	1.089	1.089	1.089	1.089	1.089	1.058	1.058	1.058	1.058	1.058	1.058	0.932	0.919	0.919	0.919	0.919	0.919	0.83	0.803	0.803	0.803	0.817	0.8	0.8	0.8	0.745	0.745	0.745	0.745	0.745	0.762	0.793	0.793	0.793
YJR016C	2.128	2.097	2.056	2.073	2.045	2.028	2.028	2.011	2.011	2.011	1.997	1.983	1.924	1.924	1.924	1.924	1.924	1.924	1.924	1.828	1.757	1.757	1.726	1.65	1.492	1.431	1.431	1.404	1.39	1.373	1.373	1.373	1.373	1.233	1.219	1.205	1.205	1.205	1.205	1.15	1.15	1.15	1.109	1.109	1.109	1.109	1.109	1.109	1.036
YBR111W-A	1.149	1.163	1.234	1.234	1.234	1.296	1.323	1.323	1.323	1.323	1.296	1.296	1.296	1.296	1.327	1.327	1.427	1.647	1.633	1.736	1.736	1.736	1.75	1.75	1.777	1.777	1.777	1.777	1.777	1.777	1.76	1.76	1.76	1.76	1.76	1.935	2.027	2.068	2.068	2.068	2.068	2.099	2.205	2.205	2.222	2.222	2.239	2.253	2.284
YOL115W	0.874	0.874	0.874	0.887	0.887	0.887	0.887	0.887	0.973	1.014	1.059	1.076	1.09	1.09	1.09	1.09	1.073	1.165	1.182	1.196	1.196	1.196	1.196	1.196	1.196	1.196	1.196	1.24	1.254	1.254	1.254	1.254	1.254	1.254	1.254	1.254	1.254	1.254	1.271	1.271	1.271	1.271	1.271	1.271	1.271	1.271	1.271	1.271	1.271
YKL160W	2.577	2.563	2.563	2.563	2.563	2.563	2.563	2.563	2.563	2.491	2.464	2.481	2.467	2.467	2.45	2.45	2.45	2.283	2.212	2.058	2.058	2.058	2.014	2.014	2.014	2.014	2.014	2.014	1.9	1.9	1.9	1.9	1.872	1.858	1.858	1.858	1.858	1.858	1.858	1.858	1.858	1.858	1.858	1.858	1.858	1.858	1.844	1.6	1.317
YJR085C	0.014	0.014	0.014	0.014	0.014	0.014	0.014	0.014	0.014	0.014	0.045	0.045	0.059	0.059	0.059	0.059	0.059	0.059	0.059	0.059	0.059	0.059	0.059	0.076	0.076	0.076	0.076	0.076	0.076	0.076	0.076	0.076	0.076	0.076	0.093	0.093	0.107	0.121	0.138	0.265	0.519	1.144	1.144	1.199	1.199	1.226	1.36	1.445	1.593
YKL138C-A	1.195	1.181	1.181	1.181	1.195	1.195	1.195	1.209	1.209	1.209	1.209	1.209	1.161	1.161	1.161	1.161	1.144	1.134	1.134	1.134	1.134	0.98	0.85	0.819	0.805	0.805	0.805	0.737	0.658	0.672	0.672	0.672	0.73	0.82	0.82	0.82	0.82	0.82	0.803	0.83	0.83	0.844	0.844	0.827	0.786	0.735	0.783	0.783	0.783
YPL013C	1.019	1.019	1.019	1.019	1.019	1.019	1.036	1.05	1.067	1.057	1.057	1.057	1.057	1.057	1.057	1.057	1.057	1.057	1.057	1.057	1.03	1.03	1.03	1.03	1.03	1.03	1.03	1.03	1.016	1.016	1.016	1.016	0.985	0.985	0.985	0.985	1.002	1.002	1.002	1.002	1.002	0.927	0.93	0.97	0.97	0.97	0.953	0.953	0.953
YDL064W	0.653	0.67	0.697	0.697	0.697	0.728	0.885	0.885	0.885	0.885	0.885	0.902	0.885	0.885	0.929	0.946	1.008	1.2	1.2	1.245	1.276	1.276	1.276	1.276	1.324	1.324	1.412	1.47	1.47	1.487	1.487	1.487	1.514	1.514	1.541	1.524	1.524	1.524	1.524	1.524	1.541	1.541	1.541	1.541	1.541	1.541	1.541	1.541	1.541
YNL041C	1.552	1.593	1.579	1.579	1.579	1.579	1.579	1.521	1.535	1.538	1.538	1.538	1.538	1.538	1.538	1.524	1.524	1.507	1.507	1.507	1.476	1.476	1.476	1.377	1.391	1.391	1.391	1.391	1.391	1.391	1.391	1.377	1.377	1.377	1.35	1.275	1.275	1.275	1.275	1.214	1.111	1.084	1.067	1.067	1.067	1.067	1.067	1.067	1.108
YDR131C	0.574	0.574	0.574	0.574	0.533	0.547	0.547	0.547	0.547	0.457	0.375	0.375	0.375	0.375	0.375	0.317	0.3	0.283	0.266	0.266	0.266	0.266	0.266	0.266	0.266	0.283	0.31	0.31	0.337	0.323	0.35	0.35	0.35	0.35	0.381	0.381	0.381	0.381	0.367	0.367	0.367	0.339	0.418	0.391	0.405	0.405	0.405	0.419	0.419
YNL173C	0.587	0.645	0.645	0.645	0.591	0.55	0.636	0.636	0.636	0.783	0.783	0.869	1.419	1.405	1.419	1.419	1.419	1.419	1.419	1.419	1.416	1.588	1.546	1.56	1.779	1.779	1.779	1.779	1.796	1.796	1.779	1.752	1.752	1.752	1.752	1.906	2.276	3.281	3.829	3.973	3.973	3.973	4.147	4.584	4.598	4.639	4.796	4.891	4.891
YBL052C	0.044	0.044	0.044	0.044	0.044	0.044	0.044	0.044	0.044	0.044	0.044	0.044	0.044	0.044	0.044	0.044	0.044	0.044	0.072	0.072	0.072	0.089	0.089	0.089	0.089	0.089	0.089	0.089	0.103	0.13	0.13	0.13	0.157	0.157	0.157	0.212	0.229	0.229	0.229	0.229	0.243	0.243	0.287	0.287	0.301	0.318	0.318	0.318	0.318
YGL163C	1.462	1.462	1.476	1.503	1.503	1.503	1.503	1.476	1.476	1.476	1.445	1.445	1.445	1.445	1.5	1.469	1.469	1.469	1.377	1.377	1.418	1.39	1.363	1.363	1.346	1.329	1.356	1.339	1.284	1.284	1.284	1.257	1.257	1.257	1.229	1.256	1.259	1.259	1.273	1.259	1.259	1.259	1.242	1.242	1.242	1.214	1.214	1.214	1.214
YML103C	0.456	0.511	0.511	0.573	0.634	0.696	0.713	0.713	0.727	0.727	0.727	0.727	0.727	0.754	0.754	0.785	0.877	0.877	0.877	0.877	0.877	0.877	0.877	0.877	0.877	0.877	0.877	0.877	0.877	0.877	0.877	0.877	0.894	0.894	0.894	0.894	0.894	0.894	0.894	0.894	0.894	0.894	0.894	0.894	0.894	0.894	0.894	0.894	0.894
YHR051W	1.257	1.257	1.257	1.257	1.257	1.257	1.257	1.257	1.257	1.257	1.257	1.257	1.257	1.257	1.257	1.284	1.284	1.284	1.284	1.284	1.284	1.284	1.284	1.284	1.284	1.284	1.284	1.284	1.284	1.284	1.284	1.284	1.284	1.284	1.284	1.284	1.284	1.257	1.257	1.257	1.257	1.257	1.257	1.24	1.24	1.253	1.192	1.192	1.192
YLR276C	0.533	0.561	0.561	0.561	0.561	0.561	0.561	0.575	0.609	0.609	0.609	0.609	0.609	0.609	0.609	0.609	0.636	0.636	0.636	0.636	0.636	0.636	0.636	0.663	0.663	0.646	0.646	0.646	0.663	0.677	0.677	0.677	0.677	0.677	0.663	0.663	0.663	0.663	0.663	0.663	0.663	0.663	0.663	0.663	0.663	0.663	0.663	0.649	0.649
YKR027W	0.782	0.782	0.782	0.782	0.782	0.755	0.724	0.724	0.724	0.724	0.724	0.724	0.724	0.724	0.724	0.71	0.676	0.662	0.662	0.662	0.645	0.645	0.645	0.645	0.645	0.645	0.645	0.611	0.611	0.611	0.569	0.409	0.381	0.381	0.364	0.364	0.364	0.364	0.364	0.364	0.216	0.189	0.189	0.114	0.1	0.058	0.058	0.075	0.075
YGR096W	0.871	0.898	0.898	0.929	0.929	0.971	0.971	0.971	0.971	0.971	0.971	0.971	0.985	0.985	1.012	1.012	1.029	1.046	1.046	1.046	1.046	1.046	1.046	1.046	1.046	1.046	1.046	1.046	1.06	1.105	1.132	1.132	1.132	1.149	1.149	1.149	1.176	1.176	1.176	1.176	1.176	1.176	1.176	1.176	1.149	1.166	1.166	1.166	1.166
YBR191W	2.452	2.452	2.452	2.452	2.452	2.452	2.452	2.452	2.452	2.452	2.452	2.452	2.452	2.452	2.39	2.332	2.216	1.986	1.986	1.955	1.955	1.955	1.955	1.955	1.969	1.983	1.983	1.983	1.966	1.966	1.922	1.891	1.891	1.891	1.891	1.891	1.891	1.891	1.891	1.846	1.846	1.846	1.846	1.846	1.764	1.747	1.747	1.73	1.73
YER015W	1.036	1.036	1.139	1.349	1.349	1.349	1.349	1.335	1.335	1.394	1.308	1.308	1.308	1.349	1.349	1.332	1.346	1.346	1.346	1.346	1.346	1.394	1.38	1.465	1.465	1.465	1.465	1.465	1.51	1.524	1.597	1.597	1.597	1.597	1.597	1.645	1.676	1.676	1.676	1.676	1.676	1.676	1.673	1.673	1.776	1.776	1.804	1.873	1.873
YJL065C	1.286	1.286	1.218	1.615	1.571	1.598	1.598	1.656	1.767	1.767	1.781	1.737	1.799	1.799	1.799	1.816	1.925	1.911	1.911	2.011	1.994	2.021	2.021	2.062	2.107	2.09	2.185	2.185	2.185	2.185	2.185	2.185	2.185	2.185	2.185	2.243	2.243	2.243	2.243	2.273	2.256	2.256	2.256	2.215	2.242	2.256	2.549	2.711	2.752
YBR244W	2.475	2.475	2.475	2.475	2.475	2.475	2.475	2.461	2.461	2.461	2.461	2.461	2.434	2.434	2.417	2.39	2.362	2.362	2.328	2.301	2.301	2.273	2.259	2.228	2.156	2.087	2.087	2.087	2.073	2.014	1.987	1.973	2.004	2.069	2.097	2.111	2.111	2.111	2.084	2.101	2.05	2.05	2.05	2.05	2.026	2.012	1.954	1.926	1.926
YDL121C	1.34	1.34	1.34	1.326	1.326	1.353	1.353	1.353	1.339	1.339	1.41	1.383	1.397	1.397	1.411	1.411	1.411	1.411	1.438	1.438	1.438	1.438	1.452	1.452	1.452	1.435	1.435	1.435	1.435	1.463	1.49	1.49	1.507	1.507	1.49	1.49	1.49	1.49	1.49	1.49	1.504	1.504	1.504	1.504	1.504	1.504	1.504	1.504	1.504
YDR115W	4.343	4.343	4.343	4.343	4.343	4.343	4.157	4.143	4.143	4.143	4.098	4.098	4.098	4.084	4.084	3.869	3.54	3.498	3.498	3.358	3.358	3.358	3.358	3.358	3.252	3.252	3.235	3.218	3.218	3.218	3.184	2.823	2.775	2.546	2.443	2.402	2.402	2.402	2.316	2.182	2.11	1.892	1.892	1.892	1.892	1.865	1.865	1.814	1.814
YCR051W	1.4	1.633	1.633	1.711	1.711	1.779	1.796	1.83	1.947	2.019	2.019	2.132	2.132	2.132	2.166	2.166	2.207	2.365	2.365	2.379	2.462	2.462	2.462	2.462	2.479	2.479	2.538	2.538	2.538	2.538	2.538	2.538	2.569	2.569	2.569	2.569	2.624	2.624	2.638	2.638	2.666	2.666	2.666	2.666	2.666	2.666	2.666	2.666	2.666
YDR449C	0.926	0.926	0.926	0.926	0.926	0.94	0.967	1.001	1.001	1.015	1.015	1.001	1.001	1.029	1.015	1.015	1.015	1.015	1.015	1.015	1.015	1.015	1.015	1.015	1.015	1.015	1.001	1.001	1.001	1.001	0.987	0.946	0.946	0.946	0.919	0.947	0.981	0.995	0.995	0.995	0.995	0.995	0.995	0.995	0.995	0.995	0.937	0.937	0.852
YPL224C	1.907	1.907	1.907	1.907	1.948	1.826	1.798	1.846	1.996	1.996	2.105	2.077	2.077	2.077	2.077	2.077	2.077	2.036	2.119	2.03	2.146	2.16	2.211	2.318	2.54	2.584	2.584	2.584	2.584	2.611	2.536	2.536	2.536	2.595	2.728	2.759	2.759	2.759	2.759	2.759	2.759	2.67	2.609	2.821	3.582	3.767	3.836	3.836	3.836
YCR088W	0.082	0.14	0.154	0.154	0.154	0.181	0.181	0.181	0.181	0.195	0.181	0.198	0.332	0.332	0.332	0.332	0.332	0.332	0.346	0.346	0.387	0.418	0.418	0.418	0.418	0.418	0.418	0.418	0.418	0.418	0.418	0.418	0.445	0.445	0.445	0.445	0.445	0.445	0.445	0.445	0.445	0.445	0.445	0.445	0.445	0.445	0.445	0.445	0.445
YDL077C	0.463	0.463	0.463	0.463	0.463	0.449	0.449	0.466	0.466	0.466	0.466	0.466	0.449	0.446	0.446	0.446	0.446	0.446	0.405	0.391	0.391	0.364	0.347	0.32	0.32	0.32	0.32	0.32	0.333	0.316	0.316	0.333	0.333	0.36	0.36	0.374	0.388	0.388	0.388	0.388	0.388	0.388	0.415	0.374	0.374	0.374	0.374	0.374	0.374
YGR199W	0.753	0.753	0.753	0.753	0.753	0.753	0.753	0.767	0.767	0.767	0.75	0.747	0.747	0.747	0.764	0.778	0.795	0.795	0.795	0.795	0.795	0.795	0.768	0.768	0.812	0.812	0.812	0.812	0.826	0.826	0.826	0.826	0.826	0.826	0.826	0.809	0.809	0.809	0.809	0.809	0.809	0.809	0.809	0.809	0.809	0.809	0.809	0.809	0.809
YDL150W	1.085	1.102	1.085	1.126	1.143	1.143	1.126	1.126	1.14	1.167	1.181	1.355	1.355	1.355	1.355	1.355	1.355	1.369	1.369	1.396	1.396	1.396	1.41	1.424	1.424	1.424	1.424	1.424	1.424	1.424	1.424	1.424	1.424	1.424	1.424	1.424	1.424	1.424	1.424	1.424	1.424	1.424	1.441	1.441	1.441	1.441	1.441	1.441	1.441
YGR109C	0.134	0.134	0.134	0.134	0.134	0.151	0.151	0.151	0.151	0.151	0.151	0.151	0.151	0.151	0.151	0.182	0.182	0.182	0.182	0.199	0.199	0.254	0.271	0.285	0.302	0.302	0.302	0.302	0.302	0.302	0.302	0.302	0.285	0.285	0.33	0.344	0.344	0.344	0.344	0.344	0.344	0.344	0.344	0.344	0.344	0.344	0.344	0.344	0.344
YLR189C	0.552	0.579	0.579	0.579	0.579	0.579	0.579	0.579	0.562	0.545	0.545	0.545	0.518	0.518	0.518	0.501	0.484	0.484	0.442	0.397	0.336	0.291	0.336	0.336	0.353	0.384	0.455	0.428	0.459	0.46	0.518	0.518	0.518	0.518	0.518	0.518	0.504	0.49	0.49	0.49	0.504	0.521	0.75	0.795	0.826	0.853	0.853	0.856	0.897
YER099C	3.694	3.694	3.694	3.766	3.766	3.766	3.78	3.78	3.78	3.78	3.78	3.824	3.851	3.851	3.851	3.851	3.851	3.851	3.851	3.81	3.81	3.824	3.868	3.868	3.868	3.868	3.868	3.827	3.84	3.84	3.84	3.84	3.84	3.84	3.782	3.71	3.652	3.525	3.511	3.511	3.426	3.343	3.223	3.209	3.212	3.212	3.212	3.229	3.243
YNL026W	0.697	0.711	0.711	0.697	0.783	0.811	0.811	0.811	0.811	0.842	0.842	0.842	0.856	1.044	1.15	1.15	1.15	1.15	1.15	1.15	1.15	1.15	1.15	1.194	1.287	1.287	1.287	1.304	1.304	1.321	1.366	1.366	1.366	1.366	1.38	1.38	1.38	1.38	1.393	1.434	1.451	1.492	1.492	1.492	1.492	1.519	1.519	1.519	1.519
YDL007W	0.116	0.116	0.116	0.116	0.116	0.17	0.201	0.201	0.201	0.201	0.396	0.454	0.509	0.509	0.523	0.523	0.537	0.537	0.568	0.647	0.647	0.647	0.647	0.647	0.647	0.647	0.647	0.647	0.647	0.647	0.647	0.674	0.688	0.688	0.688	0.688	0.688	0.688	0.688	0.688	0.688	0.702	0.702	0.702	0.702	0.702	0.702	0.702	0.702
YER176W	1.163	1.163	1.163	1.163	1.163	1.163	1.163	1.163	1.163	1.163	1.163	1.163	1.19	1.19	1.19	1.19	1.19	1.19	1.163	1.122	1.136	1.178	1.219	1.219	1.219	1.219	1.219	1.219	1.219	1.219	1.219	1.202	1.202	1.216	1.216	1.216	1.216	1.216	1.216	1.216	1.151	1.137	1.12	1.12	1.13	1.13	1.13	1.13	1.13
YKL039W	0.657	0.657	0.671	0.712	0.712	0.726	0.726	0.726	0.726	0.726	0.726	0.726	0.726	0.782	0.917	0.917	0.931	0.948	1.019	1.399	1.399	1.488	1.636	1.636	1.653	1.793	2.134	2.296	2.296	2.296	2.296	2.337	2.337	2.337	2.337	2.337	2.455	2.455	2.513	2.527	2.527	2.527	2.527	2.527	2.527	2.527	2.527	2.541	2.541
YCL047C	0.443	0.426	0.426	0.426	0.426	0.426	0.309	0.282	0.282	0.282	0.282	0.268	0.251	0.251	0.21	0.21	0.196	0.196	0.213	0.213	0.213	0.213	0.213	0.244	0.186	0.203	0.203	0.217	0.217	0.217	0.217	0.217	0.162	0.134	0.162	0.176	0.204	0.204	0.218	0.218	0.232	0.232	0.232	0.249	0.29	0.29	0.421	0.421	0.421
YIL098C	0.776	0.776	0.776	0.776	0.817	0.732	0.732	0.719	0.702	0.702	0.702	0.702	0.702	0.631	0.631	0.631	0.617	0.6	0.611	0.611	0.611	0.611	0.625	0.518	0.474	0.43	0.43	0.43	0.43	0.486	0.528	0.576	0.603	0.63	0.63	0.735	0.78	0.78	0.821	0.807	0.909	1.542	1.851	1.895	1.895	1.895	1.895	1.895	1.953
YCR059C	1.392	1.392	1.341	1.358	1.286	1.269	1.3	1.313	1.33	1.443	1.429	1.429	1.429	1.429	1.415	1.415	1.473	1.333	1.35	1.333	1.306	1.361	1.299	1.316	1.36	1.36	1.36	1.374	1.508	1.494	1.494	1.494	1.494	1.494	1.467	1.494	1.494	1.494	1.371	1.385	1.385	1.385	1.385	1.385	1.385	1.385	1.385	1.371	1.371
YPR180W	0.456	0.515	0.529	0.546	0.546	0.607	0.689	0.689	0.689	0.689	0.771	0.771	0.771	0.771	0.771	0.774	0.774	0.774	0.774	0.819	0.809	0.809	0.826	0.812	0.826	0.826	0.826	0.812	0.812	0.812	0.795	0.781	0.767	0.812	0.963	0.977	1.083	1.083	1.114	1.114	1.155	1.25	1.25	1.25	1.25	1.25	1.25	1.322	1.322
YPL279C	0.621	0.675	0.675	0.675	0.675	0.675	0.675	0.675	0.689	0.689	0.689	0.686	0.659	0.659	0.686	0.758	0.802	0.802	0.802	0.802	0.802	0.802	0.802	0.802	0.802	0.802	0.802	0.802	0.802	0.802	0.802	0.802	0.785	0.785	0.771	0.771	0.825	0.839	0.839	0.839	0.839	0.839	0.839	0.839	0.839	0.839	0.839	0.856	0.856
YAR018C	0.652	0.652	0.652	0.625	0.625	0.639	0.639	0.639	0.639	0.639	0.622	0.622	0.622	0.622	0.588	0.588	0.588	0.588	0.605	0.622	0.681	0.708	0.783	0.783	0.783	0.783	0.783	0.797	0.766	0.78	0.794	0.794	0.808	0.862	0.862	0.862	0.862	0.862	0.862	0.848	0.848	0.848	0.848	0.848	0.834	0.834	0.834	0.834	0.834
YGL234W	1.199	1.199	1.199	1.199	1.199	1.199	1.199	1.199	1.199	1.199	1.199	1.199	1.199	1.199	1.199	1.199	1.199	1.199	1.199	1.168	1.168	1.168	1.185	1.185	1.185	1.185	1.185	1.185	1.185	1.185	1.185	1.185	1.185	1.185	1.185	1.185	1.185	1.185	1.185	1.185	1.171	1.171	1.174	1.16	1.133	1.133	1.133	1.133	1.133
YDR166C	0.579	0.579	0.579	0.416	0.371	0.516	0.622	0.639	0.758	0.758	0.758	0.758	0.775	0.775	0.775	0.775	0.775	0.775	0.734	0.717	0.717	0.761	0.82	1.283	1.238	1.238	1.324	1.324	1.352	1.369	1.369	1.396	1.4	1.4	1.557	1.557	1.557	1.557	1.557	1.605	1.642	1.662	1.696	1.741	1.741	1.768	1.768	1.854	1.981
YDL055C	0.086	0.086	0.086	0.086	0.086	0.086	0.086	0.059	0.028	0.028	0.028	0.028	0.028	0.028	0.045	0.045	0.045	0.045	0.045	0.045	0.045	0.045	0.031	0.031	0.031	0.031	0.031	0.031	0.031	0.031	0.031	0.031	0.031	0.031	0.031	0.031	0.031	0.031	0.031	0.031	0.031	0.031	0.031	0.031	0.031	0.031	0.031	0.031	0.031
YBR025C	4.495	4.495	4.495	4.495	4.495	4.495	4.293	4.149	4.029	4.012	3.968	3.968	3.968	3.951	3.768	3.683	3.649	3.272	2.589	2.417	2.403	2.403	2.403	2.176	2.09	2.021	1.933	1.741	1.577	1.563	1.546	1.546	1.546	1.529	1.311	1.205	0.875	0.827	0.827	0.827	0.827	0.827	0.827	0.827	0.827	0.452	0.295	0.174	0.143
YIL007C	6.496	6.687	6.721	6.721	6.721	6.721	6.749	6.749	6.776	6.82	6.82	6.82	6.82	6.837	6.854	7.071	7.089	7.396	7.396	7.413	7.413	7.413	7.413	7.413	7.413	7.444	7.444	7.444	7.444	7.444	7.458	7.458	7.458	7.499	7.558	7.558	7.585	7.585	7.585	7.585	7.585	7.585	7.585	7.585	7.602	7.602	7.588	7.588	7.588
YDL036C	0.609	0.609	0.609	0.623	0.64	0.67	0.67	0.67	0.67	0.67	0.697	0.782	0.809	0.809	0.809	0.809	0.823	0.82	0.82	0.834	0.834	0.848	0.848	0.862	0.862	0.862	0.845	0.845	0.862	0.848	0.848	0.848	0.848	0.848	0.848	0.848	0.876	0.876	0.876	0.862	0.862	0.862	0.862	0.906	0.906	0.906	0.92	0.92	0.92
YER171W	0.948	0.948	0.948	0.948	0.965	0.965	1.006	1.006	1.04	1.04	1.04	1.04	1.04	1.04	1.013	1.013	1.013	1.013	1.013	0.952	0.952	0.857	0.843	0.826	0.826	0.868	0.868	0.937	0.937	0.937	0.937	0.937	0.951	0.951	0.951	0.951	0.951	0.951	0.951	0.951	0.951	0.924	0.924	0.921	0.921	0.921	0.948	0.962	0.962
YOL137W	0.545	0.531	0.548	0.548	0.548	0.576	0.665	0.665	0.665	0.709	0.709	0.753	0.74	0.723	0.723	0.737	0.737	0.823	0.806	0.84	0.813	0.813	0.813	0.813	0.813	0.796	0.796	0.796	0.796	0.796	0.796	0.796	0.779	0.771	0.798	1.014	1.073	1.177	1.191	1.205	1.205	1.205	1.205	1.232	1.259	1.327	1.327	1.341	1.341
YHR141C	0.291	0.291	0.291	0.264	0.25	0.25	0.25	0.25	0.25	0.25	0.25	0.25	0.25	0.25	0.179	0.179	0.179	0.179	0.179	0.179	0.179	0.179	0.179	0.165	0.165	0.165	0.165	0.138	0.138	0.121	0.121	0.076	0.076	0.076	0.076	0.076	0.076	0.076	0.062	0.062	0.048	0.048	0.048	0.048	0.048	0.065	0.065	0.065	0.065
YGL123W	0.158	0.158	0.158	0.141	0.127	0.127	0.127	0.127	0.127	0.127	0.127	0.096	0.096	0.096	0.096	0.096	0.096	0.082	0.082	0.082	0.055	0.041	0.041	0.041	0.041	0.041	0.041	0.041	0.041	0.041	0.041	0	0	0	0	0	0	0	0	0	0	0	0	0	0	0	0	0	0
YDR377W	1.181	1.181	1.26	1.26	1.507	1.521	1.521	1.521	1.521	1.521	1.521	1.521	1.521	1.521	1.535	1.607	1.607	1.607	1.607	1.652	1.652	1.652	1.652	1.652	1.652	1.652	1.652	1.666	1.666	1.666	1.666	1.666	1.666	1.666	1.666	1.666	1.666	1.666	1.639	1.639	1.639	1.639	1.639	1.639	1.639	1.639	1.608	1.581	1.581
YLR166C	1.445	1.431	1.431	1.431	1.414	1.414	1.414	1.414	1.4	1.4	1.4	1.4	1.427	1.41	1.41	1.41	1.413	1.413	1.386	1.386	1.413	1.413	1.413	1.386	1.386	1.27	1.256	1.239	1.239	1.252	1.252	1.252	1.191	1.232	1.232	1.246	1.246	1.246	1.246	1.246	1.246	1.246	1.246	1.246	1.246	1.246	1.106	1.089	1.058
YDR463W	0.957	0.957	0.957	0.957	0.943	0.943	0.943	0.932	0.942	0.942	0.925	0.925	0.894	0.894	0.88	0.88	0.88	0.88	0.852	0.852	0.828	0.872	0.872	0.872	0.872	0.872	0.886	0.9	0.986	1.014	1.014	1.041	1.041	1.041	1.041	1.041	1.082	1.082	1.099	1.099	1.099	1.099	1.126	1.099	1.085	1.085	1.086	1.086	1.113
YER027C	0.714	0.714	0.672	0.706	0.689	0.744	0.802	0.802	0.802	0.802	0.788	0.877	0.877	0.877	0.877	0.877	0.877	0.877	0.877	0.877	0.877	1.008	1.046	1.19	1.19	1.204	1.204	1.204	1.204	1.204	1.204	1.204	1.204	1.204	1.204	1.204	1.218	1.218	1.235	1.235	1.235	1.235	1.232	1.232	1.232	1.232	1.215	1.157	1.157
YKL134C	0.93	0.93	0.93	0.93	0.93	0.93	0.93	0.961	0.934	0.934	0.934	0.906	0.937	0.981	0.981	1.036	1.207	1.207	1.207	1.224	1.21	1.364	1.488	1.546	1.56	1.601	1.601	1.601	1.601	1.601	1.659	1.659	1.659	1.659	1.659	1.659	1.659	1.659	1.659	1.659	1.659	1.659	1.659	1.659	1.659	1.656	1.687	1.824	1.865
YPL164C	0.936	0.871	0.857	0.857	0.798	0.798	0.784	0.701	0.65	0.65	0.694	0.803	0.803	0.803	0.82	0.793	0.834	0.834	0.834	0.865	0.889	0.937	1.067	1.067	1.095	1.095	1.095	1.095	1.095	1.095	1.095	1.095	1.095	1.109	1.12	1.12	1.12	1.134	1.188	1.205	1.205	1.205	1.219	1.236	1.236	1.253	1.253	1.253	1.253
YDL046W	0.544	0.544	0.527	0.554	0.554	0.554	0.554	0.554	0.554	0.554	0.554	0.554	0.554	0.554	0.554	0.554	0.554	0.554	0.554	0.554	0.554	0.554	0.568	0.595	0.595	0.609	0.609	0.609	0.609	0.609	0.609	0.595	0.595	0.622	0.622	0.622	0.636	0.636	0.636	0.636	0.636	0.636	0.636	0.636	0.622	0.622	0.622	0.622	0.622
YOR020W-A	1.938	1.938	1.938	1.788	1.746	1.596	1.596	1.607	1.607	1.607	1.607	1.607	1.429	1.337	1.323	1.394	1.394	1.394	1.394	1.394	1.349	1.349	1.235	1.132	1.118	1.118	0.898	0.84	0.74	0.709	0.606	0.589	0.589	0.572	0.586	0.586	0.586	0.586	0.586	0.586	0.586	0.586	0.586	0.511	0.511	0.466	0.493	0.52	0.554
YPR047W	1.535	1.286	1.286	1.238	1.238	1.238	1.238	1.152	1.083	1.069	1.069	0.935	0.842	0.825	0.825	0.825	0.897	0.911	0.911	0.911	0.911	0.925	0.877	0.877	0.863	0.88	0.779	0.734	0.765	0.727	0.744	0.786	0.786	0.786	0.786	0.752	0.752	0.688	0.88	0.863	0.836	1.017	1.017	1.017	1.12	1.365	1.365	1.365	1.399
YOR126C	0.84	0.84	0.84	0.84	0.84	0.84	0.84	0.84	0.84	0.84	0.868	0.868	0.868	0.885	0.885	0.885	0.885	0.885	0.885	0.885	0.885	0.885	0.885	0.885	0.885	0.885	0.868	0.868	0.868	0.868	0.868	0.868	0.868	0.868	0.868	0.868	0.868	0.868	0.868	0.868	0.868	0.868	0.851	0.851	0.851	0.851	0.851	0.851	0.851
YDR117C	0.415	0.415	0.415	0.429	0.46	0.46	0.46	0.531	0.609	0.734	0.861	0.951	0.951	0.951	0.951	0.951	0.951	0.951	0.951	0.951	0.951	0.951	0.951	0.951	1.013	1.081	1.136	1.231	1.231	1.245	1.245	1.361	1.409	1.409	1.409	1.409	1.409	1.423	1.423	1.423	1.423	1.423	1.44	1.44	1.44	1.44	1.44	1.44	1.44
YNL065W	0.014	0.014	0.014	0.014	0.014	0.014	0.014	0.041	0.041	0.041	0.041	0.041	0.041	0.041	0.041	0.041	0.041	0.041	0.041	0.041	0.041	0.041	0.041	0.041	0.041	0.041	0.041	0.041	0.041	0.041	0.041	0.041	0.041	0.041	0.041	0.041	0.041	0.041	0.041	0.041	0.041	0.041	0.041	0.041	0.041	0.041	0.041	0.041	0.041
YDR100W	0.131	0.131	0.117	0.117	0.103	0.103	0.103	0.103	0.103	0.103	0.103	0.103	0.103	0.103	0.103	0.103	0.086	0.1	0.114	0.114	0.114	0.114	0.114	0.114	0.114	0.114	0.114	0.114	0.114	0.114	0.1	0.1	0.1	0.1	0.1	0.1	0.1	0.1	0.1	0.1	0.1	0.1	0.1	0.1	0.1	0.1	0.1	0.1	0.1
YBR058C	4.641	4.607	4.607	4.209	3.752	3.711	3.758	3.731	3.731	3.731	3.731	3.669	3.392	2.939	2.872	2.872	2.872	2.872	2.903	2.675	2.539	2.48	2.453	2.515	2.443	2.471	2.499	2.499	2.499	2.499	2.516	2.193	1.442	1.408	1.408	1.145	1.117	1.141	1.186	1.227	1.227	1.241	1.268	1.282	1.538	1.538	1.538	1.649	1.649
YDL155W	0.753	0.753	0.753	0.736	0.736	0.736	0.753	0.753	0.767	0.767	0.767	0.767	0.767	0.767	0.767	0.794	0.794	0.794	0.794	0.794	0.794	0.794	0.794	0.794	0.78	0.78	0.78	0.78	0.78	0.78	0.78	0.78	0.78	0.78	0.78	0.78	0.78	0.78	0.766	0.766	0.766	0.766	0.766	0.752	0.752	0.735	0.752	0.752	0.752
YBR261C	4.421	4.407	4.38	4.38	4.38	4.363	4.363	4.363	4.363	4.363	4.349	4.349	4.349	4.349	4.321	4.321	4.29	4.263	4.263	4.246	4.246	4.246	4.246	4.232	4.111	3.936	3.919	3.902	3.902	3.902	3.902	3.83	3.83	3.803	3.568	3.568	3.407	3.181	3.022	2.978	2.947	2.889	2.889	2.889	2.889	2.543	2.543	2.509	2.492
YLR454W	0.651	0.651	0.651	0.665	0.665	0.682	0.682	0.682	0.682	0.655	0.655	0.655	0.655	0.655	0.655	0.655	0.655	0.655	0.655	0.638	0.638	0.638	0.638	0.655	0.655	0.655	0.655	0.655	0.655	0.655	0.655	0.672	0.672	0.703	0.686	0.686	0.686	0.686	0.686	0.686	0.686	0.686	0.686	0.577	0.491	0.491	0.491	0.508	0.422
YDL177C	2.728	2.708	2.786	2.8	2.841	2.841	2.858	2.844	2.871	2.871	2.871	2.898	2.898	2.956	3.2	3.588	3.715	3.715	3.743	3.943	3.97	3.97	3.97	4.012	4.012	4.026	4.009	4.009	4.068	4.37	4.531	4.623	4.623	4.623	4.681	4.723	4.757	4.757	4.757	4.996	5.13	5.202	5.219	5.219	5.219	5.219	5.219	5.219	5.219
YPR171W	3.455	3.353	3.353	3.017	2.99	2.99	2.894	2.904	2.576	2.521	2.521	2.521	2.521	2.279	1.939	1.939	1.756	1.729	1.729	1.712	1.712	1.43	1.399	1.272	1.272	1.333	1.213	1.213	1.179	1.121	1.09	1.104	0.734	0.737	0.867	0.895	0.923	0.964	0.964	0.964	0.964	0.964	0.964	0.964	0.964	0.964	0.981	0.981	0.964
YGL005C	1.208	1.208	1.273	1.314	1.314	1.314	1.314	1.314	1.3	1.3	1.3	1.3	1.331	1.4	1.5	1.514	1.514	1.514	1.514	1.514	1.497	1.497	1.695	1.743	1.743	1.757	1.802	1.829	1.829	1.856	1.856	1.856	1.856	1.856	1.87	1.924	1.924	1.924	1.924	1.924	1.924	1.91	1.91	1.913	1.913	1.913	1.913	1.886	1.886
YMR274C	0.9	0.9	0.9	0.9	0.9	0.9	0.944	0.944	1.016	1.088	1.088	1.088	1.088	1.088	1.088	1.088	1.088	1.074	1.074	1.074	1.074	1.091	1.091	1.091	1.091	1.091	1.091	1.091	1.091	1.091	1.06	1.033	1.033	1.033	1.033	1.033	1.033	1.033	1.033	1.033	1.033	1.019	1.005	1.005	0.991	0.991	0.991	0.991	0.991
YNL147W	4.128	4.128	4.142	4.142	4.142	4.142	4.142	4.142	4.142	4.142	4.142	4.142	4.263	4.632	4.819	4.819	4.819	4.819	4.819	4.819	4.819	4.819	4.819	4.805	4.805	4.805	4.805	4.846	4.832	4.874	4.874	4.874	4.874	4.86	4.86	4.86	4.86	4.86	4.86	4.86	4.846	4.846	4.846	4.846	4.846	4.846	4.846	4.846	4.846
YMR296C	2.528	2.514	2.514	1.658	1.478	1.345	1.331	1.331	1.331	1.331	1.331	1.28	1.235	1.235	1.042	0.997	0.997	0.997	0.997	0.997	0.802	0.802	0.757	0.757	0.757	0.74	0.726	0.726	0.32	0.261	0.185	0.168	0.168	0.168	0.168	0.151	0.151	0.076	0.076	0.059	0.059	0.059	0.059	0.059	0.059	0.045	0.045	0.045	0.045
YJL053W	1.211	1.225	1.225	1.225	1.225	1.198	1.212	1.212	1.212	1.212	1.212	1.212	1.212	1.198	1.198	1.184	1.184	1.184	1.201	1.201	1.201	1.228	1.214	1.214	1.228	1.228	1.228	1.228	1.228	1.228	1.228	1.228	1.228	1.201	1.201	1.201	1.201	1.211	1.177	1.177	1.177	1.177	1.163	1.163	1.163	1.163	1.149	1.149	1.08
YER051W	0.92	0.947	0.991	1.274	1.274	1.274	1.291	1.291	1.322	1.322	1.322	1.322	1.322	1.322	1.322	1.322	1.322	1.353	1.353	1.38	1.38	1.397	1.397	1.397	1.397	1.397	1.397	1.397	1.397	1.397	1.397	1.397	1.397	1.397	1.397	1.397	1.397	1.397	1.397	1.397	1.397	1.397	1.397	1.397	1.397	1.397	1.397	1.397	1.397
YOR302W	0	0	0	0	0	0	0	0	0	0	0	0	0	0	0	0	0	0	0	0	0	0	0	0	0	0	0	0	0	0	0	0	0	0	0	0	0	0	0	0	0	0	0	0	0	0	0	0	0
YOL125W	0.048	0.048	0.048	0.048	0.048	0.048	0.048	0.048	0.048	0.048	0.048	0.048	0.048	0.048	0.048	0.048	0.048	0.062	0.045	0.045	0.045	0.045	0.045	0.045	0.045	0.045	0.045	0.045	0.045	0.045	0.045	0.045	0.045	0.045	0.045	0.045	0.045	0.045	0.045	0.045	0.045	0.045	0.045	0.045	0.045	0.045	0.045	0.045	0.045
YDL090C	0.993	1.245	1.262	1.289	1.289	1.289	1.289	1.289	1.323	1.364	1.364	1.364	1.364	1.344	1.282	1.344	1.372	1.372	1.358	1.635	1.847	2.229	2.229	2.229	2.246	2.246	2.291	2.291	2.291	2.466	2.466	2.565	2.565	2.565	2.592	2.592	2.606	2.661	2.647	2.675	2.716	2.843	2.843	2.843	2.826	2.826	2.826	2.853	2.975
YJR030C	0.323	0.323	0.323	0.323	0.323	0.323	0.323	0.333	0.364	0.364	0.381	0.408	0.408	0.408	0.408	0.408	0.408	0.435	0.449	0.568	0.626	0.626	0.626	0.626	0.626	0.653	0.653	0.653	0.667	0.667	0.667	0.667	0.68	0.68	0.697	0.725	0.739	0.739	0.753	0.753	0.753	0.753	0.764	0.791	0.791	0.791	0.791	0.791	0.791
YDR045C	0.682	0.682	0.696	0.713	0.727	0.754	0.754	0.754	0.754	0.754	0.74	0.726	0.726	0.807	0.834	0.851	0.878	0.878	0.878	0.878	0.878	0.878	0.878	0.878	0.878	0.878	0.878	0.878	0.878	0.878	0.878	0.878	0.878	0.878	0.878	0.878	0.878	0.851	0.851	0.851	0.851	0.851	0.824	0.81	0.81	0.81	0.81	0.81	0.81
YGR283C	0.63	0.63	0.644	0.764	0.764	0.764	0.764	0.764	0.764	0.764	0.764	0.764	0.764	0.777	0.777	0.777	0.794	0.808	0.822	0.85	0.85	0.85	0.85	0.85	0.85	0.85	0.85	0.85	0.836	0.884	0.884	0.884	0.884	0.884	0.884	0.884	0.884	0.884	0.884	0.884	0.884	0.884	0.911	0.911	0.911	0.911	0.911	0.911	0.911
YKL120W	0.672	0.672	0.522	0.413	0.413	0.369	0.369	0.369	0.369	0.335	0.246	0.219	0.219	0.202	0.171	0.14	0.079	0.079	0.062	0.062	0.062	0.062	0.062	0.062	0.062	0.062	0.062	0.076	0.076	0.076	0.076	0.076	0.076	0.076	0.076	0.076	0.076	0.076	0.076	0.045	0.045	0.045	0.045	0.072	0.072	0.072	0.072	0.072	0.072
YAL032C	0.459	0.418	0.435	0.39	0.39	0.42	0.403	0.43	0.43	0.43	0.43	0.43	0.43	0.43	0.43	0.444	0.43	0.43	0.43	0.43	0.43	0.43	0.467	0.569	0.569	0.596	0.596	0.596	0.596	0.596	0.596	0.61	0.682	0.802	0.927	1.08	1.08	1.168	1.168	1.168	1.168	1.168	1.151	1.168	1.168	1.168	1.168	1.195	1.195
YOL112W	0.987	0.956	0.956	0.956	0.956	0.929	0.929	0.884	0.884	0.809	0.809	0.809	0.809	0.795	0.754	0.724	0.68	0.697	0.697	0.697	0.697	0.669	0.625	0.625	0.67	0.67	0.712	0.712	0.726	0.74	0.74	0.726	0.682	0.836	0.836	0.867	1.007	1.007	1.007	1.007	1.007	1.021	0.994	1.008	1.008	1.008	1.008	1.008	1.008
YLR266C	1.104	1.104	1.104	1.104	1.104	1.104	1.121	1.121	1.121	1.121	1.132	1.132	1.132	1.132	1.132	1.132	1.132	1.146	1.129	1.129	1.129	1.129	1.129	1.129	1.112	1.112	1.112	1.112	1.098	1.098	1.098	1.084	1.084	1.067	1.067	1.053	1.009	0.975	0.961	0.975	0.886	0.886	0.886	0.78	0.753	0.739	0.739	0.722	0.722
YNL277W-A	0.806	0.823	0.823	0.823	0.823	0.823	0.823	0.823	0.823	0.878	0.892	0.892	0.892	0.892	0.892	0.892	0.892	0.892	0.892	0.892	0.892	0.892	0.892	0.892	0.892	0.892	0.892	0.892	0.892	0.837	0.837	0.837	0.837	0.837	0.837	0.837	0.837	0.837	0.837	0.837	0.837	0.81	0.793	0.793	0.793	0.793	0.779	0.793	0.762
YPL236C	4.032	4.087	4.156	4.17	4.198	4.256	4.458	4.52	4.547	4.547	4.547	4.548	4.565	4.565	4.592	4.606	4.62	4.62	4.634	4.651	4.679	4.679	4.679	4.651	4.651	4.651	4.651	4.651	4.651	4.651	4.651	4.651	4.651	4.651	4.651	4.592	4.592	4.592	4.592	4.592	4.578	4.592	4.592	4.578	4.578	4.578	4.564	4.533	4.533
YJL167W	4.326	4.326	4.357	4.357	4.357	4.402	4.516	4.516	4.516	4.516	4.516	4.543	4.543	4.557	4.584	4.625	4.625	4.625	4.625	4.598	4.598	4.598	4.598	4.598	4.537	4.564	4.564	4.564	4.564	4.564	4.564	4.547	4.547	4.547	4.53	4.53	4.513	4.499	4.482	4.482	4.482	4.482	4.482	4.482	4.482	4.482	4.482	4.482	4.482
YER148W	2.147	2.178	2.192	2.233	2.233	2.233	2.233	2.233	2.233	2.233	2.233	2.233	2.216	2.216	2.216	2.216	2.216	2.189	2.189	2.189	2.189	2.189	2.162	2.162	2.176	2.176	2.176	2.176	2.162	2.162	2.145	2.145	2.145	2.145	2.145	2.145	2.145	2.131	2.131	2.114	2.073	2.059	2.059	2.042	2.059	2.059	2.015	1.97	1.943
YJL134W	0.964	0.964	0.964	0.964	1.026	1.026	1.026	1.026	1.026	1.026	1.009	1.009	1.009	1.009	1.009	1.009	1.009	1.009	1.009	1.009	1.009	1.009	0.992	0.965	0.965	0.965	0.965	0.965	0.979	0.996	1.078	1.078	1.078	1.078	1.078	1.078	1.078	1.078	1.078	1.078	1.088	1.088	1.088	1.088	1.088	1.088	1.061	1.061	1.061
YGR158C	0.764	0.791	0.791	0.791	0.791	0.791	0.791	0.791	0.791	0.791	0.791	0.791	0.791	0.791	0.791	0.791	0.791	0.791	0.791	0.791	0.791	0.791	0.791	0.791	0.791	0.791	0.791	0.777	0.777	0.777	0.777	0.777	0.777	0.777	0.777	0.777	0.777	0.777	0.777	0.777	0.777	0.777	0.76	0.76	0.76	0.743	0.743	0.743	0.743
YPR094W	1.047	1.047	1.061	1.017	1.044	1.003	0.944	0.93	0.93	0.93	0.869	0.869	0.869	0.869	0.855	0.702	0.74	0.699	0.699	0.699	0.672	0.672	0.631	0.631	0.603	0.603	0.603	0.603	0.603	0.603	0.603	0.603	0.603	0.49	0.49	0.38	0.315	0.284	0.311	0.311	0.311	0.311	0.311	0.376	0.376	0.376	0.376	0.376	0.379
YJL088W	2.209	2.195	2.195	2.195	2.195	2.178	2.178	2.02	1.989	1.975	1.961	1.961	1.961	1.947	1.933	1.933	1.933	1.933	1.933	1.933	1.933	1.933	1.906	1.906	1.906	1.786	1.742	1.742	1.595	1.464	1.464	1.464	1.381	1.231	1.204	1.204	1.204	1.204	1.204	1.204	1.204	1.204	1.091	1.05	1.05	1.022	0.814	0.759	0.657
YDR026C	0.328	0.359	0.359	0.359	0.359	0.359	0.359	0.359	0.418	0.418	0.418	0.418	0.445	0.462	0.462	0.506	0.506	0.506	0.52	0.551	0.551	0.551	0.568	0.623	0.667	0.667	0.667	0.667	0.667	0.667	0.681	0.712	0.712	0.712	0.712	0.712	0.712	0.712	0.712	0.695	0.695	0.695	0.695	0.695	0.712	0.74	0.781	0.781	0.781
YNL021W	1.909	1.909	1.926	1.926	1.926	1.926	1.909	1.909	1.909	1.964	1.964	1.964	1.964	1.964	1.964	1.964	1.964	1.964	1.964	1.964	1.964	1.964	1.964	1.964	1.964	1.964	1.964	1.964	1.978	1.978	2.022	2.022	2.049	2.049	2.063	2.063	2.063	2.063	2.08	2.08	2.08	2.08	2.08	2.08	2.08	2.08	2.08	2.08	2.08
YNL160W	0	0	0	0	0	0	0	0	0	0	0	0	0	0	0	0	0	0	0	0	0	0	0	0	0	0	0	0	0	0	0	0	0	0	0	0	0	0	0	0	0	0	0	0	0	0	0	0	0
YER119C	2.078	2.112	2.163	2.163	2.163	2.177	2.221	2.221	2.248	2.306	2.306	2.306	2.306	2.306	2.306	2.306	2.306	2.306	2.306	2.306	2.306	2.279	2.279	2.279	2.279	2.279	2.279	2.279	2.279	2.279	2.279	2.293	2.293	2.293	2.293	2.293	2.293	2.293	2.293	2.293	2.293	2.293	2.293	2.293	2.293	2.293	2.293	2.293	2.293
YIL096C	0.174	0.174	0.174	0.174	0.174	0.174	0.174	0.174	0.174	0.174	0.174	0.201	0.201	0.228	0.228	0.228	0.201	0.201	0.184	0.184	0.184	0.184	0.184	0.167	0.167	0.167	0.126	0.126	0.109	0.109	0.109	0.109	0.109	0.109	0.109	0.109	0.109	0.109	0.109	0.109	0.109	0.109	0.109	0.109	0.109	0.109	0.109	0.109	0.109
YOR323C	2.624	2.61	2.61	2.799	2.81	3.031	3.157	3.228	3.228	3.228	3.256	3.273	3.273	3.273	3.273	3.314	3.314	3.314	3.331	3.331	3.331	3.331	3.314	3.314	3.314	3.341	3.341	3.341	3.341	3.341	3.341	3.341	3.341	3.341	3.341	3.327	3.327	3.286	3.299	3.302	3.285	3.285	3.285	3.285	3.285	3.285	3.284	3.284	3.284
YJL204C	0.642	0.642	0.642	0.656	0.656	0.656	0.622	0.605	0.605	0.578	0.592	0.575	0.561	0.503	0.503	0.503	0.503	0.503	0.503	0.475	0.382	0.321	0.379	0.379	0.379	0.379	0.379	0.396	0.348	0.348	0.348	0.348	0.365	0.44	0.515	1.029	1.029	1.18	1.18	1.303	1.32	1.351	1.412	1.412	1.494	1.494	1.525	1.614	1.642
YGR240C-A	1.154	1.256	1.256	1.256	1.256	1.256	1.256	1.256	1.229	1.239	1.338	1.338	1.338	1.311	1.267	1.253	1.284	1.284	1.284	1.328	1.328	1.328	1.328	1.328	1.301	1.287	1.259	1.259	1.215	1.229	1.229	1.246	1.288	1.288	1.288	1.288	1.302	1.316	1.481	1.549	1.881	1.881	1.908	1.908	1.908	1.908	1.908	1.908	1.908
YOR091W	4.943	4.946	4.974	4.974	4.974	4.93	4.916	4.916	4.916	4.691	4.678	4.682	4.665	4.651	4.678	4.678	4.678	4.619	4.577	4.577	4.577	4.445	4.411	4.37	4.37	4.37	4.37	4.353	4.353	4.339	4.339	3.83	3.761	3.747	3.747	3.747	3.747	3.747	3.747	3.706	3.584	3.45	3.382	3.382	3.382	3.355	3.283	2.991	2.92
YOR341W	0.631	0.631	0.662	0.662	0.706	0.877	0.877	0.894	0.894	0.894	0.894	0.894	0.894	0.894	0.894	0.894	0.894	0.894	0.894	0.894	0.894	0.908	1.251	1.371	1.371	1.371	1.371	1.371	1.371	1.371	1.371	1.419	1.433	1.433	1.494	1.494	1.511	1.511	1.552	1.552	1.552	1.552	1.552	1.552	1.552	1.552	1.552	1.552	1.552
YHR098C	1.513	1.513	1.513	1.513	1.513	1.513	1.527	1.527	1.527	1.527	1.527	1.527	1.527	1.527	1.527	1.527	1.527	1.527	1.527	1.527	1.527	1.527	1.527	1.527	1.527	1.527	1.513	1.499	1.499	1.485	1.485	1.485	1.485	1.485	1.485	1.485	1.485	1.485	1.468	1.482	1.468	1.468	1.468	1.464	1.45	1.436	1.436	1.392	1.375
YCR019W	1.324	1.263	1.263	1.188	1.117	1.117	1.117	1.103	1.144	1.144	1.144	1.144	1.144	1.13	1.018	1.004	1.004	1.018	1.049	1.049	1.049	1.049	1.049	1.018	0.959	0.931	0.958	0.972	0.958	0.958	0.941	0.958	1.156	1.156	1.156	1.201	1.201	1.201	1.184	1.167	1.215	1.215	1.215	1.198	1.198	1.198	1.198	1.17	1.17
YLL031C	1.362	1.362	1.362	1.376	1.376	1.376	1.376	1.376	1.376	1.376	1.376	1.393	1.393	1.393	1.393	1.393	1.393	1.393	1.393	1.393	1.393	1.393	1.393	1.393	1.393	1.393	1.393	1.393	1.379	1.379	1.379	1.379	1.379	1.379	1.379	1.379	1.379	1.335	1.321	1.321	1.321	1.321	1.321	1.321	1.304	1.304	1.304	1.26	1.246
YPL176C	1.692	1.767	1.862	2.071	2.071	2.071	2.125	2.125	2.125	2.125	2.125	2.125	2.139	2.167	2.184	2.184	2.184	2.184	2.184	2.184	2.184	2.184	2.157	2.157	2.157	2.157	2.157	2.157	2.157	2.167	2.167	2.167	2.167	2.167	2.167	2.167	2.167	2.167	2.167	2.167	2.167	2.17	2.109	2.109	2.109	2.095	2.095	2.068	2.029
YKR079C	0.017	0.017	0.017	0.017	0.017	0.017	0.017	0.017	0.017	0.017	0.017	0.017	0.017	0.017	0.017	0.017	0.017	0.017	0.017	0.017	0.017	0.017	0.017	0.017	0.017	0.017	0.017	0.017	0.017	0.017	0.017	0.017	0.017	0.017	0.017	0.017	0.017	0.017	0.017	0.017	0.017	0.017	0.017	0.031	0.031	0.031	0.058	0.058	0.072
YKL041W	0.539	0.58	0.58	0.611	0.625	0.625	0.625	0.655	0.655	0.655	0.655	0.655	0.655	0.669	0.683	0.7	0.755	0.884	0.884	0.884	0.884	0.884	0.884	0.884	0.915	0.997	0.997	1.024	1.024	1.024	1.024	1.038	1.055	1.055	1.055	1.055	1.055	1.055	1.055	1.055	1.055	1.055	1.055	1.038	1.038	1.055	1.055	1.055	1.055
YOR054C	1.444	1.471	1.471	1.597	1.669	1.669	1.669	1.669	1.669	1.669	1.669	1.669	1.669	1.669	1.669	1.669	1.669	1.669	1.669	1.642	1.659	1.673	1.69	1.69	1.69	1.69	1.663	1.649	1.649	1.649	1.649	1.649	1.622	1.622	1.622	1.622	1.622	1.622	1.622	1.622	1.649	1.622	1.622	1.622	1.622	1.622	1.605	1.605	1.605
YOR162C	1.796	1.81	1.793	1.81	1.81	1.827	1.714	1.714	1.573	1.6	1.637	1.654	1.788	1.936	1.936	1.963	1.963	1.963	1.926	1.926	1.909	1.909	1.909	1.909	1.909	1.85	1.795	1.87	1.87	2.045	2.12	2.175	2.175	2.189	2.243	2.243	2.243	2.243	2.243	2.243	2.243	2.185	2.206	2.206	2.223	2.223	2.223	2.223	2.237
YPR098C	0.776	0.776	0.776	0.776	0.776	0.776	0.776	0.69	0.675	0.72	0.693	0.72	0.734	0.734	0.751	0.765	0.779	0.779	0.806	0.806	0.806	0.806	0.806	0.806	0.806	0.806	0.806	0.806	0.837	0.838	0.852	0.852	0.852	0.852	0.879	0.879	0.879	0.879	0.879	0.879	0.879	0.879	0.896	0.896	0.896	0.896	0.896	0.896	0.882
YNL169C	0.803	0.803	0.834	0.906	0.954	0.954	0.981	0.981	0.981	1.012	0.954	0.954	0.968	0.954	0.954	0.937	0.913	0.913	0.913	0.954	0.968	0.968	0.968	0.968	0.954	0.954	0.954	0.954	0.968	0.968	0.968	0.968	0.954	0.971	0.971	0.971	0.971	0.985	0.985	0.985	0.985	0.985	0.985	0.985	0.985	0.985	0.971	0.961	0.93
YKL159C	1.105	0.987	0.987	0.922	0.723	0.596	0.507	0.507	0.507	0.507	0.432	0.432	0.432	0.391	0.332	0.318	0.318	0.318	0.318	0.318	0.318	0.318	0.376	0.342	0.315	0.315	0.318	0.287	0.287	0.26	0.26	0.246	0.246	0.246	0.232	0.235	0.181	0.181	0.291	0.486	0.576	0.593	0.665	0.733	0.733	0.733	0.733	0.733	0.733
YDR234W	0.044	0.044	0.044	0.044	0.044	0.044	0.044	0.044	0.044	0.044	0.044	0.044	0.044	0.044	0.044	0.044	0.044	0.044	0.044	0.044	0.044	0.044	0.061	0.061	0.061	0.061	0.061	0.075	0.075	0.075	0.075	0.075	0.075	0.075	0.075	0.075	0.075	0.075	0.075	0.075	0.075	0.075	0.075	0.075	0.075	0.075	0.075	0.075	0.075
YIL008W	0.171	0.171	0.171	0.171	0.171	0.171	0.171	0.171	0.171	0.171	0.171	0.154	0.154	0.154	0.154	0.154	0.154	0.154	0.185	0.185	0.185	0.185	0.199	0.199	0.199	0.199	0.199	0.199	0.199	0.199	0.199	0.216	0.292	0.306	0.306	0.306	0.306	0.306	0.306	0.306	0.306	0.306	0.333	0.364	0.364	0.364	0.391	0.391	0.391
YMR203W	1.415	1.429	1.46	1.46	1.46	1.46	1.46	1.46	1.487	1.487	1.487	1.487	1.487	1.487	1.487	1.487	1.531	1.531	1.531	1.531	1.558	1.558	1.558	1.558	1.558	1.558	1.575	1.575	1.575	1.575	1.575	1.575	1.575	1.575	1.575	1.575	1.575	1.575	1.575	1.575	1.575	1.53	1.53	1.53	1.53	1.53	1.53	1.516	1.516
YNL129W	0	0	0	0	0	0	0	0	0	0.017	0.017	0.017	0.017	0.031	0.031	0.031	0.031	0.031	0.031	0.031	0.031	0.031	0.031	0.031	0.031	0.031	0.031	0.031	0.031	0.045	0.045	0.045	0.045	0.045	0.045	0.045	0.045	0.062	0.062	0.076	0.076	0.076	0.076	0.076	0.076	0.076	0.117	0.117	0.117
YLR033W	1.062	1.048	1.048	1.048	1.048	1.045	1.032	1.059	1.073	1.16	1.177	1.205	1.277	1.277	1.277	1.277	1.277	1.277	1.277	1.304	1.349	1.349	1.349	1.349	1.349	1.349	1.349	1.349	1.349	1.349	1.349	1.349	1.349	1.349	1.335	1.363	1.336	1.336	1.336	1.336	1.377	1.377	1.377	1.377	1.377	1.377	1.377	1.377	1.377
YLR008C	0.988	0.988	1.028	1.028	1.028	1.028	1.028	1.028	1.028	1.028	1.042	1.101	1.101	1.118	1.118	1.118	1.118	1.118	1.118	1.118	1.135	1.135	1.135	1.135	1.135	1.135	1.135	1.135	1.135	1.135	1.135	1.135	1.135	1.135	1.135	1.135	1.135	1.135	1.135	1.135	1.135	1.135	1.135	1.135	1.135	1.135	1.135	1.135	1.135
YGR258C	0.524	0.524	0.524	0.551	0.582	0.582	0.599	0.599	0.599	0.599	0.63	0.63	0.63	0.63	0.63	0.658	0.658	0.658	0.675	0.675	0.675	0.675	0.675	0.675	0.675	0.675	0.675	0.675	0.675	0.675	0.675	0.675	0.675	0.702	0.719	0.719	0.719	0.719	0.719	0.719	0.719	0.719	0.733	0.733	0.733	0.733	0.733	0.733	0.733
YGR130C	0.588	0.588	0.588	0.616	0.734	0.832	0.832	0.832	0.832	0.832	0.832	0.849	0.849	0.849	0.849	0.849	0.849	0.849	0.849	0.849	0.849	0.849	0.849	0.849	0.849	0.849	0.849	0.849	0.849	0.849	0.849	0.849	0.849	0.849	0.849	0.849	0.849	0.877	0.932	0.991	1.135	1.135	1.135	1.149	1.149	1.176	1.176	1.203	1.203
YKL145W	0.719	0.761	0.806	0.806	0.806	0.823	0.857	0.857	0.857	0.857	0.898	0.898	0.898	0.898	0.898	0.898	0.898	0.898	0.898	0.898	0.898	0.898	0.898	0.898	0.898	0.898	0.854	0.854	0.854	0.837	0.837	0.837	0.837	0.854	0.854	0.854	0.854	0.854	0.854	0.823	0.823	0.823	0.823	0.837	0.837	0.881	0.881	0.881	0.881
YDR183W	0.386	0.386	0.386	0.386	0.369	0.369	0.369	0.369	0.307	0.307	0.29	0.29	0.29	0.276	0.303	0.331	0.345	0.547	0.652	0.652	0.652	0.652	0.652	0.669	0.669	0.724	0.724	0.724	0.724	0.724	0.724	0.724	0.724	0.724	0.817	0.995	1.068	1.068	1.096	1.096	1.096	1.096	1.096	1.14	1.14	1.14	1.157	1.198	1.198
YEL050C	0.366	0.366	0.365	0.348	0.334	0.334	0.334	0.334	0.317	0.317	0.317	0.3	0.3	0.3	0.3	0.273	0.287	0.318	0.318	0.332	0.332	0.332	0.315	0.315	0.315	0.315	0.315	0.332	0.332	0.332	0.332	0.332	0.332	0.332	0.332	0.332	0.346	0.346	0.346	0.363	0.349	0.349	0.349	0.349	0.349	0.349	0.332	0.332	0.332
YPL119C	1.322	1.322	1.336	1.305	1.376	1.579	1.579	1.579	1.579	1.579	1.579	1.579	1.606	1.606	1.606	1.606	1.606	1.606	1.606	1.606	1.606	1.606	1.606	1.606	1.606	1.606	1.606	1.606	1.606	1.606	1.606	1.606	1.606	1.606	1.606	1.579	1.637	1.637	1.637	1.637	1.637	1.637	1.637	1.637	1.637	1.637	1.637	1.637	1.637
YDR451C	2.268	2.956	2.956	2.956	2.998	2.998	2.998	3.04	3.04	3.071	3.071	3.119	3.32	3.32	3.354	3.381	3.381	3.398	3.398	3.415	3.429	3.456	3.483	3.51	3.538	3.538	3.555	3.555	3.555	3.555	3.541	3.606	3.648	3.881	3.95	3.991	4.175	4.202	4.216	4.216	4.216	4.258	4.272	4.272	4.272	4.272	4.286	4.286	4.286
YOR167C	1.489	1.489	1.489	1.489	1.475	1.475	1.475	1.475	1.475	1.475	1.475	1.475	1.475	1.475	1.475	1.447	1.447	1.447	1.447	1.447	1.447	1.447	1.447	1.392	1.365	1.365	1.338	1.338	1.338	1.311	1.294	1.28	1.28	1.28	1.28	1.28	1.28	1.28	1.15	0.98	0.98	0.98	0.98	0.994	0.96	0.96	0.96	0.96	0.96
YNL181W	0.085	0.085	0.136	0.136	0.136	0.136	0.136	0.136	0.136	0.205	0.205	0.219	0.247	0.315	0.315	0.315	0.315	0.315	0.315	0.332	0.401	0.456	0.456	0.497	0.538	0.617	0.743	0.76	0.805	0.938	0.938	1.051	1.024	1.052	1.052	1.052	1.052	1.069	1.164	1.52	2.049	2.066	2.424	2.424	2.424	2.438	2.438	2.499	2.53
YKL008C	0	0	0	0	0	0	0	0	0	0	0	0	0	0	0	0	0	0	0	0	0	0	0	0	0	0	0	0	0	0	0	0	0	0	0	0	0	0	0	0	0	0	0	0	0	0	0	0	0
YBR135W	0.303	0.303	0.303	0.32	0.32	0.32	0.32	0.334	0.439	0.837	0.994	0.994	1.008	1.151	1.234	1.422	1.835	2.302	3.953	3.953	3.995	4.766	4.766	4.903	4.903	4.903	4.947	4.975	5.002	5.002	5.016	5.016	5.016	5.016	5.016	5.016	5.016	5.016	5.033	5.033	5.047	5.047	5.047	5.047	5.02	5.02	5.02	5.047	5.047
YHR039C-A	1.858	1.858	1.858	1.858	1.858	1.858	1.858	1.858	1.858	1.858	1.858	1.858	1.858	1.858	1.872	1.872	1.872	1.872	1.872	1.872	1.872	1.872	1.872	1.872	1.872	1.872	1.872	1.872	1.872	1.872	1.872	1.872	1.872	1.872	1.872	1.872	1.872	1.872	1.889	1.889	1.889	1.889	1.889	1.889	1.889	1.889	1.889	1.862	1.862
YDR267C	3.295	3.295	3.323	3.323	3.34	3.34	3.34	3.34	3.34	3.34	3.34	3.34	3.34	3.326	3.326	3.326	3.326	3.299	3.312	3.329	3.302	3.302	3.302	3.302	3.302	3.258	3.244	3.244	3.23	3.23	3.125	3.067	2.995	2.968	2.982	2.924	2.842	2.869	2.886	2.886	2.859	2.886	2.913	2.94	2.957	2.957	2.957	2.957	2.957
YCR020C	1.037	1.037	1.037	1.064	1.064	1.064	1.064	1.047	1.078	1.106	1.106	1.106	1.106	1.092	1.123	1.123	1.123	1.123	1.123	1.123	1.181	1.181	1.181	1.239	1.287	1.427	1.427	1.427	1.427	1.427	1.427	1.427	1.427	1.427	1.471	1.471	1.471	1.471	1.471	1.471	1.471	1.471	1.471	1.471	1.471	1.471	1.457	1.488	1.488
YJL003W	1.426	1.44	1.484	1.498	1.614	1.597	1.597	1.597	1.597	1.597	1.611	1.611	1.611	1.611	1.611	1.58	1.58	1.518	1.511	1.539	1.621	1.683	1.728	1.776	1.776	1.837	2.022	2.103	2.117	2.117	2.165	2.138	2.155	2.169	2.169	2.183	2.183	2.183	2.196	2.183	2.214	2.214	2.241	2.227	2.254	2.254	2.268	2.268	2.268
YHR056C	1.668	1.668	1.668	1.668	1.668	1.668	1.699	1.713	1.713	1.727	1.727	1.727	1.727	1.754	1.798	1.683	1.683	1.711	1.909	1.98	1.98	2.021	2.021	2.021	2.021	2.021	2.021	2.021	2.004	2.004	2.004	2.004	2.004	2.004	2.004	2.004	2.004	2.004	2.004	2.004	2.004	2.004	2.004	2.035	2.018	2.018	2.018	2.018	1.987
YKR093W	0.048	0.048	0.048	0.048	0.048	0.048	0.048	0.048	0.048	0.048	0.031	0.031	0.031	0.031	0.031	0.031	0.031	0.031	0.031	0.031	0.031	0.031	0.031	0.031	0.031	0.031	0.031	0.031	0.031	0.031	0.031	0.031	0.031	0.031	0.031	0.031	0.031	0.031	0.031	0.031	0.031	0.031	0.031	0.031	0.058	0.058	0.058	0.058	0.058
YBR085W	0.041	0.041	0.041	0.041	0.041	0.041	0.041	0.041	0.041	0.041	0.041	0.041	0.055	0.055	0.055	0.055	0.055	0.028	0.028	0.028	0.028	0.028	0.028	0.028	0.028	0.028	0.028	0.028	0.028	0.028	0.028	0.028	0.028	0.028	0.028	0.028	0.028	0.028	0.028	0.028	0.028	0.028	0.028	0.028	0.028	0.028	0.028	0.028	0.028
YHR077C	1.183	1.183	1.08	1.035	1.008	0.991	0.991	1.008	0.981	0.981	0.981	0.923	0.896	0.882	0.868	0.868	0.487	0.387	0.281	0.25	0.219	0.219	0.219	0.219	0.303	0.303	0.303	0.444	0.393	0.643	0.643	0.643	0.671	0.685	0.76	0.76	0.76	0.76	0.76	0.76	0.863	0.836	0.836	0.836	0.836	0.836	0.836	0.836	0.881
YER049W	0.633	0.633	0.633	0.633	0.633	0.633	0.633	0.633	0.647	0.647	0.647	0.647	0.664	0.664	0.664	0.678	0.664	0.664	0.664	0.664	0.664	0.637	0.664	0.664	0.664	0.664	0.664	0.664	0.664	0.664	0.65	0.65	0.65	0.65	0.65	0.664	0.664	0.664	0.718	0.718	0.718	0.701	0.718	0.718	0.718	0.718	0.704	0.704	0.704
YBR173C	1.871	2.066	2.107	2.107	2.107	2.107	2.149	2.149	2.149	2.176	2.207	2.269	2.283	2.328	2.355	2.372	2.372	2.372	2.372	2.372	2.345	2.345	2.345	2.345	2.345	2.345	2.345	2.359	2.359	2.359	2.359	2.427	2.469	2.469	2.469	2.469	2.469	2.496	2.496	2.496	2.496	2.496	2.496	2.496	2.496	2.496	2.482	2.482	2.482
YJL092W	7.247	7.247	7.189	7.189	7.189	7.189	7.189	7.189	7.189	7.158	7.116	7.116	7.116	7.074	7.057	7.043	7.029	7.029	7.029	6.823	6.823	6.823	6.809	6.809	6.566	6.566	6.128	5.964	5.964	5.554	5.053	5.036	4.971	4.971	4.954	4.896	4.082	3.77	3.742	3.472	3.472	2.208	1.28	1.235	1.105	1.091	1.012	1.012	1.012
YGR093W	1.407	1.434	1.434	1.434	1.417	1.431	1.431	1.431	1.431	1.431	1.431	1.458	1.517	1.534	1.534	1.534	1.534	1.534	1.548	1.531	1.531	1.531	1.531	1.531	1.531	1.531	1.531	1.517	1.551	1.551	1.551	1.551	1.551	1.551	1.551	1.551	1.537	1.51	1.527	1.51	1.51	1.51	1.51	1.51	1.51	1.449	1.421	1.414	1.414
YMR193W	1	1.102	1.102	1.102	1.115	1.115	1.142	1.146	1.146	1.146	1.146	1.132	1.132	1.132	1.105	1.119	1.133	1.13	1.246	1.246	1.246	1.277	1.277	1.277	1.294	1.28	1.28	1.28	1.28	1.294	1.294	1.294	1.267	1.267	1.239	1.239	1.079	1.052	1.066	1.1	1.161	1.22	1.413	1.413	1.44	1.44	1.44	1.44	1.44
YIL140W	0.93	0.93	0.944	0.944	0.944	0.944	0.944	0.917	0.917	0.917	0.917	0.917	0.917	0.917	0.903	0.903	0.903	0.906	0.951	0.995	0.995	0.995	0.995	0.995	0.995	0.995	0.954	0.927	0.941	0.941	0.941	0.941	0.941	0.941	0.958	0.958	0.958	0.958	0.958	0.958	0.917	0.917	0.917	0.917	0.917	0.917	0.903	0.903	0.903
YDL042C	0.55	0.55	0.536	0.536	0.536	0.536	0.536	0.549	0.549	0.549	0.58	0.621	0.621	0.621	0.621	0.604	0.604	0.604	0.604	0.604	0.604	0.604	0.618	0.604	0.604	0.604	0.604	0.604	0.604	0.604	0.604	0.604	0.604	0.604	0.604	0.604	0.604	0.563	0.563	0.549	0.549	0.549	0.549	0.522	0.522	0.522	0.522	0.522	0.522
YJR022W	0.43	0.396	0.369	0.369	0.352	0.399	0.413	0.413	0.413	0.413	0.386	0.386	0.427	0.444	0.404	0.404	0.404	0.404	0.449	0.538	0.669	0.669	0.683	0.683	0.697	0.711	0.711	0.711	0.711	0.752	0.752	0.793	0.793	0.841	0.841	0.841	0.841	0.841	0.855	0.958	0.992	1.034	1.082	1.082	1.082	1.082	1.082	1.11	1.137
YMR250W	2.17	2.17	2.17	2.17	2.156	2.156	2.156	2.156	2.156	2.142	2.125	2.111	2.111	2.111	2.111	2.111	1.954	1.765	1.506	1.089	1.061	1.047	1.047	1.047	1.033	1.102	1.085	1.085	1.027	1.054	1.071	1.057	1.057	1.098	1.081	1.081	1.091	1.06	1.06	1.094	0.96	1.063	1.08	1.176	1.132	1.132	1.155	1.097	1.128
YKL042W	0.832	0.832	0.846	0.846	0.877	0.904	0.904	0.904	0.962	0.962	0.962	0.962	0.962	0.996	0.996	0.979	0.979	0.979	0.979	0.996	0.996	0.996	0.996	1.027	1.027	1.027	1.027	1.027	1.027	1.027	1.01	0.993	0.966	0.966	0.966	0.966	0.966	0.966	0.966	0.966	0.98	0.98	0.994	0.963	0.963	0.963	0.963	0.946	0.946
YDR368W	0.576	0.576	0.576	0.576	0.576	0.576	0.576	0.576	0.576	0.576	0.559	0.559	0.559	0.545	0.545	0.545	0.559	0.559	0.59	0.59	0.59	0.59	0.59	0.59	0.59	0.59	0.59	0.59	0.59	0.573	0.573	0.573	0.573	0.573	0.573	0.573	0.573	0.573	0.617	0.617	0.617	0.617	0.617	0.617	0.617	0.617	0.617	0.644	0.644
YDL099W	0.705	0.705	0.705	0.705	0.691	0.646	0.619	0.619	0.619	0.619	0.619	0.608	0.557	0.557	0.588	0.643	0.643	0.643	0.657	0.719	0.719	0.719	0.733	0.733	0.75	0.781	0.915	0.915	0.932	1.004	1.004	1.004	1.004	1.035	1.035	1.035	1.035	1.035	1.035	1.035	1.035	1.035	1.062	1.062	1.116	1.116	1.116	1.144	1.144
YDR501W	0.213	0.168	0.151	0.137	0.137	0.151	0.151	0.168	0.195	0.195	0.27	0.27	0.287	0.287	0.287	0.287	0.287	0.287	0.287	0.243	0.257	0.257	0.257	0.257	0.257	0.274	0.274	0.318	0.359	0.462	0.462	0.489	0.489	0.489	0.489	0.489	0.489	0.53	0.586	0.6	0.6	0.6	0.6	0.6	0.6	0.6	0.6	0.6	0.6
YPR133W-A	1.396	1.396	1.396	1.43	1.43	1.43	1.457	1.471	1.471	1.471	1.471	1.457	1.457	1.457	1.457	1.457	1.443	1.443	1.47	1.453	1.453	1.453	1.453	1.477	1.477	1.477	1.477	1.477	1.477	1.477	1.477	1.477	1.477	1.463	1.449	1.449	1.449	1.449	1.51	1.51	1.51	1.51	1.51	1.51	1.51	1.51	1.51	1.51	1.493
YJR065C	1.089	1.089	1.089	1.089	1.089	1.089	1.089	1.089	1.089	1.103	1.103	1.117	1.117	1.117	1.117	1.117	1.117	1.117	1.131	1.131	1.131	1.104	1.121	1.121	1.138	1.138	1.138	1.138	1.138	1.124	1.124	1.124	1.124	1.124	1.124	1.124	1.124	1.124	1.107	1.107	1.107	1.107	1.107	1.107	1.107	1.107	1.107	1.107	1.107
YGL157W	4.26	4.26	4.26	4.26	4.243	4.229	4.229	4.229	4.229	4.229	4.229	4.229	4.229	4.229	4.229	4.188	4.188	4.174	4.174	4.174	4.174	4.174	4.174	4.16	4.16	4.16	4.16	4.16	4.16	4.029	3.985	3.971	3.971	3.971	3.913	3.913	3.896	3.845	3.421	3.345	3.136	3.033	3.033	3.033	3.006	2.702	2.524	2.524	2.524
YOL152W	0.765	0.751	0.751	0.68	0.666	0.666	0.666	0.666	0.666	0.68	0.564	0.55	0.55	0.55	0.482	0.482	0.482	0.509	0.509	0.509	0.509	0.495	0.495	0.495	0.495	0.433	0.433	0.406	0.433	0.433	0.433	0.433	0.433	0.433	0.433	0.433	0.487	0.487	0.487	0.487	0.487	0.487	0.487	0.47	0.47	0.47	0.47	0.47	0.47
YJR124C	0.743	0.743	0.757	0.757	0.788	0.815	0.815	0.815	0.832	0.832	0.887	0.887	0.887	0.901	0.915	0.915	0.915	0.929	0.912	0.912	0.912	0.912	0.912	0.912	0.926	0.926	0.926	0.926	0.926	0.926	0.926	0.909	0.909	0.909	0.909	0.909	0.909	0.909	0.909	0.909	0.909	0.895	0.851	0.851	0.851	0.851	0.817	0.817	0.817
YCL054W	1.136	1.163	1.265	1.265	1.265	1.265	1.265	1.279	1.279	1.279	1.279	1.252	1.269	1.269	1.269	1.269	1.269	1.269	1.269	1.269	1.269	1.269	1.296	1.296	1.296	1.269	1.269	1.269	1.269	1.269	1.138	1.121	1.121	1.029	0.985	0.999	0.999	0.999	0.999	0.982	0.892	0.861	0.834	0.834	0.848	0.848	0.848	0.848	0.862
YPR046W	0.815	0.815	0.815	0.859	0.887	0.941	0.941	0.941	0.941	0.941	0.985	1.057	1.183	1.183	1.183	1.183	1.183	1.21	1.329	1.329	1.36	1.387	1.455	1.455	1.455	1.455	1.455	1.455	1.455	1.483	1.466	1.466	1.466	1.466	1.466	1.466	1.466	1.466	1.493	1.493	1.493	1.493	1.493	1.493	1.493	1.493	1.538	1.579	1.607
YDR229W	0.991	0.947	0.947	0.947	0.947	0.975	1.006	1.006	1.006	1.005	1.005	1.005	0.957	0.957	0.926	0.913	1.019	1.019	1.019	1.019	1.019	1.019	1.015	1.015	1.032	1.056	1.104	1.189	1.264	1.264	1.264	1.264	1.264	1.309	1.309	1.309	1.309	1.367	1.384	1.783	1.783	1.783	1.783	1.783	1.8	1.8	1.8	1.827	1.827
YJR141W	0.749	0.766	0.718	0.718	0.718	0.718	0.718	0.677	0.65	0.65	0.65	0.65	0.65	0.632	0.646	0.66	0.66	0.66	0.66	0.674	0.674	0.632	0.632	0.663	0.677	0.705	0.736	0.736	0.736	0.736	0.736	0.736	0.736	0.736	0.736	0.75	0.75	0.75	0.75	0.75	0.75	0.75	0.75	0.764	0.716	0.689	0.689	0.76	0.774
YHR059W	0.719	0.719	0.76	0.85	0.85	0.85	0.85	0.833	0.926	1.109	1.095	1.095	1.095	1.126	1.095	1.095	1.136	1.249	1.249	1.249	1.249	1.249	1.249	1.249	1.249	1.249	1.249	1.249	1.249	1.346	1.441	1.853	1.853	1.853	1.853	1.867	1.967	2.015	2.015	2.077	2.091	2.091	2.135	2.121	2.135	2.152	2.152	2.152	2.152
YIL149C	0.09	0.09	0.09	0.073	0.073	0.073	0.073	0.073	0.073	0.073	0.073	0.073	0.059	0.059	0.059	0.059	0.017	0.017	0.017	0.017	0.017	0.017	0.017	0.017	0.017	0.017	0.017	0	0	0	0	0	0	0	0	0	0	0	0	0	0	0	0	0	0	0.014	0.014	0.014	0.014
YPL145C	4.498	4.498	4.515	4.515	4.515	4.498	4.498	4.498	4.498	4.481	4.481	4.481	4.481	4.481	4.481	4.481	4.481	4.481	4.481	4.481	4.467	4.44	4.258	4.094	4.08	4.08	4.08	4.08	4.08	4.08	4.08	4.08	4.066	4.066	4.052	4.052	4.052	4.052	3.994	3.946	3.946	3.646	3.461	3.332	3.332	3.332	3.332	2.884	2.829
YGL226W	0.453	0.453	0.453	0.501	0.608	0.608	0.676	0.676	0.676	0.676	0.693	0.707	0.769	0.769	0.867	0.967	0.981	0.981	0.981	0.981	0.981	1.022	1.156	1.197	1.299	1.357	1.357	1.357	1.357	1.357	1.357	1.357	1.385	1.521	1.521	1.521	1.521	1.521	1.521	1.535	1.535	1.535	1.647	1.647	1.647	1.647	1.647	1.647	1.647
YDR539W	1.403	1.403	1.42	1.485	1.414	1.414	1.414	1.414	1.414	1.414	1.414	1.414	1.442	1.456	1.456	1.456	1.456	1.47	1.47	1.47	1.47	1.47	1.47	1.47	1.487	1.473	1.473	1.473	1.473	1.473	1.473	1.456	1.456	1.473	1.473	1.473	1.473	1.459	1.459	1.459	1.418	1.418	1.418	1.418	1.418	1.418	1.418	1.418	1.418
YLR199C	0.925	0.925	0.925	0.925	0.82	0.624	0.676	0.659	0.659	0.659	0.659	0.659	0.659	0.659	0.673	0.673	0.673	0.673	0.673	0.631	0.631	0.631	0.577	0.577	0.591	0.574	0.584	0.615	0.769	0.868	0.851	0.93	0.93	0.947	0.947	0.947	0.95	0.95	0.967	0.998	0.998	0.998	1.042	1.042	1.042	1.042	1.042	1.1	1.097
YOR085W	1.371	1.371	1.371	1.385	1.412	1.412	1.412	1.412	1.412	1.443	1.471	1.471	1.468	1.468	1.468	1.468	1.495	1.495	1.495	1.495	1.495	1.495	1.495	1.495	1.495	1.495	1.495	1.495	1.495	1.495	1.495	1.495	1.495	1.523	1.506	1.506	1.506	1.506	1.506	1.506	1.506	1.506	1.506	1.537	1.537	1.537	1.537	1.537	1.523
YML074C	0.479	0.493	0.565	0.565	0.565	0.61	0.61	0.61	0.61	0.61	0.641	0.685	0.685	0.685	0.685	0.685	0.685	0.685	0.685	0.685	0.685	0.685	0.685	0.685	0.685	0.702	0.702	0.702	0.716	0.716	0.758	0.772	0.772	0.772	0.772	0.772	0.772	0.772	0.772	0.772	0.772	0.772	0.772	0.772	0.772	0.772	0.772	0.772	0.772
YHR058C	1.279	1.265	1.265	1.195	1.195	0.93	0.888	0.735	0.691	0.718	0.718	0.732	0.801	0.801	0.801	0.801	0.773	0.755	0.755	0.755	0.741	0.724	0.707	0.621	0.635	0.563	0.563	0.604	0.604	0.658	0.658	0.658	0.658	0.658	0.658	0.644	0.586	0.576	0.593	0.593	0.593	0.593	0.534	0.548	0.548	0.524	0.524	0.637	0.665
YPR185W	1.118	1.118	1.046	1.015	1.001	1.001	0.774	0.774	0.486	0.219	0.205	0.205	0.26	0.26	0.291	0.318	0.291	0.291	0.291	0.274	0.274	0.274	0.274	0.274	0.291	0.408	0.506	0.967	0.971	1.043	1.248	1.248	1.292	1.292	1.292	1.292	1.306	1.415	1.64	1.842	2.253	2.253	2.253	2.253	2.253	2.253	2.281	2.336	2.336
YDR367W	0.465	0.465	0.465	0.465	0.465	0.448	0.448	0.448	0.448	0.448	0.448	0.434	0.434	0.434	0.417	0.417	0.39	0.39	0.39	0.39	0.39	0.39	0.349	0.305	0.305	0.305	0.305	0.305	0.305	0.319	0.333	0.316	0.316	0.316	0.316	0.316	0.316	0.316	0.316	0.316	0.316	0.316	0.302	0.302	0.302	0.302	0.302	0.285	0.285
YIL070C	0.597	0.597	0.597	0.597	0.597	0.597	0.597	0.597	0.597	0.597	0.597	0.597	0.583	0.555	0.555	0.555	0.555	0.555	0.555	0.555	0.555	0.569	0.552	0.552	0.552	0.552	0.569	0.569	0.569	0.569	0.555	0.555	0.541	0.541	0.531	0.531	0.531	0.49	0.476	0.503	0.503	0.503	0.486	0.486	0.486	0.469	0.469	0.469	0.469
YPR004C	1.853	1.853	1.853	1.853	1.87	1.884	1.884	1.898	1.912	1.912	1.912	1.912	1.912	1.946	1.946	1.946	1.946	1.946	1.946	1.946	1.919	1.947	1.92	1.92	1.92	1.92	1.92	1.92	1.937	1.954	1.954	1.954	1.937	1.968	1.941	1.941	1.941	1.941	1.941	1.914	1.914	1.914	1.914	1.914	1.914	1.914	1.897	1.883	1.883
YIL159W	1.047	1.047	1.047	1.047	1.047	1.047	1.047	1.047	1.047	1.03	1.03	1.03	1.03	1.03	1.03	1.03	1.047	1.047	1.047	1.047	1.047	1.047	1.047	1.047	1.047	1.047	1.06	1.06	1.06	1.019	1.019	1.019	1.019	1.019	1.019	1.005	1.005	1.005	1.005	1.005	0.978	0.978	0.978	0.978	0.978	0.978	0.978	0.909	0.892
YER086W	2.944	2.944	2.944	2.944	2.944	2.903	2.903	2.903	2.903	2.903	2.903	2.903	2.903	2.903	2.903	2.903	2.903	2.903	2.903	2.903	2.903	2.903	2.903	2.903	2.831	2.831	2.858	2.814	2.814	2.814	2.814	2.814	2.814	2.814	2.814	2.814	2.814	2.814	2.69	2.615	2.615	2.615	2.615	2.615	2.615	2.615	2.615	2.516	2.516
YGR028W	0.325	0.325	0.325	0.325	0.325	0.325	0.325	0.325	0.325	0.325	0.298	0.298	0.298	0.312	0.312	0.312	0.312	0.312	0.329	0.329	0.356	0.342	0.342	0.342	0.342	0.328	0.314	0.314	0.314	0.314	0.314	0.328	0.342	0.407	0.407	0.407	0.407	0.407	0.407	0.435	0.462	0.479	0.479	0.479	0.479	0.479	0.479	0.425	0.442
YPL173W	0.594	0.594	0.594	0.594	0.594	0.611	0.638	0.611	0.611	0.611	0.71	0.915	1.072	1.072	1.072	1.072	1.072	1.089	1.133	1.259	1.259	1.259	1.259	1.276	1.276	1.304	1.43	1.43	1.461	1.461	1.461	1.478	1.536	1.536	1.536	1.536	1.536	1.536	1.577	1.605	1.605	1.605	1.636	1.636	1.636	1.653	1.653	1.653	1.653
YDL108W	1.791	1.818	1.835	1.756	1.756	1.729	1.678	1.678	1.678	1.678	1.678	1.275	0.996	0.941	0.911	0.897	1.009	1.009	1.009	0.965	0.938	0.938	0.814	0.8	0.725	0.57	0.509	0.554	0.568	0.568	0.657	0.689	0.689	0.689	0.672	0.672	0.637	0.759	0.745	0.745	0.728	0.755	0.741	0.741	0.782	0.782	0.796	0.796	0.796
YER162C	0.989	0.989	0.771	0.788	0.964	0.936	0.936	0.936	0.936	0.922	0.98	0.953	0.953	0.953	0.953	0.782	0.86	1.123	1.109	1.136	1.167	1.167	1.349	1.291	1.291	1.437	1.437	1.437	1.437	1.437	1.437	1.437	1.437	1.464	1.478	1.461	1.461	1.464	1.464	1.464	1.505	1.559	1.573	1.573	1.573	1.573	1.573	1.573	1.587
YGL025C	0.532	0.532	0.501	0.501	0.515	0.515	0.515	0.515	0.557	0.557	0.557	0.557	0.557	0.557	0.585	0.572	1.073	1.073	1.073	1.073	1.073	1.073	1.087	1.07	1.07	1.111	1.179	1.179	1.179	1.179	1.206	1.189	1.189	1.172	1.131	1.148	1.176	1.221	1.221	1.235	1.235	1.235	1.248	1.31	1.324	1.324	1.341	1.476	1.476
YBR030W	2.769	2.769	2.809	2.867	2.867	2.884	2.884	2.884	2.884	2.884	2.884	2.884	2.884	2.884	2.884	2.884	2.856	2.856	2.856	2.829	2.829	2.829	2.829	2.829	2.829	2.815	2.815	2.801	2.801	2.767	2.767	2.754	2.754	2.754	2.754	2.754	2.727	2.727	2.727	2.737	2.737	2.737	2.737	2.737	2.737	2.737	2.723	2.723	2.681
YGL091C	0.515	0.515	0.515	0.515	0.515	0.515	0.515	0.515	0.576	0.583	0.583	0.583	0.583	0.583	0.655	0.655	0.655	0.655	0.655	0.655	0.655	0.655	0.655	0.655	0.682	0.744	0.744	0.744	0.744	0.744	0.771	0.771	0.771	0.788	0.788	0.819	0.819	0.86	0.86	0.86	0.86	0.86	0.86	0.932	0.932	0.932	0.932	0.932	0.946
YHR043C	1.999	1.94	1.777	1.777	1.749	1.763	1.746	1.746	1.746	1.746	1.746	1.718	1.718	1.718	1.718	1.684	1.657	1.647	1.633	1.633	1.619	1.619	1.588	1.588	1.588	1.588	1.588	1.574	1.547	1.533	1.533	1.533	1.519	1.461	1.461	1.444	1.305	1.182	1.14	1.14	1.14	1.025	0.998	0.998	0.954	0.985	0.985	0.985	0.931
YEL038W	1.588	1.588	1.588	1.574	1.56	1.56	1.56	1.56	1.56	1.471	1.443	1.429	1.329	1.288	1.254	1.254	1.254	1.206	1.117	0.972	0.972	0.958	0.958	0.927	0.927	0.927	0.869	0.781	0.781	0.781	0.781	0.764	0.764	0.764	0.733	0.688	0.643	0.643	0.643	0.643	0.643	0.643	0.643	0.643	0.602	0.602	0.557	0.557	0.557
YOR032W-A	0	0	0	0	0	0	0	0	0	0	0	0	0	0	0	0	0	0	0	0	0	0	0	0	0	0	0	0	0	0	0.014	0.014	0.014	0.014	0.014	0.014	0.014	0.014	0.014	0.014	0.014	0.014	0.014	0.014	0.014	0.014	0.014	0.014	0.014
YDL115C	1.201	1.201	1.201	1.184	1.184	1.184	1.184	1.184	1.184	1.184	1.184	1.184	1.143	1.109	1.051	1.051	1.079	1.106	1.106	1.12	1.134	1.168	1.256	1.253	1.308	1.346	1.36	1.36	1.36	1.402	1.429	1.429	1.429	1.429	1.429	1.371	1.344	1.361	1.361	1.361	1.361	1.361	1.32	1.364	1.364	1.364	1.336	1.308	1.308
YJR025C	0.085	0.085	0.085	0.085	0.085	0.085	0.099	0.126	0.143	0.157	0.157	0.157	0.157	0.171	0.171	0.246	0.246	0.26	0.26	0.26	0.26	0.26	0.233	0.233	0.233	0.26	0.26	0.26	0.26	0.26	0.26	0.26	0.26	0.26	0.274	0.274	0.274	0.291	0.291	0.349	0.376	0.39	0.421	0.465	0.465	0.482	0.499	0.557	0.591
YJL062W	3.338	3.338	3.324	3.324	3.324	3.324	2.552	2.33	2.405	2.477	2.477	2.436	2.436	2.409	2.409	2.409	2.392	2.392	2.463	2.251	2.34	2.306	2.306	2.306	2.306	2.289	2.289	2.289	2.2	2.2	2.228	2.036	2.019	2.019	2.019	1.991	2.005	1.919	1.933	1.848	1.848	1.834	1.848	1.848	1.848	1.82	1.834	1.662	1.645
YJR066W	1.528	1.528	1.528	1.528	1.528	1.545	1.562	1.562	1.562	1.576	1.576	1.576	1.603	1.603	1.603	1.603	1.603	1.603	1.603	1.63	1.63	1.63	1.63	1.63	1.63	1.63	1.63	1.63	1.63	1.63	1.63	1.63	1.63	1.63	1.63	1.616	1.616	1.616	1.616	1.633	1.643	1.643	1.643	1.643	1.643	1.643	1.643	1.629	1.629
YGR281W	1.874	1.874	1.874	1.874	1.874	1.874	1.874	1.874	1.874	1.908	1.964	1.991	2.008	2.008	2.008	2.008	2.008	2.056	2.056	2.056	2.154	2.216	2.216	2.216	2.216	2.216	2.216	2.267	2.267	2.253	2.294	2.294	2.294	2.294	2.294	2.294	2.294	2.28	2.28	2.297	2.283	2.283	2.283	2.283	2.283	2.283	2.283	2.283	2.283
YLR096W	1.719	1.719	1.719	1.719	1.719	1.719	1.719	1.719	1.719	1.719	1.719	1.719	1.719	1.736	1.736	1.736	1.736	1.736	1.736	1.736	1.736	1.736	1.736	1.736	1.736	1.736	1.736	1.736	1.736	1.736	1.736	1.722	1.722	1.619	1.591	1.591	1.574	1.574	1.601	1.601	1.601	1.601	1.601	1.601	1.543	1.543	1.543	1.516	1.516
YNL219C	5.974	5.974	5.974	5.974	5.974	5.974	5.974	5.974	6.001	6.028	6.014	6.014	5.997	6.014	6.028	6.014	6.014	6.014	6.014	6.014	5.997	5.997	5.912	5.885	5.885	5.782	5.755	5.738	5.738	5.738	5.738	5.657	5.601	5.574	5.574	5.574	5.574	5.574	5.574	5.557	5.557	5.557	5.557	5.557	5.557	5.557	5.557	5.557	5.557
YDR126W	0.611	0.611	0.611	0.611	0.625	0.642	0.642	0.642	0.642	0.642	0.639	0.67	0.782	0.84	0.867	0.948	0.948	0.948	0.948	0.962	0.993	0.993	0.993	0.993	0.993	1.02	1.089	1.165	1.165	1.165	1.179	1.21	1.196	1.196	1.23	1.23	1.23	1.23	1.23	1.23	1.23	1.23	1.23	1.244	1.244	1.244	1.244	1.258	1.33
YGR131W	0.129	0.129	0.129	0.129	0.129	0.129	0.129	0.129	0.129	0.129	0.146	0.201	0.232	0.232	0.232	0.232	0.232	0.232	0.232	0.246	0.246	0.246	0.246	0.246	0.246	0.263	0.294	0.294	0.294	0.294	0.345	0.362	0.379	0.46	0.539	0.539	0.539	0.539	0.539	0.566	0.686	0.686	0.686	0.87	0.87	0.87	0.897	0.897	0.897
YJR147W	0.496	0.496	0.496	0.496	0.496	0.496	0.496	0.469	0.469	0.469	0.469	0.469	0.469	0.469	0.469	0.469	0.469	0.469	0.469	0.469	0.469	0.469	0.469	0.469	0.469	0.469	0.469	0.483	0.51	0.51	0.51	0.51	0.51	0.483	0.483	0.483	0.483	0.524	0.507	0.507	0.507	0.507	0.507	0.493	0.493	0.493	0.493	0.51	0.51
YJL085W	0.524	0.568	0.61	0.812	0.812	0.829	0.829	0.856	0.856	0.934	0.934	0.934	0.934	0.961	0.989	1.132	1.132	1.132	1.132	1.132	1.132	1.149	1.149	1.149	1.149	1.149	1.163	1.163	1.163	1.18	1.18	1.18	1.18	1.18	1.18	1.18	1.18	1.194	1.194	1.194	1.194	1.194	1.211	1.211	1.211	1.211	1.211	1.211	1.211
YDR189W	0.46	0.477	0.477	0.477	0.477	0.477	0.477	0.45	0.45	0.45	0.45	0.45	0.423	0.392	0.392	0.392	0.392	0.44	0.457	0.502	0.502	0.502	0.519	0.519	0.519	0.519	0.519	0.519	0.519	0.519	0.519	0.519	0.519	0.519	0.519	0.519	0.519	0.519	0.519	0.519	0.519	0.519	0.519	0.519	0.519	0.519	0.519	0.519	0.519
YHL007C	0.675	0.706	0.706	0.706	0.706	0.72	0.748	0.882	0.909	1.022	1.271	1.271	1.271	1.271	1.271	1.271	1.271	1.319	1.607	2.131	2.131	2.131	2.131	2.159	2.67	2.67	3.006	3.006	3.006	3.098	3.098	3.112	3.112	3.177	3.177	3.25	3.267	3.267	3.267	3.267	3.267	3.267	3.267	3.281	3.281	3.352	3.484	3.484	3.583
YIL033C	0.62	0.634	0.651	0.651	0.668	0.668	0.668	0.668	0.668	0.668	0.668	0.668	0.668	0.668	0.668	0.668	0.668	0.668	0.668	0.668	0.668	0.668	0.668	0.668	0.668	0.668	0.668	0.668	0.641	0.627	0.627	0.627	0.627	0.627	0.627	0.627	0.627	0.6	0.6	0.6	0.6	0.573	0.573	0.573	0.542	0.542	0.542	0.498	0.471
YGR257C	0.878	0.878	0.978	0.978	0.978	0.978	0.992	0.992	1.009	1.026	1.026	1.087	1.087	1.087	1.087	1.087	1.128	1.128	1.128	1.128	1.128	1.128	1.128	1.128	1.128	1.128	1.128	1.128	1.155	1.196	1.196	1.196	1.196	1.213	1.182	1.182	1.182	1.182	1.182	1.182	1.196	1.196	1.196	1.182	1.182	1.182	1.182	1.168	1.168
YDR432W	1.414	1.4	1.386	1.386	1.386	1.386	1.417	1.417	1.417	1.417	1.417	1.417	1.417	1.417	1.417	1.417	1.417	1.417	1.403	1.403	1.403	1.403	1.403	1.403	1.403	1.369	1.369	1.369	1.342	1.342	1.342	1.342	1.342	1.342	1.342	1.342	1.328	1.27	1.253	1.239	1.239	1.239	1.239	1.239	1.198	1.198	1.198	1.157	1.157
YNL138W	3.394	3.394	3.397	3.414	3.414	3.373	3.373	3.434	3.434	3.461	3.396	3.352	3.352	3.352	3.339	3.281	3.195	3.15	3.15	3.123	3.123	2.915	2.901	2.915	2.904	2.904	2.904	2.904	2.843	2.868	2.933	2.902	2.919	3.012	3.012	3.012	3.012	3.012	3.012	3.012	3.012	2.951	2.951	2.951	2.951	2.951	2.951	2.951	2.951
YGL019W	0.63	0.603	0.603	0.48	0.467	0.467	0.381	0.35	0.35	0.295	0.312	0.268	0.251	0.279	0.296	0.327	0.361	0.361	0.361	0.361	0.388	0.508	0.611	0.673	0.673	0.701	0.831	0.93	0.957	0.957	0.971	0.971	0.971	0.971	0.971	0.971	0.971	0.971	0.971	0.985	0.985	0.985	0.985	0.999	1.016	1.033	1.033	1.033	1.033
YLR316C	0.332	0.332	0.332	0.332	0.363	0.374	0.374	0.374	0.374	0.374	0.409	0.522	0.522	0.522	0.522	0.522	0.522	0.597	0.583	0.583	0.583	0.583	0.583	0.587	0.615	0.673	0.7	0.911	0.911	0.911	0.911	0.911	0.956	1.045	1.323	1.323	1.357	1.777	1.777	1.805	1.822	1.926	1.954	1.954	1.968	1.982	1.982	1.982	1.982
YLR104W	0.054	0.054	0.088	0.13	0.13	0.13	0.13	0.13	0.13	0.13	0.13	0.13	0.13	0.13	0.144	0.144	0.185	0.212	0.243	0.243	0.243	0.243	0.243	0.243	0.243	0.243	0.243	0.243	0.243	0.243	0.243	0.243	0.243	0.243	0.243	0.243	0.243	0.243	0.284	0.284	0.318	0.394	0.394	0.394	0.394	0.394	0.394	0.467	0.591
YKL045W	0.116	0.116	0.116	0.116	0.116	0.116	0.116	0.116	0.116	0.133	0.133	0.133	0.133	0.133	0.133	0.133	0.106	0.106	0.106	0.106	0.106	0.106	0.106	0.106	0.106	0.106	0.106	0.106	0.106	0.106	0.092	0.092	0.092	0.092	0.092	0.092	0.136	0.136	0.167	0.167	0.181	0.195	0.195	0.195	0.195	0.209	0.243	0.243	0.243
YJR120W	2.159	2.159	2.142	2.142	2.142	2.142	2.169	2.169	2.169	2.169	2.155	2.155	2.155	2.155	2.155	2.096	2.096	1.993	1.795	1.811	1.797	1.797	1.797	1.77	1.77	1.77	1.753	1.753	1.695	1.681	1.708	1.742	1.742	1.742	1.728	1.684	1.657	1.657	1.657	1.603	1.685	1.671	1.671	1.685	1.685	1.685	1.671	1.657	1.626
YNL014W	1.134	1.134	1.134	1.134	1.117	1.1	1.046	1.032	1.032	1.032	1.032	1.032	1.032	1.032	1.018	1.018	1.018	0.991	0.834	0.704	0.704	0.687	0.687	0.614	0.614	0.614	0.614	0.614	0.614	0.614	0.614	0.614	0.458	0.246	0.215	0.187	0.187	0.187	0.187	0.187	0.187	0.187	0.187	0.187	0.187	0.187	0.159	0.145	0.145
YPR152C	0.611	0.611	0.611	0.611	0.611	0.441	0.427	0.417	0.51	0.653	0.81	0.838	0.913	0.94	0.967	0.967	1.025	1.025	1.025	1.059	1.059	1.059	1.115	1.101	1.132	1.132	1.132	1.132	1.159	1.159	1.159	1.159	1.159	1.159	1.142	1.159	1.265	1.436	1.806	1.806	1.94	1.94	1.94	1.967	1.967	1.967	1.967	1.967	1.967
YIL044C	0.726	0.726	0.726	0.726	0.726	0.726	0.726	0.726	0.688	0.569	0.596	0.652	0.652	0.652	0.652	0.652	0.631	0.631	0.631	0.631	0.648	0.623	0.623	0.664	0.664	0.661	0.733	0.733	0.733	0.733	0.764	0.764	0.764	0.791	0.887	0.968	0.968	1.012	1.036	1.036	1.036	1.166	1.334	1.334	1.334	1.334	1.334	1.334	1.351
YJL001W	4.688	4.551	4.463	4.287	4.226	4.226	4.226	4.226	4.226	4.226	4.253	4.198	4.198	4.198	4.17	4.153	4.153	4.153	4.125	4.098	4.098	4.037	3.969	3.942	3.942	3.942	3.942	3.942	3.928	3.928	3.928	3.928	3.423	3.088	3.088	3.088	3.044	2.999	2.999	2.999	2.999	2.653	2.653	2.653	2.653	2.653	2.636	2.605	2.431
YDR180W	0.926	0.926	1.12	1.12	1.12	1.164	1.164	1.235	1.31	1.421	1.507	1.524	1.524	1.538	1.538	1.538	1.538	1.555	1.569	1.596	1.596	1.596	1.654	1.685	1.79	1.79	1.79	1.79	1.79	1.804	1.804	1.804	1.838	1.838	1.865	2.011	2.011	2.011	2.011	2.011	2.011	2.011	2.011	2.011	2.011	2.011	2.011	2.025	2.011
YGL004C	0.618	0.691	0.818	0.863	0.863	0.935	0.935	0.99	1.041	1.041	1.041	1.058	1.058	1.058	1.058	1.044	1.044	1.072	1.072	1.072	1.072	1.072	1.072	1.072	1.072	1.072	1.072	1.072	1.072	1.058	1.058	1.058	1.041	1.041	1.041	1.041	1.041	1.055	1.041	1.041	1.089	1.089	1.089	1.089	1.089	1.089	1.089	1.072	1.072
YLR423C	0.423	0.437	0.437	0.437	0.454	0.413	0.413	0.396	0.584	0.728	1.082	1.113	1.113	1.264	1.264	1.305	1.346	1.346	1.36	1.374	1.524	1.524	1.524	1.524	1.569	1.583	1.583	1.583	1.583	1.805	1.846	1.846	1.846	1.846	1.846	1.877	1.877	1.921	1.948	1.948	1.948	1.948	1.948	1.948	1.894	1.894	1.894	1.921	2.016
YEL005C	0.301	0.301	0.274	0.274	0.274	0.288	0.288	0.288	0.288	0.288	0.288	0.207	0.221	0.221	0.238	0.238	0.293	0.293	0.293	0.293	0.293	0.293	0.276	0.276	0.276	0.276	0.276	0.276	0.276	0.262	0.204	0.204	0.204	0.218	0.235	0.235	0.252	0.252	0.252	0.266	0.328	0.345	0.448	0.52	0.52	0.52	0.537	0.554	0.554
YCL037C	1.274	1.257	1.257	1.213	1.199	1.199	1.199	1.199	1.199	1.199	1.199	1.199	1.199	1.199	1.199	1.199	1.199	1.199	1.199	1.182	1.182	1.182	1.182	1.182	1.182	1.168	1.168	1.11	1.024	0.959	0.959	0.959	0.959	0.942	0.942	0.942	0.942	0.915	0.898	0.898	0.898	0.915	0.915	0.915	0.915	0.915	0.915	0.901	0.901
YDR495C	0.526	0.512	0.495	0.495	0.495	0.495	0.468	0.468	0.468	0.468	0.468	0.468	0.468	0.468	0.468	0.468	0.468	0.468	0.468	0.496	0.496	0.496	0.496	0.496	0.496	0.496	0.496	0.496	0.479	0.479	0.479	0.479	0.479	0.479	0.524	0.524	0.524	0.524	0.524	0.524	0.524	0.524	0.524	0.524	0.524	0.524	0.524	0.524	0.524
YJL123C	1.785	1.768	1.768	1.768	1.768	1.768	1.768	1.727	1.727	1.727	1.71	1.71	1.71	1.71	1.71	1.71	1.71	1.71	1.683	1.642	1.642	1.642	1.608	1.639	1.652	1.652	1.652	1.652	1.652	1.652	1.652	1.597	1.597	1.597	1.583	1.583	1.552	1.521	1.521	1.473	1.473	1.442	1.296	1.193	1.176	1.186	1.169	1.186	1.186
YMR223W	0.784	0.784	0.784	0.784	0.784	0.784	0.784	0.784	0.784	0.767	0.599	0.514	0.487	0.487	0.473	0.546	0.686	1.321	1.321	1.321	1.321	1.348	1.348	1.348	1.348	1.348	1.362	1.362	1.362	1.417	1.545	1.545	1.545	1.545	1.545	1.528	1.569	1.596	1.699	1.716	1.716	1.716	1.747	1.874	1.874	1.874	1.874	1.874	1.874
YLL049W	0.829	0.829	0.856	0.883	0.951	0.951	0.951	0.951	0.951	0.951	0.951	0.985	0.985	0.985	0.985	0.985	1.012	1.029	1.029	1.029	1.029	1.012	1.012	1.012	1.012	1.012	1.012	1.012	1.026	1.026	1.026	1.026	1.026	1.026	1.026	1.026	1.026	1.026	1.026	1.026	1.026	1.026	1.026	1.026	1.012	1.012	1.012	1.012	1.012
YBR230C	0.362	0.393	0.393	0.393	0.393	0.393	0.393	0.393	0.393	0.393	0.366	0.366	0.366	0.366	0.366	0.349	0.349	0.349	0.363	0.377	0.377	0.377	0.377	0.377	0.377	0.377	0.377	0.377	0.377	0.377	0.377	0.377	0.377	0.377	0.377	0.377	0.377	0.377	0.377	0.377	0.401	0.469	0.469	0.469	0.486	0.486	0.486	0.486	0.486
YIL029C	2.056	2.101	2.101	2.101	2.24	2.24	2.284	2.284	2.284	2.315	2.315	2.315	2.315	2.315	2.315	2.315	2.315	2.315	2.315	2.315	2.329	2.329	2.329	2.329	2.343	2.326	2.326	2.326	2.326	2.326	2.326	2.353	2.353	2.353	2.353	2.353	2.367	2.367	2.367	2.367	2.367	2.367	2.367	2.367	2.367	2.35	2.35	2.364	2.337
YCR071C	0.499	0.526	0.509	0.475	0.53	0.561	0.588	0.692	0.692	0.692	0.692	0.692	0.692	0.692	0.661	0.675	0.716	0.716	0.716	0.716	0.716	0.716	0.716	0.716	0.716	0.702	0.835	0.923	0.923	0.923	0.923	0.923	0.923	0.95	0.95	0.95	0.95	0.95	0.95	0.95	0.95	0.95	0.95	0.977	0.977	0.977	0.977	0.977	0.977
YDR424C	1.009	0.982	0.982	0.968	0.918	0.877	0.905	0.99	1.017	1.058	1.14	1.096	1.147	1.161	1.161	1.216	1.539	1.508	1.608	1.806	1.806	1.806	1.823	1.809	1.899	1.855	1.872	1.957	2.185	2.185	2.273	2.273	2.273	2.287	2.301	2.301	2.301	2.332	2.332	2.387	2.585	2.585	2.718	2.718	2.718	2.718	2.777	2.804	2.804
YDR418W	0	0	0	0	0	0	0	0	0	0	0.031	0.031	0.059	0.059	0.059	0.059	0.059	0.059	0.059	0.059	0.059	0.059	0.086	0.086	0.086	0.086	0.1	0.114	0.114	0.114	0.114	0.114	0.114	0.114	0.114	0.114	0.114	0.114	0.114	0.155	0.182	0.182	0.182	0.182	0.182	0.182	0.182	0.284	0.284
YDR399W	0.391	0.439	0.483	0.483	0.483	0.483	0.527	0.527	0.558	0.616	0.616	0.63	0.616	0.616	0.616	0.616	0.63	0.678	0.705	0.839	0.839	0.866	0.88	0.88	0.88	0.866	0.866	0.866	0.812	0.826	0.826	0.884	0.918	0.966	0.966	0.983	0.983	0.997	0.997	0.997	0.997	0.997	0.997	1.014	1.055	1.055	1.086	1.086	1.086
YOR017W	1.85	1.85	1.85	1.895	1.956	1.956	2	1.986	1.986	1.986	1.986	1.986	1.986	1.986	2.01	2.01	2.01	2.01	2.01	2.051	2.037	2.037	2.037	2.037	2.051	2.078	2.109	2.109	2.126	2.126	2.126	2.126	2.126	2.126	2.126	2.123	2.123	2.123	2.123	2.123	2.123	2.123	2.137	2.137	2.137	2.195	2.195	2.195	2.195
YER064C	0	0	0	0	0	0	0	0	0	0	0	0	0	0	0	0	0	0	0	0	0	0	0	0	0	0	0	0	0	0	0	0	0	0	0	0	0	0	0	0	0	0	0	0	0	0	0	0	0
YKR013W	6.995	7.022	7.022	7.022	7.022	7.022	6.947	6.92	6.92	6.866	6.866	6.866	6.866	6.866	6.866	6.866	6.852	6.852	6.852	6.852	6.852	6.811	6.811	6.722	6.722	6.663	6.646	6.646	6.598	6.598	6.598	6.598	6.598	6.598	6.144	5.911	5.894	5.908	5.908	5.908	5.908	5.894	5.894	5.894	5.849	5.849	5.849	5.849	5.849
YPL108W	0.294	0.294	0.308	0.308	0.308	0.308	0.322	0.322	0.322	0.325	0.424	0.424	0.424	0.514	0.514	0.514	0.573	0.573	0.625	0.639	0.639	0.67	0.67	0.67	0.653	0.639	0.653	0.701	0.777	0.791	0.791	0.791	0.791	0.791	0.791	0.818	0.818	0.818	0.818	0.818	0.886	0.886	0.886	0.886	0.903	0.961	0.944	0.944	0.944
YGL227W	0.484	0.525	0.525	0.556	0.556	0.556	0.556	0.556	0.573	0.573	0.587	0.587	0.587	0.587	0.587	0.542	0.542	0.525	0.552	0.552	0.72	0.72	0.72	0.72	0.734	0.748	0.748	0.748	0.748	0.775	0.833	0.892	0.892	0.892	0.934	1.176	1.193	1.193	1.176	1.176	1.176	1.176	1.203	1.203	1.203	1.176	1.19	1.19	1.19
YKL013C	1.247	1.247	1.247	1.247	1.247	1.247	1.247	1.274	1.274	1.291	1.277	1.277	1.291	1.291	1.291	1.291	1.291	1.291	1.291	1.291	1.291	1.257	1.257	1.284	1.284	1.284	1.284	1.243	1.243	1.243	1.226	1.243	1.329	1.329	1.329	1.384	1.384	1.367	1.367	1.367	1.367	1.367	1.367	1.367	1.367	1.367	1.367	1.367	1.384
YNL240C	4.652	4.652	4.652	4.696	4.696	4.696	4.696	4.696	4.696	4.522	4.44	4.44	4.467	4.494	4.467	4.44	4.44	4.382	4.265	4.217	3.972	3.944	3.93	3.944	3.955	3.996	3.996	3.996	3.996	3.996	3.996	3.996	3.996	3.996	3.996	3.996	3.996	3.996	3.996	3.996	3.996	3.982	3.955	3.955	3.74	3.645	3.604	3.559	3.559
YOR316C-A	0.119	0.119	0.119	0.119	0.119	0.105	0.105	0.105	0.105	0.105	0.061	0.044	0.044	0.044	0.044	0.044	0.044	0.044	0.044	0.044	0.044	0.044	0.044	0.044	0.044	0.044	0.044	0.044	0.044	0.044	0.044	0.044	0.027	0.027	0.027	0.027	0.027	0.027	0.027	0.027	0.027	0.027	0.027	0.027	0.027	0.027	0.027	0.027	0.027
YIL117C	1.684	1.803	1.861	1.861	1.861	1.878	1.878	1.98	1.98	1.98	1.98	1.98	1.98	1.994	1.994	1.994	1.994	1.994	1.994	1.994	1.994	1.994	1.994	2.008	1.991	1.991	1.991	1.991	1.991	1.991	1.991	1.991	1.991	1.991	1.991	1.991	1.991	1.991	1.991	1.991	1.991	1.991	1.974	1.848	1.848	1.848	1.848	1.777	1.718
YJL208C	0.703	0.703	0.703	0.73	0.774	0.774	0.774	0.774	0.801	0.801	0.818	0.818	0.845	0.862	0.862	0.862	0.862	0.862	0.862	0.862	0.862	0.862	0.862	0.862	0.862	0.862	0.862	0.862	0.876	0.876	0.876	0.876	0.876	0.876	0.863	0.846	0.829	0.829	0.846	0.863	0.863	0.863	0.863	0.863	0.863	0.863	0.863	0.863	0.863
YNL064C	1.897	1.897	1.897	1.897	1.897	1.897	1.897	1.866	1.824	1.78	1.763	1.763	1.67	1.547	1.547	1.547	1.547	1.516	1.533	1.533	1.533	1.533	1.533	1.519	1.502	1.474	1.474	1.43	1.31	1.31	1.31	1.31	1.31	1.31	1.31	1.31	1.31	1.31	1.221	1.135	1.107	1.076	1.076	1.09	1.09	1.09	1.014	1.014	1.014
YPL085W	6.411	6.425	6.363	6.332	6.332	6.332	6.332	6.332	6.315	6.315	6.315	6.315	6.315	6.315	6.243	6.243	6.226	6.182	6.155	6.155	6.082	6.007	5.966	5.864	5.819	5.819	5.819	5.819	5.489	5.108	5.077	5.077	5.077	5.063	5.063	5.063	4.832	4.716	4.658	4.516	4.482	4.482	4.482	4.482	4.482	3.785	3.58	3.566	3.143
YJR145C	0.027	0.027	0.027	0.027	0.027	0.027	0.027	0.027	0.027	0.027	0.027	0.027	0.027	0.027	0.027	0.027	0.027	0.027	0.027	0.027	0.027	0.027	0.027	0	0	0	0	0	0	0	0	0	0	0	0	0	0	0	0	0	0	0	0	0	0	0	0	0	0
YDR013W	0.79	0.779	0.737	0.737	0.72	0.72	0.747	0.73	0.73	0.747	0.72	0.72	0.702	0.702	0.702	0.702	0.702	0.702	0.702	0.702	0.702	0.702	0.675	0.675	0.675	0.675	0.675	0.6	0.6	0.62	0.617	0.634	0.634	0.634	0.679	0.679	0.679	0.679	0.679	0.71	0.71	0.71	0.682	0.682	0.699	0.743	0.743	0.743	0.743
YCR052W	0.635	0.635	0.649	0.621	0.621	0.577	0.649	0.649	0.663	0.663	0.636	0.605	0.574	0.619	0.741	0.741	0.741	0.758	0.744	0.771	0.785	0.785	0.785	0.768	0.768	0.782	0.799	0.813	0.874	0.992	0.992	0.992	0.992	0.992	0.992	0.989	0.989	0.989	0.989	0.989	1.003	0.989	1.037	1.037	1.037	1.037	1.037	1.037	1.051
YGR036C	0.487	0.473	0.473	0.459	0.459	0.459	0.49	0.49	0.49	0.49	0.49	0.476	0.476	0.476	0.476	0.476	0.476	0.476	0.476	0.476	0.462	0.462	0.462	0.462	0.489	0.489	0.533	0.533	0.533	0.533	0.533	0.55	0.55	0.55	0.55	0.55	0.577	0.577	0.577	0.577	0.577	0.577	0.577	0.591	0.591	0.591	0.605	0.605	0.605
YOL128C	0.017	0.017	0.017	0.017	0.017	0.031	0.031	0.031	0.031	0.031	0.031	0.048	0.048	0.048	0.048	0.076	0.076	0.076	0.076	0.076	0.076	0.076	0.076	0.076	0.076	0.076	0.09	0.09	0.09	0.09	0.09	0.09	0.09	0.09	0.104	0.146	0.201	0.229	0.229	0.229	0.229	0.229	0.229	0.229	0.243	0.271	0.271	0.271	0.329
YMR210W	0.671	0.671	0.671	0.784	0.784	0.801	0.801	0.801	0.874	0.874	0.891	0.891	0.905	0.905	0.905	0.905	0.905	0.905	0.905	0.905	0.905	0.891	0.891	0.891	0.891	0.864	0.878	0.864	0.864	0.816	0.833	0.847	0.847	0.847	0.861	0.861	0.878	1.056	1.18	1.18	1.18	1.18	1.228	1.228	1.228	1.228	1.242	1.242	1.242
YHL029C	0.017	0.017	0.017	0.017	0.017	0.017	0.017	0.017	0.017	0.017	0.017	0.017	0.017	0.017	0.017	0.017	0.017	0.017	0.017	0.017	0.017	0.017	0.017	0.017	0.017	0.017	0.017	0.017	0.017	0.017	0.017	0.017	0.017	0.017	0.017	0.017	0.017	0.017	0.017	0.017	0.017	0.017	0.017	0.017	0.017	0.017	0.017	0.017	0.017
YDR171W	0.875	0.875	0.875	0.875	0.848	0.82	0.82	0.82	0.848	0.848	0.862	0.862	0.889	0.917	0.917	0.934	0.934	0.934	0.934	0.934	0.934	0.931	0.931	0.931	0.917	0.917	0.917	0.917	0.917	0.917	0.838	0.824	0.824	0.824	0.821	0.835	0.807	0.807	0.807	0.78	0.749	0.749	0.749	0.766	0.766	0.766	0.766	0.766	0.766
YOR115C	0.411	0.469	0.596	0.623	0.623	0.623	0.623	0.623	0.623	0.623	0.623	0.623	0.623	0.623	0.623	0.623	0.637	0.651	0.665	0.806	0.864	0.864	0.895	0.943	0.943	0.971	1.029	1.029	1.029	1.029	1.029	1.029	1.029	1.029	1.029	1.029	1.029	1.029	1.029	1.057	1.057	1.057	1.057	1.057	1.057	1.057	1.057	1.057	1.057
YKL080W	0.283	0.252	0.252	0.252	0.252	0.252	0.252	0.235	0.208	0.208	0.208	0.208	0.208	0.208	0.208	0.208	0.191	0.191	0.191	0.177	0.177	0.177	0.15	0.123	0.123	0.123	0.123	0.123	0.123	0.123	0.123	0.123	0.123	0.123	0.123	0.123	0.123	0.065	0.065	0.065	0.065	0.065	0.065	0.065	0.092	0.092	0.092	0.092	0.092
YPR045C	1.083	1.152	1.238	1.238	1.238	1.238	1.286	1.286	1.535	1.535	1.552	1.569	1.569	1.569	1.569	1.569	1.569	1.6	1.6	1.6	1.627	1.627	1.627	1.627	1.627	1.644	1.644	1.644	1.644	1.644	1.61	1.624	1.695	1.825	2.112	2.112	2.143	2.211	2.211	2.211	2.211	2.211	2.211	2.211	2.211	2.211	2.211	2.228	2.211
YJR017C	1.804	1.804	1.848	1.889	1.906	1.906	1.92	1.92	1.92	1.937	1.993	1.993	2.01	2.01	2.132	2.146	2.146	2.146	2.146	2.146	2.16	2.16	2.16	2.221	2.252	2.252	2.252	2.317	2.317	2.317	2.334	2.334	2.334	2.348	2.375	2.375	2.375	2.375	2.375	2.375	2.375	2.347	2.333	2.316	2.33	2.33	2.33	2.344	2.344
YPL128C	1.565	1.565	1.565	1.551	1.551	1.537	1.523	1.523	1.523	1.523	1.509	1.509	1.509	1.509	1.509	1.509	1.509	1.509	1.417	1.376	1.376	1.376	1.376	0.955	0.9	0.873	0.873	0.873	0.873	0.842	0.842	0.75	0.75	0.733	0.706	0.706	0.607	0.531	0.472	0.441	0.468	0.499	0.499	0.516	0.516	0.415	0.418	0.418	0.404
YDL170W	0.844	0.933	0.916	0.916	0.916	0.872	0.872	0.886	0.937	0.937	0.937	0.951	0.998	0.998	0.998	0.998	0.981	0.981	0.981	0.981	0.978	1.067	1.067	1.081	1.098	1.098	1.112	1.112	1.112	1.112	1.112	1.112	1.112	1.112	1.112	1.112	1.112	1.126	1.126	1.126	1.126	1.14	1.14	1.14	1.14	1.14	1.14	1.14	1.14
YNL048W	0.623	0.623	0.667	0.719	0.668	0.668	0.668	0.685	0.76	0.794	0.892	0.892	0.892	0.892	0.892	0.984	0.984	1.011	1.011	1.011	0.998	1.099	1.389	1.389	1.389	1.509	1.509	1.523	1.523	1.887	1.873	1.917	1.917	1.917	1.931	1.931	1.945	1.932	2.044	2.044	2.044	2.044	2.156	2.156	2.2	2.292	2.292	2.292	2.34
YEL051W	1.126	1.14	1.14	1.184	1.184	1.141	1.141	1.141	1.144	1.192	1.22	1.278	1.278	1.278	1.278	1.278	1.323	1.488	1.488	1.515	1.515	1.515	1.528	1.596	1.596	1.596	1.596	1.596	1.596	1.596	1.596	1.596	1.596	1.596	1.596	1.596	1.613	1.654	1.668	1.668	1.668	1.695	1.695	1.695	1.695	1.695	1.695	1.681	1.739
YOR008C	0.885	0.885	0.885	0.885	0.885	0.885	0.885	0.885	0.902	0.912	0.912	0.912	0.912	0.912	0.912	0.912	0.912	0.912	0.909	0.909	0.909	0.909	0.909	0.909	0.855	0.855	0.855	0.855	0.869	0.869	0.886	0.886	0.886	0.886	0.886	0.886	0.886	0.886	0.886	0.872	0.872	0.831	0.79	0.79	0.79	0.79	0.79	0.776	0.776
YPL079W	0.254	0.254	0.254	0.227	0.227	0.227	0.244	0.244	0.244	0.244	0.244	0.244	0.227	0.227	0.227	0.196	0.196	0.196	0.169	0.129	0.129	0.129	0.129	0.129	0.129	0.112	0.102	0.102	0.102	0.102	0.102	0.102	0.102	0.102	0.102	0.102	0.102	0.102	0.102	0.102	0.119	0.119	0.119	0.119	0.136	0.15	0.15	0.15	0.15
YLR250W	0.225	0.239	0.239	0.239	0.28	0.28	0.28	0.28	0.28	0.28	0.297	0.297	0.297	0.297	0.297	0.297	0.297	0.297	0.297	0.297	0.297	0.297	0.297	0.297	0.297	0.297	0.297	0.297	0.297	0.297	0.297	0.331	0.331	0.331	0.376	0.376	0.39	0.404	0.404	0.404	0.418	0.418	0.418	0.418	0.418	0.418	0.418	0.418	0.418
YPL048W	1.895	1.895	1.878	1.878	1.836	1.836	1.631	1.583	1.556	1.556	1.395	1.323	1.296	1.242	1.225	1.225	1.225	1.184	1.184	1.157	1.023	0.978	0.937	0.937	0.937	0.937	0.756	0.63	0.603	0.603	0.449	0.432	0.401	0.384	0.384	0.384	0.322	0.322	0.322	0.322	0.322	0.322	0.322	0.322	0.305	0.212	0.198	0.198	0.181
YMR298W	1.155	1.155	1.155	1.155	1.128	1.128	1.128	1.19	1.442	1.442	1.442	1.442	1.473	1.473	1.473	1.473	1.473	1.432	1.49	1.545	1.603	1.603	1.603	1.739	1.712	1.712	1.729	1.78	1.824	1.824	1.866	1.866	1.866	1.893	1.893	1.893	1.876	1.876	1.876	1.876	1.876	1.876	1.951	1.968	1.982	1.982	1.982	1.982	1.982
YGR057C	0.203	0.203	0.22	0.22	0.247	0.247	0.247	0.247	0.247	0.274	0.274	0.274	0.335	0.383	0.455	0.569	0.6	0.6	0.6	0.6	0.654	0.771	0.771	0.771	0.771	0.771	0.771	0.798	0.798	0.798	0.798	0.798	0.798	0.812	0.812	0.826	0.826	0.826	0.826	0.826	0.84	0.84	0.857	0.857	0.857	0.857	0.915	0.943	0.943
YPL177C	0.044	0.044	0.044	0.017	0.031	0.031	0.031	0.031	0.031	0.031	0.031	0.031	0.014	0.014	0.014	0.014	0.014	0.014	0.014	0.014	0.014	0.014	0.014	0.014	0.014	0.014	0.014	0.014	0.014	0.014	0.014	0.014	0.014	0.014	0.014	0.014	0.014	0.014	0.014	0.014	0.014	0.014	0.014	0.014	0.014	0.014	0.014	0.014	0.014
YLR003C	1.91	1.91	1.91	1.91	1.941	2.082	2.082	2.099	2.099	2.099	2.126	2.291	2.356	2.446	2.446	2.446	2.446	2.446	2.446	2.456	2.456	2.5	2.586	2.586	2.6	2.603	2.708	2.779	2.779	2.779	2.779	2.748	2.731	2.789	2.834	2.834	2.834	2.862	2.893	2.893	2.893	2.893	2.893	2.893	2.92	2.937	2.937	2.965	2.965
YNR043W	0.779	0.796	0.796	0.783	0.783	0.783	0.783	0.769	0.8	0.841	0.841	0.855	0.941	1.324	1.338	1.338	1.338	1.352	1.352	1.352	1.352	1.352	1.366	1.366	1.366	1.366	1.366	1.383	1.383	1.41	1.437	1.437	1.437	1.437	1.437	1.437	1.437	1.41	1.41	1.41	1.41	1.41	1.41	1.41	1.41	1.41	1.41	1.41	1.41
YJR131W	2.757	2.757	2.771	2.771	2.757	2.788	2.788	2.833	2.891	2.891	2.891	2.918	2.918	2.918	2.901	2.901	2.901	2.901	2.901	2.901	2.887	2.887	2.842	2.842	2.842	2.842	2.842	2.842	2.842	2.815	2.815	2.746	2.729	2.729	2.668	2.627	2.533	2.533	2.533	2.533	2.547	2.547	2.547	2.547	2.547	2.547	2.547	2.547	2.561
YNL142W	0.426	0.426	0.426	0.44	0.399	0.399	0.399	0.399	0.399	0.399	0.399	0.413	0.413	0.413	0.413	0.413	0.413	0.413	0.413	0.413	0.413	0.44	0.44	0.457	0.471	0.471	0.498	0.498	0.498	0.498	0.498	0.498	0.498	0.498	0.471	0.471	0.454	0.427	0.427	0.427	0.441	0.513	0.544	0.547	0.574	0.574	0.574	0.574	0.574
YHR149C	3.61	3.624	3.866	3.866	3.907	3.907	3.907	3.934	3.934	3.934	4.412	5.028	5.045	5.113	5.158	5.158	5.158	5.158	5.158	5.175	5.189	5.162	5.203	5.162	5.162	5.162	5.162	5.135	5.163	5.18	5.18	5.197	5.197	5.197	5.197	5.211	5.211	5.211	5.211	5.228	5.228	5.242	5.242	5.242	5.225	5.225	5.225	5.222	5.222
YPR155C	0.752	0.752	0.738	0.738	0.738	0.711	0.663	0.69	0.676	0.676	0.635	0.635	0.601	0.496	0.479	0.479	0.479	0.479	0.496	0.479	0.493	0.493	0.493	0.516	0.516	0.516	0.53	0.53	0.53	0.53	0.442	0.425	0.408	0.391	0.391	0.391	0.391	0.391	0.381	0.337	0.337	0.337	0.32	0.361	0.361	0.361	0.405	0.405	0.391
YGR124W	1.66	1.66	1.66	1.66	1.66	1.633	1.616	1.541	1.541	1.32	1.203	1.08	1.032	0.974	0.974	0.974	0.94	0.919	0.919	0.919	0.919	0.919	0.919	0.919	0.919	0.905	0.785	0.516	0.604	0.649	0.662	0.662	0.693	0.71	0.81	0.824	0.868	0.868	0.922	0.922	0.922	0.936	0.898	0.868	0.94	0.94	1.075	1.246	1.246
YDR524C	0.086	0.086	0.1	0.1	0.1	0.1	0.1	0.1	0.1	0.1	0.1	0.1	0.1	0.1	0.1	0.1	0.1	0.1	0.1	0.1	0.128	0.142	0.142	0.142	0.142	0.142	0.142	0.142	0.142	0.142	0.159	0.159	0.159	0.159	0.159	0.159	0.159	0.159	0.159	0.159	0.159	0.159	0.159	0.159	0.159	0.172	0.158	0.158	0.158
YGL162W	0.228	0.228	0.228	0.228	0.228	0.228	0.228	0.228	0.228	0.228	0.228	0.228	0.228	0.228	0.214	0.214	0.214	0.214	0.214	0.214	0.214	0.214	0.214	0.214	0.214	0.214	0.214	0.214	0.231	0.231	0.231	0.231	0.231	0.231	0.231	0.231	0.217	0.217	0.251	0.292	0.292	0.292	0.292	0.319	0.319	0.347	0.347	0.347	0.347
YER040W	1.262	1.262	1.364	1.381	1.381	1.381	1.381	1.412	1.395	1.395	1.409	1.409	1.409	1.497	1.553	1.58	1.607	1.648	1.648	1.648	1.648	1.675	1.675	1.675	1.675	1.706	1.805	1.805	1.805	1.805	1.822	1.822	1.822	1.795	1.795	1.795	1.795	1.795	1.795	1.795	1.795	1.795	1.795	1.795	1.795	1.795	1.795	1.849	1.849
YML117W	0.87	1.181	1.34	1.534	1.551	1.671	1.671	1.671	1.685	1.685	1.685	1.685	1.685	1.685	1.685	1.712	1.712	1.74	1.723	1.723	1.706	1.865	1.865	1.865	1.865	1.865	1.865	1.865	1.865	1.865	1.865	1.879	1.907	1.907	1.907	1.907	1.907	1.89	1.89	1.89	1.89	1.89	1.92	1.92	1.92	1.92	1.892	1.892	1.875
YOR301W	0.884	0.884	0.884	0.901	0.901	0.901	0.901	0.901	0.901	0.901	0.901	0.901	0.874	0.874	0.874	0.874	0.877	0.905	0.905	0.905	0.905	0.905	0.905	0.905	0.905	0.905	0.888	0.915	0.915	0.915	0.915	0.915	0.898	0.884	0.884	0.884	0.884	0.884	0.87	0.87	0.87	0.87	0.87	0.853	0.853	0.836	0.836	0.836	0.819
YNR047W	0.939	0.939	0.925	0.911	0.911	0.911	0.911	0.877	0.863	0.863	0.849	0.863	0.863	0.863	0.863	0.863	0.863	0.952	0.88	0.894	0.921	0.921	0.921	0.921	0.921	0.921	0.921	0.921	0.921	0.921	0.949	0.935	0.918	0.904	0.904	0.901	0.901	0.918	0.938	0.924	0.924	0.924	0.924	0.924	0.938	0.938	0.938	0.938	0.887
YJR005W	1.082	1.082	1.082	1.082	1.082	1.082	1.082	1.126	1.126	1.14	1.29	1.39	1.407	1.424	1.441	1.441	1.441	1.441	1.458	1.506	1.591	1.714	1.714	1.714	1.772	1.803	1.831	1.858	1.926	1.926	1.926	1.943	1.943	1.943	1.943	1.943	1.943	1.974	1.974	1.974	1.974	1.974	1.974	1.974	1.974	1.974	1.974	1.974	2.008
YDR202C	1.762	1.762	1.745	1.745	1.803	1.833	1.789	1.789	1.789	1.789	1.803	1.803	1.862	2.033	2.047	2.061	2.061	2.034	2.034	2.062	2.062	2.151	2.182	2.154	2.154	2.154	2.154	2.154	2.154	2.11	2.096	2.113	2.171	2.171	2.171	2.171	2.185	2.185	2.185	2.185	2.185	2.185	2.185	2.185	2.154	2.195	2.195	2.195	2.195
YER093C	1.144	1.13	1.116	0.801	0.846	0.846	0.846	0.89	1.014	1.145	1.145	1.145	1.145	1.159	1.145	1.145	1.145	1.145	1.145	1.145	1.145	1.145	1.051	1.051	1.051	0.982	1.077	1.504	1.504	1.504	1.544	1.622	1.622	1.622	1.622	1.622	1.622	1.803	1.803	1.803	1.803	1.803	1.803	1.789	1.817	1.817	1.817	1.831	2.128
YBR129C	1.004	1.018	1.018	1.018	1.018	1.018	1.018	1.018	1.018	1.018	1.001	1.012	0.998	0.998	0.998	0.998	1.015	1.015	1.015	1.029	1.029	1.029	1.029	1.043	1.043	1.043	1.016	1.016	1.002	1.002	1.029	1.029	1.029	1.029	1.029	1.029	1.043	1.043	1.043	1.07	1.07	1.07	1.07	1.07	1.07	1.07	1.07	1.07	1.07
YKR080W	1.911	1.911	1.99	2.021	2.021	2.107	2.178	2.304	2.304	2.304	2.304	2.304	2.304	2.39	2.39	2.407	2.407	2.407	2.451	2.451	2.451	2.451	2.437	2.454	2.522	2.522	2.522	2.614	2.683	2.697	2.697	2.697	2.697	2.697	2.697	2.711	2.752	2.752	2.752	2.752	2.752	2.738	2.724	2.734	2.734	2.734	2.734	2.734	2.748
YNL310C	1.189	1.189	1.278	1.278	1.295	1.295	1.312	1.312	1.312	1.439	1.439	1.487	1.487	1.514	1.514	1.514	1.514	1.514	1.514	1.514	1.514	1.514	1.514	1.514	1.514	1.514	1.514	1.514	1.514	1.514	1.569	1.583	1.583	1.583	1.583	1.583	1.624	1.624	1.624	1.624	1.624	1.607	1.682	1.682	1.682	1.682	1.682	1.682	1.682
YDR435C	1.844	1.871	1.871	1.871	1.871	1.871	1.871	1.871	1.871	1.885	1.885	1.885	1.916	1.916	1.916	1.916	1.916	1.913	1.913	1.882	1.868	1.868	1.868	1.845	1.845	2.161	2.308	2.308	2.308	2.308	2.308	2.342	2.342	2.298	2.298	2.298	2.325	2.418	2.679	2.679	2.679	2.889	2.889	2.889	2.934	2.934	2.934	2.986	3.299
YOL025W	0.133	0.133	0.082	0.082	0.082	0.082	0.082	0.082	0.082	0.099	0.099	0.099	0.099	0.099	0.099	0.113	0.099	0.045	0.045	0.045	0.045	0.045	0.045	0.045	0.045	0.045	0.045	0.045	0.045	0.045	0.045	0.031	0.031	0.031	0.031	0.045	0.045	0.045	0.045	0.045	0.045	0.045	0.045	0.045	0.045	0.045	0.045	0.045	0.045
YKR001C	1.753	1.753	1.753	1.753	1.753	1.753	1.77	1.77	1.77	1.77	1.787	1.801	1.801	1.801	1.801	1.828	1.814	1.814	1.739	1.722	1.77	1.77	1.77	1.77	1.77	1.743	1.726	1.739	1.725	1.752	1.752	1.752	1.752	1.752	1.779	1.779	1.779	1.779	1.779	1.765	1.738	1.738	1.738	1.738	1.738	1.738	1.738	1.738	1.738
YIL016W	4.999	4.999	4.999	4.999	5.03	5.058	5.226	5.212	5.212	5.212	5.253	5.294	5.321	5.321	5.321	5.321	5.321	5.293	5.282	5.282	5.388	5.497	5.954	6.055	6.082	6.099	6.099	6.099	6.099	6.082	6.082	6.082	6.109	6.109	6.112	6.126	6.126	6.126	6.126	6.126	6.126	6.126	6.14	6.14	6.14	6.123	6.123	6.123	6.123
YDR419W	0.262	0.262	0.262	0.262	0.262	0.204	0.19	0.19	0.19	0.19	0.19	0.19	0.207	0.207	0.207	0.238	0.238	0.238	0.238	0.238	0.238	0.235	0.235	0.235	0.235	0.235	0.235	0.235	0.235	0.208	0.208	0.208	0.208	0.208	0.208	0.208	0.208	0.208	0.208	0.208	0.208	0.208	0.208	0.208	0.201	0.201	0.201	0.201	0.201
YML053C	0.101	0.101	0.087	0.104	0.104	0.104	0.104	0.128	0.128	0.114	0.114	0.114	0.114	0.114	0.114	0.114	0.114	0.114	0.114	0.114	0.114	0.114	0.114	0.114	0.114	0.114	0.114	0.114	0.114	0.114	0.114	0.114	0.114	0.114	0.086	0.072	0.072	0.072	0.072	0.072	0.099	0.099	0.099	0.099	0.113	0.113	0.154	0.168	0.239
YBL041W	0	0	0	0	0	0	0	0	0	0	0	0	0	0	0	0	0	0	0	0	0	0	0	0	0	0	0	0	0	0	0	0	0	0	0.017	0.017	0.017	0.017	0.017	0.017	0.017	0.017	0.017	0.031	0.031	0.031	0.031	0.031	0.031
YKL146W	1.468	1.485	1.485	1.485	1.485	1.485	1.485	1.485	1.485	1.485	1.485	1.485	1.485	1.485	1.485	1.485	1.485	1.485	1.485	1.485	1.485	1.485	1.485	1.485	1.471	1.454	1.427	1.427	1.427	1.427	1.413	1.236	1.222	1.222	1.222	1.222	1.195	1.195	1.195	1.164	1.164	1.15	1.15	1.15	1.116	1.116	1.116	0.946	0.946
YDR213W	0.524	0.524	0.524	0.524	0.568	0.568	0.568	0.554	0.554	0.554	0.554	0.554	0.554	0.568	0.568	0.568	0.568	0.568	0.568	0.568	0.568	0.568	0.524	0.473	0.473	0.49	0.49	0.49	0.49	0.49	0.456	0.47	0.487	0.487	0.487	0.487	0.487	0.487	0.487	0.514	0.514	0.514	0.514	0.501	0.501	0.515	0.529	0.529	0.529
YJL082W	1.209	1.209	1.138	1.121	1.107	1.107	1.107	1.107	1.107	1.107	0.71	0.576	0.49	0.448	0.431	0.403	0.372	0.372	0.372	0.372	0.372	0.372	0.372	0.372	0.358	0.358	0.358	0.358	0.358	0.358	0.358	0.344	0.303	0.303	0.249	0.249	0.249	0.249	0.249	0.249	0.232	0.154	0.11	0.11	0.11	0.079	0.062	0.062	0.062
YMR235C	0.89	0.876	0.91	1.016	1.108	1.136	1.136	1.15	1.136	1.153	1.099	1.099	1.099	1.144	1.144	1.144	1.144	1.144	1.192	1.192	1.209	1.209	1.209	1.209	1.226	1.212	1.229	1.368	1.412	1.46	1.491	1.491	1.491	1.491	1.491	1.491	1.491	1.491	1.491	1.491	1.491	1.491	1.491	1.509	1.509	1.526	1.54	1.54	1.54
YMR208W	8.11	8.124	8.107	8.107	8.079	8.079	8.079	8.219	8.219	8.219	8.219	8.219	8.219	8.233	8.429	8.498	8.498	8.498	8.498	8.498	8.515	8.515	8.515	8.515	8.515	8.515	8.543	8.591	8.591	8.618	8.618	8.618	8.618	8.676	8.676	8.703	8.703	8.703	8.703	8.689	8.689	8.689	8.689	8.689	8.689	8.689	8.675	8.675	8.675
YKL180W	0.271	0.271	0.257	0.257	0.257	0.257	0.257	0.257	0.257	0.257	0.257	0.257	0.257	0.257	0.257	0.257	0.257	0.24	0.226	0.226	0.226	0.226	0.226	0.226	0.226	0.226	0.226	0.226	0.226	0.212	0.212	0.212	0.185	0.185	0.158	0.158	0.158	0.158	0.13	0.13	0.13	0.13	0.13	0.13	0.13	0.13	0.13	0.13	0.13
YIR017C	3.234	3.234	3.234	3.207	3.207	3.207	3.207	3.207	3.207	3.126	3.058	3.031	3.004	3.004	2.959	2.959	2.887	2.873	2.76	2.6	2.233	2.219	2.219	2.219	2.219	2.219	2.219	2.151	2.083	2.083	2.039	2.012	1.981	1.981	1.95	1.95	1.813	1.813	1.666	1.506	1.368	1.368	1.337	1.337	1.31	1.31	1.296	1.194	1.194
YMR243C	1.292	1.292	1.292	1.292	1.292	1.309	1.309	1.309	1.309	1.309	1.282	1.282	1.282	1.282	1.282	1.282	1.282	1.282	1.254	1.254	1.254	1.254	1.254	1.24	1.24	1.24	1.24	1.24	1.226	1.226	1.226	1.192	1.175	1.134	1.134	1.134	1.134	1.134	1.134	1.134	1.134	1.134	1.134	1.134	1.134	1.079	1.079	1.017	1.003
YDR065W	0.205	0.205	0.205	0.205	0.205	0.205	0.205	0.205	0.239	0.239	0.239	0.239	0.239	0.239	0.239	0.239	0.239	0.239	0.212	0.212	0.212	0.212	0.212	0.212	0.212	0.212	0.212	0.212	0.185	0.185	0.212	0.212	0.212	0.212	0.212	0.212	0.226	0.226	0.226	0.226	0.226	0.226	0.226	0.226	0.226	0.226	0.226	0.226	0.226
YAL023C	0.812	0.812	0.812	0.812	0.812	0.812	0.812	0.812	0.812	0.812	0.812	0.812	0.812	0.812	0.812	0.812	0.784	0.784	0.784	0.784	0.784	0.784	0.811	0.811	0.811	0.811	0.811	0.797	0.797	0.797	0.797	0.797	0.797	0.797	0.797	0.797	0.797	0.797	0.725	0.698	0.65	0.65	0.65	0.65	0.65	0.65	0.65	0.582	0.596
YMR251W	0.837	0.878	0.923	1.087	1.176	1.176	1.176	1.19	1.289	1.553	1.813	1.813	1.813	1.854	1.889	1.94	1.94	2.016	2.016	2.016	2.03	2.071	2.102	2.102	2.102	2.102	2.119	2.136	2.163	2.163	2.204	2.218	2.286	2.616	2.616	2.675	2.675	2.675	2.675	2.675	2.675	2.767	2.812	2.812	2.812	2.829	2.829	2.857	2.857
YJL055W	2.281	2.281	2.281	2.312	2.343	2.455	2.458	2.588	2.588	2.588	2.588	2.588	2.588	2.588	2.588	2.615	2.615	2.642	2.642	2.642	2.642	2.628	2.642	2.642	2.673	2.673	2.673	2.673	2.673	2.673	2.673	2.687	2.687	2.673	2.673	2.656	2.639	2.632	2.768	2.99	2.99	2.99	2.99	2.99	3.004	3.004	3.004	3.004	3.014
YMR130W	0.552	0.552	0.552	0.58	0.58	0.58	0.58	0.566	0.566	0.566	0.566	0.566	0.583	0.566	0.566	0.566	0.512	0.553	0.553	0.553	0.553	0.553	0.553	0.553	0.508	0.494	0.494	0.494	0.477	0.525	0.648	0.648	0.675	0.862	1.149	1.149	1.149	1.149	1.149	1.177	1.177	1.177	1.208	1.208	1.208	1.208	1.235	1.235	1.263
YJR034W	1.024	0.952	0.952	0.979	0.907	1.201	1.218	1.218	1.201	1.201	1.201	1.201	1.245	1.214	1.214	1.313	1.269	1.269	1.269	1.266	1.208	1.211	1.211	1.211	1.211	1.211	1.211	1.139	1.012	0.995	0.995	1.026	1.218	1.218	1.232	1.263	1.263	1.28	1.417	1.587	1.587	1.587	1.587	1.587	1.587	1.601	1.601	1.601	1.676
YLR051C	1.032	1.108	1.359	1.359	1.4	1.4	1.427	1.427	1.427	1.437	1.464	1.587	1.587	1.601	1.697	1.8	1.8	1.8	1.814	1.814	1.814	1.814	1.814	1.814	1.814	1.814	1.814	1.872	1.872	1.872	1.872	1.899	1.899	1.899	1.899	1.899	1.899	1.899	1.899	1.899	1.899	1.899	1.899	1.899	1.899	1.899	1.885	1.885	1.885
YHR037W	0.624	0.624	0.624	0.624	0.624	0.624	0.624	0.624	0.624	0.624	0.624	0.624	0.624	0.624	0.638	0.638	0.638	0.638	0.638	0.638	0.638	0.638	0.638	0.638	0.638	0.638	0.638	0.638	0.638	0.638	0.621	0.621	0.621	0.621	0.607	0.607	0.607	0.607	0.59	0.59	0.59	0.59	0.59	0.59	0.59	0.59	0.59	0.59	0.59
YNL314W	0.663	0.663	0.663	0.663	0.663	0.663	0.632	0.601	0.584	0.553	0.454	0.454	0.454	0.471	0.559	0.573	0.573	0.573	0.573	0.532	0.59	0.59	0.59	0.59	0.59	0.59	0.546	0.556	0.6	0.696	0.696	0.696	0.781	0.767	0.767	0.74	0.819	0.97	1.004	1.018	1.018	1.035	1.035	1.076	1.221	1.221	1.221	1.221	1.221
YPL040C	1.654	1.596	1.596	1.61	1.695	1.774	1.891	1.891	1.891	1.891	1.891	1.847	1.847	1.847	1.847	1.83	1.844	1.844	1.844	1.844	1.844	1.844	1.844	1.827	1.827	1.827	1.827	1.858	1.858	1.886	1.886	1.859	1.859	1.811	1.811	1.872	1.872	1.872	1.872	1.872	1.872	1.872	1.872	1.872	1.886	1.93	1.988	1.988	1.988
YGL117W	0.857	0.905	0.919	0.919	0.919	0.919	0.919	0.933	0.933	0.95	0.95	0.95	0.95	0.95	0.95	0.964	0.937	0.968	0.999	0.999	0.999	0.985	1.002	1.002	1.002	1.002	1.002	1.002	0.957	0.916	0.789	0.7	0.7	0.714	0.697	0.683	0.683	0.683	0.683	0.683	0.71	0.727	0.799	0.799	0.84	0.884	0.909	0.909	0.909
YDL120W	1.914	1.914	1.914	1.928	1.928	1.928	1.928	1.928	1.928	1.914	1.914	1.914	1.873	1.873	1.873	1.873	1.873	1.859	1.859	1.859	1.859	1.766	1.766	1.766	1.766	1.78	1.77	1.77	1.77	1.77	1.828	1.828	1.828	1.828	1.801	1.825	1.784	1.801	1.801	1.774	1.774	1.757	1.757	1.757	1.715	1.715	1.715	1.715	1.681
YFR036W	1.149	1.166	1.166	1.166	1.166	1.166	1.166	1.166	1.166	1.166	1.132	1.176	1.176	1.176	1.159	1.159	1.173	1.173	1.173	1.159	1.159	1.159	1.159	1.145	1.145	1.145	1.145	1.145	1.145	1.131	1.148	1.162	1.145	1.145	1.145	1.145	1.145	1.145	1.145	1.145	1.162	1.162	1.162	1.162	1.145	1.145	1.145	1.145	1.145
YLR346C	0.619	0.602	0.49	0.431	0.431	0.431	0.431	0.431	0.414	0.414	0.428	0.414	0.414	0.414	0.428	0.428	0.428	0.428	0.428	0.456	0.456	0.456	0.456	0.456	0.456	0.47	0.47	0.487	0.46	0.433	0.433	0.388	0.405	0.405	0.405	0.436	0.453	0.453	0.453	0.484	0.501	0.501	0.501	0.521	0.507	0.49	0.507	0.507	0.521
YBR024W	3.489	3.503	3.548	3.548	3.603	3.603	3.603	3.603	3.603	3.603	3.603	3.603	3.603	3.603	3.603	3.603	3.522	3.522	3.454	3.471	3.474	3.446	3.487	3.566	3.566	3.566	3.552	3.552	3.552	3.493	3.466	3.466	3.432	3.432	3.401	3.401	3.401	3.384	3.384	3.384	3.384	3.384	3.326	3.326	3.055	3.021	2.846	2.846	2.829
YBR049C	3.391	3.487	3.487	3.57	3.631	4.073	4.166	4.194	4.167	4.198	4.212	4.212	4.346	4.732	5.825	6.352	7.035	7.1	7.127	7.127	7.5	7.559	7.559	7.641	7.682	7.843	7.875	7.902	8.034	8.12	8.12	8.296	8.574	8.574	8.602	8.602	8.678	8.722	8.739	8.756	8.756	8.756	8.756	8.756	8.77	8.798	8.798	8.798	8.798
YPR055W	0.44	0.496	0.677	0.972	1.047	1.078	1.078	1.078	1.092	1.136	1.153	1.153	1.181	1.181	1.181	1.198	1.198	1.212	1.212	1.212	1.324	1.407	1.463	1.463	1.463	1.463	1.477	1.477	1.494	1.522	1.522	1.522	1.522	1.522	1.522	1.522	1.522	1.522	1.522	1.522	1.563	1.563	1.563	1.608	1.608	1.608	1.608	1.608	1.612
YLR397C	0.622	0.622	0.664	0.756	0.756	0.821	0.838	0.919	0.919	0.919	0.919	0.919	0.919	0.919	0.919	0.919	0.919	0.919	0.919	0.919	0.936	0.984	1.011	1.028	1.056	1.056	1.114	1.114	1.114	1.114	1.145	1.145	1.145	1.172	1.172	1.199	1.199	1.199	1.199	1.199	1.199	1.199	1.199	1.185	1.212	1.212	1.212	1.212	1.212
YGL027C	0.287	0.301	0.301	0.301	0.301	0.301	0.301	0.246	0.246	0.29	0.29	0.29	0.307	0.307	0.307	0.307	0.307	0.28	0.239	0.256	0.284	0.284	0.349	0.366	0.366	0.366	0.366	0.366	0.366	0.366	0.4	0.4	0.4	0.4	0.431	0.448	0.448	0.448	0.431	0.431	0.431	0.431	0.431	0.431	0.431	0.431	0.431	0.431	0.431
YBR291C	2.816	2.843	2.829	2.829	2.829	2.846	2.846	2.846	2.846	2.846	2.846	2.846	2.846	2.846	2.846	2.832	2.832	2.835	2.835	2.835	2.835	2.835	2.835	2.835	2.835	2.835	2.835	2.835	2.835	2.835	2.821	2.821	2.821	2.821	2.804	2.763	2.763	2.715	2.715	2.715	2.715	2.483	2.321	2.221	2.179	2.179	2.179	2.179	2.179
YLR281C	0.989	1.003	1.264	1.418	1.939	1.939	2.01	2.027	2.027	2.041	2.041	2.058	2.058	2.058	2.072	2.114	2.128	2.142	2.156	2.36	2.36	2.36	2.36	2.387	2.445	2.458	2.5	2.565	2.551	2.551	2.551	2.551	2.551	2.605	2.67	2.67	2.67	2.67	2.67	2.67	2.67	2.67	2.67	2.653	2.684	2.701	2.701	2.701	2.728
YKL119C	0.548	0.548	0.521	0.504	0.476	0.449	0.449	0.418	0.404	0.404	0.404	0.39	0.39	0.39	0.301	0.274	0.349	0.322	0.322	0.322	0.322	0.287	0.26	0.26	0.232	0.235	0.279	0.279	0.279	0.296	0.296	0.296	0.31	0.31	0.31	0.31	0.279	0.279	0.279	0.279	0.279	0.28	0.28	0.437	0.664	0.839	0.839	0.898	0.898
YDR439W	0.325	0.325	0.325	0.342	0.342	0.342	0.342	0.342	0.342	0.4	0.431	0.475	0.475	0.475	0.472	0.472	0.472	0.472	0.492	0.622	0.622	0.68	0.68	0.68	0.68	0.68	0.663	0.663	0.663	0.677	0.691	0.865	0.879	0.879	0.906	0.906	0.934	1.052	1.126	1.402	1.402	1.402	1.416	1.416	1.43	1.43	1.43	1.43	1.447
YKL125W	0.925	0.925	0.925	0.925	0.925	0.925	0.925	0.925	0.925	0.925	0.925	0.925	0.925	0.925	0.925	0.925	0.925	0.925	0.925	0.925	0.925	0.925	0.925	0.925	0.925	0.908	0.894	0.894	0.894	0.894	0.809	0.809	0.782	0.782	0.782	0.782	0.69	0.604	0.502	0.502	0.502	0.485	0.485	0.471	0.471	0.471	0.471	0.457	0.369
YHR122W	0.847	0.789	0.789	0.83	0.83	0.83	0.83	0.83	0.83	0.83	0.815	0.801	0.815	0.832	0.832	0.845	0.828	0.862	0.933	0.933	0.933	0.933	0.933	0.933	0.936	1.011	0.984	0.984	1.011	0.97	1.001	0.987	0.973	0.973	1.001	0.947	1.056	1.056	1.1	1.1	1.1	1.114	1.114	1.114	1.114	1.114	1.114	1.182	1.155
YDL056W	0.961	0.961	0.961	0.961	1.017	1.017	1.075	1.321	1.321	1.321	1.321	1.304	1.331	1.331	1.359	1.359	1.359	1.39	1.459	1.459	1.459	1.459	1.459	1.459	1.459	1.585	1.585	1.585	1.585	1.585	1.599	1.64	1.64	1.64	1.64	1.64	1.668	1.761	1.85	1.85	1.85	1.892	1.892	1.892	1.892	1.892	1.919	1.93	1.93
YPL161C	0.028	0.042	0.111	0.111	0.111	0.111	0.111	0.111	0.111	0.111	0.111	0.111	0.111	0.128	0.176	0.19	0.19	0.244	0.356	0.415	0.415	0.415	0.415	0.415	0.415	0.415	0.415	0.415	0.415	0.415	0.432	0.504	0.504	0.504	0.504	0.521	0.521	0.566	0.695	0.855	0.855	0.889	0.889	0.889	0.943	0.943	0.957	0.957	0.957
YJL194W	1.337	1.31	1.283	1.283	1.283	1.283	1.252	1.197	1.139	1.139	1.125	1.125	0.842	0.693	0.665	0.648	0.658	0.658	0.658	0.658	0.644	0.644	0.644	0.63	0.63	0.63	0.63	0.613	0.613	0.582	0.568	0.523	0.523	0.523	0.54	0.526	0.526	0.526	0.526	0.509	0.509	0.482	0.482	0.351	0.263	0.232	0.232	0.218	0.218
YIL015W	1.218	1.201	1.201	1.201	1.201	1.201	1.215	1.157	1.157	1.171	1.171	1.102	1.102	1.102	1.102	1.068	1.027	1.027	0.868	0.749	0.763	0.897	0.999	1.03	1.03	1.044	1.044	1.044	1.044	1.071	1.119	1.119	1.136	1.15	1.15	1.164	1.164	1.164	1.164	1.137	1.151	1.151	1.124	1.107	1.107	1.079	1.079	1.079	1.079
YPL046C	0.532	0.614	0.614	0.642	0.799	0.799	0.813	0.813	0.827	0.872	0.974	0.974	0.974	0.974	0.988	0.988	0.988	0.988	0.988	0.988	0.988	0.988	0.988	0.988	0.988	1.002	1.019	1.036	1.125	1.125	1.179	1.261	1.33	1.388	1.415	1.415	1.491	1.491	1.505	1.546	1.618	1.84	1.884	2.053	2.053	2.067	2.067	2.067	2.067
YIL075C	1.873	1.873	1.873	1.873	1.873	1.873	1.873	1.873	1.873	1.873	1.873	1.873	1.873	1.873	1.873	1.873	1.873	1.873	1.873	1.873	1.873	1.873	1.873	1.873	1.846	1.846	1.86	1.86	1.846	1.846	1.846	1.846	1.846	1.846	1.846	1.846	1.846	1.846	1.815	1.815	1.743	1.743	1.743	1.701	1.687	1.642	1.642	1.614	1.614
YER101C	0	0	0	0	0	0	0	0	0	0	0	0	0	0	0	0	0	0	0.027	0.058	0.072	0.072	0.072	0.072	0.072	0.072	0.099	0.099	0.099	0.113	0.113	0.113	0.113	0.304	0.556	0.888	0.902	0.902	0.902	0.902	0.971	0.971	1.025	1.156	1.156	1.17	1.17	1.17	1.17
YMR190C	1.069	1.069	1.069	1.069	1.086	1.113	1.13	1.13	1.157	1.157	1.157	1.171	1.171	1.171	1.185	1.185	1.185	1.171	1.198	1.198	1.198	1.198	1.198	1.198	1.198	1.198	1.198	1.225	1.225	1.225	1.225	1.225	1.211	1.253	1.27	1.27	1.27	1.27	1.27	1.27	1.27	1.27	1.27	1.27	1.27	1.27	1.27	1.27	1.27
YNR003C	0.041	0.041	0.041	0.041	0.041	0.041	0.041	0.041	0.041	0.041	0.068	0.068	0.068	0.068	0.068	0.068	0.068	0.068	0.068	0.068	0.068	0.082	0.198	0.263	0.263	0.325	0.564	0.564	0.578	0.578	0.578	0.578	0.578	0.578	0.578	0.595	0.682	0.716	0.822	0.822	0.822	0.822	0.849	0.849	0.877	1.047	1.14	1.466	1.466
YJR082C	0.678	0.678	0.678	0.664	0.664	0.664	0.664	0.664	0.691	0.691	0.691	0.677	0.677	0.677	0.677	0.677	0.677	0.694	0.694	0.694	0.694	0.609	0.581	0.581	0.581	0.581	0.612	0.612	0.612	0.612	0.629	0.629	0.643	0.657	0.657	0.565	0.565	0.565	0.595	0.581	0.581	0.581	0.581	0.581	0.55	0.55	0.564	0.564	0.564
YCL040W	1.477	1.477	1.477	1.477	1.408	1.408	1.394	1.394	1.394	1.38	1.38	1.38	1.38	1.38	1.38	1.366	1.229	1.174	1.188	1.188	1.188	1.188	1.188	1.188	1.188	1.188	1.188	1.188	1.188	1.188	1.188	1.174	1.174	1.174	1.174	1.101	1.101	1.101	1.019	1.019	1.019	0.988	0.971	0.971	0.954	0.954	0.954	0.954	0.954
YPL178W	0.585	0.585	0.585	0.585	0.582	0.568	0.619	0.619	0.619	0.619	0.619	0.592	0.592	0.592	0.592	0.592	0.592	0.592	0.592	0.619	0.619	0.619	0.619	0.619	0.619	0.619	0.619	0.619	0.619	0.619	0.633	0.633	0.633	0.633	0.633	0.633	0.633	0.633	0.633	0.633	0.633	0.616	0.602	0.602	0.602	0.588	0.588	0.544	0.503
YNR008W	0.535	0.535	0.691	0.77	0.92	0.988	1.019	1.019	1.033	1.064	1.105	1.105	1.105	1.105	1.105	1.105	1.105	1.146	1.16	1.188	1.188	1.188	1.229	1.229	1.229	1.229	1.229	1.229	1.212	1.212	1.256	1.27	1.287	1.287	1.287	1.287	1.287	1.287	1.287	1.287	1.287	1.287	1.287	1.318	1.304	1.304	1.321	1.38	1.421
YEL056W	1.046	1.074	1.06	1.088	1.088	1.088	1.088	1.088	1.088	1.088	1.088	1.061	1.002	0.988	1.005	1.06	1.242	1.225	1.242	1.242	1.259	1.259	1.246	1.29	1.375	1.506	1.507	1.637	1.651	1.651	1.651	1.767	1.767	1.767	1.767	1.767	1.767	1.767	1.767	1.767	1.767	1.767	1.767	1.781	1.812	1.812	1.812	1.784	1.801
YKL011C	1.234	1.234	1.203	1.172	1.155	1.124	1.107	1.11	1.11	1.11	1.11	1.11	1.11	1.11	1.12	1.106	1.062	1.035	1.035	1.049	1.063	1.046	1.046	1.046	1.046	1.06	1.06	1.06	1.06	1.033	1.016	1.016	1.016	1.016	0.988	0.988	0.988	0.988	0.944	0.944	0.944	0.958	0.704	0.704	0.674	0.674	0.674	0.674	0.674
YGR214W	0	0	0	0	0	0	0	0	0	0	0	0	0	0	0	0	0	0	0	0	0	0	0	0	0	0	0	0	0	0	0	0	0	0	0	0	0	0	0	0	0	0	0	0	0	0	0	0	0
YOL077C	1.716	1.685	1.671	1.671	1.671	1.671	1.671	1.671	1.671	1.671	1.671	1.657	1.657	1.657	1.657	1.657	1.626	1.626	1.626	1.557	1.557	1.557	1.557	1.557	1.557	1.557	1.543	1.543	1.461	1.461	1.239	1.18	1.18	1.18	1.18	1.166	1.132	1.146	1.146	1.146	1.146	1.146	1.146	1.146	1.101	1.074	1.074	1.074	1.074
YDR288W	1.293	0.958	0.87	0.823	0.799	0.785	0.889	0.889	1.023	1.023	1.037	1.051	1.11	1.11	1.11	1.127	1.127	1.141	1.158	1.158	1.158	1.158	1.076	0.984	1.078	1.181	1.343	1.384	1.384	1.411	1.492	1.492	1.492	1.492	1.492	1.492	1.492	1.506	1.506	1.506	1.568	1.568	1.64	1.64	1.64	1.64	1.623	1.637	1.665
YNL132W	0.803	0.803	0.803	0.803	0.803	0.734	0.734	0.565	0.565	0.565	0.565	0.565	0.565	0.534	0.493	0.493	0.493	0.432	0.35	0.278	0.089	0.089	0.117	0.131	0.131	0.131	0.114	0.114	0.083	0.083	0.097	0.097	0.097	0.097	0.097	0.097	0.097	0.083	0.083	0.1	0.1	0.1	0.141	0.141	0.141	0.141	0.141	0.141	0.141
YDL066W	3.046	3.029	3.101	3.159	3.132	3.149	3.149	3.149	3.135	3.135	3.138	3.138	3.138	3.138	3.138	3.165	3.148	3.148	3.148	3.148	3.148	3.148	3.176	3.176	3.176	3.176	3.176	3.176	3.162	3.162	3.162	3.21	3.21	3.21	3.21	3.21	3.21	3.21	3.077	3.05	3.095	3.054	3.054	3.054	3.054	3.023	2.982	2.982	2.982
YIL001W	2.13	2.13	2.13	2.144	2.144	2.223	2.223	2.223	2.296	2.323	2.337	2.323	2.323	2.306	2.323	2.364	2.364	2.381	2.381	2.381	2.381	2.381	2.381	2.381	2.381	2.367	2.367	2.367	2.367	2.367	2.353	2.367	2.367	2.367	2.367	2.367	2.38	2.363	2.363	2.363	2.363	2.363	2.363	2.363	2.363	2.363	2.305	2.291	2.25
YNL073W	0.872	0.872	0.872	0.872	0.903	0.903	0.903	0.903	0.903	0.903	0.903	0.903	0.903	0.93	0.93	0.93	0.944	0.944	0.944	0.944	0.944	0.944	0.961	0.961	0.961	0.961	0.961	0.961	0.961	0.961	0.961	0.975	0.975	0.975	0.975	0.975	0.975	0.975	0.975	0.975	0.975	0.975	0.975	0.975	0.975	0.975	0.975	0.975	0.975
YGL036W	0.154	0.154	0.154	0.14	0.14	0.14	0.14	0.14	0.154	0.154	0.154	0.154	0.154	0.154	0.154	0.168	0.168	0.168	0.168	0.168	0.168	0.141	0.141	0.141	0.087	0.087	0.087	0.087	0.087	0.087	0.087	0.073	0.073	0.073	0.073	0.073	0.073	0.073	0.073	0.073	0.073	0.073	0.073	0.073	0.073	0.073	0.073	0.073	0.056
YER111C	0.702	0.702	0.702	0.73	0.73	0.73	0.73	0.73	0.73	0.73	0.73	0.73	0.73	0.744	0.744	0.744	0.744	0.744	0.744	0.744	0.744	0.744	0.744	0.744	0.744	0.744	0.744	0.744	0.771	0.771	0.771	0.771	0.771	0.771	0.771	0.771	0.771	0.771	0.771	0.771	0.771	0.771	0.757	0.757	0.757	0.757	0.757	0.757	0.757
YMR284W	0.449	0.449	0.449	0.449	0.449	0.449	0.449	0.449	0.449	0.421	0.407	0.407	0.335	0.335	0.335	0.204	0.135	0.135	0.135	0.135	0.118	0.118	0.118	0.104	0.104	0.104	0.104	0.104	0.104	0.104	0.09	0.09	0.045	0.045	0.045	0.045	0.045	0.045	0.045	0.045	0.045	0.059	0.073	0.216	0.216	0.216	0.216	0.216	0.233
YMR204C	0.175	0.175	0.175	0.175	0.175	0.175	0.192	0.192	0.219	0.219	0.219	0.219	0.219	0.219	0.219	0.219	0.219	0.219	0.219	0.219	0.219	0.219	0.219	0.219	0.219	0.219	0.219	0.219	0.219	0.219	0.219	0.219	0.219	0.219	0.219	0.219	0.263	0.294	0.294	0.294	0.294	0.294	0.307	0.307	0.307	0.307	0.307	0.307	0.307
YER161C	1.947	1.974	1.974	1.974	1.974	1.974	1.991	2.018	2.018	2.018	2.018	2.018	2.018	2.018	2.035	2.028	2.086	2.086	2.175	2.175	2.192	2.192	2.219	2.219	2.219	2.219	2.219	2.192	2.192	2.22	2.251	2.265	2.265	2.265	2.265	2.265	2.265	2.265	2.265	2.265	2.265	2.265	2.265	2.265	2.265	2.265	2.265	2.265	2.265
YDR436W	0.966	0.966	0.966	0.966	0.98	0.881	0.854	0.769	0.704	0.662	0.649	0.649	0.635	0.693	0.693	0.693	0.693	0.693	0.532	0.574	0.485	0.502	0.557	0.557	0.557	0.557	0.571	0.544	0.544	0.544	0.544	0.544	0.544	0.588	0.588	0.588	0.588	0.588	0.588	0.588	0.557	0.557	0.75	0.75	0.75	0.75	0.75	0.864	0.864
YNL112W	0.313	0.336	0.466	0.606	0.606	0.647	0.647	0.661	0.661	0.661	0.661	0.729	0.701	0.749	0.776	0.793	0.835	0.849	0.92	0.92	0.92	0.917	0.931	0.931	0.931	0.975	1.051	1.144	1.144	1.192	1.192	1.192	1.192	1.192	1.206	1.264	1.292	1.32	1.32	1.365	1.41	1.41	1.478	1.478	1.478	1.505	1.505	1.505	1.505
YLR142W	0.401	0.401	0.401	0.401	0.401	0.401	0.401	0.401	0.429	0.429	0.429	0.415	0.401	0.401	0.428	0.425	0.425	0.425	0.411	0.445	0.445	0.445	0.445	0.445	0.418	0.418	0.418	0.418	0.418	0.418	0.418	0.469	0.438	0.438	0.438	0.438	0.438	0.438	0.438	0.424	0.424	0.424	0.424	0.424	0.424	0.424	0.424	0.424	0.424
YBR245C	0.265	0.248	0.275	0.303	0.375	0.375	0.375	0.375	0.375	0.375	0.402	0.402	0.416	0.471	0.515	0.515	0.515	0.515	0.501	0.501	0.501	0.501	0.501	0.501	0.501	0.524	0.541	0.541	0.541	0.558	0.592	0.609	0.595	0.639	0.838	0.906	0.906	0.92	0.92	0.92	0.92	1.119	1.399	1.399	1.399	1.399	1.399	1.399	1.399
YBR200W	0.488	0.488	0.488	0.488	0.488	0.488	0.488	0.447	0.447	0.447	0.433	0.447	0.447	0.447	0.447	0.447	0.447	0.447	0.447	0.447	0.447	0.461	0.475	0.475	0.475	0.475	0.475	0.475	0.475	0.475	0.475	0.475	0.475	0.458	0.458	0.458	0.431	0.403	0.403	0.403	0.403	0.386	0.386	0.358	0.358	0.331	0.331	0.331	0.331
YOL129W	0.745	0.745	0.745	0.745	0.745	0.762	0.848	0.848	0.848	0.848	0.848	0.875	0.875	0.875	0.875	0.875	0.875	0.875	0.875	0.875	0.875	0.875	0.875	0.875	0.875	0.875	0.875	0.875	0.875	0.875	0.875	0.875	0.875	0.875	0.875	0.875	0.875	0.875	0.875	0.875	0.875	0.875	0.875	0.875	0.875	0.889	0.889	0.889	0.889
YMR302C	1.158	1.149	1.149	1.166	1.152	1.152	1.155	1.155	1.141	1.141	1.169	1.138	1.166	1.166	1.214	1.146	1.146	1.228	1.18	1.29	1.438	1.438	1.438	1.438	1.479	1.445	1.788	1.816	1.816	1.847	1.834	1.906	2.038	2.046	2.364	2.381	2.638	2.638	2.814	3.374	3.374	3.374	3.374	3.636	3.813	3.827	3.827	3.841	4.305
YER117W	0.739	0.712	0.712	0.52	0.341	0.293	0.293	0.266	0.266	0.266	0.266	0.266	0.266	0.252	0.252	0.252	0.252	0.252	0.198	0.181	0.181	0.181	0.181	0.181	0.133	0.133	0.133	0.133	0.133	0.133	0.133	0.058	0.058	0.058	0.058	0.058	0.058	0.058	0.058	0.031	0.031	0.031	0.031	0.031	0.031	0.031	0.031	0.031	0.031
YKR002W	1.792	1.792	1.816	1.816	1.816	1.85	1.864	1.864	1.864	1.864	1.878	1.892	1.892	1.937	1.954	2.027	2.027	2.027	2.027	2.027	2.054	2.054	2.071	2.071	2.085	2.085	2.085	2.085	2.085	2.085	2.085	2.085	2.085	2.085	2.085	2.085	2.085	2.085	2.085	2.085	2.085	2.085	2.085	2.085	2.085	2.085	2.085	2.085	2.085
YDR235W	0.568	0.568	0.568	0.585	0.616	0.657	0.79	0.79	0.831	0.831	0.831	0.831	0.831	0.859	0.859	0.92	1.03	1.03	1.044	1.092	1.092	1.092	1.143	1.143	1.184	1.184	1.184	1.184	1.184	1.184	1.184	1.184	1.153	1.18	1.18	1.208	1.208	1.208	1.208	1.208	1.239	1.239	1.239	1.239	1.239	1.239	1.239	1.239	1.256
YOR103C	0.666	0.666	0.707	0.721	0.735	0.735	0.735	0.735	0.735	0.735	0.776	0.793	0.914	0.958	0.958	0.958	0.958	0.958	0.975	0.992	0.992	1.05	1.365	1.365	1.365	1.365	1.365	1.365	1.365	1.365	1.365	1.365	1.365	1.365	1.365	1.409	1.44	1.44	1.44	1.44	1.44	1.44	1.44	1.44	1.454	1.485	1.575	1.575	1.575
YOL018C	1.624	1.597	1.521	1.493	1.479	1.321	1.321	1.321	1.28	1.181	1.163	1.314	1.314	1.314	1.314	1.328	1.327	1.355	1.355	1.355	1.355	1.355	1.328	1.342	1.314	1.314	1.314	1.341	1.088	0.959	0.989	1.044	1.044	1.044	0.894	0.908	0.863	0.836	0.836	0.877	0.877	0.877	0.904	0.904	0.904	0.904	0.904	0.856	0.859
YGR012W	1.619	1.619	1.564	1.55	1.595	1.578	1.592	1.592	1.609	1.698	1.818	1.89	1.89	1.89	1.934	2.034	2.078	2.106	2.177	2.221	2.221	2.238	2.361	2.361	2.361	2.361	2.375	2.416	2.416	2.416	2.416	2.416	2.416	2.416	2.416	2.416	2.416	2.43	2.43	2.43	2.43	2.43	2.416	2.416	2.416	2.416	2.416	2.416	2.402
YDR372C	1.659	1.659	1.659	1.659	1.659	1.659	1.659	1.659	1.659	1.659	1.673	1.673	1.673	1.673	1.69	1.69	1.69	1.69	1.69	1.69	1.69	1.69	1.704	1.704	1.704	1.721	1.721	1.721	1.721	1.721	1.721	1.653	1.653	1.653	1.653	1.626	1.626	1.626	1.626	1.571	1.554	1.554	1.571	1.585	1.585	1.585	1.585	1.416	1.297
YER094C	2.223	2.223	2.048	1.987	1.987	1.987	1.912	1.912	1.912	1.895	1.741	1.652	1.51	1.51	1.479	1.479	1.479	1.462	1.462	1.462	1.462	1.431	1.431	1.431	1.237	1.237	1.21	1.21	1.21	1.21	1.21	1.104	1.104	0.365	0.283	0.283	0.283	0.283	0.283	0.283	0.283	0.164	0.078	0.017	0	0	0	0	0
YOR288C	1.201	1.201	1.201	1.187	1.187	1.187	1.201	1.273	1.3	1.3	1.3	1.3	1.286	1.328	1.376	1.376	1.376	1.376	1.376	1.376	1.376	1.376	1.376	1.376	1.376	1.376	1.376	1.376	1.348	1.321	1.321	1.321	1.321	1.321	1.321	1.321	1.321	1.277	1.263	1.263	1.263	1.263	1.263	1.263	1.263	1.263	1.263	1.263	1.263
YJL057C	0.552	0.552	0.566	0.566	0.566	0.566	0.566	0.566	0.566	0.566	0.566	0.539	0.553	0.539	0.556	0.615	0.615	0.615	0.571	0.571	0.571	0.537	0.523	0.509	0.509	0.492	0.492	0.506	0.434	0.345	0.345	0.345	0.331	0.314	0.314	0.483	0.613	0.613	0.627	0.726	0.726	0.726	0.726	0.726	0.76	0.832	0.815	0.829	0.829
YER104W	0.655	0.655	0.703	0.8	0.746	0.777	0.931	0.931	0.931	0.931	0.988	0.988	0.988	0.988	1.002	1.203	1.203	1.217	1.217	1.217	1.217	1.217	1.217	1.217	1.217	1.231	1.231	1.231	1.231	1.231	1.231	1.231	1.231	1.19	1.177	1.194	1.194	1.262	1.362	1.362	1.362	1.393	1.393	1.479	1.479	1.479	1.479	1.479	1.506
YNL036W	1.926	1.926	1.871	1.854	1.629	1.477	1.387	1.387	1.387	1.387	1.387	1.292	1.292	0.992	0.776	0.586	0.483	0.449	0.449	0.449	0.449	0.418	0.418	0.418	0.418	0.418	0.418	0.404	0.404	0.404	0.404	0.404	0.404	0.404	0.404	0.404	0.404	0.404	0.404	0.387	0.345	0.345	0.345	0.345	0.345	0.345	0.345	0.345	0.345
YLR141W	1.512	1.533	1.516	1.608	1.608	1.639	1.639	1.639	1.639	1.625	1.652	1.71	1.738	1.738	1.809	1.884	1.884	1.925	1.925	1.967	2.025	2.025	2.079	2.079	2.065	2.065	2.065	2.065	2.065	2.065	2.065	2.065	2.065	2.065	2.065	2.065	2.065	2.065	2.065	2.065	2.065	2.065	2.065	2.065	2.065	2.065	2.065	2.065	2.051
YDL225W	1.663	1.735	1.735	1.749	1.835	1.835	1.835	1.849	1.849	1.849	1.849	1.849	1.849	1.849	1.849	1.849	1.849	1.849	1.863	1.863	1.863	1.863	1.863	1.863	1.863	1.863	1.863	1.863	1.897	1.897	1.914	1.914	1.914	1.914	1.914	1.914	1.914	1.914	1.914	1.928	1.928	1.928	1.942	1.942	1.942	1.942	1.942	1.942	1.942
YLR246W	0.996	1.023	0.944	0.944	0.944	0.944	0.944	0.93	0.778	0.806	0.761	0.761	0.751	0.778	0.778	0.778	0.778	0.778	0.778	0.693	0.72	0.634	0.72	0.778	0.778	0.792	0.806	0.806	0.837	0.81	0.81	0.81	0.81	0.793	0.838	0.883	0.883	0.883	0.883	0.914	0.931	0.931	0.945	0.945	1.006	1.006	1.006	1.006	1.006
YDR527W	0.027	0.027	0.027	0.027	0.027	0.027	0.027	0.027	0.027	0	0	0	0	0	0	0	0	0	0	0	0	0	0	0	0	0	0	0	0	0	0	0	0	0	0	0	0	0	0	0	0	0	0	0	0	0	0	0	0
YJL073W	0.76	0.832	0.958	0.958	1.05	1.214	1.214	1.242	1.269	1.296	1.296	1.296	1.296	1.296	1.296	1.413	1.413	1.457	1.523	1.537	1.593	1.576	1.631	1.645	1.704	1.746	1.746	1.746	1.746	1.746	1.746	1.797	1.78	1.78	1.794	1.794	1.794	1.808	1.808	1.808	1.808	1.808	1.791	1.791	1.791	1.791	1.883	1.9	1.9
YIL010W	4.222	4.236	4.253	4.253	4.253	4.253	4.212	4.195	4.195	4.178	4.178	4.164	4.178	4.205	4.205	4.205	4.205	4.205	4.205	4.205	4.195	4.195	4.196	4.223	4.223	4.24	4.203	4.166	4.18	4.191	4.257	4.325	4.548	4.548	4.548	4.548	4.548	4.548	4.548	4.548	4.534	4.534	4.534	4.534	4.534	4.534	4.534	4.52	4.52
YDR175C	0.811	0.886	0.886	0.886	0.886	0.886	0.886	0.886	0.886	0.886	0.886	0.872	0.886	0.886	0.886	0.886	0.931	0.931	0.931	0.928	0.959	0.99	0.99	0.99	0.99	0.987	0.987	0.987	0.987	0.987	1.001	1.015	1.086	1.086	1.086	1.086	1.086	1.12	1.174	1.174	1.174	1.174	1.174	1.174	1.174	1.171	1.171	1.171	1.171
YER156C	5.154	5.154	5.154	5.123	5.123	5.123	5.123	5.123	5.123	5.15	5.136	5.136	5.105	5.105	5.105	5.105	5.078	5.078	5.078	5.078	5.078	5.078	5.078	5.034	5.034	5.02	5.006	4.989	4.962	4.962	4.935	4.907	4.893	4.866	4.852	4.852	4.825	4.825	4.721	4.649	4.554	4.513	4.513	4.513	4.513	4.513	4.513	4.499	4.499
YBR290W	0.86	0.918	0.918	0.935	0.935	0.935	0.935	0.935	0.935	0.935	0.935	0.935	0.935	0.935	0.952	0.952	0.969	0.969	0.969	0.969	0.969	0.969	0.969	0.969	1.01	1.01	1.01	1.01	1.041	1.041	1.058	1.058	1.058	1.058	1.058	1.058	1.058	1.058	1.058	1.058	1.058	1.058	1.058	1.072	1.072	1.072	1.058	1.058	1.058
YLR193C	1.059	1.076	1.076	1.076	1.076	1.076	1.103	1.103	1.103	1.103	1.076	1.076	1.079	1.065	1.11	1.181	1.195	1.226	1.226	1.226	1.226	1.226	1.226	1.24	1.24	1.24	1.284	1.284	1.284	1.284	1.284	1.284	1.284	1.298	1.298	1.298	1.298	1.298	1.298	1.298	1.298	1.315	1.329	1.329	1.329	1.329	1.329	1.329	1.315
YKL029C	0.031	0.031	0.031	0.031	0.031	0.031	0.031	0.031	0.031	0.031	0.031	0.031	0.031	0.014	0.014	0.014	0.014	0.014	0.014	0.014	0.014	0.014	0.014	0.014	0.014	0.014	0.014	0.014	0.014	0.014	0.014	0.014	0	0	0	0	0	0	0	0	0	0	0	0	0	0	0	0	0
YNL316C	1.136	1.136	1.136	1.153	1.139	1.139	1.139	1.139	1.139	1.139	1.081	1.081	1.067	1.111	1.084	1.084	1.03	0.999	0.985	0.985	0.985	0.985	0.985	0.985	0.872	0.872	0.872	0.872	0.841	0.882	0.827	0.827	0.827	0.813	0.799	0.727	0.71	0.713	0.686	0.686	0.672	0.658	0.644	0.644	0.708	0.783	0.783	0.81	1.028
YMR139W	0.379	0.379	0.379	0.529	0.529	0.658	0.658	0.675	0.675	0.675	0.675	0.675	0.719	0.784	0.784	0.812	0.94	1.056	1.056	1.056	1.056	1.056	1.056	1.056	1.19	1.19	1.207	1.235	1.235	1.235	1.208	1.235	1.235	1.235	1.235	1.324	1.324	1.324	1.324	1.338	1.338	1.352	1.352	1.352	1.352	1.349	1.322	1.349	1.376
YHR100C	1.525	1.552	1.623	1.623	1.64	1.64	1.64	1.64	1.64	1.64	1.64	1.64	1.64	1.64	1.613	1.613	1.613	1.613	1.596	1.596	1.596	1.613	1.616	1.73	1.73	1.73	1.73	1.73	1.744	1.771	1.87	1.87	1.915	1.915	1.915	1.915	1.915	1.915	1.915	1.915	1.915	1.915	1.929	1.929	1.929	1.929	1.943	1.943	1.943
YBR016W	0.554	0.626	0.657	0.657	0.657	0.657	0.657	0.657	0.674	0.674	0.674	0.674	0.674	0.674	0.674	0.674	0.674	0.674	0.674	0.691	0.691	0.928	1.235	1.235	1.534	1.534	1.578	1.578	1.592	1.592	1.592	1.592	1.785	1.933	2.071	2.163	2.204	2.204	2.204	2.238	2.385	2.385	2.402	2.402	2.416	2.416	2.416	2.416	2.416
YIL106W	0.017	0.017	0.017	0.017	0.017	0.017	0.017	0.017	0.017	0.017	0.017	0.017	0.017	0.017	0.017	0.017	0.017	0.017	0.017	0.017	0.017	0.017	0.017	0.017	0.017	0.017	0.017	0.017	0.017	0.017	0.017	0.017	0.017	0	0	0	0	0	0	0	0	0	0	0	0	0	0	0	0
YJR010W	1.001	0.987	0.97	1.012	1.265	1.265	1.265	1.377	1.377	1.377	1.377	1.377	1.377	1.377	1.435	1.418	1.452	1.541	1.541	1.541	1.541	1.558	1.599	1.723	1.723	1.723	1.723	1.723	1.723	1.723	1.72	1.788	1.788	1.843	1.949	1.949	1.949	1.949	1.949	1.932	1.973	1.973	1.987	1.987	1.97	1.97	1.97	1.97	1.97
YNL227C	0.341	0.341	0.341	0.341	0.314	0.314	0.314	0.314	0.314	0.314	0.314	0.314	0.227	0.227	0.227	0.227	0.258	0.258	0.258	0.258	0.258	0.258	0.258	0.231	0.231	0.276	0.32	0.32	0.334	0.337	0.385	0.485	0.485	0.485	0.499	0.499	0.557	0.635	0.635	0.635	0.635	0.635	0.635	0.635	0.635	0.635	0.635	0.635	0.635
YDR425W	3.431	3.386	3.386	3.386	3.081	3.04	3.04	2.861	2.817	2.79	2.54	2.468	2.468	2.279	2.184	2.184	2.184	2.184	2.201	1.818	1.804	1.804	1.804	1.804	1.657	1.609	1.609	1.144	0.99	0.88	0.897	0.897	0.866	0.866	0.866	0.866	0.866	0.849	0.79	0.632	0.561	0.561	0.592	0.695	0.908	0.976	0.99	0.99	0.99
YIR014W	0.099	0.099	0.099	0.099	0.099	0.099	0.085	0.085	0.085	0.085	0.085	0.085	0.085	0.085	0.085	0.085	0.068	0.068	0.054	0.054	0.054	0.081	0.095	0.129	0.205	0.205	0.205	0.205	0.205	0.205	0.205	0.205	0.205	0.205	0.205	0.219	0.219	0.219	0.219	0.219	0.219	0.246	0.246	0.246	0.246	0.246	0.3	0.331	0.331
YOR137C	0.751	0.751	0.751	0.751	0.71	0.71	0.71	0.666	0.68	0.708	0.793	0.793	0.82	0.82	0.834	0.834	0.851	0.851	0.851	0.851	0.851	0.851	0.851	0.851	0.824	0.779	0.806	0.82	0.82	0.82	0.82	0.837	0.837	0.837	0.82	0.82	0.803	0.803	0.82	0.82	0.82	0.82	0.82	0.82	0.82	0.806	0.806	0.806	0.806
YCR063W	0.353	0.336	0.336	0.336	0.336	0.261	0.261	0.261	0.261	0.261	0.261	0.188	0.188	0.188	0.188	0.174	0.174	0.174	0.147	0.147	0.116	0.116	0.13	0.089	0.089	0.089	0.089	0.089	0.089	0.089	0.089	0.089	0.089	0.089	0.072	0.072	0.072	0.072	0.058	0.058	0.075	0.075	0.129	0.129	0.129	0.129	0.129	0.129	0.129
YDR465C	5.55	5.55	5.578	5.578	5.578	5.578	5.632	5.632	5.632	5.632	5.632	5.632	5.618	5.618	5.618	5.618	5.618	5.604	5.604	5.604	5.587	5.587	5.587	5.591	5.618	5.618	5.618	5.618	5.618	5.618	5.618	5.618	5.618	5.618	5.618	5.618	5.618	5.618	5.618	5.618	5.604	5.604	5.453	5.289	5.262	5.262	5.262	5.262	5.173
YFL023W	0.15	0.15	0.15	0.15	0.15	0.15	0.15	0.167	0.167	0.167	0.212	0.382	0.382	0.382	0.382	0.382	0.382	0.382	0.382	0.382	0.382	0.382	0.382	0.382	0.382	0.424	0.496	0.565	0.799	0.799	0.799	0.799	0.799	0.799	0.799	0.816	0.858	0.858	0.858	0.858	0.858	0.858	0.858	0.858	0.858	0.858	0.858	0.858	0.858
YGL062W	0.956	0.939	0.953	0.953	0.953	0.953	0.953	0.953	0.953	0.953	0.919	0.905	0.84	0.84	0.71	0.619	0.591	0.591	0.574	0.574	0.574	0.547	0.53	0.434	0.42	0.331	0.317	0.317	0.331	0.331	0.331	0.269	0.269	0.269	0.269	0.269	0.269	0.269	0.269	0.269	0.269	0.242	0.242	0.242	0.242	0.242	0.242	0.242	0.242
YKL028W	0	0	0	0	0	0	0	0	0	0	0	0	0	0	0	0	0	0	0	0	0	0	0	0	0	0	0	0	0	0	0	0	0	0	0	0	0	0	0	0	0	0	0	0	0	0	0	0	0
YLR197W	1.419	1.419	1.419	1.419	1.392	1.392	1.344	1.248	1.248	1.248	1.19	1.19	1.131	0.967	0.905	0.904	0.918	0.918	0.918	0.918	0.874	0.902	0.902	0.902	0.902	0.861	0.847	0.847	0.847	0.847	0.848	0.848	0.848	0.848	0.831	0.848	0.854	0.854	0.854	0.816	0.799	0.823	0.823	0.778	0.778	0.764	0.75	0.767	0.773
YDR156W	0.607	0.607	0.607	0.607	0.648	0.682	0.709	0.709	0.723	0.764	0.764	0.764	0.764	0.764	0.764	0.764	0.764	0.764	0.764	0.747	0.747	0.705	0.732	0.759	0.79	0.79	0.807	0.807	0.807	0.807	0.807	0.821	0.821	0.821	0.838	0.838	0.838	0.838	0.838	0.797	0.797	0.797	0.797	0.797	0.797	0.797	0.797	0.797	0.797
YHR039C	0.362	0.362	0.29	0.29	0.29	0.29	0.262	0.276	0.276	0.276	0.276	0.276	0.276	0.276	0.221	0.221	0.224	0.21	0.21	0.21	0.182	0.182	0.275	0.275	0.289	0.289	0.289	0.306	0.378	0.44	0.577	0.577	0.611	0.611	0.611	0.611	0.597	0.597	0.597	0.597	0.625	0.77	0.77	0.787	0.832	0.832	0.859	0.859	0.859
YKL046C	0.168	0.168	0.168	0.168	0.233	0.25	0.25	0.25	0.264	0.264	0.264	0.264	0.264	0.306	0.333	0.333	0.347	0.347	0.361	0.44	0.471	0.546	0.733	0.733	0.777	0.777	0.777	0.777	0.777	0.777	0.777	0.777	0.791	0.822	1.007	1.007	1.021	1.021	1.021	1.055	1.147	1.55	1.55	1.621	1.621	1.737	1.737	1.793	1.793
YNL215W	0.497	0.497	0.497	0.497	0.483	0.483	0.483	0.483	0.555	0.555	0.569	0.583	0.583	0.583	0.583	0.583	0.583	0.583	0.583	0.583	0.597	0.597	0.611	0.597	0.597	0.597	0.597	0.566	0.566	0.566	0.566	0.566	0.566	0.566	0.566	0.566	0.566	0.566	0.521	0.521	0.521	0.535	0.535	0.518	0.518	0.518	0.518	0.535	0.535
YGL078C	0.693	0.693	0.69	0.704	0.704	0.704	0.748	0.748	0.748	0.748	0.721	0.721	0.721	0.721	0.721	0.721	0.721	0.721	0.721	0.721	0.667	0.681	0.667	0.667	0.667	0.695	0.695	0.695	0.695	0.695	0.695	0.695	0.667	0.667	0.667	0.667	0.667	0.667	0.667	0.667	0.667	0.667	0.667	0.653	0.653	0.653	0.653	0.636	0.636
YPR011C	1.28	1.253	1.309	1.309	1.309	1.309	1.309	1.295	1.267	1.267	1.267	1.322	1.308	1.308	1.308	1.335	1.335	1.363	1.449	1.449	1.466	1.466	1.466	1.466	1.48	1.48	1.466	1.466	1.528	1.528	1.528	1.528	1.559	1.559	1.559	1.559	1.586	1.644	1.671	1.671	1.671	1.671	1.671	1.671	1.671	1.603	1.63	1.644	1.644
YHR008C	0.268	0.295	0.295	0.295	0.295	0.295	0.295	0.295	0.295	0.295	0.295	0.295	0.295	0.295	0.295	0.295	0.295	0.295	0.295	0.295	0.295	0.278	0.278	0.278	0.278	0.278	0.278	0.278	0.278	0.278	0.278	0.278	0.278	0.278	0.278	0.278	0.278	0.278	0.278	0.251	0.251	0.251	0.251	0.251	0.251	0.251	0.251	0.251	0.22
YHR154W	1.645	1.645	1.645	1.645	1.645	1.645	1.618	1.618	1.649	1.632	1.632	1.557	1.557	1.557	1.557	1.554	1.554	1.554	1.554	1.554	1.554	1.444	1.43	1.43	1.43	1.43	1.43	1.413	1.413	1.413	1.413	1.413	1.44	1.44	1.44	1.44	1.44	1.423	1.409	1.409	1.409	1.409	1.409	1.409	1.409	1.409	1.409	1.409	1.392
YKL186C	0.044	0.044	0.044	0.044	0.044	0.044	0.044	0.102	0.102	0.102	0.116	0.116	0.116	0.116	0.116	0.116	0.116	0.116	0.116	0.116	0.116	0.13	0.157	0.157	0.157	0.157	0.157	0.157	0.13	0.13	0.13	0.13	0.13	0.13	0.13	0.13	0.13	0.13	0.13	0.13	0.13	0.13	0.13	0.147	0.147	0.147	0.147	0.147	0.147
YJL028W	0.707	0.54	0.499	0.513	0.513	0.547	0.547	0.547	0.547	0.547	0.547	0.478	0.478	0.495	0.495	0.495	0.45	0.45	0.498	0.376	0.435	0.435	0.435	0.48	0.466	0.483	0.609	0.564	0.606	0.606	0.606	0.623	0.623	0.623	0.609	0.609	0.609	0.595	0.553	0.584	0.584	0.584	0.584	0.601	0.645	0.645	0.645	0.645	0.645
YGR033C	0.014	0.014	0.014	0.014	0.014	0.014	0.014	0.014	0.014	0.014	0.014	0.014	0.014	0.014	0.014	0.014	0.014	0.014	0.014	0.014	0.014	0.014	0.014	0.014	0.014	0.014	0.014	0.014	0.014	0.014	0.014	0.014	0.014	0.014	0.014	0.014	0.014	0.014	0.014	0.014	0.014	0.014	0.014	0.014	0.014	0.014	0.014	0.014	0.031
YIL047C	2.296	2.296	2.31	2.313	2.313	2.313	2.313	2.296	2.24	2.164	2.115	2.081	2.081	2.054	2.054	2.013	2.013	2.013	2.013	2.013	2.013	2.061	2.061	2.061	2.088	2.115	2.005	2.275	2.261	2.454	2.427	2.444	2.444	2.444	2.444	2.444	2.417	2.403	2.317	2.3	2.492	2.531	2.517	2.517	2.544	2.544	2.447	2.43	2.444
YJL200C	1.501	1.529	1.529	1.57	1.695	2.034	2.034	2.195	2.533	2.718	2.735	2.735	2.752	2.766	2.766	2.78	2.794	2.811	2.828	2.842	2.906	2.951	2.995	3.52	3.52	3.52	3.52	3.52	3.52	3.52	3.52	3.52	3.551	3.565	3.596	3.596	3.644	3.63	3.63	3.63	3.63	3.63	3.63	3.63	3.63	3.63	3.644	3.686	3.703
YKL148C	7.22	7.22	7.234	7.234	7.22	7.203	7.203	7.203	7.203	7.203	7.145	7.134	7.134	7.151	7.113	7.052	7.049	7.049	7.032	7.032	7.032	7.032	7.032	7.005	6.991	6.95	6.908	6.781	6.808	6.808	6.808	6.791	6.791	5.613	4.75	4.324	4.132	4.146	4.146	4.146	4.146	3.804	3.773	3.773	3.442	3.091	2.801	2.801	2.77
YDR489W	0.863	0.863	0.863	0.863	0.894	0.966	0.966	0.966	0.966	0.966	0.983	0.997	0.997	1.011	1.011	1.011	1.011	1.025	1.025	1.025	1.025	1.025	1.042	1.073	1.163	1.191	1.205	1.205	1.205	1.205	1.205	1.205	1.222	1.222	1.222	1.222	1.222	1.222	1.222	1.222	1.222	1.222	1.222	1.222	1.253	1.263	1.263	1.263	1.263
YIL018W	0.184	0.184	0.156	0.156	0.156	0.156	0.156	0.156	0.156	0.156	0.156	0.156	0.156	0.156	0.056	0.028	0.028	0.028	0.028	0.014	0.014	0.014	0.014	0.014	0.014	0.014	0	0	0	0	0	0	0.027	0.027	0.027	0.027	0.027	0.027	0.027	0.027	0.027	0.027	0.027	0.027	0.027	0.027	0.027	0.027	0.027
YGR167W	0.6	0.6	0.6	0.6	0.6	0.617	0.648	0.662	0.662	0.662	0.662	0.662	0.662	0.662	0.662	0.676	0.676	0.676	0.676	0.676	0.676	0.676	0.676	0.676	0.676	0.676	0.676	0.659	0.686	0.686	0.686	0.686	0.686	0.686	0.686	0.686	0.686	0.686	0.686	0.686	0.686	0.686	0.686	0.686	0.686	0.686	0.686	0.686	0.686
YCR012W	0.014	0.014	0.014	0.014	0.014	0.014	0.014	0.014	0.014	0.014	0.014	0.014	0.014	0.014	0.014	0.014	0.014	0.014	0.014	0.014	0.014	0.014	0.014	0.014	0.014	0.014	0.014	0.014	0.014	0.014	0.014	0.014	0.014	0.014	0.014	0.014	0.014	0.031	0.031	0.031	0.031	0.031	0.031	0.031	0.031	0.031	0.031	0.045	0.045
YMR143W	0	0	0	0	0	0	0	0	0	0	0	0	0	0	0	0	0	0	0	0	0	0	0	0	0	0	0	0	0	0	0	0	0	0	0	0	0	0	0	0	0	0	0	0	0	0	0	0	0
YER053C	0.178	0.178	0.178	0.178	0.117	0.117	0.117	0.117	0.117	0.117	0.117	0.117	0.117	0.117	0.117	0.117	0.1	0.086	0.086	0.086	0.086	0.072	0.072	0.072	0.072	0.045	0.045	0.045	0.045	0.045	0.045	0.045	0.045	0.045	0.045	0.045	0.045	0.045	0.045	0.045	0.045	0.045	0.045	0.031	0.031	0.031	0.031	0.031	0.031
YNL024C	0.886	0.913	0.926	0.899	0.899	0.899	0.899	0.913	0.896	0.896	0.913	0.944	1.019	1.019	1.05	1.077	1.077	1.077	1.077	1.077	1.077	1.077	1.077	1.077	1.163	1.163	1.163	1.163	1.163	1.136	1.136	1.136	1.136	1.136	1.136	1.136	1.136	1.15	1.133	1.133	1.133	1.133	1.133	1.133	1.106	1.12	1.12	1.12	1.12
YGR196C	1.671	1.671	1.671	1.715	1.715	1.715	1.715	1.701	1.701	1.715	1.729	1.729	1.729	1.729	1.729	1.743	1.743	1.771	1.771	1.771	1.771	1.771	1.771	1.771	1.771	1.771	1.771	1.744	1.744	1.744	1.744	1.744	1.744	1.744	1.744	1.744	1.744	1.744	1.744	1.73	1.72	1.72	1.72	1.706	1.706	1.76	1.746	1.705	1.705
YML022W	0.452	0.452	0.452	0.452	0.452	0.439	0.555	0.569	0.583	0.583	0.583	0.583	0.583	0.583	0.583	0.627	0.627	0.627	0.627	0.627	0.627	0.599	0.626	0.66	0.702	0.716	0.716	0.716	0.743	0.774	0.788	0.788	0.788	0.788	0.788	0.788	0.788	0.788	0.788	0.788	0.788	0.791	0.791	0.791	0.791	0.791	0.791	0.791	0.791
YOR329C	0.518	0.518	0.563	0.563	0.594	0.594	0.594	0.563	0.563	0.563	0.508	0.494	0.494	0.494	0.511	0.552	0.552	0.569	0.569	0.569	0.569	0.555	0.555	0.569	0.627	0.672	0.686	0.703	0.703	0.703	0.73	0.73	0.717	0.717	0.717	0.717	0.717	0.7	0.686	0.7	0.7	0.7	0.7	0.7	0.7	0.7	0.7	0.7	0.7
YKL074C	1.671	1.664	1.695	1.695	1.722	1.832	1.944	1.961	1.961	1.961	1.975	1.975	2.033	2.033	2.033	2.033	2.033	2.033	2.047	2.047	2.047	2.047	2.047	2.047	2.06	2.046	2.046	2.046	2.046	2.033	2.078	2.095	2.095	2.095	2.095	2.095	2.095	2.095	2.095	2.095	2.095	2.109	2.109	2.109	2.109	2.136	2.136	2.177	2.177
YNL277W	0.167	0.167	0.167	0.167	0.167	0.167	0.167	0.167	0.167	0.167	0.167	0.167	0.167	0.14	0.14	0.14	0.14	0.14	0.14	0.14	0.14	0.123	0.106	0.12	0.12	0.12	0.12	0.12	0.12	0.103	0.103	0.103	0.103	0.103	0.103	0.103	0.058	0.058	0.058	0.058	0.058	0.058	0.058	0.058	0.058	0.058	0.058	0.058	0.058
YNL217W	1.754	1.754	1.754	1.754	1.754	1.754	1.726	1.614	1.256	1.118	1.101	1.115	1.074	1.084	1.101	1.292	1.292	1.292	1.264	1.264	1.25	1.168	1.195	1.179	1.179	1.193	1.166	1.149	1.163	1.136	1.153	1.153	1.153	1.153	1.153	1.139	1.097	1.08	1.042	1.056	1.026	1.054	1.463	1.463	1.497	2.025	2.039	2.07	2.087
YGR118W	1.298	1.298	1.179	1.179	0.734	0.621	0.594	0.594	0.594	0.484	0.456	0.401	0.333	0.275	0.275	0.261	0.244	0.244	0.244	0.244	0.193	0.165	0.165	0.165	0.165	0.165	0.106	0.058	0.014	0.014	0	0	0	0	0	0	0	0	0	0	0	0	0	0	0	0	0	0	0
YLR286C	0.548	0.548	0.548	0.548	0.548	0.565	0.565	0.565	0.565	0.565	0.565	0.565	0.565	0.565	0.565	0.565	0.565	0.565	0.565	0.565	0.565	0.565	0.565	0.565	0.565	0.565	0.565	0.565	0.565	0.565	0.565	0.565	0.565	0.565	0.565	0.565	0.565	0.565	0.551	0.551	0.537	0.537	0.537	0.493	0.459	0.425	0.425	0.425	0.425
YNL076W	0.319	0.319	0.319	0.346	0.346	0.383	0.4	0.4	0.4	0.428	0.493	0.493	0.51	0.51	0.51	0.51	0.51	0.51	0.51	0.51	0.51	0.51	0.51	0.51	0.551	0.582	0.582	0.582	0.582	0.582	0.582	0.582	0.582	0.582	0.582	0.582	0.582	0.582	0.582	0.582	0.582	0.582	0.582	0.582	0.582	0.582	0.582	0.582	0.582
YPL107W	0.858	0.858	1.024	1.168	1.484	1.484	1.484	1.501	1.501	1.577	1.619	1.636	1.653	1.653	1.653	1.653	1.707	1.707	1.707	1.782	1.782	1.799	1.799	1.799	1.867	1.925	1.984	1.998	2.057	2.057	2.071	2.071	2.071	2.071	2.099	2.126	2.194	2.194	2.194	2.194	2.194	2.211	2.211	2.197	2.197	2.211	2.211	2.211	2.238
YDL176W	1.047	1.208	1.208	1.253	1.253	1.253	1.253	1.253	1.253	1.253	1.253	1.253	1.28	1.353	1.534	1.534	1.637	1.764	1.928	1.945	1.945	1.945	1.945	1.945	1.945	1.945	1.945	1.945	1.945	1.945	1.945	1.945	1.945	1.945	1.945	1.945	1.945	1.962	1.962	1.979	2.075	2.075	2.089	2.143	2.143	2.143	2.143	2.143	2.143
YER157W	1.227	1.161	1.147	1.164	1.134	1.134	1.148	1.264	1.264	1.264	1.264	1.264	1.264	1.264	1.264	1.264	1.291	1.377	1.377	1.377	1.394	1.452	1.452	1.479	1.479	1.479	1.493	1.51	1.596	1.654	1.654	1.654	1.681	1.681	1.681	1.681	1.681	1.681	1.681	1.681	1.681	1.681	1.681	1.681	1.681	1.681	1.681	1.681	1.65
YPL146C	0.62	0.607	0.607	0.607	0.607	0.607	0.607	0.607	0.607	0.607	0.607	0.607	0.607	0.607	0.607	0.607	0.607	0.607	0.607	0.607	0.607	0.634	0.634	0.634	0.634	0.634	0.634	0.634	0.634	0.634	0.634	0.634	0.634	0.634	0.62	0.603	0.603	0.603	0.603	0.603	0.603	0.603	0.603	0.603	0.603	0.603	0.589	0.589	0.562
YDR352W	0.342	0.342	0.342	0.342	0.342	0.342	0.342	0.356	0.356	0.356	0.356	0.342	0.342	0.342	0.342	0.342	0.342	0.342	0.342	0.342	0.342	0.342	0.342	0.37	0.37	0.37	0.37	0.37	0.37	0.37	0.37	0.37	0.343	0.343	0.343	0.343	0.343	0.343	0.343	0.343	0.343	0.343	0.343	0.326	0.326	0.326	0.326	0.309	0.309
YFL033C	1.56	1.56	1.56	1.501	1.501	1.501	1.501	1.484	1.457	1.457	1.457	1.457	1.484	1.484	1.484	1.484	1.484	1.457	1.457	1.457	1.415	1.415	1.415	1.398	1.398	1.398	1.37	1.356	1.342	1.342	1.342	1.328	1.314	1.3	1.3	1.3	1.3	1.3	1.3	1.3	1.3	1.099	1.003	0.986	0.959	0.959	0.959	0.959	0.932
YMR186W	0.859	0.859	0.859	0.859	0.859	0.859	0.859	0.859	0.859	0.859	0.859	0.859	0.859	0.859	0.859	0.859	0.859	0.859	0.815	0.815	0.815	0.815	0.815	0.815	0.788	0.788	0.788	0.774	0.774	0.774	0.774	0.774	0.774	0.774	0.774	0.774	0.774	0.76	0.76	0.76	0.733	0.699	0.699	0.699	0.699	0.699	0.699	0.699	0.699
YDR353W	0.7	0.727	0.727	0.727	0.727	0.727	0.727	0.727	0.727	0.727	0.727	0.727	0.727	0.727	0.727	0.727	0.727	0.727	0.727	0.727	0.727	0.727	0.727	0.713	0.713	0.699	0.699	0.685	0.685	0.685	0.685	0.685	0.685	0.685	0.613	0.596	0.585	0.585	0.585	0.585	0.575	0.561	0.544	0.544	0.544	0.517	0.517	0.517	0.517
YOL113W	1.631	1.631	1.631	1.48	1.463	1.463	1.463	1.463	1.458	1.468	1.468	1.468	1.468	1.441	1.386	1.386	1.372	1.372	1.372	1.386	1.427	1.427	1.536	1.536	1.536	1.536	1.508	1.508	1.71	1.884	1.884	1.884	1.884	1.901	1.915	1.901	1.901	1.901	1.901	1.901	1.901	1.901	1.901	1.884	1.884	1.884	1.857	1.871	1.905
YDR461W	0.85	0.85	0.85	0.85	0.85	0.85	0.85	0.85	0.85	0.85	0.796	0.768	0.799	0.816	0.816	0.833	0.833	0.833	0.816	0.816	0.802	0.819	0.819	0.819	0.805	0.822	0.839	0.839	0.839	0.866	0.866	0.866	0.866	0.866	0.866	0.88	0.867	0.867	0.867	0.867	0.867	0.87	0.813	0.83	0.83	0.83	0.83	0.83	0.83
YLR291C	0.577	0.577	0.611	0.542	0.542	0.542	0.542	0.542	0.481	0.436	0.422	0.603	0.603	0.603	0.634	0.798	0.798	0.798	0.839	0.908	0.908	0.908	0.908	0.908	0.908	0.908	0.908	0.908	0.881	0.881	0.871	0.967	0.967	0.953	0.953	0.939	0.868	0.885	0.899	0.899	1.046	1.046	1.091	1.091	1.091	1.091	1.125	1.125	1.125
YPL190C	1.217	1.217	1.217	1.251	1.251	1.251	1.251	1.237	1.237	1.237	1.22	1.22	1.234	1.234	1.234	1.234	1.234	1.217	1.217	1.217	1.217	1.203	1.203	1.203	1.165	1.165	1.165	1.165	1.165	1.165	1.165	1.138	1.138	1.104	1.043	1.012	1.012	1.012	0.967	0.967	0.923	0.923	0.923	0.923	0.923	0.937	0.937	0.937	0.937
YOR147W	1.409	1.409	1.409	1.409	1.409	1.409	1.409	1.409	1.423	1.423	1.44	1.558	1.558	1.572	1.572	1.572	1.572	1.572	1.572	1.603	1.678	1.678	1.692	1.692	1.692	1.692	1.692	1.692	1.692	1.692	1.692	1.692	1.692	1.736	1.736	1.736	1.736	1.736	1.736	1.736	1.736	1.736	1.736	1.736	1.736	1.75	1.75	1.75	1.75
YPR089W	0.736	0.736	0.75	0.887	1.022	1.022	1.022	1.022	1.022	1.022	1.036	1.078	1.171	1.171	1.171	1.185	1.24	1.24	1.24	1.24	1.24	1.24	1.24	1.223	1.223	1.223	1.223	1.25	1.25	1.25	1.25	1.25	1.25	1.25	1.25	1.25	1.25	1.25	1.25	1.25	1.25	1.25	1.236	1.236	1.236	1.236	1.236	1.236	1.236
YEL019C	0.801	0.801	0.842	0.825	0.825	0.825	0.825	0.853	0.853	0.853	0.88	0.88	0.894	0.894	0.894	0.877	0.877	0.877	0.877	0.877	0.877	0.891	0.891	0.936	0.98	0.98	0.98	0.98	1.022	1.067	1.067	1.067	1.084	1.142	1.213	1.213	1.213	1.213	1.213	1.213	1.213	1.213	1.213	1.213	1.23	1.23	1.23	1.23	1.23
YER112W	0.73	0.73	0.73	0.73	0.73	0.73	0.73	0.73	0.73	0.702	0.702	0.702	0.702	0.702	0.702	0.702	0.702	0.702	0.688	0.688	0.688	0.688	0.661	0.647	0.616	0.616	0.616	0.616	0.589	0.572	0.572	0.589	0.562	0.562	0.548	0.521	0.535	0.521	0.548	0.562	0.562	0.562	0.562	0.562	0.562	0.562	0.46	0.46	0.367
YNL124W	0.694	0.694	0.694	0.694	0.595	0.595	0.595	0.595	0.595	0.595	0.461	0.461	0.447	0.248	0.2	0.138	0.121	0.124	0.124	0.124	0.124	0.124	0.124	0.124	0.124	0.124	0.107	0.107	0.107	0.107	0.107	0.107	0.107	0.107	0.107	0.107	0.107	0.107	0.031	0.031	0.031	0.031	0.031	0.031	0.031	0.031	0.031	0.031	0.031
YOR279C	1.293	1.293	1.307	1.307	1.307	1.293	1.275	1.2	1.2	1.378	1.392	1.392	1.392	1.437	1.437	1.485	1.528	1.528	1.528	1.657	1.633	1.633	1.661	1.661	1.661	1.661	1.661	1.675	1.559	1.508	1.508	1.61	1.61	1.61	1.61	1.61	1.61	1.61	1.599	1.669	1.669	1.696	1.71	1.71	1.764	1.778	1.809	1.809	1.809
YFR007W	0.638	0.654	0.651	0.651	0.665	0.692	0.733	0.842	0.842	0.842	0.842	0.856	0.856	0.856	0.856	0.839	0.839	0.91	1.009	1.043	1.084	1.084	1.084	1.098	1.098	1.115	1.115	1.115	1.115	1.115	1.061	1.061	1.02	0.972	0.901	0.901	0.901	0.901	0.901	0.901	0.901	0.915	0.915	0.915	0.915	0.915	0.912	1.131	1.196
YOL148C	2.01	2.027	2.027	2.027	2.027	2.027	2.027	1.999	1.973	2.073	2.278	2.278	2.337	2.686	2.686	2.686	2.672	2.659	2.628	2.659	3.119	3.17	3.453	3.453	3.453	3.497	3.514	3.555	3.572	3.572	3.572	3.572	3.572	3.613	3.555	3.599	3.585	3.65	3.633	3.633	3.633	3.697	3.697	3.759	3.776	3.79	3.79	3.79	3.79
YDL033C	2.104	2.104	2.104	2.121	2.121	2.121	2.121	2.121	2.121	2.121	2.121	2.121	2.121	2.121	2.121	2.121	2.148	2.148	2.148	2.148	2.148	2.148	2.148	2.148	2.148	2.148	2.148	2.175	2.175	2.148	2.148	2.148	2.165	2.165	2.165	2.165	2.165	2.165	2.165	2.138	2.138	2.138	2.138	2.138	2.138	2.124	2.124	2.124	2.124
YDR247W	1.244	1.244	1.244	1.217	1.22	1.203	1.203	1.203	1.203	1.203	1.203	1.203	1.203	1.203	1.217	1.159	1.145	1.145	1.145	1.118	1.118	1.118	0.956	0.891	0.84	0.854	0.837	0.851	0.851	0.851	0.851	0.851	0.851	0.851	0.851	0.851	0.824	0.824	0.838	0.821	0.798	0.812	0.812	0.812	0.812	0.812	0.812	0.812	0.829
YER001W	0.071	0.071	0.071	0.071	0.044	0.044	0.044	0.044	0.044	0.044	0.044	0.044	0.044	0.044	0.044	0.044	0.044	0.044	0.044	0.044	0.044	0.044	0.044	0.044	0.044	0.044	0.027	0.027	0.027	0.027	0.027	0.027	0.027	0.027	0.027	0.027	0.027	0.027	0.027	0.027	0.027	0.027	0.072	0.072	0.072	0.072	0.072	0.089	0.089
YPL245W	1.099	1.116	1.116	1.116	1.116	1.103	1.103	1.219	1.219	1.219	1.219	1.219	1.246	1.246	1.205	1.232	1.232	1.232	1.232	1.304	1.304	1.304	1.331	1.331	1.331	1.331	1.331	1.317	1.334	1.361	1.402	1.402	1.402	1.402	1.402	1.402	1.402	1.402	1.402	1.402	1.402	1.402	1.402	1.443	1.443	1.443	1.443	1.443	1.443
YOL116W	1.817	1.817	1.817	1.831	1.849	1.876	1.949	1.949	1.949	2.007	2.007	2.007	2.007	2.007	2.007	2.007	2.007	2.007	2.066	2.066	2.08	2.08	2.108	2.108	2.108	2.122	2.122	2.122	2.119	2.146	2.146	2.146	2.146	2.146	2.146	2.146	2.16	2.16	2.177	2.177	2.177	2.177	2.177	2.177	2.177	2.177	2.177	2.177	2.177
YMR031C	1.392	1.392	1.392	1.392	1.392	1.392	1.392	1.392	1.392	1.365	1.365	1.365	1.365	1.365	1.365	1.365	1.365	1.365	1.365	1.334	1.309	1.292	1.292	1.292	1.292	1.292	1.292	1.296	1.296	1.296	1.296	1.296	1.282	1.268	1.268	1.268	1.166	1.18	1.18	1.207	1.207	1.207	1.21	1.21	1.21	1.21	1.053	1.012	1.012
YMR042W	1.852	1.866	1.866	1.866	1.938	1.938	1.966	2.011	2.011	2.011	2.011	2.011	2.011	2.011	2.011	2.011	2.024	2.024	2.024	1.99	1.99	1.963	1.991	2.018	2.018	2.018	2.018	2.018	2.032	2.042	2.042	2.042	2.042	2.069	2.069	2.069	2.069	2.083	2.1	2.148	2.246	2.246	2.246	2.246	2.246	2.246	2.246	2.246	2.246
YMR247C	0.79	0.79	0.79	0.79	0.732	0.732	0.732	0.732	0.732	0.701	0.701	0.701	0.684	0.608	0.519	0.519	0.519	0.519	0.519	0.519	0.519	0.492	0.492	0.478	0.451	0.437	0.437	0.437	0.437	0.437	0.372	0.147	0.103	0.103	0.058	0.075	0.075	0.075	0.075	0.075	0.058	0.058	0.058	0.031	0.102	0.088	0.088	0.088	0.088
YER107C	0.435	0.435	0.449	0.449	0.449	0.466	0.497	0.597	0.68	0.694	0.721	0.721	0.738	0.738	0.765	0.792	0.809	0.836	0.853	0.853	0.853	0.88	0.88	0.911	0.959	0.973	1.052	1.121	1.316	1.316	1.316	1.316	1.403	1.403	1.403	1.403	1.403	1.403	1.434	1.468	1.468	1.468	1.468	1.454	1.471	1.471	1.498	1.525	1.525
YDR153C	0.365	0.365	0.365	0.365	0.365	0.365	0.365	0.365	0.365	0.365	0.334	0.334	0.334	0.334	0.334	0.307	0.293	0.293	0.259	0.259	0.259	0.259	0.259	0.259	0.259	0.218	0.218	0.218	0.218	0.218	0.177	0.163	0.163	0.163	0.163	0.163	0.163	0.163	0.163	0.149	0.149	0.149	0.149	0.149	0.149	0.149	0.149	0.149	0.149
YIL011W	1.634	1.634	1.634	1.634	1.593	1.593	1.593	1.593	1.579	1.565	1.565	1.565	1.565	1.565	1.551	1.54	1.54	1.553	1.553	1.553	1.553	1.584	1.584	1.584	1.584	1.584	1.584	1.601	1.601	1.601	1.54	1.54	1.54	1.54	1.513	1.513	1.513	1.429	1.415	1.398	1.364	1.35	1.35	1.35	1.35	1.35	1.35	1.35	1.289
YNR052C	0.229	0.229	0.215	0.215	0.232	0.232	0.232	0.334	0.334	0.334	0.334	0.334	0.334	0.337	0.32	0.337	0.337	0.368	0.368	0.368	0.368	0.368	0.368	0.368	0.368	0.368	0.368	0.368	0.368	0.368	0.341	0.341	0.341	0.341	0.341	0.341	0.341	0.341	0.341	0.341	0.341	0.341	0.327	0.327	0.327	0.327	0.327	0.327	0.327
YDR023W	0.635	0.635	0.635	0.635	0.635	0.608	0.608	0.608	0.608	0.608	0.581	0.581	0.554	0.554	0.537	0.509	0.407	0.393	0.393	0.393	0.393	0.513	0.513	0.513	0.618	0.618	0.7	0.686	0.686	0.686	0.686	0.7	0.7	0.7	0.7	0.7	0.741	0.758	0.758	0.758	0.758	0.731	0.69	0.673	0.673	0.69	0.69	0.821	0.893
YER081W	0.28	0.266	0.266	0.277	0.277	0.277	0.277	0.277	0.277	0.26	0.26	0.26	0.26	0.26	0.26	0.26	0.26	0.26	0.26	0.26	0.26	0.26	0.26	0.26	0.26	0.246	0.246	0.246	0.246	0.246	0.246	0.246	0.246	0.246	0.246	0.246	0.246	0.246	0.246	0.246	0.246	0.246	0.246	0.246	0.201	0.187	0.159	0.155	0.155
YPL115C	0.734	0.834	0.834	0.834	0.834	0.834	0.834	0.865	0.868	0.868	0.868	0.868	0.912	1.196	1.196	1.24	1.343	1.343	1.343	1.428	1.428	1.445	1.527	1.527	1.517	1.517	1.517	1.517	1.517	1.517	1.531	1.616	1.616	1.616	1.616	1.616	1.616	1.616	1.616	1.616	1.626	1.626	1.654	1.668	1.682	1.696	1.755	1.755	1.755
YOR202W	1.809	1.809	1.809	1.809	1.809	1.809	1.809	1.813	1.789	1.803	1.803	1.803	1.803	1.776	1.776	1.776	1.776	1.776	1.776	1.776	1.776	1.776	1.776	1.776	1.776	1.776	1.776	1.776	1.776	1.776	1.762	1.762	1.762	1.762	1.762	1.762	1.734	1.734	1.734	1.734	1.734	1.686	1.672	1.672	1.672	1.672	1.672	1.658	1.658
YNL081C	1.044	1.044	1	1	1	1	0.973	0.973	0.973	0.973	0.987	0.987	0.987	0.987	0.987	0.987	0.987	1.042	1.083	1.083	1.083	1.083	1.083	1.083	1.083	1.083	1.083	1.083	1.08	1.08	1.08	1.063	1.063	1.063	1.046	1.063	1.077	1.091	1.164	1.181	1.212	1.273	1.3	1.3	1.3	1.3	1.3	1.3	1.3
YBR265W	0.755	0.836	0.819	0.847	0.847	0.847	0.847	0.82	0.874	0.874	0.874	0.891	0.891	0.891	0.891	0.891	0.891	0.891	0.922	0.908	0.908	0.908	0.908	0.908	0.908	0.966	1.045	1.045	1.086	1.134	1.134	1.134	1.165	1.244	1.312	1.312	1.339	1.339	1.353	1.37	1.432	1.432	1.487	1.501	1.501	1.501	1.501	1.501	1.501
YBR162W-A	0.07	0.07	0.07	0.07	0.07	0.07	0.097	0.097	0.097	0.097	0.097	0.097	0.097	0.097	0.1	0.114	0.114	0.114	0.145	0.145	0.145	0.145	0.145	0.145	0.145	0.145	0.145	0.145	0.145	0.159	0.159	0.159	0.159	0.159	0.159	0.159	0.159	0.159	0.159	0.173	0.173	0.173	0.173	0.173	0.173	0.173	0.2	0.2	0.2
YFL047W	0.768	0.768	0.768	0.768	0.826	0.847	0.847	0.864	0.937	0.937	0.954	0.954	0.968	0.91	0.938	1.069	1.069	1.086	1.212	1.267	1.446	1.46	1.46	1.46	1.46	1.46	1.46	1.446	1.446	1.446	1.446	1.446	1.487	1.487	1.487	1.487	1.487	1.487	1.501	1.501	1.501	1.501	1.515	1.515	1.515	1.515	1.515	1.515	1.515
YOL003C	0.192	0.192	0.192	0.233	0.29	0.334	0.334	0.361	0.361	0.361	0.361	0.388	0.388	0.388	0.388	0.388	0.388	0.388	0.402	0.446	0.446	0.446	0.541	0.541	0.541	0.586	0.586	0.586	0.6	0.6	0.6	0.6	0.6	0.6	0.6	0.6	0.6	0.6	0.6	0.6	0.6	0.6	0.6	0.6	0.6	0.6	0.6	0.6	0.6
YOL058W	0.158	0.158	0.159	0.186	0.186	0.186	0.186	0.186	0.213	0.213	0.213	0.23	0.23	0.257	0.257	0.288	0.305	0.346	0.346	0.346	0.346	0.36	0.404	0.404	0.404	0.404	0.404	0.404	0.376	0.376	0.376	0.376	0.376	0.376	0.376	0.376	0.376	0.407	0.407	0.48	0.62	0.651	0.651	0.668	0.696	0.808	0.922	0.922	1.025
YOR292C	0.324	0.324	0.324	0.324	0.324	0.324	0.297	0.297	0.297	0.297	0.297	0.283	0.283	0.283	0.283	0.283	0.283	0.283	0.283	0.283	0.283	0.283	0.283	0.283	0.283	0.283	0.283	0.283	0.256	0.256	0.256	0.256	0.256	0.256	0.178	0.106	0.079	0.079	0.079	0.079	0.079	0.079	0.079	0.079	0.079	0.079	0.079	0.079	0.079
YFR042W	0.46	0.499	0.564	0.564	0.564	0.564	0.564	0.564	0.564	0.564	0.522	0.557	0.543	0.543	0.543	0.54	0.554	0.554	0.526	0.509	0.495	0.563	0.563	0.645	0.645	0.673	0.824	0.807	0.807	0.807	0.821	0.821	0.821	0.787	0.787	0.814	1.084	1.071	1.071	1.071	1.071	1.105	1.105	1.105	1.146	1.252	1.327	1.327	1.327
YEL058W	0.266	0.266	0.266	0.266	0.266	0.266	0.266	0.266	0.266	0.266	0.266	0.297	0.297	0.297	0.297	0.311	0.311	0.311	0.328	0.342	0.342	0.342	0.342	0.342	0.342	0.342	0.342	0.342	0.315	0.511	0.99	1.547	1.564	1.595	1.595	1.609	1.609	1.623	1.688	1.705	1.818	1.818	1.818	1.863	1.863	1.894	1.894	1.911	1.911
YOR004W	0.406	0.406	0.406	0.406	0.423	0.464	0.464	0.491	0.491	0.491	0.477	0.477	0.477	0.477	0.511	0.579	0.641	0.641	0.668	0.723	0.723	0.723	0.723	0.723	0.723	0.723	0.723	0.723	0.723	0.723	0.723	0.723	0.723	0.751	0.765	0.765	0.765	0.765	0.765	0.765	0.806	0.833	0.833	0.833	0.833	0.833	0.833	0.833	0.833
YNL265C	2.033	2.033	2.033	2.05	2.253	2.343	2.37	2.37	2.397	2.397	2.411	2.411	2.411	2.411	2.411	2.411	2.411	2.517	2.531	2.531	2.531	2.531	2.473	2.429	2.429	2.429	2.463	2.723	2.857	3.106	3.106	3.106	3.106	3.106	3.106	3.12	3.12	3.137	3.137	3.137	3.165	3.182	3.227	3.244	3.261	3.275	3.275	3.275	3.275
YPL042C	1.276	1.304	1.304	1.321	1.321	1.321	1.348	1.334	1.334	1.348	1.365	1.365	1.365	1.365	1.365	1.365	1.392	1.406	1.406	1.406	1.406	1.406	1.406	1.406	1.406	1.406	1.406	1.406	1.406	1.406	1.406	1.406	1.475	1.516	1.516	1.516	1.516	1.543	1.543	1.543	1.543	1.543	1.543	1.529	1.512	1.512	1.512	1.485	1.485
YPL191C	0.391	0.391	0.391	0.391	0.391	0.405	0.378	0.409	0.409	0.409	0.409	0.409	0.426	0.44	0.44	0.44	0.437	0.437	0.437	0.437	0.454	0.454	0.454	0.454	0.454	0.454	0.464	0.464	0.478	0.478	0.478	0.478	0.478	0.495	0.578	0.578	0.578	0.578	0.578	0.578	0.575	0.575	0.575	0.575	0.575	0.575	0.575	0.575	0.558
YDR232W	1.904	1.876	1.876	1.876	1.876	1.817	1.8	1.8	1.738	1.694	1.694	1.694	1.694	1.694	1.65	1.65	1.65	1.585	1.585	1.568	1.568	1.439	1.394	1.373	1.359	1.359	1.345	1.345	1.359	1.283	1.283	1.283	1.283	1.283	1.228	1.2	1.2	1.2	1.2	1.2	1.063	1.036	1.036	1.05	1.044	1.044	1.044	1.044	1.071
YJL189W	0.017	0.017	0.017	0.017	0.017	0.017	0.017	0.017	0.017	0.017	0.017	0.017	0.017	0.017	0.017	0.031	0.031	0.031	0.031	0.031	0.031	0.031	0.031	0.031	0.031	0.031	0.031	0.031	0.031	0.031	0.031	0.014	0.014	0.014	0.014	0.014	0.014	0.014	0.014	0.014	0.014	0.014	0.014	0.014	0.014	0.014	0.014	0.014	0.014
YOL030W	0.398	0.398	0.398	0.398	0.398	0.398	0.398	0.398	0.398	0.412	0.525	0.525	0.525	0.525	0.525	0.525	0.525	0.525	0.542	0.542	0.542	0.542	0.542	0.542	0.542	0.542	0.542	0.542	0.542	0.569	0.542	0.542	0.542	0.569	0.569	0.596	0.641	0.668	0.668	0.668	0.668	0.668	0.668	0.668	0.668	0.668	0.668	0.668	0.685
YBR171W	1.492	1.492	1.509	1.553	1.639	1.639	1.639	1.639	1.639	1.639	1.67	1.67	1.67	1.687	1.687	1.687	1.687	1.687	1.687	1.687	1.687	1.687	1.673	1.673	1.673	1.673	1.673	1.687	1.687	1.687	1.714	1.714	1.714	1.714	1.687	1.687	1.687	1.687	1.687	1.687	1.687	1.687	1.701	1.701	1.701	1.701	1.701	1.701	1.701
YER048C	0.392	0.392	0.392	0.392	0.409	0.409	0.409	0.409	0.409	0.426	0.44	0.457	0.457	0.457	0.457	0.498	0.525	0.638	0.638	0.638	0.638	0.638	0.655	0.655	0.672	0.672	0.672	0.672	0.672	0.699	0.699	0.699	0.699	0.682	0.682	0.682	0.682	0.682	0.682	0.682	0.682	0.682	0.682	0.682	0.682	0.682	0.696	0.696	0.696
YPR095C	1.134	1.318	1.318	1.39	1.39	1.39	1.39	1.39	1.39	1.376	1.393	1.393	1.393	1.393	1.393	1.393	1.393	1.393	1.41	1.41	1.41	1.592	1.596	1.836	1.836	1.836	1.85	1.85	1.85	1.85	1.823	1.823	1.823	1.823	1.823	1.823	1.851	1.851	1.851	1.834	1.834	1.834	1.834	1.875	1.875	1.875	1.875	1.889	1.903
YDR122W	1.662	1.703	1.703	1.761	1.761	1.761	1.761	1.802	1.802	1.802	1.819	1.833	1.864	1.864	1.864	1.864	1.847	1.847	1.847	1.847	1.847	1.874	1.874	1.874	1.874	1.857	1.979	1.979	1.979	1.979	1.979	1.979	1.979	1.979	1.993	1.993	1.993	1.993	1.993	1.993	1.993	1.993	1.993	1.993	1.993	2.02	2.02	2.02	2.02
YPL092W	0.262	0.262	0.262	0.245	0.245	0.231	0.231	0.231	0.231	0.172	0.172	0.172	0.155	0.155	0.155	0.128	0.128	0.156	0.156	0.156	0.156	0.156	0.156	0.156	0.156	0.156	0.156	0.17	0.17	0.17	0.17	0.17	0.17	0.17	0.17	0.17	0.17	0.17	0.156	0.156	0.128	0.114	0.114	0.141	0.141	0.141	0.158	0.158	0.158
YGL013C	2.086	2.114	2.173	2.187	2.187	2.214	2.214	2.231	2.231	2.231	2.231	2.231	2.231	2.231	2.231	2.231	2.231	2.231	2.231	2.231	2.231	2.231	2.275	2.275	2.275	2.248	2.248	2.248	2.248	2.231	2.231	2.2	2.2	2.265	2.354	2.381	2.381	2.381	2.381	2.381	2.378	2.378	2.378	2.378	2.378	2.405	2.432	2.432	2.432
YDL174C	0.127	0.127	0.096	0.123	0.123	0.123	0.123	0.123	0.123	0.123	0.123	0.123	0.123	0.123	0.123	0.123	0.109	0.095	0.068	0.068	0.068	0.068	0.068	0.068	0.082	0.082	0.113	0.113	0.113	0.113	0.113	0.113	0.113	0.113	0.113	0.113	0.113	0.113	0.113	0.113	0.113	0.113	0.113	0.113	0.113	0.113	0.113	0.113	0.113
YIL094C	0.777	0.794	0.808	0.925	0.925	0.952	0.952	0.952	0.952	0.966	0.98	0.98	0.994	0.994	0.994	0.994	0.994	0.994	0.994	1.007	0.98	0.98	1.011	1.011	1.011	1.011	1.011	0.994	0.994	0.994	0.994	0.98	0.997	0.997	0.997	0.997	1.028	1.028	1.028	1.014	0.987	0.928	0.928	0.972	0.972	0.986	1.014	1.014	0.997
YNR011C	3.583	3.583	3.583	3.583	3.583	3.566	3.566	3.566	3.593	3.593	3.61	3.61	3.637	3.637	3.637	3.637	3.65	3.65	3.636	3.636	3.551	3.534	3.534	3.534	3.551	3.565	3.565	3.565	3.579	3.579	3.613	3.613	3.613	3.613	3.613	3.599	3.599	3.599	3.599	3.506	3.36	3.315	3.24	3.25	3.219	3.219	3.25	3.25	3.25
YDR253C	1.08	1.08	1.066	1.066	1.093	1.093	1.093	1.093	1.12	1.12	1.12	1.12	1.12	1.12	1.12	1.12	1.12	1.12	1.12	1.093	1.093	1.079	1.106	1.167	1.184	1.184	1.184	1.184	1.184	1.201	1.201	1.201	1.201	1.201	1.201	1.187	1.187	1.187	1.187	1.187	1.187	1.187	1.187	1.187	1.187	1.187	1.187	1.187	1.187
YLR126C	2.422	2.456	2.456	2.456	2.442	2.646	2.646	2.646	2.673	2.673	2.673	2.687	2.718	2.807	3.019	3.105	3.105	3.105	3.105	3.119	3.119	3.119	3.221	3.265	3.292	3.292	3.292	3.306	3.289	3.289	3.316	3.316	3.316	3.316	3.33	3.33	3.402	3.58	3.58	3.58	3.58	3.58	3.607	3.607	3.593	3.579	3.565	3.565	3.579
YKR039W	0.99	0.976	0.976	0.976	0.976	0.976	0.976	0.976	0.976	0.843	0.768	0.768	0.768	0.707	0.707	0.663	0.649	0.649	0.649	0.649	0.649	0.622	0.608	0.567	0.567	0.525	0.374	0.306	0.306	0.306	0.289	0.289	0.272	0.272	0.272	0.272	0.272	0.272	0.228	0.228	0.228	0.228	0.228	0.228	0.228	0.228	0.228	0.228	0.201
YNL180C	0.324	0.324	0.263	0.249	0.235	0.235	0.235	0.235	0.249	0.249	0.249	0.249	0.249	0.249	0.249	0.249	0.249	0.249	0.249	0.235	0.235	0.235	0.235	0.235	0.235	0.221	0.221	0.207	0.207	0.207	0.207	0.207	0.207	0.207	0.207	0.179	0.179	0.179	0.179	0.179	0.179	0.179	0.179	0.179	0.179	0.179	0.179	0.179	0.179
YOR382W	2.654	2.654	2.671	2.671	2.671	2.671	2.654	2.654	2.682	2.74	2.757	2.757	2.757	2.757	2.771	2.771	2.771	2.771	2.771	2.788	2.754	2.754	2.754	2.754	2.754	2.754	2.754	2.768	2.785	2.799	2.799	2.799	2.771	2.771	2.798	2.767	2.767	2.826	2.826	2.826	2.826	2.826	2.826	2.826	2.798	2.798	2.798	2.798	2.798
YPR034W	3.753	3.753	3.753	3.753	3.753	3.753	3.753	3.726	3.698	3.698	3.507	3.449	3.435	3.435	3.435	3.29	3.246	3.246	2.417	2.196	2.063	2.063	2.063	1.968	1.842	1.842	1.842	1.842	1.801	1.759	1.759	1.759	1.725	1.725	1.667	1.553	1.539	1.539	1.539	1.539	1.539	1.539	1.498	1.32	1.306	1.264	1.264	1.264	1.264
YOR223W	0.364	0.364	0.347	0.347	0.347	0.347	0.347	0.347	0.361	0.361	0.361	0.361	0.361	0.361	0.361	0.361	0.361	0.361	0.361	0.388	0.388	0.388	0.388	0.388	0.457	0.457	0.457	0.457	0.484	0.484	0.484	0.484	0.484	0.484	0.484	0.457	0.457	0.457	0.457	0.457	0.457	0.457	0.457	0.457	0.457	0.457	0.457	0.457	0.443
YMR226C	0.438	0.452	0.452	0.479	0.479	0.479	0.493	0.476	0.49	0.45	0.45	0.45	0.526	0.516	0.516	0.577	0.56	0.577	0.619	0.745	0.718	0.789	0.857	0.874	0.874	0.874	0.874	0.888	0.943	0.912	0.912	0.912	0.912	0.912	0.912	0.912	0.929	0.946	0.96	0.96	0.987	0.987	0.987	0.987	0.973	0.97	0.97	1.053	1.097
YJR002W	1.462	1.493	1.493	1.493	1.493	1.493	1.493	1.493	1.493	1.493	1.466	1.466	1.449	1.449	1.449	1.449	1.449	1.449	1.449	1.449	1.378	1.378	1.378	1.378	1.378	1.378	1.378	1.378	1.378	1.364	1.364	1.364	1.364	1.364	1.364	1.364	1.364	1.364	1.364	1.364	1.364	1.323	1.292	1.292	1.292	1.292	1.292	1.292	1.292
YPL160W	3.504	3.634	3.634	3.634	3.634	3.651	3.722	3.797	3.957	3.988	3.988	3.988	4.015	4.073	4.087	4.207	4.207	4.224	4.224	4.224	4.224	4.224	4.224	4.224	4.272	4.272	4.289	4.289	4.289	4.316	4.316	4.316	4.316	4.316	4.316	4.316	4.316	4.316	4.333	4.333	4.316	4.316	4.285	4.271	4.271	4.271	4.271	4.271	4.271
YDL132W	1.535	1.535	1.535	1.535	1.535	1.535	1.535	1.535	1.535	1.535	1.566	1.583	1.583	1.583	1.583	1.583	1.583	1.583	1.583	1.583	1.583	1.583	1.624	1.624	1.624	1.624	1.638	1.621	1.604	1.604	1.604	1.604	1.604	1.604	1.604	1.604	1.604	1.604	1.604	1.604	1.604	1.604	1.604	1.604	1.587	1.601	1.601	1.601	1.601
YOL127W	0.09	0.09	0.09	0.076	0.076	0.076	0.076	0.076	0.076	0.076	0.076	0.076	0.076	0.076	0.048	0.048	0.048	0.048	0.031	0.031	0.031	0.031	0.031	0.031	0.017	0.017	0.017	0.017	0.017	0.017	0.017	0.017	0.017	0.017	0.017	0.017	0.017	0.017	0.017	0.017	0.017	0.017	0.017	0.017	0.017	0.017	0.017	0.017	0.017
YEL062W	0	0	0	0	0	0	0	0	0	0	0	0	0	0	0	0	0.014	0.014	0.014	0.014	0.014	0.014	0.014	0.014	0.014	0.014	0.014	0.014	0.014	0.014	0.014	0.014	0.014	0.014	0.014	0.014	0.014	0.014	0.014	0.014	0.028	0.028	0.028	0.045	0.045	0.045	0.045	0.045	0.045
YGR007W	1.959	1.987	1.987	1.987	1.97	1.97	1.946	2.018	2.032	2.032	2.06	2.06	2.06	2.06	2.06	2.074	2.088	2.088	2.105	2.122	2.122	2.122	2.105	2.105	2.119	2.102	2.102	2.102	2.133	2.205	2.205	2.205	2.232	2.249	2.249	2.249	2.249	2.249	2.249	2.249	2.266	2.266	2.266	2.266	2.266	2.266	2.266	2.266	2.225
YOL013C	0.916	0.916	0.916	0.916	0.916	0.916	0.872	0.804	0.729	0.715	0.698	0.698	0.698	0.698	0.698	0.681	0.5	0.228	0.201	0.187	0.187	0.16	0.16	0.16	0.16	0.16	0.16	0.16	0.16	0.072	0	0	0	0	0	0	0	0	0	0	0	0	0	0	0	0	0	0	0
YJL074C	1.075	1.075	1.075	1.106	1.106	1.106	1.106	1.106	1.133	1.133	1.133	1.133	1.133	1.133	1.133	1.133	1.15	1.15	1.136	1.136	1.136	1.136	1.136	1.136	1.136	1.136	1.194	1.194	1.194	1.194	1.194	1.194	1.194	1.194	1.194	1.194	1.194	1.194	1.194	1.194	1.194	1.194	1.194	1.194	1.194	1.194	1.18	1.18	1.163
YDR441C	0.864	0.85	0.836	0.791	0.76	0.76	0.76	0.76	0.743	0.743	0.743	0.743	0.743	0.743	0.743	0.743	0.743	0.743	0.743	0.743	0.743	0.743	0.716	0.716	0.716	0.716	0.685	0.671	0.654	0.654	0.654	0.654	0.654	0.654	0.654	0.596	0.596	0.596	0.596	0.596	0.555	0.555	0.538	0.538	0.538	0.538	0.538	0.538	0.279
YOR294W	0.391	0.391	0.374	0.401	0.428	0.428	0.428	0.428	0.411	0.411	0.411	0.411	0.411	0.411	0.411	0.411	0.411	0.411	0.411	0.411	0.411	0.411	0.411	0.411	0.411	0.411	0.411	0.411	0.411	0.411	0.411	0.411	0.411	0.384	0.384	0.367	0.353	0.353	0.353	0.353	0.353	0.353	0.353	0.353	0.353	0.353	0.353	0.353	0.353
YER163C	1.058	1.058	1.058	1.075	1.075	1.075	1.075	1.123	1.123	1.123	1.123	1.123	1.123	1.123	1.123	1.123	1.123	1.123	1.123	1.123	1.123	1.15	1.15	1.15	1.15	1.15	1.133	1.133	1.133	1.133	1.099	1.058	1.058	1.058	1.058	1.058	1.058	1.058	1.058	1.058	1.058	1.058	1.058	1.058	1.075	1.075	1.075	1.075	1.075
YNL096C	2.705	2.705	2.705	2.705	2.705	2.705	2.705	2.705	2.705	2.705	2.705	2.705	2.691	2.691	2.691	2.691	2.691	2.691	2.664	2.664	2.664	2.664	2.605	2.563	2.563	2.563	2.549	2.535	2.535	2.535	2.535	2.508	2.508	2.44	2.44	2.355	2.269	2.225	2.225	2.225	2.194	2.139	2.139	2.125	2.094	2.094	1.992	1.992	1.992
YER011W	0.119	0.119	0.119	0.119	0.102	0.102	0.102	0.102	0.102	0.102	0.102	0.102	0.075	0.075	0.075	0.075	0.075	0.075	0.075	0.075	0.075	0.075	0.075	0.075	0.075	0.075	0.075	0.075	0.075	0.075	0.075	0.075	0.048	0.048	0.048	0.048	0.048	0.031	0.017	0.017	0.017	0.017	0.017	0.017	0.017	0.017	0.017	0.017	0.017
YOR175C	0.967	1.018	1.032	1.032	1.124	1.193	1.403	1.403	1.403	1.417	1.417	1.434	1.434	1.566	1.566	1.566	1.566	1.583	1.672	1.723	1.835	1.849	1.849	1.876	2.031	2.031	2.031	2.031	2.031	2.048	2.048	2.048	2.048	2.051	2.051	2.051	2.051	2.051	2.051	2.051	2.051	2.051	2.051	2.051	2.051	2.051	2.123	2.184	2.397
YOR358W	7.686	7.713	7.713	7.788	8.038	8.038	8.065	8.065	8.065	8.065	8.051	8.024	8.182	8.182	8.237	8.237	8.295	8.295	8.339	8.373	8.435	8.508	8.508	8.508	8.525	8.539	8.525	8.542	8.6	8.6	8.614	8.597	8.665	8.739	8.739	8.739	8.756	8.756	8.756	8.77	8.814	8.893	8.893	8.91	8.91	8.91	8.937	8.923	8.923
YKR095W	0.994	0.963	0.963	0.963	0.888	0.874	0.874	0.874	0.799	0.665	0.665	0.778	0.778	0.778	0.778	0.778	0.823	0.782	0.782	0.782	0.782	0.782	0.782	0.795	0.846	0.846	0.846	0.846	0.846	0.846	0.846	0.805	0.805	0.805	0.836	0.836	0.836	0.836	0.819	0.792	0.792	0.792	0.792	0.806	0.806	0.779	0.748	0.748	0.72
YOR209C	3.315	3.301	3.274	3.274	3.243	3.243	3.031	2.843	2.747	2.62	2.549	2.549	2.535	2.535	2.535	2.535	2.562	2.562	2.562	2.562	2.483	2.264	2.206	2.179	2.179	2.179	2.179	2.179	2.179	2.107	2.045	1.901	1.874	1.874	1.874	1.823	1.823	1.823	1.659	1.591	1.591	1.577	1.577	1.546	1.546	1.436	1.409	1.409	1.299
YLL038C	1.027	1.027	1.027	1.027	1.027	1.027	1.027	1.044	1.044	1.044	1.044	1.03	1.03	1.03	1.03	1.047	1.034	1.078	1.078	1.095	1.095	1.095	1.095	1.2	1.2	1.2	1.217	1.217	1.217	1.217	1.217	1.217	1.217	1.217	1.217	1.217	1.217	1.231	1.231	1.231	1.204	1.204	1.266	1.266	1.266	1.266	1.297	1.297	1.297
YGR119C	1.01	1.01	1.037	1.037	1.051	1.051	1.051	1.051	1.051	1.051	1.051	1.051	1.051	1.051	1.051	1.017	1.017	1.017	1.017	1.017	1.017	1.017	1.017	1	0.973	0.973	0.973	0.973	0.99	0.99	0.99	0.99	0.99	0.99	0.99	0.99	0.99	0.99	0.99	0.99	0.99	0.99	0.99	0.99	0.99	0.99	0.99	0.99	0.963
YGR165W	0.208	0.174	0.157	0.14	0.113	0.113	0.113	0.113	0.113	0.113	0.113	0.113	0.113	0.113	0.113	0.113	0.113	0.086	0.045	0.045	0.045	0.045	0.045	0.045	0.045	0.045	0.045	0.045	0.045	0.045	0.045	0.045	0.028	0.028	0.028	0.028	0.028	0.014	0.014	0.014	0.014	0.014	0.014	0.014	0.014	0.014	0.014	0.014	0.014
YDR071C	0.702	0.716	0.758	0.799	0.799	0.799	0.799	0.799	0.799	0.799	0.799	0.799	0.799	0.799	0.799	0.799	0.799	0.799	0.799	0.799	0.799	0.799	0.799	0.799	0.799	0.799	0.799	0.772	0.772	0.772	0.772	0.772	0.772	0.772	0.772	0.772	0.772	0.772	0.772	0.772	0.772	0.772	0.738	0.738	0.738	0.721	0.721	0.721	0.721
YMR239C	0.763	0.79	0.862	0.896	0.924	0.924	0.924	0.924	0.924	0.891	0.936	0.977	0.977	0.977	0.977	0.977	0.95	0.977	0.991	0.991	1.084	1.182	1.182	1.182	1.182	1.182	1.182	1.182	1.199	1.199	1.199	1.216	1.261	1.261	1.292	1.292	1.292	1.292	1.292	1.292	1.275	1.289	1.272	1.286	1.286	1.286	1.241	1.224	1.224
YCL036W	0.6	0.631	0.631	0.631	0.631	0.631	0.631	0.631	0.631	0.631	0.631	0.631	0.631	0.648	0.648	0.648	0.648	0.648	0.648	0.648	0.648	0.648	0.648	0.648	0.662	0.662	0.662	0.662	0.679	0.679	0.679	0.679	0.679	0.679	0.665	0.665	0.665	0.665	0.665	0.665	0.665	0.665	0.665	0.665	0.665	0.665	0.665	0.665	0.665
YOL144W	2.176	2.176	2.176	2.162	2.162	2.162	2.162	2.162	2.162	2.145	2.2	2.2	2.2	2.241	2.241	2.241	2.241	2.269	2.269	2.283	2.283	2.283	2.283	2.283	2.283	2.283	2.3	2.3	2.3	2.3	2.3	2.3	2.3	2.3	2.286	2.286	2.286	2.286	2.317	2.317	2.334	2.334	2.334	2.334	2.334	2.334	2.334	2.289	2.289
YLR413W	0.387	0.387	0.373	0.373	0.373	0.359	0.359	0.359	0.359	0.359	0.359	0.359	0.359	0.359	0.359	0.359	0.359	0.373	0.356	0.356	0.356	0.356	0.356	0.356	0.356	0.356	0.356	0.356	0.356	0.356	0.342	0.342	0.342	0.328	0.328	0.314	0.314	0.314	0.314	0.314	0.314	0.314	0.314	0.297	0.297	0.297	0.297	0.297	0.297
YNL007C	1.854	1.854	1.826	1.826	1.826	1.826	1.826	1.753	1.753	1.753	1.675	1.675	1.675	1.323	1.306	1.289	1.289	1.303	1.303	1.303	1.303	1.303	1.292	1.264	1.264	1.247	1.233	1.233	1.117	0.952	0.893	0.876	0.893	0.717	0.738	0.738	0.738	0.738	0.738	0.677	0.878	0.884	0.942	1.02	1.02	1.061	1.003	1.089	1.062
YMR178W	0.981	0.981	0.981	0.981	0.995	0.995	0.995	1.012	1.039	1.083	1.083	1.083	1.083	1.083	1.127	1.127	1.127	1.127	1.144	1.144	1.161	1.202	1.202	1.202	1.202	1.202	1.202	1.202	1.172	1.172	1.172	1.213	1.196	1.196	1.196	1.196	1.196	1.196	1.196	1.196	1.196	1.196	1.196	1.196	1.196	1.196	1.196	1.196	1.196
YNR017W	0.717	0.69	0.69	0.676	0.676	0.676	0.662	0.645	0.645	0.631	0.631	0.645	0.645	0.645	0.645	0.628	0.556	0.539	0.539	0.481	0.453	0.453	0.453	0.436	0.419	0.419	0.419	0.419	0.419	0.419	0.388	0.402	0.429	0.429	0.429	0.429	0.429	0.429	0.429	0.429	0.429	0.429	0.415	0.459	0.459	0.459	0.459	0.459	0.459
YDR105C	0.921	0.921	0.921	0.921	0.921	0.935	0.935	0.935	0.935	0.935	0.88	0.901	0.88	0.938	0.938	0.955	1.016	1.016	1.06	1.146	1.146	1.146	1.146	1.132	1.132	1.132	1.132	1.132	1.132	1.16	1.276	1.29	1.29	1.29	1.29	1.276	1.262	1.307	1.307	1.334	1.348	1.39	1.39	1.39	1.39	1.407	1.393	1.393	1.393
YMR056C	0.111	0.111	0.111	0.111	0.111	0.111	0.111	0.111	0.111	0.111	0.138	0.138	0.138	0.138	0.138	0.138	0.138	0.138	0.138	0.138	0.124	0.124	0.124	0.124	0.124	0.124	0.124	0.124	0.124	0.124	0.124	0.124	0.124	0.124	0.124	0.124	0.124	0.124	0.124	0.124	0.11	0.11	0.11	0.11	0.11	0.137	0.137	0.137	0.137
YGR072W	0.613	0.555	0.555	0.555	0.514	0.483	0.483	0.469	0.469	0.307	0.26	0.257	0.257	0.302	0.302	0.302	0.33	0.33	0.344	0.417	0.417	0.417	0.417	0.417	0.417	0.363	0.448	0.53	0.53	0.53	0.558	0.558	0.558	0.558	0.558	0.558	0.558	0.572	0.572	0.572	0.572	0.572	0.555	0.555	0.555	0.555	0.609	0.701	0.735
YCR081W	0.534	0.534	0.548	0.677	0.677	0.677	0.721	0.721	0.735	0.735	0.735	0.769	0.9	0.934	0.961	0.947	0.947	0.947	1.023	1.009	1.063	1.136	1.136	1.136	1.136	1.136	1.15	1.136	1.207	1.249	1.276	1.303	1.303	1.303	1.303	1.303	1.388	1.402	1.419	1.419	1.419	1.433	1.433	1.433	1.477	1.477	1.477	1.494	1.494
YKR086W	1.099	1.058	1.162	1.162	1.162	1.176	1.217	1.245	1.262	1.262	1.262	1.151	1.415	2.286	2.269	2.395	2.395	2.395	2.395	2.422	2.687	2.687	2.718	2.891	2.905	3.436	3.436	3.436	3.436	3.436	3.57	3.57	3.598	3.598	3.721	3.857	3.857	3.874	3.874	3.874	3.915	3.915	3.942	4.027	4.027	4.027	4.058	4.058	4.072
YOR195W	0.986	0.986	0.986	0.986	0.986	0.986	1.027	1.027	1.027	1.027	1.027	1.027	1.027	1.027	1.013	1.013	1.013	1.013	1.03	1.03	1.03	1.03	1.03	1.03	1.03	1.03	1.03	1.03	1.03	1.03	1.03	0.972	0.972	0.972	0.972	0.972	0.972	0.972	0.972	0.972	0.972	0.958	0.958	0.975	0.975	0.975	0.975	0.975	0.948
YJL071W	0.593	0.764	0.764	0.791	0.808	0.808	0.822	0.822	0.849	1.031	1.031	1.031	1.014	1	1.242	1.242	1.242	1.339	1.339	1.339	1.339	1.308	1.308	1.41	1.41	1.41	1.451	1.482	1.698	2.459	2.476	2.547	2.547	2.547	2.547	2.547	2.547	2.547	2.547	2.561	2.616	2.767	2.781	2.781	2.795	2.809	2.809	2.809	2.837
YMR283C	0.775	0.73	0.73	0.648	0.621	0.604	0.607	0.607	0.607	0.607	0.607	0.607	0.751	0.768	0.768	0.782	0.826	0.97	0.97	0.97	0.97	0.97	0.97	1.014	1.117	1.148	1.148	1.148	1.148	1.148	1.148	1.138	1.187	1.239	1.239	1.239	1.239	1.222	1.205	1.232	1.305	1.453	1.775	1.939	1.939	2.022	2.022	2.022	2.155
YOL103W	0.278	0.278	0.278	0.251	0.251	0.251	0.251	0.251	0.251	0.251	0.224	0.21	0.21	0.21	0.21	0.21	0.21	0.21	0.21	0.21	0.196	0.21	0.255	0.255	0.255	0.255	0.238	0.238	0.238	0.265	0.279	0.279	0.293	0.321	0.321	0.321	0.321	0.321	0.338	0.352	0.396	0.396	0.396	0.396	0.396	0.396	0.396	0.379	0.379
YMR150C	0.919	0.837	0.823	0.823	0.823	0.823	0.823	0.823	0.85	0.877	0.877	0.877	0.877	0.877	0.877	0.846	0.846	0.846	0.846	0.781	0.71	0.682	0.651	0.624	0.597	0.597	0.57	0.57	0.57	0.57	0.495	0.461	0.42	0.42	0.42	0.434	0.465	0.465	0.465	0.465	0.465	0.465	0.465	0.465	0.465	0.434	0.434	0.4	0.301
YDR172W	2.87	2.87	2.87	2.87	2.87	2.87	2.856	2.856	2.742	2.708	2.708	2.708	2.708	2.708	2.708	2.595	2.536	2.488	2.488	2.447	2.447	2.447	2.447	2.419	2.402	2.402	2.402	2.402	2.005	1.715	1.44	1.443	1.443	1.426	1.426	1.381	1.381	1.381	1.31	1.262	1.248	1.248	1.248	1.19	1.19	1.163	1.163	1.163	1.121
YNL287W	0.596	0.596	0.596	0.596	0.596	0.624	0.624	0.624	0.624	0.624	0.624	0.624	0.624	0.624	0.624	0.624	0.624	0.641	0.641	0.641	0.641	0.641	0.641	0.641	0.641	0.641	0.641	0.641	0.641	0.641	0.641	0.641	0.641	0.641	0.641	0.641	0.641	0.641	0.641	0.641	0.641	0.641	0.641	0.641	0.641	0.641	0.641	0.641	0.641
YJR132W	1.112	1.129	1.146	1.146	1.146	1.146	1.146	1.146	1.146	1.146	1.143	1.143	1.143	1.143	1.116	1.116	1.116	1.116	1.116	1.116	1.116	1.116	1.116	1.16	1.174	1.25	1.25	1.25	1.25	1.25	1.25	1.236	1.236	1.263	1.263	1.263	1.263	1.263	1.263	1.263	1.277	1.26	1.26	1.26	1.26	1.26	1.26	1.26	1.26
YOR275C	1.189	1.189	1.189	1.189	1.189	1.206	1.206	1.206	1.264	1.264	1.264	1.264	1.264	1.264	1.264	1.247	1.206	1.223	1.223	1.223	1.223	1.223	1.223	1.223	1.223	1.223	1.223	1.24	1.24	1.24	1.24	1.24	1.24	1.24	1.24	1.24	1.24	1.24	1.24	1.24	1.24	1.24	1.257	1.257	1.271	1.271	1.271	1.271	1.271
YMR191W	3.667	3.667	3.667	3.667	3.667	3.755	3.772	3.953	3.98	3.98	3.98	3.997	4.025	4.039	4.039	4.039	4.066	4.178	4.178	4.178	4.164	4.164	4.147	4.147	4.133	4.147	4.116	4.116	4.13	4.055	4.154	4.154	4.154	4.154	4.154	4.154	4.154	4.154	4.154	4.154	4.168	4.168	4.168	4.168	4.11	4.11	4.049	4.049	4.049
YPR158W	0.374	0.357	0.357	0.343	0.343	0.329	0.257	0.257	0.243	0.243	0.243	0.243	0.243	0.243	0.243	0.243	0.229	0.215	0.215	0.215	0.215	0.215	0.215	0.215	0.229	0.229	0.229	0.229	0.229	0.229	0.202	0.202	0.202	0.202	0.202	0.202	0.202	0.185	0.158	0.158	0.158	0.158	0.158	0.158	0.158	0.158	0.158	0.158	0.158
YNL038W	0.387	0.486	0.5	0.5	0.554	0.568	0.596	0.671	0.671	0.671	0.671	0.671	0.671	0.671	0.671	0.671	0.657	0.684	0.684	0.684	0.684	0.67	0.67	0.687	0.745	0.789	0.789	0.803	0.847	0.847	0.874	0.874	0.918	0.918	0.918	0.918	0.918	0.918	0.918	0.932	0.932	0.932	0.932	0.932	0.932	0.932	0.932	0.932	0.932
YLR354C	0.197	0.183	0.183	0.183	0.183	0.183	0.183	0.183	0.183	0.183	0.183	0.183	0.183	0.183	0.183	0.183	0.183	0.183	0.183	0.183	0.183	0.183	0.183	0.183	0.183	0.183	0.183	0.183	0.156	0.156	0.142	0.142	0.142	0.142	0.142	0.142	0.128	0.128	0.128	0.128	0.114	0.114	0.114	0.114	0.114	0.114	0.114	0.114	0.114
YCR028C	1.116	1.116	1.116	1.13	1.161	1.175	1.175	1.175	1.175	1.175	1.175	1.175	1.175	1.175	1.175	1.175	1.175	1.175	1.175	1.175	1.175	1.175	1.175	1.175	1.175	1.189	1.189	1.189	1.175	1.161	1.161	1.161	1.161	1.188	1.205	1.219	1.219	1.219	1.219	1.219	1.219	1.219	1.219	1.219	1.219	1.14	1.14	1.14	1.14
YMR158W	0.594	0.608	0.608	0.608	0.536	0.475	0.475	0.475	0.465	0.465	0.465	0.482	0.482	0.629	0.629	0.629	0.646	0.646	0.646	0.618	0.618	0.645	0.628	0.628	0.584	0.639	0.701	0.851	0.851	0.851	1.083	1.083	1.097	1.097	1.097	1.097	1.097	1.097	1.097	1.097	1.097	1.155	1.138	1.138	1.179	1.179	1.193	1.206	1.223
YGR097W	0.313	0.313	0.355	0.355	0.355	0.369	0.386	0.386	0.427	0.468	0.538	0.586	0.634	0.634	0.634	0.634	0.634	0.634	0.634	0.634	0.634	0.651	0.809	0.901	0.901	0.928	0.928	0.928	0.928	0.928	0.928	0.928	0.928	0.928	0.955	1.017	1.017	1.017	1.017	1.017	1.017	1.058	1.058	1.072	1.072	1.086	1.059	1.104	1.131
YJR041C	1.909	1.895	1.895	1.909	1.909	2.001	2.001	2.001	2.001	2.116	2.205	2.219	2.233	2.247	2.33	2.33	2.33	2.33	2.33	2.33	2.33	2.33	2.33	2.344	2.344	2.344	2.361	2.409	2.409	2.409	2.423	2.437	2.437	2.437	2.454	2.541	2.613	2.678	2.678	2.678	2.678	2.678	2.678	2.678	2.678	2.664	2.664	2.664	2.664
YHR168W	0.962	0.962	0.962	0.962	0.962	0.962	0.962	0.814	0.814	0.814	0.814	0.757	0.699	0.699	0.699	0.699	0.685	0.641	0.641	0.627	0.627	0.627	0.585	0.585	0.616	0.616	0.616	0.616	0.616	0.633	0.633	0.633	0.588	0.588	0.588	0.588	0.588	0.429	0.415	0.388	0.388	0.429	0.429	0.429	0.412	0.367	0.312	0.354	0.34
YNL289W	0.416	0.416	0.355	0.324	0.324	0.324	0.307	0.28	0.28	0.28	0.232	0.205	0.233	0.233	0.233	0.233	0.233	0.233	0.26	0.26	0.26	0.287	0.287	0.287	0.287	0.287	0.301	0.284	0.284	0.284	0.257	0.24	0.223	0.223	0.223	0.223	0.223	0.223	0.169	0.141	0.141	0.141	0.124	0.124	0.124	0.124	0.124	0.124	0.124
YGR193C	1.722	1.811	1.811	1.811	1.855	1.88	1.924	1.924	1.938	1.938	2.01	2.069	2.069	2.1	2.1	2.1	2.1	2.1	2.1	2.144	2.117	2.117	2.117	2.117	2.117	2.117	2.117	2.117	2.117	2.117	2.134	2.148	2.21	2.281	2.281	2.281	2.281	2.281	2.295	2.295	2.295	2.295	2.295	2.295	2.295	2.295	2.295	2.312	2.339
YGR282C	0.66	0.66	0.66	0.66	0.66	0.66	0.66	0.66	0.66	0.66	0.66	0.66	0.66	0.66	0.66	0.66	0.66	0.66	0.66	0.633	0.633	0.633	0.633	0.633	0.606	0.606	0.517	0.517	0.517	0.472	0.472	0.472	0.486	0.486	0.486	0.486	0.486	0.486	0.486	0.486	0.428	0.414	0.441	0.441	0.441	0.441	0.441	0.441	0.441
YDL217C	1.723	1.709	1.75	1.736	1.719	1.719	1.654	1.724	1.846	2.091	2.153	2.153	2.153	2.153	2.153	2.167	2.167	2.167	2.167	2.167	2.167	2.167	2.184	2.184	2.122	2.155	2.155	2.155	2.172	2.114	2.114	2.056	2.101	2.128	2.155	2.155	2.155	2.155	2.155	2.155	2.155	2.155	2.169	2.169	2.237	2.237	2.237	2.257	2.257
YER155C	2.557	2.557	2.557	2.557	2.557	2.557	2.557	2.557	2.557	2.557	2.557	2.557	2.543	2.543	2.526	2.526	2.526	2.526	2.526	2.499	2.499	2.499	2.499	2.499	2.499	2.499	2.499	2.499	2.499	2.499	2.499	2.499	2.499	2.499	2.499	2.499	2.499	2.499	2.448	2.448	2.404	2.404	2.276	2.259	2.259	2.259	2.259	2.259	2.259
YIL162W	0.192	0.192	0.192	0.192	0.192	0.209	0.209	0.209	0.209	0.209	0.226	0.457	0.471	0.512	0.543	0.543	0.557	0.557	0.574	0.591	0.591	0.605	0.605	0.605	0.605	0.605	0.632	0.722	0.722	0.722	0.722	0.722	0.722	0.722	0.722	0.763	0.763	0.763	0.883	1.105	1.105	1.105	1.119	1.119	1.119	1.119	1.119	1.146	1.146
YCR008W	0.092	0.092	0.092	0.092	0.092	0.092	0.092	0.092	0.092	0.092	0.092	0.092	0.092	0.092	0.092	0.092	0.092	0.092	0.092	0.092	0.092	0.092	0.092	0.092	0.092	0.092	0.092	0.092	0.092	0.092	0.092	0.075	0.075	0.075	0.075	0.075	0.075	0.075	0.075	0.075	0.075	0.075	0.075	0.075	0.075	0.075	0.075	0.075	0.075
YER118C	1.213	1.394	1.394	1.394	1.394	1.394	1.394	1.394	1.408	1.381	1.429	1.429	1.443	1.443	1.443	1.429	1.429	1.446	1.463	1.463	1.391	1.391	1.391	1.291	1.304	1.352	1.41	1.424	1.424	1.458	1.546	1.546	1.546	1.529	1.577	1.577	1.577	1.577	1.577	1.577	1.577	1.577	1.577	1.577	1.577	1.577	1.563	1.563	1.549
YHL030W	0.095	0.095	0.095	0.095	0.095	0.109	0.109	0.109	0.126	0.167	0.167	0.167	0.167	0.167	0.181	0.181	0.181	0.181	0.181	0.181	0.209	0.226	0.226	0.226	0.226	0.226	0.226	0.226	0.253	0.28	0.28	0.28	0.28	0.297	0.355	0.355	0.372	0.386	0.386	0.386	0.386	0.386	0.386	0.386	0.386	0.386	0.386	0.386	0.51
YLR389C	2.444	2.444	2.444	2.444	2.444	2.444	2.444	2.444	2.444	2.444	2.444	2.4	2.369	2.246	2.232	2.232	2.218	2.218	2.218	2.174	2.174	1.864	1.754	1.665	1.665	1.534	1.322	1.241	1.241	1.029	1.015	0.953	0.936	0.936	0.936	0.936	0.833	0.833	0.782	0.717	0.717	0.703	0.676	0.659	0.659	0.659	0.659	0.617	0.6
YER095W	3.476	3.476	3.315	3.298	3.298	3.141	3.087	3.087	3.087	2.818	2.706	2.679	2.679	2.418	2.166	2.166	2.166	2.166	2.139	2.112	2.112	1.999	1.985	1.941	1.941	1.941	1.873	1.676	1.429	1.282	1.086	1.028	1.028	0.997	0.997	0.997	0.997	0.997	0.997	0.818	0.556	0.525	0.525	0.388	0.388	0.388	0.188	0.188	0.188
YER052C	0.928	0.928	0.928	0.928	0.914	0.897	0.897	0.897	0.897	0.883	0.883	0.883	0.856	0.856	0.856	0.856	0.856	0.822	0.822	0.822	0.822	0.836	0.936	0.936	0.936	0.936	0.936	1.008	1.008	1.008	1.008	0.994	0.994	0.994	0.95	0.919	0.861	0.83	0.878	0.895	0.895	0.895	0.895	0.895	0.881	0.952	1.099	1.082	1.099
YBR274W	0.334	0.334	0.351	0.351	0.351	0.351	0.426	0.523	0.557	0.557	0.557	0.557	0.626	0.643	0.643	0.671	0.671	0.671	0.671	0.698	0.698	0.698	0.729	0.743	0.743	0.743	0.743	0.743	0.743	0.757	0.798	0.836	0.941	1.082	1.082	1.113	1.113	1.113	1.113	1.113	1.13	1.13	1.13	1.13	1.13	1.161	1.175	1.175	1.175
YHR012W	0.798	0.863	0.863	0.863	0.863	0.863	0.807	0.749	0.749	0.749	0.749	0.766	0.797	0.783	0.783	0.783	0.783	0.769	0.769	0.738	0.783	0.783	0.81	0.878	0.878	0.878	0.878	0.864	0.878	0.895	0.895	0.895	0.898	0.898	0.898	0.898	0.881	0.912	0.912	0.97	0.984	0.984	1.011	1.056	1.142	1.159	1.173	1.173	1.187
YHR153C	1.646	1.646	1.646	1.646	1.646	1.646	1.646	1.646	1.646	1.646	1.66	1.66	1.66	1.66	1.66	1.66	1.66	1.66	1.66	1.687	1.687	1.687	1.687	1.687	1.687	1.687	1.687	1.687	1.687	1.687	1.687	1.687	1.701	1.701	1.701	1.701	1.701	1.701	1.701	1.701	1.701	1.701	1.701	1.701	1.701	1.701	1.66	1.633	1.633
YGR128C	1.98	1.966	1.966	1.966	1.966	1.966	1.98	1.997	2	1.997	1.997	1.997	1.997	1.997	1.983	1.969	1.969	1.972	1.972	1.972	1.972	1.972	1.972	1.972	1.972	1.972	1.972	1.972	1.972	1.944	1.944	1.944	1.91	1.883	1.883	1.855	1.855	1.855	1.855	1.855	1.841	1.81	1.81	1.81	1.81	1.796	1.796	1.796	1.796
YHR072W	0.875	0.875	0.875	0.889	0.944	0.944	0.944	0.944	0.93	0.93	0.916	0.916	0.989	1.067	1.207	1.207	1.207	1.224	1.224	1.224	1.224	1.224	1.224	1.241	1.265	1.265	1.265	1.265	1.265	1.265	1.265	1.265	1.278	1.39	1.39	1.404	1.404	1.404	1.404	1.404	1.404	1.404	1.404	1.404	1.432	1.459	1.459	1.459	1.473
YHR206W	0.508	0.542	0.584	0.584	0.625	0.659	0.772	0.772	0.772	0.786	0.786	0.786	0.786	0.786	0.786	0.786	0.786	0.786	0.8	0.8	0.773	0.773	0.773	0.817	0.902	0.916	0.947	0.947	0.961	0.961	0.961	0.961	0.961	1.002	1.016	1.016	1.03	1.072	1.072	1.072	1.072	1.072	1.086	1.127	1.127	1.127	1.127	1.127	1.127
YLR390W	3.425	3.452	3.452	3.452	3.479	3.479	3.479	3.479	3.438	3.438	3.438	3.353	3.353	3.353	3.353	3.353	3.336	3.336	3.336	3.336	3.261	3.196	3.196	3.196	3.162	3.103	3.103	3.103	3.103	3.103	3.003	2.975	2.958	2.941	2.805	2.774	2.774	2.578	2.578	2.578	2.578	1.771	1.506	1.475	1.475	1.179	1.08	1.049	1.032
YGR264C	3.99	4.004	4.004	4.004	4.004	4.004	4.018	4.018	4.018	4.018	4.018	4.018	4.032	4.032	4.032	4.032	4.032	4.032	4.032	4.032	4.032	4.032	4.032	4.015	4.015	4.015	4.025	4.025	4.025	4.011	4.011	4.011	4.011	4.011	3.984	3.967	3.967	3.967	3.967	3.967	3.967	3.95	3.908	3.908	3.647	3.51	3.435	3.421	3.421
YDR204W	1.057	1.057	1.074	1.047	1.047	1.047	1.091	1.139	1.139	1.139	1.139	1.153	1.139	1.126	1.126	1.167	1.167	1.181	1.12	1.12	1.12	1.059	1.042	1.028	1.042	1.025	1.028	1.11	1.11	1.11	1.11	1.11	1.11	1.11	1.096	1.096	1.096	1.11	1.079	1.079	1.093	1.076	1.093	1.087	1.403	1.521	1.535	1.549	1.549
YJR116W	1.069	1.069	1.056	1.056	1.056	1.056	1.07	1.07	1.07	1.07	1.043	1.043	0.989	1.003	1.017	1.017	1.017	1.017	1.017	1.017	1.031	1.031	1.031	1.031	1.031	1.031	1.031	1.031	1.045	1.045	1.045	1.018	1.001	1.001	1.001	1.004	1.045	1.059	1.076	1.076	1.076	1.103	1.103	1.117	1.117	1.117	1.117	1.1	1.1
YDR072C	0.044	0.044	0.044	0.044	0.044	0.044	0.044	0.044	0.044	0.044	0.044	0.044	0.017	0.017	0.017	0.017	0.017	0.017	0.017	0.017	0.017	0.017	0.017	0.017	0.017	0.017	0.017	0.017	0.017	0.017	0.017	0.017	0.017	0.017	0.017	0.017	0.017	0.017	0.017	0.017	0.044	0.044	0.044	0.044	0.044	0.044	0.044	0.044	0.044
YJL039C	0.083	0.083	0.083	0.083	0.083	0.083	0.083	0.083	0.083	0.083	0.083	0.083	0.083	0.083	0.083	0.083	0.083	0.083	0.083	0.083	0.083	0.083	0.083	0.096	0.096	0.096	0.096	0.096	0.096	0.096	0.096	0.096	0.096	0.096	0.096	0.123	0.137	0.123	0.123	0.123	0.096	0.096	0.096	0.096	0.113	0.13	0.242	0.393	0.393
YPL214C	1.876	1.876	1.876	1.862	1.876	1.876	1.876	1.876	1.876	1.902	1.871	1.871	1.827	1.81	1.738	1.711	1.728	1.673	1.704	1.735	1.79	1.79	1.79	1.79	1.776	1.697	1.7	1.641	1.8	1.889	1.875	1.875	1.916	1.888	1.888	1.919	1.919	1.919	1.919	1.919	1.919	1.703	1.703	1.302	1.288	1.202	1.175	1.356	1.648
YHR078W	0.842	0.842	0.811	0.508	0.463	0.449	0.435	0.39	0.305	0.305	0.305	0.305	0.305	0.305	0.305	0.305	0.305	0.305	0.274	0.274	0.179	0.179	0.12	0.12	0.12	0.12	0.12	0.12	0.12	0.089	0.089	0.072	0.072	0.072	0.072	0.072	0.072	0.072	0.028	0.028	0.028	0.028	0.028	0.028	0.028	0.014	0	0	0
YJL101C	0.828	0.828	0.828	0.845	0.845	0.845	0.801	0.648	0.631	0.662	0.675	0.706	0.706	0.706	0.706	0.706	0.689	0.662	0.703	0.703	0.703	0.703	0.669	0.669	0.669	0.669	0.686	0.7	0.71	0.71	0.71	0.71	0.737	0.723	0.723	0.75	0.75	0.75	0.75	0.75	0.75	0.768	0.796	0.779	0.779	0.779	0.779	0.834	0.977
YNL216W	2.12	2.12	2.12	2.12	2.12	2.12	2.12	2.089	2.041	2.041	2.041	2.041	2.041	2.041	1.891	1.847	1.847	1.847	1.847	1.847	1.816	1.802	1.802	1.802	1.802	1.785	1.785	1.785	1.812	1.758	1.758	1.758	1.758	1.758	1.696	1.648	1.648	1.648	1.648	1.62	1.616	1.585	1.585	1.585	1.585	1.568	1.466	1.483	1.449
YLR240W	0.255	0.272	0.303	0.368	0.368	0.368	0.409	0.409	0.423	0.433	0.433	0.433	0.433	0.447	0.447	0.553	0.553	0.553	0.567	0.567	0.567	0.567	0.567	0.581	0.646	0.694	0.883	0.897	0.911	0.911	0.911	0.925	0.956	1.015	1.032	1.049	1.049	1.131	1.131	1.131	1.131	1.131	1.158	1.158	1.158	1.199	1.272	1.272	1.272
YKL176C	6.564	6.564	6.564	6.564	6.578	6.578	6.578	6.578	6.564	6.578	6.578	6.578	6.578	6.578	6.578	6.578	6.578	6.578	6.547	6.547	6.547	6.547	6.547	6.547	6.547	6.492	6.492	6.348	6.331	6.169	6.142	6.128	6.128	6.128	6.128	6.114	6.025	5.836	5.757	5.729	5.702	5.702	5.702	5.702	5.702	5.702	5.675	5.675	5.675
YNL250W	4.35	4.35	4.377	4.377	4.377	4.377	4.377	4.363	4.363	4.35	4.35	4.35	4.35	4.35	4.35	4.35	4.35	4.35	4.323	4.323	4.309	4.309	4.295	4.295	4.295	4.295	4.24	4.212	4.212	4.212	4.212	4.212	4.212	4.212	4.168	3.775	3.193	3.039	2.968	2.968	2.968	2.653	2.405	2.391	2.356	2.356	2.37	2.37	2.244
YGL022W	2.354	2.371	2.371	2.398	2.554	2.623	2.781	2.781	2.815	2.815	2.859	2.859	2.859	2.9	2.9	2.9	2.9	2.917	2.917	2.917	2.917	2.917	2.917	2.917	2.917	2.917	2.917	2.917	2.917	2.917	2.917	2.917	2.917	2.917	2.917	2.917	2.917	2.917	2.917	2.917	2.917	2.876	2.876	2.876	2.876	2.876	2.876	2.863	2.822
YDR090C	0.161	0.161	0.178	0.205	0.205	0.246	0.3	0.3	0.3	0.3	0.3	0.3	0.327	0.327	0.327	0.327	0.344	0.344	0.361	0.361	0.361	0.361	0.361	0.361	0.347	0.347	0.347	0.361	0.378	0.378	0.409	0.454	0.454	0.454	0.485	0.625	0.656	0.717	0.717	0.717	0.717	0.717	0.717	0.717	0.758	0.758	0.758	0.758	0.758
YKR011C	0.697	0.711	0.793	0.793	0.793	0.793	0.807	0.807	0.807	0.807	0.807	0.807	0.807	0.824	0.824	0.838	0.882	0.855	0.855	0.845	0.845	0.845	0.845	0.845	0.801	0.907	0.907	0.924	0.914	0.914	0.914	0.955	0.955	0.969	1.037	1.037	1.037	1.037	1.023	1.023	1.023	1.023	1.023	1.023	1.023	1.023	1.023	1.013	1.013
YDR395W	0.961	0.961	0.975	0.975	0.975	0.989	1.04	1.04	1.04	1.04	1.04	1.04	1.04	0.999	0.999	0.999	0.999	0.999	0.999	1.016	1.016	1.016	1.016	1.016	1.016	1.016	1.016	1.016	1.016	1.016	1.016	1.016	1.016	1.016	1.016	1.016	1.016	1.016	1.016	1.016	0.975	0.92	0.906	0.906	0.892	0.892	0.906	0.906	0.906
YLR211C	0.591	0.591	0.591	0.591	0.591	0.591	0.605	0.65	0.636	0.636	0.664	0.66	0.687	0.687	0.718	0.821	0.897	0.897	0.911	0.952	0.952	0.966	1.041	1.041	1.041	1.068	1.054	1.054	1.115	1.146	1.146	1.146	1.146	1.146	1.146	1.187	1.187	1.187	1.187	1.187	1.187	1.187	1.187	1.221	1.221	1.221	1.221	1.221	1.238
YOL072W	1.087	1.087	1.087	1.087	1.087	1.07	1.056	1.039	1.039	1.039	1.039	1.039	1.053	0.94	0.872	0.872	0.828	0.828	0.668	0.668	0.685	0.685	0.784	0.703	0.72	0.72	0.795	0.996	0.996	0.996	0.996	0.996	1.013	1.043	1.043	1.077	1.176	1.176	1.176	1.165	1.165	1.251	1.251	1.251	1.251	1.251	1.268	1.251	1.251
YJR122W	0.256	0.256	0.229	0.229	0.229	0.229	0.229	0.229	0.229	0.229	0.229	0.229	0.202	0.202	0.202	0.202	0.216	0.216	0.216	0.216	0.216	0.216	0.216	0.216	0.216	0.216	0.216	0.216	0.216	0.216	0.216	0.216	0.216	0.216	0.216	0.216	0.216	0.216	0.216	0.216	0.202	0.202	0.202	0.202	0.202	0.202	0.202	0.202	0.185
YLR132C	1.762	1.972	1.972	1.972	2.139	2.139	2.139	2.194	2.167	2.184	2.184	2.184	2.184	2.184	2.184	2.201	2.342	2.342	2.356	2.356	2.356	2.356	2.356	2.356	2.373	2.373	2.445	2.445	2.459	2.459	2.459	2.459	2.459	2.459	2.459	2.459	2.459	2.459	2.445	2.431	2.458	2.458	2.458	2.458	2.458	2.458	2.458	2.458	2.458
YDR246W	0.749	0.749	0.749	0.749	0.749	0.749	0.749	0.732	0.732	0.732	0.732	0.732	0.718	0.783	0.783	0.783	0.783	0.783	0.8	0.827	0.827	0.844	0.844	0.844	0.844	0.844	0.83	0.83	0.871	0.871	0.844	0.844	0.844	0.844	0.844	0.844	0.844	0.844	0.844	0.844	0.858	0.858	0.858	0.858	0.858	0.858	0.858	0.858	0.872
YFR003C	1.698	1.698	1.712	1.712	1.828	1.842	1.842	1.842	1.842	1.842	1.842	1.931	1.931	1.945	1.945	1.945	1.959	1.959	1.993	2.01	2.01	2.01	2.01	2.027	2.055	2.055	2.055	2.055	2.055	2.055	2.055	2.055	2.055	2.055	2.082	2.055	2.055	2.055	2.055	2.055	2.072	2.072	2.072	2.072	2.072	2.072	2.072	2.072	2.055
YKR048C	1.875	1.861	1.861	1.831	1.831	1.874	1.86	1.86	1.877	1.874	1.874	1.888	1.888	1.888	1.888	1.925	2.053	2.151	2.192	2.192	2.192	2.192	2.209	2.236	2.236	2.236	2.236	2.236	2.236	2.219	2.267	2.267	2.267	2.267	2.267	2.25	2.25	2.25	2.25	2.25	2.233	2.233	2.233	2.233	2.233	2.233	2.233	2.233	2.233
YIR002C	1.485	2.204	2.404	2.527	2.527	2.527	2.592	2.746	2.904	2.918	3.16	3.16	3.16	3.191	3.191	3.472	3.472	3.499	3.745	3.704	3.749	3.749	3.777	3.815	3.815	3.832	3.897	3.897	3.897	3.911	4.049	4.066	4.203	4.23	4.23	4.23	4.23	4.23	4.23	4.23	4.271	4.261	4.385	4.385	4.385	4.399	4.457	4.457	4.484
YOR149C	0.014	0.014	0.014	0.014	0.014	0.014	0.014	0.014	0.014	0.014	0.031	0.062	0.062	0.062	0.062	0.096	0.096	0.096	0.096	0.096	0.096	0.096	0.096	0.096	0.096	0.096	0.096	0.096	0.096	0.096	0.096	0.096	0.096	0.11	0.096	0.096	0.096	0.096	0.096	0.096	0.096	0.096	0.096	0.096	0.096	0.11	0.151	0.151	0.151
YBR161W	0.722	0.722	0.722	0.722	0.722	0.722	0.722	0.722	0.705	0.705	0.705	0.705	0.719	0.719	0.719	0.719	0.719	0.719	0.535	0.535	0.521	0.521	0.521	0.521	0.521	0.521	0.521	0.521	0.521	0.521	0.535	0.535	0.535	0.535	0.508	0.508	0.508	0.508	0.508	0.388	0.361	0.361	0.361	0.361	0.361	0.361	0.361	0.361	0.361
YHR050W	0.837	0.837	0.837	0.854	0.854	0.854	0.871	0.871	0.898	0.898	0.898	0.898	0.898	0.898	0.898	0.925	0.925	0.925	0.925	0.925	0.952	0.911	0.911	0.897	0.951	0.951	0.965	0.965	0.965	0.965	0.979	0.979	0.979	0.979	0.979	0.965	0.965	0.965	0.965	0.979	0.965	0.965	0.992	0.992	1.006	1.02	1.02	1.02	1.02
YGL245W	0.513	0.527	0.527	0.527	0.527	0.527	0.527	0.527	0.527	0.527	0.527	0.527	0.527	0.527	0.527	0.527	0.527	0.527	0.527	0.561	0.561	0.561	0.544	0.558	0.586	0.757	0.757	0.798	0.798	0.798	0.798	0.771	0.788	0.802	0.829	0.829	0.863	0.89	0.89	0.89	0.89	0.917	0.917	0.934	0.934	0.934	0.934	0.951	0.951
YOR271C	0.014	0.014	0.014	0.014	0.014	0.014	0.028	0.028	0.028	0.028	0.028	0.028	0.028	0.028	0.028	0.028	0.028	0.028	0.028	0.028	0.028	0.045	0.045	0.045	0.089	0.089	0.123	0.181	0.181	0.181	0.212	0.226	0.226	0.226	0.226	0.24	0.24	0.24	0.271	0.429	0.483	0.483	0.483	0.483	0.483	0.483	0.483	0.5	0.5
YNL190W	2.302	2.346	2.346	2.346	2.39	2.39	2.39	2.39	2.39	2.39	2.404	2.404	2.404	2.404	2.404	2.431	2.506	2.506	2.506	2.506	2.506	2.506	2.506	2.492	2.492	2.492	2.492	2.492	2.492	2.492	2.492	2.475	2.475	2.475	2.448	2.448	2.448	2.448	2.389	2.389	2.389	2.33	2.33	2.33	2.33	2.124	2.053	1.953	1.953
YOL120C	0.218	0.218	0.263	0.363	0.363	0.363	0.363	0.363	0.39	0.39	0.39	0.39	0.39	0.39	0.39	0.39	0.39	0.39	0.39	0.39	0.39	0.39	0.39	0.39	0.39	0.39	0.39	0.39	0.39	0.39	0.39	0.421	0.435	0.435	0.435	0.435	0.435	0.435	0.435	0.452	0.452	0.452	0.452	0.452	0.466	0.466	0.466	0.466	0.466
YJL133C-A	0	0	0	0	0	0	0	0	0	0	0	0	0	0	0	0	0	0	0	0	0	0	0	0	0	0	0	0	0	0	0	0	0	0	0	0	0	0	0	0	0	0	0	0	0	0	0	0	0
YER110C	1.319	1.319	1.319	1.319	1.319	1.319	1.319	1.332	1.332	1.332	1.318	1.318	1.304	1.318	1.332	1.346	1.346	1.346	1.346	1.346	1.346	1.346	1.346	1.346	1.332	1.332	1.332	1.332	1.315	1.301	1.301	1.301	1.273	1.273	1.242	1.242	1.242	1.242	1.242	1.242	1.242	1.242	1.256	1.256	1.256	1.239	1.239	1.239	1.239
YGR245C	2.227	2.227	2.227	2.227	2.227	2.227	2.227	2.258	2.258	2.258	2.364	2.364	2.364	2.337	2.337	2.337	2.337	2.337	2.32	2.32	2.32	2.32	2.32	2.32	2.337	2.337	2.337	2.337	2.337	2.337	2.323	2.323	2.323	2.323	2.323	2.323	2.323	2.309	2.309	2.309	2.295	2.295	2.295	2.295	2.295	2.278	2.278	2.247	2.202
YMR026C	1.469	1.469	1.469	1.469	1.472	1.472	1.472	1.472	1.472	1.472	1.472	1.472	1.472	1.455	1.455	1.455	1.482	1.468	1.468	1.499	1.571	1.571	1.585	1.599	1.643	1.643	1.643	1.643	1.643	1.643	1.643	1.616	1.616	1.616	1.616	1.616	1.616	1.616	1.616	1.643	1.643	1.657	1.657	1.643	1.643	1.643	1.643	1.66	1.66
YDR533C	0.724	0.752	0.779	0.779	0.793	0.807	0.807	0.924	0.924	0.924	0.941	0.941	0.941	0.941	1.01	1.01	1.01	1.01	1.037	1.037	1.037	1.078	1.078	1.078	1.078	1.092	1.092	1.092	1.106	1.106	1.106	1.106	1.106	1.106	1.106	1.106	1.092	1.12	1.12	1.12	1.12	1.12	1.12	1.048	1.048	1.048	1.062	1.089	1.116
YIL038C	2.108	2.108	2.108	2.108	2.167	2.606	2.606	2.606	2.606	2.606	2.623	2.623	2.623	2.623	2.623	2.623	2.623	2.623	2.623	2.637	2.637	2.637	2.637	2.654	2.654	2.685	2.668	2.668	2.668	2.737	2.737	2.737	2.737	2.737	2.737	2.737	2.737	2.737	2.737	2.747	2.747	2.747	2.747	2.747	2.778	2.778	2.778	2.805	2.805
YML121W	0.727	0.727	0.744	0.744	0.744	0.744	0.744	0.744	0.744	0.744	0.744	0.744	0.744	0.744	0.73	0.73	0.73	0.73	0.73	0.73	0.73	0.73	0.73	0.73	0.713	0.713	0.699	0.699	0.699	0.699	0.699	0.699	0.699	0.699	0.685	0.685	0.685	0.685	0.685	0.685	0.668	0.668	0.668	0.668	0.668	0.654	0.654	0.596	0.582
YML125C	0.587	0.587	0.587	0.587	0.587	0.587	0.614	0.614	0.641	0.641	0.641	0.641	0.685	0.685	0.712	0.712	0.712	0.712	0.712	0.712	0.712	0.712	0.712	0.712	0.712	0.74	0.767	0.767	0.767	0.767	0.767	0.767	0.767	0.781	0.781	0.781	0.781	0.781	0.781	0.808	0.808	0.825	0.825	0.825	0.825	0.825	0.825	0.825	0.825
YIL090W	1.86	1.877	1.877	1.877	1.877	1.877	1.877	1.932	1.946	1.946	1.96	1.96	1.96	1.974	1.974	1.988	2.063	2.108	2.276	2.29	2.307	2.307	2.324	2.324	2.368	2.382	2.382	2.382	2.382	2.382	2.382	2.382	2.382	2.382	2.382	2.382	2.382	2.382	2.382	2.382	2.382	2.382	2.382	2.382	2.382	2.382	2.382	2.382	2.382
YMR144W	0.397	0.397	0.428	0.428	0.442	0.456	0.456	0.456	0.456	0.47	0.47	0.439	0.439	0.439	0.483	0.483	0.483	0.537	0.537	0.551	0.592	0.592	0.592	0.592	0.592	0.575	0.575	0.575	0.575	0.575	0.575	0.575	0.548	0.548	0.531	0.558	0.558	0.558	0.558	0.558	0.558	0.558	0.558	0.558	0.558	0.558	0.558	0.574	0.557
YGL041W-A	0.623	0.603	0.668	0.668	0.682	0.682	0.682	0.682	0.668	0.668	0.583	0.583	0.566	0.566	0.566	0.566	0.566	0.535	0.569	0.6	0.6	0.6	0.6	0.614	0.601	0.601	0.645	0.645	0.645	0.645	0.618	0.618	0.618	0.618	0.625	0.652	0.652	0.693	0.676	0.676	0.676	0.662	0.662	0.662	0.662	0.645	0.645	0.659	0.659
YJR043C	1.319	1.274	1.274	1.274	1.14	1.095	1.095	1.095	1.078	1.027	0.924	0.794	0.794	0.767	0.767	0.767	0.767	0.767	0.767	0.767	0.685	0.634	0.566	0.566	0.566	0.495	0.481	0.467	0.467	0.429	0.402	0.402	0.416	0.372	0.389	0.389	0.389	0.389	0.375	0.375	0.331	0.331	0.304	0.304	0.273	0.273	0.29	0.208	0.177
YIL085C	0.791	0.75	0.75	0.805	0.781	0.767	0.794	0.794	0.794	0.794	0.794	0.794	0.794	0.801	0.77	0.77	0.818	0.818	0.818	0.804	0.831	0.831	0.831	0.817	0.817	0.817	0.817	0.817	0.817	0.776	0.803	0.803	0.803	0.803	0.803	0.813	0.786	0.827	0.813	0.813	0.813	0.813	0.796	0.738	0.769	0.769	0.82	0.933	0.933
YBR189W	1.111	1.111	1.08	1.08	1.049	1.063	1.183	1.169	1.169	1.169	1.169	1.21	1.21	1.21	1.21	1.21	1.193	1.179	1.179	1.079	1.178	1.174	1.474	1.491	1.491	1.491	1.491	1.505	1.522	1.494	1.494	1.549	1.734	1.717	1.717	1.761	1.73	1.716	1.689	1.716	1.813	2.121	2.396	2.75	3.432	3.432	3.535	4.506	4.523
YPL267W	0.578	0.578	0.578	0.592	0.592	0.606	0.62	0.647	0.691	0.691	0.691	0.705	0.705	0.705	0.705	0.719	0.781	0.781	0.781	0.781	0.781	0.781	0.781	0.781	0.781	0.781	0.781	0.781	0.781	0.781	0.781	0.781	0.795	0.795	0.795	0.795	0.795	0.795	0.795	0.795	0.795	0.795	0.795	0.795	0.795	0.795	0.809	0.809	0.809
YBR211C	0.6	0.6	0.6	0.631	0.662	0.72	0.72	0.72	0.737	0.737	0.737	0.737	0.737	0.737	0.737	0.737	0.737	0.737	0.737	0.737	0.737	0.737	0.737	0.737	0.737	0.737	0.72	0.72	0.72	0.706	0.706	0.692	0.665	0.651	0.651	0.651	0.651	0.651	0.651	0.651	0.651	0.651	0.651	0.651	0.624	0.624	0.624	0.61	0.531
YCL017C	0.459	0.459	0.459	0.459	0.459	0.473	0.473	0.473	0.456	0.456	0.527	0.572	0.867	0.867	0.867	0.867	0.867	0.867	0.881	0.908	0.908	0.908	0.908	0.908	0.908	0.908	0.908	0.936	0.936	0.936	0.936	0.953	1.038	1.038	1.038	1.038	1.038	1.038	1.038	1.038	1.038	1.038	1.038	1.038	1.038	1.038	1.038	1.038	1.038
YDR422C	1.149	1.149	1.149	1.166	1.231	1.245	1.245	1.245	1.245	1.289	1.361	1.361	1.409	1.409	1.409	1.409	1.409	1.409	1.409	1.409	1.409	1.409	1.409	1.409	1.409	1.409	1.409	1.409	1.409	1.409	1.409	1.409	1.409	1.409	1.409	1.409	1.409	1.409	1.395	1.395	1.395	1.395	1.395	1.395	1.395	1.395	1.395	1.395	1.395
YGR082W	1.086	1.086	1.144	1.158	1.158	1.158	1.158	1.158	1.158	1.158	1.158	1.158	1.158	1.127	1.172	1.172	1.172	1.172	1.172	1.172	1.172	1.172	1.155	1.155	1.155	1.155	1.155	1.155	1.155	1.155	1.172	1.172	1.172	1.172	1.172	1.172	1.172	1.145	1.145	1.145	1.145	1.159	1.159	1.159	1.159	1.173	1.173	1.173	1.173
YIR003W	3.369	3.369	3.396	3.396	3.481	3.727	3.727	3.741	3.741	3.741	3.799	3.813	3.964	3.964	4.005	4.005	4.06	4.06	4.06	4.077	4.108	4.108	4.204	4.313	4.313	4.313	4.313	4.313	4.33	4.33	4.33	4.33	4.33	4.33	4.33	4.402	4.519	4.673	4.755	4.903	4.903	4.92	4.92	4.92	4.968	4.968	4.968	4.968	4.968
YGL256W	0.505	0.607	0.593	0.62	0.739	0.798	0.825	0.839	0.839	0.853	0.884	0.884	0.898	0.898	0.898	0.898	0.898	0.912	0.912	0.912	0.926	0.953	1.042	1.042	1.042	1.042	1.042	1.042	1.042	1.042	1.042	1.042	1.042	1.042	1.042	1.028	1.028	1.028	1.028	1.055	1.055	1.082	1.082	1.082	1.082	1.082	1.082	1.082	1.082
YOL020W	0	0	0	0	0	0	0	0	0	0	0	0	0	0	0	0	0	0	0	0	0	0	0	0	0	0	0	0	0	0	0	0	0	0	0	0	0	0	0	0	0	0	0	0	0	0	0	0	0
YOR233W	0.735	0.892	0.892	0.892	0.892	0.865	0.896	0.896	0.924	0.924	0.924	0.924	0.893	0.876	0.876	0.904	0.918	0.918	0.974	0.974	0.974	0.96	0.96	0.96	0.974	0.974	1.005	1.019	1.019	1.112	1.112	1.112	1.112	1.112	1.112	1.112	1.112	1.112	1.112	1.139	1.193	1.193	1.193	1.193	1.193	1.193	1.193	1.179	1.179
YAL031C	1.224	1.224	1.224	1.241	1.241	1.255	1.364	1.381	1.429	1.429	1.429	1.429	1.429	1.429	1.429	1.429	1.456	1.497	1.497	1.497	1.497	1.497	1.497	1.497	1.497	1.497	1.47	1.47	1.47	1.47	1.47	1.443	1.457	1.457	1.457	1.457	1.457	1.457	1.457	1.457	1.457	1.457	1.457	1.457	1.457	1.474	1.474	1.474	1.474
YLR071C	1.579	1.62	1.603	1.603	1.603	1.648	1.648	1.665	1.665	1.665	1.836	1.962	2.027	2.044	2.058	2.13	2.13	2.175	2.175	2.175	2.175	2.189	2.189	2.189	2.189	2.189	2.189	2.189	2.189	2.189	2.189	2.189	2.189	2.189	2.189	2.189	2.189	2.189	2.189	2.189	2.189	2.189	2.189	2.189	2.189	2.189	2.189	2.172	2.172
YCR061W	1.45	1.45	1.422	1.395	1.296	1.252	1.225	1.225	1.225	1.125	1.097	1.021	1.021	1.001	0.987	0.987	0.987	0.96	0.892	0.892	0.892	0.796	0.779	0.803	0.789	0.789	0.789	0.789	0.775	0.775	0.775	0.775	0.775	0.775	0.744	0.658	0.613	0.613	0.613	0.63	0.63	0.63	0.45	0.394	0.366	0.366	0.366	0.26	0.274
YDR314C	0.655	0.655	0.655	0.655	0.655	0.655	0.628	0.6	0.6	0.586	0.569	0.569	0.43	0.444	0.472	0.458	0.458	0.458	0.458	0.431	0.431	0.431	0.431	0.431	0.408	0.408	0.408	0.381	0.367	0.367	0.367	0.305	0.223	0.224	0.234	0.22	0.22	0.22	0.251	0.326	0.387	0.387	0.401	0.401	0.401	0.428	0.458	0.472	0.486
YGR253C	0.476	0.476	0.476	0.476	0.476	0.476	0.476	0.52	0.52	0.52	0.52	0.52	0.52	0.52	0.52	0.52	0.52	0.52	0.503	0.503	0.503	0.503	0.503	0.503	0.503	0.503	0.503	0.489	0.489	0.489	0.489	0.489	0.475	0.475	0.475	0.475	0.475	0.475	0.475	0.475	0.424	0.336	0.319	0.305	0.305	0.305	0.305	0.305	0.172
YPR168W	0.712	0.712	0.602	0.63	0.678	0.688	0.769	0.769	0.769	0.769	0.828	0.941	0.924	0.975	1.105	1.348	1.348	1.348	1.348	1.348	1.365	1.365	1.365	1.365	1.348	1.348	1.348	1.41	1.513	1.606	1.606	1.657	1.657	1.657	1.671	1.671	1.671	1.698	1.732	1.915	1.915	1.915	1.915	1.915	1.915	1.915	1.929	1.943	2.114
YGR020C	1.153	1.17	1.201	1.242	1.303	1.32	1.382	1.382	1.382	1.43	1.43	1.444	1.444	1.444	1.444	1.444	1.444	1.444	1.444	1.444	1.444	1.444	1.461	1.461	1.475	1.506	1.506	1.506	1.506	1.506	1.506	1.506	1.506	1.506	1.506	1.506	1.506	1.506	1.506	1.506	1.506	1.506	1.506	1.506	1.506	1.506	1.479	1.479	1.479
YKL061W	0.602	0.558	0.558	0.558	0.558	0.548	0.548	0.589	0.589	0.589	0.589	0.616	0.616	0.616	0.616	0.616	0.63	0.63	0.63	0.63	0.613	0.613	0.613	0.613	0.613	0.613	0.613	0.599	0.64	0.657	0.657	0.701	0.701	0.701	0.701	0.701	0.701	0.701	0.701	0.701	0.701	0.701	0.701	0.701	0.701	0.701	0.701	0.701	0.701
YIL087C	0.486	0.486	0.486	0.486	0.486	0.486	0.441	0.421	0.421	0.421	0.421	0.421	0.421	0.421	0.421	0.421	0.421	0.421	0.421	0.404	0.402	0.429	0.62	0.62	0.62	0.62	0.62	0.62	0.634	0.692	0.692	0.692	0.692	0.692	0.692	0.692	0.706	0.689	0.703	0.689	0.72	0.751	0.751	0.751	0.751	0.751	0.751	0.751	0.751
YDR456W	0.455	1.058	1.058	1.058	1.058	1.085	1.112	1.112	1.18	1.207	1.207	1.207	1.207	1.207	1.207	1.207	1.207	1.207	1.224	1.241	1.396	1.396	1.41	1.427	1.427	1.427	1.427	1.458	1.458	1.503	1.503	1.503	1.503	1.558	1.548	1.63	1.785	1.938	1.938	2.023	2.023	2.023	2.04	2.04	2.04	2.04	2.068	2.085	2.085
YJL097W	0.692	0.692	0.692	0.692	0.692	0.692	0.706	0.706	0.706	0.75	0.75	0.767	0.713	0.713	0.682	0.679	0.679	0.679	0.71	0.745	0.787	0.787	0.804	0.804	0.804	0.804	0.821	0.917	0.917	0.917	0.917	0.917	0.945	0.945	0.918	0.918	0.918	0.932	0.915	0.915	0.915	0.875	0.841	0.868	0.851	0.806	0.772	0.821	0.917
YMR160W	0.784	0.828	0.828	0.828	0.759	0.742	0.759	0.848	0.848	0.848	0.947	0.947	0.961	0.951	1.002	1.005	1.064	1.078	1.078	1.078	1.105	1.122	1.122	1.153	1.263	1.35	1.35	1.391	1.462	1.531	1.531	1.531	1.531	1.562	1.562	1.562	1.562	1.562	1.634	1.713	1.761	1.816	1.816	1.833	1.864	1.895	1.939	1.939	1.939
YDR212W	0.415	0.446	0.463	0.532	0.532	0.532	0.532	0.532	0.532	0.532	0.532	0.532	0.559	0.559	0.576	0.576	0.576	0.576	0.576	0.576	0.576	0.576	0.576	0.576	0.576	0.576	0.576	0.576	0.576	0.576	0.576	0.576	0.576	0.576	0.631	0.631	0.631	0.631	0.631	0.631	0.631	0.631	0.631	0.631	0.614	0.614	0.614	0.614	0.614
YPL064C	0.86	0.904	0.904	0.904	0.904	0.904	0.921	0.921	0.921	0.921	0.921	0.921	0.921	0.894	0.894	0.894	0.867	0.867	0.867	0.915	0.915	0.915	0.915	0.932	0.915	0.915	0.915	0.932	0.932	0.932	0.915	0.915	0.915	0.901	0.901	0.959	0.959	0.959	0.959	0.946	0.946	0.946	0.946	0.946	0.946	0.963	0.963	0.963	0.963
YNL149C	1.282	1.268	1.268	1.268	1.268	1.166	1.152	1.152	1.152	1.152	1.152	1.121	1.121	1.121	1.121	1.121	1.121	1.121	1.094	1.094	1.094	1.067	1.067	1.067	1.067	1.067	1.05	0.75	0.692	0.692	0.692	0.692	0.661	0.661	0.661	0.661	0.661	0.647	0.633	0.633	0.633	0.633	0.316	0.103	0.073	0.073	0.073	0.073	0.073
YDR309C	0.041	0.041	0.041	0.041	0.041	0.041	0.041	0.041	0.041	0.041	0.041	0.041	0.041	0.041	0.041	0.041	0.041	0.041	0.041	0.041	0.041	0.041	0.041	0.041	0.041	0.041	0.041	0.041	0.041	0.041	0.041	0.041	0.041	0.041	0.041	0.014	0.014	0.014	0.014	0.014	0.014	0.014	0.014	0	0	0	0	0	0
YKR092C	0.324	0.324	0.324	0.324	0.324	0.324	0.324	0.324	0.324	0.324	0.31	0.31	0.269	0.269	0.269	0.269	0.269	0.255	0.255	0.228	0.228	0.228	0.184	0.109	0.109	0.109	0.109	0.109	0.109	0.109	0.109	0.109	0.092	0.075	0.075	0.075	0.075	0.075	0.075	0.085	0.085	0.085	0.085	0.085	0.112	0.112	0.112	0.112	0.112
YNL293W	0.309	0.295	0.309	0.309	0.309	0.309	0.289	0.289	0.319	0.305	0.305	0.305	0.305	0.288	0.381	0.381	0.381	0.364	0.391	0.501	0.658	0.849	0.849	0.863	0.863	0.863	0.863	0.863	0.863	0.863	0.863	0.965	0.965	0.965	0.965	0.979	1.01	1.147	1.175	1.5	1.5	1.609	1.609	1.609	1.609	1.609	1.595	1.612	1.652
YER018C	1.3	1.317	1.331	1.331	1.331	1.331	1.331	1.373	1.373	1.373	1.387	1.387	1.401	1.401	1.415	1.415	1.415	1.415	1.415	1.415	1.388	1.439	1.439	1.439	1.439	1.425	1.425	1.425	1.425	1.398	1.398	1.398	1.398	1.398	1.415	1.415	1.415	1.415	1.415	1.415	1.415	1.415	1.415	1.415	1.398	1.381	1.408	1.408	1.408
YDR128W	0.796	0.796	0.796	0.796	0.779	0.779	0.779	0.779	0.796	0.796	0.81	0.81	0.81	0.81	0.936	0.936	0.936	0.936	0.936	0.936	0.936	0.936	0.95	0.95	0.95	0.95	0.95	0.95	0.95	0.95	0.936	0.936	0.936	0.936	0.936	0.936	0.909	0.909	0.909	0.882	0.882	0.882	0.882	0.882	0.868	0.854	0.871	0.871	0.871
YPL183C	0.166	0.166	0.166	0.166	0.166	0.166	0.166	0.166	0.166	0.166	0.211	0.211	0.238	0.238	0.238	0.326	0.326	0.326	0.326	0.326	0.357	0.357	0.442	0.566	0.566	0.594	0.747	0.761	0.761	0.761	0.761	0.761	0.761	0.761	0.761	0.761	0.761	0.788	0.788	0.788	0.788	0.788	0.788	0.815	0.815	0.815	0.815	0.761	0.778
YLR436C	0.607	0.607	0.607	0.607	0.607	0.607	0.481	0.454	0.437	0.41	0.41	0.383	0.383	0.356	0.373	0.37	0.37	0.37	0.37	0.387	0.387	0.387	0.346	0.346	0.319	0.319	0.319	0.319	0.346	0.346	0.346	0.36	0.36	0.36	0.36	0.36	0.36	0.36	0.36	0.36	0.36	0.36	0.36	0.36	0.333	0.333	0.333	0.333	0.333
YGL139W	1.606	1.606	1.606	1.606	1.606	1.606	1.606	1.606	1.606	1.62	1.62	1.62	1.62	1.62	1.62	1.62	1.647	1.647	1.647	1.647	1.688	1.688	1.688	1.688	1.688	1.688	1.674	1.66	1.66	1.66	1.674	1.674	1.732	1.732	1.732	1.715	1.715	1.742	1.742	1.711	1.585	1.585	1.585	1.585	1.585	1.585	1.585	1.571	1.571
YIL128W	7.805	7.808	7.808	7.794	7.821	7.866	7.928	8.079	8.275	8.275	8.275	8.289	8.289	8.385	8.385	8.385	8.385	8.385	8.385	8.385	8.402	8.402	8.402	8.402	8.416	8.416	8.416	8.416	8.416	8.416	8.416	8.416	8.416	8.416	8.416	8.416	8.416	8.416	8.399	8.399	8.382	8.382	8.337	8.337	8.323	8.323	8.323	8.323	8.323
YNL003C	0.488	0.488	0.488	0.488	0.488	0.488	0.488	0.488	0.505	0.505	0.505	0.505	0.505	0.491	0.505	0.505	0.563	0.563	0.563	0.563	0.563	0.563	0.563	0.563	0.577	0.604	0.604	0.604	0.604	0.604	0.604	0.604	0.604	0.604	0.604	0.604	0.604	0.587	0.587	0.587	0.587	0.587	0.587	0.587	0.573	0.573	0.604	0.604	0.604
YDR468C	0.91	0.91	0.883	0.91	0.927	0.927	0.927	0.954	0.978	1.039	1.039	1.039	1.039	1.053	1.053	1.08	1.08	1.08	1.08	1.08	1.08	1.08	1.08	1.08	1.08	1.08	1.08	1.08	1.08	1.08	1.08	1.094	1.094	1.094	1.094	1.094	1.094	1.094	1.094	1.094	1.067	1.053	1.053	1.053	1.053	1.039	1.039	1.012	1.012
YOL081W	0.514	0.756	0.989	1.129	1.129	1.16	1.327	1.327	1.341	1.406	1.542	1.648	1.696	1.696	1.781	1.798	1.812	1.867	1.867	1.867	2.045	2.237	2.254	2.254	2.254	2.254	2.265	2.265	2.265	2.535	2.925	2.925	2.981	2.981	2.981	2.981	3.049	3.175	3.203	3.22	3.254	3.254	3.282	3.336	3.336	3.518	3.518	3.535	3.569
YPL154C	1.602	1.602	1.588	1.629	1.629	1.643	1.643	1.643	1.643	1.643	1.643	1.643	1.616	1.616	1.616	1.616	1.616	1.602	1.602	1.602	1.568	1.568	1.568	1.568	1.568	1.568	1.568	1.568	1.568	1.568	1.568	1.568	1.568	1.568	1.568	1.568	1.568	1.568	1.537	1.523	1.465	1.42	1.403	1.355	1.355	1.355	1.341	1.341	1.31
YBR009C	0.073	0.073	0.073	0.073	0.073	0.073	0.073	0.073	0.073	0.073	0.073	0.073	0.073	0.073	0.073	0.073	0.073	0.056	0.042	0.042	0.042	0.042	0.042	0.028	0.028	0.028	0.028	0.028	0.028	0.028	0.028	0.028	0.028	0.028	0.028	0.028	0.028	0.028	0.028	0.028	0.028	0.028	0.028	0.028	0.028	0.028	0.028	0.028	0.028
YNL233W	0.723	0.723	0.723	0.74	0.74	0.74	0.74	0.74	0.754	0.785	0.812	0.839	0.866	0.866	0.866	0.907	0.907	0.907	0.907	0.907	0.907	0.934	0.934	1.04	1.04	1.04	1.026	1.026	1.04	1.081	1.081	1.081	1.081	1.081	1.081	1.081	1.081	1.081	1.081	1.095	1.095	1.095	1.068	1.068	1.068	1.068	1.068	1.068	1.085
YML043C	2.287	2.349	2.349	2.349	2.349	2.349	2.349	2.349	2.349	2.349	2.349	2.349	2.349	2.349	2.363	2.363	2.377	2.377	2.349	2.349	2.335	2.304	2.304	2.331	2.331	2.331	2.331	2.331	2.331	2.331	2.304	2.304	2.304	2.304	2.304	2.304	2.304	2.304	2.304	2.277	2.277	2.246	2.246	2.246	2.246	2.246	2.246	2.246	2.229
YLR385C	0.935	1.041	1.01	1.01	1.037	1.037	1.037	1.054	0.996	0.996	0.996	0.853	0.782	1.011	1.042	1.227	1.244	1.244	1.234	1.207	1.207	1.211	1.211	1.225	1.49	1.682	1.699	1.699	1.699	1.699	1.699	1.699	1.716	1.75	1.75	1.75	1.75	1.75	1.764	1.761	1.883	1.968	2.009	2.068	2.068	2.068	2.085	2.217	2.289
YJR049C	0.769	0.755	0.755	0.755	0.769	0.738	0.752	0.752	0.766	0.766	0.841	0.841	0.841	0.841	0.828	0.856	0.856	0.856	0.842	0.886	0.872	0.872	1.016	1.161	1.424	1.424	1.424	1.493	1.493	1.493	1.493	1.493	1.493	1.493	1.541	1.616	1.719	1.719	1.719	1.746	1.746	1.746	1.746	1.746	1.746	1.746	1.763	1.763	1.763
YHR106W	2.117	2.117	2.117	2.076	2.032	1.978	1.951	1.951	1.951	1.951	1.951	1.951	1.951	1.869	1.869	1.869	1.869	1.869	1.869	1.791	1.624	1.562	1.562	1.548	1.548	0.881	0.761	0.719	0.671	0.671	0.671	0.688	0.688	0.688	0.719	0.654	0.64	0.64	0.64	0.64	0.471	0.443	0.437	0.45	0.491	0.508	0.508	0.508	0.522
YMR273C	1.521	1.494	1.494	1.508	1.597	1.597	1.597	1.611	1.611	1.611	1.611	1.611	1.625	1.752	1.766	1.766	1.766	1.766	1.766	1.766	1.766	1.749	1.736	1.736	1.75	1.74	1.74	1.754	1.754	1.754	1.768	1.816	1.844	1.844	1.871	1.929	1.956	1.983	1.983	1.983	1.983	1.983	1.983	1.983	1.983	1.983	1.983	1.983	1.983
YOR014W	1.055	1.055	1.055	1.055	1.055	1.055	1.055	1.055	1.055	1.055	1.055	1.055	1.055	1.168	1.236	1.236	1.263	1.263	1.263	1.263	1.277	1.277	1.291	1.291	1.291	1.291	1.291	1.23	1.23	1.23	1.23	1.244	1.258	1.303	1.364	1.364	1.364	1.364	1.364	1.364	1.364	1.364	1.364	1.364	1.347	1.33	1.347	1.33	1.405
YER127W	1.152	1.152	1.152	1.152	1.169	1.169	1.183	1.183	1.183	1.183	1.183	1.224	1.268	1.268	1.268	1.268	1.268	1.254	1.254	1.268	1.285	1.285	1.285	1.285	1.285	1.285	1.285	1.285	1.285	1.285	1.285	1.285	1.285	1.275	1.275	1.275	1.275	1.275	1.258	1.258	1.258	1.258	1.258	1.258	1.258	1.258	1.258	1.258	1.244
YOR067C	1.387	1.414	1.387	1.482	1.496	1.564	1.564	1.564	1.564	1.564	1.564	1.564	1.564	1.578	1.64	1.728	1.728	1.728	1.755	1.796	1.796	1.796	1.81	1.858	1.841	1.855	1.855	1.855	1.954	1.954	1.954	1.954	1.954	1.954	1.954	1.954	1.954	1.985	2.012	2.012	2.012	2.063	2.063	2.063	2.063	2.063	2.063	2.063	2.063
YKL024C	1.893	1.862	1.912	1.895	1.912	1.912	1.957	1.919	1.919	1.916	1.916	1.916	1.916	1.733	1.639	1.609	1.565	1.582	1.462	1.565	1.554	1.482	1.482	1.482	1.482	1.482	1.465	1.522	1.588	1.561	1.561	1.503	1.43	1.402	1.419	1.287	1.256	1.256	1.123	1.485	2.171	2.456	2.456	2.47	2.47	2.551	2.551	2.551	2.534
YLR248W	0.923	0.94	1.169	1.169	1.169	1.21	1.244	1.244	1.217	1.217	1.217	1.217	1.231	1.231	1.272	1.272	1.272	1.272	1.272	1.272	1.272	1.272	1.272	1.272	1.272	1.272	1.286	1.286	1.286	1.286	1.303	1.303	1.303	1.303	1.303	1.303	1.303	1.303	1.303	1.303	1.303	1.303	1.303	1.303	1.303	1.303	1.303	1.303	1.303
YLR283W	0.075	0.075	0.075	0.075	0.075	0.075	0.075	0.075	0.075	0.075	0.075	0.075	0.075	0.117	0.117	0.117	0.117	0.117	0.103	0.13	0.215	0.215	0.215	0.215	0.215	0.215	0.215	0.215	0.215	0.215	0.257	0.257	0.257	0.257	0.257	0.257	0.257	0.257	0.274	0.274	0.274	0.378	0.378	0.378	0.378	0.378	0.378	0.378	0.361
YNL155W	1.547	1.561	1.561	1.561	1.561	1.561	1.588	1.616	1.616	1.616	1.616	1.63	1.63	1.63	1.63	1.63	1.63	1.63	1.63	1.63	1.63	1.63	1.63	1.63	1.63	1.585	1.585	1.612	1.612	1.612	1.612	1.612	1.612	1.612	1.581	1.581	1.581	1.553	1.57	1.57	1.556	1.556	1.556	1.556	1.556	1.556	1.556	1.528	1.497
YOR039W	1.135	1.135	1.152	1.152	1.152	1.179	1.179	1.179	1.196	1.196	1.196	1.196	1.196	1.196	1.196	1.196	1.196	1.196	1.196	1.196	1.224	1.224	1.224	1.224	1.224	1.224	1.224	1.224	1.224	1.197	1.197	1.197	1.197	1.197	1.197	1.197	1.197	1.197	1.197	1.197	1.197	1.197	1.197	1.197	1.197	1.197	1.183	1.183	1.183
YJL090C	0	0	0	0.014	0.103	0.191	0.191	0.205	0.205	0.205	0.205	0.307	0.307	0.321	0.321	0.379	0.379	0.396	0.396	0.41	0.41	0.41	0.441	0.441	0.468	0.468	0.485	0.485	0.485	0.485	0.485	0.485	0.485	0.485	0.516	0.547	0.561	0.561	0.561	0.602	0.616	0.616	0.616	0.616	0.701	0.777	0.805	0.805	0.805
YBL031W	0.864	0.864	0.864	0.864	0.864	0.864	0.864	0.864	0.864	0.878	0.861	0.861	0.861	0.861	0.861	0.861	0.861	0.861	0.861	0.861	0.861	0.861	0.844	0.844	0.844	0.844	0.844	0.844	0.844	0.844	0.844	0.844	0.858	0.858	0.858	0.858	0.858	0.858	0.858	0.858	0.858	0.858	0.858	0.872	0.845	0.845	0.845	0.845	0.845
YLR082C	0.32	0.32	0.32	0.32	0.32	0.32	0.32	0.32	0.32	0.334	0.334	0.334	0.334	0.334	0.334	0.334	0.334	0.334	0.334	0.334	0.334	0.334	0.334	0.334	0.334	0.348	0.348	0.348	0.348	0.348	0.348	0.348	0.348	0.321	0.321	0.321	0.321	0.321	0.321	0.321	0.321	0.321	0.321	0.321	0.321	0.294	0.267	0.267	0.267
YLL039C	2.754	2.72	2.72	2.706	2.672	2.641	2.627	2.627	2.627	2.627	2.627	2.627	2.627	2.627	2.627	2.627	2.627	2.627	2.627	2.627	2.627	2.627	2.596	2.579	2.579	2.548	2.267	2.208	2.062	1.973	1.973	1.959	1.959	1.9	1.9	1.9	1.9	1.9	1.9	1.774	1.774	1.419	1.192	1.164	1.133	1.133	1.133	1.133	1.133
YML048W	1.527	1.527	1.527	1.527	1.527	1.527	1.527	1.527	1.575	1.575	1.575	1.589	1.589	1.589	1.589	1.562	1.562	1.666	1.68	1.68	1.68	1.68	1.68	1.68	1.697	1.697	1.697	1.697	1.697	1.697	1.697	1.697	1.697	1.666	1.684	1.653	1.68	1.707	1.707	1.721	1.721	1.721	1.792	1.792	1.792	1.792	1.792	1.745	1.714
YPL081W	0.044	0.044	0.044	0.044	0.044	0.044	0.058	0.058	0.058	0.058	0.058	0.058	0.058	0.058	0.058	0.058	0.058	0.058	0.058	0.075	0.075	0.075	0.075	0.075	0.075	0.075	0.075	0.075	0.075	0.075	0.075	0.075	0.075	0.075	0.075	0.075	0.075	0.075	0.075	0.075	0.075	0.075	0.075	0.075	0.075	0.075	0.075	0.075	0.075
YDR144C	5.155	5.155	5.114	5.1	5.083	5.083	5.066	5.066	5.052	4.825	4.808	4.78	4.78	3.384	2.937	2.827	2.827	2.8	2.8	2.409	2.395	2.395	2.395	2.395	2.395	2.395	2.395	2.381	1.908	1.764	1.747	1.733	1.733	1.692	1.665	0.79	0.361	0.23	0.203	0.203	0.203	0.203	0.203	0.203	0.203	0.203	0.189	0.161	0.144
YDR237W	0.148	0.148	0.148	0.148	0.148	0.148	0.148	0.148	0.165	0.165	0.165	0.165	0.151	0.226	0.24	0.267	0.267	0.267	0.267	0.281	0.281	0.281	0.281	0.281	0.281	0.417	0.417	0.482	0.482	0.499	0.499	0.513	0.513	0.513	0.513	0.513	0.513	0.513	0.499	0.516	0.578	0.795	0.885	0.885	0.885	0.885	0.902	0.902	0.93
YDL128W	0.442	0.442	0.442	0.442	0.442	0.442	0.442	0.428	0.428	0.428	0.428	0.414	0.428	0.411	0.411	0.411	0.411	0.411	0.411	0.411	0.37	0.353	0.356	0.356	0.356	0.356	0.356	0.356	0.356	0.356	0.342	0.356	0.356	0.356	0.356	0.356	0.356	0.356	0.356	0.342	0.328	0.328	0.328	0.328	0.328	0.328	0.342	0.342	0.342
YBL078C	0.37	0.384	0.384	0.384	0.384	0.384	0.384	0.37	0.37	0.37	0.37	0.37	0.37	0.356	0.356	0.356	0.356	0.356	0.356	0.356	0.37	0.37	0.397	0.397	0.397	0.37	0.384	0.384	0.411	0.411	0.411	0.411	0.411	0.411	0.411	0.411	0.394	0.408	0.408	0.408	0.408	0.408	0.408	0.408	0.408	0.394	0.38	0.38	0.38
YLR242C	0.479	0.479	0.479	0.479	0.496	0.524	0.678	0.678	0.678	0.678	0.678	0.678	0.678	0.678	0.692	0.716	0.716	0.733	0.733	0.733	0.75	0.75	0.777	0.777	0.777	0.791	0.808	0.808	0.808	0.822	0.863	0.863	0.863	0.863	0.877	0.884	0.884	0.884	0.911	0.911	0.911	0.972	0.986	0.986	0.986	1.003	1.003	1.003	0.976
YMR136W	0.195	0.195	0.195	0.195	0.195	0.195	0.195	0.195	0.195	0.195	0.195	0.236	0.236	0.236	0.236	0.236	0.236	0.236	0.236	0.236	0.236	0.253	0.253	0.253	0.253	0.253	0.253	0.253	0.253	0.253	0.253	0.253	0.239	0.239	0.253	0.253	0.253	0.253	0.253	0.253	0.253	0.27	0.27	0.27	0.27	0.27	0.27	0.27	0.27
YPR112C	1.083	1.083	1.083	1.083	1.083	1.056	1.056	1.056	1.039	0.998	0.971	0.929	0.902	0.902	0.83	0.789	0.789	0.789	0.789	0.772	0.772	0.772	0.772	0.772	0.772	0.772	0.752	0.769	0.769	0.769	0.769	0.769	0.769	0.769	0.786	0.813	0.786	0.786	0.786	0.731	0.731	0.731	0.714	0.633	0.633	0.616	0.537	0.523	0.523
YGR143W	1.35	1.35	1.35	1.364	1.364	1.425	1.425	1.425	1.425	1.425	1.425	1.425	1.425	1.425	1.425	1.425	1.425	1.425	1.425	1.425	1.425	1.442	1.442	1.442	1.442	1.442	1.442	1.442	1.428	1.428	1.428	1.428	1.428	1.428	1.428	1.428	1.428	1.428	1.428	1.428	1.428	1.428	1.428	1.428	1.397	1.315	1.315	1.315	1.298
YIR008C	1.5	1.5	1.5	1.5	1.5	1.5	1.517	1.517	1.503	1.5	1.497	1.436	1.433	1.539	1.539	1.539	1.581	1.626	1.653	1.667	1.709	1.709	1.709	1.709	1.709	1.709	1.723	1.696	1.71	1.696	1.713	1.625	1.625	1.639	1.639	1.68	1.605	1.605	1.605	1.632	1.632	1.646	1.563	1.546	1.546	1.546	1.532	1.474	1.474
YKL201C	0.307	0.307	0.307	0.307	0.307	0.307	0.29	0.29	0.29	0.263	0.161	0.161	0.147	0.147	0.147	0.147	0.147	0.13	0.13	0.13	0.13	0.13	0.13	0.13	0.13	0.13	0.13	0.113	0.113	0.113	0.113	0.113	0.113	0.113	0.113	0.113	0.113	0.113	0.099	0.072	0.072	0.072	0.072	0.072	0.072	0.072	0.045	0.045	0.045
YAL047C	3.524	3.524	3.524	3.524	3.524	3.51	3.496	3.496	3.482	3.496	3.342	3.342	3.342	3.325	3.325	2.988	2.731	2.594	2.594	2.58	2.491	2.429	2.429	2.293	2.293	2.296	2.282	2.282	2.268	2.268	2.21	2.21	2.136	2.122	2.122	2.122	2.122	1.677	1.868	1.868	1.871	1.844	1.875	1.875	1.875	1.875	1.861	1.847	1.833
YML014W	0.787	0.814	0.732	0.777	0.777	0.791	0.808	0.798	0.815	0.815	0.815	0.815	0.757	0.754	0.741	0.727	0.789	0.789	0.762	0.762	0.762	0.762	0.762	0.687	0.738	0.707	0.707	0.697	0.697	0.714	0.755	1.334	1.334	1.351	1.351	1.351	1.351	1.351	1.351	1.351	1.351	1.351	1.351	1.368	1.385	1.385	1.385	1.385	1.385
YDR301W	3.306	3.306	3.306	3.306	3.306	3.306	3.306	3.306	3.306	3.272	3.228	3.228	3.228	3.228	3.147	3.147	3.147	3.147	3.147	3.147	2.919	2.891	2.891	2.891	2.822	2.805	2.805	2.805	2.791	2.791	2.791	2.791	2.675	2.675	2.675	2.475	2.406	2.406	2.365	2.348	1.533	1.298	1.1	1.083	1.083	1.083	1.083	1.025	1.011
YGR079W	1.679	1.679	1.679	1.679	1.679	1.652	1.652	1.696	1.806	1.854	1.854	1.854	1.854	1.854	1.868	2.025	2.067	2.05	2.05	2.05	2.05	2.05	2.05	2.05	2.05	2.05	2.05	2.05	2.064	2.122	2.211	2.211	2.211	2.211	2.211	2.211	2.242	2.242	2.242	2.242	2.242	2.242	2.242	2.242	2.242	2.242	2.256	2.27	2.27
YGL212W	0.593	0.593	0.593	0.754	0.754	0.839	0.839	0.839	0.839	0.956	0.956	0.956	0.983	0.997	0.997	1.055	1.124	1.124	1.124	1.124	1.124	1.124	1.152	1.152	1.152	1.179	1.179	1.179	1.233	1.32	1.436	1.436	1.436	1.45	1.45	1.45	1.45	1.45	1.464	1.464	1.464	1.464	1.464	1.508	1.522	1.556	1.556	1.556	1.556
YDL135C	0.585	0.585	0.585	0.585	0.599	0.599	0.626	0.626	0.674	0.674	0.674	0.674	0.674	0.674	0.657	0.657	0.657	0.657	0.643	0.643	0.643	0.657	0.657	0.674	0.674	0.674	0.674	0.691	0.691	0.691	0.691	0.691	0.691	0.691	0.691	0.691	0.691	0.691	0.691	0.633	0.633	0.633	0.633	0.633	0.633	0.664	0.664	0.664	0.664
YMR310C	0.457	0.457	0.443	0.357	0.374	0.342	0.342	0.427	0.427	0.427	0.427	0.427	0.424	0.465	0.451	0.534	0.74	0.974	1.016	1.091	1.091	1.091	1.19	1.19	1.19	1.19	1.19	1.19	1.19	1.19	1.19	1.19	1.19	1.19	1.273	1.3	1.331	1.331	1.331	1.375	1.375	1.375	1.375	1.402	1.402	1.402	1.402	1.429	1.429
YBR021W	3.78	3.78	3.794	3.794	3.811	3.811	3.811	3.811	3.767	3.767	3.767	3.75	3.75	3.733	3.733	3.733	3.706	3.706	3.679	3.665	3.665	3.648	3.62	3.603	3.589	3.589	3.589	3.589	3.572	3.572	3.572	3.572	3.572	3.517	3.49	3.49	3.49	3.49	3.432	3.12	3.03	2.965	2.948	2.931	2.931	2.931	2.931	2.904	2.887
YFL048C	1.72	1.805	1.805	1.805	1.805	1.805	1.805	1.805	1.805	1.788	1.788	1.788	1.788	1.788	1.788	1.819	1.819	1.819	1.819	1.819	1.819	1.819	1.819	1.819	1.819	1.805	1.788	1.788	1.788	1.788	1.788	1.788	1.788	1.788	1.788	1.788	1.788	1.788	1.771	1.771	1.771	1.771	1.771	1.771	1.798	1.798	1.798	1.798	1.798
YJR024C	1.478	1.478	1.478	1.468	1.468	1.495	1.478	1.478	1.478	1.462	1.462	1.462	1.476	1.524	1.524	1.524	1.524	1.524	1.51	1.455	1.331	1.317	1.317	1.245	1.142	1.084	1.053	1.053	1.131	1.158	1.268	1.268	1.268	1.268	1.295	1.295	1.322	1.322	1.322	1.366	1.455	1.438	1.455	1.455	1.455	1.455	1.469	1.421	1.479
YKL141W	0.187	0.187	0.187	0.187	0.201	0.215	0.215	0.215	0.215	0.215	0.229	0.229	0.229	0.229	0.229	0.229	0.229	0.229	0.229	0.229	0.229	0.229	0.324	0.324	0.324	0.324	0.324	0.324	0.324	0.324	0.324	0.324	0.324	0.297	0.297	0.297	0.297	0.297	0.297	0.297	0.297	0.297	0.297	0.297	0.297	0.297	0.297	0.297	0.297
YDR206W	2.179	2.179	2.179	2.193	2.193	2.193	2.193	2.193	2.193	2.22	2.234	2.234	2.234	2.234	2.22	2.22	2.22	2.22	2.234	2.234	2.248	2.248	2.248	2.248	2.262	2.262	2.262	2.262	2.262	2.262	2.262	2.262	2.262	2.262	2.221	2.221	2.221	2.19	2.19	2.204	2.204	2.204	2.204	2.204	2.204	2.204	2.204	2.204	2.142
YLR368W	0.312	0.312	0.326	0.326	0.326	0.326	0.326	0.326	0.326	0.295	0.305	0.305	0.305	0.305	0.332	0.332	0.332	0.332	0.332	0.346	0.346	0.346	0.346	0.394	0.394	0.394	0.394	0.394	0.394	0.367	0.367	0.367	0.367	0.367	0.353	0.353	0.37	0.367	0.367	0.381	0.381	0.409	0.409	0.409	0.409	0.409	0.409	0.409	0.409
YBR202W	0.014	0.014	0.014	0.014	0.028	0.059	0.059	0.076	0.076	0.076	0.076	0.076	0.076	0.09	0.09	0.104	0.104	0.104	0.104	0.104	0.104	0.104	0.104	0.118	0.146	0.146	0.146	0.146	0.173	0.173	0.173	0.173	0.187	0.187	0.187	0.187	0.218	0.218	0.218	0.218	0.218	0.235	0.249	0.483	0.483	0.483	0.589	0.589	0.589
YOR250C	1.004	1.035	1.035	1.079	1.16	1.16	1.16	1.16	1.276	1.259	1.273	1.358	1.358	1.358	1.375	1.375	1.375	1.375	1.348	1.348	1.348	1.348	1.348	1.348	1.362	1.348	1.366	1.352	1.471	1.471	1.471	1.471	1.498	1.442	1.442	1.442	1.442	1.518	1.518	1.518	1.518	1.535	1.564	1.608	1.608	1.608	1.608	1.608	1.577
YCL063W	0.437	0.42	0.393	0.379	0.393	0.42	0.478	0.478	0.505	0.505	0.505	0.505	0.491	0.508	0.542	0.542	0.542	0.542	0.542	0.446	0.446	0.446	0.446	0.446	0.446	0.446	0.446	0.446	0.446	0.446	0.446	0.415	0.429	0.484	0.484	0.484	0.484	0.484	0.484	0.484	0.47	0.487	0.504	0.538	0.641	0.641	0.641	0.641	0.641
YFR017C	0.497	0.497	0.497	0.497	0.497	0.524	0.524	0.524	0.524	0.524	0.524	0.524	0.524	0.524	0.524	0.507	0.507	0.507	0.507	0.507	0.507	0.507	0.507	0.507	0.507	0.507	0.507	0.507	0.507	0.507	0.507	0.507	0.507	0.507	0.507	0.507	0.507	0.476	0.476	0.476	0.476	0.476	0.431	0.431	0.414	0.356	0.356	0.356	0.356
YGL241W	0.507	0.538	0.61	0.61	0.583	0.583	0.682	0.883	0.883	0.981	0.995	0.995	0.995	0.995	0.995	0.995	1.057	1.03	1.057	1.071	1.17	1.17	1.17	1.173	1.173	1.2	1.214	1.214	1.214	1.398	1.398	1.398	1.398	1.398	1.415	1.415	1.415	1.432	1.432	1.432	1.432	1.432	1.432	1.432	1.432	1.405	1.405	1.405	1.405
YKL174C	0.964	0.964	0.964	0.947	0.947	0.933	0.933	0.933	0.902	0.932	0.918	0.918	0.959	1.003	1.003	1.003	1.003	1.003	0.989	1.016	1.043	1.149	1.197	1.197	1.197	1.17	1.184	1.184	1.211	1.211	1.211	1.211	1.211	1.211	1.211	1.225	1.222	1.222	1.222	1.236	1.236	1.253	1.342	1.342	1.342	1.342	1.342	1.342	1.342
YNL067W	1.015	1.015	1.001	0.981	0.981	0.981	0.995	1.037	1.037	1.064	1.037	1.037	1.009	0.982	0.982	0.965	0.965	0.948	0.948	0.907	0.907	0.924	0.866	0.88	0.894	0.894	0.908	0.924	0.924	0.924	0.924	0.924	0.924	0.923	0.896	0.896	0.869	0.869	0.855	0.855	0.855	0.743	0.726	0.712	0.722	0.722	0.722	0.722	0.75
YDL230W	2.149	2.254	2.257	2.257	2.243	2.23	2.301	2.287	2.335	2.321	2.338	2.324	2.31	2.296	2.31	2.269	2.269	2.252	2.266	2.122	2.153	1.875	1.541	1.645	1.679	1.679	1.737	1.857	2.121	2.121	2.361	2.846	2.846	2.97	2.97	2.97	2.97	2.97	2.97	3.066	3.049	3.08	3.135	3.179	3.179	3.196	3.251	3.265	3.415
YIL089W	0.359	0.359	0.359	0.359	0.373	0.342	0.342	0.342	0.342	0.356	0.325	0.356	0.356	0.37	0.37	0.37	0.37	0.37	0.37	0.37	0.356	0.325	0.325	0.325	0.325	0.325	0.325	0.325	0.325	0.325	0.311	0.311	0.311	0.311	0.311	0.328	0.359	0.373	0.434	0.451	0.451	0.451	0.451	0.451	0.465	0.465	0.465	0.465	0.465
YLR372W	0.251	0.251	0.237	0.237	0.237	0.237	0.237	0.237	0.206	0.223	0.192	0.192	0.192	0.192	0.192	0.192	0.192	0.192	0.192	0.175	0.175	0.161	0.161	0.178	0.206	0.206	0.206	0.206	0.206	0.223	0.223	0.223	0.223	0.223	0.223	0.223	0.223	0.223	0.241	0.241	0.241	0.258	0.258	0.258	0.258	0.258	0.258	0.258	0.258
YDL029W	0.944	0.961	1.006	1.006	1.006	1.006	1.006	0.992	0.964	0.95	0.95	0.967	1.025	1.042	1.042	1.069	1.069	1.069	1.069	1.069	1.069	1.069	1.069	1.069	1.069	1.069	1.069	1.069	1.069	1.069	1.069	1.069	1.055	1.082	1.082	1.082	1.082	1.082	1.099	1.099	1.072	1.099	1.099	1.099	1.099	1.099	1.099	1.099	1.099
YLR052W	0.557	0.588	0.633	0.725	0.742	0.759	0.8	0.814	0.814	0.797	0.797	0.797	0.797	0.797	0.797	0.825	0.825	0.825	0.825	0.893	1.04	1.04	1.04	1.04	1.054	1.139	1.139	1.139	1.139	1.139	1.139	1.125	1.125	1.139	1.139	1.139	1.139	1.125	1.125	1.125	1.159	1.159	1.159	1.159	1.159	1.159	1.142	1.142	1.142
YML057W	0.478	0.478	0.478	0.478	0.478	0.478	0.478	0.461	0.447	0.447	0.447	0.447	0.447	0.447	0.447	0.515	0.515	0.515	0.515	0.515	0.515	0.515	0.515	0.515	0.529	0.529	0.529	0.529	0.529	0.515	0.529	0.529	0.529	0.529	0.529	0.529	0.546	0.546	0.546	0.546	0.546	0.546	0.546	0.546	0.546	0.573	0.573	0.573	0.573
YDR411C	1.959	1.959	1.986	2.044	2.075	2.075	2.116	2.116	2.116	2.116	2.116	2.116	2.116	2.116	2.116	2.116	2.116	2.116	2.116	2.116	2.116	2.116	2.116	2.116	2.12	2.12	2.137	2.137	2.151	2.151	2.151	2.117	2.117	2.117	2.117	2.117	2.117	2.103	2.103	2.076	2.076	1.995	2.012	2.012	2.012	2.012	1.995	1.995	1.995
YOR096W	0	0	0	0	0	0	0	0	0	0	0	0	0	0	0	0	0	0	0	0	0	0	0	0	0	0	0	0	0	0	0	0	0	0	0	0	0	0	0	0	0	0	0	0	0	0	0	0	0
YKR062W	0.512	0.512	0.512	0.512	0.512	0.512	0.512	0.512	0.512	0.512	0.512	0.512	0.512	0.512	0.512	0.512	0.512	0.512	0.495	0.481	0.481	0.481	0.481	0.481	0.481	0.454	0.454	0.427	0.427	0.427	0.427	0.427	0.427	0.427	0.383	0.383	0.383	0.383	0.383	0.369	0.369	0.369	0.369	0.369	0.369	0.328	0.328	0.328	0.328
YFR049W	0.487	0.487	0.487	0.487	0.487	0.487	0.487	0.487	0.47	0.47	0.47	0.47	0.47	0.47	0.47	0.47	0.47	0.47	0.436	0.436	0.464	0.464	0.464	0.491	0.491	0.491	0.491	0.491	0.491	0.491	0.491	0.491	0.474	0.474	0.474	0.474	0.474	0.474	0.43	0.43	0.43	0.444	0.512	0.512	0.512	0.512	0.512	0.512	0.512
YDR461C-A	2.676	2.676	2.676	2.676	2.72	2.754	2.768	2.809	2.795	2.795	2.795	2.795	2.795	2.795	2.795	2.795	2.795	2.795	2.795	2.795	2.839	2.839	2.839	2.853	2.853	2.853	2.853	2.853	2.853	2.853	2.853	2.853	2.853	2.853	2.853	2.853	2.853	2.853	2.853	2.87	2.87	2.87	2.87	2.87	2.87	2.87	2.87	2.87	2.87
YLR095C	1.072	1.072	1.072	1.072	1.072	1.072	1.058	1.058	1.058	1.058	1.044	1.03	1.03	1.03	1.03	1.03	1.03	1.03	1.03	1.03	1.03	1.03	1.03	1.03	1.03	0.965	0.937	0.937	0.937	0.91	0.879	0.862	0.862	0.845	0.845	0.845	0.845	0.831	0.804	0.804	0.804	0.773	0.773	0.79	0.79	0.79	0.79	0.79	0.79
YGR105W	0.536	0.536	0.536	0.519	0.488	0.488	0.488	0.505	0.519	0.519	0.519	0.519	0.533	0.635	0.706	0.768	0.768	0.768	0.768	0.768	0.897	0.959	1.072	1.086	1.086	1.086	1.086	1.086	1.103	1.13	1.232	1.232	1.232	1.259	1.337	1.323	1.35	1.391	1.405	1.405	1.405	1.405	1.405	1.405	1.405	1.405	1.405	1.46	1.529
YMR286W	2.426	2.732	2.732	2.732	2.732	2.718	2.704	2.704	2.704	2.704	2.704	2.704	2.715	2.797	2.797	2.797	2.797	2.811	2.794	2.863	2.863	2.863	2.846	2.887	2.925	3.014	3.087	3.087	3.104	3.176	3.176	3.176	3.176	3.176	3.149	3.132	3.132	3.132	3.132	3.132	3.132	3.132	3.132	3.132	3.132	3.132	3.132	3.132	3.087
YJR003C	2.621	2.621	2.607	2.607	2.438	2.438	2.335	2.26	2.212	2.157	2.126	2.095	2.095	2.095	1.955	1.955	1.955	1.955	1.623	1.405	1.391	1.391	1.405	1.405	1.405	1.405	1.275	1.099	1.099	1.099	1.099	1.099	1.072	1.072	1.072	0.702	0.644	0.549	0.535	0.535	0.583	0.686	0.776	0.793	0.793	0.779	0.892	0.892	0.892
YNL213C	1.466	1.466	1.466	1.466	1.466	1.466	1.466	1.494	1.48	1.48	1.48	1.48	1.48	1.46	1.46	1.714	1.714	1.787	1.804	1.804	1.804	1.804	1.804	1.804	1.804	1.804	1.804	1.787	1.787	1.801	1.829	1.87	1.897	1.897	1.897	1.911	1.911	1.911	1.969	1.969	1.969	1.969	1.969	1.969	1.935	1.935	1.908	1.908	1.908
YLR243W	0.497	0.497	0.497	0.436	0.436	0.498	0.498	0.498	0.498	0.484	0.525	0.525	0.525	0.525	0.497	0.483	0.483	0.483	0.545	0.528	0.668	0.668	0.668	0.685	0.712	0.712	0.712	0.712	0.739	0.739	0.756	0.753	0.753	0.849	0.932	0.932	0.932	0.932	0.932	0.932	0.932	0.932	0.932	0.932	0.932	0.932	0.932	0.932	0.946
YOR363C	0.983	0.983	0.969	0.966	0.99	1.018	1.004	1.004	1.021	1.004	1.154	1.287	1.287	1.287	1.301	1.301	1.301	1.301	1.301	1.301	1.284	1.298	1.298	1.298	1.281	1.298	1.298	1.315	1.391	1.435	1.466	1.52	1.534	1.534	1.52	1.506	1.506	1.506	1.506	1.52	1.52	1.52	1.534	1.534	1.534	1.551	1.554	1.554	1.598
YPR176C	0.058	0.055	0.1	0.155	0.155	0.172	0.288	0.288	0.288	0.288	0.344	0.48	0.48	0.48	0.48	0.494	0.494	0.467	0.484	0.628	0.731	0.745	0.786	0.817	0.817	0.872	0.917	0.917	0.917	0.917	0.944	0.958	0.975	0.975	0.975	1.02	1.047	1.142	1.227	1.227	1.261	1.261	1.261	1.261	1.275	1.309	1.309	1.309	1.309
YFL044C	0.85	0.85	0.809	0.778	0.778	0.764	0.75	0.75	0.75	0.75	0.75	0.75	0.699	0.699	0.716	0.716	0.716	0.699	0.699	0.699	0.699	0.699	0.685	0.685	0.685	0.685	0.685	0.549	0.522	0.478	0.475	0.492	0.55	0.55	0.55	0.55	0.55	0.55	0.55	0.509	0.458	0.472	0.472	0.472	0.486	0.486	0.514	0.514	0.514
YOR337W	1.358	1.358	1.331	1.331	1.331	1.345	1.345	1.345	1.4	1.4	1.4	1.4	1.427	1.441	1.482	1.502	1.502	1.502	1.502	1.502	1.502	1.577	1.577	1.604	1.604	1.604	1.631	1.631	1.631	1.648	1.762	1.962	1.979	1.979	1.979	1.962	1.962	1.962	1.962	1.962	1.962	1.962	1.962	1.962	1.962	1.962	1.972	1.999	1.999
YLR216C	4.443	4.416	4.402	4.012	3.909	3.635	3.635	3.635	3.561	3.565	3.565	3.593	3.593	3.593	3.593	3.562	3.562	3.576	3.318	3.27	3.287	3.291	3.291	3.305	3.237	3.237	3.237	3.227	3.213	3.21	3.21	3.21	3.21	3.21	3.182	3.134	3.049	3.001	3.032	2.833	2.946	2.867	2.867	2.839	2.839	2.768	2.754	2.517	2.517
YLL050C	2.323	2.337	2.337	2.323	2.323	2.323	2.309	2.309	2.309	2.309	2.309	2.309	2.309	2.295	2.295	2.295	2.281	2.281	2.281	2.281	2.179	2.179	2.179	2.179	2.179	2.196	2.196	2.223	2.223	2.206	2.206	2.206	2.206	2.206	2.206	2.206	2.206	2.206	2.206	2.165	2.165	2.165	2.077	2.046	2.046	2.032	2.032	1.857	1.816
YKL048C	1.405	1.432	1.432	1.432	1.432	1.432	1.432	1.432	1.446	1.474	1.474	1.474	1.474	1.474	1.474	1.474	1.474	1.474	1.474	1.491	1.508	1.549	1.549	1.535	1.535	1.562	1.562	1.521	1.521	1.535	1.552	1.525	1.525	1.525	1.542	1.542	1.555	1.569	1.644	1.644	1.644	1.644	1.63	1.616	1.616	1.633	1.633	1.633	1.633
YNL106C	0.976	0.915	0.915	0.969	0.969	0.997	1.066	1.066	1.066	1.066	1.052	1.052	1.096	1.096	1.096	1.096	1.079	1.078	1.092	1.092	1.092	1.092	1.092	1.092	1.092	1.058	1.058	1.058	1.058	1.058	1.058	1.058	1.058	1.058	1.041	1.058	1.044	1.044	1.044	1.044	1.044	1.044	1.044	1.044	1.044	1.044	1.044	1.044	0.979
YPL051W	0.099	0.14	0.14	0.14	0.14	0.14	0.14	0.14	0.14	0.14	0.14	0.126	0.126	0.126	0.126	0.126	0.126	0.126	0.126	0.126	0.143	0.184	0.263	0.406	0.406	0.406	0.406	0.406	0.553	0.553	0.553	0.553	0.567	0.567	0.567	0.567	0.567	0.594	0.594	0.594	0.611	0.614	0.673	0.717	0.751	0.751	0.751	0.765	0.793
YOR291W	1.551	1.579	1.579	1.579	1.579	1.606	1.661	1.678	1.747	1.939	1.939	1.939	1.939	2.045	2.087	2.8	2.8	2.917	2.917	2.917	2.917	2.917	2.917	2.917	2.972	2.972	2.972	3.109	3.187	3.445	3.472	3.472	3.472	3.472	3.472	3.513	3.544	3.585	3.748	3.748	3.775	3.775	3.816	3.83	3.858	3.858	3.872	3.872	3.872
YMR182W-A	0.506	0.506	0.506	0.523	0.598	0.598	0.598	0.625	0.625	0.625	0.625	0.625	0.625	0.625	0.642	0.615	0.615	0.632	0.632	0.632	0.632	0.673	0.673	0.673	0.673	0.7	0.7	0.683	0.683	0.639	0.625	0.625	0.625	0.625	0.652	0.652	0.652	0.652	0.652	0.638	0.638	0.638	0.638	0.638	0.638	0.638	0.638	0.638	0.638
YJR144W	0.464	0.481	0.543	0.543	0.543	0.543	0.529	0.529	0.512	0.512	0.512	0.512	0.512	0.597	0.658	0.658	0.737	0.847	0.861	0.905	0.95	1.213	1.213	1.213	1.213	1.213	1.213	1.24	1.267	1.267	1.267	1.267	1.267	1.267	1.267	1.284	1.298	1.509	1.553	1.553	1.553	1.553	1.57	1.57	1.57	1.57	1.587	1.587	1.618
YGL018C	0.385	0.371	0.371	0.371	0.371	0.306	0.393	0.445	0.577	0.577	0.577	0.618	0.662	0.662	0.69	0.694	0.694	0.722	0.763	0.79	0.887	0.904	0.904	0.904	0.904	0.932	0.963	0.963	0.963	0.963	0.963	0.963	0.963	0.963	0.963	0.936	0.936	0.882	0.957	0.957	1.03	1.181	1.268	1.399	1.416	1.43	1.512	1.587	1.587
YGR178C	1.307	1.307	1.321	1.321	1.321	1.307	1.307	1.307	1.307	1.307	1.307	1.307	1.307	1.307	1.307	1.293	1.293	1.293	1.293	1.293	1.293	1.293	1.293	1.293	1.293	1.293	1.259	1.232	1.232	1.205	1.205	1.205	1.205	1.205	1.205	1.205	1.205	1.205	1.205	1.205	1.205	1.205	1.205	1.205	1.205	1.188	1.188	1.188	1.171
YGL026C	0.809	0.809	0.809	0.826	0.939	0.993	0.993	1.01	1.01	1.01	1.01	1.01	1.037	1.144	1.144	1.144	1.192	1.192	1.209	1.209	1.209	1.209	1.209	1.209	1.209	1.209	1.223	1.209	1.209	1.209	1.209	1.209	1.209	1.195	1.195	1.195	1.195	1.195	1.257	1.257	1.257	1.257	1.257	1.257	1.257	1.257	1.257	1.271	1.271
YNR019W	0.618	0.632	0.632	0.632	0.632	0.632	0.632	0.632	0.632	0.707	0.707	0.707	0.707	0.707	0.707	0.789	0.789	0.831	0.79	0.804	0.804	0.804	0.804	0.821	0.821	0.821	0.821	0.804	0.804	0.804	0.835	0.835	0.835	0.849	0.849	0.849	0.849	0.839	0.839	0.856	0.887	0.887	0.887	0.887	0.887	0.887	0.887	0.887	0.887
YPL204W	3.281	3.281	3.24	3.24	3.24	3.24	3.223	3.223	3.134	3.08	3.08	3.032	3.018	2.991	2.991	2.974	2.974	2.974	2.93	2.913	2.913	2.82	2.806	2.806	2.775	2.775	2.747	1.919	1.666	1.528	1.511	1.477	1.477	1.477	1.457	1.47	1.47	1.47	1.47	1.47	1.456	1.429	1.166	0.92	0.825	0.825	0.825	0.825	0.825
YFL002C	1.51	1.483	1.483	1.456	1.544	1.544	1.571	1.585	1.602	1.602	1.616	1.616	1.616	1.633	1.633	1.633	1.633	1.633	1.633	1.602	1.588	1.588	1.619	1.619	1.619	1.619	1.619	1.619	1.619	1.619	1.592	1.592	1.578	1.578	1.578	1.564	1.564	1.564	1.55	1.577	1.577	1.577	1.604	1.604	1.604	1.604	1.604	1.604	1.576
YLR108C	0.97	0.97	0.97	1.011	1.011	1.011	1.011	1.011	1.011	1.011	1.011	1.011	1.011	1.011	0.949	0.922	0.922	0.922	0.922	0.922	0.922	0.922	0.922	0.922	0.922	0.654	0.623	0.527	0.486	0.486	0.469	0.469	0.469	0.51	0.51	0.51	0.51	0.51	0.483	0.483	0.483	0.442	0.442	0.394	0.394	0.394	0.394	0.394	0.394
YMR113W	1.166	1.107	1.055	0.926	0.899	0.838	0.804	0.804	0.613	0.599	0.599	0.599	0.609	0.609	0.565	0.521	0.459	0.428	0.428	0.455	0.688	0.688	0.702	0.702	0.702	0.702	0.702	0.688	0.657	0.657	0.657	0.592	0.668	0.775	1.322	1.71	1.71	1.71	1.71	1.71	1.71	1.71	1.71	1.724	1.724	1.796	1.796	1.796	1.823
YIL041W	1.693	1.768	1.81	1.81	1.864	1.881	1.908	1.908	1.922	1.905	1.99	1.99	2.048	2.065	2.082	2.082	2.194	2.313	2.313	2.364	2.364	2.364	2.381	2.381	2.381	2.381	2.408	2.408	2.422	2.433	2.433	2.433	2.433	2.433	2.447	2.447	2.447	2.447	2.447	2.447	2.447	2.447	2.447	2.42	2.42	2.42	2.42	2.406	2.406
YOR252W	0.475	0.475	0.407	0.38	0.38	0.428	0.442	0.703	0.793	0.81	0.81	0.871	0.871	0.871	0.916	0.933	0.933	0.947	0.947	1.008	1.217	1.217	1.244	1.244	1.244	1.244	1.23	1.23	1.23	1.247	1.441	1.616	1.616	1.633	1.633	1.664	1.746	1.951	1.951	1.951	1.951	1.951	1.951	1.951	1.951	1.951	1.978	2.005	2.019
YNL259C	0.31	0.31	0.341	0.341	0.341	0.341	0.341	0.341	0.341	0.341	0.341	0.368	0.368	0.409	0.409	0.409	0.409	0.409	0.44	0.44	0.44	0.512	0.597	0.597	0.597	0.597	0.597	0.614	0.614	0.614	0.628	0.628	0.628	0.628	0.628	0.642	0.642	0.642	0.642	0.642	0.642	0.642	0.642	0.642	0.642	0.686	0.686	0.686	0.686
YLR318W	0.473	0.487	0.559	0.559	0.573	0.601	0.615	0.615	0.632	0.632	0.663	0.663	0.663	0.756	0.801	0.801	0.828	0.845	0.94	0.94	0.94	0.954	0.954	0.954	0.968	0.968	0.968	0.968	0.968	0.968	0.968	0.968	0.968	0.968	0.968	0.968	0.968	0.968	0.954	0.954	0.981	0.981	0.981	0.981	0.978	0.978	0.978	0.978	0.978
YHR116W	1.083	1.114	1.128	1.142	1.156	1.251	1.268	1.268	1.268	1.268	1.268	1.268	1.285	1.285	1.339	1.339	1.339	1.339	1.356	1.356	1.356	1.356	1.356	1.356	1.373	1.373	1.373	1.373	1.373	1.373	1.373	1.373	1.373	1.373	1.373	1.373	1.373	1.373	1.373	1.373	1.373	1.373	1.373	1.373	1.373	1.373	1.359	1.359	1.359
YGR179C	0.947	0.947	0.975	0.975	1.02	1.088	1.088	1.105	1.105	1.105	1.105	1.105	1.105	1.105	1.105	1.105	1.105	1.105	1.105	1.105	1.105	1.105	1.105	1.105	1.105	1.105	1.105	1.105	1.122	1.149	1.149	1.166	1.166	1.166	1.166	1.166	1.166	1.166	1.139	1.139	1.139	1.125	1.125	1.125	1.125	1.125	1.139	1.139	1.139
YGL085W	0.216	0.216	0.216	0.216	0.216	0.216	0.216	0.216	0.216	0.233	0.216	0.233	0.233	0.233	0.233	0.233	0.219	0.219	0.219	0.219	0.263	0.307	0.307	0.307	0.307	0.28	0.28	0.263	0.263	0.263	0.29	0.29	0.304	0.304	0.304	0.304	0.287	0.287	0.287	0.287	0.287	0.314	0.355	0.338	0.379	0.379	0.365	0.382	0.382
YPL003W	0.931	0.931	0.931	0.931	0.931	0.931	0.931	0.931	0.931	0.931	0.931	0.931	0.931	0.931	0.931	0.931	0.931	0.92	0.92	0.92	0.92	0.92	0.92	0.937	0.91	0.91	0.91	0.91	0.91	0.91	0.91	0.924	0.941	0.941	0.968	0.968	0.968	0.968	0.968	0.968	0.951	0.951	0.937	0.937	0.937	0.937	0.92	0.92	0.92
YIL046W	1.293	1.293	1.31	1.385	1.454	1.454	1.481	1.523	1.754	2.021	2.021	2.109	2.109	2.171	2.188	2.205	2.205	2.232	2.232	2.286	2.33	2.46	2.474	2.546	2.56	2.56	2.56	2.56	2.56	2.56	2.577	3.222	3.318	3.41	3.41	3.41	3.41	3.41	3.424	3.552	3.552	3.596	3.654	3.668	3.696	3.71	3.783	4.013	4.013
YNL111C	0.604	0.604	0.604	0.587	0.57	0.553	0.553	0.553	0.553	0.539	0.522	0.522	0.429	0.37	0.37	0.384	0.384	0.384	0.401	0.401	0.401	0.388	0.388	0.405	0.388	0.415	0.387	0.387	0.346	0.346	0.36	0.347	0.333	0.374	0.408	0.408	0.408	0.408	0.425	0.494	0.58	0.58	0.58	0.594	0.578	0.609	0.595	0.609	0.595
YOR273C	0.609	0.64	0.726	0.726	0.726	0.726	0.726	0.726	0.791	0.791	0.819	0.925	0.925	0.925	0.966	0.966	0.966	0.966	0.966	0.98	1.038	1.147	1.219	1.219	1.219	1.25	1.25	1.25	1.233	1.233	1.233	1.233	1.233	1.233	1.23	1.23	1.288	1.288	1.377	1.452	1.757	1.757	1.825	1.907	1.907	1.921	1.907	1.907	1.934
YDL142C	0.651	0.651	0.651	0.651	0.651	0.651	0.651	0.607	0.607	0.607	0.607	0.607	0.607	0.593	0.593	0.593	0.634	0.724	0.724	0.724	0.724	0.724	0.724	0.738	0.765	0.837	0.837	0.851	0.851	0.864	0.864	0.864	0.847	0.864	0.864	0.878	0.919	0.919	0.919	0.977	0.977	0.977	0.977	0.977	0.977	0.977	0.977	0.977	0.977
YDR358W	1.973	1.945	1.945	1.945	1.945	1.962	1.965	1.965	1.965	1.965	1.707	1.615	1.571	1.571	1.461	1.447	1.461	1.495	1.696	1.829	1.829	1.829	1.829	1.829	1.815	1.798	1.798	1.883	1.831	1.848	1.848	1.848	1.848	1.868	1.824	1.824	1.783	1.742	1.742	1.657	1.616	1.64	1.723	1.935	1.979	2.082	2.082	2.068	2.068
YML086C	0.689	0.689	0.689	0.689	0.689	0.689	0.689	0.689	0.689	0.689	0.689	0.706	0.72	0.72	0.72	0.72	0.72	0.72	0.747	0.747	0.747	0.747	0.764	0.764	0.764	0.764	0.764	0.764	0.764	0.75	0.764	0.764	0.764	0.795	0.846	0.86	0.86	0.86	0.86	0.833	0.833	0.833	0.833	0.833	0.833	0.833	0.833	0.833	0.833
YNL054W	2.188	2.188	2.188	2.188	2.188	2.188	2.171	2.171	2.144	2.158	2.189	2.251	2.391	2.391	2.391	2.408	2.408	2.408	2.408	2.408	2.408	2.408	2.398	2.401	2.432	2.459	2.473	2.49	2.473	2.579	2.665	2.71	2.71	2.751	2.751	2.751	2.751	2.751	2.751	2.706	2.76	2.76	2.76	2.716	2.716	2.716	2.802	2.802	2.802
YBR273C	0.437	0.437	0.481	0.552	0.627	0.627	0.658	0.658	0.699	0.685	0.685	0.702	0.746	0.773	0.773	0.773	0.787	0.947	1.207	1.207	1.207	1.234	1.289	1.289	1.289	1.289	1.365	1.544	1.544	1.572	1.657	1.674	1.705	1.705	1.705	1.719	1.719	1.719	1.719	1.719	1.804	1.804	1.804	1.832	1.832	1.849	1.866	1.893	1.893
YLR077W	0.306	0.306	0.306	0.306	0.306	0.306	0.279	0.279	0.252	0.252	0.252	0.252	0.252	0.252	0.252	0.252	0.252	0.252	0.252	0.252	0.252	0.238	0.238	0.238	0.238	0.241	0.258	0.258	0.258	0.241	0.241	0.241	0.241	0.241	0.241	0.255	0.255	0.255	0.255	0.255	0.255	0.269	0.269	0.269	0.351	0.351	0.351	0.351	0.351
YNL042W	0.204	0.177	0.177	0.177	0.15	0.15	0.15	0.15	0.15	0.15	0.15	0.15	0.15	0.106	0.106	0.106	0.092	0.092	0.092	0.092	0.092	0.092	0.075	0.075	0.075	0.075	0.075	0.075	0.075	0.075	0.075	0.075	0.075	0.075	0.075	0.075	0.075	0.075	0.075	0.075	0.075	0.075	0.075	0.075	0.075	0.075	0.075	0.075	0.092
YLR109W	0.71	0.71	0.71	0.662	0.662	0.662	0.662	0.662	0.662	0.635	0.635	0.618	0.591	0.591	0.591	0.421	0.421	0.404	0.404	0.404	0.404	0.404	0.404	0.268	0.176	0.176	0.176	0.176	0.176	0.162	0.162	0.135	0.135	0.107	0.09	0.062	0.045	0.045	0.045	0.045	0.045	0.045	0.045	0.045	0.045	0.045	0.045	0.045	0.031
YDR242W	0.774	0.713	0.713	0.713	0.713	0.713	0.713	0.713	0.686	0.632	0.601	0.553	0.553	0.553	0.553	0.553	0.539	0.539	0.525	0.525	0.525	0.559	0.559	0.545	0.545	0.545	0.545	0.545	0.517	0.503	0.486	0.486	0.486	0.486	0.486	0.486	0.442	0.398	0.398	0.398	0.398	0.384	0.384	0.384	0.384	0.384	0.33	0.33	0.33
YJL174W	6.255	6.255	6.255	6.255	6.255	6.255	6.255	6.255	6.255	6.255	6.255	6.255	6.272	6.245	6.314	6.314	6.314	6.314	6.314	6.314	6.314	6.314	6.314	6.314	6.328	6.328	6.328	6.328	6.311	6.311	6.311	6.311	6.311	6.311	6.314	6.3	6.3	6.3	6.273	6.273	6.167	6.167	6.167	6.167	6.167	6.153	6.153	6.153	6.136
YPR067W	1.416	1.416	1.416	1.396	1.424	1.424	1.441	1.414	1.414	1.414	1.356	1.373	1.373	1.387	1.387	1.387	1.387	1.387	1.414	1.428	1.428	1.459	1.493	1.493	1.51	1.51	1.51	1.51	1.51	1.51	1.51	1.51	1.51	1.51	1.493	1.52	1.479	1.493	1.493	1.476	1.476	1.476	1.476	1.476	1.462	1.462	1.462	1.462	1.462
YOL011W	0.135	0.135	0.135	0.135	0.135	0.149	0.149	0.166	0.166	0.18	0.18	0.18	0.18	0.163	0.177	0.194	0.194	0.194	0.194	0.194	0.194	0.194	0.194	0.194	0.194	0.211	0.211	0.211	0.211	0.211	0.211	0.211	0.211	0.211	0.211	0.211	0.211	0.211	0.211	0.211	0.211	0.211	0.211	0.211	0.211	0.211	0.211	0.262	0.262
YNR075W	0.468	0.468	0.468	0.468	0.546	0.587	0.83	0.83	0.83	0.83	0.83	0.857	0.871	0.871	0.871	0.871	0.871	0.871	0.84	0.823	0.85	0.84	0.854	0.854	0.881	0.925	0.942	0.983	0.983	0.983	1	1.014	1.084	1.146	1.146	1.187	1.313	1.313	1.313	1.313	1.313	1.313	1.285	1.353	1.353	1.353	1.353	1.353	1.353
YNL236W	0.806	0.863	0.894	0.894	0.962	1.071	1.085	1.119	1.119	1.119	1.15	1.15	1.15	1.167	1.181	1.181	1.181	1.181	1.154	1.154	1.182	1.182	1.182	1.199	1.243	1.339	1.356	1.356	1.356	1.342	1.342	1.342	1.342	1.342	1.359	1.359	1.4	1.427	1.427	1.427	1.427	1.427	1.427	1.427	1.427	1.444	1.461	1.461	1.559
YIL006W	3.113	3.113	3.113	3.157	3.14	3.212	3.243	3.468	3.468	3.485	3.646	3.646	3.674	3.763	3.763	3.763	3.951	4.444	4.427	4.427	4.427	4.454	4.454	4.454	4.454	4.454	4.482	4.496	4.496	4.513	4.544	4.544	4.544	4.602	4.678	4.719	4.719	4.719	4.719	4.859	4.859	4.859	4.859	4.859	4.873	4.873	4.873	4.873	4.846
YJL002C	2.514	2.487	2.487	2.487	2.47	2.47	2.47	2.402	2.402	2.402	2.314	2.3	2.3	2.3	2.3	2.246	2.246	2.201	2.17	2.17	2.156	2.012	1.954	1.895	1.881	1.881	1.85	1.808	1.754	1.754	1.754	1.726	1.637	1.581	1.581	1.581	1.581	1.581	1.581	1.525	1.525	1.511	1.511	1.511	1.511	1.484	1.484	1.47	1.47
YBL029W	0.169	0.169	0.2	0.2	0.2	0.2	0.2	0.2	0.2	0.2	0.2	0.2	0.2	0.172	0.172	0.172	0.172	0.172	0.155	0.169	0.254	0.254	0.268	0.268	0.295	0.309	0.309	0.323	0.337	0.337	0.337	0.337	0.337	0.337	0.364	0.364	0.364	0.364	0.364	0.364	0.364	0.364	0.364	0.347	0.347	0.347	0.347	0.347	0.347
YNL037C	0.757	0.757	0.709	0.692	0.709	0.709	0.709	0.709	0.709	0.709	0.695	0.709	0.695	0.681	0.681	0.664	0.637	0.637	0.637	0.637	0.61	0.61	0.61	0.61	0.61	0.61	0.576	0.576	0.532	0.518	0.518	0.518	0.518	0.47	0.47	0.47	0.47	0.442	0.442	0.37	0.342	0.328	0.27	0.188	0.188	0.188	0.188	0.188	0.188
YOR074C	0.056	0.083	0.097	0.097	0.097	0.114	0.114	0.114	0.114	0.114	0.145	0.145	0.145	0.145	0.159	0.159	0.176	0.176	0.176	0.176	0.19	0.19	0.19	0.19	0.19	0.19	0.19	0.19	0.204	0.204	0.204	0.232	0.232	0.232	0.232	0.232	0.232	0.232	0.246	0.246	0.246	0.246	0.246	0.246	0.246	0.263	0.263	0.263	0.29
YJL020C	1.958	1.958	1.958	1.958	1.958	1.958	1.958	1.958	1.958	1.958	1.872	1.872	1.872	1.872	1.858	1.858	1.727	1.71	1.71	1.71	1.71	1.71	1.71	1.71	1.245	1.228	1.211	1.194	1.211	1.091	1.108	1.002	1.002	1.059	1.059	1.124	1.11	1.11	1.137	1.287	1.466	1.743	1.757	1.791	1.906	2.121	2.779	2.878	2.905
YGL206C	3.843	3.888	3.888	3.874	3.891	3.891	3.891	3.922	3.922	3.922	3.936	3.936	3.936	3.936	3.919	3.956	3.97	4.001	4.015	4.121	4.186	4.186	4.203	4.203	4.311	4.325	4.424	4.451	4.478	4.451	4.451	4.451	4.451	4.52	4.52	4.52	4.52	4.52	4.52	4.503	4.503	4.527	4.558	4.633	4.667	4.681	4.681	4.681	4.681
YFR030W	1.547	1.547	1.547	1.547	1.547	1.547	1.547	1.547	1.547	1.547	1.547	1.547	1.547	1.547	1.53	1.516	1.533	1.574	1.574	1.574	1.574	1.574	1.574	1.547	1.547	1.547	1.547	1.547	1.547	1.547	1.547	1.547	1.547	1.547	1.547	1.547	1.547	1.533	1.533	1.533	1.533	1.533	1.533	1.489	1.489	1.489	1.489	1.489	1.489
YJR063W	0.97	0.97	0.97	0.766	0.711	0.681	0.667	0.95	0.95	0.967	0.984	0.984	0.998	1.076	1.045	1.028	1.097	1.097	1.2	1.2	1.2	0.982	0.982	0.964	1.019	1.564	1.564	1.581	1.762	2.461	2.461	2.461	2.56	2.574	2.986	3.333	3.333	3.367	3.971	3.971	3.971	3.985	3.985	3.999	4.04	4.081	4.307	4.56	4.56
YPL194W	0.425	0.425	0.425	0.425	0.377	0.377	0.391	0.391	0.46	0.46	0.487	0.546	0.604	0.604	0.604	0.604	0.618	0.618	0.632	0.646	0.697	0.697	0.711	0.711	0.711	0.711	0.711	0.697	0.697	0.697	0.697	0.697	0.697	0.697	0.666	0.666	0.666	0.666	0.666	0.666	0.666	0.666	0.666	0.666	0.666	0.666	0.68	0.714	0.714
YDR084C	1.477	1.477	1.518	1.535	1.668	1.64	1.64	1.654	1.904	2.143	2.143	2.187	2.187	2.306	2.306	2.306	2.323	2.323	2.371	2.432	2.432	2.432	2.432	2.432	2.446	2.446	2.446	2.446	2.446	2.46	2.46	2.46	2.46	2.46	2.433	2.617	2.706	2.733	2.75	2.75	2.767	2.767	2.794	2.794	2.794	2.794	2.836	2.853	2.853
YLR401C	3.498	3.413	3.413	3.3	3.207	3.142	3.142	3.083	3.083	3.083	3.083	3.038	2.846	2.381	2.271	2.226	2.171	2.157	2.157	2.109	1.985	1.957	1.957	1.912	1.881	1.881	1.881	1.881	1.881	1.881	1.881	1.881	1.191	0.965	0.883	0.807	0.807	0.807	0.807	0.79	0.599	0.554	0.554	0.554	0.554	0.554	0.554	0.554	0.554
YGL075C	3.2	3.214	3.227	3.268	3.399	3.399	3.399	3.399	3.413	3.413	3.413	3.413	3.413	3.413	3.413	3.423	3.399	3.413	3.413	3.413	3.413	3.413	3.365	3.365	3.351	3.337	3.337	3.32	3.32	3.337	3.337	3.337	3.337	3.337	3.276	3.276	3.262	3.262	3.262	3.262	3.262	3.221	3.221	3.221	3.204	3.204	3.204	3.204	3.204
YKR008W	2.397	2.397	2.414	2.414	2.414	2.428	2.428	2.428	2.414	2.529	2.529	2.539	2.539	2.539	2.539	2.611	2.611	2.611	2.611	2.611	2.611	2.611	2.614	2.587	2.618	2.618	2.618	2.618	2.618	2.618	2.618	2.618	2.632	2.632	2.632	2.632	2.618	2.618	2.645	2.645	2.645	2.659	2.659	2.659	2.659	2.659	2.659	2.659	2.659
YER140W	0.524	0.524	0.558	0.619	0.681	0.708	0.725	0.851	1.194	1.177	1.218	1.218	1.218	1.218	1.232	1.205	1.205	1.205	1.222	1.222	1.222	1.222	1.25	1.277	1.291	1.291	1.291	1.291	1.291	1.291	1.291	1.274	1.274	1.274	1.285	1.326	1.398	1.443	1.443	1.443	1.474	1.474	1.474	1.474	1.474	1.474	1.474	1.474	1.474
YBR255W	0.442	0.442	0.442	0.442	0.442	0.397	0.397	0.369	0.369	0.369	0.403	0.448	0.448	0.448	0.462	0.462	0.462	0.431	0.431	0.431	0.4	0.425	0.473	0.473	0.473	0.473	0.415	0.415	0.415	0.51	0.598	0.656	0.656	0.656	0.656	0.673	0.773	0.863	0.965	0.996	1.013	1.013	1.013	1.116	1.116	1.219	1.219	1.219	1.264
YMR165C	0.918	0.932	0.976	1.037	1.095	1.095	1.095	1.095	1.095	1.095	1.095	1.095	1.095	1.095	1.095	1.095	1.081	1.081	1.054	1.054	1.054	1.054	1.054	1.054	1.054	1.027	1.027	1.013	1.013	0.985	0.985	0.999	0.999	0.999	0.999	0.999	0.945	0.945	0.945	0.959	0.959	0.959	0.959	0.959	0.959	0.959	0.959	0.959	0.918
YOR191W	0.876	0.876	0.89	0.89	0.904	0.904	0.904	0.877	0.891	0.984	0.957	0.971	1.002	1.056	1.09	1.09	1.104	1.131	1.193	1.193	1.193	1.193	1.193	1.193	1.193	1.193	1.193	1.193	1.193	1.193	1.193	1.21	1.244	1.244	1.261	1.261	1.261	1.278	1.292	1.278	1.278	1.278	1.278	1.278	1.278	1.278	1.278	1.251	1.251
YER150W	0.52	0.52	0.52	0.52	0.551	0.551	0.551	0.551	0.551	0.551	0.551	0.534	0.534	0.534	0.534	0.534	0.568	0.568	0.602	0.63	0.814	0.814	0.913	1.046	1.208	1.284	1.284	1.311	1.338	1.338	1.563	1.908	1.922	1.922	1.922	1.939	1.939	1.939	1.939	2.206	2.206	2.206	2.206	2.206	2.234	2.305	2.318	2.318	2.318
YJL209W	1.021	1.021	1.021	0.972	0.945	0.945	0.945	0.945	0.931	0.945	0.945	0.945	0.945	0.918	0.918	0.805	0.788	0.888	0.916	0.916	0.916	0.916	0.916	0.957	0.94	0.94	0.926	0.881	0.895	0.895	0.895	0.895	0.868	0.868	0.912	0.912	0.912	0.912	0.898	0.884	0.884	0.898	0.881	0.85	0.85	0.85	0.85	0.85	0.85
YBL023C	0.45	0.45	0.45	0.45	0.436	0.436	0.509	0.509	0.509	0.54	0.668	0.668	0.668	0.668	0.668	0.668	0.668	0.668	0.668	0.668	0.668	0.682	0.682	0.682	0.682	0.682	0.682	0.682	0.682	0.665	0.665	0.665	0.692	0.689	0.716	0.716	0.716	0.716	0.73	0.73	0.73	0.73	0.73	0.73	0.73	0.73	0.73	0.73	0.73
YER087W	0.35	0.319	0.319	0.274	0.288	0.33	0.33	0.347	0.42	0.476	0.476	0.476	0.476	0.449	0.449	0.449	0.463	0.463	0.463	0.463	0.463	0.463	0.49	0.5	0.527	0.541	0.541	0.541	0.541	0.544	0.578	0.578	0.578	0.578	0.578	0.578	0.633	0.723	0.723	0.723	0.723	0.723	0.723	0.723	0.655	0.655	0.711	0.752	0.766
YOL026C	0.027	0.027	0.027	0.027	0.027	0.027	0.027	0.027	0.027	0.027	0.027	0.044	0.044	0.044	0.058	0.058	0.058	0.058	0.058	0.058	0.058	0.058	0.058	0.058	0.058	0.058	0.058	0.058	0.058	0.058	0.058	0.058	0.058	0.031	0.031	0.031	0.031	0.031	0.031	0.031	0.031	0.031	0.031	0.031	0.031	0.058	0.058	0.058	0.058
YLR324W	1.021	1.021	1.021	1.069	1.069	1.11	1.12	1.12	1.134	1.134	1.247	1.752	1.752	1.866	1.88	1.88	1.88	1.88	1.911	1.911	1.911	1.911	1.911	1.911	1.911	1.982	1.982	1.982	1.982	1.982	1.982	1.982	1.982	2.075	2.106	2.242	2.242	2.256	2.256	2.256	2.256	2.222	2.284	2.376	2.504	2.518	2.518	2.518	2.59
YKR071C	0.43	0.43	0.43	0.43	0.43	0.43	0.413	0.413	0.413	0.413	0.413	0.413	0.413	0.371	0.371	0.344	0.344	0.344	0.371	0.371	0.371	0.371	0.371	0.371	0.371	0.371	0.371	0.354	0.354	0.354	0.337	0.337	0.32	0.32	0.32	0.32	0.32	0.32	0.32	0.32	0.32	0.303	0.286	0.286	0.286	0.286	0.286	0.286	0.286
YAL038W	0.031	0.058	0.058	0.058	0.058	0.058	0.058	0.058	0.058	0.058	0.058	0.072	0.072	0.086	0.086	0.086	0.086	0.086	0.086	0.069	0.069	0.069	0.069	0.069	0.069	0.069	0.069	0.083	0.083	0.083	0.083	0.083	0.083	0.083	0.083	0.083	0.083	0.083	0.083	0.083	0.083	0.083	0.083	0.083	0.083	0.083	0.083	0.083	0.083
YDR228C	2.711	2.588	2.588	2.588	2.588	2.588	2.588	2.588	2.588	2.419	2.391	2.206	2.115	2.074	2.074	2.057	1.965	1.869	1.855	1.638	1.64	1.746	1.743	1.798	1.798	1.825	1.825	1.825	1.825	1.808	1.836	1.749	1.749	1.749	1.732	1.746	1.402	1.34	1.296	1.313	1.313	1.31	1.337	1.32	1.334	1.337	1.337	1.337	1.368
YDL231C	2.404	2.404	2.431	2.431	2.458	2.431	2.43	2.43	2.403	2.257	2.036	2.049	1.823	1.837	2.099	2.099	2.13	2.13	2.107	2.107	2.08	2.094	2.077	1.888	1.93	2.174	2.423	2.555	2.798	2.798	2.798	2.798	2.798	2.815	2.815	2.829	2.833	2.85	2.864	2.892	2.865	2.923	2.984	3.083	3.083	3.265	3.265	3.368	3.491
YGR168C	1.765	1.765	1.731	1.731	1.731	1.789	1.837	1.837	1.837	1.837	1.837	1.837	1.837	1.81	1.81	1.81	1.81	1.81	1.81	1.649	1.473	1.34	1.34	1.34	1.295	1.254	1.158	1.158	1.158	1.175	1.175	1.175	1.175	1.175	1.175	1.175	1.158	1.158	1.144	1.144	1.144	1.065	1.051	1.051	1.051	1.051	1.051	1.051	1.051
YNL211C	0.604	0.604	0.604	0.604	0.604	0.604	0.604	0.577	0.563	0.597	0.597	0.597	0.597	0.597	0.597	0.611	0.656	0.656	0.656	0.683	0.683	0.724	0.724	0.724	0.724	0.724	0.738	0.765	0.765	0.765	0.765	0.765	0.765	0.765	0.748	0.765	0.793	0.807	0.862	0.876	0.951	0.951	0.951	0.951	0.951	0.951	0.951	0.951	0.951
YAL035W	2.099	2.099	2.099	2.099	2.099	2.168	2.168	2.168	2.168	2.182	2.182	2.182	2.182	2.182	2.182	2.182	2.182	2.182	2.182	2.182	2.182	2.182	2.182	2.182	2.226	2.253	2.253	2.267	2.267	2.267	2.267	2.25	2.25	2.264	2.264	2.281	2.281	2.281	2.281	2.281	2.281	2.298	2.298	2.312	2.312	2.312	2.312	2.312	2.312
YKR025W	1.688	1.688	1.702	1.598	1.598	1.557	1.557	1.557	1.557	1.557	1.453	1.439	1.439	1.439	1.439	1.395	1.395	1.395	1.299	1.299	1.299	1.299	0.831	0.681	1.055	2.582	2.582	2.582	2.599	2.674	2.688	2.705	2.746	2.802	2.802	3.008	3.008	3.008	3.022	3.036	3.163	3.136	3.136	3.136	3.136	3.15	3.091	3.091	3.135
YDR283C	0.711	0.759	0.818	0.832	0.832	0.818	0.818	0.818	0.88	0.897	0.897	0.897	0.924	0.88	0.88	0.88	0.88	0.894	0.996	0.996	1.013	1.013	1.013	1.013	1.013	1.051	1.078	1.078	1.078	1.095	1.095	1.095	1.095	1.078	1.061	1.061	1.061	1.061	1.078	1.148	1.175	1.325	1.325	1.325	1.325	1.325	1.325	1.352	1.366
YNL218W	4.251	4.251	4.251	4.251	4.251	4.265	4.279	4.351	4.365	4.396	4.396	4.396	4.396	4.396	4.396	4.396	4.396	4.396	4.396	4.355	4.369	4.386	4.372	4.372	4.355	4.386	4.297	4.263	4.29	4.29	4.29	4.29	4.29	4.29	4.29	4.29	4.29	4.29	4.29	4.29	4.29	4.29	4.29	4.263	4.202	4.202	4.148	4.148	4.038
YHR111W	0.805	0.832	0.832	0.832	0.89	0.89	0.907	0.948	0.948	1.064	1.064	1.078	1.078	1.078	1.078	1.092	1.146	1.163	1.177	1.177	1.191	1.191	1.191	1.191	1.191	1.191	1.191	1.191	1.191	1.177	1.177	1.177	1.177	1.177	1.177	1.177	1.218	1.314	1.314	1.314	1.341	1.341	1.341	1.341	1.341	1.341	1.341	1.355	1.341
YGL148W	0.308	0.308	0.366	0.366	0.366	0.393	0.393	0.393	0.393	0.393	0.393	0.393	0.393	0.393	0.393	0.393	0.393	0.393	0.393	0.407	0.434	0.434	0.434	0.434	0.434	0.434	0.434	0.434	0.434	0.434	0.434	0.465	0.465	0.465	0.465	0.465	0.421	0.472	0.472	0.472	0.472	0.472	0.472	0.472	0.499	0.499	0.499	0.499	0.499
YMR127C	1.4	1.427	1.427	1.475	1.475	1.475	1.475	1.475	1.475	1.475	1.475	1.475	1.475	1.489	1.489	1.503	1.503	1.503	1.517	1.517	1.517	1.517	1.517	1.517	1.517	1.517	1.517	1.517	1.517	1.517	1.517	1.517	1.517	1.517	1.517	1.517	1.517	1.517	1.517	1.517	1.517	1.517	1.517	1.517	1.517	1.517	1.517	1.517	1.517
YER089C	1.246	1.246	1.246	1.246	1.246	1.246	1.246	1.246	1.246	1.246	1.287	1.314	1.314	1.314	1.314	1.314	1.314	1.314	1.314	1.314	1.314	1.314	1.314	1.314	1.287	1.287	1.287	1.287	1.287	1.287	1.287	1.287	1.287	1.273	1.273	1.273	1.273	1.273	1.273	1.273	1.273	1.273	1.273	1.273	1.273	1.273	1.273	1.273	1.242
YPL262W	0.673	0.687	0.732	0.746	0.844	0.844	0.844	0.844	0.844	0.786	0.786	0.858	0.886	0.913	0.981	0.981	0.981	0.995	1.022	1.022	1.036	1.036	1.078	1.078	1.119	1.119	1.119	1.119	1.136	1.229	1.215	1.232	1.232	1.232	1.232	1.232	1.232	1.26	1.318	1.318	1.318	1.318	1.318	1.318	1.318	1.318	1.359	1.359	1.373
YPL002C	1.076	1.076	1.076	1.127	1.127	1.127	1.127	1.127	1.141	1.141	1.155	1.183	1.2	1.2	1.2	1.217	1.217	1.217	1.234	1.275	1.303	1.303	1.303	1.317	1.317	1.317	1.317	1.317	1.317	1.317	1.385	1.385	1.412	1.412	1.507	1.576	1.576	1.576	1.576	1.576	1.576	1.576	1.576	1.603	1.603	1.603	1.603	1.603	1.603
YNL251C	1.471	1.471	1.457	1.484	1.498	1.498	1.498	1.498	1.498	1.498	1.44	1.44	1.44	1.341	1.307	1.265	1.265	1.248	1.248	1.206	1.148	1.165	1.165	1.165	1.165	1.178	1.178	1.178	1.164	1.164	1.164	1.15	1.133	1.133	1.082	1.055	1.069	0.998	1.009	1.026	1.026	1.026	1.026	0.968	1.002	0.94	0.94	0.94	0.923
YER131W	1.237	1.237	1.237	1.223	1.223	1.223	1.223	1.223	1.223	1.223	1.223	1.223	1.206	1.206	1.206	1.206	1.206	1.206	1.206	1.206	1.206	1.165	1.138	1.09	1.09	1.09	1.042	1.042	1.025	1.025	1.025	1.025	1.025	1.025	1.025	1.025	1.025	1.008	0.98	0.953	0.939	0.939	0.894	0.894	0.877	0.877	0.877	0.877	0.877
YDL143W	1.995	1.995	1.995	2.05	2.05	2.064	2.064	2.122	2.122	2.122	2.122	2.122	2.122	2.122	2.122	2.122	2.149	2.149	2.149	2.149	2.149	2.149	2.149	2.149	2.149	2.149	2.149	2.149	2.149	2.149	2.149	2.149	2.149	2.149	2.149	2.149	2.149	2.149	2.149	2.121	2.094	2.094	2.094	2.165	2.179	2.179	2.179	2.179	2.179
YBR159W	0.313	0.33	0.33	0.33	0.316	0.316	0.316	0.33	0.344	0.344	0.358	0.358	0.358	0.358	0.358	0.358	0.375	0.375	0.375	0.375	0.375	0.389	0.389	0.389	0.403	0.403	0.471	0.527	0.527	0.527	0.541	0.541	0.555	0.555	0.555	0.555	0.555	0.572	0.572	0.572	0.572	0.572	0.572	0.572	0.572	0.572	0.572	0.572	0.572
YOR075W	0.076	0.076	0.076	0.076	0.076	0.076	0.076	0.076	0.09	0.09	0.09	0.09	0.09	0.09	0.09	0.117	0.117	0.117	0.117	0.1	0.1	0.1	0.117	0.117	0.144	0.144	0.144	0.144	0.144	0.144	0.144	0.144	0.144	0.144	0.144	0.144	0.144	0.161	0.161	0.161	0.205	0.264	0.4	0.4	0.4	0.444	0.756	0.756	0.821
YJR068W	0.749	0.763	0.78	0.78	0.794	0.811	0.889	0.889	0.906	0.906	0.923	0.923	0.923	0.923	0.94	0.912	0.926	1.009	1.068	1.282	1.51	1.51	1.51	1.51	1.537	1.578	1.667	1.667	1.711	1.725	1.759	1.759	1.773	1.773	1.773	1.773	1.773	1.773	1.773	1.8	1.8	1.8	1.8	1.8	1.814	1.855	1.855	1.855	1.855
YDL130W	0.273	0.256	0.284	0.434	0.434	0.462	0.599	0.76	0.832	0.832	0.832	0.832	0.832	0.832	0.832	0.846	0.89	0.921	1.144	2.128	2.22	2.22	2.22	2.22	2.281	2.329	2.343	2.343	2.435	2.642	2.642	2.656	2.656	2.684	2.698	2.784	2.784	2.784	2.784	2.784	2.784	2.784	2.869	2.869	2.869	2.91	2.952	3.065	3.065
YOL039W	0	0	0	0	0	0	0	0	0	0	0	0	0	0	0	0	0	0	0	0	0	0	0	0	0	0	0	0	0	0	0	0	0	0	0	0	0	0	0	0	0	0	0	0	0	0	0	0	0
YPR119W	2.646	2.646	2.529	2.529	2.471	2.471	2.443	2.025	1.939	1.796	1.687	1.687	1.646	1.632	1.632	1.632	1.546	1.546	1.546	1.546	1.519	1.519	1.519	1.471	1.471	1.109	1.092	1.092	1.078	1.078	1.061	0.702	0.644	0.644	0.367	0.278	0.278	0.278	0.278	0.261	0.261	0.261	0.261	0.261	0.261	0.261	0.261	0.261	0.247
YHR080C	0.947	0.92	0.92	0.947	0.947	0.947	0.947	0.933	0.933	0.919	0.919	0.874	0.874	0.874	0.843	0.843	0.795	0.737	0.737	0.737	0.737	0.703	0.686	0.686	0.524	0.493	0.493	0.493	0.493	0.493	0.493	0.432	0.339	0.322	0.277	0.277	0.277	0.277	0.277	0.277	0.277	0.277	0.263	0.28	0.246	0.246	0.246	0.246	0.191
YOL052C	0.191	0.191	0.191	0.191	0.191	0.191	0.133	0.116	0.116	0.116	0.116	0.116	0.116	0.099	0.099	0.099	0.099	0.099	0.085	0.085	0.085	0.085	0.085	0.085	0.099	0.099	0.099	0.126	0.126	0.126	0.126	0.109	0.109	0.109	0.082	0.082	0.082	0.082	0.082	0.082	0.082	0.082	0.099	0.099	0.099	0.099	0.141	0.141	0.155
YJL183W	1.711	1.711	1.731	2.005	2.022	2.039	2.056	2.056	2.1	2.152	2.152	2.453	2.439	2.439	2.439	2.439	2.439	2.439	2.514	2.497	2.497	2.497	2.497	2.497	2.497	2.497	2.562	2.548	2.619	2.619	2.619	2.619	2.766	2.852	2.893	2.893	2.893	2.893	2.893	2.893	2.893	2.893	2.893	2.893	2.907	2.907	2.907	2.907	2.907
YGR104C	0.179	0.179	0.193	0.234	0.432	0.432	0.432	0.446	0.446	0.477	0.477	0.494	0.55	0.55	0.55	0.55	0.533	0.533	0.533	0.533	0.577	0.577	0.659	0.659	0.659	0.765	0.765	0.765	0.765	0.779	0.849	0.903	0.903	0.92	0.92	0.92	0.92	0.92	0.893	0.879	0.879	0.879	0.879	0.879	0.879	0.933	0.933	0.933	1.17
YGR172C	1.592	1.592	1.592	1.606	1.606	1.62	1.62	1.62	1.62	1.647	1.701	1.701	1.701	1.701	1.659	1.673	1.756	1.818	1.951	2.139	2.342	2.342	2.373	2.476	2.476	2.503	2.503	2.557	2.643	2.643	2.657	2.657	2.684	2.684	2.684	2.684	2.684	2.684	2.684	2.684	2.684	2.684	2.684	2.684	2.684	2.684	2.684	2.684	2.684
YOL073C	0.861	0.847	0.717	0.717	0.717	0.717	0.717	0.69	0.677	0.632	0.632	0.646	0.646	0.646	0.646	0.646	0.646	0.646	0.426	0.412	0.343	0.343	0.343	0.288	0.26	0.294	0.295	0.309	0.309	0.309	0.367	0.628	0.628	0.628	0.628	0.632	0.69	0.762	0.96	0.977	0.977	0.977	0.977	0.977	0.977	0.977	1.019	1.019	1.243
YMR129W	1.557	1.557	1.557	1.557	1.557	1.557	1.557	1.557	1.557	1.557	1.557	1.557	1.547	1.547	1.547	1.588	1.591	1.608	1.608	1.635	1.635	1.635	1.635	1.635	1.635	1.608	1.608	1.581	1.581	1.581	1.567	1.567	1.581	1.581	1.581	1.581	1.581	1.581	1.581	1.595	1.595	1.595	1.578	1.578	1.578	1.578	1.578	1.578	1.578
YDR002W	1.133	1.133	1.133	1.133	1.119	1.102	1.102	1.102	1.102	1.088	1.071	1.071	1.071	1.044	1.044	1.016	1.002	0.985	0.985	0.985	0.944	0.944	0.944	0.944	0.556	0.495	0.468	0.468	0.468	0.441	0.441	0.475	0.475	0.475	0.363	0.363	0.363	0.363	0.363	0.336	0.336	0.291	0.274	0.26	0.202	0.154	0.154	0.14	0.126
YLL011W	1.816	1.816	1.816	1.816	1.816	1.816	1.816	1.785	1.785	1.785	1.802	1.802	1.802	1.775	1.775	1.775	1.775	1.775	1.775	1.775	1.761	1.761	1.761	1.761	1.73	1.73	1.73	1.73	1.73	1.73	1.73	1.716	1.702	1.702	1.702	1.702	1.702	1.702	1.688	1.612	1.585	1.582	1.582	1.582	1.568	1.568	1.568	1.568	1.568
YLL036C	0.882	0.896	0.9	0.9	1.158	1.158	1.31	1.31	1.355	1.372	1.372	1.44	1.496	1.523	1.523	1.523	1.523	1.537	1.537	1.537	1.537	1.537	1.537	1.523	1.537	1.578	1.605	1.605	1.605	1.663	1.663	1.694	1.748	1.721	1.721	1.721	1.721	1.748	1.806	1.806	1.806	1.806	1.806	1.806	1.806	1.806	1.806	1.806	1.82
YDL106C	5.53	5.53	5.468	5.441	5.427	5.427	5.441	5.441	5.441	5.441	5.341	5.341	5.395	5.395	5.395	5.395	5.395	5.395	5.361	5.361	5.361	5.344	5.344	5.344	5.344	5.344	5.33	5.33	5.33	5.316	5.316	5.275	5.275	5.202	5.202	5.202	5.202	5.144	5.144	4.976	4.935	4.935	4.862	4.862	4.776	4.776	4.344	4.22	3.967
YBR146W	1.751	1.751	1.751	1.751	1.751	1.723	1.723	1.74	1.74	1.757	1.757	1.757	1.712	1.712	1.712	1.712	1.712	1.74	1.74	1.754	1.768	1.768	1.768	1.768	1.754	1.723	1.723	1.723	1.737	1.737	1.737	1.764	1.747	1.761	1.761	1.761	1.734	1.734	1.734	1.72	1.72	1.706	1.706	1.706	1.706	1.706	1.706	1.689	1.689
YKR068C	0.405	0.405	0.405	0.388	0.388	0.388	0.388	0.388	0.388	0.282	0.237	0.237	0.22	0.22	0.22	0.22	0.165	0.151	0.151	0.134	0.134	0.134	0.134	0.134	0.134	0.134	0.134	0.134	0.134	0.117	0.117	0.117	0.117	0.117	0.117	0.103	0.103	0.075	0.075	0.075	0.075	0.075	0.075	0.075	0.075	0.075	0.075	0.075	0.075
YHR120W	0.75	0.75	0.75	0.75	0.75	0.75	0.723	0.709	0.709	0.736	0.722	0.722	0.739	0.739	0.739	0.756	0.742	0.742	0.742	0.742	0.756	0.756	0.756	0.756	0.769	0.786	0.786	0.786	0.786	0.772	0.731	0.731	0.745	0.745	0.745	0.718	0.704	0.704	0.704	0.704	0.704	0.673	0.704	0.704	0.704	0.663	0.659	0.583	0.583
YPL206C	2.992	2.992	2.992	2.992	2.992	2.992	2.978	2.978	2.978	2.923	2.896	2.896	2.896	2.896	2.896	2.896	2.868	2.837	2.82	2.82	2.714	2.714	2.714	2.714	2.714	2.686	2.686	2.659	2.645	2.631	2.6	2.6	2.6	2.6	2.179	2.024	1.966	1.966	1.593	1.521	1.521	1.48	1.48	0.897	0.726	0.678	0.678	0.574	0.406
YML093W	1.088	1.105	1.105	1.105	1.105	1.105	1.122	1.122	1.136	1.153	1.153	1.153	1.153	1.18	1.18	1.194	1.194	1.194	1.221	1.221	1.207	1.207	1.207	1.207	1.207	1.207	1.207	1.207	1.207	1.207	1.207	1.207	1.193	1.193	1.193	1.193	1.193	1.193	1.193	1.193	1.193	1.176	1.162	1.148	1.148	1.131	1.131	1.131	1.131
YNL027W	1.746	1.746	1.746	1.746	1.746	1.729	1.729	2.114	2.114	2.114	2.114	2.114	2.128	2.379	2.52	3.296	4.012	4.012	4.012	4.043	4.043	4.043	4.043	4.06	4.179	4.369	4.369	4.383	4.4	4.4	4.383	4.383	4.383	4.524	4.716	4.716	4.716	4.716	4.716	4.716	4.716	4.716	4.699	4.699	4.699	4.713	4.822	4.822	5.401
YLR061W	0.313	0.313	0.313	0.313	0.313	0.296	0.296	0.296	0.296	0.296	0.296	0.296	0.265	0.265	0.265	0.248	0.248	0.248	0.248	0.248	0.248	0.248	0.248	0.234	0.203	0.203	0.203	0.203	0.203	0.203	0.203	0.203	0.203	0.203	0.203	0.203	0.203	0.189	0.175	0.175	0.13	0.13	0.113	0.113	0.113	0.113	0.113	0.113	0.113
YPL170W	3.291	3.291	3.305	3.364	3.408	3.422	3.405	3.405	3.436	3.436	3.463	3.449	3.517	3.544	3.544	3.544	3.544	3.544	3.544	3.527	3.527	3.527	3.527	3.544	3.53	3.544	3.41	3.427	3.427	3.427	3.4	3.4	3.369	3.369	3.369	3.314	3.3	3.3	3.3	3.3	3.3	3.3	3.3	3.3	3.3	3.3	3.179	3.152	3.152
YDL030W	0.687	0.687	0.687	0.698	0.677	0.735	0.735	0.763	0.763	0.804	0.804	0.831	0.831	0.831	0.831	0.831	0.831	0.831	0.831	0.848	0.821	0.835	0.849	0.849	0.88	0.88	0.88	0.88	0.88	0.883	0.883	0.917	0.917	0.948	0.965	0.982	0.982	0.999	0.999	0.999	0.999	0.999	0.999	0.999	1.026	1.054	1.081	1.081	1.081
YDR258C	0.446	0.446	0.446	0.446	0.446	0.446	0.446	0.446	0.446	0.429	0.429	0.443	0.457	0.457	0.457	0.474	0.532	0.532	0.532	0.532	0.532	0.545	0.545	0.559	0.559	0.559	0.559	0.542	0.542	0.542	0.542	0.542	0.542	0.542	0.556	0.584	0.601	0.601	0.601	0.601	0.601	0.601	0.601	0.601	0.601	0.628	0.628	0.628	0.628
YLR309C	1.298	1.352	1.352	1.352	1.352	1.352	1.352	1.352	1.352	1.335	1.352	1.352	1.352	1.366	1.38	1.38	1.38	1.407	1.407	1.407	1.407	1.407	1.407	1.407	1.407	1.407	1.407	1.407	1.407	1.407	1.407	1.407	1.38	1.38	1.394	1.363	1.377	1.377	1.377	1.377	1.322	1.291	1.291	1.291	1.291	1.291	1.291	1.291	1.219
YOR274W	0.161	0.161	0.144	0.144	0.144	0.144	0.144	0.144	0.171	0.171	0.171	0.171	0.171	0.171	0.171	0.171	0.171	0.171	0.144	0.144	0.144	0.116	0.116	0.116	0.116	0.116	0.116	0.116	0.116	0.116	0.133	0.133	0.133	0.133	0.16	0.245	0.245	0.245	0.245	0.245	0.245	0.245	0.34	0.34	0.357	0.405	0.405	0.405	0.436
YJR075W	1.213	1.213	1.213	1.213	1.123	1.211	1.27	1.284	1.311	1.496	1.496	1.482	1.687	1.687	1.687	1.701	1.715	1.715	1.8	1.8	1.803	1.831	1.8	1.94	1.926	1.926	1.926	2.023	2.023	2.04	2.04	2.071	2.071	2.071	2.071	2.075	2.075	2.075	2.089	2.089	2.133	2.119	2.119	2.119	2.119	2.119	2.119	2.119	2.102
YBL054W	0.127	0.11	0.11	0.11	0.11	0.11	0.11	0.11	0.11	0.11	0.096	0.096	0.096	0.096	0.096	0.031	0.031	0.031	0.048	0.034	0.034	0.034	0.034	0.034	0.034	0.034	0.034	0.034	0.034	0.034	0.034	0.034	0.034	0.034	0.034	0.034	0.034	0.034	0.034	0.034	0.034	0.034	0.034	0.034	0.034	0.034	0.034	0.034	0.034
YGL130W	0.33	0.344	0.467	0.453	0.484	0.658	0.641	0.641	0.641	0.631	0.631	0.631	0.658	0.675	1.033	1.033	1.033	1.033	1.077	1.077	1.145	1.203	1.203	1.203	1.248	1.289	1.34	1.467	1.467	1.467	1.481	1.481	1.481	1.498	1.498	1.498	1.54	1.526	1.526	1.614	1.697	1.697	1.697	1.697	1.697	1.697	1.697	1.697	1.711
YBR008C	1.686	1.686	1.686	1.659	1.659	1.659	1.628	1.628	1.628	1.614	1.628	1.628	1.628	1.628	1.628	1.58	1.58	1.58	1.58	1.58	1.58	1.549	1.549	1.549	1.549	1.433	1.433	1.433	1.433	1.433	1.433	1.433	1.433	1.309	1.309	1.248	1.247	1.25	1.321	1.321	1.321	1.321	1.307	1.321	1.321	1.321	1.321	1.321	1.321
YKL054C	0.916	0.916	0.916	0.977	1.021	1.021	1.021	1.021	1.021	1.049	1.172	1.172	1.172	1.172	1.172	1.172	1.186	1.186	1.186	1.186	1.214	1.214	1.214	1.231	1.231	1.303	1.337	1.337	1.337	1.337	1.337	1.337	1.354	1.371	1.371	1.371	1.371	1.371	1.371	1.371	1.371	1.385	1.385	1.385	1.385	1.385	1.385	1.385	1.385
YML059C	1.613	1.613	1.582	1.555	1.555	1.555	1.555	1.555	1.541	1.47	1.412	1.412	1.378	1.351	1.351	1.127	0.813	0.731	0.687	0.653	0.653	0.653	0.639	0.595	0.523	0.523	0.523	0.496	0.496	0.438	0.438	0.438	0.438	0.438	0.438	0.424	0.424	0.41	0.41	0.41	0.376	0.376	0.376	0.328	0.27	0.229	0.229	0.201	0.174
YIL150C	0.666	0.693	0.693	0.693	0.707	0.707	0.707	0.755	0.755	0.755	0.772	0.772	0.772	0.772	0.772	0.799	0.826	0.826	0.826	0.826	0.826	0.826	0.826	0.826	0.826	0.853	0.853	0.853	0.853	0.853	0.853	0.853	0.853	0.853	0.853	0.853	0.853	0.867	0.867	0.867	0.84	0.84	0.84	0.84	0.84	0.84	0.84	0.809	0.809
YPL260W	1.011	1.011	1.028	1.028	1.028	1.028	1.028	1.028	1.028	1.028	1.001	1.001	1.001	1.001	1.001	1.001	1.001	1.001	1.004	1.004	1.004	1.004	1.004	1.004	1.004	1.004	1.004	1.004	1.004	1.004	1.004	1.004	0.973	0.973	0.973	0.973	0.973	0.973	0.973	0.959	0.959	0.959	0.945	0.945	0.931	0.931	0.931	0.931	0.931
YPL067C	0.805	0.805	0.791	0.819	0.847	0.847	0.847	0.847	0.83	0.83	0.844	0.844	0.844	0.844	0.844	0.932	0.932	0.932	0.959	0.959	0.959	0.986	0.986	0.986	0.986	0.986	0.986	0.986	0.986	1.014	1.017	1.017	1.017	1.017	1.017	1.017	1.017	1.017	1.017	1.017	1.017	1.017	0.99	0.956	0.973	0.973	0.973	0.973	0.973
YBR193C	0.926	0.926	0.96	0.929	0.946	0.946	0.946	0.929	0.929	0.957	0.872	0.872	0.886	0.9	0.886	0.9	0.9	0.9	0.9	0.869	0.852	0.852	0.838	0.885	0.995	1.276	1.276	1.276	1.276	1.276	1.276	1.249	1.276	1.377	1.377	1.425	1.559	1.898	1.898	1.995	1.995	1.995	1.995	2.029	2.029	2.029	2.06	2.043	2.057
YLR351C	0.244	0.244	0.244	0.244	0.244	0.244	0.244	0.244	0.244	0.244	0.244	0.244	0.244	0.244	0.23	0.247	0.261	0.261	0.309	0.365	0.454	0.454	0.454	0.454	0.454	0.454	0.454	0.454	0.454	0.471	0.471	0.471	0.471	0.471	0.471	0.471	0.471	0.471	0.471	0.471	0.471	0.454	0.454	0.509	0.582	0.582	0.596	0.596	0.596
YHR199C	3.688	3.688	3.732	3.773	3.817	4.061	4.061	4.061	4.061	4.061	4.078	4.106	4.133	4.321	4.43	4.519	4.573	4.573	4.573	4.713	4.713	4.713	4.713	4.713	4.822	5.109	5.109	5.137	5.137	5.209	5.326	5.326	5.326	5.326	5.326	5.326	5.326	5.326	5.326	5.312	5.312	5.312	5.312	5.326	5.326	5.326	5.326	5.326	5.35
YCL044C	0.88	0.88	0.88	0.88	0.88	0.88	0.866	0.866	0.948	0.948	0.948	1.006	1.006	1.006	1.006	1.006	1.05	1.05	1.067	1.067	1.067	1.067	1.067	1.098	1.115	1.115	1.115	1.115	1.115	1.115	1.115	1.102	1.115	1.098	1.173	1.173	1.173	1.173	1.19	1.19	1.19	1.19	1.19	1.19	1.19	1.19	1.19	1.19	1.19
YHL023C	1.172	1.313	1.812	1.812	1.904	1.993	2.065	2.065	2.065	2.065	2.082	2.113	2.099	2.158	2.285	2.602	2.602	2.616	3.009	3.781	3.812	3.887	3.887	4.117	4.117	4.117	4.117	4.117	4.117	4.144	4.144	4.13	4.13	4.13	4.13	4.144	4.171	4.199	4.186	4.186	4.186	4.186	4.189	4.203	4.271	4.271	4.298	4.407	4.51
YMR163C	0.175	0.175	0.175	0.161	0.161	0.147	0.133	0.133	0.133	0.133	0.092	0.078	0.078	0.078	0.078	0.078	0.078	0.078	0.078	0.078	0.078	0.078	0.078	0.078	0.078	0.078	0.078	0.078	0.078	0.078	0.078	0.085	0.085	0.085	0.085	0.102	0.102	0.119	0.119	0.119	0.119	0.119	0.119	0.119	0.146	0.146	0.146	0.129	0.129
YGL187C	0.485	0.485	0.485	0.485	0.485	0.485	0.485	0.485	0.485	0.485	0.485	0.485	0.485	0.485	0.485	0.485	0.485	0.485	0.458	0.458	0.458	0.458	0.458	0.458	0.458	0.431	0.431	0.431	0.431	0.431	0.431	0.431	0.414	0.414	0.414	0.387	0.387	0.387	0.387	0.387	0.387	0.387	0.387	0.387	0.387	0.387	0.387	0.37	0.37
YMR091C	1.217	1.217	1.217	1.217	1.217	1.217	1.186	1.186	1.203	1.22	1.22	1.22	1.22	1.22	1.22	1.22	1.22	1.22	1.237	1.237	1.237	1.237	1.237	1.237	1.237	1.237	1.237	1.237	1.237	1.237	1.237	1.251	1.217	1.217	1.244	1.261	1.247	1.247	1.247	1.247	1.247	1.247	1.247	1.247	1.247	1.23	1.23	1.23	1.23
YKR061W	0.287	0.287	0.287	0.287	0.273	0.273	0.273	0.273	0.273	0.273	0.273	0.256	0.188	0.188	0.202	0.202	0.185	0.185	0.185	0.185	0.185	0.233	0.308	0.322	0.322	0.336	0.336	0.353	0.353	0.353	0.353	0.397	0.49	0.49	0.49	0.531	0.531	0.531	0.545	0.545	0.545	0.545	0.545	0.545	0.545	0.545	0.545	0.545	0.545
YEL065W	3.082	3.127	3.11	3.456	3.726	3.811	3.91	3.91	3.91	4.002	4.378	4.774	4.774	4.849	4.849	4.849	4.876	4.876	4.892	5.022	4.995	5.071	5.403	5.403	5.417	5.417	5.462	5.462	5.476	5.49	6.072	6.316	6.333	6.333	6.333	6.333	6.333	6.319	6.292	6.306	6.347	6.347	6.378	6.474	6.474	6.491	6.491	6.491	6.491
YBR154C	0.866	0.88	0.894	0.894	0.894	0.894	0.908	1.038	1.147	1.362	1.379	1.427	1.427	1.441	1.455	1.455	1.483	1.855	2.019	2.019	2.073	2.073	2.129	2.129	2.129	2.129	2.143	2.255	2.286	2.33	2.33	2.33	2.33	2.33	2.333	2.408	2.408	2.476	2.459	2.459	2.462	2.462	2.527	2.595	2.595	2.595	2.595	2.595	2.595
YPL037C	0.345	0.318	0.318	0.318	0.318	0.318	0.318	0.318	0.345	0.345	0.345	0.345	0.345	0.345	0.345	0.345	0.345	0.345	0.345	0.321	0.321	0.304	0.304	0.304	0.304	0.205	0.188	0.188	0.215	0.215	0.215	0.215	0.215	0.215	0.143	0.143	0.143	0.143	0.143	0.102	0.102	0.102	0.102	0.133	0.223	0.251	0.292	0.319	0.333
YMR277W	0.731	0.731	0.731	0.731	0.731	0.731	0.714	0.714	0.714	0.714	0.714	0.769	0.769	0.769	0.769	0.769	0.769	0.769	0.769	0.769	0.769	0.769	0.769	0.769	0.769	0.769	0.769	0.783	0.783	0.783	0.783	0.783	0.797	0.797	0.797	0.797	0.797	0.797	0.78	0.797	0.797	0.797	0.797	0.78	0.78	0.78	0.78	0.78	0.753
YJL144W	0.564	0.567	0.536	0.622	0.622	0.639	0.639	0.639	0.639	0.639	0.639	0.639	0.639	0.639	0.639	0.639	0.639	0.639	0.639	0.639	0.639	0.639	0.639	0.625	0.625	0.639	0.625	0.57	0.553	0.505	0.505	0.505	0.488	0.474	0.429	0.473	0.473	0.487	0.484	0.484	0.484	0.457	0.457	0.512	0.693	0.693	0.693	0.737	0.737
YKL189W	0.481	0.464	0.464	0.45	0.423	0.423	0.423	0.423	0.423	0.409	0.395	0.395	0.395	0.395	0.395	0.395	0.395	0.395	0.368	0.337	0.306	0.306	0.306	0.306	0.275	0.234	0.234	0.22	0.203	0.203	0.203	0.203	0.203	0.206	0.148	0.148	0.148	0.148	0.179	0.179	0.193	0.207	0.19	0.19	0.19	0.19	0.19	0.19	0.19
YCR027C	0.23	0.23	0.23	0.23	0.244	0.203	0.203	0.203	0.203	0.203	0.244	0.278	0.309	0.309	0.336	0.336	0.35	0.35	0.35	0.35	0.35	0.449	0.449	0.463	0.463	0.463	0.463	0.463	0.463	0.463	0.463	0.463	0.463	0.463	0.463	0.48	0.525	0.525	0.539	0.539	0.539	0.57	0.689	0.758	0.865	0.865	0.926	1.026	1.094
YJL014W	1.5	1.5	1.5	1.527	1.527	1.527	1.527	1.554	1.554	1.554	1.554	1.554	1.554	1.554	1.554	1.554	1.554	1.527	1.527	1.527	1.527	1.527	1.527	1.527	1.527	1.527	1.527	1.527	1.527	1.527	1.527	1.527	1.527	1.527	1.527	1.527	1.527	1.527	1.527	1.527	1.5	1.5	1.5	1.5	1.5	1.459	1.459	1.459	1.459
YHR138C	0.825	0.825	0.808	0.822	0.886	1.023	1.023	1.023	1.023	1.023	1.023	0.995	1.009	1.037	1.102	1.102	1.116	1.116	1.116	1.13	1.13	1.144	1.144	1.144	1.144	1.144	1.175	1.175	1.175	1.175	1.175	1.175	1.175	1.162	1.162	1.204	1.204	1.204	1.204	1.204	1.176	1.176	1.159	1.159	1.159	1.159	1.146	1.146	1.146
YNR063W	0.332	0.332	0.332	0.332	0.332	0.305	0.264	0.264	0.237	0.237	0.237	0.237	0.237	0.22	0.22	0.22	0.22	0.22	0.22	0.22	0.22	0.22	0.22	0.203	0.203	0.203	0.203	0.203	0.203	0.203	0.203	0.203	0.203	0.203	0.203	0.203	0.203	0.203	0.203	0.203	0.217	0.285	0.285	0.302	0.319	0.35	0.35	0.35	0.35
YNL197C	3.095	3.095	3.095	3.095	3.109	3.092	3.106	3.106	3.106	3.106	3.106	3.106	3.106	3.106	3.106	3.106	3.106	3.048	3.048	3.048	3.048	3.075	3.078	3.078	3.078	3.078	3.061	3.061	3.061	3.061	3.061	3.061	3.061	3.061	3.061	3.061	3.061	3.061	3.02	3.02	3.006	3.006	3.006	3.006	3.006	3.006	2.978	2.774	2.774
YOR352W	0.31	0.31	0.31	0.276	0.273	0.273	0.273	0.287	0.287	0.287	0.273	0.273	0.331	0.345	0.345	0.345	0.345	0.345	0.345	0.345	0.345	0.362	0.362	0.362	0.403	0.543	0.57	0.57	0.57	0.584	0.584	0.584	0.584	0.584	0.584	0.584	0.584	0.584	0.584	0.584	0.611	0.625	0.625	0.625	0.625	0.625	0.639	0.625	0.625
YKR070W	0.694	0.931	0.931	0.931	0.931	1.038	1.052	1.066	1.066	1.066	1.066	1.066	1.066	1.066	1.165	1.182	1.182	1.223	1.223	1.277	1.338	1.321	1.338	1.338	1.352	1.352	1.352	1.352	1.352	1.352	1.352	1.352	1.352	1.339	1.339	1.565	1.565	1.582	1.596	1.596	1.613	1.613	1.613	1.613	1.63	1.63	1.63	1.63	1.63
YGL080W	1.067	1.067	1.009	1.023	1.023	1.023	1.023	1.14	1.157	1.157	1.157	1.157	1.191	1.164	1.195	1.195	1.25	1.25	1.367	1.381	1.439	1.439	1.493	1.493	1.493	1.52	1.52	1.548	1.548	1.548	1.548	1.548	1.548	1.575	1.585	1.626	1.713	1.713	1.71	1.765	1.765	1.765	1.779	1.779	1.793	1.824	1.824	1.824	1.824
YBR282W	0.13	0.133	0.133	0.133	0.133	0.133	0.133	0.133	0.133	0.136	0.163	0.163	0.163	0.163	0.163	0.163	0.163	0.149	0.149	0.149	0.149	0.149	0.18	0.194	0.194	0.194	0.194	0.211	0.228	0.228	0.228	0.228	0.228	0.228	0.228	0.228	0.228	0.228	0.228	0.228	0.228	0.228	0.228	0.228	0.228	0.228	0.228	0.228	0.228
YAR028W	1.278	1.278	1.216	1.185	1.14	1.144	1.144	1.144	1.185	1.185	1.185	1.185	1.185	1.099	1.082	1.099	1.099	1.013	1.013	0.996	1.014	1.072	1.089	1.28	1.28	1.28	1.308	1.308	1.308	1.308	1.308	1.308	1.308	1.294	1.28	1.307	1.307	1.307	1.307	1.307	1.307	1.307	1.307	1.307	1.307	1.307	1.307	1.307	1.307
YPL096W	0.335	0.335	0.349	0.349	0.349	0.349	0.349	0.349	0.349	0.349	0.349	0.349	0.322	0.322	0.322	0.322	0.322	0.308	0.281	0.281	0.281	0.267	0.267	0.222	0.164	0.116	0.099	0.113	0.147	0.164	0.191	0.191	0.191	0.191	0.191	0.191	0.191	0.205	0.236	0.253	0.253	0.253	0.27	0.27	0.27	0.284	0.284	0.298	0.298
YGR117C	0.086	0.086	0.059	0.059	0.059	0.059	0.059	0.059	0.059	0.059	0.059	0.059	0.059	0.059	0.059	0.045	0.045	0.045	0.045	0.045	0.031	0.017	0.017	0.017	0.017	0.017	0.017	0.017	0.017	0.017	0.017	0.017	0.017	0.017	0.017	0.017	0.017	0.017	0.017	0.017	0.017	0.017	0.017	0.017	0.017	0.017	0.017	0.017	0.017
YHR164C	0.463	0.463	0.463	0.463	0.463	0.463	0.463	0.463	0.463	0.463	0.463	0.463	0.463	0.463	0.477	0.477	0.477	0.477	0.449	0.432	0.432	0.432	0.449	0.449	0.449	0.449	0.449	0.449	0.449	0.449	0.463	0.463	0.477	0.477	0.508	0.508	0.508	0.508	0.508	0.508	0.508	0.508	0.522	0.536	0.564	0.564	0.564	0.564	0.564
YER022W	0.338	0.352	0.352	0.352	0.352	0.369	0.369	0.369	0.383	0.383	0.383	0.383	0.383	0.383	0.383	0.41	0.41	0.41	0.41	0.41	0.41	0.41	0.41	0.41	0.41	0.4	0.4	0.4	0.4	0.4	0.4	0.4	0.4	0.417	0.448	0.448	0.448	0.448	0.475	0.489	0.489	0.489	0.489	0.489	0.489	0.489	0.506	0.506	0.506
YLL035W	0.442	0.442	0.442	0.459	0.459	0.425	0.469	0.514	0.642	1.022	1.022	1.022	1.049	1.049	1.049	1.049	1.063	1.063	1.053	1.053	1.053	1.053	1.07	1.146	1.146	1.191	1.191	1.191	1.27	1.284	1.329	1.329	1.329	1.428	1.428	1.428	1.428	1.428	1.469	1.469	1.513	1.513	1.513	1.513	1.53	1.53	1.53	1.53	1.557
YML038C	0.959	0.993	0.993	0.993	0.993	0.993	0.993	0.932	0.932	0.946	0.946	0.946	0.912	0.912	0.926	0.94	0.991	1.032	1.032	1.1	1.086	1.086	1.103	1.103	1.103	1.117	1.117	1.117	1.117	1.216	1.25	1.25	1.25	1.25	1.25	1.25	1.25	1.25	1.267	1.267	1.284	1.284	1.284	1.284	1.284	1.284	1.284	1.223	1.264
YCR079W	0.599	0.599	0.534	0.534	0.673	0.673	0.673	0.673	0.673	0.673	0.724	0.724	0.724	0.724	0.71	0.71	0.71	0.696	0.696	0.713	0.713	0.921	1.037	1.037	1.037	1.037	1.037	1.051	1.207	1.207	1.207	1.207	1.207	1.234	1.234	1.234	1.234	1.234	1.234	1.234	1.234	1.234	1.234	1.234	1.234	1.234	1.234	1.234	1.262
YNR066C	0.198	0.198	0.198	0.198	0.198	0.157	0.157	0.157	0.157	0.157	0.184	0.211	0.242	0.356	0.356	0.356	0.356	0.37	0.37	0.401	0.401	0.401	0.401	0.401	0.401	0.387	0.387	0.387	0.36	0.36	0.36	0.36	0.36	0.36	0.36	0.36	0.36	0.36	0.36	0.36	0.36	0.36	0.36	0.36	0.36	0.36	0.36	0.333	0.333
YKR089C	0.886	0.916	0.916	0.916	0.916	0.933	1.005	1.036	1.094	1.094	1.094	1.094	1.094	1.169	1.18	1.345	1.551	1.551	1.551	1.551	1.595	1.715	1.715	1.742	1.832	1.832	1.846	1.846	1.846	1.846	1.846	1.863	1.863	1.863	1.863	1.863	1.863	1.849	1.849	1.863	1.863	1.863	1.863	1.863	1.863	1.863	1.863	1.836	1.836
YLR120C	4.137	4.165	4.165	4.165	4.165	4.165	4.165	4.165	4.165	4.148	4.148	4.148	4.148	4.148	4.148	4.148	4.148	4.148	4.148	4.148	4.134	4.134	4.09	4.09	4.09	4.09	4.009	4.009	4.009	4.009	4.009	4.009	4.009	4.009	3.899	3.899	3.899	3.899	3.767	3.767	3.444	3.087	2.953	2.926	2.926	2.926	2.926	2.926	2.926
YML085C	3.17	3.187	3.245	3.287	3.287	3.301	3.386	3.386	3.386	3.427	3.427	3.427	3.427	3.427	3.427	3.454	3.454	3.454	3.44	3.467	3.467	3.467	3.453	3.426	3.426	3.426	3.426	3.426	3.409	3.409	3.409	3.395	3.395	3.395	3.371	3.371	3.371	3.371	3.371	3.371	3.249	3.249	3.229	3.184	3.184	3.184	3.184	3.184	3.14
YNL138W-A	1.949	1.932	1.932	1.932	1.932	1.932	2.031	1.99	2.007	2.065	2.068	2.127	2.113	2.113	2.113	2.113	2.123	2.332	2.436	3.054	3.054	3.054	3.071	3.071	3.071	3.071	3.088	3.088	3.115	3.115	3.16	3.143	3.187	3.319	3.36	3.607	3.607	3.638	3.638	3.638	3.652	3.652	3.652	3.652	3.652	3.652	3.652	3.778	3.778
YBR014C	0.551	0.551	0.551	0.51	0.496	0.527	0.541	0.541	0.541	0.541	0.527	0.527	0.541	0.541	0.541	0.541	0.541	0.541	0.541	0.541	0.541	0.514	0.514	0.514	0.514	0.514	0.514	0.514	0.514	0.497	0.463	0.463	0.463	0.463	0.463	0.463	0.463	0.463	0.463	0.463	0.463	0.449	0.422	0.422	0.422	0.408	0.364	0.378	0.405
YOR289W	1.923	1.923	1.923	1.923	1.923	1.923	1.923	1.94	1.985	1.985	2.019	2.267	2.24	2.302	2.302	2.302	2.302	2.302	2.302	2.299	2.299	2.299	2.354	2.354	2.354	2.371	2.429	2.473	2.473	2.473	2.473	2.473	2.473	2.473	2.473	2.473	2.473	2.473	2.473	2.473	2.456	2.456	2.442	2.442	2.442	2.428	2.397	2.397	2.411
YGL104C	0.028	0.028	0.028	0.028	0.028	0.028	0.028	0.028	0.028	0.028	0.028	0.042	0.042	0.042	0.042	0.042	0.042	0.042	0.042	0.042	0.042	0.059	0.086	0.127	0.127	0.127	0.127	0.214	0.214	0.214	0.214	0.214	0.228	0.245	0.276	0.276	0.317	0.317	0.317	0.317	0.317	0.317	0.317	0.317	0.317	0.317	0.317	0.317	0.317
YGR065C	2.051	2.024	2.024	1.969	1.996	2.027	2.027	2.027	2.013	2.013	1.985	1.999	1.999	1.999	1.999	1.999	1.999	1.999	1.999	1.999	1.999	1.999	1.985	1.985	1.985	1.985	1.985	1.985	2.026	2.026	2.026	2.012	1.978	1.791	1.641	1.491	1.327	1.327	1.382	1.382	1.44	1.539	1.539	1.525	1.454	1.454	1.415	1.96	1.884
YKL138C	0.539	0.539	0.539	0.556	0.625	0.67	0.803	0.998	0.998	0.998	0.998	1.012	1.039	1.022	1.039	1.039	1.039	1.056	1.07	1.07	1.087	1.101	1.369	1.636	1.881	2.247	2.281	2.592	2.592	2.619	2.66	2.66	2.66	2.66	2.677	2.691	2.691	2.691	2.691	2.735	2.854	2.854	2.888	2.912	3.001	3.141	3.141	3.155	3.254
YNL220W	0.244	0.244	0.244	0.244	0.244	0.244	0.244	0.244	0.244	0.244	0.244	0.244	0.244	0.285	0.285	0.285	0.285	0.285	0.285	0.285	0.285	0.285	0.285	0.285	0.313	0.33	0.375	0.423	0.451	0.482	0.527	0.527	0.541	0.541	0.541	0.541	0.541	0.558	0.558	0.558	0.558	0.613	0.644	0.75	0.75	0.75	0.75	0.75	0.805
YNL046W	7.373	7.373	7.373	7.373	7.373	7.417	7.461	7.461	7.492	7.492	7.492	7.492	7.492	7.492	7.492	7.492	7.492	7.492	7.465	7.479	7.479	7.479	7.479	7.479	7.479	7.479	7.479	7.479	7.479	7.462	7.475	7.475	7.475	7.458	7.441	7.431	7.431	7.431	7.431	7.448	7.383	7.397	7.397	7.397	7.383	7.383	7.397	7.252	7.269
YLR130C	0.901	0.901	0.901	0.901	0.901	0.901	0.901	0.901	0.901	0.901	0.901	0.857	0.857	0.83	0.83	0.802	0.802	0.775	0.775	0.775	0.775	0.775	0.775	0.775	0.775	0.716	0.675	0.675	0.675	0.675	0.675	0.675	0.658	0.658	0.658	0.613	0.613	0.613	0.613	0.613	0.613	0.613	0.613	0.613	0.613	0.613	0.585	0.554	0.415
YOL027C	1.764	2.305	2.305	2.305	2.305	2.305	2.278	2.278	2.292	2.292	2.278	2.278	2.278	2.295	2.295	2.258	2.258	2.285	2.251	2.251	2.251	2.251	2.244	2.244	2.244	2.216	2.243	2.24	2.24	2.24	2.24	2.24	2.24	2.226	2.226	2.226	2.226	2.209	2.209	2.206	2.206	2.206	2.206	2.206	2.206	2.206	2.206	2.206	2.179
YHR167W	0.943	0.977	1.161	1.336	1.336	1.38	1.394	1.394	1.411	1.411	1.428	1.428	1.456	1.456	1.456	1.456	1.473	1.517	1.517	1.544	1.544	1.544	1.544	1.527	1.527	1.5	1.5	1.5	1.518	1.518	1.577	1.604	1.604	1.604	1.713	1.985	1.968	2.037	2.037	2.037	2.037	2.037	2.037	2.037	2.051	2.051	2.078	2.105	2.105
YFR035C	3.484	3.484	3.497	3.497	3.497	3.497	3.497	3.497	3.47	3.47	3.456	3.307	3.293	3.324	3.283	3.297	3.311	3.311	3.325	3.325	3.297	3.297	3.216	3.128	3.111	2.958	2.93	2.822	2.822	2.836	2.917	2.917	2.917	2.903	2.903	2.845	2.845	2.845	2.79	2.79	2.79	2.79	2.79	2.79	2.79	2.544	2.322	2.295	2.236
YOR193W	0.836	0.822	0.822	0.822	0.822	0.709	0.709	0.709	0.709	0.682	0.682	0.682	0.682	0.682	0.682	0.682	0.597	0.57	0.553	0.553	0.526	0.526	0.526	0.499	0.471	0.471	0.588	0.602	0.602	0.602	0.602	0.643	0.629	0.629	0.646	0.663	0.663	0.663	0.663	0.618	0.618	0.621	0.676	0.69	0.69	0.69	0.69	0.663	0.663
YLR026C	1.096	1.096	1.055	1.027	1.04	1.074	1.101	1.101	1.118	1.118	1.118	1.118	1.118	1.118	1.118	1.118	1.118	1.118	1.118	1.118	1.118	1.118	1.118	1.118	1.118	1.118	1.118	1.118	1.118	1.118	1.118	1.06	1.043	1.012	1.012	1.026	1.026	1.026	1.026	1.026	0.999	0.999	0.999	0.999	0.999	0.972	0.972	0.972	0.955
YDR346C	1.257	1.257	1.257	1.257	1.257	1.257	1.257	1.257	1.243	1.216	1.216	1.216	1.202	1.202	1.185	1.171	1.171	1.171	1.171	1.171	1.157	1.157	1.157	1.095	1.122	1.149	1.132	1.132	1.132	1.149	1.149	1.149	1.149	1.149	1.149	1.149	1.149	1.149	1.132	1.118	1.118	1.118	1.118	1.118	1.091	1.091	1.091	1.091	1.091
YER166W	0.58	0.58	0.594	0.577	0.577	0.577	0.549	0.549	0.624	0.624	0.624	0.638	0.638	0.638	0.652	0.652	0.652	0.652	0.652	0.652	0.652	0.652	0.652	0.652	0.652	0.652	0.652	0.652	0.652	0.652	0.679	0.679	0.679	0.679	0.679	0.679	0.679	0.679	0.679	0.679	0.679	0.679	0.679	0.679	0.652	0.624	0.624	0.624	0.624
YBR062C	0.744	0.744	0.615	0.505	0.505	0.508	0.747	0.747	0.747	0.774	0.788	0.788	0.788	0.788	0.761	0.778	0.778	0.778	0.778	0.751	0.751	0.71	0.71	0.71	0.71	0.71	0.71	0.71	0.724	0.724	0.71	0.713	0.713	0.713	0.713	0.713	0.713	0.74	0.785	0.785	0.785	0.785	0.873	0.89	0.979	0.979	0.979	0.979	0.979
YOL096C	0.438	0.438	0.438	0.438	0.438	0.424	0.41	0.454	0.468	0.468	0.482	0.468	0.471	0.471	0.56	0.71	0.727	0.727	0.727	0.727	0.727	0.727	0.727	0.683	0.656	0.751	0.809	0.809	0.894	0.867	0.867	0.867	0.867	0.881	0.936	1.073	1.087	1.087	1.241	1.472	1.472	1.472	1.472	1.472	1.489	1.516	1.516	1.516	1.53
YGR134W	1.051	1.051	1.051	1.051	0.996	1.023	1.023	1.023	0.982	0.917	0.818	0.818	0.804	0.763	0.77	0.882	0.983	1.069	1.069	1.069	1.083	1.069	1.086	1.072	1.072	1.072	0.96	0.96	1.002	0.985	0.985	1.016	1.116	1.116	1.116	1.116	1.116	1.13	1.13	1.13	1.13	1.126	1.126	1.126	1.126	1.112	1.129	1.129	1.16
YJL125C	0.679	0.679	0.662	0.649	0.662	0.662	0.662	0.662	0.676	0.676	0.676	0.676	0.676	0.676	0.676	0.693	0.679	0.733	0.733	0.733	0.747	0.747	0.747	0.747	0.761	0.761	0.744	0.744	0.758	0.758	0.758	0.731	0.731	0.731	0.731	0.731	0.792	0.792	0.809	0.809	0.809	0.809	0.809	0.809	0.809	0.809	0.809	0.809	0.809
YPL150W	1.643	2.105	3.103	3.13	3.13	3.13	3.216	3.421	3.49	3.681	3.698	3.698	3.859	3.859	3.859	3.859	3.859	3.961	3.978	4.275	4.303	4.496	4.496	4.496	4.55	4.567	4.567	4.598	4.598	4.598	4.643	4.67	4.814	5.303	5.303	5.317	5.375	5.505	5.639	5.653	5.723	5.792	5.809	5.837	5.837	5.837	5.837	5.837	5.837
YGR090W	0.914	0.914	0.914	0.914	0.914	0.914	0.914	0.914	0.9	0.883	0.883	0.883	0.712	0.712	0.695	0.695	0.695	0.695	0.695	0.695	0.695	0.695	0.695	0.695	0.695	0.695	0.531	0.49	0.445	0.387	0.387	0.387	0.387	0.387	0.356	0.329	0.281	0.281	0.281	0.281	0.281	0.281	0.233	0.233	0.233	0.233	0.233	0.233	0.106
YKR018C	1.653	1.653	1.653	1.595	1.629	1.567	1.567	1.519	1.461	1.461	1.447	1.447	1.447	1.433	1.433	1.433	1.32	1.337	1.337	1.337	1.337	1.293	1.173	0.996	0.865	0.865	0.865	0.865	0.823	0.831	0.773	0.773	0.773	0.787	0.804	0.804	0.8	0.82	0.845	0.845	0.845	0.886	1.275	1.371	1.385	1.385	1.385	1.443	1.467
YDL202W	1.161	1.117	1.117	1.117	0.999	0.999	0.985	0.899	0.899	0.899	0.899	0.899	0.899	0.926	0.926	0.926	0.926	0.926	0.926	0.926	0.864	0.769	0.769	0.755	0.755	0.704	0.718	0.667	0.667	0.592	0.592	0.609	0.484	0.471	0.54	0.54	0.54	0.524	0.648	1.253	1.239	1.256	1.717	1.717	1.717	1.734	1.782	1.81	2.032
YDR404C	1.794	1.794	1.794	1.794	1.794	1.794	1.794	1.794	1.794	1.794	1.794	1.794	1.794	1.794	1.794	1.746	1.746	1.732	1.705	1.705	1.705	1.705	1.705	1.705	1.705	1.633	1.602	1.571	1.571	1.571	1.571	1.571	1.571	1.557	1.557	1.557	1.543	1.543	1.56	1.546	1.546	1.498	1.498	1.498	1.484	1.484	1.484	1.484	1.484
YDR306C	1.009	0.982	0.982	0.982	0.982	0.982	0.982	0.982	0.951	0.951	0.951	0.951	0.951	0.951	0.951	0.951	0.951	0.951	0.934	0.961	0.961	0.961	0.961	0.961	0.961	0.961	0.947	0.947	0.933	0.933	0.933	0.933	0.916	0.871	0.871	0.871	0.857	0.799	0.785	0.785	0.785	0.785	0.785	0.785	0.785	0.785	0.785	0.785	0.771
YGL103W	3.131	3.145	3.145	3.145	3.145	3.145	3.162	3.193	3.247	3.264	3.264	3.292	3.292	3.292	3.292	3.292	3.292	3.306	3.306	3.306	3.306	3.306	3.306	3.306	3.306	3.306	3.306	3.306	3.333	3.333	3.333	3.333	3.279	3.279	3.279	3.252	3.252	3.269	3.269	3.269	3.269	3.269	3.255	3.255	3.255	3.033	2.892	2.679	2.569
YHR021W-A	0.028	0.028	0.028	0.028	0.028	0.028	0.028	0.028	0.028	0.028	0.028	0.028	0.028	0.028	0.028	0.028	0.028	0.028	0.028	0.028	0.028	0.028	0.028	0.028	0.028	0.028	0.014	0.014	0.014	0.014	0.014	0.014	0.014	0.014	0.014	0.014	0.014	0.014	0	0	0	0	0	0	0	0	0	0	0
YMR063W	2.319	2.319	2.347	2.347	2.347	2.347	2.374	2.419	2.419	2.446	2.477	2.536	2.591	2.591	2.622	2.622	2.622	2.622	2.622	2.622	2.622	2.608	2.608	2.639	2.67	2.67	2.67	2.697	2.765	2.865	2.865	2.848	2.906	3.013	3.088	3.088	3.102	3.102	3.102	3.116	3.116	3.116	3.116	3.116	3.099	3.099	3.109	3.225	3.225
YKL084W	0.757	0.757	0.757	0.757	0.757	0.757	0.757	0.743	0.771	0.771	0.771	0.771	0.771	0.771	0.771	0.771	0.771	0.771	0.771	0.771	0.754	0.754	0.754	0.754	0.754	0.771	0.771	0.771	0.771	0.771	0.771	0.771	0.771	0.771	0.771	0.757	0.74	0.74	0.74	0.74	0.74	0.74	0.74	0.74	0.74	0.74	0.74	0.74	0.74
YDR284C	0.355	0.355	0.338	0.338	0.338	0.304	0.304	0.304	0.304	0.304	0.304	0.304	0.287	0.287	0.11	0.11	0.11	0.069	0.041	0.041	0.041	0.041	0.041	0.041	0.041	0.041	0.041	0.041	0.041	0.041	0.041	0.041	0.041	0.041	0.041	0.014	0.014	0.014	0.014	0.014	0.014	0.014	0.014	0	0	0	0	0	0
YLL026W	0.931	0.945	0.917	0.917	0.917	0.975	0.903	0.903	0.917	0.849	0.849	0.876	0.876	0.89	0.976	0.976	1.003	1.02	1.02	1.02	1.02	1.02	1.006	0.996	0.952	0.952	0.952	0.996	1.01	1.079	1.079	1.107	1.107	1.165	1.165	1.192	1.192	1.192	1.192	1.226	1.199	1.23	1.261	1.368	1.395	1.409	1.409	1.409	1.409
YHR019C	1.502	1.434	1.451	1.451	1.451	1.451	1.451	1.451	1.451	1.482	1.454	1.454	1.454	1.454	1.471	1.471	1.457	1.457	1.457	1.457	1.457	1.44	1.44	1.454	1.454	1.423	1.437	1.437	1.437	1.437	1.42	1.42	1.42	1.406	1.406	1.406	1.406	1.402	1.402	1.402	1.326	1.326	1.343	1.285	1.285	1.312	1.295	1.295	1.251
YNL108C	0.919	0.905	0.888	0.888	0.888	0.888	0.915	0.915	0.915	0.915	0.915	0.915	0.915	0.932	0.932	0.932	0.932	0.932	0.932	0.932	0.918	0.904	0.904	0.877	0.877	0.894	0.922	0.922	0.922	0.922	0.922	0.922	0.922	0.922	0.877	0.877	0.877	0.877	0.877	0.863	0.863	0.846	0.846	0.846	0.846	0.863	0.863	0.863	0.863
YKR049C	0.078	0.078	0.078	0.078	0.078	0.078	0.078	0.061	0.075	0.075	0.075	0.075	0.075	0.075	0.075	0.075	0.075	0.075	0.075	0.075	0.075	0.075	0.075	0.075	0.075	0.075	0.075	0.075	0.075	0.075	0.058	0.058	0.075	0.048	0.048	0.082	0.099	0.116	0.116	0.099	0.099	0.116	0.133	0.133	0.147	0.147	0.147	0.147	0.164
YER059W	1.35	1.35	1.395	1.395	1.395	1.392	1.344	1.33	1.358	1.296	1.382	1.485	1.841	1.841	1.927	1.927	1.927	1.944	1.944	1.944	1.944	1.958	1.944	1.988	1.988	1.988	1.927	1.927	1.927	2.015	2.099	2.082	2.237	2.237	2.237	2.237	2.237	2.237	2.315	2.315	2.315	2.329	2.329	2.37	2.37	2.37	2.37	2.37	2.328
YJL151C	0.031	0.031	0.031	0.014	0.014	0.014	0.014	0.014	0.014	0.028	0.028	0.028	0.028	0.028	0.028	0.028	0.028	0.028	0.028	0.028	0.028	0.028	0.028	0.028	0.028	0.045	0.045	0.045	0.045	0.045	0.045	0.031	0.031	0.031	0.031	0.031	0.031	0.031	0.031	0.031	0.031	0.031	0.031	0.031	0.031	0.031	0.031	0.031	0.031
YLR321C	1.681	1.725	1.725	1.725	1.752	1.738	1.755	1.772	1.8	1.814	1.831	1.848	1.879	1.879	1.893	1.893	1.876	1.876	1.876	1.876	1.876	1.845	1.845	1.845	1.872	1.9	1.976	2.052	2.052	2.079	2.079	2.11	2.152	2.152	2.152	2.152	2.152	2.152	2.152	2.152	2.166	2.153	2.153	2.153	2.153	2.153	2.136	2.136	2.136
YDR298C	0.071	0.071	0.102	0.133	0.341	0.341	0.341	0.341	0.341	0.403	0.403	0.403	0.403	0.488	0.616	0.616	0.616	0.616	0.616	0.616	0.643	0.67	0.854	0.854	0.854	0.854	0.868	0.868	0.868	0.868	0.913	1.039	1.128	1.128	1.128	1.145	1.145	1.145	1.176	1.176	1.176	1.176	1.265	1.344	1.344	1.386	1.492	1.618	1.632
YKL051W	0.101	0.059	0.045	0.031	0.014	0	0	0	0	0	0	0	0	0	0	0	0	0	0	0	0	0	0	0	0	0	0	0	0	0	0	0	0	0	0	0	0	0	0	0	0	0	0	0	0	0	0	0	0
YEL047C	0.478	0.505	0.505	0.505	0.505	0.532	0.532	0.532	0.546	0.546	0.546	0.546	0.546	0.546	0.549	0.532	0.532	0.532	0.532	0.532	0.532	0.532	0.532	0.532	0.532	0.532	0.532	0.532	0.515	0.515	0.515	0.515	0.481	0.454	0.44	0.44	0.44	0.44	0.44	0.44	0.44	0.44	0.44	0.44	0.467	0.467	0.481	0.481	0.481
YGL064C	2.122	2.122	2.122	2.122	2.122	2.136	2.136	2.136	2.136	2.119	2.119	2.119	2.146	2.174	2.146	2.163	2.177	2.177	2.177	2.204	2.204	2.258	2.244	2.244	2.244	2.261	2.261	2.261	2.261	2.196	2.161	2.161	2.144	2.144	2.127	2.11	2.11	2.11	2.11	2.137	2.137	2.137	2.137	2.137	2.137	2.137	2.137	2.137	2.123
YLL018C-A	0.375	0.44	0.454	0.471	0.628	0.628	0.628	0.628	0.77	0.818	0.818	0.845	0.845	0.859	0.876	0.876	0.876	0.904	0.904	0.935	0.966	0.993	0.993	0.993	0.993	0.993	0.993	0.993	0.993	0.993	0.979	0.979	0.979	0.979	0.979	0.993	0.993	1.007	1.007	1.082	1.082	1.082	1.082	1.082	1.082	1.082	1.082	1.082	1.082
YDR054C	0.514	0.514	0.514	0.514	0.514	0.497	0.497	0.497	0.497	0.497	0.497	0.497	0.497	0.497	0.497	0.497	0.497	0.497	0.497	0.357	0.312	0.312	0.312	0.312	0.312	0.312	0.312	0.326	0.326	0.326	0.326	0.326	0.326	0.326	0.326	0.299	0.299	0.299	0.285	0.285	0.285	0.285	0.223	0.206	0.206	0.175	0.175	0.175	0.189
YBR237W	1.154	1.258	1.258	1.258	1.258	1.258	1.258	1.258	1.258	1.258	1.258	1.275	1.292	1.292	1.292	1.292	1.292	1.306	1.337	1.351	1.351	1.351	1.351	1.351	1.351	1.351	1.351	1.365	1.365	1.409	1.409	1.409	1.409	1.409	1.409	1.409	1.382	1.409	1.426	1.453	1.453	1.453	1.453	1.453	1.48	1.48	1.48	1.48	1.48
YGR062C	2.555	2.596	2.627	2.655	2.901	3.089	3.089	3.089	3.106	3.106	3.106	3.106	3.106	3.106	3.106	3.092	3.092	3.092	3.092	3.092	3.092	3.092	3.092	3.092	3.092	3.092	3.092	3.092	3.092	3.092	3.106	3.106	3.174	3.174	3.174	3.188	3.188	3.188	3.188	3.188	3.188	3.188	3.188	3.188	3.188	3.188	3.188	3.174	3.174
YJR010C-A	0.713	0.713	0.713	0.529	0.488	0.474	0.474	0.44	0.409	0.382	0.396	0.396	0.396	0.396	0.396	0.42	0.409	0.409	0.457	0.457	0.457	0.457	0.443	0.443	0.443	0.443	0.412	0.44	0.44	0.471	0.556	0.6	0.6	0.6	0.6	0.6	0.583	0.6	0.836	0.836	0.836	0.85	0.935	0.918	0.904	0.904	0.904	0.904	0.904
YLR105C	0.405	0.775	0.775	0.775	0.775	0.789	0.789	0.789	0.789	0.906	0.937	0.954	1.019	1.019	1.033	1.064	1.078	1.178	1.178	1.222	1.222	1.222	1.222	1.222	1.222	1.222	1.222	1.222	1.236	1.25	1.25	1.25	1.25	1.25	1.25	1.25	1.25	1.294	1.294	1.294	1.294	1.294	1.294	1.294	1.294	1.294	1.294	1.294	1.294
YBR087W	1.31	1.31	1.31	1.31	1.296	1.296	1.296	1.296	1.296	1.296	1.296	1.143	1.041	1	0.972	0.958	0.958	0.958	0.958	0.958	0.93	0.93	0.916	0.899	0.899	0.899	0.899	0.865	0.848	0.807	0.762	0.762	0.762	0.762	0.762	0.762	0.762	0.673	0.645	0.645	0.645	0.628	0.628	0.587	0.587	0.468	0.468	0.427	0.427
YCR095W-A	1.052	1.294	1.294	1.308	1.308	1.308	1.308	1.308	1.308	1.339	1.408	1.635	1.635	1.635	1.635	1.635	1.649	1.663	1.663	1.69	1.69	1.69	1.69	1.69	1.69	1.704	1.704	1.704	1.704	1.704	1.704	1.704	1.704	1.721	1.738	1.738	1.738	1.752	1.752	1.752	1.752	1.752	1.752	1.752	1.752	1.752	1.752	1.749	1.749
YDR083W	2.562	2.562	2.579	2.579	2.596	2.678	2.664	2.695	2.712	2.712	2.729	2.77	2.8	2.841	2.841	2.838	2.909	2.957	2.957	2.957	3.028	3.07	3.07	3.087	3.087	3.087	3.097	3.139	3.184	3.225	3.359	3.359	3.359	3.359	3.359	3.359	3.386	3.386	3.386	3.386	3.386	3.386	3.386	3.386	3.386	3.386	3.386	3.386	3.386
YDR268W	3.197	3.372	3.372	3.372	3.372	3.372	3.372	3.372	3.372	3.342	3.387	3.432	3.432	3.432	3.432	3.432	3.432	3.487	3.562	3.589	3.589	3.616	3.65	3.667	3.681	3.681	3.681	3.681	3.684	3.684	3.684	3.684	3.684	3.656	3.656	3.656	3.563	3.522	3.522	3.508	3.508	3.508	3.525	3.525	3.525	3.525	3.525	3.525	3.498
YPR037C	1.486	1.486	1.54	1.664	1.664	1.664	1.664	1.664	1.691	1.708	1.694	1.694	1.721	1.752	1.769	1.769	1.769	1.814	2.04	2.125	2.125	2.193	2.193	2.193	2.193	2.193	2.193	2.21	2.21	2.224	2.224	2.224	2.224	2.224	2.224	2.224	2.224	2.224	2.224	2.224	2.224	2.207	2.207	2.207	2.207	2.207	2.207	2.18	2.18
YMR004W	0.342	0.311	0.325	0.413	0.413	0.427	0.444	0.444	0.444	0.471	0.488	0.488	0.488	0.488	0.471	0.457	0.488	0.488	0.488	0.519	0.519	0.519	0.536	0.519	0.519	0.519	0.519	0.553	0.539	0.587	0.587	0.587	0.587	0.601	0.595	0.595	0.595	0.595	0.595	0.595	0.643	0.643	0.657	0.684	0.684	0.698	0.729	0.807	0.821
YBL068W	0.556	0.556	0.556	0.556	0.556	0.556	0.556	0.556	0.556	0.556	0.556	0.525	0.553	0.553	0.553	0.553	0.553	0.553	0.525	0.525	0.525	0.525	0.525	0.525	0.525	0.525	0.552	0.552	0.552	0.552	0.552	0.552	0.552	0.552	0.552	0.552	0.552	0.552	0.552	0.552	0.552	0.552	0.552	0.552	0.552	0.552	0.552	0.491	0.481
YDR513W	0.648	0.648	0.648	0.634	0.634	0.648	0.648	0.648	0.648	0.648	0.648	0.648	0.648	0.648	0.648	0.665	0.679	0.899	0.947	0.961	0.978	0.978	0.978	1.009	1.009	1.023	1.023	1.023	1.023	1.023	1.023	1.023	1.023	1.05	1.05	1.05	1.064	1.092	1.109	1.109	1.109	1.109	1.109	1.123	1.14	1.14	1.14	1.14	1.14
YIL134W	0.864	0.864	0.864	0.847	0.793	0.793	0.793	0.793	0.793	0.793	0.793	0.793	0.793	0.793	0.793	0.762	0.673	0.673	0.673	0.673	0.673	0.673	0.673	0.7	0.7	0.7	0.717	0.717	0.717	0.734	0.734	0.737	0.71	0.693	0.72	0.72	0.72	0.72	0.72	0.72	0.672	0.628	0.611	0.611	0.655	0.744	0.744	0.744	0.744
YGR286C	0.984	0.984	0.97	0.97	0.956	0.956	0.984	0.984	0.984	0.984	0.984	0.832	0.805	0.712	0.712	0.623	0.623	0.623	0.64	0.671	0.73	0.834	0.888	0.902	0.936	0.953	1.014	1.072	1.123	1.254	1.254	1.254	1.179	1.162	1.162	1.162	1.176	1.176	1.19	1.221	1.249	1.249	1.249	1.249	1.249	1.249	1.249	1.249	1.249
YPR189W	0.55	0.533	0.516	0.516	0.516	0.448	0.431	0.52	0.52	0.52	0.602	0.602	0.705	0.705	0.705	0.705	0.705	0.705	0.732	0.732	0.732	0.732	0.732	0.732	0.732	0.776	0.776	0.776	0.776	0.793	0.793	0.835	0.933	0.933	0.947	0.974	0.974	0.974	1.059	1.073	1.073	1.073	1.073	1.1	1.1	1.083	1.083	1.097	1.097
YKL185W	0	0	0	0	0	0	0	0	0	0	0	0	0	0	0	0	0	0	0	0	0	0	0	0	0	0	0	0	0	0	0	0	0	0	0	0	0	0	0	0	0	0	0	0	0	0	0	0	0
YML011C	1.256	1.432	1.505	1.505	1.553	1.553	1.621	1.621	1.73	1.73	1.757	1.757	1.819	1.819	1.819	1.819	1.819	1.819	1.819	1.819	1.819	1.819	1.819	1.819	1.805	1.805	1.805	1.819	1.863	1.877	1.877	1.877	1.877	1.877	1.877	1.877	1.877	1.877	1.877	1.877	1.877	1.877	1.86	1.86	1.86	1.86	1.86	1.86	1.846
YER060W	0.459	0.486	0.486	0.486	0.486	0.486	0.487	0.487	0.487	0.487	0.487	0.487	0.501	0.543	0.543	0.543	0.543	0.543	0.574	0.574	0.574	0.574	0.574	0.56	0.546	0.546	0.532	0.58	0.58	0.58	0.58	0.652	0.652	0.652	0.652	0.652	0.635	0.635	0.649	0.649	0.649	0.663	0.663	0.663	0.663	0.663	0.663	0.663	0.69
YMR073C	0.842	0.859	0.887	0.887	0.887	0.887	0.887	0.887	0.887	0.914	0.914	0.914	0.914	0.876	0.886	0.886	0.886	0.886	0.886	0.886	0.886	0.886	0.886	0.677	0.652	0.72	0.72	0.72	0.72	0.72	0.747	0.747	0.747	0.747	0.747	0.788	0.795	0.795	0.795	0.795	0.795	0.795	0.795	0.795	0.795	0.812	0.812	0.812	0.812
YBL005W	1.38	1.507	1.493	1.52	1.52	1.52	1.534	1.551	1.551	1.612	1.612	1.663	1.663	1.663	1.663	1.663	1.69	1.704	1.704	1.704	1.704	1.704	1.704	1.704	1.704	1.704	1.704	1.704	1.704	1.687	1.687	1.646	1.646	1.574	1.591	1.605	1.605	1.605	1.605	1.605	1.605	1.605	1.591	1.55	1.577	1.577	1.53	1.469	1.469
YDL171C	5.852	5.852	5.88	5.88	5.894	5.894	5.894	5.877	5.877	5.904	5.904	5.904	5.904	5.904	5.904	5.887	5.86	5.86	5.86	5.86	5.86	5.86	5.86	5.86	5.86	5.86	5.789	5.672	5.645	5.645	5.645	5.645	5.645	5.587	5.515	5.515	5.515	5.515	5.433	5.433	5.338	5.338	4.576	4.443	4.234	4.138	4.124	4.097	4.097
YLR239C	0.689	0.867	0.881	1.049	1.091	1.091	1.091	1.091	1.091	1.091	1.074	1.047	1.047	1.078	1.047	0.993	0.993	0.966	0.966	0.966	0.946	0.915	0.915	0.898	0.898	0.854	0.827	0.827	0.827	0.827	0.731	0.693	0.75	0.774	0.791	0.791	0.791	0.791	0.791	0.791	0.791	0.791	0.791	0.825	0.825	0.965	1.007	1.065	1.065
YHR187W	1.817	1.817	1.817	1.817	1.834	1.834	1.817	1.917	1.917	1.961	2.005	2.06	2.06	2.088	2.088	2.088	2.088	2.088	2.102	2.164	2.178	2.178	2.178	2.178	2.318	2.335	2.335	2.335	2.335	2.335	2.39	2.39	2.39	2.39	2.39	2.39	2.39	2.39	2.376	2.376	2.393	2.393	2.393	2.407	2.434	2.434	2.434	2.407	2.407
YDR512C	1.408	1.408	1.408	1.408	1.408	1.408	1.408	1.244	1.244	1.23	1.23	1.23	1.23	1.216	1.216	1.202	1.202	1.096	0.996	0.924	0.924	0.924	0.938	0.911	0.911	0.911	0.911	0.911	0.87	0.853	0.884	0.843	0.843	0.877	0.85	0.85	0.85	0.867	0.825	0.825	0.825	0.808	0.74	0.753	0.753	0.753	0.753	0.739	0.722
YDR033W	2	2	2	2.014	2.014	2.014	2.028	2.028	2.028	2.014	2.014	2.031	2.031	2.031	2.014	2.028	2.028	2.028	2.028	2.028	1.967	1.926	1.899	1.899	1.899	1.844	1.746	1.632	1.563	1.608	1.635	1.662	1.662	1.662	1.662	1.662	1.662	1.662	1.628	1.628	1.628	1.597	1.576	1.484	1.484	1.484	1.484	1.515	1.498
YER056C	0	0	0	0	0	0	0	0	0	0	0	0	0	0	0	0	0	0	0	0	0	0	0	0	0	0	0	0	0	0	0	0	0	0	0	0	0	0	0	0	0	0	0	0	0	0	0	0	0
YBL090W	0.537	0.591	0.564	0.564	0.581	0.567	0.567	0.567	0.567	0.434	0.371	0.371	0.371	0.371	0.344	0.386	0.61	1.21	1.491	1.518	1.518	1.518	1.504	1.549	1.549	1.734	1.734	1.765	1.83	1.847	1.983	2.045	2.059	2.059	2.059	2.141	2.141	2.141	2.141	2.141	2.158	2.172	2.203	2.491	2.477	2.477	2.477	2.491	2.491
YJR126C	1.217	1.217	1.217	1.217	1.217	1.217	1.217	1.217	1.217	1.217	1.217	1.217	1.217	1.217	1.217	1.217	1.244	1.282	1.282	1.282	1.282	1.268	1.268	1.296	1.296	1.327	1.327	1.368	1.424	1.424	1.414	1.414	1.431	1.431	1.448	1.448	1.448	1.445	1.428	1.428	1.401	1.401	1.401	1.373	1.345	1.345	1.379	1.379	1.379
YKR052C	3.405	3.432	3.432	3.436	3.419	3.484	3.484	3.484	3.484	3.501	3.556	3.556	3.556	3.556	3.556	3.556	3.604	3.726	3.726	3.726	3.726	3.712	3.712	3.725	3.725	3.739	3.756	3.841	4.025	4.151	4.52	4.52	4.52	4.52	4.52	4.52	4.646	4.646	4.646	4.646	4.66	4.66	4.66	4.687	4.687	4.687	4.687	4.687	4.687
YDL074C	1.766	1.766	1.766	1.766	1.766	1.766	1.766	1.78	1.78	1.78	1.78	1.78	1.78	1.78	1.78	1.78	1.78	1.78	1.78	1.763	1.763	1.79	1.79	1.79	1.79	1.79	1.79	1.79	1.79	1.804	1.79	1.79	1.79	1.79	1.79	1.773	1.773	1.773	1.773	1.773	1.773	1.773	1.773	1.773	1.773	1.773	1.773	1.773	1.773
YGL016W	0.572	0.572	0.572	0.572	0.572	0.59	0.63	0.63	0.63	0.63	0.63	0.63	0.63	0.732	0.732	0.732	0.746	0.719	0.719	0.719	0.719	0.719	0.702	0.733	0.908	1.018	1.018	1.018	1.018	1.032	1.032	1.032	1.059	1.059	1.059	1.059	1.059	1.124	1.124	1.124	1.152	1.152	1.179	1.179	1.179	1.162	1.162	1.162	1.162
YLR049C	1.079	1.079	0.918	0.929	1.014	1.045	1.045	1.014	0.987	0.987	0.911	0.911	0.911	1.017	1.051	1.051	1.051	1.051	1.051	0.941	0.941	0.955	0.955	1.014	1.104	1.268	1.268	1.312	1.312	1.312	1.357	1.34	1.34	1.367	1.367	1.384	1.384	1.384	1.384	1.384	1.384	1.384	1.384	1.384	1.442	1.442	1.442	1.459	1.459
YDR068W	0.351	0.293	0.334	0.389	0.464	0.478	0.505	0.505	0.559	0.559	0.559	0.559	0.559	0.559	0.576	0.549	0.549	0.549	0.549	0.577	0.645	0.645	0.662	0.662	0.676	0.676	0.676	0.676	0.676	0.676	0.676	0.676	0.676	0.662	0.662	0.662	0.662	0.662	0.662	0.662	0.662	0.662	0.662	0.689	0.689	0.658	0.631	0.631	0.631
YBR198C	1.678	1.695	1.695	1.695	1.695	1.695	1.695	1.661	1.661	1.661	1.661	1.661	1.661	1.633	1.62	1.62	1.637	1.637	1.637	1.637	1.637	1.651	1.651	1.651	1.651	1.654	1.654	1.654	1.654	1.654	1.654	1.654	1.64	1.609	1.595	1.595	1.595	1.595	1.595	1.595	1.578	1.479	1.479	1.462	1.462	1.435	1.435	1.452	1.424
YOR262W	0.817	0.817	0.817	0.817	0.844	0.9	0.959	0.959	0.959	0.959	0.973	0.973	0.973	0.973	0.973	0.973	0.973	0.973	1.072	1.072	1.072	1.072	1.072	1.072	1.072	1.072	1.144	1.144	1.144	1.158	1.185	1.185	1.212	1.212	1.212	1.212	1.226	1.226	1.226	1.226	1.257	1.257	1.257	1.257	1.271	1.271	1.271	1.254	1.254
YML120C	0.683	0.683	0.683	0.683	0.683	0.683	0.71	0.71	0.71	0.71	0.727	0.727	0.772	0.831	0.859	0.859	0.859	0.859	0.859	0.859	0.886	0.913	0.985	1.012	1.026	1.043	1.043	1.043	1.043	1.043	1.043	1.074	1.129	1.16	1.16	1.218	1.266	1.266	1.266	1.266	1.266	1.266	1.266	1.308	1.37	1.37	1.501	1.501	1.529
YBR218C	2.692	2.678	2.678	2.664	2.664	2.664	2.664	2.633	2.619	2.602	2.602	2.588	2.588	2.574	2.574	2.498	2.426	2.412	2.412	2.412	2.385	2.371	2.371	2.371	2.371	2.371	2.371	2.371	2.371	2.289	2.162	2.135	2.135	2.135	2.135	2.063	2.063	2.021	1.77	1.67	1.67	1.67	1.67	1.67	1.67	1.608	1.608	1.577	1.577
YJL118W	0.522	0.522	0.583	0.628	0.628	0.686	0.686	0.831	0.831	0.858	0.931	0.931	0.945	1.041	1.041	1.041	1.069	1.042	1.059	1.073	1.1	1.209	1.209	1.209	1.209	1.209	1.209	1.209	1.209	1.209	1.209	1.209	1.209	1.209	1.209	1.209	1.223	1.223	1.223	1.223	1.209	1.209	1.192	1.192	1.192	1.219	1.295	1.412	1.617
YIL157C	0.154	0.154	0.127	0.127	0.127	0.127	0.127	0.1	0.062	0.048	0.048	0.048	0.048	0.048	0.048	0.048	0.048	0.048	0.048	0.075	0.119	0.174	0.208	0.208	0.191	0.191	0.191	0.191	0.208	0.239	0.332	0.442	0.558	0.558	0.558	0.558	0.602	0.866	0.917	1.129	1.54	2.094	2.136	2.136	2.167	2.356	2.397	2.397	2.414
YBL042C	0.4	0.4	0.4	0.4	0.4	0.386	0.386	0.358	0.358	0.293	0.214	0.187	0.187	0.187	0.187	0.187	0.16	0.16	0.16	0.16	0.16	0.16	0.16	0.102	0.102	0.102	0.102	0.102	0.102	0.102	0.102	0.058	0.058	0.058	0.058	0.058	0.058	0.031	0.031	0.031	0.031	0.031	0.031	0.031	0.017	0.017	0.017	0.017	0.017
YDR012W	1.082	1.082	1.099	1.055	1.055	1.01	0.999	0.999	1.013	0.969	0.969	0.969	0.986	0.986	0.942	0.942	0.942	0.942	0.942	0.914	0.914	0.914	0.886	0.855	0.855	0.855	0.855	0.838	0.838	0.759	0.691	0.688	0.719	0.75	0.75	0.75	0.75	0.75	0.75	0.75	0.75	0.75	0.733	0.733	0.638	0.638	0.666	0.693	0.693
YDR488C	0.806	0.806	0.806	0.806	0.823	0.823	0.823	0.823	0.823	1.088	1.149	1.149	1.149	1.166	1.241	1.337	1.337	1.378	1.378	1.378	1.392	1.392	1.419	1.419	1.419	1.419	1.419	1.419	1.419	1.419	1.419	1.419	1.419	1.419	1.419	1.419	1.419	1.419	1.419	1.419	1.419	1.419	1.419	1.419	1.419	1.419	1.419	1.419	1.419
YPR164W	0.073	0.073	0.073	0.073	0.073	0.073	0.09	0.107	0.315	0.315	0.332	0.332	0.359	0.42	0.42	0.42	0.496	0.496	0.496	0.496	0.527	0.568	0.568	0.743	1.027	1.027	1.027	1.054	1.143	1.143	1.143	1.143	1.143	1.143	1.143	1.143	1.143	1.242	1.353	1.353	1.353	1.428	1.428	1.428	1.428	1.428	1.428	1.442	1.442
YBL093C	0.017	0.017	0.017	0.017	0.017	0.017	0.017	0.017	0.017	0.017	0.017	0	0	0	0	0	0	0	0	0	0	0	0	0	0.028	0.028	0.028	0.028	0.028	0.028	0.028	0.028	0.028	0.028	0.028	0.028	0.028	0.028	0.028	0.028	0.028	0.028	0.028	0.028	0.028	0.028	0.028	0.028	0.028
YGL176C	0.68	0.68	0.68	0.68	0.68	0.68	0.68	0.708	0.636	0.568	0.568	0.568	0.568	0.568	0.582	0.599	0.599	0.599	0.599	0.582	0.568	0.578	0.578	0.578	0.619	0.711	0.721	0.721	0.721	0.752	0.752	0.78	0.78	0.78	0.78	0.736	0.764	0.812	0.812	0.812	0.812	0.826	0.826	0.826	0.826	0.871	0.888	0.915	0.942
YLR099W-A	1.621	1.621	1.621	1.635	1.635	1.635	1.635	1.612	1.612	1.612	1.612	1.639	1.656	1.656	1.656	1.656	1.656	1.656	1.588	1.574	1.574	1.574	1.574	1.574	1.574	1.574	1.56	1.56	1.56	1.532	1.532	1.528	1.511	1.511	1.484	1.484	1.484	1.484	1.501	1.47	1.47	1.443	1.271	1.257	1.274	1.26	1.274	1.219	1.205
YDR398W	0.054	0.054	0.054	0.054	0.054	0.054	0.054	0.054	0.054	0.054	0.054	0.054	0.054	0.054	0.054	0.054	0.054	0.054	0.054	0.054	0.054	0.054	0.054	0.054	0.054	0.054	0.054	0.054	0.054	0.054	0.054	0.054	0.054	0.027	0.027	0.027	0.027	0.027	0.027	0.027	0.027	0.027	0.027	0.027	0.027	0.027	0.027	0.027	0.027
YBR233W	1.428	1.397	1.428	1.496	1.496	1.582	1.582	1.596	1.596	1.596	1.596	1.596	1.596	1.596	1.596	1.596	1.596	1.623	1.623	1.623	1.623	1.623	1.623	1.623	1.606	1.606	1.647	1.674	1.715	1.715	1.715	1.715	1.715	1.715	1.684	1.684	1.841	1.841	1.855	1.855	1.855	1.855	1.855	1.855	1.824	1.834	1.862	1.862	1.862
YMR149W	1.283	1.256	1.238	1.197	1.197	1.197	1.197	1.197	1.108	1.108	1.108	1.108	1.108	1.108	1.091	1.091	1.063	0.937	0.865	0.865	0.865	0.848	0.834	0.848	0.848	0.848	0.848	0.848	0.79	0.79	0.804	0.76	0.76	0.76	0.746	0.746	0.746	0.681	0.64	0.668	0.613	0.537	0.537	0.523	0.523	0.469	0.425	0.425	0.425
YPR138C	0.805	0.805	0.805	0.805	0.805	0.805	0.805	0.805	0.805	0.805	0.805	0.805	0.805	0.805	0.805	0.778	0.778	0.764	0.75	0.75	0.736	0.736	0.736	0.709	0.739	0.739	0.739	0.739	0.753	0.753	0.753	0.753	0.753	0.753	0.726	0.726	0.726	0.726	0.726	0.726	0.726	0.726	0.712	0.712	0.712	0.681	0.554	0.537	0.537
YDR076W	0.655	0.655	0.697	0.697	0.697	0.742	0.742	0.742	0.742	0.884	0.884	0.884	0.884	0.884	0.884	0.884	0.884	0.884	0.884	0.884	0.901	0.901	0.901	0.901	0.938	0.938	0.938	0.938	0.938	0.938	0.921	0.921	0.938	0.938	0.938	0.938	0.938	0.938	0.938	0.938	0.965	0.965	0.965	0.965	0.965	0.965	0.965	0.965	0.965
YDR454C	0.452	0.452	0.452	0.466	0.466	0.466	0.5	0.559	0.603	0.617	0.617	0.617	0.617	0.617	0.645	0.645	0.773	0.773	0.773	0.807	0.807	0.807	0.834	0.834	0.834	0.834	0.865	0.865	0.865	0.879	0.927	0.958	0.958	0.958	0.958	0.958	0.958	0.958	1.001	1.001	1.001	0.974	0.974	0.974	0.937	0.937	0.937	0.937	0.927
YMR120C	1.656	1.656	1.656	1.656	1.656	1.642	1.628	1.644	1.692	1.692	1.692	1.692	1.692	1.692	1.692	1.689	1.689	1.733	1.706	1.706	1.706	1.706	1.733	1.733	1.733	1.733	1.733	1.702	1.702	1.747	1.747	1.747	1.747	1.778	1.778	1.778	1.778	1.778	1.778	1.778	1.764	1.737	1.737	1.706	1.706	1.689	1.689	1.689	1.662
YPR028W	0.849	0.849	0.849	0.849	0.849	0.849	0.866	0.938	0.938	0.965	0.965	0.965	0.965	0.965	0.965	0.996	0.996	1.013	1.027	1.027	1.027	1.027	1.027	1.027	0.982	0.982	1.05	1.033	1.033	1.046	1.046	1.073	1.073	1.073	1.073	1.073	1.073	1.073	1.024	0.939	0.939	0.939	0.953	1.004	1.004	1.004	1.004	1.031	1.031
YMR094W	0.63	0.579	0.579	0.579	0.579	0.579	0.579	0.579	0.534	0.473	0.493	0.51	0.612	0.612	0.612	0.612	0.561	0.534	0.572	0.572	0.599	0.63	0.63	0.661	0.661	0.647	0.647	0.647	0.647	0.62	0.62	0.62	0.62	0.651	0.651	0.651	0.651	0.637	0.637	0.637	0.64	0.64	0.688	0.688	0.688	0.702	0.702	0.702	0.702
YNL249C	0.754	0.678	0.664	0.651	0.651	0.651	0.651	0.637	0.623	0.651	0.651	0.651	0.651	0.651	0.638	0.638	0.734	0.734	0.748	0.799	0.816	0.85	0.836	0.836	0.836	0.836	0.836	0.836	0.73	0.73	0.73	0.682	0.709	0.709	0.709	0.74	0.74	0.771	0.815	0.897	0.897	0.897	0.897	0.897	0.897	0.911	0.912	0.943	0.943
YDR479C	1.938	1.938	1.938	1.938	1.938	1.938	1.938	1.921	1.907	1.893	1.893	1.893	1.893	1.893	1.907	1.907	1.907	1.907	1.907	1.907	1.907	1.907	1.907	1.948	1.965	1.965	1.965	1.965	1.965	1.965	1.965	1.965	1.965	1.965	1.965	1.965	1.965	1.965	1.948	1.948	1.931	1.931	1.931	1.931	1.931	1.914	1.914	1.914	1.821
YNL135C	1.054	1.054	1.013	1.013	0.996	0.996	0.996	0.996	0.996	0.996	0.996	0.986	0.986	0.986	0.986	0.986	0.986	0.986	0.986	0.986	0.986	0.986	0.986	0.986	0.986	0.986	0.986	0.986	0.986	0.986	0.969	0.969	0.969	0.969	0.969	0.969	0.969	0.969	0.969	0.969	0.915	0.887	0.87	0.87	0.87	0.87	0.87	0.87	0.87
YDR063W	0.603	0.603	0.603	0.654	0.654	0.668	0.668	0.668	0.668	0.668	0.668	0.713	0.74	0.726	0.753	0.753	0.753	0.753	0.753	0.753	0.767	0.767	0.767	0.767	0.767	0.798	0.798	0.798	0.798	0.798	0.798	0.798	0.798	0.798	0.798	0.798	0.815	0.815	0.815	0.815	0.815	0.815	0.815	0.815	0.815	0.801	0.784	0.784	0.77
YDL116W	0.937	0.937	0.951	0.996	1.067	1.084	1.084	1.101	1.101	1.101	1.101	1.159	1.203	1.203	1.203	1.203	1.203	1.203	1.217	1.231	1.248	1.282	1.326	1.34	1.34	1.34	1.34	1.34	1.34	1.34	1.34	1.368	1.368	1.385	1.385	1.385	1.385	1.385	1.385	1.385	1.385	1.385	1.385	1.385	1.358	1.358	1.358	1.358	1.358
YKL060C	0	0	0	0	0	0	0	0	0	0	0	0	0	0	0	0	0	0	0	0	0	0	0	0	0	0	0	0	0	0	0	0	0	0	0	0	0	0	0	0	0	0	0	0	0	0	0	0	0
YJL196C	1.059	1.059	1.059	1.042	1.042	1.042	1.042	1.028	1.028	1.028	1	0.973	0.973	0.973	0.973	0.973	0.973	0.956	0.942	0.942	0.942	0.942	0.942	0.942	0.942	0.942	0.942	0.942	0.942	0.942	0.942	0.897	0.897	0.883	0.883	0.746	0.729	0.729	0.729	0.678	0.678	0.678	0.664	0.633	0.633	0.462	0.462	0.462	0.299
YER036C	0	0	0	0	0	0	0	0	0	0	0	0	0	0	0	0	0	0	0	0.014	0.014	0.014	0.014	0.014	0.014	0.014	0.014	0.014	0.014	0.014	0.014	0.014	0.014	0.014	0.014	0.014	0.014	0.014	0.014	0.014	0.014	0.014	0.014	0.014	0.014	0.014	0.014	0.014	0.014
YBL060W	2.624	2.692	2.767	2.846	2.846	2.863	2.863	2.863	2.863	2.863	2.863	2.863	2.88	2.88	2.88	2.88	2.907	2.907	2.907	2.907	2.907	2.907	2.907	2.907	2.907	2.89	2.89	2.89	2.863	2.863	2.863	2.863	2.863	2.863	2.863	2.863	2.863	2.863	2.863	2.863	2.863	2.863	2.863	2.863	2.863	2.863	2.722	2.578	2.547
YPL116W	0.017	0.017	0.017	0.017	0.017	0.017	0.017	0.017	0.017	0.017	0.017	0.017	0.017	0.017	0.017	0.017	0.017	0.017	0.017	0.017	0.017	0.017	0.017	0.017	0.017	0.017	0.017	0.017	0.017	0.017	0.017	0.017	0.017	0.017	0.017	0.017	0.017	0.017	0.017	0.017	0.017	0.017	0.017	0.017	0.017	0.017	0.034	0.034	0.034
YDL212W	5.863	5.863	5.863	5.846	5.846	5.846	5.846	5.846	5.846	5.846	5.846	5.829	5.76	5.76	5.719	5.719	5.674	5.688	5.688	5.688	5.688	5.688	5.671	5.671	5.671	5.671	5.657	5.657	5.657	5.657	5.657	5.657	5.657	5.502	5.379	5.335	5.294	5.263	5.263	5.263	5.263	5.246	5.246	5.107	5.011	5.011	4.967	4.967	4.94
YNL283C	2.164	1.998	1.861	1.847	1.847	1.765	1.765	1.765	1.765	1.765	1.556	1.556	1.378	1.35	1.35	1.216	1.189	0.7	0.558	0.39	0.404	0.404	0.404	0.404	0.404	0.373	0.373	0.223	0.178	0.178	0.178	0.178	0.178	0.178	0.178	0.178	0.161	0.161	0.161	0.161	0.161	0.161	0.161	0.161	0.161	0.161	0.099	0.099	0.109
YER078W-A	1.175	1.131	1.103	1.103	1.103	1.103	1.076	1.076	1.059	1.059	0.68	0.551	0.534	0.534	0.534	0.534	0.554	0.54	0.568	0.585	0.585	0.585	0.571	0.615	0.668	0.641	0.641	0.641	0.641	0.641	0.788	0.973	1.212	1.212	1.212	1.239	1.239	1.253	1.284	1.284	1.284	1.284	1.308	1.37	1.37	1.37	1.37	1.37	1.37
YIL127C	1.46	1.409	1.382	1.324	1.324	1.324	1.324	1.324	1.327	1.313	1.33	1.33	1.358	1.331	1.331	1.331	1.345	1.318	1.318	1.301	1.287	1.287	1.314	1.301	1.301	1.301	1.301	1.301	1.301	1.332	1.332	1.359	1.359	1.359	1.359	1.16	1.106	1.025	1.025	1.042	0.809	0.791	0.996	0.969	1.037	1.212	1.612	1.643	2.443
YNL185C	1.039	1.039	1.039	1.039	1.039	1.039	1.039	1.039	1.039	1.039	1.039	1.039	1.039	1.025	1.025	1.052	1.052	1.052	1.052	1.052	1.052	1.052	1.052	1.052	1.052	1.052	1.035	1.035	1.018	0.929	0.929	0.929	0.929	0.929	0.929	0.929	0.929	0.929	0.929	0.929	0.82	0.82	0.82	0.792	0.765	0.765	0.765	0.765	0.751
YDR224C	0.181	0.215	0.3	0.3	0.3	0.3	0.3	0.3	0.3	0.3	0.3	0.3	0.3	0.3	0.317	0.317	0.334	0.334	0.334	0.334	0.334	0.334	0.334	0.334	0.334	0.365	0.406	0.447	0.461	0.461	0.461	0.461	0.461	0.461	0.461	0.461	0.461	0.461	0.461	0.461	0.461	0.461	0.461	0.461	0.461	0.461	0.461	0.461	0.461
YPL095C	0.677	0.677	0.677	0.677	0.677	0.701	0.701	0.701	0.701	0.701	0.701	0.64	0.64	0.613	0.613	0.613	0.613	0.613	0.613	0.613	0.613	0.613	0.613	0.613	0.613	0.586	0.555	0.555	0.555	0.524	0.524	0.507	0.555	0.555	0.555	0.572	0.586	0.586	0.586	0.586	0.586	0.572	0.62	0.62	0.62	0.62	0.637	0.637	0.664
YPL255W	0.014	0.014	0.014	0.014	0.014	0.014	0.014	0.014	0.014	0.014	0.014	0.014	0.014	0.014	0.014	0.014	0.014	0.014	0.014	0.014	0.014	0.014	0.014	0.055	0.055	0.055	0.055	0.055	0.055	0.055	0.055	0.055	0.055	0.055	0.055	0.055	0.086	0.086	0.086	0.113	0.113	0.127	0.127	0.127	0.141	0.141	0.141	0.141	0.141
YOR145C	2.543	2.602	2.602	2.616	2.616	2.657	2.715	2.715	2.746	2.833	3.025	3.125	3.806	3.806	3.806	3.851	4.109	4.109	4.109	4.17	4.214	4.245	4.245	4.245	4.245	4.245	4.245	4.245	4.245	4.231	4.231	4.273	4.327	4.412	4.412	4.439	4.587	4.587	4.587	4.587	4.587	4.587	4.587	4.587	4.587	4.587	4.587	4.587	4.614
YKL104C	0.031	0.045	0.045	0.045	0.045	0.045	0.045	0.045	0.045	0.045	0.045	0.045	0.045	0.045	0.045	0.045	0.045	0.045	0.045	0.045	0.028	0.014	0.014	0.014	0.014	0.014	0.014	0.014	0.014	0.014	0.014	0.014	0.014	0.014	0.014	0.014	0.014	0.014	0.014	0.014	0.014	0.014	0.014	0.028	0.045	0.045	0.079	0.079	0.079
YKR004C	2.088	2.061	2.047	1.955	1.899	1.899	1.882	1.882	1.882	1.896	1.964	1.991	1.991	1.991	1.991	1.991	1.991	1.991	1.991	1.991	1.991	1.991	1.977	1.977	1.915	1.853	1.811	1.811	1.828	1.828	1.831	1.831	1.814	1.814	1.731	1.69	1.656	1.656	1.629	1.643	1.643	1.643	1.599	1.599	1.599	1.599	1.599	1.585	1.585
YPL058C	0.78	0.752	0.752	0.752	0.752	0.752	0.752	0.752	0.752	0.752	0.721	0.735	0.735	0.735	0.735	0.735	0.735	0.674	0.674	0.674	0.674	0.674	0.674	0.674	0.674	0.674	0.674	0.633	0.619	0.605	0.605	0.619	0.619	0.619	0.619	0.619	0.619	0.574	0.479	0.479	0.434	0.434	0.434	0.434	0.434	0.434	0.434	0.434	0.434
YLR362W	2.692	2.692	2.692	2.692	2.247	2.082	1.795	1.737	1.662	1.621	1.621	1.611	1.536	1.502	1.502	1.516	1.447	1.464	1.481	1.518	1.603	1.746	1.746	1.746	1.756	1.773	1.773	1.804	1.804	1.832	1.893	1.893	1.907	1.873	1.873	1.89	1.823	1.795	1.898	1.884	1.884	1.901	1.972	1.889	1.889	1.875	1.875	2.003	2.007
YNL040W	0.74	0.757	0.757	0.757	0.757	0.822	0.863	0.863	0.863	0.863	0.86	0.832	0.818	0.848	0.834	0.834	0.971	0.971	0.971	0.971	0.971	0.944	0.944	0.93	0.96	1.019	1.019	1.033	1.047	1.047	1.047	1.047	1.047	1.064	1.023	1.054	1.054	1.068	1.102	1.187	1.187	1.201	1.195	1.239	1.239	1.239	1.239	1.239	1.239
YBL047C	0.957	0.971	0.971	0.971	0.985	1.016	1.016	1.016	1.064	1.064	1.064	1.064	1.064	1.064	1.064	1.064	1.078	1.078	1.078	1.078	1.078	1.078	1.078	1.078	1.078	1.078	1.078	1.078	1.078	1.078	1.078	1.078	1.078	1.078	1.078	1.078	1.078	1.078	1.078	1.078	1.078	1.091	1.091	1.091	1.091	1.091	1.033	1.033	0.975
YOR247W	0.014	0.014	0.014	0.014	0.014	0.014	0.014	0.014	0.014	0.014	0.014	0.014	0.014	0.014	0.014	0.014	0.014	0.014	0.014	0.014	0.014	0.014	0.014	0.014	0.014	0.014	0.014	0.014	0.014	0.014	0.014	0.014	0.014	0.014	0.014	0.014	0.014	0.014	0.014	0.014	0.014	0.014	0.014	0.014	0.014	0.014	0.014	0.014	0.014
YHR083W	1.208	1.208	1.235	1.317	1.334	1.334	1.365	1.365	1.365	1.365	1.379	1.379	1.396	1.396	1.396	1.396	1.396	1.396	1.396	1.396	1.396	1.396	1.396	1.396	1.423	1.423	1.437	1.464	1.464	1.464	1.464	1.464	1.464	1.464	1.464	1.464	1.464	1.464	1.464	1.464	1.437	1.437	1.451	1.407	1.407	1.424	1.424	1.424	1.424
YPR031W	1.612	1.64	1.64	1.657	1.657	1.657	1.657	1.657	1.657	1.701	1.701	1.701	1.701	1.701	1.701	1.701	1.701	1.701	1.701	1.701	1.701	1.701	1.701	1.67	1.711	1.711	1.711	1.701	1.701	1.701	1.701	1.714	1.714	1.762	1.762	1.762	1.762	1.762	1.762	1.762	1.762	1.762	1.762	1.762	1.762	1.762	1.762	1.762	1.762
YAL017W	1.515	1.542	1.542	1.542	1.529	1.529	1.529	1.556	1.556	1.556	1.556	1.556	1.556	1.556	1.573	1.573	1.573	1.573	1.573	1.573	1.573	1.573	1.573	1.556	1.556	1.556	1.556	1.556	1.57	1.57	1.57	1.584	1.584	1.584	1.584	1.584	1.584	1.584	1.584	1.584	1.584	1.584	1.584	1.584	1.611	1.597	1.647	1.647	1.647
YNL152W	0.791	0.76	0.791	0.764	0.764	0.764	0.737	0.737	0.672	0.672	0.627	0.568	0.523	0.567	0.567	0.567	0.567	0.609	0.592	0.592	0.578	0.738	0.816	0.925	0.925	0.98	0.98	0.98	0.997	0.997	0.997	0.997	0.997	0.997	0.997	0.997	0.997	0.997	0.97	0.97	0.997	0.966	0.953	1.053	1.053	1.053	1.053	1.053	1.053
YLR326W	0.014	0.014	0.014	0.014	0.014	0.014	0.014	0.014	0.014	0.014	0.014	0.014	0.014	0.014	0.014	0.014	0.014	0.014	0.014	0.014	0.014	0.014	0.014	0.014	0.014	0.014	0.014	0.014	0.014	0.014	0.014	0.014	0.014	0.014	0.014	0.014	0.014	0.014	0.014	0.014	0.014	0.014	0.014	0.014	0.014	0.014	0.014	0.014	0.014
YBR210W	1.824	1.629	1.567	1.553	1.553	1.47	1.384	1.37	1.37	1.37	1.37	1.299	1.149	1.094	1.077	1.077	0.988	0.988	0.988	0.988	1.005	1.005	1.005	1.005	1.005	0.95	0.906	0.906	0.906	0.906	0.906	0.906	0.906	0.906	0.81	0.752	0.735	0.701	0.701	0.701	0.455	0.438	0.438	0.407	0.321	0.246	0.161	0.161	0.134
YPL075W	0.058	0.058	0.058	0.058	0.058	0.058	0.058	0.058	0.058	0.058	0.058	0.031	0.017	0.017	0.017	0.017	0.017	0.017	0.017	0.017	0.017	0.017	0.034	0.034	0.034	0.034	0.034	0.034	0.034	0.034	0.034	0.034	0.034	0.034	0.034	0.034	0.034	0.034	0.034	0.034	0.034	0.034	0.034	0.034	0.034	0.034	0.034	0.034	0.092
YMR123W	1.692	1.692	1.751	1.768	1.785	1.785	1.833	1.92	1.92	1.92	1.92	1.92	1.92	1.92	1.937	1.937	1.937	1.951	1.951	2.009	2.009	2.009	2.009	2.009	2.026	2.04	2.04	2.04	2.04	2.04	2.04	2.04	2.054	2.054	2.054	2.054	2.054	2.054	2.054	2.054	2.054	2.054	2.054	2.054	2.071	2.071	2.071	2.071	2.044
YER074W	0.394	0.394	0.394	0.394	0.394	0.394	0.38	0.38	0.38	0.38	0.38	0.38	0.38	0.38	0.38	0.38	0.38	0.38	0.38	0.38	0.38	0.38	0.366	0.366	0.339	0.339	0.339	0.339	0.339	0.339	0.325	0.325	0.311	0.311	0.311	0.311	0.311	0.311	0.27	0.27	0.27	0.27	0.253	0.253	0.253	0.253	0.239	0.239	0.239
YDR017C	1.709	1.709	1.709	1.709	1.709	1.743	1.771	1.785	1.785	1.785	1.785	1.785	1.799	1.799	1.799	1.799	1.757	1.757	1.757	1.757	1.771	1.805	1.833	1.833	1.833	1.833	1.833	1.833	1.806	1.779	1.779	1.762	1.762	1.762	1.745	1.639	1.656	1.687	1.687	1.714	1.728	1.728	1.742	1.742	1.742	1.742	1.742	1.742	1.742
YER047C	0.765	0.782	0.909	0.909	0.909	0.936	0.991	1.147	1.147	1.147	1.147	1.147	1.174	1.215	1.229	1.229	1.229	1.246	1.246	1.246	1.246	1.246	1.246	1.246	1.246	1.246	1.26	1.26	1.26	1.26	1.26	1.26	1.26	1.26	1.277	1.277	1.277	1.304	1.304	1.304	1.304	1.304	1.304	1.304	1.304	1.304	1.304	1.304	1.304
YBR131W	0.984	0.984	1.011	1.025	1.042	1.042	1.097	1.097	1.097	1.097	1.097	1.111	1.097	1.097	1.097	1.097	1.097	1.097	1.125	1.125	1.125	1.142	1.142	1.142	1.142	1.142	1.234	1.234	1.234	1.234	1.234	1.248	1.282	1.282	1.282	1.282	1.299	1.299	1.313	1.313	1.313	1.313	1.313	1.313	1.313	1.313	1.313	1.313	1.313
YMR300C	0.652	0.652	0.694	0.694	0.748	0.721	0.721	0.721	0.748	0.748	0.762	0.762	0.762	0.813	0.919	0.919	0.919	0.919	0.902	0.902	0.888	0.888	0.956	0.973	0.987	0.987	0.987	0.987	0.987	0.987	0.987	0.987	1.028	1.045	1.045	1.072	1.072	1.072	1.089	1.17	1.17	1.187	1.187	1.187	1.235	1.252	1.266	1.266	1.266
YOR324C	1.253	1.253	1.253	1.28	1.307	1.307	1.338	1.469	1.558	1.572	1.572	1.62	1.884	2.045	2.059	2.059	2.073	2.073	2.1	2.1	2.1	2.1	2.117	2.189	2.557	2.557	2.642	2.883	2.883	2.883	2.883	2.944	2.992	2.992	3.023	3.284	3.677	3.858	3.892	3.892	3.909	3.937	4.039	4.145	4.21	4.21	4.227	4.299	4.299
YER083C	0.4	0.441	0.581	0.581	0.581	0.625	0.697	0.82	0.834	0.834	0.851	0.965	1.068	1.068	1.14	1.262	1.262	1.262	1.306	1.306	1.306	1.354	1.388	1.388	1.415	1.415	1.432	1.446	1.488	1.488	1.515	1.515	1.515	1.515	1.515	1.518	1.607	1.607	1.648	1.648	1.648	1.648	1.682	1.682	1.682	1.709	1.709	1.709	1.692
YIL093C	1.151	1.151	1.151	1.151	1.134	1.134	1.117	1.117	1.103	1.075	1.048	1.062	1.055	1.099	1.253	1.253	1.284	1.284	1.284	1.349	1.352	1.393	1.38	1.397	1.414	1.428	1.414	1.414	1.38	1.463	1.556	1.583	1.61	1.669	1.877	1.877	1.894	1.894	1.894	1.894	1.908	1.977	1.977	2.022	2.026	2.053	2.053	2.053	2.053
YOR138C	1.156	1.156	1.115	1.098	1.07	1.07	1.07	1.07	1.053	1.053	1.053	1.053	1.093	1.093	1.066	1.066	1.069	1.01	1.01	1.02	1.02	1.02	1.02	1.003	1.03	0.988	0.988	0.974	1.018	0.977	0.991	0.947	0.947	0.947	0.947	0.947	0.947	0.916	0.93	0.871	0.871	0.871	0.871	0.854	0.823	0.809	0.765	0.772	0.538
YDR129C	0.814	0.992	0.992	0.992	0.992	0.992	0.992	1.02	1.003	1.003	1.051	1.051	1.051	1.051	1.051	1.051	1.051	1.051	1.068	1.068	1.068	1.068	1.085	1.085	1.085	1.099	1.13	1.13	1.144	1.144	1.144	1.144	1.144	1.144	1.144	1.147	1.178	1.178	1.178	1.178	1.178	1.178	1.178	1.164	1.164	1.164	1.164	1.164	1.164
YDL211C	1.507	1.551	1.551	1.551	1.551	1.551	1.578	1.66	1.66	1.77	1.77	1.77	1.77	1.77	1.77	1.77	1.77	1.77	1.801	1.828	1.842	1.842	1.842	1.855	1.855	1.855	1.855	1.855	1.827	1.813	1.813	1.813	1.83	1.861	1.947	1.947	1.947	1.947	1.947	1.947	1.933	1.95	1.95	1.95	1.977	1.994	2.011	2.011	2.011
YAL044C	0.696	0.723	0.723	0.723	0.723	0.723	0.709	0.709	0.75	0.75	0.75	0.75	0.75	0.75	0.75	0.75	0.781	0.781	0.781	0.781	0.781	0.781	0.884	0.928	0.928	0.956	0.956	0.97	0.97	0.97	0.97	0.97	0.997	0.997	1.014	1.014	1.014	1.045	1.045	1.045	1.045	1.045	1.045	1.045	1.045	1.072	1.1	1.1	1.1
YBR034C	1.225	1.266	1.249	1.249	1.249	1.266	1.266	1.266	1.266	1.266	1.28	1.28	1.28	1.28	1.28	1.28	1.28	1.28	1.28	1.263	1.28	1.28	1.307	1.307	1.307	1.293	1.293	1.293	1.293	1.293	1.293	1.293	1.293	1.239	1.225	1.208	1.208	1.222	1.222	1.276	1.276	1.276	1.276	1.276	1.276	1.262	1.276	1.262	1.245
YMR008C	1.372	1.417	1.475	1.475	1.475	1.475	1.475	1.475	1.475	1.489	1.448	1.448	1.448	1.448	1.448	1.434	1.417	1.417	1.444	1.424	1.424	1.424	1.424	1.424	1.424	1.424	1.424	1.407	1.434	1.407	1.407	1.407	1.407	1.407	1.407	1.352	1.325	1.28	1.266	1.283	1.32	1.334	1.351	1.382	1.382	1.382	1.382	1.368	1.368
YDR289C	0.863	0.908	0.908	0.908	0.908	0.922	0.922	0.922	0.922	0.922	0.922	0.922	0.922	0.922	0.922	1.056	1.101	1.207	1.207	1.234	1.307	1.307	1.324	1.417	1.499	1.574	1.574	1.588	1.588	1.588	1.605	1.619	1.619	1.636	1.636	1.636	1.622	1.622	1.622	1.622	1.622	1.622	1.608	1.625	1.625	1.625	1.625	1.625	1.625
YLR406C	0.182	0.182	0.182	0.182	0.165	0.151	0.151	0.151	0.151	0.151	0.151	0.151	0.151	0.151	0.151	0.151	0.151	0.151	0.151	0.151	0.151	0.151	0.151	0.151	0.151	0.103	0.076	0.076	0.076	0.076	0.076	0.076	0.076	0.059	0.059	0.059	0.042	0.042	0.042	0.042	0.042	0.042	0.028	0.014	0.014	0.014	0.014	0.014	0.014
YMR154C	1.353	1.353	1.434	1.366	1.366	1.366	1.28	1.495	1.464	1.464	1.464	1.464	1.464	1.464	1.272	1.09	1.049	1.094	1.277	1.39	1.39	1.503	1.503	1.503	1.503	1.534	1.641	1.641	1.672	1.894	3.278	4.167	4.181	4.181	4.195	4.195	4.212	4.226	4.271	4.271	4.371	4.344	4.344	4.344	4.344	4.344	4.493	5.064	5.064
YDR037W	0.26	0.26	0.396	0.396	0.396	0.396	0.396	0.379	0.379	0.379	0.379	0.379	0.406	0.406	0.423	0.423	0.423	0.423	0.553	0.553	0.553	0.612	0.688	0.76	0.804	0.804	0.804	0.804	0.804	0.852	0.938	0.938	0.938	0.938	0.938	0.938	0.938	0.938	0.972	1.003	1.003	1.003	1.003	1.003	1.003	1.003	1.031	1.138	1.138
YBL104C	0.134	0.195	0.195	0.195	0.195	0.195	0.164	0.191	0.191	0.191	0.218	0.232	0.246	0.26	0.26	0.26	0.26	0.26	0.26	0.277	0.308	0.325	0.325	0.325	0.325	0.325	0.325	0.325	0.353	0.353	0.353	0.37	0.37	0.37	0.37	0.37	0.37	0.37	0.37	0.37	0.37	0.37	0.37	0.37	0.37	0.37	0.37	0.356	0.356
YPR056W	0.394	0.51	0.51	0.51	0.51	0.51	0.51	0.524	0.524	0.51	0.51	0.541	0.592	0.592	0.606	0.637	0.654	0.702	0.702	0.702	0.702	0.719	0.702	0.729	0.916	0.916	0.957	0.957	0.957	0.957	0.957	0.957	0.957	0.957	0.957	0.957	0.957	0.94	1.001	1.001	1.001	1.001	1.001	1.001	1.001	1.001	1.001	1.001	1.001
YDL076C	0.017	0.017	0.017	0.017	0.017	0.017	0.017	0.017	0.017	0.017	0.017	0.017	0.017	0.017	0.017	0.017	0.017	0.017	0.034	0.034	0.034	0.034	0.034	0.034	0.034	0.034	0.034	0.034	0.034	0.034	0.034	0.034	0.034	0.034	0.034	0.034	0.034	0.034	0.034	0.034	0.034	0.034	0.034	0.034	0.034	0.034	0.034	0.034	0.034
YPL137C	0.583	0.6	0.573	0.791	0.994	0.994	0.994	0.994	0.994	0.994	0.994	0.994	0.994	0.994	0.994	0.994	1.008	1.008	1.008	1.008	1.069	1.069	1.083	1.138	1.138	1.138	1.138	1.138	1.152	1.152	1.152	1.152	1.169	1.197	1.402	1.571	1.571	1.598	1.792	1.792	1.792	1.792	1.792	1.792	1.792	1.792	1.809	1.809	1.809
YOR021C	1.34	1.368	1.433	1.433	1.433	1.433	1.433	1.433	1.433	1.433	1.433	1.433	1.433	1.461	1.474	1.474	1.474	1.491	1.491	1.491	1.491	1.491	1.491	1.464	1.464	1.464	1.464	1.508	1.508	1.508	1.508	1.508	1.508	1.494	1.521	1.521	1.521	1.521	1.521	1.521	1.521	1.521	1.521	1.521	1.521	1.493	1.479	1.465	1.465
YCR005C	1.305	1.305	1.264	1.264	1.278	1.278	1.278	1.278	1.278	1.234	1.217	1.217	1.245	1.245	1.245	1.245	1.228	1.255	1.255	1.255	1.255	1.255	1.255	1.255	1.214	1.156	1.156	1.156	1.156	1.173	1.173	1.146	1.146	1.146	1.146	1.146	1.146	1.105	1.105	1.105	1.105	1.105	1.105	1.091	1.091	1.091	1.091	1.091	1.091
YBR257W	1.52	1.547	1.547	1.547	1.547	1.547	1.475	1.475	1.475	1.475	1.373	1.359	1.373	1.39	1.393	1.444	1.444	1.444	1.444	1.458	1.427	1.427	1.427	1.427	1.427	1.427	1.444	1.379	1.379	1.379	1.379	1.379	1.379	1.379	1.258	1.258	1.244	1.186	1.2	1.245	1.245	1.245	1.245	1.245	1.214	1.214	1.214	1.214	1.214
YFR038W	1.443	1.443	1.416	1.416	1.416	1.416	1.429	1.471	1.554	1.601	1.691	1.691	1.691	1.691	1.691	1.691	1.691	1.691	1.691	1.691	1.691	1.691	1.718	1.735	1.763	1.763	1.763	1.763	1.79	1.787	1.787	1.773	1.773	1.787	1.787	1.787	1.787	1.801	1.801	1.801	1.801	1.835	1.866	1.866	1.866	1.866	1.866	1.866	1.866
YDL164C	6.081	6.081	6.081	6.081	6.081	6.081	6.081	6.098	6.098	6.098	6.098	6.098	6.112	6.112	6.112	6.112	6.112	6.098	6.098	6.098	6.098	6.098	6.02	5.894	5.894	5.894	5.84	5.812	5.812	5.812	5.798	5.798	5.753	5.739	5.664	5.664	5.664	5.62	5.62	5.411	5.233	5.205	5.119	5.037	4.993	4.993	4.948	4.889	4.889
YKL112W	0	0	0	0	0	0	0	0	0	0	0	0	0	0	0	0	0	0	0	0	0	0	0	0	0	0	0	0	0	0	0	0	0	0	0	0	0.017	0.017	0.017	0.017	0.017	0.017	0.017	0.017	0.017	0.017	0.017	0.017	0.017
YER075C	0.146	0.146	0.146	0.146	0.146	0.146	0.146	0.146	0.146	0.146	0.146	0.146	0.146	0.146	0.146	0.119	0.119	0.119	0.119	0.119	0.119	0.119	0.119	0.119	0.18	0.18	0.207	0.207	0.207	0.207	0.252	0.34	0.371	0.371	0.399	0.399	0.399	0.399	0.399	0.399	0.426	0.453	0.453	0.453	0.453	0.47	0.47	0.47	0.47
YDL123W	0.941	0.941	0.941	0.941	0.941	0.941	0.958	0.958	1.002	1.002	1.002	1.002	1.002	1.002	1.002	1.066	1.066	1.066	1.066	1.066	1.093	1.083	1.083	1.083	1.083	1.083	1.083	1.083	1.083	1.042	1.014	1.014	1.048	1.075	1.164	1.246	1.246	1.26	1.274	1.274	1.274	1.274	1.274	1.274	1.274	1.274	1.274	1.274	1.274
YMR153W	1.003	1.003	1.017	1.034	1.034	1.095	1.112	1.112	1.112	1.126	1.126	1.308	1.308	1.308	1.308	1.308	1.308	1.349	1.349	1.349	1.39	1.39	1.39	1.39	1.39	1.39	1.39	1.404	1.404	1.404	1.404	1.418	1.418	1.418	1.418	1.418	1.449	1.449	1.463	1.463	1.463	1.463	1.463	1.463	1.463	1.463	1.463	1.463	1.463
YDR158W	0.288	0.288	0.288	0.288	0.288	0.288	0.288	0.288	0.288	0.288	0.271	0.271	0.298	0.298	0.298	0.298	0.298	0.312	0.295	0.295	0.312	0.312	0.312	0.312	0.312	0.312	0.312	0.312	0.312	0.312	0.343	0.343	0.36	0.377	0.377	0.377	0.377	0.377	0.377	0.377	0.377	0.408	0.408	0.435	0.435	0.463	0.52	0.52	0.52
YNL159C	1.093	1.107	1.107	1.107	1.107	1.199	1.185	1.185	1.185	1.202	1.202	1.202	1.202	1.202	1.202	1.267	1.294	1.454	1.454	1.454	1.454	1.454	1.454	1.454	1.454	1.499	1.472	1.721	1.721	1.762	1.762	1.776	1.79	1.79	1.807	1.807	1.807	1.807	1.807	1.766	1.766	1.766	1.831	1.831	1.831	1.831	1.831	1.831	1.831
YNL313C	2.184	2.184	2.184	2.184	2.211	2.242	2.314	2.314	2.314	2.314	2.342	2.342	2.342	2.342	2.342	2.342	2.342	2.342	2.328	2.328	2.328	2.328	2.328	2.328	2.311	2.311	2.311	2.311	2.311	2.311	2.311	2.311	2.311	2.311	2.311	2.311	2.311	2.311	2.311	2.311	2.311	2.311	2.294	2.294	2.294	2.294	2.294	2.28	2.28
YJR077C	0.812	1.152	1.454	2.313	2.313	2.344	2.344	2.344	2.344	2.392	2.392	2.423	2.642	2.659	2.686	2.686	2.713	2.713	2.802	2.802	2.802	2.802	2.802	2.802	2.802	2.902	2.947	2.947	2.947	2.947	2.964	2.964	2.964	2.964	2.998	3.08	3.08	3.163	3.163	3.163	3.163	3.163	3.163	3.248	3.441	3.441	3.455	3.455	3.455
YER151C	0.795	0.795	0.795	0.795	0.795	0.795	0.795	0.768	0.809	0.809	0.809	0.795	0.795	0.795	0.809	0.809	0.826	0.826	0.826	0.826	0.826	0.826	0.826	0.853	0.853	0.839	0.839	0.839	0.839	0.839	0.839	0.839	0.839	0.839	0.839	0.839	0.839	0.825	0.839	0.839	0.839	0.839	0.839	0.839	0.856	0.856	0.856	0.856	0.856
YJL127C-B	0.485	0.543	0.57	0.584	0.598	0.598	0.598	0.581	0.581	0.598	0.598	0.615	0.66	0.762	0.762	0.762	0.762	0.745	0.728	0.728	0.728	0.728	0.728	0.755	0.81	0.907	0.907	0.961	1.016	1.016	1.03	1.03	1.03	1.03	1.03	1.03	1.03	1.03	1.03	1.03	1.074	1.074	1.074	1.074	1.074	1.074	1.091	1.091	1.118
YMR197C	1.258	1.258	1.231	1.262	1.262	1.262	1.262	1.262	1.262	1.262	1.262	1.262	1.248	1.234	1.234	1.261	1.261	1.261	1.261	1.261	1.261	1.261	1.261	1.261	1.261	1.261	1.261	1.261	1.261	1.261	1.261	1.261	1.275	1.275	1.275	1.275	1.275	1.275	1.275	1.275	1.275	1.275	1.275	1.275	1.275	1.275	1.275	1.275	1.275
YOR089C	1.021	1.021	1.021	1.004	1.004	0.987	0.987	0.987	0.973	0.959	0.945	0.945	0.945	0.945	0.945	0.945	0.945	0.945	0.945	0.945	0.945	0.918	0.904	0.873	0.89	0.89	0.89	0.89	0.89	0.89	0.89	0.89	0.89	0.89	0.89	0.89	0.876	0.876	0.876	0.876	0.876	0.876	0.862	0.862	0.797	0.753	0.668	0.668	0.668
YNL127W	0.583	0.597	0.573	0.573	0.573	0.573	0.573	0.573	0.573	0.559	0.559	0.573	0.546	0.546	0.546	0.519	0.519	0.519	0.519	0.447	0.447	0.403	0.359	0.331	0.345	0.636	0.793	0.968	0.968	0.968	0.982	1.116	1.116	1.23	1.247	1.247	1.247	1.247	1.264	1.363	1.363	1.418	1.435	1.435	1.435	1.435	1.435	1.435	1.449
YMR312W	0.196	0.179	0.179	0.179	0.179	0.179	0.151	0.151	0.151	0.151	0.151	0.151	0.151	0.151	0.151	0.134	0.117	0.083	0.041	0.041	0.041	0.041	0.041	0.041	0.041	0.041	0.041	0.041	0.041	0.041	0.041	0.041	0.041	0.041	0.041	0.041	0.041	0.058	0.058	0.058	0.058	0.072	0.072	0.072	0.072	0.072	0.072	0.072	0.058
YGL008C	0.041	0.041	0.041	0.041	0.041	0.041	0.041	0.041	0.041	0.041	0.041	0.041	0.041	0.041	0.041	0.041	0.041	0.041	0.041	0.041	0.041	0.027	0.027	0.027	0.027	0.027	0.027	0.027	0.027	0.027	0.027	0.027	0.027	0.027	0.027	0.027	0.027	0.027	0.027	0.027	0.027	0.027	0.027	0.027	0.027	0.027	0.027	0.027	0.027
YGL119W	3.518	3.518	3.487	3.473	3.49	3.49	3.49	3.507	3.507	3.507	3.507	3.507	3.493	3.452	3.397	3.295	3.312	3.312	3.312	3.312	3.312	3.312	3.312	3.312	3.312	3.312	3.312	3.312	3.312	3.312	3.295	3.295	3.261	3.075	3.061	3.061	3.061	3.03	3.03	3.03	3.03	2.957	2.916	2.916	2.916	2.916	2.916	2.916	2.916
YKL002W	0.635	0.703	0.689	0.689	0.692	0.709	0.754	0.768	0.768	0.813	0.813	0.813	0.813	0.83	0.83	0.858	0.92	0.937	0.937	0.937	0.937	0.937	0.937	0.937	0.937	0.937	0.937	0.937	0.937	0.937	0.937	0.937	0.937	0.951	0.951	0.965	0.965	0.965	0.965	0.965	0.965	0.965	0.948	0.948	0.948	0.962	1.016	1.061	1.061
YDR169C	1.246	1.26	1.26	1.328	1.328	1.359	1.359	1.373	1.373	1.387	1.418	1.418	1.473	1.5	1.5	1.5	1.531	1.599	1.745	1.745	1.745	1.776	1.762	1.762	1.762	1.779	1.779	1.81	1.81	1.824	1.824	1.824	1.824	1.838	1.838	1.838	1.838	1.838	1.838	1.838	1.838	1.838	1.838	1.838	1.838	1.811	1.811	1.811	1.811
YNL094W	1.993	1.993	1.993	2.038	2.038	2.038	2.052	2.052	2.052	2.052	2.052	2.052	2.052	2.066	2.066	2.066	2.066	2.066	2.066	2.066	2.066	2.08	2.08	2.08	2.08	2.08	2.08	2.08	2.08	2.08	2.08	2.08	2.08	2.08	2.08	2.08	2.032	2.032	2.032	2.018	2.018	2.018	1.863	1.822	1.822	1.822	1.822	1.822	1.781
YAL056W	1.347	1.347	1.347	1.347	1.347	1.347	1.347	1.347	1.347	1.347	1.419	1.497	1.497	1.497	1.497	1.497	1.497	1.497	1.497	1.497	1.497	1.497	1.497	1.497	1.497	1.497	1.497	1.497	1.497	1.497	1.497	1.497	1.497	1.514	1.514	1.514	1.514	1.514	1.514	1.514	1.514	1.514	1.531	1.531	1.531	1.531	1.531	1.531	1.531
YPR088C	0.77	0.77	0.753	0.866	1.114	1.233	1.261	1.261	1.261	1.244	1.258	1.285	1.456	1.456	1.47	1.484	1.484	1.484	1.484	1.484	1.484	1.484	1.498	1.501	1.501	1.535	1.718	1.81	1.824	1.824	1.824	1.824	1.824	1.824	1.824	1.824	1.824	1.841	1.841	1.841	1.858	1.858	1.858	1.858	1.831	1.831	1.845	1.862	1.862
YLR094C	3.938	3.938	3.857	3.857	3.857	3.857	3.843	3.843	3.768	3.754	3.754	3.754	3.647	3.647	3.647	3.647	3.647	3.647	3.633	3.602	3.602	3.585	3.543	3.543	3.543	3.543	3.373	3.373	3.373	3.13	3.096	3.096	3.096	3.096	2.854	2.84	2.326	1.677	1.461	1.362	1.348	1.348	1.317	1.317	1.317	1.242	1.242	1.242	1.214
YML081C-A	5.403	5.403	5.403	5.403	5.403	5.403	5.403	5.403	5.304	5.304	5.201	5.187	5.17	5.17	5.17	5.17	5.17	5.17	5.17	5.044	5.03	4.961	4.862	4.862	4.862	4.862	4.862	4.25	3.991	3.854	3.837	3.837	3.837	3.81	3.81	3.81	3.666	3.666	2.841	2.537	1.881	1.836	1.805	1.805	1.805	1.71	1.693	1.693	1.693
YJL126W	0.359	0.359	0.434	0.647	0.972	0.986	1.102	1.102	1.102	1.102	1.102	1.116	1.276	1.276	1.276	1.276	1.276	1.276	1.276	1.276	1.293	1.335	1.366	1.492	1.55	1.55	1.584	1.584	1.584	1.598	1.625	1.656	1.656	1.656	1.656	1.656	1.656	1.656	1.656	1.645	1.652	1.697	1.697	1.741	1.741	1.778	1.805	1.805	1.832
YOR144C	0.628	0.624	0.624	0.624	0.624	0.624	0.624	0.624	0.569	0.586	0.586	0.627	0.627	0.627	0.654	0.654	0.654	0.654	0.654	0.654	0.654	0.668	0.757	0.757	0.757	0.757	0.757	0.774	0.774	0.774	0.774	0.774	0.774	0.774	0.801	0.801	0.801	0.801	0.801	0.801	0.801	0.801	0.801	0.801	0.801	0.801	0.801	0.801	0.801
YNL051W	0.51	0.51	0.524	0.524	0.524	0.565	0.565	0.565	0.565	0.565	0.555	0.5	0.469	0.469	0.469	0.465	0.492	0.582	0.582	0.582	0.582	0.582	0.582	0.538	0.614	0.614	0.614	0.614	0.614	0.614	0.628	0.628	0.611	0.611	0.645	0.645	0.645	0.645	0.645	0.645	0.645	0.645	0.672	0.716	0.716	0.73	0.73	0.73	0.73
YHR143W	2.592	2.592	2.592	2.592	2.592	2.592	2.592	2.592	2.592	2.592	2.592	2.565	2.565	2.565	2.565	2.565	2.565	2.565	2.565	2.565	2.565	2.531	2.503	2.517	2.517	2.517	2.49	2.49	2.463	2.449	2.449	2.374	2.36	2.36	2.36	2.36	2.346	2.329	2.329	2.18	2.088	2.088	2.061	2.061	2.061	2.061	2.061	2.061	2.013
YNL009W	1.898	1.898	1.881	1.854	1.84	1.826	1.812	1.812	1.741	1.741	1.796	1.83	1.847	1.874	1.874	1.874	1.874	1.874	1.874	1.86	1.86	1.86	1.86	1.86	1.86	1.833	1.833	1.792	1.792	1.775	1.775	1.713	1.713	1.641	1.641	1.655	1.478	1.475	1.475	1.475	1.475	1.461	1.461	1.461	1.461	1.461	1.364	1.322	1.349
YGR229C	1.881	1.881	1.881	1.881	1.881	1.881	1.714	1.72	2.13	2.485	2.485	2.665	2.665	2.811	2.865	2.865	2.865	2.865	2.995	2.995	2.995	3.026	2.999	3.03	3.016	3.016	3.026	3.152	3.138	3.138	3.281	3.349	3.349	3.377	3.404	3.404	3.438	3.438	3.438	3.452	3.452	3.469	3.469	3.469	3.469	3.469	3.469	3.469	3.469
YJR110W	0.718	0.718	0.718	0.721	0.762	0.779	0.779	0.779	0.779	0.793	0.765	0.765	0.738	0.738	0.738	0.766	0.814	0.814	0.814	0.855	0.855	0.855	0.855	0.855	0.855	0.855	0.841	0.827	0.854	0.84	0.84	0.809	0.768	0.785	0.782	0.768	0.768	0.751	0.751	0.83	0.878	1.403	1.584	1.904	1.921	1.962	2.03	2.134	2.233
YDR164C	0.054	0.054	0.054	0.054	0.054	0.068	0.068	0.068	0.068	0.068	0.068	0.068	0.068	0.068	0.095	0.112	0.112	0.112	0.112	0.112	0.112	0.112	0.112	0.112	0.112	0.112	0.112	0.173	0.201	0.389	0.389	0.403	0.403	0.475	0.475	0.475	0.475	0.475	0.475	0.475	0.475	0.475	0.475	0.475	0.516	0.577	0.649	0.739	0.739
YMR128W	2.294	2.294	2.294	2.308	2.278	2.326	2.401	2.401	2.401	2.428	2.428	2.445	2.462	2.462	2.462	2.462	2.462	2.462	2.462	2.462	2.476	2.476	2.476	2.476	2.476	2.476	2.449	2.449	2.449	2.466	2.48	2.48	2.48	2.48	2.507	2.507	2.507	2.507	2.507	2.507	2.507	2.507	2.507	2.507	2.507	2.507	2.507	2.466	2.466
YDL037C	0.673	0.673	0.673	0.556	0.474	0.474	0.474	0.46	0.46	0.46	0.399	0.399	0.194	0.126	0.072	0.045	0.028	0.028	0.028	0.028	0.028	0.028	0.028	0.028	0.028	0.028	0.028	0.028	0.028	0.028	0.028	0.028	0.028	0.028	0.028	0.028	0.028	0.028	0.028	0.028	0.028	0.028	0.028	0.028	0.028	0.014	0.014	0.014	0.014
YLR393W	1.329	1.329	1.329	1.329	1.329	1.329	1.298	1.257	1.38	1.38	1.38	1.394	1.353	1.353	1.339	1.339	1.312	1.285	1.285	1.285	1.378	1.392	1.406	1.406	1.406	1.433	1.416	1.416	1.416	1.416	1.416	1.416	1.43	1.471	1.457	1.457	1.457	1.457	1.457	1.443	1.426	1.427	1.594	1.752	1.752	1.752	1.752	1.81	1.81
YNL239W	4.68	4.68	4.68	4.68	4.68	4.68	4.68	4.68	4.68	4.68	4.68	4.68	4.666	4.649	4.635	4.608	4.608	4.608	4.608	4.564	4.564	4.564	4.489	4.489	4.41	4.195	4.141	4.141	4.141	4.11	4.093	4.12	4.12	4.12	4.12	4.12	4.12	4.12	4.106	4.106	4.092	4.014	3.884	3.856	3.856	3.856	3.842	3.77	3.77
YHR197W	0.741	0.741	0.741	0.755	0.755	0.755	0.755	0.755	0.755	0.741	0.741	0.755	0.772	0.772	0.772	0.772	0.772	0.772	0.772	0.8	0.8	0.8	0.8	0.8	0.8	0.8	0.8	0.8	0.831	0.848	0.848	0.848	0.848	0.831	0.831	0.831	0.831	0.831	0.831	0.831	0.831	0.831	0.845	0.845	0.859	0.859	0.832	0.832	0.832
YJL048C	0.041	0.041	0.041	0.069	0.096	0.096	0.096	0.096	0.096	0.096	0.096	0.11	0.11	0.137	0.154	0.154	0.185	0.199	0.216	0.216	0.216	0.216	0.233	0.233	0.233	0.233	0.233	0.233	0.233	0.233	0.233	0.264	0.264	0.278	0.278	0.278	0.278	0.278	0.278	0.278	0.278	0.278	0.278	0.278	0.292	0.337	0.337	0.337	0.337
YKL130C	1.786	1.814	1.814	1.831	1.831	1.831	1.831	1.831	1.831	1.831	1.817	1.817	1.862	1.862	1.862	1.862	1.862	1.862	1.862	1.862	1.862	1.845	1.845	1.845	1.886	1.886	1.886	1.886	1.886	1.886	1.886	1.886	1.872	1.872	1.872	1.872	1.872	1.872	1.872	1.872	1.872	1.872	1.872	1.872	1.872	1.872	1.872	1.858	1.858
YOL036W	0.911	0.911	0.928	0.928	0.928	0.911	0.911	0.88	0.88	0.88	0.88	0.839	0.839	0.839	0.839	0.839	0.856	0.829	0.843	0.843	0.843	0.843	0.843	0.843	0.843	0.843	0.812	0.812	0.798	0.798	0.798	0.798	0.798	0.798	0.798	0.798	0.754	0.754	0.74	0.74	0.74	0.74	0.74	0.74	0.74	0.726	0.726	0.726	0.726
YJL063C	1.899	1.944	1.944	1.944	1.958	1.944	1.903	1.903	1.917	1.917	1.999	1.999	2.143	2.143	2.17	2.17	2.17	2.17	2.17	2.17	2.143	2.143	2.143	2.143	2.143	2.174	2.174	2.174	2.174	2.174	2.174	2.174	2.174	2.174	2.174	2.174	2.16	2.16	2.16	2.16	2.16	2.16	2.16	2.132	2.115	2.129	2.129	2.129	2.129
YER178W	0.369	0.369	0.369	0.369	0.369	0.369	0.369	0.369	0.369	0.369	0.369	0.369	0.369	0.369	0.369	0.369	0.369	0.369	0.369	0.369	0.369	0.369	0.369	0.369	0.369	0.4	0.4	0.414	0.414	0.414	0.414	0.414	0.414	0.414	0.414	0.414	0.414	0.414	0.414	0.414	0.414	0.414	0.414	0.414	0.414	0.414	0.414	0.414	0.414
YOR046C	0.533	0.533	0.533	0.56	0.516	0.516	0.516	0.516	0.502	0.519	0.519	0.519	0.519	0.519	0.519	0.519	0.519	0.519	0.519	0.519	0.536	0.536	0.536	0.536	0.536	0.536	0.536	0.536	0.536	0.536	0.536	0.509	0.526	0.499	0.499	0.499	0.499	0.499	0.499	0.455	0.455	0.438	0.421	0.421	0.421	0.421	0.448	0.448	0.448
YBR071W	1.057	1.091	1.118	1.146	1.146	1.146	1.258	1.258	1.303	1.303	1.303	1.303	1.303	1.303	1.259	1.273	1.242	1.242	1.225	1.208	1.208	1.222	1.239	1.239	1.239	1.239	1.212	1.184	1.184	1.184	1.184	1.184	1.167	1.136	1.105	1.105	1.105	1.105	1.122	1.108	1.108	1.139	1.125	1.125	1.084	1.07	1.06	1.091	1.091
YNL059C	1.094	1.128	1.128	1.142	1.146	1.353	1.456	1.456	1.47	1.511	1.57	1.587	1.587	1.587	1.601	1.601	1.601	1.601	1.601	1.598	1.612	1.615	1.642	1.642	1.687	1.718	1.718	1.763	1.763	1.763	1.763	1.763	1.763	1.78	1.78	1.797	1.797	1.797	1.797	1.797	1.797	1.797	1.77	1.77	1.77	1.77	1.729	1.715	1.756
YER065C	1.933	1.933	1.933	1.854	1.782	1.782	1.782	1.782	1.754	1.754	1.74	1.713	1.699	1.699	1.685	1.685	1.654	1.654	1.64	1.374	1.289	1.275	1.275	1.275	1.275	1.275	1.275	1.248	1.248	1.045	1.045	0.791	0.764	0.75	0.75	0.75	0.75	0.75	0.75	0.75	0.723	0.723	0.723	0.445	0.294	0.16	0.143	0.143	0.143
YIL013C	1.683	1.683	1.683	1.683	1.683	1.683	1.683	1.683	1.683	1.683	1.683	1.696	1.638	1.652	1.652	1.652	1.652	1.652	1.652	1.652	1.368	1.368	1.368	1.368	1.368	1.337	1.337	1.323	1.323	1.323	1.323	1.296	1.296	1.296	1.296	1.296	1.296	1	0.931	0.995	0.995	0.995	0.978	0.978	0.978	0.999	1.016	1.016	1.016
YGR147C	0.719	0.719	0.709	0.709	0.726	0.699	0.699	0.699	0.699	0.716	0.743	0.818	0.818	0.818	0.835	0.835	0.835	0.835	0.835	0.835	0.835	0.835	0.835	0.835	0.835	0.818	0.835	0.835	0.835	0.835	0.835	0.835	0.807	0.807	0.807	0.807	0.807	0.793	0.81	0.81	0.81	0.81	0.81	0.793	0.793	0.793	0.793	0.81	0.81
YLR044C	0	0	0	0	0	0	0	0	0	0	0	0	0	0	0	0	0	0	0	0	0	0	0	0	0	0	0	0	0	0	0	0	0	0	0	0	0	0	0	0	0	0	0	0	0	0	0	0	0
YPR128C	7.361	7.433	7.433	7.447	7.447	7.447	7.447	7.464	7.464	7.464	7.464	7.464	7.464	7.478	7.478	7.478	7.478	7.478	7.478	7.478	7.478	7.478	7.478	7.478	7.478	7.478	7.478	7.478	7.478	7.478	7.42	7.416	7.416	7.416	7.416	7.416	7.385	7.385	7.385	7.385	7.385	7.385	7.385	7.354	7.354	7.248	7.187	7.054	7.009
YOR319W	0.635	0.635	0.662	0.693	0.693	0.693	0.693	0.693	0.679	0.679	0.665	0.651	0.637	0.682	0.682	0.682	0.682	0.682	0.682	0.682	0.682	0.682	0.682	0.682	0.696	0.682	0.682	0.682	0.682	0.682	0.682	0.624	0.624	0.624	0.624	0.624	0.624	0.563	0.532	0.501	0.487	0.487	0.487	0.504	0.532	0.532	0.559	0.603	0.603
YGR027C	0.359	0.345	0.331	0.331	0.406	0.477	0.477	0.535	0.549	0.549	0.549	0.549	0.617	0.71	0.71	0.71	0.754	0.754	0.754	0.825	1.082	1.109	1.109	1.109	1.109	1.136	1.164	1.502	1.502	1.573	1.573	1.573	1.573	1.573	1.546	1.502	1.502	1.516	1.53	1.544	1.589	1.62	1.62	1.634	1.634	1.634	1.634	1.634	1.634
YBR259W	0.92	0.889	0.889	0.889	0.959	1.017	1.017	1.034	1.123	1.123	1.123	1.123	1.123	1.123	1.123	1.123	1.15	1.181	1.346	1.346	1.346	1.346	1.374	1.374	1.388	1.449	1.449	1.449	1.449	1.449	1.449	1.449	1.449	1.449	1.449	1.449	1.449	1.449	1.466	1.539	1.539	1.539	1.539	1.539	1.525	1.525	1.525	1.525	1.525
YKL038W	0.454	0.454	0.454	0.454	0.454	0.454	0.454	0.454	0.454	0.454	0.454	0.454	0.454	0.454	0.454	0.484	0.498	0.498	0.498	0.498	0.498	0.498	0.546	0.6	0.6	0.6	0.6	0.6	0.6	0.6	0.6	0.6	0.586	0.586	0.586	0.6	0.572	0.572	0.6	0.6	0.6	0.6	0.6	0.6	0.614	0.614	0.614	0.614	0.614
YER091C	0	0	0	0	0	0	0	0	0	0	0	0	0	0	0	0	0	0	0	0	0	0	0	0	0	0	0	0	0	0	0	0	0	0	0	0	0	0	0	0	0	0	0	0	0	0	0	0	0
YOR125C	0.697	0.697	0.697	0.697	0.711	0.786	0.786	0.786	0.786	0.803	0.789	0.789	0.803	0.803	0.803	0.803	0.803	0.803	0.745	0.804	0.818	0.818	0.818	0.818	0.787	0.743	0.76	0.788	0.816	0.916	0.944	0.944	0.944	0.971	1.012	1.012	1.012	1.012	1.029	1.073	1.233	1.233	1.26	1.26	1.291	1.366	1.458	1.472	1.513
YKR037C	0.878	0.878	0.905	0.751	0.765	0.765	0.765	0.765	0.765	0.734	0.748	0.72	0.72	0.72	0.716	0.703	0.765	0.765	0.779	0.779	0.779	0.796	0.724	0.796	0.796	0.796	0.861	0.861	0.861	0.861	0.861	0.932	0.932	0.959	0.959	0.959	0.959	1.017	1.078	1.078	1.078	1.078	1.078	1.078	1.078	1.037	1.037	1.081	1.081
YDR482C	0.49	0.49	0.487	0.5	0.541	0.541	0.541	0.541	0.555	0.555	0.555	0.555	0.555	0.555	0.555	0.555	0.555	0.555	0.555	0.538	0.538	0.511	0.497	0.497	0.497	0.511	0.511	0.511	0.542	0.62	0.62	0.647	0.664	0.664	0.664	0.664	0.664	0.664	0.681	0.708	0.708	0.708	0.708	0.708	0.708	0.708	0.708	0.708	0.708
YMR060C	1.131	1.131	1.131	1.131	1.159	1.186	1.186	1.186	1.186	1.186	1.203	1.206	1.206	1.206	1.206	1.237	1.251	1.251	1.251	1.251	1.251	1.251	1.251	1.251	1.251	1.251	1.251	1.251	1.251	1.251	1.251	1.251	1.251	1.251	1.251	1.251	1.251	1.251	1.251	1.251	1.251	1.251	1.251	1.251	1.251	1.251	1.251	1.251	1.251
YPL213W	2.025	2.011	2.011	2.011	2.038	1.997	1.97	1.97	1.97	1.97	1.953	1.953	1.953	1.953	1.939	1.939	1.925	1.925	1.908	1.908	1.908	1.908	1.78	1.746	1.746	1.732	1.601	1.533	1.519	1.454	1.44	1.396	1.379	1.304	1.304	1.283	1.201	1.201	1.201	1.201	1.062	1.031	0.924	0.693	0.503	0.53	0.564	0.711	0.711
YKL168C	1.178	1.212	1.212	1.212	1.212	1.212	1.212	1.229	1.229	1.229	1.229	1.202	1.202	1.188	1.188	1.188	1.188	1.103	1.089	1.13	1.171	1.267	1.267	1.267	1.267	1.267	1.239	1.253	1.253	1.253	1.215	1.215	1.215	1.229	1.083	1.11	1.11	1.144	1.144	1.144	1.144	1.13	1.116	1.047	0.921	0.907	0.969	1.01	1.01
YOR097C	0.491	0.477	0.494	0.521	0.521	0.521	0.521	0.521	0.521	0.521	0.521	0.521	0.521	0.521	0.494	0.494	0.494	0.494	0.508	0.522	0.644	0.678	0.795	0.795	0.795	0.795	0.795	0.822	0.822	0.836	0.836	0.836	0.836	0.853	0.839	0.839	0.839	0.839	0.839	0.839	0.839	0.839	0.839	0.839	0.839	0.839	0.839	0.873	0.873
YGL097W	2.052	2.052	2.052	2.052	2.052	2.052	2.052	2.052	2.052	2.096	2.096	2.096	2.082	2.082	2.04	2.04	2.139	2.139	2.125	2.125	2.125	2.139	2.139	2.139	2.139	2.139	2.156	2.156	2.156	2.156	2.156	2.156	2.156	2.156	2.156	2.156	2.139	2.139	2.139	2.111	2.111	2.111	2.097	2.097	1.974	1.869	1.825	1.825	1.825
YPL068C	0	0	0	0	0	0	0	0	0	0	0	0	0	0	0	0	0	0	0	0	0.017	0.017	0.017	0.017	0.017	0.017	0.017	0.017	0.017	0.017	0.017	0.017	0.017	0.017	0.017	0.017	0.017	0.017	0.017	0.017	0.017	0.017	0.017	0.017	0.017	0.017	0.017	0.017	0.017
YCR089W	0.426	0.412	0.412	0.383	0.399	0.399	0.399	0.399	0.413	0.4	0.359	0.359	0.359	0.359	0.359	0.359	0.345	0.362	0.335	0.335	0.335	0.281	0.281	0.267	0.284	0.311	0.311	0.311	0.311	0.311	0.376	0.501	0.555	0.555	0.569	0.569	0.569	0.569	0.583	0.583	0.583	0.6	0.6	0.6	0.6	0.6	0.6	0.6	0.672
YGR202C	0.182	0.182	0.182	0.182	0.182	0.168	0.168	0.151	0.151	0.151	0.082	0.065	0.065	0.065	0.048	0.048	0.048	0.048	0.048	0.048	0.048	0.048	0.048	0.048	0.048	0.048	0.048	0.034	0.034	0.034	0.034	0.034	0.034	0.017	0.044	0.044	0.044	0.044	0.044	0.044	0.044	0.044	0.044	0.044	0.044	0.044	0.044	0.044	0.044
YGR132C	3.292	3.292	3.292	3.292	3.292	3.292	3.292	3.292	3.292	3.292	3.292	3.292	3.292	3.275	3.275	3.289	3.275	3.234	3.234	3.234	3.207	3.193	3.21	3.148	3.148	3.148	3.148	3.148	3.148	3.148	3.148	3.148	3.082	2.993	3	2.983	2.983	2.983	2.983	2.922	2.922	2.847	2.833	2.833	2.819	2.778	2.778	2.778	2.751
YIL083C	3.645	3.645	3.645	3.645	3.645	3.645	3.645	3.645	3.69	3.69	3.69	3.69	3.69	3.656	3.656	3.67	3.67	3.656	3.656	3.656	3.656	3.673	3.673	3.673	3.673	3.69	3.744	3.812	3.812	3.812	3.856	3.786	3.725	3.79	3.862	3.862	3.876	3.876	3.876	3.876	3.876	3.876	3.876	3.89	3.876	3.876	3.845	3.879	3.879
YOR254C	1.414	1.414	1.414	1.414	1.414	1.414	1.414	1.414	1.414	1.414	1.441	1.455	1.455	1.455	1.455	1.455	1.455	1.455	1.455	1.455	1.455	1.455	1.455	1.455	1.455	1.455	1.455	1.428	1.414	1.414	1.414	1.414	1.414	1.414	1.414	1.414	1.414	1.414	1.414	1.414	1.414	1.397	1.397	1.353	1.277	1.263	1.209	1.209	1.209
YBR251W	0.46	0.477	0.679	1.045	1.576	1.576	1.593	1.593	1.61	1.61	1.61	1.61	1.61	1.61	1.641	1.641	1.668	1.668	1.712	1.695	1.767	1.767	1.767	1.781	1.781	1.815	2.037	2.037	2.054	2.054	2.054	2.054	2.054	2.054	2.071	2.071	2.088	2.088	2.088	2.205	2.205	2.205	2.192	2.192	2.25	2.309	2.323	2.337	2.392
YLR398C	0.355	0.355	0.355	0.355	0.355	0.355	0.355	0.355	0.355	0.355	0.355	0.355	0.355	0.355	0.338	0.338	0.338	0.338	0.338	0.338	0.338	0.338	0.338	0.338	0.311	0.294	0.28	0.28	0.28	0.28	0.28	0.239	0.239	0.239	0.239	0.239	0.239	0.239	0.239	0.239	0.239	0.222	0.222	0.222	0.222	0.222	0.222	0.222	0.222
YDR447C	1.843	1.798	1.798	1.73	1.73	1.4	1.245	1.214	1.173	1.114	1.087	1.001	0.96	0.843	0.734	0.734	0.734	0.693	0.693	0.693	0.693	0.57	0.542	0.43	0.43	0.43	0.43	0.43	0.32	0.293	0.293	0.293	0.293	0.293	0.293	0.293	0.293	0.293	0.266	0.266	0.252	0.252	0.225	0.225	0.225	0.225	0.167	0.153	0.153
YHR204W	0.184	0.184	0.184	0.184	0.184	0.157	0.157	0.157	0.157	0.157	0.157	0.157	0.157	0.157	0.157	0.157	0.157	0.157	0.157	0.157	0.157	0.157	0.157	0.157	0.157	0.157	0.157	0.157	0.157	0.157	0.157	0.157	0.157	0.157	0.157	0.157	0.13	0.113	0.113	0.113	0.113	0.113	0.113	0.099	0.099	0.099	0.099	0.099	0.099
YIL064W	0.971	0.944	0.944	0.927	0.941	0.941	1.003	1.199	1.199	1.199	1.199	1.261	1.244	1.258	1.258	1.286	1.286	1.286	1.286	1.286	1.303	1.303	1.32	1.32	1.32	1.32	1.32	1.32	1.32	1.32	1.337	1.337	1.351	1.351	1.351	1.317	1.334	1.334	1.334	1.32	1.32	1.32	1.32	1.351	1.368	1.382	1.382	1.382	1.382
YLR300W	0	0	0	0	0	0	0	0	0	0	0	0	0	0	0	0	0	0	0	0	0	0	0	0	0	0	0	0	0	0	0	0	0	0	0	0	0	0	0	0	0	0	0	0	0	0	0	0	0
YJL023C	0.36	0.36	0.449	0.49	0.49	0.504	0.504	0.531	0.531	0.558	0.558	0.6	0.665	0.699	0.878	0.878	0.922	0.95	0.95	0.95	0.95	0.95	0.95	0.95	0.977	0.994	0.994	1.052	1.066	1.066	1.066	1.083	1.1	1.1	1.1	1.1	1.1	1.154	1.127	1.127	1.141	1.199	1.199	1.216	1.216	1.216	1.216	1.216	1.216
YBR156C	0.535	0.607	0.73	1.025	1.025	1.025	1.268	1.268	1.268	1.3	1.355	1.355	1.355	1.355	1.383	1.441	1.441	1.468	1.468	1.454	1.454	1.468	1.468	1.468	1.468	1.53	1.53	1.53	1.53	1.53	1.53	1.53	1.53	1.53	1.547	1.547	1.547	1.547	1.547	1.547	1.547	1.564	1.564	1.595	1.595	1.595	1.595	1.595	1.595
YLR443W	1.108	1.122	1.122	1.136	1.153	1.153	1.194	1.211	1.228	1.286	1.272	1.272	1.272	1.272	1.272	1.286	1.3	1.3	1.3	1.359	1.359	1.359	1.359	1.359	1.359	1.359	1.376	1.39	1.687	1.813	1.813	1.813	1.813	1.827	1.827	1.827	1.827	1.827	1.827	1.841	1.841	1.841	1.841	1.858	1.875	1.875	1.875	1.875	1.903
YJR055W	0.264	0.264	0.264	0.264	0.264	0.233	0.216	0.188	0.174	0.174	0.201	0.201	0.201	0.201	0.201	0.242	0.242	0.242	0.259	0.259	0.259	0.276	0.276	0.29	0.29	0.29	0.29	0.29	0.304	0.304	0.304	0.304	0.304	0.403	0.403	0.403	0.42	0.42	0.42	0.42	0.474	0.474	0.474	0.474	0.474	0.447	0.447	0.519	0.581
YER061C	2.151	2.11	1.99	1.9	1.883	1.91	1.896	1.923	1.906	1.824	1.843	1.829	1.829	1.829	1.631	1.525	1.586	1.586	1.569	1.569	1.569	1.555	1.572	1.554	1.554	1.554	1.485	1.553	1.567	1.567	1.567	1.567	1.567	1.594	1.594	1.594	1.594	1.594	1.594	1.539	1.539	1.522	1.522	1.463	1.402	1.607	1.607	1.607	1.607
YAL053W	0.157	0.157	0.157	0.157	0.157	0.157	0.157	0.174	0.174	0.174	0.174	0.16	0.16	0.16	0.16	0.16	0.16	0.16	0.146	0.146	0.146	0.146	0.146	0.146	0.146	0.146	0.146	0.146	0.146	0.146	0.146	0.146	0.146	0.146	0.146	0.146	0.146	0.146	0.146	0.146	0.146	0.119	0.119	0.119	0.119	0.119	0.119	0.119	0.119
YJR108W	0.784	0.798	0.798	0.798	0.798	0.798	0.798	0.798	0.798	0.839	0.839	0.853	0.853	0.853	0.853	0.853	0.839	0.812	0.812	0.812	0.795	0.778	0.761	0.761	0.761	0.761	0.754	0.768	0.771	0.771	0.771	0.771	0.771	0.771	0.771	0.771	0.747	0.73	0.73	0.73	0.744	0.761	0.854	0.868	0.868	0.882	0.882	0.882	0.882
YJR127C	0.017	0.017	0.017	0.017	0.017	0.017	0.017	0.017	0	0	0	0	0	0	0	0	0	0	0	0	0	0	0	0	0	0	0	0	0	0	0	0	0	0	0	0	0	0	0	0	0	0	0	0	0	0	0	0	0
YHR123W	0.728	0.728	0.728	0.728	0.728	0.728	0.728	0.728	0.71	0.676	0.676	0.703	0.703	0.703	0.703	0.703	0.72	0.72	0.72	0.72	0.72	0.703	0.703	0.703	0.703	0.717	0.717	0.731	0.748	0.748	0.748	0.748	0.748	0.748	0.748	0.706	0.706	0.706	0.706	0.706	0.706	0.723	0.723	0.723	0.74	0.771	0.771	0.771	0.771
YDL010W	0.882	0.923	0.964	0.964	0.964	0.964	0.909	0.878	0.878	0.888	0.922	1.03	1.03	1.03	1.099	1.099	1.099	1.099	1.071	1.098	1.122	1.176	1.149	1.231	1.231	1.231	1.231	1.231	1.231	1.187	1.187	1.187	1.201	1.218	1.218	1.218	1.218	1.218	1.218	1.218	1.218	1.218	1.187	1.159	1.159	1.159	1.159	1.159	1.2
YPL084W	1.11	1.11	1.11	1.127	1.178	1.178	1.178	1.178	1.192	1.206	1.22	1.306	1.306	1.306	1.306	1.306	1.306	1.306	1.306	1.306	1.306	1.306	1.306	1.32	1.32	1.32	1.32	1.32	1.32	1.32	1.303	1.303	1.303	1.303	1.303	1.357	1.357	1.357	1.357	1.357	1.357	1.357	1.357	1.357	1.357	1.357	1.357	1.357	1.357
YOR249C	0.821	0.821	0.821	0.794	0.794	0.794	0.794	0.694	0.742	0.845	0.991	0.991	1.045	1.045	1.045	1.045	1.045	1.045	1.062	1.089	1.137	1.137	1.137	1.178	1.178	1.195	1.195	1.195	1.209	1.209	1.209	1.209	1.209	1.209	1.223	1.25	1.25	1.25	1.25	1.315	1.315	1.315	1.315	1.315	1.315	1.523	1.599	1.599	1.599
YHR002W	0.358	0.358	0.358	0.358	0.304	0.304	0.321	0.321	0.321	0.277	0.246	0.212	0.212	0.212	0.226	0.253	0.253	0.253	0.27	0.27	0.27	0.27	0.27	0.27	0.315	0.315	0.315	0.315	0.315	0.301	0.301	0.301	0.301	0.301	0.301	0.301	0.301	0.301	0.301	0.287	0.287	0.287	0.287	0.287	0.287	0.287	0.287	0.301	0.301
YOR136W	1.434	1.479	1.479	1.493	1.493	1.493	1.493	1.493	1.493	1.493	1.507	1.507	1.507	1.507	1.507	1.507	1.507	1.356	1.297	1.174	1.216	1.357	1.357	1.357	1.401	1.463	1.449	1.449	1.474	1.457	1.498	1.471	1.709	1.682	1.779	1.762	1.79	1.79	1.79	1.844	1.817	1.862	1.862	1.876	1.876	1.876	1.876	1.876	1.717
YFL029C	1.271	1.271	1.257	1.257	1.257	1.257	1.257	0.983	0.88	0.756	0.756	0.728	0.711	0.755	0.755	0.782	0.765	0.765	0.765	0.765	0.751	0.751	0.751	0.751	0.751	0.751	0.724	0.724	0.751	0.751	0.782	0.738	0.738	0.752	0.738	0.721	0.748	0.748	0.748	0.748	0.731	0.748	0.707	0.707	0.676	0.676	0.676	0.676	0.676
YDR104C	0.401	0.401	0.415	0.415	0.415	0.415	0.415	0.415	0.388	0.388	0.388	0.388	0.388	0.388	0.388	0.388	0.388	0.388	0.388	0.388	0.388	0.402	0.43	0.43	0.43	0.43	0.43	0.43	0.43	0.43	0.43	0.43	0.43	0.43	0.43	0.43	0.43	0.43	0.43	0.43	0.43	0.43	0.43	0.43	0.43	0.43	0.413	0.413	0.413
YMR114C	0.148	0.148	0.165	0.165	0.165	0.165	0.165	0.165	0.134	0.117	0.103	0.089	0.106	0.133	0.133	0.133	0.164	0.281	0.309	0.309	0.309	0.309	0.323	0.323	0.323	0.35	0.35	0.392	0.423	0.464	0.464	0.464	0.464	0.464	0.464	0.464	0.464	0.464	0.481	0.481	0.539	0.597	0.597	0.597	0.597	0.628	0.73	0.764	0.885
YBR029C	2.746	2.746	2.746	2.773	2.773	2.773	2.773	2.572	2.374	2.36	2.26	2.26	2.28	2.321	2.389	2.417	2.417	2.417	2.417	2.417	2.417	2.417	2.417	2.383	2.383	2.356	2.356	2.356	2.166	2.139	2.125	2.125	2.009	1.858	1.817	1.844	1.844	1.844	1.82	1.793	1.776	1.79	1.79	1.79	1.79	1.79	1.773	1.773	1.773
YOR118W	0.48	0.48	0.507	0.507	0.493	0.493	0.493	0.493	0.507	0.395	0.395	0.426	0.412	0.426	0.412	0.371	0.371	0.371	0.371	0.34	0.354	0.351	0.365	0.448	0.462	0.462	0.479	0.479	0.479	0.479	0.479	0.479	0.479	0.479	0.493	0.521	0.521	0.638	0.638	0.638	0.638	0.638	0.638	0.655	0.655	0.669	0.669	0.724	0.724
YNL146C-A	0.058	0.058	0.058	0.058	0.058	0.058	0.058	0.058	0.058	0.058	0.058	0.058	0.058	0.099	0.099	0.099	0.113	0.113	0.113	0.13	0.13	0.13	0.13	0.13	0.13	0.13	0.13	0.13	0.13	0.13	0.13	0.13	0.13	0.13	0.13	0.147	0.147	0.161	0.161	0.161	0.161	0.161	0.161	0.161	0.161	0.161	0.161	0.161	0.178
YPL218W	1.761	1.778	1.832	1.832	1.832	1.832	1.832	1.849	1.849	1.849	1.849	1.849	1.863	1.863	1.863	1.863	1.863	1.863	1.863	1.849	1.849	1.849	1.835	1.835	1.835	1.835	1.835	1.835	1.835	1.835	1.835	1.835	1.821	1.821	1.821	1.821	1.821	1.821	1.821	1.821	1.838	1.838	1.838	1.838	1.838	1.838	1.838	1.838	1.824
YBR286W	2.091	2.091	2.091	2.091	2.091	2.091	2.091	2.132	2.132	2.166	2.194	2.221	2.221	2.221	2.221	2.275	2.273	2.301	2.523	2.523	2.571	2.571	2.571	2.728	2.728	2.772	2.772	2.772	2.772	2.772	2.817	2.848	2.848	2.848	2.835	2.835	2.835	2.835	2.835	2.835	2.835	2.862	2.862	2.862	2.896	2.955	2.955	2.955	2.955
YDL160C	2.333	2.333	2.333	2.278	2.278	2.278	2.278	2.278	2.292	2.292	2.292	2.292	2.292	2.265	2.251	2.251	2.21	2.166	2.166	2.149	2.163	2.163	2.163	2.163	2.163	2.163	2.163	2.163	2.163	2.163	2.163	2.163	2.112	2.112	2.081	2.095	2.136	2.136	2.109	2.136	2.105	2.105	2.105	2.105	2.105	2.105	2.051	2.051	2.051
YIL069C	0	0	0	0	0	0	0	0	0	0	0	0	0	0	0	0.017	0.017	0.017	0.017	0.017	0.017	0.017	0.017	0.017	0.017	0.017	0.017	0.017	0.017	0.017	0.017	0.017	0.017	0.017	0.017	0.017	0.017	0.017	0.017	0.044	0.044	0.044	0.044	0.044	0.044	0.044	0.044	0.044	0.044
YJL058C	0.666	0.666	0.666	0.666	0.666	0.666	0.666	0.707	0.672	0.697	0.697	0.755	0.841	0.841	0.841	0.841	0.886	0.872	0.948	1.024	1.051	1.051	1.051	1.051	1.051	1.068	1.038	1.066	1.097	1.097	1.111	1.179	1.179	1.179	1.179	1.179	1.165	1.165	1.165	1.137	1.123	1.079	1.079	1.124	1.192	1.384	1.384	1.384	1.452
YGR015C	0.949	0.949	0.949	0.949	0.949	0.949	0.949	0.949	0.963	0.99	0.997	0.997	0.997	1.078	1.078	1.078	1.078	1.078	1.078	1.01	0.996	0.996	0.996	0.924	0.938	0.921	0.962	1.303	1.385	1.621	1.648	1.648	1.648	1.648	1.648	1.648	1.648	1.648	1.648	1.621	1.621	1.621	1.679	1.679	1.679	1.707	1.749	1.749	1.749
YGL094C	6.01	6.135	6.135	6.238	6.238	6.265	6.265	6.408	6.525	6.553	6.57	6.57	6.57	6.57	6.611	6.688	6.688	6.688	6.688	6.688	6.688	6.715	6.715	6.715	6.715	6.715	6.701	6.701	6.701	6.701	6.701	6.701	6.701	6.701	6.701	6.701	6.701	6.701	6.701	6.701	6.701	6.701	6.701	6.701	6.701	6.701	6.701	6.701	6.701
YOR216C	0.873	1.021	1.021	1.021	1.021	1.021	1.035	1.035	1.035	1.035	1.035	1.076	1.093	1.134	1.224	1.224	1.224	1.224	1.224	1.224	1.241	1.241	1.285	1.285	1.285	1.285	1.299	1.447	1.546	1.546	1.546	1.646	1.716	1.716	1.788	1.788	1.822	1.822	1.822	1.822	1.836	1.836	1.836	1.836	1.836	1.836	1.863	1.907	1.907
YOR361C	0.875	0.875	0.875	0.875	0.875	0.875	0.875	0.875	0.875	0.875	0.875	0.875	0.875	0.875	0.875	0.875	0.875	0.875	0.875	0.875	0.875	0.875	0.875	0.875	0.875	0.875	0.875	0.875	0.875	0.875	0.875	0.858	0.858	0.858	0.872	0.872	0.872	0.872	0.872	0.872	0.872	0.855	0.855	0.855	0.855	0.855	0.855	0.855	0.855
YML019W	0.901	0.901	0.901	0.901	0.9	1.059	1.045	1.151	1.151	1.151	1.151	1.151	1.151	1.151	1.267	1.267	1.325	1.384	1.384	1.415	1.562	1.562	1.562	1.593	1.593	1.593	1.593	1.593	1.61	1.624	1.641	1.709	1.692	1.692	1.706	1.706	1.706	1.733	1.733	1.719	1.736	1.722	1.722	1.695	1.681	1.729	1.729	1.729	1.787
YOR315W	0.017	0.017	0.017	0.017	0.017	0.017	0.017	0.017	0.017	0.017	0.017	0.017	0.017	0.017	0.017	0.017	0.017	0.017	0.017	0.017	0.017	0.017	0.017	0.017	0.017	0.017	0.017	0.017	0.017	0.017	0.017	0.017	0.017	0.017	0.017	0.017	0.017	0.017	0.017	0.017	0.017	0.017	0.017	0.017	0.017	0.017	0.017	0.017	0.017
YJL131C	0.883	0.897	0.897	0.897	0.883	0.883	0.883	0.883	0.897	0.867	0.901	0.901	0.901	0.901	0.901	0.932	0.932	0.932	0.932	0.932	0.932	0.932	0.932	0.932	0.932	0.932	0.918	0.918	0.918	0.918	0.904	0.904	0.904	0.904	0.904	0.904	0.918	0.864	0.864	0.864	0.864	0.864	0.85	0.85	0.85	0.836	0.836	0.836	0.836
YMR016C	0.068	0.068	0.068	0.068	0.068	0.068	0.068	0.095	0.095	0.095	0.095	0.095	0.095	0.095	0.095	0.095	0.095	0.095	0.095	0.095	0.095	0.095	0.095	0.095	0.095	0.078	0.078	0.078	0.061	0.061	0.088	0.088	0.088	0.088	0.088	0.088	0.088	0.088	0.088	0.088	0.088	0.088	0.088	0.088	0.088	0.105	0.088	0.088	0.088
YJL141C	0.778	0.778	0.792	0.778	0.778	0.655	0.594	0.594	0.55	0.622	0.608	0.625	0.693	0.938	0.938	0.938	0.938	0.949	0.949	0.994	0.98	0.98	0.994	1.042	1.042	1.056	1.056	1.098	1.098	1.098	1.084	1.128	1.128	1.128	1.128	1.128	1.159	1.159	1.159	1.173	1.173	1.128	1.114	1.128	1.128	1.128	1.128	1.128	1.114
YJL190C	0	0	0	0	0	0	0	0	0	0	0	0	0	0	0	0	0	0	0	0	0	0	0	0	0	0	0	0	0	0	0	0	0	0	0	0	0	0	0	0	0	0	0	0	0	0	0.027	0.027	0.027
YDR299W	0.222	0.222	0.28	0.28	0.28	0.28	0.28	0.28	0.28	0.28	0.28	0.297	0.404	0.558	0.558	0.585	0.616	0.616	0.616	0.616	0.616	0.616	0.616	0.616	0.616	0.616	0.616	0.616	0.616	0.616	0.708	0.759	0.934	1.002	1.071	1.071	1.071	1.071	1.085	1.085	1.099	1.099	1.188	1.188	1.188	1.188	1.222	1.222	1.222
YOR129C	0.598	0.695	0.695	0.695	0.757	0.781	0.822	0.822	0.866	0.852	0.869	0.869	0.883	0.91	0.899	0.9	0.944	1.327	1.851	1.895	1.922	1.936	1.977	1.977	1.991	1.991	1.991	2.022	2.3	2.328	2.328	2.328	2.328	2.328	2.328	2.328	2.342	2.342	2.369	2.383	2.425	2.425	2.425	2.425	2.473	2.473	2.49	2.548	2.548
YMR102C	0.059	0.059	0.059	0.059	0.059	0.059	0.059	0.059	0.059	0.059	0.059	0.059	0.059	0.045	0.045	0.045	0.045	0.045	0.045	0.045	0.045	0.045	0.045	0.045	0.045	0.045	0.045	0.045	0.045	0.045	0.045	0.045	0.045	0.045	0.045	0.045	0.045	0.045	0.045	0.045	0.045	0.045	0	0	0	0	0	0	0
YNR046W	0.905	0.95	1.032	1.032	1.032	1.032	1.049	1.049	1.049	1.049	1.049	1.049	1.049	1.097	1.124	1.223	1.223	1.298	1.298	1.298	1.298	1.298	1.298	1.298	1.298	1.332	1.332	1.349	1.349	1.349	1.363	1.363	1.363	1.363	1.363	1.363	1.332	1.318	1.349	1.363	1.363	1.363	1.363	1.363	1.363	1.363	1.363	1.363	1.363
YGL155W	0.734	0.734	0.734	0.734	0.751	0.737	0.737	0.6	0.569	0.569	0.583	0.611	0.625	0.625	0.625	0.683	0.683	0.683	0.683	0.683	0.669	0.683	0.846	0.846	0.921	0.921	0.965	1	1	1	1	1.014	1.014	1.014	1	1.09	1.104	1.087	1.104	1.217	1.217	1.217	1.248	1.248	1.248	1.265	1.265	1.282	1.282
YOR165W	0.784	0.784	0.784	0.784	0.846	0.915	0.973	1.004	1.004	1.004	1.004	1.004	1.004	1.004	1.007	1.072	1.428	1.428	1.459	1.5	1.705	1.705	1.732	1.883	1.883	1.9	1.927	1.927	1.927	1.927	1.968	1.968	1.999	1.999	1.999	1.999	1.999	1.999	1.999	1.999	1.999	1.999	1.999	1.999	1.999	1.999	1.999	1.999	1.999
YOR205C	1.115	1.234	1.234	1.251	1.251	1.251	1.251	1.265	1.279	1.279	1.293	1.424	1.472	1.472	1.472	1.472	1.472	1.472	1.472	1.472	1.472	1.472	1.472	1.472	1.472	1.472	1.472	1.472	1.472	1.472	1.472	1.472	1.472	1.472	1.472	1.472	1.472	1.472	1.472	1.472	1.472	1.472	1.472	1.472	1.472	1.472	1.472	1.472	1.472
YMR168C	1.435	1.552	1.508	1.522	1.522	1.533	1.533	1.547	1.503	1.503	1.503	1.503	1.503	1.319	1.305	1.291	1.319	1.367	1.426	1.426	1.426	1.602	1.571	1.571	1.598	1.598	1.598	1.598	1.598	1.598	1.513	1.513	1.54	1.54	1.567	1.567	1.567	1.567	1.567	1.567	1.492	1.424	1.424	1.424	1.424	1.424	1.434	1.434	1.434
YDR388W	1.888	1.902	1.902	1.902	1.902	2.005	2.287	2.409	2.492	2.492	2.492	2.492	2.492	2.492	2.492	2.506	2.615	2.615	2.615	2.642	2.642	2.642	2.615	2.615	2.632	2.632	2.646	2.646	2.646	2.646	2.663	2.736	2.838	2.838	2.838	2.838	2.838	2.824	2.824	2.841	2.841	2.841	2.841	2.841	2.841	2.841	2.841	2.841	2.814
YNL326C	0.63	0.63	0.63	0.63	0.63	0.63	0.603	0.603	0.603	0.603	0.603	0.603	0.637	0.637	0.654	0.654	0.654	0.654	0.627	0.627	0.627	0.623	0.651	0.679	0.679	0.693	0.693	0.693	0.693	0.744	0.785	0.816	0.816	0.816	0.816	0.816	0.816	0.816	0.816	0.816	0.799	0.799	0.799	0.813	0.813	0.813	0.813	0.813	0.813
YHR023W	0.621	0.621	0.621	0.621	0.621	0.621	0.607	0.607	0.607	0.607	0.607	0.607	0.58	0.58	0.58	0.58	0.58	0.58	0.566	0.566	0.566	0.566	0.51	0.43	0.443	0.484	0.484	0.484	0.484	0.457	0.529	0.572	0.572	0.617	0.689	0.689	0.689	0.706	0.72	0.72	0.72	0.666	0.611	0.611	0.597	0.679	0.744	0.744	0.744
YPL034W	0.368	0.368	0.368	0.354	0.354	0.402	0.433	0.433	0.433	0.45	0.45	0.45	0.45	0.57	0.57	0.57	0.598	0.715	0.715	0.79	0.79	0.804	0.804	0.804	0.804	0.804	0.818	0.818	0.818	0.818	0.818	0.818	0.804	0.77	0.77	0.826	0.874	0.969	1.161	1.161	1.192	1.25	1.25	1.278	1.278	1.278	1.278	1.278	1.264
YPL011C	1.916	1.916	1.916	1.916	1.95	1.95	1.95	1.95	1.977	1.977	2.005	2.005	2.005	2.005	2.005	2.005	2.005	2.019	2.05	2.05	2.05	2.05	2.05	2.05	2.077	2.111	2.111	2.111	2.111	2.111	2.111	2.111	2.138	2.138	2.138	2.138	2.138	2.138	2.138	2.138	2.138	2.138	2.138	2.11	2.083	2.083	2.083	2.083	2.083
YLR315W	0	0	0	0	0	0	0	0	0	0	0	0	0	0	0	0	0	0	0	0	0	0	0	0.062	0.062	0.062	0.062	0.062	0.062	0.062	0.062	0.062	0.062	0.079	0.079	0.079	0.093	0.11	0.137	0.151	0.249	0.466	0.466	0.466	0.466	0.466	0.466	0.466	0.466
YOR066W	0.483	0.483	0.483	0.483	0.483	0.483	0.483	0.483	0.483	0.483	0.483	0.483	0.483	0.483	0.483	0.483	0.483	0.483	0.483	0.483	0.483	0.449	0.449	0.449	0.449	0.449	0.449	0.476	0.476	0.476	0.476	0.476	0.476	0.476	0.476	0.476	0.476	0.476	0.476	0.405	0.405	0.405	0.405	0.405	0.391	0.391	0.391	0.391	0.258
YML102W	0.815	0.815	0.815	0.815	0.815	0.815	0.815	0.815	0.815	0.815	0.815	0.815	0.815	0.815	0.815	0.757	0.73	0.764	0.778	0.778	0.778	0.778	0.764	0.737	0.737	0.737	0.737	0.737	0.737	0.737	0.71	0.71	0.71	0.71	0.655	0.655	0.655	0.549	0.535	0.518	0.518	0.518	0.532	0.532	0.515	0.515	0.515	0.515	0.515
YAL041W	0.842	0.924	0.951	0.951	0.951	0.951	0.982	0.982	0.982	0.982	0.955	0.999	1.03	1.03	1.03	1.03	1.03	1.03	1.03	1.03	1.03	1.03	1.075	1.075	1.075	1.075	1.075	1.048	1.048	1.017	1.017	1.017	1.017	1.034	1.007	1.007	1.007	1.007	1.034	1.034	1.075	1.089	1.089	1.089	1.089	1.103	1.103	1.103	1.12
YDR159W	0.804	0.787	0.801	0.801	0.801	0.801	0.801	0.801	0.801	0.886	0.886	0.886	0.886	0.886	0.886	0.886	0.869	0.958	0.958	0.958	0.958	0.972	0.972	0.972	0.955	0.955	0.955	0.955	0.955	0.955	0.955	0.955	0.955	0.955	0.955	0.955	0.955	0.955	0.955	0.955	0.955	0.955	0.955	0.928	0.928	0.928	0.928	0.928	0.928
YHR117W	2.543	2.123	2.154	2.123	2.109	2.082	2.082	1.771	1.743	1.757	1.117	1.199	1.148	1.179	1.385	1.385	1.385	1.436	1.436	1.599	1.599	1.613	1.613	1.599	1.599	1.613	1.613	1.613	1.613	1.613	1.613	1.613	1.613	1.613	1.613	1.613	1.596	1.596	1.596	1.582	1.61	1.624	1.624	1.624	1.624	1.638	1.766	1.766	1.78
YJL030W	0.261	0.332	0.332	0.349	0.363	0.363	0.363	0.346	0.318	0.318	0.346	0.346	0.346	0.346	0.332	0.332	0.332	0.332	0.363	0.431	0.489	0.506	0.506	0.506	0.506	0.506	0.506	0.492	0.509	0.512	0.557	0.557	0.557	0.557	0.601	0.679	0.679	0.693	0.762	0.762	0.762	0.762	0.762	0.79	0.763	0.777	0.791	0.791	0.791
YOL149W	1.238	1.231	1.259	1.447	1.447	1.447	1.447	1.416	1.461	1.503	1.557	1.557	1.557	1.557	1.557	1.585	1.778	1.836	1.907	1.907	1.907	2.04	2.142	2.142	2.198	2.198	2.31	2.31	2.31	2.31	2.31	2.31	2.31	2.31	2.31	2.31	2.327	2.327	2.327	2.327	2.457	2.536	2.536	2.536	2.536	2.536	2.553	2.553	2.57
YDR421W	0.494	0.494	0.494	0.494	0.494	0.48	0.48	0.48	0.491	0.508	0.508	0.522	0.522	0.522	0.481	0.481	0.481	0.481	0.481	0.481	0.481	0.481	0.467	0.45	0.45	0.45	0.423	0.423	0.44	0.44	0.44	0.44	0.457	0.457	0.516	0.516	0.544	0.544	0.558	0.544	0.544	0.502	0.488	0.502	0.502	0.502	0.502	0.502	0.502
YJL130C	0.144	0.144	0.144	0.158	0.158	0.158	0.158	0.158	0.158	0.158	0.158	0.175	0.175	0.189	0.189	0.203	0.217	0.217	0.217	0.217	0.217	0.217	0.217	0.217	0.217	0.217	0.217	0.217	0.217	0.217	0.217	0.217	0.217	0.217	0.217	0.217	0.217	0.217	0.217	0.217	0.217	0.271	0.302	0.302	0.302	0.302	0.302	0.302	0.302
YPR063C	0.261	0.261	0.261	0.261	0.261	0.261	0.261	0.261	0.343	0.343	0.343	0.343	0.343	0.343	0.343	0.343	0.329	0.329	0.388	0.481	0.481	0.481	0.498	0.498	0.546	0.597	0.666	0.758	0.758	0.758	0.758	0.758	0.758	0.772	0.772	0.772	0.772	0.772	0.772	0.772	0.758	0.758	0.758	0.758	0.758	0.785	0.92	0.992	0.992
YBR228W	0.6	0.6	0.494	0.481	0.525	0.525	0.553	0.553	0.553	0.543	0.543	0.512	0.512	0.512	0.512	0.425	0.366	0.338	0.369	0.396	0.449	0.463	0.665	0.692	0.692	0.692	0.692	0.692	0.692	0.692	0.692	0.692	0.678	0.695	0.736	0.736	0.736	0.736	0.753	0.726	0.726	0.726	0.726	0.726	0.726	0.726	0.726	0.774	0.788
YHR205W	1.065	1.065	1.065	1.065	1.065	1.065	1.096	1.096	1.096	1.096	1.11	1.11	1.11	1.11	1.11	1.11	1.11	1.11	1.11	1.11	1.11	1.11	1.11	1.11	1.11	1.137	1.137	1.137	1.137	1.137	1.137	1.137	1.137	1.137	1.137	1.137	1.154	1.154	1.154	1.171	1.171	1.171	1.171	1.171	1.171	1.171	1.157	1.157	1.143
YHR022C-A	1.379	1.379	1.362	1.362	1.362	1.362	1.362	1.221	1.221	1.176	1.176	1.176	1.176	1.162	1.094	1.094	1.094	1.094	1.094	1.06	1.06	1.06	0.988	0.988	0.988	0.988	0.947	0.947	0.933	0.933	0.933	0.874	0.874	0.86	0.694	0.667	0.667	0.667	0.684	0.609	0.609	0.609	0.609	0.592	0.565	0.551	0.551	0.431	0.291
YFR047C	1.407	1.325	1.311	1.311	1.267	1.191	1.151	1.151	1.151	1.151	1.151	1.151	1.151	1.151	1.151	1.151	1.151	1.151	1.151	1.151	1.151	1.103	1.103	0.818	0.75	0.75	0.75	0.75	0.75	0.75	0.75	0.75	0.709	0.682	0.445	0.216	0.171	0.171	0.171	0.048	0.031	0.031	0.031	0.031	0.031	0.031	0.048	0.177	0.279
YPL242C	0.629	0.629	0.629	0.629	0.629	0.629	0.629	0.629	0.629	0.629	0.629	0.629	0.561	0.534	0.534	0.534	0.534	0.534	0.534	0.507	0.49	0.462	0.462	0.462	0.462	0.462	0.462	0.462	0.462	0.448	0.448	0.448	0.434	0.403	0.386	0.386	0.386	0.386	0.386	0.386	0.386	0.345	0.314	0.297	0.297	0.297	0.324	0.338	0.338
YLR323C	1.059	1.059	1.059	1.11	1.493	1.476	1.521	1.521	1.535	1.562	1.763	1.763	2.02	2.02	2.02	2.02	2.02	2.02	2.02	2.02	2.02	2.034	2.076	2.076	2.155	2.23	2.23	2.261	2.261	2.295	2.367	2.425	2.521	2.521	2.521	2.521	2.521	2.521	2.535	2.535	2.562	2.562	2.589	2.688	2.688	2.688	2.688	2.688	2.688
YNL134C	1.117	1.117	1.059	1.103	1.161	1.206	1.376	1.547	2.125	2.125	2.183	2.265	2.292	2.292	2.292	2.292	2.292	2.305	2.373	2.706	2.733	2.733	2.733	2.733	2.761	2.761	2.775	2.775	2.792	2.792	2.792	2.792	2.833	2.847	2.861	2.861	2.861	2.861	2.902	2.973	3.018	3.018	3.032	3.032	3.032	3.073	3.073	3.073	3.09
YHL033C	0.648	0.648	0.662	0.635	0.635	0.649	0.702	0.739	0.739	0.77	0.828	0.828	0.828	0.845	0.916	1.073	1.073	1.073	1.073	1.073	1.073	1.073	1.073	1.073	1.046	1.046	1.046	1.046	1.046	1.046	1.046	1.046	1.063	1.063	1.063	1.063	1.107	1.107	1.107	1.107	1.107	1.107	1.107	1.107	1.107	1.107	1.107	1.107	1.107
YNL253W	1.972	1.869	1.835	1.835	1.791	1.792	1.834	1.913	1.913	1.913	1.913	1.913	1.882	1.837	1.865	1.834	1.834	1.834	1.817	1.704	1.547	1.553	1.553	1.581	1.557	1.598	1.598	1.598	1.598	1.581	1.625	1.749	1.749	1.749	1.749	1.749	1.691	1.508	1.463	1.463	1.48	1.511	1.525	1.525	1.525	1.525	1.483	1.483	1.483
YDR264C	3.966	3.966	3.966	3.966	3.966	3.925	3.925	3.925	3.925	3.925	3.925	3.925	3.844	3.827	3.827	3.72	3.645	3.645	3.604	3.576	3.576	3.531	3.531	3.514	3.514	3.364	3.364	3.347	3.275	3.275	3.275	3.051	3.037	3.037	3.037	2.907	2.842	2.842	2.797	2.783	2.724	2.697	2.632	2.615	2.439	2.111	2.084	1.89	1.89
YNL029C	2.69	2.69	2.69	2.69	2.676	2.676	2.676	2.676	2.69	2.69	2.69	2.673	2.656	2.656	2.656	2.656	2.656	2.656	2.625	2.598	2.598	2.239	2.225	2.126	2.112	2.112	2.034	1.914	1.842	1.828	1.811	1.742	1.742	1.759	1.759	1.759	1.742	1.718	1.701	1.657	1.609	1.609	1.609	1.609	1.595	1.52	1.506	1.506	1.506
YHR151C	1.551	1.551	1.551	1.565	1.565	1.565	1.565	1.565	1.521	1.521	1.575	1.442	1.414	1.384	1.295	1.199	1.199	1.199	1.171	1.226	1.226	1.226	1.271	1.271	1.288	1.288	1.288	1.128	1.039	1.039	1.131	1.117	1.117	1.117	1.103	1.103	0.968	0.907	0.907	0.99	1.032	1.179	1.196	1.196	1.196	1.196	1.152	1.152	1.152
YKR075C	0	0	0	0	0	0	0	0	0	0	0	0	0	0	0	0	0	0	0	0	0	0	0	0	0	0	0	0	0	0	0	0	0	0	0	0	0	0	0	0	0	0	0	0	0	0	0	0	0
YPL090C	0.103	0.103	0.103	0.103	0.076	0.076	0.076	0.076	0.076	0.076	0.076	0.076	0.076	0.076	0.076	0.076	0.076	0.076	0.076	0.076	0.076	0.076	0.076	0.076	0.076	0.076	0.076	0.076	0.076	0.076	0.076	0.076	0.076	0.076	0.076	0.076	0.076	0.076	0.076	0.076	0.076	0.076	0.076	0.076	0.076	0.076	0.076	0.076	0.076
YDR516C	5.706	5.737	5.738	5.772	5.745	5.745	5.732	5.735	5.762	5.773	5.831	5.873	5.887	5.887	5.904	5.904	5.904	5.904	5.904	5.918	5.918	5.932	5.932	5.932	5.915	5.915	5.888	5.888	5.861	5.847	5.874	5.874	5.874	5.86	5.877	5.877	5.894	5.894	5.921	5.894	5.908	5.881	5.881	5.881	5.881	5.881	5.881	5.881	5.881
YDR499W	0.437	0.437	0.437	0.437	0.437	0.464	0.481	0.525	0.552	0.627	0.644	0.692	0.692	0.709	0.709	0.709	0.709	0.709	0.692	0.706	0.72	0.72	0.72	0.737	0.778	0.778	0.778	0.778	0.778	0.764	0.764	0.764	0.764	0.764	0.764	0.764	0.764	0.764	0.781	0.781	0.781	0.781	0.781	0.781	0.781	0.781	0.781	0.781	0.767
YAL026C	0.785	0.785	0.785	0.771	0.771	0.726	0.726	0.734	0.765	0.765	0.765	0.765	0.765	0.765	0.765	0.765	0.738	0.738	0.738	0.738	0.724	0.738	0.738	0.738	0.755	0.755	0.755	0.755	0.755	0.755	0.755	0.741	0.741	0.741	0.768	0.768	0.768	0.768	0.768	0.754	0.754	0.754	0.754	0.754	0.754	0.754	0.754	0.754	0.754
YIR031C	1.377	1.394	1.425	1.408	1.408	1.408	1.408	1.408	1.412	1.443	1.511	1.511	1.511	1.511	1.511	1.47	1.487	1.655	1.733	1.733	1.733	1.733	1.733	1.733	1.733	1.75	1.764	1.764	1.764	1.764	1.737	1.751	1.703	1.703	1.703	1.703	1.747	1.706	1.733	1.733	1.733	1.733	1.733	1.733	1.678	1.641	1.641	1.573	1.573
YNL212W	1.032	1.032	1.046	1.046	1.073	1.073	1.154	1.154	1.198	1.215	1.215	1.249	1.249	1.263	1.263	1.263	1.263	1.277	1.277	1.277	1.304	1.277	1.277	1.277	1.304	1.304	1.304	1.304	1.318	1.318	1.318	1.318	1.318	1.318	1.304	1.304	1.304	1.304	1.304	1.304	1.304	1.304	1.287	1.286	1.3	1.3	1.3	1.3	1.3
YGR014W	2.182	2.168	2.168	2.168	2.168	2.168	2.168	2.182	2.182	2.182	2.168	2.199	2.199	2.199	2.199	2.199	2.199	2.199	2.199	2.226	2.226	2.226	2.226	2.226	2.181	2.195	2.195	2.181	2.154	2.154	2.154	2.154	2.154	2.154	2.154	2.154	2.127	2.127	2.127	2.144	2.144	2.144	2.113	2.068	2.04	1.938	1.924	1.924	1.88
YDL035C	1.631	1.631	1.631	1.631	1.641	1.641	1.672	1.672	1.672	1.672	1.672	1.658	1.672	1.672	1.672	1.672	1.672	1.672	1.672	1.672	1.672	1.672	1.672	1.672	1.672	1.672	1.672	1.672	1.672	1.672	1.672	1.672	1.644	1.63	1.613	1.613	1.613	1.613	1.613	1.613	1.596	1.596	1.596	1.596	1.596	1.476	1.476	1.476	1.476
YHR001W	0	0	0	0	0	0	0	0	0	0	0	0	0	0	0	0	0	0	0	0	0	0	0	0	0	0	0	0	0	0	0	0	0	0	0	0	0	0	0	0	0	0	0	0	0	0	0	0	0
YER146W	0.243	0.243	0.243	0.243	0.243	0.26	0.26	0.26	0.26	0.288	0.288	0.288	0.288	0.288	0.288	0.302	0.302	0.302	0.302	0.302	0.302	0.302	0.302	0.302	0.302	0.302	0.302	0.302	0.302	0.302	0.302	0.346	0.346	0.346	0.346	0.346	0.346	0.363	0.363	0.363	0.363	0.363	0.363	0.363	0.363	0.496	0.496	0.479	0.493
YDR138W	0.495	0.495	0.495	0.495	0.522	0.522	0.522	0.539	0.57	0.57	0.57	0.57	0.57	0.57	0.57	0.57	0.57	0.57	0.57	0.57	0.57	0.57	0.57	0.57	0.57	0.556	0.556	0.556	0.57	0.57	0.618	0.618	0.618	0.618	0.618	0.618	0.618	0.591	0.577	0.577	0.577	0.577	0.604	0.604	0.604	0.604	0.604	0.604	0.604
YGL140C	0.462	0.503	0.503	0.503	0.534	0.534	0.534	0.551	0.551	0.551	0.52	0.503	0.489	0.475	0.475	0.475	0.475	0.475	0.475	0.475	0.475	0.492	0.575	0.634	0.754	0.754	0.754	0.771	0.771	0.771	0.771	0.771	0.771	0.771	0.771	0.771	0.771	0.771	0.771	0.771	0.771	0.788	0.802	0.819	0.956	0.956	0.956	0.956	0.956
YBR108W	1.153	1.153	1.153	1.153	1.167	1.14	1.167	1.14	1.14	1.14	1.14	1.14	1.14	1.14	1.208	1.225	1.225	1.225	1.225	1.252	1.28	1.28	1.334	1.334	1.334	1.334	1.334	1.334	1.334	1.334	1.334	1.334	1.334	1.334	1.361	1.361	1.361	1.361	1.361	1.361	1.361	1.361	1.361	1.361	1.361	1.361	1.344	1.371	1.371
YJL198W	2.061	2.058	2.103	2.209	2.209	2.209	2.209	2.209	2.223	2.237	2.237	2.254	2.271	2.271	2.271	2.271	2.271	2.271	2.254	2.254	2.254	2.268	2.268	2.268	2.268	2.268	2.268	2.241	2.241	2.241	2.241	2.241	2.241	2.227	2.227	2.227	2.227	2.2	2.173	2.173	2.173	2.173	2.173	2.173	2.173	2.146	2.163	2.149	2.149
YKL179C	0.357	0.34	0.357	0.357	0.357	0.357	0.357	0.357	0.357	0.357	0.357	0.357	0.357	0.357	0.357	0.33	0.33	0.374	0.374	0.374	0.374	0.401	0.401	0.415	0.415	0.432	0.463	0.738	1.085	1.085	1.085	1.085	1.085	1.085	1.085	1.085	1.085	1.102	1.102	1.102	1.102	1.119	1.119	1.133	1.15	1.15	1.15	1.15	1.15
YHR064C	0.739	0.77	0.739	0.725	0.739	0.739	0.739	0.739	0.736	0.736	0.736	0.736	0.736	0.692	0.678	0.678	0.678	0.678	0.716	0.851	0.837	0.837	0.837	0.837	0.851	0.851	0.851	0.878	0.878	0.936	0.936	0.936	0.936	0.909	0.909	0.909	0.881	0.881	0.881	0.881	0.881	0.881	0.881	0.881	0.881	0.881	0.881	0.881	0.881
YLR145W	0.589	0.589	0.589	0.589	0.589	0.589	0.589	0.657	0.657	0.657	0.698	0.733	0.76	0.76	0.76	0.76	0.76	0.76	0.76	0.76	0.842	0.801	0.801	0.818	0.818	0.818	0.801	0.907	0.893	0.893	0.98	0.98	1.039	1.142	1.142	1.183	1.183	1.183	1.183	1.183	1.251	1.251	1.251	1.268	1.268	1.268	1.254	1.254	1.254
YNL063W	0.287	0.287	0.287	0.287	0.287	0.287	0.287	0.287	0.287	0.287	0.233	0.233	0.233	0.233	0.233	0.233	0.233	0.233	0.233	0.233	0.25	0.25	0.25	0.25	0.25	0.233	0.233	0.216	0.202	0.202	0.202	0.202	0.202	0.202	0.202	0.202	0.188	0.174	0.174	0.174	0.174	0.174	0.174	0.147	0.147	0.147	0.147	0.147	0.147
YKR099W	2.635	2.456	2.429	2.412	2.412	2.412	2.343	2.316	2.316	2.316	2.316	2.316	2.316	2.316	2.316	2.08	2.066	2.066	2.052	1.934	1.814	1.312	1.175	1.069	1.069	1.052	1.052	1.066	1.083	1.083	1.083	1.083	1.083	1.011	1.011	1.011	0.977	0.686	0.531	0.371	0.281	0.295	0.398	0.432	0.432	0.432	0.459	0.698	0.698
YGL038C	1.325	1.325	1.339	1.339	1.339	1.339	1.339	1.339	1.339	1.339	1.339	1.339	1.339	1.339	1.339	1.339	1.339	1.339	1.353	1.353	1.353	1.353	1.353	1.311	1.311	1.311	1.297	1.297	1.246	1.232	1.277	1.277	1.277	1.277	1.277	1.277	1.277	1.277	1.277	1.26	1.26	1.26	1.26	1.277	1.246	1.219	1.219	1.219	1.219
YJR048W	0.742	0.697	0.697	0.683	0.683	0.628	0.628	0.628	0.601	0.574	0.574	0.56	0.56	0.399	0.215	0.17	0.17	0.153	0.153	0.153	0.153	0.153	0.153	0.153	0.136	0.136	0.136	0.136	0.122	0.122	0.122	0.122	0.122	0.105	0.105	0.105	0.017	0.017	0	0	0	0	0	0	0	0	0	0	0
YKL077W	0.84	0.823	0.84	0.84	0.84	0.84	0.957	0.957	0.971	0.988	0.988	0.988	0.988	0.988	0.988	1.033	1.116	1.116	1.116	1.116	1.116	1.13	1.13	1.13	1.13	1.13	1.13	1.13	1.13	1.13	1.13	1.13	1.13	1.144	1.144	1.161	1.175	1.175	1.175	1.148	1.148	1.148	1.148	1.148	1.148	1.148	1.148	1.148	1.175
YOR234C	0.014	0.014	0.014	0.014	0.014	0.014	0.014	0.014	0.014	0.014	0.014	0.014	0.014	0.014	0	0	0	0	0	0	0	0	0	0	0	0	0	0	0	0	0	0	0	0	0	0	0	0	0	0	0	0	0	0	0	0	0	0	0
YKL165C	0.493	0.493	0.493	0.418	0.418	0.359	0.359	0.359	0.325	0.325	0.325	0.325	0.325	0.325	0.325	0.123	0.106	0.106	0.062	0.062	0.062	0.062	0.062	0.062	0.062	0.062	0.031	0	0	0	0	0	0	0.017	0.071	0.071	0.071	0.071	0.071	0.071	0.071	0.071	0.071	0.071	0.071	0.071	0.071	0.071	0.071
YML036W	0.902	0.875	0.889	0.886	0.886	0.913	0.802	0.768	0.685	0.685	0.64	0.647	0.657	0.657	0.657	0.657	0.657	0.623	0.626	0.655	0.744	0.744	0.744	0.758	0.741	0.768	0.709	0.664	0.709	0.756	0.817	0.834	0.834	0.861	0.858	0.875	0.875	0.875	0.875	0.875	0.889	0.91	0.91	0.91	0.893	0.899	0.964	1.094	1.094
YNL102W	0.62	0.651	0.651	0.651	0.651	0.693	0.707	0.734	0.734	0.761	0.706	0.734	0.87	0.87	0.87	0.884	0.928	0.945	0.959	0.959	0.959	0.959	0.959	0.959	0.959	0.959	0.959	0.959	0.986	1.003	1.003	1.003	1.02	1.02	1.02	1.02	1.074	1.046	1.046	1.046	1.06	1.06	1.06	1.06	1.06	1.06	1.06	1.046	1.046
YDR052C	0.584	0.584	0.584	0.584	0.584	0.584	0.584	0.584	0.584	0.584	0.584	0.584	0.584	0.584	0.584	0.584	0.584	0.584	0.584	0.584	0.598	0.571	0.571	0.571	0.571	0.571	0.571	0.571	0.571	0.571	0.571	0.571	0.571	0.571	0.571	0.571	0.571	0.571	0.571	0.571	0.557	0.557	0.459	0.37	0.308	0.308	0.308	0.308	0.281
YLR289W	0.779	0.779	0.765	0.765	0.765	0.765	0.782	0.809	0.809	0.809	0.809	0.737	0.72	0.689	0.658	0.658	0.658	0.658	0.685	0.685	0.685	0.668	0.668	0.654	0.654	0.586	0.545	0.545	0.528	0.528	0.528	0.528	0.501	0.474	0.474	0.474	0.474	0.474	0.405	0.391	0.472	0.441	0.441	0.441	0.441	0.441	0.441	0.441	0.441
YLR144C	0.587	0.694	0.694	0.694	0.68	0.765	0.833	1.284	1.284	1.284	1.284	1.284	1.284	1.329	1.329	1.329	1.329	1.329	1.329	1.247	1.247	1.519	1.625	1.673	1.673	1.673	1.673	1.69	1.69	1.746	1.746	1.746	1.777	1.777	1.777	1.777	1.777	1.777	1.777	1.777	1.777	1.794	1.794	1.794	1.794	1.794	1.794	1.794	1.794
YLR039C	1.893	1.92	1.92	1.92	1.92	1.92	1.92	1.876	1.876	1.876	1.876	1.89	1.832	1.846	2.016	2.016	2.016	2.016	1.927	1.914	1.914	1.874	1.915	2.151	2.394	2.442	2.442	2.442	2.442	2.497	2.577	2.546	2.546	2.546	2.546	2.529	2.583	2.583	2.566	2.593	2.593	2.593	2.593	2.593	2.562	2.562	2.548	2.548	2.562
YLR074C	0.221	0.221	0.221	0.221	0.248	0.262	0.262	0.262	0.262	0.262	0.262	0.262	0.262	0.262	0.262	0.262	0.262	0.276	0.276	0.276	0.276	0.276	0.276	0.276	0.276	0.276	0.276	0.276	0.262	0.235	0.235	0.235	0.235	0.235	0.235	0.252	0.211	0.211	0.228	0.228	0.228	0.228	0.228	0.228	0.211	0.211	0.211	0.211	0.211
YOR038C	1.293	1.293	1.293	1.293	1.293	1.293	1.4	1.739	1.8	1.814	1.814	1.858	1.885	1.885	1.899	1.986	2	2.034	2.034	2.034	2.034	2.034	2.034	2.034	2.051	2.051	2.051	2.051	2.068	2.054	2.054	2.054	2.054	2.054	2.081	2.081	2.081	2.098	2.084	2.084	2.084	2.084	2.084	2.084	2.101	2.101	2.101	2.101	2.101
YGR081C	1.267	1.267	1.298	1.312	1.312	1.312	1.312	1.326	1.382	1.409	1.409	1.409	1.409	1.392	1.436	1.47	1.47	1.47	1.47	1.47	1.497	1.497	1.497	1.497	1.497	1.497	1.497	1.497	1.497	1.497	1.497	1.463	1.463	1.463	1.463	1.463	1.463	1.463	1.463	1.463	1.463	1.463	1.449	1.449	1.449	1.449	1.449	1.449	1.449
YLR186W	0.467	0.467	0.467	0.484	0.484	0.484	0.484	0.484	0.484	0.484	0.484	0.484	0.484	0.484	0.484	0.484	0.484	0.484	0.484	0.474	0.474	0.474	0.474	0.488	0.488	0.488	0.488	0.488	0.474	0.474	0.46	0.488	0.488	0.488	0.488	0.488	0.488	0.461	0.461	0.461	0.461	0.461	0.461	0.461	0.461	0.461	0.461	0.461	0.461
YER109C	0.808	0.822	0.822	0.822	0.822	0.808	0.808	0.808	0.795	0.809	0.809	0.809	0.809	0.823	0.809	0.795	0.809	0.809	0.809	0.826	0.826	0.887	0.887	0.887	0.887	0.887	0.887	0.887	0.887	0.887	0.873	0.853	0.88	0.88	0.88	0.911	0.911	0.911	0.884	0.884	0.884	0.884	0.884	0.867	0.867	0.867	0.867	0.867	0.867
YLR099C	0.636	0.667	0.667	0.698	0.698	0.893	0.893	0.893	0.893	0.893	0.866	0.866	0.897	0.88	0.88	0.88	0.88	0.924	0.924	0.924	0.924	0.924	0.924	0.924	0.924	0.924	0.924	0.924	1.184	1.184	1.269	1.269	1.269	1.269	1.269	1.283	1.283	1.283	1.283	1.283	1.283	1.255	1.255	1.255	1.255	1.255	1.255	1.255	1.238
YKL150W	1.834	1.915	1.915	1.915	1.942	2.008	2.048	2.048	2.062	2.079	2.065	2.185	2.185	2.185	2.202	2.202	2.216	2.216	2.216	2.161	2.253	2.239	2.239	2.239	2.239	2.267	2.267	2.294	2.321	2.321	2.321	2.321	2.321	2.321	2.307	2.307	2.325	2.325	2.339	2.404	2.421	2.421	2.421	2.421	2.421	2.407	2.407	2.407	2.407
YHR067W	0.645	0.662	0.662	0.676	0.676	0.676	0.676	0.676	0.662	0.662	0.648	0.648	0.648	0.648	0.631	0.631	0.648	0.634	0.668	0.668	0.682	0.682	0.723	0.723	0.74	0.767	0.767	0.767	0.767	0.75	0.75	0.753	0.752	0.752	0.766	0.794	0.794	0.794	0.822	0.822	0.822	0.822	0.822	0.822	0.828	0.828	0.801	0.815	0.788
YBR125C	0.791	0.791	0.791	0.791	0.808	0.808	0.822	0.808	0.808	0.808	0.835	0.835	0.835	0.835	0.821	0.821	0.821	0.821	0.79	0.807	0.824	0.841	0.872	0.872	0.872	0.889	0.889	0.872	0.872	0.872	0.872	0.872	0.872	0.872	0.872	0.855	0.882	0.882	0.882	0.882	0.882	0.882	0.882	0.882	0.838	0.838	0.838	0.838	0.838
YDR338C	0.862	0.862	0.862	0.862	0.834	0.834	0.878	0.878	0.878	0.864	0.864	0.819	0.792	0.792	0.849	0.903	0.903	0.903	0.92	0.964	0.964	0.964	0.964	0.964	0.964	0.991	0.964	0.937	0.937	0.937	0.954	0.954	0.954	0.954	0.954	0.91	0.879	0.879	0.879	0.879	0.879	0.896	0.896	0.869	0.869	0.883	0.866	0.866	0.866
YIL095W	0.312	0.329	0.343	0.343	0.343	0.343	0.329	0.288	0.288	0.315	0.332	0.332	0.332	0.318	0.304	0.304	0.304	0.304	0.304	0.304	0.304	0.318	0.318	0.318	0.318	0.318	0.318	0.318	0.318	0.345	0.345	0.345	0.345	0.345	0.345	0.345	0.345	0.345	0.345	0.304	0.29	0.29	0.29	0.29	0.29	0.304	0.304	0.304	0.304
YDL197C	1.709	1.709	1.709	1.709	1.682	1.682	1.709	1.723	1.723	1.723	1.723	1.723	1.723	1.723	1.723	1.723	1.723	1.723	1.723	1.723	1.723	1.723	1.723	1.723	1.723	1.696	1.696	1.696	1.696	1.696	1.696	1.669	1.669	1.669	1.669	1.669	1.669	1.669	1.655	1.655	1.655	1.655	1.58	1.539	1.512	1.512	1.512	1.512	1.512
YOR181W	0.63	0.63	0.63	0.63	0.64	0.64	0.64	0.616	0.726	0.781	0.781	0.812	0.812	0.812	0.812	0.798	0.798	0.784	0.756	0.783	0.783	0.783	0.848	0.91	0.91	0.91	0.91	0.91	0.91	0.91	0.91	0.91	0.91	0.91	0.91	0.91	0.91	0.91	0.924	0.924	0.952	0.952	0.952	0.997	0.997	0.997	0.997	0.997	0.997
YIL124W	0.745	0.745	0.745	0.745	0.745	0.745	0.762	0.806	0.806	0.82	0.851	0.851	0.851	0.851	0.851	0.851	0.851	0.851	0.851	0.851	0.851	0.893	0.866	0.866	0.866	0.917	0.917	0.917	0.917	0.917	0.917	0.917	0.945	0.958	0.958	0.958	0.958	0.944	0.944	0.958	0.958	0.958	0.958	0.958	0.958	0.944	0.944	0.944	0.944
YGL203C	0.48	0.48	0.48	0.545	0.545	0.576	0.576	0.576	0.624	0.651	0.651	0.668	0.668	0.668	0.682	0.682	0.682	0.682	0.682	0.682	0.682	0.709	0.709	0.709	0.709	0.709	0.709	0.709	0.709	0.709	0.709	0.709	0.709	0.709	0.709	0.709	0.709	0.709	0.709	0.709	0.709	0.709	0.709	0.709	0.709	0.695	0.695	0.695	0.695
YJL096W	0.393	0.424	0.424	0.424	0.424	0.424	0.424	0.424	0.424	0.424	0.441	0.441	0.424	0.424	0.424	0.424	0.424	0.424	0.332	0.329	0.315	0.343	0.343	0.343	0.343	0.343	0.343	0.387	0.435	0.452	0.452	0.452	0.452	0.466	0.497	0.524	0.558	0.558	0.612	0.646	0.646	0.646	0.663	0.663	0.68	0.68	0.68	0.68	0.68
[truncated: 3,382 more rows]
[truncated: 952 more columns]
