# Supplementary material for: Constitutive turnover of histone H2A.Z at yeast promoters requires the preinitiation complex
Source: eLife. 2016 Jul 20;5:e14243. doi: 10.7554/eLife.14243 (PMC4995100; doi:10.7554/eLife.14243)
Supplement: Figure 1—source data 7. — DOI: http://dx.doi.org/10.7554/eLife.14243.010 [file elife-14243-fig1-data7.zip › Figure_1--source_data_7/WT(noFRB)_input_+RAP.txt]

gene_name	-500	-499	-498	-497	-496	-495	-494	-493	-492	-491	-490	-489	-488	-487	-486	-485	-484	-483	-482	-481	-480	-479	-478	-477	-476	-475	-474	-473	-472	-471	-470	-469	-468	-467	-466	-465	-464	-463	-462	-461	-460	-459	-458	-457	-456	-455	-454	-453	-452
YGL008C	0	0	0	0	0	0	0	0	0	0	0	0	0	0	0	0	0	0	0	0	0	0	0	0	0	0	0	0	0	0	0	0	0	0	0	0	0	0	0	0	0	0	0	0	0	0	0	0	0
YML061C	3.714	3.714	3.714	3.092	3.198	4.75	4.75	5.134	6.162	6.162	6.388	6.388	6.388	6.388	6.004	5.846	6.89	8.908	11.8	11.8	11.8	11.8	11.8	11.8	11.8	11.8	11.8	11.8	11.958	11.958	14.312	14.312	14.312	14.312	14.444	14.444	15.698	15.698	15.962	16.12	16.12	16.12	16.12	16.12	16.278	16.146	16.436	16.436	16.436
YPL217C	4.172	4.304	4.304	4.304	4.304	4.304	4.304	4.304	4.304	4.304	3.984	3.984	4.142	4.142	4.142	4.5	4.79	6.308	6.308	6.308	6.308	6.308	6.308	6.308	6.308	6.402	6.56	6.824	7.34	7.34	7.34	7.34	7.34	7.34	7.63	7.63	8.078	8.078	8.078	8.078	8.078	7.946	7.946	7.946	7.946	8.21	8.21	8.21	8.21
YMR172W	4.016	4.016	4.016	4.306	4.306	4.596	4.596	4.596	4.464	4.464	4.464	4.238	4.238	4.238	4.238	4.238	4.37	4.924	4.924	5.214	5.372	5.372	5.372	5.504	7.674	7.674	7.674	7.674	7.674	7.674	7.674	8.122	8.122	8.122	8.122	8.122	8.122	8.596	9.27	9.402	9.402	9.402	9.402	9.402	9.402	9.56	9.56	9.718	10.102
YDL072C	0.452	0.452	0.452	0.452	0.452	0.452	0.452	0.452	0.452	0.452	0.452	0.452	0.452	0.452	0.452	0.452	0.452	0.226	0.226	0.226	0.226	0.226	0.226	0.226	0.226	0.226	0.358	0.358	0.358	0.358	0.358	0.358	0.358	0.49	0.49	0.49	0.49	0.49	0.264	0.396	0.396	0.622	0.622	0.622	0.622	1.602	1.602	1.76	1.76
YER011W	1.536	1.536	1.31	1.31	1.442	1.442	1.442	1.8	1.8	1.8	1.8	1.8	1.8	1.8	1.8	1.574	1.574	1.574	1.574	1.574	1.574	1.574	1.574	1.574	1.574	1.574	1.574	1.574	1.416	1.416	1.416	1.416	1.416	1.416	1.416	1.416	1.416	1.416	1.258	1.258	1.258	1.258	1.258	1.258	1.258	1.258	1.258	1.258	1.258
YOR219C	8.75	8.366	8.498	8.498	8.656	9.172	9.172	9.752	9.752	9.752	10.068	10.068	10.068	10.226	10.648	10.648	10.648	10.49	10.622	10.622	10.754	11.696	11.828	12.118	12.118	12.118	12.118	12.118	12.118	12.118	12.118	12.118	12.118	12.118	12.118	12.118	12.118	12.118	12.118	12.118	12.118	12.118	12.118	11.892	11.892	11.892	11.76	11.628	11.628
YHR057C	5.936	5.62	5.62	5.646	5.42	5.42	5.42	4.52	4.52	4.52	4.294	4.294	4.136	4.136	4.136	4.362	4.362	4.362	4.362	4.072	4.072	3.94	3.94	2.566	2.566	3.15	3.572	6.566	6.566	6.856	7.61	7.61	7.61	7.61	8.446	8.578	8.578	8.578	8.578	8.578	8.71	8.71	9.332	10.218	10.218	10.218	10.218	10.35	10.35
YHR142W	9.938	9.938	9.938	9.938	9.938	9.938	9.938	9.938	9.938	9.938	9.938	9.938	9.938	9.938	9.648	9.422	9.196	9.196	9.196	9.196	9.196	9.196	9.196	9.196	9.196	8.932	8.932	8.932	8.932	8.932	8.932	8.932	8.932	8.932	8.932	8.932	8.932	8.932	7.742	7.742	7.584	7.584	7.584	7.584	7.584	7.584	7.226	7.226	7.226
YPL252C	11.198	11.62	11.978	12.136	12.136	12.204	12.656	12.656	12.656	12.656	12.656	12.208	11.824	11.956	11.956	11.956	11.956	12.408	12.898	12.898	12.898	12.898	12.898	12.898	12.898	12.672	13.03	12.872	12.872	13.23	12.872	12.872	13.098	13.098	13.388	13.388	13.388	13.388	13.256	13.256	13.256	13.256	13.256	13.03	13.03	13.03	13.03	13.03	13.03
YNL268W	0.226	0.226	0.226	0.226	0.226	0.226	0.226	0.226	0.226	0.226	0.516	0.516	0.516	0.516	0.516	0.648	0.648	0.648	0.648	0.648	0.648	0.648	0.648	0.648	0.806	0.806	0.806	0.806	0.806	0.806	0.806	0.806	0.806	0.806	0.806	0.964	1.348	1.348	1.348	1.348	1.348	1.348	1.348	2.09	2.09	2.09	2.09	2.09	2.09
YMR140W	9.116	9.248	9.116	9.116	9.606	8.864	8.996	8.996	9.222	9.222	9.222	9.222	9.222	9.222	9.064	9.064	9.064	9.196	9.196	9.196	9.648	9.648	10.454	10.454	10.454	10.454	10.65	11.034	11.456	11.682	11.682	11.682	11.682	11.682	11.682	11.682	11.682	11.682	11.682	11.682	11.682	11.682	11.682	11.682	11.682	11.682	11.682	11.682	11.946
YHR010W	0.316	0.316	0.316	0.316	0.316	0.316	0.316	0.316	0.316	0.316	0.316	0.316	0.316	0.316	0.316	0.316	0.316	0.316	0.316	0.316	0.316	0.316	0.316	0.316	0.316	0.316	0.316	0.316	0.316	0.316	0.316	0.316	0.316	0.448	0.448	0.448	0.448	0.448	0.448	0.448	0.448	0.448	0.448	0.448	0.606	0.606	0.606	0.606	0.606
YDR030C	8.962	8.962	9.252	9.61	9.9	9.9	9.9	9.9	9.9	9.9	9.9	9.068	9.068	9.068	9.068	9.068	9.068	9.068	9.068	8.804	8.804	8.42	8.194	8.22	8.22	8.22	8.22	6.714	5.244	5.628	5.628	5.628	5.47	5.312	5.538	5.406	5.406	5.142	5.078	4.946	5.236	5.342	5.474	5.474	5.474	5.606	6.254	6.254	6.254
YEL061C	12.226	12.226	12.452	12.452	12.452	12.452	12.836	12.836	12.836	12.836	12.836	12.836	12.836	12.836	13.062	13.062	13.062	13.062	13.062	13.062	12.904	12.904	12.772	12.772	12.546	12.546	12.546	12.546	12.546	12.414	12.124	12.124	12.124	12.124	12.124	12.124	11.898	11.898	11.898	11.898	11.898	11.672	11.672	11.672	11.672	11.672	11.066	10.418	10.192
YNL224C	6.554	6.554	6.554	6.554	6.46	7.108	7.108	7.108	7.108	7.108	8.23	9.684	9.684	9.684	9.684	9.684	9.684	9.91	10.4	10.4	11.006	11.586	11.586	11.586	11.586	11.812	12.264	12.554	12.554	12.554	12.554	12.554	12.554	13.07	13.07	13.202	13.202	13.202	13.202	13.202	13.202	13.202	13.744	13.744	13.902	14.034	14.034	14.034	14.034
YEL017W	0.132	0.132	0.132	0.132	0.132	0.132	0.132	0.132	0.132	0.264	0.264	0.264	0.264	0.264	0.264	0.264	0.264	0.264	0.264	0.264	0.264	0.264	0.264	0.264	0.264	0.264	0.264	0.264	0.264	0.264	0.264	0.264	0.264	0.264	0.264	0.264	0.264	0.264	0.264	0.264	0.264	0.264	0.264	0.264	0.264	0.396	0.396	0.396	0.396
YJL051W	12.92	12.92	12.92	12.826	12.984	12.984	12.984	12.984	12.626	12.626	12.758	12.758	12.758	12.758	12.758	12.758	12.758	12.758	12.826	12.984	12.984	12.984	12.984	12.984	12.984	12.984	12.984	13.116	13.116	13.116	13.116	12.89	12.89	12.89	12.89	12.758	12.758	12.758	12.758	12.758	12.758	12.758	12.758	12.758	12.6	12.6	12.336	12.336	12.02
YBR176W	10.932	10.932	10.932	10.378	10.378	10.378	9.798	9.572	9.214	9.572	9.704	9.704	9.704	9.704	9.056	9.056	9.124	9.124	9.124	9.482	9.482	9.482	9.482	9.192	8.966	9.192	9.55	9.55	9.776	9.776	9.776	9.776	7.362	6.544	6.544	6.544	6.544	6.28	6.28	6.28	6.28	6.28	6.28	6.28	6.28	6.28	5.99	5.542	5.078
YKR101W	10.776	11.53	11.53	11.53	11.53	11.53	11.53	11.53	11.53	11.53	11.662	11.662	11.82	11.82	11.82	12.11	12.11	12.11	12.11	12.11	12.11	12.11	12.242	12.242	12.242	12.242	12.242	12.242	12.242	12.468	12.89	12.89	12.89	12.89	12.89	12.89	12.89	12.89	12.89	12.89	12.89	12.89	12.89	12.89	12.89	12.89	12.89	12.89	12.89
YAL043C	6.766	6.898	7.704	8.842	8.842	8.842	8.842	8.842	8.842	8.842	8.842	8.842	8.842	8.842	8.842	8.842	8.842	8.842	8.842	8.842	8.842	8.842	8.842	8.842	8.842	8.842	8.974	8.974	8.974	8.974	8.974	8.974	8.974	8.974	8.974	8.974	8.974	8.974	8.974	8.974	8.974	8.974	8.974	8.974	8.974	8.974	8.974	8.974	8.974
YKL010C	8.636	8.636	8.636	8.278	8.184	8.184	8.342	9.016	9.306	9.464	9.464	9.848	10.616	10.616	10.616	10.616	10.616	10.616	10.616	10.616	10.616	10.616	10.616	10.616	10.616	10.616	10.616	10.616	10.616	10.616	10.616	10.616	10.616	10.842	10.842	10.842	10.842	10.842	10.842	10.842	10.842	10.684	10.684	10.684	10.552	10.552	10.71	10.71	10.71
YLR055C	0.61	0.61	0.61	0.61	0.61	0.61	0.61	0.61	0.61	0.226	0.226	0.226	0.226	0.226	0.226	0.226	0.226	0.226	0.226	0.226	0.226	0.226	0.226	0.226	0.226	0.226	0.226	0.226	0.226	0.226	0.226	0.226	0.226	0.226	0.226	0.226	0.226	0.226	0.226	0.226	0.226	0.226	0.226	0.226	0.226	0.226	0.226	0.226	0.226
YPL024W	0.806	0.806	0.806	0.806	1.032	1.032	1.032	1.032	1.032	1.032	1.032	1.032	1.032	1.032	1.48	1.48	1.48	1.48	1.48	1.48	1.48	1.48	1.48	1.612	1.612	1.612	1.77	1.77	1.902	1.902	1.902	1.902	1.902	2.034	1.902	1.744	1.744	1.744	1.744	1.744	1.744	2.008	2.008	2.008	2.008	2.008	2.008	2.008	2.008
YHR179W	15.846	15.846	15.846	16.136	16.136	16.136	16.136	16.136	16.136	16.136	15.846	15.846	15.846	15.846	15.846	15.846	15.846	15.714	15.714	15.714	15.714	15.714	15.714	15.714	15.714	15.714	15.714	15.104	14.972	15.104	15.13	15.13	15.13	15.13	14.84	14.682	14.682	14.682	14.682	15.424	15.198	15.198	15.198	15.198	15.066	15.066	15.066	15.066	14.84
YPR021C	9.416	9.416	9.416	9.416	9.416	9.416	9.416	11.07	12.076	12.208	13.266	13.266	13.424	13.424	13.582	13.582	13.714	13.45	13.608	14.03	14.03	14.03	14.188	14.188	14.188	14.188	14.862	14.862	14.862	14.862	14.862	14.862	15.246	15.246	15.472	15.472	15.472	15.472	15.472	15.472	15.472	15.472	15.762	15.762	15.762	15.762	15.762	15.762	15.762
YKL073W	11.016	11.016	10.858	10.858	11.242	11.626	12.474	13.054	13.054	13.054	13.054	13.054	13.054	13.186	13.186	13.186	13.186	13.186	13.186	13.186	13.186	13.186	13.186	13.186	13.186	13.186	13.318	13.16	13.45	13.45	13.45	13.066	12.84	12.84	12.972	13.488	13.488	13.714	13.714	13.714	13.714	13.714	13.714	13.714	13.714	13.714	13.714	13.488	13.488
YJL140W	3.142	3.142	3.142	3.142	2.916	2.916	2.758	2.758	2.468	2.468	2.204	2.204	2.362	2.52	2.52	2.52	2.678	4.316	4.158	4.158	4.158	4.158	4.158	4.026	4.026	4.448	5.668	7.642	7.642	7.642	9.19	9.19	9.19	9.348	9.348	9.506	9.506	9.506	9.506	9.506	9.638	10.022	10.312	10.312	10.312	10.312	10.47	10.338	10.338
YDR046C	0.132	0.132	0.132	0.132	0.132	0.132	0.132	0.132	0.132	0.132	0.132	0.132	0.132	0.132	0.132	0.132	0.132	0.132	0.132	0.132	0.132	0.132	0.132	0.132	0.132	0.132	0.132	0.132	0.132	0.132	0.132	0.132	0.132	0.132	0.132	0.132	0.132	0.132	0.132	0.132	0.132	0.132	0.132	0.132	0.358	0.358	0.358	0.358	0.358
YIR037W	8.018	8.018	8.376	8.376	8.666	8.798	9.472	11.664	11.664	11.796	11.796	11.796	11.796	11.796	11.796	11.796	11.796	11.796	11.954	11.954	11.954	11.954	12.112	12.244	12.244	12.244	12.244	12.244	12.244	12.534	12.534	12.534	12.534	12.534	12.534	12.534	12.534	12.534	12.376	12.376	12.376	12.376	12.376	12.376	12.376	12.376	12.376	12.376	12.244
YJR032W	8.184	8.184	8.342	8.794	8.794	8.794	9.216	9.216	9.216	9.216	9.216	8.99	8.99	9.216	10.248	10.248	10.67	10.67	10.67	10.67	10.828	10.828	10.828	10.828	10.828	10.828	10.828	10.828	10.96	10.96	11.344	11.54	11.54	11.698	11.698	11.698	12.014	12.24	12.24	12.24	12.24	12.24	11.95	12.044	12.044	12.044	12.044	12.044	12.044
YBR212W	9.994	9.994	9.994	9.994	9.994	10.71	10.71	10.71	10.842	11	11.832	11.832	11.832	11.832	11.832	11.832	11.832	11.832	11.832	11.832	11.832	11.832	11.832	11.832	11.832	11.832	11.832	11.832	11.474	11.474	11.632	11.764	11.896	11.896	11.896	11.896	11.896	11.896	11.896	11.896	12.028	12.028	12.028	12.028	12.028	12.028	12.028	12.028	11.896
YIL033C	11.256	11.256	11.162	11.162	11.162	11.162	11.162	11.162	11.162	11.162	11.162	11.162	11.162	11.162	11.162	11.162	11.294	11.294	11.294	11.294	11.294	11.294	11.294	11.294	11.294	11.294	11.294	11.294	11.136	10.488	10.356	10.198	10.198	10.198	10.198	9.486	9.486	9.486	9.486	9.486	9.486	9.486	9.486	9.486	8.706	8.084	8.084	7.926	7.926
YLR167W	4.81	4.678	4.678	4.52	4.52	4.136	4.136	4.136	4.136	4.136	4.004	4.004	4.004	4.004	3.778	3.646	3.646	3.646	3.646	3.778	3.71	4.226	4.226	4.49	4.49	4.49	4.2	4.2	4.2	3.91	3.91	3.91	3.646	3.646	3.646	3.646	3.778	3.778	3.778	3.62	3.778	4.426	4.878	4.878	4.878	4.878	4.878	4.268	5.01
YDR109C	4.188	4.188	4.188	4.188	4.188	4.188	4.584	5.1	5.1	5.1	5.642	6.686	6.686	6.686	6.712	7.386	7.386	7.386	7.518	7.518	7.518	7.492	7.624	7.398	7.398	7.398	7.53	7.688	7.846	7.846	8.242	8.242	8.242	8.242	8.242	8.242	8.242	8.4	8.4	8.4	8.4	8.4	8.4	8.532	8.532	8.532	8.984	8.984	8.984
YOR305W	15.022	16.002	16.134	16.134	16.266	16.82	16.82	16.82	17.336	17.336	17.336	17.336	17.336	17.468	17.468	17.92	17.92	17.92	17.92	17.694	17.562	17.788	17.788	17.788	17.524	17.524	17.75	18.04	18.04	18.04	18.462	18.752	19.042	19.042	19.042	19.042	19.174	19.174	19.174	19.174	19.174	18.722	18.458	18.458	18.458	18.458	18.458	18.458	18.458
YCR075C	3.74	3.74	3.74	3.356	3.356	3.224	3.224	3.066	2.392	1.164	1.164	1.928	1.928	1.928	1.928	1.928	1.928	1.438	1.28	1.122	1.374	1.664	1.664	1.664	1.664	1.796	1.796	1.796	1.796	1.796	1.954	1.954	2.112	2.112	2.112	2.112	2.47	3.314	3.314	3.974	3.974	4.106	4.106	4.332	4.332	5.756	5.756	5.756	5.756
YMR080C	13.104	13.104	13.262	13.262	13.262	13.262	13.262	13.262	13.262	13.262	13.262	13.262	13.262	13.262	13.262	13.104	13.104	13.104	13.104	13.104	13.104	13.104	13.104	12.972	12.972	12.972	12.972	12.972	12.972	12.814	12.946	12.946	12.946	12.946	12.946	12.946	12.946	12.946	12.946	12.946	12.946	12.946	12.946	12.946	12.946	12.562	12.562	12.562	12.43
YJL050W	10.938	10.938	10.938	10.938	10.938	10.938	10.938	11.096	11.096	11.096	11.096	11.096	11.65	11.65	11.65	11.65	11.65	11.65	11.782	11.782	11.782	11.782	11.782	11.782	12.102	12.102	12.102	12.102	12.102	12.102	12.102	12.102	12.102	12.102	12.102	12.102	12.102	12.102	12.102	12.102	12.102	12.102	12.102	12.102	12.102	12.102	12.102	12.102	12.102
YAL011W	9.238	9.238	8.974	8.816	9.464	9.464	9.464	9.69	9.98	9.98	11.208	13.378	13.378	13.378	13.378	13.604	13.604	13.604	13.604	13.604	13.604	13.604	13.288	13.446	14.188	14.188	14.188	14.188	14.188	14.188	14.188	14.094	14.094	14.094	14.094	15.122	15.122	15.122	15.122	15.254	15.254	15.254	15.254	15.254	15.254	15.254	15.48	15.348	15.348
YGR108W	3.706	3.706	3.574	3.574	3.574	3.574	3.574	3.574	3.574	3.574	3.216	2.9	2.9	2.516	2.516	2.29	2.29	2.29	2.29	2.29	2.132	2.132	2.132	2.132	1.906	1.906	1.906	1.906	1.906	1.906	1.68	1.68	1.68	1.68	1.68	1.68	1.548	1.548	1.548	1.322	1.322	1.322	1.322	1.322	1.322	1.322	1.322	1.322	1.322
YOR191W	8.826	8.826	9.052	8.736	8.962	8.962	8.962	8.634	8.502	8.212	8.212	8.212	8.754	8.886	8.886	8.886	9.27	9.402	10.208	10.208	10.208	10.208	10.208	10.208	10.208	10.208	10.076	10.076	10.076	10.076	10.208	10.208	10.434	10.434	11.134	11.134	11.134	11.134	11.134	11.134	11.134	11.134	11.36	11.518	11.518	11.65	11.65	11.65	11.65
YOR085W	9.288	9.288	9.288	9.288	9.646	9.646	10.004	10.004	10.004	10.004	10.136	10.136	10.136	10.136	10.136	10.136	10.136	10.136	10.136	10.136	10.136	10.136	10.136	10.136	10.136	10.136	10.136	10.136	10.136	10.136	10.294	10.294	10.294	10.652	10.652	10.652	10.652	10.652	10.652	10.652	10.652	10.652	10.652	10.652	10.652	10.652	10.652	10.652	10.652
YDL045C	8.83	8.83	8.83	8.698	8.34	8.34	8.182	8.182	8.024	7.124	6.698	6.698	6.83	6.83	6.962	6.83	6.83	6.698	6.276	6.276	6.276	6.276	6.276	5.986	4.784	3.804	3.066	3.514	3.514	3.514	3.514	3.356	3.488	3.488	3.646	3.646	3.646	3.646	3.646	3.646	3.288	3.262	3.262	3.262	3.488	4.016	4.016	4.016	4.332
YBR017C	11.06	11.192	11.192	11.192	11.192	11.192	11.192	11.192	11.192	11.192	11.192	11.192	11.192	11.192	11.192	11.192	11.192	11.192	11.192	11.192	11.192	11.192	11.06	11.06	11.06	11.06	11.06	10.928	10.928	10.928	10.928	10.928	10.928	11.154	11.154	11.154	11.154	11.154	11.154	11.154	11.154	11.154	11.154	11.154	11.154	11.154	11.154	11.154	10.996
YER091C	0	0	0	0	0	0	0	0	0	0	0	0	0	0	0	0	0	0	0	0.264	0.264	0.264	0.264	0.264	0.264	0.264	0.264	0.264	0.264	0.264	0.264	0.264	0.264	0.264	0.264	0.422	0.422	0.422	0.422	0.422	0.422	0.422	0.422	0.422	0.422	0.422	0.422	0.422	0.422
YKR036C	9.724	9.118	8.696	8.696	8.828	8.828	9.276	9.276	9.408	10.176	10.044	10.044	10.044	10.044	10.044	9.528	9.886	9.886	9.886	9.528	9.302	9.302	9.302	8.85	8.586	8.586	9.26	9.26	9.26	9.26	9.26	9.26	9.038	9.038	9.038	8.906	8.748	8.748	8.458	8.458	8.906	8.906	9.686	9.686	9.686	10.36	10.36	10.36	10.36
YDL190C	9.968	9.968	9.968	9.968	9.584	9.716	9.716	9.716	9.942	9.942	9.942	9.942	9.942	9.942	9.942	9.942	9.942	9.942	9.942	9.942	9.942	9.942	9.942	9.942	9.942	9.584	9.584	9.452	9.452	9.452	9.452	9.452	9.452	9.452	9.452	8.868	8.71	8.71	8.71	8.71	8.71	8.71	8.352	7.504	7.372	7.24	7.24	7.24	7.24
YDR023W	10.934	10.934	10.576	10.576	10.576	10.06	10.286	10.286	10.286	10.286	10.286	10.286	10.154	9.864	9.416	8.184	7.442	6.9	6.61	6.61	6.61	7.19	7.454	7.454	8.234	8.234	8.392	8.392	8.392	8.392	8.392	8.618	8.618	8.618	8.618	8.618	8.618	8.618	8.618	8.618	8.302	7.85	7.612	7.612	7.612	7.386	8.098	10.72	12.004
YLR220W	13.288	13.288	13.062	13.062	13.062	12.746	12.746	12.746	12.746	12.746	12.746	12.746	12.324	12.324	12.192	12.192	12.192	12.06	12.06	8.864	8.89	8.89	8.89	8.758	8.758	8.63	8.63	8.762	8.762	9.436	9.278	9.278	9.278	9.278	9.052	9.052	8.336	8.958	8.958	9.5	9.5	9.658	10.664	10.438	10.796	10.506	10.506	10.506	10.506
YMR185W	11.984	11.984	11.984	11.984	11.984	11.72	11.72	11.562	11.562	11.562	11.562	11.562	11.562	11.562	11.562	11.562	11.562	11.562	11.562	11.562	11.562	11.562	11.562	11.562	11.562	11.562	11.562	11.562	11.562	11.43	10.914	10.914	10.914	10.914	11.046	11.046	11.046	11.046	10.82	10.662	10.662	10.504	10.504	10.372	9.234	9.008	8.334	8.108	8.108
YJL143W	11.108	11.108	11.108	11.134	11.134	11.266	11.266	11.266	11.266	11.266	11.266	11.266	11.266	11.266	11.266	11.266	11.266	11.266	11.266	11.266	11.266	11.266	11.266	11.266	11.266	11.266	11.266	11.266	11.266	11.266	11.266	11.266	11.266	11.266	11.266	11.266	11.266	11.266	11.492	11.266	11.266	11.134	11.134	10.776	10.776	10.776	10.776	10.776	10.776
YOR370C	9.918	9.628	9.496	9.628	9.786	9.786	9.786	9.786	9.786	9.786	9.786	9.786	9.786	9.786	9.786	9.786	9.786	9.786	9.786	9.786	9.786	9.786	9.786	9.786	9.786	9.786	9.786	9.786	9.786	9.786	9.786	9.364	8.242	8.242	7.978	7.846	7.846	7.846	7.846	7.846	7.846	7.846	7.846	7.846	7.846	7.62	7.33	6.366	6.234
YBL076C	12.17	12.038	12.038	12.038	12.038	12.038	12.038	12.038	12.038	12.038	12.038	12.038	12.038	12.038	12.038	11.654	11.654	11.654	11.654	11.654	11.654	11.654	11.654	11.654	11.654	11.522	11.522	11.522	11.522	11.522	11.522	11.364	11.364	11.206	11.206	10.754	10.622	10.622	10.622	10.622	10.396	10.396	10.012	10.012	10.012	10.012	10.012	9.88	9.88
YNR043W	7.036	7.168	7.168	7.978	8.11	8.11	8.11	7.978	8.268	8.268	8.268	8.268	9.206	12.328	12.328	12.554	12.554	12.554	12.554	12.554	12.554	12.554	12.554	12.554	12.554	12.554	12.78	12.78	12.78	12.78	12.78	12.78	12.78	12.78	12.78	12.78	12.78	12.78	12.78	12.554	12.554	12.554	12.554	12.78	13.006	13.006	13.006	13.006	13.006
YMR226C	7.816	7.974	7.748	7.906	7.906	8.038	8.328	7.68	8.038	8.422	8.938	9.07	10.072	11.504	11.504	12.19	12.258	12.032	14.186	15.286	15.286	15.644	15.802	16.186	16.186	16.186	16.186	16.186	16.702	16.28	16.638	16.638	16.638	16.638	16.638	16.348	16.612	16.612	16.518	16.518	16.518	16.518	16.518	16.518	16.292	16.424	17.072	18.142	18.142
YEL037C	17.068	17.384	17.648	17.648	17.938	17.938	17.938	17.938	17.938	18.096	17.832	17.99	17.99	17.99	17.99	17.99	17.99	18.668	18.442	18.442	18.442	18.442	18.442	18.442	18.442	18.442	18.442	18.416	18.416	18.416	18.416	18.416	18.416	18.416	18.416	18.416	18.774	18.774	18.932	18.932	18.932	18.932	18.8	18.8	18.8	18.8	18.8	18.8	18.8
YOR079C	5.67	5.67	5.67	5.67	5.538	5.538	5.538	5.406	5.01	5.01	5.01	5.01	5.168	5.394	5.394	5.394	5.394	5.394	5.62	5.462	5.462	5.462	5.688	5.978	6.562	6.562	6.562	6.562	6.562	6.562	6.72	6.72	6.852	6.852	7.01	7.01	7.01	7.01	7.078	6.92	6.762	6.762	6.762	6.762	6.762	6.762	6.762	6.762	6.63
YBL099W	12.95	12.95	12.95	12.95	12.95	12.95	12.95	12.95	12.276	12.05	12.05	12.05	11.918	11.692	11.56	11.56	11.56	11.044	10.886	10.886	10.528	10.302	10.302	10.012	10.012	9.522	9.522	9.522	9.522	9.364	9.232	9.232	8.162	8.004	8.004	7.488	7.488	6.23	6.098	4.754	4.226	4.226	4.226	3.936	3.936	3.552	3.552	3.552	3.684
YER041W	4.306	4.042	3.794	4.894	4.894	5.184	5.184	5.636	5.636	5.636	5.768	5.768	6.322	6.19	6.19	6.19	5.674	5.832	5.832	5.832	5.832	5.964	5.832	5.832	5.99	5.99	5.99	5.99	5.99	5.99	5.99	5.99	5.99	5.99	6.348	6.348	6.348	6.348	6.216	6.216	6.084	6.084	6.442	6.668	6.668	6.932	6.932	6.932	6.932
YKL137W	8.93	8.93	8.93	8.798	8.082	8.692	8.598	8.756	8.888	9.02	9.02	9.404	9.336	9.336	9.336	9.336	9.336	8.884	8.568	8.568	8.832	8.422	8.512	8.964	8.964	9.096	8.712	8.938	9.164	10.46	10.46	10.46	10.46	10.46	10.592	10.592	10.592	10.908	11.292	11.292	11.292	11.292	11.292	11.002	10.776	10.776	10.84	10.84	10.84
YGR251W	8.74	8.898	9.162	9.52	9.52	9.878	9.878	9.878	10.884	11.306	11.728	11.728	11.728	12.112	12.112	12.27	12.496	12.496	12.496	12.496	12.496	12.496	12.496	12.496	12.496	12.496	12.722	12.722	12.722	12.722	12.722	12.722	12.722	12.722	12.722	12.722	12.722	12.816	12.816	12.816	12.816	12.816	12.816	12.816	12.816	12.816	12.816	12.684	12.684
YGL037C	0	0	0	0	0	0	0	0	0	0	0	0	0	0	0	0	0	0	0	0	0	0	0	0	0	0	0	0	0	0	0	0	0	0	0	0	0	0	0	0	0	0	0.132	0.132	0.132	0.132	0.132	0.132	0.132
YFL008W	10.278	10.278	10.278	10.278	10.146	10.014	10.462	10.462	10.462	10.462	10.172	10.172	10.172	10.172	10.172	9.814	9.814	9.814	9.814	9.814	9.814	9.298	9.298	9.298	9.298	9.034	9.034	9.034	9.034	9.708	9.708	9.708	9.708	9.708	9.324	9.034	9.166	9.166	9.166	9.166	8.94	8.556	8.556	8.556	8.424	8.556	8.556	8.688	8.688
YKL052C	1.97	1.97	1.97	1.97	1.97	1.97	1.97	1.97	1.97	1.97	1.97	1.97	1.97	1.97	2.128	1.996	1.996	2.986	2.986	2.986	2.986	2.986	3.434	3.434	3.434	3.434	3.434	3.434	3.434	3.434	3.856	6.142	7.554	7.554	7.554	7.554	7.554	7.554	8.108	8.108	8.334	8.334	8.334	8.334	8.334	8.466	8.692	9.976	9.976
YDR062W	11.198	11.066	11.066	11.066	11.066	11.066	11.066	10.682	10.682	10.366	10.366	10.366	8.754	8.596	8.464	8.464	8.464	8.464	8.464	8.464	8.464	8.464	8.332	7.21	5.504	4.962	4.83	4.83	4.736	4.446	4.446	4.446	4.446	4.446	4.446	4.156	4.156	3.93	2.17	2.46	2.46	2.46	2.46	2.46	2.46	2.038	2.038	2.038	2.038
YCR028C	8.99	8.99	8.99	8.858	9.084	9.084	9.084	9.084	9.084	9.084	9.084	9.084	9.084	9.084	9.084	9.084	9.084	9.084	9.084	9.084	8.726	8.726	8.594	8.462	8.462	8.462	8.462	8.462	8.236	7.84	7.84	7.84	7.998	7.998	8.224	8.382	8.608	8.608	8.608	8.608	8.608	8.608	8.608	8.608	8.608	8.344	8.344	8.344	8.344
YDR334W	6.448	5.842	5.842	5.616	5.22	3.544	3.412	3.254	3.57	3.57	3.57	3.57	3.57	3.57	3.57	3.57	3.57	2.87	2.87	2.87	1.864	2.09	3.548	4.486	4.486	4.486	4.618	4.618	4.976	4.75	4.75	4.75	4.75	4.976	4.366	4.366	4.366	4.366	5.586	6.038	7.138	7.138	7.138	7.138	7.138	7.138	7.27	7.27	7.27
YGL016W	4.478	4.478	4.478	4.478	4.742	5.402	6.698	6.698	6.698	6.698	6.698	6.408	6.408	6.434	6.434	6.434	6.434	6.434	6.434	6.434	6.434	6.434	6.434	6.408	7.718	8.298	8.298	8.298	8.524	8.814	8.814	8.814	9.172	9.172	9.172	9.172	9.172	9.488	9.488	9.488	9.62	9.62	9.778	9.778	9.778	9.778	9.936	9.936	9.936
YIL052C	0.358	0.358	0.358	0.358	0.358	0.358	0.358	0.358	0.358	0.358	0.358	0.358	0.358	0.358	0.358	0.358	0.358	0.358	0.358	0.358	0.358	0.358	0.358	0.358	0.358	0.358	0.358	0.358	0.358	0.358	0.358	0.358	0.358	0.358	0.358	0.358	0.358	0.226	0.226	0.226	0.226	0	0	0	0	0	0	0	0
YOR078W	6.596	6.822	6.558	6.558	6.758	6.626	6.626	6.626	6.626	6.626	6.626	6.626	6.626	6.81	6.81	6.81	6.942	8.406	8.274	8.274	8.274	8.274	8.274	8.274	8.274	8.274	8.274	8.274	8.274	8.274	8.274	8.274	8.274	8.274	8.274	7.958	7.958	7.958	8.09	8.09	7.932	7.932	7.932	7.932	7.932	8.106	8.916	8.916	8.916
YKR086W	9.504	9.214	9.478	9.188	9.188	9.188	9.188	9.188	9.188	9.188	9.188	8.408	8.144	12.648	12.648	13.006	13.006	13.006	13.006	12.69	13.112	12.98	12.98	14.238	14.78	16.618	16.392	16.392	16.392	16.392	16.55	16.392	16.618	16.618	17.492	18.166	18.166	18.298	18.298	18.298	18.524	18.524	18.75	19.04	19.04	19.04	19.266	19.398	19.756
YDR183W	2.298	2.298	2.298	2.298	2.298	2.298	2.298	2.298	1.65	1.65	1.334	1.334	1.334	1.334	1.334	1.492	1.85	3.552	4.162	4.162	4.162	4.162	4.162	4.162	4.162	4.162	4.162	4.162	4.162	4.162	4.162	4.004	3.872	3.872	4.916	5.312	6.054	6.054	6.186	6.186	6.186	6.318	6.45	6.608	6.834	6.834	6.834	6.834	6.834
YHL016C	7.854	6.396	5.948	5.79	5.79	5.79	5.79	5.79	5.79	4.6	3.952	3.436	3.436	3.436	3.436	3.436	3.436	3.436	3.436	3.436	3.304	3.304	3.014	3.014	3.014	3.014	3.014	3.014	3.014	3.014	3.014	3.014	3.014	3.014	3.172	3.304	3.304	3.304	3.304	3.304	3.304	3.304	3.304	3.53	3.82	4.268	5.206	5.206	5.206
YPL074W	8.686	8.818	8.818	8.66	8.886	9.018	9.018	9.15	9.15	10.22	10.22	10.22	10.22	10.22	10.22	10.22	10.22	10.088	10.246	10.246	10.246	10.246	10.246	10.246	10.246	10.246	10.246	10.246	10.246	10.246	10.246	10.246	10.246	10.246	10.246	10.246	10.246	10.246	10.246	10.246	9.862	9.862	9.862	9.862	9.862	10.02	10.02	10.02	10.02
YNL030W	7.288	7.262	7.262	7.104	7.104	7.104	6.652	6.652	6.336	6.336	6.336	6.336	6.336	6.336	6.336	6.336	6.336	6.336	6.336	6.336	6.336	4.776	4.392	4.234	4.076	4.076	4.076	4.076	4.076	4.076	4.076	4.076	4.302	4.302	4.276	4.276	4.276	4.276	4.276	4.276	4.276	4.276	4.276	4.144	3.986	3.402	3.176	3.018	3.018
YGR145W	16.088	16.088	16.088	16.088	16.088	16.22	16.22	16.22	16.22	16.22	16.352	16.258	16.258	16.258	16.258	16.258	16.258	16.258	16.484	16.484	16.326	16.326	16.326	16.326	16.326	16.326	16.326	16.1	16.1	16.1	15.968	15.968	15.81	15.81	15.81	15.81	15.81	15.81	15.81	15.546	15.098	15.098	15.098	15.098	15.098	14.714	14.582	14.198	14.198
YJR064W	13.99	13.7	14.084	14.084	14.084	14.084	13.952	14.536	14.31	14.536	14.852	14.984	14.984	14.984	14.984	14.984	14.984	14.984	14.984	14.984	14.984	13.922	13.696	13.986	13.064	13.222	13.448	13.58	14.28	14.28	14.28	14.28	13.99	13.99	14.664	14.664	14.89	14.89	14.89	14.89	14.89	15.116	14.6	14.6	14.242	14.242	14.242	14.242	14.242
YGR252W	6.032	6.032	6.032	5.806	5.806	5.806	5.806	5.806	5.806	5.938	5.938	5.938	5.938	5.938	5.938	5.938	5.938	5.938	5.938	5.938	5.938	5.938	5.938	5.938	5.938	5.938	5.938	5.938	5.938	5.938	5.938	5.938	5.938	5.938	5.938	5.938	5.938	5.938	5.806	5.964	5.964	6.096	6.096	6.096	6.096	6.096	6.096	6.096	6.096
YGL135W	6.606	6.606	6.606	6.606	6.606	6.606	6.606	6.764	6.764	6.896	6.896	6.896	6.896	6.67	6.116	5.958	5.958	5.958	5.732	5.732	5.958	5.958	5.958	5.958	5.958	5.958	5.958	6.406	6.248	6.248	6.248	6.022	6.022	6.022	6.022	6.022	7.224	7.224	7.224	7.382	6.84	6.84	6.84	6.84	7.714	7.872	8.004	8.004	8.136
YGR186W	13.786	14.17	17.108	17.108	17.108	17.466	17.466	18.814	18.814	18.814	18.814	18.814	18.814	18.814	18.972	18.972	19.198	19.198	19.424	19.424	19.65	19.65	19.65	19.65	19.65	19.65	19.65	19.424	19.424	19.424	19.424	19.424	19.424	19.582	19.356	19.356	19.356	19.488	19.488	19.488	19.488	19.488	19.488	19.488	19.488	19.488	19.488	19.488	19.488
YBL039C	1.616	1.616	1.616	1.39	1.812	1.812	1.812	1.812	1.812	1.812	1.586	1.586	1.586	1.586	1.428	1.428	1.428	1.296	1.428	1.782	2.524	2.656	2.656	2.656	2.656	2.682	2.682	3.488	3.646	4.542	4.542	4.7	4.99	5.122	5.122	5.254	5.412	5.412	5.412	5.412	5.412	5.412	5.928	6.802	9.204	9.204	9.204	9.204	9.204
YHR089C	7.596	7.754	7.98	7.98	7.98	8.138	8.138	8.138	8.138	8.138	8.296	8.296	8.296	8.296	8.428	8.428	8.428	8.428	8.428	8.428	8.428	8.428	8.428	8.428	8.428	8.428	8.428	8.428	8.112	8.112	8.112	8.112	8.112	8.112	8.112	8.112	8.112	8.112	7.954	7.954	7.954	7.822	7.822	7.822	7.822	7.822	7.822	7.596	7.596
YOR016C	5.402	6.57	6.57	6.57	6.57	6.57	6.57	6.57	7.018	7.15	7.15	7.44	7.44	7.44	7.44	7.44	7.44	7.44	7.44	7.44	7.44	7.44	7.44	7.308	7.308	7.308	7.308	7.15	7.15	7.018	7.018	7.018	7.176	7.402	7.402	7.628	7.786	7.786	7.786	7.786	7.786	7.786	7.944	7.944	7.944	7.944	7.944	7.944	8.076
YOR020W-A	6.072	5.94	5.94	5.94	5.808	4.814	4.682	4.814	4.682	4.682	4.682	4.682	4.392	3.944	3.944	3.944	3.944	3.944	3.944	3.944	3.944	3.944	2.686	2.528	2.528	2.528	1.88	1.88	1.722	1.722	1.722	1.722	1.88	2.038	2.038	2.038	2.038	2.038	2.038	2.038	2.038	2.038	2.038	1.812	1.258	1.126	1.616	1.748	2.012
YCL061C	6.08	6.08	4.694	3.956	3.956	4.05	5.598	5.598	5.598	5.598	5.466	5.466	5.466	5.466	5.56	6.276	6.276	6.276	6.276	6.05	5.986	5.986	5.986	5.854	5.854	5.854	6.302	6.302	6.434	6.434	6.434	6.66	6.528	6.754	6.754	6.754	6.754	6.754	6.37	6.37	6.596	6.596	6.69	7.812	8.644	8.644	8.644	8.644	8.802
YDR295C	11.496	11.496	11.338	11.338	11.338	11.338	11.338	11.47	11.628	11.854	11.854	11.854	11.854	11.854	11.696	11.696	11.696	11.696	11.696	11.696	11.696	11.696	11.696	11.696	11.696	11.696	11.696	11.696	11.696	11.696	11.696	11.696	11.696	11.696	11.696	11.696	11.696	11.47	11.47	11.47	11.47	11.47	11.018	10.886	10.886	10.754	10.754	10.754	10.754
YNL113W	12.008	12.008	11.876	11.876	11.876	11.876	11.876	11.876	11.876	11.876	11.65	11.65	11.65	11.65	11.65	11.424	11.424	11.424	11.266	11.266	11.266	10.434	10.302	10.17	9.854	9.854	9.854	9.854	9.854	9.854	9.432	9.432	9.432	9.432	9.432	9.142	8.256	8.03	7.488	7.488	7.488	7.488	7.262	7.262	7.262	7.262	7.13	7.13	7.13
YGL207W	9.826	9.826	9.826	9.826	9.826	9.984	10.274	10.274	10.274	10.432	10.79	10.79	10.79	10.79	10.79	10.79	10.79	10.79	10.79	10.79	10.79	10.79	10.79	10.79	10.79	10.79	10.79	10.79	10.79	10.79	10.79	10.79	10.79	10.79	10.79	10.632	10.632	10.632	10.632	10.632	10.632	10.632	10.632	10.338	10.338	10.338	10.338	10.338	10.338
YDR506C	0.874	0.874	0.716	0.716	0.716	0.716	0.716	0.49	0.49	0.49	0.49	0.49	0.848	0.848	0.848	0.848	1.006	1.138	1.138	1.138	1.138	1.138	1.138	1.27	1.296	1.296	1.296	1.296	1.296	1.654	1.654	1.654	1.654	1.654	1.812	1.812	1.812	1.812	1.97	2.102	2.328	2.328	2.712	2.712	2.712	3.164	3.164	3.164	3.164
YBL011W	7.328	7.328	7.328	7.328	7.328	7.17	7.17	6.88	7.038	7.422	7.554	7.686	7.686	7.686	7.686	7.686	7.102	7.102	7.166	7.656	8.658	9.042	10.01	10.458	10.458	10.458	10.458	10.842	11.49	11.49	12.138	12.138	12.138	12.364	12.816	12.816	13.584	13.968	13.968	14.1	14.1	14.1	14.1	14.1	14.1	14.1	14.364	14.364	14.364
YPR045C	7.866	7.998	8.736	8.736	8.736	8.736	9.316	9.29	10.6	10.6	10.6	10.6	10.6	10.6	10.6	10.6	10.6	10.6	10.6	10.6	10.6	10.6	10.6	10.6	10.6	10.89	10.89	10.89	10.89	10.89	10.89	10.758	10.758	11.87	13.938	13.938	13.938	14.616	14.616	14.616	14.616	14.616	14.616	14.616	14.616	14.616	14.616	14.616	14.39
YKL106W	7.28	7.28	7.57	7.57	7.438	7.438	7.438	7.438	7.438	7.438	7.148	7.306	8.286	9.766	9.766	9.766	9.766	9.766	9.898	9.898	9.898	10.056	10.056	10.056	10.056	10.056	10.056	10.056	10.056	10.056	10.056	10.056	10.056	10.056	10.056	10.056	10.056	10.056	10.056	10.056	10.214	10.214	10.214	10.214	10.214	10.214	10.214	10.056	10.056
YLR395C	10.066	10.066	10.066	10.066	10.066	10.066	10.066	10.066	10.066	10.066	10.066	10.066	10.066	10.066	10.066	9.908	10.066	10.066	10.066	9.708	9.708	9.708	9.55	9.84	9.84	9.84	9.84	9.84	9.84	9.614	9.772	9.772	9.772	9.772	9.456	9.456	9.456	9.456	9.298	9.14	9.14	9.14	9.14	9.14	9.14	9.14	9.14	8.876	8.876
YIL109C	15.66	15.118	15.118	15.118	14.892	14.892	14.892	14.892	14.892	14.892	14.76	14.602	14.444	14.444	14.444	14.312	14.312	14.312	14.312	14.312	14.312	13.77	13.77	13.77	13.77	12.222	12.222	11.544	11.544	11.544	11.544	8.158	6.584	6.584	6.584	6.584	6.584	6.584	5.962	5.83	5.83	1.386	1.386	1.096	0.964	0.964	1.19	1.19	1.19
YMR243C	16.882	16.882	16.882	16.882	16.882	16.75	16.75	16.75	16.75	16.75	16.75	16.75	16.75	16.75	16.75	16.75	16.592	16.46	16.234	16.234	16.234	16.234	16.234	16.076	16.076	15.586	15.134	15.134	15.002	14.87	14.87	14.67	14.67	14.67	14.67	14.67	14.67	14.67	14.67	14.67	14.67	14.67	13.464	13.464	13.596	13.464	13.464	12.632	12.474
YNL292W	3.198	3.356	3.356	3.514	3.514	3.514	3.288	4.426	4.916	4.784	4.784	4.784	4.652	4.784	4.784	5.01	5.01	5.01	5.01	5.01	5.274	5.274	5.274	5.274	5.406	5.922	6.476	6.608	6.608	6.834	7.376	7.508	8.024	8.156	8.024	9.094	9.094	9.094	9.094	9.094	9.094	9.094	9.094	9.094	9.094	9.094	9.094	9.094	9.094
YNR055C	9.672	9.898	9.898	9.898	9.898	9.898	10.03	10.162	10.162	10.162	10.252	10.252	10.252	10.252	10.094	10.094	10.094	10.094	10.094	10.094	10.094	10.094	10.094	10.094	10.094	10.094	9.962	9.962	9.962	9.962	9.962	9.962	9.736	9.736	9.736	9.604	9.604	9.446	9.446	9.446	9.22	9.22	9.22	9.22	8.61	8.61	8.61	8.478	7.868
YEL052W	8.132	7.816	7.816	7.974	7.974	9.676	10.034	10.034	10.482	10.482	10.482	10.772	10.772	10.772	10.93	11.992	12.282	12.282	12.282	12.282	12.282	12.282	13.062	13.062	13.22	13.22	13.22	13.22	13.22	13.22	12.73	12.73	12.73	14.594	15.11	16.006	16.006	16.296	16.296	16.296	16.522	16.748	16.906	16.906	17.064	17.512	17.512	17.512	17.512
YBL005W	10.778	11.358	11.2	11.2	11.426	11.426	11.716	11.584	11.584	11.584	11.426	11.426	11.426	11.426	11.426	11.426	11.426	11.426	11.426	11.426	11.426	11.426	11.2	11.2	11.2	11.2	11.2	11.2	11.2	11.2	11.2	11.2	11.2	10.436	10.304	10.53	10.53	10.53	10.53	10.53	10.53	10.662	10.73	10.73	10.73	10.73	10.572	10.836	10.836
YFL048C	9.698	10.504	10.504	10.504	10.504	10.504	10.504	10.504	10.504	10.504	10.504	10.504	10.504	10.504	10.504	10.768	10.636	10.636	10.636	10.636	10.636	10.636	10.636	10.636	10.636	10.184	10.184	10.184	10.184	10.184	10.184	10.052	10.052	10.184	10.184	10.184	10.184	10.184	10.184	10.184	10.184	10.184	10.184	10.184	10.184	10.184	10.184	10.184	10.184
YLR281C	8.298	8.166	8.746	9.978	13.198	13.198	13.198	13.198	13.198	13.33	13.33	13.172	13.172	13.172	13.556	13.688	14.072	14.072	14.072	14.362	14.362	14.362	14.362	14.588	12.994	12.994	12.994	13.22	13.22	13.22	13.22	13.22	13.22	13.988	14.12	14.12	14.12	14.704	14.478	14.478	14.478	14.478	14.478	14.346	14.504	14.662	14.662	14.662	14.794
YNL027W	5.274	5.274	5.274	5.274	5.274	5.274	5.564	6.848	6.848	6.848	6.848	6.848	6.848	7.428	7.85	12.422	14.47	14.47	14.47	14.47	14.47	14.47	14.47	14.47	14.47	14.628	14.628	14.628	14.628	14.628	14.628	14.496	14.654	15.328	15.938	15.938	15.938	15.938	15.938	15.938	15.938	15.938	15.938	15.938	16.07	16.07	16.266	16.624	17.562
YLR272C	6.838	6.838	6.838	6.838	7.064	7.064	7.064	6.906	6.906	6.906	6.906	6.906	6.906	6.906	6.906	6.906	6.906	6.906	6.906	4.22	4.088	3.956	3.73	3.73	3.73	4.046	4.178	4.178	4.178	4.178	4.178	4.178	4.178	4.178	4.02	4.046	4.724	4.724	4.724	4.724	4.724	4.724	4.856	4.856	4.856	4.63	4.472	4.762	4.63
YGR042W	4.848	4.98	4.98	4.98	4.98	4.98	4.98	5.112	5.112	5.112	4.954	4.954	5.18	5.576	6.45	6.45	6.45	6.45	6.45	6.292	5.686	5.554	5.396	6.108	6.914	6.756	6.914	6.688	6.688	6.688	7.004	7.004	7.03	7.03	7.256	7.546	7.546	7.546	7.998	7.998	7.998	8.514	9.4	9.4	9.4	9.4	9.4	9.4	9.942
YNR045W	9.144	9.144	9.144	9.144	9.144	9.144	9.144	9.17	7.924	8.056	7.924	7.924	7.276	6.918	7.144	5.954	5.822	5.664	6.086	6.828	6.828	6.828	6.828	6.696	7.238	7.08	7.464	7.728	7.596	7.822	7.69	7.69	7.69	7.306	7.174	7.306	7.306	7.306	7.306	7.306	7.306	7.306	7.306	7.08	7.238	7.132	6.974	6.974	6.842
YGL035C	9.896	9.896	9.474	9.474	10.438	10.438	10.438	10.438	10.438	10.438	10.438	10.438	10.664	10.664	10.664	10.664	10.822	10.664	10.664	10.4	10.4	10.31	10.31	10.31	10.31	10.084	10.084	10.084	10.084	9.304	9.04	9.04	9.04	9.04	9.04	8.814	8.814	8.614	8.614	8.614	8.614	8.614	8.072	8.098	8.098	8.652	9.484	9.484	9.484
YDR367W	9.094	9.094	9.094	9.094	9.094	8.868	8.868	8.868	8.868	8.868	8.868	8.484	8.484	8.484	8.258	8.484	8.352	8.352	8.352	8.22	8.22	8.22	7.388	7.388	7.188	7.056	7.056	7.056	6.83	6.604	6.54	6.672	6.672	6.672	6.672	6.672	6.672	6.672	6.672	6.446	6.578	6.578	6.352	6.578	6.578	6.578	6.578	6.182	6.314
YGL237C	5.108	5.108	5.108	5.108	5.108	5.108	5.462	5.594	5.594	5.594	5.82	5.82	5.662	5.662	5.82	5.82	5.952	5.952	6.216	6.216	6.216	6.216	5.726	5.726	5.726	5.858	6.31	6.826	6.958	6.958	6.958	7.09	7.09	7.09	7.354	7.58	7.58	7.58	7.58	7.58	7.58	7.58	7.58	8.07	8.07	8.07	8.07	8.07	8.07
YNR013C	3.16	3.16	3.16	3.16	3.16	3.16	3.292	3.292	3.292	3.292	3.198	3.514	3.514	3.514	3.514	3.514	3.514	3.646	3.646	3.42	3.42	3.42	3.42	3.42	3.42	3.42	3.194	3.194	3.194	3.194	3.194	3.194	3.326	3.326	3.326	3.326	3.326	3.484	3.352	3.352	3.484	3.484	3.484	3.484	3.484	3.484	3.326	3.326	3.326
YNL262W	11.366	11.498	11.498	12.266	12.424	12.556	12.556	12.556	12.556	12.556	12.556	12.556	12.556	12.714	12.714	12.714	12.714	12.714	12.714	12.714	12.714	12.714	12.714	12.94	13.204	13.204	13.204	13.204	13.046	13.31	13.31	13.31	13.31	13.31	13.31	13.31	13.31	13.31	13.31	13.31	13.178	13.178	13.178	13.178	13.178	13.178	13.178	13.178	13.178
YKL094W	14.062	14.062	14.062	14.578	15.226	15.226	15.358	15.384	15.384	15.384	15.384	15.516	15.9	16.032	16.032	16.032	16.19	16.19	16.19	16.322	16.39	16.522	16.838	16.838	16.838	17.128	16.902	16.902	16.808	16.966	17.282	17.282	17.282	17.282	17.44	17.056	17.056	17.056	17.056	17.056	17.056	17.056	17.282	17.124	17.124	17.124	17.124	17.35	17.35
YGL095C	10.414	10.414	10.414	10.124	9.45	9.292	9.292	9.292	9.292	9.292	9.292	9.292	9.292	9.292	9.292	9.292	9.292	9.292	9.292	9.292	9.002	9.002	9.002	9.002	8.844	8.844	8.844	8.686	8.686	8.686	8.686	8.686	8.686	8.686	8.818	8.818	8.818	8.818	8.818	8.818	8.818	8.66	8.66	8.66	8.66	8.66	8.66	8.66	8.66
YOR272W	0.132	0.132	0.132	0.132	0.132	0.132	0.132	0.358	0.938	1.07	1.07	1.07	1.07	1.07	1.07	1.07	1.07	1.07	1.36	1.36	1.36	1.36	1.36	1.36	1.36	1.36	1.36	1.36	1.36	1.586	1.586	1.586	1.718	1.718	1.718	1.718	1.718	1.718	1.718	1.718	1.718	1.718	1.718	1.718	1.718	1.718	1.718	1.876	2.008
YLL018C	6.42	6.71	6.71	6.71	6.71	6.71	6.71	6.71	6.71	6.71	6.842	6.842	6.842	6.842	6.71	6.868	6.868	6.868	6.868	6.868	6.868	6.868	7.674	7.674	8.164	8.454	8.454	8.454	9.26	9.26	9.26	9.26	9.26	9.26	9.26	9.26	9.26	9.26	9.26	9.26	9.26	9.486	9.776	9.776	9.776	9.776	10.066	10.224	10.514
YOL032W	6.276	6.276	6.276	6.54	6.54	7.188	7.188	7.32	7.32	7.542	7.542	7.542	7.542	7.542	7.542	7.542	7.806	7.806	7.806	7.806	7.806	7.806	7.806	7.806	7.806	7.806	7.806	7.806	8.096	8.096	8.096	8.096	8.096	8.096	8.096	8.096	7.938	7.516	7.516	8.058	8.058	8.442	9.538	9.538	9.67	9.828	9.828	9.828	9.828
YER027C	6.13	6.262	5.92	6.078	6.078	6.342	6.858	6.922	6.79	6.948	7.08	7.634	7.634	7.634	7.634	7.634	7.634	7.634	7.634	7.634	7.634	9.762	10.62	12.68	12.68	12.812	12.812	12.812	12.812	12.812	12.812	12.812	12.97	12.97	12.97	12.97	12.97	12.97	12.97	12.97	12.97	12.97	12.97	12.97	12.97	12.586	12.586	12.454	12.454
YKL206C	8.226	8.358	8.358	8.49	8.49	8.49	8.49	8.49	8.874	9.812	9.812	9.812	9.812	9.812	9.812	9.586	9.586	9.586	9.586	9.586	9.586	9.586	9.718	9.718	9.718	9.718	9.718	9.718	9.718	9.718	9.718	9.718	9.718	9.718	9.718	9.718	9.718	9.718	9.718	9.56	9.56	9.56	9.56	9.56	9.692	9.692	9.692	9.692	9.692
YOR336W	0.358	0.358	0.358	0.358	0.358	0.358	0.358	0.358	0.358	0.358	0.358	0.358	0.358	0.358	0.358	0.358	0.358	0.358	0.358	0.358	0.358	0.358	0.358	0.358	0.132	0.132	0.132	0.132	0.132	0.132	0.132	0.132	0.132	0.132	0.132	0.132	0.132	0.132	0.132	0.132	0.132	0.132	0.132	0.132	0.132	0.132	0.132	0.132	0.132
YGL038C	12.884	12.884	12.884	12.884	12.884	12.884	12.884	12.884	12.884	12.752	12.752	12.752	12.752	12.752	12.752	12.752	12.752	12.752	12.752	12.752	12.978	12.978	12.978	12.752	12.752	12.752	12.62	12.462	12.398	12.04	12.624	12.756	12.756	12.756	12.756	12.756	12.756	12.756	12.888	12.756	12.756	12.756	12.756	12.756	12.756	12.756	12.756	12.53	12.53
YML106W	14.006	14.006	13.874	13.874	13.648	13.648	13.648	13.648	13.648	13.648	13.78	13.78	14.138	14.138	14.138	14.138	14.138	14.138	14.138	14.138	14.138	14.138	14.138	14.138	14.138	14.138	14.138	14.138	14.138	14.138	14.138	14.138	14.496	14.496	14.496	14.496	14.496	14.496	14.496	14.338	14.338	14.338	14.338	14.338	14.338	14.338	14.338	14.338	14.338
YDR390C	0.832	0.832	0.832	0.832	0.832	1.996	1.996	1.996	1.996	2.154	1.928	2.06	2.798	3.698	4.968	4.968	5.1	6.302	6.302	6.302	6.144	6.144	6.276	6.502	7.598	8.02	10.74	10.74	10.966	10.966	10.966	10.966	10.966	10.966	10.808	10.94	10.94	11.336	11.336	11.336	11.336	11.336	11.336	11.336	11.336	11.336	11.336	11.336	11.336
YLR089C	9.22	9.22	9.22	9.22	9.22	9.22	9.22	9.22	9.22	9.22	9.22	9.22	9.22	9.104	9.104	9.104	9.104	9.104	9.104	9.104	9.104	9.104	9.104	8.814	8.682	8.908	9.224	9.224	9.45	9.834	10.06	10.06	10.06	10.06	10.35	10.614	11.394	11.394	11.394	12.106	12.106	12.106	12.106	12.106	12.332	12.78	13.386	13.928	13.928
YOL102C	7.732	7.732	7.996	7.996	7.996	7.996	7.996	7.638	7.77	7.77	7.77	7.996	7.996	7.996	7.996	7.996	7.996	7.996	7.996	8.26	8.486	9.134	11.322	11.322	11.322	11.322	12.064	12.064	12.222	12.222	12.222	12.222	12.222	12.222	12.222	12.222	12.222	12.09	12.09	12.248	12.474	12.474	12.474	12.474	12.474	12.474	12.474	12.474	12.474
YKL168C	10.79	11.306	11.306	11.438	11.596	11.886	11.886	12.018	12.308	12.308	12.44	12.44	12.666	12.414	12.414	12.414	12.414	11.702	11.476	12.018	12.244	12.76	12.76	12.76	12.76	12.76	12.338	12.112	12.112	12.27	11.874	11.874	11.874	11.874	11.174	11.174	11.174	11.306	11.174	11.174	11.174	10.948	10.948	10.074	9.4	9.004	8.646	8.646	8.936
YJL128C	4.972	4.972	4.972	4.972	5.288	6.068	6.742	6.874	6.874	6.874	6.874	6.874	6.874	6.716	6.716	6.716	6.716	6.716	6.716	6.716	6.716	6.874	6.874	6.874	6.874	6.874	7.006	7.164	7.164	7.164	7.164	7.164	7.164	7.006	7.006	7.006	7.006	7.006	7.006	7.006	7.006	7.006	7.006	7.006	7.006	6.78	6.78	6.78	6.78
YDR105C	6.762	6.446	6.446	5.376	5.508	5.508	5.508	5.508	5.508	5.508	4.728	4.792	4.75	4.908	4.908	5.04	5.53	5.53	5.688	5.688	5.688	5.688	5.688	5.53	5.53	5.53	5.53	5.662	5.662	5.662	5.794	5.794	5.952	5.952	5.952	5.952	6.336	6.336	6.336	6.336	6.336	6.336	6.204	6.204	6.204	6.43	6.43	6.43	6.43
YNR007C	11.666	12.34	12.34	12.34	12.34	12.498	11.286	11.354	12.642	12.416	12.416	12.548	12.56	12.56	12.786	12.918	12.918	13.844	13.844	13.844	13.844	13.618	13.75	13.75	13.392	13.008	13.008	13.798	13.798	14.514	14.288	14.288	14.514	14.514	14.514	14.646	14.646	14.872	15.004	15.004	14.846	14.846	14.846	14.688	14.688	14.466	14.624	14.982	14.982
YIL103W	4.378	5.742	5.742	5.742	5.584	5.426	5.042	4.91	5.068	5.716	6.39	6.522	6.522	6.88	6.88	6.88	7.106	7.422	7.422	7.422	7.422	7.422	7.516	7.516	7.516	7.516	7.516	7.78	8.006	8.006	8.138	8.138	8.918	8.918	9.076	9.076	9.076	9.076	9.076	9.076	9.076	9.076	9.076	9.102	9.102	9.102	9.102	9.234	9.234
YFR028C	1.744	1.902	1.902	1.902	2.06	2.06	2.06	3.024	3.024	4.042	4.042	4.042	4.2	4.2	4.426	4.426	4.584	4.584	4.584	4.584	4.716	4.716	4.942	4.942	5.1	5.258	5.258	5.258	5.258	6.196	6.196	6.196	6.196	6.196	6.196	6.354	6.354	6.354	6.354	6.354	6.512	6.67	6.67	7.254	7.254	7.48	7.48	7.48	7.48
YGR166W	2.964	3.228	3.876	4.328	4.328	4.328	4.618	4.618	5.134	5.134	5.134	5.134	5.266	5.266	5.266	5.266	5.266	5.24	5.014	5.052	5.594	8.136	9.048	9.18	9.18	9.18	9.18	9.632	9.632	9.632	9.632	9.79	9.79	9.79	9.79	9.79	9.922	10.37	10.37	10.37	10.37	10.37	10.37	10.37	10.464	10.464	10.464	10.464	10.464
YBL052C	0.78	0.78	0.78	0.78	0.78	0.78	0.78	0.912	0.912	0.912	0.912	0.912	0.912	0.912	1.07	1.07	1.296	1.296	1.428	1.56	1.786	2.818	2.95	2.95	2.95	2.95	2.95	2.95	2.95	3.982	4.14	4.14	4.14	4.14	4.14	4.562	5.014	5.014	5.014	5.24	6.076	6.302	6.434	6.434	7.056	7.188	7.188	7.188	7.188
YML003W	7.07	7.334	7.334	7.334	7.334	7.202	7.428	7.586	7.586	7.718	7.718	8.302	8.302	8.302	8.434	8.434	8.592	8.592	8.592	8.592	8.592	8.592	8.592	8.592	8.592	8.592	8.592	8.592	8.592	8.592	8.592	8.592	8.592	8.592	8.724	8.724	8.724	8.724	8.724	8.34	8.208	8.076	8.076	8.208	8.208	8.208	8.208	8.208	8.208
YLL029W	5.696	5.022	4.506	4.506	4.506	4.374	4.148	4.016	4.016	3.79	3.79	3.79	3.79	3.632	3.632	3.632	3.632	3.632	3.474	3.474	3.474	3.342	3.342	3.342	3.636	3.424	3.424	3.424	3.424	3.04	3.04	3.04	3.04	2.908	2.908	2.682	2.776	3.386	3.86	3.86	3.86	3.86	3.86	3.702	4.09	4.09	4.712	4.712	4.712
YEL018W	6.372	6.372	6.372	5.924	5.634	5.766	4.482	4.482	4.35	4.35	4.35	3.412	3.25	2.776	2.618	2.354	2.26	1.876	1.876	1.744	2.128	2.128	2.354	2.354	2.196	2.196	2.196	2.196	2.196	2.354	2.486	2.776	3.066	3.65	3.65	3.65	3.65	3.808	4.072	4.072	4.546	8.064	9.334	9.334	9.334	9.56	9.56	9.56	9.56
YHR080C	4.784	4.626	4.626	4.626	4.626	4.626	4.626	4.494	4.268	4.268	4.268	4.494	4.494	4.494	4.362	4.362	3.846	3.846	3.846	3.846	3.846	3.846	3.846	3.846	2.908	2.776	2.776	2.776	2.776	2.618	2.618	2.392	2.392	2.392	2.166	2.166	2.166	2.166	2.034	2.034	2.034	2.034	1.902	1.902	1.77	1.77	1.77	1.77	1.19
YGR272C	4.648	4.78	5.176	5.65	6.562	7.842	7.974	8.2	8.2	8.2	8.2	8.042	8.042	8.042	8.468	8.6	8.6	8.89	8.89	8.89	9.432	10.038	10.66	10.66	10.66	10.818	11.398	11.398	11.53	11.662	11.662	11.662	11.662	11.662	11.662	11.436	11.436	11.436	11.436	11.594	12.204	12.204	12.588	12.588	13.236	13.236	13.236	13.236	13.236
YPL087W	9.398	9.398	9.398	9.398	9.624	9.624	9.624	9.624	9.624	9.624	9.624	9.466	9.598	9.598	9.598	9.824	9.824	9.824	9.666	8.966	9.124	9.124	9.124	9.124	9.124	9.124	9.124	9.124	9.124	9.124	9.256	9.256	9.256	9.124	9.124	9.124	9.124	9.124	9.124	9.124	9.124	9.124	9.124	9.124	9.124	8.966	8.796	8.57	8.212
YBR121C	10.836	10.452	10.452	10.452	10.452	10.452	10.452	10.452	10.452	10.452	10.452	10.452	9.898	9.898	8.644	7.838	7.296	7.296	7.296	7.296	7.296	7.006	7.006	5.552	5.42	5.42	4.972	4.524	4.524	4.524	4.524	4.682	4.682	4.682	4.682	4.682	4.008	3.718	3.718	3.296	2.674	2.38	2.512	2.802	2.802	2.802	2.802	2.802	2.802
YMR012W	7.594	7.462	7.462	7.462	7.304	5.006	3.484	2.124	1.74	1.582	1.808	1.334	2.46	2.46	2.46	2.46	2.46	2.46	2.222	2.67	3.386	3.386	3.386	3.386	3.386	3.518	6.332	6.332	6.332	6.558	6.558	7.074	7.074	7.074	6.916	6.916	6.916	7.074	7.616	7.616	7.906	7.906	7.906	7.906	8.038	8.038	8.17	8.17	8.396
YPL151C	9.702	9.702	9.702	9.702	9.702	9.702	9.702	9.702	9.702	9.834	10.282	10.64	10.798	10.798	11.024	11.024	11.024	11.024	11.024	11.024	11.578	11.578	11.578	11.578	11.578	11.578	11.578	11.578	11.578	11.578	11.578	11.578	11.578	11.578	11.578	11.578	11.578	11.578	11.578	11.578	11.578	11.578	11.578	11.578	11.578	11.352	11.352	11.352	11.352
YDR482C	6.912	6.912	6.78	6.78	6.78	6.78	7.07	7.07	7.07	7.07	7.07	7.07	7.07	7.07	7.07	6.686	6.686	6.686	6.686	6.396	6.396	6.264	6.132	6.358	6.358	6.358	6.358	6.358	6.942	7.1	7.1	7.1	7.1	7.1	7.1	7.1	6.742	6.742	6.742	6.742	6.874	6.874	6.874	6.716	6.716	6.716	6.716	6.716	6.716
YNL123W	9.72	9.72	9.984	9.984	9.984	9.984	9.852	9.852	9.852	9.852	9.852	9.852	9.852	10.01	10.01	9.652	9.652	9.652	9.652	9.652	9.652	9.652	9.652	9.652	9.81	9.81	9.81	9.81	9.81	9.81	9.81	9.81	9.81	9.584	9.584	9.584	9.294	9.294	9.294	9.294	9.294	9.294	9.294	9.294	9.294	9.294	9.294	9.294	9.294
YBR132C	12.876	12.744	12.744	12.744	12.744	12.744	12.586	12.744	12.744	12.744	12.97	13.234	13.234	13.234	13.234	13.234	13.234	13.234	13.234	13.592	13.592	13.592	13.75	13.75	13.75	13.75	13.75	13.75	13.75	13.75	13.75	13.75	13.75	13.75	13.524	13.524	13.524	13.524	13.524	13.524	13.524	13.366	13.366	13.366	13.366	13.366	13.366	13.366	13.366
YIL164C	3.51	3.51	3.51	3.126	3.126	3.352	3.484	3.642	3.774	3.774	3.774	3.774	3.642	3.642	3.642	3.062	3.062	3.062	3.062	3.062	2.904	3.036	3.036	3.168	3.884	3.884	4.016	4.016	4.016	4.016	4.016	4.016	4.148	5.202	5.202	5.202	5.756	5.756	5.982	5.982	6.14	7.078	7.078	7.236	7.462	8.4	8.4	8.4	8.4
YDR458C	2.26	3.092	3.092	3.092	3.092	3.092	2.35	2.124	3.604	4.094	4.094	4.094	4.094	4.094	4.094	4.094	4.226	4.332	4.358	4.516	4.648	4.912	5.296	5.296	5.296	5.164	5.364	5.522	5.522	5.522	5.522	5.522	5.522	5.68	6.396	6.528	6.754	7.918	8.234	8.234	8.234	8.234	8.55	9.198	9.198	9.198	9.198	9.198	9.198
YCL009C	9.424	9.424	9.424	9.424	9.424	9.424	9.424	9.424	9.07	9.228	9.902	9.902	10.324	10.324	10.324	10.324	10.324	10.324	10.324	10.324	10.324	10.588	10.588	10.588	10.72	10.72	10.72	10.72	10.72	10.72	10.72	10.852	11.116	11.116	11.38	11.38	11.38	11.38	11.38	11.38	11.38	11.38	11.38	11.644	11.644	11.644	11.644	11.644	11.644
YOR110W	6.552	6.552	6.552	6.552	6.326	6.232	6.232	6.232	6.232	6.522	6.522	7.154	7.444	7.866	8.71	8.71	8.71	8.71	8.71	8.71	8.71	8.71	8.936	8.936	8.936	8.804	8.804	8.804	9.384	9.674	9.674	9.674	9.674	9.674	9.542	9.542	9.542	9.542	9.542	9.542	9.542	9.542	9.542	9.7	9.7	10.084	10.084	10.084	10.084
YDL067C	14.214	14.214	14.214	14.214	14.478	14.478	14.478	14.478	14.478	14.478	14.478	14.478	14.478	14.478	14.61	14.61	14.61	14.61	14.61	14.61	14.384	14.384	14.648	14.806	14.806	14.806	14.806	14.806	14.806	14.806	14.806	14.516	14.516	14.516	14.158	14.158	14.158	14.158	14.29	14.29	14.29	14.29	14.29	14.29	14.29	14.29	14.064	14.064	14.064
YML057W	9.704	9.704	9.704	9.704	9.572	9.572	9.572	9.214	8.95	9.108	9.466	9.466	9.466	9.598	9.598	10.046	10.046	10.204	10.204	10.204	10.336	10.468	10.468	10.468	10.468	10.468	10.468	10.468	10.468	10.694	11.09	11.09	11.09	11.09	11.316	11.316	11.316	11.316	11.316	11.316	11.448	11.832	12.096	11.87	11.87	11.87	11.87	11.87	11.644
YDL111C	8.234	8.234	8.234	8.234	8.234	8.234	8.234	8.234	8.234	8.234	8.234	8.234	8.234	8.234	8.234	8.234	7.876	8.392	8.392	8.392	8.392	8.392	8.524	8.06	8.06	8.06	8.06	8.06	8.06	8.06	8.06	8.06	8.512	8.512	8.512	8.512	8.512	8.512	8.512	8.644	6.516	6.584	6.584	6.584	6.426	6.652	6.046	6.272	5.914
YML109W	2.444	2.444	2.444	2.444	2.602	2.602	2.602	2.602	2.602	2.602	2.602	2.602	2.602	2.828	2.828	2.986	2.986	2.986	2.986	2.854	3.212	3.886	4.044	4.044	4.044	4.202	4.202	4.202	4.202	4.56	4.56	4.56	4.56	4.56	4.56	4.56	4.56	4.402	4.402	4.402	4.944	5.844	6.07	6.07	7.166	8.036	8.036	8.194	8.194
YLR180W	16.672	16.672	16.672	16.672	16.42	16.42	16.42	16.552	16.552	16.552	15.136	14.262	14.262	14.262	14.262	14.262	14.262	13.81	13.584	13.226	13.226	13.226	8.948	6.322	5.49	5.622	5.49	6.206	6.696	6.696	6.696	6.696	6.696	6.696	6.696	6.696	5.796	6.022	6.022	6.022	6.022	6.022	6.022	5.374	5.374	5.374	5.016	5.746	5.746
YML079W	9.586	9.586	9.586	9.586	9.586	9.428	9.428	9.27	9.138	9.138	9.138	9.138	8.98	8.848	8.848	8.622	9.044	8.886	8.886	8.886	8.566	8.208	8.208	8.208	7.692	7.534	7.534	7.154	7.022	7.312	7.602	7.06	7.218	6.992	7.124	7.124	7.124	7.124	7.124	7.44	6.766	6.766	6.74	6.74	6.066	6.066	6.16	6.292	7.388
YPL096C-A	6.538	6.222	5.838	5.68	5.68	5.1	4.742	4.742	4.742	4.742	4.742	4.742	4.294	4.294	4.294	4.294	4.294	4.294	4.294	3.82	3.82	3.82	3.688	3.688	3.688	3.688	2.588	1.688	1.53	1.688	1.688	1.914	2.046	2.046	2.272	3.04	3.172	3.172	3.53	3.53	3.53	3.688	3.688	3.914	3.914	3.914	4.072	4.072	4.072
YPR147C	7.086	7.244	7.47	7.47	7.76	7.628	7.602	7.512	7.222	7.222	7.448	7.064	7.17	7.17	7.17	6.944	6.454	6.612	7.218	7.218	7.218	8.024	7.798	8.314	8.314	8.314	8.314	8.314	8.314	8.314	8.314	8.314	8.182	8.34	8.208	8.208	8.208	8.208	8.34	8.34	8.34	8.34	8.34	8.114	8.562	8.562	8.562	8.336	7.82
YLR390W-A	13.55	13.55	13.55	13.392	12.68	12.416	11.358	11.042	11.042	11.042	11.042	11.042	10.884	10.884	10.884	10.884	10.884	9.426	7.034	6.518	6.518	6.292	4.932	4.932	4.706	4.706	4.19	3.832	3.316	3.184	3.184	3.316	3.542	3.316	3.316	3.316	3.09	3.29	4.744	4.744	4.744	4.612	5.286	5.512	5.512	6.19	6.19	6.032	6.032
YDR179C	5.186	5.186	5.054	5.054	5.054	4.922	4.764	4.896	5.028	5.028	5.028	5.028	5.028	5.028	4.738	4.716	4.426	4.558	4.9	5.68	5.68	5.68	5.68	6.196	6.648	6.78	6.78	6.78	6.78	6.938	6.938	6.938	6.938	5.236	5.394	5.236	5.236	5.236	5.236	5.33	5.394	5.394	5.816	5.816	6.358	6.358	6.516	6.226	6.226
YNL022C	15.716	15.874	15.874	15.874	15.874	15.874	15.874	16.032	16.032	16.032	16.032	16.032	16.19	16.19	16.058	16.058	16.19	16.48	16.48	16.97	16.97	16.97	16.97	16.97	16.97	16.97	16.97	16.97	16.97	16.838	17.064	17.064	17.064	17.064	17.158	17.158	17.026	16.868	16.868	16.868	17.184	17.184	17.184	17.342	17.342	17.342	17.606	17.606	17.606
YKL005C	12.94	12.94	13.23	13.004	13.162	13.162	13.162	13.32	13.32	13.32	13.32	13.32	13.32	13.162	13.294	13.52	13.878	13.878	13.878	13.878	13.878	13.878	13.746	13.746	13.746	13.746	13.746	13.614	13.324	12.94	12.94	12.94	12.94	12.966	12.966	12.966	12.966	12.966	13.098	13.098	13.098	12.94	12.782	12.782	12.782	12.782	13.14	13.14	13.14
YOR236W	3.16	3.16	3.16	3.16	3.16	3.386	3.386	3.386	3.386	3.386	3.386	3.386	3.386	2.934	2.708	2.708	2.708	2.708	2.708	2.708	2.708	2.708	2.708	2.708	2.55	2.55	2.644	2.644	2.644	2.644	2.644	2.644	2.644	2.644	2.644	2.802	2.802	2.802	2.802	2.802	2.512	2.354	2.196	2.328	2.328	2.102	2.102	2.102	2.102
YDR468C	7.798	7.798	7.798	7.798	8.024	8.024	8.024	8.024	8.182	8.182	8.182	8.182	8.182	8.182	8.182	8.182	8.408	8.408	8.408	8.408	8.408	8.408	8.408	8.408	8.566	8.566	8.566	8.566	8.566	8.566	8.566	8.566	8.566	8.566	8.566	8.566	8.566	8.566	8.566	8.566	8.34	8.34	8.34	8.34	8.34	8.34	8.34	8.34	8.076
YHR020W	13.74	13.74	13.74	13.74	13.45	13.45	12.392	12.392	12.392	11.56	11.56	11.334	11.07	11.096	10.964	10.964	10.964	10.964	10.964	10.964	10.964	10.29	10.29	10.29	9.868	9.868	9.868	9.868	9.868	9.024	6.05	5.538	5.538	5.538	5.538	5.538	5.538	5.538	5.538	5.312	4.954	4.954	5.244	4.848	4.848	4.848	5.428	5.428	5.428
YNL290W	9.334	9.334	9.07	9.07	10.84	10.84	11.672	11.804	11.804	11.804	11.804	11.646	11.646	11.646	11.646	12.652	12.652	12.652	13.616	13.616	13.616	13.616	13.616	13.616	13.616	13.616	13.774	14.648	16.118	16.118	16.118	16.118	16.118	16.118	16.118	16.382	16.382	16.382	16.382	16.382	16.382	16.382	16.382	16.382	16.382	16.382	16.382	16.382	16.382
YOL067C	10.63	10.63	10.63	10.63	10.328	11.24	11.24	11.692	11.692	11.692	11.85	11.85	11.85	11.85	11.85	12.114	11.956	11.956	11.956	11.956	11.956	11.956	11.956	12.114	11.44	11.798	15.154	15.154	15.154	15.38	15.38	15.38	15.38	16.97	17.102	17.102	17.102	17.102	17.102	17.102	17.102	17.234	17.234	17.234	17.234	17.234	17.234	17.234	17.234
YMR040W	9	9	9	9	9	8.842	8.842	7.708	7.708	7.508	7.666	7.666	7.666	7.376	7.376	7.534	7.534	7.534	7.534	7.534	7.534	7.534	7.15	6.792	6.182	5.892	5.734	5.734	5.734	5.734	5.734	5.734	5.602	5.602	5.47	5.47	5.47	5.112	5.112	5.006	4.874	4.874	4.716	4.874	5.1	5.1	5.1	5.1	4.136
YLR449W	9.612	9.77	9.77	9.77	9.77	9.928	9.928	9.928	10.218	10.218	10.218	10.218	10.218	10.218	10.218	10.312	10.312	10.444	10.444	10.444	10.444	10.444	10.444	10.444	10.444	10.444	10.444	10.444	10.444	10.444	10.444	10.67	10.67	10.67	10.67	10.67	10.248	10.248	10.248	10.248	10.248	10.316	9.932	9.932	10.158	10.158	10.158	10.158	10.158
YDR012W	6.606	6.606	6.606	6.606	6.606	6.606	6.474	6.026	5.536	5.404	5.404	5.404	5.404	5.404	5.404	5.404	5.404	5.404	5.404	5.246	5.02	5.02	4.572	3.898	3.898	3.898	3.898	3.898	3.898	3.45	3.292	3.292	3.292	3.318	3.318	3.544	3.544	3.544	3.544	3.544	3.544	3.544	3.318	3.318	2.844	2.87	2.87	3.74	3.74
YJL001W	10.656	10.498	10.498	9.85	9.692	9.56	9.56	9.56	9.56	9.56	9.56	9.56	9.56	9.56	9.56	9.56	9.56	9.56	9.56	9.334	9.334	8.882	8.592	8.592	8.592	8.592	8.592	8.592	8.592	8.592	8.592	8.592	8.102	7.364	7.364	7.364	7.364	7.232	7.232	7.232	7.232	6.49	6.49	6.49	6.49	6.49	6.49	6.49	6.332
YGR157W	7.612	7.612	7.612	7.612	7.612	7.612	7.612	7.612	7.612	7.612	7.322	7.19	7.348	7.348	7.348	7.348	7.348	7.348	7.122	7.122	7.122	7.254	7.386	7.386	7.386	7.386	7.386	7.386	7.386	7.386	7.544	6.964	5.958	5.958	5.958	5.958	6.184	6.184	6.184	6.184	6.316	6.316	6.316	6.316	6.158	6.158	6.158	6.158	6.158
YHR169W	7.278	7.278	7.278	7.278	7.278	7.504	7.372	7.372	7.636	7.636	7.636	7.636	7.636	7.636	7.636	7.636	7.636	7.636	7.636	7.636	7.768	7.768	7.768	7.768	7.768	7.768	7.768	8.416	8.416	8.416	8.416	8.416	8.416	8.416	8.416	8.416	8.416	8.416	8.416	8.416	8.258	8.258	8.258	8.416	8.416	8.416	8.416	8.416	8.416
YDL057W	10.036	10.036	10.236	9.852	9.852	9.562	9.562	9.178	8.926	9.326	9.71	9.71	9.71	9.71	9.71	9.552	8.904	8.866	8.998	10.546	11.352	11.352	11.352	11.352	11.352	10.388	10.614	10.43	10.562	10.72	10.72	11.168	10.81	10.968	11.258	11.258	11.258	11.258	10.716	10.942	11.258	11.126	11.126	11.126	11.126	11.126	11.126	11.126	10.61
YDR415C	1.398	1.398	1.53	1.952	1.952	1.952	2.758	2.758	2.89	3.496	3.522	3.522	4.102	4.102	4.102	4.682	5.172	5.04	5.04	4.908	4.908	4.908	5.794	5.794	6.216	6.216	6.506	6.506	6.506	6.506	6.506	6.664	6.796	6.954	6.954	6.954	6.954	6.954	6.954	6.954	6.954	7.338	7.338	8.634	8.634	8.634	8.634	8.86	8.86
YHR066W	15.854	15.696	15.696	15.696	15.696	15.696	15.564	15.406	15.274	15.116	15.116	15.116	15.116	15.116	14.958	14.958	15.184	15.184	15.184	15.184	15.184	15.184	15.184	15.184	15.184	15.184	14.736	14.736	14.736	14.604	14.604	14.604	14.604	14.446	14.446	14.446	14.446	14.446	14.446	14.288	14.288	13.76	13.602	13.602	13.602	13.602	13.602	13.602	13.602
YLR326W	0.384	0.542	0.542	0.542	0.542	0.542	0.542	0.542	0.542	0.542	0.542	0.542	0.542	0.542	0.542	0.542	0.542	0.542	0.542	0.542	0.7	0.7	0.7	0.7	0.7	0.7	0.7	0.7	0.7	0.7	0.7	0.7	0.7	0.7	0.7	0.7	0.7	0.7	0.7	0.7	0.7	0.7	0.7	0.7	0.7	0.7	0.7	0.7	0.474
YDR324C	15.408	15.408	15.408	15.408	15.408	15.408	15.408	15.408	15.408	15.408	15.408	15.408	15.408	15.766	15.608	15.608	15.766	15.766	15.766	15.766	15.766	15.766	15.766	15.766	15.766	15.766	15.634	15.634	15.408	15.408	15.634	15.992	15.992	15.992	16.124	16.124	16.124	16.124	16.124	16.124	16.124	16.124	15.898	15.898	15.898	15.898	15.898	15.898	15.898
YHR190W	14.682	14.682	14.682	15.096	16.098	15.872	15.872	15.872	15.872	15.872	15.872	15.872	15.872	16.004	16.004	16.004	16.136	16.136	16.136	16.136	16.136	16.136	16.136	16.136	16.004	16.004	16.004	16.004	16.004	16.004	16.004	16.23	16.072	16.072	16.072	16.43	16.43	16.43	16.43	16.43	16.43	16.43	16.43	16.43	16.498	16.856	16.988	16.988	16.988
YGL144C	6.14	6.14	6.14	6.14	6.14	4.98	4.886	5.572	5.572	5.572	5.704	5.188	4.962	5.252	5.964	6.48	6.638	6.638	6.638	6.412	6.386	6.544	8.552	11.246	11.246	11.604	11.604	11.604	11.604	12.056	12.056	12.282	12.282	12.282	12.44	12.44	12.44	13.088	13.088	13.604	13.604	13.604	14.666	14.666	14.666	14.892	15.182	15.788	15.788
YLR375W	9.152	9.152	9.284	9.284	9.284	9.284	9.284	9.284	9.284	9.284	9.284	9.284	9.284	9.284	9.284	9.152	9.152	9.152	9.152	9.152	9.152	9.152	9.152	9.152	9.152	9.152	9.152	9.152	9.378	9.378	9.378	9.22	9.22	9.22	8.772	8.772	8.772	8.772	8.772	8.772	8.772	8.614	8.614	8.614	8.614	8.166	8.008	8.008	8.008
YNL149C	5.058	5.058	5.058	5.058	5.058	5.058	5.058	5.058	5.058	5.058	5.058	5.058	5.058	5.058	5.058	5.058	5.058	5.058	5.058	5.058	5.058	5.058	5.058	4.568	4.568	4.568	4.568	3.668	3.668	3.51	3.51	3.51	2.994	2.994	2.994	2.994	2.994	2.994	2.994	2.994	2.994	2.994	1.544	0.806	0.384	0.384	0.384	0.384	0.384
YJL156C	12.678	12.678	12.678	12.678	12.678	12.678	12.678	12.678	12.678	12.678	12.81	12.784	12.784	12.784	12.784	12.784	12.784	12.784	13.3	13.458	13.458	13.458	13.458	13.458	13.458	13.458	13.658	13.816	13.816	13.816	13.816	13.816	13.816	13.816	13.816	13.816	13.816	13.59	13.59	13.59	13.59	13.722	13.722	13.854	13.854	13.854	13.854	13.628	13.628
YPL219W	8.028	7.738	7.964	8.096	8.096	8.096	8.096	8.096	8.096	8.228	8.228	8.228	7.37	7.238	7.37	7.37	7.08	7.08	7.08	7.08	7.942	8.39	8.39	8.39	8.39	8.39	8.68	8.548	8.548	8.322	8.77	9.06	9.06	9.06	9.06	9.06	8.928	8.928	8.928	9.086	9.218	9.444	9.444	9.444	9.444	9.18	8.89	8.89	9.048
YJL030W	6.006	5.674	5.9	6.164	6.164	6.164	6.164	5.674	5.516	5.252	5.568	5.568	5.568	5.568	5.146	4.698	4.698	5.056	5.704	5.93	6.314	6.314	6.314	6.314	6.314	6.314	6.314	6.088	6.088	5.824	5.956	5.956	5.956	5.982	5.982	6.72	6.72	6.852	8.19	8.058	8.216	8.216	8.216	8.984	9.21	9.21	9.21	8.852	8.852
YGL009C	11.756	11.44	11.44	11.282	11.282	11.282	11.282	11.056	10.924	10.924	10.924	10.924	10.608	10.608	10.608	10.608	10.608	10.608	10.186	9.644	9.58	9.58	9.58	9.58	9.58	9.58	9.422	9.422	9.264	9.264	9.264	8.654	8.428	8.428	8.428	8.428	8.428	8.164	8.164	8.164	6.432	6.432	6.432	6.036	5.81	5.678	5.678	5.52	5.52
YPL103C	9.222	9.222	9.222	8.31	8.152	7.994	7.704	7.704	7.572	7.082	6.818	6.818	3.898	3.898	3.898	2.678	2.52	2.482	2.482	2.35	2.15	1.992	2.15	2.018	2.018	2.018	2.018	2.112	2.376	2.64	2.64	2.64	2.866	2.708	2.708	2.576	2.576	2.576	2.576	2.576	2.576	2.418	2.576	4.056	4.32	4.32	4.904	4.904	4.904
YKL160W	15.508	15.282	15.282	15.282	15.282	15.282	15.282	15.282	15.056	14.766	14.156	14.156	14.156	14.156	14.156	14.156	14.156	13.546	13.414	12.254	12.254	12.096	12.096	12.096	12.096	12.096	12.096	12.096	10.522	10.364	9.81	9.81	9.968	9.742	9.742	9.742	9.742	9.742	9.742	9.132	9.132	9.132	9.132	9.132	8.842	8.842	8.842	8.578	6.762
YPR132W	14.226	14.226	14.226	14.252	14.252	14.41	14.41	14.41	14.542	14.542	14.542	14.542	14.542	14.542	14.542	14.542	14.542	14.542	14.542	14.542	14.542	14.542	14.542	14.542	14.542	14.542	14.542	14.542	14.542	14.41	14.41	14.252	14.252	14.252	14.252	13.762	13.762	13.762	13.762	13.762	13.498	13.498	13.498	13.076	13.076	12.654	12.496	12.496	12.496
YNL132W	1.56	1.56	1.56	1.56	1.56	1.56	1.56	1.402	0.818	0.818	0.818	0.818	0.818	0.818	0.818	0.818	0.818	0.818	0.66	0.818	0.976	1.134	1.36	1.36	1.36	1.36	1.228	1.228	1.228	1.228	1.228	1.228	1.36	1.36	1.36	1.36	1.36	1.36	1.586	1.586	1.586	1.586	1.944	1.944	1.944	1.944	2.26	2.418	2.418
YLR218C	9.394	9.552	9.552	9.552	9.552	9.552	9.552	9.326	9.326	9.326	9.168	9.168	9.01	9.01	9.036	10.2	10.558	10.558	10.558	10.69	10.69	10.916	11.074	11.338	11.338	11.338	11.338	11.338	11.338	11.338	11.18	11.18	11.18	11.18	11.18	11.18	11.18	10.954	10.954	10.954	10.954	11.112	11.112	11.112	11.112	11.112	11.112	11.112	11.112
YLL043W	22.144	22.144	22.144	22.144	22.144	22.144	22.144	22.144	22.144	22.144	22.144	22.144	22.144	22.144	22.144	22.144	22.144	22.144	22.144	22.144	22.302	22.302	22.302	22.302	22.302	22.302	22.076	22.076	22.076	22.076	22.076	22.076	22.076	21.918	21.918	21.176	20.95	20.724	20.724	20.724	20.724	20.724	20.724	20.724	20.724	20.498	20.272	20.14	20.14
YOR157C	8.758	7.62	7.33	7.198	7.198	7.198	7.198	7.198	7.066	4.542	2.734	2.128	1.77	1.638	1.348	1.348	1.348	1.19	1.8	2.58	3.028	3.028	3.728	3.728	3.728	3.728	4.18	4.18	4.18	4.18	3.796	4.564	4.432	4.432	7.434	7.434	7.83	7.83	7.83	7.83	7.83	7.83	7.83	7.83	7.83	7.83	7.83	8.056	8.056
YMR148W	7.428	7.56	7.56	7.56	7.56	7.56	7.56	7.56	5.948	5.458	4.878	5.778	6.294	6.294	6.742	7.91	8.652	8.652	8.652	8.652	8.388	8.52	8.52	8.52	8.652	8.652	8.652	8.652	8.652	8.81	9.036	9.168	9.168	9.168	9.3	9.616	10.196	10.196	10.58	10.58	10.58	10.58	10.58	10.58	10.712	10.712	10.938	11.07	11.07
YEL002C	12.53	12.304	12.304	12.594	12.594	12.594	12.594	12.594	12.594	12.594	12.594	12.594	12.436	12.436	12.436	12.436	12.436	12.436	12.436	12.436	12.436	12.304	12.304	12.304	12.304	12.304	12.304	12.304	12.304	12.304	12.462	12.462	12.462	12.462	12.462	12.462	12.462	12.462	12.462	12.462	12.462	12.462	12.462	12.462	12.462	12.62	12.778	12.778	12.778
YER086W	15.702	15.702	15.702	15.702	15.702	15.702	15.702	15.702	15.702	15.702	15.702	15.702	15.702	15.702	15.702	15.702	15.702	15.676	15.676	15.676	15.676	15.676	15.676	15.676	15.676	15.676	15.544	15.544	15.544	15.544	15.254	15.096	14.964	14.964	14.964	14.964	14.964	14.964	14.606	14.606	14.606	14.606	14.606	14.448	14.448	14.316	14.316	14.158	14.158
YOR234C	0.226	0.226	0.226	0.226	0.226	0.226	0.226	0.226	0.226	0.226	0.226	0.226	0.226	0.226	0.226	0.226	0.226	0.226	0.226	0.226	0.226	0.226	0.226	0.226	0.226	0.226	0.226	0.226	0.226	0.226	0.226	0.226	0.226	0.226	0.226	0.226	0.226	0.226	0.226	0.226	0.226	0.226	0.226	0.226	0.226	0.226	0.226	0	0
YKL016C	11.644	11.644	11.644	11.512	11.512	11.512	11.512	11.512	11.512	11.512	11.512	11.512	11.512	11.512	11.738	11.738	11.738	11.738	11.738	11.738	11.738	11.738	11.512	11.512	11.512	11.512	11.67	11.67	11.67	11.67	11.354	11.354	11.354	11.354	11.354	11.354	11.354	11.354	11.354	11.354	11.354	11.354	11.222	11.222	11.222	10.838	10.838	10.838	10.454
YDR122W	18.808	19.192	19.192	20.514	20.514	21.098	21.098	20.966	20.966	21.388	21.388	21.746	21.836	21.836	21.836	21.836	21.836	21.836	21.836	21.836	21.836	21.836	21.836	21.836	21.836	21.836	22.39	22.39	22.39	22.39	22.39	22.39	22.39	22.39	22.39	22.39	22.39	22.39	22.39	22.39	22.39	22.39	22.39	22.39	22.39	22.39	22.39	22.39	22.39
YGR013W	3.472	3.472	3.472	3.156	3.71	4.268	4.136	4.136	4.136	4.136	4.136	4.004	4.004	4.004	4.004	4.004	4.004	4.004	3.778	4.004	4.004	5.352	5.352	5.352	5.51	5.194	5.352	5.736	5.962	5.962	5.962	6.452	6.61	7.932	8.222	8.222	8.222	8.222	8.222	8.222	8.354	8.512	8.512	8.512	8.512	8.512	8.67	9.054	9.412
YDR480W	7.734	7.734	7.734	7.734	7.576	7.734	7.734	7.734	7.734	7.734	7.734	7.734	7.734	7.734	7.734	7.734	7.734	7.734	7.602	7.602	7.602	7.602	7.602	7.444	7.154	7.154	7.38	7.38	7.38	7.38	7.38	7.38	7.38	7.606	7.606	7.606	7.738	7.738	7.738	7.738	7.738	7.422	7.422	7.422	7.196	7.196	7.196	7.196	7.196
YER172C	8.51	8.51	9.158	9.158	9.158	9.158	9.158	9.158	9.316	9.252	9.384	9.384	9.384	9.384	9.674	10.782	10.914	11.046	11.046	11.046	11.046	11.404	11.404	11.404	11.404	11.404	11.404	11.246	11.246	11.246	11.246	11.246	11.63	11.946	11.946	11.946	11.946	11.946	11.946	11.946	11.946	11.946	11.946	12.172	12.172	12.172	12.172	12.172	12.172
YPR139C	10.762	10.762	10.762	10.894	10.668	10.894	10.472	10.698	10.698	10.698	10.182	9.956	9.956	9.888	9.888	11.026	11.768	11.9	12.352	12.936	13.452	13.742	13.742	13.742	13.742	13.9	13.742	13.742	13.742	13.742	13.742	13.742	13.874	13.874	13.874	13.874	13.874	13.874	14.164	14.39	14.616	15.106	15.106	15.106	15.264	15.264	15.264	15.264	15.264
YJR132W	13.024	13.024	13.024	13.024	13.024	13.024	13.024	13.024	13.024	13.382	13.872	13.872	13.872	13.872	13.45	13.45	13.45	13.066	13.066	13.066	13.066	13.066	13.066	13.582	13.808	14.824	14.824	14.824	14.824	14.692	14.692	14.692	14.692	14.308	14.176	14.176	14.176	13.724	13.724	13.724	13.95	13.66	13.792	13.792	13.792	13.792	13.792	13.792	13.792
YJL137C	10.312	10.086	10.56	10.428	10.428	10.56	10.402	10.402	10.402	10.402	10.402	10.402	10.56	10.56	10.56	10.56	10.56	10.56	10.56	10.56	10.428	9.848	9.848	9.848	9.848	9.464	9.66	9.66	9.66	9.66	9.792	9.792	10.346	10.346	10.704	10.704	10.704	10.704	10.704	10.836	10.862	10.862	10.956	10.956	10.956	10.956	10.956	10.956	10.956
YPL052W	9.064	9.064	9.064	9.064	9.064	9.064	9.196	9.196	9.196	9.354	8.706	8.838	8.838	8.838	8.838	8.838	8.97	8.97	8.97	8.97	8.838	8.838	8.838	8.838	8.838	8.838	8.838	8.838	8.838	8.838	8.838	8.838	8.838	8.838	8.68	8.416	7.994	7.994	7.994	7.994	7.994	7.994	7.836	7.572	7.572	7.572	7.572	7.572	7.572
YHR205W	10.87	10.87	10.87	10.87	10.87	10.87	11.134	11.134	11.134	11.134	11.134	11.292	11.292	11.292	11.292	11.292	11.292	11.292	11.292	11.292	11.292	11.292	11.292	11.292	11.292	11.292	11.292	11.292	11.292	11.292	11.292	11.292	11.292	11.292	11.292	11.292	11.292	11.292	11.292	11.292	11.292	11.292	11.292	11.292	11.292	11.16	11.028	11.028	10.67
YNL312W	16.59	16.59	16.59	16.59	16.59	16.88	16.88	16.88	16.88	16.88	16.88	17.144	17.144	17.144	17.144	17.144	17.818	17.818	17.818	17.818	17.818	17.818	18.044	18.27	18.56	18.56	18.692	18.692	18.692	18.692	18.692	18.692	18.692	18.692	18.692	18.692	18.692	18.692	18.692	18.692	18.692	18.85	18.85	18.85	18.85	18.85	18.85	18.85	18.85
YMR067C	8.734	8.734	8.734	8.576	8.602	8.602	8.47	8.47	6.474	6.474	6.342	6.342	6.316	6.222	6.354	6.512	6.512	6.512	6.644	6.644	6.776	6.776	6.776	6.934	6.934	6.934	6.934	6.934	6.934	6.934	6.776	6.776	6.882	7.24	7.24	7.24	7.24	7.398	7.556	7.556	7.688	7.688	7.688	7.53	7.53	7.398	7.398	6.882	6.75
YPR140W	10.456	10.456	10.456	10.456	10.204	10.362	10.23	10.84	10.708	10.708	10.708	10.708	10.708	10.866	10.64	10.64	10.798	11.156	11.156	11.156	11.182	10.866	11.846	11.846	11.978	11.846	11.846	12.072	12.072	12.388	12.836	12.836	12.836	13.152	13.548	13.548	13.548	13.548	13.548	13.812	13.812	13.812	13.718	13.876	13.876	13.876	13.876	13.876	13.876
YNL163C	6.066	6.066	6.066	5.644	5.222	4.638	4.638	4.77	5.086	5.086	5.086	5.086	5.086	5.086	4.502	4.634	4.924	4.924	4.924	5.346	6.02	6.02	6.02	5.73	6.204	7.078	7.594	7.594	8.016	8.306	8.306	8.306	8.306	8.306	8.306	8.174	8.306	9.402	9.402	9.402	9.402	9.402	9.402	9.402	9.402	9.402	9.112	9.112	9.112
YFR033C	2.376	2.376	2.376	2.376	2.376	2.376	2.376	2.376	2.376	1.954	1.796	1.796	1.796	1.796	2.154	2.154	2.286	2.286	2.418	2.418	2.418	2.418	2.418	2.034	2.034	2.034	1.56	1.56	1.56	1.692	1.692	1.918	1.918	1.918	1.918	1.918	1.918	1.918	1.918	1.918	1.918	1.918	1.918	1.918	1.918	1.918	1.918	1.918	1.918
YBR136W	11.5	11.5	11.5	11.5	11.5	11.5	11.5	11.5	11.5	11.5	11.5	11.5	11.658	11.116	11.116	11.116	10.8	10.8	10.8	9.448	10.574	10.812	10.812	12.428	12.428	12.428	12.56	13.366	13.498	14.526	14.526	14.526	14.658	14.79	14.632	15.574	15.442	15.442	15.958	15.958	15.958	15.958	15.958	15.958	16.7	16.542	16.542	16.7	16.568
YKR035W-A	9.36	9.834	9.834	9.966	9.966	9.966	10.482	10.482	10.482	10.482	10.614	10.614	10.614	10.614	10.614	10.324	10.192	10.192	10.192	10.614	10.614	10.614	10.746	10.746	10.746	10.746	10.746	10.52	10.52	10.294	10.294	10.848	12.038	12.038	12.17	12.276	12.276	12.276	12.434	12.434	12.434	12.566	12.566	12.566	12.566	12.434	12.434	12.592	12.818
YOR341W	3.446	3.446	3.446	3.446	3.988	5.864	5.864	5.996	5.996	5.996	5.996	5.996	5.996	5.996	5.996	5.996	5.996	5.996	5.996	5.996	5.996	6.222	8.264	8.648	8.648	8.648	8.78	9.07	9.07	9.07	9.07	9.202	9.202	9.202	9.334	9.334	9.466	9.466	9.466	9.466	9.466	9.466	9.466	9.466	9.466	9.466	9.466	9.624	9.85
YGL023C	8.952	8.952	8.952	9.4	9.016	9.016	9.016	9.016	9.016	9.016	9.016	9.016	8.99	8.99	9.122	9.28	9.28	9.28	9.28	9.306	9.306	9.306	9.306	9.306	9.306	8.854	8.854	9.012	9.012	9.012	9.528	9.528	9.528	9.66	9.66	9.66	9.66	9.66	9.66	9.66	9.66	9.66	9.66	9.66	9.66	9.66	9.66	9.66	9.66
YLR105C	4.068	6.808	6.808	6.808	6.808	7.098	7.098	7.098	7.23	7.362	8.262	9.068	9.226	9.226	9.384	9.542	9.674	10.732	10.732	10.732	10.732	10.732	10.958	10.958	10.958	10.958	11.09	11.09	11.316	11.316	11.474	11.474	11.474	11.474	11.7	11.7	11.7	11.832	11.832	11.832	11.832	11.832	11.832	12.228	12.228	12.228	12.228	12.228	12.228
YBL058W	8.086	8.086	8.086	8.086	7.822	9.2	9.2	9.2	9.426	9.426	9.426	9.426	9.426	8.974	9.174	9.174	9.174	9.558	11.366	11.366	11.366	11.524	10.982	11.272	11.498	11.762	11.762	11.894	11.894	11.894	11.894	12.12	12.12	12.12	12.12	12.12	12.12	12.12	12.12	12.12	12.12	12.12	12.12	12.12	12.12	12.12	11.578	11.868	12.584
YDR310C	10.486	10.486	10.486	10.486	10.486	10.102	10.102	10.102	9.07	8.622	8.464	8.08	8.08	8.08	7.922	7.922	7.922	7.922	7.922	7.922	7.696	7.696	7.116	7.116	7.116	7.116	7.116	7.116	6.268	6.136	6.136	6.136	6.136	4.84	4.682	4.682	4.682	3.94	2.434	1.466	1.334	1.334	1.202	1.202	1.202	1.202	1.202	1.044	1.044
YHR117W	7.798	6.782	6.982	6.982	6.982	6.85	7.076	6.334	6.334	6.466	4.458	4.948	4.684	4.842	5.302	5.302	5.302	5.46	6.27	7.988	7.988	8.12	8.12	8.12	8.12	8.12	8.12	8.12	8.278	8.278	8.278	8.278	8.278	8.278	8.146	8.146	8.146	8.146	8.146	8.146	7.92	8.21	8.078	8.078	8.078	8.304	8.662	8.53	8.662
YDR297W	4.892	5.024	5.498	5.498	6.014	6.884	6.884	7.174	7.306	9.954	9.954	9.954	9.954	9.954	9.954	9.954	11.012	11.276	11.408	11.766	11.766	11.898	11.898	11.898	12.162	12.588	12.588	12.588	12.588	12.588	12.588	12.588	12.588	12.588	12.588	12.746	12.746	12.746	12.746	12.746	12.746	12.904	12.904	13.22	13.762	14.542	14.542	14.542	14.542
YJL093C	18.28	18.28	18.122	17.342	17.342	17.342	17.342	17.342	17.342	17.342	17.342	16.958	16.958	16.8	16.8	16.8	16.8	16.8	16.8	16.8	16.8	16.8	16.8	16.246	15.188	15.188	15.188	13.772	13.772	11.328	11.064	11.064	11.064	11.064	11.064	11.064	11.064	11.064	10.932	10.932	10.932	6.626	5.978	5.752	5.526	5.526	5.394	5.262	5.262
YPR089W	10.126	10.126	10.39	12.202	12.692	12.692	12.692	12.918	12.918	12.918	12.918	12.918	13.234	13.234	13.234	13.366	13.63	13.63	13.762	13.762	13.762	13.762	13.762	13.762	13.894	13.894	13.894	14.21	14.21	14.526	14.526	14.526	14.526	14.526	14.526	14.526	14.526	14.526	14.658	14.658	14.658	14.658	14.658	14.658	14.658	14.658	14.658	14.658	14.658
YKL135C	11.204	11.204	11.204	11.204	11.336	11.494	11.784	11.784	11.784	12.326	12.326	12.326	12.326	12.326	12.326	12.326	12.326	12.552	12.552	12.552	12.394	12.394	12.394	12.552	12.552	12.552	12.684	12.91	12.91	12.91	12.91	12.91	12.91	12.91	12.91	12.91	12.91	12.91	12.91	12.91	12.91	12.91	12.91	12.91	12.91	12.91	12.91	12.91	12.91
YLR421C	8.64	9.43	9.536	10.052	10.052	10.052	10.052	10.052	10.052	10.052	10.052	10.052	10.052	10.052	10.052	10.052	10.052	10.052	10.052	10.926	11.058	11.058	11.19	11.19	11.19	11.19	11.19	11.19	11.19	11.19	11.19	11.032	11.032	11.19	11.348	11.348	11.348	11.348	11.348	11.348	10.964	10.806	10.448	10.448	10.448	10.448	10.474	10.474	10.858
YPL195W	9.428	8.306	7.59	7.948	7.764	7.764	7.764	7.764	7.764	7.764	6.578	5.862	6.114	7.372	8.298	8.298	8.298	8.298	8.298	8.43	8.204	8.204	8.336	8.336	8.336	8.336	8.336	8.336	7.91	7.752	7.752	7.752	7.752	8.174	8.4	8.532	8.532	8.532	8.532	8.664	8.438	8.49	8.49	8.648	8.844	8.844	8.844	8.844	8.844
YGL101W	6.142	6.01	6.01	6.01	6.01	6.01	5.788	5.404	5.404	5.404	5.404	5.178	5.178	5.31	5.02	5.02	5.246	5.246	5.246	5.246	5.246	5.02	5.02	5.02	5.02	5.178	5.178	5.178	5.178	5.178	5.178	4.782	4.65	4.782	4.782	4.782	4.782	4.782	4.782	5.008	5.166	5.166	5.008	5.14	5.14	5.14	5.14	4.85	4.624
YDR054C	2.09	2.222	2.222	2.222	2.222	2.222	2.222	2.222	2.222	2.222	2.222	2.222	2.222	1.996	1.996	1.996	1.996	1.996	1.996	1.996	1.996	1.864	1.864	1.638	1.638	1.638	1.77	1.77	1.77	1.77	1.77	1.77	1.77	1.77	1.77	1.77	1.77	1.77	1.612	1.612	1.612	1.612	1.454	1.454	1.454	1.096	1.096	1.096	1.096
YPL202C	11.782	11.782	11.782	11.782	11.782	11.782	11.782	11.782	11.782	11.782	11.782	11.782	11.782	11.782	11.65	11.65	10.908	10.908	10.592	10.592	10.366	10.366	10.366	10.366	9.56	9.718	9.718	9.85	9.692	9.692	9.692	9.692	9.692	9.692	9.202	9.202	8	7.868	7.288	6.772	6.64	6.64	6.64	6.64	6.64	6.798	6.798	6.798	5.804
YBL014C	17.508	17.508	17.734	17.734	17.734	17.734	16.992	16.702	16.16	16.16	16.16	16.028	16.254	16.254	16.254	16.254	16.254	16.254	16.254	16.254	16.254	16.254	16.028	16.028	16.028	15.67	15.406	15.406	15.406	15.406	15.406	15.406	15.406	15.274	15.116	15.116	15.116	14.02	14.02	13.162	13.162	13.03	13.03	12.714	10.82	10.24	10.346	10.572	10.572
YLL006W	3.5	2.852	2.72	2.588	2.494	2.494	2.626	2.852	4.716	4.716	4.716	4.874	4.648	4.648	4.516	4.674	4.806	5.228	5.386	5.386	5.386	5.386	5.612	5.612	5.744	5.744	6.26	6.26	6.26	6.26	6.26	6.26	6.26	5.996	6.58	7.19	7.506	7.506	7.506	7.506	7.796	7.796	7.796	7.796	7.796	7.928	8.154	8.606	9.122
YBR172C	7.262	7.262	7.262	7.262	7.394	7.526	7.526	7.526	7.658	6.942	7.364	7.986	7.986	7.986	7.986	8.212	8.912	9.138	9.138	9.138	9.27	9.27	9.428	9.428	9.428	9.428	9.428	9.56	9.944	9.944	9.944	9.944	9.944	9.944	9.944	9.944	10.17	10.434	10.698	10.698	10.698	10.698	10.698	10.698	10.698	10.698	10.698	10.698	10.698
YJR142W	8.34	8.208	8.66	8.66	8.66	8.66	8.502	8.238	8.08	8.686	8.818	8.818	8.818	8.818	8.686	8.554	8.422	8.422	8.422	8.29	8.29	8.29	8.29	7.31	7.31	7.31	7.178	7.6	7.442	7.442	7.442	7.126	5.54	5.182	5.314	5.314	6.082	6.082	6.082	6.082	6.082	6.888	6.372	6.372	6.372	6.53	6.662	7.548	7.548
YER173W	4.034	4.972	4.972	4.972	4.972	4.972	4.972	4.746	4.52	4.52	4.52	5.01	5.326	5.88	6.012	6.012	6.012	6.17	7.096	7.096	7.928	7.928	7.928	7.928	7.928	8.576	8.576	8.576	8.576	8.576	8.576	8.802	8.802	8.802	8.802	8.802	8.802	8.802	9.028	9.254	9.48	9.48	9.48	9.48	9.48	9.77	9.77	9.77	9.77
YDL234C	9.76	9.76	10.156	9.214	9.214	9.372	9.372	9.372	9.372	8.566	8.314	8.446	8.446	8.446	8.502	8.86	9.624	9.982	10.378	10.378	10.378	10.378	10.378	10.378	10.378	10.51	10.51	10.51	10.668	10.668	10.958	10.8	10.642	10.616	10.71	11.912	11.912	11.912	12.044	12.27	12.27	12.428	12.428	12.428	12.428	12.56	12.56	12.56	13.076
YDR242W	5.918	6.144	6.302	6.302	6.302	6.302	6.302	6.302	6.302	6.17	6.17	5.556	5.556	5.556	5.556	5.262	5.262	5.262	5.13	5.13	5.262	5.168	5.036	5.036	5.036	5.036	5.036	4.878	4.746	4.456	4.456	4.456	4.456	4.456	4.456	4.456	4.23	4.23	4.23	4.23	4.23	4.098	3.94	3.94	3.808	3.808	3.94	3.94	3.94
YOR056C	12.706	12.706	12.706	12.706	12.48	12.48	12.48	12.48	12.48	12.48	12.254	12.122	11.964	11.964	11.964	11.964	11.964	11.58	11.422	11.158	11.316	11.448	11.448	11.448	11.448	11.448	11.316	11.158	11.158	11.158	11.158	11.158	11.158	10.642	10.036	9.746	9.746	9.746	9.588	9.588	9.456	9.456	9.456	9.456	8.65	8.266	8.266	8.266	8.266
YOL009C	7.172	6.776	5.476	5.476	5.476	5.766	5.924	5.924	6.056	6.056	6.056	6.056	5.604	5.736	5.42	5.262	5.262	5.036	4.588	4.362	5.232	5.074	4.942	4.942	5.1	5.1	5.1	6.102	7.04	7.266	7.266	7.424	7.714	7.94	8.072	8.204	8.204	8.336	8.494	8.494	8.494	8.494	8.494	8.494	8.494	8.494	8.494	8.374	9.248
YGL241W	5.764	6.054	6.054	6.054	6.054	6.054	6.028	6.89	6.89	7.116	7.406	7.406	7.406	7.406	7.406	7.406	7.722	7.206	7.786	7.918	8.75	8.75	9.014	9.014	9.172	9.172	9.172	9.172	9.172	10.23	10.23	10.23	10.23	10.23	10.52	10.52	10.746	11.01	11.142	11.274	11.338	11.18	11.18	11.18	11.18	11.18	11.18	11.18	11.18
YML119W	10.126	10.126	10.126	10.126	10.126	10.126	10.126	10.126	10.126	10.126	10.126	10.126	10.126	10.126	10.126	10.126	10.126	10.126	10.126	10.258	10.258	10.258	10.258	10.258	10.258	10.258	10.258	10.258	10.258	10.258	10.258	10.258	10.258	10.258	10.258	10.416	10.416	10.642	10.642	10.642	10.774	10.774	10.774	11.064	11.064	11.064	11.064	11.064	11.064
YOR239W	9.25	9.25	9.092	9.092	9.318	9.318	9.318	9.898	10.282	10.282	10.282	10.282	10.282	10.44	11.22	11.352	11.352	11.352	11.352	11.484	11.616	11.484	11.71	11.71	11.868	11.868	11.868	11.774	11.774	11.774	11.774	11.774	11.774	11.774	11.774	11.774	11.774	11.774	11.774	11.774	11.774	11.774	11.774	11.548	11.548	11.416	11.868	11.868	11.868
YDR192C	3.792	3.792	3.792	3.95	4.018	4.176	4.176	4.176	4.176	4.176	4.176	4.176	4.176	4.798	4.956	5.472	5.472	5.472	5.472	5.472	5.472	5.472	5.472	5.472	5.604	5.604	5.604	5.736	5.736	5.736	5.736	5.736	5.736	5.868	5.868	5.868	5.868	5.868	5.868	5.868	5.868	6.158	7.096	7.228	7.228	7.228	7.586	7.586	7.586
YCR007C	8.362	8.362	8.362	8.362	8.362	8.362	8.362	8.362	8.362	8.362	8.52	8.52	8.52	8.52	8.362	8.52	8.52	8.52	8.52	8.678	8.452	8.452	8.452	8.452	7.646	7.646	7.646	7.646	7.646	7.646	7.488	7.066	7.066	7.266	7.398	8.084	8.084	8.242	8.242	8.242	8.242	8.11	8.11	8.11	8.11	8.11	8.11	8.11	8.11
YGR021W	11.982	11.982	12.14	12.14	12.14	12.14	12.14	12.298	12.43	12.656	12.788	12.788	12.788	12.788	12.788	12.788	12.946	12.946	12.946	12.788	12.788	12.788	12.788	12.788	12.788	12.788	12.788	12.788	12.788	12.788	12.63	12.762	12.762	12.762	12.92	12.92	12.92	12.92	12.92	12.92	12.92	12.92	12.92	12.92	12.92	12.694	12.694	12.694	12.694
YJR118C	4.172	4.778	4.778	4.778	5.094	5.094	5.094	5.094	5.094	5.252	5.636	5.636	5.636	5.636	6.032	6.032	6.032	6.032	6.032	6.258	6.258	7.358	7.742	7.742	7.742	7.968	7.968	7.968	8.352	8.642	9.554	9.554	9.554	9.554	9.554	9.328	9.328	9.328	9.328	9.038	9.038	9.038	9.038	9.038	9.038	9.038	9.038	9.038	8.906
YDR465C	10.448	10.448	10.58	10.58	10.58	10.58	10.712	10.712	10.712	10.712	10.712	10.712	10.712	10.712	10.712	10.712	10.712	10.58	10.58	10.58	10.58	10.58	10.58	10.58	10.58	10.58	10.58	10.58	10.58	10.58	10.58	10.58	10.58	10.58	10.58	10.58	10.354	10.354	10.354	10.354	10.222	10.222	9.932	9.774	9.774	9.774	9.774	9.642	9.484
YDR265W	8.54	8.382	8.382	8.382	8.382	8.382	8.382	8.382	8.382	8.856	8.856	8.856	8.856	8.856	8.698	8.698	8.698	8.698	8.856	8.856	8.856	8.856	8.856	8.856	8.856	8.856	8.856	8.856	8.856	8.856	8.856	8.856	8.856	8.856	8.698	8.698	8.856	8.856	8.856	8.856	8.856	8.724	8.592	8.434	8.434	8.434	8.434	8.144	8.302
YML024W	7.73	7.466	7.466	6.75	6.75	6.75	6.75	6.75	6.75	6.75	6.75	6.644	6.418	6.418	6.418	6.418	6.418	6.26	6.26	6.26	3.996	3.638	3.48	3.48	3.216	3.216	3.216	3.216	2.61	2.61	2.61	2.61	2.384	2.384	2.384	2.384	2.384	2.384	0.516	0.29	0.158	0.158	0.158	0.158	0.158	0.158	0.158	0.158	0.158
YOL137W	3.482	3.482	3.35	3.218	2.992	3.444	4.156	4.156	4.156	4.024	4.156	4.156	4.536	4.31	4.31	4.31	4.31	5.38	5.022	5.022	5.022	5.022	5.022	5.022	4.89	5.406	5.564	5.79	5.79	5.79	5.79	5.79	5.79	5.948	6.106	6.49	7.244	8.012	8.686	8.686	8.686	8.686	8.686	8.686	9.202	9.334	9.334	10.17	10.17
YPL026C	0.29	0.29	0.516	0.516	0.384	0.384	0.542	0.542	0.542	0.542	0.542	0.542	0.542	0.542	0.542	0.542	0.542	0.768	0.768	0.9	0.9	0.9	0.9	0.9	0.9	0.9	0.9	1.126	1.126	1.126	1.126	0.968	0.968	1.126	1.126	1.258	1.258	1.258	1.258	1.258	1.258	1.258	1.416	1.416	1.416	1.416	1.416	1.416	1.416
YGR082W	9.26	9.26	9.776	9.908	9.908	9.908	9.908	9.908	9.908	9.908	9.908	9.908	9.908	10.134	10.36	10.36	10.36	10.36	10.36	10.36	10.36	10.36	10.36	10.36	10.36	10.36	10.36	10.36	10.36	10.36	10.134	10.134	10.134	10.36	10.36	10.36	10.36	10.36	10.36	10.202	10.202	9.938	9.938	9.938	9.938	9.938	9.938	9.938	9.938
YGR077C	13.158	12.774	12.774	13	12.868	12.736	12.736	12.472	12.472	12.604	11.496	11.76	11.986	12.37	12.822	12.822	12.822	12.822	12.596	12.596	12.596	12.822	12.822	12.822	12.822	12.822	12.822	12.822	12.822	12.822	12.822	12.966	12.966	12.966	12.834	12.834	12.092	11.934	11.934	11.934	11.87	12.028	12.344	12.344	12.634	12.992	12.992	12.992	13.444
YLR133W	9.458	9.616	9.616	9.616	9.616	9.616	9.616	9.616	9.616	9.774	9.774	9.774	9.774	9.774	9.774	9.774	9.642	9.642	9.642	10.026	10.026	10.422	10.422	10.422	11.232	11.842	12.2	12.332	12.332	12.49	12.49	12.49	12.49	12.49	12.49	12.49	12.49	12.49	12.49	12.648	12.648	12.648	12.648	12.648	12.648	12.648	12.648	12.648	12.648
YJR092W	12.016	12.016	12.016	12.016	11.858	11.858	11.858	11.858	11.18	11.18	11.18	11.18	11.18	11.18	11.18	11.18	11.048	11.048	10.89	10.89	10.89	10.89	10.89	10.732	10.732	10.732	10.6	10.6	10.442	10.442	10.442	10.442	10.442	5.446	5.446	4.768	4.994	4.994	4.994	4.994	4.994	4.862	4.862	4.388	4.388	4.388	3.846	3.714	3.714
YLR299W	12.13	12.13	12.13	12.13	12.13	12.13	12.13	12.262	12.236	12.236	12.236	12.236	12.236	12.236	12.236	12.236	12.236	12.236	12.594	13.042	13.042	13.042	13.042	13.042	13.042	13.042	13.042	13.042	13.042	13.042	13.042	13.042	13.042	13.042	13.042	13.042	13.042	13.174	13.174	13.174	13.174	13.174	13.174	13.174	13.174	13.174	13.174	13.306	13.306
YBL023C	8.328	8.328	8.46	8.46	8.302	8.302	8.434	8.434	8.434	8.566	9.478	9.478	9.478	9.478	9.478	9.478	9.478	9.478	9.478	9.478	9.478	9.478	9.478	9.636	9.768	9.61	9.61	9.61	9.61	9.226	9.358	9.358	9.358	9.516	9.516	9.874	9.874	9.874	9.874	10.032	10.032	10.032	10.032	10.032	10.032	10.032	10.032	10.032	9.806
YIL010W	18.808	18.808	18.808	18.808	18.808	19.034	19.034	18.876	18.65	18.492	18.492	18.85	18.85	18.982	18.982	18.982	18.982	18.982	18.982	18.982	18.982	18.982	19.114	19.114	19.114	19.114	19.02	18.888	18.888	18.888	19.02	18.862	19.02	19.02	19.02	19.02	19.02	19.02	19.02	19.02	19.02	19.02	19.02	19.02	19.114	19.114	19.114	18.982	18.982
YJR112W-A	7.024	7.182	7.182	7.182	7.408	7.408	7.408	7.276	7.276	6.436	6.146	6.278	6.278	6.278	6.278	6.278	6.278	6.278	6.278	6.636	6.41	6.542	6.542	6.474	6.606	6.99	6.99	6.99	7.122	6.964	7.096	7.028	7.028	7.16	8.298	8.882	9.846	9.846	10.136	11.33	15.558	15.558	15.558	15.558	15.558	15.558	15.558	15.558	15.558
YLR319C	13.534	13.534	13.056	13.188	13.188	13.188	13.32	13.452	13.384	13.384	13.384	13.384	12.856	14.02	14.362	17.518	17.518	17.744	17.744	17.744	17.744	17.744	17.744	17.744	17.744	18.166	18.166	18.166	18.166	18.166	18.166	18.166	18.298	18.366	18.366	18.498	18.272	18.43	18.43	18.43	18.562	18.562	18.562	18.562	18.562	18.694	18.694	18.694	18.694
YER074W	3.434	3.434	3.302	3.302	3.302	3.302	3.302	3.276	3.276	3.276	3.276	3.276	3.276	3.276	3.276	3.276	3.276	3.276	3.276	3.276	3.276	3.276	3.276	3.276	3.276	3.276	3.276	3.276	3.276	3.276	2.802	2.802	2.802	2.67	2.67	2.67	2.67	2.67	2.444	2.444	2.444	2.444	2.218	2.218	2.218	2.218	1.928	1.928	1.928
YLR104W	0.422	0.422	0.58	0.964	0.964	0.964	0.964	0.964	0.964	0.964	0.964	0.964	0.964	0.964	0.964	0.964	1.48	1.612	1.612	1.612	1.612	1.612	1.612	1.612	1.612	1.612	1.612	1.612	1.612	1.612	1.612	1.612	1.612	1.612	1.612	1.612	1.612	1.612	1.744	1.744	1.944	2.622	2.622	2.622	2.622	2.622	2.622	2.78	3.07
YBL041W	0.264	0.264	0.264	0.264	0.264	0.264	0.264	0.264	0.264	0.264	0.132	0.132	0.132	0.132	0.29	0.29	0.29	0.29	0.384	0.384	0.384	0.384	0.384	0.384	0.384	0.384	0.384	0.384	0.384	0.384	0.384	0.384	0.384	0.384	0.542	0.7	0.7	0.7	0.7	0.7	0.7	0.7	0.7	0.858	0.858	0.858	0.858	0.858	0.858
YLR103C	3.568	3.568	3.568	3.568	3.568	3.568	3.568	3.568	3.568	3.568	3.726	3.726	3.726	3.726	3.952	3.952	4.11	4.11	4.11	4.242	4.242	4.468	4.468	4.468	4.336	4.204	5.38	6.544	6.544	6.544	6.544	6.544	6.544	6.544	6.544	6.544	6.544	6.966	7.192	7.192	7.192	7.192	7.192	7.35	7.35	7.35	7.508	7.508	7.982
YBL089W	5.31	5.31	5.31	5.31	5.31	5.152	4.926	4.926	4.768	4.768	4.61	4.968	4.968	5.194	5.194	4.836	4.836	4.004	4.742	4.742	4.742	4.9	4.742	5.126	4.994	4.478	4.478	4.478	4.678	4.704	4.704	4.704	4.93	4.93	4.93	4.93	4.904	5.168	5.326	5.326	5.326	5.326	5.326	5.194	5.774	6.264	6.264	6.554	6.554
YER062C	11.13	11.13	11.13	11.13	11.288	11.13	11.13	11.13	11.13	11.13	11.13	11.13	11.13	11.13	10.998	10.998	10.998	10.998	10.998	10.286	10.286	10.286	9.19	9.058	9.058	9.058	9.216	8.99	8.99	9.122	9.16	8.934	8.934	8.934	9.092	9.092	9.092	9.092	8.828	8.828	8.828	8.828	8.828	8.828	8.828	8.828	8.828	7.996	7.506
YNR006W	7.218	7.35	7.35	7.35	7.35	7.35	7.35	7.35	7.508	7.998	8.156	8.156	8.156	8.288	8.446	8.446	8.446	8.446	8.804	9.03	9.03	10.062	10.484	10.484	10.484	10.484	10.484	10.484	10.352	10.352	10.352	10.258	10.39	10.39	10.39	10.39	10.39	10.39	10.39	10.39	10.39	10.39	10.548	10.216	10.374	10.374	10.374	10.374	10.374
YOR382W	9.732	9.732	9.732	9.732	9.6	9.6	9.6	9.6	9.6	10.248	10.248	10.248	10.248	10.248	10.248	10.248	10.248	10.248	10.248	10.248	10.606	10.606	10.606	10.606	10.606	10.606	10.606	10.474	10.474	10.474	10.474	10.474	10.474	10.474	10.606	10.448	10.448	10.448	10.448	10.448	10.448	10.448	10.448	10.448	10.448	10.448	10.448	10.448	10.448
YGL087C	7.62	7.62	7.62	7.846	8.11	8.11	8.11	8.336	8.336	8.336	8.336	8.336	8.562	8.72	8.72	8.72	8.72	8.72	8.72	8.72	8.72	8.72	8.72	8.72	8.72	8.72	8.72	8.852	8.852	8.852	8.852	8.852	8.626	8.626	8.626	8.626	8.626	8.626	8.626	8.626	8.626	8.784	8.784	8.784	8.784	8.784	8.784	8.784	8.784
YDL215C	4.656	4.788	4.788	4.788	4.788	4.788	4.43	4.43	4.43	4.43	4.43	4.43	4.43	4.43	4.43	4.43	4.43	4.588	4.746	4.746	4.746	4.746	4.746	4.746	4.746	4.746	4.746	4.746	4.746	4.746	4.746	4.588	4.43	4.43	4.43	4.43	4.43	4.43	4.43	4.43	4.272	4.272	4.272	4.272	4.272	4.272	4.272	4.272	4.272
YIL023C	4.746	4.746	4.746	4.746	4.746	4.746	4.746	4.746	4.904	4.904	4.904	4.904	5.036	5.194	5.484	5.484	5.484	6.478	7.416	7.416	7.416	7.958	7.958	7.958	8.512	8.512	8.512	8.512	8.512	8.512	8.512	8.512	9.054	9.186	9.186	9.186	9.186	9.186	9.186	9.186	9.186	9.186	9.186	9.344	9.344	9.344	9.344	9.344	9.344
YDR352W	7.78	7.78	7.78	7.78	7.78	7.554	7.554	7.686	7.686	7.686	7.686	7.686	7.554	7.554	7.554	7.554	7.554	7.396	7.396	7.264	7.264	7.396	7.396	7.528	7.528	7.528	7.528	7.528	7.528	7.528	7.528	7.528	7.528	7.528	7.528	7.528	7.528	7.528	7.528	7.528	7.528	7.528	7.528	7.528	7.37	7.37	7.37	7.37	7.37
YER076C	5.496	5.496	4.818	4.818	4.528	4.528	4.528	4.844	4.844	5.002	5.002	5.492	5.492	5.492	5.492	5.492	5.718	5.876	5.876	6.486	7.202	7.202	7.202	7.202	7.202	7.296	7.454	7.454	7.454	7.454	7.454	7.454	7.006	6.78	6.78	6.78	6.554	6.422	6.264	6.264	6.264	6.264	6.264	6.264	6.422	6.422	6.554	6.554	6.554
YNR001C	3.906	3.906	3.906	3.906	3.906	3.906	3.906	3.906	3.906	3.906	3.906	3.906	3.906	3.906	3.906	3.906	3.906	3.906	3.906	3.906	3.906	3.906	3.906	3.906	3.906	3.906	3.906	3.906	3.906	3.906	3.906	4.064	4.064	4.064	4.064	4.222	4.222	4.222	4.222	4.222	4.222	4.222	4.222	4.222	4.222	4.222	4.222	4.222	4.222
YPR065W	0.742	0.742	0.742	0.742	0.742	0.742	0.742	0.742	0.742	0.742	0.742	0.742	0.742	0.742	0.968	0.968	0.968	0.968	0.968	0.968	0.968	0.968	0.968	0.968	0.968	0.968	0.968	0.968	0.968	0.968	0.968	0.968	0.968	0.968	0.968	0.968	0.968	0.968	0.968	0.61	0.61	0.61	0.61	0.61	0.61	0.61	0.61	0.61	0.61
YLR003C	8.764	8.764	8.764	8.764	8.538	8.828	8.828	8.828	8.828	8.828	8.828	9.476	9.476	9.792	9.792	9.792	9.792	9.792	9.792	9.792	9.566	9.724	10.424	10.424	10.65	10.808	11.124	11.282	11.282	11.282	11.508	11.018	11.018	11.244	11.47	11.47	11.47	11.602	11.602	11.602	11.602	11.734	11.734	11.734	11.734	11.734	11.708	11.708	11.708
YIL115C	11.766	11.766	11.608	11.608	11.608	11.766	11.766	12.76	12.76	12.76	12.918	13.05	13.05	13.05	13.05	13.05	13.05	13.05	12.918	12.918	12.918	13.05	13.05	13.05	13.05	13.182	13.182	13.182	13.182	13.182	13.182	13.182	13.182	13.182	13.182	13.182	13.182	13.182	13.182	13.182	13.182	13.182	13.182	13.182	13.182	13.182	13.182	13.182	13.182
YHR039C-A	12.222	12.222	12.222	12.222	12.222	12.222	12.38	12.38	12.38	12.38	12.38	12.38	12.38	12.38	12.776	12.934	12.934	13.092	13.092	13.092	13.092	13.092	13.092	13.092	13.092	13.092	13.092	13.092	13.092	13.092	13.092	13.092	13.092	13.092	13.092	13.092	13.092	13.092	13.092	13.092	13.092	13.092	13.092	13.092	13.092	13.092	13.092	12.866	12.866
YIL026C	11.476	11.792	12.15	12.15	12.598	12.44	12.44	12.572	13.114	13.114	13.246	13.246	13.246	13.246	13.246	13.114	13.114	13.604	13.604	13.868	13.868	13.868	14	13.842	13.842	13.842	13.842	13.71	13.842	13.91	13.91	13.91	14.268	14.268	14.494	14.494	14.494	14.494	14.494	14.72	14.72	14.72	14.72	14.72	14.852	14.852	15.726	15.726	15.884
YPL003W	13.798	13.798	13.93	13.93	13.93	13.93	13.93	13.93	13.93	13.93	13.93	13.93	13.798	13.798	13.798	13.798	13.93	13.866	13.892	13.892	14.024	14.024	14.024	14.024	14.024	14.25	14.25	14.25	14.25	14.25	13.866	13.866	13.734	13.734	13.734	13.734	13.734	13.734	13.734	13.734	13.576	13.444	13.444	13.444	13.444	13.444	13.67	13.67	13.896
YKL095W	8.722	8.564	8.564	8.432	8.432	9.016	9.016	9.016	9.148	9.148	9.148	9.148	9.148	9.28	9.28	9.438	9.928	10.086	10.508	10.508	10.734	10.734	10.734	10.734	10.734	10.96	10.96	10.96	11.186	11.186	11.186	11.186	11.186	11.186	11.186	11.186	11.186	11.344	11.344	11.344	11.344	11.344	11.344	11.344	11.344	11.502	11.276	11.276	11.408
YIL047C	9.498	9.498	9.498	9.34	9.34	9.34	9.34	9.182	9.182	8.824	8.35	8.35	8.35	8.35	8.034	8.034	7.518	7.518	7.518	7.518	7.518	8.14	7.982	7.982	7.982	7.982	7.824	8.118	7.828	8.408	8.182	8.314	8.156	8.156	8.156	8.288	8.156	8.156	8.288	7.772	8.036	7.358	7.358	7.358	7.358	7.358	6.394	6.236	6.236
YPR120C	1.86	1.86	1.86	1.86	2.086	2.218	2.76	2.918	2.918	2.918	2.918	2.918	3.05	3.05	3.208	3.208	3.208	3.366	3.366	3.366	3.366	3.366	3.366	3.366	3.366	3.366	3.208	3.208	3.208	3.208	3.208	3.208	3.208	3.34	3.498	3.498	3.498	3.498	3.498	3.498	3.63	3.63	3.63	3.63	3.63	3.63	3.63	3.894	3.894
YMR021C	6.158	6.158	6.316	6.674	6.9	7.19	8.222	8.222	8.222	8.354	8.354	8.354	8.512	8.512	8.512	8.644	9.25	9.898	9.898	9.898	9.898	9.898	9.898	9.898	9.898	9.898	9.898	9.898	9.898	9.872	9.872	9.872	9.872	9.872	9.872	9.872	9.872	9.872	9.872	9.872	9.872	9.872	9.872	9.872	9.872	9.872	9.872	9.872	9.872
YIR018W	10.758	10.6	10.6	10.6	10.336	10.204	10.204	10.362	10.23	10.23	10.23	10.23	9.872	9.872	9.872	9.872	9.318	9.16	9.16	9.16	9.16	9.16	9.16	9.16	9.16	9.16	8.776	8.776	8.644	7.36	6.418	5.522	5.074	4.848	4.848	4.848	4.98	4.848	4.848	4.848	4.716	4.49	4.49	4.716	4.716	4.716	4.716	4.716	4.716
YER177W	0.264	0.264	0.264	0.264	0.264	0.264	0.264	0.49	0.49	0.49	0.49	0.49	0.49	0.49	0.49	0.49	0.49	0.49	0.49	0.49	0.49	0.49	0.49	0.49	0.49	0.49	0.49	0.49	0.49	0.49	0.49	0.49	0.49	0.49	0.49	0.49	0.49	0.49	0.49	0.49	0.49	0.49	0.49	0.49	0.49	0.49	0.49	0.49	0.49
YNR035C	5.594	5.594	5.368	5.922	5.922	5.922	5.922	5.922	5.922	6.054	6.054	6.054	6.212	6.528	6.528	6.528	6.66	6.434	6.592	7.24	7.24	7.692	7.692	7.692	7.692	7.692	7.85	7.85	7.85	7.624	7.398	7.53	7.53	7.53	7.556	7.688	8.204	9.526	9.526	9.526	9.526	10.2	10.2	10.358	10.358	10.358	10.358	10.358	10.358
YLR234W	4.426	4.426	4.426	4.426	4.294	4.426	4.584	4.584	4.584	4.584	4.584	4.584	4.294	4.294	4.294	4.294	4.294	4.136	4.268	5.352	5.484	5.484	5.484	5.484	5.484	5.484	5.484	5.484	5.484	5.484	5.484	5.748	6.328	6.328	6.328	6.328	6.78	7.138	7.138	7.402	7.93	7.93	7.93	7.93	8.088	8.088	8.314	8.446	8.804
YER016W	5.56	5.244	5.244	5.244	5.244	5.244	4.438	4.702	6.212	6.276	8.4	8.4	8.4	8.874	8.716	8.874	9.1	10.49	10.49	10.49	10.49	10.49	10.49	10.49	10.49	10.358	10.49	10.912	10.912	11.654	12.234	12.102	12.102	12.102	12.102	12.26	12.26	12.26	12.26	12.618	13.002	13.002	13.002	13.002	13.002	13.002	13.002	13.228	13.676
YDL074C	9.702	9.702	9.702	9.702	9.702	9.702	9.834	9.966	9.966	9.966	9.966	9.966	9.966	9.966	9.966	9.966	9.966	9.966	9.966	9.966	9.966	9.966	9.966	9.966	9.966	9.966	9.966	9.966	9.966	9.834	9.834	9.834	9.834	9.834	9.834	9.834	9.834	9.834	9.834	9.834	9.834	9.834	9.834	9.834	9.834	9.834	9.834	9.608	9.608
YGR282C	12.058	12.058	12.058	12.058	12.19	12.19	12.19	12.122	12.122	12.28	12.054	12.054	12.054	12.054	12.054	12.054	12.054	12.054	11.696	11.696	11.564	11.564	11.564	11.564	11.564	11.564	11.406	11.406	11.184	10.51	10.51	10.51	10.51	10.51	10.51	10.51	10.51	10.51	10.51	10.51	10.246	10.246	10.51	10.51	10.51	10.51	10.51	10.51	10.352
YBL020W	10.448	10.448	10.448	10.354	10.512	10.102	10.102	10.234	10.63	12.174	12.042	12.042	12.174	13.202	15.33	15.172	15.304	15.304	15.462	15.462	15.236	15.394	15.394	15.552	15.42	15.736	15.736	16.158	16.158	16.674	16.806	16.806	16.806	16.806	16.938	16.938	16.938	17.228	17.096	17.096	17.096	17.096	17.096	17.096	16.938	16.938	16.938	16.938	16.938
YOR132W	4.11	4.426	4.426	4.426	4.004	4.004	4.388	4.388	4.614	5.71	6.2	6.426	7.1	8.276	8.276	8.276	8.276	8.276	8.276	8.502	8.502	8.634	8.502	8.502	8.502	8.502	8.634	8.792	9.308	9.308	9.308	9.308	9.308	9.44	9.572	9.572	9.704	9.704	9.704	9.704	9.704	9.704	9.704	9.704	9.704	9.704	9.704	9.836	10.1
YJL197W	11.024	11.25	11.118	11.118	11.276	11.276	11.276	11.276	11.434	11.434	11.434	11.434	11.434	11.434	11.434	11.434	11.908	12.066	12.356	12.356	12.356	12.13	12.13	12.13	12.13	12.13	12.13	12.13	12.288	12.672	12.54	12.54	12.54	12.54	12.54	12.54	12.83	12.83	12.83	12.988	12.988	12.988	12.988	13.478	13.478	13.61	13.61	14.258	14.258
YGL092W	3.168	2.942	2.942	2.942	2.942	2.942	3.074	3.39	5.664	6.854	7.012	7.528	9.84	11.188	13.922	13.922	13.922	13.922	13.922	13.922	14.054	14.054	14.054	14.28	14.57	14.57	14.57	14.57	14.57	14.57	14.57	14.57	14.57	14.57	14.57	14.57	14.57	14.57	14.728	14.728	14.728	14.954	14.954	14.954	14.954	14.954	14.954	15.112	15.112
YMR109W	8.678	8.678	8.678	8.52	8.52	8.23	8.23	8.388	8.282	8.282	8.282	8.282	8.282	8.282	8.15	8.572	8.572	8.572	8.572	8.572	8.572	8.73	8.73	8.73	8.73	8.73	8.73	8.73	8.73	8.73	9.02	9.02	9.02	9.02	9.02	8.862	8.862	8.862	8.862	8.704	8.704	8.704	8.704	8.704	8.704	8.704	8.546	8.546	8.546
YMR266W	2.072	2.204	2.204	2.204	2.204	2.204	2.204	2.204	2.204	2.204	2.204	2.204	2.204	2.204	2.204	2.204	2.204	2.204	2.204	2.204	2.204	2.204	2.204	2.204	1.94	1.94	1.94	2.072	2.072	2.072	2.072	2.072	2.072	2.072	2.072	2.072	2.072	2.072	2.072	2.072	2.072	2.072	2.072	2.072	1.782	1.782	1.714	1.714	1.714
YPR018W	14.962	14.962	14.962	14.962	14.962	14.962	14.736	14.736	14.736	14.736	14.736	14.736	14.736	14.02	14.02	13.73	13.44	13.282	13.124	13.124	13.124	13.124	13.124	13.124	13.124	12.966	12.608	12.608	12.608	12.608	12.608	12.608	12.608	12.476	12.476	12.476	12.476	12.476	8.69	6.204	5.756	5.598	5.082	5.082	4.856	4.724	4.724	4.498	4.498
YBR217W	7.404	7.562	6.692	6.534	6.534	6.534	6.218	5.872	5.356	5.646	5.646	5.646	6.03	5.714	5.582	5.582	5.582	5.966	5.74	5.74	5.74	5.74	5.966	5.966	5.966	5.966	5.318	4.934	5.092	5.382	5.382	5.514	5.646	6.03	6.03	6.03	6.03	6.294	6.162	7.236	8.238	8.912	8.912	8.912	8.912	8.912	9.722	9.722	9.854
YML026C	3.612	3.454	3.454	3.454	3.454	3.032	3.032	3.032	3.032	3.032	3.032	2.674	2.674	1.774	1.774	1.774	1.774	1.774	1.616	1.616	1.616	1.006	1.006	1.006	1.006	1.006	1.006	1.006	1.006	0.648	0.648	0.648	0.648	0.648	0.648	0.648	0.516	0.516	0.516	0.516	0.29	0.29	0.29	0.29	0.29	0.29	0.29	0.29	0.158
YLR325C	0.29	0.29	0.29	0.29	0.29	0.29	0.29	0.29	0.29	0.29	0.29	0.29	0.29	0.29	0.29	0	0	0	0	0	0	0	0	0	0	0	0	0	0	0	0	0	0	0	0	0	0	0	0	0	0	0	0	0	0	0	0	0.158	0.316
YDL075W	1.386	0.964	0.964	0.964	0.832	0.832	0.832	0.832	0.832	0.832	0.832	0.832	0.832	0.832	0.832	0.832	0.832	0.674	0.674	0.674	0.674	0.674	0.674	0.674	0.674	0.674	0.674	0.674	0.674	0.674	0.674	0.674	0.448	0.448	0.448	0.448	0.448	0.448	0.448	0.448	0.448	0.29	0.29	0.29	0.29	0.29	0.29	0.29	0.29
YBR265W	5.452	5.452	5.452	5.584	5.358	5.358	5.226	5.158	5.568	5.568	5.568	5.568	5.568	5.726	5.726	5.726	5.726	5.726	5.5	5.368	5.368	5.368	5.368	5.368	5.594	5.952	6.242	6.242	6.532	6.532	6.796	6.954	6.954	7.444	7.76	7.76	7.76	7.76	7.76	8.144	8.408	8.408	8.566	8.566	8.566	8.566	8.698	8.566	8.566
YLR114C	7.33	7.33	7.462	7.462	7.462	7.462	7.462	7.462	7.462	7.462	7.594	8.758	9.5	9.5	9.5	9.5	9.5	9.5	9.5	9.5	9.5	9.5	9.5	9.5	9.5	9.5	9.5	9.5	9.342	9.342	9.926	9.926	9.926	9.926	9.926	9.926	9.926	9.926	9.926	9.926	9.926	10.19	10.19	10.19	10.19	10.19	10.19	10.19	10.322
YDL045W-A	12.14	12.14	11.982	11.982	12.208	13.142	13.142	13.142	13.01	12.878	12.878	12.81	12.81	12.81	12.362	12.362	12.136	11.74	11.582	11.74	12.256	12.81	12.81	13.036	13.194	13.194	13.684	13.684	13.684	13.684	14.012	14.012	14.17	14.622	14.622	14.622	14.622	14.622	14.396	14.396	14.17	14.038	14.196	14.196	14.512	15.054	15.054	15.28	15.28
YGL030W	1.552	1.552	1.552	1.552	0.648	0.648	0.78	0.912	0.912	0.912	0.912	0.912	0.912	0.912	0.912	0.912	0.912	0.912	0.912	0.912	0.912	0.912	0.912	0.912	0.912	0.912	0.912	0.912	0.912	0.912	0.912	0.912	0.912	0.912	0.912	0.912	0.912	0.912	0.912	0.912	0.912	0.912	0.912	0.754	0.754	0.622	0.622	0.622	0.622
YDL043C	8.514	8.514	8.13	7.614	7.614	7.998	7.998	8.676	8.676	9.482	9.482	9.482	9.64	9.772	9.772	9.772	9.772	9.614	9.298	9.524	9.524	9.524	9.524	9.524	9.524	9.524	9.524	9.524	9.524	9.682	9.55	9.418	9.708	9.708	9.708	9.708	9.55	9.708	9.934	10.066	10.33	10.33	10.33	10.33	10.33	10.33	10.198	10.04	10.04
YBR221C	10.704	10.704	10.968	10.968	10.968	10.968	11.126	11.258	11.258	11.258	11.574	11.574	11.574	11.8	11.8	11.8	11.8	11.8	11.8	11.8	11.668	11.668	11.668	11.668	11.668	11.668	11.668	11.894	11.894	11.894	11.894	11.894	11.894	11.894	11.894	11.894	11.894	11.894	11.894	11.894	11.894	11.894	11.894	11.894	11.894	11.894	11.894	11.894	11.894
YIR023W	2.648	2.648	2.648	2.648	1.68	1.164	1.164	1.164	1.164	1.164	1.164	1.164	1.19	2.102	2.78	3.164	3.164	3.164	3.548	3.68	5.002	5.16	5.292	5.292	5.292	5.292	5.292	5.292	5.292	5.292	5.292	5.292	5.292	5.292	5.292	5.292	5.292	5.292	5.292	5.292	5.424	5.424	5.424	5.424	5.424	5.424	5.424	5.424	5.582
YGR017W	6.272	6.008	6.234	5.812	5.812	5.812	5.812	6.064	6.064	6.064	6.606	6.896	7.766	7.766	7.766	7.766	7.766	7.74	8.256	8.256	8.256	8.572	8.572	8.572	8.572	8.572	8.572	8.572	8.572	8.956	8.956	9.088	9.088	9.088	9.088	9.088	9.024	8.64	8.508	8.508	8.508	8.508	8.508	8.35	8.35	8.64	8.508	8.666	8.666
YNL074C	9.068	11.35	11.35	11.35	11.35	11.824	11.824	11.824	11.824	11.824	11.824	13.146	13.146	13.146	13.146	13.146	13.372	13.372	13.372	13.372	13.372	13.372	13.53	13.978	13.978	14.92	14.92	15.146	15.146	15.146	15.146	15.146	14.988	14.988	14.988	14.988	14.988	14.988	14.988	14.988	14.988	14.988	14.988	14.988	14.988	15.304	15.304	15.304	15.304
YNR040W	12.778	12.778	13.004	13.004	13.004	13.004	13.004	13.004	13.004	13.004	13.004	13.004	13.004	13.004	13.004	13.004	13.004	13.004	13.452	13.768	14.996	14.996	14.996	14.996	14.996	14.996	14.996	14.996	14.996	14.996	14.996	14.996	14.996	14.996	14.838	14.838	14.838	14.838	14.838	15.064	15.064	15.064	15.064	15.064	15.064	15.064	15.064	15.064	15.064
YKL195W	12.944	12.944	12.944	12.944	12.944	12.944	12.944	13.656	13.656	17.016	17.016	17.016	17.306	17.306	17.306	17.306	17.306	17.306	17.306	17.464	17.464	17.464	17.464	17.08	17.08	17.634	17.634	17.792	17.792	18.018	18.018	18.018	18.018	18.018	17.792	18.082	18.082	18.082	18.082	18.082	18.082	18.082	18.082	18.082	18.082	18.082	18.082	18.082	18.082
YHR041C	5.616	7.296	7.296	7.296	7.296	7.296	7.296	7.586	7.36	7.36	7.36	7.36	7.36	7.36	7.36	7.228	7.518	7.518	7.518	7.518	7.65	9.582	9.45	9.45	9.45	9.45	9.45	9.45	8.908	10.272	10.272	10.272	10.272	10.404	10.404	10.404	10.536	10.536	11.538	11.538	11.538	11.538	11.538	11.538	11.538	11.538	11.538	11.538	11.99
YLR342W	1.028	1.028	1.028	0.896	0.738	0.738	0.738	0.738	0.738	0.738	0.738	0.738	0.738	0.738	0.738	0.738	0.738	0.738	0.738	0.738	0.738	0.738	0.712	0.712	0.712	0.712	0.712	0.712	0.712	0.712	0.712	0.712	0.712	0.712	0.712	0.712	0.712	0.712	0.712	0.712	0.712	0.712	0.712	0.712	0.712	0.712	0.448	0.448	0.448
YMR071C	10.138	10.138	10.138	10.138	10.138	10.138	10.138	10.138	10.138	10.138	10.138	10.364	10.364	10.522	10.522	10.522	10.522	10.522	10.522	10.522	10.522	10.522	10.522	10.522	10.522	10.522	10.39	10.322	10.322	10.322	10.322	10.322	10.322	10.322	10.322	10.322	10.322	10.322	10.322	10.032	10.032	10.032	9.874	9.874	9.874	9.874	9.716	9.716	9.716
YEL050C	6.366	6.366	5.492	5.492	5.492	5.624	5.624	5.624	5.624	5.624	5.624	5.266	4.908	4.908	4.682	4.682	5.288	5.672	5.382	5.856	5.856	5.988	5.988	5.894	5.894	5.894	5.894	5.894	5.894	5.894	5.894	5.894	6.026	6.184	6.41	6.41	6.41	6.252	6.252	6.252	6.252	6.252	6.094	5.868	5.868	5.868	6.158	6.158	6.158
YHR150W	7.108	7.982	7.982	7.982	7.982	7.982	7.982	7.982	8.208	8.366	8.656	8.656	8.788	9.278	9.278	9.278	9.504	9.504	9.504	9.662	9.53	9.53	9.53	9.53	9.53	9.53	9.53	9.53	9.53	9.53	9.53	9.53	9.53	9.53	9.778	9.646	9.646	9.646	9.646	9.778	9.778	9.91	9.91	9.91	9.91	9.91	9.91	9.91	9.91
YMR056C	0.844	0.844	0.844	0.844	0.844	0.844	0.844	0.844	0.844	0.844	0.844	0.712	0.712	0.712	0.844	0.844	0.844	0.844	0.844	0.844	0.686	0.686	0.686	0.686	0.686	0.686	0.686	0.686	0.686	0.686	0.686	0.686	0.554	0.554	0.554	0.554	0.554	0.554	0.554	0.554	0.554	0.396	0.396	0.396	0.396	0.554	0.554	0.554	0.554
YLL035W	5.134	5.134	5.134	5.134	5.134	4.524	4.83	5.214	6.272	8.89	8.89	9.022	9.154	9.154	9.444	9.67	9.67	9.934	9.776	10.386	10.228	10.518	10.518	11.008	11.008	11.14	11.14	11.298	11.588	11.746	11.904	11.904	11.904	12.194	12.194	12.642	12.642	13.038	13.328	13.328	13.328	13.328	13.328	13.328	13.486	13.486	13.486	13.486	13.486
YAL027W	8.102	8.102	8.102	8.102	8.102	7.786	7.496	6.106	4.626	4.468	4.468	4.468	4.468	4.468	4.468	4.468	4.468	4.242	4.242	4.242	4.242	4.242	4.242	4.374	4.374	4.242	4.664	4.532	4.532	4.532	3.948	3.948	3.922	4.664	4.664	4.89	4.89	5.286	5.418	5.418	5.418	5.418	5.576	5.734	5.892	5.892	5.918	5.918	5.918
YJR139C	13.654	13.496	13.496	13.496	13.496	13.496	13.496	13.364	13.364	13.138	13.138	13.138	13.138	13.138	13.138	13.138	13.138	13.138	13.138	12.874	12.742	12.742	12.516	12.516	12.516	12.516	12.516	12.516	12.516	12.516	12.516	12.068	12.068	12.068	12.068	12.068	11.804	11.804	11.514	11.514	11.514	11.514	11.514	11.288	11.062	11.062	11.062	11.062	11.062
YMR006C	2.112	2.244	2.244	2.244	2.244	2.244	2.086	2.086	2.086	2.086	2.086	2.086	2.086	2.086	2.086	2.086	2.086	1.796	1.796	1.796	1.796	1.796	1.796	1.796	1.796	1.796	1.796	2.154	2.286	2.286	2.286	2.286	2.286	2.286	2.286	2.286	2.286	2.286	2.286	2.286	2.286	2.154	2.154	2.154	2.154	2.154	2.154	2.154	2.154
YDL241W	8.112	7.57	7.57	7.57	6.764	6.632	6.632	6.79	6.632	6.316	6.316	6.09	6.064	6.064	6.064	6.686	7.56	7.786	8.012	8.012	8.012	8.012	8.012	8.17	8.302	8.302	8.302	8.144	8.144	8.144	8.144	7.986	7.986	7.986	7.986	7.986	7.986	7.986	7.696	7.696	7.696	7.696	7.538	7.538	7.538	7.538	7.312	7.312	7.154
YPR042C	8.348	8.48	8.48	8.48	8.48	8.48	8.216	8.028	8.608	8.766	8.766	9.056	9.056	9.056	9.056	9.188	9.504	9.372	9.53	9.82	9.82	9.82	9.82	9.82	9.82	9.82	9.82	10.046	10.204	10.494	10.494	10.494	10.494	10.494	10.494	10.494	10.494	10.494	10.494	10.494	10.494	10.494	10.494	10.362	10.362	10.362	10.362	10.362	10.362
YOL086W-A	10.78	10.78	10.78	10.78	10.938	10.938	10.78	10.78	10.78	10.78	10.78	10.78	10.78	10.464	10.464	11.602	11.602	11.602	11.602	11.602	11.602	11.602	11.602	11.444	11.802	11.802	11.802	11.802	11.802	11.802	11.802	11.802	11.802	11.802	11.802	11.802	11.802	12.028	11.712	11.712	11.712	11.58	11.738	11.738	11.738	11.512	11.512	11.512	11.512
YJR058C	9.588	9.588	9.588	9.588	9.588	9.52	9.836	9.836	9.836	9.836	9.836	9.836	9.836	9.836	10.378	10.22	10.22	10.22	10.378	10.378	10.378	10.378	10.378	10.378	10.378	10.378	10.8	10.8	10.8	10.8	10.8	10.8	11.116	11.116	11.116	11.116	11.116	11.116	11.116	11.116	11.116	10.984	10.984	11.436	11.436	11.436	11.436	11.436	11.436
YPL076W	4.724	4.634	4.634	4.634	4.766	5.03	4.962	4.962	4.962	4.736	4.736	4.22	4.22	4.088	4.088	4.088	4.22	4.22	4.22	3.836	3.836	3.414	3.414	5	5	5	5	5	5	5	5	5.158	6.006	6.006	6.006	6.164	6.164	6.164	6.164	6.164	6.164	6.164	6.164	6.296	6.296	6.296	6.522	6.522	6.522
YDR365C	2.112	2.112	1.954	1.954	1.954	1.954	1.954	1.954	1.954	1.954	1.954	1.822	1.822	1.822	1.822	1.954	1.954	1.954	1.954	1.954	1.954	1.954	2.18	2.338	2.564	2.564	2.564	2.564	2.564	2.564	2.696	2.696	2.696	2.854	2.986	2.986	2.986	2.828	2.828	2.986	3.144	3.144	3.144	3.144	3.144	3.144	3.276	3.276	3.502
YOL117W	9.146	9.372	9.372	9.372	9.504	9.504	9.504	9.662	9.662	9.888	9.888	9.888	9.888	9.888	9.888	9.888	9.888	9.888	9.888	9.888	9.888	9.888	9.53	9.278	8.234	7.97	7.744	7.744	7.322	6.738	5.958	5.536	5.51	5.51	5.51	4.23	4.098	3.966	3.966	3.74	3.356	4.324	5.778	5.778	6.004	6.004	6.004	6.004	5.978
YOR104W	0.554	0.554	0.554	0.554	0.554	0.554	0.554	0.422	0.422	0.422	0.422	0.422	0.422	0.422	0.422	0.422	0.422	0.422	0.78	0.78	0.78	0.78	0.78	0.78	0.806	0.674	0.938	1.322	1.322	1.322	1.322	1.322	1.322	1.322	1.322	1.322	1.322	1.322	1.322	1.322	1.322	1.322	1.322	1.322	1.322	1.48	1.612	1.612	1.612
YNL298W	16.252	16.026	16.252	15.868	15.868	15.868	15.868	15.868	15.71	15.71	15.71	15.71	15.484	15.484	15.484	14.768	14.768	14.768	14.768	14.768	14.768	14.994	15.126	15.126	15.126	15.126	15.126	15.126	15.126	15.126	14.968	14.968	14.968	14.968	14.968	14.346	13.152	13.02	13.178	13.178	13.178	13.494	13.494	13.494	12.914	12.24	12.398	12.266	12.266
YOR278W	0.968	1.1	1.326	1.458	1.59	1.59	1.59	1.59	1.748	1.748	1.748	1.748	1.748	1.748	1.296	1.454	1.454	1.454	1.68	1.68	1.68	1.68	1.68	2.422	2.422	2.422	2.422	2.422	2.422	2.422	2.422	2.422	2.422	2.422	2.686	2.686	3.07	3.07	3.07	3.07	3.07	4.128	4.128	4.128	4.26	5.356	5.966	6.52	6.746
YPR113W	13.436	13.436	13.436	13.436	13.436	13.436	13.436	13.436	13.436	13.304	13.304	13.304	12.656	12.656	12.656	12.656	12.366	12.366	11.786	11.786	11.786	11.786	11.786	11.786	11.628	11.496	11.496	11.496	11.496	11.496	11.496	11.206	11.048	11.048	10.916	10.916	10.558	9.658	9.168	8.878	8.878	8.878	8.878	8.878	8.878	8.878	8.652	8.652	8.652
YGR222W	4.03	4.056	4.414	4.282	4.73	4.73	4.73	5.246	5.246	5.946	5.946	5.946	5.946	7.31	7.31	7.31	7.31	7.31	7.31	7.31	7.31	7.31	7.084	7.084	7.084	7.506	7.216	7.216	7.216	7.084	7.084	7.242	7.664	7.664	7.954	7.954	7.954	8.112	8.112	8.338	8.722	8.722	8.722	8.722	8.722	8.854	8.854	8.854	9.144
YDL204W	12.912	12.912	12.912	12.912	13.07	13.07	13.07	13.07	13.002	13.228	13.228	13.228	13.228	13.228	13.36	13.586	13.586	13.586	13.586	13.36	13.36	13.36	13.36	13.518	13.518	13.518	13.518	13.518	13.518	13.518	13.518	13.292	13.292	13.292	13.292	13.292	13.292	13.292	13.292	13.292	13.292	13.292	13.292	13.292	13.744	13.902	13.902	13.902	13.902
YBR181C	6.278	6.278	6.278	6.278	6.146	6.014	6.014	6.014	6.014	6.014	6.33	6.33	6.33	6.33	6.172	6.172	6.172	6.172	6.172	6.04	6.04	6.04	6.198	6.198	6.198	6.198	6.198	6.198	6.172	6.014	6.014	6.014	6.014	6.014	6.014	6.014	6.014	6.014	6.014	6.014	6.014	6.014	5.592	5.592	5.592	5.592	5.592	5.366	5.366
YCL010C	13.362	13.52	13.52	13.746	13.998	13.998	13.998	13.998	13.998	13.998	13.84	13.708	14.292	14.16	14.292	14.134	14.134	14.134	14.134	14.134	14.134	14.134	14.134	14.134	14.002	14.002	14.002	14.002	14.002	14.002	14.002	14.002	14.002	14.002	14.002	14.002	14.002	14.002	14.002	14.002	14.296	14.164	14.164	14.164	13.938	13.938	13.938	13.938	13.938
YFL041W	8.986	8.828	8.828	8.696	8.922	8.922	8.922	8.922	8.922	8.922	8.922	8.922	8.312	7.864	7.864	7.706	7.574	6.926	6.926	6.768	6.504	6.504	6.504	6.504	5.344	4.222	4.38	5.16	5.45	5.45	5.582	5.582	5.582	5.356	6.004	5.888	5.598	5.598	5.598	5.824	5.824	5.824	5.982	5.666	5.666	5.666	5.666	5.666	6.114
YER137C	1.07	1.07	1.07	1.07	1.07	1.07	1.07	1.07	1.07	1.07	1.07	1.07	1.07	0.938	0.938	0.938	1.07	1.07	1.07	1.07	0.938	0.938	0.938	0.938	0.938	0.938	0.938	0.938	0.938	0.938	0.938	0.938	0.938	0.938	0.938	0.938	0.938	0.648	0.78	0.78	0.78	0.78	0.78	0.78	0.78	1.07	1.07	1.07	1.07
YBL084C	8.91	8.91	8.91	8.91	8.116	8.38	8.38	8.896	8.896	9.186	9.186	9.186	9.186	9.186	9.186	9.054	9.054	9.054	9.054	9.054	9.054	9.876	10.008	11.214	11.214	11.598	11.598	11.888	11.888	11.888	11.888	11.888	11.888	12.02	12.02	12.02	12.02	12.02	12.02	12.02	12.02	12.152	12.152	12.152	12.152	12.152	12.152	12.152	12.152
YHR068W	6.528	6.528	6.686	6.844	7.108	7.108	7.108	7.372	7.372	7.53	7.53	7.372	7.372	7.862	8.152	8.152	8.152	8.152	8.152	8.152	8.152	8.152	8.152	8.152	8.152	8.152	8.152	7.926	7.926	7.926	7.926	7.926	7.926	7.926	7.926	7.926	7.926	7.926	7.926	7.926	8.152	8.152	8.152	8.152	8.152	8.152	8.152	8.152	8.284
YGL164C	9.082	9.082	9.082	9.082	9.082	8.924	9.124	9.124	9.124	9.124	8.992	8.924	9.056	9.056	9.056	9.056	9.056	9.056	9.056	9.678	9.678	9.678	9.836	9.836	9.836	10.062	10.062	10.062	10.288	10.288	10.42	10.262	10.168	10.168	10.564	10.986	10.986	10.986	10.986	10.986	10.986	10.986	10.986	10.986	10.986	10.986	10.986	10.828	10.828
YMR037C	3.22	3.22	3.22	3.22	2.994	2.994	2.994	2.994	2.994	2.994	2.994	2.546	2.546	2.942	2.942	2.942	2.942	2.942	2.942	2.678	2.81	2.81	2.81	2.81	2.678	2.678	2.678	2.546	2.546	2.388	2.388	2.52	2.52	2.52	2.52	2.52	2.52	2.136	2.136	2.136	1.978	1.978	1.978	1.978	1.82	1.952	2.536	2.536	2.536
YDR080W	4.226	4.226	4.226	4.226	4.226	3.91	3.91	3.91	3.91	3.91	3.684	3.684	3.552	3.194	3.262	3.104	3.104	3.104	3.262	3.262	3.262	3.262	3.262	3.42	3.42	3.42	3.42	3.578	3.578	3.578	4.12	4.346	4.504	4.504	4.504	4.504	4.636	4.636	5.472	5.472	5.472	5.762	5.762	6.384	6.384	6.384	6.384	6.384	6.41
YKL222C	6.392	6.392	6.392	6.618	6.776	6.418	6.998	6.998	6.998	6.998	7.13	7.13	7.13	7.13	6.708	6.708	6.708	6.708	6.708	6.708	6.55	6.418	6.418	6.286	6.128	5.838	6.128	6.128	6.128	6.128	6.558	6.678	6.678	6.678	6.678	6.678	6.678	6.678	6.678	6.136	5.91	6.136	7.168	7.326	7.91	7.91	7.91	7.91	7.91
YMR035W	15.3	15.432	15.432	15.432	15.274	15.274	15.274	15.274	15.274	15.274	15.432	15.432	15.432	15.432	15.432	15.432	15.364	15.364	15.496	15.496	15.496	15.338	15.338	15.496	15.734	15.734	15.734	15.734	15.866	16.024	16.024	16.25	16.408	16.408	16.408	16.408	16.408	16.408	16.408	16.408	16.408	16.566	16.566	16.566	16.566	16.566	16.566	16.566	16.34
YJL123C	11.236	11.236	11.236	11.236	11.236	11.236	11.236	11.236	11.236	11.236	11.236	11.104	11.104	10.972	10.498	10.498	10.498	10.498	10.498	10.34	10.34	10.34	9.794	9.662	10.02	10.02	10.02	10.02	10.02	10.02	10.02	9.862	9.862	9.862	9.862	9.862	9.704	9.546	9.546	9.256	9.256	9.098	8.808	8.65	8.266	7.456	7.324	7.456	7.456
YDR412W	13.254	13.254	13.254	13.48	13.48	13.48	13.48	13.48	13.48	13.48	13.48	13.48	13.48	13.48	13.48	13.48	13.48	13.48	13.48	13.48	13.48	13.48	13.48	13.638	13.638	13.638	13.77	13.77	13.77	13.77	13.77	13.77	13.77	13.77	13.77	13.77	13.77	13.77	13.77	13.77	13.77	13.77	13.77	13.77	13.77	13.77	13.77	13.77	13.77
YGR096W	7.598	7.888	7.888	8.404	8.404	8.694	8.852	8.852	8.852	8.852	9.01	9.01	9.01	9.01	9.01	9.01	9.01	9.01	9.01	9.01	9.01	9.01	9.01	9.01	9.236	9.236	9.236	9.236	9.236	10.374	10.664	10.664	10.664	10.664	10.664	10.664	10.664	10.664	10.664	10.822	10.98	10.98	10.98	10.848	10.848	10.848	10.848	10.848	10.848
YJR105W	3.582	3.582	3.582	3.45	3.45	3.45	3.45	3.45	3.45	3.45	3.45	3.45	3.45	3.45	3.45	3.45	3.45	3.45	3.45	2.67	2.67	2.67	1.318	0.844	0.712	0.554	0.554	0.422	0.422	0.78	0.912	1.296	1.718	1.718	1.718	1.718	1.718	1.718	1.718	1.718	1.718	1.718	1.718	1.718	1.718	1.718	1.718	1.718	1.718
YFR031C-A	1.134	1.134	1.134	1.002	1.002	1.002	1.002	1.002	1.002	1.002	1.002	1.002	1.002	1.002	1.002	1.16	1.16	1.16	1.16	1.16	1.292	1.292	1.292	1.292	1.028	1.292	1.292	1.292	1.292	1.292	1.292	1.292	1.292	1.292	1.292	1.292	1.292	1.292	1.292	1.292	1.292	1.292	1.134	1.134	1.134	0.976	0.976	0.976	0.976
YLL015W	5.858	5.858	5.858	5.858	5.858	5.858	5.858	5.858	5.858	5.858	5.726	5.91	5.91	6.136	6.136	6.136	6.136	6.204	6.204	6.468	6.468	6.468	6.242	6.242	6.242	6.242	6.4	6.69	7.086	7.218	7.218	7.35	7.35	7.508	7.508	7.508	8.288	8.446	8.446	8.604	8.604	8.604	8.83	8.988	9.146	9.146	9.304	9.304	9.304
YMR205C	0.584	0.584	0.584	0.584	0.29	0.29	0.29	0.29	0.29	0.29	0.158	0.158	0.158	0.158	0.158	0.158	0.158	0.158	0.158	0.158	0.316	0.316	0.316	0.316	0.316	0.316	0.316	0.474	0.474	0.474	0.474	0.474	0.474	0.474	0.474	0.474	0.474	0.474	0.474	0.474	0.474	0.474	0.474	0.474	0.474	0.474	0.474	0.474	0.474
YGL252C	11.394	11.394	11.394	11.394	11.394	11.394	11.394	11.394	11.394	11.394	11.394	11.394	11.394	11.394	11.394	11.394	11.842	11.842	11.842	11.842	11.842	11.842	11.842	11.842	11.842	11.842	11.842	11.842	11.842	11.842	11.842	11.842	11.842	11.842	11.842	11.842	11.842	11.842	11.842	11.842	11.842	11.684	11.684	11.684	11.684	11.684	11.684	11.684	11.684
YJL172W	7.862	7.862	7.862	7.862	7.862	7.862	7.862	7.862	7.704	7.704	7.73	7.73	7.73	7.73	7.73	7.73	8.05	7.828	8.434	9.692	10.366	10.366	10.366	10.366	10.366	10.366	10.724	11.372	11.372	11.372	11.372	11.372	11.372	11.504	11.372	11.372	11.372	11.756	11.73	12.02	12.31	12.31	12.442	13.29	13.29	13.29	13.29	13.29	13.29
YOL028C	17.288	17.288	17.288	17.13	16.866	16.866	17.024	17.024	17.024	17.024	17.024	17.024	16.892	16.892	16.666	16.666	16.64	16.64	16.64	16.64	16.35	16.35	16.35	16.124	15.898	15.898	15.898	15.898	15.898	11.548	11.258	9.642	9.352	9.352	9.352	9.352	8.256	7.386	6.832	6.222	6.222	6.222	6.064	6.064	6.064	6.064	5.68	5.074	4.916
YMR305C	3.57	3.57	3.57	3.57	3.57	3.57	3.57	3.796	4.55	5.45	5.45	5.45	5.45	5.676	5.992	5.992	6.44	6.44	6.598	6.598	6.598	6.598	6.598	6.598	6.598	6.598	6.598	6.756	6.914	6.914	7.52	8.036	8.036	8.036	8.036	8.036	8.036	8.036	8.036	8.036	8.326	8.948	8.948	8.948	8.948	9.08	10.526	10.368	10.526
YJL212C	12.864	12.864	12.864	12.864	12.864	12.864	12.864	12.864	12.864	12.864	12.706	12.864	12.864	12.864	12.864	12.548	12.548	12.548	12.548	12.548	12.548	12.548	12.548	12.548	12.548	12.548	12.548	12.548	12.548	12.548	12.322	12.322	12.322	12.322	12.322	11.568	10.604	10.22	10.22	10.22	10.22	10.22	10.062	10.062	10.062	10.062	8.796	8.148	8.148
YHR194W	8.66	8.66	8.502	8.502	8.37	8.438	9.666	9.666	9.666	9.666	9.888	9.888	11.832	12.574	13.474	13.474	13.606	13.606	13.606	13.184	13.184	13.41	14.042	14.042	14.042	14.042	14.174	14.2	14.2	14.2	14.49	14.648	14.49	15.458	15.458	15.59	15.59	15.722	15.722	15.722	15.722	15.722	15.722	15.88	15.654	15.654	15.88	16.012	16.012
YKL143W	5.398	5.134	5.134	5.134	5.398	7.142	8.054	12.148	12.148	12.306	12.306	12.664	12.664	12.664	12.89	12.89	12.89	12.89	12.89	12.89	12.89	12.89	12.89	12.89	12.89	12.89	12.89	12.89	12.89	12.89	13.274	13.116	13.116	12.958	12.958	12.958	12.958	12.958	12.958	12.958	12.958	12.958	12.958	12.958	12.958	12.958	12.958	12.958	12.958
YPL118W	15.724	15.724	15.592	15.592	15.592	15.818	15.818	15.818	15.818	15.818	15.818	15.976	15.976	15.976	15.976	15.976	15.976	15.976	15.976	15.976	15.976	15.976	15.976	15.976	15.976	15.976	15.976	16.202	15.818	15.818	15.818	15.818	15.818	15.818	15.818	15.818	15.66	15.66	15.66	15.66	15.66	15.66	15.66	15.66	15.66	15.66	15.502	15.502	15.502
YJL191W	10.576	10.192	9.77	9.996	9.638	9.86	9.86	9.86	9.556	9.424	9.424	9.424	9.108	9.108	9.108	7.414	8.656	8.43	8.43	8.43	8.43	8.724	9.146	9.146	9.146	9.146	9.146	9.146	9.146	9.146	9.146	8.43	8.272	8.762	9.674	9.938	9.938	10.096	10.096	10.096	10.096	10.096	10.096	10.228	10.228	10.228	10.228	10.228	10.228
YML043C	22.008	22.008	22.008	22.008	22.008	22.008	22.008	22.008	22.008	22.008	22.008	21.782	21.198	21.198	21.198	21.198	21.198	21.198	21.198	21.198	21.04	21.04	21.198	21.356	21.356	21.356	21.356	21.356	21.356	21.356	21.356	21.356	21.356	21.356	21.356	21.356	21.356	21.356	21.356	21.356	21.356	21.356	21.356	21.356	21.356	21.356	21.356	21.198	21.198
YJR067C	4.828	4.828	5.318	5.518	5.518	5.518	5.518	5.518	5.518	5.518	5.518	5.518	5.518	5.518	4.87	4.222	4.38	5.16	6.546	6.704	7.22	7.22	7.378	7.536	8.142	9.422	9.422	9.422	10.292	12.134	12.134	12.134	12.134	12.134	12.134	12.134	12.134	12.134	12.492	12.492	12.492	12.492	12.624	13.072	13.072	13.072	13.072	13.072	13.072
YOL158C	0	0	0	0	0	0	0	0	0	0	0	0	0	0	0	0	0	0	0	0	0	0	0	0	0	0	0	0	0	0	0	0	0	0	0	0	0	0	0	0	0	0	0	0	0	0	0	0	0
YBR074W	4.116	4.116	3.8	3.8	3.668	3.668	3.668	3.668	3.668	3.668	3.668	3.378	3.152	3.152	3.668	3.668	3.668	3.668	3.894	3.894	3.894	3.894	3.894	3.604	3.472	3.472	3.34	3.498	3.92	3.92	3.92	4.146	4.146	4.146	4.146	4.146	4.146	4.146	4.146	4.304	5.31	5.31	5.31	5.31	5.31	5.31	5.31	5.31	5.31
YOL120C	4.218	4.218	4.376	5.05	5.05	5.05	5.05	5.05	5.05	5.05	5.05	5.05	5.05	5.05	5.05	5.05	5.05	5.05	5.05	5.05	5.276	5.634	5.634	5.634	5.408	5.924	5.924	5.924	5.924	6.15	6.15	6.282	6.734	6.734	6.734	6.734	6.734	7.092	7.092	7.092	7.092	7.092	7.092	7.092	7.318	7.318	7.318	7.318	7.318
YNL006W	5.894	5.894	5.762	5.762	5.762	5.762	5.762	5.762	5.762	5.604	5.604	5.472	5.246	5.114	5.114	5.114	4.798	4.666	4.44	4.44	4.44	4.44	4.44	3.992	3.476	3.118	3.118	3.118	3.118	3.118	3.118	3.118	3.118	3.118	3.118	3.118	3.118	3.118	2.892	2.892	2.892	2.892	2.734	2.418	2.418	2.286	2.286	2.286	2.286
YDR022C	12.852	12.852	12.852	12.852	12.852	12.852	13.01	11.888	11.756	11.756	11.756	11.756	11.914	11.914	11.914	11.914	11.914	11.914	11.914	11.756	11.756	11.492	11.492	11.492	11.266	10.814	10.418	10.23	10.072	10.072	10.626	11.142	11.432	11.974	12.2	12.2	12.2	12.2	12.2	12.2	12.2	12.716	12.716	12.716	12.716	12.716	12.874	12.742	12.742
YBR139W	14.606	14.606	14.606	14.606	14.606	14.832	14.832	14.832	14.832	14.99	14.99	14.99	14.99	14.99	14.99	14.99	14.99	14.832	14.832	14.832	14.832	14.832	14.832	15.058	15.058	15.058	15.058	15.058	15.058	15.058	15.058	15.058	15.058	15.058	15.058	14.674	14.674	14.674	14.448	14.448	14.58	14.58	14.58	14.58	14.58	14.354	14.354	14.09	14.09
YFR037C	11.466	11.466	11.598	11.44	11.572	12.088	12.088	12.672	12.672	12.672	12.672	12.898	12.898	12.898	12.898	12.898	12.898	12.898	13.03	13.03	13.256	13.256	13.256	13.256	13.256	13.256	13.256	13.256	13.256	13.256	13.256	13.256	13.256	13.256	13.124	13.256	13.256	13.482	13.482	13.482	13.482	13.482	13.482	13.482	13.482	13.482	13.482	13.64	13.64
YJL010C	10.306	10.306	10.306	10.174	10.622	10.622	10.622	10.622	10.648	11.522	11.522	11.39	11.39	11.39	11.39	10.712	10.712	10.712	11.002	11.228	11.65	11.65	12.26	12.682	12.908	12.908	12.908	12.908	12.908	13.04	13.04	13.04	13.356	13.356	13.356	13.356	13.356	13.356	13.356	13.356	13.356	13.356	13.356	13.356	13.356	13.356	13.356	13.356	13.356
YDR359C	8.824	8.824	8.824	8.824	9.05	9.05	9.05	9.05	9.05	9.05	9.05	9.05	9.05	9.05	9.05	9.276	9.276	9.276	8.986	8.828	8.828	8.828	8.828	8.828	8.828	8.828	8.828	8.828	8.828	9.092	8.96	8.96	8.96	8.96	8.96	8.96	8.96	8.96	8.96	8.96	8.802	8.802	8.934	8.934	8.802	8.802	8.802	8.802	8.048
YBR068C	0.422	0.422	0.422	0.422	0.422	0.422	0.422	0.422	0.422	0.422	0.422	0.422	0.422	0.422	0.422	0.422	0.422	0.422	0.422	0.422	0.422	0.422	0.422	0.422	0.422	0.29	0.29	0.158	0.158	0.158	0.158	0.158	0.158	0.158	0.158	0.158	0.158	0.158	0.158	0.158	0.158	0.158	0	0	0.158	0.384	0.384	0.384	0.384
YHR103W	14.182	14.182	14.408	14.408	14.54	14.54	14.766	14.766	14.766	14.766	14.766	14.766	14.766	14.502	14.502	14.502	14.502	14.502	14.502	14.012	14.012	14.592	14.686	14.686	14.844	14.844	15.228	15.68	15.454	15.454	15.322	15.322	15.322	15.322	15.322	15.322	15.322	15.19	15.19	15.19	15.19	15.19	15.19	15.19	15.19	15.19	15.19	15.19	14.964
YDR027C	13.982	13.982	13.982	13.982	14.592	14.592	14.592	14.592	14.592	14.592	14.724	15.014	15.014	15.014	15.014	15.014	15.014	15.014	14.856	14.856	14.856	14.856	14.856	14.856	14.856	14.856	14.856	14.856	14.856	14.856	14.592	14.592	14.592	14.592	14.46	14.46	14.46	14.46	14.46	14.46	14.46	14.46	14.46	14.46	14.46	14.46	14.46	14.328	14.328
YER136W	6.304	6.304	6.304	6.304	6.304	6.304	6.304	6.304	5.14	5.234	4.812	4.812	4.812	4.68	4.68	4.68	4.032	3.806	3.674	3.542	3.542	3.542	3.542	3.542	3.542	2.578	1.93	1.93	1.666	1.666	1.666	1.666	1.666	1.666	1.666	1.666	1.666	1.798	1.798	1.666	1.666	1.824	1.824	1.824	1.824	1.824	1.692	1.692	1.692
YAL008W	5.314	4.708	3.966	3.966	4.192	4.192	4.192	4.192	4.192	4.034	4.034	3.88	3.522	3.522	3.522	3.522	3.522	3.522	3.522	3.88	3.722	3.722	3.722	3.722	3.722	3.722	3.722	3.722	3.79	5.218	5.218	5.218	5.218	5.15	5.414	6.63	6.63	6.63	6.63	6.63	6.63	6.63	6.63	6.63	6.63	6.536	6.958	6.958	8.148
YDL042C	6.456	6.324	6.192	6.192	6.192	6.192	6.192	6.192	6.286	6.444	6.418	6.55	6.55	6.55	6.55	6.55	6.55	6.55	6.55	6.324	6.008	6.008	6.008	6.008	6.008	6.008	6.008	5.944	5.944	5.944	5.944	5.944	5.944	5.944	5.944	5.718	5.718	5.718	5.718	5.718	5.718	5.718	6.076	6.076	6.076	6.076	6.076	6.076	6.076
YAR014C	12.09	12.09	12.09	12.09	12.354	12.802	12.802	12.802	12.934	12.934	12.934	12.934	12.934	12.934	12.934	12.934	12.934	12.934	12.934	12.934	12.934	12.934	12.934	12.934	12.934	12.934	12.708	12.708	12.708	12.708	12.444	12.444	12.444	11.928	11.928	12.312	12.47	12.47	12.47	12.47	12.47	12.47	12.47	12.47	12.47	12.47	12.47	12.47	12.47
YBR254C	1.782	2.166	2.166	2.656	2.656	2.656	2.656	2.656	2.498	2.498	2.788	2.92	3.5	3.5	3.5	3.5	3.5	3.5	3.406	4.092	4.092	4.318	4.318	4.318	4.344	4.766	5.742	5.742	6.126	6.126	6.126	6.258	6.258	6.258	6.654	6.654	6.654	6.88	7.038	7.038	7.038	7.264	7.264	7.818	7.818	7.818	7.976	7.976	7.976
YLR072W	13.258	13.258	13.258	13.39	13.39	13.39	13.39	13.39	13.39	13.39	13.39	13.39	13.39	13.39	13.39	13.39	13.39	13.522	13.522	13.364	13.364	13.364	13.522	13.39	14.554	14.554	14.554	14.554	14.554	14.554	14.554	14.554	14.554	14.554	14.554	14.554	14.712	14.712	14.87	14.844	14.844	15.002	15.002	15.002	15.002	15.134	15.134	15.134	15.134
YGR233C	7.942	7.942	7.942	8.1	8.1	8.1	8.1	7.942	8.1	8.1	8.1	8.1	8.1	8.232	8.232	8.232	8.232	8.074	8.232	8.074	8.074	7.69	7.69	7.69	7.69	7.69	7.69	7.306	7.306	7.306	7.306	7.306	7.306	7.306	7.306	7.306	7.306	5.736	5.736	5.894	6.026	6.026	6.316	6.316	6.316	6.7	6.7	6.7	6.7
YMR159C	7.362	7.362	6.782	5.546	5.546	5.546	5.546	5.546	5.546	3.686	3.328	2.654	3.038	3.924	3.924	3.924	3.924	3.924	3.54	4.094	5.032	5.032	6.26	6.26	6.26	6.576	6.576	6.576	6.576	6.576	6.866	6.866	6.866	6.866	6.866	7.54	7.962	7.962	7.962	8.32	8.32	8.32	8.32	9.484	9.958	10.09	10.09	10.09	10.09
YOL064C	5.15	5.15	5.282	5.282	5.282	6.182	6.182	6.182	6.182	6.182	5.56	5.692	6.894	7.052	7.7	7.99	7.99	10.382	10.382	10.382	10.74	10.94	10.94	11.072	11.072	11.072	11.72	11.72	11.72	11.72	11.72	11.72	12.398	12.266	12.266	12.266	12.266	12.266	12.266	12.266	12.266	12.398	13.336	14.078	14.078	14.078	14.078	14.078	14.146
YDR217C	8.896	8.67	9.224	9.224	9.224	9.224	9.408	9.54	9.54	9.54	9.672	10.056	10.03	10.03	10.03	10.162	10.162	10.294	10.294	10.004	10.004	10.004	9.872	9.646	9.804	9.804	11.27	11.27	11.428	11.428	11.428	11.428	12.208	12.208	12.34	13.252	13.252	13.516	13.542	13.542	13.832	13.832	13.964	14.122	14.122	14.122	14.122	14.122	14.122
YBR198C	12.874	12.874	12.874	12.874	12.874	12.874	12.874	12.716	12.716	12.716	12.716	12.716	12.716	12.584	12.584	12.558	12.242	12.242	12.242	12.242	12.242	12.242	12.242	12.242	12.084	12.084	12.084	12.084	12.084	12.084	12.084	12.084	12.084	11.926	11.542	11.542	11.542	11.542	11.41	11.542	11.184	11.026	11.026	11.026	11.026	11.026	11.026	11.026	11.026
YBL086C	10.446	9.614	9.23	9.456	8.978	8.978	9.11	9.336	9.336	9.494	8.782	8.782	8.782	8.782	8.782	8.782	8.782	8.518	8.57	8.57	8.57	8.728	8.728	8.728	8.728	8.438	8.796	8.702	8.544	8.544	8.412	8.028	8.028	8.028	8.028	8.386	8.254	8.254	8.254	8.122	7.99	7.99	7.99	8.48	9.064	9.064	9.064	9.064	9.064
YOR306C	10.266	10.266	10.266	10.266	10.266	9.712	9.58	9.58	9.58	9.58	9.58	9.58	9.354	9.354	8.152	7.414	6.992	6.992	6.608	6.608	6.024	6.024	6.024	6.024	5.176	5.176	5.176	4.238	4.012	4.012	4.012	4.012	3.88	3.88	3.88	3.88	3.88	3.88	3.428	3.428	3.428	3.006	3.006	3.006	3.006	3.006	3.006	3.006	3.006
YML086C	7.364	7.364	7.364	7.364	7.364	7.364	7.364	7.364	7.364	7.206	7.47	7.76	7.76	7.76	7.918	7.918	7.918	7.918	8.076	8.076	8.076	8.208	8.63	8.63	8.63	8.63	8.63	8.63	8.63	8.63	8.63	8.63	8.63	9.078	9.436	9.436	9.436	9.436	9.436	9.436	9.436	9.436	9.594	9.594	9.594	9.594	9.594	9.594	9.594
YGL253W	0.132	0.132	0.132	0.132	0.132	0.132	0.132	0.132	0.132	0.132	0.132	0.132	0.132	0.264	0.264	0.264	0.264	0.264	0.264	0.264	0.264	0.132	0.132	0.132	0.132	0.132	0.132	0.132	0.132	0.132	0.132	0.132	0.132	0.132	0.132	0.132	0.132	0.132	0.132	0.132	0.132	0.132	0.132	0.132	0.132	0.132	0.132	0.132	0.132
YGR232W	7.022	7.022	7.022	7.022	7.022	7.022	7.022	7.022	7.022	7.022	7.022	7.022	7.022	7.022	7.022	7.538	7.67	7.802	7.802	7.802	7.934	7.934	8.16	8.16	8.16	8.16	8.16	8.16	8.16	8.16	8.16	8.16	8.16	8.16	8.16	8.16	8.16	8.16	8.16	7.712	7.58	7.58	7.196	6.97	6.97	6.97	6.97	6.97	6.97
YOR342C	1.322	1.322	1.322	1.322	1.322	1.322	1.322	1.454	1.296	1.296	1.296	1.296	1.296	1.296	1.296	1.296	1.296	1.296	1.296	1.296	1.006	0.716	0.942	0.942	0.942	0.942	0.942	0.942	0.716	0.716	0.716	0.716	0.716	0.716	0.49	0.49	0.49	0.622	0.622	0.622	0.622	0.622	0.622	0.622	0.622	0.622	0.622	0.622	0.622
YGL141W	5.25	5.25	5.25	5.25	5.118	5.118	5.118	4.534	4.41	4.278	4.278	4.278	4.278	4.278	4.146	4.146	4.146	4.146	3.092	3.024	3.024	3.024	2.444	2.602	4.64	7.552	7.552	7.552	7.552	7.71	7.71	7.71	7.71	7.71	7.842	7.842	7.974	8.49	8.874	9.032	9.032	9.748	9.906	9.906	9.906	9.906	9.906	9.906	10.132
YBR103W	4.758	4.758	4.652	9.01	9.01	9.168	9.168	9.168	9.842	10	10.358	10.358	11.194	11.194	11.194	11.194	10.968	11.574	11.574	11.574	12.022	12.022	12.022	12.564	12.564	12.564	12.564	13.306	13.464	13.464	13.464	13.464	13.98	13.98	13.98	14.138	14.138	14.402	14.402	14.402	14.402	14.402	14.402	14.402	14.76	14.76	14.76	14.76	14.76
YGL055W	2.29	2.29	2.29	2.064	2.064	2.064	2.064	2.064	2.064	2.064	2.064	2.064	2.064	2.064	2.064	2.064	2.064	2.29	2.064	2.064	2.064	2.064	2.064	2.064	2.064	2.064	2.064	2.064	2.064	2.064	2.064	2.064	1.774	1.774	1.774	1.774	1.774	1.774	1.642	1.642	1.642	1.642	1.642	1.642	2.158	3.22	3.22	3.22	3.22
YJR094W-A	11.008	11.008	11.008	11.008	11.008	11.008	11.008	11.008	11.008	11.008	11.008	11.008	11.008	11.008	11.008	10.56	10.786	10.786	10.786	10.786	10.628	10.628	10.496	10.496	10.496	10.628	10.628	10.628	10.628	10.628	10.628	10.496	10.496	10.18	10.338	10.338	10.338	10.338	10.338	10.338	10.338	10.338	10.338	10.338	10.338	9.954	9.728	9.728	9.728
YGR264C	11.762	11.762	11.92	11.92	11.92	11.92	11.92	11.92	11.92	11.92	11.92	11.92	11.92	11.92	11.92	11.92	11.762	11.762	11.762	11.762	11.762	11.762	11.762	11.762	11.762	11.762	11.762	11.988	11.988	11.988	11.988	11.988	11.988	11.988	11.988	11.988	11.988	11.988	11.988	11.988	11.856	11.498	11.498	11.272	11.14	10.756	10.598	10.598	10.598
YER070W	5.152	5.152	5.152	5.152	5.152	5.152	4.794	4.794	4.794	4.794	4.794	4.794	4.794	4.794	4.794	4.41	4.41	4.41	4.41	4.41	4.41	4.41	2.282	1.702	1.702	1.544	1.28	0.832	0.832	0.832	0.832	0.832	0.832	0.606	0.448	0.448	0.132	0.132	0.132	0.132	0.132	0.132	0	0.158	0.158	0.158	0.158	0.158	0.158
YJL129C	16.824	16.598	16.598	16.598	16.598	16.598	16.73	16.888	17.046	17.046	17.046	17.046	17.046	17.046	17.272	17.272	17.272	17.272	17.272	17.272	17.272	17.272	17.272	17.046	17.046	17.046	17.046	17.046	17.046	17.046	16.888	16.888	16.888	16.888	16.888	16.888	16.888	16.888	16.888	16.888	16.888	16.888	16.888	16.888	16.756	16.756	16.598	16.598	16.598
YHR210C	7.93	7.93	7.93	7.93	8.156	8.156	8.156	8.156	7.84	7.576	7.576	7.576	7.576	7.576	7.576	7.576	7.444	7.444	7.444	7.444	7.312	7.47	7.47	7.376	7.376	7.244	7.244	7.244	7.244	7.244	7.244	7.244	7.244	7.244	7.018	6.886	6.822	6.822	6.822	6.822	6.532	6.532	6.216	6.216	6.216	5.926	5.926	5.926	5.61
YNL046W	15.958	15.958	15.958	15.958	15.958	15.958	15.984	15.984	16.142	16.142	16.142	16.142	16.142	16.142	16.142	16.142	16.142	15.984	15.984	15.984	15.984	15.984	15.984	15.984	15.984	15.984	15.984	15.984	15.984	15.984	15.984	15.984	15.984	15.984	16.116	16.274	16.274	16.274	16.274	16.274	16.274	16.274	16.274	16.274	16.274	16.274	16.274	16.142	16.142
YGL233W	10.98	10.98	10.98	10.98	10.98	10.98	10.98	10.822	10.664	10.438	12.352	14.242	14.468	14.758	15.022	15.38	16.028	16.028	16.028	16.45	16.45	16.45	16.608	16.608	16.608	16.608	16.608	16.924	17.214	17.214	17.214	17.214	17.214	17.44	17.44	17.44	17.44	17.44	17.598	17.598	17.598	17.598	17.598	17.756	17.756	17.756	17.756	17.756	17.624
YLR138W	13.672	13.25	13.698	13.698	13.698	13.472	13.34	13.63	13.404	13.404	13.14	13.272	13.14	13.404	13.404	14.832	14.832	14.832	14.832	14.832	14.832	14.606	14.896	14.896	15.28	15.954	15.822	15.822	15.822	15.664	15.664	15.928	15.928	16.086	16.086	16.086	16.086	16.086	16.086	16.086	16.086	16.086	16.086	16.244	16.086	16.192	16.192	16.192	16.192
YFL013C	12.294	12.294	12.294	12.294	12.294	12.294	12.294	12.294	12.294	12.294	12.294	12.294	12.294	12.294	12.294	12.294	12.294	12.294	12.294	12.294	12.294	12.294	12.294	12.294	12.294	12.294	11.898	11.898	11.898	11.74	11.288	11.288	11.13	11.13	10.418	10.192	10.06	10.06	10.06	9.834	9.702	9.25	9.118	9.118	8.986	8.828	8.828	8.828	8.828
YBR188C	6.56	6.56	6.56	6.56	6.56	6.56	6.334	6.334	6.334	6.07	6.07	6.07	6.228	6.228	6.228	6.228	6.228	5.252	5.026	4.262	4.262	4.262	3.788	3.788	4.304	4.662	4.504	4.504	4.504	4.504	4.188	4.188	3.924	3.792	3.792	3.792	3.792	3.566	3.502	3.634	3.634	3.634	3.634	3.634	3.25	3.092	3.092	2.866	2.734
YOL041C	7.526	7.368	7.368	7.368	7.5	7.5	7.5	7.5	7.5	7.632	7.632	7.632	7.632	7.632	7.632	7.632	7.632	7.632	7.632	7.632	7.632	7.632	7.632	7.632	7.632	7.632	7.632	7.632	7.632	6.894	6.216	6.216	6.216	5.436	5.436	5.12	4.988	4.762	4.536	4.246	4.246	4.246	4.246	4.246	4.246	4.246	4.246	4.246	4.246
YPR184W	7.708	7.708	7.708	7.708	7.708	8.198	8.198	8.198	8.198	8.198	8.198	8.198	8.356	8.356	8.356	8.356	8.356	8.356	8.224	8.224	8.224	8.224	8.224	8.224	8.224	8.224	8.224	8.224	8.224	8.224	8.224	8.224	8.356	8.356	8.198	8.198	8.198	8.198	8.198	8.198	8.198	8.198	8.198	8.198	8.198	8.198	8.066	8.066	8.066
YML076C	10.178	10.178	10.178	10.178	10.178	10.178	10.694	10.536	10.536	10.536	10.536	10.536	10.694	10.31	9.952	9.952	9.952	9.594	9.594	9.594	9.82	9.82	9.82	9.82	9.82	9.82	9.82	9.82	9.82	9.82	9.82	9.53	9.214	8.856	7.616	7.39	7.164	7.296	7.454	7.454	7.454	7.454	7.454	7.228	7.386	7.254	7.254	7.254	7.728
YBL078C	8.894	9.542	9.542	9.542	9.542	9.542	9.542	9.542	9.542	9.7	9.7	9.7	9.7	9.568	9.568	9.662	9.662	9.662	9.662	9.662	9.794	10.058	10.732	10.732	10.732	10.864	10.574	10.574	10.574	10.284	10.706	10.706	10.706	10.706	10.706	10.706	10.706	10.574	10.574	10.574	10.574	10.574	10.574	10.574	10.574	10.216	10.084	10.084	10.084
YNL280C	7.986	7.534	7.534	7.534	7.534	7.56	7.56	7.56	7.56	7.402	7.402	7.402	7.112	7.112	6.98	6.98	6.98	6.98	6.532	6.306	6.306	6.306	5.5	5.104	4.14	4.14	4.366	4.234	4.102	4.102	4.102	4.102	4.486	4.486	4.486	4.486	4.486	3.97	3.654	3.522	3.812	4.392	4.392	4.618	4.618	4.75	4.75	4.75	4.75
YGL048C	7.512	7.738	7.674	7.806	8.28	9.518	9.518	9.518	9.518	9.518	9.356	9.672	9.672	10.03	9.672	9.672	9.766	9.514	9.514	9.514	9.514	9.514	9.514	9.514	9.514	9.514	9.514	9.514	9.514	9.514	9.514	9.514	9.262	9.262	9.262	9.262	9.036	9.036	8.772	8.772	9.552	9.936	9.936	9.936	9.936	9.804	9.804	9.488	9.488
YPR156C	0.384	0.384	0.384	0.384	0.226	0.226	0.226	0.226	0.226	0.226	0.226	0.226	0.226	0.226	0.226	0.226	0.226	0.226	0.226	0.226	0.226	0.226	0.226	0.226	0.384	0.384	0.384	0.384	0.384	0.384	0.384	0.384	0.384	0.384	0.384	0.384	0.384	0.384	0.384	0.384	0.384	0.384	0.384	0.384	0.158	0.158	0.158	0.158	0.158
YPR115W	8.342	8.342	8.342	8.342	8.342	8.342	8.342	8.342	8.342	8.116	8.274	8.048	8.048	8.312	8.312	8.312	8.312	8.67	8.67	8.802	8.802	8.802	8.802	9.028	9.028	9.028	8.644	8.644	8.644	8.644	8.644	8.644	8.644	8.644	8.512	8.512	8.512	8.512	8.512	8.512	8.738	8.896	8.896	8.738	8.738	9.19	9.19	9.19	9.19
YLR228C	4.46	4.328	4.328	4.328	4.328	4.328	4.328	4.328	4.328	4.328	4.328	4.46	4.46	4.46	4.46	4.46	4.46	4.46	4.234	4.008	4.008	3.134	3.002	1.97	1.97	1.97	1.97	1.97	1.586	1.586	1.586	1.586	1.586	1.586	1.586	1.096	0.78	0.78	0.78	0.78	0.78	1.164	1.164	1.164	1.164	1.164	1.164	1.164	1.164
YOR252W	4.046	4.046	3.44	3.044	3.044	3.27	3.918	7.226	10.198	10.198	10.872	11.388	11.388	11.388	11.52	11.652	12.262	13.384	13.384	13.542	14.612	15.128	15.128	15.26	15.26	15.26	14.876	14.876	14.876	15.166	15.788	16.726	16.726	16.952	16.952	17.216	17.574	18.828	18.828	18.828	18.828	19.054	19.054	19.054	18.922	18.922	18.922	18.696	18.696
YJL072C	3.318	2.554	2.238	4.844	6.524	6.656	7.172	7.33	7.62	7.62	7.62	7.752	7.752	7.752	7.91	8.626	9.01	9.01	9.526	9.526	9.526	9.526	9.526	9.552	9.552	9.394	9.684	10	10.132	10.132	10.132	10.132	10.264	10.264	10.264	10.264	10.264	10.264	10.264	10.264	10.264	10.264	10.038	10.038	11.134	11.292	11.292	11.292	11.292
YNL215W	8.3	8.3	8.3	8.3	8.3	8.168	8.168	8.036	8.646	9.03	9.162	9.294	9.294	9.294	9.294	9.294	9.294	9.452	9.452	9.452	9.452	9.452	9.81	10.42	10.446	10.446	10.446	10.446	10.446	10.22	10.22	10.22	10.22	10.22	10.22	10.22	10.22	10.22	9.994	9.994	10.126	10.416	10.416	10.416	10.19	10.19	10.19	10.19	10.19
YOR371C	9.304	9.304	9.304	9.794	9.568	9.568	9.568	9.436	9.436	9.278	9.278	9.278	9.278	9.278	9.12	9.12	9.12	9.12	9.12	8.962	8.804	8.804	8.804	8.804	7.64	7.452	7.32	7.162	7.162	7.162	7.162	7.162	7.162	6.872	6.872	6.872	6.872	6.714	6.714	6.714	6.714	6.714	6.356	6.198	6.198	6.198	6.198	6.198	6.198
YCR036W	12.688	12.688	12.688	12.688	12.688	12.688	12.688	12.688	12.33	12.104	12.104	12.104	12.104	12.104	12.104	12.104	12.104	11.972	11.972	11.972	11.972	11.84	11.708	11.482	11.35	11.35	11.35	11.35	11.35	11.35	11.35	11.35	11.35	11.086	11.086	11.086	11.086	10.928	10.928	10.928	10.702	10.702	10.702	10.386	10.386	8.932	7.61	7.478	7.478
YGL028C	5.568	5.7	5.7	5.7	5.7	5.832	5.832	5.832	5.7	5.858	5.858	5.858	5.858	5.858	5.858	5.858	5.858	5.952	5.952	5.952	5.952	5.952	5.952	5.952	5.952	5.952	5.952	5.952	5.794	5.794	5.636	5.636	5.636	5.636	5.636	5.862	5.73	5.73	5.598	5.598	5.372	5.372	5.108	5.108	4.75	4.75	4.75	4.75	4.75
YOR049C	0.226	0.226	0.226	0.384	0.384	0.384	0.384	0.384	0.384	0.384	0.384	0.384	0.384	0.384	0.384	0.384	0.384	0.384	0.384	0.384	0.384	0.384	0.384	0.384	0.384	0.384	0.384	0.384	0.158	0.158	0.158	0.158	0.158	0.158	0.158	0.158	0.158	0.316	0.316	0.316	0.316	0.316	0.316	0.316	0.316	0.316	0.316	0.316	0.316
YDR260C	7.158	7.158	7.158	7.158	7.158	7.29	7.29	7.448	7.448	7.448	7.448	7.448	7.448	7.448	7.358	7.49	8.458	9.012	9.17	9.622	9.622	9.622	9.622	9.622	9.622	9.622	9.622	9.622	9.622	9.49	9.49	9.49	9.49	9.49	9.874	9.848	9.848	9.98	10.206	10.206	10.206	10.206	10.206	10.206	10.206	10.206	10.206	10.048	10.048
YBR289W	5.572	5.572	5.572	4.724	4.592	5.198	5.198	5.198	5.198	5.198	5.198	5.356	5.356	5.382	5.856	5.856	6.082	6.082	6.082	6.534	6.534	6.534	6.534	6.534	6.308	7.25	7.25	7.25	7.25	7.25	7.25	7.25	6.892	6.892	6.892	6.892	6.892	6.892	6.892	6.892	6.892	6.892	6.892	6.892	6.892	6.76	6.76	6.76	6.76
YNL219C	19.992	19.992	19.992	19.992	19.992	19.992	20.218	20.218	20.35	20.35	20.35	20.482	20.482	20.482	20.482	20.482	20.64	20.64	20.64	20.64	20.64	20.64	20.218	20.218	20.218	20.06	19.834	19.834	19.834	19.834	19.834	19.834	19.676	19.676	19.676	19.676	19.676	19.676	19.676	19.676	19.834	19.834	19.834	19.834	19.834	19.676	19.676	19.676	19.676
YLR019W	4.058	4.058	4.058	4.058	4.058	4.058	4.532	4.928	4.928	4.928	4.928	4.928	4.796	4.796	4.796	4.796	4.796	4.796	4.796	4.796	4.928	4.928	4.928	4.28	4.754	5.282	5.282	5.798	5.798	5.798	5.798	5.798	5.798	6.446	6.446	6.446	6.446	6.446	6.446	6.446	6.446	6.446	6.446	6.446	6.446	6.446	6.446	6.446	6.446
YPL002C	5.846	5.846	5.846	6.004	6.004	6.004	6.004	5.872	5.778	5.778	6.004	6.162	6.768	6.768	6.768	6.768	6.768	6.768	6.9	6.9	7.258	7.258	7.258	7.748	7.748	7.974	7.974	7.974	7.974	8.358	8.584	8.584	8.584	9.3	9.3	9.684	9.816	9.816	9.816	9.816	9.816	10.042	10.042	10.042	10.426	10.426	10.426	10.268	10.268
YJR051W	11.988	11.988	11.988	11.988	11.856	11.856	11.856	11.856	11.856	11.856	11.856	11.856	11.208	11.076	11.076	11.234	11.234	11.234	11.234	11.392	11.392	11.392	11.392	11.392	11.392	11.392	11.234	11.076	11.076	11.076	11.234	11.234	11.234	11.234	11.234	10.782	10.492	10.176	10.176	9.886	9.886	9.886	9.886	9.886	9.728	9.502	9.502	9.502	9.502
YLR321C	8.92	9.078	9.078	9.078	9.078	9.078	9.078	9.078	9.078	9.078	9.236	9.236	9.5	9.5	9.726	9.726	9.726	9.726	9.726	9.726	9.594	9.236	9.236	9.368	9.368	9.368	9.632	10.37	10.37	10.596	10.596	10.596	10.596	10.596	10.596	10.596	10.596	10.596	10.596	10.596	10.596	10.728	10.728	10.728	10.728	10.728	10.634	10.792	10.792
YHR175W	8.892	9.05	8.824	8.824	9.05	8.918	8.918	8.918	8.918	8.628	8.628	8.206	8.074	8.074	8.074	8.3	8.432	8.3	8.3	8.526	8.236	8.236	8.394	8.394	8.036	8.036	8.036	8.036	8.036	8.036	8.394	8.394	8.394	8.394	8.394	8.13	8.262	8.262	8.262	8.262	8.262	8.42	8.646	8.646	8.42	8.42	8.42	8.42	8.42
YOR156C	7.05	7.05	7.05	7.276	7.118	7.118	7.118	7.118	6.986	6.854	6.854	6.854	6.696	6.564	6.696	6.99	6.99	6.99	6.99	6.858	6.726	6.726	6.726	7.016	7.148	7.148	7.148	7.374	7.374	7.374	7.216	7.216	7.216	6.99	6.99	7.412	7.412	7.676	7.676	7.676	7.676	7.676	7.518	7.292	7.134	7.134	7.134	7.45	7.45
YBR298C	11.752	11.752	11.62	11.778	11.778	11.778	11.62	12.004	12.678	12.836	12.836	12.836	12.836	12.836	12.478	12.478	12.636	12.636	12.636	12.636	12.636	12.478	12.478	12.478	12.478	12.478	12.704	12.704	12.704	12.704	12.704	12.704	12.704	12.572	12.572	12.572	12.572	12.572	12.572	12.572	12.572	12.572	12.572	12.572	12.572	12.44	12.308	12.308	12.308
YNL083W	4.656	4.656	4.814	5.53	5.978	5.978	6.136	6.426	6.426	6.584	7.484	7.616	7.616	7.616	7.616	8	8.158	8.516	8.516	8.516	8.648	8.648	8.648	8.648	8.648	8.648	9.07	9.07	9.07	9.07	9.07	9.07	9.07	9.07	9.07	9.07	9.07	9.07	9.07	9.202	9.202	9.202	10.034	10.034	10.034	10.192	10.192	10.192	10.192
YMR297W	0.422	0.422	0.422	0.422	0.844	0.844	0.844	0.844	0.844	0.844	0.844	1.07	1.07	3.194	3.194	3.194	3.194	3.194	3.194	3.194	3.194	3.42	3.42	3.42	3.552	3.552	3.552	3.71	3.71	3.71	4.2	4.2	4.2	4.2	4.2	4.332	5.232	5.364	6.818	6.818	7.134	7.134	8.468	8.468	8.758	8.758	8.758	8.916	8.916
YGR276C	7.192	7.192	7.192	6.744	6.48	6.48	5.474	5.474	5.474	5.632	5.274	5.274	4.6	4.246	4.31	4.31	7.108	7.24	7.24	7.24	7.24	7.24	7.24	7.108	7.266	7.266	7.582	7.356	7.356	7.356	7.898	8.956	8.956	8.956	9.114	9.114	9.114	10.172	10.014	10.014	10.756	10.756	10.756	10.756	10.756	11.008	13.184	14.848	14.848
YIR021W	4.874	4.874	4.358	3.736	4.026	3.736	3.868	3.868	3.868	3.868	3.578	3.314	3.804	3.936	4.652	6.234	6.234	6.234	8.64	8.64	8.772	8.772	8.772	8.904	9.194	9.036	9.036	9.036	9.036	9.036	9.526	11.036	11.036	11.036	11.168	11.552	11.552	11.778	11.778	11.778	11.936	11.936	11.936	11.936	11.936	11.936	12.162	12.162	12.162
YAL039C	8.54	8.54	8.54	8.54	8.472	8.472	8.472	8.472	8.472	8.472	9.104	9.104	9.104	9.104	9.104	9.394	9.842	9.842	9.842	9.974	10.106	10.264	10.264	10.264	10.264	10.264	10.264	10.264	10.132	10.132	10.132	10.264	10.264	10.422	10.422	10.422	10.58	10.58	10.58	10.58	10.58	10.58	10.58	10.58	10.354	10.58	10.712	10.712	10.712
YHR081W	8.134	8.134	8.134	8.134	8.134	8.134	8.134	7.106	7.106	7.106	7.106	7.106	6.748	6.748	6.748	6.748	6.748	6.59	6.1	6.1	6.1	6.1	6.1	6.1	6.1	6.1	5.226	4.672	3.956	3.956	3.956	3.956	3.15	2.502	2.502	2.502	2.37	2.212	2.212	2.212	2.212	2.212	1.59	1.59	1.232	1.232	1.232	1.232	1.232
YCR015C	0	0	0	0	0	0	0	0	0	0	0	0	0.226	0.226	0.226	0.226	0.226	0.226	0.226	0.226	0.226	0.226	0.226	0.226	0.226	0.226	0.226	0.226	0.226	0.226	0.226	0.358	0.516	0.516	0.516	0.516	0.516	0.516	0.516	0.516	0.806	0.806	0.806	1.19	1.19	1.19	1.19	1.19	1.19
YDR035W	8.626	8.626	8.626	8.626	8.626	8.626	8.626	8.626	8.626	8.626	8.852	8.852	8.852	8.852	8.852	8.852	8.852	8.852	8.852	8.852	8.852	8.852	8.852	8.852	8.852	8.852	8.852	8.852	8.852	8.852	8.852	8.72	8.72	8.72	8.72	8.72	8.72	8.72	8.72	8.562	8.562	8.562	8.562	8.562	8.43	7.24	6.554	6.554	6.554
YDR409W	13.156	12.93	12.93	12.93	12.772	12.35	12.35	12.35	12.35	12.35	12.35	12.35	12.35	12.35	12.35	12.35	12.124	12.124	11.992	11.702	11.702	11.702	11.702	11.476	11.476	11.054	10.828	10.828	10.828	10.828	10.828	10.828	10.154	9.702	7.574	6.662	6.662	6.662	6.662	6.53	6.53	6.53	4.97	4.97	4.97	4.97	4.838	4.706	4.706
YBR049C	6.564	6.564	6.564	6.79	6.406	7.08	7.08	7.08	7.08	7.08	7.306	7.306	7.306	7.954	10.346	12.012	12.618	12.618	12.618	12.75	12.818	12.818	12.818	12.95	12.95	13.372	13.504	13.504	13.504	13.504	13.504	13.636	13.862	13.862	14.088	14.088	14.246	14.246	14.472	14.472	14.472	14.472	14.472	14.472	14.472	14.472	14.604	14.604	14.604
YBR039W	13.996	13.928	13.928	13.928	13.928	13.928	13.928	13.928	13.928	13.928	13.928	13.928	13.928	14.154	14.154	13.996	13.864	13.732	13.732	13.732	13.732	13.28	13.054	13.054	13.054	13.054	13.054	12.896	12.896	12.67	12.67	12.538	12.538	12.538	12.538	12.538	12.538	12.38	12.38	12.38	12.38	12.38	12.38	12.38	12.222	12.222	12.222	12.222	12.222
YOR302W	0	0	0	0	0	0	0	0	0	0	0	0	0	0	0	0	0	0	0	0	0	0	0	0	0	0	0	0	0	0	0	0	0	0	0	0.158	0.158	0.158	0.158	0.158	0.158	0.158	0.158	0.158	0.158	0.158	0.158	0.158	0.158
YJL196C	10.56	10.56	10.56	10.56	10.56	10.56	10.56	10.56	10.56	10.56	10.56	9.928	9.928	9.928	9.928	9.928	9.928	9.77	9.77	9.77	9.77	9.77	9.77	9.77	9.77	9.77	9.77	9.612	9.612	9.612	9.612	8.964	8.832	8.832	8.832	7.894	7.894	7.378	7.378	7.378	7.378	7.378	7.378	7.378	7.378	5.024	4.866	4.866	3.702
YLR398C	8.204	8.336	8.336	8.336	8.336	8.336	8.758	8.6	8.732	8.6	8.6	8.6	8.6	8.6	8.374	7.922	7.79	7.79	7.79	7.79	7.79	7.79	7.79	7.79	7.394	6.946	6.946	7.172	7.172	7.172	7.172	6.494	6.494	6.494	6.494	6.494	6.494	6.494	6.362	6.23	6.23	6.098	6.098	6.098	6.098	6.256	6.256	6.256	6.256
YMR027W	14.032	14.032	14.032	14.19	14.416	14.416	14.68	15.618	16.16	16.16	16.16	16.16	16.518	16.518	16.518	16.65	16.65	16.65	16.808	16.808	16.808	16.966	16.966	16.966	16.966	16.966	16.966	16.966	16.966	17.192	17.192	17.192	17.192	17.192	17.192	17.192	17.192	17.192	17.324	17.324	17.324	17.324	17.324	17.324	17.324	17.324	17.324	17.324	17.324
YBL074C	3.364	3.364	3.364	3.364	3.364	3.364	3.364	3.496	3.496	3.496	3.496	3.496	3.496	3.496	3.496	3.722	3.722	3.722	3.722	3.338	3.338	3.338	3.338	3.338	3.338	3.338	3.206	3.206	3.206	3.206	3.206	3.364	3.364	3.364	3.364	3.364	3.364	3.522	3.522	3.522	3.522	3.522	3.522	3.522	3.522	3.522	3.522	3.522	3.522
YER082C	5.164	5.322	5.322	5.718	5.718	5.718	6.234	6.234	6.234	6.234	6.234	6.46	6.46	6.686	7.138	7.138	7.138	7.138	7.138	7.138	7.138	7.138	7.138	7.138	7.138	7.364	7.364	7.364	7.364	7.364	7.364	7.364	7.364	7.232	7.232	7.232	7.364	7.074	6.916	6.69	6.69	6.69	6.69	6.69	6.69	6.69	6.69	6.69	6.69
YEL062W	0.226	0.226	0.226	0.226	0.226	0.226	0.226	0	0	0	0	0	0	0	0	0	0	0	0	0	0	0	0	0	0	0	0.158	0.316	0.316	0.316	0.316	0.316	0.316	0.316	0.316	0.316	0.316	0.316	0.316	0.316	0.316	0.316	0.316	0.316	0.316	0.316	0.448	0.448	0.448
YML074C	3.308	3.572	4.906	4.906	4.906	5.38	5.38	5.38	5.38	5.38	5.512	5.67	6.118	6.118	6.118	6.118	6.25	6.25	6.25	6.382	6.54	6.54	6.54	6.54	6.54	6.54	6.54	6.314	6.54	6.766	7.308	7.308	7.466	7.466	7.466	7.466	7.466	7.466	7.466	7.466	7.466	7.466	7.466	7.466	7.466	7.598	7.598	7.598	7.824
YPL063W	5.816	5.816	5.816	5.816	7.206	8.264	11.326	12.132	12.132	12.29	12.29	12.422	12.422	12.422	12.554	12.554	12.554	13.028	13.254	14.154	14.154	14.154	14.286	14.286	14.418	14.418	14.418	14.418	14.418	14.418	14.644	14.644	14.802	15.186	15.186	15.186	15.186	15.186	15.186	15.186	15.186	15.186	15.344	15.344	15.344	15.344	15.344	15.476	15.476
YDR339C	0.132	0.132	0.358	0.358	0.358	0.358	0.81	1.804	2.03	2.03	2.03	2.03	2.03	2.03	2.03	2.03	2.03	2.03	2.03	2.03	2.03	2.03	2.03	2.03	2.03	2.03	2.03	2.03	2.03	2.03	2.03	2.03	2.03	2.03	2.03	2.03	2.03	2.03	2.03	2.03	2.03	2.03	2.03	1.898	1.898	1.898	1.898	1.898	1.898
YHR030C	9.26	9.26	9.26	9.26	9.418	9.482	9.482	9.934	9.934	10.066	10.062	10.156	10.156	10.156	10.156	10.156	10.42	11.252	11.9	11.9	11.9	11.9	11.9	11.9	11.9	11.9	11.9	12.032	12.032	12.39	12.39	12.39	12.548	12.416	12.416	12.19	12.19	12.19	12.19	12.548	12.548	12.548	12.548	12.416	12.416	12.416	12.416	12.416	12.416
YIR014W	0.648	0.648	0.648	0.648	0.648	0.648	0.648	1.1	1.1	1.1	1.1	1.1	0.942	0.942	0.942	0.942	0.942	0.942	0.942	0.942	1.1	0.968	0.968	1.194	1.71	1.71	1.71	1.71	1.71	1.71	1.71	1.71	1.71	1.842	2.2	2.2	2.332	2.49	2.49	2.49	2.49	2.49	2.49	2.49	2.49	2.49	2.49	2.938	2.938
YOR144C	8.624	9.084	9.084	9.31	9.31	9.468	9.336	9.694	9.498	9.234	9.366	10.078	9.946	9.946	9.946	9.946	9.946	9.946	9.946	9.946	9.656	9.656	9.882	9.882	9.882	9.882	9.882	10.108	10.108	10.108	10.108	10.108	10.108	10.108	10.108	10.108	10.108	10.108	10.108	10.108	10.108	10.108	10.266	10.266	10.556	10.556	10.556	10.556	10.556
YMR077C	6.552	6.552	6.552	6.684	6.684	9.29	9.29	9.29	9.448	10.096	10.096	10.744	10.744	11.034	11.034	11.034	11.034	11.034	10.902	11.128	11.128	11.75	12.65	12.65	12.808	12.876	13.034	14.424	14.424	14.424	14.424	14.424	14.556	14.714	14.714	14.714	14.714	14.714	14.714	14.714	14.714	14.714	14.714	14.714	14.714	14.714	14.714	14.714	14.714
YJL148W	11.514	11.514	11.514	11.356	11.356	11.356	11.356	11.224	11.224	10.998	10.576	10.866	10.546	10.546	10.546	10.546	10.678	10.678	10.678	10.678	10.678	10.678	10.678	10.678	10.678	10.678	10.452	10.294	10.294	10.162	10.32	10.704	10.704	10.704	10.388	10.388	10.388	9.394	9.462	9.368	9.368	9.368	9.142	9.142	8.4	7.884	7.368	7.078	7.078
YIL036W	10.002	10.386	10.386	10.386	10.386	10.386	10.386	10.744	10.744	10.744	10.744	11.06	11.192	11.508	11.64	11.866	11.866	11.866	11.866	12.092	12.092	12.092	12.25	12.25	12.25	12.25	12.25	12.25	12.25	12.25	12.25	12.25	12.092	12.092	12.092	12.092	12.092	12.092	12.092	12.092	11.866	11.866	11.866	11.866	11.866	11.866	11.866	11.866	11.866
YNL110C	12.118	12.118	12.118	11.96	11.96	11.96	11.96	11.96	11.96	11.96	11.96	11.96	11.96	11.734	11.576	11.576	10.77	10.77	10.77	10.77	10.77	10.254	9.486	9.26	9.26	9.26	9.26	9.26	9.26	9.26	9.128	9.128	9.128	9.128	9.128	9.128	8.744	7.448	7.09	6.932	6.932	6.932	6.326	6.168	5.31	5.152	4.994	4.994	4.836
YDR411C	14.434	14.434	14.434	14.434	14.66	14.66	14.66	14.66	14.434	14.434	14.434	14.434	14.434	14.434	14.434	14.434	14.434	14.434	14.434	14.434	14.434	14.208	14.208	14.208	14.208	14.208	14.34	14.34	14.34	14.34	14.34	14.34	14.208	14.208	14.208	14.208	14.208	14.076	13.85	13.718	13.718	13.586	13.812	13.812	13.68	13.68	13.68	13.68	13.522
YDL020C	6.252	6.252	6.252	6.252	6.478	6.478	6.478	6.478	6.478	6.478	6.478	6.12	6.12	6.12	6.12	6.12	6.12	5.988	4.666	4.244	4.244	4.244	4.244	4.244	4.376	4.666	4.666	4.798	4.798	4.798	5.062	5.378	5.22	5.22	5.22	5.22	5.22	5.22	5.114	5.536	5.536	5.694	5.694	5.336	5.958	6.58	6.58	6.58	6.58
YPL092W	5.196	5.196	5.196	5.196	5.196	4.906	4.748	4.748	4.748	4.432	4.432	3.558	3.558	3.558	3.558	3.784	3.558	3.558	3.332	3.332	3.332	3.332	3.332	3.332	3.332	3.332	3.332	2.884	2.884	2.884	2.752	2.752	2.752	2.752	2.752	2.752	2.752	2.752	2.12	2.12	1.736	1.736	1.736	1.736	1.736	1.736	1.736	1.736	1.736
YPR131C	10.58	10.58	10.58	10.58	10.58	10.58	10.29	10.29	10.29	10.29	10.29	10.29	10.29	10.29	10.29	10.29	10.158	9.932	9.932	9.932	9.932	9.932	9.932	9.48	9.48	9.48	9.216	9.216	9.216	9.216	9.348	9.48	9.48	9.48	9.186	9.186	9.186	9.186	8.96	8.734	8.734	8.508	7.954	7.954	7.412	7.254	7.254	6.222	6.064
YGR131W	1.074	1.3	1.3	1.3	1.3	1.3	1.3	1.3	1.3	1.3	1.3	1.3	1.842	1.842	1.842	1.842	1.842	2	2	2	2	2	2	2	2	2	2.448	2.606	2.606	2.606	2.606	2.606	3.122	3.122	3.254	3.254	3.254	3.254	3.254	3.254	4.102	4.102	4.102	5.04	5.04	5.04	5.04	5.04	5.04
YKR091W	10.264	10.264	10.264	10.264	10.264	10.264	10.396	10.554	10.554	10.554	10.554	10.554	10.554	10.554	10.554	10.554	10.554	10.554	10.554	10.554	10.554	10.78	10.78	10.78	10.78	10.78	10.78	11.096	11.096	11.096	11.096	11.096	11.254	11.028	11.028	11.48	11.48	11.48	11.48	11.48	11.48	11.48	11.48	11.48	11.19	11.322	11.322	11.68	11.68
YCR045C	13.048	13.048	13.274	13.406	13.406	13.406	13.406	13.432	14.238	14.238	14.238	14.238	14.464	14.596	14.596	14.728	14.728	14.728	14.728	14.728	14.728	14.728	14.728	14.728	14.728	14.728	14.728	14.728	14.728	14.728	14.728	14.728	14.596	14.596	14.754	14.754	14.754	14.754	14.754	14.754	14.754	14.754	14.754	14.754	14.754	14.596	14.596	14.596	14.596
YER166W	15.394	15.394	15.526	15.368	15.368	15.368	15.368	15.368	15.526	15.526	15.526	15.526	15.526	15.526	15.526	15.526	15.526	15.752	15.752	15.752	15.91	15.91	15.91	15.5	15.5	15.658	15.922	16.596	16.596	16.596	16.754	16.754	16.528	16.528	16.396	16.264	16.264	16.264	16.106	16.106	16.106	16.106	16.106	16.106	15.564	15.432	15.048	15.206	15.206
YER014W	7.54	7.898	8.636	9.664	9.664	9.664	9.664	9.664	9.506	9.506	9.638	9.412	9.412	9.412	9.412	9.412	9.412	9.732	9.732	9.732	9.732	9.732	9.732	9.89	9.89	9.89	9.6	9.468	9.626	9.626	9.626	9.852	9.852	10.828	11.608	14.568	14.568	14.568	14.568	14.568	14.568	14.794	14.794	14.794	14.794	14.794	14.794	14.952	14.952
YFL010C	8.258	8.39	8.774	8.774	8.774	8.774	9.592	9.83	9.988	9.988	9.988	9.988	10.12	10.12	10.252	10.252	10.41	10.41	10.41	10.542	10.542	10.542	10.542	10.542	10.542	10.542	10.542	10.542	10.542	10.568	10.568	11.042	11.306	11.306	11.306	11.306	11.306	11.306	11.464	11.464	11.464	11.306	11.306	11.306	11.306	11.532	11.532	11.532	11.532
YPL169C	10.886	10.886	10.886	10.886	10.886	10.886	10.754	10.754	10.98	10.754	10.754	10.98	10.98	10.98	10.98	10.98	10.98	10.98	10.98	10.98	10.98	10.98	10.98	10.98	10.98	10.98	10.98	10.98	10.98	10.98	10.98	10.98	10.98	10.98	10.98	10.98	10.98	10.98	10.98	10.98	10.98	10.98	10.98	10.98	10.98	10.98	10.98	10.98	10.822
YOR295W	10.154	9.348	9.838	10.75	10.882	10.882	11.24	12.272	12.14	12.298	12.298	12.298	12.298	12.298	12.004	11.846	11.846	11.846	11.846	11.846	11.488	11.62	11.146	12.946	12.946	12.946	12.946	12.946	13.304	13.304	13.304	13.436	13.436	14.258	14.258	14.258	14.258	14.258	14.258	14.258	14.258	14.258	13.652	12.842	13.226	13.516	13.516	13.516	13.516
YNL173C	2.818	3.082	3.082	3.082	2.856	2.656	2.524	2.656	2.656	3.24	3.24	3.504	4.472	4.54	4.54	4.54	4.54	4.54	4.54	4.54	4.276	4.434	4.434	4.434	4.434	4.434	4.434	4.302	4.302	3.496	3.338	3.338	3.338	3.338	3.338	3.79	4.264	6.694	7.236	7.526	7.526	7.526	7.684	9.616	9.616	9.616	9.616	10.132	10.132
YLR306W	7.26	7.26	7.26	7.26	7.26	7.072	6.94	6.94	6.94	6.94	6.94	6.94	6.94	7.204	7.562	7.92	7.92	7.92	7.92	7.92	7.92	7.92	7.92	7.92	7.92	7.92	7.92	7.92	8.052	8.052	8.052	8.278	8.278	8.278	8.278	8.278	8.278	8.278	8.41	8.41	8.41	8.41	8.41	8.41	8.41	8.41	8.41	8.41	8.278
YDL099W	7.59	7.59	7.59	7.59	7.458	7.458	6.546	6.426	6.426	6.426	6.426	5.1	5.036	5.036	5.194	7.13	7.13	7.356	7.808	8.43	8.272	8.272	8.272	8.404	9.304	9.794	10.216	10.348	10.996	11.87	11.87	11.87	11.87	12.386	12.386	12.544	12.544	12.544	12.544	12.544	12.544	12.544	12.544	12.544	12.902	12.902	12.902	12.902	12.902
YMR114C	2.644	2.606	2.606	2.606	2.606	2.606	2.606	2.606	1.8	1.8	1.642	1.258	1.258	1.19	1.19	1.19	1.89	2.342	2.474	2.474	2.474	2.606	3.122	3.122	3.306	3.796	3.954	4.086	4.866	5.13	5.13	5.13	5.13	4.972	4.972	4.972	4.972	4.972	5.288	5.672	6.12	6.636	7.22	7.22	7.22	7.804	8.094	8.384	9.258
YDL090C	4.38	5.732	5.732	5.732	5.732	5.732	5.732	5.732	6.316	6.342	6.342	6.342	6.342	5.932	5.032	5.322	5.322	5.322	5.322	7.356	8.042	9.812	9.812	9.812	9.812	9.812	9.812	9.812	9.944	10.17	10.328	10.75	10.75	10.75	10.75	10.75	10.75	10.592	10.592	11.134	11.292	11.714	11.714	11.714	11.714	11.714	11.714	11.714	12.136
YLR102C	9.176	9.176	9.176	9.334	9.334	9.334	9.334	8.818	8.818	8.818	8.818	8.95	8.95	8.95	9.176	9.176	9.098	9.098	9.324	9.324	9.324	9.034	8.902	8.586	9.264	9.358	9.78	9.938	9.938	9.938	9.938	9.938	9.938	9.938	10.164	10.164	10.296	10.296	10.454	10.876	10.876	10.876	10.876	10.876	10.876	10.876	10.876	10.876	10.876
YLR042C	11.028	11.028	11.028	11.186	11.318	11.318	11.45	11.45	11.45	11.582	11.582	11.582	11.582	11.582	11.94	12.388	12.388	12.388	13.13	13.13	13.13	13.13	13.13	13.13	13.752	13.368	13.368	13.368	13.368	13.368	13.368	13.368	13.368	13.726	13.726	13.726	13.726	13.568	13.568	13.726	13.568	13.568	13.568	13.568	13.568	13.5	13.5	13.5	13.5
YPL262W	5.35	5.35	5.772	6.036	6.326	6.326	6.326	6.326	6.458	6.232	6.232	6.548	6.774	6.774	7.158	7.768	7.768	7.768	8.216	8.216	8.216	8.216	8.216	8.216	8.374	8.374	8.374	8.374	8.374	8.284	8.284	8.284	8.284	8.284	8.284	8.284	8.284	8.284	8.574	8.574	8.574	8.574	8.8	8.8	8.8	8.958	9.116	9.116	9.116
YOL049W	17.322	17.19	17.19	17.058	17.058	17.586	17.744	17.876	17.876	18.102	18.26	18.26	18.55	18.392	18.392	18.392	18.392	18.392	18.392	18.234	18.234	18.234	18.234	18.008	18.166	18.166	18.166	18.166	18.166	18.166	18.034	18.034	18.034	18.034	18.034	18.034	18.166	18.166	18.166	18.418	18.418	18.286	18.286	18.286	18.286	18.286	18.128	18.128	18.128
YNL051W	7.906	7.906	7.906	7.906	7.906	7.906	7.906	7.906	7.906	7.68	7.322	7.416	7.484	7.484	7.484	6.784	7.142	8.264	8.264	8.264	8.264	8.264	7.812	7.68	8.038	7.906	8.29	8.29	8.29	8.29	8.606	8.606	8.606	8.738	8.87	9.028	9.028	9.028	9.028	8.802	8.418	8.576	8.708	8.84	8.84	8.998	8.998	8.998	8.998
YJL125C	8.848	8.848	8.716	8.558	8.426	8.426	8.426	8.426	8.426	8.652	8.652	8.652	8.652	8.652	8.652	8.204	8.204	8.43	8.43	8.43	8.43	8.43	8.43	8.43	8.43	8.656	8.498	8.498	8.498	8.498	8.724	8.724	8.882	8.882	9.24	9.24	9.692	9.692	9.692	9.692	9.692	9.692	9.692	9.692	9.692	9.692	9.692	9.692	9.56
YPR031W	11.672	11.672	11.672	11.672	11.672	11.672	11.672	11.672	11.672	11.672	11.672	11.672	11.672	11.672	11.672	11.672	11.672	11.672	11.672	11.54	11.54	11.54	11.54	11.118	11.118	11.118	11.118	11.118	11.186	11.186	11.186	11.186	11.186	11.186	11.186	11.186	11.318	11.318	11.318	11.318	11.318	11.318	11.318	11.318	11.318	11.318	11.318	11.318	11.318
YMR162C	15.728	15.954	15.928	16.06	16.06	16.06	16.06	16.218	16.124	16.124	16.282	16.282	16.282	16.282	16.282	16.414	16.772	16.93	17.352	17.352	17.352	17.352	17.352	17.352	17.352	17.352	17.352	17.352	17.352	17.352	17.352	17.352	17.352	17.352	17.484	17.484	17.616	17.616	17.616	17.616	17.616	17.616	17.616	17.616	17.616	17.616	17.616	17.616	17.616
YIL061C	1.37	1.37	1.37	1.37	1.37	1.37	1.37	1.37	1.37	1.212	1.212	0.922	0.922	0.922	0.632	0.632	0.632	0.632	0.632	0.632	0.632	0.632	0.632	0.764	0.764	0.764	0.764	0.922	1.054	1.186	1.186	1.186	1.186	1.186	1.186	1.186	1.028	1.028	1.028	1.544	1.544	1.544	1.544	1.544	1.702	1.702	1.702	1.702	1.702
YER122C	13.248	13.248	13.116	13.116	13.116	13.116	13.116	13.116	13.116	13.116	13.116	13.274	13.274	13.274	13.274	13.274	13.274	13.274	13.274	13.5	13.5	13.658	13.658	13.658	13.658	13.658	13.658	13.658	13.658	13.658	13.658	13.658	13.5	13.5	13.5	13.5	13.5	13.5	13.5	13.5	13.5	13.5	13.5	13.5	13.5	13.5	13.5	13.5	13.5
YCR030C	0.448	0.448	0.29	0.422	0.422	0.422	0.422	0.422	0.422	0.554	0.554	0.78	0.78	0.78	0.78	0.78	0.78	0.78	0.78	0.78	0.78	0.78	0.78	0.78	0.78	0.78	0.78	0.78	0.78	1.496	1.496	1.496	1.496	1.88	3.044	3.044	3.044	3.044	3.044	3.044	3.044	3.27	3.27	3.27	3.27	3.27	3.27	3.27	3.27
YIL121W	6.384	6.158	5.574	5.732	5.732	5.732	5.574	5.574	5.574	4.034	3.066	3.066	3.04	3.172	3.172	3.172	2.656	2.366	2.034	2.034	2.034	2.034	1.996	2.444	3.77	4.06	4.06	4.06	4.06	4.06	4.06	4.06	4.06	4.418	5.476	5.86	5.86	5.86	6.018	6.244	6.244	6.376	6.376	6.734	6.892	6.892	6.892	6.892	6.892
YKL040C	1.428	1.586	1.586	1.586	1.744	1.744	1.902	2.192	2.708	2.708	2.708	2.708	2.708	2.708	2.708	2.708	2.708	2.708	2.708	2.708	4.004	4.004	4.004	4.294	4.294	4.426	4.652	4.652	4.652	4.652	4.652	4.652	5.274	5.538	5.538	5.538	5.538	5.538	5.538	5.538	5.538	5.538	5.538	5.538	5.538	5.538	5.538	5.696	6.08
YER109C	2.852	2.852	2.984	2.6	2.6	2.89	2.89	2.89	2.89	2.89	2.89	2.89	2.89	2.89	2.89	2.89	2.89	3.048	3.18	3.18	3.406	3.67	3.67	3.67	3.67	3.67	3.828	3.828	3.828	3.828	3.602	3.828	4.46	4.46	4.46	5.002	5.002	5.002	5.134	5.134	5.134	5.134	5.134	5.134	5.134	5.134	5.134	5.134	5.134
YLR413W	8.546	8.32	8.61	8.384	8.384	8.384	8.384	8.384	8.384	8.158	8.158	7.932	7.932	7.932	7.932	7.932	7.8	7.8	7.8	7.668	7.668	7.668	7.668	7.668	7.668	7.668	7.668	7.826	7.668	7.668	7.152	7.152	7.152	7.152	7.152	6.704	6.73	7.246	7.246	7.246	7.246	7.246	7.246	6.12	6.12	6.12	6.12	6.12	6.12
YNL091W	6.178	6.178	6.178	6.046	6.046	5.914	6.272	6.272	6.272	6.63	7.504	7.726	8.464	8.464	8.464	8.464	8.464	8.822	9.15	9.15	9.15	9.15	9.15	9.15	9.018	9.018	9.018	9.018	9.018	9.018	9.176	9.176	9.176	9.176	9.176	9.56	9.56	9.56	9.56	9.718	9.718	9.718	10.208	10.208	10.208	10.208	10.208	10.208	10.208
YNL151C	6.5	6.726	6.884	6.884	6.884	6.752	6.752	6.752	6.752	6.952	7.242	7.242	7.242	7.242	7.374	7.4	7.532	8.432	8.564	9.608	9.608	9.608	9.608	9.608	9.608	9.476	9.476	9.476	9.702	9.702	9.702	9.834	9.834	10.15	10.15	10.15	10.15	10.15	10.15	10.15	9.992	9.924	10.082	10.082	10.082	10.082	10.082	10.082	10.082
YBR058C	11.28	11.28	11.28	10.184	9.246	9.114	9.826	9.826	9.826	9.826	9.826	9.468	8.594	8.884	9.4	9.4	9.4	9.4	9.4	8.952	8.978	9.136	9.004	9.294	8.91	9.068	8.91	8.91	8.91	8.91	9.068	7.472	6.466	6.24	6.24	5.344	5.476	5.898	6.162	6.162	6.162	6.32	6.704	6.968	8.026	8.026	8.026	9.152	9.152
YPR040W	12.512	12.512	12.512	12.512	12.512	12.022	11.412	11.412	11.216	11.348	11.348	11.348	11.348	11.348	11.216	10.858	12.01	12.752	12.752	12.752	12.752	12.752	13.652	13.652	13.652	13.652	13.878	13.878	14.104	14.104	14.104	13.946	13.946	13.946	13.946	13.946	13.946	13.814	14.04	13.75	13.882	14.014	14.014	14.014	14.014	14.172	14.172	14.172	14.172
YJR052W	5.6	5.6	5.6	5.6	5.6	5.6	5.6	5.6	5.374	5.374	5.374	5.374	5.374	5.216	5.216	5.216	4.858	4.632	4.154	3.728	4.15	4.15	4.15	4.15	4.176	4.334	4.108	4.266	4.402	4.334	4.756	5.046	5.046	5.43	5.43	5.814	5.814	5.814	5.814	5.814	5.814	5.366	5.366	5.366	5.366	5.366	5.208	5.208	5.972
YIR005W	11.618	11.618	11.618	11.618	11.618	11.102	11.102	11.328	11.328	11.328	11.328	10.642	10.642	10.484	10.484	10.352	9.9	9.9	9.9	8.224	8.45	8.744	8.744	8.744	8.744	9.034	8.586	8.586	8.718	8.586	8.586	8.586	8.718	7.038	6.88	7.69	9.012	9.012	9.012	10.586	10.97	11.286	11.286	11.444	11.218	11.35	11.218	12.088	11.956
YHR052W	3.718	3.718	3.718	3.492	3.492	3.492	3.492	3.492	3.492	3.492	3.492	3.492	3.624	3.624	3.624	3.624	3.624	3.624	3.624	3.492	3.492	3.492	3.36	3.228	3.454	3.612	3.612	3.612	3.612	3.612	3.612	3.612	3.612	3.612	3.612	3.386	3.386	3.228	3.228	3.228	3.228	3.386	3.386	3.386	3.386	3.386	3.386	3.386	3.386
YDR011W	2.486	2.486	2.486	2.486	2.486	2.26	2.034	2.034	2.034	2.166	2.166	2.166	2.166	2.166	2.166	2.166	2.008	2.008	2.008	2.008	2.008	2.008	2.008	1.744	1.744	2.128	2.128	2.128	2.128	2.128	2.128	2.128	2.286	2.06	2.06	2.06	2.06	2.06	2.06	2.06	2.06	2.06	2.06	2.06	2.06	2.286	2.286	2.286	2.286
YOR109W	8.102	8.102	8.102	8.102	7.876	7.744	7.744	7.386	7.386	7.386	7.518	7.424	7.266	7.624	7.85	8.14	8.14	8.14	8.14	8.456	8.588	8.588	8.588	8.588	8.362	8.362	8.362	8.358	8.49	8.716	8.716	8.716	8.716	8.716	8.716	8.716	8.716	8.716	8.716	8.716	8.716	8.716	8.716	8.716	8.716	8.874	8.874	8.874	8.874
YOR294W	6.622	6.848	7.1	7.258	7.258	7.258	7.258	7.258	7.416	7.416	7.574	7.574	7.574	7.574	7.574	7.574	7.574	7.574	7.416	7.416	7.416	7.126	7.126	6.994	6.994	6.994	7.126	7.126	7.126	7.126	7.126	7.126	7.126	6.994	6.994	6.61	6.068	6.2	6.2	5.974	5.748	5.616	5.616	5.616	5.458	5.684	5.684	5.684	5.684
YGR216C	4.832	4.832	4.832	5.784	5.784	5.784	5.784	5.784	5.784	5.494	5.178	6.116	7.864	8.022	8.022	8.022	8.022	8.022	8.286	7.996	8.154	8.154	8.154	8.18	8.944	9.946	10.368	10.368	10.368	10.658	11.584	12.56	12.56	12.56	12.56	12.56	13.592	13.592	13.592	15.208	15.208	15.208	15.434	15.434	15.592	15.592	15.592	15.592	15.592
YOR357C	9.8	9.8	10.158	10.158	10.384	10.742	10.742	10.874	10.874	10.874	10.874	10.874	10.874	10.874	10.874	11.006	11.006	11.006	11.006	11.006	11.006	11.006	10.848	10.848	10.848	10.848	10.848	10.848	10.716	10.716	10.716	10.716	10.848	10.848	10.848	10.848	10.848	10.848	10.848	10.848	10.848	11.006	11.006	11.006	11.006	11.138	11.138	11.138	11.138
YKL194C	5.554	5.29	5.29	5.806	5.542	5.542	5.542	5.252	5.026	5.184	5.342	8.502	10.166	10.166	10.166	10.324	10.324	10.456	10.456	11.01	11.01	11.01	11.168	11.168	11.394	11.394	11.394	11.394	11.394	11.394	11.684	12.174	12.174	12.174	12.306	12.438	12.438	12.822	12.69	12.69	12.69	12.69	12.916	13.142	13.142	13.142	13.142	13.458	13.458
YNL186W	7.802	7.802	7.802	7.802	7.802	7.802	7.802	7.576	7.576	7.576	7.576	7.286	7.286	7.286	6.242	5.82	5.688	5.688	5.688	5.688	5.688	5.688	5.688	5.82	5.398	5.398	5.398	5.398	5.398	5.398	5.398	5.624	5.624	5.624	5.624	5.624	5.624	5.04	4.588	4.588	4.456	4.456	4.324	3.876	3.876	3.85	4.946	5.172	5.172
YCL050C	7.928	7.928	8.444	8.35	8.35	8.508	8.64	9.236	9.236	9.236	9.368	9.368	9.368	9.368	9.594	9.594	9.594	9.726	10.016	10.016	10.174	11.296	11.296	11.296	11.428	11.428	11.428	11.428	11.428	11.428	11.202	11.202	11.428	11.586	11.586	11.586	11.586	11.718	12.298	12.456	12.456	12.772	12.772	12.772	12.772	12.772	12.998	12.998	12.998
YKR054C	9.192	9.418	9.644	10.902	11.576	11.96	12.344	12.86	12.86	12.86	12.86	12.86	12.86	12.86	12.86	12.86	12.86	12.86	12.992	13.998	13.866	13.866	14.024	14.024	14.024	14.024	14.024	14.024	14.024	14.182	14.182	14.182	14.182	14.182	14.182	14.182	14.182	14.182	14.182	14.578	14.804	14.804	14.804	14.936	14.936	14.936	14.936	14.936	14.936
YOR194C	12.108	12.266	12.266	12.266	12.492	12.492	12.492	12.492	12.492	12.492	12.492	12.492	12.492	12.492	12.492	12.492	12.492	12.492	12.492	12.492	12.492	12.492	12.492	12.492	12.492	12.492	12.492	12.492	12.492	12.492	12.492	12.492	12.492	12.492	12.492	12.492	12.492	12.492	12.492	12.492	12.492	12.492	12.492	12.492	12.492	12.492	12.492	12.492	12.108
YNL032W	4.216	3.99	3.99	3.99	3.632	3.632	3.632	3.632	3.858	4.016	4.016	4.016	3.79	3.79	3.658	3.658	3.658	3.658	3.658	3.5	3.726	3.726	3.726	3.726	3.594	3.594	2.856	2.698	2.566	2.408	2.408	2.634	2.634	2.634	2.634	2.634	2.634	2.502	2.37	2.37	2.37	2.37	2.37	2.37	2.37	2.37	2.37	2.37	2.37
YDR081C	8.754	8.596	8.464	8.464	8.332	8.106	8.106	8.106	8.106	8.106	8.106	8.106	8.106	8.106	7.01	6.426	6.162	6.162	6.03	6.478	6.926	8.158	8.448	8.448	8.448	8.448	8.448	8.58	8.58	8.58	8.58	8.58	8.58	8.58	8.58	8.58	8.738	8.738	8.738	8.738	8.87	9.002	9.002	9.002	9.68	10.064	10.064	10.064	10.064
YDL175C	12.86	12.86	12.86	12.86	12.86	12.86	12.728	12.728	12.728	12.728	12.596	12.596	12.596	12.596	12.596	12.596	12.596	12.728	12.728	12.728	12.728	12.728	12.728	12.728	12.728	12.728	12.728	12.728	12.728	12.728	12.212	12.212	12.212	12.08	12.08	12.08	12.08	12.08	12.08	12.08	12.08	12.08	12.08	12.212	12.344	12.344	12.37	12.37	12.37
YKL011C	6.98	6.98	6.98	6.49	6.358	5.91	5.91	6.042	6.042	6.042	6.174	6.174	6.174	6.174	6.042	5.884	6.016	6.016	6.016	6.148	6.306	6.306	6.306	6.306	6.306	6.306	6.306	6.532	6.532	6.532	6.532	6.532	6.532	6.532	6.506	6.506	6.506	6.506	6.348	6.348	6.348	6.348	5.806	5.806	5.87	5.87	5.87	5.87	5.87
YKL002W	4.16	4.212	4.212	4.212	4.476	4.476	5.124	5.124	5.124	6.386	6.386	6.386	6.386	6.386	6.16	6.16	6.612	6.612	6.77	6.77	6.77	6.77	6.77	6.77	6.77	6.544	6.544	6.544	6.544	6.544	6.544	6.544	6.544	6.544	6.834	6.966	6.966	6.966	6.966	6.966	6.966	6.966	7.124	7.124	7.124	7.508	7.508	7.798	7.798
YDR246W	7.77	7.77	7.902	7.902	7.902	7.902	7.902	7.676	7.676	7.744	7.744	7.902	8.192	8.286	8.418	8.418	8.418	8.418	8.482	8.708	8.708	8.708	8.708	8.708	8.708	8.708	8.708	8.708	8.708	8.866	8.866	8.998	9.13	9.13	9.262	9.262	9.262	9.262	9.262	9.262	9.036	9.036	9.036	9.036	9.036	9.036	9.036	8.904	8.904
YDR144C	8.98	8.98	8.822	8.822	8.822	8.822	8.69	8.69	8.69	8.532	8.532	8.374	8.374	5.94	5.424	5.424	5.424	5.424	5.424	5.292	5.292	5.292	5.292	5.292	5.16	5.16	4.934	4.934	4.26	4.26	4.102	4.102	4.102	4.102	4.102	2.764	2.632	2.342	2.184	2.184	2.184	1.958	1.958	1.958	1.958	1.958	1.958	1.732	1.348
YPR157W	1.914	1.914	1.914	1.914	1.914	2.272	2.272	2.272	2.272	2.272	2.046	2.072	2.204	2.204	2.204	2.204	2.204	2.43	2.43	3.078	3.078	3.21	3.21	3.21	3.21	3.832	3.832	3.832	3.832	3.832	3.832	3.832	3.832	3.832	5.406	5.406	5.406	5.406	5.406	5.406	5.406	5.406	6.796	6.796	6.796	6.796	6.796	6.796	6.796
YBL008W	4.806	4.806	4.806	4.674	5.732	5.732	5.732	5.732	5.732	5.864	5.864	5.864	5.864	5.996	5.544	5.544	5.544	5.386	5.386	5.386	5.518	5.518	5.518	5.518	5.676	5.292	5.582	5.74	5.74	5.74	5.462	5.078	5.078	5.078	5.078	5.078	5.078	4.758	5.286	5.602	5.602	5.602	5.986	5.986	6.118	6.702	6.702	6.702	6.702
YPR073C	12.33	11.17	11.17	10.944	11.208	11.566	11.434	11.434	11.434	11.75	11.302	11.302	11.434	11.076	11.234	11.076	10.85	10.85	10.85	10.85	10.756	10.756	10.756	10.756	10.756	10.24	10.24	10.372	10.372	10.014	10.24	10.24	9.95	9.818	9.528	9.528	9.528	9.396	9.238	9.238	9.012	9.17	9.17	9.17	9.592	9.592	9.592	9.592	9.592
YER047C	13.932	13.932	15.216	15.216	15.216	15.216	16.38	17.732	17.732	17.732	17.732	17.732	17.89	18.022	18.474	18.474	18.474	18.474	18.606	18.764	18.764	18.764	18.764	18.632	18.632	18.632	18.632	18.764	18.764	18.764	18.764	18.764	18.764	18.764	18.764	18.764	18.764	18.764	18.764	18.764	18.764	18.764	18.764	18.764	18.764	18.764	18.764	18.764	18.764
YOR090C	9.672	9.54	9.54	9.698	9.698	9.698	9.698	9.698	9.698	9.698	9.698	9.698	9.698	9.698	9.54	9.54	9.25	9.25	9.25	8.67	7.732	7.6	7.374	7.374	7.374	7.374	7.374	7.374	7.374	7.374	7.374	7.374	7.374	7.374	7.374	7.374	6.726	6.726	6.726	6.726	6.078	5.336	5.336	5.336	4.662	4.662	4.662	4.662	4.662
YMR064W	3.846	3.714	3.714	3.714	3.304	3.662	3.662	3.662	3.662	3.662	3.266	3.108	3.108	3.334	3.786	3.786	3.786	3.786	4.038	4.038	4.038	4.264	4.264	4.264	4.264	4.196	4.196	4.196	4.196	4.67	4.67	5.766	5.766	5.898	6.03	6.03	6.256	6.256	6.256	6.256	6.256	6.256	6.256	6.256	6.546	6.546	6.546	6.546	6.862
YHL033C	5.57	5.57	5.702	5.702	5.702	5.702	5.544	6.218	6.218	6.218	6.218	6.444	6.444	6.444	6.734	7.766	7.766	7.766	7.766	7.766	7.766	7.766	7.766	7.766	7.766	7.766	7.766	7.766	7.766	7.766	7.766	7.766	7.608	8.508	8.508	8.508	8.772	8.772	8.772	8.772	8.772	8.772	8.998	8.998	8.998	8.998	8.998	8.998	8.998
YJR088C	10.85	11.46	11.46	11.46	11.46	11.46	11.46	11.46	11.882	11.882	11.882	11.882	12.04	12.04	12.33	12.33	12.33	12.33	12.33	12.33	12.33	12.33	12.33	12.33	12.33	12.33	12.33	12.172	12.304	12.304	12.462	12.594	12.82	12.82	12.82	12.82	12.82	12.82	12.82	12.82	12.82	13.11	12.952	13.11	13.11	13.11	12.952	12.952	12.952
YDR301W	9.196	9.196	9.196	9.196	9.196	9.196	9.196	9.196	9.196	9.064	8.932	8.8	8.8	8.8	8.642	8.642	8.642	8.642	8.642	8.642	7.768	7.768	7.768	7.768	7.768	7.41	7.41	7.41	7.41	7.41	7.41	7.41	7.278	7.278	7.278	6.83	6.83	6.83	6.83	6.83	4.49	3.552	3.552	3.394	3.394	3.394	3.394	3.394	3.394
YKL046C	0.66	0.66	0.66	0.792	1.082	1.24	1.24	1.24	1.24	1.398	1.398	1.398	1.398	1.53	1.53	1.53	1.53	1.556	1.556	1.556	1.846	2.294	2.784	2.784	3.1	3.1	3.1	3.616	3.616	3.616	3.616	3.616	3.748	4.132	4.516	4.516	4.516	4.516	4.516	4.516	4.9	5.928	5.928	6.402	6.402	6.402	6.402	6.534	6.534
YPR112C	10.442	9.968	9.968	9.742	9.742	9.252	9.252	9.252	9.252	9.026	9.026	8.736	8.736	8.736	7.44	7.308	6.992	6.992	6.992	6.834	6.834	6.834	6.676	6.45	6.318	6.318	6.318	6.344	6.186	6.186	6.186	6.186	6.186	6.186	6.028	6.16	6.16	6.16	5.934	5.286	5.154	5.154	5.022	4.442	4.31	4.31	3.556	3.198	3.198
YKL120W	8.234	8.234	6.916	6.532	6.532	6.08	6.08	6.08	6.08	5.274	4.72	4.362	4.362	3.62	2.882	2.076	1.586	1.586	1.586	1.586	1.586	1.586	1.586	1.586	1.718	1.718	1.718	1.718	1.718	1.454	1.454	1.454	1.322	1.322	1.322	1.322	1.322	1.322	1.322	0.712	0.422	0.132	0.132	0.132	0.132	0.132	0.132	0.132	0.132
YHR144C	0.806	0.806	0.806	0.806	1.096	1.57	1.954	1.954	1.954	1.954	2.244	2.244	2.244	2.244	2.244	2.244	2.244	2.244	2.244	1.86	2.218	3.578	4.264	4.844	4.844	4.844	4.844	4.844	4.712	4.712	5.654	5.786	6.728	6.728	6.728	6.728	6.728	6.728	6.728	6.728	6.728	6.728	6.728	6.886	6.886	6.886	6.886	6.886	7.018
YDL085C-A	7.996	7.612	7.612	7.958	7.826	9.054	9.412	9.412	9.412	9.544	9.966	9.966	9.966	9.966	9.966	10.098	10.098	10.098	10.004	10.004	10.004	10.004	10.162	10.162	10.162	10.162	10.388	10.03	10.03	10.03	9.898	9.898	9.898	9.898	9.898	9.898	9.898	9.408	9.408	9.408	9.408	9.408	9.408	9.672	9.288	9.42	9.42	9.42	9.42
YDR348C	12.144	12.144	12.144	12.144	12.144	12.144	12.012	12.012	12.012	12.012	12.012	10.558	8.866	8.866	8.708	8.55	8.55	8.55	8.55	8.418	8.512	8.38	8.38	8.38	8.38	8.764	8.764	8.764	8.764	8.764	8.764	8.99	8.99	8.99	8.99	8.99	8.99	8.99	8.99	8.99	8.832	8.832	8.832	8.052	7.668	7.668	7.668	7.668	7.668
YLR115W	3.55	3.55	3.55	3.588	4.778	4.778	4.778	5.004	5.162	5.746	5.746	6.536	6.958	7.632	7.632	7.79	7.79	7.79	8.148	8.148	8.412	8.544	8.702	9.308	9.308	9.308	9.308	9.308	9.308	9.692	10.208	10.208	10.208	10.208	10.208	10.208	10.208	10.208	10.434	10.434	11.53	11.53	11.662	12.152	12.152	12.152	12.152	12.152	12.152
YJR119C	8.054	8.054	8.054	8.054	8.054	8.054	8.054	8.054	8.054	7.922	7.538	7.538	7.67	7.67	7.67	7.644	7.644	7.644	7.644	7.644	7.644	7.644	7.644	7.644	7.418	7.418	7.418	7.26	7.486	7.354	7.354	7.354	7.354	7.354	7.354	7.354	7.58	6.838	6.838	6.838	6.206	6.048	5.89	6.022	6.022	6.022	5.796	6.922	8.338
YGL078C	4.934	4.934	4.934	5.424	5.424	5.424	5.424	5.424	5.424	5.424	5.424	5.424	5.424	5.292	5.292	5.292	5.292	5.292	5.292	5.292	5.134	5.266	5.198	5.04	5.04	5.04	4.882	4.882	4.882	4.882	4.882	4.882	4.882	4.724	4.724	4.724	4.882	4.882	4.882	4.882	4.882	4.656	4.656	4.656	4.656	4.656	4.656	4.43	4.43
YIL107C	10.97	11.128	11.128	11.512	11.512	11.512	12.186	12.186	12.186	12.186	12.186	12.186	11.802	11.896	11.896	12.054	12.054	12.054	12.212	12.212	12.634	12.766	12.766	12.766	12.766	12.766	12.766	12.766	12.766	12.898	13.03	13.188	13.188	13.188	12.962	12.962	12.962	12.962	12.962	12.962	12.804	12.672	12.672	12.672	12.552	12.684	12.684	12.684	12.552
YIL108W	9.976	9.976	9.976	9.976	9.976	9.712	9.712	9.422	9.422	9.026	9.026	9.026	9.026	9.026	9.026	8.574	8.258	8.258	7.836	7.836	7.836	7.968	7.742	7.742	7.742	7.742	7.742	6.774	6.642	6.51	6.246	6.246	6.63	6.63	6.63	6.63	6.63	6.63	5.888	5.888	5.888	5.662	5.662	5.662	5.662	4.604	4.604	4.604	4.314
YGR171C	11.962	11.962	12.226	12.226	12.226	12.226	12.094	12.052	11.668	11.8	12.026	12.158	12.158	11.314	11.314	11.314	10.798	10.798	9.476	9.028	9.028	8.128	8.128	8.128	7.39	6.162	5.71	5.552	5.552	5.262	5.13	5.356	5.846	5.978	5.978	6.468	6.31	6.31	6.31	6.084	6.084	6.348	6.348	6.638	6.796	6.796	6.796	6.796	6.796
YBR272C	8.968	8.968	8.81	8.81	8.652	8.652	8.784	8.562	8.894	8.894	8.894	8.962	8.962	8.962	8.514	8.514	8.514	8.104	8.394	8.62	8.62	8.62	8.62	8.356	8.066	8.382	8.382	8.382	8.382	8.54	8.898	8.898	8.898	9.124	9.124	9.414	9.414	9.414	9.414	9.414	9.414	9.832	9.832	9.832	9.832	9.7	9.436	9.146	9.146
YCL008C	8.336	8.336	8.468	8.336	8.204	8.788	8.788	8.788	8.92	8.92	9.052	9.052	9.052	9.052	8.89	9.048	9.048	9.048	9.048	9.048	8.784	8.784	8.626	8.626	8.626	8.626	8.626	8.758	8.494	8.784	8.784	8.784	8.784	8.784	8.916	9.142	9.142	9.3	8.848	8.848	8.848	8.848	8.69	8.622	8.622	8.622	8.622	8.754	8.886
YGR285C	2.086	2.086	2.086	2.086	2.086	2.086	2.086	1.77	1.77	1.77	1.638	1.638	1.254	1.254	1.254	1.096	0.964	1.096	1.096	1.096	1.096	1.096	1.096	0.964	0.806	0.806	0.806	0.806	0.806	0.806	0.806	0.806	0.806	0.806	0.806	0.806	0.806	0.422	0.422	0.422	0.422	0.422	0.422	0.422	0.29	0.29	0.29	0.29	0.29
YGR154C	10.892	11.024	11.024	11.024	11.024	11.024	11.024	11.024	11.34	11.34	11.34	11.34	11.34	11.34	11.34	11.114	10.93	10.93	11.156	11.156	11.156	11.156	11.156	11.156	11.156	11.156	11.156	11.156	11.156	11.156	11.156	11.156	11.156	10.998	10.508	10.508	10.508	10.35	9.898	10.056	10.056	10.056	10.056	10.056	10.056	10.056	10.056	10.056	10.056
YLL032C	12.08	12.08	11.854	11.854	11.854	12.212	12.212	12.212	12.212	12.212	12.212	12.212	12.212	12.344	12.344	12.344	12.344	12.344	12.344	12.344	12.344	12.344	12.344	12.344	12.634	12.408	12.408	12.408	12.408	12.182	12.408	12.408	12.408	12.634	12.634	12.634	12.634	12.634	12.634	12.634	12.634	12.344	12.344	11.986	11.986	11.986	11.986	11.986	11.854
YPL144W	6.806	6.806	6.806	6.806	6.964	6.738	6.738	6.738	6.606	6.606	6.474	6.474	6.342	6.342	6.342	5.498	5.498	5.498	5.498	5.498	5.392	5.102	5.102	5.102	5.102	5.102	4.944	5.17	5.17	5.17	5.17	5.012	5.012	5.012	5.012	5.012	5.012	5.012	4.074	4.074	4.074	4.074	4.074	4.074	4.074	4.074	4.074	4.074	4.074
YPL129W	10.534	10.666	10.666	10.666	10.666	10.666	10.666	10.534	10.534	10.534	10.534	10.534	10.534	10.534	10.534	10.244	10.244	10.244	9.928	9.928	9.928	9.77	9.77	9.77	9.902	10.482	10.482	10.482	10.482	11.224	11.224	11.224	11.714	11.714	11.714	11.714	11.714	11.714	11.872	12.004	12.004	12.004	11.872	12.004	12.004	12.004	11.398	11.266	11.266
YDR191W	13.396	13.396	13.396	13.396	13.396	13.396	13.396	13.396	13.396	13.396	13.396	13.396	13.264	13.264	13.396	13.396	13.396	13.528	13.528	13.528	13.528	13.528	13.528	13.528	13.528	13.528	13.528	13.528	13.528	13.528	13.528	13.528	13.528	13.264	13.264	13.038	12.654	12.654	12.654	12.654	12.654	12.654	12.654	12.654	12.654	12.496	12.27	12.27	12.27
YDR206W	14.602	14.602	14.602	14.986	14.986	15.144	15.144	15.144	15.144	15.144	15.276	15.276	15.276	15.276	15.276	15.408	15.408	15.408	15.408	15.408	15.408	15.314	15.314	15.314	15.54	15.54	15.54	15.54	15.54	15.408	15.408	15.408	15.408	15.408	15.408	15.408	15.408	15.566	15.566	15.566	15.34	15.34	15.34	15.34	15.34	15.34	15.34	15.34	14.786
YLR256W	11.254	9.864	9.638	9.412	9.254	9.254	9.254	9.412	9.412	9.412	9.638	9.638	9.928	10.154	10.55	10.708	10.708	10.708	10.708	10.708	10.708	10.708	10.708	10.708	10.708	10.708	10.708	10.708	10.444	10.286	10.286	10.286	10.286	10.154	10.154	10.154	10.154	9.996	9.996	9.996	9.996	9.996	9.996	9.996	9.996	9.996	9.996	9.996	9.996
YEL047C	7.644	7.486	7.486	7.486	7.486	7.67	7.67	7.67	7.67	7.67	7.67	7.67	7.67	7.67	7.512	6.932	6.932	7.158	7.158	7.384	7.384	7.384	7.384	7.384	7.384	7.516	7.516	7.516	6.962	6.962	6.962	6.804	6.258	6.032	6.032	6.032	6.032	6.39	6.39	6.39	6.39	6.39	6.39	6.39	6.39	6.39	6.548	6.548	6.548
YDR025W	3.502	3.502	3.502	3.502	3.502	3.502	3.502	3.502	3.502	3.502	3.57	3.438	3.28	3.28	3.28	3.28	2.764	2.632	2.632	2.632	2.5	2.5	2.342	1.868	1.868	1.868	1.868	1.868	1.868	1.868	1.642	1.642	1.642	1.642	1.642	1.642	1.642	1.642	1.416	1.416	1.416	1.416	1.416	1.416	1.284	1.152	0.994	0.836	0.836
YCL043C	4.228	4.454	4.228	4.228	4.228	4.228	4.228	4.228	4.228	4.228	4.228	4.228	4.228	4.228	4.096	3.964	3.964	3.964	3.964	3.964	3.712	3.712	3.712	3.712	3.712	3.712	3.712	3.712	3.712	3.712	3.712	3.328	3.328	3.17	3.17	3.17	3.17	3.17	3.17	3.396	3.396	3.396	3.396	3.264	3.264	3.132	3.132	3.132	3.132
YPL268W	8.408	8.408	8.54	10.068	10.61	12.938	12.938	13.39	13.39	13.39	13.39	13.39	14.022	14.022	14.18	14.18	14.18	14.18	14.18	14.18	14.18	14.18	14.18	14.444	14.444	14.67	14.96	15.118	15.276	15.276	15.66	15.66	15.66	15.66	15.66	15.66	15.66	15.66	15.728	15.728	15.728	15.728	15.886	15.886	15.886	15.886	15.886	15.886	15.886
YIL007C	14.718	15.008	15.008	15.008	15.008	15.008	15.14	15.14	15.14	15.14	15.14	15.14	15.14	15.14	15.14	15.298	15.298	16.262	16.262	16.394	16.394	16.394	16.394	16.394	16.394	16.394	16.394	16.394	16.394	16.394	16.394	16.394	16.394	16.658	16.816	16.948	17.08	17.08	16.922	16.922	16.922	16.922	16.922	16.922	17.08	17.08	17.08	17.08	17.08
YDR437W	6.004	6.004	6.136	6.294	6.968	6.294	6.294	7.232	7.232	7.232	7.232	7.232	7.39	7.39	7.39	7.39	7.164	7.164	7.164	7.454	8.49	8.358	8.358	8.358	8.358	8.358	8.358	8.226	9.642	9.642	9.642	9.642	9.642	10.542	10.674	10.674	10.674	10.674	10.964	12.59	12.59	12.88	13.012	13.144	13.144	13.144	13.144	13.144	13.144
YHR024C	9.278	9.278	10.02	10.02	10.02	10.02	10.02	10.02	10.02	10.02	10.178	10.31	10.826	10.826	10.826	11.248	11.248	11.248	11.248	11.248	12.77	12.77	12.77	12.77	13.034	13.034	13.324	13.324	13.324	13.324	13.324	13.324	13.324	13.324	13.588	13.72	13.72	13.72	13.72	13.72	13.72	13.72	13.588	13.588	13.43	13.43	13.43	13.43	13.43
YDL153C	10.426	10.426	10.294	10.294	10.452	10.452	10.452	10.81	10.81	10.81	10.81	10.81	12.41	12.41	12.41	12.41	12.184	12.474	12.474	12.474	12.474	12.632	12.632	12.632	12.632	12.632	12.632	12.632	12.632	12.632	12.632	12.632	12.632	12.632	12.632	12.632	12.632	12.858	12.726	12.952	12.952	12.952	12.952	12.952	12.952	12.952	12.952	12.952	12.952
YOR292C	10.324	10.324	10.324	10.324	10.324	10.324	10.034	10.034	9.808	9.582	9.582	9.356	8.998	8.998	8.998	7.83	7.604	7.604	7.604	7.604	7.314	7.314	7.314	7.314	7.314	6.704	6.704	6.704	6.572	6.572	6.572	6.572	6.572	6.572	5.714	4.256	3.834	3.834	3.766	3.766	3.766	3.766	3.766	3.766	3.766	3.766	3.766	3.766	3.766
YER056C	0.716	0.716	0.716	0.49	0.49	0.49	0.49	0.49	0.49	0.648	0.648	0.648	0.648	0.648	0.648	0.648	0.648	0.648	0.648	0.648	0.648	0.648	0.648	0.29	0.29	0.29	0.29	0.29	0.29	0.29	0.29	0.29	0.29	0.29	0.29	0.29	0.29	0.29	0.29	0.29	0.29	0.29	0.29	0.29	0.29	0.132	0.132	0.132	0.132
YDR049W	14.298	14.072	14.072	14.562	14.788	14.788	14.788	15.278	15.278	15.278	15.052	15.052	15.052	15.052	15.278	15.888	15.888	16.02	16.404	16.246	16.246	16.246	16.246	16.246	16.246	16.246	16.246	16.246	16.088	16.088	16.088	16.088	16.088	16.088	16.246	16.246	16.246	16.246	16.246	16.246	16.246	16.246	16.246	16.246	16.246	16.204	16.046	16.046	16.046
YEL029C	10.848	10.848	10.848	10.848	10.848	10.848	10.584	10.426	10.584	10.584	10.584	10.584	10.358	10.516	11.032	11.032	11.032	11.032	11.032	11.164	12.354	12.802	12.802	12.802	12.934	12.934	12.934	12.934	12.934	12.934	13.224	13.224	13.224	13.224	13.224	13.224	13.224	13.224	13.224	13.356	13.646	13.646	13.646	13.804	13.804	13.804	13.804	13.804	13.804
YLR287C	8.306	8.438	8.438	8.438	8.438	8.412	8.544	8.254	8.254	8.254	8.254	8.254	8.706	9.328	9.328	9.618	9.618	9.618	9.618	9.618	9.618	9.618	9.908	9.776	9.776	9.908	9.908	9.908	9.908	9.908	9.908	9.908	9.908	9.908	9.908	9.908	9.908	9.908	9.908	9.908	9.908	9.908	9.908	9.908	9.75	9.75	9.46	9.076	9.076
YNL181W	0	0	0	0	0	0	0	0	0	0.132	0.132	0.132	0.132	1.216	1.216	1.216	1.216	1.216	1.348	1.348	1.732	1.732	1.732	1.732	2.542	3.378	3.378	3.378	3.378	3.378	3.378	3.83	3.83	3.83	3.83	3.83	3.83	3.962	4.188	5.684	7.3	7.432	9.432	9.432	9.432	9.564	9.564	10.212	10.728
YPL091W	8.768	8.674	9.31	9.626	9.626	9.626	9.626	9.626	9.626	9.626	9.626	9.626	9.626	9.784	9.784	9.784	9.784	9.52	9.52	9.098	9.098	9.098	9.23	9.23	9.23	9.23	9.23	9.23	8.702	8.702	8.702	8.702	8.702	8.86	9.15	9.15	9.15	9.15	9.15	8.28	7.99	7.7	7.82	7.82	7.82	7.82	7.82	7.82	7.82
YHR073W	6.598	6.756	6.756	6.756	6.914	6.914	6.914	7.046	7.046	7.046	6.914	6.914	6.914	5.87	5.764	5.632	6.238	8.754	8.754	8.754	8.754	8.754	8.754	8.754	8.754	8.754	8.754	8.754	8.98	8.98	8.754	8.622	8.622	8.358	8.358	8.358	8.358	8.358	8.358	8.358	8.358	8.132	8.132	8.132	8.132	8.29	9.296	10.192	10.192
YKR077W	8.05	8.276	8.05	8.208	8.076	7.944	7.944	7.944	7.944	7.944	7.944	7.944	7.944	7.786	7.786	8.328	9.202	9.334	9.334	9.824	9.824	9.824	10.276	10.276	10.276	10.276	10.276	10.276	10.276	10.276	10.276	10.25	11.176	11.176	11.176	11.018	11.018	11.018	11.018	10.886	10.886	10.886	10.886	10.886	11.018	11.018	11.018	11.018	11.018
YIL135C	9.308	9.308	9.308	9.308	9.15	9.15	9.15	9.282	9.282	9.282	9.282	9.282	9.282	9.282	9.15	9.15	9.15	9.15	8.792	8.792	8.792	8.566	8.434	8.434	8.434	8.434	8.434	8.434	8.208	8.208	8.208	8.208	8.208	8.208	7.982	7.982	7.692	7.692	7.56	7.56	7.56	7.56	7.56	7.56	7.56	7.56	5.658	5.526	5.3
YPL166W	6.976	6.976	6.686	6.844	6.87	6.87	7.292	7.186	7.028	7.16	7.898	10.426	10.426	10.426	10.268	10.848	10.622	11.138	11.56	12.192	12.192	12.192	12.192	12.55	13.066	13.066	13.066	13.066	13.066	13.066	13.066	13.066	13.066	13.066	13.066	13.066	13.224	13.514	14.12	14.768	14.768	14.768	15.216	15.216	15.532	15.664	15.664	15.664	15.664
YIL093C	10.698	10.566	10.698	10.698	10.698	10.698	9.892	9.892	9.76	9.534	9.176	9.308	9.308	9.466	9.598	9.598	10.826	10.826	11.116	12.212	12.212	12.502	12.502	12.502	12.276	12.276	12.05	12.05	11.628	11.696	12.054	13.116	13.116	13.764	15.192	15.192	15.192	15.418	15.418	15.192	15.324	15.972	15.972	16.356	16.356	16.356	16.356	16.356	16.356
YOL097C	5.07	5.07	5.07	5.164	5.164	5.164	5.006	6.588	7.236	9.194	9.352	9.484	9.484	10.026	11.032	12.742	12.742	12.742	12.968	12.61	12.968	13.194	13.326	13.1	13.1	13.458	13.458	13.458	13.458	13.458	13.458	13.458	13.458	13.458	13.616	13.616	13.616	13.748	13.748	13.748	13.748	13.748	13.906	13.906	13.906	13.748	13.748	13.974	13.974
YOR060C	12.12	13.694	13.694	13.694	13.826	13.826	13.826	13.826	13.826	13.826	14.052	14.184	14.184	14.184	14.184	14.862	14.862	15.126	15.126	15.126	15.126	15.126	15.126	15.126	15.126	15.126	15.126	15.126	15.126	15.126	15.352	15.352	15.352	15.352	15.352	15.352	15.352	15.352	15.194	15.194	15.194	15.194	15.326	15.326	15.326	15.326	15.326	15.326	15.326
YNL139C	12.176	12.176	12.176	12.202	13.776	13.776	14.092	14.092	14.544	14.676	14.902	14.902	14.902	14.902	14.808	15.098	15.098	15.098	14.872	14.872	14.872	14.872	14.872	15.004	15.004	15.004	15.004	15.004	15.004	15.004	15.004	15.004	15.004	15.004	15.136	14.646	14.646	14.872	14.872	15.004	15.004	15.004	15.23	15.098	15.098	14.992	14.992	15.218	15.218
YOL087C	6.602	6.602	7.566	8.188	8.188	8.188	8.188	8.188	8.188	8.188	8.452	8.452	8.452	8.452	8.452	8.452	8.452	8.452	8.452	8.358	9.284	9.284	9.284	9.284	9.284	9.442	9.442	9.442	9.442	9.442	9.442	9.668	9.668	9.668	9.668	9.668	9.668	9.668	9.668	9.668	9.668	9.536	9.536	9.536	9.536	9.536	9.536	9.536	9.536
YIL133C	0.448	0.448	0.29	0.29	0.29	0.29	0.29	0.29	0.29	0.29	0.29	0.29	0.29	0.29	0.29	0.29	0.29	0.29	0.29	0.29	0.29	0.29	0.29	0.29	0.29	0.29	0.29	0.29	0.29	0	0	0	0	0	0	0	0	0	0	0.132	0.29	0.448	0.448	0.448	0.448	0.448	0.448	0.448	0.448
YJL085W	5.302	5.754	6.202	9.804	9.804	9.804	9.804	9.804	9.804	10.252	10.478	10.478	10.478	10.478	11.8	13.216	13.216	13.216	13.216	13.216	13.216	13.442	13.442	13.574	13.732	13.732	14.184	14.184	14.184	14.184	14.184	14.41	14.41	14.41	14.41	14.41	14.41	14.278	14.504	14.504	14.504	14.504	14.504	14.504	14.504	14.504	14.504	14.504	14.504
YNR053C	14.96	14.96	14.96	14.96	14.96	14.96	14.96	14.96	14.96	14.96	14.96	15.186	15.186	15.186	15.186	15.186	14.922	14.922	14.922	14.922	14.764	14.764	14.764	14.764	14.764	14.764	14.764	14.764	14.632	13.958	13.958	13.958	13.732	13.732	13.732	13.732	13.31	13.31	13.216	13.216	13.216	13.216	13.216	13.084	12.952	12.304	11.042	10.274	10.048
YOR011W	0.938	0.938	0.938	0.938	0.938	0.938	1.68	1.68	1.68	1.906	2.132	4.23	4.23	4.362	4.362	4.362	4.362	4.362	4.362	4.946	5.33	5.33	5.33	5.33	5.33	5.33	5.778	7.126	9.374	9.374	9.374	9.374	9.374	9.374	9.374	9.374	9.374	9.374	9.374	9.374	9.374	9.374	9.374	9.374	9.374	9.374	9.374	9.374	9.374
YPL082C	1.19	1.19	1.19	1.19	1.19	1.19	1.19	1.19	1.19	1.19	1.19	1.19	1.322	1.812	2.844	4.862	4.862	4.862	4.862	5.378	5.378	5.378	5.378	5.378	5.378	5.378	5.378	5.378	5.604	6.41	6.41	6.41	6.41	6.41	6.726	6.858	7.216	7.216	7.216	7.506	7.77	7.77	7.77	7.992	8.282	8.414	10.294	10.784	10.916
YPL071C	9.036	9.036	9.036	9.168	9.3	9.3	9.3	9.3	9.3	9.3	9.3	9.696	9.696	9.696	9.922	9.922	10.412	10.412	10.412	10.57	10.57	10.57	10.728	10.728	10.728	10.954	11.628	11.628	11.628	11.892	12.728	12.728	12.728	12.728	12.728	12.728	12.992	12.834	12.702	12.702	12.702	12.702	12.544	12.544	12.544	12.544	12.834	13.708	13.708
YIL021W	21.754	21.754	21.754	21.754	21.754	21.912	21.754	21.754	21.754	21.754	21.98	22.138	22.138	22.138	22.138	22.138	22.138	22.138	22.138	22.138	22.138	22.138	22.138	22.138	22.138	22.138	22.138	22.138	22.138	22.364	22.364	22.364	22.722	22.722	22.722	22.722	22.722	22.722	22.722	22.722	22.628	22.628	22.628	22.628	22.854	23.012	23.012	22.786	22.786
YDR118W	5.896	5.896	5.764	4.796	4.796	5.18	5.18	5.18	5.18	5.18	5.312	5.312	5.312	5.312	5.312	5.312	6.212	6.664	8.17	8.012	8.012	8.012	9.018	8.886	8.886	9.202	9.202	9.202	9.202	9.202	9.334	9.334	9.888	9.888	9.888	10.178	10.178	10.178	10.178	10.178	10.178	10.178	10.562	11.824	11.982	11.982	11.982	11.982	12.14
YNR066C	1.27	1.044	1.044	0.912	0.912	0.912	0.912	0.912	0.912	0.912	0.912	1.044	1.402	1.944	1.944	1.944	1.944	1.944	1.944	2.26	2.26	2.26	2.26	2.26	2.26	2.26	2.26	2.26	2.26	2.26	2.26	2.26	2.26	2.26	2.26	2.26	2.26	2.26	2.26	2.102	2.102	2.102	2.102	2.102	2.102	2.102	2.102	2.102	2.102
YLR077W	5.568	5.568	5.568	5.568	5.436	5.436	5.436	5.436	5.594	5.594	5.594	5.594	5.594	5.594	5.594	5.726	5.726	5.726	5.726	5.726	5.726	5.794	5.794	5.926	5.53	5.53	5.782	6.008	6.008	6.008	5.718	5.718	5.718	5.718	5.492	5.94	5.94	5.94	5.94	5.94	5.582	5.582	5.582	5.582	6.03	6.03	6.03	6.03	6.03
YKR001C	9.374	9.374	9.374	9.374	9.374	9.374	9.374	9.374	9.374	9.374	9.374	9.506	9.506	9.506	9.506	9.506	9.506	9.506	9.058	9.284	10.41	10.41	10.41	10.41	10.41	10.41	10.41	10.184	9.958	9.958	9.958	9.958	9.958	9.958	9.958	9.958	9.958	9.958	9.958	9.732	9.574	9.574	9.574	9.574	9.574	9.574	9.574	9.574	9.574
YDL077C	4.5	4.5	4.5	4.5	4.5	4.342	4.21	3.894	4.474	4.474	4.474	4.474	4.542	4.7	4.7	4.7	4.7	4.7	4.41	4.41	4.41	4.252	4.832	4.832	4.832	4.7	4.7	4.7	4.24	3.608	3.608	3.834	3.834	3.834	3.834	4.15	4.15	4.15	4.15	4.15	4.282	4.282	4.282	4.282	4.282	4.282	4.282	4.282	4.282
YMR166C	5.936	5.936	6.162	5.62	5.752	5.594	5.726	5.952	6.6	6.758	7.47	7.112	7.338	7.312	7.312	6.838	7.064	6.88	8.122	8.412	8.544	8.544	8.928	8.928	8.928	8.928	8.796	8.796	8.796	8.796	8.796	9.376	9.376	9.376	9.602	9.508	9.64	9.772	10.51	10.51	10.51	10.51	10.668	10.668	10.668	10.668	10.668	10.668	10.668
YDR410C	9.234	9.234	9.366	9.14	9.272	9.272	9.272	9.272	9.272	9.272	9.272	9.272	9.272	9.272	9.498	9.498	9.498	9.498	9.498	9.498	9.498	9.498	9.272	9.272	9.272	9.272	9.272	9.272	9.272	9.272	9.272	9.404	9.404	9.404	9.404	9.404	9.404	9.404	9.404	9.404	9.536	9.536	9.536	9.378	9.378	9.378	8.768	8.768	8.768
YOR375C	1.22	1.22	1.22	1.22	1.22	1.22	1.22	1.22	1.22	1.22	1.22	1.22	1.22	0.994	0.994	0.994	0.994	0.994	0.994	0.994	0.994	0.836	0.61	0.226	0	0	0	0	0	0	0	0	0	0	0	0	0	0	0	0	0	0	0	0	0	0	0	0	0
YBR223C	7.192	7.192	7.192	7.192	5.184	5.064	4.838	4.838	4.838	4.97	5.618	5.618	5.75	5.75	6.04	6.04	6.04	6.04	6.04	5.934	5.644	5.644	6.066	7.61	8.774	8.774	8.774	8.906	8.906	9.196	9.196	9.486	9.592	9.908	10.172	10.172	10.172	10.172	10.172	10.172	10.172	10.172	10.172	10.172	10.172	9.946	9.946	9.972	10.198
YJR076C	7.812	7.812	7.812	7.812	7.812	7.812	7.812	7.812	7.812	7.812	7.812	7.812	7.812	7.812	7.812	7.812	7.812	7.812	7.812	7.812	7.586	7.586	7.586	7.586	7.202	6.912	6.912	6.912	6.912	6.912	6.912	6.912	6.528	6.528	6.37	6.212	6.212	6.212	6.212	6.08	6.08	5.79	5.564	5.564	5.564	5.3	5.168	5.168	5.168
YDL031W	11.352	11.352	11.352	11.352	11.578	11.578	11.578	11.578	11.578	11.352	11.352	11.484	11.484	11.484	11.484	11.484	11.484	11.642	11.642	11.642	11.642	11.642	11.642	11.642	11.642	11.642	11.416	11.416	11.416	11.416	11.416	11.258	10.836	10.678	10.52	10.52	10.81	10.81	10.81	10.81	10.81	10.81	10.81	10.81	10.81	10.81	10.81	10.81	10.81
YLL013C	1.45	1.318	1.318	1.318	1.318	1.318	1.028	1.028	0.422	0.422	0.132	0.132	0.132	0.132	0.132	0.132	0.132	0.132	0.132	0.132	0.132	0.132	0	0	0	0	0	0	0	0	0	0	0.158	0.158	0.158	0.158	0.158	0.158	0.158	0.158	0.158	0.158	0.158	0.158	0.158	0.158	0.158	0.158	0.158
YKR003W	19.182	19.088	19.088	19.22	19.22	19.352	19.484	19.484	19.484	19.484	19.484	19.484	19.194	19.42	19.42	19.42	19.42	19.42	19.42	19.42	19.42	19.42	19.42	19.552	19.552	19.552	19.552	19.552	19.552	19.552	19.552	19.552	19.552	19.552	19.552	19.552	19.552	19.552	19.394	19.394	19.394	19.394	19.394	19.394	19.394	19.394	19.394	19.104	19.104
YHR062C	6.238	6.66	6.528	6.37	5.816	5.816	6.268	6.652	7.168	7.168	7.526	7.526	7.526	7.368	7.368	8.068	8.068	8.068	7.91	7.91	7.91	7.91	7.646	7.646	7.42	7.42	7.326	7.168	7.168	6.746	7.246	8.052	8.052	8.636	8.636	8.478	8.478	8.478	8.478	8.478	8.478	8.478	8.636	8.994	9.126	9.126	9.126	9.126	9.126
YOR193W	7.002	7.002	7.002	7.002	7.002	7.002	7.002	7.002	6.686	6.554	6.554	6.554	6.554	6.554	6.422	6.196	5.748	5.458	4.874	4.874	4.874	4.874	4.874	4.516	4.226	4.226	4.648	4.806	4.806	4.806	4.806	4.806	4.806	5.032	5.506	5.438	5.438	5.438	5.438	5.438	5.438	5.438	5.438	6.116	6.116	6.116	6.116	6.116	6.116
YKL159C	4.872	4.382	4.382	4.25	3.722	3.458	3.036	3.036	3.036	3.036	2.904	2.904	2.904	2.388	2.004	1.846	1.556	1.556	1.556	1.556	1.556	1.556	1.556	1.398	1.398	1.398	1.398	1.398	1.398	1.53	1.756	1.466	1.334	1.334	1.202	1.044	0.912	0.912	1.044	1.044	1.044	1.044	1.202	1.202	1.202	1.202	1.202	1.202	1.202
YMR175W-A	2.814	3.04	3.266	3.266	3.266	3.266	3.53	3.53	3.53	3.53	4.046	4.046	4.046	4.046	3.914	3.914	3.624	3.624	3.624	3.624	3.756	3.756	4.114	4.34	4.34	4.34	4.962	5.516	7.234	7.234	7.234	7.234	7.234	7.592	7.592	7.75	7.75	7.75	7.75	7.75	7.75	7.75	8.04	8.04	8.04	8.04	7.908	7.908	8.224
YLR278C	0	0	0	0	0	0	0	0	0	0	0	0	0	0	0	0	0.132	0.132	0.132	0.132	0.132	0.132	0.132	0.132	0.132	0.132	0.132	0.132	0.132	0.132	0.132	0.132	0.132	0.132	0.132	0.132	0.132	0.132	0.132	0.132	0.132	0.264	0.264	0.264	0.264	0.264	0.264	0.264	0.264
YPL235W	12.416	12.416	12.932	12.932	12.932	13.316	13.448	14.454	14.228	14.228	14.586	14.586	14.586	14.586	14.812	14.812	14.97	14.97	14.97	14.97	14.97	14.97	14.97	14.97	14.97	15.128	15.154	15.154	15.154	15.286	15.512	15.512	15.512	15.512	15.512	15.512	15.38	15.38	15.38	15.38	15.38	15.154	15.022	14.89	14.89	14.732	14.732	14.89	14.89
YGL086W	8.538	8.538	8.538	8.538	8.538	8.67	9.978	9.978	9.978	9.978	9.978	9.978	9.978	9.978	9.978	10.204	10.204	10.43	10.72	10.72	10.72	10.72	10.72	10.72	10.72	10.72	10.72	10.72	10.72	10.652	10.652	10.652	10.652	10.652	10.652	10.652	10.652	10.652	10.652	10.784	10.784	10.784	10.784	10.784	10.784	10.784	10.784	10.784	10.784
YDR305C	7.734	7.734	7.734	7.734	7.734	7.734	7.734	7.734	7.734	7.418	7.06	7.06	7.06	7.06	6.608	6.976	7.504	7.278	7.278	7.278	7.478	7.478	7.478	7.278	7.952	7.952	7.952	8.11	8.374	8.374	8.532	8.758	8.758	8.758	8.758	8.758	8.758	8.758	8.758	8.984	8.984	8.984	9.274	9.048	9.048	9.048	9.048	8.622	8.78
YPL193W	12.51	12.284	12.284	12.284	12.284	12.284	12.284	12.284	12.284	12.284	12.284	12.284	12.284	12.284	12.284	12.284	12.284	12.284	12.284	12.284	12.284	12.51	12.736	12.736	12.736	12.736	12.736	12.962	12.962	12.962	12.962	12.962	12.962	12.962	12.962	12.962	12.962	12.962	12.83	12.83	12.83	12.672	12.672	12.672	12.672	12.672	12.672	12.672	12.672
YOR269W	0.528	0.528	0.528	0.528	0.528	0.528	0.396	0.396	0.396	0.396	0.396	0.396	0.396	0.396	0.396	0.396	0.396	0.396	0.396	0.396	0.396	0.396	0.396	0.396	0.396	0.396	0.396	0.396	0.396	0.396	0.396	0.396	0.264	0.264	0.264	0.264	0.264	0.264	0.264	0.264	0.264	0.264	0.264	0	0	0	0	0	0
YBR229C	12.674	12.384	12.226	11.936	11.936	12.294	12.452	12.452	12.678	12.968	13.126	13.352	13.352	13.51	14.354	14.486	14.486	14.486	14.486	14.486	14.486	14.486	14.354	14.354	14.354	14.354	14.354	14.354	14.354	14.354	14.354	14.354	14.512	14.644	14.776	14.776	14.776	14.776	14.776	14.776	14.776	14.776	14.618	14.618	14.618	14.46	14.234	14.234	14.234
YHR003C	13.782	13.782	13.65	13.94	13.94	14.072	14.362	14.362	14.362	14.362	14.588	14.14	14.246	14.246	14.378	14.378	14.378	14.378	14.51	14.058	14.152	14.668	14.668	15.09	15.09	15.09	15.09	15.09	14.642	14.51	14.8	14.668	14.668	14.668	14.668	14.442	15.312	15.312	15.312	15.312	15.312	15.312	15.312	15.47	15.112	15.112	15.112	15.112	15.244
YIR003W	8.566	8.566	8.792	8.792	8.792	9.214	9.214	9.214	9.214	9.214	9.214	9.346	10.404	10.404	10.694	10.694	10.694	10.694	10.694	10.694	10.694	10.694	10.826	11.116	11.116	11.116	11.116	11.116	11.116	11.116	11.116	11.116	11.116	11.116	11.116	11.564	11.79	11.922	12.528	12.818	12.818	12.976	12.976	12.976	12.976	12.976	12.976	12.976	12.976
YDR484W	6.968	6.968	6.968	6.836	6.704	5.472	5.604	5.92	6.078	6.078	6.078	6.078	5.852	5.626	5.362	5.204	5.43	5.562	5.72	5.626	5.626	5.784	5.652	5.652	5.652	5.652	5.336	5.916	5.916	5.916	5.916	6.142	6.59	6.59	6.59	6.59	7.042	7.042	7.2	7.068	7.068	7.068	7.068	7.068	7.068	7.068	6.71	7.388	7.652
YIL017C	13.908	13.75	13.524	13.524	13.362	13.362	13.494	13.494	13.494	13.878	13.878	13.878	13.878	14.01	14.01	14.01	14.01	13.72	13.72	13.72	13.72	13.72	13.72	13.946	14.104	14.104	14.104	14.104	14.104	14.104	14.104	13.788	14.052	14.052	14.052	14.052	14.052	14.052	14.052	14.052	14.052	14.052	14.052	14.052	14.052	14.052	13.762	13.604	13.604
YNL053W	12.754	12.754	12.49	12.042	11.752	11.752	10.72	10.098	9.714	9.714	9.872	7.706	7.416	7.02	7.02	7.152	6.836	6.994	7.22	7.22	7.22	7.736	7.8	7.668	7.668	7.442	7.442	6.41	6.568	6.24	6.24	6.24	6.082	6.44	6.888	6.888	6.888	6.888	6.862	6.862	6.862	6.862	6.862	6.478	7.062	7.804	7.804	7.804	7.962
YNL065W	1.254	1.254	1.254	1.254	1.254	1.544	1.544	1.544	1.544	1.544	1.544	1.544	1.544	1.544	1.544	1.544	1.544	1.544	1.386	1.386	1.386	1.386	1.096	1.096	1.096	1.096	1.096	1.096	1.096	0.806	0.806	0.964	0.964	0.806	0.806	0.806	0.806	0.806	0.806	0.806	0.448	0.448	0.58	0.58	0.58	0.58	0.58	0.58	0.58
YOR114W	16.808	17.072	17.072	17.784	17.784	17.784	18.1	18.1	18.1	18.1	17.942	18.258	18.258	18.258	18.258	18.258	17.874	18.006	18.006	18.006	18.006	18.006	18.006	18.138	18.112	18.112	18.112	18.112	18.112	17.886	17.886	17.886	17.886	17.886	18.044	18.044	18.044	18.044	18.044	18.044	18.044	18.044	18.044	17.912	17.912	17.912	17.622	17.49	17.49
YER078W-A	6.802	6.512	6.38	6.38	6.248	6.248	6.248	6.248	5.642	5.642	3.092	2.734	2.734	2.76	2.628	2.628	2.786	2.918	2.918	2.918	2.918	2.918	2.918	2.918	3.314	3.34	3.34	3.34	3.34	3.34	3.698	4.952	6.5	6.5	6.5	6.5	6.632	6.632	6.79	6.79	7.016	7.506	8.022	8.47	8.47	8.47	8.47	8.47	8.628
YLR262C-A	0	0	0	0	0	0	0	0	0	0	0	0	0	0	0	0	0	0	0	0	0	0	0	0	0	0	0	0	0	0	0.226	0.49	0.49	1.454	1.744	1.744	1.744	1.744	1.744	1.744	1.744	1.744	1.744	1.744	1.744	1.744	1.97	2.234	3.304
YOR373W	6.476	6.476	6.476	6.476	6.634	6.634	6.766	6.766	6.766	6.766	6.766	6.766	6.766	6.766	6.766	6.54	6.54	6.54	6.54	6.54	6.54	6.54	6.54	6.54	6.54	6.54	6.54	6.54	6.54	6.54	5.986	5.402	5.402	5.402	5.402	5.402	5.402	5.27	4.98	4.98	5.206	5.206	5.206	5.206	5.206	5.206	5.206	5.206	5.206
YBR287W	7.466	7.466	7.466	7.466	7.466	7.466	7.466	7.466	7.624	7.624	7.624	7.624	7.756	8.34	9.424	9.424	9.65	9.65	9.65	9.65	9.876	10.102	10.102	10.486	10.644	10.644	10.644	10.644	10.644	10.644	10.644	10.644	10.644	10.644	10.644	10.644	10.26	10.102	10.102	10.102	10.102	10.102	10.102	10.102	10.102	10.102	10.102	10.102	9.944
YLR110C	0.422	0.422	0.132	0.132	0.29	0.29	0.29	0.29	0.29	0.29	0.29	0.29	0.29	0.29	0.29	0.29	0.29	0.29	0.29	0.29	0.29	0.29	0.29	0.29	0.29	0.29	0.29	0.29	0.422	0.422	0.422	0.422	0.422	0.422	0.422	0.422	0.422	0.422	0.422	0.422	0.422	0.422	0.422	0.422	0.422	0.422	0.422	0.422	0.422
YOL103W	11.032	11.032	11.032	10.422	10.038	9.88	9.88	9.88	9.88	9.88	8.912	9.202	9.07	9.202	9.202	9.202	8.754	8.042	7.816	6.464	6.464	6.464	6.596	6.596	6.596	6.596	6.438	6.306	6.08	6.08	5.79	5.79	6.08	6.438	6.438	6.438	6.438	6.57	6.28	6.506	6.796	6.796	6.796	6.796	6.796	6.796	6.796	7.022	7.022
YNL297C	10.37	10.37	10.37	10.37	10.37	10.37	10.502	10.502	10.502	10.502	10.502	10.438	10.438	10.438	10.438	10.57	10.57	10.57	10.57	10.57	10.438	11.432	11.828	11.828	11.828	11.828	12.318	12.318	12.318	12.544	12.544	12.544	12.544	12.544	12.544	12.544	12.544	12.544	12.544	12.676	12.676	12.676	12.676	12.676	12.676	12.676	12.676	12.676	12.676
YLR305C	8.766	8.766	8.766	8.766	8.766	8.766	9.93	9.704	9.704	10.258	10.258	10.258	10.258	10.258	10.258	10.258	10.258	10.258	10.258	10.258	10.258	10.258	10.126	10.126	10.126	10.126	10.126	10.126	9.9	9.742	9.742	9.874	9.874	9.874	9.874	9.874	9.516	9.29	9.158	9.158	9.158	9.158	9.026	8.736	8.736	8.736	8.604	8.698	8.698
YCR054C	6.634	6.728	6.954	6.954	7.218	7.64	7.64	7.64	7.824	9.534	10.05	10.63	10.63	10.63	11.394	11.394	11.552	11.552	11.778	11.91	11.91	11.91	11.91	12.174	12.174	12.268	12.268	12.268	12.494	12.494	12.494	12.494	12.494	12.494	12.494	12.652	12.426	12.426	12.426	12.716	12.822	12.664	12.664	12.89	12.89	12.89	12.89	12.89	12.758
YPR008W	1.89	1.89	1.89	1.89	1.89	1.732	2.128	2.196	1.838	1.838	1.838	1.838	1.838	1.838	1.838	1.838	1.838	1.838	1.838	1.838	1.838	1.838	1.838	1.838	1.838	1.838	1.838	1.838	1.838	1.838	1.838	1.838	1.838	1.838	1.838	1.838	1.838	1.838	1.838	1.838	1.838	1.838	1.97	1.97	1.97	1.97	1.97	1.97	1.97
YLR082C	6.35	6.35	6.35	6.35	6.35	6.35	6.35	6.35	6.482	7.092	7.092	7.092	7.092	7.092	7.092	7.092	7.092	7.092	6.934	6.934	6.934	6.934	6.934	6.934	6.934	6.934	6.934	7.066	7.066	7.066	7.066	7.066	7.066	7.066	7.066	7.066	6.934	6.934	6.934	6.934	6.67	6.67	6.828	6.828	6.406	6.406	6.048	6.048	6.048
YGR143W	11.676	11.676	11.676	11.808	11.65	11.808	11.808	11.808	11.808	11.808	11.808	11.966	11.966	11.966	11.966	11.966	12.124	12.124	12.124	12.124	12.124	12.124	12.124	12.124	12.124	12.124	12.124	12.124	12.124	12.124	12.124	12.124	12.124	12.124	12.124	12.35	12.35	12.35	12.35	12.35	12.35	12.35	12.35	12.35	11.966	11.966	11.966	11.966	11.966
YKL012W	10.448	9.774	10	9.684	10.264	10.264	10.422	10.422	10.422	10.976	10.75	10.75	10.75	10.75	10.17	10.17	10.17	11.018	11.018	11.018	10.792	10.792	10.792	10.66	10.792	11.082	11.24	12.468	12.468	12.732	12.732	13.274	13.432	13.432	13.432	13.432	13.432	13.432	13.432	13.432	13.432	13.432	13.432	13.432	13.564	14.174	14.174	14.174	14.174
YDR207C	1.438	1.438	1.438	1.122	1.028	1.028	1.028	0.87	0.87	0.87	0.87	0.87	0.87	0.87	0.87	0.87	0.58	0.58	0.58	0.58	0.58	0.58	0.422	0.422	0.422	0.422	0.422	0.422	0.422	0.29	0.29	0.29	0.29	0.29	0.29	0.29	0.29	0.29	0.132	0	0	0	0	0	0	0	0	0	0
YMR147W	0	0	0	0	0	0	0	0	0	0	0	0	0	0	0	0	0	0	0	0	0	0.158	0.158	0.158	0.158	0.158	0.158	0.158	0.158	0.158	0.158	0.158	0.158	0.158	0.158	0.158	0.158	0.158	0.158	0.158	0.158	0.158	0.158	0.158	0.158	0.158	0.158	0.158	0.158
YPL255W	0.806	0.806	0.806	0.806	0.806	0.806	0.806	0.938	0.938	0.938	0.938	0.938	0.938	0.938	0.938	0.938	0.938	0.938	0.938	0.938	0.938	0.938	1.616	1.842	1.842	1.842	1.842	1.842	1.842	1.842	1.842	1.71	1.71	1.71	1.71	1.71	2	2	2	2.452	2.61	2.768	2.768	2.768	3.352	3.352	3.352	3.352	3.352
YHR077C	4.712	4.712	4.554	4.554	4.396	4.396	4.396	4.622	4.016	4.016	4.016	4.016	4.016	4.016	4.016	4.016	2.482	2.35	2.06	1.902	1.902	2.06	2.06	2.06	2.444	2.444	2.444	2.444	2.444	3.186	2.922	2.764	2.764	2.764	2.764	2.764	2.764	2.764	2.764	2.606	2.606	2.606	2.58	2.58	2.58	2.58	2.422	2.422	2.554
YDR196C	4.298	4.23	4.23	4.23	4.23	4.362	4.678	4.452	4.61	5.31	6.59	6.59	6.59	6.59	6.59	6.59	6.59	6.59	6.59	6.59	6.816	6.816	7.042	7.042	7.042	7.042	7.042	7.042	7.042	7.042	7.042	7.042	7.4	7.174	7.464	7.464	7.464	7.464	7.464	7.464	7.464	7.464	7.464	7.464	7.464	7.464	7.728	8.15	8.15
YMR270C	10.858	10.858	10.858	10.858	10.696	10.47	10.47	9.664	9.664	9.928	9.928	9.928	9.928	9.57	9.438	9.438	9.306	9.754	9.094	9.094	9.094	9.226	8.488	8.356	8.356	8.198	8.066	8.066	7.166	8.108	8.108	8.266	8.266	8.172	7.456	8.574	8.574	8.706	8.932	8.932	8.932	8.932	9.064	9.064	9.064	9.196	9.064	9.064	8.932
YPR072W	2.486	2.486	2.486	2.486	2.486	2.486	2.486	2.934	2.934	2.934	2.934	2.776	2.776	2.776	2.776	2.776	2.776	2.776	3.002	3.002	3.002	3.002	3.002	3.002	3.002	3.002	3.002	3.002	3.16	3.16	3.16	3.16	3.16	3.16	3.16	3.16	3.16	3.16	3.002	3.002	2.908	2.298	2.166	2.166	2.166	2.298	2.298	2.298	2.298
YDR175C	5.446	6.12	6.12	6.12	6.12	6.12	6.12	6.436	6.436	6.436	6.662	6.888	6.888	7.046	7.046	7.046	7.02	7.02	7.02	7.31	7.31	7.31	7.31	7.31	7.31	7.31	7.084	7.31	7.31	7.31	7.31	7.31	7.31	7.31	7.31	7.31	7.31	7.932	7.774	7.774	7.774	7.774	7.616	7.616	7.616	7.974	7.974	7.974	7.974
YMR088C	7.408	7.408	7.408	7.408	7.698	8.346	8.346	8.346	8.572	9.51	10.32	10.546	10.546	10.546	10.546	10.388	10.388	10.388	10.52	10.52	10.52	10.52	10.678	10.678	10.52	10.614	10.878	10.878	10.878	10.878	11.036	11.036	11.036	11.194	11.194	11.194	11.194	11.194	11.51	11.736	11.736	11.736	11.736	11.736	11.736	11.868	11.868	11.868	11.868
YDL089W	9.244	9.508	9.508	9.508	9.576	10.118	9.892	9.892	9.892	9.956	11.162	11.294	11.294	11.426	11.426	11.426	11.426	11.426	11.426	11.268	11.268	11.268	11.268	11.268	11.268	11.268	11.268	11.268	11.268	10.914	10.982	10.982	11.792	13.114	13.114	13.114	13.114	13.114	13.114	13.114	12.956	12.956	12.956	13.378	13.378	13.51	13.894	13.668	13.668
YOR051C	5.94	5.94	5.94	5.94	5.782	5.782	5.782	5.914	5.914	5.914	5.914	5.914	5.914	5.914	5.53	5.662	5.662	5.662	5.662	5.662	5.21	4.984	4.984	4.31	4.178	4.536	4.536	4.536	4.536	4.536	4.536	4.536	4.536	4.536	4.536	4.536	4.536	4.404	4.404	4.246	4.246	4.246	4.114	4.246	4.246	4.246	4.246	4.246	4.694
YBR246W	4.494	4.626	5.116	5.116	5.116	4.958	4.958	5.09	4.574	4.838	5.196	7.202	7.202	7.718	7.944	7.944	8.234	10.426	12.904	12.904	12.904	12.904	12.904	12.904	12.904	12.904	12.904	12.904	12.904	12.904	12.904	12.904	12.904	13.168	13.168	13.168	13.168	13.168	13.036	13.036	13.036	12.878	12.878	13.326	13.326	13.326	13.326	13.326	13.326
YNL218W	14.752	14.752	14.752	14.752	14.752	14.91	15.2	15.558	15.784	15.784	15.784	15.784	15.784	15.784	15.784	15.784	15.784	15.784	15.784	15.426	15.426	15.716	15.716	15.716	15.716	15.716	15.426	15.426	15.426	15.426	15.426	15.426	15.426	15.426	15.426	15.426	15.426	15.426	15.426	15.426	15.426	15.426	15.426	15.426	15.426	15.426	14.978	14.978	14.846
YOR147W	6.206	6.206	6.206	6.206	6.206	6.206	6.206	6.206	6.3	6.3	6.3	7.422	7.422	7.422	7.422	7.422	7.422	7.422	7.422	7.422	8.228	8.228	8.228	8.228	8.228	8.228	8.228	8.228	8.228	8.228	8.228	8.228	8.228	8.228	8.838	8.838	8.838	8.838	8.838	8.838	8.838	8.838	8.838	8.838	8.838	8.838	9.064	9.064	9.064
YGR247W	0.384	0.384	0.384	0.384	0.384	0.384	0.384	0.384	0.384	0.384	0.516	0.516	0.516	0.516	0.516	0.516	0.516	0.358	0.358	0.358	0.49	0.49	0.754	0.754	0.754	0.754	0.754	0.754	0.912	1.85	2.366	2.366	2.366	2.366	2.366	2.366	2.366	2.366	2.366	2.366	2.366	2.366	2.366	2.366	2.366	2.366	2.656	2.788	3.104
YBL093C	0.29	0.29	0.29	0.29	0.29	0.29	0.29	0.29	0.29	0.29	0.29	0.29	0.29	0.29	0.29	0.29	0.29	0.29	0.29	0.29	0.29	0.29	0.29	0.132	0.132	0.132	0.132	0.132	0.132	0.554	0.554	0.554	0.554	0.554	0.554	0.554	0.554	0.554	0.554	0.554	0.554	0.554	0.554	0.554	0.554	0.554	0.554	0.712	0.87
YER026C	9.102	9.102	9.102	9.102	9.102	9.102	9.102	9.102	9.102	9.102	9.102	9.102	8.876	8.876	8.876	8.718	8.718	8.56	8.56	8.006	8.006	8.006	8.006	8.006	8.006	8.006	8.006	7.848	7.848	7.98	8.112	8.112	8.112	8.112	8.112	8.112	8.112	7.716	7.558	7.558	7.294	7.294	7.162	7.32	7.162	7.162	7.162	7.162	6.74
YIL006W	8.268	8.268	8.136	8.294	7.646	8.03	8.256	8.414	8.414	8.414	9.036	9.036	9.646	9.804	9.804	9.804	10.03	11.236	11.236	11.236	11.236	11.236	11.236	11.236	11.236	11.236	11.236	11.236	11.236	11.368	11.5	11.5	11.5	11.594	11.436	11.858	11.858	11.858	11.858	12.216	12.348	12.348	12.348	12.348	12.348	12.348	12.348	12.348	12.348
YBR104W	7.356	7.356	7.356	7.356	7.356	8.098	9.33	10.03	10.346	10.636	10.636	11.216	12.448	12.448	12.448	12.448	12.448	12.448	12.448	12.448	12.606	12.606	12.606	12.764	12.764	12.896	12.896	12.896	12.896	12.896	12.896	12.896	12.896	12.896	12.896	12.896	12.896	12.896	12.896	12.896	12.896	12.896	12.896	12.896	12.896	12.896	12.896	12.896	12.896
YLR316C	4.96	4.96	4.96	4.576	4.576	3.996	4.128	4.128	4.128	3.97	4.034	5.066	5.066	5.066	5.066	5.066	5.066	5.292	5.292	5.292	5.292	5.292	5.292	4.764	4.764	4.764	5.054	6.708	6.708	6.708	6.708	6.708	6.456	6.614	7.604	7.604	7.604	10.422	10.422	10.712	10.712	10.844	11.07	11.07	11.07	11.518	11.518	11.518	11.586
YGR185C	12.972	12.972	12.972	12.972	12.746	12.52	12.52	12.52	12.52	12.52	12.52	12.52	12.52	12.52	12.52	12.52	12.52	12.52	12.52	12.52	12.52	12.52	12.52	12.52	12.52	12.704	12.704	12.704	12.704	12.836	12.836	12.836	12.836	12.836	12.836	12.836	12.836	12.836	12.836	12.836	12.61	12.252	12.252	12.252	12.252	12.252	12.252	12.252	12.094
YIL126W	10.94	10.94	10.94	10.94	10.808	10.582	10.582	10.45	10.45	10.45	10.45	10.45	10.45	10.45	10.45	10.45	9.35	9.218	9.218	9.218	9.218	9.218	9.218	9.218	9.218	8.796	8.374	7.922	7.764	7.632	7.18	7.274	7.274	7.5	7.274	7.274	6.004	5.778	5.778	5.62	5.304	4.92	4.92	4.92	4.92	4.788	4.034	3.386	3.228
YKL216W	11.884	11.884	12.174	12.332	12.332	12.332	12.332	12.2	12.2	11.804	11.804	12.094	12.094	12.094	12.094	12.452	12.678	12.678	12.81	12.81	12.81	12.81	12.652	12.72	12.72	12.72	12.72	12.72	12.72	12.72	12.72	12.72	12.72	12.72	12.72	12.72	12.72	12.72	12.72	12.72	12.72	12.72	12.72	12.72	12.588	12.588	12.588	12.588	12.588
YCR089W	8.872	8.872	7.772	7.998	8.262	8.552	8.552	8.394	8.394	7.788	7.114	7.114	7.114	7.114	7.114	7.114	6.888	6.888	6.888	6.888	6.888	6.662	6.662	6.662	6.756	6.982	6.982	6.982	6.982	6.982	7.246	8.342	8.5	8.5	8.5	8.726	8.726	8.726	8.726	8.726	8.726	8.726	8.726	8.858	8.858	8.858	8.7	8.7	9.442
YKL155C	7.044	7.044	7.334	7.334	8.984	9.726	9.7	9.7	9.7	9.7	9.542	9.12	9.12	8.762	8.246	8.984	8.984	9.474	9.764	10.728	10.728	11.402	11.666	11.666	13.492	13.492	13.65	14.776	15.002	15.002	15.002	15.002	15.292	16.086	18.534	18.534	18.666	18.666	18.508	19.472	20.32	20.968	21.39	21.39	21.774	21.774	21.774	21.774	21.774
YGL150C	0.448	0.448	0.448	0.712	0.712	0.712	0.712	1.028	1.028	1.028	1.028	1.028	1.028	1.028	1.028	1.028	1.028	1.028	1.028	1.028	1.028	1.16	1.16	1.16	1.16	1.16	1.16	1.16	1.16	1.16	1.16	1.318	1.702	1.702	1.702	1.702	1.702	1.702	1.702	1.86	1.86	1.86	1.86	1.86	1.86	1.86	1.86	1.86	1.86
YLR423C	4.444	4.444	4.444	4.312	4.18	3.954	3.954	4.112	5.68	5.88	7.85	7.85	7.85	9.142	8.916	8.916	9.206	9.364	9.364	9.628	9.628	9.628	9.628	9.628	9.27	9.27	9.27	9.27	9.56	10.75	10.75	10.75	10.75	10.75	10.75	10.498	10.724	10.724	10.724	10.724	10.724	10.724	10.724	10.724	10.724	10.724	10.724	11.014	11.568
YGL073W	12.85	12.85	12.85	12.982	12.982	12.982	12.85	12.85	12.85	12.85	12.85	12.85	12.85	12.85	12.85	12.85	12.85	12.85	12.85	12.85	12.85	12.334	12.176	11.724	11.34	11.208	9.964	9.964	9.964	9.964	9.316	9.158	9.094	9.094	9.32	9.32	9.32	9.32	9.32	9.32	9.32	9.32	9.32	9.32	9.32	9.32	8.898	8.318	8.092
YOL017W	7.72	7.72	7.072	6.518	6.386	6.386	6.386	6.122	6.122	6.348	6.348	6.348	6.348	6.506	6.506	6.506	6.506	6.574	6.574	6.322	6.322	6.322	6.322	6.322	6.322	6.322	6.664	6.664	6.664	6.664	6.664	6.664	6.664	6.664	6.016	6.148	6.28	6.28	6.28	6.28	5.116	5.116	5.116	4.758	4.758	4.494	4.494	4.072	3.808
YER143W	5.616	5.616	5.616	5.484	5.352	5.352	4.23	3.488	3.488	3.488	3.488	3.62	3.62	3.62	3.62	3.752	3.752	3.752	3.62	3.462	3.304	3.62	3.752	3.91	3.91	3.91	3.91	4.52	4.81	5.326	5.748	5.748	5.748	5.88	6.396	6.912	6.912	7.138	9.082	9.534	9.534	9.534	9.534	9.534	9.534	9.402	9.534	10.156	10.156
YIL153W	8.55	9.04	10.352	10.668	10.574	10.574	11.048	10.916	11.364	11.56	11.466	11.624	11.756	11.73	11.73	11.888	11.888	11.888	11.73	12.178	11.662	13.622	13.874	13.874	13.874	13.874	13.874	13.874	13.848	13.822	13.822	15.392	15.392	15.618	15.618	15.618	15.618	15.618	15.844	16.56	16.402	16.402	16.402	16.402	16.402	16.918	16.918	16.918	17.076
YAR003W	6	6	6	6	6	6.264	6.844	6.844	6.844	6.844	6.712	6.712	6.712	7.134	8.366	8.524	8.524	8.524	9.266	9.582	9.582	9.966	10.124	10.124	10.124	10.124	10.508	10.508	10.508	10.508	10.282	10.64	10.64	10.64	10.64	10.64	10.64	10.64	10.64	10.64	10.64	10.64	10.64	10.64	10.64	10.64	10.64	10.64	10.64
YMR176W	10.076	10.076	10.076	9.918	9.918	9.786	10.17	10.95	10.792	10.95	11.956	11.956	11.956	11.956	11.956	11.956	12.246	12.746	12.166	12.392	12.618	12.618	12.618	12.908	13.04	13.04	13.424	13.424	13.424	13.424	13.518	13.518	13.518	13.782	14.046	14.046	14.272	14.178	14.178	14.178	14.046	14.178	14.178	14.178	14.178	14.178	14.178	14.178	14.178
YBR044C	5.13	5.42	6.52	7.526	7.526	7.842	7.842	7.842	7.842	7.842	7.842	7.842	5.778	5.488	5.62	6.384	6.384	6.384	6.674	6.674	6.806	7.096	7.096	7.096	7.228	8.298	8.298	8.298	8.682	8.972	8.746	8.746	8.746	8.746	8.972	8.84	8.84	8.998	8.998	8.998	8.998	8.998	8.998	8.998	8.998	8.998	9.156	9.156	9.156
YCR004C	8.508	8.508	8.508	8.35	8.124	8.35	8.35	8.35	8.35	8.35	8.35	8.192	8.192	8.192	8.192	8.192	8.192	8.324	8.482	8.482	8.482	8.482	8.324	8.324	8.324	8.192	8.192	7.966	7.966	7.966	7.966	7.966	7.966	7.966	8.192	8.192	8.192	8.192	8.192	8.192	7.928	7.928	7.928	7.928	8.022	8.022	8.022	8.022	7.864
YLR147C	5.568	5.594	5.726	5.5	5.5	5.632	5.632	5.79	4.558	4.426	4.81	4.652	4.652	4.652	4.652	4.388	4.388	4.256	4.124	4.124	4.124	4.124	3.898	3.898	3.898	3.514	3.514	3.514	3.514	2.84	2.508	2.956	2.956	2.956	2.956	2.956	2.956	2.956	2.956	4.542	5.126	5.838	5.838	5.838	5.838	6.064	6.064	6.064	6.196
YMR182W-A	9.87	10.096	9.896	10.054	10.212	10.212	10.344	10.344	10.344	10.344	10.212	10.212	10.212	10.212	10.344	9.538	9.312	9.538	9.538	9.538	10.08	10.238	10.238	10.238	10.238	10.238	10.528	10.528	10.528	10.528	10.302	10.302	10.302	10.17	10.17	10.17	10.328	10.328	10.328	10.328	10.396	10.554	10.554	10.554	10.554	10.554	10.554	10.554	10.554
YGR119C	13.234	13.234	13.75	13.75	13.75	13.75	13.75	13.75	13.75	13.75	13.908	14.066	14.066	14.066	14.066	13.802	13.802	14.186	14.186	14.186	14.186	14.186	14.028	13.606	12.816	12.816	12.816	12.816	12.948	12.948	12.948	12.948	12.948	12.948	12.948	12.948	12.948	12.722	12.722	12.722	12.722	12.722	12.522	12.522	12.522	12.522	12.522	12.522	12.364
YNR031C	12.19	12.19	12.19	12.19	12.612	12.612	12.612	12.612	12.744	14.092	16.578	17.316	17.606	17.606	17.606	17.606	17.606	17.964	17.964	17.964	17.964	17.964	18.122	18.122	18.48	18.48	18.706	18.706	19.064	18.906	18.906	18.906	18.906	18.906	18.906	18.906	18.68	18.838	19.064	19.196	19.196	19.196	19.196	19.196	19.196	19.196	19.196	19.196	19.354
YNL175C	7.962	7.962	7.962	7.962	7.736	7.736	7.736	7.736	7.736	7.736	7.578	7.578	7.578	7.578	7.578	7.578	7.578	7.578	7.71	7.71	7.71	7.578	7.578	7.578	7.578	7.062	6.968	6.968	6.968	6.652	6.652	6.652	6.652	6.652	6.4	6.4	6.4	6.136	5.91	6.068	6.068	6.068	6.068	5.778	5.778	5.778	5.778	5.778	5.778
YNL326C	7.612	7.612	7.386	7.386	7.544	7.676	7.676	7.676	7.676	7.676	7.834	7.834	7.834	7.834	7.834	7.834	7.834	7.834	7.834	7.834	7.834	7.834	8.06	8.286	8.286	8.286	8.286	8.286	8.286	8.286	8.802	9.092	9.092	9.092	9.092	9.092	9.092	9.092	9.092	9.092	9.118	9.118	9.118	9.25	9.25	9.25	9.25	9.25	9.25
YGL167C	11.232	11.722	11.88	12.238	12.554	12.686	12.686	13.492	13.492	13.492	13.492	13.36	13.202	13.202	13.202	13.202	13.202	13.202	13.202	13.044	13.044	13.176	13.176	13.176	13.176	13.176	13.176	13.176	13.176	13.176	13.176	13.176	13.176	13.176	13.176	13.176	13.176	12.95	12.95	12.95	12.95	12.95	12.95	12.95	13.108	13.108	13.266	13.266	13.266
YEL013W	10.616	10.616	10.616	10.616	10.484	10.484	10.484	10.484	10.39	10.39	10.164	10.164	10.164	10.164	10.164	10.164	10.164	10.164	10.164	9.938	9.938	9.938	9.938	9.938	9.938	10.07	10.454	10.454	10.454	10.454	10.454	10.322	10.322	10.322	10.322	10.322	10.322	10.322	10.322	10.322	10.322	10.322	10.322	10.322	9.964	9.964	9.964	10.254	10.254
YKL072W	12.116	13.766	13.766	13.992	13.992	13.992	14.15	16.062	16.062	16.062	16.194	16.194	16.194	16.194	16.194	16.326	16.484	16.484	16.484	16.8	16.8	16.8	16.8	16.8	17.5	17.5	17.5	17.632	17.474	17.474	17.474	17.474	17.184	17.184	17.316	17.316	17.316	17.542	17.542	17.542	17.542	17.542	17.542	17.542	17.542	17.542	17.542	17.542	17.542
YGR159C	9.366	9.234	9.008	9.008	9.392	9.682	9.682	9.682	9.682	9.682	9.682	10.066	10.198	10.198	10.198	10.198	10.198	10.198	10.066	10.066	10.066	10.066	10.292	10.292	10.292	10.16	10.16	9.896	9.896	9.896	9.896	9.896	9.896	9.896	9.896	9.896	9.896	9.896	9.896	9.896	9.896	9.896	9.896	9.896	10.122	9.99	9.99	9.99	9.99
YDR108W	6.232	6.074	6.074	6.074	6.074	5.494	5.494	5.626	5.626	5.626	5.626	5.732	5.864	6.09	6.09	6.09	6.316	6.316	6.316	6.316	6.316	6.448	6.448	6.448	6.448	6.448	6.448	6.158	6.158	6.158	6.158	6.158	6.158	6.384	6.674	6.674	6.674	6.674	6.832	6.832	6.832	6.832	6.832	6.832	6.674	6.542	6.542	6.542	6.7
YOR293W	10.47	10.47	10.47	10.47	10.47	10.47	10.47	10.112	9.98	9.532	9.306	9.306	9.306	9.148	9.148	9.148	9.148	9.148	9.148	9.148	8.632	8.632	8.632	8.632	6.542	6.12	6.12	5.894	5.736	5.736	4.918	4.918	4.918	4.918	4.918	4.918	4.47	4.47	4.47	4.312	4.312	4.312	2.312	1.996	1.77	1.612	1.744	1.744	1.744
YLR040C	14.016	14.016	13.316	13.316	13.316	12.578	12.036	12.036	12.036	12.036	12.036	11.678	11.678	11.678	11.678	11.678	11.678	11.678	11.452	11.452	11.226	11.226	11.226	11.226	10.804	10.804	10.804	10.646	10.288	10.288	8.092	6.89	6.89	6.89	6.89	6.19	6.032	6.032	4.02	3.624	3.398	3.24	3.24	3.372	4.032	4.348	4.348	4.348	4.706
YBR238C	14.082	14.082	14.082	14.082	14.082	14.082	14.082	14.082	14.082	14.082	14.082	13.924	13.698	13.698	13.698	13.276	12.602	12.338	12.88	12.88	12.88	12.88	12.88	12.88	12.654	12.654	12.654	12.654	12.654	12.496	12.27	12.27	12.402	12.402	12.402	12.402	12.402	12.402	11.596	11.596	11.438	11.438	11.438	11.174	11.174	10.59	10.142	10.142	10.142
YFL009W	14.31	14.31	14.468	14.468	14.468	14.468	14.336	14.336	14.562	14.562	14.562	14.562	14.562	14.562	14.562	14.562	14.562	14.336	14.336	14.204	14.494	14.362	14.362	14.362	14.362	14.652	14.652	14.652	14.614	14.614	15.488	15.646	15.646	15.646	15.778	15.778	15.778	15.778	15.778	15.778	15.778	15.778	15.778	15.778	15.778	15.778	15.778	15.778	15.778
YLR066W	4.114	3.956	3.956	4.22	4.22	4.22	4.22	4.378	4.51	4.868	5.832	5.832	5.832	5.832	6.216	6.216	6.216	6.216	6.216	6.242	6.242	6.242	6.242	6.6	6.6	6.6	6.6	6.6	6.6	6.6	6.758	6.758	6.758	6.758	6.758	6.758	6.758	6.758	6.758	6.758	6.758	6.758	7.048	7.048	7.048	7.048	7.048	7.048	7.048
YDR261C	8.594	8.594	8.594	8.726	8.7	8.832	8.964	8.964	8.964	8.964	8.964	8.964	8.964	8.964	8.964	8.964	8.964	8.964	8.964	8.964	8.964	8.964	8.964	8.964	8.964	7.97	7.97	7.97	7.97	7.97	7.97	7.97	7.97	7.97	7.97	7.97	7.97	7.97	7.97	7.97	7.97	7.838	7.706	7.706	7.706	7.706	6.598	6.334	5.976
YJL201W	9.046	9.046	9.046	8.756	8.756	8.914	8.914	9.14	9.166	9.008	8.85	8.85	8.718	8.428	8.138	8.138	8.138	8.138	8.56	9.276	10.282	10.282	10.282	10.282	10.282	10.602	10.602	10.76	10.76	10.76	10.76	10.76	10.76	10.918	10.918	10.918	11.144	11.144	11.144	11.144	11.144	11.144	11.302	11.302	11.302	11.302	11.302	11.076	11.076
YML113W	12.524	12.524	12.524	12.524	12.524	12.524	12.524	12.366	12.366	12.366	12.366	12.14	12.14	12.14	12.14	12.14	12.14	12.14	12.14	12.14	12.14	12.14	12.298	12.298	12.298	12.298	12.298	11.624	11.624	11.624	11.624	11.624	11.624	11.624	9.496	8.916	7.948	8.106	7.88	7.88	7.88	7.88	7.88	7.88	7.88	7.88	7.616	7.748	7.3
YDR429C	13.072	13.072	13.072	13.072	13.072	13.072	13.072	13.072	13.072	13.072	13.072	13.072	13.072	13.072	13.072	13.072	13.072	13.072	13.072	13.072	13.23	13.23	13.23	13.23	13.23	13.23	13.23	13.23	13.23	13.23	13.362	13.362	13.362	13.362	13.362	13.362	13.204	13.204	13.362	13.362	13.588	13.588	13.588	13.588	13.682	13.682	13.682	13.524	13.524
YNL256W	4.394	4.394	4.42	4.42	5.648	5.648	5.648	5.964	5.964	6.412	6.412	6.412	6.412	6.86	7.086	7.086	7.086	7.086	8.148	7.99	7.99	7.99	7.99	7.99	7.99	8.348	8.348	8.348	8.348	8.48	8.612	8.996	8.996	9.128	9.26	9.26	9.26	9.26	9.87	10.028	9.87	9.87	9.87	9.87	9.712	9.712	9.712	9.58	9.17
YPL183W-A	0.964	0.964	0.964	0.964	0.964	1.096	1.096	1.096	1.096	1.096	1.096	1.096	1.096	1.096	1.096	1.096	1.254	1.254	1.254	1.254	1.254	1.096	1.096	1.096	1.386	1.544	1.544	1.544	1.544	1.544	1.544	1.544	1.544	1.544	1.544	1.544	1.544	1.544	1.544	1.676	2.192	2.192	2.192	2.324	2.324	2.324	2.682	2.682	2.682
YHR001W	0	0	0	0	0.132	0.132	0.132	0.132	0.132	0.132	0.132	0.132	0.132	0.132	0.132	0.132	0.132	0.132	0.132	0.132	0.132	0.132	0.132	0.132	0.132	0.132	0.132	0.132	0.132	0.132	0.132	0.132	0.132	0.132	0.132	0.132	0.132	0.132	0.132	0.132	0.132	0.132	0.132	0.132	0.132	0.132	0.132	0.132	0.132
YIL016W	10.304	10.304	10.304	10.304	10.304	10.304	10.436	10.436	10.436	10.436	10.436	10.436	10.436	10.436	10.436	10.436	10.436	10.436	10.304	10.462	11.242	11.242	11.89	12.286	12.444	12.576	12.576	12.576	12.576	12.576	12.576	12.576	12.576	12.576	12.576	12.576	12.576	12.576	12.576	12.576	12.576	12.576	12.576	12.576	12.576	12.576	12.576	12.576	12.576
YJR080C	7.852	7.852	7.852	7.852	7.852	7.494	7.494	7.268	7.268	7.268	7.268	7.268	7.268	7.268	7.268	7.268	7.268	7.268	7.4	6.384	6.226	6.226	6.226	6.094	6.094	6.094	4.93	5.246	5.536	5.826	6.052	6.052	6.052	6.052	5.92	5.92	4.614	4.388	4.772	4.772	4.904	4.904	4.904	4.904	5.262	5.5	5.5	5.5	5.406
YBL091C	5.31	5.352	5.352	5.352	5.446	5.446	6.64	7.314	7.314	7.314	7.314	7.088	7.088	7.088	7.22	7.22	7.22	7.22	7.22	7.22	7.22	7.22	7.22	7.22	7.22	7.22	7.868	7.868	8.158	9.466	9.466	9.466	9.466	9.466	9.466	9.466	9.466	9.466	9.466	9.24	9.24	9.24	9.24	9.624	10.076	10.076	10.818	10.976	10.976
YHL013C	2.264	2.396	2.396	2.396	2.396	2.396	2.396	2.396	2.396	2.396	2.17	1.944	1.944	1.944	1.944	1.944	1.944	2.17	2.17	2.618	2.618	2.618	2.618	2.618	2.618	2.618	2.618	2.618	2.618	2.618	2.618	2.618	2.618	2.486	2.486	2.486	2.486	2.58	2.58	2.58	2.58	2.738	2.738	2.87	2.87	2.87	3.028	3.028	3.028
YER061C	13.15	13.15	12.344	11.748	11.616	11.774	11.774	11.774	11.774	11.164	11.032	10.806	10.806	10.806	9.842	9.3	8.604	8.472	8.472	8.472	8.472	8.472	8.472	7.862	7.862	8.02	7.93	7.93	8.088	8.088	8.088	8.088	8.088	7.508	7.376	7.376	7.376	7.376	7.376	6.792	6.792	6.792	6.792	6.576	6.372	7.336	7.336	7.336	7.336
YML007W	6.146	6.146	6.146	6.146	6.146	6.146	6.146	6.146	5.988	5.988	5.856	5.856	5.63	5.63	5.63	5.05	5.05	5.05	5.05	5.05	5.05	5.05	5.05	5.05	4.918	4.534	4.534	4.534	4.534	4.534	4.534	4.534	4.534	4.534	4.534	4.534	4.534	4.376	4.244	4.244	4.244	3.886	3.754	3.754	3.754	3.754	3.754	3.622	3.622
YOR149C	0.58	0.58	0.58	0.58	0.58	0.58	0.58	0.58	0.58	0.58	0.58	0.58	0.58	0.58	0.58	0.58	0.58	0.58	0.58	0.58	0.58	0.58	0.58	0.58	0.58	0.58	0.58	0.58	0.58	0.58	0.58	0.58	0.58	0.58	0.58	0.58	0.58	0.58	0.58	0.58	0.58	0.448	0.448	0.448	0.606	0.764	0.896	0.896	0.896
YKL054C	5.758	5.758	5.758	5.784	5.942	5.942	5.942	5.942	5.942	6.842	9.038	9.038	9.038	9.038	9.038	9.038	9.038	9.038	9.038	9.038	9.17	9.302	9.302	9.46	9.46	9.908	10.066	10.066	10.066	10.066	10.066	10.066	10.066	10.224	10.224	10.224	10.224	10.224	10.224	10.224	10.224	10.224	10.224	10.224	10.224	10.224	10.224	10.224	10.224
YGR097W	3.178	3.178	3.178	3.178	3.762	3.762	4.184	4.184	4.184	4.606	4.738	5.36	5.36	5.492	5.492	5.492	5.492	5.334	5.334	5.334	5.466	5.598	6.246	7.116	7.116	7.116	7.116	7.116	6.958	7.184	7.184	7.184	7.184	7.184	7.184	7.342	7.342	7.342	7.474	7.474	7.474	7.474	7.474	7.474	7.474	7.474	7.474	8.216	8.216
YMR152W	4.378	4.378	4.378	4.378	4.378	4.378	4.378	4.246	4.246	3.798	3.402	3.402	3.402	3.402	3.402	3.402	3.402	3.334	3.65	3.65	3.65	3.65	3.492	3.492	3.492	3.624	3.266	2.682	2.682	2.682	2.682	2.708	2.708	2.84	2.84	2.84	4.294	4.874	4.874	4.874	4.874	5.1	5.1	5.1	5.232	5.232	5.232	5.232	5.232
YML007C-A	15.628	15.628	15.628	15.628	15.47	15.47	15.47	15.47	15.47	15.47	15.47	15.18	15.18	15.18	15.18	15.18	15.18	15.18	15.18	15.18	15.18	15.18	15.18	11.512	11.286	11.286	10.744	10.744	10.744	10.744	10.744	10.386	9.542	9.542	9.41	9.41	8.894	8.894	8.894	8.894	8.604	8.472	6.74	5.866	5.866	5.866	5.866	5.866	5.866
YFR021W	7.888	7.888	7.888	7.888	7.572	7.44	7.44	7.73	7.598	8.076	8.234	8.234	8.234	8.46	8.46	8.46	8.46	8.366	8.366	8.366	8.366	8.34	8.34	8.34	8.498	8.498	8.498	8.366	8.366	8.366	8.366	8.366	8.366	8.366	8.366	8.366	8.366	8.366	8.366	8.366	8.366	8.366	7.876	7.876	7.876	7.876	7.876	7.876	7.744
YDR284C	1.57	1.57	1.728	1.728	1.728	1.57	1.57	1.57	1.57	1.57	1.57	1.57	1.57	1.57	1.28	1.122	1.122	0.832	0.964	0.806	0.806	0.806	0.806	0.806	0.806	0.806	0.806	0.806	0.806	0.806	0.806	0.806	0.806	0.806	0.806	0.806	0.58	0.58	0.58	0.58	0.58	0.58	0.58	0.58	0.58	0.58	0.58	1.032	1.032
YDR051C	7.666	7.666	7.666	7.44	7.44	7.44	7.44	7.666	7.666	7.93	7.93	7.93	7.93	8.088	8.088	8.088	8.088	8.088	8.194	8.062	8.062	8.378	8.378	8.378	8.604	8.762	8.92	8.92	9.078	9.078	9.078	9.078	8.92	8.92	8.92	8.946	8.946	8.814	8.814	8.588	8.098	8.098	8.23	8.362	8.678	8.678	8.678	8.678	8.678
YLR181C	2.828	3.672	3.672	3.672	3.672	3.672	3.672	3.672	3.54	3.54	4.004	4.004	4.004	4.004	4.136	4.52	5.18	6.118	6.276	6.634	6.634	7.256	7.256	7.256	7.256	7.256	7.256	7.256	7.256	7.256	7.256	7.098	7.098	7.098	7.098	7.098	7.098	7.098	7.098	7.23	7.614	7.614	7.614	7.614	7.772	7.772	8.156	8.156	8.314
YKL018W	7.014	7.172	7.33	7.62	7.62	7.62	7.394	7.394	7.394	7.394	7.394	7.394	7.104	7.104	7.104	7.104	6.562	6.63	7.662	7.504	7.504	7.504	7.504	7.73	7.73	7.73	7.73	7.666	7.734	7.734	7.734	7.734	9.29	9.29	9.674	10.348	10.348	10.348	10.348	10.348	10.348	10.348	10.574	11.338	11.722	11.722	11.722	11.722	11.722
YPL253C	8.88	8.654	10.88	11.46	11.46	11.302	11.302	11.566	11.566	11.698	11.698	11.698	11.698	11.698	11.698	11.698	11.698	11.34	11.63	11.762	11.762	11.762	11.762	11.762	11.762	12.052	12.052	12.052	12.052	12.052	12.052	12.052	12.052	12.052	12.052	12.052	12.052	12.052	12.052	12.052	12.052	11.92	11.92	11.762	11.762	11.894	11.894	11.894	11.894
YNL167C	2.774	3	3.264	3.264	3.648	3.648	3.648	3.648	3.648	3.648	3.648	3.648	3.648	3.78	3.78	3.912	4.044	4.628	4.628	4.628	4.628	4.628	4.628	4.786	4.786	4.786	5.012	5.012	5.012	5.012	5.17	5.17	5.17	5.17	5.17	5.302	5.302	5.302	5.302	5.302	5.17	5.038	5.038	5.038	5.038	5.038	4.906	4.906	4.68
YDL033C	13.686	13.818	13.818	13.818	13.95	13.95	13.95	13.95	13.95	13.95	13.95	13.95	13.95	13.95	13.95	13.95	13.95	13.95	14.176	14.176	14.176	14.176	14.176	14.176	14.176	14.176	14.176	14.176	14.176	14.176	14.176	14.334	14.176	14.176	14.176	14.176	14.176	14.176	14.176	14.176	14.176	14.176	14.176	14.176	14.176	14.176	14.176	14.176	14.176
YGL173C	14.098	14.324	14.324	14.324	14.324	14.324	14.324	14.84	14.84	14.84	14.84	14.84	14.84	14.84	14.84	14.84	14.84	14.84	14.84	14.84	14.84	14.84	14.84	14.84	14.84	14.84	14.998	14.998	14.998	14.998	14.998	14.998	14.998	14.998	14.998	14.998	14.998	14.64	14.64	14.64	14.64	14.64	14.64	14.64	14.64	14.64	14.124	14.124	14.124
YNL253W	8.382	7.708	7.218	7.218	6.408	6.834	6.834	7.098	7.098	7.098	7.098	7.098	7.098	6.966	6.292	6.16	6.16	6.16	6.028	5.474	5.5	5.726	5.726	5.884	5.658	5.658	5.658	5.658	5.658	5.432	5.59	6.874	6.874	6.874	6.874	6.874	6.716	6.452	6.584	6.584	6.584	6.716	6.716	6.716	6.716	6.716	6.332	6.332	6.332
YBR235W	9.376	9.508	9.508	9.666	9.666	9.666	9.666	9.666	10.604	10.63	10.63	10.63	10.63	10.63	10.988	10.988	10.988	10.988	10.988	10.988	10.988	10.988	10.988	10.988	10.988	10.988	10.988	10.988	11.346	11.704	11.704	11.704	11.704	11.704	11.704	11.704	11.704	11.704	11.704	11.704	11.704	11.704	11.704	11.704	11.704	11.704	11.704	11.704	11.704
YOR335C	0	0	0	0	0	0	0	0	0	0	0	0	0.132	0.132	0.132	0.132	0.132	0.132	0.132	0.132	0.132	0.132	0.132	0.132	0.132	0.132	0.132	0.132	0.132	0.132	0.132	0.132	0.132	0.132	0.132	0.132	1.164	1.39	1.548	1.68	1.68	1.68	2.064	2.064	2.606	3.122	3.122	3.122	3.122
YER146W	2.222	2.222	2.222	2.222	2.448	2.58	2.58	2.58	3.002	3.36	3.36	3.36	3.36	3.36	3.36	3.492	3.492	3.492	3.492	3.492	3.492	3.492	3.492	3.492	3.36	3.36	3.36	3.518	3.518	3.744	3.744	3.744	3.612	3.612	3.612	3.612	3.612	3.77	3.77	3.77	3.77	3.902	3.902	3.902	3.902	4.218	4.06	4.324	4.098
YCL005W	4.886	4.886	4.886	4.728	4.728	5.15	5.15	5.15	5.15	5.15	5.282	5.282	5.282	5.282	5.282	5.282	5.282	5.282	6.404	6.536	8.028	8.028	8.028	8.028	8.028	8.16	9.004	9.004	9.004	9.004	9.23	9.23	9.23	9.23	9.23	9.23	9.23	9.23	9.23	9.23	9.23	9.23	9.23	9.124	9.124	9.124	9.124	9.546	9.704
YEL060C	13.83	13.83	13.83	13.83	13.83	13.83	13.83	13.83	13.83	13.83	13.672	13.672	13.514	13.514	13.514	13.514	13.514	13.514	13.514	13.514	13.514	13.514	13.514	13.288	13.288	13.288	13.288	12.836	12.836	12.836	12.836	12.836	12.836	12.836	12.836	12.836	12.836	12.836	12.836	12.836	12.61	12.61	12.188	11.962	10.482	6.806	6.264	6.038	6.038
YER170W	7.278	7.278	7.278	7.278	7.278	7.278	7.052	7.316	7.768	7.768	7.926	7.926	7.926	7.926	7.926	7.794	7.504	7.504	7.504	7.794	7.794	7.794	7.316	7.09	7.316	7.316	7.316	7.316	7.316	7.448	7.064	7.064	7.064	7.064	6.68	6.548	6.548	6.548	6.548	6.706	7.064	7.58	7.58	7.738	8.122	8.744	8.744	8.744	9.102
YPL242C	9.014	9.014	9.146	9.146	9.146	9.146	8.988	8.988	9.146	8.988	8.988	8.988	8.604	8.604	8.604	8.604	8.604	8.604	8.378	8.152	7.7	7.384	7.384	7.384	7.384	7.068	6.936	6.936	6.936	6.552	6.42	6.552	6.262	5.998	5.84	5.84	5.84	5.708	5.708	5.708	5.708	5.124	4.898	4.766	4.634	4.318	4.318	4.318	4.16
YJR143C	9.972	9.972	9.972	9.972	9.972	10.514	10.514	10.514	11.094	11.742	13.316	13.316	13.542	13.542	13.542	13.542	13.542	13.542	13.542	13.542	13.542	13.542	13.542	13.542	13.542	13.542	13.41	13.964	14.454	14.454	14.454	14.228	14.228	14.228	14.228	14.36	14.65	14.65	14.65	14.65	14.65	14.65	14.65	14.65	14.65	14.65	14.65	14.65	14.65
YDR044W	11.022	11.022	11.022	11.022	11.022	10.796	10.796	10.638	10.638	10.638	10.638	10.638	10.412	10.054	10.054	7.99	7.594	7.01	6.784	6.784	5.13	4.904	4.904	3.488	3.356	3.356	3.356	3.356	2.972	2.682	2.682	2.55	2.55	2.55	2.55	2.55	2.55	2.55	2.682	2.682	2.682	2.682	2.682	2.682	2.682	2.682	2.682	2.682	2.682
YGL050W	16.308	16.308	16.44	16.44	16.824	16.956	17.314	17.314	17.314	17.314	17.314	17.314	17.314	17.54	17.698	17.698	17.698	17.698	17.698	17.54	17.54	17.766	18.282	18.282	18.282	18.508	18.508	18.734	18.734	18.734	18.734	18.734	18.734	18.892	18.892	19.118	19.118	19.118	19.118	19.118	19.118	19.118	19.118	19.118	19.118	19.118	19.118	18.96	18.734
YDR210W	9.262	9.262	9.262	9.262	9.262	9.13	9.13	9.13	9.288	8.84	8.55	8.55	8.55	8.55	8.708	8.708	8.708	8.086	8.086	7.928	7.928	7.928	7.928	7.77	7.77	7.77	7.638	7.638	7.638	7.77	7.77	7.77	7.77	7.77	7.77	7.77	7.638	7.638	7.216	6.436	6.436	6.304	6.304	6.436	6.568	6.568	6.568	6.41	6.41
YKL174C	10	9.842	9.842	9.842	9.616	9.01	8.72	8.72	7.914	7.598	7.372	7.372	7.662	7.862	7.862	7.862	7.862	7.372	7.372	7.372	7.598	8.178	9.33	9.33	9.488	9.646	9.646	9.646	9.646	9.646	9.646	9.646	9.872	9.872	9.872	9.846	9.62	9.62	9.62	9.62	9.62	9.872	10.558	10.558	10.558	10.558	10.558	10.558	10.558
YHR206W	6.478	6.862	7.02	7.02	7.02	7.8	9.058	9.058	9.058	9.216	9.216	9.216	9.216	9.348	9.348	9.348	9.19	9.032	9.032	8.938	8.938	8.938	8.938	8.938	9.164	9.164	9.586	9.586	9.586	9.586	9.586	9.586	9.586	9.586	9.744	9.97	9.97	10.128	10.128	10.128	10.128	9.744	9.586	9.586	9.586	9.586	9.586	9.586	9.586
YDR166C	6.836	6.704	6.704	5.356	5.488	5.91	6.2	6.2	6.2	6.2	6.2	6.2	5.974	6.068	6.068	6.068	6.068	5.91	5.458	5.59	5.3	5.564	5.368	8.98	8.532	8.532	8.532	8.532	8.532	8.69	8.69	8.69	9.722	9.722	11.296	11.296	11.296	11.296	11.296	11.296	11.454	11.096	11.77	11.77	11.77	11.928	11.77	12.128	13.318
YDR326C	10.09	10.09	10.406	10.406	10.538	10.538	10.538	10.538	10.538	10.764	10.764	10.764	10.764	10.764	10.764	10.606	10.606	10.896	10.896	10.896	10.896	11.28	11.57	11.57	11.57	11.57	11.57	11.57	11.702	11.702	11.702	11.702	11.702	11.702	11.702	11.702	11.702	11.702	11.702	11.702	11.702	11.702	11.702	11.702	11.702	12.154	12.154	12.154	12.154
YOR347C	8.654	8.654	8.496	8.496	8.364	8.206	8.206	8.206	8.338	8.074	8.074	8.564	9.396	9.396	9.886	9.886	9.886	9.886	9.886	9.886	10.402	10.402	10.402	10.402	10.402	10.534	10.534	10.534	10.534	10.534	10.534	10.534	10.534	10.534	10.534	10.534	10.534	10.466	10.334	10.334	10.334	10.334	10.824	10.824	10.824	10.666	10.666	10.666	10.666
YGL145W	4.746	4.746	5.564	9.56	9.56	9.56	9.982	9.982	10.366	10.366	10.366	10.366	10.366	10.366	11.082	11.636	11.862	11.862	11.862	11.862	11.862	11.862	11.862	12.02	12.02	12.02	12.02	11.994	12.152	12.152	12.152	11.994	11.704	12.288	12.288	12.288	12.288	12.514	12.356	12.356	12.356	12.356	12.74	12.74	13.162	13.162	13.162	13.162	13.162
YKL209C	3.73	3.73	3.888	3.888	4.152	4.152	4.152	4.152	4.152	4.152	4.152	4.152	4.152	4.152	4.152	4.152	4.152	4.152	4.152	4.152	4.152	4.152	4.152	4.152	4.152	4.152	4.152	4.152	4.152	4.152	4.152	4.152	4.152	4.152	4.152	4.152	4.152	4.152	4.152	4.152	4.152	4.152	4.152	4.152	4.152	4.152	4.152	4.152	4.152
YHR141C	5.282	5.282	5.282	4.582	4.582	4.582	4.424	4.424	4.424	4.424	4.424	4.424	4.424	4.424	4.424	4.134	4.134	4.134	4.134	3.976	3.976	3.976	3.976	3.976	3.976	3.976	3.976	3.976	3.976	3.976	3.976	3.37	3.37	3.37	3.37	3.212	3.212	3.212	2.29	2.132	1.522	1.522	1.522	1.522	1.522	1.786	1.786	1.944	1.944
YNL122C	8.658	8.658	8.684	8.816	8.816	8.816	8.684	9.068	9.584	9.358	9.358	9.358	9.358	9.648	9.648	9.648	9.648	9.648	9.648	9.648	9.648	9.874	9.848	10.138	10.138	10.138	10.138	10.138	10.138	9.912	9.912	9.912	9.78	9.78	9.78	9.78	9.78	9.78	10.36	10.36	10.36	10.36	10.36	10.36	10.36	10.36	10.36	10.36	10.36
YMR055C	14.104	14.198	14.198	14.198	14.198	14.198	14.198	14.198	14.33	14.04	14.04	14.04	14.04	14.172	14.172	14.172	14.172	14.424	14.424	14.582	15.098	15.098	15.098	15.098	15.098	15.098	15.098	15.098	15.098	14.94	14.94	14.94	14.94	14.714	14.714	14.714	14.714	14.714	14.424	14.424	14.424	14.198	14.198	14.33	14.33	14.33	14.172	14.33	14.33
YFL029C	17.812	17.812	17.258	17.258	17.126	16.81	16.678	14.946	12.796	12.638	12.028	11.538	11.248	11.538	11.538	11.696	11.696	11.696	11.696	11.696	11.696	11.696	11.696	11.696	11.696	11.406	10.664	10.796	10.796	10.796	10.822	10.242	10.11	9.726	9.726	9.858	9.658	9.658	9.658	9.658	9.262	9.778	9.25	9.25	9.25	9.25	9.024	8.866	9.024
YIL136W	7.296	7.296	7.296	6.174	6.042	6.042	6.042	6.042	6.042	6.042	6.042	5.752	5.752	5.394	5.394	5.394	4.23	2.844	2	0.648	0.648	0.158	0.158	0.158	0.158	0.158	0.158	0.158	0.158	0.158	0.158	0.158	0.158	0.158	0.158	0.158	0.158	0.384	0.384	0.648	0.874	1.232	1.59	1.722	4.294	4.294	4.452	4.836	4.836
YOR352W	6.196	6.328	6.618	6.882	7.24	7.24	7.24	7.172	7.172	7.304	7.304	7.304	7.436	7.436	7.436	7.436	7.436	7.436	7.436	7.436	7.436	7.568	7.7	7.7	7.7	9.206	9.906	9.906	9.906	9.906	9.906	9.906	9.68	9.68	9.68	9.812	9.812	9.812	9.812	9.812	9.812	9.944	9.944	9.944	9.944	10.102	10.644	10.644	10.644
YBR092C	19.854	19.47	19.47	19.312	19.312	19.086	18.954	18.954	18.954	18.954	18.954	17.248	16.89	16.506	16.6	16.31	16.31	16.152	16.152	15.926	15.794	15.794	15.794	14.788	14.788	14.472	14.246	14.246	14.246	14.246	14.472	13.492	13.492	13.492	13.134	13.134	13.002	11.958	11.51	11.51	11.736	11.578	11.578	11.578	11.578	11.578	11.578	11.578	11.578
YBR112C	1.31	1.31	1.31	1.31	1.31	1.31	1.31	1.31	1.31	1.31	1.31	1.31	1.31	1.31	1.31	1.31	1.31	1.31	1.31	1.31	1.31	1.31	1.084	0.926	0.926	0.926	0.926	0.926	0.926	0.926	0.926	0.926	0.926	0.926	0.926	0.926	0.926	0.926	0.926	0.926	0.926	0.926	0.926	0.926	0.926	0.926	0.926	0.926	0.926
YLR378C	6.138	6.138	6.138	4.578	4.062	3.93	3.93	3.93	3.93	3.772	3.772	3.772	3.772	3.772	3.772	3.772	3.772	3.256	2.502	2.502	2.502	2.502	2.502	2.502	2.502	2.502	2.502	2.502	2.502	2.054	1.696	2.118	2.118	2.118	2.118	2.382	2.382	2.382	2.25	2.024	1.798	1.956	1.824	1.824	1.824	1.824	1.824	1.824	1.824
YJR122W	5.188	5.188	5.414	5.414	5.124	5.124	5.124	5.124	5.124	5.282	5.282	5.282	5.534	5.534	5.692	5.692	5.918	5.918	5.918	5.918	6.076	6.076	6.076	6.076	6.076	6.076	6.076	6.076	6.076	6.076	5.918	5.918	5.918	5.918	5.918	5.918	5.918	5.56	5.402	5.402	5.402	5.27	5.006	5.006	5.006	5.006	5.006	5.006	4.584
YBR101C	13.356	13.356	13.356	13.356	13.582	13.582	13.582	13.582	13.45	13.45	13.45	13.45	13.45	13.608	13.608	13.608	13.608	13.608	13.608	13.608	13.608	13.608	13.608	13.608	13.608	13.608	13.608	13.608	13.292	13.292	13.292	13.292	13.292	13.292	13.292	13.292	13.292	13.292	13.292	13.292	13.134	12.87	12.87	12.738	12.738	12.738	12.738	12.738	12.738
YMR161W	4.444	4.828	4.828	4.986	4.986	4.986	5.118	5.118	5.118	5.118	6.256	7.088	7.088	7.088	7.088	7.088	7.246	7.404	7.404	7.894	7.894	7.894	8.052	8.052	8.278	8.726	8.726	8.726	8.726	8.858	9.622	9.396	9.396	9.396	9.396	9.396	9.396	9.396	9.554	10.202	10.202	10.202	10.202	10.202	10.202	10.202	10.428	10.428	11.102
YFL024C	4.31	5.568	6.058	6.058	6.058	6.638	6.48	6.48	6.48	6.48	6.48	6.612	6.612	5.99	5.99	6.216	6.058	6.058	6.216	6.426	6.426	6.426	6.426	6.558	6.558	6.98	7.496	10.932	10.932	11.764	11.764	11.764	11.764	11.764	11.764	11.764	11.764	11.764	12.638	12.638	12.638	12.928	12.928	12.928	12.928	12.928	13.086	13.244	13.244
YGR246C	0	0	0	0	0	0	0	0	0	0	0	0	0.158	0.158	0.158	0.158	0.158	0.158	0.158	0.158	0.158	0.158	0.158	0.158	0.316	0.316	0.316	0.316	0.316	0.316	0.316	0.474	0.474	0.474	0.474	0.474	0.474	0.474	0.474	0.474	0.7	0.7	0.7	0.7	0.7	1.058	1.19	1.19	1.322
YMR153W	6.738	6.738	6.964	7.348	7.48	7.48	7.864	7.864	8.09	8.222	9.266	9.398	9.398	9.398	9.398	9.398	9.556	9.556	9.556	9.556	9.556	9.556	9.556	9.556	9.556	9.556	9.424	9.424	9.424	9.424	9.424	9.134	9.134	9.292	9.292	9.292	9.292	9.292	9.292	9.292	9.292	9.292	9.292	9.292	8.844	8.844	8.844	8.844	8.844
YER073W	1.194	1.194	1.194	1.194	1.194	1.194	1.194	1.194	1.194	1.194	1.194	1.194	1.194	1.194	1.194	1.194	1.194	1.194	1.194	1.194	1.194	1.194	1.194	1.194	1.194	1.194	1.194	1.194	1.352	1.352	1.352	1.352	1.352	1.352	1.51	1.51	1.51	1.51	1.51	1.51	1.51	1.51	1.51	1.51	1.51	1.51	1.774	1.774	1.774
YML037C	2.426	2.268	2.268	2.268	2.81	2.81	2.81	3.036	4.252	4.252	4.384	4.384	4.384	4.384	4.384	4.226	4.226	4.226	5.228	5.228	5.228	5.228	5.386	5.612	6.486	6.328	6.328	7.146	7.146	7.146	7.146	7.146	7.146	7.146	7.146	7.146	7.146	7.146	7.146	7.146	7.41	7.568	7.568	7.568	7.568	7.568	7.952	8.216	8.216
YKR089C	2.43	2.298	2.298	2.298	2.298	2.43	2.562	2.562	2.43	2.43	2.656	2.656	2.656	2.882	2.882	3.146	3.568	3.568	3.568	3.568	3.568	3.952	3.952	3.952	5.01	5.01	5.142	5.274	5.274	5.274	5.274	5.538	5.538	5.538	5.538	5.538	5.67	5.67	5.67	5.67	5.67	5.67	5.67	5.67	5.67	5.67	5.67	5.896	5.896
YKR037C	10.544	10.544	10.544	9.9	9.2	9.2	9.2	9.2	9.2	8.616	8.774	8.416	8.548	8.548	9	9.518	9.94	9.94	10.204	10.204	10.204	10.43	10.758	10.89	10.758	10.758	11.176	11.044	10.95	10.208	10.208	10.592	10.592	10.724	10.724	10.724	10.724	11.04	11.126	11.126	11.126	11.126	11.126	11.126	11.126	10.968	10.968	10.968	10.968
YJR063W	8.204	8.204	8.204	6.708	6.482	5.122	5.122	5.054	5.054	5.054	5.054	5.054	5.054	4.512	4.154	4.154	4.286	4.286	4.286	3.702	3.702	1.786	1.56	1.654	2.396	3.692	3.692	3.692	3.692	4.724	4.592	4.818	5.202	5.202	5.914	6.494	6.494	6.626	7.918	7.918	7.786	7.786	7.786	7.786	7.786	7.786	8.34	8.762	8.762
YLR401C	14.456	14.034	13.902	13.48	12.632	12.18	12.18	12.18	12.18	12.18	12.18	11.464	10.722	9.536	9.272	8.44	8.44	8.44	8.44	8.15	7.438	7.438	7.438	7.306	7.464	7.464	7.464	7.464	7.464	7.464	7.464	7.464	4.85	4.718	3.75	3.46	3.46	3.46	3.46	3.46	3.302	3.302	3.302	3.302	3.302	3.302	3.302	3.302	3.302
YLR127C	13.584	13.358	13.068	13.068	13.068	13.068	13.068	13.068	13.068	13.068	13.068	13.068	13.068	13.068	13.068	13.068	13.068	13.068	12.684	12.684	12.326	12.326	11.362	11.362	11.362	11.204	11.204	11.204	11.204	11.204	11.204	11.204	10.688	10.108	10.108	8.986	8.76	7.942	8.142	8.142	8.142	8.142	8.142	8.142	8.142	8.142	8.274	4.388	4.256
YGR103W	12.24	12.24	12.24	12.24	12.24	12.24	12.24	12.24	12.24	12.24	12.24	12.24	12.24	12.24	12.108	12.108	12.108	12.108	12.108	12.108	12.108	12.108	12.108	11.686	11.686	11.302	10.654	10.56	10.334	10.202	10.202	10.202	10.07	10.07	9.264	9.264	9.264	9.264	9.264	9.264	8.552	8.194	8.194	8.194	8.194	8.194	8.194	8.194	8.194
YLR130C	12.536	12.536	12.536	12.536	12.536	12.536	12.536	12.536	12.536	12.536	12.404	12.114	12.114	12.114	12.272	11.82	11.82	11.436	11.436	11.436	11.436	11.436	11.436	11.436	11.304	10.762	10.246	10.088	10.378	10.378	10.378	10.378	9.926	9.926	9.926	9.53	9.53	9.53	9.53	9.53	9.53	9.53	9.53	9.53	9.53	9.53	9.53	9.172	8.814
YIL155C	6.558	6.874	6.874	6.874	6.874	7.032	7.032	7.032	7.39	7.39	7.258	7.258	9.28	9.28	9.28	9.28	9.412	9.412	9.412	9.412	9.412	9.412	9.412	9.412	9.412	9.412	9.412	9.412	9.412	9.412	9.412	9.412	9.412	9.412	9.412	9.702	9.702	9.702	9.702	9.702	9.702	9.834	9.702	9.702	9.702	9.702	9.702	9.834	9.834
YPL029W	6.784	6.784	7.1	6.968	6.968	6.968	6.678	6.268	6.11	6.11	6.11	6.626	5.752	5.91	5.91	5.91	5.91	5.91	5.91	5.526	5.752	5.778	5.778	5.262	5.13	5.13	5.13	5.42	5.936	6.648	7.586	7.586	7.586	7.586	7.586	7.744	7.876	7.876	7.876	7.876	8.456	8.788	8.788	8.788	8.788	8.788	8.788	8.788	8.788
YBR133C	7.92	7.92	7.92	7.92	7.724	8.082	7.95	8.082	8.082	8.082	8.082	8.082	8.44	8.44	8.44	8.956	9.642	9.642	9.642	9.642	9.642	9.484	9.484	9.484	9.484	11.31	11.31	11.31	11.31	11.468	11.852	11.852	11.852	11.852	11.694	11.694	11.826	11.826	12.342	12.342	12.342	12.884	12.884	13.242	13.242	13.242	13.4	14.168	14.168
YER183C	6.336	6.11	6.11	6.268	5.62	5.488	5.488	5.224	4.576	4.67	4.738	4.896	4.896	5.028	5.028	5.028	4.896	5.834	5.834	5.834	5.834	5.834	6.508	6.64	6.64	6.64	6.64	6.64	6.482	6.904	6.904	7.326	7.326	7.326	7.326	7.484	7.484	7.484	7.484	7.484	7.194	7.194	7.194	7.194	7.194	7.194	7.194	7.194	7.42
YDL139C	0.422	0.422	0.422	0.422	0.554	0.554	0.554	0.554	0.78	0.78	0.78	0.938	0.938	0.938	0.938	0.938	0.938	1.096	1.096	1.68	1.68	1.68	1.68	1.68	1.68	1.812	1.812	1.944	2.102	2.682	3.488	4.362	4.362	4.362	4.362	4.362	4.362	4.72	4.72	4.878	4.878	4.878	4.878	4.878	5.01	5.274	5.274	5.274	5.274
YDR032C	9.834	9.834	9.834	9.834	9.608	9.608	9.608	9.608	9.45	9.318	9.318	9.318	9.318	9.16	9.16	8.196	8.196	7.616	7.458	7.458	7.458	7.458	7.458	7.458	7.458	7.684	7.684	7.684	7.684	7.684	7.684	7.684	7.684	7.684	7.684	7.684	7.262	7.262	7.036	7.036	6.388	6.256	6.256	6.256	6.256	6.256	6.256	6.256	6.256
YOL155C	6.116	5.958	5.958	5.8	5.8	5.8	6.542	6.542	6.542	6.542	6.542	6.542	6.542	6.542	6.542	6.542	6.568	6.568	6.568	6.568	6.41	6.252	6.252	6.636	6.636	6.9	7.284	7.284	7.284	7.284	7.152	7.51	7.51	7.51	7.51	7.51	7.51	7.51	7.484	7.484	7.484	7.484	7.484	7.484	7.616	7.616	7.616	7.616	7.616
YBR171W	12.438	12.438	12.438	12.702	12.992	12.992	12.992	12.992	12.992	13.124	13.124	13.124	13.124	13.124	13.124	13.124	13.124	13.124	13.124	13.124	13.124	13.124	12.966	12.966	12.966	12.966	12.966	12.966	12.966	12.966	12.966	12.966	12.966	12.966	12.966	12.966	12.966	12.966	12.966	12.966	12.966	12.966	12.966	12.966	12.966	12.966	12.966	12.966	12.966
YDL015C	18.192	18.192	18.192	18.192	18.192	18.192	18.192	18.35	18.708	18.708	18.84	18.84	18.84	18.84	18.84	18.708	18.866	18.64	18.64	18.64	18.956	18.956	18.956	18.956	18.956	18.956	18.956	18.956	18.956	18.956	18.956	18.956	18.956	18.824	18.982	18.56	18.56	18.56	18.56	18.56	18.56	18.56	18.428	18.428	18.56	18.334	18.334	18.334	18.334
YKR011C	6.022	6.18	6.18	6.18	6.18	6.18	6.18	6.18	6.18	6.18	6.18	6.18	6.18	6.18	6.18	6.18	6.312	5.86	5.86	5.634	5.634	5.792	5.66	5.66	5.502	5.898	5.898	6.188	6.188	6.188	6.188	6.32	6.32	6.32	6.61	6.61	6.61	6.61	6.61	6.61	6.61	6.61	6.61	6.61	6.61	6.478	6.478	6.32	6.32
YOL149W	7.39	6.554	6.87	7.834	7.834	7.834	7.834	8.06	8.192	7.728	8.176	8.176	8.176	8.176	8.176	8.402	8.854	8.854	9.306	9.306	9.306	10.718	10.85	10.85	11.656	11.656	12.398	12.398	12.398	12.398	12.398	12.398	12.398	12.398	12.398	12.398	12.782	13.008	13.008	13.166	14.262	14.488	14.488	14.488	14.488	14.488	14.488	14.488	14.488
YIL129C	15.278	15.278	15.278	15.278	15.278	15.278	15.278	15.278	15.278	15.278	15.278	15.278	15.278	15.278	15.278	15.278	15.278	15.278	15.278	15.278	15.278	15.278	15.278	15.278	15.278	15.278	15.278	15.278	15.278	15.278	15.278	15.278	14.826	14.826	14.826	14.826	14.826	14.826	14.826	14.668	14.126	13.994	13.704	13.704	13.704	13.704	13.572	13.414	13.414
YDR304C	3.41	3.41	3.184	3.052	3.052	2.762	2.762	2.92	5.3	5.684	6.042	6.822	6.822	6.822	6.822	6.558	6.294	6.294	6.294	7.586	8.75	8.75	8.908	8.908	8.908	8.908	8.908	9.518	9.518	9.518	9.518	9.518	9.292	9.292	9.292	9.292	8.934	10.094	10.874	10.874	10.874	10.874	10.874	10.874	10.874	10.874	11.68	11.68	11.838
YHR027C	12.092	12.318	12.318	12.318	12.318	12.45	12.45	12.45	12.45	12.45	12.608	12.608	12.476	12.702	13.154	13.444	13.444	13.444	13.444	13.444	13.444	13.576	13.802	13.802	14.028	13.934	13.934	13.934	13.934	13.934	13.934	13.934	13.934	13.934	13.934	13.934	13.934	13.934	13.934	13.934	13.934	13.934	13.934	13.934	13.934	13.934	14.16	14.292	14.16
YJL035C	6.144	6.144	6.144	6.37	6.844	6.844	6.844	6.844	6.844	7.07	6.912	7.07	7.07	7.07	7.07	7.428	7.428	7.586	7.586	7.586	7.586	7.586	7.586	7.586	7.586	7.586	7.586	7.586	7.586	7.586	7.586	7.586	7.586	7.228	7.228	7.228	7.002	7.002	7.002	7.002	7.002	7.002	7.228	7.228	7.228	7.228	7.228	7.228	7.228
YDR078C	2.426	2.69	2.69	2.69	2.69	2.69	2.69	2.69	2.69	2.69	4.016	4.016	4.016	4.016	4.016	4.174	4.396	4.912	5.722	5.722	5.722	5.88	6.012	6.17	6.17	6.17	6.17	6.17	6.17	6.17	6.17	6.938	6.938	6.938	7.228	7.254	7.254	7.254	7.638	7.638	7.638	7.638	7.77	7.928	7.928	7.928	8.06	7.902	7.902
YOR127W	5.702	5.544	5.544	5.544	5.544	5.544	5.544	5.544	5.544	5.544	5.544	5.412	5.544	5.702	6.218	6.218	6.666	6.666	6.798	6.798	6.798	6.798	6.798	6.93	6.93	6.93	6.93	6.93	6.93	6.32	6.32	6.478	6.61	7.36	7.36	7.36	7.36	7.36	7.492	7.492	7.492	7.492	7.492	7.492	7.492	7.492	7.492	7.266	7.266
YLR116W	10.874	10.874	10.874	10.874	10.648	10.648	10.648	10.648	10.648	10.648	10.806	10.806	10.806	10.806	10.806	10.806	10.806	11.032	11.032	11.032	11.032	10.874	10.874	10.874	10.716	10.874	10.648	10.648	10.648	10.648	10.648	10.158	10.158	9.774	9.774	10	10	10.132	10.132	10.132	10.132	10.132	10.132	9.748	9.748	9.748	9.748	9.748	9.748
YDR155C	4.96	4.828	4.986	4.76	4.892	6.986	6.986	7.54	7.54	7.698	7.698	8.15	8.508	8.508	8.64	9.804	9.646	9.646	9.646	9.646	9.646	9.646	9.646	9.646	9.646	9.646	9.646	9.646	9.778	9.752	9.752	9.752	9.752	9.594	9.462	9.594	9.91	10.784	10.784	10.784	10.784	10.916	10.916	10.916	11.206	11.206	11.206	11.206	11.206
YBL026W	8.288	8.288	8.288	8.288	8.288	8.288	8.288	8.288	8.288	8.288	8.288	8.288	8.288	8.446	8.446	8.446	8.446	8.314	8.314	8.314	8.314	8.314	7.918	7.76	7.76	7.76	7.444	7.218	7.086	6.954	6.822	6.69	6.69	6.69	6.69	6.69	6.69	6.69	6.464	6.464	6.332	6.332	5.816	5.432	5.432	5.432	5.432	5.564	5.564
YLR385C	7.364	7.364	7.206	7.206	7.47	7.086	7.086	7.086	6.322	6.322	6.48	5.606	5.512	5.196	5.516	6.996	7.222	7.222	7.448	7.316	7.316	7.606	7.606	7.832	8.518	9.166	9.166	9.166	9.166	9.166	9.166	9.166	9.456	9.908	9.908	9.908	9.908	9.908	9.682	9.682	9.84	10.198	10.198	11.494	11.494	11.494	11.968	12.352	12.668
YOL145C	9.078	9.078	9.078	8.946	8.946	8.788	8.92	9.632	10.758	11.432	12.46	12.46	12.46	12.46	12.46	12.46	12.302	12.302	12.302	12.302	12.592	12.818	12.818	12.818	12.818	12.818	12.818	12.818	12.818	12.818	12.818	12.818	12.818	12.818	12.818	12.818	12.818	12.818	12.818	12.818	12.818	13.044	12.912	12.912	12.912	12.78	12.78	12.78	12.78
YBR288C	9.362	9.362	9.362	9.072	9.072	8.688	7.396	6.974	6.974	6.974	8.07	10.956	10.956	10.956	11.088	11.404	11.652	11.652	11.81	11.81	11.81	11.968	11.968	12.194	12.194	12.326	12.326	12.642	12.51	12.51	12.668	12.668	12.668	12.668	12.668	12.8	12.8	12.8	12.8	12.8	12.932	12.932	12.932	12.932	12.932	12.932	12.932	12.932	12.932
YKL039W	3.018	3.018	3.308	4.098	4.098	4.098	4.098	4.098	4.098	4.098	4.098	4.256	4.256	4.52	5.01	5.01	5.01	5.01	5.142	6.856	6.856	7.398	8.626	8.626	8.626	9.074	10.46	11.556	11.556	11.714	11.714	11.94	11.94	11.94	11.94	11.94	11.94	11.94	11.94	11.94	11.94	11.94	11.94	11.94	11.94	11.94	11.94	11.94	11.94
YGL025C	6.946	6.946	6.614	6.614	6.814	6.972	6.972	7.262	8.068	8.068	8.068	8.226	8.226	8.226	8.622	9.492	13.284	13.284	13.284	13.284	13.442	13.442	13.668	13.894	13.894	14.632	14.79	14.79	14.79	14.79	14.79	14.526	14.526	14.91	15.136	15.042	15.2	15.69	15.69	15.69	15.69	15.69	15.69	15.848	16.338	16.338	16.338	18.188	18.188
YBR009C	2.256	2.256	2.256	2.256	2.124	2.124	2.124	2.124	1.966	1.966	1.966	1.966	1.966	1.834	1.834	1.834	1.834	1.228	1.228	1.228	1.228	1.228	1.228	1.228	1.228	1.228	1.096	1.096	1.096	1.096	0.87	0.87	0.87	0.606	0.606	0.606	0.606	0.606	0.316	0.316	0.316	0.316	0.316	0.316	0.316	0.158	0.158	0.158	0.158
YPL237W	10.7	10.7	10.474	10.184	10.184	9.826	9.826	9.694	9.694	9.694	9.852	9.852	9.852	10.21	10.21	10.21	9.22	9.22	9.22	9.22	9.22	9.062	9.062	9.062	9.062	9.062	9.062	9.062	9.062	9.062	9.062	9.062	9.062	9.062	9.062	9.062	9.062	9.062	9.062	9.062	9.062	8.23	8.004	7.16	6.934	6.934	6.934	6.934	6.934
YPL154C	8.746	8.746	8.746	9.13	9.262	9.394	9.394	9.552	9.552	9.552	9.552	9.552	9.552	9.552	9.42	9.42	9.42	9.288	9.288	9.288	8.602	8.338	8.338	8.338	8.338	8.338	8.112	8.112	8.112	8.112	7.728	7.728	7.728	7.728	7.728	7.728	7.728	7.728	7.254	7.096	6.806	6.806	6.158	6	6	5.684	5.684	5.684	5.458
YLR438W	12.172	12.172	12.304	12.53	12.53	12.688	13.072	13.072	13.072	13.072	13.072	13.072	13.072	13.072	12.94	12.94	12.94	12.94	12.808	12.808	12.808	12.808	12.808	12.808	12.808	12.808	12.808	12.808	12.808	12.808	12.808	12.808	12.808	12.808	12.808	12.808	12.808	12.808	12.582	12.582	12.582	12.582	12.582	12.424	12.424	12.424	12.424	12.424	12.424
YDR418W	0.81	0.81	0.584	0.584	0.132	0.132	0.422	0.422	0.422	0.422	0.422	0.648	1.428	1.428	1.428	1.428	1.428	1.428	1.428	1.428	1.428	1.428	1.586	1.586	1.586	1.586	1.812	2.75	3.172	3.172	3.172	3.172	3.304	3.304	3.304	3.304	3.304	3.304	3.304	3.304	4.02	4.02	4.152	4.152	4.152	4.442	4.442	5.022	5.18
YOL129W	8.976	8.976	9.202	9.334	9.334	9.334	9.824	9.824	9.956	9.956	9.956	9.956	9.956	9.956	9.956	9.956	9.956	10.114	10.114	10.114	10.114	10.114	10.114	10.114	10.114	9.956	9.956	9.956	9.956	9.956	9.956	9.956	9.956	9.956	9.956	9.956	9.956	9.956	9.956	10.114	10.114	10.114	10.114	10.114	9.982	9.982	9.982	9.982	9.982
YDR481C	4.084	3.04	2.814	2.814	2.946	2.946	2.946	2.946	2.882	3.398	5.354	5.354	5.354	5.354	5.354	5.354	5.87	5.87	5.87	5.87	5.87	5.87	5.87	6.676	6.676	6.676	6.676	6.676	7.192	7.192	7.192	7.192	7.192	7.192	7.192	7.814	7.814	7.814	7.814	7.814	7.814	7.814	7.814	7.814	7.814	7.814	7.814	8.33	8.104
YER039C	9.748	9.748	9.748	9.748	9.748	9.748	9.748	9.748	9.748	9.59	9.59	9.432	10.17	10.17	10.818	11.266	11.266	11.424	11.424	11.424	11.424	11.424	11.424	11.424	11.292	11.292	11.292	11.292	11.292	11.292	11.424	11.688	12.694	12.92	13.184	13.184	13.184	13.184	13.184	13.184	13.184	13.184	13.184	13.184	13.184	13.184	13.184	13.184	13.184
YCR071C	8.576	8.418	8.286	7.928	8.324	10.926	10.926	11.958	11.958	11.958	11.958	11.958	11.958	11.958	11.826	11.826	11.758	11.6	11.6	11.6	11.6	11.6	11.6	11.6	11.6	11.796	12.88	13.686	13.686	13.686	13.844	13.844	13.844	13.844	13.844	13.844	13.844	13.844	13.844	13.844	13.844	13.844	13.844	14.002	13.776	13.776	13.776	13.776	13.776
YML071C	4.614	4.162	3.33	2.946	2.946	3.172	3.172	3.172	3.752	3.752	3.91	3.91	3.91	3.91	4.094	4.094	4.094	4.094	4.094	4.094	4.094	3.936	3.936	3.778	4.226	4.384	4.384	4.384	4.384	4.384	4.384	4.384	4.384	4.384	4.384	3.672	3.804	4.49	4.49	4.49	4.49	4.49	4.49	4.332	4.332	4.358	4.674	4.674	4.674
YPR127W	7.22	6.546	6.546	6.546	6.546	6.678	6.546	6.546	6.282	6.282	5.808	5.808	5.808	5.65	5.65	3.97	3.97	3.97	1.676	1.518	1.518	1.518	1.518	1.518	1.518	1.518	1.518	1.518	1.518	1.518	1.518	1.518	1.518	1.386	1.386	1.386	1.386	1.386	1.386	1.612	1.612	1.612	1.612	1.744	1.744	1.744	1.744	1.97	1.97
YLL063C	2.95	2.95	2.95	2.95	2.95	2.95	3.108	3.266	3.266	3.266	3.398	3.398	3.398	3.398	3.398	3.398	3.04	3.04	3.04	2.908	2.908	3.066	3.198	3.198	3.198	3.198	3.198	3.198	3.556	3.556	3.688	3.688	3.688	3.688	3.688	3.688	3.688	3.688	3.82	3.952	3.952	4.626	4.852	4.852	5.01	5.01	5.01	5.01	5.01
YOR026W	7.696	7.696	7.696	7.696	7.696	7.338	7.112	7.112	7.47	7.47	7.47	7.47	7.312	7.444	7.444	7.444	7.444	7.444	7.444	7.286	7.286	7.286	7.286	7.286	7.286	7.286	7.286	7.286	7.286	7.154	6.996	6.996	6.996	6.838	6.838	6.548	6.416	6.258	6.126	6.126	6.152	6.152	6.152	6.216	6.216	6.216	6.216	6.732	6.89
YML088W	4.088	4.088	4.088	4.088	4.088	4.088	4.378	4.378	4.378	4.378	4.378	4.378	4.378	4.378	4.378	4.22	4.22	4.22	4.22	4.22	4.22	4.22	4.22	4.22	4.378	4.378	4.536	4.536	4.536	4.762	4.762	4.762	4.762	4.92	4.92	5.078	4.946	4.946	5.172	5.172	5.172	5.172	5.172	5.172	5.172	5.172	5.172	4.908	4.908
YER025W	7.47	7.47	7.47	7.696	7.854	7.854	7.854	7.854	7.854	7.854	7.854	7.854	7.854	7.986	7.986	7.986	7.986	7.986	7.986	7.986	7.986	7.986	7.986	8.25	9.55	9.84	9.84	9.84	9.84	9.84	9.84	9.84	9.84	9.84	10.292	10.292	10.292	10.292	10.292	10.292	10.292	10.518	10.94	11.166	11.166	11.166	11.166	11.166	10.94
YLL002W	15.282	15.44	15.44	14.212	14.054	14.212	12.4	11.778	11.778	11.13	11.13	10.678	10.162	10.162	8.904	8.904	8.904	8.678	8.226	8.226	8.226	8.226	7.736	8.12	8.12	8.12	8.12	7.22	6.546	6.968	8.158	9.122	9.386	9.65	11.066	11.066	11.224	11.582	11.582	11.846	11.978	11.978	11.978	11.978	11.13	11.13	11.262	11.13	11.804
YLR221C	8.108	8.108	8.398	8.266	8.266	8.266	8.266	8.266	8.266	8.266	7.592	7.592	7.75	7.75	7.75	7.976	7.976	7.818	7.818	7.976	7.976	7.976	7.976	8.266	8.266	8.266	8.266	8.266	8.266	8.266	7.976	7.976	7.976	7.818	7.66	7.66	7.66	7.66	7.66	7.886	7.886	7.886	7.886	7.886	7.886	7.886	7.886	7.886	7.886
YDR185C	6.85	6.85	7.208	7.472	7.472	7.472	7.472	8.742	8.742	8.742	8.742	8.742	8.742	8.742	8.742	8.61	8.61	8.61	8.9	9.032	9.032	9.258	9.258	9.1	9.1	8.942	8.942	9.074	9.3	9.3	9.79	10.174	10.174	10.174	10.174	10.174	10.716	10.716	10.716	10.558	10.558	10.558	10.426	10.268	9.816	9.816	9.816	10.332	10.332
YDR041W	9.152	10.132	10.132	10.132	10.132	10.132	10.58	10.58	10.58	10.422	10.422	10.196	10.644	10.644	10.644	10.486	10.486	10.486	10.486	10.486	11.334	11.334	11.334	11.108	11.334	11.108	10.882	10.882	10.882	11.692	11.692	11.692	11.692	11.534	11.534	11.534	11.534	11.534	11.534	11.534	11.534	11.666	11.666	11.666	11.534	11.534	11.308	11.308	11.176
YBR268W	12.104	12.236	12.236	12.236	12.462	12.884	12.884	12.884	12.884	12.884	12.884	13.042	12.816	12.816	12.816	13.08	13.08	13.08	13.08	13.634	13.212	13.212	13.212	13.212	13.212	13.212	13.212	12.986	12.986	13.212	13.08	13.08	13.08	13.08	13.08	13.08	13.306	13.08	13.08	13.08	13.08	13.08	13.08	12.922	12.922	12.922	12.606	12.768	12.768
YDL008W	6.846	10.548	12.104	16.89	16.89	17.338	17.338	17.338	17.338	17.338	17.338	17.338	17.338	17.338	17.496	17.654	17.654	17.654	17.654	17.654	17.88	17.88	17.88	17.88	17.88	17.88	17.88	17.88	17.88	17.88	18.012	18.012	18.012	18.012	18.012	18.012	18.012	18.012	18.012	18.464	18.464	18.464	18.464	18.238	18.238	18.238	18.238	18.238	18.08
YPL081W	1.492	1.492	1.492	1.492	1.492	1.492	2.26	2.26	2.26	2.392	2.392	2.392	2.392	2.392	2.392	2.392	2.392	2.392	2.392	2.392	2.26	2.26	2.26	2.26	2.26	2.26	2.392	2.26	2.26	2.26	2.26	2.26	2.26	2.26	2.26	2.26	2.26	2.26	2.26	2.26	2.26	2.26	1.944	1.944	1.944	1.944	1.944	1.944	1.944
YPR109W	4.524	3.85	3.85	3.85	3.85	3.85	3.85	4.008	4.008	3.85	3.85	3.492	3.002	2.708	2.708	2.708	2.708	2.708	2.708	2.708	2.576	2.444	2.602	2.734	2.734	2.734	2.734	2.508	2.64	2.64	2.64	2.64	2.64	2.64	2.282	2.388	2.994	3.826	6.904	6.904	6.904	6.904	6.772	6.772	7.062	7.352	7.352	7.352	7.642
YDL104C	13.976	14.202	14.202	14.36	14.36	14.36	14.36	10.42	9.298	8.77	8.928	9.154	9.312	10.024	10.314	10.578	10.578	10.578	10.578	10.578	10.578	10.578	9.678	9.678	9.188	7.994	7.44	7.308	5.854	5.986	5.986	5.986	6.408	6.54	6.54	6.088	6.088	6.962	8.032	8.68	8.812	8.812	9.196	9.064	9.606	9.606	9.832	9.832	9.832
YHR133C	5.96	5.96	6.792	8.446	8.446	8.446	8.446	8.446	8.024	7.64	7.414	7.704	8.02	8.152	10.86	10.86	10.86	10.992	11.218	11.218	11.35	11.218	11.692	11.692	11.666	11.892	11.892	11.918	11.918	11.918	11.918	11.918	11.918	11.918	11.918	11.918	11.918	12.302	11.944	11.944	11.944	11.944	11.944	12.102	12.234	12.234	12.234	12.234	12.102
YHL011C	22.866	22.866	22.866	22.866	22.866	22.998	23.408	23.408	23.408	23.634	23.634	23.634	23.634	23.634	23.634	23.634	23.634	23.634	23.634	23.476	23.476	23.344	23.344	23.344	23.344	23.344	22.896	22.67	22.67	22.538	22.538	22.406	22.248	22.248	22.248	22.38	22.38	22.38	22.512	22.606	22.606	22.606	22.606	22.606	22.606	22.248	22.248	22.09	22.542
YML080W	7.054	7.468	7.468	7.468	7.468	8.052	8.7	8.7	8.832	8.832	8.832	8.832	8.832	8.832	8.832	8.474	8.474	8.474	8.964	10.362	10.362	10.72	10.72	10.72	10.562	10.694	10.694	10.852	10.852	10.852	10.852	11.62	12.242	12.242	12.242	12.242	12.242	12.374	12.374	12.374	12.374	12.374	12.374	12.374	12.374	12.374	12.374	12.374	12.664
YLR086W	4.902	4.902	4.676	4.544	4.544	4.77	4.454	4.586	4.586	4.586	4.586	4.744	4.744	4.902	5.708	5.866	5.866	5.866	5.866	5.866	5.866	5.998	5.866	5.866	6.582	6.582	6.582	6.582	6.582	6.808	6.808	6.808	6.782	6.914	6.914	6.914	6.914	6.914	7.14	7.656	7.946	8.398	8.398	8.398	8.756	8.756	8.756	8.756	8.756
YER107C	4.4	4.4	4.89	4.89	4.89	5.248	5.564	5.948	7.206	7.206	7.206	7.206	7.88	7.88	7.88	7.88	7.88	7.88	7.88	8.302	8.302	8.434	8.434	8.566	8.83	9.094	9.094	9.952	12.664	12.664	12.822	12.822	14.008	14.008	14.008	14.234	14.234	14.234	14.234	14.366	14.366	14.366	14.366	14.366	14.366	14.208	14.208	14.208	14.208
YPL017C	7.952	7.952	7.952	7.952	7.952	7.952	7.952	7.952	7.952	8.178	8.178	8.178	8.178	8.178	8.178	8.178	8.046	7.914	7.914	7.914	7.914	7.756	7.914	7.914	7.914	7.914	7.914	7.914	7.914	7.914	7.914	7.914	7.914	7.914	7.914	7.756	7.334	7.202	7.202	7.202	7.202	7.202	6.17	6.17	6.17	6.17	6.038	6.038	6.038
YDR507C	12.648	12.648	12.648	12.648	12.422	11.394	11.168	11.036	10.81	10.81	10.81	10.81	10.81	10.81	10.942	10.942	11.074	11.074	11.074	11.074	11.3	11.3	11.3	11.3	11.3	11.168	11.168	11.168	11.168	11.01	11.01	11.01	11.01	11.01	11.01	11.01	10.878	11.104	10.878	10.878	10.652	10.652	10.03	9.872	9.398	9.108	8.66	8.34	8.566
YNL172W	8.072	8.072	7.808	7.808	7.544	7.544	7.544	7.544	7.28	7.148	7.148	7.306	7.242	7.084	7.084	6.436	6.594	6.594	6.594	6.594	6.594	6.104	5.878	5.878	5.878	5.878	5.878	4.044	3.728	3.728	3.596	3.596	3.596	3.596	3.728	4.044	4.044	4.044	4.27	4.112	4.112	4.244	5.382	5.898	7.608	7.608	7.608	7.608	7.766
YDR435C	4.076	4.076	4.076	4.076	4.076	4.076	4.076	4.076	4.076	4.076	4.076	4.076	4.34	4.34	4.34	4.34	4.34	4.34	4.34	4.34	4.34	4.34	4.34	4.472	4.604	6.246	6.404	6.404	6.404	6.404	6.404	6.404	6.404	6.404	6.404	6.404	6.762	7.21	7.7	7.7	7.7	8.416	8.416	8.416	8.416	8.416	8.416	8.8	9.316
YHR072W	6.25	6.54	6.54	6.766	6.766	6.766	6.766	6.766	6.766	6.766	6.766	6.766	7.652	8.462	11.78	11.78	11.912	11.912	11.912	11.912	11.912	11.912	11.912	11.912	12.07	12.07	12.07	12.07	12.07	12.07	12.228	12.624	12.624	13.498	13.498	13.762	13.762	13.762	13.762	13.63	13.498	13.63	13.856	13.856	14.014	14.014	14.014	14.014	14.172
YGL079W	6.778	6.778	6.778	6.778	6.552	6.394	6.394	6.394	6.394	6.394	6.394	4.914	4.398	4.24	4.794	5.332	6.138	6.138	6.138	6.138	5.638	5.996	6.154	6.154	6.154	6.048	8.27	8.27	8.496	8.496	8.654	8.496	8.854	8.854	8.854	9.012	8.986	9.328	9.46	9.46	9.46	9.908	9.908	9.908	9.908	9.324	10.036	10.42	10.42
YFR002W	12.548	12.548	12.906	12.906	13.064	13.064	13.064	13.064	12.932	12.932	12.932	12.932	13.158	13.29	13.29	13.29	13.448	13.606	13.832	13.832	13.99	14.148	14.148	14.306	14.306	14.306	14.306	14.306	14.306	14.306	14.306	14.306	14.306	14.438	14.438	14.86	14.86	14.86	14.86	14.86	14.86	14.86	14.728	14.728	14.728	14.728	14.438	14.438	14.438
YMR220W	8.684	9.068	10.138	10.138	10.138	10.27	10.27	10.27	10.27	10.27	10.402	10.402	10.402	10.402	10.402	10.402	10.044	10.044	9.976	9.976	9.976	9.976	9.976	9.976	9.976	9.976	9.976	9.844	9.844	9.844	9.844	9.844	9.844	9.234	9.234	8.876	8.876	8.876	8.744	8.612	8.77	8.77	8.77	8.77	8.638	8.638	8.638	8.48	8.48
YOR094W	11.948	12.08	12.238	12.912	12.912	12.912	12.912	12.912	12.912	12.912	12.912	12.912	12.912	13.07	13.07	13.692	13.956	13.956	13.798	13.798	13.798	13.798	14.088	14.088	14.088	14.088	14.088	14.088	14.088	14.088	14.352	14.352	14.578	14.578	14.578	14.578	14.578	14.578	14.578	14.578	14.578	14.578	14.578	14.578	14.578	14.578	14.578	14.578	14.578
YBL027W	0	0	0	0	0	0.132	0.132	0.132	0.132	0.132	0.132	0.132	0.264	0.264	0.264	0.264	0.264	0.264	0.264	0.264	0.264	0.264	0.264	0.264	0.264	0.264	0.264	0.264	0.264	0.264	0.264	0.264	0.264	0.264	0.264	0.264	0.264	0.264	0.264	0.264	0.264	0.264	0.132	0.132	0.132	0.132	0.132	0.132	0.132
YER113C	7.016	7.016	7.016	7.016	7.016	6.342	6.342	6.342	6.5	6.5	6.5	6.5	6.5	6.858	6.858	6.858	6.858	6.858	6.858	6.858	6.858	7.084	7.084	7.084	6.952	6.884	7.216	7.348	7.348	7.348	7.348	7.348	7.348	7.348	7.348	7.348	7.348	7.348	7.348	7.348	7.348	7.574	7.574	7.574	7.574	7.416	7.416	7.416	7.574
YML055W	9.268	9.268	9.268	9.426	9.426	9.426	9.426	9.426	9.2	9.2	9.2	9.2	9.2	9.2	9.2	9.2	8.974	8.974	8.974	8.71	8.71	8.42	8.42	8.42	8.42	8.42	8.42	8.42	8.42	8.42	8.262	8.262	8.262	8.262	8.262	8.262	8.262	8.262	8.262	8.262	7.192	6.808	6.808	6.424	5.972	5.972	5.84	5.84	5.418
YLR243W	6.288	6.288	6.288	6.014	6.014	6.372	6.372	6.372	6.504	6.346	6.73	6.888	6.888	6.888	6.572	6.414	6.414	6.414	6.546	6.636	7.284	7.284	7.284	7.284	7.442	7.442	7.442	7.442	7.442	7.284	7.284	6.926	6.926	7.89	8.286	8.286	8.286	8.512	8.512	8.512	8.512	8.512	8.512	8.512	8.512	8.38	8.38	8.38	8.512
YAL038W	1.454	1.77	1.77	1.77	1.77	1.77	1.77	1.386	1.322	1.322	1.322	1.19	1.19	1.19	1.19	1.19	1.19	1.19	1.19	1.19	1.19	1.19	1.19	1.19	1.19	1.19	1.058	1.058	1.058	1.058	1.058	1.058	1.058	1.058	1.058	1.058	1.058	1.058	1.058	1.058	1.058	1.058	1.058	1.058	1.058	1.058	1.058	1.058	1.058
YLR409C	11.742	11.742	11.742	11.742	11.742	11.9	11.9	11.9	11.9	11.9	11.9	11.9	11.9	11.9	11.9	11.9	11.9	11.742	11.742	11.742	11.742	11.742	11.742	11.742	11.742	11.742	11.742	11.742	11.742	11.742	11.742	11.742	11.742	11.742	11.742	11.742	11.584	11.584	11.584	11.584	11.584	11.584	11.584	11.584	11.584	11	11	10.842	10.842
YNL126W	8.666	8.666	8.666	8.666	8.666	8.666	8.666	8.666	8.666	8.666	8.666	8.824	8.824	8.824	8.824	8.824	8.666	8.666	8.534	8.534	8.534	8.76	9.446	9.446	9.446	9.446	9.446	9.288	9.288	9.74	9.74	9.74	9.74	9.898	9.898	9.898	9.898	10.03	9.578	9.736	9.736	9.736	9.736	9.736	9.736	9.894	9.894	9.894	9.894
YBR067C	1.428	1.428	1.428	1.428	1.428	1.428	1.202	1.202	0.976	0.844	0.844	0.844	0.844	0.844	0.844	1.002	1.228	1.228	1.228	1.228	1.228	1.228	1.228	1.228	1.228	1.228	1.228	1.228	1.228	1.228	1.228	1.228	1.228	1.228	1.228	1.228	1.228	1.228	1.228	1.228	1.228	1.228	1.228	1.228	1.228	1.228	1.228	1.228	1.228
YMR061W	5.322	5.744	6.55	6.55	6.708	7.16	7.16	7.16	7.16	7.16	7.16	7.16	7.16	7.16	7.386	7.386	7.386	7.386	7.544	7.676	7.676	7.676	7.676	7.676	7.676	7.992	7.992	7.992	7.992	7.992	7.992	7.992	7.992	7.992	7.992	7.992	7.992	7.992	7.992	7.992	7.992	7.992	7.992	7.992	7.992	7.992	7.992	7.992	7.992
YDL191W	10.568	10.568	10.726	10.858	10.858	10.858	10.858	10.858	10.99	10.99	10.99	10.964	10.964	10.964	10.964	11.122	11.122	11.122	11.638	11.638	11.638	11.796	11.928	11.928	11.928	11.928	11.928	11.928	12.06	12.286	12.418	12.55	12.55	12.55	12.55	12.708	12.708	12.708	12.708	12.708	12.482	12.482	12.482	12.482	12.482	12.482	12.482	12.482	12.482
YML034W	4.708	4.708	4.708	4.708	5.13	5.036	5.036	5.036	5.168	5.168	4.942	5.1	5.39	5.39	5.39	5.39	5.548	5.548	5.548	5.932	6.58	6.844	7.424	8.52	8.52	8.746	8.746	8.746	8.746	8.878	9.104	9.104	9.104	9.104	9.104	9.104	9.104	9.104	8.878	8.878	8.878	8.878	8.878	8.72	8.72	8.72	8.72	8.72	8.72
YGR165W	1.002	1.002	1.002	1.002	0.87	0.87	0.87	0.87	0.87	0.87	0.87	0.87	0.87	0.87	0.87	0.87	0.87	0.87	0.87	0.87	0.87	0.87	0.87	0.87	0.87	0.87	0.87	0.87	0.87	0.87	0.87	0.87	0.738	0.738	0.896	0.896	0.896	0.896	0.896	0.896	0.896	0.896	0.896	0.896	0.896	0.896	0.896	0.896	0.896
YLR225C	8.774	8.932	9.354	9.354	9.738	10.028	10.028	10.028	10.028	9.87	9.87	10.134	10.002	9.87	9.87	9.87	9.87	10.186	10.054	10.054	10.186	10.186	10.186	10.186	9.602	9.576	9.576	9.576	9.576	9.124	9.124	9.124	9.124	8.992	8.992	8.992	8.992	8.728	9.244	9.244	9.244	9.376	9.376	9.602	9.602	9.602	9.602	9.602	9.602
YDL058W	3.74	3.74	3.74	3.74	3.74	3.74	3.898	3.898	4.03	4.772	4.772	4.772	4.772	4.904	4.746	4.746	6.422	6.422	6.938	6.938	6.938	6.938	6.938	6.938	6.938	6.938	6.938	6.938	6.938	6.938	6.938	6.938	6.938	7.36	8.076	8.698	8.698	8.698	8.924	8.924	8.924	8.924	9.056	9.056	9.056	9.056	9.44	9.44	10.588
YJR016C	15.062	15.062	15.062	15.062	14.704	14.346	14.346	14.44	14.44	14.15	14.018	14.018	13.106	13.106	13.106	13.106	13.106	13.106	12.948	11.642	11.51	11.51	11.284	10.982	9.792	9.792	9.792	9.792	9.792	9.792	9.792	9.792	9.792	9.302	8.466	8.466	8.466	8.466	8.466	7.54	7.408	7.408	7.408	7.408	7.408	7.408	7.408	7.408	7.408
YIL043C	5.674	5.674	5.806	5.806	6.57	6.886	6.886	6.886	6.886	6.886	6.886	6.886	7.27	7.338	6.848	6.848	6.98	7.112	7.112	7.402	7.402	7.402	7.402	7.27	7.402	7.176	7.666	7.666	7.666	7.666	7.666	7.666	7.666	8.024	8.024	8.024	8.25	8.95	8.554	8.686	8.686	8.686	8.686	8.686	8.686	8.686	8.528	8.66	9.308
YGR010W	16.858	17.016	17.716	17.69	17.69	17.69	17.98	17.754	17.754	17.754	17.754	17.754	17.754	17.754	17.95	17.818	17.818	17.818	17.818	17.844	17.844	18.134	18.134	18.134	18.134	18.134	18.134	18.45	18.45	19.124	19.124	19.124	19.124	19.124	19.124	19.124	19.124	19.124	19.124	19.124	19.124	19.124	19.124	19.35	19.35	19.772	19.772	19.772	19.772
YDR115W	10.784	10.784	10.784	10.784	10.652	10.652	10.204	10.204	10.204	10.204	10.072	9.846	9.846	9.846	9.714	9.714	9.04	8.724	8.724	8.366	8.366	8.366	8.366	8.366	8.234	7.918	7.918	7.692	7.692	7.692	7.534	7.176	7.176	7.018	7.018	6.886	6.754	6.596	6.464	5.948	5.684	4.678	4.52	4.52	4.52	4.52	4.52	4.52	4.52
YLR277C	17.076	17.208	17.208	17.34	17.856	18.014	18.372	18.372	18.372	18.372	18.372	18.53	18.53	18.53	18.53	18.688	19.072	19.072	19.072	19.072	19.046	18.914	18.914	19.14	19.14	19.14	19.14	19.14	19.14	18.982	18.982	18.824	18.824	18.824	18.824	18.824	18.824	18.692	18.692	18.692	18.666	18.35	18.35	18.35	18.35	18.192	18.192	18.192	18.192
YLL041C	13.418	13.418	13.418	13.55	13.55	14.066	14.066	14.382	14.382	14.382	14.382	14.382	14.382	14.382	14.382	14.382	14.382	14.382	14.382	14.382	14.382	14.382	14.382	14.25	14.25	14.25	14.25	14.25	14.25	14.25	14.25	14.25	14.25	14.25	14.25	14.25	14.25	14.25	14.25	14.25	14.25	14.25	14.25	14.25	14.25	14.25	14.25	14.118	14.118
YOL097W-A	0.584	0.584	0.584	0.584	0.584	0.584	0.584	0.584	0.716	1.006	1.006	1.006	1.006	1.006	1.006	1.006	1.006	1.164	1.164	1.428	1.428	1.428	1.56	2.076	2.076	2.686	2.686	2.686	2.686	2.686	2.686	2.686	2.686	2.686	2.818	2.95	3.108	3.108	3.108	3.24	3.24	3.24	3.24	3.24	3.372	3.372	3.372	3.372	3.372
YDR427W	10.37	10.37	10.37	10.212	10.212	10.212	10.212	10.306	11.086	11.444	11.76	11.76	11.76	11.76	11.76	11.918	11.918	12.37	12.37	12.37	12.502	13.044	13.044	13.334	13.334	13.334	13.334	13.334	13.334	13.334	13.334	13.334	13.334	13.334	13.334	13.334	13.334	13.334	13.334	13.334	13.334	13.492	13.782	14.14	14.14	14.14	14.14	14.14	14.14
YGL066W	9.544	9.544	9.77	9.928	9.928	9.928	9.928	9.928	9.928	9.928	9.928	9.928	9.928	9.928	9.928	9.928	9.928	9.928	9.928	10.06	10.06	10.06	10.218	10.93	10.93	10.93	10.93	10.93	11.314	11.472	11.472	11.472	11.246	11.246	11.246	11.472	11.472	11.314	11.314	11.314	11.314	11.314	11.314	11.314	11.314	11.314	11.314	11.182	11.182
YAL029C	8.386	8.518	9.166	9.298	9.298	9.298	9.298	9.524	9.524	9.524	9.524	9.524	9.524	9.682	9.84	9.84	10.066	10.292	10.292	10.292	10.292	10.292	10.292	10.292	10.292	10.292	10.424	10.292	10.292	10.292	10.744	10.744	10.744	10.744	10.744	10.744	10.744	10.744	10.744	10.744	10.744	10.744	10.744	10.744	10.744	10.744	10.744	10.744	10.744
YNL255C	5.684	5.684	5.684	5.684	5.684	5.684	5.842	5.842	5.842	5.842	5.842	5.842	5.842	5.842	5.842	5.842	5.842	5.842	5.842	5.974	6.132	6.132	6.132	6.132	6.132	6.132	6.132	6.132	6.29	6.29	6.29	6.29	6.064	6.064	6.064	5.484	5.484	5.484	5.484	5.484	5.484	5.484	5.484	5.484	5.484	5.484	5.484	5.484	5.484
YDR091C	8.85	8.85	8.85	8.85	8.624	8.624	8.624	7.912	7.912	7.912	7.912	7.78	7.78	7.78	7.78	7.78	7.78	7.648	7.648	7.158	6.894	6.216	5.926	5.794	5.794	5.662	5.662	4.366	3.33	3.33	3.014	3.014	3.172	3.172	3.172	2.618	1.65	1.65	1.518	1.518	1.518	1.518	1.518	1.292	1.292	1.518	1.36	1.36	1.36
YCR068W	0.132	0.132	0.132	0.132	0.132	0.132	0.132	0.132	0.132	0.132	0.132	0.132	0.132	0.132	0.132	0.132	0.132	0.132	0.132	0.132	0.132	0.132	0.132	0.132	0.264	0.264	0.264	0.264	0.264	0.264	0.264	0.422	0.422	0.422	0.422	0.554	0.554	0.554	0.554	0.554	0.422	0.422	0.422	0.422	0.422	0.422	0.422	0.58	0.58
YBR142W	13.356	13.356	13.356	13.808	13.808	13.808	13.966	13.966	13.966	13.966	13.966	14.124	14.124	14.124	14.124	14.124	14.124	13.992	13.992	13.992	13.898	14.256	14.84	14.998	14.998	14.998	14.998	14.998	14.998	15.224	15.382	15.514	15.514	15.514	15.804	16.294	16.52	16.52	16.52	16.52	16.52	16.52	16.52	16.746	16.878	16.878	16.878	16.878	17.104
YBR264C	12.03	12.03	12.03	12.03	13.51	14.342	14.342	14.342	14.342	14.474	14.7	15.31	16.564	16.564	16.564	16.564	16.564	16.564	16.696	16.696	16.696	16.696	16.696	16.696	16.248	16.248	16.38	16.802	16.96	17.702	17.702	17.702	18.628	18.628	18.628	18.628	18.628	18.628	18.696	18.696	18.696	18.696	18.922	18.922	18.922	18.922	18.922	18.922	18.922
YGR161C	2.248	2.248	2.248	1.958	1.732	1.732	1.732	1.732	1.732	1.864	2.09	1.864	1.864	1.864	1.706	1.706	1.706	1.706	1.706	1.706	1.706	1.706	1.706	1.706	1.548	1.548	1.548	1.574	1.258	1.258	2.328	2.328	2.328	2.46	2.618	2.618	2.618	2.618	2.618	2.618	2.618	2.618	2.618	2.618	2.618	3.36	3.36	3.36	3.36
YGR231C	16.698	16.698	16.698	16.856	16.856	16.856	16.856	16.856	16.856	16.856	16.856	16.856	16.856	16.856	16.856	16.856	16.856	16.856	16.724	16.724	16.724	16.724	16.498	16.498	16.34	16.34	16.34	16.34	16.34	16.076	15.496	14.6	14.6	14.442	14.442	14.442	14.442	14.442	14.442	13.994	13.994	13.994	13.836	13.836	13.478	13.346	12.766	12.766	12.766
YDR042C	5.672	5.672	5.672	5.514	5.224	5.224	5.224	5.224	5.224	5.224	5.224	5.066	5.066	5.066	5.066	5.066	5.066	5.066	5.066	4.84	4.84	4.84	3.36	3.36	2.976	2.75	2.75	2.592	2.592	2.076	1.85	1.85	1.718	1.492	1.096	1.096	1.096	1.096	1.096	1.096	1.096	1.096	1.322	1.322	1.322	1.454	1.454	1.454	1.454
YER067W	10.636	10.794	10.568	10.568	10.7	10.926	11.822	11.98	11.98	11.98	11.98	11.98	11.98	11.98	12.428	12.428	12.428	13.076	13.076	13.076	13.076	13.076	13.302	13.302	13.302	13.302	13.302	14.266	14.266	14.266	14.266	14.04	14.04	13.814	13.588	13.588	13.588	13.814	13.814	14.04	14.04	14.04	14.04	14.04	14.04	14.04	14.04	14.04	13.882
YBL040C	4.968	4.968	5.1	5.1	5.1	5.1	5.1	5.1	5.1	5.1	5.484	5.484	5.484	5.484	5.484	5.484	5.258	5.258	5.258	5.258	5.258	5.258	5.258	5.258	5.032	5.032	5.032	5.032	5.032	5.164	5.164	5.164	5.164	5.006	5.232	5.232	5.232	5.232	5.232	5.006	4.848	4.916	4.916	4.916	4.916	4.916	4.916	4.916	5.142
YOL119C	5.778	5.778	4.324	3.356	3.74	3.966	3.966	4.098	4.23	5.51	5.51	5.51	5.536	5.958	6.738	7.322	7.744	7.744	7.97	8.234	9.278	9.53	9.888	9.888	9.888	9.888	9.888	9.888	9.888	9.888	9.888	9.888	9.888	9.888	9.888	9.662	9.662	9.504	9.504	9.504	9.372	9.372	9.372	9.146	9.146	9.146	9.372	9.53	9.688
YDL133C-A	6.674	6.674	6.674	6.158	6.158	6.158	6	6	6	5.484	5.484	4.874	4.584	4.226	4.226	4.226	4.226	4.226	4.068	4.068	3.752	3.752	3.752	3.21	3.052	2.788	2.498	2.366	2.366	2.498	2.498	2.498	2.498	2.272	2.272	2.272	2.114	2.114	2.114	2.114	2.114	0.886	0.264	0.132	0.132	0.132	0.132	0.132	0.132
YBL033C	8.626	8.626	8.626	8.626	8.626	8.626	8.626	8.626	8.626	8.626	8.852	8.852	8.852	8.852	8.984	9.142	9.142	9.142	9.142	9.142	9.142	9.142	9.142	9.142	9.142	9.142	9.142	9.142	9.142	9.142	8.984	8.984	8.984	8.984	8.984	8.852	8.852	8.852	8.852	8.852	8.852	8.852	8.852	8.72	8.72	8.72	8.72	8.72	8.72
YOR018W	6.156	6.156	6.156	5.64	5.482	5.482	5.614	5.772	5.772	5.772	6.156	6.224	6.224	6.224	6.382	6.382	6.382	6.382	6.382	6.25	6.25	6.25	6.25	6.25	6.25	6.25	6.024	6.024	6.024	6.024	6.024	5.892	5.628	5.364	5.364	5.138	5.138	4.874	4.648	4.648	4.648	4.648	4.516	4.516	4.516	4.516	4.648	4.648	4.648
YKR041W	1.228	1.744	2.366	2.366	2.366	2.498	2.498	2.63	2.63	2.988	2.988	2.988	2.988	3.372	3.372	3.372	3.372	3.756	3.756	3.756	3.756	4.14	4.14	4.814	4.814	4.814	4.814	4.814	4.814	4.814	4.814	4.814	5.04	5.04	5.04	5.04	5.04	5.04	5.04	5.04	5.04	5.04	5.04	5.04	5.04	5.04	5.198	5.198	5.198
YER065C	7.164	7.164	7.164	7.164	7.006	6.848	6.848	6.848	6.464	6.464	6.464	6.464	6.464	6.464	6.464	6.464	6.464	6.464	6.464	6.174	6.016	5.884	5.884	5.884	5.884	5.884	5.884	5.752	5.752	4.788	4.63	3.85	3.85	3.624	3.624	3.624	3.624	3.624	3.624	3.624	3.624	3.624	3.624	2.486	2.222	1.638	1.506	1.506	1.506
YGR255C	0.716	0.716	0.716	0.848	0.848	0.848	0.848	0.622	0.622	0.622	0.622	0.622	0.622	0.622	0.622	0.622	0.622	0.622	0.49	0.49	0.49	0.49	0.49	0.49	0.49	0.622	0.49	0.49	0.49	0.49	0.49	0.49	0.49	0.49	0.49	0.49	0.49	0.49	0.49	0.49	0.49	0.49	0.49	0.49	0.49	0.648	0.648	0.648	0.648
YBL007C	11.646	11.646	11.646	11.288	11.288	11.156	11.604	11.736	11.736	11.894	11.894	11.894	11.894	11.894	11.894	11.894	11.894	11.894	12.026	11.894	11.894	11.894	11.894	11.894	11.762	11.63	11.63	11.63	11.762	11.762	11.536	11.536	11.536	11.536	10.926	10.926	10.768	10.9	10.674	10.674	10.674	10.674	10.674	10.674	10.674	10.674	10.674	10.674	9.8
YGR194C	8.674	8.674	8.674	8.674	8.542	8.542	8.542	8.542	8.542	8.542	8.542	8.542	6.542	5.724	4.918	5.208	5.818	5.95	6.24	6.372	6.372	6.53	6.53	6.53	6.53	6.662	6.662	6.662	6.662	6.662	6.978	6.978	6.978	6.978	6.978	6.436	6.436	6.436	5.83	5.83	5.83	5.83	5.83	5.83	5.83	5.83	5.83	5.83	5.962
YOR118W	8.496	8.496	8.496	8.918	8.692	8.692	8.692	8.692	8.692	6.99	6.99	7.28	6.564	6.722	6.948	6.79	6.79	6.432	6.206	5.89	5.732	6.154	6.06	6.84	6.84	6.84	6.998	6.998	6.998	6.998	6.998	6.998	6.998	6.998	6.866	8.836	9.194	10.12	10.12	10.12	10.12	10.12	10.12	10.12	10.252	10.7	10.7	11.058	11.058
YDR322W	0.806	0.806	0.806	0.806	1.07	1.07	1.07	1.07	1.386	1.386	1.386	1.386	1.386	1.676	1.676	1.676	1.544	1.544	1.544	1.544	1.544	1.544	1.544	1.544	1.544	1.544	1.544	1.544	1.544	1.544	1.544	1.544	1.544	1.676	1.676	1.676	1.676	1.676	1.94	1.94	1.94	2.166	2.166	2.392	2.524	2.814	2.814	3.04	3.266
YGR275W	6.512	6.512	6.512	6.512	6.512	6.512	6.738	6.964	6.964	7.122	6.964	6.964	6.964	6.316	5.936	5.54	5.54	5.54	5.992	5.86	6.15	6.15	6.15	6.15	6.44	7.114	7.114	7.114	7.114	7.114	7.114	7.114	7.114	7.114	7.114	7.246	7.246	7.246	7.246	7.472	7.788	7.788	8.014	8.146	9.216	9.216	9.216	9.216	9.216
YIL098C	4.998	4.998	4.998	4.998	4.998	3.834	3.834	4.06	3.676	3.676	3.518	3.518	3.518	3.202	2.686	2.686	2.686	2.848	2.98	2.848	2.848	2.848	2.848	2.558	2.69	2.532	2.532	2.532	2.532	2.532	3.164	3.744	4.06	4.06	4.06	4.418	4.55	4.55	4.55	4.55	4.908	8.222	9.296	9.296	9.296	9.428	9.56	9.56	9.56
YEL032W	0	0	0	0	0	0	0	0	0	0	0	0	0	0	0	0	0	0	0	0	0	0	0	0	0	0	0	0	0	0	0	0	0	0	0	0	0	0	0	0	0	0	0	0	0	0	0	0	0
YKL074C	8.426	8.426	8.848	8.848	9.006	9.006	9.006	9.232	9.232	9.232	9.39	9.548	9.548	9.548	9.548	9.548	9.548	9.548	9.548	9.548	9.548	9.548	9.548	9.548	9.812	9.812	9.812	9.812	9.812	10.038	10.486	10.486	10.486	10.486	10.486	10.486	10.486	10.486	10.486	10.644	10.644	10.486	10.486	10.486	10.486	10.486	10.486	10.938	10.938
YBR114W	15.132	15.132	15.132	15.132	15.132	15.132	15.132	14.906	14.906	14.906	14.906	14.774	14.774	14.774	14.774	14.774	14.774	14.774	14.774	14.774	14.616	14.616	14.352	14.352	14.126	13.9	14.032	14.032	13.9	12.574	12.574	11.594	11.436	11.436	11.436	11.436	10.814	10.456	10.456	10.208	10.076	10.84	10.84	10.84	10.84	10.998	10.998	10.998	10.998
YHR170W	10.058	10.058	10.058	10.058	10.058	10.058	10.058	10.058	10.058	10.058	10.284	10.442	10.442	10.442	10.442	10.826	10.826	10.826	10.826	10.984	10.984	10.984	10.984	10.984	10.984	10.984	11.142	11.142	11.142	11.142	11.142	11.142	11.142	11.142	10.72	10.072	10.072	10.204	10.336	10.11	10.11	10.426	10.268	11.074	11.074	11.074	11.074	11.074	10.716
YLR208W	22.392	22.84	22.84	22.998	22.998	22.998	22.998	22.998	22.998	22.998	23.13	23.672	23.672	23.672	23.672	23.672	23.672	23.672	23.672	23.672	23.672	23.672	23.672	23.672	23.672	23.672	23.672	23.288	23.288	23.288	23.288	23.288	23.288	23.446	23.446	23.672	23.672	23.672	23.672	23.672	23.672	23.672	23.672	23.672	23.672	23.672	23.672	23.672	23.672
YOR163W	0.422	0.422	0.422	0.422	0.554	0.686	0.844	0.844	0.844	0.844	0.844	0.844	0.844	0.844	0.844	0.844	0.844	0.844	0.844	0.844	0.844	0.844	0.844	0.844	1.002	1.16	1.16	1.16	1.16	1.16	1.16	1.16	1.16	1.318	1.318	1.318	1.318	1.544	1.544	1.544	1.544	1.544	1.676	1.676	1.676	1.676	1.676	1.676	1.676
YIR022W	7.662	7.662	7.662	7.794	7.794	9.248	9.248	9.406	9.406	9.564	9.564	9.338	9.338	10.012	10.012	10.012	10.012	10.012	10.276	10.924	12.446	12.22	12.22	12.22	12.898	12.898	12.898	12.898	14.062	14.062	14.062	14.062	13.904	13.904	13.904	14.42	14.42	14.42	14.552	14.552	14.552	14.552	14.552	14.552	14.42	14.646	15.558	15.558	15.558
YER184C	11.216	11.216	11.442	11.442	11.442	11.442	11.31	11.31	11.31	11.31	11.31	11.31	11.31	11.31	11.31	11.31	11.152	10.678	9.91	9.91	9.91	9.778	9.778	9.778	9.778	9.778	9.778	9.778	9.778	9.646	9.646	9.646	9.646	9.646	9.646	9.092	8.708	9.292	9.292	9.292	9.292	9.292	9.292	9.292	9.292	9.292	9.292	9.292	9.292
YOR065W	7.952	7.726	7.726	7.726	7.726	7.726	7.594	7.436	7.278	6.882	6.882	7.04	7.488	7.488	7.488	7.488	7.62	7.304	7.53	7.146	7.146	7.146	7.146	7.146	7.078	7.078	7.078	7.146	7.146	6.856	6.856	6.856	4.784	4.558	4.4	4.532	5.508	5.508	5.666	5.534	5.534	5.534	5.534	5.692	5.692	5.692	5.692	5.692	5.56
YML058W	11.178	11.178	11.178	11.178	11.178	11.31	11.31	11.31	11.31	11.31	11.31	11.31	11.31	11.31	11.31	11.31	11.31	11.31	11.31	11.31	11.31	10.794	10.794	10.926	10.926	10.926	10.926	10.926	10.926	10.926	10.674	10.674	10.674	10.674	10.674	10.448	10.448	10.448	10.674	10.448	10.316	10.316	10.316	10.542	10.542	10.542	10.542	10.384	10.384
YGL142C	3.304	3.304	2.592	1.402	1.402	1.308	1.308	1.308	1.308	1.308	1.308	1.734	1.866	1.866	1.866	1.866	2.024	2.34	2.868	2.736	2.736	2.868	3.026	3.184	3.316	3.316	4.416	5.96	6.092	6.092	6.092	6.092	6.092	6.092	6.092	6.092	6.992	7.756	7.756	7.756	7.756	7.756	7.756	7.756	7.82	7.978	7.846	7.846	7.714
YLR059C	15.136	15.136	15.136	15.136	15.136	15.136	15.136	15.136	15.136	15.136	15.136	15.136	15.136	14.978	14.978	14.978	14.978	14.978	14.978	14.978	14.978	14.978	14.978	14.82	13.52	13.388	13.388	13.388	13.388	13.746	13.52	13.52	13.52	13.52	13.23	13.23	12.872	12.292	12.16	12.16	12.16	12.16	10.39	10.39	10.39	10.39	10.39	10.232	10.232
YBR278W	10.234	10.234	10.234	10.234	10.234	10.234	10.234	10.234	9.944	9.944	9.944	9.944	9.944	8.844	8.844	8.528	7.922	7.922	7.764	7.342	5.778	5.394	5.236	5.368	5.262	4.788	4.788	4.92	4.788	4.788	4.788	4.788	4.788	4.788	4.788	4.656	4.656	4.656	3.692	3.888	3.756	3.982	4.114	4.114	4.114	4.404	4.562	5.078	6.8
YKR055W	7.678	7.678	7.678	7.678	8.364	9.358	10.8	11.116	11.248	11.38	11.38	11.38	11.38	11.38	11.38	11.38	11.38	11.512	11.512	11.644	11.87	12.65	12.65	12.782	12.782	12.782	12.782	12.782	12.782	13.008	13.008	13.166	13.166	13.298	13.298	13.298	13.298	13.298	13.298	13.298	13.298	13.298	13.298	13.298	13.298	13.298	13.298	13.298	13.298
YJR109C	0.29	0.29	0.29	0.29	0.29	0.29	0.29	0.29	0.29	0.29	0.29	0.29	0.29	0.29	0.29	0.29	0.29	0.29	0.29	0.158	0	0	0	0	0	0	0	0	0	0	0	0	0	0	0	0	0	0	0	0	0	0	0	0	0	0	0	0	0
YPL256C	6.28	6.148	6.374	6.826	6.826	6.826	6.826	6.826	6.826	6.826	6.826	6.694	6.694	6.826	6.826	6.826	6.826	7.052	7.236	7.236	7.236	7.236	7.236	7.236	7.236	7.236	7.236	7.236	7.104	7.104	6.972	6.972	6.972	6.746	6.746	6.746	6.746	6.746	6.52	6.52	6.52	6.652	6.652	6.652	6.652	6.652	6.652	6.294	6.294
YIL117C	12.39	12.548	12.642	12.642	12.642	12.774	12.774	12.8	12.8	12.8	13.222	13.222	13.222	13.222	13.222	13.222	13.222	13.222	13.38	13.38	13.38	13.38	13.38	13.38	13.38	13.38	13.38	13.38	13.38	13.38	13.538	13.538	13.538	13.538	13.538	13.538	13.538	13.538	13.67	13.67	13.67	13.67	13.67	13.444	13.218	13.218	13.218	13.06	12.796
YPR141C	10.428	10.202	10.202	10.202	10.202	10.334	10.334	10.334	10.466	10.466	10.466	10.466	10.598	10.598	10.598	10.598	10.598	10.598	10.598	10.598	10.598	10.598	10.598	10.598	10.44	10.44	10.44	10.44	10.44	10.44	10.666	10.666	10.666	10.666	10.666	10.666	10.666	10.666	10.666	10.666	10.666	10.666	10.666	10.666	10.666	10.824	10.824	10.824	10.824
YMR299C	8.208	8.208	8.208	8.366	8.366	8.366	8.14	8.14	8.14	8.008	7.876	7.876	7.876	7.876	7.36	7.492	8.234	9.846	10.878	10.878	12.122	12.122	12.122	12.122	12.122	12.122	12.122	12.28	12.412	12.412	12.638	12.928	12.928	12.928	13.922	13.922	13.922	13.922	13.922	13.922	13.922	13.922	13.79	13.79	13.79	14.106	14.174	14.174	14.174
YPL149W	15.334	15.202	15.202	15.07	15.07	15.07	15.428	15.428	15.428	15.428	15.428	15.202	15.296	15.296	15.296	15.296	15.296	15.296	15.296	14.528	14.528	14.528	14.528	14.528	14.528	14.528	14.528	14.302	14.302	14.302	14.302	14.302	14.302	14.302	12.532	12.532	12.532	12.532	12.822	12.822	12.822	12.822	12.822	12.822	12.822	12.822	12.822	12.822	12.822
YER114C	9.27	9.428	9.85	9.85	10.114	10.404	10.404	10.404	10.404	10.404	10.63	10.63	10.63	10.788	10.788	10.788	10.788	10.788	10.656	10.788	10.788	10.788	10.788	10.788	10.788	10.788	10.63	10.63	10.63	10.246	10.246	10.246	10.246	10.246	10.246	10.378	10.22	10.352	10.352	10.352	10.126	9.994	9.836	9.968	9.968	9.968	9.968	9.836	9.836
YIL138C	12.986	12.986	12.986	13.144	13.144	13.434	13.434	13.434	13.434	13.434	13.434	13.434	13.66	14.018	15.088	15.088	15.088	15.088	15.088	15.936	15.936	15.936	15.936	15.936	15.936	15.936	15.936	15.936	15.936	16.068	16.068	16.068	16.068	16.068	16.068	16.068	16.068	15.91	15.91	15.91	15.778	15.778	16.004	16.004	16.004	16.136	16.136	16.136	16.136
YLR417W	2.656	2.656	2.656	2.656	2.656	2.656	2.656	2.272	2.536	2.404	2.694	2.694	2.92	2.92	2.92	2.92	2.92	2.92	2.92	2.92	4.178	4.404	4.404	4.562	4.272	4.272	4.272	4.272	4.272	4.272	4.14	4.14	4.008	4.008	4.008	4.366	6.336	6.336	7.21	7.21	7.21	7.21	7.21	7.21	7.21	7.21	7.21	7.21	7.21
YER126C	12.314	12.314	12.314	12.314	12.314	12.672	12.672	12.672	12.804	12.804	12.804	12.804	12.804	12.804	12.804	12.804	12.804	12.804	12.804	12.804	12.804	12.804	12.804	12.804	12.804	12.804	12.804	12.804	12.804	12.962	12.962	12.962	12.962	12.962	12.962	12.962	12.962	12.962	12.962	12.804	12.804	12.672	12.672	12.672	12.672	12.672	12.672	12.672	12.514
YLR455W	10.21	10.368	10.368	10.368	10.526	10.526	10.752	10.884	10.884	10.884	11.042	11.042	11.332	11.464	11.622	11.848	11.848	11.49	11.49	11.49	11.49	11.49	11.49	11.49	11.49	11.49	11.49	11.49	11.49	11.49	11.49	11.49	11.49	11.49	11.49	11.49	11.49	11.49	11.49	11.49	11.49	11.49	11.49	11.49	11.622	11.622	11.622	11.622	11.622
YML065W	1.424	1.424	1.556	1.94	1.94	2.072	2.072	2.072	2.072	1.624	2.14	2.14	2.272	2.694	2.694	2.826	2.826	2.826	2.826	2.826	2.826	2.826	2.826	2.694	2.958	3.764	4.054	3.896	3.896	3.738	3.738	4.096	4.096	4.096	4.096	4.096	4.096	4.096	4.096	4.096	4.096	4.096	4.412	5.086	5.086	5.086	5.086	5.918	5.918
YBL092W	3.036	3.036	3.036	3.036	3.036	3.036	3.036	3.036	3.036	3.036	3.036	3.168	3.168	3.036	3.036	3.036	3.036	3.036	3.036	3.036	3.036	3.036	3.036	3.036	3.036	3.036	3.036	3.036	3.036	3.036	3.036	2.614	2.456	2.456	2.456	2.456	2.324	2.324	2.324	2.324	2.324	2.324	2.324	2.324	2.192	2.06	2.06	1.228	1.002
YBR131W	11.01	11.01	11.658	11.432	11.59	11.748	11.906	11.906	11.906	11.906	11.906	12.132	12.132	12.132	12.132	12.132	12.158	12.158	12.858	12.858	12.858	14.214	14.214	14.214	14.346	14.478	14.478	14.478	14.478	14.478	14.478	14.478	14.478	14.478	14.478	14.478	14.478	14.478	14.478	14.478	14.478	14.478	14.61	14.61	14.742	14.742	14.742	14.742	14.742
YML028W	10.588	10.588	10.588	10.588	10.588	10.588	10.362	10.652	10.904	11.168	11.326	11.326	11.326	11.552	11.552	11.552	11.552	11.552	11.552	11.552	11.552	11.552	11.552	11.552	11.552	11.552	11.552	11.552	11.552	11.684	11.684	11.684	11.684	11.684	11.684	11.684	11.232	11.232	11.816	11.816	11.816	11.816	11.816	11.816	11.816	11.816	11.816	11.59	11.59
YNL323W	0.226	0.226	0.516	0.516	0.516	0.516	0.516	0.674	0.674	0.674	0.674	0.674	0.674	0.806	0.806	0.806	0.806	0.58	1.028	1.028	1.028	1.028	1.028	1.028	1.292	1.292	1.292	1.292	1.292	1.292	1.292	1.292	1.292	1.292	1.292	1.424	1.556	1.556	1.556	1.782	1.782	1.782	1.782	1.782	1.782	1.782	1.782	1.782	1.782
YDR489W	6.55	6.55	6.55	6.776	7.224	7.898	7.898	7.898	7.898	7.898	7.898	8.124	7.834	7.834	7.702	7.702	7.57	7.57	7.57	7.57	7.57	7.57	7.728	7.728	8.572	8.93	8.93	8.93	8.93	8.93	8.93	8.93	9.156	9.156	9.156	9.156	9.156	9.156	9.156	9.156	9.156	9.156	9.156	9.156	9.288	9.42	9.42	9.42	9.42
YIL039W	10.06	10.06	10.06	10.06	10.06	10.06	9.412	9.412	9.544	8.802	8.512	8.512	8.512	8.512	8.512	8.512	8.538	8.538	8.538	8.538	8.538	8.312	7.758	7.468	6.572	6.572	6.93	7.156	9.088	9.562	9.562	9.562	9.562	9.788	9.788	9.788	9.788	9.788	9.788	9.788	9.788	9.788	9.788	9.788	9.788	9.788	9.788	9.498	9.34
YOR266W	14.13	14.13	14.036	14.036	14.036	14.036	14.036	14.036	13.878	13.588	13.588	13.746	13.614	13.614	13.614	13.614	13.614	13.614	12.966	12.966	12.966	13.124	11.512	11.67	11.67	11.67	11.828	11.828	11.828	11.67	11.274	11.274	11.274	11.048	10.916	10.242	10.11	10.4	8.75	8.75	8.75	8.75	8.856	8.856	9.146	9.108	9.108	9.108	9.108
YNR050C	6.44	6.44	7.02	7.02	7.63	7.92	8.462	8.462	8.462	8.462	8.33	8.172	8.398	8.398	8.398	8.398	8.662	8.662	8.662	8.662	8.662	8.53	8.53	8.53	8.372	8.372	8.372	8.372	8.372	8.214	8.214	8.214	8.53	9.11	9.11	9.11	9.11	9.242	9.242	9.242	9.242	9.242	9.242	9.242	9.242	9.016	9.016	9.016	9.016
YJR147W	4.046	4.046	4.046	4.178	4.178	4.178	4.178	4.046	4.046	4.046	4.046	4.046	4.046	4.046	4.046	4.046	4.046	4.046	4.046	4.046	4.046	4.046	4.046	4.046	4.046	3.756	3.624	3.624	3.624	3.624	3.624	3.624	3.624	3.692	3.692	3.692	3.692	3.85	3.85	3.85	3.85	3.85	3.85	3.85	3.85	3.85	3.85	3.85	3.85
YPL085W	17.8	17.8	17.442	17.284	17.152	17.152	17.152	17.152	17.152	17.152	17.152	17.152	16.768	16.768	16.768	16.768	16.768	16.636	16.636	16.636	16.636	16.636	16.504	16.504	16.504	16.504	16.504	16.504	16.014	14.492	13.95	13.95	13.95	13.95	13.95	13.95	13.25	12.96	12.734	11.966	11.966	11.966	11.966	11.834	11.834	11.254	10.938	10.938	8.938
YNL009W	13.094	13.094	13.094	12.962	12.83	12.698	12.698	12.698	12.566	12.408	12.408	12.408	12.408	12.408	12.408	12.408	12.408	12.408	12.408	12.408	12.634	12.634	12.634	12.634	12.634	12.502	12.502	12.37	12.37	12.37	12.37	12.238	12.238	12.238	12.08	12.08	11.184	11.41	11.41	11.41	11.41	11.41	11.41	11.41	11.41	11.41	10.882	10.656	10.656
YMR134W	14.08	14.08	14.08	14.08	14.08	13.948	13.948	14.08	14.08	14.08	14.212	14.212	14.212	14.212	14.212	14.212	14.212	14.212	14.212	14.212	14.37	14.37	14.37	14.37	14.37	14.238	14.238	14.238	13.402	12.208	11.824	10.344	10.212	10.212	10.212	10.08	10.238	10.174	10.016	10.016	10.174	10.174	10.174	9.948	8.732	8.216	8.348	8.348	8.348
YMR257C	13.808	14.072	14.336	14.336	14.92	14.92	14.92	15.278	15.994	15.994	15.994	15.994	15.994	15.994	15.994	15.994	16.152	16.152	16.152	16.31	16.31	16.442	16.442	16.442	16.442	16.574	16.574	16.574	16.416	16.416	16.416	16.416	16.416	16.416	16.416	16.416	16.416	16.416	16.416	16.416	16.416	16.416	16.416	16.416	16.548	16.548	16.548	16.548	16.548
YDR117C	2.81	3.394	3.394	3.394	4.042	4.042	4.042	4.042	3.884	4.626	4.942	5.552	5.552	5.684	5.684	5.684	5.684	5.684	5.684	5.684	5.684	5.684	5.42	5.552	5.684	6.106	6.712	7.744	7.744	8.102	8.102	8.46	8.818	8.818	8.818	8.818	8.818	8.95	8.95	8.95	8.95	8.95	8.95	8.95	8.95	8.95	8.95	9.108	9.108
YOL007C	6.558	6.558	6.558	6.558	6.558	6.558	6.716	6.716	6.716	6.716	6.716	6.716	6.716	6.716	6.716	6.716	6.784	6.784	6.784	6.784	6.784	6.784	6.784	6.784	6.784	6.784	6.784	6.942	6.942	6.942	6.942	6.942	6.942	6.942	6.784	6.784	6.784	6.784	6.784	6.784	6.494	6.494	6.494	6.268	6.268	6.268	6.136	6.136	5.978
YLR300W	0.422	0.422	0.422	0.422	0.422	0.422	0.422	0.422	0.422	0.422	0.422	0.422	0.422	0.422	0.422	0.422	0.422	0.422	0.422	0.422	0.422	0.422	0.422	0.422	0.422	0.422	0.422	0.554	0.554	0.554	0.554	0.554	0.554	0.554	0.554	0.554	0.554	0.554	0.554	0.554	0.554	0.554	0.686	0.686	0.686	0.686	0.686	0.686	0.686
YNL023C	9.702	9.86	9.86	9.86	10.376	10.666	11.762	12.236	12.236	12.752	12.752	13.016	13.016	13.332	13.332	13.332	13.332	13.332	13.332	13.332	13.622	14.39	15.524	15.524	15.524	15.524	15.524	15.524	15.498	15.498	15.498	15.498	15.498	15.788	15.92	15.92	15.92	16.078	16.368	16.632	16.632	16.632	16.632	16.858	16.858	16.858	16.858	16.858	16.858
YGL111W	11.986	11.986	12.212	12.212	12.66	12.66	12.818	13.534	13.534	13.892	13.892	13.892	13.892	14.024	14.024	14.024	14.024	14.024	14.024	14.024	14.024	13.892	13.892	13.892	13.892	14.05	14.05	14.05	14.05	14.182	14.182	14.182	14.182	14.182	14.182	14.182	14.182	14.182	14.182	14.182	14.05	14.05	14.182	14.182	14.182	14.182	14.182	14.182	14.182
YDR088C	8.186	8.186	7.538	7.538	7.406	7.406	7.406	7.022	7.154	7.154	7.154	7.154	6.996	6.838	5.964	5.738	5.738	5.738	5.738	5.738	5.738	5.158	4.762	4.02	4.02	4.02	4.02	4.02	3.82	3.914	3.914	3.914	3.914	2.84	3.224	3.872	4.004	3.846	3.846	3.846	3.688	3.462	3.462	3.462	3.462	3.462	3.462	3.462	3.462
YPR020W	10.374	10.822	11.496	11.496	11.496	11.496	11.628	12.102	12.102	12.366	13.53	13.53	13.53	13.688	13.714	13.714	13.714	13.714	13.714	13.714	13.714	13.556	13.556	14.072	14.072	14.298	14.298	14.298	14.298	14.298	13.94	14.072	14.072	14.072	14.072	14.072	14.072	14.072	14.072	14.588	14.588	14.814	14.814	14.814	14.814	14.814	14.814	14.656	14.234
YDR423C	4.946	4.946	4.946	4.946	4.946	4.946	4.946	4.946	5.62	5.62	5.62	5.62	5.62	5.62	5.62	5.752	5.752	5.884	5.884	5.884	5.884	5.884	5.884	5.3	5.3	5.3	5.3	5.3	5.616	5.616	5.616	5.616	5.616	5.616	5.616	5.616	5.616	5.616	5.616	5.616	5.616	5.616	5.616	5.616	5.616	5.326	5.194	5.194	5.194
YNL016W	1.944	1.944	1.944	1.944	1.944	1.944	1.944	1.296	1.07	1.296	1.296	1.296	1.296	1.296	1.296	1.296	1.296	1.296	1.296	1.296	1.296	1.296	1.296	1.296	1.296	1.296	1.296	1.296	1.296	1.296	1.296	1.296	1.296	1.296	1.296	1.296	1.296	1.296	1.296	1.296	1.296	1.296	1.296	1.296	1.296	1.296	1.296	1.296	1.296
YLR452C	13.462	13.462	12.972	12.84	12.84	13.04	13.04	13.04	13.04	12.272	12.114	12.114	12.272	12.272	12.272	12.43	12.43	12.272	12.272	12.272	12.272	12.272	12.272	11.982	11.982	11.982	11.982	11.982	11.982	11.56	11.56	11.56	11.428	11.27	10.912	10.528	10.528	11.108	11.108	11.108	11.108	11.108	11.108	11.108	11.108	11.108	11.108	10.95	10.95
YGR128C	13.144	13.144	13.144	13.144	13.302	13.302	13.434	13.276	13.276	13.408	13.408	13.408	13.408	13.408	13.182	13.182	13.182	13.182	13.182	13.182	13.34	13.34	13.34	13.34	13.34	13.34	13.34	13.34	13.34	13.34	13.34	13.34	13.34	13.114	13.114	13.114	13.114	13.114	13.114	13.114	13.114	12.982	12.982	12.982	12.982	11.924	11.528	11.528	11.528
YBL010C	11	11.132	11.132	11.132	11.742	11.9	11.9	11.9	11.9	11.9	11.9	11.9	11.9	11.9	11.9	11.9	12.19	12.348	12.506	12.506	12.506	12.506	12.732	12.864	12.996	14.28	14.28	14.664	14.664	14.664	14.664	14.796	14.954	14.954	14.954	14.954	14.954	14.954	14.954	14.954	14.954	14.954	14.954	14.954	14.954	14.954	14.954	14.954	14.954
YDL166C	4.2	4.2	4.2	4.2	4.2	4.2	4.2	4.2	4.042	4.042	4.042	4.506	4.864	4.864	4.864	4.864	4.864	4.864	4.864	5.128	5.576	5.576	5.802	5.802	5.934	5.934	6.25	6.25	6.25	6.408	6.408	6.408	6.024	6.024	5.866	5.866	6.182	6.578	6.578	6.578	6.578	6.578	6.578	6.578	6.578	6.578	6.578	6.578	6.578
YPL189C-A	10.038	10.038	10.038	9.748	9.88	9.232	9.59	9.59	9.59	9.816	9.816	10.042	10.042	10.042	10.042	10.042	10.652	10.652	10.652	10.652	10.652	11.104	11.104	11.236	11.236	11.236	11.236	11.752	11.752	11.752	11.752	11.552	11.552	11.552	11.394	11.394	11.036	10.878	10.878	10.878	10.614	10.614	10.614	9.608	9.608	9.608	9.74	9.582	9.582
YDR050C	7.518	7.65	7.65	7.65	7.65	7.266	7.266	7.266	7.04	7.04	7.398	7.624	7.982	8.208	8.208	8.076	6.886	6.596	6.596	4.088	4.578	5.704	5.704	5.862	6.284	6.774	7.196	7.196	7.196	7.196	7.354	7.712	7.712	8.028	8.028	8.028	8.028	8.028	8.028	8.028	8.028	8.028	8.028	8.028	8.16	8.16	8.16	8.16	8.16
YKL058W	10.306	10.306	10.306	10.306	10.306	10.438	10.438	10.438	10.438	10.438	10.438	10.664	10.796	10.796	10.796	10.796	10.954	11.244	11.244	11.244	11.086	11.086	11.086	11.244	11.244	11.244	11.244	11.244	11.244	11.244	11.244	11.244	11.244	11.376	11.376	11.376	11.376	11.376	11.376	11.376	11.376	11.376	11.376	11.376	11.376	11.376	11.376	11.376	11.376
YDR460W	3.224	3.676	3.94	4.652	5.232	5.522	5.88	6.012	6.302	6.302	6.302	6.302	6.46	6.686	6.686	6.686	6.686	6.686	6.818	7.402	7.402	7.402	7.402	7.918	7.918	7.918	7.918	7.918	8.102	8.102	8.102	8.102	8.102	8.102	8.102	8.102	8.328	8.328	8.644	10.576	12.278	12.278	12.568	12.568	12.568	12.568	12.568	12.568	12.568
YHL020C	5.842	5.842	5.842	6.068	5.936	6.162	7.198	7.198	7.198	7.356	7.646	8.23	8.614	8.614	8.614	8.614	8.614	8.614	9.156	8.704	8.994	9.826	9.958	10.316	10.316	10.316	10.316	10.316	10.316	10.316	10.316	10.316	10.316	10.316	10.316	10.316	10.316	10.316	10.316	10.316	10.316	10.316	10.316	10.316	10.316	10.316	10.316	10.316	10.316
YFL005W	8.874	8.874	9.19	9.19	9.19	9.19	9.19	9.19	9.548	9.548	9.548	9.548	10.226	10.226	10.226	10.226	10.226	10.358	10.358	10.358	10.358	10.358	10.358	10.358	10.358	10.358	10.358	10.358	10.358	10.358	10.132	10.132	10.132	10.132	10.132	10.132	10.132	10.132	10.132	10.132	10.132	10.132	10.132	10.132	10.132	10.132	10.132	10.132	10.132
YKL170W	12.6	12.374	12.374	12.374	12.374	12.374	12.532	12.758	12.89	12.89	13.048	14.144	14.144	14.302	14.302	14.528	14.686	14.686	14.686	14.686	14.686	14.686	14.686	14.686	14.686	14.686	14.818	14.818	14.818	14.818	14.818	14.818	14.818	14.818	14.976	14.818	14.818	14.818	14.818	14.818	14.818	14.976	14.976	14.976	14.976	14.976	14.976	14.976	14.976
YER001W	0	0	0	0	0	0	0	0	0.132	0.132	0.132	0.132	0.132	0.132	0.132	0.132	0.132	0.132	0.132	0.132	0.132	0.132	0.132	0.264	0.264	0.264	0.264	0.264	0.264	0.264	0.264	0.264	0.264	0.264	0.264	0.264	0.264	0.264	0.264	0.264	0.264	0.264	0.716	0.98	0.98	0.98	0.98	0.98	0.98
YDR189W	6.656	7.278	7.278	7.278	7.542	7.384	7.926	7.926	7.926	7.926	7.926	7.926	7.926	7.7	7.7	7.926	7.926	8.284	8.616	11.234	11.234	11.234	11.46	11.46	11.46	11.46	11.724	11.724	11.724	11.724	11.724	11.724	11.724	11.724	11.724	11.724	11.724	11.882	12.014	12.014	12.014	12.172	12.172	12.172	12.172	12.172	12.014	12.014	12.014
YEL015W	8.148	8.148	8.148	8.148	8.412	8.638	8.638	9.022	9.828	10.95	11.782	11.782	11.782	11.782	11.782	11.914	11.914	11.914	12.046	12.442	12.6	12.89	12.89	12.89	12.89	12.89	13.022	13.022	13.022	13.022	13.022	13.022	13.022	13.022	13.022	13.154	13.154	13.154	13.154	13.154	13.154	13.286	13.512	13.512	13.512	13.512	13.512	13.512	13.512
YGL123W	0.976	0.976	0.976	0.686	0.554	0.554	0.554	0.554	0.554	0.554	0.554	0.396	0.396	0.396	0.396	0.396	0.264	0.264	0.264	0.264	0.264	0.264	0.264	0.264	0.264	0.264	0.264	0.264	0.264	0.264	0.264	0	0	0	0	0	0	0	0	0	0	0	0.132	0.132	0.132	0.132	0.132	0.132	0.132
YGR140W	15.56	15.56	15.56	15.56	15.56	15.692	15.85	15.85	16.234	16.234	16.46	16.46	16.46	16.234	16.234	16.776	16.776	16.776	16.776	16.776	16.776	16.418	16.55	16.55	16.55	16.708	16.456	16.324	16.324	16.324	16.098	15.872	15.872	15.714	15.714	15.714	15.33	15.488	15.488	15.488	15.488	15.488	15.488	15.488	15.356	15.356	14.972	14.972	13.808
YLR152C	6.196	6.064	6.486	6.486	6.486	6.486	6.486	6.26	6.26	6.034	6.034	6.034	6.034	6.034	6.034	6.034	5.902	5.676	5.676	5.676	5.676	5.676	5.676	5.544	5.544	5.544	5.544	5.544	5.544	5.544	5.544	5.544	5.544	5.834	5.834	5.834	5.834	6.098	6.324	6.972	6.972	6.972	6.972	6.972	6.972	6.972	6.972	6.972	6.972
YDL188C	7.964	7.964	7.964	7.964	7.832	6.894	6.668	6.668	6.668	6.668	6.668	6.668	6.668	6.114	5.666	5.666	5.44	5.44	5.44	5.44	5.44	5.44	5.282	5.282	5.282	5.282	5.282	5.124	4.966	4.966	4.966	4.966	4.966	4.966	4.702	4.702	4.702	4.702	4.476	4.25	4.25	4.25	4.25	4.25	4.25	4.25	4.092	4.092	3.96
YMR217W	0.81	0.81	0.584	0.584	0.358	0.358	0.358	0.358	0.358	0.358	0.358	0.358	0.358	0.358	0.358	0.358	0.358	0.358	0.358	0.358	0.358	0.358	0.358	0.358	0.358	0.358	0.358	0.358	0.358	0.358	0.358	0.226	0.226	0.226	0.226	0.226	0.226	0.226	0.226	0.226	0.226	0	0	0	0	0	0	0	0
YBR021W	13.364	13.364	13.364	13.364	13.232	13.232	13.232	13.232	13.232	13.232	13.232	13.232	13.232	13.364	13.364	13.364	13.496	13.496	13.496	13.364	13.138	13.138	13.138	13.138	13.138	13.138	13.138	13.138	13.006	13.006	13.006	13.006	13.006	12.78	12.78	12.78	12.78	12.78	12.78	12.49	12.016	12.016	11.858	12.084	12.084	12.084	12.084	12.084	12.084
YOR304C-A	5.128	5.128	5.128	5.128	5.392	5.55	7.234	7.92	7.92	8.21	8.368	8.368	8.368	8.304	8.304	8.436	8.436	8.436	8.436	8.436	8.436	8.436	8.436	8.436	8.078	8.078	8.078	8.078	8.078	6.85	6.586	7.222	7.354	7.128	7.128	7.26	7.392	7.75	7.976	7.976	7.976	7.976	7.976	7.976	7.976	8.398	8.688	8.82	9.204
YHR162W	7.348	7.348	7.348	7.348	7.506	7.506	7.506	7.506	7.638	7.638	7.638	7.638	7.638	7.638	7.638	7.638	7.638	7.638	7.638	7.48	7.48	7.48	7.48	7.48	7.322	7.322	7.322	7.322	7.322	7.322	7.322	6.674	5.668	5.668	5.668	5.668	5.352	5.036	5.036	5.036	5.036	5.036	5.036	4.23	4.23	4.23	4.23	3.476	3.766
YHR146W	4.986	4.986	4.986	4.986	4.986	4.828	4.828	4.828	4.828	4.828	4.828	4.828	4.602	4.602	4.47	4.47	4.47	4.47	4.47	4.47	4.47	4.47	4.47	4.47	4.022	4.022	4.022	3.864	3.864	3.864	3.864	3.864	3.864	3.864	3.638	3.638	3.638	3.48	3.48	3.48	3.096	2.938	2.938	2.938	2.938	2.938	2.938	2.58	2.58
YJL036W	12.634	12.634	12.25	11.96	11.47	11.338	11.18	10.096	10.096	9.964	9.832	9.832	9.832	9.832	9.832	9.832	9.832	9.832	9.832	9.832	9.832	9.832	9.448	8.348	6.046	4.92	3.808	3.65	3.65	3.65	3.65	3.334	2.95	2.95	1.838	1.258	0.968	0.742	0.742	0.742	0.742	0.516	0.516	0.516	0.648	0.806	0.806	0.806	0.806
YHL007C	2.264	2.264	2.264	2.264	2.49	2.648	2.78	2.912	2.912	3.138	4.554	4.554	4.554	4.554	4.554	4.554	4.554	5.082	5.214	6.642	6.642	6.642	6.642	6.8	9.418	9.418	10.156	10.156	10.156	10.514	10.778	10.778	10.778	11.52	11.52	12.488	12.62	12.62	12.62	12.62	12.62	12.62	12.778	12.936	12.936	13.068	13.358	13.358	13.584
YJL210W	9.686	9.686	9.818	9.818	9.818	9.818	9.818	9.818	9.818	9.818	9.818	9.818	9.818	9.818	9.818	9.818	9.818	9.818	9.818	9.818	9.818	9.592	9.592	9.592	9.592	9.592	9.592	9.302	9.302	9.302	9.302	9.302	9.302	9.302	9.302	9.302	9.302	9.302	9.302	9.302	9.302	9.302	9.302	9.302	9.302	9.302	9.302	9.302	9.302
YIR025W	9.046	9.046	8.492	8.36	8.334	8.334	8.466	8.308	7.676	8.418	8.26	8.102	8.234	8.234	8.234	8.234	8.234	8.234	8.234	8.234	8.234	8.234	8.234	8.234	8.366	7.782	7.782	7.782	7.782	6.43	6.004	6.004	6.004	6.004	4.388	4.388	3.62	3.62	4.11	4.468	5.248	5.248	5.38	6.476	6.344	6.344	6.344	6.344	6.344
YOL100W	2.528	2.818	3.176	3.73	3.73	3.73	3.73	3.956	3.956	4.588	4.588	4.588	4.746	4.746	4.746	4.746	4.972	5.198	6.268	6.268	6.268	6.268	7.048	7.564	7.79	7.948	7.948	7.948	7.948	8.174	8.174	8.174	8.174	8.174	8.174	8.174	8.332	8.332	8.332	8.332	8.332	8.464	8.558	8.558	9.18	9.47	9.47	9.47	9.918
YOR138C	13.608	13.608	13.608	13.608	13.476	13.476	13.476	13.318	13.318	13.318	13.318	13.45	13.292	13.292	13.292	13.292	12.592	12.038	12.038	12.038	12.49	12.49	12.716	12.2	12.2	12.2	12.2	11.778	12.004	12.004	12.268	11.978	11.978	11.978	11.978	11.846	11.688	11.398	11.398	10.656	10.656	10.656	10.366	9.982	9.824	9.824	9.112	9.27	6.882
YFL004W	8.146	8.146	8.146	8.146	8.146	8.146	7.92	7.92	7.92	7.92	7.92	7.826	7.826	7.826	7.826	7.826	7.826	7.694	7.694	7.694	7.11	6.884	6.436	6.436	6.436	6.568	6.568	6.7	6.7	6.832	6.832	6.832	6.832	6.832	6.832	6.7	6.7	6.832	6.832	6.832	6.832	6.832	6.832	6.832	6.832	6.832	6.832	6.832	6.516
YLR022C	4.894	4.668	4.668	4.894	4.894	4.668	4.826	4.826	4.826	5.052	5.052	5.052	5.052	5.052	5.052	5.052	5.052	5.052	4.694	4.562	4.694	4.694	4.694	4.984	4.6	4.6	4.6	4.6	4.6	4.6	4.6	4.6	4.6	4.6	4.826	4.826	4.826	4.826	4.826	4.826	4.668	4.668	4.404	4.404	4.404	4.272	4.272	4.272	4.272
YJL115W	5.556	5.556	5.556	5.556	5.556	5.782	6.192	6.034	6.034	6.034	6.034	6.034	6.418	6.418	6.418	6.84	6.84	6.972	6.972	6.972	7.104	6.972	6.972	7.424	7.424	7.424	7.424	7.424	7.424	7.424	7.424	7.424	7.424	7.424	7.424	7.424	7.424	7.424	7.424	7.266	7.266	7.266	7.266	7.134	7.292	7.292	7.292	7.292	7.292
YGL071W	4.582	4.65	4.65	4.65	4.65	4.65	4.65	4.65	3.818	3.66	3.238	3.106	3.106	3.106	3.106	3.106	3.106	3.106	3.106	3.106	2.658	2.658	2.658	2.658	2.142	1.69	1.916	2.048	2.274	2.274	2.274	2.274	2.274	2.274	2.116	2.274	2.274	2.274	2.048	2.59	2.59	2.88	3.038	3.038	3.17	3.17	3.17	3.17	3.87
YLR209C	3.002	3.134	4.294	4.716	4.716	4.716	6.264	7.176	9.172	9.172	9.172	9.172	9.172	10.32	10.32	10.32	10.546	10.93	11.062	11.062	11.062	11.194	11.868	11.868	11.868	12.026	12.342	12.342	12.342	12.342	12.342	12.116	12.116	12.764	12.764	12.764	12.764	12.764	12.764	12.764	12.764	12.764	13.16	13.16	13.16	13.292	13.292	13.292	13.292
YDL136W	11.368	11.368	11.368	11.526	11.3	11.854	11.854	11.854	11.854	11.854	11.854	11.854	11.538	11.538	11.538	11.538	11.538	11.538	11.538	11.696	11.696	11.696	11.696	11.696	11.538	11.154	11.154	11.154	10.796	10.796	10.928	10.928	10.928	11.06	11.06	11.192	11.192	11.192	11.124	11.124	11.124	11.124	11.124	11.124	11.124	11.124	11.124	11.124	11.124
YDR503C	2.502	2.502	2.502	2.502	2.502	2.502	2.502	2.502	2.238	2.238	2.238	2.238	2.238	2.37	3.27	3.496	3.364	3.364	3.206	4.698	5.304	6.084	6.084	6.084	6.084	6.084	6.242	6.242	6.242	6.242	6.532	7.086	7.47	7.47	8.024	8.182	8.182	8.182	8.182	8.314	8.672	8.672	9.598	9.982	9.982	9.982	9.982	9.982	10.114
YOL159C-A	0	0	0	0	0	0	0	0	0	0	0	0	0	0	0	0	0	0	0	0	0	0	0	0	0	0	0	0	0	0	0	0	0	0	0	0	0	0	0	0	0	0	0	0	0	0	0	0	0
YNL014W	8.742	8.742	8.742	8.742	8.158	8.158	7.932	7.932	7.932	7.706	7.706	7.706	7.706	7.706	7.548	7.548	7.548	7.258	5.714	4.004	3.872	3.714	3.488	3.488	3.488	3.488	3.488	3.488	3.488	3.488	3.488	3.488	3.488	2.524	2.392	1.706	1.706	1.706	1.706	1.706	1.706	1.706	1.706	1.706	1.706	1.706	1.322	0.806	0.58
YAR007C	7.228	7.228	7.36	7.386	7.386	7.386	7.386	8.882	8.882	9.04	8.908	8.908	8.776	9.65	9.914	10.536	10.536	10.536	10.536	10.536	10.536	10.536	10.536	10.536	10.826	10.826	10.826	10.826	10.826	10.826	10.694	10.694	10.694	10.43	10.43	10.43	10.788	10.788	10.788	10.788	10.788	11.342	11.884	11.884	11.884	11.884	11.884	11.752	11.752
YIL154C	9.51	9.736	9.736	9.604	9.604	8.07	8.07	8.07	7.844	6.5	6.104	5.972	5.972	6.62	7.414	8.394	8.262	8.262	8.262	8.74	8.45	9.652	11.4	11.4	11.532	11.532	11.532	11.532	11.916	11.69	11.69	12.074	12.734	12.734	13.514	13.514	13.514	13.514	13.514	13.514	13.672	13.672	13.83	13.83	14.056	13.898	13.898	13.74	13.966
YOR327C	10.984	10.984	10.984	11.142	11.142	11.142	11.142	11.142	11.142	11.142	10.984	10.852	10.852	10.694	10.852	10.852	11.078	11.078	11.078	11.078	11.078	11.078	11.078	11.078	10.852	10.694	10.694	10.694	10.694	10.694	10.694	10.694	10.694	10.694	10.694	10.694	10.694	10.694	10.694	10.694	10.694	10.694	10.694	10.694	10.468	10.468	10.468	10.468	10.468
YDR321W	10.878	10.878	10.746	10.746	10.746	10.746	10.746	10.746	9.56	9.428	9.006	8.964	9.386	9.386	9.386	9.386	9.386	9.386	9.386	9.386	8.87	8.87	8.87	8.87	9.096	9.096	9.096	8.87	8.87	10.072	9.33	9.33	9.33	9.198	9.198	10.03	9.766	9.766	9.766	9.766	9.766	9.698	9.698	9.698	9.924	9.766	9.766	7.966	7.86
YDR387C	8.532	8.664	8.664	8.664	8.664	8.664	8.89	9.286	9.67	9.67	9.67	9.67	9.67	9.67	10.092	10.092	10.092	10.092	10.092	10.16	10.476	10.702	10.702	10.702	10.702	10.702	10.702	10.702	11.312	11.312	11.312	11.312	11.538	11.764	11.764	11.764	11.764	11.99	11.99	12.122	12.348	12.348	12.348	12.348	12.348	12.348	12.348	12.506	12.506
YPL084W	12.064	12.222	12.222	12.222	13.054	13.054	13.054	13.054	13.054	13.186	13.57	13.954	13.954	13.954	13.954	13.954	13.57	13.57	13.57	13.57	13.57	13.57	13.57	13.57	13.57	13.57	13.57	13.57	13.57	13.57	13.412	13.254	13.544	13.544	13.834	13.966	13.966	14.192	14.192	14.192	14.192	14.324	14.324	14.324	14.324	14.324	14.324	14.324	14.324
YNR038W	6.356	6.356	6.356	6.224	6.224	6.45	6.582	7.086	7.086	7.086	7.312	7.828	7.828	7.828	7.828	7.828	7.67	7.854	7.854	8.238	8.238	8.238	8.554	8.554	8.554	9.944	9.944	9.944	9.944	9.944	9.944	9.944	9.944	10.102	10.102	10.102	10.102	10.102	10.102	10.102	10.102	10.102	10.102	10.102	10.102	10.26	10.26	10.26	10.26
YBL085W	13.078	12.852	12.852	12.852	12.852	12.852	12.852	12.694	12.694	12.694	12.562	12.43	12.272	12.272	12.272	12.272	12.272	12.272	12.14	12.14	12.14	12.14	12.14	12.008	12.008	12.008	12.008	12.008	12.008	12.008	12.008	11.586	10.964	10.832	10.832	10.832	10.316	10.316	10.316	8.238	8.238	8.238	8.238	8.238	8.238	8.238	8.238	8.08	8.08
YNL127W	5.356	5.514	5.382	5.382	5.382	5.382	5.382	5.382	5.382	5.382	5.382	5.608	5.382	5.382	5.224	5.224	5.224	5.224	5.224	4.614	4.614	4.614	4.218	3.834	3.702	5.476	5.766	6.836	6.968	6.968	6.968	7.458	7.458	7.948	7.948	7.948	7.948	7.948	7.948	8.238	8.238	8.528	8.66	8.66	8.66	8.66	8.66	8.66	8.502
YPR144C	5.994	6.22	6.22	6.22	6.062	6.062	6.062	6.062	5.93	5.93	6.062	6.194	6.194	6.194	6.194	6.42	6.262	6.262	6.488	6.262	6.262	5.81	5.678	5.414	5.124	5.124	5.124	5.124	4.992	5.162	5.32	6.382	6.382	6.382	6.382	6.382	6.382	6.382	6.382	6.25	6.25	6.25	6.25	6.25	5.96	5.96	5.96	5.96	5.96
YBR211C	7.116	7.116	7.116	7.432	7.432	7.858	7.858	7.858	8.084	8.084	8.084	8.084	8.084	8.084	8.084	8.084	8.084	8.084	8.084	7.858	7.858	7.858	7.858	7.858	7.632	7.632	7.764	7.764	7.764	7.764	7.764	7.632	7.406	7.274	6.89	6.89	6.89	6.89	6.89	6.89	6.89	6.89	6.89	6.6	6.6	6.6	6.6	6.6	5.782
YBR151W	7.15	7.282	7.282	7.282	7.282	7.282	7.282	7.44	7.44	7.44	7.44	7.44	7.44	7.44	7.44	7.282	7.056	7.056	7.056	7.056	7.056	7.056	7.056	7.056	7.056	7.056	7.056	7.056	7.056	7.056	7.056	7.056	7.056	7.056	6.924	6.924	6.924	6.924	6.924	6.924	6.924	7.056	7.056	7.056	7.056	7.056	7.282	7.282	7.282
YLL003W	3.092	3.186	3.186	3.186	3.186	3.318	3.318	3.582	3.356	3.356	3.356	3.356	3.224	3.224	3.224	3.224	3.224	3.224	4.192	4.192	4.192	4.324	4.482	4.866	6.052	6.052	6.052	6.052	6.052	6.052	5.694	5.404	5.404	5.63	5.63	5.63	5.856	6.214	6.756	6.756	6.888	7.272	7.272	7.43	7.588	8.462	9.2	9.2	9.2
YGR179C	9.454	9.454	9.586	9.586	10.17	10.592	10.592	10.592	10.75	10.75	10.75	10.75	10.75	10.75	10.75	10.75	10.75	10.75	10.75	10.976	10.976	10.976	10.976	10.976	11.108	11.108	11.108	11.108	11.266	11.466	11.466	11.466	11.466	11.466	11.466	11.466	11.466	11.466	11.466	11.466	11.466	11.334	11.334	11.334	11.334	11.334	11.24	11.24	11.24
YML031W	11.57	11.57	11.28	11.28	11.438	11.98	12.402	12.534	12.534	12.534	12.692	12.786	13.592	13.95	14.082	14.214	14.372	14.372	14.372	14.372	14.372	14.24	14.24	14.24	14.24	14.372	14.372	14.372	14.372	14.372	14.372	14.372	14.372	14.504	14.504	14.504	14.504	14.504	14.504	14.504	14.504	14.504	14.504	13.988	13.604	13.988	14.146	14.62	14.526
YDR501W	3.63	3.472	3.472	3.472	3.604	3.604	3.604	3.762	3.762	3.762	4.662	4.436	4.568	4.568	4.568	4.568	4.662	4.662	4.662	4.398	4.598	4.598	4.598	4.598	4.73	4.598	4.598	4.466	4.794	5.374	5.532	5.532	5.532	5.532	5.532	5.532	5.532	5.758	6.074	6.232	6.232	6.68	6.68	6.68	6.68	6.68	6.68	6.68	6.838
YDR459C	8.04	8.04	8.04	8.04	7.298	6.624	6.266	6.556	10.646	13.878	13.878	13.878	14.484	14.484	14.616	14.616	14.974	14.974	14.974	14.974	14.974	14.974	14.974	14.974	14.974	14.974	14.974	14.748	14.748	14.748	14.748	14.748	14.748	14.522	14.522	14.748	14.748	15.712	15.712	15.87	16.002	16.002	16.002	16.002	16.002	16.134	16.134	16.134	16.134
YLR137W	7.044	4.784	3.394	3.394	3.552	3.948	4.886	4.886	5.27	5.27	5.27	5.654	5.654	5.654	5.654	5.944	5.786	6.17	6.038	6.038	6.17	6.46	6.46	6.46	6.46	6.46	6.302	6.302	6.302	6.95	7.73	8.826	8.826	8.826	8.826	8.826	8.958	9.116	9.116	9.116	9.116	9.116	9.116	9.116	9.116	9.116	9.274	9.274	9.274
YBR055C	1.36	1.36	1.36	1.36	1.36	1.36	1.36	1.36	1.228	1.228	1.228	1.228	0.29	0.29	0.29	0.29	0.29	0.29	0.29	0.29	0.29	0.29	0.29	0	0	0	0	0.29	0.29	0.29	0.29	0.29	0.29	0.29	0.29	0.29	0.422	0.58	0.712	0.712	0.712	0.712	0.712	0.712	0.712	0.712	0.712	0.712	0.712
YJL193W	5.218	5.218	5.218	5.35	5.64	5.64	6.088	6.088	6.088	6.088	6.088	6.088	6.088	5.956	5.956	6.54	6.54	6.54	6.54	6.54	6.54	6.54	6.54	6.54	6.408	6.408	6.408	5.734	5.576	5.576	5.576	5.576	5.576	5.576	5.576	5.576	5.418	5.418	5.418	5.418	5.418	5.286	5.022	5.022	5.022	5.022	5.022	5.022	5.18
YMR132C	4.206	4.206	4.206	4.206	4.206	4.364	4.206	4.338	4.47	4.47	4.47	4.47	4.47	4.47	4.47	4.47	4.696	4.696	4.696	4.696	4.696	4.564	4.564	4.406	4.96	4.96	4.96	4.866	4.866	5.024	5.024	5.024	5.25	5.25	5.898	5.898	5.898	5.898	5.898	5.898	5.898	6.346	6.346	6.346	6.346	6.346	6.346	6.346	6.346
YIL019W	9.278	9.278	9.41	9.41	9.41	9.568	9.568	9.568	9.568	9.568	9.568	9.568	8.89	8.89	8.89	8.732	8.958	8.958	8.958	9.474	9.79	9.632	9.632	9.632	9.632	9.632	9.632	9.632	9.18	9.18	9.18	8.596	8.596	8.596	9.112	9.534	9.692	9.692	9.85	10.114	10.114	10.114	10.114	10.246	10.246	10.246	10.246	10.246	10.378
YLR419W	7.526	7.526	7.526	7.526	7.526	7.684	7.816	8.264	8.554	8.554	8.554	8.554	8.554	8.554	8.554	8.554	8.554	8.912	8.912	8.912	8.78	8.78	8.78	8.78	8.78	8.78	8.78	8.78	8.78	8.78	8.938	8.938	8.938	8.938	9.296	9.296	9.164	9.164	9.164	9.164	9.164	9.164	9.164	9.164	9.164	9.164	9.164	9.164	9.164
YDR420W	7.47	7.47	7.47	7.312	7.312	7.18	7.18	6.89	6.89	6.664	4.72	4.324	3.85	3.334	3.334	3.334	3.07	3.07	3.07	3.07	3.07	2.648	2.648	2.648	1.642	1.416	1.032	0.648	0.648	0.516	0.516	0.648	1.296	1.296	1.296	1.522	1.522	1.522	1.522	1.812	1.944	2.234	2.46	2.46	2.46	2.46	2.328	2.328	2.328
YGR024C	14.292	14.134	14.134	14.134	14.134	14.134	14.134	14.134	14.134	14.134	14.134	14.134	14.134	14.492	14.492	14.492	14.718	14.718	14.718	14.718	14.718	14.718	14.85	14.85	14.85	14.85	14.624	14.624	14.624	14.624	14.624	14.782	14.782	14.782	14.782	14.782	14.782	14.782	14.782	14.782	14.782	14.782	14.782	14.782	14.782	14.782	14.782	14.782	14.782
YLR390W	10.294	10.294	10.294	10.294	10.452	10.452	10.452	10.452	10.452	10.452	10.452	10.294	10.162	10.162	10.162	10.162	10.162	10.004	9.846	9.846	9.462	9.33	9.33	9.33	9.33	9.014	9.014	9.014	9.014	9.014	8.656	8.656	8.656	8.498	8.34	8.34	8.34	7.892	7.892	7.892	7.892	4.882	4.434	4.434	4.434	3.428	3.27	2.98	2.98
YDR076W	10.332	10.106	11.496	11.496	11.918	12.634	12.502	12.502	12.634	14.14	14.14	14.298	14.298	14.298	14.298	14.298	14.298	14.298	14.298	14.524	14.524	14.366	14.498	14.498	14.656	14.656	14.656	14.656	14.656	14.656	14.43	14.694	15.304	15.594	15.752	15.752	15.752	15.752	15.752	15.752	15.752	15.752	15.752	15.752	15.752	15.978	15.978	15.978	15.978
YGR081C	10.816	11.264	11.396	12.176	12.176	12.176	12.176	12.402	12.534	12.534	12.534	12.534	12.534	12.534	12.534	13.246	13.246	13.246	13.246	13.246	13.246	13.246	13.246	13.246	13.246	13.246	13.246	13.246	13.246	13.246	13.246	13.472	13.962	13.962	13.962	13.962	13.962	13.962	13.962	13.962	13.962	13.962	13.962	13.962	13.962	13.962	13.962	13.962	13.962
YNR034W	11.922	11.922	12.28	12.438	12.664	13.564	13.338	13.338	13.338	13.338	13.338	13.338	13.338	13.338	13.338	13.338	14.396	14.396	14.396	14.396	14.396	14.396	14.396	14.396	14.396	14.66	14.66	14.66	14.66	14.95	14.95	14.95	15.082	15.756	15.756	15.756	15.756	15.756	15.756	15.756	15.624	15.398	15.398	15.398	15.398	15.398	15.398	15.398	15.398
YMR242C	3.624	3.202	3.07	3.07	3.07	3.07	3.07	3.07	2.064	1.932	1.8	1.8	1.8	1.8	1.8	1.8	1.8	1.8	1.8	1.258	0.942	0.81	0.81	0.81	0.81	0.81	0.81	0.81	0.81	0.81	0.81	0.81	0.81	0.81	0.81	0.81	0.226	0.226	0.226	0.226	0.226	0.226	0.226	0.226	0.226	0.226	0.226	0.226	0.226
YAL007C	6.416	6.548	6.838	6.838	6.838	6.996	6.996	6.996	6.838	6.838	6.97	6.97	6.97	6.97	7.354	7.354	7.354	7.354	7.354	7.354	7.354	7.354	7.09	7.222	7.222	7.354	7.512	7.67	7.896	7.896	8.28	8.28	8.28	8.928	9.444	9.444	9.444	9.444	9.576	9.866	10.024	10.024	10.024	10.156	10.156	10.156	10.156	10.156	10.156
YPR047W	10.6	9.29	9.316	8.736	8.736	8.736	8.736	7.998	7.866	7.866	7.866	7.034	6.518	6.386	6.096	6.096	6.838	6.996	7.222	7.09	7.09	7.222	7.512	7.512	7.512	7.512	7.038	7.038	7.302	7.144	7.728	8.27	8.27	8.27	8.27	8.27	8.27	6.666	6.956	6.15	6.376	7.02	7.02	7.152	7.642	8.87	8.87	8.87	8.87
YDR252W	7.644	7.644	7.644	7.644	7.644	7.964	9.524	9.972	9.972	9.972	9.972	10.13	10.13	10.13	10.13	9.998	9.998	9.998	9.866	9.866	9.734	9.444	9.444	10.092	10.092	10.25	10.54	10.698	10.988	12.416	12.416	12.8	12.8	13.026	13.026	13.026	13.026	13.026	13.026	13.026	13.026	13.026	12.668	13.026	13.158	13.158	13.29	13.158	13
YOR061W	7.57	8.722	9.46	9.46	9.46	9.46	9.686	9.686	9.554	9.554	9.554	9.554	9.554	9.554	9.554	9.554	9.554	9.554	9.554	9.554	9.554	9.554	9.554	9.064	8.906	8.906	8.748	8.748	8.88	8.88	8.88	9.012	8.88	8.88	8.88	8.88	9.038	9.554	9.686	9.686	9.686	9.528	9.528	9.686	9.686	9.686	9.686	9.554	9.554
YML121W	8.448	8.448	8.354	8.354	8.354	8.486	8.712	8.712	8.712	8.712	8.712	8.712	8.712	8.712	8.712	8.844	8.844	8.844	8.844	8.844	8.844	8.844	8.844	8.844	8.686	8.686	8.686	8.686	8.686	8.554	8.554	8.554	8.554	8.554	8.196	8.196	8.196	8.196	8.196	8.196	8.196	8.196	8.038	8.038	8.038	7.748	7.748	6.106	5.59
YDR092W	2.248	2.248	2.248	2.248	2.248	2.248	2.248	2.248	2.248	2.248	2.248	2.474	2.632	2.632	2.632	2.5	2.5	2.21	2.21	2.21	2.5	2.764	2.764	2.764	2.764	2.764	2.99	3.122	3.122	3.348	3.638	4.222	4.38	5.186	5.344	5.344	5.57	6.512	6.512	6.512	6.512	6.87	6.87	6.87	6.87	7.002	7.782	7.782	8.046
YOR222W	17.644	17.644	17.644	17.644	17.644	18.028	18.028	18.028	18.028	18.318	18.318	18.318	18.544	18.77	18.996	18.996	18.996	18.996	19.128	19.128	19.128	19.128	19.128	19.128	19.128	19.128	19.128	19.128	19.128	19.128	19.26	19.26	19.26	19.26	19.26	19.26	19.26	19.26	19.26	19.26	19.26	19.26	19.26	19.26	19.26	19.26	19.26	19.26	19.26
YNL166C	10.322	10.322	10.548	11.328	11.196	11.196	11.196	11.422	11.938	12.812	12.812	13.46	15.976	16.202	16.36	16.36	16.36	16.36	16.36	16.36	16.36	16.36	16.36	16.36	16.36	16.36	16.36	16.386	16.544	16.544	16.702	16.702	16.702	16.702	16.702	16.702	16.702	16.928	16.928	16.928	16.928	16.928	16.928	16.928	16.928	17.154	17.154	17.154	17.154
YIL152W	8.196	8.196	8.196	8.196	8.196	8.196	8.196	8.196	8.196	8.196	8.196	8.196	7.944	7.944	7.944	8.102	7.97	7.97	7.97	7.428	7.428	7.428	6.742	6.226	6.226	6.358	6.584	6.452	6.452	6.452	6.452	6.452	6.452	6.452	6.452	6.61	6.452	6.768	6.61	6.61	6.61	6.61	6.004	6.004	6.162	5.092	5.05	5.276	5.276
YBR201W	8.382	8.382	8.25	8.25	8.95	8.95	8.95	8.95	8.95	8.95	8.792	8.792	8.792	8.924	8.25	9.35	9.982	9.982	9.982	9.982	10.114	10.272	10.656	11.01	11.658	11.658	11.658	11.658	11.658	11.978	12.678	13.378	13.378	13.736	13.736	13.736	13.736	13.736	13.736	13.736	13.736	13.736	13.736	13.736	13.736	13.736	13.736	13.736	13.736
YLR043C	9.476	9.476	9.476	9.476	9.344	9.118	9.118	9.276	9.276	9.276	9.276	9.276	9.276	9.276	9.276	9.276	9.276	9.276	9.276	8.828	8.96	8.96	8.96	8.96	8.96	9.118	8.828	8.67	8.828	9.186	9.186	9.186	9.186	9.212	9.054	8.922	8.922	9.054	9.054	9.054	9.054	8.896	8.67	8.67	8.444	8.444	8.444	8.444	8.444
YLR350W	4.43	4.43	4.43	4.43	4.298	4.034	3.808	3.808	3.808	3.808	3.65	3.65	3.65	3.65	3.65	3.65	3.518	3.36	3.36	3.36	3.228	3.228	3.228	3.228	3.228	3.228	3.228	3.228	3.228	3.228	3.228	3.228	3.228	3.228	3.36	0.66	0.66	0.66	0.396	0.396	0.396	0.396	0.396	0.396	0.396	0.396	0.396	0.396	0.396
YER174C	9.85	10.14	11.184	11.184	11.184	11.184	11.316	11.316	11.316	11.316	11.316	11.316	11.316	11.316	11.316	11.806	11.806	11.806	11.806	11.806	11.806	11.806	11.806	11.938	11.938	11.938	12.096	12.096	12.096	12.096	12.322	12.322	12.322	12.322	12.322	12.322	12.322	12.322	12.19	12.19	12.19	12.348	12.348	12.348	12.506	12.506	12.506	12.506	12.506
YLR199C	10.226	10.226	10.226	10.226	7.084	5.562	5.758	5.532	5.532	5.532	5.532	5.532	5.532	5.532	5.664	6.048	6.048	6.048	6.048	6.048	5.822	5.822	5.558	5.242	5.242	5.348	5.322	5.548	7.006	7.522	7.522	8.064	8.064	8.064	8.064	8.196	8.712	8.712	8.87	9.002	9.002	9.134	9.134	9.134	9.134	9.134	9.292	9.224	9.714
YBR035C	0.158	0.158	0.158	0.158	0.158	0.158	0.158	0.158	0.316	0.316	0.316	0.316	0.316	0.316	0.316	0.316	0.316	0.316	0.316	0.316	0.158	0.158	0.158	0.158	0.158	0.158	0.158	0.158	0.158	0.158	0.158	0.316	0.316	0.316	0.316	0.316	0.316	0.316	0.316	0.316	0.316	0.316	0.316	0.316	0.542	0.542	0.542	0.542	0.542
YJR091C	12.07	12.07	11.78	11.78	11.78	11.78	11.78	11.78	11.78	11.78	11.78	11.554	11.132	10.748	10.748	10.748	10.748	10.748	10.522	10.39	10.164	9.78	8.232	7.478	7.542	7.806	7.806	7.806	7.806	7.806	7.41	7.41	7.052	7.052	7.052	7.21	6.984	6.984	6.984	6.984	6.984	6.984	5.82	5.82	6.11	6.11	6.11	5.91	6.362
YKR093W	0.158	0.158	0.158	0.158	0.158	0.316	0.316	0.316	0.316	0.474	0.632	0.632	0.632	0.632	0.632	0.632	0.632	0.632	0.632	0.632	0.474	0.474	0.474	0.474	0.474	0.474	0.474	0.474	0.474	0.474	0.474	0.474	0.474	0.474	0.474	0.606	0.606	0.606	0.606	0.606	0.606	0.606	0.606	0.606	0.606	0.606	0.606	0.606	0.606
YGR112W	6.048	6.048	6.048	5.822	5.822	6.27	6.022	5.864	6.09	5.8	5.8	5.536	5.8	6.9	6.9	6.9	6.9	6.9	6.9	6.9	6.9	6.742	6.61	6.61	6.61	6.516	6.516	7.006	7.006	7.006	7.006	7.006	6.716	6.268	6.268	6.11	6.11	6.11	6.468	6.468	6.468	6.6	6.6	6.6	6.6	6.6	6.442	6.442	6.442
YIL071C	7.63	7.63	7.63	7.63	7.63	7.63	7.63	7.988	7.988	7.988	7.988	8.636	8.926	9.664	9.954	9.954	10.086	10.64	10.482	10.482	10.482	10.482	10.482	10.482	10.482	10.482	10.482	9.42	9.062	9.062	9.288	9.288	9.894	10.026	10.448	10.448	10.448	10.764	10.764	10.764	10.764	10.764	10.764	10.38	10.538	10.538	10.538	10.18	10.312
YGL247W	9.004	9.004	9.004	9.004	9.004	9.004	9.004	9.136	9.136	9.268	9.242	9.242	9.242	9.242	9.242	8.662	8.662	8.794	8.662	9.152	10	10	10	10	10	10	10.158	10.316	10.158	10.158	10.158	10.158	10.158	10.158	10.158	10.158	10.158	10.158	10.158	10.158	10.026	9.962	10.12	10.278	10.278	10.436	10.436	10.436	10.436
YPR069C	15.958	15.958	16.09	15.932	15.932	15.932	15.932	15.8	15.8	16.542	16.542	16.542	16.542	16.542	16.542	16.542	16.542	16.41	16.41	16.41	16.504	16.794	16.662	16.662	16.662	16.662	16.662	16.662	16.662	16.662	16.662	16.53	16.53	16.53	16.172	16.172	16.172	16.172	16.172	16.014	16.014	16.014	16.014	16.014	15.882	16.108	16.334	16.334	16.492
YGR169C	11.816	11.816	11.658	11.526	11.526	11.368	11.368	11.368	11.368	11.368	11.368	11.368	11.01	10.52	10.52	10.52	10.588	10.588	10.588	10.588	10.588	10.362	9.846	8.998	8.482	8.098	8.098	8.098	8.098	8.124	8.256	8.256	8.256	8.256	8.52	8.362	8.362	8.362	8.362	8.362	8.362	7.91	7.91	7.646	7.74	7.582	7.582	7.582	7.582
YKL027W	15.562	15.43	15.272	15.272	15.272	15.114	15.114	15.114	15.114	15.114	15.114	15.114	15.246	15.246	15.246	15.246	15.246	15.246	15.246	15.246	15.378	15.378	15.604	15.604	15.604	15.446	15.446	15.446	15.446	15.446	15.446	15.446	15.446	15.604	15.604	15.604	15.604	15.604	15.604	15.604	15.604	15.604	15.604	15.604	15.604	15.604	15.604	15.604	15.604
YCR047C	15.67	15.67	15.67	15.67	15.67	15.67	15.67	15.67	15.67	15.67	15.67	15.67	15.67	15.67	15.444	15.444	15.444	15.444	15.444	15.444	15.444	15.444	15.444	15.444	15.286	15.286	15.286	14.544	14.412	14.412	14.412	14.412	14.412	14.186	14.186	14.186	14.028	14.028	14.028	14.028	14.028	14.028	13.896	14.122	14.122	14.122	14.122	14.122	13.964
YOL113W	9.426	9.268	9.268	8.13	8.13	8.13	8.13	8.13	8.194	8.194	8.194	8.194	8.194	8.194	8.062	8.062	8.062	8.062	8.062	8.062	8.062	8.288	8.804	8.804	8.804	8.54	8.54	8.408	8.792	9.308	9.308	9.308	9.308	9.308	9.466	9.24	9.24	9.24	9.24	9.24	9.24	9.24	9.24	8.712	8.712	8.712	8.712	8.712	8.712
YKL184W	4.728	4.728	4.57	4.57	4.57	4.57	4.438	4.306	4.306	4.042	4.042	3.91	3.91	3.91	3.91	3.91	3.752	3.594	3.594	3.594	3.594	3.594	3.594	3.594	3.594	3.594	3.436	3.436	3.21	3.21	3.21	3.21	3.21	3.21	3.21	3.21	2.63	2.366	2.366	2.366	2.234	2.234	2.234	2.234	1.97	1.718	1.56	1.782	1.782
YOR290C	11.062	11.062	11.062	11.062	11.062	11.22	11.668	11.958	13.016	13.016	13.016	13.016	13.016	13.242	13.242	13.242	13.374	13.374	13.374	13.374	13.374	13.374	13.374	13.374	13.374	13.374	13.374	13.374	13.374	13.374	13.6	13.6	13.6	13.6	13.6	13.6	13.6	13.6	13.6	13.6	13.6	13.6	13.6	13.442	13.442	13.31	13.31	13.31	13.31
YPL209C	4.568	3.72	4.01	4.01	4.01	4.01	4.01	4.168	4.036	4.036	3.43	3.43	3.562	3.178	3.336	3.468	3.31	3.152	3.152	3.152	3.92	5.242	5.916	5.916	5.916	5.916	5.916	5.784	5.852	5.852	5.852	5.852	5.852	6.078	6.21	6.368	6.658	7.016	7.016	6.858	7.084	7.084	8.7	8.7	8.7	8.7	8.832	9.822	9.822
YOR332W	14.278	14.278	14.278	14.278	14.278	14.278	14.278	14.278	14.436	14.436	14.568	14.568	14.568	14.568	14.568	14.568	14.568	14.568	14.568	14.7	14.7	14.7	14.7	14.7	14.7	14.858	14.858	14.858	14.858	14.858	14.858	14.858	14.858	14.858	14.858	14.858	14.858	14.474	14.474	14.474	14.474	14.474	14.474	14.474	14.542	14.542	14.542	14.542	14.542
YOR151C	3.608	3.45	3.45	3.45	3.45	3.45	3.45	3.45	3.45	3.45	3.45	3.45	3.224	3.224	3.356	3.224	3.066	2.934	2.934	2.708	2.708	2.934	2.802	2.644	2.644	2.512	2.444	2.444	2.67	2.828	4.376	4.376	4.602	4.602	4.602	4.602	4.602	4.444	4.444	4.444	4.828	4.828	4.96	4.96	4.96	4.96	4.96	4.96	4.96
YMR065W	3.078	2.788	2.788	2.076	1.786	1.854	1.722	1.722	2.554	3.68	3.68	3.68	3.68	3.68	3.68	3.68	3.68	3.68	3.68	3.718	3.876	4.878	4.878	4.878	5.168	5.168	5.168	5.458	5.458	5.748	5.616	5.616	5.616	5.616	5.616	5.616	5.616	5.616	5.616	5.616	5.616	5.616	5.906	5.906	6.064	5.932	6.222	6.38	6.38
YNL035C	9.92	9.92	9.92	9.63	9.63	9.592	9.724	9.724	9.724	9.724	9.724	9.724	9.724	10.014	9.498	9.498	9.498	9.498	9.498	8.086	7.728	7.728	6.88	6.88	6.88	6.432	6.3	6.3	6.3	6.3	6.884	6.5	6.5	6.274	6.59	6.364	6.364	6.364	6.364	6.364	6.206	6.206	6.206	5.058	5.058	5.058	4.926	4.068	4.068
YNL236W	6.384	7.374	7.954	7.954	8.538	8.696	8.922	8.922	8.922	8.922	9.148	9.148	9.148	9.148	9.148	8.99	8.99	8.99	8.832	9.058	9.19	9.19	9.19	9.48	9.838	10.512	10.606	10.606	10.606	10.764	10.764	10.764	10.922	10.922	10.922	10.922	10.922	10.922	10.922	10.922	10.922	11.212	11.37	11.37	11.37	11.528	11.886	11.886	12.76
YFR042W	5.74	6.056	7.31	7.31	7.31	7.31	7.31	7.31	6.504	6.504	6.12	6.504	6.504	6.662	6.436	6.436	6.436	6.568	6.052	5.92	6.32	6.452	6.452	6.874	6.874	7.032	8.158	8.158	8.158	8.158	8.384	8.226	8.226	8	8	9.002	9.548	9.322	9.322	9.322	9.322	9.164	9.296	9.428	10.06	11.092	11.728	11.728	11.728
YDL126C	8.836	8.836	8.836	8.836	9.062	9.062	9.062	9.062	9.352	9.352	9.352	9.352	9.352	9.352	9.578	9.126	9.51	9.484	9.484	9.936	11.51	11.51	11.51	11.51	11.51	11.51	11.51	11.51	11.51	11.51	11.51	11.51	11.51	11.51	11.642	11.642	11.642	11.51	11.284	11.284	11.284	11.152	10.994	10.994	10.836	10.836	10.704	10.836	10.836
YPL108W	2.562	2.562	2.404	2.272	2.272	2.272	2.272	2.404	2.272	2.404	4.23	4.23	4.23	4.52	4.52	4.52	4.52	4.52	4.746	4.746	4.746	4.972	4.84	4.84	4.84	4.614	4.614	4.482	4.772	5.314	5.314	5.314	5.314	5.314	5.314	5.156	5.288	5.288	5.288	5.288	5.288	5.288	5.288	5.288	5.288	5.898	5.898	5.898	6.124
YBR054W	7.066	7.066	7.066	7.066	7.066	7.066	6.934	7.066	7.066	7.066	7.066	7.066	7.066	7.066	7.066	7.066	7.066	7.066	7.066	7.488	7.846	7.846	7.846	7.846	7.846	7.846	7.846	7.846	7.978	7.978	7.978	7.978	7.978	7.978	7.978	7.978	7.978	7.978	7.978	7.978	7.458	7.684	7.684	7.684	7.684	7.684	7.684	7.684	7.684
YML107C	6.75	6.75	7.134	7.424	7.424	7.424	7.424	7.872	7.872	7.872	7.872	7.872	7.872	7.872	7.872	7.872	7.872	7.872	7.872	7.872	7.872	8.162	8.162	8.52	8.52	8.52	8.52	8.52	8.746	8.904	8.904	8.904	8.904	8.904	8.904	8.904	8.904	8.904	8.904	8.904	8.904	8.904	8.904	8.904	8.904	8.904	8.904	8.772	8.772
YDL046W	11.874	12.006	11.716	11.716	11.716	11.942	11.942	11.942	11.942	11.942	11.942	11.942	11.942	11.942	11.942	11.716	11.716	11.716	11.716	11.874	12.164	12.454	12.454	12.612	12.612	12.77	12.77	12.77	12.77	12.77	12.638	12.638	12.506	12.506	12.506	12.506	12.506	12.506	12.506	12.638	12.638	12.638	12.638	12.638	11.948	11.948	11.948	11.658	11.79
YOR131C	6.852	7.078	7.368	7.368	7.5	8.148	8.758	8.758	8.758	8.758	9.312	9.538	10.054	12.484	12.484	12.484	12.71	12.71	12.71	12.868	12.868	12.868	12.868	12.868	13	13	13	13	13	13	13	13	13.132	13.29	13.29	13.29	13.29	13.29	13.516	13.516	13.516	13.516	13.516	13.516	13.516	13.516	13.516	13.516	13.516
YDL226C	10.44	10.44	10.44	10.44	10.44	10.666	10.666	10.824	10.824	10.824	10.824	10.824	10.982	10.982	10.982	10.982	10.982	10.982	11.114	11.114	11.114	11.114	11.114	11.114	11.114	11.114	11.114	11.272	11.272	11.272	11.272	11.272	11.498	11.656	11.656	11.656	11.656	11.656	11.656	11.656	11.656	11.656	11.656	11.656	11.656	11.656	11.656	11.656	11.524
YOL012C	0.554	0.554	0.554	0.554	0.554	0.554	0.554	0.554	0.554	0.554	0.554	0.554	0.554	0.554	0.554	0.422	0.264	0.264	0.264	0.264	0.264	0.264	0.264	0.264	0.264	0.264	0.264	0.264	0.264	0.132	0.132	0.132	0.132	0	0	0	0	0	0	0	0	0	0	0	0	0	0	0	0
YDR020C	8.488	8.394	9.618	12.38	13.122	13.94	13.94	13.94	13.94	13.94	13.94	13.808	13.808	13.808	13.808	13.808	13.808	13.808	13.808	13.966	13.966	14.878	15.236	15.236	15.236	15.5	15.5	15.5	15.5	15.5	15.594	15.884	16.4	17.368	17.368	17.368	17.368	17.368	17.368	17.368	17.368	17.368	17.368	17.858	17.858	17.858	17.858	17.858	18.016
YMR224C	5.368	5.368	5.104	5.104	5.104	5.104	5.104	5.104	5.104	5.104	5.104	5.104	4.878	4.652	4.072	2.524	2.392	2.776	2.192	2.192	2.192	2.192	2.192	2.034	2.034	1.902	1.77	1.77	2.444	2.708	2.84	2.84	2.84	2.84	2.84	2.998	2.998	3.092	3.45	3.45	3.45	3.582	3.582	4.52	5.262	6.794	6.794	7.02	7.246
YDR063W	10.144	10.144	10.144	10.46	10.46	10.46	10.46	10.46	10.46	10.46	10.328	10.686	10.46	10.46	11.002	11.002	11.002	11.134	11.134	11.134	11.266	11.266	11.266	11.266	11.266	11.266	11.266	11.266	10.976	10.976	10.976	10.976	11.334	11.176	11.176	11.176	11.56	11.56	11.56	11.56	11.56	11.56	11.786	11.786	11.786	11.27	11.27	11.27	10.98
YKL105C	16.368	16.368	16.368	16.368	16.368	16.368	16.368	16.368	16.368	16.368	16.368	16.368	16.368	16.368	15.246	15.314	15.314	15.314	15.34	15.182	15.182	15.182	14.956	15.114	15.34	15.34	15.34	15.34	15.34	15.34	15.34	15.34	15.34	15.34	15.114	15.114	15.114	15.114	13.886	13.528	13.012	12.748	12.59	12.59	12.59	12.684	12.816	12.816	12.816
YNR033W	3.544	2.938	2.938	2.938	2.78	2.422	2.58	2.58	2.58	2.58	2.806	2.938	2.938	2.938	2.938	2.938	2.938	2.938	2.78	2.78	2.78	2.78	2.78	2.78	2.78	2.78	2.422	2.196	2.064	2.064	2.064	2.222	2	1.868	1.868	1.868	2	2.448	2.448	2.448	2.448	2.58	2.58	2.422	2.422	2.712	4.05	4.05	4.208
YKR031C	9.026	9.026	8.71	8.71	8.71	8.736	8.736	8.868	8.642	8.906	8.68	8.548	8.548	8.548	8.548	8.706	8.706	8.706	8.706	8.706	8.706	8.706	8.706	8.706	8.164	7.806	7.674	7.832	7.832	7.832	7.832	7.832	7.832	7.832	7.832	7.832	7.832	7.41	7.278	7.278	7.278	7.278	7.278	7.278	7.278	6.762	6.536	6.31	6.31
YDR512C	16.472	16.088	16.088	16.088	16.088	16.088	16.088	15.056	15.056	15.056	15.056	14.898	14.898	14.766	14.766	14.766	14.766	12.446	9.488	8.64	8.64	8.64	8.64	8.508	8.508	8.508	8.508	8.508	8.056	8.056	8.056	7.024	7.024	6.866	6.576	6.576	6.576	6.576	5.476	5.344	5.344	5.344	5.186	4.918	4.918	4.918	4.918	4.76	3.928
YNL325C	1.258	0.994	0.994	0.994	0.994	0.994	0.994	0.994	0.994	0.994	0.994	0.994	0.994	0.994	0.994	0.994	0.836	0.836	0.836	0.836	0.678	0.452	0.452	0.452	0.452	0.226	0.226	0.226	0.226	0.226	0.226	0.226	0.226	0.226	0.226	0.226	0.226	0.226	0.226	0	0	0	0	0	0	0.316	1.016	1.174	1.57
YER051W	9.78	10.228	11.06	12.582	12.74	12.74	12.74	12.74	12.74	12.74	12.74	12.74	12.74	12.74	12.74	12.74	12.582	13.192	13.192	13.324	13.324	13.456	13.904	13.904	13.904	13.904	14.062	14.062	14.062	14.062	14.062	14.062	14.062	14.062	14.062	14.062	14.062	14.062	14.062	14.062	14.062	13.93	13.93	13.93	13.93	13.93	13.93	13.93	13.93
YER145C	5.216	5.216	5.216	5.348	5.348	5.348	5.348	5.348	5.348	5.122	5.122	5.122	5.122	5.122	5.122	5.122	5.122	5.122	5.122	5.122	5.122	5.122	5.122	5.122	5.348	5.348	5.348	5.348	5.348	5.348	5.348	5.348	5.348	4.9	4.9	4.9	4.768	4.768	4.768	4.768	4.768	4.768	4.768	4.41	4.568	4.568	4.568	4.568	4.568
YDL084W	12.56	12.56	12.56	12.718	12.718	12.85	12.85	12.85	12.85	12.85	12.85	12.85	12.85	12.85	12.85	12.85	12.85	12.85	12.85	12.85	12.85	12.85	12.85	12.85	12.85	12.85	12.85	12.85	12.85	12.85	12.85	12.85	12.85	12.85	12.85	12.85	12.85	12.85	12.85	12.624	12.624	12.624	12.624	12.398	12.398	12.398	12.398	12.398	12.398
YBR023C	6.634	6.634	6.634	6.86	6.86	6.86	6.86	6.86	6.86	7.018	7.018	7.018	7.018	7.018	7.018	7.018	7.018	7.018	7.018	7.018	7.086	7.086	7.086	7.086	7.086	7.086	7.086	7.312	7.538	7.538	7.538	7.538	7.764	7.764	7.764	7.764	7.764	7.764	7.764	7.764	7.764	7.764	7.764	7.896	7.896	8.186	8.186	8.186	8.728
YNL148C	8.742	8.9	8.768	8.768	9.032	9.032	9.032	9.19	9.19	9.19	9.348	9.574	9.574	9.574	9.574	9.574	9.89	9.89	9.89	9.89	9.89	9.89	9.89	9.89	10.338	10.338	10.338	10.338	10.338	10.338	10.338	10.338	10.338	10.338	10.338	10.338	10.18	10.18	10.18	10.18	10.18	10.406	10.406	10.406	10.406	10.048	10.048	10.048	10.048
YKL013C	7.36	7.36	7.36	7.36	7.36	7.36	7.36	7.36	7.36	7.202	7.334	7.334	7.334	7.466	7.466	7.692	7.56	7.56	7.692	7.692	7.692	7.692	7.692	7.692	7.692	7.692	7.692	7.308	7.308	6.724	6.724	6.724	7.014	7.014	7.014	7.914	7.688	7.914	7.914	7.914	7.914	7.914	7.914	7.914	7.914	7.914	7.914	7.914	8.204
YOL068C	7.38	7.38	7.606	7.206	7.206	7.206	7.206	7.206	7.206	7.206	6.464	6.396	6.396	6.554	6.78	6.938	6.964	7.322	7.032	7.428	7.27	7.27	7.006	7.006	7.006	7.006	7.006	7.006	6.584	6.452	6.452	6.452	6.452	6.026	5.736	5.736	6.478	6.768	7.164	7.164	7.164	7.164	7.164	7.164	7.164	7.522	7.748	7.748	7.748
YGL010W	3.304	3.304	3.304	3.594	3.594	3.99	3.99	3.99	4.886	4.886	4.886	5.112	5.112	5.112	5.112	5.244	5.244	5.534	5.534	5.534	5.534	5.534	5.534	5.534	5.666	5.666	6.578	6.71	7.622	7.622	7.622	7.622	7.622	8.074	8.074	8.074	8.074	8.074	8.774	8.774	8.906	9.064	9.064	9.064	9.064	9.064	9.222	9.222	9.222
YER007C-A	6.09	6.09	6.09	6.09	5.8	7.102	7.102	7.102	7.102	7.102	6.944	7.644	7.644	7.644	7.644	7.644	7.644	7.644	7.644	7.644	7.644	7.486	7.486	7.486	7.486	7.354	6.812	6.812	6.812	6.522	6.522	7.102	7.102	7.102	7.102	7.102	7.102	7.102	7.102	7.102	7.328	7.554	7.554	7.554	7.554	7.396	7.264	7.264	7.264
YDR213W	5.614	5.614	5.298	5.614	5.746	5.746	5.746	5.746	5.746	5.746	5.746	5.746	5.746	5.746	5.746	5.746	5.746	5.746	5.746	5.746	5.746	5.746	4.582	4.582	4.582	4.582	4.582	4.582	4.582	4.582	4.582	4.582	4.292	4.292	4.292	4.292	4.292	4.292	4.292	4.518	4.518	4.518	4.518	3.882	3.882	3.882	4.266	4.266	4.266
YER116C	1.68	1.68	1.68	1.68	1.68	1.68	1.68	1.322	1.19	1.19	1.19	1.19	1.19	0.964	0.964	0.806	0.674	0.674	0.674	0.674	0.516	0.516	0.516	0.516	0.516	0.516	0.384	0.384	0.384	0.384	0.384	0.384	0.384	0.384	0.384	0.384	0.384	0.384	0.384	0.384	0.384	0.384	0.384	0.542	0.7	0.7	0.7	0.7	0.858
YFR009W	5.402	5.402	5.402	5.534	5.376	5.734	6.054	6.054	6.054	6.054	6.212	6.08	6.08	6.08	6.08	6.08	6.08	6.212	7.124	7.678	8.036	8.352	8.484	9.09	9.474	9.606	9.606	9.606	10.054	9.828	9.828	9.828	9.696	9.696	9.828	9.828	9.96	9.96	9.96	9.96	9.96	9.96	9.96	9.96	9.406	9.406	9.5	9.632	9.858
YML068W	19.374	19.374	19.374	19.374	19.374	19.374	19.902	19.902	20.06	20.324	20.324	20.324	20.324	20.324	20.482	20.772	20.64	20.64	21.156	20.998	20.998	21.262	21.262	21.262	21.394	21.262	21.394	21.394	21.394	21.394	21.394	21.394	21.394	21.394	21.236	21.462	21.462	21.462	21.594	21.594	21.594	21.594	21.594	21.594	21.33	21.33	21.014	21.014	21.014
YHR132C	8.674	8.674	8.674	8.674	8.9	8.9	8.9	8.9	8.9	8.9	8.9	9.97	10.46	11.202	11.202	11.202	11.202	11.202	11.202	11.202	11.202	11.202	11.202	11.202	11.202	11.202	11.202	11.202	11.202	11.202	11.334	11.718	11.944	11.944	11.944	11.944	11.944	12.05	12.05	12.05	12.05	12.05	12.05	12.05	12.05	12.05	12.05	12.05	12.05
YGR054W	5.314	5.314	5.314	5.314	5.314	5.314	5.314	5.314	5.314	5.088	5.088	4.862	4.862	4.862	5.126	5.352	5.804	6.772	6.772	6.772	6.772	6.772	6.772	6.772	6.772	6.772	6.772	6.772	7.036	6.904	6.904	6.904	6.904	6.746	6.746	6.746	6.772	6.93	6.93	6.93	7.088	7.578	7.578	7.71	7.71	7.326	7.1	7.1	8.022
YPL240C	0.806	0.806	0.806	0.806	0.806	0.806	0.806	0.964	1.438	1.954	2.892	2.892	2.892	2.892	2.892	2.892	2.892	2.892	2.892	2.892	2.892	2.892	2.892	2.892	2.892	3.408	3.408	3.408	3.408	3.408	3.408	3.408	3.408	3.898	3.898	4.666	4.666	4.824	4.824	4.824	4.824	4.824	4.824	4.598	4.862	5.284	5.706	5.706	5.706
YDL157C	4.628	4.628	4.628	4.628	4.628	4.628	4.628	4.854	4.854	4.986	4.986	4.986	4.986	4.986	4.986	4.986	4.986	4.986	4.986	4.986	5.118	4.96	4.96	4.96	4.96	4.828	4.828	4.828	4.828	4.828	4.828	4.828	4.828	4.828	4.828	4.828	4.828	4.828	4.828	5.054	5.054	5.054	5.054	5.054	5.054	5.054	5.054	5.054	5.054
YJR120W	11.682	11.682	11.682	11.682	11.682	11.814	11.682	11.682	11.682	11.682	11.55	11.55	11.55	11.392	11.392	10.876	10.876	10.386	9.58	9.58	9.58	9.58	9.738	9.738	9.896	9.896	9.896	9.896	9.512	9.512	9.644	9.618	9.328	9.328	9.328	9.486	9.486	9.486	9.328	8.88	9.486	9.486	9.486	9.486	9.486	9.486	9.644	9.644	9.644
YGL243W	5.458	5.458	5.458	5.458	5.458	5.616	5.552	5.356	5.62	5.62	5.62	5.62	5.62	5.978	6.272	6.272	6.272	6.046	5.914	5.914	5.914	5.914	5.73	5.862	6.588	6.588	6.588	6.852	6.72	6.72	6.72	6.72	6.72	6.72	6.72	6.72	6.72	6.852	6.852	6.852	7.236	7.368	8.148	8.148	8.148	8.374	8.374	8.374	8.374
YLL052C	2.526	2.526	2.526	2.526	2.526	2.526	2.526	2.3	2.3	2.074	2.074	2.074	2.074	2.074	2.074	2.074	2.074	2.074	2.074	2.074	2.074	2.074	2.074	2.074	2.074	2.3	1.6	1.574	1.574	1.574	1.574	1.574	1.574	1.574	1.574	1.574	1.574	1.574	1.574	1.574	1.574	1.574	1.574	1.574	1.574	1.574	1.574	1.574	1.574
YGR284C	16.62	16.62	16.778	16.936	16.936	17.584	17.584	17.584	17.584	17.584	17.584	17.584	17.584	17.584	17.584	17.584	17.584	17.584	17.584	17.584	17.742	17.742	17.742	17.742	17.742	17.742	17.252	17.926	17.926	18.058	18.19	18.348	18.348	18.348	18.348	18.348	18.348	18.348	18.348	17.964	17.964	17.964	17.964	18.122	18.122	18.122	18.122	18.122	17.99
YOR326W	5.01	5.01	5.01	5.01	5.142	5.142	5.3	5.3	5.3	5.3	5.3	5.752	6.11	8.218	9.724	9.724	9.724	9.724	9.724	10.41	10.41	10.41	10.41	10.41	10.41	10.41	10.636	10.794	10.794	10.794	10.794	10.794	10.794	10.794	10.794	10.794	10.794	10.926	11.416	12.154	12.154	12.154	12.154	12.154	12.154	12.154	12.154	12.154	12.154
YGR035C	1.164	1.164	1.164	1.164	1.164	1.164	1.164	1.164	1.164	1.164	1.164	0.806	0.806	0.806	0.806	0.806	0.938	0.938	0.938	0.938	0.938	0.938	0.938	0.938	0.938	0.938	0.938	0.938	0.938	0.712	0.712	0.422	0.422	0.422	0.422	0.58	0.58	0.58	0.58	0.58	0.58	0.58	0.58	0.58	0.58	0.58	0.58	0.58	0.58
YNL271C	7.698	7.698	7.924	7.924	8.056	8.188	8.188	8.188	8.188	8.188	8.188	8.188	8.546	8.546	8.546	8.546	8.772	8.904	8.904	8.904	8.904	8.904	8.904	8.904	8.904	8.904	8.904	8.904	8.904	8.904	8.904	9.036	9.036	9.036	9.036	9.036	9.036	9.262	9.262	9.262	9.262	9.262	9.262	9.262	9.262	9.262	9.262	9.262	9.488
YOL048C	10.412	10.412	10.412	10.412	10.28	7.768	7.7	7.436	7.436	7.436	7.568	7.568	7.342	6.958	6.996	7.286	7.286	7.286	7.418	7.418	7.418	7.418	7.418	7.418	7.418	7.354	6.8	6.8	7.5	8.848	8.848	9.364	9.364	9.496	9.496	9.496	9.164	9.296	10.55	10.55	10.55	10.55	10.708	10.708	11.092	11.092	11.25	11.25	11.25
YGR072W	8.002	8.002	8.002	8.002	7.554	7.396	7.238	7.238	7.238	3.42	2.84	2.486	2.712	3.77	3.77	3.77	3.386	3.386	3.77	4.06	4.06	4.218	4.218	4.218	4.218	4.06	3.77	3.638	3.506	3.506	3.506	3.506	3.506	3.506	3.506	3.506	3.664	3.664	3.664	3.664	3.664	3.438	3.344	3.502	3.502	3.502	3.66	3.95	4.53
YOL127W	1.232	1.232	1.232	1.1	1.1	1.1	1.1	1.1	1.1	1.1	1.1	1.1	1.1	1.1	1.1	1.1	1.1	1.1	1.326	1.326	1.326	1.326	1.326	1.326	1.326	1.326	1.168	1.168	1.168	1.168	1.168	1.168	1.168	0.81	0.81	0.81	0.81	0.81	0.81	0.81	0.584	0.584	0.584	0.584	0.584	0.584	0.584	0.584	0.584
YHR159W	7.012	7.012	7.012	6.602	6.602	6.602	7.834	8.06	8.218	8.218	8.218	8.218	8.218	8.218	8.218	8.218	8.218	8.218	8.376	8.218	8.218	8.218	8.35	8.734	8.602	8.602	8.602	8.444	8.734	8.892	8.892	9.288	9.288	9.71	9.71	9.71	9.842	9.842	9.842	9.842	10.068	10.332	10.332	10.332	10.622	10.622	10.622	10.622	10.622
YGR122W	2.5	2.5	2.5	2.5	2.5	2.342	2.342	2.342	2.342	2.342	2.594	2.594	2.594	2.594	2.594	2.594	2.594	2.594	2.594	2.594	2.594	2.594	2.594	2.594	2.594	2.594	2.436	2.436	2.436	2.436	2.304	2.304	2.304	2.304	2.304	2.304	2.304	2.304	2.304	2.304	2.304	2.304	2.304	2.304	1.92	1.92	1.92	1.92	1.694
YBR276C	4.158	3.668	3.668	3.668	3.668	3.668	3.668	3.668	3.668	3.22	3.22	3.562	4.052	5.718	5.718	5.718	5.718	5.718	5.718	5.718	5.718	5.85	5.85	6.14	5.982	5.982	6.43	6.852	7.142	7.142	7.142	7.142	7.142	7.142	7.142	7.142	7.142	7.3	7.748	8.17	8.17	8.396	8.396	8.396	8.622	8.622	8.622	8.622	8.622
YKL042W	10.202	10.202	11.724	11.724	11.95	12.534	12.534	12.534	12.76	12.76	12.76	12.76	12.986	12.986	12.986	12.986	12.986	12.986	12.986	13.276	13.144	13.144	13.144	13.434	13.434	13.434	13.434	13.434	13.434	13.434	13.434	13.434	13.434	13.434	13.076	13.076	13.076	13.076	13.076	13.076	13.076	13.076	13.208	13.208	13.208	13.208	13.076	12.918	12.918
YLR408C	7.916	8.338	8.922	9.148	9.148	9.148	9.148	9.374	9.216	9.638	9.638	9.864	9.864	10.286	10.286	10.286	10.286	10.286	10.154	10.67	10.67	10.802	10.802	10.802	10.802	10.802	10.67	10.67	10.67	10.67	10.67	10.896	10.896	10.896	10.738	10.896	10.896	10.896	10.896	10.896	10.896	10.896	10.896	10.896	10.764	10.764	10.922	10.79	10.79
YGR267C	10.356	10.356	10.356	10.356	10.356	10.356	10.356	10.356	10.356	10.356	10.356	10.356	10.356	10.356	10.356	10.356	10.356	10.356	10.356	10.356	10.356	10.356	10.356	10.356	10.356	10.356	10.356	10.356	10.356	10.356	10.356	10.514	10.514	10.514	10.514	10.514	10.514	10.356	10.356	10.356	10.356	10.356	10.356	10.356	10.356	10.356	10.356	10.356	10.356
YOR262W	7.242	7.242	7.242	7.242	7.242	7.69	8.376	8.376	8.666	8.666	8.666	8.666	8.666	8.666	8.824	8.824	8.956	8.956	10.368	10.368	10.368	10.368	10.368	10.368	10.5	10.5	10.632	10.632	10.632	10.474	10.764	10.764	10.764	10.764	10.764	10.764	10.764	10.764	10.764	10.764	10.896	11.292	11.292	11.292	11.292	11.292	11.292	11.134	11.134
YJR033C	8.458	8.458	7.89	7.89	7.89	7.732	7.442	7.442	7.442	7.442	7.442	7.164	7.006	7.006	6.848	6.98	7.07	6.196	6.328	6.196	6.648	6.648	6.61	6.226	6.226	6.452	6.61	6.61	6.61	6.61	7.152	6.994	6.994	7.22	7.22	7.062	7.062	7.974	7.458	7.748	7.616	7.616	7.748	7.748	7.748	7.748	7.906	7.664	9.374
YEL043W	18.6	18.6	18.6	18.6	18.826	19.116	19.116	19.116	19.116	19.116	19.142	19.236	19.236	19.236	19.01	19.552	19.552	19.552	19.552	19.552	19.552	19.71	19.936	20.2	20.2	20.332	20.332	20.332	20.068	20.068	20.384	20.674	20.674	20.806	20.806	20.806	20.806	20.806	20.806	20.806	20.832	20.832	20.832	20.832	20.832	20.832	20.832	20.832	19.506
YIL142W	20.014	20.014	20.014	20.014	20.146	20.436	20.662	20.662	20.662	20.662	20.662	20.662	20.662	20.304	20.436	20.436	20.436	20.436	20.594	20.594	20.594	20.594	20.594	20.594	20.594	20.594	20.82	20.82	20.82	20.82	20.82	20.82	20.82	20.82	20.688	20.688	20.688	20.688	20.688	20.688	20.688	20.688	20.688	20.688	20.688	20.688	20.688	20.688	20.688
YER052C	9.07	9.07	9.07	9.07	8.622	8.558	8.558	8.558	8.558	8.558	8.558	8.558	8.558	8.558	8.558	8.332	8.174	7.91	7.594	7.462	7.104	7.104	7.104	6.972	6.972	6.972	6.972	7.13	7.13	7.13	6.972	6.814	6.814	6.814	6.418	5.996	5.258	5.258	5.258	5.258	5.258	5.258	5.258	5.258	5.654	5.654	5.654	5.654	5.88
YMR005W	12.852	12.852	12.984	12.984	12.984	12.984	12.984	12.984	12.984	12.984	12.984	12.984	12.984	12.984	12.984	12.984	12.984	12.984	12.984	12.984	12.984	12.984	12.984	12.984	12.984	12.984	12.984	12.878	12.878	12.878	12.878	12.878	12.878	12.652	12.652	12.652	12.652	12.652	12.652	12.652	12.652	12.494	12.268	12.268	11.778	11.778	10.46	10.076	10.076
YKR043C	8.482	8.64	8.64	9.13	9.42	9.42	9.42	9.42	9.578	9.446	9.446	9.446	9.446	9.446	9.446	9.446	9.446	9.446	9.446	9.446	9.446	9.446	9.736	9.736	10	10.542	10.542	10.542	10.542	10.542	10.542	10.542	10.542	10.768	10.768	10.768	10.768	10.768	10.768	10.768	10.768	10.768	10.768	10.768	10.994	10.994	10.994	10.994	10.994
YKL166C	8.03	8.03	8.03	8.03	8.03	8.03	7.804	7.804	7.804	7.804	7.804	7.352	7.352	7.22	7.22	6.452	6.61	6.61	6.61	6.61	6.61	6.158	6.158	5.8	5.8	5.8	5.8	5.8	5.8	5.826	5.958	5.958	5.958	6.184	6.184	6.184	6.316	6.316	6.316	5.932	5.932	5.932	5.932	5.932	5.932	5.458	5.458	5.458	5.326
YKL183W	6.324	6.324	6.324	6.324	6.324	6.166	6.166	6.166	6.166	6.034	6.034	5.582	5.356	5.066	5.066	5.198	5.066	5.066	4.84	4.84	4.84	4.972	5.42	5.42	5.42	5.42	5.42	5.42	5.42	5.42	5.42	5.42	5.42	5.42	5.42	5.42	5.194	5.194	5.352	5.352	5.352	5.352	5.352	5.484	5.484	5.484	4.772	4.52	4.098
YDR486C	11.082	11.214	11.082	11.082	11.308	11.308	12.946	12.72	12.72	12.72	12.72	12.72	12.852	12.31	12.084	13.444	13.444	14.224	14.45	14.45	14.45	14.45	14.45	14.608	13.87	14.45	14.582	14.582	14.582	14.582	14.582	14.582	14.582	14.582	14.582	13.972	14.104	14.488	14.488	14.488	14.62	14.62	15.042	15.042	15.358	16.432	16.3	16.748	16.748
YML008C	0.542	0.384	0.158	0	0	0	0	0	0	0	0	0	0	0	0	0	0	0	0	0	0	0	0	0	0	0	0	0	0	0	0	0	0	0	0	0	0	0	0	0	0	0	0	0	0	0	0	0.158	0.158
YGR188C	10.08	10.08	10.08	10.08	10.08	10.08	10.08	10.238	10.954	10.954	10.954	10.954	10.954	10.954	10.954	10.954	11.244	11.244	11.244	11.244	11.47	11.734	11.96	11.96	11.96	11.96	11.96	11.96	12.186	12.186	12.186	12.318	12.318	12.318	12.318	12.318	12.318	12.318	12.318	12.318	12.318	12.318	12.476	12.476	12.476	12.476	12.476	12.476	12.476
YBL024W	9.404	9.404	9.404	9.404	9.404	9.404	9.404	9.404	9.404	9.404	9.63	9.246	9.472	9.472	9.63	9.856	9.856	9.856	9.856	9.856	9.856	9.54	9.54	9.672	9.672	9.672	9.672	9.83	9.83	9.83	9.54	9.54	9.088	9.088	9.446	9.736	9.51	9.51	9.668	9.536	9.536	9.536	9.536	9.536	9.536	9.536	9.694	9.694	9.694
YMR019W	4.08	4.08	4.08	3.922	4.08	4.306	5.018	5.018	5.308	5.308	5.308	5.692	5.534	5.956	5.956	5.956	5.956	5.956	6.088	6.246	6.472	6.63	6.92	6.92	7.078	7.078	7.078	7.21	7.21	7.342	7.632	7.632	9.56	9.56	9.56	9.56	9.56	9.692	9.692	9.692	9.692	9.692	9.692	9.692	9.692	9.692	9.692	9.692	9.824
YDR205W	8.152	8.152	8.152	8.152	7.794	7.568	7.568	7.436	7.436	7.436	7.436	7.304	7.304	7.304	6.75	6.75	6.976	6.976	6.976	6.14	6.14	6.14	6.14	6.14	6.14	6.14	5.334	5.044	5.082	5.082	5.082	5.082	5.082	4.95	4.95	4.95	4.95	5.082	5.756	5.756	5.756	5.756	5.888	5.888	5.888	5.888	5.662	5.53	5.53
YDR212W	7.212	7.502	7.792	8.572	8.572	8.572	8.572	8.93	8.93	8.772	8.904	8.904	9.194	9.194	9.352	9.352	9.352	9.51	9.51	9.51	9.51	9.668	9.668	9.668	9.668	9.668	9.668	9.668	9.668	9.668	9.668	9.932	9.932	10.064	10.328	10.328	10.328	10.328	10.328	10.328	10.328	10.328	10.328	10.328	10.328	10.328	10.328	10.328	10.328
YGR163W	7.62	7.62	7.62	7.104	7.104	7.104	7.104	7.104	7.262	7.684	7.684	7.684	7.684	7.684	7.684	7.842	7.684	7.842	9.642	10.026	10.026	10.026	10.026	10.384	10.384	10.384	10.384	10.384	10.384	10.61	10.61	10.61	10.478	10.478	10.478	10.478	10.478	10.478	10.478	11.31	11.31	11.31	11.31	11.468	11.468	11.468	11.468	11.468	10.556
YMR031C	14.054	14.054	13.896	13.896	13.738	13.738	13.738	13.738	13.738	13.738	13.738	13.738	13.738	13.896	13.896	14.122	14.122	14.122	13.896	13.58	13.516	13.516	13.516	13.516	13.516	13.516	13.516	12.668	12.31	12.31	12.31	12.31	12.31	12.31	12.31	12.31	11.568	11.568	11.568	11.926	11.926	11.926	12.284	12.284	11.9	11.9	10.988	10.856	11.082
YBR271W	17.322	17.48	17.48	17.48	17.48	17.48	17.48	17.612	17.612	17.612	17.612	17.612	17.612	17.612	17.612	17.612	17.612	17.612	17.612	17.612	17.454	17.454	17.454	17.454	17.454	17.454	17.454	17.454	17.454	17.454	17.454	17.454	17.454	17.322	17.322	16.964	16.964	16.964	16.964	16.606	16.474	16.474	16.474	16.474	16.474	16.474	16.474	16.474	16.21
YKR051W	8.486	8.328	8.328	8.328	8.17	8.17	7.044	6.528	5.326	4.588	4.588	4.588	4.52	4.388	4.388	4.388	4.204	3.846	3.846	4.004	4.004	4.456	4.456	4.456	4.456	3.672	4.252	4.252	4.252	4.252	4.252	4.252	5.348	5.348	5.348	5.638	5.638	5.638	5.822	7.482	7.482	7.482	7.482	7.482	7.482	7.84	7.84	7.84	7.84
YHL006C	15.244	15.244	15.244	15.76	15.76	15.76	15.76	15.892	16.118	16.724	17.082	17.082	17.308	17.308	17.308	17.308	17.308	17.308	17.308	17.308	17.308	17.308	17.308	17.308	17.176	17.176	17.018	16.886	16.728	16.57	16.344	16.344	16.57	17.018	17.018	17.018	17.018	17.018	17.018	17.018	17.018	17.018	17.018	17.018	17.018	17.018	17.018	17.018	17.018
YHL034C	5.236	5.236	5.33	5.33	5.462	5.462	5.462	5.462	5.33	5.33	5.33	5.198	5.198	5.198	5.198	5.198	5.198	5.198	5.198	5.198	5.198	4.972	4.972	4.972	4.972	4.972	4.972	4.972	4.814	4.814	4.814	4.524	4.298	4.008	4.008	4.008	4.008	4.034	3.876	3.876	3.876	3.876	3.876	3.876	3.876	3.492	3.492	3.492	3.492
YLR249W	0.316	0.316	0.448	0.448	0.448	0.448	0.448	0.738	0.738	0.738	0.738	0.738	0.738	0.738	0.738	0.738	0.738	0.738	0.738	0.738	0.738	0.738	0.738	0.738	0.738	0.738	0.738	0.738	0.738	0.738	0.738	0.738	0.738	0.738	0.738	0.738	0.738	0.738	0.738	0.58	0.58	0.58	0.58	0.58	0.58	0.58	0.58	0.58	0.58
YFR029W	7.058	7.19	5.974	5.526	5.526	5.3	5.3	5.168	5.168	5.168	5.01	5.01	5.01	2.456	1.872	1.476	1.476	1.16	1.16	1.582	1.582	1.582	2.166	2.26	2.418	2.418	2.418	2.418	2.418	2.418	2.418	2.286	2.286	2.286	2.286	2.286	2.286	2.286	2.286	2.286	2.286	2.286	1.996	2.154	2.854	3.276	3.276	3.276	3.276
YOR021C	12.876	12.876	13.234	13.234	13.234	13.234	13.234	13.234	13.234	13.234	13.234	13.234	13.234	13.234	13.234	13.234	13.234	13.234	13.234	13.234	13.234	13.392	13.392	13.392	13.392	13.392	13.392	13.392	13.392	13.392	13.392	13.392	13.392	13.392	13.392	13.392	13.392	13.392	13.392	13.392	13.392	13.392	13.102	13.102	13.102	13.102	12.838	12.838	12.838
YIL151C	18.164	18.322	18.876	18.876	19.366	19.366	20.398	20.398	20.398	20.556	20.556	20.556	20.556	21.046	21.204	21.204	21.204	21.204	21.336	21.336	21.336	21.336	21.336	21.336	22.21	22.21	22.21	22.21	22.21	22.342	22.342	22.342	22.342	22.342	22.342	22.342	22.342	22.342	22.342	22.342	22.342	22.342	22.342	22.116	22.116	22.116	21.984	21.984	21.984
YER155C	16.438	16.438	16.438	16.212	16.212	16.212	16.212	16.212	16.212	16.212	16.08	16.08	15.948	15.816	15.816	15.816	15.816	15.816	15.816	15.816	15.816	15.816	15.816	15.816	15.816	15.816	15.816	15.816	15.816	15.816	15.816	15.816	15.816	15.816	15.816	15.59	14.968	14.968	14.678	14.678	14.546	14.546	14.256	14.256	14.256	14.256	14.256	14.256	14.256
YAL035W	14.118	14.118	14.118	14.118	14.118	14.118	14.408	14.408	14.408	14.408	14.408	14.408	14.408	14.408	14.408	14.408	14.408	14.408	14.408	14.766	14.766	14.766	14.766	14.766	14.766	14.634	14.634	14.634	14.634	14.634	14.634	14.634	14.634	14.408	14.566	14.434	14.434	14.566	14.566	14.566	14.566	14.566	14.566	14.724	14.724	14.724	14.724	14.724	14.566
YMR059W	11.346	11.346	11.346	11.414	11.52	13.008	13.008	13.008	13.166	13.166	13.166	13.166	13.324	13.324	13.324	13.324	13.324	13.324	13.324	13.324	13.972	14.514	14.514	14.514	14.936	14.936	14.936	14.936	14.936	14.936	14.936	14.936	15.162	15.162	15.162	15.162	15.772	15.904	15.904	15.904	15.904	15.904	16.262	16.036	16.036	16.036	15.81	15.81	15.81
YOL125W	0.264	0.264	0.264	0.264	0.264	0.264	0.264	0.264	0.264	0.264	0.264	0.396	0.396	0.396	0.396	0.396	0.396	0.554	0.554	0.976	0.976	0.976	0.976	0.976	0.976	0.976	0.976	0.976	0.976	0.976	0.976	0.976	0.976	0.976	0.976	0.976	0.976	1.108	1.108	1.108	1.108	1.108	1.108	1.108	1.108	1.108	1.108	1.108	1.108
YDR146C	8.696	8.828	8.828	8.828	8.828	8.828	8.828	8.828	8.828	8.828	8.986	8.986	8.986	8.986	9.118	8.96	8.96	8.828	8.828	8.828	8.244	8.244	8.244	8.244	7.954	7.796	7.796	7.796	8.086	8.312	8.312	8.312	8.312	8.312	8.312	8.312	8.312	8.086	8.086	8.244	8.244	8.244	8.244	8.244	8.376	8.018	8.244	8.534	8.692
YBL063W	0.384	0.384	0.384	0.384	0.384	0.384	0.384	0.384	0.384	0.384	0.384	0.384	0.384	0.384	0.384	0.384	0.384	0.384	0.384	0.384	0.384	0.674	0.674	0.674	0.806	0.806	1.122	1.28	2.364	2.364	2.364	2.59	3.268	3.558	3.784	3.784	4.1	4.1	6.15	6.15	6.376	6.376	6.376	6.534	7.528	7.66	7.66	7.66	7.66
YPL096W	4.904	4.998	4.708	4.708	4.84	4.84	5.262	5.262	5.262	5.262	5.262	5.262	5.262	5.262	5.262	5.394	5.394	5.394	5.394	5.394	5.168	4.878	4.878	4.588	2.656	1.692	1.692	2.144	2.596	2.728	2.728	2.728	2.728	2.728	2.728	2.728	2.86	3.414	4.224	4.224	4.224	4.224	4.224	4.224	4.224	4.224	4.224	4.224	3.96
YLR044C	0.674	0.674	0.674	0.674	0.674	0.674	0.674	1.032	1.032	1.164	1.164	1.164	1.454	1.454	1.454	1.454	1.454	1.454	1.454	1.454	1.454	1.454	1.454	1.454	1.586	1.718	1.718	1.718	1.718	1.718	1.718	1.718	1.718	1.718	1.718	1.718	1.718	1.718	1.718	1.718	1.718	1.718	1.718	1.718	1.718	1.718	1.718	1.718	1.718
YDR075W	10.006	10.164	10.164	9.806	9.674	9.806	9.78	9.938	10.454	10.454	10.454	10.612	10.522	11.486	11.618	11.486	11.486	11.844	11.976	12.504	12.504	12.504	12.994	13.51	14.46	14.46	14.618	14.618	14.618	14.618	14.618	14.618	14.618	14.618	14.618	14.618	14.75	14.75	14.75	14.75	14.75	14.75	14.75	14.75	14.75	14.75	14.75	14.75	14.75
YML056C	20.03	20.03	20.03	20.03	19.872	19.872	18.93	18.93	17.586	17.002	16.328	16.196	16.196	15.97	14.49	13.326	13.326	13.326	12.836	12.678	12.52	12.388	12.388	12.388	12.388	12.388	12.388	12.388	12.388	12.388	11.782	11.398	11.266	11.266	11.266	11.266	9.1	8.678	8.678	6.17	5.39	5.258	5.416	5.416	5.416	5.416	5.416	5.416	5.416
YLL021W	10.57	10.57	10.702	10.702	10.702	10.702	10.702	10.702	10.702	10.702	10.702	10.702	10.702	10.702	10.702	10.702	10.702	10.702	10.702	10.544	10.676	10.676	10.676	10.676	10.676	10.518	10.518	10.518	10.518	10.518	10.518	10.518	10.518	10.518	10.518	10.518	10.518	10.518	10.518	10.386	10.386	10.386	10.386	10.386	10.254	10.254	10.028	10.028	9.87
YAL009W	9.132	9.132	9.132	9.132	9.132	9.132	9.132	8.526	8.526	8.526	7.588	7.362	7.52	6.57	4.37	4.012	4.012	4.012	4.012	4.012	4.012	4.102	4.234	4.234	4.856	4.724	4.724	6.02	5.794	6.152	6.152	6.152	6.536	6.536	6.536	6.536	6.536	6.536	6.404	6.272	6.272	5.914	6.298	6.998	7.45	7.45	7.608	7.608	7.608
YGL103W	6.078	6.078	6.078	6.078	6.078	6.078	6.078	6.236	6.462	6.462	6.462	6.62	6.62	6.62	6.62	6.62	6.62	6.62	6.62	6.62	6.62	6.62	6.62	6.62	6.62	6.62	6.62	6.62	6.62	6.62	6.62	6.62	6.62	6.462	6.146	6.146	6.146	6.146	5.988	5.988	5.988	5.988	5.988	5.988	5.988	5.472	5.472	5.182	5.05
YPL030W	10.116	10.116	10.116	10.116	9.668	9.668	9.668	9.668	9.51	9.51	9.352	9.352	9.352	9.352	9.352	9.352	9.352	9.352	9.352	9.352	9.352	9.352	9.352	9.352	9.352	9.352	9.352	9.352	9.352	9.22	9.22	9.22	9.22	9.22	9.22	9.22	9.22	9.22	7.05	6.734	5.834	5.608	5.476	5.25	5.25	5.25	5.25	5.25	4.67
YNL141W	5.7	5.7	5.7	5.7	5.7	5.7	5.7	5.7	5.7	5.568	5.568	5.436	5.436	5.436	5.304	5.078	5.078	5.078	5.078	5.078	5.078	5.078	5.078	5.078	5.078	4.92	4.92	4.92	4.92	4.63	4.404	4.272	4.114	4.114	3.73	3.466	3.466	3.624	3.624	3.624	3.624	3.624	3.624	3.624	3.398	3.398	3.398	3.398	3.398
YLR239C	7.522	6.874	7.88	8.238	8.238	8.238	8.238	8.238	8.08	8.08	8.08	8.08	7.816	7.948	7.42	7.194	7.194	7.194	7.194	6.968	6.452	6.294	6.294	5.978	5.978	5.71	5.71	5.71	5.71	5.71	4.93	4.798	4.656	4.656	4.788	5.014	5.014	5.014	5.014	5.014	5.014	5.014	5.014	4.788	4.562	5.722	5.854	6.144	6.144
YLR135W	0.606	0.606	0.606	0.606	0.606	0.474	0.474	0.474	0.474	0.7	0.7	0.7	0.7	0.7	0.7	0.7	0.7	0.7	0.7	0.7	0.7	0.7	0.7	0.7	0.542	0.542	0.542	0.542	0.542	0.542	0.7	0.7	0.858	0.858	0.858	0.858	0.858	0.858	0.858	1.084	1.31	1.31	1.31	1.31	1.31	1.31	1.284	1.51	1.51
YNL096C	11.342	11.342	11.342	11.342	11.342	11.342	11.342	11.342	11.5	11.5	11.5	11.5	11.5	11.5	11.5	11.5	11.5	11.5	11.368	11.368	11.368	11.368	11.368	11.5	11.368	11.368	11.368	11.368	11.368	11.236	11.236	11.236	11.236	11.01	11.01	10.494	10.336	10.336	10.336	10.336	10.336	10.072	10.072	10.072	9.94	9.94	9.808	9.65	9.65
YDR495C	7.186	7.186	7.16	7.16	7.16	7.16	7.16	7.16	7.16	7.16	7.16	7.16	7.16	7.028	6.712	6.87	6.87	6.87	6.87	7.096	6.964	7.122	7.28	7.28	7.412	7.412	7.412	7.412	7.412	7.412	7.412	7.412	7.412	7.412	8.444	8.444	8.444	8.444	8.444	8.444	8.444	8.444	8.444	8.444	8.444	8.444	8.444	8.444	8.444
YBR273C	2.85	2.85	2.944	3.95	5.972	5.972	5.972	5.972	5.972	5.972	5.972	6.13	6.288	6.288	6.288	6.288	6.288	7.764	9.244	9.244	9.244	9.508	9.666	9.666	9.666	9.666	9.956	13.234	13.234	13.392	13.682	13.682	13.682	13.682	13.682	13.682	13.682	13.682	13.682	13.682	13.908	13.908	13.908	14.066	14.066	14.356	14.714	14.714	15.098
YEL042W	17.21	17.21	17.21	17.21	17.21	17.052	17.052	16.92	16.562	16.562	16.562	16.562	16.562	16.562	16.562	16.562	16.562	16.562	16.562	16.562	16.562	16.562	16.562	15.82	15.82	15.82	15.594	15.594	15.236	15.236	15.236	15.236	15.236	15.104	15.104	14.946	14.946	14.946	14.946	14.946	14.946	14.946	14.946	14.788	13.636	13.636	13.278	12.894	12.894
YGR261C	6.04	6.266	5.076	4.786	5.87	5.87	5.87	5.776	5.566	5.118	5.118	5.118	5.686	5.528	5.66	5.66	5.66	5.66	5.528	5.528	5.396	5.396	5.396	5.396	5.396	5.396	5.622	5.464	5.464	5.148	5.306	5.306	6.534	6.798	7.024	7.024	7.024	7.024	7.024	7.024	7.024	6.708	6.708	6.84	6.614	6.614	6.614	6.614	6.84
YKL116C	5.582	5.356	5.356	5.582	5.582	5.714	5.714	5.714	5.714	5.714	5.714	5.714	5.714	5.714	4.904	4.904	4.904	4.904	5.22	5.51	5.51	5.51	5.31	5.046	5.958	6.09	7.16	7.16	7.834	7.834	8.06	8.218	8.218	8.444	8.444	8.444	8.444	8.286	8.286	8.286	8.286	8.286	8.286	8.512	8.512	8.512	8.512	8.512	9.16
YJR010C-A	8.202	8.202	8.202	6.79	6.632	6.184	5.668	4.436	3.314	3.702	3.966	3.966	4.124	4.282	4.282	4.282	4.282	4.282	5.024	5.156	5.156	5.382	5.514	5.382	5.382	5.834	5.608	5.45	5.45	5.45	6.362	6.678	6.678	6.678	6.678	6.678	6.678	6.678	7.8	7.8	7.8	7.8	8.406	8.406	8.406	8.406	8.338	8.338	8.496
YDL220C	5.242	5.242	5.4	5.174	5.174	5.716	5.584	5.584	5.584	5.426	5.426	5.11	5.204	5.204	5.072	5.204	5.204	5.204	5.336	5.494	5.494	5.626	5.468	5.468	5.242	5.242	5.242	5.374	5.374	6.632	6.632	6.858	7.016	7.016	7.016	7.016	7.016	7.016	7.016	7.016	7.016	7.016	7.016	7.016	7.016	7.016	7.016	7.016	7.016
YDR525W-A	0.29	0.29	0.29	0.29	0.29	0.29	0.29	0.29	0.29	0.29	0.29	0.29	0.29	0.29	0.29	0	0	0	0	0	0	0	0	0.132	0.132	0.132	0.264	0.264	0.264	0.264	0.264	0.264	0.648	0.648	0.648	0.648	0.648	0.648	0.648	0.648	0.648	0.806	0.806	0.806	0.806	0.806	0.806	1.096	1.096
YBR078W	0.132	0.132	0.132	0.132	0.132	0.132	0.132	0.132	0.132	0.132	0	0	0	0	0	0	0	0	0	0	0	0	0	0	0	0	0	0	0	0	0	0.132	0.132	0.358	1.138	1.138	1.138	1.138	1.138	1.138	1.138	1.138	1.138	1.138	1.138	1.138	1.138	1.138	1.138
YNL076W	5.562	5.562	5.404	5.536	5.378	5.668	5.8	5.8	5.8	6.09	7.77	7.77	7.902	7.902	7.902	7.902	8.324	8.324	8.324	8.324	8.324	8.324	8.324	8.324	8.482	8.64	8.64	8.64	8.64	8.64	8.64	8.64	8.64	8.64	8.64	8.64	8.64	8.64	8.64	8.64	8.64	8.482	8.482	8.482	8.482	8.482	8.482	8.256	8.256
YOR036W	7.636	7.636	7.636	7.768	7.768	7.768	7.768	7.768	7.768	7.636	7.636	7.794	7.794	8.178	8.494	8.494	8.494	8.652	8.652	8.652	8.652	8.652	8.878	8.878	9.104	9.104	9.104	9.104	9.104	9.104	9.104	9.104	9.104	9.104	9.104	8.972	8.972	8.878	8.878	8.878	8.878	8.878	8.878	8.878	8.72	8.72	8.72	8.72	8.72
YLR176C	19.294	19.294	19.162	19.162	19.162	19.162	19.294	19.294	19.294	19.294	19.452	19.452	19.452	19.584	19.584	19.584	19.848	19.848	19.848	19.848	19.848	19.848	19.848	19.848	19.848	19.848	19.848	19.848	19.848	19.848	19.848	19.848	19.848	19.848	19.848	19.716	19.716	19.716	19.716	19.716	19.716	19.716	19.716	19.716	18.974	18.616	18.484	18.484	17.968
YCR016W	7.56	7.402	7.402	7.402	7.402	7.402	7.402	7.244	7.402	7.402	7.044	6.754	7.386	7.702	7.702	7.834	7.834	7.834	7.834	7.966	7.966	7.966	7.966	7.966	7.966	7.608	7.766	7.992	8.376	8.602	8.602	8.602	8.602	8.602	8.602	8.47	8.854	9.08	9.08	9.08	9.37	9.37	9.37	9.37	9.37	9.37	9.37	9.37	9.238
YKR099W	9.036	8.456	8.456	8.166	8.166	8.166	8.166	8.166	8.166	8.166	8.166	8.166	8.166	8.166	8.166	7.902	7.744	7.744	7.586	6.912	6.438	4.784	4.494	3.82	3.53	3.53	3.53	3.53	3.53	3.756	3.756	3.756	3.756	3.304	3.304	3.304	3.172	2.328	2.012	1.364	1.138	1.364	1.654	1.654	1.654	1.654	1.786	1.786	1.786
YNL301C	7.15	7.15	7.15	7.15	7.15	7.15	7.15	7.15	7.15	7.15	7.15	7.15	7.15	7.15	7.376	7.376	7.508	7.508	7.508	7.508	7.508	7.508	7.508	7.508	7.508	7.508	7.508	7.508	7.508	7.508	7.508	7.508	7.508	7.508	7.376	7.376	7.376	7.218	6.86	6.728	6.728	6.728	6.728	6.728	6.86	6.728	6.596	6.212	5.432
YDR104C	4.352	4.352	4.774	4.774	4.774	4.774	4.774	4.774	4.932	4.932	4.932	4.932	4.932	4.932	4.932	4.932	4.932	4.932	4.932	4.932	4.932	4.574	4.8	4.8	4.8	4.8	4.8	4.8	4.8	4.8	4.932	4.932	4.932	4.932	4.932	4.932	4.932	4.932	4.932	4.932	4.932	4.932	4.932	4.932	4.932	4.932	4.932	4.932	5.064
YPL183C	1.548	1.548	1.548	1.416	1.416	1.416	1.416	1.416	1.416	1.416	1.416	1.574	1.574	1.574	1.574	1.838	1.838	1.838	1.838	1.838	1.996	2.38	3.25	4.414	4.414	4.572	5.51	5.51	5.51	5.51	5.51	5.51	5.51	5.51	5.51	5.736	5.736	5.736	5.736	5.736	5.736	5.736	5.736	5.962	5.962	5.962	5.962	6.094	6.452
YIL053W	0.158	0.158	0.158	0.158	0.158	0.158	0.158	0.158	0.158	0.158	0.158	0.158	0.158	0.158	0.158	0.158	0.158	0.158	0	0	0	0	0	0	0	0	0	0	0	0	0	0	0	0	0	0	0	0	0	0.132	0.264	0.264	0.264	0.264	0.264	0.264	0.264	0.264	0.264
YOR073W	3.57	3.57	3.57	3.57	3.57	3.57	3.57	3.57	3.57	3.57	3.702	4.176	4.466	4.692	4.692	4.692	4.85	5.008	5.14	5.14	5.14	5.14	5.14	5.298	6.944	6.944	7.076	7.208	7.34	7.34	7.34	7.34	7.34	7.34	7.34	7.34	7.34	7.498	7.498	7.498	7.498	7.498	7.498	7.498	7.498	7.498	7.498	7.882	8.146
YER131W	9.838	9.838	9.838	9.838	9.838	9.838	9.838	9.838	9.838	9.838	9.838	9.838	9.838	9.838	9.838	9.838	9.838	9.838	9.838	9.838	9.838	9.706	9.706	8.964	8.964	8.964	8.964	8.964	8.964	8.964	8.964	8.964	8.964	8.964	8.964	8.964	8.964	8.806	8.12	7.988	7.988	7.988	7.988	7.988	7.988	7.856	7.698	7.698	7.382
YHR155W	6.716	6.874	6.874	6.874	7.032	7.032	7.032	6.806	7.032	7.454	7.906	7.906	7.906	7.906	8.038	8.038	8.264	8.396	8.396	8.396	8.396	8.396	8.396	8.264	8.58	8.58	8.58	8.58	8.58	8.58	8.58	8.58	8.58	8.712	8.712	8.712	9.07	9.07	9.07	9.07	9.07	9.07	9.07	8.806	8.806	8.806	8.832	8.832	8.832
YDR303C	10.85	10.296	10.296	10.07	9.648	9.264	9.264	9.264	9.396	7.188	7.094	6.936	6.936	6.936	6.936	6.936	6.804	6.936	6.936	6.936	7.226	6.842	6.842	6.842	6.104	5.034	5.55	6.114	7.368	7.5	7.658	7.658	7.658	7.816	8.264	8.49	8.49	8.49	8.716	8.716	8.716	8.716	8.716	8.716	7.804	7.804	7.962	7.962	8.252
YNL168C	12.908	12.908	12.908	12.908	13.066	13.066	13.066	13.066	13.066	13.066	12.75	12.908	12.618	12.46	12.46	12.46	12.46	12.46	12.46	12.328	12.328	12.328	12.328	12.328	12.328	12.328	11.8	11.216	10.832	10.832	10.832	10.384	10.384	9.472	9.024	9.024	9.024	9.024	7.544	7.228	7.228	6.938	6.938	7.202	7.202	7.202	7.202	6.686	6.686
YIR015W	8.344	8.118	7.96	7.828	7.828	7.828	7.828	7.696	8.08	8.174	8.212	8.212	8.212	8.212	7.986	7.696	7.18	7.18	7.312	7.444	8.024	8.83	8.83	8.83	8.83	8.83	7.892	7.76	8.076	8.366	8.366	8.366	8.366	8.592	8.592	8.434	8.434	8.434	8.434	8.434	8.434	8.434	8.434	8.434	8.434	8.66	8.66	8.66	8.66
YJR015W	11.448	11.448	11.448	11.448	11.026	11.026	10.868	10.868	11	10.642	10.958	11.116	11.432	11.432	11.658	11.632	11.632	11.632	11.632	11.5	11.5	11.5	11.5	11.5	11.5	11.5	11.274	11.5	11.5	11.5	11.5	11.5	11.5	11.5	11.5	11.5	11.726	11.726	11.726	11.142	11.274	11.432	11.432	11.432	11.432	11.142	10.6	10.6	10.758
YDR003W	12.026	11.868	12.094	12.384	12.384	12.384	12.384	12.384	12.384	12.384	11.962	11.962	11.962	11.962	11.962	11.962	11.962	11.962	12.094	12.094	12.094	11.936	11.936	11.936	11.936	11.936	11.936	11.936	11.936	11.446	11.156	11.024	11.024	11.024	11.024	11.024	11.024	11.024	11.024	11.024	11.024	11.024	11.024	11.024	10.666	10.376	10.376	10.376	10.218
YJR124C	5.088	5.088	5.22	5.22	5.668	5.668	5.8	5.958	6.274	6.432	6.696	6.696	6.696	6.696	6.696	6.696	6.696	6.696	6.696	6.696	6.696	6.696	6.696	6.696	6.696	6.696	6.696	6.696	6.696	6.696	6.696	6.696	6.696	6.696	6.696	6.696	6.696	6.696	6.696	6.696	6.696	6.538	6.222	6.222	6.222	6.222	6.064	6.064	6.064
YGR090W	10.884	10.884	10.884	10.884	10.884	10.884	10.884	10.884	10.726	10.726	10.726	10.726	9.416	9.152	8.862	8.862	8.862	8.73	8.73	8.73	8.73	8.73	8.73	8.73	8.73	8.73	7.608	7.318	7.16	6.554	6.422	6.106	6.106	6.106	5.974	4.968	4.704	4.546	4.546	4.546	4.546	4.546	3.502	3.502	3.502	3.502	3.502	3.502	1.928
YHR101C	11.868	11.868	11.868	12.738	12.738	12.738	12.764	12.764	12.764	12.764	12.764	12.764	12.764	13.122	13.438	15.344	15.344	15.344	15.502	15.502	15.502	16.108	16.108	16.108	16.108	16.108	16.108	16.108	16.108	16.24	16.556	16.914	16.914	17.046	17.494	17.494	17.494	17.494	17.494	17.494	17.494	17.494	17.494	17.494	17.494	17.494	17.494	17.362	17.362
YFL017W-A	1.586	1.586	1.586	1.454	1.454	1.296	1.296	1.296	1.296	1.296	1.296	1.296	1.296	1.296	1.296	1.296	1.296	1.296	1.296	1.296	1.296	1.296	1.296	1.296	1.07	1.07	1.07	1.07	1.07	1.07	1.07	1.07	1.07	1.07	1.07	1.07	0.912	0.912	0.912	0.912	0.912	0.912	0.78	0.78	0.78	0.78	0.78	0.78	0.78
YML023C	10.896	10.896	10.896	10.896	10.896	10.896	11.28	11.28	11.28	11.57	12.176	12.176	12.176	12.466	12.466	12.466	12.466	13.366	13.234	13.234	13.234	13.234	13.102	13.102	12.97	12.97	12.97	12.97	13.102	13.102	13.102	13.102	13.102	13.102	13.102	13.102	13.102	12.97	11.818	11.592	12.176	12.308	12.308	12.308	12.308	12.214	12.214	12.214	12.346
YNL267W	10.884	10.884	10.658	10.658	9.958	9.958	10.568	10.568	10.568	10.568	10.964	10.964	10.964	10.964	10.964	10.964	10.964	10.964	10.964	10.964	11.096	11.096	11.096	11.096	11.096	11.096	11.096	11.096	9.796	9.57	9.57	9.57	9.438	9.306	9.306	9.306	9.596	9.596	9.596	9.596	9.596	9.596	9.596	9.596	9.37	9.08	9.08	9.08	9.08
YGL153W	6.95	7.082	7.082	6.95	6.818	7.218	6.386	6.386	6.902	6.77	6.77	6.186	6.544	5.7	6.148	6.016	6.216	6.416	7.248	7.406	7.406	7.406	7.406	7.948	8.664	9.048	9.048	9.048	9.5	9.5	9.5	9.5	9.5	9.342	9.342	9.342	9.342	9.342	10.228	10.228	10.228	10.228	10.228	10.228	10.386	10.518	11.098	11.972	12.13
YOR185C	8.308	8.308	8.308	8.466	8.466	8.466	8.466	8.466	8.466	8.466	8.466	8.466	8.466	8.466	8.466	8.466	8.466	8.466	8.466	8.466	8.598	8.598	8.598	8.598	8.598	8.598	8.372	8.372	8.372	8.372	8.372	8.372	8.372	8.372	8.372	8.24	8.24	8.24	8.24	8.24	8.24	8.24	8.24	8.24	8.24	8.108	8.108	8.108	8.108
YGR006W	8.268	8.268	8.268	8.268	9.048	8.916	8.784	8.784	8.784	8.784	9.01	9.5	9.5	9.764	9.606	9.764	9.764	9.764	9.764	9.764	9.764	9.764	9.922	9.764	10.08	10.464	10.464	10.464	10.464	10.622	10.622	10.622	10.622	10.622	10.622	10.622	10.622	10.622	10.622	10.622	10.622	10.622	10.622	10.622	10.622	10.622	10.622	10.622	10.622
YJL107C	9.368	9.368	9.368	9.368	9.368	9.368	9.368	9.594	9.594	9.594	9.436	9.436	9.436	9.436	9.436	9.436	9.21	9.21	9.368	9.236	9.236	9.236	8.814	8.814	8.814	8.814	8.166	8.008	8.008	8.008	8.008	8.166	8.392	8.392	8.392	8.392	8.392	8.392	8.26	7.996	7.996	8.222	8.222	8.222	8.222	8.222	8.222	8.09	8.09
YHR120W	8.846	8.846	8.846	8.846	8.846	8.714	8.356	8.356	8.356	7.972	7.84	7.452	7.546	7.388	7.388	7.388	7.388	7.772	7.772	7.772	8.224	8.224	8.224	8.224	8.066	8.066	8.066	8.066	8.066	7.576	7.444	7.444	7.444	7.444	7.444	7.76	7.76	7.76	7.76	7.76	7.76	7.286	7.286	7.286	7.286	7.128	6.812	6.266	6.398
YPL207W	12.556	12.556	12.556	12.556	12.556	12.556	12.556	12.556	12.556	12.398	12.398	12.398	12.556	12.556	12.556	12.556	12.556	12.556	12.556	12.556	12.556	12.556	12.556	12.424	12.424	12.424	12.424	12.424	12.424	12.424	12.424	12.424	12.424	12.16	12.092	11.708	11.482	11.708	11.576	11.576	11.576	11.576	11.576	11.576	11.576	11.576	11.576	11.576	11.576
YLR145W	4.15	4.282	4.282	4.282	4.282	4.282	4.414	5.25	5.118	5.118	5.118	5.54	5.766	5.766	5.766	5.766	5.766	5.898	5.672	5.672	6.03	6.03	6.188	6.188	6.188	6.188	6.03	7.062	7.062	7.378	7.668	7.536	8.474	10.406	10.406	10.406	10.18	10.18	10.18	10.406	11.106	11.106	11.238	11.912	11.912	11.912	11.912	11.912	11.912
YGL049C	13.616	13.032	13.032	13.032	13.032	13.032	13.032	13.032	13.258	13.032	12.874	12.874	12.716	13.39	12.874	13.232	13.232	13.232	13.59	13.59	13.59	13.59	13.748	13.458	13.458	13.748	13.748	14.038	14.038	14.038	14.038	14.038	14.038	14.038	14.038	14.038	14.038	13.616	13.748	13.59	13.59	14.042	13.91	13.91	13.91	13.91	13.594	13.726	13.726
YMR214W	11.488	11.488	11.714	11.424	11.292	11.292	11.292	11.134	10.908	10.908	10.592	10.592	10.976	11.108	10.95	10.95	10.95	11.214	11.572	11.572	11.572	11.704	12.088	12.446	12.83	12.83	13.094	13.094	13.094	13.094	13.546	13.546	13.546	13.546	13.546	13.546	13.546	13.546	13.546	13.546	13.546	13.546	13.546	13.704	13.704	13.704	13.704	13.478	13.478
YDR208W	5.184	4.404	3.65	3.65	3.492	3.492	3.492	3.002	3.002	0.964	0.964	0.832	0.832	0.832	0.832	0.832	0.384	0.158	0	0	0	0	0	0	0	0	0.226	0.226	0.226	0.226	0.226	0.358	0.358	0.358	0.358	0.358	0.358	0.358	0.358	0.358	0.358	0.358	0.358	0.358	0.358	0.358	0.358	0.358	0.358
YMR273C	9.244	8.954	8.954	8.954	9.112	9.112	9.112	9.112	9.112	9.112	9.112	9.112	9.47	10.118	10.37	10.37	10.37	10.37	10.37	10.37	10.37	10.37	10.634	10.634	10.634	10.544	10.544	10.544	10.544	10.544	10.544	10.544	11.018	11.018	11.176	11.334	11.334	11.334	11.334	11.334	11.334	11.334	11.334	11.334	11.334	11.334	11.334	11.334	11.334
YJL109C	12.382	12.382	12.382	12.382	12.382	12.382	12.382	12.382	12.514	12.514	12.514	12.514	12.198	12.198	12.198	12.198	12.198	12.356	12.356	12.514	12.514	12.514	12.514	12.514	12.514	12.514	12.25	12.118	12.118	11.986	11.986	11.986	11.986	11.986	11.986	11.986	11.986	11.986	11.986	11.986	11.986	11.986	11.986	11.67	11.67	11.538	11.538	11.538	11.538
YKL033W-A	10.554	11.454	11.454	11.454	11.454	11.454	11.612	11.77	12.128	12.128	12.128	12.55	12.55	12.55	12.776	12.776	12.776	12.776	12.776	12.776	12.618	13.318	14.286	14.286	14.286	14.286	14.286	14.286	14.286	14.286	14.154	14.154	14.154	14.154	14.154	14.154	14.154	14.154	14.154	14.022	14.022	14.022	14.022	14.248	14.248	14.248	14.248	14.248	14.248
YMR308C	4.008	4.008	4.008	4.008	4.008	4.008	4.008	4.008	4.166	4.324	4.324	4.324	4.324	4.324	4.324	4.324	4.324	4.324	4.324	4.098	4.098	3.74	3.514	3.514	3.514	3.514	3.514	3.356	3.356	3.356	3.356	3.356	3.356	3.356	3.356	3.356	3.356	3.356	3.356	3.356	3.356	3.356	3.198	3.198	3.198	3.198	2.934	2.708	2.708
YFR019W	3.07	3.07	3.07	3.07	3.07	3.07	3.07	2.938	2.938	2.674	2.674	2.674	2.448	2.29	2.674	2.674	2.674	2.674	2.674	2.674	2.674	2.674	2.674	2.674	2.674	2.674	2.674	2.674	2.674	2.516	2.516	2.516	2.29	2.422	2.422	2.422	2.648	2.648	2.648	2.516	2.516	2.648	2.648	2.648	2.874	2.874	2.874	2.874	2.874
YJR046W	13.13	13.13	13.13	13.13	13.13	13.13	13.13	13.13	13.13	13.13	13.13	13.13	13.13	13.13	13.13	13.13	12.904	12.904	12.904	12.904	12.772	12.772	12.64	12.64	12.64	12.64	12.798	12.798	12.666	12.666	12.666	12.44	12.44	12.44	11.582	11.424	11.424	11.424	11.556	11.556	11.556	11.556	11.556	11.33	11.198	11.198	11.198	11.198	11.198
YJL098W	8.644	8.644	8.644	8.644	8.644	8.802	8.934	8.934	8.934	8.934	8.934	9.092	8.934	8.934	8.934	8.934	8.934	8.934	8.934	8.934	8.934	8.934	8.934	8.934	8.934	8.934	8.934	8.934	8.934	8.776	8.46	8.46	8.46	8.46	8.17	7.56	7.56	7.56	7.56	7.586	7.586	7.586	7.36	7.492	6.95	6.95	6.95	6.724	6.592
YMR223W	5.318	5.318	5.318	5.318	5.318	5.028	5.028	5.028	5.028	5.028	5.032	4.584	4.042	4.042	4.2	4.98	5.538	9.316	9.316	9.316	9.316	9.316	9.316	9.316	9.316	9.316	9.316	9.316	9.316	9.316	10.838	10.838	10.996	10.996	10.996	10.996	11.128	10.996	11.354	11.196	11.422	11.422	11.648	12.296	12.296	12.296	12.296	12.296	12.296
YGR055W	0.264	0.264	0.264	0.264	0.264	0.264	0.264	0.264	0.264	0.264	0.264	0.264	0.264	0.264	0.264	0.264	0.264	0.264	0.264	0.264	0.264	0.264	0.396	0.396	0.396	0.396	0.528	0.528	0.66	0.66	0.66	0.66	0.66	0.66	0.66	0.66	0.66	0.66	0.66	0.66	0.66	0.66	0.66	0.66	0.66	0.66	0.66	0.66	0.66
YBR161W	12.226	12.226	12.226	12.226	12.226	12.226	12.226	12.226	12.226	12.226	12.226	12.226	12.226	12.226	12.226	12.226	12.226	12.384	10.026	9.416	9.416	9.416	9.416	9.416	9.416	9.416	9.416	9.416	9.416	9.416	9.19	9.19	9.19	9.19	9.19	9.19	9.19	9.19	9.19	8.384	8.252	8.252	8.478	8.478	8.478	8.478	8.346	8.346	8.346
YKR067W	4.324	4.324	4.482	4.256	4.256	4.256	4.256	4.256	4.256	4.256	4.388	4.388	4.388	4.388	4.388	4.388	4.388	4.388	4.162	4.162	3.71	3.642	3.642	4	4.384	4.384	4.384	4.542	5.152	5.152	5.152	5.152	5.378	5.378	5.378	5.604	5.604	5.604	5.604	5.604	5.604	5.604	5.604	5.604	6	7.796	7.954	7.954	8.218
YIL131C	5.246	4.082	3.024	3.024	3.024	3.024	2.286	2.154	2.154	2.154	2.312	2.47	2.602	3.054	3.95	4.782	4.782	4.782	4.782	4.782	4.782	4.782	4.782	4.782	4.782	4.782	4.782	4.782	4.782	4.782	4.782	5.524	5.524	5.524	5.524	5.524	5.524	5.524	5.682	5.682	5.84	5.84	5.84	5.84	6.488	6.91	6.752	6.752	6.752
YPR022C	8.106	7.88	7.88	7.88	8.012	7.79	7.79	8.106	8.106	8.106	8.106	8.038	7.88	7.88	7.88	7.88	8.038	8.17	8.486	8.486	8.618	8.618	8.618	8.618	8.618	8.328	8.302	9.36	9.36	9.36	9.36	9.36	9.36	9.36	9.36	9.36	9.36	9.36	9.36	9.36	9.36	9.36	9.36	9.36	9.36	9.36	9.228	9.228	9.228
YBL046W	10.356	10.514	10.514	10.514	10.514	10.514	10.514	10.514	10.514	10.514	10.514	10.514	10.514	10.288	10.288	10.288	10.288	10.288	10.288	10.288	10.288	10.288	10.062	10.062	10.036	10.352	10.326	10.458	10.59	11.784	11.784	11.784	11.784	11.784	11.784	11.784	11.784	11.784	11.784	11.784	11.784	11.784	11.784	11.784	11.784	11.784	11.784	11.784	11.558
YIL140W	14.626	14.784	14.494	14.494	14.494	14.494	14.336	14.336	14.468	14.758	14.758	14.758	14.758	14.758	14.4	14.268	14.268	14.558	14.652	14.81	14.81	14.81	14.81	14.652	14.652	14.652	14.268	13.952	14.668	14.668	14.8	14.8	14.932	14.932	14.932	14.932	14.932	14.932	14.932	14.932	14.932	14.932	14.932	14.574	14.574	14.574	14.574	14.574	14.574
YOR330C	18.268	18.268	18.268	18.874	18.874	18.874	18.874	18.874	18.742	18.742	18.742	18.742	18.742	18.742	18.742	18.742	18.742	18.742	18.742	18.742	18.742	18.742	18.742	18.742	18.742	18.742	18.742	18.742	18.742	18.742	18.742	18.742	18.742	18.742	18.61	18.61	18.742	18.742	18.742	18.742	18.742	18.742	18.426	18.426	18.426	18.426	18.426	17.974	17.974
YBL064C	13.436	13.436	13.172	13.04	13.014	13.278	13.278	13.278	13.278	13.436	13.436	13.436	13.436	13.436	13.436	13.436	13.436	13.436	13.436	13.436	13.436	13.436	13.436	13.436	13.436	13.436	13.436	13.436	13.436	13.436	13.436	13.436	13.436	13.436	13.436	13.436	13.436	13.436	13.436	12.314	12.314	13.12	13.12	13.12	13.12	13.12	13.12	13.026	12.604
YLR450W	4.77	4.77	4.77	4.77	4.77	4.996	4.996	4.996	4.996	4.996	4.996	4.996	5.128	5.486	5.486	5.486	5.354	5.354	5.354	5.354	5.354	5.354	5.486	5.844	5.976	5.976	5.976	5.976	5.976	5.976	5.976	5.976	5.976	5.976	5.976	5.712	5.712	5.712	5.712	5.554	5.554	5.17	5.17	5.17	5.302	5.302	5.302	5.302	5.302
YDL105W	25.042	25.042	25.042	25.042	25.042	25.042	24.816	24.816	24.816	24.816	24.816	24.816	24.816	24.816	24.816	24.816	24.816	24.816	24.816	24.816	24.816	24.816	24.816	24.816	24.816	24.816	24.816	24.364	24.1	24.1	24.1	24.1	23.81	23.81	23.81	23.81	23.81	23.81	23.23	23.23	23.23	22.872	22.872	22.582	22.582	22.582	22.582	22.356	22.356
YOR037W	10.024	9.76	9.76	10.408	10.408	10.408	10.408	10.408	10.408	10.408	9.44	9.018	9.018	8.754	8.396	8.17	8.17	8.396	8.528	8.686	8.686	8.976	9.108	9.108	9.108	9.108	8.95	8.95	8.95	8.95	9.202	9.308	9.56	9.718	9.718	9.718	9.718	9.428	9.428	9.044	9.27	10.366	10.366	10.366	10.366	10.366	10.366	10.366	10.972
YGR150C	5.414	4.25	4.092	4.092	4.25	4.408	4.792	4.792	4.792	4.792	4.118	3.154	2.996	2.996	3.286	3.286	3.286	3.96	3.96	3.96	3.96	3.96	3.96	4.092	4.092	4.092	4.382	4.382	4.54	4.224	4.356	4.356	4.356	4.356	4.356	4.514	4.356	4.582	4.714	4.714	4.714	4.714	4.714	4.714	4.714	4.714	4.714	4.714	5.23
YBR030W	12.898	12.898	12.74	12.898	12.898	12.898	12.898	12.898	12.898	12.766	12.766	12.766	12.766	12.766	12.766	12.766	12.766	12.766	12.634	12.634	12.634	12.634	12.634	12.634	12.634	12.408	12.408	12.408	11.798	11.798	11.666	11.376	11.244	11.244	11.244	11.244	11.018	11.018	11.018	11.018	11.018	11.018	11.018	11.018	11.018	11.018	11.018	10.728	9.278
YPR032W	7.704	7.704	8.02	8.152	8.762	9.278	9.278	9.278	10.02	10.02	10.02	10.02	10.378	10.378	10.378	10.378	10.378	11.052	11.052	11.052	11.184	11.184	11.184	11.184	11.184	11.184	11.184	11.184	11.184	11.184	11.184	11.184	11.184	11.184	11.184	11.184	11.184	11.184	11.184	11.184	11.184	11.184	11.184	11.052	11.052	11.052	11.052	10.694	10.694
YPR104C	15.454	15.454	15.454	15.454	15.454	15.454	15.744	15.744	15.876	15.876	15.876	15.876	15.876	15.876	15.876	15.876	15.876	15.876	15.876	16.14	16.14	16.14	16.008	15.876	15.876	15.876	15.876	15.876	15.876	15.876	15.876	15.876	15.876	15.744	15.744	15.744	15.744	15.744	15.744	15.744	15.586	15.454	15.296	15.296	15.164	15.164	15.164	15.032	15.032
YBL055C	0.554	0.554	0.554	0.554	0.554	0.554	0.422	0.422	0.422	0.422	0.422	0.132	0.132	0.132	0.132	0.132	0.132	0.132	0.132	0.132	0.132	0.132	0.132	0.132	0.422	0.422	0.422	0.422	0.422	0.422	0.422	0.554	0.554	0.554	0.554	0.554	0.554	0.554	0.422	0.422	0.422	0.422	0.422	0.422	0.422	0.422	0.422	0.422	0.422
YLR099W-A	10.08	10.08	10.08	10.08	10.08	10.08	10.08	9.112	9.112	9.112	9.112	9.112	9.112	8.66	8.66	8.528	8.528	8.528	8.106	8.106	8.106	8.106	8.106	8.106	8.106	8.332	7.91	7.91	7.91	7.91	8.042	7.91	7.684	7.842	7.842	7.842	7.842	7.842	7.842	7.71	7.71	7.842	8.03	7.898	8.188	7.83	7.83	7.83	7.83
YBR231C	9.148	9.148	9.148	9.148	9.306	9.306	9.596	9.622	9.78	9.622	9.622	9.754	9.754	9.754	9.754	9.754	9.886	9.886	10.696	10.538	10.538	10.538	10.538	10.538	10.67	10.67	10.67	10.67	10.67	10.67	10.67	10.512	10.512	10.512	10.512	10.67	10.828	10.76	10.76	10.76	10.76	10.76	10.76	10.76	10.76	10.76	10.76	10.76	10.892
YBL054W	0.606	0.606	0.832	0.832	0.832	0.832	0.832	0.832	0.832	0.832	0.832	0.832	0.674	0.674	0.674	0.674	0.674	0.674	0.674	0.964	0.964	0.964	0.964	0.964	0.964	0.964	0.964	0.964	0.964	0.964	0.806	0.806	0.806	0.806	0.806	0.806	0.806	0.806	0.648	0.648	0.674	0.674	0.674	0.674	0.674	0.674	0.806	0.806	0.806
YER049W	5.658	5.526	5.526	5.526	5.526	5.526	5.526	5.526	5.684	5.684	5.684	5.684	5.974	5.974	5.974	6.132	6.132	6.132	6.132	6.132	6.132	6.422	6.422	6.422	6.422	6.648	6.648	6.49	6.49	6.49	6.332	6.2	6.2	6.2	6.2	6.332	6.332	6.332	6.332	6.332	6.596	6.596	6.728	6.728	6.728	6.728	6.728	6.728	6.728
YGL228W	9.642	9.484	9.352	9.352	9.352	9.194	9.194	7.65	7.65	7.518	7.518	7.518	7.518	7.518	7.518	7.518	6.832	6.832	6.832	6.99	6.99	6.99	7.468	7.468	7.468	7.468	7.336	7.336	7.494	7.494	7.004	6.804	7.478	7.214	7.214	7.214	7.214	6.608	5.83	5.83	6.094	6.094	6.094	6.094	6.094	6.094	6.226	6.132	6
YOL003C	3.234	3.234	3.234	3.392	4.778	5.162	5.162	5.388	5.388	5.388	5.546	6.152	6.152	6.152	6.152	6.152	6.284	6.284	6.126	6.126	6.706	7.328	9.076	9.076	9.076	9.682	9.682	9.682	9.682	9.682	9.682	9.682	9.682	9.682	9.682	9.682	9.682	9.682	9.682	9.682	9.682	9.682	9.682	9.682	9.682	9.682	9.682	9.682	9.682
YDR282C	5.894	5.762	5.92	5.92	5.92	5.92	5.92	6.41	6.41	6.184	6.184	6.052	6.052	6.052	5.472	5.472	5.472	5.698	5.762	5.762	5.762	5.762	5.762	5.22	5.22	5.22	5.22	5.088	4.862	4.994	4.994	4.994	4.836	4.836	4.836	5.036	4.878	4.746	4.746	4.972	4.972	5.356	5.198	5.066	5.066	4.934	4.75	5.04	5.714
YNL216W	14.73	14.73	14.73	14.572	14.572	14.572	14.704	14.572	14.124	14.124	14.124	14.124	14.124	14.124	12.892	12.47	12.47	12.47	12.47	12.47	12.47	12.47	12.47	12.47	12.47	12.47	12.47	12.47	12.47	12.47	12.47	12.47	12.47	12.47	11.822	11.822	11.822	11.822	11.822	11.822	11.212	11.212	11.212	11.054	11.054	11.054	10.896	10.896	10.896
YCR017C	5.574	5.574	5.574	5.348	5.348	5.348	5.348	5.348	5.348	5.348	5.058	4.542	4.41	4.146	4.278	4.278	4.278	4.278	4.12	4.12	4.12	4.12	4.12	4.12	3.988	3.988	3.988	3.988	3.988	3.514	3.514	3.514	3.514	3.872	4.03	4.03	4.03	4.162	4.162	4.162	4.162	4.162	4.162	4.162	4.03	4.03	4.03	3.872	3.872
YDL003W	5.326	5.816	6.106	6.106	6.106	6.264	6.238	6.238	6.238	6.08	5.722	6.4	6.4	6.268	6.268	6.268	6.268	6.268	6.268	6.268	6.72	6.72	6.72	6.562	6.562	6.562	6.562	6.072	6.072	6.298	6.14	6.14	6.14	6.14	6.14	6.298	6.298	6.298	6.298	6.298	6.298	6.298	6.298	6.298	6.298	6.298	6.298	6.43	6.43
YDR450W	8.232	8.074	6.446	6.024	5.76	5.76	5.76	5.918	6.208	6.366	6.366	6.524	6.524	6.524	6.298	6.166	6.166	6.166	6.166	5.65	5.65	5.65	5.65	5.65	5.65	5.65	5.65	5.65	5.492	5.492	5.492	5.492	5.492	5.492	5.492	5.492	5.492	5.492	5.492	4.618	4.034	3.224	3.224	3.224	3.092	3.092	3.092	3.092	3.092
YGL011C	14.2	14.2	14.2	14.2	14.2	14.174	14.174	14.174	14.174	14.174	14.174	14.174	14.332	14.464	14.464	14.464	14.464	14.464	14.69	14.69	14.69	14.69	14.69	14.916	14.916	14.916	14.916	14.916	14.916	14.916	14.916	14.916	14.916	14.468	14.468	14.02	14.02	14.02	14.02	14.02	14.02	14.02	14.02	14.02	14.02	14.02	14.02	14.02	14.02
YMR319C	3.966	4.192	4.192	4.192	4.192	4.192	4.192	4.192	3.834	3.834	3.834	3.834	3.834	3.834	3.702	3.702	3.702	3.834	3.834	3.834	3.834	3.834	3.834	3.834	3.702	3.702	3.702	3.702	3.57	3.57	3.57	3.57	3.57	3.57	3.57	3.57	3.57	3.57	3.57	3.57	3.57	3.57	3.57	3.122	2.738	2.738	2.738	2.738	2.738
YBL068W	6.716	6.716	6.716	6.716	6.716	6.716	6.848	6.848	6.848	6.848	6.848	6.584	6.742	6.584	6.584	6.768	6.636	6.636	6.73	6.73	6.73	6.73	6.73	6.73	6.73	6.73	6.862	6.862	6.862	6.862	6.862	6.862	6.862	6.862	6.862	6.862	6.862	6.862	6.862	6.862	6.862	6.862	6.704	6.572	6.572	6.572	6.572	6.346	6.278
YKL086W	12.41	12.938	12.938	13.07	13.07	13.296	13.296	13.296	13.296	13.296	13.296	13.296	13.296	13.296	13.296	13.296	13.296	13.164	13.164	13.164	13.164	13.164	13.164	13.164	13.164	13.164	13.164	13.164	13.164	13.164	13.164	13.164	13.164	13.164	13.164	13.164	13.164	13.164	13.032	13.032	13.032	13.032	13.032	13.032	13.032	13.032	13.032	13.032	13.032
YGR111W	0.554	0.29	0	0	0	0	0	0	0	0	0	0	0	0	0	0	0	0.226	0.226	0.226	0.226	0.358	0.516	0.516	0.516	0.516	0.648	0.874	0.874	0.874	1.1	1.1	1.1	1.1	1.416	1.416	1.706	2.064	2.222	2.222	2.896	2.896	3.054	3.054	3.054	3.054	3.054	3.054	3.054
YPL075W	0.516	0.516	0.516	0.516	0.516	0.516	0.516	0.516	0.516	0.516	0.516	0.132	0.132	0.132	0.132	0.132	0.132	0.132	0.132	0.132	0.132	0.422	0.648	0.648	0.648	0.648	0.648	0.648	0.648	0.648	0.648	0.648	0.648	0.648	0.648	0.648	0.648	0.648	0.648	0.648	0.648	0.648	0.648	0.648	0.648	0.648	0.648	0.648	0.938
YER057C	1.322	1.322	1.322	1.322	1.322	1.322	0.806	0.58	0.712	0.712	0.87	1.002	1.292	1.808	1.808	1.808	1.966	1.966	1.966	2.124	2.124	2.256	2.256	2.614	2.614	2.904	3.262	3.262	3.262	3.262	3.262	3.262	3.262	3.262	3.394	3.394	3.394	3.394	3.394	3.394	3.394	3.394	3.526	4.08	4.08	4.08	4.37	4.37	4.37
YLR371W	9.186	9.638	10.09	10.09	10.09	10.09	10.09	10.79	10.79	10.948	11.212	11.212	11.344	11.344	11.344	11.502	11.502	11.66	11.66	11.886	11.886	11.886	12.202	12.202	12.202	12.202	12.202	12.202	12.202	12.202	12.202	12.202	12.07	12.36	12.36	12.518	12.518	12.518	12.676	12.902	12.902	12.902	12.902	13.034	13.166	13.324	13.456	13.456	13.456
YMR026C	13.854	13.986	13.986	13.986	14.608	14.476	14.992	14.992	14.992	14.992	14.992	14.992	14.992	14.86	14.634	14.634	14.992	14.992	14.992	15.124	15.768	16.126	16.126	16.352	16.71	16.71	16.868	17	17	17	17	17	17	17	17	17	17	17	17	17	17	17.026	17.026	17.026	17.026	17.026	17.026	17.026	17.026
YLR250W	6.076	6.208	5.982	6.14	6.724	6.566	6.566	6.924	6.924	7.056	7.188	7.188	7.188	7.188	7.188	7.12	7.278	7.278	7.278	7.278	7.436	7.568	7.568	7.342	7.342	7.474	7.474	7.474	7.474	7.474	7.316	7.606	7.448	7.448	8.134	8.002	8.002	8.134	8.134	8.36	9.208	9.208	9.208	9.208	8.786	8.654	8.654	8.654	8.654
YDL078C	2.234	2.234	2.234	2.234	2.234	2.234	2.234	2.234	2.392	3.014	3.014	3.014	3.24	3.24	3.504	4.336	4.336	4.336	4.336	4.336	4.336	4.178	4.178	4.178	4.178	4.178	4.178	4.178	4.178	4.336	4.336	4.336	4.626	5.21	5.342	5.884	5.884	5.884	5.884	5.884	5.884	5.884	5.948	5.948	5.948	6.08	6.238	6.238	6.238
YPR181C	14.022	13.89	13.89	13.89	13.89	13.89	13.89	13.89	13.89	13.89	13.89	13.89	13.89	13.89	13.89	13.758	13.758	13.758	13.758	13.758	12.858	12.726	12.726	12.726	12.726	12.726	12.726	12.726	12.726	12.726	12.726	12.726	12.726	12.726	12.726	12.368	12.368	12.368	12.368	12.142	12.142	12.142	12.142	12.142	11.878	11.878	11.878	11.878	11.878
YML036W	8.264	8.132	8.132	8.106	8.106	8.106	7.552	6.042	5.778	5.646	5.066	4.818	5.424	5.424	5.424	5.424	5.424	5.266	4.908	5.33	6.174	6.174	6.174	6.174	5.884	5.884	5.778	5.62	5.778	6.332	6.848	6.848	6.848	6.848	7.496	7.496	7.496	7.722	7.59	7.59	7.522	7.454	7.322	7.322	7.296	7.07	6.912	7.628	7.628
YOL090W	4.166	3.85	3.85	3.982	5.41	8.216	8.216	8.216	8.216	8.216	8.216	8.216	8.348	8.348	8.48	8.48	8.706	8.97	8.97	9.196	9.78	9.78	9.78	9.78	9.938	10.096	10.228	10.902	12.092	12.25	12.25	12.25	12.25	12.276	12.434	12.434	12.434	12.434	12.434	12.434	12.434	12.434	12.434	12.434	12.434	12.434	12.434	12.66	12.66
YCL049C	6.396	7.138	7.138	7.138	7.138	7.138	6.912	7.138	8.128	8.128	8.128	8.128	8.128	8.128	8.128	8.128	8.128	8.128	8.128	8.128	8.128	8.128	8.128	7.996	9.024	9.024	9.024	9.024	9.024	9.024	9.25	9.702	9.702	9.702	9.702	9.702	9.834	10.06	9.834	9.834	9.966	10.482	10.84	10.972	10.972	11.104	11.33	13.036	13.036
YMR318C	8.968	8.968	8.968	8.968	8.968	8.968	8.968	8.968	8.968	8.968	8.968	8.968	8.81	8.678	8.678	8.52	8.52	8.52	8.52	8.652	8.652	8.652	8.652	8.388	8.124	7.992	7.766	7.766	7.898	8.056	8.572	8.572	8.572	8.572	8.572	8.44	8.44	8.598	8.598	9.246	9.246	9.762	9.762	9.762	9.762	9.762	9.604	9.604	9.604
YGL148W	3.266	3.134	3.292	3.292	3.292	3.292	3.292	3.292	3.292	3.292	3.518	3.518	3.518	3.518	3.518	3.518	3.518	3.518	3.876	4.034	4.034	4.034	4.034	4.034	4.034	4.166	4.324	4.324	4.324	4.324	4.324	4.324	4.324	4.324	4.324	4.324	4.878	6.016	6.016	6.016	6.016	6.016	6.016	6.016	6.016	6.016	6.016	6.016	6.016
YMR213W	5.994	6.062	6.13	6.288	6.446	6.578	6.698	6.698	6.698	6.472	6.472	6.604	5.64	5.64	5.64	5.904	6.262	6.262	6.262	6.394	6.394	6.394	6.394	6.394	6.394	6.394	6.394	6.394	6.394	6.394	6.394	7.136	7.136	7.136	7.136	7.136	7.136	7.136	7.136	7.796	8.112	9.502	9.502	9.502	9.502	9.502	9.502	9.728	10.086
YNL098C	0.844	0.844	0.844	0.844	0.844	0.528	0.396	0.396	0.396	0.396	0.396	0.396	0.132	0	0	0	0	0	0	0	0	0	0	0	0	0	0	0	0	0	0	0	0	0	0	0	0	0	0	0	0.358	0.358	0.49	0.49	0.49	0.49	0.49	0.78	0.78
YMR222C	5.152	5.31	6.342	6.342	6.342	6.342	6.342	6.342	6.342	6.342	6.342	5.958	5.958	6.606	6.606	6.896	7.028	7.028	7.028	7.028	7.028	7.028	6.896	6.896	6.896	6.896	6.738	7.254	7.254	7.254	7.254	7.254	7.254	7.254	7.254	7.254	7.254	7.254	7.254	7.254	7.386	7.386	7.386	7.386	7.386	7.386	7.386	7.386	7.386
YPL020C	5.07	5.07	5.07	5.07	4.686	4.686	4.686	4.912	5.044	5.786	5.786	5.786	5.786	5.944	6.234	6.366	6.366	6.524	6.524	6.524	6.43	6.43	6.656	7.372	7.794	7.952	9.688	9.688	9.688	9.688	10.204	10.204	10.204	10.204	10.204	10.204	10.204	10.204	10.204	10.362	10.72	10.72	10.72	10.72	10.72	10.72	11.036	11.036	11.036
YOR150W	2.094	2.226	2.226	2.542	2.926	2.926	2.926	2.926	2.926	3.19	3.19	3.19	3.19	3.19	3.19	3.19	3.19	3.19	3.19	3.19	3.19	3.416	3.574	3.574	3.574	3.838	3.838	3.97	3.838	3.838	3.838	3.996	3.996	3.996	3.996	3.996	3.996	3.996	3.996	3.77	4.128	4.128	4.128	4.938	6.008	6.008	6.008	6.008	6.008
YHR177W	4.654	4.654	4.88	4.522	4.748	4.748	4.748	4.748	4.88	5.264	5.49	5.332	5.332	5.332	5.332	5.2	5.2	5.716	6.232	6.364	6.364	6.364	6.364	6.206	6.206	5.916	6.048	6.18	6.406	6.406	6.564	6.564	6.564	6.564	6.564	6.564	6.564	6.564	6.564	6.564	7.596	7.596	7.596	7.596	7.144	6.918	6.918	6.534	6.534
YMR236W	11.016	11.016	11.016	11.016	11.622	11.622	11.622	11.622	11.622	11.622	11.78	11.78	11.912	11.912	11.912	11.912	11.912	11.912	11.912	11.912	11.912	11.912	11.912	11.912	11.912	11.912	11.912	11.912	11.912	11.912	11.912	11.912	11.912	11.912	11.912	11.912	11.912	11.912	11.912	11.912	11.912	11.912	11.912	11.912	11.912	11.912	11.912	11.912	11.912
YGR118W	4.204	4.204	3.978	3.978	2.708	2.55	2.55	2.55	2.55	1.68	1.68	1.522	1.258	0.968	0.968	0.968	0.81	0.81	0.584	0.584	0.584	0.584	0.584	0.584	0.584	0.584	0.226	0.226	0.226	0.226	0	0	0	0	0	0	0	0	0	0	0	0	0	0	0	0	0	0	0
YBL009W	15.198	15.198	15.198	15.198	15.936	15.936	15.936	15.936	15.936	15.936	15.936	15.936	15.936	16.094	16.094	16.094	16.094	16.094	16.094	16.252	16.252	16.384	16.384	16.384	16.384	16.226	16.226	16.226	16.226	16.61	17.22	17.22	17.22	17.22	17.22	17.22	17.22	17.22	17.22	17.22	17.22	17.22	17.22	17.22	17.22	17.22	17.22	17.22	17.22
YML053C	0.848	0.716	0.716	0.942	0.942	0.942	0.942	0.81	0.81	0.584	0.584	0.584	0.584	0.584	0.584	0.584	0.584	0.584	0.584	0.584	0.584	0.584	0.584	0.584	0.584	0.584	0.584	0.584	0.584	0.584	0.584	0.584	0.584	0.584	0.584	0.358	0.358	0.358	0.358	0.49	0.622	0.622	0.622	0.622	0.622	0.848	1.074	1.074	1.338
YDR238C	13.92	13.92	13.894	14.12	14.12	14.12	14.12	14.12	14.12	14.12	14.32	14.32	14.32	14.32	14.32	14.32	14.32	14.32	14.162	14.162	14.162	14.162	14.162	14.162	14.162	14.162	14.162	14.162	14.162	14.162	14.162	14.162	14.004	14.004	14.004	14.004	14.004	14.004	14.004	13.778	13.778	13.778	13.552	13.552	13.552	13.552	13.552	13.71	13.71
YDR294C	5.356	5.714	6.362	6.878	6.878	6.878	7.658	7.658	7.816	7.816	7.974	7.974	8.238	7.948	7.79	8.174	8.174	8.174	8.174	8.174	8.174	8.174	8.016	8.016	8.148	9.244	11.602	12.144	12.144	12.302	12.528	12.912	13.492	13.624	13.624	13.914	13.914	13.914	13.914	13.914	13.914	13.914	14.366	14.366	14.366	14.366	14.366	14.366	14.366
YDR234W	1.296	1.296	1.296	1.296	1.296	1.296	1.296	1.296	1.296	1.296	1.296	1.296	1.296	1.296	1.296	1.296	1.296	1.296	1.296	1.202	1.202	1.202	1.56	1.56	1.56	1.56	1.56	1.56	1.56	1.56	1.824	1.824	1.824	1.824	1.824	1.824	1.824	2.05	2.05	2.05	2.05	2.05	2.05	2.05	2.05	2.05	2.05	2.05	2.05
YCR086W	0.226	0.226	0.226	0.226	0.226	0.226	0.226	0.226	0.226	0.226	0.226	0.226	0.226	0.226	0.226	0.226	0.226	0.226	0.226	0.226	0.226	0	0	0	0	0	0	0	0	0	0	0	0	0	0	0	0	0	0	0	0	0	0	0	0	0	0	0	0
YNL002C	10.108	10.108	10.108	10.108	10.108	10.108	10.108	10.108	10.108	10.108	10.108	10.108	10.108	10.108	10.108	10.108	10.398	10.398	10.398	10.398	10.398	10.398	10.398	10.398	10.398	10.398	10.398	10.398	10.398	10.398	10.398	10.398	10.398	10.266	10.266	10.266	10.108	10.108	10.108	10.108	10.108	10.266	10.398	10.398	10.398	10.398	10.398	10.398	10.398
YMR076C	2.976	2.976	2.976	2.976	2.976	2.976	2.976	2.976	2.976	2.976	2.976	2.844	2.844	2.844	2.844	2.712	2.128	1.97	2.196	2.422	2.264	2.49	2.49	2.49	2.49	2.49	2.49	2.49	2.49	2.49	2.622	2.332	2.332	2.332	2.332	2.332	2.332	2.332	2.332	2.332	2.332	2.332	2.332	1.616	1.616	1.484	1.258	1.258	1.258
YMR155W	5.436	5.436	5.436	5.436	4.626	4.626	4.494	4.494	4.494	4.136	4.136	4.136	4.268	3.172	3.172	3.172	3.172	3.172	2.698	2.566	2.566	2.566	2.566	2.792	3.466	4.234	5.504	5.662	6.536	6.694	6.694	6.694	7.01	7.01	7.816	7.816	7.816	7.816	8.042	8.042	8.042	8.042	8.174	8.174	8.174	8.016	8.016	8.016	8.016
YJR082C	11.048	11.048	11.048	11.048	11.048	11.274	11.274	11.274	11.274	11.274	11.274	11.274	11.274	11.116	11.116	11.274	11.116	11.116	10.984	10.984	10.984	10.826	10.31	10.31	10.31	10.178	10.02	10.152	10.152	9.926	9.926	9.926	9.926	9.926	9.726	10.284	10.284	10.284	10.536	10.694	10.536	10.536	10.536	10.536	10.668	10.894	11.12	11.12	11.12
YFL017C	10.242	10.242	10.558	10.558	10.558	10.558	10.558	10.716	10.716	10.716	10.716	10.716	10.716	10.716	10.49	10.49	10.622	11.228	11.518	11.518	11.518	11.518	11.45	11.318	12.018	11.186	11.186	11.186	11.186	11.186	11.186	11.186	11.186	10.738	10.738	10.064	10.064	10.064	10.064	9.612	9.612	9.902	9.902	9.902	9.122	9.48	9.48	9.48	9.838
YHR187W	8.76	8.76	8.892	8.892	9.024	9.182	9.182	9.882	9.882	10.014	10.014	10.33	10.646	10.646	10.646	10.646	10.646	10.646	10.804	11.188	11.188	11.188	11.414	11.414	11.414	11.956	11.956	11.956	11.956	11.956	12.114	12.114	12.246	12.246	12.246	12.246	12.246	12.246	12.02	12.02	11.926	11.926	11.926	11.926	11.926	11.926	11.926	12.152	12.152
YJL203W	3.176	3.176	3.176	3.176	3.176	3.176	3.176	3.176	3.176	3.466	3.466	3.466	3.466	3.24	2.976	2.844	2.46	2.302	2.528	2.844	2.844	2.844	2.776	2.776	2.644	2.934	3.778	3.778	4.742	4.742	4.742	4.742	4.742	4.742	4.742	4.742	4.9	4.9	4.9	4.9	5.126	5.22	5.088	5.088	5.088	5.088	5.088	5.246	5.246
YDR505C	7.47	7.47	7.47	6.348	6.254	5.87	6.002	5.87	5.87	5.87	6.002	6.002	6.002	6.002	6.002	6.002	6.398	5.724	5.724	6.33	6.304	6.304	6.304	6.304	6.488	6.488	6.488	6.62	6.62	7.716	7.136	6.684	7.61	7.61	7.61	7.794	8.43	8.958	8.958	9.79	10.332	10.332	10.332	10.332	10.716	10.716	11.206	10.81	10.81
YLR014C	7.186	7.186	5.958	5.168	4.268	4.268	4.426	4.268	4.494	4.336	4.204	4.204	4.204	4.204	4.204	4.43	4.724	5.436	5.594	5.594	5.594	5.594	5.594	5.142	5.142	5.632	5.764	8.066	8.066	8.066	8.066	8.066	7.84	8.488	9.742	11.964	11.964	11.964	11.964	11.964	11.832	11.674	11.674	11.674	11.674	11.674	11.674	11.674	11.806
YDL027C	17.894	17.378	17.378	17.378	17.378	17.378	17.378	17.246	17.246	17.246	17.246	17.246	17.246	17.088	17.088	17.088	17.088	17.088	17.088	16.704	16.704	16.704	16.546	16.546	16.546	16.546	16.546	16.546	16.32	16.188	16.188	16.188	16.082	15.924	15.924	15.924	15.608	14.844	15.07	15.07	15.07	15.07	15.07	15.07	15.07	15.07	15.07	14.486	14.486
YKL185W	0.384	0.384	0.384	0.384	0.542	0.542	0.542	0.542	0.542	0.542	0.542	0.542	0.542	0.542	0.542	0.542	0.542	0.542	0.542	0.542	0.542	0.542	0.542	0.542	0.542	0.768	0.768	0.768	0.768	0.768	0.768	0.768	0.768	0.768	0.768	0.768	0.768	0.768	0.768	0.768	0.61	0.61	0.61	0.61	0.61	0.61	0.61	0.61	0.61
YLR407W	0.584	0.584	0.584	0.584	0.452	0.226	0.226	0.226	0.226	0.226	0.226	0.226	0.226	0.226	0.226	0.226	0.226	0.226	0.226	0.226	0.226	0.226	0.226	0.226	0.226	0.226	0.226	0.226	0.384	0.384	0.384	0.384	0.384	0.384	0.384	0.384	0.384	0.384	0.384	0.384	0.384	0.384	0.384	0.384	0.384	0.384	0.384	0.384	0.384
YAL062W	8.03	8.03	8.098	8.098	8.098	8.098	8.098	8.098	7.94	7.94	7.94	7.94	7.94	7.94	7.94	7.94	7.782	7.782	7.782	7.65	7.65	7.65	7.65	7.65	7.65	7.198	7.198	7.198	6.656	6.72	6.72	6.72	6.72	6.72	6.72	6.588	6.588	6.588	6.588	6.588	6.588	6.588	6.588	6.14	5.982	6.114	5.756	5.888	5.888
YPR019W	19.832	19.832	19.964	19.964	19.964	20.122	20.122	20.28	20.28	20.28	20.28	20.28	20.28	20.28	20.28	20.28	20.28	20.412	20.638	20.638	20.638	20.638	20.48	20.48	20.48	20.638	20.638	21.09	21.09	21.806	21.806	21.806	21.806	21.806	21.806	21.806	21.806	21.806	21.806	21.938	22.164	22.164	22.164	22.164	22.164	22.164	22.164	22.164	22.164
YDR087C	13.35	13.034	13.034	12.744	12.876	12.876	13.166	13.298	13.298	13.298	13.298	13.562	13.694	14.248	14.922	14.922	14.922	14.922	14.922	14.922	14.922	14.922	14.922	14.922	14.922	14.922	14.922	14.922	14.564	14.564	14.564	14.564	14.79	14.922	14.922	14.922	14.922	14.922	15.054	15.054	15.054	15.186	15.186	15.186	15.186	15.412	15.412	15.412	15.28
YDR244W	19.018	19.76	19.76	20.596	20.596	20.954	20.954	20.954	20.822	20.822	21.112	21.112	21.112	21.564	21.406	21.406	21.406	21.406	21.406	21.406	21.406	21.406	21.406	21.406	21.274	21.142	21.142	21.368	21.368	21.368	21.526	21.526	21.526	21.526	21.526	21.526	21.526	21.526	21.526	21.526	21.526	21.526	21.526	21.526	21.526	21.526	21.526	21.526	21.526
YKL193C	8.664	8.664	8.664	8.664	8.664	8.664	8.664	8.732	8.6	8.6	8.6	8.6	8.6	8.6	8.284	8.284	8.442	8.442	8.574	8.574	8.574	8.574	8.442	8.442	8.442	8.442	8.084	8.348	8.216	8.216	8.216	8.216	6.83	6.698	6.408	6.898	7.162	7.61	7.61	7.968	7.994	7.768	7.768	7.61	7.61	7.426	7.716	7.716	7.716
YBR214W	9.128	9.128	9.128	9.26	9.976	10.108	10.108	10.108	10.108	10.108	10.108	8.932	8.838	8.996	9.222	9.222	9.222	9.222	9.222	9.222	9.222	9.222	9.222	9.354	9.354	9.354	9.354	9.354	9.354	9.354	8.97	8.97	7.622	7.622	7.848	8.006	8.59	8.59	9.106	8.88	8.88	8.88	8.138	8.138	8.138	8.138	8.138	8.138	8.138
YOR283W	14.71	14.71	14.71	15.042	15.174	15.49	15.49	15.49	15.648	15.648	16.1	16.1	16.1	16.1	16.1	16.1	16.458	16.458	16.684	16.684	16.684	16.684	16.684	16.684	16.684	16.684	17	17	17	17	17	17	17	17	17	17	17	17	17	17	17	17	17	17	17	17	17	17	17
YBL059W	8.442	8.442	8.442	8.442	8.246	8.246	8.246	8.246	8.378	6.834	6.476	6.74	6.582	7.072	7.468	7.31	7.442	7.762	7.498	7.63	7.63	7.63	7.63	7.404	7.404	6.798	6.798	5.57	6.018	5.976	6.04	6.952	6.952	7.216	7.468	7.826	8.116	8.632	8.764	8.764	9.148	9.86	11.16	11.16	11.386	11.544	11.676	11.676	11.676
YDR132C	4.22	4.22	4.22	4.22	4.22	4.22	4.22	4.22	4.22	4.22	4.22	4.088	4.088	4.378	4.378	4.378	4.378	4.378	4.378	4.378	4.378	4.378	4.378	4.378	4.604	4.604	4.604	4.604	4.604	4.446	4.288	4.156	4.156	4.156	4.314	4.314	4.314	4.156	4.156	4.156	4.156	4.156	4.156	4.156	4.156	4.156	4.156	4.156	4.156
YDR069C	19.674	19.674	19.938	20.492	20.266	20.266	20.266	20.266	20.266	20.266	20.266	20.266	20.266	20.266	20.266	20.266	20.266	20.266	20.266	20.266	20.266	20.108	20.108	20.108	20.108	20.108	20.108	20.108	20.108	20.108	20.108	20.108	20.334	20.334	20.334	20.334	20.334	20.334	20.334	20.334	20.334	20.176	19.912	19.912	19.686	19.592	19.592	19.592	19.592
YNL189W	4.882	4.882	4.882	4.882	4.656	4.656	4.656	4.656	4.656	4.656	4.656	4.656	4.656	4.498	4.498	4.498	4.498	4.498	4.498	4.498	4.498	4.498	4.34	4.34	4.34	4.34	4.182	4.182	4.182	4.182	4.182	4.182	4.182	4.182	4.182	4.182	4.182	3.956	3.956	3.956	3.956	3.956	3.956	3.956	3.956	3.956	3.956	3.598	2.882
YIL040W	13.248	13.38	13.38	13.38	13.38	12.616	13.158	13	13	13	12.774	12.774	12.774	12.774	11.226	11.2	11.268	11.268	11.4	11.4	11.4	11.4	11.4	10.104	10.104	10.236	9.814	9.946	9.588	9.588	9.456	9.456	9.456	9.166	9.166	9.166	9.166	9.034	9.166	9.166	9.166	9.166	8.902	8.028	6.796	5.99	6.122	6.254	6.254
YPL005W	5.382	5.74	6.004	6.23	6.23	6.23	5.872	6.056	6.188	6.188	6.188	6.188	6.188	6.188	6.388	6.678	7.446	7.446	7.446	7.446	7.446	7.314	7.314	7.604	7.604	7.894	9.028	9.028	9.028	9.57	9.702	9.702	9.702	9.634	9.634	9.766	9.766	10.082	10.082	10.082	9.988	10.214	10.372	10.372	10.372	10.862	11.446	11.446	11.446
YHR029C	8.842	9	9	9	9	9	9	9	9	9	9	9	9.132	8.906	8.906	8.906	8.1	8.1	7.942	7.942	7.942	7.942	7.942	7.942	7.942	7.678	7.678	7.678	7.388	7.098	7.098	7.098	7.098	7.098	7.098	7.098	7.098	7.098	7.098	6.94	6.94	6.94	6.94	6.94	7.072	7.072	6.714	6.714	6.714
YLR084C	5.654	5.654	5.654	5.654	5.654	6.012	6.012	6.012	6.012	6.328	6.67	6.67	6.67	6.67	6.896	6.606	6.606	6.606	6.606	6.606	6.606	6.606	6.606	6.606	6.99	7.754	7.622	7.622	7.622	7.49	7.49	7.49	7.648	7.264	7.49	7.49	7.49	7.49	7.49	7.49	6.974	6.974	6.974	7.648	7.648	7.648	7.648	7.648	7.332
YFR035C	6.69	6.69	6.822	6.822	6.822	6.822	6.822	6.954	6.954	6.954	7.086	6.702	6.544	6.77	6.77	6.544	6.544	6.544	6.544	6.544	6.412	6.412	6.412	6.412	6.412	6.186	5.696	5.696	5.696	5.828	5.828	5.828	5.828	5.828	5.828	5.828	5.828	5.828	5.828	5.828	5.828	5.828	5.828	5.828	5.828	5.222	4.932	4.932	4.642
YNR009W	8.008	8.008	8.008	8.008	8.008	8.008	8.008	8.008	7.534	7.534	7.534	7.534	7.534	7.534	7.534	7.534	7.402	7.27	7.27	7.27	7.138	7.138	7.138	7.138	7.138	7.138	7.138	7.296	7.138	7.138	7.138	7.138	7.138	7.138	7.138	7.138	7.138	7.138	7.138	7.138	7.138	7.138	6.874	6.874	6.874	6.558	6.558	6.558	6.558
YNL155W	21.66	21.66	21.66	21.66	21.66	21.66	21.66	22.36	22.36	22.36	22.36	22.36	22.36	22.36	22.36	22.36	22.36	22.36	22.228	22.228	22.228	22.228	22.228	22.228	22.228	22.096	22.096	22.322	22.322	22.322	22.322	22.322	22.322	22.322	22.322	22.322	22.322	22.322	22.322	21.87	21.87	21.87	21.87	21.87	21.712	21.712	21.58	21.58	21.448
YOR213C	4.984	4.984	4.984	4.984	4.984	4.984	4.984	6.544	7.072	7.072	7.52	7.52	7.52	7.52	7.836	7.836	7.836	7.836	7.836	7.836	7.836	7.836	7.994	8.152	8.442	9.964	9.964	9.964	9.964	9.964	9.964	10.096	10.096	10.096	10.096	10.096	10.096	10.096	10.096	10.096	10.096	10.096	10.096	10.096	10.096	10.096	10.096	10.096	10.096
YNL320W	6.304	7.456	7.878	8.846	8.846	8.846	8.846	8.846	8.872	8.872	8.872	8.872	8.634	9.794	9.794	9.952	9.952	9.952	9.53	9.53	9.304	9.752	9.978	10.558	10.558	10.558	10.558	10.558	10.558	10.558	10.558	10.558	10.558	10.69	10.822	11.76	11.76	11.76	11.76	11.76	11.76	11.76	11.76	11.76	11.76	11.76	11.76	11.76	11.892
YPR025C	11.684	11.458	11.616	11.616	11.616	11.616	11.616	11.616	11.616	11.616	11.458	11.458	11.3	11.458	11.326	11.326	11.326	11.326	11.326	11.168	11.168	11.168	11.168	11.168	11.036	11.036	11.036	11.036	11.036	11.036	11.036	11.036	11.036	10.904	10.904	10.904	10.904	10.904	10.904	10.772	10.772	10.772	10.772	10.772	10.772	10.772	10.772	10.772	10.772
YKL009W	13.55	13.708	14.024	14.024	14.024	14.024	13.76	13.76	13.76	13.76	14.276	14.728	14.728	14.728	14.728	14.728	14.728	14.728	14.728	14.728	14.728	14.728	14.728	14.728	14.728	14.728	14.728	14.728	14.728	14.728	14.728	14.728	14.728	14.728	14.728	14.728	14.728	14.728	14.728	14.728	14.57	14.57	14.344	14.344	14.344	13.892	13.892	13.892	13.892
YDR475C	14.4	14.4	14.4	14.4	14.532	14.268	14.716	14.226	14.384	14.648	14.174	14.69	14.69	14.69	14.98	14.98	14.98	14.98	14.98	15.206	14.716	14.716	14.716	14.716	14.716	14.426	14.426	14.716	14.584	14.716	15.3	15.3	15.3	15.3	15.3	15.88	15.88	15.88	16.038	16.038	16.354	16.38	16.512	16.512	16.67	16.512	16.512	16.512	16.644
YDR372C	10.298	10.298	10.298	10.298	10.298	10.298	10.298	10.298	10.14	10.14	10.14	10.14	10.14	10.14	10.14	10.14	10.14	10.14	10.14	10.14	10.14	10.14	10.14	10.14	10.14	10.14	10.14	10.14	10.14	10.14	10.14	10.14	10.14	10.14	10.14	10.14	10.14	10.14	10.14	9.85	9.85	9.85	9.85	9.85	9.85	9.85	9.85	8.856	8.498
YDL185W	16.318	16.318	16.318	16.318	16.318	16.318	16.318	16.318	16.318	16.318	16.186	16.186	16.028	16.028	16.028	16.028	15.802	15.802	15.802	15.802	15.802	15.802	15.802	15.802	15.802	15.802	15.802	15.444	14.928	14.77	14.77	14.77	14.77	14.77	14.19	14.19	14.348	14.216	14.216	13.926	13.926	14.058	14.058	14.058	14.058	13.832	13.832	13.832	13.832
YOL092W	6.404	7.594	7.594	8.404	9.474	9.832	9.832	9.832	9.832	9.99	9.99	10.122	10.438	10.438	10.438	10.438	10.438	10.438	10.438	10.438	10.796	10.796	10.954	10.822	10.69	10.69	11.458	11.458	11.458	11.458	11.458	11.458	11.458	11.458	11.458	11.232	11.232	11.232	11.232	11.232	11.232	11.232	11.232	11.232	11.232	11.232	11.232	11.232	11.232
YOL031C	0.938	1.07	1.07	1.07	1.07	1.07	1.07	0.912	0.912	0.912	0.912	1.044	1.044	1.044	1.044	1.044	1.044	1.044	1.044	1.044	1.044	1.044	1.044	1.044	1.044	1.044	1.044	1.176	1.176	1.402	1.402	1.402	1.402	1.402	1.402	1.402	1.402	1.402	1.402	1.402	1.534	1.534	1.534	1.534	1.534	1.534	1.692	1.692	1.918
YKL068W	6.636	6.768	6.768	6.768	6.768	6.768	6.768	6.994	6.994	6.994	6.994	6.994	6.994	6.994	6.994	6.994	6.862	6.704	6.704	6.704	6.704	6.704	6.704	6.704	6.704	6.572	6.414	6.414	6.64	6.64	6.64	6.64	6.64	6.508	6.508	6.35	6.35	6.35	5.966	5.424	5.424	5.424	5.424	5.424	5.424	5.424	5.424	5.424	5.424
YKR049C	0.976	0.976	0.976	0.976	0.976	0.976	0.976	0.976	0.976	0.976	0.976	0.976	0.976	0.976	0.976	0.976	0.976	0.976	0.976	0.976	0.976	0.976	0.976	0.976	1.134	1.134	1.134	1.134	1.134	1.134	1.134	0.976	0.58	0.58	0.58	0.58	0.58	0.58	0.58	0.58	0.58	0.58	0.58	0.58	0.58	0.58	0.58	0.58	0.712
YLR433C	17.336	17.336	17.204	17.562	17.562	17.562	17.694	17.852	17.852	17.852	17.852	17.852	17.852	17.852	17.852	17.852	17.852	17.852	17.852	17.852	17.852	17.852	17.494	17.494	17.494	17.336	17.336	17.336	17.336	17.204	17.204	17.204	17.204	17.204	17.204	17.204	17.204	17.204	17.204	17.204	17.204	17.204	17.204	17.204	17.204	17.204	17.204	17.204	17.204
YDL194W	12.57	13.312	13.312	13.312	13.67	15.67	15.67	15.67	16.318	16.318	16.318	16.318	16.582	16.714	16.714	16.714	16.714	16.714	16.714	16.846	16.846	16.846	16.846	16.914	16.914	16.914	16.914	16.914	16.914	16.914	17.388	17.388	17.388	17.388	17.388	17.388	17.546	17.546	17.546	17.546	17.704	17.704	17.704	17.704	17.704	17.704	17.704	17.704	17.704
YBR248C	15.01	15.01	15.01	15.01	15.01	15.01	15.01	14.694	14.694	14.694	14.694	14.43	14.588	15.488	15.936	15.936	15.936	15.936	15.778	15.778	15.778	15.936	15.936	15.936	15.936	15.936	15.936	15.936	15.936	15.936	15.936	16.068	16.068	16.068	16.068	16.068	16.068	16.068	16.068	15.91	15.91	16.068	16.068	16.068	16.068	16.068	16.068	15.936	15.778
YOL144W	13.308	13.308	13.308	13.308	13.44	13.44	13.44	13.44	13.44	13.704	14.51	14.51	14.51	14.642	14.642	14.642	14.642	14.868	14.868	14.868	14.868	14.868	14.868	14.868	14.868	14.868	14.868	14.868	14.868	14.868	14.868	14.868	14.868	14.868	14.868	14.868	14.868	14.868	14.868	14.868	14.868	14.868	14.868	14.868	14.868	14.71	14.71	14.552	14.42
YPL086C	12.392	12.392	12.55	12.55	12.55	12.55	12.55	12.55	12.55	12.55	12.55	12.234	12.234	12.234	12.234	12.234	12.234	12.234	12.234	12.234	12.234	12.076	12.234	12.234	12.234	12.234	11.838	11.706	11.706	11.706	11.706	11.706	11.126	11.126	11.258	11.258	11.258	9.816	9.684	9.552	9.394	9.394	9.394	9.394	9.394	9.394	8.272	8.272	8.272
YLL051C	8.246	9.236	9.078	9.684	9.684	9.684	9.684	9.526	9.526	10.042	10.068	9.684	9.684	9.816	10.464	10.332	10.332	10.622	11.27	11.654	11.654	12.038	12.158	11.932	11.932	11.8	11.8	12.67	12.67	12.512	12.512	12.512	12.67	12.67	12.67	13.646	13.646	13.778	13.778	14.136	14.136	14.268	14.268	14.268	14.268	14.268	14.268	14.268	14.268
YMR195W	0.58	0.58	0.58	0.58	0.58	0.58	0	0	0	0.132	0.132	0.132	0.132	0.132	0.132	0.132	0.132	0.132	0.132	0.264	0.264	0.264	0.264	0.264	0.264	0.264	0.264	0.264	0.264	0.264	0.264	0.264	0.264	0.264	0.264	0.264	0.264	0.264	0.264	0.264	0.264	0.264	0.264	0.422	0.422	0.422	0.422	0.422	0.422
YPL112C	6.488	6.488	6.488	6.488	6.488	6.488	6.198	6.198	5.908	5.908	5.908	5.908	6.134	6.134	6.492	6.266	6.266	6.266	6.266	6.266	6.266	6.266	5.95	5.95	5.95	5.95	5.95	5.95	5.95	5.95	5.272	4.756	4.756	4.756	4.44	4.44	4.44	4.44	4.73	4.73	4.73	4.73	4.956	4.956	4.956	4.956	4.956	4.956	4.956
YBR042C	6.264	6.422	6.422	6.422	6.422	6.422	6.422	6.422	6.422	6.422	6.422	6.422	6.686	6.686	6.686	6.686	6.686	6.686	6.686	5.722	5.274	5.274	5.142	5.01	5.01	4.852	4.852	4.852	4.984	5.406	5.79	6.596	7.112	13.112	17.304	17.304	17.304	17.304	17.304	17.888	18.114	18.114	18.114	18.114	18.272	18.272	18.272	18.272	18.272
YLR244C	6.848	7.654	7.654	7.812	7.812	7.812	7.812	7.812	7.812	7.812	8.102	8.84	9.356	9.356	9.356	9.356	9.356	9.356	9.356	9.382	9.514	9.514	9.514	9.514	9.514	9.356	9.356	9.356	9.356	9.356	9.356	9.356	9.356	9.356	9.356	9.356	9.356	9.94	9.94	9.94	10.324	10.324	10.84	10.998	10.998	11.224	11.224	11.224	11.608
YER148W	12.17	12.17	12.17	12.78	12.78	12.78	12.78	12.78	12.78	12.78	12.78	12.78	12.78	12.78	12.78	12.78	12.78	12.78	12.554	12.554	12.554	12.554	12.554	12.554	12.554	12.554	12.554	12.554	12.396	12.396	12.396	12.396	12.396	12.396	12.238	12.238	12.238	12.238	12.238	12.238	12.012	11.854	11.722	11.722	11.722	11.722	11.59	11.3	11.3
YKL024C	8.234	7.492	7.202	7.07	7.07	6.938	7.164	6.9	6.674	6.674	6.674	6.674	6.674	5.352	5.352	5.352	5.352	5.352	4.968	5.326	5.194	4.772	4.772	4.772	4.772	4.772	4.772	4.64	4.708	4.734	4.734	4.96	4.934	4.418	4.418	4.26	4.26	4.26	3.296	3.296	4.408	4.698	4.698	4.83	5.32	5.414	5.414	5.414	5.414
YDR243C	9.262	9.168	9.168	9.168	9.168	9.868	9.868	9.868	9.868	9.962	9.962	9.962	9.962	9.962	9.962	9.962	9.962	10.094	10.094	10.094	10.094	9.868	9.868	9.868	9.868	9.868	9.868	9.868	9.868	9.868	9.868	9.868	9.868	9.868	9.868	9.868	9.868	9.868	9.736	9.736	9.736	9.736	9.736	9.736	9.736	9.868	9.868	9.868	9.868
YER028C	4.316	4.316	4.316	4.316	4.964	4.964	5.506	5.506	5.506	5.28	5.28	5.28	5.28	5.28	5.412	5.57	5.702	5.702	5.702	5.702	5.702	6.154	6.814	7.582	7.94	7.94	7.94	7.94	8.072	8.072	8.23	8.23	8.23	8.23	8.23	8.23	8.004	8.004	8.004	8.004	8.162	8.614	8.614	8.614	8.614	8.614	8.614	8.614	8.614
YDR188W	1.666	1.93	1.93	1.93	1.798	1.798	1.798	1.798	1.798	1.798	2.024	2.024	2.024	2.024	2.024	2.156	2.156	2.156	2.156	2.156	2.314	2.578	4.19	4.19	4.19	4.322	4.454	4.454	4.454	4.454	4.68	4.68	4.68	4.68	4.68	4.68	4.68	4.68	4.68	4.68	4.68	4.906	4.906	4.906	4.906	4.906	4.906	4.906	4.906
YKR024C	3.12	3.12	1.492	1.492	1.492	1.624	3.036	3.868	3.868	3.868	3.868	5.006	7.496	7.496	7.496	7.496	7.496	7.496	7.654	9.428	9.428	9.428	9.428	10.882	11.014	11.73	11.862	11.994	11.994	11.994	11.994	13.41	13.542	13.542	13.542	13.542	13.542	14.348	14.216	14.216	14.216	14.216	14.216	14.216	14.216	14.216	14.216	14.216	14.216
YMR244C-A	16.014	16.014	16.014	16.014	16.014	16.014	16.014	16.24	16.24	16.372	16.372	16.372	16.372	16.372	16.372	16.372	16.214	16.214	16.282	16.124	16.294	16.294	16.294	16.136	16.162	16.162	16.162	16.162	17.898	17.898	17.898	17.672	17.672	17.672	17.672	17.672	17.672	17.672	17.672	17.672	17.224	17.224	17.224	17.224	17.356	17.356	17.356	17.356	17.356
YHR038W	5.902	5.228	5.228	5.228	5.228	5.36	5.228	5.36	5.36	5.36	5.36	5.36	5.36	5.36	5.228	5.228	5.228	5.228	5.228	5.228	5.07	4.912	5.56	6.562	6.562	6.562	6.562	6.562	6.562	6.562	6.562	6.562	6.562	6.562	6.72	6.72	6.72	6.042	6.042	6.042	6.042	5.884	5.726	5.726	5.884	6.042	6.494	6.494	6.494
YLR245C	2.8	2.668	2.246	2.378	3.094	3.358	3.516	3.516	3.674	3.674	3.674	3.938	3.938	4.322	4.096	4.096	4.096	4.096	4.096	4.386	4.386	4.254	4.254	4.254	4.254	4.254	4.254	4.254	4.122	4.122	4.122	4.412	4.412	6.702	6.702	6.702	6.702	6.86	7.176	7.176	7.492	7.492	7.492	7.85	7.85	7.85	7.85	7.85	7.85
YBR071W	12.49	12.874	13.322	13.322	13.322	13.706	13.864	13.864	14.022	14.022	14.022	14.022	14.022	14.022	14.022	13.89	13.89	13.89	13.732	13.958	13.732	13.732	13.6	13.6	13.374	13.374	13.374	13.242	13.242	13.4	13.4	13.174	13.042	13.042	12.01	12.01	12.236	12.236	12.462	12.33	12.33	12.172	12.172	12.172	12.172	11.946	11.23	11.652	11.652
YDL240W	8.458	8.458	8.458	8.458	8.458	8.458	8.458	8.458	8.458	8.458	8.59	8.722	8.986	9.302	9.95	9.95	10.176	10.176	10.176	10.492	10.492	10.718	10.718	10.718	10.718	10.718	10.718	10.718	11.75	11.75	11.75	11.75	11.75	11.75	11.75	11.75	11.75	11.75	11.75	11.75	12.108	12.108	12.108	12.108	12.108	12.108	12.108	12.108	12.108
YBL037W	9.702	10.482	10.482	10.482	10.482	10.482	10.482	10.482	10.482	10.482	10.35	10.35	10.35	10.35	10.35	10.35	10.35	10.35	9.996	9.864	10.022	9.706	9.706	9.97	10.128	10.354	10.354	10.354	10.67	10.444	10.444	10.444	10.444	10.444	10.444	10.444	9.992	9.992	9.992	9.702	9.438	9.438	9.438	9.438	9.438	9.306	9.306	9.306	9.306
YLR017W	5.01	5.01	5.036	5.036	5.036	4.904	4.904	4.904	4.546	4.546	4.546	4.546	4.704	4.704	4.704	4.704	4.862	4.994	5.6	6.116	6.59	6.59	6.59	6.59	6.59	7.038	7.038	7.038	7.038	7.038	7.038	7.302	7.302	7.302	7.75	7.75	10.61	10.61	10.61	10.61	10.61	11.006	11.27	11.27	11.27	11.27	11.27	11.27	11.27
YML075C	13.34	15.24	15.24	15.24	15.24	15.24	15.24	15.24	15.24	15.24	15.24	15.398	15.172	15.172	15.33	15.33	15.104	15.104	15.104	15.104	15.104	14.788	14.788	14.788	14.246	14.83	14.83	14.83	14.83	14.83	14.83	14.83	14.698	14.698	15.15	15.546	15.546	15.81	15.968	15.968	15.968	15.968	15.968	15.836	15.704	15.704	15.93	16.062	16.062
YER064C	0.358	0.358	0.358	0.358	0.358	0.358	0.358	0.358	0.358	0.358	0.358	0.358	0.358	0.358	0.358	0.358	0.358	0.358	0.226	0.226	0.226	0.226	0.226	0.226	0.226	0.226	0.226	0.226	0.226	0.226	0.226	0.226	0.226	0.226	0.226	0.226	0.226	0.226	0.384	0.384	0.384	0.384	0.384	0.384	0.384	0.384	0.384	0.384	0.516
YJL141C	6.706	6.706	6.574	6.442	6.442	4.156	3.15	3.15	2.754	2.886	2.754	2.754	2.622	3.006	3.006	3.006	3.006	3.006	2.78	2.912	2.912	2.912	2.912	2.592	2.592	2.592	2.592	2.686	2.686	2.686	2.686	2.686	2.686	2.686	2.844	2.618	2.618	2.618	2.618	2.618	2.618	2.486	2.486	2.354	2.354	2.354	2.354	2.354	2.222
YOR267C	1.564	1.564	1.564	1.564	1.564	1.564	1.564	1.564	1.564	1.564	1.564	1.564	1.79	2.532	2.532	2.532	2.532	2.532	2.532	2.532	2.532	2.532	3.274	3.274	3.274	3.274	3.858	3.99	3.99	3.99	3.99	3.99	3.99	4.216	4.216	4.216	4.732	4.732	4.732	4.732	4.732	4.732	4.732	4.732	4.732	4.732	4.732	4.732	4.732
YDR349C	7.548	7.548	7.416	7.416	7.416	7.416	7.416	7.058	7.058	7.668	7.826	7.826	7.826	7.826	7.826	7.826	7.826	7.826	7.826	7.694	7.694	6.836	6.572	5.988	5.698	5.698	5.698	5.698	5.698	6.24	6.24	6.466	6.466	6.466	6.466	6.24	6.24	6.24	6.24	6.24	6.24	6.24	6.24	6.24	5.66	5.66	5.118	5.118	5.118
YNL142W	3.88	3.88	3.88	3.88	3.722	3.722	3.854	3.854	3.854	3.854	4.212	4.344	4.344	4.344	4.344	4.344	4.344	4.344	4.344	4.702	4.702	5.124	5.124	5.124	5.124	4.808	4.808	4.808	4.808	4.808	4.808	4.966	4.966	4.966	4.966	4.966	4.518	4.386	4.386	4.386	4.386	4.914	5.204	5.336	5.626	5.626	5.626	5.626	5.626
YNL304W	6.558	6.558	6.558	6.174	6.174	6.174	6.016	5.884	5.62	5.778	5.778	5.778	5.778	5.394	5.394	5.394	5.394	5.394	5.394	5.394	5.394	5.394	5.394	4.946	4.946	4.656	4.656	4.656	4.656	4.656	4.656	4.656	4.656	4.656	4.498	4.498	4.34	4.076	4.076	4.076	4.076	4.076	4.076	4.076	4.076	4.076	4.076	4.076	4.076
YLR164W	10.258	10.258	10.258	10.416	10.416	10.416	10.416	10.416	10.416	10.416	10.574	10.574	10.416	10.416	10.416	10.284	10.284	10.416	10.416	10.416	10.416	10.416	10.416	10.284	10.284	10.416	10.416	10.416	10.416	10.284	10.442	10.442	10.442	10.442	10.442	10.442	10.442	10.442	10.442	10.442	10.442	10.442	10.442	10.442	10.442	10.442	10.442	10.442	10.442
YJL052W	9.52	9.52	9.362	9.52	9.746	9.746	9.878	9.878	9.878	9.878	9.878	9.52	9.546	9.414	9.772	9.772	9.772	9.772	9.772	9.93	9.93	9.93	10.246	10.246	10.246	10.246	10.246	10.246	10.378	10.378	10.604	11.078	11.078	11.078	11.53	11.53	11.53	11.53	11.53	11.53	11.53	11.53	11.53	11.53	11.53	11.53	11.53	11.53	11.53
YPL239W	5.526	5.526	5.658	5.658	5.658	5.658	5.658	5.432	5.432	5.432	5.816	6.532	6.532	6.532	6.916	6.916	6.916	6.916	6.916	6.916	6.916	6.916	6.916	6.916	6.916	7.074	7.074	7.074	7.074	7.074	7.3	7.526	7.658	7.5	7.5	7.632	7.922	8.054	8.212	8.212	8.212	8.212	8.212	8.212	8.212	8.438	8.596	8.754	8.754
YPL065W	4.72	5.756	5.756	5.756	5.756	6.046	6.046	6.046	6.178	6.732	6.732	6.732	6.732	6.958	6.72	6.946	6.946	6.946	6.946	6.946	6.946	5.756	5.282	5.056	5.056	5.056	5.44	5.44	5.44	5.44	5.572	5.704	5.93	5.93	5.93	5.93	5.93	5.798	5.508	5.64	5.734	6.024	6.314	6.314	6.314	6.672	6.898	7.056	7.056
YLR441C	6.93	6.772	6.772	6.772	6.772	6.772	7.42	7.868	8.094	8.968	9.352	9.484	9.868	9.868	9.868	9.868	9.868	10.068	10.69	10.69	10.69	10.98	11.138	11.138	11.296	11.296	11.428	11.428	12.328	12.712	12.712	12.712	12.712	12.712	12.712	12.712	12.554	12.554	12.554	12.554	12.78	12.912	12.912	12.912	12.912	12.912	12.912	12.912	12.912
YKR072C	4.256	4.256	4.256	3.45	3.45	3.834	3.834	3.834	3.834	3.834	3.834	3.834	3.834	3.676	3.412	3.412	2.99	2.99	3.216	3.216	3.348	3.348	3.48	3.48	3.48	3.48	3.322	3.322	3.322	3.322	3.19	3.164	3.164	3.296	3.454	5.054	5.054	5.054	5.054	5.054	5.344	5.344	5.344	6.44	6.666	7.208	8.184	8.184	8.41
YPR034W	10.292	10.292	10.292	10.292	10.292	10.292	10.292	10.292	10.292	10.292	10.134	9.976	9.976	9.976	9.976	9.302	9.302	9.302	7.242	6.342	5.894	5.894	5.894	5.762	5.404	5.404	5.404	5.404	5.404	5.536	5.536	5.536	5.536	5.536	5.404	4.888	4.888	4.888	4.888	4.888	4.888	4.888	4.888	4.794	4.794	4.794	4.794	4.794	4.794
YGR062C	9.676	9.676	9.676	9.676	10.192	10.55	10.55	10.55	10.55	10.55	10.55	10.55	10.55	10.55	10.55	10.55	10.55	10.55	10.55	10.55	10.55	10.55	10.55	10.55	10.55	10.55	10.55	10.55	10.55	10.55	10.55	10.682	10.682	10.682	10.682	10.682	10.682	10.682	10.682	10.682	10.682	10.682	10.682	10.682	10.682	10.682	10.682	10.682	10.682
YDR353W	9.976	9.976	9.844	9.844	9.844	9.844	9.712	9.712	9.712	9.712	9.712	9.712	9.712	9.712	9.712	9.712	9.712	9.712	9.712	9.712	9.712	9.712	9.712	9.712	9.712	8.974	8.39	8.232	8.232	8.232	8.232	8.232	8.232	8.232	7.494	7.494	7.494	7.494	7.494	7.494	6.978	6.752	5.916	5.916	5.916	5.916	5.916	5.916	5.916
YPR168W	4.558	4.558	3.846	4.11	3.636	3.636	3.636	3.636	3.636	3.636	3.7	3.964	3.964	3.964	4.122	5.308	5.308	5.308	5.308	5.308	5.308	5.082	5.082	5.082	5.082	5.082	5.082	5.176	5.692	5.824	5.824	5.982	5.982	5.982	5.982	5.824	5.824	5.824	6.446	7.572	7.572	7.572	7.572	7.572	7.798	7.798	8.182	8.182	8.182
YBR001C	15.48	15.638	15.638	15.638	15.638	15.638	15.638	15.638	15.864	15.864	15.864	15.864	15.864	15.864	15.864	15.864	15.864	15.864	15.864	15.638	15.374	15.374	15.374	15.374	16.052	16.184	16.184	16.184	16.184	16.184	16.184	16.184	16.184	16.184	16.184	16.184	16.184	16.184	16.184	16.184	16.184	16.184	16.184	15.762	15.762	15.788	15.788	15.788	15.788
YPR124W	8.384	8.61	8.61	8.61	8.452	8.452	8.452	8.452	8.32	8.32	7.778	7.552	7.552	7.42	7.42	7.42	8.388	8.388	8.52	8.52	8.52	8.52	8.388	8.388	8.388	8.52	8.904	8.904	8.904	8.904	9.13	8.84	9.066	9.066	9.066	9.066	9.066	9.066	9.066	8.908	9.198	9.292	9.292	9.292	9.292	9.292	9.292	9.292	9.292
[truncated: 3,452 more rows]
[truncated: 952 more columns]
