# Supplementary material for: Constitutive turnover of histone H2A.Z at yeast promoters requires the preinitiation complex
Source: eLife. 2016 Jul 20;5:e14243. doi: 10.7554/eLife.14243 (PMC4995100; doi:10.7554/eLife.14243)
Supplement: Figure 1—source data 7. — DOI: http://dx.doi.org/10.7554/eLife.14243.010 [file elife-14243-fig1-data7.zip › Figure_1--source_data_7/WT(noFRB)_input_noRAP.txt]

gene_name	-500	-499	-498	-497	-496	-495	-494	-493	-492	-491	-490	-489	-488	-487	-486	-485	-484	-483	-482	-481	-480	-479	-478	-477	-476	-475	-474	-473	-472	-471	-470	-469	-468	-467	-466	-465	-464	-463	-462	-461	-460	-459	-458	-457	-456	-455	-454	-453	-452
YJR103W	9.905	10.106	10.106	10.106	10.106	10.106	9.74	9.74	8.782	8.433	8.433	8.242	7.867	7.84	7.666	7.666	7.666	8.407	8.407	8.407	8.598	8.598	8.598	8.598	8.232	8.232	8.232	8.232	8.232	8.232	8.232	8.232	7.867	7.867	7.692	7.692	7.692	7.501	7.501	7.501	7.501	7.501	6.726	5.446	5.446	5.446	5.446	4.714	4.54
YML016C	9.425	9.617	12.441	12.441	12.641	12.641	13.583	13.774	13.774	13.774	13.774	13.774	13.774	13.774	13.774	13.948	13.948	14.14	15.038	15.038	15.038	15.038	15.038	14.837	14.837	14.837	14.837	14.837	15.028	15.028	15.028	15.028	15.028	15.028	15.028	15.028	15.028	15.028	15.028	15.028	15.411	15.22	15.22	15.22	15.22	15.22	14.828	14.828	14.828
YFL034C-B	8.242	8.607	8.607	8.607	9.382	9.382	9.382	9.556	9.556	9.556	9.757	9.757	9.757	9.757	9.757	9.757	10.314	10.314	10.314	10.314	10.314	10.488	10.488	10.488	10.297	10.846	10.846	10.846	10.846	10.846	11.021	11.021	11.021	11.021	11.021	11.021	11.021	11.03	11.03	11.03	11.03	11.03	11.03	10.481	9.941	9.941	9.941	9.575	9.749
YPL105C	15.31	15.31	15.31	15.31	15.484	16.242	16.416	16.416	16.416	16.782	17.897	17.897	18.098	18.098	18.098	17.907	17.907	18.081	19.03	19.03	19.03	19.03	19.03	18.839	18.839	18.839	18.839	18.839	18.839	18.839	18.839	19.039	19.039	19.039	19.039	19.039	19.039	19.039	19.039	19.039	19.039	18.839	18.638	18.638	18.638	18.437	18.237	18.237	18.237
YMR069W	10.833	10.833	10.632	10.632	10.632	10.632	10.632	10.806	10.806	10.806	10.806	10.632	10.632	10.632	10.632	10.632	10.632	10.632	10.806	10.806	10.806	10.606	10.606	10.606	10.606	10.606	10.431	10.431	10.431	10.431	10.24	10.24	10.24	10.24	10.24	10.24	10.056	10.231	10.231	10.231	10.231	10.231	10.231	10.231	10.231	10.231	10.231	10.231	10.231
YDL047W	0.366	0.366	0.366	0.366	0.366	0.366	0.366	0.366	0.366	0.366	0.366	0.366	0.366	0.366	0.366	0.366	0.366	0.366	0.366	0.366	0.366	0.366	0.366	0.191	0.191	0.191	0.191	0	0	0	0	0	0	0	0	0	0	0	0	0	0	0	0	0	0	0	0	0	0
YNL024C	6.586	6.586	7.327	7.327	7.327	7.554	7.554	7.554	7.754	7.754	7.754	7.754	7.771	7.771	7.771	8.529	8.529	8.529	8.529	8.529	8.338	8.338	8.538	8.364	8.555	8.555	8.555	8.555	8.555	8.555	8.555	8.555	8.555	8.555	8.555	8.555	8.555	8.555	8.747	8.747	8.747	8.747	8.747	8.747	8.747	8.747	8.555	8.555	8.555
YLR003C	6.972	6.972	6.972	7.146	7.146	8.088	8.088	8.088	8.088	8.088	8.453	8.855	9.23	10.135	10.135	10.135	10.135	10.135	10.135	10.135	10.135	10.327	10.728	10.728	10.728	10.902	11.285	11.285	11.285	11.285	11.285	11.285	11.285	11.887	11.887	11.887	11.887	12.088	12.088	12.088	12.088	12.088	12.088	12.088	12.088	12.48	12.48	12.48	12.48
YNL025C	9.01	9.01	9.01	9.01	9.01	8.635	8.635	8.81	8.81	8.81	8.81	8.81	8.81	9.01	9.211	9.211	9.211	9.211	9.211	9.01	9.01	9.01	9.01	9.01	9.01	9.01	9.01	9.01	8.81	8.609	8.408	8.234	8.234	8.435	8.435	8.435	8.435	8.626	8.26	8.26	8.26	8.26	8.26	8.26	8.26	8.26	8.26	8.26	8.26
YMR026C	11.275	11.275	11.275	11.275	11.851	11.851	12.434	12.434	12.434	12.434	12.434	12.434	12.434	12.233	12.033	12.224	12.938	12.938	12.938	13.13	13.304	13.853	13.853	13.853	14.045	14.045	14.045	14.045	14.045	14.045	14.236	14.236	14.236	14.236	14.236	14.236	14.236	14.236	14.236	14.236	14.236	14.41	14.41	14.41	14.21	14.21	14.21	14.21	14.21
YOL095C	7.128	7.128	7.128	6.927	7.101	7.101	7.101	7.101	7.101	7.276	7.283	6.918	6.918	6.918	6.918	6.726	6.552	6.186	6.186	5.986	6.351	6.526	6.325	6.325	6.325	6.134	6.134	6.134	6.134	6.134	6.482	8.033	10.087	10.087	10.261	11.237	11.036	11.811	11.61	11.61	11.61	11.61	11.61	11.409	11.811	11.811	11.811	11.811	11.61
YGL234W	11.782	11.782	11.782	11.782	11.782	11.782	11.782	11.782	11.782	11.782	11.974	11.974	11.773	11.773	11.773	11.773	11.773	11.773	11.773	11.782	11.756	11.756	12.296	12.296	12.47	13.046	13.046	13.046	13.046	13.046	13.046	13.046	13.22	13.22	13.22	13.22	13.22	13.22	13.22	13.22	13.22	13.02	13.02	13.02	12.828	13.029	13.029	13.029	13.029
YDL007W	1.663	1.663	1.663	1.663	1.663	2.065	2.447	2.447	2.447	2.622	4.512	5.967	6.533	6.533	6.533	6.533	6.533	6.916	7.117	8.45	8.45	8.45	8.45	8.45	8.45	8.45	8.45	8.45	8.45	8.45	8.45	8.624	8.624	8.624	8.624	8.624	8.624	8.624	8.624	8.624	8.624	8.624	8.624	8.624	8.624	8.624	8.624	8.624	8.624
YML100W	4.99	4.99	4.99	5.164	5.164	5.164	5.164	5.365	5.164	5.164	5.164	5.566	5.566	5.566	5.566	5.74	5.74	5.74	5.74	5.74	5.74	5.74	5.74	5.74	6.106	6.106	6.106	6.106	5.931	5.556	5.382	5.382	5.382	5.382	5.382	5.382	5.382	5.382	5.382	5.382	5.191	5.382	5.382	5.382	5.748	5.748	5.748	5.939	6.14
YNL162W-A	5.444	5.635	5.635	5.635	5.635	6.935	6.935	6.935	6.935	6.935	6.935	7.126	8.249	8.058	8.058	8.249	8.249	8.249	8.249	8.249	8.249	8.249	8.249	8.249	8.249	8.249	8.424	8.424	8.424	8.424	8.424	8.424	8.598	8.598	8.598	8.598	8.598	8.598	8.598	8.598	8.825	8.825	8.825	8.825	8.825	8.825	8.825	8.825	8.825
YJL002C	10.295	10.104	10.104	10.104	10.104	10.104	10.104	9.913	9.913	9.913	9.913	9.721	9.721	9.721	9.721	9.721	9.721	9.721	9.721	9.721	9.721	9.138	9.138	8.397	8.397	8.397	7.84	7.475	7.475	7.283	7.283	7.083	6.891	6.691	6.691	6.882	6.882	6.882	6.882	6.882	6.882	6.708	6.708	6.708	6.708	6.708	6.708	6.708	6.708
YMR145C	0	0	0	0	0	0	0	0	0	0	0	0	0	0	0	0	0	0	0	0	0	0	0	0	0	0	0	0	0	0	0	0	0	0	0	0	0	0	0	0	0	0	0	0	0	0	0	0	0
YBL005W	11.44	13.478	13.461	13.635	13.635	13.635	14.027	14.027	14.027	13.827	13.652	13.827	13.827	13.827	13.827	13.827	13.827	13.626	13.452	13.452	13.452	13.452	13.452	13.452	13.452	13.452	13.452	13.452	13.452	13.452	13.452	13.26	13.26	13.26	13.26	13.26	13.26	13.26	13.26	13.26	13.26	13.26	13.27	13.27	13.27	13.27	13.069	13.069	13.069
YOR311C	11.453	11.453	11.453	11.453	11.654	11.654	11.654	11.654	11.654	11.654	11.654	11.654	11.637	11.436	11.436	11.436	11.637	11.436	11.262	11.262	11.262	11.262	11.262	11.262	11.071	11.071	11.271	11.271	11.271	11.271	11.271	11.271	11.271	11.271	10.896	10.696	10.896	10.696	10.696	10.696	10.696	10.696	10.696	10.696	10.696	10.304	10.304	10.304	10.304
YBR268W	11.552	11.552	11.552	11.552	11.552	12.118	12.118	12.118	12.118	12.118	12.51	13.433	13.433	13.433	13.433	13.433	13.624	13.624	13.624	13.99	13.414	13.214	13.214	13.214	13.214	13.214	13.405	13.405	13.405	13.596	13.204	13.204	13.204	13.204	13.204	13.204	13.204	13.013	13.013	13.013	13.013	13.013	13.013	13.013	13.013	13.214	13.388	13.954	13.954
YLR357W	7.972	7.972	7.972	7.972	7.972	7.972	7.972	7.972	7.972	7.972	7.989	7.989	8.529	8.529	8.529	8.703	9.069	9.069	9.26	9.26	9.26	9.26	9.26	9.26	9.26	9.26	9.26	9.461	9.461	9.635	9.635	9.635	9.635	9.635	9.635	9.635	9.635	9.635	9.635	9.635	9.635	9.635	9.81	9.81	9.81	9.81	9.81	9.609	9.609
YDR387C	5.416	6.009	6.183	6.183	6.183	6.183	6.183	6.532	6.723	6.723	6.723	6.723	6.723	6.723	7.115	7.115	7.115	7.115	7.289	7.289	7.691	7.891	7.891	7.891	7.891	7.543	7.543	7.908	8.658	8.658	8.658	8.658	8.658	8.85	8.85	9.05	9.05	9.05	9.05	9.05	9.05	9.05	9.05	9.05	9.05	9.05	9.05	9.05	9.05
YDL170W	7.901	8.111	8.111	8.111	8.111	7.936	7.936	7.936	7.936	7.936	7.936	8.111	8.476	8.476	8.476	8.476	8.476	8.476	8.476	8.668	8.493	8.45	8.45	8.641	8.641	8.641	8.641	8.641	8.641	8.641	8.641	8.641	8.641	8.641	8.45	8.276	8.276	8.276	8.084	8.084	8.084	8.084	8.084	8.084	8.084	8.084	8.084	8.084	8.084
YLR116W	12.382	12.382	12.382	12.382	12.382	12.181	12.181	12.181	12.181	12.181	12.181	12.181	12.181	12.181	12.181	12.181	12.181	12.181	11.99	11.99	12.164	11.964	11.964	11.964	11.964	11.937	11.937	11.937	11.937	11.937	11.937	11.737	11.371	11.371	11.371	11.371	11.545	11.911	11.911	11.911	11.911	11.911	11.911	11.911	11.911	11.911	11.911	11.562	11.17
YPR062W	12.337	12.337	12.337	12.337	12.337	12.337	12.337	12.337	12.337	12.337	13.068	13.068	13.068	13.068	13.068	13.068	13.068	13.068	13.068	13.068	13.068	13.068	13.068	13.243	13.243	13.243	13.243	13.243	13.243	13.243	13.243	13.243	13.243	13.243	13.243	13.243	13.243	13.243	13.243	13.243	13.243	13.243	13.051	13.051	13.051	13.051	13.051	13.051	13.051
YML081C-A	14.845	14.845	14.845	14.845	14.845	14.653	14.653	14.653	14.653	14.653	14.653	14.653	14.653	14.653	14.653	14.653	14.653	14.653	14.653	14.252	14.252	14.061	13.86	13.86	13.86	13.86	13.86	12.579	12.214	11.831	11.657	11.657	11.657	11.657	11.657	11.657	10.89	10.89	8.172	7.971	6.237	6.045	5.871	5.871	5.871	5.871	5.871	5.68	5.68
YFR024C-A	8.007	8.007	8.007	8.007	8.007	8.007	8.007	8.007	8.007	8.007	8.007	8.373	8.373	8.373	8.181	8.007	7.641	7.641	7.293	7.685	7.685	7.685	7.876	6.378	6.777	6.603	6.777	6.777	6.777	6.586	6.586	6.586	6.76	6.76	6.76	7.109	7.109	7.109	7.3	7.475	7.649	8.363	8.163	8.163	8.163	9.479	9.479	10.229	11.71
YAL046C	7.85	7.501	7.501	7.501	7.501	7.501	7.327	7.327	7.327	7.327	7.327	7.327	7.327	6.935	6.935	6.935	6.935	6.935	6.935	6.543	5.993	6.194	6.003	6.177	6.177	6.177	6.177	6.177	6.177	6.177	6.177	6.177	6.177	6.177	6.177	6.177	5.976	5.976	3.52	2.944	3.745	3.745	3.946	3.946	3.946	3.946	3.946	3.771	3.771
YJR096W	17.275	17.275	17.275	17.841	17.841	17.841	18.016	18.207	18.207	18.207	18.207	18.207	18.207	18.207	18.207	18.207	18.207	18.582	18.773	18.773	18.773	18.773	18.773	18.965	18.965	18.965	18.965	18.965	18.965	18.965	18.764	18.764	18.764	18.764	18.764	18.415	18.415	18.415	18.023	18.023	18.023	18.023	18.023	18.023	18.224	18.224	18.224	17.684	17.51
YDR422C	9.442	9.442	9.442	9.825	10.583	10.757	10.757	10.757	10.556	10.748	11.479	11.479	11.479	11.479	11.68	11.854	11.854	11.854	11.854	11.854	11.854	11.854	11.854	11.854	11.854	11.854	11.854	11.854	11.854	11.854	11.854	11.854	11.854	11.854	11.854	11.854	11.854	11.854	11.854	11.854	11.68	11.479	11.305	11.305	11.479	11.453	11.453	11.453	11.453
YGR286C	3.415	3.415	3.214	3.214	3.214	3.214	3.214	3.214	3.023	3.023	3.023	2.674	2.674	2.674	2.674	2.474	2.474	2.474	2.474	2.474	2.674	3.241	3.432	3.432	3.432	3.432	3.432	3.606	3.807	4.173	4.173	4.173	4.173	3.807	3.807	3.807	3.807	3.807	4.008	4.008	4.008	4.008	4.008	4.008	3.833	3.833	3.833	3.833	3.833
YJL006C	7.666	7.666	7.666	7.666	7.3	7.3	7.3	7.3	7.3	7.1	7.1	7.1	7.1	7.1	6.899	6.899	6.899	6.708	6.708	6.708	6.708	6.708	6.507	3.554	2.83	2.082	1.498	1.498	1.498	2.038	2.038	2.038	2.038	2.44	2.44	2.44	2.466	2.466	2.275	2.275	2.275	2.275	2.275	2.275	2.275	2.275	2.275	2.275	2.275
YIL005W	6.623	6.623	6.623	5.83	5.83	5.83	6.222	6.222	6.222	6.222	6.396	5.055	5.055	5.055	4.881	4.881	4.881	4.881	4.68	4.707	5.055	4.68	4.881	4.881	4.881	4.288	4.288	4.671	4.47	4.47	5.543	5.543	5.543	6.458	6.458	6.458	6.458	6.458	6.458	6.458	6.458	6.458	6.458	6.458	6.458	6.458	6.458	6.458	6.458
YOL100W	2.841	2.841	3.207	4.191	4.191	4.191	4.191	4.191	4.191	4.557	4.557	4.557	4.949	5.324	5.324	5.324	5.324	5.324	5.725	5.725	5.725	5.725	6.074	6.597	7.538	7.713	7.713	7.713	7.713	7.904	7.904	7.904	7.904	8.105	8.279	8.279	8.453	8.453	8.453	8.453	8.453	8.645	8.645	8.845	9.194	9.194	9.194	9.194	9.569
YMR191W	15.368	15.368	15.368	15.368	15.368	15.743	15.918	16.641	17.016	17.016	17.016	17.016	17.391	17.757	17.757	17.757	17.757	18.498	18.498	18.498	18.498	18.498	18.698	18.873	18.873	18.873	18.681	18.681	19.1	19.1	19.1	19.1	19.1	19.1	19.1	19.1	19.1	19.1	19.1	19.1	19.1	19.1	19.1	19.1	18.908	18.908	18.925	18.734	18.734
YHL016C	7.255	6.715	5.965	5.965	5.965	5.965	5.965	5.965	5.965	4.859	3.927	3.552	3.552	3.552	3.552	3.552	3.552	3.552	3.552	3.552	3.361	2.978	2.629	2.629	2.629	2.629	2.629	2.629	2.629	2.629	2.629	2.629	2.629	2.629	2.629	2.83	2.83	2.83	2.83	2.83	2.83	2.83	2.83	2.83	3.423	3.963	4.904	4.904	4.904
YDL066W	12.553	11.987	12.561	13.101	13.101	13.101	13.101	13.101	13.101	13.101	13.493	13.493	13.493	13.493	13.493	13.493	13.493	13.493	13.493	13.493	13.493	13.493	13.693	13.693	13.693	13.693	13.693	13.693	13.693	13.693	13.693	13.693	13.693	13.693	13.693	13.693	13.693	13.693	13.345	13.545	14.119	14.119	14.119	14.119	14.294	14.294	14.119	14.119	14.119
YML049C	17.107	17.107	17.107	17.107	17.107	17.107	17.107	17.664	17.664	17.664	17.856	17.856	17.856	17.856	17.856	17.856	17.856	17.856	17.856	17.856	17.856	17.856	17.856	17.856	18.056	17.865	17.865	17.865	17.865	17.49	17.681	17.681	17.681	17.681	17.882	17.882	17.882	17.882	17.882	18.056	18.056	18.056	18.056	18.056	18.056	18.056	18.056	18.056	18.056
YDL124W	7.751	7.751	7.577	7.577	7.577	7.228	6.463	6.271	6.271	5.148	5.148	4.765	4.765	4.957	4.957	4.957	4.957	4.957	4.957	4.957	4.957	5.131	5.131	5.131	5.131	5.131	5.131	5.131	5.131	5.131	4.364	4.364	4.364	4.364	3.972	3.972	3.972	3.972	3.972	2.44	2.074	1.883	1.508	1.508	1.508	1.316	1.316	1.316	0.915
YPR055W	3.451	4	6.44	9.813	10.702	11.251	11.251	11.251	11.626	11.626	11.827	11.827	12.228	12.228	12.228	12.402	12.577	12.577	12.577	12.577	13.3	13.876	14.469	14.469	14.469	14.469	14.469	14.469	14.277	14.652	14.652	14.652	14.652	14.652	14.652	14.652	14.652	14.652	14.652	14.652	14.652	14.652	14.652	14.652	14.853	14.853	14.853	14.853	15.027
YOR008C	14.82	14.82	14.82	14.82	14.82	14.82	14.82	14.82	14.82	14.82	15.377	15.377	15.377	15.377	15.377	15.377	15.377	15.377	15.377	15.203	15.203	15.011	15.011	15.011	14.837	14.837	14.837	14.837	15.028	15.22	15.22	15.22	15.22	15.22	15.22	15.22	15.22	15.22	15.22	15.22	15.22	14.443	13.894	13.903	13.903	13.903	13.555	13.354	13.354
YDR168W	6.535	6.535	6.535	6.535	6.535	6.535	6.134	5.942	5.942	5.942	5.942	5.742	5.742	5.742	5.742	5.742	5.541	5.541	6.265	6.265	6.265	6.657	6.657	6.657	6.831	6.831	6.831	7.388	7.388	7.388	7.388	7.388	7.388	7.039	7.039	7.039	7.039	7.039	7.223	7.223	7.223	7.223	7.223	7.397	7.039	6.308	5.942	5.942	6.169
YCR028C-A	11.789	11.789	12.172	12.172	12.172	12.172	12.903	12.903	12.903	12.903	12.903	13.087	13.087	13.087	13.087	14.036	14.036	14.036	14.036	14.036	14.036	14.036	14.036	14.036	14.036	14.036	14.036	14.036	14.394	14.394	14.394	14.394	14.394	14.777	14.777	14.777	14.777	14.777	14.777	14.777	14.777	14.777	14.777	14.777	14.777	14.777	14.777	14.777	14.777
YDL115C	4.333	4.333	4.333	4.333	4.333	4.333	4.333	4.333	4.333	4.333	4.333	4.333	4.333	4.333	4.333	4.333	4.333	4.333	4.333	4.333	4.333	4.534	5.1	5.466	6.032	6.773	6.773	6.773	6.773	7.339	7.54	7.54	7.54	7.54	7.54	7.54	7.54	7.54	7.54	7.54	7.54	7.54	7.714	7.714	7.714	7.714	7.714	7.714	7.714
YKL038W	7.311	7.311	7.311	7.302	7.111	7.111	7.111	7.111	7.111	7.111	6.753	6.552	6.552	6.552	6.552	6.569	6.743	6.743	6.944	6.944	6.944	6.743	6.918	6.743	6.743	6.743	6.743	6.743	6.743	6.743	6.569	6.569	6.569	6.569	6.569	6.368	6.578	6.578	6.578	6.578	6.578	6.578	6.578	6.578	6.578	6.578	6.578	6.578	6.753
YPR149W	4.009	4.009	4.009	4.009	3.634	3.634	3.634	3.634	3.634	3.634	3.634	3.443	3.269	2.693	2.502	2.301	2.301	2.301	1.9	1.307	0.375	0.375	0.375	0.375	0.375	0.375	0.375	0.375	0.375	0.375	0.375	0.375	0.375	0.375	0.375	0.375	0.375	0.375	0.375	0.375	0.375	0.375	0.375	0.549	0.549	0.549	0.549	0.549	0.549
YGR085C	3.779	3.779	3.779	3.588	3.588	3.588	3.588	3.588	3.588	3.588	2.447	2.447	2.447	2.447	2.273	2.273	2.464	2.464	2.464	2.464	2.464	1.907	1.707	2.099	2.099	2.099	2.099	2.099	2.099	2.099	3.475	3.475	3.475	3.65	3.65	3.65	3.824	3.824	3.824	3.824	3.824	3.824	3.824	3.824	3.824	3.824	3.824	3.623	3.623
YGL011C	11.499	11.499	11.499	11.499	11.499	11.499	11.499	11.499	11.499	11.499	11.499	11.499	11.499	11.499	11.499	11.499	11.499	11.691	11.882	11.882	11.882	11.882	11.533	11.533	11.533	11.925	11.925	12.117	12.117	12.117	12.117	12.117	11.925	11.175	11.175	11.192	11.192	11.192	11.192	11.192	11.192	11.192	11.192	11.192	11.018	11.018	11.018	11.192	11.192
YLL010C	16.187	16.771	16.771	16.971	16.971	16.971	16.971	16.971	16.971	16.971	16.971	16.971	17.172	17.172	17.748	17.748	17.748	17.748	17.346	17.346	17.346	17.346	17.346	17.346	17.346	17.346	17.346	17.547	17.547	17.547	17.547	17.547	17.547	17.748	17.748	17.748	17.748	17.748	17.748	17.556	17.382	17.382	17.382	17.382	17.382	17.382	17.382	17.382	16.99
YMR295C	11.493	11.493	11.493	11.493	11.895	11.503	11.503	11.503	11.503	11.503	11.111	10.936	10.936	10.936	10.936	10.745	10.745	10.745	10.745	10.745	10.745	10.745	10.745	10.745	10.554	10.554	10.179	9.464	9.29	9.481	9.481	9.481	9.481	9.481	9.481	9.481	9.481	9.106	9.106	9.106	9.106	9.106	9.106	9.298	9.298	9.298	9.298	9.097	9.097
YGL085W	6.141	6.141	6.141	6.141	6.141	6.141	6.141	6.141	6.141	6.141	5.793	5.793	5.793	5.793	5.418	5.418	4.842	4.476	3.936	3.936	3.936	4.137	4.338	4.338	4.338	3.946	3.946	3.563	3.737	3.737	3.737	3.737	4.086	4.086	4.086	4.086	3.912	3.912	3.938	3.737	3.938	4.139	4.112	4.112	4.112	4.112	4.112	4.112	4.112
YPL079W	5.148	5.148	5.148	5.148	5.148	5.148	4.947	4.947	4.947	4.947	4.947	4.947	4.947	4.947	4.947	4.747	4.747	4.747	4.572	4.398	4.224	4.224	4.224	4.224	3.457	3.256	3.082	3.082	3.273	3.447	3.447	3.648	3.648	3.648	3.648	3.457	3.457	3.858	3.858	3.858	3.858	3.858	3.858	3.667	3.667	4.224	4.224	4.224	4.224
YLR189C	7.187	7.187	7.379	7.379	7.379	7.379	7.379	7.379	7.379	7.379	7.379	7.771	7.771	7.771	7.771	7.405	7.231	7.231	7.056	5.41	5.41	5.236	5.236	5.236	5.236	5.236	5.236	5.236	5.41	5.384	5.384	5.384	5.95	5.95	5.95	5.95	5.759	5.567	5.567	5.567	5.567	5.567	6.37	6.396	6.788	6.788	6.98	6.466	6.466
YNL007C	13.59	13.59	13.59	13.59	13.59	13.59	13.59	13.59	13.59	13.416	12.649	12.649	12.649	10.577	10.202	10.001	9.827	9.086	8.711	8.711	8.711	8.711	8.711	8.51	8.51	8.51	7.37	7.37	7.179	5.872	5.48	5.48	5.671	5.489	5.515	5.515	5.515	5.515	4.958	4.767	4.741	4.4	4.765	4.966	4.966	4.966	4.775	5.14	4.548
YLR446W	6.179	6.415	6.197	6.197	6.197	6.023	6.398	7.122	11.408	11.408	11.408	11.408	11.408	11.408	11.408	11.408	11.408	11.251	11.817	11.817	11.817	11.992	11.992	12.575	12.575	12.575	12.575	12.575	12.766	12.766	12.766	12.766	12.766	13.115	12.924	13.124	13.124	13.124	12.924	12.924	13.115	13.115	13.115	13.115	13.115	12.914	12.914	12.914	12.914
YNR018W	6.586	6.586	6.586	6.586	6.586	6.586	6.586	6.586	6.412	6.412	6.412	6.412	6.412	6.412	6.22	6.395	6.395	6.569	6.569	6.918	6.918	6.918	6.726	6.726	6.726	6.526	6.526	6.526	6.526	6.526	6.526	6.351	6.351	6.351	6.351	6.342	5.967	5.967	5.967	5.967	5.967	5.967	5.967	5.967	5.601	5.601	5.802	5.802	5.802
YLR291C	3.816	3.816	3.816	3.642	3.642	3.451	3.451	3.451	3.049	2.858	2.492	4.803	4.803	4.803	4.803	6.346	6.346	6.346	6.346	7.314	7.314	7.314	7.314	7.314	7.314	7.314	7.314	7.314	7.314	7.314	7.314	7.488	7.488	7.314	7.314	7.314	7.122	7.122	7.122	7.122	8.386	8.386	8.587	8.587	8.962	8.962	8.962	8.962	8.962
YBR155W	2.648	2.849	2.849	3.04	3.04	3.04	3.798	4.338	4.338	4.338	4.338	4.512	4.512	4.512	4.512	4.686	4.878	4.878	5.078	5.645	6.01	6.01	6.01	6.202	6.202	6.202	6.202	6.202	6.202	6.202	6.393	6.393	6.393	6.594	6.594	6.594	6.594	6.594	6.594	6.594	6.594	6.594	6.594	6.594	6.594	6.594	6.594	6.594	6.594
YMR062C	0.392	0.392	0.392	0.392	0.392	0.392	0.392	0.392	0.392	0.583	0.583	0.583	0.583	0.583	0.583	0.583	0.583	0.583	0.583	0.758	0.758	0.932	0.932	0.932	0.932	0.932	1.133	1.515	1.515	1.707	1.707	1.707	1.707	2.282	2.474	2.648	2.648	2.648	3.379	3.379	3.771	3.771	3.771	3.771	3.771	3.946	3.946	3.946	3.946
YNL080C	20.485	20.485	21.068	21.068	21.068	21.801	21.627	21.801	21.801	21.801	21.801	21.801	21.801	22.15	22.15	22.15	22.141	22.141	21.949	21.949	21.949	21.949	22.15	22.124	22.673	22.673	23.022	23.022	23.022	23.745	23.745	23.937	23.745	23.946	23.946	23.946	23.946	23.946	24.12	24.12	24.12	24.12	24.503	24.503	24.503	24.503	24.503	24.503	24.503
YKL087C	13.844	13.844	13.844	13.844	13.844	13.844	13.844	13.844	13.844	13.844	14.035	14.035	14.035	14.035	14.035	14.035	14.026	14.026	14.026	13.835	13.643	13.643	13.643	13.643	13.643	13.643	13.643	13.643	13.643	13.643	13.643	13.469	12.895	12.895	12.895	12.895	12.704	12.878	12.878	12.704	12.704	12.338	12.338	11.224	10.858	10.858	10.858	11.033	10.65
YOL071W	5.986	5.594	5.594	5.594	5.594	5.594	5.594	5.594	5.228	5.228	5.054	5.054	5.054	4.662	4.662	4.836	4.645	4.819	4.819	4.819	4.819	4.819	5.001	5.001	5.001	5.001	5.001	5.001	2.936	2.588	2.788	2.788	3.381	3.207	3.207	3.207	3.207	3.207	3.207	3.207	3.207	3.207	3.207	3.589	3.781	3.781	4.173	4.173	4.173
YDR239C	3.381	3.398	3.398	3.599	3.599	3.599	3.964	3.981	4.156	5.097	5.097	5.097	5.288	6.055	6.404	6.404	6.404	6.404	6.404	6.927	6.927	6.927	6.753	6.753	7.128	7.319	7.319	7.868	7.868	7.868	8.06	8.06	8.06	8.626	9.001	9.001	9.001	9.001	9.001	9.175	9.175	9.175	9.175	9.175	9.175	9.175	9.175	9.175	9.175
YNL135C	9.961	10.135	9.395	9.395	9.395	9.203	9.203	9.203	9.203	9.203	9.203	9.395	9.395	9.595	9.595	9.595	9.595	9.595	9.595	9.595	9.595	9.595	9.595	9.595	9.595	9.595	9.595	9.595	9.595	9.595	9.595	9.595	9.404	9.404	9.404	9.404	9.404	9.404	9.404	9.404	9.404	9.404	9.404	9.404	9.404	9.404	9.404	9.404	9.404
YGL162W	3.451	3.451	3.451	3.451	3.451	3.451	3.852	3.852	3.852	3.852	3.852	3.852	3.852	3.852	4.053	4.053	4.053	4.053	4.053	4.244	4.244	4.435	4.435	4.435	4.435	4.435	4.435	4.435	4.435	4.435	4.435	4.435	4.435	4.235	4.235	4.235	4.06	4.06	3.869	4.07	4.07	4.261	4.261	4.261	4.07	4.827	4.827	4.827	4.827
YOR045W	10.768	13.189	13.538	13.913	14.104	14.104	14.479	14.479	14.479	14.479	14.852	14.852	15.044	15.044	15.044	15.044	15.044	15.044	15.044	15.044	15.044	15.044	15.044	15.044	15.044	15.044	15.044	15.044	15.044	15.044	15.044	15.044	15.044	15.044	15.044	15.044	15.044	15.044	15.044	15.044	15.044	15.044	15.044	15.044	15.044	15.244	15.244	15.244	15.244
YDR359C	13.42	13.42	13.42	13.42	13.786	13.786	13.786	13.786	13.786	13.786	13.786	13.612	13.612	13.612	13.612	13.612	13.612	13.612	13.612	13.246	13.045	13.246	13.246	13.447	13.447	13.447	13.447	13.447	13.447	13.447	13.447	13.447	13.447	13.447	13.447	13.447	13.447	13.447	13.447	13.447	13.299	13.124	13.124	12.924	12.367	12.367	12.367	12.541	10.834
YGR281W	8.763	8.763	8.763	8.763	8.763	8.763	8.763	8.763	8.937	9.129	9.521	9.521	9.521	9.521	9.521	9.329	9.329	9.329	9.329	9.329	9.721	10.471	10.471	10.471	10.471	10.471	10.471	10.646	10.646	10.846	11.038	11.038	11.038	11.038	11.038	10.846	10.846	10.846	10.846	10.846	10.846	10.846	10.846	10.846	10.846	10.846	10.846	10.846	10.846
YNL076W	5.332	5.332	5.332	5.332	5.332	5.332	6.264	6.264	6.264	6.83	8.538	8.538	8.538	8.538	8.538	8.538	8.538	8.538	8.713	8.713	8.713	8.713	8.713	8.713	9.061	9.236	9.236	9.236	9.236	9.236	9.236	9.236	9.236	9.236	9.236	9.236	9.236	9.236	9.236	9.236	9.236	9.236	9.236	9.236	9.236	9.236	9.236	9.236	9.236
YGR113W	6.788	6.788	6.788	6.413	6.614	6.815	6.815	7.546	7.546	7.546	7.921	7.921	10.231	10.623	10.623	10.623	10.623	10.623	10.623	10.623	10.031	10.031	10.031	10.031	10.205	9.822	9.997	9.997	10.188	10.188	10.188	10.188	10.362	10.554	10.554	10.554	10.554	10.554	10.554	10.554	10.554	10.728	10.728	10.728	10.728	10.728	10.728	10.527	10.527
YJR013W	3.719	4.302	4.904	4.904	5.078	5.078	5.078	5.105	5.105	5.105	5.105	5.279	6.063	6.063	6.063	6.063	6.412	6.22	6.586	6.404	6.203	6.787	6.961	7.353	7.353	7.554	8.268	8.669	8.669	9.052	9.052	9.052	9.052	9.783	9.783	9.783	9.783	9.783	9.783	9.783	9.783	9.783	9.783	9.783	9.783	9.783	10.158	11.135	11.692
YBR293W	6.331	6.331	6.157	6.157	6.549	6.549	6.723	6.723	6.723	6.897	6.897	6.897	7.089	7.089	7.089	7.089	7.089	7.089	7.089	7.089	7.106	7.28	7.454	7.655	8.212	8.212	8.953	8.953	8.953	9.693	9.693	9.693	9.693	9.693	9.693	9.693	9.693	9.693	9.693	9.519	9.519	9.345	9.345	9.345	9.345	9.345	9.345	9.345	9.345
YLR105C	3.876	6.316	6.316	6.316	6.316	6.316	6.316	6.316	6.516	7.039	7.039	7.214	8.198	8.198	8.399	8.399	8.6	9.931	9.931	10.306	10.306	10.481	10.481	10.481	10.481	10.481	10.655	10.655	10.829	10.829	10.829	10.829	10.829	10.829	10.829	10.829	10.829	11.021	11.021	11.021	11.021	11.021	11.021	11.021	11.021	11.021	11.021	11.021	11.021
YJL164C	11.606	11.606	11.606	11.606	11.606	11.606	11.606	11.606	11.606	11.781	11.406	11.597	11.597	11.597	11.597	11.597	11.597	11.771	11.963	11.963	11.963	12.713	12.913	12.913	12.913	12.913	12.913	13.114	13.305	13.305	13.305	13.305	13.305	13.305	13.497	13.497	13.497	13.497	13.497	13.497	13.497	13.497	13.497	13.497	13.497	13.497	13.497	13.497	13.497
YKR064W	12.554	14.838	14.838	14.838	14.838	14.838	14.838	16.152	16.152	16.344	17.885	17.885	17.885	17.885	17.885	17.885	18.251	18.251	18.251	18.251	19.018	19.018	19.018	19.018	19.018	19.018	19.393	19.785	20.762	20.762	20.762	20.762	20.762	20.762	20.762	20.936	20.936	20.936	20.936	20.936	20.936	20.936	20.936	20.936	20.936	20.936	20.936	20.936	20.936
YJR092W	12.727	12.727	12.727	12.727	12.727	12.727	12.727	12.727	12.362	12.362	11.97	11.97	11.97	11.97	11.97	11.97	11.97	11.97	11.97	11.578	11.578	11.578	11.578	11.578	11.578	11.578	10.636	10.636	10.254	10.254	10.254	10.254	10.254	7.458	6.368	5.288	5.279	5.279	5.279	5.279	5.279	4.904	4.904	4.703	4.703	4.703	4.321	4.896	4.896
YDR484W	6.265	6.265	6.265	6.074	5.883	5.125	5.125	5.5	5.5	5.674	5.674	5.674	5.674	5.282	4.707	4.707	4.898	4.898	5.099	5.856	5.856	6.64	6.64	6.832	6.832	6.832	6.657	7.023	7.023	7.023	7.023	7.023	7.981	7.981	7.981	8.373	8.373	8.182	8.373	8.373	8.373	8.373	8.373	8.373	8.373	8.373	8.173	8.173	8.373
YGL120C	14.108	14.108	14.108	14.108	14.283	14.283	14.283	14.283	14.283	14.283	14.283	14.283	14.283	14.283	14.283	14.283	14.283	14.283	14.283	14.283	14.283	14.283	14.283	14.283	14.283	14.283	14.108	13.908	13.908	13.908	13.908	13.908	13.908	13.908	13.908	13.908	13.908	13.908	13.908	13.908	13.908	13.733	13.733	13.733	13.733	13.542	13.193	12.801	12.801
YNL048W	6.202	6.01	6.01	6.385	5.219	5.236	5.236	5.236	5.436	6.168	6.359	6.55	6.55	6.916	6.916	7.09	7.09	7.09	7.09	7.09	7.674	7.657	9.871	9.68	9.68	10.045	10.045	10.045	10.045	11.936	11.936	11.936	11.936	11.936	12.136	12.136	12.136	12.136	12.703	13.295	13.295	13.295	13.862	13.862	13.862	13.862	13.862	13.862	14.036
YPR045C	7.135	7.135	8.067	8.067	8.067	8.067	7.867	8.259	10.436	10.436	10.436	10.636	10.636	10.636	10.636	10.636	10.636	10.811	10.811	11.011	11.011	11.011	11.011	11.011	11.011	11.578	11.578	11.578	11.578	11.578	11.578	11.943	11.943	12.5	13.642	13.642	13.642	15.167	15.167	15.167	15.167	15.167	15.559	15.559	15.559	15.559	15.559	15.385	15.576
YHR060W	14.873	14.498	14.498	14.498	14.498	14.498	14.498	14.323	14.323	14.323	14.323	14.323	14.323	14.323	14.323	14.515	14.314	14.314	14.314	14.314	14.314	14.314	13.731	13.731	13.731	13.731	12.606	11.647	11.299	11.107	11.107	11.107	10.706	10.706	10.706	10.706	10.706	10.532	10.331	8.632	8.24	8.414	7.831	7.64	7.64	7.831	7.308	5.785	5.611
YHR076W	12.729	12.38	11.988	11.814	11.439	11.439	11.238	11.238	10.655	11.004	10.829	10.829	10.829	10.829	10.829	10.829	10.829	10.829	10.454	10.454	10.454	8.956	7.848	7.465	7.64	7.64	7.64	7.64	7.64	7.64	7.448	7.073	6.533	5.757	6.132	7.055	6.88	7.447	7.447	7.447	7.621	7.49	7.299	7.299	7.299	7.299	7.299	7.299	7.299
YML029W	12.066	12.039	13.007	12.816	13.164	15.257	15.083	15.257	15.257	15.257	15.257	15.257	13.175	12.026	12.401	12.401	12.575	12.2	12.2	12.2	12.365	12.556	12.556	13.123	13.123	13.123	13.123	13.314	12.382	12.391	12.391	12.391	12.408	12.408	12.583	12.556	12.556	12.556	12.174	12.174	12.174	12.174	11.982	12.924	13.856	13.856	13.856	13.856	13.856
YOR057W	10.832	10.832	10.832	10.832	10.832	10.832	10.832	10.832	10.832	10.832	10.832	10.832	10.657	11.032	11.032	11.032	11.032	11.032	11.032	11.032	11.032	11.032	11.032	11.032	11.032	10.832	10.832	10.832	10.832	10.832	10.832	10.832	10.832	10.832	10.832	10.832	10.44	10.44	8.887	8.713	8.713	8.713	8.156	6.97	6.578	6.578	6.578	6.378	6.378
YER170W	7.294	7.294	7.294	7.294	7.294	7.294	7.294	6.946	7.137	7.137	7.137	7.137	7.328	7.328	7.328	6.351	7.109	7.31	7.31	7.51	7.51	7.51	7.319	7.493	7.677	7.677	7.677	8.444	8.444	8.444	8.618	8.618	8.618	8.27	8.27	7.895	7.895	7.895	7.895	7.895	8.26	9.228	9.419	9.594	10.771	11.73	11.73	11.904	12.078
YEL048C	11.021	10.829	10.829	11.021	11.021	11.212	11.587	12.345	12.345	12.737	12.737	12.737	12.737	12.737	12.737	12.928	12.928	12.754	13.669	13.669	13.669	13.669	13.669	13.669	13.669	13.669	13.669	13.494	13.494	13.494	14.627	14.627	14.627	14.627	14.627	14.627	14.818	14.818	14.818	15.01	15.01	15.21	15.21	15.21	15.21	15.21	15.21	15.21	15.385
YGL237C	3.623	3.623	3.623	3.623	3.623	3.623	4.407	4.407	4.407	4.407	4.407	4.625	4.625	4.625	4.974	4.974	4.974	4.974	5.148	5.148	5.148	5.148	5.148	5.148	5.148	5.148	5.322	6.097	6.288	6.288	6.48	6.48	6.48	6.48	6.48	6.828	6.828	6.828	6.828	6.654	6.645	6.645	6.645	7.385	7.577	7.577	7.577	7.577	7.577
YOR097C	4.825	4.634	4.634	4.825	4.825	4.825	4.825	4.825	4.825	4.825	4.825	4.825	4.825	4.825	4.651	4.651	4.851	4.851	5.026	5.026	6.333	6.907	7.848	7.848	7.848	7.848	8.049	8.049	7.848	8.441	8.441	8.441	8.641	8.441	8.441	8.441	8.441	8.441	8.441	8.441	8.441	8.441	8.441	8.266	8.075	8.075	8.075	8.276	8.276
YHR136C	0.784	0.784	0.784	0.784	0.784	0.784	0.784	0.784	0.985	0.985	0.985	0.985	0.985	0.985	0.985	0.985	0.985	0.985	0.985	0.985	0.985	0.985	0.985	0.985	0.985	0.985	0.784	0.784	0.784	0.784	0.784	0.784	0.784	0.784	0.784	0.593	0.593	0.392	0.392	0.392	0.392	0.392	0.392	0.392	0.392	0.392	0.392	0.392	0.392
YKL205W	8.887	8.887	8.913	9.088	9.463	10.046	10.046	10.046	10.046	10.046	10.046	10.22	10.22	10.22	10.22	10.22	10.22	10.22	10.22	10.586	10.586	10.586	10.586	10.586	12.493	12.493	12.493	12.694	12.694	13.043	13.043	13.043	13.043	13.043	13.043	13.043	12.851	12.851	12.851	12.851	12.851	12.851	12.851	12.851	12.851	12.851	12.851	12.851	12.851
YBR287W	10.362	10.554	10.554	10.554	10.554	10.554	10.554	10.554	10.554	10.554	10.554	10.554	10.554	10.946	11.834	12.026	12.226	12.226	12.226	12.226	12.226	12.226	12.226	12.226	12.226	12.226	12.226	12.226	12.226	12.226	12.243	12.243	12.243	12.243	12.069	12.069	12.069	12.033	11.859	11.859	11.859	11.859	11.859	11.859	11.859	11.859	11.859	11.859	11.859
YIL111W	6.863	7.238	7.996	7.996	7.996	7.996	7.996	7.996	7.996	8.17	8.17	8.17	8.17	8.17	8.17	8.17	8.17	8.17	8.17	8.17	8.17	8.17	8.17	8.17	8.17	8.17	8.17	8.371	8.371	8.371	8.371	8.371	8.371	8.371	8.197	8.197	8.197	8.371	8.371	8.911	8.911	8.911	8.928	8.928	8.928	8.928	8.928	8.928	8.754
YLR268W	11.238	11.412	11.412	11.412	11.412	11.412	11.603	11.603	11.603	11.603	11.795	11.637	11.637	11.637	11.637	11.637	11.637	11.272	11.829	12.003	12.577	12.577	12.778	13.179	13.179	13.353	13.353	13.353	13.179	13.179	12.813	12.988	13.179	13.005	13.005	13.005	13.213	13.414	13.414	13.588	13.588	13.588	13.397	13.397	13.397	13.37	13.562	13.937	13.937
YDR221W	12.268	12.459	11.902	11.902	11.885	11.885	11.885	11.711	11.885	11.3	11.3	11.3	11.475	11.475	11.475	11.475	11.475	11.475	11.823	11.823	12.225	13.515	13.515	13.515	13.515	13.515	13.515	13.515	13.515	14.272	14.638	14.638	14.638	14.638	14.638	14.812	14.812	14.812	15.004	15.178	15.178	15.178	15.178	15.178	15.178	15.178	14.795	14.795	14.795
YLR454W	7.23	7.23	7.23	7.23	7.23	7.23	7.23	7.23	7.23	7.23	7.23	7.23	7.23	7.23	7.23	7.23	7.23	7.23	7.23	7.23	7.23	7.23	7.23	7.23	7.23	7.23	7.23	7.23	7.055	7.055	6.855	6.855	6.463	6.463	6.271	6.271	6.271	6.271	6.271	6.271	6.271	6.271	6.271	5.697	4.878	4.703	4.703	4.703	3.779
YKR072C	3.231	3.231	3.231	2.639	2.639	2.639	2.639	2.639	2.639	2.639	2.639	2.639	2.639	2.447	2.256	2.256	2.082	2.282	2.282	2.282	2.282	2.108	2.299	2.299	2.299	2.299	2.099	1.924	1.924	1.924	1.733	1.733	1.733	1.907	2.082	3.441	3.441	3.441	3.633	3.633	3.633	3.633	3.807	4.4	4.225	4.617	6.178	6.178	6.352
YLR298C	7.345	7.345	7.345	7.345	7.345	7.345	6.239	3.216	2.85	2.475	2.475	2.475	2.475	2.475	2.475	2.475	2.475	2.275	2.275	2.275	2.275	2.1	2.1	1.909	1.735	1.735	1.735	1.735	1.735	1.735	1.735	1.333	1.333	1.333	1.333	1.133	1.133	1.133	1.133	1.133	1.133	1.133	1.133	1.133	0.932	0.932	0.932	0.932	0.932
YMR195W	0.714	0.714	0.714	0.714	0.714	0.714	0.349	0.349	0.349	0.523	0.523	0.523	0.523	0.523	0.523	0.174	0.174	0.174	0.174	0.174	0.174	0.174	0.174	0.174	0.174	0.174	0.174	0.174	0.174	0.174	0.174	0.174	0.174	0.174	0.174	0.174	0.174	0.174	0.174	0.174	0.174	0.174	0.174	0.174	0.174	0.174	0.174	0.174	0.174
YNL214W	7.67	7.844	7.844	7.67	7.496	7.496	7.496	7.496	7.496	7.496	7.496	7.295	7.104	7.104	4.829	4.253	4.253	3.861	4.21	4.21	4.009	3.634	3.259	3.259	4.784	6.824	7.775	7.775	8.14	7.949	7.949	8.663	8.472	8.472	9.762	9.936	10.111	10.677	11.052	11.253	11.802	11.802	12.185	12.185	12.185	12.385	12.385	12.385	12.385
YCR106W	6.267	6.458	6.667	6.667	6.667	6.667	7.19	7.591	7.765	7.765	7.765	7.765	7.765	7.765	7.765	7.565	7.565	7.364	7.364	7.364	6.989	6.989	7.18	7.72	8.095	9.044	9.427	9.427	9.601	9.601	9.601	9.793	10.185	9.993	10.194	10.385	10.194	10.194	10.194	10.194	10.385	10.385	10.385	10.385	10.385	10.385	10.202	10.202	10.393
YKL166C	8.6	8.6	8.6	8.6	8.6	8.8	8.626	8.626	8.626	8.626	8.626	8.251	8.251	8.077	8.077	7.902	7.711	7.711	7.537	7.537	7.537	7.362	7.162	6.987	6.987	6.987	6.987	7.004	7.004	7.004	7.004	7.004	7.004	7.004	7.004	7.004	7.004	7.004	7.004	6.804	6.804	6.804	6.804	6.804	6.804	6.22	6.22	6.22	6.22
YLR016C	6.066	6.066	5.5	5.883	6.824	6.824	7.19	7.19	7.19	7.19	7.19	7.19	7.19	7.19	7.19	7.19	6.989	7.163	7.163	7.163	7.163	7.163	7.163	6.963	6.771	7.52	8.069	9.56	11.92	12.112	12.112	12.112	12.112	12.112	12.112	12.112	12.494	12.494	12.494	12.494	12.494	12.468	13.017	13.017	13.218	13.392	13.392	13.392	13.392
YMR089C	6.001	6.001	6.009	6.009	6.009	6.009	6.009	6.009	6.009	5.808	6.384	6.584	6.584	6.584	6.41	6.41	6.419	6.419	7.021	8.754	8.754	8.754	11.08	11.08	11.08	10.731	13.719	14.999	14.999	15.391	15.391	15.391	15.391	15.391	15.391	15.391	15.984	15.984	16.175	16.55	16.55	16.55	17.117	17.117	17.117	17.117	17.117	16.925	16.925
YLR418C	12.249	12.249	12.249	12.249	12.424	12.424	12.624	13.704	14.436	14.436	14.436	14.436	14.811	14.811	15.011	16.136	17.102	17.277	17.669	17.669	17.669	17.669	17.669	17.669	17.669	17.669	17.869	18.244	18.244	18.244	18.436	18.436	18.436	18.436	18.436	18.436	18.436	18.436	18.436	18.436	18.436	18.436	18.436	18.436	18.627	18.627	18.627	18.627	18.627
YML095C	4.696	4.696	4.696	4.696	3.781	3.781	3.781	3.606	3.606	3.606	3.606	3.224	3.599	3.599	3.599	3.599	3.207	3.207	3.207	3.207	3.207	2.832	2.832	2.631	2.282	2.665	3.048	6.158	6.158	6.715	7.666	7.666	7.666	7.867	7.675	8.232	8.232	8.232	8.232	8.232	8.232	8.232	8.232	8.232	8.232	8.232	8.947	8.947	8.947
YOL068C	6.561	6.361	6.552	7.3	7.1	7.1	7.1	7.1	7.1	7.1	6.211	6.211	6.211	6.211	6.385	6.385	6.385	6.56	6.185	6.359	6.158	6.359	6.359	6.359	6.359	6.359	6.359	6.168	6.395	5.855	5.855	5.298	5.298	5.106	5.106	5.106	5.472	6.23	6.23	6.23	6.23	6.23	6.23	6.23	6.23	6.23	6.23	6.23	6.23
YBL029C-A	0.392	0.392	0.392	0.392	0.392	0.392	0.392	0.392	0.392	0.392	0.392	0.392	0.392	0.392	0.366	0.366	0.366	0.366	0.366	0.366	0.366	0.366	0.366	0.366	0.366	0.366	0.366	0.366	0.366	0.366	0.366	0.366	0.366	0.366	0.366	0.366	0.366	0.366	0.366	0.366	0.366	0.366	0.366	0.366	0.566	0.375	0.375	0.375	0.375
YNL256W	6.169	6.169	6.169	5.595	7.956	7.782	7.782	8.157	7.965	7.965	7.965	7.965	7.965	8.34	8.532	8.532	8.532	8.706	10.377	10.203	10.203	10.203	10.203	10.203	10.203	10.028	10.028	9.837	9.837	10.028	10.42	10.42	10.42	10.42	10.42	10.42	10.612	10.237	10.237	10.411	10.411	10.585	10.585	10.585	10.585	10.585	10.585	10.585	10.21
YAL030W	8.171	8.171	8.171	8.171	8.362	8.362	8.362	8.537	8.537	8.728	9.294	10.018	10.018	10.018	11.134	11.134	11.134	11.526	11.526	11.526	11.526	11.526	11.526	11.526	11.526	11.7	12.624	12.624	12.825	12.999	12.999	12.999	12.999	12.999	13.191	13.191	13.191	13.191	13.191	13.191	13.191	13.191	13.191	13.191	13.191	13.191	13.191	13.191	13.191
YKL167C	11.419	11.419	11.244	11.244	11.244	11.244	11.244	10.181	10.181	10.181	10.556	10.556	10.556	10.556	10.556	10.556	10.382	10.382	10.757	10.757	10.757	10.757	10.757	10.566	10.74	10.931	10.931	11.123	11.123	11.123	11.123	10.922	10.922	10.731	10.731	10.731	10.905	10.905	10.905	9.755	9.755	9.755	9.755	9.755	9.755	9.755	9.755	9.755	9.755
YHR039C	8.452	8.26	8.033	8.033	8.225	8.033	7.668	7.868	7.868	7.694	7.694	7.694	7.694	7.503	7.328	7.703	7.476	6.893	6.893	6.893	6.544	6.544	6.719	6.919	7.111	7.111	7.111	7.311	8.052	8.427	9.942	9.942	9.942	9.942	9.942	10.134	10.134	10.134	10.134	9.759	9.759	10.516	10.516	10.891	12.05	12.05	12.05	12.05	12.05
YKL194C	4.671	4.671	4.671	5.237	4.322	4.322	4.514	4.139	4.139	4.487	4.889	7.276	7.833	8.024	8.024	8.024	8.024	7.833	7.833	8.399	8.198	8.198	8.198	8.198	8.59	8.765	8.765	9.14	9.14	9.14	9.34	9.541	9.742	9.933	9.933	9.933	9.933	9.933	9.933	9.933	9.933	9.933	9.933	9.933	9.933	9.933	9.933	11.118	11.118
YGR270W	0.174	0.174	0.174	0.174	0.174	0.174	0.174	0.174	0.174	0.174	0.174	0.174	0.174	0.174	0.174	0.174	0.174	0.174	0.174	0	0	0	0	0	0	0	0	0	0	0	0	0	0	0	0	0	0	0	0	0	0	0	0	0	0.191	0.758	0.758	0.758	0.758
YKL155C	10.413	10.038	10.038	9.489	11.126	11.501	11.501	11.501	11.501	11.501	11.135	11.135	11.327	10.935	10.56	10.751	10.751	10.952	10.925	13.102	13.303	14.061	13.468	13.468	14.932	14.732	14.732	15.133	15.133	15.133	15.133	15.133	15.499	15.709	16.868	16.868	17.243	17.243	17.8	19.133	19.874	19.874	20.074	20.074	20.074	20.074	20.074	20.074	20.074
YJR066W	14.7	14.7	14.7	14.7	14.7	14.7	14.891	14.891	14.891	14.891	14.891	14.891	15.083	15.083	15.083	15.083	15.083	15.083	15.083	15.083	15.083	15.083	15.083	15.083	15.083	15.083	15.083	15.083	15.083	15.083	15.083	15.083	15.083	15.083	15.083	15.083	14.681	14.681	14.681	14.681	14.856	14.664	14.664	14.664	14.664	14.664	14.664	14.289	14.289
YDR184C	10.708	10.708	10.708	10.708	10.708	10.708	10.708	10.141	9.74	9.74	9.74	9.74	9.74	9.74	9.74	9.549	9.357	8.992	8.791	8.791	8.617	8.225	7.859	7.859	7.859	7.467	7.467	7.467	7.467	7.467	7.467	7.467	7.467	6.726	6.726	6.552	6.378	6.378	6.378	6.378	6.378	6.378	6.378	5.838	5.838	4.487	4.487	4.487	4.679
YLR246W	12.174	12.374	11.808	11.634	11.634	11.634	11.634	11.834	10.719	11.101	10.16	9.986	10.385	10.577	10.577	10.577	10.577	10.577	10.577	10.385	10.185	9.984	10.376	10.916	10.742	11.134	11.134	11.134	11.134	11.325	11.325	11.325	11.325	11.516	11.543	12.658	12.85	12.85	13.041	13.215	13.215	13.215	13.39	13.215	13.215	13.215	13.215	13.215	13.215
YPL173W	6.633	6.633	6.458	6.458	6.458	6.458	6.458	6.458	6.458	6.65	7.042	9.202	10.17	10.17	10.17	10.17	10.17	10.344	10.536	10.727	10.727	10.727	10.727	10.727	10.727	10.901	11.293	11.293	11.293	11.293	11.293	11.293	11.468	11.668	11.668	11.668	11.668	11.668	12.043	12.043	12.043	12.043	12.043	12.043	12.043	12.043	12.043	12.244	12.445
YDL133C-A	6.813	6.421	6.421	6.072	6.072	6.072	6.072	6.072	6.072	5.724	5.724	5.341	5.341	5.341	5.341	5.341	5.341	5.341	5.341	5.341	4.949	4.949	4.949	4.409	4.218	3.625	2.301	2.301	2.301	2.301	2.301	2.301	2.301	2.301	2.301	1.926	1.926	1.926	1.926	1.926	1.926	1.725	0.741	0.549	0.375	0.375	0.375	0.375	0.375
YML035C	11.22	11.22	11.22	11.22	11.22	11.22	11.22	11.019	11.019	11.019	11.019	11.019	11.019	11.019	11.019	11.019	11.019	11.019	11.019	11.019	11.019	11.019	11.019	11.019	10.627	10.627	10.627	10.627	10.627	10.627	10.627	10.627	10.627	10.627	10.627	10.627	10.453	9.877	9.877	9.877	9.877	9.877	9.686	9.686	9.686	9.686	9.686	9.686	9.686
YLR295C	2.282	2.282	2.282	2.282	2.483	2.674	2.674	2.875	3.066	4.034	4.6	4.6	5.184	5.184	5.559	5.559	5.559	5.759	5.759	6.142	6.316	6.316	6.873	6.873	6.873	6.873	6.873	6.699	6.699	6.699	6.699	6.682	6.682	6.682	6.682	6.682	6.481	6.481	6.481	6.481	6.481	6.682	6.873	7.44	7.44	7.44	7.44	7.239	7.413
YDL075W	0.741	0.549	0.549	0.549	0.549	0.549	0.549	0.549	0.201	0.201	0.201	0.201	0.201	0.201	0.201	0.201	0.201	0	0	0	0	0	0	0	0	0	0	0	0	0	0	0	0	0	0	0	0	0	0	0	0	0	0	0	0	0	0	0	0
YCR065W	4.148	4.148	4.148	4.148	4.148	4.148	4.148	4.148	4.148	4.148	4.148	4.148	4.148	4.148	4.339	4.339	4.349	4.349	4.349	4.349	4.349	5.629	5.629	5.629	5.804	5.804	5.804	5.804	5.438	5.612	5.612	5.612	5.978	6.169	6.169	6.736	7.128	7.128	7.128	7.128	7.128	7.711	7.537	7.537	7.537	7.537	7.537	7.537	7.537
YLR206W	1.864	1.864	1.864	1.864	1.864	1.663	1.663	2.247	2.247	2.247	2.072	2.072	2.247	2.247	2.247	2.247	2.247	2.247	2.438	2.438	2.438	2.438	2.438	2.438	2.438	2.438	2.264	2.438	2.438	2.438	2.438	2.438	2.438	2.438	2.438	2.438	2.438	2.639	2.639	2.639	2.639	2.639	2.639	2.639	2.639	2.639	2.639	4.546	4.546
YOR283W	15.465	15.465	15.465	15.84	16.389	16.59	16.59	16.59	17.313	17.313	17.313	17.313	17.313	17.313	17.313	17.313	17.514	17.688	17.688	17.688	17.688	17.688	17.688	17.688	17.488	17.488	17.688	17.688	17.688	17.688	17.688	17.688	17.688	17.688	17.688	17.688	17.688	17.688	17.688	17.688	17.688	17.688	17.688	17.688	17.688	17.688	17.688	17.688	17.688
YPR097W	4.157	4.157	3.974	3.023	3.599	3.991	3.991	4.714	5.307	5.307	5.307	5.498	5.673	5.673	5.673	5.673	5.873	5.873	9.211	9.037	9.037	9.037	9.037	9.037	9.037	9.438	9.438	9.247	9.447	9.055	9.796	10.929	11.512	11.904	12.095	12.095	12.095	12.095	12.27	13.419	13.419	13.419	13.594	13.594	13.594	13.594	13.594	13.594	15.075
YCR016W	7.765	7.94	7.94	7.94	7.94	7.94	7.94	7.765	7.765	7.765	7.591	7.591	7.782	8.165	8.356	8.356	8.356	8.356	8.356	8.356	8.356	8.356	8.356	8.356	8.356	8.182	8.165	7.79	7.79	7.589	7.589	7.764	7.764	7.764	7.764	7.188	7.188	7.188	7.771	8.137	8.137	8.137	8.137	7.936	7.936	7.561	7.561	7.561	7.561
YDR127W	7.675	8.041	8.041	9.192	9.192	9.192	9.192	9.192	9.192	9.192	9.192	9.192	9.367	9.367	9.367	9.367	9.567	9.768	9.768	9.768	9.594	9.768	9.768	9.768	9.768	9.768	9.768	9.768	9.768	9.768	9.768	9.768	9.768	9.594	9.419	9.419	9.419	9.419	9.419	9.419	9.054	9.054	9.054	9.054	9.054	9.054	9.054	9.054	9.054
YER090W	5.914	5.914	5.914	5.914	6.089	6.263	6.263	6.263	6.263	6.263	6.263	6.263	6.263	6.263	6.263	6.263	6.263	6.263	6.263	6.263	6.263	6.263	6.089	6.089	6.089	6.089	6.089	6.089	6.263	6.263	6.263	6.263	6.263	6.263	6.263	6.263	6.089	6.089	6.089	6.089	6.28	6.28	6.28	6.454	6.454	7.212	7.212	7.212	7.038
YIL064W	7.878	7.677	7.486	7.486	8.026	8.6	8.6	8.992	8.992	8.992	8.992	9.384	9.384	9.384	9.384	9.384	9.384	9.384	9.384	9.41	9.236	9.41	9.776	9.776	9.776	9.776	9.776	9.776	9.776	9.776	9.967	9.967	9.967	9.967	9.967	9.776	9.776	9.776	9.776	9.776	9.776	9.776	9.776	9.776	9.776	9.776	9.776	9.776	9.776
YHR194W	8.407	8.407	8.407	8.407	8.232	7.867	8.634	8.634	8.634	8.634	8.476	8.476	10.759	12.075	12.789	12.789	12.789	12.789	12.789	13.191	12.99	12.99	13.365	13.539	13.539	13.539	13.74	13.549	13.74	13.74	13.931	14.123	14.323	14.323	14.323	14.515	14.515	14.907	14.907	14.907	14.907	14.907	14.715	14.715	14.715	14.715	14.715	14.89	14.89
YMR041C	0.174	0.174	0.174	0.349	0.349	0.349	0.349	0.349	0.349	0.349	0.349	0.349	0.349	0.349	0.349	0.349	0.349	0.349	0.349	0.349	0.349	0.349	0.349	0.349	0.523	0.523	0.523	0.523	0.523	0.523	0.523	0.523	0.523	0.523	0.523	0.523	0.523	0.523	0.523	0.523	0.523	0.523	0.349	0.523	0.714	0.714	0.714	0.714	0.714
YNL108C	8.79	8.599	8.599	8.599	8.599	8.599	8.599	8.599	8.599	8.599	8.599	8.599	8.398	8.398	8.398	8.198	8.198	8.198	8.198	8.198	8.023	8.023	8.198	8.198	8.58	9.147	9.338	9.539	9.539	9.539	9.539	9.539	9.539	9.539	9.539	9.539	9.539	9.539	9.539	9.539	9.539	9.364	9.539	9.539	9.539	9.364	9.364	9.364	9.19
YDR337W	7.394	7.394	7.568	7.568	7.568	7.568	7.76	7.568	7.568	7.568	7.568	7.568	7.568	6.079	5.905	6.28	6.089	6.28	7.403	7.403	7.403	7.229	7.229	7.229	7.229	7.038	7.038	6.846	7.195	7.57	7.57	7.57	7.57	7.57	7.57	7.57	7.57	7.57	7.57	7.57	7.57	7.57	7.57	7.57	7.57	7.57	6.839	6.839	6.839
YBR070C	14.492	14.292	14.492	15.259	15.259	15.259	15.259	15.259	14.684	14.674	14.657	14.657	14.657	14.657	14.832	14.832	14.832	14.631	14.631	14.631	14.631	14.631	14.631	14.631	14.631	14.631	14.631	14.457	14.457	14.082	14.082	14.082	14.256	14.256	14.256	14.256	14.256	14.256	14.082	14.082	14.082	13.69	13.69	13.69	13.864	13.864	13.864	13.864	13.864
YPL117C	4.399	4.399	4.399	4.399	4.05	4.05	4.05	4.05	3.876	3.876	3.685	3.319	3.145	2.953	2.953	2.605	2.605	2.605	2.256	1.864	1.307	0.958	0.958	0.958	0.958	0.958	0.958	0.958	0.958	0.958	0.758	0.758	0.758	0.583	0.583	0.583	0.583	0.583	0.383	0.191	0.191	0.191	0.191	0.191	0.191	0.191	0.191	0.191	0.191
YKL146W	3.762	3.762	3.762	3.762	3.762	3.762	3.762	3.762	3.762	3.762	3.762	3.762	3.762	3.762	3.762	3.762	3.762	3.762	3.762	3.762	3.762	3.762	3.762	3.762	3.762	3.762	3.762	3.762	3.762	3.762	3.588	3.396	3.396	3.396	3.396	3.396	3.205	3.205	3.205	3.205	3.205	3.205	3.205	3.205	3.205	3.205	3.205	3.205	3.205
YIR006C	2.753	2.753	2.753	2.578	2.578	2.578	2.387	2.387	2.387	2.588	2.588	2.762	2.963	2.963	2.963	2.963	2.963	2.963	2.963	2.963	2.963	2.963	2.963	2.963	2.963	2.963	2.963	2.963	2.963	2.963	2.963	2.963	2.963	2.963	2.963	2.963	2.963	2.963	2.963	2.963	2.963	2.963	2.963	2.963	2.963	2.963	2.963	2.963	2.963
YDR017C	6.673	6.673	6.673	6.673	6.673	6.847	6.847	6.847	6.847	6.847	6.847	6.847	6.847	6.847	6.847	7.021	6.83	6.83	6.83	7.031	7.406	7.406	7.606	7.606	7.606	7.606	7.606	7.606	7.406	7.406	7.406	7.406	7.406	7.406	7.406	7.58	7.58	7.58	7.58	7.58	7.58	7.58	7.58	7.58	7.58	7.58	7.58	7.58	7.58
YLR142W	7.336	7.336	7.336	7.336	7.336	7.336	6.961	6.578	6.77	6.569	6.569	6.168	5.802	5.802	5.802	5.245	5.245	5.446	5.828	6.743	6.743	6.743	6.743	6.944	6.944	6.944	6.944	6.944	6.944	6.944	6.944	7.51	7.162	7.162	7.162	7.162	7.162	7.162	6.961	6.961	6.961	6.961	6.961	6.961	6.77	6.77	6.77	6.77	6.77
YLR346C	6.507	6.507	5.783	5.408	5.6	5.6	5.6	5.6	5.408	5.234	5.408	5.408	5.408	5.609	5.609	6.01	6.01	6.01	6.01	6.185	5.993	5.993	5.993	5.993	5.993	5.2	5.2	5.391	5.391	5.2	5.2	5.009	5.009	5.009	5.009	5.009	5.009	5.009	5.009	4.617	4.617	4.617	4.617	4.643	4.452	4.452	4.626	4.626	4.626
YBL102W	8.837	8.837	9.386	9.386	9.587	9.761	9.761	9.761	9.962	9.962	9.962	9.962	9.962	9.962	9.962	9.962	9.962	9.962	9.962	9.962	9.962	9.962	9.962	9.962	9.962	9.962	9.962	9.962	9.962	9.962	9.962	9.962	9.962	9.962	9.761	9.56	9.56	9.56	9.56	9.36	9.36	9.534	9.534	9.534	9.534	9.534	9.534	9.534	9.534
YDR531W	14.914	15.28	15.28	15.28	15.28	15.28	15.28	15.106	15.106	15.28	15.28	15.28	15.28	15.28	15.28	15.28	15.089	14.496	14.697	14.697	14.697	14.697	14.496	14.496	14.496	13.922	13.181	12.99	12.816	12.816	12.816	12.424	12.424	12.232	12.232	11.85	11.85	11.85	11.85	11.85	12.041	11.85	11.85	11.649	11.649	10.325	10.134	10.134	9.742
YFR055W	9.277	9.277	9.277	9.077	9.077	9.077	9.077	8.885	9.635	10.211	11.927	11.927	12.128	12.128	12.128	12.128	12.319	12.319	12.51	12.51	12.51	12.51	12.51	12.51	12.885	12.885	12.885	12.885	12.885	13.086	12.885	12.885	12.711	12.711	12.711	13.304	13.304	13.103	13.103	12.754	12.754	12.754	12.754	12.929	12.754	12.754	12.58	12.389	12.389
YFR027W	1.926	1.15	1.324	1.324	1.324	1.307	1.498	1.699	3.372	3.372	3.372	3.372	3.197	3.197	3.197	3.197	3.197	3.197	3.197	3.572	4.862	5.063	5.063	5.264	5.438	6.004	6.004	6.205	6.396	6.396	6.396	6.597	6.798	6.798	6.972	6.972	6.972	6.972	6.972	7.364	7.364	7.364	7.364	7.364	7.364	7.555	7.957	7.957	7.957
YML043C	22.374	22.374	22.182	22.182	22.182	22.182	22.182	22.182	22.182	22.182	22.182	21.991	21.991	21.991	21.991	21.991	21.991	21.991	21.817	21.817	21.817	21.642	21.26	21.269	21.068	21.068	21.068	21.068	21.068	21.068	21.068	20.894	20.894	20.894	20.894	20.894	20.894	20.894	20.894	20.894	20.894	20.894	20.894	20.493	20.493	20.493	20.493	19.943	19.943
YJL010C	10.882	10.882	10.882	10.507	10.899	11.09	11.09	11.09	11.09	11.282	11.282	11.282	11.282	11.282	11.282	11.107	11.107	11.107	11.657	11.674	11.848	11.848	11.848	12.249	12.249	12.249	12.249	12.249	12.249	12.816	12.816	12.816	13.191	13.191	13.191	13.191	13.191	13.191	13.191	13.191	13.191	13.191	13.191	13.191	13.191	13.191	13.191	13.191	13.191
YDR249C	8.364	8.364	8.364	7.415	7.415	7.415	7.415	7.415	7.415	7.224	7.224	7.224	7.224	7.224	7.224	7.224	7.049	7.049	6.447	5.881	5.506	5.506	5.506	5.506	5.506	4.966	4.966	4.966	4.966	3.241	3.066	2.892	2.892	2.892	2.691	2.691	2.691	2.5	2.309	2.309	2.509	2.117	1.943	1.943	1.943	1.742	1.176	1.176	1.176
YGR133W	10.089	10.089	10.089	10.263	10.263	10.263	10.263	10.263	10.263	10.464	10.464	10.464	10.464	10.464	10.464	10.464	10.464	10.464	10.464	10.464	10.464	10.464	10.655	10.655	10.655	10.655	10.655	10.655	10.655	10.655	10.655	10.655	10.655	10.655	10.655	10.655	10.655	10.655	10.655	10.655	10.655	10.655	10.655	10.272	10.272	10.272	10.098	9.924	9.924
YJR049C	8.982	9.147	9.348	9.348	9.549	9.157	8.634	8.634	8.634	8.617	8.999	8.999	8.999	9.191	9.191	9.958	9.958	9.958	9.783	10.376	10.175	10.175	11.692	12.416	14.089	14.263	14.263	14.263	14.263	14.263	14.263	14.263	14.263	14.263	14.464	14.638	15.388	15.388	15.388	15.388	15.388	15.388	15.388	15.388	15.388	15.388	15.388	15.388	15.388
YNL193W	11.113	11.113	11.113	11.113	11.113	11.113	11.113	11.113	10.564	10.755	10.755	10.755	10.755	10.755	10.755	10.755	10.755	10.755	10.555	10.555	10.555	10.555	10.555	10.555	10.555	10.206	10.206	10.407	10.198	10.198	10.547	10.547	10.547	10.547	10.547	10.356	10.356	10.356	10.181	10.181	10.181	10.007	10.007	10.007	9.833	9.266	9.266	9.266	9.266
YOR382W	11.688	11.688	11.688	11.688	11.879	11.879	11.705	11.705	11.705	11.705	11.705	11.705	11.896	11.896	11.896	11.896	11.896	11.896	11.896	11.896	11.696	11.896	11.896	11.896	11.896	11.896	11.696	11.696	11.87	12.245	12.245	12.245	11.853	11.853	11.853	11.853	11.853	11.853	11.853	11.853	11.853	11.853	11.853	11.853	11.853	12.044	12.044	12.044	12.044
YMR234W	8.59	8.59	8.416	7.484	7.092	6.901	6.901	5.969	6.143	6.143	5.969	5.603	5.603	5.935	5.56	6.143	6.143	6.143	6.143	6.143	5.027	5.219	5.044	5.044	5.41	6.194	6.961	6.961	6.961	6.961	6.961	6.961	6.953	6.779	6.779	6.186	6.361	7.868	8.26	8.461	8.461	8.461	8.461	8.461	8.461	8.461	8.26	8.435	8.234
YMR298W	9.736	9.927	10.703	10.703	10.878	10.686	10.686	10.686	11.453	11.453	11.453	11.453	12.228	12.228	12.228	12.228	12.228	12.054	11.879	11.879	13.179	13.179	13.353	13.379	13.379	13.179	13.745	14.711	15.459	15.459	15.834	15.834	15.834	15.834	15.834	15.834	15.834	15.834	15.834	15.634	15.634	15.634	16.033	16.435	16.435	16.435	16.435	16.435	16.435
YMR287C	10.316	10.316	10.081	9.715	9.715	9.715	9.715	9.715	9.715	9.715	9.515	9.689	9.498	9.498	9.498	9.498	9.297	9.488	8.312	7.92	7.92	7.72	7.72	6.822	6.621	6.812	6.621	7.178	7.379	7.954	7.78	7.78	8.965	8.965	9.14	9.14	9.14	9.34	11.032	11.799	11.799	11.99	11.99	11.99	11.799	12.382	12.382	12.382	12.382
YHR162W	6.616	6.616	6.616	6.616	6.616	6.441	6.441	6.441	6.441	6.441	6.441	6.441	6.415	6.415	6.415	6.415	6.415	6.415	6.415	6.415	6.415	6.415	6.415	6.415	6.415	6.214	6.214	6.214	6.214	6.214	6.214	6.014	5.447	5.447	5.447	5.447	5.447	4.907	4.907	4.907	4.907	4.907	4.907	4.184	3.983	3.983	3.983	3.809	3.809
YDR534C	7.747	7.747	7.747	7.747	7.006	6.98	6.98	7.372	7.372	7.372	7.572	7.572	8.095	7.486	7.677	7.677	7.677	7.677	7.677	7.503	7.285	7.285	7.276	7.276	7.467	7.293	7.293	7.092	7.092	7.266	7.266	7.467	7.467	7.293	7.293	7.293	7.293	7.293	7.293	7.266	7.467	7.467	7.467	7.467	7.816	7.816	8.007	7.99	7.99
YDR002W	12.24	12.24	12.24	12.24	12.24	12.24	12.24	12.24	12.24	12.24	12.049	11.657	11.657	11.282	11.09	10.916	10.725	10.725	10.725	10.725	10.533	10.533	10.533	10.533	6.359	6.185	5.444	5.243	4.861	4.643	4.643	4.817	4.817	4.817	4.06	3.885	3.885	3.885	3.885	3.694	3.694	2.344	2.344	2.344	1.794	1.62	1.237	1.237	1.237
YNL127W	4.662	4.662	4.862	4.862	4.862	4.862	4.862	4.862	4.862	4.862	4.862	4.862	4.671	4.671	4.671	4.48	4.48	4.48	4.48	3.538	3.538	2.798	2.623	2.258	2.659	3.991	5.298	6.012	6.012	6.012	6.012	6.961	6.961	6.961	6.961	6.961	6.961	6.961	6.961	7.736	7.561	7.91	8.302	8.302	8.302	8.302	8.302	8.302	8.476
YDR400W	11.214	11.754	11.754	11.954	11.954	11.954	12.146	11.606	12.363	12.363	12.555	12.555	12.555	12.555	12.555	12.555	12.581	12.581	12.581	12.581	12.581	12.198	11.31	11.31	11.135	11.135	11.51	11.51	11.51	11.51	11.51	11.51	11.51	11.51	11.51	11.51	12.112	12.112	12.112	11.921	12.122	12.122	12.122	12.122	12.122	12.122	12.122	12.122	12.122
YOR141C	9.566	9.566	9.74	9.74	9.74	9.74	9.74	9.74	10.316	10.316	10.316	10.316	10.124	10.124	10.115	9.924	9.924	9.924	9.924	9.924	9.924	10.124	10.325	10.325	10.325	10.325	10.516	10.516	10.516	10.516	10.516	10.516	10.516	10.516	10.325	10.325	10.325	10.151	10.151	10.552	10.552	10.552	10.552	10.552	10.552	10.552	10.552	10.552	10.378
YIL046W	3.608	3.608	3.957	3.773	4.122	4.122	4.122	4.122	4.845	6.702	6.702	6.702	6.702	6.702	7.399	7.399	7.399	7.774	7.774	7.965	8.357	8.749	8.749	8.749	8.924	8.924	8.924	8.924	8.924	8.924	9.316	10.657	11.197	11.197	11.197	11.197	11.197	11.197	11.197	11.371	11.371	11.371	11.371	11.371	11.562	11.737	12.277	13.061	13.061
YNL264C	4.828	4.654	4.654	4.654	4.654	4.654	4.68	5.622	5.813	6.205	6.031	6.606	6.432	6.432	6.623	7.756	9.586	9.76	9.76	10.109	10.109	10.109	10.109	10.3	10.501	10.893	10.893	10.893	10.893	10.893	10.893	10.893	11.067	11.067	11.268	11.442	11.442	11.634	12.026	13.124	14.248	14.248	14.248	14.248	14.248	14.248	14.248	14.248	14.248
YGL008C	0.174	0.174	0.174	0.174	0.174	0.174	0.174	0.174	0.174	0.174	0.174	0.174	0.174	0.174	0.174	0.174	0.174	0.174	0.174	0.174	0.174	0.174	0	0	0	0	0	0	0	0.174	0.174	0.174	0.174	0.174	0.174	0.174	0.174	0.174	0.174	0.174	0.174	0.174	0.174	0.174	0.174	0.174	0.174	0.174	0.174
YDR315C	5.688	5.688	5.688	5.688	6.463	6.271	6.472	6.455	6.455	6.646	6.646	6.646	6.646	6.646	6.472	6.463	8.561	8.561	8.561	8.561	8.561	8.561	8.561	8.561	8.561	8.361	8.361	8.561	8.169	8.169	8.169	8.169	8.186	8.387	8.387	8.387	8.387	8.196	8.196	8.736	10.103	10.469	10.469	10.469	10.469	10.469	10.469	10.469	10.469
YMR246W	2.449	2.64	2.64	3.904	3.904	3.904	4.105	4.105	4.105	4.105	4.105	4.105	4.105	3.913	3.913	3.913	3.913	3.913	3.913	3.913	3.913	3.913	3.913	3.913	3.913	3.913	3.913	3.913	3.739	3.548	3.548	3.347	3.347	3.347	3.521	3.722	3.722	3.722	3.722	3.722	3.722	3.722	3.548	3.548	3.373	3.373	2.389	2.389	2.214
YML020W	10.035	10.035	10.035	11.186	11.186	11.578	13.845	13.845	13.845	13.845	13.845	13.845	14.037	13.862	13.862	13.862	14.037	14.037	14.237	13.688	13.688	13.697	13.697	13.697	13.697	13.898	14.491	14.839	14.839	14.839	14.648	14.648	14.648	14.648	14.822	14.822	14.822	14.997	14.796	14.796	14.796	14.796	14.796	14.796	14.796	14.796	14.622	14.622	14.622
YHR174W	0	0	0	0	0	0	0	0	0	0	0	0	0	0	0	0	0	0	0	0	0	0	0	0	0	0	0	0	0	0	0	0.392	0.392	0.392	0.392	0.392	0.392	0.392	0.392	0.392	0.392	0.392	0.392	0.392	0.392	0.392	0.392	0.392	0.392
YGL147C	6.751	6.952	6.952	6.952	6.952	6.952	6.952	6.952	6.952	6.952	6.402	6.402	6.402	6.402	6.402	6.402	6.228	6.228	6.027	5.662	5.47	5.47	5.47	5.296	5.296	5.296	5.296	5.296	5.296	5.296	5.296	5.296	5.296	5.296	4.93	4.93	4.555	4.555	4.19	3.998	3.998	4.19	4.19	4.19	4.19	4.19	4.19	4.19	3.788
YPL133C	4.165	4.339	4.174	4.714	4.714	4.714	4.731	4.731	4.731	4.731	4.906	4.915	5.29	5.29	5.29	5.29	5.481	5.481	5.481	5.481	5.29	5.866	5.691	5.691	5.691	5.691	5.866	5.29	6.029	6.56	6.56	6.56	6.56	6.56	6.56	6.56	6.56	6.56	6.56	6.76	7.319	7.319	7.319	7.319	7.319	7.493	7.493	7.493	7.493
YFR031C-A	1.123	0.949	0.949	0.949	0.949	1.123	1.123	1.123	1.123	1.123	1.123	1.123	1.123	1.123	1.123	1.123	1.123	1.123	1.123	1.123	1.123	1.123	1.123	1.123	0.758	0.758	0.758	0.758	0.758	0.758	0.758	0.758	0.758	0.758	0.758	0.758	0.758	0.758	0.758	0.758	0.566	0.566	0.566	0.566	0.566	0.549	0.549	0.549	0.549
YLR090W	11.902	12.103	12.103	12.103	12.103	12.103	12.103	12.103	12.103	12.103	12.103	12.103	12.103	12.103	12.103	12.103	12.103	12.103	12.103	12.103	12.103	11.902	11.902	11.719	10.76	10.76	10.76	10.751	10.925	10.925	10.925	10.925	10.925	10.925	10.925	10.925	10.925	10.925	10.925	10.734	10.734	10.734	10.734	10.368	10.368	9.611	9.236	8.844	9.044
YNL280C	10.726	10.552	10.378	10.378	10.378	10.203	10.203	10.203	10.203	10.203	10.203	10.203	9.802	9.802	9.802	9.802	9.802	9.802	9.41	9.236	9.044	9.044	6.561	6.196	5.446	5.446	5.62	5.106	4.731	4.731	4.731	4.906	5.08	5.08	5.08	5.08	5.08	5.08	4.872	4.872	4.872	4.872	4.872	4.872	4.872	5.665	5.665	5.665	5.665
YBL014C	16.134	16.134	15.933	15.933	15.933	15.933	15.13	14.755	14.163	13.797	13.797	13.797	13.971	13.971	13.971	13.971	13.971	13.971	13.971	13.771	13.771	13.771	13.579	13.579	13.579	13.562	13.17	13.17	13.17	13.17	12.979	12.979	12.979	12.613	12.613	12.613	12.613	11.856	12.047	11.856	11.856	11.856	11.856	11.681	11.681	11.289	11.254	11.445	11.445
YKL065C	9.619	10.021	10.021	10.021	10.021	10.021	10.021	10.021	10.021	10.021	10.021	9.82	9.82	9.82	9.646	9.646	9.646	8.922	8.721	8.721	8.721	8.721	8.721	8.721	8.721	8.721	8.721	8.721	8.721	8.721	8.721	8.721	8.721	7.24	7.24	7.24	7.24	7.066	6.499	6.325	6.325	5.759	5.759	4.982	4.094	3.902	3.902	3.902	3.902
YNL162W	9.941	9.941	9.941	9.941	9.941	9.941	9.941	9.941	9.941	9.941	9.941	10.132	10.132	10.132	9.941	9.941	9.941	9.941	9.941	9.941	9.941	9.941	9.941	9.941	9.941	9.941	9.365	9.191	8.999	8.799	8.99	9.164	9.164	9.164	9.164	9.164	9.164	9.164	9.164	9.164	8.99	8.799	8.624	8.624	8.433	8.433	8.433	8.433	8.433
YKL112W	0.767	0.593	0.593	0.593	0.593	0.593	0.593	0.593	0.593	0.593	0.593	0.593	0.593	0.593	0.593	0.593	0.593	0.593	0.593	0.593	0.593	0.593	0.401	0.401	0.401	0.401	0.401	0.401	0.401	0.401	0.767	0.767	0.767	0.958	0.958	0.958	0.958	0.958	0.958	0.958	1.133	1.133	1.133	1.133	1.133	1.133	1.133	1.324	1.324
YBR022W	8.903	8.903	9.078	9.078	9.278	9.278	9.278	9.278	9.278	9.278	9.453	9.453	9.453	9.453	9.453	9.801	10.176	10.176	10.176	10.176	10.176	10.351	10.351	10.351	10.351	10.351	9.959	9.584	9.392	9.392	9.392	9.392	9.044	9.044	9.044	8.869	8.678	8.329	8.504	8.504	8.504	8.504	8.504	8.504	8.504	8.504	8.303	8.303	8.303
YMR004W	3.537	3.711	4.268	6.194	6.194	6.385	6.586	6.586	6.586	6.586	6.569	6.368	6.368	6.751	6.751	7.134	8.111	8.111	8.111	8.311	8.486	8.486	8.486	8.311	8.311	8.311	8.137	7.946	8.12	8.495	8.495	8.495	8.495	8.294	8.137	7.963	8.154	8.154	8.154	8.345	8.747	8.747	8.921	8.938	8.938	8.938	9.339	9.339	9.741
YOR087W	4.105	4.105	4.305	4.305	4.305	4.305	4.497	4.497	4.497	4.497	4.497	4.497	4.497	5.83	5.83	5.83	6.004	6.004	6.004	6.004	6.004	6.004	6.004	6.004	6.004	6.004	6.004	6.205	6.205	6.205	6.205	6.205	6.205	6.406	6.406	6.58	6.58	6.58	6.58	6.58	6.58	6.58	6.946	6.946	6.946	6.946	6.946	6.946	6.745
YDL227C	4.174	4.174	4	4	4	4	3.799	3.799	4.182	4.557	4.758	4.949	4.949	4.949	4.366	4.557	4.557	4.557	4.557	4.156	4.696	4.87	5.41	5.601	5.401	5.226	5.749	6.141	6.141	6.333	6.333	6.734	6.734	6.734	6.76	6.76	6.76	6.569	6.76	6.76	6.76	6.76	6.76	6.76	6.76	6.76	6.935	6.935	6.76
YDR351W	9.277	9.277	9.277	9.277	9.277	9.277	9.277	9.469	10.052	10.052	10.226	10.226	10.226	10.226	10.226	10.401	10.401	10.401	10.401	10.592	10.592	10.592	10.592	10.592	10.592	10.592	10.592	10.592	10.592	10.592	10.592	10.592	10.592	10.401	10.401	10.401	10.401	10.401	10.401	10.401	10.401	10.401	10.209	10.209	10.209	10.009	10.183	10.183	10.183
YGL191W	0	0	0	0	0	0	0	0	0	0	0	0	0	0	0	0	0	0	0	0	0	0	0.191	0.191	0.191	0.191	0.191	0.191	0.191	0.191	0.191	0.191	0.191	0.191	0.191	0.191	0.191	0.191	0.191	0.191	0.191	0.191	0.191	0.191	0.191	0.191	0.191	0.191	0.191
YKL078W	10.072	10.072	10.072	10.072	10.072	9.881	9.881	10.665	11.406	11.597	11.597	11.597	11.788	12.18	12.572	15.953	15.953	15.953	15.953	15.953	15.953	16.145	16.145	16.145	16.145	16.145	16.345	16.345	16.345	16.345	16.345	16.345	16.345	16.728	16.728	16.728	16.728	16.728	16.728	16.728	16.728	16.728	16.728	16.728	16.728	16.728	16.728	16.728	16.728
YCL044C	12.3	12.501	12.501	12.501	12.31	12.51	12.484	12.484	13.198	13.198	13.373	14.087	14.087	14.087	14.087	14.288	14.837	14.837	14.837	14.837	14.837	14.663	14.663	14.663	14.488	14.488	14.68	14.68	14.68	14.68	14.68	14.314	14.498	14.498	14.488	14.663	14.663	14.663	14.663	14.663	14.663	14.663	14.663	14.663	14.663	14.88	15.055	15.055	15.055
YPR144C	4.54	4.54	4.54	4.54	4.54	4.731	4.731	4.731	4.731	4.731	4.731	4.731	4.932	4.932	5.106	4.932	4.932	4.932	4.932	4.932	4.932	4.349	4.157	3.051	3.051	3.051	2.458	2.485	2.485	2.485	3.042	3.565	3.565	3.739	3.739	3.739	3.739	3.739	3.739	4.105	4.105	4.105	3.756	3.756	3.756	3.756	3.756	3.957	3.756
YPR181C	11.925	11.925	11.925	11.925	11.925	11.925	11.925	11.925	11.925	11.925	11.751	11.925	11.925	11.925	11.925	11.925	11.925	11.925	11.925	11.925	11.908	11.734	11.734	11.734	11.734	11.734	11.734	11.734	11.734	11.734	11.734	11.734	11.734	11.734	11.734	11.734	11.734	11.734	11.543	11.543	11.543	11.342	11.342	11.342	11.342	11.342	11.342	11.342	11.342
YEL031W	12.857	12.857	12.857	12.857	12.857	12.857	12.857	12.857	12.857	13.032	13.032	13.032	13.032	13.232	13.424	13.424	13.624	13.99	14.164	15.515	15.515	15.515	15.515	15.515	15.515	15.515	15.515	15.715	15.715	15.715	15.916	15.916	15.916	15.916	15.916	16.09	16.09	15.899	15.899	15.899	15.899	15.899	15.899	15.899	15.899	15.899	15.899	15.899	15.899
YPR158W	4.095	4.095	3.921	3.921	3.921	3.72	3.529	3.18	3.372	3.372	3.372	3.372	3.18	3.18	3.18	3.18	2.98	2.805	2.805	2.805	2.805	2.805	2.805	2.805	2.805	2.805	2.805	2.805	2.805	2.605	2.404	2.23	2.23	2.23	2.23	2.23	2.23	2.23	2.23	2.23	2.23	2.23	2.23	2.23	2.23	2.23	2.23	2.055	2.055
YLR318W	4.495	4.495	5.236	5.236	5.628	6.029	6.569	6.569	6.569	6.569	6.569	6.569	6.76	7.675	7.867	7.867	7.867	7.867	8.232	8.232	8.232	8.232	8.624	8.624	8.624	8.624	8.624	8.624	8.624	8.624	8.624	8.99	8.99	8.99	9.181	9.181	9.181	9.181	9.181	9.181	9.181	9.181	9.181	9.181	9.181	9.181	9.573	9.573	9.573
YMR189W	9.804	9.804	9.804	9.804	9.804	9.804	9.804	9.804	9.804	9.629	9.629	9.629	9.629	9.629	9.438	9.438	9.438	9.438	9.089	9.089	9.089	8.688	8.688	8.287	8.095	7.921	7.921	7.73	7.555	7.555	7.73	7.73	7.73	7.73	7.73	7.73	7.73	7.19	7.015	7.015	6.614	6.614	6.44	6.44	6.44	6.239	6.048	6.048	6.048
YPL235W	9.741	9.741	9.741	9.741	9.915	10.106	10.106	11.021	11.021	11.021	11.021	11.222	11.998	11.998	11.998	11.998	12.39	12.39	12.565	12.565	12.565	12.565	12.565	12.565	12.565	12.555	12.555	12.555	12.747	13.129	13.129	13.129	13.129	13.129	13.129	13.129	13.129	13.129	13.129	13.129	13.129	13.129	13.129	13.129	13.129	13.129	13.129	13.129	13.129
YLR436C	6.389	6.389	6.389	6.389	6.389	6.589	6.014	5.631	5.43	5.43	5.43	5.43	5.43	5.43	5.082	5.099	5.099	5.491	5.491	5.839	5.839	5.839	5.839	5.665	5.665	5.665	5.665	5.464	5.856	5.856	6.031	6.031	6.031	6.031	6.031	6.222	6.222	6.423	6.423	6.423	6.423	6.423	6.423	6.423	6.423	6.423	6.423	6.423	6.423
YER070W	6.605	6.605	6.605	6.605	6.605	6.605	6.038	6.038	6.038	6.038	6.038	6.038	5.288	5.288	5.288	5.114	4.923	4.923	4.923	4.923	4.923	4.923	3.179	2.987	2.987	2.796	2.43	1.69	1.69	1.69	1.69	1.69	1.69	1.69	1.515	1.15	0.583	0.583	0.583	0.583	0.583	0.583	0.392	0.201	0.201	0.201	0.201	0.201	0.201
YIL050W	2.656	2.656	2.656	1.941	1.915	1.915	1.915	1.915	1.915	1.915	1.915	1.523	1.14	1.14	1.14	1.14	1.14	1.14	1.14	0.758	0.566	0.566	0.566	0.566	0.375	0.174	0.174	0.174	0.174	0.174	0.174	0.174	0.174	0.174	0.174	0.174	0.174	0.174	0.174	0.174	0.174	0.174	0.174	0.174	0.174	0.174	0.174	0	0.174
YGR237C	15.543	15.543	15.543	15.543	15.543	15.543	15.543	15.543	15.351	15.351	15.351	15.351	15.177	15.177	15.177	15.177	14.986	14.986	14.986	14.986	14.986	14.986	14.986	14.986	14.986	14.811	14.811	14.811	14.811	14.611	14.611	14.419	14.794	14.794	14.794	14.794	14.794	14.794	14.202	14.202	14.202	13.453	13.453	12.478	11.006	10.483	10.483	10.483	10.483
YLL018C	4.654	4.845	5.02	5.02	5.02	5.02	5.02	5.02	5.02	5.02	5.02	5.02	5.02	5.02	5.02	5.02	5.02	5.02	5.02	5.02	5.02	5.02	5.412	5.952	7.242	7.242	7.242	7.416	7.808	7.808	7.982	7.982	8.374	8.374	8.374	8.549	8.549	8.549	8.549	8.549	8.723	8.924	8.924	8.924	8.924	8.924	8.924	8.924	9.098
YOR094W	10.368	10.569	10.569	10.76	10.76	10.935	10.935	10.935	10.935	11.109	11.3	11.492	11.492	11.492	11.492	11.867	11.867	12.067	12.067	12.067	12.067	11.719	12.276	12.075	12.075	12.075	12.075	12.075	12.075	12.075	12.075	12.075	12.075	12.075	12.075	11.874	11.874	11.874	11.874	11.874	11.874	11.874	11.874	11.874	11.874	11.874	11.874	11.874	11.874
YGR124W	12.051	12.051	12.051	12.051	12.051	11.485	11.485	11.119	11.119	9.969	9.219	8.854	8.06	7.886	7.886	7.886	6.526	6.918	6.918	6.918	6.918	6.918	6.918	6.918	6.918	6.517	5.733	4.966	5.14	5.341	5.15	5.15	5.15	5.542	6.125	6.316	6.316	6.316	6.691	6.691	6.691	6.691	6.691	7.623	8.006	8.18	9.722	10.41	10.41
YDR488C	7.588	7.588	7.588	7.588	7.588	7.588	7.588	7.588	7.588	7.805	8.554	8.554	8.554	8.554	9.304	10.226	10.226	10.226	10.226	10.226	10.226	10.226	10.226	10.226	10.226	10.226	10.226	10.226	10.226	10.226	10.226	10.226	10.226	10.226	10.226	10.226	10.226	10.226	10.226	10.226	10.226	10.226	10.226	10.226	10.226	10.226	10.427	10.427	10.427
YOR004W	3.728	3.728	3.728	3.537	3.537	3.537	3.728	3.728	3.728	3.728	3.728	3.728	3.728	4.311	5.069	5.069	5.418	5.418	5.418	6.533	6.533	6.533	6.533	6.533	6.533	6.533	6.533	6.533	6.533	6.533	6.359	6.359	6.359	6.533	6.516	6.516	6.516	6.516	6.516	6.516	6.882	6.882	6.882	6.882	6.882	6.882	6.882	6.882	6.882
YCR097W	8.279	8.453	8.654	8.453	8.453	8.453	8.453	8.453	8.453	8.453	8.453	8.453	8.654	8.654	8.654	8.654	8.654	8.654	8.654	8.463	8.436	8.436	8.436	8.436	8.035	8.035	8.035	8.035	8.035	8.035	8.035	8.035	8.035	8.035	8.035	8.035	7.686	7.686	7.686	7.495	7.304	7.696	7.696	7.696	7.696	7.696	7.696	7.696	7.504
YFR053C	13.2	13.2	13.2	13.2	13.2	13.2	13.2	13.2	13.2	13.2	13.2	13.2	13.2	13.2	13.2	13.2	13.2	13.2	13.2	13.026	13.026	13.026	13.026	12.259	12.259	11.884	11.884	11.901	11.901	11.901	11.901	11.901	11.901	11.901	11.901	11.901	11.901	11.901	11.901	11.726	11.552	11.552	11.552	11.552	11.361	10.969	10.777	10.777	10.777
YMR108W	6.515	6.515	6.123	5.566	5.365	5.164	5.164	5.164	5.164	5.164	5.74	5.74	5.914	6.115	6.882	7.448	7.448	7.448	7.448	7.448	7.073	7.073	7.073	7.456	7.456	7.456	7.456	7.456	7.456	7.647	7.839	7.839	7.839	7.299	7.107	6.907	6.907	6.907	6.907	6.907	6.907	6.907	6.715	6.916	6.916	6.916	6.916	6.916	7.473
YPR075C	7.804	7.804	7.804	8.179	8.561	8.561	8.561	8.561	8.561	8.561	8.561	8.561	8.561	8.753	8.753	8.753	8.944	8.944	8.944	8.944	8.944	8.944	9.135	9.31	9.31	9.31	9.31	9.31	9.31	9.31	9.319	9.319	9.319	9.319	9.52	9.52	9.52	9.52	9.52	9.52	9.52	9.52	9.711	9.711	9.885	9.885	9.885	9.885	10.277
YDR120C	7.644	7.644	7.644	7.644	7.644	7.644	7.644	7.644	7.818	8.009	8.009	8.009	8.009	8.009	8.184	8.384	8.786	8.611	8.611	8.611	8.611	8.611	8.611	8.611	9.335	9.536	9.536	9.536	9.536	9.536	9.536	9.727	10.102	10.102	10.102	10.102	10.102	10.102	10.102	10.102	10.102	10.102	10.102	10.102	10.102	10.102	10.102	10.102	10.102
YNL069C	2.046	2.046	1.697	1.697	1.506	1.506	1.506	1.506	1.506	1.506	1.506	1.315	1.315	0.557	0.191	0.191	0.191	0.191	0.191	0.191	0.191	0.191	0.191	0.191	0.191	0.191	0.191	0.191	0.191	0.191	0.191	0.191	0.191	0.191	0.191	0	0	0	0	0	0	0	0	0	0	0	0	0	0
YDR292C	7.77	7.387	7.378	7.908	7.708	9.024	9.024	9.024	9.024	9.024	9.024	9.024	9.407	9.782	9.782	9.782	9.782	10.147	10.67	12.692	13.258	13.659	13.659	13.834	13.834	13.834	14.034	15.673	15.673	15.673	15.673	15.673	15.673	15.482	15.864	16.065	16.44	16.614	16.614	16.806	16.806	16.806	16.806	16.997	16.997	16.997	16.997	16.997	16.997
YBR026C	3.67	3.644	3.644	3.644	3.644	3.644	3.644	3.644	3.644	3.644	3.644	3.644	3.469	3.269	3.269	4.593	7.775	7.949	7.949	7.949	8.707	8.881	9.055	9.256	9.256	9.256	9.256	9.256	9.457	9.457	9.457	9.657	9.822	9.822	9.822	9.822	9.822	9.822	9.822	9.822	9.822	9.822	9.822	10.597	10.788	10.788	10.788	10.788	10.788
YDR512C	13.059	12.153	11.953	11.953	11.953	11.953	11.953	11.761	11.761	11.761	11.953	11.386	11.386	11.038	11.038	11.038	11.038	9.53	8.772	7.257	7.066	7.066	7.066	7.066	7.066	7.066	7.066	7.066	6.891	6.891	6.891	5.942	5.942	5.742	5.175	4.984	4.793	4.793	4.418	4.418	4.418	4.217	4.217	3.851	3.851	3.851	3.851	3.328	2.98
YMR053C	7.154	7.921	7.921	7.921	7.921	7.921	8.095	8.095	8.095	8.487	8.688	8.688	8.688	8.688	8.688	9.063	9.656	9.656	9.656	10.048	10.048	10.048	10.048	10.048	10.43	10.43	10.43	10.43	10.43	10.43	10.43	10.43	10.43	10.43	10.43	10.43	10.43	10.43	10.43	10.43	10.43	10.43	10.43	10.43	10.43	10.43	10.43	10.43	10.43
YDR212W	6.351	6.717	7.64	8.424	8.424	8.424	8.424	8.598	8.598	8.598	8.598	8.598	8.598	8.598	8.799	8.799	8.799	8.799	8.799	8.799	8.799	8.799	8.799	8.799	8.799	8.799	8.624	8.232	8.232	8.433	8.433	8.433	8.433	8.634	8.999	8.999	8.999	8.999	8.999	8.999	8.999	8.999	8.999	8.999	8.825	8.816	8.816	8.816	8.816
YDR077W	1.106	1.106	1.106	1.106	1.106	1.106	1.106	1.106	1.106	1.106	1.106	1.106	1.106	1.106	1.106	1.106	1.106	1.106	1.106	1.106	1.106	1.106	1.106	1.106	1.106	1.106	1.481	1.481	1.481	1.481	1.481	1.307	1.307	1.307	1.307	1.307	1.307	1.307	1.307	1.307	1.307	1.481	1.481	1.481	1.29	1.29	1.29	1.29	1.29
YOR122C	9.438	9.438	9.629	9.629	9.629	9.629	9.629	9.629	9.629	9.629	9.629	9.629	9.438	9.438	9.438	9.438	9.264	9.264	9.455	9.455	9.455	9.455	9.455	9.455	9.455	9.455	9.455	9.455	9.455	9.455	9.455	9.063	9.063	9.063	9.063	9.063	8.497	8.497	8.514	8.514	8.514	8.514	8.514	8.514	8.313	8.313	7.756	7.756	7.163
YOR161C	2.961	2.961	2.961	2.961	2.961	2.961	3.152	3.353	3.353	3.353	3.353	3.353	3.893	4.634	4.634	5.583	5.583	5.984	5.984	5.984	6.359	6.359	6.359	8.058	8.058	8.259	8.259	8.259	8.259	8.45	8.45	8.45	8.45	8.45	8.45	8.624	8.624	8.624	8.624	8.624	8.973	8.973	9.174	9.74	9.74	9.74	9.74	9.74	9.74
YBR102C	6.351	6.552	9.191	9.365	9.365	10.445	10.445	10.646	10.646	10.82	10.619	10.619	10.619	10.82	11.595	11.769	12.735	12.909	12.909	13.101	13.493	14.033	14.948	14.948	15.122	15.122	15.313	15.313	15.313	15.313	15.514	15.514	15.514	15.514	15.514	15.514	15.514	15.514	15.514	15.514	15.514	15.514	15.705	15.705	15.705	15.705	15.705	16.245	16.245
YDR080W	3.347	3.347	3.347	3.347	3.548	3.373	3.373	3.373	3.373	3.373	3.373	3.373	3.373	3.722	3.913	4.105	4.105	4.105	4.105	4.105	4.105	4.105	4.105	4.279	4.453	4.453	4.453	4.453	4.453	4.628	4.819	4.819	5.02	5.02	5.02	5.02	5.194	5.385	5.56	5.56	5.56	5.734	5.734	6.484	6.484	6.484	6.685	6.685	7.26
YHR032W	8.465	8.465	8.465	8.083	8.083	8.083	8.083	8.083	8.083	8.083	8.257	8.257	8.257	8.257	8.257	8.257	8.257	7.124	6.95	6.95	6.95	6.95	6.95	6.759	6.759	6.759	6.759	6.759	6.759	6.759	6.759	6.759	6.558	6.166	6.166	5.975	5.8	5.8	5.8	5.8	5.992	5.992	5.992	5.992	5.992	5.992	5.992	5.817	5.817
YPR091C	8.713	8.713	8.713	8.713	8.512	8.512	8.321	8.146	8.347	8.173	8.173	8.173	8.173	8.173	7.998	7.424	7.424	7.816	7.816	7.816	7.816	7.816	7.816	7.816	7.241	7.057	7.449	7.449	7.449	7.449	7.449	7.449	7.449	7.449	7.449	7.449	7.423	7.423	7.423	7.423	7.423	7.423	7.031	6.856	6.856	6.856	6.856	6.856	6.856
YKL045W	0.366	0.366	0.366	0.366	0.366	0.366	0.366	0.366	0.366	0.366	0.366	0.366	0.366	0.366	0.366	0.366	0.366	0.366	0.366	0.366	0.366	0.366	0.366	0.366	0.366	0.366	0.366	0.366	0.366	0.366	0.174	0.174	0.174	0.174	0.174	0.174	0.201	0.201	0.776	0.776	0.951	1.299	1.299	1.299	1.299	1.491	1.665	1.665	1.665
YPL081W	1.116	1.116	1.116	1.116	1.116	1.116	1.508	1.508	1.508	1.508	1.508	1.508	1.508	1.508	1.708	1.708	1.708	1.708	1.708	1.708	1.708	1.708	1.708	1.708	1.708	1.708	1.708	1.708	1.708	1.708	1.708	1.708	1.708	1.708	1.708	1.708	1.708	1.708	1.708	1.708	1.708	1.708	1.708	1.708	1.708	1.708	1.708	1.708	1.708
YLR047C	1.446	1.446	1.446	1.446	1.08	0.906	0.714	0.714	0.714	0.714	0.714	0.714	0.714	0.714	0.714	0.714	0.714	0.714	0.714	0.714	0.54	0.54	0.54	0.54	0.54	0.54	0.54	0.54	0.54	0.54	0.54	0.54	0.54	0.54	0.191	0	0	0	0	0	0	0	0	0	0	0	0	0	0
YNL310C	10.619	10.985	11.334	11.534	11.9	11.9	12.493	12.493	12.493	12.667	12.667	13.442	13.442	13.442	13.442	13.442	13.25	13.076	13.076	13.076	13.076	13.076	13.076	13.076	13.076	13.076	13.076	13.076	13.267	13.459	14.391	14.739	14.739	14.739	14.739	14.739	14.739	14.739	14.739	14.914	15.296	15.497	16.037	16.037	16.037	16.037	16.037	16.037	16.037
YOR245C	4.512	4.512	3.771	3.396	3.196	3.196	4.128	4.302	4.493	5.06	5.992	5.992	5.992	5.992	5.992	5.992	5.992	5.992	5.992	5.992	5.992	5.992	5.992	5.817	5.817	5.817	6.192	6.192	6.367	6.367	6.367	6.933	6.933	6.933	6.959	6.976	6.976	6.976	7.368	7.368	7.368	7.543	7.543	7.543	7.543	7.351	6.969	6.969	6.969
YJL063C	11.776	11.95	11.95	11.95	11.95	11.95	11.584	11.785	12.368	12.368	12.76	12.76	13.152	13.152	13.152	13.152	13.152	13.327	13.327	13.327	13.327	13.327	13.327	13.327	13.327	13.327	13.327	13.327	13.327	13.327	13.327	13.327	13.327	13.327	13.327	13.327	13.327	13.327	13.327	13.327	13.327	13.327	13.327	13.327	13.327	13.327	13.327	13.327	13.152
YDR530C	6.091	7.904	7.73	7.529	7.529	7.529	7.529	7.529	7.128	7.503	7.503	7.503	7.503	8.086	7.938	7.938	9.898	9.898	10.072	11.213	11.605	11.605	11.605	11.779	11.779	11.779	12.362	12.362	12.362	12.554	12.745	12.745	12.745	13.146	12.946	12.946	13.12	13.12	13.469	14.217	14.217	14.217	14.217	14.217	13.842	13.842	14.043	14.217	14.391
YOR060C	13.122	13.705	13.896	13.896	13.896	13.896	13.896	13.896	14.071	14.245	14.959	15.151	16.109	16.109	16.283	17.05	17.05	17.05	17.05	17.05	17.05	17.05	17.05	17.05	17.05	17.05	17.05	17.05	17.05	17.05	17.05	17.05	17.05	17.242	17.242	17.242	17.242	17.242	17.242	17.242	17.242	17.242	17.242	17.242	17.242	17.242	17.242	17.242	17.242
YIL114C	4.705	4.705	4.705	3.981	3.807	3.807	3.807	3.807	3.807	3.807	3.432	3.432	3.432	2.875	2.875	2.875	2.875	2.875	2.684	2.684	2.684	2.884	2.884	2.884	2.884	2.884	2.1	2.1	1.718	1.718	1.543	1.543	1.543	1.543	1.352	1.178	1.178	1.178	1.178	1.178	1.178	1.178	1.178	1.178	1.178	0.977	0.977	0.977	1.168
YPL074W	7.397	7.197	7.388	7.579	7.579	7.405	7.579	7.579	7.579	8.755	8.755	8.755	8.755	8.755	8.755	8.755	8.755	8.93	8.93	8.93	8.93	8.93	8.93	8.93	8.93	8.93	8.93	8.93	8.93	8.93	8.93	8.93	8.93	8.93	8.93	8.93	8.93	9.104	9.104	9.104	8.93	8.93	8.93	8.93	8.93	8.93	9.104	9.104	9.104
YHR012W	4.131	4.48	4.48	4.48	4.48	4.48	4.296	4.296	4.296	4.27	4.27	4.27	4.618	4.618	4.618	4.618	4.618	4.444	4.444	4.27	5.185	4.819	4.819	5.577	5.577	5.577	5.577	5.376	5.899	6.248	6.248	6.248	6.64	6.64	6.64	6.64	6.64	6.84	7.032	7.032	7.032	7.032	7.397	7.572	8.339	8.339	8.339	8.339	8.339
YBR161W	11.911	11.911	11.911	11.911	11.911	11.911	11.911	11.911	11.911	11.911	11.911	11.911	11.911	11.71	11.71	11.71	11.71	11.71	9.462	9.462	9.462	9.462	9.462	9.462	9.261	9.261	9.261	9.261	9.261	9.261	9.061	8.86	8.86	8.86	8.86	8.86	8.86	8.669	8.669	8.112	7.72	7.746	7.746	7.746	7.746	7.746	7.746	7.746	7.746
YNL040W	7.291	7.291	7.291	7.291	7.291	7.465	7.465	7.465	7.465	7.657	7.499	7.499	7.499	7.499	8.066	8.039	8.771	8.771	8.771	8.771	8.771	8.771	8.771	8.962	9.163	9.337	9.337	9.72	9.693	9.693	9.693	9.885	9.885	10.076	10.076	10.076	10.076	9.885	9.885	9.362	9.362	9.562	8.805	9.005	9.005	9.005	9.005	9.005	9.005
YLR390W-A	9.838	9.838	9.838	9.646	9.271	8.923	8.531	8.356	8.156	7.964	7.964	7.964	7.964	7.964	7.964	7.964	7.964	7.207	5.455	5.089	5.089	5.264	2.824	2.65	2.458	2.458	2.258	2.258	2.057	2.057	2.057	2.057	2.048	2.048	2.048	2.048	2.048	1.855	3.37	3.37	3.37	3.561	4.145	4.145	4.145	4.319	4.694	4.885	4.885
YDR301W	10.429	10.429	10.429	10.429	10.429	10.429	10.429	10.429	10.429	9.872	9.872	9.872	9.872	9.872	9.697	9.697	9.697	9.697	9.697	9.697	8.93	8.93	8.93	8.93	8.739	8.739	8.739	8.739	8.548	8.548	8.548	8.548	8.548	8.548	8.548	7.991	7.991	7.991	7.991	7.991	6.502	5.047	4.645	4.645	4.645	4.645	4.645	4.645	4.27
YKR056W	10.543	10.543	10.543	10.543	10.543	10.543	10.543	10.543	10.543	10.543	10.734	10.734	10.734	10.734	10.734	10.734	10.734	10.734	10.734	10.734	10.734	10.734	10.734	10.734	10.734	10.751	10.751	10.751	10.751	10.751	10.751	10.751	10.751	10.751	10.751	10.751	10.577	10.577	10.577	10.577	10.577	10.577	10.577	10.577	10.577	10.202	10.202	10.202	10.202
YGR173W	7.1	7.1	7.1	6.899	7.265	7.265	7.265	7.265	7.265	7.265	7.265	7.265	8.396	8.396	8.771	8.771	8.771	8.771	8.771	8.771	9.146	9.32	9.32	9.32	9.32	9.32	9.32	9.32	9.129	9.129	9.686	10.417	10.417	10.417	10.417	10.417	10.417	10.417	10.417	10.417	10.417	10.417	10.417	10.417	10.417	10.417	10.417	10.417	10.216
YGR072W	8.106	7.932	7.932	7.932	7.356	7.356	7.356	7.356	7.356	3.938	3.171	2.387	2.753	2.753	2.753	2.953	2.779	2.779	2.779	3.398	3.398	3.398	3.398	3.589	3.589	3.589	3.606	3.955	3.955	3.955	4.156	4.156	4.156	4.156	4.156	4.156	3.964	3.964	3.964	3.964	3.964	3.424	3.233	3.233	3.233	3.233	3.233	4.139	5.307
YOR010C	4.287	4.287	4.287	4.461	4.27	4.27	4.095	4.095	4.461	5.027	5.027	5.027	5.027	5.027	5.027	5.027	5.027	5.577	6.7	6.7	6.7	6.7	6.7	6.7	6.7	6.7	6.7	6.7	6.7	6.351	6.351	6.543	6.717	6.717	6.717	6.717	6.717	6.717	6.717	6.516	6.516	6.325	6.325	6.325	6.325	6.516	6.691	6.891	6.891
YKR068C	1.133	1.133	1.133	0.932	0.932	0.932	0.932	0.932	0.932	0.54	0.54	0.54	0.54	0.54	0.54	0.54	0.54	0.54	0.54	0.54	0.54	0.54	0.54	0.54	0.54	0.54	0.54	0.54	0.54	0.54	0.54	0.54	0.54	0.54	0.54	0.366	0.366	0.191	0.191	0.191	0.191	0.191	0.191	0.191	0.191	0.191	0.191	0.191	0.191
YBR264C	7.833	7.833	8.024	8.024	8.425	8.827	8.827	8.827	9.001	9.001	9.001	9.192	9.549	9.549	9.549	9.549	9.549	9.549	9.549	9.749	9.749	9.749	9.749	9.749	9.575	9.575	9.575	9.226	9.601	9.993	9.993	9.993	10.168	10.168	10.168	10.359	10.359	10.359	10.359	10.359	10.359	10.359	10.359	10.359	10.533	10.533	10.533	10.533	10.533
YJL062W	7.259	7.451	7.451	7.451	7.451	7.451	5.315	5.14	7.659	9.139	9.339	9.339	9.339	9.531	9.531	9.531	9.531	9.531	9.705	9.531	9.531	9.531	9.531	9.531	9.531	9.531	9.531	9.531	9.531	9.531	9.531	9.129	9.129	9.129	9.129	9.129	9.129	9.129	9.713	9.156	9.156	9.156	9.156	9.156	9.156	8.563	8.563	7.457	7.457
YMR212C	4.872	4.671	4.671	4.671	4.671	4.671	4.48	4.654	4.654	4.663	7.512	7.512	7.512	7.512	7.512	7.512	7.512	7.512	7.321	7.321	7.321	7.495	7.686	7.686	7.686	7.686	8.27	8.27	8.461	8.461	8.461	8.652	9.001	9.001	9.001	9.35	9.541	9.541	9.698	9.698	9.698	9.698	9.698	9.698	9.698	9.698	9.698	9.698	9.89
YGL216W	1.656	2.213	2.936	2.936	2.936	3.111	3.111	3.111	4.817	9.356	9.356	9.547	10.496	10.496	10.496	10.496	10.644	11.341	11.341	11.341	11.516	11.516	12.247	12.448	12.639	12.84	12.84	12.84	12.84	12.84	13.014	13.014	13.014	13.397	13.779	13.779	13.779	13.779	14.181	14.381	14.921	15.113	15.113	15.113	15.113	15.113	15.653	15.653	15.653
YKL127W	1.116	1.316	1.29	1.29	1.29	1.29	1.29	1.29	1.29	1.29	1.29	1.29	1.29	1.29	1.29	1.29	1.29	1.29	1.29	1.29	1.29	1.29	1.29	1.29	1.29	1.29	1.29	1.29	1.29	1.29	1.29	1.29	1.29	1.29	1.29	1.116	1.116	1.116	1.116	0.941	0.941	0.941	0.941	0.941	0.941	0.767	0.767	0.767	0.968
YMR290C	6.561	6.561	6.561	6.561	6.561	6.561	6.762	7.128	7.128	7.128	7.128	7.128	7.128	7.128	7.128	7.128	7.128	7.128	7.128	6.762	6.762	6.963	6.963	7.355	8.112	8.112	8.112	8.112	8.112	8.112	8.112	8.112	8.112	8.112	7.389	7.389	7.389	7.389	7.389	7.188	6.77	6.97	6.77	6.77	6.77	6.77	6.77	7.135	7.135
YDR074W	18.314	18.314	18.68	18.68	18.68	18.68	18.68	18.68	18.68	18.479	18.479	18.479	18.278	18.278	18.278	17.729	17.528	17.72	17.72	17.72	17.72	17.72	17.545	17.545	17.345	17.345	16.788	16.788	16.788	16.788	16.422	16.422	16.422	16.231	16.231	16.231	16.231	16.231	16.231	16.231	16.231	16.431	15.848	15.848	15.848	15.055	15.055	15.055	15.055
YKR023W	1.264	2.614	3.764	4.696	4.696	4.696	4.696	4.696	4.696	4.696	4.696	4.87	5.976	5.976	9.018	9.018	9.018	9.018	9.393	9.393	9.393	9.393	9.393	9.393	9.393	9.393	9.393	9.759	9.759	10.351	10.526	11.867	11.867	11.867	11.867	12.232	12.634	13.365	13.365	13.365	13.365	13.365	13.365	13.365	13.365	13.365	13.922	14.305	14.305
YIL026C	11.88	12.272	12.655	12.655	13.805	13.613	13.805	13.805	14.187	14.187	14.388	14.388	14.388	14.388	14.388	14.579	14.78	15.555	15.555	15.555	15.555	15.555	15.755	15.947	15.947	15.947	15.947	15.772	15.581	15.581	15.755	16.322	16.496	16.496	16.845	16.845	16.845	16.845	16.845	17.839	17.839	17.839	17.839	18.013	18.013	18.013	18.396	18.396	18.587
YML037C	1.343	1.343	1.708	1.708	2.623	2.623	2.623	2.815	2.815	2.815	2.815	2.815	2.815	2.815	3.006	3.006	3.006	3.006	3.599	3.599	3.599	3.599	3.599	3.79	4.373	4.347	4.347	4.538	4.538	4.538	4.538	4.538	4.538	4.538	4.538	4.538	4.538	4.713	4.713	4.887	5.061	4.887	4.887	4.887	4.887	4.887	4.887	4.887	4.887
YOR324C	4.737	4.737	4.737	4.912	4.912	4.912	5.112	5.879	6.802	6.802	6.802	6.802	7.151	7.935	8.135	8.135	8.327	8.327	8.327	8.327	8.327	8.327	8.527	9.111	10.609	10.609	10.609	11.732	11.732	11.732	11.732	11.532	12.865	12.865	13.039	14.363	15.295	15.852	16.053	16.244	16.244	16.244	16.419	16.61	17.568	17.568	18.118	18.701	18.701
YMR001C	0.375	0.375	0.375	0.566	0.566	0.566	0.566	0.566	0.566	0.566	0.566	0.566	0.366	0.366	0.366	0.366	0.557	1.15	1.341	1.341	1.341	1.341	1.341	1.341	1.341	1.341	1.341	1.341	1.341	1.341	1.341	1.341	1.341	1.532	1.707	1.707	1.707	1.707	1.707	1.707	1.707	1.707	1.707	1.707	1.707	1.707	1.707	1.707	1.707
YPR139C	7.44	7.44	7.44	7.44	7.44	7.44	7.44	8.015	8.015	8.015	7.841	7.815	7.815	8.163	8.338	8.73	9.862	9.862	9.862	10.611	10.976	11.674	11.674	11.674	11.674	11.674	11.848	11.848	11.848	11.674	11.674	11.674	12.049	12.049	12.049	12.049	12.049	12.049	12.45	12.99	12.99	13.53	13.53	13.53	13.53	13.53	13.53	13.53	13.53
YNR069C	13.163	13.163	13.163	12.806	12.806	13.208	13.208	13.208	13.208	13.208	13.208	12.842	12.842	11.901	12.092	12.066	12.066	12.066	12.24	12.24	12.066	11.865	11.865	11.308	11.874	11.874	11.874	10.908	10.908	11.083	9.967	10.158	10.158	10.158	10.158	10.158	10.158	10.158	10.158	10.158	9.958	9.583	9.583	9.583	9.583	9.583	9.583	9.757	9.026
YDR322C-A	11.653	11.653	11.854	12.255	12.446	12.621	13.013	13.013	13.013	13.013	13.013	13.213	13.213	13.213	13.579	13.579	13.579	13.579	13.579	13.579	13.579	13.579	13.579	13.579	13.753	13.753	14.119	14.119	14.119	14.119	14.119	14.119	14.119	14.119	14.119	14.119	14.119	14.119	14.119	14.119	14.119	14.31	14.485	14.685	14.685	14.685	14.685	14.485	14.485
YMR158W	5.768	5.768	5.768	5.768	5.385	5.385	4.618	4.618	4.618	4.618	4.618	4.444	4.444	4.461	4.635	4.635	4.304	4.103	4.103	3.537	3.537	3.737	3.563	3.563	3.372	3.938	3.747	6.196	6.37	6.37	6.927	6.927	6.927	6.927	6.927	6.927	6.927	6.927	6.927	6.927	6.927	8.077	8.077	8.251	8.077	8.077	8.077	8.077	8.452
YLR332W	1.324	1.324	1.324	1.324	1.324	1.324	1.324	1.324	1.324	1.133	1.133	0.767	0.767	0.767	0.767	0.767	0.566	0.566	0.566	0.366	0.366	0.366	0.366	0.366	0.366	0.366	0.366	0.366	0.366	0.366	0.366	0.191	0.191	0.191	0.191	0.191	0.191	0.191	0.191	0.191	0.191	0.191	0.191	0.191	0.191	0.191	0	0	0
YGL097W	10.475	10.475	10.475	10.475	10.475	10.475	10.475	10.475	10.475	10.475	10.475	10.475	10.475	9.735	9.168	9.168	9.691	9.892	9.892	10.093	10.093	10.093	10.093	10.093	9.918	9.918	9.918	9.918	9.918	9.918	9.918	9.918	9.918	9.918	9.918	9.918	9.918	9.918	9.918	9.918	9.918	9.918	9.918	9.918	9.727	9.727	9.536	9.536	9.736
YLR204W	12.079	12.079	12.27	12.27	12.27	12.27	12.27	12.27	12.645	14.545	14.545	14.545	14.545	14.545	14.545	14.545	14.736	14.736	14.937	14.937	14.937	15.128	15.128	15.128	15.128	15.128	15.128	15.128	15.128	15.303	15.303	15.303	15.494	15.494	15.695	15.695	15.695	15.695	15.494	15.494	15.494	15.494	15.494	15.695	15.695	15.695	15.695	15.695	15.695
YMR157C	5.68	5.48	5.48	5.48	6.055	6.055	6.055	6.055	6.055	6.055	6.055	6.055	6.055	6.23	5.637	5.828	5.828	5.828	5.828	5.828	6.003	5.628	5.628	5.453	4.703	4.137	3.936	3.936	4.302	3.936	3.745	3.745	3.946	3.946	4.503	5.095	6.063	7.745	7.745	7.745	8.094	8.285	9.2	9.2	9.575	9.766	9.766	9.967	10.141
YGL131C	3.589	5.279	5.279	6.027	6.027	6.027	6.601	8.083	8.083	8.083	8.083	8.083	8.083	8.083	8.083	8.274	8.274	8.274	8.274	8.274	8.083	8.283	8.283	9.198	9.024	9.024	9.225	9.399	9.765	9.765	10.113	10.113	10.113	10.113	10.505	11.045	11.394	11.568	11.568	11.568	11.97	11.97	12.144	12.519	12.72	12.72	12.72	12.72	12.72
YBL035C	12.532	11.792	10.843	10.267	10.267	10.267	9.727	9.326	9.326	9.326	9.326	9.326	9.326	9.326	9.326	9.326	9.326	8.733	7.792	7.792	7.792	7.792	7.792	7.792	7.792	7.792	7.792	7.792	7.792	7.792	7.792	7.792	7.792	7.252	7.252	7.252	7.252	7.252	7.252	7.252	5.727	5.901	5.901	5.901	5.526	4.986	4.795	4.795	4.795
YMR009W	12.93	12.93	14.846	14.672	14.672	14.672	14.672	14.672	14.672	14.672	14.672	14.672	14.672	14.672	14.672	14.672	14.672	14.672	14.672	14.672	14.672	14.471	14.471	14.079	14.079	14.079	14.079	14.079	14.079	14.079	14.079	14.079	14.079	13.905	13.905	13.905	13.704	13.53	13.53	13.704	13.704	13.905	13.905	13.905	13.905	13.905	13.905	13.714	13.714
YDR437W	7.362	7.362	7.171	7.372	9.114	9.288	9.288	10.387	10.387	10.387	10.578	10.578	10.378	10.378	10.378	10.378	10.177	10.177	10.177	10.944	11.135	10.935	11.126	11.3	11.3	11.3	11.3	11.291	12.581	12.581	12.782	12.782	12.782	13.687	13.687	13.687	13.687	13.687	13.879	14.646	14.646	14.646	14.646	15.403	15.413	15.413	15.413	15.212	15.212
YPL106C	1.813	1.813	1.813	2.004	2.004	2.205	2.205	2.205	2.205	1.856	1.856	1.856	1.665	1.665	1.665	1.665	1.29	1.29	1.29	1.29	1.491	1.316	1.316	1.316	1.316	1.491	1.491	1.491	1.491	1.682	2.065	2.98	3.355	3.529	3.73	3.73	3.73	3.73	3.73	3.73	4.122	4.322	4.322	4.322	4.322	4.322	4.322	4.322	4.322
YPR100W	6.614	6.614	6.614	6.413	6.413	6.413	6.413	6.413	6.413	7.338	7.338	7.338	7.338	7.338	7.338	7.338	7.146	7.548	7.739	7.739	7.739	8.114	8.114	8.114	8.114	8.114	8.114	8.131	8.131	7.957	7.957	7.957	7.957	7.957	7.957	7.957	7.957	7.957	8.157	8.157	8.157	8.157	7.983	7.983	7.983	7.983	7.983	7.983	7.983
YNL035C	8.216	8.216	8.216	8.216	8.608	8.025	8.025	8.025	8.025	8.025	8.025	8.025	8.025	8.39	8.015	8.015	8.015	8.015	8.015	7.057	7.057	7.057	6.125	6.125	6.125	6.326	6.326	6.326	6.5	6.309	6.701	5.935	5.935	5.935	5.935	5.935	5.935	6.136	6.136	6.11	5.935	5.935	5.935	5.168	4.602	4.602	4.428	3.625	2.483
YLR057W	6.993	6.993	6.993	6.993	6.993	7.168	7.168	7.168	7.359	6.793	7.524	7.524	7.524	7.524	7.333	7.708	7.708	7.708	7.708	7.908	7.908	7.908	8.083	8.283	8.109	8.109	8.109	8.109	8.109	8.109	7.935	7.743	7.743	7.743	7.743	8.118	8.118	8.118	8.118	8.118	8.118	8.118	7.334	7.334	7.334	7.334	7.334	7.884	8.433
YGL117W	4.375	4.375	4.576	4.576	4.576	4.576	4.576	4.576	4.576	4.576	4.576	4.576	4.576	4.576	4.576	4.576	4.384	4.576	4.576	4.576	4.576	4.401	4.401	4.401	4.401	4.401	4.401	4.401	3.809	3.809	3.809	3.809	3.809	3.809	3.809	3.608	3.608	3.608	3.608	3.608	3.608	3.608	3.608	3.608	3.782	3.974	4.349	4.549	4.549
YMR182C	0.349	0.349	0.349	0.349	0.349	0.349	0.349	0.349	0.349	0.349	0.349	0.349	0.349	0.349	0.349	0.349	0.54	0.54	0.54	0.54	0.54	0.54	0.54	0.54	0.54	0.54	0.54	0.54	0.54	0.54	0.54	0.54	0.54	0.54	0.54	0.54	0.54	0.54	0.54	0.54	0.54	0.54	0.366	0.366	0.366	0.366	0.366	0.366	0.366
YOR035C	11.874	11.874	11.874	11.874	11.874	11.874	11.874	11.874	11.874	12.066	12.066	12.066	12.066	12.066	12.066	12.066	12.066	11.874	11.473	11.674	12.371	12.737	13.311	13.311	13.676	13.676	13.676	13.676	13.851	13.851	13.851	13.851	13.851	13.851	13.851	13.851	13.851	13.459	13.459	13.459	13.459	13.459	13.459	13.459	13.459	13.267	13.267	13.267	13.267
YDR302W	13.001	13.001	13.001	13.001	13.001	13.202	13.202	13.202	13.202	13.202	13.202	13.202	12.853	12.853	12.853	12.853	12.853	13.393	13.393	13.393	13.393	13.393	13.393	13.393	13.393	13.393	13.393	13.393	13.393	13.219	13.219	12.652	12.652	12.652	12.652	12.652	12.652	12.652	12.652	12.652	12.652	12.853	12.853	12.853	12.853	12.853	12.853	12.853	12.679
YOR264W	2.065	2.065	2.065	2.065	2.256	2.447	2.447	2.447	2.447	2.065	2.43	2.43	2.43	2.43	2.622	2.622	2.622	2.622	2.822	2.822	2.822	4.748	4.94	4.94	4.94	4.94	4.94	4.94	5.114	5.497	6.089	6.281	6.646	6.646	6.646	6.646	6.646	6.646	6.646	6.646	6.646	6.646	6.646	6.646	6.646	6.646	6.646	6.646	6.646
YCL038C	1.69	1.69	1.69	1.69	1.69	1.69	1.69	1.69	1.89	1.89	1.89	2.065	2.239	2.239	2.239	2.239	2.038	2.038	1.864	1.864	1.864	2.038	2.796	4.304	5.027	5.603	5.794	5.794	6.361	6.361	6.361	6.361	6.361	6.361	6.361	6.361	6.361	6.561	6.561	6.561	6.561	6.762	6.762	6.762	6.762	6.762	6.762	6.762	6.762
YMR061W	6.168	6.168	7.867	7.867	8.058	8.624	8.624	8.624	8.624	8.624	8.624	8.624	8.624	8.624	8.624	8.816	8.816	8.816	9.181	9.181	9.382	9.382	9.382	9.382	9.382	9.382	9.556	9.556	9.556	9.556	9.556	9.556	9.556	9.556	9.556	9.556	9.556	9.556	9.556	9.556	9.556	9.556	9.356	9.356	9.356	9.356	9.356	9.356	9.356
YGR071C	8.315	7.574	6.964	7.191	7.54	8.629	8.804	8.804	8.804	8.978	8.978	8.978	8.952	8.925	8.925	9.1	9.126	9.126	9.126	9.126	8.899	8.899	8.899	8.141	8.141	8.316	8.691	8.891	8.891	8.891	8.891	9.257	9.257	9.257	9.257	9.458	9.458	9.458	9.458	9.458	8.717	8.543	8.368	8.368	7.601	7.575	7.749	7.924	7.924
YAL003W	0.366	0.366	0.366	0.366	0.366	0.366	0.366	0.191	0.191	0	0	0	0	0	0	0	0	0	0	0	0	0	0	0	0	0	0	0	0	0	0	0	0	0	0	0	0	0	0	0	0	0.174	0.174	0.174	0.174	0.174	0.174	0.174	0.174
YNL087W	11.045	11.045	11.045	11.045	11.447	11.447	11.447	11.447	11.447	11.447	11.447	11.447	11.447	11.447	11.255	11.255	11.255	11.255	10.698	10.507	10.507	10.507	8.206	7.613	7.613	7.613	7.613	7.613	7.613	7.613	7.613	7.073	6.899	6.899	6.899	6.708	6.385	6.211	6.211	6.037	5.836	5.836	5.836	3.904	3.538	3.163	3.163	3.163	2.606
YDL191W	11.358	11.358	11.358	11.358	11.358	11.358	11.358	11.358	11.55	11.55	11.741	11.741	11.741	11.741	11.55	11.55	11.358	11.358	11.533	11.533	11.533	11.533	11.533	11.533	11.533	11.533	11.533	11.724	11.55	11.724	11.915	12.116	12.116	12.116	12.116	12.116	12.307	12.307	12.508	12.508	12.508	12.508	12.508	12.508	12.508	12.508	12.508	12.508	12.508
YLR424W	7.013	7.013	7.204	7.204	7.379	7.379	7.379	7.771	9.303	9.303	9.303	9.303	9.504	9.504	9.504	9.504	9.329	9.329	9.53	9.356	9.896	9.896	9.896	9.896	9.53	9.329	9.329	9.329	9.329	9.329	9.329	9.504	9.504	9.504	9.504	9.487	10.07	10.818	10.818	10.818	10.818	10.644	10.453	10.453	10.453	10.453	10.453	10.453	10.453
YHR203C	0.767	0.767	0.767	0.767	0.576	0.576	0.776	0.776	0.776	0.776	0.776	0.776	0.776	0.776	0.776	0.776	0.776	0.776	0.776	0.776	0.776	0.776	0.776	0.776	0.776	0.576	0.576	0.576	0.576	0.375	0.201	0.201	0.201	0.201	0.201	0.201	0.201	0.201	0.201	0.201	0.201	0.201	0.201	0.201	0.201	0.201	0.201	0.201	0.201
YNL021W	18.766	18.766	18.94	18.94	18.94	18.94	18.94	18.94	18.94	19.131	18.931	18.931	18.931	18.931	18.931	18.931	18.73	18.73	18.73	18.921	18.921	18.921	18.921	18.921	18.921	18.921	18.164	18.164	18.329	18.503	18.503	18.503	18.503	18.503	18.503	18.503	18.503	18.503	19.052	19.052	19.052	19.227	19.227	19.227	19.227	19.227	19.227	19.227	19.227
YNL244C	11.319	11.319	11.319	11.145	11.145	11.145	11.145	11.145	10.97	10.97	10.97	10.97	10.97	10.97	10.404	10.404	10.404	10.404	10.404	10.404	10.404	10.404	9.628	9.628	9.078	8.73	8.73	8.73	7.606	6.849	6.849	6.657	6.657	6.657	6.657	6.657	6.657	5.472	5.472	3.966	3.6	3.6	3.6	3.6	3.4	3.4	3.4	3.4	1.517
YKR099W	9.829	9.437	9.437	9.263	9.263	9.263	8.914	8.74	8.74	8.74	8.74	8.74	8.74	8.74	8.74	8.539	8.539	8.539	8.539	8.348	7.808	5.577	5.577	5.577	5.577	5.577	5.577	5.577	5.577	5.577	5.577	5.577	5.577	5.376	5.376	5.376	5.376	3.73	3.529	2.021	1.656	1.656	2.031	2.031	2.031	2.031	2.031	2.972	2.771
YDR280W	8.635	8.635	8.635	9.192	9.941	10.115	10.115	10.115	9.941	10.132	10.132	10.132	10.132	10.132	10.132	10.132	10.132	10.132	10.132	10.132	9.941	9.941	9.941	9.941	10.115	10.115	10.115	10.115	10.115	10.115	9.496	9.496	9.295	9.295	9.487	9.487	9.487	9.487	9.487	9.879	9.879	9.879	9.879	9.687	9.687	9.687	9.47	9.104	9.104
YMR176W	9.6	9.6	9.6	9.6	9.8	9.609	9.609	10.725	10.725	10.725	10.899	10.899	10.899	10.899	10.899	10.899	10.899	10.698	10.507	10.507	10.708	10.708	10.908	10.708	11.083	11.083	11.623	11.248	11.248	11.248	11.448	11.448	11.448	11.274	11.971	11.971	11.971	12.163	12.163	12.163	11.962	12.163	12.163	12.163	12.163	12.163	12.163	12.163	12.337
YBR164C	7.97	8.71	8.71	8.71	8.71	8.71	9.659	9.659	9.659	9.86	9.86	9.86	9.86	9.86	10.034	10.034	10.034	10.034	10.034	10.034	10.034	10.034	10.034	10.034	10.034	10.034	10.034	9.86	10.061	10.061	10.061	10.061	10.252	10.252	10.252	10.252	10.252	10.252	10.252	10.252	10.252	10.252	10.252	10.252	10.252	10.252	9.903	9.903	9.903
YDL201W	8.191	8.191	8.593	9.341	9.341	9.341	9.716	9.315	9.315	9.315	9.315	9.315	9.315	9.315	9.315	9.489	11.004	11.004	11.004	11.004	11.004	10.83	10.83	10.83	10.83	10.83	10.639	11.214	11.214	11.214	11.214	11.389	11.771	11.771	11.771	11.771	11.946	12.321	12.686	12.861	13.035	13.035	13.035	13.035	13.035	13.035	13.035	13.035	13.035
YPL239W	8.06	8.234	8.234	8.234	8.234	8.234	8.234	8.234	8.435	8.8	9.001	9.202	9.202	9.202	9.393	9.393	9.393	9.393	9.393	9.393	9.393	9.393	9.393	9.393	9.567	9.942	9.942	9.942	9.942	9.942	9.942	9.376	9.55	9.55	9.55	9.751	10.117	10.291	10.291	10.291	10.291	10.291	10.291	10.291	9.925	9.925	9.725	9.725	9.725
YOR326W	4.574	4.574	4.775	5.176	5.367	5.367	5.742	6.282	6.674	7.816	7.816	7.816	7.625	9.612	11.923	11.923	11.923	11.923	12.123	12.68	12.68	12.68	12.68	12.68	12.68	12.872	13.046	13.612	13.612	13.612	13.612	13.612	13.612	13.612	13.612	13.612	13.612	13.612	13.612	14.743	14.743	14.743	14.743	14.743	14.743	14.743	14.743	14.743	14.743
YGL135W	7.031	6.839	6.839	6.839	6.839	6.839	6.639	6.83	6.639	7.188	7.188	7.188	7.188	6.987	6.77	6.395	6.395	6.395	6.395	6.395	6.395	6.395	6.569	6.569	6.569	6.569	6.569	6.612	6.447	6.273	6.273	6.474	6.282	6.282	6.282	6.849	7.798	7.798	7.798	7.798	7.406	7.406	7.406	7.406	8.538	8.538	8.538	8.538	8.538
YHR090C	18.323	18.323	18.323	18.323	18.323	18.323	18.323	18.323	18.323	18.524	18.524	18.524	18.524	18.524	18.524	18.524	18.524	18.524	18.524	18.524	18.524	18.524	18.524	18.524	18.524	18.524	18.524	18.524	18.524	18.515	18.515	18.515	18.515	18.515	18.515	18.515	18.515	18.515	18.515	18.515	18.515	18.515	17.408	17.783	17.783	17.783	17.783	17.783	17.783
YGR016W	5.273	5.273	5.29	5.29	5.29	5.481	5.481	6.074	6.457	6.457	6.648	6.648	7.031	7.031	7.597	7.597	7.597	7.788	7.989	8.163	8.163	8.163	8.355	8.546	8.72	8.72	8.72	8.72	8.72	9.095	9.095	9.27	9.27	9.27	9.26	9.26	9.26	9.26	9.26	9.069	9.975	10.357	10.357	10.357	10.357	10.384	10.924	12.073	12.073
YPL219W	8.469	8.268	8.469	8.617	8.999	8.999	8.999	9.2	9.2	9.2	9.2	9.2	8.285	7.745	7.919	7.946	7.946	7.946	7.946	7.946	7.98	9.094	9.094	9.094	9.094	9.094	9.094	9.094	9.094	8.702	8.702	9.251	9.251	9.251	9.251	9.251	9.06	9.06	9.234	9.234	9.626	9.626	9.827	9.827	9.827	9.827	9.827	10.175	10.759
YHR110W	9.564	9.564	9.215	8.84	8.84	9.373	9.373	9.373	10.698	10.698	10.698	10.698	10.698	10.698	10.698	10.698	10.899	12.198	12.198	12.198	12.198	12.198	12.198	12.547	12.547	12.547	12.547	12.547	12.547	12.547	12.547	12.53	12.731	14.413	14.587	14.587	14.587	14.587	14.587	14.587	14.587	14.587	14.962	14.962	14.962	14.962	14.962	14.962	14.962
YGR211W	8.857	9.049	9.049	9.049	6.765	6.765	6.573	6.573	6.573	6.573	6.573	6.573	6.399	6.399	5.24	5.049	5.049	5.049	5.049	4.874	4.683	4.683	3.734	3.734	4.527	4.527	4.527	4.336	5.111	5.111	5.111	5.486	6.652	8.552	8.726	8.726	8.927	8.927	8.927	8.927	8.753	8.753	8.37	8.37	8.37	8.37	8.37	8.004	9.493
YNL208W	5.194	5.194	5.194	5.194	5.02	4.828	4.453	4.453	4.453	4.453	4.453	4.279	3.713	3.713	3.347	3.347	3.373	3.373	3.373	3.373	3.565	3.565	3.913	3.913	3.913	3.913	3.565	3.39	3.39	3.199	3.199	3.199	3.199	3.199	3.199	3.199	3.199	3.025	3.4	3.574	3.574	3.574	3.574	3.574	3.748	3.748	3.548	3.548	3.356
YER124C	4.851	4.851	4.851	4.851	4.851	4.851	4.851	4.851	4.469	4.277	4.277	4.277	4.086	4.086	4.086	4.086	4.086	4.086	4.086	4.086	3.885	3.885	3.885	3.885	3.885	3.885	3.885	3.885	3.885	3.885	3.885	3.885	2.788	1.646	1.472	1.472	1.298	1.106	0.932	0.741	0.201	0.201	0.201	0.201	0.201	0.201	0	0	0
YBR129C	11.736	11.736	11.736	11.736	11.736	11.736	11.736	11.736	11.736	11.736	11.736	11.936	11.936	11.936	11.936	11.936	11.936	11.736	11.736	11.736	11.736	11.736	11.736	11.736	11.736	11.745	11.745	11.936	11.186	11.588	12.311	12.311	12.311	12.311	12.311	12.486	12.66	12.66	12.861	12.861	12.861	12.861	12.861	12.861	12.861	12.861	12.861	12.861	12.861
YGR166W	4.114	4.305	4.48	4.68	4.68	4.68	4.872	4.872	5.029	4.855	4.855	4.855	4.855	4.855	4.855	4.855	4.68	4.305	4.332	4.506	4.532	8.713	10.378	10.378	10.378	10.569	10.569	10.76	10.76	10.76	10.76	10.76	10.76	10.76	10.76	10.76	10.76	10.961	10.961	10.961	10.961	10.961	11.353	11.544	11.719	11.719	11.719	11.719	11.719
YKL063C	10.211	10.211	10.412	10.211	10.211	10.211	10.211	9.993	9.993	9.993	9.802	10.194	9.637	9.637	9.637	9.637	9.637	9.463	9.463	9.463	9.637	10.038	9.847	9.847	9.847	9.847	9.656	9.281	8.322	7.398	7.572	8.504	8.679	8.679	8.679	8.679	8.679	8.679	8.504	8.504	8.504	8.705	8.514	8.514	8.296	8.122	8.122	8.122	8.652
YLR193C	6.901	6.91	6.91	6.91	6.91	6.91	6.91	6.91	6.91	6.91	6.37	6.37	6.37	6.561	6.736	7.293	8.007	8.922	9.096	9.096	9.096	9.096	9.271	9.271	9.271	9.462	9.636	9.636	9.636	9.636	9.636	9.636	9.636	9.636	10.002	10.002	10.002	10.002	9.828	9.828	9.828	9.653	9.845	9.845	9.845	9.845	9.845	9.845	9.479
YDR288W	7.685	5.976	5.828	6.003	5.811	5.811	6.578	6.561	7.302	7.302	7.302	7.128	7.128	7.128	7.128	7.128	7.128	7.128	6.927	6.927	6.927	6.927	5.952	5.952	5.952	6.544	7.137	7.311	7.311	7.311	8.095	8.095	8.095	8.095	8.095	8.095	8.095	8.095	8.095	7.904	8.078	8.078	8.078	8.078	8.078	8.078	7.696	7.696	8.279
YLR398C	7.393	7.393	7.393	7.393	7.393	7.393	7.393	7.202	7.202	7.01	7.202	7.202	7.202	7.202	7.202	7.027	7.027	7.228	7.228	7.228	7.228	7.228	7.037	7.037	7.037	7.037	7.037	7.211	7.01	7.01	7.01	6.618	6.427	6.427	6.618	6.618	6.618	6.618	6.618	6.226	6.035	5.478	5.478	5.679	5.679	6.071	6.071	6.245	6.245
YOR042W	9.766	9.592	9.217	9.217	9.609	9.783	9.783	9.783	9.783	9.783	9.6	9.6	9.6	9.6	9.774	9.774	9.975	9.975	9.975	9.975	9.975	10.175	10.175	10.175	10.175	10.175	10.175	10.175	9.984	9.984	9.408	8.842	8.842	8.842	8.842	8.842	8.842	8.842	8.842	8.842	8.842	8.493	8.493	8.493	8.493	8.493	8.493	8.493	8.493
YGL108C	6.115	6.115	6.115	6.115	6.289	6.289	6.672	6.672	6.672	6.672	6.672	6.524	6.524	6.524	6.89	6.89	7.081	7.081	7.081	7.081	6.715	6.715	6.916	7.117	7.117	7.291	7.291	7.291	7.492	7.492	7.492	7.492	7.492	7.492	7.492	7.291	7.465	8.232	8.032	8.38	8.38	8.572	8.572	8.572	8.572	8.572	8.572	8.572	8.397
YBR223C	8.311	8.311	8.311	8.486	6.367	5.958	6.158	5.984	5.984	5.984	6.725	6.899	7.09	7.09	7.473	7.473	7.473	7.473	7.473	7.473	7.473	7.473	7.473	8.964	9.566	9.566	9.566	9.2	9.575	9.924	9.732	9.732	10.098	10.447	10.447	10.447	10.447	10.447	10.848	10.848	10.848	10.848	10.848	10.848	11.197	11.197	11.197	11.397	11.572
YKR026C	3.737	3.537	3.537	3.537	3.537	3.537	3.537	3.537	3.537	3.537	4.129	4.129	4.129	4.304	4.304	4.304	4.304	4.304	4.495	4.495	4.495	4.321	4.321	4.321	4.321	4.321	4.321	4.33	4.33	4.33	4.696	5.044	5.044	5.044	5.044	5.044	5.044	5.044	5.219	5.219	5.393	5.594	5.594	5.594	5.594	5.594	5.594	5.594	5.594
YLR265C	7.604	7.238	7.238	7.238	7.621	7.822	8.17	8.17	8.17	8.17	8.17	8.17	8.17	8.545	8.72	8.72	8.72	8.72	8.72	9.085	9.085	9.085	9.085	9.085	9.085	9.085	9.085	9.085	9.652	9.652	9.652	9.652	9.477	9.286	9.286	9.852	10.044	10.044	10.044	10.044	10.044	10.044	10.044	9.869	9.869	10.044	10.044	10.044	10.044
YBR041W	5.103	5.452	6.018	7.185	7.185	7.185	7.185	7.185	6.993	8.893	8.893	8.893	8.893	9.084	9.259	9.982	9.982	9.791	9.791	9.791	9.791	9.791	9.791	10.166	10.166	10.166	10.166	10.166	10.166	10.166	10.357	10.166	10.367	10.367	10.367	10.541	10.541	10.541	10.916	10.715	10.715	10.715	10.715	10.715	10.715	10.715	10.715	10.715	10.715
YMR005W	16.836	16.836	16.836	17.01	17.01	17.01	17.01	17.01	17.01	17.01	17.01	17.01	17.01	17.01	17.01	17.01	17.01	17.01	17.01	16.81	16.81	16.81	16.609	16.609	16.609	16.609	16.435	15.696	15.696	15.696	15.696	15.696	15.696	15.696	15.696	15.696	15.696	15.696	15.696	15.696	15.696	15.696	15.504	15.504	14.031	13.856	13.682	13.682	13.481
YHR133C	4.968	4.968	5.708	6.31	6.31	6.31	6.31	6.31	6.11	6.11	5.909	5.909	6.31	6.511	9.884	9.884	9.884	9.884	10.668	10.477	10.477	10.085	10.085	10.451	10.451	10.642	10.642	11.017	11.017	11.017	11.017	11.017	11.017	11.017	11.017	11.017	11.017	11.017	11.218	11.409	11.409	11.409	11.409	11.975	11.992	11.975	11.975	11.975	11.801
YDR466W	12.703	12.703	12.703	12.703	12.894	12.894	12.894	12.894	12.894	12.894	12.894	12.894	12.894	12.502	12.502	12.502	12.502	12.502	12.502	12.502	12.502	12.328	12.328	12.328	12.328	12.328	12.354	12.354	12.354	12.354	12.555	12.555	12.555	12.555	12.555	12.555	12.555	12.38	12.38	12.38	12.38	12.38	12.38	12.005	11.831	11.831	11.831	11.831	11.831
YOR189W	8.893	8.893	8.893	8.893	8.893	8.893	8.893	8.501	8.501	8.31	8.118	7.918	8.109	8.484	8.876	8.876	8.702	8.702	8.702	8.702	8.702	8.702	8.702	8.702	8.702	8.702	8.702	8.702	8.702	8.702	8.702	8.702	8.702	8.702	8.702	8.702	8.702	8.702	8.702	8.336	7.038	6.838	6.838	6.838	6.838	6.838	6.838	7.012	7.012
YNL136W	7.859	8.827	8.827	8.827	8.827	8.827	9.018	9.018	9.018	9.018	9.018	9.018	9.018	9.018	9.018	9.018	9.018	9.018	9.018	9.192	9.192	9.192	9.192	9.192	9.192	9.192	9.192	9.192	9.192	9.192	9.018	9.018	9.018	8.827	8.827	8.827	8.827	9.018	9.018	9.044	9.044	9.044	9.044	9.044	9.044	9.044	9.044	9.044	9.044
YMR226C	7.042	7.39	7.199	7.4	7.4	7.4	7.6	7.225	7.4	7.224	7.764	7.764	8.356	8.896	8.896	9.436	9.41	9.027	10.134	10.726	10.927	11.328	11.503	11.311	11.311	11.311	11.311	11.311	11.486	11.094	11.294	11.12	11.12	11.12	11.311	11.137	11.328	11.328	11.73	11.73	12.279	12.279	12.279	12.453	12.253	11.87	12.236	14.317	14.317
YOR257W	7.779	7.779	7.779	7.779	7.779	7.779	7.779	7.578	6.646	4.364	3.571	3.188	3.188	3.58	4.146	4.146	4.146	4.321	4.321	4.321	4.321	6.237	7.031	7.754	7.754	8.878	8.878	8.878	10.192	10.192	10.192	10.192	10.192	10.192	10.594	11.134	11.325	11.516	11.516	11.516	12.319	13.26	13.26	13.26	13.26	13.26	13.26	13.26	13.26
YPR162C	10.43	10.805	10.805	10.805	10.805	10.98	10.805	10.805	11.18	11.381	11.572	11.572	11.572	11.773	11.773	11.773	11.974	12.375	12.375	12.375	12.375	12.174	12.174	12.366	12.366	12.366	12.366	12.557	12.557	13.114	13.114	13.114	13.288	13.828	14.029	14.029	14.23	14.23	14.622	14.622	14.622	14.997	14.805	14.805	14.805	14.805	14.805	14.805	14.805
YOL130W	3.737	4.112	4.304	4.304	4.304	4.304	4.304	4.304	4.504	4.504	4.696	4.696	5.995	5.995	5.995	6.186	6.186	6.186	6.361	6.361	6.361	6.361	6.361	6.361	6.361	6.361	6.361	6.561	6.561	6.561	7.484	7.859	9.175	9.175	9.367	9.541	9.541	9.541	9.541	9.541	9.541	9.715	9.715	9.715	9.715	9.715	9.715	9.715	9.916
YJL207C	12.958	13.524	13.524	13.524	13.524	13.323	13.323	13.323	13.323	13.323	13.323	13.498	13.498	13.498	13.498	13.498	13.498	13.863	13.863	13.863	13.863	13.863	13.863	13.863	13.863	13.863	13.689	13.323	13.323	13.323	13.323	13.323	13.149	13.149	13.149	13.149	13.149	13.149	13.34	13.34	13.34	13.34	13.34	13.34	13.34	13.34	13.541	13.541	13.541
YOR195W	9.338	9.338	9.338	9.338	9.338	9.338	9.338	9.512	9.512	9.512	9.512	9.512	9.512	9.512	9.512	9.512	9.512	9.512	9.686	9.686	9.686	9.686	9.686	9.686	9.861	9.861	9.861	9.861	9.861	9.861	9.861	9.861	9.861	9.861	9.861	9.861	9.861	9.669	9.669	9.669	9.844	9.844	9.844	9.844	10.035	10.035	10.035	10.035	9.861
YGR179C	8.864	8.864	9.23	9.029	9.787	10.535	10.535	10.535	10.726	10.726	10.726	10.726	10.726	10.726	10.918	10.918	10.918	10.918	10.918	10.76	10.76	10.76	10.76	10.76	10.76	10.76	10.76	10.76	10.751	10.751	10.751	10.751	10.751	10.751	10.751	10.577	10.577	10.577	10.385	10.385	10.385	10.385	10.194	10.02	10.02	10.211	10.211	10.211	10.211
YGR215W	12.465	12.274	12.475	12.1	12.1	12.1	12.1	12.274	12.448	12.623	12.998	13.399	13.399	14.166	14.532	14.532	14.532	14.532	14.532	14.532	14.532	14.532	14.723	15.106	15.106	15.306	15.672	15.672	15.672	16.047	15.856	15.856	15.856	15.856	16.056	16.056	16.056	16.056	16.231	16.405	16.405	16.606	16.606	16.606	16.606	16.606	16.606	16.606	16.204
YBR107C	15.754	15.754	15.754	15.562	15.937	16.112	16.112	16.686	17.087	17.087	17.278	17.278	17.278	17.818	18.22	18.22	18.22	18.22	18.22	18.22	18.22	18.22	18.22	18.22	18.22	18.22	18.22	18.22	18.22	18.045	18.22	18.22	18.22	18.22	18.22	18.22	18.22	18.22	18.22	18.22	18.22	18.22	18.22	18.22	18.22	18.22	18.22	18.22	18.22
YHR085W	7.895	8.444	8.984	8.984	9.158	10.1	10.274	10.831	10.831	10.831	10.831	10.831	10.831	10.831	11.032	11.032	11.032	11.032	11.032	11.032	11.032	11.032	11.032	11.032	11.032	10.84	10.84	10.84	10.84	10.84	10.84	10.84	10.84	10.84	10.84	10.84	10.84	10.649	10.475	10.475	10.475	10.475	10.475	10.475	10.475	10.475	10.475	10.475	10.475
YNL119W	19.28	19.28	19.28	19.28	19.28	19.089	19.089	18.888	18.888	18.888	18.888	18.888	18.888	18.888	18.888	18.888	18.888	18.888	18.322	18.322	18.121	17.206	17.206	17.206	17.206	17.206	17.206	17.206	17.206	17.206	17.206	17.015	17.015	17.015	17.015	17.015	17.015	17.015	16.265	15.873	15.873	15.873	14.191	13.99	13.99	13.598	13.598	7.23	7.038
YDL001W	14.182	14.182	14.182	14.182	14.182	14.182	14.383	14.557	14.383	14.383	14.383	13.991	14.383	14.383	15.097	15.472	15.472	15.472	15.472	15.472	15.472	15.472	15.08	14.889	14.889	14.688	14.688	14.688	14.688	14.688	14.497	14.497	14.323	14.514	14.514	14.514	14.514	14.715	14.715	14.715	14.715	14.715	14.715	14.54	14.165	13.817	13.817	13.642	13.659
YHR098C	18.576	18.576	18.576	18.576	18.576	18.576	18.402	18.402	18.402	18.402	18.402	18.402	18.402	18.402	18.402	18.402	18.402	18.402	18.402	18.402	18.402	18.402	18.777	18.777	18.777	18.777	18.777	18.602	18.602	18.602	18.602	18.602	18.602	18.602	18.602	18.602	18.602	18.602	18.602	18.428	18.227	18.227	18.227	18.053	17.67	17.288	17.288	16.922	16.922
YOR116C	0.366	0.366	0.366	0.366	0.366	0.366	0.366	0.366	0.366	0.366	0.366	0.366	0.366	0.366	0.54	0.54	0.54	0.54	0.54	0.54	0.54	0.54	0.714	0.714	0.714	0.714	0.714	0.714	0.714	1.29	1.464	1.83	4.365	4.365	4.365	4.365	4.365	4.365	4.556	4.556	4.556	4.556	4.556	4.556	6.021	6.021	6.021	6.021	6.021
YBL039W-B	6.753	8.058	8.058	8.058	8.058	8.424	8.424	8.424	8.424	8.424	8.424	8.424	8.424	8.424	8.424	8.424	8.424	8.424	8.424	8.424	8.424	8.424	8.424	8.424	8.424	8.424	8.424	8.424	8.816	8.816	8.816	8.816	8.816	8.816	8.842	8.825	8.825	8.825	8.825	8.825	8.825	8.825	8.825	8.825	8.825	8.825	8.825	8.825	8.825
YHR128W	13.387	13.588	13.588	13.588	13.588	13.588	13.588	13.588	13.588	13.588	13.588	13.588	13.588	13.588	13.588	13.588	13.779	13.588	13.588	13.588	13.788	13.963	13.963	13.963	13.963	13.963	13.963	13.963	13.963	13.762	13.762	13.762	13.762	13.588	13.588	13.588	13.588	13.588	13.588	13.413	13.413	13.413	13.413	13.413	13.413	13.413	13.413	13.413	13.413
YNR001C	5.063	5.254	5.254	5.254	5.254	5.254	5.254	5.254	5.254	5.254	5.254	5.254	5.254	5.254	5.254	5.254	5.254	5.254	5.254	5.254	5.629	5.629	5.629	5.629	5.629	5.629	5.629	5.629	5.629	5.629	5.438	5.438	5.438	5.438	5.438	5.438	5.438	5.438	5.438	5.438	5.046	4.645	4.645	4.645	4.645	4.262	4.262	4.262	4.262
YGL020C	10.995	7.972	7.972	7.972	7.972	7.972	7.589	7.589	7.589	5.9	5.708	6.074	6.074	6.074	6.074	4.949	5.322	5.487	5.487	5.487	5.679	6.393	7.368	7.952	8.526	8.526	9.666	9.465	9.867	9.867	9.867	9.867	9.666	9.484	9.685	9.685	9.685	9.685	9.876	11.226	10.851	11.243	11.052	11.052	11.253	11.253	11.253	11.427	11.601
YDR486C	10.046	10.046	10.046	10.237	10.586	10.777	12.276	11.884	11.884	11.884	11.884	11.884	12.058	11.499	11.117	11.884	11.709	11.901	11.901	11.901	11.901	11.901	11.901	12.075	11.874	12.424	12.424	12.424	12.424	12.424	12.424	12.424	12.424	12.249	12.249	11.867	11.867	12.268	12.268	12.268	12.268	12.268	12.442	12.442	12.442	12.643	12.643	12.643	12.643
YBR054W	6.205	6.031	6.031	6.031	6.031	6.031	6.031	6.222	6.222	6.222	6.222	6.222	6.222	6.423	6.423	6.423	6.423	6.423	6.423	7.154	7.921	7.921	7.921	7.921	7.921	7.921	7.938	7.764	7.764	7.764	7.764	7.764	7.764	7.764	7.764	7.764	7.764	7.764	7.764	7.764	7.764	7.764	7.563	7.563	7.563	7.563	7.563	7.563	7.563
YHR156C	12.649	12.649	12.649	12.458	12.458	12.458	12.458	12.083	12.083	10.916	10.715	10.524	10.524	10.149	10.149	10.149	9.783	9.783	9.382	9.382	9.382	8.641	8.24	8.24	8.24	8.24	8.24	8.24	8.24	7.891	7.7	6.785	6.594	6.584	6.219	4.486	4.294	4.294	3.51	2.97	2.796	2.595	2.595	2.595	2.046	2.046	2.22	2.22	2.22
YLR315W	0	0	0	0	0	0	0	0	0	0	0	0	0	0	0	0	0	0	0	0	0	0.174	0.174	0.767	0.767	0.767	0.767	0.767	0.767	0.767	0.767	0.968	1.159	1.917	1.917	1.917	1.917	1.917	2.292	2.292	3.424	5.489	5.489	5.489	5.489	5.489	5.489	5.489	5.489
YLL052C	2.623	2.449	2.248	2.248	2.248	2.248	2.248	2.248	2.248	2.248	2.057	2.057	2.057	2.057	2.057	2.057	2.057	2.057	2.057	2.057	1.883	1.883	1.883	1.682	1.682	1.481	1.29	1.29	1.29	1.29	1.29	1.29	1.29	1.29	1.29	1.29	1.464	1.464	1.464	1.464	1.464	1.464	1.464	1.464	1.29	1.29	1.29	1.29	1.29
YPL231W	16.12	15.728	15.728	15.728	14.978	14.787	14.978	14.777	14.777	14.768	14.768	14.768	14.768	14.942	14.742	14.742	14.175	14.175	14.175	14.333	14.333	14.333	14.524	14.123	14.123	14.123	14.123	14.123	14.113	12.771	12.971	12.971	12.771	12.771	12.962	12.422	12.422	12.231	12.231	12.231	12.221	11.481	11.481	11.28	10.897	10.897	10.706	10.515	10.515
YGL186C	15.447	15.447	15.464	15.464	15.464	15.264	15.264	15.264	15.264	14.697	13.722	13.531	13.531	13.531	13.531	13.531	13.33	13.33	13.531	13.33	13.33	13.33	12.773	12.94	12.94	12.94	12.94	12.94	12.94	12.94	12.765	12.765	12.765	12.765	12.765	13.131	12.364	12.364	12.364	12.364	12.364	12.364	12.364	12.364	12.364	12.364	12.364	12.364	11.963
YNL138W	16.158	16.349	16.349	16.925	16.733	16.733	16.733	16.942	16.942	17.317	16.385	16.385	16.385	16.385	16.193	16.193	15.792	15.426	15.601	15.801	15.801	13.894	13.328	13.703	13.703	13.886	13.886	13.886	13.886	13.695	13.896	14.096	15.238	15.778	15.778	15.778	15.778	15.778	15.778	15.778	15.778	15.778	15.778	15.778	15.778	15.778	15.587	15.587	15.587
YMR054W	12.905	13.096	13.096	13.096	13.096	13.471	13.846	15.763	15.937	15.937	15.937	16.303	16.303	16.303	16.303	16.669	16.86	16.86	16.86	17.226	17.226	17.226	17.226	17.226	17.226	17.226	17.4	17.4	17.4	17.4	17.4	17.4	17.4	17.4	17.4	17.4	17.4	17.4	17.4	17.209	17.209	17.209	17.584	17.584	17.959	17.959	17.959	17.959	17.959
YDR125C	2.544	2.544	2.544	2.544	2.544	2.544	2.544	2.544	2.544	2.544	2.021	1.847	1.847	1.847	2.038	2.239	2.239	2.239	2.43	2.648	3.781	3.781	3.972	3.972	4.146	4.146	4.321	4.713	4.713	4.713	4.713	4.713	5.279	5.279	5.279	5.845	5.845	5.845	5.845	6.787	6.787	6.787	6.787	6.787	6.787	6.787	6.787	6.787	6.787
YNL329C	12.012	12.012	12.012	12.012	12.012	12.012	12.012	12.012	12.012	12.787	12.787	12.787	12.787	12.787	12.787	12.787	12.961	12.961	12.961	12.961	12.76	12.76	12.76	13.179	13.554	13.554	13.554	13.745	13.745	13.745	13.919	14.094	14.469	14.469	14.469	14.469	14.469	14.469	14.469	14.469	14.469	14.844	14.844	15.601	15.601	15.601	15.793	15.793	15.793
YGR233C	7.835	7.835	7.835	7.259	7.259	7.259	7.259	7.094	7.094	7.094	7.094	7.094	7.094	6.693	6.693	6.693	6.693	6.492	6.492	6.492	6.492	6.292	6.292	6.292	6.292	6.292	6.292	6.292	6.292	6.292	6.292	6.292	6.292	6.292	6.292	6.292	6.292	4.366	4.366	4.366	4	4	4	4	4	4	4	4	4
YOL122C	7.345	7.345	7.345	7.345	7.345	7.345	7.345	7.345	7.345	7.345	7.345	6.97	6.97	7.319	7.319	7.319	7.319	7.319	7.319	7.319	7.145	7.145	6.97	6.97	6.97	6.97	6.779	6.779	6.779	6.779	6.779	6.779	6.779	6.779	6.779	6.779	6.779	6.779	6.779	6.779	6.98	6.98	7.154	7.154	7.154	7.154	7.154	6.614	6.614
YKR016W	4.41	4.41	4.41	4.035	4.035	4.035	4.401	5.141	5.743	5.743	5.743	5.743	5.953	6.145	6.893	6.893	6.893	6.893	6.893	6.893	7.469	7.643	7.643	7.643	7.643	7.643	7.643	7.643	7.643	7.643	7.643	7.817	7.817	7.817	7.817	7.844	7.844	7.844	7.669	7.669	7.669	7.669	7.669	7.669	7.87	7.87	7.87	7.87	7.87
YGL041W-A	13.106	12.723	12.723	12.723	12.723	12.723	12.723	12.723	12.549	12.549	11.59	11.39	11.39	11.39	10.85	10.85	10.448	10.257	10.257	10.422	10.422	10.788	10.613	10.805	10.996	10.996	10.996	11.197	10.822	10.822	10.795	10.795	10.795	10.795	11.197	11.737	11.737	12.112	12.112	12.852	13.392	12.843	12.843	12.843	12.669	12.669	12.494	13.034	13.034
YPL013C	8.791	8.6	8.225	8.225	8.05	8.05	8.05	8.05	8.05	8.06	8.06	8.06	8.06	8.06	8.06	8.05	8.225	8.225	8.225	8.225	8.225	8.225	8.225	8.05	8.225	8.225	8.6	8.6	8.6	8.6	8.6	8.6	7.825	7.624	7.433	7.407	7.607	7.607	7.607	7.607	7.607	7.607	7.206	7.032	7.032	7.032	7.242	7.416	7.416
YKR069W	1.881	1.881	1.881	1.881	1.881	1.69	1.69	0.758	0.758	0.566	0.566	0.566	0.566	0.566	0.566	0.566	0.174	0.174	0.174	0	0	0	0	0	0	0	0	0	0	0	0	0	0	0	0	0	0	0	0	0	0	0	0	0	0	0	0	0	0
YML060W	6.517	6.161	6.161	6.161	6.161	6.161	6.161	6.161	6.161	3.668	3.668	4.06	3.485	3.485	4.025	4.025	4.025	4.025	4.025	4.025	3.824	3.441	3.441	3.241	3.241	2.849	3.049	3.572	3.572	3.572	3.572	3.947	3.947	5.037	11.075	11.075	11.632	11.823	11.823	12.024	11.833	12.609	13.384	13.384	13.384	13.384	13.384	13.384	13.384
YOR063W	7.065	7.065	7.239	7.239	7.239	7.265	7.265	7.832	8.006	8.207	8.207	8.407	8.407	8.407	8.407	8.407	8.407	8.599	8.389	8.589	8.589	8.589	8.589	8.781	8.781	8.781	8.781	8.781	8.781	9.156	9.156	9.156	9.156	9.156	9.156	9.156	9.356	9.356	9.356	9.356	9.356	9.356	9.165	9.165	9.165	9.165	9.165	8.991	8.79
YBL007C	11.31	11.31	11.31	10.76	10.586	10.003	10.359	10.734	10.734	11.083	11.083	10.891	10.891	10.891	10.891	10.891	10.891	10.891	10.891	10.891	10.891	10.891	10.891	10.891	11.092	10.891	10.891	10.891	10.891	10.891	10.891	10.891	10.891	10.891	10.124	10.124	9.95	9.95	9.95	9.95	10.342	10.342	10.342	10.342	10.342	10.151	10.151	10.151	9.558
YMR134W	14.42	14.42	14.42	14.42	14.42	14.42	14.42	14.612	14.612	14.803	14.803	14.803	14.803	14.803	14.803	14.629	14.629	14.629	14.629	14.629	14.829	14.829	14.829	14.829	14.829	14.829	14.829	14.829	14.829	14.246	13.697	12.215	12.024	12.024	12.024	12.024	11.431	11.066	11.083	11.083	11.083	11.083	11.083	10.49	9.549	8.607	8.407	8.799	8.799
YKL068W	7.075	7.075	7.075	7.075	7.075	7.075	7.075	7.075	7.075	7.075	7.075	7.075	7.075	7.075	7.075	7.266	6.901	6.901	6.901	6.901	6.901	6.901	6.901	6.901	6.7	6.7	7.266	7.266	7.441	7.441	7.441	7.441	7.441	7.441	7.092	7.092	7.092	7.092	7.092	6.918	6.918	6.918	6.918	6.918	6.918	6.918	6.918	6.918	6.918
YEL004W	9.253	9.253	9.427	9.253	9.279	9.088	9.088	9.305	9.105	9.105	8.913	8.913	8.913	8.913	7.972	7.781	7.781	7.606	8.364	9.236	9.802	9.802	9.802	9.802	9.802	9.802	8.277	8.469	8.469	8.643	9.018	11.229	11.229	11.229	11.43	11.255	11.456	13.217	13.217	13.217	12.424	12.424	12.424	12.232	12.058	12.424	13.026	13.2	13.2
YLL050C	9.236	9.236	9.236	9.035	9.035	9.035	9.035	9.035	9.035	9.035	9.035	9.035	9.035	9.035	9.035	9.035	9.035	9.035	9.035	9.035	8.844	8.844	8.669	8.87	8.87	9.044	9.044	9.044	9.044	9.044	9.044	9.044	9.044	9.044	9.044	9.044	9.044	9.044	9.044	9.044	9.044	9.044	8.662	8.662	8.662	8.662	8.662	8.296	8.122
YPL024W	1.464	1.656	1.656	1.656	1.656	1.656	1.656	1.656	1.856	1.856	1.856	1.856	1.856	1.856	2.788	2.788	2.788	2.788	2.788	2.788	2.963	2.963	2.963	3.311	3.311	3.311	3.311	3.311	3.311	3.311	3.311	3.311	3.311	3.311	3.311	3.686	3.686	3.686	3.686	3.686	3.686	3.887	3.887	3.887	3.887	3.887	3.713	3.713	3.713
YJR021C	4.358	4.358	4.358	4.157	4.332	4.523	4.724	4.724	5.125	5.125	5.125	5.125	4.951	4.951	4.951	4.951	4.951	4.75	4.943	7	7	7.191	7.191	7.191	10.031	10.031	10.031	10.031	10.031	10.031	10.031	10.031	10.222	10.222	10.222	10.222	10.048	10.048	10.048	10.048	10.048	10.048	10.222	10.222	10.597	13.864	13.864	13.864	13.864
YLR147C	6.378	6.361	6.726	6.726	6.726	6.169	6.169	5.969	4.504	4.504	4.688	4.497	4.497	4.322	4.322	4.322	4.322	3.947	3.572	3.372	3.372	3.372	3.372	3.372	3.372	3.372	3.372	3.372	3.372	2.074	1.708	2.091	2.091	2.091	2.091	2.091	2.091	2.091	2.091	3.355	3.328	3.895	4.095	4.095	4.095	4.095	4.095	4.095	4.095
YIL014W	6.168	5.802	5.427	5.427	5.236	4.861	4.077	4.452	4.452	4.643	4.442	4.442	4.442	4.442	4.268	5.592	5.418	5.618	5.618	5.618	5.793	5.601	5.601	5.601	5.601	5.776	5.776	6.516	6.516	6.691	6.691	6.691	6.691	6.342	6.316	6.299	6.299	6.299	6.299	6.107	6.482	6.674	6.674	6.674	6.865	6.865	7.066	7.842	8.382
YOR159C	4.157	4.157	4.157	4.157	4.349	4.549	5.508	7.006	7.006	7.006	7.006	7.006	7.006	7.006	7.006	7.207	7.582	7.773	8.165	8.165	8.165	8.165	8.339	8.339	8.339	9.298	9.298	9.298	9.298	9.838	9.838	9.838	9.838	9.838	9.838	9.838	9.838	9.838	9.838	9.838	9.838	9.838	9.838	9.838	9.489	9.489	9.489	9.68	10.063
YMR228W	7.964	7.964	7.964	7.964	7.964	7.964	7.964	7.747	7.355	7.364	7.163	7.555	6.605	6.796	6.605	6.404	6.029	6.029	6.029	6.639	7.953	8.902	9.094	9.817	9.617	9.617	9.617	10.183	10.183	10.931	10.958	10.958	10.958	10.757	10.948	11.14	11.314	11.505	11.706	11.706	12.098	12.289	12.481	12.846	12.846	12.846	13.047	13.587	13.587
YNL201C	9.645	9.819	10.569	10.77	10.944	10.944	10.944	10.944	11.345	11.145	11.145	10.97	10.97	10.97	10.97	10.97	10.97	10.97	11.145	11.145	11.145	11.128	11.302	11.302	11.302	11.302	11.302	11.302	11.302	11.302	11.302	11.302	11.302	11.302	11.302	11.302	11.476	11.476	11.476	11.476	11.476	11.476	11.476	11.476	11.476	11.476	11.476	11.476	11.677
YLR360W	9.778	9.953	10.127	10.127	10.885	10.885	10.885	10.885	10.885	10.902	11.112	11.487	11.661	11.661	11.661	11.661	11.661	11.47	11.47	11.47	11.278	11.871	11.897	12.812	12.812	13.013	13.214	13.388	13.388	13.388	13.388	13.388	14.129	14.129	14.521	14.521	14.521	14.521	14.712	14.712	14.712	14.903	15.295	15.295	15.295	15.295	15.295	15.295	15.104
YOR386W	7.328	7.328	7.328	6.771	6.771	6.771	7.12	7.12	7.12	6.929	7.103	7.103	7.103	6.537	6.537	6.537	6.362	6.188	6.362	6.362	6.537	6.537	6.728	6.728	6.728	6.728	7.103	6.728	6.728	6.563	6.563	6.214	6.214	6.415	6.406	6.58	6.58	6.58	6.58	6.771	6.788	6.788	6.788	6.788	6.788	6.038	5.838	5.838	5.838
YMR112C	3.747	3.555	2.108	2.108	2.108	2.309	2.309	2.309	2.309	2.117	2.117	2.117	2.117	2.117	1.943	1.943	1.943	1.943	1.56	1.386	1.386	1.195	1.195	1.195	1.195	1.195	1.195	1.195	1.195	1.195	0.994	0.994	0.994	0.994	0.994	0.994	0.994	0.803	0.803	0.803	0.803	0.803	0.803	0.803	0.602	0.602	0.602	0.602	0.602
YPL096W	2.813	2.421	2.421	2.421	2.421	2.421	2.787	2.787	2.787	2.787	2.787	2.787	2.787	2.787	2.787	2.978	2.978	2.978	2.978	2.978	2.978	2.787	2.787	2.787	1.663	1.097	1.097	1.271	1.463	1.463	1.463	1.463	1.463	1.463	1.463	1.463	1.463	1.654	1.845	1.845	1.845	1.845	1.845	2.046	2.046	2.046	2.046	2.046	1.697
YGL047W	9.652	9.652	9.478	9.478	9.652	9.461	9.652	9.652	9.652	10.584	10.584	10.776	10.967	12.647	12.447	12.822	12.621	12.621	12.621	12.621	12.621	12.621	12.43	12.43	12.43	12.604	13.17	13.362	14.451	16.881	16.69	16.69	16.864	16.864	17.065	17.239	17.239	17.239	17.239	17.239	17.239	17.239	17.414	17.762	17.937	17.937	17.937	18.128	18.128
YBR101C	11.76	11.76	11.76	11.76	12.126	12.126	12.126	12.126	11.935	11.935	11.935	11.935	11.935	11.935	11.935	11.935	11.935	11.935	11.935	11.935	11.935	11.935	11.935	11.935	11.935	11.935	11.935	11.368	11.368	11.194	11.385	11.385	11.385	11.385	11.385	10.793	10.793	10.793	10.793	10.793	10.793	10.618	10.618	10.618	10.618	10.618	10.226	10.226	10.226
YJL069C	10.289	10.289	10.289	10.481	12.579	12.579	12.754	13.868	13.868	14.059	14.059	14.059	14.085	14.085	14.085	14.085	14.085	14.277	14.277	14.277	14.277	14.277	14.277	14.277	14.625	14.8	14.8	14.8	15.175	15.175	15.175	15.349	15.349	15.54	15.54	15.54	15.54	15.54	15.54	15.54	15.54	15.715	15.715	15.715	15.715	15.715	15.715	15.715	15.715
YLR213C	11.668	11.668	11.668	11.668	11.668	11.493	11.493	11.493	11.493	11.493	11.493	11.319	11.319	11.319	11.319	11.319	11.319	9.785	9.584	8.87	8.87	8.87	8.87	8.87	8.87	8.87	8.87	8.679	8.103	7.902	7.902	7.902	7.702	7.702	7.702	7.702	7.702	7.702	7.702	7.527	7.527	6.787	6.612	6.612	6.612	6.612	5.14	5.14	5.14
YOR157C	9.714	8.94	8.765	8.173	7.998	7.998	7.998	7.998	7.998	4.008	1.133	1.133	0.958	0.958	0.758	0.758	0.758	0.758	0.949	2.299	2.691	2.691	3.869	3.869	3.869	3.869	3.869	3.869	3.869	3.869	3.869	4.636	4.636	4.827	6.665	6.665	6.866	6.866	6.866	6.866	6.866	6.866	6.866	7.231	7.606	7.606	7.606	7.606	7.415
YOL089C	6.423	6.44	7.015	6.824	7.782	7.782	7.782	8.549	9.29	10.379	11.173	11.173	11.347	11.347	11.347	11.548	12.123	12.14	12.315	12.315	12.315	12.315	12.315	12.315	12.315	12.315	12.315	12.315	12.114	12.114	12.288	12.463	12.463	12.463	12.463	12.463	12.463	12.463	12.463	12.463	12.463	12.463	12.828	13.203	13.203	13.203	13.203	13.203	13.203
YPL111W	3.338	3.338	3.338	3.338	3.338	3.137	3.137	3.137	3.137	3.311	3.311	3.311	3.311	3.111	2.762	2.762	2.762	2.762	2.762	2.762	2.762	2.762	2.762	2.762	2.762	2.561	2.561	2.561	2.561	2.561	2.561	2.561	2.561	2.561	2.561	2.561	2.561	2.561	2.561	2.561	2.561	2.561	2.561	1.264	1.264	1.089	1.089	1.089	1.089
YGL065C	9.682	9.682	9.873	9.873	9.873	10.048	10.048	10.048	10.048	10.048	10.048	10.048	10.396	10.98	10.98	10.98	10.98	10.98	10.98	11.582	11.756	11.947	11.947	11.947	11.947	11.947	11.947	11.947	11.947	11.947	11.947	11.947	12.148	12.148	12.148	12.148	12.148	12.148	12.148	12.148	12.322	12.322	12.322	12.322	12.322	12.322	12.322	12.322	12.122
YKR035W-A	10.595	10.595	10.595	10.595	10.595	10.595	11.162	11.162	11.162	11.162	11.162	11.162	11.162	11.162	11.162	9.967	9.444	9.444	9.444	9.993	9.993	10.168	10.168	10.168	10.168	10.168	10.168	9.967	9.976	9.976	10.151	10.918	12.103	12.103	12.294	12.469	12.469	12.469	12.469	12.469	12.294	12.294	12.103	12.103	12.103	11.912	11.912	11.912	11.912
YOR032W-A	0.923	0.923	0.923	0.923	0.923	0.923	0.923	0.923	0.923	0.923	0.923	1.097	1.097	1.097	1.097	1.097	0.906	0.731	0.731	0.731	0.731	0.731	0.731	0.731	0.731	0.731	0.731	0.731	0.731	0.557	0.557	0.557	0.557	0.557	0.557	0.557	0.557	0.557	0.557	0.557	0.557	0.557	0.557	0.557	0.557	0.557	0.557	0.557	0.557
YGL233W	8.956	8.956	8.956	8.956	8.956	8.956	8.956	8.765	8.765	8.59	9.149	10.829	10.829	10.829	10.829	11.623	11.998	12.198	12.198	12.581	12.581	12.581	12.772	12.772	12.772	12.772	12.772	13.138	13.138	13.138	13.138	13.138	13.138	13.138	13.138	13.138	13.138	13.138	13.312	13.312	13.312	13.487	13.687	13.888	13.888	13.888	13.888	13.888	13.888
YBR048W	6.481	6.481	6.481	6.481	6.481	6.481	6.481	6.481	6.481	6.481	6.481	6.089	6.28	5.905	5.714	5.714	5.539	5.365	5.365	5.365	5.365	5.365	5.365	5.365	5.365	5.191	5.191	5.191	5.191	5.191	5.191	5.191	5.191	5.191	5.191	5.191	5.191	5.191	5.191	5.191	4.999	4.999	4.825	4.825	4.825	4.45	3.91	3.91	3.91
YNR033W	3.285	2.91	2.91	2.91	2.91	2.736	2.736	2.91	2.91	3.101	3.293	3.467	3.467	3.467	3.266	3.458	3.092	3.092	3.092	3.092	3.092	3.092	2.918	2.918	2.918	2.918	2.543	2.543	2.543	2.543	2.543	2.368	2.194	2.02	2.02	1.637	1.811	2.395	2.395	2.395	2.395	2.395	2.395	2.395	2.22	2.421	3.728	3.728	3.728
YCL064C	9.721	9.721	9.521	9.521	9.521	9.146	9.146	9.146	8.945	8.945	9.136	8.945	8.771	8.022	7.848	7.657	7.657	7.465	7.117	7.117	7.117	7.117	7.117	7.308	7.308	7.308	7.308	7.308	7.308	6.933	6.933	5.766	5.384	5.001	5.001	5.001	5.192	4.251	4.251	4.26	3.72	3.895	3.895	4.243	4.052	4.052	4.052	3.878	2.936
YPR079W	4.321	4.321	4.321	4.129	4.129	4.129	4.129	4.321	4.696	4.696	4.696	4.696	5.436	5.436	5.611	5.611	5.993	5.993	5.993	5.993	5.993	5.993	5.993	5.993	5.993	5.993	5.993	5.993	6.168	6.368	6.368	6.368	6.368	6.368	6.368	6.368	6.368	6.368	6.717	6.717	6.717	6.717	6.717	6.717	6.717	6.717	6.717	6.717	6.918
YER122C	13.941	13.941	14.115	14.115	14.115	14.115	14.115	14.115	14.115	14.115	14.115	14.115	14.115	14.115	14.115	14.115	14.839	15.039	15.039	15.039	14.848	14.848	14.848	14.447	14.447	14.447	14.447	14.447	14.447	14.447	14.447	14.447	14.447	14.447	14.447	14.447	14.447	14.447	14.447	14.447	14.447	14.638	14.638	14.638	14.638	14.638	14.437	14.437	14.263
YBR276C	5.464	5.116	5.116	5.464	5.464	5.464	5.464	5.464	5.464	5.464	5.455	5.472	5.472	6.387	6.387	6.387	6.387	6.387	6.387	6.387	6.387	6.387	6.186	6.186	6.578	6.578	6.953	7.154	7.546	7.747	7.747	7.747	7.747	7.747	7.747	7.747	7.747	8.322	9.106	9.682	9.682	9.682	9.682	9.682	9.481	9.481	9.481	9.481	9.481
YGL009C	9.746	9.746	9.746	9.746	9.746	9.38	9.38	8.797	8.797	8.797	8.797	8.797	8.623	8.623	8.623	8.623	8.623	8.623	8.24	8.03	7.456	7.282	7.282	7.107	6.558	6.558	6.558	6.558	6.558	6.558	6.558	5.8	5.8	5.8	5.8	5.8	5.8	5.609	5.609	5.609	5.243	4.868	4.868	4.503	4.302	4.111	4.111	4.111	4.111
YOL020W	0	0	0	0	0	0	0	0	0	0	0	0	0	0	0	0	0	0	0	0	0	0	0	0	0	0	0	0	0	0	0	0	0	0	0	0	0	0	0	0	0	0	0	0	0	0	0	0	0
YML104C	5.855	5.855	5.855	5.855	6.012	5.811	5.811	5.637	5.637	5.828	5.828	5.828	5.828	5.828	5.811	5.986	6.91	7.101	7.101	7.101	7.101	7.101	7.694	7.694	8.845	8.845	9.419	9.419	9.594	9.594	9.785	9.785	9.785	9.785	9.594	9.402	9.594	9.594	9.594	9.419	9.594	9.594	10.16	10.334	10.918	10.918	10.918	10.918	10.918
YHR165C	9.228	8.853	8.853	8.853	8.853	8.853	10.552	11.529	11.703	11.703	11.703	11.703	11.904	11.904	11.73	11.73	12.332	12.332	12.332	12.332	12.14	12.14	12.14	12.14	12.114	12.315	12.315	13.038	13.038	13.038	13.038	13.038	13.038	13.239	13.239	13.239	13.239	13.239	13.239	13.239	13.239	13.239	13.239	13.239	13.239	13.239	13.239	13.239	13.239
YPL232W	6.44	6.239	6.239	6.239	6.239	6.239	5.873	5.099	4.907	5.099	4.907	4.907	4.934	7.705	7.322	7.514	9.449	9.449	9.449	9.449	9.449	9.449	9.449	9.449	9.449	9.449	9.449	9.449	9.449	9.449	9.275	8.909	8.909	8.909	9.11	9.11	9.11	9.284	9.284	9.284	9.475	9.275	9.275	10.015	9.841	9.841	9.841	9.841	9.667
YBR053C	10.592	10.592	10.592	10.592	10.592	10.592	10.592	10.592	10.592	10.401	10.401	11.158	11.925	11.925	11.925	12.683	13.249	13.407	13.407	13.407	13.407	13.789	13.789	13.789	14.155	14.896	14.896	15.096	15.096	15.288	15.288	15.288	15.288	15.288	15.288	15.288	15.488	15.488	15.488	15.488	15.488	15.672	15.672	15.672	15.672	15.672	15.481	15.481	15.481
YPL250C	12.938	12.938	12.938	12.938	12.938	12.938	12.955	12.955	12.955	12.955	12.955	12.955	13.156	13.347	13.347	13.156	13.156	12.572	12.572	12.572	12.572	13.156	12.955	12.955	12.955	12.955	12.781	12.972	13.173	13.173	13.173	13.173	13.173	13.173	13.173	13.173	13.173	13.173	13.173	12.798	13.163	13.163	13.163	13.163	13.163	13.163	13.163	13.163	13.163
YKL101W	4.174	4.174	3.974	4.174	5.133	5.133	5.525	5.525	5.725	5.742	5.742	6.457	6.457	6.457	6.457	6.457	7.379	7.379	7.379	7.379	8.311	8.311	8.311	8.311	8.311	8.311	8.311	8.311	8.311	8.311	8.311	8.311	8.311	8.486	8.486	8.486	8.486	8.861	8.861	9.061	9.061	9.061	9.061	9.061	8.87	8.87	8.87	8.521	8.347
YDR533C	7.003	7.203	7.203	7.203	7.203	7.569	8.327	8.902	8.902	9.103	9.304	9.304	9.304	9.304	9.504	9.504	9.504	9.705	9.705	9.705	9.531	9.33	9.33	9.33	9.33	9.33	9.33	9.33	9.521	9.521	9.521	9.521	9.521	9.521	9.521	9.521	9.722	9.896	9.896	9.896	9.896	9.896	9.896	9.531	9.531	9.705	9.705	9.879	10.281
YKR045C	13.274	13.274	13.274	13.274	13.274	13.274	13.274	13.274	13.475	13.274	13.274	13.274	13.274	13.1	13.1	13.1	13.1	13.291	13.291	13.291	13.291	13.291	13.291	13.465	13.482	13.482	13.674	13.272	14.056	14.056	14.056	14.231	14.431	14.257	14.431	14.431	14.24	14.24	14.806	15.172	15.172	15.172	15.172	15.172	15.172	15.172	15.172	15.172	15.172
YDR214W	12.617	12.617	12.617	12.617	12.617	12.617	12.442	12.442	12.442	12.242	11.527	10.003	9.288	9.288	9.288	9.288	9.288	8.887	8.887	8.686	8.486	8.311	8.311	8.311	8.311	8.111	8.111	8.111	6.639	6.447	6.447	6.273	6.273	6.273	5.907	5.733	5.733	5.733	5.733	5.733	4.619	4.418	4.418	4.227	3.634	3.259	3.259	3.259	3.259
YER164W	8.497	8.497	8.497	8.497	8.497	8.497	8.845	9.22	9.22	9.22	9.22	9.22	9.22	9.22	9.22	9.22	9.22	8.845	8.845	8.845	8.845	8.845	8.845	9.211	9.412	9.412	9.412	9.412	9.412	9.412	9.412	9.412	9.412	9.412	9.412	9.22	9.395	9.569	9.569	9.569	9.569	9.569	9.569	9.569	9.569	9.743	9.743	9.743	9.743
YHR052W	4.18	4.18	4.18	4.18	4.18	4.18	4.18	4.18	4.18	4.18	4.18	4.18	4.18	4.18	4.18	4.18	4.18	4.18	4.18	4.18	4.18	4.18	4.355	4.355	4.355	4.338	4.338	4.338	4.338	4.338	4.163	4.163	3.972	3.972	3.972	3.972	3.972	3.972	3.972	3.781	3.781	3.781	3.972	3.972	3.972	3.972	3.972	3.972	3.781
YER154W	8.375	8.375	8.549	8.375	8.375	8.932	9.69	9.69	9.69	9.69	9.69	9.69	9.69	9.69	9.69	9.69	9.89	9.89	9.89	9.89	9.89	9.716	9.716	9.716	9.716	9.716	9.716	9.716	9.716	9.716	9.716	9.716	9.716	9.716	9.716	9.716	9.716	9.716	9.716	9.716	9.515	9.515	9.515	9.515	9.515	9.341	9.341	9.341	9.341
YOR198C	8.007	8.007	8.208	8.208	8.573	8.748	8.922	8.922	8.922	8.922	8.922	8.922	8.922	9.123	9.123	9.123	9.123	9.123	9.123	9.123	9.123	9.123	9.123	8.948	8.948	9.14	9.34	9.34	9.34	9.34	9.34	9.34	9.34	9.34	9.34	9.34	9.166	9.166	9.166	9.166	9.166	9.166	9.166	9.166	9.166	9.166	9.166	9.166	9.166
YNL192W	6.623	6.623	6.824	6.824	6.824	6.824	6.824	6.824	6.824	6.824	6.824	6.65	6.65	6.65	5.378	4.977	5.744	5.744	5.744	5.744	5.935	5.36	6.11	6.11	6.11	6.31	6.511	6.86	6.86	6.86	6.86	6.86	6.659	6.659	6.659	6.458	6.267	6.991	6.991	6.991	6.991	7.165	6.799	6.799	6.799	7	7.174	7.566	7.566
YNL299W	8.077	8.077	8.077	8.077	8.077	8.077	8.268	8.268	8.268	8.268	8.268	8.268	8.268	8.094	8.259	8.982	10.479	10.479	10.479	10.479	10.479	10.479	10.479	10.479	10.479	10.479	10.305	10.305	10.305	10.305	10.305	10.113	10.305	10.496	10.496	10.496	10.496	10.496	10.496	10.496	10.687	10.687	10.687	10.513	10.513	10.714	10.714	10.714	10.714
YBR096W	17.191	17.191	17.191	17.191	17.383	17.383	17.775	17.775	18.15	18.15	18.15	18.15	18.15	18.15	18.15	18.15	18.15	18.15	18.15	18.15	18.15	18.341	18.341	18.341	18.341	18.341	18.341	18.341	18.341	18.341	18.341	18.515	18.515	18.515	18.515	18.515	18.515	18.515	17.966	17.966	17.966	17.966	17.966	17.966	17.966	17.966	17.966	17.966	17.966
YPL058C	6.307	6.307	6.481	6.673	6.673	6.673	6.673	6.472	6.472	6.663	6.489	6.864	6.864	6.864	6.864	6.864	6.864	6.673	6.673	6.673	6.673	6.673	6.673	6.673	6.673	6.673	6.481	6.089	6.089	6.089	6.089	6.089	6.089	6.089	6.089	6.089	6.089	4.957	4.008	4.008	4.008	4.008	4.208	4.4	4.4	4.4	4.4	4.4	4.4
YGR180C	6.631	6.805	6.588	6.588	6.588	6.588	6.588	6.213	6.213	6.213	6.213	5.62	5.429	5.429	5.429	5.254	5.254	5.254	5.254	5.254	5.254	5.254	5.254	4.879	4.287	4.287	4.287	4.487	4.313	4.313	4.313	4.514	3.947	4.139	4.139	4.33	4.33	4.705	4.705	4.705	4.705	4.705	4.705	4.705	4.705	4.705	3.807	3.616	3.441
YMR064W	4.992	4.992	4.992	5.167	3.771	3.963	3.571	3.571	3.571	3.571	3.188	3.188	3.188	3.372	4.095	4.095	4.095	4.095	4.47	4.47	4.671	5.412	5.412	5.412	5.586	6.179	6.179	6.179	6.353	7.12	6.919	6.919	6.919	6.919	7.111	7.111	7.111	7.111	7.111	7.503	7.503	7.503	7.503	7.503	7.503	7.503	7.503	7.503	7.694
YBR288C	9.956	9.956	9.956	8.84	8.84	8.64	7.908	6.959	6.785	6.594	6.995	9.071	8.879	8.879	9.071	9.646	10.518	10.518	10.518	10.518	10.518	11.232	11.232	11.581	11.581	11.755	11.755	12.295	12.295	12.295	12.845	12.653	12.653	12.653	12.653	13.002	13.002	13.002	13.002	13.002	13.002	13.002	13.002	13.002	13.176	13.176	13.176	13.377	13.377
YNR035C	5.253	5.444	5.444	5.81	5.81	5.81	5.81	5.81	5.81	5.984	5.984	5.984	6.158	6.333	6.333	6.333	6.333	6.333	6.873	7.073	7.073	7.073	7.073	7.073	7.073	6.873	6.873	6.873	6.873	6.873	6.873	6.873	6.873	6.873	6.873	6.873	8.153	9.46	9.46	9.46	9.46	9.652	9.652	9.852	9.852	9.852	9.852	9.852	9.852
YDR255C	10.079	10.079	10.428	10.428	10.428	10.428	10.602	10.602	10.803	10.803	10.803	10.803	10.803	10.803	10.612	10.612	10.612	10.612	10.612	10.612	10.22	10.602	10.803	11.169	11.169	11.561	11.561	11.561	11.561	11.561	11.561	11.561	11.561	11.561	11.561	11.561	11.561	11.561	11.561	11.761	11.761	11.761	12.345	12.345	12.345	12.345	12.345	12.345	12.345
YJR120W	12.851	12.851	12.851	12.851	12.851	12.851	12.66	12.66	12.66	12.66	12.66	12.66	12.66	12.66	12.66	12.486	12.486	11.728	10.961	10.395	10.796	10.997	11.362	11.362	11.362	11.362	11.362	11.362	10.97	10.796	10.997	10.997	10.997	10.997	11.197	11.372	11.345	11.345	11.345	11.154	12.487	12.487	12.487	12.313	12.487	12.487	12.487	12.487	12.487
YBL054W	0.349	0.349	0.54	0.54	0.731	0.731	0.731	0.731	0.731	0.731	0.731	0.731	0.731	0.731	0.731	0.557	0.557	0.557	0.557	0.949	0.949	0.949	0.949	0.949	0.949	0.949	0.949	0.949	0.949	0.949	0.949	0.949	0.949	0.949	0.949	0.949	0.949	0.949	0.949	0.949	0.949	1.15	1.15	1.15	1.15	1.15	1.15	1.15	1.15
YKL105C	14.948	14.948	14.948	14.948	14.948	14.948	14.948	14.774	14.774	14.774	14.774	14.774	14.774	14.774	14.208	14.007	14.007	14.007	13.458	13.458	13.458	13.056	12.865	12.865	12.865	12.865	12.865	12.865	12.865	12.865	12.865	12.865	12.865	12.674	12.482	12.482	12.482	12.482	11.925	11.533	11.342	10.959	10.959	10.959	10.785	10.785	10.785	10.785	10.785
YGR246C	0.583	0.201	0.201	0.201	0.201	0.201	0.201	0.201	0.201	0.201	0.375	0.375	0.724	0.724	0.724	0.724	0.724	0.724	0.724	0.724	0.724	0.724	0.724	0.924	0.924	0.924	0.924	0.924	0.924	0.924	1.099	1.099	1.099	1.099	1.099	1.099	1.099	1.099	1.099	1.099	1.299	1.299	1.299	1.491	2.057	2.248	2.824	3.025	3.025
YDR361C	11.51	11.51	11.51	11.51	11.51	11.51	11.51	11.51	11.51	11.51	11.51	11.51	11.51	11.51	11.51	11.51	11.51	11.51	11.319	11.319	11.319	11.319	11.319	11.319	11.319	11.118	11.118	11.118	11.118	10.753	10.012	10.012	10.012	10.012	10.012	10.012	10.012	10.012	10.012	10.012	9.821	9.821	9.821	9.264	9.264	9.264	9.089	9.281	9.281
YLR385C	6.788	7.39	7.19	7.19	7.364	7.173	7.364	6.998	6.248	6.248	6.248	5.133	5.498	6.256	6.082	7.196	7.37	7.37	7.561	7.361	7.753	7.953	7.953	8.51	9.086	9.435	9.435	9.435	9.435	9.435	9.435	9.435	9.435	9.626	9.626	9.626	9.626	9.626	9.626	9.626	9.992	10.34	10.515	11.456	11.456	11.456	11.456	12.772	12.964
YHR003C	12.988	12.988	12.988	13.555	13.555	13.746	14.129	14.129	14.129	14.129	14.129	14.303	14.129	14.129	14.329	14.329	14.329	14.329	14.329	13.615	13.816	14.208	14.208	14.408	14.408	14.408	14.408	14.408	14.583	14.583	14.408	14.408	14.408	14.408	13.259	13.251	13.626	13.425	13.6	13.6	13.6	13.6	13.6	13.6	13.6	13.6	13.6	13.774	13.583
YDR358W	9.789	9.981	9.981	9.981	9.981	9.981	9.789	9.424	9.424	9.424	8.518	8.501	8.3	8.3	8.3	8.3	8.1	8.1	8.1	8.274	8.274	8.274	8.274	8.274	8.274	8.083	8.083	8.083	8.083	7.891	7.891	7.891	7.891	6.942	6.577	6.577	5.662	5.662	5.662	5.461	5.461	6.001	5.8	6.001	6.192	6.192	6.192	6.192	6.192
YLR287C-A	10.179	10.179	10.179	10.179	9.83	9.83	9.629	9.629	9.629	9.629	8.504	8.504	8.504	8.112	8.294	7.902	9.016	9.016	9.016	9.016	9.016	8.842	8.842	8.842	8.476	8.493	8.493	8.493	9.268	10.217	10.408	10.609	10.592	10.391	10.391	10.365	10.191	10.191	10.016	10.217	10.206	9.823	9.823	9.823	9.823	9.632	9.632	9.632	9.823
YLR034C	11.143	11.143	11.143	11.143	11.143	11.143	11.143	11.143	11.143	10.952	10.952	10.952	10.952	11.143	11.143	11.143	11.143	11.143	10.952	10.952	9.052	9.052	8.878	8.878	8.878	8.878	8.878	8.878	8.878	8.878	8.878	8.878	8.878	8.878	8.878	8.878	7.152	7.152	6.978	6.978	6.978	6.978	6.978	6.978	6.978	5.984	5.984	5.984	5.793
YMR315W	3.51	3.859	4.225	5.384	5.384	5.558	5.95	5.95	5.95	5.95	5.95	5.95	5.95	5.95	5.95	6.151	6.151	6.151	6.151	6.151	6.151	6.151	6.151	6.151	5.794	5.986	6.186	6.186	6.927	7.668	8.416	8.416	8.416	8.416	8.416	8.416	8.416	8.416	8.416	8.416	8.416	8.416	8.242	8.242	8.242	8.242	8.084	8.084	7.893
YER005W	4.349	4.523	4.523	4.523	4.523	4.523	4.523	4.523	4.523	4.523	4.523	4.523	4.714	4.714	5.089	5.264	5.264	5.438	5.438	5.639	6.04	6.771	6.771	6.771	6.771	6.771	6.771	6.771	6.771	7.146	7.146	7.146	7.146	7.146	7.146	7.146	7.146	7.146	7.146	7.146	7.146	7.146	7.146	7.146	7.347	7.347	7.347	7.347	7.347
YJR102C	4.287	4.287	3.912	3.912	3.912	3.912	3.912	3.912	3.912	3.912	3.912	3.529	2.788	2.588	2.413	2.413	2.413	2.413	2.239	2.239	2.038	1.281	1.281	1.281	1.281	1.281	1.281	1.281	1.281	1.281	1.281	1.281	1.281	1.281	1.481	1.856	2.031	2.031	2.031	2.031	2.031	1.856	1.856	1.856	1.856	1.856	1.856	2.031	2.031
YIL044C	7.799	7.799	7.799	7.608	7.608	7.608	7.608	7.608	7.599	7.006	7.555	8.453	8.453	8.453	8.453	8.453	8.453	8.245	8.245	8.245	8.245	7.347	7.347	7.548	7.548	7.548	8.889	8.889	8.889	8.889	8.497	8.497	8.497	8.497	8.671	9.037	9.037	9.412	9.577	9.577	9.577	9.768	10.709	10.709	10.91	11.101	11.101	11.101	11.101
YOL021C	0.174	0.174	0.174	0.174	0.174	0.174	0.174	0.174	0.174	0.174	0.174	0.174	0.174	0.174	0.174	0.174	0.174	0.174	0.174	0.174	0.174	0.174	0.174	0.174	0.174	0.174	0.174	0.174	0.174	0.174	0.174	0.174	0.174	0.174	0.174	0.174	0.174	0.174	0.174	0.174	0.174	0.174	0.174	0.174	0.174	0.174	0.174	0.174	0.174
YPR159W	1.333	1.534	1.534	1.534	1.534	1.534	1.36	1.36	1.36	1.36	1.36	1.36	1.36	1.36	1.36	1.36	1.36	1.36	0.793	0.793	0.793	0.793	0.793	0.793	0.793	0.793	0.793	0.793	0.793	0.793	0.793	0.793	0.793	0.793	0.793	0.793	0.793	0.793	0.793	0.793	0.793	0.793	0.793	0.793	0.793	0.793	1.343	1.343	1.343
YGR263C	6.02	6.02	6.02	6.02	6.194	6.395	6.395	6.395	6.012	6.012	6.77	6.77	7.145	7.493	7.493	7.493	7.493	7.493	7.493	7.101	6.726	6.726	6.726	7.266	7.441	8.155	8.721	8.896	8.896	8.896	9.82	9.82	9.82	9.82	9.82	9.82	9.82	9.994	10.369	10.945	10.945	10.945	10.945	10.945	10.945	10.945	10.945	11.119	11.119
YDR192C	3.641	3.641	3.641	3.842	4.043	3.868	3.868	3.868	3.868	3.694	3.694	3.868	3.868	4.435	4.635	4.836	4.836	4.836	4.836	4.836	4.836	4.836	4.836	4.836	4.836	5.419	5.419	5.611	5.611	5.611	5.611	5.611	5.611	5.611	5.611	5.611	5.611	5.611	5.611	5.611	5.611	5.611	6.882	6.882	6.882	7.257	7.431	7.431	7.431
YLR208W	18.633	19.199	19.199	19.775	19.775	19.775	19.749	19.749	20.131	20.131	20.131	20.688	20.688	20.688	20.688	20.688	20.889	20.889	20.889	20.715	20.715	20.715	20.715	20.715	20.715	20.715	20.715	20.915	20.741	20.741	20.741	20.741	20.741	20.741	20.741	20.741	20.741	20.741	20.741	20.741	20.741	20.741	20.741	20.741	20.741	20.741	20.741	20.915	20.915
YLL018C-A	4.285	5.662	5.662	6.027	6.969	6.969	6.969	6.969	8.469	9.026	9.026	9.2	9.2	9.2	9.2	9.2	9.2	9.2	9.2	9.374	9.374	9.374	9.374	9.374	9.566	9.566	9.566	9.566	9.566	9.566	9.365	9.365	9.365	9.365	9.365	9.365	9.365	9.556	9.556	9.748	9.748	9.748	9.748	9.748	9.748	9.748	9.748	9.748	9.748
YKL180W	8.364	8.364	8.19	7.406	7.205	7.205	7.205	7.205	7.031	6.83	6.629	6.629	6.629	6.629	6.629	6.429	6.429	5.54	4.974	4.974	4.974	4.974	4.974	4.974	4.974	4.974	4.974	4.974	4.974	4.799	4.799	4.799	3.633	3.633	3.633	3.633	3.633	3.066	2.875	2.299	2.299	2.299	2.299	2.108	2.108	1.907	1.707	1.707	1.707
YLR195C	0	0	0	0	0	0	0	0	0	0	0	0	0	0	0	0	0	0	0	0	0	0	0	0	0	0	0	0	0	0	0	0	0	0	0	0	0	0	0	0	0	0	0	0	0.392	0.784	0.784	0.784	0.784
YAL038W	0.932	0.932	0.932	0.932	0.741	0.741	0.191	0.366	0.366	0.366	0.366	0.174	0.174	0.174	0.174	0.174	0.174	0.174	0.174	0.174	0.174	0.174	0.174	0.174	0.174	0.174	0.174	0.174	0.174	0.174	0.174	0.174	0.174	0.349	0.349	0.349	0.349	0.349	0.349	0.349	0.349	0.349	0.349	0.349	0.349	0.349	0.349	0.349	0.349
YMR047C	9.731	9.905	9.905	9.905	9.905	9.905	9.905	10.096	10.096	10.288	10.288	10.288	10.288	10.288	10.288	10.288	10.288	10.288	10.096	10.096	10.096	10.462	10.636	10.636	10.636	10.636	10.636	10.636	10.636	10.636	10.636	10.636	10.636	10.636	10.636	10.636	10.636	10.636	10.636	10.636	10.636	10.811	11.011	11.011	11.011	11.011	11.011	11.011	11.011
YDR035W	9.774	9.6	9.6	9.6	9.6	9.6	9.6	9.774	9.774	9.965	9.965	9.965	9.965	9.965	9.965	9.965	9.965	9.965	9.965	9.965	9.965	9.965	9.965	9.965	9.965	9.965	9.965	9.965	9.965	9.965	9.965	9.965	9.965	9.965	9.6	9.6	9.6	9.6	9.6	9.791	9.6	9.6	9.6	9.6	9.6	9.033	8.651	8.651	8.651
YGL203C	4.754	4.754	4.754	5.146	5.146	5.338	5.338	5.338	5.512	5.703	5.703	6.27	6.27	6.27	6.27	6.27	6.27	6.27	6.27	6.27	6.27	6.27	6.27	6.27	6.27	6.27	6.27	6.27	6.27	6.27	6.27	6.27	6.27	6.27	6.27	6.27	6.27	6.27	6.27	6.27	6.652	6.652	6.652	6.652	6.652	6.652	6.652	6.652	6.652
YOR315W	0	0	0	0	0	0	0	0	0	0	0	0	0	0	0	0	0	0	0	0	0	0	0	0	0	0	0	0	0	0	0	0	0	0	0	0	0	0	0	0	0	0	0	0	0	0	0	0	0
YMR203W	13.452	13.452	14.001	14.001	14.001	14.001	14.001	14.001	14.001	13.81	13.81	13.81	13.81	13.81	14.001	14.001	14.001	14.001	14.001	14.001	14.001	14.001	14.001	14.001	14.001	14.001	14.001	14.001	14.001	14.001	14.001	14.001	14.001	14.001	14.001	14.001	14.001	14.001	14.001	14.001	14.001	14.001	14.001	14.001	14.001	14.001	14.001	14.001	13.6
YLR201C	4.947	4.756	4.756	4.756	4.756	3.798	4.163	4.957	5.924	5.924	5.924	6.508	6.508	6.508	6.508	6.508	6.508	6.508	6.106	6.281	6.281	6.281	6.656	7.222	7.222	7.222	7.222	7.222	7.423	7.798	8.555	8.555	8.555	8.756	8.966	8.966	8.966	8.966	8.966	8.966	9.14	9.14	9.14	9.14	9.14	9.14	9.14	9.14	8.966
YDL103C	7.878	7.878	7.878	8.626	8.452	8.452	8.452	8.452	7.902	7.902	5.969	4.844	4.844	5.035	5.035	5.035	5.035	5.035	5.035	5.035	5.035	5.035	5.035	4.469	3.162	3.362	3.362	7.126	8.251	8.251	8.442	8.442	8.442	9.556	9.948	10.123	10.123	10.123	9.922	10.697	10.697	10.697	10.697	10.871	11.812	11.812	11.987	12.727	12.727
YDR068W	7.047	6.689	6.123	6.123	6.505	6.706	6.706	6.706	6.897	6.897	6.897	6.897	6.897	6.706	6.532	6.532	6.532	6.532	6.532	6.532	6.732	6.541	6.541	6.541	6.541	6.34	6.34	6.34	6.34	6.166	6.166	6.166	6.166	6.34	6.34	6.34	6.34	6.149	6.149	5.975	6.149	6.149	6.149	6.149	6.149	5.975	5.408	5.408	5.6
YPR141C	9.175	9.175	9.175	9.175	9.35	9.35	9.524	9.524	9.89	9.89	9.89	9.89	9.89	9.89	9.89	9.89	10.064	10.064	10.064	10.064	10.064	10.064	10.064	10.064	10.064	10.064	10.064	10.064	10.064	10.064	10.064	10.064	10.064	10.064	10.064	10.064	10.064	10.064	10.064	10.064	10.064	10.064	10.064	10.064	9.873	9.873	9.873	9.873	9.873
YPR163C	10.236	10.236	10.236	10.236	10.236	10.236	10.611	10.611	10.611	10.611	10.611	10.611	10.611	10.611	10.611	10.611	10.611	10.611	10.436	11.16	11.16	11.16	11.526	11.526	11.526	11.526	11.526	11.526	11.526	11.526	11.526	11.526	11.526	11.526	11.526	11.526	11.526	11.526	11.526	11.526	11.526	11.526	11.526	11.526	11.526	11.526	11.526	11.325	11.325
YGR146C-A	2.987	2.987	2.987	2.987	2.987	2.987	2.813	2.813	2.813	2.987	2.987	2.987	2.987	2.987	2.987	2.987	2.987	2.813	2.622	2.622	2.43	2.43	2.43	2.43	2.43	2.43	2.43	2.43	2.43	2.43	2.43	2.43	2.43	2.43	2.43	2.43	2.43	2.43	2.43	2.239	2.239	2.048	2.048	2.048	2.048	2.048	2.048	2.048	2.048
YFL013C	12.033	12.234	12.435	12.435	12.435	12.435	12.435	12.435	12.609	12.609	12.609	12.609	12.609	12.609	12.609	12.609	12.609	12.609	12.609	12.609	12.609	12.609	12.609	12.609	12.609	12.609	12.609	12.609	12.609	12.435	12.435	12.435	12.435	12.435	12.043	11.851	11.285	11.285	11.285	10.919	10.919	10.554	10.205	10.205	10.205	10.205	10.205	10.031	10.031
YDR418W	0.803	0.803	0.803	0.803	0.803	0.803	0.803	0.803	0.803	0.803	1.378	1.57	1.945	1.945	2.136	2.136	2.136	2.136	2.136	2.136	2.136	2.136	2.528	2.528	2.528	2.528	2.528	2.911	3.668	3.668	3.668	3.668	3.668	3.668	3.668	3.668	3.668	3.843	4.034	4.034	4.417	4.417	4.417	4.417	4.417	4.591	4.591	4.782	4.957
YNL199C	11.441	11.441	11.441	11.441	11.441	11.066	11.066	10.918	10.718	10.718	10.718	10.718	10.517	10.517	10.326	10.326	10.326	10.326	10.134	10.326	10.326	10.326	10.326	10.326	10.326	10.326	10.326	10.326	10.326	10.326	8.775	8.775	8.775	8.775	8.775	8.775	8.775	8.775	8.583	8.758	8.566	8.566	8.566	7.799	7.398	7.398	6.997	6.796	6.256
YBR242W	11.048	11.074	11.265	11.265	11.265	11.265	11.265	11.074	11.074	11.074	11.074	11.074	11.248	11.248	11.248	11.248	11.248	11.248	11.248	11.248	11.248	11.248	11.248	11.248	11.248	11.248	10.873	10.472	10.281	10.281	10.281	10.281	10.281	10.281	10.089	10.089	10.089	10.089	9.898	9.898	9.898	9.898	9.898	9.898	9.898	9.898	10.099	10.099	10.099
YJR138W	0.54	0.54	0.54	0.54	0.714	0.889	2.779	2.779	2.779	2.779	2.779	2.779	2.779	2.98	3.362	3.362	3.955	3.955	3.955	3.955	4.338	4.538	4.538	4.739	4.739	4.739	4.739	4.739	4.739	4.739	5.872	6.811	7.395	7.395	7.569	8.91	8.91	9.686	9.686	10.253	10.253	10.444	10.444	10.444	10.444	10.444	10.618	10.618	10.618
YDR145W	8.912	8.912	8.912	8.912	8.912	8.912	8.912	8.912	8.72	8.72	8.72	8.72	8.72	8.72	8.52	8.52	8.52	8.52	8.52	8.345	8.345	8.345	8.345	7.953	7.953	7.953	7.953	7.953	7.953	7.953	7.552	6.594	5.645	5.27	5.27	5.27	4.887	4.887	3.711	3.52	3.345	3.154	3.154	3.154	3.154	3.154	3.154	3.154	3.154
YPR058W	7.197	7.197	7.197	6.081	6.272	7.369	7.369	8.119	8.119	8.119	8.119	8.119	8.119	8.119	8.119	8.119	8.119	8.119	7.928	7.928	7.928	7.928	8.695	8.695	8.695	8.695	8.896	8.896	8.896	9.278	9.47	9.871	9.888	9.888	10.079	10.079	10.079	10.079	10.079	10.079	10.079	10.079	10.079	10.079	10.079	10.079	10.471	10.471	10.471
YFR003C	17.334	17.334	17.334	17.334	18.276	18.467	18.467	18.467	18.467	18.467	18.467	19.191	19.191	19.793	19.793	19.793	19.793	19.793	19.793	19.967	19.967	19.967	20.168	20.359	20.76	20.76	20.76	20.76	20.76	20.76	20.76	20.76	20.76	20.76	20.935	20.935	20.935	20.935	20.935	20.935	20.935	20.935	20.935	20.935	20.935	20.935	20.743	20.743	20.944
YBR233W-A	4.696	4.696	4.696	4.696	4.696	4.696	4.696	4.696	4.696	4.87	5.279	5.279	5.453	5.453	5.453	5.453	5.845	5.845	5.845	5.845	6.037	6.037	6.037	5.862	5.688	5.688	5.305	5.305	5.305	5.305	5.305	5.305	5.68	6.612	7.719	7.719	8.512	9.095	9.095	9.287	9.287	9.487	9.487	9.487	9.487	9.487	9.688	9.688	9.688
YGL036W	0.392	0.392	0.392	0.392	0.392	0.392	0.392	0.392	0.392	0.392	0.392	0.392	0.392	0.392	0.392	0.392	0.392	0.392	0.392	0.392	0.392	0.392	0.392	0.392	0.392	0.392	0.392	0.392	0.392	0.392	0.392	0.392	0.392	0.392	0.392	0.392	0.392	0.392	0.392	0.392	0.392	0.392	0.191	0.191	0	0	0	0	0
YLR320W	8.424	8.075	8.266	8.092	8.266	7.344	7.344	7.544	6.586	6.987	6.987	6.987	6.987	7.188	7.537	7.345	7.345	7.345	7.52	5.978	5.978	6.353	6.353	6.353	6.353	6.353	6.745	6.745	6.745	6.745	7.137	7.328	9.01	9.202	9.202	9.202	9.202	9.202	9.202	10.543	10.543	10.543	11.3	11.3	11.3	11.3	11.501	11.327	11.692
YJR054W	10.623	10.623	10.623	10.623	10.623	10.623	10.623	10.633	11.173	11.173	11.173	11.173	11.173	11.364	11.364	11.364	11.555	11.73	11.73	12.105	12.105	12.279	12.078	12.078	12.078	12.078	12.078	12.078	12.078	12.078	12.078	11.904	11.904	11.904	12.078	12.078	12.078	12.078	12.078	12.078	12.078	12.078	12.078	12.078	12.078	12.078	11.878	11.878	11.878
YNL182C	2.048	2.048	2.048	2.248	2.832	2.858	2.858	3.434	3.434	3.434	3.434	3.233	3.233	3.233	3.233	3.233	3.233	3.233	3.233	3.233	3.233	3.233	3.042	3.042	3.042	3.242	3.608	3.608	3.799	3.974	3.974	3.974	3.974	3.974	4.148	4.339	4.54	4.54	5.123	5.123	5.123	5.123	5.298	5.298	5.298	5.298	5.298	5.298	5.298
YDR338C	9.299	9.299	9.299	9.5	9.299	9.474	9.665	9.665	9.464	9.464	9.464	8.898	8.095	8.095	8.095	8.078	8.872	9.072	9.072	9.072	9.072	9.072	9.072	9.072	9.072	9.072	9.072	9.421	9.804	9.804	9.995	9.995	9.995	9.995	9.995	9.429	9.429	9.455	9.455	9.455	9.455	9.847	9.455	9.455	9.455	10.048	10.048	10.239	10.239
YKR088C	3.991	4.191	4.191	4.191	4.191	4.191	4.017	4.941	6.265	6.265	6.265	7.042	7.042	7.042	7.042	7.042	7.216	7.39	7.93	8.279	8.279	8.279	8.279	8.279	8.48	8.48	8.48	8.48	8.48	8.48	8.48	8.48	8.48	8.48	8.48	8.48	8.48	8.48	8.48	7.93	7.93	7.93	8.497	9.22	10.143	10.143	10.143	10.143	10.143
YDL054C	9.594	9.594	9.594	9.611	9.611	9.802	9.802	9.802	9.802	9.802	9.802	9.976	9.776	9.776	9.776	10.141	9.967	10.141	10.141	10.141	10.141	10.141	10.141	10.141	10.141	10.141	10.141	9.793	9.793	9.793	9.793	9.592	9.592	9.592	9.592	9.592	9.592	9.592	9.592	9.592	9.592	9.391	9.2	9.374	9.374	9.374	9.374	9.374	9.374
YAR028W	10.734	10.333	9.575	9.601	9.976	11.492	11.492	11.666	12.049	12.049	12.049	12.049	12.223	12.214	12.022	12.022	12.022	11.482	11.334	11.509	12.075	12.075	12.075	14.132	14.132	14.132	14.132	14.132	14.132	14.132	14.132	14.132	14.132	14.132	14.132	14.132	14.132	14.132	14.132	14.132	14.323	14.323	14.323	14.323	14.689	14.689	14.689	14.689	14.113
YDR148C	12.903	12.903	12.729	12.729	12.729	12.729	12.729	12.729	12.729	12.729	12.729	12.729	12.729	12.729	12.555	12.555	12.555	10.072	9.166	9.166	9.166	9.166	9.166	9.166	9.166	9.166	9.166	9.166	9.166	9.166	9.166	8.452	8.251	8.251	8.251	8.251	8.251	8.251	8.077	8.077	7.885	7.885	7.52	7.52	7.52	5.611	3.18	2.258	2.258
YPR072W	1.307	1.307	1.307	1.307	1.307	1.307	1.307	1.307	1.307	1.307	1.307	1.307	1.307	1.307	1.307	1.307	1.307	1.307	1.307	1.307	1.307	1.307	1.307	1.307	1.307	1.307	1.307	0.924	0.924	0.924	0.924	0.924	0.924	0.924	0.924	0.924	0.924	0.924	0.924	0.924	0.924	0.549	0.549	0.549	0.549	0.549	0.549	0.549	0.549
YLR152C	6.083	6.083	6.274	6.274	6.274	6.274	6.274	5.882	6.083	5.908	6.1	6.1	6.1	6.1	6.1	6.1	6.1	5.925	5.925	5.925	5.925	5.751	5.751	5.376	5.202	5.202	5.202	5.202	5.393	5.393	5.393	5.393	5.393	5.393	5.393	5.393	5.393	5.393	5.393	5.393	5.969	6.143	6.143	6.143	6.143	6.143	6.143	6.143	6.143
YOR038C	14.321	14.321	14.321	14.321	14.321	14.512	15.81	17.899	18.657	18.848	18.848	19.049	19.049	19.223	19.589	19.589	19.972	20.146	20.146	20.32	20.32	20.32	20.495	20.495	20.669	20.669	20.669	20.669	20.86	20.86	20.86	20.86	20.669	20.669	20.669	20.87	20.87	20.87	20.87	20.87	20.87	21.044	20.87	20.87	20.87	20.87	21.061	21.061	21.061
YBR067C	2.413	2.413	2.413	2.413	2.413	2.413	2.413	2.413	2.038	2.038	2.038	1.838	1.838	1.838	1.472	1.472	1.855	1.855	1.855	1.855	1.855	1.855	1.855	2.029	2.029	2.029	2.029	2.029	2.029	2.029	2.029	2.029	2.029	2.029	2.029	2.029	2.029	2.029	2.029	2.029	2.029	2.029	2.029	2.378	2.378	2.378	2.378	2.378	2.378
YGL049C	11.647	11.265	11.265	11.265	11.265	11.265	11.265	11.265	11.265	11.265	11.265	11.265	11.265	11.465	11.867	12.641	12.641	12.641	12.641	12.641	12.641	12.641	12.842	12.668	12.668	13.243	13.052	13.052	13.052	12.878	12.878	12.878	12.878	12.878	12.878	12.878	12.878	13.105	13.105	13.105	13.105	13.122	13.322	13.322	12.93	12.93	12.93	13.105	13.453
YBL074C	4.182	4.182	4.182	4.182	4.182	4.182	4.182	4.182	4.182	4.182	4.182	3.807	3.807	3.633	3.633	3.633	3.633	3.633	3.633	3.606	3.606	3.606	3.807	3.807	3.807	3.807	3.998	3.998	3.998	3.998	3.998	3.998	3.998	3.998	3.998	3.824	3.824	3.824	3.824	3.824	3.824	3.824	3.824	3.824	3.824	3.824	3.824	3.998	3.998
YNL121C	9.141	9.141	9.141	8.95	8.192	8.192	8.001	7.827	7.652	7.452	7.452	7.452	7.452	7.277	7.277	7.277	7.277	7.251	7.251	7.251	7.251	7.251	7.251	7.077	7.077	7.077	6.902	6.702	6.51	6.51	6.51	6.51	6.51	6.336	6.336	6.336	6.336	6.336	6.336	6.162	6.162	6.162	6.162	6.162	6.162	5.97	5.77	5.77	5.77
YJL081C	9.452	9.452	9.452	9.452	8.885	8.685	8.685	8.493	8.493	9.617	9.817	9.626	9.626	9.827	10.027	10.027	10.027	10.228	10.228	10.228	10.228	10.228	10.228	10.419	10.419	10.419	10.245	10.245	10.245	10.245	9.87	9.87	10.253	10.618	10.427	10.427	10.427	10.427	10.427	10.601	10.236	10.236	10.236	10.584	10.584	10.584	10.584	10.567	10.55
YDL105W	27.678	27.678	27.678	27.678	27.678	27.504	27.504	27.504	27.504	27.504	27.504	27.504	27.504	27.504	27.504	27.504	27.504	27.504	27.504	27.504	27.504	27.504	27.504	27.504	27.504	27.504	27.504	27.312	27.312	27.312	27.312	27.312	27.312	27.312	27.312	27.312	27.312	27.312	26.615	26.615	26.615	26.615	26.615	26.615	26.615	26.214	26.214	26.013	26.013
YAL007C	7.441	7.641	8.016	8.016	8.016	8.016	8.016	8.016	8.016	8.208	8.365	8.539	8.539	8.539	8.941	8.941	8.941	8.941	8.941	8.941	8.941	8.941	8.941	8.941	9.115	9.115	9.115	9.316	9.882	9.882	9.882	9.882	9.882	9.882	10.231	10.231	10.231	10.231	10.405	10.405	10.579	10.579	10.579	10.579	10.945	11.119	11.294	11.659	11.659
YPR119W	6.95	6.95	6.95	6.95	6.776	6.776	6.776	5.836	5.836	5.243	5.243	5.069	5.069	4.878	4.878	4.878	4.686	4.495	4.129	4.129	4.129	4.129	4.129	4.129	4.129	3.372	3.171	3.171	2.97	2.97	2.97	1.603	1.603	1.603	1.063	0.697	0.697	0.697	0.872	0.872	0.872	0.872	0.872	0.872	0.872	0.872	0.872	0.872	0.872
YKL019W	13.955	13.955	13.955	13.955	13.955	13.955	13.955	13.955	13.955	13.955	13.955	13.955	13.955	13.955	13.955	13.955	13.955	13.955	13.955	13.955	13.955	13.955	13.955	13.955	13.955	13.955	13.955	13.372	13.198	13.198	13.372	13.372	13.372	13.372	13.372	13.198	13.198	13.198	13.198	13.198	13.198	13.198	13.198	13.023	13.023	13.023	13.023	13.023	12.832
YOR074C	1.909	1.909	2.284	2.284	2.284	2.284	2.284	2.284	2.284	2.284	2.485	2.485	2.485	2.485	2.485	2.833	3.216	3.216	3.216	3.216	3.39	3.39	3.39	3.39	3.39	3.39	3.756	3.756	3.756	3.756	3.756	3.957	3.957	3.957	3.957	3.782	3.782	3.782	3.974	3.974	3.974	3.974	3.974	3.974	3.974	3.974	3.964	4.156	4.156
YGL129C	8.39	8.39	8.39	8.39	8.59	8.59	8.59	8.634	8.442	8.834	8.834	8.834	9.035	8.844	9.035	9.035	9.035	9.035	9.035	9.209	9.958	9.958	9.958	9.958	9.958	9.958	9.958	9.975	9.975	9.975	9.975	10.166	10.166	10.166	10.166	10.166	10.166	10.166	10.166	10.166	10.166	10.166	10.166	10.166	10.166	10.367	10.367	10.367	10.567
YIL102C-A	10.118	10.118	10.118	10.118	10.118	10.118	10.118	10.118	10.118	10.293	10.293	10.293	10.293	10.293	10.293	10.293	10.293	10.092	10.092	10.842	10.842	11.191	11.191	11.191	11.191	11.191	11.365	11.365	11.365	11.365	11.365	11.365	11.365	11.365	11.365	11.365	11.365	11.365	11.365	11.365	11.365	11.365	11.566	11.566	11.566	11.566	11.566	11.566	11.566
YIL071C	9.693	9.693	9.693	9.693	9.693	9.72	9.72	10.417	10.417	10.417	10.417	10.573	10.756	11.863	12.054	12.054	12.054	12.812	12.812	12.812	12.812	12.812	12.812	12.812	12.812	12.812	12.812	12.812	12.995	13.344	13.344	13.17	13.518	13.693	14.085	14.085	14.085	14.268	14.268	14.268	14.268	14.268	14.268	14.268	14.835	14.835	14.835	14.835	14.835
YLR104W	0.383	0.383	0.383	0.383	0.383	0.383	0.383	0.383	0.383	0.383	0.383	0.383	0.383	0.583	0.583	0.583	0.775	0.775	0.775	0.775	0.775	0.775	0.775	0.775	0.775	0.775	0.775	0.775	0.775	0.775	0.775	0.775	0.775	0.775	0.775	0.775	0.775	0.775	0.775	0.949	1.123	1.699	1.699	1.699	1.699	1.699	1.699	1.508	1.508
YGR240C-A	6.725	7.492	7.492	7.492	7.492	7.492	7.492	7.492	7.492	7.492	7.666	7.666	7.666	7.666	7.666	7.666	7.857	7.857	8.032	8.032	8.232	8.232	8.232	8.232	8.232	8.232	8.232	8.232	8.232	8.232	8.232	8.232	8.232	8.232	8.433	8.433	8.433	8.433	9.026	9.026	10.35	10.35	10.55	10.55	10.55	10.55	10.55	10.55	10.55
YLR370C	9.672	9.672	9.672	9.672	9.672	9.672	9.672	9.873	10.073	10.073	10.073	10.265	10.265	10.265	10.265	10.265	10.265	10.265	10.265	10.265	10.265	10.265	10.265	10.265	10.265	10.265	10.265	10.265	10.265	10.265	10.09	10.09	10.09	10.09	10.09	10.09	10.265	10.265	10.265	10.265	10.073	10.073	10.073	10.073	10.073	10.073	10.073	10.073	10.073
YML046W	1.543	2.475	2.676	3.782	4.375	4.375	4.951	4.951	5.151	5.343	5.534	5.708	6.083	6.458	6.458	6.458	6.65	6.85	6.85	6.85	6.85	6.85	6.85	6.85	6.85	6.85	6.85	6.85	7.042	7.042	7.242	7.417	7.617	7.617	7.617	7.617	7.617	7.792	7.792	7.792	7.792	7.792	7.792	7.792	7.792	7.792	7.792	7.792	7.792
YPL246C	7.966	8.167	8.559	10.031	10.031	11.216	11.983	11.983	11.983	11.983	11.983	11.983	11.983	11.983	11.983	11.983	11.983	11.782	12.157	12.157	12.157	12.157	12.157	12.157	12.157	12.358	12.358	12.358	12.358	12.358	12.358	12.358	12.358	12.332	12.332	12.724	12.724	12.924	12.924	13.125	12.75	12.759	13.508	13.508	13.508	14.074	14.074	14.074	14.074
YKR027W	11.778	11.778	11.778	11.778	11.778	11.604	11.604	11.604	11.604	11.604	11.604	11.604	11.238	11.238	11.238	11.238	11.038	10.297	10.123	10.123	10.297	10.106	10.106	10.106	10.106	10.106	10.106	9.74	9.74	9.539	7.91	6.245	5.487	5.487	5.487	5.487	5.487	5.487	5.487	5.487	3.214	3.214	3.214	1.725	1.725	0.767	0.767	0.767	0.941
YOR165W	3.833	4.208	4.208	4.208	4.208	6.298	6.489	6.68	6.68	6.68	6.68	6.68	6.68	6.489	6.489	6.69	8.006	8.006	8.006	8.389	9.347	9.173	9.748	11.082	11.082	11.082	11.256	11.256	11.43	11.832	11.832	12.023	12.023	12.023	12.023	12.023	12.023	12.023	12.023	12.023	12.023	12.023	12.023	12.023	12.023	12.023	12.023	12.023	12.023
YMR215W	9.384	9.558	10.098	10.098	10.098	10.098	10.098	10.098	10.098	10.098	10.098	10.272	10.272	10.272	10.272	10.072	10.272	10.299	10.299	10.299	10.299	10.299	10.299	10.299	10.107	9.933	9.732	9.732	9.732	9.907	9.88	10.072	10.072	10.072	10.255	10.255	10.255	10.255	10.255	10.255	10.255	10.255	10.255	10.255	10.255	10.255	9.863	9.863	9.873
YJL217W	10.299	10.299	10.299	10.647	10.647	10.848	10.848	10.848	10.848	11.022	11.214	11.214	11.214	11.214	11.214	11.214	11.214	11.214	11.388	11.388	11.579	11.579	11.579	11.579	11.579	11.579	11.579	11.579	11.579	11.579	11.579	11.579	11.405	11.405	11.405	11.405	11.405	11.214	11.214	11.214	11.214	10.831	10.831	10.831	10.814	10.814	10.814	10.814	10.814
YHR143W	12.122	12.122	11.947	11.947	11.947	11.947	11.947	12.122	12.122	12.122	12.122	12.122	12.122	12.122	12.122	11.93	12.105	12.105	12.105	12.105	12.105	11.73	11.73	11.73	11.73	11.73	11.73	11.73	11.73	11.73	11.93	11.73	11.555	11.555	11.555	11.555	10.98	10.98	10.98	10.605	9.62	9.254	9.254	9.254	9.254	9.254	9.254	9.054	9.054
YPL071C	9.622	9.622	9.622	10.179	10.745	10.745	10.745	10.745	10.745	10.745	10.745	11.486	11.486	11.486	11.686	11.686	12.088	12.088	12.288	12.489	12.489	12.489	13.211	13.211	13.402	13.586	13.586	13.586	13.586	13.76	14.336	14.336	14.336	14.336	14.336	14.336	14.527	14.719	14.719	14.719	14.719	14.719	15.12	15.12	15.12	15.12	15.294	16.088	15.913
YOL012C	0.784	0.784	0.784	0.784	0.784	0.784	0.784	0.784	0.784	0.784	0.784	0.784	0.784	0.784	0.784	0.392	0.392	0.201	0.201	0.201	0.201	0.201	0.201	0.201	0.201	0.201	0.201	0.201	0.201	0.201	0.201	0.201	0.201	0.201	0.201	0.201	0.201	0.201	0.201	0.201	0.201	0.201	0.201	0.201	0.201	0.201	0.201	0.201	0.201
YBL019W	10.348	10.348	10.348	10.348	10.348	10.348	10.348	10.348	9.791	9.442	8.893	8.893	8.893	8.893	8.893	8.893	8.118	7.918	7.168	7.168	7.168	7.168	7.168	7.168	7.168	7.168	7.543	8.109	8.109	8.109	8.109	7.908	7.908	7.908	7.908	7.908	7.908	7.726	8.266	7.717	7.526	7.726	7.726	7.726	7.709	8.458	8.283	8.283	8.283
YOR271C	1.716	1.716	1.907	1.907	1.907	1.907	1.716	1.716	1.907	1.907	1.907	1.907	1.907	1.907	2.099	2.099	2.099	2.099	2.099	2.099	2.099	2.099	2.299	2.299	2.674	2.674	3.468	4.034	4.034	4.034	4.208	4.208	4.208	4.4	4.6	5.733	5.733	5.934	7.11	11.052	11.226	11.427	11.793	11.793	11.984	11.984	11.984	11.984	11.984
YMR274C	11.058	11.058	11.058	11.232	11.232	11.232	11.424	11.424	11.424	11.624	11.624	11.624	11.624	11.624	11.624	11.624	11.624	11.816	11.816	11.816	12.016	12.365	12.365	12.365	12.365	12.365	12.365	12.365	12.365	12.365	11.999	12.174	11.973	11.973	11.973	11.973	11.973	11.799	11.799	11.799	11.799	11.799	11.598	11.424	11.049	11.049	11.049	11.049	11.049
YDR498C	1.515	1.515	1.515	1.515	1.515	1.515	1.515	1.515	1.515	1.515	2.273	2.457	2.631	2.631	2.631	2.631	2.631	2.631	2.631	2.631	2.631	2.805	3.983	3.983	3.983	3.983	3.983	3.983	4.184	5.063	5.254	5.254	5.254	5.254	5.254	5.254	5.254	5.254	5.254	5.254	5.254	5.254	5.254	5.254	5.254	5.254	5.455	5.656	5.856
YBL039C	1.447	1.447	1.447	1.273	1.447	1.447	1.447	1.447	1.447	1.447	1.447	1.447	1.447	1.447	1.447	1.447	1.447	1.273	1.464	1.682	2.781	2.781	2.781	2.781	2.781	2.807	3.356	4.054	5.543	6.518	6.692	6.867	6.867	6.867	6.867	6.867	6.867	6.867	6.867	6.867	6.867	6.867	7.232	7.433	10.249	10.249	10.249	10.249	10.249
YBR262C	5.941	5.941	6.507	6.316	6.316	6.691	6.516	6.516	6.516	6.49	8.712	9.479	9.68	9.68	9.68	9.68	9.68	9.871	9.871	9.871	10.42	11.152	13.565	13.364	13.539	13.522	13.522	13.522	13.522	13.722	14.506	14.506	14.506	14.872	14.872	14.872	14.872	14.872	15.448	15.448	15.448	15.448	15.448	15.448	15.448	15.813	15.813	15.813	15.813
YPL161C	0.392	0.758	0.932	0.932	0.932	0.932	0.932	0.932	0.932	0.932	0.932	0.932	0.932	0.932	1.881	1.881	1.881	1.881	3.057	4.801	4.801	4.801	4.801	4.992	4.992	4.992	4.992	4.992	4.992	4.992	4.992	5.585	5.585	5.585	5.585	5.585	5.776	6.57	6.57	8.434	8.434	8.434	8.434	8.634	8.634	8.634	9.218	9.218	9.218
YLR108C	8.739	8.739	8.739	8.94	8.94	8.94	8.94	8.94	8.739	8.739	8.739	8.739	8.565	8.565	7.623	7.623	7.623	7.623	7.623	7.623	7.623	7.623	7.623	7.432	7.432	5.089	4.724	3.992	3.792	3.591	3.407	3.407	3.407	3.407	3.407	3.407	3.407	3.407	3.407	3.407	3.233	3.233	3.407	3.224	3.224	3.224	3.224	3.224	3.224
YNL178W	11.056	11.056	11.056	11.056	11.056	11.056	11.056	11.056	11.056	11.056	11.257	11.257	11.257	11.458	11.458	11.458	11.458	11.649	11.649	11.649	11.649	11.649	11.475	11.475	11.675	11.484	11.31	11.484	11.484	12.033	12.033	12.033	12.033	12.033	12.033	12.033	11.833	11.833	11.833	11.833	11.833	11.833	10.874	10.7	10.901	10.91	10.91	11.084	10.736
YOL002C	14.962	14.962	14.962	14.962	14.962	14.962	14.962	14.962	14.962	14.962	14.788	14.788	14.788	14.788	14.788	14.788	14.439	14.047	13.873	13.873	13.873	13.873	13.873	13.873	13.873	14.047	14.047	14.047	13.481	13.079	13.271	13.479	13.479	13.479	13.67	13.67	13.67	13.67	13.322	13.322	13.121	13.121	13.121	13.121	13.121	13.121	13.121	13.121	13.121
YKL034W	10.083	10.083	10.649	11.015	11.937	11.937	11.937	12.494	12.494	12.494	12.494	12.695	12.695	12.695	12.494	13.078	13.078	13.862	13.862	14.036	14.036	14.036	14.036	14.392	14.392	14.392	14.392	14.392	14.584	14.775	15.141	14.949	15.332	15.332	15.332	15.332	15.332	15.332	15.315	15.315	15.315	15.315	15.315	15.315	15.315	15.315	15.114	15.114	15.114
YGR116W	8.679	8.679	8.853	9.027	9.027	9.027	9.228	9.228	9.228	9.228	8.879	8.879	8.679	8.679	8.679	8.679	8.679	8.853	8.836	9.037	9.603	9.995	10.588	10.588	11.154	12.279	12.279	12.279	12.279	12.279	12.279	12.279	12.279	12.279	12.453	12.253	12.253	12.645	12.645	12.47	12.47	12.296	12.296	12.296	12.296	12.296	12.296	12.296	12.296
YER034W	3.683	3.683	3.509	2.986	2.794	2.794	2.794	2.794	2.794	2.794	2.794	2.794	2.794	2.603	2.254	0.949	0.949	0.949	0.949	0.949	0.949	0.949	0.949	0.949	0.949	0.949	0.731	0.731	0.741	0.741	0.741	0.741	0.741	0.741	0.741	0.741	0.741	0.741	0.741	0.741	0.741	0.741	0.741	0.741	0.741	0.941	1.316	2.248	4.504
YCR020C	11.456	11.456	11.63	11.064	11.064	11.064	10.873	11.238	11.238	11.238	11.238	11.238	11.238	11.238	11.604	11.604	11.604	11.413	11.413	11.413	11.413	11.604	11.604	11.979	12.72	13.477	13.477	13.477	13.477	13.477	13.477	13.477	13.652	13.652	13.652	13.652	13.652	13.652	13.652	13.826	13.826	13.826	13.826	13.826	13.826	13.826	13.652	13.451	13.451
YDR439W	6.447	6.639	6.639	6.639	6.447	6.247	6.072	6.072	5.89	6.273	6.856	6.856	6.856	6.856	6.481	6.656	6.464	6.464	5.872	8.154	8.154	8.52	8.52	8.52	8.52	8.52	7.98	7.98	7.98	8.154	8.555	9.696	9.87	9.87	10.044	10.044	10.236	10.611	11.552	13.416	13.416	13.416	13.416	13.416	13.416	13.416	13.607	13.407	13.407
YOL064C	6.656	6.481	7.057	7.057	7.432	7.606	7.606	7.606	7.415	7.415	7.049	7.049	7.398	8.156	9.105	9.105	9.305	10.639	10.639	10.639	11.004	11.597	11.788	11.788	11.788	11.788	11.989	11.989	11.989	11.989	11.989	12.19	12.765	12.765	12.765	12.966	12.966	12.966	12.966	12.792	12.591	12.966	13.943	14.326	14.326	14.326	14.326	14.326	15.633
YBR060C	14.272	14.272	14.272	14.272	14.839	14.839	14.839	14.839	14.839	14.839	14.839	15.039	15.039	15.039	15.039	15.214	15.214	15.214	15.214	15.214	15.214	15.214	15.214	15.214	15.197	15.197	15.197	15.197	15.197	15.197	15.197	15.197	15.197	15.197	15.197	15.197	15.197	15.197	15.197	15.197	15.197	14.274	14.083	13.882	13.681	13.681	13.681	13.681	13.681
YML057W	12.058	12.058	12.058	12.058	12.259	12.259	12.259	11.685	11.685	11.685	11.859	12.06	12.06	12.06	12.435	12.435	12.435	12.435	12.435	12.435	12.609	12.975	12.975	12.975	12.975	12.975	12.975	12.975	12.975	13.34	13.933	13.933	13.933	13.933	13.933	13.933	14.134	14.134	14.134	14.134	14.134	14.134	14.482	14.482	14.482	14.482	14.482	14.482	14.117
YOR126C	6.813	6.813	6.813	6.813	6.813	6.813	6.813	6.813	6.813	6.813	6.813	6.813	6.813	7.004	7.004	7.004	7.004	6.804	6.804	6.804	6.804	6.804	6.804	6.804	6.804	6.804	6.804	6.804	6.804	6.804	6.804	6.804	6.804	6.804	6.804	6.804	6.804	6.804	6.804	6.804	6.804	6.804	6.612	6.421	6.421	6.421	6.421	6.421	6.421
YDL153C	10.673	10.673	10.673	10.673	10.673	10.673	10.873	11.457	11.457	11.657	11.657	11.483	11.483	11.849	11.849	11.849	11.849	12.441	12.441	12.441	12.441	12.616	12.616	12.616	12.616	12.616	12.616	12.616	12.616	12.616	12.616	12.616	12.616	12.616	12.616	12.616	12.616	12.616	12.616	12.616	12.79	12.79	12.79	12.79	12.964	12.964	12.964	12.964	12.964
YBL051C	13.113	13.113	13.113	13.113	13.288	13.288	13.288	13.288	13.288	13.288	13.288	13.288	13.288	13.462	13.462	13.462	13.462	13.462	13.462	13.462	13.462	13.462	13.462	13.462	13.462	13.462	13.288	13.087	12.886	12.886	12.886	12.886	12.695	12.695	12.695	12.695	12.695	12.695	12.695	12.695	12.695	12.695	12.695	12.886	12.886	12.886	12.485	12.311	12.119
YJL030W	5.043	4.851	4.851	5.052	5.052	5.052	5.052	5.052	5.052	5.226	5.253	5.253	5.253	5.253	5.061	4.313	3.947	3.756	4.697	4.697	5.856	5.856	5.856	5.856	5.856	5.856	5.856	5.856	5.856	6.222	6.762	6.762	6.953	6.953	7.145	6.247	6.247	6.247	7.196	7.196	7.196	7.004	7.004	7.753	7.753	7.944	8.135	8.135	8.135
YOL090W	3.801	3.426	3.617	4.96	6.633	9.474	9.474	9.474	9.839	9.839	9.839	9.839	9.639	9.639	9.639	9.639	9.83	10.222	10.222	10.614	10.788	10.614	10.614	10.614	10.614	10.605	11.179	12.067	12.259	12.259	12.259	12.259	12.259	12.259	12.433	12.433	12.433	12.433	12.634	12.634	12.634	12.825	12.825	12.825	12.825	12.825	12.825	12.825	12.825
YHR029C	10.501	10.501	10.327	10.327	10.327	10.327	10.327	10.327	10.327	10.327	10.327	9.935	10.135	10.135	10.135	10.135	9.787	9.787	9.787	10.152	10.152	10.152	10.152	10.152	10.152	9.76	9.76	9.76	9.56	9.56	9.56	9.56	9.56	9.56	9.56	9.56	9.56	9.56	9.56	9.359	9.359	9.359	9.359	9.359	9.359	9.359	9.359	8.976	8.976
YGL148W	3.861	4.035	4.035	4.035	4.035	4.035	4.035	4.035	4.035	4.035	4.209	4.209	4.209	4.209	4.209	4.209	4.209	4.41	4.41	4.41	4.41	4.41	4.41	4.41	4.41	4.584	4.584	4.584	4.584	4.584	4.584	4.584	4.584	4.584	4.584	4.584	4.393	5.291	5.291	5.291	5.291	5.291	5.291	5.291	5.492	5.492	5.492	5.492	5.492
YKL138C-A	13.476	13.476	13.476	13.476	13.275	13.275	13.275	13.449	13.449	13.449	13.449	13.65	13.076	12.187	12.187	12.362	11.987	11.987	11.987	11.987	11.987	9.765	9.765	9.765	9.765	9.765	9.765	9.59	8.221	8.204	7.822	7.255	7.43	8.022	8.022	8.022	8.022	8.022	8.397	8.397	8.397	8.223	8.223	8.032	7.666	7.117	6.925	6.925	6.925
YPL163C	10.029	10.029	10.029	10.029	10.029	10.029	10.029	10.029	10.029	10.029	9.838	9.838	9.838	9.838	10.029	10.029	10.029	10.029	10.029	10.029	9.855	10.046	10.046	10.438	10.438	10.438	10.438	10.438	10.438	10.438	10.438	10.438	10.438	10.438	10.438	10.438	10.438	10.438	10.438	10.438	10.438	10.438	10.612	10.813	10.813	10.813	10.813	10.813	10.813
YBL099W	14.848	14.848	14.848	14.848	14.848	14.848	14.848	14.674	13.751	13.751	13.751	13.577	13.185	12.618	12.418	12.418	12.418	11.441	11.039	11.039	10.638	10.081	10.081	9.89	9.89	8.931	8.74	8.549	8.549	8.549	8.549	8.549	7.626	7.626	7.626	6.859	6.859	5.944	5.944	5.012	5.012	5.012	5.012	4.245	4.245	4.245	4.245	4.419	4.785
YBL088C	4.784	4.784	4.784	4.784	4.784	4.784	4.975	4.975	4.975	4.975	4.975	5.15	5.341	5.341	5.515	6.849	6.849	6.849	6.849	6.849	6.648	6.856	6.856	6.856	6.856	7.057	7.057	7.057	7.231	7.231	7.423	7.423	7.597	7.597	7.771	8.338	8.904	8.904	8.904	8.713	8.713	8.713	8.512	8.512	8.538	8.137	8.137	8.137	8.137
YER101C	0.191	0.191	0.191	0.191	0.191	0.191	0.191	0.191	0.191	0.191	0.191	0.191	0.191	0.191	0.191	0.191	0.191	0.191	0.392	0.566	0.566	0.566	0.566	0.741	0.741	0.741	0.741	0.741	0.741	0.741	0.741	0.741	0.741	0.741	2.205	2.745	2.745	2.745	2.745	2.745	2.745	2.745	2.745	3.503	3.503	3.503	3.503	3.503	3.503
YDL089W	7.249	7.249	7.249	7.249	6.492	6.884	6.709	6.709	6.709	7.101	7.607	8.374	8.749	8.95	8.95	8.95	8.95	8.95	8.95	8.776	8.776	8.575	8.575	8.776	8.776	8.776	8.776	8.776	8.776	9.151	9.342	9.691	10.431	11.973	11.973	12.164	12.164	12.164	12.164	12.164	11.964	11.772	12.356	12.556	12.556	12.556	12.757	12.556	12.731
YJR080C	7.247	7.438	7.438	7.438	7.438	7.438	7.821	7.62	7.429	7.429	7.429	7.429	7.429	7.429	7.429	7.429	7.429	7.429	7.62	7.228	6.836	6.836	6.836	6.836	6.836	6.836	5.861	5.459	5.459	5.851	5.851	6.052	6.052	6.226	6.226	6.226	5.086	4.895	5.497	5.497	5.671	5.671	5.671	5.671	5.296	5.47	5.47	5.47	5.279
YMR188C	13.205	13.38	13.38	13.38	13.38	13.38	13.38	13.38	13.38	13.38	13.38	13.38	13.38	13.38	13.38	13.38	13.205	13.205	12.658	12.283	12.283	12.082	12.082	12.082	10.409	10.034	10.034	10.034	10.034	9.652	9.303	9.303	9.312	7.814	7.814	7.814	7.814	8.005	8.005	8.005	8.005	7.831	7.831	7.831	6.507	6.316	6.333	6.533	6.533
YJR048W	4.548	4.548	4.548	4.548	4.548	4.165	4.165	4.165	3.424	3.424	3.424	3.424	3.233	2.841	1.9	0.941	0.75	0.549	0.549	0.549	0.549	0.549	0.741	0.741	0.741	0.741	0.741	0.741	0.741	0.741	0.741	0.741	0.741	0.366	0.366	0.366	0.191	0.191	0.366	0.366	0.366	0.366	0.366	0.366	0.366	0.366	0.366	0.366	0.366
YMR003W	7.058	7.058	7.058	7.232	7.232	7.232	7.232	7.032	7.032	7.032	7.032	7.032	7.206	7.407	7.407	7.999	8.348	8.348	8.348	8.348	8.348	8.348	8.348	8.348	8.539	8.539	8.539	8.539	8.74	8.74	8.74	8.74	8.74	8.74	8.74	8.74	8.74	8.74	8.74	8.74	8.043	8.043	7.842	7.842	7.842	7.668	7.868	7.868	7.868
YKL010C	9.419	9.419	9.419	9.245	9.245	9.245	9.419	9.942	10.134	10.134	10.134	11.032	11.624	11.624	11.624	11.624	11.799	11.799	11.799	11.799	11.799	11.799	11.799	11.799	11.799	11.799	11.799	11.799	11.799	11.799	11.799	11.799	11.99	11.816	11.816	11.816	11.816	11.816	11.816	11.816	11.816	11.816	11.816	11.816	11.816	11.816	11.816	11.816	11.816
YOL049W	18.199	17.616	17.425	17.425	17.425	17.425	18.008	18.182	18.182	18.182	18.182	18.182	18.182	17.991	17.991	17.991	17.991	17.991	18.192	18.61	18.61	18.61	18.784	18.784	18.784	18.784	18.784	18.959	18.959	18.959	18.436	18.436	18.436	18.436	18.436	18.436	18.436	18.436	18.436	17.896	17.896	17.896	17.896	17.896	17.896	17.896	18.07	18.244	18.244
YBR162C	0	0	0	0	0	0	0	0	0	0	0	0	0	0	0	0	0	0	0	0	0	0	0	0	0	0	0	0	0	0	0.174	0.174	0.174	0.174	0.174	0.174	0.174	0.174	0.174	0.174	0.174	0.174	0.174	0.174	0.174	0.174	0.174	0.174	0.174
YLR083C	9.39	9.39	9.39	9.39	9.39	9.373	9.373	9.373	9.373	9.373	9.373	9.373	9.373	9.373	9.172	9.172	8.981	8.981	8.981	8.981	8.981	8.981	8.615	8.615	8.223	8.223	8.414	8.414	8.414	8.414	8.414	8.414	8.414	8.022	7.63	7.238	7.238	7.439	7.439	7.439	7.439	7.439	7.439	7.439	7.248	7.248	7.248	7.248	7.248
YOL136C	11.223	11.606	11.78	11.78	12.172	12.172	12.172	12.172	12.363	12.363	12.729	12.729	12.729	12.729	12.729	12.729	12.729	12.729	12.729	12.729	12.729	12.729	12.729	12.729	12.729	12.729	12.729	12.729	12.729	12.729	12.729	12.93	12.93	13.104	13.104	13.104	13.104	13.104	13.104	13.104	12.712	12.712	12.511	12.511	12.511	12.511	12.511	12.511	12.511
YLR324W	10.02	10.02	10.194	10.359	10.359	10.359	10.168	10.168	10.168	9.993	10.533	15.073	15.073	15.073	15.073	15.073	15.274	15.274	15.274	15.274	15.274	15.274	15.274	15.274	15.465	15.657	15.465	15.657	15.657	15.657	15.657	15.657	15.465	15.657	15.456	16.17	16.17	16.362	16.362	16.553	16.379	16.379	16.379	17.284	17.65	18.016	18.016	18.016	18.016
YPL233W	2.072	2.072	2.072	2.072	2.072	2.072	2.072	1.707	1.707	2.099	2.273	2.273	2.273	2.273	2.273	2.273	2.273	2.648	2.648	2.839	3.014	3.014	3.214	3.214	3.214	3.214	3.214	3.214	3.214	3.214	3.214	3.214	3.214	3.214	3.214	3.214	3.214	3.214	3.214	3.214	3.214	3.214	4.12	4.669	4.669	4.669	4.87	4.87	4.87
YCL039W	12.779	12.954	12.954	12.954	13.128	13.128	13.511	13.511	13.511	13.336	13.336	13.336	13.336	13.336	13.336	13.336	13.336	13.336	13.511	13.903	13.903	13.903	13.903	14.094	14.094	14.094	14.094	14.295	14.295	14.295	14.295	14.295	14.295	14.295	14.295	14.469	14.643	14.643	14.643	14.992	14.992	14.992	14.992	14.992	14.992	14.992	14.992	14.992	14.992
YOL058W	2.961	2.961	2.961	2.77	2.77	2.77	2.378	2.378	2.186	2.186	2.186	2.186	2.186	2.186	2.186	2.186	1.995	2.186	2.186	2.186	2.186	2.186	2.186	2.186	2.361	2.361	2.361	2.361	2.186	2.186	2.186	2.186	2.186	2.186	2.186	1.603	1.603	1.412	1.412	2.152	2.152	2.544	2.544	2.736	3.128	3.493	3.685	3.685	3.885
YKL142W	12.759	12.768	13.901	13.901	13.901	13.901	13.901	13.901	13.7	13.7	13.7	13.7	13.7	14.092	14.092	14.092	13.918	13.918	13.918	13.918	14.293	14.293	14.293	14.293	14.293	14.092	14.092	14.092	14.092	14.092	14.283	14.283	14.283	13.935	13.935	13.935	13.935	13.935	13.935	13.935	13.935	13.935	13.586	13.586	13.385	13.385	13.385	13.385	13.385
YKR101W	11.49	12.465	12.465	12.465	12.666	12.666	12.666	12.666	12.666	12.666	12.666	12.666	12.666	12.666	12.666	12.867	12.867	12.867	12.867	12.867	12.692	12.501	12.501	12.501	12.501	12.501	12.501	12.501	12.501	12.501	12.501	12.501	12.501	12.501	12.501	12.501	12.501	12.501	12.501	12.501	12.501	12.501	12.501	12.501	12.501	12.501	12.501	12.501	12.501
YLR167W	5.969	5.969	5.768	5.611	5.436	5.436	5.436	5.811	5.811	6.203	6.203	6.203	6.203	6.203	6.203	6.203	6.203	6.203	6.203	6.203	6.368	6.368	6.368	6.368	6.368	6.368	6.368	6.368	5.993	4.478	4.478	4.679	4.122	4.122	4.122	4.139	4.514	4.514	4.514	5.054	5.054	5.054	5.663	6.779	6.97	6.97	6.97	6.97	7.694
YGR038W	10.899	10.899	10.899	10.899	10.899	10.708	10.708	10.708	10.306	10.306	10.306	10.306	10.306	10.306	10.306	10.306	10.132	10.132	9.74	9.74	9.74	9.339	8.772	8.772	8.772	8.772	8.772	8.772	8.598	8.598	8.799	8.799	8.799	8.799	8.799	8.799	8.799	8.799	8.799	8.624	8.624	8.45	8.45	8.075	8.075	8.075	8.075	8.075	6.768
YDR529C	9.944	9.944	9.944	10.135	9.944	10.345	10.345	10.345	10.345	10.345	10.345	10.345	10.345	10.345	10.537	10.537	10.537	10.537	10.537	10.537	10.537	10.537	10.537	10.537	10.537	10.537	10.537	10.537	10.537	10.537	10.537	10.537	10.362	10.728	10.929	10.929	10.929	10.929	10.929	10.919	10.919	10.919	10.919	10.919	10.919	10.919	10.919	10.719	10.719
YDR131C	7.265	7.265	7.439	7.439	7.439	7.439	7.439	7.439	7.439	5.958	5.766	5.766	5.766	5.575	5.575	5.226	4.66	4.486	3.902	3.902	3.902	3.902	3.902	4.094	4.442	4.442	4.834	4.834	4.834	4.834	5.584	5.584	5.584	5.384	5.584	5.584	5.584	5.584	5.584	5.584	5.584	5.209	6.151	6.151	6.151	6.151	6.151	6.325	6.325
YEL032W	0	0	0	0	0	0	0	0	0	0	0	0	0	0	0	0	0	0	0	0	0	0	0	0	0	0	0	0	0	0	0	0	0	0	0	0	0	0	0	0	0	0	0	0	0	0	0	0	0
YCL061C	8.741	8.741	8.148	7.199	7.008	7.383	8.532	8.532	8.532	8.532	8.315	7.713	7.713	6.972	6.963	7.72	7.72	7.72	7.72	7.362	7.554	7.554	7.58	7.58	7.58	7.781	8.913	8.913	8.913	8.913	8.913	8.913	8.521	8.521	8.521	8.521	8.347	8.146	8.321	8.321	8.321	8.321	8.686	9.41	10.203	10.203	10.203	10.203	10.595
YNL133C	3.52	3.52	3.52	3.52	3.319	3.145	3.145	2.77	2.77	2.378	2.378	2.378	2.203	2.203	2.012	1.472	1.281	1.106	0.932	0.741	0.566	0.566	0.566	0.566	0.566	0.566	0.566	0.566	0.566	0.566	0.566	0.566	0.375	0.375	0.375	0.174	0.174	0.174	0.174	0.174	0.174	0.349	0.349	0.349	0.349	0.349	0.349	0.349	0.349
YMR256C	12.356	12.53	12.53	12.53	13.07	13.07	13.07	13.07	13.07	13.07	13.07	13.07	13.07	13.07	13.07	13.07	13.07	13.07	13.07	13.07	13.07	13.07	13.07	13.07	12.896	12.198	12.024	11.85	11.85	11.85	11.85	12.024	12.024	12.024	12.024	11.823	11.823	11.823	11.823	11.632	11.632	11.257	11.257	11.257	11.257	11.056	11.056	11.056	11.056
YPL051W	2.406	2.798	2.798	3.548	3.548	3.748	3.748	3.748	3.574	3.574	3.574	3.373	3.199	3.199	3.199	3.199	3.199	3.39	3.39	3.974	4.165	5.298	5.873	6.44	6.44	6.44	6.44	6.423	7.417	7.417	7.417	7.608	7.608	7.608	7.782	7.782	7.782	7.974	7.974	7.974	7.974	8.165	8.705	9.463	9.463	9.463	9.463	10.012	10.578
YJL042W	7.586	7.385	7.586	7.412	7.412	7.412	7.412	7.412	7.412	7.412	6.453	6.288	6.288	6.288	6.288	6.288	6.288	5.538	5.538	5.538	5.538	5.538	5.538	5.538	5.538	5.538	5.173	5.173	4.998	5.356	4.964	4.773	4.773	4.773	4.773	4.773	4.582	4.582	5.122	4.93	4.93	4.93	4.93	4.93	4.93	4.93	4.93	4.93	4.93
YDR238C	16.459	16.634	16.634	16.634	16.634	16.808	16.808	16.808	16.808	16.808	16.982	16.808	16.808	16.808	16.808	16.808	16.808	16.808	16.808	16.808	16.634	16.634	16.634	16.634	16.634	16.634	16.634	16.634	16.634	16.634	16.634	16.634	16.634	16.634	16.442	16.442	16.442	16.442	16.442	16.251	16.251	16.251	16.251	16.251	16.251	16.077	16.077	16.077	16.077
YNL056W	5.628	5.453	5.453	5.453	5.453	5.453	5.453	5.262	5.262	4.896	4.896	4.896	4.548	4.548	4.548	4.347	4.347	4.347	4.156	3.764	3.764	3.764	3.764	3.764	3.563	3.372	3.372	3.372	3.197	3.023	3.023	3.023	3.023	3.023	3.023	3.023	3.023	3.023	3.023	3.023	3.023	2.849	2.648	2.648	2.648	2.648	2.648	2.648	2.648
YHR016C	6.577	6.577	6.577	6.577	6.577	6.577	6.577	5.845	5.262	6.203	6.203	6.203	6.203	6.378	6.779	6.779	6.779	6.779	6.605	7.128	9.734	11.999	11.999	11.999	12.382	12.573	13.706	13.706	13.706	13.706	13.706	13.706	13.706	13.907	13.907	13.907	13.907	13.907	13.907	13.907	13.907	14.848	14.848	15.049	15.049	15.049	15.049	15.049	15.24
YOL149W	7.719	7.353	7.554	8.503	8.503	8.503	8.503	8.503	8.677	9.27	10.436	10.436	10.436	10.436	10.436	10.436	10.785	11.351	12.109	12.109	12.31	13.469	13.87	13.87	14.044	14.044	14.236	14.236	14.236	14.236	14.236	14.236	14.236	14.236	14.236	14.236	14.236	14.236	14.236	14.236	15.698	15.873	15.698	15.698	15.698	15.698	15.698	15.698	15.698
YHL044W	10.509	10.509	10.509	10.509	10.509	10.858	10.858	10.858	10.858	10.858	10.858	10.858	10.858	10.858	10.858	10.858	10.858	10.858	10.858	11.764	12.304	12.304	12.304	12.304	12.304	13.018	13.018	13.018	13.018	13.018	13.018	13.018	13.018	13.018	13.018	13.018	13.018	13.209	13.209	13.41	13.41	13.41	13.41	13.41	13.41	13.611	13.41	13.41	13.41
YDL219W	7.188	7.188	7.563	7.372	7.372	7.372	7.372	7.372	7.372	7.372	7.372	7.372	7.372	9.228	9.429	9.429	9.429	9.429	9.429	9.429	9.603	9.603	9.603	9.603	9.603	9.603	9.603	9.603	9.603	9.804	9.804	9.804	9.804	9.804	9.804	9.978	9.978	9.978	10.169	10.361	10.361	10.361	10.361	10.361	10.361	10.361	10.361	9.978	9.978
YKL104C	0.375	0.375	0.375	0.375	0.375	0.375	0.375	0.375	0.375	0.375	0.375	0.375	0.375	0.375	0.375	0.375	0.375	0.375	0.375	0.375	0.375	0.375	0.375	0.375	0.375	0.375	0.375	0.375	0.375	0.375	0.201	0.201	0.201	0.201	0.201	0.201	0.201	0.201	0.201	0.201	0.201	0.392	0.392	0.392	0.392	0.593	0.767	0.767	0.767
YPR015C	10.419	10.594	10.768	10.768	10.768	10.768	10.768	10.768	10.759	10.759	11.316	11.856	12.613	12.613	12.613	12.788	12.788	12.788	12.788	12.587	12.587	12.761	12.936	12.936	12.936	12.735	12.735	12.735	12.561	12.561	12.561	12.561	12.369	12.57	12.57	12.57	12.396	12.396	12.396	12.021	12.021	12.596	12.596	12.596	12.596	12.596	12.596	12.596	12.596
YMR227C	2.116	2.116	2.307	2.307	2.307	2.447	2.447	2.639	4.216	4.015	4.015	4.015	4.015	4.015	4.015	4.207	4.207	4.207	4.207	4.207	4.207	4.207	4.407	4.407	4.207	4.207	4.207	4.207	4.207	4.207	4.599	5.54	5.714	6.089	6.089	6.089	6.464	6.464	6.464	6.656	6.656	6.656	6.656	6.656	6.856	6.856	6.856	6.856	6.856
YDR222W	9.402	9.402	9.402	9.402	9.577	9.751	9.751	9.751	9.952	9.952	9.952	9.952	9.952	9.952	10.126	10.126	10.126	10.126	10.126	10.126	10.126	9.925	9.925	9.925	9.925	9.925	9.925	10.117	10.117	10.117	10.117	10.117	10.117	10.117	10.143	10.143	10.143	10.317	10.317	9.725	9.725	9.725	9.725	9.533	9.533	9.533	9.533	9.533	9.533
YCR057C	13.373	13.373	13.373	13.373	13.373	13.547	13.547	13.738	13.538	13.538	13.538	13.538	13.538	13.738	13.738	13.738	13.738	13.738	13.913	14.087	14.261	14.261	14.261	14.261	14.261	14.261	14.261	14.261	14.261	14.261	14.261	14.261	14.261	14.261	14.261	14.261	13.678	13.678	13.678	13.678	13.678	13.678	13.678	13.521	13.521	13.521	13.521	13.521	13.521
YLR417W	2.839	2.839	2.839	2.839	2.839	2.839	3.014	2.839	2.83	2.83	3.231	3.432	3.432	3.432	3.432	3.432	3.432	3.432	3.432	3.633	3.843	4.034	4.426	4.775	4.775	4.775	4.775	4.775	4.6	4.6	4.6	4.966	5.332	5.332	6.099	6.099	7.946	7.946	9.489	9.489	9.663	9.663	9.663	9.663	9.663	9.663	9.663	9.663	9.855
YER137C	1.116	1.116	1.116	1.316	1.316	1.316	1.316	1.316	1.316	1.316	1.316	1.316	1.316	0.951	1.142	1.142	1.142	1.142	1.142	1.142	1.142	1.142	1.142	1.343	1.343	1.343	1.343	1.343	1.343	1.343	1.343	1.343	1.343	1.343	1.343	1.343	1.343	1.534	1.36	1.36	1.36	1.36	1.36	1.36	1.36	1.534	1.534	1.534	1.534
YKL133C	2.32	2.32	1.918	2.92	3.704	3.704	3.878	4.079	4.079	4.27	4.844	5.026	5.619	6.002	6.002	6.403	6.786	6.786	6.96	7.526	8.049	8.049	8.049	8.049	8.214	8.214	8.981	9.182	9.182	9.182	9.182	9.182	9.182	9.373	9.373	9.722	9.722	9.722	9.722	11.273	11.273	11.648	11.648	11.648	11.648	11.648	11.648	11.648	11.648
YEL012W	1.864	1.864	1.864	1.864	1.864	1.864	2.055	2.055	2.055	2.055	2.055	2.055	2.055	2.055	2.055	2.256	1.89	2.091	2.091	2.091	2.091	2.091	2.091	2.292	2.292	2.466	3.599	4.75	4.75	5.116	5.116	5.116	5.116	5.116	5.116	5.116	5.116	5.116	5.116	5.116	5.116	5.116	5.116	5.116	5.116	5.116	5.116	5.116	5.116
YDL231C	9.365	9.365	9.365	9.365	9.365	9.539	9.539	9.539	9.539	8.624	8.45	8.24	7.526	7.526	8.109	8.109	8.109	8.109	7.317	7.317	7.509	7.509	7.509	5.645	4.66	5.035	5.209	5.41	5.41	5.41	5.41	5.41	5.41	5.41	5.41	5.584	5.384	5.183	5.183	5.183	5.183	5.183	5.183	5.575	5.575	5.941	5.766	5.766	6.316
YIR035C	4.836	5.027	5.01	5.725	5.725	5.725	5.725	5.725	5.725	5.725	5.725	5.725	7.075	8.243	9.759	9.933	10.124	10.499	10.499	10.499	10.499	11.092	11.092	11.092	11.092	11.293	12.007	12.007	12.007	11.816	11.816	11.816	11.99	12.356	12.356	12.356	12.356	12.53	12.53	12.721	12.721	12.721	12.896	12.896	13.261	13.261	13.261	13.261	13.261
YBL097W	6.393	6.393	6.393	6.393	6.393	6.393	7.509	7.891	9.397	9.397	9.397	9.572	9.572	9.92	10.095	11.01	11.01	11.21	11.21	11.21	11.036	11.036	11.559	11.559	11.559	11.559	11.559	11.559	11.559	11.559	11.559	11.559	11.368	11.368	11.368	11.542	11.368	11.368	11.743	11.743	12.118	12.318	12.519	12.519	12.519	12.868	12.868	12.868	12.868
YPR173C	9.931	9.931	9.958	9.958	9.958	9.757	9.757	9.757	9.757	7.84	7.465	7.465	7.465	7.666	8.598	8.407	8.407	8.607	8.084	8.084	8.486	8.311	8.311	8.486	8.486	8.486	8.486	8.486	8.486	8.486	8.486	8.486	8.878	8.878	9.069	8.52	8.128	8.128	7.387	7.196	7.196	7.196	7.196	7.37	7.745	8.694	8.694	9.442	9.617
YPL258C	9.016	9.208	9.6	9.6	9.6	9.6	9.6	9.6	9.6	9.6	9.6	9.6	9.6	9.6	9.6	9.6	9.6	9.6	9.6	9.6	9.6	9.6	9.225	9.225	9.033	9.033	8.658	8.092	7.918	7.918	7.368	7.368	7.368	7.368	7.368	7.368	7.395	7.395	7.395	7.395	7.395	7.395	7.569	7.194	7.194	7.194	6.654	6.654	6.453
YMR286W	14.378	14.533	14.533	14.533	14.533	14.935	14.935	15.135	15.135	15.135	14.77	14.421	14.997	15.171	15.171	15.171	15.171	15.171	15.171	14.997	14.997	15.188	15.188	15.188	15.197	15.353	15.719	15.719	15.719	16.094	16.094	16.094	16.094	16.094	15.527	15.527	15.527	15.527	15.527	15.527	15.527	15.527	15.527	15.527	15.353	15.353	15.353	15.353	15.353
YBL061C	13.123	13.123	12.922	12.922	12.922	12.922	13.096	13.096	13.096	13.096	13.096	13.096	13.096	13.096	13.096	13.096	13.096	13.096	13.096	13.106	13.106	13.106	13.106	13.106	13.106	12.931	12.931	12.931	12.931	12.931	12.931	12.931	12.931	12.931	12.931	12.931	12.007	11.101	10.344	10.344	10.344	10.344	10.344	10.169	10.169	10.169	10.169	10.169	9.995
YBL037W	8.559	9.256	9.256	9.256	9.256	9.256	9.256	9.447	9.447	9.447	9.447	9.447	9.447	9.639	9.639	9.639	9.639	9.639	8.872	8.497	8.671	8.27	8.078	8.095	8.487	9.245	9.245	9.245	9.62	9.62	9.62	9.62	9.62	9.62	9.62	9.419	9.054	9.054	9.054	8.853	9.027	9.027	9.027	9.027	8.635	8.635	8.635	8.635	8.444
YPL212C	10.908	10.908	10.908	10.516	10.342	10.141	9.566	9.566	9.374	9.2	9.2	9.2	9.2	8.999	8.999	8.799	8.799	8.799	8.433	8.433	8.041	7.3	7.3	7.3	7.3	7.3	7.109	7.109	7.109	5.976	5.601	5.601	3.919	2.987	1.506	1.315	1.305	1.671	2.429	2.629	2.629	2.629	2.629	2.629	1.881	2.055	2.23	2.23	2.23
YMR166C	4.356	4.356	4.356	4.156	4.739	4.739	4.739	5.497	5.671	5.862	6.629	6.646	6.646	6.629	6.629	6.429	6.969	7.709	8.685	9.234	9.234	9.234	9.425	9.774	9.774	9.774	9.774	9.774	9.774	9.774	9.774	10.14	10.14	10.14	10.505	10.88	10.88	10.88	11.246	11.246	11.246	11.246	11.42	11.42	11.42	11.42	11.42	11.42	11.246
YBR271W	13.907	13.907	14.081	14.081	13.89	13.89	13.89	13.89	13.89	13.89	13.89	13.89	13.89	13.89	13.89	13.89	13.89	13.89	13.89	13.89	13.89	13.89	13.89	13.689	13.689	13.689	13.515	13.515	13.515	13.515	13.515	13.515	13.515	13.34	13.34	13.34	13.34	13.34	13.34	13.34	13.166	13.166	13.166	13.166	13.166	13.166	13.166	13.166	13.166
YGL160W	8.435	8.435	8.435	8.435	8.609	8.217	8.783	8.783	8.783	8.783	8.783	8.783	8.783	8.783	8.783	8.592	8.592	8.592	8.592	8.592	8.592	8.391	8.391	8.391	8.391	8.391	8.783	8.783	8.984	8.984	8.984	8.984	8.984	8.984	8.984	8.984	8.984	8.984	8.984	9.158	9.158	9.158	9.158	9.158	9.158	9.158	9.158	9.158	9.158
YLR413W	8.429	8.237	8.438	8.438	8.264	8.438	8.438	8.438	8.438	8.438	8.438	8.438	8.438	8.438	8.438	8.438	8.438	8.438	8.438	8.438	8.438	8.438	8.247	8.247	8.247	8.247	8.247	8.247	8.247	8.247	8.046	8.046	8.046	7.872	7.872	7.523	7.714	7.714	7.714	7.714	7.714	7.714	7.714	7.714	7.714	7.906	7.557	7.557	7.383
YMR297W	0.366	0.366	0.366	0.557	0.731	0.731	0.731	0.731	0.731	0.731	0.731	0.923	1.097	2.395	2.395	2.586	2.586	2.586	2.586	2.76	2.76	2.952	2.952	2.952	3.126	3.3	3.501	3.893	3.893	4.067	4.834	4.834	4.834	4.834	4.834	4.834	5.009	5.183	5.941	5.941	6.141	6.141	7.518	7.518	7.709	7.709	7.709	7.709	7.709
YJL112W	2.98	3.555	3.555	3.555	4.078	4.078	4.078	4.078	4.078	4.078	4.078	4.078	4.078	4.253	4.061	4.061	4.061	3.887	3.887	3.887	3.538	3.538	3.93	4.122	4.122	4.122	4.122	4.122	4.122	4.122	4.122	4.122	4.122	4.122	4.122	4.122	4.122	4.122	4.122	4.122	4.122	4.313	4.313	4.722	5.088	5.088	5.088	5.088	5.288
YMR125W	16.607	16.607	16.607	16.607	16.607	16.607	16.782	16.782	16.782	16.782	16.956	17.157	17.157	17.157	17.157	17.157	17.157	17.157	17.331	17.331	17.331	17.331	17.331	17.331	17.331	17.331	17.331	17.331	17.13	17.13	17.13	17.13	17.13	17.13	17.13	17.331	17.331	17.331	17.331	17.331	16.755	16.581	16.581	16.581	16.581	16.189	16.189	16.189	16.189
YNL259C	5.105	5.105	5.105	5.105	5.105	5.105	5.105	5.105	5.105	5.105	5.105	5.27	5.47	5.862	5.862	6.054	6.054	6.054	6.228	6.429	6.429	6.804	7.552	7.552	7.552	7.552	7.552	7.726	7.726	7.726	7.726	7.726	7.918	7.918	7.918	7.726	7.726	7.726	7.726	7.927	7.927	7.927	7.927	8.101	8.101	8.101	8.101	8.101	8.302
YDL004W	1.332	1.332	1.332	1.332	1.332	1.332	1.332	1.332	1.332	1.157	1.157	1.157	1.332	1.332	1.332	1.506	1.506	1.707	1.707	1.707	1.707	1.707	1.707	1.898	2.099	2.099	2.099	2.099	2.299	2.299	2.299	2.665	3.031	3.623	3.623	3.623	3.623	3.623	3.623	3.623	3.815	4.015	4.216	5.157	5.549	5.549	5.549	5.549	5.549
YMR319C	6.554	6.554	6.554	6.554	6.554	6.554	6.554	6.554	5.978	5.978	5.978	5.978	5.978	5.978	5.194	5.194	5.194	5.194	5.194	5.194	5.194	5.194	5.194	5.194	5.194	5.194	5.194	4.793	4.601	4.601	4.601	4.601	4.601	4.601	4.601	4.601	4.601	4.427	4.427	4.427	4.427	4.427	4.427	4.401	3.486	3.311	3.311	3.311	3.311
YDL160C-A	6.265	6.657	6.657	6.849	6.849	7.197	7.747	7.747	7.747	7.747	7.747	7.747	7.747	7.747	7.938	8.304	8.304	8.304	8.304	10.282	10.282	10.874	10.874	10.874	10.874	10.874	10.874	11.075	11.075	11.266	11.266	11.266	11.266	11.266	11.266	11.266	11.266	11.266	11.266	11.266	11.266	11.266	11.266	11.266	11.467	11.467	11.467	11.293	11.293
YKL026C	8.459	8.285	8.285	8.084	8.084	8.084	8.084	7.91	7.544	7.544	7.353	7.353	6.787	6.595	6.595	6.23	6.038	6.029	6.029	6.029	6.029	6.029	5.305	4.311	4.12	4.12	4.12	4.512	4.512	4.512	4.512	4.512	4.512	4.512	4.512	4.311	4.311	4.311	4.311	4.311	4.311	4.311	4.311	4.311	4.311	3.537	3.537	3.537	3.728
YDR286C	8.572	8.572	8.572	8.746	8.746	9.686	10.078	11.646	13.197	13.197	13.772	13.772	13.772	13.947	13.947	14.339	14.339	14.339	14.53	14.53	14.53	14.53	14.339	14.339	14.539	14.539	14.539	14.339	14.339	14.339	14.513	14.513	14.513	14.513	14.513	14.513	14.513	14.513	14.513	14.513	14.513	14.513	14.322	14.322	14.322	15.045	15.045	15.045	15.045
YNL074C	7.708	9.774	9.774	9.774	9.774	9.774	9.774	9.774	9.774	9.975	10.149	11.107	11.107	11.509	11.317	11.317	11.317	11.317	11.317	11.317	11.317	11.317	11.492	11.857	12.058	12.634	12.634	12.634	12.634	12.634	12.634	12.634	12.634	12.634	12.634	12.634	13.016	13.016	13.016	13.016	13.016	13.016	13.016	13.016	13.016	13.016	13.016	13.016	13.016
YLR245C	4.086	4.086	3.895	4.277	5.054	5.228	5.228	5.228	5.228	5.228	5.228	5.794	5.794	5.794	5.794	5.794	5.603	5.603	5.603	5.603	5.412	5.412	5.412	5.412	5.412	5.412	5.412	5.412	5.237	5.237	5.237	5.603	5.603	8.836	8.836	8.836	9.027	9.202	9.577	9.577	9.768	9.768	9.768	9.768	9.768	9.768	9.768	9.768	9.768
YEL058W	0.968	0.968	0.968	0.968	0.968	0.968	0.968	0.968	0.968	0.968	0.968	0.968	0.968	0.968	0.968	0.968	0.968	0.968	1.142	0.941	0.941	0.941	0.941	0.941	0.941	0.941	0.941	0.941	0.941	1.725	3.381	5.804	5.995	6.692	6.692	6.867	6.867	6.867	7.067	7.067	7.956	7.956	7.956	8.157	8.157	8.549	8.549	8.549	8.549
YNL172W	7.993	7.993	7.793	7.793	6.668	6.467	6.467	6.467	5.944	5.944	5.944	6.145	5.378	5.378	5.378	5.003	5.203	5.203	5.203	5.203	5.203	5.012	5.038	5.038	5.038	5.038	5.038	3.383	3.182	3.182	3.182	3.182	3.182	3.182	3.748	3.949	3.949	3.949	3.949	3.949	4.324	4.324	4.525	6.042	7.165	7.165	7.165	7.165	7.531
YFL001W	6.588	6.588	6.588	5.656	5.455	5.455	5.455	5.455	6.395	7.501	7.675	7.867	7.867	8.058	8.058	8.651	8.651	8.651	8.45	8.651	8.651	9.217	9.217	9.217	9.217	9.217	9.217	8.816	9.007	9.007	9.007	8.833	8.833	9.024	9.024	8.658	8.658	8.658	9.024	9.024	9.024	9.024	9.024	9.024	8.999	8.999	9.174	9.174	9.174
YKL051W	0.392	0.392	0.392	0.201	0.201	0.201	0.201	0.201	0.201	0.201	0.201	0.201	0.201	0.201	0.201	0.375	0.375	0.375	0.375	0.375	0.375	0.375	0.375	0.375	0.375	0.375	0.375	0.375	0.375	0.375	0.375	0.375	0.375	0.375	0.375	0.375	0.375	0.375	0.375	0.375	0.375	0.375	0.375	0.375	0.375	0.375	0.375	0.375	0.375
YGR040W	5.759	5.933	5.759	5.759	5.759	5.584	5.785	5.785	5.785	6.168	6.168	6.168	6.168	6.168	6.168	6.168	6.168	6.168	6.168	6.168	6.168	5.776	5.601	5.793	5.793	5.967	5.967	5.967	5.967	5.601	5.601	5.219	5.219	5.027	5.027	5.027	4.853	4.853	4.679	4.679	4.504	4.504	4.504	4.504	5.044	5.044	5.044	5.601	5.776
YJL200C	5.992	5.992	5.992	6.549	6.749	7.691	7.691	8.066	9.607	10.147	10.339	10.339	10.339	9.93	9.755	9.956	9.416	9.416	9.215	9.215	9.607	9.782	9.782	11.664	11.664	11.664	11.664	11.664	11.664	11.664	11.664	11.664	11.839	11.839	11.839	11.839	11.839	11.839	11.839	11.839	11.839	11.839	11.839	11.839	11.839	11.839	12.187	12.562	12.954
YLR059C	12.033	12.033	12.033	12.033	12.033	12.033	12.033	12.033	12.033	12.033	12.033	12.033	12.033	12.033	12.033	12.033	12.033	12.033	12.033	12.033	12.033	12.033	12.033	11.257	10.115	10.115	10.115	10.115	10.115	9.941	9.941	9.941	9.941	9.941	9.941	9.941	9.766	9.183	8.817	8.817	8.817	8.817	7.728	7.728	7.728	7.728	7.728	7.728	7.728
YGL196W	8.349	8.349	8.349	8.349	8.148	8.148	8.148	8.349	8.148	8.148	8.148	8.148	8.148	8.148	8.148	8.148	8.148	7.947	7.947	7.947	7.756	7.756	7.756	7.756	7.756	6.213	6.012	6.012	6.012	5.811	5.637	5.436	5.436	5.044	4.696	4.696	4.887	4.713	4.713	4.713	4.887	4.696	4.495	4.495	4.495	4.495	4.495	4.495	4.495
YOR027W	5.131	5.131	5.131	5.131	5.131	4.548	4.548	4.548	4.548	4.548	4.548	4.548	4.156	3.981	3.981	3.981	3.981	3.981	3.981	3.606	3.606	3.214	3.214	3.214	3.214	3.214	3.214	3.214	3.214	3.214	3.214	3.214	3.214	3.04	3.04	3.04	2.665	2.665	2.665	2.29	1.907	2.091	2.091	2.091	2.091	2.091	2.091	2.091	1.699
YEL005C	5.08	5.08	5.08	4.889	5.089	5.089	5.089	5.089	5.089	5.089	4.898	2.475	2.284	2.284	2.301	2.11	2.11	2.11	2.11	2.11	2.11	2.11	2.11	2.083	2.083	2.083	2.275	2.275	2.1	1.926	1.525	1.525	1.716	1.716	1.716	1.716	2.082	2.082	2.282	2.457	2.457	3.79	5.133	5.508	5.508	5.508	5.508	5.508	5.508
YNL216W	13.852	13.852	13.852	13.677	13.503	13.503	13.503	13.111	13.111	13.111	13.111	13.111	13.111	13.111	12.745	12.745	12.745	12.745	12.745	12.745	12.397	12.397	12.397	12.205	12.205	12.205	12.205	12.005	12.005	12.005	12.005	12.005	12.005	12.005	11.29	11.29	11.29	11.29	11.29	10.915	10.741	10.54	10.54	10.54	10.349	10.349	10.175	10.375	10.375
YGL202W	1.254	1.254	1.254	1.446	1.446	1.446	1.446	1.446	1.446	1.446	1.62	1.62	1.62	1.62	1.62	1.62	1.62	1.62	1.62	1.62	1.62	1.62	1.62	1.62	1.62	1.62	1.62	1.62	1.62	1.62	1.446	1.446	1.446	1.637	1.637	1.637	1.637	1.637	1.637	1.637	1.446	1.446	1.446	1.446	1.446	1.446	1.271	1.271	1.271
YJL090C	0.731	0.731	0.923	1.123	2.631	3.224	3.224	3.415	4.182	4.182	4.182	4.574	4.574	4.574	4.574	5.907	5.907	5.907	5.907	5.907	5.907	6.082	6.822	6.822	7.014	7.406	7.754	7.754	7.754	7.754	7.754	7.754	7.754	7.754	7.946	8.73	9.095	9.095	9.095	9.095	9.095	9.095	9.095	9.461	11.124	11.299	12.092	12.092	12.092
YPL118W	17.322	17.322	17.322	17.322	17.322	17.322	17.322	17.322	17.322	17.322	17.322	17.514	17.514	17.514	17.514	17.514	17.514	17.514	17.514	17.514	17.514	17.514	17.688	17.688	17.688	17.688	17.688	17.688	17.688	17.688	17.688	17.688	17.688	17.688	17.688	17.688	17.688	17.688	17.688	17.688	17.688	17.688	17.688	17.688	17.688	17.688	17.688	17.688	17.688
YBR081C	2.877	2.877	2.877	2.877	2.877	2.877	2.877	2.877	2.877	2.676	2.676	2.676	2.676	2.867	2.867	2.867	2.867	2.867	2.867	2.466	2.64	2.44	2.44	2.44	2.44	2.44	2.239	2.413	2.413	2.213	1.821	1.821	1.995	1.995	2.169	2.736	2.927	2.927	2.927	2.927	2.927	2.927	3.101	3.476	5.151	5.151	5.151	5.151	5.151
YDR432W	17.322	17.322	17.322	17.322	17.322	17.322	17.322	17.322	17.322	17.322	17.322	17.322	17.322	17.322	17.322	17.322	17.322	17.322	17.322	17.322	17.322	17.322	17.322	17.322	17.322	17.322	17.322	17.322	17.322	17.322	17.322	17.322	17.322	17.322	17.322	17.322	16.172	16.172	16.172	15.981	15.78	15.78	15.579	15.579	15.405	15.405	15.405	15.204	15.013
YDR306C	9.923	9.923	10.271	10.271	10.271	10.271	10.271	10.271	10.271	10.271	10.271	10.271	10.271	10.271	10.271	10.271	10.271	10.271	10.271	10.271	10.271	10.271	10.271	10.271	10.271	10.271	10.071	10.071	9.879	9.879	9.879	9.879	9.879	9.497	9.497	9.497	8.782	8.407	7.65	7.841	7.841	7.841	7.841	7.841	7.841	7.841	7.65	7.65	7.65
YCR073C	8.111	8.111	9.243	9.243	9.243	9.243	9.444	9.27	9.095	7.736	7.771	7.946	7.946	8.294	8.086	8.8	8.8	8.8	8.609	8.243	8.243	8.418	7.285	8.105	7.93	7.93	8.122	8.122	8.122	8.122	8.122	7.947	9.273	9.273	9.273	9.822	9.822	9.822	9.822	9.822	9.822	10.014	9.813	9.813	9.813	9.813	9.813	9.813	9.813
YIL062C	6.745	6.745	6.58	6.771	6.771	6.946	6.946	7.137	7.311	7.311	7.677	7.677	7.868	7.868	7.868	7.868	7.868	7.868	7.868	7.868	7.868	7.868	7.868	7.868	7.668	7.493	7.493	7.694	7.694	7.694	7.694	7.694	7.694	7.694	7.694	7.52	7.52	7.319	7.319	7.319	7.319	7.319	7.319	7.319	7.319	7.319	7.319	7.319	7.319
YOR204W	9.296	9.296	9.296	9.296	9.296	9.296	9.296	9.296	9.296	9.296	9.296	9.296	9.296	9.296	9.296	9.296	9.296	9.296	9.296	9.296	9.296	9.296	9.296	9.296	9.296	9.296	9.296	9.296	9.095	9.095	9.095	9.095	9.095	9.095	9.095	9.095	9.27	9.27	9.27	9.27	9.27	9.27	9.27	9.27	9.27	9.069	9.069	9.069	8.878
YDR062W	10.175	10.175	10.185	10.185	10.185	9.27	9.069	9.069	9.069	8.686	8.686	8.495	7.929	7.737	7.737	7.737	7.737	7.737	7.563	7.563	7.563	7.563	7.563	7.171	4.87	4.495	4.495	4.495	3.754	2.997	2.796	2.796	2.796	2.796	2.796	2.796	2.987	2.605	2.222	2.413	2.413	2.413	2.413	2.413	2.413	2.413	2.413	2.413	2.413
YBR171W	14.584	14.584	14.584	14.776	15.359	15.359	15.359	15.359	15.359	15.359	15.368	15.368	15.368	15.368	15.368	15.368	15.368	15.368	15.368	15.368	15.368	15.368	15.368	15.368	15.368	15.368	15.368	15.368	15.368	15.368	15.368	15.368	15.368	15.368	15.734	15.734	15.734	15.734	15.734	15.734	15.734	15.734	15.734	15.734	15.734	15.734	15.734	15.734	15.734
YLR065C	3.285	3.668	5.158	5.158	5.158	5.158	5.158	5.158	4.793	4.592	4.592	4.592	4.592	4.592	4.418	4.418	4.975	4.975	6.134	6.134	6.134	6.134	6.325	6.325	7.302	7.493	7.668	8.033	8.033	8.033	8.033	8.208	8.208	8.208	8.208	8.208	8.399	8.399	8.399	8.399	8.399	8.399	8.399	8.399	8.399	8.399	8.399	8.399	8.399
YIL087C	4.72	4.72	4.72	4.895	4.703	4.703	4.503	4.512	4.512	4.512	4.512	4.512	4.512	4.512	4.512	4.512	4.321	4.321	4.321	3.946	3.396	3.588	5.504	5.504	5.504	5.504	5.504	5.679	5.679	6.044	6.044	6.236	6.236	6.236	6.236	6.236	6.236	6.035	6.052	6.052	6.052	6.226	6.226	6.418	6.418	6.418	6.592	6.592	6.592
YOR185C	10.704	10.931	10.931	10.931	10.931	10.931	10.931	10.931	11.131	11.131	11.131	11.131	11.131	11.131	11.131	11.131	11.131	11.131	11.131	11.131	11.131	11.131	11.131	11.306	11.131	11.131	11.131	11.131	11.131	11.131	11.323	11.323	11.323	11.323	11.323	11.323	11.323	11.497	11.323	11.323	11.323	11.323	11.131	11.131	11.131	11.131	11.131	11.131	10.73
YPL144W	9.958	9.958	9.958	9.757	9.757	9.757	9.757	9.757	9.566	9.365	9.365	9.365	9.365	9.164	9.164	7.668	7.668	7.285	7.111	7.111	7.111	6.736	6.387	6.196	6.196	6.196	6.196	6.196	6.196	6.196	6.196	6.196	6.196	6.196	6.196	6.196	6.196	6.196	4.487	4.487	4.487	4.487	4.487	4.487	4.487	4.487	4.487	4.487	4.487
YLR376C	8.964	9.155	9.155	8.954	8.954	8.954	8.954	8.954	8.954	9.155	9.329	9.329	9.329	9.329	9.731	9.731	10.655	11.021	11.021	11.212	11.761	11.761	11.761	11.761	11.761	11.561	11.735	11.735	11.735	11.735	11.735	11.735	11.735	11.735	11.57	11.57	11.57	11.57	11.379	11.771	11.771	11.771	11.771	11.771	11.771	11.771	11.771	11.962	11.962
YLR433C	15.502	15.502	15.502	15.676	15.676	15.676	15.676	15.676	15.676	15.676	15.676	15.676	15.676	15.676	15.676	15.676	15.676	15.676	15.676	15.676	15.676	15.676	15.476	15.476	15.476	15.476	15.476	15.476	15.476	15.65	15.65	15.65	15.65	15.65	15.65	15.65	15.65	15.65	15.65	15.65	15.65	15.65	15.65	15.65	15.65	15.65	15.65	15.65	15.65
YIL159W	18.806	18.806	18.806	18.806	19.007	19.007	19.007	19.007	19.007	19.007	19.007	18.615	18.615	18.789	18.789	18.789	18.789	18.789	18.789	18.789	18.789	18.789	18.789	18.789	18.789	18.789	18.588	18.388	18.388	18.013	18.013	18.013	18.013	17.611	17.611	17.411	17.411	17.411	17.236	17.236	17.236	17.062	17.062	16.861	16.861	16.861	16.861	14.412	13.82
YJR022W	5.864	5.864	5.673	5.673	5.097	4.548	3.572	3.572	3.572	3.572	3.572	3.398	3.18	2.822	2.055	2.055	2.055	2.247	2.779	3.859	4.774	4.975	4.975	4.975	4.975	4.975	4.975	4.975	4.975	5.323	5.323	5.689	5.689	6.255	6.255	6.255	6.255	6.055	6.255	6.456	6.456	6.456	6.848	6.848	6.848	6.848	7.039	7.039	7.405
YGL145W	3.233	3.233	3.799	6.012	6.012	6.012	6.203	6.203	6.378	6.378	6.378	6.378	6.378	7.145	7.685	8.81	9.01	9.185	9.185	9.185	9.185	9.185	9.185	9.185	9.185	9.185	9.185	9.185	9.533	9.533	9.533	9.333	9.333	9.524	9.524	9.725	9.916	10.09	10.09	10.473	10.473	10.473	10.664	10.882	11.988	11.988	11.988	11.988	11.988
YLR253W	6.11	6.11	5.718	5.526	5.727	5.536	5.536	5.536	5.536	5.536	5.918	5.918	5.918	6.11	5.718	4.384	4.384	4.576	5.316	6.807	7.565	7.765	8.148	8.148	8.148	8.148	8.148	8.148	8.148	8.148	8.148	8.322	8.322	8.322	8.322	8.872	8.671	8.671	8.47	8.47	8.47	8.47	8.47	8.47	8.27	8.27	8.27	8.27	8.27
YGL194C	8.279	8.279	8.279	7.878	8.052	8.052	8.052	8.243	8.243	8.243	8.243	8.243	8.444	9.192	9.192	9.192	9.192	9.759	10.141	10.316	10.316	10.316	10.873	10.873	10.873	10.873	10.873	10.672	10.672	10.672	10.672	10.672	10.672	10.672	10.846	10.464	10.464	10.839	10.839	10.839	10.839	10.839	11.013	11.013	11.013	11.013	11.187	11.187	11.362
YGL229C	4.688	4.688	4.688	4.688	4.688	4.688	4.688	4.688	4.688	4.688	4.879	4.879	4.879	4.879	4.879	4.705	4.705	3.355	3.197	3.197	3.197	3.197	3.372	3.372	3.372	3.372	3.197	3.197	2.048	2.048	2.413	2.413	2.413	3.154	3.355	3.555	3.747	3.747	3.747	3.747	4.122	4.122	4.679	4.504	4.504	4.321	4.321	4.321	4.129
YGR162W	0.549	0.549	0.549	0.549	0.549	0.549	0.549	0.549	0.549	0.549	0.549	0.549	0.549	0.549	0.201	0.174	0.174	0.375	0.375	0.375	0.375	0.375	0.375	0.375	0.566	0.741	0.741	0.741	0.741	0.741	0.741	0.741	0.941	1.498	3.389	4.356	4.356	4.356	4.356	4.356	4.356	4.356	4.557	4.557	4.557	4.557	4.557	4.557	4.557
YPL100W	10.38	10.38	10.572	10.572	10.572	10.572	10.572	11.687	11.496	11.687	11.687	11.687	11.687	11.687	11.687	11.687	11.687	11.879	11.879	11.879	11.879	11.879	11.879	11.879	11.879	11.678	11.678	11.678	11.678	11.678	11.487	11.487	10.913	10.913	11.278	11.278	11.278	12.201	12.201	12.201	12.201	12.201	12.201	12.201	12.201	12.375	12.375	12.375	12.375
YGR082W	12.666	12.84	12.867	12.867	12.867	12.867	12.867	13.041	13.041	13.041	13.041	13.041	13.041	12.84	13.015	13.015	13.206	13.206	13.397	13.397	13.397	13.397	13.397	13.397	13.598	13.598	13.598	13.598	13.598	13.598	13.598	13.598	13.598	13.598	13.598	13.598	13.598	13.772	13.772	13.772	13.772	14.147	13.772	13.772	13.772	13.772	13.598	13.598	13.598
YMR278W	8.478	8.478	8.679	8.679	8.679	8.478	8.478	8.478	8.478	8.478	8.478	8.461	8.086	9.577	9.577	9.577	9.402	9.402	9.952	9.76	9.961	10.162	10.162	9.961	10.135	10.685	10.885	11.086	11.478	11.652	11.652	12.044	11.853	11.853	11.853	12.254	12.446	12.446	12.446	12.446	12.446	12.245	13.247	13.055	13.256	13.256	13.631	13.631	13.631
YHR061C	15.925	15.925	15.925	15.925	15.358	15.167	15.167	15.167	15.341	15.341	15.341	15.341	15.341	15.341	15.341	15.341	15.341	15.341	15.15	15.15	15.15	15.15	15.15	15.15	15.15	15.15	14.959	14.959	14.959	14.959	14.959	14.758	14.758	14.758	14.758	14.557	14.383	14.383	14.383	14.383	14.383	14.383	14.034	14.034	13.669	13.669	13.669	13.669	13.669
YER035W	8.553	8.553	8.553	8.553	8.553	8.727	8.727	8.727	8.727	8.727	8.727	8.362	8.161	7.97	7.97	7.238	7.465	7.465	7.465	7.465	7.09	7.09	6.916	6.541	6.367	6.367	6.175	6.376	6.376	6.385	6.211	6.211	6.211	6.211	6.211	6.612	6.612	6.612	6.612	6.612	6.612	6.612	6.612	6.438	6.612	6.612	6.612	6.612	6.612
YHL015W	11.24	11.24	11.24	11.24	11.24	11.24	11.24	11.24	11.24	11.24	11.24	11.24	11.24	11.24	11.24	11.049	11.049	11.049	11.049	11.049	11.049	11.049	10.657	10.657	10.482	10.482	10.482	10.657	10.657	10.657	10.657	10.657	10.657	10.657	10.657	10.282	10.107	10.107	10.107	10.107	10.107	10.107	10.107	10.107	10.107	9.916	9.916	9.916	9.916
YDL184C	15.43	15.43	15.029	14.838	14.838	14.838	15.029	15.997	15.997	15.997	15.997	15.997	15.997	15.997	15.997	15.997	15.997	15.796	15.796	15.796	15.796	15.796	15.605	15.605	15.605	15.614	15.815	15.815	15.815	15.815	15.815	15.815	15.815	15.614	15.614	15.614	15.413	15.413	15.413	15.239	15.239	15.239	15.239	15.239	15.239	15.048	15.048	14.873	14.873
YNR046W	7.788	8.015	8.032	8.032	8.032	8.032	8.233	8.233	8.233	8.233	8.625	8.625	8.625	8.991	8.991	9.182	9.182	9.182	9.182	9.182	9.182	9.182	9.182	9.182	9.182	9.182	9.182	9.356	9.165	9.165	9.165	9.165	9.165	9.165	9.165	9.165	8.782	8.957	9.148	9.148	9.148	9.148	9.148	9.148	9.148	9.148	9.148	9.148	9.148
YLR375W	10.368	10.368	10.368	10.368	10.368	10.368	10.368	10.368	10.368	10.368	10.368	10.368	10.368	10.368	10.368	10.368	10.368	10.368	10.368	10.368	10.368	10.368	10.368	10.368	10.368	10.368	10.368	10.368	10.368	10.368	10.368	10.368	10.368	10.368	10.177	9.986	9.986	9.986	9.986	9.986	9.986	9.785	9.785	9.785	9.785	9.192	9.001	9.001	9.001
YKR095W	7.912	7.912	7.912	7.737	7.336	7.162	7.162	7.162	7.145	4.322	4.322	4.322	4.322	4.322	4.322	4.322	4.697	4.697	4.697	4.697	4.697	4.697	4.697	4.523	5.646	6.012	6.012	6.012	5.821	5.821	5.821	5.821	5.821	5.821	5.83	5.83	5.83	5.83	6.004	6.004	6.004	6.004	6.004	6.004	6.004	5.804	5.804	5.804	5.804
YPR180W	4.294	4.861	4.861	4.861	4.861	4.923	5.489	5.489	5.489	5.489	5.489	5.489	5.489	5.489	5.489	5.489	5.114	5.114	5.114	4.904	4.904	4.904	4.904	4.713	4.713	4.521	4.521	4.321	4.321	4.321	4.321	4.129	3.781	3.781	4.338	4.739	6.273	6.273	6.464	6.273	6.665	7.432	7.432	7.432	7.432	7.432	7.432	7.258	7.432
YIL035C	11.362	13.216	13.582	13.974	13.974	13.974	13.974	13.974	13.974	13.974	13.974	13.974	13.974	13.974	14.165	14.165	14.165	14.165	14.165	14.165	14.165	14.357	14.357	14.357	14.357	14.357	14.357	14.357	14.357	14.357	14.548	14.548	14.548	14.548	14.548	14.548	14.548	14.548	14.548	14.548	14.548	14.156	14.156	14.156	14.156	14.156	14.182	14.182	14.182
YDL082W	0.191	0.191	0.191	0.191	0.191	0.191	0.191	0.191	0.191	0.191	0.191	0.366	0.366	0.906	0.906	0.906	0.906	0.906	0.906	0.906	0.906	0.906	0.906	0.906	0.906	0.906	0.906	0.906	0.906	0.906	0.906	0.906	0.906	0.906	0.906	0.906	0.906	0.906	0.906	0.906	0.906	0.906	0.906	0.906	0.906	0.906	0.906	0.906	0.906
YER012W	7.589	7.589	7.589	7.389	7.389	7.389	7.737	7.737	7.737	7.737	7.737	7.912	7.912	7.711	8.452	8.452	8.626	10.168	10.168	10.168	10.368	10.55	10.55	10.55	10.55	10.55	10.742	10.742	10.742	10.742	10.742	10.55	10.742	10.742	10.742	10.916	10.916	10.916	10.916	10.725	10.158	9.783	9.583	9.583	9.583	9.757	9.583	9.583	9.583
YLR340W	7.878	7.878	7.878	7.878	7.878	7.703	7.703	7.703	7.703	7.512	7.512	7.512	7.512	7.512	7.512	7.512	7.512	7.512	7.111	7.111	7.111	7.111	7.111	7.111	7.111	7.111	6.719	6.327	6.152	5.952	5.777	5.777	5.603	5.027	5.027	5.027	5.027	4.836	4.836	4.836	4.662	4.47	4.47	4.47	4.47	4.47	4.47	4.27	4.27
YOL121C	5.87	6.071	6.262	6.262	6.262	5.87	5.679	5.679	5.679	5.679	5.679	5.679	5.679	6.027	6.027	6.027	6.027	6.027	6.027	6.027	6.027	6.027	6.027	6.027	5.836	5.836	5.836	5.836	5.836	5.836	5.836	5.836	5.662	5.461	5.461	5.287	5.287	5.287	5.287	5.095	5.095	4.904	4.904	4.703	4.703	4.703	4.878	4.878	4.878
YGL166W	18.305	18.305	18.305	18.305	18.305	18.305	18.305	18.305	18.305	18.68	18.68	18.68	18.68	18.68	18.68	18.68	18.68	18.68	18.68	18.68	18.68	18.881	18.881	18.881	18.881	18.881	18.881	18.881	18.881	18.881	18.881	18.68	18.68	18.68	18.489	18.489	18.088	18.088	18.088	18.088	18.088	18.088	18.088	18.088	17.705	17.705	17.705	17.705	17.705
YGL090W	4.12	4.12	4.12	4.12	4.868	6.55	6.35	6.35	6.376	6.376	6.567	7.299	7.7	8.075	8.249	8.249	8.45	8.45	8.651	8.651	8.651	8.651	8.651	8.651	8.651	8.651	8.825	8.825	9.026	9.026	9.026	9.026	9.026	9.026	9.026	9.217	9.783	9.984	9.984	9.984	9.984	10.35	10.899	11.274	11.475	11.475	11.675	11.675	11.675
YDR210W	11.936	11.936	11.936	11.761	11.761	11.761	11.761	11.761	11.761	11.369	11.195	11.195	11.195	11.195	11.004	11.004	11.004	10.081	10.081	10.081	10.081	10.081	9.907	9.34	8.791	8.791	8.791	8.215	8.215	8.024	8.024	8.024	8.024	8.024	8.024	7.658	7.658	7.276	6.518	5.969	5.603	5.429	5.429	5.603	5.603	5.603	5.603	5.804	5.804
YPL069C	3.398	3.415	3.79	5.279	5.279	5.279	5.279	5.279	5.253	5.836	6.027	6.027	6.402	6.402	6.594	7.552	8.668	8.668	8.668	8.668	9.191	8.99	9.181	9.181	9.373	9.757	9.757	9.757	9.757	9.757	10.106	10.28	10.882	10.882	10.882	10.681	10.681	10.882	11.083	11.083	11.083	11.283	11.84	11.84	11.84	11.84	11.84	11.649	11.649
YDL080C	7.378	7.378	7.378	7.378	7.378	7.378	6.995	7.169	6.455	6.455	6.455	6.673	6.864	6.864	6.864	6.864	6.864	5.731	5.531	5.705	6.498	6.673	6.673	6.873	7.622	7.622	7.622	7.622	7.622	7.622	7.622	7.612	7.804	7.804	7.804	7.804	7.804	7.804	8.004	8.004	8.004	8.004	8.004	8.004	8.004	8.004	8.004	8.004	8.205
YPL040C	12.007	12.007	12.007	11.806	11.998	12.581	13.138	13.138	13.339	13.339	13.339	13.339	13.339	13.339	13.339	13.513	13.905	13.905	13.905	13.905	13.905	13.905	13.905	13.731	13.922	13.922	13.731	13.731	13.731	13.731	13.556	13.556	13.757	13.191	13.191	13.016	13.016	13.208	13.208	13.382	13.382	13.382	13.382	13.382	13.382	13.382	13.939	13.939	13.939
YKL008C	0.366	0.366	0.366	0.366	0.366	0.366	0.366	0.366	0.366	0.366	0.366	0.366	0.366	0.366	0.366	0.366	0.366	0.366	0.366	0.366	0.366	0.366	0.366	0.366	0.366	0.366	0.366	0.366	0.366	0.366	0.366	0.366	0.366	0.366	0.366	0.366	0.366	0.366	0.366	0.366	0.366	0.366	0.366	0.366	0.366	0.366	0.366	0.191	0.191
YLL049W	10.361	10.361	10.361	10.562	10.562	10.562	10.562	10.562	10.562	10.562	10.562	10.736	10.736	10.736	10.736	10.736	10.736	10.536	10.536	10.536	10.536	10.536	10.536	10.536	10.536	10.536	10.536	10.536	10.536	10.536	10.536	10.536	10.335	10.335	10.335	10.335	10.335	9.969	9.969	9.969	10.144	10.144	10.144	10.144	9.943	9.943	9.943	9.943	9.943
YDL014W	13.922	13.922	13.382	13.016	12.251	12.05	12.05	12.05	12.05	12.05	12.05	12.05	11.668	11.493	11.493	11.493	11.493	11.493	11.493	11.493	11.493	11.493	11.293	10.91	10.736	10.736	10.736	10.736	10.535	10.535	10.535	10.535	10.535	10.535	10.344	10.344	9.995	9.995	9.995	9.995	9.995	9.995	9.995	9.044	8.87	8.87	7.929	7.929	7.737
YML001W	16.626	17.018	17.018	17.018	17.018	16.643	16.643	16.643	16.643	16.643	16.643	16.442	16.442	16.452	16.452	16.452	16.626	16.817	17.018	17.219	17.219	17.219	17.219	17.219	17.219	17.219	17.219	17.419	17.611	18.168	18.168	18.168	18.168	18.168	18.168	18.168	18.168	18.168	18.168	18.168	18.168	18.168	18.168	18.168	18.168	18.168	17.393	17.393	17.393
YKR021W	9.226	8.112	6.998	6.431	6.441	6.441	6.441	6.266	6.266	6.075	6.075	6.075	6.075	4.575	4.575	4.766	4.967	4.967	4.967	4.967	4.967	4.967	4.967	4.766	4.592	4.783	5.149	5.35	5.899	9.289	9.289	9.49	9.49	10.073	10.484	10.31	10.31	10.31	10.31	10.31	10.31	10.31	10.118	10.118	9.944	10.135	10.711	10.737	10.737
YCL037C	13.828	13.828	13.828	13.479	13.479	13.479	13.479	13.479	13.479	13.278	13.278	13.278	13.278	13.278	13.278	13.278	13.278	13.278	13.278	13.278	13.278	13.278	13.278	13.078	13.078	13.078	13.078	12.712	12.172	11.971	11.971	11.971	11.021	10.846	11.038	11.038	10.689	10.689	10.498	10.498	10.498	10.498	10.498	10.323	10.323	10.323	9.958	9.958	9.958
YOR167C	13.432	13.432	13.432	13.432	13.432	13.432	13.432	13.432	13.432	13.432	13.432	13.432	13.232	13.232	13.232	13.04	13.04	13.04	13.04	13.04	13.04	13.04	13.04	12.692	12.343	12.343	11.767	11.767	11.567	11.201	11.201	11.201	11.201	11.201	11.201	11.201	11.201	11.201	9.72	8.797	8.431	8.431	8.231	8.056	8.056	8.056	8.056	8.056	8.056
YDR207C	2.188	1.796	1.796	1.072	1.072	1.072	1.072	0.898	0.898	0.898	0.898	0.898	0.898	0.898	0.898	0.898	0.697	0.697	0.697	0.697	0.697	0.697	0.697	0.523	0.523	0.523	0.523	0.523	0.523	0.349	0.349	0.349	0.349	0.349	0.174	0.174	0.174	0.174	0	0	0	0	0	0	0	0	0	0	0
YEL038W	12.407	12.407	12.232	12.032	12.032	12.032	12.032	12.032	12.032	12.032	12.032	12.032	12.032	11.63	11.238	11.038	11.038	10.672	10.498	9.348	9.348	9.348	9.348	9.348	9.348	9.348	9.13	9.13	9.13	9.13	9.13	8.939	8.939	8.939	8.564	8.215	7.527	7.527	7.527	7.527	7.527	7.336	7.145	6.953	6.222	6.031	5.699	5.699	5.699
YOR109W	9.637	9.637	9.637	9.637	9.436	9.436	9.611	9.245	8.879	8.879	8.879	8.339	8.339	8.688	9.08	9.446	9.446	9.446	9.446	9.446	9.446	9.446	9.446	9.262	9.262	9.262	9.811	10.012	10.186	10.344	10.344	10.544	10.544	10.544	10.544	10.37	10.37	10.37	10.37	10.37	10.37	10.37	10.37	10.37	10.37	10.762	10.762	10.762	10.762
YPL164C	8.842	8.276	8.276	7.736	7.186	7.186	6.446	6.027	5.688	6.054	6.054	6.429	6.429	6.429	6.429	6.429	6.429	6.429	6.429	6.402	6.577	8.259	8.641	9.033	9.617	9.617	9.617	9.617	9.617	9.617	9.617	9.617	9.617	9.617	9.452	9.452	9.452	9.26	9.069	9.27	9.27	9.27	9.47	9.872	9.872	9.872	9.872	9.872	9.872
YPL092W	5.332	5.332	5.332	5.131	5.131	4.739	4.548	4.548	4.548	3.781	3.389	3.188	3.188	3.188	2.987	2.987	2.987	2.987	2.987	2.987	2.987	2.987	2.987	2.987	2.987	2.813	2.639	2.447	2.447	2.447	2.447	2.447	2.447	2.447	2.447	2.447	2.447	2.447	2.273	2.273	2.273	2.273	2.273	2.273	2.474	2.474	2.822	2.822	2.822
YCR084C	4.2	4.2	4.2	4.2	3.834	3.834	3.834	3.834	4.802	4.993	4.993	4.993	4.993	4.592	4.243	4.26	4.435	5.776	5.776	5.776	5.776	5.967	6.708	7.475	7.475	7.475	7.876	8.242	8.242	8.242	8.242	8.242	8.634	8.634	8.634	8.634	8.999	8.999	8.999	8.999	8.999	8.999	8.999	8.999	8.999	8.999	8.999	8.999	8.999
YNL155W	20.372	20.372	20.563	20.389	20.389	20.389	20.198	20.389	20.389	20.215	20.215	20.215	20.215	20.215	20.215	20.215	20.215	20.215	20.215	20.215	20.215	20.215	20.215	20.04	20.04	19.665	19.665	19.648	19.648	19.648	19.648	19.648	19.457	19.457	19.457	19.457	19.457	19.266	19.266	19.457	19.457	19.457	19.283	19.283	19.283	19.283	18.891	18.489	18.489
YDR464W	10.732	10.732	10.732	10.732	10.732	10.732	10.732	10.732	10.732	10.732	10.541	10.541	10.541	10.541	10.35	10.35	10.35	9.382	9.382	9.181	9.181	9.181	9.181	9.181	9.181	9.181	9.181	9.007	9.007	9.007	9.033	9.208	9.033	9.033	8.476	8.825	8.624	8.624	8.624	8.624	8.058	8.058	8.058	7.675	7.475	7.475	7.475	7.475	7.475
YOR145C	7.092	7.293	7.293	7.293	7.293	7.293	7.484	7.484	7.484	7.283	7.283	7.283	8.948	8.948	8.948	8.948	9.314	9.314	9.314	9.314	9.314	9.314	9.314	9.314	9.314	9.314	9.314	9.314	9.314	9.314	9.314	9.113	9.113	9.288	9.288	9.288	9.479	9.479	9.67	9.67	9.67	9.67	9.67	9.67	9.67	9.67	9.67	9.67	9.67
YCR094W	7.533	7.533	7.533	7.533	7.533	7.533	7.342	7.342	7.342	7.151	7.151	7.151	6.95	6.95	6.95	6.95	6.95	7.124	7.124	7.124	7.124	6.933	6.933	6.933	6.759	6.759	6.759	6.759	6.759	6.376	6.376	6.376	6.577	6.577	6.577	6.577	6.577	6.56	6.385	6.385	6.385	6.586	6.777	6.777	6.777	6.395	6.395	6.22	6.412
YGR075C	8.243	8.243	8.243	8.243	8.243	8.243	8.243	8.243	8.069	8.069	7.538	7.364	7.364	7.364	7.364	7.364	7.364	7.163	6.788	6.788	6.998	6.998	6.998	6.998	6.998	6.458	5.892	5.142	4.776	5.543	5.718	5.718	5.718	5.718	5.718	5.718	5.543	5.543	5.543	5.543	5.352	5.744	6.877	7.225	7.225	7.225	7.051	7.051	6.031
YCL014W	16.328	16.328	16.885	17.599	17.599	17.599	17.599	17.599	17.599	17.599	17.599	17.599	17.8	17.8	17.974	17.974	17.974	17.974	17.974	17.974	17.974	17.974	17.974	17.974	17.974	17.974	17.974	17.974	17.974	17.974	17.974	17.974	17.974	17.974	17.974	17.773	17.773	17.773	17.773	17.773	17.773	17.773	17.773	17.773	17.773	17.582	17.582	17.582	17.582
YBR275C	10.656	11.423	11.423	11.423	11.423	11.423	11.423	11.423	11.423	11.423	11.423	11.231	11.231	11.432	11.241	11.241	11.764	11.764	11.764	11.764	11.764	11.764	11.372	11.372	11.372	11.372	11.372	11.372	11.372	11.372	11.372	11.372	11.372	11.372	10.989	10.44	10.44	10.248	10.805	10.805	10.805	11.197	11.197	11.197	11.006	11.006	11.006	11.006	11.006
YKR008W	19.125	19.125	19.125	19.125	19.125	19.125	18.925	18.925	18.925	19.099	19.099	19.099	19.099	19.099	19.099	19.099	19.099	19.648	19.648	19.849	19.849	19.849	19.849	19.849	20.747	20.747	20.747	20.747	20.747	20.948	20.948	20.948	20.948	20.948	20.948	20.948	20.948	20.948	20.948	20.948	20.948	20.948	20.948	20.948	20.948	20.948	20.948	20.773	20.773
YHR071W	6.972	6.58	6.58	6.406	5.866	5.866	5.866	5.866	5.665	5.491	5.491	5.491	5.491	5.491	5.491	5.491	5.29	4.941	4.941	4.941	4.941	4.741	4.741	4.741	3.799	3.242	3.051	3.051	3.051	3.051	3.051	3.051	3.051	3.051	2.85	2.85	2.475	2.475	1.142	0.941	0.941	0.941	0.941	0.941	0.941	0.941	0.941	0.941	0.941
YBR282W	0.593	0.767	0.941	0.941	0.941	0.941	0.75	0.75	0.75	0.898	0.898	0.898	1.29	1.29	1.29	1.29	1.29	1.29	1.29	1.29	1.29	1.29	1.464	1.665	1.665	1.665	1.665	1.665	2.014	3.199	3.199	3.199	3.199	3.199	3.199	3.199	3.199	3.199	3.199	3.199	3.199	3.199	3.199	3.199	3.199	3.199	3.199	3.199	3.199
YGR058W	0.776	0.776	0.776	0.776	0.776	0.776	0.776	0.776	0.776	0.776	1.142	1.316	1.517	1.517	1.517	1.517	1.517	1.517	1.517	1.517	1.517	1.517	1.517	1.517	1.517	1.517	1.517	1.517	1.517	1.517	1.517	1.517	1.517	1.517	1.517	1.883	1.883	1.883	1.883	1.883	2.083	2.11	2.11	2.31	2.31	2.31	2.31	2.31	2.11
YJR123W	0	0	0	0	0	0	0	0	0	0	0	0	0	0	0	0	0	0	0	0	0	0	0	0	0	0	0	0	0	0	0	0	0	0	0	0	0	0	0	0	0	0	0	0	0	0	0	0	0
YJL094C	7.029	7.22	7.22	7.22	7.395	7.796	8.353	8.353	8.527	8.527	8.527	8.527	8.327	8.509	9.058	9.058	9.624	9.624	9.624	9.624	9.624	9.799	10.356	10.356	10.721	10.721	10.896	10.896	10.896	10.896	10.896	10.896	10.896	10.896	10.896	10.896	10.896	10.896	10.896	10.896	10.896	10.896	10.896	10.896	10.896	10.896	11.07	11.419	11.419
YGR262C	7.492	7.492	7.683	7.683	7.857	7.857	8.45	8.45	8.45	9.2	9.374	9.374	9.374	9.374	9.374	9.391	9.74	10.123	10.123	10.498	10.498	10.498	10.498	10.498	10.498	10.498	10.498	10.672	11.778	11.788	12.345	12.345	12.545	12.545	12.545	12.545	12.354	12.354	12.354	12.354	12.354	12.354	12.354	12.354	12.354	12.354	12.18	12.18	11.988
YJL128C	3.771	3.771	4.154	4.154	4.328	4.694	5.461	5.635	5.635	5.635	5.635	5.635	5.635	5.635	5.827	5.827	5.827	5.827	5.827	5.827	5.827	6.575	6.575	6.575	6.575	6.95	7.141	6.759	6.759	6.759	6.933	6.933	6.933	6.933	6.933	6.933	7.107	7.107	7.107	7.107	7.107	7.107	7.107	7.107	7.107	6.916	6.916	6.916	6.715
YJL145W	8.086	8.287	8.478	8.827	9.027	9.027	8.853	8.853	9.027	9.027	9.027	8.853	8.853	8.853	8.853	8.322	8.322	8.148	9.089	10.606	10.606	10.807	11.679	11.679	11.879	12.637	12.637	12.637	12.637	12.637	12.637	12.637	13.605	13.605	13.605	13.605	13.605	13.605	13.43	13.43	13.43	13.43	13.605	13.605	13.605	13.605	13.605	13.605	13.605
YOR188W	10.753	11.145	11.336	11.336	11.336	11.336	11.135	11.135	10.961	10.961	10.944	10.944	11.145	11.145	11.145	11.145	11.145	11.145	11.336	11.336	11.336	11.537	11.537	11.537	11.537	11.537	11.537	11.537	11.537	11.537	11.537	11.537	11.537	11.537	11.537	11.537	11.537	11.537	11.362	11.362	11.563	11.737	11.737	11.737	11.737	11.737	11.737	12.112	12.112
YDL027C	17.63	17.656	17.656	17.656	17.656	17.656	17.656	17.465	17.465	17.465	17.465	17.465	17.29	17.29	17.29	17.29	17.29	17.29	16.898	16.898	16.898	17.073	17.073	17.073	17.073	17.073	17.073	16.898	16.681	16.855	16.855	16.855	16.855	16.664	16.489	16.681	16.48	16.105	16.296	16.296	16.296	16.296	16.296	16.296	16.296	15.739	15.739	15.739	15.565
YGR003W	5.961	6.162	5.987	5.987	6.771	6.771	6.771	6.406	6.406	5.639	5.639	5.839	5.648	5.648	5.839	5.839	5.839	5.839	5.839	6.031	6.231	6.231	6.231	6.406	6.406	6.597	6.597	6.597	6.597	6.597	6.597	6.597	6.597	6.597	6.597	6.597	6.597	6.597	6.597	6.597	6.597	6.597	6.989	6.989	6.989	6.989	6.989	6.989	6.989
YBR258C	4.435	4.662	4.836	6.936	6.936	6.936	6.936	6.396	7.145	7.145	7.319	7.876	8.259	8.259	8.259	7.702	7.702	7.501	7.702	7.702	7.902	7.902	8.486	8.486	8.677	8.677	8.878	9.243	9.444	9.444	9.444	9.645	9.819	9.819	9.819	9.819	9.819	9.819	9.819	11.527	11.527	11.527	11.527	11.527	11.527	11.527	11.527	11.527	11.527
YER083C	2.239	2.239	3.737	3.737	3.737	3.737	4.304	4.879	4.879	4.879	5.637	6.76	6.76	6.76	6.76	7.867	7.867	8.041	8.215	8.215	8.215	8.215	8.59	8.59	8.782	8.782	8.782	8.782	9.157	9.157	9.157	9.157	9.157	9.357	9.532	9.723	10.124	10.299	10.299	10.299	10.299	10.299	10.299	10.299	10.299	10.299	10.299	10.299	10.299
YOR390W	2.667	2.667	2.667	2.667	2.667	2.667	2.667	3.068	3.068	3.068	3.068	3.068	3.068	3.068	3.269	3.269	3.443	3.443	3.443	3.443	3.443	3.617	3.617	3.818	3.818	3.818	3.818	3.818	3.818	3.818	4.009	4.009	4.009	4.21	4.21	4.21	4.384	4.384	4.384	4.384	3.992	3.992	3.992	3.992	3.992	4.184	4.184	4.184	4.184
YPR166C	2.98	2.997	3.197	4.879	4.879	4.879	5.08	5.08	5.08	5.08	5.08	5.08	5.08	5.603	5.777	6.16	6.16	6.16	6.16	5.969	5.794	5.794	5.594	5.594	5.228	5.228	5.429	5.429	5.995	5.995	7.111	7.703	8.095	8.287	8.478	8.478	8.478	8.478	8.669	8.669	8.669	8.669	8.669	8.861	8.861	8.861	9.41	9.41	9.41
YPL072W	10.779	10.779	10.779	10.779	10.779	10.779	10.038	10.038	10.038	10.038	10.038	10.038	10.038	10.055	10.055	10.055	10.23	10.23	10.404	10.404	10.404	10.404	10.404	10.404	10.012	10.012	10.012	9.811	9.811	9.637	9.637	9.637	9.811	9.986	9.986	10.186	10.186	10.186	10.186	9.986	9.794	9.594	9.393	9.393	9.393	9.393	8.827	8.827	8.827
YMR153W	8.249	8.249	8.249	8.441	8.441	8.441	8.816	8.816	8.816	9.198	9.39	10.487	10.487	10.661	10.661	10.661	10.661	10.661	10.661	10.661	10.661	10.661	10.661	10.661	10.661	10.661	10.661	10.661	10.661	10.661	10.661	10.295	10.295	10.496	10.496	10.496	10.697	10.697	10.697	10.697	10.697	10.697	10.697	10.697	10.697	10.871	10.697	10.697	10.697
YNL227C	6.359	6.359	6.359	6.359	5.958	5.958	5.958	5.958	5.766	5.766	5.766	5.941	4.861	4.861	4.861	4.861	4.495	4.495	4.495	4.87	4.87	4.87	4.696	4.696	4.696	4.87	5.236	5.236	5.236	5.436	5.794	6.709	6.709	6.91	6.91	6.719	6.91	7.293	7.293	7.293	7.293	7.293	7.293	7.293	7.293	7.293	7.293	7.293	7.293
YML096W	4.932	4.932	5.185	6.151	5.951	5.951	5.951	6.326	6.326	6.326	6.875	6.684	7.059	7.059	7.059	7.059	6.884	6.884	6.884	6.884	7.076	9.733	12.504	14.788	15.747	15.938	16.339	16.339	16.339	16.339	16.54	16.54	16.54	16.54	16.731	16.731	16.731	16.731	16.731	16.731	16.731	16.731	16.731	16.731	16.731	16.731	16.731	16.731	16.731
YBR247C	12.887	13.061	13.436	13.436	13.436	13.436	13.436	13.436	13.436	13.436	13.436	13.436	13.436	13.828	13.828	13.828	14.02	14.813	14.813	15.179	15.179	15.179	15.179	15.179	15.179	14.987	15.179	15.179	15.179	15.37	15.37	15.944	15.944	15.944	15.944	15.944	15.944	15.944	15.944	15.944	15.944	15.944	15.944	15.944	15.944	15.944	15.944	15.944	15.743
YLL063C	2.657	2.657	2.457	2.457	2.457	2.457	2.457	2.265	2.265	2.265	2.44	2.44	2.614	2.614	2.614	2.614	2.614	1.873	1.873	1.873	1.873	2.275	2.275	2.466	2.466	2.466	2.466	2.64	2.841	3.032	3.424	3.424	3.424	3.424	3.032	3.032	3.032	3.032	3.032	3.032	3.032	3.974	3.974	3.974	4.174	4.174	4.174	4.174	4.174
YKL043W	1.15	1.15	1.15	1.15	1.15	1.15	1.15	1.15	1.15	1.15	1.15	1.15	1.15	1.15	1.15	1.15	1.15	1.15	1.15	1.15	1.15	0.949	0.758	0.758	0.758	0.758	0.758	0.758	0.758	0.758	0.758	0.758	0.758	0.758	0.758	0.758	0.758	0.758	0.583	0.583	0.583	0.583	0.583	0.583	0.583	0.758	0.758	0.758	0.758
YNL163C	9.428	9.428	9.428	9.428	8.888	7.259	7.259	7.259	8.026	8.026	8.026	8.026	8.026	7.66	7.52	7.747	7.747	7.747	7.747	8.504	8.879	8.879	8.879	8.879	9.08	10.029	11.372	11.372	11.546	12.287	12.287	13.044	13.044	13.044	13.044	13.044	12.669	13.41	13.41	13.802	13.802	13.802	13.802	13.993	13.802	13.802	13.802	13.802	13.802
YPL196W	10.056	10.231	9.691	9.691	9.691	9.691	9.691	9.691	9.691	9.691	9.882	9.708	9.708	9.516	9.516	9.115	8.749	9.316	8.967	8.967	8.967	8.967	9.333	9.333	9.333	9.333	8.391	8.975	8.975	8.975	8.8	8.8	8.8	8.425	8.225	8.024	8.024	8.024	8.024	8.024	8.024	8.024	8.024	8.024	8.024	8.024	8.024	8.198	8.581
YPR189W	7.902	7.902	7.902	7.902	7.902	6.751	6.751	6.978	6.978	7.152	7.152	7.152	7.535	7.152	7.152	7.152	7.152	6.787	6.787	6.787	6.787	6.787	6.412	6.603	6.603	6.603	6.603	6.603	6.603	6.237	6.438	6.072	6.674	6.674	6.674	6.866	7.04	7.04	7.415	7.415	7.589	7.589	7.589	7.589	7.214	7.04	7.04	7.04	7.04
YCR002C	5.648	5.648	5.648	5.648	5.839	6.205	7.338	7.338	7.338	7.338	7.146	7.146	7.338	7.338	7.338	7.338	7.338	7.338	7.338	7.338	7.338	7.338	7.338	7.529	7.72	7.72	7.72	7.72	7.72	7.72	7.72	7.72	8.287	9.061	9.061	9.236	9.236	9.236	9.41	9.41	9.601	9.601	9.601	9.802	9.802	9.802	9.802	9.802	9.993
YDR305C	5.873	5.873	5.873	5.873	5.508	5.508	5.508	5.508	5.508	5.474	5.474	5.474	5.474	5.474	5.099	5.299	7.025	7.025	7.025	7.025	6.468	6.468	6.468	6.468	6.816	6.816	7.008	7.008	7.191	7.191	7.593	7.767	7.968	7.968	7.968	7.968	7.968	7.968	7.968	8.142	8.142	8.142	8.343	8.343	8.343	8.343	8.343	7.784	7.994
YLR347C	4.635	4.635	4.635	4.827	4.827	5.018	5.192	5.192	5.192	5.192	5.192	5.192	5.192	5.192	5.192	5.192	5.192	5.192	5.192	5.192	4.992	4.992	4.992	4.992	4.992	4.992	4.992	4.992	4.992	4.992	4.8	4.626	4.435	4.435	4.26	4.086	4.469	4.294	4.294	4.294	4.294	4.294	4.294	4.268	4.268	4.861	4.861	5.209	5.209
YEL003W	12.243	12.243	12.418	12.435	12.435	12.435	12.435	12.435	12.435	12.277	12.277	12.277	12.277	12.077	12.077	11.902	11.902	11.711	11.711	11.154	11.154	11.154	11.154	10.98	10.98	10.98	10.98	10.98	10.98	10.98	10.98	10.98	10.614	9.663	9.489	9.097	9.097	9.114	9.114	9.307	9.307	9.307	9.307	9.106	9.106	9.298	9.298	9.298	8.915
YBL068W	9.281	9.08	9.08	9.08	9.446	9.446	9.646	9.646	9.646	9.472	9.472	9.298	9.288	9.48	9.48	9.48	9.48	9.48	9.288	9.088	9.088	9.088	8.739	8.364	8.565	8.565	8.565	8.364	8.364	8.364	8.364	8.364	8.364	8.364	8.364	8.364	8.364	8.364	8.364	8.364	8.364	8.364	8.538	8.364	8.364	8.364	8.364	7.972	7.781
YMR014W	4.512	4.512	4.895	4.895	4.895	4.895	4.895	4.895	4.895	5.095	5.095	5.095	5.296	5.296	5.296	5.296	5.296	5.296	5.095	5.095	5.095	5.095	5.095	5.287	5.287	5.287	5.287	5.287	5.287	5.287	5.287	5.287	5.287	5.095	5.095	5.095	5.095	5.095	5.095	5.095	5.095	4.73	4.529	4.154	3.413	3.413	3.222	3.222	3.222
YLR018C	6.936	6.936	7.52	7.52	7.52	7.52	7.52	7.52	7.52	8.095	9.044	10.891	10.891	11.066	11.066	11.066	11.066	11.066	11.066	11.066	11.066	11.266	11.266	11.266	11.266	11.266	11.266	11.266	11.266	11.266	11.066	11.066	11.066	11.266	11.641	12.007	12.007	12.007	12.007	12.007	12.007	12.007	12.007	12.007	12.007	12.007	12.007	12.007	12.181
YLR099W-A	8.459	8.459	8.459	8.459	8.459	8.459	8.459	8.268	8.268	8.268	8.634	8.634	8.808	8.617	8.617	8.617	8.617	8.617	8.225	8.024	8.024	8.024	8.024	7.85	7.85	8.215	8.041	8.041	8.041	8.041	7.84	7.823	7.823	7.823	7.823	7.823	7.823	7.823	7.823	7.632	7.632	7.632	6.647	6.647	6.647	6.473	6.473	6.473	6.272
YJR083C	7.344	7.518	7.344	7.884	7.884	7.884	7.884	7.884	8.118	9.8	9.975	10.916	10.916	10.916	10.916	10.916	10.916	10.916	11.117	11.465	12.424	12.424	12.424	12.424	12.424	12.981	12.606	12.606	13.695	13.695	13.695	13.695	13.869	14.218	14.218	14.392	14.968	14.968	15.142	15.334	15.334	15.334	15.334	15.334	15.334	15.334	15.334	15.334	15.334
YOR158W	8.476	8.476	8.476	8.476	8.476	8.476	8.842	8.842	8.842	8.668	8.859	8.859	8.859	8.859	6.515	5.601	5.236	5.236	5.236	5.236	5.236	5.41	5.41	5.811	5.429	5.429	5.237	5.237	5.237	5.237	5.237	5.237	4.697	4.157	3.964	3.964	3.964	3.964	3.964	3.964	3.764	3.606	3.606	3.606	3.798	3.798	3.798	3.798	4.355
YKR022C	8.05	8.05	8.05	8.05	8.05	8.05	8.442	9.226	9.601	9.601	9.601	9.601	9.601	9.601	9.209	9.209	9.209	9.401	9.601	9.976	9.976	10.151	10.151	10.342	10.708	10.708	10.708	10.708	10.708	10.708	10.708	10.708	10.708	10.708	10.882	11.056	11.056	11.056	11.431	11.431	11.431	11.431	11.606	11.431	11.431	11.431	11.431	11.431	11.431
YGR203W	5.27	5.27	5.095	6.071	6.071	6.071	6.071	6.262	6.262	6.262	6.262	6.262	6.262	6.262	6.262	6.071	6.245	6.054	6.254	6.254	6.254	6.254	5.872	5.68	5.489	5.663	5.89	5.69	5.69	5.69	5.881	6.23	6.038	6.038	6.038	5.864	5.864	6.239	7.137	7.338	9.41	9.41	9.601	9.984	10.55	11.848	11.848	12.049	12.049
YER109C	4.06	4.06	4.06	4.06	4.06	4.06	4.06	4.06	4.06	4.235	4.409	4.409	4.409	4.409	4.409	4.409	4.409	4.409	4.409	4.409	4.775	5.15	5.15	5.15	5.15	5.15	5.15	5.15	5.15	5.15	5.15	5.15	5.525	5.525	5.525	5.525	5.525	5.525	5.525	5.525	5.525	5.525	5.525	5.525	5.525	5.525	5.699	5.699	5.89
YLR098C	6.901	6.901	7.624	7.999	8.723	8.897	9.246	8.697	8.697	8.888	9.089	9.481	9.481	9.481	9.289	9.089	8.723	8.348	8.697	9.045	9.045	9.045	9.428	9.602	9.777	9.777	10.142	10.142	10.334	10.534	9.977	9.977	9.977	9.977	9.977	10.152	9.951	9.951	9.951	9.951	10.527	10.352	10.352	9.97	9.778	9.778	9.176	8.801	9.203
YJL191W	9.868	10.061	9.304	9.495	9.844	10.577	10.368	10.368	11.1	10.908	10.908	10.908	10.734	10.734	10.734	9.776	11.039	11.039	10.865	10.865	11.056	10.499	11.431	11.431	11.431	11.431	11.431	11.431	11.431	11.431	11.431	10.874	11.789	12.373	13.453	13.453	13.453	13.801	13.801	13.801	13.801	13.976	14.167	14.167	14.167	14.167	14.341	14.341	14.341
YBR279W	5.959	5.367	5.959	6.134	6.134	6.134	5.785	6.97	8.242	8.817	9.924	10.115	10.115	10.289	10.289	10.289	10.289	10.289	10.289	10.464	10.464	10.464	10.464	10.839	10.839	10.839	10.839	10.839	11.03	11.03	11.03	11.03	11.214	11.214	11.214	11.579	11.579	11.754	11.754	11.754	11.928	11.928	11.928	11.727	11.553	11.553	11.553	11.553	11.362
YMR066W	5.095	5.112	3.606	3.415	3.572	3.974	5.324	5.324	5.324	5.864	5.864	5.864	5.864	5.864	5.864	6.082	6.629	6.629	6.83	6.83	7.021	7.021	7.021	7.222	7.021	7.021	7.021	6.83	7.406	7.406	8.156	8.156	8.33	8.33	8.33	8.33	8.33	8.33	8.705	8.705	8.705	8.705	8.705	8.705	8.705	8.705	9.419	9.419	9.942
YHR081W	9.909	9.909	9.718	9.718	9.718	9.718	9.718	9.142	8.951	8.75	8.75	8.75	7.644	7.644	7.644	7.644	7.644	7.644	7.644	7.644	7.644	6.449	6.449	6.449	6.449	6.248	5.883	5.691	5.691	5.691	5.089	4.889	3.355	2.805	2.614	2.248	2.248	2.074	2.074	2.074	2.074	2.074	1.699	1.699	1.699	1.324	1.324	1.324	1.324
YDL232W	12.021	12.021	12.021	12.021	12.021	11.978	11.978	11.978	11.978	11.978	11.978	11.978	11.978	11.969	12.571	12.571	12.771	12.58	12.58	12.58	12.58	12.58	12.58	12.58	12.58	12.58	12.58	12.58	12.58	12.58	12.58	12.58	12.58	12.58	12.379	12.58	12.58	12.58	12.58	12.58	12.58	12.58	12.58	12.58	12.58	12.58	12.58	12.58	12.58
YGL179C	13.461	13.27	13.27	13.27	13.27	13.27	13.27	13.27	13.27	12.694	12.694	12.694	12.52	12.52	12.52	12.328	11.927	11.578	11.012	11.012	11.012	11.012	11.012	11.012	11.012	11.012	10.811	10.811	10.811	10.811	10.811	10.811	10.811	10.811	10.811	10.811	10.071	9.879	9.879	9.304	9.304	9.304	9.304	9.304	8.353	6.088	5.722	5.913	5.913
YLR419W	8.662	8.662	8.662	8.47	8.662	8.853	8.853	9.027	9.976	9.976	9.976	9.976	9.976	10.151	10.151	10.151	10.151	9.95	9.95	9.95	9.95	9.95	9.95	9.95	10.325	10.325	10.325	10.325	10.325	10.7	10.7	10.7	10.7	10.7	10.7	10.526	10.526	10.526	10.7	10.7	10.7	10.7	10.7	10.7	10.7	10.7	10.874	10.874	10.874
YMR065W	3.737	3.737	3.372	2.605	2.413	2.413	2.614	3.756	4.313	4.487	4.487	4.487	4.487	4.296	4.296	4.296	4.296	4.497	4.497	4.497	4.671	6.205	6.205	6.205	6.597	6.396	6.762	7.154	7.154	7.694	7.868	7.868	7.868	7.868	7.868	7.868	7.868	7.677	7.851	8.052	8.052	8.253	8.845	8.845	9.02	9.211	9.211	9.612	9.612
YKL173W	4.538	4.538	4.538	4.146	4.146	3.972	3.58	4.294	4.294	4.294	4.294	4.294	4.469	5.444	5.618	6.603	6.603	6.603	6.603	6.804	6.804	6.804	6.804	6.804	6.804	6.804	6.804	6.804	6.794	6.986	8.658	8.658	8.658	8.859	9.06	9.06	9.06	9.06	9.06	9.251	9.251	9.251	9.251	9.251	9.251	9.452	10.001	10.376	10.376
YJR108W	13.515	13.706	13.706	13.505	13.505	13.505	13.14	13.14	12.939	12.939	12.939	13.13	13.13	13.13	13.13	12.956	12.956	12.956	12.956	12.956	12.755	11.806	11.249	11.424	11.424	11.424	11.999	12.174	12.174	12.174	12.174	12.174	12.174	12.174	12.174	12.174	11.973	11.598	11.598	11.598	11.598	11.981	13.331	13.357	13.357	13.532	13.532	13.532	13.532
YDR451C	6.13	8.5	8.5	8.5	8.5	8.5	8.5	8.5	8.5	8.5	8.5	8.875	10.601	10.601	10.601	10.601	10.601	10.601	10.601	10.601	10.601	10.601	10.792	10.792	10.966	10.966	10.966	10.966	10.966	10.966	10.966	11.141	11.141	12.039	12.414	12.414	12.605	12.779	12.779	12.779	12.779	12.779	12.779	12.779	12.779	12.779	12.779	12.779	12.779
YDL127W	2.668	2.668	2.668	2.668	2.668	2.668	2.668	2.668	2.668	2.668	2.668	2.668	2.668	2.668	2.293	2.293	2.293	2.293	2.293	2.293	2.293	2.293	2.293	2.293	2.293	2.293	2.293	1.918	1.718	1.517	1.517	1.517	1.517	1.517	1.316	0.75	0.549	0.375	0.375	0.375	0.375	0.375	0.375	0.375	0.375	0.375	0.375	0.375	0.375
YBL024W	8.189	8.189	8.189	8.363	8.363	8.363	8.564	8.564	8.564	8.564	8.765	9.348	9.522	9.522	9.924	9.924	9.924	9.924	9.924	9.924	10.098	10.647	10.647	10.647	10.647	10.647	10.647	10.647	10.647	10.647	10.647	10.647	10.647	10.647	10.839	10.839	10.839	11.013	11.013	11.013	11.013	11.013	11.013	10.839	10.839	10.839	10.839	10.839	10.839
YDR143C	14.09	14.09	14.09	14.09	14.09	14.265	14.265	14.265	14.265	14.265	14.083	14.083	14.283	14.283	14.283	14.283	14.283	14.283	14.283	14.283	14.283	14.283	14.283	14.283	14.283	14.283	14.283	14.458	14.458	14.458	14.458	14.632	14.632	14.632	14.458	14.458	14.266	14.266	14.266	14.266	14.266	14.266	14.266	14.266	14.266	14.266	14.266	14.266	14.266
YGR255C	0.523	0.523	0.523	0.523	0.697	0.697	0.697	0.697	0.697	0.697	0.697	0.697	0.697	0.697	0.697	0.697	0.697	0.697	0.523	0.523	0.523	0.523	0.523	0.523	0.523	0.523	0.523	0.523	0.523	0.523	0.523	0.523	0.523	0.523	0.523	0.523	0.523	0.523	0.523	0.523	0.523	0.523	0.523	0.898	0.898	0.898	0.898	0.724	0.724
YJL177W	1.142	1.142	1.142	1.142	1.142	1.142	1.142	1.142	0.951	0.951	0.75	0.75	0.75	0.75	0.941	0.941	0.941	0.941	0.941	0.941	0.941	0.941	0.941	0.941	0.941	0.941	0.941	0.941	0.941	0.941	0.941	0.941	0.941	0.941	0.941	0.941	0.941	0.941	0.941	0.941	0.941	0.941	0.941	0.941	0.941	0.941	0.741	0.741	0.54
YDL012C	15.36	15.36	15.36	15.36	15.36	15.186	15.752	15.186	15.186	15.186	14.445	14.445	14.445	14.445	14.445	13.329	13.905	14.096	14.096	14.096	14.096	14.096	15.064	15.064	15.064	15.064	14.873	15.238	15.047	15.047	15.047	15.587	14.856	14.856	14.856	15.03	14.473	14.473	14.473	14.473	14.473	13.706	13.706	13.515	13.515	11.999	12.191	11.99	12.164
YDR376W	4.881	4.881	5.072	4.497	5.447	5.447	5.639	5.639	5.639	5.639	5.639	5.639	6.014	6.014	6.014	6.014	5.839	5.839	5.839	5.839	5.839	5.839	5.839	5.839	5.839	5.839	6.902	8.209	8.384	8.384	8.384	8.384	8.384	8.384	8.575	8.401	8.401	8.401	8.401	8.401	8.401	8.401	7.825	7.624	7.624	7.424	7.424	7.424	8.191
YAR008W	10.804	10.804	10.804	10.804	10.804	10.978	10.978	10.978	10.978	11.179	11.179	11.179	11.179	11.179	11.179	11.179	11.179	11.179	11.179	11.179	11.179	11.196	11.196	11.387	11.387	11.387	11.753	11.753	12.293	12.293	12.293	12.293	12.293	12.293	12.293	12.118	12.118	12.118	11.927	11.936	12.111	12.111	12.111	12.111	11.91	11.91	11.91	11.91	12.111
YBR145W	18.428	18.428	18.428	18.428	18.428	18.428	18.227	18.227	18.227	18.036	17.845	17.845	17.845	17.462	17.462	17.462	17.462	17.462	17.462	17.261	17.261	17.261	17.261	17.261	17.261	17.261	17.261	17.261	16.869	16.869	16.869	16.869	15.022	9.715	7.197	5.192	4.452	4.26	4.26	4.26	4.26	4.26	4.26	4.26	4.461	4.461	4.461	4.461	4.27
YGL175C	6.228	6.219	6.219	9.069	9.26	9.435	9.81	9.81	10.158	10.158	10.158	10.158	10.158	10.158	10.158	10.541	10.715	10.89	10.89	11.282	10.89	10.89	10.689	10.689	10.689	10.515	10.515	11.839	11.839	11.839	12.587	13.328	13.328	13.328	13.328	13.328	13.328	14.068	14.243	14.243	14.243	14.243	14.243	14.243	14.243	14.434	14.243	14.243	14.243
YOL006C	11.833	11.833	11.833	11.632	11.083	10.908	11.1	10.899	10.899	10.899	10.899	9.914	9.74	9.549	9.549	7.458	7.283	7.703	7.529	8.131	8.131	8.131	8.131	8.131	8.131	8.131	8.131	8.131	8.131	8.131	8.131	8.131	7.957	7.957	6.824	6.258	6.258	6.258	6.258	6.258	6.258	6.258	6.258	6.258	6.258	6.258	5.892	5.892	5.892
YMR250W	7.851	7.851	7.851	7.851	7.851	7.851	7.851	7.851	7.851	7.851	7.851	7.851	7.851	7.851	7.851	7.851	7.851	6.884	6.492	5.175	5.202	5.942	5.942	6.143	5.942	5.942	5.942	5.942	5.751	6.117	6.117	6.117	6.291	6.857	6.857	6.857	6.857	6.683	6.509	6.683	6.344	6.518	6.518	6.692	6.692	6.692	6.867	6.867	7.067
YDR237W	1.307	1.673	1.673	1.673	1.673	1.673	1.673	1.673	1.673	1.673	1.673	1.673	1.673	2.021	2.021	2.762	2.762	2.762	2.762	2.762	2.762	2.762	2.762	2.762	2.762	2.762	2.762	3.355	3.355	3.555	3.756	3.756	3.756	3.756	3.756	3.756	3.756	3.756	3.756	3.947	4.898	6.248	6.798	7.321	7.321	7.321	7.321	7.696	7.696
YEL019C	6.012	6.012	6.396	5.856	5.856	5.665	5.665	5.665	5.665	5.665	5.665	5.316	5.316	5.316	5.665	5.665	5.665	5.665	5.665	5.464	5.264	5.455	5.455	6.031	6.406	6.781	6.781	6.955	6.955	7.129	7.33	7.33	7.504	8.088	8.48	8.48	8.48	8.48	8.671	9.264	9.264	9.264	9.464	9.839	10.014	10.014	10.214	10.214	10.214
YGL141W	7.651	7.259	6.857	7.032	6.831	6.831	6.64	6.248	6.24	6.24	6.24	6.24	6.24	6.066	5.865	5.865	5.865	5.865	4.924	4.924	4.749	5.132	5.49	5.865	7.843	11.162	11.162	11.162	11.162	12.077	11.886	11.886	11.711	11.711	11.886	11.511	11.702	11.702	12.085	12.259	12.259	12.259	12.433	12.625	12.625	12.625	12.433	12.433	12.433
YOR321W	10.376	10.376	10.376	10.376	10.376	10.376	10.376	10.376	9.984	9.984	9.958	9.53	9.356	9.356	7.448	7.448	7.448	7.623	7.623	7.623	7.623	7.623	7.632	7.632	7.257	7.257	8.024	8.99	9.164	9.164	9.164	8.99	8.816	8.615	8.223	8.772	8.598	8.598	8.789	8.789	8.789	9.155	9.155	9.155	8.954	8.954	8.954	8.954	8.388
YJL078C	0.366	0.366	0.366	0.366	0.366	0.366	0.366	0.366	0.366	0.366	0.366	0.366	0.366	0.366	0.366	0.366	0.174	0	0	0	0	0	0.191	0.191	0.191	0.191	0.191	0.191	0.191	0.191	0.191	0.191	0.191	0.191	0.191	0.191	0.191	0.191	0.191	0.191	0.191	0.191	0.191	0.191	0.191	0.191	0.191	0.191	0.191
YOR281C	13.889	13.889	13.889	13.862	13.862	13.862	13.862	15.188	15.188	15.188	15.188	15.188	15.188	15.188	15.379	15.379	15.379	15.379	15.379	15.379	15.379	15.379	15.379	15.379	15.379	15.379	15.379	15.379	15.571	15.571	15.571	15.571	15.571	15.571	15.571	15.571	15.571	15.571	15.571	15.745	15.745	15.571	15.571	15.396	15.396	15.396	15.396	15.396	15.396
YAR042W	8.54	8.349	8.349	8.941	9.142	9.142	9.142	9.142	9.142	9.333	9.333	9.333	9.333	9.525	9.525	9.525	9.525	9.525	9.525	9.525	9.525	9.525	9.525	9.525	9.525	9.525	9.133	9.133	9.133	9.133	9.133	9.133	9.133	9.133	9.133	8.958	8.958	9.15	9.15	9.15	9.15	9.15	9.15	9.15	9.15	9.15	9.15	9.15	9.15
YML030W	10.726	10.918	11.84	12.808	12.808	12.999	12.825	13.2	13.766	14.908	14.908	14.908	14.908	14.908	15.109	15.109	15.109	15.109	15.109	15.109	15.109	15.109	15.109	15.109	16.033	16.033	16.033	16.033	16.225	16.033	16.225	16.416	16.617	16.617	16.817	16.817	16.817	16.817	16.817	16.817	16.817	16.817	16.817	16.817	16.817	16.817	16.817	16.817	16.817
YDR515W	6.978	6.787	6.987	6.605	6.805	6.805	6.805	6.605	6.605	6.038	4.714	4.714	4.724	4.898	5.099	5.099	5.273	6.214	5.849	5.849	5.648	5.648	5.648	6.04	6.816	6.816	6.816	6.816	6.816	6.451	6.642	6.642	6.642	6.843	6.843	6.843	6.477	6.86	7.225	7.4	8.724	8.724	9.307	9.508	9.508	9.508	9.89	9.89	10.091
YGR258C	13.793	13.793	13.793	13.793	14.961	14.961	15.152	15.152	15.152	15.152	15.152	15.152	15.152	15.152	15.152	15.152	15.152	15.152	15.344	15.544	15.544	15.544	15.544	15.544	15.544	15.544	15.544	15.544	15.544	15.745	15.745	15.745	15.745	15.745	15.946	15.946	15.946	15.946	15.946	15.946	15.946	15.946	15.946	15.946	15.946	15.946	15.946	15.946	15.946
YHL036W	3.929	3.929	4.531	4.531	4.531	4.531	4.531	4.356	4.722	4.913	4.913	4.913	4.913	5.105	5.105	5.105	5.105	5.105	5.802	6.907	7.107	7.107	7.107	7.107	7.282	7.473	7.674	7.674	7.874	8.842	8.842	9.418	9.418	9.418	9.418	9.418	9.609	9.609	9.609	10.158	12.058	12.058	12.058	12.232	12.232	12.232	12.232	12.232	12.232
YDL121C	8.549	8.549	8.549	8.549	8.749	8.749	8.749	8.749	8.749	8.749	8.749	8.749	9.124	9.124	9.124	9.124	9.124	9.107	9.107	8.907	8.907	8.715	8.89	8.89	8.89	8.89	8.89	8.89	8.89	8.89	9.09	8.89	8.89	8.89	8.89	9.064	9.064	9.064	9.064	9.064	9.064	9.064	9.064	9.064	9.064	9.064	9.064	9.064	9.064
YFL010C	11.369	11.369	11.369	11.369	11.369	11.369	12.3	12.665	13.841	13.841	13.841	13.841	13.841	13.841	13.841	13.841	13.841	13.841	14.016	14.016	14.016	14.207	14.207	14.207	14.207	14.398	14.398	14.398	14.398	14.398	14.59	15.156	15.347	15.347	15.347	15.347	15.347	15.347	15.548	15.548	15.548	15.722	15.722	15.722	15.904	16.079	16.079	16.079	16.253
YAL031C	8.788	8.788	8.788	8.979	8.788	9.18	9.354	9.354	9.354	9.354	9.354	9.354	9.354	9.354	9.354	9.354	9.354	9.354	9.354	9.354	9.545	9.545	9.545	9.545	9.545	9.545	9.72	9.737	9.737	9.737	9.737	9.737	9.737	9.737	9.737	9.737	9.737	9.737	9.737	10.129	10.129	10.129	10.129	10.129	10.129	10.129	10.129	10.129	10.129
YBR225W	4.006	3.222	3.588	3.588	3.588	3.98	5.26	5.26	5.609	7.316	7.316	7.316	7.316	7.316	7.316	7.316	7.316	7.299	7.299	7.299	7.299	7.299	7.098	8.362	8.362	8.362	8.362	8.362	8.362	8.744	9.877	12.482	13.239	13.239	13.239	13.239	13.239	13.239	13.239	13.239	13.239	13.239	13.431	14.355	14.355	14.355	14.355	14.355	14.355
YNR013C	2.561	2.561	2.561	2.561	2.561	2.561	2.561	2.561	2.561	2.561	2.927	3.834	3.834	3.834	3.834	3.834	3.834	4.384	4.384	4.384	4.384	4.384	4.384	4.384	4.384	4.384	4.384	4.384	4.384	4.209	4.209	4.209	4.035	4.035	4.035	4.035	4.035	4.035	4.035	4.035	4.035	4.035	4.035	4.035	4.226	4.226	3.686	3.686	3.686
YNL084C	7.67	8.193	8.193	8.585	8.585	8.585	8.585	8.585	8.585	8.394	9.517	9.517	9.517	9.517	11.061	11.235	11.426	11.426	11.792	12.915	12.915	12.915	12.915	12.915	12.915	12.915	12.915	12.915	13.107	13.69	13.69	13.69	13.69	13.69	13.69	13.864	14.039	13.864	14.056	14.23	14.23	14.421	14.421	14.421	14.596	14.596	14.596	14.596	14.596
YJL034W	14.42	14.42	14.42	14.42	14.42	14.42	14.42	14.42	14.229	14.229	14.43	14.43	14.621	14.621	14.621	14.621	14.621	14.621	14.621	14.621	14.795	14.795	14.795	14.795	14.795	14.795	14.795	14.394	14.394	14.394	14.394	14.193	14.019	13.845	13.496	13.496	13.496	13.496	13.496	13.496	13.295	12.894	12.703	12.511	12.511	12.511	12.337	11.238	11.238
YBR201W	6.919	6.919	6.745	6.745	7.476	7.476	7.476	7.476	7.476	7.476	7.302	7.302	7.302	7.302	7.092	7.308	7.691	7.691	7.691	7.691	7.691	7.691	8.083	8.458	8.981	8.981	8.981	8.981	8.981	9.172	9.555	10.13	10.13	10.505	10.505	10.505	10.505	10.505	10.505	10.505	10.505	10.505	10.505	10.505	10.505	10.505	10.505	10.505	10.505
YIL106W	0	0	0	0	0	0	0	0	0	0	0	0	0	0	0	0	0	0	0	0	0	0	0	0	0	0	0	0	0	0	0	0	0	0	0	0	0	0	0	0	0	0	0	0	0	0	0	0	0
YJR039W	6.124	6.743	6.743	6.743	6.743	6.743	6.743	7.118	8.461	11.535	11.535	11.535	11.709	11.91	11.91	11.91	11.91	11.91	12.111	12.111	12.111	12.111	12.111	12.111	12.111	12.111	12.111	12.111	12.111	12.111	12.111	12.302	12.476	12.476	12.476	12.111	12.111	12.111	12.311	12.868	12.868	12.868	12.868	12.868	13.06	13.26	13.26	13.26	13.461
YJL146W	12.71	12.71	13.076	13.076	13.076	13.076	13.076	13.076	13.076	13.076	13.076	13.076	13.076	13.076	12.875	12.875	12.875	12.701	12.701	12.701	12.701	12.701	12.527	12.527	12.527	12.527	12.527	12.527	11.394	10.295	10.295	10.295	10.295	10.295	10.295	9.547	9.547	9.721	8.806	8.283	7.509	7.509	7.683	7.683	7.509	8.066	8.066	8.066	7.865
YIR007W	9.182	9.182	9.008	9.008	9.008	9.008	9.008	9.008	9.008	9.373	9.373	9.373	9.373	9.373	9.373	9.373	9.373	9.373	9.173	9.173	9.173	9.173	9.173	9.173	9.173	9.173	8.214	8.014	7.248	6.847	6.847	6.464	6.264	5.523	4.947	4.947	4.947	4.947	4.947	4.947	5.122	5.122	5.122	5.889	5.889	5.889	6.063	6.063	6.063
YJR113C	2.203	2.421	2.421	2.421	2.421	2.421	2.072	2.072	2.072	2.072	2.072	2.247	2.247	2.421	2.612	3.169	3.169	3.169	3.169	3.344	3.344	3.518	3.709	3.91	3.91	3.91	3.91	3.91	3.91	3.91	3.91	3.91	4.302	4.302	4.302	4.302	4.302	4.302	4.302	4.493	5.234	5.234	5.234	5.234	5.234	5.234	5.234	5.234	5.234
YER177W	0.566	0.566	0.566	0.375	0.375	0.375	0.375	0.375	0.375	0.375	0.375	0.375	0.375	0.375	0.576	0.576	0.576	0.576	0.576	0.576	0.576	0.576	0.576	0.576	0.576	0.576	0.576	0.576	0.576	0.576	0.576	0.576	0.576	0.576	0.576	0.576	0.576	0.576	0.576	0.576	0.576	0.576	0.75	0.75	0.75	0.75	0.75	0.75	0.75
YOR274W	2.676	2.502	2.502	2.327	2.327	2.327	2.327	2.327	2.327	2.327	2.327	2.327	2.327	2.327	2.327	2.327	2.327	2.327	1.926	1.926	1.926	1.735	1.543	1.744	1.744	1.744	1.744	1.744	1.744	1.744	1.77	2.119	2.119	2.119	2.119	3.077	3.252	3.252	3.252	3.252	3.644	3.644	4.009	4.009	4.184	4.759	4.759	4.759	4.759
YGL106W	12.602	12.602	12.602	12.602	12.602	12.602	12.602	12.602	12.602	12.602	13.185	13.185	13.377	13.377	13.377	13.377	13.011	13.011	13.011	13.011	13.011	13.011	13.212	13.386	13.386	13.386	13.386	13.386	13.386	13.386	13.386	13.195	13.369	13.369	13.369	13.369	13.369	13.369	13.369	13.369	13.195	13.195	13.195	13.195	13.195	13.195	13.195	13.195	12.994
YLR082C	10.323	10.323	10.323	10.689	10.689	10.689	10.689	10.689	10.689	11.055	11.055	11.055	11.055	11.055	11.055	11.055	10.863	10.863	10.863	10.863	10.863	10.863	10.863	10.863	10.863	10.863	10.863	10.863	10.863	10.863	10.863	10.863	10.863	10.863	10.863	10.863	10.863	10.863	10.863	10.863	10.663	10.854	10.854	10.854	10.462	10.462	10.288	10.288	10.288
YOR239W	7.484	7.484	7.484	7.493	7.493	7.694	7.694	8.662	9.402	9.402	9.402	9.402	9.211	9.211	9.037	9.211	9.211	9.211	9.211	9.211	9.037	9.037	9.228	9.419	9.62	9.62	9.62	9.62	9.62	9.62	9.62	9.62	9.62	9.62	9.62	9.62	9.62	9.62	9.62	9.62	9.62	9.62	9.62	9.62	9.794	9.584	9.967	9.967	9.967
YLR348C	3.529	3.355	3.154	2.788	2.788	2.413	1.838	1.838	1.838	1.663	1.663	1.663	1.663	1.663	1.663	1.663	1.663	1.663	1.663	1.472	1.472	1.472	1.472	1.472	1.298	1.08	0.906	0.906	0.906	0.906	0.906	0.906	0.906	0.906	1.097	1.097	1.097	1.097	0.923	0.923	0.923	0.923	0.923	0.923	0.923	0.923	0.923	0.923	0.923
YFR044C	1.491	1.491	1.665	1.665	1.665	1.665	1.665	1.665	2.188	2.563	5.08	7.338	7.338	7.338	7.338	7.338	7.338	7.338	8.105	8.105	8.105	8.898	9.089	9.29	9.29	9.29	9.29	9.29	9.639	9.839	9.839	9.839	9.839	9.839	9.839	9.839	9.839	9.839	10.04	10.04	10.606	10.606	10.606	10.606	10.606	10.606	10.258	10.258	10.258
YOR129C	5.89	6.839	6.839	6.839	7.222	6.629	7.222	7.222	7.614	7.239	7.239	7.239	7.239	7.239	6.864	8.293	9.408	10.01	13.731	13.731	13.731	13.731	13.731	13.731	13.931	13.931	13.931	14.132	15.848	15.848	15.848	15.848	15.848	15.848	15.848	15.848	15.848	16.049	16.049	16.049	16.049	16.049	16.049	15.874	15.874	15.874	16.049	16.049	16.049
YNL081C	10.739	10.739	10.914	10.739	10.739	10.739	10.548	10.548	10.548	10.548	10.548	10.722	10.722	10.722	10.722	10.722	10.722	10.722	10.914	10.914	10.914	10.914	10.914	10.914	10.914	10.914	10.914	10.914	10.722	10.722	10.722	10.531	10.531	10.531	10.357	10.357	10.33	10.505	10.88	10.88	10.88	11.245	11.446	11.446	11.446	11.446	11.446	11.446	11.446
YNL138W-A	6.185	6.185	6.185	6.185	6.185	5.993	6.168	5.976	5.976	6.151	6.151	6.151	6.151	6.151	6.151	6.342	6.342	6.891	7.083	9.329	9.329	9.329	9.329	9.329	9.329	9.329	9.329	9.329	9.329	10.087	10.261	10.261	10.261	10.61	10.811	11.002	11.002	11.002	11.002	11.002	11.002	11.002	11.002	11.002	11.002	10.801	10.801	11.176	11.176
YCR009C	4.827	4.827	4.827	4.827	4.827	5.027	5.603	5.777	5.777	5.978	6.927	7.51	7.51	7.51	7.702	7.702	7.893	8.084	8.084	8.285	8.459	8.459	8.459	8.459	8.634	8.634	8.999	9.191	9.191	9.191	9.191	9.191	9.191	9.191	9.391	9.391	10.49	10.49	10.49	10.49	10.49	10.49	10.49	10.49	10.49	10.856	11.613	11.613	11.613
YLR392C	0	0	0	0	0	0	0	0	0	0	0	0	0	0	0	0	0	0	0	0	0	0	0	0.174	0.349	0.724	0.724	0.724	0.724	1.116	1.116	1.481	1.682	1.682	1.682	1.682	1.682	1.682	1.682	1.856	2.048	2.048	2.048	2.048	2.048	2.048	2.048	2.048	2.048
YMR218C	3.667	3.667	4.068	4.269	4.443	4.443	4.443	4.983	5.174	8.004	10.035	10.035	10.628	10.628	10.628	10.628	10.628	10.628	10.819	10.819	10.819	10.819	10.819	10.993	10.993	10.993	10.993	10.993	10.993	10.993	10.993	10.993	10.993	11.933	11.933	12.134	12.134	12.134	12.134	12.308	12.509	12.509	12.509	12.709	13.092	13.641	13.641	13.641	13.641
YBL091C	6.196	6.561	6.561	6.561	6.203	6.203	7.171	8.294	8.294	8.294	8.294	8.294	8.294	8.294	9.226	9.226	9.226	9.226	9.226	9.226	9.226	9.026	9.026	9.026	9.026	9.026	9.749	9.549	9.549	10.49	10.49	10.49	10.49	10.49	10.49	10.49	10.49	10.49	10.49	10.49	10.316	10.316	10.115	10.655	11.231	11.231	11.754	11.754	11.928
YGL026C	6.779	7.345	7.345	7.737	7.929	8.321	8.495	8.495	8.304	8.304	8.304	8.103	8.495	9.618	10.01	10.01	10.01	10.01	10.01	10.01	10.01	10.01	10.01	10.01	10.01	10.01	10.01	10.01	10.01	10.01	10.01	10.01	10.01	9.819	9.645	9.645	9.645	9.993	9.993	9.993	9.993	9.993	9.819	9.819	9.819	9.819	9.819	9.819	9.819
YML027W	9.869	9.869	9.869	9.869	9.869	9.695	9.695	9.521	9.521	9.521	8.737	8.737	8.737	8.937	8.937	8.937	8.937	8.937	9.112	9.112	9.112	9.112	9.112	9.112	9.112	9.112	9.112	9.112	9.112	9.112	9.112	8.737	8.737	8.18	8.18	8.18	8.18	8.18	8.18	8.18	8.18	8.18	7.814	7.422	7.422	7.422	7.422	7.422	7.047
YDR186C	4.512	4.338	4.338	3.946	3.771	3.963	3.963	3.963	3.963	3.963	3.963	3.963	3.963	3.798	3.798	3.798	3.606	3.972	3.972	4.146	4.146	4.146	4.146	3.955	3.955	3.955	3.955	3.955	3.955	3.955	3.955	3.955	3.955	3.955	3.955	3.955	3.955	3.955	3.955	3.955	3.955	3.955	3.955	3.955	3.754	3.754	3.754	3.754	3.754
YLR441C	6.299	6.107	6.107	6.107	6.107	6.107	6.657	7.206	7.407	8.331	8.331	8.933	9.664	9.664	9.664	9.664	9.664	10.03	10.396	10.396	10.396	10.221	10.221	10.221	10.221	10.221	10.413	10.805	11.17	11.545	11.545	11.545	11.545	11.545	11.545	11.545	11.354	11.354	11.354	11.354	11.354	11.354	11.354	11.354	11.354	11.354	11.354	11.354	11.354
YOR148C	6.781	6.981	7.565	7.565	7.565	7.739	8.14	8.14	8.14	8.14	8.14	8.14	8.14	8.14	8.14	8.332	8.332	8.332	8.332	8.332	8.332	8.332	8.332	8.332	8.332	8.332	8.332	8.332	8.332	8.332	8.332	8.131	8.506	8.506	8.506	8.506	8.506	8.506	8.506	8.506	8.506	8.506	8.506	8.506	8.506	8.855	8.855	8.855	8.855
YJR086W	0.958	0.958	0.958	1.159	1.159	1.159	1.159	1.159	1.159	1.159	1.159	1.159	1.159	1.333	1.333	1.333	1.333	1.508	1.307	1.307	1.881	1.881	1.881	1.881	1.881	1.881	1.881	2.256	2.256	2.605	2.779	2.779	2.953	2.953	3.154	3.154	3.345	3.145	3.145	3.336	3.336	3.537	4.077	4.077	4.251	4.251	4.425	4.425	4.425
YFR042W	6.003	6.003	7.259	7.067	7.067	7.067	7.067	7.067	7.067	7.067	7.067	6.675	6.475	6.475	6.073	6.073	6.073	5.708	5.306	5.306	5.306	5.481	5.481	5.882	5.691	5.691	7.129	7.129	7.129	7.129	7.129	7.129	7.129	7.129	7.129	7.478	8.018	8.567	8.567	8.567	8.567	8.367	8.541	8.541	9.664	10.962	11.163	11.163	11.163
YDR333C	3.284	2.901	1.577	1.577	1.577	1.577	1.577	0.985	0.793	0.958	0.958	0.958	1.15	1.324	1.324	1.324	1.324	1.324	1.725	4.713	7.815	7.815	7.815	7.815	10.393	16.543	16.543	16.891	16.891	16.891	18.198	18.198	18.399	19.175	19.916	19.916	20.282	20.482	20.683	20.884	20.884	20.884	20.884	21.259	21.259	21.259	21.259	21.259	21.433
YGL092W	2.821	2.821	2.821	2.821	2.821	2.821	2.821	2.821	5.288	5.862	6.254	6.856	8.199	9.934	11.188	11.188	11.188	11.188	11.188	11.188	11.188	11.188	11.188	11.188	11.188	11.188	11.188	11.188	11.188	11.188	11.188	11.188	11.188	11.188	11.188	11.188	11.188	11.362	11.362	11.362	11.362	11.362	11.362	11.362	11.362	11.362	11.362	11.362	11.362
YNR067C	8.129	8.129	8.129	8.129	8.129	8.129	7.929	7.929	7.554	7.554	7.554	7.554	7.554	7.554	7.554	7.554	7.554	7.554	7.554	7.554	7.554	7.554	7.362	7.171	7.171	7.345	6.779	6.779	6.779	6.588	6.588	6.588	6.588	6.588	6.588	6.588	6.588	6.588	6.588	6.588	6.588	6.413	6.413	6.213	6.038	6.038	6.421	6.421	6.421
YDR058C	6.219	6.219	6.219	6.575	6.575	6.575	6.575	6.575	6.575	6.575	6.575	6.575	6.575	6.575	6.575	6.575	6.575	6.575	6.575	6.575	6.575	6.575	6.575	6.575	6.575	6.575	6.575	6.575	6.575	6.575	6.575	5.825	5.825	5.094	5.094	4.893	4.893	4.893	4.893	4.893	4.893	4.893	5.276	5.276	5.276	5.276	5.276	5.276	5.276
YLR056W	0.366	0.366	0.366	0.366	0.366	0.366	0.366	0.366	0.366	0.366	0.366	0.366	0.366	0.366	0.366	0.366	0.191	0.191	0.191	0.191	0.191	0.191	0.191	0.191	0.191	0.191	0.191	0.191	0.191	0.191	0.191	0.191	0.191	0.191	0.191	0.191	0.191	0.191	0.191	0.191	0.191	0.191	0.191	0.191	0.191	0.191	0.191	0.191	0.191
YMR074C	16.273	16.082	15.89	15.89	15.89	15.699	15.699	15.525	15.525	15.525	15.525	15.525	15.159	15.159	13.479	12.738	12.564	11.823	12.024	11.823	11.823	11.622	11.622	11.03	10.855	10.28	10.28	10.28	10.28	8.937	8.937	8.937	8.937	8.937	8.736	8.562	8.562	8.187	7.403	7.028	7.028	7.028	7.028	6.827	6.827	6.653	5.337	5.162	4.797
YMR136W	1.821	1.821	1.821	1.821	1.821	1.821	1.821	1.821	1.821	1.821	1.821	1.995	1.995	2.169	2.535	2.535	2.535	2.535	2.535	2.535	2.169	2.169	2.169	2.169	2.169	2.169	2.169	2.169	2.169	2.169	2.169	2.169	2.169	2.169	2.169	2.169	2.169	2.169	2.169	2.169	2.169	1.821	1.821	1.821	1.821	1.821	1.646	1.646	1.646
YOL147C	11.893	11.893	12.094	12.094	12.094	12.094	12.094	12.094	10.586	10.586	10.777	11.152	12.842	12.842	13.043	13.043	13.043	13.043	13.043	13.043	13.408	13.782	13.782	13.782	13.782	13.782	13.982	13.982	13.982	13.982	14.357	14.357	14.357	14.357	14.357	14.532	14.532	14.331	14.532	14.532	14.897	14.897	15.089	15.089	15.089	15.089	15.089	15.089	15.089
YBR062C	6.822	6.822	5.028	4.636	4.435	4.837	7.869	7.869	7.869	8.07	8.244	8.445	8.445	8.445	8.619	8.619	8.619	8.619	9.002	8.801	8.801	8.801	8.6	8.6	8.6	8.6	8.966	8.966	9.157	9.157	9.157	9.157	9.358	9.157	9.157	9.157	9.68	9.881	10.282	10.282	10.483	10.858	11.415	11.415	12.514	12.514	12.514	12.514	12.514
YPL165C	8.749	8.575	8.575	8.766	8.766	8.766	8.766	8.766	8.958	8.958	8.958	9.149	9.149	9.149	9.149	9.916	10.499	10.674	10.674	10.674	10.848	10.848	10.848	10.848	10.848	10.848	10.848	10.848	10.848	10.848	10.674	11.441	11.816	12.007	12.007	12.007	12.007	12.007	12.007	12.007	12.007	12.007	12.007	12.007	12.007	12.007	12.007	12.007	12.007
YMR276W	9.889	9.889	9.889	9.889	9.889	8.591	13.122	13.122	13.322	13.322	13.322	13.296	14.777	14.777	14.952	14.952	14.952	14.952	14.952	14.952	14.952	14.952	15.3	15.675	15.675	15.675	16.215	16.215	16.215	16.215	16.215	16.215	16.215	16.215	16.215	16.215	16.215	16.215	16.407	17.74	18.297	18.297	18.297	18.297	18.297	18.297	18.498	18.498	18.672
YDR092W	2.815	2.292	2.292	2.292	2.292	2.292	2.292	2.292	2.292	2.292	2.091	2.091	1.725	1.534	1.534	1.133	1.133	1.133	1.333	1.534	1.735	1.909	1.909	2.275	2.275	2.475	2.301	2.502	3.077	3.077	3.269	3.46	3.861	4.951	5.691	5.691	6.074	6.631	6.631	6.631	6.822	6.822	6.822	6.822	6.997	7.362	7.554	7.554	7.554
YOR319W	7.187	7.187	7.187	7.919	7.919	7.919	7.919	7.919	7.919	7.919	7.718	7.544	7.544	7.735	7.735	7.735	7.735	7.735	7.735	7.735	7.735	7.735	7.735	7.561	7.561	7.561	7.561	7.561	7.561	7.561	7.561	7.386	7.212	7.212	7.212	7.212	7.212	6.863	6.123	6.123	5.931	5.931	5.931	5.931	5.931	5.931	5.931	5.931	5.931
YLR060W	16.066	16.066	16.066	16.066	16.257	16.257	16.257	16.257	16.257	16.458	16.458	16.458	16.458	16.458	16.458	16.458	16.458	16.458	16.458	16.458	16.458	16.458	16.458	16.458	16.458	16.458	16.458	16.458	16.458	16.458	16.458	16.266	16.266	16.266	16.266	16.266	16.092	16.092	16.092	16.092	15.901	15.901	15.901	15.901	15.334	15.334	15.334	14.742	14.742
YAL044C	13.722	14.697	14.497	14.697	14.872	14.872	14.872	14.872	14.872	14.872	14.872	15.237	15.237	15.412	15.412	15.237	15.586	15.385	15.385	15.385	15.385	15.003	16.503	16.895	16.895	17.26	17.26	17.26	17.26	17.452	17.452	17.452	17.834	17.834	17.834	17.834	17.834	17.834	17.834	17.834	17.834	17.834	17.834	17.834	17.834	17.834	17.834	17.834	18.009
YLR228C	4.992	4.992	4.992	4.992	4.992	4.992	4.992	4.992	4.992	4.992	4.992	4.992	4.992	4.992	4.992	4.992	4.992	4.992	4.617	4.425	4.425	2.753	2.552	1.821	1.646	1.455	1.455	1.629	1.629	1.629	1.629	1.629	1.629	1.629	1.629	1.429	1.254	0.889	0.697	0.697	0.697	0.697	0.697	0.697	0.697	0.697	0.697	0.523	0.523
YNL279W	11.668	11.668	11.668	11.668	11.467	11.467	11.467	10.918	10.918	10.918	10.726	10.726	10.726	10.726	10.726	10.726	10.726	10.726	10.726	10.351	10.351	9.62	9.027	9.027	9.027	9.027	9.027	8.645	8.645	8.645	8.47	8.27	7.904	7.713	7.713	7.321	7.486	7.486	7.486	7.486	6.692	6.692	6.492	6.308	5.942	5.942	5.942	5.768	5.768
YGR047C	7.694	7.503	7.503	7.311	7.311	7.137	6.936	6.936	6.936	6.936	6.762	6.762	6.571	6.571	6.571	5.665	5.665	5.665	5.665	5.273	5.072	5.072	5.072	5.072	5.072	5.072	4.332	3.765	3.765	3.765	3.765	2.65	2.475	2.475	2.475	2.475	2.475	2.475	2.301	2.301	2.301	2.301	1.735	1.735	1.735	1.56	1.761	2.502	2.502
YOL052C	0.951	0.951	0.951	0.951	0.951	0.951	0.951	0.951	0.951	0.951	0.951	0.75	0.75	0.576	0.776	0.776	0.776	0.776	0.776	0.776	0.776	0.776	0.776	0.776	0.776	0.776	0.776	0.75	0.75	0.75	0.75	0.576	0.576	0.576	0.576	0.576	0.576	0.576	0.576	0.576	0.576	0.576	0.75	0.941	0.941	0.941	1.142	1.142	1.142
YOL109W	0.349	0.349	0.349	0.349	0.523	0.523	0.523	0.523	0.523	0.523	0.523	0.523	0.523	0.523	0.523	0.523	0.523	0.523	0.523	0.523	0.523	0.523	0.523	0.523	0.523	0.523	0.523	0.523	0.523	0.523	0.523	0.523	0.523	0.523	0.523	0.523	0.523	0.523	0.523	0.523	0.523	0.523	0.523	0.724	0.549	0.549	0.549	0.549	0.549
YLR229C	2.65	2.65	2.65	2.65	2.65	2.65	2.65	2.65	2.65	2.65	2.65	2.65	2.65	2.65	2.65	2.65	2.65	2.65	2.301	2.301	2.301	2.301	2.301	2.301	2.301	2.502	2.502	2.502	2.502	2.502	2.502	2.502	2.502	2.502	2.502	2.502	2.502	2.502	2.502	2.502	2.502	2.502	2.502	2.502	2.502	2.301	1.9	2.074	2.074
YGL002W	9.402	9.228	9.228	9.594	9.768	9.969	9.969	9.969	10.143	10.344	10.518	10.518	10.709	10.709	10.709	10.91	11.111	11.503	12.253	13.419	13.419	13.419	13.419	13.419	14.186	14.186	14.186	14.186	14.186	14.186	14.186	14.186	14.186	14.186	14.186	14.186	14.186	14.186	14.186	14.186	14.186	14.186	14.186	14.186	14.186	14.186	14.186	14.186	14.186
YHR058C	11.337	11.337	11.337	10.78	10.178	8.661	7.685	4.75	4.75	3.983	3.974	4.322	4.688	4.688	4.688	4.688	4.487	5.237	4.688	4.688	4.688	4.487	4.487	4.139	4.339	4.339	4.339	4.896	5.298	5.663	5.663	5.663	5.663	5.663	5.663	5.463	5.463	5.637	6.003	6.003	6.003	6.003	5.802	5.802	5.802	5.611	5.785	7.308	7.831
YOR363C	5.791	5.6	5.217	5.217	5.2	5.009	5.209	5.209	5.209	5.584	5.785	6.891	6.891	6.891	6.891	6.891	6.891	6.891	6.891	6.891	7.092	7.092	7.092	7.092	7.092	7.484	7.484	7.484	8.041	8.416	8.416	8.416	8.607	8.607	8.607	8.607	8.607	8.416	8.416	8.416	8.416	8.416	8.416	8.607	8.433	8.634	8.634	8.634	8.634
YGL236C	0.349	0.349	0.349	0.349	0.349	0.349	0.349	0.349	0.349	0.349	0.349	0.349	0.349	0.349	0.349	0.349	0.349	0.349	0.349	0.349	0.349	0.349	0.349	0.349	0.349	0.349	0.349	0.349	0.349	0.349	0.349	0.349	0.349	0.349	0.349	0.349	0.349	0.349	0.174	0.174	0.174	0.174	0.174	0.174	0.174	0.174	0	0	0
YOL076W	14.477	14.477	14.477	14.477	14.477	14.477	14.477	14.477	14.477	14.652	14.843	15.4	15.4	15.4	15.4	15.4	15.4	15.4	15.4	15.182	15.182	15.182	15.182	15.182	15.182	15.182	15.182	15.182	14.807	14.616	14.616	14.442	14.442	14.633	14.633	14.633	14.633	14.633	14.633	14.824	14.824	14.65	14.65	14.65	14.65	13.527	13.527	13.527	13.527
YJL166W	14.481	14.481	14.481	14.481	14.481	14.481	14.481	14.481	14.507	14.507	14.507	14.507	14.507	14.333	14.141	14.141	14.141	14.141	14.141	13.592	13.592	13.592	13.592	13.592	13.592	13.592	13.401	12.808	12.015	12.015	12.015	11.806	11.806	11.806	11.806	11.606	11.606	11.606	11.606	11.606	11.405	11.214	11.214	11.214	11.214	11.214	11.214	11.214	11.214
YMR265C	2.292	2.292	2.292	2.091	2.091	2.091	2.091	2.091	2.091	2.091	2.091	2.265	2.841	2.841	2.841	3.015	3.015	3.015	3.015	3.19	3.19	3.19	3.19	3.19	3.19	3.19	3.19	3.19	3.19	3.19	3.19	3.015	3.015	3.015	3.015	3.015	3.015	3.015	3.015	3.015	3.015	3.015	3.015	3.015	3.015	3.015	3.015	3.015	3.015
YGL200C	10.35	10.35	10.35	10.35	10.35	10.35	10.149	10.323	10.323	10.323	10.323	10.323	10.323	10.323	10.123	10.123	10.123	10.123	10.123	10.123	10.123	10.123	10.123	10.123	10.123	10.123	10.123	10.123	9.53	9.53	9.138	9.129	9.32	9.32	9.32	9.32	9.32	9.32	9.32	9.32	9.32	9.32	9.32	9.32	9.303	9.303	9.303	9.303	9.303
YNL046W	19.497	19.497	19.497	19.671	19.671	19.671	19.872	19.872	20.264	20.264	20.656	20.656	20.656	20.656	20.656	20.656	20.656	20.646	20.646	20.646	20.646	20.646	20.646	20.646	20.646	20.646	20.646	20.646	20.646	20.646	20.646	20.646	20.646	20.646	20.446	20.62	20.62	20.62	20.62	20.821	20.821	20.62	20.62	20.62	20.62	20.62	20.62	20.419	20.419
YML007C-A	14.481	14.289	14.289	14.289	14.481	14.481	14.481	14.481	14.481	14.481	14.481	14.289	14.115	14.115	14.115	14.115	14.115	14.115	13.914	13.914	13.723	13.522	13.522	10.526	10.134	9.584	9.219	9.044	9.044	9.044	9.044	8.277	7.895	7.895	7.694	7.694	7.694	7.694	7.694	7.694	7.128	7.128	6.37	4.889	5.271	5.271	5.271	5.271	5.271
YFR029W	7.372	7.372	6.605	6.43	6.43	6.43	6.43	6.23	6.23	6.038	5.864	5.864	5.864	3.398	2.805	1.271	1.271	1.646	1.646	2.169	2.169	2.169	3.137	3.137	3.137	3.137	3.311	3.311	3.311	3.311	3.311	3.311	3.311	3.311	3.311	3.311	3.311	3.311	3.311	3.311	3.311	3.311	3.137	3.311	4.444	4.827	4.827	4.827	4.827
YNL323W	0.583	0.758	0.949	1.69	1.69	1.864	1.864	1.864	1.864	1.864	1.864	1.864	1.864	1.864	1.864	1.864	1.864	1.864	1.864	1.864	1.864	1.864	2.055	2.23	3.162	3.162	3.162	3.162	3.162	3.162	3.162	3.162	3.162	3.162	3.162	3.162	3.162	3.162	3.162	3.537	3.537	3.537	3.537	3.537	3.537	3.537	3.537	3.537	3.537
YDR195W	8.539	8.539	8.539	8.539	8.539	8.539	8.539	8.539	8.539	8.539	8.539	8.539	8.539	8.539	8.539	8.365	8.365	8.365	8.365	8.365	8.365	7.789	7.789	7.763	7.763	7.763	7.763	7.763	7.763	7.763	7.763	7.763	7.763	7.397	7.397	7.397	7.397	7.397	7.397	7.397	7.397	7.397	7.397	7.397	7.397	7.397	7.397	7.197	7.197
YDL086W	14.053	14.053	14.254	14.254	14.254	14.254	14.254	14.254	14.254	14.254	14.454	14.655	14.655	14.829	14.829	14.829	14.829	14.829	14.829	14.829	14.829	14.829	14.829	14.829	14.829	14.829	14.829	14.829	14.829	15.03	15.03	15.03	15.03	15.03	15.03	15.03	15.03	15.03	15.03	15.03	15.03	15.03	15.03	15.03	15.204	15.204	15.204	15.204	15.204
YDR346C	13.433	13.433	13.433	13.607	13.607	13.607	13.607	13.607	13.416	13.416	13.416	13.416	13.416	13.416	13.617	13.617	13.617	13.617	13.617	13.617	13.05	13.05	13.05	12.527	12.527	12.527	12.527	12.527	12.527	12.527	12.527	12.719	12.719	12.544	12.544	12.544	12.544	12.544	11.961	11.76	11.76	11.76	11.569	11.569	11.569	11.569	11.569	11.569	11.569
YNL292W	4.156	4.356	4.356	4.356	4.356	4.548	3.991	4.739	5.523	5.523	5.523	5.523	5.523	5.523	5.898	5.898	5.898	5.724	5.724	5.724	6.099	6.099	6.099	6.099	5.907	5.733	5.924	6.116	6.316	6.316	6.316	6.316	6.491	6.316	6.517	7.458	7.458	7.659	7.659	7.659	7.659	7.833	7.833	7.833	7.833	7.833	7.642	7.642	7.642
YLR040C	14.203	14.203	14.003	14.003	14.003	13.828	13.628	13.618	13.427	13.427	13.427	13.026	13.026	13.226	13.226	13.226	13.026	13.026	13.026	13.026	12.677	12.311	12.311	12.311	11.936	11.936	11.936	11.736	11.353	11.353	10.961	9.427	8.669	8.669	8.669	8.478	8.478	8.478	5.123	4.549	4.349	4.148	4.148	4.148	5.237	5.429	5.429	5.603	5.794
YNL042W	2.633	2.633	2.633	2.458	2.267	2.267	2.267	2.267	2.267	2.267	2.267	2.267	2.267	1.691	1.691	1.691	1.691	1.691	1.691	1.691	1.691	1.691	2.066	2.066	2.066	2.066	2.066	2.066	2.066	2.066	2.066	2.066	2.066	2.066	2.066	2.066	2.066	2.066	1.892	1.892	1.892	1.892	1.892	1.892	1.892	1.892	1.892	2.066	2.066
YNL010W	9.628	9.628	9.628	9.628	9.819	9.819	9.819	9.819	9.819	9.819	9.819	9.819	9.819	9.819	9.819	9.819	9.819	9.819	9.819	9.819	9.819	9.819	9.819	9.819	9.819	9.819	9.819	9.819	9.819	9.819	9.819	9.819	9.819	9.819	9.819	9.819	9.819	9.819	9.819	9.819	9.819	9.819	9.819	9.618	9.618	8.851	8.851	8.851	8.084
YLL048C	8.671	8.872	8.872	9.046	9.804	10.186	9.986	9.986	10.186	10.186	11.162	11.362	11.554	11.554	12.12	12.12	12.12	12.321	12.321	12.321	12.321	12.521	12.521	12.896	12.896	12.896	12.696	12.696	12.696	12.696	12.696	12.696	12.696	12.696	12.696	12.696	12.696	12.521	12.495	12.495	12.861	12.861	12.861	12.861	12.861	12.861	12.861	12.861	13.052
YER001W	0.366	0.366	0.366	0.366	0.366	0	0	0	0	0	0	0	0	0	0	0	0	0	0	0	0	0	0	0	0	0	0	0	0	0	0.201	0.201	0.201	0.201	0.201	0.201	0.201	0.201	0.201	0.201	0.201	0.201	0.75	0.75	0.75	0.75	0.941	0.941	0.941
YER067W	9.74	9.914	9.914	9.914	10.115	10.306	11.221	11.788	11.788	11.788	11.788	11.788	11.788	11.788	13.67	13.67	13.67	13.862	13.862	13.862	13.862	13.862	13.862	13.862	13.862	14.036	14.036	14.968	14.968	14.968	14.968	14.767	14.576	14.576	14.977	14.977	14.977	15.169	15.169	15.169	15.169	15.169	15.169	15.169	15.169	15.169	14.968	14.968	14.968
YJR033C	7.31	7.31	6.918	6.918	6.918	6.918	6.726	6.334	6.334	6.334	6.334	6.143	5.952	6.143	5.794	5.794	6.334	6.16	6.361	6.535	6.535	6.535	6.169	5.794	5.794	5.794	5.759	5.759	5.759	5.759	5.959	5.959	6.16	5.986	5.986	6.177	6.177	8.084	7.683	7.874	7.874	7.874	7.874	7.874	7.874	7.874	7.874	7.509	9.024
YCL058W-A	8.099	7.899	8.09	8.09	8.473	9.422	9.422	9.422	9.814	9.814	9.814	9.613	9.613	9.613	9.804	10.746	10.746	11.111	11.111	11.111	11.111	11.111	11.477	14.213	14.213	14.596	15.179	15.179	15.371	15.371	15.371	15.371	15.371	15.371	15.371	15.371	15.371	15.911	15.911	15.911	16.111	16.111	16.286	16.286	16.286	16.46	16.46	16.46	16.46
YOL141W	12.692	12.692	12.692	12.692	12.692	12.692	12.491	12.317	12.317	11.559	11.559	11.167	10.044	9.494	9.093	9.093	9.093	9.093	8.902	8.335	4.607	3.859	3.912	3.912	3.912	3.912	4.313	4.313	4.313	4.313	4.313	4.313	4.313	5.116	6.048	6.048	6.048	6.222	6.048	6.248	6.423	6.788	6.614	7.18	7.381	7.381	7.381	7.381	7.381
YDR349C	6.745	6.745	6.745	6.745	6.745	6.745	6.745	6.919	7.094	7.66	7.66	7.66	7.66	7.66	7.66	7.66	7.66	7.66	7.66	7.66	7.66	7.259	6.893	6.327	6.327	6.327	6.327	6.327	6.327	6.51	6.51	6.51	6.51	6.51	6.51	6.51	6.51	6.51	6.51	6.319	6.319	6.319	6.319	6.319	5.395	5.203	5.203	5.029	5.029
YIL121W	5.8	5.609	5.609	5.609	5.609	5.609	5.609	5.609	5.609	3.597	2.822	2.822	2.822	2.822	2.822	2.822	2.072	1.506	1.707	1.707	1.707	1.898	1.315	1.872	3.586	3.935	3.935	4.109	4.109	4.109	4.109	4.109	4.109	4.501	5.242	5.634	5.634	5.634	5.634	5.634	5.634	5.825	5.999	6.2	6.2	6.2	6.401	6.592	6.592
YDR011W	3.12	3.12	3.12	3.12	3.12	3.12	3.12	3.12	3.12	2.946	2.946	2.946	2.946	2.946	2.946	2.946	2.946	2.946	2.946	2.946	2.946	2.946	2.946	2.031	2.031	2.396	2.396	2.396	2.771	2.771	2.771	2.771	2.771	2.771	2.771	2.771	2.771	2.771	2.771	2.771	2.771	2.771	2.771	2.771	2.771	2.771	2.771	2.771	2.771
YGL210W	6.56	6.56	6.56	6.56	6.56	6.56	6.377	6.377	6.951	6.951	7.151	7.718	7.718	7.718	8.468	8.468	8.468	8.659	8.85	8.85	9.252	9.252	9.252	9.252	9.252	9.252	9.252	9.252	9.252	9.252	9.252	9.252	9.252	9.252	9.252	9.252	9.252	9.252	9.051	9.051	9.051	9.051	9.051	9.051	8.85	8.85	8.65	8.85	9.809
YMR294W	9.802	9.802	8.887	8.887	8.887	8.887	8.887	8.887	8.887	8.887	8.887	8.887	8.887	8.887	8.887	8.887	8.887	8.887	8.887	8.887	8.887	8.887	8.887	8.887	8.887	8.887	8.887	8.713	7.737	7.737	7.737	7.737	7.737	7.737	7.537	7.345	7.345	7.345	7.345	7.145	7.145	5.821	5.237	5.237	5.237	5.412	5.603	5.603	5.603
YCR095C	5.939	5.939	5.765	5.573	5.573	6.123	6.488	6.488	6.488	6.488	6.488	6.488	6.488	6.488	6.488	6.488	6.488	6.488	6.488	6.488	6.854	6.854	6.854	6.854	6.854	6.854	6.854	6.854	6.854	6.854	6.854	6.854	6.854	6.854	6.854	6.854	6.854	6.854	6.854	6.854	6.854	6.854	7.028	7.028	7.028	7.028	7.028	7.028	7.028
YAL012W	11.854	11.854	11.854	11.854	11.854	11.854	11.854	11.854	11.854	11.854	11.854	11.854	11.854	11.854	11.854	11.854	11.854	11.854	11.854	11.854	11.854	11.854	11.854	11.854	11.663	11.663	11.471	11.471	11.471	11.079	10.905	10.905	10.905	10.905	10.905	10.905	10.714	10.714	10.714	10.322	10.522	8.823	8.632	8.431	8.431	8.257	8.257	8.257	8.257
YOR143C	6.072	6.072	5.898	6.099	6.457	7.006	7.006	7.006	7.006	7.006	7.006	7.006	7.006	7.006	7.006	7.964	7.964	7.964	7.964	7.964	8.156	8.156	8.156	8.156	8.156	8.156	8.33	8.33	8.33	8.679	8.679	8.679	8.679	9.254	9.254	9.254	9.063	9.063	9.063	9.063	8.872	8.872	8.872	8.872	8.872	8.872	8.872	8.872	8.872
YJR009C	12.885	12.885	12.885	12.885	12.885	12.885	12.885	12.885	12.685	12.685	12.685	13.251	13.425	13.626	13.626	13.626	13.626	13.626	13.425	13.05	13.033	13.033	13.033	13.033	13.033	13.033	13.033	13.033	13.033	13.033	13.033	13.225	13.225	13.225	13.225	13.225	13.208	13.208	13.208	13.208	13.208	12.842	12.641	12.641	12.641	12.641	12.45	12.45	12.45
YLR223C	4.026	4.026	4.026	4.026	4.026	4.026	4.026	4.026	4.026	3.834	3.834	3.634	3.634	3.111	2.936	3.111	3.111	3.111	3.111	3.111	3.111	3.111	3.111	3.111	2.936	2.936	2.936	2.936	2.936	2.936	2.396	2.597	2.406	2.406	2.597	2.597	2.597	2.597	2.597	2.597	1.883	1.708	2.11	2.284	2.284	2.667	3.042	3.042	3.042
YBR119W	8.862	8.687	8.687	8.687	8.687	8.522	8.348	8.348	9.507	9.507	9.507	9.507	9.507	9.507	9.507	9.507	9.507	9.507	9.507	9.507	9.507	9.507	9.507	9.507	9.507	8.539	8.566	8.174	8.174	8.174	8.174	8.174	7.825	7.825	7.825	7.825	7.825	7.825	7.825	7.825	8.026	8.026	8.026	7.825	7.825	7.825	6.728	7.077	7.077
YOR370C	10.795	10.996	10.996	11.187	11.379	11.379	11.57	11.57	11.57	11.57	11.57	11.57	11.57	11.57	11.57	11.57	11.57	11.57	11.761	11.761	11.761	11.761	11.761	11.761	11.761	11.761	11.761	11.761	11.761	11.761	11.761	11.369	10.428	10.254	9.661	9.661	9.661	9.661	9.661	9.661	9.661	9.661	9.661	9.661	9.661	9.487	9.312	7.484	6.891
YER056C	1.307	1.307	1.307	1.307	1.307	1.307	1.307	1.307	1.307	1.481	1.481	1.481	1.481	1.481	1.481	1.281	1.281	1.281	1.106	1.106	1.106	1.106	1.106	1.106	1.106	0.915	0.915	0.915	0.915	0.915	0.915	0.915	0.915	0.915	0.915	0.915	0.915	0.915	0.915	0.915	0.915	0.915	0.915	0.915	0.915	0.915	0.915	0.915	0.915
YLR120C	13.817	13.817	13.817	13.817	13.817	13.817	13.817	13.817	13.817	13.817	13.817	13.817	13.817	13.817	13.817	13.817	13.817	13.817	13.817	13.817	13.817	13.817	13.435	13.435	13.435	13.435	13.435	13.435	13.435	13.435	13.435	13.435	13.435	13.435	12.895	12.703	12.703	12.703	12.321	12.321	11.389	10.987	10.447	10.447	10.447	10.447	10.447	10.447	10.447
YDL226C	13.408	13.408	13.583	13.583	13.774	13.774	13.965	14.348	14.348	14.539	14.539	14.539	14.539	14.539	14.539	14.539	14.539	14.731	14.905	14.905	14.905	14.905	14.905	14.905	14.905	14.905	14.905	15.663	15.663	15.663	15.663	15.663	15.663	15.663	15.663	15.663	15.663	15.663	15.663	15.462	15.462	15.462	15.636	15.636	15.636	15.636	15.636	15.636	15.636
YKL128C	5.321	5.321	5.495	5.495	5.495	5.495	5.495	5.495	5.495	5.495	5.495	5.495	5.495	5.495	5.495	5.304	5.304	5.304	5.304	5.304	5.304	5.504	5.679	5.679	5.679	5.679	5.679	5.679	5.679	5.679	5.679	5.679	5.679	5.679	5.853	5.853	5.853	5.853	5.853	5.853	5.853	5.853	5.853	5.853	5.853	5.853	5.853	5.662	5.662
YHR108W	8.515	8.716	8.716	8.716	10.066	10.816	10.816	10.816	10.816	10.816	10.816	10.451	10.451	10.451	10.451	10.451	10.451	10.451	10.25	10.25	10.25	10.25	10.424	10.424	10.424	10.424	10.424	10.424	10.424	10.424	10.424	10.424	10.424	10.424	10.424	10.424	10.424	10.424	10.424	10.424	10.424	10.599	10.599	10.599	10.773	10.773	10.773	10.773	10.773
YDR061W	7.526	7.526	7.526	7.143	7.143	7.143	7.143	7.535	7.561	7.561	7.561	7.561	7.561	6.969	7.16	7.736	7.736	7.936	7.936	7.936	7.936	7.554	6.987	7.162	8.285	9.793	11.135	11.135	11.135	11.135	11.31	11.31	11.31	11.31	11.109	11.109	11.109	11.109	11.109	10.935	10.935	11.109	11.867	11.867	11.867	12.825	12.825	12.825	12.825
YJR118C	2.804	3.186	3.186	3.186	3.186	3.186	3.186	3.186	3.361	3.16	3.334	3.334	3.334	3.535	4.092	4.092	4.092	4.092	4.092	3.726	3.726	4.84	5.215	5.215	5.215	5.416	5.416	5.416	5.808	5.808	6.749	6.749	6.749	6.749	6.749	6.558	6.558	6.558	6.558	6.558	6.558	6.567	6.567	6.567	6.567	6.567	6.567	6.567	6.567
YDR244W	13.451	14.218	14.392	14.767	14.767	14.767	14.767	14.767	14.767	14.767	14.968	14.968	14.968	15.718	15.718	15.919	15.919	15.919	15.919	16.119	16.119	16.119	16.119	16.119	15.945	15.945	15.945	15.945	16.119	16.119	16.119	16.119	16.119	16.119	16.119	16.119	16.119	16.119	16.119	15.919	15.744	15.744	15.744	15.744	15.744	15.744	15.744	15.744	15.744
YER149C	2.693	2.693	2.693	2.693	2.693	2.693	2.693	2.693	2.502	2.676	2.485	2.485	2.485	2.485	2.485	2.485	2.485	2.485	3.06	3.644	3.644	3.818	3.818	3.818	3.818	3.818	3.818	3.818	4.019	4.019	4.394	4.394	4.394	4.394	4.394	4.394	4.585	5.343	6.275	6.275	6.275	6.275	6.275	6.275	6.998	7.39	7.913	7.913	7.913
YIL094C	11.299	11.299	11.299	11.891	11.891	11.891	11.891	12.066	12.066	12.266	12.075	12.075	12.075	12.075	12.075	12.075	12.075	12.075	12.467	12.851	12.677	12.677	12.677	12.677	12.677	12.677	12.677	12.503	12.503	12.503	12.328	11.953	11.779	12.162	12.162	12.162	12.18	12.006	12.006	12.006	11.832	11.292	11.292	11.265	11.265	11.065	11.065	11.065	11.239
YHR163W	9.952	10.152	10.152	10.152	10.344	10.344	10.344	10.344	10.344	10.344	10.344	10.344	10.344	10.344	10.344	10.344	10.37	10.544	10.544	10.544	10.544	10.544	10.544	10.544	10.544	10.544	10.344	10.535	10.535	10.535	10.535	10.535	10.535	10.16	10.334	10.334	10.334	10.334	10.334	10.334	10.334	10.334	10.16	10.16	10.16	10.16	10.16	10.16	10.16
YGL071W	3.503	3.503	3.503	3.503	3.503	3.503	3.503	3.503	3.503	3.503	3.302	2.91	2.91	2.91	2.91	2.91	2.91	2.91	2.91	2.91	2.544	2.544	2.544	2.544	1.821	1.821	1.646	1.83	2.396	2.396	2.396	2.396	2.396	2.396	2.196	2.196	2.196	2.196	2.196	4.033	4.033	4.782	4.782	4.782	4.782	4.782	4.956	4.956	5.706
YKR074W	3.441	3.441	3.441	2.082	1.907	1.733	1.733	1.733	1.924	1.924	1.924	2.099	2.299	2.299	2.299	2.299	2.108	2.282	2.282	2.282	2.282	2.082	2.256	2.256	2.447	2.639	2.639	2.639	2.639	2.639	2.639	2.639	2.639	2.639	2.639	3.231	3.231	3.231	3.231	3.231	3.031	3.031	3.031	3.031	3.031	3.231	3.231	3.231	3.231
YHR188C	6.063	7.021	7.597	7.597	7.798	7.798	7.798	7.972	7.972	7.972	7.972	7.972	7.972	7.589	7.398	7.398	7.398	8.495	8.495	9.071	9.455	9.455	9.455	9.455	9.455	9.455	10.038	10.038	10.038	10.038	10.038	10.038	10.038	10.038	10.038	10.98	10.805	10.805	10.805	10.805	10.805	11.171	11.171	11.171	11.171	11.171	11.537	11.537	11.537
YDR132C	6.116	6.116	6.116	6.116	6.116	6.116	6.116	6.116	6.116	6.116	6.116	5.924	5.724	5.724	4.992	4.992	4.992	4.992	4.992	4.992	4.992	4.992	5.193	5.193	5.193	5.384	5.576	5.576	5.576	5.375	5.174	4.608	4.608	4.608	4.809	4.809	4.809	4.809	4.809	4.809	4.809	4.809	4.809	4.809	4.809	4.809	4.809	4.809	4.809
YGL223C	10.273	10.273	10.273	10.273	10.072	10.072	10.072	10.072	10.063	9.506	9.671	9.671	9.47	9.487	9.487	9.662	9.662	9.662	9.662	9.662	9.287	9.095	9.296	8.703	8.703	8.904	8.904	8.904	9.279	9.078	9.253	9.393	9.541	9.541	9.732	9.706	9.706	9.88	9.88	9.88	9.88	9.88	9.88	9.88	9.907	9.907	9.907	9.907	9.907
YOR228C	14.535	14.535	14.16	13.785	13.611	13.228	10.571	10.196	9.001	8.836	12.243	12.243	12.418	13.952	13.952	13.952	13.952	13.952	13.952	13.952	13.952	13.952	13.777	13.412	13.76	12.489	12.097	12.097	12.097	12.097	12.097	12.097	11.923	12.114	12.114	12.114	12.315	12.506	12.305	12.305	12.305	12.305	12.305	12.305	12.305	12.305	12.305	12.506	12.305
YLR412C-A	7.117	7.117	6.916	7.117	7.117	7.291	7.291	7.291	7.291	7.291	7.291	7.291	7.291	7.482	7.482	7.482	7.291	7.291	7.291	7.291	7.291	7.291	7.291	7.291	7.117	7.308	7.308	7.308	7.117	7.117	7.117	7.117	6.419	6.419	6.611	6.584	6.759	6.759	6.759	6.759	6.759	6.759	6.584	6.584	6.584	6.584	6.584	6.584	6.584
YML010W	6.611	6.611	6.802	6.802	6.993	6.993	6.993	6.993	7.177	7.177	8.328	9.287	9.287	9.287	9.287	9.287	9.287	9.287	9.287	9.287	9.287	9.287	9.287	9.086	9.086	9.086	9.287	9.287	9.844	10.245	12.135	12.135	12.135	12.135	12.135	12.135	12.135	12.135	12.135	12.135	12.135	12.135	12.135	12.135	12.135	12.336	12.336	12.537	12.537
YNL223W	11.246	11.246	11.246	11.246	11.803	11.803	11.994	12.186	12.186	12.186	12.186	12.186	12.186	12.186	12.186	12.377	12.377	12.568	12.951	12.777	13.169	12.968	13.142	13.317	13.317	13.317	13.317	13.709	13.709	13.709	13.709	13.709	13.709	13.709	13.709	13.709	13.709	13.709	13.709	13.709	13.709	13.709	13.709	13.709	13.709	13.709	13.709	13.709	13.709
YKL033W-A	12.274	13.015	13.015	13.015	13.015	13.015	13.189	13.363	13.738	13.738	13.738	13.93	13.93	13.93	14.312	14.312	14.312	14.312	14.138	14.312	14.121	14.687	15.271	15.271	15.271	15.271	15.271	15.271	15.271	15.271	15.271	15.271	15.271	15.271	15.271	15.271	15.271	15.271	15.271	14.869	14.869	14.869	14.869	15.044	15.044	15.044	15.044	15.044	15.044
YHR068W	8.033	8.033	8.208	8.382	8.757	8.958	8.958	8.958	8.958	8.958	8.958	8.958	8.958	8.958	9.149	9.149	9.149	9.149	9.149	9.323	9.323	9.323	9.323	9.323	9.323	9.323	9.323	9.323	9.524	9.35	9.35	9.35	9.35	9.35	9.55	9.751	9.751	9.751	9.751	9.751	9.751	9.952	9.952	10.143	10.143	10.143	10.143	10.143	10.143
YNL278W	7.1	7.1	6.908	6.908	7.274	7.623	8.146	9.61	9.61	9.61	9.61	9.61	9.61	9.811	9.811	9.811	9.811	9.985	10.176	10.176	10.542	11.082	11.082	11.256	11.256	11.457	11.457	11.457	11.457	11.457	11.457	11.457	11.457	11.457	11.457	11.457	11.457	11.457	11.457	11.457	11.457	11.457	11.457	11.457	11.457	11.457	11.457	11.457	11.457
YBL086C	10.516	9.959	9.018	8.435	8.243	8.243	8.444	8.645	8.645	8.645	8.654	8.654	8.654	9.055	9.055	9.055	9.23	9.256	10.241	10.066	10.066	10.066	10.066	10.066	10.066	10.066	10.458	9.562	9.562	9.562	9.388	9.562	9.562	9.736	9.562	9.562	9.562	9.562	9.562	9.17	8.63	8.63	8.63	8.831	9.433	9.433	9.433	9.433	9.433
YER110C	12.669	12.669	12.669	12.669	12.669	12.669	12.669	12.669	12.669	12.669	12.669	12.477	12.477	12.652	12.652	12.826	12.826	12.826	12.826	12.826	12.826	12.826	12.826	12.826	12.826	12.826	12.826	12.625	12.25	12.25	12.25	12.25	12.25	12.25	12.25	12.25	12.076	12.076	12.076	12.076	12.076	12.076	12.25	12.25	12.25	12.25	12.25	12.25	12.25
YML123C	6.413	6.413	6.413	6.413	6.814	6.814	6.814	6.814	6.814	6.814	6.623	6.623	6.623	6.448	6.448	6.448	6.448	6.448	6.448	6.448	6.448	6.448	6.448	6.448	6.448	6.448	6.448	6.448	6.448	6.448	6.448	6.448	6.448	6.448	6.448	6.448	6.274	6.274	6.274	6.274	5.524	5.524	5.35	5.35	4.827	4.827	4.827	4.827	4.827
YPR098C	8.143	8.143	8.143	8.143	8.143	8.143	8.143	7.961	7.421	7.578	7.578	7.77	7.569	7.569	7.578	7.578	8.162	8.171	8.362	8.362	8.554	8.554	8.554	8.554	8.171	8.171	8.345	8.345	8.546	8.921	9.304	9.304	9.304	9.304	9.478	9.478	9.478	9.478	9.478	9.669	9.669	9.669	9.669	9.669	9.669	9.669	9.669	9.669	9.669
YLR096W	11.552	11.552	11.552	11.552	11.552	11.552	11.552	11.552	11.552	11.552	11.552	11.552	11.552	11.552	11.552	11.552	11.552	11.552	11.552	11.552	11.552	11.552	11.552	11.552	11.552	11.552	11.552	11.552	11.378	11.378	11.378	11.378	11.378	11.203	10.628	10.628	10.628	10.628	10.628	10.628	10.628	10.628	10.253	10.253	10.253	10.253	10.253	10.253	10.253
YPR104C	12.266	12.441	12.441	12.441	12.441	12.441	12.441	12.441	12.441	12.441	12.441	12.441	12.441	12.441	12.441	12.441	12.615	12.615	12.615	12.414	12.414	12.414	12.414	12.24	12.24	12.039	12.039	12.039	12.039	12.039	12.039	12.039	11.865	11.674	11.674	11.674	11.674	11.674	11.674	11.674	11.482	11.482	11.482	11.482	11.291	11.117	11.117	10.916	10.916
YMR199W	6.128	6.303	6.303	6.303	6.303	6.303	6.303	6.303	6.303	6.128	6.128	5.954	5.954	5.954	5.954	5.954	5.954	5.954	5.954	5.954	5.954	5.954	5.954	5.78	5.78	5.579	5.405	5.405	5.806	5.405	5.579	5.579	5.579	5.579	5.579	5.579	5.579	5.579	5.579	5.579	5.213	5.213	5.039	5.039	5.039	5.039	5.039	5.039	5.039
YLR380W	10.884	10.884	10.884	10.884	10.884	10.884	10.884	10.884	10.884	10.884	10.884	10.884	10.884	10.884	10.884	10.692	10.518	10.518	10.518	10.518	10.518	10.327	10.327	10.126	10.126	9.429	7.512	7.321	7.495	7.294	7.294	7.294	7.294	7.294	7.294	7.294	7.294	7.294	7.12	7.12	7.111	6.919	6.919	6.919	6.919	6.554	6.554	6.179	6.179
YGL194C-A	6.185	5.819	5.819	5.444	5.243	5.243	5.243	5.243	5.243	5.243	5.243	5.243	5.243	5.243	5.243	5.26	5.06	5.06	5.06	5.06	5.06	5.06	5.06	5.06	5.06	5.06	4.694	5.679	6.044	6.62	6.62	6.62	6.62	6.821	6.646	6.847	7.631	7.631	7.631	7.631	7.631	7.631	7.832	7.832	7.832	7.832	7.832	7.832	7.832
YJL144W	9.872	9.853	9.844	10.018	10.018	10.018	10.018	10.018	10.018	10.018	10.018	10.018	10.018	9.844	9.844	9.652	9.652	9.652	9.652	9.652	9.652	9.652	9.652	9.652	9.652	9.652	9.652	9.652	9.277	8.685	8.685	8.685	8.51	8.51	7.944	7.961	9.067	9.442	9.442	9.442	9.442	9.407	9.607	10.183	11.88	11.88	11.88	11.88	11.88
YGR189C	1.971	1.971	1.971	1.971	1.971	1.971	1.971	1.971	1.971	1.971	1.971	1.971	1.971	1.971	1.971	1.971	1.971	1.971	1.971	1.971	1.378	1.378	1.178	1.178	1.178	0.776	0.776	0.776	0.776	0.776	0.776	0.576	0.576	0.576	0.576	0.576	0.576	0.576	0.576	0.576	0.576	0.375	0.375	0.375	0.375	0.375	0.375	0.375	0.375
YHR155W	6.953	6.953	6.953	7.128	7.493	7.685	7.685	7.685	7.876	7.876	8.459	8.459	8.459	8.459	8.459	8.459	8.66	8.669	8.669	8.669	8.87	8.87	9.061	8.887	9.078	9.078	9.078	9.279	9.279	9.279	9.279	9.279	9.68	9.68	9.68	9.68	9.68	9.68	9.68	9.68	9.68	9.68	9.68	9.48	9.654	9.654	9.654	9.654	9.654
YJL057C	7.388	7.388	7.388	7.388	7.388	7.388	7.388	7.388	7.388	7.388	7.197	7.022	6.831	6.831	6.831	7.397	7.397	7.397	7.223	7.223	7.223	6.16	5.959	5.393	5.393	5.393	5.393	5.393	5.219	3.93	3.93	3.93	3.93	3.355	2.989	3.686	5.168	5.168	5.168	5.168	5.168	5.168	5.168	5.368	5.56	6.135	6.135	6.327	6.327
YBL026W	10.464	10.464	10.464	10.464	10.464	10.464	10.464	10.464	10.272	10.272	10.272	10.272	9.706	9.149	9.149	9.149	9.149	8.757	8.757	8.757	8.583	8.583	8.208	7.641	7.441	7.441	7.441	7.441	6.865	6.865	6.865	6.865	6.865	6.865	6.865	6.865	6.865	6.865	6.865	6.865	6.865	6.865	6.664	6.289	6.089	5.888	6.089	6.263	6.263
YJR065C	9.888	9.888	9.888	9.697	9.697	9.697	9.697	9.697	9.697	9.697	9.897	10.072	10.072	10.072	10.072	10.072	10.072	10.072	10.072	10.072	10.072	9.871	10.062	10.062	10.062	10.062	10.062	10.062	10.237	10.237	10.237	10.237	10.237	10.237	10.237	10.237	10.237	10.237	10.237	10.237	10.237	10.062	10.062	10.062	10.062	10.062	10.062	10.062	10.062
YMR088C	9.698	9.698	9.498	9.323	9.873	10.047	10.248	10.248	10.448	11.005	11.18	11.371	11.371	11.371	11.371	11.371	11.572	11.572	11.572	11.572	11.572	11.572	11.772	11.772	11.772	11.772	12.155	12.155	12.155	12.155	12.547	12.547	12.547	12.346	12.346	12.346	12.346	12.346	12.538	12.738	12.913	13.113	13.314	13.314	13.314	13.505	13.505	13.505	13.505
YJL005W	1.498	2.082	2.83	3.554	6.507	6.708	6.708	6.708	6.708	6.708	6.899	6.899	6.899	7.1	7.1	7.1	7.1	7.1	7.3	7.3	7.3	7.3	7.3	7.666	7.666	7.666	7.666	7.666	7.867	8.067	8.268	8.459	8.459	8.459	8.459	8.459	8.459	8.459	8.459	9.436	9.436	9.436	9.436	9.436	10.177	10.177	10.177	10.177	10.177
YLL060C	7.887	7.887	7.887	7.887	7.887	7.887	7.887	8.061	7.696	7.696	7.696	7.87	7.87	7.87	7.87	7.87	7.87	7.87	7.87	7.87	7.669	7.669	7.669	7.478	7.478	7.478	7.478	7.478	7.478	7.478	7.478	7.478	7.478	7.478	7.478	7.478	7.478	6.006	6.023	6.781	6.781	6.781	6.781	6.781	6.781	6.781	6.781	6.781	6.589
YIL142W	22.262	22.262	22.262	22.262	22.262	22.262	22.463	22.463	22.463	22.463	22.463	22.463	22.463	22.463	22.463	22.463	22.463	22.463	22.664	22.664	22.664	22.664	22.664	22.472	22.472	22.472	22.472	22.472	22.472	22.472	22.472	22.472	22.472	22.472	22.673	22.673	22.673	22.673	22.673	22.673	22.673	22.673	22.673	22.673	22.673	22.673	22.673	22.673	22.673
YKR024C	4.478	4.478	2.588	2.239	2.239	2.239	3.006	5.054	5.054	5.054	5.419	8.305	11.043	11.043	11.043	11.235	11.235	11.409	11.409	12.532	12.532	12.707	12.515	14.407	14.407	15.165	15.514	15.688	15.889	15.889	15.889	16.08	16.254	16.254	16.637	16.637	16.637	17.404	17.404	17.404	17.404	17.404	17.404	17.404	17.404	17.404	17.578	17.578	17.578
YKL204W	10.253	10.444	10.444	10.444	10.444	10.618	10.81	10.81	10.81	10.81	10.81	10.81	10.81	10.81	10.81	10.81	10.81	10.81	10.81	10.81	10.81	10.81	10.81	10.81	10.81	10.984	10.984	10.984	10.984	10.984	10.984	10.984	10.984	10.984	10.984	10.984	10.984	10.984	10.984	10.984	10.984	10.984	10.984	10.984	10.984	10.984	10.984	10.793	10.592
YDL194W	13.339	13.923	13.923	14.123	14.699	15.447	15.447	15.447	15.849	15.849	15.849	16.049	16.441	16.633	16.633	16.633	16.633	16.633	16.633	16.633	16.633	16.833	17.025	17.025	17.025	17.025	17.025	17.025	17.025	17.199	17.923	17.923	18.114	18.114	18.114	18.114	18.315	18.315	18.515	18.315	18.315	18.315	18.315	18.315	18.315	18.315	18.315	18.315	18.123
YDL035C	13.756	13.756	13.756	13.756	13.756	13.957	14.349	14.349	14.349	14.349	14.349	14.349	14.349	14.349	14.349	14.349	14.349	14.175	14.175	14.175	14.175	14.175	14.175	14.175	14.175	14.175	14.175	14	14	14	14	14	13.625	13.042	13.042	13.042	13.042	12.868	12.868	12.868	12.519	12.519	12.519	12.519	12.519	12.328	12.328	12.328	12.328
YBR278W	12.848	12.848	12.848	12.657	12.465	12.073	12.073	12.073	11.681	11.681	11.681	11.681	11.681	11.115	11.115	11.115	10.558	10.384	10.209	10.243	7.605	7.605	7.256	7.256	6.637	6.637	6.637	6.637	6.637	6.637	6.446	6.62	6.62	6.62	6.62	6.62	6.037	5.453	4.495	4.495	5.001	5.35	5.35	5.35	5.35	5.35	5.149	4.8	6.107
YDR071C	9.044	9.044	9.044	9.393	9.393	9.393	9.393	9.393	9.393	9.393	9.393	9.393	9.393	9.393	9.393	9.393	9.393	9.393	9.393	9.393	9.393	9.393	9.393	9.393	9.393	9.393	9.202	9.001	9.001	8.626	8.626	8.452	8.626	8.626	8.626	8.626	8.626	8.626	8.626	8.452	8.452	8.452	8.452	8.452	8.452	8.452	8.452	8.26	8.26
YBR286W	11.257	11.257	11.257	11.458	11.458	11.458	11.458	11.467	10.901	11.092	11.85	12.05	12.442	12.442	12.617	12.425	12.992	12.992	13.532	13.532	13.532	13.532	13.532	13.706	13.706	13.88	13.88	13.88	13.88	13.88	14.055	14.055	14.055	14.055	14.055	14.055	14.055	14.055	14.055	14.055	14.055	14.246	14.246	14.246	14.437	15.195	15.195	15.195	15.195
YKL022C	6.063	6.063	6.063	6.063	6.063	8.128	8.493	8.493	8.694	8.694	9.043	8.842	8.842	9.033	9.033	9.444	10.725	10.725	10.725	11.299	11.299	11.299	11.7	11.7	12.066	12.066	12.066	12.066	12.066	12.066	12.066	12.066	12.066	12.24	12.24	12.24	12.24	12.24	12.24	12.24	12.24	12.24	12.24	12.24	12.24	12.24	12.414	12.414	12.414
YDL164C	16.549	16.749	16.749	16.749	16.749	16.749	16.749	16.749	16.749	16.749	16.749	16.749	16.749	16.749	16.749	16.749	16.749	16.749	16.749	16.749	16.749	16.941	15.763	15.362	15.362	15.362	15.362	15.362	15.362	15.362	15.362	15.362	15.362	15.362	15.187	15.187	15.013	15.013	15.013	14.473	14.299	14.299	14.299	14.299	13.907	13.907	13.907	13.907	13.907
YDR472W	0.201	0.201	0.201	0.201	0.201	0.201	0.201	0.201	0.201	0.201	0.201	0.201	0.201	0.201	0.201	0.201	0.201	0.201	0.201	0.201	0.201	0.201	0.201	0.201	0.201	0.201	0.201	0.201	0.201	0.201	0.201	0.201	0.201	0.201	0.201	0.201	0.201	0.201	0.201	0.201	0.201	0.201	0.201	0.201	0.201	0.201	0.201	0.201	0.201
YNL165W	12.225	11.484	11.859	11.859	11.859	12.033	11.833	11.833	11.467	11.467	12.234	12.234	12.435	12.435	12.435	12.435	12.635	12.635	12.635	12.827	12.626	12.827	13.027	13.027	13.027	13.027	13.027	13.027	13.027	12.853	12.853	12.853	12.853	12.652	12.853	12.853	13.419	14.196	14.196	14.387	14.387	14.387	14.387	14.387	14.387	14.387	14.387	14.387	14.387
YER182W	7.154	7.154	7.154	7.154	7.154	7.154	6.779	6.779	5.821	5.629	5.804	5.804	5.804	6.169	6.518	6.518	6.518	6.169	6.169	6.169	5.202	5.001	4.81	4.81	4.234	4.06	3.859	3.685	4.033	5.174	5.174	5.174	5.174	5.365	5.174	5.174	5.174	5.174	5.174	5.174	5.174	4.242	4.067	4.067	4.067	4.067	3.867	3.867	4.041
YPL005W	3.983	4.157	4.341	4.341	4.341	4.341	4.14	4.341	4.542	4.542	4.542	4.542	4.542	4.733	5.168	5.343	5.735	5.735	5.735	5.735	5.735	5.735	5.735	5.735	5.909	6.11	6.877	6.877	6.877	7.051	7.051	7.051	7.225	7.225	7.225	7.225	7.417	7.608	7.608	7.782	7.947	8.33	8.521	8.521	8.521	9.105	10.072	10.072	10.072
YDR137W	0.724	0.724	0.724	0.724	0.724	0.724	0.724	0.724	0.898	0.898	0.898	0.898	0.898	0.898	0.898	0.898	1.089	1.089	1.089	1.089	1.089	1.089	1.089	1.089	1.089	1.089	1.089	1.089	1.089	1.089	1.089	1.089	1.089	1.089	1.089	1.089	1.089	1.089	1.089	1.089	1.089	1.089	0.915	0.915	0.915	0.915	0.915	0.915	0.915
YDL060W	4	4	3.799	3.599	3.599	3.599	3.059	2.667	2.841	2.65	2.65	2.824	3.574	3.574	3.748	3.94	3.94	3.94	4.114	5.063	5.986	6.526	6.526	6.526	7.101	7.276	8.444	8.618	8.618	9.333	9.333	9.333	9.333	9.333	9.333	9.333	9.333	9.333	9.935	9.935	9.935	10.3	10.475	10.475	10.475	10.475	10.475	10.475	10.475
YCR053W	19.41	19.41	19.41	19.41	19.41	19.41	19.41	19.41	19.41	19.41	19.209	19.209	19.209	19.209	19.209	19.209	19.209	19.209	19.209	19.209	19.209	19.209	19.401	19.401	19.401	19.401	19.401	19.401	19.401	19.401	19.401	19.401	19.401	19.401	19.401	19.401	19.401	19.401	18.808	18.808	18.808	18.808	18.808	18.808	18.808	18.808	18.808	18.808	18.808
YOL026C	0	0	0	0	0	0	0	0	0	0	0	0.401	0.401	0.593	0.593	0.593	0.593	0.593	0.593	0.593	0.593	0.593	0.593	0.593	0.593	0.593	0.593	0.593	0.593	0.593	0.593	0.593	0.784	0.784	0.784	0.784	0.784	0.784	0.784	0.784	0.975	0.975	0.975	0.975	1.176	1.176	1.176	1.176	1.176
YNL211C	5.637	5.838	5.838	5.838	5.838	5.838	5.646	5.646	5.838	6.378	6.378	6.378	6.378	6.378	6.378	6.378	6.944	6.944	7.118	7.118	7.31	7.31	7.51	7.51	7.51	7.51	7.51	7.685	7.685	7.685	7.685	7.685	7.685	7.685	7.685	7.493	8.242	8.624	9.191	9.731	10.498	10.498	10.498	10.498	10.498	10.498	10.498	10.498	10.498
YGR068C	7.66	7.66	7.66	7.834	7.834	7.834	7.834	7.66	7.66	7.66	7.66	7.486	7.686	7.686	8.052	8.052	8.253	8.253	8.253	8.253	8.802	8.802	8.802	8.993	8.993	8.993	9.168	9.734	10.162	10.162	10.537	10.537	10.537	10.537	10.537	10.537	10.537	10.537	10.537	10.537	10.537	10.537	10.537	10.537	10.728	10.728	10.728	10.929	11.12
YDR321W	10.169	9.995	9.821	9.821	9.821	9.821	9.821	9.821	7.955	8.156	8.146	8.129	8.129	8.129	8.129	8.129	8.129	8.129	8.129	8.129	8.146	8.156	8.156	8.156	8.156	8.156	8.33	7.764	7.764	8.758	8.339	8.339	8.339	7.72	7.529	7.921	7.921	7.921	7.921	7.921	7.921	8.122	8.122	8.122	8.122	7.921	7.921	6.997	8.669
YCL057W	13.504	13.504	13.504	13.504	13.504	13.504	13.487	13.487	13.487	13.487	13.487	13.487	13.313	13.313	13.313	13.313	13.313	13.313	13.313	13.313	13.313	13.313	12.737	12.737	12.737	12.737	11.98	11.788	11.423	11.222	11.222	11.222	11.222	11.222	11.222	11.222	11.222	11.021	11.021	11.021	10.821	10.646	10.646	10.646	10.646	10.072	10.072	9.48	9.48
YER007W	7.486	7.137	7.137	7.137	7.137	6.963	6.561	5.811	5.262	5.061	5.061	5.061	4.679	5.061	5.262	6.211	6.211	6.211	6.211	6.586	6.586	6.586	6.586	6.586	6.586	6.586	6.586	6.586	6.586	6.586	6.76	6.56	6.76	6.76	6.76	6.395	6.395	6.395	6.395	6.395	6.395	6.421	7.554	7.554	7.554	7.554	7.554	7.554	8.137
YNL146W	8.321	8.321	8.321	8.512	8.512	9.052	9.418	10.751	10.751	10.751	10.751	11.327	11.327	11.327	11.327	11.501	11.501	11.675	12.067	12.067	12.067	12.067	12.067	12.067	12.067	12.067	12.067	12.067	12.067	12.067	12.067	12.067	12.067	12.067	12.067	11.867	11.867	11.867	11.867	11.867	11.857	11.857	11.857	11.857	11.857	11.857	11.857	11.857	11.857
YPL010W	13.883	13.883	13.883	13.883	13.883	13.883	13.883	13.883	14.614	14.788	14.788	14.788	14.788	14.788	14.788	14.788	14.788	14.788	14.788	14.788	14.788	14.788	14.788	14.788	14.788	14.788	14.788	14.788	14.788	14.788	14.788	14.788	14.788	14.788	14.788	14.788	14.788	14.788	14.788	14.788	14.788	14.788	14.788	14.989	14.989	14.989	14.989	14.989	14.989
YER155C	16.803	16.803	16.803	16.803	16.803	16.803	16.803	16.803	16.803	16.803	16.803	16.803	16.803	16.629	16.629	16.629	16.629	16.629	16.629	16.437	16.437	16.437	16.437	16.437	16.437	16.437	16.437	16.437	16.437	16.437	16.437	16.437	16.437	16.437	16.437	16.437	16.246	16.246	16.072	16.072	16.072	16.072	15.871	15.871	15.871	15.871	15.871	15.871	15.68
YFR025C	6.901	6.901	6.901	6.901	6.901	5.385	4.984	4.086	4.086	4.086	3.912	3.912	3.563	3.389	3.188	2.805	2.997	2.796	2.796	2.796	2.796	2.622	2.622	2.622	2.447	2.447	2.447	2.447	2.273	1.716	1.716	1.716	1.716	1.716	1.716	1.716	1.716	1.716	1.716	1.716	1.176	0.975	0.975	0.975	1.35	1.35	1.35	1.35	1.35
YLR397C	9.821	9.821	10.37	11.12	10.929	11.923	11.923	12.315	12.315	12.315	12.315	12.315	12.315	12.315	12.315	12.489	12.288	12.288	12.288	12.288	12.088	12.446	12.646	12.455	12.455	12.83	13.031	13.031	13.031	13.031	13.231	13.231	13.231	13.231	13.248	13.248	13.248	13.423	13.614	13.614	13.614	13.614	13.614	13.614	13.614	13.614	13.614	13.614	13.614
YDL146W	3.981	3.981	3.981	3.798	3.623	4.015	4.015	4.015	4.19	5.095	5.095	5.478	5.853	5.853	5.853	5.853	6.027	6.027	6.027	6.027	6.027	6.027	6.027	5.836	6.228	6.228	6.228	6.228	6.228	6.228	6.228	5.836	6.01	6.01	6.211	6.577	6.577	6.577	6.768	6.959	7.134	7.499	7.499	7.499	7.499	7.499	7.7	8.266	8.668
YJL159W	6.552	6.552	6.351	5.976	5.976	5.976	5.802	5.802	5.436	5.611	5.436	5.436	5.436	5.436	5.436	5.245	5.245	5.245	5.245	5.071	5.071	5.245	5.245	5.245	5.245	5.245	5.245	5.245	5.245	5.245	5.245	5.245	5.245	4.696	4.495	4.495	4.495	4.495	4.669	4.669	4.669	4.669	4.669	4.304	3.964	3.964	3.79	3.79	3.79
YHR070W	7.572	7.572	7.572	7.572	7.572	7.572	7.572	7.773	7.773	8.156	9.088	9.645	9.819	9.993	10.368	10.368	10.368	10.368	10.543	10.543	10.543	10.543	10.543	10.543	10.734	10.925	10.925	10.925	10.925	10.925	10.925	10.925	10.925	10.925	10.925	10.925	10.925	10.925	10.925	10.925	10.925	10.925	10.925	10.925	10.925	10.925	11.126	11.126	11.126
YPR171W	9.855	9.855	9.855	8.686	8.686	8.686	8.686	8.686	7.91	8.084	8.084	8.084	8.084	8.111	6.569	6.395	6.586	6.76	6.76	6.76	6.76	5.054	4.879	4.514	4.688	5.438	5.438	5.438	5.438	5.438	5.438	5.821	5.254	5.254	5.821	5.83	6.196	6.588	6.588	6.588	6.588	6.588	6.588	6.588	6.213	6.213	6.213	6.213	6.413
YNL071W	10.873	10.873	10.873	10.873	10.873	11.073	10.873	10.873	10.873	11.255	11.255	11.255	11.255	11.255	11.447	12.178	12.178	12.379	12.57	13.701	13.51	13.51	13.51	13.51	13.51	13.51	13.684	13.684	13.684	13.684	13.684	13.684	13.885	14.616	14.616	14.616	14.616	14.616	14.616	14.442	14.442	14.442	14.442	14.25	14.25	14.442	14.442	14.442	14.442
YJL100W	5.307	4.915	4.915	4.532	3.992	3.992	3.992	3.992	4.184	4.184	4.184	4.184	4.184	4.184	4.776	4.776	4.776	4.776	4.951	5.142	5.343	5.718	5.718	5.718	5.718	5.718	5.718	5.718	5.718	5.326	5.151	5.151	5.151	5.553	5.553	5.553	5.378	5.378	5.378	5.579	5.579	5.579	5.519	5.318	5.901	5.901	5.901	6.102	6.852
YLR448W	0.201	0.201	0.201	0.549	0.549	0.549	0.549	0.549	0.549	0.549	0.549	0.549	0.549	0.549	0.549	0.549	0.549	0.549	0.549	0.549	0.549	0.549	0.549	0.549	0.549	0.549	0.549	0.549	0.549	0.549	0.349	0.349	0.349	0.349	0.349	0.349	0.349	0.349	0.349	0.349	0.349	0.349	0.349	0.349	0.349	0.349	0.349	0.349	0.349
YBL080C	14.591	14.591	14.591	14.591	14.4	14.4	12.71	12.71	12.71	12.71	12.71	12.362	12.362	12.362	11.403	11.212	10.272	9.697	9.505	9.505	9.505	9.505	9.505	9.505	9.505	9.331	8.791	8.791	8.791	8.617	8.242	8.242	8.242	7.484	7.484	6.169	5.978	5.978	5.063	5.063	1.281	0.724	0.724	0.724	0.724	0.724	0.724	0.724	0.724
YPL234C	8.375	8.375	8.566	8.566	8.566	8.566	8.566	8.566	8.576	8.776	9.142	9.142	9.142	9.142	9.142	9.142	9.142	9.142	9.142	9.142	9.142	9.142	8.941	9.333	9.333	9.333	9.333	9.333	9.333	9.333	9.525	9.525	9.525	9.525	9.725	9.725	9.725	9.725	10.1	10.1	10.1	10.1	10.1	10.1	10.1	10.1	10.1	10.1	10.1
YGL010W	4.904	4.904	4.904	4.73	4.73	5.253	5.253	5.253	5.628	5.628	5.628	5.628	5.628	5.628	5.828	6.385	6.385	6.56	6.56	6.56	6.56	6.56	6.56	6.56	6.359	6.359	8.022	8.022	8.754	8.954	8.954	9.32	9.669	9.669	9.669	9.669	9.669	9.669	9.86	9.86	9.86	10.235	10.235	10.235	10.235	10.235	10.235	10.235	10.235
YBR114W	12.634	12.634	12.634	12.634	12.634	12.634	12.634	12.634	12.634	12.634	12.808	12.808	12.808	12.808	12.808	12.808	12.808	12.808	12.808	12.808	12.808	12.808	12.634	12.634	12.634	12.634	12.634	12.634	12.634	11.902	11.501	10.725	10.725	10.725	10.725	10.725	9.931	9.931	9.348	8.982	8.791	8.791	8.791	8.791	9.166	9.166	9.166	9.166	9.367
YOR267C	1.159	1.159	1.159	1.159	1.159	1.159	1.508	1.718	1.718	1.718	1.718	1.718	1.718	1.892	1.892	1.892	1.892	1.892	1.892	1.892	1.892	1.892	2.258	2.258	2.258	2.258	2.86	3.225	3.426	3.426	3.426	3.426	3.426	3.617	3.617	3.617	3.809	3.809	3.809	3.809	3.809	3.809	3.809	3.809	3.809	3.809	3.809	3.809	3.809
YKR090W	4.628	4.427	4.427	4.984	4.984	5.158	5.524	6.308	6.308	6.308	6.308	6.308	6.509	6.509	6.509	6.509	6.334	6.334	6.334	6.709	7.302	7.302	7.302	7.302	7.302	7.302	7.302	7.302	7.302	7.302	7.302	7.302	7.493	7.493	7.493	7.493	7.493	7.493	7.493	7.493	7.493	7.493	7.885	8.086	8.086	8.086	8.086	8.287	8.287
YMR086W	6.884	6.884	6.518	6.518	6.518	6.135	5.935	5.935	5.743	5.918	5.918	5.918	5.342	5.717	5.526	5.526	5.003	5.003	5.003	5.003	4.838	4.838	4.838	4.838	4.838	4.838	4.663	5.038	4.254	4.254	4.254	4.063	4.264	4.264	4.264	4.089	4.464	4.264	3.915	3.915	3.915	3.915	3.741	3.741	3.741	3.54	3.366	3.165	2.991
YJL137C	11.132	11.132	11.498	11.323	11.323	11.515	11.515	11.515	11.515	11.515	11.515	11.515	11.706	11.706	11.706	11.706	11.706	11.706	11.706	11.706	11.706	11.505	11.314	11.314	11.314	11.314	11.149	10.975	10.975	11.175	11.175	11.175	11.367	11.192	11.192	11.192	11.192	11.192	10.8	10.8	10.418	10.418	10.418	10.243	10.243	10.243	10.435	10.26	10.452
YHR046C	8.686	9.463	9.463	9.463	9.463	9.463	9.637	9.637	9.637	10.805	11.754	11.955	11.955	11.955	11.955	11.955	12.156	12.557	12.557	12.557	12.731	12.731	13.133	13.133	13.133	13.133	13.133	13.133	13.133	13.133	13.133	13.133	13.133	13.133	13.133	13.133	13.133	13.133	13.133	13.307	13.498	13.498	13.498	13.498	13.498	13.498	13.498	13.498	13.515
YFR015C	6.753	6.552	6.552	6.552	6.552	5.995	5.821	5.62	5.62	5.62	5.62	5.228	5.228	5.228	5.228	5.228	3.895	2.578	2.578	2.378	2.378	1.254	1.08	1.08	0.906	0.906	0.906	0.906	0.714	0.714	0.714	0.714	0.714	0.191	0.191	0.191	0.191	0.191	0.191	0.191	0.191	0.191	0.191	0.191	0.191	0.191	0.191	0.392	0.392
YER059W	12.391	12.391	12.731	12.731	12.731	12.556	12.382	12.382	12.382	12.155	12.155	13.087	16.423	16.423	16.98	16.98	16.98	16.605	16.414	16.414	16.414	16.789	16.989	18.103	18.103	18.103	18.103	18.103	18.103	17.52	17.363	17.363	18.312	18.312	18.312	18.312	18.312	18.137	17.963	17.772	17.772	17.772	17.963	18.154	18.154	18.154	18.154	18.154	17.762
YKL135C	12.671	12.671	12.671	12.671	12.671	12.845	13.228	13.228	13.402	14.526	14.874	15.049	15.049	15.049	15.049	15.049	15.049	15.049	15.049	15.049	14.857	14.857	15.032	15.206	15.206	15.206	15.206	15.598	15.598	15.598	15.598	15.598	15.598	15.598	15.772	15.772	15.772	15.772	15.772	15.772	15.772	15.772	15.772	15.772	15.772	15.772	15.772	15.772	15.772
YBR133C	9.021	9.021	9.021	9.021	8.307	8.508	8.508	8.682	8.682	8.682	8.682	8.682	9.457	9.457	9.457	9.457	10.023	10.023	10.023	10.023	10.023	10.214	10.214	10.389	10.197	11.146	11.146	11.146	11.146	11.146	11.146	10.972	11.173	11.173	11.173	11.173	11.373	11.373	12.332	12.332	12.707	12.881	12.881	12.881	12.881	12.881	13.082	13.997	14.188
YCL024W	5.741	5.741	5.741	5.741	5.741	5.741	5.201	5.201	5.201	7.58	7.58	7.58	7.58	7.58	7.58	7.58	8.182	8.182	8.182	8.182	8.182	8.182	8.182	8.182	8.182	8.182	8.173	8.173	8.173	8.364	8.364	8.904	8.904	8.904	9.105	9.105	9.105	8.913	8.913	8.913	8.913	8.904	8.904	9.095	9.497	9.497	9.497	9.497	9.872
YDL130W-A	7.817	7.817	7.992	7.992	7.992	7.817	7.817	7.817	7.817	7.817	7.817	7.817	7.817	7.817	7.817	7.617	7.617	7.607	7.808	8.009	8.009	8.009	8.009	7.834	7.834	8.035	8.035	8.035	8.035	8.035	7.686	7.686	7.686	7.686	7.686	7.686	7.686	7.686	7.311	7.311	7.311	7.137	7.137	7.137	6.745	6.379	6.379	6.379	6.379
YML069W	10.692	12.329	12.329	12.73	13.461	14.647	14.647	14.647	14.647	14.647	14.838	14.838	14.838	14.838	15.404	15.404	15.404	15.404	15.404	15.404	15.404	15.404	15.404	15.404	15.404	15.579	15.579	15.579	15.579	15.579	15.579	15.579	15.579	15.569	15.569	15.77	15.77	15.77	15.77	15.77	15.395	15.395	15.395	15.395	15.395	15.395	15.395	15.395	15.395
YNL232W	6.437	6.437	6.437	6.437	6.437	6.437	6.437	6.437	6.437	6.437	6.437	6.437	6.437	6.437	6.437	6.246	6.246	6.045	5.871	5.697	5.697	5.697	5.697	5.697	5.697	5.697	5.697	5.697	5.697	5.697	5.697	5.697	5.505	5.505	5.331	5.14	5.14	5.14	5.14	5.14	5.14	5.14	5.14	5.14	4.965	4.965	4.965	4.965	4.965
YCL001W	9.715	9.715	9.715	9.715	8.573	8.965	8.774	8.774	8.774	8.774	8.774	8.774	8.583	8.191	8.191	8.191	7.825	7.651	7.851	8.408	8.408	8.408	8.791	8.982	9.714	9.914	10.856	10.856	10.856	10.856	10.856	10.856	10.856	10.856	10.856	10.856	10.856	11.379	11.379	11.754	11.954	11.954	12.155	12.155	12.155	12.155	12.155	12.346	12.346
YOL008W	7.197	7.197	7.023	6.674	6.674	6.674	6.674	6.474	6.273	6.273	6.273	5.68	5.105	5.105	5.105	5.105	5.279	5.48	5.48	5.48	5.288	5.288	5.872	5.872	5.872	5.872	5.872	5.872	5.48	5.48	5.48	6.734	7.867	7.867	8.041	8.215	8.215	8.215	8.041	8.041	7.85	8.242	8.242	8.242	8.242	8.05	8.05	8.05	7.458
YNL145W	6.597	6.597	6.597	6.597	6.597	6.597	6.597	6.597	6.597	6.396	6.396	6.222	6.222	6.222	5.839	5.839	5.839	5.839	5.839	5.839	5.839	5.839	5.839	5.839	5.839	5.665	5.665	5.665	5.665	5.665	5.648	5.648	5.648	5.648	5.082	5.082	5.273	5.273	5.072	4.724	4.523	4.349	4.148	4.148	4.148	4.148	4.148	3.974	3.974
YGR195W	11.038	11.038	11.038	10.863	11.038	11.038	11.038	11.038	11.038	11.038	10.846	10.846	10.846	10.846	10.846	10.672	10.498	8.99	8.598	8.407	8.407	8.407	8.407	8.407	8.407	8.407	8.407	8.407	8.407	8.407	8.407	8.407	8.407	8.407	8.407	8.215	8.215	7.649	6.899	6.533	6.168	6.168	6.168	6.168	6.168	6.168	6.168	6.168	6.168
YPL022W	9.129	9.129	8.764	8.764	8.764	9.487	9.662	9.662	9.862	9.862	9.862	9.862	9.862	9.662	10.768	10.933	11.7	11.7	12.441	12.441	12.441	12.441	12.441	12.441	12.441	12.441	12.441	12.615	12.414	13.172	13.172	13.172	13.172	13.172	13.172	13.172	13.172	13.172	13.172	13.172	13.172	12.998	12.998	12.998	12.998	12.998	12.998	13.172	13.172
YJL121C	0.557	0.557	0.366	0.366	0.366	0.366	0.366	0.366	0.366	0.366	0.366	0.366	0.366	0.557	1.281	1.481	1.481	1.481	1.481	1.481	1.673	1.673	1.673	1.673	1.873	2.065	2.065	2.065	2.065	2.065	2.065	2.065	2.256	2.256	2.256	2.256	2.256	2.256	2.256	2.256	2.256	2.256	2.256	2.256	2.256	2.256	2.256	2.483	2.483
YGR002C	5.237	5.412	5.412	5.211	5.211	5.211	5.412	5.412	5.412	5.412	5.412	5.412	5.412	5.412	5.603	5.777	5.777	5.577	5.56	5.56	5.56	5.56	5.76	5.76	5.76	5.76	5.76	5.76	5.76	5.76	5.76	5.76	5.385	5.185	5.533	5.533	5.533	5.533	5.533	5.533	5.533	5.533	5.533	5.533	5.533	5.533	5.533	5.533	5.533
YDR248C	3.964	3.773	3.773	3.773	3.773	3.773	4.139	4.33	4.33	4.33	4.33	4.33	4.33	4.33	4.531	4.896	4.896	4.896	4.896	4.722	4.722	4.521	4.347	4.347	4.347	4.548	4.548	4.548	4.722	4.722	4.722	4.722	4.722	4.722	4.531	5.114	5.114	5.114	5.114	5.114	5.114	5.114	5.114	5.288	5.463	6.055	6.055	6.256	6.256
YLR244C	9.817	9.992	9.992	9.992	9.992	9.992	9.992	9.992	9.992	9.992	9.992	11.342	11.516	11.516	11.516	11.516	11.516	11.717	11.717	11.908	11.908	11.908	11.908	11.908	11.908	12.109	12.109	11.918	11.918	11.918	11.717	11.717	11.717	11.717	11.717	11.543	11.734	11.908	11.908	11.908	12.083	12.083	13.189	13.59	13.59	13.59	13.59	13.59	13.59
YOR059C	9.421	9.421	9.421	9.421	9.421	9.421	9.421	9.02	9.02	8.845	8.845	8.845	7.747	7.555	7.555	7.73	7.73	7.93	8.131	7.93	7.93	7.93	6.589	6.589	6.589	6.188	5.239	4.515	5.656	5.481	5.481	5.307	4.714	5.481	5.481	5.682	5.883	6.475	7.434	7.434	7.434	7.434	7.434	7.434	7.434	7.434	7.434	7.434	7.424
YCR034W	5.751	5.751	5.751	5.751	5.751	5.751	5.751	5.751	5.751	5.751	5.751	5.751	5.751	5.751	5.751	5.751	5.751	5.751	5.751	5.751	5.577	5.577	5.577	5.385	5.385	5.385	4.993	4.993	4.993	4.993	4.993	4.993	4.993	4.993	4.993	4.802	4.253	3.887	3.887	4.088	3.887	3.696	3.696	3.696	3.495	3.495	3.696	3.887	4.262
YGL246C	5.296	5.296	5.671	6.245	7.012	8.93	8.93	8.93	9.105	9.105	9.105	9.47	9.47	9.47	9.47	9.47	9.47	9.47	9.47	9.47	9.47	9.645	10.01	10.01	10.01	10.01	10.01	10.01	10.01	10.202	10.577	11.151	11.151	11.151	11.151	11.151	11.151	11.151	11.151	11.151	11.151	11.151	11.151	11.151	11.151	11.325	11.874	12.049	12.049
YIL039W	13.248	13.248	13.248	13.248	13.248	13.248	12.847	12.656	12.656	12.273	12.273	12.273	12.273	12.273	12.072	12.072	11.707	11.707	11.707	11.707	11.332	11.332	10.782	10.39	9.597	9.423	9.771	9.771	10.885	11.26	11.26	11.26	11.26	11.26	11.26	11.26	11.26	11.26	11.26	11.26	11.26	11.26	11.26	11.26	11.26	11.06	11.06	10.859	10.859
YPR107C	16.267	16.642	17.784	17.784	17.784	17.784	17.784	17.959	18.15	18.908	19.622	19.796	19.796	19.796	19.988	19.988	20.179	20.005	20.005	20.005	20.005	20.005	20.005	20.005	20.005	20.005	20.005	20.005	20.005	20.005	20.005	20.196	20.196	20.196	20.196	20.196	20.196	20.196	20.196	20.196	20.597	20.597	20.423	20.423	20.423	20.423	20.423	20.423	20.423
YJR089W	3.032	3.032	3.032	3.032	2.832	2.832	2.631	2.631	2.631	2.631	2.43	2.44	2.832	2.832	2.832	2.832	2.832	2.832	2.832	2.832	3.197	7.092	9.714	10.803	10.803	11.186	11.926	11.926	11.926	12.127	12.127	12.127	12.127	12.127	12.127	12.127	12.127	12.328	12.528	12.528	12.528	12.528	12.528	12.528	12.528	12.528	12.528	12.528	12.528
YJL080C	12.72	12.72	12.72	12.72	12.72	12.72	12.72	12.72	12.72	12.72	12.72	12.72	12.72	12.72	12.72	12.72	12.72	12.72	12.72	12.72	12.72	12.546	12.546	12.197	12.197	12.197	12.197	12.023	12.023	12.023	12.023	12.023	11.832	11.832	11.832	11.832	12.032	12.032	12.032	12.032	11.64	11.64	11.64	11.64	11.64	11.64	11.258	11.258	11.258
YCL029C	12.917	12.351	11.619	11.619	11.619	11.619	11.254	10.504	10.504	10.294	10.119	10.119	10.119	10.119	9.928	9.911	9.72	9.72	9.894	9.894	10.443	9.729	9.538	9.555	9.555	9.555	9.354	9.18	6.158	6.533	6.359	6.55	6.35	6.35	6.35	6.35	6.35	6.35	6.35	6.35	5.217	5.026	5.617	6.192	7.316	7.316	7.664	7.664	7.664
YBR234C	8.005	8.005	8.18	9.119	9.311	9.311	9.511	9.903	9.903	9.903	9.903	9.903	10.104	10.879	10.879	10.879	11.053	11.053	11.053	11.053	11.053	11.053	11.053	11.053	11.053	11.053	11.053	11.053	11.402	11.402	11.576	11.576	11.576	11.576	11.576	11.576	11.576	11.576	11.576	11.576	11.576	11.576	11.576	11.576	11.576	11.576	11.576	11.576	11.576
YOR144C	9.635	9.478	9.478	9.478	9.478	9.478	9.304	9.844	9.425	9.243	9.243	10.35	10.158	10.158	10.158	10.158	10.333	10.333	10.333	10.333	10.333	10.158	10.158	10.158	10.158	10.359	10.359	10.359	10.359	10.55	10.55	10.55	10.55	10.55	10.359	10.359	10.359	10.359	10.359	10.359	10.359	10.359	10.359	10.359	10.359	10.359	10.359	10.55	10.55
YDR268W	9.035	9.418	9.418	9.418	9.418	9.418	9.418	9.418	9.418	9.418	9.418	9.418	9.418	9.418	9.418	9.418	9.418	9.618	9.793	9.793	9.793	9.793	9.793	9.793	9.793	9.793	9.793	9.793	9.793	9.793	9.993	9.993	9.993	9.993	9.993	9.993	9.628	9.453	9.279	9.279	9.279	9.279	9.078	8.887	8.887	8.887	8.887	8.887	8.887
YPL026C	1.125	1.125	1.316	1.316	1.316	1.316	1.142	1.142	1.142	1.142	1.142	1.142	1.142	1.142	1.142	1.142	1.142	1.142	1.142	1.142	1.142	1.142	1.142	1.142	1.142	1.142	1.142	1.142	1.142	1.142	1.142	1.142	1.142	1.142	1.142	1.142	1.142	1.142	0.941	0.941	0.941	0.941	0.941	0.941	0.941	0.941	0.941	0.941	0.941
YDR440W	5.934	5.934	6.125	6.125	6.125	6.316	6.508	6.508	6.883	7.998	7.998	7.998	8.538	8.538	8.538	8.538	8.538	8.538	8.538	8.538	8.538	8.739	8.739	8.739	9.14	9.14	9.341	9.341	9.341	9.341	9.341	9.341	9.341	9.341	9.341	9.341	9.934	10.125	10.316	10.316	10.508	10.508	12.259	12.634	13.009	13.009	13.009	13.009	13.009
YPR129W	18.209	18.209	18.209	18.209	18.41	18.219	17.6	17.6	17.6	17.6	17.6	17.6	17.408	17.408	17.408	17.408	17.408	17.408	17.408	17.408	17.408	17.408	17.408	17.408	17.408	17.408	17.408	17.408	17.217	17.217	17.217	17.217	17.217	17.217	17.217	17.217	17.217	17.217	17.217	17.217	17.217	17.217	17.217	17.217	16.441	16.441	16.24	16.24	16.24
YMR078C	8.066	8.066	8.066	8.066	8.066	8.066	8.066	8.066	7.874	7.874	7.683	7.683	7.509	7.317	7.317	7.317	7.317	7.317	7.317	7.126	7.126	7.126	7.126	6.952	6.952	6.952	6.952	6.952	6.952	6.952	6.952	6.952	6.952	6.952	6.952	6.952	6.952	6.952	6.777	6.777	6.777	6.777	6.777	6.777	6.777	6.969	6.969	6.969	6.969
YBR289W	5.106	5.106	5.106	3.599	3.424	3.991	3.991	3.991	3.991	3.991	4.366	4.366	4.366	4.366	4.557	4.557	4.557	4.383	4.383	4.557	4.557	4.557	4.557	4.758	3.964	3.964	3.964	3.964	3.964	3.964	3.964	3.964	3.964	3.964	4.165	4.165	4.165	4.339	4.339	4.339	4.339	4.339	4.339	4.339	4.339	4.339	4.339	4.339	4.339
YPR132W	14.588	14.588	14.588	14.588	14.588	14.588	14.588	14.588	14.588	14.588	14.588	14.588	14.588	14.588	14.588	14.387	14.387	14.387	14.387	14.387	14.387	14.196	14.196	14.196	14.196	14.196	14.196	14.196	14.196	13.995	13.995	13.804	13.804	13.613	13.613	13.613	13.613	13.613	13.613	13.613	13.056	12.881	12.881	12.69	12.69	12.307	12.307	12.307	12.307
YOR090C	9.785	9.785	9.785	9.785	9.785	9.785	9.785	9.785	9.785	9.785	9.785	9.785	9.611	9.611	9.436	9.236	8.461	8.461	8.461	7.868	7.668	7.668	7.668	7.668	7.668	7.668	7.668	7.668	7.668	7.668	7.668	7.467	7.467	7.467	7.293	7.293	7.101	7.101	7.101	7.101	5.76	5.76	5.76	5.76	4.819	4.645	4.645	4.645	4.645
YLR276C	11.735	11.936	11.936	11.936	11.936	11.936	11.761	11.761	11.936	11.936	11.936	11.936	11.936	11.936	12.136	12.136	12.311	12.311	12.485	12.659	12.659	12.659	12.659	12.659	12.659	12.659	12.659	12.659	12.834	12.834	12.834	12.834	12.834	12.834	12.834	12.834	12.834	12.834	13.008	13.008	13.008	13.008	13.008	13.008	13.008	13.008	13.008	12.817	12.817
YIL135C	7.72	7.72	7.72	7.72	7.72	7.72	7.72	7.72	7.72	7.72	7.72	7.72	7.72	7.72	7.52	7.52	7.52	7.52	6.953	6.953	6.953	6.953	6.953	6.953	6.953	6.953	6.953	6.762	6.762	6.762	6.762	6.762	6.762	6.762	6.762	6.762	5.83	5.83	5.83	5.83	5.83	5.83	5.83	5.83	5.83	5.83	4.339	3.938	3.938
YGR027C	2.824	2.633	2.633	2.633	2.633	2.824	3.015	3.015	3.015	3.015	3.381	3.381	3.381	3.364	3.364	3.364	4.122	4.122	4.122	4.122	5.821	5.821	5.821	5.821	5.821	5.821	5.969	8.052	7.878	7.878	8.078	8.078	8.078	8.078	7.904	7.73	7.73	7.73	7.93	8.105	8.105	8.105	8.105	8.105	8.296	8.296	8.296	8.095	8.095
YOR037W	9.95	9.976	9.776	10.325	10.325	10.151	10.151	10.151	10.151	10.151	9.95	9.584	9.393	9.001	8.827	8.452	8.452	8.459	8.851	9.427	9.427	9.427	9.253	9.628	9.628	9.628	9.628	9.802	9.628	9.628	10.003	11.675	11.867	11.867	12.067	12.067	12.067	11.876	12.277	11.902	12.077	12.651	12.651	12.651	12.651	12.651	12.459	12.459	13.225
YHL004W	8.304	8.304	8.478	8.478	8.478	8.87	9.262	9.262	9.262	9.436	9.436	9.436	9.436	9.811	9.811	9.811	9.811	9.811	9.811	9.811	9.811	9.811	9.811	9.811	9.811	10.012	9.821	9.821	9.821	10.387	10.387	10.387	10.387	10.387	10.578	10.578	10.578	10.578	10.578	10.578	10.578	10.578	10.578	10.578	10.578	10.578	10.578	10.578	10.578
YCL016C	16.09	16.09	16.09	16.09	16.09	16.09	16.09	16.09	16.09	16.09	16.09	16.09	16.09	16.09	16.09	16.09	16.09	16.09	16.09	16.09	16.09	16.09	16.09	16.09	16.09	16.09	16.09	16.09	16.09	16.09	16.09	16.09	16.09	16.09	16.09	15.899	15.899	15.899	15.899	15.899	15.899	15.899	15.899	15.899	15.899	15.899	15.698	15.698	15.507
YOR160W	11.263	11.829	11.829	11.629	12.221	13.101	13.101	13.101	13.101	13.101	13.101	13.101	13.101	13.101	13.101	13.101	13.101	12.926	12.926	13.466	13.074	13.074	13.074	13.074	13.249	13.449	13.449	13.449	13.449	13.449	13.449	13.258	14.199	15.088	15.088	15.088	15.289	15.289	15.289	15.289	15.289	15.289	15.289	15.114	15.114	15.114	15.289	15.463	15.463
YGR048W	13.422	13.231	13.231	13.056	13.056	13.056	13.056	13.056	13.056	13.056	11.566	11.566	11.566	11.043	9.726	9.901	9.901	9.901	9.901	9.901	9.901	10.075	9.526	9.325	9.325	8.749	8.575	8.575	8.401	7.669	7.495	7.495	6.754	6.754	6.754	6.754	6.754	6.754	4.907	2.449	1.909	2.458	2.458	2.458	2.458	2.458	2.284	2.284	2.284
YBR228W	7.042	7.242	6.275	6.275	7.015	7.015	7.216	7.015	7.015	6.815	6.815	6.614	6.614	6.614	6.614	5.446	6.16	6.16	6.16	6.344	6.561	6.588	8.459	8.459	8.459	8.459	8.459	8.459	8.66	8.66	8.66	8.66	8.851	9.2	9.941	9.941	9.941	9.941	10.115	10.115	10.115	10.115	10.289	10.115	10.115	10.115	10.115	10.115	10.115
YJR003C	16.755	16.755	16.206	16.206	15.64	15.64	14.916	14.185	14.185	14.01	13.819	13.819	13.819	14.01	13.81	13.81	13.81	13.81	12.311	12.328	12.328	12.328	12.328	12.328	12.328	12.328	11.788	11.021	11.021	11.021	11.021	11.021	11.021	11.021	11.021	9.095	8.328	7.927	7.927	7.927	8.101	8.484	9.399	9.399	9.8	9.8	10.001	10.001	10.001
YML058W	10.193	10.193	10.193	10.193	10.193	10.193	10.193	10.193	10.193	10.193	10.193	10.193	10.193	10.193	10.193	10.193	10.193	10.193	10.193	10.193	10.019	10.019	9.828	9.828	9.828	9.653	9.653	9.653	9.653	9.653	9.078	9.078	9.078	9.078	9.078	8.886	8.886	8.886	8.886	8.886	8.886	8.886	8.886	8.886	8.886	8.886	8.886	8.886	8.686
YKL165C	3.336	3.336	3.336	3.162	3.162	2.987	2.987	2.987	2.987	2.796	2.796	2.796	2.43	2.43	2.43	1.114	0.923	0.731	0.731	0.731	0.906	0.906	0.906	0.714	0.714	0.714	0.349	0.349	0.349	0.523	0.523	0.523	0.349	0.75	1.918	1.918	1.918	1.918	1.918	2.119	2.119	2.119	2.119	2.119	2.119	2.119	2.119	2.119	2.119
YNL275W	3.582	3.582	3.782	3.608	3.608	3.608	3.608	3.608	3.608	3.608	3.608	3.634	3.809	3.809	3.809	3.809	4	4	4	4	4	4	4	4	4	4.968	5.36	5.36	5.36	5.36	5.36	5.36	5.36	5.56	5.56	6.11	6.11	6.31	7.077	7.617	7.617	7.617	7.818	7.818	7.818	7.818	7.617	7.792	7.792
YMR159C	7.895	7.72	7.338	3.548	3.739	3.739	3.739	3.739	3.739	2.449	2.449	2.275	2.275	2.64	2.64	2.64	2.64	2.64	2.44	3.555	4.705	4.896	5.628	6.194	6.194	7.501	7.501	7.501	7.867	7.867	8.215	8.215	8.215	8.215	8.39	9.305	9.68	9.68	9.854	10.22	10.22	10.22	10.585	11.343	11.534	11.534	11.534	11.534	11.534
YOR212W	0.523	0.523	0.523	0.523	0.523	0.523	0.349	0.349	0.349	0.349	0.349	0.349	0.349	0.349	0.349	0.349	0.349	0.349	0.349	0.349	0.349	0.349	0.349	0.174	0.174	0.174	0.174	0.174	0.174	0.174	0.174	0.174	0.174	0.174	0.174	0.174	0.174	0.174	0.174	0.174	0.174	0	0	0	0	0	0	0	0
YPR103W	2.684	2.684	2.309	2.309	2.309	2.309	2.309	2.309	2.309	2.309	2.5	2.5	2.5	2.5	2.5	2.5	1.924	1.924	1.924	1.924	1.733	1.733	1.733	1.733	1.733	1.733	1.733	1.733	1.733	1.733	1.733	1.733	1.733	1.733	1.733	1.733	1.733	1.733	1.532	1.532	1.532	1.532	1.532	1.532	1.532	1.532	1.532	1.532	1.532
YBR200W	7.088	7.088	6.888	6.888	6.888	6.888	6.888	6.888	6.687	6.486	6.486	6.486	6.486	6.486	6.46	6.46	6.46	6.46	6.634	6.634	6.634	6.634	7.026	7.026	7.026	7.026	7.026	7.026	7.026	7.026	7.026	7.026	6.852	6.852	6.852	6.852	6.852	6.651	6.651	6.651	6.651	5.858	5.684	5.492	5.492	5.318	5.318	5.318	5.519
YBR150C	6.029	6.029	6.23	6.578	7.527	7.527	7.527	7.527	7.527	7.527	7.527	7.527	7.728	7.728	7.728	7.929	8.103	8.103	8.103	8.103	7.929	7.728	7.728	7.728	7.527	8.101	8.467	8.842	8.842	8.842	8.842	8.842	8.842	9.016	9.016	9.016	9.191	9.191	9.191	9.191	9.191	9.191	9.191	9.191	9.191	9.191	9.191	9.191	9.191
YDR090C	3.4	3.4	3.4	3.4	3.4	3.4	3.748	3.548	3.548	3.548	3.923	4.298	4.298	4.298	4.298	4.123	4.123	4.123	4.315	4.315	4.315	4.315	4.315	3.913	3.713	3.713	3.696	3.696	3.887	3.887	4.444	4.993	4.993	4.993	5.777	6.16	6.16	6.351	6.351	6.351	6.543	6.717	6.717	6.717	6.717	6.908	6.908	6.908	6.908
YER091C	0	0	0	0	0	0	0	0	0	0	0	0	0	0	0	0.191	0.191	0.191	0.191	0.191	0.191	0.191	0.191	0.191	0.191	0.191	0.191	0.191	0.191	0.191	0.191	0.191	0.191	0.191	0.191	0.191	0.191	0.191	0.191	0.191	0.191	0.191	0.191	0.191	0.191	0.191	0.191	0.191	0.191
YBR056W	0.941	1.116	1.116	1.116	1.116	1.116	1.116	1.116	1.116	1.116	1.116	0.941	0.941	0.941	0.941	0.941	0.941	0.941	0.741	0.741	0.566	0.566	0.566	0.566	0.566	0.566	0.566	0.566	0.566	0.566	0.366	0.366	0.366	0.741	0.741	0.741	0.741	0.741	0.741	0.741	0.741	0.741	0.915	0.915	0.915	0.915	0.915	0.915	0.915
YNL164C	12.755	13.305	13.479	13.479	13.479	13.479	13.479	13.479	13.68	13.68	13.68	14.055	14.055	14.055	13.854	14.028	14.943	14.943	14.943	14.943	14.943	14.943	14.943	14.943	15.118	15.118	15.118	15.118	15.118	15.118	15.318	15.318	15.318	15.493	15.667	15.667	15.667	15.667	15.667	15.667	15.667	15.667	15.667	15.667	15.667	15.667	15.667	15.667	15.868
YML003W	8.686	9.279	9.279	9.279	9.279	9.279	9.279	9.279	9.845	9.845	10.046	10.22	10.22	10.22	10.412	10.412	10.412	10.412	10.412	10.412	10.412	10.412	10.412	10.412	10.412	10.412	10.412	10.586	10.586	10.586	10.586	10.586	10.76	10.952	10.952	10.952	10.952	10.952	10.952	10.76	10.76	10.76	10.76	10.76	10.76	10.76	10.76	10.543	10.368
YLR196W	1.412	1.412	1.412	1.804	1.804	1.804	1.804	1.804	2.004	2.963	3.328	3.328	3.328	3.328	3.328	3.328	3.851	4.635	4.836	4.836	4.836	4.836	5.027	5.219	5.219	5.219	5.41	5.776	7.214	7.214	7.414	7.414	7.414	7.414	7.414	7.615	7.964	8.329	8.329	8.329	8.329	8.329	8.329	8.329	8.329	8.329	8.53	8.53	8.53
YGR030C	10.633	10.432	10.432	10.432	10.258	10.258	10.815	11.18	11.18	11.372	11.18	11.372	11.372	12.137	12.703	12.703	12.703	12.703	13.287	13.287	13.287	13.287	13.287	13.287	13.461	13.461	13.461	13.461	13.461	13.461	13.461	13.461	13.461	13.287	13.287	13.287	13.287	13.287	13.287	13.461	13.461	13.461	13.461	13.461	13.461	13.461	13.461	13.461	13.461
YCL027W	17.024	16.641	16.641	16.641	16.641	16.641	16.641	16.641	16.441	16.441	16.441	16.441	16.441	16.632	16.632	16.806	16.806	16.806	16.806	16.257	16.083	16.083	15.691	15.516	15.516	15.516	15.325	15.325	15.325	15.325	15.325	15.325	15.325	15.325	14.933	14.933	14.933	14.541	14.541	14.541	14.541	14.541	14.149	14.149	14.149	14.149	14.149	13.774	13.774
YPL007C	1.935	1.935	1.935	1.744	1.744	1.168	1.36	2.1	2.858	2.858	3.059	2.884	2.884	2.884	2.884	2.884	2.884	2.884	2.884	2.884	2.884	2.292	2.684	2.483	2.657	2.832	2.832	2.832	2.832	2.832	3.781	3.955	5.262	5.262	5.262	5.463	5.463	5.463	6.02	6.22	6.22	6.22	6.978	8.902	9.094	9.094	9.094	9.094	9.094
YER169W	12.418	12.418	12.418	12.418	12.418	12.418	12.418	12.418	12.418	12.418	12.418	12.593	12.593	12.593	12.593	12.593	12.593	12.593	12.593	12.593	12.593	12.593	12.593	12.593	12.593	12.401	12.401	12.401	12.401	12.401	12.401	12.401	11.242	10.327	9.935	9.56	9.36	9.36	9.36	9.36	9.36	9.36	9.36	9.36	9.36	9.159	9.159	9.159	9.159
YLR437C	9.174	9.174	9.174	9.174	9.174	9.174	9.174	9.174	9.174	9.174	9.174	9.174	9.174	9.174	9.174	9.174	9.174	9.174	9.174	9.174	9.174	9.174	9.174	9.174	9.174	8.982	8.982	8.982	8.982	8.982	8.982	8.982	8.982	8.982	9.157	8.965	8.573	8.573	8.399	8.399	8.399	8.208	8.208	8.208	8.208	7.859	7.859	7.658	7.283
YJL020C	9.734	9.734	9.734	9.734	9.734	9.734	9.734	9.533	9.533	9.533	9.359	9.359	9.359	9.359	8.967	8.967	7.844	7.844	7.844	7.844	7.844	7.844	7.844	8.035	6.003	5.986	5.986	5.986	5.986	5.419	5.419	4.277	3.685	4.251	4.251	4.425	4.425	4.425	5.384	4.87	5.219	5.993	5.993	6.376	6.376	6.376	7.299	7.299	7.299
YNL290W	8.572	8.572	8.581	8.755	10.271	10.646	11.551	11.743	11.743	11.743	11.743	11.743	11.743	11.743	11.934	12.883	12.883	13.074	14.442	14.442	14.843	14.843	14.843	14.843	14.669	14.669	14.86	15.051	15.792	15.792	15.792	15.792	15.792	15.792	15.792	16.175	16.375	16.375	16.375	16.375	16.375	16.375	16.375	16.375	16.184	16.184	16.385	16.385	16.559
YKL183W	8.427	8.253	8.253	8.253	8.253	8.052	8.052	8.052	8.052	7.469	7.469	6.929	7.12	6.919	6.919	6.919	6.893	6.893	7.416	7.416	7.782	7.982	8.348	8.348	8.348	8.348	8.348	7.956	7.956	7.956	7.956	7.956	7.956	7.956	7.782	7.782	7.782	7.782	7.782	7.782	7.782	7.782	7.782	7.782	7.782	7.607	7.024	6.675	6.152
YBR109C	12.172	12.172	12.172	12.172	12.172	12.346	12.346	12.346	12.346	12.346	12.346	11.971	11.971	11.971	11.971	11.971	11.971	11.971	11.797	11.797	11.797	11.797	11.797	11.797	11.797	11.797	11.797	11.797	11.797	11.797	11.797	11.797	11.797	11.797	11.797	11.797	11.797	11.221	10.846	10.846	11.038	11.038	11.038	11.038	11.038	11.038	11.038	11.038	11.038
YMR313C	8.72	8.72	8.529	8.885	8.694	8.868	9.043	9.043	9.217	9.016	9.016	9.948	9.948	9.948	9.948	10.123	10.123	11.255	11.255	11.255	11.447	11.447	11.447	11.447	11.447	11.447	11.447	11.447	12.396	12.396	12.396	12.945	12.945	12.945	12.945	12.945	13.146	13.695	13.695	13.886	13.886	13.886	13.886	13.886	13.886	13.886	13.886	13.886	13.886
YLR396C	8.26	8.26	8.26	8.26	8.452	8.277	8.277	8.12	8.512	8.512	8.512	8.512	8.512	8.512	8.713	8.713	9.48	9.671	10.063	11.58	11.771	12.345	12.345	12.345	13.112	13.112	13.112	13.112	13.112	13.112	13.112	13.112	13.112	13.112	13.112	13.112	13.112	13.112	13.112	13.112	13.112	13.304	13.112	13.112	13.112	13.478	13.478	13.478	13.652
YKL090W	9.931	9.931	8.859	8.092	7.325	6.768	6.768	6.768	6.402	6.402	6.228	6.027	6.027	6.027	6.027	5.853	5.853	5.853	5.853	5.853	5.662	5.662	5.662	5.662	4.73	3.214	3.04	3.04	3.04	3.04	3.04	3.04	3.04	3.04	3.04	3.04	2.839	2.256	2.256	2.256	2.457	3.006	3.207	3.207	3.207	3.599	3.599	3.599	3.599
YNL098C	0.583	0.583	0.583	0.583	0.583	0.392	0.191	0.191	0.191	0.191	0.191	0.191	0.191	0.191	0.191	0.191	0.191	0.191	0.191	0.191	0.191	0.191	0.191	0.191	0.191	0.191	0.191	0.191	0.191	0.191	0.191	0.191	0.191	0.191	0.191	0.191	0.191	0.191	0.191	0.191	0.191	0.366	0.758	0.758	0.758	0.758	0.758	0.758	0.758
YOR249C	8.923	8.923	8.923	8.923	8.923	8.722	8.722	8.146	8.548	10.282	11.529	11.72	11.912	12.112	12.112	12.112	12.461	12.461	12.652	12.844	13.192	13.192	13.192	13.384	13.384	13.384	13.558	13.558	13.558	13.558	13.558	13.558	13.558	13.558	12.965	12.791	12.992	13.384	13.384	14.158	14.158	14.158	14.158	14.541	14.541	14.933	14.933	14.933	14.933
YPR040W	13.726	13.726	13.726	13.726	13.726	13.142	12.75	12.75	12.777	12.777	12.585	12.585	12.585	12.585	12.394	12.716	13.048	13.999	14.19	13.999	13.999	13.999	14.766	14.766	14.766	14.766	14.957	14.957	14.957	14.957	14.957	14.957	14.957	14.957	14.957	14.591	14.591	14.783	14.783	14.582	14.582	14.216	14.216	14.216	14.042	14.243	14.243	14.243	14.243
YNL321W	13.05	13.05	13.05	13.05	13.05	13.05	13.05	13.05	13.05	13.05	13.05	13.05	12.849	12.466	12.466	12.101	11.386	10.619	10.445	10.445	10.445	10.445	10.445	10.044	10.044	10.044	10.044	9.843	9.669	9.32	9.32	9.146	9.146	8.57	8.57	8.57	8.57	8.047	8.047	8.047	7.873	7.873	7.672	7.306	7.306	7.115	7.115	7.115	7.115
YDR013W	9.055	8.663	8.663	8.663	8.463	8.463	8.855	8.68	8.68	8.68	8.489	8.489	8.288	8.288	8.671	7.921	7.921	7.72	7.72	7.72	7.72	7.72	7.52	7.52	7.52	7.328	7.154	6.561	6.762	6.97	8.165	8.557	8.557	8.748	8.748	8.748	8.748	8.748	8.748	8.548	8.722	8.722	7.807	7.807	7.807	7.981	8.555	8.747	8.747
YLR109W	5.699	5.699	5.699	5.699	5.699	5.699	5.699	5.699	5.699	5.699	5.699	5.699	5.699	5.699	5.699	3.606	3.606	3.606	3.606	3.606	3.606	3.606	3.606	2.83	2.072	2.072	2.072	2.072	2.072	1.898	1.898	1.707	1.707	0.741	0.566	0.375	0.549	0.549	0.549	0.549	0.549	0.549	0.549	0.549	0.549	0.549	0.549	0.549	0.549
YMR284W	6.158	5.958	5.958	5.958	5.958	5.958	5.958	5.958	5.958	5.766	5.766	5.766	5.052	4.861	4.861	2.762	2.205	2.205	2.004	1.813	1.639	1.639	1.639	1.639	1.639	1.464	1.464	1.464	1.464	1.116	1.116	1.116	0.724	0.349	0.349	0.349	0.349	0.349	0.349	0.349	0.349	0.523	0.898	2.91	2.91	2.91	2.91	2.91	2.91
YJL004C	8.197	8.371	9.112	9.112	9.286	9.286	9.286	9.286	8.555	8.555	8.38	8.38	8.38	8.38	8.763	8.763	8.937	8.937	8.937	8.937	8.937	8.937	8.937	8.763	8.763	8.763	8.763	8.763	8.763	8.763	8.763	8.572	8.371	8.388	8.562	8.562	8.562	8.562	8.562	8.562	8.562	8.562	8.562	8.562	8.562	8.562	8.562	8.562	8.562
YDL192W	7.599	7.407	7.407	7.407	7.407	7.407	7.407	7.407	7.407	7.042	7.042	6.841	6.841	6.841	6.841	4.958	4.758	4.191	4	3.634	3.634	3.835	4.201	4.985	4.985	4.985	4.985	4.985	5.159	4.784	4.784	4.985	4.593	4.593	4.793	4.985	4.958	4.958	4.958	4.958	4.958	4.958	4.958	5.133	4.54	4.514	4.514	4.339	4.339
YHR050W	7.736	7.736	7.736	7.736	7.544	7.544	7.544	7.544	7.344	7.37	7.37	7.37	7.37	7.37	7.37	7.179	7.179	7.379	7.554	7.554	7.554	7.537	7.537	7.537	7.728	7.728	7.728	8.077	8.077	8.077	7.902	7.902	7.902	7.902	7.902	7.902	7.902	8.285	8.459	8.834	8.834	9.035	9.035	9.035	9.035	9.436	9.436	9.436	9.436
YBL036C	8.853	8.853	9.027	9.228	9.402	9.402	9.603	9.794	9.794	10.143	10.143	10.143	10.143	9.969	9.794	9.794	9.794	9.794	10.387	10.387	10.561	10.561	10.561	10.561	10.762	10.762	10.762	10.762	10.762	10.588	10.571	10.571	10.571	10.963	10.963	11.137	11.137	11.137	11.137	11.137	11.137	11.137	11.137	11.137	11.137	11.137	11.137	10.936	10.936
YGL244W	14.448	14.448	14.448	14.448	14.448	14.448	14.448	14.056	14.056	14.056	14.056	14.257	14.257	14.257	14.056	14.231	14.431	14.431	14.431	14.257	14.257	14.257	14.056	14.056	14.056	14.248	14.248	14.248	14.248	14.248	14.248	14.248	14.248	14.248	14.422	14.056	13.865	13.865	13.865	13.865	13.865	13.865	13.865	13.865	13.865	13.865	13.865	13.865	13.865
YLR250W	8.512	8.703	8.703	8.703	8.703	8.703	8.703	8.904	8.703	8.703	8.878	8.495	8.495	8.495	8.686	8.486	8.486	8.486	7.936	7.936	7.936	7.936	7.936	7.762	7.762	7.179	7.179	7.179	7.179	7.179	6.787	6.987	6.987	6.987	7.389	7.389	7.389	7.58	7.379	7.554	7.745	7.745	7.745	7.745	7.554	7.379	7.379	7.379	7.379
YOL072W	8.878	8.677	8.677	8.677	8.476	8.476	7.876	7.145	7.145	7.145	7.145	7.145	7.145	7.145	6.753	6.753	6.753	6.953	5.821	6.012	6.344	6.344	6.344	6.544	6.544	6.544	6.91	8.556	8.556	8.556	8.382	8.191	8.191	8.382	8.382	8.382	9.454	9.454	9.454	10.544	10.544	11.258	11.258	11.258	11.258	11.449	11.249	11.249	11.249
YDR232W	16.438	16.073	16.073	16.073	16.073	15.698	15.698	15.698	15.131	14.931	14.931	14.931	14.931	15.105	14.565	14.565	14.374	13.999	13.999	13.999	13.999	13.023	13.023	13.006	13.006	13.006	13.006	13.006	13.006	12.423	12.423	12.423	12.423	12.423	12.249	12.249	12.249	12.249	12.249	12.249	12.057	12.057	12.057	12.057	11.857	11.857	11.857	11.857	11.857
YDR135C	1.316	2.457	2.457	2.457	2.457	2.457	2.457	2.457	2.457	2.457	2.457	2.457	2.457	2.457	2.457	2.457	2.832	2.832	2.832	2.832	2.832	2.832	2.832	2.832	2.832	2.832	2.832	2.832	3.023	3.023	3.023	3.224	3.224	3.224	3.224	3.224	3.224	3.224	3.224	3.424	4.208	4.409	4.583	4.775	4.775	4.775	4.949	4.949	4.949
YPR131C	13.803	13.803	13.803	13.803	13.803	13.803	13.629	13.629	13.629	13.829	13.829	13.829	13.829	13.829	13.829	13.829	13.437	13.629	13.82	13.82	13.82	13.82	13.82	13.82	13.82	13.82	13.619	13.619	13.619	13.619	13.619	13.619	13.619	13.445	13.445	13.254	13.254	13.254	13.254	12.879	12.879	12.879	12.879	12.879	12.138	12.138	12.138	11.163	10.386
YLR451W	9.559	9.559	9.559	9.559	9.559	9.75	9.75	9.924	9.924	9.75	9.75	9.75	9.75	9.75	9.75	9.75	9.75	9.75	9.75	9.75	9.75	9.951	9.951	9.951	9.951	9.951	10.125	10.125	10.125	10.125	10.316	10.125	10.125	10.125	10.125	10.125	10.125	10.125	9.951	9.951	9.951	9.951	9.951	9.776	9.776	9.776	9.776	9.776	9.776
YKL110C	4.183	4.183	4.183	4.183	4.183	4.009	3.486	2.963	2.98	2.98	2.98	2.98	2.98	2.788	2.614	2.614	2.614	2.614	2.44	2.631	2.631	2.631	2.631	2.631	2.631	2.43	2.43	2.43	2.43	2.43	2.23	2.23	2.23	2.23	2.43	2.43	2.43	2.43	2.413	2.605	2.605	2.605	2.413	2.413	2.413	2.413	2.413	2.038	1.489
YMR021C	4.868	4.868	5.06	5.452	5.452	5.452	6.044	6.044	6.044	6.044	6.236	6.236	6.236	6.427	6.427	6.427	6.618	7.533	7.533	7.533	7.533	7.533	7.533	7.533	7.533	7.533	7.533	7.533	7.533	7.533	7.533	7.533	7.533	7.533	7.708	7.708	7.708	7.708	7.882	8.083	8.083	8.083	8.083	8.083	8.083	8.083	8.083	8.083	8.083
YEL017C-A	0.174	0.174	0.174	0.174	0.174	0.174	0.174	0.174	0.174	0.174	0.174	0.174	0.174	0.174	0.174	0.174	0.174	0.174	0.174	0.174	0.174	0.174	0.174	0.174	0.174	0.174	0.174	0.174	0.174	0.174	0.174	0.174	0.174	0.174	0.174	0.174	0.174	0.174	0.366	0.366	0.366	0.366	0.366	0.366	0.366	0.366	0.366	0.366	0.366
YGR146C	2.987	2.987	2.987	2.987	2.987	2.987	2.813	2.813	2.813	2.987	2.987	2.987	2.987	2.987	2.987	2.987	2.987	2.813	2.622	2.622	2.43	2.43	2.43	2.43	2.43	2.43	2.43	2.43	2.43	2.43	2.43	2.43	2.43	2.43	2.43	2.43	2.43	2.43	2.43	2.239	2.239	2.048	2.048	2.048	2.048	2.048	2.048	2.048	2.048
YDR412W	11.13	11.13	11.331	11.732	11.732	11.732	11.732	11.732	11.933	11.732	11.732	11.732	11.732	11.732	11.732	11.732	11.732	11.732	11.732	11.732	11.732	11.732	11.732	11.732	11.732	11.732	11.732	12.133	12.133	12.133	12.308	12.308	12.308	12.308	12.308	12.308	12.308	12.308	12.308	12.308	12.107	12.107	12.107	12.107	12.107	12.107	12.107	12.107	12.107
YLR233C	9.384	9.384	9.384	9.384	9.174	9.2	8.825	9.401	9.601	9.802	9.802	9.802	9.802	9.802	9.802	9.802	10.194	10.77	10.77	10.77	10.77	10.77	10.569	10.77	10.961	11.719	12.111	12.111	12.111	12.111	12.111	11.936	11.936	12.128	12.302	12.302	12.302	12.302	12.842	13.016	13.016	13.016	13.016	13.016	13.016	13.016	13.217	13.391	13.391
YMR012W	10.004	9.804	9.804	9.804	9.804	5.385	4.95	2.737	2.563	2.563	2.563	2.563	3.669	3.669	3.669	3.643	3.643	3.643	3.66	4.234	4.984	4.783	4.783	4.783	4.783	5.333	6.516	6.516	6.516	6.516	6.342	6.533	6.533	6.725	6.899	6.899	7.073	7.265	7.265	7.265	7.613	7.613	7.613	8.18	7.979	7.979	7.979	7.979	8.17
YER140W	7.128	7.128	7.328	7.328	8.077	8.077	8.825	8.634	10.515	10.706	10.706	10.907	10.907	11.081	11.081	11.081	11.272	11.272	11.464	11.464	11.464	11.664	11.856	12.056	12.056	12.056	12.056	12.056	12.056	12.056	12.056	11.882	11.882	12.073	12.63	12.63	12.831	13.223	13.223	13.223	13.606	14.181	14.373	14.373	14.373	14.373	14.573	14.573	14.573
YKL181W	9.402	9.402	9.603	10.379	10.745	10.745	10.946	10.946	11.12	11.294	11.294	11.294	11.294	11.294	11.294	11.294	11.294	10.893	10.893	10.893	10.893	10.893	10.893	10.893	10.893	10.893	10.893	10.719	10.719	10.719	10.719	10.719	10.719	10.544	10.353	10.544	10.544	10.544	10.544	10.544	10.544	10.544	10.37	10.37	10.37	10.544	10.544	10.544	10.544
YGL060W	3.668	3.668	3.493	4.277	4.277	4.277	4.277	3.912	3.912	3.537	3.336	3.336	3.336	3.336	3.902	4.469	4.861	5.035	5.418	6.811	6.811	7.186	7.186	7.387	7.387	7.387	7.387	7.588	7.588	7.588	7.588	7.762	7.762	7.963	7.963	8.338	8.338	8.338	8.538	8.538	8.93	9.305	9.305	9.497	9.688	9.688	10.08	10.08	10.08
YDL213C	13.105	13.105	13.105	13.105	13.105	13.105	13.105	13.105	13.105	13.105	13.105	12.913	12.913	12.913	12.913	12.913	12.913	12.913	12.913	12.913	12.722	12.373	12.373	12.373	12.373	12.373	11.798	11.989	11.989	11.989	11.989	11.989	11.989	11.989	11.989	11.798	11.231	11.231	11.231	11.031	11.031	11.031	10.83	10.83	10.639	10.639	10.247	10.247	10.046
YKR100C	13.939	13.939	13.939	13.939	14.13	14.13	14.505	14.505	14.505	14.68	14.68	14.68	14.68	14.68	14.854	14.653	14.653	14.653	14.653	14.653	14.653	14.653	14.653	14.653	14.653	14.845	14.845	15.036	15.036	15.036	15.21	15.21	15.21	15.385	15.385	15.21	15.21	15.21	15.21	15.21	15.21	15.21	15.21	15.21	15.21	15.21	15.21	15.21	15.21
YLR179C	6.56	6.935	6.935	6.935	6.935	7.109	7.109	7.109	7.109	7.3	7.3	7.3	7.3	7.3	7.317	7.317	7.317	7.126	7.126	7.126	7.475	7.475	7.475	7.475	7.475	7.475	7.475	7.867	7.867	7.867	8.242	8.242	8.242	8.242	7.876	7.876	7.876	7.876	7.702	7.702	8.276	8.45	8.45	8.45	8.249	8.249	7.344	6.995	6.804
YBR078W	0	0	0	0	0	0	0	0	0	0	0	0	0	0	0	0	0	0	0	0.349	0.349	0.54	0.54	0.54	0.54	0.54	0.54	0.54	0.54	0.54	0.54	0.54	0.54	0.915	1.464	1.464	1.464	1.464	1.464	1.464	1.464	1.464	1.464	1.464	1.464	1.464	1.464	1.464	1.464
YDL113C	12.817	12.817	12.817	12.817	12.991	13.165	13.165	13.165	13.34	13.34	13.34	13.34	13.514	14.307	14.307	14.307	14.307	14.307	14.307	14.482	14.482	14.482	14.682	14.682	14.682	14.682	14.682	14.682	14.682	14.682	14.682	14.682	14.682	14.682	14.682	14.682	14.682	14.682	14.682	14.682	14.508	14.307	14.307	14.307	14.116	14.116	14.116	14.116	13.942
YDL056W	3.173	3.173	3.364	3.364	3.93	3.93	4.697	5.656	5.656	5.656	5.856	5.856	5.856	5.856	5.856	5.856	5.856	6.231	6.406	6.406	6.406	6.406	6.406	6.406	6.406	6.423	6.423	6.423	6.423	6.423	6.423	6.423	6.423	6.423	6.423	6.423	6.423	6.788	7.372	7.372	7.372	7.372	7.372	7.372	7.372	7.372	7.372	7.372	7.372
YIR024C	5.987	5.987	5.978	5.612	5.813	5.438	5.438	5.639	5.639	5.839	5.665	6.031	5.839	6.379	6.205	6.205	6.205	6.014	5.639	5.629	5.629	5.629	5.455	6.222	6.222	6.413	6.413	6.413	6.213	6.213	6.213	5.271	5.08	5.08	5.271	6.038	6.038	6.038	6.038	6.038	6.239	6.239	6.239	6.387	6.213	6.387	7.554	7.571	7.571
YDL072C	0.174	0.174	0.174	0.174	0.174	0.174	0.174	0.174	0.174	0.174	0.174	0.174	0.174	0.174	0.174	0.174	0.174	0.174	0	0	0	0	0	0	0	0	0	0	0	0	0	0	0	0	0	0	0	0	0	0	0	0	0	0	0.174	0.714	0.714	0.915	0.915
YBL082C	20.195	20.195	20.195	20.195	20.195	20.195	20.195	20.195	20.195	20.195	20.195	20.195	19.994	19.994	19.994	19.994	19.994	19.994	19.994	19.994	19.994	19.994	19.994	19.994	19.994	19.994	19.82	19.82	19.82	19.82	19.445	19.244	19.244	19.244	19.244	19.244	19.244	19.044	19.044	18.504	18.303	18.303	17.519	17.519	17.519	17.519	17.136	17.136	17.136
YKL073W	9.766	9.766	10.115	10.316	10.316	11.1	12.067	13.2	13.2	13.374	13.374	13.374	13.374	13.374	13.374	13.374	13.374	13.374	13.374	13.374	13.374	13.374	13.374	13.374	13.374	13.374	13.549	13.549	13.374	13.374	13.374	13.374	13.2	13.2	13.374	13.749	13.749	14.098	14.098	14.098	14.098	14.098	14.098	14.098	14.098	14.098	14.098	14.098	14.098
YER064C	0.392	0.392	0.392	0.392	0.392	0.392	0.392	0.392	0.392	0.392	0.392	0.392	0.392	0.392	0.392	0.392	0.392	0.392	0.392	0.392	0.392	0.392	0.392	0.392	0.201	0.201	0.375	0.375	0.375	0.375	0.375	0.375	0.375	0.375	0.375	0.375	0.375	0.375	0.576	0.576	0.576	0.576	0.576	0.576	0.576	0.576	0.576	0.576	0.576
YPL179W	13.67	13.67	13.67	13.67	13.67	13.67	13.67	13.67	13.67	13.67	13.67	13.47	13.47	13.47	13.078	12.886	12.695	12.695	12.695	12.521	12.521	12.521	12.521	12.521	12.521	12.521	12.521	9.897	9.749	9.001	9.001	9.001	8.609	8.609	8.609	8.609	8.609	8.609	8.435	8.435	8.435	8.435	8.435	8.086	8.077	8.077	4.696	4.452	5.523
YOR241W	7.163	7.163	7.163	7.364	7.364	7.364	7.364	7.364	8.122	9.037	9.037	9.037	9.037	9.037	9.037	9.228	9.254	9.821	9.821	9.821	9.821	9.821	9.821	9.821	9.821	9.821	9.821	9.821	9.821	10.196	10.387	10.387	10.387	10.387	10.387	10.387	10.387	10.387	10.387	10.387	10.387	10.387	10.387	10.387	10.387	10.387	10.387	10.387	10.387
YPL209C	4.523	4.131	3.373	3.373	3.373	3.373	3.373	3.373	3.373	3.373	3.373	3.025	4.131	4.131	4.131	3.94	3.765	3.765	3.957	3.957	5.29	5.804	6.554	6.554	6.554	6.554	6.728	6.353	6.179	6.179	6.179	6.179	6.179	6.179	6.179	6.379	6.771	6.972	7.146	7.538	7.538	7.73	8.444	8.444	8.444	8.444	8.645	9.01	9.01
YPL274W	9.986	9.986	9.986	9.986	9.584	9.192	9.367	9.367	9.367	9.001	9.001	8.592	8.609	8.609	8.609	8.992	9.166	9.166	9.166	9.166	9.166	9.166	9.166	9.166	9.166	9.166	9.166	9.166	8.975	8.8	8.609	8.408	8.408	8.408	7.833	7.833	7.833	6.691	6.308	5.925	6.1	6.465	6.465	6.465	6.465	6.465	6.465	5.708	5.708
YML068W	18.422	18.221	18.221	18.221	18.047	18.047	18.439	18.439	18.439	18.439	18.439	18.439	18.64	18.64	18.831	19.18	19.18	19.005	19.545	19.545	19.746	19.746	19.354	19.354	19.18	19.18	19.18	19.18	19.18	19.18	19.18	19.005	19.005	19.005	19.005	19.005	19.005	19.005	19.005	19.005	19.005	19.005	19.005	19.005	19.005	19.005	18.604	18.604	18.403
YNL322C	18.295	18.295	18.295	18.295	18.295	18.295	18.295	18.295	18.295	18.295	18.295	18.121	17.947	17.947	17.947	17.947	17.947	17.163	16.587	16.587	16.587	16.587	16.587	16.587	16.204	16.204	14.541	14.175	14.175	13.243	13.243	13.243	13.243	12.459	12.459	12.459	12.459	12.084	11.893	11.544	10.02	10.02	9.845	9.845	9.845	9.845	9.671	9.671	7.902
YDL215C	6.796	6.796	6.796	6.796	6.796	6.796	6.622	6.43	6.43	6.43	6.43	6.43	6.43	6.43	6.23	6.23	6.23	6.23	6.404	6.404	6.404	6.404	6.404	6.404	6.404	6.404	6.404	6.404	6.404	6.404	6.404	6.404	6.404	6.404	6.404	6.404	6.404	6.404	6.404	6.404	6.605	6.605	6.605	6.605	6.605	6.605	6.605	6.605	6.605
YGR231C	18.99	18.99	18.99	18.99	18.99	18.99	19.182	19.182	19.373	19.574	19.574	19.574	19.574	19.574	19.574	19.574	19.574	19.399	19.399	19.399	19.399	19.399	19.399	19.399	19.225	19.399	19.399	19.399	19.399	19.426	18.869	18.503	18.503	18.503	18.503	18.503	18.503	18.503	18.503	18.503	18.503	18.503	18.503	18.137	17.361	17.361	17.187	17.187	17.187
YKR055W	7.475	7.475	7.85	7.85	8.59	10.124	10.507	11.1	11.1	11.291	11.291	11.291	11.291	11.291	11.291	11.291	11.291	11.291	11.492	11.666	11.666	12.424	12.424	12.424	12.424	12.789	12.789	12.789	12.789	12.789	12.964	12.964	12.964	12.964	12.964	12.964	12.964	13.138	13.138	13.138	13.138	13.138	13.138	13.138	13.138	13.138	13.138	13.138	13.138
YGR207C	4.679	4.679	4.679	4.112	4.478	6.177	6.526	6.526	6.891	7.083	7.083	7.083	7.109	7.31	7.31	6.918	6.726	6.927	6.927	6.927	7.85	8.808	8.808	9.348	9.549	9.95	9.95	9.95	9.95	9.95	10.107	10.891	10.891	10.891	11.083	11.083	11.083	11.083	11.083	11.083	11.083	11.083	11.257	11.257	11.257	11.257	11.257	11.431	11.431
YGR227W	5.236	5.236	5.236	5.236	5.427	5.427	5.628	5.628	5.628	5.628	5.628	5.802	6.385	6.935	7.492	7.492	7.492	7.84	7.84	7.84	7.84	7.84	7.84	7.84	7.84	7.84	7.84	7.84	7.84	7.84	7.823	7.998	7.998	7.998	7.998	7.998	7.998	7.998	7.998	7.998	7.823	7.649	7.649	7.649	8.015	8.189	8.782	9.532	9.532
YGR183C	11.168	11.168	11.168	11.168	11.168	11.168	11.168	11.168	10.967	11.158	11.158	11.158	11.158	11.158	11.158	10.958	10.958	10.958	10.958	10.958	10.783	10.583	10.583	10.583	10.583	10.583	10.583	10.583	10.583	10.583	10.026	10.026	10.026	10.026	9.825	10.026	10.026	10.026	10.026	10.026	10.026	10.026	10.026	8.328	8.328	8.328	7.578	7.378	7.177
YMR175W-A	2.535	2.361	2.213	2.413	2.413	2.413	2.815	2.815	2.815	2.815	3.006	3.006	3.006	3.006	2.623	2.432	2.284	2.284	2.284	2.284	2.284	2.284	2.676	3.39	3.39	3.565	4.296	4.688	6.012	6.012	6.012	6.012	6.012	6.186	6.186	6.378	6.753	6.753	6.753	6.753	6.753	6.927	7.101	7.101	7.302	7.503	7.503	7.694	7.694
YDR363W-A	10.842	8.584	7.853	7.853	7.853	7.853	7.853	7.853	7.853	7.662	7.662	6.389	5.457	4.506	3.364	3.364	3.364	3.538	3.538	3.173	2.623	2.623	2.606	2.415	2.415	2.415	2.415	2.415	2.415	2.066	1.517	1.517	1.116	0.724	0.724	0.724	0.697	0.872	1.264	1.264	1.264	1.264	1.264	1.264	1.264	1.264	1.264	1.264	1.264
YJL028W	5.847	4.889	4.697	4.322	4.322	4.322	4.322	4.322	4.322	4.122	4.122	4.122	4.122	3.921	3.921	4.112	3.546	3.72	3.72	2.423	2.771	2.771	2.771	2.406	2.205	2.205	2.396	2.396	2.597	2.597	2.597	2.771	2.771	2.771	2.963	2.963	2.963	2.048	2.048	2.048	2.048	2.048	2.048	2.048	2.048	2.048	2.048	2.048	2.048
YHR072W	5.977	6.178	6.178	6.352	6.352	6.352	6.352	6.352	6.352	6.352	6.352	6.151	7.642	7.625	9.847	9.847	10.248	10.44	10.44	10.44	10.44	10.44	10.44	10.44	10.44	10.239	10.239	10.239	10.239	10.239	10.239	10.404	10.396	11.328	11.328	11.503	11.503	11.503	11.677	11.677	11.677	11.677	11.677	11.677	11.677	11.677	11.677	11.677	11.677
YDR314C	8.713	8.713	8.713	8.713	8.713	8.713	8.538	8.538	8.347	8.347	8.347	8.347	6.866	6.866	6.648	6.447	6.447	6.447	6.247	6.247	6.247	6.247	6.247	6.247	6.055	6.055	6.055	6.256	6.256	6.256	6.256	4.538	4.025	2.883	2.883	2.691	2.691	2.299	2.299	2.892	3.284	3.284	4.042	4.042	4.042	3.841	4.39	4.582	4.582
YBR183W	12.328	12.328	12.328	12.328	12.502	12.311	12.511	12.511	12.511	12.511	12.511	12.511	12.703	12.703	12.703	12.703	12.703	12.877	12.877	13.078	13.078	13.078	13.078	13.078	13.078	13.078	13.078	13.078	13.078	13.078	12.903	12.511	12.686	13.051	13.051	13.051	13.051	13.243	13.243	13.243	13.243	13.243	13.243	13.243	13.243	13.243	13.243	13.243	13.243
YOR316C-A	0.975	0.784	0.784	0.784	0.784	0.784	0.784	0.784	0.784	0.784	0.593	0.593	0.593	0.593	0.593	0.593	0.593	0.593	0.593	0.593	0.593	0.593	0.593	0.593	0.593	0.593	0.593	0.392	0.392	0.392	0.191	0.191	0.191	0.191	0.191	0.191	0.191	0.191	0.191	0.191	0.191	0.191	0.191	0.191	0.191	0.191	0.191	0.191	0.191
YBR153W	13.054	12.853	12.461	12.844	13.384	13.384	13.384	13.384	12.8	13.367	12.6	12.6	12.982	14.698	14.698	14.698	14.698	14.698	14.698	14.698	14.89	14.89	14.89	14.89	15.09	15.09	15.09	15.265	15.073	15.613	15.613	15.613	15.613	14.856	14.856	14.829	14.829	14.829	14.829	14.994	15.203	15.028	15.028	15.028	15.028	15.028	14.854	14.653	15.351
YDL138W	0.951	0.951	1.142	1.142	1.343	1.909	2.11	2.492	2.684	2.684	2.684	2.684	2.858	2.858	2.858	2.858	2.858	3.049	3.441	3.833	4.025	4.792	4.983	5.549	5.549	5.549	5.724	5.724	5.724	5.724	5.724	5.898	5.898	5.898	6.089	6.089	6.089	6.089	6.29	6.29	6.29	6.491	6.682	6.682	6.682	6.682	7.031	7.031	7.031
YAL033W	7.692	7.893	7.893	8.084	8.084	7.544	7.544	7.544	7.544	7.544	7.544	6.777	6.777	6.777	6.777	5.645	5.845	5.654	5.654	5.654	5.654	5.654	5.855	5.453	5.453	5.453	6.787	6.247	6.046	6.046	6.046	6.046	6.046	6.046	6.046	6.046	6.046	6.046	5.654	5.654	5.855	5.855	5.855	5.855	5.106	5.106	5.106	5.106	5.106
YLR450W	4.171	4.171	4.171	4.171	4.171	4.171	4.171	4.171	3.997	3.997	3.997	3.997	4.188	4.188	4.188	4.188	4.188	4.188	4.188	4.188	4.188	4.188	3.997	3.997	3.997	3.997	3.997	3.997	3.997	3.997	3.997	3.997	3.997	3.805	3.805	3.614	3.614	3.614	3.614	3.614	3.614	3.614	3.614	3.614	3.614	3.614	3.614	3.614	3.614
YJR019C	11.361	11.535	13.782	16.255	16.255	16.255	16.456	16.456	16.456	16.456	16.63	17.562	19.854	19.854	20.028	22.625	22.625	22.8	22.8	22.8	22.8	22.8	22.8	22.8	22.8	22.8	22.8	22.8	23	23	23	23	22.991	22.991	23.192	23.017	23.366	23.366	23.567	24.09	24.09	24.09	24.09	24.09	24.09	24.09	24.09	23.724	23.724
YJR094W-A	11.621	11.621	11.621	11.621	11.621	11.621	11.621	11.621	11.621	11.621	11.621	11.621	11.621	11.621	11.621	11.038	10.837	10.837	10.837	10.837	10.663	10.462	10.288	10.288	10.288	10.305	10.305	10.305	10.305	10.305	10.305	10.305	10.305	10.305	10.479	10.479	10.479	10.479	10.479	10.479	10.113	10.113	10.113	10.113	9.913	9.913	9.913	9.913	9.913
YHR077C	6.065	6.065	5.498	5.498	5.307	5.307	5.307	5.307	5.116	4.915	4.915	4.532	4.532	4.532	4.532	4.532	2.841	2.64	2.074	1.725	1.725	1.917	1.917	1.917	2.292	2.292	2.292	2.492	2.492	4.784	4.784	4.958	4.958	4.958	4.958	4.767	4.767	4.767	4.767	4.576	4.968	5.168	5.168	5.168	5.168	5.168	5.168	5.168	5.343
YIL061C	1.724	1.724	1.724	1.724	1.724	1.724	1.724	1.724	1.724	1.341	0.975	0.975	0.975	0.975	0.775	0.775	0.775	0.775	0.775	0.383	0.383	0.383	0.383	0.383	0.383	0.383	0.383	0.383	0.383	0.383	0.383	0.383	0.383	0.383	0.383	0.383	0.383	0.383	0.383	0.383	0.557	0.557	0.557	0.557	0.758	0.932	0.932	0.932	0.932
YOR036W	8.54	8.54	8.54	8.915	8.915	8.915	8.915	8.915	8.915	8.889	8.889	8.889	8.889	9.446	9.646	9.646	9.646	9.847	9.847	9.847	9.847	9.646	9.646	9.646	9.646	9.646	9.646	9.646	9.646	9.646	9.646	9.646	9.646	9.646	9.646	9.446	9.446	9.446	9.446	9.446	9.446	9.446	9.446	9.446	9.254	9.254	9.254	9.254	9.254
YDL141W	6.186	6.186	4.548	4.548	4.722	5.097	5.298	5.298	5.298	5.298	5.298	6.978	7.726	10.376	10.376	10.376	10.376	10.376	10.376	10.376	10.55	10.55	10.55	10.55	10.916	10.916	10.916	10.916	10.916	10.916	10.916	11.282	11.282	12.388	12.388	12.388	12.388	12.388	12.388	12.388	12.388	12.589	12.589	12.589	12.589	12.589	12.589	12.589	11.857
YOL045W	15.062	15.062	15.062	15.794	15.619	15.619	15.619	15.619	15.619	15.619	15.619	15.619	15.619	15.619	15.619	15.619	15.619	15.619	15.619	15.82	15.82	15.82	15.82	15.82	15.445	15.244	15.419	15.419	15.61	15.61	15.61	15.61	15.61	15.61	15.61	15.811	15.811	15.811	15.811	15.811	15.811	15.811	15.811	15.61	15.61	15.61	15.61	15.61	15.61
YLR337C	0.741	0.741	0.741	0.741	0.741	0.741	1.106	1.106	1.106	1.106	1.106	1.307	1.307	1.9	1.9	1.9	2.265	2.265	2.265	2.265	2.64	2.64	3.921	3.921	3.921	3.921	3.921	4.27	4.27	4.47	4.47	4.47	4.47	4.47	4.47	4.662	4.836	4.836	4.836	5.027	5.027	5.027	5.027	5.603	5.777	5.777	5.952	6.152	6.327
YOR049C	0.392	0.392	0.392	0.392	0.392	0.392	0.392	0.392	0.392	0.392	0.392	0.392	0.392	0.392	0.392	0.392	0.392	0.392	0.392	0.392	0.392	0.392	0.392	0.392	0.392	0.392	0.191	0.191	0.191	0	0	0	0	0	0	0	0	0	0	0	0	0	0	0	0	0	0	0	0
YDR312W	3.893	3.893	3.893	3.893	3.893	3.893	3.31	3.31	3.31	3.31	3.31	3.31	3.31	3.31	3.31	3.31	3.31	2.038	1.838	1.646	1.646	1.646	1.646	1.646	1.646	1.646	1.089	1.089	1.089	0.915	0.915	0.915	0.915	0.724	0.724	0.523	0.349	0.174	0.174	0.174	0.174	0.174	0.174	0.174	0.174	0.174	0.174	0.174	0.174
YPL096C-A	7.518	7.135	7.135	6.944	6.944	6.038	5.646	5.054	5.054	5.054	5.054	5.054	4.461	4.26	4.26	4.461	4.461	4.461	4.461	4.461	4.461	4.27	4.27	4.27	4.27	4.27	3.328	2.745	2.571	3.146	3.895	4.8	5.001	5.001	5.001	5.192	5.732	5.732	6.456	6.456	6.456	6.456	6.456	6.456	6.456	6.456	6.456	6.456	6.255
YPL157W	13.734	13.734	13.369	13.194	14.153	14.153	14.153	14.153	14.153	14.153	14.153	14.153	14.153	14.153	14.153	14.501	14.693	14.693	14.867	14.867	14.867	14.867	14.867	14.867	14.867	14.867	14.867	14.867	14.867	14.867	15.041	15.041	15.041	15.041	15.041	15.041	14.867	14.693	14.693	14.693	14.693	14.693	14.693	14.693	14.693	14.693	14.693	14.693	14.693
YLR319C	12.091	12.091	12.466	12.466	12.466	12.841	12.667	12.858	13.181	13.181	13.181	13.181	13.154	14.103	15.14	17.597	17.597	17.597	17.788	17.788	17.788	17.788	17.788	17.788	17.788	17.788	17.788	17.788	17.788	17.788	17.788	17.788	17.597	17.771	17.771	17.972	18.703	19.104	19.104	19.104	19.121	19.121	19.121	19.121	19.121	18.939	19.114	19.114	19.314
YLR211C	3.565	3.756	3.756	3.756	3.756	3.756	3.756	4.322	4.322	4.322	4.322	4.54	4.54	4.54	5.498	7.599	8.941	8.941	8.941	10.04	10.04	10.04	10.597	10.597	10.597	10.597	10.597	10.597	11.921	12.87	12.87	13.061	13.436	13.245	13.446	13.986	13.986	13.976	13.976	13.976	13.976	13.976	13.976	14.359	14.359	14.359	14.359	14.359	14.734
YPL011C	12.743	12.743	12.743	12.743	12.743	12.743	12.743	12.743	12.943	12.943	12.943	12.943	12.943	12.943	12.943	12.943	12.943	12.943	12.943	12.943	12.943	12.943	12.943	12.943	12.943	12.943	12.943	12.943	12.943	12.943	12.943	12.943	13.118	13.118	13.118	12.926	12.926	12.926	12.926	12.926	13.118	13.118	13.118	13.118	13.118	13.118	13.118	13.118	13.118
YGR042W	6.083	6.275	6.475	6.475	6.475	6.475	6.475	6.475	6.475	6.475	6.475	6.475	7.242	7.634	8.375	8.375	8.375	8.375	8.174	7.792	7.591	7.242	7.417	7.782	8.157	8.157	8.157	8.157	8.157	8.157	8.157	7.756	8.645	8.645	8.645	8.645	8.645	8.645	8.819	8.819	8.993	9.56	9.76	9.76	9.76	9.76	9.76	9.76	10.135
YBR249C	13.489	13.489	13.489	13.489	13.489	13.489	13.489	13.288	13.288	13.097	12.923	12.923	12.923	12.923	12.923	12.923	12.521	11.955	11.554	11.554	11.554	11.353	11.353	11.179	11.179	11.179	11.179	11.179	11.179	11.179	11.179	10.978	10.211	10.02	9.654	9.654	9.48	9.48	9.48	9.48	6.595	5.62	5.419	5.245	4.853	4.853	5.044	5.044	5.044
YAL058W	12.7	12.7	12.7	12.526	12.526	12.526	12.526	12.526	12.526	12.526	12.526	9.781	9.406	9.406	9.406	9.781	9.781	9.781	10.538	12.601	12.601	13.395	13.395	13.395	13.395	13.194	13.194	13.194	13.194	11.853	11.461	10.285	10.285	10.66	10.66	10.66	11.026	11.408	11.408	11.408	11.791	11.791	11.791	11.791	11.791	11.399	11.016	11.016	11.033
YPL180W	12.083	12.083	12.083	12.274	12.274	12.274	12.274	12.274	12.448	12.448	12.823	13.189	13.189	13.363	13.947	13.947	13.947	13.947	13.772	13.772	13.772	13.772	14.138	14.138	14.138	14.138	14.138	14.138	14.138	14.138	14.339	14.339	14.539	14.539	14.539	14.539	14.539	14.731	14.731	14.731	14.731	14.731	14.731	14.53	14.53	14.53	14.53	14.53	14.53
YDL031W	12.39	12.39	12.39	12.564	12.564	12.564	12.564	12.564	12.564	12.564	12.564	12.564	12.564	12.564	12.564	12.564	12.39	12.39	12.39	12.39	12.39	12.39	12.39	12.39	12.39	12.39	12.39	12.39	11.998	11.998	11.998	11.806	10.629	10.629	10.629	10.629	10.803	10.803	10.803	10.803	10.803	10.803	10.803	10.803	10.803	10.803	10.803	10.411	10.411
YLR182W	8.585	8.585	8.585	8.585	8.585	8.776	8.776	9.725	9.725	9.725	9.725	10.309	10.309	10.684	10.684	10.684	10.684	10.684	10.684	10.684	10.684	10.684	10.684	10.684	10.684	10.684	10.884	10.884	10.884	10.884	10.884	10.884	10.884	10.884	10.884	10.884	11.076	11.441	11.633	11.833	12.199	12.199	12.199	12.199	12.199	12.199	12.199	12.199	12.199
YJR052W	6.055	6.055	6.055	6.055	5.68	5.68	5.68	5.68	5.68	5.68	5.68	5.68	5.68	5.48	5.48	5.48	5.48	5.48	3.004	2.978	3.554	3.554	3.554	3.554	3.728	3.728	3.728	3.919	3.91	3.91	4.084	5.183	5.183	5.183	5.183	5.374	5.374	5.549	5.549	5.549	5.74	5.566	5.374	5.575	5.575	5.401	5.401	5.802	6.404
YGR278W	4.059	4.059	4.059	2.883	2.682	2.639	2.648	3.197	3.572	3.572	3.572	3.572	3.572	3.572	3.015	3.572	3.572	3.572	3.572	3.572	4.339	4.339	4.339	4.339	4.339	4.339	4.339	6.031	6.396	6.396	6.396	6.396	6.396	6.396	6.396	6.396	6.396	6.571	6.745	6.745	6.936	7.111	7.111	7.111	6.919	7.285	7.634	7.634	8.731
YJL065C	10.026	10.026	10.026	12.089	11.697	11.697	11.88	12.595	13.422	13.422	13.422	13.422	13.823	13.823	13.823	13.823	14.172	13.981	14.007	14.738	15.331	15.697	15.697	15.697	16.089	15.914	16.115	16.115	16.115	16.115	16.115	16.115	16.115	16.115	16.115	16.481	16.481	16.481	16.481	16.681	16.681	16.681	16.681	16.681	16.681	16.873	19.686	19.886	20.288
YML073C	6.326	6.326	6.326	4.792	4.617	4.235	3.441	3.241	3.049	3.049	3.049	3.049	3.049	2.849	2.849	2.849	2.849	2.849	2.483	1.9	1.9	1.725	1.725	1.725	1.725	1.725	1.725	1.725	0.968	0.767	0.593	0.593	0.593	0.593	0.593	0.593	0.593	0.593	0.593	0.593	0.593	0.593	0.593	0.593	0.593	0.392	0.392	0.392	0.392
YBL033C	7.856	8.03	8.03	8.03	8.03	8.03	8.03	8.03	8.03	8.03	8.03	8.03	8.03	8.03	8.03	8.03	8.03	8.03	8.03	8.03	8.03	8.03	8.03	8.03	8.03	8.03	8.03	8.03	8.03	8.03	8.03	8.03	8.03	7.839	7.839	7.839	7.839	7.839	7.839	7.839	7.839	7.839	7.839	7.839	7.839	7.839	7.839	7.839	7.839
YDL198C	12.385	12.211	12.211	12.211	12.402	12.402	12.402	12.402	12.402	12.402	12.402	12.402	12.402	12.228	12.429	12.603	12.969	12.969	12.969	12.969	12.969	12.969	12.969	12.969	12.969	12.969	12.969	12.969	12.969	12.969	12.969	12.969	12.969	13.37	13.196	13.196	13.004	13.004	12.813	12.813	12.23	12.23	12.23	12.213	12.404	12.404	12.595	12.77	12.961
YDL092W	8.291	8.291	8.482	8.482	8.482	8.482	8.482	8.482	8.482	8.482	8.308	8.134	8.134	8.134	8.134	8.134	8.134	8.134	8.134	8.134	8.134	8.134	8.134	8.134	8.134	8.134	8.134	8.134	8.134	8.134	8.134	8.134	8.134	8.134	8.134	8.134	8.134	8.134	8.134	8.134	8.134	8.134	8.134	8.134	8.134	8.134	8.134	8.134	8.134
YBR269C	9.189	9.189	9.38	9.198	9.198	9.59	9.59	9.59	9.59	9.791	9.791	9.791	10.541	10.541	10.541	10.541	10.715	10.715	10.715	10.715	10.715	10.715	10.715	10.715	10.715	10.715	10.715	10.715	10.715	10.916	10.916	11.291	11.482	11.291	11.291	11.291	11.291	11.291	10.359	10.168	10.168	9.993	9.993	10.168	10.168	10.158	10.35	10.35	10.35
YDR381W	6.499	6.499	6.499	6.848	6.848	6.848	6.848	7.005	6.814	6.814	7.555	7.555	7.555	7.555	7.555	7.555	7.555	7.555	7.555	7.555	7.555	7.555	7.363	7.163	7.337	7.511	7.686	7.686	7.686	7.686	8.051	8.051	8.4	8.4	8.4	8.4	8.4	8.801	9.167	11.851	11.851	11.851	12.252	12.443	12.443	12.443	12.443	12.443	12.443
YDL136W	9.166	9.166	9.166	9.166	8.738	8.939	8.939	8.939	8.939	8.939	8.939	8.939	8.382	7.99	8.181	8.181	8.181	8.356	8.356	8.356	8.356	8.356	8.356	8.356	8.356	8.356	8.356	8.356	8.356	8.356	8.356	8.356	8.356	8.181	8.181	8.181	8.181	8.181	8.181	8.181	8.181	8.181	8.181	8.181	8.181	8.181	8.181	8.181	8.181
YFR019W	4.088	4.088	4.088	4.088	4.088	3.887	3.887	3.887	3.887	2.597	2.597	2.406	1.682	1.29	1.481	1.656	1.656	1.656	1.656	1.656	1.656	1.656	1.682	1.682	1.682	1.682	1.682	1.682	1.682	1.682	1.682	1.682	1.708	1.708	1.708	1.708	1.708	1.708	1.708	1.926	1.926	2.1	2.1	2.1	2.292	2.292	2.292	2.292	2.492
YDR180W	7.179	7.379	7.936	7.936	7.936	8.137	8.137	8.137	8.703	9.862	10.594	10.768	10.768	10.768	10.768	10.768	10.768	10.768	10.768	10.768	10.768	10.768	10.959	11.334	11.7	11.7	11.7	11.7	11.7	11.7	11.7	11.7	11.7	11.874	11.874	12.24	12.24	12.24	12.24	12.24	12.24	12.24	12.24	12.24	12.24	12.24	12.24	12.24	12.24
YNL262W	10.09	10.456	10.456	11.424	11.424	11.424	11.424	11.424	11.424	11.424	11.598	11.598	11.598	11.598	11.598	11.598	11.598	11.598	11.598	11.598	11.598	11.598	11.598	11.799	11.799	11.799	11.799	11.799	11.825	11.842	11.842	11.842	11.842	11.842	11.842	12.033	12.573	12.573	12.573	12.774	12.774	12.774	12.948	12.948	12.948	12.948	12.948	12.948	12.948
YGR093W	11.595	11.595	11.595	11.595	11.595	11.595	11.595	11.193	10.993	10.993	10.993	11.193	11.193	11.193	11.193	11.193	11.193	11.193	11.193	11.193	11.193	11.193	11.193	11.193	11.193	11.002	11.002	10.811	10.811	10.811	10.811	10.811	10.811	10.811	10.811	10.811	10.244	10.044	10.044	10.044	10.044	10.034	10.034	10.034	10.034	9.86	9.669	9.669	9.669
YLR102C	8.697	8.697	8.697	8.897	8.897	8.897	8.897	8.706	8.706	8.706	8.706	8.897	8.897	8.897	8.897	8.897	9.681	9.132	9.306	10.109	10.109	10.109	9.908	10.1	10.274	10.274	10.64	10.814	10.814	10.814	10.814	10.814	10.814	10.814	11.005	10.831	11.371	11.371	11.371	11.746	11.746	11.746	11.746	11.947	11.947	11.947	11.947	11.947	11.947
YFL044C	7.476	7.476	7.476	7.285	7.285	7.285	7.486	7.486	7.486	7.486	7.486	7.486	6.396	6.196	6.196	6.196	6.196	6.196	6.196	6.196	6.196	6.196	6.196	6.196	6.196	6.196	6.196	5.995	5.603	5.603	5.412	5.804	6.004	6.004	6.004	6.004	6.004	6.004	6.004	6.004	5.281	5.281	4.707	4.898	4.898	5.247	5.447	5.648	5.648
YDR319C	11.927	11.927	11.726	11.726	11.726	11.726	11.726	11.918	12.51	12.162	12.162	12.162	11.97	11.97	11.97	11.779	11.98	12.154	12.154	12.154	12.154	12.154	12.154	12.154	12.154	12.154	11.953	11.953	11.953	11.779	11.779	11.779	11.953	11.953	11.953	11.953	11.953	11.953	11.953	11.953	11.753	11.753	12.145	12.145	12.145	12.145	12.145	12.145	12.145
YHL033C	4.425	4.425	4.6	4.6	4.6	4.6	4.583	5.306	5.306	5.306	5.306	5.306	5.306	5.498	6.1	7.973	7.973	7.973	7.973	8.365	8.365	8.365	8.365	8.365	8.365	8.365	8.539	8.539	8.539	8.539	8.539	8.539	8.714	9.106	9.106	9.306	9.681	9.681	9.681	9.681	9.681	9.681	9.681	9.681	9.681	9.681	9.681	9.681	9.681
YGL013C	11.325	11.516	11.882	12.073	12.073	12.073	12.073	12.265	12.265	12.265	12.265	12.456	12.456	12.456	12.456	12.456	12.456	12.456	12.255	12.255	12.255	12.255	12.255	12.255	12.255	12.255	12.255	12.255	12.255	12.255	12.255	12.081	11.689	11.88	12.629	13.36	13.551	13.551	13.551	13.551	13.551	13.551	13.551	13.551	13.551	13.534	13.926	13.926	13.926
YMR056C	0.958	0.958	0.958	0.958	0.958	0.958	0.958	0.958	0.958	0.958	0.958	0.958	0.958	0.958	0.958	0.958	0.958	0.958	0.958	0.958	0.958	0.958	0.784	0.784	0.784	0.784	0.784	0.784	0.784	0.784	0.784	0.784	0.784	0.784	0.784	0.784	0.784	0.784	0.784	0.784	0.784	0.784	0.784	0.784	0.784	0.985	0.985	0.985	0.985
YGR168C	9.287	9.287	9.27	9.836	9.836	9.836	9.836	9.836	9.836	9.836	9.836	9.836	9.836	9.836	10.01	10.01	10.01	10.01	10.01	9.609	9.217	8.868	8.868	8.868	8.493	8.493	8.685	8.685	8.685	8.685	8.484	8.484	8.484	8.484	8.283	8.283	8.283	8.283	8.283	8.109	7.918	6.993	6.618	6.618	6.793	6.793	6.793	6.793	6.793
YER079W	10.526	10.134	9.933	9.933	9.933	9.933	9.732	9.732	9.157	9.157	5.192	5.018	4.791	4.791	4.791	4.791	4.791	4.634	4.634	5.191	5.191	5.191	4.651	4.842	5.6	5.6	5.6	5.6	5.6	5.6	6.192	7.28	7.994	8.195	8.195	8.369	8.369	8.369	8.57	8.57	8.57	8.57	8.954	9.32	9.32	9.32	9.32	9.32	9.32
YDL130W	1.845	1.845	1.671	1.845	1.845	2.02	2.969	3.692	4.058	4.058	4.058	4.058	4.058	4.058	4.058	4.067	4.067	4.643	6.306	9.015	9.564	9.564	9.564	9.564	9.547	9.547	9.547	9.93	9.93	9.93	9.93	10.104	10.104	10.104	10.104	10.312	10.312	10.312	10.312	10.312	10.312	10.312	10.513	10.513	10.513	10.513	10.888	11.28	11.28
YBR239C	8.281	7.879	7.879	7.879	7.879	7.879	8.271	8.271	8.271	8.271	8.271	8.298	8.489	8.68	8.855	9.046	9.046	9.046	9.046	8.872	8.872	8.872	9.063	9.063	9.063	8.862	8.862	8.862	8.862	8.862	8.862	8.862	8.662	8.662	8.461	9.01	9.787	10.135	10.135	10.135	10.135	10.135	10.135	10.135	10.135	10.135	10.135	10.135	9.935
YCL051W	9.067	9.067	9.067	9.067	9.067	9.067	9.067	9.067	8.876	8.675	8.675	8.675	8.675	8.675	8.675	8.675	8.3	8.3	8.274	8.465	8.465	9.058	9.058	9.232	9.416	9.598	9.789	9.789	9.964	9.964	10.155	10.53	10.905	11.846	11.846	11.846	11.846	12.038	12.038	12.038	12.229	12.028	12.028	12.203	12.203	12.203	12.212	12.212	12.212
YJL031C	8.581	8.215	7.998	7.998	8.198	8.583	8.217	8.217	8.217	8.217	8.217	8.217	8.016	8.016	8.016	7.476	7.128	7.128	7.128	7.128	6.936	6.936	6.936	6.936	7.128	7.128	6.762	6.762	6.387	6.387	6.387	6.387	5.969	5.969	5.969	5.969	5.969	5.969	4.514	4.148	4.148	4.148	4.322	3.574	3.4	3.4	3.008	2.616	2.816
YHR196W	15.972	15.972	16.147	16.147	16.147	16.147	16.147	16.147	16.512	16.512	16.512	16.512	16.512	16.512	16.713	16.713	16.713	16.713	16.713	16.713	16.713	16.713	16.713	16.713	16.713	16.713	16.713	16.713	16.713	16.713	16.713	16.887	16.887	16.887	16.887	16.887	16.887	16.687	16.687	16.687	16.687	16.687	16.687	16.687	16.486	16.486	16.486	16.295	16.12
YPL085W	18.306	18.306	18.106	18.306	18.132	18.132	18.132	18.132	18.132	18.132	18.132	18.132	18.132	18.132	18.132	17.941	17.941	17.941	17.941	17.941	17.74	17.74	17.549	17.348	17.348	17.348	17.348	17.348	16.276	15.344	15.344	15.344	15.344	15.344	15.344	15.344	14.577	14.175	14.175	14.175	14.175	14.175	14.175	14.175	14.175	13.401	12.634	12.634	10.77
YLR275W	5.043	5.043	4.868	4.868	4.868	4.677	4.677	4.486	4.486	4.469	4.469	4.469	4.834	5.217	5.217	5.217	5.217	5.217	5.418	5.418	5.418	5.418	5.418	5.418	5.418	5.618	5.427	5.793	5.793	5.793	5.793	5.793	5.793	5.793	5.793	5.418	5.783	6.306	6.498	7.047	7.047	7.047	7.047	7.047	7.047	7.047	7.047	7.047	7.047
YKR054C	9.549	9.549	9.549	9.576	9.924	10.125	10.125	10.316	10.316	10.316	10.316	10.316	10.316	10.316	10.316	10.508	10.508	10.508	10.699	10.9	10.9	10.9	11.091	11.091	11.091	11.091	11.091	11.466	11.466	11.466	11.466	11.466	11.466	11.466	11.466	11.466	11.466	11.466	11.466	11.64	11.64	11.64	11.64	12.032	12.032	12.032	12.032	12.032	11.841
YGL185C	4.837	4.837	4.837	4.445	4.445	4.445	4.445	4.445	4.445	4.445	4.244	4.244	3.852	3.094	2.903	3.286	3.486	3.661	5.525	5.525	5.525	5.716	5.716	5.89	6.805	7.963	7.963	8.529	8.529	8.529	8.529	8.529	8.711	9.06	9.06	9.06	9.06	9.06	8.868	9.06	9.251	10.566	10.566	10.566	10.566	10.374	10.549	10.549	10.549
YGL252C	9.844	9.844	9.844	9.844	9.844	9.844	9.844	9.844	9.844	9.844	9.844	9.844	9.844	9.844	9.844	10.035	10.035	10.035	10.035	10.035	10.035	10.035	10.236	10.236	10.236	10.236	10.236	10.236	10.236	10.236	10.236	10.236	10.236	10.236	10.236	10.236	10.236	10.236	10.236	10.035	9.834	9.834	9.834	9.834	10.035	10.035	10.035	10.035	10.035
YDL177C	7.884	7.884	7.709	7.709	7.709	7.709	7.709	7.709	7.709	7.709	7.709	7.518	7.518	7.518	8.094	10.124	10.473	10.473	10.664	11.257	11.257	11.257	11.257	11.431	11.431	11.431	11.431	11.431	11.632	12.208	12.583	12.975	13.149	13.149	13.149	13.672	13.672	13.672	13.672	13.846	14.43	14.996	14.996	14.996	14.996	14.996	14.996	14.996	14.996
YDR155C	8.895	8.895	9.662	9.287	9.461	11.719	11.719	12.467	12.467	12.658	12.658	12.833	12.99	12.607	12.607	13.967	13.967	13.967	13.967	13.967	13.967	14.141	14.141	14.141	14.141	14.141	14.141	14.141	14.141	14.141	14.141	14.141	14.141	13.914	13.723	13.723	14.081	14.621	14.621	14.621	14.621	14.621	14.812	14.812	15.187	15.187	15.187	15.187	15.187
YGR013W	3.709	3.709	3.709	3.709	3.327	3.902	3.902	3.902	3.902	3.902	3.902	3.902	4.077	4.077	3.902	3.902	3.902	3.728	3.919	3.554	3.754	5.976	5.976	5.976	5.976	5.976	5.976	6.351	6.351	6.351	6.351	7.257	7.649	8.416	8.59	8.59	9.13	9.13	9.13	9.13	9.305	9.687	9.687	9.687	9.687	9.687	10.053	10.436	10.627
YKL074C	9.914	9.74	9.74	9.74	10.089	10.846	11.386	11.386	11.386	11.386	11.561	11.561	11.561	11.561	11.561	11.735	11.735	11.909	11.909	11.909	11.909	11.909	11.909	12.11	11.919	11.919	11.919	11.919	11.919	11.744	11.919	12.093	12.093	12.093	12.093	12.093	12.093	12.093	12.093	12.294	12.294	12.294	12.294	12.294	12.294	12.294	12.294	12.294	12.294
YBR151W	7.214	7.214	7.414	7.414	7.414	7.414	7.414	7.615	7.615	7.615	7.615	7.615	7.615	7.615	7.615	7.615	7.615	7.615	7.615	7.615	7.615	7.789	7.789	7.789	7.789	7.789	7.789	7.789	7.789	7.789	7.789	7.789	7.789	7.789	7.789	7.789	7.789	7.789	7.789	7.789	7.789	7.981	8.181	8.007	8.007	8.007	8.007	8.007	8.007
YHR123W	10.427	10.427	10.427	10.601	10.601	10.601	10.601	10.601	8.692	8.465	8.465	8.465	8.291	8.492	8.3	8.3	8.3	8.3	8.3	8.3	8.492	7.935	7.935	7.935	7.935	7.734	7.734	7.935	7.935	8.336	8.336	8.728	8.345	8.345	8.345	7.762	7.571	7.571	7.571	7.571	7.762	7.762	7.762	7.762	7.953	7.77	7.77	7.77	7.77
YDR242W	7.777	7.428	7.254	7.254	7.254	7.254	7.254	7.254	6.862	6.862	6.121	5.755	5.755	5.755	5.956	5.782	5.433	5.799	5.808	5.808	6.183	6.009	6.209	6.41	6.41	6.41	6.41	6.41	6.41	6.41	6.41	6.41	6.41	6.41	6.41	6.41	6.41	6.41	6.384	6.384	6.384	6.384	6.384	6.384	6.192	6.192	6.541	6.541	6.367
YDR031W	7.064	7.064	7.064	7.064	7.238	7.047	7.439	9.277	9.277	9.277	9.277	9.494	10.269	10.269	10.835	10.835	10.835	10.835	10.835	10.835	10.826	10.625	10.625	10.826	11.175	11.175	11.366	11.366	11.366	11.366	11.366	11.366	11.366	11.366	11.366	11.366	11.366	11.366	11.567	12.472	13.065	13.065	13.065	13.065	13.065	13.065	13.065	13.065	13.065
YHR178W	13.05	13.05	13.05	13.242	13.242	13.242	13.242	13.242	13.442	13.442	13.442	13.442	13.617	13.617	13.617	13.617	13.617	13.617	13.617	13.416	13.416	13.225	13.225	13.791	13.791	13.791	13.791	13.791	13.791	13.791	13.791	13.791	13.791	13.791	13.791	13.791	13.791	13.791	13.791	13.791	13.791	13.791	13.791	13.791	13.791	13.791	13.215	13.024	13.024
YML109W	2.71	2.71	2.71	2.71	2.71	2.71	3.85	3.85	3.85	3.85	3.85	3.85	3.85	4.042	4.042	4.042	4.042	4.042	4.042	4.042	4.443	4.443	4.443	4.443	4.443	4.617	4.818	5.167	5.167	5.367	5.367	5.367	5.542	5.542	5.716	5.716	5.716	5.716	5.907	5.907	6.282	8.19	8.19	8.19	8.555	9.112	9.112	9.112	9.112
YKL005C	14.436	14.61	14.784	14.784	14.784	14.784	14.784	14.784	14.784	14.784	14.784	14.784	14.784	14.784	14.784	14.959	15.159	15.351	15.351	15.351	15.351	15.351	15.176	15.176	15.176	15.176	15.176	14.985	14.811	14.811	14.619	14.619	14.619	14.794	14.794	14.794	14.794	14.794	14.794	14.794	14.794	14.794	14.794	14.794	14.619	14.985	15.186	14.994	14.994
YLR299W	13.669	13.669	13.669	13.669	13.843	13.843	13.843	14.017	14.017	14.209	14.209	14.209	14.209	14.209	14.209	14.209	14.409	14.235	14.409	14.61	14.61	14.811	14.811	14.811	14.811	14.811	14.811	14.811	14.985	14.985	14.985	14.985	14.985	14.985	14.985	14.985	14.985	15.159	15.159	15.159	15.159	15.159	15.159	15.159	15.159	15.159	15.159	15.159	15.159
YFR006W	8.005	8.005	8.005	8.005	8.005	8.005	8.005	8.005	8.005	7.814	7.814	7.814	6.498	6.498	6.132	5.931	6.132	6.132	6.132	6.132	6.132	5.958	5.958	5.958	6.132	6.132	6.132	6.132	6.132	6.132	5.783	5.783	5.435	5.234	5.234	5.234	4.711	4.711	5.26	5.26	5.26	5.26	5.26	5.26	5.26	4.885	4.885	5.06	5.06
YCR088W	1.508	1.708	1.708	1.708	1.708	1.708	1.708	1.708	1.708	1.708	1.873	1.873	2.457	2.457	2.457	2.457	2.631	2.822	3.023	3.023	3.197	3.389	3.389	3.389	3.389	3.389	3.389	3.197	3.197	3.197	3.197	3.197	3.197	3.197	3.197	3.197	3.197	3.197	3.197	3.197	3.197	3.197	3.197	3.197	3.197	3.197	3.197	3.197	3.197
YOR359W	10.736	10.736	10.736	10.736	10.736	10.736	10.736	10.736	10.736	10.736	10.561	10.196	10.396	10.571	10.396	10.396	10.597	10.597	10.597	10.597	10.597	10.248	10.248	10.248	10.248	10.248	10.248	10.248	10.248	10.248	10.048	10.048	10.048	10.048	10.048	10.048	9.856	9.839	9.839	9.839	9.839	9.648	9.648	9.822	9.822	9.822	9.822	9.822	9.822
YKL203C	29.307	29.307	29.132	29.333	29.333	29.725	29.725	29.725	29.725	29.725	29.725	29.725	29.916	29.916	30.291	30.117	30.308	30.308	30.308	30.483	30.683	30.683	30.683	30.884	30.884	30.884	31.058	31.058	31.058	31.259	31.608	31.608	31.608	31.416	31.416	31.416	31.416	31.617	31.617	31.808	31.808	31.808	31.808	32.009	31.835	31.835	31.643	31.643	31.643
YOR252W	7.501	7.501	6.02	5.654	5.654	5.828	6.177	9.573	11.436	11.636	12.011	12.578	12.578	12.578	12.578	12.587	12.752	13.527	13.701	13.701	14.841	14.841	15.042	15.042	15.042	15.042	14.328	14.127	14.318	14.71	15.599	17.105	17.279	17.279	17.279	17.48	17.863	18.438	18.438	18.438	18.438	18.438	18.438	18.438	18.438	18.438	18.438	18.83	18.83
YER029C	11.274	11.274	12.024	12.198	12.198	12.198	12.198	12.198	12.198	12.198	12.581	12.581	12.581	12.581	12.581	12.581	12.581	12.581	12.399	12.399	12.399	12.399	12.399	12.399	12.399	12.399	12.399	12.399	12.399	12.399	12.399	12.399	12.399	12.399	12.765	12.973	12.973	12.973	12.973	12.973	12.973	12.973	13.164	13.164	13.164	13.164	13.164	13.164	13.164
YOR280C	6.436	6.427	7.01	7.01	7.952	8.719	8.719	8.719	8.719	8.719	8.344	8.344	8.344	8.344	8.535	8.535	8.535	8.736	8.736	7.586	7.586	7.586	7.412	8.169	7.969	7.969	7.969	7.969	7.969	7.969	7.969	7.969	8.344	8.535	8.736	8.736	8.736	8.736	8.387	8.196	8.196	8.196	8.196	8.196	8.196	8.196	8.196	8.196	8.196
YNL051W	6.44	6.44	6.815	6.815	6.98	7.328	8.095	8.095	8.095	8.095	7.895	7.72	7.72	7.72	7.72	7.197	7.197	8.73	8.73	8.73	8.73	8.73	8.73	8.73	10.037	10.228	10.429	10.429	10.429	10.429	10.629	10.629	10.629	10.804	10.978	10.794	10.794	10.794	10.794	10.794	10.603	10.603	10.429	10.429	10.429	10.629	10.629	10.629	10.821
YBL034C	9.009	9.157	9.147	9.147	9.714	9.714	10.079	10.079	10.079	10.28	10.82	10.82	11.021	10.829	10.829	10.829	10.829	10.829	10.829	10.829	10.829	10.829	10.829	10.629	10.471	10.471	10.471	10.471	10.646	10.82	10.994	10.994	10.994	10.994	10.994	10.994	10.994	11.195	11.195	11.195	11.195	11.195	11.195	11.195	11.195	11.195	11.195	11.195	11.195
YOL028C	21.335	21.335	21.335	21.144	21.144	21.144	21.144	21.144	21.144	21.144	21.144	21.144	21.144	21.144	21.144	21.345	20.769	20.769	20.769	20.769	20.568	20.568	20.568	20.568	20.568	20.568	20.568	20.568	20.568	15.786	14.828	13.905	13.348	13.348	13.348	13.348	11.465	10.288	8.615	8.624	8.624	8.624	8.433	8.433	8.433	8.433	8.242	8.05	7.85
YCR043C	10.149	12.055	13.727	13.727	13.727	13.727	13.727	13.727	13.727	13.928	14.119	14.877	14.877	15.068	15.434	15.434	15.817	16.383	17.272	17.446	17.446	17.446	17.446	17.446	17.446	17.446	18.003	18.003	18.177	18.177	18.378	18.378	18.378	18.378	18.378	18.378	18.378	18.378	18.378	18.378	18.378	18.378	18.378	18.378	18.579	18.404	18.605	18.605	18.605
YPL037C	0.932	0.932	0.932	0.932	0.932	0.932	0.932	0.932	0.932	0.932	0.932	0.932	0.932	0.932	0.932	0.932	0.932	0.932	0.932	0.758	0.758	0.758	0.758	0.557	0.557	0.174	0.174	0.174	0.174	0.174	0.174	0.174	0.174	0.174	0	0.174	0.174	0.174	0.174	0.174	0.174	0.174	0.174	0.174	0.366	0.566	0.566	0.566	0.566
YNL130C	4.722	4.896	4.896	4.896	4.896	4.896	4.896	4.896	4.896	4.896	4.896	4.896	4.896	4.896	4.896	4.896	4.896	4.896	4.896	4.896	4.896	4.896	4.896	5.088	5.262	5.262	5.262	5.262	4.913	4.913	4.913	4.913	4.913	4.913	4.913	4.913	4.913	4.913	4.913	4.739	4.347	4.347	4.548	4.373	4.182	4.373	4.574	4.574	4.574
YOR289W	10.856	10.856	10.856	10.856	10.856	10.856	10.856	10.856	11.258	11.258	11.824	12.574	12.574	13.341	13.341	13.341	13.341	13.341	13.341	13.341	13.167	13.167	13.384	13.733	13.733	13.733	13.733	13.924	13.924	13.924	13.924	13.924	13.924	13.924	13.924	13.924	13.924	13.924	13.924	13.924	13.924	13.924	13.924	13.924	13.924	13.924	13.924	13.924	13.924
YJL049W	16.189	16.189	16.189	16.189	16.189	16.39	16.982	16.982	16.982	16.982	17.183	17.183	17.183	17.357	17.357	17.357	17.357	17.558	17.759	18.299	18.299	18.299	18.473	18.473	18.473	18.473	18.473	18.473	18.473	18.272	18.098	18.272	18.272	18.272	18.272	18.464	18.464	18.464	18.464	18.464	18.464	18.464	18.464	18.464	18.464	18.464	18.464	18.638	18.638
YDR261C	8.475	8.475	8.475	8.475	8.475	8.475	9.015	9.015	9.015	9.015	9.015	9.015	9.015	9.015	9.015	9.015	9.015	9.015	9.015	9.015	9.015	9.015	9.015	9.015	9.015	8.823	8.623	8.623	8.431	8.431	8.431	8.431	8.431	8.431	8.431	8.431	8.431	8.431	8.231	8.231	8.231	8.039	8.039	8.039	8.039	8.039	7.072	7.072	6.88
YIL132C	9.043	9.043	9.043	9.043	9.043	8.45	8.45	8.45	8.45	8.45	8.842	8.094	7.902	7.902	8.077	8.077	8.077	7.109	7.109	8.007	8.007	8.007	8.007	8.007	8.007	8.007	8.382	8.382	8.382	8.382	8.382	8.208	8.208	8.016	7.467	7.084	7.259	8.757	8.757	8.757	8.757	8.757	8.948	8.774	8.774	9.175	9.175	9.175	9.175
YDL204W	8.51	8.51	8.51	8.51	8.51	8.51	8.51	8.51	8.51	8.885	9.086	9.086	9.086	9.086	9.277	9.478	9.478	9.478	9.478	9.478	9.478	9.478	9.478	9.478	9.478	9.478	9.478	9.478	9.478	9.478	9.478	9.478	9.478	9.478	9.478	9.478	9.478	9.478	9.478	9.478	9.478	9.478	9.478	9.478	9.478	9.478	9.478	9.478	9.478
YBR046C	7.674	7.674	7.865	9.198	9.198	9.198	9.581	10.138	9.755	9.755	9.93	10.532	10.532	10.532	10.706	10.706	10.706	10.706	10.706	10.706	10.706	10.706	10.706	10.88	10.88	10.88	10.907	10.924	10.357	10.357	10.723	11.141	11.141	11.141	11.141	11.141	11.141	11.141	10.941	10.941	11.672	11.672	11.672	11.672	11.672	11.672	11.672	11.672	11.672
YEL066W	13.942	13.942	14.134	14.709	14.709	14.91	14.91	14.91	14.91	14.91	14.719	14.709	14.117	14.482	14.482	14.482	14.482	14.482	14.482	14.308	14.308	14.308	14.308	14.308	14.308	14.308	14.308	11.713	11.146	10.196	10.196	10.196	9.995	9.986	8.643	6.012	6.012	6.012	5.637	5.637	5.446	5.446	5.446	5.446	5.446	5.446	5.446	5.446	5.872
YLL034C	8.208	8.765	8.965	8.965	8.965	9.14	9.166	9.532	10.803	11.195	11.578	11.578	11.578	11.578	11.578	11.578	12.144	12.519	13.295	13.295	13.295	13.295	13.295	13.295	13.295	13.496	13.496	13.322	13.322	13.322	13.714	13.905	13.905	13.905	13.905	13.905	14.454	14.454	14.646	14.646	14.646	14.646	14.646	14.82	14.82	14.82	14.82	14.82	14.82
YOL140W	7.831	8.38	8.38	9.477	9.477	9.869	9.869	10.436	10.436	10.436	10.436	10.436	10.436	10.436	10.428	10.968	10.968	10.968	10.968	10.968	10.968	11.525	11.525	12.091	12.266	12.266	12.266	12.266	12.44	12.605	12.806	12.806	13.381	14.122	14.122	14.122	14.323	14.323	14.323	14.323	14.323	15.508	15.508	15.508	15.508	15.508	15.508	15.508	15.508
YNL175C	9.017	9.017	9.017	9.017	9.017	9.017	9.017	9.017	9.017	9.017	9.017	9.017	9.017	9.191	9.191	9.191	9.191	9.191	9.191	9.191	9.191	9	9	9	9	8.608	8.051	8.051	8.051	7.85	7.85	7.85	7.85	7.85	7.458	7.458	7.458	7.066	7.066	7.066	7.066	7.066	7.066	6.483	6.483	6.483	6.483	6.457	6.657
YCL063W	10.271	10.08	9.879	10.08	10.455	10.455	10.646	10.446	10.828	10.828	10.828	11.404	11.404	11.404	11.578	11.578	11.578	11.578	11.578	10.847	10.464	10.464	10.464	10.464	10.464	10.464	10.464	10.464	10.29	10.089	10.089	9	9	9	9	9	9	9	8.625	8.25	7.509	7.309	7.832	8.616	9.19	9.19	9.19	9.19	9.19
YBR257W	7.294	7.294	7.294	7.294	7.294	7.094	6.728	6.554	6.554	6.554	6.362	6.362	6.563	6.955	6.955	7.696	7.696	7.696	7.696	7.495	7.495	7.495	7.495	7.495	7.304	7.304	7.304	7.129	6.929	6.929	6.929	6.929	6.929	6.929	6.152	6.327	6.867	6.692	6.692	7.276	7.276	7.467	7.467	7.467	7.467	7.467	7.467	7.467	7.467
YML038C	8.756	9.148	9.148	9.148	9.148	9.148	9.148	9.148	9.54	9.54	9.915	10.316	10.316	10.316	10.142	10.142	10.142	10.142	10.142	10.691	10.691	10.691	10.691	10.883	10.883	10.883	10.883	10.883	10.883	11.083	11.633	11.633	11.633	11.633	11.633	11.633	11.633	11.633	11.824	11.824	12.025	12.025	12.025	12.025	12.025	12.025	12.025	11.475	11.475
YCR028C	10.491	10.491	10.491	10.691	10.691	10.866	10.866	10.866	10.866	10.866	10.866	10.866	10.674	10.674	10.674	10.674	10.674	10.674	10.674	10.674	10.674	10.674	10.674	10.674	10.674	10.866	10.866	10.866	10.866	10.292	10.091	10.091	10.091	10.282	10.282	10.457	10.457	10.457	10.457	10.457	10.457	10.457	10.457	10.457	10.457	10.091	9.89	9.89	9.89
YDR115W	12.771	12.771	12.771	12.771	12.771	12.771	12.197	12.197	12.197	12.197	11.831	11.831	11.831	11.831	11.465	11.274	10.342	10.168	10.168	9.611	9.611	9.611	9.611	9.611	9.611	9.611	9.611	9.611	9.611	9.611	9.611	9.027	9.027	8.652	8.652	8.461	8.287	8.287	8.287	7.493	6.561	6.012	6.012	6.012	6.012	6.012	6.012	6.012	6.012
YJL213W	1.099	1.099	0.898	0.898	0.898	0.898	0.898	1.438	1.438	1.438	1.639	1.665	1.665	1.665	1.665	1.665	1.665	1.856	1.856	2.222	2.222	2.396	2.762	3.128	3.128	3.128	3.128	3.302	3.302	3.302	3.302	3.302	3.302	3.302	3.302	3.503	3.503	4.052	4.052	4.052	4.052	4.052	4.052	4.052	3.878	3.878	3.878	3.878	3.878
YLL011W	8.912	8.912	8.912	8.912	8.72	8.72	8.72	8.72	8.72	8.895	8.895	8.895	8.895	8.72	8.72	8.72	8.72	8.72	8.72	8.52	8.52	8.52	8.52	8.52	8.52	8.52	8.52	8.52	8.52	8.52	8.52	8.52	8.52	8.319	8.319	8.319	8.319	8.319	8.319	7.753	7.753	7.753	7.753	7.552	7.552	7.552	7.552	7.552	7.552
YIL043C	6.777	6.777	6.429	6.429	6.62	6.611	6.611	6.611	6.611	6.611	6.611	6.611	6.802	7.639	7.639	7.639	8.014	7.839	7.839	7.839	7.839	7.839	7.839	7.822	7.822	7.997	7.997	7.997	7.997	7.997	7.997	7.997	7.997	7.997	7.997	7.997	8.171	7.614	7.423	8.146	8.146	8.146	8.146	8.146	8.146	8.146	7.955	7.955	8.146
YHR038W	3.895	3.895	3.895	3.895	3.895	4.105	3.93	4.305	4.305	4.305	4.105	4.105	4.105	4.47	4.47	4.47	4.47	4.47	4.47	4.47	4.47	4.47	6.014	6.406	6.406	6.205	6.205	6.205	6.205	6.205	6.205	6.205	6.205	6.205	6.205	6.205	6.205	6.396	6.396	6.396	6.396	6.396	6.205	6.205	6.571	6.745	7.476	7.476	7.476
YDL181W	15.537	15.537	15.537	15.537	15.537	15.537	15.537	15.537	15.537	15.336	15.336	15.336	15.336	15.145	15.145	15.145	15.145	15.145	15.145	15.145	15.145	14.762	14.762	14.588	14.44	14.44	14.44	14.265	14.265	14.074	14.074	13.873	13.873	13.873	13.873	13.873	13.873	13.673	13.673	13.673	13.673	13.673	13.673	13.847	13.847	13.847	13.847	13.847	13.646
YDR490C	7.998	7.998	7.981	8.173	8.173	8.173	8.173	8.173	8.173	8.173	8.173	8.173	8.173	8.173	8.173	8.173	8.173	8.173	8.173	8.173	7.798	7.798	7.798	7.798	7.623	7.623	7.623	7.231	7.231	7.231	7.231	7.231	7.231	7.231	7.205	7.205	7.205	7.205	7.205	7.205	7.406	7.406	7.406	7.606	7.606	7.606	7.606	7.606	6.839
YBR152W	4.484	4.658	4.467	4.467	4.467	4.467	4.092	5.6	5.6	5.6	6.001	6.001	6.001	6.001	5.819	5.819	5.819	5.819	5.993	8.476	8.476	8.476	8.476	8.476	8.476	8.842	8.842	8.842	8.842	8.842	8.842	8.842	8.842	8.842	10.166	10.166	10.166	10.166	10.34	10.34	10.732	10.541	10.942	11.7	11.7	12.083	12.823	12.823	12.823
YHR043C	11.657	11.274	11.1	10.925	10.751	10.751	11.117	11.117	11.117	11.117	11.117	10.577	10.577	10.385	10.385	10.385	10.211	10.01	10.01	10.577	10.402	10.402	10.202	10.202	9.8	9.8	9.8	9.609	9.208	9.208	9.208	9.208	9.208	9.208	9.208	9.208	9.007	8.641	8.266	8.092	8.092	8.092	8.092	8.266	7.516	7.865	7.473	7.647	8.022
YDL116W	12.958	12.958	13.132	13.481	13.882	13.882	14.274	14.649	14.649	14.649	14.649	15.215	15.939	15.939	15.939	15.939	15.939	15.939	15.939	15.939	15.939	16.331	16.714	16.888	16.888	16.888	16.888	16.888	16.888	16.888	16.888	17.062	17.062	17.062	17.062	17.062	17.062	17.062	17.062	17.062	17.062	17.062	17.254	17.079	17.079	17.079	17.079	17.079	17.079
YKL035W	9.959	9.959	10.16	10.16	10.16	10.16	10.16	10.16	10.16	10.16	10.16	10.16	10.16	10.16	10.16	10.16	9.969	9.969	9.969	9.969	9.969	9.969	9.969	9.969	9.969	10.169	10.169	10.169	10.169	10.169	10.177	10.003	10.16	10.334	10.334	10.509	10.509	10.709	10.709	10.709	10.709	10.709	10.709	10.709	10.709	10.709	10.709	10.709	10.709
YOR286W	12.8	12.975	12.975	12.975	12.975	12.975	12.975	13.166	13.166	13.166	12.975	12.975	12.975	12.975	12.975	12.975	12.975	12.975	12.975	12.975	12.975	12.774	12.016	12.016	11.668	11.668	11.668	12.069	12.069	12.069	12.069	12.069	12.069	12.069	12.069	12.243	12.243	12.243	12.243	12.243	12.243	12.243	12.243	12.435	12.435	12.435	12.435	12.435	12.435
YEL047C	6.691	6.691	6.691	6.691	6.691	6.892	6.691	6.691	6.691	6.691	6.691	6.691	6.691	6.691	6.691	6.892	6.892	7.066	7.066	7.267	7.267	7.267	7.267	7.267	7.267	7.267	7.267	7.267	6.5	6.5	6.299	6.691	6.474	6.474	6.474	6.474	6.474	6.474	6.474	6.474	6.474	6.474	6.474	6.474	6.282	6.282	6.282	6.282	6.282
YIL077C	7.848	7.848	7.848	7.848	7.848	7.848	7.848	8.231	8.606	9.007	9.007	9.007	9.181	9.181	9.373	9.373	9.373	9.373	9.373	9.373	9.373	9.373	9.373	9.373	9.373	9.373	9.373	9.373	9.373	9.373	9.373	9.373	9.373	9.373	9.373	8.833	8.833	8.833	8.833	8.833	8.833	8.092	8.092	8.092	6.952	6.76	6.56	6.56	6.56
YNL309W	10.021	10.021	10.021	9.759	9.567	9.567	9.567	9.367	9.367	7.816	7.973	7.772	7.947	7.947	7.947	7.947	8.138	8.138	8.138	9.087	9.087	9.087	9.087	9.087	9.087	9.087	9.087	9.278	9.278	9.278	9.104	8.93	8.93	8.93	8.93	8.755	8.755	8.555	8.555	8.937	8.937	8.937	9.138	9.138	9.138	9.138	9.138	9.138	9.138
YGR094W	9.203	9.012	9.012	8.811	8.811	8.811	8.811	8.811	7.129	6.929	6.754	6.597	6.571	6.571	6.571	6.396	5.856	5.856	5.856	5.856	6.031	6.031	6.031	6.031	6.031	6.031	6.031	6.031	6.222	6.021	6.021	6.021	6.021	5.62	5.62	5.245	5.453	5.618	5.418	5.418	5.418	5.016	4.816	4.293	4.293	4.293	3.91	3.91	4.111
YLR127C	9.618	9.253	8.713	8.713	8.713	8.713	8.713	8.713	8.713	8.713	8.538	8.538	8.538	8.538	8.538	8.538	8.538	8.538	8.347	8.347	7.58	7.58	7.389	7.014	6.839	6.839	6.839	6.839	6.839	6.839	6.648	6.648	6.648	6.282	6.282	5.89	5.89	5.29	4.733	4.934	4.934	4.934	4.934	4.934	4.934	4.934	4.934	2.188	1.622
YDR235W	9.215	9.215	9.215	9.215	9.408	9.8	10.725	10.725	10.725	10.899	10.899	11.09	11.465	12.067	12.067	12.259	13.765	13.765	13.939	14.488	14.488	14.863	15.064	15.265	15.465	15.465	15.465	15.64	15.64	15.64	15.64	15.64	15.465	15.265	15.456	15.657	15.657	15.831	15.831	15.831	16.371	16.371	16.371	16.371	16.371	16.371	16.197	16.371	16.545
YKL006C-A	6.464	6.464	6.464	6.464	6.464	6.464	6.464	6.639	6.639	7.031	7.222	7.222	7.222	7.222	7.222	7.222	7.396	6.62	6.62	6.62	6.811	6.811	6.811	7.003	7.003	7.003	6.802	6.802	6.802	6.802	6.802	6.802	6.802	6.802	6.802	6.802	6.262	6.071	5.879	5.879	5.879	5.879	5.287	4.921	4.921	4.921	4.921	4.921	4.921
YGL075C	13.243	13.418	13.8	13.8	14.732	14.933	14.933	14.933	14.933	15.134	15.134	15.134	14.933	14.933	14.933	14.759	14.95	15.516	15.516	15.516	15.516	15.516	14.959	14.959	14.567	14.567	14.742	14.55	14.55	14.35	14.35	14.35	14.175	14.175	13.975	13.992	13.992	13.992	13.992	13.992	13.791	13.791	13.791	13.791	13.791	13.791	13.791	13.791	13.791
YNL077W	8.592	8.592	8.592	8.592	8.766	8.766	8.766	8.766	8.766	8.766	8.766	8.766	8.766	8.766	8.766	8.766	8.766	8.766	8.766	8.766	8.766	8.766	8.401	8.401	8.766	8.766	8.766	8.566	8.566	8.566	8.566	8.566	8.566	8.356	8.356	8.356	8.356	8.547	8.373	8.373	8.373	8.373	8.373	8.373	8.373	8.373	8.373	8.373	8.373
YIL075C	14.236	14.236	14.236	14.236	14.236	14.236	14.236	14.236	14.236	14.236	14.236	14.236	14.236	14.236	14.236	14.236	14.236	14.236	14.236	14.044	13.844	13.844	13.844	13.844	13.844	13.844	13.844	13.652	13.652	13.652	13.652	13.652	13.652	13.652	13.652	13.652	13.461	13.652	13.652	13.652	13.461	13.461	13.461	13.461	13.461	13.461	13.461	12.895	12.694
YJR055W	3.745	3.919	3.919	3.919	3.919	3.745	3.396	3.021	3.021	2.847	2.847	2.847	2.847	2.847	2.656	2.656	3.213	3.213	3.736	3.736	3.736	3.927	3.927	4.128	4.128	4.128	4.128	4.128	4.128	4.128	4.128	4.128	4.128	4.703	4.703	4.703	4.703	4.703	4.703	4.703	5.069	5.069	5.069	5.069	5.069	4.694	4.503	4.885	7.098
YNL316C	10.657	10.657	10.657	10.857	10.683	10.683	10.683	10.683	10.683	10.683	10.683	10.143	9.952	9.952	9.402	9.402	9.402	9.202	9.185	9.01	9.01	9.01	9.01	9.01	7.66	7.66	7.66	7.66	7.111	6.031	6.083	6.083	6.083	6.083	6.083	5.159	4.968	4.968	4.968	4.968	4.793	4.593	4.793	4.576	4.958	5.873	5.873	5.873	7.381
YML048W	9.151	9.151	9.151	8.976	8.976	8.976	8.959	8.959	9.509	9.509	9.509	9.509	9.7	9.7	9.7	9.7	9.526	9.743	9.743	9.935	9.935	9.935	9.935	9.935	10.126	10.126	10.126	10.126	10.126	10.317	10.317	10.317	10.317	10.317	10.492	10.291	10.291	10.291	10.291	10.492	10.492	10.492	10.492	10.492	10.492	10.492	10.692	10.492	10.492
YBL100W-C	8.408	8.408	8.408	8.783	9.01	9.56	9.56	9.751	9.935	9.935	9.935	9.935	9.935	9.935	11.514	11.514	11.339	11.339	11.339	11.339	11.339	11.339	11.339	11.339	11.339	11.174	10.799	10.799	10.799	10.799	11	10.809	10.809	10.809	10.608	11.54	11.54	11.731	12.298	12.298	13.237	13.237	13.237	13.237	13.063	13.063	13.254	12.853	12.853
YEL062W	0	0	0	0	0	0	0	0	0	0	0	0	0	0	0	0	0	0	0	0	0	0	0	0	0	0	0	0.583	0.583	0.583	0.583	0.583	0.583	0.583	0.583	0.583	0.583	0.583	0.583	0.583	0.784	0.784	0.784	0.784	0.958	0.958	0.958	0.958	0.958
YML055W	10.23	10.23	10.23	10.404	10.404	10.404	10.404	10.404	10.404	10.404	10.404	10.605	10.605	10.605	10.605	10.404	10.203	10.012	10.012	9.611	9.436	9.236	9.061	9.061	9.061	9.061	9.061	9.061	9.061	9.061	8.686	8.686	8.686	8.686	8.686	8.686	8.486	8.486	8.486	8.486	7.91	7.145	7.145	6.97	6.605	6.413	6.413	6.413	6.239
YGR245C	14.97	14.97	14.97	14.97	14.97	14.97	14.77	14.77	14.77	14.961	15.135	15.135	15.135	15.135	15.336	15.336	15.336	15.336	15.336	15.336	15.336	15.336	15.336	15.336	15.336	15.336	15.336	15.336	15.336	15.336	15.336	15.336	15.162	14.987	14.987	14.987	14.987	14.987	14.987	14.987	14.987	14.987	14.987	14.987	14.987	14.987	14.796	14.796	14.43
YPR152C	5.294	5.294	5.294	5.294	5.294	5.103	4.537	4.171	3.997	4.197	5.148	5.322	5.322	5.514	5.688	5.688	5.889	5.889	5.889	6.08	6.08	6.08	6.08	6.08	6.271	6.097	6.097	6.097	6.097	6.097	6.097	6.097	6.097	6.097	5.906	5.906	5.896	6.611	7.16	7.16	8.128	8.128	8.319	8.319	8.319	8.319	8.319	8.319	8.319
YOR210W	12.579	12.579	12.579	12.579	12.579	12.579	12.579	12.579	12.579	12.579	12.579	12.579	12.579	12.579	12.579	12.388	12.388	12.388	12.039	11.657	11.657	11.657	11.657	11.482	11.482	11.482	11.282	11.282	10.916	10.725	10.725	10.725	10.725	10.725	10.533	10.533	10.359	10.168	10.168	8.643	8.452	8.26	8.26	8.26	8.26	8.26	7.677	6.188	5.787
YLR113W	0.349	0.349	0.349	0.349	0.349	0.349	0.349	0.349	0.349	0.349	0.349	0.349	0.349	0.349	0.349	0.349	0.349	0.349	0.349	0.349	0.349	0.349	0.349	0.349	0.349	0.349	0.349	0.349	0.54	0.54	0.54	0.54	0.54	0.54	0.54	0.731	0.731	0.731	0.731	0.731	0.731	0.731	0.731	0.731	0.731	0.731	0.731	0.731	0.731
YML032C	8.015	8.015	8.19	8.19	8.19	8.782	9.322	9.845	11.918	11.918	11.918	11.918	11.918	11.918	11.918	11.918	11.918	11.918	11.918	11.918	11.918	11.918	12.501	13.041	13.041	13.041	13.041	13.041	13.041	13.041	13.041	13.041	13.041	13.041	13.416	13.416	13.965	13.965	13.965	13.965	13.965	13.965	13.965	14.14	14.14	14.14	14.14	14.14	14.14
YIL021W	20.881	20.881	20.881	20.881	20.881	21.457	21.457	21.457	21.457	21.457	21.457	21.657	21.657	21.832	21.832	21.832	21.832	21.832	21.832	21.832	21.832	21.832	21.832	21.631	21.631	21.631	21.631	21.631	21.631	21.631	21.631	21.832	22.023	22.023	22.023	22.023	22.023	22.023	22.023	21.849	21.849	21.849	21.849	21.849	21.849	21.849	21.849	21.648	21.648
YJL073W	5.236	5.393	5.393	6.134	6.691	8.198	8.373	8.373	8.373	8.573	8.573	8.573	8.573	8.765	8.765	9.34	9.34	9.723	9.706	9.706	9.907	9.907	9.907	9.907	10.272	10.655	10.655	10.846	10.846	10.846	10.846	11.038	11.038	11.038	11.038	11.038	11.038	11.038	11.038	11.038	11.038	11.038	11.038	11.038	11.038	11.038	11.238	11.413	11.413
YER173W	3.18	4.139	4.139	4.139	4.139	4.139	4.139	4.139	4.313	4.313	4.313	4.688	5.264	5.83	7.111	7.311	7.311	7.686	9.003	9.404	10.876	10.876	10.876	11.268	11.268	11.999	11.999	11.999	11.999	11.999	11.999	11.999	11.999	11.999	12.174	12.174	12.174	12.365	12.365	12.539	12.539	12.539	12.539	12.539	12.539	12.905	12.905	12.905	12.905
YJR077C	3.259	3.625	4.994	7.983	7.983	7.983	8.707	8.707	8.707	8.898	8.898	8.898	9.673	9.673	10.413	10.413	10.605	10.605	10.779	10.779	10.779	10.97	10.97	10.97	10.97	11.711	11.885	11.885	11.885	11.885	11.885	11.885	11.885	11.885	11.885	12.077	12.077	12.277	12.277	12.277	12.277	12.277	12.277	12.277	12.834	12.834	12.834	12.834	12.834
YBR236C	13.015	13.015	13.397	13.397	13.397	13.598	13.973	13.973	13.973	13.973	13.973	13.973	13.799	13.799	13.799	13.799	13.799	14.174	14.556	14.556	14.757	14.757	14.757	14.583	14.583	14.583	14.583	14.757	14.757	14.757	14.757	14.757	14.931	14.931	14.757	14.757	14.757	14.757	14.931	14.931	15.132	15.132	15.132	15.132	15.132	15.333	15.333	15.333	15.333
YLR197W	14.725	14.725	14.725	14.725	14.359	14.359	14.168	13.009	13.009	13.009	12.617	12.617	12.268	11.126	10.412	10.412	10.586	10.586	10.385	10.385	10.01	9.793	9.592	9.592	9.592	9.592	9.592	9.592	9.592	9.766	9.575	9.374	9.374	9.374	9.2	9.575	9.209	9.209	9.209	8.817	8.617	8.617	8.268	7.685	7.685	7.484	7.484	7.484	7.31
YOL025W	0.576	0.576	0.576	0.576	0.576	0.576	0.576	0.576	0.75	0.75	0.75	0.75	0.75	0.75	0.549	0.549	0.549	0.549	0.549	0.549	0.549	0.549	0.375	0.375	0.375	0.375	0.375	0.375	0.375	0.375	0.375	0.375	0.375	0.174	0.174	0.366	0.366	0.366	0.366	0.366	0.366	0.366	0.366	0.366	0.366	0.366	0.557	0.758	1.123
YHR022C-A	12.671	12.671	12.671	12.671	12.671	12.671	12.671	10.927	10.526	9.95	9.759	9.759	9.759	9.584	9.192	9.018	9.219	9.219	9.219	8.87	8.87	8.87	7.338	7.163	6.972	6.972	6.58	6.58	6.406	6.406	6.406	6.205	6.205	6.205	5.273	5.072	5.072	5.072	5.247	4.864	4.864	4.864	4.864	4.324	4.324	3.923	3.923	2.623	1.133
YDR281C	10.063	9.671	9.131	8.93	9.514	9.514	9.514	9.514	9.906	9.906	9.906	9.906	9.906	9.906	9.906	9.906	10.106	10.106	10.106	10.106	10.106	10.106	10.106	9.741	8.782	8.407	8.407	8.407	8.407	8.407	8.407	8.407	8.216	8.015	8.207	8.032	8.032	8.032	7.475	7.475	7.475	7.1	6.735	6.735	6.735	6.735	6.735	6.735	6.534
YNL277W-A	11.439	11.439	11.265	11.265	11.265	11.265	11.265	11.265	11.265	11.657	11.848	11.848	11.848	11.848	11.848	11.848	11.848	11.848	11.848	11.848	11.674	11.674	11.674	11.674	11.674	11.674	11.674	11.674	11.674	11.482	11.1	11.1	11.1	11.3	11.3	11.3	11.3	11.3	11.3	11.3	11.3	10.177	10.003	10.003	10.003	9.802	9.802	9.802	9.026
YDR449C	9.532	9.532	9.532	9.532	9.532	9.532	10.115	10.115	10.115	10.115	10.306	10.132	10.132	10.115	10.115	10.115	10.115	10.115	10.115	10.115	10.115	10.115	10.115	10.115	10.115	10.115	10.115	10.115	10.115	10.115	9.749	9.401	9.2	9.2	9.183	9.374	9.566	9.766	9.766	9.766	9.766	9.766	9.766	9.766	9.766	9.766	9.566	9.766	8.827
YBR121C	13.567	13.376	13.376	12.217	12.217	12.217	12.217	12.217	12.217	11.842	11.842	11.842	11.259	11.259	11.259	10.117	8.679	8.679	8.679	8.679	8.679	8.679	8.679	5.847	5.847	5.847	4.697	3.799	3.424	3.424	3.424	3.424	3.424	3.424	3.424	3.424	3.424	3.049	3.049	2.483	2.483	2.483	2.657	2.832	2.832	2.832	2.832	2.832	2.832
YBR146W	7.563	7.754	7.754	7.754	7.754	7.754	7.754	7.754	7.754	7.754	7.754	7.754	7.389	7.389	7.389	7.389	7.389	7.389	7.389	7.58	7.955	7.955	7.955	7.955	7.955	7.955	7.955	7.955	7.955	7.955	7.955	7.955	7.754	7.754	7.754	7.754	7.754	7.754	7.754	7.754	7.754	7.754	7.754	7.754	7.754	7.754	7.754	7.754	7.754
YMR283C	5.444	5.444	5.444	5.27	5.27	5.27	5.27	5.27	5.27	5.27	5.27	5.27	5.444	5.095	5.095	5.095	4.921	5.095	4.904	4.904	4.904	4.904	4.904	5.105	4.617	4.617	4.608	4.608	4.417	4.417	4.417	3.485	3.685	3.668	3.668	3.668	3.668	3.477	3.477	3.477	4.017	4.758	6.038	6.23	6.404	6.997	6.997	6.997	7.72
YGL037C	0	0	0	0	0	0	0	0	0	0	0	0	0	0	0	0	0	0	0	0	0	0.201	0.201	0.201	0.201	0.201	0.201	0.201	0.201	0.201	0.201	0.201	0.201	0.201	0.201	0.201	0.201	0.201	0.201	0.201	0.201	0.201	0.566	0.566	0.566	0.566	0.566	0.566	0.566
YBR274W	3.188	3.379	3.728	3.728	4.844	4.844	5.419	6.543	6.734	6.543	6.543	6.543	6.908	6.908	6.908	7.1	7.1	7.1	7.1	7.1	7.1	7.1	7.3	7.3	7.3	7.3	7.126	7.126	7.126	6.952	7.126	8.998	9.572	10.155	10.329	10.53	10.53	10.53	10.53	10.53	10.704	10.704	10.704	10.704	10.704	10.704	10.704	10.704	10.704
YLR025W	1.646	1.646	1.646	1.646	1.646	3.18	3.921	4.724	4.724	5.682	7.938	10.162	10.162	10.353	10.353	10.353	10.353	10.353	10.353	10.353	10.353	10.754	10.754	10.929	11.512	11.512	11.512	11.512	11.512	11.512	11.512	11.512	11.512	11.512	11.512	11.512	11.512	11.512	11.512	11.703	11.703	11.703	12.069	12.243	13.882	13.882	13.882	13.882	14.073
YKL162C	6.424	6.424	6.816	8.83	8.629	8.821	8.821	8.821	8.995	9.552	11.016	11.016	11.016	11.016	11.016	11.217	11.984	11.984	12.158	12.158	12.158	12.158	12.175	12.175	12.558	12.558	12.558	12.558	12.558	12.357	12.357	12.723	12.95	12.95	12.95	12.95	12.749	13.124	13.124	13.316	13.316	13.49	13.49	13.49	13.49	13.49	13.49	13.49	13.891
YDR405W	10.018	10.018	10.018	10.018	10.018	10.018	10.018	10.018	10.018	10.018	10.018	8.685	8.493	8.493	7.927	7.927	7.736	7.736	7.736	7.736	7.736	7.736	7.736	7.736	7.736	7.736	7.736	7.736	7.736	7.736	7.736	7.736	7.544	7.544	7.344	7.143	7.143	7.143	7.143	7.143	6.429	5.131	4.591	4.591	4.591	4.765	4.765	5.14	5.14
YLR321C	11.062	11.062	10.871	10.871	10.871	10.871	10.871	10.871	10.871	11.638	12.03	12.03	12.03	12.03	12.03	12.03	12.03	12.03	12.03	12.03	12.03	11.856	11.856	11.856	11.865	11.865	12.066	12.441	12.441	12.632	12.632	12.632	12.632	12.632	12.632	12.632	12.632	12.632	12.632	12.632	12.632	12.632	12.632	12.632	12.632	12.632	12.632	12.431	12.431
YPL131W	13.582	13.582	13.582	13.408	13.408	13.408	13.216	13.016	13.016	13.033	13.033	13.033	13.033	13.033	13.033	13.033	13.033	12.832	12.631	12.631	12.631	12.631	12.631	12.631	12.631	12.44	12.065	11.874	12.074	11.9	11.9	11.9	11.9	11.9	11.9	11.9	11.9	11.9	11.9	11.9	11.9	11.9	11.9	11.9	11.9	11.15	11.15	10.959	9.303
YOR294W	7.902	7.702	8.077	7.902	8.094	8.094	8.094	8.094	8.094	8.094	8.094	8.094	8.094	7.919	7.919	7.919	7.919	7.919	7.919	7.919	7.919	7.919	7.919	7.919	7.919	7.919	7.919	7.728	7.554	7.554	7.554	7.554	7.554	7.362	7.362	6.796	6.222	6.021	5.847	5.847	5.873	5.873	5.873	5.873	5.873	5.873	5.873	5.873	5.873
YNR017W	4.208	4.208	4.208	4.208	4.208	4.591	4.591	4.591	4.591	4.417	4.417	4.417	4.417	4.417	4.417	4.417	4.225	4.225	4.417	3.833	3.258	3.432	3.989	4.904	4.904	4.904	4.904	4.904	4.904	5.078	5.078	5.078	5.078	5.078	5.444	5.444	5.444	5.444	5.069	5.069	4.868	4.868	4.868	4.868	4.493	4.493	4.694	4.694	4.694
YAR014C	10.776	10.967	11.359	11.359	11.56	11.751	11.751	11.942	12.518	12.518	12.518	12.692	12.692	12.692	12.692	12.692	12.692	12.692	12.692	12.692	12.692	12.692	12.692	12.692	12.692	12.692	12.692	12.692	12.692	12.692	12.692	12.692	12.492	12.126	12.126	12.509	12.683	12.683	12.683	12.683	12.683	12.683	12.683	12.683	12.857	12.857	12.857	12.857	12.857
YBR238C	13.612	13.612	13.612	13.612	13.612	13.612	13.612	13.612	13.612	13.612	13.612	13.437	13.437	13.437	13.437	13.036	11.896	11.896	11.896	11.896	11.896	11.896	11.896	11.896	11.896	11.896	11.896	11.896	11.896	11.547	11.547	11.547	11.547	11.547	11.547	11.547	11.547	11.547	11.547	11.547	11.547	11.547	11.547	11.547	11.547	10.797	10.623	10.623	10.623
YER163C	11.268	11.268	11.268	11.268	11.094	11.094	11.094	11.268	11.268	11.268	11.268	11.268	11.268	11.094	11.094	11.094	11.094	11.094	11.094	11.094	11.094	11.294	11.294	11.294	11.294	11.294	11.094	11.094	11.094	11.094	10.544	9.952	9.952	10.518	10.518	10.518	10.518	10.518	10.518	10.518	10.692	10.692	10.692	10.692	10.692	10.867	10.867	10.867	10.867
YGL180W	0.557	0.557	0.557	0.557	0.758	0.758	0.758	0.758	0.758	0.758	0.758	0.758	1.15	1.15	1.15	1.15	1.15	1.515	1.907	2.108	2.108	2.108	2.309	3.957	5.264	5.438	5.639	5.639	6.231	7.18	11.45	15.874	15.874	15.874	16.075	16.249	16.249	17.007	17.007	17.007	17.007	17.007	17.007	17.007	17.007	17.181	17.356	17.556	17.731
YGR205W	14.057	14.231	14.231	14.231	14.231	14.231	14.231	14.231	14.423	14.423	14.597	14.597	14.597	14.222	14.396	14.396	14.396	14.396	14.396	14.588	14.588	14.588	15.302	15.302	15.476	15.476	15.476	15.276	15.276	15.276	15.276	15.276	15.276	15.276	15.276	15.45	15.075	15.075	15.075	15.075	14.291	13.925	13.925	13.925	13.925	13.925	13.925	13.925	13.925
YMR192W	5.219	5.219	5.419	5.419	5.419	5.969	7.111	7.111	7.111	7.111	7.311	7.311	7.512	7.686	8.47	8.47	8.47	8.836	8.836	8.836	8.836	8.836	8.836	8.836	8.836	8.836	9.01	9.01	9.01	9.978	9.787	9.787	9.787	9.787	9.978	9.978	10.179	10.37	10.37	10.37	10.37	10.37	10.37	10.37	10.37	10.37	10.196	10.196	10.196
YKL007W	0.697	0.697	0.697	0.697	0.697	0.697	0.697	0.697	0.697	0.697	0.697	0.697	0.697	0.523	0.523	0.523	0.523	0.349	0.349	0.349	0.349	0.349	0.349	0.349	0.349	0.349	0.349	0.349	0.349	0.349	0.349	0.349	0.349	0.349	0.349	0.349	0.349	0.349	0.349	0.349	0.349	0.349	0.349	0.349	0.349	0.349	0.349	0.349	0.349
YNL161W	14.291	14.492	14.492	14.492	14.683	14.683	14.683	14.492	14.492	14.492	14.492	14.492	14.492	14.492	14.3	14.3	14.3	14.3	14.3	15.268	15.268	15.268	15.268	15.268	15.268	15.268	15.268	15.268	14.18	14.18	14.18	14.18	14.18	14.18	14.18	14.18	14.381	14.18	14.18	14.381	14.555	14.73	14.73	14.73	14.73	14.73	14.73	14.73	14.73
YBR204C	7.188	7.188	7.188	7.546	8.705	8.705	8.705	8.705	8.889	8.889	8.889	8.688	9.83	9.83	9.83	10.031	10.031	10.031	10.031	10.031	10.031	10.031	10.031	10.031	10.031	10.031	10.031	10.031	10.031	10.031	10.031	10.031	10.031	10.231	11.521	11.521	11.521	11.713	11.713	11.713	12.296	12.296	12.697	12.697	12.697	12.697	12.872	13.447	13.447
YNL221C	2.048	1.673	1.673	1.673	1.673	1.481	1.481	1.481	1.481	1.481	1.481	1.481	1.481	1.481	1.673	1.673	1.673	1.673	1.673	1.498	1.298	1.298	1.298	1.298	1.489	1.489	1.489	1.489	1.489	1.489	1.489	1.489	1.489	1.69	1.69	1.69	1.515	1.515	1.515	1.515	1.515	1.515	1.515	1.515	1.515	1.515	1.515	1.515	1.515
YGR260W	13.691	13.891	13.717	13.717	13.717	13.543	13.543	13.543	13.543	13.543	13.543	13.543	13.543	12.654	12.654	12.654	11.182	10.981	10.981	8.697	8.497	8.497	8.497	8.497	8.497	8.497	8.497	8.497	7.713	7.521	7.521	7.33	7.33	7.33	5.404	4.48	4.279	3.93	3.93	3.73	3.364	3.015	2.466	2.1	1.909	1.909	1.909	1.909	1.909
YER131W	6.492	6.492	6.492	6.492	6.492	6.492	6.492	6.492	6.492	6.492	6.492	6.492	6.492	6.492	6.492	6.492	6.492	6.492	6.492	6.492	6.318	6.127	6.127	6.136	5.962	5.962	6.162	6.162	6.162	5.962	5.962	5.962	5.962	5.962	5.962	5.761	5.761	5.56	4.994	4.793	4.793	4.793	4.793	4.793	4.593	4.593	4.593	4.392	4.392
YKL124W	6.376	6.202	6.202	6.393	6.027	6.027	6.027	6.228	6.228	6.228	6.054	6.054	6.054	5.679	5.279	5.444	5.444	5.444	5.444	5.444	5.444	5.444	5.444	5.444	5.444	5.444	5.444	5.243	5.243	5.243	5.243	5.243	5.243	5.234	5.234	5.234	5.757	5.757	5.757	5.757	5.757	5.391	5.401	5.401	5.401	5.401	5.601	5.601	5.601
YMR222C	5.06	5.06	5.251	5.251	5.251	5.251	5.251	5.251	5.251	5.251	5.251	5.05	5.05	5.965	5.965	5.965	6.706	6.897	6.897	6.897	6.897	6.897	6.897	6.897	6.897	6.897	6.897	7.289	7.289	7.289	7.289	7.289	7.289	7.289	7.289	7.289	7.464	7.464	7.272	7.272	7.447	7.246	7.447	7.621	7.63	7.805	7.805	7.805	7.805
YBL020W	8.117	7.925	7.925	7.751	7.751	7.158	7.333	7.323	7.323	9.039	9.039	9.039	9.231	9.981	10.172	10.172	10.547	10.547	10.721	10.721	10.721	10.922	10.922	11.488	11.488	11.488	11.488	12.613	12.788	12.788	12.788	12.788	12.788	12.788	12.988	12.988	12.988	12.988	13.363	13.363	13.363	13.555	13.555	13.555	13.555	13.555	13.363	13.363	13.363
YNL037C	3.451	3.451	3.451	3.451	3.451	3.451	3.451	3.451	3.451	3.451	3.451	3.451	3.076	2.701	2.701	2.701	2.701	2.701	2.701	2.701	2.701	2.701	2.701	2.701	2.701	2.701	2.701	2.701	2.5	2.5	2.309	2.309	2.309	2.134	2.134	2.134	2.134	1.733	1.733	1.532	1.157	1.157	0.775	0.775	0.775	0.775	0.775	0.775	0.775
YKL159C	4.748	4.748	4.748	4.748	3.876	3.51	3.135	2.961	2.961	2.961	2.569	2.569	2.569	2.569	2.203	2.029	2.029	2.029	2.029	2.029	2.029	1.855	2.055	1.663	1.663	1.663	1.489	1.489	1.489	1.489	1.298	1.298	1.298	1.298	1.298	1.298	1.298	1.123	1.315	2.082	2.656	2.656	3.222	3.222	3.222	3.222	3.222	3.222	3.222
YBR091C	12.711	12.711	12.711	12.711	12.885	12.885	13.06	13.06	13.26	13.086	13.26	13.643	13.469	13.469	13.469	13.469	13.469	13.469	13.469	13.469	13.469	13.66	13.66	13.66	13.66	13.66	13.66	13.459	13.651	13.651	13.651	13.651	13.651	13.651	12.885	13.086	13.086	13.086	13.086	13.086	13.086	13.086	13.086	13.086	13.086	12.895	12.895	12.895	12.895
YNL099C	6.805	6.997	6.997	6.997	6.997	6.997	6.997	6.997	6.997	7.79	7.79	7.79	7.79	7.79	7.991	8.182	8.182	8.182	8.182	8.182	7.981	7.981	7.589	7.79	7.79	7.79	7.79	7.79	7.79	7.415	7.606	7.798	7.798	7.798	7.798	7.606	7.606	7.606	7.415	7.224	7.415	7.991	8.191	8.191	8.191	8.191	8.191	8.191	8.191
YLR055C	0.191	0.191	0.191	0.191	0.191	0.191	0.191	0.191	0.191	0.191	0.191	0.191	0.191	0.191	0.191	0.191	0.191	0.191	0.191	0.191	0.191	0.191	0.191	0.191	0.191	0.191	0.191	0.191	0.191	0.191	0.191	0.191	0.191	0.191	0.392	0.392	0.392	0.392	0.392	0.392	0.392	0.392	0.392	0.392	0.392	0.392	0.392	0.392	0.392
YLL054C	6.912	6.912	6.912	6.912	6.563	7.741	7.549	7.75	7.75	7.75	7.75	7.576	7.375	8.474	9.815	9.614	10.599	10.599	10.799	10.608	10.608	10.608	10.991	10.991	10.991	10.991	10.991	11.531	11.531	11.531	11.531	12.106	12.106	12.106	12.106	12.106	12.106	11.731	11.731	11.731	13.222	13.222	13.588	13.936	13.936	14.137	13.936	14.328	14.154
YBR008C	8.702	8.702	8.702	8.327	8.327	8.501	8.31	8.31	8.31	8.31	8.484	8.484	8.484	8.484	8.484	8.484	8.283	8.283	8.283	8.283	8.283	8.283	8.092	8.092	8.092	7.891	7.891	8.066	8.066	8.066	8.066	8.066	8.066	7.7	7.107	6.916	6.916	7.299	8.467	8.467	8.467	8.467	8.467	8.467	8.467	8.641	8.641	8.641	8.99
YML116W	10.516	10.516	10.516	10.516	9.95	9.95	10.316	10.316	10.316	10.316	10.691	10.691	10.691	10.691	10.691	10.691	10.691	10.691	10.691	10.691	10.691	10.49	10.49	10.49	10.49	10.49	10.49	10.49	10.49	10.49	10.49	10.717	10.717	11.109	10.918	10.918	10.918	10.918	10.726	10.726	10.726	10.918	9.759	9.759	9.759	9.759	9.759	9.759	9.584
YLR132C	11.12	11.844	11.844	11.844	12.035	12.035	12.035	12.035	12.236	12.236	12.236	12.236	12.236	12.236	12.236	12.236	12.245	12.245	12.245	12.436	12.436	12.436	12.436	12.436	12.436	12.436	12.611	12.611	12.811	13.003	13.203	13.203	13.203	13.203	13.203	13.395	13.395	13.395	13.395	13.395	13.395	13.395	13.395	13.395	13.395	13.395	13.395	13.395	13.395
YLR289W	11.186	11.186	10.794	10.794	10.603	10.603	10.455	10.455	10.455	10.455	10.455	7.963	7.788	7.597	7.406	7.406	7.406	7.406	7.406	7.406	7.406	7.205	7.205	6.822	6.822	6.055	5.855	5.639	5.256	5.457	5.457	5.457	5.648	5.447	5.447	5.447	5.447	5.447	4.523	4.332	4.697	4.697	4.697	4.889	4.889	4.889	4.889	4.889	4.889
YHR023W	4.33	4.33	4.33	4.33	4.33	4.33	4.139	3.964	3.964	3.964	3.964	3.964	3.599	3.599	3.599	3.599	3.599	3.599	3.599	3.599	3.599	3.599	3.006	2.432	2.432	2.432	2.432	2.432	2.432	2.432	2.258	2.659	2.659	2.659	3.051	3.051	3.051	3.051	3.051	3.051	3.051	3.051	2.85	2.85	2.85	3.242	3.608	3.608	3.608
YHR183W	13.49	13.49	13.49	13.316	13.507	13.708	13.533	13.533	13.533	13.533	13.533	13.533	13.533	13.533	13.533	13.533	13.533	13.533	12.793	12.793	12.993	12.993	12.993	12.993	12.993	12.993	12.993	12.993	12.993	12.993	12.819	12.427	11.294	10.563	10.563	10.563	10.563	10.737	11.478	11.304	11.304	11.112	11.112	11.112	11.112	10.711	10.711	10.711	10.711
YPR134W	12.68	12.68	12.68	12.68	12.68	12.68	12.68	12.68	12.68	12.68	12.68	12.68	12.68	12.854	12.854	12.854	12.854	12.854	12.854	12.854	12.854	12.854	12.854	12.854	12.854	12.854	12.854	12.854	12.854	12.479	12.496	12.305	12.496	12.496	12.496	12.496	12.496	12.496	12.295	12.295	11.547	11.346	11.346	11.354	11.354	11.354	11.163	11.163	11.538
YOR261C	10.132	10.333	10.333	10.333	10.333	10.333	10.708	10.708	10.708	10.708	10.708	10.708	10.533	10.533	10.533	10.533	10.533	10.533	10.533	10.533	10.333	10.333	10.333	10.333	10.333	10.333	10.333	9.175	9.376	9.567	9.567	9.567	9.768	9.594	9.594	9.969	10.169	10.344	10.927	10.927	10.927	10.927	10.736	10.736	10.736	10.736	10.736	10.544	10.544
YBR097W	7.807	8.538	8.739	8.565	8.565	8.565	8.015	8.025	8.634	8.443	8.443	8.443	8.443	8.443	8.443	8.443	7.86	7.86	7.86	7.86	8.017	8.017	8.017	8.191	8.174	7.974	7.974	7.974	7.974	7.233	7.233	7.233	7.059	7.25	7.651	9.002	10.691	10.691	10.691	10.691	10.691	10.691	10.691	10.691	10.691	10.691	10.691	10.883	10.883
YKL096W	0.566	0.566	0.566	0.566	0.566	0.566	0.566	0.566	0.566	0.566	0.566	0.566	0.566	0.566	0.566	0.566	0.566	0.566	0.566	0.566	0.566	0.566	0.566	0.566	0.566	0.566	0.566	0.566	0.566	0.566	0.566	0.566	0.566	0.566	0.566	0.566	0.566	0.566	0.566	0.566	0.566	0.566	0.566	0.566	0.566	0.375	0.375	0.375	0.375
YER040W	12.973	12.772	12.772	12.772	12.772	12.772	12.772	12.772	12.772	12.772	13.147	13.147	13.339	13.147	13.147	13.147	13.147	13.348	13.348	13.348	13.348	13.348	13.348	13.348	13.348	13.348	13.731	13.731	13.731	13.731	13.905	13.905	13.905	13.731	13.731	13.731	13.731	13.731	13.731	13.731	13.731	13.731	13.731	13.731	13.731	13.731	13.731	13.731	13.731
YDR272W	12.087	12.453	12.453	12.453	12.453	12.453	12.453	12.453	12.453	12.453	12.453	12.453	12.644	12.644	12.644	12.644	12.644	12.644	12.644	12.644	12.644	12.453	12.644	12.104	11.538	11.538	11.538	11.538	11.729	11.729	11.729	11.93	11.729	11.729	11.93	11.93	11.93	12.104	11.93	11.93	12.121	12.121	12.121	12.522	12.522	12.697	12.697	12.697	12.697
YLR011W	10.038	10.038	10.038	10.038	10.038	10.038	10.038	9.837	9.837	9.837	9.646	9.646	9.471	9.471	9.471	9.471	9.471	9.471	9.471	9.471	9.471	9.297	9.297	9.123	9.123	9.123	9.123	9.123	9.123	9.123	9.123	9.123	8.948	8.948	8.547	8.181	7.842	7.493	7.493	7.493	7.493	7.493	6.918	6.378	6.378	6.203	6.203	6.203	6.012
YIR036C	12.626	13.027	13.228	13.228	13.228	13.228	13.027	13.027	13.192	13.192	13.192	13.192	13.192	13.192	13.192	13.192	13.357	13.924	13.924	14.115	14.306	14.306	14.306	14.306	14.863	14.863	14.863	14.863	14.837	14.636	14.636	14.636	14.636	14.636	14.636	14.636	14.636	14.636	14.636	14.636	14.636	14.445	14.828	14.828	14.828	14.828	14.453	14.453	14.453
YPR004C	14.389	14.389	14.389	14.389	14.389	14.772	14.772	14.772	14.772	14.772	14.772	14.772	14.772	14.972	14.972	14.972	14.972	14.972	14.972	14.972	14.58	15.347	15.347	15.347	15.347	15.347	15.347	15.347	15.347	14.616	14.616	14.616	14.616	14.616	14.999	14.999	14.999	14.999	14.999	14.999	14.999	14.999	14.999	15.19	15.19	15.19	14.989	14.989	14.989
YNL254C	5.333	5.133	4.932	4.932	5.123	5.123	5.123	5.123	5.123	4.949	4.949	4.949	4.949	4.949	4.949	4.949	4.208	4.208	4.208	3.998	3.64	3.841	3.841	3.841	3.841	3.841	3.841	3.841	3.841	3.841	3.667	4.049	4.441	4.441	4.441	4.441	4.441	4.441	4.25	3.875	3.884	3.858	3.858	3.858	3.466	3.466	3.667	3.667	3.667
YOR230W	0.731	0.731	0.731	0.731	1.298	1.298	1.298	1.298	1.298	1.298	1.298	2.065	2.065	2.065	2.065	2.065	2.065	2.265	2.98	2.98	2.98	2.98	3.154	3.154	4.095	4.287	4.287	4.287	4.287	4.287	4.287	4.287	4.669	5.253	5.253	5.253	5.253	5.253	5.444	5.444	5.444	5.444	5.444	5.444	5.444	5.444	5.444	5.645	5.645
YNL330C	8.139	8.139	7.938	8.139	7.938	7.938	7.938	7.938	7.938	7.938	7.938	7.938	7.938	7.938	7.938	7.938	7.747	7.747	7.747	7.747	7.747	7.747	7.747	7.747	7.747	7.747	7.747	7.747	7.747	7.747	7.747	7.747	7.747	7.18	7.18	7.18	7.18	7.18	7.18	7.18	7.18	6.788	6.788	6.788	6.788	6.788	6.788	6.788	6.788
YLL058W	7.458	7.458	7.658	7.658	7.658	7.658	7.658	7.658	7.658	7.658	7.658	7.833	8.198	8.198	8.198	8.39	8.39	8.39	8.39	8.39	8.39	8.39	8.59	8.59	8.59	8.59	8.59	8.59	9.522	9.723	10.803	10.977	10.977	10.977	10.977	10.977	10.977	10.977	10.977	10.977	10.977	10.977	10.977	10.977	10.977	10.977	10.977	10.977	10.977
YKL214C	6.117	6.308	6.107	6.107	6.107	6.107	6.857	6.857	6.857	7.049	7.24	9.376	9.376	9.376	9.376	9.55	9.55	9.55	9.55	9.35	9.35	8.975	8.975	8.8	8.626	9.698	11.92	11.92	11.92	12.138	12.138	12.138	12.138	12.714	13.839	13.839	13.839	13.839	13.839	15.311	15.311	15.502	15.502	15.502	17.008	17.008	17.008	17.008	17.008
YIL162W	1.455	1.455	1.455	1.455	1.455	1.646	1.646	1.646	1.646	1.646	1.646	3.101	3.302	3.302	4.251	4.251	4.425	4.425	4.425	4.425	4.6	4.6	4.6	4.6	4.6	4.6	4.6	6.316	6.316	6.316	6.316	6.316	6.316	6.316	6.316	6.516	6.516	6.516	7.589	8.146	8.146	8.146	8.146	8.146	8.146	8.146	8.146	8.721	8.721
YMR139W	5.924	5.924	6.473	7.831	7.831	8.022	8.022	8.388	8.388	8.388	8.388	8.388	7.621	7.621	7.064	7.255	9.564	9.738	9.738	9.538	9.538	9.538	9.538	9.729	10.443	10.443	10.618	10.818	10.818	10.818	11.019	11.385	11.385	11.385	11.385	11.951	11.951	11.951	11.951	12.3	12.108	12.108	11.917	11.917	12.283	12.108	12.3	12.3	12.682
YIL157C	1.316	1.316	1.316	1.316	1.316	1.316	1.316	1.116	0.366	0.366	0.174	0.174	0.174	0.174	0.174	0.174	0.174	0.174	0.174	0.174	0.349	0.724	0.724	0.724	0.724	0.724	0.724	0.724	0.724	0.724	0.924	0.924	1.517	1.517	1.517	1.918	1.918	2.284	2.284	3.156	4.855	5.395	5.76	5.76	5.76	6.152	6.152	6.152	6.152
YIR033W	10.35	10.35	10.35	10.35	10.35	10.35	10.35	10.35	8.294	8.294	8.12	8.12	8.12	7.919	8.311	8.486	10.02	10.02	10.02	10.02	10.385	10.385	10.385	10.385	10.385	10.385	10.385	10.577	10.577	10.577	10.376	10.376	10.376	10.376	10.376	10.376	10.376	10.376	10.376	10.933	11.334	11.709	12.075	12.075	12.441	13.225	13.225	13.225	13.225
YDL015C	15.76	15.76	15.76	15.76	15.76	15.76	15.76	15.76	16.335	16.335	16.335	16.335	16.335	16.335	16.335	16.144	16.144	16.144	16.318	16.318	16.318	16.318	16.318	16.318	16.318	16.318	16.318	16.318	16.318	16.318	16.318	16.318	16.318	15.735	15.926	15.551	15.551	15.551	15.377	15.377	15.377	15.377	15.377	15.377	15.377	15.002	15.002	15.002	15.002
YDR246W	11.58	11.58	11.58	11.58	11.58	11.58	11.58	11.58	12.355	12.529	12.703	13.069	13.069	13.452	13.452	13.452	13.277	13.277	13.452	13.643	13.643	14.183	14.183	14.183	14.183	14.183	14.183	14.374	14.374	14.374	14.374	14.374	14.374	14.374	14.374	14.374	14.174	14.174	14.174	14.174	13.973	13.973	13.973	13.973	13.782	13.782	13.782	13.782	13.782
YPL030W	9.745	9.745	9.745	9.745	9.745	9.745	9.745	9.745	9.571	9.37	8.995	8.995	8.794	8.794	8.794	8.794	8.794	8.794	8.794	8.794	8.794	8.794	8.794	8.794	8.794	8.794	8.794	8.794	8.794	8.603	8.603	8.603	8.603	8.603	8.603	8.603	8.603	8.603	6.546	5.605	5.256	5.055	5.055	5.055	5.055	5.055	5.055	5.055	5.055
YBL085W	13.288	13.288	13.288	13.113	13.113	13.113	13.113	13.113	13.113	13.113	12.913	12.913	12.913	12.913	12.913	13.087	13.087	13.087	13.087	13.087	13.087	12.886	13.061	12.695	12.695	12.695	12.695	12.695	12.521	12.521	12.329	11.78	11.589	11.589	11.589	11.589	11.223	11.223	11.223	10.064	9.715	9.715	9.715	9.715	9.715	9.715	9.715	9.715	9.715
YCL050C	9.185	9.185	9.359	9.185	9.01	9.412	9.412	10.152	10.152	10.152	10.518	10.518	10.518	10.518	10.518	10.518	10.518	10.692	10.867	10.867	10.867	11.067	11.067	11.067	11.268	11.268	11.268	11.268	11.067	11.067	11.067	11.067	11.242	11.607	11.581	11.581	11.581	11.581	11.947	12.522	12.522	12.522	12.522	12.522	12.522	12.522	12.522	12.522	12.522
YBR198C	14.805	14.805	14.805	14.805	14.805	14.805	14.805	14.805	14.805	14.805	14.805	14.805	14.805	14.604	14.778	14.778	14.778	14.778	14.778	14.778	14.778	14.778	14.778	14.778	14.778	14.604	14.604	14.604	14.604	14.604	14.604	14.604	14.064	13.715	13.35	13.175	13.175	13.175	13.175	13.175	12.827	12.435	12.635	12.635	12.635	12.461	12.461	12.461	12.287
YGR268C	0.174	0.174	0.174	0.174	0.174	0.174	0.174	0.174	0.174	0.174	0.174	0.174	0.174	0.174	0.174	0.174	0.174	0.174	0.174	0.174	0.174	0.174	0.174	0.174	0.174	0.174	0.174	0.174	0.174	0.174	0.174	0.174	0	0	0	0	0	0	0	0	0	0	0	0	0	0.174	0.174	0.174	0.174
YMR255W	2.614	2.614	2.413	2.413	2.413	2.413	2.413	2.989	3.355	3.355	3.355	3.355	3.355	3.18	3.18	3.572	3.974	5.271	5.821	7.146	7.146	7.713	7.713	7.713	7.904	7.904	7.904	7.904	7.904	7.904	7.904	7.904	7.904	8.105	8.105	8.105	8.305	8.305	8.305	8.305	8.305	8.305	8.305	8.305	8.305	8.305	8.305	8.305	8.305
YMR262W	9.662	9.836	9.836	10.01	10.76	10.76	10.76	10.961	10.77	10.77	10.77	10.97	10.97	10.97	11.345	11.345	11.345	11.546	11.546	11.546	11.546	12.086	12.287	12.287	12.287	12.287	12.139	12.139	12.139	12.139	12.139	12.339	12.514	12.714	12.714	12.714	12.906	12.906	12.906	12.906	13.106	13.106	13.106	13.106	13.106	13.106	13.106	13.106	13.106
YLR084C	7.293	7.293	7.293	7.293	7.293	7.266	7.266	7.092	7.092	7.283	7.283	7.083	7.083	7.083	7.283	7.283	7.283	7.283	7.283	7.283	7.283	7.283	7.283	7.283	7.632	7.632	7.632	7.632	7.632	7.066	7.066	7.066	7.24	7.066	7.066	7.066	7.066	7.066	6.891	7.092	6.499	6.499	6.499	6.717	6.526	6.351	6.351	6.368	6.168
YMR154C	10.867	10.867	10.693	10.693	10.693	10.693	10.31	10.485	10.485	10.485	10.485	10.485	10.485	10.485	8.716	6.616	6.049	5.849	6.432	6.998	6.807	6.807	6.807	6.807	6.633	6.275	6.667	6.667	6.858	7.241	9.95	12.388	12.388	12.388	12.562	12.737	12.737	12.737	12.18	12.18	12.545	12.545	12.545	12.545	12.545	12.545	12.937	13.678	13.678
YML031W	8.501	8.692	8.692	8.884	9.084	9.259	9.861	9.861	10.236	10.236	10.044	10.044	10.41	10.41	10.41	10.785	10.986	10.986	11.16	10.959	10.959	10.959	11.134	11.134	11.509	11.683	11.683	11.683	11.683	11.683	11.683	11.683	11.683	11.857	11.857	11.857	11.857	11.857	11.857	11.857	11.857	11.857	11.857	11.683	11.683	11.7	12.066	12.641	12.641
YGL062W	4.89	4.89	4.89	4.89	4.89	4.89	4.89	4.89	4.89	4.89	4.69	4.69	4.489	4.489	4.114	3.765	3.565	3.565	3.565	3.565	3.39	3.39	3.199	2.807	2.267	1.526	1.526	1.526	1.526	1.526	1.526	1.352	1.352	1.352	1.352	1.151	1.151	1.151	1.151	1.151	1.151	1.151	0.951	0.951	0.75	0.75	0.75	0.75	0.75
YKL023W	10.42	10.42	10.42	10.42	10.045	9.871	9.174	9.174	9.174	9.174	9.174	8.416	8.215	8.215	8.215	7.666	7.867	7.465	7.265	7.265	7.265	5.575	5.035	4.703	4.703	4.703	4.529	5.078	5.078	5.078	5.078	5.078	5.078	5.253	5.052	5.052	5.052	5.061	5.061	5.061	4.686	4.103	4.112	4.321	4.512	4.512	4.512	4.878	4.878
YFL017W-A	1.168	1.168	1.168	1.168	1.168	1.168	1.168	1.168	1.168	1.369	1.369	1.369	1.369	1.369	1.369	1.369	1.369	1.369	1.369	1.369	1.369	1.369	1.369	1.369	1.168	1.168	1.168	1.168	1.168	1.168	1.168	1.168	1.168	0.968	0.767	0.767	0.767	0.767	0.767	0.767	0.767	0.566	0.566	0.566	0.566	0.566	0.566	0.566	0.566
YIR037W	10.021	10.021	10.021	9.83	10.021	9.637	10.003	11.092	10.901	10.901	10.901	10.901	10.901	10.901	11.075	11.075	11.266	11.266	11.266	11.266	11.458	11.458	11.998	12.198	12.198	12.198	12.198	12.198	12.024	12.198	12.198	12.198	12.198	12.198	12.198	12.198	12.198	12.007	12.208	12.208	12.208	12.208	12.208	12.208	12.208	12.208	12.208	12.208	12.208
YMR187C	15.334	15.334	15.334	15.334	15.334	15.709	15.709	15.9	15.9	15.9	15.9	16.101	16.101	16.101	16.101	16.101	15.351	15.351	15.351	14.209	13.834	14.034	14.226	14.226	14.226	13.851	13.659	13.485	13.494	13.494	13.494	13.494	13.686	13.703	13.703	13.703	13.703	13.703	13.502	13.502	13.328	13.136	12.962	12.439	12.439	12.439	12.439	12.439	12.248
YOL081W	4.495	5.819	6.56	7.527	7.719	8.094	8.094	8.094	8.094	8.268	8.634	9.584	9.759	9.759	9.933	9.933	9.933	10.708	10.708	10.708	11.623	11.814	11.814	11.814	11.814	11.814	11.814	11.814	11.988	12.765	14.437	14.437	15.013	15.013	15.013	15.013	15.204	15.204	15.204	15.204	15.204	15.204	15.379	15.379	15.57	15.936	15.936	15.936	16.136
YPL245W	9.313	9.514	9.514	9.514	9.879	9.497	9.497	9.697	9.697	9.697	9.697	9.697	9.697	9.697	9.898	9.898	9.898	9.898	9.898	10.273	10.273	10.273	10.464	10.464	10.464	10.464	10.464	10.464	10.464	10.464	11.031	11.031	11.031	11.031	11.031	11.231	11.231	11.406	11.406	11.406	11.406	11.406	11.406	11.406	11.406	11.406	11.406	11.406	11.406
YDR171W	5.298	5.298	5.298	5.298	5.106	5.106	5.106	5.106	5.682	5.682	5.856	5.856	5.856	6.981	6.981	6.981	6.981	6.981	6.981	6.981	7.356	7.366	7.366	7.366	7.165	7.165	7.165	7.366	7.366	7.366	7.366	7.366	7.366	7.165	7.165	7.174	7.174	7.174	7.174	7.174	7.174	7.557	7.557	7.557	7.557	7.557	7.557	7.958	7.767
YBR068C	0.191	0.191	0.191	0.191	0.191	0.191	0.191	0.191	0.191	0.191	0.191	0.191	0.191	0.191	0.191	0.191	0.191	0.191	0.191	0.191	0.191	0.191	0.191	0.191	0.191	0.191	0.191	0.191	0.191	0.191	0.191	0.191	0.191	0.191	0.191	0.191	0.191	0.191	0.191	0.191	0.191	0.191	0.191	0.191	0.191	0	0	0	0
YMR285C	11.563	11.563	11.563	12.146	12.338	12.338	12.338	12.338	12.538	12.538	12.538	12.538	12.538	12.521	12.521	12.713	12.713	12.713	13.088	13.088	13.088	13.114	13.48	15.353	15.876	17.226	17.783	17.984	17.984	19.09	19.09	19.09	19.09	19.09	19.09	19.439	19.439	19.439	19.64	19.64	19.64	19.64	19.64	19.64	19.64	19.64	19.84	19.84	19.84
YOL013C	8.049	8.049	8.049	8.049	7.857	7.456	7.456	6.498	6.115	5.549	5.549	5.549	5.549	5.549	4.999	4.999	4.433	2.578	2.404	1.69	1.69	1.69	1.69	1.69	1.69	1.69	1.69	1.69	1.69	1.69	1.315	0.775	0.775	0.775	0.775	0.775	0.583	0.583	0.583	0.583	0.583	0.583	0.583	0.383	0.383	0.383	0.191	0.191	0.191
YBR149W	9.052	8.878	9.635	9.836	9.836	10.584	10.584	10.584	10.584	10.759	10.776	10.776	11.76	11.76	11.76	11.76	11.76	11.76	11.76	11.76	11.76	11.76	11.569	11.569	11.77	11.77	11.77	11.77	11.961	12.152	12.876	12.876	12.876	12.876	12.685	12.685	12.685	12.685	12.685	12.685	12.685	12.685	12.51	12.51	12.51	11.77	11.351	11.351	11.351
YMR072W	14.438	14.438	14.613	14.613	14.613	14.613	14.613	14.613	14.613	14.613	14.613	14.613	14.813	14.813	14.813	14.813	14.813	14.813	14.813	14.813	14.813	14.813	14.813	14.813	14.813	14.813	14.813	14.813	14.813	14.813	14.813	14.622	14.622	14.622	14.622	14.622	14.622	14.622	14.622	14.622	14.622	14.622	13.874	13.673	13.482	13.482	13.482	13.482	13.482
[truncated: 3,476 more rows]
[truncated: 952 more columns]
