# Supplementary material for: Constitutive turnover of histone H2A.Z at yeast promoters requires the preinitiation complex
Source: eLife. 2016 Jul 20;5:e14243. doi: 10.7554/eLife.14243 (PMC4995100; doi:10.7554/eLife.14243)
Supplement: Figure 1—source data 8. — DOI: http://dx.doi.org/10.7554/eLife.14243.011 [file elife-14243-fig1-data8.zip › Figure_1--source_data_8/RPB1-FRB_delta_Z_over_A.txt]

gene_name	-500	-499	-498	-497	-496	-495	-494	-493	-492	-491	-490	-489	-488	-487	-486	-485	-484	-483	-482	-481	-480	-479	-478	-477	-476	-475	-474	-473	-472	-471	-470	-469	-468	-467	-466	-465	-464	-463	-462	-461	-460	-459	-458	-457	-456	-455	-454	-453	-452
YDL231C	0.201	0.201	0.196	0.192	0.188	0.201	0.2	0.193	0.193	0.146	0.145	0.14	0.137	0.129	0.118	0.085	0.09	0.067	0.081	0.114	0.105	0.096	0.096	0.163	0.445	0.916	1.083	1.092	1.07	1.07	1.06	1.071	1.091	1.07	1.1	0.738	0.77	0.795	0.818	0.992	0.984	0.867	0.848	0.737	0.721	0.733	0.667	0.637	0.598
YNL227C	0.064	0.06	0.06	0.053	0.057	0.06	0.065	0.06	0.072	0.072	0.062	0.058	0.059	0.057	0.053	0.053	0.048	0.042	0.037	0.014	0.014	0.011	0.011	0.016	0.015	0.027	0.03	0.03	0.03	0.04	0.059	0.064	0.064	0.063	0.05	0.05	0.047	0.043	0.043	0.049	0.046	0.046	0.044	0.044	0.044	0.044	0.047	0.047	0.047
YML037C	0.042	0.015	0.026	0.015	0.011	0.017	0.017	0.029	0.036	0.036	0.019	0.015	0.015	0.015	0.015	0.015	0.02	0.022	0.009	0.009	0.016	0.011	0.011	0.01	0.022	0.014	0.001	0.041	0.041	0.041	0.041	0.041	0.051	0.053	0.053	0.053	0.057	0.027	0.027	0.027	0.054	0.054	0.054	0.037	0.046	0.04	0.024	0.032	0.035
YDR326C	0.062	0.062	0.075	0.077	0.073	0.073	0.073	0.073	0.073	0.076	0.073	0.057	0.054	0.06	0.06	0.071	0.078	0.068	0.061	0.057	0.056	0.052	0.051	0.048	0.048	0.045	0.046	0.046	0.058	0.058	0.058	0.062	0.062	0.062	0.068	0.071	0.063	0.063	0.057	0.057	0.057	0.055	0.051	0.052	0.058	0.06	0.066	0.064	0.057
YHR113W	0.211	0.21	0.211	0.201	0.198	0.195	0.191	0.191	0.192	0.175	0.167	0.167	0.162	0.162	0.155	0.18	0.201	0.194	0.201	0.201	0.201	0.197	0.181	0.175	0.181	0.193	0.212	0.212	0.219	0.219	0.219	0.204	0.204	0.204	0.2	0.199	0.205	0.205	0.203	0.203	0.203	0.215	0.207	0.21	0.213	0.221	0.212	0.202	0.202
YKL215C	0.212	0.212	0.208	0.22	0.199	0.188	0.191	0.189	0.189	0.189	0.189	0.191	0.185	0.185	0.19	0.189	0.189	0.189	0.192	0.199	0.186	0.199	0.196	0.196	0.198	0.193	0.2	0.238	0.251	0.238	0.232	0.234	0.229	0.225	0.221	0.217	0.219	0.217	0.217	0.219	0.203	0.233	0.228	0.23	0.23	0.222	0.196	0.196	0.178
YMR292W	0.054	0.054	0.054	0.049	0.043	0.046	0.046	0.047	0.067	0.057	0.056	0.062	0.061	0.058	0.057	0.05	0.058	0.054	0.053	0.056	0.057	0.053	0.054	0.051	0.05	0.054	0.046	0.047	0.045	0.043	0.042	0.042	0.041	0.042	0.037	0.035	0.019	0.017	0.014	0.014	0.014	0.019	0.018	0.018	0.019	0.019	0.019	0.022	0.022
YML063W	0	0	0	0	0	0	0	0	0	0	0	0	0	0	0	0	0	0	0	0	0	0	0	0	0	0	0	0	0	0	0	0	0	0	0	0	0	0	0	0	0	0	0	0	0	0	0	0	0
YDR197W	0.127	0.125	0.125	0.14	0.141	0.155	0.143	0.15	0.15	0.152	0.16	0.16	0.16	0.158	0.154	0.161	0.178	0.179	0.179	0.175	0.179	0.168	0.171	0.173	0.163	0.165	0.165	0.165	0.165	0.165	0.163	0.164	0.167	0.163	0.163	0.163	0.16	0.158	0.157	0.163	0.169	0.167	0.167	0.167	0.167	0.167	0.17	0.166	0.166
YMR304W	0.035	0.035	0.024	0.011	0.021	0.027	0.03	0.03	0.03	0.027	0.034	0.033	0.04	0.04	0.04	0.04	0.04	0.037	0.038	0.038	0.035	0.035	0.03	0.03	0.03	0.037	0.026	0.021	0.021	0.021	0.018	0.021	0.022	0.025	0.024	0.024	0.025	0.028	0.033	0.018	0.015	0.018	0.031	0.043	0.037	0.037	0.037	0.048	0.056
YNL288W	-0.026	-0.018	-0.018	-0.038	-0.035	-0.036	-0.039	-0.033	-0.033	-0.045	-0.045	-0.03	-0.042	-0.042	-0.042	-0.042	-0.042	-0.05	-0.043	-0.043	-0.036	-0.036	-0.036	-0.041	-0.033	-0.032	-0.049	-0.049	-0.049	-0.042	-0.041	-0.037	-0.037	-0.037	-0.032	-0.032	-0.036	-0.039	-0.039	-0.037	-0.041	-0.041	-0.041	-0.037	-0.039	-0.049	-0.013	-0.016	-0.019
YBR149W	0.109	0.103	0.101	0.114	0.122	0.113	0.113	0.113	0.113	0.113	0.111	0.106	0.113	0.114	0.11	0.11	0.108	0.11	0.11	0.106	0.103	0.103	0.101	0.1	0.108	0.113	0.113	0.113	0.115	0.119	0.124	0.129	0.129	0.125	0.125	0.128	0.126	0.119	0.116	0.123	0.123	0.116	0.12	0.116	0.118	0.122	0.129	0.13	0.136
YOR049C	0	0	0	0	0	0	0	0	0	0	0	0	0	0	0	0	0	0	0	0	0	0	0	0	0	0	0	0	0	0	0	0	-0.04	-0.04	-0.04	-0.034	-0.034	-0.008	-0.008	-0.008	-0.008	-0.008	-0.008	-0.008	-0.01	-0.01	-0.01	-0.01	-0.01
YDR447C	-0.066	-0.051	-0.051	-0.056	-0.073	0.029	-0.014	-0.165	-0.128	-0.109	-0.051	0.011	-0.022	0.16	0.261	0.212	0.257	0.257	0.31	0.31	0.31	0.257	0.229	0.097	0.08	0.08	0.102	0.102	-0.167	-0.166	-0.153	-0.153	-0.125	-0.125	-0.179	-0.179	-0.179	-0.144	-0.144	-0.116	-0.054	-0.054	-0.079	-0.079	-0.079	-0.079	-0.051	0.06	0.06
YJL077C	0.296	0.296	0.298	0.3	0.297	0.311	0.272	0.272	0.279	0.279	0.282	0.295	0.35	0.355	0.37	0.381	0.378	0.378	0.378	0.37	0.375	0.349	0.354	0.366	0.35	0.338	0.338	0.36	0.36	0.422	0.415	0.415	0.495	0.5	0.522	0.531	0.504	0.528	0.556	0.611	0.563	0.563	0.55	0.563	0.565	0.57	0.57	0.57	0.57
YGL035C	0.024	0.024	0.02	0.027	0.001	0.001	-0.003	-0.003	-0.003	-0.003	0.001	0.012	0.01	0.006	0.009	0.009	0.003	-0.001	-0.008	-0.006	-0.005	-0.018	-0.018	-0.018	-0.018	-0.019	-0.015	-0.003	0.001	-0.016	-0.011	-0.011	-0.011	-0.011	-0.011	-0.014	-0.013	0.026	0.022	0.015	0.023	0.013	0.045	0.051	0.07	0.068	0.055	0.061	0.061
YGR108W	-0.03	-0.03	-0.028	-0.028	-0.028	-0.028	-0.028	-0.028	-0.022	-0.022	-0.031	-0.033	-0.029	-0.02	-0.014	-0.032	-0.023	-0.018	-0.018	-0.018	-0.026	-0.053	-0.049	-0.049	-0.059	-0.074	-0.079	-0.094	-0.084	-0.086	-0.087	-0.087	-0.087	-0.087	-0.095	-0.095	-0.095	-0.092	-0.092	-0.094	-0.102	-0.099	-0.099	-0.099	-0.099	-0.099	-0.099	-0.099	-0.099
YJL076W	0.017	0.024	0.011	0.011	0.011	0.011	0.011	0.021	0.021	0.021	0.021	0.021	0.021	0.018	0.016	0.015	0.009	0.009	0.009	0.009	0.009	0.009	0.009	0.009	0.009	0.007	0.007	0.007	0.007	-0.014	-0.014	0.006	0.003	0.003	0.006	0.003	0.003	0.003	0.006	0.009	0.002	-0.001	-0.001	-0.001	0.002	0.002	-0.003	-0.006	-0.006
YOR078W	0.011	0.014	0.01	0.005	0.008	0.02	0.018	0.022	0.019	0.019	0.015	0.015	0.01	-0.021	-0.022	-0.022	-0.03	-0.025	-0.032	-0.032	-0.032	-0.032	-0.032	-0.032	-0.032	-0.032	-0.032	-0.032	-0.032	-0.032	-0.032	-0.029	-0.029	-0.028	-0.029	-0.052	-0.077	-0.069	-0.065	-0.065	-0.065	-0.067	-0.063	-0.061	-0.072	-0.099	-0.085	-0.079	-0.079
YBL046W	0.15	0.15	0.15	0.15	0.15	0.161	0.168	0.163	0.162	0.162	0.165	0.166	0.164	0.172	0.181	0.179	0.181	0.181	0.181	0.181	0.189	0.189	0.194	0.209	0.191	0.192	0.19	0.2	0.191	0.181	0.183	0.183	0.185	0.185	0.189	0.189	0.193	0.193	0.196	0.207	0.209	0.204	0.209	0.209	0.209	0.211	0.211	0.219	0.207
YHR122W	0.031	0.03	0.029	0.034	0.025	0.025	0.025	0.026	0.03	0.028	0.03	0.041	0.044	0.042	0.035	0.035	0.034	0.04	0.043	0.039	0.041	0.041	0.043	0.047	0.043	0.081	0.085	0.077	0.077	0.074	0.072	0.065	0.065	0.062	0.064	0.057	0.041	0.039	0.036	0.036	0.036	0.036	0.035	0.035	0.035	0.035	0.035	0.04	0.03
YDL007W	-0.039	-0.042	-0.037	-0.031	-0.034	-0.053	-0.067	-0.069	-0.069	-0.069	-0.028	-0.029	-0.07	-0.068	-0.063	-0.063	-0.062	-0.061	-0.061	-0.065	-0.065	-0.063	-0.063	-0.064	-0.064	-0.064	-0.065	-0.065	-0.065	-0.065	-0.068	-0.067	-0.066	-0.063	-0.063	-0.063	-0.063	-0.063	-0.066	-0.064	-0.064	-0.064	-0.064	-0.064	-0.061	-0.061	-0.061	-0.061	-0.061
YDR111C	0.18	0.183	0.183	0.17	0.17	0.167	0.172	0.177	0.177	0.184	0.184	0.184	0.19	0.19	0.173	0.179	0.162	0.158	0.143	0.148	0.155	0.155	0.123	0.114	0.102	0.098	0.103	0.11	0.11	0.11	0.12	0.12	0.126	0.126	0.126	0.123	0.123	0.106	0.104	0.09	0.09	0.116	0.119	0.133	0.178	0.183	0.183	0.188	0.18
YNL091W	-0.016	-0.037	-0.037	-0.013	0.035	0.056	0.108	0.108	0.108	0.13	0.051	-0.025	0.004	0.014	-0.002	-0.012	-0.009	-0.03	0.015	0.026	0.026	0.028	0.028	0.028	0.02	0.02	0.009	-0.009	-0.018	-0.018	-0.015	-0.009	-0.002	-0.002	-0.005	-0.017	-0.02	-0.02	-0.02	-0.028	-0.038	-0.049	-0.062	-0.005	-0.023	-0.023	-0.023	-0.01	-0.016
YGL255W	0.028	0.028	0.028	0.032	0.032	0.032	0.072	0.09	0.087	0.097	0.097	0.104	0.104	0.098	0.122	0.122	0.114	0.085	0.085	0.093	0.113	0.113	0.126	0.126	0.126	0.126	0.126	0.112	0.118	0.11	0.11	0.11	0.12	0.143	0.147	0.137	0.118	0.105	0.105	0.105	0.095	0.104	0.104	0.102	0.102	0.102	0.102	0.098	0.108
YIR036C	0.279	0.286	0.283	0.282	0.29	0.283	0.287	0.299	0.317	0.304	0.307	0.309	0.309	0.309	0.311	0.316	0.323	0.326	0.318	0.32	0.316	0.327	0.323	0.323	0.309	0.309	0.309	0.306	0.311	0.314	0.318	0.322	0.314	0.314	0.314	0.335	0.331	0.331	0.326	0.34	0.341	0.345	0.345	0.354	0.354	0.354	0.374	0.393	0.385
YLR026C	0.028	0.028	0.032	0.037	0.035	0.035	0.035	0.035	0.033	0.036	0.034	0.035	0.034	0.035	0.032	0.028	0.028	0.026	0.026	0.026	0.026	0.028	0.027	0.026	0.026	0.023	0.023	0.023	0.024	0.026	0.026	0.034	0.04	0.041	0.043	0.049	0.049	0.052	0.056	0.056	0.061	0.059	0.059	0.055	0.055	0.052	0.05	0.05	0.042
YDR429C	0.024	0.022	0.022	0.022	0.019	0.021	0.021	0.021	0.022	0.019	0.019	0.021	0.021	0.021	0.022	0.022	0.022	0.022	0.021	0.018	0.017	0.019	0.021	0.022	0.022	0.022	0.022	0.022	0.023	0.023	0.025	0.024	0.024	0.026	0.026	0.025	0.027	0.027	0.026	0.026	0.025	0.025	0.025	0.024	0.023	0.021	0.021	0.021	0.021
YLR132C	0.047	0.071	0.068	0.066	0.072	0.072	0.07	0.072	0.068	0.069	0.066	0.066	0.069	0.069	0.069	0.071	0.057	0.057	0.06	0.061	0.061	0.058	0.058	0.056	0.055	0.048	0.061	0.064	0.066	0.068	0.065	0.063	0.057	0.057	0.06	0.052	0.05	0.047	0.041	0.047	0.048	0.048	0.048	0.045	0.043	0.034	0.036	0.036	0.036
YMR243C	-0.024	-0.024	-0.025	-0.023	-0.025	-0.025	-0.025	-0.025	-0.025	-0.025	-0.025	-0.025	-0.026	-0.026	-0.026	-0.025	-0.025	-0.025	-0.026	-0.026	-0.026	-0.026	-0.023	-0.029	-0.024	-0.024	-0.025	-0.027	-0.03	-0.029	-0.029	-0.029	-0.029	-0.03	-0.028	-0.03	-0.03	-0.03	-0.032	-0.032	-0.032	-0.032	-0.029	-0.029	-0.029	-0.028	-0.028	-0.034	-0.029
YDR476C	0.064	0.058	0.052	0.067	0.07	0.068	0.051	0.026	0.026	0.033	0.033	0.029	0.041	0.041	0.042	0.042	0.045	0.058	0.056	0.054	0.052	0.052	0.056	0.056	0.059	0.065	0.076	0.077	0.077	0.081	0.065	0.07	0.074	0.076	0.08	0.08	0.074	0.074	0.071	0.079	0.094	0.094	0.102	0.108	0.094	0.087	0.087	0.077	0.035
YFR050C	0.035	0.029	0.029	0.029	0.029	0.029	0.03	0.029	0.029	0.029	0.027	0.028	0.028	0.029	0.029	0.029	0.029	0.029	0.026	0.032	0.03	0.03	0.03	0.029	0.026	0.026	0.025	0.025	0.025	0.025	0.025	0.025	0.025	0.025	0.026	0.026	0.026	0.026	0.026	0.026	0.026	0.026	0.026	0.026	0.029	0.029	0.026	0.021	0.02
YOR119C	0.059	0.051	0.061	0.057	0.067	0.074	0.086	0.083	0.083	0.083	0.088	0.088	0.088	0.094	0.091	0.091	0.11	0.081	0.094	0.121	0.108	0.108	0.108	0.127	0.123	0.117	0.113	0.137	0.137	0.125	0.125	0.125	0.115	0.122	0.142	0.16	0.16	0.161	0.165	0.165	0.165	0.165	0.166	0.167	0.19	0.19	0.183	0.183	0.183
YGR230W	0.253	0.274	0.283	0.279	0.279	0.279	0.285	0.285	0.288	0.305	0.305	0.321	0.307	0.307	0.307	0.327	0.335	0.362	0.349	0.279	0.279	0.261	0.261	0.257	0.252	0.269	0.288	0.288	0.291	0.291	0.307	0.316	0.316	0.316	0.329	0.324	0.327	0.327	0.327	0.307	0.298	0.294	0.263	0.234	0.236	0.236	0.236	0.236	0.241
YGL233W	-0.001	-0.001	-0.001	-0.001	-0.001	-0.001	0.002	0.001	0.001	0.002	-0.003	-0.001	-0.001	-0.006	-0.006	-0.005	-0.002	-0.002	-0.002	-0.004	-0.004	-0.004	-0.005	-0.008	-0.003	-0.003	-0.005	-0.004	-0.004	-0.004	-0.003	-0.003	-0.004	-0.005	-0.005	-0.006	-0.007	-0.007	-0.008	-0.01	-0.009	-0.01	-0.009	-0.007	-0.009	-0.009	-0.009	-0.008	-0.008
YNL181W	0	0	0	0	0	0	0	0	0	0.165	0	0	0.092	-0.023	0.015	0.015	0.015	0.015	0.015	-0.014	-0.083	-0.059	-0.059	-0.008	-0.025	0.049	0.12	0.088	0.131	0.149	0.157	0.231	0.231	0.231	0.231	0.231	0.207	0.154	0.14	0.205	0.238	0.225	0.199	0.195	0.177	0.174	0.174	0.181	0.16
YDR120C	0.08	0.08	0.08	0.08	0.08	0.08	0.08	0.082	0.082	0.077	0.077	0.079	0.083	0.083	0.086	0.085	0.076	0.076	0.068	0.068	0.068	0.068	0.061	0.054	0.046	0.05	0.05	0.048	0.045	0.049	0.053	0.054	0.06	0.06	0.06	0.065	0.065	0.065	0.065	0.069	0.069	0.066	0.074	0.074	0.074	0.074	0.074	0.077	0.077
YJR059W	1.46	1.46	1.452	1.456	1.453	1.453	1.453	1.453	1.485	1.485	1.429	1.535	1.506	1.483	1.491	1.491	1.477	1.477	1.477	1.468	1.468	1.385	1.375	1.385	1.385	1.439	1.735	1.689	1.689	1.635	1.966	2.258	2.031	2.031	2.031	2.051	2.051	2.051	2.051	1.83	1.717	1.717	1.663	1.652	1.433	1.423	1.047	0.96	0.977
YIL152W	0.126	0.119	0.126	0.136	0.136	0.136	0.125	0.135	0.147	0.144	0.144	0.13	0.13	0.128	0.128	0.131	0.131	0.131	0.131	0.136	0.125	0.113	0.093	0.076	0.085	0.085	0.078	0.071	0.068	0.063	0.076	0.062	0.062	0.062	0.062	0.074	0.092	0.098	0.095	0.095	0.095	0.095	0.067	0.075	0.083	0.143	0.153	0.144	0.136
YJR096W	0	0.003	0.003	0.001	-0.004	-0.005	-0.004	-0.007	-0.007	-0.007	-0.006	-0.008	-0.008	-0.011	-0.011	-0.008	-0.008	0.003	0.002	-0.001	-0.003	-0.003	0	0.007	0.009	0.009	0.008	0.008	0.013	0.013	0.018	0.015	0.02	0.017	0.017	0.033	0.033	0.033	0.04	0.044	0.035	0.028	0.028	0.026	0.024	0.024	0.023	0.027	0.029
YPR144C	0.058	0.056	0.056	0.056	0.053	0.057	0.057	0.055	0.057	0.054	0.052	0.052	0.047	0.047	0.048	0.05	0.048	0.043	0.048	0.048	0.048	0.046	0.036	0.054	0.052	0.058	0.06	0.06	0.066	0.061	0.058	0.051	0.051	0.055	0.055	0.054	0.052	0.059	0.06	0.056	0.056	0.056	0.056	0.049	0.051	0.051	0.051	0.049	0.047
YBR120C	0.015	0.016	0.024	0.022	0.023	0.023	0.023	0.023	0.022	0.022	0.021	0.021	0.019	0.021	0.024	0.024	0.024	0.024	0.025	0.025	0.026	0.026	0.026	0.026	0.027	0.027	0.027	0.027	0.026	0.026	0.026	0.026	0.026	0.027	0.027	0.027	0.027	0.028	0.028	0.027	0.027	0.027	0.027	0.027	0.027	0.027	0.027	0.027	0.026
YBR237W	0.097	0.1	0.105	0.099	0.099	0.097	0.094	0.093	0.093	0.093	0.093	0.09	0.09	0.09	0.088	0.088	0.088	0.084	0.084	0.088	0.088	0.088	0.088	0.088	0.087	0.087	0.089	0.091	0.091	0.087	0.09	0.088	0.088	0.088	0.088	0.088	0.091	0.089	0.089	0.093	0.091	0.092	0.092	0.092	0.096	0.09	0.093	0.087	0.087
YOR262W	0.148	0.151	0.151	0.151	0.153	0.149	0.168	0.168	0.167	0.167	0.167	0.168	0.168	0.171	0.171	0.171	0.17	0.171	0.168	0.168	0.166	0.166	0.166	0.166	0.166	0.164	0.164	0.164	0.163	0.162	0.166	0.166	0.163	0.163	0.163	0.163	0.161	0.161	0.161	0.161	0.162	0.163	0.159	0.158	0.159	0.159	0.159	0.159	0.159
YPR073C	-0.052	-0.047	-0.043	-0.043	-0.044	-0.039	-0.039	-0.039	-0.041	-0.035	-0.044	-0.043	-0.047	-0.039	-0.045	-0.036	-0.038	-0.038	-0.037	-0.037	-0.023	-0.016	-0.01	-0.009	-0.008	-0.016	-0.011	-0.011	-0.012	-0.01	-0.011	-0.008	-0.006	-0.002	0	-0.002	-0.002	-0.002	-0.002	-0.001	-0.001	-0.001	0	0.002	-0.005	-0.003	-0.003	-0.003	-0.001
YHR056C	0.021	0.019	0.016	0.013	0.015	0.015	0.025	0.022	0.022	0.022	0.024	0.024	0.021	0.022	0.02	0.023	0.026	0.02	0.009	-0.009	-0.009	-0.008	-0.008	-0.01	-0.008	-0.013	-0.013	-0.013	-0.013	-0.013	-0.013	-0.011	-0.011	-0.009	-0.004	-0.007	-0.005	0.002	0.002	0.002	-0.001	-0.001	-0.006	-0.01	-0.008	-0.008	-0.01	-0.012	-0.013
YBR159W	-0.105	-0.114	-0.114	-0.114	-0.114	-0.113	-0.112	-0.118	-0.116	-0.116	-0.111	-0.111	-0.111	-0.109	-0.109	-0.114	-0.109	-0.108	-0.108	-0.108	-0.108	-0.102	-0.102	-0.098	-0.098	-0.098	-0.098	-0.078	-0.078	-0.078	-0.071	-0.071	-0.072	-0.07	-0.07	-0.07	-0.075	-0.075	-0.075	-0.071	-0.071	-0.071	-0.071	-0.073	-0.073	-0.073	-0.073	-0.073	-0.07
YNL162W-A	0.176	0.178	0.182	0.183	0.19	0.167	0.166	0.166	0.173	0.178	0.178	0.178	0.196	0.196	0.196	0.199	0.199	0.201	0.189	0.186	0.186	0.183	0.181	0.183	0.186	0.186	0.19	0.19	0.183	0.183	0.183	0.181	0.181	0.182	0.185	0.186	0.191	0.199	0.191	0.171	0.17	0.17	0.17	0.17	0.17	0.173	0.173	0.17	0.172
YMR311C	0.028	0.031	0.025	0.018	0.035	0.043	0.042	0.044	0.044	0.04	0.04	0.053	0.026	0.028	-0.002	0.001	0.001	0.022	0.022	0.022	0.038	0.036	0.035	0.041	0.032	0.02	0.007	-0.007	-0.008	-0.008	-0.002	-0.002	-0.002	0.002	0.005	0.008	0.008	0.012	0.009	0.009	0.017	0.017	0.017	0.017	0.017	0.01	0.01	0.017	0.019
YGR213C	0	0	0	0	0	0	0	0	0	0	0	0	0	0	0	0	0	0	0	0	0	0	0	0	0	0	0	0	0	0	0	0	0	0	0	0	0	0	0	0	0	0	0	0	0	0	0	0	0
YNR047W	0.138	0.146	0.13	0.135	0.13	0.134	0.135	0.132	0.131	0.133	0.115	0.102	0.099	0.101	0.111	0.104	0.098	0.101	0.101	0.099	0.092	0.088	0.085	0.083	0.077	0.062	0.053	0.052	0.047	0.048	0.042	0.038	0.048	0.049	0.049	0.05	0.049	0.054	0.048	0.044	0.044	0.042	0.042	0.044	0.04	0.04	0.04	0.04	0.03
YLR220W	0.054	0.054	0.057	0.059	0.057	0.062	0.062	0.064	0.063	0.06	0.065	0.063	0.066	0.066	0.067	0.067	0.067	0.064	0.063	0.073	0.08	0.082	0.079	0.076	0.077	0.095	0.088	0.08	0.082	0.076	0.076	0.075	0.074	0.074	0.073	0.072	0.069	0.078	0.074	0.086	0.085	0.083	0.05	0.052	0.049	0.052	0.062	0.057	0.057
YGR260W	-0.177	-0.179	-0.173	-0.173	-0.173	-0.172	-0.172	-0.172	-0.172	-0.172	-0.174	-0.174	-0.174	-0.189	-0.182	-0.182	-0.15	-0.15	-0.15	-0.15	-0.156	-0.149	-0.153	-0.153	-0.153	-0.153	-0.153	-0.153	-0.159	-0.155	-0.151	-0.158	-0.158	-0.158	-0.161	-0.155	-0.171	-0.187	-0.206	-0.222	-0.188	-0.134	-0.229	-0.252	-0.294	-0.294	-0.294	-0.268	0
YML107C	0.046	0.051	0.059	0.066	0.062	0.062	0.062	0.065	0.073	0.071	0.072	0.072	0.076	0.076	0.076	0.076	0.076	0.076	0.076	0.076	0.073	0.077	0.089	0.084	0.095	0.095	0.095	0.095	0.095	0.095	0.095	0.095	0.095	0.095	0.097	0.097	0.097	0.097	0.097	0.097	0.097	0.097	0.095	0.093	0.088	0.088	0.088	0.088	0.088
YJR084W	0.233	0.294	0.294	0.28	0.284	0.262	0.266	0.261	0.247	0.238	0.224	0.234	0.234	0.228	0.192	0.181	0.198	0.203	0.203	0.217	0.217	0.217	0.217	0.196	0.196	0.21	0.21	0.201	0.165	0.156	0.182	0.256	0.174	0.195	0.195	0.126	0.201	0.211	0.27	0.266	0.279	0.249	0.257	0.241	0.234	0.229	0.219	0.219	0.219
YNL106C	-0.049	-0.05	-0.047	-0.043	-0.043	-0.043	-0.047	-0.052	-0.052	-0.055	-0.058	-0.058	-0.056	-0.056	-0.056	-0.056	-0.061	-0.063	-0.066	-0.066	-0.066	-0.068	-0.068	-0.068	-0.067	-0.061	-0.059	-0.059	-0.055	-0.053	-0.05	-0.049	-0.051	-0.055	-0.053	-0.054	-0.054	-0.052	-0.052	-0.052	-0.052	-0.052	-0.052	-0.052	-0.052	-0.052	-0.052	-0.053	-0.044
YDR306C	-0.005	-0.005	-0.006	-0.006	-0.006	-0.006	-0.006	-0.006	-0.002	-0.002	-0.004	-0.004	-0.004	-0.004	-0.004	-0.004	-0.004	-0.004	-0.001	-0.002	-0.002	-0.002	-0.002	-0.002	-0.002	-0.002	0.001	0.001	0.001	0	0	0	-0.002	-0.004	-0.005	-0.005	-0.01	-0.008	-0.003	-0.004	0.001	0.001	0.003	0.003	0.003	0.005	0.013	0.013	0.017
YJL063C	0.187	0.182	0.179	0.175	0.177	0.19	0.186	0.203	0.205	0.205	0.204	0.211	0.194	0.194	0.176	0.179	0.181	0.182	0.182	0.18	0.18	0.177	0.177	0.177	0.18	0.17	0.165	0.162	0.166	0.178	0.177	0.177	0.177	0.177	0.177	0.175	0.175	0.174	0.174	0.174	0.174	0.174	0.167	0.17	0.156	0.153	0.153	0.153	0.15
YDR381W	1.026	1.047	1.073	1.099	1.11	1.098	1.098	1.171	1.23	1.272	1.217	1.212	1.221	1.228	1.228	1.219	1.219	1.219	1.214	1.227	1.144	1.144	1.184	1.228	1.128	1.146	1.138	1.134	1.129	1.141	1.181	1.215	1.272	1.272	1.241	1.228	1.099	0.923	0.937	0.634	0.634	0.64	0.563	0.575	0.575	0.585	0.594	0.594	0.573
YLR083C	-0.02	-0.022	-0.022	-0.023	-0.025	-0.024	-0.022	-0.022	-0.02	-0.02	-0.02	-0.02	-0.02	-0.018	-0.019	-0.023	-0.023	-0.033	-0.033	-0.033	-0.035	-0.036	-0.04	-0.039	-0.041	-0.043	-0.047	-0.047	-0.047	-0.047	-0.047	-0.047	-0.046	-0.051	-0.047	-0.046	-0.046	-0.046	-0.046	-0.046	-0.049	-0.049	-0.049	-0.049	-0.048	-0.048	-0.05	-0.052	-0.052
YNL191W	-0.038	-0.038	-0.034	-0.035	-0.031	-0.031	-0.03	-0.027	-0.024	-0.027	-0.027	-0.027	-0.029	-0.028	-0.027	-0.027	-0.027	-0.036	-0.033	-0.038	-0.038	-0.038	-0.038	-0.038	-0.038	-0.043	-0.044	-0.04	-0.04	-0.04	-0.033	-0.021	-0.021	-0.021	-0.022	-0.011	-0.013	-0.011	-0.014	-0.014	-0.014	-0.014	-0.014	-0.014	-0.014	-0.014	-0.014	-0.014	-0.014
YLR006C	0.408	0.428	0.431	0.399	0.387	0.391	0.394	0.393	0.353	0.3	0.262	0.262	0.264	0.292	0.287	0.296	0.296	0.302	0.29	0.29	0.391	0.475	0.472	0.483	0.475	0.475	0.475	0.454	0.471	0.431	0.422	0.488	0.475	0.53	0.515	0.535	0.535	0.555	0.555	0.515	0.527	0.545	0.592	0.586	0.584	0.603	0.603	0.603	0.602
YGL048C	0.092	0.12	0.131	0.127	0.124	0.129	0.129	0.126	0.112	0.112	0.098	0.056	0.045	0.037	0.044	0.044	0.032	0.02	0.02	0.025	0.022	0.025	0.029	0.029	0.029	0.029	0.026	0.026	0.026	0.029	0.036	0.036	0.045	0.045	0.048	0.048	0.043	0.043	0.041	0.059	0.055	0.056	0.056	0.056	0.059	0.059	0.059	0.067	0.061
YHR034C	0.096	0.096	0.11	0.047	0.059	0.077	0.054	0.083	0.083	0.096	0.071	-0.007	0.101	0.088	0.091	0.091	0.097	0.1	0.1	0.1	0.102	0.102	0.102	0.087	0.087	0.074	0.1	0.113	0.119	0.124	0.105	0.11	0.068	0.056	0.058	0.054	0.048	0.046	0.042	0.042	0.021	0.018	0.018	0.018	0.024	0.02	0.032	0.041	0.041
YHR193C	1.446	1.477	1.444	1.454	1.131	1.131	1.08	0.909	1.152	1.026	1.047	1.029	1.079	1.095	1.174	1.164	1.162	1.222	1.222	1.222	1.224	1.224	1.249	1.125	1.117	1.095	1.095	1.095	1.107	1.113	1.113	1.19	1.448	1.442	1.435	1.487	1.54	1.583	1.583	1.583	1.562	1.549	1.549	1.549	1.549	1.549	1.556	1.548	1.496
YDL133C-A	0.339	0.339	0.356	0.31	0.305	0.315	0.315	0.315	0.315	0.406	0.406	0.45	0.461	0.461	0.461	0.453	0.453	0.453	0.43	0.451	0.478	0.484	0.484	0.515	0.494	0.637	0.521	0.502	0.565	0.565	0.565	0.565	0.565	0.565	0.544	0.507	0.574	0.574	0.574	0.574	0.588	0	0	0	0	0	0	0	0
YDR494W	0.169	0.166	0.155	0.161	0.169	0.169	0.169	0.169	0.194	0.177	0.162	0.162	0.147	0.147	0.147	0.154	0.146	0.147	0.138	0.152	0.157	0.157	0.151	0.151	0.139	0.127	0.143	0.14	0.14	0.142	0.142	0.149	0.147	0.11	0.11	0.117	0.109	0.109	0.109	0.107	0.107	0.119	0.13	0.135	0.139	0.138	0.138	0.138	0.138
YOR372C	-0.021	-0.021	-0.021	-0.021	-0.021	-0.021	-0.032	-0.037	-0.037	-0.035	-0.035	-0.03	-0.032	-0.03	-0.03	-0.03	-0.03	-0.029	-0.029	-0.025	-0.021	-0.028	-0.023	-0.023	-0.015	-0.02	-0.025	-0.025	-0.026	0.023	0.023	0.027	0.027	0.02	0.02	0.014	0.023	0.032	0.043	0.043	0.043	0.047	0.047	0.053	0.051	0.051	0.051	0.051	0.051
YJR135C	0.104	0.104	0.092	0.131	0.152	0.152	0.152	0.152	0.152	0.205	0.191	0.198	0.209	0.198	0.198	0.191	0.191	0.198	0.198	0.198	0.19	0.152	0.152	0.131	0.131	0.131	0.119	0.122	0.092	0.119	0.127	0.128	0.128	0.121	0.121	0.129	0.114	0.093	0.093	0.123	0.121	0.163	0.188	0.26	0.246	0.23	0.235	0.235	0.235
YOR085W	-0.081	-0.081	-0.079	-0.083	-0.075	-0.071	-0.078	-0.078	-0.082	-0.089	-0.092	-0.092	-0.091	-0.091	-0.096	-0.098	-0.085	-0.081	-0.071	-0.071	-0.071	-0.071	-0.077	-0.077	-0.081	-0.077	-0.077	-0.077	-0.074	-0.074	-0.074	-0.076	-0.074	-0.07	-0.067	-0.063	-0.063	-0.063	-0.061	-0.067	-0.066	-0.066	-0.059	-0.059	-0.059	-0.059	-0.059	-0.063	-0.056
YNR020C	0.256	0.261	0.261	0.265	0.265	0.269	0.269	0.269	0.254	0.254	0.257	0.255	0.252	0.25	0.258	0.258	0.263	0.261	0.269	0.272	0.268	0.265	0.27	0.277	0.285	0.285	0.282	0.285	0.288	0.297	0.295	0.29	0.292	0.29	0.292	0.293	0.296	0.296	0.296	0.298	0.303	0.293	0.293	0.296	0.296	0.292	0.29	0.298	0.294
YHR004C	0.011	0.007	0.007	0.007	-0.001	-0.003	-0.004	-0.002	0.001	-0.004	-0.004	0.018	0.022	0.022	0.025	0.024	0.021	0.021	0.01	0.005	0.005	0.005	0.005	0.005	0.005	0.009	0.009	0.009	0.009	0.009	0.013	0.016	0.013	0.025	0.025	0.025	0.025	0.025	0.025	0.019	0.019	0.019	0.025	0.024	0.022	0.025	0.025	0.011	0.003
YCL005W	0.019	0.021	0.014	0.01	0.007	0.002	-0.002	-0.003	-0.003	-0.003	0	-0.003	-0.003	-0.001	0	-0.004	-0.003	-0.002	0.018	0.015	0.021	0.022	0.019	0.019	0.018	0.021	0.027	0.027	0.023	0.024	0.023	0.022	0.022	0.022	0.022	0.022	0.022	0.022	0.024	0.024	0.024	0.024	0.024	0.024	0.024	0.024	0.025	0.024	0.026
YFR013W	-0.292	-0.273	-0.246	-0.246	-0.275	-0.275	-0.275	-0.275	-0.275	-0.27	-0.27	-0.288	0	0	-0.373	-0.404	-0.404	-0.396	-0.334	-0.265	-0.265	-0.265	-0.221	-0.201	-0.196	-0.196	-0.186	-0.186	-0.143	-0.182	-0.175	-0.168	-0.164	-0.136	-0.167	-0.167	-0.154	-0.154	-0.154	-0.154	-0.134	-0.134	-0.134	-0.134	-0.134	-0.126	-0.133	-0.1	-0.105
YHR178W	-0.038	-0.04	-0.041	-0.039	-0.041	-0.039	-0.032	-0.03	-0.028	-0.028	-0.027	-0.029	-0.029	-0.028	-0.028	-0.026	-0.026	-0.026	-0.028	-0.029	-0.029	-0.026	-0.026	-0.026	-0.026	-0.026	-0.022	-0.022	-0.022	-0.022	-0.022	-0.022	-0.02	-0.02	-0.018	-0.02	-0.021	-0.021	-0.021	-0.024	-0.024	-0.024	-0.023	-0.023	-0.025	-0.025	-0.022	-0.018	-0.015
YAL042W	0.082	0.088	0.093	0.095	0.096	0.086	0.084	0.081	0.081	0.081	0.079	0.076	0.079	0.082	0.088	0.088	0.086	0.086	0.084	0.086	0.08	0.08	0.08	0.083	0.083	0.08	0.08	0.075	0.075	0.075	0.077	0.077	0.07	0.073	0.073	0.073	0.073	0.075	0.08	0.08	0.08	0.08	0.08	0.08	0.08	0.08	0.08	0.082	0.082
YBR296C	-0.014	-0.014	-0.014	-0.014	-0.013	0.032	0.023	0.031	0.031	0.031	0.031	0.031	0.031	0.063	0	0	0	0	0	0	0	0	0	0	0	0	0	0	0	0	0	0	0	0	0	0	0	0	0	0	0	0	0	0	0	0	0	0	0
YMR122W-A	0.108	0.111	0.111	0.111	0.111	0.118	0.118	0.118	0.111	0.111	0.111	0.111	0.131	0.135	0.135	0.14	0.128	0.131	0.131	0.131	0.12	0.12	0.12	0.12	0.12	0.12	0.12	0.12	0.135	0.131	0.096	0.097	0.097	0.097	0.097	0.097	0.097	0.088	0.088	0.088	0.092	0.092	0.092	0.092	0.092	0.092	0.095	0.114	0.125
YHR025W	0.159	0.159	0.155	0.146	0.144	0.141	0.143	0.143	0.146	0.142	0.147	0.147	0.147	0.148	0.148	0.148	0.148	0.148	0.151	0.149	0.149	0.147	0.147	0.148	0.148	0.148	0.148	0.148	0.148	0.147	0.147	0.149	0.15	0.15	0.151	0.151	0.155	0.159	0.167	0.168	0.168	0.167	0.172	0.166	0.17	0.162	0.159	0.166	0.169
YER061C	0.039	0.043	0.046	0.032	0.026	0.026	0.027	0.022	0.025	0.025	0.016	0.016	0.018	0.013	0.024	-0.003	-0.004	-0.009	-0.005	-0.005	0.002	-0.002	0.002	-0.016	-0.02	-0.02	-0.022	-0.013	-0.007	-0.007	-0.013	-0.013	-0.02	-0.001	-0.003	-0.003	-0.003	-0.019	-0.023	-0.031	-0.021	-0.019	-0.017	0.004	-0.009	0.011	0.011	0.012	0.012
YOR155C	0.134	0.134	0.134	0.134	0.133	0.108	0.111	0.107	0.108	0.108	0.12	0.121	0.127	0.105	0.105	0.094	0.096	0.089	0.089	0.087	0.085	0.085	0.089	0.089	0.09	0.089	0.088	0.085	0.085	0.087	0.089	0.082	0.074	0.073	0.072	0.072	0.073	0.072	0.071	0.08	0.083	0.082	0.079	0.078	0.078	0.081	0.082	0.082	0.082
YOR215C	0.006	0.014	0.014	0.021	0.048	0.04	0.046	0.046	0.042	0.043	0.043	0.043	0.043	0.041	0.042	0.044	0.043	0.043	0.045	0.044	0.046	0.044	0.045	0.045	0.046	0.046	0.051	0.051	0.049	0.051	0.049	0.051	0.054	0.054	0.054	0.054	0.055	0.055	0.054	0.054	0.054	0.055	0.056	0.055	0.057	0.057	0.058	0.058	0.057
YKL065C	0.818	0.825	0.825	0.825	0.825	0.827	0.827	0.827	0.824	0.82	0.82	0.795	0.799	0.799	0.793	0.816	0.816	0.825	0.829	0.829	0.829	0.829	0.829	0.829	0.859	0.859	0.803	0.804	0.797	0.797	0.797	0.829	0.829	0.82	0.807	0.807	0.874	0.883	0.939	0.919	0.924	0.961	0.961	0.884	0.934	0.97	0.973	0.98	0.93
YPL050C	0.087	0.085	0.082	0.084	0.087	0.091	0.09	0.09	0.091	0.091	0.095	0.095	0.095	0.093	0.098	0.096	0.096	0.096	0.096	0.098	0.098	0.102	0.105	0.109	0.102	0.102	0.102	0.102	0.107	0.106	0.11	0.114	0.119	0.116	0.116	0.119	0.123	0.114	0.114	0.109	0.108	0.108	0.111	0.11	0.112	0.112	0.109	0.125	0.127
YMR047C	0.151	0.151	0.167	0.167	0.182	0.167	0.169	0.169	0.169	0.171	0.171	0.165	0.156	0.14	0.129	0.129	0.133	0.133	0.133	0.133	0.131	0.109	0.087	0.092	0.094	0.094	0.094	0.094	0.089	0.089	0.089	0.089	0.089	0.089	0.089	0.089	0.089	0.095	0.093	0.095	0.097	0.103	0.11	0.11	0.105	0.105	0.11	0.101	0.101
YKR091W	0.074	0.078	0.08	0.083	0.081	0.086	0.084	0.084	0.084	0.081	0.08	0.072	0.072	0.072	0.075	0.075	0.075	0.074	0.074	0.076	0.074	0.075	0.075	0.075	0.076	0.076	0.074	0.073	0.072	0.078	0.081	0.081	0.081	0.081	0.084	0.083	0.085	0.086	0.086	0.085	0.091	0.091	0.093	0.09	0.089	0.085	0.086	0.085	0.085
YPL138C	0.039	0.041	0.039	0.038	0.046	0.043	0.043	0.039	0.039	0.044	0.046	0.049	0.051	0.049	0.049	0.049	0.049	0.047	0.047	0.047	0.045	0.037	0.038	0.036	0.033	0.033	0.03	0.029	0.029	0.028	0.03	0.026	0.028	0.027	0.026	0.026	0.03	0.03	0.028	0.023	0.025	0.025	0.025	0.024	0.023	0.025	0.025	0.024	0.024
YLR454W	0.004	0.004	0.004	0.004	0.004	-0.002	-0.002	-0.002	-0.002	0.003	0.003	0.003	0.003	0.003	0.003	0.003	0.003	-0.002	-0.002	-0.002	0	-0.002	-0.002	-0.002	0.001	-0.006	-0.006	-0.006	-0.011	-0.011	-0.011	-0.008	0.006	0.009	0.012	0.009	0.005	0.005	0.005	0.005	0.01	0.007	0.011	0.022	-0.005	0.005	0.005	0.005	-0.006
YDR222W	0.36	0.365	0.361	0.342	0.359	0.372	0.372	0.388	0.386	0.386	0.379	0.377	0.377	0.369	0.36	0.36	0.36	0.36	0.36	0.36	0.36	0.374	0.364	0.357	0.357	0.363	0.366	0.366	0.366	0.366	0.366	0.361	0.347	0.359	0.37	0.37	0.376	0.389	0.389	0.38	0.389	0.386	0.383	0.397	0.423	0.425	0.488	0.488	0.488
YPR110C	1.362	1.358	1.358	1.358	1.35	1.34	1.346	1.433	1.407	1.491	1.397	1.397	1.406	1.406	1.388	1.388	1.364	1.38	1.375	1.485	1.485	1.469	1.404	1.59	1.582	1.579	1.591	1.591	1.586	1.586	1.586	1.586	1.586	1.55	1.493	1.493	1.923	1.817	1.817	1.78	1.767	1.863	1.863	1.422	1.425	1.463	1.436	1.436	1.436
YKR037C	0.057	0.057	0.055	0.052	0.073	0.08	0.08	0.077	0.077	0.077	0.084	0.087	0.087	0.081	0.09	0.091	0.089	0.093	0.094	0.093	0.093	0.104	0.104	0.099	0.1	0.097	0.088	0.088	0.088	0.086	0.096	0.089	0.09	0.091	0.097	0.095	0.095	0.095	0.094	0.095	0.097	0.099	0.099	0.101	0.096	0.1	0.097	0.1	0.102
YNL250W	0.783	0.787	0.787	0.776	0.776	0.797	0.797	0.797	0.805	0.787	0.795	0.803	0.868	0.868	0.868	0.868	0.876	0.88	0.88	0.884	0.927	0.927	0.944	0.948	0.948	1.02	0.945	0.886	0.89	0.857	0.839	0.835	0.83	0.83	0.89	0.674	0.435	0.369	0.374	0.374	0.379	0.425	0.42	0.444	0.448	0.448	0.461	0.438	0.388
YPL174C	0.113	0.113	0.113	0.113	0.113	0.113	0.113	0.113	0.117	0.111	0.119	0.098	0.099	0.109	0.117	0.117	0.115	0.118	0.118	0.114	0.114	0.12	0.12	0.12	0.12	0.122	0.122	0.122	0.122	0.127	0.127	0.127	0.131	0.127	0.131	0.129	0.129	0.133	0.13	0.13	0.13	0.13	0.13	0.125	0.123	0.123	0.123	0.123	0.119
YER146W	-0.049	-0.049	-0.049	-0.049	-0.049	-0.045	-0.045	-0.045	-0.035	-0.026	-0.026	-0.026	-0.026	-0.026	-0.026	-0.027	-0.024	-0.024	-0.024	-0.024	-0.024	-0.024	-0.024	-0.022	-0.022	-0.022	-0.022	-0.02	-0.019	-0.019	-0.019	-0.019	-0.019	-0.019	-0.019	-0.019	-0.01	-0.007	-0.007	-0.007	-0.007	0.004	0.004	0.004	-0.001	0.009	0.007	0.007	0.007
YDR158W	0.088	0.088	0.088	0.088	0.088	0.088	0.088	0.088	0.094	0.095	0.099	0.104	0.098	0.099	0.105	0.105	0.105	0.098	0.094	0.089	0.089	0.106	0.106	0.105	0.105	0.105	0.113	0.112	0.112	0.117	0.117	0.117	0.11	0.132	0.132	0.132	0.127	0.127	0.127	0.126	0.126	0.13	0.13	0.13	0.137	0.123	0.101	0.099	0.117
YNL080C	0.131	0.131	0.14	0.14	0.14	0.137	0.137	0.138	0.14	0.139	0.137	0.134	0.134	0.131	0.132	0.133	0.126	0.115	0.115	0.115	0.121	0.121	0.117	0.115	0.108	0.108	0.105	0.105	0.105	0.102	0.102	0.101	0.101	0.1	0.1	0.1	0.102	0.101	0.103	0.104	0.104	0.101	0.101	0.102	0.102	0.101	0.102	0.101	0.101
YPR024W	0.161	0.161	0.161	0.163	0.165	0.166	0.166	0.166	0.166	0.166	0.166	0.166	0.166	0.166	0.168	0.168	0.167	0.167	0.171	0.171	0.171	0.171	0.171	0.171	0.171	0.169	0.169	0.169	0.169	0.167	0.167	0.167	0.163	0.163	0.161	0.161	0.161	0.161	0.158	0.158	0.161	0.161	0.164	0.164	0.164	0.164	0.164	0.162	0.162
YDL043C	0.07	0.064	0.057	0.054	0.066	0.056	0.059	0.048	0.048	0.039	0.039	0.038	0.038	0.045	0.041	0.041	0.041	0.039	0.039	0.038	0.038	0.038	0.034	0.032	0.034	0.034	0.037	0.038	0.036	0.037	0.038	0.04	0.041	0.042	0.04	0.04	0.041	0.039	0.043	0.042	0.047	0.045	0.043	0.043	0.043	0.04	0.045	0.054	0.056
YLR427W	0.021	0.021	0.021	0.021	0.009	0.004	0.004	0.004	0.006	0.032	0.032	0.036	0.031	0.031	0.083	0.091	0.085	0.1	0.1	0.118	0.143	0.143	0.144	0.144	0.146	0.145	0.143	0.149	0.149	0.149	0.148	0.151	0.151	0.153	0.153	0.153	0.155	0.155	0.158	0.156	0.156	0.156	0.156	0.156	0.156	0.156	0.161	0.161	0.155
YLR071C	0.151	0.171	0.179	0.179	0.175	0.177	0.188	0.198	0.204	0.204	0.186	0.187	0.167	0.165	0.162	0.16	0.165	0.175	0.175	0.171	0.172	0.169	0.162	0.16	0.161	0.161	0.161	0.161	0.161	0.164	0.164	0.164	0.167	0.167	0.169	0.169	0.169	0.169	0.168	0.168	0.168	0.168	0.166	0.17	0.169	0.175	0.178	0.181	0.183
YDR484W	0.018	0.018	0.017	0.028	0.022	0.011	0.006	0.019	0.019	0.017	0.017	0.017	0.015	0.015	0.018	0.02	0.018	0.011	0.004	0.01	0.01	0.004	0.004	0.004	0.002	0.002	0.005	0.01	0.01	0.01	0.01	0.006	0.011	0.011	0.011	0.011	0.007	0.007	0.013	0.01	0.01	0.01	0.01	0.01	0.009	0.009	0.009	0.015	0.005
YLR275W	0.032	0.032	0.032	0.032	0.036	0.042	0.037	0.037	0.039	0.036	0.037	0.052	0.046	0.039	0.037	0.036	0.036	0.036	0.027	0.027	0.02	0.02	0.02	0.02	0.02	0.019	0.018	0.016	0.015	0.013	0.009	0.01	0.008	0.008	0.008	0.012	0.009	0.011	0.006	0	-0.001	-0.001	-0.001	0.003	0.001	0.004	0.004	0.004	0.004
YLR133W	0.198	0.197	0.193	0.188	0.188	0.188	0.188	0.185	0.187	0.189	0.192	0.192	0.192	0.192	0.192	0.199	0.199	0.199	0.205	0.204	0.196	0.204	0.204	0.214	0.213	0.211	0.213	0.211	0.211	0.218	0.218	0.215	0.215	0.213	0.213	0.215	0.218	0.218	0.22	0.214	0.22	0.22	0.225	0.239	0.245	0.245	0.242	0.245	0.247
YJL191W	0.172	0.174	0.196	0.197	0.176	0.298	0.295	0.287	0.343	0.343	0.429	0.428	0.441	0.463	0.465	0.466	0.438	0.438	0.445	0.434	0.406	0.323	0.462	0.462	0.493	0.493	0.49	0.488	0.488	0.494	0.491	0.568	0.612	0.685	0.66	0.622	0.622	0.627	0.63	0.606	0.635	0.635	0.633	0.635	0.642	0.642	0.627	0.627	0.631
YPL150W	0.157	0.282	0.176	0.176	0.176	0.176	0.178	0.123	0.106	-0.021	-0.021	-0.021	-0.031	-0.031	-0.046	-0.046	0.011	-0.087	0.014	0.192	0.185	0.198	0.186	0.225	0.224	0.234	0.239	0.248	0.253	0.247	0.262	0.273	0.234	0.367	0.367	0.451	0.448	0.511	0.509	0.533	0.574	0.646	0.641	0.678	0.683	0.683	0.683	0.678	0.67
YPL165C	0.474	0.479	0.51	0.512	0.513	0.514	0.511	0.511	0.54	0.528	0.528	0.545	0.562	0.574	0.618	0.728	0.771	0.774	0.774	0.779	0.826	0.826	0.818	0.825	0.936	0.936	0.975	0.959	0.959	1.135	1.135	1.106	1.129	1.148	1.152	1.149	1.149	1.149	1.153	1.104	1.1	1.108	1.108	0.946	0.946	0.952	0.938	0.934	0.934
YKR018C	0.107	0.103	0.09	0.099	0.099	0.108	0.108	0.121	0.114	0.111	0.12	0.12	0.119	0.111	0.127	0.127	0.13	0.122	0.122	0.122	0.122	0.121	0.113	0.096	0.077	0.077	0.072	0.059	0.052	0.076	0.074	0.088	0.088	0.08	0.129	0.226	0.229	0.203	0.242	0.292	0.292	0.296	0.162	0.135	0.136	0.128	0.135	0.129	0.123
YNL164C	0.272	0.296	0.291	0.291	0.283	0.279	0.271	0.271	0.263	0.256	0.256	0.248	0.251	0.262	0.262	0.252	0.264	0.263	0.269	0.269	0.269	0.269	0.27	0.259	0.252	0.258	0.251	0.245	0.245	0.245	0.245	0.25	0.253	0.255	0.256	0.256	0.25	0.25	0.25	0.253	0.25	0.25	0.252	0.247	0.247	0.247	0.249	0.249	0.249
YGR095C	0.031	0.035	0.035	0.027	0.034	0.034	0.035	0.03	0.028	0.028	0.03	0.03	0.016	0.023	0.026	0.018	0.032	0.029	0.032	0.032	0.032	0.032	0.033	0.033	0.031	0.031	0.031	0.031	0.028	0.028	0.026	0.026	0.024	0.026	0.034	0.039	0.042	0.04	0.04	0.041	0.039	0.039	0.037	0.037	0.037	0.04	0.042	0.042	0.044
YIL049W	0.054	0.051	0.062	0.062	0.034	0.034	0.036	0.036	0.036	0.039	0.038	0.047	0.047	0.046	0.045	0.045	0.049	0.048	0.027	0.032	0.05	0.05	0.045	0.045	0.042	0.039	0.039	0.038	0.038	0.042	0.041	0.041	0.041	0.041	0.038	0.042	0.041	0.045	0.048	0.048	0.05	0.05	0.057	0.065	0.067	0.068	0.066	0.064	0.056
YDR188W	-0.05	-0.028	-0.033	-0.033	-0.046	-0.046	-0.046	-0.046	-0.055	-0.048	-0.051	-0.044	-0.044	-0.027	-0.016	-0.023	-0.018	-0.022	-0.022	-0.022	-0.022	-0.049	-0.069	-0.069	-0.046	-0.041	-0.048	-0.04	-0.04	-0.049	-0.049	-0.042	-0.042	-0.042	-0.042	-0.042	-0.042	-0.042	-0.042	-0.047	-0.047	-0.054	-0.058	-0.058	-0.058	-0.053	-0.056	-0.062	-0.062
YBR230C	0.132	0.108	0.108	0.108	0.101	0.101	0.101	0.108	0.11	0.11	0.098	0.098	0.098	0.098	0.098	0.09	0.09	0.096	0.096	0.088	0.088	0.085	0.085	0.09	0.09	0.09	0.095	0.095	0.095	0.095	0.089	0.089	0.091	0.094	0.094	0.099	0.099	0.099	0.099	0.099	0.1	0.12	0.12	0.123	0.123	0.123	0.123	0.123	0.121
YNR048W	0.042	0.042	0.042	0.042	0.033	0.033	0.032	0.018	0.022	0.016	0.019	0.019	0.021	0.023	0.029	0.031	0.03	0.028	0.028	0.026	0.03	0.03	0.034	0.034	0.034	0.034	0.035	0.035	0.035	0.035	0.033	0.033	0.033	0.033	0.037	0.042	0.044	0.041	0.041	0.041	0.041	0.041	0.038	0.038	0.038	0.038	0.038	0.04	0.04
YDL219W	0.081	0.086	0.085	0.085	0.09	0.086	0.08	0.076	0.073	0.073	0.072	0.073	0.072	0.086	0.083	0.078	0.078	0.068	0.065	0.066	0.067	0.067	0.067	0.064	0.064	0.062	0.062	0.062	0.062	0.064	0.058	0.059	0.059	0.059	0.057	0.069	0.069	0.072	0.07	0.077	0.077	0.08	0.08	0.076	0.075	0.075	0.075	0.081	0.081
YGR023W	-0.016	-0.015	-0.015	-0.017	-0.015	-0.015	-0.018	-0.017	-0.018	-0.018	-0.018	-0.018	-0.018	-0.02	-0.021	-0.021	-0.021	-0.021	-0.021	-0.02	-0.017	-0.017	-0.016	-0.016	-0.016	-0.016	-0.02	-0.02	-0.02	-0.019	-0.017	-0.017	-0.014	-0.013	-0.013	-0.017	-0.017	-0.018	-0.017	-0.017	-0.022	-0.016	-0.016	-0.015	-0.009	-0.006	-0.006	-0.011	-0.011
YAL035W	0.218	0.221	0.221	0.223	0.223	0.213	0.219	0.216	0.216	0.211	0.211	0.211	0.219	0.219	0.211	0.217	0.218	0.216	0.216	0.219	0.219	0.216	0.218	0.218	0.221	0.21	0.21	0.206	0.206	0.204	0.204	0.206	0.206	0.203	0.206	0.213	0.21	0.203	0.206	0.204	0.204	0.182	0.187	0.178	0.18	0.18	0.176	0.176	0.177
YBR166C	0.032	0.032	0.032	0.029	0.027	0.048	0.053	0.053	0.053	0.057	0.059	0.058	0.059	0.059	0.065	0.068	0.061	0.065	0.07	0.072	0.067	0.073	0.061	0.057	0.057	0.06	0.06	0.062	0.063	0.065	0.063	0.063	0.057	0.06	0.069	0.076	0.064	0.064	0.056	0.056	0.053	0.052	0.045	0.046	0.043	0.035	0.038	0.045	0.049
YDR208W	0.461	0.923	1.222	1.237	1.468	1.431	1.431	1.341	1.395	0	0	0	0	0	0	0	0	0	0	0	0	0	0	0	0	0	0	0	0	0	0	0	0	0	0	0	0	0	0	0	0	0	0	0	0	-0.013	-0.013	-0.013	-0.013
YNL218W	1.909	1.918	1.926	2.022	2.019	1.844	1.858	1.786	1.634	1.631	1.557	1.56	1.56	1.56	1.493	1.496	1.496	1.554	1.554	1.594	1.596	1.62	1.627	1.624	1.632	1.639	1.705	1.695	1.695	1.695	1.703	1.703	1.703	1.703	1.703	1.774	1.774	1.774	1.774	1.774	1.777	1.777	1.754	1.786	1.815	1.815	1.789	1.789	1.757
YKR027W	-0.008	-0.008	-0.014	-0.012	-0.01	-0.011	-0.021	-0.021	-0.025	-0.025	-0.025	-0.025	-0.022	-0.022	-0.021	-0.026	-0.021	-0.025	-0.026	-0.026	-0.025	-0.027	-0.027	-0.027	-0.027	-0.027	-0.027	-0.026	-0.029	-0.031	-0.046	-0.024	-0.023	-0.023	-0.027	-0.027	-0.027	-0.026	-0.026	-0.026	-0.008	-0.008	-0.008	0	0	0	0	0	0
YGL108C	0.062	0.062	0.066	0.065	0.071	0.071	0.074	0.074	0.06	0.057	0.057	0.057	0.057	0.05	0.043	0.039	0.039	0.038	0.038	0.038	0.032	0.032	0.029	0.033	0.033	0.034	0.034	0.039	0.04	0.04	0.043	0.043	0.042	0.042	0.035	0.03	0.029	0.04	0.04	0.043	0.043	0.043	0.043	0.038	0.039	0.034	0.034	0.034	0.036
YHR001W-A	0.001	-0.004	-0.012	-0.001	0.018	0.018	0.016	0.019	0.019	0.025	0.033	0.033	0.031	0.035	0.035	0.033	0.033	0.045	0.057	0.058	0.044	0.034	0.034	0.034	0.034	0.034	0.033	0.033	0.033	0.033	0.039	0.044	0.044	0.038	0.038	0.041	0.033	0.032	0.039	0.039	0.038	0.04	0.04	0.046	0.052	0.053	0.052	0.049	0.042
YBR109C	0.373	0.373	0.373	0.373	0.371	0.356	0.356	0.356	0.351	0.331	0.331	0.331	0.331	0.331	0.331	0.331	0.331	0.331	0.325	0.325	0.335	0.335	0.335	0.335	0.335	0.335	0.326	0.324	0.322	0.311	0.311	0.311	0.311	0.311	0.311	0.311	0.311	0.362	0.363	0.383	0.383	0.381	0.379	0.377	0.38	0.375	0.375	0.376	0.376
YJL062W	0.528	0.421	0.421	0.414	0.413	0.378	0.32	0.366	0.335	0.387	0.387	0.341	0.344	0.351	0.372	0.361	0.367	0.372	0.362	0.355	0.381	0.374	0.374	0.368	0.357	0.365	0.363	0.36	0.342	0.332	0.319	0.309	0.319	0.323	0.32	0.32	0.324	0.315	0.298	0.29	0.29	0.29	0.29	0.285	0.287	0.285	0.281	0.239	0.247
YFL033C	0.129	0.142	0.181	0.161	0.153	0.149	0.146	0.151	0.144	0.133	0.133	0.128	0.128	0.128	0.128	0.128	0.128	0.124	0.119	0.114	0.118	0.115	0.114	0.102	0.102	0.092	0.091	0.097	0.097	0.097	0.097	0.079	0.077	0.075	0.067	0.054	0.054	0.054	0.054	0.05	0.05	0.033	0.008	0	-0.007	-0.007	-0.007	-0.007	-0.007
YNL081C	0.017	0.017	0.013	0.013	0.023	0.02	0.016	0.016	0.016	0.018	0.017	0.017	0.017	0.017	0.017	0.017	0.017	0.027	0.02	0.02	0.019	0.017	0.017	0.017	0.017	0.017	0.013	0.015	0.026	0.026	0.026	0.035	0.035	0.035	0.04	0.037	0.048	0.069	0.067	0.063	0.077	0.079	0.081	0.076	0.076	0.073	0.071	0.071	0.071
YGL011C	0.065	0.065	0.061	0.061	0.063	0.067	0.067	0.059	0.057	0.06	0.06	0.06	0.056	0.056	0.056	0.058	0.058	0.058	0.048	0.045	0.045	0.045	0.047	0.047	0.042	0.03	0.03	0.028	0.028	0.029	0.025	0.028	0.028	0.03	0.024	0.01	0.013	0.011	0.011	0.027	0.027	0.027	0.028	0.026	0.026	0.029	0.026	0.026	0.029
YLR447C	0	0	0	0	0	0	0	0	0	0	0	0	0	0	0	0.165	0.165	0.198	0.174	0.14	0.14	0.14	0.11	0.11	0.11	0.1	0.122	0.122	0.122	0.099	0.09	0.081	0.081	0.087	0.087	0.09	0.092	0.092	0.092	0.092	0.1	0.1	0.095	0.084	0.104	0.104	0.086	0.079	0.083
YJL012C	0.123	0.117	0.17	0.162	0.162	0.172	0.172	0.175	0.167	0.167	0.179	0.179	0.179	0.173	0.179	0.179	0.174	0.174	0.177	0.183	0.208	0.208	0.195	0.198	0.187	0.187	0.187	0.187	0.187	0.187	0.184	0.184	0.192	0.192	0.187	0.198	0.194	0.186	0.187	0.208	0.225	0.225	0.232	0.232	0.224	0.224	0.224	0.23	0.225
YLR350W	0.358	0.331	0.325	0.325	0.319	0.313	0.301	0.301	0.301	0.301	0.301	0.301	0.295	0.295	0.3	0.276	0.312	0.312	0.312	0.3	0.288	0.24	0.24	0.262	0.262	0.262	0.262	0.262	0.262	0.262	0.262	0.256	0.265	0.265	0.251	0.137	0.11	0.095	0.12	0.179	0.145	0.145	0.145	0.145	0.145	0.145	0.145	0.145	0.16
YKL133C	-0.025	-0.022	-0.051	-0.081	-0.02	-0.02	-0.017	0.004	0.008	0.012	0.011	0.025	0.062	0.062	0.067	0.068	0.032	0.037	0.067	0.047	0.059	0.061	0.061	0.061	0.059	0.055	0.047	0.047	0.049	0.044	0.044	0.044	0.046	0.043	0.043	0.051	0.051	0.05	0.041	0.056	0.056	0.038	0.038	0.041	0.044	0.044	0.044	0.046	0.046
YNL275W	0.035	0.049	0.049	0.056	0.062	0.062	0.062	0.062	0.052	0.029	0.029	0.082	0.082	0.072	0.072	0.086	0.071	0.054	0.071	0.083	0.083	0.083	0.083	0.107	0.116	0.154	0.115	0.115	0.115	0.121	0.128	0.137	0.145	0.12	0.123	0.148	0.162	0.139	0.164	0.13	0.13	0.149	0.14	0.158	0.158	0.158	0.174	0.171	0.171
YBL056W	0.112	0.114	0.115	0.115	0.122	0.125	0.136	0.132	0.133	0.135	0.137	0.14	0.14	0.141	0.141	0.139	0.14	0.14	0.14	0.144	0.144	0.144	0.144	0.144	0.146	0.146	0.146	0.146	0.144	0.143	0.143	0.142	0.144	0.144	0.141	0.141	0.151	0.149	0.149	0.149	0.141	0.141	0.144	0.142	0.141	0.142	0.142	0.142	0.138
YGL241W	0.141	0.147	0.133	0.133	0.14	0.176	0.179	0.161	0.158	0.147	0.15	0.152	0.152	0.152	0.162	0.157	0.154	0.134	0.138	0.124	0.139	0.139	0.138	0.138	0.135	0.142	0.134	0.132	0.134	0.134	0.129	0.136	0.13	0.132	0.128	0.128	0.128	0.126	0.126	0.121	0.121	0.121	0.116	0.111	0.11	0.104	0.111	0.115	0.115
YMR247C	-0.109	-0.109	-0.109	-0.109	-0.102	-0.102	-0.099	-0.089	-0.097	-0.088	-0.08	-0.071	-0.071	-0.086	-0.111	-0.107	-0.107	-0.12	-0.096	-0.093	-0.095	-0.095	-0.103	-0.101	-0.112	-0.104	-0.104	-0.109	-0.109	-0.083	-0.088	-0.137	0	0	0	0	0	0	0	0	0	0	0	0	0	0	0	0	0
YKL138C	0.119	0.115	0.099	0.088	0.118	0.124	0.123	0.164	0.159	0.141	0.158	0.175	0.163	0.171	0.16	0.171	0.175	0.197	0.199	0.201	0.201	0.21	0.266	0.252	0.308	0.303	0.299	0.279	0.279	0.288	0.288	0.291	0.291	0.285	0.292	0.301	0.296	0.29	0.29	0.273	0.279	0.258	0.252	0.255	0.264	0.225	0.229	0.231	0.24
YDL233W	0.014	0.014	-0.002	0.003	0.003	0.013	0.018	0.02	0.013	0.012	0.007	0.007	0.011	0.011	0.012	0.007	-0.003	-0.003	-0.011	-0.004	-0.004	0.013	0.013	0.018	0.029	0.021	0.041	0.058	0.059	0.059	0.056	0.053	0.05	0.044	0.041	0.036	0.057	0.057	0.06	0.06	0.06	0.057	0.057	0.051	0.051	0.051	0.065	0.065	0.063
YFR048W	0.061	0.058	0.058	0.051	0.049	0.049	0.049	0.049	0.05	0.032	0.032	0.037	0.037	0.037	0.036	0.041	0.041	0.043	0.051	0.051	0.051	0.053	0.042	0.042	0.042	0.042	0.045	0.054	0.054	0.052	0.054	0.054	0.053	0.053	0.055	0.055	0.056	0.054	0.054	0.054	0.054	0.054	0.055	0.057	0.057	0.056	0.056	0.058	0.061
YCL002C	0.145	0.151	0.137	0.135	0.131	0.131	0.096	0.106	0.106	0.12	0.104	0.104	0.104	0.114	0.114	0.119	0.144	0.144	0.144	0.144	0.153	0.153	0.074	0.09	0.112	0.119	0.119	0.126	0.128	0.128	0.127	0.138	0.135	0.135	0.128	0.128	0.128	0.125	0.125	0.133	0.115	0.112	0.094	0.057	0.057	0.057	0.057	0.061	0.044
YDR176W	0.105	0.108	0.112	0.112	0.115	0.115	0.115	0.111	0.116	0.117	0.12	0.123	0.146	0.146	0.146	0.15	0.15	0.144	0.154	0.153	0.148	0.148	0.148	0.148	0.142	0.143	0.143	0.143	0.143	0.143	0.138	0.132	0.134	0.134	0.134	0.134	0.148	0.148	0.147	0.147	0.147	0.147	0.156	0.133	0.137	0.128	0.128	0.138	0.138
YKL144C	0.107	0.101	0.112	0.148	0.11	0.112	0.11	0.105	0.102	0.102	0.095	0.095	0.106	0.106	0.113	0.113	0.116	0.116	0.114	0.114	0.116	0.115	0.115	0.115	0.115	0.115	0.115	0.115	0.115	0.115	0.115	0.113	0.119	0.119	0.117	0.117	0.117	0.114	0.114	0.114	0.114	0.114	0.113	0.109	0.106	0.106	0.106	0.106	0.107
YMR142C	0	0	0	0	0	0	0	0	0	0	0	0	0	0	0	0	0	0	0	0	0	0	0	0	0	0	0	0	0	0	0	0	0	0	0	0	0	0	0	0	0	0	0	0	0	0	0	0	0
YLR292C	0.057	0.057	0.06	0.054	0.053	0.053	0.053	0.053	0.058	0.056	0.057	0.06	0.062	0.06	0.063	0.064	0.064	0.078	0.078	0.081	0.078	0.079	0.079	0.081	0.082	0.079	0.077	0.075	0.074	0.073	0.074	0.074	0.069	0.076	0.077	0.075	0.076	0.076	0.081	0.082	0.079	0.08	0.08	0.08	0.08	0.08	0.077	0.073	0.075
YBR029C	1.1	1.105	1.097	1.097	1.089	1.21	1.21	1.201	1.185	1.201	1.222	1.215	1.233	1.137	1.179	1.179	1.174	1.174	1.163	1.174	1.174	1.169	1.174	1.153	1.153	1.153	1.153	1.142	1.067	1.128	1.138	1.138	1.158	1.228	1.306	1.291	1.298	1.298	1.286	1.243	1.339	1.337	1.322	1.318	1.318	1.318	1.304	1.274	1.266
YJR039W	0.017	0.021	0.021	0.026	0.026	0.026	0.03	0.037	0.018	-0.001	-0.021	-0.023	-0.018	-0.016	-0.016	-0.016	-0.016	-0.019	-0.017	-0.017	-0.017	-0.015	-0.024	-0.026	-0.029	-0.029	-0.029	-0.029	-0.026	-0.028	-0.028	-0.034	-0.039	-0.039	-0.041	-0.032	-0.033	-0.034	-0.034	-0.024	-0.024	-0.023	-0.023	-0.022	-0.021	-0.025	-0.029	-0.031	-0.03
YER163C	0.089	0.089	0.087	0.087	0.089	0.087	0.084	0.081	0.079	0.079	0.079	0.079	0.08	0.079	0.081	0.081	0.081	0.081	0.081	0.08	0.078	0.078	0.078	0.076	0.074	0.074	0.075	0.074	0.074	0.074	0.076	0.077	0.078	0.075	0.075	0.075	0.074	0.074	0.074	0.073	0.073	0.074	0.074	0.075	0.076	0.078	0.079	0.079	0.082
YER119C	0.208	0.21	0.223	0.227	0.223	0.225	0.228	0.228	0.224	0.225	0.225	0.223	0.225	0.217	0.212	0.211	0.207	0.211	0.217	0.214	0.212	0.215	0.213	0.213	0.213	0.213	0.21	0.208	0.206	0.206	0.209	0.212	0.212	0.221	0.221	0.223	0.224	0.224	0.223	0.222	0.22	0.22	0.217	0.217	0.217	0.221	0.218	0.227	0.223
YNL041C	0.081	0.086	0.086	0.086	0.087	0.086	0.087	0.088	0.097	0.089	0.088	0.084	0.089	0.089	0.087	0.087	0.087	0.089	0.093	0.093	0.085	0.083	0.083	0.078	0.084	0.074	0.077	0.075	0.073	0.072	0.085	0.084	0.087	0.087	0.084	0.085	0.084	0.084	0.084	0.087	0.086	0.1	0.101	0.099	0.097	0.097	0.095	0.095	0.087
YER050C	0.171	0.181	0.181	0.188	0.183	0.179	0.174	0.17	0.172	0.171	0.169	0.169	0.169	0.169	0.167	0.171	0.171	0.171	0.171	0.171	0.171	0.171	0.171	0.183	0.185	0.184	0.184	0.184	0.183	0.181	0.183	0.183	0.183	0.183	0.184	0.174	0.174	0.171	0.171	0.175	0.174	0.174	0.174	0.174	0.174	0.179	0.182	0.182	0.176
YDR436W	0.676	0.687	0.679	0.679	0.653	0.705	0.7	0.631	0.553	0.475	0.467	0.521	0.44	0.437	0.447	0.502	0.502	0.502	0.34	0.321	0.31	0.247	0.223	0.223	0.239	0.2	0.255	0.21	0.21	0.21	0.21	0.228	0.228	0.27	0.27	0.27	0.27	0.27	0.27	0.27	0.212	0.195	0.131	0.131	0.131	0.131	0.131	0.102	0.137
YOR060C	0.116	0.108	0.108	0.109	0.106	0.106	0.106	0.104	0.108	0.113	0.117	0.115	0.114	0.114	0.116	0.115	0.115	0.12	0.12	0.123	0.126	0.126	0.126	0.129	0.132	0.13	0.13	0.133	0.133	0.133	0.133	0.135	0.135	0.141	0.147	0.147	0.15	0.149	0.151	0.151	0.148	0.152	0.15	0.152	0.152	0.155	0.155	0.155	0.173
YOR045W	0.02	0.027	0.022	0.016	0.018	0.019	0.017	0.019	0.019	0.017	0.008	0.008	0.011	0.011	0.012	0.009	0.009	0.009	0.009	0.009	0.01	0.008	0.008	0.008	0.006	0.006	0.008	0.006	0.006	0.006	0.005	0.005	0.005	0.005	0.003	0.003	0.003	0.001	-0.001	-0.002	-0.003	-0.004	-0.006	-0.007	-0.008	-0.006	-0.003	-0.004	-0.004
YPL097W	0.092	0.092	0.09	0.087	0.097	0.127	0.133	0.138	0.14	0.153	0.153	0.175	0.174	0.174	0.185	0.204	0.212	0.212	0.241	0.234	0.317	0.336	0.32	0.294	0.321	0.325	0.403	0.405	0.405	0.394	0.394	0.336	0.35	0.357	0.292	0.213	0.213	0.203	0.207	0.207	0.207	0.207	0.189	0.171	0.171	0.171	0.166	0.162	0.162
YKR052C	0.479	0.503	0.516	0.519	0.506	0.505	0.505	0.512	0.492	0.495	0.505	0.502	0.504	0.506	0.506	0.498	0.509	0.507	0.527	0.532	0.532	0.524	0.529	0.55	0.541	0.536	0.529	0.502	0.54	0.471	0.51	0.508	0.506	0.496	0.501	0.502	0.473	0.473	0.472	0.485	0.49	0.491	0.491	0.475	0.475	0.475	0.477	0.475	0.475
YNL130C	0.122	0.127	0.127	0.132	0.132	0.127	0.124	0.124	0.124	0.127	0.131	0.133	0.14	0.14	0.14	0.14	0.14	0.144	0.147	0.147	0.152	0.152	0.154	0.155	0.148	0.148	0.148	0.148	0.149	0.152	0.152	0.153	0.149	0.149	0.15	0.15	0.15	0.154	0.158	0.144	0.135	0.133	0.138	0.145	0.146	0.139	0.132	0.132	0.142
YIL123W	0.008	0.008	0.006	0.006	0.006	0.008	0.011	0.011	0.009	0.006	0.006	0.006	0.01	-0.003	-0.04	-0.043	-0.046	-0.043	-0.043	-0.043	-0.041	-0.041	-0.025	-0.023	-0.02	-0.022	-0.024	-0.023	-0.023	-0.025	-0.025	-0.025	-0.025	-0.027	-0.027	-0.024	-0.018	-0.017	-0.017	-0.019	-0.019	-0.019	-0.019	-0.024	-0.021	-0.016	-0.012	-0.012	-0.01
YPR070W	0.398	0.398	0.398	0.398	0.402	0.402	0.399	0.384	0.372	0.364	0.363	0.37	0.37	0.37	0.364	0.372	0.372	0.372	0.39	0.39	0.401	0.401	0.413	0.432	0.432	0.465	0.46	0.455	0.455	0.455	0.442	0.442	0.437	0.437	0.437	0.447	0.457	0.457	0.425	0.422	0.429	0.426	0.426	0.426	0.421	0.421	0.436	0.436	0.436
YER018C	0.192	0.191	0.191	0.191	0.189	0.182	0.18	0.187	0.189	0.189	0.191	0.189	0.19	0.185	0.184	0.184	0.184	0.182	0.182	0.182	0.173	0.174	0.177	0.174	0.171	0.176	0.179	0.18	0.188	0.179	0.179	0.179	0.167	0.164	0.159	0.159	0.159	0.159	0.156	0.156	0.156	0.156	0.156	0.156	0.16	0.148	0.143	0.142	0.14
YDR196C	0.242	0.268	0.268	0.278	0.278	0.223	0.242	0.241	0.234	0.226	0.193	0.193	0.193	0.193	0.197	0.197	0.193	0.193	0.183	0.183	0.183	0.178	0.169	0.174	0.154	0.167	0.18	0.18	0.18	0.18	0.18	0.176	0.172	0.169	0.174	0.165	0.169	0.169	0.173	0.173	0.177	0.184	0.188	0.188	0.185	0.195	0.209	0.21	0.183
YGR244C	-0.014	-0.021	-0.019	-0.018	-0.017	-0.016	-0.013	-0.013	-0.014	-0.013	-0.011	-0.011	-0.011	-0.011	-0.01	-0.012	-0.013	-0.013	-0.017	-0.022	-0.023	-0.027	-0.026	-0.026	-0.027	-0.029	-0.029	-0.029	-0.031	-0.03	-0.03	-0.031	-0.031	-0.032	-0.036	-0.036	-0.037	-0.037	-0.037	-0.036	-0.03	-0.033	-0.029	-0.026	-0.024	-0.024	-0.021	-0.02	-0.023
YGR140W	0.013	0.013	0.016	0.015	0.013	0.015	0.013	0.012	0.02	0.02	0.022	0.02	0.02	0.022	0.023	0.023	0.023	0.022	0.02	0.02	0.02	0.011	0.011	0.008	0.011	0.015	0.018	0.021	0.023	0.021	0.021	0.025	0.027	0.026	0.025	0.025	0.018	0.022	0.02	0.02	0.017	0.017	0.018	0.019	0.026	0.026	0.024	0.024	-0.004
YPR175W	0.07	0.07	0.077	0.071	0.072	0.072	0.062	0.066	0.054	0.065	0.062	0.065	0.056	0.054	0.048	0.046	0.046	0.05	0.05	0.051	0.049	0.049	0.045	0.047	0.047	0.047	0.047	0.047	0.047	0.047	0.049	0.053	0.059	0.071	0.074	0.069	0.061	0.057	0.057	0.057	0.059	0.059	0.063	0.06	0.063	0.063	0.063	0.063	0.06
YPR088C	0.211	0.206	0.203	0.214	0.216	0.186	0.187	0.187	0.187	0.187	0.187	0.189	0.181	0.181	0.172	0.168	0.168	0.158	0.158	0.158	0.158	0.155	0.158	0.155	0.162	0.182	0.2	0.209	0.211	0.211	0.213	0.213	0.213	0.206	0.21	0.2	0.2	0.197	0.197	0.197	0.201	0.203	0.204	0.214	0.212	0.213	0.213	0.208	0.208
YIR035C	0.062	0.059	0.058	0.071	0.071	0.066	0.066	0.063	0.06	0.06	0.064	0.087	0.084	0.079	0.081	0.084	0.084	0.087	0.087	0.087	0.09	0.083	0.083	0.085	0.081	0.083	0.084	0.089	0.093	0.099	0.089	0.089	0.087	0.091	0.091	0.099	0.099	0.102	0.102	0.105	0.107	0.098	0.097	0.098	0.095	0.095	0.095	0.095	0.091
YOR191W	-0.005	-0.009	-0.004	-0.004	0	0.01	0.006	0.009	0.01	0.015	0.015	0.021	0.026	0.017	0.021	0.021	0.02	0.02	0.005	0.008	0.008	0.014	0.014	0.006	0.005	0.008	0.006	0.009	0.009	0.01	0.017	0.017	0.017	0.017	0.014	0.014	0.014	0.002	0.004	0.007	0.004	0.011	0.011	0.015	0.015	0.015	0.015	0.009	0.009
YLR401C	0.307	0.299	0.297	0.278	0.254	0.268	0.274	0.268	0.268	0.291	0.291	0.332	0.282	0.295	0.329	0.308	0.326	0.318	0.313	0.313	0.275	0.313	0.313	0.365	0.36	0.358	0.358	0.35	0.35	0.35	0.35	0.354	0.37	0.388	0.427	0.382	0.369	0.369	0.369	0.367	0.388	0.494	0.487	0.497	0.497	0.497	0.506	0.475	0.444
YKL096W	0	0	0	0	0	0	0	0	0	0	0	0	0	0	0	0	0	0	0	0	0	0	0	0	0	0	0	0	0	0	0	0	0	0	0	0	0	0	0	0	0	0	0	0	0	0	0	0	0
YGR207C	0.133	0.157	0.152	0.133	0.117	0.136	0.123	0.116	0.101	0.11	0.106	0.123	0.099	0.102	0.109	0.104	0.107	0.104	0.105	0.131	0.121	0.106	0.106	0.101	0.104	0.097	0.096	0.096	0.1	0.093	0.09	0.094	0.094	0.099	0.105	0.105	0.105	0.103	0.105	0.105	0.105	0.105	0.102	0.102	0.107	0.11	0.113	0.116	0.114
YMR298W	-0.001	0.004	0.003	-0.002	-0.008	0.001	0.008	0.001	-0.005	-0.008	-0.014	-0.009	-0.011	-0.011	-0.009	-0.009	-0.011	-0.015	-0.015	-0.002	-0.002	-0.002	-0.002	0.004	0.001	0.001	-0.005	-0.005	-0.003	-0.004	-0.006	-0.006	-0.006	-0.006	-0.006	-0.007	-0.009	-0.011	-0.011	-0.011	-0.012	-0.009	-0.015	-0.019	-0.018	-0.018	-0.018	-0.018	-0.018
YGR049W	0.005	0.008	0.008	0.012	0.016	0.012	0.015	0.021	0.019	0.019	0.019	0.017	0.016	0.02	0.019	0.019	0.019	0.021	0.021	0.021	0.045	0.047	0.053	0.05	0.042	0.043	0.041	0.039	0.034	0.031	0.038	0.04	0.04	0.043	0.036	0.036	0.038	0.038	0.035	0.04	0.04	0.038	0.038	0.038	0.038	0.038	0.037	0.036	0.036
YJR055W	-0.09	-0.09	-0.114	-0.114	-0.107	-0.085	-0.1	-0.096	-0.093	-0.093	-0.093	-0.093	-0.093	-0.093	-0.094	-0.106	-0.1	-0.096	-0.099	-0.099	-0.113	-0.111	-0.107	-0.122	-0.122	-0.122	-0.122	-0.13	-0.13	-0.13	-0.13	-0.129	-0.113	-0.121	-0.121	-0.121	-0.127	-0.127	-0.114	-0.119	-0.113	-0.109	-0.109	-0.109	-0.109	-0.117	-0.111	-0.103	-0.093
YLR067C	0.177	0.165	0.17	0.172	0.179	0.184	0.188	0.191	0.201	0.205	0.201	0.199	0.196	0.195	0.195	0.195	0.195	0.191	0.192	0.194	0.193	0.196	0.198	0.204	0.204	0.204	0.204	0.204	0.2	0.202	0.205	0.203	0.206	0.206	0.206	0.21	0.206	0.209	0.201	0.193	0.193	0.194	0.196	0.196	0.194	0.201	0.197	0.199	0.203
YIL070C	0.07	0.07	0.069	0.069	0.061	0.061	0.061	0.061	0.061	0.061	0.061	0.062	0.061	0.061	0.061	0.061	0.057	0.057	0.055	0.055	0.055	0.058	0.059	0.059	0.058	0.059	0.058	0.058	0.058	0.057	0.054	0.054	0.056	0.056	0.063	0.063	0.061	0.063	0.069	0.075	0.077	0.076	0.078	0.075	0.073	0.075	0.077	0.077	0.077
YBR024W	0.141	0.133	0.142	0.142	0.141	0.139	0.139	0.141	0.136	0.141	0.139	0.138	0.138	0.137	0.137	0.142	0.13	0.127	0.119	0.124	0.128	0.127	0.131	0.134	0.134	0.134	0.132	0.12	0.123	0.119	0.112	0.109	0.109	0.102	0.1	0.092	0.092	0.086	0.088	0.088	0.098	0.098	0.065	0.065	0.012	0.013	0.021	0.028	0.033
YMR211W	0.04	0.062	0.062	0.059	0.059	0.057	0.066	0.062	0.062	0.063	0.055	0.055	0.045	0.045	0.047	0.046	0.046	0.06	0.06	0.065	0.065	0.062	0.062	0.062	0.062	0.062	0.059	0.063	0.051	0.051	0.051	0.048	0.048	0.053	0.058	0.062	0.062	0.065	0.069	0.067	0.065	0.065	0.065	0.072	0.073	0.07	0.068	0.081	0.084
YKL152C	0	0	0	0	0	0	0	0	0	0	0	0	0	0.04	0.04	0.033	0.033	0.028	0.028	0.028	0.026	0.026	0.026	0.026	0.026	0.026	0.026	0.026	0.026	0.026	0.026	0.026	0.026	0.026	0.026	0.026	0.026	0.023	0.023	0.023	0.021	0.021	0.02	0.02	0.02	0.02	0.02	0.02	0.02
YPL144W	0.113	0.111	0.107	0.1	0.097	0.073	0.073	0.073	0.069	0.069	0.076	0.076	0.074	0.073	0.076	0.028	0.032	0.012	0.009	0.009	-0.003	-0.01	-0.01	-0.012	-0.001	-0.001	0.004	0.004	-0.003	-0.003	-0.006	0.001	0	0	0	0.007	0.001	0.001	0.017	0.014	0.05	0.05	0.05	0.05	0.042	0.055	0.055	0.055	0.055
YJR001W	0	0	0	0	0	0	0	0	0	0	0	0	0	0	0	0	0	0	0	0	0	0	0	0	0	0	0	0	0	0	0	0	0	0	0	0	0	0	0	0	0	0	0	0	0	0	0	0	0
YKR028W	0.181	0.176	0.178	0.178	0.176	0.177	0.177	0.182	0.182	0.182	0.198	0.201	0.201	0.201	0.201	0.194	0.194	0.194	0.195	0.198	0.194	0.194	0.201	0.215	0.223	0.228	0.228	0.228	0.223	0.226	0.226	0.226	0.229	0.233	0.221	0.234	0.234	0.234	0.237	0.237	0.237	0.226	0.226	0.229	0.227	0.227	0.229	0.229	0.229
YJR082C	0.096	0.096	0.101	0.101	0.101	0.101	0.102	0.102	0.104	0.104	0.104	0.1	0.104	0.105	0.103	0.103	0.108	0.109	0.106	0.11	0.108	0.115	0.107	0.107	0.105	0.132	0.127	0.127	0.127	0.133	0.139	0.145	0.145	0.148	0.147	0.141	0.139	0.136	0.141	0.158	0.151	0.146	0.151	0.154	0.147	0.147	0.146	0.146	0.146
YNL244C	0.899	0.903	0.907	0.91	0.91	0.926	0.962	0.962	0.952	0.952	0.949	0.982	1.049	1.049	1.05	1.021	1.065	1.061	1.045	1.045	1.035	1.04	1.033	0.982	0.958	0.842	0.842	0.842	0.791	0.887	0.939	0.989	0.982	0.982	0.982	0.969	0.969	0.842	0.807	0.832	0.782	0.777	0.928	0.861	0.824	0.824	0.828	0.828	0.803
YOR157C	0.076	0.078	0.055	0.058	0.078	0.077	0.077	0.07	0.07	0.073	-0.077	0.096	0.081	0.081	0	0	0	0	0.421	0.54	0.621	0.611	0.651	0.664	0.655	0.655	0.666	0.666	0.666	0.666	0.69	0.834	0.802	0.851	0.882	0.95	0.954	0.97	0.963	0.963	0.994	0.994	0.999	1.012	1.037	1.131	1.129	1.134	1.103
YJL101C	0.197	0.201	0.194	0.194	0.187	0.2	0.175	0.227	0.191	0.191	0.15	0.172	0.172	0.176	0.177	0.187	0.203	0.211	0.228	0.228	0.233	0.22	0.269	0.281	0.281	0.276	0.279	0.289	0.308	0.308	0.301	0.301	0.296	0.296	0.303	0.314	0.323	0.316	0.316	0.316	0.316	0.362	0.339	0.336	0.336	0.328	0.328	0.32	0.306
YMR218C	0.219	0.205	0.18	0.197	0.177	0.177	0.177	0.187	0.181	0.17	0.19	0.182	0.179	0.182	0.18	0.18	0.18	0.18	0.17	0.172	0.172	0.172	0.175	0.172	0.17	0.171	0.171	0.171	0.184	0.185	0.18	0.18	0.18	0.178	0.178	0.176	0.18	0.189	0.191	0.196	0.194	0.194	0.189	0.191	0.193	0.194	0.194	0.189	0.181
YKL007W	0	0	0	0	0	0	0	0	0	0	0	0	0	0	0	0	0	0	0	0	0	0	0	0	0	0	0	0	0	0	0	0	0	0	0	0	0	0	0	-0.019	0	0	0	0	0	0	0	0	0
YDR430C	0.024	0.024	0.024	0.026	0.026	0.026	0.027	0.027	0.027	0.027	0.032	0.032	0.033	0.033	0.034	0.034	0.034	0.034	0.034	0.034	0.034	0.036	0.038	0.039	0.039	0.039	0.038	0.038	0.038	0.038	0.038	0.038	0.038	0.038	0.036	0.034	0.034	0.034	0.034	0.035	0.035	0.035	0.037	0.035	0.035	0.031	0.033	0.033	0.034
YGR125W	0.019	0.016	0.017	0.017	0.015	0.015	0.016	0.011	0.011	0.017	0.02	0.017	0.017	0.017	0.018	0.018	0.018	0.016	0.016	0.016	0.016	0.016	0.016	0.016	0.016	0.016	0.016	0.016	0.018	0.018	0.018	0.018	0.018	0.018	0.018	0.018	0.018	0.018	0.018	0.017	0.017	0.017	0.017	0.017	0.017	0.018	0.018	0.018	0.021
YLL038C	0.039	0.044	0.044	0.044	0.044	0.044	0.044	0.044	0.041	0.041	0.041	0.034	0.033	0.037	0.037	0.037	0.038	0.034	0.028	0.025	0.028	0.027	0.021	0.027	0.027	0.03	0.03	0.03	0.03	0.03	0.03	0.025	0.025	0.032	0.029	0.031	0.021	0.015	0.012	0.012	0.015	0.007	0.012	0.016	0.016	0.018	0.018	0.019	0.019
YLR024C	-0.034	-0.047	-0.04	-0.065	-0.058	-0.074	-0.074	-0.049	-0.119	-0.072	-0.078	-0.069	-0.069	-0.075	-0.075	-0.072	-0.046	-0.049	-0.049	-0.025	-0.025	-0.035	-0.056	-0.061	-0.065	-0.065	-0.062	-0.067	-0.062	-0.063	-0.063	-0.069	-0.078	-0.08	-0.071	-0.071	-0.076	-0.076	-0.076	-0.072	-0.071	-0.043	-0.062	-0.08	-0.08	-0.08	-0.087	-0.096	-0.131
YDR171W	-0.033	-0.033	-0.033	-0.033	-0.038	-0.037	-0.038	-0.044	-0.051	-0.057	-0.055	-0.053	-0.051	-0.062	-0.065	-0.067	-0.067	-0.067	-0.067	-0.063	-0.07	-0.075	-0.075	-0.075	-0.075	-0.075	-0.08	-0.088	-0.091	-0.091	-0.09	-0.089	-0.091	-0.091	-0.089	-0.076	-0.076	-0.076	-0.076	-0.076	-0.08	-0.072	-0.076	-0.072	-0.068	-0.068	-0.073	-0.073	-0.073
YKL057C	0.053	0.05	0.05	0.05	0.051	0.051	0.051	0.048	0.051	0.051	0.049	0.049	0.048	0.05	0.05	0.05	0.05	0.051	0.051	0.052	0.052	0.055	0.055	0.058	0.059	0.059	0.059	0.06	0.058	0.058	0.058	0.058	0.06	0.058	0.058	0.058	0.061	0.059	0.056	0.056	0.054	0.054	0.053	0.053	0.053	0.053	0.043	0.04	0.035
YDL197C	0.204	0.208	0.204	0.206	0.205	0.205	0.2	0.2	0.2	0.215	0.215	0.214	0.218	0.218	0.218	0.218	0.218	0.218	0.218	0.218	0.219	0.216	0.214	0.218	0.218	0.235	0.248	0.248	0.246	0.246	0.246	0.241	0.239	0.239	0.239	0.243	0.233	0.233	0.233	0.233	0.233	0.233	0.231	0.223	0.234	0.233	0.228	0.228	0.228
YDL142C	0.058	0.058	0.058	0.058	0.058	0.055	0.052	0.05	0.05	0.05	0.05	0.05	0.05	0.051	0.038	0.037	0.03	0.011	0.011	0.011	0.011	0.011	0.008	0.012	0.01	-0.002	-0.002	-0.003	-0.003	-0.005	-0.005	-0.005	-0.005	0.005	0.005	-0.001	0.005	0.005	0.005	0.005	0.005	0.005	0.005	0.003	0.003	0.003	0.003	0.003	0.003
YDR511W	0.141	0.139	0.139	0.14	0.139	0.137	0.137	0.131	0.132	0.134	0.127	0.129	0.129	0.129	0.132	0.127	0.124	0.127	0.127	0.124	0.124	0.123	0.123	0.116	0.116	0.115	0.108	0.11	0.114	0.114	0.111	0.111	0.113	0.114	0.117	0.113	0.112	0.108	0.072	0.072	0.072	0.067	0.057	0.066	0.065	0.067	0.067	0.069	0.069
YMR183C	0.184	0.184	0.183	0.183	0.178	0.188	0.188	0.185	0.189	0.189	0.187	0.191	0.191	0.168	0.174	0.175	0.172	0.172	0.177	0.17	0.165	0.155	0.155	0.153	0.165	0.154	0.162	0.167	0.219	0.216	0.201	0.191	0.194	0.184	0.135	0.157	0.157	0.168	0.159	0.144	0.098	0.098	0.086	0.091	0.069	0.065	0.108	0.129	0.129
YNL283C	0.38	0.419	0.373	0.385	0.379	0.38	0.371	0.371	0.384	0.374	0.328	0.328	0.302	0.291	0.291	0.326	0.315	0.499	0	0	0	0	0	0	0	0	0	0	0	0	0	0	0	0	0	0	0	0	0	0	0	0	0	0	0	0	0	0	0
YLR357W	0	0	0.001	0.001	-0.003	-0.003	0	0	0	0	0.005	-0.003	0.01	0.009	0.009	0.009	0.019	0.019	0.02	0.018	0.021	0.02	0.02	0.02	0.027	0.027	0.027	0.024	0.027	0.03	0.024	0.022	0.022	0.018	0.022	0.019	0.019	0.022	0.025	0.025	0.026	0.026	0.026	0.026	0.026	0.026	0.026	0.024	0.024
YKL201C	0.017	0.017	0.017	0.017	0.017	0.017	0.041	0.041	0.041	0.045	0.052	0.053	0.052	0.053	0.053	0.053	0.053	0.037	0.035	0.035	0.035	0.019	0.019	0.009	0.009	0.009	0.009	0.006	0.006	-0.003	0	0	0	0.003	-0.016	-0.016	-0.016	-0.016	-0.012	-0.025	-0.025	-0.027	-0.027	-0.027	-0.027	-0.027	-0.027	-0.027	-0.027
YDR530C	0.101	0.106	0.131	0.136	0.143	0.136	0.136	0.136	0.141	0.148	0.148	0.152	0.153	0.152	0.159	0.173	0.16	0.16	0.149	0.149	0.16	0.16	0.16	0.155	0.153	0.159	0.166	0.166	0.167	0.16	0.163	0.163	0.162	0.161	0.166	0.167	0.17	0.177	0.177	0.172	0.172	0.169	0.169	0.169	0.164	0.167	0.164	0.164	0.164
YFR051C	0.883	0.883	0.871	0.878	0.891	0.891	0.891	0.891	0.891	0.886	0.891	0.889	0.742	0.742	0.642	0.637	0.638	0.638	0.63	0.661	0.661	0.656	0.642	0.735	0.809	0.843	0.755	0.755	0.758	0.757	0.757	0.761	0.761	0.775	0.775	0.82	0.812	0.772	0.775	0.775	0.772	0.768	0.768	0.771	0.824	0.799	0.795	0.768	0.764
YDL015C	0.022	0.022	0.022	0.025	0.025	0.025	0.025	0.023	0.03	0.03	0.03	0.032	0.032	0.032	0.032	0.031	0.031	0.05	0.05	0.05	0.05	0.05	0.053	0.053	0.055	0.065	0.065	0.065	0.065	0.065	0.064	0.065	0.066	0.061	0.062	0.069	0.069	0.065	0.067	0.067	0.067	0.064	0.066	0.066	0.068	0.072	0.072	0.074	0.075
YDR027C	-0.006	-0.006	-0.013	-0.012	-0.017	-0.017	-0.017	-0.016	-0.016	-0.02	-0.022	-0.018	-0.018	-0.019	-0.019	-0.019	-0.021	-0.021	-0.021	-0.021	-0.021	-0.021	-0.022	-0.022	-0.022	-0.021	-0.021	-0.021	-0.021	-0.021	-0.022	-0.023	-0.023	-0.021	-0.019	-0.021	-0.022	-0.022	-0.022	-0.023	-0.025	-0.022	-0.021	-0.02	-0.021	-0.021	-0.021	-0.022	-0.022
YNL029C	0.229	0.229	0.236	0.227	0.218	0.23	0.235	0.254	0.254	0.254	0.254	0.221	0.201	0.232	0.232	0.232	0.222	0.222	0.22	0.224	0.224	0.12	0.146	0.133	0.134	0.134	0.123	0.005	-0.033	0.012	0.007	0.026	0.041	0.037	0.049	0.049	0.049	0.08	0.025	0.015	0.001	-0.029	-0.021	-0.022	-0.026	-0.025	-0.056	-0.11	-0.119
YKL145W	0.009	0.015	0.006	0.011	0.006	0.006	0.004	0.004	0.001	-0.003	0.004	0.004	0.005	0.007	0.007	0.007	0.007	0.007	0.007	0.007	0.007	0.006	0.005	0.005	0.005	0.006	0.009	0.011	0.011	0.011	0.011	0.01	0.01	0.014	0.014	0.014	0.015	0.015	0.015	0.015	0.015	0.015	0.015	0.002	0.004	0.005	0.005	0.004	0.004
YNL252C	-0.004	-0.004	-0.004	-0.004	-0.006	-0.004	0.004	0.019	0.017	0.032	0.032	0.029	0.033	0.033	0.035	0.035	0.032	0.032	0.032	0.034	0.033	0.018	0.019	0.021	0.021	0.021	0.02	0.022	0.015	0.014	0.013	0.013	0.013	0.013	0.013	0.014	0.014	0.012	0.009	0.009	0.007	0.009	0.009	0.009	0.009	0.006	0.011	0.01	0.01
YLR051C	0.093	0.093	0.096	0.096	0.102	0.102	0.102	0.104	0.104	0.107	0.104	0.093	0.095	0.097	0.11	0.107	0.107	0.107	0.105	0.105	0.106	0.108	0.108	0.104	0.106	0.108	0.109	0.11	0.11	0.113	0.113	0.11	0.11	0.111	0.111	0.113	0.115	0.115	0.115	0.118	0.118	0.12	0.121	0.119	0.119	0.121	0.121	0.12	0.121
YOL136C	0.054	0.05	0.049	0.049	0.049	0.05	0.05	0.048	0.047	0.047	0.051	0.051	0.051	0.051	0.051	0.049	0.053	0.052	0.052	0.052	0.049	0.049	0.049	0.049	0.049	0.047	0.046	0.046	0.045	0.044	0.046	0.048	0.049	0.049	0.049	0.048	0.048	0.048	0.051	0.041	0.045	0.046	0.049	0.047	0.048	0.048	0.048	0.048	0.048
YOR109W	0.057	0.057	0.057	0.057	0.061	0.065	0.068	0.06	0.064	0.064	0.064	0.065	0.067	0.065	0.057	0.056	0.056	0.056	0.048	0.05	0.048	0.047	0.047	0.049	0.049	0.05	0.049	0.047	0.035	0.036	0.036	0.036	0.037	0.037	0.039	0.039	0.04	0.041	0.045	0.043	0.045	0.043	0.044	0.044	0.044	0.044	0.044	0.049	0.047
YHL015W-A	0.051	0.051	0.046	0.046	0.042	0.042	0.042	0.047	0.06	0.059	0.063	0.063	0.063	0.063	0.063	0.063	0.063	0.058	0.061	0.054	0.053	0.053	0.053	0.053	0.053	0.058	0.056	0.056	0.056	0.056	0.057	0.056	0.054	0.054	0.05	0.048	0.048	0.048	0.044	0.041	0.041	0.041	0.044	0.042	0.042	0.042	0.042	0.038	0.038
YOR150W	0.021	0.011	0.058	0.038	0.055	0.062	0.072	0.066	0.064	0.083	0.092	0.084	0.084	0.092	0.092	0.093	0.076	0.071	0.068	0.068	0.068	0.019	0.005	0.013	0.032	0.035	0.034	0.034	0.034	0.034	0.034	0.043	0.043	0.049	0.049	0.049	0.049	0.055	0.065	0.047	0.032	0.032	0.047	0.045	0.053	0.053	0.05	0.05	0.05
YNL313C	0.064	0.068	0.075	0.072	0.072	0.062	0.072	0.072	0.072	0.072	0.079	0.079	0.082	0.082	0.082	0.082	0.082	0.082	0.085	0.085	0.085	0.085	0.079	0.079	0.075	0.074	0.074	0.066	0.066	0.066	0.066	0.066	0.066	0.066	0.066	0.066	0.066	0.066	0.07	0.07	0.073	0.07	0.065	0.069	0.069	0.065	0.065	0.055	0.055
YMR069W	0.015	0.015	0.012	0.007	0.007	0.017	0.022	0.022	0.026	0.034	0.037	0.029	0.029	0.03	0.034	0.048	0.056	0.056	0.066	0.063	0.065	0.065	0.068	0.064	0.066	0.069	0.071	0.077	0.076	0.076	0.078	0.072	0.074	0.074	0.077	0.074	0.075	0.07	0.073	0.069	0.072	0.072	0.069	0.069	0.075	0.083	0.083	0.079	0.075
YOL021C	-0.045	-0.045	-0.045	-0.034	-0.034	0.004	-0.007	-0.007	-0.007	-0.007	-0.007	-0.007	0	0	0	0	0	0	0	0	0	0	0	0	0	0	0	0	0	0	0	0	0	0	0	0	0	0	0	0	0	0	0	0	0	0	0	0	0
YBR057C	0.078	0.087	0.085	0.07	0.065	0.068	0.071	0.068	0.066	0.066	0.066	0.052	0.049	0.062	0.083	0.085	0.085	0.083	0.083	0.081	0.075	0.072	0.066	0.069	0.077	0.077	0.074	0.074	0.076	0.075	0.078	0.075	0.073	0.072	0.071	0.071	0.071	0.07	0.07	0.07	0.07	0.072	0.079	0.078	0.078	0.081	0.081	0.081	0.082
YDL204W	0.272	0.272	0.266	0.268	0.265	0.265	0.268	0.268	0.274	0.279	0.279	0.279	0.279	0.281	0.277	0.284	0.288	0.288	0.288	0.288	0.288	0.288	0.292	0.291	0.291	0.291	0.291	0.291	0.289	0.287	0.28	0.275	0.284	0.287	0.287	0.287	0.287	0.287	0.278	0.278	0.278	0.278	0.281	0.289	0.285	0.281	0.277	0.273	0.28
YJR002W	0.042	0.035	0.035	0.035	0.035	0.032	0.032	0.032	0.032	0.032	0.032	0.029	0.029	0.029	0.029	0.028	0.028	0.028	0.027	0.027	0.024	0.021	0.018	0.018	0.019	0.017	0.018	0.017	0.017	0.017	0.019	0.019	0.022	0.022	0.023	0.023	0.02	0.015	0.015	0.015	0.018	0.005	0.006	0.006	0.005	0.005	0.004	-0.003	-0.003
YCR004C	0.051	0.051	0.049	0.041	0.036	0.041	0.039	0.039	0.032	0.032	0.03	0.03	0.03	0.03	0.037	0.04	0.046	0.044	0.038	0.038	0.038	0.034	0.034	0.034	0.031	0.031	0.029	0.026	0.026	0.026	0.025	0.025	0.025	0.02	0.018	0.016	0.019	0.019	0.019	0.018	0.018	0.018	0.017	0.015	0.01	0.01	0.005	0.006	0.006
YOL045W	0.01	0.012	0.011	0.011	0.009	0.009	0.009	0.009	0.009	0.008	0.012	0.013	0.013	0.013	0.013	0.013	0.011	0.012	0.012	0.011	0.011	0.013	0.013	0.01	0.001	0.001	0.003	0.003	0.009	0.007	0.007	0.007	0.006	0.006	0	0.005	0.005	0.003	0.003	0.003	0.002	0	0.01	0.01	0.01	0.01	0.007	0.007	0.007
YDL042C	0.033	0.036	0.042	0.043	0.046	0.048	0.045	0.049	0.055	0.057	0.055	0.036	0.036	0.035	0.032	0.032	0.031	0.031	0.031	0.032	0.034	0.035	0.035	0.035	0.035	0.041	0.041	0.037	0.035	0.033	0.032	0.032	0.032	0.032	0.032	0.035	0.035	0.035	0.035	0.033	0.03	0.03	0.03	0.033	0.032	0.032	0.032	0.032	0.034
YIL027C	0.115	0.116	0.113	0.111	0.111	0.109	0.111	0.113	0.099	0.092	0.092	0.09	0.09	0.088	0.079	0.06	0.066	0.068	0.065	0.065	0.068	0.068	0.088	0.079	0.097	0.098	0.102	0.094	0.091	0.084	0.084	0.088	0.088	0.082	0.079	0.08	0.08	0.077	0.079	0.074	0.068	0.064	0.064	0.065	0.061	0.064	0.066	0.063	0.058
YDR338C	0.182	0.18	0.18	0.177	0.18	0.171	0.176	0.174	0.172	0.177	0.177	0.28	0.282	0.285	0.266	0.266	0.238	0.244	0.25	0.251	0.251	0.262	0.255	0.255	0.255	0.252	0.27	0.273	0.261	0.259	0.247	0.247	0.249	0.234	0.234	0.208	0.187	0.189	0.181	0.181	0.172	0.161	0.153	0.151	0.146	0.143	0.143	0.138	0.138
YGR237C	-0.021	-0.021	-0.021	-0.026	-0.03	-0.035	-0.035	-0.035	-0.035	-0.035	-0.028	-0.031	-0.03	-0.026	-0.026	-0.028	-0.026	-0.031	-0.035	-0.032	-0.032	-0.032	-0.034	-0.034	-0.034	-0.042	-0.046	-0.044	-0.042	-0.039	-0.035	-0.038	-0.034	-0.034	-0.035	-0.035	-0.033	-0.034	-0.039	-0.039	-0.036	-0.053	-0.053	-0.041	-0.018	-0.012	-0.016	-0.019	-0.015
YLR113W	0	0	0	0	0	0	0	0	0	0	0	0	0	0	0	0	0	0	0	0	0	0	0	0	0	0	0	0	0	0	0	0	0	0	0	0	0	0	0	0	0	0	0	0	0	0	0	0	0
YGL133W	0	0	0	0	0	0.029	0.048	0.09	0.168	0.149	0.143	0.143	0.138	0.127	0.109	0.109	0.114	0.125	0.127	0.117	0.117	0.112	0.106	0.103	0.103	0.103	0.103	0.108	0.106	0.103	0.103	0.104	0.106	0.107	0.107	0.111	0.117	0.117	0.117	0.115	0.115	0.115	0.115	0.115	0.115	0.124	0.125	0.125	0.125
YOL101C	0.209	0.228	0.164	0.181	0.253	0.253	0.253	0.25	0.256	0.272	0.249	0.252	0.252	0.258	0.251	0.256	0.318	0.354	0.305	0.311	0.296	0.296	0.307	0.312	0.299	0.295	0.299	0.307	0.305	0.299	0.299	0.299	0.299	0.288	0.287	0.295	0.295	0.28	0.26	0.261	0.259	0.24	0.24	0.244	0.244	0.244	0.234	0.258	0.269
YMR091C	0.009	0.009	0.009	0.01	0.01	0.01	0.011	0.009	0.006	0.002	0.002	0.002	0.004	0.004	0.004	0.004	0.005	0.005	0.005	0.005	0.005	0.005	0.005	0.006	0.006	0.009	0.009	0.009	0.009	0.011	0.012	0.012	0.009	0.011	0.011	0.01	0.01	0.009	0.012	0.012	0.012	0.013	0.016	0.006	0.006	0.005	0.003	0.003	0.004
YPL241C	-0.025	-0.025	-0.025	-0.029	-0.025	-0.025	-0.031	-0.036	-0.03	-0.039	-0.04	-0.031	-0.033	-0.026	-0.027	-0.026	-0.026	-0.026	-0.026	-0.022	-0.024	-0.023	-0.019	-0.02	-0.02	-0.02	-0.018	-0.016	-0.014	-0.014	-0.014	-0.014	-0.014	-0.016	-0.016	-0.015	-0.015	-0.015	-0.014	-0.014	-0.014	-0.014	-0.014	-0.014	-0.014	-0.016	-0.019	-0.019	-0.019
YML072C	0.243	0.242	0.246	0.251	0.252	0.227	0.229	0.229	0.229	0.227	0.228	0.233	0.237	0.236	0.24	0.24	0.233	0.238	0.212	0.207	0.195	0.193	0.193	0.193	0.196	0.194	0.185	0.171	0.166	0.171	0.171	0.171	0.171	0.171	0.171	0.172	0.172	0.182	0.179	0.172	0.17	0.17	0.17	0.17	0.173	0.173	0.17	0.17	0.17
YIL142W	0.154	0.154	0.154	0.154	0.154	0.154	0.153	0.153	0.153	0.153	0.153	0.152	0.15	0.149	0.146	0.145	0.146	0.147	0.147	0.147	0.147	0.149	0.149	0.151	0.153	0.153	0.153	0.153	0.153	0.153	0.153	0.155	0.153	0.153	0.155	0.155	0.154	0.153	0.153	0.153	0.152	0.154	0.153	0.153	0.153	0.153	0.153	0.153	0.153
YPL262W	0.118	0.118	0.124	0.129	0.152	0.145	0.138	0.138	0.141	0.147	0.157	0.155	0.165	0.159	0.17	0.163	0.157	0.169	0.168	0.165	0.162	0.152	0.14	0.138	0.138	0.138	0.138	0.138	0.136	0.121	0.116	0.119	0.119	0.119	0.119	0.119	0.119	0.108	0.126	0.12	0.117	0.117	0.119	0.119	0.122	0.122	0.115	0.115	0.132
YKR031C	0.144	0.139	0.145	0.148	0.152	0.118	0.118	0.112	0.118	0.12	0.148	0.146	0.146	0.134	0.134	0.134	0.134	0.134	0.128	0.128	0.123	0.126	0.128	0.145	0.153	0.14	0.134	0.156	0.161	0.144	0.144	0.136	0.131	0.136	0.14	0.144	0.144	0.182	0.173	0.173	0.178	0.178	0.168	0.168	0.173	0.184	0.209	0.217	0.217
YKL027W	0.644	0.65	0.65	0.654	0.666	0.666	0.675	0.675	0.676	0.679	0.683	0.683	0.685	0.682	0.667	0.666	0.67	0.67	0.672	0.678	0.678	0.68	0.685	0.685	0.693	0.693	0.696	0.696	0.696	0.694	0.694	0.694	0.691	0.684	0.695	0.709	0.709	0.71	0.711	0.706	0.701	0.716	0.716	0.716	0.71	0.71	0.711	0.711	0.728
YLL032C	0.045	0.045	0.045	0.045	0.045	0.043	0.043	0.043	0.038	0.041	0.034	0.036	0.035	0.035	0.035	0.033	0.035	0.035	0.035	0.035	0.035	0.035	0.033	0.033	0.031	0.035	0.035	0.037	0.041	0.043	0.043	0.046	0.048	0.048	0.049	0.049	0.049	0.049	0.051	0.05	0.05	0.057	0.054	0.053	0.051	0.054	0.052	0.054	0.061
YBR150C	0.268	0.271	0.273	0.255	0.18	0.18	0.194	0.196	0.192	0.176	0.182	0.187	0.18	0.178	0.178	0.188	0.178	0.172	0.172	0.171	0.18	0.173	0.173	0.173	0.187	0.182	0.175	0.164	0.164	0.164	0.164	0.16	0.16	0.155	0.155	0.152	0.139	0.139	0.139	0.139	0.136	0.136	0.13	0.109	0.109	0.109	0.104	0.101	0.101
YPR042C	0.041	0.039	0.039	0.039	0.039	0.039	0.037	0.042	0.04	0.037	0.04	0.046	0.046	0.046	0.045	0.046	0.046	0.046	0.055	0.056	0.056	0.056	0.056	0.056	0.052	0.052	0.052	0.057	0.057	0.057	0.057	0.054	0.053	0.051	0.047	0.047	0.046	0.047	0.047	0.047	0.047	0.044	0.044	0.043	0.043	0.047	0.047	0.047	0.046
YMR150C	0.401	0.354	0.387	0.387	0.393	0.371	0.365	0.375	0.384	0.335	0.335	0.335	0.302	0.286	0.286	0.263	0.273	0.273	0.273	0.218	0.141	0.147	0.168	0.154	0.15	0.161	0.137	0.126	0.126	0.126	0.097	0.112	0.132	0.142	0.142	0.156	0.237	0.237	0.237	0.237	0.247	0.247	0.268	0.278	0.278	0.348	0.348	0.378	0.349
YLL023C	0.061	0.064	0.067	0.066	0.066	0.085	0.078	0.085	0.066	0.069	0.067	0.061	0.06	0.06	0.06	0.063	0.077	0.079	0.083	0.085	0.079	0.079	0.08	0.08	0.081	0.081	0.08	0.08	0.08	0.083	0.086	0.086	0.08	0.07	0.07	0.067	0.068	0.069	0.069	0.068	0.069	0.069	0.071	0.059	0.069	0.064	0.061	0.057	0.057
YLR003C	0.017	0.017	0.017	0.017	0.014	0.039	0.036	0.041	0.042	0.042	0.042	0.048	0.06	0.092	0.096	0.101	0.103	0.103	0.103	0.111	0.124	0.144	0.148	0.148	0.141	0.166	0.17	0.156	0.156	0.156	0.156	0.162	0.149	0.137	0.139	0.134	0.14	0.117	0.118	0.116	0.116	0.12	0.13	0.13	0.129	0.141	0.136	0.13	0.134
YPL143W	0	0	0	0	0	0	0	0	0	0	0	0	0	0	0	0	0	0	0	0	0	0	0	0	0	0	0	0	0	0	0	0	0	0	0	0	0	0	0	0	0	0	0	0	0	0	0	0	0
YOR011W	0	0	0	0	0	0	0.24	0.233	0.22	0.274	0.166	0.093	0.093	0.078	0.078	0.078	0.078	0.099	0.099	0.11	0.098	0.098	0.086	0.086	0.086	0.068	0.06	0.055	0.072	0.072	0.072	0.064	0.068	0.074	0.082	0.076	0.076	0.076	0.076	0.076	0.076	0.074	0.071	0.07	0.065	0.065	0.065	0.07	0.07
YLR120C	0.451	0.45	0.45	0.453	0.449	0.449	0.449	0.451	0.453	0.448	0.459	0.461	0.461	0.447	0.448	0.448	0.448	0.448	0.448	0.46	0.476	0.476	0.469	0.469	0.469	0.469	0.524	0.524	0.522	0.524	0.524	0.524	0.519	0.519	0.512	0.522	0.519	0.512	0.528	0.527	0.559	0.581	0.57	0.57	0.57	0.542	0.542	0.543	0.543
YDR240C	0.064	0.083	0.119	0.119	0.119	0.119	0.122	0.114	0.089	0.116	0.116	0.095	0.095	0.143	0.143	0.159	0.159	0.151	0.118	0.102	0.102	0.102	0.114	0.134	0.098	0.072	0.041	0.041	0.037	0.041	0.036	0.04	0.066	0.056	0.067	0.083	0.083	0.083	0.083	0.079	0.079	0.079	0.081	0.081	0.081	0.081	0.081	0.081	0.085
YIL093C	0.096	0.105	0.108	0.103	0.103	0.107	0.106	0.106	0.105	0.102	0.102	0.098	0.091	0.099	0.101	0.104	0.086	0.084	0.087	0.119	0.117	0.117	0.117	0.115	0.114	0.109	0.11	0.11	0.101	0.105	0.114	0.113	0.107	0.105	0.122	0.122	0.127	0.125	0.125	0.123	0.118	0.122	0.122	0.129	0.124	0.13	0.133	0.148	0.148
YDL191W	0.057	0.057	0.053	0.053	0.06	0.06	0.06	0.06	0.062	0.062	0.064	0.069	0.069	0.073	0.073	0.07	0.068	0.07	0.067	0.065	0.061	0.061	0.058	0.058	0.058	0.052	0.058	0.063	0.058	0.064	0.055	0.059	0.059	0.059	0.059	0.06	0.062	0.056	0.059	0.059	0.059	0.059	0.056	0.056	0.056	0.056	0.056	0.055	0.055
YDR047W	0	0	0	0	0	0	0	0	0	0	0	0	0	0	0	0	0	0	0	0	0	0	0	0	0	0	0	0	0	0	0	0	0	0	0	0	0	0	0	0	0	0	0	0	0	0	0	0	0
YGR038W	0.501	0.501	0.517	0.517	0.521	0.521	0.516	0.516	0.54	0.54	0.525	0.546	0.521	0.521	0.521	0.516	0.513	0.513	0.505	0.513	0.513	0.514	0.572	0.57	0.563	0.563	0.563	0.562	0.562	0.562	0.609	0.605	0.584	0.576	0.568	0.596	0.595	0.595	0.595	0.62	0.62	0.604	0.609	0.633	0.633	0.641	0.641	0.673	0.737
YDR253C	0.176	0.171	0.167	0.169	0.123	0.113	0.113	0.106	0.117	0.117	0.11	0.116	0.116	0.116	0.116	0.119	0.113	0.119	0.119	0.123	0.117	0.123	0.126	0.124	0.095	0.095	0.099	0.099	0.089	0.089	0.093	0.093	0.093	0.093	0.093	0.1	0.105	0.102	0.099	0.099	0.099	0.099	0.097	0.097	0.097	0.097	0.097	0.097	0.088
YHR070W	0.164	0.159	0.159	0.159	0.159	0.159	0.152	0.158	0.158	0.147	0.159	0.152	0.158	0.161	0.189	0.189	0.19	0.191	0.195	0.199	0.195	0.2	0.2	0.2	0.202	0.207	0.203	0.202	0.202	0.205	0.205	0.204	0.204	0.204	0.204	0.203	0.204	0.204	0.207	0.207	0.207	0.207	0.205	0.209	0.209	0.206	0.215	0.22	0.22
YAL027W	0.035	0.037	0.037	0.037	0.037	0.043	0.037	0.064	0.059	0.089	0.088	0.093	0.093	0.088	0.09	0.09	0.087	0.102	0.097	0.08	0.077	0.071	0.076	0.074	0.082	0.078	0.084	0.08	0.08	0.081	0.08	0.078	0.07	0.082	0.082	0.082	0.082	0.083	0.066	0.068	0.06	0.052	0.035	-0.001	0.011	0.011	0.006	0.002	0.002
YBR016W	-0.019	-0.021	-0.013	-0.013	-0.013	-0.013	-0.013	-0.013	-0.013	-0.01	-0.01	-0.01	-0.01	-0.01	-0.01	-0.02	-0.03	-0.03	-0.03	-0.033	-0.038	0.03	0.026	0.026	0.021	0.021	0.013	0.018	0.033	0.033	0.036	0.044	0.07	0.072	0.042	0.051	0.044	0.038	0.038	0.029	0.043	0.043	0.045	0.045	0.04	0.04	0.041	0.041	0.041
YEL040W	0.129	0.079	0.082	0.053	0.053	0.053	0.053	0.049	0.066	0.07	0.09	0.094	0.103	0.103	0.103	0.091	0.091	0.101	0.1	0.101	0.093	0.111	0.111	0.111	0.105	0.095	0.095	0.108	0.072	0.062	0.062	0.048	0.035	0.059	0.101	0.057	0.057	0.057	0.057	0.035	0.045	0.073	0.063	0.042	0.046	0.046	0.053	0.062	0.064
YGR274C	0.024	0.018	0.02	0.02	0.02	0.02	0.018	0.018	0.021	0.027	0.023	0.034	0.034	0.037	0.051	0.056	0.061	0.092	0.076	0.078	0.078	0.086	0.089	0.074	0.073	0.072	0.072	0.072	0.083	0.082	0.097	0.093	0.082	0.082	0.071	0.067	0.072	0.076	0.075	0.081	0.087	0.087	0.087	0.087	0.077	0.077	0.092	0.08	0.088
YJL050W	0.145	0.145	0.149	0.149	0.152	0.152	0.159	0.159	0.159	0.162	0.169	0.171	0.161	0.162	0.162	0.162	0.162	0.162	0.163	0.162	0.163	0.16	0.16	0.162	0.162	0.162	0.162	0.156	0.159	0.159	0.157	0.155	0.156	0.156	0.156	0.156	0.156	0.159	0.158	0.165	0.167	0.167	0.171	0.172	0.172	0.173	0.173	0.171	0.171
YDR050C	0.005	-0.004	0.002	0.002	0.009	0.007	0.01	0.012	0.012	0.009	0.011	0.004	0.008	0.014	0.016	0.016	0.04	0.054	0.047	0.086	0.104	0.139	0.146	0.166	0.199	0.182	0.183	0.183	0.183	0.187	0.19	0.206	0.2	0.195	0.191	0.185	0.185	0.185	0.182	0.182	0.178	0.178	0.183	0.186	0.196	0.196	0.196	0.196	0.184
YOR371C	0.005	0.002	0.012	0.013	0.013	0.018	0.018	0.017	0.016	0.016	0.01	0.014	0.014	0.016	0.016	0.015	0.015	0.011	0.011	0.017	0.017	0.017	0.014	0.014	0.016	0.022	0.026	0.026	0.026	0.026	0.021	0.029	0.032	0.038	0.038	0.03	0.03	0.03	0.03	0.03	0.03	0.03	0.029	0.024	0.024	0.022	0.019	0.019	0.02
YKL010C	0.082	0.082	0.082	0.095	0.095	0.101	0.097	0.11	0.106	0.105	0.1	0.118	0.113	0.113	0.119	0.119	0.123	0.123	0.123	0.123	0.123	0.123	0.123	0.125	0.129	0.126	0.129	0.129	0.129	0.129	0.131	0.131	0.131	0.134	0.139	0.139	0.14	0.14	0.136	0.136	0.133	0.133	0.133	0.125	0.147	0.147	0.149	0.149	0.149
YGR055W	0	0	0	0	0	0	0	0	0	0	0	0	0	0	0	0	0	0	0	0	0	0	0	0	0	0	0	0	0	0	0	0	0	0	0	0	0	0	0	0	0.015	0.015	0.015	0.015	0.015	0.015	0.015	0.015	0.015
YEL029C	0.057	0.057	0.057	0.063	0.063	0.074	0.076	0.081	0.073	0.073	0.073	0.065	0.045	0.045	0.021	0.021	0.021	0.017	0.023	0.021	0.016	0.001	0.002	0.002	0	-0.008	-0.008	-0.004	-0.004	-0.003	0.005	0.005	0.01	0.018	0.015	0.015	0.018	0.011	0.015	0.033	0.039	0.039	0.042	0.038	0.044	0.041	0.039	0.039	0.05
YKR054C	0.257	0.254	0.252	0.25	0.26	0.28	0.29	0.271	0.275	0.275	0.278	0.281	0.318	0.318	0.318	0.32	0.323	0.321	0.318	0.312	0.305	0.306	0.311	0.316	0.316	0.321	0.318	0.315	0.315	0.313	0.317	0.317	0.317	0.317	0.32	0.32	0.322	0.319	0.321	0.339	0.339	0.344	0.346	0.344	0.344	0.341	0.332	0.342	0.341
YER006W	0.106	0.102	0.102	0.102	0.105	0.106	0.108	0.11	0.11	0.109	0.109	0.107	0.103	0.102	0.102	0.106	0.106	0.11	0.11	0.107	0.102	0.102	0.105	0.108	0.104	0.108	0.104	0.108	0.106	0.104	0.107	0.108	0.105	0.104	0.104	0.1	0.095	0.09	0.086	0.086	0.093	0.09	0.091	0.093	0.09	0.086	0.099	0.093	0.091
YPL216W	0.139	0.139	0.143	0.143	0.139	0.137	0.138	0.144	0.143	0.14	0.138	0.139	0.139	0.145	0.145	0.15	0.15	0.15	0.15	0.15	0.151	0.151	0.148	0.151	0.147	0.145	0.146	0.146	0.146	0.143	0.143	0.141	0.141	0.141	0.141	0.14	0.139	0.144	0.144	0.144	0.14	0.142	0.145	0.142	0.137	0.137	0.132	0.131	0.131
YGL153W	-0.057	-0.059	-0.059	-0.072	-0.064	-0.02	-0.008	-0.005	-0.004	0.002	0.002	-0.015	-0.02	-0.014	-0.011	-0.015	-0.012	0.012	0.01	0.01	0.01	0.013	0.009	-0.008	-0.045	-0.029	-0.022	-0.026	-0.031	-0.024	-0.027	-0.043	-0.047	-0.047	-0.044	-0.047	-0.047	-0.049	-0.046	-0.048	-0.046	-0.043	-0.04	-0.049	-0.041	-0.048	-0.067	-0.056	-0.053
YOR159C	0.173	0.173	0.183	0.191	0.212	0.218	0.24	0.235	0.235	0.241	0.241	0.241	0.243	0.243	0.249	0.249	0.25	0.242	0.237	0.24	0.24	0.24	0.242	0.232	0.232	0.233	0.242	0.246	0.246	0.25	0.25	0.25	0.246	0.246	0.25	0.25	0.247	0.247	0.256	0.256	0.253	0.25	0.25	0.252	0.271	0.269	0.269	0.252	0.238
YPR089W	0.333	0.331	0.328	0.3	0.302	0.302	0.305	0.3	0.3	0.297	0.297	0.301	0.297	0.301	0.304	0.304	0.303	0.303	0.314	0.314	0.31	0.31	0.31	0.31	0.314	0.321	0.322	0.324	0.324	0.315	0.315	0.315	0.315	0.315	0.315	0.321	0.319	0.326	0.328	0.328	0.334	0.335	0.338	0.33	0.33	0.333	0.333	0.333	0.333
YDL113C	0.26	0.254	0.254	0.252	0.248	0.258	0.254	0.26	0.248	0.257	0.26	0.26	0.258	0.269	0.269	0.269	0.271	0.271	0.271	0.269	0.275	0.275	0.276	0.275	0.264	0.263	0.265	0.265	0.265	0.265	0.265	0.265	0.265	0.265	0.263	0.263	0.263	0.263	0.263	0.261	0.264	0.258	0.26	0.272	0.274	0.274	0.274	0.265	0.265
YNL133C	0.603	0.564	0.584	0.584	0.336	0.306	0.306	0.212	0.212	0.178	0.17	0.17	0.049	0.049	0.196	0.046	-0.043	-0.043	0	0	0	0	0	0	0	0	0	0	0	0	0	0	0	0	0	0	0	0	0	0	0	0	0	0	0	0	0	0	0
YDR190C	0.084	0.084	0.087	0.087	0.087	0.085	0.086	0.091	0.102	0.102	0.102	0.102	0.102	0.104	0.101	0.101	0.101	0.102	0.1	0.104	0.104	0.089	0.083	0.099	0.093	0.093	0.129	0.123	0.128	0.117	0.124	0.121	0.124	0.124	0.124	0.124	0.133	0.131	0.116	0.118	0.134	0.14	0.147	0.14	0.14	0.137	0.085	0.088	0.05
YML070W	0.023	0.048	0.006	-0.066	-0.058	-0.058	-0.063	-0.06	-0.094	-0.08	-0.001	-0.043	-0.03	-0.042	-0.04	-0.04	-0.027	-0.03	-0.018	-0.017	-0.008	-0.008	-0.007	-0.012	-0.012	-0.033	-0.064	-0.064	-0.064	-0.062	-0.062	-0.069	-0.062	-0.062	-0.077	-0.097	-0.088	-0.088	-0.088	-0.077	-0.101	-0.091	-0.091	-0.091	-0.09	-0.086	-0.086	-0.086	-0.082
YLR240W	0.019	-0.016	0.006	0.009	0.017	0.018	0.02	0.028	0.021	0.021	0.021	0.021	0.029	0.039	0.044	0.066	0.066	0.054	0.057	0.053	0.061	0.06	0.042	0.059	0.048	0.081	0.084	0.087	0.086	0.091	0.085	0.089	0.091	0.105	0.109	0.129	0.132	0.13	0.128	0.128	0.129	0.136	0.151	0.151	0.154	0.142	0.15	0.15	0.142
YCL035C	0.858	0.86	0.86	0.858	0.859	0.859	0.859	0.852	0.85	0.848	0.848	0.852	0.815	0.812	0.814	0.86	0.853	0.853	0.852	0.852	0.85	0.85	0.848	0.848	0.845	0.843	0.867	0.867	0.829	0.829	0.829	0.823	0.811	0.815	0.817	0.812	0.807	0.801	0.872	0.897	0.897	0.878	0.878	0.818	0.83	0.912	0.903	0.9	0.9
YDL106C	0.703	0.703	0.706	0.706	0.724	0.731	0.728	0.722	0.725	0.729	0.728	0.728	0.723	0.723	0.706	0.711	0.701	0.701	0.709	0.705	0.705	0.767	0.755	0.755	0.757	0.751	0.705	0.699	0.699	0.699	0.702	0.697	0.697	0.683	0.678	0.672	0.672	0.704	0.698	0.713	0.738	0.738	0.721	0.721	0.742	0.745	0.75	0.765	0.754
YJL026W	-0.073	-0.077	-0.073	-0.074	-0.074	-0.08	-0.078	-0.078	-0.078	-0.078	-0.078	-0.08	-0.084	-0.084	-0.084	-0.084	-0.084	-0.084	-0.084	-0.083	-0.083	-0.085	-0.083	-0.089	-0.098	-0.101	-0.101	-0.101	-0.093	-0.088	-0.088	-0.085	-0.08	-0.08	-0.073	-0.093	-0.093	-0.121	-0.121	-0.121	-0.125	-0.125	-0.129	-0.132	-0.135	-0.136	-0.132	-0.137	-0.132
YGR210C	0.286	0.288	0.298	0.298	0.283	0.27	0.284	0.282	0.282	0.282	0.279	0.281	0.281	0.282	0.274	0.274	0.268	0.272	0.257	0.256	0.251	0.249	0.257	0.229	0.223	0.206	0.211	0.206	0.21	0.203	0.198	0.223	0.235	0.246	0.232	0.261	0.277	0.286	0.286	0.297	0.305	0.305	0.31	0.31	0.279	0.252	0.244	0.239	0.24
YIR004W	0.01	0.025	0.034	0.034	0.038	0.044	0.041	0.032	0.034	0.034	0.036	0.034	0.019	0.051	0.051	0.053	0.053	0.055	0.055	0.054	0.076	0.076	0.075	0.075	0.083	0.083	0.093	0.093	0.098	0.086	0.086	0.083	0.083	0.085	0.086	0.084	0.084	0.082	0.082	0.083	0.085	0.09	0.09	0.089	0.085	0.079	0.079	0.081	0.082
YPR182W	0.818	0.821	0.802	0.802	0.802	0.798	0.798	0.796	0.791	0.789	0.789	0.785	0.781	0.78	0.78	0.776	0.772	0.778	0.778	0.776	0.776	0.776	0.776	0.79	0.79	0.788	0.781	0.778	0.773	0.773	0.786	0.79	0.778	0.872	0.87	0.859	0.859	0.861	0.873	0.873	0.881	0.894	0.882	0.877	0.978	1.014	1.036	1.054	1.087
YMR182W-A	0.076	0.076	0.076	0.078	0.082	0.083	0.083	0.082	0.08	0.08	0.08	0.082	0.082	0.082	0.083	0.077	0.077	0.077	0.077	0.073	0.071	0.073	0.073	0.073	0.074	0.071	0.078	0.083	0.079	0.077	0.078	0.078	0.079	0.087	0.087	0.087	0.086	0.086	0.084	0.084	0.077	0.072	0.067	0.067	0.067	0.067	0.07	0.069	0.069
YPL093W	0.159	0.159	0.16	0.163	0.163	0.161	0.162	0.162	0.163	0.161	0.161	0.161	0.168	0.169	0.17	0.17	0.17	0.17	0.169	0.167	0.166	0.166	0.166	0.163	0.162	0.163	0.163	0.163	0.163	0.163	0.164	0.164	0.164	0.164	0.164	0.165	0.163	0.17	0.171	0.183	0.183	0.183	0.188	0.191	0.191	0.191	0.191	0.191	0.215
YML046W	-0.049	-0.059	-0.057	-0.03	-0.026	-0.023	-0.037	-0.037	-0.037	-0.021	-0.04	-0.04	-0.043	-0.045	-0.045	-0.043	-0.041	-0.045	-0.048	-0.048	-0.044	-0.044	-0.042	-0.044	-0.048	-0.057	-0.057	-0.054	-0.048	-0.048	-0.052	-0.043	-0.047	-0.041	-0.041	-0.041	-0.041	-0.041	-0.041	-0.041	-0.041	-0.041	-0.041	-0.043	-0.041	-0.041	-0.041	-0.039	-0.037
YPL135W	0.019	0.011	0.017	0.028	0.024	0.024	0.027	0.027	0.039	0.043	0.071	0.065	0.063	0.062	0.058	0.084	0.084	0.074	0.077	0.07	0.073	0.073	0.084	0.084	0.084	0.084	0.082	0.084	0.085	0.084	0.084	0.082	0.085	0.085	0.082	0.082	0.084	0.077	0.076	0.081	0.084	0.094	0.09	0.09	0.087	0.088	0.09	0.09	0.087
YGL160W	0.018	0.018	-0.001	-0.008	-0.008	-0.027	-0.061	-0.056	-0.03	-0.03	-0.023	-0.023	-0.025	-0.025	-0.037	-0.039	-0.049	-0.049	-0.036	-0.036	-0.035	-0.041	-0.043	-0.045	-0.048	-0.05	-0.032	-0.034	-0.03	-0.038	-0.038	-0.041	-0.041	-0.036	-0.051	-0.051	-0.038	-0.038	-0.045	-0.031	-0.029	-0.034	-0.027	-0.027	-0.023	-0.018	-0.021	-0.021	-0.021
YGR167W	-0.034	-0.034	-0.034	-0.034	-0.034	-0.036	-0.034	-0.032	-0.03	-0.03	-0.032	-0.027	-0.024	-0.027	-0.027	-0.02	-0.021	-0.021	-0.021	-0.021	-0.023	-0.023	-0.021	-0.021	-0.02	-0.02	-0.022	-0.023	-0.019	-0.018	-0.018	-0.018	-0.019	-0.018	-0.02	-0.02	-0.02	-0.021	-0.021	-0.021	-0.019	-0.019	-0.019	-0.019	-0.019	-0.016	-0.016	-0.018	-0.018
YKL048C	0.081	0.076	0.076	0.076	0.076	0.072	0.075	0.08	0.071	0.058	0.052	0.052	0.052	0.052	0.055	0.055	0.055	0.053	0.049	0.062	0.068	0.068	0.063	0.064	0.074	0.071	0.071	0.074	0.068	0.068	0.068	0.07	0.07	0.07	0.095	0.098	0.098	0.095	0.084	0.084	0.086	0.086	0.09	0.092	0.088	0.088	0.088	0.088	0.088
YIL061C	0	0	0	0	0	0	0	0	0	0	0	0	0	0	0	0	0	0	0	0	0	0	0	0	0	0	0	0	0	0	0	0	0	0	0	0	0	0	0	0	0	0	0	0	0	0	0	0	0
YBR210W	0.112	0.127	0.127	0.127	0.127	0.122	0.122	0.113	0.113	0.113	0.113	0.081	0.069	0.072	0.103	0.103	0.114	0.114	0.117	0.117	0.113	0.1	0.1	0.1	0.1	0.108	0.092	0.092	0.092	0.092	0.092	0.078	0.072	0.072	0.08	0.137	0.14	0.14	0.14	0.14	0.127	0.147	0.147	0.162	0.145	0.098	0.113	0.113	0.113
YBR070C	-0.029	-0.028	-0.03	-0.025	-0.025	-0.025	-0.025	-0.025	-0.025	-0.025	-0.025	-0.026	-0.025	-0.027	-0.029	-0.029	-0.028	-0.028	-0.029	-0.031	-0.029	-0.029	-0.029	-0.029	-0.029	-0.029	-0.028	-0.031	-0.031	-0.031	-0.032	-0.042	-0.042	-0.042	-0.04	-0.042	-0.042	-0.042	-0.042	-0.042	-0.044	-0.046	-0.046	-0.042	-0.04	-0.039	-0.04	-0.04	-0.04
YGL210W	0.044	0.043	0.044	0.046	0.056	0.044	0.038	0.035	0.022	0.022	0.016	0.019	0.019	0.017	0.028	0.028	0.027	0.016	0.016	0.018	0.011	0.011	0.015	0.017	0.028	0.028	0.022	0.02	0.02	0.016	0.021	0.019	0.019	0.019	0.015	0.015	0.015	0.015	0.013	0.013	0.013	0.013	0.011	0.011	0.01	0.004	0.008	0.006	0.013
YLR068W	0.272	0.272	0.272	0.274	0.274	0.274	0.274	0.274	0.274	0.274	0.262	0.259	0.272	0.275	0.285	0.289	0.332	0.337	0.337	0.339	0.346	0.35	0.352	0.36	0.363	0.363	0.363	0.363	0.363	0.363	0.363	0.361	0.361	0.361	0.36	0.364	0.364	0.358	0.355	0.35	0.354	0.349	0.35	0.35	0.35	0.352	0.356	0.359	0.359
YDR451C	1.111	0.732	0.732	0.726	0.747	0.737	0.735	0.7	0.7	0.7	0.712	0.712	0.689	0.692	0.642	0.635	0.684	0.707	0.755	0.755	0.759	0.758	0.76	0.751	0.693	0.693	0.693	0.699	0.699	0.681	0.681	0.684	0.699	0.761	0.722	0.72	0.763	0.771	0.785	0.789	0.789	0.789	0.762	0.766	0.724	0.724	0.736	0.728	0.738
YOR087W	-0.206	-0.206	-0.211	-0.211	-0.195	-0.215	-0.204	-0.196	-0.201	-0.201	-0.201	-0.205	-0.204	-0.182	-0.182	-0.182	-0.199	-0.203	-0.207	-0.211	-0.213	-0.205	-0.202	-0.202	-0.202	-0.202	-0.206	-0.212	-0.212	-0.212	-0.212	-0.198	-0.189	-0.193	-0.193	-0.183	-0.183	-0.187	-0.191	-0.191	-0.191	-0.191	-0.199	-0.2	-0.2	-0.204	-0.204	-0.204	-0.198
YGR261C	0.172	0.176	0.196	0.245	0.267	0.271	0.274	0.269	0.24	0.221	0.221	0.218	0.208	0.222	0.21	0.21	0.21	0.21	0.211	0.206	0.225	0.225	0.224	0.218	0.218	0.222	0.222	0.262	0.271	0.284	0.282	0.272	0.281	0.304	0.285	0.29	0.285	0.282	0.282	0.28	0.273	0.284	0.284	0.315	0.32	0.32	0.315	0.341	0.346
YJL186W	0.04	0.04	0.037	0.033	0.033	0.033	0.035	0.035	0.039	0.039	0.039	0.039	0.051	0.057	0.055	0.055	0.055	0.055	0.055	0.055	0.055	0.051	0.054	0.054	0.058	0.05	0.04	0.037	0.038	0.038	0.038	0.038	0.042	0.044	0.044	0.044	0.044	0.044	0.044	0.044	0.046	0.046	0.043	0.046	0.049	0.048	0.048	0.047	0.047
YDL108W	0.487	0.48	0.472	0.508	0.483	0.46	0.451	0.451	0.451	0.439	0.439	0.468	0.455	0.461	0.45	0.459	0.438	0.438	0.445	0.386	0.386	0.386	0.384	0.361	0.372	0.287	0.284	0.262	0.262	0.274	0.253	0.25	0.25	0.241	0.244	0.248	0.222	0.215	0.214	0.214	0.214	0.114	0.12	0.12	0.133	0.133	0.143	0.143	0.149
YBR010W	0.041	0.041	0.041	0.022	0.022	0	0	0	0	0.018	0.01	0	0	0	0	0	0	0	0	0	0	0	0	0	0	0	0	0	0	0	0	0	0	0	0	0	0	0	0	0	0	0	0	0	0	0	0	0	0
YMR016C	0.019	0.019	0.019	0.019	0.019	0.02	0.02	0.021	0.022	0.022	0.023	0.023	0.023	0.023	0.023	0.023	0.023	0.023	0.023	0.023	0.023	0.023	0.023	0.023	0.024	0.024	0.024	0.024	0.031	0.033	0.033	0.033	0.033	0.033	0.033	0.033	0.033	0.033	0.035	0.035	0.037	0.037	0.037	0.037	0.037	0.039	0	0	0
YDR532C	0.29	0.283	0.283	0.289	0.289	0.289	0.289	0.289	0.289	0.271	0.279	0.279	0.301	0.301	0.313	0.313	0.335	0.335	0.237	0.211	0.218	0.218	0.208	0.208	0.208	0.21	0.208	0.228	0.292	0.32	0.32	0.303	0.327	0.327	0.309	0.309	0.309	0.313	0.3	0.309	0.296	0.296	0.265	0.259	0.265	0.297	0.294	0.276	0.277
YAR008W	0.01	0.012	0.011	0.015	0.016	0.015	0.016	0.014	0.014	0.016	0.016	0.016	0.017	0.017	0.015	0.015	0.019	0.022	0.023	0.024	0.025	0.029	0.033	0.033	0.033	0.03	0.032	0.036	0.038	0.038	0.038	0.038	0.032	0.032	0.032	0.032	0.032	0.033	0.029	0.034	0.03	0.029	0.029	0.03	0.027	0.026	0.027	0.028	0.031
YER077C	0.197	0.192	0.189	0.191	0.188	0.162	0.154	0.148	0.152	0.152	0.139	0.139	0.16	0.158	0.154	0.168	0.168	0.165	0.174	0.178	0.169	0.168	0.168	0.168	0.175	0.189	0.183	0.173	0.169	0.166	0.166	0.169	0.179	0.186	0.183	0.191	0.178	0.174	0.182	0.182	0.177	0.183	0.183	0.188	0.188	0.194	0.2	0.189	0.177
YNL037C	0.251	0.251	0.251	0.228	0.242	0.242	0.242	0.242	0.242	0.242	0.25	0.25	0.244	0.253	0.253	0.233	0.224	0.224	0.259	0.259	0.218	0.218	0.247	0.247	0.247	0.247	0.237	0.237	0.248	0.304	0.291	0.291	0.298	0.317	0.317	0.292	0.28	0.255	0.255	0.198	0.224	0.224	0	0	0	0	0	0	0
YLR373C	0.219	0.219	0.219	0.219	0.222	0.219	0.219	0.219	0.219	0.219	0.242	0.263	0.263	0.263	0.245	0.248	0.255	0.252	0.252	0.273	0.279	0.279	0.301	0.34	0.352	0.331	0.323	0.32	0.32	0.32	0.32	0.32	0.318	0.318	0.311	0.305	0.305	0.305	0.305	0.309	0.306	0.29	0.29	0.283	0.294	0.294	0.312	0.312	0.312
YBL039W-B	0.655	0.618	0.599	0.617	0.611	0.657	0.669	0.668	0.68	0.674	0.682	0.685	0.685	0.685	0.68	0.686	0.674	0.667	0.667	0.671	0.671	0.662	0.662	0.662	0.662	0.638	0.608	0.604	0.63	0.63	0.675	0.669	0.669	0.669	0.668	0.692	0.691	0.7	0.7	0.689	0.689	0.689	0.719	0.715	0.715	0.718	0.752	0.756	0.739
YGL175C	0.176	0.19	0.226	0.221	0.221	0.221	0.189	0.177	0.174	0.142	0.142	0.142	0.142	0.134	0.143	0.137	0.124	0.129	0.11	0.093	0.088	0.087	0.091	0.086	0.102	0.109	0.093	0.073	0.073	0.076	0.077	0.08	0.08	0.08	0.083	0.089	0.086	0.104	0.106	0.109	0.109	0.112	0.109	0.109	0.109	0.116	0.116	0.112	0.115
YKR006C	0.049	0.049	0.049	0.047	0.051	0.051	0.002	-0.052	-0.052	-0.025	-0.04	-0.052	-0.053	-0.06	-0.061	-0.03	-0.037	-0.037	-0.037	-0.037	-0.042	-0.037	-0.037	-0.015	-0.006	0.006	0.017	0.011	0.011	0.016	0.012	0.012	0.015	0.015	0.015	0.027	0.027	0.027	0.027	0.078	0.081	0.081	0.081	0.081	0.084	0.082	0.082	0.075	0.09
YDR087C	0.175	0.172	0.172	0.175	0.166	0.159	0.161	0.161	0.162	0.162	0.165	0.161	0.166	0.161	0.154	0.157	0.157	0.155	0.155	0.155	0.155	0.152	0.154	0.154	0.154	0.154	0.155	0.154	0.149	0.151	0.154	0.154	0.156	0.159	0.162	0.162	0.162	0.16	0.161	0.16	0.162	0.164	0.154	0.156	0.156	0.153	0.15	0.151	0.152
YBL041W	-0.031	-0.031	-0.031	-0.031	-0.032	-0.032	-0.032	-0.032	-0.032	-0.029	-0.029	-0.028	-0.028	-0.028	-0.027	-0.027	-0.027	-0.027	-0.056	-0.062	-0.062	-0.062	-0.062	-0.062	-0.036	-0.036	-0.036	-0.042	-0.029	-0.029	-0.029	-0.029	-0.014	-0.014	0	0	0	0	0	0	0	0	0	0	0	0	0	0	0
YOL095C	0.075	0.08	0.08	0.09	0.09	0.09	0.085	0.085	0.085	0.08	0.079	0.074	0.074	0.087	0.085	0.091	0.094	0.087	0.09	0.095	0.096	0.083	0.091	0.091	0.09	0.086	0.085	0.092	0.092	0.083	0.076	0.103	0.082	0.082	0.089	0.093	0.091	0.09	0.094	0.094	0.097	0.103	0.107	0.117	0.097	0.096	0.096	0.096	0.086
YDR080W	0.222	0.222	0.217	0.217	0.214	0.212	0.221	0.209	0.197	0.197	0.182	0.187	0.187	0.144	0.093	0.095	0.095	0.095	0.092	0.092	0.099	0.099	0.099	0.103	0.112	0.112	0.107	0.107	0.113	0.113	0.095	0.091	0.092	0.097	0.101	0.084	0.098	0.103	0.103	0.103	0.103	0.11	0.113	0.097	0.097	0.097	0.101	0.099	0.095
YLR284C	0.312	0.314	0.301	0.301	0.296	0.289	0.285	0.297	0.308	0.315	0.318	0.329	0.338	0.338	0.341	0.346	0.347	0.347	0.336	0.325	0.314	0.317	0.318	0.316	0.313	0.317	0.32	0.32	0.321	0.328	0.328	0.328	0.34	0.336	0.344	0.344	0.343	0.339	0.347	0.346	0.346	0.337	0.335	0.345	0.345	0.351	0.338	0.338	0.338
YMR054W	-0.002	-0.006	-0.01	-0.01	-0.011	-0.003	-0.004	0.002	0.024	0.028	0.026	0.045	0.047	0.055	0.059	0.054	0.06	0.058	0.058	0.058	0.052	0.046	0.043	0.043	0.043	0.043	0.048	0.049	0.049	0.049	0.045	0.045	0.042	0.037	0.031	0.027	0.023	0.015	0.015	0.015	0.017	0.017	0.017	0.018	0.025	0.021	0.018	0.02	0.012
YLR325C	0	0	0	0	0	0	0	0	0	0	0	0	0	0	0	0	0	0	0	0	0	0	0	0	0	0	0	0	0	0	0	0	0	0	0	0	0	0	0	0	0	0	0	0	0	0	0	0	0
YDL135C	0.042	0.042	0.043	0.043	0.042	0.046	0.044	0.042	0.042	0.042	0.042	0.042	0.042	0.042	0.041	0.041	0.037	0.042	0.045	0.044	0.04	0.029	0.029	0.026	0.026	0.023	0.024	0.025	0.024	0.024	0.024	0.025	0.024	0.024	0.025	0.025	0.025	0.025	0.024	0.026	0.029	0.029	0.031	0.033	0.033	0.037	0.037	0.036	0.038
YEL043W	0.225	0.225	0.227	0.227	0.221	0.213	0.212	0.21	0.21	0.206	0.219	0.219	0.227	0.224	0.22	0.206	0.204	0.204	0.205	0.205	0.205	0.201	0.208	0.21	0.21	0.208	0.209	0.21	0.211	0.211	0.214	0.221	0.222	0.22	0.22	0.22	0.22	0.22	0.216	0.216	0.22	0.22	0.219	0.219	0.219	0.221	0.221	0.221	0.223
YDR329C	0.242	0.249	0.249	0.249	0.253	0.253	0.253	0.253	0.269	0.296	0.281	0.285	0.279	0.271	0.268	0.265	0.262	0.262	0.265	0.276	0.276	0.321	0.318	0.318	0.327	0.31	0.307	0.301	0.317	0.313	0.295	0.27	0.273	0.273	0.27	0.27	0.27	0.273	0.273	0.295	0.289	0.292	0.292	0.287	0.293	0.294	0.294	0.279	0.279
YNL036W	-0.104	-0.104	-0.117	-0.115	-0.099	-0.133	-0.141	-0.143	-0.143	-0.143	-0.143	-0.138	-0.138	-0.171	-0.169	-0.201	-0.168	-0.157	-0.159	-0.159	-0.175	-0.175	-0.186	-0.18	-0.18	-0.18	-0.18	-0.173	-0.16	-0.182	-0.173	-0.168	-0.158	-0.158	-0.158	-0.158	-0.183	-0.339	-0.315	-0.228	-0.262	-0.312	-0.312	-0.354	-0.354	-0.354	-0.354	-0.354	-0.354
YPR103W	0.129	0.129	0.12	0.113	0.12	0.105	0.105	0.105	0.098	0.105	0.109	0.109	0.109	0.109	0.109	0.109	0.138	0.123	0.123	0.123	0.089	0.096	0.096	0.087	0.087	0.087	0.087	0.097	0.097	0.083	0.083	0.083	0.083	0.083	0.05	0.029	0.028	0.034	0.038	0.026	0.026	0.026	0.019	0.019	-0.003	-0.003	-0.003	-0.009	-0.003
YHR009C	0	0	0	0	0	0	0	0	0	0	0	0	0	0	0	0	0	0	0	0	0	0	0	0	0	0	0	0	0	0	0	0	0	0	0	0	0	0	0	0	0	0	0	0	0	0	0	0	0
YML013W	0.112	0.112	0.108	0.113	0.099	0.103	0.098	0.098	0.102	0.092	0.092	0.088	0.088	0.083	0.083	0.083	0.082	0.084	0.084	0.085	0.085	0.085	0.088	0.083	0.087	0.096	0.096	0.096	0.096	0.089	0.1	0.101	0.095	0.098	0.092	0.093	0.092	0.084	0.084	0.084	0.086	0.074	0.07	0.068	0.068	0.073	0.072	0.073	0.073
YOR158W	0.224	0.239	0.235	0.254	0.257	0.252	0.265	0.27	0.271	0.281	0.281	0.281	0.281	0.288	0.387	0.364	0.357	0.37	0.413	0.486	0.527	0.601	0.635	0.49	0.545	0.545	0.545	0.537	0.537	0.537	0.573	0.566	0.624	0.709	0.678	0.678	0.687	0.687	0.652	0.662	0.807	0.605	0.614	0.512	0.503	0.486	0.486	0.358	0.322
YLR258W	0.082	0.082	0.082	0.074	0.096	0.17	0.164	0.164	0.164	0.17	0.171	0.187	0.151	0.101	0.095	0.098	0.098	0.098	0.098	0.098	0.103	0.099	0.085	0.099	0.103	0.093	0.093	0.086	0.075	0.077	0.084	0.087	0.083	0.093	0.098	0.097	0.093	0.095	0.095	0.095	0.095	0.098	0.111	0.113	0.113	0.115	0.118	0.124	0.119
YMR203W	0.091	0.07	0.067	0.067	0.068	0.068	0.068	0.068	0.065	0.065	0.065	0.065	0.065	0.065	0.064	0.064	0.079	0.079	0.079	0.079	0.08	0.08	0.08	0.08	0.07	0.07	0.07	0.07	0.068	0.068	0.068	0.07	0.07	0.068	0.068	0.068	0.068	0.068	0.068	0.067	0.067	0.066	0.067	0.067	0.064	0.064	0.066	0.066	0.067
YBR058C	1.135	1.163	1.143	0.997	0.897	0.913	0.845	0.845	0.845	0.849	0.849	0.845	0.846	0.666	0.531	0.545	0.545	0.549	0.539	0.55	0.62	0.59	0.587	0.512	0.492	0.486	0.441	0.446	0.441	0.459	0.459	0.394	0.223	0.207	0.207	0.172	0.131	0.133	0.158	0.199	0.193	0.207	0.229	0.204	0.201	0.206	0.206	0.25	0.228
YIL064W	0.092	0.092	0.101	0.101	0.135	0.132	0.15	0.138	0.138	0.137	0.137	0.132	0.135	0.117	0.116	0.12	0.122	0.121	0.125	0.125	0.134	0.126	0.115	0.115	0.123	0.123	0.125	0.136	0.142	0.142	0.148	0.148	0.164	0.169	0.169	0.169	0.179	0.176	0.176	0.179	0.167	0.168	0.167	0.167	0.18	0.18	0.178	0.178	0.184
YDR422C	0.049	0.051	0.048	0.043	0.049	0.058	0.06	0.061	0.064	0.064	0.061	0.061	0.069	0.069	0.06	0.058	0.06	0.06	0.061	0.061	0.059	0.059	0.06	0.059	0.059	0.057	0.057	0.057	0.057	0.057	0.057	0.057	0.057	0.052	0.052	0.055	0.057	0.057	0.057	0.057	0.056	0.057	0.057	0.057	0.061	0.061	0.064	0.06	0.058
YLR127C	0.074	0.065	0.064	0.064	0.064	0.064	0.061	0.061	0.061	0.059	0.061	0.057	0.064	0.065	0.065	0.065	0.065	0.065	0.064	0.066	0.075	0.075	0.074	0.066	0.071	0.062	0.07	0.073	0.073	0.07	0.071	0.07	0.068	0.074	0.076	0.079	0.092	0.116	0.113	0.12	0.122	0.122	0.126	0.123	0.123	0.127	0.132	0.201	0.226
YBR251W	0.169	0.129	0.114	0.079	0.121	0.121	0.134	0.128	0.128	0.128	0.128	0.128	0.128	0.13	0.115	0.122	0.127	0.131	0.132	0.133	0.151	0.149	0.145	0.138	0.142	0.151	0.16	0.158	0.16	0.16	0.157	0.152	0.158	0.157	0.163	0.162	0.157	0.158	0.158	0.164	0.173	0.169	0.169	0.168	0.17	0.171	0.176	0.182	0.182
YMR042W	0.067	0.06	0.06	0.06	0.054	0.051	0.054	0.045	0.045	0.045	0.054	0.054	0.056	0.078	0.078	0.073	0.064	0.061	0.061	0.061	0.059	0.059	0.055	0.052	0.045	0.045	0.05	0.05	0.05	0.053	0.051	0.051	0.051	0.051	0.053	0.068	0.068	0.075	0.077	0.08	0.098	0.098	0.103	0.103	0.103	0.103	0.103	0.103	0.103
YMR116C	0.075	0.075	0.084	0.084	0.093	0.074	0.074	0.074	0.074	0.078	0.073	0.08	0.08	0.09	0.089	0.1	0.095	0.087	0.087	0.097	0.097	0.111	0.099	0.099	0.122	0.122	0.132	0.19	0.181	0.181	0.195	0.19	0.206	0.17	0.166	0.166	0.189	0.189	0.189	0.176	0.2	0.179	0.196	0.196	0.171	0.166	0.214	0.214	0.214
YMR080C	0.39	0.404	0.408	0.413	0.413	0.413	0.411	0.414	0.416	0.416	0.427	0.427	0.46	0.464	0.464	0.448	0.449	0.449	0.469	0.469	0.452	0.452	0.452	0.454	0.457	0.457	0.457	0.463	0.461	0.455	0.455	0.455	0.457	0.457	0.475	0.475	0.475	0.41	0.405	0.405	0.414	0.414	0.414	0.432	0.42	0.429	0.422	0.413	0.413
YJL099W	-0.023	-0.02	-0.018	-0.01	-0.005	-0.009	-0.009	-0.009	-0.009	-0.009	-0.009	-0.018	-0.018	-0.019	-0.02	-0.019	-0.019	-0.018	-0.016	-0.016	-0.016	-0.016	-0.013	-0.016	-0.006	-0.002	-0.002	0.003	0.007	0.007	0.007	-0.002	0.001	0.004	0.001	0.002	0.002	-0.001	-0.004	-0.004	-0.013	-0.014	-0.015	-0.013	-0.013	-0.013	-0.022	-0.02	-0.017
YDR217C	0.011	0.008	0.017	0.02	0.022	0.022	0.009	-0.006	-0.006	-0.003	-0.007	-0.005	0.001	0.001	-0.004	-0.002	0.001	-0.006	-0.006	-0.006	-0.014	-0.015	-0.013	-0.016	-0.008	-0.005	-0.016	-0.016	-0.022	-0.022	-0.028	-0.025	-0.025	-0.027	-0.032	-0.046	-0.046	-0.042	-0.038	-0.035	-0.03	-0.033	-0.036	-0.028	-0.03	-0.03	-0.035	-0.042	-0.042
YDR055W	0.067	0.052	0.049	0.049	0.049	0.035	0.035	0.035	0.035	0.035	0.019	0.019	0.019	0.019	0.019	0.019	-0.025	-0.029	0.006	0.006	0.006	0.006	0.006	0.006	0.006	0.006	0.006	0.006	0.006	0.006	0.006	0.006	0.008	0.018	0.018	0.007	0.007	0.02	0.012	0.012	0.012	0.014	0.014	0.014	0.044	0.037	0.037	0.037	0.037
YMR094W	-0.017	-0.011	-0.011	-0.011	-0.011	-0.011	-0.006	-0.006	-0.007	0.011	0.027	0.026	0.035	0.035	0.035	0.042	0.054	0.061	0.063	0.065	0.066	0.051	0.046	0.041	0.036	0.037	0.045	0.045	0.039	0.041	0.039	0.039	0.039	0.038	0.038	0.035	0.033	0.036	0.034	0.034	0.039	0.036	0.036	0.036	0.035	0.031	0.031	0.028	0.028
YGL223C	0.028	0.027	0.024	0.026	0.02	0.018	0.027	0.036	0.007	0.013	0.017	0.014	0.034	0.033	0.039	0.041	0.038	0.039	0.039	0.039	0.049	0.052	0.046	0.049	0.049	0.054	0.054	0.058	0.05	0.05	0.052	0.049	0.058	0.058	0.058	0.061	0.051	0.052	0.056	0.054	0.054	0.054	0.054	0.056	0.048	0.045	0.045	0.047	0.047
YDR178W	0.083	0.086	0.086	0.086	0.079	0.075	0.067	0.07	0.077	0.07	0.091	0.091	0.093	0.093	0.093	0.091	0.076	0.072	0.075	0.074	0.074	0.065	0.07	0.07	0.069	0.071	0.069	0.073	0.078	0.073	0.083	0.074	0.07	0.067	0.061	0.061	0.059	0.064	0.064	0.064	0.063	0.059	0.065	0.071	0.071	0.067	0.078	0.076	0.077
YGL161C	0.07	0.084	0.087	0.087	0.087	0.087	0.087	0.082	0.076	0.079	0.068	0.065	0.063	0.057	0.057	0.057	0.057	0.064	0.074	0.069	0.069	0.069	0.072	0.075	0.074	0.073	0.069	0.066	0.066	0.061	0.066	0.067	0.069	0.069	0.069	0.069	0.07	0.07	0.073	0.073	0.076	0.072	0.069	0.073	0.074	0.068	0.07	0.07	0.068
YPR157W	-0.026	-0.026	-0.026	-0.026	-0.028	-0.024	-0.035	-0.034	-0.034	-0.029	-0.038	-0.045	-0.047	-0.042	-0.042	-0.042	-0.042	-0.031	-0.037	-0.033	-0.033	-0.035	-0.035	-0.035	-0.035	-0.042	-0.042	-0.043	-0.043	-0.043	-0.043	-0.043	-0.043	-0.041	-0.051	-0.048	-0.046	-0.046	-0.046	-0.046	-0.046	-0.047	-0.056	-0.06	-0.06	-0.063	-0.063	-0.063	-0.063
YDR399W	0.19	0.194	0.244	0.244	0.233	0.225	0.277	0.295	0.31	0.309	0.309	0.309	0.311	0.311	0.311	0.323	0.294	0.293	0.265	0.296	0.297	0.304	0.298	0.298	0.294	0.293	0.291	0.297	0.288	0.271	0.271	0.261	0.228	0.219	0.217	0.216	0.216	0.218	0.218	0.218	0.213	0.213	0.216	0.22	0.22	0.234	0.24	0.24	0.233
YKL053C-A	-0.02	-0.013	-0.005	-0.007	-0.008	-0.007	0.006	0.006	0.004	0.007	0.008	0.012	0.013	0.014	0.012	0.012	0.013	0.014	0.014	0.019	0.016	0.021	0.021	0.021	0.021	0.022	0.024	0.023	0.023	0.021	0.023	0.023	0.023	0.024	0.025	0.025	0.025	0.026	0.026	0.025	0.025	0.025	0.024	0.024	0.028	0.029	0.03	0.029	0.029
YMR318C	-0.015	-0.015	-0.012	-0.01	-0.012	-0.012	-0.007	-0.01	-0.01	-0.014	-0.014	-0.01	-0.01	-0.001	0.005	0.005	0.005	0.005	0.002	0.002	0.002	0.002	0.008	0.013	0.004	-0.002	0.004	-0.002	0.005	0.007	0.01	0.01	0.008	0.01	0.005	0	0	-0.004	-0.007	-0.008	-0.008	-0.008	0	-0.001	-0.001	-0.001	0.002	0.002	-0.003
YJL156C	0.101	0.101	0.106	0.102	0.101	0.101	0.098	0.098	0.101	0.095	0.098	0.091	0.091	0.091	0.091	0.091	0.091	0.094	0.105	0.089	0.088	0.088	0.088	0.088	0.086	0.086	0.081	0.091	0.089	0.089	0.089	0.089	0.089	0.089	0.089	0.087	0.085	0.083	0.085	0.085	0.084	0.083	0.083	0.084	0.084	0.084	0.084	0.087	0.09
YCL040W	0.263	0.263	0.273	0.269	0.281	0.301	0.309	0.313	0.317	0.309	0.309	0.304	0.304	0.304	0.304	0.304	0.356	0.314	0.307	0.276	0.276	0.276	0.276	0.276	0.26	0.251	0.256	0.256	0.263	0.243	0.243	0.261	0.255	0.238	0.238	0.244	0.244	0.244	0.238	0.231	0.231	0.22	0.22	0.213	0.219	0.212	0.201	0.201	0.235
YGR295C	-0.044	-0.042	-0.042	-0.048	-0.055	-0.059	-0.056	-0.056	-0.062	-0.062	-0.067	-0.067	-0.075	-0.08	-0.077	-0.077	-0.071	-0.073	-0.068	-0.07	-0.07	-0.06	-0.064	-0.06	-0.063	-0.061	-0.061	-0.059	-0.056	-0.05	-0.05	-0.05	-0.05	-0.053	-0.053	-0.059	-0.068	-0.068	-0.071	-0.069	-0.069	-0.069	-0.08	-0.082	-0.075	-0.086	-0.081	-0.081	-0.081
YDR490C	0.246	0.25	0.243	0.246	0.246	0.257	0.257	0.257	0.23	0.23	0.252	0.252	0.26	0.26	0.269	0.293	0.303	0.303	0.299	0.307	0.296	0.282	0.277	0.277	0.277	0.277	0.277	0.239	0.239	0.239	0.239	0.239	0.239	0.233	0.252	0.268	0.268	0.247	0.247	0.24	0.235	0.235	0.231	0.236	0.257	0.282	0.272	0.267	0.279
YKL179C	-0.088	-0.097	-0.1	-0.076	-0.076	-0.076	-0.076	-0.069	-0.069	-0.069	-0.069	-0.069	-0.066	-0.066	-0.066	-0.07	-0.07	-0.07	-0.069	-0.074	-0.086	-0.089	-0.099	-0.079	-0.062	-0.087	-0.1	-0.111	-0.075	-0.075	-0.078	-0.081	-0.081	-0.081	-0.085	-0.085	-0.085	-0.087	-0.087	-0.09	-0.085	-0.079	-0.079	-0.075	-0.08	-0.08	-0.08	-0.077	-0.077
YDR439W	0.038	0.029	0.029	0.029	0.029	0.019	0	0	-0.002	0.018	0.038	0.054	0.054	0.054	0.058	0.073	0.073	0.068	0.074	0.103	0.105	0.123	0.118	0.123	0.118	0.118	0.126	0.133	0.131	0.126	0.108	0.069	0.054	0.054	0.061	0.061	0.059	0.088	0.095	0.086	0.093	0.108	0.105	0.105	0.105	0.102	0.104	0.114	0.112
YBR139W	0.071	0.071	0.069	0.065	0.065	0.07	0.07	0.071	0.07	0.07	0.07	0.068	0.068	0.068	0.068	0.063	0.063	0.063	0.063	0.059	0.059	0.058	0.056	0.059	0.059	0.059	0.058	0.058	0.058	0.058	0.058	0.058	0.06	0.059	0.059	0.061	0.071	0.071	0.075	0.077	0.076	0.074	0.077	0.082	0.082	0.081	0.081	0.075	0.074
YPL214C	0.218	0.208	0.208	0.208	0.194	0.194	0.196	0.226	0.226	0.239	0.238	0.238	0.24	0.228	0.241	0.246	0.247	0.261	0.266	0.28	0.276	0.283	0.279	0.296	0.298	0.304	0.319	0.298	0.324	0.336	0.333	0.333	0.338	0.345	0.348	0.345	0.345	0.345	0.344	0.348	0.348	0.336	0.336	0.467	0.597	0.67	0.68	0.546	0.541
YNR015W	0.286	0.27	0.27	0.27	0.289	0.289	0.303	0.313	0.318	0.318	0.313	0.315	0.315	0.315	0.308	0.321	0.321	0.33	0.325	0.325	0.317	0.319	0.302	0.294	0.298	0.266	0.27	0.266	0.275	0.273	0.268	0.281	0.28	0.29	0.296	0.292	0.276	0.267	0.252	0.249	0.253	0.253	0.255	0.248	0.277	0.275	0.282	0.268	0.267
YHR107C	0.093	0.096	0.096	0.096	0.096	0.099	0.101	0.098	0.1	0.1	0.1	0.1	0.099	0.098	0.085	0.08	0.08	0.079	0.077	0.078	0.08	0.091	0.091	0.091	0.099	0.099	0.099	0.099	0.099	0.096	0.096	0.096	0.098	0.095	0.088	0.088	0.07	0.07	0.07	0.07	0.073	0.073	0.073	0.073	0.078	0.077	0.077	0.078	0.078
YMR214W	0.029	0.029	0.029	0.025	0.027	0.027	0.031	0.025	0.023	0.023	0.024	0.021	0.014	0.014	0.012	0.013	0.015	0.021	0.023	0.019	0.02	0.022	0.019	0.021	0.028	0.027	0.018	0.018	0.016	0.016	0.021	0.019	0.019	0.019	0.019	0.019	0.017	0.017	0.017	0.02	0.022	0.023	0.022	0.023	0.023	0.027	0.027	0.023	0.023
YGR036C	0.024	0.028	0.033	0.037	0.033	0.033	0.034	0.03	0.019	0.019	0.015	0.013	0.013	0.013	0.01	0.01	0.011	0.009	0.009	0.009	-0.004	0	0	0	0	0.007	0.002	0.002	0.002	0.002	0.002	0.015	0.015	0.015	0.015	0.015	0.028	0.017	0.017	0.017	0.017	0.017	0.017	0.022	0.025	0.021	0.022	0.022	0.022
YIL104C	0.145	0.149	0.144	0.141	0.151	0.146	0.151	0.168	0.128	0.128	0.128	0.143	0.146	0.147	0.157	0.152	0.162	0.158	0.151	0.151	0.132	0.128	0.124	0.124	0.124	0.124	0.124	0.114	0.121	0.121	0.126	0.134	0.151	0.154	0.147	0.152	0.153	0.156	0.157	0.159	0.166	0.159	0.154	0.153	0.154	0.154	0.151	0.151	0.151
YGR099W	0.043	0.056	0.079	0.095	0.104	0.135	0.135	0.135	0.136	0.128	0.123	0.116	0.116	0.116	0.113	0.117	0.12	0.119	0.125	0.14	0.14	0.132	0.129	0.113	0.109	0.113	0.11	0.11	0.11	0.11	0.11	0.112	0.114	0.107	0.099	0.099	0.099	0.102	0.106	0.104	0.114	0.123	0.123	0.123	0.131	0.131	0.133	0.13	0.127
YDR541C	0.103	0.101	0.085	0.075	0.072	0.06	0.06	0.06	0.066	0.068	0.068	0.065	0.065	0.062	0.062	0.062	0.062	0.062	0.062	0.062	0.062	0.059	0.059	0.059	0.054	0.052	0.05	0.05	0.05	0.048	0.044	0.047	0.042	0.04	0.04	0.04	0.04	0.037	0.037	0.04	0.04	0.04	0.04	0.04	0.04	0.038	0.038	0.038	0.038
YGR241C	-0.27	-0.273	-0.273	-0.244	-0.244	-0.244	-0.244	-0.244	-0.244	-0.244	-0.244	-0.244	-0.249	-0.249	-0.246	-0.228	-0.259	-0.257	-0.264	-0.262	-0.262	-0.262	-0.262	-0.262	-0.262	-0.262	-0.262	-0.262	-0.265	-0.29	-0.279	-0.274	-0.274	-0.274	-0.274	-0.274	-0.269	-0.269	-0.269	-0.269	-0.275	-0.275	-0.288	-0.288	-0.288	-0.288	-0.288	-0.288	-0.298
YNL147W	0.098	0.105	0.097	0.097	0.097	0.097	0.097	0.096	0.101	0.097	0.1	0.108	0.101	0.098	0.095	0.095	0.087	0.087	0.087	0.087	0.082	0.084	0.086	0.086	0.086	0.091	0.111	0.115	0.107	0.108	0.108	0.101	0.101	0.093	0.093	0.11	0.113	0.111	0.105	0.105	0.1	0.1	0.09	0.086	0.086	0.085	0.082	0.082	0.092
YBL103C	0.196	0.199	0.199	0.199	0.199	0.2	0.191	0.194	0.194	0.192	0.192	0.195	0.197	0.199	0.2	0.2	0.196	0.194	0.204	0.211	0.212	0.213	0.213	0.213	0.213	0.213	0.216	0.219	0.219	0.223	0.223	0.226	0.224	0.225	0.228	0.224	0.221	0.22	0.22	0.225	0.221	0.221	0.221	0.222	0.222	0.222	0.217	0.217	0.217
YER079W	0.076	0.08	0.067	0.065	0.068	0.068	0.066	0.066	0.06	0.06	0.076	0.062	0.116	0.088	0.088	0.088	0.096	0.093	0.093	0.117	0.11	0.11	0.106	0.102	0.112	0.085	0.081	0.081	0.104	0.093	0.121	0.119	0.091	0.091	0.091	0.081	0.083	0.085	0.098	0.101	0.101	0.094	0.108	0.089	0.087	0.087	0.087	0.087	0.091
YOL089C	0.124	0.122	0.122	0.104	0.125	0.125	0.13	0.122	0.114	0.123	0.106	0.112	0.111	0.113	0.11	0.104	0.1	0.107	0.099	0.103	0.101	0.104	0.104	0.104	0.104	0.107	0.111	0.106	0.104	0.104	0.104	0.104	0.105	0.105	0.105	0.103	0.103	0.101	0.101	0.101	0.109	0.103	0.098	0.1	0.1	0.1	0.103	0.101	0.099
YLR390W-A	0.493	0.493	0.475	0.464	0.47	0.451	0.445	0.468	0.471	0.468	0.468	0.468	0.463	0.463	0.46	0.46	0.45	0.42	0.476	0.458	0.454	0.494	0.609	0.502	0.502	0.502	0.494	0.465	0.44	0.62	0.62	0.573	0.643	0.68	0.644	0.644	0.639	0.522	0.343	0.353	0.384	0.405	0.36	0.353	0.356	0.374	0.412	0.376	0.376
YJR046W	0.032	0.034	0.033	0.033	0.033	0.031	0.031	0.031	0.031	0.034	0.034	0.034	0.034	0.034	0.035	0.035	0.035	0.035	0.034	0.034	0.031	0.031	0.03	0.031	0.031	0.031	0.031	0.032	0.032	0.032	0.031	0.031	0.033	0.032	0.035	0.035	0.035	0.037	0.037	0.041	0.041	0.041	0.041	0.04	0.041	0.041	0.041	0.041	0.042
YDR314C	0.017	0.015	0.016	0.016	0.016	0.016	0.03	0.035	0.036	0.036	0.04	0.04	0.061	0.053	0.065	0.068	0.068	0.068	0.074	0.075	0.075	0.075	0.075	0.077	0.063	0.068	0.077	0.071	0.066	0.066	0.07	0.133	0.234	0.266	0.252	0.262	0.262	0.257	0.242	0.14	0.139	0.139	0.124	0.133	0.117	0.111	0.121	0.151	0.148
YGR240C	0.121	0.121	0.125	0.117	0.118	0.112	0.112	0.112	0.108	0.108	0.112	0.109	0.11	0.11	0.118	0.118	0.119	0.116	0.12	0.12	0.12	0.12	0.12	0.124	0.124	0.127	0.131	0.131	0.131	0.131	0.131	0.131	0.119	0.122	0.119	0.119	0.122	0.119	0.116	0.116	0.116	0.116	0.112	0.114	0.113	0.113	0.119	0.119	0.134
YPL263C	0.106	0.106	0.101	0.115	0.106	0.114	0.114	0.111	0.108	0.111	0.108	0.104	0.109	0.108	0.108	0.122	0.122	0.121	0.123	0.129	0.129	0.138	0.14	0.14	0.14	0.148	0.146	0.141	0.141	0.145	0.147	0.147	0.138	0.14	0.122	0.129	0.132	0.132	0.132	0.115	0.115	0.122	0.122	0.119	0.119	0.117	0.117	0.12	0.126
YPR037C	0.131	0.124	0.116	0.136	0.147	0.141	0.138	0.139	0.132	0.129	0.129	0.126	0.121	0.127	0.131	0.132	0.129	0.124	0.144	0.137	0.146	0.142	0.142	0.147	0.146	0.146	0.143	0.148	0.148	0.148	0.147	0.15	0.16	0.16	0.168	0.172	0.172	0.176	0.174	0.17	0.17	0.168	0.168	0.168	0.168	0.168	0.171	0.17	0.17
YHL021C	-0.03	-0.034	-0.029	-0.029	-0.028	-0.028	-0.03	-0.03	-0.028	-0.028	-0.029	-0.019	-0.012	-0.018	-0.018	-0.018	-0.018	-0.012	-0.012	-0.015	-0.011	-0.015	-0.015	-0.015	-0.013	-0.017	-0.017	-0.017	-0.019	-0.008	-0.007	-0.016	-0.013	-0.021	-0.021	-0.021	-0.021	-0.021	-0.019	-0.025	-0.035	-0.035	-0.033	-0.034	-0.029	-0.029	-0.029	-0.029	-0.029
YMR064W	0.099	0.093	0.101	0.095	0.088	0.08	0.089	0.089	0.089	0.089	0.082	0.084	0.119	0.125	0.119	0.114	0.114	0.125	0.125	0.121	0.102	0.123	0.114	0.115	0.121	0.118	0.106	0.101	0.095	0.103	0.061	0.069	0.069	0.058	0.063	0.071	0.077	0.081	0.081	0.078	0.078	0.088	0.091	0.09	0.096	0.096	0.096	0.097	0.107
YPL232W	0.202	0.215	0.217	0.226	0.226	0.226	0.205	0.229	0.25	0.224	0.225	0.216	0.24	0.318	0.336	0.328	0.421	0.402	0.409	0.409	0.408	0.396	0.391	0.403	0.409	0.409	0.409	0.417	0.415	0.431	0.436	0.444	0.451	0.43	0.412	0.426	0.43	0.434	0.387	0.395	0.405	0.406	0.409	0.412	0.415	0.419	0.425	0.415	0.415
YPR094W	0.168	0.168	0.168	0.163	0.168	0.172	0.177	0.177	0.172	0.172	0.166	0.171	0.176	0.176	0.184	0.18	0.133	0.135	0.135	0.128	0.147	0.152	0.155	0.168	0.157	0.157	0.157	0.157	0.162	0.155	0.136	0.126	0.141	0.134	0.134	0.106	0.148	0.086	0.086	0.092	0.092	0.092	0.086	0.079	0.073	0.074	0.074	0.041	0.057
YPL183W-A	0.072	0.072	0.072	0.032	0.067	0.088	0.088	0.088	0.088	0.104	0.091	0.091	0.091	0.109	0.088	0.076	0.056	0.056	0.056	0.056	0.052	0.052	0.049	0.09	0.099	0.131	0.131	0.131	0.131	0.131	0.131	0.131	0.131	0.131	0.131	0.135	0.12	0.12	0.12	0.099	0.095	0.095	0.108	0.1	0.1	0.1	0.092	0.092	0.092
YHR110W	0.019	0.019	0.029	0.042	0.046	0.057	0.062	0.057	0.044	0.044	0.044	0.047	0.043	0.045	0.041	0.041	0.045	0.044	0.046	0.046	0.046	0.059	0.051	0.035	0.035	0.032	0.026	0.027	0.026	0.027	0.027	0.027	0.031	0.036	0.036	0.03	0.032	0.035	0.043	0.043	0.041	0.044	0.051	0.051	0.051	0.053	0.051	0.052	0.051
YGR086C	-0.03	-0.052	-0.057	-0.061	-0.061	-0.061	-0.066	-0.066	-0.066	-0.066	-0.057	-0.06	-0.079	-0.068	-0.038	-0.043	-0.051	-0.051	-0.06	-0.07	-0.062	-0.062	-0.062	-0.063	-0.071	-0.062	-0.062	-0.062	-0.062	-0.038	-0.054	-0.037	-0.041	-0.044	-0.044	-0.044	-0.041	-0.044	-0.044	-0.054	-0.041	-0.047	-0.024	-0.024	-0.024	-0.012	-0.012	-0.012	0
YDR090C	-0.003	-0.003	-0.003	-0.001	-0.001	-0.014	-0.001	-0.001	-0.001	0.007	-0.003	-0.005	-0.005	-0.005	-0.005	-0.009	-0.012	-0.013	-0.014	-0.014	-0.014	-0.014	-0.014	-0.019	-0.019	-0.019	-0.008	0.002	0.001	-0.007	-0.004	-0.015	-0.015	-0.017	-0.02	-0.039	-0.039	-0.031	-0.028	-0.026	-0.029	-0.027	-0.026	-0.026	-0.026	-0.026	-0.026	-0.026	-0.03
YLR287C	0.003	0.002	0.006	0.008	0.008	0.009	0.011	0.009	0.005	0.005	0.005	0.005	0.006	0.009	0.009	0.01	0.01	0.012	0.011	0.011	0.01	0.01	0.011	0.011	0.011	0.017	0.016	0.016	0.016	0.016	0.016	0.016	0.016	0.013	0.013	0.013	0.014	0.014	0.014	0.014	0.014	0.014	0.014	0.014	0.018	0.02	0.021	0.022	0.022
YOR059C	0.13	0.123	0.123	0.123	0.123	0.119	0.119	0.119	0.113	0.113	0.113	0.107	0.105	0.102	0.102	0.101	0.103	0.103	0.107	0.107	0.107	0.107	0.127	0.125	0.12	0.124	0.118	0.115	0.105	0.112	0.112	0.109	0.14	0.117	0.121	0.125	0.125	0.138	0.159	0.159	0.15	0.15	0.155	0.155	0.155	0.158	0.158	0.158	0.154
YBR172C	0.036	0.036	0.035	0.031	0.027	0.016	0.019	0.019	0.019	0.025	0.031	0.031	0.025	0.025	0.024	0.026	0.043	0.045	0.045	0.047	0.047	0.044	0.04	0.032	0.032	0.034	0.038	0.038	0.044	0.043	0.043	0.043	0.047	0.049	0.052	0.052	0.055	0.054	0.054	0.054	0.054	0.054	0.054	0.061	0.061	0.045	0.044	0.039	0.039
YNL167C	0.005	0.009	0.016	0.011	0.02	0.02	0.02	0.016	0.016	0.021	0.027	0.027	0.025	0.024	0.022	0.016	0.017	0.01	0.01	0.01	0.01	0.01	0.01	0.012	0.012	0.012	0.014	0.014	0.014	0.017	0.013	0.019	0.019	0.019	0.019	0.022	0.024	0.024	0.027	0.033	0.009	0.009	0.009	0.009	0.009	0.009	0.007	0	0
YNL258C	0.076	0.082	0.076	0.079	0.08	0.078	0.09	0.086	0.086	0.084	0.084	0.086	0.085	0.08	0.086	0.086	0.086	0.088	0.078	0.079	0.081	0.082	0.082	0.084	0.084	0.084	0.084	0.084	0.081	0.081	0.079	0.084	0.087	0.086	0.076	0.076	0.078	0.078	0.077	0.074	0.073	0.073	0.073	0.073	0.073	0.076	0.072	0.069	0.071
YER101C	0	0	0	0	0	0	0	0	0	0	0	0	0	0	0	0	0	0	0	0	0	0	0	0	0	0	0	0	0	0	0	0	0	0	0.221	0.25	0.261	0.261	0.282	0.304	0.301	0.301	0.235	0.225	0.225	0.226	0.226	0.243	0.243
YLR429W	0.072	0.07	0.07	0.071	0.094	0.097	0.111	0.111	0.116	0.118	0.118	0.12	0.12	0.12	0.124	0.126	0.168	0.171	0.171	0.171	0.171	0.172	0.172	0.182	0.18	0.18	0.189	0.18	0.18	0.166	0.166	0.162	0.159	0.158	0.158	0.158	0.162	0.166	0.162	0.158	0.158	0.158	0.158	0.158	0.158	0.158	0.158	0.159	0.163
YML087C	0.01	0.012	0.005	0.006	0.002	0.004	0	0.005	0.002	0.002	0.006	-0.002	0.001	0.001	-0.001	-0.006	0.005	0.01	0.014	0.009	0.01	0.013	0.013	0.001	0.003	0.004	0.004	0.004	0.002	0.004	0	0	0	0.003	0.003	0.001	-0.001	-0.001	-0.002	0.002	0.001	0.001	0.001	0.001	0.001	0.002	0.004	0.003	0.003
YBR225W	0.201	0.213	0.158	0.141	0.138	0.147	0.216	0.218	0.18	0.172	0.172	0.174	0.174	0.174	0.171	0.171	0.176	0.174	0.169	0.163	0.163	0.158	0.151	0.128	0.132	0.132	0.124	0.108	0.135	0.131	0.144	0.151	0.144	0.149	0.144	0.144	0.141	0.143	0.138	0.142	0.142	0.141	0.147	0.146	0.146	0.148	0.148	0.148	0.148
YER142C	0.244	0.251	0.255	0.258	0.257	0.247	0.245	0.251	0.255	0.258	0.263	0.244	0.234	0.23	0.229	0.241	0.238	0.241	0.252	0.252	0.262	0.268	0.277	0.277	0.277	0.284	0.291	0.273	0.272	0.269	0.269	0.268	0.265	0.265	0.267	0.275	0.275	0.256	0.253	0.253	0.263	0.27	0.28	0.282	0.283	0.283	0.283	0.283	0.283
YLR047C	0.066	0.066	0.066	0.066	0.073	0.05	0.039	0.037	0.04	0.04	0.041	0.038	0.052	0.064	0.064	0.064	0.064	0.064	0.064	0.061	0	0	0	0	0	0	0	0	0	0	0	0	0	0	0	0	0	0	0	0	0	0	0	0	0	0	0	0	0
YPL176C	0.374	0.352	0.377	0.364	0.362	0.367	0.368	0.372	0.372	0.373	0.373	0.372	0.356	0.355	0.357	0.357	0.357	0.356	0.356	0.359	0.359	0.349	0.351	0.351	0.351	0.351	0.349	0.349	0.349	0.354	0.356	0.356	0.356	0.357	0.354	0.346	0.346	0.339	0.339	0.339	0.353	0.352	0.354	0.354	0.354	0.354	0.35	0.353	0.404
YNL305C	1.201	1.201	1.194	1.236	1.228	1.232	1.425	1.404	1.393	1.467	1.462	1.454	1.454	1.454	1.458	1.458	1.458	1.465	1.465	1.394	1.394	1.381	1.385	1.366	1.358	1.361	1.361	1.329	1.332	1.285	1.279	1.279	1.252	1.243	1.259	1.277	1.359	1.309	1.309	1.299	1.271	1.261	1.252	1.236	1.236	1.147	1.228	1.1	1.063
YKL193C	0.284	0.284	0.303	0.303	0.298	0.298	0.298	0.285	0.292	0.276	0.267	0.262	0.279	0.279	0.284	0.307	0.301	0.299	0.293	0.292	0.292	0.282	0.294	0.296	0.294	0.296	0.309	0.319	0.315	0.315	0.315	0.318	0.338	0.34	0.329	0.335	0.33	0.331	0.325	0.323	0.282	0.282	0.286	0.285	0.29	0.263	0.225	0.226	0.226
YHR081W	0.14	0.143	0.143	0.143	0.143	0.143	0.143	0.163	0.152	0.168	0.16	0.16	0.158	0.15	0.15	0.143	0.115	0.08	0.067	0.075	0.075	0.066	0.065	0.043	0.036	0.036	0.025	0.062	0.018	0.009	-0.013	-0.013	-0.236	-0.196	-0.189	-0.2	-0.249	-0.318	-0.287	-0.287	-0.341	-0.341	0	0	0	0	0	0	0
YER112W	-0.011	-0.011	-0.011	-0.011	-0.012	-0.012	-0.012	-0.012	-0.013	-0.009	-0.01	-0.009	-0.009	-0.004	-0.004	-0.005	-0.003	-0.003	-0.005	0	-0.001	-0.001	-0.002	0	0	0	0.003	0.003	0	0	0	0	0	-0.001	-0.002	-0.002	-0.002	0.001	0.002	0.006	0.005	0.005	0.005	0.005	0.004	0.004	0.008	0.007	0.036
YBR208C	-0.034	-0.034	-0.033	-0.033	-0.033	-0.032	-0.03	-0.03	-0.03	-0.034	-0.034	-0.034	-0.034	-0.034	-0.034	-0.034	-0.033	-0.032	-0.031	-0.031	-0.031	-0.031	-0.031	-0.031	-0.031	-0.031	-0.031	-0.031	-0.031	-0.031	-0.031	-0.031	-0.031	-0.031	-0.031	-0.033	-0.033	-0.033	-0.033	-0.033	-0.033	-0.033	-0.033	-0.034	-0.034	-0.034	-0.034	-0.035	-0.033
YNL145W	-0.057	-0.057	-0.063	-0.063	-0.063	-0.057	-0.057	-0.057	-0.063	-0.059	-0.058	-0.077	-0.073	-0.068	-0.05	-0.054	-0.053	-0.052	-0.043	-0.026	-0.03	-0.03	-0.03	-0.034	-0.034	-0.021	-0.021	-0.021	-0.021	-0.021	-0.028	-0.022	-0.018	-0.018	-0.016	-0.016	-0.016	-0.015	-0.004	-0.008	0.001	0.001	0.001	0.008	0.009	0.009	0.022	0.01	0.019
YLL015W	0.1	0.1	0.096	0.095	0.095	0.099	0.099	0.102	0.102	0.102	0.103	0.106	0.106	0.072	0.072	0.072	0.075	0.052	0.052	0.041	0.041	0.041	0.041	0.038	0.038	0.046	0.045	0.041	0.025	0.015	0.015	0.007	0.013	0.006	0.01	0.009	0.017	0.017	0.017	0.017	0.019	0.018	0.022	0.019	0.015	0.016	0.013	0.013	0.014
YBL069W	0.083	0.095	0.093	0.102	0.11	0.102	0.093	0.098	0.099	0.099	0.099	0.081	0.081	0.082	0.076	0.081	0.083	0.082	0.082	0.078	0.07	0.079	0.087	0.08	0.097	0.095	0.102	0.113	0.108	0.116	0.108	0.108	0.099	0.097	0.102	0.092	0.08	0.084	0.108	0.108	0.108	0.091	0.073	0.075	0.069	0.069	0.069	0.069	0.089
YDL097C	0.203	0.22	0.214	0.233	0.289	0.312	0.302	0.302	0.338	0.335	0.335	0.354	0.361	0.35	0.387	0.418	0.424	0.441	0.441	0.441	0.449	0.456	0.488	0.488	0.478	0.478	0.484	0.492	0.5	0.499	0.499	0.503	0.515	0.672	0.724	0.744	0.764	0.763	0.804	0.743	0.868	1.01	1.01	1.03	1.03	1.032	1.036	1.048	1.051
YER048C	-0.001	-0.001	-0.005	0.006	0.004	-0.003	-0.005	-0.037	-0.021	-0.037	-0.034	-0.036	-0.036	-0.036	-0.033	-0.031	-0.031	-0.035	-0.03	-0.03	-0.03	-0.033	-0.033	-0.033	-0.022	-0.022	-0.026	-0.027	-0.019	-0.022	-0.022	-0.027	-0.027	-0.027	-0.027	-0.027	-0.027	-0.027	-0.027	-0.029	-0.029	-0.029	-0.027	-0.025	-0.028	-0.024	-0.022	-0.021	-0.021
YDR533C	-0.103	-0.099	-0.095	-0.095	-0.095	-0.093	-0.081	-0.075	-0.075	-0.076	-0.074	-0.074	-0.074	-0.072	-0.072	-0.072	-0.072	-0.072	-0.074	-0.074	-0.076	-0.075	-0.075	-0.07	-0.071	-0.071	-0.071	-0.071	-0.069	-0.069	-0.069	-0.069	-0.066	-0.066	-0.064	-0.064	-0.064	-0.062	-0.062	-0.062	-0.063	-0.063	-0.063	-0.062	-0.062	-0.058	-0.062	-0.062	-0.056
YOR181W	0.06	0.06	0.061	0.057	0.054	0.054	0.058	0.073	0.059	0.043	0.043	0.042	0.042	0.043	0.043	0.044	0.044	0.048	0.05	0.053	0.054	0.046	0.041	0.028	0.024	0.024	0.022	0.016	0.019	0.019	0.019	0.016	0.017	0.019	0.019	0.019	0.014	0.01	0.009	0.01	-0.001	-0.002	-0.003	0.004	0.004	0.007	0.007	0.005	0.005
YBL040C	0.124	0.124	0.111	0.107	0.107	0.107	0.107	0.101	0.101	0.094	0.095	0.095	0.095	0.09	0.091	0.091	0.091	0.096	0.097	0.097	0.097	0.097	0.097	0.097	0.097	0.097	0.097	0.097	0.097	0.097	0.097	0.109	0.113	0.102	0.086	0.088	0.093	0.088	0.088	0.087	0.099	0.094	0.094	0.105	0.105	0.105	0.097	0.097	0.074
YOL041C	0.047	0.047	0.047	0.047	0.044	0.042	0.041	0.041	0.041	0.041	0.043	0.041	0.041	0.041	0.041	0.041	0.041	0.041	0.041	0.041	0.041	0.038	0.033	0.033	0.038	0.038	0.043	0.045	0.05	0.051	0.044	0.044	0.044	0.035	0.036	0.031	0.035	0.036	0.037	0.035	0.036	0.039	0.037	0.037	0.034	0.034	0.034	0.034	0.034
YIL044C	-0.031	-0.035	-0.039	-0.035	-0.035	-0.035	-0.035	-0.031	-0.043	-0.027	-0.035	-0.047	-0.047	-0.042	-0.046	-0.046	-0.017	-0.026	-0.028	-0.028	-0.04	-0.066	-0.065	-0.069	-0.074	-0.072	-0.071	-0.094	-0.094	-0.095	-0.078	-0.07	-0.073	-0.091	-0.099	-0.106	-0.107	-0.097	-0.076	-0.075	-0.073	-0.07	-0.062	-0.062	-0.068	-0.068	-0.065	-0.071	-0.07
YBL097W	0.039	0.039	0.045	0.029	0.029	0.033	0	0.003	0.023	0.023	0.022	0.022	0.015	0.03	0.033	0.056	0.058	0.061	0.065	0.059	0.06	0.054	0.059	0.061	0.053	0.053	0.053	0.049	0.046	0.043	0.041	0.036	0.03	0.03	0.03	0.034	0.03	0.029	0.026	0.026	0.031	0.041	0.051	0.054	0.054	0.058	0.058	0.058	0.058
YBR255C-A	-0.003	0.009	-0.009	-0.009	-0.006	-0.008	-0.012	-0.013	-0.015	-0.014	-0.014	-0.013	-0.013	-0.008	-0.008	-0.008	-0.006	-0.001	-0.001	-0.001	-0.004	-0.009	-0.01	-0.018	-0.011	-0.004	0.004	-0.007	-0.015	-0.008	-0.008	-0.001	0.015	0.011	0.014	0.006	0.006	0.006	0.006	0.009	0	-0.002	0.002	0.002	0.001	0.004	0.008	0.011	0.011
YMR167W	0.214	0.195	0.189	0.208	0.207	0.207	0.206	0.203	0.204	0.209	0.219	0.212	0.206	0.206	0.212	0.212	0.204	0.248	0.254	0.259	0.259	0.267	0.274	0.286	0.283	0.285	0.286	0.286	0.29	0.292	0.306	0.319	0.293	0.29	0.281	0.287	0.293	0.295	0.285	0.285	0.281	0.281	0.274	0.279	0.281	0.281	0.282	0.277	0.277
YDL006W	0.026	0.019	0.019	0.019	0.02	0.022	0.021	0.006	0	0	0.001	0.003	0.004	0.004	0.004	0.004	0.004	0.004	0.006	0.007	0.003	0.004	0.004	0.006	0.012	0.012	0.011	0.012	0.014	0.012	0.011	0.012	0.006	0.008	0.011	0.011	0.011	0.014	0.012	0.012	0.012	0.011	0.011	0.011	0.011	0.011	0.01	0.012	0.012
YFR006W	0.142	0.142	0.137	0.137	0.139	0.139	0.139	0.138	0.138	0.15	0.151	0.151	0.179	0.18	0.167	0.155	0.159	0.159	0.16	0.162	0.172	0.175	0.177	0.204	0.214	0.218	0.23	0.23	0.23	0.23	0.23	0.227	0.232	0.229	0.23	0.23	0.209	0.23	0.212	0.212	0.202	0.197	0.202	0.201	0.201	0.211	0.21	0.216	0.22
YNL127W	0.018	0.008	-0.015	-0.026	-0.026	-0.026	-0.026	-0.018	-0.018	-0.024	-0.016	-0.016	-0.018	-0.038	-0.033	-0.03	-0.03	-0.029	-0.029	-0.06	-0.065	-0.122	-0.1	-0.192	-0.094	0.064	0.061	0.065	0.068	0.072	0.075	0.087	0.087	0.09	0.09	0.084	0.09	0.092	0.094	0.077	0.071	0.085	0.083	0.086	0.086	0.086	0.087	0.087	0.1
YJL144W	-0.002	0.004	0.011	0.013	0.013	0.021	0.019	0.022	0.022	0.022	0.011	0.008	0.008	0.008	0.008	0.007	0.007	0	0.005	0.005	0.005	0.005	0.005	0.005	0.009	0.008	0.006	0.009	0.007	0.018	0.018	0.009	0.003	-0.003	-0.006	-0.002	0.007	0.025	0.025	0.021	0.016	0	0.003	0.001	0.027	0.027	0.027	0.027	0.024
YPR158W	-0.145	-0.145	-0.128	-0.128	-0.128	-0.12	-0.102	-0.102	-0.128	-0.128	-0.128	-0.128	-0.128	-0.122	-0.081	-0.086	0	0	0	0	0	0	0	0	0	0	0	0	0	0	0	0	0	0	0	0	0	0	0	0	0	0	0	0	0	0	0	0	0
YMR309C	-0.007	-0.007	-0.011	-0.011	-0.009	-0.006	-0.005	-0.005	-0.008	-0.008	-0.008	-0.009	-0.009	-0.008	-0.008	-0.011	-0.011	-0.011	-0.011	-0.013	-0.011	-0.013	-0.013	-0.013	-0.009	-0.009	-0.009	-0.008	-0.009	-0.009	-0.009	-0.009	-0.009	-0.011	-0.011	-0.011	-0.012	-0.01	-0.011	-0.019	-0.019	-0.019	-0.019	-0.017	-0.019	-0.014	0.005	-0.001	-0.001
YOR233W	0.018	0.02	0.02	0.017	0.017	0.021	0.018	0.015	0.018	0.024	0.024	0.023	0.021	0.024	0.023	0.025	0.019	0.022	0.02	0.018	0.018	0.012	0.007	0.006	0.006	0.013	-0.004	0	0.006	0.011	0.011	0.009	0.006	0.006	0.013	0.013	0.014	0.014	0.017	0.017	0.011	0.011	0.012	0.015	0.015	0.017	0.015	0.013	0.012
YBR112C	-0.026	-0.003	-0.003	-0.003	-0.007	-0.007	-0.007	-0.007	-0.007	-0.007	-0.01	-0.01	-0.01	-0.01	-0.01	-0.01	-0.01	-0.01	-0.01	-0.007	-0.007	-0.007	-0.007	-0.007	-0.007	-0.007	-0.007	-0.007	-0.007	-0.004	-0.004	-0.004	0.001	0.001	0.046	0.013	0.013	0.013	0.012	0.012	0.012	0.012	0.015	0.017	0.017	0.017	0.017	0.017	0.017
YAR019C	0.114	0.11	0.106	0.095	0.089	0.091	0.089	0.096	0.096	0.103	0.103	0.102	0.085	0.084	0.123	0.139	0.14	0.161	0.161	0.15	0.145	0.152	0.157	0.191	0.183	0.1	0.093	0.113	0.108	0.057	0.063	0.069	0.076	0.115	0.141	0.145	0.137	0.139	0.153	0.147	0.145	0.145	0.145	0.143	0.147	0.141	0.145	0.149	0.159
YGR197C	0.233	0.233	0.231	0.231	0.256	0.268	0.293	0.293	0.278	0.292	0.291	0.291	0.3	0.299	0.295	0.282	0.286	0.293	0.293	0.293	0.286	0.28	0.283	0.336	0.334	0.337	0.323	0.325	0.316	0.316	0.316	0.316	0.316	0.324	0.32	0.321	0.332	0.336	0.354	0.353	0.354	0.354	0.351	0.351	0.363	0.363	0.36	0.36	0.36
YLR346C	-0.049	-0.049	-0.052	-0.053	-0.053	-0.053	-0.053	-0.053	-0.048	-0.046	-0.046	-0.039	-0.04	-0.04	-0.042	-0.04	-0.045	-0.049	-0.049	-0.052	-0.057	-0.057	-0.057	-0.054	-0.055	-0.064	-0.066	-0.071	-0.07	-0.072	-0.074	-0.077	-0.077	-0.077	-0.085	-0.085	-0.087	-0.087	-0.087	-0.081	-0.084	-0.084	-0.084	-0.084	-0.087	-0.086	-0.087	-0.087	-0.087
YER059W	0.146	0.146	0.144	0.125	0.113	0.104	0.129	0.129	0.145	0.134	0.152	0.178	0.141	0.138	0.12	0.117	0.113	0.123	0.121	0.13	0.13	0.132	0.162	0.166	0.169	0.162	0.16	0.158	0.168	0.187	0.202	0.203	0.178	0.178	0.174	0.17	0.171	0.177	0.172	0.172	0.165	0.159	0.17	0.172	0.169	0.169	0.17	0.17	0.18
YER020W	1.443	1.433	1.605	1.647	1.631	1.612	1.612	1.604	1.604	1.604	1.755	1.875	1.749	1.848	1.844	1.844	1.844	1.686	1.712	1.641	1.616	1.616	2.035	2.035	1.876	1.876	1.873	1.879	1.879	1.865	1.839	1.76	2.204	0	0	0	0	0	0	0	0	0	0	0	0	0	0	0	0
YGR047C	0.139	0.136	0.136	0.124	0.119	0.115	0.103	0.103	0.103	0.103	0.115	0.105	0.115	0.134	0.134	0.131	0.131	0.144	0.144	0.138	0.148	0.148	0.152	0.146	0.146	0.146	0.138	0.127	0.127	0.127	0.127	0.109	0.127	0.121	0.121	0.121	0.121	0.121	0.187	0.166	0.184	0.184	0.228	0.228	0.236	0.47	0.379	0.512	0.512
YOR229W	0.294	0.295	0.295	0.295	0.291	0.343	0.335	0.329	0.386	0.389	0.386	0.386	0.386	0.392	0.395	0.394	0.399	0.377	0.378	0.362	0.34	0.215	0.192	0.187	0.27	0.267	0.242	0.242	0.278	0.278	0.295	0.295	0.317	0.422	0.442	0.394	0.405	0.405	0.405	0.412	0.424	0.423	0.442	0.436	0.381	0.381	0.358	0.358	0.37
YML021C	0.146	0.142	0.138	0.138	0.146	0.243	0.247	0.244	0.249	0.249	0.249	0.252	0.276	0.269	0.271	0.283	0.285	0.285	0.285	0.285	0.283	0.307	0.37	0.348	0.345	0.345	0.342	0.342	0.333	0.321	0.321	0.314	0.312	0.316	0.309	0.296	0.294	0.302	0.302	0.24	0.25	0.25	0.259	0.257	0.252	0.252	0.242	0.242	0.242
YJL121C	0	0	0	0.001	0.001	0.001	0.012	0.012	0.012	0.012	0.012	0.012	0.012	0	0.055	0.052	0.052	0.071	0.097	0.117	0.117	0.117	0.117	0.096	0.113	0.097	0.097	0.097	0.097	0.097	0.115	0.115	0.114	0.134	0.151	0.151	0.142	0.142	0.142	0.142	0.142	0.142	0.142	0.142	0.142	0.128	0.082	0.112	0.178
YMR246W	-0.135	-0.136	-0.11	-0.118	-0.118	-0.113	-0.113	-0.11	-0.11	-0.11	-0.102	-0.102	-0.105	-0.109	-0.112	-0.112	-0.112	-0.112	-0.123	-0.123	-0.123	-0.123	-0.114	-0.114	-0.114	-0.114	-0.114	-0.114	-0.114	-0.126	-0.134	-0.131	-0.141	-0.142	-0.147	-0.147	-0.144	-0.144	-0.142	-0.134	-0.134	-0.131	-0.132	-0.132	-0.118	-0.118	-0.128	-0.135	-0.107
YNR063W	0	0	0	0	0	0	0	0	0	0	0	0	0	0	0	0	0	0	0	0	0	0	0	0	0	0	0	0	0	0	0	0	0	0	0	0	0	0	0	0	0	0	0	0	0	0	0	0	0
YIR026C	-0.03	-0.038	-0.142	-0.085	-0.108	-0.117	-0.104	-0.144	-0.128	-0.139	-0.136	-0.162	-0.164	-0.153	-0.126	-0.126	-0.143	-0.115	-0.054	-0.061	-0.103	-0.103	-0.092	-0.031	-0.031	-0.038	-0.038	-0.048	-0.053	-0.041	-0.042	-0.055	-0.05	-0.054	-0.054	-0.059	-0.039	-0.027	-0.002	-0.001	-0.001	-0.004	0.004	-0.002	-0.003	-0.006	-0.009	-0.004	-0.013
YIL085C	0.141	0.162	0.159	0.173	0.198	0.195	0.184	0.184	0.18	0.183	0.183	0.201	0.204	0.203	0.207	0.185	0.186	0.186	0.192	0.168	0.183	0.183	0.171	0.166	0.166	0.169	0.181	0.181	0.181	0.175	0.173	0.167	0.15	0.135	0.121	0.126	0.126	0.118	0.143	0.151	0.157	0.157	0.14	0.142	0.144	0.154	0.163	0.185	0.185
YHL003C	0	0	0	0	0	0	0	0	0	0	0	0	0	0	0	0	0	0	0	0	0	0	0	0	0	0	0.071	0.058	0.046	0.046	0.073	0.102	0.102	0.09	0.063	0.047	0.047	0.059	0.059	0.059	0.057	0.056	0.056	0.056	0.056	0.061	0.061	0.061	0.061
YDR057W	0.119	0.12	0.115	0.12	0.12	0.12	0.136	0.136	0.135	0.132	0.133	0.127	0.144	0.146	0.145	0.148	0.147	0.15	0.144	0.146	0.154	0.151	0.149	0.152	0.152	0.16	0.158	0.162	0.16	0.161	0.161	0.162	0.165	0.165	0.165	0.165	0.162	0.161	0.158	0.159	0.159	0.159	0.157	0.157	0.16	0.156	0.171	0.172	0.169
YKL216W	0.107	0.105	0.104	0.103	0.103	0.103	0.103	0.103	0.103	0.109	0.108	0.1	0.099	0.094	0.092	0.104	0.111	0.108	0.106	0.106	0.109	0.11	0.118	0.119	0.122	0.122	0.122	0.125	0.125	0.122	0.123	0.124	0.124	0.127	0.125	0.125	0.125	0.125	0.125	0.125	0.125	0.125	0.125	0.134	0.137	0.131	0.134	0.134	0.134
YGL073W	0.386	0.372	0.372	0.381	0.381	0.384	0.404	0.398	0.401	0.389	0.382	0.391	0.396	0.396	0.397	0.387	0.387	0.387	0.381	0.397	0.389	0.372	0.381	0.377	0.38	0.409	0.328	0.288	0.295	0.298	0.352	0.345	0.353	0.38	0.366	0.359	0.359	0.359	0.359	0.326	0.326	0.327	0.327	0.325	0.37	0.388	0.331	0.275	0.296
YML001W	0.042	0.05	0.052	0.048	0.03	0.035	0.035	0.032	0.032	0.032	0.032	0.023	0.02	0.017	0.015	0.013	0.008	0.012	0.02	0.011	0.009	0.009	0.009	0.013	0.011	0.011	0.009	0.007	0.01	0.007	0.007	0.007	0.011	0.015	0.015	0.015	0.015	0.015	0.016	0.02	0.022	0.024	0.024	0.024	0.026	0.026	0.033	0.032	0.031
YPL057C	-0.065	-0.065	-0.065	-0.081	-0.077	-0.077	-0.08	-0.062	-0.066	-0.066	-0.039	-0.038	-0.035	-0.035	-0.035	-0.035	-0.035	-0.035	-0.035	-0.035	-0.036	-0.089	-0.052	-0.047	-0.047	-0.039	-0.028	-0.028	-0.025	-0.022	-0.022	-0.022	-0.021	-0.021	-0.021	-0.021	-0.021	-0.021	-0.006	-0.006	-0.007	-0.007	-0.006	-0.006	-0.004	-0.004	-0.004	-0.005	-0.005
YLL028W	-0.054	-0.054	-0.054	-0.054	-0.054	-0.054	-0.06	-0.06	-0.06	-0.056	-0.052	0.002	0.015	0.014	0.007	0	0	0	0	0	0	-0.022	-0.022	-0.022	-0.022	-0.022	-0.022	-0.022	-0.022	-0.022	-0.022	-0.067	-0.067	-0.085	-0.085	-0.085	-0.085	-0.068	-0.067	-0.081	-0.081	-0.081	-0.081	-0.081	-0.081	-0.081	-0.081	-0.081	-0.081
YBL095W	0.082	0.084	0.083	0.083	0.081	0.091	0.096	0.095	0.096	0.094	0.094	0.097	0.099	0.099	0.097	0.098	0.098	0.098	0.095	0.091	0.091	0.09	0.095	0.097	0.101	0.104	0.102	0.099	0.099	0.102	0.1	0.093	0.093	0.095	0.095	0.095	0.098	0.098	0.097	0.093	0.097	0.097	0.094	0.094	0.094	0.094	0.09	0.094	0.098
YFL024C	0.079	0.076	0.041	0.012	0.006	0.02	0.029	0.032	0.047	0.047	0.049	0.035	0.035	0.037	-0.003	0.019	0.014	0.001	-0.009	0.02	0.004	0.004	0.004	0.015	0.009	0.087	-0.04	0.152	0.152	0.153	0.153	0.153	0.16	0.163	0.162	0.188	0.192	0.196	0.196	0.19	0.193	0.189	0.197	0.178	0.178	0.184	0.141	0.132	0.125
YDR032C	-0.096	-0.096	-0.096	-0.088	-0.085	-0.085	-0.085	-0.069	-0.06	-0.06	-0.06	-0.06	-0.063	-0.058	-0.058	-0.071	-0.068	-0.063	-0.069	-0.069	-0.065	-0.065	-0.065	-0.068	-0.058	-0.057	-0.057	-0.057	-0.057	-0.057	-0.052	-0.052	-0.052	-0.052	-0.052	-0.052	-0.053	-0.044	-0.044	-0.044	-0.047	-0.046	-0.048	-0.048	-0.037	-0.037	-0.037	-0.037	-0.035
YLR136C	0.265	0.254	0.254	0.244	0.247	0.24	0.24	0.244	0.245	0.242	0.239	0.239	0.239	0.252	0.276	0.272	0.27	0.33	0.314	0.302	0.302	0.298	0.302	0.291	0.288	0.287	0.29	0.289	0.297	0.301	0.296	0.299	0.3	0.3	0.286	0.269	0.261	0.256	0.26	0.249	0.258	0.241	0.258	0.258	0.249	0.244	0.247	0.246	0.242
YAL038W	0.017	0.017	0.018	0.007	0.007	0.007	0.007	0.004	0.004	0.006	0.013	0.011	0.011	0.01	0.011	0.011	0.01	0.01	0.01	0.012	0.013	0.013	0.013	0.013	0.013	0.013	0.015	0.015	0.015	0.015	0.015	0.015	0.015	0.015	0.015	0.015	0.015	0.015	0.015	0.015	0.015	0.015	0.015	0.015	0.015	0.015	0.015	0.015	0.015
YNL121C	0.893	0.852	0.843	1.004	0.99	0.99	1.011	0.992	0.97	0.771	0.744	0.719	0.696	0.675	0.662	0.648	0.634	0.587	0.582	0.575	0.568	0.568	0.555	0.504	0.557	0.557	0.469	0.452	0.549	0.553	0.449	0.44	0.44	0.455	0.455	0.438	0.385	0.389	0.389	1.344	1.365	1.103	1.4	1.4	1.4	1.254	1.237	1.237	1.147
YDR332W	0.056	0.079	0.088	0.086	0.086	0.085	0.086	0.083	0.084	0.073	0.067	0.067	0.067	0.059	0.057	0.057	0.059	0.059	0.059	0.055	0.044	0.062	0.064	0.056	0.056	0.073	0.068	0.071	0.071	0.073	0.073	0.073	0.073	0.073	0.073	0.074	0.078	0.077	0.062	0.063	0.066	0.066	0.069	0.069	0.071	0.065	0.054	0.056	0.056
YGR026W	0.361	0.357	0.349	0.349	0.349	0.349	0.356	0.356	0.351	0.333	0.335	0.335	0.335	0.338	0.338	0.338	0.338	0.338	0.338	0.338	0.341	0.341	0.341	0.33	0.333	0.346	0.339	0.334	0.34	0.347	0.345	0.343	0.34	0.34	0.343	0.339	0.339	0.342	0.346	0.346	0.348	0.346	0.346	0.346	0.338	0.341	0.345	0.352	0.363
YDL002C	0.135	0.135	0.127	0.124	0.124	0.127	0.134	0.136	0.136	0.152	0.164	0.164	0.17	0.168	0.168	0.174	0.149	0.145	0.145	0.142	0.143	0.14	0.137	0.137	0.131	0.131	0.131	0.132	0.132	0.129	0.129	0.129	0.129	0.131	0.129	0.124	0.13	0.136	0.114	0.118	0.118	0.122	0.122	0.145	0.145	0.141	0.141	0.136	0.136
YGL038C	-0.043	-0.043	-0.045	-0.045	-0.045	-0.049	-0.048	-0.051	-0.05	-0.054	-0.055	-0.055	-0.053	-0.053	-0.053	-0.053	-0.053	-0.053	-0.053	-0.054	-0.056	-0.056	-0.055	-0.054	-0.055	-0.051	-0.053	-0.053	-0.067	-0.068	-0.069	-0.068	-0.068	-0.068	-0.068	-0.068	-0.067	-0.069	-0.064	-0.07	-0.07	-0.07	-0.07	-0.068	-0.068	-0.062	-0.062	-0.064	-0.064
YHR116W	0.23	0.219	0.22	0.229	0.229	0.233	0.235	0.235	0.229	0.229	0.229	0.233	0.235	0.24	0.242	0.242	0.25	0.25	0.245	0.245	0.241	0.242	0.242	0.242	0.252	0.252	0.243	0.243	0.243	0.245	0.245	0.246	0.246	0.246	0.246	0.246	0.248	0.248	0.252	0.258	0.258	0.254	0.254	0.261	0.262	0.26	0.26	0.26	0.257
YGL078C	0.127	0.127	0.124	0.123	0.113	0.099	0.094	0.09	0.086	0.086	0.09	0.091	0.095	0.097	0.097	0.097	0.097	0.097	0.1	0.103	0.098	0.102	0.124	0.128	0.124	0.119	0.116	0.112	0.115	0.115	0.115	0.111	0.112	0.115	0.115	0.115	0.115	0.115	0.115	0.111	0.111	0.111	0.108	0.11	0.11	0.105	0.101	0.106	0.099
YMR286W	0.341	0.362	0.362	0.363	0.366	0.379	0.376	0.379	0.394	0.394	0.409	0.411	0.427	0.421	0.421	0.406	0.406	0.409	0.411	0.401	0.406	0.411	0.419	0.425	0.408	0.424	0.426	0.45	0.432	0.429	0.429	0.429	0.428	0.428	0.417	0.419	0.429	0.429	0.429	0.425	0.425	0.425	0.425	0.424	0.416	0.416	0.407	0.393	0.401
YMR284W	-0.028	-0.035	-0.035	-0.035	-0.032	-0.032	-0.032	-0.032	-0.038	-0.038	-0.038	-0.044	-0.054	-0.064	-0.064	-0.042	-0.048	-0.024	-0.022	-0.051	-0.051	-0.044	-0.044	-0.044	-0.044	-0.068	-0.068	-0.068	-0.068	-0.093	-0.093	-0.093	-0.063	-0.032	-0.017	-0.017	-0.017	-0.017	0	0	-0.017	-0.056	-0.05	-0.024	-0.024	-0.024	-0.024	-0.024	-0.014
YNL294C	-0.038	-0.031	-0.034	0.006	-0.028	-0.011	0.001	0	0	0.007	0.007	0.047	0.078	0.074	0.107	0.105	0.096	0.099	0.105	0.105	0.112	0.124	0.136	0.146	0.179	0.184	0.177	0.18	0.175	0.146	0.119	0.168	0.162	0.156	0.153	0.154	0.155	0.155	0.154	0.154	0.16	0.16	0.15	0.15	0.15	0.137	0.137	0.134	0.146
YKL029C	0	0	0	0	0	0.043	0.043	0.043	0.043	0.043	0.043	0.043	0.043	0.043	0.043	0.043	0.043	0.043	0.043	0.043	0.043	0.043	0.043	0.043	0.043	0.022	0.022	0.022	0.022	0.019	0.019	0.017	0.017	0.017	0.017	0.017	0.017	0.017	0.017	0.017	0.017	0.017	0.017	0.017	0.017	0.017	0.017	0.017	0.017
YLR376C	0.103	0.103	0.11	0.091	0.088	0.111	0.113	0.116	0.118	0.112	0.118	0.11	0.116	0.123	0.129	0.129	0.141	0.144	0.149	0.145	0.162	0.162	0.177	0.179	0.176	0.175	0.173	0.169	0.169	0.168	0.168	0.168	0.166	0.169	0.184	0.182	0.189	0.187	0.19	0.193	0.193	0.193	0.185	0.192	0.193	0.195	0.195	0.195	0.201
YNL248C	0.219	0.22	0.22	0.221	0.215	0.218	0.22	0.22	0.22	0.237	0.228	0.231	0.238	0.238	0.237	0.239	0.239	0.239	0.237	0.237	0.237	0.237	0.237	0.24	0.243	0.243	0.243	0.247	0.243	0.243	0.245	0.243	0.243	0.244	0.244	0.244	0.24	0.24	0.24	0.24	0.244	0.244	0.248	0.248	0.248	0.252	0.252	0.252	0.257
YML103C	0.128	0.103	0.111	0.094	0.096	0.077	0.077	0.082	0.084	0.084	0.084	0.084	0.082	0.08	0.088	0.086	0.075	0.075	0.075	0.075	0.075	0.075	0.076	0.073	0.073	0.073	0.075	0.075	0.073	0.073	0.07	0.068	0.065	0.065	0.068	0.068	0.068	0.067	0.067	0.067	0.067	0.067	0.068	0.068	0.068	0.067	0.067	0.067	0.067
YGL067W	-0.035	-0.027	-0.018	-0.018	-0.018	-0.014	-0.013	-0.013	-0.011	-0.013	-0.01	-0.013	-0.007	-0.009	-0.009	-0.003	-0.004	-0.009	-0.005	-0.006	-0.006	-0.006	-0.006	-0.006	-0.005	-0.004	-0.001	0.001	-0.004	-0.004	-0.007	-0.006	-0.004	-0.004	-0.003	0	0	0.003	0.003	-0.004	-0.001	0.004	0.004	0	-0.001	-0.009	0.009	0.013	0.013
YPR084W	-0.002	-0.003	-0.002	-0.004	-0.011	-0.042	-0.054	-0.06	-0.06	-0.062	-0.08	-0.063	-0.064	-0.064	-0.061	-0.063	-0.056	-0.053	-0.053	-0.049	-0.049	-0.049	-0.044	-0.042	-0.023	-0.023	-0.023	-0.023	-0.019	-0.027	-0.026	-0.044	-0.053	-0.053	-0.059	-0.059	-0.062	-0.05	-0.05	-0.01	0.005	0.013	0.004	0.001	0.001	0.005	0.008	0.03	0.034
YML015C	0.07	0.078	0.083	0.083	0.095	0.098	0.114	0.104	0.103	0.103	0.103	0.095	0.095	0.082	0.062	0.06	0.049	0.056	0.05	0.054	0.053	0.053	0.053	0.044	0.044	0.039	0.027	0.017	0.017	0.017	0.017	0.026	0.022	0.018	0.006	0.015	0.027	0.032	0.043	0.048	0.041	0.042	0.031	0.031	0.028	0.028	0.028	0.028	0.031
YJR134C	0.07	0.074	0.076	0.072	0.072	0.078	0.075	0.075	0.075	0.071	0.071	0.071	0.074	0.074	0.076	0.085	0.077	0.087	0.092	0.078	0.081	0.072	0.081	0.075	0.065	0.063	0.063	0.069	0.068	0.071	0.087	0.087	0.089	0.089	0.089	0.088	0.085	0.085	0.093	0.09	0.084	0.084	0.098	0.096	0.1	0.1	0.102	0.102	0.102
YIL009C-A	-0.011	-0.011	-0.011	-0.011	-0.007	-0.034	-0.077	-0.074	-0.111	-0.111	-0.09	-0.046	-0.032	-0.032	-0.056	-0.042	-0.042	-0.042	-0.037	-0.025	0.002	0.014	0.037	0.035	0.032	0.024	0.024	0.024	0.024	0.024	0.017	0.014	0.012	0.018	0.018	0.006	0.006	0.004	0.017	0.019	0.019	0.018	0.018	0.018	0.028	0.021	0.03	0.03	0.03
YHR104W	-0.018	-0.031	-0.032	-0.041	-0.041	-0.039	-0.045	-0.035	-0.066	-0.086	-0.095	-0.102	-0.107	-0.115	-0.084	-0.079	-0.085	-0.065	-0.059	-0.059	-0.059	-0.049	-0.055	-0.048	-0.045	-0.039	-0.03	-0.034	-0.031	-0.031	-0.016	-0.016	-0.01	-0.01	-0.019	-0.016	-0.018	-0.014	-0.011	-0.018	-0.006	0	-0.008	-0.018	-0.008	-0.008	-0.009	-0.009	-0.009
YMR029C	0.734	0.73	0.73	0.725	0.725	0.721	0.768	0.753	0.748	0.778	0.778	0.823	0.892	0.849	0.852	0.897	0.9	0.745	0.745	0.753	0.75	0.75	0.755	0.755	0.781	0.808	0.745	0.767	0.764	0.721	0.702	0.663	0.674	0.672	0.672	0.665	0.667	0.649	0.658	0.655	0.655	0.655	0.65	0.673	0.689	0.696	0.676	0.676	0.676
YLL027W	-0.061	-0.068	-0.065	-0.065	-0.065	-0.059	-0.057	-0.057	-0.057	-0.057	-0.057	-0.049	-0.049	-0.044	-0.046	-0.046	-0.049	-0.049	-0.049	-0.05	-0.05	-0.054	-0.052	-0.048	-0.048	-0.052	-0.051	-0.053	-0.057	-0.057	-0.057	-0.057	-0.061	-0.061	-0.069	-0.076	-0.072	-0.073	-0.078	-0.074	-0.074	-0.075	-0.075	-0.08	-0.082	-0.072	-0.072	-0.072	-0.072
YCL031C	-0.018	-0.018	-0.015	-0.012	-0.01	-0.011	-0.014	-0.01	-0.005	-0.007	-0.007	-0.007	-0.007	-0.009	-0.009	-0.007	-0.007	-0.002	-0.002	-0.004	-0.004	-0.004	-0.004	-0.004	-0.005	-0.004	-0.005	-0.003	-0.003	-0.001	-0.001	-0.002	-0.002	-0.002	-0.004	-0.004	-0.004	-0.004	-0.004	-0.004	-0.004	-0.006	-0.008	-0.008	-0.007	-0.008	-0.008	-0.008	-0.008
YPR063C	-0.015	-0.015	-0.009	-0.011	-0.01	-0.01	-0.01	-0.004	-0.007	-0.007	-0.007	-0.007	-0.007	-0.007	-0.007	-0.007	-0.01	-0.013	-0.004	-0.009	-0.009	-0.009	-0.009	-0.011	-0.017	-0.033	-0.029	-0.029	-0.031	-0.024	-0.024	-0.024	-0.024	-0.011	-0.012	-0.012	-0.009	-0.009	-0.009	-0.009	-0.013	-0.013	-0.017	-0.017	-0.012	-0.007	-0.007	-0.009	-0.009
YKL206C	0.135	0.136	0.146	0.142	0.144	0.144	0.14	0.143	0.147	0.135	0.135	0.126	0.126	0.126	0.122	0.122	0.122	0.122	0.122	0.122	0.122	0.124	0.122	0.134	0.134	0.134	0.127	0.129	0.129	0.129	0.129	0.129	0.138	0.138	0.139	0.135	0.135	0.137	0.137	0.137	0.14	0.139	0.137	0.137	0.137	0.137	0.137	0.137	0.137
YDR049W	0.059	0.057	0.053	0.059	0.059	0.059	0.061	0.058	0.058	0.054	0.056	0.055	0.055	0.055	0.055	0.05	0.05	0.048	0.048	0.049	0.055	0.055	0.055	0.054	0.052	0.054	0.052	0.055	0.061	0.061	0.061	0.062	0.062	0.057	0.057	0.057	0.057	0.055	0.055	0.055	0.053	0.053	0.05	0.05	0.05	0.051	0.043	0.044	0.045
YMR037C	-0.021	-0.021	-0.021	-0.021	-0.021	-0.003	0.006	0.006	0.006	-0.003	-0.003	-0.008	-0.008	0.016	0.011	0.011	-0.007	-0.007	-0.007	-0.015	-0.015	-0.015	-0.015	-0.015	-0.015	-0.015	-0.015	0.005	-0.043	-0.053	-0.053	-0.053	-0.031	-0.027	-0.027	-0.045	-0.05	-0.038	-0.032	-0.032	-0.024	-0.024	0.008	0.024	0.015	0.022	0.012	0.012	0.012
YIL159W	0.017	0.018	0.018	0.018	0.02	0.02	0.02	0.02	0.02	0.02	0.021	0.022	0.022	0.022	0.022	0.022	0.023	0.023	0.022	0.022	0.022	0.022	0.022	0.022	0.022	0.022	0.023	0.025	0.024	0.024	0.024	0.025	0.025	0.025	0.025	0.022	0.02	0.02	0.018	0.018	0.02	0.02	0.02	0.021	0.021	0.018	0.018	0.017	0.026
YOR117W	0	0	0	0	0	0	0	0	0	0	0	0	0	0	0	0	0	0	0	0	0	0	0	0	0	0	0	0	0	0	0	0	0	0	0	0	0	0	0	0	0	0	0	0	0	0	0.013	-0.001	-0.012
YJL046W	0.104	0.115	0.127	0.142	0.151	0.151	0.117	0.114	0.134	0.054	0.046	0.05	0.023	0.048	0.033	0.015	0.023	0.023	0.023	0.023	0.032	0.028	0.028	0.027	0.007	0.007	0.007	0.016	0.016	0.026	0.085	0.058	0.059	0.059	0.06	0.075	0.071	0.071	0.088	0.088	0.088	0.088	0.098	0.093	0.097	0.097	0.094	0.111	0.104
YOR160W	0.28	0.282	0.282	0.282	0.265	0.257	0.252	0.25	0.25	0.248	0.248	0.25	0.25	0.247	0.247	0.251	0.25	0.256	0.247	0.257	0.248	0.243	0.246	0.25	0.25	0.253	0.255	0.261	0.25	0.245	0.248	0.249	0.232	0.227	0.221	0.219	0.223	0.223	0.225	0.223	0.223	0.223	0.223	0.232	0.237	0.236	0.232	0.229	0.236
YFR032C-A	0.029	0.029	0.029	0.033	0.023	0.023	0.023	0.015	0.019	0.025	0.025	0.025	0.025	0.025	0.025	0.022	0.013	0.013	0.013	0.013	0.011	0.011	0.011	0.011	0.011	0.011	0.011	0.011	0.011	0.011	0.011	0.011	0.01	0.015	0.015	0.005	0.005	0.007	0.009	0.009	0.013	0.013	0.013	0.016	0.016	0.016	0.016	0.016	0.022
YGR276C	-0.105	-0.092	-0.075	-0.116	-0.143	-0.135	-0.09	-0.09	-0.09	-0.068	-0.065	-0.089	-0.065	0.051	0.027	0.043	0.04	0.044	0.041	0.041	0.041	0.045	0.055	0.068	0.085	0.088	0.089	0.093	0.084	0.084	0.084	0.118	0.123	0.106	0.108	0.108	0.102	0.085	0.094	0.086	0.08	0.08	0.075	0.08	0.08	0.067	0.093	0.078	0.077
YMR149W	0.248	0.274	0.273	0.273	0.287	0.287	0.287	0.282	0.291	0.284	0.284	0.284	0.284	0.284	0.282	0.287	0.287	0.262	0.224	0.205	0.205	0.173	0.186	0.202	0.206	0.206	0.213	0.213	0.241	0.251	0.233	0.245	0.245	0.245	0.245	0.245	0.24	0.249	0.244	0.247	0.308	0.269	0.254	0.253	0.253	0.235	0.286	0.277	0.277
YKL214C	-0.021	-0.024	-0.021	-0.021	-0.019	-0.018	-0.018	-0.014	-0.014	-0.016	-0.03	-0.017	-0.015	-0.015	-0.015	-0.015	-0.018	-0.018	-0.017	-0.019	-0.018	-0.015	-0.011	-0.021	-0.029	-0.036	-0.033	-0.033	-0.032	-0.026	-0.021	-0.022	-0.015	-0.011	-0.006	-0.005	-0.004	-0.006	-0.006	-0.011	-0.006	-0.003	-0.003	-0.004	-0.004	-0.004	-0.004	-0.002	-0.002
YIL006W	0.421	0.43	0.417	0.417	0.483	0.492	0.513	0.596	0.596	0.594	0.618	0.622	0.616	0.619	0.62	0.641	0.566	0.647	0.647	0.653	0.677	0.677	0.683	0.683	0.718	0.718	0.735	0.738	0.745	0.693	0.655	0.658	0.669	0.643	0.638	0.601	0.595	0.608	0.622	0.555	0.559	0.554	0.558	0.558	0.562	0.56	0.551	0.548	0.542
YBR087W	0.379	0.373	0.373	0.373	0.345	0.345	0.345	0.323	0.323	0.328	0.328	0.342	0.343	0.35	0.341	0.341	0.341	0.341	0.341	0.342	0.37	0.365	0.365	0.369	0.369	0.361	0.361	0.357	0.353	0.311	0.414	0.414	0.423	0.401	0.409	0.427	0.427	0.386	0.371	0.379	0.386	0.345	0.345	0.354	0.354	0.362	0.369	0.348	0.343
YNL190W	0.052	0.049	0.041	0.041	0.043	0.043	0.043	0.043	0.043	0.043	0.043	0.043	0.045	0.045	0.052	0.052	0.058	0.058	0.058	0.058	0.056	0.056	0.058	0.055	0.056	0.057	0.06	0.06	0.054	0.051	0.048	0.051	0.051	0.051	0.051	0.051	0.053	0.053	0.053	0.054	0.054	0.052	0.056	0.054	0.05	0.046	0.036	0.034	0.037
YFR003C	0.22	0.22	0.22	0.22	0.218	0.218	0.218	0.218	0.218	0.214	0.213	0.223	0.222	0.216	0.216	0.219	0.232	0.232	0.232	0.232	0.232	0.235	0.235	0.232	0.23	0.231	0.231	0.234	0.234	0.233	0.233	0.234	0.234	0.234	0.235	0.24	0.239	0.239	0.242	0.241	0.249	0.241	0.242	0.245	0.241	0.24	0.23	0.227	0.226
YHR031C	0.14	0.136	0.138	0.141	0.141	0.13	0.13	0.128	0.128	0.126	0.123	0.124	0.124	0.124	0.129	0.126	0.126	0.126	0.125	0.125	0.128	0.128	0.128	0.131	0.128	0.123	0.131	0.136	0.136	0.137	0.131	0.128	0.129	0.132	0.128	0.132	0.132	0.123	0.123	0.118	0.118	0.118	0.121	0.121	0.124	0.117	0.119	0.119	0.116
YHR143W	0.296	0.291	0.297	0.288	0.288	0.293	0.291	0.286	0.286	0.286	0.286	0.282	0.305	0.296	0.34	0.342	0.342	0.342	0.342	0.342	0.342	0.35	0.35	0.339	0.339	0.339	0.331	0.331	0.344	0.344	0.36	0.337	0.332	0.332	0.332	0.332	0.303	0.323	0.319	0.317	0.325	0.315	0.318	0.318	0.318	0.315	0.319	0.314	0.334
YPL243W	0.942	0.942	0.942	0.95	0.941	0.941	0.941	0.941	0.941	0.941	0.954	0.954	0.98	0.98	1.012	1.002	1.011	0.998	0.998	1.021	1.03	1.007	0.909	0.962	1.067	1.052	1.038	1.034	1.038	1.046	1.056	1.068	1.063	1.063	1.063	1.063	1.067	1.061	1.057	1.012	1.019	1.019	1.012	1.012	1.012	1.008	1.037	1.037	1.037
YMR006C	0.002	-0.017	-0.017	-0.017	-0.017	-0.007	0.007	0.007	0.007	0.007	0.001	0.006	0	0	-0.006	-0.001	-0.01	-0.013	0.013	0.021	0.021	0.021	0.021	0.021	0.016	0.007	0.011	-0.004	-0.002	-0.002	-0.002	-0.002	-0.002	0.002	0.002	0.002	0.002	0.002	0.002	0.002	0.002	-0.012	-0.015	-0.015	-0.015	-0.015	-0.012	-0.012	-0.012
YER040W	-0.006	-0.008	0.009	0.009	0.009	0.011	0.008	0.008	0.005	0.012	0.012	0.01	0.014	0.017	0.031	0.031	0.025	0.023	0.023	0.023	0.026	0.026	0.026	0.026	0.026	0.03	0.036	0.036	0.035	0.034	0.034	0.034	0.034	0.042	0.042	0.039	0.043	0.045	0.043	0.046	0.046	0.049	0.049	0.049	0.05	0.055	0.053	0.052	0.053
YER037W	0	0	0	0	0	0	0	0	0	0	0	0	0	0	0	0	0	0	0	0	0	0	0	0	0	0	0	0	0	0	0	0	0	0	0	0	0	0	0	0	0	0	0	0	0	0	0	0	0
YBR245C	0.127	0.136	0.154	0.163	0.208	0.189	0.183	0.164	0.164	0.171	0.177	0.177	0.177	0.167	0.145	0.145	0.145	0.145	0.145	0.145	0.145	0.137	0.142	0.148	0.143	0.137	0.166	0.17	0.177	0.18	0.199	0.225	0.225	0.223	0.212	0.207	0.21	0.203	0.203	0.203	0.201	0.22	0.22	0.22	0.219	0.219	0.219	0.224	0.222
YJL174W	1.424	1.429	1.429	1.429	1.438	1.438	1.438	1.439	1.538	1.528	1.519	1.519	1.657	1.638	1.688	1.707	1.718	1.718	1.718	1.723	1.723	1.728	1.717	1.717	1.712	1.712	1.707	1.712	1.842	1.832	1.832	1.832	1.811	1.823	1.784	1.775	1.73	1.73	1.678	1.689	1.793	1.788	1.788	1.788	1.788	1.788	1.788	1.748	1.714
YIL063C	0.161	0.143	0.147	0.132	0.135	0.129	0.124	0.116	0.116	0.117	0.117	0.114	0.114	0.112	0.115	0.105	0.105	0.101	0.117	0.117	0.117	0.117	0.107	0.101	0.105	0.111	0.116	0.12	0.122	0.122	0.139	0.151	0.155	0.148	0.142	0.132	0.132	0.139	0.141	0.144	0.144	0.141	0.141	0.141	0.151	0.152	0.151	0.157	0.174
YPL002C	0.107	0.108	0.108	0.103	0.104	0.104	0.104	0.095	0.101	0.101	0.105	0.099	0.094	0.094	0.094	0.094	0.09	0.086	0.08	0.085	0.077	0.077	0.08	0.071	0.071	0.07	0.066	0.066	0.066	0.08	0.082	0.075	0.07	0.064	0.06	0.062	0.06	0.06	0.06	0.057	0.057	0.054	0.054	0.055	0.06	0.06	0.06	0.064	0.061
YGR266W	0.048	0.048	0.048	0.048	0.048	0.048	0.04	0.051	0.051	0.051	0.051	0.051	0.072	0.072	0.076	0.082	0.082	0.086	0.086	0.086	0.08	0.08	0.08	0.067	0.063	0.063	0.054	0.054	0.074	0.071	0.037	0.029	0.03	0.03	0.033	0.033	0.033	0.029	0.035	0.033	0.037	0.041	0.033	0.028	0.025	-0.015	-0.032	-0.09	-0.145
YDR506C	0	0	0	0	0	0	0	0	0	0	0	0	0	0	0	0	-0.018	-0.018	-0.018	-0.001	-0.001	-0.001	-0.003	-0.003	-0.001	-0.001	-0.001	-0.001	-0.001	0.021	0.021	0.021	0.021	0.021	0.021	0.017	0.017	0.017	0.017	0.014	0.036	0.036	0.041	0.041	0.041	0.043	0.043	0.043	0.02
YOR226C	0.595	0.595	0.598	0.592	0.584	0.588	0.588	0.569	0.569	0.572	0.562	0.568	0.568	0.562	0.569	0.555	0.569	0.589	0.622	0.618	0.618	0.618	0.618	0.613	0.549	0.519	0.519	0.549	0.555	0.555	0.547	0.506	0.469	0.465	0.465	0.578	0.567	0.535	0.54	0.494	0.545	0.51	0.491	0.491	0.477	0.481	0.438	0.468	0.468
YPR167C	0.127	0.127	0.119	0.118	0.115	0.123	0.123	0.137	0.136	0.136	0.141	0.141	0.134	0.132	0.155	0.208	0.208	0.204	0.212	0.221	0.248	0.248	0.254	0.262	0.28	0.274	0.271	0.28	0.376	0.428	0.406	0.406	0.406	0.485	0.538	0.57	0.63	0.628	0.502	0.502	0.501	0.501	0.499	0.512	0.513	0.513	0.523	0.53	0.57
YBR221C	0.039	0.037	0.035	0.035	0.035	0.033	0.035	0.034	0.034	0.034	0.028	0.028	0.027	0.025	0.025	0.031	0.031	0.03	0.031	0.03	0.03	0.032	0.032	0.033	0.035	0.037	0.037	0.037	0.037	0.037	0.037	0.036	0.035	0.035	0.035	0.035	0.036	0.036	0.037	0.037	0.035	0.036	0.036	0.034	0.034	0.034	0.034	0.034	0.035
YDR486C	0.07	0.071	0.062	0.066	0.074	0.069	0.069	0.056	0.061	0.066	0.066	0.067	0.07	0.079	0.076	0.08	0.076	0.085	0.083	0.084	0.086	0.086	0.086	0.085	0.09	0.094	0.091	0.089	0.089	0.085	0.083	0.083	0.083	0.084	0.084	0.087	0.082	0.084	0.086	0.086	0.082	0.082	0.082	0.079	0.08	0.076	0.076	0.071	0.071
YOR208W	0.109	0.106	0.106	0.104	0.104	0.105	0.105	0.105	0.105	0.105	0.105	0.105	0.105	0.105	0.103	0.103	0.102	0.102	0.099	0.099	0.099	0.099	0.1	0.1	0.1	0.1	0.1	0.1	0.103	0.105	0.105	0.106	0.106	0.111	0.111	0.111	0.115	0.108	0.108	0.106	0.106	0.106	0.106	0.106	0.106	0.102	0.102	0.102	0.102
YNL277W	-0.005	-0.005	-0.005	-0.005	-0.005	-0.011	-0.011	-0.011	-0.011	-0.011	-0.011	-0.011	-0.011	-0.011	-0.011	-0.015	-0.011	-0.006	-0.006	-0.006	-0.006	-0.006	-0.015	-0.019	-0.014	-0.011	-0.011	-0.011	-0.011	-0.011	-0.011	0.01	0.01	0.01	0.01	0.005	-0.025	0.004	0.009	-0.003	-0.001	-0.001	-0.001	-0.001	-0.001	-0.001	-0.001	-0.001	-0.001
YBL082C	0.866	0.848	0.862	0.832	0.832	0.832	0.815	0.811	0.81	0.81	0.81	0.81	0.805	0.805	0.799	0.799	0.796	0.794	0.815	0.815	0.815	0.814	0.814	0.822	0.818	0.814	0.833	0.833	0.83	0.84	0.895	0.892	0.886	0.886	0.888	0.889	0.881	0.935	0.933	0.974	0.97	0.97	0.981	1	0.993	1.012	1.004	1.022	1.023
YLR264W	0.53	0.56	0.584	0.584	0.64	0.635	0.621	0.626	0.556	0.565	0.565	0.582	0.606	0.623	0.569	0.569	0.569	0.569	0.569	0.569	0.569	0.511	0.495	0.529	0.512	0.503	0.468	0.486	0.504	0.504	0.531	0.567	0.607	0.565	0.601	0.624	0.649	0.649	0.717	0.717	0.708	0.715	0.739	0.739	0.639	0.61	0.687	0.692	0.692
YPL202C	0.172	0.172	0.169	0.169	0.168	0.173	0.169	0.164	0.164	0.176	0.176	0.179	0.177	0.173	0.175	0.178	0.198	0.201	0.205	0.205	0.205	0.196	0.196	0.192	0.204	0.207	0.213	0.216	0.232	0.232	0.232	0.232	0.224	0.226	0.233	0.243	0.223	0.223	0.237	0.23	0.238	0.236	0.225	0.225	0.213	0.213	0.213	0.227	0.222
YGR146C-A	0.008	0.008	0.008	0.008	0.008	0.008	0.008	0.008	0.008	0.009	0.009	0.004	0.004	0.004	0.004	0.004	0.004	-0.021	-0.019	-0.017	0.005	0.005	0.005	0.005	0.005	0.005	0.005	0.017	0.017	0.036	0.036	0.036	0.036	0.036	0.036	0.036	0.036	0.036	0.036	0.046	0.038	0.054	0.054	0.054	0.054	0.054	0.054	0.054	0.042
YJL181W	0.047	0.045	0.047	0.047	0.048	0.048	0.048	0.048	0.048	0.048	0.048	0.048	0.047	0.047	0.049	0.05	0.05	0.05	0.05	0.05	0.049	0.049	0.049	0.05	0.052	0.052	0.052	0.056	0.056	0.056	0.056	0.056	0.054	0.056	0.056	0.056	0.056	0.056	0.053	0.053	0.053	0.053	0.053	0.053	0.05	0.05	0.051	0.048	0.048
YIL094C	0.058	0.061	0.051	0.069	0.069	0.069	0.069	0.071	0.076	0.074	0.078	0.078	0.078	0.078	0.078	0.078	0.076	0.087	0.091	0.087	0.092	0.092	0.095	0.095	0.095	0.095	0.098	0.1	0.098	0.098	0.098	0.109	0.107	0.135	0.135	0.131	0.14	0.137	0.134	0.134	0.14	0.144	0.146	0.144	0.141	0.14	0.144	0.14	0.137
YPR108W	0.015	0.024	0.024	0.024	0.024	0.014	0.014	0.011	0.009	0.008	0.008	0.008	0.008	0.004	0.004	0.01	0.015	0.012	0.009	0.009	0.009	0.004	0.004	0.004	0.004	0.004	0.004	0.004	0.004	0.004	0.004	0.004	0.001	0.001	0.001	0.001	0.001	0.001	0.003	0.01	0.01	0.01	0.01	0.01	0.013	0.013	0.013	0.015	0.018
YER088C	0.048	0.05	0.049	0.053	0.053	0.053	0.053	0.054	0.058	0.054	0.056	0.065	0.065	0.061	0.065	0.065	0.063	0.059	0.057	0.058	0.057	0.058	0.058	0.058	0.064	0.064	0.063	0.063	0.066	0.062	0.063	0.065	0.065	0.065	0.065	0.065	0.064	0.064	0.062	0.06	0.061	0.061	0.061	0.061	0.061	0.061	0.061	0.062	0.062
YDR062W	-0.023	-0.021	-0.009	-0.009	-0.006	-0.006	-0.006	-0.002	-0.002	-0.007	-0.007	-0.005	-0.013	-0.02	-0.025	-0.026	-0.029	-0.029	-0.024	-0.022	-0.022	-0.022	-0.019	-0.029	-0.013	-0.013	-0.027	-0.027	-0.028	-0.069	-0.021	-0.021	-0.021	-0.008	-0.008	0.001	-0.013	0.006	0.021	0.018	0.035	0.035	0.023	0.035	0.016	-0.02	-0.02	0.012	0.033
YDR119W	0.197	0.197	0.196	0.192	0.183	0.181	0.183	0.183	0.183	0.183	0.179	0.179	0.184	0.184	0.174	0.18	0.18	0.18	0.179	0.18	0.187	0.185	0.174	0.174	0.174	0.194	0.194	0.182	0.191	0.191	0.191	0.201	0.205	0.198	0.202	0.202	0.193	0.193	0.186	0.184	0.17	0.188	0.226	0.215	0.208	0.208	0.208	0.217	0.207
YHR172W	-0.077	-0.077	-0.062	-0.062	-0.062	-0.062	-0.062	-0.056	-0.045	-0.083	-0.119	-0.119	-0.119	-0.119	-0.124	-0.11	-0.11	-0.126	-0.111	-0.111	-0.12	-0.12	-0.131	-0.113	-0.118	-0.131	-0.131	-0.146	-0.146	-0.139	-0.139	-0.13	-0.122	-0.113	-0.113	-0.113	-0.118	-0.108	-0.124	-0.111	-0.116	-0.008	-0.005	-0.004	-0.006	-0.006	-0.006	-0.006	-0.014
YGR021W	0.033	0.033	0.034	0.034	0.034	0.037	0.039	0.045	0.043	0.042	0.039	0.039	0.039	0.039	0.04	0.04	0.04	0.039	0.039	0.037	0.037	0.037	0.035	0.034	0.034	0.034	0.034	0.033	0.03	0.032	0.029	0.028	0.03	0.03	0.025	0.024	0.024	0.024	0.024	0.024	0.025	0.025	0.025	0.025	0.023	0.016	0.016	0.018	0.018
YML048W	0.374	0.381	0.381	0.381	0.384	0.384	0.366	0.37	0.35	0.352	0.368	0.368	0.373	0.367	0.359	0.335	0.344	0.327	0.334	0.32	0.32	0.32	0.32	0.316	0.323	0.323	0.351	0.351	0.34	0.34	0.333	0.333	0.345	0.354	0.349	0.347	0.359	0.369	0.385	0.367	0.361	0.389	0.398	0.398	0.398	0.397	0.392	0.434	0.433
YPL189C-A	-0.146	-0.143	-0.143	-0.143	-0.148	-0.134	-0.149	-0.168	-0.168	-0.165	-0.165	-0.161	-0.17	-0.174	-0.177	-0.188	-0.195	-0.195	-0.195	-0.195	-0.193	-0.193	-0.19	-0.197	-0.197	-0.197	-0.194	-0.205	-0.205	-0.19	-0.19	-0.166	-0.166	-0.171	-0.174	-0.176	-0.185	-0.186	-0.191	-0.191	-0.191	-0.186	-0.178	-0.182	-0.18	-0.18	-0.176	-0.173	-0.172
YLR007W	0.146	0.147	0.173	0.208	0.191	0.209	0.206	0.206	0.209	0.251	0.298	0.327	0.321	0.357	0.357	0.34	0.336	0.34	0.34	0.33	0.33	0.251	0.247	0.308	0.308	0.308	0.662	0.596	0.795	0.955	0.722	0.773	0.736	0.736	0.83	0.749	0.867	0.731	0.757	0.837	0.503	0.486	0.5	0.486	0.486	0.486	0.486	0.486	0.49
YPR188C	0.151	0.151	0.146	0.15	0.151	0.151	0.162	0.164	0.162	0.165	0.175	0.177	0.177	0.17	0.17	0.17	0.175	0.17	0.167	0.176	0.178	0.178	0.178	0.178	0.178	0.169	0.174	0.18	0.18	0.181	0.181	0.181	0.181	0.181	0.183	0.185	0.184	0.186	0.186	0.186	0.19	0.191	0.193	0.196	0.192	0.185	0.185	0.168	0.166
YOR077W	0.149	0.153	0.156	0.155	0.155	0.156	0.158	0.159	0.163	0.161	0.161	0.161	0.161	0.161	0.161	0.161	0.163	0.163	0.161	0.161	0.163	0.163	0.157	0.158	0.154	0.154	0.157	0.16	0.16	0.16	0.16	0.157	0.161	0.161	0.162	0.162	0.162	0.162	0.165	0.167	0.172	0.172	0.174	0.174	0.174	0.182	0.182	0.185	0.194
YER110C	0.018	0.018	0.018	0.018	0.018	0.018	0.017	0.014	0.014	0.011	0.01	0.008	0.011	0.005	-0.003	-0.008	-0.008	-0.008	-0.008	-0.008	-0.009	-0.009	-0.009	-0.009	-0.009	-0.009	-0.007	-0.009	-0.009	-0.011	-0.011	-0.011	-0.012	-0.012	-0.014	-0.014	-0.014	-0.014	-0.012	-0.012	-0.012	-0.01	-0.012	-0.012	-0.009	-0.007	-0.007	0	0.002
YMR168C	0.277	0.231	0.228	0.198	0.195	0.194	0.191	0.188	0.202	0.202	0.202	0.196	0.193	0.2	0.192	0.189	0.211	0.232	0.216	0.225	0.23	0.242	0.248	0.25	0.248	0.248	0.251	0.251	0.245	0.245	0.235	0.238	0.235	0.24	0.246	0.246	0.246	0.246	0.251	0.251	0.23	0.23	0.23	0.23	0.222	0.209	0.23	0.232	0.232
YDR115W	1.4	1.403	1.398	1.398	1.399	1.399	1.344	1.345	1.353	1.345	1.333	1.333	1.333	1.325	1.325	1.26	1.171	1.19	1.196	1.205	1.205	1.159	1.162	1.162	1.17	1.201	1.208	1.195	1.195	1.195	1.191	1.231	1.208	1.294	1.236	1.232	1.227	1.227	1.236	1.001	0.87	1.095	1.08	1.08	1.08	1.08	1.08	1.061	1.061
YNL165W	0.082	0.082	0.079	0.079	0.082	0.084	0.086	0.099	0.097	0.095	0.121	0.117	0.115	0.113	0.119	0.122	0.129	0.129	0.135	0.135	0.135	0.126	0.134	0.125	0.125	0.133	0.138	0.138	0.134	0.138	0.133	0.129	0.128	0.135	0.14	0.146	0.151	0.156	0.153	0.153	0.153	0.153	0.153	0.15	0.15	0.15	0.144	0.155	0.158
YIL042C	0.287	0.277	0.269	0.277	0.269	0.269	0.269	0.269	0.277	0.281	0.292	0.281	0.281	0.284	0.284	0.289	0.298	0.294	0.285	0.285	0.282	0.282	0.286	0.305	0.313	0.314	0.322	0.324	0.332	0.334	0.333	0.333	0.33	0.33	0.341	0.339	0.342	0.334	0.334	0.334	0.334	0.332	0.327	0.329	0.318	0.331	0.332	0.332	0.332
YNL284C	0.083	0.084	0.097	0.097	0.1	0.1	0.1	0.102	0.071	0.064	0.059	0.059	0.059	0.065	0.059	0.059	0.059	0.053	0.047	0.053	0.053	0.053	0.053	0.053	0.053	0.063	0.07	0.073	0.073	0.069	0.06	0.058	0.054	0.054	0.056	0.056	0.056	0.056	0.056	0.056	0.056	0.056	0.056	0.056	0.056	0.056	0.056	0.056	0.056
YAL009W	0.036	0.035	0.036	0.036	0.036	0.039	0.038	0.046	0.036	0.05	0.036	0.035	0.027	0.034	0.026	0.023	0.022	0.022	0.022	0.031	0.026	-0.01	-0.012	-0.014	0.022	0.032	0.023	0.065	0.056	0.074	0.075	0.075	0.086	0.083	0.083	0.083	0.084	0.084	0.089	0.1	0.099	0.106	0.104	0.143	0.132	0.147	0.151	0.153	0.153
YIL033C	-0.021	-0.019	-0.02	-0.02	-0.017	-0.017	-0.017	-0.017	-0.017	-0.017	-0.017	-0.017	-0.017	-0.017	-0.017	-0.017	-0.018	-0.018	-0.018	-0.018	-0.018	-0.018	-0.018	-0.018	-0.018	-0.018	-0.018	-0.018	-0.02	-0.016	-0.018	-0.019	-0.013	-0.014	-0.014	-0.011	-0.011	-0.011	-0.01	-0.01	-0.01	-0.01	-0.01	-0.01	-0.005	-0.007	-0.008	-0.009	-0.009
YDL095W	0.233	0.232	0.232	0.229	0.231	0.231	0.231	0.231	0.233	0.233	0.233	0.233	0.233	0.233	0.235	0.229	0.229	0.229	0.229	0.229	0.234	0.234	0.228	0.228	0.228	0.222	0.23	0.212	0.2	0.209	0.21	0.208	0.206	0.211	0.201	0.206	0.2	0.202	0.218	0.337	0.61	0.604	0.624	0.618	0.579	0.572	0.577	0.615	0.628
YKL165C	-0.126	-0.126	-0.126	-0.117	-0.117	-0.059	-0.052	-0.052	-0.021	-0.021	-0.007	-0.007	-0.007	-0.007	0.009	0	0	0	0	0	0	0	0	0	0	0	0	0	0	0	0	0	0	0	0	0	0	0	0	0	0	0	0	0	0	0	0	0	0
YHR149C	1.044	1.038	1.082	1.082	1.12	1.12	1.154	1.154	1.158	1.446	1.889	2.089	1.91	1.957	1.996	1.996	2.023	2.023	2.01	2.01	2.029	2.038	2.032	2.032	2.032	2.032	2.045	2.036	2.054	2.248	2.248	2.262	2.262	2.336	2.336	2.347	2.347	2.328	2.328	2.328	2.111	2.13	2.14	2.14	2.115	2.115	2.102	2.27	2.265
YPL221W	-0.041	-0.041	-0.041	-0.02	-0.02	-0.02	-0.02	-0.02	-0.02	-0.02	-0.02	-0.02	-0.02	-0.02	-0.02	-0.02	-0.02	-0.02	0	0	0	0	0	0.018	0.018	0.018	0.018	0.018	0.018	0.018	0.018	0.018	0.018	0.018	0.018	0.018	0.018	0.018	0.018	0.018	0.018	0.018	0.018	0.018	0.018	0.018	0.018	0	0
YCL064C	0.126	0.131	0.131	0.129	0.129	0.14	0.143	0.147	0.147	0.147	0.15	0.138	0.153	0.171	0.177	0.167	0.176	0.149	0.139	0.143	0.143	0.143	0.149	0.144	0.15	0.147	0.125	0.125	0.128	0.128	0.119	0.157	0.17	0.17	0.158	0.156	0.175	0.189	0.214	0.212	0.236	0.226	0.198	0.211	0.19	0.19	0.218	0.218	0.267
YFL018C	0	0	0	0	0	0	0	0	0	0	0	0	0	0	0	0	0	0	0	0	0	-0.06	-0.07	-0.07	-0.07	-0.07	-0.07	-0.081	-0.062	-0.059	-0.059	-0.059	-0.045	-0.035	-0.035	0.013	0.116	0.117	0.117	0.164	0.164	0.155	0.155	0.155	0.118	0.167	0.218	0.219	0.219
YIL074C	0.067	0.067	0.068	0.069	0.07	0.071	0.07	0.07	0.07	0.07	0.082	0.082	0.081	0.084	0.081	0.083	0.082	0.071	0.073	0.075	0.073	0.074	0.073	0.075	0.077	0.073	0.073	0.072	0.072	0.072	0.072	0.073	0.072	0.069	0.069	0.069	0.071	0.071	0.071	0.071	0.075	0.086	0.083	0.077	0.072	0.074	0.087	0.088	0.107
YFL042C	0.162	0.165	0.168	0.168	0.168	0.168	0.158	0.163	0.164	0.19	0.194	0.187	0.194	0.199	0.197	0.202	0.185	0.186	0.18	0.192	0.169	0.162	0.15	0.15	0.143	0.248	0.274	0.285	0.277	0.262	0.275	0.231	0.253	0.239	0.258	0.25	0.262	0.276	0.276	0.274	0.25	0.255	0.236	0.248	0.252	0.255	0.255	0.255	0.258
YHL047C	0.084	0.084	0.088	0.091	0.1	0.1	0.121	0.116	0.097	0.097	0.097	0.097	0.087	0.081	0.098	0.098	0.098	0.159	0.156	0.185	0.181	0.164	0.164	0.162	0.145	0.131	0.131	0.138	0.138	0.138	0.138	0.138	0.125	0.117	0.071	0.109	0.117	0.165	0.202	0.2	0.2	0.204	0.213	0.213	0.213	0.207	0.156	0.131	0.129
YIL040W	0.084	0.084	0.084	0.086	0.086	0.09	0.086	0.08	0.082	0.082	0.082	0.082	0.08	0.08	0.082	0.092	0.089	0.091	0.089	0.093	0.093	0.09	0.088	0.095	0.094	0.097	0.1	0.095	0.098	0.097	0.097	0.09	0.09	0.084	0.086	0.084	0.079	0.077	0.083	0.081	0.081	0.084	0.084	0.072	0.05	0.042	0.027	0.026	0.025
YAR014C	0.243	0.243	0.24	0.238	0.239	0.235	0.238	0.238	0.232	0.232	0.236	0.238	0.24	0.236	0.236	0.239	0.247	0.245	0.245	0.245	0.243	0.244	0.244	0.244	0.244	0.244	0.239	0.239	0.239	0.239	0.246	0.245	0.277	0.281	0.273	0.278	0.273	0.273	0.267	0.267	0.27	0.272	0.272	0.27	0.278	0.274	0.274	0.276	0.277
YDL160C-A	-0.002	0.002	0.001	0.001	0.003	0	-0.002	-0.002	-0.003	-0.003	-0.003	-0.002	-0.002	-0.002	0.001	0.006	0.006	0.003	0.006	0.011	0.011	0.01	0.01	0.01	0.01	0.007	0.007	0.002	0.002	0.002	0.002	0.002	0.002	-0.005	-0.005	-0.008	-0.008	-0.008	-0.008	-0.008	-0.007	-0.008	-0.008	-0.008	-0.008	-0.007	-0.007	-0.007	-0.005
YML019W	-0.007	-0.007	-0.011	-0.008	0.004	0.006	0.006	0.001	-0.001	0.007	0.002	0.002	0.002	0.002	0.005	0.008	0.007	0.017	0.021	0.022	0.023	0.024	0.024	0.029	0.029	0.025	0.025	0.025	0.024	0.017	0.013	0.019	0.021	0.021	0.03	0.03	0.025	0.029	0.024	0.024	0.022	0.022	0.02	0.018	0.019	0.017	0.017	0.016	0.016
YJR099W	0.071	0.072	0.1	0.063	0.063	0.087	0.087	0.082	0.069	0.056	0.091	0.113	0.104	0.1	0.095	0.09	0.103	0.097	0.095	0.095	0.069	0.062	0.073	0.093	0.088	0.104	0.104	0.103	0.11	0.138	0.147	0.174	0.181	0.183	0.183	0.186	0.186	0.18	0.218	0.191	0.15	0.123	0.119	0.126	0.118	0.117	0.127	0.125	0.117
YPR107C	0.092	0.098	0.098	0.098	0.098	0.098	0.098	0.112	0.113	0.115	0.116	0.119	0.119	0.119	0.121	0.122	0.12	0.118	0.117	0.117	0.118	0.118	0.118	0.116	0.118	0.119	0.119	0.119	0.119	0.118	0.114	0.114	0.114	0.118	0.118	0.118	0.118	0.123	0.124	0.122	0.121	0.121	0.119	0.119	0.118	0.118	0.116	0.114	0.114
YEL062W	0	0	0	0	0	0	0	0	0	0	0	0	0	0	0	0	0	0	0	0	0	0	0	0	0	0	0	0	0	0	0	0	0	0	0	0	0	0	0	0	0	0	0	0	0	0	0	0	0
YJL212C	0.293	0.286	0.294	0.292	0.292	0.292	0.289	0.289	0.289	0.289	0.281	0.272	0.267	0.267	0.267	0.308	0.344	0.311	0.301	0.301	0.298	0.298	0.292	0.295	0.295	0.267	0.28	0.273	0.273	0.273	0.271	0.293	0.293	0.287	0.287	0.332	0.291	0.35	0.35	0.378	0.378	0.378	0.378	0.378	0.345	0.345	0.289	0.328	0.328
YLR274W	0.018	0.018	0.018	0.018	0.023	0.019	0.024	0.027	0.003	-0.005	-0.001	-0.004	0.022	0.022	0.023	0.023	0.026	0.026	0.026	0.019	0.015	0.012	0.012	0.012	0.011	0.011	0.011	0.015	0.015	0.015	0.018	0.014	0.023	0.021	0.027	0.027	0.027	0.027	0.03	0.03	0.032	0.036	0.038	0.034	0.034	0.034	0.034	0.034	0.034
YNR013C	0.158	0.158	0.158	0.158	0.174	0.174	0.174	0.174	0.174	0.158	0.177	0.118	0.118	0.118	0.118	0.118	0.116	0.077	0.077	0.067	0.067	0.067	0.067	0.067	0.067	0.061	0.056	0.05	0.039	0.035	0.039	0.039	0.048	0.048	0.048	0.048	0.043	0.043	0.032	0.028	0.039	0.039	0.039	0.039	0.03	0.032	0.029	0.029	0.029
YOL107W	0.107	0.114	0.11	0.119	0.119	0.143	0.143	0.151	0.152	0.139	0.139	0.139	0.153	0.153	0.153	0.155	0.155	0.155	0.155	0.155	0.155	0.158	0.158	0.162	0.167	0.176	0.177	0.175	0.172	0.168	0.157	0.155	0.149	0.153	0.153	0.156	0.154	0.15	0.15	0.15	0.15	0.148	0.148	0.149	0.149	0.148	0.146	0.143	0.144
YDR236C	0	0	0	0	0	0	0	0	0	0	0	0	0	0	0	0	0.284	0.366	0.386	0.148	0.148	0.16	0.263	0.29	0.317	0.317	0.299	0.364	0.493	0.512	0.605	0.605	0.574	0.67	0.655	0.484	0.43	0.43	0.441	0.441	0.461	0.404	0.443	0.581	0.535	0.5	0.5	0.495	0.505
YNL006W	-0.009	-0.009	-0.012	-0.012	-0.012	-0.012	-0.012	-0.012	-0.012	-0.009	-0.009	-0.005	-0.008	0.005	0.005	0.005	-0.009	-0.01	-0.006	-0.006	-0.006	-0.008	-0.008	-0.022	-0.016	-0.019	-0.017	-0.017	-0.02	-0.02	-0.02	-0.02	-0.02	-0.022	-0.022	-0.022	-0.022	-0.023	-0.023	-0.023	-0.024	-0.024	-0.026	-0.033	-0.018	-0.02	-0.027	-0.027	-0.027
YKL075C	0.016	0.016	0.01	0.014	0.022	0.001	0.019	0.001	0.001	-0.004	-0.005	-0.012	-0.017	-0.017	-0.019	-0.024	-0.022	-0.023	-0.023	-0.023	-0.023	-0.023	-0.023	-0.023	-0.023	-0.02	-0.02	-0.016	-0.014	-0.013	-0.015	-0.013	-0.013	-0.012	-0.013	-0.011	-0.011	-0.011	-0.011	-0.011	-0.006	-0.006	-0.003	-0.003	-0.003	-0.003	-0.003	-0.001	-0.004
YMR161W	-0.086	-0.029	-0.029	-0.029	-0.019	-0.012	0.011	0.008	0.017	0.039	0.011	0.019	0.019	0.019	0.023	0.021	0.011	0.004	0.021	0.023	0.03	0.026	0.04	0.057	0.04	0.05	0.051	0.058	0.055	0.055	0.067	0.082	0.081	0.081	0.081	0.081	0.08	0.073	0.073	0.109	0.109	0.109	0.102	0.11	0.11	0.116	0.12	0.116	0.132
YPL163C	0.058	0.058	0.073	0.072	0.072	0.068	0.074	0.075	0.075	0.073	0.072	0.071	0.073	0.066	0.072	0.072	0.075	0.076	0.078	0.078	0.079	0.083	0.089	0.089	0.091	0.094	0.094	0.094	0.094	0.094	0.096	0.095	0.095	0.095	0.095	0.095	0.099	0.09	0.088	0.089	0.09	0.086	0.088	0.087	0.087	0.085	0.085	0.083	0.083
YGL057C	0.072	0.072	0.072	0.057	0.061	0.072	0.075	0.077	0.077	0.082	0.087	0.075	0.079	0.08	0.065	0.068	0.068	0.064	0.064	0.07	0.072	0.072	0.072	0.074	0.072	0.072	0.071	0.067	0.067	0.067	0.067	0.067	0.067	0.067	0.067	0.064	0.055	0.058	0.058	0.058	0.058	0.058	0.058	0.058	0.058	0.058	0.058	0.058	0.058
YGR101W	0.042	0.047	0.053	0.069	0.051	0.034	0.009	0.003	0.027	0.034	0.04	0.034	0.036	0.036	0.043	0.043	0.034	0.028	0.024	0.025	0.025	0.025	0.025	0.025	0.028	0.021	0.028	0.028	0.032	0.029	0.028	0.025	0.031	0.031	0.031	0.055	0.059	0.072	0.072	0.066	0.082	0.079	0.082	0.082	0.082	0.088	0.093	0.088	0.088
YOR382W	-0.101	-0.103	-0.103	-0.103	-0.098	-0.1	-0.102	-0.105	-0.107	-0.105	-0.105	-0.107	-0.106	-0.111	-0.108	-0.107	-0.107	-0.105	-0.109	-0.112	-0.11	-0.111	-0.111	-0.111	-0.111	-0.106	-0.108	-0.113	-0.113	-0.12	-0.117	-0.118	-0.112	-0.115	-0.115	-0.126	-0.126	-0.118	-0.118	-0.118	-0.118	-0.12	-0.12	-0.113	-0.118	-0.111	-0.111	-0.111	-0.109
YDR013W	-0.022	-0.025	-0.025	-0.024	-0.016	-0.013	-0.015	-0.017	-0.017	-0.021	-0.018	-0.018	-0.015	-0.013	-0.01	-0.013	-0.013	-0.011	-0.011	-0.011	-0.014	-0.013	-0.011	-0.011	-0.011	-0.013	-0.012	-0.005	-0.003	-0.005	-0.011	-0.01	-0.009	-0.003	-0.002	-0.002	-0.003	-0.004	-0.003	0.001	0	0.002	0.001	-0.002	-0.008	-0.009	-0.002	0	0.003
YNL052W	0.035	0.043	0.043	0.043	0.046	0.043	0.043	0.047	0.044	0.048	0.058	0.058	0.06	0.061	0.065	0.062	0.06	0.061	0.061	0.078	0.079	0.079	0.079	0.072	0.072	0.068	0.068	0.071	0.074	0.074	0.074	0.074	0.067	0.067	0.065	0.063	0.058	0.058	0.058	0.058	0.058	0.058	0.058	0.059	0.062	0.062	0.062	0.062	0.062
YNL007C	0.178	0.177	0.178	0.175	0.176	0.176	0.176	0.173	0.172	0.175	0.176	0.176	0.176	0.184	0.174	0.158	0.149	0.163	0.174	0.174	0.177	0.184	0.174	0.187	0.182	0.191	0.193	0.191	0.221	0.295	0.39	0.363	0.369	0.293	0.332	0.332	0.344	0.344	0.312	0.302	0.447	0.544	0.564	0.566	0.566	0.554	0.661	0.653	0.632
YIL105C	-0.001	0.001	0.004	0	-0.001	0	-0.001	0.004	0	0.003	0	-0.003	-0.003	-0.002	-0.01	-0.011	-0.011	-0.011	-0.014	-0.014	-0.014	-0.013	-0.011	-0.011	-0.011	-0.01	-0.01	-0.01	-0.01	-0.014	-0.011	-0.011	-0.013	-0.013	-0.013	-0.013	-0.013	-0.012	-0.012	-0.014	-0.016	-0.015	-0.015	-0.015	-0.015	-0.015	-0.015	-0.015	-0.015
YHR080C	0.545	0.545	0.581	0.581	0.581	0.56	0.571	0.58	0.621	0.494	0.494	0.398	0.398	0.398	0.368	0.306	0.384	0.372	0.372	0.364	0.364	0.414	0.39	0.353	0.461	0.468	0.468	0.468	0.468	0.492	0.462	0.411	0.431	0.275	0.277	0.261	0.279	0.279	0.251	0.251	0.22	0.22	0.297	0.297	0.285	0.285	0.285	0.285	0
YDR473C	0.257	0.258	0.229	0.223	0.239	0.255	0.261	0.261	0.261	0.261	0.261	0.281	0.259	0.3	0.3	0.292	0.298	0.34	0.34	0.344	0.355	0.328	0.313	0.313	0.306	0.278	0.251	0.296	0.33	0.325	0.325	0.329	0.315	0.315	0.277	0.278	0.281	0.293	0.293	0.293	0.293	0.293	0.296	0.293	0.293	0.293	0.293	0.299	0.303
YMR129W	0.042	0.043	0.043	0.043	0.043	0.041	0.043	0.043	0.045	0.045	0.044	0.043	0.047	0.047	0.046	0.042	0.034	0.03	0.028	0.028	0.025	0.024	0.024	0.028	0.027	0.03	0.03	0.027	0.027	0.027	0.027	0.027	0.027	0.027	0.029	0.027	0.027	0.027	0.027	0.027	0.024	0.024	0.024	0.024	0.024	0.024	0.024	0.022	0.022
YKL085W	-0.001	0.006	0.016	0.013	-0.002	0.011	0.011	0.011	-0.008	-0.008	-0.061	-0.061	-0.073	-0.073	-0.073	-0.073	-0.073	-0.073	-0.073	-0.073	-0.073	-0.089	-0.076	-0.076	-0.076	-0.076	-0.076	-0.076	-0.076	-0.059	-0.058	-0.067	-0.067	-0.067	-0.067	-0.072	-0.072	-0.072	-0.067	-0.069	-0.069	-0.059	-0.059	-0.059	-0.059	-0.068	-0.068	-0.059	-0.052
YLR248W	0.2	0.212	0.18	0.18	0.18	0.193	0.211	0.211	0.215	0.213	0.216	0.216	0.206	0.206	0.208	0.209	0.204	0.204	0.203	0.203	0.203	0.203	0.209	0.217	0.22	0.222	0.222	0.222	0.226	0.226	0.226	0.226	0.226	0.226	0.226	0.226	0.226	0.226	0.228	0.228	0.232	0.232	0.238	0.238	0.24	0.235	0.238	0.23	0.23
YNL302C	0.022	0.017	0.017	0.017	0.015	0.015	0.014	0.014	0.014	0.014	0.013	0.014	0.014	0.014	0.014	0.025	0.017	0.017	0.024	0.028	0.028	0.021	0.021	0.021	0.021	0.021	0.021	0.021	0.04	0.051	0.055	0.055	0.055	0.058	0	0	0	0	0	0	0	0	0	0	0	0	0	0	0
YDR179C	0.06	0.059	0.063	0.062	0.062	0.064	0.058	0.065	0.078	0.073	0.075	0.078	0.074	0.072	0.079	0.123	0.124	0.119	0.112	0.093	0.093	0.099	0.097	0.092	0.085	0.09	0.092	0.092	0.096	0.095	0.097	0.1	0.1	0.1	0.089	0.082	0.088	0.088	0.085	0.069	0.07	0.066	0.043	0.044	0.044	0.046	0.046	0.038	0.042
YDR308C	-0.051	-0.044	-0.044	-0.048	-0.048	-0.048	-0.047	-0.05	-0.043	-0.059	-0.056	-0.056	-0.057	-0.058	-0.053	-0.065	-0.061	-0.061	-0.062	-0.063	-0.063	-0.063	-0.06	-0.063	-0.063	-0.055	-0.056	-0.059	-0.06	-0.064	-0.064	-0.067	-0.065	-0.063	-0.063	-0.064	-0.062	-0.066	-0.064	-0.054	-0.054	-0.054	-0.055	-0.053	-0.045	-0.045	-0.051	-0.052	-0.055
YDR104C	-0.042	-0.042	-0.034	-0.037	-0.039	-0.044	-0.044	-0.044	-0.051	-0.051	-0.059	-0.059	-0.059	-0.058	-0.065	-0.065	-0.075	-0.075	-0.067	-0.064	-0.073	-0.079	-0.086	-0.086	-0.086	-0.086	-0.086	-0.086	-0.086	-0.085	-0.091	-0.095	-0.095	-0.095	-0.095	-0.095	-0.095	-0.095	-0.095	-0.087	-0.081	-0.081	-0.081	-0.081	-0.077	-0.072	-0.075	-0.075	-0.075
YBR298C	-0.069	-0.066	-0.068	-0.068	-0.066	-0.065	-0.069	-0.066	-0.062	-0.069	-0.069	-0.069	-0.069	-0.073	-0.073	-0.074	-0.066	-0.059	-0.054	-0.058	-0.058	-0.048	-0.054	-0.051	-0.051	-0.053	-0.05	-0.05	-0.05	-0.046	-0.046	-0.046	-0.046	-0.024	-0.024	-0.024	-0.024	-0.021	-0.021	-0.021	-0.031	-0.025	-0.024	-0.024	-0.024	-0.02	-0.016	-0.02	-0.019
YGR172C	0.353	0.358	0.358	0.357	0.363	0.341	0.351	0.349	0.334	0.371	0.383	0.384	0.384	0.388	0.372	0.377	0.388	0.381	0.361	0.35	0.347	0.35	0.342	0.338	0.315	0.319	0.319	0.312	0.327	0.327	0.319	0.319	0.32	0.323	0.325	0.327	0.323	0.322	0.322	0.322	0.32	0.32	0.321	0.327	0.327	0.327	0.328	0.328	0.331
YLR238W	0.022	0.038	0.038	0.038	0.045	0.045	0.034	0.034	0.029	0.006	0.006	0.006	0.015	-0.004	0.008	0.008	-0.022	-0.018	-0.021	-0.021	-0.01	-0.015	-0.005	0.007	0.007	0.007	-0.024	-0.024	-0.024	-0.016	-0.018	0.012	0.012	-0.002	-0.002	0.011	0.011	-0.039	-0.064	-0.135	-0.135	0	0	0	0	0	-0.076	-0.097	-0.065
YBR267W	0.151	0.159	0.166	0.166	0.162	0.162	0.162	0.167	0.164	0.164	0.164	0.15	0.152	0.157	0.157	0.137	0.146	0.109	0.142	0.136	0.136	0.133	0.135	0.131	0.137	0.137	0.137	0.137	0.133	0.133	0.133	0.134	0.131	0.131	0.133	0.132	0.132	0.132	0.127	0.125	0.125	0.122	0.122	0.123	0.122	0.121	0.125	0.113	0.114
YDL003W	-0.113	-0.118	-0.113	-0.117	-0.122	-0.131	-0.127	-0.132	-0.134	-0.129	-0.129	-0.13	-0.135	-0.133	-0.133	-0.133	-0.133	-0.133	-0.124	-0.122	-0.123	-0.123	-0.129	-0.129	-0.129	-0.134	-0.138	-0.14	-0.143	-0.144	-0.145	-0.144	-0.148	-0.148	-0.15	-0.15	-0.153	-0.149	-0.149	-0.145	-0.145	-0.145	-0.155	-0.151	-0.151	-0.163	-0.159	-0.159	-0.156
YGR080W	0.045	0.049	0.049	0.051	0.062	0.062	0.073	0.073	0.069	0.068	0.064	0.056	0.056	0.053	0.054	0.056	0.058	0.058	0.071	0.065	0.062	0.066	0.068	0.066	0.075	0.075	0.075	0.075	0.075	0.076	0.078	0.078	0.082	0.082	0.08	0.08	0.075	0.074	0.071	0.07	0.071	0.073	0.073	0.07	0.072	0.072	0.076	0.078	0.078
YLR190W	0.294	0.305	0.303	0.296	0.305	0.305	0.3	0.293	0.289	0.291	0.289	0.284	0.301	0.301	0.305	0.32	0.352	0.349	0.354	0.362	0.362	0.346	0.346	0.324	0.329	0.348	0.332	0.327	0.327	0.327	0.34	0.34	0.322	0.341	0.31	0.313	0.3	0.315	0.316	0.304	0.316	0.306	0.295	0.3	0.306	0.31	0.304	0.273	0.263
YBR088C	0.155	0.152	0.153	0.146	0.144	0.151	0.151	0.151	0.151	0.151	0.151	0.152	0.152	0.15	0.15	0.15	0.156	0.156	0.156	0.152	0.142	0.142	0.146	0.15	0.15	0.152	0.152	0.151	0.148	0.148	0.154	0.154	0.155	0.152	0.156	0.151	0.16	0.16	0.154	0.157	0.158	0.157	0.157	0.156	0.156	0.163	0.163	0.163	0.142
YER003C	0.863	0.875	0.875	0.875	0.875	0.875	0.875	0.873	0.873	0.873	0.873	0.873	0.873	0.873	0.844	0.833	0.834	0.819	0.817	0.817	0.822	0.819	0.819	0.824	0.822	0.823	0.823	0.823	0.823	0.823	0.81	0.837	0.832	0.833	0.833	0.837	0.837	0.811	0.811	0.811	0.813	0.813	0.809	0.79	0.79	0.79	0.788	0.788	0.792
YHR136C	-0.021	-0.017	-0.017	-0.017	-0.017	-0.017	-0.017	-0.017	-0.017	-0.017	-0.017	-0.017	-0.017	-0.017	-0.017	-0.017	-0.017	-0.017	-0.017	-0.017	-0.017	-0.017	-0.017	-0.017	-0.017	-0.016	-0.016	-0.016	-0.016	-0.016	-0.016	-0.016	-0.016	-0.016	-0.017	-0.017	-0.017	-0.017	-0.017	-0.017	-0.019	-0.019	-0.019	-0.019	-0.019	-0.019	-0.021	-0.021	-0.021
YAL053W	0	0	0	0	0	0	0	0	0	0	0	0	-0.07	-0.109	-0.109	-0.109	-0.109	-0.092	-0.061	-0.061	-0.061	-0.058	-0.048	-0.048	-0.045	-0.045	-0.045	-0.035	-0.033	-0.018	-0.018	-0.018	-0.018	-0.018	-0.018	-0.017	-0.017	-0.017	-0.017	-0.017	-0.017	-0.03	-0.03	-0.03	-0.03	-0.03	-0.03	-0.026	-0.026
YEL015W	0.285	0.285	0.288	0.28	0.258	0.267	0.257	0.28	0.286	0.323	0.295	0.295	0.295	0.298	0.298	0.295	0.295	0.299	0.303	0.292	0.292	0.28	0.279	0.284	0.284	0.283	0.283	0.282	0.287	0.285	0.285	0.286	0.286	0.286	0.289	0.291	0.286	0.286	0.287	0.287	0.287	0.287	0.278	0.279	0.278	0.279	0.282	0.282	0.284
YPR133C	0.063	0.077	0.077	0.068	0.073	0.089	0.081	0.067	0.068	0.068	0.068	0.068	0.069	0.069	0.072	0.072	0.072	0.076	0.076	0.079	0.079	0.079	0.079	0.079	0.082	0.074	0.074	0.077	0.083	0.083	0.076	0.073	0.076	0.076	0.072	0.086	0.084	0.078	0.083	0.083	0.083	0.083	0.09	0.093	0.094	0.094	0.102	0.102	0.097
YNL070W	0.065	0.065	0.062	0.064	0.064	0.063	0.064	0.056	0.056	0.061	0.066	0.072	0.074	0.094	0.104	0.112	0.114	0.122	0.121	0.11	0.106	0.106	0.108	0.108	0.1	0.097	0.105	0.106	0.11	0.11	0.114	0.112	0.102	0.099	0.096	0.106	0.106	0.104	0.104	0.104	0.104	0.104	0.109	0.108	0.109	0.107	0.107	0.111	0.107
YPL030W	1.096	1.096	1.096	1.17	1.155	1.161	1.161	1.161	1.233	1.233	1.142	1.142	1.109	1.109	1.118	1.118	1.118	1.118	1.118	1.188	1.188	1.188	1.191	1.191	1.191	1.191	1.27	1.252	1.236	1.236	1.236	1.224	1.224	1.224	1.224	1.224	1.216	1.216	1.476	1.551	1.766	1.752	1.674	1.663	1.663	1.662	2.041	2.037	1.914
YIL161W	-0.096	-0.096	-0.096	-0.102	-0.106	-0.104	-0.11	-0.115	-0.115	-0.107	-0.107	-0.107	-0.101	-0.111	-0.117	-0.117	-0.112	-0.114	-0.114	-0.114	-0.116	-0.108	-0.096	-0.099	-0.086	-0.087	-0.082	-0.076	-0.082	-0.086	-0.086	-0.086	-0.076	-0.081	-0.075	-0.076	-0.076	-0.076	-0.076	-0.076	-0.095	-0.101	-0.112	-0.103	-0.103	-0.1	-0.1	-0.1	-0.1
YHR189W	0.154	0.159	0.115	0.14	0.14	0.161	0.149	0.154	0.167	0.181	0.166	0.176	0.176	0.17	0.167	0.167	0.173	0.166	0.163	0.161	0.161	0.163	0.163	0.168	0.158	0.16	0.154	0.154	0.142	0.162	0.147	0.149	0.146	0.146	0.144	0.144	0.143	0.143	0.136	0.152	0.152	0.15	0.15	0.15	0.15	0.149	0.155	0.147	0.14
YKL004W	0.214	0.216	0.222	0.222	0.229	0.23	0.23	0.228	0.22	0.231	0.231	0.244	0.237	0.237	0.252	0.254	0.247	0.249	0.245	0.245	0.243	0.239	0.255	0.259	0.265	0.265	0.263	0.263	0.268	0.268	0.265	0.262	0.262	0.275	0.275	0.283	0.283	0.287	0.298	0.29	0.279	0.25	0.247	0.267	0.267	0.229	0.204	0.204	0.204
YHR111W	0.147	0.147	0.147	0.156	0.141	0.143	0.145	0.134	0.135	0.117	0.114	0.122	0.122	0.117	0.117	0.131	0.121	0.119	0.113	0.113	0.108	0.108	0.105	0.103	0.103	0.103	0.103	0.106	0.103	0.091	0.093	0.094	0.093	0.093	0.09	0.099	0.096	0.097	0.101	0.095	0.093	0.09	0.09	0.091	0.091	0.091	0.09	0.086	0.088
YDR243C	0.103	0.101	0.101	0.103	0.105	0.102	0.102	0.1	0.097	0.1	0.098	0.099	0.102	0.099	0.099	0.099	0.102	0.104	0.104	0.111	0.111	0.111	0.111	0.111	0.111	0.111	0.111	0.111	0.108	0.108	0.108	0.108	0.103	0.105	0.105	0.105	0.11	0.111	0.111	0.108	0.106	0.109	0.107	0.107	0.11	0.117	0.117	0.12	0.12
YJL187C	0.057	0.059	0.064	0.06	0.054	0.054	0.066	0.066	0.067	0.067	0.067	0.06	0.06	0.058	0.059	0.061	0.059	0.059	0.063	0.068	0.07	0.07	0.07	0.07	0.07	0.07	0.073	0.07	0.055	0.058	0.056	0.053	0.055	0.052	0.05	0.05	0.047	0.045	0.045	0.046	0.046	0.046	0.048	0.051	0.051	0.051	0.045	0.045	0.053
YMR034C	0.046	0.048	0.045	0.038	0.049	0.045	0.049	0.052	0.052	0.046	0.055	0.051	0.054	0.055	0.055	0.057	0.059	0.059	0.059	0.054	0.054	0.052	0.052	0.052	0.048	0.053	0.052	0.052	0.049	0.05	0.047	0.051	0.051	0.049	0.049	0.049	0.042	0.042	0.042	0.042	0.043	0.044	0.043	0.043	0.043	0.043	0.041	0.041	0.041
YKR001C	0.265	0.261	0.261	0.261	0.278	0.278	0.278	0.278	0.297	0.324	0.324	0.3	0.3	0.304	0.308	0.317	0.317	0.317	0.325	0.353	0.377	0.392	0.392	0.392	0.395	0.395	0.411	0.413	0.444	0.452	0.452	0.452	0.452	0.452	0.452	0.452	0.452	0.444	0.444	0.471	0.461	0.461	0.47	0.461	0.461	0.422	0.422	0.43	0.434
YKL172W	0.035	0.035	0.042	0.044	0.047	0.051	0.057	0.058	0.054	0.061	0.061	0.061	0.056	0.058	0.054	0.054	0.054	0.054	0.054	0.048	0.048	0.047	0.047	0.046	0.046	0.05	0.057	0.057	0.057	0.059	0.057	0.059	0.058	0.055	0.054	0.056	0.057	0.057	0.057	0.059	0.064	0.064	0.064	0.064	0.064	0.064	0.066	0.064	0.064
YOR023C	0.058	0.058	0.061	0.08	0.088	0.084	0.081	0.065	0.059	0.047	0.053	0.029	0.007	0.011	0.007	0.015	0.001	-0.025	-0.029	-0.037	-0.037	-0.032	-0.05	-0.05	-0.05	-0.053	-0.095	-0.097	-0.089	-0.079	-0.087	-0.087	-0.087	-0.103	-0.103	-0.099	-0.099	-0.102	-0.108	-0.129	-0.104	-0.11	-0.1	-0.1	-0.11	-0.106	-0.106	-0.108	-0.102
YHR019C	0.217	0.219	0.211	0.211	0.211	0.211	0.208	0.222	0.218	0.22	0.219	0.219	0.219	0.219	0.216	0.207	0.205	0.205	0.205	0.205	0.202	0.2	0.203	0.203	0.204	0.204	0.198	0.198	0.198	0.196	0.197	0.197	0.201	0.2	0.2	0.194	0.194	0.189	0.176	0.172	0.161	0.165	0.159	0.157	0.154	0.159	0.171	0.173	0.179
YOL128C	0	0	0	0	0	0	0	0	0	0	0	0	0	0	0	0	0	0	0	0	0	0	0	0	0	0	0	0	0	0	0	0	0	0	0	0	0	0	0	0	0	0	0	0	0	0	0	0	0
YLR389C	0.385	0.381	0.381	0.378	0.369	0.369	0.371	0.369	0.369	0.364	0.364	0.371	0.358	0.358	0.347	0.347	0.331	0.323	0.323	0.321	0.321	0.333	0.403	0.384	0.394	0.4	0.362	0.378	0.378	0.335	0.306	0.32	0.317	0.317	0.323	0.327	0.305	0.305	0.291	0.294	0.294	0.298	0.305	0.281	0.262	0.25	0.25	0.238	0.238
YBR084C-A	0	0	0	0	0	0	0	0	0	0	0	0	0	0	0	0	0	0	0	0	0	0	0	0	0	0	0	0	0	0	0	0	0	0	0	0	0	0	0	0	0	0	0	0	0	0	0	0	0
YDL185W	1.138	1.143	1.135	1.122	1.125	1.125	1.121	1.113	1.087	1.078	1.181	1.181	1.213	1.272	1.269	1.269	1.27	1.266	1.258	1.258	1.267	1.256	1.247	1.243	1.359	1.359	1.446	1.416	1.478	1.562	1.554	1.56	1.585	1.595	1.578	1.576	1.6	1.587	1.598	1.672	1.684	1.69	1.704	1.666	1.672	1.669	1.667	1.645	1.651
YBL105C	-0.007	-0.01	-0.012	-0.014	-0.014	-0.015	-0.015	-0.015	-0.012	-0.009	-0.006	-0.007	-0.006	-0.001	-0.009	-0.007	-0.009	-0.016	-0.016	-0.018	-0.018	-0.017	-0.017	-0.012	-0.014	-0.013	-0.008	-0.01	-0.01	-0.012	-0.012	-0.012	-0.014	-0.016	-0.016	-0.021	-0.014	-0.013	-0.013	-0.011	-0.011	-0.011	-0.009	-0.009	-0.012	-0.012	-0.016	-0.014	-0.018
YOR175C	0.295	0.295	0.264	0.241	0.211	0.248	0.266	0.266	0.266	0.258	0.264	0.265	0.274	0.257	0.252	0.251	0.254	0.279	0.28	0.332	0.332	0.332	0.332	0.34	0.337	0.337	0.33	0.33	0.33	0.34	0.34	0.333	0.333	0.344	0.344	0.332	0.332	0.332	0.332	0.332	0.33	0.33	0.33	0.33	0.314	0.312	0.331	0.339	0.348
YBL102W	0.105	0.103	0.082	0.082	0.086	0.093	0.093	0.093	0.092	0.097	0.095	0.096	0.096	0.096	0.096	0.1	0.1	0.1	0.1	0.1	0.096	0.096	0.101	0.101	0.097	0.097	0.098	0.098	0.107	0.107	0.107	0.107	0.105	0.113	0.149	0.131	0.137	0.137	0.132	0.133	0.13	0.13	0.126	0.133	0.133	0.133	0.135	0.135	0.135
YKR030W	0.391	0.398	0.37	0.35	0.331	0.451	0.508	0.473	0.441	0.435	0.46	0.46	0.473	0.473	0.473	0.468	0.45	0.45	0.451	0.439	0.404	0.391	0.466	0.466	0.461	0.461	0.461	0.455	0.455	0.441	0.435	0.442	0.442	0.442	0.442	0.442	0.442	0.442	0.442	0.442	0.428	0.482	0.482	0.413	0.413	0.405	0.405	0.405	0.388
YCR066W	0.085	0.019	0.036	-0.005	0.015	0.075	0.051	0.051	0.033	0.007	0.007	0.036	0.051	0.051	0.034	0.014	0.026	0.06	0.091	0.098	0.098	0.077	0.068	0.054	0.052	0.052	0.052	0.067	0.059	0.058	0.063	0.068	0.055	0.048	0.049	0.049	0.049	0.049	0.049	0.045	0.041	0.037	0.037	0.037	0.037	0.037	0.035	0.033	0.042
YOR306C	-0.035	-0.035	-0.035	-0.025	-0.027	-0.021	-0.021	-0.021	-0.025	-0.025	-0.025	-0.023	-0.026	-0.024	-0.02	-0.017	-0.016	-0.013	-0.015	-0.015	-0.01	-0.009	-0.002	0.006	0.008	0.007	0.007	-0.011	-0.004	-0.007	-0.007	-0.004	-0.009	-0.009	-0.007	-0.012	-0.012	-0.015	-0.018	-0.021	-0.021	-0.019	-0.02	-0.022	-0.022	-0.025	-0.025	-0.025	-0.033
YDL148C	0.118	0.118	0.118	0.118	0.119	0.119	0.119	0.119	0.121	0.121	0.121	0.121	0.121	0.121	0.121	0.12	0.12	0.12	0.122	0.122	0.125	0.125	0.127	0.131	0.134	0.127	0.127	0.127	0.127	0.129	0.12	0.119	0.124	0.124	0.127	0.127	0.124	0.125	0.127	0.127	0.127	0.132	0.127	0.125	0.133	0.132	0.154	0.153	0.156
YIR005W	-0.021	-0.022	-0.023	-0.023	-0.021	-0.015	-0.018	-0.018	-0.015	-0.015	-0.015	0.003	0.002	0.002	0.002	0.004	0.001	0.001	0.001	0.008	0.009	0	0	0	0	-0.003	0	0.003	0.011	0.014	0.017	0.017	0.017	0.003	0.007	0.014	0.021	0.018	0.018	0.026	0.038	0.042	0.045	0.036	0.033	0.024	0.024	0.021	0.018
YBR023C	0.005	0	-0.026	-0.032	-0.032	-0.032	-0.032	-0.032	-0.027	-0.032	-0.032	-0.032	-0.022	-0.012	0.004	0.004	-0.006	-0.006	-0.022	-0.026	0	-0.01	-0.01	-0.01	-0.021	-0.029	-0.029	-0.028	-0.03	-0.037	-0.037	-0.039	-0.063	0.011	0.011	0.003	0.003	0.003	0.012	0.024	0.024	0.034	0.047	0.06	0.077	0.009	0.009	0.009	0.007
YPR104C	0.015	0.017	0.015	0.015	0.016	0.016	0.018	0.015	0.014	0.014	0.014	0.014	0.014	0.014	0.017	0.017	0.017	0.019	0.018	0.017	0.016	0.018	0.018	0.019	0.019	0.019	0.019	0.019	0.019	0.019	0.017	0.017	0.018	0.018	0.018	0.018	0.018	0.018	0.018	0.018	0.02	0.02	0.018	0.018	0.018	0.022	0.023	0.026	0.026
YCR059C	0.16	0.162	0.172	0.159	0.155	0.166	0.142	0.126	0.117	0.144	0.144	0.142	0.129	0.128	0.13	0.127	0.12	0.132	0.14	0.131	0.127	0.12	0.113	0.107	0.096	0.095	0.095	0.084	0.061	0.057	0.057	0.054	0.054	0.054	0.053	0.057	0.054	0.067	0.063	0.067	0.067	0.067	0.067	0.074	0.071	0.071	0.071	0.066	0.066
YDR513W	0.026	0.026	0.026	0.029	0.034	0.029	0.029	0.029	0.029	0.025	0.025	0.025	0.025	0.025	0.021	0.018	0.033	0.029	0.029	0.03	0.033	0.033	0.033	0.028	0.028	0.032	0.034	0.034	0.034	0.028	0.028	0.034	0.028	0.023	0.023	0.023	0.023	0.028	0.045	0.045	0.045	0.045	0.045	0.049	0.062	0.06	0.057	0.057	0.057
YOR017W	0.086	0.086	0.086	0.086	0.086	0.092	0.092	0.093	0.09	0.086	0.09	0.084	0.085	0.089	0.096	0.096	0.096	0.101	0.101	0.101	0.098	0.098	0.098	0.107	0.109	0.112	0.106	0.103	0.118	0.118	0.127	0.127	0.13	0.13	0.13	0.131	0.136	0.146	0.142	0.142	0.14	0.143	0.15	0.15	0.152	0.148	0.147	0.15	0.15
YLR421C	0.126	0.112	0.121	0.116	0.113	0.114	0.118	0.116	0.125	0.125	0.129	0.129	0.134	0.134	0.134	0.134	0.134	0.128	0.136	0.145	0.156	0.153	0.153	0.153	0.153	0.151	0.151	0.151	0.151	0.151	0.151	0.148	0.148	0.153	0.148	0.148	0.148	0.148	0.152	0.152	0.146	0.149	0.153	0.149	0.149	0.149	0.176	0.186	0.19
YAL012W	0.038	0.036	0.036	0.036	0.036	0.036	0.036	0.036	0.036	0.036	0.04	0.043	0.043	0.043	0.043	0.043	0.04	0.043	0.043	0.041	0.041	0.041	0.044	0.043	0.04	0.04	0.039	0.037	0.045	0.04	0.033	0.036	0.031	0.029	0.029	0.031	0.032	0.032	0.032	0.032	0.039	0.057	0.076	0.072	0.068	0.071	0.071	0.069	0.069
YMR121C	0.092	0.092	0.092	0.088	0.088	0.088	0.097	0.097	0.097	0.097	0.097	0.097	0.096	0.131	0.135	0.12	0.12	0.12	0.12	0.12	0.12	0.12	0.12	0.131	0.131	0.131	0.128	0.14	0.135	0.135	0.131	0.111	0.111	0.111	0.111	0.118	0.118	0.118	0.111	0.111	0.111	0.111	0.108	0.122	0.118	0.126	0.122	0.122	0.122
YIL005W	0.108	0.115	0.115	0.109	0.106	0.109	0.111	0.108	0.104	0.11	0.114	0.103	0.091	0.096	0.095	0.095	0.095	0.09	0.09	0.108	0.114	0.111	0.112	0.116	0.12	0.105	0.104	0.111	0.106	0.106	0.101	0.101	0.105	0.115	0.125	0.125	0.119	0.119	0.119	0.127	0.131	0.119	0.133	0.129	0.129	0.127	0.133	0.133	0.14
YDR412W	0.218	0.215	0.197	0.194	0.199	0.199	0.195	0.195	0.195	0.186	0.186	0.183	0.181	0.183	0.183	0.183	0.188	0.194	0.194	0.198	0.199	0.206	0.213	0.21	0.207	0.209	0.209	0.207	0.207	0.204	0.204	0.202	0.202	0.202	0.205	0.205	0.203	0.203	0.196	0.196	0.199	0.199	0.2	0.2	0.203	0.201	0.208	0.21	0.205
YDR060W	0.039	0.066	0.066	0.066	0.062	0.062	0.061	0.048	0.059	0.058	0.058	0.056	0.058	0.058	0.053	0.051	0.048	0.051	0.047	0.053	0.051	0.054	0.053	0.047	0.047	0.047	0.042	0.04	0.04	0.042	0.044	0.042	0.044	0.044	0.044	0.044	0.044	0.044	0.044	0.04	0.04	0.04	0.04	0.035	0.026	0.031	0.031	0.013	0.012
YMR225C	0.029	0.029	0.029	0.024	0.028	0.035	0.039	0.039	0.037	0.037	0.035	0.034	0.033	0.031	0.028	0.029	0.025	0.025	0.013	0.015	0.029	0.029	0.032	0.043	0.05	0.04	0.04	0.042	0.034	0.035	0.038	0.034	0.035	0.035	0.032	0.032	0.032	0.028	0.031	0.035	0.035	0.037	0.037	0.035	0.034	0.035	0.043	0.035	0.029
YLR065C	0.266	0.238	0.282	0.282	0.282	0.282	0.285	0.285	0.285	0.281	0.289	0.291	0.291	0.295	0.309	0.314	0.312	0.299	0.292	0.292	0.284	0.269	0.271	0.267	0.261	0.241	0.234	0.234	0.234	0.227	0.223	0.229	0.229	0.234	0.237	0.237	0.237	0.237	0.24	0.24	0.237	0.237	0.237	0.233	0.229	0.229	0.229	0.229	0.229
YDR212W	0.057	0.063	0.057	0.054	0.054	0.052	0.052	0.052	0.055	0.051	0.052	0.052	0.05	0.05	0.055	0.055	0.054	0.054	0.06	0.069	0.069	0.066	0.064	0.064	0.067	0.067	0.062	0.063	0.061	0.054	0.053	0.049	0.05	0.049	0.05	0.05	0.046	0.044	0.041	0.041	0.042	0.042	0.042	0.04	0.042	0.043	0.042	0.042	0.043
YDL083C	0	0	0	0	0	0	0	0	0	0	0	0	0	0	0	0	0	0	0	0	0	0	0	0	0	0	0	0	0	0	0	0	0	0	0	0	0	0	0	0	0	0	0	0	0	0	0	0	0
YNL134C	0.369	0.369	0.367	0.395	0.425	0.443	0.392	0.448	0.338	0.306	0.291	0.259	0.254	0.257	0.257	0.257	0.228	0.23	0.262	0.313	0.325	0.324	0.323	0.325	0.317	0.313	0.285	0.281	0.267	0.263	0.263	0.256	0.26	0.204	0.201	0.201	0.223	0.21	0.19	0.2	0.18	0.18	0.194	0.194	0.198	0.215	0.215	0.199	0.222
YDR393W	0.066	0.063	0.063	0.073	0.067	0.072	0.071	0.075	0.07	0.064	0.061	0.074	0.095	0.101	0.099	0.091	0.086	0.089	0.107	0.107	0.103	0.1	0.1	0.103	0.103	0.105	0.104	0.115	0.11	0.105	0.091	0.091	0.097	0.093	0.095	0.095	0.096	0.096	0.088	0.08	0.076	0.083	0.095	0.095	0.095	0.092	0.088	0.085	0.084
YNL016W	0	0	0	0	0	0	0	0	0	0	0	0	0	0	0	0	0	0	0	0	0	0	0	0	0	0	0	0	0	0	0	0	0	0	0	0	0	0	0	0	0	0	0	0	0	0	0	0	0
YJL137C	0.02	0.019	0.017	0.016	0.016	0.013	0.015	0.014	0.014	0.014	0.014	0.017	0.02	0.021	0.019	0.021	0.021	0.021	0.024	0.025	0.023	0.024	0.022	0.022	0.021	0.024	0.019	0.015	0.014	0.011	0.011	0.011	0.004	0.006	0.01	0.012	0.012	0.011	0.011	0.011	0.006	0.007	0.009	0.006	0.006	0.003	0.001	-0.002	-0.002
YML124C	-0.013	-0.018	-0.018	-0.018	-0.01	-0.014	-0.008	-0.007	-0.008	-0.008	-0.008	-0.01	-0.011	-0.017	-0.021	-0.022	-0.025	-0.023	-0.024	-0.024	-0.025	-0.025	-0.026	-0.026	-0.024	-0.009	-0.006	-0.004	-0.004	-0.004	-0.004	-0.004	-0.004	-0.004	-0.004	-0.005	-0.011	-0.011	-0.011	-0.011	-0.011	-0.015	-0.017	-0.017	-0.017	-0.017	-0.017	-0.02	-0.02
YDR127W	0.032	0.041	0.05	0.057	0.057	0.053	0.056	0.056	0.056	0.062	0.059	0.062	0.067	0.063	0.063	0.063	0.057	0.045	0.045	0.047	0.047	0.05	0.047	0.05	0.047	0.047	0.041	0.039	0.04	0.04	0.043	0.046	0.045	0.041	0.043	0.045	0.042	0.04	0.04	0.035	0.026	0.023	0.021	0.02	0.02	0.018	0.015	0.015	0.015
YNL055C	-0.037	-0.037	-0.037	-0.034	-0.039	-0.028	-0.039	-0.023	-0.023	-0.023	-0.003	0.005	0.005	0.005	0.005	0.005	0.017	0.017	0.01	0.035	0.035	0.026	0.035	0.028	0.028	0.028	0.028	0.034	0.034	0.029	0.029	0.02	0.028	0.028	-0.001	-0.001	0.021	0.038	0.038	0.038	0.012	0.012	0.011	0.002	-0.013	-0.013	-0.017	0.005	-0.009
YER172C	0.302	0.301	0.301	0.301	0.301	0.305	0.315	0.311	0.299	0.296	0.311	0.304	0.31	0.286	0.275	0.252	0.252	0.252	0.255	0.263	0.26	0.258	0.258	0.258	0.254	0.261	0.256	0.253	0.259	0.268	0.261	0.261	0.263	0.27	0.268	0.268	0.269	0.27	0.27	0.265	0.268	0.266	0.263	0.266	0.264	0.264	0.264	0.264	0.267
YPR105C	0.114	0.115	0.119	0.082	0.095	0.1	0.105	0.105	0.104	0.101	0.096	0.105	0.103	0.092	0.068	0.069	0.069	0.069	0.081	0.081	0.081	0.087	0.096	0.119	0.12	0.122	0.123	0.123	0.123	0.123	0.126	0.126	0.126	0.126	0.126	0.126	0.127	0.127	0.12	0.116	0.119	0.119	0.114	0.11	0.113	0.113	0.11	0.11	0.11
YLR173W	0.031	0.031	0.031	0.027	0.027	0.023	0.023	0.034	0.044	0.042	0.044	0.044	0.04	0.04	0.04	0.04	0.047	0.047	0.047	0.049	0.048	0.048	0.049	0.049	0.047	0.038	0.044	0.044	0.04	0.043	0.051	0.051	0.051	0.053	0.049	0.05	0.053	0.053	0.054	0.054	0.056	0.059	0.067	0.066	0.069	0.075	0.073	0.073	0.073
YBR247C	0.083	0.081	0.086	0.086	0.086	0.085	0.085	0.085	0.086	0.087	0.084	0.086	0.087	0.091	0.089	0.089	0.091	0.078	0.074	0.074	0.074	0.074	0.073	0.07	0.07	0.078	0.079	0.081	0.084	0.079	0.085	0.087	0.087	0.088	0.088	0.088	0.088	0.088	0.088	0.088	0.088	0.088	0.088	0.086	0.085	0.085	0.087	0.087	0.086
YNL024C-A	0.263	0.261	0.289	0.296	0.291	0.291	0.291	0.285	0.282	0.287	0.301	0.296	0.294	0.298	0.303	0.305	0.305	0.306	0.299	0.291	0.291	0.286	0.286	0.288	0.304	0.306	0.301	0.306	0.306	0.317	0.326	0.316	0.308	0.311	0.294	0.294	0.294	0.297	0.301	0.272	0.276	0.274	0.274	0.281	0.286	0.286	0.29	0.292	0.284
YDR398W	0.006	0.006	0.006	-0.018	-0.015	-0.015	-0.015	-0.015	-0.015	-0.021	-0.021	-0.021	-0.021	-0.013	-0.013	-0.013	-0.013	-0.015	-0.035	-0.035	-0.035	-0.035	-0.035	-0.037	-0.044	-0.044	-0.044	-0.044	-0.044	-0.044	-0.044	-0.044	-0.044	-0.044	-0.044	-0.044	-0.044	-0.044	-0.044	-0.044	-0.044	-0.046	-0.016	-0.016	-0.016	-0.016	-0.016	-0.016	-0.016
YKR057W	-0.01	-0.01	-0.01	-0.01	-0.012	-0.007	-0.003	-0.014	-0.014	-0.014	-0.014	-0.014	-0.012	-0.012	0.003	-0.038	-0.046	-0.064	-0.068	-0.07	-0.07	-0.07	-0.07	-0.076	-0.076	-0.076	-0.076	-0.078	-0.068	-0.066	-0.081	-0.096	-0.203	-0.183	-0.152	-0.053	-0.07	-0.064	-0.102	-0.053	0.029	0.075	0.076	0.076	0.103	0.103	0.098	0.168	0.164
YLR446W	-0.171	-0.162	-0.162	-0.162	-0.16	-0.155	-0.156	-0.132	-0.106	-0.106	-0.103	-0.106	-0.104	-0.104	-0.104	-0.104	-0.114	-0.118	-0.116	-0.119	-0.117	-0.117	-0.117	-0.114	-0.117	-0.117	-0.119	-0.118	-0.123	-0.123	-0.123	-0.122	-0.122	-0.122	-0.122	-0.121	-0.121	-0.121	-0.118	-0.118	-0.119	-0.126	-0.126	-0.122	-0.122	-0.122	-0.122	-0.123	-0.123
YLR028C	-0.026	-0.026	-0.026	-0.028	-0.008	-0.039	-0.013	-0.005	-0.005	-0.005	-0.051	-0.012	-0.021	-0.011	0.002	0.016	0.016	0.016	0.016	0.016	0.016	0.016	0.016	0.016	-0.001	-0.001	-0.001	0.027	0.027	0.001	0.013	-0.024	-0.024	-0.024	-0.016	-0.016	-0.016	-0.016	-0.016	-0.012	-0.012	-0.029	-0.001	0.008	0.008	-0.013	-0.004	-0.004	0.021
YEL038W	-0.076	-0.076	-0.081	-0.08	-0.082	-0.084	-0.084	-0.084	-0.082	-0.085	-0.088	-0.085	-0.086	-0.086	-0.094	-0.093	-0.093	-0.098	-0.101	-0.111	-0.114	-0.109	-0.109	-0.11	-0.109	-0.112	-0.118	-0.122	-0.134	-0.134	-0.134	-0.139	-0.145	-0.154	-0.153	-0.164	-0.162	-0.162	-0.162	-0.149	-0.149	-0.149	-0.143	-0.147	-0.17	-0.18	-0.216	-0.216	-0.222
YKL119C	0.034	0.034	0.022	0.022	0.016	0.006	0.006	0.049	0.05	0.069	0.069	0.067	0.067	0.073	0.091	0.088	0.083	0.077	0.077	0.072	0.072	0.074	0.063	0.057	0.045	0.035	0.048	0.044	0.039	0.043	0.046	0.051	0.043	0.043	0.039	0.024	0.059	0.062	0.058	0.06	0.066	0.102	0.096	0.094	0.106	0.122	0.123	0.088	0.095
YJL201W	0.064	0.065	0.062	0.058	0.053	0.056	0.056	0.051	0.065	0.068	0.068	0.071	0.072	0.072	0.082	0.083	0.083	0.079	0.082	0.062	0.075	0.076	0.079	0.076	0.077	0.072	0.07	0.07	0.072	0.072	0.072	0.072	0.071	0.073	0.073	0.076	0.076	0.076	0.074	0.076	0.084	0.076	0.082	0.077	0.07	0.073	0.069	0.065	0.072
YGR162W	0	0	0	0	0	0	0	0	0	0	0	0	0	0	0	0	0	0	0	0	0	0	0	0	0	0	0	0	0	0	0	0	0	0.025	-0.043	-0.034	-0.034	-0.034	-0.034	-0.034	-0.034	-0.034	-0.033	-0.039	-0.039	-0.039	-0.039	-0.039	-0.042
YGL228W	0.102	0.123	0.111	0.12	0.12	0.139	0.139	0.158	0.178	0.178	0.187	0.189	0.189	0.189	0.21	0.198	0.206	0.206	0.206	0.216	0.256	0.278	0.293	0.292	0.316	0.308	0.343	0.338	0.346	0.346	0.372	0.452	0.4	0.444	0.448	0.438	0.438	0.586	0.761	0.62	0.623	0.737	0.737	0.729	0.742	1.032	0.956	1.031	0.938
YFR021W	0.58	0.574	0.574	0.588	0.588	0.582	0.574	0.574	0.52	0.462	0.462	0.462	0.456	0.456	0.456	0.456	0.456	0.432	0.442	0.408	0.415	0.362	0.36	0.354	0.347	0.347	0.347	0.323	0.323	0.344	0.344	0.344	0.389	0.373	0.373	0.373	0.373	0.373	0.373	0.373	0.357	0.357	0.429	0.42	0.403	0.403	0.403	0.384	0.384
YGR106C	-0.023	-0.023	-0.025	-0.023	-0.023	-0.018	-0.02	-0.011	-0.009	-0.009	-0.009	-0.009	-0.009	-0.004	-0.002	-0.002	0.001	-0.004	-0.006	-0.006	-0.002	-0.004	-0.004	-0.004	-0.009	-0.009	-0.004	-0.004	-0.005	-0.005	-0.008	-0.002	-0.002	0	-0.003	-0.003	-0.001	-0.001	-0.001	-0.005	-0.003	-0.001	-0.005	-0.002	-0.017	-0.02	-0.02	-0.055	-0.046
YBR200W	-0.012	-0.012	-0.012	-0.012	-0.012	-0.012	-0.012	-0.004	-0.004	-0.006	0.003	-0.004	-0.005	-0.005	-0.005	-0.005	-0.005	-0.004	-0.005	-0.005	-0.005	-0.006	-0.005	-0.005	-0.008	-0.008	-0.008	-0.008	-0.008	-0.008	-0.007	-0.007	-0.004	-0.003	-0.001	-0.001	0	-0.001	0.004	0.004	0.006	0.027	0.03	0.02	0.02	0.018	0.018	0.017	0.01
YBL036C	0.093	0.093	0.097	0.125	0.121	0.123	0.123	0.129	0.135	0.13	0.135	0.135	0.13	0.13	0.127	0.127	0.127	0.127	0.115	0.115	0.115	0.111	0.111	0.106	0.109	0.109	0.109	0.109	0.109	0.104	0.111	0.114	0.101	0.081	0.073	0.05	0.053	0.053	0.059	0.055	0.055	0.055	0.051	0.051	0.055	0.055	0.051	0.055	0.063
YIL048W	0.167	0.167	0.16	0.155	0.15	0.154	0.16	0.157	0.157	0.157	0.155	0.159	0.158	0.144	0.141	0.125	0.125	0.125	0.125	0.128	0.123	0.125	0.131	0.124	0.133	0.144	0.141	0.119	0.119	0.119	0.119	0.119	0.117	0.12	0.12	0.122	0.123	0.128	0.133	0.133	0.112	0.112	0.108	0.108	0.106	0.105	0.105	0.112	0.109
YGL083W	0.053	0.053	0.035	0.035	0.029	0.029	0.026	0.026	0.026	0.026	0.027	0.017	0.017	0.017	0.017	0.017	0.013	0.013	0.013	0.013	0.006	-0.014	-0.012	-0.012	-0.016	-0.013	-0.013	-0.021	-0.021	-0.018	-0.007	-0.011	-0.007	-0.003	-0.007	-0.007	-0.008	-0.003	-0.009	-0.016	-0.012	-0.008	-0.008	-0.004	-0.004	0.009	0.002	0.003	-0.019
YHR012W	0.137	0.149	0.156	0.156	0.149	0.149	0.136	0.136	0.141	0.126	0.121	0.122	0.146	0.141	0.135	0.147	0.136	0.139	0.139	0.136	0.129	0.135	0.125	0.123	0.123	0.123	0.127	0.125	0.125	0.134	0.139	0.134	0.154	0.165	0.165	0.168	0.164	0.167	0.165	0.17	0.185	0.192	0.196	0.205	0.192	0.189	0.191	0.191	0.191
YBR163W	0.146	0.148	0.148	0.148	0.154	0.152	0.155	0.155	0.155	0.154	0.161	0.162	0.162	0.164	0.162	0.162	0.162	0.164	0.165	0.169	0.17	0.168	0.168	0.177	0.183	0.185	0.185	0.181	0.181	0.176	0.176	0.182	0.182	0.182	0.182	0.182	0.182	0.182	0.182	0.182	0.182	0.18	0.174	0.171	0.171	0.171	0.171	0.167	0.167
YDR408C	0.681	0.681	0.684	0.684	0.688	0.683	0.683	0.666	0.666	0.643	0.643	0.643	0.627	0.632	0.619	0.627	0.622	0.622	0.61	0.615	0.576	0.631	0.631	0.631	0.635	0.635	0.618	0.618	0.614	0.593	0.589	0.411	0.433	0.428	0.412	0.412	0.393	0.413	0.409	0.381	0.434	0.288	0.328	0.3	0.237	0.196	0.196	0.208	0.201
YPL026C	-0.006	-0.005	-0.005	-0.005	-0.005	-0.005	-0.005	0.006	0.006	0.006	0.006	0.006	0.006	0.005	0.005	0.005	0.006	0.006	0.006	0.006	0.006	0.006	0.006	0.006	0.006	0.006	0.006	0.006	0.006	0.006	0.006	0.006	0.006	0.012	0.012	0.011	0.01	0.01	0.01	0.01	0.01	0.01	0.01	0.011	0.011	0.011	0.011	0.011	0.011
YDR386W	0.026	0.026	0.033	0.033	0.035	0.039	0.044	0.041	0.039	0.04	0.04	0.041	0.031	0.034	0.032	0.032	0.032	0.032	0.027	0.027	0.033	0.035	0.035	0.037	0.038	0.038	0.04	0.042	0.022	0.019	0.019	0.014	0.014	0.01	0.01	0.012	0.012	0.011	0.006	0.001	-0.001	-0.001	-0.001	-0.001	-0.001	-0.002	-0.005	-0.005	-0.005
YNL058C	0.619	0.614	0.614	0.752	0.784	0.778	0.781	0.781	0.77	0.774	0.731	0.778	0.752	0.709	0.709	0.686	0.675	0.675	0.694	0.631	0.628	0.663	0.663	0.583	0.579	0.56	0.549	0.564	0.548	0.516	0.332	0.229	0.163	0.173	0.173	0.173	0.178	0.197	0.203	0.174	0.151	0.151	0.147	0.147	0.174	0.17	0.142	0.127	0.122
YDR035W	-0.129	-0.128	-0.128	-0.128	-0.133	-0.131	-0.131	-0.136	-0.134	-0.134	-0.137	-0.133	-0.133	-0.133	-0.13	-0.13	-0.13	-0.13	-0.13	-0.13	-0.13	-0.129	-0.13	-0.13	-0.13	-0.13	-0.125	-0.125	-0.125	-0.125	-0.128	-0.148	-0.151	-0.15	-0.15	-0.149	-0.145	-0.143	-0.144	-0.145	-0.14	-0.143	-0.143	-0.128	-0.128	-0.126	-0.126	-0.12	-0.124
YOR253W	0.102	0.085	0.072	0.063	0.068	0.05	0.05	0.039	0.044	0.041	0.031	0.034	-0.05	-0.056	-0.056	-0.057	-0.028	-0.029	-0.035	-0.039	-0.018	-0.024	-0.024	-0.021	-0.006	-0.011	0.016	0.02	0.053	0.05	0.057	0.075	0.076	0.076	0.076	0.076	0.076	0.07	0.07	0.064	0.073	0.066	0.066	0.07	0.07	0.07	0.07	0.072	0.071
YJR045C	0.345	0.349	0.346	0.37	0.393	0.393	0.399	0.399	0.378	0.378	0.369	0.372	0.377	0.377	0.372	0.376	0.377	0.332	0.33	0.333	0.407	0.399	0.393	0.393	0.413	0.41	0.407	0.491	0.56	0.564	0.557	0.557	0.554	0.579	0.603	0.611	0.675	0.661	0.665	0.665	0.694	0.689	0.685	0.637	0.642	0.642	0.67	0.667	0.717
YGL006W	-0.097	-0.101	-0.101	-0.104	-0.11	-0.11	-0.107	-0.113	-0.107	-0.081	-0.081	-0.078	-0.078	-0.072	-0.072	-0.079	-0.079	-0.07	-0.065	-0.076	-0.052	-0.052	-0.057	-0.041	-0.041	-0.041	-0.041	-0.041	-0.041	-0.041	-0.041	-0.047	-0.044	-0.044	-0.07	-0.058	-0.037	-0.034	-0.034	-0.011	0.008	0.021	0.021	0.027	0.032	0.032	0.038	0.049	0.049
YER029C	0.388	0.427	0.4	0.402	0.402	0.4	0.4	0.402	0.402	0.397	0.403	0.409	0.409	0.407	0.407	0.403	0.403	0.399	0.4	0.398	0.401	0.405	0.395	0.395	0.395	0.386	0.386	0.384	0.382	0.39	0.39	0.39	0.39	0.388	0.376	0.377	0.382	0.384	0.381	0.386	0.386	0.386	0.382	0.381	0.384	0.384	0.384	0.384	0.376
YDR064W	0.009	0.006	0.018	0.033	0.048	0.062	0.062	0.056	0.059	0.064	0.064	0.061	0.061	0.061	0.061	0.08	0.091	0.099	0.094	0.088	0.073	0.053	0.073	0.067	0.049	0.057	0.062	0.056	0.065	0.088	0.088	0.095	0.095	0.091	0.086	0.084	0.079	0.079	0.079	0.079	0.083	0.085	0.088	0.095	0.095	0.131	0.128	0.134	0.128
YNR014W	0	0	0	0	0	0	0	0	0	0	0	0	0	0	0	0	0	0	0	0	0	0	0	0	0	0	0	0	0	0	0	0	0	0	0	0.016	0.016	0.016	0.016	0.016	0.016	0.016	0.016	0.016	0.016	0.016	0.016	0.016	0.016
YMR131C	0.144	0.151	0.169	0.163	0.13	0.128	0.128	0.128	0.124	0.132	0.122	0.119	0.122	0.122	0.122	0.122	0.122	0.116	0.116	0.116	0.116	0.116	0.12	0.119	0.112	0.103	0.105	0.102	0.102	0.104	0.104	0.104	0.098	0.1	0.1	0.102	0.105	0.096	0.091	0.091	0.085	0.085	0.086	0.088	0.088	0.09	0.09	0.092	0.092
YEL025C	0.013	0.027	0.033	0.029	0.054	0.054	0.048	0.044	0.044	0.049	0.049	0.052	0.052	0.052	0.052	0.048	0.043	0.037	0.034	0.032	0.03	0.011	0.011	0.01	0.01	0.007	0.012	0.012	0.016	0.016	0.019	0.021	0.02	0.02	0.02	0.016	0.014	0.014	0.014	0.014	0.022	0.022	0.029	0.029	0.026	0.029	0.029	0.029	0.037
YER015W	0.009	0.016	0.022	0.041	0.041	0.046	0.044	0.049	0.05	0.052	0.057	0.057	0.056	0.059	0.059	0.065	0.063	0.062	0.062	0.063	0.063	0.069	0.063	0.06	0.06	0.06	0.064	0.052	0.052	0.055	0.05	0.052	0.049	0.049	0.049	0.045	0.045	0.045	0.045	0.047	0.047	0.047	0.05	0.049	0.045	0.048	0.049	0.046	0.046
YDR144C	1.288	1.282	1.349	1.359	1.336	1.34	1.339	1.318	1.318	1.323	1.304	1.322	1.309	0.847	0.913	0.845	0.853	0.844	0.844	0.811	0.801	0.801	0.801	0.95	0.786	0.766	0.901	0.901	1.715	1.402	1.324	1.209	1.209	1.188	1.188	0	0	0	0	0	0	0	0	0	0	0	0	0	0
YBR121C	0.124	0.121	0.121	0.116	0.11	0.11	0.11	0.11	0.11	0.108	0.105	0.103	0.105	0.107	0.102	0.098	0.083	0.079	0.068	0.067	0.068	0.066	0.064	0.099	0.096	0.103	0.108	0.099	0.114	0.112	0.102	0.102	0.102	0.102	0.102	0.102	0.093	0.094	0.094	0.078	0.105	0.144	0.158	0.191	0.176	0.176	0.176	0.176	0.176
YFR029W	0.576	0.576	0.583	0.56	0.483	0.49	0.49	0.505	0.505	0.443	0.453	0.445	0.445	0.382	0.245	0.118	0.118	-0.008	0.027	0.069	0.069	0.026	0.013	0.055	0.039	0.039	0.016	0.028	0.028	0.036	0.036	0.033	0.025	0.042	0.042	0.035	0.021	0.021	0.021	0.021	0.021	0.021	-0.01	-0.025	0.005	-0.009	-0.009	0.001	0.001
YML028W	0.101	0.101	0.1	0.108	0.106	0.106	0.109	0.102	0.104	0.103	0.101	0.101	0.101	0.1	0.1	0.1	0.1	0.1	0.1	0.1	0.1	0.098	0.096	0.091	0.091	0.094	0.094	0.096	0.095	0.097	0.099	0.095	0.095	0.095	0.095	0.09	0.09	0.093	0.093	0.093	0.093	0.093	0.093	0.093	0.093	0.084	0.08	0.074	0.076
YKL008C	0.002	0.002	0.002	0.001	0.001	0.002	0.002	0.001	0.001	0.001	0.001	0.001	0.001	0.001	0.001	0.001	-0.002	-0.002	-0.002	-0.002	-0.002	-0.001	-0.001	-0.015	-0.015	-0.015	-0.027	-0.027	-0.027	-0.027	-0.027	-0.027	-0.027	-0.027	-0.027	-0.032	-0.025	-0.024	-0.022	-0.022	-0.022	-0.022	-0.022	-0.022	-0.022	-0.022	-0.022	-0.022	-0.024
YER069W	0.06	0.053	0.057	0.06	0.06	0.055	0.062	0.057	0.059	0.064	0.064	0.064	0.064	0.064	0.048	0.065	0.059	0.059	0.059	0.061	0.058	0.085	0.085	0.085	0.085	0.085	0.085	0.074	0.077	0.08	0.087	0.083	0.083	0.083	0.087	0.084	0.067	0.069	0.061	0.056	0.056	0.056	0.057	0.057	0.03	0.065	0.078	0.088	0.088
YBR095C	0.064	0.068	0.071	0.074	0.065	0.059	0.061	0.052	0.058	0.054	0.054	0.057	0.057	0.061	0.058	0.06	0.055	0.046	0.053	0.053	0.069	0.047	0.044	0.043	0.053	0.043	0.049	0.051	0.054	0.054	0.054	0.054	0.051	0.054	0.057	0.054	0.061	0.059	0.059	0.059	0.055	0.047	0.043	0.05	0.05	0.043	0.04	0.044	0.044
YLR422W	0.221	0.212	0.221	0.197	0.197	0.195	0.198	0.197	0.197	0.197	0.185	0.185	0.182	0.184	0.192	0.192	0.192	0.186	0.18	0.18	0.175	0.179	0.179	0.184	0.182	0.18	0.187	0.193	0.193	0.193	0.193	0.193	0.193	0.19	0.186	0.186	0.184	0.184	0.156	0.156	0.154	0.159	0.165	0.166	0.172	0.159	0.158	0.148	0.148
YKL121W	-0.042	-0.052	-0.052	-0.043	-0.037	-0.037	-0.041	-0.054	-0.049	-0.049	-0.049	-0.049	-0.05	-0.05	-0.06	-0.061	-0.05	-0.05	-0.05	-0.055	-0.055	-0.051	-0.051	-0.053	-0.053	-0.053	-0.053	-0.053	-0.069	-0.069	-0.075	-0.07	-0.072	-0.071	-0.054	-0.054	-0.054	-0.052	-0.046	-0.052	-0.048	-0.049	-0.055	-0.057	-0.062	-0.067	-0.07	-0.074	-0.074
YOR196C	0.056	0.056	0.052	0.052	0.053	0.051	0.051	0.051	0.051	0.051	0.054	0.054	0.052	0.055	0.055	0.054	0.055	0.057	0.057	0.056	0.056	0.056	0.056	0.056	0.058	0.063	0.061	0.063	0.062	0.06	0.06	0.06	0.06	0.06	0.062	0.064	0.064	0.052	0.052	0.049	0.053	0.053	0.053	0.051	0.051	0.051	0.051	0.051	0.049
YOL059W	0.084	0.084	0.083	0.083	0.083	0.083	0.077	0.065	0.068	0.072	0.072	0.071	0.075	0.071	0.063	0.082	0.086	0.086	0.082	0.081	0.081	0.073	0.073	0.071	0.071	0.078	0.075	0.078	0.092	0.087	0.087	0.087	0.087	0.096	0.081	0.082	0.078	0.078	0.078	0.077	0.074	0.069	0.065	0.068	0.071	0.077	0.073	0.081	0.074
YAL025C	0.003	0.003	0.003	0.003	0.003	0.001	-0.004	-0.006	-0.006	-0.006	-0.002	-0.003	-0.003	-0.001	-0.006	-0.005	-0.005	-0.005	-0.006	-0.006	-0.006	-0.011	-0.006	-0.005	-0.01	-0.009	-0.011	-0.014	-0.009	-0.008	-0.008	-0.008	-0.008	-0.009	-0.009	-0.008	-0.001	-0.003	-0.003	-0.003	-0.003	-0.003	-0.004	-0.01	-0.01	-0.01	-0.009	-0.01	-0.013
YEL037C	0.154	0.141	0.13	0.12	0.114	0.114	0.117	0.112	0.109	0.107	0.109	0.105	0.105	0.105	0.11	0.113	0.112	0.112	0.108	0.106	0.109	0.115	0.115	0.118	0.118	0.118	0.117	0.119	0.12	0.123	0.112	0.111	0.107	0.103	0.104	0.108	0.114	0.11	0.111	0.106	0.105	0.115	0.115	0.115	0.115	0.115	0.115	0.117	0.121
YHR029C	0.042	0.04	0.04	0.038	0.038	0.038	0.04	0.04	0.039	0.039	0.037	0.044	0.045	0.043	0.043	0.043	0.042	0.04	0.036	0.032	0.032	0.034	0.034	0.037	0.039	0.041	0.041	0.041	0.036	0.039	0.044	0.044	0.044	0.044	0.044	0.044	0.044	0.044	0.044	0.039	0.039	0.046	0.044	0.046	0.043	0.051	0.052	0.058	0.058
YKL018W	0.063	0.062	0.068	0.082	0.074	0.09	0.106	0.117	0.119	0.125	0.119	0.115	0.112	0.101	0.101	0.104	0.104	0.152	0.198	0.19	0.19	0.19	0.19	0.193	0.193	0.193	0.187	0.116	0.125	0.134	0.112	0.122	0.157	0.157	0.17	0.182	0.182	0.172	0.172	0.173	0.177	0.177	0.174	0.169	0.179	0.176	0.183	0.183	0.183
YAL011W	-0.027	-0.026	-0.025	-0.024	-0.022	-0.024	-0.022	-0.022	-0.021	-0.021	-0.013	-0.015	-0.015	-0.013	-0.013	-0.011	-0.011	-0.011	-0.011	-0.011	-0.014	-0.014	-0.015	-0.014	-0.015	-0.015	-0.015	-0.015	-0.015	-0.016	-0.016	-0.008	-0.006	-0.006	-0.007	0.003	0.003	0.002	0.002	0	0	0	0	0.001	0	0.002	0.002	0.001	0.001
YOL098C	0.469	0.469	0.469	0.469	0.469	0.487	0.499	0.499	0.499	0.509	0.412	0.412	0.412	0.412	0.412	0.412	0.412	0.44	0.382	0.28	0.187	0.148	0.148	0.15	0.15	0.139	0.154	0.154	0.146	0.15	0.163	0.164	0.175	0.178	0.198	0.196	0.221	0.211	0.211	0.211	0.192	0.192	0.206	0.206	0.209	0.209	0.203	0.203	0.203
YPR163C	-0.113	-0.116	-0.11	-0.11	-0.109	-0.113	-0.111	-0.111	-0.111	-0.109	-0.109	-0.111	-0.107	-0.107	-0.11	-0.11	-0.112	-0.113	-0.117	-0.127	-0.127	-0.129	-0.127	-0.127	-0.125	-0.128	-0.128	-0.13	-0.13	-0.133	-0.132	-0.132	-0.132	-0.136	-0.136	-0.136	-0.136	-0.136	-0.135	-0.138	-0.134	-0.131	-0.128	-0.132	-0.132	-0.132	-0.135	-0.137	-0.143
YLR209C	0.279	0.254	0.245	0.256	0.256	0.239	0.299	0.284	0.205	0.205	0.214	0.214	0.217	0.208	0.208	0.209	0.209	0.206	0.213	0.213	0.188	0.191	0.201	0.205	0.201	0.21	0.215	0.215	0.217	0.208	0.208	0.206	0.209	0.196	0.196	0.197	0.198	0.193	0.193	0.193	0.189	0.195	0.207	0.209	0.209	0.204	0.204	0.204	0.202
YIR003W	0.493	0.493	0.488	0.499	0.491	0.489	0.492	0.487	0.487	0.497	0.467	0.467	0.458	0.481	0.466	0.466	0.451	0.451	0.455	0.449	0.446	0.454	0.469	0.486	0.486	0.48	0.48	0.48	0.48	0.503	0.511	0.474	0.519	0.521	0.502	0.495	0.507	0.492	0.521	0.543	0.543	0.548	0.545	0.555	0.576	0.576	0.576	0.576	0.576
YOR252W	0.097	0.097	0.065	0.067	0.092	0.128	0.095	0.14	0.131	0.134	0.141	0.161	0.163	0.16	0.168	0.17	0.175	0.162	0.158	0.154	0.159	0.154	0.152	0.151	0.151	0.151	0.155	0.154	0.155	0.146	0.132	0.12	0.119	0.12	0.129	0.128	0.134	0.13	0.13	0.125	0.125	0.125	0.125	0.125	0.125	0.125	0.121	0.131	0.13
YDR390C	0.033	0.03	0.033	0.035	0.041	-0.013	-0.013	-0.016	-0.014	-0.01	-0.024	-0.041	-0.028	-0.017	-0.018	-0.018	-0.024	-0.011	-0.012	-0.013	-0.011	-0.01	-0.012	-0.013	-0.014	-0.016	-0.02	-0.021	-0.024	-0.022	-0.022	-0.022	-0.022	-0.022	-0.02	-0.025	-0.027	-0.024	-0.024	-0.024	-0.029	-0.029	-0.024	-0.024	-0.026	-0.026	-0.026	-0.026	-0.027
YGR159C	-0.136	-0.138	-0.138	-0.14	-0.141	-0.135	-0.135	-0.137	-0.137	-0.137	-0.132	-0.141	-0.138	-0.138	-0.136	-0.136	-0.136	-0.136	-0.129	-0.129	-0.129	-0.131	-0.133	-0.134	-0.134	-0.129	-0.124	-0.122	-0.127	-0.125	-0.115	-0.115	-0.115	-0.115	-0.115	-0.115	-0.115	-0.115	-0.111	-0.113	-0.113	-0.112	-0.12	-0.12	-0.12	-0.114	-0.114	-0.12	-0.12
YNL094W	0.134	0.134	0.134	0.136	0.129	0.129	0.136	0.136	0.136	0.136	0.136	0.136	0.132	0.13	0.13	0.132	0.132	0.137	0.141	0.141	0.141	0.141	0.145	0.143	0.143	0.142	0.144	0.144	0.145	0.145	0.132	0.136	0.144	0.141	0.137	0.137	0.153	0.147	0.147	0.145	0.141	0.14	0.137	0.146	0.151	0.151	0.151	0.151	0.142
YNR067C	-0.001	0.007	0.011	0.011	0.011	0.011	0.011	0.011	0.017	0.017	0.018	0.019	0.025	0.019	0.023	0.023	0.019	0.019	0.019	0.017	0.017	0.022	0.036	0.06	0.065	0.065	0.066	0.067	0.076	0.076	0.082	0.079	0.069	0.075	0.075	0.075	0.075	0.075	0.075	0.075	0.075	0.108	0.108	0.129	0.128	0.124	0.114	0.128	0.128
YMR052W	-0.501	-0.481	-0.497	-0.497	-0.505	-0.505	-0.513	-0.513	-0.513	-0.513	-0.513	-0.517	-0.512	-0.512	-0.516	-0.516	-0.512	-0.497	-0.497	-0.497	-0.497	-0.497	-0.497	-0.497	-0.516	-0.511	-0.511	-0.503	-0.503	-0.477	-0.477	-0.477	-0.473	-0.473	-0.501	-0.501	-0.515	-0.515	-0.515	-0.515	-0.515	-0.515	-0.515	-0.515	-0.509	-0.509	-0.509	-0.527	-0.522
YGL092W	0.009	0	0	0	0	-0.002	0.044	0.011	0.031	0.032	0.046	0.041	0.012	-0.007	0.001	-0.002	-0.002	-0.005	-0.005	-0.005	-0.009	-0.009	-0.009	-0.009	-0.013	-0.013	-0.013	-0.013	-0.013	-0.013	-0.011	-0.009	-0.009	-0.007	-0.004	-0.004	-0.002	-0.004	-0.004	-0.004	-0.004	-0.004	-0.004	-0.004	-0.004	-0.004	-0.004	-0.004	-0.004
YNL124W	0.198	0.198	0.191	0.224	0.214	0.204	0.214	0.183	0.183	0.178	0.189	0.196	0.196	0.183	0.181	0.127	0.139	0.165	0.135	0.135	0.135	0.125	0.107	0.107	0.088	0.098	0.098	0.098	0.081	0.061	0.061	0.061	0.071	0.135	0.123	0.1	0.1	0.1	0.189	0.203	0.177	0.189	0.189	0.137	0.137	0.155	0.186	0.186	0.186
YGL171W	0.102	0.106	0.11	0.115	0.123	0.121	0.107	0.108	0.113	0.106	0.108	0.105	0.105	0.105	0.105	0.105	0.105	0.105	0.109	0.108	0.11	0.118	0.103	0.097	0.099	0.102	0.102	0.101	0.101	0.099	0.099	0.103	0.105	0.104	0.106	0.106	0.104	0.102	0.102	0.102	0.101	0.099	0.099	0.101	0.101	0.101	0.101	0.099	0.099
YDR234W	0.065	0.065	0.065	0.065	0.074	0.074	0.08	0.07	0.08	0.08	0.086	0.104	0.111	0.104	0.104	0.104	0.104	0.11	0.102	0.099	0.099	0.099	0.097	0.097	0.097	0.097	0.101	0.124	0.121	0.121	0.111	0.111	0.111	0.111	0.111	0.099	0.099	0.102	0.102	0.097	0.094	0.094	0.094	0.094	0.094	0.103	0.103	0.099	0.099
YKL124W	0.003	0.001	0.001	0	-0.008	-0.009	-0.009	-0.014	-0.013	-0.013	-0.013	-0.013	-0.013	-0.013	-0.008	-0.001	-0.001	0.003	0.003	0.003	0.005	0.005	0.001	0.001	0.001	0.001	0.001	0	0	0	-0.008	-0.006	-0.003	-0.005	-0.006	-0.009	-0.002	-0.002	-0.002	-0.002	-0.002	0.001	-0.001	-0.001	-0.001	-0.001	-0.006	-0.008	-0.007
YMR281W	-0.097	-0.115	-0.128	-0.157	-0.157	-0.153	-0.156	-0.166	-0.166	-0.178	-0.203	-0.223	-0.192	-0.187	-0.19	-0.171	-0.152	-0.153	-0.148	-0.132	-0.132	-0.123	-0.129	-0.137	-0.137	-0.124	-0.121	-0.135	-0.138	-0.13	-0.112	-0.085	-0.088	-0.095	-0.101	-0.101	-0.102	-0.102	-0.102	-0.098	-0.105	-0.098	-0.085	-0.088	-0.088	-0.088	-0.088	-0.088	-0.088
YOR075W	0	0	0	0	0	0	0	0	0	0	0	0	0	0	0	0	0	0	0	0	0	0	0	0	0	0	0	0	0	0	0	0	0	0	0	0	0	0.126	0.139	0.168	0.188	0.135	0.122	0.122	0.122	0.116	0.122	0.118	0.175
YOL147C	0.075	0.077	0.074	0.074	0.074	0.074	0.074	0.074	0.067	0.063	0.056	0.056	0.033	0.033	0.027	0.027	0.027	0.029	0.029	0.034	0.029	0.031	0.031	0.031	0.029	0.031	0.035	0.037	0.037	0.04	0.043	0.043	0.043	0.045	0.046	0.044	0.044	0.048	0.048	0.055	0.056	0.057	0.056	0.056	0.056	0.056	0.056	0.056	0.054
YML085C	0.139	0.127	0.132	0.13	0.128	0.116	0.107	0.104	0.109	0.122	0.125	0.124	0.127	0.126	0.126	0.124	0.118	0.118	0.118	0.118	0.118	0.118	0.119	0.128	0.128	0.132	0.132	0.135	0.133	0.133	0.137	0.143	0.144	0.144	0.153	0.155	0.155	0.154	0.154	0.154	0.179	0.18	0.162	0.147	0.14	0.139	0.139	0.141	0.147
YMR135C	-0.018	-0.018	-0.018	-0.022	-0.027	-0.027	-0.027	-0.027	-0.027	-0.027	-0.027	-0.027	-0.027	-0.027	-0.033	0	0	0	0	0	0	0	0	0	0	0	0	0	0	0	0	0	0	0	0	0	0	0	0	0	0	0	0	0	0	0	0	0	0
YFR052W	0.133	0.145	0.081	0.081	0.099	0.033	0.036	0.058	0.058	0.045	0.071	0.068	0.076	0.076	0.085	0.09	0.09	0.09	0.096	0.087	0.084	0.094	0.094	0.096	0.096	0.096	0.096	0.105	0.105	0.108	0.113	0.113	0.108	0.108	0.103	0.101	0.111	0.108	0.108	0.112	0.135	0.135	0.144	0.147	0.147	0.128	0.125	0.134	0.147
YDR493W	0.007	0.009	0.009	0.005	0.008	0.006	0.008	0.008	-0.001	0.004	0.003	0.003	-0.005	-0.005	-0.005	0.005	0.017	0.041	0.037	0.034	0.038	0.041	0.057	0.053	0.059	0.059	0.066	0.066	0.066	0.066	0.066	0.061	0.061	0.054	0.066	0.074	0.07	0.064	0.079	0.079	0.079	0.079	0.079	0.079	0.079	0.061	0.071	0.076	0.079
YAL007C	0.063	0.063	0.065	0.053	0.057	0.057	0.051	0.051	0.055	0.057	0.039	0.028	0.028	0.038	0.038	0.036	0.036	0.036	0.041	0.041	0.036	0.036	0.036	0.026	0.02	0.007	0.012	0.015	0.023	0.023	0.024	0.024	0.024	0.016	-0.005	-0.011	-0.01	-0.01	-0.004	-0.004	-0.02	-0.024	-0.024	-0.024	-0.02	-0.027	-0.03	-0.026	-0.026
YKL009W	0.131	0.131	0.131	0.131	0.133	0.131	0.13	0.13	0.129	0.129	0.126	0.144	0.144	0.135	0.135	0.135	0.132	0.132	0.132	0.132	0.132	0.132	0.13	0.127	0.127	0.127	0.128	0.131	0.131	0.13	0.133	0.133	0.133	0.131	0.133	0.132	0.134	0.133	0.131	0.13	0.124	0.124	0.123	0.123	0.123	0.117	0.115	0.116	0.119
YML038C	0.027	0.031	0.031	0.034	0.041	0.041	0.041	0.048	0.056	0.058	0.056	0.059	0.059	0.059	0.065	0.075	0.077	0.076	0.072	0.072	0.072	0.082	0.082	0.08	0.075	0.083	0.083	0.083	0.082	0.076	0.077	0.077	0.083	0.086	0.082	0.081	0.079	0.073	0.063	0.06	0.06	0.058	0.058	0.058	0.062	0.062	0.062	0.06	0.061
YDR458C	0.024	0.031	0.031	0.035	0.031	0.031	0.039	0.042	0.027	0.031	0.031	0.031	0.039	0.039	0.046	0.046	0.056	0.045	0.055	0.075	0.075	0.066	0.08	0.085	0.085	0.067	0.069	0.052	0.048	0.045	0.045	0.045	0.045	0.038	0.029	0.031	0.042	0.058	0.058	0.058	0.058	0.058	0.06	0.054	0.054	0.06	0.071	0.073	0.073
YNL062C	0.132	0.132	0.13	0.135	0.134	0.134	0.139	0.139	0.144	0.144	0.144	0.144	0.141	0.141	0.138	0.139	0.139	0.137	0.139	0.139	0.154	0.159	0.16	0.16	0.163	0.166	0.177	0.187	0.182	0.182	0.181	0.176	0.176	0.177	0.189	0.189	0.187	0.19	0.195	0.195	0.207	0.212	0.212	0.213	0.211	0.213	0.21	0.199	0.2
YJL133C-A	0.096	0.077	0.077	0	0	0	0	0	0	0	0	0	0	0	0	0	0	0	0	0	0	0	0	0	0	0.019	0.017	0.017	0.017	0.017	0.017	0.017	0	0	0	0	0	0	0	0	0	0	0	0	0	0	0	0	0
YER167W	0.018	0.021	0.019	0.019	0.019	0.019	0.019	0.017	0.017	0.015	0.016	0.016	0.018	0.018	0.02	0.02	0.02	0.025	0.029	0.029	0.025	0.026	0.026	0.026	0.026	0.026	0.023	0.019	0.019	0.02	0.016	0.015	0.016	0.019	0.02	0.025	0.02	0.023	0.021	0.015	0.012	0.011	0.011	0.011	0.009	0.007	0.009	0.009	0.009
YGL066W	0.044	0.045	0.045	0.044	0.044	0.044	0.044	0.043	0.043	0.038	0.038	0.033	0.033	0.033	0.033	0.036	0.031	0.031	0.031	0.041	0.038	0.036	0.046	0.051	0.049	0.052	0.047	0.047	0.046	0.046	0.049	0.05	0.052	0.052	0.052	0.057	0.057	0.057	0.057	0.059	0.059	0.059	0.06	0.06	0.059	0.06	0.06	0.061	0.063
YOL067C	0.169	0.179	0.182	0.182	0.18	0.174	0.185	0.184	0.188	0.188	0.188	0.188	0.192	0.191	0.191	0.19	0.181	0.181	0.181	0.181	0.178	0.175	0.194	0.194	0.214	0.211	0.166	0.163	0.167	0.167	0.167	0.171	0.176	0.163	0.157	0.156	0.156	0.157	0.161	0.157	0.162	0.167	0.167	0.167	0.171	0.171	0.171	0.167	0.162
YLR072W	0.303	0.303	0.304	0.304	0.304	0.304	0.304	0.304	0.303	0.304	0.3	0.3	0.3	0.3	0.3	0.298	0.309	0.311	0.325	0.325	0.321	0.324	0.324	0.324	0.336	0.332	0.31	0.31	0.31	0.31	0.31	0.31	0.31	0.31	0.317	0.319	0.326	0.326	0.328	0.331	0.331	0.344	0.347	0.355	0.352	0.352	0.352	0.356	0.354
YGL141W	0.127	0.134	0.129	0.134	0.139	0.144	0.158	0.158	0.215	0.252	0.253	0.264	0.235	0.225	0.205	0.205	0.205	0.221	0.23	0.224	0.241	0.238	0.235	0.227	0.211	0.199	0.199	0.195	0.195	0.183	0.183	0.185	0.185	0.183	0.178	0.195	0.193	0.194	0.186	0.179	0.186	0.177	0.177	0.172	0.172	0.178	0.178	0.182	0.182
YLR163C	0.087	0.081	0.081	0.072	0.072	0.072	0.072	0.068	0.071	0.076	0.068	0.066	0.073	0.08	0.063	0.069	0.069	0.054	0.054	0.044	0.041	0.036	0.043	0.043	0.043	0.035	0.045	0.045	0.053	0.049	0.054	0.037	0.052	0.067	0.067	0.067	0.067	0.067	0.067	0.067	0.07	0.07	0.07	0.07	0.081	0.037	0.053	0.062	0.071
YHR045W	0.02	0.022	0.02	0.018	0.018	0.018	0.019	0.007	0.005	0.001	0.001	0.006	0.006	0.011	0.011	0.009	0.009	0.009	0.01	0.01	0.013	0.013	0.001	0.01	0.013	0.013	0.016	0.022	0.001	0.006	0.002	0.006	0.005	0.009	0.008	0.005	0.005	0.008	0.008	0.01	0.017	0.017	0.013	0.007	0.007	0.009	0.009	0.022	0.02
YDR397C	1.016	1.1	1.154	1.229	1.229	1.191	1.236	1.29	1.392	1.312	1.331	1.373	1.367	1.366	1.377	1.415	1.317	1.385	1.459	1.514	1.503	1.524	1.603	1.657	1.649	1.568	1.512	1.509	1.494	1.494	1.503	1.503	1.509	1.515	1.51	1.537	1.585	1.583	1.583	1.583	1.583	1.583	1.632	1.636	1.603	1.498	1.498	1.498	1.498
YOR111W	0.021	0.023	0.022	0.024	0.024	0.022	0.02	0.011	0.01	0.013	0.02	0.022	0.017	0.018	0.018	0.018	0.018	0.018	0.02	0.02	0.029	0.026	0.027	0.027	0.028	0.024	0.024	0.021	0.022	0.021	0.022	0.022	0.036	0.038	0.033	0.03	0.033	0.033	0.033	0.034	0.029	0.025	0.022	0.022	0.024	0.024	0.024	0.023	0.019
YJR024C	0.022	0.022	0.023	0.009	0.009	0.004	-0.009	-0.004	0.003	0.008	0.016	0.018	0.019	0.015	0.018	0.018	0.018	0.018	0.022	0.043	0.056	0.072	0.071	0.077	0.086	0.101	0.098	0.1	0.112	0.094	0.111	0.108	0.1	0.107	0.106	0.104	0.102	0.096	0.096	0.09	0.081	0.078	0.078	0.067	0.068	0.065	0.069	0.046	0.051
YBR297W	-0.029	-0.037	-0.041	-0.042	-0.046	-0.007	-0.007	-0.022	-0.022	-0.028	-0.033	-0.033	-0.031	-0.044	-0.044	-0.042	-0.042	-0.042	-0.036	-0.036	-0.034	-0.032	-0.032	-0.031	-0.041	-0.036	-0.034	-0.034	-0.034	-0.034	-0.034	-0.029	-0.034	-0.012	-0.038	-0.043	-0.037	-0.03	-0.03	-0.035	-0.035	-0.035	-0.035	-0.035	-0.035	-0.035	-0.035	-0.039	-0.039
YNL187W	0.032	0.032	0.041	0.035	0.031	0.028	0.031	0.037	0.051	0.052	0.048	0.048	0.045	0.045	0.045	0.048	0.051	0.05	0.054	0.054	0.054	0.054	0.051	0.051	0.049	0.039	0.039	0.039	0.039	0.045	0.058	0.06	0.06	0.058	0.06	0.06	0.057	0.057	0.056	0.055	0.055	0.053	0.053	0.054	0.054	0.052	0.051	0.051	0.053
YGR185C	0.075	0.075	0.073	0.073	0.07	0.073	0.074	0.078	0.078	0.082	0.082	0.08	0.08	0.08	0.08	0.078	0.078	0.079	0.079	0.076	0.078	0.078	0.085	0.085	0.089	0.094	0.092	0.092	0.092	0.092	0.092	0.093	0.093	0.093	0.093	0.093	0.093	0.091	0.093	0.093	0.091	0.086	0.088	0.086	0.086	0.086	0.086	0.086	0.082
YGL026C	0.062	0.072	0.072	0.062	0.048	0.045	0.045	0.04	0.044	0.039	0.039	0.043	0.052	0.062	0.053	0.057	0.059	0.059	0.059	0.059	0.059	0.059	0.059	0.059	0.059	0.057	0.059	0.062	0.062	0.062	0.062	0.059	0.056	0.05	0.05	0.05	0.053	0.055	0.052	0.052	0.054	0.054	0.057	0.057	0.057	0.054	0.058	0.064	0.066
YJR148W	0.192	0.195	0.2	0.196	0.199	0.199	0.191	0.198	0.196	0.198	0.199	0.193	0.197	0.187	0.185	0.192	0.175	0.175	0.175	0.175	0.175	0.183	0.19	0.173	0.169	0.169	0.169	0.169	0.157	0.157	0.16	0.147	0.147	0.15	0.149	0.149	0.162	0.17	0.17	0.208	0.19	0.181	0.119	0.116	0.115	0.115	0.115	0.115	0.115
YIL108W	2.772	2.76	2.736	2.736	2.736	2.686	2.673	2.606	2.39	2.459	2.458	2.458	2.452	2.403	2.397	2.556	2.484	2.569	2.456	2.378	2.378	2.341	2.32	2.276	2.268	2.277	2.262	2.171	2.105	2.242	2.216	2.189	2.193	2.178	2.178	2.178	2.178	2.178	2.248	2.475	2.474	2.653	2.55	2.404	2.393	2.129	1.894	1.911	1.87
YCL016C	1.213	1.213	1.218	1.224	1.224	1.218	1.218	1.218	1.209	1.209	1.21	1.21	1.21	1.21	1.21	1.21	1.276	1.276	1.274	1.274	1.274	1.281	1.327	1.327	1.327	1.327	1.327	1.327	1.333	1.333	1.332	1.329	1.325	1.373	1.429	1.412	1.408	1.408	1.411	1.411	1.354	1.354	1.348	1.317	1.301	1.29	1.291	1.284	1.288
YIL052C	0	0	0	0	0	0	0	0	0	0	0	0	0	0	0	0	0	0	0	0	0	0	0	0	0	0	0	0	0	0	0	0	0	0	0	0	0	0	0	0	0	0	0	0	0	0	0	0	0
YPR022C	0.042	0.051	0.055	0.055	0.051	0.072	0.068	0.062	0.062	0.062	0.062	0.065	0.062	0.062	0.059	0.059	0.059	0.043	0.057	0.071	0.068	0.068	0.071	0.071	0.07	0.077	0.097	0.103	0.102	0.102	0.101	0.098	0.098	0.098	0.098	0.096	0.096	0.096	0.096	0.096	0.096	0.099	0.095	0.095	0.095	0.095	0.095	0.095	0.094
YOR172W	0.183	0.183	0.183	0.183	0.181	0.183	0.175	0.173	0.171	0.171	0.171	0.171	0.168	0.163	0.169	0.169	0.169	0.168	0.168	0.168	0.169	0.17	0.17	0.171	0.171	0.171	0.171	0.171	0.171	0.171	0.171	0.17	0.17	0.17	0.173	0.173	0.174	0.174	0.181	0.181	0.183	0.183	0.185	0.185	0.188	0.187	0.187	0.199	0.2
YDR456W	0	0.722	0.722	0.761	0.778	0.797	0.797	0.797	0.6	0.6	0.6	0.6	0.6	0.6	0.6	0.6	0.6	0.6	0.58	0.579	0.594	0.594	0.588	0.588	0.581	0.581	0.581	0.581	0.593	0.534	0.571	0.584	0.541	0.632	0.65	0.658	0.645	0.646	0.646	0.72	0.732	0.805	0.725	0.737	0.737	0.737	0.737	0.689	0.739
YNL113W	-0.285	-0.287	-0.287	-0.284	-0.27	-0.27	-0.277	-0.277	-0.274	-0.274	-0.278	-0.278	-0.278	-0.278	-0.278	-0.277	-0.283	-0.283	-0.327	-0.324	-0.32	-0.315	-0.302	-0.311	-0.348	-0.342	-0.34	-0.34	-0.34	-0.348	-0.373	-0.391	-0.391	-0.391	-0.391	-0.413	-0.437	-0.445	-0.456	-0.449	-0.449	-0.44	-0.45	-0.455	-0.455	-0.449	-0.445	-0.44	-0.443
YHL014C	0.045	0.045	0.047	0.047	0.051	0.053	0.055	0.052	0.054	0.065	0.068	0.069	0.065	0.063	0.066	0.072	0.07	0.075	0.077	0.083	0.088	0.088	0.084	0.095	0.092	0.092	0.092	0.097	0.097	0.1	0.104	0.115	0.121	0.129	0.121	0.13	0.13	0.13	0.127	0.124	0.127	0.126	0.121	0.125	0.127	0.127	0.127	0.118	0.112
YLR443W	0.165	0.166	0.172	0.175	0.176	0.176	0.177	0.181	0.171	0.173	0.169	0.164	0.166	0.17	0.168	0.168	0.176	0.174	0.167	0.161	0.161	0.154	0.157	0.157	0.157	0.156	0.161	0.155	0.176	0.195	0.194	0.196	0.196	0.198	0.195	0.193	0.193	0.193	0.193	0.193	0.187	0.184	0.184	0.181	0.177	0.178	0.178	0.178	0.178
YPL104W	0.162	0.172	0.167	0.167	0.179	0.179	0.182	0.182	0.182	0.182	0.178	0.172	0.182	0.175	0.173	0.173	0.169	0.172	0.163	0.166	0.161	0.17	0.173	0.175	0.175	0.172	0.168	0.168	0.179	0.179	0.176	0.176	0.18	0.18	0.18	0.18	0.18	0.18	0.183	0.183	0.183	0.188	0.188	0.197	0.199	0.199	0.197	0.197	0.199
YOR374W	0.012	0.003	0	0	0	0	-0.004	-0.002	-0.012	-0.008	-0.008	-0.008	-0.008	-0.008	-0.008	-0.008	-0.004	-0.01	-0.01	-0.013	-0.013	-0.013	-0.013	-0.015	-0.006	-0.008	-0.006	-0.006	-0.005	-0.004	-0.002	-0.002	0.003	0.003	0.005	0.002	0.002	0.004	0.001	0.001	0.001	0.001	0.002	0.001	-0.001	-0.004	-0.007	-0.011	-0.018
YOL082W	0	0	0	0	0	0	0	0	0	0	0	0	0	0	0	0	0	0	0	0	0	0	0	0	0	0	0	0	0	0	0	0	0	0	0	0	0	0	0	0	0	0	0	0	0	0	0	0	0
YOR329C	0.021	0.028	0.042	0.038	0.044	0.047	0.055	0.073	0.095	0.096	0.109	0.115	0.126	0.123	0.129	0.107	0.107	0.09	0.089	0.089	0.089	0.093	0.093	0.088	0.096	0.1	0.094	0.094	0.09	0.093	0.093	0.093	0.095	0.098	0.094	0.101	0.096	0.089	0.088	0.086	0.089	0.085	0.082	0.07	0.07	0.066	0.074	0.074	0.074
YNL151C	0.115	0.112	0.098	0.098	0.093	0.093	0.103	0.103	0.103	0.086	0.104	0.117	0.111	0.117	0.123	0.134	0.159	0.163	0.155	0.143	0.143	0.133	0.133	0.133	0.133	0.133	0.123	0.124	0.126	0.129	0.133	0.128	0.122	0.13	0.133	0.133	0.133	0.135	0.13	0.125	0.132	0.143	0.142	0.142	0.137	0.139	0.139	0.137	0.137
YIL107C	0.3	0.293	0.281	0.278	0.278	0.278	0.249	0.252	0.252	0.26	0.26	0.264	0.262	0.28	0.286	0.286	0.286	0.286	0.283	0.283	0.302	0.31	0.322	0.323	0.322	0.319	0.319	0.319	0.309	0.309	0.311	0.315	0.315	0.315	0.311	0.311	0.308	0.305	0.296	0.287	0.272	0.284	0.284	0.29	0.274	0.274	0.274	0.274	0.286
YNR024W	0.067	0.072	0.07	0.072	0.072	0.07	0.064	0.065	0.065	0.085	0.079	0.079	0.079	0.076	0.076	0.076	0.078	0.073	0.074	0.07	0.06	0.06	0.06	0.043	0.043	0.043	0.043	0.043	0.045	0.039	0.039	0.041	0.041	0.045	0.046	0.045	0.04	0.039	0.038	0.038	0.039	0.038	0.038	0.038	0.038	0.038	0.035	0.035	0.037
YDR100W	-0.039	-0.039	-0.034	-0.036	-0.038	-0.042	-0.041	-0.046	-0.046	-0.046	-0.046	-0.046	-0.046	-0.041	-0.041	-0.041	-0.043	-0.042	-0.042	-0.05	-0.05	-0.05	-0.05	-0.05	-0.05	-0.048	-0.048	-0.048	-0.04	-0.04	-0.041	-0.042	-0.042	-0.042	-0.042	-0.042	-0.042	-0.042	-0.042	-0.039	-0.039	-0.039	-0.039	-0.039	-0.039	-0.039	-0.034	-0.034	-0.036
YNL027W	0.216	0.175	0.175	0.175	0.139	0.093	0.06	0.153	0.183	0.183	0.211	0.22	0.23	0.277	0.141	0.317	0.276	0.281	0.281	0.305	0.311	0.311	0.311	0.289	0.277	0.285	0.291	0.307	0.292	0.288	0.285	0.265	0.27	0.347	0.333	0.331	0.308	0.301	0.312	0.291	0.291	0.291	0.291	0.291	0.289	0.287	0.261	0.224	0.255
YOR375C	0	0	0	0	0	0	0	0	0	0	0	0	0	0	0	0	0	0	0	0	0	0	0	0	0	0	0	0	0	0	0	0	0	0	0	0	0	0	0	0	0	0	0	0	0	0	0	0	0
YBL080C	0.894	0.886	0.883	0.883	0.781	0.785	0.719	0.744	0.744	0.741	0.73	0.718	0.722	0.725	0.708	0.68	0.722	0.699	0.677	0.658	0.626	0.621	0.621	0.625	0.625	0.618	0.698	0.682	0.681	0.686	0.729	0.729	0.723	0.671	0.648	0.59	0.659	0.665	0.567	0.567	0.325	0	0	0	0	0	0	0	0
YJR068W	0.121	0.121	0.121	0.115	0.115	0.108	0.133	0.133	0.136	0.133	0.119	0.124	0.121	0.126	0.122	0.137	0.142	0.126	0.107	0.109	0.112	0.109	0.109	0.118	0.115	0.129	0.131	0.13	0.135	0.135	0.141	0.14	0.139	0.139	0.139	0.139	0.142	0.144	0.136	0.134	0.126	0.126	0.119	0.122	0.121	0.119	0.116	0.116	0.116
YOL121C	0.017	0.009	0.009	0.009	0.007	0.009	0.01	0.008	0.008	0.001	-0.002	-0.002	-0.003	-0.002	-0.002	-0.001	-0.001	-0.001	-0.001	-0.001	-0.001	-0.001	-0.001	-0.001	0.002	0.001	0.004	0.003	-0.005	-0.005	-0.005	-0.005	-0.004	-0.004	-0.004	-0.004	-0.004	-0.004	-0.004	-0.004	-0.004	-0.006	-0.007	-0.002	0	0	0	0	0
YBR181C	0.261	0.237	0.223	0.223	0.222	0.235	0.187	0.215	0.268	0.268	0.272	0.272	0.272	0.242	0.211	0.211	0.211	0.211	0.225	0.225	0.237	0.309	0.309	0.309	0.309	0.296	0.296	0.273	0.273	0.233	0.233	0.233	0.241	0.241	0.241	0.241	0.241	0.255	0.226	0.226	0.218	0.218	0.233	0.178	0.187	0.174	0.174	0.203	0.185
YHR154W	-0.07	-0.073	-0.073	-0.072	-0.073	-0.076	-0.079	-0.076	-0.077	-0.08	-0.08	-0.084	-0.083	-0.083	-0.081	-0.083	-0.085	-0.085	-0.087	-0.09	-0.092	-0.086	-0.086	-0.086	-0.086	-0.086	-0.086	-0.092	-0.088	-0.091	-0.092	-0.092	-0.092	-0.089	-0.089	-0.087	-0.087	-0.087	-0.087	-0.089	-0.088	-0.093	-0.093	-0.093	-0.093	-0.088	-0.091	-0.091	-0.089
YLR219W	0.144	0.151	0.144	0.148	0.145	0.146	0.149	0.154	0.154	0.157	0.147	0.151	0.151	0.151	0.151	0.151	0.151	0.172	0.172	0.192	0.195	0.195	0.177	0.14	0.132	0.134	0.128	0.126	0.119	0.122	0.129	0.127	0.134	0.134	0.121	0.109	0.107	0.106	0.1	0.108	0.125	0.131	0.131	0.122	0.127	0.127	0.129	0.129	0.137
YPL042C	0.197	0.197	0.196	0.196	0.196	0.196	0.197	0.201	0.198	0.197	0.197	0.197	0.197	0.196	0.196	0.201	0.194	0.188	0.184	0.184	0.184	0.18	0.18	0.18	0.178	0.178	0.175	0.175	0.169	0.169	0.16	0.154	0.15	0.147	0.153	0.148	0.148	0.145	0.145	0.144	0.142	0.139	0.139	0.142	0.14	0.133	0.133	0.135	0.135
YCR053W	0.078	0.078	0.072	0.07	0.075	0.076	0.074	0.074	0.072	0.072	0.074	0.076	0.073	0.073	0.074	0.074	0.071	0.071	0.064	0.064	0.064	0.064	0.07	0.066	0.065	0.065	0.062	0.062	0.064	0.061	0.061	0.064	0.064	0.064	0.065	0.065	0.068	0.068	0.068	0.069	0.071	0.071	0.072	0.072	0.072	0.072	0.071	0.072	0.072
YDR463W	0.304	0.308	0.325	0.338	0.342	0.363	0.363	0.352	0.341	0.338	0.335	0.336	0.337	0.323	0.31	0.307	0.307	0.31	0.322	0.331	0.324	0.321	0.315	0.315	0.34	0.34	0.308	0.29	0.266	0.261	0.261	0.252	0.252	0.249	0.244	0.244	0.241	0.241	0.232	0.234	0.241	0.238	0.245	0.241	0.241	0.241	0.25	0.237	0.235
YLR135W	0	0	0	0	0	0	0	0	0	0	0	0	0	0	0	0	0	0	0	0	0	0	0	0	0	0	0	0	0	0	0	0	0	0	0	0	0	0	0	0	0	0	0	0	0	0	-0.231	-0.262	-0.159
YGR081C	0.085	0.079	0.077	0.079	0.08	0.08	0.079	0.083	0.089	0.089	0.088	0.088	0.088	0.088	0.082	0.083	0.081	0.081	0.082	0.083	0.079	0.078	0.078	0.078	0.079	0.077	0.077	0.076	0.076	0.075	0.075	0.071	0.064	0.064	0.054	0.052	0.049	0.049	0.049	0.051	0.051	0.048	0.047	0.048	0.049	0.049	0.049	0.049	0.049
YGR195W	-0.18	-0.185	-0.185	-0.19	-0.188	-0.188	-0.188	-0.188	-0.188	-0.188	-0.188	-0.188	-0.188	-0.188	-0.188	-0.174	-0.174	-0.189	-0.19	-0.195	-0.186	-0.181	-0.181	-0.181	-0.176	-0.176	-0.176	-0.176	-0.18	-0.18	-0.18	-0.183	-0.183	-0.182	-0.182	-0.178	-0.178	-0.154	-0.148	-0.153	-0.144	-0.144	-0.149	-0.149	-0.149	-0.149	-0.149	-0.147	-0.147
YLR430W	0.014	0.013	0.014	0.015	0.017	0.017	0.017	0.017	0.017	0.017	0.017	0.017	0.014	0.014	0.014	0.014	0.014	0.014	0.014	0.014	0.012	0.012	0.012	0.012	0.012	0.012	0.012	0.013	0.01	0.01	0.01	0.01	0.01	0.009	0.009	0.009	0.009	0.009	0.009	0.007	0.008	0.01	0.008	0.008	0.009	0.009	0.009	0.009	0.008
YCR027C	-0.119	-0.113	-0.115	-0.115	-0.115	-0.115	-0.115	-0.115	-0.096	-0.091	-0.085	-0.089	-0.099	-0.104	-0.104	-0.108	-0.102	-0.098	-0.095	-0.09	-0.09	-0.092	-0.089	-0.082	-0.082	-0.082	-0.087	-0.087	-0.077	-0.07	-0.063	-0.057	-0.057	-0.052	-0.052	-0.052	-0.049	-0.043	-0.035	-0.021	-0.021	-0.022	-0.029	-0.016	-0.016	-0.015	-0.017	-0.007	-0.004
YCR089W	0.015	0.016	0.009	0.018	0.01	0.007	0.007	0	-0.002	0.001	0.005	0.006	0.006	0.006	0.006	0.007	0.007	0.007	0.012	0.014	0.014	0.018	0.015	-0.004	-0.004	0.015	0.02	0.023	0.025	0.024	0.014	-0.006	-0.003	-0.003	-0.002	-0.005	-0.005	-0.001	0.002	0.002	0.002	0.001	0.001	0.003	0	0	-0.001	0.003	0.003
YDR167W	0.052	0.05	0.066	0.071	0.071	0.074	0.081	0.086	0.084	0.093	0.093	0.097	0.097	0.119	0.109	0.088	0.138	0.132	0.154	0.17	0.175	0.17	0.153	0.166	0.168	0.175	0.175	0.175	0.175	0.171	0.174	0.158	0.162	0.158	0.158	0.158	0.166	0.169	0.166	0.169	0.166	0.177	0.215	0.227	0.227	0.224	0.226	0.226	0.227
YBR156C	-0.019	0.006	-0.004	0.021	0.015	0.006	0.004	0.004	0.004	-0.004	-0.011	-0.008	-0.008	-0.008	-0.007	-0.012	-0.012	-0.006	-0.006	-0.006	-0.002	-0.007	-0.004	-0.004	-0.002	-0.003	-0.001	-0.001	-0.004	-0.006	-0.004	-0.005	-0.005	-0.008	-0.014	-0.017	-0.02	-0.02	-0.027	-0.035	-0.04	-0.038	-0.038	-0.038	-0.038	-0.038	-0.036	-0.036	-0.037
YIR015W	0.201	0.179	0.218	0.214	0.206	0.201	0.186	0.188	0.188	0.158	0.179	0.179	0.171	0.171	0.178	0.179	0.168	0.171	0.179	0.163	0.142	0.132	0.136	0.144	0.14	0.15	0.148	0.138	0.137	0.131	0.125	0.125	0.127	0.119	0.121	0.111	0.111	0.111	0.111	0.111	0.111	0.111	0.117	0.117	0.117	0.122	0.124	0.124	0.124
YPL242C	-0.007	-0.001	-0.001	-0.001	0.004	0.002	-0.006	-0.006	-0.009	-0.011	-0.011	-0.013	-0.01	-0.01	-0.009	-0.009	-0.009	-0.009	-0.009	-0.018	-0.021	-0.025	-0.025	-0.025	-0.025	-0.025	-0.025	-0.027	-0.027	-0.036	-0.041	-0.041	-0.04	-0.043	-0.035	-0.034	-0.034	-0.015	-0.015	-0.015	-0.015	-0.006	-0.023	-0.021	-0.015	-0.015	-0.015	-0.014	-0.02
YHR061C	0.011	0.011	0.011	0.011	0.009	0.002	0.005	0.005	0.004	0.003	0.003	-0.01	-0.01	-0.01	-0.008	-0.007	-0.007	-0.007	-0.005	-0.004	-0.002	-0.007	-0.007	-0.007	-0.007	-0.007	-0.007	-0.01	-0.011	-0.012	-0.012	-0.016	-0.017	-0.017	-0.017	-0.017	-0.02	-0.02	-0.02	-0.02	-0.021	-0.021	-0.024	-0.027	-0.027	-0.029	-0.029	-0.029	-0.029
YBR001C	0.072	0.068	0.068	0.065	0.063	0.063	0.062	0.062	0.062	0.063	0.062	0.057	0.057	0.054	0.054	0.054	0.054	0.051	0.048	0.047	0.042	0.042	0.043	0.043	0.041	0.039	0.038	0.038	0.034	0.034	0.035	0.035	0.035	0.035	0.035	0.037	0.037	0.037	0.037	0.037	0.036	0.036	0.037	0.034	0.03	0.028	0.027	0.027	0.027
YDL131W	0	0.014	0.014	0.014	0.062	0.058	0.028	0.052	0.052	0.052	0.052	0.052	0.052	0.052	0.052	0.052	0.052	0.035	0.042	0.036	0.036	0.036	0.036	0.036	0.036	0.036	0.036	0.079	0.079	0.105	0.105	0.105	0.105	0.096	0.055	0.055	0.036	0.036	0.036	0.031	0.025	-0.008	-0.008	-0.008	-0.008	-0.008	-0.006	-0.006	-0.004
YLR069C	0.071	0.071	0.06	0.071	0.128	0.228	0.188	0.184	0.184	0.189	0.195	0.202	0.207	0.216	0.238	0.229	0.226	0.23	0.235	0.243	0.227	0.226	0.226	0.228	0.216	0.205	0.209	0.19	0.19	0.175	0.175	0.167	0.173	0.182	0.182	0.167	0.157	0.189	0.191	0.191	0.196	0.196	0.197	0.199	0.199	0.206	0.214	0.214	0.219
YHR058C	0.14	0.149	0.149	0.158	0.156	0.193	0.197	0.224	0.216	0.197	0.195	0.199	0.168	0.162	0.166	0.166	0.159	0.152	0.152	0.152	0.16	0.182	0.182	0.207	0.205	0.163	0.143	0.114	0.118	0.105	0.099	0.099	0.099	0.105	0.105	0.094	0.097	0.102	0.086	0.089	0.083	0.083	0.068	0.068	0.068	0.064	0.064	0.021	0.033
YAL008W	0.104	0.099	0.173	0.208	0.243	0.243	0.243	0.243	0.243	0.232	0.225	0.179	0.257	0.308	0.308	0.337	0.337	0.337	0.328	0.27	0.278	0.258	0.258	0.247	0.25	0.234	0.227	0.234	0.259	0.254	0.254	0.254	0.232	0.277	0.287	0.249	0.249	0.236	0.236	0.239	0.243	0.248	0.25	0.26	0.253	0.259	0.258	0.266	0.261
YPL014W	0.059	0.059	0.04	0.057	0.057	0.036	0	0	0.005	0.02	0.012	0.024	0.018	0.034	0.034	0.07	0.055	0.055	0.055	0.055	0.055	0.055	0.055	0.029	0.036	0.036	0.036	0.038	0.027	0.027	0.027	0.029	0.029	0.029	0.022	0.022	0.021	0.019	0.03	0.019	0.019	0.019	0.02	0.023	0.023	0.023	0.023	0.023	0.023
YPL128C	0.074	0.087	0.102	0.104	0.104	0.102	0.089	0.095	0.091	0.089	0.089	0.089	0.085	0.081	0.083	0.098	0.098	0.093	0.1	0.094	0.1	0.098	0.095	0.114	0.119	0.118	0.124	0.14	0.16	0.132	0.105	0.145	0.138	0.136	0.136	0.136	0.059	0.058	-0.01	0.054	0.03	0.05	0.048	0.058	0.058	0.011	0.038	0.037	0.074
YGL178W	0.191	0.197	0.236	0.264	0.264	0.263	0.269	0.264	0.258	0.243	0.265	0.253	0.257	0.228	0.242	0.242	0.247	0.219	0.214	0.194	0.145	0.145	0.114	0.118	0.098	0.108	0.075	0.072	0.117	0.12	0.12	0.11	0.094	0.094	0.094	0.094	0.091	0.084	0.08	0.083	0.083	0.08	0.08	0.08	0.076	0.071	0.071	0.071	0.071
YHR030C	0.045	0.044	0.045	0.045	0.045	0.043	0.044	0.043	0.045	0.049	0.052	0.053	0.054	0.054	0.054	0.054	0.051	0.057	0.058	0.058	0.058	0.06	0.061	0.061	0.061	0.061	0.062	0.062	0.064	0.063	0.064	0.068	0.068	0.07	0.069	0.074	0.076	0.077	0.074	0.082	0.078	0.078	0.078	0.078	0.078	0.073	0.073	0.073	0.073
YLR027C	-0.008	0	0.01	0.01	-0.001	-0.001	-0.003	-0.003	-0.003	-0.003	0.004	0.004	0.004	0.005	0.005	0.005	0.005	0.004	0.004	0.003	0.002	0	0	0	0	0	-0.003	0.005	0.011	0.011	0.013	0.013	0.007	0.007	0.004	0.003	0.003	0.007	0.007	0.007	0.007	0.007	0.007	0.008	0.014	0.011	0.011	0.011	0.011
YMR066W	0.015	0.013	0.027	0.03	0.016	-0.021	-0.04	-0.044	-0.044	-0.018	-0.026	-0.032	-0.037	-0.043	-0.043	-0.026	-0.018	-0.009	-0.002	0	-0.002	-0.002	-0.002	-0.002	-0.002	-0.004	-0.004	-0.004	-0.001	-0.005	-0.02	-0.02	-0.021	-0.021	-0.018	-0.015	-0.015	-0.031	-0.023	-0.021	-0.021	-0.021	-0.022	-0.025	-0.036	-0.032	-0.039	-0.037	-0.037
YGL086W	0.067	0.067	0.067	0.064	0.061	0.054	0.058	0.06	0.058	0.058	0.059	0.059	0.059	0.059	0.059	0.059	0.059	0.054	0.052	0.052	0.052	0.05	0.052	0.05	0.046	0.048	0.048	0.048	0.048	0.037	0.042	0.039	0.04	0.034	0.034	0.031	0.028	0.028	0.03	0.03	0.028	0.028	0.031	0.029	0.029	0.029	0.029	0.029	0.026
YFR042W	0.168	0.188	0.151	0.157	0.162	0.162	0.167	0.173	0.177	0.175	0.171	0.15	0.148	0.152	0.148	0.151	0.151	0.151	0.162	0.157	0.164	0.173	0.185	0.186	0.186	0.183	0.17	0.17	0.174	0.174	0.168	0.168	0.173	0.164	0.171	0.161	0.171	0.168	0.173	0.167	0.17	0.163	0.177	0.177	0.176	0.173	0.17	0.171	0.171
YMR158W	0.013	0.01	0.006	0.006	0.011	0.018	-0.005	-0.029	-0.035	-0.035	-0.056	-0.099	-0.107	-0.123	-0.13	-0.13	-0.136	-0.127	-0.129	-0.175	-0.192	-0.178	-0.166	-0.156	-0.195	-0.089	-0.089	0	0.003	0.017	0.094	0.095	0.096	0.098	0.1	0.104	0.108	0.1	0.1	0.1	0.094	0.09	0.086	0.094	0.098	0.093	0.09	0.103	0.117
YKR093W	-0.005	-0.011	-0.011	-0.011	-0.011	-0.011	-0.012	-0.012	-0.013	-0.012	-0.007	-0.007	-0.007	-0.007	-0.007	-0.006	-0.006	-0.006	-0.006	-0.006	-0.006	-0.007	-0.006	-0.006	-0.006	-0.006	-0.006	-0.006	-0.006	-0.006	-0.006	-0.006	-0.006	-0.006	-0.006	-0.005	-0.005	-0.005	-0.005	-0.005	-0.005	-0.005	-0.005	-0.005	-0.005	-0.005	-0.005	-0.005	-0.005
YNL168C	-0.043	-0.043	-0.048	-0.051	-0.051	-0.051	-0.05	-0.053	-0.053	-0.053	-0.054	-0.05	-0.054	-0.052	-0.052	-0.052	-0.052	-0.052	-0.051	-0.05	-0.056	-0.056	-0.056	-0.056	-0.056	-0.056	-0.061	-0.064	-0.056	-0.058	-0.058	-0.062	-0.062	-0.064	-0.07	-0.069	-0.069	-0.069	-0.073	-0.076	-0.075	-0.079	-0.08	-0.074	-0.074	-0.08	-0.08	-0.075	-0.07
YOL152W	0.307	0.302	0.302	0.259	0.239	0.239	0.257	0.257	0.257	0.237	0.236	0.228	0.222	0.222	0.229	0.258	0.264	0.264	0.264	0.264	0.269	0.262	0.262	0.25	0.25	0.183	0.17	0.17	0.161	0.153	0.153	0.162	0.162	0.162	0.162	0.131	0.113	0.105	0.105	0.105	0.105	0.105	0.105	0.105	0.105	0.105	0.105	0.116	0.124
YNL251C	0.025	0.029	0.034	0.03	0.03	0.03	0.03	0.03	0.03	0.03	0.029	0.034	0.031	0.003	0.011	0.012	0.026	0.032	0.032	0.037	0.044	0.006	0.015	0.007	-0.015	-0.021	-0.026	-0.026	-0.02	-0.02	-0.014	-0.001	-0.006	-0.006	-0.033	-0.028	-0.015	0.015	0.008	0.014	0.014	0.011	0.011	-0.026	-0.025	0.03	0.03	0.049	0.046
YLR192C	0.098	0.097	0.095	0.095	0.1	0.083	0.111	0.107	0.107	0.115	0.098	0.098	0.088	0.088	0.085	0.085	0.081	0.08	0.08	0.08	0.078	0.078	0.078	0.078	0.078	0.08	0.081	0.083	0.081	0.082	0.082	0.08	0.082	0.086	0.086	0.086	0.084	0.084	0.084	0.084	0.083	0.078	0.08	0.083	0.085	0.085	0.085	0.079	0.083
YNL136W	0.08	0.066	0.066	0.059	0.059	0.056	0.056	0.056	0.059	0.059	0.055	0.059	0.063	0.063	0.063	0.063	0.066	0.066	0.063	0.064	0.064	0.065	0.065	0.065	0.062	0.062	0.062	0.062	0.059	0.056	0.059	0.059	0.059	0.059	0.059	0.056	0.058	0.055	0.045	0.043	0.035	0.035	0.032	0.029	0.023	0.023	0.019	0.019	0.024
YHR170W	0.098	0.098	0.098	0.095	0.098	0.104	0.107	0.107	0.107	0.107	0.115	0.12	0.12	0.12	0.126	0.125	0.125	0.127	0.124	0.132	0.132	0.129	0.125	0.125	0.12	0.117	0.11	0.11	0.11	0.11	0.105	0.105	0.096	0.1	0.103	0.135	0.144	0.16	0.179	0.171	0.168	0.181	0.186	0.181	0.181	0.178	0.185	0.185	0.182
YOL078W	0.031	0.051	0.054	0.052	0.052	0.057	0.061	0.06	0.055	0.058	0.051	0.051	0.054	0.054	0.055	0.05	0.048	0.046	0.046	0.04	0.038	0.038	0.042	0.058	0.06	0.062	0.061	0.064	0.064	0.064	0.066	0.073	0.075	0.074	0.072	0.074	0.079	0.077	0.079	0.081	0.09	0.092	0.092	0.098	0.099	0.099	0.103	0.105	0.106
YEL064C	0.005	0.006	0.005	0.005	0.004	0.004	0.005	0.009	0.01	0.011	0.015	0.015	0.015	0.014	0.014	0.014	0.014	0.014	0.014	0.014	0.014	0.014	0.016	0.016	0.016	0.016	0.015	0.018	0.019	0.016	0.016	0.018	0.018	0.023	0.023	0.028	0.029	0.023	0.025	0.025	0.024	0.024	0.02	0.018	0.018	0.02	0.019	0.019	0.021
YPL119C	0.199	0.212	0.212	0.194	0.201	0.201	0.201	0.204	0.204	0.205	0.202	0.202	0.202	0.199	0.199	0.204	0.204	0.197	0.203	0.199	0.192	0.192	0.192	0.189	0.189	0.189	0.189	0.189	0.187	0.187	0.187	0.187	0.187	0.187	0.185	0.191	0.196	0.196	0.198	0.198	0.198	0.198	0.198	0.198	0.198	0.198	0.195	0.19	0.19
YML030W	0.011	0.013	0.009	0.004	0.004	0.004	0.004	0.002	0.009	0.013	0.013	0.011	0.008	0.009	0.006	0.006	0.003	0.003	0.003	0.004	0.005	0.001	0.001	0.002	-0.001	0	-0.001	-0.001	0.001	0.002	0.002	0.002	0.003	0.003	0.007	0.009	0.009	0.008	0.006	0.008	0.007	0.008	0.006	0.005	0.007	0.007	0.007	0.007	0.007
YAR007C	0.134	0.133	0.131	0.138	0.135	0.141	0.149	0.143	0.143	0.143	0.15	0.15	0.152	0.14	0.148	0.163	0.163	0.163	0.163	0.158	0.162	0.162	0.16	0.162	0.156	0.156	0.165	0.168	0.17	0.161	0.163	0.163	0.163	0.171	0.169	0.169	0.16	0.157	0.158	0.158	0.162	0.182	0.18	0.18	0.181	0.184	0.18	0.18	0.18
YOR154W	-0.024	-0.024	-0.024	-0.024	-0.024	-0.024	-0.024	-0.024	-0.026	-0.026	-0.026	-0.027	-0.027	-0.027	-0.029	-0.03	-0.035	-0.035	-0.035	-0.035	-0.035	-0.035	-0.035	-0.035	-0.034	-0.035	-0.035	-0.035	-0.035	-0.033	-0.037	-0.037	-0.037	-0.037	-0.039	-0.038	-0.035	-0.035	-0.035	-0.034	-0.034	-0.035	-0.033	-0.032	-0.033	-0.03	-0.029	-0.027	-0.025
YJL217W	-0.036	-0.036	-0.036	-0.035	-0.035	-0.037	-0.032	-0.035	-0.035	-0.041	-0.041	-0.043	-0.043	-0.043	-0.043	-0.043	-0.043	-0.043	-0.047	-0.047	-0.047	-0.044	-0.044	-0.044	-0.044	-0.044	-0.044	-0.044	-0.044	-0.05	-0.05	-0.045	-0.045	-0.05	-0.05	-0.051	-0.049	-0.049	-0.049	-0.048	-0.042	-0.037	-0.03	-0.019	-0.024	-0.027	-0.027	-0.027	-0.03
YDL111C	0.126	0.131	0.131	0.131	0.134	0.133	0.134	0.134	0.137	0.136	0.147	0.148	0.145	0.145	0.147	0.147	0.169	0.16	0.16	0.171	0.167	0.173	0.188	0.193	0.198	0.194	0.191	0.191	0.19	0.217	0.212	0.199	0.201	0.201	0.201	0.201	0.201	0.201	0.194	0.185	0.214	0.209	0.213	0.202	0.189	0.201	0.209	0.212	0.228
YLR432W	0.658	0.658	0.658	0.618	0.609	0.692	0.696	0.691	0.728	0.792	0.799	0.773	0.766	0.773	0.805	0.805	0.801	0.801	0.801	0.801	0.787	0.783	0.816	0.812	0.869	0.872	0.873	0.864	0.836	0.832	0.907	0.867	0.867	0.83	0.859	0.843	0.837	0.81	0.802	0.877	0.877	0.877	0.817	0.887	1.032	1.012	1.003	1.003	1.012
YNL023C	0.054	0.053	0.057	0.057	0.062	0.075	0.076	0.072	0.07	0.067	0.06	0.061	0.062	0.064	0.064	0.064	0.067	0.067	0.068	0.068	0.068	0.066	0.077	0.077	0.077	0.077	0.077	0.077	0.08	0.077	0.077	0.073	0.068	0.072	0.073	0.073	0.07	0.076	0.075	0.058	0.058	0.058	0.058	0.06	0.06	0.057	0.058	0.061	0.061
YKL104C	0	0	0	0	0	0	0	0	0	0	0	0	0	0	0	0	0	0	0	0	0	0	0	0	0	0	0	0	0	0	0	0	0	0	0	0	0	0	0	0	0	0	0	0	0	0	0	0	0
YNL298W	0.011	0.012	0.014	0.013	0.011	0.011	0.011	0.01	0.009	0.009	0.013	0.013	0.013	0.018	0.018	0.029	0.033	0.033	0.033	0.033	0.032	0.032	0.032	0.031	0.029	0.029	0.029	0.029	0.027	0.029	0.031	0.036	0.036	0.036	0.036	0.03	0.03	0.028	0.028	0.03	0.03	0.03	0.03	0.03	0.021	0.018	0.023	0.022	0.024
YLR098C	0.022	0.022	-0.006	-0.001	0.023	0.02	0.029	0.023	0.025	0.022	0.018	0.023	0.029	0.026	0.017	0.006	0.006	-0.001	-0.011	-0.01	-0.01	-0.018	-0.029	-0.015	-0.02	-0.01	-0.003	0.006	-0.014	-0.015	-0.019	-0.019	-0.019	-0.022	-0.022	-0.012	-0.007	-0.007	-0.011	-0.008	-0.001	0	-0.011	-0.02	-0.025	-0.023	-0.005	0.014	0.014
YOR211C	0.067	0.044	0.055	0.057	0.059	0.059	0.046	0.045	0.051	0.063	0.077	0.082	0.082	0.082	0.082	0.081	0.08	0.066	0.066	0.07	0.074	0.079	0.079	0.104	0.095	0.105	0.105	0.105	0.102	0.105	0.097	0.102	0.107	0.107	0.107	0.107	0.107	0.095	0.107	0.112	0.11	0.113	0.108	0.108	0.107	0.111	0.111	0.111	0.105
YOR207C	0.213	0.205	0.204	0.204	0.204	0.204	0.198	0.231	0.223	0.225	0.225	0.223	0.223	0.222	0.22	0.229	0.245	0.245	0.225	0.23	0.23	0.239	0.239	0.237	0.234	0.227	0.23	0.226	0.222	0.214	0.214	0.28	0.28	0.248	0.248	0.248	0.248	0.241	0.238	0.242	0.245	0.242	0.242	0.237	0.241	0.244	0.261	0.261	0.293
YPL060W	0.016	0.02	0.025	0.025	0.015	0.013	0.015	0.012	0.012	0.01	0.009	0.008	0.008	0.007	0.007	0.007	0.008	0.012	-0.001	-0.002	-0.002	-0.002	-0.002	-0.006	-0.009	-0.009	-0.012	-0.009	-0.011	-0.011	-0.011	-0.012	-0.009	-0.005	0.002	0.002	-0.002	-0.001	-0.001	-0.001	-0.001	0.002	-0.002	-0.006	-0.009	-0.015	-0.014	-0.009	-0.006
YPL065W	0.093	0.079	0.079	0.079	0.079	0.073	0.072	0.087	0.081	0.087	0.091	0.091	0.086	0.086	0.089	0.093	0.093	0.087	0.087	0.087	0.087	0.087	0.111	0.105	0.1	0.095	0.09	0.09	0.09	0.091	0.091	0.106	0.102	0.102	0.105	0.105	0.105	0.11	0.104	0.087	0.05	0.054	0.056	0.052	0.056	0.047	0.051	0.051	0.05
YDL008W	0.031	0.048	0.057	0.065	0.066	0.057	0.056	0.056	0.056	0.056	0.056	0.058	0.058	0.058	0.058	0.055	0.055	0.054	0.054	0.052	0.053	0.053	0.053	0.053	0.053	0.053	0.053	0.053	0.053	0.056	0.053	0.052	0.052	0.052	0.053	0.053	0.054	0.054	0.054	0.054	0.053	0.053	0.051	0.051	0.051	0.056	0.059	0.059	0.059
YBR269C	0.255	0.237	0.239	0.239	0.226	0.238	0.237	0.237	0.242	0.229	0.232	0.243	0.232	0.224	0.22	0.22	0.214	0.213	0.213	0.213	0.213	0.213	0.213	0.213	0.213	0.213	0.213	0.221	0.221	0.23	0.23	0.23	0.234	0.232	0.232	0.232	0.228	0.228	0.225	0.238	0.244	0.24	0.243	0.219	0.217	0.2	0.187	0.191	0.195
YDL051W	0.085	0.085	0.085	0.085	0.085	0.085	0.085	0.078	0.078	0.079	0.084	0.085	0.085	0.079	0.082	0.086	0.087	0.082	0.082	0.082	0.085	0.085	0.085	0.112	0.11	0.105	0.1	0.099	0.095	0.097	0.095	0.095	0.117	0.137	0.14	0.14	0.14	0.14	0.144	0.166	0.182	0.17	0.175	0.175	0.156	0.156	0.156	0.156	0.165
YHR100C	0.336	0.342	0.333	0.324	0.314	0.314	0.311	0.311	0.31	0.314	0.312	0.316	0.316	0.312	0.312	0.312	0.312	0.312	0.312	0.314	0.303	0.307	0.31	0.305	0.309	0.309	0.307	0.307	0.312	0.289	0.276	0.276	0.275	0.271	0.271	0.271	0.269	0.269	0.269	0.269	0.269	0.273	0.273	0.273	0.268	0.26	0.253	0.249	0.244
YBR179C	0.064	0.066	0.085	0.17	0.17	0.17	0.136	0.136	0.158	0.158	0.158	0	0	0	0	0	0	0	0	0	0	0	0	0	0	0	0	0	0	0	0	0	0	0	0	0	0	0	0	0	0	0	0	0	0	0	0	0	0
YOL138C	0.03	0.032	0.036	0.044	0.042	0.042	0.043	0.051	0.055	0.06	0.062	0.059	0.059	0.07	0.07	0.07	0.064	0.065	0.07	0.068	0.061	0.072	0.072	0.067	0.07	0.094	0.098	0.093	0.093	0.093	0.093	0.093	0.09	0.091	0.091	0.091	0.098	0.107	0.119	0.103	0.101	0.093	0.093	0.095	0.091	0.091	0.088	0.088	0.088
YGL021W	0.018	0.016	0.024	0.024	0.025	0.025	0.025	0.025	0.026	0.026	0.026	0.026	0.03	0.028	0.024	0.024	0.023	0.024	0.024	0.024	0.024	0.024	0.024	0.023	0.023	0.023	0.025	0.025	0.025	0.025	0.027	0.025	0.025	0.025	0.025	0.025	0.027	0.027	0.03	0.031	0.031	0.03	0.03	0.03	0.03	0.03	0.03	0.03	0.033
YNL281W	0.085	0.085	0.085	0.075	0.075	0.087	0.098	0.098	0.094	0.094	0.089	0.092	0.105	0.095	0.103	0.101	0.106	0.106	0.102	0.099	0.099	0.101	0.101	0.101	0.101	0.101	0.101	0.101	0.101	0.101	0.101	0.104	0.104	0.119	0.124	0.125	0.125	0.125	0.134	0.139	0.131	0.133	0.133	0.138	0.132	0.132	0.132	0.132	0.132
YIL088C	0.182	0.182	0.182	0.175	0.176	0.164	0.169	0.173	0.167	0.168	0.167	0.176	0.176	0.196	0.202	0.197	0.205	0.205	0.205	0.205	0.205	0.205	0.212	0.212	0.177	0.17	0.177	0.197	0.197	0.164	0.188	0.205	0.208	0.203	0.192	0.183	0.177	0.177	0.175	0.175	0.175	0.171	0.186	0.19	0.185	0.185	0.206	0.203	0.196
YCR037C	0.046	0.042	0.042	0.031	0.042	0.057	0.057	0.057	0.057	0.057	0.057	0.057	0.063	0.068	0.077	0.077	0.085	0.093	0.093	0.093	0.093	0.088	0.077	0.086	0.09	0.112	0.1	0.09	0.083	0.075	0.07	0.075	0.079	0.079	0.079	0.069	0.069	0.063	0.067	0.079	0.074	0.069	0.069	0.068	0.05	0.05	0.05	0.043	0.043
YDR184C	0.232	0.245	0.245	0.245	0.245	0.245	0.244	0.257	0.252	0.263	0.245	0.245	0.245	0.24	0.24	0.24	0.212	0.211	0.234	0.228	0.225	0.226	0.245	0.25	0.219	0.216	0.222	0.232	0.221	0.23	0.23	0.222	0.222	0.215	0.21	0.211	0.197	0.202	0.193	0.201	0.207	0.233	0.233	0.232	0.234	0.262	0.247	0.232	0.238
YGR281W	0.036	0.033	0.033	0.029	0.029	0.029	0.028	0.028	0.028	0.03	0.031	0.034	0.043	0.043	0.043	0.04	0.04	0.033	0.035	0.037	0.032	0.039	0.035	0.035	0.035	0.039	0.039	0.042	0.042	0.047	0.045	0.045	0.043	0.044	0.047	0.047	0.05	0.043	0.041	0.041	0.041	0.043	0.043	0.047	0.047	0.047	0.045	0.045	0.045
YPL156C	0.087	0.084	0.087	0.095	0.095	0.095	0.097	0.097	0.1	0.104	0.114	0.11	0.102	0.104	0.101	0.104	0.103	0.1	0.1	0.104	0.104	0.104	0.102	0.099	0.097	0.098	0.08	0.079	0.066	0.066	0.066	0.069	0.071	0.07	0.069	0.069	0.07	0.07	0.069	0.069	0.061	0.073	0.073	0.073	0.073	0.073	0.073	0.07	0.066
YKL028W	0.017	0.017	0.017	0.017	0.017	0.017	0.017	0.017	0.017	0.017	0.017	0.017	0.017	0.017	0.017	0.017	0.017	0.017	0.017	0.017	0.017	0.017	0.017	0.017	0.017	0.017	0.017	0.017	0.017	0.017	0.017	0.017	0.017	0.017	0.017	0.017	0.017	0.017	0.017	0.017	0.017	0.017	0.017	0.017	0.017	0.017	0.017	0.017	0.017
YDR159W	-0.043	-0.041	-0.042	-0.043	-0.031	-0.031	-0.032	-0.03	-0.029	-0.019	-0.019	-0.014	-0.014	-0.014	-0.014	-0.012	-0.008	-0.003	-0.001	-0.002	-0.011	-0.004	-0.004	-0.012	-0.015	-0.021	-0.021	-0.02	-0.02	-0.025	-0.023	-0.024	-0.01	-0.011	-0.014	-0.014	-0.01	-0.01	-0.004	-0.004	-0.004	-0.004	0.001	-0.001	-0.001	-0.001	0.001	0.004	0.005
YJL189W	0	0	0	0	0	0	0	0	0	0	0	0	0	0	0	0	0	0	0	0	0	0	0	0	0	0	0	0	0	0	0	0	0	0	0	0	0	0	0	0	0	0	0	0	0	0	0	0	0
YPR019W	0.069	0.069	0.067	0.07	0.068	0.068	0.068	0.067	0.067	0.067	0.065	0.065	0.065	0.065	0.065	0.065	0.064	0.06	0.064	0.064	0.064	0.062	0.062	0.064	0.067	0.067	0.067	0.065	0.065	0.07	0.07	0.068	0.068	0.068	0.068	0.067	0.067	0.068	0.068	0.069	0.069	0.068	0.068	0.067	0.067	0.069	0.07	0.07	0.069
YNL146C-A	0	0	0	0	0	0	0	0	0	0	0	0	0	0	0	0	0	0	0	0	0	0	0	0	0	0	0	0	0	0	0	0	0	0	0	0	0	0	0	0	0	0	0	0.191	0.191	0.191	0.195	0.195	0.189
YOR164C	0.163	0.154	0.154	0.158	0.158	0.146	0.154	0.152	0.149	0.158	0.159	0.175	0.172	0.166	0.166	0.162	0.163	0.169	0.163	0.163	0.163	0.163	0.16	0.157	0.145	0.106	0.106	0.116	0.113	0.115	0.112	0.112	0.104	0.103	0.105	0.103	0.103	0.106	0.106	0.106	0.106	0.1	0.115	0.121	0.114	0.112	0.112	0.114	0.114
YDL060W	0.078	0.065	0.06	0.06	0.044	0.023	0.005	0.017	0.012	-0.024	0.008	-0.001	0.116	0.116	0.11	0.111	0.113	0.118	0.106	0.121	0.172	0.165	0.16	0.16	0.168	0.173	0.183	0.185	0.188	0.176	0.176	0.176	0.176	0.182	0.186	0.181	0.179	0.182	0.176	0.176	0.177	0.178	0.193	0.197	0.197	0.197	0.198	0.197	0.192
YLR011W	-0.26	-0.262	-0.262	-0.262	-0.262	-0.262	-0.269	-0.269	-0.269	-0.263	-0.265	-0.268	-0.276	-0.276	-0.276	-0.275	-0.283	-0.273	-0.276	-0.276	-0.277	-0.264	-0.269	-0.269	-0.266	-0.267	-0.267	-0.267	-0.267	-0.267	-0.246	-0.255	-0.267	-0.263	-0.279	-0.305	-0.335	-0.335	-0.335	-0.331	-0.326	-0.323	-0.329	-0.344	-0.351	-0.356	-0.356	-0.349	-0.341
YKL052C	-0.016	-0.016	-0.021	-0.021	-0.021	-0.021	-0.021	-0.021	0.001	0.005	0.018	0.018	0.017	0.02	0.015	0.031	0.031	0.056	0.056	0.059	0.055	0.045	0.033	0.041	0.033	0.033	0.033	0.033	0.048	0.048	0.025	0.037	0	0	0	0	0	0	0.004	0.004	-0.024	-0.03	-0.03	-0.03	-0.03	-0.032	-0.045	-0.046	-0.045
YDR516C	-0.491	-0.489	-0.483	-0.48	-0.49	-0.501	-0.547	-0.567	-0.577	-0.634	-0.638	-0.652	-0.713	-0.718	-0.733	-0.733	-0.731	-0.758	-0.761	-0.712	-0.715	-0.703	-0.709	-0.709	-0.692	-0.692	-0.692	-0.709	-0.714	-0.706	-0.717	-0.77	-0.708	-0.657	-0.611	-0.611	-0.618	-0.618	-0.618	-0.616	-0.62	-0.61	-0.616	-0.616	-0.606	-0.606	-0.582	-0.588	-0.593
YFL034C-B	0.012	0.005	0.005	0.005	0.004	0.004	0	0	0	0	-0.001	-0.001	-0.001	-0.001	-0.001	-0.003	0	0	0	0	0.003	0.002	0.002	0.004	0.013	0.011	0.011	0.01	0.009	0.008	0.008	0.008	0.008	0.008	0.008	0.008	0.008	0.005	0.006	0.005	0.004	0.004	0.004	0.001	0.003	0.003	0.003	0.003	0.003
YDL157C	-0.058	-0.058	-0.048	-0.048	-0.048	-0.048	-0.048	-0.048	-0.028	-0.049	-0.049	-0.049	-0.049	-0.049	-0.059	-0.059	-0.059	-0.059	-0.059	-0.049	-0.049	-0.094	-0.092	-0.092	-0.086	-0.083	-0.083	-0.083	-0.078	-0.078	-0.078	-0.078	-0.078	-0.083	-0.066	-0.066	-0.066	-0.087	-0.087	-0.087	-0.087	-0.087	-0.087	-0.087	-0.087	-0.087	-0.087	-0.087	-0.079
YKL116C	0.339	0.343	0.349	0.332	0.322	0.316	0.313	0.317	0.29	0.324	0.266	0.266	0.266	0.259	0.223	0.118	0.129	0.157	0.149	0.103	0.093	0.093	0.05	0.104	0.107	0.12	0.271	0.271	0.325	0.332	0.3	0.325	0.325	0.313	0.313	0.273	0.284	0.304	0.308	0.296	0.296	0.279	0.292	0.285	0.285	0.272	0.289	0.307	0.318
YJL033W	-0.025	-0.025	-0.025	-0.025	-0.024	-0.023	-0.024	-0.024	-0.024	-0.024	-0.025	-0.025	-0.025	-0.017	-0.018	-0.018	-0.019	-0.02	-0.019	-0.021	-0.025	-0.023	-0.028	-0.031	-0.032	-0.029	-0.03	-0.03	-0.029	-0.029	-0.03	-0.03	-0.03	-0.03	-0.03	-0.03	-0.03	-0.03	-0.032	-0.032	-0.032	-0.032	-0.032	-0.03	-0.03	-0.03	-0.03	-0.03	-0.027
YKL112W	0	0	0	0	0	0	0	0	0	0	0	0	0	0	0	0	0	0	0	0	0	0	0	0	0	0	0	0	0	0	0	0	0	0	0	0	0	0	0	0	0	0	0	0	0	0	0	0	0
YDR110W	0.61	0.604	0.622	0.623	0.623	0.623	0.645	0.636	0.634	0.69	0.711	0.733	0.733	0.736	0.736	0.736	0.736	0.731	0.736	0.736	0.736	0.74	0.74	0.735	0.731	0.719	0.71	0.707	0.687	0.711	0.682	0.669	0.665	0.663	0.644	0.609	0.636	0.636	0.636	0.651	0.554	0.537	0.595	0.595	0.595	0.599	0.557	0.55	0.576
YGR189C	0	0	0	0	0	0	0	0	0	0	0	0	0	0	0	0	0	0	0	0	0	0	0	0	0	0	0	0	0	0	0	0	0	0	0	0	0	0	0	0	0	0	0	0	0	0	0	0	0
YIL139C	0.014	0.018	0.018	0.016	0.021	0.017	0.019	0.022	0.019	0.019	0.019	0.019	0.023	0.023	0.023	0.027	0.024	0.027	0.027	0.027	0.024	0.023	0.023	0.023	0.023	0.023	0.031	0.04	0.044	0.044	0.044	0.047	0.042	0.044	0.044	0.044	0.044	0.043	0.044	0.045	0.052	0.052	0.05	0.049	0.049	0.044	0.042	0.042	0.044
YBR291C	0.284	0.287	0.295	0.292	0.292	0.283	0.267	0.26	0.268	0.268	0.268	0.266	0.266	0.27	0.273	0.281	0.281	0.284	0.273	0.275	0.269	0.269	0.277	0.266	0.261	0.261	0.261	0.25	0.25	0.25	0.25	0.248	0.248	0.248	0.251	0.248	0.242	0.255	0.251	0.251	0.251	0.222	0.202	0.217	0.218	0.214	0.214	0.214	0.214
YDR282C	-0.016	-0.011	-0.011	-0.011	-0.011	-0.011	-0.013	-0.01	-0.011	-0.006	-0.006	-0.006	-0.006	-0.002	-0.001	-0.003	-0.002	-0.002	-0.001	-0.001	-0.006	-0.006	-0.006	-0.008	-0.01	-0.01	-0.012	-0.005	-0.004	0.001	0.001	0.001	-0.007	-0.001	-0.005	-0.005	-0.007	-0.007	-0.007	-0.005	-0.004	0	0	0	-0.002	-0.004	-0.012	-0.013	-0.013
YML115C	0.025	0.025	0.022	0.022	0.016	0.024	0.022	0.02	0.02	0.022	0.025	0.026	0.026	0.027	0.033	0.034	0.034	0.034	0.034	0.033	0.033	0.037	0.037	0.037	0.039	0.032	0.032	0.033	0.03	0.027	0.027	0.027	0.029	0.028	0.028	0.026	0.025	0.024	0.024	0.021	0.021	0.021	0.019	0.026	0.024	0.026	0.026	0.029	0.026
YKL120W	-0.052	-0.052	-0.056	-0.054	-0.084	-0.061	-0.045	-0.045	-0.034	-0.006	-0.019	-0.042	-0.035	-0.055	-0.039	0	0	0	0	0	0	0	0	0	0	0	0	0	0	0	0	0	0	0	0	0	0	0	0	0	0	0	0	0	0	0	0	0	0
YOR063W	0.184	0.196	0.185	0.202	0.205	0.194	0.213	0.215	0.217	0.195	0.191	0.186	0.179	0.181	0.181	0.181	0.171	0.184	0.198	0.2	0.2	0.188	0.188	0.184	0.186	0.19	0.19	0.183	0.183	0.176	0.18	0.179	0.178	0.178	0.181	0.178	0.172	0.179	0.164	0.159	0.156	0.156	0.162	0.158	0.164	0.164	0.161	0.139	0.147
YDR150W	0.244	0.242	0.239	0.239	0.224	0.224	0.224	0.225	0.199	0.201	0.176	0.165	0.169	0.172	0.17	0.155	0.196	0.196	0.197	0.197	0.206	0.2	0.2	0.195	0.21	0.218	0.16	0.187	0.231	0.231	0.231	0.231	0.194	0.175	0.212	0.212	0.212	0.212	0.212	0.229	0.229	0.242	0.272	0.235	0.27	0.27	0.28	0.348	0.348
YOR020W-A	0.001	0.001	0.001	0.016	0.035	0.047	0.069	0.081	0.098	0.117	0.125	0.125	0.107	0.097	0.087	0.087	0.077	0.069	0.069	0.064	0.076	0.076	0.076	-0.001	0.014	0.014	-0.081	-0.046	-0.015	0.042	0.01	-0.009	0.002	-0.082	-0.07	-0.052	-0.052	-0.052	-0.068	-0.068	-0.068	-0.068	-0.089	-0.005	-0.006	-0.098	-0.136	-0.183	-0.07
YMR003W	0.112	0.112	0.109	0.104	0.104	0.107	0.101	0.101	0.109	0.109	0.109	0.109	0.11	0.11	0.108	0.108	0.105	0.105	0.111	0.113	0.113	0.113	0.109	0.109	0.109	0.109	0.108	0.106	0.108	0.105	0.105	0.105	0.105	0.105	0.105	0.101	0.101	0.101	0.101	0.103	0.107	0.107	0.105	0.104	0.104	0.105	0.108	0.111	0.111
YJL005W	-0.038	-0.043	0.042	0.082	-0.001	-0.001	-0.001	-0.001	-0.008	-0.009	-0.009	-0.007	-0.007	0.004	0.004	0.004	0.004	0.008	0.008	0.008	0.004	0.001	-0.002	-0.004	-0.004	-0.004	-0.001	0.003	-0.001	0.002	0.01	-0.004	-0.004	-0.004	-0.004	-0.004	-0.004	-0.004	0.007	0.014	0.014	0.009	0.009	0.009	0.01	0.01	0.01	0.01	0.01
YKL122C	-0.07	-0.075	-0.069	-0.069	-0.053	-0.053	-0.053	-0.053	-0.053	-0.051	-0.051	-0.055	-0.055	-0.05	-0.05	-0.05	-0.061	-0.06	-0.05	-0.05	-0.049	-0.049	-0.049	-0.049	-0.054	-0.041	-0.037	-0.037	-0.043	-0.052	-0.052	-0.042	-0.034	-0.022	-0.022	-0.031	-0.028	-0.017	-0.019	-0.019	-0.021	-0.021	-0.023	-0.025	-0.028	-0.018	-0.018	-0.012	-0.009
YBR151W	0.95	1.008	0.92	0.92	0.92	0.92	0.92	0.966	0.99	0.99	0.988	0.988	0.988	0.996	1.008	0.98	0.986	0.977	0.976	0.976	0.976	0.928	0.928	0.913	0.913	0.898	0.898	0.893	0.893	0.893	0.89	0.89	0.89	0.89	0.886	0.886	0.886	0.873	0.873	0.866	0.849	0.835	0.835	0.842	0.842	0.842	0.842	0.846	0.758
YOR266W	0.633	0.644	0.62	0.618	0.63	0.604	0.616	0.622	0.601	0.586	0.579	0.558	0.595	0.595	0.595	0.596	0.578	0.578	0.524	0.546	0.541	0.536	0.507	0.508	0.505	0.517	0.513	0.479	0.484	0.533	0.561	0.538	0.587	0.622	0.628	0.533	0.586	0.426	0.444	0.454	0.454	0.431	0.415	0.388	0.369	0.351	0.365	0.36	0.334
YOR322C	0.075	0.075	0.077	0.083	0.08	0.086	0.086	0.084	0.079	0.077	0.07	0.07	0.068	0.068	0.068	0.062	0.062	0.062	0.062	0.062	0.062	0.063	0.061	0.06	0.059	0.059	0.059	0.053	0.053	0.053	0.053	0.053	0.054	0.056	0.059	0.059	0.059	0.057	0.057	0.057	0.057	0.059	0.06	0.062	0.064	0.061	0.06	0.06	0.06
YDR357C	0.06	0.059	0.071	0.072	0.072	0.075	0.078	0.078	0.067	0.06	0.056	0.059	0.059	0.059	0.072	0.075	0.068	0.068	0.077	0.077	0.089	0.089	0.093	0.098	0.1	0.121	0.13	0.147	0.144	0.15	0.153	0.157	0.15	0.155	0.187	0.214	0.216	0.208	0.208	0.218	0.218	0.208	0.223	0.259	0.303	0.365	0.417	0.497	0.539
YGL216W	1.015	1.207	1.299	1.307	1.307	1.31	1.426	1.369	1.03	0.981	0.982	0.985	0.966	0.968	0.968	0.987	0.987	0.943	1.016	1.016	0.934	0.943	0.967	0.847	0.801	0.809	0.812	0.812	0.812	0.801	0.861	0.856	0.888	0.825	0.872	0.831	0.85	0.853	0.931	0.94	0.948	0.955	0.955	0.962	0.962	0.963	1	0.984	0.982
YDR200C	0.084	0.086	0.093	0.093	0.086	0.082	0.086	0.107	0.104	0.118	0.123	0.127	0.124	0.161	0.162	0.167	0.168	0.164	0.164	0.164	0.17	0.169	0.169	0.188	0.225	0.241	0.251	0.251	0.253	0.25	0.25	0.252	0.256	0.256	0.252	0.249	0.271	0.288	0.288	0.298	0.298	0.304	0.298	0.318	0.311	0.299	0.299	0.299	0.299
YPL045W	0.252	0.235	0.231	0.231	0.264	0.281	0.294	0.315	0.308	0.327	0.33	0.32	0.295	0.291	0.298	0.306	0.306	0.307	0.302	0.299	0.304	0.309	0.309	0.309	0.312	0.315	0.325	0.325	0.325	0.325	0.325	0.325	0.311	0.311	0.31	0.31	0.312	0.321	0.321	0.327	0.327	0.327	0.335	0.332	0.332	0.352	0.377	0.346	0.352
YOL064C	0.014	0.014	0.019	0.019	0.019	0.016	0.014	0.008	0.006	0.006	0.024	0.03	0.032	0.032	0.033	0.034	0.032	0.025	0.025	0.022	0.02	0.027	0.028	0.025	0.029	0.029	0.026	0.026	0.024	0.025	0.026	0.022	0.018	0.018	0.017	0.02	0.02	0.02	0.021	0.025	0.023	0.018	0.027	0.027	0.028	0.029	0.031	0.029	0.039
YLR249W	0	0	0	0	0	0	0	0	0	0	0	0	0	0	0	0	0	0	0	0	0	0	0	0	0	0	0	0	0	0	0	0	0	0	0	0	0	0	0	0	0	0	0	0	0	0	0	0	0
YPL004C	0.082	0.082	0.082	0.083	0.083	0.083	0.085	0.086	0.088	0.094	0.091	0.092	0.092	0.092	0.097	0.102	0.103	0.103	0.1	0.1	0.09	0.085	0.085	0.086	0.086	0.088	0.101	0.101	0.102	0.102	0.105	0.105	0.108	0.108	0.111	0.102	0.104	0.092	0.105	0.098	0.102	0.138	0.164	0.159	0.182	0.205	0.183	0.192	0.192
YGR275W	0.105	0.119	0.122	0.122	0.13	0.132	0.128	0.146	0.138	0.145	0.148	0.148	0.144	0.148	0.15	0.181	0.181	0.19	0.188	0.188	0.184	0.177	0.179	0.194	0.176	0.18	0.182	0.182	0.182	0.182	0.182	0.182	0.182	0.188	0.179	0.205	0.205	0.218	0.213	0.216	0.21	0.209	0.217	0.218	0.21	0.212	0.215	0.22	0.22
YDL193W	-0.028	-0.031	-0.031	-0.025	-0.017	-0.007	-0.007	-0.012	-0.012	-0.008	-0.006	-0.007	-0.007	-0.006	-0.006	-0.001	0.001	0.001	0.001	0.001	0.002	0.002	0.002	0.002	0.002	0.006	0.007	0.007	0.007	0.01	0.01	0.01	0.01	0.01	0.01	0.01	0.01	0.007	0.002	0.003	0.003	0.002	0.003	0.003	0.005	0.005	0.011	0.011	0.012
YOL019W	0.025	0.025	0.025	0.025	0.025	0.025	0.025	0.025	0.025	0.026	0.026	0.025	0.025	0.025	0.025	0.025	0.025	0.025	0.025	0.024	0.024	0.024	0.024	0.024	0.024	0.025	0.024	0.024	0.024	0.024	0.024	0.024	0.022	0.022	0.022	0.022	0.024	0.024	0.024	0.025	0.025	0.024	0.029	0.031	0.031	0.031	0.031	0.031	0.018
YNL255C	0.067	0.058	0.058	0.058	0.056	0.056	0.054	0.054	0.054	0.057	0.048	0.048	0.048	0.048	0.048	0.048	0.048	0.048	0.038	0.044	0.042	0.049	0.049	0.049	0.049	0.051	0.052	0.051	0.051	0.051	0.051	0.05	0.051	0.051	0.051	0.046	0.043	0.048	0.052	0.052	0.05	0.05	0.05	0.05	0.049	0.049	0.05	0.051	0.051
YEL071W	0.063	0.063	0.064	0.058	0.058	0.06	0.06	0.061	0.061	0.057	0.063	0.057	0.049	0.049	0.045	0.048	0.045	0.046	0.043	0.043	0.043	0.046	0.041	0.041	0.048	0.043	0.046	0.048	0.064	0.06	0.06	0.056	0.053	0.053	0.049	0.056	0.057	0.065	0.063	0.058	0.058	0.06	0.058	0.055	0.055	0.054	0.055	0.055	0.061
YGL008C	0	0	0	0	0	0	0	0	0	0	0	0	0	0	0	0	0	0	0	0	0	0	0	0	0	0	0	0	0	0	0	0	0	0	0	0	0	0	0	0	0	0	-0.054	-0.054	-0.054	-0.054	-0.054	-0.054	-0.054
YIR037W	0.232	0.232	0.236	0.258	0.237	0.206	0.113	0.15	0.153	0.143	0.143	0.153	0.158	0.158	0.157	0.171	0.173	0.173	0.192	0.199	0.195	0.189	0.19	0.189	0.186	0.177	0.177	0.177	0.167	0.2	0.203	0.195	0.195	0.195	0.198	0.2	0.198	0.187	0.187	0.197	0.202	0.202	0.209	0.209	0.213	0.213	0.227	0.227	0.215
YER078W-A	0.076	0.08	0.067	0.065	0.068	0.068	0.066	0.066	0.06	0.06	0.076	0.062	0.116	0.088	0.088	0.088	0.096	0.093	0.093	0.117	0.11	0.11	0.106	0.102	0.112	0.085	0.081	0.081	0.104	0.093	0.121	0.119	0.091	0.091	0.091	0.081	0.083	0.085	0.098	0.101	0.101	0.094	0.108	0.089	0.087	0.087	0.087	0.087	0.091
YPL155C	0.007	0.011	0.009	0.014	0.012	0.016	0.015	0.023	0.028	0.025	0.035	0.028	0.032	0.033	0.037	0.037	0.045	0.057	0.077	0.07	0.064	0.064	0.064	0.064	0.066	0.065	0.068	0.068	0.068	0.071	0.07	0.068	0.068	0.068	0.068	0.07	0.068	0.069	0.066	0.069	0.069	0.069	0.069	0.069	0.069	0.071	0.073	0.073	0.073
YHR207C	0.068	0.068	0.064	0.062	0.062	0.053	0.053	0.064	0.064	0.064	0.064	0.064	0.064	0.068	0.068	0.065	0.068	0.056	0.056	0.058	0.053	0.053	0.058	0.079	0.079	0.079	0.079	0.079	0.079	0.079	0.077	0.073	0.071	0.071	0.071	0.069	0.07	0.07	0.07	0.07	0.07	0.071	0.078	0.075	0.074	0.07	0.076	0.079	0.073
YLR287C-A	0.111	0.111	0.111	0.113	0.118	0.117	0.117	0.117	0.114	0.114	0.115	0.119	0.118	0.117	0.141	0.14	0.166	0.166	0.167	0.172	0.172	0.171	0.171	0.174	0.176	0.173	0.176	0.17	0.17	0.178	0.172	0.179	0.189	0.193	0.193	0.199	0.185	0.188	0.19	0.211	0.215	0.214	0.214	0.216	0.216	0.216	0.215	0.218	0.242
YMR004W	-0.213	-0.199	-0.127	-0.041	-0.041	-0.032	-0.031	-0.031	-0.023	-0.023	-0.06	-0.07	-0.084	-0.084	-0.069	-0.05	-0.045	-0.035	-0.035	-0.018	-0.024	-0.024	-0.033	-0.042	-0.046	-0.052	-0.052	-0.028	-0.037	-0.017	-0.017	-0.017	-0.011	-0.012	-0.029	-0.018	-0.018	-0.018	-0.025	-0.025	-0.02	-0.011	-0.011	-0.011	-0.011	-0.011	-0.011	-0.016	0.013
YMR241W	0.777	0.75	0.75	0.805	0.858	0.841	0.715	0.716	0.729	0.737	0.737	0.723	0.723	0.723	0.723	0.736	0.804	0.804	0.734	0.734	0.623	0.63	0.63	0.638	0.638	0.638	0.638	0.566	0.66	0.66	0.589	0.514	0.345	0.297	0.295	0.286	0.286	0.286	0.445	0.469	0.373	0.35	0.435	0.442	0.402	0.402	0.388	0.562	0.535
YBR272C	0.028	0.019	0.019	0.023	0.015	0.014	0.01	0.027	0.029	0.027	0.025	0.018	0.02	0.023	0.018	0.012	0.012	-0.005	0.008	-0.01	-0.01	-0.013	-0.011	-0.012	-0.006	-0.009	-0.006	-0.006	-0.009	-0.009	-0.009	-0.005	-0.011	-0.013	-0.013	-0.013	-0.008	-0.008	-0.015	-0.013	-0.017	-0.002	0	0.004	0.008	0.004	0.01	0.01	0.01
YNR059W	0.078	0.078	0.078	0.078	0.078	0.088	0.103	0.11	0.11	0.102	0.102	0.157	0.189	0.205	0.176	0.18	0.002	0.084	0.037	0.033	0.068	0.142	0.142	0.142	0.142	0.142	0.163	0.144	0.18	0.178	0.178	0.148	0.146	0.166	0.166	0.155	0.191	0.178	0.189	0.244	0.235	0.235	0.235	0.234	0.273	0.254	0.213	0.213	0.213
YDR464W	0.009	0.003	0.006	0.005	0.003	0.008	0.008	0.008	0.009	0.009	0.008	0.008	0.008	0.009	0.012	0.01	0.01	0.012	0.004	0.005	0.005	0.002	0.002	0.002	0.002	0.002	0.003	0.009	0.01	0.011	0.01	0.01	0.009	0.009	0.006	0.006	0.005	0.005	0.008	0.008	0.005	0.005	0.005	0.004	0.003	0.003	0.003	0.003	0.003
YMR305C	-0.088	-0.088	-0.088	-0.088	-0.088	-0.088	-0.08	-0.104	-0.099	-0.104	-0.104	-0.104	-0.106	-0.106	-0.094	-0.094	-0.084	-0.087	-0.094	-0.094	-0.098	-0.098	-0.098	-0.098	-0.106	-0.104	-0.104	-0.104	-0.106	-0.105	-0.135	-0.152	-0.152	-0.152	-0.152	-0.153	-0.153	-0.164	-0.164	-0.166	-0.161	-0.174	-0.174	-0.174	-0.174	-0.207	-0.215	-0.211	-0.211
YBR153W	0.086	0.082	0.074	0.077	0.072	0.072	0.072	0.075	0.081	0.076	0.089	0.092	0.095	0.084	0.084	0.077	0.07	0.068	0.068	0.064	0.052	0.047	0.044	0.042	0.043	0.047	0.047	0.049	0.044	0.047	0.049	0.053	0.053	0.049	0.043	0.046	0.046	0.043	0.045	0.047	0.052	0.051	0.051	0.055	0.051	0.049	0.05	0.047	0.046
YMR148W	0.057	0.057	0.05	0.05	0.05	0.053	0.053	0.053	0.018	0.016	0.013	0.052	0.055	0.055	0.052	0.021	0.023	0.019	0.028	0.028	0.001	0.01	0.007	0.002	0.021	0.021	0.021	0.017	0.008	0.011	0.01	0.011	0.011	0.015	0.023	0.018	0.018	0.022	0.026	0.026	0.021	0.018	0.018	0.021	0.012	0.007	0.007	0.007	0.007
YIL022W	-0.141	-0.145	-0.145	-0.149	-0.149	-0.149	-0.149	-0.149	-0.145	-0.141	-0.141	-0.145	-0.145	-0.145	-0.141	-0.137	-0.137	-0.134	-0.134	-0.134	-0.131	-0.131	-0.131	-0.117	-0.12	-0.12	-0.12	-0.112	-0.102	-0.102	-0.102	-0.102	-0.102	-0.102	-0.128	-0.124	-0.114	-0.117	-0.117	-0.117	-0.11	-0.11	-0.11	-0.11	-0.11	-0.11	-0.106	-0.106	-0.106
YGR243W	0.611	0.621	0.621	0.625	0.641	0.641	0.653	0.653	0.658	0.658	0.662	0.635	0.635	0.635	0.636	0.622	0.648	0.648	0.647	0.644	0.65	0.65	0.638	0.665	0.632	0.638	0.638	0.663	0.663	0.677	0.662	0.665	0.678	0.65	0.656	0.656	0.656	0.641	0.645	0.645	0.645	0.641	0.641	0.641	0.728	0.773	0.773	0.817	0.829
YNL088W	-0.007	-0.007	-0.002	0	0.004	0.008	0.002	0.002	0.002	0.006	0.011	0.016	0.009	0.001	0.001	0.003	0.002	0.002	0.001	-0.001	-0.001	-0.001	-0.001	-0.001	-0.001	0.003	0.003	0.003	-0.004	-0.014	-0.013	-0.013	-0.013	-0.01	-0.01	-0.01	-0.015	-0.015	-0.021	-0.017	-0.019	-0.021	-0.025	-0.025	-0.023	-0.025	-0.023	-0.023	-0.022
YAL047C	0.602	0.602	0.602	0.602	0.594	0.594	0.613	0.613	0.652	0.657	0.673	0.701	0.701	0.713	0.702	0.736	0.856	0.771	0.771	0.776	0.7	0.689	0.701	0.643	0.632	0.592	0.558	0.558	0.558	0.513	0.506	0.508	0.482	0.465	0.465	0.494	0.48	0.34	0.296	0.271	0.271	0.278	0.296	0.304	0.297	0.282	0.288	0.305	0.295
YPL052W	0.126	0.126	0.126	0.126	0.122	0.119	0.112	0.112	0.112	0.115	0.103	0.115	0.118	0.118	0.124	0.124	0.128	0.133	0.138	0.138	0.136	0.143	0.14	0.14	0.14	0.14	0.137	0.137	0.137	0.137	0.133	0.132	0.132	0.132	0.132	0.122	0.098	0.093	0.096	0.098	0.095	0.095	0.087	0.094	0.094	0.096	0.094	0.095	0.095
YOR089C	0.073	0.071	0.071	0.066	0.066	0.061	0.075	0.07	0.072	0.074	0.074	0.066	0.068	0.071	0.072	0.078	0.073	0.07	0.074	0.074	0.074	0.067	0.084	0.095	0.094	0.094	0.094	0.094	0.085	0.085	0.087	0.085	0.08	0.08	0.08	0.08	0.079	0.079	0.079	0.071	0.071	0.062	0.062	0.062	0.06	0.07	0.049	0.047	0.037
YBR223C	0.058	0.058	0.061	0.065	0.034	0.058	0.062	0.062	0.062	0.059	0.096	0.091	0.087	0.083	0.075	0.075	0.075	0.075	0.064	0.081	0.081	0.077	0.104	0.122	0.143	0.139	0.139	0.12	0.12	0.113	0.113	0.105	0.109	0.123	0.126	0.131	0.131	0.131	0.125	0.128	0.128	0.128	0.128	0.128	0.131	0.126	0.126	0.116	0.115
YOL073C	0.137	0.161	0.175	0.177	0.177	0.174	0.174	0.169	0.186	0.237	0.243	0.249	0.248	0.208	0.208	0.213	0.222	0.222	0.211	0.203	0.203	0.223	0.249	0.167	0.206	0.219	0.263	0.267	0.239	0.273	0.267	0.189	0.19	0.172	0.147	0.133	0.118	0.105	0.151	0.144	0.147	0.144	0.144	0.151	0.167	0.163	0.167	0.157	0.168
YDL209C	0.073	0.074	0.078	0.078	0.078	0.078	0.078	0.078	0.078	0.077	0.081	0.082	0.082	0.082	0.083	0.083	0.084	0.086	0.09	0.092	0.092	0.094	0.092	0.091	0.089	0.089	0.089	0.089	0.089	0.084	0.083	0.084	0.09	0.094	0.09	0.091	0.096	0.096	0.098	0.101	0.1	0.103	0.104	0.104	0.104	0.104	0.104	0.104	0.099
YMR125W	0.047	0.047	0.046	0.044	0.043	0.043	0.042	0.041	0.037	0.037	0.036	0.035	0.035	0.035	0.034	0.034	0.029	0.029	0.029	0.029	0.029	0.029	0.029	0.026	0.026	0.026	0.023	0.023	0.022	0.022	0.022	0.023	0.026	0.024	0.024	0.024	0.024	0.024	0.026	0.026	0.025	0.028	0.026	0.026	0.026	0.028	0.029	0.029	0.029
YMR041C	0	0	0	0	0	0	0	0	0	0	0	0	0	0	0	0	0	0	0	0	0	0	0	0	0	0	0	0	0	0	0	0	0	0	0	0	0	0	0	0	0	0	0	0	0	0	0	0	0
YPR173C	0.105	0.095	0.102	0.116	0.116	0.116	0.141	0.139	0.128	0.124	0.079	0.071	0.094	0.12	0.115	0.103	0.103	0.097	0.073	0.074	0.078	0.084	0.083	0.078	0.067	0.06	0.06	0.053	0.047	0.047	0.043	0.065	0.056	0.053	0.057	0.073	0.087	0.083	0.07	0.077	0.076	0.068	0.079	0.083	0.085	0.096	0.092	0.111	0.115
YJL014W	0.101	0.106	0.103	0.103	0.103	0.108	0.108	0.108	0.109	0.109	0.109	0.109	0.103	0.104	0.101	0.096	0.099	0.096	0.096	0.096	0.099	0.096	0.088	0.09	0.087	0.087	0.09	0.09	0.09	0.09	0.09	0.09	0.092	0.092	0.093	0.093	0.093	0.096	0.096	0.097	0.095	0.093	0.092	0.093	0.085	0.076	0.076	0.076	0.076
YAL046C	0.008	0.018	0.007	0.003	0.003	0	-0.007	0.003	0.007	0.007	0.007	0.015	0.015	0.017	0.032	0.028	0.032	0.032	0.028	0.027	0.027	0.033	0.036	0.043	0.054	0.06	0.064	0.067	0.073	0.098	0.102	0.105	0.105	0.117	0.117	0.117	0.113	0.113	0.115	0.078	0.141	0.156	0.168	0.168	0.168	0.179	0.193	0.194	0.225
YDR320C	0	0	0	0	0	0	0	0	0	0	0	0	0	0	0	0	0	0	0	0	0	0	0	0	0	0	0	0	0	0	0	0	0	0	0	0	0	0	0	0	0	0	0	0	0	0.349	0.349	0.255	0.244
YHR167W	0.133	0.129	0.125	0.113	0.128	0.145	0.142	0.137	0.151	0.162	0.16	0.149	0.152	0.152	0.152	0.152	0.146	0.151	0.154	0.149	0.145	0.145	0.141	0.133	0.153	0.157	0.187	0.198	0.217	0.2	0.24	0.249	0.26	0.265	0.256	0.243	0.243	0.249	0.249	0.249	0.239	0.231	0.234	0.234	0.237	0.237	0.239	0.248	0.236
YBR246W	0.187	0.195	0.219	0.217	0.217	0.195	0.186	0.186	0.185	0.207	0.187	0.162	0.162	0.146	0.151	0.164	0.154	0.185	0.185	0.183	0.18	0.18	0.177	0.177	0.177	0.174	0.174	0.178	0.177	0.177	0.171	0.173	0.175	0.18	0.18	0.18	0.184	0.184	0.181	0.181	0.181	0.173	0.167	0.162	0.162	0.173	0.173	0.173	0.178
YML043C	-0.012	-0.016	-0.016	-0.016	-0.016	-0.016	-0.016	-0.016	-0.016	-0.016	-0.016	-0.017	-0.02	-0.02	-0.02	-0.02	-0.021	-0.02	-0.019	-0.019	-0.024	-0.019	-0.021	-0.021	-0.021	-0.021	-0.021	-0.019	-0.019	-0.017	-0.017	-0.017	-0.014	-0.012	-0.013	-0.016	-0.013	-0.013	-0.013	-0.013	-0.011	-0.011	-0.011	-0.01	-0.01	-0.01	-0.009	-0.006	-0.007
YDR316W	0.042	0.042	0.041	0.049	0.036	0.061	0.114	0.1	0.089	0.055	0.055	0.046	0.058	0.064	0.064	0.064	0.056	0.056	0.042	0.049	0.055	0.055	0.057	0.078	0.078	0.069	0.06	0.038	0.038	0.039	0.043	0.048	0.048	0.054	0.054	0.051	0.059	0.066	0.076	0.076	0.082	0.08	0.08	0.063	0.063	0.028	0.072	0.072	0.089
YGR211W	0.183	0.184	0.172	0.172	0.143	0.143	0.147	0.15	0.15	0.16	0.17	0.17	0.163	0.163	0.215	0.327	0.315	0.315	0.315	0.331	0.36	0.369	0.489	0.525	0.69	0.698	0.698	0.714	0.794	0.797	0.765	0.823	0.753	0.81	0.81	0.81	0.82	0.778	0.809	0.763	0.799	0.846	0.878	0.889	0.911	0.923	0.923	0.987	0.842
YDL084W	0.203	0.198	0.198	0.2	0.207	0.204	0.207	0.207	0.209	0.205	0.205	0.205	0.203	0.203	0.201	0.2	0.203	0.203	0.203	0.203	0.204	0.204	0.206	0.214	0.213	0.213	0.213	0.213	0.208	0.208	0.21	0.21	0.207	0.207	0.209	0.209	0.205	0.205	0.208	0.203	0.204	0.206	0.204	0.215	0.215	0.215	0.215	0.215	0.211
YGL049C	0.038	0.041	0.041	0.041	0.042	0.042	0.042	0.042	0.041	0.042	0.046	0.045	0.048	0.046	0.056	0.051	0.049	0.049	0.052	0.053	0.053	0.054	0.053	0.047	0.049	0.05	0.049	0.048	0.046	0.049	0.046	0.046	0.047	0.047	0.048	0.049	0.048	0.047	0.046	0.053	0.056	0.059	0.06	0.06	0.059	0.059	0.055	0.053	0.051
YPR083W	0.107	0.107	0.107	0.103	0.086	0.082	0.094	0.09	0.09	0.075	0.075	0.073	0.066	0.067	0.073	0.039	0.049	0.044	0.021	0.025	0.025	0.025	0.025	0.044	0.062	0.056	0.052	0.061	0.058	0.058	0.058	0.061	0.068	0.068	0.056	0.05	0.051	0.057	0.062	0.058	0.053	0.051	0.042	0.037	0.037	0.033	0.036	0.039	0.039
YER007W	0.027	0.028	0.032	0.032	0.028	0.021	0.017	0.004	0.008	0.007	0.007	0.007	0.002	0.004	0.005	0.009	0.009	0.007	0.009	0.007	0.007	0.007	0.01	0.01	0.01	0.01	0.01	0.011	0.014	0.014	0.015	0.013	0.014	0.016	0.021	0.018	0.018	0.022	0.025	0.021	0.021	0.015	0.009	0.009	0.016	0.017	0.017	0.018	0.02
YLR393W	0.667	0.667	0.667	0.667	0.677	0.78	0.744	0.73	0.636	0.636	0.636	0.641	0.739	0.761	0.751	0.755	0.753	0.753	0.753	0.763	0.758	0.764	0.755	0.755	0.771	0.749	0.744	0.744	0.744	0.744	0.744	0.749	0.759	0.878	0.873	0.817	0.817	0.812	0.812	0.802	0.874	0.878	0.773	0.733	0.733	0.691	0.652	0.604	0.606
YCR073C	0.492	0.519	0.559	0.569	0.584	0.576	0.505	0.575	0.611	0.57	0.542	0.546	0.615	0.598	0.558	0.393	0.308	0.316	0.333	0.295	0.236	0.219	0.152	0.234	0.22	0.166	0.116	0.104	0.07	0.006	0.072	0.621	0.246	0.246	0.239	0.349	0.371	0.365	0.372	0.428	0.342	0.413	0.267	0.267	0.259	0.259	0.27	0.27	0.258
YKL049C	-0.026	-0.026	-0.027	-0.03	-0.03	-0.025	-0.022	-0.024	-0.024	-0.024	-0.021	-0.025	-0.025	-0.023	-0.023	-0.023	-0.022	-0.024	-0.024	-0.026	-0.024	-0.024	-0.024	-0.025	-0.028	-0.027	-0.027	-0.028	-0.027	-0.025	-0.025	-0.025	-0.025	-0.025	-0.025	-0.025	-0.025	-0.025	-0.025	-0.025	-0.025	-0.025	-0.025	-0.025	-0.022	-0.022	-0.022	-0.022	-0.022
YER178W	0.019	0.018	0.018	0.017	0.017	0.017	0.017	0.014	0.014	0.014	0.014	0.012	0.009	0.003	0.003	0.003	0.002	-0.003	-0.001	0.003	0.003	0.003	0.003	0.004	0.004	0.002	0.002	0.001	0	0	0.004	0.007	0.007	0.007	0.006	0.006	0.006	0.006	0.006	0.006	0.006	0.006	0.008	0.008	0.01	0.011	0.012	0.012	0.014
YDR449C	0.04	0.04	0.046	0.046	0.04	0.032	0.028	0.017	0.021	0.021	0.021	0.026	0.03	0.054	0.054	0.051	0.051	0.051	0.051	0.051	0.051	0.048	0.04	0.044	0.044	0.053	0.059	0.062	0.057	0.057	0.059	0.068	0.07	0.072	0.087	0.083	0.082	0.092	0.092	0.095	0.095	0.1	0.096	0.12	0.123	0.123	0.121	0.121	0.11
YMR005W	0.119	0.119	0.118	0.115	0.115	0.115	0.111	0.111	0.111	0.111	0.111	0.11	0.11	0.107	0.107	0.109	0.109	0.107	0.107	0.114	0.114	0.114	0.122	0.123	0.123	0.123	0.126	0.125	0.129	0.129	0.129	0.129	0.129	0.129	0.123	0.123	0.124	0.116	0.116	0.118	0.118	0.12	0.115	0.117	0.128	0.144	0.145	0.135	0.134
YPR047W	0.181	0.148	0.154	0.137	0.132	0.126	0.12	0.104	0.137	0.139	0.134	0.086	0.075	0.114	0.09	0.096	0.093	0.096	0.091	0.097	0.103	0.115	0.127	0.138	0.145	0.141	0.141	0.138	0.124	0.123	0.131	0.115	0.116	0.118	0.118	0.15	0.145	0.11	0.13	0.107	0.122	0.086	0.09	0.108	0.118	0.118	0.118	0.085	0.084
YOR202W	0.322	0.322	0.323	0.323	0.323	0.321	0.325	0.332	0.358	0.356	0.356	0.356	0.356	0.356	0.356	0.356	0.356	0.357	0.357	0.357	0.36	0.36	0.36	0.36	0.36	0.36	0.36	0.356	0.356	0.364	0.367	0.363	0.359	0.352	0.371	0.371	0.36	0.362	0.368	0.368	0.36	0.364	0.362	0.344	0.344	0.344	0.344	0.353	0.353
YPL161C	0	0	-0.054	-0.054	-0.054	-0.054	-0.054	-0.054	-0.054	-0.039	-0.039	-0.039	-0.039	-0.064	-0.067	-0.108	-0.125	-0.117	-0.131	-0.095	-0.095	-0.102	-0.102	-0.092	-0.092	-0.092	-0.092	-0.092	-0.092	-0.092	-0.092	-0.077	-0.077	-0.077	-0.077	-0.077	-0.082	-0.093	-0.112	-0.11	-0.11	-0.129	-0.125	-0.13	-0.137	-0.137	-0.129	-0.129	-0.122
YER139C	0.099	0.101	0.103	0.104	0.097	0.1	0.1	0.092	0.103	0.101	0.112	0.108	0.105	0.094	0.096	0.096	0.092	0.097	0.096	0.096	0.096	0.104	0.104	0.098	0.101	0.101	0.103	0.101	0.099	0.087	0.089	0.089	0.089	0.089	0.091	0.091	0.09	0.092	0.096	0.096	0.096	0.093	0.1	0.099	0.095	0.092	0.089	0.087	0.09
YDR265W	0.055	0.055	0.055	0.055	0.055	0.055	0.052	0.052	0.052	0.041	0.041	0.054	0.054	0.054	0.054	0.052	0.052	0.053	0.053	0.051	0.052	0.053	0.053	0.053	0.053	0.053	0.058	0.058	0.057	0.058	0.057	0.057	0.062	0.062	0.066	0.063	0.065	0.065	0.065	0.065	0.065	0.065	0.056	0.058	0.056	0.058	0.058	0.058	0.058
YDR373W	0.429	0.436	0.436	0.436	0.436	0.421	0.42	0.42	0.421	0.424	0.424	0.424	0.424	0.415	0.415	0.406	0.406	0.406	0.408	0.408	0.408	0.408	0.4	0.401	0.401	0.373	0.373	0.37	0.37	0.329	0.33	0.33	0.33	0.321	0.321	0.321	0.33	0.33	0.327	0.327	0.337	0.357	0.385	0.385	0.385	0.388	0.391	0.431	0.416
YBR231C	0.262	0.262	0.262	0.259	0.264	0.264	0.265	0.257	0.258	0.279	0.263	0.255	0.253	0.253	0.26	0.26	0.273	0.275	0.262	0.258	0.258	0.258	0.26	0.26	0.26	0.26	0.26	0.26	0.26	0.26	0.26	0.249	0.254	0.254	0.252	0.259	0.251	0.257	0.263	0.27	0.262	0.262	0.262	0.262	0.258	0.262	0.258	0.256	0.252
YLR270W	0.097	0.111	0.106	0.106	0.103	0.12	0.126	0.106	0.12	0.118	0.118	0.127	0.128	0.125	0.106	0.096	0.082	0.082	0.095	0.095	0.083	0.089	0.089	0.085	0.09	0.085	0.085	0.081	0.085	0.082	0.082	0.079	0.08	0.085	0.079	0.08	0.079	0.081	0.081	0.081	0.081	0.073	0.08	0.08	0.08	0.082	0.082	0.089	0.093
YGL191W	0	0	0	0	0	0	0	0	0	0	0	0	0	0	0	0	0	0	0	0	0	0	0	0	0	0	0	0	0	0	0	0	0	0	0	0	0	0	0	0	0	0	0	0	0	0	0	0	0
YOR079C	0.051	0.048	0.04	0.032	0.037	0.042	0.051	0.056	0.066	0.051	0.051	0.048	0.052	0.052	0.057	0.057	0.061	0.077	0.088	0.083	0.087	0.087	0.091	0.073	0.067	0.074	0.074	0.069	0.069	0.069	0.073	0.047	0.035	0.035	0.021	0.027	0.027	0.029	0.025	0.044	0.045	0.039	0.036	0.051	0.054	0.057	0.064	0.066	0.062
YGR220C	0.043	0.034	0.034	0.034	0.036	0.034	0.034	0.03	0.021	0.026	0.033	0.04	0.037	0.038	0.039	0.039	0.032	0.037	0.033	0.035	0.039	0.041	0.045	0.038	0.038	0.035	0.037	0.038	0.038	0.038	0.04	0.04	0.046	0.045	0.037	0.033	0.032	0.032	0.034	0.036	0.04	0.041	0.042	0.042	0.042	0.044	0.044	0.044	0.046
YOR234C	0	0	0	0	0	0	0	0	0	0	0	0	0	0	0	0	0	0	0	0	0	0	0	0	0	0	0	0	0	0	0	0	0	0	0	0	0	0	0	0	0	0	0	0	0	0	0	0	0
YKR056W	0.035	0.03	0.032	0.03	0.029	0.026	0.026	0.026	0.026	0.024	0.024	0.024	0.024	0.024	0.025	0.025	0.025	0.025	0.028	0.028	0.028	0.028	0.028	0.028	0.024	0.024	0.024	0.024	0.022	0.025	0.025	0.023	0.025	0.021	0.021	0.021	0.021	0.021	0.017	0.017	0.019	0.019	0.019	0.019	0.019	0.018	0.019	0.019	0.024
YLR227C	-0.13	-0.148	-0.153	-0.153	-0.153	-0.168	-0.236	-0.245	-0.245	-0.245	-0.301	-0.301	-0.259	-0.3	-0.282	-0.192	-0.176	-0.176	-0.176	-0.176	-0.147	-0.15	-0.193	-0.162	-0.143	-0.143	-0.211	-0.129	-0.084	-0.088	-0.095	-0.085	-0.085	-0.11	-0.094	-0.097	-0.073	-0.073	-0.047	-0.042	-0.015	-0.015	-0.016	-0.016	-0.016	-0.016	-0.005	0.001	0.001
YMR022W	0.056	0.052	0.045	0.05	0.05	0.05	0.05	0.048	0.047	0.047	0.045	0.048	0.046	0.055	0.049	0.047	0.045	0.037	0.038	0.04	0.042	0.043	0.044	0.044	0.044	0.043	0.043	0.043	0.044	0.044	0.044	0.044	0.044	0.044	0.044	0.046	0.05	0.05	0.055	0.058	0.057	0.06	0.06	0.058	0.061	0.061	0.062	0.071	0.07
YDR272W	-0.03	-0.034	-0.032	-0.028	-0.028	-0.028	-0.028	-0.028	-0.028	-0.028	-0.026	-0.025	-0.028	-0.032	-0.036	-0.035	-0.036	-0.035	-0.035	-0.035	-0.044	-0.037	-0.037	-0.042	-0.039	-0.041	-0.039	-0.037	-0.034	-0.034	-0.026	-0.031	-0.027	-0.025	-0.019	-0.019	-0.019	-0.014	-0.021	-0.021	-0.023	-0.025	-0.022	-0.02	-0.018	-0.013	-0.015	-0.015	-0.017
YNL259C	0.046	0.042	0.039	0.04	0.04	0.04	0.044	0.044	0.044	0.041	0.03	0.04	0.037	0.043	0.043	0.043	0.046	0.042	0.042	0.048	0.047	0.043	0.028	0.028	0.028	0.028	0.033	0.04	0.043	0.025	0.025	0.028	0.028	0.028	0.028	0.028	0.026	0.021	0.018	0.016	0.016	0.015	0.015	0.017	0.017	0.021	0.021	0.025	0.022
YEL026W	0.057	0.057	0.055	0.055	0.055	0.055	0.055	0.055	0.055	0.06	0.061	0.057	0.057	0.057	0.058	0.061	0.06	0.06	0.065	0.067	0.067	0.068	0.065	0.065	0.065	0.065	0.065	0.063	0.063	0.063	0.063	0.067	0.067	0.067	0.069	0.064	0.069	0.071	0.068	0.071	0.068	0.069	0.069	0.069	0.069	0.069	0.06	0.061	0.062
YMR261C	0.073	0.083	0.08	0.08	0.091	0.099	0.09	0.089	0.094	0.063	0.065	0.059	0.064	0.068	0.072	0.076	0.076	0.062	0.058	0.053	0.054	0.061	0.06	0.056	0.056	0.046	0.058	0.053	0.067	0.116	0.107	0.101	0.101	0.114	0.114	0.146	0.165	0.15	0.15	0.15	0.15	0.111	0.119	0.122	0.122	0.122	0.122	0.122	0.125
YOL148C	0.073	0.066	0.072	0.069	0.069	0.069	0.069	0.057	0.057	0.137	0.139	0.137	0.135	0.146	0.145	0.14	0.145	0.136	0.145	0.16	0.154	0.146	0.133	0.137	0.142	0.162	0.166	0.164	0.16	0.163	0.167	0.166	0.162	0.161	0.162	0.154	0.154	0.15	0.15	0.15	0.15	0.155	0.16	0.157	0.166	0.165	0.165	0.166	0.171
YOR066W	-0.111	-0.111	-0.111	-0.108	-0.109	-0.109	-0.109	-0.109	-0.109	-0.109	-0.109	-0.109	-0.109	-0.109	-0.109	-0.096	-0.096	-0.096	-0.096	-0.096	-0.101	-0.101	-0.101	-0.101	-0.101	-0.101	-0.101	-0.101	-0.101	-0.101	-0.102	-0.102	-0.102	-0.102	-0.107	-0.107	-0.107	-0.107	-0.097	-0.088	-0.093	-0.093	-0.093	-0.093	-0.092	-0.092	-0.092	-0.085	-0.092
YBR030W	0.539	0.544	0.495	0.477	0.479	0.479	0.483	0.461	0.461	0.461	0.461	0.461	0.461	0.474	0.471	0.471	0.463	0.481	0.487	0.504	0.504	0.504	0.504	0.504	0.512	0.508	0.511	0.519	0.526	0.514	0.506	0.496	0.505	0.501	0.501	0.501	0.51	0.508	0.508	0.508	0.508	0.484	0.476	0.475	0.475	0.483	0.477	0.443	0.452
YDR118W	0.156	0.148	0.163	0.216	0.228	0.263	0.245	0.247	0.247	0.248	0.246	0.247	0.255	0.282	0.282	0.306	0.343	0.364	0.335	0.335	0.353	0.353	0.313	0.305	0.305	0.314	0.296	0.296	0.296	0.308	0.29	0.285	0.29	0.29	0.29	0.288	0.288	0.293	0.293	0.302	0.302	0.306	0.314	0.377	0.354	0.354	0.351	0.355	0.354
YHR143W-A	-0.04	-0.04	-0.04	-0.05	-0.05	-0.05	-0.05	-0.05	-0.05	-0.05	-0.041	-0.041	-0.041	-0.041	-0.05	-0.05	-0.05	-0.05	-0.063	-0.071	-0.079	-0.079	-0.079	-0.07	-0.07	-0.07	-0.07	-0.07	-0.07	-0.078	-0.078	-0.064	-0.064	-0.064	-0.064	-0.064	-0.066	-0.066	-0.059	-0.059	-0.059	-0.054	-0.058	-0.06	-0.059	-0.059	-0.054	-0.054	-0.054
YMR234W	0.064	0.069	0.077	0.055	0.029	0.032	0.032	0.02	0.03	0.009	0.009	0.019	0.018	0.008	0.008	0.014	0.014	0.014	0.025	0.025	0.015	0.018	0.007	0.007	0.013	0.024	0.019	0.019	0.014	0.014	0.014	0.017	0.021	0.023	0.036	0.025	0.017	0.035	0.035	0.034	0.029	0.032	0.034	0.034	0.034	0.034	0.025	0.029	0.019
YER127W	0.065	0.065	0.062	0.066	0.062	0.062	0.059	0.059	0.066	0.068	0.069	0.081	0.071	0.073	0.077	0.077	0.078	0.077	0.077	0.077	0.08	0.087	0.087	0.084	0.084	0.084	0.084	0.084	0.082	0.082	0.087	0.09	0.095	0.093	0.088	0.09	0.089	0.089	0.091	0.088	0.088	0.088	0.088	0.086	0.083	0.085	0.085	0.085	0.085
YLR215C	0.001	-0.004	0.006	-0.009	0.005	0.007	-0.003	0.01	0.01	0.01	0.01	0.008	0.007	0.007	0.016	0.013	0.013	0.013	0.013	0.015	0.015	0.015	0.015	0.013	0.018	0.043	0.043	0.055	0.056	0.056	0.056	0.056	0.056	0.056	0.055	0.055	0.055	0.055	0.055	0.058	0.058	0.054	0.051	0.049	0.049	0.049	0.043	0.022	0.019
YFR055W	0.073	0.069	0.069	0.073	0.085	0.08	0.075	0.067	0.056	0.048	0.094	0.094	0.106	0.106	0.105	0.108	0.104	0.1	0.114	0.114	0.114	0.114	0.114	0.118	0.117	0.114	0.117	0.117	0.117	0.114	0.13	0.13	0.141	0.144	0.144	0.148	0.16	0.166	0.164	0.166	0.166	0.166	0.166	0.163	0.163	0.158	0.153	0.153	0.155
YJL048C	0.031	0.031	0.027	0.031	0.045	0.045	0.049	0.049	0.049	0.057	0.071	0.048	0.054	0.04	0.069	0.069	0.085	0.103	0.102	0.11	0.11	0.13	0.119	0.129	0.116	0.123	0.125	0.12	0.12	0.12	0.12	0.083	0.083	0.09	0.09	0.09	0.082	0.081	0.081	0.081	0.074	0.071	0.069	0.074	0.069	0.052	0.056	0.059	0.056
YOR027W	0.105	0.105	0.1	0.1	0.106	0.112	0.132	0.129	0.114	0.114	0.114	0.114	0.082	0.092	0.11	0.11	0.11	0.1	0.105	0.1	0.079	0.091	0.091	0.091	0.109	0.105	0.101	0.093	0.09	0.09	0.09	0.086	0.086	0.093	0.089	0.099	0.095	0.091	0.102	0.103	0.104	0.104	0.094	0.094	0.094	0.105	0.113	0.103	0.096
YKL013C	0.291	0.288	0.281	0.281	0.278	0.267	0.267	0.267	0.267	0.26	0.263	0.264	0.264	0.248	0.25	0.247	0.242	0.242	0.24	0.24	0.249	0.254	0.254	0.251	0.255	0.255	0.247	0.26	0.246	0.255	0.257	0.262	0.256	0.256	0.244	0.243	0.235	0.226	0.226	0.228	0.226	0.222	0.222	0.222	0.222	0.222	0.222	0.222	0.222
YFR037C	0.113	0.122	0.122	0.117	0.115	0.126	0.125	0.126	0.126	0.124	0.114	0.116	0.112	0.11	0.11	0.11	0.11	0.106	0.106	0.104	0.106	0.105	0.105	0.105	0.101	0.101	0.101	0.101	0.101	0.099	0.099	0.103	0.103	0.103	0.096	0.105	0.098	0.094	0.094	0.094	0.094	0.094	0.097	0.097	0.097	0.101	0.102	0.098	0.098
YDR086C	0.034	0.031	0.028	0.028	0.028	0.028	0.029	0.029	0.031	0.031	0.031	0.033	0.034	0.036	0.036	0.036	0.036	0.036	0.036	0.035	0.043	0.046	0.047	0.052	0.055	0.055	0.055	0.055	0.055	0.051	0.051	0.051	0.053	0.053	0.053	0.053	0.053	0.054	0.059	0.059	0.062	0.053	0.053	0.055	0.055	0.051	0.049	0.049	0.047
YHR064C	-0.006	-0.011	-0.012	-0.012	-0.006	-0.002	0	0.002	0	0.002	-0.003	-0.003	-0.003	-0.002	-0.001	0	0	-0.002	0.006	-0.017	-0.018	-0.018	-0.018	-0.019	-0.027	-0.03	-0.035	-0.036	-0.038	-0.041	-0.041	-0.043	-0.043	-0.045	-0.045	-0.045	-0.043	-0.041	-0.041	-0.04	-0.042	-0.042	-0.043	-0.047	-0.047	-0.055	-0.055	-0.051	-0.049
YBL009W	0.128	0.126	0.126	0.132	0.134	0.134	0.132	0.128	0.131	0.127	0.127	0.124	0.124	0.124	0.12	0.121	0.127	0.124	0.125	0.124	0.124	0.124	0.124	0.124	0.129	0.136	0.14	0.14	0.137	0.135	0.124	0.121	0.125	0.125	0.125	0.126	0.132	0.131	0.131	0.131	0.132	0.132	0.137	0.134	0.133	0.13	0.132	0.129	0.129
YMR182C	0	0	0	0	0	0	0	0	0	0	0	-0.022	-0.022	-0.016	-0.013	-0.013	0.002	0.002	0.002	0.002	0.003	0.003	0.003	0.003	0.003	0.004	0.004	0.004	0.004	0.004	0.004	0.004	0.004	0.004	0.004	0.004	0.01	0.01	0.01	0.01	0.022	0.022	0.022	0.022	0.022	0.022	0.022	0.022	0.022
YBL032W	0.261	0.258	0.261	0.266	0.266	0.263	0.263	0.263	0.268	0.265	0.259	0.259	0.259	0.259	0.259	0.259	0.259	0.257	0.266	0.281	0.281	0.283	0.291	0.296	0.298	0.298	0.298	0.296	0.296	0.292	0.299	0.295	0.304	0.311	0.323	0.316	0.314	0.312	0.296	0.302	0.302	0.299	0.299	0.297	0.297	0.296	0.299	0.312	0.31
YMR078C	0.099	0.102	0.096	0.093	0.097	0.097	0.097	0.097	0.097	0.1	0.096	0.094	0.092	0.09	0.083	0.086	0.089	0.091	0.091	0.08	0.08	0.077	0.076	0.076	0.08	0.083	0.083	0.082	0.082	0.079	0.079	0.084	0.084	0.084	0.087	0.087	0.088	0.084	0.084	0.087	0.088	0.088	0.088	0.088	0.086	0.087	0.091	0.087	0.087
YOR099W	1.151	1.155	1.155	1.152	1.09	1.09	1.096	1.096	1.096	1.094	1.068	1.062	1.056	1.037	1.034	1.034	1.056	1.075	1.073	1.073	1.076	1.076	1.079	1.079	1.075	1.072	1.084	1.09	1.067	1.067	1.078	1.079	1.079	1.076	1.071	1.071	1.064	1.121	1.109	1.101	1.101	1.104	1.105	1.108	1.107	1.109	1.116	1.116	1.116
YBL030C	0.302	0.322	0.301	0.298	0.303	0.303	0.281	0.281	0.281	0.286	0.295	0.279	0.275	0.275	0.275	0.295	0.295	0.274	0.334	0.308	0.343	0.343	0.338	0.348	0.321	0.307	0.352	0.352	0.352	0.348	0.348	0.34	0.34	0.328	0.365	0.365	0.371	0.418	0.411	0.365	0.323	0.343	0.344	0.321	0.282	0.297	0.278	0.278	0.265
YJR122W	-0.09	-0.09	-0.084	-0.069	-0.069	-0.068	-0.068	-0.068	-0.068	-0.068	-0.068	-0.068	-0.06	-0.06	-0.053	-0.053	-0.053	-0.053	-0.051	-0.06	-0.06	-0.056	-0.054	-0.054	-0.054	-0.054	-0.056	-0.046	-0.052	-0.052	-0.05	-0.05	-0.042	-0.042	-0.042	-0.042	-0.042	-0.045	-0.045	-0.045	-0.045	-0.045	-0.034	-0.034	-0.034	-0.034	-0.036	-0.036	-0.04
YPR035W	0	0.026	0.026	0.026	0.026	0.021	0.019	0.019	0.019	0.019	0.017	0.015	0.015	0.015	0.015	0.015	0.015	0.015	0.015	0.015	0.014	0.014	0.014	0.014	0.014	0.014	0.014	0.014	0.014	0.014	0.014	0.014	0.013	0.013	0.013	0.012	0.012	0.012	0.012	0.012	0.012	0.012	0.016	0.022	0.022	0.021	0.021	0.021	0.021
YHL002W	0.099	0.109	0.108	0.108	0.123	0.123	0.122	0.121	0.121	0.116	0.118	0.117	0.118	0.118	0.117	0.117	0.117	0.115	0.115	0.115	0.116	0.119	0.117	0.118	0.118	0.116	0.116	0.116	0.112	0.11	0.114	0.118	0.116	0.116	0.116	0.111	0.126	0.131	0.133	0.132	0.132	0.134	0.132	0.13	0.131	0.13	0.128	0.128	0.127
YPR111W	0.814	0.814	0.811	0.811	0.805	0.771	0.773	0.777	0.774	0.766	0.758	0.758	0.76	0.76	0.764	0.764	0.768	0.768	0.765	0.758	0.758	0.758	0.758	0.758	0.758	0.758	0.768	0.707	0.679	0.722	0.739	0.732	0.728	0.728	0.702	0.665	0.695	0.695	0.727	0.727	0.727	0.753	0.753	0.748	0.74	0.737	0.735	0.735	0.704
YLR182W	0.16	0.165	0.156	0.161	0.159	0.156	0.159	0.155	0.15	0.148	0.148	0.154	0.15	0.15	0.148	0.151	0.15	0.15	0.152	0.152	0.152	0.152	0.152	0.151	0.156	0.156	0.155	0.163	0.163	0.164	0.166	0.166	0.166	0.161	0.168	0.176	0.17	0.164	0.156	0.154	0.153	0.153	0.153	0.149	0.151	0.151	0.151	0.156	0.153
YAR042W	-0.118	-0.112	-0.138	-0.136	-0.123	-0.13	-0.132	-0.132	-0.132	-0.13	-0.13	-0.142	-0.145	-0.143	-0.139	-0.148	-0.148	-0.153	-0.153	-0.153	-0.153	-0.153	-0.153	-0.156	-0.158	-0.161	-0.162	-0.168	-0.172	-0.172	-0.169	-0.169	-0.169	-0.163	-0.16	-0.16	-0.175	-0.171	-0.171	-0.163	-0.161	-0.165	-0.165	-0.165	-0.165	-0.164	-0.161	-0.157	-0.172
YBR171W	0.146	0.146	0.143	0.145	0.139	0.14	0.14	0.14	0.14	0.137	0.14	0.137	0.137	0.142	0.144	0.144	0.139	0.139	0.136	0.132	0.136	0.136	0.137	0.137	0.137	0.137	0.137	0.137	0.137	0.137	0.137	0.137	0.136	0.136	0.136	0.135	0.135	0.132	0.131	0.136	0.14	0.14	0.141	0.141	0.141	0.141	0.138	0.138	0.138
YDR088C	-0.275	-0.261	-0.219	-0.235	-0.234	-0.234	-0.234	-0.23	-0.221	-0.221	-0.214	-0.214	-0.218	-0.242	-0.226	-0.2	-0.208	-0.2	-0.204	-0.204	-0.204	-0.243	-0.228	-0.237	-0.221	-0.221	-0.221	-0.2	-0.159	-0.169	-0.169	-0.179	-0.181	-0.203	-0.16	-0.045	-0.066	-0.066	-0.035	-0.021	-0.041	-0.036	-0.064	-0.062	-0.062	-0.062	-0.062	-0.062	-0.098
YGR245C	0.138	0.142	0.143	0.143	0.143	0.145	0.145	0.13	0.13	0.126	0.123	0.123	0.121	0.119	0.119	0.119	0.119	0.119	0.127	0.127	0.127	0.127	0.127	0.128	0.128	0.128	0.129	0.129	0.129	0.129	0.129	0.129	0.127	0.129	0.127	0.125	0.127	0.124	0.122	0.126	0.126	0.123	0.122	0.12	0.118	0.12	0.12	0.127	0.138
YMR219W	0.194	0.199	0.199	0.188	0.188	0.147	0.138	0.146	0.135	0.133	0.168	0.188	0.183	0.182	0.182	0.188	0.192	0.192	0.18	0.184	0.149	0.141	0.149	0.149	0.143	0.135	0.123	0.138	0.126	0.13	0.127	0.125	0.125	0.122	0.123	0.131	0.121	0.119	0.127	0.127	0.127	0.127	0.127	0.124	0.127	0.123	0.123	0.123	0.123
YIL133C	0	0	0	0	0	0	0	0	0	0	0	0	0	0	0	0	0	0	0	0	0	0	0	0	0	0	0	0	0	0	0	0	0	0	0	0	0	0	0	0	0	0	0	0	0	0	0	0	0
YER144C	0.142	0.121	0.106	0.106	0.114	0.109	0.101	0.102	0.106	0.106	0.106	0.11	0.106	0.126	0.13	0.126	0.123	0.123	0.122	0.124	0.121	0.125	0.12	0.118	0.118	0.118	0.121	0.126	0.126	0.129	0.136	0.136	0.136	0.136	0.134	0.136	0.131	0.135	0.132	0.132	0.128	0.128	0.128	0.129	0.128	0.136	0.149	0.157	0.153
YNR011C	0.523	0.523	0.496	0.496	0.496	0.492	0.483	0.483	0.466	0.474	0.442	0.434	0.455	0.42	0.42	0.424	0.411	0.391	0.397	0.397	0.39	0.386	0.373	0.381	0.39	0.39	0.39	0.39	0.39	0.378	0.378	0.378	0.374	0.362	0.355	0.355	0.355	0.363	0.363	0.314	0.351	0.33	0.349	0.344	0.344	0.344	0.332	0.332	0.332
YOR336W	-0.018	0.008	0.008	0.008	0.035	0.018	-0.069	-0.046	-0.046	-0.029	-0.029	-0.029	-0.029	-0.029	-0.029	-0.029	-0.029	-0.029	-0.029	-0.026	-0.026	-0.026	-0.026	-0.026	-0.063	-0.087	-0.055	-0.048	-0.048	-0.048	-0.061	-0.061	-0.061	0	0	-0.069	0	0	0	0	0	0	0	0	0	0	0	0	0
YML098W	0.21	0.208	0.211	0.211	0.21	0.21	0.208	0.217	0.226	0.222	0.218	0.221	0.217	0.22	0.22	0.22	0.22	0.235	0.227	0.224	0.22	0.221	0.219	0.209	0.209	0.208	0.209	0.212	0.218	0.215	0.216	0.213	0.211	0.209	0.218	0.223	0.224	0.224	0.219	0.219	0.221	0.238	0.235	0.232	0.241	0.242	0.242	0.242	0.239
YMR177W	-0.048	-0.048	-0.048	-0.05	-0.05	-0.053	-0.043	-0.043	-0.049	-0.048	-0.049	-0.051	-0.051	-0.051	-0.051	-0.053	-0.051	-0.054	-0.054	-0.054	-0.054	-0.054	-0.056	-0.058	-0.056	-0.059	-0.059	-0.059	-0.058	-0.058	-0.059	-0.059	-0.053	-0.053	-0.048	-0.047	-0.047	-0.045	-0.045	-0.05	-0.048	-0.048	-0.051	-0.051	-0.048	-0.048	-0.048	-0.048	-0.046
YER027C	-0.003	-0.002	-0.041	-0.03	-0.025	-0.025	-0.007	-0.003	-0.007	0.012	0.004	0.009	0.009	0.009	0.009	0.006	0.006	0.004	0.004	0.007	0.012	0.032	0.027	0.019	0.019	0.025	0.025	0.027	0.027	0.032	0.033	0.038	0.037	0.037	0.037	0.037	0.037	0.034	0.034	0.029	0.029	0.029	0.03	0.03	0.03	0.026	0.031	0.038	0.038
YFL048C	0.218	0.238	0.244	0.249	0.26	0.264	0.264	0.264	0.261	0.258	0.258	0.258	0.254	0.26	0.26	0.262	0.262	0.262	0.262	0.262	0.254	0.254	0.254	0.252	0.246	0.248	0.246	0.237	0.239	0.246	0.239	0.246	0.247	0.247	0.247	0.248	0.248	0.248	0.248	0.251	0.251	0.251	0.251	0.251	0.251	0.251	0.247	0.247	0.247
YBR041W	-0.12	-0.16	-0.165	-0.155	-0.165	-0.17	-0.17	-0.165	-0.143	-0.09	-0.09	-0.098	-0.105	-0.106	-0.106	-0.094	-0.094	-0.092	-0.095	-0.091	-0.091	-0.088	-0.088	-0.084	-0.084	-0.084	-0.082	-0.082	-0.082	-0.079	-0.073	-0.071	-0.069	-0.069	-0.069	-0.07	-0.07	-0.072	-0.08	-0.081	-0.083	-0.084	-0.084	-0.084	-0.086	-0.086	-0.086	-0.086	-0.086
YDR092W	0.015	0.016	0.015	0.015	0.015	0.015	0.015	0.002	0.002	0.002	-0.007	-0.005	-0.002	0.001	0.001	-0.008	-0.008	-0.008	-0.013	-0.003	-0.006	0.018	0.018	0.018	0.018	0.005	0.005	0.021	0.023	0.025	0.008	-0.019	0.005	0.007	-0.008	-0.011	-0.027	-0.024	-0.024	-0.024	-0.024	-0.026	-0.026	-0.024	-0.028	-0.027	-0.032	-0.032	-0.034
YLR316C	0.243	0.258	0.263	0.268	0.261	0.252	0.239	0.251	0.243	0.229	0.225	0.212	0.205	0.205	0.205	0.191	0.133	0.137	0.162	0.162	0.162	0.162	0.162	0.186	0.159	0.191	0.191	0.177	0.171	0.176	0.176	0.188	0.169	0.169	0.145	0.15	0.15	0.149	0.149	0.163	0.134	0.144	0.138	0.149	0.152	0.144	0.144	0.153	0.156
YDL072C	0	0	0	0	0	0	0	0	0	0	0	0	0	0	0	0	0	0	0	0	0	0	0	0	0	0	0	0	0	0	0	0	0	0	0	0	0	0	0	0	-0.034	-0.022	-0.022	0	0.017	0.008	0.008	0.015	0.015
YPL110C	0.232	0.21	0.214	0.209	0.181	0.181	0.181	0.181	0.181	0.181	0.181	0.181	0.181	0.169	0.169	0.165	0.167	0.166	0.157	0.157	0.157	0.157	0.157	0.157	0.16	0.16	0.16	0.16	0.16	0.163	0.161	0.159	0.159	0.159	0.159	0.159	0.159	0.164	0.17	0.161	0.149	0.146	0.144	0.144	0.134	0.134	0.136	0.136	0.139
YGR223C	0.1	0.1	0.093	0.093	0.093	0.093	0.093	0.093	0.1	0.1	0.1	0.1	0.107	0.107	0.115	0.12	0.126	0.113	0.12	0.12	0.103	0.087	0.096	0.105	0.098	0.098	0.098	0.085	0.085	0.101	0.101	0.101	0.101	0.1	0.104	0.104	0.104	0.101	0.101	0.101	0.101	0.101	0.101	0.101	0.107	0.109	0.105	0.089	0.074
YBL057C	0.36	0.36	0.36	0.36	0.36	0.357	0.319	0.326	0.321	0.322	0.32	0.32	0.32	0.32	0.32	0.32	0.32	0.317	0.317	0.323	0.321	0.326	0.348	0.345	0.341	0.341	0.339	0.339	0.34	0.338	0.338	0.338	0.336	0.338	0.33	0.327	0.327	0.33	0.338	0.337	0.337	0.337	0.334	0.336	0.338	0.326	0.326	0.326	0.337
YJR143C	0.181	0.181	0.181	0.181	0.183	0.18	0.175	0.175	0.158	0.169	0.152	0.156	0.157	0.156	0.156	0.157	0.157	0.155	0.155	0.155	0.153	0.153	0.153	0.153	0.153	0.153	0.153	0.15	0.145	0.145	0.15	0.15	0.147	0.144	0.156	0.154	0.159	0.162	0.162	0.162	0.162	0.164	0.164	0.17	0.17	0.173	0.178	0.175	0.165
YNL084C	0.157	0.164	0.168	0.175	0.171	0.171	0.171	0.179	0.175	0.176	0.191	0.195	0.195	0.189	0.176	0.176	0.195	0.19	0.2	0.196	0.192	0.187	0.187	0.191	0.198	0.206	0.211	0.224	0.247	0.231	0.23	0.23	0.23	0.227	0.227	0.225	0.224	0.228	0.241	0.251	0.253	0.253	0.25	0.252	0.255	0.253	0.252	0.254	0.257
YML097C	0.109	0.122	0.145	0.145	0.141	0.134	0.134	0.119	0.121	0.123	0.123	0.123	0.123	0.123	0.123	0.128	0.12	0.107	0.111	0.111	0.101	0.103	0.106	0.103	0.093	0.093	0.093	0.093	0.092	0.089	0.089	0.089	0.089	0.088	0.089	0.093	0.093	0.091	0.091	0.091	0.091	0.091	0.091	0.091	0.092	0.091	0.091	0.093	0.093
YBL021C	0.164	0.159	0.159	0.159	0.161	0.157	0.153	0.148	0.155	0.141	0.141	0.141	0.141	0.141	0.143	0.148	0.144	0.14	0.137	0.135	0.141	0.141	0.141	0.137	0.137	0.135	0.135	0.135	0.137	0.137	0.139	0.139	0.141	0.141	0.141	0.144	0.144	0.141	0.141	0.141	0.141	0.144	0.147	0.145	0.144	0.148	0.148	0.15	0.146
YIL004C	0.091	0.091	0.068	0.057	0.057	0.043	0.052	0.052	0.052	0.052	0.045	0.045	0.045	0.029	0.012	0.003	0.006	-0.003	-0.003	-0.003	-0.003	-0.038	-0.088	-0.087	-0.082	-0.058	-0.063	-0.063	-0.063	-0.058	-0.065	-0.065	-0.065	-0.062	-0.066	-0.066	-0.066	-0.065	-0.075	-0.069	-0.069	-0.069	-0.066	-0.066	-0.066	-0.066	-0.061	-0.057	-0.076
YKR095W	-0.056	-0.041	-0.015	-0.011	-0.009	-0.005	-0.005	-0.01	0.013	-0.001	0.006	0.008	0.003	-0.003	-0.001	-0.004	-0.007	-0.004	-0.004	-0.004	-0.004	-0.004	-0.004	-0.012	-0.014	-0.019	-0.017	-0.017	-0.014	-0.014	-0.014	-0.019	-0.019	-0.016	-0.016	-0.016	-0.016	-0.016	-0.01	-0.015	-0.014	-0.011	-0.011	-0.011	-0.011	-0.007	-0.012	-0.011	-0.012
YLR384C	1.228	1.1	1.108	1.099	1.018	0.945	0.939	0.609	0.633	0.645	0.612	0.613	0.519	0.518	0.476	0.48	0.543	0.587	0.565	0.575	0.422	0.348	0.344	0.32	0.331	0.331	0.331	0.323	0.314	0.286	0.263	0.244	0.251	0.223	0.221	0.213	0.208	0.185	0.183	0.169	0.169	0.177	0.177	0.192	0.181	0.156	0.148	0.147	0.124
YDR379W	0.791	0.791	0.791	0.791	0.825	0.825	0.822	0.822	0.822	0.812	0.812	0.774	0.772	0.763	0.763	0.748	0.807	0.804	0.79	0.792	0.79	0.79	0.804	0.77	0.791	0.738	0.741	0.738	0.738	0.738	0.735	0.739	0.729	0.684	0.688	0.701	0.701	0.728	0.622	0.591	0.662	0.673	0.673	0.664	0.664	0.626	0.626	0.618	0.653
YBR228W	0.243	0.247	0.223	0.205	0.24	0.24	0.24	0.22	0.22	0.227	0.232	0.262	0.258	0.262	0.249	0.277	0.238	0.23	0.23	0.23	0.249	0.26	0.271	0.269	0.269	0.282	0.287	0.269	0.255	0.267	0.267	0.267	0.274	0.308	0.31	0.31	0.317	0.32	0.314	0.308	0.292	0.291	0.276	0.301	0.316	0.316	0.304	0.315	0.307
YNR061C	0	0	0	0	0	0	0	0	0	0	0	0	0	0	0	0	0	0	0	0	0	0	0	0	0	0	0	0	0	0	0	0	0	0	0	0	-0.043	-0.055	-0.055	-0.055	-0.055	-0.055	-0.055	-0.055	-0.055	-0.044	0.083	0.06	0.043
YGL032C	0.007	0.01	0.01	0.01	0.01	0.011	0.011	0.011	0.002	0	0	0	-0.002	0.006	0.003	0.002	-0.006	-0.006	-0.006	-0.005	-0.005	-0.003	0.001	0.001	0.01	0.016	0.009	0.005	0.004	0.004	0.004	0.008	0.011	0.004	0.007	0.004	0.004	0.004	0.004	-0.008	0.019	0.046	0.065	0.06	0.06	0.06	0.045	0.04	0.033
YBL059W	0.088	0.083	0.083	0.083	0.061	0.039	0.039	0.047	0.047	0.027	0.037	0.06	0.05	0.046	0.053	0.049	0.034	0.025	0.022	0.039	0.039	0.033	0.033	0.04	0.034	0.046	0.046	0.039	0.034	0.058	0.058	0.069	0.078	0.084	0.102	0.117	0.113	0.133	0.115	0.115	0.121	0.12	0.126	0.126	0.123	0.125	0.132	0.129	0.129
YGR280C	0.043	0.043	0.041	0.041	0.041	0.043	0.05	0.047	0.047	0.044	0.043	0.045	0.045	0.047	0.042	0.042	0.039	0.039	0.035	0.035	0.035	0.039	0.032	0.037	0.035	0.033	0.04	0.04	0.043	0.043	0.043	0.034	0.031	0.03	0.028	0.028	0.028	0.029	0.029	0.029	0.033	0.033	0.036	0.033	0.034	0.034	0.032	0.029	0.029
YOR021C	0.084	0.084	0.092	0.092	0.089	0.091	0.091	0.094	0.094	0.096	0.093	0.091	0.091	0.091	0.088	0.089	0.089	0.085	0.083	0.086	0.084	0.084	0.085	0.085	0.082	0.086	0.087	0.092	0.089	0.089	0.088	0.088	0.091	0.093	0.093	0.093	0.089	0.089	0.086	0.088	0.088	0.088	0.086	0.086	0.086	0.086	0.08	0.077	0.077
YBR065C	0.11	0.108	0.111	0.107	0.103	0.106	0.106	0.11	0.105	0.102	0.102	0.102	0.1	0.1	0.105	0.101	0.101	0.118	0.117	0.121	0.121	0.121	0.117	0.115	0.115	0.115	0.115	0.123	0.123	0.125	0.125	0.125	0.132	0.132	0.136	0.136	0.138	0.138	0.14	0.139	0.135	0.14	0.143	0.143	0.144	0.151	0.16	0.17	0.167
YDL029W	0.026	0.024	0.025	0.025	0.025	0.025	0.025	0.025	0.027	0.027	0.022	0.024	0.019	0.019	0.016	0.017	0.017	0.014	0.011	0.011	0.014	0.012	0.012	0.011	0.011	0.015	0.015	0.015	0.013	0.013	0.015	0.015	0.02	0.017	0.017	0.017	0.016	0.017	0.017	0.018	0.018	0.017	0.016	0.021	0.021	0.021	0.021	0.021	0.021
YIR009W	0.259	0.265	0.231	0.239	0.225	0.23	0.227	0.227	0.226	0.226	0.226	0.226	0.224	0.233	0.25	0.25	0.25	0.25	0.247	0.238	0.235	0.228	0.287	0.293	0.293	0.294	0.339	0.362	0.341	0.338	0.323	0.296	0.299	0.299	0.312	0.319	0.314	0.314	0.321	0.321	0.324	0.303	0.287	0.284	0.283	0.265	0.259	0.264	0.266
YHL004W	0.14	0.153	0.145	0.145	0.151	0.156	0.154	0.154	0.155	0.164	0.164	0.167	0.173	0.174	0.164	0.154	0.154	0.154	0.133	0.131	0.13	0.13	0.132	0.129	0.127	0.127	0.127	0.127	0.13	0.139	0.139	0.13	0.13	0.13	0.135	0.145	0.155	0.161	0.163	0.155	0.158	0.161	0.161	0.161	0.159	0.159	0.164	0.161	0.164
YDR415C	0.159	0.209	0.219	0.275	0.265	0.289	0.268	0.264	0.256	0.254	0.277	0.277	0.284	0.29	0.297	0.312	0.334	0.328	0.33	0.327	0.34	0.34	0.319	0.319	0.323	0.323	0.322	0.31	0.318	0.318	0.319	0.315	0.327	0.324	0.327	0.327	0.324	0.327	0.327	0.327	0.314	0.334	0.321	0.337	0.337	0.336	0.336	0.339	0.339
YLL021W	0.256	0.257	0.258	0.258	0.258	0.245	0.245	0.247	0.247	0.247	0.247	0.247	0.247	0.247	0.245	0.245	0.245	0.248	0.248	0.247	0.247	0.247	0.252	0.258	0.258	0.269	0.263	0.263	0.261	0.261	0.259	0.259	0.259	0.259	0.27	0.27	0.267	0.267	0.262	0.264	0.253	0.256	0.253	0.253	0.253	0.253	0.259	0.253	0.247
YLR165C	0.019	0.019	0.023	0.037	0.039	0.036	0.033	0.033	0.031	0.031	0.025	0.022	0.022	0.022	0.022	0.022	0.022	0.022	0.019	0.013	0.015	0.014	0.016	0.01	0.013	0.018	0.02	0.019	0.019	0.02	0.018	0.018	0.022	0.022	0.026	0.025	0.02	0.02	0.022	0.022	0.031	0.031	0.034	0.034	0.034	0.026	0.026	0.026	0.027
YOR030W	0.01	0.011	0.007	0.013	0.019	0.019	0.019	0.025	0.015	0.015	0.044	0.044	0.044	0.061	0.041	0.031	0.031	0.028	0.022	0.022	0.029	0.029	0.039	0.059	0.056	0.052	0.046	0.044	0.052	0.05	0.053	0.044	0.046	0.05	0.05	0.056	0.05	0.05	0.041	0.044	0.05	0.059	0.07	0.073	0.065	0.065	0.065	0.06	0.06
YPL031C	0.867	0.893	0.888	0.888	0.894	0.9	0.897	0.896	0.898	0.925	0.918	0.915	0.915	0.915	0.907	0.911	0.911	0.906	0.934	0.933	0.926	0.915	0.912	0.914	0.914	0.878	0.872	0.875	0.902	0.904	0.908	0.908	0.908	0.908	0.908	0.908	0.908	0.903	0.903	0.881	0.882	0.887	0.886	0.89	0.89	0.885	0.888	0.829	0.812
YBR062C	0.013	0.014	0.021	0.022	0.02	0.022	0.005	0.005	0.005	0.013	0.01	0.01	0.016	0.014	0.019	0.023	0.023	0.021	0.013	0.012	0.012	0.02	0.018	0.018	0.018	0.019	0.02	0.025	0.021	0.021	0.021	0.03	0.019	0.029	0.029	0.032	0.031	0.031	0.017	0.017	0.015	0.008	0.003	0.001	0.019	0.02	0.021	0.02	0.02
YIL010W	0.138	0.136	0.132	0.138	0.135	0.145	0.141	0.155	0.154	0.179	0.173	0.157	0.158	0.174	0.172	0.176	0.179	0.19	0.185	0.191	0.192	0.195	0.193	0.19	0.19	0.192	0.186	0.195	0.194	0.2	0.2	0.188	0.166	0.166	0.169	0.169	0.169	0.166	0.166	0.166	0.166	0.158	0.161	0.161	0.166	0.166	0.166	0.172	0.168
YKL034W	-0.045	-0.043	-0.038	-0.034	-0.027	-0.031	-0.03	-0.031	-0.031	-0.031	-0.031	-0.03	-0.027	-0.027	-0.026	-0.018	-0.018	-0.015	-0.017	-0.021	-0.01	-0.01	-0.01	-0.009	-0.009	-0.016	-0.018	-0.018	-0.02	-0.019	-0.018	-0.022	-0.023	-0.024	-0.024	-0.024	-0.025	-0.025	-0.023	-0.021	-0.022	-0.023	-0.024	-0.024	-0.021	-0.02	-0.02	-0.02	-0.02
YOL025W	0	0	0	0	0	0	0	0	0	0	0	0	0	0	0	0	0	0	0	0	0	0	0	0	0	0	0	0	0	0	0	0	0	0.033	0.098	0.083	0.083	0.083	0.083	0.083	0.083	0.083	0.083	0.083	0.083	0.083	0.083	0.065	0.124
YML023C	0.091	0.09	0.09	0.09	0.09	0.09	0.089	0.089	0.092	0.093	0.099	0.101	0.102	0.099	0.099	0.098	0.092	0.093	0.091	0.091	0.091	0.09	0.09	0.092	0.09	0.08	0.078	0.078	0.08	0.08	0.08	0.08	0.08	0.082	0.085	0.083	0.08	0.08	0.069	0.07	0.075	0.071	0.07	0.071	0.071	0.07	0.069	0.07	0.065
YPL154C	-0.075	-0.075	-0.075	-0.076	-0.076	-0.08	-0.077	-0.077	-0.077	-0.077	-0.078	-0.073	-0.056	-0.058	-0.051	-0.051	-0.051	-0.045	-0.045	-0.045	-0.016	-0.02	-0.024	-0.024	-0.024	-0.031	-0.019	-0.019	-0.019	-0.019	-0.016	-0.016	-0.008	-0.008	-0.008	-0.008	-0.005	-0.002	0.004	-0.047	0.007	0.013	-0.003	-0.024	-0.024	-0.016	-0.016	-0.016	-0.014
YOR106W	0.045	0.048	0.058	0.049	0.049	0.056	0.058	0.06	0.06	0.065	0.068	0.066	0.068	0.076	0.076	0.068	0.072	0.082	0.087	0.089	0.089	0.089	0.094	0.097	0.1	0.1	0.103	0.106	0.104	0.103	0.103	0.11	0.107	0.114	0.114	0.111	0.113	0.113	0.113	0.119	0.112	0.117	0.118	0.114	0.116	0.111	0.111	0.106	0.106
YGR002C	0.057	0.077	0.077	0.077	0.077	0.077	0.081	0.077	0.077	0.077	0.07	0.066	0.065	0.06	0.057	0.066	0.074	0.067	0.066	0.066	0.072	0.072	0.075	0.071	0.071	0.063	0.067	0.067	0.067	0.073	0.073	0.073	0.071	0.077	0.083	0.072	0.068	0.068	0.068	0.082	0.096	0.102	0.102	0.102	0.094	0.094	0.094	0.092	0.092
YDR519W	-0.081	-0.084	-0.084	-0.084	-0.084	-0.079	-0.081	-0.09	-0.09	-0.081	-0.082	-0.095	-0.09	-0.094	-0.1	-0.097	-0.09	-0.089	-0.091	-0.091	-0.091	-0.083	-0.071	-0.071	-0.07	-0.07	-0.069	-0.069	-0.069	-0.069	-0.069	-0.069	-0.069	-0.07	-0.074	-0.077	-0.069	-0.069	-0.074	-0.074	-0.076	-0.07	-0.07	-0.07	-0.07	-0.07	-0.066	-0.066	-0.062
YDL177C	0.42	0.416	0.382	0.376	0.377	0.377	0.377	0.385	0.419	0.419	0.432	0.386	0.377	0.279	0.361	0.457	0.517	0.538	0.503	0.451	0.457	0.457	0.461	0.466	0.466	0.491	0.491	0.465	0.564	0.579	0.604	0.646	0.646	0.646	0.65	0.754	0.788	0.696	0.699	0.704	0.731	0.737	0.74	0.717	0.714	0.729	0.735	0.735	0.735
YHR183W	-0.005	-0.005	-0.001	-0.004	0	-0.004	-0.004	-0.001	-0.001	-0.002	0	0.001	0.002	0.002	-0.002	0	0.004	0.004	0.003	0.001	0.002	0.002	0.005	0.002	0.004	0.004	0.004	0.007	0.003	0.003	0.008	0.006	0.004	0.005	-0.001	0.002	0.006	0.002	-0.003	0.006	0.008	0.006	0.006	0.006	0	-0.008	-0.015	-0.012	-0.012
YLR418C	0.225	0.228	0.226	0.224	0.22	0.22	0.221	0.219	0.225	0.211	0.216	0.21	0.219	0.219	0.207	0.194	0.165	0.162	0.169	0.169	0.169	0.169	0.169	0.171	0.17	0.167	0.169	0.168	0.166	0.165	0.164	0.164	0.167	0.165	0.165	0.165	0.165	0.164	0.164	0.164	0.164	0.166	0.166	0.167	0.167	0.167	0.164	0.162	0.162
YMR053C	0.123	0.123	0.123	0.12	0.119	0.121	0.119	0.122	0.122	0.123	0.12	0.122	0.122	0.122	0.122	0.124	0.118	0.118	0.112	0.116	0.114	0.116	0.115	0.115	0.112	0.112	0.112	0.112	0.111	0.111	0.109	0.106	0.106	0.106	0.106	0.106	0.104	0.104	0.102	0.102	0.102	0.099	0.101	0.094	0.094	0.092	0.092	0.092	0.093
YGR284C	0.039	0.039	0.046	0.052	0.053	0.044	0.042	0.042	0.042	0.045	0.045	0.045	0.046	0.046	0.046	0.046	0.046	0.047	0.046	0.046	0.045	0.045	0.048	0.046	0.046	0.046	0.044	0.045	0.045	0.048	0.048	0.047	0.047	0.047	0.045	0.044	0.044	0.047	0.046	0.045	0.042	0.042	0.038	0.04	0.04	0.04	0.04	0.04	0.04
YGR082W	0.107	0.106	0.095	0.093	0.093	0.093	0.095	0.095	0.094	0.092	0.092	0.092	0.092	0.09	0.09	0.09	0.086	0.086	0.086	0.084	0.084	0.084	0.084	0.084	0.086	0.086	0.086	0.086	0.086	0.086	0.093	0.095	0.095	0.101	0.1	0.1	0.101	0.107	0.106	0.107	0.107	0.105	0.108	0.106	0.106	0.103	0.101	0.1	0.098
YPR074C	-0.055	-0.055	-0.04	-0.052	-0.024	-0.024	-0.024	-0.024	-0.024	-0.033	-0.039	-0.053	-0.026	-0.006	-0.046	-0.054	-0.06	-0.028	-0.028	-0.037	-0.019	-0.019	-0.02	-0.02	-0.02	-0.018	-0.022	-0.034	-0.038	-0.041	-0.046	-0.037	-0.037	-0.035	-0.035	-0.035	-0.035	-0.034	-0.035	-0.023	-0.025	-0.028	-0.023	-0.021	-0.021	-0.021	-0.021	-0.021	-0.021
YJL196C	0.008	0.01	0.014	0.014	0.012	0.016	0.016	0.024	0.024	0.031	0.03	0.028	0.027	0.03	0.03	0.03	0.03	0.028	0.025	0.025	0.025	0.031	0.033	0.033	0.036	0.036	0.039	0.044	0.034	0.035	0.035	0.036	0.045	0.051	0.049	0.054	0.056	0.047	0.059	0.059	0.059	0.059	0.053	0.064	0.059	0.038	0.031	0.031	0.027
YOR317W	0.007	0.007	0.007	0.007	0.007	0.006	0.011	0.01	0.01	0.018	0.021	0.026	0.031	0.031	0.031	0.027	0.033	0.035	0.035	0.042	0.044	0.027	0.025	0.029	0.029	0.029	0.029	0.022	0.011	0.01	0.01	0.01	0.01	0.01	0.01	0.009	0.012	0.012	-0.005	-0.005	-0.013	-0.013	-0.021	-0.041	-0.041	-0.041	-0.041	-0.041	-0.046
YBR261C	0.899	0.899	0.886	0.886	0.873	0.873	0.873	0.873	0.87	0.87	0.904	0.904	0.915	0.915	0.926	0.921	0.95	0.95	0.975	0.974	0.972	0.974	0.967	0.965	0.948	0.938	0.94	0.94	0.94	0.94	0.938	0.923	0.923	0.948	0.928	0.923	0.915	0.908	0.883	0.909	0.921	0.958	0.958	0.955	0.955	1.037	1.074	0.971	0.971
YKL176C	0.327	0.328	0.347	0.345	0.345	0.367	0.363	0.363	0.36	0.358	0.38	0.372	0.398	0.391	0.38	0.38	0.38	0.38	0.395	0.395	0.424	0.415	0.435	0.433	0.428	0.455	0.455	0.364	0.347	0.342	0.371	0.376	0.379	0.376	0.376	0.371	0.359	0.283	0.288	0.277	0.262	0.262	0.262	0.266	0.266	0.266	0.258	0.258	0.253
YPL122C	-0.084	-0.084	-0.063	-0.078	-0.078	-0.078	-0.09	-0.09	-0.082	-0.067	-0.067	-0.059	-0.061	-0.061	-0.059	0.003	0.003	-0.008	-0.013	-0.012	-0.015	-0.001	-0.002	0.005	0.006	0.006	0.006	0.006	-0.012	-0.027	0.012	0.015	0.018	0.025	0.025	0.022	0.025	0.019	0.019	0.029	0.033	0.031	0.031	0.031	0.031	0.031	0.028	0.035	0.03
YLR335W	0.012	0.012	0.001	-0.004	0.002	0.002	0.002	0.002	0.002	-0.024	-0.038	-0.038	-0.047	-0.047	-0.047	-0.047	-0.048	-0.043	-0.05	-0.05	-0.05	-0.059	-0.053	-0.07	-0.066	-0.07	-0.088	-0.097	-0.084	-0.084	-0.084	-0.084	-0.084	-0.085	-0.082	-0.097	-0.097	-0.093	-0.093	-0.074	-0.074	-0.067	-0.07	-0.065	-0.065	-0.065	-0.08	-0.061	-0.048
YEL063C	-0.103	-0.073	-0.044	-0.058	-0.052	-0.034	-0.042	-0.08	-0.163	-0.172	-0.035	0.016	0.016	-0.011	-0.006	-0.006	0.051	0.058	0.029	0.048	0.064	0.064	0.065	0.071	0.077	0.083	0.083	0.083	0.074	0.049	0.088	0.1	0.087	0.045	0.045	0.045	0.059	0.064	0.074	0.049	0.054	0.041	0.034	0.048	0.048	0.018	0.009	0.011	0.018
YBR258C	0.146	0.131	0.158	0.164	0.164	0.185	0.167	0.145	0.164	0.168	0.203	0.17	0.168	0.176	0.187	0.192	0.183	0.191	0.193	0.193	0.201	0.185	0.205	0.2	0.222	0.237	0.213	0.245	0.268	0.268	0.276	0.276	0.249	0.275	0.262	0.252	0.252	0.252	0.267	0.358	0.358	0.324	0.328	0.331	0.331	0.331	0.331	0.331	0.318
YKL125W	0.025	0.025	0.025	0.025	0.025	0.029	0.029	0.027	0.027	0.028	0.028	0.029	0.029	0.031	0.031	0.031	0.033	0.034	0.034	0.035	0.035	0.035	0.035	0.033	0.032	0.03	0.03	0.025	0.024	0.022	0.022	0.019	0.02	0.019	0.019	0.019	0.02	0.016	0.01	0.008	0.009	0.014	0.017	0.014	0.021	0.02	0.02	0.011	0.004
YGL064C	0.27	0.268	0.268	0.266	0.266	0.268	0.268	0.268	0.28	0.291	0.291	0.298	0.291	0.293	0.299	0.299	0.307	0.307	0.3	0.302	0.297	0.301	0.308	0.308	0.308	0.308	0.306	0.31	0.304	0.305	0.3	0.308	0.308	0.303	0.303	0.306	0.294	0.296	0.298	0.302	0.302	0.3	0.299	0.303	0.303	0.296	0.292	0.292	0.319
YCL039W	-0.082	-0.072	-0.072	-0.07	-0.07	-0.07	-0.071	-0.074	-0.077	-0.077	-0.077	-0.077	-0.077	-0.077	-0.073	-0.073	-0.071	-0.071	-0.071	-0.07	-0.07	-0.069	-0.069	-0.067	-0.067	-0.067	-0.067	-0.067	-0.067	-0.065	-0.06	-0.059	-0.061	-0.062	-0.065	-0.062	-0.061	-0.055	-0.056	-0.06	-0.06	-0.058	-0.058	-0.058	-0.058	-0.058	-0.058	-0.059	-0.055
YPL258C	-0.108	-0.107	-0.098	-0.096	-0.096	-0.095	-0.095	-0.097	-0.097	-0.097	-0.094	-0.097	-0.097	-0.097	-0.097	-0.097	-0.097	-0.096	-0.096	-0.096	-0.101	-0.097	-0.107	-0.107	-0.105	-0.101	-0.102	-0.092	-0.088	-0.088	-0.079	-0.073	-0.071	-0.063	-0.06	-0.06	-0.06	-0.062	-0.043	-0.043	-0.043	-0.04	-0.04	-0.043	-0.039	-0.041	-0.048	-0.033	-0.029
YJR080C	0.332	0.328	0.328	0.328	0.328	0.318	0.307	0.298	0.288	0.288	0.288	0.285	0.275	0.279	0.287	0.288	0.283	0.293	0.281	0.306	0.297	0.297	0.287	0.294	0.294	0.297	0.292	0.318	0.31	0.306	0.301	0.306	0.308	0.308	0.319	0.316	0.263	0.263	0.215	0.204	0.217	0.217	0.217	0.22	0.204	0.202	0.202	0.205	0.195
YLR293C	0.084	0.084	0.125	0.116	0.116	0.172	0.195	0.19	0.207	0.181	0.188	0.189	0.178	0.15	0.142	0.142	0.116	0.126	0.127	0.135	0.135	0.135	0.162	0.169	0.152	0.19	0.183	0.213	0.24	0.209	0.217	0.208	0.208	0.197	0.18	0.181	0.167	0.162	0.156	0.156	0.156	0.147	0.149	0.137	0.133	0.09	0.093	0.081	0.075
YIL103W	0.058	0.071	0.071	0.071	0.069	0.06	0.052	0.056	0.07	0.089	0.103	0.095	0.095	0.092	0.097	0.092	0.099	0.103	0.103	0.1	0.1	0.101	0.1	0.096	0.096	0.094	0.097	0.094	0.097	0.097	0.094	0.099	0.099	0.099	0.096	0.088	0.088	0.086	0.086	0.081	0.084	0.084	0.082	0.081	0.081	0.083	0.082	0.084	0.084
YPL149W	0.037	0.037	0.037	0.04	0.048	0.048	0.039	0.039	0.039	0.039	0.04	0.04	0.033	0.03	0.027	0.025	0.023	0.022	0.022	0.02	0.019	0.014	0.011	0.011	0.011	0.011	0.009	0.011	0.013	0.013	0.013	0.013	0.014	0.014	0.021	0.017	0.026	0.028	0.025	0.025	0.033	0.033	0.033	0.033	0.026	0.018	0.018	0.022	0.025
YER031C	0.251	0.251	0.264	0.257	0.259	0.259	0.251	0.255	0.253	0.256	0.263	0.265	0.265	0.265	0.265	0.265	0.265	0.265	0.265	0.265	0.27	0.3	0.299	0.299	0.298	0.298	0.304	0.302	0.302	0.293	0.293	0.307	0.303	0.313	0.313	0.34	0.357	0.332	0.349	0.362	0.376	0.376	0.38	0.351	0.351	0.351	0.345	0.345	0.345
YJL130C	-0.024	-0.021	-0.021	-0.014	-0.012	-0.009	-0.014	-0.013	-0.013	-0.011	-0.012	-0.009	-0.012	-0.015	-0.028	-0.025	-0.025	-0.024	-0.024	-0.022	-0.018	-0.019	-0.022	-0.022	-0.022	-0.021	-0.02	-0.021	-0.021	-0.023	-0.019	-0.017	-0.017	-0.017	-0.017	-0.016	-0.014	-0.012	-0.012	-0.012	-0.008	-0.004	-0.01	-0.01	-0.01	-0.01	-0.01	-0.007	-0.009
YHR046C	0.028	0.039	0.035	0.035	0.035	0.035	0.036	0.042	0.036	0.046	0.038	0.035	0.031	0.033	0.033	0.035	0.036	0.028	0.028	0.025	0.017	0.016	0.019	0.025	0.027	0.03	0.03	0.03	0.03	0.03	0.03	0.03	0.03	0.033	0.032	0.032	0.032	0.03	0.03	0.03	0.031	0.032	0.032	0.033	0.033	0.033	0.034	0.034	0.037
YFR011C	0.132	0.101	0.098	0.098	0.098	0.098	0.098	0.124	0.124	0.124	0	0	0	0	0	0	0	0	0	0	0	0	0	0	0	-0.004	-0.004	-0.004	-0.004	0.004	-0.038	-0.038	-0.038	-0.038	-0.038	-0.038	-0.03	-0.045	-0.046	-0.046	-0.046	-0.046	-0.039	-0.039	-0.039	-0.039	-0.039	-0.039	-0.024
YER056C	-0.033	-0.033	-0.033	-0.033	-0.029	-0.024	-0.024	-0.024	-0.024	-0.024	-0.02	-0.02	-0.02	-0.02	-0.007	-0.007	0.006	0.006	0.006	0.006	0.006	0.006	0.006	0.014	0.016	0.016	0.017	0.017	0.017	0.017	0.017	0.017	0.018	0.018	0.014	0.014	0.015	0.015	0.015	0.015	0.012	0.012	0.012	0.012	0.009	-0.013	-0.012	-0.012	-0.012
YHR101C	0.552	0.547	0.563	0.446	0.446	0.47	0.479	0.479	0.479	0.479	0.491	0.51	0.475	0.462	0.444	0.429	0.429	0.433	0.43	0.434	0.377	0.337	0.335	0.335	0.369	0.374	0.374	0.373	0.367	0.402	0.348	0.344	0.435	0.435	0.495	0.495	0.493	0.493	0.493	0.493	0.488	0.493	0.493	0.493	0.493	0.49	0.49	0.474	0.454
YML029W	0.053	0.052	0.062	0.057	0.058	0.067	0.067	0.063	0.063	0.062	0.051	0.048	0.055	0.065	0.059	0.057	0.062	0.062	0.058	0.058	0.066	0.049	0.051	0.042	0.04	0.04	0.044	0.04	0.046	0.048	0.051	0.053	0.051	0.053	0.051	0.053	0.055	0.053	0.039	0.028	0.033	0.028	0.026	0.025	0.029	0.029	0.027	0.027	0.027
YDR307W	-0.058	-0.058	-0.062	-0.062	-0.061	-0.061	-0.061	-0.061	-0.061	-0.061	-0.061	-0.052	-0.052	-0.052	-0.054	-0.054	-0.057	-0.054	-0.065	-0.07	-0.07	-0.08	-0.088	-0.088	-0.088	-0.088	-0.088	-0.088	-0.088	-0.087	-0.099	-0.084	-0.09	-0.094	-0.094	-0.094	-0.094	-0.082	-0.082	-0.053	-0.052	-0.039	-0.058	-0.058	-0.058	-0.058	-0.058	-0.054	-0.059
YLR206W	0	0	0	0	0	0	-0.343	-0.391	-0.391	-0.391	-0.391	-0.391	-0.354	-0.354	-0.354	-0.354	-0.354	-0.354	-0.354	-0.287	-0.308	-0.291	-0.291	-0.291	-0.291	-0.254	-0.257	-0.251	-0.307	-0.307	-0.323	-0.323	-0.323	-0.332	-0.332	-0.329	-0.226	-0.233	-0.211	-0.204	-0.216	-0.194	-0.188	-0.238	-0.238	-0.235	-0.258	-0.271	-0.271
YBR188C	-0.026	-0.025	-0.025	-0.025	-0.027	-0.03	-0.03	-0.03	-0.029	-0.03	-0.033	-0.033	-0.029	-0.029	-0.029	-0.027	-0.027	-0.04	-0.04	-0.032	-0.032	-0.032	-0.02	-0.02	-0.02	-0.032	-0.035	-0.035	-0.035	-0.035	-0.038	-0.044	-0.052	-0.054	-0.054	-0.054	-0.058	-0.064	-0.028	-0.003	-0.006	-0.006	-0.006	-0.006	-0.005	-0.003	-0.003	-0.006	-0.006
YFL034C-A	0.115	0.107	0.104	0.099	0.099	0.106	0.106	0.103	0.098	0.026	0.03	0.053	0.039	0.065	0.065	0.088	0.133	0.128	0.128	0.135	0.117	0.182	0.23	0.251	0.232	0.238	0.248	0.251	0.138	0.22	0.227	0.196	0.132	0.036	0	0.083	0.083	0.115	0.134	0.152	0.084	0.085	0.094	0.079	0.182	0.245	0.245	0.245	0.284
YOR058C	0.26	0.268	0.268	0.288	0.288	0.288	0.279	0.272	0.272	0.27	0.256	0.265	0.292	0.284	0.289	0.289	0.281	0.281	0.275	0.261	0.261	0.354	0.335	0.402	0.451	0.44	0.44	0.426	0.432	0.432	0.432	0.42	0.426	0.426	0.426	0.434	0.433	0.73	0.563	0.516	0.552	0.684	0.704	0.726	0.682	0.658	0.649	0.659	0.659
YDR156W	-0.039	-0.023	-0.02	-0.052	-0.06	-0.053	-0.066	-0.066	-0.059	-0.063	-0.063	-0.063	-0.068	-0.074	-0.079	-0.062	-0.062	-0.076	-0.076	-0.102	-0.111	-0.105	-0.094	-0.053	-0.043	-0.035	-0.026	-0.026	-0.026	-0.012	0.006	0.015	0.015	0.025	0.017	0.008	0.008	0.008	0.008	0.008	0.018	0.009	0.015	0.015	0.026	0.026	0.026	0.026	0.004
YKR088C	0.101	0.136	0.142	0.142	0.137	0.137	0.127	0.148	0.192	0.192	0.176	0.158	0.166	0.166	0.156	0.161	0.161	0.167	0.108	0.102	0.102	0.102	0.106	0.106	0.106	0.101	0.106	0.088	0.078	0.078	0.078	0.077	0.077	0.066	0.06	0.063	0.063	0.063	0.048	0.042	0.045	0.048	0.029	0.038	0.017	0.014	0.011	0.015	0.018
YHR120W	0.072	0.07	0.07	0.07	0.07	0.077	0.063	0.063	0.063	0.071	0.072	0.074	0.07	0.069	0.069	0.072	0.072	0.068	0.068	0.07	0.071	0.073	0.077	0.073	0.076	0.073	0.066	0.066	0.066	0.056	0.048	0.052	0.054	0.054	0.054	0.059	0.059	0.059	0.061	0.053	0.053	0.054	0.049	0.049	0.049	0.051	0.065	0.046	0.068
YGR263C	-0.042	-0.042	-0.042	-0.042	-0.042	-0.03	-0.028	-0.028	-0.025	-0.029	-0.032	-0.036	-0.041	-0.039	-0.039	-0.039	-0.039	-0.039	-0.039	-0.038	-0.037	-0.022	-0.025	-0.031	-0.042	-0.036	-0.03	-0.019	-0.019	-0.013	-0.005	-0.005	-0.005	-0.005	-0.005	-0.006	-0.009	-0.008	-0.007	-0.003	-0.003	-0.003	-0.002	-0.004	-0.004	-0.005	-0.005	-0.005	-0.006
YGL151W	0.139	0.134	0.139	0.158	0.148	0.148	0.148	0.148	0.154	0.154	0.165	0.152	0.16	0.162	0.162	0.162	0.158	0.151	0.142	0.14	0.131	0.133	0.133	0.133	0.135	0.135	0.131	0.129	0.125	0.122	0.122	0.117	0.12	0.117	0.118	0.114	0.111	0.12	0.12	0.12	0.114	0.112	0.114	0.118	0.118	0.118	0.118	0.117	0.113
YBR283C	0.073	0.073	0.073	0.073	0.064	0.07	0.065	0.065	0.06	0.06	0.058	0.065	0.064	0.064	0.064	0.07	0.074	0.077	0.087	0.09	0.091	0.091	0.089	0.092	0.095	0.101	0.099	0.097	0.1	0.096	0.096	0.096	0.122	0.102	0.102	0.102	0.095	0.099	0.088	0.074	0.074	0.071	0.082	0.082	0.091	0.085	0.089	0.089	0.086
YDL238C	0.122	0.133	0.124	0.125	0.125	0.13	0.127	0.142	0.148	0.148	0.148	0.148	0.148	0.139	0.151	0.153	0.159	0.168	0.168	0.168	0.16	0.156	0.15	0.187	0.187	0.174	0.174	0.176	0.169	0.172	0.172	0.172	0.196	0.192	0.201	0.206	0.206	0.194	0.175	0.156	0.143	0.115	0.106	0.117	0.117	0.085	0.085	0.085	0.096
YJL165C	0.466	0.463	0.461	0.425	0.417	0.419	0.419	0.419	0.421	0.421	0.411	0.39	0.39	0.393	0.388	0.388	0.381	0.379	0.382	0.386	0.383	0.379	0.379	0.387	0.384	0.388	0.385	0.385	0.386	0.378	0.378	0.38	0.38	0.369	0.365	0.365	0.365	0.362	0.364	0.363	0.356	0.356	0.356	0.367	0.367	0.367	0.368	0.371	0.371
YML060W	0.055	0.057	0.057	0.072	0.077	0.074	0.074	0.074	0.074	0.082	0.08	0.08	0.075	0.069	0.077	0.084	0.081	0.081	0.086	0.086	0.067	0.062	0.063	0.067	0.058	0.045	0.007	-0.043	-0.043	-0.043	-0.043	-0.045	-0.051	-0.001	0.072	0.072	0.068	0.064	0.065	0.068	0.068	0.065	0.071	0.073	0.074	0.072	0.074	0.072	0.072
YHR028C	0.101	0.105	0.105	0.102	0.097	0.09	0.09	0.09	0.09	0.086	0.08	0.082	0.082	0.085	0.084	0.08	0.08	0.08	0.08	0.08	0.08	0.084	0.084	0.084	0.084	0.084	0.084	0.084	0.085	0.085	0.086	0.088	0.09	0.076	0.085	0.087	0.087	0.087	0.085	0.087	0.086	0.087	0.089	0.087	0.089	0.075	0.073	0.077	0.077
YPR071W	0.01	0.009	0.008	0.008	0.008	0.008	0.009	0.009	0.012	0.012	0.01	0.009	0.009	0.009	0.009	0.013	0.015	0.015	0.015	0.015	0.015	0.015	0.015	0.015	0.015	0.015	0.017	0.013	0.019	0.019	0.019	0.021	0.021	0.027	0.025	0.028	0.028	0.026	0.019	0.019	0.024	0.031	0.033	0.021	0.029	0.029	0.031	0.035	0.04
YKL087C	-0.213	-0.216	-0.216	-0.216	-0.221	-0.222	-0.225	-0.234	-0.233	-0.225	-0.221	-0.221	-0.221	-0.221	-0.216	-0.216	-0.225	-0.23	-0.23	-0.241	-0.246	-0.246	-0.246	-0.246	-0.246	-0.252	-0.252	-0.249	-0.242	-0.242	-0.247	-0.253	-0.267	-0.265	-0.265	-0.265	-0.261	-0.253	-0.253	-0.247	-0.249	-0.254	-0.251	-0.244	-0.236	-0.229	-0.215	-0.224	-0.216
YDR288W	0.135	0.174	0.221	0.177	0.154	0.172	0.193	0.209	0.217	0.21	0.261	0.243	0.251	0.251	0.283	0.296	0.286	0.302	0.308	0.309	0.313	0.313	0.307	0.317	0.198	0.17	0.202	0.199	0.199	0.195	0.167	0.164	0.164	0.164	0.159	0.155	0.155	0.17	0.189	0.195	0.196	0.196	0.196	0.196	0.191	0.185	0.195	0.188	0.176
YDR122W	0.092	0.082	0.082	0.09	0.09	0.089	0.09	0.092	0.092	0.09	0.092	0.088	0.083	0.083	0.088	0.084	0.084	0.082	0.088	0.083	0.083	0.084	0.084	0.084	0.084	0.083	0.085	0.085	0.085	0.085	0.085	0.086	0.084	0.085	0.084	0.084	0.084	0.087	0.087	0.084	0.084	0.084	0.084	0.084	0.086	0.086	0.086	0.086	0.086
YNL075W	0.055	0.055	0.057	0.058	0.066	0.069	0.069	0.07	0.07	0.068	0.068	0.068	0.068	0.068	0.068	0.068	0.068	0.068	0.068	0.068	0.068	0.068	0.068	0.068	0.07	0.075	0.071	0.071	0.078	0.078	0.075	0.075	0.077	0.077	0.077	0.073	0.077	0.077	0.073	0.073	0.073	0.069	0.069	0.067	0.064	0.063	0.062	0.061	0.061
YKR004C	-0.163	-0.168	-0.175	-0.169	-0.159	-0.157	-0.158	-0.163	-0.166	-0.161	-0.15	-0.144	-0.144	-0.144	-0.144	-0.144	-0.144	-0.138	-0.138	-0.138	-0.136	-0.136	-0.131	-0.131	-0.145	-0.162	-0.167	-0.164	-0.164	-0.159	-0.147	-0.14	-0.118	-0.112	-0.105	-0.097	-0.089	-0.086	-0.088	-0.084	-0.084	-0.084	-0.082	-0.08	-0.076	-0.076	-0.074	-0.062	-0.059
YGR272C	0.013	0.045	0.054	0.11	0.107	0.133	0.129	0.12	0.12	0.12	0.117	0.117	0.112	0.116	0.118	0.116	0.133	0.148	0.148	0.139	0.111	0.117	0.123	0.123	0.129	0.141	0.146	0.15	0.141	0.15	0.15	0.143	0.143	0.141	0.141	0.138	0.138	0.126	0.126	0.125	0.118	0.118	0.119	0.114	0.114	0.114	0.114	0.114	0.114
YFR018C	0.018	0.019	0.021	0.021	0.021	0.02	0.019	0.019	0.018	0.018	0.015	-0.007	-0.009	-0.006	-0.009	-0.009	-0.009	-0.009	-0.002	-0.004	-0.004	-0.007	-0.011	-0.013	-0.013	-0.013	-0.013	-0.015	-0.015	-0.015	-0.015	-0.015	-0.015	-0.015	-0.017	-0.019	-0.021	-0.015	-0.015	-0.017	-0.017	-0.017	-0.017	-0.017	-0.017	-0.017	-0.017	-0.014	-0.014
YPR098C	0.039	0.034	0.034	0.034	0.034	0.034	0.028	0.038	0.049	0.06	0.058	0.059	0.059	0.056	0.075	0.081	0.083	0.093	0.093	0.093	0.093	0.093	0.098	0.091	0.092	0.091	0.095	0.095	0.112	0.107	0.11	0.11	0.118	0.122	0.13	0.13	0.122	0.124	0.122	0.132	0.132	0.134	0.133	0.133	0.129	0.129	0.135	0.132	0.131
YHR186C	0.067	0.07	0.074	0.074	0.079	0.079	0.082	0.082	0.082	0.079	0.079	0.079	0.079	0.082	0.086	0.091	0.091	0.096	0.096	0.093	0.097	0.097	0.09	0.087	0.09	0.089	0.089	0.089	0.089	0.089	0.085	0.085	0.085	0.082	0.072	0.078	0.077	0.08	0.08	0.08	0.08	0.08	0.077	0.077	0.077	0.076	0.076	0.076	0.076
YFR008W	0.052	0.05	0.05	0.048	0.048	0.048	0.048	0.049	0.059	0.054	0.054	0.054	0.054	0.053	0.05	0.054	0.054	0.05	0.048	0.055	0.046	0.046	0.048	0.048	0.048	0.048	0.048	0.05	0.049	0.043	0.046	0.046	0.05	0.048	0.048	0.048	0.048	0.045	0.036	0.047	0.052	0.061	0.067	0.067	0.064	0.076	0.073	0.072	0.072
YNL131W	-0.027	-0.031	-0.031	-0.031	-0.031	-0.033	-0.032	-0.029	-0.025	-0.025	-0.025	-0.025	-0.027	-0.027	-0.027	-0.027	-0.031	-0.031	-0.034	-0.035	-0.035	-0.036	-0.036	-0.036	-0.039	-0.035	-0.032	-0.032	-0.032	-0.033	-0.034	-0.038	-0.039	-0.04	-0.04	-0.04	-0.042	-0.042	-0.042	-0.044	-0.046	-0.05	-0.051	-0.054	-0.054	-0.054	-0.053	-0.052	-0.054
YDR017C	0.356	0.356	0.356	0.371	0.362	0.428	0.372	0.42	0.42	0.42	0.42	0.482	0.482	0.482	0.482	0.475	0.439	0.425	0.425	0.425	0.416	0.429	0.429	0.435	0.434	0.441	0.441	0.441	0.387	0.393	0.379	0.386	0.394	0.394	0.4	0.479	0.512	0.548	0.557	0.557	0.468	0.468	0.468	0.39	0.39	0.397	0.397	0.397	0.363
YCR082W	0.117	0.117	0.116	0.114	0.109	0.111	0.115	0.12	0.118	0.115	0.126	0.128	0.128	0.121	0.115	0.107	0.107	0.107	0.105	0.104	0.103	0.111	0.114	0.11	0.11	0.11	0.11	0.11	0.104	0.107	0.106	0.107	0.096	0.096	0.106	0.106	0.111	0.1	0.1	0.1	0.1	0.1	0.1	0.091	0.1	0.098	0.098	0.098	0.098
YGR196C	-0.034	-0.042	-0.042	-0.046	-0.046	-0.046	-0.046	-0.048	-0.046	-0.048	-0.049	-0.049	-0.049	-0.049	-0.047	-0.046	-0.046	-0.048	-0.048	-0.043	-0.043	-0.045	-0.046	-0.046	-0.046	-0.049	-0.049	-0.053	-0.051	-0.056	-0.056	-0.056	-0.056	-0.056	-0.058	-0.056	-0.056	-0.056	-0.052	-0.052	-0.065	-0.059	-0.057	-0.057	-0.057	-0.057	-0.057	-0.058	-0.06
YLR348C	0.483	0.352	0.235	0.234	0.222	0.228	0.237	0.209	0.209	0.209	0.209	0.193	0.193	0.193	0.194	0.194	0.194	0.194	0.164	0.125	0.11	0.11	0.107	0.107	0.15	0.171	0.047	0.038	0.047	0.064	0.064	0.064	0.062	0.058	0.058	0.065	0.065	0.061	0.065	0.061	0.047	0.047	0.047	0.047	0.047	0.047	0.047	0.039	0.049
YPL098C	0.161	0.161	0.146	0.142	0.151	0.157	0.163	0.178	0.171	0.171	0.171	0.173	0.14	0.14	0.152	0.148	0.172	0.168	0.155	0.155	0.154	0.154	0.156	0.156	0.157	0.157	0.157	0.157	0.157	0.149	0.143	0.162	0.091	0.085	0.096	0.1	0.111	0.158	0.151	0.145	0.149	0.161	0.154	0.207	0.207	0.209	0.215	0.215	0.211
YBR187W	0.281	0.275	0.259	0.263	0.271	0.277	0.262	0.268	0.268	0.279	0.279	0.279	0.279	0.276	0.276	0.274	0.275	0.277	0.288	0.288	0.288	0.288	0.292	0.292	0.298	0.298	0.298	0.301	0.299	0.296	0.297	0.297	0.308	0.306	0.319	0.319	0.294	0.286	0.267	0.267	0.263	0.263	0.255	0.251	0.264	0.266	0.329	0.258	0.253
YJL192C	-0.002	-0.004	-0.004	-0.004	-0.014	0.006	0.009	0.008	0.006	-0.002	0.003	0.002	-0.001	-0.001	-0.001	-0.001	-0.001	-0.001	0.001	0.001	0.001	0.001	0.001	0	0	0	0.002	0.001	0	0	0	0	0	0	0.003	0.004	0.007	0.007	0.007	0.011	0.011	0.016	0.016	0.016	0.016	0.016	0.019	0.019	0.018
YBR077C	0.019	0.019	0.019	0.017	0.017	0.017	0.017	0.023	0.022	0.022	0.019	0.023	0.023	0.023	0.026	0.028	0.028	0.025	0.025	0.016	0.016	0.009	0.001	0.002	0.007	0.007	0.012	0.007	0.007	0.03	0.033	0.028	0.028	0.028	0.028	0.042	0.042	0.045	0.045	0.045	0.045	0.045	0.036	0.036	0.023	0.023	0.023	0.023	0.023
YBR215W	0.366	0.366	0.366	0.377	0.442	0.368	0.369	0.369	0.317	0.316	0.331	0.224	0.224	0.224	0.224	0.214	0.212	0.212	0.203	0.23	0.233	0.238	0.196	0.146	0.146	0.146	0.146	0.151	0.176	0.165	0.158	0.157	0.171	0.171	0.176	0.176	0.177	0.177	0.177	0.176	0.176	0.178	0.178	0.178	0.178	0.178	0.178	0.178	0.186
YPL111W	0.614	0.614	0.614	0.614	0.597	0.608	0.481	0.449	0.419	0.346	0.332	0.319	0.306	0.155	0.039	0.039	0.039	-0.018	-0.018	0.047	0.071	0.071	0.071	0.071	0.038	0.118	0.118	0.154	0.154	0.154	0.154	0.154	0.125	0.182	0.182	0.182	0.254	0.254	0.254	0.254	0.254	0.254	0.254	0	0	0	0	0	0
YDR207C	0	0	0	0	0	0.686	0.686	0.689	0.689	0.689	0.689	0.689	0.594	0.594	0.514	0.525	0	0	0	0	0	0	0	0	0	0	0	0	0	0	0	0	0	0	0	0	0	0	0	0	0	0	0	0	0	0	0	0	0
YJR142W	0.095	0.088	0.076	0.079	0.079	0.074	0.074	0.094	0.086	0.086	0.089	0.079	0.079	0.086	0.103	0.1	0.111	0.121	0.133	0.108	0.105	0.095	0.097	0.114	0.115	0.106	0.115	0.11	0.103	0.1	0.091	0.099	0.124	0.118	0.111	0.109	0.112	0.124	0.131	0.131	0.126	0.129	0.121	0.122	0.118	0.114	0.129	0.051	0.059
YDL112W	0.185	0.179	0.172	0.172	0.172	0.172	0.172	0.181	0.181	0.181	0.181	0.186	0.186	0.181	0.185	0.185	0.185	0.185	0.185	0.191	0.196	0.196	0.196	0.195	0.195	0.195	0.196	0.196	0.201	0.201	0.201	0.203	0.196	0.195	0.197	0.197	0.2	0.2	0.202	0.199	0.199	0.198	0.18	0.17	0.183	0.184	0.182	0.194	0.201
YPR162C	-0.019	-0.022	-0.021	-0.021	-0.021	-0.02	-0.021	-0.022	-0.037	-0.025	-0.028	-0.028	-0.028	-0.028	-0.025	-0.024	-0.021	-0.016	-0.015	-0.015	-0.016	-0.01	-0.01	-0.01	-0.009	-0.009	-0.008	-0.008	-0.009	-0.007	-0.007	-0.004	-0.002	0.004	0	-0.001	-0.003	-0.002	0.001	0.001	0.004	0.005	0.005	0.005	0.006	0.006	0.006	0.006	0.006
YGR179C	0.031	0.037	0.03	0.033	0.019	0.031	0.031	0.028	0.023	0.023	0.019	0.019	0.025	0.025	0.023	0.023	0.023	0.023	0.021	0.022	0.019	0.019	0.019	0.019	0.019	0.02	0.02	0.02	0.021	0.024	0.021	0.021	0.019	0.019	0.019	0.018	0.015	0.015	0.016	0.02	0.017	0.009	0.012	0.014	0.01	0.006	0.004	0.012	0.011
YJL029C	-0.012	-0.012	-0.015	-0.015	-0.009	-0.009	-0.011	-0.012	-0.011	-0.011	-0.011	-0.011	-0.011	-0.014	-0.016	-0.015	-0.015	-0.026	-0.024	-0.013	-0.022	-0.022	-0.015	-0.015	-0.017	-0.042	-0.032	-0.017	-0.014	-0.011	-0.009	-0.014	-0.008	0.005	-0.001	0.021	0.021	0.021	0.014	0.011	0.016	0.016	0.021	0.012	0.002	-0.02	-0.036	-0.036	-0.036
YOL030W	0.328	0.328	0.328	0.3	0.3	0.3	0.3	0.3	0.3	0.249	0.288	0.288	0.345	0.322	0.302	0.302	0.302	0.302	0.302	0.307	0.307	0.296	0.296	0.296	0.296	0.29	0.295	0.295	0.301	0.332	0.391	0.419	0.419	0.414	0.42	0.431	0.455	0.442	0.44	0.44	0.451	0.424	0.424	0.378	0.369	0.391	0.392	0.392	0.402
YMR313C	0.611	0.611	0.609	0.641	0.593	0.642	0.617	0.617	0.625	0.627	0.61	0.655	0.645	0.644	0.674	0.676	0.672	0.685	0.682	0.688	0.694	0.694	0.69	0.697	0.703	0.703	0.703	0.715	0.736	0.742	0.758	0.767	0.76	0.723	0.714	0.72	0.716	0.724	0.695	0.698	0.698	0.694	0.691	0.654	0.654	0.66	0.66	0.66	0.633
YMR197C	0.143	0.143	0.146	0.153	0.153	0.153	0.153	0.153	0.152	0.152	0.172	0.181	0.181	0.199	0.199	0.202	0.204	0.182	0.182	0.179	0.179	0.179	0.179	0.179	0.179	0.179	0.179	0.179	0.179	0.179	0.182	0.182	0.179	0.186	0.18	0.18	0.18	0.18	0.178	0.178	0.181	0.186	0.186	0.186	0.191	0.191	0.191	0.191	0.191
YHR205W	0.036	0.036	0.036	0.036	0.034	0.031	0.027	0.028	0.034	0.035	0.036	0.043	0.042	0.042	0.044	0.041	0.039	0.039	0.039	0.037	0.037	0.035	0.036	0.036	0.036	0.036	0.035	0.035	0.034	0.034	0.034	0.034	0.034	0.035	0.035	0.035	0.034	0.034	0.034	0.034	0.034	0.037	0.037	0.034	0.034	0.033	0.03	0.03	0.029
YIL153W	0.079	0.118	0.115	0.115	0.096	0.099	0.097	0.112	0.124	0.132	0.119	0.121	0.112	0.12	0.12	0.119	0.122	0.117	0.118	0.129	0.114	0.132	0.127	0.128	0.12	0.116	0.12	0.116	0.13	0.139	0.139	0.134	0.144	0.137	0.141	0.139	0.142	0.141	0.138	0.129	0.127	0.12	0.12	0.123	0.118	0.122	0.128	0.127	0.13
YLR093C	0.137	0.146	0.146	0.146	0.142	0.14	0.137	0.13	0.125	0.123	0.113	0.113	0.113	0.115	0.125	0.125	0.115	0.115	0.115	0.113	0.112	0.108	0.1	0.102	0.102	0.105	0.112	0.109	0.105	0.105	0.105	0.105	0.109	0.109	0.117	0.119	0.116	0.116	0.116	0.119	0.11	0.121	0.121	0.12	0.122	0.122	0.122	0.127	0.118
YGR079W	0.408	0.408	0.403	0.394	0.403	0.41	0.414	0.377	0.387	0.383	0.389	0.381	0.369	0.364	0.373	0.35	0.272	0.272	0.272	0.277	0.277	0.27	0.265	0.26	0.26	0.26	0.26	0.26	0.261	0.284	0.288	0.288	0.288	0.288	0.288	0.288	0.289	0.294	0.298	0.276	0.271	0.266	0.249	0.249	0.249	0.249	0.249	0.243	0.243
YOR185C	0.052	0.067	0.064	0.064	0.069	0.066	0.07	0.078	0.083	0.07	0.079	0.079	0.09	0.09	0.082	0.082	0.082	0.082	0.074	0.078	0.078	0.078	0.059	0.061	0.061	0.061	0.058	0.058	0.05	0.048	0.045	0.045	0.045	0.049	0.049	0.053	0.053	0.061	0.058	0.057	0.057	0.057	0.061	0.061	0.061	0.059	0.059	0.059	0.054
YOR153W	-0.022	-0.022	-0.022	-0.022	-0.022	-0.021	-0.021	-0.019	-0.019	-0.019	-0.019	-0.019	-0.019	-0.019	-0.019	-0.019	-0.019	-0.019	-0.021	-0.021	-0.021	-0.021	-0.021	-0.021	-0.021	-0.021	-0.021	-0.018	-0.018	-0.018	-0.018	-0.018	-0.018	-0.018	-0.018	-0.018	-0.02	-0.02	-0.02	-0.02	-0.02	-0.02	-0.02	-0.02	-0.02	-0.02	-0.01	-0.01	-0.01
YNL068C	-0.022	-0.028	-0.044	-0.042	-0.042	-0.054	-0.061	-0.065	-0.063	-0.063	-0.055	-0.055	-0.055	-0.055	-0.055	-0.055	-0.055	-0.053	-0.053	-0.052	-0.062	-0.061	-0.061	-0.063	-0.061	-0.059	-0.061	-0.062	-0.059	-0.057	-0.06	-0.061	-0.061	-0.064	-0.066	-0.069	-0.072	-0.072	-0.068	-0.072	-0.083	-0.099	-0.111	-0.105	-0.111	-0.106	-0.099	-0.084	-0.084
YGR135W	0.193	0.183	0.181	0.177	0.177	0.174	0.174	0.18	0.183	0.181	0.185	0.185	0.185	0.191	0.184	0.182	0.18	0.172	0.17	0.173	0.173	0.18	0.18	0.178	0.176	0.173	0.169	0.17	0.173	0.17	0.171	0.171	0.16	0.157	0.153	0.156	0.156	0.157	0.159	0.159	0.155	0.156	0.159	0.159	0.157	0.157	0.159	0.165	0.156
YLL040C	-0.027	-0.027	-0.025	-0.023	-0.02	-0.02	-0.02	-0.025	-0.025	-0.026	-0.025	-0.025	-0.023	-0.024	-0.023	-0.026	-0.025	-0.025	-0.025	-0.023	-0.025	-0.026	-0.034	-0.034	-0.034	-0.034	-0.034	-0.035	-0.035	-0.035	-0.035	-0.035	-0.035	-0.035	-0.035	-0.036	-0.036	-0.031	-0.03	-0.026	-0.026	-0.03	-0.034	-0.034	-0.034	-0.033	-0.034	-0.036	-0.035
YNR027W	0.458	0.461	0.461	0.469	0.469	0.489	0.499	0.494	0.458	0.464	0.431	0.443	0.417	0.417	0.408	0.419	0.416	0.411	0.414	0.419	0.435	0.455	0.455	0.474	0.474	0.474	0.474	0.476	0.476	0.476	0.472	0.472	0.472	0.475	0.477	0.472	0.426	0.424	0.416	0.399	0.394	0.402	0.406	0.406	0.406	0.404	0.404	0.404	0.404
YOR101W	-0.044	-0.043	-0.043	-0.043	-0.043	-0.043	-0.043	-0.043	-0.043	-0.043	-0.043	-0.044	-0.045	-0.046	-0.046	-0.046	-0.045	-0.045	-0.046	-0.046	-0.044	-0.044	-0.041	-0.044	-0.044	-0.045	-0.045	-0.05	-0.05	-0.05	-0.051	-0.053	-0.054	-0.054	-0.052	-0.05	-0.054	-0.054	-0.054	-0.082	-0.073	-0.074	-0.074	-0.074	-0.076	-0.076	-0.077	-0.077	-0.079
YER177W	0.016	0.011	0.007	0.003	0.003	0.003	0.003	-0.034	-0.003	-0.003	-0.003	-0.003	-0.034	-0.041	-0.038	-0.029	-0.029	-0.029	-0.029	-0.029	-0.029	-0.029	-0.031	-0.051	-0.051	-0.051	-0.051	-0.051	-0.051	-0.051	-0.051	-0.051	-0.051	-0.039	-0.039	-0.039	-0.039	-0.039	-0.039	-0.039	-0.039	-0.039	-0.039	-0.039	-0.039	-0.039	-0.039	-0.039	-0.039
YML024W	0.47	0.585	0.53	0.935	1.053	1.041	1.041	1.041	1.032	1.013	0.911	0.746	0.757	0.757	0.757	0.757	0.757	0.685	0.751	0.74	0.687	0.904	1.33	1.341	1.327	1.201	1.175	1.146	0	0	0	0	0	0	0	0	0	0	0	0	0	0	0	0	0	0	0	0	0
YER132C	0	0	0	0	0	0	0	0	0	0	0	0	0	0	0	0	0	0	0	0	0	0	0	0	0	0	0	0	0	0	0	0	0	0	0	0	0	0	0	0	0	0	0	0	0	0	0	0	0
YPL099C	0.18	0.18	0.18	0.185	0.185	0.185	0.185	0.188	0.18	0.176	0.145	0.146	0.146	0.146	0.143	0.143	0.168	0.161	0.184	0.177	0.162	0.162	0.162	0.166	0.171	0.171	0.171	0.189	0.207	0.207	0.207	0.207	0.203	0.213	0.213	0.292	0.357	0.35	0.336	0.394	0.394	0.405	0.405	0.403	0.325	0.321	0.294	0.32	0.336
YDR501W	0.132	0.13	0.116	0.123	0.101	0.105	0.11	0.123	0.139	0.126	0.122	0.117	0.129	0.129	0.129	0.129	0.126	0.121	0.121	0.145	0.144	0.129	0.127	0.116	0.109	0.107	0.104	0.105	0.154	0.142	0.148	0.146	0.146	0.146	0.146	0.141	0.142	0.128	0.132	0.146	0.146	0.144	0.144	0.144	0.144	0.144	0.144	0.144	0.144
YBR243C	0.425	0.425	0.38	0.38	0.38	0.294	0.3	0.3	0.346	0.23	0.293	0.293	0.293	0.304	0.304	0.304	0.304	0.304	0.304	0.304	0.258	0.258	0.267	0.287	0.287	0.297	0.287	0.287	0.307	0.301	0.282	0.282	0.246	0.252	0.245	0.245	0.245	0.208	0.203	0.132	0.075	0.074	0.062	0.056	0.066	0.066	0.061	0.064	0.064
YOR241W	0.1	0.099	0.104	0.113	0.113	0.113	0.113	0.098	0.079	0.07	0.073	0.08	0.08	0.08	0.089	0.095	0.099	0.107	0.107	0.107	0.107	0.107	0.11	0.11	0.11	0.108	0.105	0.098	0.098	0.105	0.105	0.105	0.107	0.112	0.112	0.11	0.11	0.11	0.11	0.11	0.11	0.11	0.11	0.117	0.117	0.117	0.117	0.117	0.117
YGR134W	0.111	0.111	0.111	0.109	0.092	0.091	0.094	0.092	0.09	0.074	0.057	0.054	0.059	0.057	0.061	0.046	0.058	0.059	0.059	0.062	0.063	0.06	0.056	0.05	0.05	0.05	0.048	0.055	0.067	0.082	0.081	0.084	0.088	0.088	0.088	0.092	0.092	0.094	0.096	0.094	0.094	0.096	0.105	0.117	0.12	0.11	0.113	0.108	0.118
YBL014C	0.121	0.121	0.114	0.117	0.118	0.128	0.11	0.115	0.116	0.115	0.116	0.116	0.128	0.131	0.134	0.129	0.129	0.135	0.135	0.143	0.143	0.137	0.151	0.153	0.187	0.209	0.216	0.222	0.222	0.221	0.225	0.23	0.227	0.228	0.219	0.221	0.221	0.201	0.202	0.18	0.177	0.177	0.172	0.16	0.165	0.148	0.092	0.128	0.124
YCL043C	-0.049	-0.043	-0.043	-0.043	-0.047	-0.047	-0.047	-0.047	-0.047	-0.047	-0.052	-0.052	-0.059	-0.059	-0.068	-0.06	-0.055	-0.055	-0.051	-0.06	-0.073	-0.073	-0.07	-0.07	-0.064	-0.064	-0.064	-0.064	-0.064	-0.064	-0.064	-0.064	-0.07	-0.054	-0.057	-0.057	-0.057	-0.057	-0.057	-0.057	-0.058	-0.058	-0.059	-0.062	-0.06	-0.06	-0.064	-0.06	-0.06
YMR263W	0.049	0.045	0.049	0.065	0.078	0.103	0.111	0.111	0.102	0.117	0.104	0.12	0.117	0.117	0.111	0.108	0.112	0.112	0.112	0.106	0.106	0.101	0.091	0.1	0.107	0.107	0.112	0.107	0.107	0.11	0.112	0.11	0.11	0.106	0.108	0.108	0.114	0.115	0.115	0.117	0.117	0.122	0.115	0.108	0.106	0.106	0.11	0.111	0.114
YCR044C	0.072	0.116	0.096	0.083	0.088	0.083	0.109	0.109	0.117	0.103	0.109	0.111	0.111	0.129	0.126	0.124	0.134	0.133	0.135	0.133	0.14	0.127	0.127	0.125	0.131	0.135	0.135	0.167	0.17	0.17	0.173	0.17	0.166	0.17	0.168	0.168	0.168	0.168	0.164	0.161	0.16	0.162	0.162	0.154	0.154	0.153	0.146	0.143	0.147
YBL072C	0.116	0.122	0.122	0.146	0.153	0.19	0.158	0.223	0.232	0.195	0.124	0.137	0.137	0.137	0.137	0.108	0.108	0.108	0.108	0.129	0.129	0.129	0.091	0.073	0.067	0.069	0.069	0.109	0.109	0.153	0.153	0.114	0.154	0	0	0	0	0	0	0	0	0	0	0	0	0	0	0	0
YPL101W	-0.275	-0.199	-0.199	-0.185	-0.199	-0.101	-0.094	-0.073	-0.083	-0.083	-0.083	-0.083	-0.073	-0.025	-0.047	-0.048	-0.048	-0.054	-0.035	-0.043	-0.043	-0.049	-0.049	-0.049	-0.049	-0.049	-0.088	-0.105	-0.141	-0.142	-0.136	-0.121	-0.12	-0.12	-0.112	-0.148	-0.148	-0.148	-0.148	-0.156	-0.156	-0.156	-0.164	-0.162	-0.147	-0.142	-0.137	-0.137	-0.141
YPL041C	0.03	0.028	0.028	0.022	0.016	0.009	0.007	0.003	-0.001	-0.001	-0.001	-0.004	0.003	0.005	-0.006	0.002	0.001	-0.001	-0.001	-0.004	-0.004	-0.005	-0.014	-0.015	-0.011	-0.013	-0.013	-0.013	-0.013	-0.009	-0.012	-0.015	-0.022	-0.019	-0.021	-0.019	-0.021	-0.017	-0.017	-0.017	-0.017	-0.012	-0.014	-0.014	-0.01	-0.008	-0.012	-0.019	-0.016
YLR193C	0.166	0.154	0.15	0.136	0.121	0.12	0.122	0.125	0.115	0.113	0.118	0.111	0.098	0.096	0.101	0.092	0.083	0.076	0.081	0.082	0.082	0.082	0.075	0.071	0.067	0.064	0.065	0.071	0.073	0.081	0.081	0.077	0.077	0.072	0.068	0.066	0.057	0.053	0.048	0.044	0.048	0.055	0.058	0.058	0.058	0.058	0.057	0.064	0.077
YBL090W	0.122	0.118	0.133	0.146	0.139	0.14	0.14	0.137	0.137	0.102	0.057	0.023	0.023	0.027	0.015	0.036	0.114	0.154	0.198	0.188	0.188	0.182	0.185	0.176	0.174	0.18	0.18	0.185	0.182	0.187	0.197	0.202	0.204	0.202	0.202	0.2	0.206	0.209	0.21	0.216	0.218	0.214	0.214	0.22	0.223	0.221	0.221	0.219	0.222
YOR123C	0.171	0.178	0.19	0.193	0.197	0.197	0.197	0.233	0.235	0.225	0.22	0.198	0.188	0.177	0.177	0.18	0.175	0.171	0.173	0.167	0.164	0.164	0.166	0.166	0.16	0.16	0.158	0.142	0.147	0.147	0.147	0.15	0.15	0.146	0.138	0.138	0.125	0.115	0.115	0.12	0.12	0.114	0.118	0.116	0.116	0.116	0.116	0.116	0.113
YAL034W-A	-0.007	-0.007	-0.007	-0.007	-0.007	-0.006	-0.006	-0.006	-0.006	-0.006	-0.004	-0.004	-0.004	-0.004	-0.003	-0.003	0	0	0	0	-0.003	-0.003	-0.002	-0.002	-0.003	-0.004	-0.005	-0.004	-0.001	-0.002	-0.002	-0.001	-0.001	0	0	0	0	0	-0.001	-0.001	-0.001	-0.003	-0.001	-0.001	-0.001	0	0	-0.003	-0.008
YCR075C	0.206	0.193	0.193	0.193	0.22	0.226	0.226	0.268	0.228	0.215	0.191	0.063	0.063	0.063	0.063	0.063	0.014	0.016	0.017	0.084	0.078	0.119	0.119	0.119	0.119	0.104	0.103	0.134	0.163	0.163	0.174	0.153	0.13	0.142	0.141	0.148	0.144	0.176	0.166	0.15	0.15	0.15	0.164	0.152	0.145	0.148	0.148	0.14	0.146
YJR108W	0.024	0.024	0.022	0.022	0.02	0.02	0.019	0.017	0.013	0.01	0.013	0.012	0.008	0.008	0.008	0.008	0.009	0.004	0.004	0.005	0.007	0.015	0.018	0.016	0.016	0.017	0.015	0.009	0.011	0.015	0.015	0.015	0.013	0.015	0.015	0.017	0.009	0.017	0.016	0.018	0.02	0.013	0.019	0.013	0.013	0.013	0.011	0.013	0.008
YKL141W	0	0	0	0	0	0	0	0	0	0	0	0	0	0	0	0	0	0	0	0	0	0	0	0	0	0	0	0	0	0	0	0	0	0	0	0	0	0	0	0	0	0	0	0	0	0	0	0	0
YOR044W	0.039	0.038	0.038	0.037	0.042	0.045	0.045	0.045	0.043	0.05	0.049	0.051	0.051	0.053	0.055	0.055	0.055	0.055	0.055	0.054	0.053	0.053	0.053	0.053	0.053	0.053	0.046	0.043	0.052	0.051	0.052	0.052	0.052	0.05	0.05	0.047	0.047	0.047	0.047	0.047	0.046	0.05	0.05	0.049	0.049	0.049	0.045	0.045	0.044
YLR243W	0.087	0.087	0.087	0.058	0.061	0.1	0.105	0.11	0.126	0.138	0.136	0.136	0.115	0.115	0.092	0.094	0.094	0.089	0.065	0.04	0.1	0.099	0.099	0.099	0.1	0.1	0.102	0.102	0.102	0.102	0.107	0.103	0.096	0.091	0.102	0.102	0.102	0.105	0.109	0.114	0.124	0.124	0.117	0.117	0.117	0.117	0.111	0.113	0.122
YDL057W	-0.009	-0.008	-0.002	-0.003	-0.005	-0.001	0	-0.008	-0.007	-0.011	-0.015	-0.015	-0.015	-0.015	-0.015	-0.015	-0.026	-0.029	-0.02	-0.02	-0.017	-0.024	-0.024	-0.023	-0.024	-0.023	-0.02	-0.018	-0.018	-0.018	-0.02	-0.019	-0.011	-0.01	-0.01	-0.008	-0.002	-0.002	-0.003	0.002	-0.008	-0.007	-0.01	-0.01	-0.011	-0.011	-0.011	-0.013	-0.012
YBR192W	0.021	0.021	0.021	0.016	0.021	0.021	0.021	0.021	0.021	0.021	0.023	0.025	0.026	0.026	0.026	0.026	0.027	0.026	0.026	0.026	0.026	0.027	0.025	0.029	0.029	0.029	0.03	0.031	0.029	0.028	0.028	0.029	0.027	0.028	0.028	0.03	0.029	0.028	0.03	0.03	0.03	0.03	0.03	0.03	0.03	0.03	0.027	0.027	0.027
YJL035C	0.008	0.011	0.011	0.011	0.011	0.011	0.011	0.011	0.009	0.011	0.011	0.011	0.011	0.011	0.011	0.011	0.01	0.006	0.005	0.005	0.005	0.006	0.006	0.006	0.006	0.006	0.006	0.006	0.004	0.004	0.004	0.005	0.007	0.003	0.011	0.012	0.014	0.016	0.016	0.02	0.02	0.02	0.02	0.02	0.02	0.02	0.02	0.02	0.019
YAR003W	0.025	0.033	0.028	0.031	0.029	0.024	0.033	0.035	0.036	0.036	0.035	0.036	0.043	0.049	0.072	0.058	0.062	0.062	0.07	0.07	0.071	0.073	0.07	0.07	0.072	0.072	0.07	0.07	0.07	0.07	0.07	0.068	0.071	0.069	0.069	0.067	0.066	0.064	0.064	0.064	0.064	0.064	0.062	0.062	0.062	0.062	0.062	0.062	0.061
YIL003W	-0.016	-0.016	-0.016	-0.016	-0.027	-0.027	0.018	0.018	0.002	0.006	0.006	0.006	0.056	0.097	0.103	0.103	0.103	0.103	0.103	0.104	0.104	0.104	0.091	0.162	0.129	0.14	0.113	0.199	0.245	0.229	0.174	0.169	0.169	0.206	0.276	0.276	0.375	0.362	0.337	0.337	0.325	0.218	0.249	0.316	0.324	0.272	0.3	0.3	0.316
YEL036C	0	0	0	0	0	0	0	0	0	0	0	0	0	0	0	0	0	0	0	0	0	0	0	0	0	0	0	0	0	0	0	0	0	0	0	0	0	0	-0.005	-0.005	0.012	0.007	0.007	0.007	0.007	0.007	0.007	0.007	0.004
YDL013W	0.084	0.072	0.069	0.069	0.08	0.077	0.097	0.078	0.078	0.078	0.06	0.074	0.082	0.082	0.082	0.082	0.079	0.079	0.079	0.072	0.072	0.075	0.084	0.079	0.079	0.079	0.075	0.067	0.076	0.076	0.084	0.075	0.08	0.07	0.063	0.049	0.063	0.076	0.076	0.08	0.074	0.065	0.066	0.074	0.068	0.068	0.068	0.068	0.068
YML101C	-0.078	-0.103	-0.106	-0.106	-0.1	-0.079	-0.079	-0.072	-0.08	-0.054	-0.026	-0.038	-0.03	-0.048	-0.048	-0.055	-0.064	-0.043	-0.055	-0.044	-0.044	-0.044	-0.044	-0.062	-0.076	-0.08	-0.08	-0.08	-0.067	-0.074	-0.074	-0.067	-0.067	-0.109	-0.094	-0.094	-0.088	-0.088	-0.088	-0.088	-0.141	-0.13	-0.146	-0.197	-0.197	-0.192	-0.192	-0.213	-0.175
YOR136W	-0.031	-0.021	-0.018	-0.017	-0.016	-0.016	-0.002	-0.002	-0.002	-0.002	0	0.002	-0.001	0.001	-0.001	-0.002	0	0.013	0.012	0.034	0.054	0.088	0.088	0.091	0.092	0.118	0.128	0.133	0.138	0.153	0.148	0.147	0.156	0.164	0.164	0.168	0.143	0.143	0.143	0.153	0.159	0.227	0.23	0.229	0.222	0.228	0.231	0.234	0.254
YOR090C	0.578	0.596	0.596	0.596	0.596	0.589	0.583	0.579	0.571	0.594	0.594	0.593	0.593	0.593	0.585	0.597	0.574	0.595	0.594	0.64	0.675	0.675	0.623	0.623	0.623	0.619	0.625	0.615	0.615	0.615	0.615	0.617	0.608	0.591	0.518	0.518	0.479	0.479	0.461	0.461	0.453	0.495	0.353	0.353	0.538	0.485	0.485	0.499	0.573
YIL026C	-0.037	-0.028	-0.038	-0.033	-0.029	-0.028	-0.028	-0.027	-0.028	-0.029	-0.027	-0.027	-0.027	-0.025	-0.022	-0.025	-0.026	-0.026	-0.026	-0.026	-0.025	-0.025	-0.023	-0.024	-0.024	-0.02	-0.02	-0.02	-0.019	-0.02	-0.02	-0.017	-0.015	-0.018	-0.016	-0.015	-0.015	-0.015	-0.015	-0.018	-0.019	-0.02	-0.021	-0.024	-0.022	-0.023	-0.024	-0.024	-0.025
YGL197W	0.101	0.101	0.094	0.096	0.098	0.098	0.096	0.1	0.102	0.106	0.108	0.104	0.124	0.123	0.125	0.128	0.128	0.121	0.121	0.121	0.121	0.127	0.135	0.138	0.138	0.144	0.144	0.144	0.144	0.149	0.15	0.146	0.129	0.129	0.135	0.135	0.138	0.135	0.14	0.148	0.148	0.15	0.15	0.155	0.156	0.156	0.156	0.156	0.159
YOR176W	0.33	0.347	0.347	0.347	0.359	0.359	0.359	0.367	0.351	0.326	0.326	0.318	0.318	0.318	0.318	0.287	0.287	0.278	0.233	0.233	0.221	0.217	0.249	0.274	0.307	0.238	0.202	0.202	0.222	0.3	0.196	0.196	0.196	0.216	0.216	0.248	0.243	0.233	0.256	0.256	0.238	0.317	0.421	0.521	0.525	0.503	0.504	0.555	0.547
YOR032W-A	-0.011	-0.011	-0.011	-0.011	-0.011	-0.011	-0.011	-0.011	-0.009	-0.004	-0.004	-0.004	-0.005	-0.005	-0.005	0	-0.005	-0.005	-0.005	-0.005	-0.005	0	0	0	0	0	0	0	0	0	0	0	0	0	0	0	0	0	0	0	0	0	0	0	0	0	0	0	0
YOL155C	-0.022	-0.029	-0.029	-0.029	-0.026	-0.03	-0.026	-0.026	-0.028	-0.028	-0.026	-0.026	-0.024	-0.028	-0.028	-0.028	-0.026	-0.026	-0.027	-0.027	-0.03	-0.036	-0.039	-0.039	-0.038	-0.043	-0.043	-0.043	-0.041	-0.041	-0.036	-0.042	-0.046	-0.045	-0.045	-0.046	-0.046	-0.05	-0.053	-0.058	-0.063	-0.064	-0.067	-0.068	-0.068	-0.068	-0.068	-0.068	-0.068
YGR202C	0.388	0.393	0.399	0.399	0.399	0.397	0.395	0.395	0.395	0.395	0.358	0.345	0.332	0.332	0.152	0.185	0.104	0.104	0.104	0.104	0.104	0.104	0.104	0.104	0.117	0.117	0.121	0.117	0.121	0.121	0.121	0.081	0.081	0.089	0.047	0.065	0.038	0.038	0.038	0.038	0.038	0.038	0.038	0.038	0.038	0.038	0.038	0.038	0.036
YFR005C	0.479	0.479	0.481	0.498	0.498	0.476	0.479	0.48	0.477	0.488	0.492	0.497	0.499	0.499	0.499	0.494	0.494	0.494	0.494	0.499	0.484	0.484	0.503	0.501	0.501	0.496	0.519	0.526	0.545	0.543	0.543	0.543	0.548	0.537	0.527	0.517	0.512	0.512	0.527	0.522	0.522	0.522	0.519	0.519	0.519	0.519	0.519	0.519	0.523
YBR235W	-0.024	-0.02	-0.019	-0.022	-0.022	-0.019	-0.019	-0.015	-0.015	-0.02	-0.02	-0.023	-0.02	-0.016	-0.01	-0.015	-0.015	-0.017	-0.017	-0.017	-0.014	-0.017	-0.011	-0.011	-0.016	-0.016	-0.016	-0.019	-0.021	-0.023	-0.024	-0.024	-0.024	-0.024	-0.025	-0.025	-0.027	-0.019	-0.019	-0.016	-0.016	-0.014	-0.011	-0.013	-0.013	-0.013	-0.013	-0.013	-0.011
YPL181W	-0.092	-0.092	-0.092	-0.092	-0.094	-0.096	-0.104	-0.104	-0.104	-0.104	-0.105	-0.106	-0.106	-0.106	-0.102	-0.107	-0.107	-0.107	-0.107	-0.109	-0.1	-0.1	-0.093	-0.092	-0.091	-0.086	-0.086	-0.081	-0.078	-0.078	-0.074	-0.077	-0.077	-0.077	-0.08	-0.08	-0.08	-0.086	-0.087	-0.085	-0.088	-0.084	-0.084	-0.08	-0.08	-0.08	-0.08	-0.08	-0.08
YJL006C	-0.001	-0.004	-0.004	-0.004	-0.002	0.001	0.004	0.008	0.008	0.008	0.004	0.004	0.004	0.004	-0.007	-0.007	-0.009	-0.009	-0.008	-0.001	-0.001	-0.001	-0.001	0.082	0.042	-0.043	-0.038	-0.035	-0.038	-0.038	-0.035	-0.035	0.004	0.025	0.021	0.021	0.021	0.014	0.014	0.014	0.014	0.014	0.006	0.006	0.006	0.006	0.006	0.006	0.006
YNL330C	0.062	0.062	0.061	0.055	0.049	0.049	0.05	0.05	0.046	0.046	0.046	0.045	0.045	0.048	0.048	0.049	0.049	0.054	0.046	0.046	0.046	0.043	0.043	0.047	0.047	0.047	0.047	0.047	0.046	0.046	0.043	0.037	0.035	0.033	0.033	0.033	0.033	0.033	0.033	0.03	0.03	0.028	0.028	0.03	0.03	0.035	0.038	0.038	0.045
YDL164C	0.847	0.847	0.843	0.869	0.873	0.873	0.89	0.881	0.881	0.881	0.881	0.876	0.903	0.905	0.905	0.905	0.905	0.91	0.894	0.889	0.889	0.884	0.919	0.922	0.925	0.925	0.901	0.915	0.915	0.921	0.923	0.92	0.918	0.909	0.924	0.924	0.909	0.936	0.936	0.955	0.941	0.972	0.96	0.99	1.04	1.026	1.023	0.991	0.991
YIR001C	-0.075	-0.078	-0.078	-0.077	-0.077	-0.077	-0.08	-0.08	-0.084	-0.086	-0.086	-0.086	-0.084	-0.082	-0.082	-0.082	-0.096	-0.094	-0.096	-0.11	-0.111	-0.102	-0.102	-0.102	-0.104	-0.104	-0.104	-0.104	-0.104	-0.104	-0.104	-0.101	-0.101	-0.11	-0.117	-0.118	-0.123	-0.123	-0.12	-0.12	-0.119	-0.119	-0.119	-0.115	-0.115	-0.115	-0.111	-0.109	-0.109
YDR012W	0.062	0.062	0.062	0.057	0.057	0.066	0.092	0.113	0.1	0.103	0.103	0.103	0.103	0.101	0.09	0.09	0.09	0.103	0.111	0.109	0.114	0.124	0.119	0.1	0.104	0.106	0.106	0.094	0.094	0.116	0.115	0.121	0.141	0.118	0.118	0.118	0.118	0.118	0.114	0.114	0.12	0.12	0.095	0.1	0.049	0.084	0.126	0.166	0.153
YCL027W	0	-0.009	-0.015	-0.015	-0.015	-0.015	-0.013	-0.015	-0.015	-0.015	-0.015	-0.015	-0.015	-0.015	-0.015	-0.012	-0.012	-0.004	-0.005	-0.007	-0.009	-0.009	-0.017	-0.019	-0.018	-0.018	-0.018	-0.017	-0.014	-0.016	-0.017	-0.017	-0.014	-0.014	-0.015	-0.016	-0.016	-0.018	-0.019	-0.015	-0.015	-0.015	-0.021	-0.023	-0.023	-0.028	-0.028	-0.035	-0.036
YDL090C	0.204	0.242	0.24	0.239	0.244	0.253	0.253	0.258	0.269	0.276	0.281	0.283	0.286	0.243	0.23	0.232	0.271	0.271	0.274	0.279	0.253	0.183	0.186	0.183	0.184	0.194	0.204	0.211	0.219	0.242	0.249	0.253	0.251	0.251	0.251	0.249	0.242	0.243	0.252	0.239	0.25	0.244	0.244	0.244	0.24	0.239	0.231	0.243	0.231
YKL079W	0.062	0.065	0.073	0.073	0.068	0.071	0.077	0.074	0.072	0.072	0.07	0.077	0.077	0.083	0.078	0.078	0.078	0.078	0.078	0.084	0.086	0.091	0.093	0.093	0.093	0.095	0.095	0.095	0.095	0.093	0.098	0.099	0.095	0.096	0.089	0.083	0.083	0.083	0.083	0.083	0.082	0.079	0.079	0.079	0.077	0.082	0.082	0.082	0.078
YLL031C	-0.042	-0.043	-0.044	-0.046	-0.046	-0.046	-0.046	-0.046	-0.05	-0.049	-0.049	-0.045	-0.045	-0.048	-0.048	-0.048	-0.048	-0.048	-0.047	-0.047	-0.047	-0.047	-0.047	-0.047	-0.047	-0.047	-0.047	-0.046	-0.046	-0.046	-0.046	-0.045	-0.043	-0.043	-0.043	-0.042	-0.041	-0.039	-0.039	-0.039	-0.039	-0.039	-0.042	-0.042	-0.045	-0.045	-0.043	-0.042	-0.042
YDL215C	0.015	0.002	0.006	0.006	0.006	-0.001	-0.031	-0.026	-0.03	-0.018	-0.018	-0.018	-0.018	-0.018	-0.013	-0.017	-0.007	-0.002	-0.002	-0.002	-0.013	-0.005	-0.005	-0.005	-0.005	-0.005	-0.005	-0.005	-0.005	-0.005	-0.005	-0.005	-0.005	-0.005	-0.012	-0.028	-0.034	-0.034	-0.027	-0.033	-0.037	-0.031	-0.015	-0.01	-0.01	-0.009	-0.009	-0.009	-0.009
YBL011W	-0.013	-0.013	-0.013	-0.007	-0.007	-0.007	-0.003	-0.015	-0.019	-0.011	-0.009	-0.007	-0.007	-0.01	-0.006	-0.009	-0.028	-0.038	-0.049	-0.047	-0.046	-0.066	-0.054	-0.059	-0.059	-0.053	-0.058	-0.052	-0.037	-0.036	0	0	0	-0.001	-0.003	-0.006	-0.014	-0.012	-0.02	-0.025	-0.025	-0.021	-0.02	-0.02	-0.029	-0.029	-0.032	-0.032	-0.028
YLR036C	-0.088	-0.094	-0.094	-0.095	-0.101	-0.08	-0.088	-0.081	-0.081	-0.081	-0.081	-0.081	-0.081	-0.092	-0.093	-0.092	-0.068	-0.066	-0.084	-0.095	-0.104	-0.104	-0.114	-0.114	-0.114	-0.115	-0.115	-0.122	-0.122	-0.122	-0.129	-0.129	-0.129	-0.129	-0.129	-0.129	-0.129	-0.121	-0.099	-0.097	-0.111	-0.117	-0.114	-0.126	-0.136	-0.152	-0.138	-0.138	-0.13
YPL260W	-0.007	-0.006	-0.006	-0.006	-0.006	-0.006	-0.007	-0.007	-0.006	-0.006	-0.006	-0.006	-0.006	-0.006	-0.006	-0.006	-0.006	-0.006	-0.006	-0.006	-0.006	-0.009	-0.009	-0.009	-0.009	-0.009	-0.009	-0.009	-0.009	-0.009	-0.007	-0.005	-0.003	-0.003	-0.003	-0.003	-0.003	-0.003	-0.003	-0.003	-0.003	-0.003	-0.003	-0.003	-0.003	-0.003	-0.003	0	0
YER081W	0.03	0.035	0.037	0.038	0.032	0.032	0.031	0.03	0.03	0.029	0.032	0.032	0.032	0.032	0.035	0.035	0.033	0.032	0.032	0.027	0.026	0.026	0.026	0.026	0.026	0.021	0.017	0.017	0.016	0.016	0.016	0.016	0.017	0.006	0.011	0.008	0.008	0.008	0.008	0.008	0.008	0.008	0.008	0.008	-0.004	0.008	0.013	0.01	0.011
YOR236W	-0.038	-0.047	-0.047	-0.047	-0.048	-0.04	-0.04	-0.036	-0.036	-0.03	-0.03	-0.03	-0.03	-0.028	-0.027	-0.027	-0.014	-0.014	-0.014	-0.014	-0.014	-0.013	-0.013	-0.013	-0.013	-0.011	-0.014	-0.014	-0.013	-0.015	-0.012	-0.012	-0.012	-0.015	-0.015	-0.015	-0.017	-0.017	-0.017	-0.022	-0.026	-0.007	-0.006	-0.006	-0.006	-0.012	-0.011	-0.011	-0.006
YJR047C	-0.008	-0.008	-0.008	-0.008	-0.008	-0.008	-0.008	-0.008	-0.008	-0.008	-0.008	-0.008	-0.008	-0.008	-0.008	-0.007	-0.006	-0.006	-0.006	-0.006	-0.005	-0.005	-0.005	-0.005	-0.005	-0.005	-0.005	-0.005	-0.005	-0.008	-0.018	-0.018	-0.018	-0.018	-0.018	-0.018	-0.003	-0.001	-0.002	-0.003	-0.003	-0.003	-0.003	-0.003	-0.002	-0.002	-0.002	-0.002	-0.002
YJR125C	0.027	0.023	0.023	0.024	0.024	0.025	0.025	0.027	0.027	0.027	0.027	0.028	0.033	0.033	0.029	0.027	0.02	0.02	0.019	0.016	0.013	0.013	0.012	0.004	-0.008	-0.007	-0.01	-0.01	-0.011	-0.011	-0.013	-0.013	-0.014	-0.017	-0.016	-0.017	-0.017	-0.017	-0.017	-0.016	-0.015	-0.016	-0.016	-0.014	-0.015	-0.018	-0.018	-0.019	-0.02
YDR432W	0.314	0.313	0.313	0.313	0.308	0.298	0.299	0.299	0.299	0.295	0.295	0.294	0.296	0.296	0.296	0.296	0.296	0.289	0.289	0.289	0.289	0.289	0.289	0.289	0.292	0.291	0.291	0.291	0.291	0.293	0.293	0.293	0.293	0.293	0.289	0.301	0.309	0.306	0.314	0.294	0.284	0.28	0.28	0.281	0.286	0.287	0.276	0.28	0.279
YDR198C	0.134	0.106	0.111	0.108	0.108	0.108	0.108	0.101	0.095	0.104	0.104	0.104	0.104	0.093	0.116	0.155	0.215	0.209	0.193	0.192	0.171	0.156	0.128	0.123	0.123	0.123	0.123	0.088	0.114	0.137	0.153	0.135	0.16	0.199	0.167	0.192	0.192	0.192	0.192	0.185	0.186	0.219	0.193	0.239	0.228	0.228	0.228	0.227	0.221
YIR007W	-0.008	-0.018	-0.019	-0.023	-0.021	-0.027	-0.021	-0.013	-0.018	-0.03	-0.03	-0.033	-0.036	-0.039	-0.044	-0.044	-0.044	-0.05	-0.056	-0.056	-0.056	-0.059	-0.059	-0.056	-0.048	-0.051	-0.081	-0.02	-0.05	-0.106	-0.112	-0.096	-0.048	-0.062	-0.144	-0.11	-0.105	-0.062	-0.091	-0.067	-0.079	-0.086	-0.065	-0.079	-0.07	-0.059	-0.068	-0.068	-0.068
YHL044W	-0.058	-0.058	-0.058	-0.058	-0.057	-0.057	-0.057	-0.06	-0.06	-0.06	-0.06	-0.048	-0.045	-0.046	-0.045	-0.045	-0.043	-0.048	-0.049	-0.045	-0.037	-0.037	-0.037	-0.04	-0.043	-0.039	-0.037	-0.037	-0.037	-0.037	-0.037	-0.04	-0.04	-0.04	-0.04	-0.04	-0.038	-0.043	-0.043	-0.049	-0.051	-0.051	-0.051	-0.056	-0.056	-0.06	-0.065	-0.065	-0.065
YHR161C	0.062	0.062	0.062	0.062	0.062	0.062	0.062	0.062	0.063	0.065	0.069	0.067	0.067	0.072	0.071	0.071	0.068	0.066	0.066	0.069	0.069	0.069	0.069	0.07	0.089	0.091	0.091	0.094	0.082	0.082	0.082	0.082	0.074	0.085	0.087	0.087	0.087	0.096	0.096	0.095	0.102	0.11	0.107	0.077	0.077	0.071	0.064	0.064	0.064
YGR152C	0.013	0.018	0.013	0.014	0.011	0.007	0.007	0.007	0.007	0.004	0.004	-0.004	-0.001	0	0	0	0.003	0.005	0.021	0.021	0.019	0.019	0.014	0.014	0.017	0.017	0.021	0.021	0.021	0.021	0.021	0.024	0.012	0.011	0.01	0.011	0.011	0.011	0.008	0.017	0.029	0.029	0.041	0.041	0.055	0.056	0.045	0.067	0.083
YOL110W	0.17	0.17	0.17	0.17	0.168	0.168	0.177	0.177	0.175	0.176	0.177	0.172	0.175	0.175	0.178	0.167	0.167	0.173	0.173	0.177	0.177	0.172	0.172	0.172	0.175	0.173	0.169	0.169	0.167	0.165	0.165	0.165	0.165	0.162	0.162	0.162	0.163	0.163	0.164	0.171	0.177	0.177	0.18	0.175	0.178	0.181	0.184	0.184	0.184
YNL188W	-0.002	-0.001	-0.004	-0.001	0.002	-0.005	-0.007	-0.007	-0.006	-0.007	-0.007	-0.008	-0.008	-0.007	-0.008	-0.006	-0.009	-0.009	-0.006	-0.009	-0.011	-0.009	-0.001	-0.001	-0.001	-0.001	-0.001	-0.001	-0.001	-0.001	-0.001	-0.001	-0.001	-0.003	-0.002	-0.002	-0.002	-0.001	-0.001	-0.001	-0.002	-0.003	-0.002	-0.002	-0.002	-0.002	-0.002	-0.002	-0.001
YMR272C	0.043	0.044	0.048	0.048	0.059	0.059	0.06	0.059	0.055	0.053	0.059	0.045	0.04	0.04	0.043	0.043	0.026	0.028	0.023	0.026	0.025	0.021	0.025	0.021	0.021	0.021	0.013	0.01	0.01	0.004	0.004	-0.002	-0.037	-0.046	-0.041	-0.04	-0.029	-0.029	-0.027	-0.05	-0.05	-0.059	-0.02	-0.022	-0.019	0	0	-0.009	0.005
YBL086C	-0.131	-0.147	-0.149	-0.158	-0.128	-0.116	-0.108	-0.102	-0.102	-0.095	-0.091	-0.086	-0.089	-0.094	-0.088	-0.087	-0.083	-0.081	-0.067	-0.064	-0.06	-0.062	-0.058	-0.045	-0.045	-0.045	-0.047	-0.051	-0.05	-0.043	-0.047	-0.051	-0.057	-0.048	-0.048	-0.045	-0.045	-0.045	-0.047	-0.041	-0.053	-0.059	-0.039	-0.036	-0.014	-0.014	-0.014	-0.014	-0.016
YER126C	0.205	0.205	0.205	0.199	0.199	0.199	0.199	0.21	0.21	0.212	0.212	0.208	0.208	0.208	0.208	0.213	0.213	0.211	0.214	0.212	0.21	0.21	0.208	0.208	0.21	0.21	0.212	0.217	0.212	0.224	0.229	0.224	0.224	0.219	0.224	0.226	0.226	0.229	0.235	0.235	0.235	0.231	0.231	0.233	0.23	0.236	0.236	0.236	0.232
YLR407W	0	0	0	0	0	0	0	0	0	0	0	0	0	0	0	0	0	0	0	0	0	0	0	0	0	0	0	0	0	0	0	0	0	0	0	0	0	0	0	0	0	0	0	0	0	0	0	0	0
YOR370C	0.137	0.134	0.122	0.12	0.114	0.114	0.112	0.112	0.11	0.11	0.11	0.108	0.108	0.107	0.109	0.109	0.11	0.107	0.107	0.107	0.107	0.109	0.109	0.11	0.11	0.11	0.11	0.11	0.11	0.11	0.109	0.106	0.107	0.118	0.114	0.114	0.124	0.124	0.124	0.128	0.128	0.128	0.128	0.131	0.129	0.129	0.139	0.123	0.116
YHR057C	0.101	0.1	0.103	0.094	0.094	0.089	0.089	0.106	0.137	0.133	0.133	0.133	0.12	0.128	0.141	0.133	0.146	0.149	0.165	0.178	0.178	0.204	0.199	0.202	0.195	0.098	0.081	0.132	0.132	0.094	0.114	0.111	0.107	0.103	0.13	0.127	0.127	0.128	0.131	0.128	0.129	0.12	0.111	0.127	0.127	0.147	0.152	0.15	0.15
YHR071W	0.362	0.327	0.33	0.25	0.23	0.199	0.199	0.199	0.138	0.14	0.14	0.146	0.161	0.189	0.189	0.196	0.196	0.195	0.195	0.195	0.195	0.135	0.135	0.162	0.234	0.328	0.345	0.345	0.345	0.345	0.296	0.296	0.296	0.296	0.279	0.279	0.259	0.228	0.082	0.103	0.067	0.067	0.067	0.067	0.067	0.067	0.067	0.082	0.074
YOL004W	0.485	0.469	0.454	0.454	0.468	0.559	0.483	0.343	0.302	0.302	0.228	0.228	0.246	0.237	0.221	0.193	0.193	0.193	0.167	0.163	0.163	0.163	0.163	0.148	0.117	0.117	0.117	0.138	0.138	0.102	0.102	0	0	0	0	0	0	0	0	0	0	0	0	0	0	0	0	0	0
YML081C-A	0.705	0.71	0.71	0.703	0.703	0.703	0.704	0.699	0.692	0.668	0.691	0.67	0.741	0.735	0.732	0.732	0.732	0.714	0.759	0.731	0.737	0.704	0.686	0.686	0.677	0.678	0.673	0.611	0.62	0.625	0.611	0.611	0.615	0.653	0.649	0.649	0.63	0.626	0.521	0.543	0.406	0.442	0.413	0.409	0.385	0.344	0.313	0.3	0.295
YIL106W	0	0	0	0	0	0	0	0	0	0	0	0	0	0	0	0	0	0	0	0	0	0	0	0	0	0	0	0	0	0	0	0	0	0	0	0	0	0	0	0	0	0	0	0	0	0	0	0	0
YFR030W	0.001	0.003	0.003	0.003	0.003	0.003	0.003	0.005	0.005	0.005	0.005	0.005	0.005	0.004	0.004	0.006	0.01	0.007	0.007	0.007	0.007	0.005	0.004	0.003	0	0.001	0.001	0	0	0	0.001	0.001	0.002	0.003	0.003	0.003	0.004	0.003	0.003	0.003	0.004	0.005	0.005	0.002	0.004	0.004	0.009	0.009	0.009
YPL199C	0.006	0.008	0.008	0.004	-0.003	-0.004	0.041	0.056	0.058	0.049	0.049	0.061	0.061	0.063	0.058	0.071	0.059	0.059	0.059	0.055	0.055	0.069	0.085	0.105	0.112	0.135	0.151	0.154	0.143	0.143	0.139	0.132	0.125	0.119	0.119	0.095	0.078	0.059	0.064	0.064	0.064	0.076	0.076	0.077	0.076	0.08	0.083	0.087	0.071
YGL012W	0.176	0.168	0.199	0.192	0.189	0.194	0.244	0.233	0.233	0.286	0.285	0.275	0.288	0.27	0.27	0.207	0.195	0.195	0.2	0.2	0.198	0.195	0.199	0.2	0.202	0.199	0.199	0.186	0.186	0.186	0.192	0.186	0.215	0.215	0.212	0.221	0.217	0.217	0.226	0.226	0.23	0.223	0.223	0.223	0.219	0.219	0.219	0.219	0.217
YNL254C	-0.07	-0.07	-0.055	-0.067	-0.067	-0.058	-0.052	-0.04	-0.041	-0.04	-0.04	-0.04	-0.04	-0.04	-0.037	-0.031	-0.031	-0.031	-0.025	-0.056	-0.09	-0.097	-0.097	-0.097	-0.092	-0.107	-0.107	-0.107	-0.107	-0.107	-0.094	-0.114	-0.052	-0.034	-0.027	-0.027	-0.027	-0.023	0.009	0.015	0.018	0.032	0.024	0.033	0.032	0.045	0.059	0.088	0.098
YMR061W	0.028	0.039	0.047	0.047	0.046	0.058	0.061	0.067	0.067	0.067	0.07	0.063	0.059	0.059	0.062	0.05	0.05	0.05	0.049	0.043	0.046	0.046	0.046	0.041	0.041	0.045	0.049	0.049	0.046	0.049	0.045	0.048	0.048	0.048	0.045	0.045	0.045	0.045	0.049	0.045	0.037	0.037	0.042	0.042	0.047	0.047	0.047	0.05	0.05
YPL215W	0.07	0.07	0.073	0.073	0.074	0.059	0.059	0.059	0.062	0.053	0.052	0.06	0.06	0.06	0.056	0.055	0.046	0.048	0.053	0.053	0.055	0.058	0.062	0.06	0.061	0.07	0.07	0.07	0.068	0.067	0.064	0.058	0.056	0.058	0.058	0.055	0.055	0.052	0.047	0.052	0.056	0.054	0.062	0.062	0.062	0.059	0.057	0.06	0.055
YNL268W	0	0	0	0	0	0	0	0	0	0	0	-0.082	-0.082	-0.082	-0.082	-0.082	-0.045	-0.066	-0.039	-0.039	-0.039	-0.018	-0.018	-0.047	-0.034	-0.034	-0.053	-0.028	-0.069	-0.069	-0.058	-0.045	-0.045	-0.034	-0.034	-0.055	-0.055	-0.055	-0.055	-0.055	-0.055	-0.047	-0.046	-0.091	-0.091	-0.091	-0.091	-0.091	-0.091
YMR145C	0	0	0	0	0	0	0	0	0	0	0	0	0	0	0	0	0	0	0	0	0	0	0	0	0	0	0	0	0	0	0	0	0	0	0	0	0	0	0	0	0	0	0	0	0	0	0	0	0
YDR255C	0.096	0.092	0.085	0.088	0.088	0.088	0.09	0.083	0.098	0.098	0.098	0.097	0.097	0.092	0.094	0.094	0.094	0.103	0.103	0.11	0.113	0.117	0.12	0.12	0.12	0.123	0.12	0.121	0.121	0.121	0.128	0.128	0.128	0.13	0.128	0.128	0.128	0.13	0.136	0.131	0.133	0.123	0.125	0.125	0.128	0.128	0.128	0.128	0.131
YNL067W	0.006	0.005	0.001	0.004	0.004	0.004	0.004	0.009	0.009	0.009	0.01	0.01	0.011	0.011	0.015	0.015	0.003	0.001	-0.008	-0.007	-0.007	-0.007	0.017	0.011	0.014	0.014	0.02	0.014	0.018	0.018	0.018	0.018	0.018	0.005	0.003	-0.021	-0.02	0.005	0.013	0.009	0.009	0.024	0.051	0.039	0.029	0.024	0.024	0.018	0.029
YHR151C	0.147	0.147	0.147	0.144	0.136	0.136	0.136	0.129	0.129	0.132	0.123	0.125	0.125	0.121	0.142	0.157	0.149	0.149	0.142	0.135	0.136	0.136	0.135	0.135	0.133	0.137	0.134	0.154	0.173	0.196	0.234	0.268	0.276	0.283	0.278	0.278	0.362	0.456	0.516	0.448	0.432	0.493	0.502	0.502	0.502	0.555	0.593	0.599	0.599
YBL015W	-0.05	-0.05	-0.05	-0.05	-0.05	-0.05	-0.05	-0.047	-0.047	-0.047	-0.044	0	0	0	0	0	0	0	0	0	0	0	0	0	0	0	0	0	0	0	0	0	0	0	0	0	0	0	0	0	0	0	0	0	0	0	0	0	0
YJR034W	-0.012	-0.01	-0.012	-0.024	-0.016	-0.001	0.011	0.011	0.006	0	-0.006	-0.006	0.021	0.011	0.028	0.017	0.02	0.028	0.037	0.029	0.045	0.069	0.086	0.124	0.105	0.105	0.105	0.138	0.203	0.243	0.237	0.244	0.294	0.3	0.321	0.355	0.35	0.353	0.345	0.308	0.308	0.315	0.32	0.318	0.318	0.33	0.333	0.326	0.35
YIL118W	0	0	0	0	0	0	0	0	0	0	0	0	0	0	0	0	0	0	0	0	0	0	0	0	0	0	-0.102	-0.123	-0.085	-0.086	-0.086	-0.086	-0.086	-0.086	-0.086	-0.086	-0.086	-0.086	-0.076	-0.076	-0.076	-0.069	-0.069	-0.069	-0.07	-0.059	-0.059	-0.059	-0.059
YDR388W	0.261	0.267	0.267	0.257	0.264	0.255	0.256	0.258	0.267	0.267	0.271	0.271	0.271	0.271	0.271	0.274	0.262	0.265	0.263	0.262	0.261	0.261	0.261	0.267	0.248	0.244	0.246	0.246	0.253	0.253	0.251	0.257	0.262	0.259	0.259	0.258	0.256	0.256	0.256	0.256	0.256	0.256	0.256	0.255	0.257	0.257	0.257	0.257	0.262
YNL233W	-0.013	-0.013	-0.013	-0.013	-0.013	-0.008	-0.004	-0.008	0	-0.003	0	0	-0.005	-0.005	-0.007	-0.01	-0.01	-0.01	-0.01	0.001	0.001	-0.003	-0.006	-0.011	-0.011	-0.016	-0.016	-0.016	-0.022	-0.025	-0.025	-0.025	-0.024	-0.021	-0.021	-0.023	-0.027	-0.027	-0.029	-0.026	-0.026	-0.026	-0.03	-0.03	-0.027	-0.027	-0.026	-0.026	-0.022
YLR224W	0	0	0	0	0	0	0	0	0	0	0	0	0	0	0	0	0	0	0	0	0	0	0	0	0	0	0	0	0	0	0	0	0	0	0	0	0	0	0	0	0	0	0	0	0	0	0	0	0
YGR150C	0.052	0.096	0.093	0.09	0.083	0.097	0.119	0.119	0.119	0.119	0.098	0.096	0.096	0.103	0.117	0.124	0.124	0.147	0.147	0.142	0.139	0.139	0.139	0.139	0.147	0.147	0.147	0.147	0.147	0.138	0.138	0.14	0.15	0.156	0.156	0.167	0.148	0.161	0.172	0.172	0.168	0.168	0.168	0.164	0.164	0.16	0.13	0.12	0.119
YOR264W	0.333	0.28	0.291	0.136	0.154	0.125	0.125	0.132	0.126	0.117	0.11	0.097	0.067	0.067	0.104	0.097	0.097	0.143	0.161	0.131	0.121	0.096	0.058	0.058	0.061	0.061	0.072	0.08	0.102	0.123	0.119	0.078	0.053	0.053	0.053	0.043	-0.002	-0.002	-0.005	0.004	0.004	0	-0.005	-0.009	0	0.001	-0.007	-0.015	-0.015
YCL054W	0.123	0.123	0.122	0.122	0.12	0.117	0.119	0.121	0.121	0.117	0.117	0.115	0.115	0.115	0.115	0.115	0.115	0.115	0.115	0.115	0.115	0.106	0.117	0.12	0.125	0.128	0.128	0.121	0.125	0.125	0.123	0.128	0.133	0.112	0.103	0.086	0.084	0.08	0.075	0.075	0.074	0.081	0.093	0.099	0.099	0.099	0.102	0.108	0.112
YDL022W	0.015	-0.001	-0.001	-0.001	0.045	0.055	0.044	0.009	0.009	0.009	0.009	0.029	0.029	0.029	0.035	0.018	0.043	0.043	0.043	0.007	0.001	0.001	-0.016	0	0	-0.011	0	0	0.01	-0.007	-0.007	-0.025	-0.025	-0.025	-0.047	-0.047	-0.047	-0.029	0.023	0.023	-0.002	-0.008	-0.008	-0.008	-0.008	0.009	0.015	0.004	0.004
YDR500C	0.07	0.074	0.073	0.067	0.067	0.071	0.077	0.074	0.079	0.056	0.056	0.056	0.052	0.052	0.046	0.05	0.053	0.065	0.064	0.064	0.064	0.065	0.069	0.077	0.086	0.08	0.075	0.075	0.075	0.059	0.044	0.039	0.039	0.039	0.039	0.035	0.025	0.017	0.007	0.001	0.001	-0.002	-0.015	-0.019	-0.019	-0.019	-0.019	-0.025	-0.025
YGR278W	0.168	0.174	0.174	0.135	0.119	0.082	0.1	0.132	0.157	0.177	0.177	0.177	0.178	0.178	0.194	0.217	0.223	0.223	0.226	0.208	0.204	0.204	0.197	0.197	0.197	0.204	0.202	0.185	0.252	0.248	0.247	0.252	0.255	0.236	0.236	0.232	0.236	0.236	0.23	0.225	0.218	0.2	0.2	0.196	0.191	0.176	0.185	0.184	0.212
YDR130C	0.076	0.089	0.091	0.091	0.091	0.091	0.087	0.106	0.063	0.063	0.083	0.089	0.07	0.065	0.065	0.065	0.062	0.069	0.067	0.067	0.053	0.049	0.049	0.049	0.049	0.034	0.034	0.029	0.029	0.029	0.029	0.041	0.036	0.03	0.03	0.03	0.024	0.024	0.021	0.015	0.015	0.015	0.01	0.01	0.013	0.013	0.013	0.013	0.013
YLR266C	-0.026	-0.029	-0.029	-0.029	-0.029	-0.029	-0.029	-0.029	-0.025	-0.032	-0.034	-0.032	-0.035	-0.035	-0.035	-0.035	-0.038	-0.038	-0.038	-0.038	-0.035	-0.035	-0.037	-0.037	-0.037	-0.042	-0.035	-0.033	-0.027	-0.034	-0.039	-0.039	-0.037	-0.044	-0.04	-0.043	-0.039	-0.035	-0.029	-0.029	-0.031	-0.035	-0.035	-0.015	-0.009	-0.023	-0.022	-0.022	-0.026
YER086W	-0.147	-0.147	-0.147	-0.149	-0.152	-0.16	-0.16	-0.16	-0.16	-0.167	-0.167	-0.167	-0.167	-0.167	-0.17	-0.168	-0.168	-0.171	-0.169	-0.173	-0.173	-0.173	-0.173	-0.173	-0.166	-0.166	-0.17	-0.17	-0.17	-0.171	-0.172	-0.17	-0.168	-0.168	-0.166	-0.166	-0.168	-0.168	-0.16	-0.152	-0.155	-0.155	-0.155	-0.157	-0.159	-0.159	-0.159	-0.137	-0.137
YER087W	0.043	0.052	0.053	0.056	0.047	0.025	0.025	0.024	0.018	0.011	0.017	0.017	0.018	0.016	0.016	0.016	0.016	0.016	0.016	0.016	0.016	0.013	0.013	0.01	0.009	0.009	0.009	0.009	0.005	-0.008	-0.013	-0.013	-0.012	-0.012	-0.01	-0.012	-0.007	-0.011	-0.011	-0.004	-0.004	-0.004	-0.004	-0.006	0.003	0.006	0.009	0.017	0.016
YIL020C	0.075	0.082	0.06	0.068	0.084	0.084	0.106	0.153	0.162	0.16	0.139	0.139	0.139	0.139	0.141	0.146	0.145	0.149	0.151	0.146	0.146	0.15	0.15	0.135	0.142	0.142	0.138	0.138	0.141	0.139	0.125	0.127	0.128	0.121	0.121	0.118	0.118	0.114	0.114	0.113	0.105	0.108	0.108	0.108	0.108	0.118	0.121	0.121	0.124
YGR215W	0.025	0.011	0.002	0.001	-0.001	-0.002	-0.004	0.007	0.012	0.015	0.014	0.006	0.007	0.01	0.017	0.017	0.013	0.011	0.011	0.006	0.011	0.011	0.012	0.013	0.013	0.013	0.014	0.014	0.015	0.015	0.017	0.019	0.019	0.018	0.018	0.018	0.018	0.017	0.018	0.021	0.025	0.026	0.026	0.023	0.023	0.023	0.024	0.024	0.03
YPR011C	0.008	0.009	0.005	0.005	0.005	0.005	0.002	-0.003	-0.005	-0.02	-0.02	-0.022	-0.028	-0.035	-0.038	-0.033	-0.044	-0.028	-0.028	-0.028	-0.025	-0.025	-0.025	-0.025	-0.025	-0.025	-0.03	-0.035	-0.03	-0.027	-0.027	-0.029	-0.039	-0.042	-0.042	-0.043	-0.04	-0.038	-0.035	-0.035	-0.035	-0.038	-0.039	-0.039	-0.039	-0.034	-0.037	-0.03	-0.028
YER001W	0	0	0	0	0	0	0	0	0	0	0	0	0	0	0	0	0	0	0	0	0	0	0	0	0	0	0	0	0	0	0	0	0	0	0	0	0	0	0	0	0	0	-0.003	0.003	0.003	0.003	0.027	0.023	0.026
YCR094W	0.104	0.104	0.104	0.104	0.094	0.094	0.093	0.093	0.099	0.099	0.099	0.093	0.089	0.084	0.084	0.084	0.084	0.084	0.084	0.084	0.085	0.08	0.081	0.078	0.077	0.077	0.077	0.077	0.074	0.074	0.071	0.06	0.055	0.052	0.052	0.05	0.05	0.049	0.049	0.047	0.044	0.044	0.044	0.044	0.044	0.044	0.044	0.04	0.039
YKL019W	0.599	0.599	0.542	0.543	0.539	0.497	0.474	0.474	0.474	0.471	0.474	0.471	0.477	0.477	0.478	0.474	0.474	0.474	0.474	0.474	0.474	0.474	0.467	0.467	0.464	0.46	0.46	0.463	0.438	0.459	0.463	0.463	0.458	0.458	0.458	0.458	0.456	0.456	0.456	0.456	0.444	0.454	0.457	0.454	0.454	0.445	0.444	0.444	0.473
YOL086C	0.124	0.137	0.137	0.135	0.136	0.136	0.136	0.136	0.136	0.136	0.136	0.141	0.133	0.128	0.135	0.132	0.141	0.141	0.141	0.141	0.141	0.139	0.143	0.143	0.143	0.143	0.145	0.145	0.145	0.145	0.147	0.143	0.143	0.143	0.148	0.148	0.148	0.154	0.154	0.154	0.154	0.15	0.154	0.154	0.152	0.152	0.143	0.143	0.136
YLR039C	0.154	0.151	0.139	0.142	0.131	0.131	0.13	0.105	0.096	0.096	0.105	0.096	0.064	0.07	0.076	0.076	0.084	0.08	0.094	0.135	0.15	0.144	0.138	0.069	0.06	0.095	0.102	0.102	0.108	0.09	0.074	0.08	0.08	0.064	0.064	0.061	0.059	0.055	0.06	0.039	0.046	0.046	0.051	0.058	0.045	0.045	0.045	0.033	0.024
YKL033W	0.05	0.05	0.047	0.047	0.053	0.055	0.053	0.053	0.055	0.055	0.063	0.051	0.053	0.06	0.065	0.084	0.084	0.074	0.08	0.07	0.063	0.069	0.069	0.069	0.053	0.078	0.075	0.072	0.072	0.062	0.055	0.061	0.061	0.068	0.083	0.086	0.1	0.105	0.103	0.099	0.099	0.099	0.104	0.12	0.109	0.121	0.117	0.106	0.103
YNL323W	0	0	0.037	-0.061	-0.092	-0.103	-0.103	-0.134	-0.134	-0.06	-0.06	-0.04	-0.083	-0.115	-0.168	-0.157	-0.126	-0.209	-0.138	-0.138	-0.123	-0.119	-0.11	-0.141	-0.155	-0.155	-0.155	-0.155	-0.155	-0.171	-0.171	-0.171	-0.171	-0.171	-0.171	-0.16	-0.19	-0.19	-0.201	-0.208	-0.208	-0.208	-0.208	-0.208	-0.223	-0.223	-0.223	-0.223	-0.226
YCR019W	0.397	0.406	0.406	0.378	0.374	0.367	0.367	0.368	0.364	0.375	0.359	0.359	0.359	0.398	0.411	0.415	0.413	0.415	0.429	0.431	0.431	0.461	0.461	0.448	0.456	0.473	0.383	0.358	0.358	0.358	0.318	0.333	0.381	0.381	0.365	0.355	0.368	0.374	0.419	0.384	0.382	0.383	0.386	0.366	0.373	0.373	0.378	0.395	0.4
YMR216C	0	0	0	0	0	0	0	0	0	0	0	0	0	0	0	0	0	0	0	0	0	0	0	0	0	0	0	0	0	0	0	0	0	0	0	0	0	0	0	0	0	0	0	0	0	0	0	0	0
YCR097W	0.102	0.107	0.109	0.108	0.108	0.108	0.109	0.108	0.11	0.11	0.11	0.115	0.112	0.111	0.117	0.117	0.115	0.117	0.117	0.122	0.105	0.105	0.101	0.101	0.096	0.099	0.099	0.099	0.099	0.099	0.099	0.099	0.101	0.103	0.094	0.086	0.087	0.092	0.092	0.101	0.099	0.104	0.104	0.104	0.104	0.104	0.107	0.107	0.095
YHL013C	-0.067	-0.061	-0.061	-0.057	-0.057	-0.061	-0.057	-0.057	-0.066	-0.066	-0.079	-0.079	-0.072	-0.078	-0.107	-0.107	-0.1	-0.101	-0.104	-0.128	-0.138	-0.138	-0.138	-0.138	-0.134	-0.134	-0.146	-0.146	-0.146	-0.158	-0.158	-0.158	-0.158	-0.158	-0.158	-0.161	-0.161	-0.169	-0.165	-0.165	-0.165	-0.165	-0.151	-0.138	-0.138	-0.146	-0.135	-0.135	-0.125
YOL014W	-0.013	-0.015	-0.012	-0.015	-0.016	-0.022	-0.022	-0.022	-0.02	-0.02	-0.02	-0.018	-0.02	-0.02	-0.018	-0.018	-0.018	-0.018	-0.018	-0.018	-0.016	-0.018	-0.022	-0.022	-0.02	-0.018	-0.016	-0.014	-0.028	-0.028	-0.028	-0.022	-0.018	-0.021	-0.022	-0.025	-0.042	-0.039	-0.038	-0.031	-0.038	-0.038	-0.034	-0.033	-0.028	-0.032	-0.045	-0.045	-0.047
YPL076W	0.127	0.148	0.148	0.154	0.154	0.154	0.138	0.138	0.135	0.141	0.141	0.13	0.114	0.114	0.114	0.114	0.114	0.098	0.086	0.075	0.07	0.07	0.063	0.088	0.089	0.085	0.089	0.089	0.085	0.085	0.091	0.115	0.1	0.101	0.101	0.097	0.094	0.094	0.094	0.09	0.09	0.082	0.084	0.066	0.067	0.065	0.079	0.079	0.079
YNR031C	0.165	0.162	0.152	0.152	0.145	0.15	0.15	0.152	0.149	0.16	0.153	0.161	0.164	0.161	0.162	0.158	0.158	0.159	0.159	0.159	0.158	0.158	0.158	0.158	0.161	0.161	0.161	0.164	0.168	0.173	0.173	0.171	0.171	0.171	0.171	0.171	0.169	0.169	0.174	0.178	0.182	0.182	0.182	0.182	0.179	0.186	0.188	0.188	0.188
YPR109W	0.006	0.008	0.008	0.002	0.001	0.005	0.005	0.005	0.005	0.004	-0.001	0.03	0.041	-0.032	-0.053	-0.041	-0.036	-0.043	-0.043	-0.043	-0.044	-0.069	-0.044	-0.021	-0.026	-0.026	-0.03	-0.014	-0.014	-0.009	-0.003	-0.003	-0.003	-0.013	-0.026	-0.078	-0.071	-0.075	-0.041	-0.041	-0.037	-0.037	-0.042	-0.048	-0.042	-0.048	-0.048	-0.048	-0.061
YGL225W	0.047	0.047	0.056	0.072	0.08	0.085	0.092	0.102	0.102	0.135	0.128	0.119	0.108	0.093	0.08	0.042	0.042	0.048	0.048	0.048	0.05	0.029	0.025	0.025	0.013	0.007	0	-0.009	0.007	0.002	0.009	0.009	0.009	0.006	0.006	-0.003	0	0	0.003	-0.007	0	-0.003	-0.003	-0.003	0.001	0.001	-0.001	0	0
YPL198W	0.299	0.299	0.31	0.299	0.33	0.307	0.305	0.302	0.336	0.313	0.341	0.335	0.368	0.374	0.375	0.381	0.349	0.317	0.324	0.305	0.326	0.405	0.452	0.464	0.471	0.464	0.48	0.464	0.486	0.47	0.451	0.505	0.505	0.494	0.489	0.551	0.551	0.599	0.576	0.591	0.599	0.614	0.716	0.711	0.697	0.732	0.749	0.755	0.755
YML116W	0.007	0.007	0.007	0.007	0.01	0.011	0.012	0.012	0.013	0.01	0.015	0.016	0.016	0.016	0.018	0.018	0.018	0.018	0.018	0.018	0.018	0.018	0.018	0.018	0.019	0.021	0.021	0.021	0.021	0.02	0.018	0.018	0.018	0.014	0.015	0.015	0.015	0.015	0.016	0.013	0.017	0.017	0.019	0.019	0.019	0.019	0.02	0.02	0.019
YGL087C	0.21	0.21	0.221	0.217	0.185	0.195	0.2	0.211	0.211	0.211	0.211	0.216	0.211	0.213	0.21	0.21	0.21	0.21	0.21	0.214	0.22	0.22	0.22	0.227	0.216	0.199	0.215	0.215	0.209	0.198	0.198	0.198	0.188	0.188	0.194	0.194	0.194	0.19	0.187	0.177	0.174	0.183	0.167	0.164	0.173	0.173	0.173	0.164	0.164
YHR156C	-0.151	-0.15	-0.15	-0.147	-0.145	-0.147	-0.147	-0.145	-0.146	-0.151	-0.167	-0.166	-0.163	-0.156	-0.158	-0.158	-0.168	-0.167	-0.163	-0.167	-0.166	-0.159	-0.167	-0.167	-0.168	-0.164	-0.164	-0.167	-0.166	-0.179	-0.184	-0.189	-0.19	-0.191	-0.154	-0.146	-0.142	-0.13	-0.057	0.009	0.038	-0.011	-0.004	-0.004	0.004	0.01	-0.009	0.004	-0.005
YCL061C	0.065	0.069	0.07	0.066	0.069	0.061	0.056	0.056	0.056	0.056	0.059	0.051	0.048	0.04	0.018	0.012	0.014	0.014	0.014	0.015	0.024	0.032	0.035	0.034	0.037	0.028	0.018	0.02	0.019	0.019	0.019	0.018	0.019	0.019	0.013	0.013	0.018	0.016	0.02	0.028	0.034	0.036	0.034	0.025	0.022	0.022	0.027	0.027	0.026
YGR157W	-0.014	-0.013	-0.016	-0.014	-0.014	-0.014	-0.014	-0.014	-0.014	-0.012	-0.016	-0.016	-0.016	-0.017	-0.008	-0.004	-0.001	0.003	0.005	0.005	0.005	0.011	0.014	0.013	0.013	0.014	0.014	0.014	0.015	0.018	0.021	0.026	0.022	0.023	0.023	0.021	0.024	0.03	0.027	0.028	0.028	0.028	0.033	0.035	0.035	0.029	0.029	0.029	0.031
YHR147C	0.184	0.184	0.206	0.206	0.18	0.18	0.18	0.18	0.18	0.18	0.186	0.183	0.189	0.187	0.183	0.189	0.187	0.177	0.16	0.16	0.16	0.16	0.165	0.157	0.155	0.159	0.159	0.161	0.16	0.16	0.16	0.16	0.16	0.16	0.16	0.162	0.162	0.162	0.167	0.167	0.167	0.165	0.165	0.165	0.165	0.165	0.162	0.162	0.162
YDR341C	0.056	0.056	0.056	0.056	0.062	0.055	0.052	0.036	0.029	0.021	0.005	0.023	0.022	0.001	-0.009	0.011	0.011	0.004	0.013	0.013	0.002	0.002	0.009	0.015	0.007	-0.007	-0.007	0.009	0.009	0.009	0.009	0.009	0.016	0.016	0.016	0.022	0.028	0.019	0.019	0.019	0.034	0.034	0.034	0.034	0.034	0.041	0.045	0.045	0.06
YER065C	-0.535	-0.529	-0.514	-0.648	-0.675	-0.723	-0.729	-0.729	-0.697	-0.678	-0.66	-0.657	-0.661	-0.661	-0.625	-0.625	-0.629	-0.617	-0.617	-0.56	-0.574	-0.574	-0.581	-0.57	-0.57	-0.578	-0.578	-0.559	-0.559	-0.501	-0.501	-0.387	-0.405	-0.442	-0.428	-0.428	-0.428	-0.428	-0.428	-0.409	-0.409	-0.409	-0.398	-0.57	-0.428	0	0	0	0
YDL117W	0.013	0.018	0.032	0.073	0.072	0.068	0.061	0.058	0.06	0.076	0.076	0.075	0.075	0.075	0.075	0.075	0.073	0.073	0.075	0.073	0.076	0.079	0.081	0.078	0.078	0.078	0.082	0.086	0.086	0.09	0.09	0.092	0.089	0.092	0.092	0.092	0.092	0.092	0.092	0.096	0.096	0.096	0.092	0.092	0.092	0.093	0.093	0.093	0.093
YEL031W	0.235	0.23	0.221	0.221	0.225	0.225	0.227	0.221	0.223	0.225	0.229	0.229	0.237	0.235	0.235	0.232	0.23	0.24	0.229	0.264	0.264	0.257	0.257	0.257	0.257	0.257	0.25	0.246	0.251	0.242	0.236	0.236	0.238	0.239	0.238	0.245	0.249	0.256	0.254	0.254	0.254	0.254	0.258	0.258	0.258	0.26	0.265	0.263	0.258
YBR183W	0.032	0.032	0.032	0.037	0.018	0.018	0.02	0.02	0.015	0.018	0.003	-0.001	-0.008	-0.005	0	-0.005	-0.01	0.011	0.013	0.013	0.013	0.02	0.024	0.029	0.032	0.035	0.035	0.035	0.038	0.044	0.04	0.062	0.063	0.049	0.046	0.044	0.044	0.036	0.036	0.041	0.037	0.037	0.037	0.037	0.054	0.038	0.036	0.036	0.036
YGL126W	0.012	0.008	0.014	0.003	0.003	0.003	0.006	0.01	0.014	0.011	0.011	0.016	0.005	0.009	0.01	0.007	-0.005	0.001	0.006	0.006	0.006	0.002	0.002	-0.005	0.003	-0.002	0	-0.002	-0.005	0.004	0.004	0.001	0.001	0.044	0.022	0.021	0.022	0.034	0.006	0.031	0.031	0.03	0.024	0.029	0.035	0.035	0.035	0.035	0.033
YLR204W	0.344	0.335	0.335	0.337	0.337	0.337	0.331	0.344	0.331	0.395	0.407	0.397	0.4	0.403	0.407	0.405	0.418	0.418	0.423	0.423	0.423	0.413	0.423	0.424	0.424	0.425	0.426	0.423	0.423	0.41	0.41	0.41	0.436	0.434	0.436	0.432	0.432	0.435	0.438	0.436	0.436	0.436	0.436	0.455	0.455	0.459	0.459	0.459	0.459
YAL016W	-0.024	-0.024	-0.023	-0.025	-0.025	-0.025	-0.025	-0.025	-0.026	-0.027	-0.029	-0.029	-0.029	-0.029	-0.029	-0.029	-0.023	-0.023	-0.023	-0.022	-0.022	-0.017	-0.017	-0.016	-0.017	-0.014	-0.014	-0.012	-0.012	-0.012	-0.012	-0.012	-0.013	-0.011	-0.011	-0.012	-0.009	-0.009	-0.005	-0.005	-0.005	-0.005	-0.003	-0.004	-0.005	-0.004	-0.005	-0.004	-0.004
YNL149C	0.184	0.184	0.177	0.177	0.177	0.171	0.171	0.189	0.189	0.194	0.194	0.218	0.218	0.218	0.218	0.218	0.218	0.218	0.244	0.25	0.25	0.25	0.25	0.188	0.188	0.188	0.188	0.142	0.124	0.124	0.132	0.132	0.115	0.122	0.122	0.107	0.095	0.136	0.125	0.125	0.125	0.125	0.156	0.024	0.087	0.087	0.073	0.073	0.073
YOR246C	-0.099	-0.105	-0.111	-0.108	-0.104	-0.104	-0.115	-0.115	-0.115	-0.117	-0.117	-0.127	-0.127	-0.123	-0.122	-0.134	-0.144	-0.137	-0.133	-0.139	-0.144	-0.148	-0.151	-0.154	-0.154	-0.154	-0.154	-0.154	-0.152	-0.154	-0.18	-0.208	-0.215	-0.21	-0.192	-0.178	-0.178	-0.178	-0.18	-0.18	-0.18	-0.18	-0.18	-0.18	-0.18	-0.18	-0.18	-0.18	-0.185
YCL009C	0.132	0.132	0.176	0.18	0.175	0.175	0.171	0.166	0.157	0.146	0.158	0.16	0.158	0.158	0.159	0.151	0.151	0.149	0.148	0.134	0.131	0.133	0.133	0.129	0.13	0.13	0.13	0.141	0.141	0.144	0.144	0.139	0.145	0.141	0.139	0.139	0.139	0.139	0.135	0.13	0.139	0.137	0.138	0.142	0.139	0.135	0.135	0.135	0.135
YPL006W	0.276	0.273	0.273	0.279	0.369	0.355	0.363	0.295	0.295	0.283	0.283	0.312	0.299	0.305	0.318	0.314	0.314	0.303	0.297	0.345	0.351	0.127	0.042	0.063	0.034	0.052	0.062	0.056	0.043	0.049	0.122	0.156	0.223	0.165	0.174	0.148	0.144	0.151	0.092	0.052	0.064	0.049	0.049	0.117	0.128	0.137	0.135	0.091	0.134
YBR199W	0.358	0.355	0.349	0.351	0.351	0.351	0.351	0.351	0.351	0.351	0.347	0.347	0.342	0.339	0.339	0.339	0.339	0.339	0.345	0.345	0.343	0.343	0.343	0.348	0.345	0.344	0.344	0.36	0.36	0.369	0.381	0.392	0.386	0.374	0.365	0.365	0.393	0.393	0.381	0.375	0.375	0.372	0.38	0.38	0.377	0.38	0.374	0.374	0.372
YLR450W	0.027	0.027	0.027	0.023	0.023	0.023	0.023	0.026	0.026	0.026	0.026	0.024	0.024	0.025	0.025	0.021	0.021	0.021	0.021	0.019	0.019	0.019	0.021	0.024	0.024	0.024	0.024	0.024	0.024	0.032	0.032	0.032	0.032	0.036	0.036	0.039	0.037	0.037	0.035	0.025	0.025	0.025	0.025	0.03	0.03	0.026	0.026	0.026	0.026
YGR098C	0.112	0.125	0.17	0.166	0.166	0.169	0.177	0.178	0.168	0.168	0.166	0.166	0.166	0.159	0.159	0.159	0.169	0.169	0.15	0.116	0.129	0.133	0.136	0.13	0.13	0.139	0.142	0.176	0.17	0.171	0.174	0.169	0.187	0.177	0.177	0.177	0.171	0.178	0.175	0.175	0.171	0.171	0.175	0.157	0.161	0.164	0.173	0.173	0.161
YOR187W	0.451	0.388	0.381	0.397	0.39	0.378	0.378	0.355	0.346	0.291	0.291	0.27	0.258	0.258	0.258	0.258	0.258	0.25	0.21	0.218	0.218	0.178	0.185	0.169	0.169	0.169	0.157	0.157	0.157	0.157	0.167	0.155	0.149	0.149	0.126	0.116	0.099	0.077	0.075	0.094	0.104	0.104	0.099	0.099	0.089	0.079	0.079	0.079	0.085
YPL226W	1.51	1.562	1.558	1.558	1.612	1.612	1.612	1.612	1.594	1.639	1.613	1.613	1.613	1.614	1.614	1.605	1.597	1.58	1.575	1.563	1.563	1.533	1.51	1.508	1.508	1.508	1.508	1.49	1.475	1.465	1.546	1.514	1.504	1.498	1.498	1.498	1.498	1.571	1.561	1.564	2.083	2.177	2.303	2.303	2.292	2.292	2.27	2.27	2.16
YNL270C	-0.001	-0.001	-0.001	0.003	-0.007	-0.007	-0.007	-0.007	-0.011	-0.007	-0.007	-0.007	-0.007	-0.017	-0.028	-0.028	-0.028	-0.028	-0.028	-0.031	-0.061	-0.068	-0.068	-0.068	-0.071	-0.082	-0.085	-0.085	-0.085	-0.083	-0.083	-0.083	-0.083	-0.079	-0.079	-0.082	-0.047	-0.047	-0.037	-0.037	-0.037	-0.047	-0.047	-0.047	-0.047	-0.042	-0.049	-0.036	-0.044
YDR185C	0.025	0.021	0.017	0.008	0.008	0.009	0.008	0.023	0.024	0.024	0.025	0.025	0.025	0.025	0.022	0.022	0.022	0.023	0.023	0.024	0.024	0.028	0.027	0.027	0.025	0.022	0.02	0.02	0.02	0.02	0.019	0.014	0.014	0.013	0.014	0.014	0.017	0.017	0.018	0.018	0.018	0.018	0.018	0.016	0.021	0.016	0.018	0.015	0.015
YBR079C	0.012	0.014	0.012	0.015	0.016	0.016	0.016	0.02	0.034	0.034	0.037	0.037	0.032	0.033	0.033	0.033	0.031	0.032	0.031	0.025	0.027	0.027	0.029	0.03	0.03	0.026	0.026	0.026	0.026	0.026	0.026	0.026	0.026	0.024	0.024	0.032	0.03	0.034	0.034	0.034	0.034	0.034	0.031	0.029	0.027	0.024	0.025	0.025	0.025
YLR107W	0.207	0.207	0.211	0.213	0.212	0.205	0.199	0.185	0.184	0.178	0.176	0.177	0.182	0.18	0.171	0.171	0.171	0.181	0.178	0.178	0.176	0.175	0.175	0.174	0.174	0.17	0.169	0.169	0.166	0.166	0.166	0.166	0.173	0.173	0.182	0.182	0.184	0.184	0.184	0.182	0.176	0.174	0.175	0.175	0.175	0.175	0.173	0.173	0.177
YPR140W	0.026	0.026	0.026	0.026	0.033	0.033	0.049	0.055	0.061	0.061	0.056	0.048	0.044	0.044	0.04	0.036	0.042	0.043	0.043	0.046	0.044	0.048	0.049	0.051	0.058	0.056	0.056	0.056	0.061	0.059	0.065	0.063	0.06	0.062	0.072	0.076	0.073	0.076	0.076	0.079	0.079	0.075	0.077	0.087	0.087	0.087	0.082	0.082	0.082
YBR084W	-0.029	-0.028	-0.03	-0.03	-0.03	-0.022	-0.022	-0.023	-0.023	-0.023	-0.023	-0.021	-0.024	-0.021	-0.021	-0.021	-0.021	-0.022	-0.024	-0.024	-0.026	-0.026	-0.024	-0.021	-0.021	-0.021	-0.022	-0.022	-0.022	-0.022	-0.017	-0.016	-0.011	-0.013	-0.013	-0.013	-0.013	-0.013	-0.009	-0.009	-0.013	-0.015	-0.02	-0.02	-0.02	-0.02	-0.02	-0.02	-0.016
YDR443C	0.333	0.322	0.324	0.326	0.324	0.324	0.322	0.314	0.298	0.298	0.299	0.299	0.299	0.299	0.296	0.296	0.296	0.306	0.306	0.308	0.306	0.306	0.306	0.306	0.306	0.304	0.304	0.304	0.3	0.286	0.287	0.293	0.293	0.301	0.301	0.301	0.296	0.321	0.32	0.32	0.304	0.305	0.303	0.303	0.302	0.307	0.313	0.326	0.319
YER049W	0.025	0.024	0.024	0.026	0.026	0.026	0.024	0.024	0.017	0.012	0.012	0.012	0.012	0.012	0.012	0.013	0.013	0.013	0.01	0.011	0.009	0.009	0.009	0.009	0.009	0.009	0.009	0.009	0.009	0.009	0.009	0.009	0.008	0.008	0.008	0.009	0.01	0.01	0.01	0.017	0.013	0.013	0.016	0.016	0.016	0.015	0.015	0.015	0.015
YPL018W	-0.037	-0.034	-0.031	-0.034	-0.024	-0.024	-0.015	-0.018	-0.018	-0.013	-0.015	-0.012	-0.006	-0.006	-0.006	-0.009	-0.009	-0.012	-0.012	-0.007	-0.007	0.002	-0.001	-0.007	-0.007	-0.011	-0.011	-0.011	-0.015	-0.029	-0.004	-0.015	-0.003	-0.019	-0.019	-0.049	-0.049	-0.049	-0.049	-0.053	-0.053	-0.052	-0.052	-0.082	-0.082	-0.1	-0.1	-0.094	-0.089
YNL177C	0.036	0.037	0.036	0.037	0.032	0.03	0.028	0.026	0.026	0.027	0.026	0.018	0.011	0.011	0.018	0.018	0.018	0.021	0.021	0.022	0.023	0.02	0.023	0.023	0.024	0.021	0.022	0.028	0.028	0.027	0.028	0.028	0.031	0.029	0.025	0.025	0.025	0.023	0.023	0.021	0.021	0.021	0.021	0.019	0.019	0.022	0.019	0.019	0.019
YNR019W	0.005	0.009	0.006	0.006	0.006	0.006	0.006	0.006	0.012	0.016	0.017	0.018	0.018	0.021	0.02	0.025	0.027	0.026	0.027	0.028	0.028	0.027	0.03	0.031	0.032	0.032	0.029	0.029	0.027	0.029	0.042	0.042	0.047	0.047	0.047	0.049	0.049	0.048	0.052	0.057	0.057	0.057	0.057	0.057	0.057	0.057	0.057	0.057	0.059
YLR396C	-0.038	-0.036	-0.036	-0.036	-0.036	-0.038	-0.038	-0.028	-0.027	-0.027	-0.027	-0.023	-0.023	-0.022	-0.022	-0.027	-0.028	-0.031	-0.03	-0.026	-0.028	-0.026	-0.026	-0.027	-0.025	-0.025	-0.024	-0.024	-0.024	-0.024	-0.023	-0.022	-0.022	-0.026	-0.026	-0.026	-0.026	-0.026	-0.026	-0.026	-0.025	-0.025	-0.025	-0.025	-0.025	-0.025	-0.025	-0.025	-0.025
YHR001W	0	0	0	0	0	0	0	0	0	0	0	0	0	0	0	0	0	0	0	0	0	0	0	0	0	0	0	0	0	0	0	0	0	0	0	0	0	0	0	0	0	0	0	0	0	0	0	0	0
YMR138W	0.053	0.051	0.101	0.107	0.09	0.09	0.09	0.075	0.074	0.074	0.082	0.069	0.078	0.086	0.073	0.073	0.048	0	-0.04	0	0	0.085	0.068	0.13	0.053	0.103	0.117	0.102	0.093	0.084	0.093	0.093	0.085	0.078	0.078	0.071	0.131	0.132	0.141	0.133	0.133	0.144	0.142	0.144	0.14	0.14	0.137	0.121	0.17
YOL149W	0.203	0.26	0.238	0.233	0.236	0.236	0.24	0.245	0.248	0.234	0.262	0.262	0.262	0.262	0.255	0.255	0.245	0.235	0.241	0.241	0.246	0.214	0.22	0.22	0.215	0.215	0.212	0.212	0.212	0.212	0.212	0.212	0.21	0.207	0.207	0.21	0.201	0.207	0.207	0.213	0.21	0.222	0.222	0.222	0.227	0.227	0.226	0.226	0.229
YCL024W	-0.022	-0.022	-0.022	-0.022	-0.022	-0.021	0.001	-0.003	-0.023	-0.017	-0.017	-0.017	-0.017	-0.017	-0.017	-0.017	-0.017	-0.021	-0.021	-0.021	-0.02	-0.02	-0.02	-0.022	-0.023	-0.023	-0.022	-0.022	-0.022	-0.022	-0.023	-0.021	-0.021	-0.025	-0.026	-0.026	-0.026	-0.026	-0.026	-0.026	-0.026	-0.026	-0.026	-0.026	-0.026	-0.026	-0.026	-0.027	-0.026
YJL013C	0.021	0.018	0.018	0.019	0.02	0.02	0.019	0.019	0.017	0.021	0.021	0.024	0.021	0.023	0.023	0.018	0.026	0.03	0.03	0.036	0.038	0.038	0.039	0.037	0.037	0.037	0.032	0.032	0.031	0.031	0.031	0.022	0.021	0.025	0.022	0.022	0.021	0.021	0.024	0.023	0.018	0.014	0.014	0.016	0.017	0.017	0.021	0.021	0.023
YBR255W	0.138	0.138	0.148	0.148	0.148	0.207	0.258	0.271	0.277	0.301	0.384	0.483	0.483	0.49	0.499	0.499	0.453	0.472	0.481	0.481	0.489	0.549	0.478	0.49	0.49	0.503	0.491	0.492	0.513	0.494	0.416	0.37	0.37	0.37	0.376	0.363	0.399	0.377	0.39	0.385	0.378	0.378	0.387	0.406	0.429	0.386	0.386	0.387	0.372
YPL096C-A	0.258	0.289	0.257	0.247	0.247	0.233	0.238	0.243	0.238	0.238	0.251	0.237	0.2	0.168	0.21	0.21	0.21	0.21	0.174	0.178	0.199	0.227	0.245	0.252	0.234	0.277	0.502	0.185	0.251	0.408	0.326	0.221	0.207	0.297	0.334	0.451	0.665	0.719	0.457	0.457	0.457	0.36	0.36	0.377	0.407	0.407	0.413	0.413	0.323
YDR525W-A	0	0	0	0	0	0	0	0	0	0	0	0	0	0	0	0	0	0	0	0	0	0	0	0	0	0	0	0	0	0	0	0	0	0	0	0	0	0	0	0	0	0	0	0	0	0	0	0	0
YDR312W	-0.176	-0.17	-0.191	-0.191	-0.191	-0.184	-0.158	-0.176	-0.155	-0.165	-0.158	-0.158	-0.158	-0.158	-0.158	-0.146	-0.146	-0.114	-0.095	-0.102	-0.121	-0.121	-0.121	-0.121	-0.121	-0.121	-0.166	0	0	0	0	0	0	0	0	0	0	0	0	0	0	0	0	0	0	0	0	0	0
YER116C	-0.001	-0.001	-0.001	-0.001	-0.001	-0.001	-0.001	0.019	0.015	0.015	0.017	0.017	0.017	0	0	0	0	0	0	0	0	0	0	0	0	0	0	0	0	0	0	0	0	0	0	0	0	0	0	0	0	0	0.115	0.091	0.059	0.059	0.059	0.059	0.059
YGL194C-A	-0.014	-0.014	-0.015	-0.019	-0.019	-0.019	-0.019	-0.019	-0.026	-0.025	-0.017	-0.017	-0.015	-0.015	-0.014	-0.018	-0.018	-0.018	-0.018	-0.018	-0.021	-0.021	-0.021	-0.023	-0.027	-0.027	-0.028	-0.037	-0.043	-0.043	-0.047	-0.047	-0.049	-0.049	-0.049	-0.039	-0.051	-0.054	-0.054	-0.054	-0.054	-0.053	-0.043	-0.047	-0.047	-0.042	-0.037	-0.038	-0.035
YJL025W	0.018	0.018	0.015	0.015	0.017	0.017	0.017	0.015	0.011	0.011	0.011	0.012	0.012	0.011	0.009	0.006	0.005	0.011	0.011	0.011	0.011	0.004	0.004	0.014	0.014	0.013	0.011	0.009	0.009	0.009	0.009	0.007	0.014	0.014	0.014	0.011	0.011	0.011	0.01	0.013	0.013	0.02	0.018	0.021	0.011	0.007	0.007	-0.002	0.014
YGL227W	0.008	0.009	0.013	0.025	0.023	0.02	0.02	0.02	0.018	0.013	0.013	0.011	0.013	0.014	0.014	0.013	0.013	0.024	0.023	0.025	0.023	0.022	0.018	0.007	0.012	0.014	0.014	0.016	0.014	0.012	0.013	0.004	0.001	0.004	-0.011	0.013	0.015	0.02	0.018	0.018	0.018	0.018	0.019	0.019	0.018	0.021	0.02	0.02	0.019
YOL122C	0.026	0.026	0.025	0.025	0.024	0.024	0.027	0.027	0.027	0.027	0.027	0.024	0.029	0.038	0.038	0.038	0.038	0.038	0.038	0.038	0.039	0.042	0.044	0.045	0.047	0.05	0.05	0.052	0.052	0.052	0.053	0.053	0.05	0.05	0.05	0.05	0.05	0.05	0.05	0.05	0.051	0.043	0.043	0.043	0.043	0.043	0.043	0.031	0.037
YLL058W	-0.168	-0.144	-0.128	-0.133	-0.139	-0.144	-0.15	-0.143	-0.146	-0.147	-0.145	-0.145	-0.122	-0.15	-0.163	-0.164	-0.164	-0.182	-0.2	-0.196	-0.183	-0.188	-0.193	-0.195	-0.2	-0.209	-0.198	-0.179	-0.198	-0.156	-0.128	-0.128	-0.129	-0.117	-0.111	-0.111	-0.111	-0.111	-0.111	-0.111	-0.103	-0.103	-0.104	-0.1	-0.101	-0.104	-0.104	-0.104	-0.107
YCR007C	0.049	0.048	0.042	0.045	0.049	0.049	0.042	0.042	0.042	0.044	0.058	0.061	0.061	0.062	0.066	0.09	0.093	0.098	0.098	0.097	0.09	0.09	0.094	0.091	0.087	0.085	0.089	0.099	0.099	0.092	0.1	0.104	0.103	0.101	0.095	0.101	0.097	0.102	0.102	0.102	0.105	0.109	0.109	0.109	0.109	0.109	0.108	0.113	0.113
YAL031C	0.162	0.158	0.158	0.158	0.158	0.158	0.16	0.17	0.154	0.16	0.155	0.155	0.152	0.152	0.14	0.14	0.14	0.13	0.141	0.137	0.132	0.132	0.132	0.132	0.132	0.128	0.128	0.129	0.129	0.129	0.129	0.136	0.128	0.128	0.124	0.129	0.134	0.144	0.137	0.133	0.133	0.133	0.133	0.133	0.133	0.133	0.129	0.129	0.129
YJL092W	1.612	1.606	1.574	1.574	1.571	1.571	1.571	1.571	1.565	1.551	1.577	1.638	1.608	1.589	1.576	1.559	1.533	1.533	1.527	1.544	1.528	1.516	1.481	1.481	1.5	1.504	1.514	1.409	1.389	1.413	1.562	1.566	1.592	1.587	1.565	1.52	1.468	1.387	1.455	1.494	1.494	1.43	2.179	2.163	0	2.041	1.728	1.354	1.399
YDR321W	0.074	0.072	0.081	0.084	0.084	0.084	0.084	0.082	0.093	0.097	0.116	0.1	0.114	0.108	0.108	0.108	0.108	0.108	0.11	0.115	0.144	0.15	0.157	0.151	0.166	0.199	0.215	0.206	0.191	0.231	0.235	0.247	0.248	0.252	0.269	0.281	0.281	0.287	0.287	0.269	0.301	0.259	0.254	0.265	0.272	0.291	0.298	0.338	0.404
YDR192C	-0.46	-0.46	-0.469	-0.466	-0.542	-0.564	-0.589	-0.589	-0.589	-0.661	-0.585	-0.519	-0.465	-0.367	-0.401	-0.367	-0.374	-0.383	-0.383	-0.319	-0.325	-0.323	-0.315	-0.315	-0.346	-0.336	-0.307	-0.309	-0.288	-0.282	-0.29	-0.29	-0.305	-0.353	-0.353	-0.365	-0.365	-0.349	-0.356	-0.366	-0.38	-0.371	-0.282	-0.281	-0.273	-0.28	-0.286	-0.283	-0.283
YML079W	0.067	0.067	0.065	0.065	0.065	0.065	0.065	0.059	0.063	0.065	0.065	0.063	0.053	0.053	0.049	0.048	0.044	0.046	0.046	0.046	0.052	0.047	0.047	0.044	0.05	0.058	0.06	0.05	0.043	0.048	0.038	0.035	0.033	0.025	0.025	0.033	0.033	0.022	0.017	0.017	0.01	0.003	0.009	0.009	-0.003	0.012	0	0.002	0.007
YJR117W	0.116	0.126	0.12	0.113	0.112	0.141	0.136	0.136	0.132	0.132	0.144	0.141	0.139	0.139	0.139	0.161	0.156	0.156	0.16	0.155	0.153	0.157	0.159	0.161	0.161	0.161	0.161	0.161	0.161	0.167	0.167	0.167	0.164	0.164	0.164	0.164	0.166	0.166	0.177	0.177	0.18	0.19	0.194	0.188	0.191	0.195	0.182	0.184	0.185
YDR033W	0.258	0.258	0.246	0.233	0.233	0.233	0.233	0.229	0.224	0.198	0.198	0.211	0.148	0.148	0.144	0.142	0.129	0.124	0.124	0.124	0.117	0.089	0.084	0.106	0.101	0.078	0.091	0.089	0.101	0.108	0.079	0.123	0.117	0.117	0.117	0.117	0.117	0.13	0.117	0.12	0.12	0.114	0.082	0.055	0.07	0.119	0.125	0.128	0.149
YCR052W	0.184	0.16	0.168	0.148	0.151	0.158	0.214	0.221	0.236	0.223	0.228	0.227	0.221	0.22	0.226	0.226	0.234	0.242	0.242	0.228	0.221	0.228	0.221	0.213	0.22	0.207	0.245	0.271	0.295	0.251	0.277	0.281	0.285	0.289	0.299	0.332	0.332	0.332	0.332	0.347	0.339	0.325	0.334	0.336	0.333	0.333	0.324	0.303	0.308
YHL026C	0.394	0.398	0.437	0.417	0.406	0.406	0.406	0.411	0.416	0.355	0.344	0.339	0.339	0.347	0.347	0.339	0.344	0.334	0.334	0.349	0.374	0.333	0.353	0.321	0.321	0.306	0.306	0.306	0.271	0.284	0.27	0.186	0.175	0.175	0.181	0.169	0.22	0.269	0.288	0.252	0.419	0.391	0.391	0.391	0.367	0.422	0.422	0.422	0.414
YLR034C	0.199	0.199	0.204	0.204	0.194	0.194	0.194	0.19	0.19	0.19	0.19	0.185	0.185	0.192	0.192	0.192	0.192	0.184	0.179	0.181	0.21	0.21	0.205	0.204	0.213	0.233	0.25	0.25	0.25	0.25	0.242	0.239	0.239	0.239	0.244	0.244	0.226	0.226	0.274	0.274	0.275	0.275	0.275	0.278	0.281	0.307	0.307	0.337	0.337
YOR251C	-0.039	-0.035	-0.029	-0.028	-0.057	-0.056	-0.056	-0.05	0.034	0.031	0.041	0.044	0.039	0.05	0.05	0.068	0.063	0.072	0.085	0.102	0.102	0.095	0.095	0.098	0.098	0.097	0.097	0.103	0.112	0.108	0.105	0.12	0.125	0.125	0.093	0.096	0.098	0.091	0.093	0.095	0.096	0.096	0.096	0.096	0.097	0.097	0.095	0.109	0.105
YKR036C	0.06	0.068	0.077	0.077	0.08	0.085	0.087	0.082	0.089	0.083	0.083	0.081	0.082	0.082	0.082	0.088	0.081	0.076	0.076	0.076	0.081	0.086	0.083	0.095	0.098	0.089	0.087	0.087	0.087	0.087	0.086	0.086	0.08	0.078	0.078	0.08	0.075	0.079	0.081	0.084	0.11	0.104	0.107	0.107	0.107	0.104	0.102	0.1	0.107
YDR226W	-0.007	-0.007	0.002	0.007	0.008	0.008	0.008	0.016	0.015	0.015	0.02	0.021	0.012	0.013	0.015	0.018	0.019	0.019	0.019	0.019	0.019	0.022	0.022	0.023	0.021	0.028	0.03	0.034	0.034	0.031	0.031	0.031	0.042	0.042	0.046	0.044	0.046	0.048	0.045	0.05	0.062	0.06	0.056	0.056	0.056	0.068	0.049	0.05	0.052
YGL129C	0.123	0.13	0.134	0.134	0.134	0.134	0.135	0.125	0.118	0.115	0.115	0.115	0.118	0.121	0.114	0.119	0.119	0.115	0.115	0.119	0.117	0.12	0.116	0.116	0.116	0.116	0.123	0.14	0.138	0.136	0.138	0.13	0.129	0.131	0.129	0.129	0.131	0.131	0.131	0.131	0.129	0.129	0.126	0.126	0.129	0.134	0.138	0.138	0.14
YBR043C	0.111	0.106	0.102	0.102	0.102	0.102	0.102	0.102	0.101	0.104	0.104	0.106	0.106	0.106	0.102	0.1	0.099	0.099	0.099	0.098	0.102	0.102	0.102	0.105	0.103	0.103	0.1	0.1	0.1	0.1	0.1	0.1	0.1	0.1	0.101	0.094	0.094	0.092	0.092	0.092	0.088	0.088	0.088	0.088	0.088	0.088	0.088	0.088	0.09
YNL002C	0.064	0.064	0.064	0.066	0.066	0.065	0.065	0.065	0.066	0.066	0.066	0.067	0.067	0.067	0.064	0.064	0.064	0.069	0.067	0.069	0.069	0.065	0.065	0.065	0.067	0.07	0.07	0.07	0.069	0.07	0.073	0.073	0.073	0.07	0.067	0.062	0.067	0.067	0.073	0.079	0.079	0.079	0.084	0.084	0.084	0.085	0.087	0.087	0.089
YBR022W	-0.003	-0.003	0.002	0.005	0.007	0.007	0.007	0.007	0.007	0.008	0.003	0.005	0.003	0.003	0	0.006	0.003	0.003	0.003	0.003	0.003	0.002	0.002	0.002	0.006	0.006	0.004	0.005	0.005	0.009	0.013	0.013	0.022	0.02	0.02	0.018	0.026	0.034	0.041	0.044	0.04	0.04	0.047	0.047	0.047	0.047	0.044	0.044	0.044
YIL114C	0.021	0.033	0.033	0.032	0.032	0.032	0.032	0.026	0.031	0.037	0.039	0.045	0.061	-0.099	-0.099	-0.129	-0.131	-0.121	-0.179	-0.179	-0.179	-0.196	-0.203	-0.211	-0.211	-0.211	-0.183	-0.183	-0.242	-0.263	-0.305	-0.305	-0.305	-0.29	-0.348	-0.305	-0.305	-0.22	-0.22	-0.22	-0.22	-0.22	-0.188	-0.174	-0.113	-0.137	-0.137	-0.148	-0.148
YBR141C	0.257	0.257	0.251	0.246	0.247	0.248	0.242	0.234	0.228	0.23	0.23	0.23	0.23	0.227	0.228	0.231	0.231	0.241	0.246	0.244	0.244	0.247	0.235	0.223	0.221	0.214	0.214	0.205	0.205	0.207	0.208	0.206	0.206	0.206	0.206	0.206	0.209	0.209	0.213	0.21	0.198	0.198	0.198	0.198	0.198	0.199	0.198	0.198	0.195
YGR143W	-0.019	-0.019	-0.019	-0.022	-0.025	-0.024	-0.024	-0.026	-0.026	-0.026	-0.026	-0.026	-0.026	-0.026	-0.025	-0.025	-0.025	-0.025	-0.025	-0.025	-0.025	-0.025	-0.025	-0.025	-0.028	-0.028	-0.03	-0.03	-0.031	-0.031	-0.031	-0.03	-0.028	-0.028	-0.026	-0.023	-0.021	-0.014	-0.014	-0.014	-0.014	-0.015	-0.015	-0.015	-0.013	-0.017	-0.014	-0.01	-0.01
YJL060W	0.072	0.072	0.074	0.072	0.069	0.056	0.056	0.059	0.059	0.059	0.059	0.065	0.065	0.065	0.063	0.063	0.063	0.063	0.068	0.065	0.061	0.065	0.065	0.06	0.058	0.058	0.058	0.058	0.059	0.061	0.064	0.052	0.052	0.06	0.058	0.051	0.051	0.047	0.051	0.051	0.051	0.051	0.048	0.048	0.048	0.048	0.046	0.046	0.045
YML064C	0	0.145	0.145	0.145	0.145	0.145	0.145	0.06	0.06	0.06	0	0	0	0	0	0	0	0	0	0	0	0	0	0	0	0	0	0	0	0	0	0	0	0	0	0	0	0	0	0	0	0	0	0	0	0	0	0	0
YMR032W	0.639	0.631	0.631	0.611	0.611	0.587	0.578	0.578	0.535	0.56	0.56	0.56	0.56	0.586	0.653	0.669	0.642	0.686	0.693	0.693	0.588	0.588	0.588	0.588	0.538	0.538	0.538	0.538	0.555	0.555	0.555	0.498	0.504	0.504	0.504	0.493	0.493	0.475	0.469	0.463	0.48	0.483	0.474	0.474	0.474	0.474	0.452	0.452	0.502
YLR187W	0.055	0.06	0.067	0.061	0.061	0.061	0.061	0.059	0.057	0.056	0.058	0.058	0.058	0.058	0.058	0.06	0.057	0.055	0.053	0.046	0.044	0.044	0.043	0.043	0.032	0.035	0.035	0.034	0.026	0.03	0.043	0.036	0.041	0.038	0.036	0.059	0.063	0.06	0.06	0.065	0.065	0.065	0.069	0.073	0.076	0.087	0.087	0.084	0.084
YMR173W	0	0	0.002	0.001	0.001	0	0	0	0	-0.001	0.001	-0.001	-0.001	-0.001	0.001	0.002	0.001	0.001	0.001	0	-0.001	0.002	0.001	0.002	0	0	0.002	0.001	-0.001	-0.002	-0.002	-0.004	-0.004	-0.004	-0.003	-0.004	-0.013	-0.018	-0.011	-0.005	-0.014	-0.019	-0.021	-0.021	-0.021	-0.019	-0.019	-0.02	-0.018
YLR216C	-0.067	-0.077	-0.088	-0.097	-0.094	-0.166	-0.172	-0.172	-0.167	-0.138	-0.13	-0.128	-0.128	-0.129	-0.107	-0.107	-0.1	-0.104	-0.128	-0.151	-0.173	-0.137	-0.137	-0.122	-0.126	-0.123	-0.113	-0.048	-0.038	-0.032	-0.035	-0.045	-0.045	-0.045	-0.038	0.001	0.014	0.028	0.006	-0.029	-0.032	-0.036	-0.035	-0.035	-0.046	-0.043	-0.023	-0.012	-0.015
YDR520C	0.029	0.025	0.027	0.028	0.031	0.031	0.031	0.031	0.031	0.034	0.034	0.038	0.038	0.035	0.035	0.036	0.039	0.039	0.041	0.041	0.048	0.042	0.042	0.042	0.045	0.039	0.039	0.043	0.05	0.048	0.055	0.066	0.066	0.066	0.066	0.063	0.064	0.068	0.069	0.069	0.067	0.067	0.067	0.067	0.07	0.07	0.07	0.079	0.081
YKR082W	0.146	0.151	0.152	0.152	0.152	0.152	0.153	0.153	0.154	0.154	0.154	0.154	0.154	0.158	0.161	0.165	0.165	0.163	0.163	0.163	0.163	0.162	0.16	0.16	0.164	0.164	0.164	0.164	0.164	0.164	0.164	0.163	0.163	0.163	0.161	0.157	0.155	0.165	0.17	0.165	0.161	0.157	0.166	0.173	0.17	0.169	0.169	0.169	0.169
YEL027W	0	0	0.003	0.003	0.003	0.003	-0.03	0.005	0.013	-0.028	-0.028	-0.008	-0.008	-0.008	-0.008	-0.008	-0.008	-0.008	-0.008	-0.008	-0.008	-0.008	-0.008	-0.008	-0.008	-0.008	-0.008	-0.008	-0.023	-0.023	-0.035	-0.041	-0.095	-0.095	-0.095	-0.095	-0.125	-0.108	-0.135	-0.135	-0.135	-0.138	-0.138	-0.14	-0.14	-0.14	-0.14	-0.14	-0.16
YPL011C	0.239	0.24	0.24	0.239	0.238	0.238	0.238	0.238	0.235	0.235	0.232	0.229	0.23	0.23	0.23	0.233	0.233	0.22	0.219	0.219	0.221	0.221	0.221	0.225	0.225	0.214	0.214	0.215	0.215	0.215	0.211	0.215	0.216	0.215	0.212	0.214	0.214	0.218	0.223	0.223	0.223	0.223	0.223	0.223	0.219	0.217	0.215	0.223	0.224
YDL027C	-0.085	-0.079	-0.077	-0.076	-0.069	-0.069	-0.065	-0.067	-0.067	-0.067	-0.067	-0.067	-0.064	-0.064	-0.06	-0.06	-0.06	-0.06	-0.058	-0.054	-0.054	-0.053	-0.053	-0.053	-0.049	-0.05	-0.05	-0.052	-0.057	-0.058	-0.058	-0.056	-0.058	-0.068	-0.072	-0.072	-0.072	-0.065	-0.066	-0.066	-0.063	-0.063	-0.062	-0.063	-0.065	-0.065	-0.065	-0.065	-0.064
YIL031W	-0.094	-0.097	-0.092	-0.088	-0.088	-0.088	-0.087	-0.084	-0.095	-0.097	-0.1	-0.098	-0.099	-0.105	-0.106	-0.108	-0.106	-0.108	-0.108	-0.111	-0.109	-0.109	-0.109	-0.109	-0.109	-0.107	-0.109	-0.109	-0.109	-0.111	-0.111	-0.111	-0.111	-0.111	-0.111	-0.111	-0.113	-0.113	-0.116	-0.119	-0.121	-0.116	-0.116	-0.116	-0.116	-0.116	-0.116	-0.116	-0.118
YDL150W	0.047	0.047	0.053	0.061	0.062	0.063	0.063	0.063	0.063	0.067	0.07	0.075	0.075	0.075	0.075	0.078	0.073	0.075	0.072	0.064	0.063	0.064	0.064	0.065	0.065	0.065	0.063	0.063	0.062	0.062	0.062	0.066	0.066	0.066	0.068	0.068	0.066	0.063	0.06	0.062	0.062	0.062	0.064	0.064	0.064	0.063	0.067	0.069	0.069
YGL196W	-0.042	-0.042	-0.042	-0.045	-0.044	-0.044	-0.044	-0.047	-0.047	-0.047	-0.047	-0.047	-0.047	-0.047	-0.047	-0.047	-0.047	-0.05	-0.05	-0.053	-0.054	-0.054	-0.054	-0.054	-0.054	-0.047	-0.046	-0.049	-0.049	-0.039	-0.036	-0.039	-0.034	-0.037	-0.044	-0.052	-0.059	-0.05	-0.049	-0.049	-0.046	-0.049	-0.038	-0.038	-0.036	-0.036	-0.034	-0.034	-0.031
YIL068C	0.226	0.232	0.235	0.235	0.238	0.243	0.276	0.268	0.268	0.261	0.253	0.253	0.256	0.263	0.263	0.252	0.255	0.25	0.247	0.249	0.249	0.239	0.239	0.244	0.248	0.26	0.26	0.261	0.275	0.275	0.276	0.276	0.276	0.28	0.28	0.269	0.274	0.271	0.269	0.272	0.272	0.266	0.268	0.269	0.269	0.269	0.264	0.267	0.267
YKL211C	0.051	0.051	0.049	0.05	0.05	0.05	0.05	0.048	0.045	0.042	0.042	0.039	0.039	0.04	0.038	0.038	0.038	0.033	0.033	0.029	0.029	0.029	0.029	0.029	0.031	0.031	0.032	0.034	0.037	0.039	0.038	0.04	0.044	0.041	0.041	0.039	0.038	0.038	0.038	0.045	0.043	0.028	0.019	0.023	0.03	0.035	0.035	0.035	0.044
YMR251W-A	-0.025	-0.025	-0.025	-0.025	-0.022	-0.028	-0.025	-0.025	-0.027	-0.027	-0.027	-0.027	-0.027	-0.027	-0.027	-0.027	-0.03	-0.03	-0.03	-0.03	-0.03	-0.028	-0.022	-0.028	-0.034	-0.036	-0.036	-0.036	-0.041	-0.041	-0.041	-0.041	-0.043	-0.048	-0.05	-0.05	-0.053	-0.038	-0.032	-0.029	-0.04	-0.042	-0.039	-0.041	-0.044	-0.033	-0.033	-0.034	-0.04
YFL016C	0.02	0.007	0.002	0.001	0.001	0.001	0.001	0.001	0.001	0.001	0.003	0.005	0.015	0.016	0.017	0.017	0.017	0.018	0.018	0.018	0.018	0.018	0.017	0.009	0.001	0.001	0.001	0.001	0.012	0.011	0.011	0.011	0.011	0.011	0.011	0.011	0.011	0.011	0.011	0.011	0.011	0.011	0.011	0.011	0.011	0.011	0.011	0.011	0.011
YMR163C	0.033	0.033	0.033	0.033	0.033	0.025	0.015	0.012	0.011	0.017	0.015	0.013	0.022	0.009	0.008	0.008	0.026	0.026	0.026	0.026	0.026	0.016	0.016	0.015	0.015	0.015	0.015	0.015	0.015	0.016	0.019	0.012	-0.046	-0.046	-0.046	-0.04	-0.04	-0.054	-0.054	-0.06	-0.073	-0.073	-0.073	-0.073	-0.065	-0.077	-0.077	-0.077	-0.077
YOL068C	0.072	0.077	0.072	0.069	0.07	0.07	0.07	0.066	0.066	0.062	0.084	0.088	0.085	0.098	0.098	0.097	0.093	0.104	0.11	0.104	0.101	0.098	0.099	0.099	0.099	0.099	0.099	0.099	0.095	0.099	0.096	0.099	0.099	0.105	0.111	0.117	0.13	0.119	0.119	0.114	0.114	0.119	0.119	0.112	0.118	0.113	0.118	0.118	0.112
YAL032C	0.016	0.022	0.027	0.035	0.037	0.031	0.02	0.028	0.03	0.03	0.024	0.024	0.024	0.024	0.024	0.022	0.022	0.027	0.027	0.027	0.027	0.028	0.028	0.018	0.018	0.018	0.018	0.018	0.018	0.011	0.009	0.005	-0.004	-0.013	0.029	0.03	0.033	0.029	0.031	0.031	0.032	0.032	0.032	0.036	0.036	0.043	0.041	0.039	0.038
YDR492W	-0.072	-0.076	-0.072	-0.037	-0.037	0.013	0.021	0.039	-0.016	-0.016	-0.013	0.03	0.17	0.114	0.1	0.107	0.107	0.107	0.107	0.288	0.185	0.162	0.19	0.182	0.172	0.172	0.172	0.108	0.2	0.21	0.208	0.202	0.194	0.266	0.202	0.208	0.207	0.19	0.197	0.158	0.158	0.163	0.161	0.167	0.16	0.219	0.23	0.299	0.299
YFL027C	0	0	0	0	0.003	0.003	0.003	0.003	0.003	0.003	0.003	0.001	-0.03	-0.032	-0.032	-0.032	-0.031	-0.031	-0.031	-0.031	-0.031	-0.031	-0.031	-0.031	-0.026	-0.025	-0.024	-0.022	-0.022	-0.022	-0.029	-0.029	-0.013	-0.014	-0.014	-0.015	-0.014	-0.014	-0.014	-0.014	-0.007	-0.007	-0.007	-0.005	-0.005	-0.005	-0.005	-0.007	-0.009
YKL108W	-0.043	-0.049	-0.05	-0.048	-0.049	-0.049	-0.035	-0.023	-0.033	-0.026	-0.026	-0.026	-0.026	-0.03	-0.029	-0.026	-0.034	-0.03	-0.03	-0.044	-0.046	-0.052	-0.055	-0.052	-0.066	-0.066	-0.066	-0.066	-0.066	-0.074	-0.065	-0.072	-0.072	-0.072	-0.072	-0.079	-0.077	-0.078	-0.077	-0.085	-0.086	-0.086	-0.086	-0.087	-0.088	-0.088	-0.088	-0.088	-0.088
YDR518W	0.024	0.031	0.031	0.035	0.03	0.032	0.032	0.032	0.029	0.028	0.028	0.028	0.025	0.023	0.021	0.022	0.019	0.022	0.024	0.024	0.026	0.026	0.026	0.022	0.025	0.026	0.024	0.028	0.028	0.028	0.027	0.029	0.032	0.032	0.031	0.033	0.033	0.036	0.036	0.036	0.036	0.036	0.037	0.037	0.041	0.043	0.042	0.044	0.041
YLR452C	0.043	0.043	0.033	0.042	0.043	0.041	0.041	0.041	0.041	0.038	0.041	0.047	0.049	0.049	0.049	0.048	0.046	0.04	0.042	0.042	0.042	0.041	0.041	0.042	0.047	0.048	0.048	0.048	0.043	0.043	0.042	0.042	0.043	0.046	0.043	0.042	0.04	0.045	0.046	0.046	0.046	0.043	0.046	0.047	0.052	0.052	0.051	0.054	0.056
YKR074W	0	0	0	0	0	0	0	0	0	0	0	-0.446	-0.325	-0.325	-0.325	-0.325	-0.305	-0.263	-0.245	-0.245	-0.255	-0.219	-0.225	-0.231	-0.232	-0.238	-0.238	-0.238	-0.238	-0.224	-0.224	-0.224	-0.224	-0.224	-0.199	-0.225	-0.225	-0.225	-0.225	-0.225	-0.212	-0.173	-0.173	-0.173	-0.173	-0.2	-0.2	-0.2	-0.19
YER183C	0.072	0.071	0.064	0.067	0.064	0.064	0.065	0.081	0.085	0.089	0.081	0.09	0.102	0.126	0.126	0.12	0.119	0.129	0.127	0.133	0.133	0.131	0.143	0.141	0.144	0.143	0.143	0.141	0.141	0.127	0.127	0.12	0.113	0.102	0.106	0.103	0.103	0.103	0.103	0.103	0.112	0.113	0.112	0.112	0.109	0.109	0.112	0.114	0.12
YMR213W	0.185	0.16	0.172	0.171	0.171	0.167	0.184	0.186	0.186	0.186	0.186	0.192	0.191	0.187	0.186	0.186	0.173	0.173	0.185	0.171	0.163	0.163	0.163	0.163	0.163	0.157	0.157	0.158	0.158	0.158	0.154	0.185	0.185	0.18	0.18	0.18	0.18	0.188	0.188	0.215	0.219	0.238	0.238	0.234	0.234	0.232	0.228	0.214	0.213
YGL203C	0.074	0.074	0.074	0.073	0.07	0.063	0.063	0.063	0.058	0.046	0.04	0.029	0.029	0.029	0.029	0.029	0.029	0.029	0.029	0.029	0.033	0.033	0.033	0.033	0.033	0.033	0.033	0.033	0.033	0.034	0.034	0.03	0.03	0.03	0.03	0.03	0.032	0.032	0.032	0.032	0.032	0.032	0.032	0.032	0.032	0.032	0.032	0.032	0.032
YKL023W	0.326	0.326	0.326	0.361	0.362	0.413	0.442	0.447	0.443	0.412	0.412	0.355	0.338	0.333	0.333	0.323	0.344	0.348	0.347	0.341	0.341	0.353	0.305	0.395	0.42	0.42	0.425	0.533	0.533	0.511	0.511	0.511	0.518	0.533	0.488	0.488	0.438	0.458	0.509	0.509	0.431	0.503	0.612	0.673	0.695	0.695	0.707	0.712	0.708
YNL159C	0.103	0.101	0.113	0.115	0.119	0.125	0.119	0.123	0.123	0.111	0.111	0.11	0.102	0.102	0.102	0.096	0.1	0.114	0.112	0.112	0.104	0.1	0.1	0.098	0.098	0.095	0.097	0.105	0.108	0.106	0.106	0.111	0.111	0.111	0.107	0.107	0.108	0.108	0.108	0.114	0.113	0.107	0.109	0.109	0.117	0.117	0.118	0.118	0.118
YPL046C	0.232	0.23	0.236	0.233	0.256	0.256	0.269	0.274	0.274	0.293	0.303	0.298	0.309	0.309	0.311	0.311	0.311	0.311	0.311	0.311	0.311	0.308	0.308	0.308	0.31	0.307	0.312	0.347	0.346	0.346	0.346	0.346	0.366	0.352	0.344	0.337	0.338	0.338	0.341	0.344	0.346	0.33	0.326	0.306	0.304	0.302	0.304	0.304	0.302
YDR229W	0.402	0.386	0.357	0.365	0.335	0.348	0.348	0.336	0.336	0.324	0.324	0.302	0.265	0.263	0.252	0.195	0.185	0.183	0.171	0.154	0.154	0.156	0.145	0.149	0.153	0.148	0.138	0.124	0.114	0.114	0.121	0.113	0.116	0.12	0.117	0.105	0.101	0.104	0.102	0.107	0.107	0.107	0.101	0.101	0.122	0.122	0.121	0.121	0.119
YAR002W	0.026	0.031	0.038	0.026	0.032	0.037	0.036	0.036	0.032	0.057	0.068	0.068	0.068	0.06	0.059	0.074	0.068	0.064	0.059	0.058	0.058	0.049	0.047	0.047	0.054	0.052	0.054	0.058	0.046	0.024	0.024	0.035	0.035	0.027	0.023	0.018	0.015	0.02	0.02	0.011	0.008	0.008	0.008	0.008	0.013	0.013	0.01	0.005	-0.002
YDR322C-A	0.137	0.137	0.141	0.123	0.146	0.136	0.139	0.13	0.13	0.126	0.125	0.139	0.139	0.139	0.12	0.12	0.113	0.114	0.114	0.114	0.114	0.114	0.114	0.118	0.117	0.131	0.128	0.128	0.128	0.127	0.127	0.122	0.122	0.12	0.12	0.122	0.119	0.124	0.124	0.124	0.12	0.115	0.12	0.109	0.104	0.104	0.106	0.107	0.107
YDR221W	0.196	0.205	0.198	0.189	0.183	0.183	0.182	0.182	0.179	0.175	0.17	0.17	0.162	0.161	0.16	0.155	0.157	0.156	0.154	0.146	0.162	0.163	0.163	0.163	0.163	0.162	0.162	0.16	0.154	0.147	0.157	0.154	0.155	0.155	0.155	0.155	0.153	0.15	0.152	0.154	0.156	0.16	0.155	0.155	0.158	0.158	0.153	0.154	0.153
YCR060W	0.272	0.27	0.281	0.271	0.271	0.258	0.245	0.245	0.22	0.229	0.229	0.222	0.222	0.234	0.21	0.205	0.198	0.201	0.194	0.193	0.189	0.183	0.192	0.186	0.194	0.191	0.192	0.196	0.193	0.205	0.198	0.198	0.197	0.189	0.192	0.189	0.189	0.187	0.182	0.186	0.204	0.208	0.208	0.211	0.212	0.212	0.212	0.212	0.212
YMR075W	0.32	0.32	0.32	0.322	0.322	0.312	0.341	0.336	0.332	0.332	0.322	0.353	0.353	0.353	0.353	0.353	0.36	0.388	0.377	0.372	0.35	0.344	0.348	0.348	0.346	0.352	0.365	0.385	0.418	0.41	0.422	0.43	0.438	0.511	0.611	0.639	0.606	0.716	0.532	0.532	0.532	0.535	0.531	0.531	0.538	0.538	0.545	0.568	0.591
YGL107C	0.112	0.111	0.111	0.119	0.127	0.127	0.126	0.12	0.12	0.108	0.108	0.11	0.11	0.11	0.117	0.121	0.121	0.119	0.123	0.12	0.122	0.119	0.121	0.123	0.116	0.118	0.122	0.12	0.12	0.12	0.12	0.118	0.118	0.122	0.121	0.125	0.125	0.125	0.124	0.127	0.128	0.126	0.15	0.146	0.157	0.163	0.169	0.171	0.171
YER153C	0.199	0.204	0.204	0.196	0.194	0.19	0.18	0.173	0.178	0.18	0.18	0.18	0.18	0.18	0.178	0.178	0.182	0.185	0.181	0.181	0.179	0.179	0.179	0.183	0.175	0.18	0.177	0.177	0.174	0.174	0.174	0.174	0.174	0.172	0.172	0.17	0.167	0.168	0.168	0.171	0.171	0.171	0.171	0.171	0.182	0.183	0.189	0.189	0.183
YPL112C	0.023	0.026	0.026	0.026	0.026	0.03	0.026	0.018	0	0	0	0	0	-0.003	-0.008	-0.008	-0.005	-0.005	-0.016	-0.016	-0.026	-0.026	-0.03	-0.03	-0.03	-0.051	-0.053	-0.053	-0.053	-0.053	-0.058	-0.031	-0.028	-0.031	-0.035	-0.035	-0.02	-0.016	-0.023	-0.023	-0.019	-0.019	-0.019	-0.018	-0.018	-0.018	-0.018	-0.018	-0.018
YNL065W	0.013	0.013	0.015	0.015	0.015	0.017	0.017	0.017	0.017	0.017	0.017	0.017	0.017	0.017	0.017	0.017	0.018	0.018	0.019	0.019	0.019	0.019	0.019	0.019	0.019	0.019	0.021	0.021	0.021	0.008	0.008	0.008	0.008	0.009	0.009	0.009	0.009	0.025	0.03	0.036	0.025	0.028	0.028	0.028	0.028	0.028	0.028	0.028	0.028
YPR184W	0.046	0.044	0.044	0.035	0.035	0.029	0.029	0.029	0.029	0.029	0.033	0.028	0.019	0.018	0.015	0.015	0.015	0.018	0.016	0.014	0.014	0.014	0.014	0.014	0.014	0.014	0.014	0.016	0.016	0.016	0.012	0.012	0.012	0.014	0.011	0.011	0.011	0.011	0.011	0.011	0.011	0.011	0.009	0.015	0.015	0.016	0.014	0.014	0.014
YNL042W	0.045	0.045	0.045	0.038	0.025	0.017	0.017	0.017	0.017	0.008	0.008	0.008	0.01	0	0	0	0	0	0	0	0	0	0	0	0	0	0	0	0	0	0	0	0	0	0	0	0	0	0	0	0	-0.105	-0.105	-0.105	-0.095	-0.095	-0.086	-0.086	-0.076
YER035W	-0.028	-0.035	-0.035	-0.02	-0.011	-0.011	-0.011	-0.014	-0.002	0.002	0.003	-0.02	-0.024	-0.023	-0.029	-0.066	-0.021	-0.048	-0.05	-0.038	-0.023	-0.019	-0.026	-0.048	-0.012	-0.032	-0.026	-0.026	-0.036	0.001	0.048	0.036	0.042	0.051	0.02	0.08	0.08	0.045	0.064	0.064	0.082	0.076	0.088	0.107	0.142	0.145	0.145	0.142	0.134
YHR129C	0.086	0.08	0.094	0.094	0.098	0.06	0.096	0.09	0.097	0.109	0.073	0.096	0.096	0.11	0.11	0.11	0.131	0.146	0.146	0.142	0.142	0.142	0.139	0.143	0.165	0.172	0.181	0.157	0.15	0.145	0.146	0.13	0.135	0.135	0.126	0.135	0.135	0.122	0.122	0.12	0.12	0.12	0.114	0.093	0.084	0.091	0.099	0.099	0.099
YMR190C	-0.07	-0.07	-0.07	-0.069	-0.069	-0.066	-0.065	-0.062	-0.065	-0.065	-0.065	-0.068	-0.066	-0.066	-0.052	-0.052	-0.049	-0.049	-0.046	-0.046	-0.043	-0.046	-0.058	-0.058	-0.058	-0.061	-0.055	-0.054	-0.054	-0.054	-0.052	-0.048	-0.048	-0.063	-0.061	-0.063	-0.063	-0.063	-0.063	-0.063	-0.063	-0.066	-0.066	-0.066	-0.066	-0.066	-0.066	-0.067	-0.063
YPR036W	-0.036	-0.036	-0.036	-0.036	-0.036	-0.036	-0.036	-0.034	-0.034	-0.034	-0.032	-0.023	-0.023	-0.023	-0.023	-0.018	-0.016	-0.016	-0.029	-0.038	-0.038	-0.029	-0.029	-0.031	-0.031	-0.031	-0.026	-0.024	-0.024	-0.024	-0.018	-0.018	-0.015	-0.015	-0.024	-0.024	-0.024	-0.024	-0.029	-0.029	-0.029	-0.038	-0.038	-0.056	-0.044	-0.044	-0.051	-0.062	-0.07
YDR363W	0.16	0.172	0.172	0.172	0.172	0.173	0.177	0.178	0.174	0.178	0.178	0.178	0.186	0.192	0.196	0.204	0.258	0.277	0.281	0.284	0.284	0.284	0.288	0.288	0.291	0.288	0.293	0.293	0.296	0.296	0.287	0.287	0.279	0.279	0.279	0.279	0.279	0.277	0.281	0.285	0.284	0.287	0.29	0.29	0.284	0.281	0.281	0.299	0.299
YLR094C	-0.01	-0.01	-0.01	-0.01	-0.01	-0.01	-0.009	-0.009	-0.014	-0.014	-0.009	-0.009	-0.012	-0.012	-0.016	-0.016	-0.016	-0.016	-0.022	-0.017	-0.019	-0.019	-0.027	-0.024	-0.024	-0.026	-0.009	-0.005	-0.005	0.033	0.037	0.037	0.037	0.037	0.05	0.058	0.047	0.021	-0.037	-0.037	-0.045	-0.045	-0.013	0.01	0.01	-0.002	-0.002	-0.002	0.018
YER123W	0.311	0.311	0.306	0.308	0.308	0.312	0.312	0.31	0.307	0.307	0.304	0.304	0.301	0.301	0.299	0.299	0.305	0.303	0.303	0.314	0.309	0.306	0.308	0.305	0.305	0.305	0.305	0.305	0.304	0.31	0.31	0.31	0.31	0.319	0.319	0.319	0.312	0.321	0.321	0.321	0.321	0.321	0.308	0.304	0.304	0.303	0.303	0.31	0.31
YMR009W	0.051	0.051	0.06	0.06	0.051	0.051	0.051	0.051	0.048	0.048	0.05	0.05	0.05	0.05	0.05	0.051	0.051	0.051	0.051	0.051	0.051	0.052	0.052	0.054	0.053	0.049	0.049	0.049	0.049	0.052	0.052	0.05	0.05	0.05	0.05	0.05	0.035	0.038	0.041	0.041	0.038	0.038	0.044	0.044	0.044	0.048	0.047	0.048	0.053
YNL291C	0.155	0.159	0.175	0.18	0.188	0.188	0.182	0.182	0.188	0.197	0.197	0.186	0.186	0.186	0.186	0.195	0.192	0.193	0.192	0.192	0.202	0.202	0.202	0.202	0.206	0.209	0.205	0.202	0.202	0.202	0.202	0.202	0.205	0.205	0.202	0.199	0.2	0.195	0.195	0.19	0.184	0.184	0.178	0.178	0.185	0.199	0.204	0.208	0.213
YGR169C	0.05	0.052	0.05	0.044	0.044	0.046	0.046	0.044	0.044	0.044	0.044	0.044	0.042	0.043	0.043	0.038	0.041	0.037	0.036	0.036	0.037	0.035	0.025	0.024	0.028	0.028	0.028	0.032	0.027	0.03	0.026	0.026	0.026	0.026	0.03	0.028	0.026	0.015	0.022	0.022	0.022	0.017	0.017	0.018	0.017	0.02	0.02	0.02	0.022
YOR163W	0	0	0	0	0	0	0	0	0	0	0	0	0.101	0.101	0.177	0.177	0.177	0.177	0.177	0.215	0.215	0.215	0.247	0.229	0.24	0.21	0.21	0.239	0.239	0.239	0.239	0.239	0.239	0.239	0.256	0.256	0.256	0.306	0.249	0.27	0.27	0.27	0.284	0.301	0.301	0.295	0.295	0.295	0.295
YLR419W	0.162	0.164	0.164	0.164	0.164	0.179	0.173	0.189	0.193	0.188	0.192	0.192	0.188	0.189	0.176	0.175	0.179	0.189	0.189	0.174	0.174	0.172	0.172	0.176	0.171	0.173	0.173	0.175	0.175	0.177	0.18	0.175	0.175	0.169	0.16	0.154	0.151	0.155	0.146	0.146	0.147	0.147	0.149	0.149	0.149	0.145	0.147	0.147	0.147
YER064C	0	0	0	0	0	0	0	0	0	0	0	0	0	0	0	0	0	0	0	0	0	0	0	0	0	0	0	0	0	0	0	0	0	0	0	0	0	0	0	0	0	0	0	0	0	0	0	0	0
YPR029C	-0.225	-0.223	-0.224	-0.191	-0.132	-0.132	-0.115	-0.099	-0.099	-0.099	-0.091	-0.084	-0.095	-0.093	-0.093	-0.093	-0.095	-0.11	-0.125	-0.125	-0.136	-0.144	-0.153	-0.166	-0.154	-0.154	-0.154	-0.158	-0.162	-0.167	-0.172	-0.161	-0.161	-0.166	-0.166	-0.166	-0.166	-0.166	-0.16	-0.156	-0.153	-0.153	-0.153	-0.147	-0.151	-0.155	-0.155	-0.158	-0.158
YML086C	0.04	0.04	0.04	0.043	0.043	0.043	0.043	0.043	0.043	0.041	0.043	0.044	0.036	0.035	0.035	0.034	0.031	0.027	0.025	0.025	0.025	0.022	0.02	0.02	0.02	0.02	0.02	0.02	0.017	0.017	0.012	0.012	0.014	0.007	0.007	0.012	0.012	0.009	0.009	0.009	0.009	0.011	0.011	0.013	0.013	0.015	0.015	0.015	0.015
YML020W	0.229	0.237	0.237	0.262	0.247	0.243	0.248	0.239	0.235	0.235	0.242	0.247	0.242	0.242	0.24	0.24	0.244	0.244	0.222	0.223	0.223	0.234	0.234	0.224	0.213	0.217	0.202	0.202	0.202	0.198	0.193	0.202	0.205	0.194	0.2	0.2	0.195	0.199	0.199	0.202	0.2	0.19	0.192	0.183	0.183	0.183	0.194	0.194	0.185
YEL054C	0.038	0.038	0.035	0.035	0.032	0.023	0.031	0.031	0.029	0.028	0.028	0.029	0.029	0.029	0.029	0.018	0.018	0.018	0.018	0.017	0.017	0.017	0.017	0.026	0.012	0.014	0.014	0.013	0.007	0.007	0.007	0.003	0	0	0	0	0	0	0	0	0.001	0.001	0.001	0.005	0.005	0.004	0.004	0.003	0.003
YNL082W	-0.013	-0.014	-0.02	-0.02	-0.017	-0.017	-0.022	-0.017	-0.021	-0.021	-0.024	-0.02	-0.027	-0.027	-0.027	-0.027	-0.027	-0.033	-0.033	-0.033	-0.034	-0.033	-0.037	-0.034	-0.034	-0.034	-0.034	-0.034	-0.034	-0.033	-0.033	-0.034	-0.034	-0.035	-0.035	-0.035	-0.035	-0.035	-0.035	-0.037	-0.036	-0.034	-0.034	-0.034	-0.034	-0.034	-0.036	-0.035	-0.035
YBR154C	0.682	0.694	0.761	0.753	0.753	0.786	0.692	0.783	0.664	0.559	0.564	0.539	0.489	0.505	0.512	0.507	0.536	0.254	0.189	0.195	0.174	0.179	0.199	0.215	0.211	0.2	0.199	0.193	0.186	0.178	0.183	0.185	0.189	0.193	0.197	0.206	0.207	0.208	0.208	0.223	0.226	0.223	0.204	0.183	0.176	0.166	0.166	0.166	0.166
YDR515W	-0.009	-0.014	-0.009	-0.025	-0.011	-0.015	-0.009	-0.009	-0.013	0.019	0.033	0.06	0.076	0.078	0.093	0.093	0.098	0.066	0.07	0.074	0.074	0.074	0.069	0.085	0.12	0.124	0.118	0.118	0.117	0.127	0.13	0.127	0.127	0.119	0.119	0.119	0.115	0.121	0.126	0.131	0.155	0.155	0.153	0.153	0.151	0.151	0.159	0.159	0.162
YGR170W	0.329	0.326	0.334	0.334	0.334	0.327	0.327	0.307	0.307	0.309	0.315	0.325	0.333	0.33	0.33	0.33	0.332	0.322	0.322	0.322	0.322	0.322	0.31	0.307	0.309	0.309	0.309	0.304	0.292	0.285	0.285	0.285	0.289	0.286	0.287	0.285	0.29	0.29	0.295	0.295	0.295	0.295	0.297	0.297	0.308	0.306	0.295	0.294	0.294
YBR152W	0.067	0.066	0.077	0.072	0.072	0.075	0.092	0.081	0.09	0.092	0.094	0.094	0.094	0.094	0.1	0.105	0.105	0.126	0.148	0.106	0.106	0.106	0.104	0.104	0.109	0.125	0.121	0.127	0.109	0.109	0.084	0.076	0.072	0.072	0.075	0.081	0.077	0.072	0.088	0.096	0.076	0.07	0.06	0.052	0.052	0.047	0.033	0.035	0.035
YBR217W	0.024	0.032	0.074	0.074	0.073	0.073	0.067	0.079	0.07	0.087	0.084	0.084	0.07	0.057	0.051	0.051	0.057	0.092	0.096	0.096	0.102	0.097	0.081	0.081	0.081	0.084	0.112	0.131	0.099	0.089	0.072	0.077	0.084	0.091	0.091	0.091	0.094	0.102	0.113	0.104	0.095	0.109	0.107	0.107	0.107	0.107	0.11	0.11	0.112
YBR122C	0.174	0.174	0.177	0.177	0.174	0.171	0.169	0.166	0.167	0.171	0.174	0.176	0.179	0.185	0.178	0.178	0.175	0.175	0.174	0.174	0.169	0.17	0.172	0.173	0.175	0.175	0.179	0.179	0.176	0.173	0.173	0.172	0.177	0.181	0.181	0.181	0.183	0.183	0.185	0.18	0.18	0.184	0.183	0.183	0.191	0.185	0.185	0.183	0.18
YLR170C	0.148	0.148	0.142	0.138	0.138	0.135	0.135	0.132	0.138	0.122	0.123	0.122	0.122	0.125	0.125	0.128	0.127	0.126	0.125	0.128	0.141	0.141	0.138	0.14	0.14	0.14	0.14	0.143	0.142	0.142	0.138	0.138	0.138	0.138	0.138	0.141	0.141	0.134	0.127	0.129	0.131	0.136	0.139	0.136	0.135	0.136	0.139	0.139	0.139
[truncated: 3,457 more rows]
[truncated: 952 more columns]
