# Supplementary material for: Constitutive turnover of histone H2A.Z at yeast promoters requires the preinitiation complex
Source: eLife. 2016 Jul 20;5:e14243. doi: 10.7554/eLife.14243 (PMC4995100; doi:10.7554/eLife.14243)
Supplement: Figure 1—source data 8. — DOI: http://dx.doi.org/10.7554/eLife.14243.011 [file elife-14243-fig1-data8.zip › Figure_1--source_data_8/RPB1-FRB_H2A_+RAP.txt]

gene_name	-500	-499	-498	-497	-496	-495	-494	-493	-492	-491	-490	-489	-488	-487	-486	-485	-484	-483	-482	-481	-480	-479	-478	-477	-476	-475	-474	-473	-472	-471	-470	-469	-468	-467	-466	-465	-464	-463	-462	-461	-460	-459	-458	-457	-456	-455	-454	-453	-452
YGL103W	4.032	4.163	4.163	4.163	4.163	4.163	4.163	4.163	4.163	4.163	4.321	4.321	4.321	4.635	4.635	4.635	4.635	4.635	4.635	4.635	4.635	4.635	4.635	4.635	4.635	4.635	4.635	4.507	4.507	4.507	4.507	4.507	4.507	4.375	4.375	4.375	4.375	4.375	4.375	4.375	4.375	4.375	4.375	4.375	4.375	4.244	4.115	3.672	3.515
YLR167W	4.654	4.526	4.24	3.984	3.984	3.984	3.984	3.984	3.984	3.984	4.115	4.115	4.273	4.273	4.404	4.664	4.796	4.796	4.928	4.928	4.928	5.323	5.323	5.323	5.323	5.323	5.323	5.323	4.806	4.678	4.52	4.52	4.235	4.235	4.235	3.917	4.074	4.074	4.074	4.206	4.623	4.495	4.78	4.78	4.78	4.78	4.623	4.594	4.854
YBL074C	10.468	10.468	10.311	10.311	10.311	10.153	10.153	10.153	10.153	10.153	10.153	9.611	9.611	9.611	9.611	9.868	9.868	9.868	9.736	9.736	9.579	9.45	9.45	9.45	9.45	9.45	9.479	9.479	9.479	9.479	9.479	9.479	9.479	9.479	9.351	9.351	9.351	9.351	9.351	9.351	9.351	9.351	9.351	9.194	9.194	9.062	8.93	8.93	8.93
YDR113C	3.965	3.965	3.965	3.965	3.965	3.965	3.965	3.965	3.965	3.965	3.836	3.836	3.836	3.836	3.836	3.836	3.705	3.705	3.705	3.705	3.705	3.573	3.573	3.573	3.573	3.573	3.573	3.441	3.441	3.441	3.313	3.313	3.313	3.027	3.027	3.027	3.027	2.899	2.899	2.251	2.119	1.987	1.856	1.856	1.461	1.303	1.175	1.175	1.175
YOR299W	0.263	0.263	0.263	0.263	0.263	0.263	0.263	0.263	0.263	0.263	0.263	0.263	0.263	0.263	0.263	0.263	0.263	0.263	0.263	0.263	0.263	0.263	0.263	0.263	0.132	0.132	0.132	0.132	0.132	0.132	0.132	0.132	0.132	0.132	0.132	0.132	0.132	0.132	0.132	0.132	0.132	0.132	0.132	0.132	0.132	0.132	0.132	0.132	0.132
YCR077C	6.835	6.835	6.992	6.992	6.992	6.992	6.677	6.677	5.993	5.862	5.99	5.99	6.854	7.242	7.502	7.502	7.502	7.502	7.502	8.362	8.52	8.52	8.911	9.197	9.197	9.46	9.46	9.855	9.855	9.855	9.855	9.855	9.855	9.855	9.984	9.984	9.984	9.984	9.984	9.984	10.141	10.141	10.141	10.141	10.269	10.269	10.269	10.269	10.269
YKR018C	8.415	8.415	8.546	8.29	8.29	8.158	8.158	7.898	7.766	7.766	7.638	7.638	7.77	7.77	7.77	7.77	6.957	6.8	6.8	6.8	6.8	6.668	6.668	6.065	5.68	5.68	5.68	5.68	5.548	5.127	4.97	4.97	4.97	4.838	4.231	3.682	3.682	3.551	3.162	3.005	3.005	3.137	5.477	6.578	6.578	6.421	6.421	6.838	6.995
YNL301C	2.338	2.338	2.338	2.338	2.338	2.495	2.495	2.495	2.495	2.495	2.495	2.495	2.495	2.495	2.495	2.495	2.495	2.495	2.495	2.495	2.495	2.495	2.755	2.755	2.883	2.883	2.883	2.883	2.883	2.883	2.883	2.883	2.883	2.883	2.883	2.883	2.883	2.752	2.752	2.752	2.752	2.752	3.037	3.037	3.037	2.906	3.037	2.774	2.642
YGR271W	10.597	10.597	10.597	10.597	10.597	10.597	10.466	10.594	10.594	10.751	10.751	10.751	10.751	10.751	10.751	10.883	10.466	10.466	11.008	11.14	11.14	11.14	11.14	10.982	10.016	10.016	10.016	10.016	10.148	10.148	10.148	10.148	10.148	10.148	10.148	10.305	10.305	10.173	10.17	10.17	10.17	9.749	9.618	9.618	9.903	9.903	9.903	10.035	10.035
YMR291W	7.714	7.714	7.457	7.329	7.486	7.486	7.201	6.806	7.066	7.069	7.435	7.435	7.435	7.435	7.563	7.563	7.563	7.432	7.432	7.432	7.464	7.332	7.307	7.563	7.695	7.852	7.852	7.852	8.299	8.299	8.299	8.43	8.43	8.43	8.302	8.174	8.174	8.174	7.914	7.336	7.493	7.625	7.625	8.357	8.642	8.642	8.642	8.642	8.774
YOR117W	0.132	0.132	0.132	0.132	0.132	0.132	0.132	0.132	0.132	0.132	0.132	0.132	0.132	0.132	0.132	0.132	0.132	0.132	0.132	0.132	0	0	0.132	0.132	0.132	0.132	0.132	0.132	0.132	0.132	0.132	0.132	0.26	0.392	0.549	0.549	0.549	0.549	0.549	0.549	0.549	0.549	0.549	0.549	0.549	0.706	0.992	2.424	2.713
YHL018W	5.862	5.862	5.862	5.862	5.338	5.338	4.95	5.265	4.976	4.976	4.976	4.976	4.452	4.452	4.067	4.067	3.913	4.17	4.013	4.013	4.013	5.114	5.692	5.692	5.824	5.824	5.824	5.824	5.824	5.824	5.695	5.695	5.381	5.092	5.092	5.092	4.828	4.7	4.568	4.568	4.568	4.568	4.568	4.568	4.828	5.381	5.381	5.381	5.095
YGR266W	6.106	6.106	6.106	6.106	6.106	6.106	6.238	6.238	6.238	6.238	6.238	6.238	6.238	6.238	6.238	6.238	6.238	6.238	6.238	6.238	6.238	6.238	6.238	6.238	6.238	6.238	6.238	6.238	5.974	5.974	5.974	5.974	5.974	5.974	5.974	5.974	5.974	5.974	5.846	5.846	5.846	5.846	5.846	5.846	5.846	5.3	4.905	4.254	3.811
YLR200W	5.454	5.454	5.454	5.714	7.355	7.355	7.355	7.48	7.48	7.637	8.542	9.916	11.717	11.717	11.717	11.717	11.717	11.717	11.717	11.717	11.717	11.717	11.717	11.717	11.559	11.431	11.431	11.977	12.237	12.757	12.757	13.177	13.177	13.335	13.335	13.335	13.492	13.752	13.752	13.752	13.752	13.884	14.144	14.144	14.144	14.144	14.144	14.272	14.272
YBL072C	2.761	2.761	2.761	2.632	2.632	2.058	2.058	1.9	1.9	1.9	1.9	1.9	1.9	1.9	1.9	1.9	1.9	1.9	1.9	1.9	1.9	1.9	1.9	1.9	1.9	1.772	1.772	1.512	1.512	1.512	1.512	1.512	1.38	0.552	0.421	0.132	0.132	0.132	0.132	0.132	0.132	0.132	0.132	0	0	0.132	0.132	0.132	0.263
YLL041C	13.746	13.746	13.746	13.878	14.01	14.27	14.27	14.427	14.427	14.27	14.27	14.27	14.401	14.665	14.665	14.665	14.665	14.665	14.665	14.665	14.665	14.665	14.665	14.928	14.928	14.928	14.928	14.796	14.796	14.796	14.796	14.796	14.796	14.796	14.796	14.796	14.796	14.925	14.925	14.925	14.925	14.925	14.925	14.925	14.925	14.767	14.767	14.636	14.636
YMR154C	6.44	6.44	6.311	6.311	6.311	6.311	5.502	5.766	5.66	5.66	5.66	5.66	5.66	5.66	5.136	3.936	3.551	3.393	3.265	3.66	3.66	4.052	4.052	4.18	4.048	3.657	3.657	3.657	3.788	3.788	4.89	5.596	5.596	5.596	5.596	5.596	5.596	5.596	5.753	5.753	5.753	5.596	5.596	5.596	5.596	5.728	5.728	6.405	6.405
YDL080C	6.725	6.989	7.149	7.149	7.149	7.149	7.149	7.281	7.149	7.021	7.153	7.332	8.305	8.305	8.305	8.305	8.305	8.305	8.305	9.304	9.619	9.879	9.879	10.007	10.794	10.794	10.794	10.794	10.508	10.508	10.636	10.636	11.603	11.603	11.76	11.76	11.76	11.76	11.917	12.049	12.049	12.049	12.049	12.181	12.444	12.444	12.444	12.444	12.444
YJR062C	5.782	5.782	5.625	5.625	5.23	5.23	5.073	5.073	5.23	5.23	5.23	5.102	5.102	5.102	5.102	5.102	5.102	4.97	4.418	3.763	3.32	3.766	3.763	3.763	3.92	3.92	3.92	3.92	4.18	4.44	4.44	4.44	4.283	4.7	4.7	4.7	4.543	4.543	4.543	4.828	4.828	4.697	4.568	4.568	4.568	4.44	4.44	4.44	4.44
YDR001C	18.185	18.185	17.479	17.479	17.351	16.802	16.802	16.802	16.93	16.798	16.67	16.67	16.67	16.67	15.993	15.835	15.835	15.707	15.707	15.864	15.864	15.601	15.469	15.469	15.312	15.312	15.312	14.385	14.253	13.155	12.895	12.895	12.895	11.874	11.746	11.614	11.614	11.486	11.486	11.486	11.328	11.065	11.065	11.065	10.937	10.937	9.967	9.839	9.839
YNR069C	9.624	9.496	9.496	9.204	9.072	9.072	8.915	9.072	9.072	9.072	9.072	8.812	8.684	8.295	8.295	8.295	8.295	8.453	8.738	8.738	8.61	8.61	8.61	8.321	8.318	8.318	8.632	8.369	8.369	8.369	8.497	8.629	8.497	8.497	8.497	8.497	8.497	8.497	8.497	8.497	7.977	7.846	7.846	7.846	7.846	7.846	7.846	7.582	7.348
YLR248W	5.647	5.647	6.437	6.437	6.437	6.437	6.832	6.832	6.832	6.832	6.832	6.832	6.964	6.964	6.964	6.964	7.227	7.227	7.227	7.227	7.227	7.227	7.227	7.07	7.07	6.913	6.913	6.913	6.913	6.913	6.913	6.913	6.913	6.913	6.913	6.913	6.913	6.913	6.913	6.913	6.913	6.913	6.913	6.913	6.913	6.913	6.913	6.913	6.913
YIL021W	16.737	16.737	16.737	16.737	16.737	17.18	17.18	17.18	17.18	17.18	17.18	17.18	17.308	17.308	17.308	17.308	17.308	17.308	17.308	17.44	17.572	17.572	17.572	17.572	17.572	17.572	17.572	17.572	17.572	17.7	17.7	17.7	17.7	17.828	17.986	17.986	17.986	17.986	17.986	17.986	17.986	18.143	18.143	18.143	18.143	18.143	18.143	18.015	18.015
YLR015W	5.463	5.463	5.306	5.563	5.694	5.694	5.823	5.823	5.823	5.823	5.951	6.079	6.079	8.66	8.66	8.789	9.052	9.052	9.052	9.656	10.798	10.956	11.084	11.084	11.084	11.373	12.654	12.654	12.654	13.232	13.364	13.489	13.489	13.489	13.36	13.36	13.36	12.818	12.792	12.792	12.792	12.792	12.792	12.792	12.792	12.792	12.792	12.792	12.792
YIL044C	9.669	9.669	9.64	9.377	9.377	9.377	9.377	9.377	9.113	8.173	8.304	8.41	8.41	8.568	8.568	8.568	7.913	7.913	7.781	7.781	7.938	6.587	6.587	6.455	6.455	6.455	6.584	6.712	6.712	6.844	7.001	6.844	6.844	6.975	7.784	8.073	7.942	8.205	8.234	8.234	8.106	8.501	9.313	9.313	9.573	9.573	9.573	9.573	9.705
YDR335W	21.498	21.498	21.498	21.524	21.524	21.524	21.524	21.524	21.652	21.652	21.784	21.784	21.627	21.367	21.367	21.498	21.498	21.919	21.919	21.919	21.919	21.787	21.787	21.787	20.824	20.795	20.953	20.953	21.216	21.637	21.637	21.794	21.794	21.951	21.823	21.951	21.951	21.951	21.823	21.534	21.531	21.402	21.402	21.245	21.245	21.245	21.088	21.088	21.088
YBR252W	4.18	4.18	4.18	4.597	4.729	5.114	5.114	5.114	5.114	5.242	5.242	5.114	5.114	4.982	4.144	3.987	3.987	3.987	3.987	4.562	4.562	4.693	4.693	4.851	4.979	4.979	4.979	4.979	4.979	4.979	4.979	4.979	4.979	4.69	4.976	4.976	4.976	4.976	4.976	4.976	4.976	5.547	5.675	6.645	6.773	6.905	6.905	7.037	7.037
YMR242C	1.981	1.981	1.981	1.981	1.852	1.852	1.852	1.852	1.409	1.149	1.021	1.021	1.021	1.021	1.021	1.021	1.021	1.021	1.021	0.575	0.417	0.417	0.417	0.417	0.417	0.417	0.417	0.417	0.417	0.417	0.417	0.286	0.286	0.286	0.286	0.286	0.286	0.286	0.157	0.446	0.446	0.446	0.446	0.446	0.446	0.446	0.446	0.446	0.446
YNL257C	3.48	3.48	4.055	6.354	6.354	6.354	6.354	6.482	6.482	6.639	7.881	8.266	8.555	8.819	8.819	8.819	9.108	9.936	10.196	10.196	10.353	10.77	10.77	10.928	10.928	11.085	11.217	11.217	11.345	11.345	11.345	11.345	11.345	11.473	11.473	11.473	11.473	11.602	11.836	11.836	11.836	11.836	11.836	11.836	11.993	11.993	11.993	11.993	11.993
YNL195C	4.908	4.908	4.779	4.651	4.651	4.651	4.808	4.808	4.837	4.837	4.837	4.837	4.995	4.837	4.837	4.837	4.837	4.837	4.837	4.837	4.452	4.295	4.562	4.693	4.95	4.95	5.082	5.21	5.367	5.367	5.367	5.367	5.367	5.499	5.499	5.371	5.213	5.213	5.188	6.414	6.414	6.542	6.542	6.799	6.642	7.088	7.377	7.505	7.505
YKL125W	16.975	16.975	16.975	16.975	16.975	16.975	16.975	16.975	16.975	16.843	16.843	16.557	16.557	16.557	16.557	16.557	16.557	16.429	16.429	16.429	16.429	16.429	16.429	16.429	16.429	15.459	15.459	15.459	15.459	15.199	14.782	14.782	14.522	14.522	14.522	14.522	13.296	12.102	11.267	11.11	10.952	10.41	10.022	9.89	9.89	9.89	9.89	8.821	8.044
YGL203C	3.508	3.508	3.508	3.64	3.772	4.189	4.189	4.189	4.446	4.702	4.959	5.38	5.38	5.38	5.38	5.38	5.38	5.38	5.38	5.38	5.38	5.38	5.38	5.38	5.38	5.38	5.38	5.38	5.38	5.38	5.38	5.38	5.38	5.38	5.38	5.38	5.38	5.38	5.38	5.38	5.38	5.38	5.38	5.38	5.38	5.38	5.38	5.38	5.38
YDR174W	4.863	4.863	4.863	4.731	4.731	4.86	4.86	4.702	4.702	4.574	4.574	4.574	4.706	4.706	4.706	4.706	4.706	4.706	4.706	4.706	4.706	4.706	4.706	4.706	4.706	4.706	4.706	4.706	4.706	4.706	4.574	4.314	4.314	4.314	4.314	4.314	4.314	4.314	4.314	4.314	4.314	4.314	4.314	4.314	4.314	4.314	4.314	4.288	3.999
YDR392W	4.53	4.53	4.53	4.53	4.53	4.662	4.662	4.662	4.662	4.662	4.794	4.794	4.794	4.925	4.925	4.925	4.925	4.925	4.925	4.925	4.925	5.057	5.057	5.057	5.057	5.057	5.057	5.057	4.925	4.794	4.794	5.179	5.179	5.179	5.31	5.31	5.31	5.31	5.31	5.31	5.31	5.439	5.464	5.593	5.593	5.593	5.593	5.593	5.593
YCL035C	9.489	9.489	9.489	9.489	9.489	9.489	9.489	9.489	9.489	9.489	9.489	9.489	9.489	9.489	9.489	9.226	9.226	9.226	9.226	9.226	9.226	9.226	9.226	9.226	9.226	9.226	9.069	9.069	9.069	9.069	9.069	9.069	8.911	8.911	8.911	8.911	8.911	8.911	8.256	8.125	8.125	8.125	8.125	7.836	7.678	6.994	6.994	6.994	6.994
YGR014W	6.889	6.889	6.889	6.889	6.889	6.889	6.889	6.889	7.047	7.047	6.941	6.809	6.966	6.838	6.838	6.838	6.71	6.71	6.71	6.71	6.71	6.71	6.71	6.841	6.026	6.026	6.026	6.026	6.026	6.026	6.026	6.026	6.026	6.026	6.026	6.026	6.026	6.026	6.026	6.026	6.026	5.894	5.605	5.608	5.714	5.872	5.872	5.872	5.743
YPL070W	7.839	8.099	8.256	8.256	8.256	8.256	8.256	8.256	7.736	7.762	7.502	7.502	7.659	7.528	7.528	7.528	7.271	7.271	8.446	8.446	8.603	8.603	8.603	8.603	8.603	8.603	8.603	8.603	8.603	8.732	8.732	8.732	8.574	8.574	8.446	8.446	8.314	8.314	8.314	8.314	8.314	8.314	8.472	8.472	8.629	8.786	8.944	8.973	8.973
YJR145C	1.637	1.637	1.637	1.637	1.637	1.637	1.637	1.637	1.637	1.637	1.637	1.637	1.509	1.509	1.377	1.249	1.249	1.249	1.249	0.963	0.963	0.963	0.963	0.963	0.963	0.963	0.963	0.963	0.806	0.806	0.806	0.417	0.417	0.417	0.417	0.417	0.417	0.417	0.417	0.417	0.417	0.417	0.417	0.417	0.417	0.417	0.417	0.289	0.289
YJR043C	5.952	5.535	5.535	5.535	4.806	4.674	4.674	4.674	4.674	4.257	3.836	3.258	3.258	2.815	2.815	2.815	2.815	2.658	2.658	2.658	2.658	2.083	1.952	1.952	1.952	1.377	1.249	1.249	1.249	0.963	0.963	1.091	1.091	1.091	1.091	0.963	0.963	0.963	0.7	0.857	0.7	0.7	0.7	0.828	0.828	0.828	0.828	0.857	0.857
YNL126W	9.678	9.678	9.678	9.389	9.389	9.389	9.389	9.389	9.389	9.389	9.389	9.521	9.678	9.363	9.363	8.968	8.968	8.968	8.808	8.676	8.544	8.676	9.492	9.649	9.649	9.649	9.649	9.649	9.781	9.912	9.912	9.912	10.07	10.07	10.07	10.07	10.07	10.07	9.941	10.07	10.07	10.07	10.07	10.07	10.201	10.359	10.23	10.23	10.23
YKL130C	11.675	12.253	12.253	12.253	12.253	12.253	12.253	12.253	12.411	12.542	12.542	13.637	14.054	14.054	14.054	14.054	14.054	14.318	14.318	14.318	14.318	14.318	14.318	14.318	14.446	14.446	14.446	14.603	14.446	14.446	14.446	14.446	14.289	14.289	14.289	14.289	14.289	14.157	14.157	14.157	14.157	14.157	14.157	14.157	14.157	14.157	14.157	14.157	14.157
YKL106W	4.78	4.78	4.912	4.912	4.912	4.912	4.912	4.912	4.755	4.755	4.466	4.466	5.015	5.304	5.304	5.304	5.304	5.304	5.461	5.461	5.461	5.593	5.724	5.724	5.724	5.724	5.724	5.724	5.724	5.724	5.724	6.01	6.164	6.164	6.164	6.164	6.164	6.292	6.292	6.292	6.552	6.552	6.552	6.552	6.552	6.552	6.552	6.552	6.552
YML068W	17.473	17.473	17.473	17.345	17.213	17.499	18.048	18.048	18.18	18.623	18.491	18.491	18.074	17.916	17.916	18.334	18.594	18.565	18.696	18.696	18.696	19.403	19.403	19.534	19.534	19.534	19.531	19.403	19.56	19.56	19.56	19.56	19.688	19.817	19.817	19.817	19.659	19.659	19.659	19.659	19.791	19.791	19.791	19.791	19.502	19.63	19.341	19.341	19.052
YIL015W	16.231	16.071	15.942	15.942	15.811	15.811	15.554	15.262	15.13	14.973	15.13	14.289	14.289	14.574	14.285	13.736	13.605	13.605	12.163	10.779	10.629	11.752	12.012	12.696	12.696	12.696	12.696	12.825	12.825	12.539	12.404	12.272	12.558	12.844	12.844	12.972	12.972	12.972	13.543	13.569	13.569	13.283	13.283	13.283	13.126	13.389	13.547	14.221	14.221
YJL023C	5.082	4.822	5.294	5.737	5.737	5.737	5.868	6.443	6.443	6.443	6.443	6.838	6.995	7.153	7.885	8.042	8.694	8.694	8.694	8.694	8.694	8.694	8.536	8.379	8.514	8.774	8.774	8.931	9.583	9.583	9.583	9.715	9.715	9.715	9.715	9.715	9.715	9.715	9.561	9.561	9.561	9.689	9.689	10.289	10.289	10.289	10.289	10.289	10.289
YLR224W	0.552	0.681	0.681	0.681	0.681	0.681	0.681	0.681	0.549	0.549	0.549	0.549	0.549	0.549	0.549	0.52	0.52	0.52	0.52	0.52	0.52	0.52	0.52	0.52	0.388	0.388	0.52	0.388	0.388	0.388	0.388	0.388	0.388	0.388	0.388	0.388	0.648	0.648	0.648	0.648	0.648	0.648	0.648	0.648	0.648	0.648	0.648	0.648	0.648
YBR197C	12.677	12.677	12.677	12.835	12.835	12.992	12.992	13.567	13.567	13.567	13.695	13.695	13.695	13.695	13.695	13.538	13.38	13.38	13.509	13.509	13.769	13.769	13.769	13.897	13.769	13.846	13.714	13.714	13.714	13.714	13.871	13.871	13.871	13.871	13.871	13.871	13.871	13.871	14	13.868	13.868	13.868	13.711	13.868	13.868	13.736	13.736	13.608	13.187
YER012W	7.935	7.935	7.935	7.514	7.514	7.932	7.961	7.961	7.961	7.961	7.961	7.829	7.986	7.986	8.144	8.144	8.275	9.213	9.213	9.341	9.755	10.172	10.172	10.172	10.172	10.172	10.172	10.172	10.172	10.172	10.172	10.172	10.172	10.015	10.015	10.015	9.627	9.784	9.784	9.527	9.271	8.982	8.982	9.007	9.007	9.007	9.322	9.322	9.322
YIR002C	3.922	4.866	5.024	5.024	5.024	5.024	5.155	5.287	5.287	5.287	5.415	5.415	5.415	5.415	5.573	5.573	5.441	5.598	5.858	5.858	5.858	5.858	5.858	5.73	5.73	5.73	5.73	5.73	5.602	5.602	5.602	5.602	5.887	5.887	5.887	5.887	5.887	5.887	5.887	5.887	5.887	5.653	5.653	5.679	5.679	5.679	5.236	5.236	5.236
YBR185C	1.088	1.216	1.216	1.216	1.216	1.216	1.216	1.216	1.216	1.088	1.088	1.088	1.088	1.088	1.088	1.088	1.088	1.088	1.088	1.088	0.802	0.517	0.388	0.388	0.546	0.546	0.546	0.546	0.546	0.546	0.546	0.546	0.414	0.546	0.546	0.546	0.546	0.546	0.674	0.674	0.802	0.802	1.062	1.637	1.637	1.794	1.794	1.794	1.794
YDR168W	7.74	7.611	7.611	7.74	7.74	7.74	7.74	7.582	7.582	7.582	7.586	7.586	7.586	7.457	7.326	7.197	6.802	6.802	7.191	7.191	7.191	7.191	7.191	7.348	7.348	7.348	7.191	7.348	7.216	7.216	7.088	6.799	6.799	6.536	6.404	6.404	6.404	6.404	6.401	6.269	6.269	6.269	6.269	6.397	5.848	5.303	5.145	5.303	5.171
YFR039C	3.255	2.995	2.709	2.578	2.318	1.875	1.75	1.336	1.336	1.493	1.493	1.493	1.493	1.493	1.493	1.493	1.493	1.493	1.493	1.493	1.365	0.973	0.973	0.973	0.838	0.838	1.413	1.413	1.413	1.413	1.281	1.281	1.281	1.281	1.281	1.149	1.149	1.281	1.281	1.438	1.833	3.008	3.689	4.886	4.886	5.358	5.358	5.615	5.747
YML031W	13.259	13.259	13.259	13.284	13.413	13.702	13.702	13.702	13.833	13.833	13.965	13.965	13.939	13.939	14.097	14.097	14.228	14.228	14.228	14.228	14.228	14.228	14.228	14.36	14.36	14.492	14.492	14.492	14.492	14.492	14.492	14.363	14.363	14.363	14.363	14.363	14.363	14.363	14.363	14.363	14.363	14.363	14.363	13.968	13.968	13.837	13.705	13.705	13.705
YMR178W	7.047	7.047	7.047	7.047	7.047	7.047	7.303	7.724	8.119	8.382	8.382	8.382	8.382	8.382	8.54	8.54	8.697	8.697	8.697	8.697	8.697	8.697	8.697	8.697	8.697	8.697	8.697	8.54	8.228	8.36	8.36	8.623	9.278	9.278	9.278	9.278	9.278	9.278	9.278	9.278	9.278	9.278	9.15	9.15	9.15	9.15	9.282	9.282	9.282
YOR017W	10.466	10.466	10.466	10.626	10.758	10.758	10.758	10.626	10.626	10.626	10.626	10.626	10.495	10.495	10.363	10.363	10.363	10.231	10.231	10.231	10.231	10.231	10.231	9.971	9.968	9.811	10.1	10.1	10.1	10.1	10.1	10.1	10.1	10.1	9.971	9.971	9.814	9.814	9.946	9.946	9.946	9.946	9.946	9.946	9.946	10.074	10.074	10.206	10.206
YER165W	13.743	13.743	13.014	13.014	13.014	13.014	12.751	12.751	12.465	11.653	9.794	9.498	9.498	9.341	9.341	9.469	9.338	9.338	9.338	8.92	8.92	8.92	8.92	8.92	8.92	8.92	8.924	8.924	8.924	8.924	8.924	8.015	8.015	8.015	8.015	7.884	7.884	7.884	7.884	7.755	7.755	7.023	7.023	7.023	6.895	7.004	7.162	7.162	7.579
YPL150W	1.673	1.804	2.858	2.858	2.858	2.858	2.858	2.986	2.986	3.403	3.403	3.403	3.403	3.403	3.403	3.403	3.403	3.561	3.561	3.561	3.561	3.561	3.561	3.561	3.561	3.561	3.561	3.561	3.561	3.561	3.561	3.561	3.692	3.956	3.956	3.956	3.956	3.956	4.087	4.087	4.087	4.087	4.087	4.087	4.087	4.087	4.087	4.087	4.087
YMR001C	0.681	0.681	0.681	0.812	0.812	0.812	0.812	0.812	0.812	0.812	0.812	0.812	0.812	0.812	0.812	0.812	0.944	0.944	1.339	1.339	1.471	1.471	1.471	1.599	1.599	1.599	1.599	1.599	1.599	1.599	1.599	1.599	1.599	1.727	1.859	1.859	1.859	1.991	2.119	2.119	2.247	2.247	2.247	2.247	2.247	2.247	2.247	2.247	2.247
YLR278C	0.706	0.706	0.706	0.706	0.706	0.706	0.706	0.838	0.838	0.838	0.838	0.706	0.706	0.706	0.706	0.838	0.838	1.101	1.101	1.101	1.101	1.101	1.101	1.101	1.101	1.101	1.101	1.259	1.259	1.259	1.39	1.39	1.39	1.39	1.39	1.39	1.39	1.39	1.39	1.39	1.39	1.39	1.39	1.39	1.39	1.39	1.39	1.39	1.39
YDR017C	2.661	2.661	2.661	2.661	2.661	2.504	2.632	2.632	2.632	2.632	2.632	2.504	2.504	2.504	2.504	2.504	2.504	2.504	2.504	2.504	2.504	2.504	2.504	2.504	2.504	2.504	2.504	2.504	2.504	2.504	2.504	2.504	2.504	2.504	2.504	2.347	2.347	2.218	2.218	2.218	2.376	2.376	2.376	2.533	2.533	2.533	2.533	2.533	2.533
YDL014W	14.896	14.607	14.087	13.544	13.028	13.028	13.028	13.028	12.713	12.581	12.581	12.581	11.169	10.905	10.462	10.334	10.334	10.334	10.177	10.177	10.177	10.177	9.734	9.291	8.584	8.453	8.453	8.295	8.138	7.981	7.981	7.852	7.852	7.852	7.563	7.563	7.563	7.563	7.563	7.692	7.692	7.692	7.692	7.297	7.297	7.114	5.804	5.675	5.675
YMR092C	2.154	2.154	2.154	2.154	2.154	2.154	2.154	2.154	2.025	2.025	2.025	2.025	2.025	2.025	1.868	1.868	1.868	1.868	1.868	1.582	1.582	1.582	1.582	1.582	1.454	1.454	1.454	1.454	1.454	1.454	1.454	1.454	1.454	1.322	1.322	1.322	1.194	1.194	1.194	1.194	1.194	1.194	1.194	1.062	1.062	1.062	0.132	0	0.263
YLR145W	5.463	5.595	5.595	5.595	5.595	5.595	5.467	5.862	5.73	5.73	5.73	6.276	6.276	6.407	6.407	6.407	6.407	6.667	6.667	6.667	6.696	6.696	6.696	6.825	6.825	6.825	6.696	6.956	6.828	6.828	7.143	7.014	6.883	7.823	7.823	7.823	7.823	7.823	7.823	7.823	8.501	8.501	8.629	8.629	8.629	8.629	8.629	8.629	8.629
YLR348C	2.035	2.035	2.167	2.035	2.035	1.907	1.907	1.907	1.907	1.907	1.907	1.907	1.907	1.907	1.907	1.907	1.907	1.907	2.039	2.042	2.042	2.042	2.042	2.042	1.621	1.365	1.914	1.914	1.914	1.782	1.782	1.782	1.782	1.914	1.914	1.914	1.914	2.174	2.042	2.174	2.174	2.174	2.174	2.174	2.174	2.174	2.174	2.305	2.305
YDR196C	2.892	3.181	3.181	3.181	3.181	3.599	3.73	3.73	3.73	4.122	4.921	4.921	4.921	4.921	4.921	4.921	4.921	4.921	5.053	5.053	5.053	5.053	5.181	5.181	5.181	5.181	5.181	5.181	5.181	5.181	5.181	5.181	5.181	5.181	5.181	5.313	5.313	5.313	5.313	5.313	5.313	5.181	5.338	5.338	5.338	5.338	5.21	5.367	5.81
YIL046W	4.777	4.777	4.62	4.459	4.616	4.616	4.616	4.51	5.037	5.875	5.875	5.875	5.875	6.032	6.318	6.318	6.45	6.578	6.578	6.867	7.252	7.384	7.384	7.512	7.772	7.772	7.772	7.64	7.64	7.772	7.772	7.904	8.482	8.613	8.613	8.613	8.613	8.613	8.613	8.485	8.485	8.485	8.617	8.617	8.617	8.642	8.931	9.455	9.455
YDL235C	6.841	6.841	6.841	6.841	6.841	6.71	6.581	6.453	6.453	6.61	6.768	6.768	6.768	6.768	6.768	6.768	6.61	6.61	6.61	6.742	7.005	7.137	7.269	8.081	8.081	8.081	8.238	8.238	8.238	8.37	8.765	8.922	9.054	9.054	9.054	9.054	9.054	9.054	9.054	9.054	9.054	9.054	9.054	9.054	8.922	8.922	8.922	8.922	8.922
YLR021W	5.759	5.891	7.197	8.186	8.86	8.988	8.988	9.12	9.12	9.406	9.537	9.406	9.406	9.406	9.406	9.277	9.277	9.277	9.563	9.849	10.109	10.398	10.398	10.398	10.398	11.232	12.224	12.224	12.382	12.382	12.382	12.382	12.513	12.513	12.513	12.513	12.513	12.513	12.513	12.539	12.539	12.539	12.539	12.539	12.539	13.64	13.64	13.64	13.64
YDR088C	4.652	4.495	4.206	4.206	4.206	4.206	4.206	4.206	4.337	4.337	4.337	4.337	4.337	4.337	4.238	3.949	3.949	3.949	3.949	3.949	3.949	3.451	3.188	3.188	2.771	2.771	2.771	2.771	2.771	2.899	2.899	2.899	2.899	2.478	2.321	1.621	1.782	1.782	1.782	1.782	1.782	1.782	1.91	1.91	1.91	1.91	1.91	1.91	2.225
YKL042W	10.264	10.264	10.941	11.098	11.387	11.776	11.776	11.776	12.167	12.167	12.299	12.299	12.171	11.882	12.039	12.039	11.882	11.882	12.01	12.01	12.01	12.167	12.325	12.456	12.456	12.456	12.299	12.299	12.299	12.299	11.753	11.625	11.625	11.782	11.782	11.782	11.782	11.782	11.782	11.782	11.651	11.936	11.936	11.647	11.516	11.358	11.358	11.358	11.358
YKL205W	9.05	9.05	9.05	8.918	8.918	9.207	9.207	9.207	9.207	9.207	9.207	9.207	9.207	8.735	8.735	8.735	8.735	8.735	8.735	8.478	8.607	8.738	8.738	8.738	9.573	9.73	9.888	10.016	10.016	10.016	10.016	10.016	10.016	10.016	10.016	10.016	10.016	10.148	10.148	10.148	10.148	10.148	10.148	10.016	9.73	9.73	9.73	9.599	9.467
YLL008W	10.292	10.555	10.687	11.371	11.371	11.371	11.371	11.502	11.499	11.624	11.624	11.624	11.624	11.624	11.624	11.624	11.624	11.624	11.624	11.467	11.309	11.178	11.178	10.914	11.072	11.072	10.943	10.812	10.812	10.812	10.969	10.837	10.837	10.837	10.966	10.966	10.966	10.966	10.966	10.837	10.837	10.709	10.709	10.709	10.709	10.577	10.577	10.577	10.577
YKL056C	8.154	8.154	8.154	8.34	8.34	8.34	8.34	8.34	8.34	8.208	8.077	8.077	7.945	7.945	7.945	7.945	7.945	7.945	7.945	7.945	7.945	7.945	7.945	7.945	7.945	7.813	7.813	7.945	8.08	8.475	8.475	8.475	8.475	8.475	8.347	8.347	8.347	8.347	8.347	8.347	8.347	8.347	8.478	8.478	8.478	8.478	8.478	8.478	8.087
YKR077W	9.955	10.112	10.112	10.112	10.112	10.112	10.112	10.398	10.24	10.24	10.24	10.24	10.24	10.211	10.211	11.788	13.037	13.82	13.82	13.82	13.82	13.977	13.977	13.977	14.135	14.135	14.135	14.135	14.135	14.135	14.003	13.846	13.977	13.977	13.977	13.846	13.688	13.688	13.688	13.688	13.82	13.791	13.659	13.659	13.659	13.659	13.659	13.659	13.659
YOR187W	2.651	2.783	2.783	2.783	2.783	2.783	2.783	2.655	2.786	2.944	2.944	2.944	2.944	2.944	2.944	2.944	2.944	2.944	2.944	2.944	2.944	2.944	2.944	2.944	2.944	2.944	2.944	2.944	2.944	2.944	2.944	2.944	2.944	2.944	2.944	3.072	3.204	3.361	3.361	3.233	3.364	3.364	3.364	3.364	3.496	3.496	3.496	3.496	3.496
YNR022C	7.601	7.601	7.601	7.759	7.759	7.759	7.759	7.759	8.048	8.048	8.048	8.048	8.048	8.048	8.179	8.179	8.179	8.6	8.6	8.6	8.757	8.889	9.017	9.017	9.017	9.566	9.695	10.083	10.083	10.346	10.346	10.346	10.346	10.346	10.764	11.053	11.98	12.137	12.295	12.426	12.426	12.558	12.558	12.558	12.69	12.847	12.847	12.847	12.847
YNL310C	10.851	11.008	11.008	11.14	11.14	11.14	11.14	11.14	11.14	11.425	11.554	12.26	12.26	12.388	12.388	12.388	12.388	12.388	12.388	12.388	12.52	12.52	12.677	12.677	12.677	12.677	12.677	12.677	12.809	12.809	13.586	13.586	13.454	13.454	13.74	13.74	13.74	13.74	13.74	13.74	13.74	13.897	14.545	14.545	14.545	14.545	14.545	14.545	14.545
YPL237W	14.176	14.176	14.176	14.019	14.019	14.019	14.019	14.019	14.019	14.019	14.019	14.019	14.019	14.15	14.15	14.15	13.836	13.836	13.836	13.836	13.967	13.967	13.942	14.073	13.678	13.678	13.836	13.678	13.55	13.682	13.396	13.396	13.396	13.396	13.396	13.396	13.396	13.396	13.396	13.396	13.396	12.176	12.019	11.056	11.056	11.056	11.056	11.056	11.056
YOR129C	6.099	6.546	6.388	6.388	6.52	6.655	6.655	6.655	6.655	6.812	6.812	6.552	6.552	6.552	6.135	6.421	6.677	8.025	10.186	10.186	10.186	10.186	10.186	10.186	10.186	10.186	10.186	10.186	10.738	10.738	10.738	10.738	10.738	10.738	10.738	10.738	10.866	11.181	11.309	11.438	11.698	11.698	11.698	11.566	11.306	11.306	11.306	11.592	11.592
YEL036C	0.523	0.523	0.523	0.392	0.392	0.26	0.392	0.392	0.392	0.392	0.392	0.392	0.392	0.392	0.392	0.392	0.392	0.392	0.392	0.392	0.392	0.395	0.395	0.395	0.527	0.527	0.527	0.527	0.527	0.527	0.527	0.527	0.527	0.527	0.527	0.527	0.527	0.658	1.05	1.05	1.207	1.365	1.365	1.365	1.365	1.365	1.365	1.365	1.496
YLR103C	4.838	4.838	4.838	4.838	4.838	4.97	4.97	4.97	4.97	5.098	5.387	5.387	5.387	5.387	5.387	5.519	5.676	5.676	5.676	5.933	6.321	6.607	6.607	6.607	6.607	7.028	7.852	9.171	9.171	9.171	9.171	9.171	9.303	9.435	9.592	9.592	9.46	9.46	9.46	9.46	9.592	9.592	9.592	9.592	9.592	9.592	9.592	9.592	9.98
YJL110C	18.011	18.011	18.011	18.011	18.011	17.883	17.883	17.883	17.594	17.594	16.913	16.782	16.782	16.782	16.782	16.782	16.782	16.782	16.782	16.782	16.624	16.624	16.753	16.753	16.753	16.621	16.493	16.335	16.335	16.335	16.335	16.335	16.335	16.204	16.204	16.046	16.046	16.046	16.046	16.046	16.046	15.658	15.658	15.372	15.372	15.504	15.218	15.218	15.218
YMR285C	8.193	8.193	8.193	8.193	8.324	8.713	8.713	8.713	8.713	8.713	8.841	8.841	8.841	9.13	9.156	9.419	9.419	9.547	9.547	9.416	9.416	9.149	9.409	10.083	10.866	11.573	11.704	11.704	11.833	12.378	12.378	12.536	12.536	12.536	12.536	12.799	12.799	12.799	12.956	12.956	12.956	12.956	12.642	12.77	12.77	12.898	12.898	12.898	12.898
YHR132W-A	4.369	4.369	4.369	4.369	4.683	4.786	4.918	4.918	4.918	4.918	5.207	5.592	5.592	5.592	5.592	5.592	5.335	5.335	5.463	5.463	5.592	5.749	5.906	6.642	6.642	6.642	6.799	7.194	7.717	7.717	7.717	7.717	7.849	7.849	8.372	8.79	8.921	9.185	9.185	9.316	9.316	9.316	9.316	9.316	9.316	9.316	9.316	9.316	9.316
YLR247C	3.092	3.484	3.484	3.484	3.904	4.033	4.424	4.424	4.688	5.522	5.522	5.654	5.654	5.654	5.654	6.071	6.518	6.913	6.913	6.913	6.913	6.913	6.913	6.913	6.913	6.913	6.913	6.913	6.913	6.913	6.913	6.913	6.913	6.913	6.913	6.913	6.913	6.913	6.913	6.913	6.913	6.913	6.913	6.913	6.913	6.913	6.913	6.913	6.913
YML127W	12.568	12.568	13.04	13.04	13.04	13.04	13.04	13.04	13.04	13.04	13.04	13.04	13.04	13.04	13.04	13.04	13.04	13.04	13.197	13.197	13.197	13.197	13.197	13.197	13.197	13.069	13.069	13.069	13.069	13.069	13.069	13.069	13.069	13.069	13.069	13.069	13.069	13.069	13.069	13.069	12.941	12.941	12.941	12.941	12.941	12.941	12.941	12.941	12.915
YLR453C	3.92	3.788	3.788	3.788	3.788	3.788	3.788	3.788	3.631	3.631	3.788	3.788	3.788	3.788	3.788	3.788	3.027	2.299	2.299	2.299	2.299	2.456	2.716	3.002	3.291	3.705	3.705	3.705	3.705	3.836	3.968	3.968	4.228	4.228	4.514	4.514	4.382	4.382	5.319	5.451	5.451	5.451	5.608	5.608	5.608	5.608	5.608	5.608	5.737
YDR525W-A	1.313	1.313	1.313	1.313	1.313	1.182	1.182	1.182	1.182	1.182	1.182	1.182	1.182	1.182	1.182	0.735	0.604	0.604	0.761	1.05	1.05	1.05	1.05	0.893	0.893	1.05	1.05	0.918	1.233	1.233	1.233	1.233	1.39	1.39	1.39	1.522	1.522	1.522	1.522	1.522	1.522	1.522	1.522	1.522	1.522	1.522	1.522	1.939	1.939
YOR330C	22.576	22.734	22.734	22.734	22.734	22.891	23.023	23.023	23.023	23.023	23.023	23.023	23.023	23.151	22.836	22.836	22.445	22.445	22.573	22.602	22.602	22.602	22.602	22.602	22.602	22.602	22.602	22.602	22.602	22.342	22.342	22.342	22.499	22.499	22.499	22.499	22.499	22.499	22.499	22.368	22.368	22.368	22.104	22.104	22.104	22.104	22.104	21.947	21.815
YOL010W	11.268	11.268	11.4	11.268	11.396	11.525	11.525	11.525	11.525	11.682	11.682	11.682	11.422	11.422	11.422	11.422	11.55	11.679	11.836	11.836	11.836	11.836	11.968	12.096	12.096	12.096	12.096	12.096	12.224	12.067	11.91	11.91	11.646	11.646	10.962	10.962	11.12	10.991	10.991	10.991	10.991	10.991	10.991	10.834	10.834	10.702	10.702	10.702	10.702
YEL040W	3.849	3.717	3.845	4.259	4.259	4.259	4.259	4.391	4.263	4.134	3.977	3.977	3.977	3.977	3.977	3.977	3.977	3.691	3.691	3.428	3.293	3.165	3.165	3.165	3.165	3.165	3.165	2.619	2.751	2.751	2.751	2.751	2.491	2.491	2.751	2.751	2.751	2.751	2.751	2.751	2.619	2.359	2.359	2.356	2.356	2.356	2.356	2.356	2.356
YLR185W	0.421	0.421	0.421	0.421	0.421	0.421	0.421	0.421	0.421	0.421	0.421	0.421	0.421	0.421	0.421	0.421	0.421	0.421	0.421	0.421	0.421	0.421	0.421	0.421	0.421	0.421	0.421	0.421	0.421	0.421	0.421	0.421	0.421	0.421	0.421	0.421	0.421	0.421	0.421	0.421	0.421	0.421	0.421	0.421	0.421	0.132	0.132	0.132	0.132
YOL141W	14.13	14.13	14.13	14.13	14.13	14.002	14.002	13.874	13.874	13.46	13.46	13.328	12.551	11.999	11.607	11.607	11.607	11.607	11.293	10.48	6.837	5.303	5.566	5.566	5.566	5.434	5.855	5.855	5.855	6.012	6.012	6.012	6.141	6.295	6.401	6.269	6.269	6.269	6.269	6.397	5.98	6.144	6.144	6.301	6.301	6.301	6.43	6.43	6.43
YBR028C	8.886	8.754	8.754	8.282	8.282	8.414	8.289	8.578	8.863	8.863	8.863	8.863	8.863	7.878	7.618	7.329	7.329	7.197	7.461	7.589	8.109	8.109	8.241	8.398	8.555	8.555	8.684	8.555	8.713	8.713	8.713	8.555	8.815	8.815	8.947	8.947	8.947	8.947	8.947	8.947	8.947	8.947	8.947	7.9	7.772	7.615	7.615	7.871	7.871
YMR144W	11.54	11.54	11.54	11.54	11.672	11.284	11.284	11.415	11.258	11.258	11.258	11.258	11.126	11.126	11.229	11.229	11.072	11.357	11.357	11.8	12.06	12.06	12.06	12.06	11.932	11.386	10.837	10.442	10.285	9.999	9.999	9.3	9.3	9.142	7.89	8.048	8.337	8.337	8.337	8.337	8.597	8.337	8.337	8.337	8.337	8.337	8.337	7.659	6.802
YML038C	9.541	10.562	10.562	10.562	10.562	10.562	10.562	10.302	10.173	10.173	10.433	10.693	10.693	10.693	10.693	10.433	10.276	10.408	10.536	10.668	10.668	10.668	10.668	10.671	10.671	10.671	10.671	10.671	10.671	10.799	10.799	10.799	10.642	10.642	10.799	10.799	10.799	10.931	10.931	11.088	11.088	11.348	11.348	11.348	11.348	11.348	11.348	11.352	11.22
YOL007C	5.778	5.621	5.621	5.752	5.752	5.752	5.752	5.752	5.752	5.752	5.752	5.752	5.752	5.884	5.624	5.624	5.624	5.781	5.781	5.913	6.07	6.07	6.07	6.07	6.07	5.942	5.942	6.074	6.074	6.074	6.074	6.074	6.074	6.074	6.388	6.388	6.388	6.388	6.388	6.388	6.257	6.257	6.257	6.257	6.257	6.257	6.257	6.257	6.128
YML107C	6.854	6.85	6.85	6.982	7.428	7.428	7.557	7.714	7.846	7.974	7.974	7.974	7.974	7.974	7.974	7.974	7.974	7.974	7.974	7.974	7.974	7.974	7.974	7.974	7.974	7.974	7.974	7.974	7.974	7.974	7.974	7.974	7.974	7.974	7.974	7.974	7.974	7.974	7.974	7.974	7.974	7.974	7.974	7.817	7.817	7.817	7.817	7.817	7.817
YHR080C	1.669	1.669	1.669	1.669	1.669	1.669	1.669	1.669	1.512	1.512	1.512	1.512	1.512	1.512	1.512	1.512	1.384	1.384	1.384	1.384	1.384	1.255	1.255	1.255	1.127	1.127	1.127	1.127	1.127	1.127	1.127	1.127	0.995	0.995	0.995	0.995	0.995	0.995	0.995	0.995	0.995	0.995	0.867	0.867	0.867	0.867	0.867	0.867	0.71
YOL077W-A	12.895	12.895	12.895	12.895	12.895	12.503	12.503	12.503	12.243	12.375	12.898	13.29	13.29	13.29	13.29	13.422	13.422	13.422	13.553	13.553	13.553	13.553	13.553	13.553	13.553	13.553	13.711	13.711	13.711	13.711	13.711	13.711	13.711	13.711	13.579	13.447	12.898	12.898	12.898	12.898	12.898	12.898	12.898	12.898	12.898	12.32	11.643	11.643	11.643
YDR267C	4.308	4.308	4.308	4.308	4.308	4.308	4.308	4.308	4.308	4.308	4.308	4.308	4.308	4.151	4.151	4.023	4.023	4.023	4.023	3.759	3.917	3.917	3.917	3.917	3.785	3.785	3.785	3.785	3.785	3.785	3.653	3.522	3.522	3.653	3.653	3.653	3.653	3.653	3.653	3.653	3.653	3.653	3.653	3.653	3.785	3.785	3.785	3.785	3.785
YML014W	6.402	6.113	6.113	6.373	6.373	6.633	6.633	6.501	6.629	6.787	6.787	6.787	6.787	5.981	5.795	5.666	6.186	6.055	6.055	6.369	6.369	6.498	6.498	6.08	5.923	5.923	6.051	6.183	6.183	6.183	6.758	7.83	7.83	8.119	8.119	8.119	8.119	8.119	8.119	8.119	8.119	8.119	8.119	8.119	7.962	7.962	7.962	7.962	7.962
YOR265W	5.721	5.721	5.721	5.721	5.853	5.853	5.853	5.853	5.853	5.878	5.878	5.984	5.984	5.984	5.984	5.984	5.435	5.435	5.121	4.992	4.992	5.124	4.967	4.809	4.941	5.333	5.333	5.333	5.333	5.333	5.333	5.333	4.883	5.14	5.396	5.554	5.554	5.554	5.554	5.554	5.814	5.814	5.814	5.814	5.814	5.814	5.971	7.095	7.929
YNL222W	8.361	10.14	10.14	10.14	10.426	10.689	10.846	11.106	11.106	11.37	11.37	11.527	11.527	11.527	11.527	11.527	11.527	11.527	11.659	12.208	12.208	12.493	12.493	12.493	12.493	12.493	12.493	12.493	12.493	12.493	12.493	12.493	12.493	12.493	12.493	12.493	12.493	12.493	12.68	12.68	12.68	12.68	12.68	12.68	12.68	12.68	12.68	12.68	12.68
YBR191W	9.37	9.37	9.37	9.37	9.37	9.37	9.37	9.37	9.37	9.37	9.37	9.37	9.37	9.37	9.213	8.949	8.689	8.301	8.301	8.144	7.855	7.855	7.855	7.855	7.855	7.855	7.855	7.855	7.855	7.855	7.697	7.697	7.697	7.697	7.697	7.697	7.569	7.569	7.412	7.28	7.28	6.866	6.866	6.866	6.866	6.866	6.866	6.866	6.866
YDL225W	8.048	8.934	8.934	8.934	8.934	8.934	8.934	8.934	8.934	8.934	8.934	8.934	8.934	8.934	9.062	9.062	8.934	8.934	8.802	8.802	8.802	8.802	8.93	8.93	8.93	8.93	8.93	8.93	9.062	8.934	8.776	8.776	8.776	8.776	8.776	8.776	8.776	8.645	8.645	8.645	8.645	8.645	8.645	8.645	8.645	8.645	8.516	8.385	8.385
YNR015W	8.061	8.218	8.218	8.218	8.061	8.061	7.933	7.933	7.933	7.933	7.933	7.933	7.933	7.933	7.933	8.061	8.061	7.933	8.029	8.029	8.157	8.157	8.314	8.314	8.314	8.761	8.761	8.761	8.761	8.761	8.761	8.632	8.632	8.632	8.632	8.632	8.79	8.947	9.104	9.104	9.104	9.104	9.104	9.233	8.973	8.973	8.973	8.973	8.973
YDR228C	7.236	7.236	7.236	7.236	7.236	7.236	7.236	7.079	7.079	7.079	7.236	7.262	8.016	7.885	8.042	8.068	7.808	7.808	7.808	7.519	7.753	8.8	8.928	9.316	9.188	9.188	9.188	9.188	9.188	9.188	9.634	9.634	9.634	9.634	9.249	9.407	8.598	8.334	8.44	8.44	8.44	8.697	8.957	8.957	8.957	9.114	9.114	9.114	8.986
YOR085W	7.705	7.705	7.991	7.991	7.859	7.727	7.991	7.991	7.991	8.148	8.434	8.434	8.562	8.562	8.851	8.851	8.851	8.851	8.851	8.851	8.851	8.851	8.851	8.851	8.851	8.851	8.851	8.851	8.723	8.723	8.723	8.723	8.723	8.723	8.723	8.723	8.723	8.723	8.723	8.723	8.723	8.723	8.723	8.723	8.723	8.723	8.723	8.723	8.723
YEL007W	1.072	1.072	1.072	1.072	1.072	1.204	1.204	1.204	1.204	1.204	1.204	1.204	1.204	1.204	1.204	1.204	1.204	1.047	0.915	1.178	1.178	1.178	1.336	1.336	1.336	1.336	1.493	1.493	1.493	1.493	1.493	1.493	1.493	1.493	1.493	1.493	1.493	1.493	1.493	1.493	1.493	1.493	1.493	1.493	1.361	1.361	1.23	1.23	1.23
YBR254C	2.328	2.459	2.331	3.14	3.14	3.14	3.14	3.14	3.14	3.14	3.246	3.509	4.322	4.479	4.479	4.479	4.479	4.479	4.453	4.842	4.842	4.842	4.842	4.973	5.259	5.548	5.811	5.811	5.943	5.943	5.943	6.232	6.232	6.232	6.232	6.232	6.232	6.232	6.232	6.232	6.232	6.232	6.232	6.36	6.646	6.646	6.646	6.646	6.646
YPL166W	4.308	4.308	4.308	4.308	5.098	5.098	5.387	5.387	5.387	5.387	5.776	7.365	7.365	7.236	7.236	8.016	8.016	8.931	9.195	9.615	9.615	9.615	9.615	9.747	9.904	9.904	9.904	10.036	10.036	10.036	10.036	10.036	10.164	10.164	10.164	10.45	10.45	10.318	10.318	10.318	10.318	10.318	10.318	10.318	10.318	10.604	10.604	10.604	10.604
YOL112W	11.213	11.085	11.085	11.085	11.085	11.085	11.085	10.228	10.228	9.547	9.287	9.287	9.287	9.287	8.998	8.054	7.611	7.611	7.611	7.611	7.611	7.611	7.451	7.319	7.187	7.187	7.447	7.447	7.447	7.447	7.29	7.133	7.258	7.675	7.547	8.664	9.729	9.729	9.729	9.729	9.473	9.604	9.476	9.476	9.476	9.476	9.476	9.476	9.476
YML065W	2.087	2.218	2.218	2.504	2.504	2.636	2.636	2.636	2.764	2.222	2.353	2.353	2.353	2.482	2.482	2.482	2.482	2.482	2.482	2.482	2.324	2.324	2.324	2.456	2.87	3.13	3.387	3.387	3.387	3.387	3.387	3.387	3.387	3.387	3.387	3.387	3.387	3.387	3.387	3.387	3.387	3.387	3.387	3.672	3.672	3.672	3.672	3.698	3.698
YKL183W	7.156	7.156	7.156	7.024	7.024	6.867	6.867	6.867	6.867	6.867	6.867	6.479	6.347	6.219	6.219	6.219	5.93	5.93	5.93	5.93	5.795	5.926	6.475	6.475	6.607	6.607	6.607	6.607	6.479	6.479	6.479	6.347	6.347	6.347	6.347	6.347	6.219	6.219	6.222	6.222	6.222	5.959	5.959	6.405	6.405	5.878	5.198	5.194	4.803
YJL191W	7.592	7.461	7.201	7.303	6.912	6.128	6.128	6.26	6.132	6.132	5.217	5.217	5.088	4.931	4.931	4.568	5.535	5.535	5.535	5.535	5.798	6.209	6.443	6.443	6.6	6.6	6.6	6.6	6.6	6.6	6.6	5.762	5.733	5.865	6.831	7.117	7.117	7.117	7.117	7.245	7.088	7.088	7.088	7.088	7.088	7.088	7.22	7.22	7.22
YGL233W	7.968	7.968	7.968	7.968	7.968	7.968	7.708	7.551	7.551	7.551	8.976	10.363	10.363	10.495	10.495	10.623	10.623	10.623	10.623	11.015	11.015	11.015	11.146	11.278	11.41	11.41	11.67	12.215	12.344	12.344	12.215	12.215	12.215	12.347	12.347	12.479	12.61	12.61	12.742	12.742	12.585	12.585	12.453	12.585	12.585	12.585	12.585	12.585	12.585
YNL219C	9.86	9.86	9.86	9.86	9.86	9.86	9.86	9.86	9.991	9.991	9.991	9.991	9.991	9.991	9.991	9.991	9.991	9.991	9.991	9.991	9.863	9.863	9.863	9.731	9.731	9.6	9.6	9.6	9.6	9.6	9.6	9.6	9.6	9.6	9.6	9.6	9.6	9.6	9.6	9.468	9.468	9.468	9.468	9.468	9.468	9.468	9.468	9.211	9.211
YDR404C	12.269	12.269	12.269	12.269	12.269	12.269	12.269	12.112	12.112	12.112	12.112	12.112	12.112	12.112	12.112	12.112	11.983	11.983	11.983	11.983	11.983	11.983	11.983	11.983	11.983	10.998	10.735	10.735	10.866	11.13	11.13	11.13	11.13	11.261	11.261	11.261	11.39	11.39	11.39	11.232	11.232	10.918	10.789	10.789	10.921	10.921	10.921	10.921	10.921
YHR161C	10.568	10.568	10.568	10.568	10.568	10.568	10.568	10.568	10.437	10.305	10.305	10.173	10.173	9.753	9.753	9.753	9.753	9.753	9.753	9.464	9.464	9.464	9.464	9.05	7.505	7.374	7.117	6.989	7.12	7.12	7.12	7.12	6.157	5.454	5.323	5.323	5.323	4.905	4.905	4.905	4.774	4.514	4.385	4.385	4.385	4.385	4.385	4.385	4.385
YDR435C	4.327	4.327	4.327	4.327	4.327	4.327	4.327	4.327	4.327	4.327	4.327	4.327	4.327	4.327	4.327	4.327	4.327	4.459	4.565	4.565	4.408	4.122	4.122	3.99	4.254	4.825	5.088	5.088	5.088	5.088	5.217	5.217	5.217	5.088	5.088	5.088	5.088	5.846	6.392	6.392	6.549	6.835	6.835	6.835	6.835	6.706	6.706	7.387	7.515
YER180C-A	1.406	1.563	1.563	3.39	4.61	4.481	4.481	4.481	4.481	4.481	4.481	4.353	4.327	4.456	4.847	4.847	4.847	4.847	4.847	4.69	4.533	4.818	4.947	4.947	4.918	7.165	7.977	8.526	8.526	8.526	9.072	9.2	10.035	10.035	10.035	10.192	10.192	10.192	10.192	10.192	10.324	10.584	10.584	10.584	10.584	11.027	11.027	11.027	11.027
YPL269W	6.076	5.79	6.23	7.203	9.3	9.3	9.585	9.743	9.743	10.16	11.704	11.836	11.964	11.964	11.964	11.964	11.964	11.964	12.122	12.122	12.122	12.122	12.122	12.279	12.279	12.279	12.279	12.279	12.411	12.411	12.411	12.411	12.411	12.411	12.542	12.542	12.542	12.674	12.674	12.674	12.674	12.674	12.674	12.542	12.828	13.461	14.138	14.138	14.138
YKR059W	9.187	9.187	9.187	8.513	8.513	8.513	8.253	7.861	7.598	7.47	7.598	7.598	7.73	7.601	7.865	6.979	6.953	6.953	7.081	7.081	7.081	7.081	6.95	7.078	6.818	6.818	6.012	6.012	5.617	4.972	3.743	3.483	3.483	3.611	3.669	3.797	3.669	3.669	3.669	3.669	3.695	3.695	3.695	4.404	4.404	4.404	4.404	4.404	4.404
YDR304C	4.254	4.254	3.994	3.836	3.708	3.708	3.551	3.419	4.697	4.697	5.4	5.74	5.74	5.74	5.74	5.897	5.74	5.74	5.868	5.997	7.345	7.345	7.605	7.865	7.865	7.736	7.608	7.608	7.608	7.608	7.765	7.923	7.923	7.923	7.923	8.054	8.157	9.277	9.801	9.801	9.801	9.801	9.801	9.958	9.958	9.83	10.382	10.382	10.382
YDL190C	8.704	8.832	8.832	8.832	8.832	8.832	8.832	8.964	9.095	9.095	9.095	9.095	9.095	9.095	9.095	9.095	9.095	9.095	9.095	9.095	9.095	9.095	9.095	9.095	9.095	9.095	9.095	9.095	9.095	9.095	9.095	9.095	9.095	9.095	9.095	8.964	8.964	8.964	8.964	8.835	8.835	8.835	8.129	7.371	7.108	6.687	6.687	6.687	6.687
YGR130C	1.644	1.644	1.644	1.775	1.618	1.618	1.618	1.461	1.461	1.461	1.461	1.461	1.461	1.461	1.461	1.461	1.461	1.461	1.461	1.461	1.461	1.461	1.461	1.461	1.461	1.461	1.461	1.461	1.461	1.461	1.461	1.303	1.303	1.303	1.303	1.175	1.175	1.332	1.881	1.881	2.815	2.815	2.815	3.075	3.075	3.233	3.233	3.233	3.233
YNL040W	9.05	9.178	9.05	9.05	9.05	8.918	8.918	9.178	9.178	9.31	8.995	8.995	9.123	9.358	9.936	9.936	10.514	10.514	10.514	10.514	10.514	10.514	10.514	10.539	10.697	11.14	11.14	11.14	11.396	11.396	11.396	11.685	11.685	11.685	11.685	11.685	11.949	11.82	11.663	11.663	11.663	11.663	11.506	11.506	11.348	11.506	11.506	11.506	11.506
YPL009C	15.036	15.036	15.194	15.194	16.215	17.03	17.294	18	18	18	18	18.128	18.128	17.971	18.263	18.263	18.263	18.263	18.263	18.263	18.263	18.263	18.263	18.263	18.263	18.263	18.263	18.263	18.263	18.263	18.263	18.263	18.263	18.263	18.263	18.263	18.263	18.263	18.263	18.263	18.263	18.263	18	18	18	18	18	18	18
YCR071C	6.167	6.167	5.618	5.721	6.691	8.199	8.068	8.998	9.127	9.127	9.127	9.127	9.127	9.123	9.123	8.966	9.479	9.479	9.322	9.322	9.454	9.454	9.582	9.582	9.582	10.153	11.518	12.202	12.202	12.202	12.744	12.744	12.744	12.744	13.136	13.136	13.136	13.136	13.136	13.136	13.136	13.136	13.136	13.136	13.136	13.136	13.136	13.136	13.136
YBR247C	10.625	10.889	10.885	10.885	10.885	10.885	10.885	10.885	10.885	11.043	11.043	11.043	11.171	11.563	12.009	12.009	12.137	12.953	13.268	13.399	13.399	13.399	13.528	13.528	13.528	13.659	13.502	13.345	13.345	13.348	13.348	13.48	13.48	13.48	13.48	13.48	13.48	13.48	13.48	13.48	13.48	13.48	13.48	13.48	13.611	13.611	13.611	13.611	13.48
YHR098C	15.849	15.849	15.849	15.849	15.849	15.849	15.849	15.849	15.849	15.849	15.849	15.849	15.717	15.717	15.717	15.717	15.717	15.717	15.717	15.717	15.717	15.72	16.009	16.009	15.852	15.852	15.852	15.852	15.695	15.823	15.823	15.951	15.951	15.951	15.951	15.951	15.951	15.951	15.82	15.662	15.502	15.502	15.373	15.242	14.847	14.195	14.038	14.038	14.038
YNL100W	8.591	8.719	8.719	8.719	8.719	8.719	8.719	8.719	9.108	9.108	9.108	9.108	9.108	9.236	9.236	9.236	9.236	9.522	10.25	10.25	10.514	10.514	10.514	10.514	10.514	10.514	10.514	10.514	10.514	10.514	10.514	10.514	10.514	10.514	10.514	10.514	10.331	10.331	11.107	11.265	11.265	11.265	11.528	11.528	11.528	11.788	11.788	11.788	11.788
YDR255C	10.776	10.933	11.222	11.222	11.222	11.222	10.962	11.12	11.12	11.12	11.12	11.248	11.248	11.38	11.222	11.222	11.222	11.222	11.222	11.354	11.354	11.486	12.035	12.166	12.166	12.298	12.43	12.561	12.561	12.561	12.719	12.719	12.719	12.719	12.719	12.719	12.719	12.587	12.587	12.847	12.847	13.004	13.136	13.136	13.136	13.136	13.136	13.136	13.136
YJL136C	13.434	13.434	13.694	13.694	13.694	13.694	13.694	13.694	13.694	13.694	13.694	13.694	13.694	13.694	13.694	13.694	13.431	13.299	13.142	13.142	13.142	13.142	13.142	13.142	13.142	13.142	13.142	13.142	13.142	13.142	13.142	13.01	12.882	12.724	12.724	12.724	12.593	12.593	12.593	12.593	12.464	12.464	12.018	12.018	12.018	12.018	12.018	12.018	12.018
YLL038C	9.646	9.646	9.646	9.646	9.646	9.646	9.646	9.646	9.646	9.646	9.646	9.646	9.646	9.514	9.514	9.514	9.546	9.861	9.861	9.861	9.861	9.993	9.993	10.384	10.384	10.513	10.513	10.513	10.513	10.513	10.513	10.513	10.513	10.253	10.253	10.121	10.304	10.172	10.172	10.172	10.044	10.201	10.172	10.172	10.172	10.172	10.172	10.172	10.172
YKL012W	10.584	10.192	10.321	10.321	10.452	10.452	10.452	10.452	10.452	10.584	10.584	10.584	10.584	10.584	10.298	10.298	10.298	10.298	10.43	10.43	10.43	10.43	10.302	10.013	9.698	9.441	9.599	9.888	9.888	10.045	10.177	10.466	10.466	10.597	10.597	10.597	10.597	10.597	10.597	10.597	10.597	10.597	10.466	10.466	10.334	10.649	10.806	10.806	10.806
YOL097C	5.005	4.873	5.005	5.133	5.133	5.133	5.419	6.51	6.638	7.842	8	8.131	8.131	8.131	8.937	9.746	9.746	9.903	10.346	10.635	11.441	11.569	11.569	11.284	11.284	11.412	11.412	11.412	11.412	11.412	11.412	11.412	11.412	11.412	11.412	11.701	11.833	12.356	12.356	12.356	12.356	12.356	12.356	12.356	12.619	12.619	12.619	12.619	12.619
YER018C	10.601	10.601	10.861	10.861	10.861	11.018	11.15	11.153	11.153	11.153	11.153	11.153	11.31	11.468	11.468	11.468	11.468	11.468	11.468	11.468	11.468	11.468	11.468	11.468	11.468	11.31	11.31	11.31	11.179	11.702	11.702	11.702	11.859	11.991	12.123	12.123	12.123	12.123	12.123	12.123	12.123	12.123	12.123	12.123	11.991	12.017	12.145	12.145	12.145
YMR305C	4.385	4.385	4.385	4.385	4.385	4.385	4.385	4.254	4.514	5.73	5.73	5.73	5.887	5.887	6.276	6.276	6.404	6.664	6.792	6.792	6.792	6.792	6.792	6.792	6.792	6.661	6.661	6.661	6.661	6.529	6.686	6.95	6.95	6.95	6.95	7.078	7.078	7.078	7.078	7.235	6.946	7.335	7.335	7.335	7.335	7.88	8.452	8.452	8.452
YNL201C	8.041	8.041	8.327	8.327	8.455	8.327	8.327	8.327	8.718	8.718	8.718	8.718	8.718	8.718	8.718	8.718	8.85	8.718	8.847	8.847	8.847	8.975	9.261	9.261	9.261	9.261	9.261	9.261	9.261	9.261	9.261	9.103	9.392	9.392	9.392	9.235	9.235	9.235	9.363	9.363	9.363	9.363	9.235	9.235	9.103	9.103	9.235	9.235	9.235
YIL007C	3.884	3.884	4.042	4.042	4.042	4.042	4.305	4.305	4.305	4.305	4.305	4.462	4.462	4.462	4.462	4.462	4.751	5.04	5.04	5.04	5.04	5.04	5.04	5.04	5.04	5.04	5.04	5.04	5.04	5.04	5.04	5.04	5.04	5.04	5.198	5.198	5.198	5.198	5.198	5.198	5.198	5.198	5.198	5.198	5.198	5.198	5.198	5.198	5.198
YOR198C	6.501	6.501	6.501	6.501	6.658	6.787	7.31	7.31	7.31	7.31	7.438	7.438	7.438	7.438	7.438	7.438	7.438	7.438	7.438	7.438	7.438	7.438	7.438	7.438	7.438	7.438	7.57	7.57	8.042	8.305	8.305	8.305	8.305	8.305	8.305	8.305	8.305	8.305	8.305	8.305	8.305	8.305	8.305	8.305	8.305	8.305	8.148	7.991	7.991
YNR018W	5.919	5.919	5.919	5.919	5.79	5.659	5.659	5.659	5.659	5.659	5.659	5.527	5.527	5.527	5.527	5.395	5.264	5.293	5.293	5.293	5.424	5.424	5.424	5.424	5.424	5.424	5.424	5.424	5.296	5.296	5.296	5.168	5.168	5.168	5.168	5.168	4.911	5.068	4.937	5.226	5.226	5.226	5.226	5.226	4.812	4.654	4.526	4.398	4.398
YHR169W	7.29	7.29	7.162	7.162	6.744	6.873	6.741	6.741	6.741	6.741	6.741	6.741	6.741	6.741	6.741	6.715	6.873	6.873	6.873	6.873	6.873	6.873	6.873	6.873	6.873	6.873	6.873	6.844	6.715	6.844	6.844	7.133	7.133	7.133	7.133	7.133	7.133	7.133	7.133	7.133	7.133	6.975	6.975	6.847	7.004	6.847	6.847	6.847	6.847
YHR020W	9.44	9.44	9.44	9.44	8.763	8.763	7.964	8.096	8.096	7.258	7.258	7.129	7.001	7.158	7.158	7.158	7.03	7.03	6.902	6.902	6.876	6.876	6.876	6.876	6.876	7.136	7.136	7.136	7.293	7.037	5.499	5.631	5.762	5.605	5.605	5.217	5.217	5.345	5.345	5.345	5.473	5.082	5.111	5.111	5.111	5.268	5.396	5.265	5.265
YJL118W	5.721	5.721	6.113	6.787	6.787	6.787	7.178	8.247	8.376	8.507	9.47	9.47	9.47	9.602	9.759	9.759	9.759	9.628	9.628	9.628	9.602	9.891	9.891	9.891	9.891	9.891	9.891	9.891	10.023	10.023	10.023	10.437	10.437	10.437	10.437	10.437	10.437	10.437	10.594	10.594	10.729	10.729	10.886	11.201	11.201	11.201	13.108	14.206	15.788
YJL181W	9.074	9.203	9.623	9.623	9.623	9.594	9.594	9.594	9.594	9.594	9.594	9.594	9.463	9.463	9.305	9.177	9.177	9.177	9.177	9.309	9.44	9.44	9.44	10.268	10.4	10.4	10.4	10.4	10.4	10.4	10.4	10.4	10.528	10.528	10.528	10.528	10.528	10.528	10.528	10.528	10.528	10.528	10.528	10.528	10.528	10.528	10.239	10.239	10.239
YGR174C	6.238	6.08	5.952	4.366	4.052	3.528	3.085	2.928	2.485	2.353	2.353	2.064	2.064	2.064	2.064	2.064	2.35	2.482	2.482	2.482	2.482	2.35	2.222	2.222	2.353	2.353	2.353	2.353	2.613	2.745	2.902	2.902	2.902	2.902	2.588	2.588	2.588	2.588	2.588	2.588	2.588	2.588	2.588	2.588	2.588	2.588	2.588	2.588	2.588
YHL021C	8.304	8.564	8.564	8.564	8.722	8.722	8.85	8.85	8.718	8.718	8.718	8.747	8.747	8.879	8.494	8.494	8.494	8.366	8.366	8.761	8.475	8.475	8.475	8.372	8.215	8.475	8.475	8.475	8.475	7.124	7.149	7.563	7.692	9.393	9.393	9.393	9.522	9.653	9.525	9.785	10.491	10.491	10.62	10.751	10.883	10.883	10.883	10.883	10.883
YNL073W	10.283	10.283	10.283	10.568	10.7	10.7	10.7	10.857	10.857	10.857	10.857	10.857	10.857	10.963	11.095	11.095	11.095	11.095	11.095	11.095	11.095	11.095	11.095	11.095	11.095	11.095	10.963	10.963	10.963	10.963	10.828	10.934	10.934	10.934	10.934	10.931	10.931	10.931	10.931	10.931	10.931	10.931	10.931	10.803	10.931	10.931	10.931	10.931	10.931
YLR429W	5.91	6.041	6.041	6.041	6.33	6.33	6.879	6.879	6.722	6.722	6.722	6.879	6.879	6.879	6.879	7.008	7.524	8.333	8.333	8.333	8.333	8.333	8.333	8.333	8.333	8.333	8.333	8.462	8.59	9.264	9.264	9.396	9.527	9.527	9.527	9.527	9.527	9.527	9.527	9.527	9.527	9.527	9.527	9.527	9.527	9.527	9.527	9.656	9.498
YOR233W	8.831	10.157	10.157	10.285	10.285	10.157	10.16	10.16	10.288	10.288	10.288	10.42	10.42	10.163	10.295	10.687	11.756	11.492	11.621	11.621	11.749	11.749	12.006	11.874	11.874	11.874	13.572	13.572	13.441	14.381	14.224	14.484	14.773	14.773	14.773	14.773	14.773	14.773	14.51	14.905	15.579	15.579	15.579	15.579	15.579	15.579	15.579	15.579	15.579
YLL028W	1.602	1.602	1.602	1.602	1.602	1.602	1.602	1.602	1.602	1.445	1.313	1.182	1.024	1.024	1.024	0.761	0.604	0.604	0.604	0.604	0.604	0.889	0.889	0.889	0.889	0.889	0.889	0.889	0.889	0.889	0.889	1.021	1.021	1.021	1.021	1.021	1.021	1.021	0.992	0.992	0.992	0.992	0.992	0.992	0.992	0.992	0.992	0.992	0.992
YDR101C	6.199	6.199	6.067	6.067	6.067	6.067	5.386	5.386	5.258	5.258	5.258	5.415	5.701	5.701	5.701	5.701	5.701	5.701	5.569	5.569	5.569	5.284	5.284	5.284	5.126	4.995	5.123	5.123	5.123	4.966	4.966	5.094	4.673	4.673	4.542	3.996	3.996	3.996	4.124	4.124	4.384	4.384	4.384	4.384	4.384	4.384	4.384	4.227	3.97
YLR142W	8.472	8.472	8.343	8.343	7.923	8.08	8.08	8.08	8.08	8.08	8.08	7.952	7.688	7.56	7.56	7.56	7.56	7.56	7.38	7.955	7.955	7.955	7.955	7.955	7.669	7.669	7.669	7.669	7.512	7.512	7.512	7.801	7.541	7.673	7.673	7.673	7.673	7.801	7.958	7.801	7.801	7.644	7.644	7.644	7.644	7.486	7.486	7.486	7.355
YBR296C	1.259	1.259	1.259	1.259	1.101	0.97	0.97	0.97	0.97	0.97	0.97	0.97	0.97	0.841	0.552	0.552	0.552	0.552	0.552	0.552	0.552	0.552	0.552	0.552	0.552	0.552	0.552	0.552	0.552	0.552	0.552	0.552	0.552	0.552	0.552	0.552	0.552	0.552	0.263	0.263	0.263	0.132	0.132	0.132	0.289	0.289	0.289	0.289	0.417
YNL169C	5.124	5.153	5.153	5.153	5.413	5.413	5.702	5.702	5.702	5.702	5.702	5.702	5.574	5.574	5.574	5.31	5.285	5.285	5.416	5.673	5.673	5.673	5.673	5.673	5.673	5.673	5.673	5.805	5.676	5.808	5.808	5.808	5.808	5.808	5.676	5.676	5.676	5.808	5.808	5.808	5.808	5.808	5.808	5.808	5.808	5.94	5.782	5.936	5.936
YGR148C	6.825	6.696	6.696	6.696	6.696	6.696	6.696	6.696	6.696	6.696	6.696	6.696	6.696	6.696	6.696	6.696	6.696	6.696	6.696	6.696	6.696	6.696	6.696	6.696	5.258	5.258	5.258	5.258	5.101	5.101	5.101	5.101	5.101	4.68	4.68	4.68	4.552	4.552	4.552	4.552	4.552	4.552	4.552	4.394	4.394	4.394	4.006	3.72	2.372
YNL191W	5.814	5.814	5.396	5.265	5.265	5.265	5.107	4.719	4.587	4.43	4.43	4.43	4.43	4.273	4.115	4.115	4.115	3.698	3.412	3.127	3.127	3.127	3.127	3.127	3.127	2.995	2.838	2.549	2.549	2.549	2.26	2.26	2.26	2.26	2.128	1.813	1.685	1.557	1.557	1.557	1.557	1.557	1.557	1.557	1.557	1.557	1.557	1.557	1.557
YLR363C	7.435	7.435	7.435	7.852	7.721	7.852	8.141	8.141	8.141	8.299	8.299	8.299	8.167	8.427	8.584	8.584	8.848	8.947	8.947	8.947	8.947	8.947	8.947	8.658	8.655	8.812	8.812	8.812	8.812	8.812	8.812	8.812	8.812	8.812	8.812	8.94	8.94	8.94	8.94	8.94	8.94	8.94	8.94	8.94	8.94	8.94	8.94	8.812	8.812
YDL006W	4.606	5.001	5.001	5.001	5.001	4.87	4.998	5.13	5.887	5.887	5.887	5.602	5.602	5.602	5.602	5.602	5.602	5.602	5.602	5.602	6.799	9.361	9.361	9.647	10.247	10.247	10.247	10.507	10.507	10.507	10.639	10.639	10.796	10.796	10.793	10.793	10.793	10.793	11.47	11.342	11.499	11.631	11.631	11.631	11.631	11.631	11.788	11.788	11.92
YHR201C	7.348	7.348	7.9	7.9	8.16	8.16	8.446	8.446	8.578	8.706	8.549	8.677	8.677	8.677	8.52	8.52	8.52	8.545	8.545	8.388	8.388	8.227	8.096	8.096	7.967	8.099	8.176	8.776	8.776	8.776	8.905	8.905	8.905	8.905	8.934	8.934	8.934	9.062	9.062	9.062	9.062	8.934	8.934	8.677	8.677	8.677	8.677	8.677	8.52
YDR235W	10.247	10.115	9.958	10.115	10.115	10.693	11.608	11.608	11.74	11.74	11.74	11.583	11.432	11.875	11.875	12.161	12.999	13.127	13.127	14.1	14.1	14.1	14.232	14.232	14.36	14.36	14.517	14.517	14.675	14.675	14.675	14.675	14.386	14.129	14.132	14.129	13.972	13.972	14.103	14.473	14.996	14.996	14.996	14.996	14.996	14.868	14.868	14.868	14.999
YDR145W	7.365	7.365	7.365	7.365	7.365	7.365	7.365	7.365	7.233	7.233	7.233	7.233	7.233	7.233	7.233	7.365	7.365	7.365	7.365	7.236	7.079	6.922	6.922	6.508	6.244	6.244	6.244	6.244	6.116	6.116	5.593	5.307	4.626	4.495	4.337	4.337	4.337	4.337	4.077	3.949	3.268	2.954	2.954	2.954	2.954	2.954	2.954	2.954	2.954
YDR217C	8.754	8.754	9.274	8.985	8.985	8.985	8.655	9.075	9.075	9.075	9.207	9.075	9.075	9.075	9.489	9.332	9.332	9.746	9.746	9.746	9.746	9.746	9.457	9.457	9.194	9.325	10.648	10.648	10.779	10.779	10.779	10.779	10.908	10.908	10.908	11.511	11.511	11.511	11.511	11.511	11.511	11.383	11.383	11.251	11.251	11.251	11.537	11.563	11.563
YKL105C	14.352	14.352	14.352	14.352	14.352	14.352	14.352	14.221	14.221	14.221	14.221	14.221	14.221	14.089	13.961	13.961	13.803	13.803	13.518	13.518	13.649	13.232	13.364	13.235	13.367	13.367	13.495	13.495	13.495	13.495	13.627	13.627	13.627	13.759	13.601	13.601	13.601	13.601	13.027	12.767	12.638	12.638	12.375	12.375	12.089	12.221	12.224	12.224	12.224
YNL024C-A	7.846	7.846	7.688	7.56	7.56	7.56	7.56	7.56	7.56	7.428	7.271	7.271	7.271	7.271	7.271	7.271	7.271	7.817	7.945	8.073	8.073	8.231	8.231	8.231	7.974	7.977	7.977	7.977	7.977	7.557	7.425	7.586	7.743	7.743	7.974	7.974	7.974	7.846	7.846	8.263	8.263	8.263	8.263	8.131	8	8	7.714	7.714	7.846
YHR116W	7.916	8.073	8.073	8.073	8.073	8.073	8.073	8.073	8.073	8.073	8.073	8.073	8.073	8.073	8.073	8.073	8.073	8.073	8.231	8.231	8.231	8.231	8.231	8.231	8.231	8.231	8.388	8.388	8.388	8.388	8.388	8.26	8.26	8.26	8.26	8.26	8.26	8.26	8.26	8.26	8.26	8.26	8.26	8.128	8.128	8.128	8.128	8.128	8.128
YLR089C	10.364	10.364	10.364	10.364	10.364	10.364	10.364	10.364	10.364	10.364	10.364	10.364	10.364	10.936	10.936	11.093	11.093	11.093	11.093	11.093	11.093	11.093	10.965	10.965	10.833	10.833	11.356	11.356	11.356	11.751	11.751	11.883	11.883	11.883	12.172	12.172	12.461	12.461	12.461	12.724	12.724	12.856	12.856	12.856	12.856	12.728	13.562	13.562	13.562
YBR239C	7.057	7.188	7.188	7.188	6.899	6.899	7.057	7.057	7.057	6.793	6.793	6.819	7.079	7.079	7.079	7.079	7.079	7.079	7.079	6.527	6.527	6.212	6.475	7.05	7.05	7.05	7.182	7.856	7.724	8.17	8.17	8.039	7.881	7.881	7.618	7.618	8.552	8.812	8.812	8.655	8.655	8.786	8.786	8.786	8.786	8.786	8.786	8.786	8.786
YJR088C	11.237	11.497	11.497	11.497	11.497	11.497	11.368	11.368	11.657	11.657	11.657	11.657	11.657	11.657	11.657	11.657	11.657	11.657	11.657	11.657	11.789	11.789	11.789	11.917	11.914	11.782	11.782	11.782	11.782	11.782	11.782	11.911	12.437	12.437	12.566	12.566	12.566	12.566	12.566	12.566	12.566	12.723	12.591	12.617	12.617	12.617	12.617	12.46	12.328
YKL082C	5.204	5.204	5.204	5.073	5.073	5.073	5.073	5.073	4.941	4.941	4.655	4.37	3.528	2.957	2.957	2.957	2.957	2.957	1.891	1.602	1.313	1.313	1.313	1.313	1.313	1.313	1.313	1.313	1.313	1.313	1.313	1.313	1.024	1.024	1.024	1.024	1.024	1.024	0.893	0.893	0.289	0.132	0.132	0.132	0.132	0.132	0.132	0.132	0.132
YGR123C	3.833	3.701	3.859	4.327	4.642	4.642	4.642	5.371	5.371	5.213	5.213	5.213	5.213	5.213	5.213	5.342	5.733	5.862	5.862	5.862	5.862	5.862	5.862	5.862	5.862	5.862	5.862	6.147	6.147	6.147	6.147	6.147	6.147	6.276	6.118	6.118	6.118	6.118	6.118	6.118	6.638	6.638	6.638	6.638	6.638	6.638	6.638	6.638	6.638
YML086C	6.362	6.493	6.493	6.336	6.336	6.336	6.336	6.336	6.336	6.336	6.622	6.622	6.911	7.068	7.068	7.068	7.068	7.068	7.196	7.196	7.196	7.196	7.511	7.511	7.511	7.511	7.511	7.511	7.511	7.511	7.511	7.511	7.511	7.639	7.797	7.925	7.925	7.925	7.925	7.925	7.925	7.793	7.793	7.793	7.793	7.662	7.662	7.662	7.662
YDR416W	8.111	8.111	8.24	8.24	8.24	8.371	8.339	8.467	8.596	8.596	8.596	8.596	7.662	7.533	7.665	7.537	7.537	7.537	7.28	7.822	7.665	7.665	7.533	7.405	7.405	7.405	7.277	6.731	6.548	6.548	6.42	6.42	7.061	6.776	6.776	6.776	6.776	6.776	6.776	6.644	6.124	5.707	5.864	5.736	6.779	7.296	7.559	7.559	7.559
YNR035C	6.116	6.116	5.959	6.508	6.508	6.636	6.636	6.636	6.636	6.636	6.768	6.925	7.211	7.079	7.079	6.951	7.211	7.211	7.525	7.814	7.814	7.814	7.814	7.972	7.972	7.972	7.814	7.814	7.814	7.657	7.525	7.525	7.525	7.525	7.397	7.654	8.887	9.41	9.41	9.41	9.41	9.93	9.93	10.062	10.062	10.062	10.062	10.062	10.062
YMR098C	0.417	0.417	0.417	0.417	0.417	0.417	0.417	0.417	0.417	0.289	0.289	0.289	0.132	0.132	0.263	0.26	0.392	0.523	0.523	1.175	1.175	1.175	1.175	1.175	1.175	1.175	1.175	1.175	1.175	1.175	1.49	2.068	3.114	3.114	3.114	3.114	3.374	3.795	3.795	3.952	3.952	3.952	3.952	3.952	4.11	4.11	4.11	4.11	4.11
YLL013C	1.881	1.881	1.881	1.753	1.753	1.625	1.625	1.625	0.732	0.446	0.289	0.289	0.289	0.289	0.289	0.289	0.289	0.289	0.289	0.289	0.289	0.289	0	0	0	0	0	0	0	0	0	0	0	0	0	0	0	0	0	0	0	0	0.263	0.263	0.263	0.263	0.263	0.263	0.263
YIL075C	12.344	12.186	12.186	12.186	12.186	12.186	12.186	12.186	12.186	12.186	12.186	12.186	12.186	12.186	12.186	12.186	12.186	12.186	12.186	12.061	11.747	11.747	11.747	11.747	11.589	11.304	11.304	11.304	11.304	11.304	11.304	11.304	11.304	11.304	11.304	11.304	11.304	11.304	11.175	11.175	11.018	10.732	10.732	10.732	10.601	10.469	10.048	9.653	9.653
YJL088W	3.422	3.422	3.422	3.422	3.422	3.422	3.422	3.291	3.291	3.291	3.291	3.291	3.291	3.422	3.422	3.422	3.422	3.422	3.422	3.291	3.291	3.291	3.291	3.291	3.159	2.87	2.613	2.613	2.456	2.193	2.193	2.193	1.904	1.772	1.772	1.772	1.772	1.772	1.772	1.772	1.772	1.772	1.644	1.512	1.512	1.512	1.38	1.512	1.669
YGL161C	10.529	10.844	10.712	10.712	10.712	10.712	10.712	10.712	10.841	10.841	11.261	11.939	12.096	12.07	12.07	12.07	12.07	12.07	11.675	11.804	11.804	11.804	11.804	11.804	11.804	11.804	11.804	11.804	11.804	11.935	11.778	11.65	11.65	11.65	11.65	11.65	11.518	11.518	11.518	11.518	11.386	11.126	10.995	10.863	10.889	11.174	11.174	11.174	11.174
YDR440W	5.03	5.03	5.03	5.03	5.03	5.03	5.03	5.162	5.29	5.868	5.868	5.868	6.414	6.414	6.414	6.414	6.414	6.414	6.414	6.414	6.571	6.831	6.831	6.831	6.989	6.989	6.989	6.989	6.989	6.989	6.989	6.989	6.989	6.989	6.7	6.7	7.12	7.252	7.541	7.541	7.541	7.962	7.962	8.119	8.697	8.854	8.854	8.726	8.726
YPL045W	5.204	5.493	5.493	5.493	5.493	5.468	5.468	5.31	5.442	5.285	5.285	5.442	5.728	5.885	5.885	6.013	6.013	6.013	6.013	6.013	6.013	6.013	6.013	6.013	6.013	6.142	6.142	6.142	6.142	6.142	6.142	6.142	6.299	6.299	6.299	6.299	6.299	6.171	6.171	6.042	6.042	6.042	5.911	5.911	5.911	5.753	5.49	5.647	5.647
YNL265C	1.82	1.82	1.82	1.82	2.106	2.106	2.106	2.106	2.106	2.106	2.106	2.106	2.106	1.791	1.791	1.791	1.791	1.634	1.634	1.634	1.634	1.634	1.476	1.476	1.348	1.348	1.348	1.634	1.791	1.791	1.791	1.791	1.791	1.791	1.791	1.791	1.791	1.791	1.791	1.791	1.791	1.791	1.923	2.054	2.054	2.318	2.318	2.318	2.318
YDR515W	4.861	4.861	5.124	5.41	5.795	5.926	5.926	5.926	6.084	5.666	5.194	5.458	6.421	6.841	6.999	6.999	7.288	7.837	7.837	7.968	7.968	7.968	7.811	7.943	8.62	8.488	8.617	8.617	8.617	8.488	8.488	8.488	8.488	9.162	9.162	9.162	9.32	9.32	9.583	9.872	10.264	10.264	10.71	10.842	10.97	11.102	11.102	11.102	11.102
YDL179W	6.571	6.571	6.571	6.571	6.7	6.7	6.7	6.7	6.7	6.828	7.406	7.794	7.794	7.794	7.794	7.794	7.794	7.794	7.794	7.794	7.794	7.794	7.794	7.794	7.663	7.663	7.788	7.788	7.916	7.788	7.788	7.788	7.788	7.788	7.916	7.916	7.916	7.916	7.916	7.916	7.916	7.916	7.916	7.916	7.916	7.916	7.784	7.916	7.916
YHR178W	14.664	14.664	14.792	14.792	14.792	14.792	14.66	14.66	14.375	14.375	14.217	14.192	14.349	14.349	14.349	14.349	14.349	14.349	14.349	14.506	14.378	14.51	14.51	14.51	14.51	14.51	14.51	14.51	14.51	14.51	14.51	14.51	14.51	14.381	14.381	14.381	14.513	14.645	14.645	14.802	14.802	14.802	14.674	14.674	14.674	14.674	14.096	13.938	13.938
YOR334W	6.096	6.224	6.221	5.829	5.694	5.463	5.306	5.434	5.434	5.434	5.434	5.303	5.303	5.303	4.307	3.579	4.471	5.178	5.178	5.178	5.178	5.309	5.309	5.309	5.309	5.152	5.73	7.274	7.274	7.274	7.274	7.274	7.692	8.607	9.711	11.718	11.718	11.718	11.718	11.718	11.718	11.849	11.849	11.849	11.849	11.849	11.978	11.978	11.978
YPR147C	6.195	6.51	7.399	7.399	7.399	7.399	7.399	7.399	6.825	6.825	6.953	7.11	7.268	7.139	7.139	7.139	6.879	6.879	7.692	7.692	7.82	7.823	7.823	7.823	7.823	7.823	7.692	7.692	7.692	7.692	7.692	7.823	7.692	7.82	7.534	7.534	7.663	7.531	7.663	7.82	7.952	7.952	7.952	7.952	7.952	7.952	8.366	8.237	8.106
YLR250W	8.545	8.988	8.988	8.988	9.274	9.274	9.406	9.563	9.435	9.435	9.57	9.57	9.57	9.438	9.438	9.57	9.57	9.57	9.57	9.57	9.57	9.57	9.57	9.438	9.438	9.438	9.438	9.438	9.438	9.57	9.833	9.99	9.99	9.99	10.247	10.247	10.247	10.533	10.533	10.533	10.928	10.639	10.639	10.639	10.35	10.481	10.353	10.485	10.485
YOR373W	6.424	6.424	6.424	6.424	6.296	6.296	6.296	6.296	6.296	6.296	6.296	6.296	6.296	6.296	6.296	6.138	6.138	6.138	6.138	5.853	5.853	5.853	5.853	5.853	5.853	5.853	5.853	5.724	5.439	5.153	4.055	3.246	3.246	3.089	3.089	3.089	2.774	2.774	2.642	2.642	2.642	2.642	2.642	2.642	2.8	2.8	2.668	1.596	1.596
YLL015W	6.234	6.234	6.234	6.234	6.234	6.234	6.106	6.106	6.106	6.106	6.106	6.106	6.106	6.212	6.055	6.055	6.055	6.055	6.055	6.212	6.212	6.212	6.212	6.212	6.212	6.055	6.212	6.369	7.284	8.016	8.305	8.829	8.829	8.96	8.96	8.96	8.96	8.96	8.96	8.96	8.96	9.224	9.224	9.355	9.355	9.33	9.458	9.458	9.458
YEL061C	7.811	7.811	7.811	7.811	7.811	7.811	7.811	7.939	7.939	7.939	7.939	7.939	7.939	8.068	8.068	8.225	8.225	8.225	8.225	8.225	8.225	7.804	6.963	6.806	6.806	6.674	6.674	6.674	6.674	6.674	6.674	6.674	6.674	6.674	6.674	6.674	6.674	6.674	6.674	6.674	6.674	6.674	6.674	6.546	6.546	6.414	5.396	5.239	5.107
YMR177W	9.581	9.581	9.581	9.581	9.581	9.424	9.424	9.552	9.68	9.549	9.549	9.863	9.863	9.863	9.863	9.863	9.863	9.863	9.863	9.863	9.863	9.863	9.863	9.992	9.992	10.383	10.383	10.515	10.515	10.515	10.515	10.515	10.101	10.101	10.101	9.944	9.944	9.944	9.944	9.944	9.944	10.075	10.075	10.075	10.075	10.075	10.075	10.075	10.075
YKL112W	0.395	0.395	0.395	0.395	0.395	0.395	0.395	0.395	0.395	0.395	0.395	0.395	0.395	0.395	0.395	0.395	0.395	0.395	0.395	0.395	0.395	0.395	0.263	0.263	0	0	0	0	0	0	0	0	0	0	0	0	0	0	0	0	0.157	0.157	0.157	0.157	0.157	0.157	0.157	0.286	0.286
YER155C	13.325	13.325	13.325	13.065	12.933	12.933	12.933	12.933	12.933	12.933	12.933	12.933	12.776	12.776	12.776	12.776	12.776	12.776	12.776	12.644	12.512	12.355	12.227	12.227	12.227	12.227	12.227	12.227	12.227	12.227	12.227	12.227	12.227	12.227	12.227	12.227	12.227	12.227	11.838	11.681	11.161	11.161	11.161	11.161	11.161	11.161	11.161	10.875	10.875
YPL120W	6.95	6.95	6.95	5.913	5.781	5.653	4.793	4.793	4.606	4.991	5.932	5.932	6.089	6.478	6.478	6.478	6.738	6.741	6.584	6.32	6.035	5.906	6.192	6.064	6.064	6.192	5.935	5.935	5.935	5.935	5.935	6.199	7.55	7.55	7.55	7.707	7.707	7.707	8.549	8.549	8.549	8.391	8.52	9.123	9.123	9.252	9.252	9.672	9.672
YBR112C	2.1	2.1	2.1	2.1	2.1	2.1	2.1	2.1	2.1	2.1	2.257	2.257	2.257	2.257	2.257	2.257	1.968	1.968	1.968	1.837	1.837	1.837	1.837	1.837	1.862	1.862	1.862	1.862	1.862	1.731	1.731	1.731	1.573	1.573	1.445	1.313	1.313	1.313	1.445	1.445	1.445	1.445	1.156	1.024	1.024	1.024	1.024	1.024	1.024
YGL146C	3.994	3.833	3.833	3.705	3.705	3.862	3.21	3.21	3.082	3.082	3.082	2.95	2.687	2.815	2.815	2.815	2.815	2.815	2.815	2.815	2.401	2.27	2.141	2.141	2.141	2.141	2.299	2.456	2.613	2.899	2.899	2.899	2.899	2.742	2.998	2.709	2.709	2.709	2.709	2.709	2.709	2.709	2.709	2.709	2.552	2.552	2.424	2.292	2.292
YLR129W	11.294	11.451	11.451	11.451	11.451	11.451	11.451	11.451	11.583	11.583	11.583	11.583	11.454	11.454	11.454	11.454	11.454	11.454	11.323	11.323	11.323	11.323	11.323	11.323	11.323	11.323	11.323	11.323	11.059	10.902	10.902	10.902	10.902	10.902	10.902	10.902	10.902	10.77	10.77	10.77	10.77	10.77	10.77	10.77	10.77	10.902	10.902	10.902	10.902
YAL009W	12.529	12.529	12.529	12.529	12.529	12.529	12.529	12.112	11.848	11.376	10.227	9.842	9.685	8.593	7.495	7.242	6.953	6.953	6.953	6.796	7.085	6.166	6.141	5.983	6.243	6.115	6.243	6.339	6.339	6.654	6.526	6.526	6.683	6.811	6.811	6.811	6.969	6.969	6.709	6.449	6.449	6.445	6.705	6.545	7.222	7.065	7.065	6.907	6.907
YPR186C	11.781	11.781	11.781	11.781	12.623	12.623	12.623	12.623	12.623	12.623	12.623	12.78	12.78	12.78	12.78	12.78	12.78	12.78	12.78	12.78	12.78	12.78	12.78	12.78	12.78	12.648	12.648	12.648	12.648	12.648	12.648	12.648	12.648	12.648	12.806	12.806	12.806	12.806	12.806	12.806	12.806	12.806	12.674	12.517	12.517	12.359	12.228	12.228	12.228
YGL022W	7.808	7.808	7.679	7.808	7.939	8.071	8.203	8.203	8.334	8.334	8.466	8.338	8.209	8.209	8.209	8.209	8.209	8.367	8.367	8.498	8.498	8.498	8.498	8.498	8.367	8.367	8.367	8.367	8.367	8.367	8.367	8.238	8.238	8.238	8.238	8.238	8.238	8.238	8.238	8.238	7.975	7.843	7.843	7.843	7.843	7.843	7.843	7.452	7.452
YLL039C	9.784	9.656	9.498	9.627	9.495	9.11	9.11	9.11	9.11	9.11	9.11	9.11	9.11	9.11	9.11	9.11	9.11	9.11	9.11	9.11	9.11	9.11	9.11	8.795	8.795	8.638	7.932	7.932	7.675	7.675	7.675	7.675	7.675	7.543	7.543	7.229	7.229	6.844	6.844	6.686	6.686	6.012	5.496	5.496	5.338	5.338	5.338	5.338	5.338
YDR408C	3.907	3.907	3.907	3.907	3.907	3.907	3.907	3.907	3.907	3.907	3.907	3.907	3.907	3.907	3.907	3.907	3.907	3.907	3.907	3.907	3.907	3.778	3.778	3.778	3.778	3.778	3.778	3.778	3.364	3.364	3.364	3.236	3.108	3.108	3.108	3.108	3.108	2.976	2.976	2.976	2.848	2.716	2.401	2.401	2.401	2.401	2.401	2.401	2.401
YOR098C	4.664	4.664	4.664	4.664	4.664	4.664	4.533	4.533	4.818	4.818	4.818	4.818	4.818	4.818	4.818	4.818	4.818	4.818	4.818	4.818	4.818	4.818	4.818	4.818	4.818	4.818	4.818	4.818	4.818	4.818	4.529	4.398	4.398	4.398	4.661	4.793	4.793	4.793	4.793	4.793	4.793	4.793	4.639	4.639	4.639	4.639	4.77	4.77	4.77
YKR024C	1.483	1.483	0.802	0.802	0.802	0.802	0.802	1.194	1.194	1.194	1.194	1.223	1.611	1.769	1.769	1.769	1.769	1.769	1.769	1.611	1.74	1.74	1.74	2.029	2.029	2.314	2.446	2.446	2.446	2.446	2.446	2.706	2.706	2.706	2.834	2.834	2.834	2.992	2.992	2.992	2.992	2.992	2.992	2.992	2.992	2.992	2.992	2.992	2.992
YOR109W	8.289	8.289	8.289	8.289	7.74	7.74	7.582	7.194	6.806	6.806	6.806	6.517	6.773	7.088	7.765	8.029	8.029	8.029	8.029	8.029	8.16	8.16	8.16	8.186	8.186	8.186	8.186	8.472	9.127	9.679	9.679	9.679	9.547	9.547	9.547	9.284	9.152	9.152	9.152	9.31	9.31	9.441	9.705	9.705	9.705	9.705	9.705	9.547	9.679
YGR143W	8.95	8.95	8.95	8.95	9.368	9.499	9.499	9.499	9.499	9.499	9.499	9.499	9.499	9.499	9.499	9.631	9.631	9.631	9.631	9.631	9.631	9.631	9.631	9.631	9.631	9.631	9.631	9.631	9.631	9.631	9.631	9.631	9.631	9.631	9.631	9.474	9.474	9.474	9.474	9.474	9.474	9.474	9.474	9.474	9.185	9.185	9.027	8.767	8.61
YCL043C	4.75	4.75	4.75	4.908	5.065	5.065	5.065	5.065	5.065	5.065	5.065	5.065	5.065	5.065	5.065	4.933	4.933	4.933	4.933	4.783	5.104	5.104	5.104	5.104	5.104	5.104	5.104	5.104	5.104	5.104	5.104	5.104	5.104	4.847	4.719	4.719	4.719	4.719	4.719	4.719	4.591	4.591	4.591	4.591	4.591	4.459	4.459	4.302	4.302
YGR222W	6.828	6.542	6.7	6.831	6.806	6.806	6.806	6.806	6.773	7.162	7.162	7.162	7.425	7.425	7.425	7.425	7.553	7.553	7.553	7.553	7.553	7.553	7.425	7.139	7.139	6.85	6.59	6.462	6.462	6.462	6.462	6.462	6.748	6.59	6.85	6.85	6.85	6.85	6.85	6.979	7.242	7.242	7.37	7.37	7.37	7.37	7.37	7.37	7.37
YLR238W	3.387	3.387	3.387	3.387	3.255	3.255	3.255	3.255	3.255	3.57	3.57	3.57	3.57	3.255	3.255	3.255	3.255	3.255	3.123	3.123	3.123	3.123	3.123	3.123	3.123	3.123	2.578	2.578	2.578	2.449	2.292	2.164	2.164	2.164	2.164	2.035	2.035	1.618	1.49	1.49	1.49	1.49	1.647	1.804	1.804	1.804	1.804	1.962	2.276
YDL102W	2.844	2.844	2.976	2.976	2.976	2.976	2.976	2.716	2.976	4.491	6.443	6.443	6.443	6.443	6.443	6.443	6.443	6.443	6.443	6.443	6.571	6.703	6.703	6.703	6.703	6.703	6.703	7.929	7.929	7.929	7.929	7.929	7.929	7.929	7.929	8.504	8.921	9.21	9.21	9.73	9.73	9.73	9.73	9.73	9.73	9.99	10.25	10.382	10.382
YDR477W	5.092	5.352	5.352	5.352	5.509	6.058	6.058	6.058	5.901	5.769	5.48	4.928	4.928	4.928	4.928	4.642	4.616	4.616	6.989	6.989	7.377	7.377	7.377	7.377	7.377	7.377	7.509	7.698	7.669	7.669	7.669	7.669	7.798	7.955	8.215	8.215	8.215	8.607	8.764	9.027	9.027	9.027	9.027	9.027	9.027	9.027	8.899	8.899	8.899
YPL072W	9.156	9.156	9.156	9.156	9.156	9.156	9.156	9.024	8.995	8.995	8.995	8.838	8.969	8.841	8.973	9.236	9.236	9.236	9.079	9.079	9.079	8.947	8.947	8.947	8.53	8.53	8.501	8.343	8.343	8.343	8.186	8.475	8.343	8.212	8.212	8.212	8.212	8.212	8.212	8.212	8.054	8.186	8.186	8.186	8.058	8.058	8.058	8.058	8.058
YBR164C	7.936	8.748	8.748	8.748	8.748	9.008	9.008	9.166	9.297	9.583	9.583	9.583	9.583	9.583	9.583	9.455	9.455	9.455	9.455	9.455	9.455	9.455	9.455	9.455	9.455	9.455	9.586	9.718	9.718	9.718	9.718	9.718	9.718	9.718	9.718	9.718	9.718	9.718	9.718	9.718	9.718	9.718	9.718	9.718	9.718	9.718	9.304	9.304	9.304
YKL051W	1.223	1.223	1.095	1.095	0.706	0.706	0.706	0.706	0.417	0.417	0.417	0.417	0.549	0.549	0.549	0.549	0.549	0.706	0.706	0.706	0.706	0.706	0.706	0.706	0.706	0.706	0.706	0.706	0.706	0.706	0.706	0.706	0.706	0.706	0.706	0.706	0.706	0.706	0.706	0.864	0.864	0.864	0.864	0.864	0.864	0.735	1.05	1.05	1.05
YML028W	11.319	11.319	11.319	11.03	11.03	11.03	11.03	11.396	11.396	11.685	11.817	11.817	11.817	11.945	11.945	11.945	11.945	11.945	11.945	11.945	11.945	11.945	11.945	11.945	11.945	11.945	11.945	11.945	12.074	12.202	12.074	12.074	12.074	12.074	12.074	12.231	12.231	12.363	12.337	12.337	12.337	12.337	12.337	12.337	12.337	12.337	12.334	12.334	12.048
YOL082W	0.684	0.684	0.684	0.684	0.684	0.684	0.684	0.684	0.684	0.684	0.684	0.684	0.684	0.684	0.684	0.684	0.684	0.684	0.684	0.684	0.684	0.684	0.684	0.684	0.684	0.684	0.684	0.684	0.684	0.684	0.684	0.684	0.684	0.684	0.684	0.684	0.684	0.684	0.684	0.684	0.684	0.684	0.684	0.684	0.684	0.527	0.527	0.527	0.527
YPL199C	5.756	5.467	5.335	5.335	3.727	2.998	2.684	2.497	2.366	2.494	2.494	2.366	2.366	2.369	3.493	3.493	3.65	3.65	3.65	3.65	3.65	3.65	3.836	3.551	3.551	3.393	3.525	3.525	3.785	3.785	4.462	4.591	4.876	5.14	5.14	5.872	6.552	7.098	7.098	7.098	7.098	7.226	7.226	7.226	7.644	7.644	7.644	7.644	8.058
YBR014C	6.552	6.552	6.552	6.864	7.493	7.625	8.068	8.068	8.068	8.068	8.068	8.068	8.068	8.068	8.068	8.199	8.357	8.357	8.357	8.357	8.357	8.093	8.093	8.093	8.093	8.093	8.119	8.119	8.119	7.962	7.962	7.833	7.833	7.833	7.705	7.705	7.705	7.548	7.548	7.548	7.548	7.39	6.607	6.607	6.607	6.735	6.161	6.161	6.161
YDL201W	9.364	9.233	9.679	10.52	10.652	10.652	11.044	11.044	11.044	11.044	11.044	11.044	11.201	11.201	11.201	11.333	11.805	11.805	11.962	11.962	11.962	11.805	11.805	11.805	11.805	11.805	11.936	11.779	11.779	11.779	11.779	11.519	11.519	11.651	11.651	11.651	11.651	11.493	11.493	11.493	11.885	11.885	11.885	11.885	11.885	11.885	11.885	11.885	11.885
YER164W	14.975	15.132	15.001	15.132	15.132	15.103	15.078	15.601	15.601	15.601	15.601	15.601	15.601	15.601	15.601	15.601	15.601	15.627	15.627	16.198	16.198	16.198	16.198	16.198	16.355	16.355	16.355	16.355	16.355	16.355	16.198	16.041	16.041	16.041	15.912	15.781	15.623	15.363	15.363	14.763	14.763	14.763	14.763	14.763	14.763	14.763	14.763	14.606	14.606
YPL042C	10.526	10.658	10.658	10.658	10.658	10.658	10.658	10.526	10.654	10.654	10.654	10.654	10.654	10.523	10.523	10.394	10.523	10.654	10.812	10.812	10.812	10.969	10.969	10.969	10.969	10.837	10.837	10.837	10.969	10.969	10.969	11.255	11.544	11.675	11.675	11.675	11.675	11.675	11.675	11.675	11.675	11.675	11.675	11.544	11.544	11.544	11.544	11.412	11.412
YNL052W	8.273	8.536	8.536	8.536	8.379	8.511	8.511	8.382	8.382	8.382	8.382	8.382	8.382	8.511	8.353	8.353	8.353	8.039	8.039	7.332	7.204	7.204	7.204	7.467	7.467	7.599	7.599	7.731	7.731	7.731	7.731	7.731	8.177	8.177	8.309	8.466	8.466	8.466	8.466	8.466	8.466	8.466	8.466	8.466	8.466	8.309	8.309	8.309	8.309
YDL240W	6.247	6.247	6.247	6.247	6.247	6.247	6.378	6.693	6.693	6.693	6.85	7.008	7.008	7.139	7.403	7.403	7.403	7.403	7.403	7.531	7.403	7.403	7.403	7.403	7.403	7.403	7.403	7.403	7.406	7.406	7.406	7.406	7.406	7.406	7.406	7.406	7.406	7.406	7.274	7.274	7.274	7.274	7.274	7.143	7.143	7.011	7.011	7.011	6.879
YDR333C	2.247	2.09	1.442	1.442	1.442	1.442	1.31	0.893	0.761	0.761	0.761	0.761	0.761	1.021	1.021	1.021	1.021	0.992	0.992	1.801	2.761	2.761	2.761	3.175	4.266	6.144	6.144	6.276	6.276	6.433	6.975	6.818	6.818	7.203	7.492	7.492	8.667	8.667	8.667	8.824	8.824	8.824	8.824	9.113	9.245	9.245	9.534	9.666	9.666
YKL198C	6.202	6.33	6.33	6.462	6.748	6.748	6.748	6.748	7.037	7.326	7.904	8.767	8.767	8.767	8.896	8.896	8.767	8.767	8.767	8.767	8.896	9.024	9.181	9.708	10.308	10.466	10.466	10.334	10.334	10.206	10.206	9.946	9.946	10.074	10.074	10.074	10.206	10.206	10.491	10.491	10.491	10.491	10.62	10.748	10.748	10.876	10.876	10.876	10.876
YKL166C	5.127	5.127	5.127	5.127	5.127	5.127	5.127	5.127	5.127	5.127	5.127	4.864	4.864	4.864	4.864	4.575	4.575	4.732	4.732	4.732	4.732	4.732	4.601	4.601	4.601	4.601	4.601	4.601	4.601	4.601	4.601	4.601	4.601	4.601	4.601	4.601	4.601	4.601	4.601	4.601	4.601	4.601	4.601	4.601	4.601	4.601	4.472	4.472	4.472
YMR160W	5.923	5.923	5.923	5.923	5.923	5.923	5.923	6.051	6.051	6.051	5.894	5.737	5.894	5.759	6.173	6.301	6.301	6.301	6.301	6.301	6.459	6.301	6.301	6.433	6.85	6.982	6.982	6.982	7.403	7.534	7.534	7.377	7.377	7.377	7.534	7.534	7.534	7.534	7.663	7.794	8.212	8.501	8.501	8.501	8.918	8.918	9.181	9.313	9.313
YIL078W	3.804	3.804	3.804	3.804	3.804	3.804	3.83	3.83	3.83	3.83	3.83	3.83	3.83	3.83	3.83	3.83	3.83	3.83	3.83	3.83	3.83	3.83	3.83	3.83	3.83	3.83	3.316	3.185	3.056	3.056	2.668	2.536	2.379	2.251	2.093	2.093	2.093	2.225	2.093	2.093	2.093	2.093	2.093	2.093	2.093	1.833	1.702	1.702	1.544
YDR345C	1.673	1.673	1.673	1.673	1.673	1.673	1.673	1.936	1.936	1.936	1.936	1.936	1.936	1.936	1.936	1.936	1.936	1.936	1.936	1.936	1.936	1.936	1.936	1.936	1.936	1.936	1.936	1.936	1.936	1.936	1.936	1.936	1.936	1.936	1.936	1.936	1.936	1.936	1.936	1.779	1.779	1.65	1.65	1.65	1.65	1.519	1.519	1.361	1.361
YBR268W	11.069	11.201	11.329	11.198	11.487	11.747	11.747	11.747	11.747	11.747	11.747	12.864	13.278	13.435	13.567	14.398	14.555	14.555	14.241	14.372	14.372	14.372	14.372	14.372	14.372	14.372	14.504	14.504	14.504	14.504	14.347	14.347	14.347	14.347	14.347	14.347	14.347	14.632	14.632	14.632	14.632	14.632	14.632	14.632	14.632	14.632	14.79	15.306	15.435
YNL090W	13.483	13.615	13.615	13.904	13.904	13.904	13.904	13.904	13.904	14.061	14.061	14.061	14.061	14.061	14.061	14.061	14.193	14.193	14.193	14.193	14.193	14.193	14.193	14.193	14.193	14.193	14.218	14.35	14.35	14.35	14.35	14.35	14.35	14.35	14.193	14.193	14.035	14.035	14.035	14.035	14.035	13.907	13.907	13.387	13.544	13.101	12.97	12.97	12.97
YJR131W	6.806	6.674	6.674	6.517	6.385	6.385	6.385	6.385	6.385	6.385	6.385	6.385	6.385	6.385	6.385	6.385	6.385	6.385	6.385	6.385	6.128	6.128	5.839	5.682	5.682	5.682	5.682	5.419	5.419	5.261	5.261	5.133	5.001	5.001	5.001	5.001	4.899	4.899	4.899	4.899	4.899	4.899	4.899	4.899	4.899	4.899	4.899	4.899	4.899
YLR364W	2.986	2.986	2.986	2.986	2.986	2.986	2.986	2.986	2.986	2.986	2.986	2.854	2.854	2.854	2.854	2.854	2.854	2.854	2.854	2.854	2.854	2.723	2.723	2.723	2.723	2.591	2.591	2.591	2.719	2.43	2.43	2.43	2.43	2.43	2.43	2.43	2.43	2.43	2.43	2.43	2.43	2.43	2.035	2.035	2.006	2.006	2.006	2.006	2.006
YOR151C	2.099	2.227	2.099	2.099	1.971	1.971	2.388	2.388	2.388	2.516	2.516	2.516	2.516	2.516	2.516	2.516	2.388	2.388	2.388	2.388	2.388	2.26	2.102	1.974	1.817	1.817	1.817	1.974	2.809	2.94	3.884	3.884	3.884	4.016	4.144	4.016	4.016	4.016	4.016	4.016	4.016	4.016	4.016	4.016	4.016	4.016	4.016	4.016	4.016
YDL195W	3.541	3.541	3.541	3.541	3.541	3.541	3.541	3.541	3.855	3.855	3.855	3.855	3.855	3.855	3.855	3.855	4.141	4.273	4.273	4.273	4.141	4.141	4.141	4.141	4.141	4.141	4.141	4.141	4.298	4.584	4.716	5.451	5.451	5.583	6.103	6.103	6.231	6.231	6.231	6.231	6.103	6.103	6.103	6.103	6.103	6.546	6.546	6.674	6.674
YDR374W-A	10.757	11.457	11.457	11.457	11.457	11.457	11.457	11.457	11.457	11.2	11.617	11.877	13.473	13.473	13.858	13.858	13.99	13.99	13.99	13.99	13.99	13.99	13.99	14.121	14.41	14.41	14.41	14.41	14.41	14.539	14.539	14.539	14.539	14.539	14.539	14.696	14.696	14.564	14.564	14.564	14.564	14.696	14.956	14.956	14.956	15.219	15.219	15.219	15.219
YPR102C	0.263	0.263	0.263	0.263	0.263	0.263	0.263	0.263	0.263	0.263	0.421	0.421	0.421	0.421	0.421	0.421	0.421	0.578	0.578	0.578	0.578	0.578	0.578	0.578	0.578	0.578	0.578	0.578	0.578	0.578	0.578	0.578	0.578	0.578	0.578	0.578	0.446	0.446	0.575	0.575	0.575	0.575	0.575	0.575	0.575	0.575	0.575	0.575	0.575
YNL002C	9.043	9.043	9.043	9.043	9.043	8.915	8.915	8.915	8.783	8.783	8.783	8.783	8.783	8.783	8.783	8.783	8.94	8.94	8.94	8.812	8.812	8.812	8.812	8.812	8.68	8.68	8.68	8.68	8.68	8.68	8.68	8.68	8.68	8.68	8.68	8.838	8.574	8.574	8.157	8	8	8	8.157	8.157	8.157	8.157	8.157	8.157	8.157
YKL141W	0.263	0.263	0.263	0.263	0.392	0.392	0.392	0.392	0.392	0.392	0.392	0.392	0.392	0.392	0.392	0.392	0.392	0.392	0.392	0.392	0.392	0.392	0.392	0.392	0.392	0.392	0.392	0.392	0.392	0.392	0.392	0.392	0.392	0.392	0.392	0.392	0.392	0.392	0.392	0.392	0.392	0.392	0.392	0.392	0.392	0.392	0.392	0.392	0.392
YGR065C	3.814	3.942	3.942	3.942	3.942	4.385	4.385	4.385	4.385	4.385	4.649	4.777	4.645	4.645	4.645	4.645	4.645	4.645	4.645	4.645	4.645	4.645	4.645	4.645	4.645	4.645	4.645	4.645	4.645	4.645	4.645	4.645	4.645	4.254	3.679	3.679	3.679	3.807	3.939	3.939	3.939	3.807	3.807	3.807	3.676	3.676	3.39	4.481	4.481
YNL165W	9.794	9.794	10.24	10.24	10.24	10.372	10.215	10.215	10.218	10.086	10.218	10.35	10.481	10.481	10.481	10.353	10.51	10.51	10.51	10.51	10.51	10.642	10.379	10.379	10.379	10.379	10.221	10.221	10.353	10.25	10.25	10.25	10.25	10.093	9.807	9.807	9.807	9.939	10.071	10.071	10.071	10.071	10.071	10.202	10.202	10.202	10.202	10.071	10.071
YGR103W	13.008	13.008	13.008	13.008	13.008	13.008	13.008	13.008	13.008	13.008	13.008	13.008	13.008	13.008	12.879	12.879	12.748	12.748	12.59	12.59	12.59	12.59	12.59	12.33	11.759	10.658	10.401	10.244	10.244	10.244	10.244	10.244	10.115	9.589	9.46	9.332	9.332	9.175	9.175	9.175	8.337	8.205	8.205	8.205	8.077	8.077	8.077	8.077	8.077
YBL041W	2.514	2.514	2.514	2.514	2.646	2.646	2.646	2.646	2.646	2.646	2.225	2.093	2.093	2.093	1.962	1.962	1.962	1.962	1.332	1.332	1.332	1.332	1.332	1.332	1.332	1.332	1.332	1.332	1.332	1.332	1.332	1.175	1.175	1.175	0.446	0.446	0.446	0.446	0.446	0.446	0.446	0.446	0.446	0.446	0.446	0.446	0.446	0.446	0.446
YNL104C	3.336	3.336	3.336	3.336	3.336	3.336	3.336	3.336	3.336	3.336	3.336	3.336	3.336	3.205	3.205	3.205	3.205	3.205	3.205	3.205	3.205	3.205	3.205	3.205	3.205	3.205	3.205	2.81	2.389	1.943	1.785	1.785	1.785	1.785	1.785	1.785	1.628	1.628	1.76	1.76	1.76	1.76	1.76	1.76	1.76	1.76	1.891	2.02	2.02
YMR005W	10.128	10.259	10.259	10.259	10.259	10.259	10.259	10.259	10.259	10.259	10.259	10.259	10.259	10.259	10.259	10.128	10.128	10.128	10.128	9.97	9.97	9.97	9.707	9.707	9.707	9.707	9.707	9.832	9.7	9.7	9.7	9.7	9.7	9.7	9.7	9.7	9.7	9.7	9.7	9.7	9.7	9.543	9.543	9.543	8.77	8.192	7.54	7.54	7.28
YDL087C	7.602	7.602	7.602	7.602	7.339	7.471	8.112	8.504	9.053	9.185	9.185	9.185	9.185	9.185	9.316	9.316	9.445	9.445	9.445	9.445	9.445	9.156	9.156	9.156	9.156	9.313	9.602	9.73	9.73	9.859	9.859	9.859	10.016	10.016	10.016	10.016	10.016	10.144	10.144	10.144	9.987	9.984	9.984	9.984	9.984	9.984	9.984	9.984	9.984
YMR202W	9.609	9.609	9.609	9.609	9.609	9.737	9.737	9.737	9.58	9.58	9.422	8.848	8.719	8.719	8.719	8.719	8.588	8.43	8.299	8.299	8.299	8.299	8.299	8.299	8.299	8.299	8.299	8.299	8.299	8.141	7.984	7.852	7.724	7.724	7.724	7.724	6.912	6.912	6.912	6.912	6.912	6.912	6.912	6.912	6.912	6.78	6.78	5.971	5.971
YLR362W	3.181	3.024	2.896	2.896	2.061	1.804	1.515	1.515	1.644	1.644	1.644	1.515	1.515	1.673	1.673	1.673	1.673	1.673	1.83	1.83	2.405	3.364	3.364	3.496	3.496	3.496	3.628	3.917	3.917	4.206	4.52	4.52	4.52	4.52	4.52	4.963	5.121	5.121	5.538	5.538	5.538	5.853	5.981	5.824	5.824	5.824	5.824	6.08	6.629
YOR358W	5.65	5.65	5.65	5.65	5.807	5.807	5.807	5.935	5.935	5.935	5.935	5.935	5.91	5.778	5.778	5.778	5.778	5.778	6.035	6.035	6.035	6.192	6.192	6.192	6.192	6.192	6.06	5.932	5.932	5.932	5.932	5.932	5.932	6.064	6.064	6.064	6.064	6.064	6.064	5.906	5.617	5.486	5.486	5.486	5.486	5.486	5.486	5.486	5.486
YNL253W	7.155	6.895	6.767	6.924	6.796	7.081	8.044	9.136	9.293	9.293	9.293	9.293	8.876	8.747	8.59	8.433	8.304	8.304	8.433	8.275	7.986	8.272	8.272	8.529	8.4	8.4	8.4	8.4	8.4	8.554	8.554	9.074	9.074	9.074	9.074	9.232	9.1	9.1	9.1	9.1	9.228	9.228	9.386	9.386	9.386	9.386	9.386	8.943	8.943
YJR143C	9.865	9.865	9.865	9.865	9.865	9.865	9.708	9.708	10.093	10.928	11.945	11.945	11.945	11.945	11.945	11.945	11.945	11.945	11.945	11.945	11.945	11.945	11.945	11.945	11.945	11.945	11.814	11.945	12.234	12.234	12.234	12.234	12.234	12.234	11.923	12.055	12.183	12.183	12.183	12.183	12.183	12.051	12.051	11.634	11.634	11.634	11.374	11.374	11.502
YKL052C	1.628	1.628	1.628	1.628	1.628	1.628	1.628	1.628	1.628	1.628	1.628	1.628	1.654	1.654	1.811	1.654	1.654	1.914	1.914	2.042	2.174	2.174	2.302	2.302	2.302	2.302	2.302	2.302	2.302	2.302	2.591	3.397	3.92	3.92	3.92	3.92	3.92	3.92	4.18	4.18	4.861	5.121	5.121	5.121	5.121	5.249	6.106	8.761	8.761
YDL060W	2.607	2.738	3.287	3.156	3.156	3.287	3.13	3.287	3.419	3.419	3.419	3.84	5.403	5.403	5.692	6.424	7.105	7.105	7.962	9.291	10.411	11.088	11.22	11.22	11.348	11.737	12.051	12.183	12.183	12.446	12.446	12.446	12.446	12.446	12.446	12.604	12.604	12.604	13.024	13.024	13.024	13.153	13.416	13.259	13.259	13.259	13.259	13.416	13.544
YJR075W	6.799	6.799	6.642	6.642	5.971	6.337	6.748	6.619	6.619	7.929	7.798	8.087	8.786	8.786	8.786	8.786	9.075	9.233	9.364	9.233	9.233	9.233	9.364	9.493	9.361	9.361	9.493	10.006	9.878	11.463	11.621	11.621	11.621	11.621	11.621	11.621	11.621	11.621	11.621	11.621	11.621	11.621	11.492	11.335	11.335	11.335	11.335	11.335	11.335
YPL165C	5.454	5.454	5.297	5.297	5.297	5.297	5.297	5.297	5.297	5.297	5.297	5.297	5.04	5.04	4.78	4.36	4.36	4.36	4.36	4.36	4.36	4.36	4.36	4.36	4.045	4.045	4.045	4.045	4.045	3.602	3.602	3.73	3.862	3.862	3.862	3.862	3.862	3.862	3.862	3.994	3.994	3.994	3.994	4.623	4.623	4.623	4.623	4.623	4.623
YAL008W	5.717	4.831	3.014	2.757	2.757	2.757	2.757	2.757	2.757	2.757	2.629	2.754	2.125	2.099	2.099	1.971	1.971	1.971	1.971	2.52	2.52	2.52	2.52	2.52	2.52	2.52	2.52	2.52	2.52	2.677	2.677	2.677	2.834	2.677	2.549	3.483	3.483	3.611	3.611	3.611	3.611	3.739	3.739	3.739	3.868	3.868	4.022	4.022	4.699
YCR073C	4.969	4.837	4.995	4.738	4.738	4.738	5.024	4.735	4.577	4.288	4.163	4.006	3.563	3.878	3.907	4.379	4.353	4.353	4.122	3.862	3.862	3.862	3.573	3.734	3.734	3.734	4.048	4.048	4.048	4.177	4.177	3.73	4.119	4.119	4.119	4.119	3.99	3.99	3.99	3.99	4.148	4.148	4.305	4.305	4.305	4.305	4.305	4.305	4.305
YDR529C	10.263	10.394	10.526	10.658	10.658	10.786	10.786	10.786	10.786	10.786	10.786	10.786	10.786	10.786	10.786	10.786	10.786	10.786	10.786	10.786	10.786	10.786	10.786	10.786	10.786	10.918	10.918	10.918	10.918	10.786	10.786	10.786	10.786	10.786	10.786	10.786	10.786	10.786	10.786	10.786	10.918	10.918	10.918	10.918	10.918	10.918	10.918	10.789	10.789
YMR006C	4.61	4.61	4.61	4.61	4.61	4.481	4.481	4.481	4.481	4.481	4.481	4.324	4.324	4.324	4.324	4.167	4.167	4.009	3.881	4.013	4.013	4.013	4.013	4.013	3.881	3.881	3.753	4.016	4.148	4.148	4.148	4.148	4.148	4.019	4.019	4.019	4.019	4.019	4.019	4.019	4.019	4.019	4.151	4.151	4.151	4.151	4.019	4.019	4.019
YMR056C	1.782	1.782	1.782	1.782	1.782	1.782	1.65	1.65	1.65	1.65	1.65	1.65	1.65	1.65	1.65	1.65	1.65	1.65	1.65	1.65	1.178	1.021	1.021	1.021	1.021	1.021	1.021	1.021	1.021	1.021	1.021	1.021	1.021	1.021	1.021	1.021	1.021	1.021	1.021	1.021	0.864	0.549	0.549	0.549	0.549	0.681	0.681	0.681	0.523
YIL119C	0.915	0.915	0.915	0.783	0.783	0.783	0.783	0.915	0.915	0.915	0.915	0.915	0.915	0.915	0.915	0.915	0.915	0.915	0.915	1.047	0.918	0.918	0.918	0.918	0.918	0.918	0.918	0.918	0.918	0.918	0.787	0.787	0.787	0.787	0.787	0.787	0.787	0.787	0.787	0.787	0.787	0.812	0.812	0.944	0.944	0.944	0.944	0.944	0.944
YHL034C	3.06	3.06	2.928	2.928	2.928	2.928	2.928	3.06	3.191	3.191	3.191	3.191	3.191	3.191	3.191	3.191	3.06	3.06	3.06	3.06	3.06	3.06	2.931	2.803	2.803	2.675	2.675	2.675	2.675	2.675	2.675	2.386	2.254	2.126	2.126	2.126	2.126	2.126	1.837	1.705	1.862	1.862	1.862	1.731	1.731	1.599	1.599	1.599	1.599
YBL071W-A	5.204	5.204	5.204	5.204	5.204	5.204	5.076	4.787	4.787	4.26	4	3.869	3.869	3.869	3.869	3.711	3.711	3.005	2.873	2.559	2.43	2.43	2.43	2.141	2.27	2.27	2.27	2.27	2.27	2.27	2.27	2.27	2.27	2.27	2.27	2.27	2.27	2.138	2.138	1.878	1.878	1.878	1.878	1.878	1.878	1.878	1.878	1.878	2.035
YLR406C	0.652	0.652	0.652	0.652	0.652	0.652	0.652	0.652	0.652	0.652	0.655	0.918	0.918	0.918	0.918	0.918	0.918	0.918	0.918	0.918	0.918	0.918	0.918	0.918	0.918	0.79	0.79	0.79	0.79	0.79	0.79	0.79	0.79	0.79	0.79	0.79	0.79	0.79	0.79	0.79	0.79	0.79	0.79	0.79	0.79	0.658	0.658	0.658	0.658
YNL119W	9.098	9.098	9.098	9.098	9.098	8.626	8.626	8.362	8.231	8.231	8.099	8.099	8.099	8.099	8.099	8.099	8.099	8.099	8.099	8.099	7.839	7.576	7.576	7.576	7.576	7.576	7.576	7.576	7.576	7.576	7.576	7.576	7.576	7.576	7.447	7.447	7.447	7.447	7.29	7.29	7.29	7.29	5.8	5.8	5.8	5.8	5.8	3.589	3.2
YNL181W	0.263	0.263	0.552	0.421	0.421	0.421	0.549	0.549	0.549	0.838	0.706	0.706	0.995	1.252	1.252	1.252	1.252	1.252	1.252	1.252	1.541	1.673	1.673	1.673	2.09	2.09	2.09	2.218	2.218	2.218	2.218	2.218	2.218	2.218	2.218	2.218	2.376	2.639	2.771	3.32	3.961	4.119	4.793	4.793	4.95	4.95	4.95	4.95	5.213
YBR288C	8.192	8.192	8.192	8.063	8.221	8.089	7.328	7.2	7.071	6.943	8.301	9.245	9.245	9.245	9.245	9.922	10.706	10.706	10.706	10.837	10.966	11.226	11.226	11.486	11.486	11.486	11.357	11.617	11.617	11.617	11.881	11.881	11.881	11.881	11.881	12.009	12.009	12.009	12.009	12.009	12.295	12.295	12.295	12.295	12.295	12.295	12.295	12.295	12.452
YLR164W	7.589	7.589	7.589	7.589	7.589	7.589	7.589	7.589	7.589	7.432	7.432	7.721	7.721	7.878	7.878	8.035	8.035	8.035	8.035	8.035	8.035	8.035	8.035	8.035	8.035	8.035	8.035	8.035	8.035	8.035	7.721	7.589	7.589	7.589	7.589	7.589	7.432	7.432	7.432	7.432	7.432	7.432	7.432	7.303	7.175	7.018	7.018	7.018	7.018
YLR175W	6.087	6.087	6.219	6.219	6.219	5.93	5.772	5.772	5.878	5.747	5.747	5.747	5.747	5.747	5.747	5.747	5.747	5.747	5.618	5.227	5.227	5.227	5.355	5.355	5.355	5.355	5.487	5.227	5.227	5.227	5.227	5.227	5.227	5.227	4.469	4.469	4.469	4.469	4.469	3.474	2.295	2.295	2.424	2.969	2.969	2.969	2.969	3.098	3.098
YLR438W	3.65	3.65	3.65	3.65	3.778	4.035	4.035	4.035	4.163	4.163	4.163	4.163	4.163	4.163	4.032	4.032	4.032	4.292	4.292	4.292	4.292	4.292	4.42	4.42	4.42	4.42	4.42	4.42	4.42	4.42	4.288	4.288	4.288	4.288	4.288	4.288	4.288	4.288	4.157	4.157	4.157	4.157	4.157	4.157	4.157	4.288	4.288	4.288	4.288
YFR028C	1.48	1.48	1.48	1.48	1.48	1.48	1.871	2.135	2.398	3.229	3.229	3.229	3.358	3.358	3.358	3.358	3.358	3.358	3.358	3.489	3.489	3.489	3.489	3.775	4.189	4.189	4.189	4.189	4.321	4.452	4.452	4.452	4.452	4.452	4.452	4.452	4.452	4.452	4.452	4.452	4.452	4.584	4.716	4.847	4.847	5.239	5.396	5.396	5.396
YLR107W	8.536	8.536	8.536	8.507	8.507	9.056	9.32	9.576	9.576	9.705	9.705	9.705	9.705	9.862	10.466	10.466	10.466	10.466	10.597	10.597	10.726	10.726	10.726	10.726	10.726	10.697	10.697	10.697	10.697	10.697	10.697	10.697	10.539	10.671	10.934	10.934	10.934	10.934	10.934	11.22	11.377	11.377	11.377	11.377	11.377	11.377	11.377	11.377	11.092
YPL108W	3.46	3.46	3.303	3.303	3.303	3.435	3.306	3.306	3.306	3.826	4.587	4.587	4.716	5.236	5.236	5.236	5.525	5.525	5.814	5.656	5.656	5.656	5.528	5.528	5.111	4.979	4.851	5.136	5.136	5.531	5.663	5.663	5.663	5.663	5.791	5.92	6.048	6.048	6.18	6.18	6.311	6.311	6.311	6.311	6.18	6.18	6.18	6.18	6.18
YOR347C	8.976	9.104	9.104	9.104	8.841	8.841	8.709	8.709	8.812	8.494	8.494	8.783	8.648	8.648	8.78	8.908	8.908	8.908	8.908	8.908	8.934	8.934	9.197	9.197	9.197	9.197	9.197	9.354	9.354	9.486	9.486	9.486	9.486	9.486	9.486	9.486	9.486	9.486	9.486	9.618	9.618	9.775	9.878	9.878	9.878	9.878	9.878	9.878	9.749
YNL123W	10.952	11.216	11.739	11.739	11.739	11.739	11.739	11.739	11.739	11.739	11.739	11.739	11.739	11.867	11.999	11.871	12.134	12.134	12.262	12.262	12.134	12.266	12.266	12.266	12.266	12.266	12.266	12.266	12.266	12.266	12.266	12.266	12.266	12.266	12.266	12.266	12.266	12.266	12.266	12.266	12.266	12.266	12.266	12.137	11.98	11.98	12.137	12.137	12.137
YML080W	4.828	5.088	5.088	5.246	5.506	5.637	6.318	6.318	6.318	6.318	6.19	6.19	6.19	6.19	6.19	6.19	6.19	6.19	6.636	7.31	7.31	7.881	7.881	7.881	7.881	7.881	8.039	8.039	8.167	8.167	8.167	8.482	8.639	9.214	9.214	9.214	9.528	9.528	9.528	9.528	9.686	9.686	9.814	9.971	10.257	10.257	10.389	10.52	10.941
YPR016C	11.554	11.554	11.554	11.554	11.554	11.554	11.554	11.554	11.554	11.554	11.554	11.554	11.554	11.554	11.422	11.422	11.422	11.55	11.55	11.55	11.393	11.393	11.393	11.393	11.236	11.236	11.236	11.236	11.236	11.236	11.104	11.104	10.976	10.976	10.976	11.422	11.685	11.685	11.685	11.843	11.814	11.814	11.814	11.814	11.814	11.814	11.814	11.685	11.685
YER002W	5.486	5.486	5.486	5.486	5.486	5.328	5.171	5.171	5.171	5.171	5.171	5.043	4.885	4.757	4.629	4.629	4.629	4.629	4.629	4.24	3.98	3.98	3.98	4.112	4.112	4.112	4.24	4.24	4.112	4.112	4.112	4.112	4.112	4.112	3.98	3.98	3.98	3.98	3.98	3.852	3.852	3.852	3.852	3.852	3.852	3.852	3.724	3.592	3.592
YHR192W	6.125	6.125	6.125	6.902	6.902	7.033	7.008	7.139	7.139	6.982	6.982	6.985	6.472	6.315	6.183	6.183	6.183	5.66	5.817	6.096	7.861	8.513	8.773	8.773	8.773	8.93	8.799	8.799	8.51	8.638	8.506	8.664	8.92	8.92	8.92	8.92	8.92	8.789	8.789	9.44	9.44	9.697	9.697	9.954	10.371	11.173	11.331	11.331	11.199
YLR139C	3.932	4.061	4.061	3.772	3.903	3.903	3.903	3.903	4.061	4.061	4.061	4.061	3.929	3.929	3.929	3.929	4.471	5.02	6.199	6.199	6.356	6.356	6.356	6.356	6.513	6.773	7.033	7.033	7.033	7.033	7.191	7.191	7.191	7.191	7.191	7.191	7.191	7.191	7.191	7.191	7.191	7.191	7.191	7.194	7.062	7.351	7.351	7.351	7.483
YPL210C	6.221	6.221	6.221	6.093	6.093	6.093	6.093	6.093	6.093	6.093	5.961	5.961	5.961	5.804	5.675	5.675	5.675	5.675	5.675	5.701	5.701	5.415	5.415	5.415	5.544	5.544	5.544	5.672	5.672	5.672	5.672	5.672	5.672	5.672	5.672	5.672	5.672	5.672	5.672	5.672	5.672	5.672	5.672	5.672	5.672	5.284	5.152	5.152	5.152
YKL023W	8.052	8.052	8.052	7.606	7.477	6.771	6.514	6.514	6.514	6.514	6.514	5.943	5.943	5.943	5.943	5.526	5.526	5.526	5.526	5.526	5.526	4.662	4.53	3.956	3.824	3.824	3.981	3.458	3.458	3.458	3.458	3.458	3.458	3.458	3.458	3.458	3.59	3.458	3.195	3.195	3.195	2.8	2.748	2.906	2.906	2.906	2.906	3.037	3.037
YDR108W	7.04	7.04	7.04	6.883	6.883	6.751	6.751	6.623	6.465	6.465	6.465	6.465	6.465	6.6	6.6	6.6	6.729	6.729	6.729	6.729	6.729	6.729	6.732	6.732	6.732	6.732	6.864	6.161	5.772	5.772	5.641	5.641	5.772	5.904	6.167	6.167	6.299	6.299	6.427	6.427	6.113	6.113	5.984	5.984	5.439	4.549	4.418	4.418	4.549
YMR027W	9.977	9.977	10.109	10.398	10.526	10.526	10.526	11.236	11.236	11.525	11.525	11.656	12.077	12.077	12.077	12.209	12.34	12.34	12.472	12.472	12.472	12.472	12.472	12.472	12.472	12.472	12.472	12.472	12.209	12.366	12.758	12.758	12.758	12.758	12.758	12.758	12.758	12.758	12.758	12.758	12.758	12.758	12.758	12.758	12.915	13.072	13.072	13.072	13.072
YLR020C	5.018	5.275	4.931	5.246	5.246	5.246	5.085	5.531	5.66	6.183	6.183	6.315	6.186	6.344	6.344	6.479	6.764	6.764	6.896	6.764	6.896	7.028	7.028	7.028	7.156	7.156	7.284	7.153	7.673	8.09	8.353	8.771	8.771	8.771	8.771	8.771	8.771	8.771	8.771	8.771	8.771	8.771	8.771	8.771	9.166	9.166	9.166	9.166	9.323
YCL009C	9.39	9.39	9.936	9.936	10.093	10.093	10.093	10.25	10.148	10.279	10.671	10.671	10.799	10.799	10.928	11.056	11.056	11.056	11.188	11.477	11.477	11.48	11.48	11.637	11.637	11.637	11.637	11.223	11.223	11.066	11.066	11.092	11.355	11.615	11.615	11.615	11.615	11.615	11.615	11.747	11.201	11.358	11.227	11.384	11.384	11.516	11.516	11.516	11.516
YER060W	5.849	5.849	5.981	5.981	5.981	5.981	5.981	6.109	6.267	6.267	6.267	6.109	6.109	7.332	7.75	7.75	7.878	8.035	8.424	8.424	8.109	8.109	8.138	8.138	8.138	8.138	8.138	8.424	8.424	8.424	8.266	8.709	8.867	8.867	8.867	8.738	8.738	8.738	9.027	9.027	9.027	9.027	8.899	8.899	8.899	8.899	8.899	8.899	8.899
YKL142W	12.036	12.19	12.19	12.19	12.19	12.19	12.19	12.321	12.321	12.321	12.45	12.318	12.318	12.45	12.45	12.45	12.45	12.45	12.321	12.321	12.321	12.585	12.585	12.585	12.585	12.585	12.585	12.716	12.585	12.427	12.427	12.427	12.427	12.032	11.901	11.743	11.901	11.901	11.901	11.901	11.901	11.901	11.516	11.516	11.644	11.644	11.644	11.644	11.644
YBR038W	6.532	6.532	6.532	6.375	6.375	6.218	6.218	6.218	6.218	6.06	6.06	6.06	5.672	5.672	5.935	5.939	5.939	5.939	5.939	5.939	5.624	5.624	5.624	5.496	4.957	5.114	5.114	5.114	5.114	5.114	5.114	5.114	4.982	4.44	4.283	4.283	4.125	4.125	4.382	3.994	4.279	4.279	4.88	5.451	5.451	5.451	5.451	5.451	5.451
YPL067C	9.281	9.281	9.281	9.573	9.987	9.987	9.987	9.987	9.987	10.115	10.115	10.115	10.115	10.247	10.504	10.504	10.504	10.504	10.504	10.504	10.635	11.056	11.056	11.056	11.056	11.056	11.056	11.056	11.056	11.085	11.059	10.928	11.059	11.059	11.059	11.059	11.059	11.059	11.059	11.059	11.059	11.059	10.796	10.639	10.639	10.639	10.639	10.639	10.639
YPL263C	7.075	7.075	6.815	6.815	7.675	7.675	7.675	7.675	7.675	7.803	7.803	7.803	7.646	7.646	7.774	7.774	7.774	7.932	7.932	7.774	7.774	7.774	7.774	7.774	7.774	7.774	7.774	7.903	7.903	7.903	7.903	7.903	7.903	7.745	8.002	7.87	7.87	7.87	7.87	7.87	7.87	7.874	7.874	7.874	7.874	7.588	7.588	7.588	7.431
YHR195W	6.741	7.386	7.386	7.386	7.386	7.386	7.386	7.258	7.126	7.357	7.485	7.485	7.617	7.617	7.617	7.617	7.617	7.588	7.456	7.585	7.585	7.585	7.585	7.742	7.874	8.005	8.005	8.005	8.005	8.005	8.005	7.976	7.976	7.976	7.976	7.976	8.134	8.005	8.269	8.269	8.269	8.4	8.4	8.4	8.4	8.4	8.4	8.4	8.4
YBR142W	11.392	11.392	11.681	11.816	11.816	11.816	11.816	11.816	11.816	11.816	11.816	11.816	11.816	11.816	11.816	11.816	11.816	11.816	12.073	12.073	12.329	12.329	12.329	12.329	12.329	12.329	12.329	12.329	12.329	12.329	12.589	12.747	12.747	12.747	12.904	12.904	12.904	12.904	12.904	12.904	12.904	12.904	12.904	12.904	12.904	12.904	12.904	12.904	12.904
YDR377W	12.722	12.59	12.645	12.777	14.583	14.583	14.583	14.583	14.583	14.583	14.583	14.583	14.583	14.715	15.261	15.649	15.649	15.649	15.649	15.517	15.964	16.092	16.092	16.092	16.092	16.092	16.224	16.224	16.352	16.352	16.352	16.352	16.352	16.352	16.352	16.352	16.352	16.352	16.352	16.352	16.352	16.352	16.352	16.352	16.352	16.195	16.063	15.8	15.829
YDR205W	8.883	8.883	9.041	8.777	8.62	8.177	8.177	7.917	7.917	8.074	8.074	8.074	8.074	8.074	7.394	7.394	7.394	7.265	7.265	6.899	6.899	6.899	6.899	6.768	6.768	6.768	6.35	5.805	5.435	5.435	5.435	5.435	5.435	5.435	5.307	5.307	5.464	5.493	5.808	5.936	5.936	5.936	5.936	5.936	5.936	5.936	5.936	5.805	5.805
YML043C	18.204	18.471	18.471	18.471	18.471	18.471	18.471	18.471	18.471	18.471	18.471	18.471	18.628	18.628	18.757	18.757	18.914	18.786	18.786	18.786	18.654	18.397	18.397	18.529	18.529	18.529	18.529	18.529	18.529	18.269	18.269	18.269	18.269	18.112	18.243	18.892	18.892	18.892	18.892	18.892	18.892	18.76	18.76	18.76	18.76	18.76	18.603	18.343	18.343
YJR113C	1.515	0.838	0.838	0.838	0.838	0.681	0.812	0.812	0.812	0.812	0.812	0.97	0.97	0.97	0.97	1.618	1.618	1.618	1.775	1.904	1.904	2.552	2.552	2.552	2.552	2.552	2.552	2.552	2.552	2.552	2.68	2.68	2.838	2.838	2.838	2.838	2.838	2.838	2.966	3.541	4.273	4.273	4.273	4.273	4.273	4.273	4.273	4.273	4.273
YMR134W	12.732	12.732	12.732	12.732	12.732	12.732	12.732	12.889	12.889	12.889	13.047	13.047	13.047	13.047	13.178	13.178	13.178	13.178	13.178	13.178	12.915	12.915	13.043	13.043	13.043	12.78	12.78	12.937	12.652	11.868	11.711	11.265	11.268	11.265	11.265	11.265	11.265	10.504	10.504	10.818	10.818	10.818	10.818	10.533	9.98	9.563	9.563	9.563	9.563
YOR337W	9.476	9.476	9.476	9.476	9.476	9.319	9.319	9.319	9.45	9.293	9.293	9.55	9.707	9.864	9.864	9.993	9.993	9.993	9.993	9.993	10.153	9.868	9.868	10.153	10.311	10.311	10.311	10.311	10.311	10.179	10.179	10.779	10.779	10.779	10.779	11.065	11.38	11.38	11.511	11.511	11.511	11.643	11.643	11.643	11.643	11.643	11.643	11.643	11.515
YER007W	9.599	9.47	9.47	9.313	9.313	9.056	8.613	8.193	8.222	8.353	8.353	8.353	7.541	7.955	8.764	9.438	9.438	9.724	9.855	10.144	10.144	10.144	10.144	10.144	10.144	10.144	10.144	10.013	10.141	10.141	10.013	9.855	9.855	9.409	9.409	9.175	9.175	9.175	8.703	8.703	8.574	8.446	8.574	8.318	8.16	8.003	8.003	8.16	8.16
YPR031W	7.872	7.872	7.872	7.872	7.872	7.872	7.872	7.872	7.872	8.004	8.004	8.004	8.004	8.004	8.004	8.004	8.004	8.004	8.004	8.004	8.161	8.161	8.161	8.004	8.004	8.004	8.004	8.136	8.136	8.136	8.136	8.136	8.293	8.293	8.293	8.293	8.293	8.161	8.161	8.161	8.161	8.161	8.161	8.161	8.161	8.161	8.161	8.161	8.161
YDR476C	5.586	5.586	5.586	5.3	5.143	5.271	5.4	5.945	5.945	6.077	6.077	6.077	5.945	5.945	5.945	5.945	5.945	5.814	5.814	5.945	6.103	6.103	6.103	6.103	6.231	6.231	6.231	6.231	6.231	6.074	6.202	6.202	6.202	6.202	6.202	6.202	6.202	6.202	6.202	5.939	5.781	5.781	5.781	5.653	5.653	5.653	5.653	5.785	6.539
YER027C	7.486	7.772	7.281	7.727	7.313	7.313	7.442	7.442	7.442	7.442	7.467	7.881	7.881	7.881	7.881	7.881	7.881	7.881	7.881	7.881	7.75	7.753	8.299	9.419	9.419	9.419	9.419	9.419	9.419	9.162	9.031	8.767	8.767	8.767	8.767	8.767	8.767	8.925	8.925	8.793	8.661	8.661	8.79	8.79	8.79	8.79	8.369	7.926	7.926
YJR057W	7.361	7.361	7.493	7.493	7.493	7.493	7.493	7.493	7.493	7.493	7.336	7.207	7.05	7.05	7.178	7.178	7.178	7.178	7.178	7.178	7.178	7.178	7.178	7.178	7.178	7.178	7.178	7.178	7.178	7.178	7.178	7.31	7.31	7.567	7.567	7.567	7.698	7.698	7.698	7.702	7.962	7.962	7.962	7.804	8.064	8.064	7.149	7.149	6.706
YPL138C	10.254	10.726	10.883	11.04	10.726	11.827	11.827	11.827	11.827	11.827	11.564	11.564	11.692	11.564	11.564	11.278	11.278	10.864	10.864	11.047	11.047	11.468	11.468	11.468	11.625	11.625	11.625	11.625	11.625	11.625	11.625	11.493	11.651	11.651	12.306	12.306	12.306	12.306	12.591	13.346	13.188	13.188	13.188	13.32	13.163	13.294	13.294	13.452	13.452
YIL137C	4.681	4.681	4.941	4.941	4.941	4.941	4.941	4.941	4.626	4.626	4.626	4.626	4.755	4.755	4.835	4.835	4.835	4.835	4.835	4.835	4.835	4.678	4.941	4.941	4.809	4.809	4.809	4.809	4.809	4.809	4.809	4.809	5.098	5.098	5.098	5.256	5.256	5.256	5.124	4.861	4.992	4.992	4.992	4.992	5.124	5.124	5.519	5.911	5.911
YLR166C	6.276	6.147	6.147	5.99	5.99	5.99	5.99	5.833	5.833	5.833	5.833	5.704	5.704	5.576	5.444	5.444	5.836	5.968	5.968	5.968	5.968	5.968	5.968	5.682	5.682	5.393	5.393	5.393	5.393	5.393	5.393	5.393	5.265	5.265	5.682	5.682	5.682	5.682	5.682	5.814	5.814	5.814	5.371	5.371	4.854	4.854	4.594	4.623	4.78
YER004W	9.146	9.277	9.406	9.537	9.537	9.537	9.537	9.537	9.537	9.537	9.537	9.537	9.537	9.537	9.537	9.537	9.537	9.537	9.537	9.537	9.537	9.537	9.537	9.537	9.537	9.537	9.537	9.537	9.537	9.695	9.695	9.695	9.695	9.695	9.695	9.303	9.303	9.303	9.04	9.036	8.905	8.484	8.484	8.484	8.484	8.484	8.484	8.484	8.484
YOR115C	4.933	4.933	5.643	5.932	5.932	5.932	5.8	5.929	5.929	5.929	5.929	5.929	5.929	5.929	4.972	4.844	4.844	5.261	5.258	6.825	7.483	7.483	7.483	7.772	8.189	8.738	10.013	10.013	10.013	10.013	10.013	10.013	9.884	9.884	9.884	9.884	9.884	9.884	10.042	10.558	10.847	10.847	10.847	10.847	10.847	10.847	10.976	10.976	10.976
YDL100C	6.228	6.228	6.613	6.898	7.499	7.499	7.499	7.759	7.916	7.916	7.502	8.054	8.314	8.314	8.314	8.314	8.314	8.314	8.706	9.255	9.255	9.255	9.387	9.387	9.387	9.387	9.387	9.544	9.676	10.064	10.064	10.064	10.064	10.481	11.008	10.876	11.133	11.29	11.685	11.685	11.685	11.685	11.817	11.817	11.817	11.817	11.817	11.817	11.817
YFR025C	2.979	2.979	2.979	2.851	2.851	2.456	2.456	2.456	2.328	2.328	2.17	2.17	2.013	2.013	1.885	1.856	1.856	1.435	1.435	1.435	1.435	1.435	1.435	1.435	1.406	1.406	1.406	1.406	1.249	1.249	1.12	1.12	1.12	1.12	0.963	0.963	0.963	0.963	0.963	0.963	0.831	0.674	0.806	1.091	1.538	1.827	1.827	1.827	1.827
YPR138C	9.111	9.111	9.239	9.239	9.239	9.239	9.239	9.239	9.239	9.397	9.239	9.111	9.111	9.111	9.111	9.111	9.426	9.137	8.979	8.979	8.983	8.983	8.983	8.851	8.983	8.983	8.983	8.983	8.983	8.983	8.983	8.983	8.983	8.983	8.983	8.825	8.825	8.825	8.825	8.697	8.697	8.408	8.408	8.251	8.251	8.122	6.896	6.764	6.764
YOL129W	9.653	9.653	9.653	9.653	9.811	10.071	10.045	10.045	10.202	10.202	10.202	10.488	10.488	10.62	10.62	10.62	10.751	10.854	10.854	10.854	10.854	11.011	11.011	11.011	11.011	11.011	11.011	10.854	10.854	10.854	10.854	10.854	10.697	10.828	10.986	10.986	10.986	10.986	11.117	11.117	11.249	11.249	11.406	11.406	11.406	11.406	11.406	11.406	11.406
YDR204W	6.821	6.818	6.818	6.561	6.719	7.139	8.006	8.266	8.266	8.266	8.266	8.526	8.241	8.658	8.658	8.658	8.658	8.658	8.53	8.53	8.53	7.881	7.881	7.881	7.881	7.885	7.991	8.829	8.7	8.7	8.7	8.7	8.7	8.829	8.829	8.829	8.829	8.96	9.092	8.832	8.675	8.675	8.389	8.392	9.201	9.461	9.619	9.619	9.619
YER079W	8.579	8.348	8.348	8.479	8.216	8.216	8.216	8.216	7.404	7.404	4.556	4.424	3.773	4.058	4.058	4.058	3.901	4.161	4.161	4.161	4.289	4.289	4.447	4.318	4.19	4.662	4.662	4.662	4.402	4.559	4.402	6.672	8.315	8.315	8.315	8.575	8.575	8.575	8.575	8.575	8.575	8.967	8.81	8.941	8.941	8.941	8.941	8.941	8.941
YBR251W	3.072	3.204	3.647	6.089	8.664	8.664	8.664	8.795	8.795	8.795	8.795	8.795	8.795	8.795	9.081	9.081	9.213	9.213	9.213	9.213	9.213	9.213	9.213	9.473	9.473	10.172	10.172	10.172	10.172	10.172	10.172	10.172	10.172	10.172	10.015	10.143	10.535	10.692	10.692	10.692	10.692	10.85	10.85	10.981	10.985	11.116	11.116	11.116	11.405
YER101C	0.26	0.26	0.26	0.26	0.26	0.132	0.132	0.132	0.132	0.132	0.132	0.132	0.132	0.132	0.132	0.132	0.132	0.132	0.289	0.289	0.289	0.289	0.289	0.289	0.289	0.289	0.446	0.446	0.446	0.446	0.446	0.315	0.315	0.735	1.153	1.544	1.544	1.544	1.544	1.544	1.544	1.544	1.673	1.801	1.801	1.801	1.801	1.801	1.801
YHR100C	8.128	8.26	8.391	8.52	8.648	8.648	8.648	8.648	8.648	8.648	8.648	8.648	8.648	8.648	8.648	8.648	8.648	8.648	8.648	8.648	8.651	8.651	8.651	8.94	8.94	8.94	8.94	8.94	8.94	9.255	9.701	9.701	9.701	9.701	9.701	9.701	9.701	9.701	9.701	9.701	9.701	9.544	9.544	9.544	9.701	9.83	9.987	9.987	9.987
YJR045C	7.512	7.512	7.512	7.38	7.252	7.252	7.252	7.252	7.252	7.252	7.252	7.252	7.12	7.12	6.989	6.989	6.729	6.886	6.729	6.597	6.18	6.18	6.18	6.18	6.048	6.048	6.048	5.631	5.371	5.371	5.371	5.371	5.371	5.114	4.982	4.982	4.247	4.247	4.247	4.247	4.119	4.119	4.119	4.119	4.119	4.119	3.05	2.058	1.798
YGL139W	9.37	9.37	9.37	9.37	9.37	9.527	9.527	9.527	9.527	9.685	9.813	9.813	9.813	9.813	9.656	9.527	9.527	9.527	9.527	9.527	9.527	9.527	9.527	9.527	9.527	9.527	9.399	9.139	9.139	9.139	9.139	9.139	9.399	9.399	9.399	9.399	9.399	9.399	9.399	9.399	9.113	9.113	8.956	8.956	8.956	8.956	8.956	8.828	8.828
YCR008W	0.289	0.289	0.289	0.289	0.289	0.289	0.289	0.289	0.289	0.289	0.289	0.289	0.289	0.289	0.289	0.289	0.289	0.289	0.289	0.289	0.289	0.289	0.289	0.289	0.289	0.289	0.289	0.289	0.289	0.289	0.289	0.421	0.421	0.421	0.421	0.421	0.421	0.421	0.421	0.421	0.421	0.421	0.421	0.421	0.421	0.421	0.421	0.421	0.421
YPL155C	8.117	8.117	8.117	8.117	8.245	8.245	8.245	8.245	8.245	7.853	7.59	8.505	8.505	8.373	8.373	8.373	8.373	8.373	8.556	9.256	9.413	9.413	9.413	9.413	9.545	10.072	10.072	10.072	10.072	10.643	10.643	10.8	10.8	10.8	10.8	10.8	10.8	10.8	10.8	10.669	10.669	10.669	10.669	10.669	10.669	10.511	10.511	10.511	10.511
YNR027W	4.722	4.722	4.722	4.722	4.722	4.594	4.594	4.594	5.008	5.008	5.422	5.685	6.619	6.619	6.777	6.619	6.619	7.033	7.033	7.033	7.033	7.033	7.033	7.033	7.033	7.033	7.033	7.033	7.033	7.033	7.165	7.165	7.165	7.165	7.165	7.293	7.971	7.971	7.971	8.099	8.099	8.099	8.099	8.099	8.099	8.099	8.099	8.099	8.099
YKL095W	7.413	7.413	7.413	7.544	7.544	7.673	7.83	7.958	7.958	7.958	7.958	7.958	8.222	8.35	8.478	8.61	8.867	8.867	8.995	8.995	9.255	9.255	9.383	9.383	9.512	9.643	9.775	9.775	9.775	9.775	9.775	9.775	9.775	9.775	9.775	9.775	9.775	9.775	9.775	9.775	9.775	9.775	9.775	9.775	9.775	9.775	9.775	9.775	9.775
YNL112W	4.016	3.438	2.738	2.896	3.027	3.156	3.156	3.156	3.287	3.287	2.844	2.844	2.844	2.844	2.844	2.844	3.759	4.019	4.019	4.019	4.019	4.283	4.414	4.857	4.857	4.989	4.989	5.088	5.088	5.088	5.088	5.088	5.246	5.246	5.506	5.637	5.769	5.769	5.897	5.897	6.973	6.973	7.361	7.361	7.361	7.361	7.49	7.49	7.49
YLR264W	1.74	1.74	1.871	1.871	1.743	1.743	1.743	1.743	1.9	1.9	1.9	1.9	1.9	1.9	2.189	2.189	2.189	2.189	2.189	2.189	2.189	2.347	2.347	2.343	2.632	2.632	2.79	2.918	2.918	2.918	2.786	2.658	2.658	2.79	3.079	3.236	3.236	3.236	3.236	3.236	3.393	3.393	3.393	3.393	3.84	4.103	4.491	4.491	4.491
YPL076W	6.864	6.539	6.539	6.411	6.411	6.671	6.799	6.799	6.799	6.671	6.671	6.363	6.626	6.626	6.626	6.626	6.626	6.234	6.392	6.392	6.52	6.231	6.231	6.388	6.231	6.363	6.363	6.363	6.363	6.494	6.494	6.761	6.761	6.889	6.889	6.889	7.149	7.149	7.149	7.021	7.021	7.021	7.021	7.153	7.021	6.864	6.864	6.864	6.864
YBR079C	8.263	8.106	7.977	7.82	7.688	7.688	7.688	7.846	7.322	7.322	7.322	7.454	7.586	7.875	7.875	7.875	8.032	8.032	8.292	8.819	8.819	8.819	8.819	8.819	8.819	9.262	9.262	9.262	9.262	9.262	9.262	9.262	9.262	9.104	9.104	8.848	8.848	8.848	8.848	8.848	8.848	8.848	9.005	9.005	9.162	9.162	9.034	9.034	9.034
YEL071W	12.096	12.096	12.224	12.353	12.353	12.221	12.221	12.064	12.064	12.064	12.064	12.192	12.353	12.353	12.484	12.773	12.773	12.905	12.905	12.905	12.931	12.802	12.802	12.802	12.26	12.26	12.802	12.802	12.96	13.223	13.223	13.223	13.223	13.223	13.095	12.494	12.494	12.363	12.388	12.388	12.388	12.388	12.546	12.703	12.703	12.729	12.571	12.571	12.151
YPL172C	6.526	6.526	6.782	7.036	7.036	7.164	7.193	7.325	7.874	8.134	8.134	8.134	8.134	8.262	8.262	8.262	8.134	8.134	8.551	9.064	9.193	9.193	9.193	9.453	9.453	9.453	9.453	9.453	9.453	9.456	10.239	10.756	10.756	10.756	11.279	11.279	11.539	11.539	11.539	11.539	11.411	11.411	11.411	11.411	11.411	11.411	11.411	10.891	11.026
YOR372C	12.089	12.089	12.089	12.089	12.089	12.089	11.386	11.229	11.229	11.097	11.097	10.966	10.966	10.966	10.966	10.966	10.966	10.834	10.834	10.706	10.548	10.032	9.874	9.874	9.614	9.614	9.614	9.614	9.094	7.38	7.38	7.509	7.509	7.509	7.509	7.377	7.634	7.634	7.634	7.634	7.634	7.634	7.634	7.37	7.63	7.788	7.788	7.788	7.788
YEL048C	8.995	8.867	8.998	8.998	8.998	8.998	9.705	10.379	10.379	10.51	10.51	10.353	10.51	10.51	10.639	10.639	10.953	11.082	11.21	11.338	11.338	11.338	11.338	11.338	11.335	10.947	10.815	10.658	10.918	11.049	11.309	11.309	11.309	11.441	11.313	11.313	11.313	11.313	11.47	12.199	12.433	12.433	12.433	12.433	12.433	12.433	12.433	12.301	12.144
YIL147C	10.34	10.34	10.34	10.34	10.34	10.34	10.468	10.282	10.67	10.67	10.67	10.67	10.67	10.67	10.67	10.67	10.67	10.67	10.67	10.67	10.67	10.67	10.513	10.513	9.646	9.646	9.646	9.646	9.646	8.811	8.397	8.265	8.134	8.134	8.134	8.134	8.134	8.134	7.976	7.976	7.976	8.105	8.105	7.79	7.79	7.402	6.856	6.724	6.724
YOL146W	7.525	7.525	7.525	7.24	7.24	7.371	8.498	10.19	10.19	10.318	10.318	10.318	10.318	10.318	10.318	10.318	10.318	10.318	10.318	10.318	10.447	10.447	10.575	10.575	10.575	10.575	10.575	10.575	10.604	10.739	10.896	11.028	11.028	11.028	11.028	11.028	11.028	11.028	11.031	11.031	11.031	11.163	11.163	11.163	11.163	11.163	11.031	11.031	11.031
YLR106C	13.018	13.018	13.018	13.018	13.018	13.018	13.175	13.175	13.175	13.175	13.438	13.438	13.856	13.856	13.856	14.116	14.116	14.116	14.379	14.639	14.639	14.639	14.639	14.639	14.639	14.639	14.639	14.639	14.639	14.639	14.639	14.767	14.767	14.767	14.767	14.767	14.767	14.767	14.767	14.767	14.767	14.767	14.896	15.313	15.313	15.313	15.313	15.313	15.313
YKR090W	1.384	1.384	1.384	1.673	1.673	1.929	2.087	2.244	2.244	2.244	2.372	2.372	2.372	2.372	2.372	2.53	2.401	2.27	2.27	2.398	2.398	2.398	2.398	2.398	2.398	2.398	2.398	2.398	2.398	2.526	2.526	2.526	2.526	2.526	2.526	2.526	2.526	2.526	2.526	2.526	2.526	2.526	2.918	3.075	3.075	3.075	3.075	3.489	3.489
YER142C	6.035	6.291	6.291	6.291	6.291	6.551	6.551	6.551	6.42	6.291	6.291	6.975	6.975	6.975	6.975	6.847	6.847	6.847	6.847	6.847	7.004	7.004	7.004	7.004	7.004	6.876	6.876	7.165	7.293	7.293	7.293	7.293	7.293	7.293	7.422	7.422	7.553	8.523	8.651	8.651	8.651	8.651	8.651	8.651	8.651	8.651	8.651	8.651	8.651
YML051W	9.358	9.358	9.672	9.932	10.738	10.452	11.152	10.863	11.258	11.646	11.646	11.646	11.646	11.646	11.646	11.646	11.646	11.646	11.646	11.646	11.804	11.804	11.804	11.961	12.247	12.378	12.507	12.507	12.507	12.378	12.378	12.378	12.378	12.378	12.378	12.642	12.539	12.539	12.539	12.539	12.931	12.931	13.348	13.348	13.348	13.505	13.505	13.505	13.663
YMR273C	7.396	7.264	7.264	7.528	8.054	8.054	8.212	9.04	9.168	9.325	9.325	9.325	9.325	9.874	10.16	10.574	10.574	10.574	10.834	10.834	10.991	10.991	11.255	11.255	11.255	11.255	11.229	11.489	11.489	11.489	11.621	11.727	12.118	12.247	12.247	12.247	12.247	12.247	12.247	12.247	12.247	12.247	12.247	12.247	12.247	12.115	12.115	11.858	11.858
YHR072W	6.828	6.956	6.956	7.088	7.348	7.48	7.008	7.008	6.982	6.982	6.854	6.854	7.499	7.656	9.425	9.425	9.425	9.425	9.425	9.425	9.425	9.425	9.425	9.556	9.556	9.556	9.556	9.556	9.556	9.428	9.428	9.685	9.527	10.054	10.054	10.343	10.343	10.343	10.343	10.215	10.215	10.529	10.529	10.529	10.921	10.921	10.921	10.921	10.921
YIL145C	8.282	8.282	8.282	8.985	9.245	9.402	9.402	9.402	9.402	9.402	9.534	9.534	9.666	9.951	10.709	10.709	11.097	11.361	11.807	11.807	11.807	11.939	12.067	12.067	12.195	12.195	12.195	12.195	12.353	12.353	12.353	12.353	12.353	12.353	12.353	12.353	12.353	12.353	12.481	12.481	12.481	12.481	12.481	12.481	12.481	12.478	12.478	12.635	12.635
YNL251C	8.034	8.034	8.034	8.034	8.034	8.034	8.034	8.034	8.034	8.034	8.034	7.903	7.903	7.903	7.774	7.485	7.2	7.068	7.068	6.936	6.676	6.256	6.256	6.256	6.256	6.516	6.384	6.384	6.384	6.384	6.384	6.227	6.227	6.227	5.703	5.703	5.861	5.418	5.549	5.549	5.549	5.549	5.549	5.421	5.421	4.908	4.908	4.49	4.362
YMR049C	4.555	4.683	4.683	4.683	4.947	4.947	4.947	4.947	4.947	4.947	4.947	4.947	4.947	4.947	5.525	5.781	6.041	6.041	6.041	6.041	6.041	6.041	6.041	6.041	6.041	6.041	6.041	6.041	6.041	6.041	6.041	6.041	6.041	6.041	6.199	6.067	6.067	6.067	6.067	6.067	6.067	6.067	6.067	6.067	6.067	6.067	6.067	6.067	6.067
YOR292C	14.552	14.552	14.552	14.552	14.552	14.552	14.42	14.42	14.029	13.871	13.871	13.322	13.059	12.173	12.173	10.834	10.307	10.307	10.307	10.307	10.022	9.893	9.893	9.736	9.736	9.348	9.348	9.348	8.934	8.934	8.802	8.802	8.802	8.674	7.172	5.162	4.584	4.427	4.427	4.427	4.427	4.427	4.427	4.427	4.427	4.427	4.427	4.427	4.298
YJL167W	6.739	6.739	6.739	6.739	6.867	6.867	6.999	6.999	6.999	6.999	6.999	7.13	6.999	6.999	6.999	6.999	6.999	6.999	7.156	7.156	7.156	7.156	7.156	7.156	6.87	6.87	6.87	6.87	6.87	6.87	6.87	6.739	6.607	6.607	6.607	6.607	6.607	6.607	6.607	6.607	6.607	6.607	6.764	6.764	6.764	6.764	6.764	6.764	6.764
YLR110C	1.968	1.968	1.39	1.39	0.947	0.947	0.947	0.947	0.947	0.947	0.947	0.947	0.947	0.816	0.816	0.816	0.816	0.816	0.816	0.816	0.816	0.816	0.816	0.947	0.816	0.816	1.079	1.079	1.079	1.079	1.079	1.079	1.079	1.079	1.474	1.474	1.474	1.474	1.474	1.474	1.474	1.474	1.474	1.474	1.474	1.474	1.474	1.474	1.474
YGR194C	10.535	10.535	10.535	10.535	10.278	10.278	10.278	10.278	10.278	10.278	9.887	9.729	8.708	7.716	6.827	6.827	6.827	6.959	7.116	7.248	7.248	7.379	7.508	7.508	7.508	7.508	7.508	7.508	7.508	7.508	7.508	7.508	7.508	7.508	7.508	7.094	6.962	6.962	6.933	6.933	6.618	6.618	6.49	6.647	6.962	6.962	6.962	6.962	7.094
YFL048C	9.001	9.132	9.132	9.132	9.132	9.132	9.132	9.132	9.264	9.264	9.264	9.264	9.264	9.264	9.264	9.264	9.264	9.264	9.264	9.264	9.396	9.396	9.396	9.396	9.396	9.396	9.396	9.524	9.524	9.524	9.656	9.656	9.656	9.656	9.656	9.656	9.656	9.656	9.656	9.656	9.656	9.656	9.656	9.656	9.656	9.656	9.656	9.656	9.656
YDR473C	3.262	3.393	3.679	3.679	3.679	3.679	3.807	3.807	3.807	3.807	3.807	3.493	3.624	3.624	3.624	3.624	3.624	3.595	3.595	3.595	3.595	3.724	3.855	3.855	3.855	4.144	4.565	4.565	4.697	4.697	4.697	4.697	4.828	4.828	5.114	5.114	5.242	5.242	5.242	5.242	5.242	5.242	5.242	5.242	5.242	5.242	5.242	5.242	5.242
YDR314C	9.064	9.064	8.907	8.907	8.907	8.907	8.621	8.358	8.201	8.201	8.201	8.201	6.853	6.593	5.922	5.922	5.922	5.922	5.479	5.091	4.962	4.962	4.962	4.962	5.123	5.123	5.123	5.123	5.123	5.123	4.991	3.621	2.215	1.772	2.064	2.064	2.064	2.064	2.196	2.873	3.448	3.448	3.997	3.997	4.154	4.154	4.286	4.418	4.864
YDR115W	4.731	4.731	4.731	4.731	4.731	4.731	4.603	4.603	4.603	4.603	4.603	4.603	4.603	4.603	4.603	4.603	4.471	4.343	4.343	4.215	4.215	4.215	4.215	4.215	4.057	3.9	3.9	3.9	3.9	3.9	3.9	3.637	3.637	3.065	3.065	3.065	3.065	3.065	2.937	2.937	2.937	2.289	2.289	2.289	2.289	2.289	2.289	2.289	2.289
YOR083W	10.343	10.343	10.475	10.475	10.475	10.475	10.317	10.317	10.186	9.922	9.659	9.502	9.344	9.213	9.213	9.213	9.213	9.242	9.242	9.242	9.242	9.242	9.11	9.11	8.279	7.99	7.99	7.99	7.99	7.99	7.858	7.726	6.917	6.917	6.76	6.76	6.76	6.76	6.76	6.76	6.76	6.76	6.76	6.76	6.503	6.224	6.099	5.968	5.968
YER058W	1.75	1.907	1.779	1.779	1.779	1.779	1.779	2.093	2.222	2.222	2.222	2.222	2.222	2.222	2.222	2.222	2.35	2.347	2.761	2.892	3.727	3.727	4.013	5.136	5.781	5.913	5.913	6.041	6.041	6.041	6.173	6.173	6.433	6.433	6.433	6.433	6.433	6.433	6.59	6.722	6.722	6.722	6.879	6.879	7.037	7.457	7.457	7.457	7.457
YMR131C	8.682	8.396	8.528	8.817	10.036	11.205	11.205	11.205	11.362	11.102	11.622	11.622	11.622	11.622	11.622	11.622	11.622	11.779	11.779	11.779	11.779	11.779	11.779	11.779	11.779	12.222	12.351	12.351	12.479	12.479	12.636	12.794	13.211	13.214	13.214	13.214	13.343	13.921	13.921	14.049	14.309	14.309	14.309	14.309	14.309	14.309	14.309	14.309	14.309
YGL038C	15.117	15.117	15.117	15.117	15.117	15.117	15.117	15.117	15.117	15.088	15.088	15.088	15.088	15.088	15.088	15.088	15.088	15.088	15.088	15.216	15.216	15.216	15.084	14.535	14.535	14.535	14.535	14.019	12.873	12.741	13.027	14.436	14.436	14.436	14.564	14.564	14.696	14.696	14.696	14.696	14.696	14.696	14.696	14.696	14.696	14.125	14.125	14.125	14.125
YGR277C	5.752	5.621	5.621	5.621	5.178	4.699	4.86	4.86	4.86	4.731	4.471	4.343	3.772	4.032	4.163	4.163	4.163	4.163	3.108	3.111	3.111	3.111	3.111	2.983	3.169	3.169	3.169	3.169	3.169	3.297	3.297	3.323	4.318	4.578	4.864	4.864	4.864	4.864	4.864	4.736	4.736	6.244	6.665	6.665	6.822	6.822	6.822	6.822	6.822
YCR042C	2.613	2.613	2.613	2.456	2.328	2.328	2.328	2.328	2.328	2.328	2.328	2.328	2.328	2.328	2.328	2.456	2.771	2.771	2.771	2.771	2.771	2.771	2.771	2.771	2.771	2.771	2.771	2.771	2.771	2.771	2.771	2.771	2.771	2.771	2.771	2.771	2.928	2.928	2.928	2.771	2.771	2.771	2.613	2.613	2.613	2.613	2.613	2.613	2.613
YML009C	11.307	11.439	11.15	11.15	10.992	10.992	10.992	11.15	11.281	11.281	11.567	11.567	11.567	11.567	11.41	11.41	11.567	11.439	11.439	11.153	11.153	11.952	11.952	11.952	11.82	11.824	11.824	11.798	11.798	11.798	11.926	11.612	11.612	11.612	11.612	11.612	11.612	11.74	11.583	11.583	11.583	11.714	11.557	11.557	11.557	11.557	11.557	11.557	11.557
YER113C	4.664	4.664	4.664	4.664	4.664	4.507	4.321	4.163	4.163	4.163	4.163	4.163	4.295	4.295	4.295	4.295	4.295	4.295	4.295	4.295	4.295	4.295	4.295	4.61	4.478	4.478	4.061	4.215	4.215	4.215	4.215	4.215	4.215	4.215	4.372	4.372	4.372	4.372	4.372	4.372	4.5	4.5	4.5	4.5	4.658	4.658	4.5	4.5	4.5
YMR227C	2.834	2.834	2.834	2.834	2.834	3.123	3.123	3.669	3.83	3.83	4.115	4.115	4.115	4.115	4.115	3.801	3.801	3.801	3.801	3.958	3.958	3.958	3.958	3.958	3.958	3.958	3.958	3.958	3.958	3.958	4.086	4.086	4.086	4.215	4.215	4.215	4.372	4.372	4.529	4.661	5.492	5.492	5.492	5.492	5.492	5.492	5.492	5.492	5.492
YDL099W	7.894	7.762	7.634	7.634	7.637	7.374	7.688	7.952	7.794	7.794	7.794	7.765	8.215	8.215	8.372	8.687	8.687	8.844	8.873	9.133	8.976	8.976	9.104	9.262	9.39	9.518	10.822	10.822	11.082	11.727	11.727	11.727	11.727	12.016	12.147	12.279	12.279	12.279	12.279	12.436	12.436	12.436	12.436	12.436	12.565	12.565	12.565	12.693	12.693
YBL082C	8.68	8.812	8.815	9.079	9.079	9.079	9.21	9.21	9.21	9.21	9.21	9.21	9.21	9.21	9.21	9.21	9.21	9.21	9.053	9.053	9.053	9.053	9.053	8.793	8.793	8.793	8.661	8.661	8.661	8.533	8.087	8.087	8.087	8.087	8.087	8.087	8.087	7.669	7.669	7.409	7.409	7.409	7.149	6.992	6.992	6.864	6.864	6.732	6.732
YJR011C	7.355	7.644	7.644	7.644	7.486	7.644	6.655	6.395	6.395	6.395	6.527	6.527	6.527	6.527	6.395	6.395	6.263	6.135	6.135	6.424	7.753	7.753	7.885	8.013	8.141	7.721	7.721	7.464	7.464	7.464	7.464	7.204	7.204	7.204	6.787	6.655	6.97	7.127	8.629	8.629	8.757	9.204	9.204	9.204	9.204	9.204	8.79	8.79	9.804
YHR077C	2	2	2	2	2	2	2	2.131	2.003	1.875	1.875	1.875	1.743	1.743	1.743	1.743	1.226	1.226	1.226	1.098	1.098	1.098	1.098	1.098	1.255	1.098	1.098	1.098	1.098	1.515	1.515	1.673	1.673	1.673	1.673	1.673	1.673	1.673	1.673	1.673	1.673	1.936	1.936	1.936	1.936	1.936	1.936	1.936	1.936
YLR148W	3.162	3.162	3.162	3.162	3.162	3.162	3.162	3.162	3.162	3.162	3.005	3.005	3.005	2.43	2.43	2.43	2.43	2.43	2.562	2.562	2.562	2.562	2.562	2.405	2.405	2.405	2.405	2.405	2.405	2.405	2.405	2.405	2.405	2.405	2.405	2.405	2.247	2.247	1.801	1.64	1.769	2.475	2.475	2.475	2.603	2.603	2.603	2.603	2.603
YFL041W	10.642	10.642	10.77	10.639	10.639	10.924	10.924	11.056	11.056	11.056	11.056	11.056	10.899	10.77	10.77	10.51	10.51	9.252	9.12	8.164	7.871	7.871	7.201	7.201	5.509	4.668	4.539	4.799	4.928	4.928	4.928	4.928	4.799	4.799	4.928	5.316	5.184	5.342	5.605	5.733	5.733	5.733	5.733	5.287	5.287	5.155	5.159	5.159	5.287
YGR218W	3.631	3.503	3.503	3.503	3.503	3.503	3.503	3.345	3.345	3.345	3.188	3.316	3.316	3.316	3.316	3.316	3.316	3.316	3.316	3.316	3.316	3.316	3.316	3.316	3.316	3.316	3.316	3.316	3.316	3.316	3.027	3.027	2.896	2.607	2.449	2.449	2.186	1.897	1.897	1.897	1.897	1.897	1.897	1.897	2.183	2.183	2.183	2.183	2.025
YGR258C	10.937	10.937	10.937	10.937	10.937	10.937	11.094	11.222	11.354	11.482	11.768	11.768	11.768	11.768	11.611	11.611	11.742	11.742	11.742	11.874	11.874	11.874	11.874	11.874	11.874	12.002	12.002	12.134	12.266	12.529	12.529	12.529	12.529	12.397	12.266	12.266	12.266	12.266	12.397	12.397	12.397	12.397	12.529	12.529	12.529	12.529	12.529	12.529	12.529
YBL051C	11.213	11.213	11.213	11.213	11.213	11.213	11.213	11.213	11.213	11.371	11.371	11.371	11.371	11.242	11.242	11.242	11.242	11.242	11.242	11.242	11.242	11.242	11.242	11.242	11.242	11.111	10.587	10.587	10.459	10.459	10.459	10.459	10.459	10.459	10.459	10.459	10.459	10.459	10.459	10.459	9.679	9.416	8.844	8.713	8.713	8.713	8.196	8.064	8.064
YCL064C	8.921	8.921	8.79	8.79	8.79	8.266	8.266	8.109	7.977	7.977	7.977	7.977	7.461	6.08	5.403	5.403	5.246	5.085	5.213	5.213	5.213	5.213	5.213	4.953	5.242	5.242	5.374	5.374	5.374	5.374	5.374	4.568	4.177	4.177	4.305	4.437	4.437	4.177	4.019	4.151	3.734	3.734	3.734	3.734	3.576	3.576	3.576	3.576	3.13
YLR245C	5.22	4.703	4.575	4.575	6.334	6.85	6.979	6.979	6.979	6.85	7.139	7.711	7.711	7.685	7.685	7.813	7.813	7.813	7.813	7.813	7.813	7.813	7.813	7.813	7.813	7.813	7.813	7.813	7.813	7.813	7.945	8.472	8.603	9.563	9.563	9.563	9.695	9.984	10.401	10.401	10.533	10.533	10.533	10.533	10.661	10.661	10.661	10.504	10.635
YNL067W	10.835	10.835	10.707	10.546	10.703	10.703	10.703	10.283	10.283	10.283	10.019	10.019	9.339	9.339	9.339	9.053	9.053	8.767	8.896	8.475	8.475	7.685	6.536	6.404	6.276	6.276	6.276	6.144	6.144	6.144	6.144	6.144	6.144	5.983	5.983	6.298	6.298	6.166	6.166	6.166	6.166	5.361	4.966	5.094	5.094	5.357	5.357	5.515	5.515
YMR002W	0.79	0.658	0.527	0.527	0.527	0.527	0.527	0.527	0.527	0.527	0.527	0.527	0.527	0.527	0.527	0.527	0.527	0.527	0.527	0.527	0.527	0.527	0.395	0.395	0.395	0.395	0.395	0.395	0.395	0.395	0.263	0.263	0.263	0.263	0.263	0.263	0.132	0.132	0.132	0.132	0.132	0.132	0.132	0.132	0.132	0.132	0.132	0.132	0.132
YAL036C	13.128	13.128	13.257	13.257	13.257	13.257	13.388	13.388	13.388	13.388	13.52	13.52	13.835	13.835	13.966	13.966	13.966	13.966	13.966	13.966	13.966	13.966	14.124	14.124	13.966	13.966	13.966	13.966	13.966	13.966	13.966	13.966	14.098	14.23	14.387	14.387	14.519	14.519	14.519	14.519	14.519	14.519	14.519	14.519	14.676	14.676	14.676	14.676	14.676
YGR233C	7.673	7.673	7.673	7.419	7.419	7.288	7.288	6.893	6.893	6.893	6.893	6.893	6.893	7.05	6.918	6.918	6.79	6.79	6.79	6.658	6.658	6.501	6.501	6.501	6.501	6.501	6.501	6.238	6.238	6.238	6.238	6.238	6.238	6.238	6.238	6.238	6.238	4.247	4.273	4.43	4.719	4.719	5.319	5.319	5.319	5.605	5.605	5.29	5.29
YBR220C	4.973	4.973	4.973	4.973	4.973	4.973	4.973	4.973	4.973	5.105	5.105	5.105	5.105	5.105	5.105	5.105	5.237	5.079	5.079	5.079	5.079	5.079	5.079	5.079	5.079	5.079	5.079	5.079	4.79	4.79	4.79	4.79	4.79	4.318	4.19	3.904	3.904	3.904	3.304	3.041	2.909	2.909	2.909	2.752	2.488	1.804	1.804	1.804	1.804
YGR234W	0.263	0.395	0.681	0.681	0.681	0.681	0.681	0.681	0.681	0.681	0.681	0.681	0.681	0.681	0.681	0.677	0.677	0.677	0.677	0.677	0.677	0.677	0.677	0.677	0.677	0.677	0.677	0.677	0.677	0.677	0.677	0.677	0.809	0.809	0.809	0.809	0.941	0.941	0.941	0.941	0.941	0.941	0.941	0.941	0.941	0.941	0.941	0.941	0.941
YDR510W	1.259	1.259	1.259	1.259	1.127	1.127	1.127	1.259	1.259	1.259	1.387	1.387	1.387	1.387	1.387	1.387	1.387	1.387	1.387	1.387	1.387	1.387	1.387	1.387	1.387	1.387	1.387	1.387	1.387	1.387	1.387	1.387	1.387	1.387	1.544	1.413	1.413	1.413	1.413	1.413	1.413	1.413	1.413	1.413	1.413	1.413	1.413	1.413	1.413
YPL151C	4.998	4.998	4.998	4.998	4.998	4.998	4.998	4.998	4.998	4.998	5.126	5.126	5.126	5.126	5.126	5.126	5.126	5.126	5.284	5.284	5.284	5.284	5.284	5.284	5.284	5.284	5.284	5.284	5.284	5.284	5.284	5.284	5.284	5.284	5.284	5.284	5.284	5.284	5.284	5.284	5.284	5.284	5.284	5.284	5.284	5.284	5.126	5.126	4.995
YLR328W	9.007	9.007	9.007	9.007	9.007	9.007	9.007	9.007	9.007	9.007	9.007	8.876	8.876	8.744	8.352	7.672	7.672	7.672	7.672	7.672	7.672	7.672	7.672	7.672	7.672	7.672	7.129	7.129	7.129	6.866	6.866	6.866	6.866	6.734	6.734	6.863	6.863	6.863	6.705	6.705	6.705	6.705	6.705	6.705	6.705	6.548	6.548	6.548	6.548
YPR010C-A	5.001	5.133	5.133	5.133	4.947	4.947	5.207	5.207	5.207	5.207	5.207	5.207	5.207	5.207	5.207	5.075	5.467	5.467	5.467	5.467	5.467	5.598	5.598	5.598	5.727	5.727	5.727	5.598	5.598	5.598	5.598	5.598	5.727	5.884	5.884	6.016	6.147	6.305	6.305	6.305	6.305	6.305	6.305	6.44	6.205	6.209	6.209	6.209	6.209
YNL277W	2.039	2.039	2.039	2.039	2.039	2.039	2.039	2.039	2.039	2.039	2.039	2.039	2.039	2.039	2.039	2.17	2.013	1.885	1.885	1.885	1.885	1.885	1.885	2.016	2.016	1.888	1.888	1.888	1.888	1.888	1.888	1.888	1.888	1.888	1.888	1.888	1.496	1.496	1.236	1.236	1.105	1.105	1.105	1.105	1.105	1.105	1.105	1.105	1.105
YOR210W	6.488	6.356	6.356	6.356	6.356	6.224	6.224	6.224	6.224	6.224	6.224	6.224	6.224	6.093	6.093	6.093	6.093	6.093	6.093	5.672	5.54	5.54	5.54	5.383	5.383	5.383	5.068	5.068	5.068	4.94	4.94	4.94	4.94	4.94	4.94	4.94	4.654	4.654	4.654	3.98	3.852	3.852	3.852	3.852	3.852	3.695	2.921	2.376	2.244
YBR263W	3.602	4.247	4.658	4.786	4.654	4.654	4.497	4.497	4.76	5.939	7.213	7.213	7.213	7.213	7.213	7.345	7.473	7.605	7.736	7.736	7.736	7.736	7.996	7.996	7.996	7.996	7.996	7.996	8.256	8.256	8.128	8.385	8.385	8.385	8.513	8.773	8.773	8.905	8.905	9.062	9.062	9.062	9.062	9.062	9.062	9.319	9.319	9.319	9.319
YNR024W	8.003	8.003	8.135	7.977	7.977	7.977	7.977	7.849	8.234	8.205	8.202	8.59	8.59	8.747	8.747	8.616	8.616	8.905	9.062	9.868	10.725	10.725	10.725	12.423	12.946	12.946	12.946	12.946	12.946	13.104	13.104	12.946	12.946	12.946	12.946	13.232	13.36	13.36	13.518	13.518	13.389	13.518	13.389	13.261	13.261	13.261	13.261	13.261	13.129
YFR018C	7.36	7.36	7.492	7.492	7.755	7.887	8.015	8.015	8.015	8.015	8.015	8.33	8.33	8.487	8.487	8.487	8.487	8.487	8.487	8.487	8.487	8.645	8.645	8.905	8.905	8.905	8.905	9.062	9.219	9.219	9.219	9.219	9.219	9.219	9.351	9.062	9.194	9.486	9.486	9.486	9.486	9.486	9.486	9.486	9.486	9.486	9.486	9.486	9.486
YMR234W	9.181	9.181	8.79	8.79	8.79	8.79	8.79	8.475	8.318	8.318	8.318	8.16	8.029	8.318	8.189	8.318	8.318	8.318	7.9	7.9	7.361	7.197	7.326	7.326	7.326	7.772	8.029	8.029	8.343	8.343	8.343	8.215	7.82	7.714	7.399	7.242	7.216	7.085	7.216	8.029	8.029	8.029	8.029	8.029	8.029	8.029	8.029	7.871	7.871
YPR043W	3.339	3.339	3.339	3.339	3.339	3.339	3.339	3.339	3.339	3.339	3.339	3.339	3.339	3.339	3.339	3.339	3.339	3.339	3.339	3.181	3.181	3.181	3.181	3.313	3.599	3.599	3.727	3.727	3.727	3.727	3.727	3.727	3.727	3.727	3.727	3.727	3.855	3.855	3.855	3.855	4.013	4.013	4.327	4.327	4.459	4.459	4.459	4.459	4.459
YDR310C	3.499	3.499	3.499	3.371	3.371	2.822	2.822	2.822	2.822	2.536	2.536	2.405	2.405	2.405	2.533	2.533	2.533	2.533	2.533	2.533	2.533	2.533	2.533	2.533	2.533	2.533	2.533	2.533	2.533	2.533	2.533	2.533	2.533	2.401	2.27	2.27	2.27	1.856	1.592	1.329	1.201	1.069	0.912	0.912	0.78	0.78	0.78	0.648	0.648
YKR100C	9.527	9.527	9.527	9.527	9.527	9.527	9.656	9.656	9.656	9.787	9.787	9.787	9.787	9.787	9.787	9.787	9.787	9.656	9.656	9.813	9.813	9.813	9.945	9.948	9.948	10.08	10.08	10.211	10.211	10.211	10.211	10.211	10.211	10.211	10.343	10.343	10.343	10.343	10.343	10.343	10.475	10.475	10.475	10.475	10.475	10.475	10.475	10.475	10.475
YLR026C	9.657	9.657	9.528	8.976	8.976	9.265	9.265	9.265	9.137	9.265	9.265	9.265	9.265	9.265	9.528	9.528	9.528	9.686	9.686	9.686	9.686	9.528	9.528	9.528	9.528	9.66	9.66	9.66	9.528	9.371	9.371	8.087	7.538	7.538	7.409	7.409	7.409	7.567	7.567	7.567	7.698	7.698	7.698	7.698	7.698	7.698	7.57	7.57	7.31
YGL012W	6.067	5.935	5.807	6.07	6.07	6.07	6.359	7.615	7.615	7.904	7.904	8.035	8.035	8.324	8.324	9.104	9.233	9.233	9.364	9.364	9.364	9.364	9.364	9.364	9.364	9.624	9.624	9.756	9.756	9.756	9.496	9.496	9.207	9.207	9.207	9.207	9.335	9.335	9.335	9.335	9.335	9.335	9.335	9.335	9.335	9.335	9.335	9.335	9.335
YNL063W	7.21	7.21	7.21	6.924	6.667	6.407	6.407	6.25	5.357	4.17	2.735	2.735	2.607	2.607	2.607	2.607	2.607	2.607	2.607	2.892	3.207	3.207	3.207	3.05	3.05	3.178	3.31	2.578	2.289	2.131	2.131	2.003	2.003	2.003	2.003	2.003	2.003	1.875	1.875	1.875	1.875	2.006	2.006	1.849	1.849	1.849	1.849	1.849	1.977
YKL113C	0	0	0	0	0	0	0	0.132	0.132	0.132	0.132	0.132	0.132	0.132	0.132	0.132	0.132	0.132	0.132	0.132	0.132	0.263	0.421	0.578	0.578	0.578	0.578	0.71	0.71	0.71	0.71	0.867	0.867	0.867	0.867	0.867	0.867	0.867	0.867	0.867	0.867	0.867	0.867	0.867	0.867	0.867	0.867	0.867	0.867
YKR087C	9.329	9.329	9.329	9.2	9.2	9.2	8.78	8.911	8.626	7.952	7.531	7.528	7.528	7.528	7.659	7.008	6.847	6.59	6.565	6.407	6.407	6.536	6.693	6.982	6.982	6.982	6.982	6.982	6.85	7.008	7.008	6.019	6.176	6.436	6.436	6.279	6.279	6.151	6.414	6.414	6.414	6.414	6.414	6.282	6.282	6.282	6.282	5.766	5.509
YNL152W	10.799	10.096	10.456	10.456	10.327	10.327	10.17	10.042	9.207	9.207	8.526	7.692	7.403	7.374	7.374	7.242	7.242	6.854	6.854	6.854	6.594	7.117	7.146	8.109	8.109	8.369	8.369	8.369	8.369	8.369	8.369	8.526	8.526	8.526	8.526	8.526	8.526	8.526	8.552	8.266	8.266	8.006	7.875	7.875	7.875	8.006	8.006	8.006	8.135
YBR233W	9.766	9.634	9.634	9.898	9.898	10.697	10.697	10.828	10.828	10.828	10.828	10.828	10.828	10.828	10.828	10.828	10.697	10.828	10.697	10.697	10.697	10.697	10.697	10.697	10.408	10.408	10.305	10.305	10.433	10.433	10.433	10.433	10.433	10.433	10.433	10.433	11.448	11.448	11.704	11.704	11.704	11.704	11.862	11.862	11.73	11.862	11.704	11.704	11.833
YMR259C	3.936	3.936	3.936	4.093	4.093	4.093	4.093	4.093	4.093	4.093	4.093	4.093	4.382	4.382	4.382	4.639	4.895	4.895	4.895	4.895	4.895	4.895	4.895	4.895	4.895	4.895	4.921	4.921	5.078	5.078	4.95	4.95	4.95	4.95	4.95	4.95	4.95	4.818	4.818	4.818	4.818	4.818	4.687	4.687	4.687	4.844	4.844	4.844	4.844
YGL253W	1.39	1.39	1.39	1.39	1.39	1.39	1.39	1.39	1.39	1.39	1.39	1.39	1.259	1.519	1.519	1.519	1.519	1.519	1.519	1.519	1.519	1.387	1.387	1.387	1.387	1.519	1.676	1.676	1.676	1.676	1.676	1.804	1.804	1.804	1.962	2.093	2.093	2.093	2.093	2.093	2.093	2.093	2.093	2.093	2.093	2.093	2.093	1.936	1.936
YLL027W	5.54	5.54	5.855	5.855	5.855	5.855	5.855	5.855	5.855	5.855	5.855	5.727	5.727	5.855	5.727	5.727	6.115	6.115	6.115	5.983	5.983	6.426	6.43	6.43	6.43	6.43	6.301	6.272	6.272	6.272	6.272	6.272	6.144	6.144	6.147	6.539	6.539	6.667	6.773	7.033	7.033	7.033	6.905	6.905	7.297	7.425	7.425	7.425	7.425
YGR101W	7.698	7.958	7.252	7.409	8.122	8.122	8.925	8.925	9.528	9.397	9.397	9.634	9.634	9.634	9.634	9.634	9.92	10.308	10.466	10.729	10.729	10.729	10.729	10.729	10.729	10.729	10.601	10.601	10.601	10.729	10.729	10.729	10.308	10.308	10.308	9.759	9.628	9.785	9.785	9.785	9.785	10.074	10.074	10.074	10.231	10.36	10.652	10.652	10.652
YDR292C	7.235	6.115	5.181	5.338	5.627	6.099	6.099	6.099	6.231	6.231	6.103	6.103	6.363	6.234	6.234	6.234	6.234	6.26	6.831	10.298	10.558	10.822	10.822	10.822	10.822	11.085	11.348	13.827	13.827	13.827	13.955	13.955	13.955	13.955	14.241	14.241	14.53	14.53	14.53	14.53	14.53	14.53	14.53	14.372	14.947	15.361	15.361	15.361	15.361
YLR431C	11.014	11.014	10.622	10.622	10.622	10.362	10.362	10.362	10.362	10.362	10.362	10.362	10.362	10.095	9.29	8.898	8.898	9.026	9.184	9.184	9.312	9.312	9.312	9.312	9.312	9.312	8.898	8.898	8.766	8.609	8.323	8.323	8.166	8.166	8.166	8.166	8.323	8.195	8.195	8.195	8.038	8.038	7.909	7.909	8.041	7.653	7.364	7.364	7.364
YKL099C	17.99	17.99	17.99	17.99	17.99	17.99	18.122	17.99	17.99	17.99	17.99	17.99	18.122	18.122	18.122	18.122	18.122	18.279	18.279	18.279	18.279	18.411	18.411	18.411	18.539	18.539	18.539	18.276	18.276	18.012	18.012	18.141	18.141	18.141	18.141	18.141	18.141	18.141	18.141	18.141	18.141	18.141	18.141	18.141	18.012	17.723	17.723	17.723	17.723
YOR037W	8.206	7.818	7.818	8.367	8.367	8.367	8.656	8.656	8.656	8.656	7.997	7.734	7.862	7.862	7.705	7.548	7.676	7.702	7.958	8.058	8.186	8.314	8.157	8.157	8.157	7.842	7.842	7.842	7.579	7.707	7.605	8.253	8.773	8.773	8.905	8.776	8.776	8.776	8.776	8.019	8.147	9.348	9.348	9.348	9.348	9.348	9.479	9.479	9.714
YGL087C	6.481	6.481	6.481	6.481	6.924	6.924	6.924	6.924	6.924	6.924	6.924	6.924	6.924	6.927	6.927	6.927	6.927	6.927	6.927	6.927	6.927	6.927	6.927	6.799	6.799	6.927	6.796	6.796	7.085	7.216	7.216	7.216	7.216	7.216	7.088	7.088	7.088	7.088	7.088	7.088	7.088	7.088	7.377	7.377	7.249	7.249	7.249	7.406	7.406
YER064C	1.904	1.904	1.904	1.904	1.904	1.904	1.904	1.904	1.904	1.904	2.164	2.164	2.164	2.164	2.164	2.164	2.164	2.032	2.189	2.189	2.189	2.189	2.189	2.189	2.058	2.058	2.058	2.661	2.793	2.793	2.793	2.793	2.793	2.793	2.793	2.793	2.793	2.661	2.661	2.661	2.661	2.661	2.661	2.661	2.661	2.661	2.661	2.661	2.661
YOR234C	0.132	0.132	0.132	0.132	0.132	0.132	0.132	0.132	0.132	0.132	0.132	0.132	0.132	0.132	0.132	0.132	0	0	0	0	0	0	0	0	0	0	0	0	0	0	0	0	0	0	0	0	0	0	0	0	0	0	0	0	0	0	0	0	0
YBR199W	6.299	6.299	6.431	6.431	6.431	6.431	6.431	6.431	6.431	6.431	6.431	6.431	6.562	6.562	6.562	6.562	6.562	6.562	6.562	6.562	6.562	6.562	6.562	6.562	6.562	6.562	6.562	6.277	6.277	6.145	6.013	5.907	5.907	6.039	6.039	6.039	5.779	5.779	5.779	5.779	5.779	5.519	5.256	5.256	5.256	5.256	5.256	5.256	4.967
YNL113W	10.305	10.305	10.305	10.305	10.019	10.019	10.019	10.019	10.019	10.019	10.019	10.019	10.019	10.019	10.019	9.756	9.756	9.756	9.624	9.624	9.624	8.851	8.719	8.719	8.193	7.936	7.804	7.804	7.804	7.804	7.804	7.804	7.804	7.804	7.804	7.804	7.288	7.024	7.024	7.024	7.024	6.896	6.768	6.768	6.768	6.768	6.768	6.768	6.768
YHL030W	0.446	0.446	0.446	0.446	0.446	0.446	0.446	0.575	0.703	0.831	0.831	1.12	1.12	1.12	1.252	1.384	1.384	1.384	1.384	1.384	1.384	1.984	1.984	1.984	1.984	1.984	1.984	1.984	2.112	2.372	2.372	2.372	2.372	2.501	2.501	2.501	2.501	2.658	2.658	2.658	2.658	2.658	2.658	2.658	2.658	2.658	2.658	2.658	2.918
YNL215W	6.754	6.754	6.883	6.883	6.883	6.883	6.883	6.359	6.356	6.455	6.587	6.979	6.979	6.979	6.979	7.107	7.107	7.239	7.235	7.235	7.364	7.364	7.521	7.653	7.784	7.784	7.784	7.784	7.784	7.653	7.784	7.942	7.942	7.942	7.81	7.81	7.81	7.81	7.293	7.293	7.293	7.81	7.81	7.81	8.256	8.256	8.256	8.414	8.414
YBR194W	4.876	4.719	4.719	4.719	4.719	4.719	4.719	4.719	4.462	4.462	4.334	4.206	4.074	3.946	3.657	3.946	4.777	4.777	4.777	4.777	4.777	4.488	4.77	4.77	4.613	4.613	4.613	4.998	5.756	6.17	6.17	6.17	6.301	6.301	6.459	6.144	6.565	6.979	6.979	8.092	8.092	8.092	8.092	8.092	8.118	8.407	9.755	9.755	9.755
YLR114C	5.239	5.239	5.239	5.239	5.239	5.239	5.239	5.239	5.239	5.371	5.371	5.762	6.366	6.366	7.933	7.933	7.933	7.933	7.933	7.933	7.933	8.09	8.09	8.09	8.09	8.09	8.09	8.09	8.09	8.09	8.222	8.222	8.222	8.353	8.353	8.353	8.353	8.353	8.353	8.353	8.222	8.478	8.61	8.61	8.61	8.738	8.738	8.738	8.998
YML112W	11.371	11.499	11.082	10.822	10.822	10.401	10.115	10.115	9.73	9.73	9.73	8.343	8.186	7.384	7.384	7.384	6.809	6.546	6.86	6.86	8.003	9.431	9.431	9.431	9.431	9.431	9.431	9.431	9.431	9.457	9.457	9.457	9.845	10.94	10.94	10.94	10.94	10.94	10.94	10.94	10.94	10.94	10.94	10.937	11.094	11.094	10.962	10.834	10.834
YJL049W	13.008	13.008	13.165	13.165	13.293	13.293	13.993	13.865	13.865	13.865	14.15	14.282	14.154	14.154	14.154	14.154	14.154	14.285	15.113	15.502	15.502	15.502	15.502	15.893	15.893	15.893	15.765	15.765	15.765	15.637	15.637	15.479	15.479	15.479	15.479	15.871	15.999	15.999	15.999	15.999	15.999	15.999	16.446	16.314	16.442	16.311	16.596	16.596	16.596
YKR095W-A	16.412	16.412	16.412	16.412	16.156	16.156	16.156	16.027	16.027	15.764	15.764	15.896	15.925	15.925	16.056	16.056	16.056	16.056	16.056	16.056	13.065	12.911	12.647	12.519	12.519	12.782	12.654	12.811	12.811	12.811	12.811	12.195	12.195	12.195	12.038	12.038	12.038	12.038	11.752	11.752	11.104	11.104	10.298	9.903	9.9	10.054	10.497	10.34	10.468
YKR086W	6.944	6.944	7.076	7.076	7.076	7.076	6.893	6.893	6.893	6.893	6.893	6.764	7.438	9.891	9.891	10.433	10.433	10.562	10.693	10.693	10.825	10.825	11.085	11.74	12.311	12.883	12.883	12.883	13.268	13.268	13.557	13.557	13.557	13.557	14.102	14.391	14.391	14.391	14.391	14.391	14.391	14.26	14.388	14.809	14.809	14.809	14.94	14.94	15.098
YML070W	4.009	3.749	3.907	4.17	4.17	4.17	4.17	4.17	4.17	4.17	5.342	5.602	5.887	6.045	6.045	6.045	6.359	6.359	6.359	6.359	6.359	6.359	6.359	6.388	6.388	6.546	6.703	6.703	6.703	6.831	6.831	6.831	6.831	6.831	6.831	6.831	6.831	6.831	6.831	6.989	7.274	7.406	7.406	7.406	7.406	7.406	7.406	7.406	7.406
YPL265W	0.263	0.263	0.263	0.263	0.263	0.263	0.263	0.263	0.263	0.263	0.263	0.263	0.263	0.263	0.263	0.263	0.263	0.263	0.263	0.263	0.263	0.263	0.263	0.263	0.263	0.263	0.263	0.263	0.263	0.263	0.263	0.263	0.263	0.263	0.263	0.263	0.263	0.263	0.263	0.263	0.263	0.263	0.263	0.263	0.263	0.263	0.263	0.263	0.263
YJL168C	10.124	10.124	10.124	10.124	10.124	10.124	10.124	10.124	10.253	10.253	10.253	10.253	10.253	10.253	10.253	10.253	10.253	10.253	10.253	10.253	10.253	10.253	10.253	10.253	9.993	9.729	9.315	8.872	8.715	8.715	8.587	8.587	8.587	8.458	8.301	8.301	8.301	8.301	8.301	8.173	8.173	8.173	8.173	8.173	7.916	7.916	7.155	7.155	6.866
YJL094C	7.673	7.669	7.669	7.669	7.669	7.384	7.384	7.252	7.38	7.38	7.38	7.38	6.934	7.066	8.805	8.805	9.194	9.322	9.637	9.897	9.897	9.897	10.16	10.16	10.446	10.446	10.446	10.577	10.577	10.577	10.577	10.709	10.709	10.709	10.709	10.552	10.552	10.552	10.552	10.709	10.709	10.841	10.998	10.998	10.998	10.998	10.866	10.995	10.995
YDL103C	11.916	11.916	11.788	11.085	10.533	10.661	10.661	10.661	8.783	8.783	7.75	5.978	5.978	6.212	6.212	6.527	6.527	6.398	5.776	5.381	5.381	5.381	5.381	4.729	4.154	3.576	4.257	5.506	5.634	5.634	6.029	6.029	6.029	6.729	7.172	7.172	7.172	7.172	7.3	7.971	7.971	7.971	7.971	7.971	8.648	8.52	8.52	9.043	9.043
YNL287W	12.712	12.712	12.712	12.58	12.58	12.58	12.738	12.738	12.738	12.738	12.738	12.738	12.738	12.869	12.869	12.869	12.873	13.03	13.03	13.03	13.03	13.162	13.162	13.162	13.162	13.162	13.162	13.162	13.162	13.162	13.162	13.162	13.162	13.162	13.162	13.162	13.03	13.03	13.03	13.03	13.03	13.03	12.902	12.744	12.616	12.616	12.488	12.488	12.488
YJL193W	3.724	3.724	3.724	3.724	4.038	4.167	4.452	4.452	4.452	4.581	4.581	4.581	4.581	4.738	4.738	5.027	5.027	5.155	5.155	5.313	5.313	5.313	5.313	5.313	5.313	5.313	5.313	5.313	5.598	5.598	5.598	5.598	5.598	5.756	5.756	5.624	5.496	5.496	5.496	5.496	5.21	5.21	5.053	5.053	5.053	5.21	5.367	5.367	5.627
YOL048C	9.926	9.926	9.794	9.666	9.666	8.256	7.03	7.03	7.03	7.03	6.873	6.873	7.001	6.873	6.561	6.956	6.956	6.956	6.956	6.956	6.956	6.956	6.956	6.956	6.667	6.411	5.92	5.92	5.92	6.594	6.594	6.725	6.725	6.725	6.725	6.857	6.597	6.597	7.534	7.406	7.406	7.406	7.406	7.406	7.695	7.695	7.695	7.695	7.695
YER107C	3.939	3.939	3.939	3.939	3.939	3.939	4.225	4.488	5.034	5.034	5.034	5.191	6.026	6.026	6.498	6.498	6.472	6.629	6.629	6.758	6.758	7.175	7.303	7.432	8.189	8.873	9.393	10.1	11.352	11.352	11.352	11.509	12.809	12.809	12.966	12.966	12.966	13.095	13.095	13.38	13.38	13.38	13.509	13.509	13.509	13.509	13.483	13.483	13.483
YDL211C	5.056	5.056	5.056	5.056	5.056	5.056	5.056	5.056	5.056	5.814	5.814	5.814	5.814	5.814	5.814	5.814	5.814	5.814	5.814	5.814	5.814	5.814	5.971	5.971	5.971	5.971	5.971	5.971	6	6	6	6	6	6	6	6	6	6	6	6	5.868	5.868	5.868	5.868	5.868	5.868	6	6	6
YHR153C	15.724	15.852	15.852	15.852	15.852	15.852	15.852	15.852	15.852	15.852	15.852	16.009	16.009	16.009	16.009	16.009	16.009	16.009	16.009	16.009	16.009	16.009	16.138	16.138	15.874	15.874	15.874	15.874	15.743	15.743	15.614	15.614	15.614	15.614	15.614	15.614	15.614	15.614	15.3	15.3	15.142	15.142	15.142	15.011	15.011	14.696	14.407	14.407	14.407
YGR046W	3.397	3.397	3.397	3.393	3.653	3.653	3.653	3.968	3.968	4.1	4.1	4.1	4.228	4.645	4.645	4.645	4.645	4.645	4.777	4.777	4.909	4.905	5.037	5.037	5.037	5.194	5.326	5.747	6.27	6.27	6.27	6.27	6.27	6.27	6.27	6.267	6.395	6.395	6.523	6.523	6.655	6.655	6.523	6.652	6.494	6.494	6.494	6.494	6.494
YJL090C	0.677	0.809	1.098	1.226	2.867	3.801	3.801	3.801	4.43	4.43	4.558	4.815	4.815	4.815	4.815	5.078	5.078	5.21	5.21	5.342	5.342	5.47	5.602	5.602	5.602	5.602	5.99	6.147	6.147	6.147	6.147	6.147	6.305	6.305	6.433	6.748	6.748	6.748	6.748	6.773	7.191	7.191	7.191	7.319	8.15	8.15	8.754	8.754	8.882
YPL116W	1.153	1.153	1.153	1.153	1.284	1.284	1.284	1.284	1.284	1.284	1.284	1.284	1.284	1.284	1.284	1.284	1.284	1.284	1.284	1.284	1.284	1.284	1.127	1.127	1.127	1.127	1.127	1.127	1.127	1.127	1.127	1.127	1.127	1.127	1.127	1.127	1.127	1.127	1.127	0.97	0.552	0.552	0.552	0.552	0.552	0.552	0.552	0.552	0.552
YBR195C	8.379	8.536	8.536	8.536	8.536	8.536	8.145	8.145	8.145	8.145	8.145	8.145	8.145	8.145	9.075	9.204	9.204	9.204	9.204	9.361	9.518	9.387	9.387	9.255	9.123	9.255	9.255	9.127	10.192	9.746	9.746	9.746	9.717	10.391	10.519	11.932	11.932	11.906	11.906	11.906	11.749	11.749	11.749	11.749	11.749	11.906	12.195	13.422	13.422
YGL070C	7.919	7.919	7.919	7.919	7.916	7.916	7.916	7.788	7.788	8.34	8.468	9.39	9.39	9.39	9.39	9.39	9.39	9.39	9.39	9.39	9.39	9.39	9.39	9.39	9.39	9.258	9.258	9.39	9.39	9.39	9.39	9.39	9.39	9.39	9.39	9.258	9.258	9.258	9.258	9.258	9.258	9.127	9.284	9.284	9.416	9.416	9.416	9.416	9.416
YPL090C	1.024	1.024	1.024	1.024	1.024	1.024	1.024	1.024	1.024	1.024	1.024	1.024	1.024	1.024	1.024	1.024	1.024	1.024	1.024	1.024	1.024	1.024	1.024	1.024	1.024	1.024	1.024	1.024	1.024	1.024	1.024	1.024	1.024	1.024	1.024	1.024	1.024	1.024	1.024	1.024	1.024	1.024	1.024	1.024	1.024	1.024	1.024	1.024	1.024
YER112W	14.503	14.503	14.66	14.66	14.66	14.66	14.66	14.66	14.371	13.98	14.137	14.394	14.394	14.108	14.108	14.108	14.108	14.108	13.98	13.98	13.98	13.98	13.848	13.848	12.914	12.336	12.208	12.208	12.079	12.079	12.211	12.054	12.054	12.057	12.185	12.185	12.185	12.028	11.896	11.896	11.896	11.896	11.896	11.896	11.896	11.896	10.696	10.439	7.264
YMR012W	9.361	9.233	9.233	9.233	9.233	5.172	3.843	2.598	2.126	1.994	2.151	2.28	3.368	3.236	3.236	3.236	3.236	3.236	2.947	3.624	4.013	4.144	4.144	4.273	4.273	4.401	6.295	6.295	6.295	6.426	6.426	6.715	6.715	6.715	6.715	6.847	6.847	6.847	6.532	6.532	6.792	6.792	6.792	6.792	6.792	6.635	6.635	6.635	6.635
YLR288C	6.199	5.136	4.013	3.47	3.339	3.47	3.47	3.47	3.185	3.602	4.048	4.719	4.719	4.719	4.719	4.719	4.719	4.69	5.005	5.005	5.261	5.419	5.419	5.261	5.393	5.393	5.393	5.393	5.55	5.814	5.656	5.656	5.656	5.656	5.114	4.854	4.989	5.567	7.442	7.968	8.097	8.097	8.097	7.939	7.939	7.939	7.939	7.939	8.228
YDR063W	8.829	8.829	8.829	8.829	8.829	9.272	9.272	9.14	8.983	8.983	8.986	9.66	9.66	9.528	10.045	10.045	10.173	10.305	10.173	10.305	10.433	10.433	10.433	10.433	10.433	10.433	10.144	10.144	10.144	10.144	10.273	10.273	10.404	10.273	10.115	10.404	10.562	10.562	10.562	10.562	10.562	10.562	10.433	10.302	10.302	9.913	9.913	9.913	9.653
YCR047C	7.48	7.48	7.48	7.48	7.48	7.088	7.088	7.216	7.216	7.216	7.216	7.216	7.216	7.216	7.216	7.216	7.216	7.216	7.216	7.216	7.348	7.348	7.348	7.348	7.22	7.22	6.96	6.828	6.985	6.985	6.985	6.985	6.985	6.985	6.985	6.985	6.985	6.985	6.985	6.985	6.985	6.985	6.985	6.985	6.985	6.985	6.985	6.985	6.985
YIL161W	4.167	4.167	4.167	4.587	4.844	4.687	4.687	5.258	5.258	5.001	5.001	5.001	4.555	4.555	4.687	4.687	4.687	4.844	4.844	4.844	4.976	4.976	4.847	4.976	4.716	4.716	4.745	5.034	5.165	5.294	5.294	5.294	5.422	5.579	5.579	5.865	5.865	5.865	5.865	5.865	5.733	5.576	5.261	5.261	5.261	5.261	5.261	5.261	5.261
YDL066W	11.104	11.104	11.232	11.232	11.232	11.364	11.496	11.496	11.496	11.496	11.496	11.496	11.496	11.364	11.364	11.364	11.364	11.364	11.364	11.364	11.364	11.207	11.075	11.075	11.232	11.232	11.101	11.101	11.101	11.101	11.101	11.229	11.386	11.386	11.386	11.386	11.386	11.386	11.123	10.863	11.28	11.28	11.28	11.28	11.28	11.123	11.123	11.123	11.123
YPL107W	2.333	2.333	2.905	3.967	5.226	5.354	5.354	5.486	5.486	5.749	5.749	5.881	6.038	6.038	6.038	6.166	6.324	6.324	6.324	6.324	6.324	6.324	6.324	6.481	6.902	7.316	7.89	8.019	8.15	8.15	8.282	8.282	8.439	8.439	8.571	8.728	9.515	9.515	9.515	9.515	9.515	9.672	9.932	9.932	9.932	9.932	9.932	9.932	9.932
YGR060W	0.681	0.681	0.681	0.681	0.812	0.812	1.076	1.207	1.207	1.207	1.207	1.207	1.207	1.602	1.602	1.602	1.602	1.602	1.602	1.602	1.602	1.602	1.602	1.602	1.602	1.602	1.76	1.76	1.76	1.76	1.76	1.76	1.76	1.76	1.76	1.76	1.76	1.76	1.76	1.76	1.888	1.888	1.888	1.888	1.888	1.888	1.888	1.888	1.888
YIL071C	8.776	8.776	8.905	8.776	8.776	8.33	8.301	8.85	8.718	8.718	8.718	9.45	9.816	10.937	11.251	11.251	11.251	11.248	11.248	11.248	11.248	11.248	11.248	11.64	11.38	11.38	11.38	11.065	11.328	11.486	11.906	11.906	12.17	12.565	12.696	12.696	12.828	13.432	13.432	13.432	13.56	13.56	13.56	13.534	13.534	13.534	13.534	13.406	13.406
YPR097W	4.799	4.799	4.905	5.059	5.082	5.342	5.756	5.913	6.33	6.619	6.619	6.751	6.908	7.037	7.037	6.879	6.748	6.876	8.776	8.776	8.908	8.908	8.908	8.908	9.168	9.325	9.457	9.457	9.457	9.325	9.739	10.003	10.523	10.68	10.937	10.937	10.937	11.068	11.226	11.226	11.226	11.226	11.226	11.357	11.357	11.357	11.357	11.357	11.746
YBR115C	3.881	3.724	3.724	3.881	3.881	3.881	3.881	3.618	3.46	3.46	3.72	3.72	3.72	3.72	3.72	3.72	3.592	2.94	2.42	2.552	2.552	2.552	2.552	2.552	2.552	2.552	2.552	2.552	2.552	2.552	2.552	2.552	2.552	2.395	2.395	2.237	2.237	2.237	2.237	2.237	2.237	2.237	1.823	1.823	1.823	1.823	1.823	1.823	1.567
YML017W	5.47	5.47	5.47	5.47	5.627	5.627	5.627	5.47	5.47	5.47	5.47	5.47	5.47	5.155	5.024	4.995	4.995	4.995	4.995	4.995	4.863	4.863	4.863	4.863	4.706	4.706	4.706	4.706	4.706	4.706	4.706	4.706	4.548	4.548	4.42	4.42	4.42	4.42	4.134	4.134	4.134	4.006	3.464	3.335	3.075	2.786	2.497	2.497	2.757
YKL067W	1.548	1.416	1.548	1.548	1.548	1.679	1.808	1.939	2.254	2.254	2.254	2.254	2.254	2.254	2.382	2.382	2.642	2.642	2.771	2.771	2.771	2.771	2.771	2.771	2.771	2.771	2.771	2.771	2.771	2.771	2.771	2.771	2.771	2.771	2.771	2.613	2.613	2.613	2.613	2.613	2.613	2.456	2.613	2.613	2.613	2.613	2.613	2.485	2.485
YKR006C	7.733	7.733	7.733	7.733	7.733	7.733	7.155	6.866	6.866	6.603	6.603	6.478	6.503	6.503	6.792	6.532	6.532	6.532	6.532	6.532	6.532	6.404	6.404	5.887	5.624	5.624	5.624	5.624	5.624	5.887	5.887	5.887	5.887	5.887	5.756	5.624	5.624	5.624	5.624	5.364	5.364	5.364	5.364	5.364	5.364	5.111	5.111	5.374	5.374
YDR162C	6.565	6.565	5.605	6.022	5.634	5.634	5.506	5.766	5.766	5.766	5.637	5.637	5.637	5.637	5.637	5.637	5.509	5.769	5.769	5.769	6.732	6.732	6.889	7.047	7.175	7.332	7.332	7.461	7.461	7.329	7.329	7.875	7.875	7.875	8.135	8.135	8.27	8.398	8.398	8.369	8.497	8.761	8.892	9.156	9.284	9.284	9.284	9.544	8.812
YDL176W	3.912	4.121	4.121	4.121	4.121	4.121	4.121	4.121	4.121	4.253	4.41	4.41	4.567	4.696	5.139	5.267	5.399	6.079	7.049	7.049	7.049	7.181	7.181	7.181	7.181	7.181	7.181	7.181	7.181	7.181	7.181	7.181	7.181	7.181	7.181	7.181	7.181	7.338	7.466	7.466	7.653	7.653	7.653	7.653	7.653	7.781	7.781	7.781	7.781
YDR277C	3.159	3.159	3.316	2.899	2.899	2.899	2.899	3.031	3.188	3.477	3.605	3.605	3.605	3.605	3.605	3.605	3.605	3.605	3.605	3.605	3.605	3.605	3.605	3.605	3.605	3.894	3.894	3.894	3.894	3.894	3.894	3.894	3.894	3.894	3.894	3.894	3.894	3.894	3.894	3.894	3.894	3.894	3.894	3.894	3.894	3.894	3.894	3.894	3.894
YHR163W	10.594	11.246	11.538	11.959	12.347	12.662	12.819	13.105	13.105	13.105	13.105	13.105	13.105	13.105	13.236	13.236	13.236	13.628	13.628	13.628	13.756	13.756	13.756	13.756	13.756	14.148	14.7	14.7	14.7	14.7	14.7	14.7	14.7	14.28	14.389	14.389	14.521	14.521	14.652	14.495	14.652	14.652	15.227	15.227	15.227	15.227	15.227	15.095	15.095
YKL068W	5.261	5.39	5.39	5.39	5.39	5.39	5.39	5.39	5.39	5.39	5.39	5.39	5.39	5.39	5.39	5.261	5.133	5.133	5.133	5.133	4.976	4.976	4.976	4.976	4.976	4.976	4.976	4.976	5.107	5.236	5.236	5.236	5.236	5.236	5.107	4.95	4.95	4.95	4.95	4.95	4.95	4.95	4.95	4.95	4.95	4.95	4.95	4.95	4.95
YBR046C	7.255	7.255	7.255	7.698	7.698	7.698	7.727	7.727	7.727	7.856	7.987	7.987	7.987	7.987	7.987	7.987	7.987	7.987	7.987	7.987	8.276	8.276	8.276	8.276	8.276	8.276	8.148	8.148	7.602	7.599	8.902	8.902	9.166	9.166	9.166	9.297	9.297	9.169	9.612	9.455	10.671	10.671	10.671	10.799	10.799	10.799	10.799	10.928	10.928
YDR387C	7.389	8.034	8.291	8.291	8.291	8.291	8.291	8.423	8.866	8.866	8.866	8.866	8.866	8.866	8.994	8.994	8.994	9.151	9.309	9.466	9.726	9.858	9.858	9.858	9.858	9.986	9.986	9.986	10.243	10.243	10.243	10.243	10.243	10.243	10.243	10.374	10.374	10.374	10.374	10.975	10.975	10.843	10.843	10.843	10.843	10.843	10.715	10.715	10.715
YJL213W	1.926	1.926	1.798	1.798	1.955	2.112	2.112	2.629	2.629	2.761	3.175	3.435	3.435	3.435	3.435	3.435	3.435	3.566	3.566	3.724	3.724	4.013	3.98	4.138	4.266	4.266	4.266	4.109	4.372	4.372	4.372	4.215	4.215	4.372	4.504	5.053	4.921	5.364	5.364	5.492	5.492	5.492	5.492	5.492	5.621	5.621	5.621	5.621	5.621
YMR113W	3.605	3.605	3.734	3.576	3.576	3.159	3.031	3.031	2.902	2.43	2.745	2.745	2.745	2.745	2.459	2.302	2.302	2.302	2.302	2.302	2.536	2.536	2.665	2.665	2.665	2.665	2.665	2.665	2.376	2.376	2.533	2.533	2.793	2.793	3.602	4.7	4.7	4.7	4.7	4.7	4.7	4.7	4.7	4.7	4.7	4.7	4.7	4.7	4.7
YDR448W	11.774	12.059	12.059	12.059	12.059	11.616	11.616	11.221	10.958	10.541	10.541	10.412	10.412	10.412	9.735	9.343	8.611	8.226	8.226	8.226	7.783	7.783	7.523	7.681	7.424	7.424	7.424	7.424	7.424	7.296	7.296	7.138	7.138	7.138	6.567	6.724	6.724	6.724	6.567	5.893	5.633	5.633	5.633	5.633	5.633	5.633	5.633	5.633	5.633
YDR490C	3.576	3.576	3.705	3.705	3.705	3.705	3.705	3.705	3.862	3.862	3.73	3.73	3.73	3.73	3.73	3.599	3.599	3.599	3.599	3.599	3.599	3.628	3.628	3.628	3.628	3.628	3.628	3.756	3.756	3.756	3.756	3.756	3.756	3.756	3.756	3.756	3.756	3.913	3.913	3.913	3.913	3.913	3.913	3.913	3.756	3.624	3.624	3.624	3.493
YDL047W	1.178	1.178	1.178	1.178	1.178	1.178	1.178	1.178	1.178	1.178	1.178	1.178	1.178	1.178	1.178	1.178	1.31	0.71	0.71	0.71	0.71	0.71	0.71	0.71	0.71	0.71	0.71	0.71	0.71	0.71	0.71	0.71	0.71	0.71	0.71	0.71	0.71	0.578	0.71	0.71	0.71	0.71	0.71	0.552	0.395	0.395	0.395	0.395	0.395
YDR305C	5.422	5.422	5.422	5.422	5.294	5.294	5.008	5.008	5.008	4.382	4.225	4.225	4.382	4.122	3.859	4.019	4.279	4.279	4.279	4.279	4.308	4.151	4.411	4.414	5.22	5.56	5.56	5.56	5.952	5.952	6.109	6.238	6.369	6.369	6.369	6.369	6.369	6.238	6.106	6.106	6.106	6.106	5.82	5.82	5.82	5.82	6.077	6.07	6.59
YHR114W	11.326	11.326	11.326	11.974	11.843	12.157	12.157	12.157	12.026	11.897	11.74	11.451	11.451	11.451	10.748	10.491	10.491	10.491	10.491	10.363	10.257	10.649	11.743	11.743	11.875	11.875	12.26	11.4	11.4	11.4	11.528	11.265	11.265	11.265	11.265	11.265	11.265	11.265	11.265	11.265	11.294	10.642	12.154	12.154	12.44	12.44	12.597	12.597	12.597
YDR429C	12.664	12.664	12.664	12.95	12.95	12.95	12.95	12.95	13.081	13.213	13.213	13.213	13.213	13.213	13.213	13.213	13.213	13.213	13.213	13.63	13.759	13.759	13.759	13.89	13.89	13.89	13.89	13.762	13.63	13.63	13.63	13.762	13.762	13.762	13.762	13.894	13.216	13.216	13.663	13.663	13.926	13.926	13.926	14.083	14.083	14.212	14.212	14.212	14.212
YKR081C	9.069	9.069	9.069	9.069	8.94	8.94	8.94	8.94	8.94	8.94	8.94	8.94	8.94	8.94	8.94	8.94	8.94	8.94	8.94	8.94	8.94	8.94	8.94	8.94	8.94	8.523	8.523	8.395	8.395	8.526	8.526	8.658	8.372	8.636	8.636	8.636	8.636	8.636	8.636	8.636	8.636	8.636	8.636	8.636	8.639	8.771	8.771	8.771	8.771
YBR109C	6.584	6.584	6.584	6.584	6.584	6.847	6.847	6.847	6.847	7.004	7.004	7.004	7.004	7.004	7.004	7.004	7.004	7.004	7.004	7.004	7.004	7.004	7.004	7.004	7.004	7.004	7.004	7.004	7.004	7.133	7.133	7.133	7.133	7.133	7.133	7.133	7.133	6.738	6.609	6.481	6.481	6.481	6.481	6.481	6.481	6.481	6.481	6.481	6.481
YLR262C	3.515	3.83	3.958	4.346	4.346	4.346	4.346	3.903	4.061	4.061	4.189	4.603	5.178	5.306	5.306	5.306	5.306	5.306	5.174	5.174	5.46	5.617	5.775	5.775	5.775	5.775	5.646	5.515	5.646	5.804	5.804	5.804	5.804	5.675	5.675	5.518	5.646	5.489	5.489	5.646	5.646	5.775	5.775	5.775	5.775	5.646	5.646	5.646	5.646
YER014W	9.2	9.746	9.223	9.868	9.868	9.868	9.868	9.868	9.004	8.587	8.558	8.272	8.272	8.272	8.657	8.657	8.657	8.946	8.814	8.814	8.814	8.814	8.814	8.814	8.429	8.429	7.62	6.628	6.339	6.339	6.497	6.522	6.786	7.335	7.884	9.232	9.232	9.232	9.232	9.232	9.232	9.232	9.232	9.36	9.62	9.62	9.62	9.62	9.463
YMR188C	11.322	11.322	11.322	11.322	11.322	11.19	11.19	11.033	11.033	11.033	11.033	11.033	11.033	11.033	10.901	10.901	10.506	10.378	10.118	9.858	9.858	9.729	9.572	9.704	8.664	8.433	8.433	8.433	8.433	8.173	7.755	7.627	6.979	6.539	6.931	6.931	6.931	7.062	7.062	6.773	6.905	6.777	6.777	6.619	5.817	5.4	5.114	6.488	6.488
YHL039W	3.691	3.691	3.691	3.691	3.691	3.691	3.691	3.691	3.691	3.691	3.823	3.955	3.955	3.955	3.955	3.955	4.083	4.083	4.083	4.083	4.083	4.083	4.083	4.083	4.083	4.083	4.083	4.083	4.083	4.372	4.372	4.372	4.372	4.372	4.372	4.372	4.372	4.372	4.372	4.372	4.372	4.372	4.372	4.372	4.372	4.372	4.372	4.504	4.504
YDR346C	13.148	13.306	13.306	13.434	13.434	13.306	13.306	13.306	13.302	13.302	12.888	12.888	12.888	12.888	12.888	12.628	12.628	12.628	12.343	12.343	12.083	12.083	12.083	11.142	11.01	11.274	11.274	11.145	11.145	11.409	11.409	11.409	11.409	11.409	11.409	11.409	11.409	11.409	10.343	10.186	10.028	9.9	9.768	9.897	9.637	9.768	9.768	9.768	9.768
YDR276C	5.492	5.492	5.335	5.463	5.306	5.306	5.178	5.178	5.178	5.178	4.918	4.918	4.918	4.918	4.24	4.112	4.112	4.112	4.112	4.112	4.112	4.112	4.112	4.112	4.112	4.112	4.112	3.98	3.849	3.849	3.849	3.849	3.717	3.717	3.717	3.589	3.589	2.988	2.988	2.988	2.988	2.988	2.516	2.516	2.648	2.648	2.651	2.651	2.651
YIL131C	4.305	3.653	2.215	2.083	2.083	2.083	1.505	1.505	1.377	1.245	1.245	1.245	1.245	1.64	2.215	2.215	2.215	2.215	2.372	2.372	2.687	2.687	2.687	2.687	2.559	2.401	2.53	2.53	2.53	2.53	2.401	2.244	2.376	2.376	2.376	2.376	2.376	2.376	2.376	2.376	2.376	2.376	2.376	2.504	2.793	2.793	2.793	2.793	3.108
YPL215W	9.509	9.509	9.509	9.509	9.795	9.927	9.927	9.927	9.927	10.055	10.183	10.447	10.447	10.447	10.447	10.447	10.7	10.7	10.883	10.883	10.883	10.883	10.623	10.883	10.857	10.857	10.7	10.7	10.543	10.803	10.96	11.117	11.249	11.249	11.249	11.249	11.249	10.96	10.96	10.803	10.671	10.539	10.408	10.408	10.408	10.539	10.539	10.408	10.536
YJL039C	0.684	0.684	0.684	0.552	0.552	0.552	0.552	0.552	0.552	0.552	0.552	0.552	0.552	0.552	0.421	0.421	0.421	0.421	0.552	0.552	0.552	0.552	0.552	0.552	0.552	0.552	0.552	0.552	0.71	0.71	0.71	0.973	0.973	0.973	1.101	1.098	1.098	1.098	1.098	1.098	1.098	1.098	1.098	1.098	0.941	0.941	1.255	1.804	1.804
YML004C	1.859	1.859	1.859	2.122	2.122	2.122	2.122	2.122	2.122	1.65	1.779	1.358	1.486	1.618	1.618	1.618	1.618	1.618	1.618	1.618	1.618	1.746	1.875	1.875	1.875	2.003	2.003	2.003	2.292	2.424	3.57	3.57	3.57	3.57	3.833	4.122	4.697	4.697	5.085	5.085	5.085	5.085	5.085	5.085	5.085	5.217	5.348	5.348	5.506
YLR326W	0.999	1.13	0.973	0.973	0.973	0.973	0.973	0.973	0.973	0.973	0.973	0.973	0.973	0.973	0.684	0.684	0.684	0.684	0.684	0.684	0.841	0.973	0.973	0.973	0.973	0.973	1.262	1.262	1.262	1.262	1.262	1.262	1.262	1.262	1.262	1.262	1.262	1.262	1.262	1.262	1.262	1.262	1.262	1.262	1.262	1.262	1.262	1.262	1.13
YLR048W	0.157	0.157	0.157	0.289	0.289	0.289	0.289	0.289	0.289	0.289	0.289	0.289	0.289	0.289	0.289	0.289	0.132	0.132	0.132	0.132	0.132	0.132	0.132	0.132	0.132	0.132	0.132	0.132	0.132	0.132	0.132	0.132	0.132	0.132	0.132	0.132	0.132	0.132	0.132	0.132	0.289	0.289	0.289	0.289	0.289	0.289	0.289	0.289	0.289
YGL263W	0	0	0	0	0	0	0	0	0	0	0	0	0	0	0	0	0	0	0	0	0	0	0	0	0	0	0	0	0	0	0	0	0	0	0	0	0	0	0	0	0	0	0	0	0	0	0	0	0
YBR025C	3.175	3.175	3.175	3.175	3.175	3.175	3.017	3.017	3.017	3.017	3.017	3.017	3.017	3.017	2.886	2.886	2.886	2.629	1.823	1.823	1.823	1.823	1.823	1.534	1.534	1.406	1.406	0.86	0.703	0.703	0.703	0.703	0.703	0.703	0.703	0.703	0.546	0.546	0.546	0.546	0.546	0.546	0.546	0.546	0.546	0.388	0.128	0.128	0
YLR435W	6.896	6.896	6.896	7.053	7.053	7.211	7.496	7.496	7.654	7.654	7.654	7.654	7.654	7.654	7.654	7.654	7.785	7.785	7.785	7.785	7.785	7.785	7.785	7.551	7.394	7.137	7.137	7.137	7.137	7.137	7.137	7.137	7.137	6.98	6.98	6.98	6.98	6.848	6.848	7.108	7.108	7.108	7.108	7.108	6.976	6.976	6.976	6.976	6.976
YKR001C	4.89	4.89	4.89	4.89	4.89	4.89	4.89	4.89	4.89	4.732	4.732	4.864	4.864	4.864	4.864	4.864	4.864	4.864	4.736	4.604	4.604	4.604	4.604	4.604	4.604	4.604	4.472	4.315	4.183	4.183	4.183	4.183	4.183	4.183	4.183	4.183	4.183	4.183	4.183	4.052	4.052	4.052	4.052	4.052	4.052	4.443	4.443	4.443	4.443
YKR013W	11.545	11.676	11.676	11.676	11.676	11.676	11.962	11.834	12.094	12.094	12.383	12.383	12.383	12.514	12.383	12.383	12.383	12.383	12.383	12.383	12.383	11.837	11.837	11.416	11.416	11.416	11.416	11.545	11.545	11.545	11.545	11.281	11.281	11.124	10.443	10.151	10.151	10.151	10.151	10.308	10.308	10.308	10.308	10.308	10.177	10.177	10.177	10.177	10.177
YOR229W	3.339	3.339	3.339	3.339	3.339	3.207	3.207	3.207	3.207	3.207	3.207	3.207	3.207	2.95	3.239	3.239	3.239	3.268	3.268	2.983	3.114	3.898	4.154	4.154	4.312	4.312	4.703	4.703	4.703	4.703	4.703	4.703	4.546	4.286	4.286	4.418	4.418	4.418	4.418	4.418	4.418	4.418	4.26	4.26	4.652	4.652	4.809	4.809	4.809
YMR047C	6.523	6.523	6.681	6.681	6.681	6.809	6.809	6.809	6.809	6.809	6.809	6.809	6.941	7.384	7.384	7.384	7.384	7.384	7.384	7.384	7.384	7.83	8.302	8.302	8.434	8.434	8.434	8.434	8.434	8.434	8.434	8.434	8.434	8.434	8.434	8.434	8.434	8.434	8.434	8.434	8.276	8.276	8.276	8.276	8.276	8.276	8.276	8.276	8.276
YKL213C	15.02	14.891	14.76	14.76	14.76	14.76	14.76	14.76	14.76	14.76	14.76	14.76	14.76	14.602	14.474	14.474	14.474	14.474	14.474	14.631	14.631	14.474	14.474	14.474	14.474	14.317	14.317	13.79	13.658	13.658	13.658	13.658	13.658	13.658	13.658	13.344	13.186	13.186	13.186	13.186	12.769	11.293	11.029	11.029	11.029	10.872	10.872	10.715	10.715
YMR034C	8.032	8.032	8.347	8.636	8.896	9.053	9.053	9.053	9.053	9.316	9.445	9.997	9.84	9.84	9.84	9.84	9.84	9.84	9.84	9.997	9.997	9.997	9.997	9.997	10.129	9.997	10.125	10.125	10.125	10.517	11.066	11.066	11.066	11.454	11.454	11.454	11.612	11.612	11.612	11.612	11.612	11.612	11.612	11.612	11.612	11.612	11.612	11.612	11.612
YNL314W	6.921	6.921	6.921	7.049	6.763	6.763	6.5	6.237	6.105	5.713	3.916	3.656	3.524	3.912	4.513	4.827	4.827	4.827	4.827	4.853	5.556	5.556	5.813	5.813	5.813	5.553	5.553	5.421	5.395	5.527	5.527	5.527	5.922	5.922	5.922	6.054	6.057	6.888	7.177	7.177	7.177	7.177	7.177	7.437	7.595	7.595	7.595	7.595	7.595
YDR499W	3.454	3.454	3.454	3.454	3.454	3.454	3.842	5.123	5.251	6.276	6.407	6.536	6.536	6.667	6.667	6.667	6.667	6.667	6.667	6.667	7.341	7.47	7.47	7.47	7.73	7.73	7.73	7.73	7.73	7.73	8.147	8.147	8.147	8.304	8.304	8.304	8.304	8.304	8.436	8.436	8.436	8.436	8.436	8.436	8.436	8.436	8.436	8.436	8.436
YDR208W	1.618	1.175	1.043	1.043	0.915	0.915	0.915	0.915	0.915	0.128	0.128	0.128	0.128	0.286	0.286	0.286	0.286	0.286	0.286	0.286	0.286	0.286	0.443	0.443	0.6	0.6	0.6	0.6	0.6	0.6	0.6	0.6	0.6	0.6	0.758	0.758	0.758	0.758	0.758	0.758	0.758	0.758	0.758	0.758	0.758	0.889	0.889	0.889	0.889
YDL055C	0.706	0.549	0.677	0.677	0.677	0.677	0.677	0.809	0.809	0.809	0.809	0.809	1.204	1.888	1.888	2.02	2.02	2.02	2.02	2.02	2.02	2.02	2.02	2.02	2.02	2.02	2.02	2.02	2.02	2.02	2.02	2.02	2.02	2.02	2.02	2.02	2.02	2.02	2.02	2.02	2.02	2.02	2.02	2.02	2.02	2.02	2.02	2.02	1.756
YOL078W	14.291	14.419	14.419	14.943	14.943	14.943	15.071	15.228	15.228	15.357	15.488	15.488	15.488	15.617	15.591	15.591	15.591	15.591	15.591	15.591	15.591	15.591	15.877	16.034	16.455	16.455	16.586	16.586	16.586	16.586	16.33	16.172	16.172	16.172	16.172	16.041	15.909	15.909	15.909	15.781	15.392	15.392	15.392	15.392	15.524	15.524	15.524	15.656	15.656
YDR516C	6.272	6.221	6.221	6.221	6.221	6.221	6.089	5.958	5.958	6.221	6.221	6.536	6.956	6.956	6.956	6.956	6.956	7.085	7.085	7.085	7.085	7.085	7.085	7.085	6.927	6.927	6.927	6.927	6.927	6.956	6.956	7.114	7.114	7.117	7.432	7.432	7.432	7.432	7.432	7.432	7.432	7.432	7.432	7.432	7.432	7.432	7.589	7.589	7.589
YNL306W	4.083	4.083	4.083	4.083	3.951	3.951	3.951	3.951	3.951	3.951	3.951	3.951	3.951	3.951	4.083	4.083	4.083	4.083	4.083	4.083	4.083	4.083	4.083	4.083	4.083	4.083	4.083	4.083	4.083	4.083	4.083	4.083	4.083	4.083	3.951	3.951	3.951	3.951	3.951	3.951	3.951	3.691	3.691	3.691	3.691	3.691	3.691	3.691	3.56
YIL093C	8.337	8.205	8.333	8.491	8.491	8.491	8.359	8.359	8.202	8.073	7.945	7.945	8.077	8.34	8.597	8.597	9.3	9.3	9.3	9.329	9.329	9.618	9.618	9.618	9.618	9.903	9.903	9.903	9.589	9.974	10.417	10.706	10.837	10.966	12.156	12.156	12.471	12.471	12.343	12.343	12.5	12.628	12.628	12.628	12.757	12.757	12.757	12.127	12.127
YMR022W	13.1	13.389	13.653	14.044	14.044	14.044	14.044	14.044	14.044	14.044	14.044	14.044	14.044	14.173	14.301	14.301	14.301	14.564	14.564	14.564	14.564	14.564	14.173	14.173	14.173	14.041	14.041	14.041	14.173	14.173	14.173	14.173	14.173	14.173	14.173	14.173	14.015	14.015	13.755	13.755	13.884	13.884	13.884	13.884	13.598	13.598	13.598	13.341	13.473
YDR488C	7.492	7.62	7.62	7.62	7.62	7.62	7.62	7.62	7.62	8.477	8.763	9.078	9.078	9.078	9.367	10.362	10.362	10.494	10.494	10.494	10.494	10.494	10.494	10.494	10.494	10.494	10.494	10.494	10.494	10.494	10.494	10.494	10.494	10.494	10.494	10.494	10.494	10.494	10.494	10.362	10.362	10.362	10.494	10.494	10.494	10.494	10.494	10.494	10.494
YBR295W	2.241	2.53	2.53	2.658	2.786	2.786	2.786	2.786	2.786	2.786	2.786	2.786	2.786	2.786	2.786	2.786	2.786	2.786	2.786	4.254	4.639	5.82	5.82	6.212	6.212	6.655	6.655	6.655	6.655	6.655	6.655	6.655	6.655	6.655	6.655	6.655	6.655	6.941	6.941	6.941	6.941	6.941	6.941	6.941	6.941	6.941	6.941	6.941	6.941
YIL159W	14.127	14.255	14.255	14.255	14.384	14.384	14.384	14.384	14.384	14.12	14.12	14.12	14.12	14.12	14.12	14.12	13.963	13.963	14.12	14.12	14.12	14.12	14.12	14.12	14.12	14.12	13.86	13.729	13.86	13.703	13.703	13.417	13.417	13.26	13.26	13.128	13.128	13.128	13.128	13.128	13.128	13.128	13.128	12.971	12.971	12.971	12.971	12.165	11.616
YDL197C	10.293	10.161	10.318	10.19	10.19	10.19	10.453	10.453	10.453	10.611	10.611	10.611	10.479	10.479	10.479	10.479	10.479	10.479	10.479	10.216	10.216	10.216	10.216	9.901	9.901	9.509	9.195	9.195	9.195	9.195	9.195	9.195	9.195	9.195	9.195	9.063	9.22	9.22	9.22	9.22	9.22	9.22	8.565	8.697	8.437	8.28	8.437	8.437	8.437
YOR322C	9.993	10.278	10.407	10.278	10.407	10.092	10.092	10.249	10.509	10.509	11.318	11.318	11.45	11.45	11.45	11.607	11.736	11.736	11.736	11.736	11.736	11.732	11.732	11.861	11.861	11.861	11.861	11.992	11.992	11.992	11.992	11.992	11.732	11.732	11.732	11.732	11.732	11.861	11.861	11.861	11.861	11.732	11.732	11.732	11.732	11.996	11.996	11.996	11.996
YHL026C	5.111	4.953	4.796	4.796	4.796	4.796	4.796	4.796	4.796	4.664	4.221	4.122	4.122	4.122	4.122	4.122	4.122	4.122	4.122	3.994	3.862	3.207	3.05	3.05	3.05	3.05	3.05	3.05	2.918	2.786	2.918	2.918	2.918	2.918	2.918	2.918	2.603	2.475	2.475	2.218	1.515	1.515	1.515	1.515	1.515	1.384	1.384	1.384	1.384
YLR313C	11.678	11.941	13.116	13.116	13.116	13.691	13.691	13.691	13.691	13.691	13.98	14.214	14.214	14.214	14.057	14.057	14.188	14.188	14.346	14.346	14.474	14.474	14.631	14.763	15.023	15.023	15.023	15.023	15.023	15.023	15.023	15.023	15.023	15.023	15.023	15.023	15.023	15.023	14.891	15.155	15.283	15.283	15.283	15.283	15.283	15.283	15.283	15.283	15.283
YDR033W	6.44	6.44	6.44	6.568	6.568	6.568	6.568	6.568	6.568	6.568	6.568	6.568	6.883	6.883	6.883	6.879	6.879	6.879	6.879	6.879	6.879	6.879	6.879	6.722	6.722	6.308	6.045	5.891	5.762	6.077	6.363	6.494	6.494	6.494	6.494	6.494	6.494	6.337	6.366	6.366	6.366	6.366	6.494	6.494	6.366	6.209	6.209	6.366	6.366
YMR220W	8.706	8.863	9.547	9.547	9.547	9.547	9.547	9.705	9.836	9.836	9.836	9.836	10.122	10.122	10.122	10.122	10.122	10.122	10.254	10.254	10.254	10.254	10.254	10.254	10.125	9.994	9.994	9.605	9.605	9.605	9.605	9.605	9.605	9.605	9.605	9.605	9.605	9.605	9.316	9.316	9.316	9.316	9.316	9.316	9.188	9.056	9.056	8.639	8.639
YDR091C	8.093	8.093	7.962	7.962	7.676	7.676	7.676	7.259	7.416	7.416	7.416	7.288	7.288	7.288	7.028	7.028	7.028	7.028	6.87	6.607	6.475	6.475	6.475	6.475	6.475	6.475	6.475	5.4	4.751	4.623	3.994	3.994	4.125	4.125	4.257	3.862	2.793	2.665	2.379	2.511	2.511	2.511	2.382	2.382	2.225	2.225	2.225	2.225	2.225
YGR276C	4.856	4.6	4.6	4.603	4.475	4.475	4.086	4.086	4.086	3.958	3.83	3.83	3.672	2.802	3.319	4.234	6.391	6.391	6.519	6.519	6.519	6.391	6.391	6.391	6.522	6.522	6.654	6.526	6.683	6.683	6.683	6.426	6.426	6.686	6.69	6.69	6.979	8.003	8.003	8.263	8.651	8.651	8.651	8.494	8.494	9.171	10.937	12.962	13.094
YDL132W	15.729	15.729	16.044	16.044	16.044	16.044	16.044	16.044	16.044	16.333	16.333	16.596	16.596	16.596	16.468	16.625	16.625	16.625	16.625	16.625	16.625	16.497	16.497	16.629	16.471	16.471	16.471	16.34	16.471	16.471	16.471	16.471	16.471	16.34	16.211	16.211	16.211	16.343	16.5	16.5	16.5	16.5	16.5	16.5	16.5	16.372	16.372	16.372	16.372
YPR190C	10.829	10.829	10.698	10.698	10.855	10.881	10.881	10.723	10.723	10.723	10.723	10.723	10.723	10.723	10.723	10.723	10.723	9.911	9.494	9.494	9.494	9.494	9.494	9.494	9.494	9.494	9.494	9.494	9.494	9.23	9.23	9.388	9.124	8.835	8.835	8.835	8.835	8.835	8.546	7.898	6.928	7.06	7.06	7.06	7.06	7.06	7.06	7.06	6.639
YHR084W	6.863	7.434	7.434	7.046	7.046	7.046	7.046	7.046	6.888	5.604	5.029	5.033	4.747	4.747	4.747	4.747	4.49	4.49	3.97	3.97	4.128	4.128	4.128	4.128	4.128	3.585	3.585	3.585	3.585	3.717	3.717	3.849	3.849	3.849	4.109	4.109	4.109	4.109	4.109	4.109	4.109	4.109	4.109	4.109	4.109	4.24	4.24	4.24	4.24
YDR257C	15.505	15.505	15.505	15.19	15.059	15.059	15.322	15.582	15.582	15.739	15.999	16.128	16.128	16.128	16.128	16.128	16.128	16.128	16.128	15.97	15.97	15.97	16.099	16.099	16.494	16.991	16.991	16.991	16.991	16.991	16.86	16.86	16.86	16.86	16.86	16.728	16.728	16.442	16.179	16.179	16.336	16.336	16.362	16.362	16.362	16.362	16.388	16.391	16.391
YPL188W	7.303	7.432	7.432	7.563	7.692	7.692	7.692	7.692	7.56	7.56	7.981	8.754	8.754	9.043	9.043	9.358	9.544	9.544	9.544	9.544	9.544	9.544	9.544	9.544	9.544	9.544	9.83	9.83	9.83	9.83	9.987	9.859	9.859	9.859	9.859	9.859	9.701	9.57	9.57	9.698	9.698	9.698	9.698	9.698	9.566	9.566	9.435	9.435	9.435
YOL090W	4.029	3.898	3.898	4.732	4.864	7.654	7.785	8.228	8.646	8.646	8.646	8.646	8.642	8.642	8.642	8.642	9.089	9.089	9.089	9.374	9.634	9.634	9.898	9.898	9.898	10.472	10.601	11.179	11.991	12.123	12.123	12.123	12.123	12.123	12.379	12.379	12.379	12.511	12.771	12.899	12.899	13.028	13.503	13.503	13.503	13.503	13.66	13.66	13.66
YLR336C	9.235	9.235	9.107	8.85	9.45	9.714	10.259	10.417	10.417	10.574	10.574	10.834	10.834	10.834	10.962	11.515	11.778	11.91	12.067	12.199	12.59	12.59	12.59	12.59	12.59	12.59	12.719	12.719	12.719	12.719	12.719	12.719	12.719	12.719	12.719	12.719	12.719	12.719	12.587	12.561	12.561	12.561	12.561	12.301	12.301	12.301	12.301	12.301	12.301
YOR208W	10.613	11.008	11.008	11.008	11.008	11.008	11.008	11.008	11.008	11.008	11.008	11.008	11.008	11.008	11.165	11.165	11.165	11.165	11.165	11.165	11.165	11.165	11.165	11.165	11.165	11.165	11.165	11.165	11.008	10.88	10.88	10.722	10.722	10.722	10.722	10.722	10.594	10.594	10.594	10.726	10.726	10.726	10.726	10.726	10.726	10.726	10.726	10.726	10.726
YJL010C	10.88	11.037	11.037	11.037	11.14	11.14	11.14	11.297	10.88	11.352	11.352	11.483	11.483	11.483	11.483	11.092	10.803	10.803	11.063	11.576	11.576	11.576	11.733	11.997	12.154	12.311	12.311	12.311	12.443	13.178	13.178	13.336	14.28	14.411	14.411	14.411	14.411	14.411	14.411	14.411	14.411	14.411	14.411	14.411	14.411	14.411	14.411	14.54	14.54
YGL211W	5.807	5.807	5.807	5.935	6.067	6.199	6.041	6.041	6.041	6.041	5.653	6.045	6.045	5.913	5.913	5.913	5.913	6.041	6.041	5.913	5.913	5.913	5.913	5.913	5.913	6.041	6.854	6.854	6.854	6.854	6.854	6.854	6.854	6.854	6.854	6.854	6.854	6.854	6.985	6.985	6.985	6.985	6.985	6.985	6.985	6.985	6.985	6.854	6.725
YOL086W-A	12.407	12.407	12.407	12.407	12.539	12.539	12.539	12.539	12.696	12.696	12.539	12.539	12.382	12.51	12.378	12.378	12.378	12.378	12.378	12.378	12.378	12.536	12.536	12.536	12.667	12.667	12.825	12.825	12.825	12.825	12.825	12.825	12.825	12.693	12.565	12.565	12.565	12.565	12.565	12.565	12.722	12.462	12.33	12.33	12.33	12.199	12.327	12.327	12.327
YNR043W	10.019	10.148	10.25	10.379	10.379	10.379	10.379	10.247	10.247	10.375	10.375	10.375	11.027	12.372	12.372	12.372	12.372	12.503	12.503	12.503	12.661	12.661	12.661	12.661	12.661	12.661	12.792	12.792	12.792	12.792	12.792	12.792	12.635	12.635	12.635	12.635	12.635	12.635	12.767	12.507	12.507	12.507	12.507	12.507	12.349	12.349	12.349	12.481	12.353
YNL062C	15.284	15.284	15.284	15.024	15.024	15.024	14.892	14.892	14.735	14.735	14.735	14.735	14.735	14.735	14.892	14.735	14.735	14.603	14.603	14.603	13.772	13.377	13.245	13.245	13.117	12.985	12.411	11.99	11.862	11.862	11.444	11.313	11.313	11.313	10.895	10.895	10.895	10.61	10.478	10.478	10.061	9.932	9.932	9.907	9.907	9.907	9.907	9.907	9.749
YGR026W	7.868	8.263	8.263	8.263	8.263	8.263	8.263	8.263	8.42	8.578	8.578	8.578	8.578	8.578	8.578	8.578	8.578	8.578	8.578	8.578	8.578	8.578	8.578	8.578	8.578	8.318	8.318	8.449	8.449	8.581	8.87	9.156	9.156	9.156	9.156	9.287	9.287	9.287	9.287	9.287	9.287	9.287	9.287	9.287	9.287	9.287	9.287	9.159	9.159
YPL227C	10.336	10.336	10.336	10.336	10.205	10.205	10.205	10.205	10.205	10.205	10.205	10.205	10.076	9.813	9.392	9.392	9.103	8.843	8.843	8.843	8.715	8.715	8.715	8.715	8.558	8.012	7.627	7.104	6.972	6.972	6.368	6.24	6.112	5.954	4.449	3.582	3.139	3.139	3.139	3.139	3.139	3.139	3.139	3.139	3.139	3.139	3.139	3.139	2.542
YJR042W	8.793	8.793	8.793	8.793	8.793	8.793	8.925	9.056	9.188	9.188	9.188	9.188	9.188	9.188	9.188	9.188	9.188	9.188	9.056	9.056	9.056	9.056	9.056	9.056	8.928	8.928	8.928	8.928	8.928	9.056	9.056	9.214	9.214	9.214	9.345	9.474	9.474	9.474	9.474	9.602	9.602	9.859	9.859	9.859	9.859	9.859	9.859	9.859	9.859
YNL074C	7.374	8.34	8.34	8.34	8.34	8.603	8.603	8.603	8.603	8.603	8.761	8.889	8.889	9.046	9.046	9.204	9.204	9.204	8.815	8.815	8.815	8.815	8.815	8.973	9.104	9.419	9.419	9.551	9.551	9.551	9.551	9.551	9.551	9.708	9.708	9.708	9.708	9.865	9.865	9.865	9.865	9.865	9.865	9.865	9.865	10.023	10.023	10.023	10.023
YCL054W	9.161	9.161	9.293	9.293	9.293	9.421	9.421	9.421	9.421	9.579	9.579	9.575	9.575	9.575	9.575	9.575	9.575	9.575	9.575	9.575	9.575	9.575	9.575	9.575	9.418	9.418	9.286	9.286	9.129	9.129	7.643	7.485	7.328	6.786	6.657	6.657	6.786	6.786	6.786	6.786	6.526	6.266	5.977	5.848	5.848	5.848	5.72	5.592	5.434
YLR173W	10.063	10.063	10.063	10.063	10.063	10.063	10.063	10.22	10.766	12.275	12.146	12.146	12.432	12.432	12.432	12.432	12.432	12.432	12.432	12.432	12.432	12.432	12.432	12.432	12.432	12.589	12.461	12.461	12.978	13.263	13.655	13.655	13.655	13.655	13.783	13.783	13.783	13.783	13.783	13.783	13.655	13.655	13.498	13.498	13.113	12.593	12.593	12.593	12.593
YGR213C	0.263	0.263	0.263	0.263	0.263	0.263	0.263	0.263	0.263	0.263	0.263	0.263	0.263	0.263	0.263	0.263	0.263	0.263	0.263	0.263	0.263	0.263	0.263	0.263	0.263	0.263	0.263	0.263	0.263	0.263	0.263	0.263	0.263	0.263	0.263	0.263	0.263	0.263	0.263	0.395	0.395	0.395	0.395	0.395	0.395	0.395	0.395	0.263	0.132
YKR089C	1.974	1.974	1.974	2.289	2.289	2.289	2.552	2.552	2.684	2.684	2.684	2.684	2.684	2.841	2.841	3.098	3.255	3.255	3.255	3.255	3.255	3.412	3.412	3.412	3.984	3.984	4.141	4.141	4.141	4.141	4.141	4.141	4.141	4.141	4.141	4.141	4.141	4.141	4.141	4.141	4.141	4.141	4.141	4.141	4.141	4.141	4.141	4.141	4.141
YER170W	5.249	5.249	5.249	5.249	5.249	5.249	5.249	5.381	5.512	5.512	5.512	5.512	5.644	5.644	5.644	5.201	5.461	5.461	5.776	5.776	5.776	5.776	5.776	5.776	6.061	6.061	6.35	6.35	6.35	6.35	6.222	6.09	6.09	5.801	5.67	5.67	5.955	5.955	5.981	5.981	6.241	6.527	6.655	6.918	7.596	8.408	8.408	8.565	8.851
YOL065C	9.833	9.676	9.676	9.544	9.412	9.387	9.387	9.387	9.387	9.387	9.387	8.992	8.61	8.61	8.61	8.61	8.324	8.324	8.324	8.324	8.193	7.64	7.377	6.414	6.414	6.828	7.374	7.634	7.765	7.765	7.765	7.765	7.765	7.765	7.608	7.608	7.74	7.839	7.971	7.971	8.231	8.487	8.645	8.645	8.645	8.198	8.33	8.487	8.487
YBR132C	12.142	12.142	12.27	12.27	12.402	12.533	12.764	12.764	12.764	13.05	13.236	13.079	13.079	13.211	13.211	13.368	13.657	13.657	13.657	13.814	13.814	14.129	14.129	14.257	14.257	14.257	14.257	14.257	14.257	14.257	14.257	14.257	14.257	14.257	14.122	14.382	14.382	14.514	14.514	14.514	14.514	14.514	14.514	14.382	14.382	14.382	14.251	13.936	13.936
YGR007W	12.436	12.568	12.568	12.696	12.539	12.539	12.151	12.693	12.693	12.536	12.536	12.536	12.536	12.536	12.536	12.664	12.693	12.825	12.825	12.667	12.667	12.667	12.565	12.565	12.693	12.693	12.825	12.825	12.825	12.825	12.825	12.982	12.982	13.139	13.139	13.297	13.297	13.297	13.139	13.139	12.982	12.982	12.982	12.982	12.982	12.982	12.982	12.982	12.85
YDR330W	8.449	8.449	8.449	8.449	8.449	8.607	8.607	8.735	8.735	8.998	9.156	9.024	9.024	9.024	9.024	9.024	9.024	9.024	9.024	9.024	9.024	9.181	9.178	9.046	9.178	9.178	9.178	9.178	9.178	9.178	9.178	9.178	9.178	9.178	9.178	9.178	9.178	9.178	9.178	9.021	9.021	9.021	9.021	9.021	9.021	9.021	9.021	9.021	9.021
YIR026C	3.939	3.939	3.907	3.782	3.913	3.913	3.756	3.756	3.624	3.496	3.624	4.071	4.356	5.159	5.73	5.73	5.73	6.276	6.561	6.69	7.239	7.239	7.37	7.659	7.659	7.945	7.945	8.205	8.337	8.337	8.34	8.34	8.34	8.369	8.369	8.626	8.732	8.863	9.255	9.518	9.518	9.518	9.676	9.676	9.679	10.096	10.096	10.096	10.385
YPL081W	2.459	2.459	2.459	2.459	2.459	2.459	2.591	2.591	2.591	2.591	2.591	2.591	2.591	2.591	2.591	2.591	2.591	2.591	2.591	2.459	2.459	2.459	2.459	2.459	2.459	2.459	2.459	2.459	2.459	2.459	2.459	2.459	2.459	2.459	2.459	2.459	2.459	2.459	2.459	2.459	2.459	2.459	2.302	2.302	2.302	2.145	2.145	2.145	2.145
YDR353W	8.658	8.658	8.369	8.369	8.369	8.369	8.369	8.237	8.395	8.395	8.395	8.395	8.395	8.395	7.981	7.981	7.981	7.981	7.981	7.981	7.981	7.981	7.981	7.852	7.852	7.336	7.047	6.889	6.732	6.732	6.732	6.732	6.732	6.732	6.34	6.34	5.952	5.952	5.952	5.952	5.56	5.297	5.297	5.14	5.14	5.14	5.297	5.297	5.297
YKR072C	3.612	3.612	3.612	3.349	3.349	3.349	3.349	3.349	3.349	3.349	3.349	3.349	3.349	3.217	2.829	2.829	2.697	2.697	2.565	2.565	2.565	2.437	2.437	2.437	2.437	2.437	1.917	1.785	1.657	1.657	1.657	1.657	1.657	1.657	1.657	1.92	1.92	1.92	1.92	1.92	1.92	1.92	1.92	1.92	1.92	1.92	2.052	2.052	2.184
YLR029C	5.867	5.867	5.867	5.867	5.999	5.999	5.999	5.999	5.999	5.999	5.999	5.999	5.999	5.999	5.999	5.871	5.871	5.871	5.871	6.002	6.266	6.266	6.266	6.266	6.266	6.266	6.266	6.266	6.266	6.266	6.266	6.266	6.266	6.397	6.397	6.397	6.397	6.397	6.24	6.24	6.24	6.24	6.24	6.24	6.24	6.24	6.108	6.108	6.108
YPR164W	0.918	0.918	0.918	0.918	0.918	0.918	0.918	1.204	1.204	1.204	1.204	1.072	1.072	1.072	1.072	1.072	0.941	0.941	0.941	0.941	0.941	0.809	0.809	1.252	1.538	1.538	1.538	1.538	1.538	1.406	1.406	1.406	1.406	1.406	1.406	1.406	1.406	1.538	1.669	1.669	1.669	1.827	1.827	1.827	1.827	1.827	1.827	1.827	1.827
YLR347C	2.405	2.405	2.405	2.405	2.405	2.533	2.533	2.533	2.533	2.533	2.533	2.533	2.27	2.398	2.398	2.398	2.398	2.555	2.555	2.555	2.555	2.555	2.555	2.555	2.427	2.427	2.427	2.427	2.427	2.427	2.299	2.299	2.17	2.17	2.17	2.17	2.17	2.013	2.013	2.013	2.013	2.013	2.013	2.141	2.141	2.27	2.27	2.27	2.27
YPR143W	12.853	12.721	12.564	12.721	13.01	13.273	13.533	13.533	13.819	13.951	13.951	14.082	14.082	14.082	14.082	14.082	14.082	14.082	14.082	14.082	14.082	14.082	14.082	14.082	14.082	13.951	13.793	13.793	13.793	13.793	13.793	13.793	13.665	13.665	13.665	13.665	13.35	13.35	13.35	13.35	13.35	13.35	13.193	13.193	13.193	13.193	13.193	13.193	13.193
YER114C	6.125	6.385	6.674	6.674	6.912	6.912	6.912	6.912	7.04	7.04	7.04	7.04	7.197	7.197	7.329	7.197	7.197	7.197	7.355	7.355	7.486	7.486	7.486	7.486	7.486	7.486	7.486	7.486	7.618	7.486	7.486	7.486	7.486	7.486	7.486	7.486	7.358	7.358	7.358	7.486	7.226	6.912	6.912	6.912	6.754	6.754	6.754	6.754	6.754
YKL175W	6.057	6.057	6.057	6.057	6.057	6.057	6.189	6.189	6.189	6.189	6.189	6.189	6.189	6.189	6.189	6.189	6.189	6.189	6.189	5.64	5.113	5.113	5.113	5.113	5.113	5.113	5.113	5.113	5.113	5.113	5.113	5.113	4.985	4.856	4.856	4.728	4.6	4.6	4.6	4.6	4.6	4.6	4.6	4.6	4.6	4.6	4.34	4.211	4.211
YKR003W	13.195	13.195	13.587	14.001	13.869	13.869	13.972	14.363	14.495	14.495	14.495	14.495	14.495	14.495	14.623	14.623	14.938	14.938	14.938	14.938	14.938	14.938	15.07	15.227	15.359	15.75	15.75	15.882	15.882	15.882	15.882	15.882	15.882	15.882	15.882	15.882	15.882	15.75	15.75	16.01	16.01	16.01	15.882	15.882	15.882	15.882	15.882	15.725	15.725
YHR008C	8.789	8.789	8.789	8.789	8.789	8.789	8.789	8.789	8.789	8.789	8.789	8.789	8.789	8.789	8.789	8.66	8.66	8.503	8.503	8.503	8.503	8.108	8.108	8.108	8.108	8.108	8.108	8.108	7.976	7.976	7.976	7.976	7.976	7.976	7.976	7.976	7.976	7.976	7.716	7.325	7.482	7.35	7.35	7.35	7.35	7.35	7.35	7.35	6.965
YGL194C-A	8.619	8.776	8.776	8.776	8.776	8.776	8.776	8.776	9.062	9.062	9.062	9.062	8.802	8.802	8.285	8.414	8.256	8.256	8.256	8.256	8.256	8.256	8.256	8.256	8.256	7.967	7.55	7.316	7.341	7.627	7.627	7.627	7.627	7.627	6.895	7.184	7.627	8.173	8.173	8.173	8.173	8.645	8.385	8.07	8.07	7.938	8.282	8.41	8.568
YLR219W	9.296	9.296	9.296	9.425	9.425	9.556	9.556	9.556	9.556	8.051	8.044	8.044	8.044	8.044	8.044	8.044	8.044	7.755	7.755	7.1	7.1	5.277	5.28	6.58	7.422	7.422	7.579	7.736	7.868	7.736	7.608	7.608	7.476	7.74	8	8.285	8.417	8.574	8.706	8.706	8.706	8.706	8.706	8.706	8.574	8.574	8.574	8.574	8.186
YDL124W	4.841	4.683	4.683	4.683	4.683	4.394	4.109	4.109	4.109	3.724	3.281	3.281	3.281	3.281	3.281	3.281	3.281	3.281	3.123	3.123	3.123	2.992	2.863	2.863	2.863	2.863	2.735	2.735	2.607	2.607	2.607	2.607	2.607	2.735	2.314	2.314	2.314	2.314	2.314	1.608	1.194	0.934	0.934	0.934	0.934	0.835	0.835	0.835	0.677
YAL032C	6.045	5.81	6.388	6	6.263	6.395	6.395	6.527	6.53	6.53	6.53	6.53	6.53	6.53	6.53	6.658	6.527	6.527	6.527	6.527	6.527	6.263	6.051	6.571	6.571	6.571	6.571	6.571	6.571	6.414	6.414	6.677	6.838	7.252	8.244	9.149	9.149	9.544	9.672	9.672	9.672	9.672	9.672	9.804	9.804	9.804	9.804	10.119	10.119
YGL175C	4.048	3.727	3.595	5.348	5.348	5.348	5.926	6.055	6.315	6.963	6.963	6.963	6.963	6.963	7.091	7.48	7.48	7.894	8.15	8.15	8.15	8.407	8.15	8.15	8.118	8.15	8.282	9.402	9.402	9.402	9.531	9.531	9.402	9.402	9.56	9.691	9.951	9.951	9.951	9.951	9.951	9.951	9.951	9.951	9.951	9.82	9.82	9.82	9.82
YLR001C	14.401	14.401	14.401	14.401	14.401	14.658	14.815	14.815	14.815	14.815	14.815	14.815	15.13	15.127	15.127	15.127	15.127	15.127	15.255	15.57	16.283	17.724	17.724	17.724	17.724	17.724	17.724	17.724	17.724	17.724	17.044	17.044	17.175	17.622	17.753	17.753	17.753	17.753	17.753	17.625	17.493	17.102	17.102	17.259	17.259	17.259	17.259	17.259	17.259
YOL148C	10.795	10.927	10.798	10.798	10.798	10.798	10.798	10.798	10.538	9.662	9.977	10.105	10.394	10.908	10.908	11.039	10.882	11.303	10.786	10.651	11.431	11.559	12.105	11.973	11.973	11.973	12.105	12.262	12.391	11.973	12.131	12.131	12.131	12.131	12.127	12.413	12.413	12.676	12.676	12.676	12.676	12.545	12.416	12.545	12.545	12.545	12.545	12.545	12.545
YPR088C	7.066	7.066	6.937	7.541	8.716	9.705	9.833	9.833	9.833	9.833	9.833	9.965	10.356	10.356	10.645	10.645	10.645	10.777	10.777	10.777	10.777	10.777	10.671	10.828	11.011	11.011	11.169	11.326	11.326	11.326	11.326	11.326	11.326	11.454	11.323	11.74	11.868	11.868	11.868	11.868	11.868	11.868	11.868	11.737	11.737	11.737	11.737	11.868	11.868
YFR037C	12.125	12.125	12.125	12.125	12.125	12.257	12.385	12.385	12.385	12.385	12.674	12.674	12.802	12.802	12.802	12.802	12.802	12.802	12.802	12.802	12.802	12.802	12.802	12.802	12.934	12.934	12.934	12.934	12.934	12.934	12.934	12.777	12.777	12.777	12.908	13.066	13.329	13.329	13.329	13.329	13.329	13.329	13.329	13.329	13.329	13.201	13.201	13.332	13.332
YKR051W	11.535	11.403	11.403	11.403	11.403	11.403	10.986	10.283	9.214	8.697	8.697	8.697	8.569	8.569	8.569	8.016	7.734	7.734	7.471	7.471	7.471	8.43	8.43	8.43	8.43	8.767	9.027	9.156	9.156	9.156	9.156	8.998	9.387	9.387	9.387	9.127	8.863	8.863	9.123	9.149	9.149	9.149	9.149	9.149	8.863	8.863	8.863	8.863	9.021
YOL049W	14.503	14.108	13.148	12.991	12.991	13.28	13.54	13.412	13.412	13.412	13.543	13.386	13.514	13.514	13.643	13.643	13.643	13.643	13.643	13.778	13.778	13.649	13.649	13.649	13.781	13.653	13.653	13.364	13.492	13.62	13.071	13.071	13.071	13.071	13.071	13.229	13.229	13.229	13.229	13.771	13.771	13.771	13.928	13.928	13.928	13.639	13.768	13.768	13.768
YIR037W	6.171	6.171	6.171	6.171	6.328	6.193	6.841	7.384	7.384	7.384	7.384	7.384	7.384	7.384	7.512	7.384	7.384	7.252	7.252	7.38	7.38	7.38	7.38	7.38	7.38	7.38	7.38	7.38	7.38	7.223	7.223	7.223	7.223	7.223	7.223	7.223	7.223	7.223	7.223	7.223	7.223	7.223	7.223	7.223	7.223	7.223	7.223	7.223	7.223
YJR069C	9.506	9.217	8.899	9.031	9.159	9.159	9.159	9.159	9.159	9.284	8.08	7.948	7.948	7.948	7.948	7.948	7.271	7.143	7.143	6.854	6.854	6.59	6.59	6.096	6.125	7.091	9.666	9.537	9.537	9.669	11.621	11.489	11.621	11.621	11.621	11.621	11.621	11.621	11.621	11.621	11.463	11.621	11.361	11.65	11.65	11.65	11.65	11.913	11.858
YBL046W	9.406	9.406	9.406	9.406	9.406	9.274	9.142	9.274	9.274	9.274	9.274	9.142	9.142	9.014	8.882	8.882	8.882	8.882	8.882	8.882	8.622	8.622	8.176	7.528	7.242	7.242	7.242	7.085	7.502	7.945	7.945	7.945	7.945	7.945	7.788	7.502	7.502	7.502	7.502	7.37	7.37	7.37	7.213	7.213	7.213	7.213	7.213	7.056	6.924
YJL048C	1.955	1.955	1.955	1.955	2.112	2.112	2.112	2.112	2.112	2.112	1.955	1.955	1.955	2.372	2.372	2.372	2.944	3.101	3.387	3.387	3.387	3.387	3.518	3.518	3.676	3.833	3.833	3.961	3.961	3.961	3.961	4.533	4.533	4.533	4.533	4.533	4.664	4.664	4.664	4.664	4.928	5.059	5.191	5.191	5.769	8.039	8.039	8.485	8.742
YLR010C	5.823	5.823	5.823	5.823	5.691	6.079	5.765	5.896	6.054	6.054	6.054	6.054	6.054	6.054	6.054	6.054	6.054	5.896	5.896	5.896	5.896	3.775	3.291	3.291	3.419	3.419	3.807	3.518	3.91	3.91	4.295	4.295	4.295	4.295	4.452	4.452	4.163	3.903	3.903	3.903	3.903	3.903	4.061	4.449	4.764	5.881	7.268	7.268	7.268
YLR056W	0.263	0.263	0.263	0.263	0.263	0.263	0.263	0.263	0.263	0.263	0.263	0.263	0.263	0.263	0.263	0.263	0.263	0.263	0.263	0.263	0.263	0.263	0.263	0.263	0.263	0.263	0.263	0.421	0.421	0.421	0.421	0.421	0.421	0.421	0.421	0.421	0.421	0.421	0.421	0.421	0.421	0.421	0.421	0.421	0.421	0.421	0.421	0.421	0.421
YHR156C	16.572	16.44	16.44	16.312	16.312	16.312	16.312	15.631	15.503	14.379	14.116	13.856	13.856	14.141	14.013	14.013	13.881	13.753	13.753	13.753	13.596	13.336	13.336	13.336	13.204	13.204	13.204	13.072	12.787	11.974	10.594	10.074	10.074	9.181	7.274	6.436	5.477	5.477	4.645	3.233	3.079	2.79	2.658	2.658	2.53	2.401	2.53	2.53	2.687
YHR069C	7.454	7.454	7.428	7.172	7.172	6.857	6.729	6.122	6.122	6.122	6.122	6.25	7.095	7.226	7.226	7.358	7.358	7.358	7.358	7.358	7.358	7.358	7.358	7.358	7.358	7.358	7.201	7.332	7.332	7.332	7.332	7.332	7.332	7.332	7.332	7.332	7.332	7.076	7.076	7.076	7.076	7.076	7.233	7.361	7.493	7.493	7.493	7.493	7.336
YPL099C	11.524	11.524	11.524	11.392	11.392	11.392	11.26	11.26	11.103	10.429	10.432	10.176	10.176	10.176	10.176	10.176	8.265	7.877	7.357	7.229	7.643	7.643	7.643	7.643	7.643	7.643	7.643	7.643	7.251	7.251	7.251	7.251	7.251	6.988	6.988	3.194	2.542	2.571	2.703	2.571	2.571	2.571	2.571	2.571	3.014	3.014	3.142	3.014	3.142
YPR178W	4.577	5.486	5.877	5.749	5.906	5.906	5.906	6.17	6.17	6.17	6.17	6.298	7.107	7.791	7.791	7.791	7.791	7.791	7.791	7.791	7.791	8.051	8.179	8.179	8.179	8.179	8.179	8.179	8.179	8.179	8.179	8.179	7.916	8.388	8.388	8.388	8.516	8.516	8.516	8.516	8.516	8.516	8.516	8.516	8.674	8.674	8.674	8.674	8.674
YMR072W	10.446	10.446	10.76	10.76	10.76	10.76	10.76	10.76	10.76	10.76	10.76	10.76	10.76	10.76	10.76	10.76	10.76	10.76	10.76	10.76	10.76	10.76	10.76	10.76	10.76	10.76	10.76	10.76	10.76	10.76	10.76	10.76	10.76	10.76	10.632	10.632	10.632	10.632	10.632	10.632	10.632	10.632	10.5	10.5	10.5	10.343	10.343	10.343	10.215
YKR098C	10.256	10.256	10.256	10.259	10.128	10.128	10.128	10.128	10.128	9.999	9.842	9.842	9.71	9.71	9.71	9.71	9.71	9.71	9.71	9.71	9.553	9.553	9.553	9.264	9.264	9.264	9.264	9.264	9.421	9.165	9.165	9.165	8.876	8.876	8.876	8.876	8.744	8.744	8.744	8.587	8.327	7.678	7.678	7.678	7.678	7.678	7.807	7.807	7.964
YLR298C	5.284	5.027	4.764	4.764	4.635	4.635	4.379	2.632	2.241	2.083	2.083	2.083	2.083	2.083	2.083	2.083	2.083	2.083	2.083	2.083	2.083	1.952	1.952	1.952	1.952	2.083	2.083	2.083	2.083	2.083	2.083	2.083	1.798	1.669	1.669	1.669	1.669	1.669	1.669	1.541	1.541	1.541	1.541	1.541	1.541	1.541	1.541	1.541	1.541
YGR168C	7.473	7.473	7.473	7.473	7.473	7.473	7.447	7.447	7.447	7.447	7.447	7.447	7.447	7.316	7.473	7.473	7.473	7.473	7.473	6.638	6.382	6.382	6.382	6.382	6.25	6.25	5.993	6.125	6.125	6.125	6.125	6.125	5.968	5.968	5.968	5.968	5.968	5.839	5.839	5.839	5.839	5.422	5.29	5.29	5.448	5.448	5.448	5.448	5.448
YEL004W	6.657	6.657	6.789	6.349	6.953	6.825	6.825	6.799	6.799	6.956	6.956	6.956	6.956	6.956	6.542	6.417	6.289	6.003	6.421	8.218	8.822	9.342	9.342	9.342	9.342	9.342	8.95	8.793	8.504	8.478	9.127	10.555	10.712	10.712	10.94	10.94	11.588	12.42	12.42	12.42	12.42	12.42	12.548	12.551	12.551	13.21	13.63	13.63	13.63
YNL077W	10.632	10.76	10.76	10.76	10.76	10.76	10.76	11.306	11.434	11.174	11.174	11.174	11.174	11.174	11.174	11.174	11.174	11.174	11.174	11.145	11.145	11.277	10.991	10.991	10.834	10.834	10.834	10.962	10.962	10.831	10.831	10.044	10.044	9.887	9.887	10.044	10.044	10.044	10.044	10.044	10.176	9.916	9.916	10.044	10.044	10.201	10.333	10.465	10.465
YGL001C	0	0	0	0	0	0	0	0	0	0	0	0	0	0	0	0	0	0	0	0	0	0	0	0	0	0	0	0	0	0	0	0	0	0	0	0	0	0	0	0	0	0	0	0	0	0	0	0	0
YDL105W	6.238	6.238	6.238	6.238	6.238	6.238	6.238	6.238	6.238	6.238	6.238	6.238	6.238	6.238	6.238	6.109	6.109	6.109	6.109	6.109	6.109	6.109	6.109	6.109	6.109	6.109	6.109	5.978	5.978	5.978	5.978	5.978	5.714	5.714	5.714	5.714	5.714	5.714	5.586	5.586	5.586	5.586	5.586	5.458	5.458	5.458	5.458	5.458	5.458
YKL133C	3.075	3.075	2.79	3.499	3.814	3.814	3.814	3.942	3.814	3.814	3.811	4.825	4.953	4.953	4.953	5.396	6.07	6.07	6.202	6.905	7.033	7.033	7.033	7.033	7.059	7.059	7.842	8.231	8.231	8.231	8.231	8.231	8.231	8.516	8.516	8.911	8.911	9.043	9.306	10.266	10.266	11.097	11.097	11.097	11.097	11.097	11.097	11.097	11.097
YLL011W	10.736	10.736	10.736	10.736	10.736	10.736	10.736	10.736	10.736	10.736	10.71	10.71	10.71	10.71	10.838	10.838	10.838	10.838	10.838	10.838	10.838	10.838	10.838	10.707	10.707	10.707	10.707	10.575	10.575	10.312	10.312	9.917	9.917	9.785	9.47	9.47	9.47	9.47	9.47	8.921	8.921	8.793	8.793	8.793	8.793	8.793	8.793	8.793	8.507
YDR051C	7.996	7.996	7.996	7.996	7.996	7.996	7.996	7.967	7.836	8.279	8.279	8.279	8.279	8.279	8.279	8.279	8.279	8.279	8.15	8.15	8.15	8.279	8.279	8.279	8.279	8.436	8.693	8.978	8.978	8.978	8.978	8.978	8.978	8.978	8.978	8.978	8.978	8.978	8.978	8.821	8.821	8.953	9.242	9.399	9.659	9.659	9.659	9.659	9.659
YHR159W	6.412	6.412	6.412	6.569	7.082	7.082	7.24	7.24	7.371	7.371	7.371	7.529	7.529	7.529	7.529	7.657	7.657	7.657	7.368	7.368	7.368	7.24	7.371	7.371	7.371	7.371	7.503	7.503	7.503	7.763	7.895	7.895	8.026	8.184	8.184	8.315	8.447	8.447	8.575	8.575	8.839	9.102	9.102	9.102	9.23	9.23	9.23	9.23	9.23
YIR021W	3.688	3.688	3.56	3.56	3.717	3.589	3.489	3.489	3.332	3.075	2.815	2.684	2.947	3.101	3.782	5.747	5.747	5.878	7.628	7.628	7.628	7.628	7.628	7.756	8.071	8.199	8.456	8.613	8.745	8.902	10.135	11.493	11.493	11.651	11.936	12.225	12.383	12.383	12.383	12.514	12.646	12.646	12.646	12.646	12.646	12.778	12.778	12.778	12.909
YOR158W	4.221	4.064	4.064	3.807	3.807	3.807	3.676	3.547	3.547	3.547	3.547	3.547	3.547	3.547	2.867	2.713	2.713	2.713	2.555	2.555	2.398	2.241	2.112	2.53	2.27	2.27	2.27	2.27	2.27	2.27	2.141	2.141	1.885	1.753	1.885	1.885	1.885	1.885	1.885	1.885	1.596	1.881	1.881	2.013	2.013	2.013	2.013	2.434	2.591
YIR034C	9.001	9.001	9.001	9.001	8.843	8.843	8.327	8.195	7.495	7.367	7.653	7.653	7.653	7.784	7.784	7.916	7.784	8.073	7.945	7.945	7.945	8.205	8.333	8.333	8.333	8.333	8.333	8.333	8.333	8.333	8.465	8.78	8.937	9.065	9.065	9.592	10.273	10.273	10.844	10.844	10.844	10.844	10.844	10.844	10.844	10.844	10.976	10.976	10.976
YGR170W	5.959	5.959	5.959	5.959	5.959	6.116	6.116	6.405	6.54	6.54	6.54	6.54	6.672	6.672	6.672	6.672	6.672	6.829	6.829	6.829	6.829	6.829	6.961	6.961	6.961	6.961	6.961	6.961	6.961	7.118	7.118	7.118	7.118	7.118	7.118	7.118	7.275	7.275	7.275	7.275	7.275	7.275	7.275	7.275	7.118	7.118	7.118	7.118	7.118
YGR169C	10.276	10.119	10.119	10.119	10.119	10.119	10.119	10.276	10.276	10.276	10.276	10.276	10.433	10.177	10.177	10.177	10.177	10.177	10.334	10.334	10.334	10.491	10.491	10.495	10.337	10.337	10.337	10.337	10.363	10.363	10.495	10.495	10.495	10.495	10.495	10.495	10.623	10.623	9.994	9.994	9.994	9.994	9.994	9.836	9.836	9.708	9.708	9.708	9.708
YGL142C	4.34	4.34	3.409	2.863	2.735	2.995	2.995	2.995	2.995	2.995	2.552	2.552	2.867	2.867	3.181	3.727	4.009	3.98	5.858	5.858	5.858	5.987	5.987	5.855	6.118	6.25	7.418	8.619	8.619	8.619	8.619	8.619	8.619	8.747	8.747	9.139	9.791	10.574	10.574	10.86	10.86	10.86	10.86	10.988	10.596	10.991	10.991	11.12	11.12
YNL180C	1.387	1.387	1.255	1.255	1.255	1.255	1.255	1.255	1.124	0.992	0.992	0.992	0.992	1.124	0.966	0.838	0.838	0.838	0.838	0.838	0.838	0.706	0.706	0.706	0.706	0.575	0.575	0.417	0.417	0.417	0.417	0.417	0.417	0.417	0.417	0.289	0.289	0.289	0.289	0.289	0.289	0.289	0.289	0.289	0.289	0.289	0.289	0.289	0.289
YER153C	7.338	7.338	7.338	7.47	7.47	7.47	7.601	7.89	7.762	7.762	7.762	7.762	7.762	7.762	7.762	7.762	7.762	7.63	7.788	7.788	7.788	7.788	7.788	7.788	8.333	8.333	8.491	8.491	8.491	8.491	8.491	8.491	8.491	8.491	8.491	8.491	8.491	8.491	8.491	8.491	8.491	8.491	8.491	8.491	8.202	8.202	8.202	8.202	8.202
YMR215W	9.804	9.804	9.907	9.881	9.624	9.624	9.624	9.624	9.624	9.624	9.624	9.624	9.624	9.624	9.493	9.65	9.807	9.807	9.807	9.965	9.965	9.965	9.965	9.836	9.576	9.445	9.445	9.602	9.602	9.602	9.859	9.859	9.859	9.859	9.862	9.862	9.862	9.862	9.994	9.994	9.994	9.994	9.994	9.994	9.994	9.994	9.994	9.994	9.891
YGL057C	5.14	5.271	5.271	5.798	5.798	5.798	5.955	5.955	5.955	5.955	5.955	6.215	6.084	6.344	7.307	7.307	7.307	7.438	7.438	7.987	7.856	7.856	7.856	7.856	7.984	7.984	8.112	8.112	8.112	8.112	8.112	8.112	8.112	8.112	8.112	8.241	8.815	9.079	9.079	9.079	9.079	9.079	9.079	9.079	9.079	9.079	9.079	9.079	9.079
YKR031C	6.019	6.019	5.891	5.891	5.923	6.051	6.051	6.051	6.051	6.051	5.791	5.791	5.791	5.791	5.791	5.791	5.791	5.791	5.791	5.791	5.791	5.791	5.791	5.634	5.506	5.506	5.506	5.377	5.377	5.535	5.535	5.535	5.535	5.535	5.535	5.535	5.535	4.832	4.832	4.832	4.832	4.832	4.832	4.832	4.832	4.568	4.279	4.122	4.122
YKR002W	9.159	9.159	9.287	9.287	9.287	9.287	9.287	9.159	9.159	9.159	9.159	9.159	9.159	9.287	9.287	10.067	10.067	10.067	10.067	10.067	10.067	9.939	9.939	9.939	9.939	9.939	9.939	9.782	9.782	9.782	9.913	9.913	9.913	9.913	9.913	9.913	9.913	9.913	9.913	9.913	9.913	10.045	9.913	9.756	9.756	9.756	9.756	9.756	9.756
YBR267W	5.381	6.087	5.93	5.93	5.93	5.93	5.93	5.93	5.93	5.93	5.93	5.93	5.93	5.772	5.901	6.032	6.132	7.769	8.838	8.966	8.966	8.966	9.094	9.226	9.38	9.38	9.38	9.38	9.512	9.512	9.515	10.035	10.035	10.035	10.035	10.035	10.035	10.035	10.43	10.43	10.43	10.587	10.587	10.587	10.719	10.876	10.876	11.29	11.29
YBR284W	1.178	1.178	1.178	1.178	1.178	1.178	1.182	1.182	1.182	1.182	1.182	1.182	1.182	1.182	1.182	1.182	1.313	1.313	1.313	1.313	1.313	1.313	1.182	1.182	1.182	1.182	1.182	1.182	1.182	1.182	1.182	1.182	1.05	0.79	0.922	0.922	0.922	0.922	0.658	0.658	0.658	0.658	0.658	0.658	0.658	0.658	0.658	0.658	0.658
YJR010C-A	9.863	9.863	9.285	7.525	6.402	6.01	5.75	5.278	4.989	4.864	5.252	5.252	5.252	5.252	5.252	5.381	5.092	4.934	5.191	5.034	4.905	4.774	4.931	4.931	4.931	4.774	4.774	4.616	4.616	4.616	4.748	4.902	4.77	4.77	4.77	4.77	4.77	4.745	5.583	5.74	5.74	5.74	5.74	5.74	5.74	5.74	5.74	5.74	5.74
YDR182W	7.377	7.406	7.534	8.054	7.923	8.311	9.412	9.541	9.541	9.541	9.541	9.541	9.669	9.669	10.086	10.086	10.086	10.086	10.478	10.478	10.866	10.709	10.709	10.709	10.709	10.709	10.709	10.709	10.709	10.709	10.709	10.709	10.837	10.969	11.364	11.364	11.364	11.364	11.364	11.364	11.364	11.496	11.496	11.496	11.496	11.496	11.496	11.364	11.364
YPL055C	4.167	4.035	4.192	4.192	3.903	3.903	3.903	3.303	3.046	3.046	3.046	3.046	2.029	1.769	1.769	1.637	1.637	1.637	1.765	1.897	2.025	2.025	2.154	2.154	2.154	2.154	2.154	2.154	2.282	2.282	2.282	2.282	2.282	2.282	2.15	2.15	2.022	2.022	2.179	2.179	2.179	2.179	2.048	1.502	1.788	1.788	1.916	1.916	1.916
YCR035C	11.563	11.563	11.434	11.434	11.592	11.303	11.303	11.303	11.171	11.303	11.434	11.434	11.434	11.434	11.434	11.434	11.434	11.434	11.277	11.277	11.277	11.277	11.277	11.277	11.277	11.277	11.12	11.12	10.596	10.439	10.439	10.439	10.439	10.439	10.439	10.439	10.439	10.439	10.439	10.439	10.307	10.307	10.307	10.307	10.307	9.495	7.171	5.951	5.405
YGR124W	7.168	7.168	7.168	7.168	7.168	7.168	7.168	6.912	6.912	6.055	5.66	4.953	4.793	4.635	4.635	4.635	4.375	4.247	4.247	4.247	4.404	4.404	4.404	4.404	4.404	4.247	3.515	2.998	2.709	3.515	3.778	3.778	3.778	3.907	4.931	5.063	5.323	5.323	5.323	5.194	5.194	5.194	5.034	5.165	5.136	5.136	5.425	5.814	5.814
YJL158C	4.452	4.452	4.452	4.452	4.87	5.29	5.29	5.29	5.29	5.29	5.29	5.422	5.396	5.554	5.554	5.679	5.836	5.964	5.964	5.964	5.833	5.833	5.833	6.613	6.873	6.873	6.873	6.873	6.873	6.873	7.004	7.004	7.004	7.004	7.162	7.162	7.162	7.162	7.162	7.162	7.162	7.162	7.162	7.162	7.293	7.553	8.102	8.651	8.651
YPR011C	9.614	9.903	9.9	9.9	9.9	9.9	9.9	9.9	9.9	9.9	9.9	10.032	9.9	9.9	9.9	9.9	9.897	10.134	10.966	10.966	10.966	10.966	10.966	10.966	10.966	10.808	10.834	11.097	11.226	11.226	11.226	11.226	11.226	11.094	11.094	11.094	10.962	10.966	10.966	10.966	10.966	10.966	10.966	10.966	10.966	10.834	10.837	10.812	10.683
YOR237W	6.584	6.584	6.584	6.584	6.455	6.455	6.455	6.455	6.455	6.327	6.195	6.195	6.195	6.195	6.195	6.195	6.195	6.195	6.195	6.064	5.906	5.749	5.332	5.072	4.914	4.914	4.914	4.914	4.914	4.914	5.072	5.072	5.361	5.361	5.361	5.361	5.361	5.361	5.361	5.361	5.361	5.361	5.203	5.203	5.203	5.203	5.361	5.364	5.364
YPL065W	5.403	5.795	5.795	5.795	5.795	5.612	5.612	5.769	5.769	6.055	5.897	5.897	5.897	6.055	5.795	5.795	5.795	5.795	5.795	5.795	5.795	4.693	3.984	3.984	4.112	4.372	4.5	4.5	4.5	4.5	4.5	4.083	4.083	4.083	4.215	4.215	4.215	3.801	3.801	4.196	4.196	4.038	4.167	4.298	4.298	4.43	4.716	4.716	4.847
YPL095C	9.987	9.987	9.855	9.855	9.727	9.595	9.595	9.724	9.855	9.855	9.855	9.464	9.464	9.021	8.892	8.892	8.892	8.892	8.892	8.603	8.603	8.603	8.603	8.603	8.603	8.314	7.409	7.095	6.937	6.937	6.363	6.234	6.549	6.549	6.549	6.677	6.783	6.783	6.783	6.783	6.937	6.937	8.443	8.443	8.443	8.757	9.149	9.149	9.515
YNR048W	6.999	6.999	6.999	6.999	7.134	7.994	7.994	8.386	8.386	8.386	8.228	8.228	8.228	8.488	8.488	8.488	8.62	8.62	8.62	8.62	8.488	8.488	8.36	8.36	8.36	8.36	8.36	8.36	8.36	8.36	8.36	8.36	8.36	8.36	8.228	8.1	8.1	8.1	8.1	8.1	8.1	8.1	8.228	8.228	8.228	8.228	8.228	8.228	8.228
YHR112C	2.324	2.324	2.324	2.324	2.482	3.727	4.247	4.247	4.247	4.247	4.247	4.247	4.404	4.404	4.953	5.242	5.242	5.242	5.374	6.879	8.131	8.131	8.388	8.388	8.674	8.802	10.317	10.317	10.632	11.29	11.971	12.52	12.809	12.809	12.809	12.809	12.966	12.966	12.966	12.966	13.512	13.512	13.801	13.929	14.061	14.061	14.061	14.164	14.164
YHL023C	4.102	4.783	5.713	5.713	5.871	6.545	6.676	6.676	6.676	6.548	6.42	6.16	6.031	6.288	6.32	6.837	6.837	7.123	7.855	8.93	8.799	8.799	8.799	9.322	9.322	9.893	9.893	9.893	9.893	10.051	9.922	9.922	9.922	9.922	9.922	9.922	10.182	10.314	10.577	10.577	10.577	10.735	11.155	11.155	11.47	11.47	11.785	11.913	12.33
YLR305C	8.465	8.465	8.465	8.465	8.465	8.465	9.011	8.879	9.036	9.036	9.036	9.036	9.036	9.036	9.036	9.036	9.036	9.036	9.065	9.351	9.351	9.351	9.091	9.091	9.091	9.091	8.959	8.959	8.959	9.117	9.117	9.377	9.377	9.377	9.377	8.959	8.831	8.699	8.699	8.699	8.699	8.571	8.443	8.443	8.443	8.443	8.157	8	8
YOR154W	9.046	9.046	8.889	8.889	8.889	8.889	8.632	8.632	8.632	8.632	8.632	8.764	8.764	8.764	8.764	8.921	9.393	9.393	9.393	9.393	9.393	9.393	9.393	9.393	9.393	9.364	9.101	9.101	9.101	8.969	9.098	9.098	9.098	9.098	9.098	8.966	8.834	8.834	8.834	8.834	8.834	8.703	8.703	8.703	8.703	8.703	8.703	8.703	8.703
YIR036C	7.946	8.074	8.074	8.074	7.946	7.946	7.946	7.946	8.049	8.177	8.02	8.148	8.148	8.148	8.148	8.148	8.148	8.148	8.411	8.411	8.54	8.382	8.382	8.382	8.54	8.54	8.54	8.668	8.668	8.668	8.668	8.668	8.796	8.796	8.796	8.482	8.482	8.482	8.482	8.482	8.482	8.482	8.482	8.324	8.324	8.324	8.061	7.929	8.087
YGL160W	8.699	8.699	8.857	8.857	8.857	8.603	8.446	8.446	8.446	8.446	8.289	8.289	8.289	8.289	8.289	8.289	8.16	8.16	8.029	8.029	7.9	7.172	7.172	7.172	7.172	7.329	7.329	7.329	7.457	7.589	7.589	7.746	7.746	7.589	7.589	7.589	7.274	7.274	7.143	7.271	7.271	7.271	7.271	7.271	7.271	7.271	7.271	7.271	7.271
YAL030W	9.508	9.508	9.637	9.637	9.637	9.637	9.768	9.768	9.768	10.163	10.163	10.738	10.738	11.159	12.311	12.311	12.311	12.311	12.311	12.311	12.311	12.311	12.311	12.311	12.311	12.44	12.729	12.729	12.729	12.86	12.86	12.86	12.86	12.86	12.86	12.86	12.86	12.86	12.86	12.86	12.86	12.86	12.86	12.86	12.86	12.86	12.86	12.86	12.86
YBR036C	6.944	6.944	7.076	7.207	7.207	7.496	7.496	7.496	7.496	7.496	7.496	7.496	7.654	7.811	7.811	7.811	7.811	7.811	7.811	7.939	7.939	7.782	7.782	7.782	7.782	7.782	8.042	8.042	8.042	8.042	8.042	8.042	8.042	8.042	8.042	8.17	8.016	8.016	8.148	8.148	8.148	8.148	8.28	8.28	8.28	8.28	8.28	8.28	8.28
YEL066W	5.814	5.945	6.231	6.231	6.231	6.231	6.231	6.231	6.231	6.231	6.363	6.234	6.234	6.494	6.494	6.494	6.494	6.494	6.494	6.494	6.494	6.494	6.494	6.494	6.494	6.494	6.494	5.945	5.817	5.685	5.554	5.554	5.554	5.107	4.562	3.888	3.759	3.759	3.826	3.958	3.958	3.958	3.958	3.958	3.958	3.83	3.83	3.958	4.061
YOR141C	8.087	8.087	8.087	8.087	8.087	8.087	8.087	8.087	8.244	8.112	8.112	8.112	8.112	8.112	7.849	7.721	7.589	7.589	7.589	7.589	7.717	7.717	7.717	7.586	7.586	7.454	7.454	7.454	7.454	7.454	7.454	7.454	7.326	7.326	7.194	7.194	7.194	7.194	7.194	7.194	7.194	7.194	7.194	7.194	7.194	7.194	7.194	7.194	6.931
YPL131W	8.78	8.78	8.78	8.622	8.494	8.494	8.494	8.179	8.051	8.051	8.051	8.051	8.051	8.051	8.051	8.051	8.051	7.923	7.923	7.923	7.923	7.923	7.923	8.08	8.08	7.923	7.38	7.38	7.38	7.38	7.38	7.38	7.38	7.38	7.38	7.38	7.38	7.38	7.38	7.38	7.38	7.38	7.252	7.252	7.252	6.706	6.706	6.706	6.417
YNL247W	10.834	10.834	10.834	10.834	10.677	10.519	10.519	10.256	9.402	9.402	9.402	9.402	9.534	9.534	9.534	9.534	9.534	9.377	9.377	9.219	9.219	9.219	9.219	9.219	9.219	9.219	9.219	9.062	9.062	8.934	8.934	8.934	8.934	8.934	8.802	8.802	8.802	8.802	8.959	8.959	8.959	8.959	8.959	8.703	8.571	8.571	8.703	8.703	8.703
YKR075C	0.652	0.652	0.652	0.652	0.652	0.652	0.652	0.652	0.652	0.263	0.263	0.263	0.263	0.263	0.263	0.395	0.395	0.395	0.658	0.658	0.658	0.79	0.79	0.79	0.79	0.79	0.79	0.79	0.79	0.79	0.79	0.79	0.79	0.79	0.79	0.79	0.79	0.79	0.79	0.79	0.79	0.79	0.658	0.658	0.658	0.658	0.658	0.658	0.658
YBR161W	10.572	10.572	10.572	10.572	10.572	10.572	10.572	10.572	10.312	10.308	10.308	10.308	10.437	10.437	10.437	10.437	10.437	10.565	9.621	9.204	9.075	9.207	8.947	8.947	8.95	8.95	8.95	8.95	8.95	9.108	8.822	8.822	8.822	8.822	8.95	8.95	8.95	8.95	8.95	8.851	8.591	8.591	8.459	8.459	8.459	8.459	8.331	8.331	8.331
YBL017C	1.149	1.149	1.149	1.409	1.409	1.409	1.567	1.567	1.695	1.695	1.695	1.695	1.695	1.695	1.567	1.698	1.698	1.698	1.958	1.958	1.958	1.958	2.09	2.09	2.504	2.372	2.372	2.372	2.372	2.372	2.372	2.504	2.504	2.504	2.504	2.504	2.504	2.504	2.504	2.504	2.504	2.504	2.632	2.632	2.632	2.632	2.632	2.632	2.79
YNL022C	11.174	12.06	12.06	12.06	12.06	12.218	12.218	12.086	12.218	12.346	12.346	12.346	12.346	12.346	12.346	12.346	12.503	12.243	12.375	12.789	12.921	12.921	13.049	13.049	13.049	13.206	13.206	13.206	13.206	13.206	13.206	13.075	12.943	12.943	12.943	12.943	12.943	12.943	13.203	13.203	13.36	13.36	13.36	13.229	13.229	13.229	13.386	13.386	13.514
YGR063C	11.271	11.271	11.271	11.14	10.876	10.745	10.745	11.03	11.836	11.836	11.836	11.836	11.993	11.993	11.993	11.993	12.125	12.125	11.997	12.128	12.128	12.128	12.128	12.128	12.128	12.128	12.128	12.128	12.128	11.868	11.612	11.348	11.348	11.348	11.348	11.348	11.348	11.348	11.348	11.348	11.348	11.348	11.348	11.063	11.063	11.063	11.063	11.063	11.063
YDR159W	8.703	9.219	9.348	9.476	9.633	9.633	9.762	9.63	9.89	9.498	9.498	9.341	9.341	9.341	9.341	9.341	8.924	8.641	8.381	8.381	8.773	9.059	9.059	9.758	9.89	10.465	10.465	10.307	10.307	10.465	10.622	11.669	12.112	12.112	12.112	12.112	11.954	11.954	11.954	11.954	11.826	11.826	11.694	11.72	11.72	11.72	11.563	11.563	11.434
YMR247C	6.696	6.696	6.696	6.696	6.279	6.279	6.122	5.964	5.521	5.521	5.521	5.104	5.104	4.529	4.401	4.244	4.244	4.244	4.244	4.244	4.244	4.244	4.244	4.112	3.984	3.984	3.984	3.984	3.984	3.984	3.724	2.01	1.358	1.358	0.729	0.729	0.729	0.729	0.6	0.6	0.6	0.6	0.6	0.443	0.629	0.472	0.472	0.472	0.472
YDL078C	2.831	2.831	2.831	2.831	2.988	2.988	2.988	2.988	3.117	3.563	3.563	3.563	3.563	3.563	3.592	4.167	4.167	4.167	4.324	4.324	4.324	4.324	4.324	4.324	4.324	4.324	4.324	4.324	4.324	4.452	4.452	4.452	4.87	5.422	5.737	5.737	5.737	5.865	5.865	5.865	5.865	5.865	5.865	5.997	5.997	5.997	6.154	6.154	6.154
YKL176C	7.846	7.846	7.714	7.714	7.714	7.582	7.582	7.582	7.582	7.582	7.425	7.425	7.293	7.293	7.293	7.293	7.293	7.293	7.008	7.008	6.744	6.744	6.616	6.616	6.616	6.484	6.484	6.484	6.484	6.353	6.224	6.224	6.096	6.096	6.096	6.096	6.096	6.096	5.964	5.964	5.964	5.964	5.964	5.964	5.964	5.964	5.964	5.964	5.964
YOR046C	11.723	11.723	11.335	11.236	10.748	10.748	10.748	10.748	10.876	11.008	11.165	11.008	11.008	11.008	10.719	10.719	10.719	10.876	10.876	10.433	10.202	10.202	10.202	10.331	11.169	10.912	10.912	10.912	10.912	10.912	10.626	10.626	10.626	10.366	10.209	10.209	10.209	10.209	10.337	9.949	10.077	10.077	9.92	9.92	9.605	9.605	9.499	9.368	9.239
YPL159C	13.611	13.611	13.611	13.611	13.611	13.611	13.611	13.769	13.769	13.611	13.611	13.611	13.611	13.611	13.611	13.611	13.611	13.611	13.611	13.611	13.611	13.611	13.454	13.586	13.586	13.586	13.428	13.428	13.428	13.428	13.165	12.905	12.905	12.905	12.905	12.773	12.517	12.385	12.385	12.385	12.385	12.385	12.385	12.385	12.122	11.441	11.441	11.152	10.863
YOR064C	2.969	2.969	2.969	2.969	2.684	2.684	2.684	2.841	2.841	2.841	2.709	2.709	2.424	2.295	2.164	2.164	2.164	2.164	2.006	1.875	1.875	2.006	2.006	2.138	2.138	2.138	2.138	2.738	3.91	5.001	5.001	5.001	5.159	5.159	5.188	5.03	5.03	5.188	5.188	5.444	5.444	5.444	5.444	5.287	5.287	5.573	5.573	5.573	5.573
YOR038C	14.677	14.677	14.677	14.677	14.677	14.834	15.354	16.924	17.188	17.319	17.319	17.319	17.319	17.319	17.634	17.766	17.766	18.026	18.026	18.026	18.026	18.026	18.026	18.183	18.311	18.311	18.311	18.18	18.18	18.18	18.18	18.18	18.18	18.18	18.311	18.311	18.311	18.311	18.311	18.311	18.311	18.311	18.311	18.311	18.311	18.311	18.311	18.311	18.311
YKR035W-A	7.663	7.663	7.663	7.794	7.794	8.058	8.728	8.728	9.2	9.358	9.358	9.358	9.358	9.358	9.358	9.229	9.098	9.098	9.098	9.936	9.936	9.936	9.936	9.936	9.807	10.093	9.936	9.551	9.682	9.711	9.843	10.1	10.902	10.902	11.034	11.034	11.034	11.034	10.748	10.748	10.748	10.748	10.748	10.748	10.748	10.459	10.327	10.327	10.327
YMR187C	13.618	13.486	13.486	13.644	13.772	14.189	14.189	14.321	14.321	14.321	14.321	14.321	14.321	14.321	14.321	14.321	13.926	13.926	13.926	13.531	13.663	13.82	13.82	13.82	13.82	13.56	13.403	13.403	13.531	13.531	13.399	13.399	13.399	13.399	13.271	13.271	13.271	13.271	13.271	13.271	13.271	13.271	13.271	13.139	13.139	13.139	12.85	12.85	12.85
YCL059C	9.117	9.245	9.242	9.242	9.373	9.637	9.637	9.637	9.637	10.632	10.76	11.174	12.163	12.163	12.163	12.163	12.163	12.163	11.903	11.906	12.218	12.247	12.247	12.247	12.089	12.089	12.089	12.089	12.089	12.089	12.767	12.635	12.635	12.767	12.635	12.635	12.635	12.635	12.767	12.767	12.767	12.898	12.767	12.767	12.767	12.767	12.767	12.609	12.609
YOR016C	5.415	6.247	6.247	6.51	6.667	6.667	6.667	6.667	6.667	6.825	6.825	6.953	6.953	6.953	6.953	6.953	6.953	6.953	6.953	6.796	6.796	6.796	6.796	6.796	7.052	7.21	7.338	7.495	7.524	7.524	7.942	7.942	8.337	8.757	8.757	8.915	8.915	8.915	8.915	8.915	8.915	8.915	8.915	8.915	8.915	8.915	8.915	8.915	8.915
YOR327C	12.773	12.773	12.773	12.773	12.773	12.773	12.773	12.773	12.642	12.642	12.642	12.642	12.642	12.642	12.642	12.513	12.513	12.513	12.513	12.513	12.513	12.513	12.513	12.513	11.99	11.73	11.573	11.441	11.441	11.441	11.441	11.441	11.441	11.441	11.569	11.569	11.569	11.569	11.569	11.569	11.569	11.569	11.569	11.569	11.569	11.569	11.441	11.441	11.441
YCR082W	7.293	7.293	7.553	7.553	7.711	7.711	7.711	7.711	7.839	7.839	7.839	7.839	7.839	8.099	8.648	8.776	8.776	8.776	8.776	8.776	8.776	8.674	8.542	8.542	8.542	8.542	8.542	8.542	8.699	8.699	8.831	9.094	10.144	10.144	10.144	10.273	10.273	10.799	10.799	10.799	10.799	10.799	10.799	10.957	10.957	10.957	11.088	11.217	11.217
YCR023C	9.904	10.168	10.453	10.453	10.585	10.72	10.746	10.746	10.746	10.746	10.877	10.877	10.877	10.877	10.877	10.877	10.877	11.137	11.137	11.295	12.027	12.027	12.155	12.155	12.023	11.892	11.892	11.892	11.892	11.892	11.892	11.892	11.892	12.049	12.049	12.049	12.049	12.049	12.049	11.734	11.734	11.734	11.734	11.445	11.445	11.054	11.054	11.054	11.054
YDL072C	1.496	1.496	1.496	1.496	1.496	1.496	1.496	1.496	1.496	1.496	1.496	1.496	1.496	1.496	1.496	1.496	1.496	1.076	0.918	0.787	0.395	0.263	0.263	0.263	0.263	0.263	0.71	0.995	1.127	1.127	1.127	1.127	1.127	0.995	0.995	0.995	0.995	0.995	0.995	0.995	1.933	1.933	1.933	2.09	2.218	2.376	2.376	2.376	2.376
YKL196C	4.902	4.774	4.774	4.774	4.774	4.774	4.774	4.774	4.774	4.774	4.774	4.774	4.774	4.774	4.774	4.774	4.774	4.774	4.774	4.774	4.379	4.25	4.25	4.379	4.536	4.536	4.693	4.565	4.565	4.693	4.693	4.693	4.693	4.693	4.693	4.693	4.562	4.433	4.433	4.433	4.433	4.433	4.433	4.401	4.533	4.95	4.95	4.95	4.95
YOR042W	12.902	12.481	12.902	12.77	12.898	13.187	13.187	13.03	13.03	13.03	12.587	12.459	12.459	12.722	13.117	13.798	13.798	14.061	13.933	13.933	14.061	14.061	14.189	14.189	14.189	14.189	13.9	13.9	13.9	13.9	13.066	12.546	12.546	12.546	12.546	12.546	12.546	12.645	12.645	12.645	12.645	12.103	12.231	12.231	12.074	12.074	12.59	12.59	12.59
YPL189C-A	11.193	11.193	11.193	11.036	11.036	10.779	10.911	11.328	11.328	11.588	11.588	11.588	11.617	11.617	11.617	11.617	12.16	12.16	12.16	12.16	12.16	12.16	12.031	12.291	12.291	12.291	12.291	12.291	12.291	12.606	12.606	12.343	12.343	12.5	12.5	12.628	12.343	12.343	12.343	12.343	12.211	12.079	12.079	11.948	11.662	11.662	11.402	11.402	11.113
YJL073W	5.666	6.215	6.636	6.636	7.294	7.946	7.946	7.946	7.946	8.363	8.363	8.363	8.363	8.363	8.363	8.363	8.492	8.492	8.492	8.492	8.492	8.492	8.909	8.777	8.935	9.063	9.063	9.063	9.195	9.195	9.195	9.195	9.037	9.037	9.037	9.037	9.037	9.037	8.906	8.906	8.906	8.906	8.906	8.906	8.935	8.935	9.191	9.191	9.191
YML119W	10.806	10.963	11.249	11.377	11.377	11.377	11.377	11.377	11.509	11.641	11.641	11.769	11.769	11.926	11.926	11.926	12.058	12.215	12.347	12.347	12.347	12.347	12.347	12.347	12.347	12.347	12.347	12.347	12.347	12.347	12.347	12.347	12.347	12.347	12.347	12.347	12.347	12.347	12.347	12.347	12.347	12.215	12.215	12.084	12.084	12.084	12.084	12.212	12.212
YDR460W	4.266	4.266	4.423	4.712	5.13	5.521	5.785	5.916	5.916	5.916	6.045	6.045	6.173	6.279	6.279	6.279	6.279	6.279	6.407	6.956	6.956	7.271	7.271	7.403	7.403	8.131	8.131	8.135	8.918	8.918	8.918	8.918	8.918	8.918	8.918	8.918	8.918	8.918	9.31	10.173	10.697	10.697	10.982	10.982	11.14	11.14	11.14	11.271	11.271
YNL322C	3.474	3.316	3.316	3.316	3.316	3.316	3.316	3.316	3.316	3.316	3.316	3.316	3.316	3.316	3.316	3.316	3.316	3.316	3.185	3.185	3.185	3.185	3.185	3.185	3.027	3.027	2.896	2.896	2.896	2.636	2.636	2.636	2.636	2.636	2.636	2.636	2.636	2.636	2.636	2.636	2.032	2.032	2.032	1.904	1.904	1.904	1.904	1.904	1.066
YHR188C	7.615	8.292	8.578	8.578	8.578	8.449	8.578	8.709	8.709	8.709	8.709	8.709	8.709	8.973	8.841	8.841	8.841	8.658	8.658	8.79	9.181	9.181	9.181	9.653	9.653	9.913	10.536	10.536	10.536	10.536	10.536	10.536	10.536	10.536	10.536	10.536	10.379	10.379	10.379	10.507	10.507	10.375	10.375	10.375	10.375	10.375	10.507	10.507	10.507
YGL111W	9.3	9.171	9.563	9.563	9.72	9.72	9.72	10.115	10.115	10.247	10.247	10.247	10.247	10.404	10.404	10.404	10.404	10.404	10.404	10.404	10.404	10.404	10.404	10.404	10.404	10.536	10.536	10.536	10.536	10.536	10.536	10.536	10.536	10.536	10.536	10.536	10.536	10.404	10.404	10.404	10.404	10.273	10.273	10.273	10.273	10.273	10.273	10.144	10.144
YGL169W	6.517	6.517	6.517	6.517	6.802	6.802	8.09	8.09	8.247	8.511	8.353	8.353	8.353	8.353	8.353	8.353	8.61	8.61	8.998	8.998	8.998	8.998	8.998	8.998	9.859	9.859	9.987	9.987	9.987	10.119	10.119	10.247	10.379	10.51	10.767	10.767	10.767	10.767	10.767	10.899	10.899	10.899	11.03	11.557	11.689	11.689	11.689	11.689	11.689
YPR067W	5.406	5.406	5.406	5.564	5.692	5.692	5.692	5.692	5.824	5.981	5.849	5.978	5.978	6.109	6.109	6.109	6.109	6.109	6.109	5.978	6.109	6.109	6.109	6.109	6.241	6.241	6.241	6.084	6.084	6.084	6.084	6.084	6.084	6.084	6.084	5.795	5.795	5.795	5.795	5.795	5.795	5.795	5.506	5.477	5.319	5.319	5.319	5.319	5.319
YLR085C	6.17	6.17	6.17	6.327	5.846	6.918	6.918	6.918	6.918	6.918	6.918	6.915	7.047	7.178	7.178	7.307	7.307	7.438	7.467	7.207	7.207	7.339	7.339	7.339	7.339	7.339	7.339	7.602	7.602	7.602	7.602	7.445	7.445	7.602	7.602	7.602	7.474	7.474	7.606	7.477	7.477	7.606	7.606	7.606	7.606	7.763	7.763	7.898	7.766
YLR240W	3.599	3.99	3.862	4.25	4.093	4.093	4.35	4.35	4.481	4.481	4.481	4.481	4.481	4.192	4.192	4.35	4.35	4.35	4.292	4.292	4.292	4.134	4.423	4.423	4.87	5.316	6.963	6.963	7.091	7.091	7.249	7.249	7.563	7.823	8.087	8.087	8.061	8.061	8.061	8.061	7.933	7.775	7.933	7.933	7.933	8.321	8.449	8.449	8.578
YKL038W	13.422	13.422	13.422	13.422	13.553	13.553	13.553	13.685	13.685	13.685	12.876	12.587	12.455	12.298	12.17	12.305	12.305	12.305	12.305	12.305	12.305	12.176	12.568	12.828	12.953	12.953	12.821	13.656	13.63	13.894	13.894	13.894	13.765	13.765	13.194	13.351	12.966	12.809	12.809	12.941	12.941	12.941	12.941	12.941	12.812	12.812	12.812	12.812	13.072
YPL019C	5.403	5.403	5.403	5.403	5.271	5.271	5.271	5.271	4.587	4.042	3.233	3.262	3.647	3.647	3.515	3.515	3.383	3.383	2.992	2.992	3.017	3.175	3.435	3.72	4.24	5.804	5.804	5.804	5.804	5.804	5.675	5.675	5.675	5.807	6.122	6.539	6.671	6.671	6.671	6.671	6.828	6.828	6.828	6.828	6.828	6.828	6.828	6.828	6.828
YBR273C	3.239	3.239	3.371	3.477	4.151	4.151	4.151	4.151	4.151	4.151	4.151	4.283	4.283	4.283	4.283	4.283	4.283	5.381	7.355	7.355	7.355	7.746	7.878	7.878	7.878	7.878	8.035	10.623	10.78	11.201	12.01	12.167	12.167	12.325	12.325	12.325	12.325	12.482	12.482	12.482	12.771	12.771	12.928	12.928	13.057	13.317	13.474	13.474	13.606
YPR129W	7.473	7.473	7.473	7.473	7.473	7.316	7.158	7.158	7.158	7.158	7.158	7.158	7.158	7.158	7.158	7.027	7.027	7.027	7.027	7.027	7.027	7.027	7.027	7.027	7.027	7.027	7.027	7.027	6.507	6.507	6.507	6.507	6.507	6.507	6.507	6.507	6.375	6.375	6.375	6.375	6.375	6.375	6.375	6.375	6.112	6.112	5.848	5.848	5.848
YJL121C	0.658	0.658	0.79	0.918	0.918	0.918	0.918	0.918	0.918	0.918	0.918	0.918	0.918	1.05	1.464	1.464	1.464	1.592	1.75	1.75	1.75	1.75	1.75	1.907	1.907	1.907	1.907	1.907	1.907	1.907	1.907	1.907	2.039	2.039	2.039	2.039	2.039	2.039	2.039	2.039	2.039	2.039	2.039	2.039	2.039	2.039	2.302	2.719	2.588
YHR203C	0.78	0.78	0.78	0.78	0.652	0.652	0.783	0.783	0.783	0.783	0.783	0.783	0.655	0.655	0.655	0.655	0.655	0.655	0.655	0.655	0.655	0.787	0.787	0.918	0.918	0.918	0.918	0.918	0.918	0.918	0.918	0.918	0.918	0.918	0.918	0.918	1.05	1.05	1.05	0.922	0.922	0.922	0.922	0.922	0.922	0.922	0.922	0.79	0.79
YGL256W	6.189	6.767	6.767	7.056	8.593	9.406	9.406	9.537	9.666	9.666	9.951	9.951	10.109	10.109	10.109	10.109	10.109	10.237	10.237	10.237	10.237	10.237	10.5	10.5	10.5	10.5	10.764	10.921	10.921	10.793	10.793	10.793	10.793	10.793	10.793	10.793	10.793	10.793	10.793	10.95	10.818	10.818	10.818	10.818	10.818	10.818	10.818	10.818	10.818
YNL249C	10.652	8.848	8.456	8.584	8.141	8.141	8.684	8.841	8.029	7.871	7.74	7.74	7.74	7.322	7.165	7.165	7.743	7.743	7.743	8.263	8.263	8.549	8.417	8.417	8.417	8.417	8.732	8.732	8.08	8.08	8.08	7.634	7.634	7.502	7.894	7.894	8.022	8.417	8.966	9.778	9.778	9.778	9.778	9.778	9.647	9.647	10.061	10.346	10.346
YFR034C	12.866	12.734	12.603	12.76	12.892	12.763	12.892	13.309	13.595	13.595	13.309	13.309	13.181	13.181	13.049	13.049	13.049	12.474	12.606	12.76	13.152	13.152	13.152	13.152	13.152	13.152	13.02	13.02	13.02	13.02	13.72	13.72	13.72	13.72	13.72	13.72	13.72	13.851	13.72	13.72	13.72	13.72	13.72	13.72	13.72	13.562	13.431	13.299	13.299
YNL051W	8.786	8.629	9.146	9.274	9.274	9.402	9.431	9.431	9.431	9.431	9.303	9.065	8.911	8.911	8.911	8.109	8.241	10.067	10.067	10.225	10.225	10.225	10.25	10.25	10.796	11.049	11.178	11.178	11.178	11.306	12.237	12.237	12.394	12.394	12.394	12.269	12.269	12.269	12.137	12.009	11.881	11.723	11.723	11.698	11.698	11.698	11.698	11.698	11.698
YDL005C	2.446	2.289	2.42	2.42	2.42	2.42	2.42	2.552	2.552	2.709	2.709	2.709	2.709	2.709	2.709	2.709	2.709	2.709	3.31	3.595	3.595	3.595	3.595	3.753	3.753	3.753	3.753	3.753	3.753	3.753	3.753	3.91	3.91	3.91	3.91	3.91	3.91	3.91	3.91	3.91	3.91	3.91	3.91	3.91	3.91	4.331	4.331	4.331	4.331
YOR315W	0.395	0.395	0.395	0.395	0.395	0.395	0.395	0.395	0.395	0.395	0.395	0.395	0.395	0.395	0.395	0.395	0.395	0.395	0.395	0.395	0.395	0.395	0.395	0.395	0.395	0.395	0.523	0.523	0.523	0.523	0.523	0.523	0.523	0.523	0.523	0.523	0.523	0.523	0.523	0.523	0.523	0.523	0.523	0.523	0.523	0.523	0.523	0.523	0.523
YKL162C	3.159	3.031	3.034	3.166	3.561	3.981	3.981	3.981	3.981	4.139	4.53	4.53	4.53	4.53	5.365	5.786	5.914	5.914	5.914	5.914	5.757	5.757	5.757	5.628	5.628	5.628	5.628	5.628	5.628	5.628	5.628	5.628	5.628	5.471	5.603	5.866	5.998	5.998	5.998	5.998	5.998	5.998	5.998	5.998	5.998	5.998	5.998	6.129	6.393
YOR065W	9.83	10.09	10.09	10.09	10.09	10.09	10.09	9.83	9.544	9.024	8.867	8.867	9.412	9.284	9.284	9.284	9.284	9.127	9.258	9.258	9.258	9.127	9.127	9.127	9.255	9.412	9.412	9.281	9.281	9.017	8.86	8.86	6.879	5.605	5.737	5.554	6.363	6.363	6.363	6.52	6.52	6.52	6.52	6.652	6.809	6.809	6.652	6.652	6.494
YGR282C	14.419	14.159	14.028	14.028	14.185	14.057	14.057	14.185	14.028	14.028	14.031	14.188	14.188	14.031	13.745	13.617	13.171	13.196	13.068	12.522	12.522	12.522	12.522	12.394	12.394	12.262	11.174	10.889	9.929	8.212	8.212	8.311	8.439	8.439	8.439	8.439	8.439	8.282	8.282	7.733	7.444	7.572	7.73	7.73	7.73	7.73	7.73	7.73	7.73
YGL025C	6.286	6.286	5.843	5.814	6.128	6.125	6.253	6.802	7.38	7.38	7.38	7.509	7.509	7.637	7.505	8.285	11.438	11.438	11.438	11.438	11.595	11.309	11.309	11.434	11.434	11.566	11.958	11.958	11.958	11.958	11.958	11.958	11.958	11.643	11.643	11.958	11.958	11.958	11.958	11.958	11.958	11.958	11.958	11.698	12.349	12.349	13.239	13.553	13.553
YPR020W	8.459	8.459	9.14	9.14	9.14	9.14	9.4	9.788	9.503	9.891	11.663	11.663	11.663	11.663	11.663	11.795	12.19	12.032	12.19	12.19	12.19	12.45	12.578	12.992	12.992	12.992	12.992	12.992	12.992	12.992	13.278	13.409	13.409	13.409	13.409	13.409	13.409	13.673	13.673	13.673	13.673	13.673	13.804	13.804	13.804	13.804	13.804	13.515	12.835
YLR340W	6.074	5.945	5.945	5.945	5.685	5.557	5.557	5.557	5.557	5.557	5.425	5.425	5.425	5.425	5.425	5.425	5.425	5.425	5.425	4.979	4.979	4.979	4.693	4.693	4.693	4.693	4.693	4.693	4.433	4.433	4.042	4.042	3.91	3.91	3.778	3.778	3.778	3.65	3.65	3.65	3.522	3.133	2.976	2.976	2.848	2.848	2.848	2.848	2.848
YPL052W	10.129	10.129	10.129	10.129	10.286	10.286	10.549	10.549	10.549	10.549	10.678	10.418	10.418	10.418	10.418	10.418	10.289	10.158	10	10	10	9.869	9.869	9.869	9.869	9.869	9.869	9.869	9.869	9.869	9.869	9.711	9.711	9.711	9.711	9.554	9.554	9.422	9.265	9.108	9.108	9.108	8.844	8.559	8.559	8.559	8.559	8.427	8.427
YDL020C	7.64	7.64	7.64	7.64	7.926	7.926	7.926	7.926	7.769	7.769	7.926	7.923	7.923	8.08	8.08	8.08	7.688	7.688	5.99	5.284	5.024	5.024	5.181	5.181	5.309	5.752	5.884	5.884	5.884	5.884	5.627	5.47	5.47	5.47	5.47	5.47	5.47	5.47	5.178	4.603	4.603	4.76	4.76	4.764	4.581	4.87	5.027	5.155	5.155
YMR167W	7.695	7.981	8.006	8.032	8.032	8.032	7.904	7.746	7.878	7.615	7.615	7.746	7.746	7.746	7.746	7.746	7.878	7.746	7.615	7.486	7.486	7.329	7.197	7.509	8.472	8.735	8.735	8.735	8.735	8.735	8.735	8.863	10.144	10.144	10.302	10.979	10.979	11.107	11.396	11.396	11.396	11.396	11.528	11.528	11.685	11.685	11.685	11.817	11.817
YDR210W	8.936	8.936	8.936	8.936	8.936	8.936	8.936	8.936	8.936	8.676	8.416	8.416	8.259	8.259	7.838	7.838	7.838	7.706	7.45	7.292	7.292	7.292	7.161	7.032	7.032	6.901	6.901	6.769	6.769	6.67	6.67	6.67	6.67	6.67	6.67	6.355	6.066	6.066	5.652	4.853	4.439	3.967	3.967	3.967	3.839	3.996	3.996	3.996	3.996
YOL142W	6.446	6.446	6.446	6.575	6.575	6.575	6.575	6.575	6.575	6.575	6.575	6.575	6.575	6.575	6.311	6.44	6.311	6.18	6.18	6.18	6.18	6.18	6.18	6.18	6.048	6.048	6.048	6.048	6.048	6.048	6.048	6.048	6.048	5.891	5.762	5.762	5.762	5.762	5.762	5.762	5.762	5.762	5.631	5.656	5.656	5.656	5.656	5.656	5.656
YJL217W	9.528	9.528	9.528	9.528	9.528	9.657	9.525	9.525	9.525	9.682	9.657	9.657	9.657	9.657	9.657	9.657	9.657	9.657	9.785	9.785	9.785	9.785	9.785	9.785	9.785	9.785	9.785	9.785	9.785	9.785	9.785	9.528	9.528	9.4	9.4	9.4	9.4	9.4	9.4	9.4	9.114	8.851	8.694	8.562	8.562	8.562	8.69	8.69	8.69
YFL033C	8.709	8.157	7.216	7.216	7.216	7.216	7.216	7.216	7.216	7.348	7.348	7.348	7.348	7.348	7.348	7.348	7.348	7.348	7.348	7.348	7.191	7.191	7.033	7.033	7.033	7.033	6.773	6.642	6.642	6.642	6.642	6.513	6.382	6.224	6.224	6.382	6.382	6.382	6.382	6.382	6.382	4.914	4.654	4.654	4.654	4.654	4.654	4.654	4.654
YGR179C	10.44	10.44	10.568	10.411	11.088	11.217	11.217	11.217	11.506	11.506	11.663	11.791	11.791	11.791	11.791	11.791	11.791	11.663	11.791	11.791	11.791	11.791	11.791	11.791	11.791	11.66	11.66	11.66	11.535	11.843	11.711	11.839	11.971	11.971	11.971	11.971	11.971	11.971	11.528	11.528	11.528	11.528	11.4	11.271	11.4	11.557	11.846	11.978	11.978
YLL035W	4.125	4.125	4.125	4.125	4.125	3.862	3.705	3.968	4.389	6.812	6.812	9.686	9.817	9.949	9.949	9.949	10.106	10.578	10.736	11.131	11.131	11.262	11.262	11.391	11.519	11.651	11.779	11.779	12.196	12.193	12.325	12.453	12.453	12.585	12.585	12.713	12.713	12.713	12.713	12.87	13.156	13.156	13.156	13.156	13.156	13.313	13.313	13.313	13.471
YIL125W	10.967	11.926	12.19	12.19	12.19	12.19	12.19	12.321	12.321	12.321	12.793	12.793	12.793	12.793	13.05	13.05	13.05	13.207	13.339	13.339	13.339	13.471	13.471	13.599	13.599	13.599	13.467	13.625	13.467	13.467	13.336	13.336	13.336	13.361	13.361	13.23	13.23	13.23	13.23	13.23	13.387	13.515	13.515	13.255	13.255	13.127	13.127	13.127	13.127
YIR025W	8.112	8.112	7.849	7.981	7.948	7.948	7.948	7.948	7.791	7.923	7.765	7.634	7.765	7.765	7.765	7.765	7.765	7.765	7.765	7.634	7.765	7.765	7.608	7.608	7.608	6.963	6.963	6.963	6.963	6	5.682	5.525	5.525	5.525	4.456	4.067	3.518	3.518	3.518	4.09	4.504	4.661	4.793	5.082	5.082	5.525	5.81	5.81	5.81
YDR169C	7.03	7.502	7.502	7.634	7.634	7.634	7.634	7.791	7.791	7.791	7.919	7.919	8.077	8.208	8.208	8.366	8.494	9.168	9.589	9.589	9.589	9.589	9.329	9.329	9.329	9.329	9.772	9.772	9.772	10.086	10.086	10.086	9.955	9.823	9.823	9.823	9.666	9.666	9.666	9.666	9.666	9.666	9.666	9.666	9.537	9.38	9.38	9.38	9.38
YDR246W	10.061	10.061	10.061	10.061	10.061	10.061	10.324	10.353	10.353	10.478	10.478	10.767	11.184	10.668	10.668	10.668	10.668	10.539	10.77	10.902	10.902	11.03	11.03	11.03	11.03	11.03	11.03	11.502	11.897	12.029	12.029	12.029	12.186	12.186	12.186	12.186	12.186	12.186	12.186	12.186	12.186	12.318	12.318	12.318	12.45	12.421	12.421	12.421	12.421
YOL125W	0.681	0.681	0.681	0.681	0.681	0.681	0.812	0.812	0.812	0.812	0.812	0.812	0.812	0.812	0.812	0.812	0.812	0.812	0.812	0.944	0.944	0.944	0.944	0.944	0.944	0.944	1.076	1.076	1.076	1.076	1.076	1.076	1.076	1.076	1.076	1.076	1.076	1.076	1.076	1.076	1.076	1.076	1.076	1.076	1.076	1.076	1.076	1.076	1.076
YER034W	2.28	2.28	2.148	2.148	2.016	2.016	2.016	2.016	2.016	2.016	1.885	1.885	1.885	1.885	1.153	0.578	0.421	0.421	0.421	0.421	0.421	0.421	0.421	0.421	0.421	0.421	0.421	0.446	0.315	0.729	0.729	0.729	0.729	0.729	0.729	0.729	0.571	0.571	0.86	0.86	0.86	0.86	0.86	0.86	0.86	1.018	2.006	2.424	3.13
YDR226W	12.029	12.029	11.323	10.751	10.623	10.623	10.491	9.84	9.84	9.84	8.424	8.292	8.16	8.029	7.897	7.608	7.608	7.608	7.608	7.608	7.608	7.345	7.345	6.931	6.931	6.773	6.773	6.773	6.773	6.773	6.773	6.773	6.645	6.645	6.645	6.773	6.645	6.488	6.33	6.202	5.66	5.66	5.66	5.66	5.66	3.416	2.584	2.324	2.196
YEL020W-A	22.998	22.998	22.327	22.071	21.939	21.939	23.165	23.165	23.008	23.008	23.008	23.297	23.165	23.997	23.997	24.311	24.311	24.44	24.44	24.597	24.17	24.199	24.199	24.356	24.356	24.356	24.356	24.356	24.488	24.488	24.359	24.359	24.488	24.488	24.33	24.462	24.462	24.619	24.462	24.305	24.308	24.465	24.209	24.209	24.209	23.945	24.077	24.234	24.234
YGL171W	9.508	9.508	9.351	9.351	9.194	9.325	10.16	10.16	10.42	10.552	10.552	10.552	10.552	10.552	10.552	10.552	10.552	10.552	10.394	10.552	10.812	10.943	11.987	12.503	12.503	12.375	12.375	12.375	12.218	12.481	12.481	12.481	12.481	12.744	12.744	12.744	12.744	12.744	12.744	12.744	12.876	13.008	13.008	13.008	13.008	13.008	13.008	13.008	13.008
YPR168W	3.075	3.207	3.207	3.207	3.075	3.075	3.233	3.233	3.364	3.364	3.233	3.621	3.621	3.621	3.91	4.902	4.902	4.902	4.902	4.902	4.902	4.902	4.902	4.902	4.51	4.51	4.51	4.51	5.425	5.689	5.689	5.689	5.689	5.689	5.689	5.689	5.689	5.689	6.263	6.135	6.135	6.135	6.135	6.135	6.135	6.135	6.263	6.392	6.392
YKL053C-A	13.303	13.56	14.391	14.391	14.523	14.783	15.717	15.717	15.849	15.849	15.98	15.955	15.955	15.955	15.955	15.955	15.508	15.508	15.508	14.809	14.94	15.2	15.2	15.2	15.358	15.2	15.2	15.2	15.2	15.2	15.2	15.2	15.2	15.043	15.043	15.043	15.043	15.043	15.043	15.043	15.043	14.757	14.757	14.757	14.629	14.629	14.629	14.629	14.629
YLR130C	8.135	8.135	8.263	8.263	8.263	8.263	8.263	8.263	8.263	8.263	8.128	8.128	8.128	8.128	8.128	7.996	7.996	7.865	7.605	7.605	7.605	7.605	7.605	7.605	7.605	7.081	6.953	6.953	6.953	6.953	7.081	6.95	6.95	6.792	6.792	6.378	6.378	6.378	6.378	6.378	6.378	6.378	6.378	6.378	6.378	6.221	6.089	5.672	5.669
YPR167C	8.102	8.102	8.102	8.102	6.854	6.696	6.696	6.696	6.696	6.696	6.696	6.696	6.298	6.17	6.17	5.024	5.024	5.024	4.892	4.735	4.292	4.292	4.292	4.292	4.163	4.321	4.321	3.878	3.306	3.021	3.021	3.021	3.021	2.632	2.475	2.764	3.438	3.57	4.536	4.536	4.982	4.982	4.982	4.982	4.982	4.982	4.982	4.982	4.854
YKL033W-A	9.724	10.943	10.943	11.229	11.229	11.229	11.229	11.361	11.621	11.621	11.621	11.752	11.752	11.91	11.91	12.041	12.041	12.041	12.041	12.041	12.568	13.249	14.022	14.022	14.022	14.154	14.154	14.154	14.154	14.154	14.154	14.154	14.154	14.154	14.154	14.282	14.282	14.15	14.15	13.996	13.865	13.865	13.865	13.865	14.022	14.022	14.022	13.894	13.894
YGL060W	4.892	4.892	4.764	5.277	5.277	5.277	5.277	5.149	5.149	5.02	4.375	4.244	4.086	4.244	4.661	5.367	5.785	5.785	6.048	6.594	6.883	6.883	7.04	7.04	7.04	7.069	7.069	7.069	7.069	7.069	7.201	7.332	7.332	7.49	7.49	7.49	7.49	7.49	7.49	7.49	7.746	8.035	8.035	8.636	8.636	8.636	8.767	8.767	8.767
YKL139W	13.878	17.454	17.454	17.454	17.454	17.454	17.454	17.454	17.454	17.454	17.454	17.872	18.289	18.289	18.421	18.421	18.421	18.421	18.421	18.421	18.812	19.204	19.361	19.361	19.361	19.361	19.361	19.361	19.098	19.201	19.332	19.464	19.464	19.464	19.464	19.464	19.596	19.91	20.042	20.042	19.91	19.91	19.91	20.042	19.914	19.914	19.914	20.045	20.045
YNL111C	12.613	12.613	12.613	11.906	10.818	10.661	10.533	10.533	10.533	10.009	9.618	9.486	7.008	6.616	6.616	6.616	6.616	6.616	7.062	7.062	7.062	6.905	6.905	7.033	6.876	6.744	6.744	6.744	6.195	5.646	5.515	4.519	4.391	4.391	4.128	3.97	3.97	3.97	4.442	3.9	4.796	4.796	4.796	4.796	4.953	4.642	4.382	4.382	4.122
YMR043W	5.961	6.093	6.093	6.353	6.353	6.353	6.353	6.353	6.484	6.741	6.741	6.741	6.741	7.345	8.337	8.337	8.337	8.728	9.017	9.017	9.281	9.852	9.852	9.852	9.852	10.24	10.24	10.369	10.369	10.369	10.369	10.369	10.5	10.5	10.5	10.5	10.5	10.632	10.632	10.632	10.632	10.76	10.76	10.76	11.017	10.86	10.86	10.86	10.991
YHR076W	10.134	9.82	9.688	9.688	9.688	9.688	9.688	9.82	9.219	9.091	9.091	9.091	9.219	9.219	9.377	9.377	9.377	9.377	9.377	9.377	9.508	8.539	6.517	6.517	6.802	6.802	6.645	6.645	6.645	6.488	6.488	6.173	5.701	5.412	5.829	6.741	6.741	6.741	6.741	6.741	6.869	7.389	7.258	6.844	6.844	6.975	6.975	6.975	6.975
YLR344W	0.128	0.128	0.26	0.26	0.388	0.388	0.388	0.388	0.388	0.517	0.517	0.648	0.648	0.648	0.648	0.648	0.648	0.648	0.78	0.908	0.908	0.908	0.908	0.908	0.908	0.908	0.908	0.908	0.908	0.908	0.908	0.908	0.908	1.168	1.326	1.326	1.326	1.483	1.615	1.615	1.615	1.743	1.743	1.743	1.743	1.743	1.743	1.743	1.871
YMR183C	10.302	10.302	10.302	10.302	9.393	9.133	9.133	9.133	9.002	9.002	8.87	8.738	8.738	8.478	8.347	8.218	8.218	8.218	8.218	8.218	8.218	8.218	8.218	8.218	7.962	7.702	7.702	7.573	6.135	6.138	6.138	6.138	5.878	5.586	5.04	4.78	4.78	4.649	4.491	4.491	4.491	4.491	4.623	4.334	4.334	4.334	3.653	3.496	3.496
YJR076C	4.726	4.726	4.726	4.726	4.726	4.726	4.726	4.726	4.726	4.726	4.726	4.883	4.883	4.883	4.883	4.883	4.883	4.883	4.883	4.883	4.883	4.883	4.883	4.883	4.726	4.726	4.726	4.726	4.726	4.726	4.726	4.726	4.568	4.568	4.568	4.568	4.568	4.568	4.568	4.568	4.568	4.568	4.279	4.279	4.122	4.122	4.122	4.122	4.122
YDL174C	0.132	0.132	0.263	0.395	0.395	0.527	0.527	0.527	0.527	0.527	0.527	0.527	0.527	0.527	0.527	0.527	0.527	0.527	0.527	0.527	0.527	0.527	0.527	0.527	0.527	0.658	0.79	0.79	0.79	0.79	0.79	0.79	0.79	0.79	0.79	0.79	0.79	0.79	0.79	0.79	0.79	0.79	0.79	0.79	0.79	0.79	0.79	0.79	0.79
YGR030C	14.064	14.193	14.193	14.193	14.061	13.904	13.929	13.929	13.929	13.929	13.929	13.929	14.061	15.085	15.503	15.503	15.634	15.766	16.158	16.158	16.158	16.158	16.158	16.158	16.158	16.026	16.026	16.026	16.026	16.026	16.026	16.026	16.026	15.869	15.869	15.869	15.869	15.74	15.74	15.609	15.451	15.583	15.583	15.426	15.426	15.426	15.426	15.554	15.554
YGR175C	3.005	3.005	3.005	2.613	2.613	2.613	2.613	2.613	2.613	2.613	2.745	2.588	2.588	2.588	2.719	2.719	2.719	2.719	2.719	2.719	2.434	2.305	2.305	1.833	1.833	1.833	1.833	1.702	1.702	1.702	1.702	1.702	1.702	1.544	1.544	1.544	1.544	1.544	1.544	1.544	1.544	1.387	1.387	1.387	1.387	1.387	1.387	1.259	1.259
YER102W	2.318	2.318	2.318	2.186	2.058	1.929	1.929	1.929	1.929	1.801	1.801	1.801	1.801	1.801	1.801	1.801	1.673	1.544	1.544	1.544	1.544	1.544	1.544	1.544	1.153	0.735	0.315	0.315	0.446	0.446	0.446	0.446	0.446	0.289	0.289	0.289	0.289	0.289	0.289	0.289	0.289	0.132	0.132	0.132	0.132	0.132	0.132	0.132	0.132
YGR133W	4.244	4.244	4.244	4.244	4.244	4.244	4.244	4.244	4.244	4.244	4.244	4.244	4.244	3.984	3.984	3.984	3.984	3.984	3.852	3.852	3.852	3.595	3.438	3.181	3.181	3.181	3.181	3.181	3.181	3.181	3.181	3.181	3.181	3.181	3.181	2.896	2.896	2.896	2.896	2.896	2.764	2.764	2.764	2.764	2.636	2.636	2.636	2.636	2.376
YFL034C-A	4.562	4.562	4.562	4.404	4.404	4.276	4.276	3.99	4.122	2.848	2.434	2.28	2.694	2.694	2.694	2.694	2.694	2.694	2.694	2.694	2.694	2.694	2.562	2.562	2.694	2.694	2.694	2.694	2.825	2.511	2.511	2.639	2.639	3.053	3.397	3.528	3.528	3.528	3.528	3.528	3.792	3.792	3.792	3.792	3.792	3.792	3.792	3.792	3.792
YIR024C	4.822	4.822	3.965	3.836	4.122	4.122	4.122	4.671	4.671	4.799	4.668	4.51	4.51	4.639	4.639	4.796	4.639	4.25	4.225	4.353	4.353	4.353	4.225	4.828	5.114	5.528	5.843	5.843	5.971	5.971	5.971	5.971	6.231	6.231	6.912	7.3	7.3	7.3	7.3	7.3	7.457	7.457	7.457	8.186	8.186	8.475	9.335	9.753	9.753
YPR069C	8.545	8.545	8.674	8.542	8.674	8.674	8.674	8.934	8.934	9.197	9.197	9.197	9.197	9.329	9.171	9.171	9.171	8.757	8.757	8.757	8.757	8.757	8.757	8.915	8.915	8.915	8.915	8.915	8.915	8.915	8.915	8.786	8.526	8.526	8.27	8.27	8.27	8.27	8.27	8.27	8.27	8.27	8.27	8.27	8.141	8.013	8.273	8.273	8.273
YLR287C-A	13.428	13.271	13.271	13.139	12.59	12.433	12.433	12.276	12.276	12.276	11.723	11.434	11.434	11.174	10.622	10.754	10.465	10.465	10.465	9.993	9.993	9.993	9.993	9.993	9.729	9.598	9.572	9.572	9.729	9.755	9.912	10.041	10.037	9.88	9.88	9.649	9.649	9.649	9.517	8.789	8.689	8.561	8.561	8.561	8.561	8.304	8.304	8.019	7.572
YIL010W	9.547	9.547	9.547	9.518	9.518	9.518	9.518	9.361	9.361	9.233	9.364	9.368	9.368	9.368	9.368	9.368	9.368	9.368	9.368	9.236	9.236	9.236	9.236	9.236	9.236	9.236	9.236	9.104	9.236	9.079	8.95	9.239	9.792	9.792	9.792	9.792	9.792	9.792	9.792	9.792	9.792	9.923	9.923	9.923	9.792	9.792	9.792	9.634	9.634
YDR242W	3.997	3.891	3.891	3.891	3.891	3.891	3.891	3.891	3.763	3.631	3.342	3.053	3.053	3.053	2.896	3.024	2.892	3.05	3.05	3.05	3.05	2.892	2.892	3.024	3.024	3.024	3.024	3.024	2.632	2.632	2.632	2.632	2.632	2.632	2.632	2.632	2.632	2.376	2.376	2.376	2.376	2.119	2.119	2.119	1.962	1.962	1.962	1.962	1.962
YLR318W	4.305	4.305	4.462	4.462	4.594	4.594	4.909	4.909	4.909	4.909	4.909	4.909	4.909	5.74	5.897	5.897	6.026	6.183	6.183	6.183	6.183	6.183	6.183	6.183	6.183	6.183	6.183	6.183	6.183	6.183	6.183	6.183	6.34	6.498	6.498	6.498	6.366	6.366	6.366	6.366	6.366	6.366	6.366	6.366	6.234	6.234	6.366	6.366	6.366
YPL271W	9.72	9.592	9.592	9.595	9.467	9.467	9.467	9.467	9.467	9.467	9.753	9.753	9.753	9.881	9.881	10.17	10.17	10.17	10.17	10.17	10.17	10.17	10.17	10.17	10.013	10.013	10.013	10.013	10.013	9.881	9.749	9.881	9.749	9.749	9.907	9.907	9.907	9.907	9.907	9.907	9.907	9.907	9.907	9.907	9.907	9.775	9.775	9.775	9.775
YOL063C	8.584	8.032	7.9	7.743	7.743	7.586	7.271	7.74	7.74	7.74	7.871	7.74	7.74	7.74	7.582	7.268	7.528	7.264	7.264	7.396	7.396	7.524	7.499	7.971	7.842	7.842	7.852	8.427	8.427	8.427	8.427	8.427	8.401	8.27	8.401	8.401	8.401	8.273	8.145	7.75	8.167	8.427	8.427	8.559	8.559	8.559	7.955	7.827	8.087
YNL199C	14.131	14.131	14.26	14.102	14.102	13.971	13.971	13.287	12.998	12.84	12.84	12.42	12.42	12.002	12.002	12.002	12.002	12.002	12.288	12.288	12.288	12.16	12.002	12.002	11.845	11.845	11.845	11.717	11.717	11.717	11.322	11.062	11.062	10.805	10.677	10.677	10.677	10.677	10.677	10.362	10.362	10.234	10.234	9.659	9.187	9.187	9.059	8.93	8.799
YLR284C	9.284	9.284	9.284	9.284	9.255	9.255	9.412	9.541	9.958	10.244	10.507	10.507	10.507	10.507	10.507	10.507	10.507	10.507	10.635	10.793	11.107	11.236	11.236	11.236	11.236	11.236	11.236	11.236	11.236	11.104	11.104	11.104	10.972	10.972	10.844	10.844	10.844	10.844	10.712	10.712	10.712	10.712	10.712	10.555	10.555	10.555	10.712	10.712	10.712
YIR007W	7.82	7.82	7.82	7.82	7.82	7.82	7.663	7.406	7.274	7.274	7.274	7.274	7.274	7.274	7.403	7.403	7.403	7.531	7.531	7.531	7.531	7.531	7.531	7.531	7.374	7.374	6.459	5.361	4.552	4.138	4.138	4.006	3.618	3.486	3.226	2.805	2.648	2.648	2.805	2.805	2.805	2.805	2.805	3.226	3.226	3.226	3.226	3.226	3.226
YLR390W	4.581	4.581	4.581	4.581	4.581	4.581	4.581	4.581	4.581	4.581	4.581	4.581	4.581	4.423	4.423	4.423	4.423	4.423	4.423	4.423	4.423	4.423	4.423	4.423	4.423	4.292	4.292	4.003	4.003	4.003	4.003	3.717	3.717	3.717	3.743	3.743	3.743	3.354	3.354	3.354	3.354	2.812	2.552	2.552	2.684	2.713	2.581	2.581	2.713
YBR246W	3.217	3.217	3.349	3.48	3.48	3.586	3.455	3.455	3.455	3.455	3.711	5.047	5.047	5.435	5.564	5.564	6.244	6.893	8.228	8.228	8.386	8.386	8.514	8.671	8.671	8.671	8.671	8.671	8.671	8.671	8.829	8.829	8.829	8.829	8.829	8.829	8.957	8.957	8.957	8.957	8.957	9.089	9.22	9.349	9.349	9.349	9.349	9.349	9.349
YMR281W	7.945	7.659	7.235	7.104	7.104	7.104	7.261	7.261	7.261	7.129	6.067	6.199	6.33	6.33	6.33	6.202	6.074	5.916	6.308	6.18	6.18	6.18	6.18	6.18	6.18	5.894	5.762	5.477	5.605	5.473	5.727	5.441	5.573	5.704	5.704	5.704	5.704	5.704	5.704	5.547	5.547	5.547	5.961	5.961	5.961	5.961	5.961	5.961	5.961
YGR167W	9.248	9.248	9.248	9.248	9.248	9.534	10.138	10.789	10.921	10.921	11.184	11.184	11.184	11.342	11.342	11.342	11.342	11.342	11.342	11.342	11.656	11.656	11.814	11.814	11.942	11.942	11.942	11.942	11.942	11.81	11.81	11.81	11.682	11.682	11.682	11.682	11.682	11.814	11.814	11.814	11.525	11.525	11.525	11.525	11.525	11.525	11.525	11.525	11.525
YHR032W	7.589	7.589	7.461	7.014	7.014	7.278	7.278	7.278	7.278	7.278	7.278	7.278	7.278	7.406	7.117	7.117	7.117	6.6	6.048	6.048	5.891	5.891	5.891	5.891	5.891	5.891	5.891	5.891	5.891	5.891	5.891	5.762	5.762	5.345	5.217	5.085	4.799	4.671	4.671	4.671	4.671	4.671	4.671	4.671	4.671	4.671	4.671	4.671	4.671
YJL162C	5.737	5.608	5.608	5.608	5.608	5.608	5.608	5.608	5.608	5.608	5.477	5.345	5.345	5.345	5.345	5.188	5.188	5.188	5.188	5.188	5.188	5.188	5.188	5.188	5.188	5.188	5.188	5.188	5.188	5.188	5.188	4.536	3.987	3.859	3.859	3.859	3.859	3.859	3.859	3.859	3.859	3.859	3.727	3.727	3.57	3.57	1.83	1.673	1.384
YGR210C	7.143	7.143	7.011	7.011	7.168	7.168	7.168	7.168	7.168	7.168	7.168	7.168	7.168	7.168	7.326	7.326	7.194	7.062	7.22	7.088	7.088	7.088	6.385	6.385	6.385	6.385	6.385	6.385	6.253	6.257	6.099	6.096	6.253	6.253	6.385	6.385	6.411	6.568	6.568	6.568	6.568	6.568	6.44	6.44	6.311	6.758	6.758	6.758	6.758
YNL142W	5.711	5.711	5.839	5.839	5.557	5.689	6.161	6.161	6.161	6.161	6.161	6.003	6.003	6.003	6.003	6.135	6.135	6.292	6.292	6.296	6.453	6.581	6.581	6.581	6.581	6.453	6.354	6.354	6.354	6.354	6.354	6.354	6.354	6.354	6.354	6.354	5.233	4.816	4.816	4.816	4.816	5.651	5.651	5.651	5.911	5.911	5.911	6.042	6.2
YER104W	2.581	2.581	2.581	3.884	3.778	3.778	4.298	4.298	4.298	4.298	4.167	4.167	4.167	4.167	4.298	4.269	4.398	4.555	4.555	4.555	4.555	4.555	4.687	4.529	4.529	4.529	4.529	4.529	4.529	4.687	4.687	4.687	4.687	4.687	4.844	5.232	5.232	5.492	5.781	5.781	5.778	5.778	5.778	6.994	6.994	6.994	6.994	7.123	7.248
YER015W	9.243	9.243	10.084	10.732	10.732	10.89	11.018	10.886	10.886	11.329	11.044	11.044	11.044	11.464	11.464	11.464	11.464	11.464	11.464	11.464	11.333	11.201	10.809	10.938	10.938	10.938	10.806	11.249	10.982	10.982	11.506	11.506	11.791	11.791	11.791	11.817	11.949	11.949	11.949	11.949	11.949	11.949	11.949	11.949	12.263	12.106	12.263	12.527	12.527
YLR199C	6.549	6.549	6.549	6.549	6.128	6.209	7.197	6.934	6.934	7.066	7.066	7.066	6.937	6.937	6.937	6.937	6.937	6.937	6.937	6.937	6.937	6.937	7.226	7.226	7.226	7.358	7.512	7.669	9.072	10.298	10.456	11.001	11.001	11.001	11.133	11.001	10.844	10.844	11.104	11.236	11.078	11.367	11.367	11.367	11.367	11.082	11.21	11.762	12.051
YML029W	12.754	12.048	12.594	12.173	12.433	13.297	13.165	13.165	13.165	13.033	12.648	12.78	11.48	10.177	10.331	10.331	10.331	10.327	10.327	10.327	10.093	11.14	11.136	11.557	11.689	11.689	11.403	11.451	11.711	11.839	11.839	11.839	12.231	12.074	12.202	11.939	11.939	11.942	11.913	12.257	12.128	12.128	12.286	12.446	13.149	13.149	13.307	13.307	13.307
YER056C-A	5.884	5.884	5.756	5.756	5.756	5.756	5.756	5.756	5.756	5.756	5.756	5.756	5.756	5.756	5.756	5.47	5.47	5.47	5.313	5.313	5.313	5.313	5.313	5.053	4.924	4.924	4.767	4.639	4.481	4.481	3.749	3.2	3.2	3.072	2.783	2.783	2.783	2.655	2.526	2.526	2.526	2.054	1.923	1.794	1.794	1.794	1.794	1.663	1.663
YLR205C	0.652	0.52	0.52	0.52	0.52	0.52	0.52	0.52	0.388	0.388	0.388	0.388	0.674	0.674	0.674	0.674	0.674	0.674	0.831	0.831	0.831	0.96	0.96	1.117	1.117	1.117	1.117	1.791	1.791	1.791	1.791	1.791	1.791	1.919	1.919	2.051	3.428	4.16	4.16	4.16	4.16	4.16	4.16	4.16	4.423	4.423	4.423	4.423	4.423
YNR008W	4.177	4.177	5.008	5.814	6.077	6.077	6.491	6.491	6.491	6.648	6.937	6.937	6.937	6.937	6.937	6.937	6.937	7.608	7.74	8.539	8.539	8.539	8.539	8.539	8.539	8.539	8.67	8.539	8.539	8.539	8.824	9.11	9.399	9.527	9.527	9.787	9.787	9.787	9.787	9.787	9.787	9.787	9.787	9.787	9.787	9.787	9.919	10.468	10.468
YDR459C	8.362	8.362	8.362	8.362	7.396	6.975	6.946	7.075	10.747	11.973	11.973	11.973	11.973	11.973	11.973	11.973	11.973	11.973	11.973	11.973	12.102	12.233	12.365	12.365	12.365	12.365	12.365	12.365	12.782	12.782	12.782	12.782	12.782	12.625	12.625	12.625	13.046	13.624	13.624	14.176	14.176	14.176	14.308	14.439	14.439	14.571	14.571	14.571	14.571
YMR067C	7.242	7.242	7.242	7.242	6.854	6.696	6.696	6.696	6.096	5.939	5.781	5.781	5.65	5.492	5.335	5.335	5.467	5.467	5.752	5.727	6.012	6.012	6.012	6.17	6.17	6.041	6.041	6.041	5.91	5.913	5.785	5.785	5.756	5.913	5.913	5.913	5.913	5.913	5.913	6.041	5.621	5.621	5.935	5.675	5.675	5.675	5.833	5.576	5.836
YPL137C	8.545	8.545	8.545	8.102	8.674	8.545	8.545	8.545	8.545	8.542	8.414	8.414	8.414	8.414	8.414	8.285	8.154	8.154	7.996	7.996	7.736	6.529	6.272	6.272	6.272	6.272	6.141	6.141	6.141	6.141	6.141	6.141	5.467	5.207	4.953	5.496	5.624	5.467	5.781	5.781	5.781	5.781	5.624	5.781	5.781	5.781	5.781	5.781	5.781
YLR263W	10.552	10.552	10.552	10.552	10.552	10.841	10.841	10.998	10.998	11.13	11.159	11.159	11.159	11.159	11.159	11.159	9.146	8.497	8.497	8.34	8.468	8.468	8.433	8.304	8.436	8.436	8.436	8.019	8.044	7.784	8.337	9.014	9.014	9.014	9.142	9.142	8.59	8.59	8.59	8.458	8.301	8.33	8.462	8.333	8.333	8.202	8.202	8.202	8.202
YEL012W	0.289	0.289	0.289	0.289	0.289	0.289	0.289	0.289	0.289	0.289	0.289	0.289	0.289	0.289	0.289	0.289	0.289	0.157	0.157	0.157	0.157	0.157	0.157	0.157	0.157	0.157	0.443	1.149	1.278	1.278	1.278	1.278	1.278	1.278	1.278	1.278	1.409	1.409	1.409	1.409	1.538	1.538	1.538	1.538	1.538	1.538	1.538	1.538	1.538
YKL024C	5.66	5.528	5.689	5.689	5.689	5.689	5.689	5.557	5.425	5.136	5.136	5.136	5.136	4.847	4.719	4.562	4.404	4.404	4.115	4.5	4.369	4.109	4.109	4.109	4.109	4.109	4.109	4.109	3.457	3.3	3.3	3.3	3.171	3.171	3.171	2.783	2.783	2.783	2.237	1.981	1.952	2.08	2.08	2.237	2.266	2.266	2.266	2.266	2.266
YOR153W	1.837	1.837	1.837	1.837	1.705	1.705	1.705	1.705	1.705	1.833	1.833	1.702	1.702	1.702	1.702	1.702	1.702	1.438	1.438	1.438	1.438	1.438	1.438	1.438	1.438	1.438	1.438	1.698	1.698	1.698	1.698	1.698	1.698	1.698	1.698	1.698	1.698	1.698	1.698	1.698	1.698	1.698	1.698	1.698	1.698	1.698	1.698	1.698	1.698
YOL107W	6.086	6.346	6.474	6.474	8.063	9.132	9.132	9.132	9.261	9.784	10.172	10.172	10.644	10.644	10.644	10.487	10.487	10.487	10.487	10.487	10.487	10.487	10.67	10.798	10.956	11.087	11.087	11.219	11.347	11.874	12.911	12.911	13.302	13.434	13.434	13.434	13.562	13.851	13.851	13.851	13.851	13.983	13.983	13.983	13.983	13.983	14.14	14.14	14.14
YAL020C	8.282	8.414	8.414	8.414	8.674	8.545	8.545	9.098	9.226	9.226	8.94	8.94	8.915	8.915	9.457	9.329	9.669	9.669	9.669	9.984	10.526	10.526	10.812	10.812	10.812	10.812	10.812	10.812	10.815	10.815	10.947	10.815	11.21	11.364	11.492	11.492	11.492	11.492	11.492	11.492	11.492	11.492	11.492	11.492	11.492	11.492	11.492	11.492	11.492
YOR182C	4.568	4.568	4.568	4.568	4.568	4.279	4.279	4.122	4.122	4.122	4.122	3.448	3.32	3.188	3.188	3.188	3.188	3.188	3.056	3.056	3.056	3.056	3.056	3.056	3.056	3.056	3.056	2.639	1.878	1.486	1.355	1.223	1.095	1.095	1.095	0.963	0.963	0.963	0.963	0.963	0.963	0.963	0.963	0.831	0.674	0.674	0.674	0.802	0.802
YKL010C	8.69	8.69	8.69	8.533	8.533	8.533	8.928	8.928	8.928	8.928	8.928	8.796	9.056	9.056	9.056	9.056	9.371	9.371	9.371	9.371	9.371	9.371	9.371	9.371	9.239	9.239	9.239	9.239	9.239	9.239	9.239	9.239	9.239	9.082	8.925	8.925	8.767	8.767	8.767	8.767	8.767	8.767	8.767	8.61	8.061	8.061	8.061	8.061	8.061
YNL331C	7.82	7.82	7.82	7.82	7.82	7.139	6.825	6.125	5.521	5.521	5.364	5.364	5.627	5.627	5.627	5.627	5.627	4.818	4.558	4.459	4.202	4.231	5.297	5.297	5.297	5.297	5.297	5.297	5.297	5.297	5.297	5.297	5.297	5.297	5.037	4.905	4.905	4.905	4.902	5.034	5.034	5.034	5.165	5.165	5.454	5.454	5.454	5.454	5.454
YER127W	11.547	11.547	11.29	11.133	11.265	11.265	11.265	11.265	11.682	11.682	11.419	11.422	11.554	11.554	11.554	11.554	11.554	11.554	11.554	11.554	11.396	11.396	11.396	11.396	11.396	11.396	11.396	11.396	11.528	11.528	11.528	11.528	11.213	11.345	11.345	11.345	11.217	11.217	11.088	11.088	11.088	11.088	11.088	11.246	11.377	11.377	11.377	11.377	11.377
YHR174W	0.918	0.918	0.918	1.182	1.182	1.182	1.182	1.182	1.182	1.182	1.182	1.182	1.339	1.339	1.339	1.339	1.339	1.339	1.339	1.339	1.339	1.339	1.339	1.339	1.207	1.076	1.076	1.076	1.076	1.076	1.207	1.204	1.204	1.204	1.204	1.204	1.204	1.336	1.336	1.336	1.336	1.336	1.336	1.336	1.336	1.336	1.493	1.493	1.493
YPR166C	3.512	3.512	3.64	4.635	4.635	4.635	4.764	4.764	4.764	4.635	4.635	4.478	4.35	5.082	5.371	5.785	5.785	5.785	5.916	5.785	5.785	5.785	5.785	5.785	5.656	5.656	5.656	5.656	6.099	6.099	7.409	8.09	8.738	9.39	9.39	9.39	9.39	9.522	9.364	9.364	9.364	9.364	9.364	9.364	9.364	9.364	9.628	9.628	9.628
YDR014W	8.34	8.34	8.34	8.34	8.183	7.894	7.894	7.894	7.894	7.894	7.894	7.894	7.894	7.081	6.272	6.115	6.115	6.247	6.532	6.661	6.532	6.661	6.661	6.529	6.401	5.826	5.698	5.698	5.698	5.698	5.698	5.954	5.954	5.954	5.954	5.954	5.954	5.823	5.823	5.823	5.823	5.694	5.563	5.563	5.563	5.563	5.563	4.606	5.024
YIL006W	5.987	5.987	5.987	5.987	5.313	5.576	5.576	5.576	5.576	5.576	5.576	5.576	5.733	5.865	5.865	5.865	6.282	6.282	6.282	6.282	6.154	6.154	6.154	6.154	6.154	6.154	6.151	6.151	6.151	6.337	6.494	6.494	6.494	6.758	7.021	7.336	7.336	7.336	7.336	7.756	7.756	7.756	7.756	7.756	7.756	7.756	7.756	7.756	7.756
YDR044W	4.163	4.163	4.163	4.163	4.163	4.163	4.163	4.163	4.163	4.163	4.163	4.163	4.032	3.903	4.035	3.361	3.075	3.075	2.944	2.944	2.658	2.658	2.658	2.112	2.112	1.827	1.827	1.827	1.541	1.541	1.409	1.541	1.673	1.804	1.804	1.804	1.804	1.933	1.933	1.933	1.933	1.933	1.933	1.933	1.933	1.933	1.933	2.064	2.064
YKR026C	3.146	3.274	3.274	3.274	3.274	3.274	3.274	3.274	3.402	3.402	3.402	3.402	3.534	3.534	3.534	3.534	3.534	3.534	3.534	3.534	3.534	3.534	3.534	3.534	3.534	3.534	3.534	3.534	3.797	3.929	3.929	4.475	4.632	4.789	4.789	4.789	4.947	4.947	5.207	5.47	5.627	5.627	5.627	5.756	5.756	5.756	5.756	6.041	6.173
YOL128C	0.523	0.523	0.523	0.523	0.523	0.523	0.523	0.523	0.523	0.523	0.523	0.392	0.392	0.392	0.392	0.392	0.26	0.26	0.26	0.26	0.26	0.26	0.26	0.26	0.26	0.388	0.388	0.388	0.388	0.388	0.388	0.257	0.257	0.257	0.257	0.257	0.257	0.257	0.257	0.257	0.257	0.257	0.414	0.414	0.414	0.546	0.546	0.546	0.703
YDR077W	2.257	2.257	2.257	2.675	2.675	2.675	2.964	2.964	2.964	2.964	2.964	2.964	2.964	2.964	2.964	2.964	2.964	2.964	2.964	2.964	2.964	2.964	2.964	3.092	3.092	3.092	3.092	3.092	3.092	3.092	2.96	2.986	2.986	2.986	2.986	2.986	2.986	2.986	3.118	3.118	3.118	3.118	3.118	3.118	3.118	2.986	2.986	2.986	2.986
YPL229W	0.835	0.677	0.549	0.549	0.549	0.549	0.421	0.421	0.421	0.421	0.421	0.421	0.421	0.421	0.421	0.421	0.421	0.421	0.421	0.421	0.421	0.421	0.263	0.263	0.263	0.263	0.263	0.263	0.263	0.263	0.392	0.392	0.392	0.392	0.392	0.392	0.549	0.549	0.549	0.549	0.549	0.549	0.549	0.549	0.549	0.549	0.549	0.549	0.549
YMR091C	15.118	15.118	15.118	14.989	14.989	14.989	14.832	15.121	15.121	15.121	15.249	15.249	15.249	15.249	15.249	15.249	15.249	15.249	15.092	15.092	15.092	15.092	15.092	15.092	15.092	14.935	14.935	14.935	14.935	14.675	14.411	14.411	14.411	14.411	14.411	14.411	14.411	14.54	14.54	14.54	14.54	14.54	14.382	14.382	13.57	13.57	13.57	13.57	13.413
YBL060W	7.389	8.063	8.323	8.323	8.323	8.323	8.323	8.323	8.323	8.323	8.323	8.323	8.323	8.323	8.323	8.323	8.323	8.323	8.323	8.323	8.323	8.323	8.323	8.323	8.323	8.323	8.323	8.323	7.938	7.81	7.81	7.547	7.415	7.415	7.283	7.283	7.283	7.283	7.283	7.126	7.126	6.994	6.994	6.866	6.709	6.709	6.295	6.163	6.035
YDR443C	8.93	9.088	9.088	9.088	9.088	9.088	9.088	9.219	9.765	9.765	9.922	9.922	9.922	9.922	9.922	9.922	9.922	9.791	9.791	9.791	9.791	9.791	9.791	9.791	9.791	9.791	9.791	9.791	9.791	10.076	9.945	9.816	9.816	9.688	9.688	9.688	9.428	8.879	8.751	8.751	9.04	9.04	9.04	9.04	9.04	9.04	8.882	8.725	8.725
YMR077C	6.69	6.69	6.69	6.69	6.715	8.619	8.619	8.619	8.619	9.97	9.97	10.673	10.673	10.673	10.673	10.673	10.673	10.673	10.673	10.962	11.12	11.515	11.646	11.646	11.646	11.903	12.031	13.29	13.29	13.29	13.422	13.553	13.553	13.682	13.682	13.682	13.682	13.813	13.813	14.073	14.205	14.205	14.205	14.337	14.337	14.337	14.494	14.626	14.626
YBL069W	6.263	6.292	6.292	6.424	6.167	6.167	6.167	5.907	6.036	6.036	6.036	6.036	6.036	5.878	5.618	5.618	5.618	5.747	5.747	5.747	5.747	5.875	5.875	5.615	5.143	5.143	5.143	5.143	5.275	5.143	5.432	5.432	5.718	5.718	5.586	5.586	6.003	6.003	6.392	6.392	6.652	7.326	8	8	8.128	8.128	8.128	8.128	7.268
YJL026W	6.681	6.681	6.681	6.809	6.809	6.809	6.652	6.652	6.652	6.652	6.652	6.78	6.78	6.78	6.78	6.78	6.78	6.78	6.78	6.78	6.78	6.908	6.78	6.937	7.197	7.74	7.74	7.74	7.74	7.611	7.608	7.608	7.74	7.74	7.74	8.186	8.186	8.571	8.571	8.571	8.571	8.571	8.571	8.414	8.282	8.282	8.282	8.282	8.414
YAL044C	14.908	15.556	15.113	15.113	15.245	15.245	15.377	15.377	15.662	15.505	15.505	15.633	15.762	15.893	16.025	16.054	16.182	16.182	16.182	16.182	16.182	15.922	17.951	18.237	18.237	18.625	18.625	18.782	18.782	18.782	18.782	18.782	18.911	18.911	18.911	18.911	18.911	18.911	18.782	18.782	18.782	18.782	18.651	18.522	18.786	18.651	18.651	18.651	18.651
YNL164C	8.722	8.879	9.007	9.007	9.165	9.322	9.45	9.45	9.45	9.579	9.579	9.736	9.736	9.736	9.736	9.864	9.996	10.128	10.128	10.128	10.128	10.128	10.128	10.256	10.805	10.805	10.962	11.222	11.222	11.222	11.222	11.091	10.962	10.962	11.094	11.094	11.222	11.222	11.222	11.222	11.222	11.222	11.222	11.222	11.222	11.222	11.222	11.222	11.222
YPL245W	11.258	11.258	11.258	11.258	11.13	10.292	10.552	10.552	10.552	10.552	10.552	10.552	10.552	10.552	10.552	10.552	10.552	10.394	10.394	10.526	10.658	10.658	10.658	10.658	10.658	10.658	10.401	10.244	10.375	10.404	10.404	10.404	10.404	10.404	10.144	10.536	10.247	10.379	10.379	10.221	10.221	10.221	10.221	10.221	10.221	10.221	10.221	10.221	10.221
YLR218C	9.166	9.451	9.451	9.451	9.451	9.451	9.451	8.931	8.803	8.829	8.697	8.697	8.697	8.825	8.694	9.426	9.975	10.132	10.132	10.132	10.132	10.132	10.132	10.132	10.132	10.132	10.132	10.132	10.132	10.132	10.132	10.132	10.132	10.132	10.132	10.132	10.132	10.132	10.132	10.132	10.132	10.132	10	10	10	10	10	9.843	9.843
YNR017W	8.969	8.812	8.812	8.552	8.292	8.292	8.135	7.663	7.663	7.399	7.399	7.399	7.399	7.399	7.399	7.399	7.11	7.11	7.11	6.693	6.821	6.664	6.664	7.788	7.524	7.524	7.524	7.524	7.524	7.524	7.524	7.524	7.524	7.524	7.524	7.524	7.682	7.682	7.682	7.682	7.682	7.682	7.422	7.422	7.004	7.004	7.004	6.876	7.033
YKL101W	6.016	6.016	5.858	6.144	6.876	7.663	7.663	7.663	8.077	8.337	8.337	8.911	8.911	8.911	8.911	9.2	9.871	9.871	9.871	10.003	10.259	10.259	10.259	10.259	10.259	10.391	10.391	10.519	10.677	10.677	10.545	10.545	10.545	10.413	10.413	10.413	10.545	10.831	10.831	10.988	11.116	11.116	11.116	11.116	10.959	10.959	10.959	10.67	10.959
YLR019W	2.43	2.43	2.43	2.43	2.43	2.43	2.562	2.562	2.562	2.562	2.562	2.562	2.562	2.562	2.562	2.562	2.562	2.562	2.562	2.562	2.562	2.562	2.562	2.299	2.61	2.899	2.899	3.031	3.031	3.031	3.031	3.031	3.162	3.162	3.162	3.162	3.162	3.162	3.162	3.005	3.005	3.162	3.162	3.162	3.162	3.162	3.162	3.162	3.162
YOR160W	7.127	7.255	7.255	7.255	8.09	9.207	9.335	9.65	9.65	9.65	9.65	9.782	9.782	9.782	9.782	9.782	9.91	9.624	9.624	9.756	9.913	10.045	10.045	10.045	10.045	10.045	10.045	9.888	10.045	10.177	10.177	10.016	10.594	11.297	11.297	11.297	11.297	11.297	11.297	11.297	11.297	11.297	11.297	11.297	11.297	11.425	11.425	11.425	11.294
YDL146W	6.08	6.08	6.08	5.952	5.981	5.981	5.981	5.981	5.981	6.036	6.036	6.292	6.578	6.578	6.578	6.578	6.578	6.735	6.735	6.735	6.735	6.735	6.735	6.735	7.207	7.49	7.618	7.618	7.618	7.486	7.486	6.176	5.891	5.631	5.631	6.048	6.048	6.176	6.205	7.268	8.677	9.094	9.094	9.094	8.937	8.549	8.549	8.677	8.809
YIL121W	3.387	3.387	3.515	3.515	3.383	3.383	3.383	3.383	3.383	2.109	1.666	1.666	1.38	1.38	1.38	1.38	1.409	1.538	1.538	1.798	1.798	1.798	2.058	2.318	3.082	3.634	3.634	3.634	3.634	3.634	3.634	3.792	3.792	4.177	4.822	4.822	4.95	4.95	4.95	5.082	5.082	5.082	5.082	5.082	5.21	5.21	5.367	5.525	5.525
YFR048W	10.17	10.302	10.302	10.587	10.587	10.587	10.587	10.587	10.587	10.741	11.056	11.056	11.056	11.056	10.924	10.661	10.661	10.661	11.21	11.21	11.21	11.21	11.598	11.858	11.858	11.858	11.858	11.858	11.858	11.858	11.858	11.858	12.016	12.016	12.016	12.016	12.016	12.016	12.016	12.016	12.016	12.016	12.016	11.884	11.884	12.012	12.012	12.17	12.17
YNR006W	3.499	3.499	3.628	3.785	3.785	3.785	3.785	4.071	4.071	4.751	5.589	6.244	6.244	6.559	6.559	6.559	6.559	6.562	6.562	6.72	6.72	7.009	7.404	7.404	7.404	7.404	7.404	7.404	7.404	7.404	7.404	7.799	7.799	7.799	7.799	7.799	7.799	7.799	7.799	7.799	7.799	7.799	7.641	7.934	7.934	7.934	7.934	8.223	8.223
YJL166W	15.301	15.301	15.301	15.301	15.301	15.301	15.301	15.615	15.615	15.615	15.615	15.615	15.615	15.224	14.935	14.909	14.909	14.909	14.909	14.623	14.781	14.781	14.781	14.781	14.781	14.909	14.909	14.777	14.463	14.463	14.752	14.466	14.495	14.495	14.495	14.495	14.495	14.209	14.078	14.078	13.946	13.946	13.946	13.814	13.814	13.814	13.814	13.814	13.814
YLR033W	10.596	10.465	10.465	10.465	10.465	10.307	10.044	9.912	10.179	10.442	10.442	10.574	10.966	11.094	11.094	11.094	11.094	11.094	11.094	11.094	11.094	11.094	11.094	11.094	11.094	11.094	11.094	11.094	11.094	11.094	11.094	11.094	11.094	10.966	10.966	10.966	11.386	11.386	11.386	11.544	11.544	11.544	11.544	11.544	11.386	11.386	11.386	11.386	11.386
YPR110C	3.821	3.821	3.821	3.821	3.821	3.821	3.821	3.689	3.689	3.557	3.689	3.689	3.689	3.689	3.689	3.689	3.689	3.689	3.689	3.532	3.532	3.532	3.532	3.268	3.268	3.268	3.268	3.268	3.268	3.268	3.268	3.268	3.268	3.268	3.268	3.268	2.719	2.719	2.719	2.719	2.719	2.562	2.562	2.43	2.43	2.43	2.43	2.43	2.43
YGL035C	8.218	8.218	8.376	8.376	8.921	8.921	8.921	8.921	8.921	8.921	8.661	8.27	8.401	8.401	8.401	8.401	8.401	8.401	8.53	8.53	8.53	8.398	8.398	8.398	8.398	8.266	8.266	7.977	7.977	7.3	7.04	7.04	7.04	6.908	6.908	6.908	6.751	6.234	6.234	6.234	6.234	6.234	5.554	5.422	5.162	5.425	5.82	5.82	5.82
YER023W	3.233	3.233	3.361	3.592	3.72	3.977	3.977	3.977	3.977	4.134	4.134	4.134	4.134	4.134	4.131	4.131	4.417	4.545	6.031	6.68	11.794	11.794	12.182	12.182	12.445	12.445	12.705	12.705	12.705	12.705	12.705	12.705	12.705	12.705	12.705	12.705	12.705	12.705	12.705	13.177	13.177	13.177	13.177	13.177	12.917	12.917	12.917	12.917	12.917
YDR052C	7.634	7.634	7.634	7.634	7.634	7.634	7.634	7.634	7.634	7.634	7.634	7.634	7.634	7.634	7.634	7.634	7.634	7.634	7.634	7.634	7.791	7.791	7.634	7.634	7.634	7.634	7.634	7.634	7.634	7.634	7.634	7.634	7.634	7.319	7.319	7.319	7.319	7.319	7.319	7.187	7.187	7.187	5.814	5.682	4.032	4.032	4.032	4.032	4.032
YKL184W	4.122	4.122	4.122	4.122	4.122	4.122	4.122	3.965	3.965	3.965	3.965	3.965	3.836	3.836	3.836	3.836	3.419	3.551	3.551	3.551	3.551	3.551	3.551	3.393	3.393	3.393	3.393	3.393	3.236	3.236	3.236	3.236	3.236	3.368	3.368	3.368	3.108	2.844	2.559	2.822	2.822	2.822	2.822	2.822	2.09	1.647	1.358	1.358	1.358
YNR004W	10.093	10.093	10.093	9.412	9.412	9.412	9.412	9.156	9.156	9.287	9.287	9.287	9.287	9.287	9.287	9.287	9.287	9.416	9.284	9.152	9.152	8.632	8.632	8.79	8.918	10.295	10.295	10.427	10.584	10.584	10.741	10.741	10.741	10.584	10.427	10.427	10.427	10.295	10.295	10.295	10.295	10.295	10.427	10.555	10.844	11.107	11.107	11.107	11.107
YHR016C	4.943	4.943	4.943	4.943	4.943	4.943	4.943	4.786	4.661	5.335	5.335	5.335	5.335	5.463	5.463	5.463	5.463	5.335	6.038	6.397	7.685	8.366	8.366	8.494	8.626	8.626	8.626	8.626	8.626	8.626	8.757	8.757	8.757	8.757	8.757	8.757	9.072	9.072	8.915	8.915	8.915	9.361	9.361	9.361	9.361	9.361	9.361	9.361	9.489
YGL010W	7.637	7.637	7.637	7.794	7.794	7.926	7.926	7.926	8.183	8.183	8.183	8.443	8.443	8.443	8.6	9.014	9.409	9.932	9.932	9.932	9.804	9.672	9.672	9.672	9.801	9.801	10.712	10.844	11.13	11.261	11.261	11.261	11.393	11.55	11.55	11.55	11.393	11.393	11.679	11.679	11.679	11.836	11.704	11.704	11.704	11.704	11.704	11.704	11.704
YAL056W	9.724	9.724	9.724	9.724	9.724	9.724	9.852	9.852	9.852	9.852	10.141	10.687	10.687	10.815	10.815	10.815	10.815	10.815	10.815	10.815	10.815	10.815	10.815	10.815	10.815	10.815	10.815	10.815	10.815	10.815	10.815	10.815	10.683	10.683	10.815	10.815	10.815	10.815	10.815	10.815	10.815	10.815	10.815	10.815	10.815	10.815	10.815	10.815	10.815
YGL077C	15.448	15.448	15.448	15.448	15.448	15.448	15.734	15.602	15.602	15.602	15.47	14.822	14.565	14.565	14.851	15.371	15.397	15.528	15.528	15.528	15.265	15.525	15.233	15.233	15.361	15.361	15.361	15.361	15.361	15.361	15.335	15.855	15.83	15.83	15.83	15.83	15.701	15.701	15.159	15.104	15.104	15.236	15.236	15.419	15.679	15.679	15.522	15.522	15.522
YLR257W	6.504	6.504	6.504	6.504	6.504	6.504	6.504	6.504	6.504	6.504	6.373	6.373	6.373	6.373	6.373	6.373	6.215	6.215	5.824	5.824	5.403	5.271	5.271	5.14	5.008	5.008	5.008	5.008	5.008	4.88	4.88	4.722	4.594	4.594	4.331	4.331	4.331	4.016	4.016	4.016	4.016	4.148	4.148	4.148	4.148	4.148	4.016	3.499	3.368
YMR089C	4.649	4.649	5.069	5.227	5.326	5.454	5.612	5.612	5.74	5.868	6.048	6.18	6.18	6.18	6.18	6.18	5.733	5.733	5.865	6.542	6.542	6.674	8.189	8.189	8.189	8.189	8.995	9.797	9.797	9.797	9.797	9.797	9.797	9.797	9.797	9.797	10.057	10.057	10.215	10.215	10.343	10.343	10.632	10.632	10.632	10.632	10.632	10.632	10.632
YNR026C	7.255	7.698	7.698	7.541	7.541	7.827	9.085	10.337	10.337	11.901	11.901	11.901	11.901	11.901	11.901	12.029	12.446	12.446	12.604	12.889	13.307	13.307	13.307	13.307	13.307	13.307	13.438	13.438	13.438	13.438	13.438	13.178	13.047	13.307	13.307	13.464	13.464	13.464	13.464	13.464	13.464	13.464	13.779	13.779	13.91	13.91	13.91	13.91	13.91
YBR104W	9.749	9.749	9.749	9.878	10.035	10.738	12.305	12.725	12.725	12.725	12.725	12.725	12.857	12.857	13.014	13.278	13.278	13.278	13.278	13.406	13.538	13.538	13.823	13.823	13.823	13.823	14.087	14.087	14.087	14.087	14.087	14.087	14.087	14.215	14.083	13.955	13.955	13.798	13.669	13.669	13.669	13.669	13.538	13.538	13.538	13.538	13.538	13.538	13.538
YHR181W	2.636	2.636	2.636	2.636	2.636	2.636	2.504	2.504	2.504	2.504	2.347	2.478	2.478	2.478	2.478	2.321	2.321	2.321	2.058	2.058	2.058	2.058	2.058	1.634	1.765	1.538	1.666	1.666	1.666	1.666	1.666	1.823	2.08	2.08	2.523	2.809	2.809	2.809	2.809	2.809	2.809	2.809	2.809	2.937	2.809	2.809	2.809	2.809	2.809
YDR391C	6.683	6.683	6.815	6.815	7.229	7.62	8.038	8.458	8.458	8.458	8.458	9.286	9.415	9.415	9.415	9.415	9.543	9.803	9.803	9.803	9.803	9.803	9.803	9.803	9.803	9.935	9.935	9.935	9.935	9.935	9.935	9.935	9.935	9.935	9.935	9.935	9.935	9.935	10.198	10.355	10.487	10.359	10.49	10.49	10.622	10.622	10.75	10.75	10.75
YDL232W	10.661	10.661	10.661	10.661	10.504	10.504	10.372	10.372	10.372	10.372	10.372	10.215	10.346	10.372	10.661	10.661	10.818	10.818	10.818	10.818	10.818	10.818	10.818	10.818	10.818	10.818	10.818	10.818	10.95	10.95	10.95	10.95	10.95	11.082	11.082	11.21	11.21	11.21	11.078	11.078	11.078	11.078	11.078	11.078	11.078	11.078	11.078	11.078	11.078
YGL076C	9.913	11.374	11.246	11.377	11.377	11.377	11.377	11.377	11.377	11.377	11.249	11.249	11.249	11.249	11.249	11.721	11.721	11.589	11.304	11.146	11.146	11.146	10.989	11.146	11.146	11.564	11.564	11.564	11.564	11.564	11.304	11.304	10.857	10.857	10.857	10.857	10.312	10.312	10.312	10.312	10.443	10.572	10.572	10.572	10.572	10.44	10.44	10.44	10.44
YNR031C	8.549	8.68	8.809	8.809	9.094	9.094	9.094	9.094	9.226	9.515	11.313	11.573	11.73	11.73	11.73	11.862	11.862	11.993	11.993	11.993	11.993	11.993	12.125	12.125	12.125	12.125	12.125	12.125	12.125	11.997	11.997	12.154	12.154	12.154	12.154	12.154	12.022	12.022	11.891	11.891	11.759	11.759	11.759	11.759	11.759	11.496	11.496	11.496	11.496
YCR095C	3.691	3.691	3.691	3.823	3.951	4.08	4.211	4.211	4.211	4.211	4.211	4.211	4.211	4.211	4.497	4.497	4.497	4.497	4.497	4.497	4.497	4.497	4.497	4.497	4.497	4.497	4.497	4.497	4.497	4.497	4.497	4.497	4.497	4.237	4.237	4.237	4.237	4.237	4.237	4.237	4.237	4.237	4.237	4.237	4.526	4.526	4.526	4.112	3.984
YDL051W	12.061	12.061	12.061	12.061	12.061	12.061	12.061	12.061	12.061	11.933	11.67	11.538	11.538	11.538	11.538	11.538	11.538	11.381	11.381	11.381	11.223	11.223	11.223	10.122	9.859	9.859	9.859	9.859	9.859	9.73	9.73	9.73	7.775	7.361	7.361	7.361	7.361	7.233	6.838	6.292	5.878	6.142	6.142	6.142	6.398	6.398	6.398	6.398	5.872
YFR009W	1.9	1.9	1.9	1.9	1.9	1.772	1.929	1.929	1.929	1.929	2.061	2.061	1.929	2.193	2.193	2.193	2.193	2.193	3.034	3.821	4.084	4.084	4.084	4.556	4.951	5.083	5.083	5.083	5.083	5.083	5.083	5.083	5.083	5.083	5.24	5.24	5.372	5.372	5.372	5.372	5.24	5.24	5.24	5.24	5.24	5.368	5.397	5.397	5.397
YJR059W	4.183	4.183	4.183	4.183	4.183	4.183	4.183	4.183	4.026	4.026	3.894	3.634	3.634	3.634	3.634	3.634	3.634	3.634	3.634	3.634	3.634	3.634	3.634	3.634	3.634	3.503	2.979	2.979	2.979	2.405	1.695	1.438	1.596	1.596	1.596	1.57	1.57	1.57	1.57	1.57	1.57	1.57	1.57	1.57	1.57	1.57	1.885	2.016	2.016
YNL243W	1.153	1.153	1.153	1.153	1.153	1.416	1.416	1.416	1.416	1.416	1.416	1.416	1.416	1.416	1.416	1.416	1.416	1.288	1.288	1.288	1.288	1.288	1.419	1.419	1.419	1.419	1.419	1.419	1.419	1.419	1.419	1.419	1.262	1.262	1.262	1.262	1.262	1.262	1.262	1.262	1.262	1.262	1.262	1.13	1.13	1.13	1.13	1.13	1.13
YBR095C	7.743	8.058	7.926	7.926	7.926	8.058	8.189	8.347	8.632	8.632	8.632	8.501	8.501	8.237	8.523	8.523	8.497	8.497	8.369	8.369	8.054	7.923	7.791	8.051	8.468	8.468	8.915	8.915	8.915	8.915	8.915	8.915	8.915	8.783	8.783	8.783	8.783	8.783	8.783	8.783	8.783	8.783	8.655	8.34	8.34	8.472	8.343	8.343	8.343
YJL079C	3.605	3.605	3.605	3.605	3.605	3.737	3.737	3.737	3.737	3.994	4.125	4.257	4.257	4.257	4.546	4.546	4.546	4.678	4.678	4.678	4.678	4.678	4.678	4.835	4.989	5.406	5.406	5.406	5.406	5.406	5.538	6.113	6.976	6.976	6.976	6.976	6.976	7.134	7.134	7.134	7.134	7.134	7.134	7.134	6.845	7.108	7.108	7.108	7.265
YCR033W	12.481	12.481	12.324	12.195	12.195	12.038	12.038	12.038	11.881	11.881	11.881	11.749	11.749	11.489	11.361	11.361	11.361	11.361	11.232	11.232	11.075	11.075	11.075	11.075	11.207	11.078	11.078	11.078	11.078	11.078	11.078	11.078	10.947	10.818	10.69	10.69	10.69	10.69	10.69	10.427	10.427	10.427	10.427	10.427	10.427	10.427	10.427	10.427	10.427
YLR310C	4.63	4.63	4.761	4.732	4.861	4.989	5.275	5.275	5.788	5.788	5.788	5.788	5.631	5.631	5.631	5.631	5.945	6.388	6.546	6.546	6.546	6.546	6.546	6.546	6.546	6.417	6.286	6.286	6.286	6.286	6.286	6.286	6.443	6.443	6.443	6.443	6.443	6.443	6.443	6.443	6.443	6.443	6.154	6.154	6.154	6.154	6.154	6.154	6.154
YDR496C	8.645	8.645	8.645	8.645	8.645	8.645	8.487	8.487	8.487	8.487	8.487	8.487	8.487	8.487	8.356	8.224	8.224	8.224	8.224	8.224	8.224	8.224	8.092	8.092	8.224	8.381	8.539	8.539	8.539	8.539	8.539	8.539	8.539	8.539	8.539	8.539	8.539	8.539	8.539	8.539	8.539	8.539	8.539	8.539	8.539	8.539	8.539	8.539	8.539
YNR038W	4.982	4.982	5.246	5.246	5.246	5.246	5.824	5.429	5.586	5.429	5.56	5.429	5.557	5.557	5.557	5.557	5.557	5.425	5.425	5.268	5.396	5.396	5.396	5.685	5.843	6.549	6.549	6.549	6.549	6.549	6.549	6.549	6.549	6.681	6.681	6.681	6.681	6.681	6.681	6.812	6.812	6.812	6.812	6.812	6.812	6.941	6.941	6.941	6.941
YKL149C	8.992	8.992	8.992	8.186	8.542	8.542	8.542	8.674	8.934	9.197	9.197	9.197	9.329	9.329	9.329	10.134	10.134	10.394	10.394	10.394	10.523	11.255	11.518	11.518	11.518	11.518	11.518	11.518	11.518	11.518	11.518	11.518	11.518	11.518	11.65	11.65	11.65	11.65	11.65	11.65	11.65	11.518	11.515	11.775	11.775	11.775	11.903	12.221	12.221
YLL040C	9.602	9.602	9.734	9.734	9.862	9.862	9.862	10.125	10.125	10.257	10.1	10.231	10.103	10.103	10.703	11.22	10.828	10.828	10.828	10.828	10.825	10.668	11.22	11.22	10.934	10.934	10.934	11.092	11.092	11.092	11.092	11.223	11.223	11.223	11.223	11.223	11.223	11.092	10.96	11.432	11.432	11.56	11.849	11.849	11.849	11.718	11.718	11.718	11.849
YKR099W	5.162	4.745	4.613	4.481	4.481	4.481	4.353	4.353	4.353	4.353	4.353	4.353	4.353	4.353	4.353	3.936	3.936	3.936	3.936	3.936	3.647	3.101	2.973	2.815	2.815	2.815	2.815	2.815	2.815	2.815	2.815	2.815	2.815	2.815	2.815	2.815	2.815	1.852	1.567	1.252	1.014	1.146	1.278	1.406	1.406	1.406	1.406	1.849	1.849
YER143W	5.675	5.675	5.675	5.675	5.675	5.675	4.687	4.529	4.687	4.687	4.687	5.001	5.001	5.001	5.001	5.287	5.287	5.287	5.287	4.873	4.745	4.716	4.716	4.716	4.716	4.716	4.716	4.401	4.269	4.112	4.786	4.786	4.786	4.786	4.914	5.101	5.101	4.943	6.195	6.452	6.452	6.452	6.452	6.452	6.452	6.452	6.584	6.741	6.741
YNL236W	6.43	6.166	6.558	6.558	6.715	7.447	7.447	9.293	9.293	9.45	9.974	9.974	9.974	9.974	9.974	9.717	9.717	9.717	10.16	10.028	10.16	10.16	10.16	10.288	10.417	10.702	10.702	10.702	10.834	10.834	10.834	10.834	10.966	10.966	11.383	11.771	11.929	12.214	12.214	12.214	12.214	12.214	12.214	12.086	12.086	12.086	12.214	12.214	12.474
YJL179W	4.587	4.587	4.876	4.876	4.562	4.562	4.565	5.531	5.66	7.008	7.008	7.008	7.008	7.008	7.008	7.136	7.11	7.245	7.245	7.245	7.245	6.96	6.703	7.509	7.904	7.904	7.904	7.64	7.64	7.64	7.483	7.615	7.74	8.263	8.549	8.966	8.966	8.966	9.098	9.098	9.098	9.098	9.255	9.127	9.258	9.833	10.119	11.605	11.605
YCR063W	5.03	4.144	4.144	4.144	4.144	3.573	3.573	3.573	3.573	3.573	3.573	3.573	3.573	3.573	3.573	3.573	3.573	3.573	3.573	3.573	2.456	2.456	2.456	2.035	2.035	2.035	2.035	1.644	1.644	1.644	1.512	1.512	1.512	1.512	1.226	1.226	1.095	0.937	0.648	0.648	0.648	0.648	0.648	0.648	0.648	0.648	0.648	0.648	0.517
YDR452W	3.47	3.47	3.47	3.47	3.47	3.47	3.47	3.47	3.47	3.47	3.47	3.47	3.47	3.47	3.47	3.47	3.47	3.499	3.499	3.499	3.499	3.499	3.499	3.499	3.499	2.95	2.687	2.69	2.559	2.559	2.559	2.559	2.559	2.559	2.716	2.716	2.716	2.873	3.002	3.133	3.265	3.265	3.265	3.397	3.397	3.397	3.397	3.397	3.397
YCL051W	7.043	7.043	7.043	7.043	7.043	7.175	7.175	7.332	7.201	7.201	7.201	7.201	7.201	7.329	7.329	7.329	7.197	7.069	7.329	7.717	7.717	7.849	7.849	8.006	8.453	8.844	8.976	9.239	9.368	9.368	9.368	9.759	10.283	11.088	11.088	10.96	10.96	10.96	10.96	10.96	10.96	10.96	10.96	10.803	10.803	10.803	10.803	10.803	10.803
YDL170W	9.82	9.82	9.82	9.82	9.82	9.662	9.534	9.534	9.534	9.534	9.534	9.534	9.017	9.017	9.175	9.175	9.175	9.175	9.175	9.175	8.504	8.372	8.372	8.372	8.241	8.241	8.083	8.241	8.241	8.241	8.083	8.083	8.083	8.083	7.827	7.827	7.567	7.567	7.567	7.567	7.567	7.567	7.409	7.252	7.252	7.252	7.252	7.12	6.963
YBR008C	7.793	7.793	7.793	7.793	7.793	7.793	7.793	7.793	7.793	7.793	7.793	7.793	7.793	7.793	7.793	7.764	7.764	7.764	7.764	7.607	7.607	7.607	7.479	7.479	7.479	7.479	7.479	7.479	7.479	7.479	7.479	7.479	7.479	6.709	6.295	5.771	5.958	5.958	6.657	6.657	6.657	6.657	6.657	6.657	6.657	6.789	6.789	6.789	6.789
YNR059W	2.559	2.559	2.559	2.559	2.559	2.43	2.273	2.273	2.273	2.273	2.273	1.856	1.698	1.541	1.413	1.255	1.255	0.999	0.999	0.999	0.999	1.657	1.657	1.657	1.657	1.657	1.657	1.657	1.657	1.657	1.657	1.657	1.657	1.657	1.657	1.657	1.525	1.525	1.525	1.657	1.657	1.657	1.657	1.657	1.657	1.657	1.789	1.789	1.789
YLR102C	9.334	9.235	9.078	9.078	9.078	9.078	9.078	9.213	9.081	8.535	8.535	8.535	8.535	8.693	8.693	8.821	7.781	7.466	7.466	7.335	7.335	7.335	6.917	6.522	6.94	7.203	7.749	7.749	7.749	7.749	7.749	7.749	7.62	7.778	7.778	7.752	7.884	7.884	8.012	8.436	8.436	8.436	8.436	8.568	8.568	8.279	8.279	8.279	8.436
YDR142C	7.904	7.746	7.746	7.746	7.589	7.589	7.432	7.432	7.432	7.432	7.432	7.3	7.3	6.754	6.347	6.61	7.442	7.442	8.555	8.815	9.39	9.518	9.518	9.518	9.361	9.647	10.668	10.931	10.931	10.931	10.799	10.799	10.931	11.506	11.506	11.506	12.286	12.989	12.989	13.515	14.244	14.372	14.372	14.372	14.504	14.215	14.215	14.083	13.952
YPL196W	10.841	10.972	10.972	10.972	10.972	10.972	10.972	10.972	10.972	10.972	10.972	10.972	11.101	10.943	10.943	10.603	10.731	10.863	10.577	10.577	10.892	10.892	10.449	10.449	10.292	10.292	10.237	10.68	10.68	10.808	10.523	10.523	10.523	9.589	9.717	9.717	9.717	9.717	9.977	9.977	9.977	9.977	9.977	10.105	9.842	9.845	9.428	9.428	9.816
YHR189W	4.244	4.112	4.789	4.661	4.661	4.789	4.789	4.789	4.947	5.489	6.529	6.529	6.529	6.789	6.789	6.789	7.203	7.492	7.492	7.492	7.492	7.492	7.492	7.492	7.649	7.649	7.649	7.649	7.807	7.935	8.198	8.616	8.616	8.616	8.616	8.616	8.616	8.616	8.747	8.616	8.616	8.616	8.616	8.616	8.616	8.616	8.616	8.747	9.036
YNL125C	1.326	1.326	1.326	1.326	1.326	1.326	1.194	1.194	1.194	1.194	1.194	1.194	1.066	1.066	1.066	1.197	0.78	0.912	0.912	0.912	0.783	0.783	0.783	0.941	0.941	0.941	0.941	0.941	0.941	0.941	0.941	0.941	0.941	0.941	0.941	0.941	0.941	0.941	0.941	0.812	0.97	0.97	0.97	0.97	0.97	1.127	1.284	1.413	1.413
YMR278W	9.744	9.744	9.744	9.74	9.74	9.872	9.609	9.609	9.766	9.766	9.766	9.737	9.609	9.997	9.997	9.84	9.84	9.84	9.682	9.551	9.393	9.522	9.522	9.39	9.31	9.566	9.566	9.695	9.695	9.508	9.508	9.508	9.508	9.508	9.508	9.765	10.153	10.153	10.153	10.153	9.868	8.959	9.036	8.879	8.908	8.908	9.3	9.142	9.142
YDL025C	6.838	7.124	7.124	7.124	7.124	7.124	7.124	7.124	7.124	7.124	7.124	7.124	7.124	7.124	7.124	7.124	7.252	7.409	7.567	7.567	7.567	7.567	7.567	7.567	7.567	7.695	7.695	7.695	7.695	7.695	7.538	7.538	7.406	7.406	7.406	7.406	7.406	7.563	7.563	7.563	7.563	7.563	7.563	7.563	7.563	7.563	7.563	7.563	7.168
YNL156C	15.675	15.675	15.675	15.675	15.543	15.543	15.543	15.543	15.543	15.543	15.543	15.543	15.155	15.286	15.286	15.286	15.286	15.03	14.898	14.898	14.198	13.913	13.913	13.913	13.913	13.913	13.913	13.913	13.913	13.913	13.913	13.913	13.781	13.781	13.781	13.649	13.649	13.521	13.521	12.654	12.654	12.654	12.233	12.102	12.102	11.97	11.97	11.97	11.97
YKL017C	17.11	17.11	17.11	16.981	16.981	16.981	16.853	16.853	16.853	17.325	17.453	17.453	17.453	17.453	17.453	17.453	17.453	17.164	17.164	16.908	16.908	16.908	16.436	16.436	16.018	15.627	15.238	15.238	15.11	14.982	14.982	14.982	14.982	14.568	14.436	14.436	14.436	14.308	14.308	13.916	13.345	12.693	12.982	12.982	12.982	12.982	12.982	12.587	12.719
YPL066W	4.584	4.716	4.716	4.716	4.716	4.716	4.979	4.979	5.268	5.396	5.396	5.396	5.396	5.396	5.525	5.788	5.788	5.788	5.788	5.788	5.788	5.788	5.788	5.66	5.66	5.66	5.66	5.66	5.788	5.788	5.788	5.788	5.788	5.788	4.953	4.375	4.115	4.115	4.115	4.115	4.43	4.427	4.427	4.427	4.427	4.427	4.427	4.584	4.456
YCR086W	0	0	0	0	0	0	0	0	0	0	0	0	0	0	0	0	0	0	0	0	0	0	0	0	0	0	0	0	0	0	0	0	0	0.157	0.157	0.157	0.157	0.157	0.157	0.157	0.157	0.157	0.157	0.157	0.157	0.157	0.157	0.157	0.157
YPR156C	1.442	1.442	1.442	1.442	1.284	1.284	1.127	1.127	1.127	1.127	0.97	0.812	0.812	0.655	0.655	0.655	0.655	0.655	0.655	0.812	0.944	0.944	0.944	0.944	0.944	0.944	0.944	0.944	0.944	0.812	0.812	0.812	0.812	0.812	0.812	0.812	0.812	0.812	0.812	0.812	0.812	0.812	0.812	0.812	0.97	0.97	0.97	0.97	0.97
YHR132C	6.86	6.86	6.989	7.12	7.406	7.406	7.406	7.406	7.406	7.406	7.538	8.112	8.661	9.759	9.888	10.016	10.148	10.148	10.148	10.148	10.148	10.148	10.148	10.148	10.148	10.148	10.148	10.148	10.148	10.148	10.148	10.148	10.411	10.411	10.411	10.411	10.148	10.305	10.437	10.437	10.437	10.437	10.437	10.437	10.437	10.177	10.177	10.177	10.177
YNL029C	6.116	6.116	6.116	6.116	6.116	6.116	6.116	5.959	5.959	5.959	5.959	5.959	6.116	5.856	5.856	5.856	5.856	5.856	5.593	5.461	5.461	5.066	4.543	4.385	4.385	4.385	4.385	4.385	4.254	3.939	3.939	3.939	3.939	3.939	3.939	3.939	3.939	3.65	3.65	3.493	3.621	3.753	3.753	3.753	3.753	3.621	3.621	3.753	3.753
YDL107W	14.131	14.131	14.131	14.131	14.131	14.131	14.131	14	14	14	14	14	14	13.608	13.579	13.579	13.579	13.579	13.579	13.579	13.579	13.579	13.422	13.422	13.29	13.158	13.158	12.869	12.613	12.481	11.592	11.592	11.72	11.72	11.72	11.72	11.877	11.877	11.877	11.877	11.877	11.877	11.592	11.592	11.592	11.592	11.592	11.46	11.46
YBL019W	10.128	10.128	10.102	10.102	10.102	10.102	10.102	10.102	9.97	9.839	9.71	9.839	9.839	9.421	9.132	9.132	9.001	8.869	8.583	8.426	8.426	8.426	8.426	8.426	8.426	8.426	8.558	8.843	8.843	8.972	8.972	8.972	8.972	8.972	8.972	8.972	8.972	8.997	8.708	8.737	8.737	8.866	8.994	8.837	8.837	9.54	9.54	9.411	9.411
YDR280W	7.868	7.711	7.711	7.996	8.125	8.125	8.125	8.125	8.125	8.568	8.436	8.436	8.564	8.564	8.564	8.564	8.564	8.564	8.564	8.564	8.564	8.564	8.564	8.564	8.564	8.564	8.564	8.564	8.564	8.433	8.301	8.169	8.041	8.173	8.458	8.847	8.847	8.847	8.847	8.847	8.847	8.847	8.847	8.587	8.458	8.458	8.458	8.173	8.173
YOR244W	9.088	9.088	8.956	9.113	9.245	9.245	9.402	9.56	9.399	9.399	9.399	9.399	9.527	9.527	9.527	9.527	9.527	9.659	9.659	9.659	9.787	9.787	9.945	9.945	10.333	10.333	10.333	10.333	10.333	10.333	10.333	10.201	10.333	10.465	10.596	10.596	10.596	10.596	10.596	10.468	10.311	10.311	10.179	10.179	10.179	10.179	10.179	10.179	10.179
YHR090C	9.322	9.322	9.322	9.322	9.322	9.479	9.608	9.736	9.736	9.864	9.864	9.996	9.996	10.128	10.256	10.413	10.413	10.413	10.413	10.099	10.099	10.099	10.099	10.099	10.099	10.099	10.099	10.099	10.099	9.81	9.81	9.81	9.81	9.967	9.839	9.839	9.839	9.839	9.839	9.839	9.839	9.681	9.367	9.238	9.11	9.11	9.11	9.11	9.11
YGL115W	5.227	5.227	5.092	4.963	4.963	4.963	4.963	4.963	4.806	4.806	4.806	5.066	5.201	6.552	7.602	7.602	7.602	7.731	7.888	7.914	7.914	8.309	8.309	8.309	8.437	8.437	8.437	8.437	8.437	8.437	8.437	8.437	8.437	8.569	8.411	8.411	8.543	8.543	8.543	8.7	8.7	8.829	8.829	8.829	8.829	8.671	8.675	8.675	8.675
YKL089W	8.754	8.751	8.751	8.751	8.593	8.622	8.757	8.889	9.175	9.306	9.306	9.306	9.306	9.823	9.823	9.823	9.823	10.269	11.075	11.075	11.075	11.075	11.232	11.232	11.232	11.364	11.364	11.752	12.301	12.301	12.301	12.301	12.301	12.301	12.587	12.59	12.722	12.722	12.722	12.722	12.722	12.722	12.722	12.041	11.653	11.653	11.653	11.781	11.91
YIR038C	9.438	9.438	7.64	6.908	6.908	6.908	7.04	7.04	7.329	7.464	7.464	7.881	7.881	8.17	8.17	8.302	8.042	8.453	8.453	8.453	8.453	8.453	8.453	8.295	8.295	8.01	8.01	8.138	8.138	8.295	8.164	8.164	8.164	8.006	8.006	8.006	8.006	7.875	7.618	7.618	7.878	7.746	8.138	8.138	8.138	8.138	8.006	8.006	8.138
YLR396C	9.136	9.136	9.136	9.136	9.293	9.293	9.319	9.19	9.348	9.348	9.348	9.348	9.348	9.19	9.19	9.322	9.768	10.446	11.258	13.117	13.117	13.403	13.403	13.663	14.593	14.593	14.751	14.751	14.751	14.751	14.751	14.751	14.751	15.04	15.04	15.04	15.04	15.04	15.04	15.04	15.04	15.04	15.171	15.171	15.171	15.171	15.171	15.171	15.303
YDL219W	7.014	6.883	7.3	7.3	7.56	7.692	7.82	7.948	7.948	7.948	8.106	8.106	8.106	9.2	9.489	9.489	9.489	9.753	9.753	9.753	9.624	9.624	9.624	9.624	9.624	9.782	9.782	9.782	9.782	9.913	9.942	9.942	9.942	9.942	10.074	10.074	10.074	10.074	10.074	10.074	10.074	10.074	10.074	10.074	10.074	10.074	9.942	9.811	9.682
YOR118W	8.388	8.102	8.102	8.102	8.102	8.102	8.102	8.102	8.362	7.531	7.531	7.659	7.014	7.014	6.883	6.883	6.883	6.751	6.619	5.92	6.077	5.554	5.557	6.209	6.209	6.209	6.337	6.337	6.626	6.626	6.626	6.626	6.626	6.626	6.758	7.57	8.401	9.316	9.474	9.474	9.631	9.631	9.631	9.788	9.917	10.312	10.312	10.312	10.183
YIL156W	0.838	0.838	0.706	0.706	0.835	1.249	1.249	1.249	1.249	1.249	1.249	1.249	1.249	1.249	1.249	1.249	1.249	1.406	1.406	1.406	1.406	1.534	1.534	1.534	1.534	1.534	1.534	1.534	1.663	1.663	1.663	1.663	1.663	1.663	1.977	1.977	1.977	1.977	2.106	2.234	2.234	2.391	2.391	2.391	2.812	3.332	3.332	3.332	3.332
YDL129W	10.24	10.24	10.24	10.372	10.215	10.215	10.215	9.955	9.955	10.244	10.244	10.244	10.112	9.849	9.849	9.849	9.849	10.006	10.006	10.006	10.006	10.006	9.878	9.878	9.878	9.749	9.749	9.621	9.621	9.464	9.464	9.306	9.306	9.046	9.046	9.332	10.112	10.112	9.955	9.955	9.955	9.955	10.244	10.244	10.244	10.375	10.375	10.375	10.375
YIL129C	6.526	6.526	6.526	6.526	6.526	6.526	6.526	6.526	6.394	6.266	6.137	5.848	5.72	5.852	5.852	5.852	5.852	5.852	5.72	5.563	5.563	5.563	5.563	5.434	5.434	5.434	5.434	5.171	4.914	4.914	4.914	4.914	4.786	4.786	4.786	4.786	4.786	4.629	4.629	4.5	4.211	4.211	3.791	3.791	3.791	3.791	3.791	3.791	3.791
YDR170C	2.632	2.504	2.504	2.504	2.504	2.504	2.504	2.504	2.504	2.504	2.504	2.504	2.504	2.504	2.504	2.504	2.504	2.504	2.504	2.347	2.347	2.347	2.347	2.189	2.058	1.926	1.926	1.926	1.794	1.794	1.794	1.794	1.794	1.794	1.794	1.794	1.794	1.794	1.794	1.794	1.637	1.637	1.637	1.637	1.637	1.637	1.637	1.637	1.351
YGL166W	11.097	11.097	11.097	11.097	11.097	11.229	11.229	11.229	11.229	11.361	11.361	11.489	11.489	11.621	11.621	11.621	11.621	11.306	11.306	10.914	10.654	10.654	10.654	10.654	10.654	10.654	10.911	10.911	10.911	10.911	10.911	10.911	10.911	10.911	10.911	10.911	10.911	10.911	10.911	10.911	10.911	10.911	10.911	10.911	10.911	10.911	10.911	10.911	10.911
YLR113W	2.119	2.119	2.119	2.119	2.119	2.119	2.119	2.119	2.119	2.119	2.119	2.119	2.276	2.276	2.276	2.276	2.69	2.584	2.584	2.716	2.716	2.716	2.716	2.716	2.716	2.716	2.716	2.716	3.005	3.005	3.005	3.005	3.137	3.137	3.137	3.268	3.268	3.268	3.4	3.4	3.4	3.4	3.4	3.4	3.4	3.4	3.4	3.111	3.111
YDR016C	7.647	7.647	7.647	7.647	7.621	7.881	7.881	8.039	8.039	8.039	8.138	8.815	8.815	8.973	9.682	9.682	9.682	9.682	9.682	9.682	9.682	9.682	9.682	9.554	9.551	9.294	9.294	9.422	9.551	9.525	9.946	10.103	10.488	10.645	10.774	10.902	10.902	10.902	10.902	10.902	10.902	11.059	11.345	11.188	11.188	11.319	11.583	11.714	11.714
YDR502C	3.657	3.657	3.657	3.657	3.082	3.082	2.954	2.928	2.928	2.928	2.928	2.8	2.639	2.639	2.639	2.639	2.225	2.225	2.225	2.225	2.225	2.225	2.225	2.225	2.225	2.225	2.093	2.093	2.093	2.093	2.093	2.093	2.093	2.093	1.962	1.962	1.676	1.676	1.676	1.676	1.676	1.676	1.676	1.676	1.676	1.233	1.233	1.233	1.233
YIL040W	12.546	12.931	12.931	12.645	12.645	12.52	12.783	12.886	12.886	12.886	12.886	12.886	12.886	12.886	12.44	12.257	12.253	11.99	12.122	12.122	12.122	12.122	12.122	11.232	11.229	11.518	11.229	11.624	11.492	11.624	11.624	11.338	11.338	11.338	11.338	11.496	11.752	11.624	12.51	12.642	12.642	12.642	12.642	12.118	10.786	10.497	11.075	11.332	11.463
YHR013C	1.197	1.201	1.907	1.907	2.767	2.767	2.896	2.896	2.896	2.896	2.896	2.896	2.896	2.896	3.024	4.096	4.799	6.205	6.363	6.363	6.363	6.52	6.78	6.78	6.78	6.78	6.78	6.78	6.78	6.78	6.908	7.223	7.223	7.223	7.223	7.223	7.223	7.223	7.223	7.355	7.355	7.486	7.486	7.486	7.486	7.486	7.486	7.618	7.618
YGL247W	7.512	7.512	7.512	7.512	7.512	7.512	7.512	7.512	7.512	7.644	7.958	7.958	8.69	8.69	8.533	8.27	8.138	7.875	7.875	7.875	8.838	8.969	8.969	9.101	9.101	9.101	9.101	9.101	9.101	9.101	9.101	9.101	9.358	9.489	9.489	9.489	9.489	9.489	9.489	9.489	9.226	9.255	9.255	9.387	9.387	9.387	9.387	9.387	9.387
YKL167C	7.74	7.74	7.059	7.059	7.059	7.059	7.059	6.931	6.931	6.931	7.062	7.062	7.062	7.062	7.062	6.931	6.931	6.799	7.059	7.059	7.059	6.645	6.645	6.513	6.356	6.356	6.356	6.356	6.356	6.356	6.356	6.224	6.224	6.224	6.224	6.224	6.224	6.224	6.224	5.807	5.807	5.807	5.807	5.807	5.807	5.807	5.807	5.679	5.679
YJL147C	2.536	2.408	2.408	2.28	2.28	2.28	2.408	2.251	2.251	2.251	2.251	2.251	1.936	1.936	1.936	1.936	1.936	1.936	1.936	2.064	2.507	2.507	2.507	2.507	2.507	2.507	2.376	2.376	2.376	2.376	2.376	2.376	2.376	2.376	2.376	2.244	2.244	2.244	2.244	2.244	2.53	2.53	2.976	2.976	2.976	2.976	2.976	2.976	2.976
YJR116W	8.093	8.093	8.093	7.965	7.965	7.965	7.965	7.965	7.965	7.965	7.965	7.837	7.705	7.705	7.705	7.705	7.705	7.705	7.705	7.705	7.548	7.573	7.573	7.573	7.573	7.573	7.731	7.731	7.888	7.888	7.76	7.76	7.756	7.625	7.625	7.885	7.336	7.336	7.336	7.336	7.336	7.596	7.753	7.621	7.621	7.621	7.621	7.621	7.621
YDR281C	10.331	9.814	9.397	9.397	9.239	9.239	9.239	9.239	8.95	9.236	9.236	9.079	9.079	8.921	8.921	8.921	8.921	8.921	8.921	8.921	8.921	8.921	8.921	8.533	7.929	7.669	7.669	7.669	7.669	7.669	7.669	7.669	7.12	7.12	7.12	7.12	7.12	7.12	6.732	6.575	6.575	6.128	5.711	5.711	5.711	5.711	5.711	5.711	5.711
YJL203W	2.79	2.79	3.053	3.181	3.181	3.181	3.31	3.595	3.884	3.624	3.624	3.624	3.624	3.624	3.624	3.339	3.467	3.467	3.467	4.067	4.067	4.199	4.173	4.305	4.305	4.562	5.682	5.682	6.517	6.645	6.96	6.96	6.96	6.96	6.96	6.96	6.934	6.934	6.934	7.062	7.062	7.611	7.454	7.454	7.454	7.454	7.454	7.454	7.582
YIL118W	1.072	1.072	1.201	1.201	1.201	1.201	1.201	1.201	1.49	1.332	1.332	1.332	1.332	1.332	1.332	1.332	1.332	1.332	1.332	1.332	1.332	1.332	1.461	1.461	1.461	1.332	1.596	1.596	1.596	1.753	1.753	1.753	1.753	1.753	1.753	1.753	1.753	1.753	1.753	1.753	1.753	1.753	1.753	1.753	2.01	2.141	2.141	2.141	2.01
YMR076C	1.358	1.358	1.358	1.358	1.358	1.361	1.076	1.207	1.207	1.207	1.207	1.076	1.076	1.076	1.076	1.076	1.076	0.944	0.944	0.944	0.944	0.944	0.944	0.944	0.944	0.944	0.944	0.944	0.944	0.944	0.944	0.944	0.944	0.944	0.944	0.944	0.944	0.944	0.944	0.944	0.944	0.944	0.944	0.655	0.655	0.787	0.918	0.918	0.918
YDL116W	11.963	11.963	12.095	12.519	12.911	13.039	13.328	13.171	13.299	13.456	13.745	14.936	15.588	15.588	15.588	15.588	15.588	15.588	15.588	15.716	15.716	15.844	16.236	16.763	16.763	17.023	17.023	17.023	17.023	17.023	16.894	17.443	17.601	17.729	17.729	17.729	17.729	17.886	17.886	17.886	17.886	17.886	18.015	18.015	18.015	18.146	18.146	18.146	18.146
YDL092W	7.474	7.474	7.474	7.474	7.474	7.474	7.474	7.474	7.474	7.474	7.317	7.317	7.474	7.474	7.474	7.631	7.631	7.631	7.789	7.789	7.789	7.789	7.789	7.789	7.789	7.789	7.946	7.946	7.946	7.814	7.814	7.814	7.814	7.814	7.814	7.814	7.972	7.972	7.972	7.972	7.84	7.84	7.84	7.84	7.84	7.84	7.84	7.84	7.84
YJL046W	3.098	3.098	3.098	3.098	3.098	3.098	3.383	3.643	3.643	4.6	4.6	4.6	5.174	5.303	5.46	5.592	5.434	5.434	5.434	5.434	5.434	5.434	5.434	5.434	5.566	5.566	5.566	5.566	5.566	5.698	5.698	6.224	8.414	8.414	8.542	8.542	8.799	8.799	8.799	8.799	8.799	8.799	8.956	9.377	9.637	9.637	10.054	10.449	11.409
YMR275C	7.703	7.831	7.831	7.831	7.831	7.831	7.831	7.831	7.831	7.831	7.831	7.831	7.831	7.963	7.806	7.806	7.806	7.806	7.806	7.677	7.677	7.835	7.835	7.835	7.835	7.835	7.835	7.992	8.567	8.567	8.567	8.567	8.567	8.567	8.567	8.567	8.567	8.567	8.567	8.567	8.856	8.856	8.856	8.856	8.856	8.856	8.698	8.541	8.541
YDR060W	9.455	9.455	9.455	9.455	9.455	9.455	9.323	9.48	9.349	9.612	9.612	9.612	9.612	9.612	9.74	9.74	9.74	9.74	9.74	9.74	9.872	9.744	9.901	9.795	9.795	9.795	9.795	9.795	9.795	9.952	9.853	9.853	9.696	9.696	9.696	9.696	9.696	9.696	9.696	9.696	9.696	9.696	9.567	9.567	8.864	8.864	8.864	8.864	8.733
YDL136W	7.242	7.37	7.37	7.37	7.37	7.627	7.627	7.627	7.627	7.495	7.495	7.495	7.232	7.232	7.232	6.943	6.943	6.943	6.943	6.943	7.075	7.075	7.075	7.075	7.075	7.075	7.075	7.075	7.335	7.177	7.177	7.02	6.892	6.892	6.892	6.892	6.892	6.892	6.892	6.892	6.892	6.892	6.892	6.892	6.763	6.763	6.635	6.635	6.635
YMR142C	0.263	0.263	0.263	0.263	0.263	0.395	0.395	0.395	0.395	0.395	0.395	0.395	0.395	0.395	0.395	0.395	0.395	0.395	0.395	0.395	0.395	0.395	0.395	0.395	0.395	0.395	0.395	0.395	0.395	0.395	0.395	0.395	0.395	0.395	0.395	0.395	0.527	0.527	0.527	0.527	0.527	0.527	0.527	0.527	0.527	0.527	0.527	0.527	0.527
YLR234W	4.225	4.225	4.225	4.225	4.481	4.738	4.738	4.738	4.738	4.738	4.738	4.738	5.024	5.024	5.024	5.024	4.735	4.866	5.155	5.261	5.393	5.393	5.393	5.521	5.521	5.521	5.521	5.521	5.521	5.521	5.521	5.521	5.778	5.778	5.778	5.778	5.778	5.489	5.617	6.163	6.584	6.741	6.741	6.741	6.869	6.869	6.869	6.873	6.873
YLR314C	2.276	2.148	2.276	2.276	2.276	2.54	2.54	2.54	2.697	2.565	2.565	2.723	2.723	2.88	2.88	2.748	2.748	2.906	2.906	2.748	2.748	2.748	2.748	2.62	2.62	2.62	2.62	2.62	2.045	2.045	2.042	2.042	2.042	2.17	2.17	2.17	2.013	2.013	2.141	2.141	2.141	2.273	3.47	4.664	5.598	5.727	5.983	6.141	6.141
YJL207C	12.229	12.386	12.386	12.386	12.386	12.518	12.518	12.518	12.518	12.386	12.386	12.386	12.386	12.386	12.543	12.543	12.543	12.543	12.543	12.543	12.543	12.412	12.412	12.412	12.28	12.28	12.02	11.731	11.731	11.731	11.731	11.442	11.442	11.31	11.31	11.31	11.468	11.073	11.073	11.073	11.073	11.073	10.915	10.132	10	9.872	9.74	9.74	9.74
YMR307W	1.22	1.22	1.348	1.348	1.48	1.48	1.48	1.48	1.48	1.48	1.48	1.351	1.351	1.351	1.351	1.351	1.351	1.351	1.351	1.351	1.351	1.351	1.351	1.351	1.351	1.351	1.351	1.351	1.483	1.615	1.746	1.746	1.746	1.746	1.746	1.746	1.746	1.746	1.746	1.746	1.746	1.746	1.746	1.746	1.746	1.618	1.618	1.461	1.461
YOR183W	6.305	6.305	5.887	5.499	5.499	5.499	5.499	5.499	5.499	5.499	5.236	5.236	5.107	5.107	4.693	4.693	4.693	4.562	4.433	4.276	4.276	2.812	1.74	1.608	1.608	1.608	1.608	1.608	1.608	1.608	1.608	1.608	1.608	1.608	1.608	1.48	1.48	1.48	1.48	1.48	1.348	1.348	1.348	1.348	1.191	1.191	0.934	0.934	0.934
YCR052W	4.353	4.353	4.353	4.196	4.064	4.064	3.486	3.358	3.486	3.486	3.486	3.486	3.354	3.926	3.842	3.842	3.974	3.974	3.974	4.369	4.526	4.526	4.526	4.526	4.398	4.552	4.423	4.266	4.269	4.786	4.497	4.497	4.497	4.497	4.497	4.468	4.468	4.468	4.468	4.311	4.468	4.728	4.856	4.856	4.856	4.856	4.985	4.985	4.985
YOL145C	6.764	6.764	6.764	6.504	6.504	6.504	6.504	7.182	7.599	7.756	8.305	8.305	8.305	8.305	8.305	8.305	8.174	8.174	8.331	8.331	8.331	8.331	8.331	8.331	8.331	8.199	8.199	8.199	8.199	8.071	7.943	7.943	7.943	7.943	7.943	7.943	7.943	7.943	7.943	7.943	7.943	7.943	7.943	7.943	7.943	7.785	7.654	7.522	7.522
YLL049W	11.374	11.242	11.374	11.506	11.637	11.637	11.637	11.637	11.637	11.637	11.608	11.897	12.026	12.154	12.154	12.154	12.154	12.154	12.154	12.154	12.154	12.154	12.154	12.154	12.154	12.154	12.154	12.154	12.154	12.154	12.154	12.154	12.154	12.286	12.286	12.286	12.286	12.132	12.132	12.132	12.132	12.26	12.26	12.26	12.26	12.26	12.26	12.26	12.26
YCR028C	9.522	9.65	9.65	9.65	9.65	9.778	9.778	9.778	9.778	9.778	9.778	9.778	9.515	9.383	9.383	8.937	8.937	8.937	8.937	8.937	8.937	8.937	8.78	8.52	8.52	8.677	8.417	8.417	8.26	8.26	8.26	7.971	7.971	8.099	8.099	8.227	8.227	8.227	8.227	8.227	8.227	8.227	8.227	8.227	7.707	7.29	7.29	7.29	7.29
YBR201C-A	5.171	5.171	5.171	5.171	5.171	5.171	5.171	5.171	5.171	4.648	4.648	4.519	4.519	4.519	4.519	4.519	4.519	4.519	4.648	4.648	4.779	4.783	4.651	4.651	4.651	4.651	4.651	4.208	4.208	4.08	4.08	4.08	4.08	4.08	4.08	3.666	3.666	3.508	3.508	3.508	3.508	3.508	3.508	3.248	3.248	2.988	2.988	2.988	2.728
YPR134W	6.485	6.614	6.614	6.614	6.614	6.614	6.614	6.614	6.614	6.614	6.614	6.614	6.614	6.614	6.614	6.614	6.614	6.614	6.482	6.482	6.482	6.482	6.482	6.482	6.482	6.482	6.482	6.482	6.482	6.482	6.482	6.482	6.482	6.482	6.614	6.614	6.614	6.614	6.614	6.742	6.607	6.475	6.633	6.633	6.501	6.501	6.501	6.501	6.501
YKL195W	9.566	9.566	9.566	9.566	9.566	9.435	9.435	9.566	9.566	10.687	10.687	10.815	11.364	11.364	11.364	11.364	11.364	11.364	11.364	11.364	11.364	11.364	11.364	11.101	10.841	10.972	10.972	10.972	11.104	11.55	11.393	11.393	11.393	11.393	11.261	11.13	11.13	11.13	11.13	11.13	11.13	11.13	11.13	11.13	11.13	11.13	11.13	10.998	10.998
YJL107C	10.385	10.228	10.071	10.071	10.071	10.071	10.071	10.199	10.199	10.199	10.067	10.067	10.067	10.067	10.067	10.067	10.067	10.067	9.804	9.672	9.515	9.515	9.387	9.123	8.995	8.995	8.867	8.867	8.867	8.738	8.738	8.738	8.61	8.478	8.478	8.347	8.347	8.347	8.218	8.218	8.218	8.218	8.218	8.218	8.218	7.904	7.904	7.618	7.618
YHR038W	8.215	7.721	7.589	7.589	7.457	7.875	7.875	8.266	8.138	8.27	8.27	8.27	8.27	8.273	8.273	8.273	8.273	8.401	8.401	8.401	8.27	8.141	8.427	9.108	9.108	9.108	9.108	9.108	9.108	9.108	9.239	9.239	9.239	9.239	9.239	9.239	9.239	9.082	8.95	8.95	8.95	8.555	8.427	8.167	8.167	8.928	9.056	9.056	9.185
YGR061C	12.894	12.894	12.894	12.894	12.894	13.026	13.026	13.026	13.026	13.026	13.026	13.026	13.026	13.026	13.026	12.894	12.894	12.894	12.894	12.766	12.766	13.055	12.926	13.446	13.446	13.578	13.578	13.578	13.164	12.901	13.029	13.029	13.029	13.029	12.743	12.743	12.743	12.743	12.454	12.454	12.454	12.454	12.454	12.454	12.454	12.454	12.586	12.326	12.583
YDR533C	10.038	10.167	10.427	10.427	10.584	10.584	10.584	10.972	10.972	11.232	11.364	11.364	11.364	11.364	11.627	11.627	11.627	11.627	11.627	11.627	11.627	11.759	11.759	11.759	11.759	11.759	11.759	11.759	11.759	11.759	11.759	11.759	11.891	11.891	11.891	11.891	11.891	12.18	12.18	12.18	12.18	12.18	12.18	12.022	12.022	12.151	12.282	12.414	12.542
YDR011W	1.384	1.515	1.772	1.772	1.772	1.615	1.615	1.615	1.615	1.615	1.615	1.615	1.772	1.772	1.772	1.772	1.772	1.772	1.772	1.772	1.772	1.772	1.772	1.772	1.772	2.295	2.295	2.453	2.453	2.453	2.453	2.453	2.453	2.584	2.716	2.848	2.848	2.848	2.848	2.848	2.848	2.848	2.979	2.979	2.979	2.979	3.111	3.111	3.111
YOL062C	7.3	7.3	7.3	7.3	7.04	6.78	6.908	7.168	8.295	8.427	8.559	8.976	8.976	8.819	8.819	8.819	8.819	9.108	9.108	9.108	9.108	9.239	9.239	9.082	9.239	9.239	9.239	9.239	9.111	9.111	8.979	8.979	8.979	8.979	8.979	8.979	8.979	8.979	8.979	8.979	8.979	8.979	8.979	8.979	8.979	8.979	8.979	8.979	8.979
YNL183C	9.342	9.342	9.47	9.599	9.599	9.756	9.756	9.884	9.884	9.884	9.599	9.467	9.175	9.175	9.332	9.332	9.464	9.464	9.464	9.464	9.464	9.335	9.73	9.859	9.99	9.99	9.99	9.99	9.994	10.125	10.125	10.125	10.125	10.125	10.257	10.257	10.257	10.257	10.257	10.257	10.257	10.257	10.125	10.125	9.968	10.125	10.125	10.125	10.283
YNL177C	9.804	9.804	9.804	9.804	9.961	9.961	9.961	10.225	10.225	10.225	10.382	11.056	11.313	11.313	11.441	11.441	11.441	11.335	11.335	11.178	11.049	11.364	11.521	11.521	11.521	11.521	11.393	10.972	10.972	10.972	10.841	10.841	10.841	11.287	11.415	11.415	11.415	11.573	11.573	11.573	11.573	11.573	11.573	11.573	11.573	11.573	11.573	11.573	11.573
YER105C	14.323	14.323	14.323	14.323	14.323	14.323	14.323	14.323	14.166	14.038	13.884	13.884	13.884	14.015	14.144	14.144	14.301	14.301	14.301	14.301	14.301	14.458	14.458	14.587	14.587	14.587	14.587	14.718	14.718	14.718	14.718	14.718	14.718	14.455	14.455	14.323	14.192	13.903	13.639	13.771	13.771	13.771	13.771	13.771	13.771	13.771	13.771	13.771	13.771
YGL189C	3.464	3.464	3.464	3.306	3.306	3.306	3.178	3.178	3.178	3.178	3.178	3.178	3.178	3.178	3.178	3.178	3.021	3.021	3.021	3.021	3.021	3.021	3.021	3.021	3.021	2.391	2.391	2.391	2.391	2.106	2.106	2.106	2.106	2.106	2.106	2.106	2.106	1.977	1.82	1.505	1.505	1.505	1.505	1.505	1.505	1.505	1.223	0.963	0.835
YIL139C	9.272	8.88	8.88	9.012	8.88	9.037	9.037	9.037	9.166	9.166	9.166	9.166	9.008	9.008	9.008	9.008	8.719	8.719	8.719	8.719	9.137	9.137	9.137	9.137	9.137	9.137	8.694	8.69	8.69	8.69	8.69	8.69	9.079	8.947	8.947	8.947	8.947	9.075	9.075	8.918	8.632	8.921	8.921	8.921	8.921	9.236	9.236	9.236	9.236
YKL121W	7.264	7.264	7.264	7.264	7.133	7.133	7.136	7.688	7.977	8.34	8.34	8.34	8.468	8.468	8.863	8.735	8.732	8.732	8.732	8.86	8.86	8.86	8.86	9.017	9.017	9.017	9.017	9.017	8.889	8.889	9.021	8.754	8.597	8.857	9.373	9.373	9.373	9.373	9.662	9.662	9.662	9.662	9.662	9.662	9.662	9.662	9.662	9.662	9.662
YBR242W	11.987	12.375	13.088	13.088	13.088	13.088	13.088	13.216	13.216	13.216	13.348	13.191	13.191	13.191	13.191	13.191	13.348	13.348	13.348	13.348	13.348	13.216	13.059	13.059	13.059	13.059	12.51	12.51	12.378	12.378	12.378	12.115	12.115	12.115	12.115	12.012	12.012	12.012	11.855	11.855	11.855	11.727	11.858	11.727	11.727	11.727	11.727	11.727	11.727
YJR134C	12.664	12.821	12.821	12.873	12.873	12.715	12.69	12.69	12.69	12.69	12.69	12.532	12.532	12.532	12.532	11.412	9.585	9.171	9.903	10.841	10.683	11.229	12.481	12.481	12.77	12.773	12.773	12.902	13.158	13.55	13.678	13.678	13.364	13.364	13.364	13.364	13.364	13.075	12.789	13.049	13.983	14.298	15.729	15.729	15.861	15.861	15.861	15.861	15.861
YJL020C	5.557	5.557	5.557	5.557	5.557	5.557	5.557	5.714	5.714	5.583	5.165	5.165	5.165	5.165	5.008	5.008	4.851	4.851	4.851	4.851	4.851	4.693	4.693	4.693	3.881	3.878	3.878	3.878	3.878	3.621	3.621	3.493	3.364	3.65	3.493	3.493	3.493	3.493	3.108	2.058	2.347	2.347	2.347	2.347	2.347	2.478	3.262	3.576	3.576
YDR236C	0.937	0.937	0.809	0.809	0.809	0.809	0.809	0.809	0.809	0.677	0.677	0.835	0.835	0.992	0.992	0.992	0.992	0.86	0.86	1.149	1.149	1.149	1.281	1.281	1.281	1.281	1.281	1.281	1.281	1.281	1.281	1.281	1.281	1.281	1.281	1.541	1.698	1.698	1.698	1.698	1.698	1.698	1.698	1.698	1.962	3.207	3.207	3.339	3.339
YLR087C	2.889	2.889	2.889	2.889	2.475	2.475	2.475	2.6	3.175	3.175	3.175	3.175	3.043	2.754	2.911	3.512	3.512	3.512	3.486	3.486	3.618	3.647	3.778	4.173	4.433	4.433	4.69	4.822	4.979	4.979	4.979	4.979	4.979	5.107	6.517	6.517	6.674	6.674	6.674	6.674	6.674	6.674	6.674	6.674	6.674	6.931	7.062	7.22	7.22
YHL025W	5.345	5.345	5.345	5.345	5.345	5.345	5.345	5.345	5.217	5.217	4.96	4.96	3.971	3.814	3.814	3.814	3.814	3.814	3.814	3.814	3.814	3.814	3.814	3.814	3.814	3.814	3.814	1.731	1.731	1.731	1.731	1.731	1.731	1.731	1.731	1.862	1.705	1.705	1.705	1.573	1.284	1.284	1.284	1.284	1.284	1.284	1.284	1.284	1.284
YMR198W	12.044	12.044	12.044	11.501	11.501	11.501	11.501	11.501	11.501	11.501	11.37	11.11	11.11	10.981	11.113	11.245	11.245	11.245	11.116	10.959	11.087	10.827	10.959	10.959	10.959	10.959	10.959	10.959	10.959	10.959	10.959	10.959	10.959	10.959	10.959	11.091	11.091	11.091	11.72	11.72	11.72	11.72	11.72	11.72	11.848	11.563	11.431	11.431	11.431
YDR427W	11.467	11.467	11.467	11.338	11.338	11.338	11.21	11.082	11.239	11.785	11.913	11.913	11.913	11.913	11.598	11.598	11.598	11.913	11.913	11.913	11.913	12.07	12.07	12.07	12.07	12.327	12.327	12.327	12.17	12.17	12.012	12.012	12.012	12.012	12.012	12.012	12.012	12.012	12.012	12.012	12.012	12.012	12.012	12.012	12.012	12.012	12.012	12.012	12.17
YPL211W	13.647	13.647	13.647	13.259	13.259	13.259	12.995	12.864	12.864	12.732	12.6	12.6	9.624	8.53	8.006	7.351	7.088	6.96	6.96	6.44	6.308	6.308	6.308	6.18	6.18	5.762	5.762	5.762	5.762	5.319	5.319	4.77	4.902	4.228	4.36	4.488	4.488	4.488	3.364	3.233	3.075	2.79	2.79	2.79	3.913	3.913	3.913	3.782	3.782
YML022W	5.251	5.251	5.251	5.251	5.38	5.38	6.269	6.584	6.584	6.584	6.712	6.712	6.712	6.712	6.844	7.001	7.001	7.001	7.001	7.001	7.001	7.001	7.001	7.528	7.788	8.308	8.308	8.571	8.703	8.834	8.834	9.091	9.091	9.091	9.223	9.354	9.354	9.354	9.354	9.354	9.354	9.383	9.383	9.669	9.669	9.669	9.826	9.826	9.826
YPR122W	5.001	5.13	5.13	5.258	5.13	4.998	4.998	4.998	4.998	4.998	4.998	4.998	4.87	4.998	4.998	4.998	4.998	4.998	4.998	4.998	4.998	5.126	5.126	5.126	5.126	5.126	4.969	4.969	4.969	4.969	4.969	4.969	4.969	4.969	4.969	4.841	4.841	4.712	4.712	4.712	4.712	4.844	4.844	5.001	5.13	5.13	4.815	4.815	4.815
YGR119C	11.92	11.92	11.894	11.894	12.022	12.022	12.022	12.022	11.891	11.891	11.762	11.605	11.605	11.605	11.605	11.605	11.733	11.733	11.733	11.733	11.733	11.733	11.733	11.059	9.913	9.942	9.679	9.679	9.942	9.942	9.942	10.074	10.074	10.074	10.074	10.074	10.074	9.946	9.946	9.946	9.946	9.946	9.243	9.243	9.243	9.114	9.114	9.114	7.856
YFL044C	7.252	7.252	6.857	6.725	6.725	6.594	6.594	6.594	6.594	6.594	6.462	6.462	5.942	5.942	6.231	6.231	6.231	6.231	6.231	6.231	6.231	6.231	6.231	6.231	6.231	6.231	6.099	5.162	5.162	5.162	4.902	5.034	5.766	5.766	5.766	5.766	5.766	5.897	5.897	5.897	5.48	5.608	5.451	5.323	5.323	5.297	5.528	5.528	5.528
YMR217W	0.26	0.26	0.26	0.26	0.26	0.26	0.26	0.26	0.26	0.26	0.26	0.26	0.26	0.26	0.26	0.26	0.26	0.26	0.26	0.26	0.26	0.26	0.26	0.26	0.26	0.26	0.26	0.26	0.26	0.26	0.26	0.26	0.26	0.26	0.26	0.26	0.26	0.26	0.26	0.26	0.26	0.26	0.26	0.26	0.26	0.26	0.26	0.26	0.392
YBR162C	0.684	0.684	0.684	0.684	0.684	0.684	0.684	0.816	1.236	1.236	1.236	1.236	1.236	1.236	1.236	1.236	1.236	1.236	1.236	1.236	1.236	1.236	1.236	1.236	1.236	1.236	1.236	1.236	1.236	1.236	1.365	1.365	1.65	1.65	1.65	1.65	1.65	1.65	1.65	1.65	1.65	1.65	1.65	1.65	1.65	1.65	1.65	1.519	1.519
YKR049C	0.527	0.816	0.816	0.816	0.816	0.816	0.684	0.684	0.684	0.684	0.684	0.684	0.684	0.684	0.684	0.684	0.684	0.684	0.684	0.684	0.684	0.684	0.684	0.684	0.684	0.684	0.684	0.684	0.684	0.684	0.684	0.816	0.816	0.816	0.816	0.973	0.973	1.13	1.13	1.13	1.13	1.13	1.13	1.13	1.259	1.259	1.259	1.259	1.259
YKL135C	7.509	7.509	7.509	7.509	7.509	7.64	7.772	7.772	8.032	8.289	8.42	8.42	8.42	8.292	8.292	8.292	8.292	8.449	8.449	8.449	8.449	8.607	8.738	8.738	8.738	8.738	8.738	8.87	8.87	8.87	8.87	8.87	8.87	9.027	9.027	9.027	9.027	9.027	9.027	8.896	8.896	8.896	8.896	8.896	8.896	8.896	8.896	8.896	8.896
YBR272C	11.091	11.219	10.827	10.542	9.993	9.993	10.253	9.572	9.572	9.415	9.675	9.675	9.675	9.675	9.546	9.261	9.261	9.132	9.261	9.155	9.026	9.026	9.026	9.055	8.539	8.795	8.667	8.667	8.667	9.158	9.415	9.415	9.546	9.832	9.132	9.839	9.55	9.681	9.681	9.681	9.681	9.184	9.184	9.184	9.184	9.184	9.055	8.924	8.924
YFR051C	3.371	3.371	3.371	3.371	3.503	3.503	3.503	3.503	3.503	3.503	3.503	3.503	3.817	3.817	4.26	4.26	4.26	4.26	4.26	4.26	4.26	4.129	4.257	4.125	4.254	4.254	4.832	4.832	4.832	4.832	4.832	4.832	4.832	4.832	4.832	4.7	4.7	4.828	4.828	4.828	4.828	4.828	4.828	4.828	4.697	4.697	4.697	4.697	4.697
YPR144C	6.927	7.085	7.085	7.085	6.927	6.927	6.927	7.059	6.931	6.773	6.902	6.902	7.165	7.165	7.165	7.297	7.428	7.428	7.403	7.274	7.274	6.414	6.125	5.29	5.162	5.008	4.88	4.88	5.037	5.297	5.557	7.255	7.255	7.255	7.255	7.413	7.57	7.413	7.544	7.804	7.804	7.804	7.804	7.936	7.676	7.519	7.519	7.519	7.65
YOR279C	7.22	7.22	7.22	7.22	7.088	6.674	6.517	6.385	6.385	6.934	7.374	7.374	7.374	7.239	7.239	7.817	7.817	8.202	8.202	8.487	8.202	8.516	8.773	8.773	8.773	8.773	8.773	8.773	8.513	8.356	8.359	10.234	10.234	10.234	10.234	10.234	10.234	10.497	10.369	10.654	10.654	10.783	10.911	10.911	10.911	10.779	11.357	11.357	11.357
YKL216W	12.639	12.771	12.903	13.031	13.031	13.031	13.031	13.031	13.031	12.376	12.504	13.079	13.211	13.211	13.342	13.342	13.342	13.471	13.471	13.471	13.471	13.471	13.313	13.577	13.577	13.577	13.577	13.419	13.419	13.548	13.548	13.548	13.548	13.548	13.548	13.548	13.548	13.548	13.548	13.548	13.548	13.548	13.419	13.024	12.893	12.893	12.735	12.735	12.735
YBR138C	16.581	16.581	16.844	16.844	16.844	17.107	17.107	17.239	17.239	17.239	17.371	17.371	17.502	17.502	17.502	17.502	17.502	17.502	17.502	17.502	17.217	17.085	17.085	17.085	17.085	16.957	16.957	16.957	16.957	16.828	16.828	16.96	16.96	16.96	16.96	16.96	16.96	16.828	16.828	16.828	15.573	15.441	15.313	15.181	14.892	14.761	14.761	14.761	14.761
YER144C	12.565	13.36	13.778	13.778	13.778	13.906	14.294	14.009	14.009	14.009	14.009	13.745	13.877	14.009	13.851	13.851	13.983	13.983	14.14	14.14	14.14	14.272	14.272	14.272	14.272	14.272	14.272	14.14	14.14	14.14	13.88	13.88	13.88	13.88	13.88	14.009	14.452	14.452	14.452	14.452	14.609	14.609	14.609	14.609	14.609	14.452	14.089	13.932	14.067
YPR180W	4.476	4.765	4.765	4.765	4.765	5.189	5.609	5.609	5.609	5.767	5.895	5.895	5.895	5.895	5.763	5.895	5.895	5.58	5.58	5.738	5.738	5.738	5.738	5.738	5.869	5.738	5.998	5.869	5.869	6.027	6.027	5.895	5.606	5.738	6.99	7.253	7.956	8.088	8.508	8.508	8.508	8.9	8.9	8.9	8.9	8.9	8.9	8.9	8.9
YBL015W	2.006	2.006	2.006	2.006	2.006	2.006	2.006	1.878	1.878	1.878	1.75	1.355	1.098	0.655	0.655	0.655	0.655	0.655	0.655	0.655	0.655	0.655	0.523	0.523	0.395	0.395	0.395	0.263	0.263	0.263	0.132	0.263	0.263	0.263	0.263	0.263	0.263	0.395	0.527	0.527	0.527	0.527	0.527	0.527	0.527	0.527	0.527	0.527	0.395
YLR436C	3.913	3.913	4.071	4.071	4.071	4.071	3.422	3.422	3.422	3.422	3.422	3.162	3.162	3.162	3.477	3.349	3.477	3.477	3.477	3.763	3.763	3.92	3.92	3.92	3.631	3.631	3.763	3.92	4.048	4.048	4.023	4.023	4.023	4.151	4.151	4.151	4.151	4.151	4.151	4.151	4.151	4.151	4.151	4.151	4.151	4.151	4.151	4.151	4.151
YOL089C	8.115	8.115	8.429	9.11	9.791	9.791	9.791	9.659	10.651	10.783	11.566	11.28	11.28	11.149	11.277	11.534	11.794	11.951	12.083	11.954	11.954	11.954	12.086	12.086	12.086	11.954	11.823	11.951	11.951	11.951	11.951	11.819	11.819	12.079	12.079	12.343	12.343	12.474	12.474	12.474	11.251	11.251	11.511	11.354	11.354	11.354	11.354	11.354	11.354
YLR333C	9.978	9.978	9.978	9.978	9.978	8.835	8.835	8.835	8.835	8.103	8.103	7.975	7.66	7.949	7.949	7.949	7.949	8.081	8.081	8.081	8.081	8.081	8.081	8.081	8.081	8.081	7.924	7.924	7.924	7.924	7.924	7.792	7.792	7.792	7.792	7.792	7.792	7.792	7.532	7.532	7.532	7.4	7.4	7.4	7.137	5.911	4.919	4.893	5.208
YML056C	7.673	7.673	7.673	7.673	7.673	7.673	7.673	7.673	6.97	6.549	6.26	6.26	6.26	6.26	5.528	4.591	4.459	4.459	4.199	4.067	3.936	3.936	3.936	3.936	4.067	4.067	4.067	4.067	4.067	4.067	3.778	3.364	3.236	3.236	3.236	3.236	2.632	2.244	2.244	1.538	1.669	1.669	1.801	1.801	1.801	1.801	1.801	1.801	1.801
YMR088C	7.02	7.02	7.02	7.02	6.994	7.383	7.383	7.383	7.511	7.797	7.793	7.793	7.793	7.793	7.793	7.793	7.793	7.793	7.793	8.05	8.178	8.178	8.464	8.464	8.592	8.592	9.013	9.013	9.013	9.013	9.434	9.434	9.434	9.748	9.748	9.748	9.748	9.906	10.034	10.191	10.323	10.455	10.455	10.455	10.455	10.455	10.455	10.74	10.74
YMR155W	5.551	5.394	5.394	5.394	5.134	5.134	4.977	4.977	4.977	4.688	4.688	4.688	4.688	4.135	4.007	4.007	4.007	3.008	2.851	2.851	2.851	2.591	2.591	2.591	2.88	3.272	4.241	4.241	4.662	4.662	4.347	4.347	4.347	4.347	4.347	4.219	4.376	4.376	4.376	4.245	4.245	4.245	4.116	3.959	3.959	3.959	3.959	3.959	3.959
YLR256W	8.427	7.586	7.062	6.677	6.677	6.677	6.809	6.809	6.944	6.812	7.207	7.207	7.207	7.182	7.708	7.708	7.708	7.708	7.708	7.708	7.84	7.84	7.84	7.84	7.84	7.84	7.84	7.972	7.84	7.683	7.683	7.554	7.554	7.554	7.554	7.294	7.294	7.163	7.034	7.034	7.034	7.034	7.034	6.903	6.903	6.903	6.903	6.903	6.903
YPR104C	14.632	14.79	14.79	14.79	14.79	14.79	14.921	15.079	15.236	15.236	15.368	15.368	15.368	15.368	15.368	15.368	15.368	15.368	15.496	15.628	15.628	15.628	15.628	15.233	15.101	15.101	15.101	15.101	15.101	15.101	14.944	14.944	14.68	14.68	14.68	14.68	14.68	14.68	14.68	14.68	14.523	14.523	14.523	14.523	14.366	14.077	14.077	13.945	13.945
YPL241C	9.349	9.349	9.217	9.06	8.536	8.247	8.405	8.825	9.667	10.238	10.366	10.63	11.439	12.511	12.639	13.291	13.291	13.291	13.291	13.294	13.452	13.32	13.192	13.609	13.609	13.609	13.766	13.766	13.609	13.609	13.609	13.609	13.609	13.609	13.609	13.477	13.477	13.606	13.477	13.477	13.477	13.477	13.477	13.477	13.477	13.606	13.734	13.734	13.734
YDL108W	6.671	6.671	6.828	6.414	6.571	6.571	6.571	6.571	6.571	6.729	6.729	5.894	5.191	5.059	5.03	4.899	5.159	5.159	5.159	5.473	5.473	5.473	4.796	4.924	4.533	3.358	3.229	3.101	3.101	3.258	3.544	3.936	3.936	3.936	3.936	3.936	3.804	3.804	3.932	3.932	3.932	5.515	5.515	5.515	5.643	5.643	5.643	5.771	5.771
YOL022C	4.584	4.584	4.584	4.584	4.452	4.584	4.841	4.683	4.683	4.683	4.526	4.526	4.394	4.394	4.134	4.003	4.003	4.292	4.292	4.292	4.292	4.292	4.292	4.292	4.292	4.738	4.738	4.738	4.738	4.738	4.738	4.738	4.738	4.738	4.738	4.196	4.067	3.807	4.122	4.25	4.25	4.148	4.173	3.946	3.788	3.788	3.788	3.788	3.503
YDL001W	11.564	11.695	11.695	11.695	11.695	11.695	11.538	11.406	11.278	11.278	11.278	11.249	11.117	11.117	11.381	11.512	11.512	11.644	11.644	11.644	11.644	11.644	11.124	11.121	11.252	11.252	11.252	11.252	11.252	11.252	11.249	10.989	11.817	11.817	11.817	11.817	11.817	11.974	11.817	11.817	11.685	11.685	11.685	11.425	10.565	10.302	10.459	10.459	10.459
YDR034C	4.921	4.921	4.921	4.789	4.789	4.789	4.661	4.661	4.661	4.789	4.789	4.632	4.789	4.947	4.947	4.947	4.947	4.947	4.947	4.947	4.947	4.818	4.69	4.43	4.302	4.433	4.433	4.433	4.433	4.433	4.433	4.433	4.433	4.433	4.693	4.693	4.693	4.693	4.693	4.851	4.851	4.851	4.565	4.279	4.279	4.279	4.279	4.279	4.279
YDR264C	11.2	11.2	11.2	11.2	11.072	11.072	11.072	11.072	10.943	10.943	10.943	10.943	10.812	10.812	10.812	10.812	10.68	10.68	10.68	10.548	10.548	10.548	10.548	10.548	10.548	10.42	10.42	10.028	10.028	9.897	9.897	9.479	9.348	9.19	9.19	8.905	8.905	8.905	8.905	8.905	8.648	8.648	8.52	8.26	7.582	7.191	7.191	6.905	6.905
YOL087C	11.839	11.448	11.448	10.902	10.77	10.77	10.77	10.77	11.085	11.242	11.111	11.111	11.111	11.111	11.111	11.111	11.111	11.111	11.111	10.979	11.005	11.136	11.136	11.136	11.136	11.136	11.136	11.008	11.008	10.847	10.979	10.979	11.107	11.107	11.107	11.107	11.107	11.107	10.95	10.95	10.95	10.083	9.955	9.955	9.955	9.955	9.955	9.823	9.823
YOR077W	15.624	15.624	15.624	15.624	15.624	15.624	15.624	15.624	15.624	15.624	15.624	15.624	15.624	15.624	15.624	15.624	15.624	15.624	15.624	15.624	15.624	15.624	15.756	15.756	15.913	15.913	15.884	15.756	15.756	15.756	15.756	15.756	15.599	15.599	15.599	15.599	15.599	15.599	15.467	15.467	15.046	15.046	15.046	15.046	15.046	14.757	14.757	14.626	14.366
YMR042W	6.045	6.045	6.045	6.045	6.334	6.334	6.619	6.748	6.748	6.748	6.876	6.876	6.876	6.876	6.876	6.876	7.033	7.033	7.033	7.033	7.033	7.033	7.191	7.191	7.322	7.322	7.322	7.322	7.451	7.451	7.451	7.451	7.451	7.451	7.451	7.165	7.165	7.037	7.165	7.297	7.425	7.425	7.425	7.425	7.425	7.425	7.425	7.425	7.425
YOR204W	8.138	8.138	8.138	8.138	8.138	8.138	7.981	7.981	7.981	7.981	7.981	7.981	7.981	7.981	7.981	7.981	8.401	8.533	8.533	8.533	8.533	8.665	8.536	8.536	8.536	8.408	8.408	8.276	8.276	8.276	8.276	8.276	8.174	8.174	8.174	8.016	8.016	7.885	7.885	7.885	7.885	7.885	7.885	7.885	7.885	7.101	7.101	6.973	6.841
YIL133C	0.26	0.26	0.26	0.26	0.26	0.26	0.26	0.26	0.26	0.26	0.26	0.26	0.128	0.128	0.128	0.128	0.128	0.128	0.128	0.128	0.128	0.128	0.128	0.128	0.128	0.128	0.128	0.128	0.128	0.128	0	0	0	0	0	0	0	0	0	0	0	0	0	0	0	0	0	0	0
YDR121W	11.782	11.782	11.782	11.782	11.782	11.782	11.782	11.782	11.914	11.914	11.914	11.914	12.046	12.046	12.046	12.046	12.046	12.046	12.046	11.914	12.046	12.2	12.2	12.2	12.2	12.2	12.2	12.2	12.2	12.2	12.2	12.2	12.2	12.2	12.2	12.2	12.2	12.2	12.068	12.2	12.2	12.2	12.2	12.2	12.068	12.068	11.94	11.808	11.808
YBR121C	10.391	10.391	10.391	10.234	10.234	10.234	10.234	10.234	10.234	10.234	10.234	10.234	9.377	9.377	8.992	8.86	8.347	8.347	8.347	8.347	8.347	8.215	8.215	5.188	5.056	4.899	4.356	3.785	3.788	3.788	3.788	3.788	3.788	3.788	3.657	3.657	3.243	3.085	3.085	2.8	2.357	2.042	2.042	2.17	2.17	2.17	2.17	2.17	2.17
YBR007C	1.48	1.48	1.348	1.348	1.348	1.348	1.22	1.22	0.934	0.934	0.806	0.937	0.937	0.937	0.648	0.648	0.908	0.908	1.194	1.194	1.194	1.194	1.194	1.194	1.194	1.194	1.066	1.066	1.066	1.066	1.066	1.066	1.066	1.066	1.197	1.197	1.197	1.197	1.197	1.069	1.069	1.069	1.069	1.197	1.64	2.16	3.255	3.255	3.383
YMR235C	9.188	9.188	9.056	9.32	9.872	10.004	10.004	10.004	10.004	10.004	10.004	9.689	9.689	9.978	9.978	10.264	10.264	10.264	10.293	10.293	10.293	10.293	10.293	10.293	10.029	10.029	10.029	10.158	10.549	10.681	10.681	10.681	10.681	10.941	10.941	10.941	10.941	10.941	10.941	10.941	10.469	10.469	9.92	10.045	10.177	10.177	10.177	10.177	10.177
YDR179W-A	7.163	7.291	7.134	7.134	7.002	6.845	6.845	6.687	6.687	6.559	6.559	6.559	4.318	4.029	3.162	2.873	2.873	2.873	2.873	3.031	3.58	3.58	3.971	3.971	3.971	3.814	3.946	4.235	4.235	4.235	4.235	4.206	4.206	3.942	3.942	3.942	4.071	4.202	5.165	6.392	6.392	6.392	6.392	6.392	6.234	6.234	6.077	5.949	5.949
YIL002C	8.886	9.017	9.017	9.017	9.017	9.017	9.017	9.146	9.146	9.277	9.149	9.306	9.149	9.281	9.438	9.566	10.712	10.712	11.184	11.569	11.569	11.698	11.829	11.698	11.698	11.829	12.115	12.115	12.507	12.638	12.638	12.767	12.924	13.37	13.37	13.37	13.37	13.502	13.63	13.762	13.919	13.919	13.919	13.919	13.919	13.919	13.919	13.919	14.179
YEL003W	11.554	11.554	11.685	11.714	11.714	11.714	11.714	11.714	11.714	11.714	11.843	11.843	11.843	11.843	11.685	11.557	11.557	11.451	11.451	9.917	9.628	9.496	9.364	9.364	9.364	9.364	9.364	9.756	9.756	9.756	9.756	9.756	9.47	8.552	8.295	8.167	8.039	7.753	7.49	6.841	6.841	6.816	6.816	6.973	6.973	6.944	6.944	6.944	6.944
YDL101C	7.178	7.307	7.702	7.859	7.859	8.543	9.879	9.879	9.879	9.879	9.879	9.721	9.721	9.853	9.853	9.985	9.985	10.116	10.116	10.116	10.248	10.534	10.691	10.848	10.848	10.848	10.848	10.848	10.98	10.98	10.98	10.98	10.98	10.98	11.137	11.269	11.269	11.426	11.426	11.426	11.555	11.555	11.686	11.558	11.69	11.69	11.69	11.69	11.69
YPR098C	7.884	7.884	7.884	7.884	7.884	7.884	7.884	7.598	7.466	7.495	7.495	7.627	7.627	7.759	7.495	7.104	7.075	6.917	6.917	6.917	6.917	6.917	6.917	6.917	6.917	6.917	6.786	6.786	6.917	6.757	6.757	6.757	6.885	6.885	6.885	6.885	6.885	6.885	6.885	6.885	6.885	6.885	6.885	6.885	7.042	7.042	7.042	7.042	7.068
YDL184C	10.626	10.626	10.626	10.498	10.212	10.212	10.084	10.655	10.524	10.524	10.524	10.524	10.524	10.524	10.524	10.652	10.652	10.652	10.652	10.52	10.52	10.649	10.649	10.649	10.649	10.78	10.912	10.912	10.912	10.912	10.912	10.912	10.912	10.623	10.623	10.623	10.623	10.623	10.623	10.495	10.652	10.652	10.652	10.652	10.652	10.652	10.652	10.077	10.077
YJL140W	3.165	3.165	3.165	3.107	2.978	2.821	2.821	2.821	2.693	2.693	2.564	2.436	2.436	2.564	2.564	2.564	2.436	2.414	2.285	2.157	2.157	2.025	1.894	1.894	1.894	2.022	2.882	3.3	3.3	3.3	3.3	3.428	3.428	3.3	3.3	3.428	3.428	3.428	3.428	3.428	3.428	3.977	3.977	3.977	3.977	3.977	3.977	3.977	3.977
YLR066W	7.701	7.986	7.986	8.433	8.433	8.433	8.433	8.433	9.036	10.003	10.68	10.68	10.68	10.68	10.68	10.68	10.68	10.68	10.812	11.075	11.46	11.46	11.46	12.009	12.009	12.009	12.009	12.009	12.009	12.009	12.009	12.009	11.852	11.852	11.852	11.592	11.592	11.592	11.46	11.46	11.592	11.723	11.723	11.723	11.723	11.723	11.723	11.723	11.723
YLR186W	14.224	14.224	14.224	14.645	14.645	14.645	14.516	14.385	14.385	14.385	14.385	14.227	14.227	13.967	13.967	13.839	13.839	13.839	14.099	14.096	14.227	14.227	14.227	14.227	14.227	14.227	14.227	14.227	14.227	14.227	14.484	15.165	15.165	15.165	15.165	15.165	15.293	15.293	15.293	15.293	15.293	15.136	14.375	14.503	14.503	14.66	14.664	14.664	15.055
YJR034W	11.526	11.269	11.269	11.869	10.896	11.435	11.047	11.204	11.204	11.204	11.204	11.204	11.336	11.076	10.919	10.729	10.601	10.601	10.601	10.443	10.312	9.862	9.416	9.13	8.841	8.841	8.841	7.666	6.777	6.356	6.356	6.356	6.773	6.773	6.773	6.905	6.905	6.905	7.168	7.582	7.582	7.582	7.582	7.582	7.582	7.557	7.557	7.688	7.688
YLR105C	3.322	7.008	7.008	7.422	7.422	7.393	7.393	7.55	7.55	7.967	8.484	9.293	9.714	9.714	9.714	10.343	11.335	13.502	13.659	14.048	14.048	14.048	14.048	14.048	14.048	14.048	14.857	14.857	15.277	15.277	15.277	15.277	15.277	15.277	15.277	15.277	15.537	15.98	15.98	15.98	15.98	15.98	15.98	16.266	16.266	16.266	16.266	16.398	16.398
YGL220W	8.405	8.273	8.273	7.515	7.358	6.703	6.546	6.26	6.315	6.183	6.311	6.311	6.311	6.311	6.311	6.311	6.077	6.908	7.223	7.194	7.194	7.714	7.557	7.557	7.952	7.952	7.952	7.952	7.952	7.823	7.823	8.112	7.981	7.981	7.981	7.981	7.849	7.56	7.428	7.428	8.106	8.362	8.677	10.581	10.581	10.581	10.712	10.844	10.844
YKR037C	10.977	10.977	11.108	10.245	10.238	10.081	10.081	10.081	10.081	10.081	10.081	9.949	9.949	9.817	9.522	10.019	10.023	10.023	10.023	10.023	10.151	10.023	9.628	9.756	9.599	9.727	10.558	10.558	10.558	10.43	10.115	10.745	10.745	10.873	10.716	10.976	10.976	10.69	11.99	11.99	11.99	11.833	11.833	11.701	11.958	11.672	11.672	11.672	11.544
YDR307W	3.984	3.984	3.984	3.984	3.852	3.852	3.852	3.852	3.852	3.852	3.852	3.852	3.852	3.852	3.695	3.695	3.695	3.537	3.38	3.38	3.38	3.38	3.38	3.38	3.38	3.38	3.38	3.38	3.38	3.248	3.12	3.12	2.992	2.735	2.735	2.735	2.735	2.735	2.735	2.289	2.16	1.9	1.9	1.9	1.9	1.9	1.9	1.769	1.769
YDR412W	11.457	11.457	11.614	11.614	11.614	11.614	11.614	11.614	11.614	11.614	11.614	11.614	11.877	11.877	11.877	11.877	11.749	11.617	11.617	11.617	11.617	11.489	11.361	11.361	11.361	11.361	11.361	11.361	11.361	11.361	11.361	11.361	11.361	11.361	11.361	11.361	11.361	11.361	11.361	11.203	11.203	11.203	11.203	11.203	11.072	11.072	10.914	10.914	10.914
YBR255C-A	8.404	8.404	8.275	8.275	7.88	7.88	7.88	7.489	7.357	7.543	7.543	7.672	7.672	7.672	7.672	7.672	7.543	7.412	7.412	7.412	7.412	7.412	7.283	6.613	5.149	4.215	4.346	4.504	4.635	4.793	4.793	4.793	5.236	5.236	5.236	5.364	5.364	5.364	5.364	5.364	5.627	5.627	5.627	5.627	5.759	5.627	5.47	5.338	5.338
YDR172W	7.338	7.338	7.338	7.338	7.338	7.338	7.338	7.21	7.052	7.052	7.052	7.052	7.052	7.052	6.924	6.924	6.924	6.924	6.924	6.924	6.924	6.924	6.924	6.924	6.924	6.924	6.767	6.767	6.481	6.067	5.752	5.752	5.752	5.338	5.338	5.049	5.049	5.049	4.921	4.793	4.921	4.921	4.921	4.921	4.921	4.764	4.764	4.764	4.478
YER078W-A	8.579	8.348	8.348	8.479	8.216	8.216	8.216	8.216	7.404	7.404	4.556	4.424	3.773	4.058	4.058	4.058	3.901	4.161	4.161	4.161	4.289	4.289	4.447	4.318	4.19	4.662	4.662	4.662	4.402	4.559	4.402	6.672	8.315	8.315	8.315	8.575	8.575	8.575	8.575	8.575	8.575	8.967	8.81	8.941	8.941	8.941	8.941	8.941	8.941
YGL004C	7.226	7.962	9.217	9.345	9.345	9.634	9.634	10.183	10.443	10.572	10.572	10.572	10.572	10.572	10.703	10.703	10.832	11.223	11.223	11.223	11.223	11.223	11.223	11.223	11.223	11.223	11.223	11.223	11.223	11.223	11.223	11.223	11.223	11.066	11.066	11.066	11.066	11.066	10.934	10.806	11.952	11.952	11.952	12.398	12.398	12.527	12.527	12.527	12.527
YPL032C	8.728	8.728	8.6	8.6	8.6	8.314	8.314	8.314	8.314	8.314	8.314	8.314	8.314	8.314	8.314	8.314	8.314	8.186	8.186	8.054	7.923	7.923	7.923	7.923	7.923	7.923	7.923	7.923	7.923	7.923	7.923	7.923	7.923	7.923	7.663	7.663	7.663	7.663	7.663	7.531	7.531	7.531	7.531	7.531	7.531	7.403	7.146	6.857	6.857
YOR295W	9.82	8.853	8.725	8.732	9.595	9.753	9.753	10.141	10.013	10.141	10.013	10.013	10.013	10.013	10.013	10.331	10.331	10.331	10.488	10.356	9.936	10.225	9.833	10.488	10.488	10.488	10.488	10.488	10.356	10.488	10.488	10.488	9.913	9.913	9.913	10.071	9.939	9.939	9.807	9.807	9.807	9.965	9.108	8.976	9.104	9.624	9.624	9.753	9.753
YJL115W	4.995	4.995	4.995	4.995	4.995	4.995	4.866	4.866	4.735	4.735	4.892	4.892	4.892	4.892	4.892	5.419	5.419	5.419	5.419	5.547	5.547	5.547	5.679	5.679	5.679	5.679	5.679	5.679	5.679	5.679	5.679	5.679	5.679	5.679	5.679	5.679	5.679	5.679	5.679	5.55	5.55	5.419	5.419	5.155	5.024	4.866	4.866	4.866	4.866
YLR067C	10.51	11.499	11.499	11.499	11.759	11.891	12.019	12.019	12.433	12.59	12.722	13.114	13.114	13.242	13.242	13.242	13.242	13.242	13.242	13.242	13.37	13.37	13.502	13.659	13.659	13.659	13.659	13.791	14.208	14.051	14.051	14.208	14.208	14.208	14.208	14.208	14.366	14.366	14.651	15.069	15.069	15.069	15.069	15.069	15.069	14.911	14.651	14.52	14.52
YKL045W	1.156	1.156	1.024	1.024	1.024	1.024	1.024	1.024	1.024	1.024	1.024	1.024	1.024	1.024	1.024	1.024	1.024	1.024	1.024	1.024	1.024	1.024	1.024	1.024	1.024	1.024	1.024	1.024	1.024	1.024	0.893	0.893	0.893	0.893	0.761	0.761	1.021	1.153	1.438	1.438	1.567	1.698	1.698	1.698	1.698	1.698	1.698	1.698	1.698
YDR272W	13.35	13.768	13.61	13.61	13.61	13.61	13.61	13.61	13.61	13.61	13.61	13.585	13.585	13.585	13.716	13.588	13.72	13.588	13.588	13.588	13.588	13.171	13.171	12.757	12.757	12.757	12.757	12.757	12.625	12.625	12.471	12.599	12.31	12.31	12.179	12.179	12.179	12.314	12.314	12.442	12.57	12.728	12.728	12.728	12.728	12.728	12.728	12.728	12.728
YJL192C	3.98	4.269	4.427	4.584	5.614	7.595	8.038	8.166	8.847	9.11	9.11	9.425	9.82	9.82	9.82	9.82	9.82	9.82	10.083	10.083	10.211	10.211	10.211	10.211	10.211	10.211	10.369	10.24	10.783	10.783	10.783	10.783	10.783	10.783	10.94	10.94	10.94	10.94	11.097	11.097	11.097	11.097	11.097	11.097	11.097	11.097	11.383	11.383	11.54
YMR209C	3.127	3.127	3.258	2.995	4.016	4.148	6.619	6.619	6.748	6.748	7.261	8.048	8.959	8.959	9.377	9.377	9.377	9.377	9.377	9.534	9.82	10.651	10.651	11.065	11.065	11.065	11.065	11.065	11.065	11.38	11.954	12.346	12.346	12.346	12.346	12.503	12.503	12.635	12.635	12.635	12.635	12.635	12.635	12.895	13.027	13.027	13.027	13.027	13.027
YKL087C	11.177	11.177	11.177	11.177	11.177	11.177	11.177	11.466	11.755	11.626	11.784	11.784	11.784	11.784	11.655	11.655	11.084	11.084	11.084	10.798	10.798	10.798	10.798	10.798	10.798	10.798	10.798	10.798	10.67	10.67	10.542	10.413	10.288	10.16	10.16	10.16	10.16	10.032	10.032	9.903	9.772	9.614	9.614	8.754	8.465	7.894	7.451	7.582	7.582
YGL221C	3.711	3.159	3.159	2.896	3.027	3.313	3.156	3.99	6.074	6.074	6.074	6.074	6.074	6.074	5.942	6.652	8.52	8.934	9.091	9.406	9.823	9.823	9.823	9.823	9.823	9.823	10.112	10.244	10.687	11.723	12.144	12.144	12.276	12.276	12.404	12.404	12.276	12.276	12.276	12.276	12.671	13.187	13.187	13.187	13.187	13.187	13.187	13.316	13.576
YLR220W	14.266	14.266	14.292	14.135	13.849	13.464	13.464	13.596	13.596	13.885	13.885	13.885	13.885	13.885	13.885	13.885	13.885	13.753	13.753	10.905	10.905	10.905	10.905	10.905	10.909	9.576	9.737	10.18	10.18	10.597	10.597	10.597	10.023	10.023	9.891	9.891	9.756	9.756	9.756	9.599	9.313	9.47	9.39	9.13	9.13	9.13	8.867	8.738	8.738
YHR078W	0.966	0.966	0.966	0.809	0.809	0.809	0.809	0.52	0.392	0.392	0.392	0.395	0.395	0.395	0.395	0.395	0.395	0.395	0.395	0.395	0.395	0.395	0.395	0.395	0.395	0.395	0.263	0.263	0.263	0.263	0.263	0.263	0.263	0.263	0.263	0.263	0.263	0.263	0.421	0.289	0.289	0.289	0.289	0.289	0.289	0.289	0.289	0.289	0.289
YDR202C	8.88	8.88	8.88	8.88	9.012	9.169	9.169	9.169	9.169	9.169	9.037	9.037	9.323	10.132	10.132	10.132	10.26	10.26	10.389	10.26	10.132	10.392	10.392	10.392	10.392	10.392	10.392	10.392	10.392	10.52	10.52	10.52	10.524	10.524	10.524	10.524	10.524	10.524	10.809	10.967	10.835	10.835	10.835	10.992	11.256	10.732	10.472	10.472	10.472
YJL201W	8.59	8.59	8.59	8.327	8.176	8.176	8.176	8.308	7.403	7.403	7.403	7.403	7.245	7.245	6.671	6.671	6.542	6.671	6.931	8.34	9.531	9.531	9.531	9.659	9.659	9.82	9.977	9.977	9.845	9.845	9.845	9.845	9.325	9.325	9.325	9.168	9.168	9.168	9.3	9.3	9.3	9.878	9.878	9.878	10.035	10.035	10.167	10.038	10.17
YHR071W	2.857	2.857	2.728	2.571	2.622	2.622	2.622	2.622	2.622	2.622	2.622	2.622	2.491	2.359	2.359	2.359	2.359	2.359	2.359	2.359	2.359	2.359	2.359	2.231	1.659	1.245	1.245	1.245	1.245	1.245	1.403	1.403	1.403	1.403	1.403	1.403	1.406	1.538	1.435	1.464	2.039	2.039	2.039	2.039	2.039	2.039	2.039	2.039	2.039
YPR158W	3.108	3.108	3.108	3.108	3.108	2.822	2.247	2.247	1.933	1.933	1.933	1.933	1.933	1.933	1.933	1.618	1.618	1.618	1.618	1.618	1.618	1.618	1.618	1.618	1.775	1.775	1.775	1.775	1.775	1.775	1.775	1.775	1.775	1.775	1.933	1.933	1.933	1.775	1.775	1.907	1.907	2.039	2.039	2.039	2.039	2.039	2.039	2.039	2.039
YBR082C	7.65	7.65	7.779	7.779	7.779	7.958	7.958	7.958	7.958	7.958	7.252	6.857	6.985	7.117	6.985	6.985	6.985	6.985	6.985	6.436	6.462	6.594	6.594	6.594	6.751	6.78	6.912	6.754	6.886	6.886	6.886	6.886	6.886	6.886	6.886	7.014	7.3	7.3	7.3	7.3	7.3	7.3	7.3	7.3	7.3	7.3	7.428	7.428	7.56
YPR100W	5.252	5.252	5.252	5.252	5.252	5.252	5.252	5.121	5.121	6.552	6.552	6.552	6.552	6.552	6.552	6.552	6.552	6.552	6.578	6.578	6.838	6.966	6.966	6.966	6.966	6.966	6.966	6.966	6.966	6.966	6.966	6.966	6.966	6.966	6.966	6.966	6.966	6.966	6.97	7.101	7.101	7.101	7.101	7.101	7.101	7.101	7.101	7.101	6.845
YOR371C	3.83	3.83	3.961	4.507	4.507	4.507	4.507	4.086	4.086	4.086	4.215	4.504	4.504	4.635	4.635	4.767	4.767	4.767	4.767	4.642	4.642	4.642	4.642	4.642	4.353	4.382	4.25	4.25	4.25	4.25	3.987	3.987	3.987	3.83	3.83	3.987	3.987	3.987	3.987	3.987	3.987	3.987	3.987	4.144	4.144	4.273	4.401	4.401	4.401
YLR254C	5.3	5.3	5.3	5.3	5.3	5.3	5.3	5.589	5.432	5.432	5.432	5.432	5.432	5.615	5.615	5.483	5.483	5.483	5.483	5.483	5.483	5.483	5.352	5.223	5.223	5.223	5.092	4.803	4.803	4.674	4.546	4.546	4.546	4.546	4.546	4.546	4.546	4.546	4.158	4	4	3.58	3.58	4	4	4	4	4	4
YOR025W	4.491	4.491	4.491	4.491	4.491	4.491	4.491	4.491	4.491	4.491	4.491	4.363	4.363	4	4.312	4.726	5.512	5.512	5.512	5.512	5.933	6.19	7.519	7.519	7.676	7.676	7.676	7.804	7.804	7.804	7.936	8.193	8.193	8.61	8.61	8.61	9.255	9.255	9.255	9.255	9.255	9.255	9.518	9.518	9.518	9.518	9.518	9.518	9.387
YLR191W	9.774	9.931	10.561	10.561	10.975	10.975	11.264	11.264	11.264	11.264	11.88	11.88	11.88	11.88	11.88	11.88	11.88	11.88	11.88	11.88	11.88	12.008	12.268	12.268	12.396	12.396	12.396	12.396	12.396	12.396	12.396	12.396	12.396	12.528	12.528	12.528	12.528	12.528	12.528	12.528	12.528	12.371	12.242	12.242	12.242	12.242	12.111	12.111	12.111
YDR111C	10.875	10.875	10.875	10.875	10.875	10.875	10.49	10.359	10.355	10.224	10.224	10.224	10.092	10.092	8.946	8.529	8.529	8.529	8.529	8.265	8.108	8.108	8.009	7.88	7.88	7.88	7.749	7.749	7.749	7.749	7.489	7.489	7.331	7.046	7.046	7.046	7.046	6.237	5.848	5.848	5.848	5.691	5.691	5.168	4.08	4.08	4.08	4.08	4.08
YKL039W	2.189	2.189	2.318	3.156	3.156	3.284	3.284	3.284	3.412	3.412	3.412	3.412	3.566	3.566	3.855	3.855	4.112	4.112	4.244	5.306	5.434	5.434	5.826	5.826	5.954	6.478	7.155	7.543	7.675	7.675	7.675	7.675	7.547	7.704	7.704	7.704	7.964	7.964	8.096	8.096	8.096	7.964	7.964	7.964	7.964	7.964	7.964	7.964	7.964
YBR274W	2.514	2.671	3.557	3.821	4.626	4.626	4.784	5.593	5.75	5.75	5.75	5.75	5.882	5.882	5.882	5.882	5.882	5.882	5.882	5.882	5.882	5.882	5.882	5.882	5.882	5.882	5.882	5.882	5.882	5.882	5.882	6.508	6.954	7.529	7.792	8.052	8.052	8.209	8.209	8.341	8.341	8.341	8.341	8.473	8.473	8.473	8.473	8.473	8.473
YOL059W	8.251	8.251	8.665	8.665	8.665	8.665	8.665	8.95	8.95	8.819	8.819	8.819	8.69	8.819	9.207	9.207	9.207	9.207	9.339	9.339	9.339	9.496	9.496	9.496	9.496	9.496	9.496	9.496	9.368	9.236	9.236	9.236	9.236	9.393	9.968	9.968	10.1	10.1	10.1	10.257	10.257	10.257	10.389	10.389	10.389	10.257	10.389	10.257	10.514
YER071C	10.468	9.794	9.248	8.86	8.86	8.86	8.86	8.728	8.311	8.048	8.048	8.048	8.048	8.048	7.919	7.663	6.828	6.7	6.571	6.571	6.571	6.443	6.443	5.766	5.509	5.509	5.509	5.509	5.509	5.509	5.381	5.381	5.223	4.909	4.623	4.623	4.755	4.755	4.755	4.755	4.755	4.337	3.917	3.759	3.759	3.759	3.759	3.759	3.759
YCR094W	3.011	3.011	3.011	3.011	3.011	3.011	3.011	3.011	2.879	2.879	2.879	3.007	3.45	3.608	3.608	3.608	3.608	3.608	3.608	3.608	3.608	3.765	3.765	3.765	3.765	3.765	3.765	3.765	3.893	3.893	4.025	4.442	4.728	4.985	4.985	5.116	5.116	5.116	5.116	5.248	5.768	5.768	5.768	5.768	5.768	5.768	5.768	6.083	6.214
YBL027W	0.918	0.918	0.918	0.918	0.918	0.918	0.918	0.918	0.918	0.918	1.05	1.05	1.182	1.182	1.182	1.182	1.182	1.182	1.182	1.182	1.182	1.182	1.182	1.182	1.313	1.313	1.313	1.313	1.313	1.313	1.313	1.313	1.182	1.182	1.182	1.182	1.182	1.182	1.182	1.182	1.182	1.182	1.182	1.182	1.182	1.182	1.05	1.05	1.05
YBL092W	1.098	1.098	1.098	1.098	1.098	1.098	1.098	1.098	1.098	1.098	1.098	1.098	1.098	1.098	1.098	0.966	0.966	0.966	0.966	0.966	1.098	1.098	1.098	1.098	1.098	1.098	1.098	1.098	1.098	1.098	1.098	1.098	1.098	1.098	1.098	1.098	0.97	0.97	0.97	0.97	0.97	0.97	0.97	0.97	0.838	0.838	0.838	0.838	0.838
YER008C	10.279	10.279	10.279	10.279	10.279	10.437	10.437	10.437	10.437	10.437	10.437	10.016	10.276	10.276	10.276	10.536	10.536	10.536	10.536	10.536	10.562	10.719	10.719	10.719	10.562	10.562	10.562	10.562	10.43	10.43	10.43	10.43	10.43	10.43	10.43	10.298	10.298	10.298	10.038	10.038	9.907	9.749	9.749	9.749	9.749	9.749	9.749	9.749	9.749
YLR132C	10.918	11.309	11.178	11.178	11.178	11.178	11.178	11.306	11.438	11.438	11.595	11.595	11.595	11.595	11.595	11.595	11.852	11.852	11.983	11.855	11.855	11.855	11.855	11.855	11.983	11.852	12.195	12.064	12.192	12.192	12.324	12.324	12.481	12.481	12.349	12.481	12.481	12.613	12.77	12.642	12.642	12.642	12.642	12.642	12.642	12.931	12.931	12.931	12.931
YJL011C	5.461	5.461	5.355	5.198	4.813	4.813	5.098	5.227	5.227	5.227	5.227	5.069	4.912	4.912	4.626	5.021	5.834	6.244	6.244	6.373	6.53	6.53	6.845	7.423	7.423	7.58	7.708	7.708	7.866	7.866	7.866	7.866	7.997	8.678	8.678	8.678	8.678	8.572	9.41	9.827	10.222	10.222	10.508	10.636	10.893	11.05	11.05	11.05	11.05
YJL013C	9.595	9.595	9.595	9.595	9.595	9.595	9.467	9.467	8.251	7.856	7.856	6.79	6.607	6.35	6.222	6.768	7.024	7.024	7.024	7.024	7.024	7.544	8.478	8.607	8.607	8.607	9.13	9.13	9.287	9.287	9.287	9.862	10.177	10.177	10.986	10.986	11.117	11.117	11.117	11.117	10.986	11.114	11.114	11.114	10.986	10.986	10.828	10.828	10.671
YBR071W	9.801	9.801	9.932	10.061	10.061	10.061	10.321	10.321	10.321	10.321	10.478	10.478	10.478	10.478	10.218	10.09	9.961	9.961	9.698	9.83	9.541	9.541	9.541	9.541	9.541	9.541	9.383	9.101	9.101	9.101	9.101	8.969	8.006	8.006	7.878	7.615	7.615	7.615	7.746	7.746	7.746	7.746	7.746	7.746	7.615	7.615	8.035	8.003	8.003
YDR158W	5.227	5.227	5.227	5.227	5.227	5.227	5.227	5.227	5.227	5.227	5.355	5.198	5.747	5.747	5.747	5.747	5.747	5.878	6.01	6.01	6.01	5.853	5.853	5.981	5.981	5.981	5.853	6.01	6.01	6.01	6.036	6.036	6.299	6.431	6.431	6.431	6.431	6.431	6.431	6.431	6.559	6.713	6.713	6.713	6.713	6.841	7.615	7.615	7.615
YAL014C	11.762	12.019	12.019	12.019	12.44	12.308	12.308	12.308	12.308	12.308	12.308	12.308	12.308	12.308	12.308	12.308	12.308	12.311	12.44	12.44	12.44	12.44	12.44	12.44	12.44	12.571	12.703	12.571	12.729	12.703	12.703	12.835	12.966	12.966	12.966	12.966	12.966	12.966	12.966	12.966	12.966	12.966	12.966	12.966	12.966	12.966	12.966	12.966	12.966
YGL178W	3.248	3.248	2.776	2.776	2.776	2.776	2.776	2.905	2.905	3.033	2.901	2.901	2.901	2.901	2.638	2.638	2.638	2.795	3.238	3.396	3.974	3.974	4.288	4.288	4.548	4.548	4.937	5.838	6.57	6.57	6.57	6.702	7.094	7.094	7.094	7.094	7.094	7.251	7.251	7.251	7.643	7.643	7.643	7.643	8.031	8.163	8.163	8.163	8.163
YNL136W	9.653	10.331	10.331	10.331	10.331	10.591	10.591	10.591	10.748	10.748	10.748	10.88	10.722	10.722	10.722	10.722	10.851	10.851	10.851	10.851	10.851	10.851	10.851	10.851	10.851	10.851	10.851	10.851	10.719	10.719	10.719	10.719	10.719	10.587	10.587	10.456	10.456	10.456	10.456	10.456	10.456	10.456	10.324	10.456	10.456	10.456	10.456	10.167	9.878
YPR113W	13.697	13.697	13.54	13.54	13.408	13.408	13.408	13.408	13.408	13.277	13.148	13.148	11.058	10.93	10.93	10.93	10.641	10.641	10.384	10.253	10.253	10.253	10.253	9.864	9.736	9.736	9.608	9.608	9.608	9.608	9.608	9.45	9.45	9.45	9.062	9.062	8.776	8.234	8.234	8.106	8.237	8.237	8.237	8.237	8.08	8.08	7.637	7.637	7.48
YKR022C	5.925	5.925	6.057	6.057	6.057	6.185	6.185	6.185	6.892	7.02	7.02	7.02	7.02	7.02	6.892	6.892	6.734	6.994	7.152	7.283	7.283	7.441	7.598	7.598	7.73	7.73	7.73	7.858	7.99	7.99	7.99	7.99	7.99	7.726	7.726	8.015	8.015	8.279	8.41	8.41	8.282	8.41	8.802	8.802	8.802	8.959	8.959	8.959	8.831
YKL061W	6.561	6.59	6.459	6.459	6.715	6.426	6.423	7.45	8.249	8.249	8.38	8.38	8.38	8.38	8.509	8.666	8.666	8.666	8.666	8.666	8.666	8.926	8.798	8.798	8.798	8.798	8.798	8.666	8.666	8.666	8.666	8.666	8.666	8.666	8.666	8.666	8.666	8.666	8.666	8.666	8.666	8.666	8.666	8.666	8.666	8.666	8.509	8.351	8.351
YMR257C	8.285	8.703	9.12	9.12	9.541	9.541	9.987	10.88	11.403	11.403	11.403	11.403	11.403	11.403	11.403	11.275	11.275	11.275	11.403	11.531	11.791	11.82	11.978	11.978	11.978	11.978	11.978	11.978	11.978	11.978	11.978	11.978	11.978	12.135	12.135	12.135	12.135	12.398	12.369	12.369	12.369	12.369	12.369	12.369	12.501	12.369	12.369	12.369	12.369
YGL083W	8.253	8.253	8.857	8.857	8.857	8.857	8.857	8.857	8.857	8.857	8.857	8.857	8.857	8.857	8.985	8.985	9.142	9.142	9.142	9.142	9.142	9.3	9.3	9.3	9.3	9.168	9.168	9.168	9.168	9.168	8.802	8.802	8.67	8.67	8.67	8.67	8.67	8.67	8.67	8.799	8.799	8.799	8.799	8.641	8.641	8.227	8.227	7.836	7.836
YIL140W	12.695	12.695	12.827	12.827	12.827	12.827	12.699	12.179	12.179	12.31	12.31	12.31	12.31	12.31	12.468	12.336	12.204	11.861	11.864	11.996	12.127	11.813	11.813	11.813	11.813	11.813	11.813	11.681	11.684	11.684	11.684	11.684	11.684	11.684	11.527	11.527	11.527	11.684	11.684	11.684	11.71	11.71	11.582	11.582	11.582	11.582	11.582	11.582	11.582
YGR035C	3.663	3.663	3.663	3.663	3.663	3.663	3.663	3.663	3.663	3.663	3.663	3.795	3.795	3.795	3.795	3.952	3.952	3.952	3.952	3.952	3.952	3.952	3.952	3.952	3.952	3.952	3.952	3.952	3.952	3.952	3.952	3.821	3.952	3.952	3.952	3.952	3.952	4.084	4.084	4.084	4.084	4.084	4.084	4.084	4.084	4.084	4.084	4.084	4.084
YGR132C	5.239	5.239	5.239	5.239	5.239	5.239	5.239	5.239	5.239	5.239	5.239	5.111	5.111	5.111	4.979	4.979	4.979	4.664	4.664	4.664	4.664	4.664	4.664	4.536	4.404	4.404	4.404	4.404	4.404	4.404	4.404	4.404	4.273	4.273	4.273	4.273	4.273	4.273	4.273	4.273	4.273	4.144	4.144	4.144	4.144	4.144	4.144	3.987	3.987
YGR278W	2.381	2.381	2.381	1.733	1.865	2.757	2.944	3.072	3.775	3.775	3.775	3.775	3.775	3.775	3.518	3.647	3.647	3.647	3.775	3.772	4.417	4.417	4.417	4.417	4.417	4.417	4.417	5.193	5.322	5.322	5.322	5.45	5.45	5.607	5.607	5.607	5.607	5.607	5.607	5.607	5.871	6.16	6.16	6.16	6.317	6.317	6.863	6.994	8.089
YJL122W	7.315	7.157	7.157	7.157	7.157	7.157	7.157	7.157	7.157	7	7	7	7	7.157	7.157	7.157	7.157	7.157	7.289	7.289	7.289	7.289	7.289	7.289	7	6.843	6.714	6.714	6.714	6.714	6.714	6.714	6.714	6.429	6.429	6.429	6.297	6.297	6.297	6.297	6.297	6.297	6.297	6.297	6.297	6.297	6.011	6.011	5.883
YBL008W	5.024	5.024	5.024	4.196	4.456	4.456	4.456	4.456	4.456	4.456	4.456	4.456	4.456	4.298	4.298	4.298	4.298	4.141	4.141	4.013	3.881	3.881	3.881	3.881	3.881	3.884	4.774	4.774	4.774	5.191	4.324	4.745	4.745	4.745	4.745	4.327	4.485	4.642	4.642	4.642	4.642	4.642	4.642	4.642	5.213	5.785	5.785	5.785	5.785
YML057W	11.853	11.981	11.981	11.981	11.849	11.849	11.978	11.718	11.593	11.75	11.75	11.907	12.036	12.036	12.296	12.713	12.713	12.581	12.581	12.581	12.71	12.71	12.71	12.71	12.97	12.97	12.97	12.97	12.97	12.944	13.105	13.262	13.262	13.262	13.419	13.419	13.419	13.419	13.419	13.419	13.419	13.708	13.708	13.708	13.708	13.708	13.708	13.58	13.32
YPR025C	9.188	9.188	9.188	9.188	9.188	9.188	9.188	9.188	9.06	9.06	8.902	8.902	8.902	8.716	8.716	8.848	8.848	8.848	8.848	8.848	8.848	8.848	8.848	8.848	8.591	8.591	8.459	8.459	8.459	8.459	8.459	8.459	8.331	8.174	8.174	8.174	8.174	8.174	8.174	8.042	7.914	7.914	7.756	7.756	7.756	7.756	7.756	7.756	7.756
YEL042W	16.565	16.565	16.565	17.165	17.165	17.037	16.905	16.905	16.905	16.905	16.774	16.774	16.774	16.774	16.774	16.774	16.748	16.905	16.905	16.905	16.905	16.905	16.905	17.063	17.063	17.063	16.642	16.774	17.037	17.037	17.037	17.037	17.037	16.748	16.748	16.327	16.327	16.327	16.199	16.199	16.071	16.071	16.071	16.096	15.807	15.65	15.518	15.518	15.518
YDL230W	5.592	5.434	5.434	5.434	5.434	5.149	5.592	5.592	5.2	5.332	5.332	5.203	5.203	5.203	5.203	5.203	5.203	5.203	5.203	4.808	4.94	4.427	3.361	3.518	3.518	3.518	3.387	3.387	3.387	3.387	3.387	3.515	3.515	3.515	3.515	3.643	3.643	3.643	3.643	3.643	3.486	3.486	3.486	3.486	3.329	3.329	3.329	3.329	3.329
YGL079W	9.707	9.707	9.55	9.392	9.264	9.136	9.136	9.136	9.136	8.722	8.85	6.873	6.478	6.478	6.635	7.081	7.187	7.187	7.187	7.319	7.191	7.926	7.666	7.666	7.823	7.849	8.003	8.003	8.16	8.16	8.289	7.611	7.769	7.769	7.637	7.769	8.054	8.311	8.995	9.127	9.127	9.284	9.284	9.284	9.416	9.419	9.474	9.734	9.891
YBR255W	3.585	3.585	3.454	3.454	3.454	3.033	2.359	2.102	2.102	2.102	2.391	2.52	2.52	2.52	2.52	2.52	2.677	2.549	2.549	2.549	2.234	2.106	2.497	2.497	2.497	2.497	2.497	2.497	2.497	2.501	2.892	3.178	3.178	3.178	3.178	3.178	3.335	3.595	3.595	3.595	3.724	3.724	3.724	3.852	3.852	4.404	4.404	4.404	4.536
YGL216W	1.274	1.531	1.531	1.531	1.531	1.531	1.531	1.663	2.398	3.676	3.676	3.676	3.833	3.833	3.833	3.833	3.833	3.965	3.836	3.836	3.968	3.968	4.125	4.389	4.546	4.546	4.546	4.546	4.546	4.546	4.546	4.546	4.546	4.678	4.678	4.806	4.806	4.806	4.806	4.934	5.194	5.194	5.194	5.194	5.194	5.194	5.194	5.323	5.323
YLL023C	10.374	10.246	10.114	9.8	9.8	8.371	8.381	8.792	10.15	10.15	10.15	10.413	10.545	10.545	10.545	10.545	10.259	10.131	9.974	9.974	10.102	10.234	10.234	10.234	10.234	10.234	10.234	10.234	10.234	10.102	9.945	9.945	10.333	10.882	10.882	10.882	10.882	10.75	10.75	10.49	10.49	10.49	10.49	10.622	10.227	10.355	10.484	11.447	11.447
YPL183C	2.285	2.285	2.285	2.128	2.128	2.128	2.256	2.256	2.256	2.256	2.959	2.959	3.223	3.223	3.223	3.351	3.351	3.351	3.351	3.351	3.508	3.794	5.116	6.548	6.834	6.965	7.357	7.357	7.485	7.485	7.485	7.485	7.643	7.643	7.771	7.771	7.771	7.771	7.771	7.771	7.771	7.771	7.771	7.771	7.771	7.771	7.771	8.06	8.217
YGL164C	5.807	5.807	5.807	5.807	5.964	6.122	6.308	6.176	6.176	6.176	6.202	6.359	6.517	6.905	7.062	7.062	7.062	6.905	7.037	7.608	7.608	7.736	7.736	7.608	7.608	7.608	7.48	7.637	7.765	7.765	7.765	7.634	7.634	7.791	7.791	7.948	8.106	8.106	8.106	8.106	8.106	8.106	8.106	7.688	7.688	7.688	7.846	8.16	8.16
YCL034W	8.6	8.728	8.728	9.014	9.171	9.329	9.197	9.512	9.512	9.512	9.512	9.512	9.512	9.512	9.512	9.512	9.512	9.512	9.512	9.512	9.512	9.512	9.512	9.512	9.512	9.512	9.512	9.512	9.512	9.383	9.383	9.383	9.383	9.383	9.383	9.383	9.383	8.812	8.655	8.497	8.497	8.497	8.34	8.077	7.813	7.553	7.553	7.553	7.396
YGR165W	0.681	0.655	0.655	0.655	0.787	0.787	0.787	0.787	0.787	0.787	0.787	0.787	0.787	0.787	0.787	0.787	0.787	0.787	0.787	0.787	0.787	0.787	0.787	0.918	0.918	0.918	0.918	0.918	0.918	0.918	0.918	0.918	0.79	0.79	0.79	0.79	0.79	0.79	0.79	0.79	0.79	0.79	0.79	0.79	0.79	0.79	0.79	0.79	0.79
YDL115C	3.666	3.666	3.666	3.926	3.926	3.926	3.926	3.926	3.926	3.926	3.926	3.926	3.637	3.508	3.508	3.508	3.64	3.64	3.64	3.64	3.64	3.772	3.772	4.16	4.16	4.16	4.16	4.16	4.16	4.134	4.398	4.398	4.398	4.398	4.398	4.398	4.398	4.526	4.369	4.369	4.369	4.369	4.369	4.369	4.369	4.369	4.369	4.369	4.369
YOL124C	3.123	3.123	3.123	3.123	3.123	3.123	3.123	3.123	3.123	2.992	2.992	3.248	3.248	3.248	3.406	3.563	4.24	4.109	4.109	4.76	4.76	4.76	4.76	5.313	5.704	5.833	5.99	6.436	6.436	6.696	6.696	7.085	7.085	7.213	7.213	7.213	7.213	7.213	7.213	7.341	7.341	7.341	7.499	7.499	7.499	7.499	7.341	7.341	7.341
YCL049C	7.197	7.461	7.461	7.592	7.592	7.592	7.592	7.592	7.878	7.878	8.01	8.01	8.141	8.273	8.43	8.43	8.588	8.588	8.485	8.485	8.485	8.485	8.485	8.485	8.902	8.902	8.902	8.902	9.034	9.294	9.422	9.836	9.836	9.836	9.836	9.836	9.705	9.676	9.676	9.676	9.936	10.067	10.196	10.327	10.327	10.327	10.584	10.712	10.844
YDR097C	8.246	8.246	8.561	8.561	8.821	8.821	8.821	8.821	8.821	8.821	8.821	8.664	8.664	8.477	8.477	8.477	8.635	8.638	8.638	8.638	8.638	8.638	8.641	8.773	8.773	8.773	8.773	8.641	8.51	8.121	7.861	7.861	7.73	7.73	7.572	7.444	7.447	7.319	7.319	7.579	7.579	7.736	7.894	8.183	8.183	8.183	8.183	8.183	8.183
YPR075C	4.414	4.414	4.414	4.546	5.124	5.124	5.124	5.124	5.805	5.805	5.805	5.805	5.805	5.805	5.805	5.805	5.779	5.779	5.779	5.779	5.779	5.779	5.779	6.065	6.485	6.485	6.485	6.617	6.617	6.906	6.88	6.88	7.012	7.038	7.741	7.741	7.741	7.741	7.609	7.609	7.609	7.609	7.481	7.481	7.481	7.481	7.481	7.481	7.612
YBR077C	4.819	4.819	4.819	4.951	4.951	4.951	4.951	4.951	4.819	4.819	4.819	4.556	4.556	4.556	4.428	4.296	4.296	4.139	4.139	4.139	4.139	4.139	4.139	4.241	4.084	4.084	3.769	3.769	3.769	3.092	2.935	3.063	3.063	3.063	3.063	3.063	3.063	2.906	2.906	2.906	2.906	2.906	2.748	2.748	2.748	2.748	2.748	2.748	2.748
YJL006C	4.372	4.244	4.244	4.244	4.244	4.244	4.112	3.984	3.984	3.984	3.984	3.984	3.984	3.984	3.984	3.984	3.727	3.544	3.255	3.255	3.255	3.255	3.255	2	1.48	1.48	1.509	1.38	1.509	1.509	1.38	1.38	1.124	0.835	0.835	0.835	0.835	0.835	0.835	0.835	0.835	0.835	0.835	0.835	0.835	0.835	0.835	0.835	0.835
YDR464W	8.52	8.52	8.52	8.52	8.52	8.52	8.52	8.52	8.388	8.388	8.388	8.388	8.256	8.256	8.256	8.256	8.256	8.128	8.128	7.996	7.996	8.128	8.128	8.128	8.128	8.128	7.971	7.714	7.425	7.297	7.297	7.297	7.428	7.428	7.428	7.403	7.403	7.403	7.403	7.403	7.403	7.403	7.403	7.403	7.403	7.403	7.403	7.403	7.403
YDR282C	7.654	7.943	7.943	7.943	7.943	8.074	8.074	8.36	8.071	8.071	8.068	8.068	8.068	7.91	7.782	7.65	7.65	7.519	7.519	7.519	7.519	7.519	7.519	7.519	7.621	7.621	7.91	7.522	7.291	7.448	7.448	7.448	7.448	7.32	7.163	7.243	7.243	7.243	7.243	7.243	7.272	7.272	7.14	7.14	7.009	6.72	6.145	6.408	7.246
YPR056W	6.985	7.242	7.114	7.114	7.114	7.114	7.114	7.271	7.271	7.271	7.271	7.794	7.794	7.923	7.923	8.655	9.101	9.258	9.258	9.258	9.416	9.416	9.676	10.466	12.032	12.032	12.556	12.556	12.845	12.687	12.819	12.819	12.819	12.819	12.819	12.819	12.819	13.079	13.471	13.471	13.914	13.914	14.228	14.228	14.228	14.097	14.225	14.357	14.646
YNL302C	5.682	5.525	5.525	5.525	5.525	5.525	5.265	5.133	5.133	5.133	5.133	5.005	5.005	5.005	5.005	4.719	4.719	4.719	4.148	3.859	3.859	3.701	3.701	3.701	3.701	3.701	3.701	3.701	2.767	2.222	2.09	2.09	2.09	1.676	1.522	1.522	1.522	1.522	1.522	1.522	1.522	1.522	1.522	1.262	0.867	0.867	0.867	0.841	0.841
YOR341W	4.244	4.244	4.5	4.658	4.789	5.954	5.954	5.954	5.954	5.954	5.954	5.954	5.954	6.083	6.083	6.083	6.083	6.083	6.083	6.083	6.083	6.083	6.943	7.8	7.8	7.928	7.928	8.086	8.086	8.243	8.243	8.243	8.243	8.243	8.532	8.532	8.532	8.532	8.532	8.532	8.532	8.532	8.532	8.532	8.532	8.532	8.532	8.792	8.949
YBL091C-A	7.155	7.155	7.155	7.155	7.155	7.155	7.155	7.155	7.155	7.415	7.415	7.415	7.415	6.998	6.869	7.152	7.152	7.152	7.152	7.152	7.152	6.734	6.892	7.177	7.177	7.177	7.177	6.914	7.793	8.869	8.869	8.712	8.712	8.712	8.712	8.712	8.712	8.843	8.843	9.861	9.861	10.018	10.018	10.275	10.275	10.275	10.275	10.275	10.403
YLR287C	12.376	12.376	12.244	12.244	12.244	12.113	11.901	12.286	12.443	12.443	12.443	12.571	12.411	13.216	13.216	13.348	13.348	13.348	13.191	13.191	13.319	13.293	13.55	13.55	13.55	13.389	13.521	13.521	13.521	13.521	13.258	13.258	13.258	13.389	13.389	13.389	13.126	13.126	13.126	13.126	13.126	12.994	12.994	12.994	11.98	11.848	11.823	11.691	11.691
YPL112C	5.451	5.451	5.451	5.451	5.451	5.323	4.902	4.902	5.034	5.034	5.034	5.034	5.191	5.477	5.762	5.762	5.762	5.762	5.762	5.762	5.605	5.605	5.448	5.448	5.448	5.448	5.576	5.576	5.576	5.576	5.191	5.063	4.931	5.063	5.063	5.063	5.063	5.194	5.323	5.323	5.323	5.323	5.323	5.034	5.034	5.034	5.034	5.034	5.034
YDR425W	5.447	5.318	5.318	5.318	5.347	5.347	5.347	4.644	4.644	4.644	4.644	4.513	4.513	4.538	4.538	4.67	4.538	4.538	4.824	4.696	4.853	4.853	5.01	5.139	4.879	4.879	4.879	4.307	4.022	3.736	3.868	4.153	4.153	4.153	4.153	4.153	4.153	4.025	3.739	3.351	2.963	2.963	3.12	3.248	4.273	4.533	4.661	4.661	4.661
YDL198C	11.888	11.731	11.731	11.863	11.994	11.994	11.994	11.994	11.994	11.994	11.994	11.994	11.994	11.603	11.603	11.599	11.599	11.599	11.599	11.599	11.599	11.599	11.599	11.599	11.731	11.731	11.731	11.731	11.731	11.731	11.731	11.731	11.179	11.439	11.179	11.179	11.179	11.179	11.179	11.179	10.732	10.732	10.601	10.601	10.864	10.864	10.707	10.707	10.707
YFL045C	11.727	11.727	11.727	11.727	11.858	11.858	11.858	11.858	11.858	11.858	11.573	11.573	11.73	11.73	11.73	11.73	11.858	11.701	11.701	11.701	11.701	11.701	11.701	11.701	11.701	11.569	11.569	11.412	11.412	11.412	11.412	11.412	11.412	11.28	11.149	11.017	11.152	11.152	11.704	11.836	11.836	11.836	11.55	11.422	11.422	11.422	11.422	11.008	11.008
YPL022W	8.918	8.918	9.364	9.364	9.364	9.624	10.324	10.324	10.324	10.324	10.324	10.324	10.324	10.456	10.43	10.459	11.499	11.499	12.205	12.205	12.337	12.337	12.337	12.337	12.337	12.337	12.337	12.366	12.366	12.498	12.498	12.498	12.498	12.498	12.498	12.498	12.498	12.109	12.241	12.241	12.241	12.241	12.241	12.241	12.241	12.241	12.241	12.241	12.241
YDR514C	5.91	6.719	6.719	6.876	7.004	7.264	7.264	7.422	7.553	7.553	7.553	7.553	7.553	7.553	7.553	7.817	7.82	7.82	7.82	7.791	7.791	7.791	7.919	8.051	8.314	8.314	8.314	8.446	8.446	8.446	8.446	8.446	8.446	8.446	8.446	8.446	8.446	8.574	8.574	8.889	8.757	8.757	8.757	8.757	8.757	8.757	8.757	8.757	8.757
YMR071C	11.377	11.377	11.535	11.535	11.535	11.692	11.692	11.692	11.692	11.56	11.689	11.689	11.689	11.689	11.689	11.689	11.689	11.689	11.689	11.689	11.689	11.689	11.689	11.689	11.689	11.689	11.689	11.714	11.557	11.557	11.557	11.557	11.557	11.557	11.4	11.4	11.4	11.4	11.4	11.111	10.69	10.533	10.375	10.375	10.375	10.375	10.375	10.247	10.247
YER111C	14.394	14.137	13.98	14.371	14.66	14.66	14.66	14.66	14.66	14.66	14.503	14.503	14.371	14.371	14.371	14.371	14.371	14.371	14.371	14.371	14.371	14.371	14.371	14.371	14.371	14.371	14.371	14.371	14.371	14.371	14.371	14.371	14.371	14.243	14.243	14.111	14.111	13.98	13.98	13.98	13.851	13.325	13.354	13.354	13.354	13.354	13.354	13.354	13.482
YMR290C	9.089	9.089	9.089	9.089	9.089	9.089	9.089	9.089	9.089	8.931	8.931	8.774	8.774	8.774	8.642	8.642	8.642	8.642	8.357	7.625	7.625	7.493	7.336	7.914	8.174	8.174	8.174	8.302	8.43	8.43	8.43	8.299	8.299	8.299	7.852	7.852	7.852	7.695	7.563	7.307	7.332	7.464	7.432	7.432	7.432	7.563	7.563	7.563	7.435
YNL145W	6.199	6.199	6.199	6.199	6.199	6.199	6.199	6.199	6.199	6.199	6.199	6.327	6.195	6.195	5.624	5.492	5.624	5.624	5.781	5.781	5.939	5.939	5.939	5.939	5.939	5.939	5.939	5.939	5.939	5.939	5.81	5.81	5.81	5.81	5.81	5.81	5.81	5.679	5.287	5.287	5.155	5.155	5.155	5.027	4.77	4.77	4.327	4.327	4.042
YJR064W	12.548	12.519	12.519	12.519	12.519	12.519	12.519	12.647	12.358	12.358	12.198	12.329	12.069	12.069	12.069	12.069	12.069	12.069	12.069	12.069	12.069	11.52	11.389	11.517	10.657	10.657	10.814	10.814	11.652	11.652	11.652	11.52	11.915	12.047	12.336	12.336	12.336	12.336	12.336	12.336	11.765	11.768	11.64	11.64	11.64	11.797	11.665	11.665	11.537
YHR029C	7.213	7.476	7.476	7.608	7.608	7.608	7.608	7.608	7.608	7.608	7.608	7.608	7.608	7.476	7.476	7.476	7.476	7.476	7.476	7.74	7.74	7.74	7.74	7.74	7.582	7.582	7.582	7.582	7.326	6.934	6.934	6.934	6.934	6.934	6.934	6.934	6.934	6.934	6.934	6.934	6.934	6.802	6.802	6.802	6.802	6.542	6.52	6.363	6.363
YJR148W	6.979	6.979	6.715	6.847	6.558	6.558	6.558	6.401	6.401	6.401	6.243	6.375	5.804	5.804	5.675	5.547	5.573	5.573	5.573	5.573	5.573	5.415	5.258	5.258	5.258	5.258	5.258	5.258	5.258	5.258	5.13	4.998	4.998	4.998	4.998	4.998	4.581	4.452	4.452	3.746	3.878	4.009	4.719	4.851	4.851	4.851	4.851	4.851	4.851
YER053C	1.962	1.962	1.962	1.962	1.698	1.698	1.698	1.698	1.698	1.698	1.698	1.698	1.698	1.541	1.541	1.541	1.541	0.966	0.966	0.966	0.966	0.966	0.966	0.966	0.966	0.835	0.706	0.706	0.706	0.706	0.706	0.706	0.706	0.835	0.835	0.835	0.835	0.835	0.835	0.835	0.546	0.674	0.674	0.674	0.674	0.546	0.546	0.546	0.546
YKL154W	4.167	6.671	6.671	6.671	7.692	7.82	8.106	8.237	8.911	8.911	9.04	9.04	9.04	9.04	9.04	9.04	9.04	9.3	9.563	9.563	9.695	9.826	9.826	9.955	9.955	11.097	11.226	11.226	11.226	11.226	11.357	11.486	11.486	11.486	11.486	11.486	11.486	11.643	11.775	12.038	12.038	12.038	12.038	11.906	11.906	11.906	11.906	11.906	11.906
YAL002W	5.679	5.001	4.741	4.481	4.481	4.324	4.067	4.199	4.199	4.199	4.199	4.199	4.199	4.199	4.199	4.071	4.071	4.071	4.071	4.071	4.071	3.913	3.913	3.756	3.756	3.756	3.756	3.756	3.756	3.756	3.756	3.756	3.47	3.467	3.467	3.467	3.467	3.339	3.339	3.339	3.339	3.467	3.467	3.599	3.47	3.47	3.602	3.445	3.287
YIR023W	2.658	2.658	2.658	2.658	1.856	1.409	0.989	0.732	0.732	0.864	0.864	0.864	0.995	1.255	2.376	2.507	2.507	2.507	2.507	2.639	3.422	3.551	3.679	3.679	3.522	3.522	3.522	3.522	3.522	3.522	3.522	3.522	3.522	3.522	3.522	3.522	3.522	3.522	3.522	3.522	3.262	3.419	3.419	3.419	3.419	3.419	3.419	3.419	3.419
YLR258W	2.793	2.793	2.793	2.793	2.661	2.665	2.665	2.665	2.665	2.665	2.665	2.665	2.928	3.888	3.888	4.151	4.151	4.151	4.151	4.151	4.023	4.151	4.18	4.337	4.623	5.685	5.685	5.817	6.077	7.011	7.011	7.011	7.011	6.854	6.854	6.854	6.854	6.854	6.854	7.011	7.011	7.139	7.399	9.156	9.156	9.284	9.284	9.284	9.416
YBL057C	10.953	10.953	10.953	10.953	10.953	10.953	11.945	12.334	12.334	12.334	12.334	12.334	12.334	12.334	12.334	12.334	12.334	12.334	12.334	12.205	12.205	12.205	11.817	11.817	12.363	12.491	12.491	12.491	12.491	12.491	12.491	12.491	12.491	12.491	12.754	12.754	12.754	12.754	12.623	12.623	12.623	12.623	12.623	12.623	12.623	12.754	12.754	12.754	12.44
YNL085W	5.261	6.257	7.618	7.618	7.618	7.618	7.618	7.775	7.775	7.907	7.907	7.907	7.907	7.907	7.907	8.064	8.353	8.353	8.353	8.825	8.825	8.825	8.825	8.825	8.825	8.8	8.8	8.8	9.217	8.8	8.8	8.931	8.803	8.803	8.803	8.803	9.089	8.704	8.704	8.704	8.704	8.704	8.704	8.704	8.704	8.334	8.334	8.071	8.071
YOR254C	12.738	12.895	12.895	12.895	13.023	13.023	13.023	13.023	13.023	13.023	13.181	13.495	13.495	13.495	13.495	13.627	13.627	13.627	13.627	13.627	13.627	13.627	13.627	13.627	13.627	13.627	13.627	13.627	13.627	13.499	13.499	13.499	13.499	13.499	13.499	13.499	13.499	13.499	13.499	13.367	13.239	13.239	13.239	12.975	12.686	12.529	12.134	12.134	12.134
YLR430W	12	12	12	11.711	11.711	11.711	11.711	11.868	11.868	11.868	11.868	11.868	11.868	11.868	11.868	11.868	11.868	11.868	11.868	11.868	12	12	12	12	12	12	12	12	12	12	12	12	12	11.74	11.74	11.737	11.737	11.737	11.737	11.605	11.473	11.473	11.473	11.473	11.345	11.345	11.345	11.345	11.345
YIL116W	7.444	7.444	7.444	7.027	7.027	7.027	7.027	7.027	7.027	7.027	7.312	7.312	7.598	7.598	7.47	7.598	7.338	7.338	6.921	6.946	6.218	6.346	7.075	7.075	6.943	6.811	6.969	6.301	6.17	6.17	5.913	6.041	6.173	6.045	6.202	6.202	5.887	5.887	5.759	5.631	5.499	5.499	5.499	5.499	5.499	5.499	5.499	5.762	6.472
YNL330C	8.597	8.597	8.597	8.988	8.988	8.988	8.857	8.857	9.014	9.014	9.014	9.014	9.014	9.014	9.014	9.014	9.014	9.014	9.014	9.014	9.014	9.014	9.014	9.014	9.014	9.014	9.014	9.014	9.014	9.014	9.014	9.014	9.014	9.014	9.014	9.014	9.014	9.014	9.014	9.014	9.014	9.014	9.014	9.014	9.014	8.882	8.751	8.751	8.619
YLR002C	6.411	6.568	6.568	6.568	6.568	6.568	6.568	6.568	6.568	6.568	6.411	6.411	6.411	6.411	6.411	6.411	6.411	6.411	6.411	6.411	6.411	6.411	5.939	5.781	5.781	4.767	4.035	3.778	3.778	3.778	3.778	3.778	3.778	3.778	3.518	3.233	2.812	2.812	2.812	2.812	2.812	2.812	2.812	2.655	2.655	2.786	2.786	2.786	2.786
YBR210W	4.719	4.587	4.456	4.456	4.456	4.321	4.192	4.192	4.192	4.192	4.192	3.672	2.838	2.838	2.68	2.68	2.395	2.395	2.395	2.395	2.395	2.395	2.395	2.395	2.395	2.266	2.266	2.266	2.266	2.266	2.266	2.266	2.266	2.266	1.846	1.432	1.432	1.432	1.432	1.432	1.3	1.168	1.168	1.168	1.168	1.165	1.033	1.033	1.033
YMR176W	6.431	6.431	6.431	6.299	6.299	6.01	6.138	6.427	6.427	6.427	6.296	6.296	6.296	6.424	6.424	6.424	6.424	6.552	6.263	6.263	5.978	5.978	6.109	6.241	6.241	6.241	6.53	6.53	6.53	6.53	6.398	6.398	6.398	6.53	6.793	6.793	6.925	6.925	6.925	7.053	7.053	7.053	7.053	6.61	6.61	6.61	6.61	7.082	7.082
YNL223W	10.051	10.051	10.051	10.051	10.182	10.182	10.311	10.468	10.468	10.468	10.468	10.468	10.468	10.468	10.468	10.468	10.468	10.6	10.86	10.86	10.86	11.123	11.123	11.123	11.123	11.123	11.123	11.438	11.438	11.438	11.438	11.569	11.569	11.569	11.569	11.569	11.701	11.569	11.569	11.438	11.438	11.438	11.438	11.438	11.438	11.438	11.438	11.438	11.595
YOR197W	14.539	14.985	14.985	15.117	15.117	15.117	15.117	14.959	14.959	14.959	14.959	14.959	14.959	14.959	14.959	14.959	14.959	14.959	14.959	15.091	15.091	15.091	15.091	15.091	15.091	15.091	15.091	15.091	15.091	15.091	15.091	15.091	15.091	14.934	14.934	14.934	14.934	14.934	14.934	14.934	14.934	14.934	14.934	15.091	15.091	14.934	14.934	14.934	14.934
YOL102C	5.198	5.198	5.326	5.143	5.114	5.114	5.114	5.246	5.246	5.666	5.666	5.666	5.666	5.666	5.535	5.535	5.377	5.246	5.506	5.923	6.315	6.787	8.17	8.17	8.17	8.17	8.299	8.299	8.613	9.188	9.188	9.188	9.188	9.188	9.345	9.345	9.345	9.214	9.214	9.214	9.214	9.214	9.214	9.214	9.214	9.214	9.214	9.214	9.214
YBR055C	0.999	0.999	0.999	0.999	0.999	0.999	0.999	0.999	0.999	0.841	0.841	0.841	0.421	0.289	0.289	0.289	0.289	0.289	0.289	0.289	0.289	0.289	0.289	0.289	0.289	0.289	0.289	0.289	0.289	0.289	0.289	0.289	0.289	0.289	0.289	0.289	0.289	0.289	0.289	0.289	0.289	0.289	0.289	0.289	0.289	0.289	0.289	0.289	0.289
YBR248C	13.769	13.798	13.798	13.798	13.798	13.798	13.798	13.669	13.669	13.538	13.538	13.666	13.666	14.241	14.632	14.632	14.632	14.632	14.632	14.632	14.632	14.921	15.079	15.079	15.342	15.342	15.342	15.342	15.342	15.342	15.214	15.345	15.345	15.345	15.345	15.345	14.613	14.613	14.613	14.485	14.196	14.456	14.456	14.456	14.456	14.456	14.456	14.456	14.456
YLR215C	6.835	6.835	6.571	6.703	7.567	7.724	7.856	8.507	8.507	8.507	8.507	8.639	8.482	8.482	8.222	8.222	8.222	8.222	8.353	8.353	8.353	8.353	8.353	8.353	7.907	6.604	6.758	7.355	7.75	7.75	7.75	7.75	7.75	7.75	7.878	7.878	7.878	7.878	7.878	7.878	7.878	7.878	7.878	8.01	8.01	8.01	8.141	8.273	8.273
YLR163C	5.762	5.762	5.762	5.762	5.762	5.762	5.762	5.762	5.762	5.737	5.605	5.605	5.733	5.733	5.862	5.862	5.862	5.862	5.862	5.862	5.862	5.733	5.704	5.704	5.704	5.862	5.862	5.862	5.733	5.891	5.891	5.891	5.891	5.733	5.733	5.733	5.733	5.733	5.733	5.733	5.733	5.733	5.733	5.733	5.473	5.21	5.21	5.21	5.053
YHL003C	0.864	0.864	0.992	0.992	0.992	0.992	0.992	0.992	0.992	0.992	0.992	0.992	0.992	0.992	1.252	1.252	1.38	1.38	1.38	1.38	1.38	1.38	1.38	1.38	1.38	1.64	2.035	2.164	2.449	2.449	2.449	2.607	2.607	2.896	3.445	4.51	4.51	4.51	4.51	4.51	4.77	4.899	4.899	4.899	4.899	4.899	4.899	4.899	4.899
YNL304W	1.474	1.474	1.474	1.474	1.342	1.342	1.342	1.079	1.079	1.079	1.079	1.079	1.079	0.947	0.947	0.947	0.947	0.947	0.947	0.947	0.947	0.947	0.947	0.947	0.947	0.947	0.947	0.947	0.947	0.947	0.816	0.816	0.816	0.816	0.816	0.816	0.816	0.816	0.816	0.816	0.816	0.816	0.816	0.816	0.816	0.816	0.816	0.816	0.816
YMR110C	7.832	7.919	8.048	8.564	11.017	12.067	13.557	13.557	13.557	13.557	13.557	13.813	13.945	14.648	14.648	14.648	14.776	14.776	14.776	14.78	14.78	14.911	14.911	15.043	15.043	15.043	15.043	15.043	15.043	15.171	15.171	15.043	15.175	15.175	15.175	15.175	15.175	15.175	15.175	15.306	15.178	15.178	15.31	15.31	15.441	15.441	15.441	15.441	15.441
YDR479C	3.544	3.544	3.544	3.544	3.544	3.544	3.544	3.544	3.544	3.544	3.544	3.544	3.412	3.412	3.412	3.412	3.412	3.255	3.255	3.255	3.255	3.255	3.255	3.255	3.255	3.412	3.412	3.412	3.412	3.412	3.412	3.412	3.412	3.412	3.412	3.412	3.412	3.412	3.412	3.281	3.281	3.281	3.281	3.281	3.281	3.281	3.281	3.281	2.992
YNL065W	2.588	2.588	2.588	2.588	2.588	2.719	2.719	2.719	2.719	2.719	2.719	2.719	2.719	2.719	2.719	2.719	2.591	2.591	2.463	2.463	2.463	2.463	2.463	2.463	2.463	2.463	2.305	2.305	2.305	2.305	2.305	2.305	2.174	2.042	2.042	2.042	2.042	1.91	1.647	1.358	1.226	1.095	1.095	1.095	1.095	1.095	1.095	1.095	1.095
YNR063W	0.922	0.922	0.922	0.922	0.922	0.922	0.922	0.922	0.79	0.79	0.79	0.658	0.658	0.658	0.658	0.658	0.658	0.658	0.658	0.658	0.658	0.658	0.658	0.658	0.658	0.658	0.658	0.658	0.658	0.658	0.658	0.658	0.658	0.658	0.658	0.658	0.658	0.658	0.658	0.658	0.816	0.947	0.947	0.947	0.947	1.204	1.204	1.204	1.204
YDR140W	7.351	7.351	7.351	7.194	7.191	7.348	7.348	7.634	7.345	7.345	7.056	6.898	6.767	6.638	6.638	6.638	6.77	6.902	6.902	6.902	6.744	6.744	6.902	6.902	6.902	6.773	6.773	6.773	6.773	6.773	6.773	6.773	6.773	6.773	6.773	6.773	6.645	6.645	6.645	6.488	6.517	6.703	6.86	6.86	6.86	6.86	6.86	6.86	7.018
YDR315C	7.076	7.05	7.467	7.467	7.596	7.596	7.596	7.852	7.724	7.856	7.727	7.727	7.727	7.727	7.358	7.621	9.631	9.631	9.474	9.474	9.474	9.605	9.605	9.605	9.605	9.737	9.894	10.026	10.026	10.183	10.183	10.183	10.154	10.023	10.18	10.18	10.18	10.048	10.048	10.854	12.135	12.45	12.45	12.581	12.581	12.845	12.845	12.845	12.845
YCL040W	5.653	5.653	5.396	5.396	4.95	4.693	4.305	4.177	4.177	4.177	4.177	4.177	4.177	4.177	4.177	4.177	3.631	3.631	3.631	3.788	3.788	3.788	3.788	3.788	3.788	3.788	3.631	3.631	3.631	3.474	3.474	3.217	3.217	3.217	3.217	3.089	3.089	3.089	3.089	3.089	3.089	3.089	3.089	3.089	3.089	3.089	3.089	3.089	2.957
YDR439W	5.412	5.569	5.569	5.569	5.569	5.412	5.284	5.284	5.155	5.412	5.569	5.441	5.441	5.441	5.284	5.284	5.284	5.284	4.709	5.226	5.097	5.255	5.386	5.258	5.386	5.386	4.745	4.613	4.584	4.584	4.716	5.807	5.939	5.939	5.939	5.939	6.07	6.382	7.341	9.392	9.392	9.521	9.521	9.521	9.521	9.521	9.521	9.078	9.052
YAL017W	8.276	8.276	8.276	8.405	8.247	8.247	8.247	8.247	8.247	8.247	8.247	8.247	8.379	8.379	8.379	8.511	8.511	8.511	8.511	8.196	8.196	8.196	8.196	8.064	8.064	8.064	8.064	8.064	8.064	7.933	7.933	7.933	7.933	7.933	7.933	7.933	7.933	7.933	7.933	7.933	7.801	7.801	7.801	7.801	7.801	7.669	7.274	7.274	7.274
YKR048C	7.894	8.051	8.208	8.208	8.34	8.863	8.863	8.863	8.863	8.863	8.863	8.863	8.863	8.992	8.706	8.574	8.969	9.098	8.94	8.94	8.94	8.94	8.94	8.94	8.94	8.94	8.94	8.94	8.94	8.94	9.2	9.2	9.2	9.2	9.2	9.2	9.2	9.2	9.2	9.329	9.197	9.197	9.197	9.197	9.197	9.065	9.065	9.065	9.065
YGR172C	7.027	7.027	7.027	7.027	7.027	7.312	7.312	7.47	7.784	7.656	7.656	7.656	7.656	7.656	7.784	7.784	7.784	8.044	8.593	9.142	9.72	9.72	9.984	10.401	10.844	10.844	10.844	11.107	11.107	11.107	11.55	11.55	11.55	11.55	11.55	11.55	11.55	11.55	11.55	11.55	11.55	11.55	11.55	11.419	11.419	11.419	11.419	11.419	11.419
YJR142W	6.481	6.452	6.895	7.023	7.023	7.023	7.027	6.767	6.767	6.767	6.924	6.924	6.924	6.924	6.638	6.638	6.382	6.253	6.096	6.931	6.931	6.773	6.773	6.334	6.074	6.074	5.785	6.199	6.199	6.199	6.199	5.939	4.924	4.664	4.796	4.796	5.242	5.371	5.371	5.371	5.371	5.502	5.502	5.502	5.502	5.502	5.374	7.204	7.204
YGR001C	7.782	7.782	7.782	8.068	8.514	8.514	8.514	8.514	8.514	8.514	8.514	8.8	8.8	8.931	8.931	8.931	8.931	9.089	9.089	9.089	9.089	9.374	9.374	9.374	9.243	9.403	9.535	9.949	9.949	9.949	9.949	9.817	9.686	9.686	9.814	9.814	9.682	9.682	9.682	9.682	9.84	9.84	9.84	9.84	9.84	9.551	9.551	9.551	9.551
YGL104C	0	0	0	0	0	0	0	0	0	0	0.128	0.257	0.257	0.257	0.257	0.257	0.257	0.257	0.257	0.257	0.257	0.385	0.385	0.385	0.385	0.385	0.385	0.542	0.542	0.542	0.542	0.542	0.542	0.542	0.542	0.542	0.674	0.674	0.674	0.674	0.674	0.674	0.674	0.674	0.674	0.674	0.674	0.674	0.674
YMR212C	5.839	5.971	5.971	5.971	5.971	5.971	5.971	5.971	5.843	6.055	7.13	7.13	7.259	7.519	7.519	7.519	7.519	7.519	7.519	7.65	7.65	7.91	8.434	8.434	8.434	8.591	8.877	8.877	8.877	9.005	9.005	9.137	9.108	9.108	9.236	9.236	9.104	9.104	9.236	9.236	9.236	9.236	9.393	9.393	9.393	9.393	9.262	9.262	9.262
YHR018C	13.481	13.481	13.481	13.481	13.349	13.349	13.349	13.349	13.349	13.349	13.349	13.349	13.349	12.961	12.961	12.961	12.829	12.803	12.412	12.254	12.254	12.254	12.254	12.254	12.254	12.254	12.254	12.254	12.097	12.097	11.965	11.416	11.131	10.973	10.973	10.973	10.684	10.813	10.813	10.684	10.684	10.395	10.395	10.395	10.267	10.267	10.267	10.267	10.267
YOL077C	10.774	10.353	10.353	10.353	10.353	10.353	10.353	10.353	10.353	10.353	10.221	9.958	9.958	9.958	9.958	9.958	9.958	9.695	9.566	9.277	8.988	8.988	8.703	8.703	8.703	8.703	8.439	8.311	7.788	7.63	6.924	6.532	6.532	6.532	6.532	6.272	6.17	6.17	6.17	6.17	6.17	6.17	6.17	6.17	5.496	4.979	4.979	4.979	4.979
YLR003C	7.12	7.12	7.12	7.12	7.252	7.252	7.252	7.38	7.512	7.512	7.512	7.669	7.541	7.83	7.83	7.83	7.83	7.83	7.83	7.698	7.541	7.409	7.538	7.538	7.852	7.981	7.981	8.112	8.112	8.112	8.112	7.955	7.955	8.376	8.376	8.533	8.533	8.925	9.185	9.185	9.185	9.185	9.185	9.185	9.185	9.053	9.185	9.342	9.342
YBR047W	7.84	7.84	7.84	7.997	7.997	8.155	8.155	8.155	8.155	8.155	8.155	8.155	8.155	8.023	8.023	8.023	8.155	7.997	7.997	7.997	7.997	7.997	7.708	7.577	8.02	8.02	8.02	8.02	8.305	8.199	8.328	8.328	8.328	8.328	8.328	8.328	8.459	8.302	8.302	8.302	8.459	8.459	8.459	8.459	8.459	8.459	7.779	7.779	7.907
YBR158W	1.75	1.75	1.75	1.75	1.618	1.618	1.618	1.618	0.937	0.809	0.809	0.941	0.783	0.652	0.809	0.809	0.809	0.809	0.809	0.809	0.809	0.809	0.809	0.809	0.681	0.681	0.681	0.681	0.681	0.681	0.681	0.681	0.681	0.549	0.549	0.549	0.549	0.681	0.681	0.838	0.838	0.838	0.838	0.838	0.838	0.838	0.838	0.838	0.97
YHR117W	5.903	5.511	5.511	5.511	5.38	5.38	5.38	5.094	4.962	4.962	4.006	4.42	4.292	4.555	4.976	4.976	4.976	4.976	5.704	6.594	6.594	6.854	6.854	6.854	6.854	6.985	6.985	7.143	7.143	7.143	7.143	7.143	7.143	7.143	7.143	7.143	6.985	6.985	6.985	6.725	6.883	6.754	6.754	6.754	6.623	6.623	6.751	6.594	6.594
YBL038W	4.918	4.632	4.346	4.218	4.061	4.192	4.192	4.035	3.903	3.903	3.903	3.903	3.903	3.903	3.775	3.387	3.387	3.383	3.515	3.515	3.515	3.515	3.387	3.387	3.544	3.544	3.701	3.701	3.701	3.701	3.701	3.701	3.701	3.313	2.918	3.075	3.075	3.075	3.075	3.075	3.075	3.493	3.493	3.493	3.493	3.493	3.493	3.493	3.621
YBL020W	7.675	7.675	7.675	7.418	7.678	7.678	7.678	7.287	7.415	8.539	8.539	8.67	8.802	8.956	9.9	9.9	10.032	10.032	10.032	10.032	10.032	10.032	9.903	9.903	9.775	10.035	10.035	10.324	10.324	10.584	10.584	10.844	10.844	10.844	10.844	10.844	11.261	11.393	11.393	11.393	11.393	11.393	11.393	11.393	11.005	11.005	11.005	11.005	11.005
YDL075W	0.652	0.392	0.392	0.392	0.392	0.392	0.392	0.392	0.392	0.392	0.26	0.26	0.26	0.26	0.26	0.26	0.26	0.26	0.26	0.26	0.26	0.26	0.26	0.26	0.26	0.26	0.26	0.26	0.26	0.26	0.26	0.26	0.26	0.26	0.26	0.26	0.26	0.26	0.26	0.26	0.26	0.392	0.392	0.392	0.392	0.392	0.392	0.392	0.392
YKL190W	15.219	15.219	15.219	15.219	15.219	15.219	15.219	15.219	15.219	14.959	14.959	14.828	14.828	15.117	15.117	15.117	15.117	15.117	15.117	15.248	15.12	15.12	14.988	14.988	14.988	14.988	14.988	14.988	14.988	14.857	14.857	14.857	14.857	14.857	14.857	14.857	14.857	14.857	14.857	14.857	14.857	14.728	14.728	14.728	14.728	14.86	14.86	14.86	14.597
YGR251W	2.877	3.008	3.272	3.403	3.403	3.403	3.403	3.403	3.532	3.792	3.923	3.923	3.923	4.238	4.238	4.238	4.238	4.238	4.238	4.238	4.238	4.238	4.238	4.238	4.238	4.238	4.238	4.395	4.395	4.395	4.395	4.395	4.395	4.395	4.395	4.395	4.395	4.395	4.395	4.264	4.264	4.264	4.264	4.264	4.264	4.264	4.264	4.264	4.264
YOR280C	5.479	5.864	6.304	6.175	6.304	6.644	6.644	6.644	6.644	6.644	6.387	6.259	5.973	5.973	6.445	6.445	6.445	6.445	6.445	5.775	5.775	5.775	5.775	6.163	6.163	6.291	6.291	6.291	6.291	6.291	6.163	6.031	6.189	6.317	6.317	6.317	6.317	6.317	5.871	5.713	5.457	5.457	5.614	5.903	5.903	6.06	6.06	6.06	5.775
YCR097W	8.231	8.231	8.102	8.102	8.102	8.102	8.102	8.102	7.945	7.945	7.945	7.945	8.073	8.073	7.784	7.784	7.916	7.916	7.916	7.791	7.948	7.948	7.948	7.948	7.817	7.945	7.945	7.945	7.945	7.945	7.945	7.945	7.634	7.659	7.659	8.073	7.659	7.528	7.528	6.985	6.985	6.96	6.96	6.96	6.96	6.96	6.96	6.96	6.96
YDR184C	6.366	6.366	6.366	6.366	6.366	6.366	6.366	5.974	5.974	5.843	5.843	5.843	5.843	5.843	5.843	5.843	5.843	5.425	5.297	5.297	5.165	4.88	4.623	4.623	4.912	4.78	4.623	4.491	4.491	4.36	4.36	4.36	4.36	3.942	3.942	3.814	3.814	3.814	3.814	3.814	3.814	3.657	3.657	3.528	3.397	2.848	2.716	2.716	2.716
YPL249C	9.855	9.855	9.855	9.987	9.987	9.987	9.987	9.859	9.859	9.859	9.859	9.859	9.859	9.859	9.599	9.599	9.599	9.599	9.47	9.47	9.47	9.342	8.947	9.079	9.364	9.628	9.759	9.759	9.759	9.759	9.759	9.759	9.788	9.631	9.631	9.657	9.525	9.525	9.525	9.525	9.393	9.393	9.393	9.522	9.836	9.708	9.965	9.965	9.965
YFR052W	3.573	3.701	4.379	4.379	4.379	5.605	5.605	5.891	5.891	6.147	6.147	6.147	6.147	6.147	6.147	6.147	6.147	6.147	6.276	6.407	6.407	6.407	6.407	6.407	6.407	6.407	6.407	6.407	6.407	6.407	6.407	6.407	6.407	6.407	6.407	6.407	6.407	6.536	6.536	6.536	6.536	6.536	6.536	6.536	6.536	6.693	6.693	6.693	6.693
YMR019W	3.589	3.589	3.431	3.563	3.56	3.688	4.962	4.962	4.962	4.962	4.962	4.962	4.962	4.962	4.962	4.962	4.962	4.962	4.962	4.962	5.094	5.226	5.486	5.486	5.486	5.617	5.617	5.617	5.617	5.881	6.272	6.975	7.133	7.29	7.447	7.447	7.447	7.447	7.579	7.579	7.579	7.579	7.842	7.971	7.971	7.971	7.971	7.971	7.971
YCL017C	6.934	6.934	6.934	6.934	6.934	6.934	6.777	6.777	6.648	6.648	7.043	7.83	9.766	9.766	9.766	9.766	9.766	10.023	10.283	10.543	10.543	10.543	10.543	10.671	10.957	10.799	11.063	10.905	10.905	10.905	10.748	11.008	11.4	11.531	11.531	11.531	11.531	11.531	11.531	11.531	11.531	11.949	12.106	12.106	12.106	12.366	12.366	12.366	12.366
YDL208W	11.126	11.126	11.126	11.126	11.126	11.126	10.969	10.969	10.969	10.969	10.969	11.101	11.101	11.101	11.101	11.101	10.943	10.943	10.943	10.943	10.943	10.943	10.943	10.943	10.943	10.943	10.943	10.943	10.943	10.786	10.786	10.786	10.786	10.786	10.786	10.372	10.372	10.372	10.372	10.372	9.849	9.3	9.3	9.168	9.168	9.036	8.879	8.879	7.627
YNL015W	2.809	2.809	2.809	2.809	2.809	2.809	2.809	2.651	2.651	2.651	2.651	2.651	2.651	2.651	2.651	2.651	2.651	2.651	2.52	2.52	2.52	2.838	2.966	4.042	4.042	4.042	4.042	4.042	3.913	3.913	3.913	3.913	3.913	3.913	3.913	3.913	4.045	3.917	3.917	3.917	3.917	3.917	3.917	3.917	3.917	3.917	3.917	3.917	3.917
YDL003W	4.183	4.341	4.787	4.944	5.076	5.493	5.651	5.651	5.493	5.493	5.493	5.753	5.885	5.728	5.728	5.728	5.728	5.728	5.728	5.885	5.885	5.885	6.042	6.042	6.042	6.042	6.042	5.911	5.911	5.779	5.622	5.622	5.622	5.622	5.753	5.753	5.753	5.753	5.753	5.753	5.753	5.753	5.753	5.625	5.625	5.497	5.497	5.497	5.365
YBR024W	9.71	9.996	10.128	10.128	10.128	10.128	10.128	10.128	10.128	9.97	9.97	9.97	9.97	9.97	9.97	9.97	9.97	9.97	9.97	9.839	9.839	9.839	9.839	9.864	9.864	9.864	9.864	9.864	9.864	9.733	9.733	9.733	9.733	9.861	9.861	9.861	9.861	9.861	9.861	9.861	9.733	9.733	9.733	9.733	9.216	8.93	8.645	8.645	8.645
YJR014W	12.273	12.273	12.273	12.116	12.116	12.273	12.273	12.273	12.405	12.405	12.694	12.694	12.694	12.694	12.694	12.437	12.148	12.28	12.928	13.188	13.188	13.188	13.188	13.188	13.188	13.188	13.188	13.503	13.503	13.789	13.789	13.789	13.789	13.789	13.789	13.789	13.789	13.789	13.664	13.664	13.664	13.664	13.506	13.506	13.506	13.638	13.638	13.638	13.638
YGR146C	2.514	2.514	2.514	2.514	2.514	2.514	2.382	2.382	2.382	2.251	2.251	2.382	2.254	2.254	2.254	2.254	2.254	2.254	1.994	1.731	1.416	1.416	1.416	1.416	1.416	1.416	1.416	1.284	1.284	1.284	1.284	1.284	1.284	1.284	1.284	1.284	1.284	1.284	1.284	1.127	1.127	1.101	1.101	1.101	1.101	1.101	1.101	1.101	1.233
YGL134W	11.065	11.736	11.19	11.447	11.838	12.281	12.281	12.666	12.923	12.663	12.637	12.348	12.348	11.613	11.613	11.716	12.496	12.496	12.496	12.496	12.496	12.939	14.505	14.663	14.663	14.663	14.534	14.798	14.798	14.955	14.798	15.087	15.218	15.09	15.09	14.933	15.353	15.222	15.222	15.093	15.093	15.357	15.617	15.617	15.748	15.748	15.62	15.62	15.62
YJL127C-B	5.627	5.913	5.913	5.913	6.045	6.045	6.202	6.202	6.202	6.202	6.202	6.517	6.517	6.648	6.806	6.806	7.069	6.809	6.677	6.677	5.945	5.817	5.817	6.234	6.498	7.072	7.072	7.204	7.493	7.493	7.493	7.493	7.493	7.493	7.493	7.493	7.336	7.336	7.079	7.079	7.211	7.211	7.211	7.211	7.211	7.368	7.888	7.888	8.045
YOR346W	7.018	7.018	7.307	7.698	8.555	8.555	8.684	8.947	9.393	9.393	9.393	9.393	9.393	9.551	9.836	9.836	10.353	10.353	10.353	10.353	10.353	10.353	10.221	10.353	10.481	10.639	10.928	11.056	11.056	11.056	10.899	10.899	10.899	11.159	11.133	11.265	11.265	11.265	11.265	11.265	11.265	11.265	11.265	11.265	11.265	11.265	11.265	11.265	11.393
YBL090W	5.692	6.077	5.949	5.92	6.205	6.231	6.231	6.231	6.231	4.433	4.148	4.254	4.254	4.254	4.228	4.228	5.352	9.387	10.038	10.456	10.456	10.719	10.719	11.294	11.557	12.077	12.077	12.077	12.655	12.655	13.233	13.233	13.233	13.233	13.233	13.365	13.365	13.365	13.365	13.236	13.236	13.368	13.5	14.026	14.026	14.026	14.155	14.469	14.469
YNL072W	5.451	5.451	5.319	5.675	6.089	6.218	6.346	6.346	6.507	6.792	7.29	7.162	7.293	7.425	7.268	7.268	7.268	7.81	7.81	7.81	7.81	8.256	9.04	9.04	9.04	9.171	9.46	9.717	9.717	9.717	9.717	9.874	9.614	9.614	9.614	9.614	9.614	9.614	9.614	9.614	9.614	9.614	9.614	9.614	9.614	9.746	10.167	10.982	10.982
YLR277C	12.536	12.507	12.507	12.507	13.418	13.865	13.996	13.996	13.996	14.125	14.125	14.125	14.125	14.125	14.125	14.125	14.388	14.388	14.388	14.516	14.516	14.516	14.385	14.542	14.542	14.542	14.542	14.542	14.542	14.256	14.388	14.362	14.362	14.362	14.362	14.362	14.362	14.52	14.52	14.52	14.26	14.391	14.391	14.391	14.391	14.391	14.263	14.263	14.263
YPR185W	6.016	6.016	5.759	5.631	5.473	5.473	3.335	3.207	2.189	1.098	0.966	0.966	1.544	1.544	1.936	2.222	2.222	2.222	2.222	2.222	2.222	2.222	2.09	2.09	2.35	2.867	3.416	5.608	5.608	5.997	6.44	6.44	6.568	6.568	6.568	6.568	6.985	7.432	8.424	10.372	12.722	12.722	12.722	12.722	12.722	12.722	13.242	13.685	13.685
YNL118C	7.73	7.73	7.73	7.861	7.993	8.125	8.282	8.282	8.282	8.282	8.282	8.282	8.571	8.571	8.571	8.571	8.571	8.571	8.571	8.571	8.571	8.571	8.571	8.571	8.571	8.571	8.571	8.571	8.571	8.571	8.571	8.571	8.699	8.699	8.699	8.699	8.699	8.699	8.699	8.699	8.414	8.414	8.414	8.414	8.414	8.414	8.414	8.414	8.414
YGR080W	10.892	10.892	10.892	10.892	10.478	10.35	10.192	10.064	10.064	10.196	10.196	10.485	10.485	10.741	10.61	10.481	10.481	10.225	9.749	10.144	10.144	10.302	10.302	10.43	10.558	10.558	10.558	10.558	10.558	10.558	10.558	10.558	10.558	10.558	10.558	10.558	10.69	10.822	10.979	10.979	10.979	10.847	10.847	10.847	10.562	10.562	10.404	10.404	10.404
YER067W	11.945	12.103	11.971	12.099	12.099	12.099	12.671	13.114	13.114	13.114	13.114	13.114	13.114	13.245	13.534	13.534	13.534	13.663	13.663	13.977	13.977	13.977	13.82	13.82	13.948	14.077	13.948	15.219	15.219	15.219	15.219	14.824	14.824	15.11	14.953	15.084	15.084	15.084	15.084	15.348	15.348	15.348	15.348	15.348	15.348	15.348	15.059	14.927	14.799
YLR383W	6.119	6.248	6.248	6.248	6.248	6.248	6.376	6.376	6.508	6.665	6.665	6.822	6.822	6.98	6.98	6.98	6.98	6.98	6.98	6.98	6.848	6.848	7.265	7.397	7.397	7.397	7.397	7.397	7.397	7.785	7.914	7.914	7.914	7.914	7.914	7.914	7.914	7.914	7.914	7.782	7.782	7.782	7.394	7.394	7.394	7.522	7.654	7.654	7.654
YER001W	0.527	0.527	0.527	0.395	0.395	0.395	0.658	0.658	0.395	0.395	0.395	0.395	0.395	0.395	0.395	0.395	0.395	0.395	0.395	0.395	0.395	0.527	0.527	0.527	0.527	0.527	0.527	0.527	0.527	0.527	0.527	0.527	0.527	0.527	0.527	0.527	0.527	0.527	0.527	0.527	0.527	0.527	1.445	1.445	1.445	1.445	1.445	1.577	1.577
YML104C	6.51	6.51	6.118	6.118	5.852	5.588	5.588	5.486	5.486	5.486	5.354	5.354	5.354	5.328	4.757	5.178	5.313	5.441	5.441	5.698	5.698	5.698	5.441	5.441	5.598	5.756	5.913	6.045	6.045	6.045	6.045	6.045	6.359	6.488	6.616	6.484	6.353	6.353	6.324	6.324	6.324	6.638	6.796	7.052	8.048	8.048	8.048	8.048	8.205
YOR356W	7.524	7.524	7.524	7.524	7.264	7.004	7.004	7.162	6.77	6.77	6.898	6.898	6.898	7.187	7.187	7.187	7.187	7.187	7.187	7.345	7.345	7.345	7.345	7.345	7.345	7.345	7.345	7.345	7.345	7.345	7.345	7.345	7.345	7.473	7.601	7.73	7.73	7.73	7.73	7.73	7.73	7.73	7.73	7.601	7.601	7.601	7.341	7.341	7.341
YDL185W	4.466	4.466	4.466	4.466	4.466	4.466	4.466	4.466	4.466	4.466	4.151	4.151	4.019	3.862	3.862	3.862	3.862	3.862	3.862	3.862	3.862	3.862	3.862	3.862	3.602	3.602	3.445	3.445	3.313	3.185	3.185	3.185	3.185	3.185	3.185	3.185	3.185	3.185	3.185	3.053	3.053	3.053	3.053	3.053	3.053	3.053	3.053	3.053	3.053
YML123C	10.681	10.681	10.681	10.681	10.681	10.524	10.524	10.524	10.524	10.524	10.524	10.524	10.524	10.392	10.392	10.392	10.392	10.549	10.549	10.418	10.418	10.418	10.418	10.289	10.289	10.158	10.158	10.026	10.026	10.026	10.026	10.026	10.026	10.026	10	10	9.869	9.869	9.869	9.869	9.869	9.869	9.185	8.899	8.164	8.164	8.164	8.164	8.164
YFL038C	8.012	8.012	8.012	8.012	7.88	7.88	7.723	7.723	7.723	7.723	7.723	7.723	7.723	7.723	7.723	7.723	7.437	7.437	6.991	6.991	6.991	6.442	6.281	6.281	6.15	6.15	6.15	5.89	4.901	4.901	4.901	4.901	4.901	4.901	4.901	4.744	4.487	4.487	4.487	4.619	4.619	4.49	4.49	4.49	4.263	3.303	3.621	3.207	3.207
YGL112C	7.704	7.993	7.993	8.407	8.407	8.696	8.696	8.696	8.824	8.982	8.85	8.718	8.718	8.718	8.718	8.718	8.847	9.107	9.367	10.59	10.718	10.718	10.718	10.718	10.718	10.85	11.245	11.245	11.245	11.402	11.27	11.27	11.27	11.27	11.27	11.717	11.717	12.266	12.266	12.266	12.397	12.529	12.529	12.661	12.661	12.661	12.661	12.661	12.661
YPR188C	5.824	5.824	5.824	5.56	5.56	5.56	5.044	5.044	5.333	5.333	7.101	9.477	9.477	10.187	10.187	10.344	10.472	10.886	11.278	12.186	12.186	12.475	12.475	12.475	12.475	12.475	12.735	12.578	12.578	12.578	12.578	12.578	12.578	12.578	12.578	12.578	12.995	13.127	13.127	13.127	12.97	12.97	13.365	13.365	13.493	13.779	13.779	14.507	14.507
YPR034W	6.087	6.087	5.955	5.955	5.824	5.824	5.824	5.824	5.824	5.824	5.824	5.824	5.824	5.824	5.824	5.692	5.692	5.82	4.363	3.917	3.657	3.657	3.657	3.499	3.368	3.368	3.368	3.499	3.499	3.499	3.499	3.499	3.185	3.185	3.056	3.056	3.056	3.056	3.056	3.056	3.056	3.056	3.056	3.056	3.053	3.053	3.053	3.053	3.053
YNL326C	8.352	8.352	8.349	8.25	8.407	8.407	8.407	8.407	8.407	8.539	8.15	8.15	8.414	8.414	8.414	8.414	8.414	8.414	8.256	8.256	8.099	7.967	8.121	8.407	8.407	8.407	8.407	8.407	8.407	8.25	8.51	8.924	8.924	8.924	9.081	9.081	9.081	9.081	9.081	9.081	9.081	9.081	9.209	9.209	9.209	9.338	9.338	9.338	9.338
YCL063W	6.735	6.475	6.475	6.475	6.867	6.999	7.413	7.413	7.413	7.413	7.413	7.885	7.885	8.199	8.196	8.196	8.196	8.196	8.324	8.196	8.064	7.647	7.647	7.647	7.647	7.775	7.775	7.775	7.512	7.512	7.512	7.12	7.014	6.985	6.985	6.985	6.985	6.985	6.854	6.462	6.305	6.176	6.565	6.565	7.268	7.268	7.268	7.268	7.268
YGR104C	2.135	1.721	1.852	2.109	2.655	2.655	2.655	2.944	2.944	3.075	3.075	3.207	3.339	3.339	3.339	3.339	3.339	3.339	3.339	3.207	3.836	3.836	4.543	4.543	5.352	6.19	6.347	6.475	6.764	6.764	7.474	7.606	7.606	8.177	8.02	8.02	8.02	8.151	8.283	8.283	8.283	8.283	8.126	8.126	8.126	8.126	8.126	8.257	10.135
YLL033W	7.838	7.838	7.838	7.838	8.127	8.127	8.127	8.127	8.127	8.259	8.519	8.782	8.782	8.782	8.782	8.782	8.782	8.782	8.914	9.045	9.045	9.045	9.045	9.045	9.045	9.045	9.045	8.914	8.914	8.914	8.782	8.782	8.914	8.625	8.625	8.625	8.756	8.756	8.599	8.599	8.599	8.599	8.599	8.599	8.599	8.599	8.599	8.599	8.599
YJR106W	10.789	10.398	10.398	10.398	10.398	10.529	10.529	10.5	11.884	11.884	12.012	12.012	12.301	12.144	12.404	12.247	12.247	11.704	11.704	11.836	11.968	11.836	12.125	11.993	11.993	11.993	12.388	12.26	12.26	12.26	12.26	12	12.26	12.128	12.128	12.26	12.128	12.128	12.128	12.128	12	12	12.513	12.513	12.642	12.642	12.773	12.645	12.645
YDR268W	5.614	5.771	5.771	5.771	5.771	5.771	5.771	5.771	5.771	5.64	5.64	5.797	5.797	5.797	5.797	5.797	5.669	5.669	5.669	5.669	5.669	5.511	5.511	5.511	5.511	5.511	5.511	5.511	5.511	5.511	5.511	5.511	5.511	5.511	5.511	5.511	5.126	5.126	4.995	4.995	4.995	4.995	5.126	5.284	5.284	5.284	5.284	5.284	5.284
YMR262W	11.39	11.39	11.521	11.521	12.484	12.484	12.484	12.744	12.744	12.902	12.902	13.191	13.062	13.062	13.191	13.191	13.191	13.191	13.191	13.319	13.319	13.319	13.29	13.29	13.418	13.418	13.418	13.418	13.418	13.418	13.418	13.55	13.422	13.993	13.993	13.993	14.15	14.15	14.15	14.15	14.15	13.993	13.993	13.993	13.993	13.993	13.993	13.993	13.993
YLR421C	9.342	9.602	9.602	9.865	9.865	9.865	9.865	9.865	9.865	9.865	9.865	9.865	9.865	9.865	9.865	9.865	9.865	9.865	9.737	9.609	9.609	9.609	9.609	9.609	9.609	9.609	9.609	9.609	9.609	9.609	9.609	9.477	9.477	9.477	9.609	9.609	9.609	9.609	9.609	9.609	9.609	9.609	9.609	9.609	9.609	9.609	8.979	8.591	8.591
YLR090W	8.828	8.828	8.828	8.828	8.828	8.828	8.828	8.828	8.828	8.828	8.828	8.828	8.828	8.828	8.828	8.699	8.699	8.699	8.699	8.699	8.699	8.439	8.311	8.311	8.022	8.022	7.894	8.022	8.179	8.179	8.022	8.022	8.022	8.022	8.022	8.022	8.022	7.865	7.865	7.733	7.733	7.733	7.733	7.319	7.319	6.385	5.968	5.971	6.099
YNR020C	9.287	9.419	9.551	9.551	9.551	9.551	9.551	9.551	9.84	9.84	9.84	9.84	9.84	9.84	9.682	9.682	9.682	9.682	9.525	9.525	9.788	9.788	9.788	9.631	9.631	9.631	9.631	9.631	9.499	9.342	9.342	9.474	9.474	9.474	9.474	9.474	9.474	9.474	9.474	9.474	9.474	9.602	9.602	9.602	9.602	9.73	9.73	9.573	9.573
YOR259C	11.174	11.431	11.431	12.368	12.368	12.368	12.368	12.368	12.368	12.368	12.372	12.372	12.372	12.372	12.628	12.628	12.757	12.757	12.757	12.757	12.757	12.757	12.757	12.625	12.365	12.365	11.97	11.97	11.97	11.97	11.97	11.97	11.97	11.97	11.838	11.838	11.838	11.838	11.838	11.838	11.707	11.707	11.549	11.007	10.718	10.718	10.718	10.718	10.718
YHR058C	6.806	6.806	6.806	6.154	6.154	4.43	4.009	2.603	2.735	2.892	3.021	3.306	3.855	3.984	3.984	3.984	3.826	4.218	4.218	4.218	4.218	3.955	3.955	3.669	3.537	3.768	4.028	5.236	5.236	5.65	5.781	5.781	5.781	5.781	5.781	5.781	5.781	5.781	6.228	6.228	6.228	6.228	6.099	6.099	6.257	6.257	6.257	7.088	7.088
YEL018W	5.024	5.024	5.024	4.764	4.764	4.892	4.478	4.478	4.478	4.478	4.321	3.778	3.034	2.328	2.328	2.17	1.987	1.987	1.987	1.856	1.724	1.856	1.727	1.856	1.856	1.856	1.827	1.827	1.984	2.141	2.398	2.655	2.812	3.069	3.069	3.069	3.069	3.197	3.325	3.585	3.871	6.782	7.383	7.54	7.54	7.672	7.672	7.672	7.672
YLR104W	0.944	0.944	1.072	1.201	1.201	1.201	1.201	1.201	1.201	1.201	1.201	1.201	1.201	1.201	1.201	1.49	1.746	2.035	2.295	2.295	2.295	2.453	2.453	2.453	2.453	2.453	2.453	2.453	2.453	2.581	2.581	2.581	2.581	2.581	2.581	2.581	2.581	2.713	2.713	2.713	2.713	2.87	2.87	2.87	2.87	2.87	2.87	2.998	3.313
YGR203W	3.557	3.297	3.294	3.759	3.759	3.759	3.759	4.045	4.045	4.045	4.045	4.202	4.045	4.045	3.913	3.785	3.785	3.785	3.785	3.785	3.785	3.785	3.785	3.785	3.657	3.499	3.814	3.946	3.946	3.946	4.074	4.071	4.228	4.228	4.228	4.228	4.228	4.385	4.905	5.037	6.742	6.742	6.899	7.346	7.474	8.016	8.016	8.661	8.661
YKL103C	6.863	7.258	7.514	7.386	7.386	7.386	7.386	7.254	7.254	7.254	7.254	7.254	7.097	7.543	7.832	7.832	7.832	7.832	8.224	8.224	8.224	8.224	8.224	8.224	8.224	8.224	8.224	8.224	8.224	8.224	8.381	8.51	8.51	8.51	8.641	8.901	9.033	9.033	9.033	9.681	9.781	9.781	9.781	9.781	9.781	9.781	9.781	10.67	10.93
YLR045C	8.542	8.831	8.831	8.831	8.963	8.963	9.12	9.12	9.12	9.12	9.12	9.12	9.12	9.12	9.12	9.252	9.252	9.252	9.252	9.252	9.252	9.252	9.252	9.252	9.252	9.252	9.252	9.252	9.252	9.252	9.383	9.383	9.541	9.541	9.541	9.541	9.541	9.541	9.383	9.383	9.383	9.383	9.255	9.255	9.255	9.255	9.255	8.706	8.549
YCR043C	7.537	8.657	9.598	9.755	9.755	9.755	9.755	9.755	9.912	10.301	10.59	11.11	11.11	11.11	11.713	11.713	12.131	12.657	13.049	13.181	13.309	13.309	13.309	13.309	13.309	13.309	13.437	13.437	13.437	13.437	13.569	13.569	13.569	13.569	13.569	13.569	13.726	13.858	13.858	13.858	14.173	14.173	14.173	14.173	14.173	14.173	14.173	14.173	14.304
YDR078C	3.903	4.038	4.038	4.17	4.17	4.17	4.17	4.17	4.042	4.327	4.88	4.88	4.88	4.88	4.88	4.88	5.48	5.997	6.128	6.128	6.128	6.128	6.257	6.257	6.257	6.517	6.645	6.645	6.645	6.513	6.513	6.356	6.356	6.484	6.902	7.033	7.033	7.033	7.033	7.322	7.165	7.165	7.165	7.165	7.165	7.322	7.454	7.454	7.454
YDR190C	12.118	12.118	12.118	12.118	12.118	10.924	10.401	10.408	9.994	9.994	9.994	9.994	9.994	9.994	9.994	9.994	9.994	9.994	9.862	9.862	9.862	9.862	9.734	9.419	9.419	9.419	8.196	8.068	7.679	7.679	7.548	7.548	7.548	7.548	7.548	7.548	7.416	7.416	6.61	6.354	5.936	5.647	5.49	5.358	5.358	5.358	4.963	4.963	5.252
YLR423C	4.15	4.307	4.307	4.307	4.047	3.242	3.242	3.242	4.263	5.075	6.577	6.709	6.709	7.254	6.998	6.998	7.261	7.261	7.261	7.261	7.389	7.784	7.784	7.916	7.923	8.179	8.179	8.179	8.179	9.04	9.168	9.168	9.168	9.168	9.168	8.905	8.905	9.161	9.425	9.425	9.425	9.425	9.425	9.425	9.165	9.322	9.479	9.922	10.105
YLL018C-A	1.317	1.448	1.448	1.58	1.843	1.843	1.843	1.975	2.238	2.238	2.238	2.238	2.238	2.238	2.238	2.238	2.238	2.238	2.238	2.238	2.238	2.238	2.238	2.238	2.238	2.238	2.238	2.238	2.238	2.238	2.238	2.238	2.238	2.238	2.238	2.238	2.37	2.37	2.502	2.502	2.502	2.502	2.502	2.502	2.502	2.502	2.502	2.502	2.502
YER130C	2.273	2.273	2.273	2.116	1.958	1.698	1.698	1.698	1.698	1.698	1.698	1.856	1.856	1.596	1.438	0.966	0.966	0.809	0.677	0.806	0.806	0.806	0.937	1.223	1.223	1.223	1.223	1.223	1.223	1.223	1.223	1.223	1.223	1.223	1.223	1.355	1.541	1.541	1.541	1.541	1.541	1.541	1.698	1.698	1.698	1.955	1.955	1.955	2.087
YNR066C	0.527	0.527	0.527	0.527	0.527	0.527	0.527	0.527	0.527	0.527	0.527	0.658	0.658	0.658	0.658	0.658	0.658	0.658	0.658	0.658	0.658	0.658	0.658	0.658	0.658	0.658	0.658	0.658	0.658	0.658	0.658	0.658	0.658	0.658	0.658	0.658	0.658	0.658	0.658	0.658	0.527	0.527	0.527	0.527	0.527	0.527	0.527	0.527	0.527
YJL174W	3.701	3.701	3.701	3.701	3.701	3.701	3.701	3.701	3.57	3.57	3.57	3.57	3.313	3.313	3.313	3.313	3.313	3.313	3.313	3.313	3.313	3.313	3.313	3.313	3.313	3.313	3.313	3.313	3.181	3.181	3.181	3.181	3.181	3.181	3.181	3.181	3.181	3.181	3.181	3.181	3.024	3.024	3.024	3.024	3.024	3.024	3.024	3.024	3.024
YGL020C	6.965	5.409	5.409	5.409	5.28	5.28	5.28	5.28	5.152	4.105	4.394	4.263	4.263	4.263	4.263	3.325	3.582	5.222	5.508	5.508	5.508	5.794	7.309	7.572	7.701	7.701	7.961	7.572	7.704	7.704	7.704	7.704	7.572	7.572	7.572	7.572	7.572	7.572	7.704	7.576	7.576	7.707	7.836	7.836	7.964	7.964	7.964	8.092	8.224
YDL061C	4.495	4.626	4.758	5.622	5.622	5.622	5.622	5.622	5.622	5.622	5.233	5.233	5.779	5.779	6.094	6.672	6.672	6.672	6.672	6.672	6.672	6.672	6.672	6.675	6.675	6.675	6.675	6.675	6.675	6.964	6.964	7.096	7.253	7.381	7.381	7.381	7.381	7.381	7.381	7.381	7.381	7.381	7.381	7.381	7.381	7.381	7.381	7.381	7.381
YNL096C	4.129	4.129	4.129	4.129	4.129	4.129	4.129	4.129	4.129	4.129	4.129	4.129	4.129	3.997	3.997	3.997	3.997	3.997	3.997	3.997	3.997	3.997	3.997	3.869	3.74	3.74	3.74	3.74	3.74	3.583	3.583	3.583	3.583	3.583	3.583	3.583	3.583	3.583	3.583	3.583	3.583	3.583	3.583	3.583	3.583	3.583	3.426	3.426	3.426
YDR042C	7.086	7.086	7.086	7.086	6.957	6.957	6.957	6.957	6.957	6.957	6.957	6.829	6.829	6.697	6.697	6.697	6.697	6.697	6.697	5.856	5.856	5.856	4.231	4.1	4.1	3.942	3.942	3.785	3.496	3.053	2.896	2.896	2.896	2.478	1.663	1.534	1.534	1.534	1.534	1.929	1.929	1.929	1.929	1.929	1.929	1.929	1.929	1.929	1.929
YDL178W	5.097	5.097	5.097	5.097	5.482	5.325	5.325	5.325	5.197	5.197	5.197	4.779	4.908	4.388	4.516	4.516	4.673	4.673	4.417	4.259	4.028	3.743	3.743	4.442	4.702	4.702	4.702	4.702	4.702	4.86	4.731	4.731	4.863	4.863	4.863	4.731	4.731	4.731	4.889	4.889	5.178	6.247	6.378	6.378	6.799	6.799	6.799	6.799	6.799
YER074W	5.037	5.037	5.037	5.037	5.037	5.037	5.037	5.326	5.326	5.326	5.326	5.326	5.326	5.326	5.326	5.326	5.326	5.326	5.326	5.326	5.326	5.326	5.326	5.326	5.326	5.326	5.326	5.169	5.169	5.169	5.169	5.169	5.169	5.169	5.011	5.011	4.883	4.883	4.626	4.626	4.626	4.626	4.626	4.626	4.626	4.626	4.626	4.626	4.626
YBL025W	9.787	9.787	9.787	9.787	9.787	10.051	10.34	10.34	10.497	10.497	10.442	10.468	10.914	11.229	11.229	11.229	11.229	11.229	10.914	11.043	10.523	10.523	10.523	10.654	10.497	10.497	10.841	10.841	10.841	11.313	11.313	11.313	11.313	11.313	11.024	10.706	10.962	10.805	10.805	10.673	10.673	10.545	10.702	10.571	10.571	10.571	10.571	9.999	9.871
YLR213C	10.63	10.63	10.63	10.472	10.472	10.472	10.472	10.472	10.601	10.601	10.601	10.472	10.472	10.472	10.472	10.344	10.344	9.041	8.466	7.862	7.734	7.734	7.734	7.734	7.734	7.734	7.734	7.734	7.342	7.185	7.185	7.185	7.185	7.185	7.185	7.028	7.028	6.896	6.896	6.896	6.896	6.109	6.109	6.109	6.109	6.109	5.795	5.663	5.663
YDR233C	0.263	0.263	0.263	0.263	0.263	0.263	0.263	0.263	0.263	0.263	0.263	0.263	0.263	0.263	0.263	0.263	0.263	0.263	0.263	0.263	0.263	0.263	0.263	0.263	0.263	0.263	0.263	0.263	0.263	0.263	0.395	0.395	0.395	0.395	0.395	0.395	0.395	0.395	0.395	0.395	0.395	0.395	0.395	0.395	0.395	0.395	0.263	0.395	0.395
YOR099W	6.488	6.488	6.488	6.488	6.619	6.619	6.619	6.619	6.619	6.619	6.619	6.619	6.619	6.619	6.619	6.619	6.619	6.619	6.619	6.619	6.619	6.619	6.619	6.619	6.619	6.619	6.619	6.619	6.619	6.619	6.619	6.619	6.619	6.619	6.619	6.619	6.231	6.099	5.971	5.971	5.971	5.971	5.971	5.971	5.843	5.843	5.843	5.843	5.843
YLR025W	2.976	2.976	2.976	3.104	3.65	5.602	6.048	6.979	6.979	7.242	8.956	10.259	10.259	10.388	10.388	10.388	10.388	10.388	10.388	10.388	10.259	10.417	10.574	10.706	11.12	11.12	11.12	11.12	11.12	11.12	11.12	11.383	11.383	11.383	11.383	11.383	11.383	11.226	11.357	11.54	11.409	11.669	11.8	12.214	13.027	13.158	13.158	13.158	13.03
YER020W	3.573	3.573	3.156	3.024	3.024	3.024	3.024	3.024	3.024	3.024	2.767	2.61	2.167	1.775	1.775	1.775	1.775	1.644	1.512	1.512	1.512	1.512	1.223	1.223	1.223	1.223	1.223	1.223	1.223	1.223	1.223	1.223	0.835	0.417	0.417	0.417	0.417	0.417	0.417	0.417	0.417	0.417	0.417	0.417	0.417	0.417	0.417	0.417	0.289
YDR469W	6.687	6.687	7.134	7.134	7.265	7.265	7.265	7.522	8.1	8.1	8.1	8.1	8.257	8.257	8.257	8.572	8.572	8.704	8.704	8.704	8.704	8.572	8.572	8.44	8.44	8.598	8.598	8.887	9.85	10.007	10.007	10.007	10.139	9.981	9.981	9.824	9.927	9.927	10.19	10.19	10.19	10.322	10.19	10.19	10.19	10.19	10.19	10.19	10.19
YJL173C	7.611	7.611	7.611	8.186	8.186	8.186	8.186	8.058	8.321	8.844	8.844	8.844	8.844	8.973	8.973	8.973	9.101	9.361	9.618	9.932	9.932	9.932	9.932	9.932	9.932	9.669	9.537	9.936	10.067	11.374	11.374	11.374	11.374	11.246	11.246	11.637	11.637	11.637	11.743	11.743	11.875	12.032	12.19	12.19	12.321	12.321	12.321	12.321	12.321
YBR214W	8.391	8.366	8.366	8.494	8.776	8.934	8.934	8.934	8.934	8.934	8.934	8.333	8.205	8.205	8.205	8.333	8.333	8.333	8.333	8.333	8.333	8.333	7.817	7.553	7.553	7.553	7.553	7.553	7.553	7.553	7.11	7.268	6.748	6.616	6.773	6.513	6.638	6.507	6.763	6.763	6.763	6.474	6.214	6.346	6.346	6.346	6.214	6.214	6.214
YCR028C-A	12.615	12.743	12.875	12.747	12.776	12.907	13.321	13.193	13.325	13.482	13.482	14.031	14.031	14.031	14.031	14.606	14.606	14.734	14.734	14.734	14.734	14.891	14.891	14.891	14.891	14.891	14.763	14.763	14.789	14.92	14.92	15.078	15.235	15.363	15.363	15.363	15.363	15.363	15.363	15.107	14.975	14.975	14.975	14.975	14.975	14.975	14.975	14.975	14.975
YOL147C	10.206	10.074	10.074	10.074	10.074	10.074	10.074	10.074	10.074	10.074	10.78	11.066	12.289	12.289	13.021	13.021	13.021	13.021	13.021	13.021	13.178	13.438	13.724	13.724	13.852	13.852	13.852	13.852	13.852	13.852	13.852	13.852	14.167	14.167	14.138	14.138	14.138	14.27	14.27	14.559	14.69	14.822	14.822	14.822	14.822	14.822	14.822	14.822	14.979
YMR195W	2.887	2.887	2.887	2.755	2.623	2.466	1.548	1.416	1.284	1.702	1.702	1.702	1.702	1.702	1.702	1.57	1.57	1.442	1.442	1.573	2.016	2.016	2.016	2.016	2.016	2.016	2.016	2.016	2.174	2.591	2.591	2.748	2.748	2.748	2.748	2.748	2.748	2.748	2.748	2.748	2.748	2.906	2.906	2.906	2.906	2.906	2.906	2.906	2.906
YGL185C	5.981	5.981	5.981	5.981	5.853	5.853	5.853	5.853	5.853	5.853	5.853	5.853	5.721	4.63	4.63	4.63	4.787	4.919	6.755	6.755	6.887	7.539	7.539	7.51	8.425	9.834	9.702	9.834	9.834	9.834	9.702	9.545	9.545	9.677	9.677	9.677	9.677	9.677	9.677	10.149	10.149	11.43	11.43	11.43	11.43	11.43	11.69	11.953	11.953
YPL149W	11.104	11.104	11.104	10.841	9.746	9.746	10.189	10.189	10.189	10.189	10.189	10.189	10.16	10.16	10.317	10.317	10.317	10.317	10.317	10.032	9.768	9.768	9.9	9.9	9.9	9.9	9.9	9.768	9.768	9.768	9.768	9.768	9.64	9.64	8.773	8.773	8.67	8.67	8.67	8.67	8.67	8.67	8.67	8.67	8.802	8.93	8.93	9.216	9.216
YDR309C	0.26	0.26	0.392	0.915	0.915	0.915	0.915	0.915	0.915	0.915	0.915	0.915	0.915	0.915	0.915	0.915	0.915	0.915	0.787	0.787	0.787	0.787	0.787	0.787	0.787	0.787	0.787	0.787	0.787	0.787	0.787	0.787	0.787	0.787	0.787	0.787	0.787	0.787	0.787	0.787	0.787	0.787	0.787	0.787	0.787	0.787	0.787	0.787	0.787
YML095C	5.708	5.865	5.865	5.865	4.324	4.167	4.295	3.618	3.618	3.618	3.618	3.332	3.204	3.204	3.204	3.332	2.944	2.944	2.944	2.944	2.786	2.658	2.658	2.658	2.398	2.497	2.757	5.207	5.207	5.939	7.191	7.191	7.322	7.637	7.637	7.736	7.865	7.865	7.865	8.15	8.15	8.15	8.022	8.022	8.022	8.022	8.022	8.154	8.154
YGL127C	6.392	6.392	6.392	6.263	6.263	6.263	6.263	6.263	6.263	5.974	5.974	5.974	5.974	5.974	5.304	5.955	5.955	6.347	6.347	6.479	6.636	6.636	6.636	6.636	6.636	6.636	6.636	6.636	6.636	6.479	6.607	6.347	6.347	6.347	6.347	6.347	6.347	6.479	6.479	6.479	6.479	6.479	6.479	6.479	6.479	6.479	6.479	6.479	6.347
YDR331W	9.57	9.676	9.676	9.961	9.961	9.961	9.961	9.961	10.093	10.093	10.221	10.221	10.221	10.221	10.064	10.221	12.407	12.407	12.539	12.536	12.536	12.536	12.536	12.693	12.693	13.351	13.509	13.509	13.509	13.798	13.798	13.798	13.798	13.798	13.798	13.926	13.926	13.926	13.926	13.926	13.926	13.926	13.926	13.926	14.054	14.054	14.054	14.212	14.475
YIL077C	3.659	3.659	3.659	3.659	3.659	3.659	3.659	3.659	3.816	3.945	3.945	3.945	3.945	3.945	3.816	3.816	3.816	3.816	3.816	3.816	3.816	3.816	3.816	3.816	3.816	3.816	3.816	3.816	3.816	3.816	3.816	3.816	3.945	3.945	3.787	3.787	3.787	3.656	3.656	3.656	3.656	3.659	3.659	3.659	3.502	3.502	3.502	3.373	3.662
YGR081C	12.849	13.421	13.549	14.072	14.072	14.072	14.072	14.072	14.361	14.361	14.493	14.493	14.493	14.493	14.625	14.756	14.888	14.888	14.888	14.888	15.203	15.203	15.203	15.203	15.203	15.331	15.331	15.331	15.331	15.331	15.331	15.331	15.463	15.463	16.564	16.564	16.827	16.827	16.827	16.827	16.827	16.827	16.827	16.802	16.673	16.673	16.673	16.673	16.673
YGL202W	0.289	0.289	0.289	0.289	0.289	0.289	0.289	0.289	0.289	0.289	0.289	0.289	0.289	0.289	0.289	0.289	0.289	0.289	0.289	0.289	0.289	0.289	0.289	0.289	0.289	0.289	0.289	0.289	0.289	0.289	0.289	0.289	0.289	0.289	0.289	0.289	0.289	0.289	0.289	0.289	0.289	0.289	0.289	0.289	0.289	0.289	0.132	0.132	0.132
YPR172W	7.634	7.634	7.634	7.634	7.634	7.634	7.762	7.762	7.762	7.63	7.762	7.634	7.502	8.343	9.698	9.698	9.984	9.984	9.984	10.112	9.955	9.955	9.955	10.086	10.375	10.533	10.533	10.533	10.533	10.533	10.533	10.664	10.664	10.796	10.796	10.796	10.796	10.796	10.825	11.085	11.608	11.608	11.608	11.608	11.608	11.477	11.213	11.082	11.082
YOR285W	10.725	10.725	10.725	10.596	10.468	10.885	11.014	11.145	11.277	11.277	11.145	11.145	11.566	11.438	11.438	11.438	11.595	11.595	11.595	11.441	11.441	11.441	11.858	11.858	11.858	11.858	11.858	11.858	11.858	11.987	11.987	11.987	11.987	11.987	11.987	11.987	11.858	11.99	11.99	11.99	12.147	12.147	12.147	11.858	11.858	11.858	11.858	11.858	11.858
YMR148W	5.435	5.435	5.564	5.564	5.564	5.564	5.564	5.564	4.016	3.499	3.342	3.602	3.734	3.734	3.862	4.963	5.278	5.406	5.406	5.406	5.93	5.93	5.93	5.93	5.93	5.93	5.93	6.058	6.373	6.658	6.915	7.047	7.047	6.889	7.018	7.149	7.175	7.175	7.175	7.175	7.175	7.303	7.303	7.303	7.303	7.461	7.721	7.721	7.721
YJL128C	4.398	4.398	4.266	4.266	4.552	4.998	5.255	5.54	5.54	5.54	5.698	5.698	5.829	5.829	5.829	5.829	5.8	5.8	5.8	5.8	5.8	5.8	5.8	5.8	5.8	5.958	6.089	6.089	6.353	6.353	6.353	6.353	6.353	6.353	6.195	6.038	6.038	5.877	5.877	5.877	5.877	5.877	5.877	5.877	6.006	6.163	6.163	6.163	6.163
YDL019C	14.42	14.42	14.549	14.549	14.549	14.417	14.417	14.86	14.86	15.017	15.277	15.383	15.669	15.669	15.669	15.669	15.669	15.669	15.669	15.669	15.669	15.929	16.086	16.086	16.086	16.244	16.244	15.826	15.984	15.537	15.537	15.801	15.801	15.801	15.801	15.801	15.801	15.801	15.775	15.775	15.775	15.775	15.775	15.775	15.775	15.775	15.647	15.647	15.229
YGR198W	2.321	2.321	2.321	2.321	2.321	2.321	1.801	1.644	1.384	1.384	1.644	1.644	1.644	1.644	1.512	1.64	1.509	1.509	1.666	1.666	1.666	1.666	1.666	1.666	1.981	1.981	1.981	1.981	1.981	2.266	2.266	2.266	2.266	2.266	2.266	2.424	2.424	2.552	2.552	2.552	2.552	2.424	2.552	3.284	3.804	4.507	4.635	4.635	4.635
YLR266C	9.363	9.363	9.363	9.363	9.363	9.363	9.363	9.363	9.363	9.363	9.232	9.103	9.103	9.103	9.103	9.103	8.946	8.946	8.686	8.686	8.686	8.686	8.686	8.686	8.686	8.558	8.558	8.558	8.4	8.4	7.954	7.954	7.826	7.694	7.537	7.537	7.537	7.277	7.013	7.013	6.728	6.728	6.728	4.918	4.918	4.789	4.789	4.789	4.789
YBR026C	3.768	3.768	3.64	3.64	3.64	3.768	3.64	3.64	3.64	3.64	3.512	3.38	3.094	2.969	2.966	3.229	5.624	5.752	5.752	5.752	6.324	6.324	7.03	7.03	7.03	7.03	7.03	6.898	6.898	6.898	7.213	7.213	7.473	7.63	7.63	7.63	7.63	7.63	7.63	7.63	7.63	7.63	7.63	7.788	8.077	8.077	8.077	8.333	8.333
YPL037C	1.076	1.076	1.076	1.076	1.076	1.076	1.076	1.076	1.076	1.076	1.076	1.076	1.076	1.076	1.076	1.076	1.076	1.076	1.076	1.233	1.233	1.233	1.233	1.101	1.101	0.97	0.97	0.97	1.098	1.098	1.098	1.098	1.098	0.835	0.864	0.864	0.864	0.864	0.864	0.864	0.864	0.575	0.575	0.575	0.86	0.989	0.989	0.989	0.989
YJL014W	10.886	10.886	11.175	11.175	11.175	11.175	11.175	11.304	11.304	11.304	11.304	11.304	11.435	11.435	11.567	11.567	11.567	11.567	11.567	11.567	11.567	11.567	11.699	11.699	11.856	11.856	11.856	11.856	11.856	11.856	11.856	11.856	11.728	11.728	11.728	11.728	11.728	11.596	11.596	11.596	11.596	11.596	11.468	11.211	11.079	11.079	11.079	11.079	11.079
YFL024C	4.36	4.934	5.194	5.352	5.352	5.615	5.615	5.615	5.615	5.615	5.615	5.615	5.615	5.644	5.644	5.644	5.644	5.618	5.487	5.069	4.938	4.938	4.938	4.681	4.681	5.098	5.516	6.354	6.354	6.482	6.482	6.482	6.482	6.482	6.482	6.354	6.354	6.354	6.482	6.482	6.482	6.482	6.482	6.614	6.614	6.614	6.745	6.874	6.874
YDR407C	7.107	7.107	7.239	7.396	7.268	7.268	7.268	7.268	7.268	7.139	7.139	7.553	7.553	7.553	7.553	7.553	7.422	7.29	7.29	7.158	7.158	7.03	7.03	7.03	7.03	7.158	7.158	7.158	7.158	7.158	7.158	7.158	7.158	7.158	7.158	7.158	7.158	7.158	7.001	7.001	6.741	6.741	6.741	6.741	6.741	6.741	6.741	6.898	6.898
YAL062W	7.589	7.589	7.589	7.589	7.589	7.589	7.589	7.589	7.461	7.461	7.589	7.721	7.721	7.721	7.721	7.721	7.849	7.849	7.849	7.981	7.981	7.981	7.823	7.666	7.666	7.666	7.666	7.666	7.666	7.666	7.666	7.666	7.666	7.666	7.666	7.666	7.666	7.666	7.666	7.666	7.666	7.666	7.666	7.351	7.22	7.22	7.091	7.091	7.091
YJR044C	6.305	6.305	6.334	5.939	5.939	5.81	5.81	5.81	4.972	4.841	4.841	5.775	6.484	7.981	8.109	8.241	8.79	8.79	9.342	9.474	9.474	9.474	9.474	9.474	9.605	9.448	9.711	10.235	10.491	10.491	10.934	11.352	11.352	12.296	12.559	12.716	12.874	12.745	12.745	13.034	13.349	13.349	13.506	13.506	13.506	13.506	13.506	13.506	13.506
YOR202W	11.097	11.097	11.097	11.097	11.097	11.097	11.097	10.837	10.16	10.288	10.288	10.288	10.288	10.288	10.288	10.288	10.288	10.288	10.288	10.288	10.288	10.288	10.288	10.288	10.288	10.288	10.288	10.288	10.288	10.003	10.003	10.003	10.003	10.003	9.431	9.431	9.142	9.142	9.142	9.142	8.985	8.853	8.853	8.725	8.725	8.725	8.725	8.462	8.462
YLR372W	8.125	7.547	7.283	7.283	7.412	7.412	7.412	7.412	6.763	6.503	5.12	5.12	5.12	5.12	5.12	5.12	4.991	4.991	4.991	4.471	4.208	4.051	4.179	4.307	4.574	4.574	4.574	4.574	4.574	4.731	4.731	4.731	4.731	4.731	4.731	4.603	4.603	4.76	5.049	4.918	4.918	4.918	4.918	4.918	4.918	4.918	4.918	4.918	5.046
YIR035C	6.494	6.626	6.652	6.787	6.787	6.787	6.787	6.787	6.787	6.787	6.523	6.164	6.954	7.763	8.536	8.536	8.536	8.536	8.536	8.536	8.273	9.108	9.108	9.108	9.108	9.265	9.137	9.008	9.008	9.008	9.008	9.137	9.265	9.785	9.785	9.657	9.657	9.657	9.657	9.657	9.525	9.814	9.946	9.946	9.946	9.946	9.946	9.946	9.946
YNL283C	4.129	3.869	3.869	3.869	3.869	3.869	3.869	3.869	3.74	3.74	3.583	3.583	3.426	3.268	3.268	2.983	2.983	1.13	0.735	0.735	0.735	0.735	0.735	0.735	0.735	0.604	0.604	0.604	0.761	0.604	0.604	0.604	0.604	0.604	0.604	0.604	0.604	0.604	0.604	0.604	0.604	0.604	0.604	0.604	0.604	0.604	0.604	0.446	0.575
YPL078C	7.519	7.519	7.39	7.39	7.204	7.204	7.204	7.204	7.204	7.204	7.467	7.467	7.467	7.182	7.182	7.182	7.182	7.182	7.182	7.182	7.153	7.153	7.284	7.284	7.284	7.284	7.284	7.021	7.153	7.153	7.153	7.153	7.153	7.153	7.153	7.021	7.021	7.021	7.021	7.149	7.149	7.149	7.149	7.149	7.149	7.149	7.149	7.149	7.149
YHR141C	5.217	5.217	4.799	4.257	4.257	4.257	4.257	4.257	4.257	4.257	4.257	4.257	4.257	4.257	4.1	4.1	4.1	4.1	4.1	4.1	4.1	3.785	3.785	3.628	3.628	3.628	3.628	3.496	3.496	3.368	3.368	2.979	2.979	2.979	2.979	2.69	2.69	2.69	2.247	1.958	1.801	1.801	1.541	1.541	1.541	1.673	1.673	1.673	1.673
YDL123W	6.32	6.32	6.163	6.163	6.163	6.163	6.42	6.42	6.526	6.526	6.526	6.526	6.526	6.683	6.815	7.129	7.129	7.129	7.129	7.129	7.258	7.649	7.649	7.649	7.492	7.492	7.492	7.492	7.649	7.258	7.126	7.126	6.84	6.84	7.104	7.63	7.63	7.63	7.63	7.762	7.894	7.894	7.894	7.894	7.894	7.894	7.894	7.894	7.894
YML098W	13.233	13.39	13.105	13.105	13.105	13.105	12.947	12.53	12.084	11.926	11.901	11.901	12.032	12.032	12.032	12.032	11.875	11.483	11.483	11.483	11.901	11.769	11.769	12.19	12.19	12.032	12.032	12.032	12.032	12.032	12.032	12.032	11.644	11.644	11.201	11.044	11.435	11.435	11.567	11.41	11.41	11.121	11.121	10.989	10.476	10.318	10.318	10.318	10.318
YIL089W	8.703	8.703	8.703	8.574	9.123	8.992	8.992	8.992	8.992	8.732	8.732	8.995	8.995	8.995	8.995	8.995	8.995	8.995	8.995	8.995	8.867	8.035	7.907	8.035	8.035	8.035	8.035	8.164	8.164	8.164	7.875	7.875	7.717	7.717	7.586	6.879	7.04	7.172	7.592	7.592	7.592	7.592	7.592	7.592	7.592	7.592	7.435	7.435	7.307
YJR122W	5.261	5.261	4.976	4.972	4.24	4.083	4.083	4.083	4.083	4.083	4.083	4.083	4.083	4.083	4.083	4.083	4.083	4.083	3.926	3.797	3.797	3.797	3.926	3.926	3.926	3.926	4.057	4.057	3.9	3.9	3.743	3.743	3.585	3.585	3.585	3.585	3.585	3.585	3.585	3.585	3.585	3.585	3.139	3.139	3.139	3.139	3.267	3.267	3.136
YAL059W	7.894	7.762	10.215	11.309	11.309	11.858	11.858	12.118	12.118	12.118	12.118	12.382	12.382	12.382	12.513	12.645	12.645	12.645	12.645	12.645	12.645	12.385	12.517	12.359	12.359	13.326	13.326	13.454	13.586	13.586	13.717	14.131	14.131	14.131	14.131	14.26	14.131	14.266	14.266	14.266	14.552	14.68	15.123	15.255	15.123	15.123	15.255	15.255	15.255
YDL042C	8.718	8.433	8.301	8.301	7.986	7.829	7.829	7.412	7.148	6.991	7.254	8.163	8.163	8.291	8.551	8.551	8.683	8.683	8.683	8.525	8.525	8.397	8.397	8.397	8.397	8.397	8.397	8.265	8.265	8.423	8.423	8.423	8.423	8.423	8.423	8.291	8.291	8.291	8.291	8.291	8.163	8.163	8.163	8.163	8.32	8.32	8.32	8.32	8.192
YNR007C	10.827	11.116	11.116	11.116	11.116	11.116	10.985	10.985	11.428	11.27	11.27	11.139	11.813	11.813	11.813	11.813	11.813	12.102	12.102	12.102	12.362	12.365	12.365	12.365	12.365	12.365	12.493	12.625	12.654	12.917	13.437	13.437	13.723	13.723	13.723	13.723	13.723	13.88	13.88	13.88	14.038	14.195	14.195	14.038	14.038	13.778	13.649	13.935	14.067
YOR004W	3.939	3.939	3.939	3.939	3.807	3.939	3.939	3.939	3.939	3.811	3.811	3.682	3.682	3.682	3.525	3.657	3.788	3.66	3.66	4.206	4.206	4.206	4.206	4.206	4.206	4.206	4.206	4.206	4.206	4.206	4.206	4.077	4.077	4.077	4.363	4.363	4.363	4.363	4.235	3.946	3.946	3.946	3.946	4.488	4.488	4.488	4.488	4.488	4.36
YML048W	6.869	6.869	6.869	6.869	6.869	6.869	6.869	6.869	7.133	7.133	7.133	7.133	7.133	7.133	7.133	7.264	7.264	7.293	7.162	7.319	7.319	7.319	7.319	7.319	7.319	7.319	7.191	7.191	7.191	7.191	7.191	7.191	7.059	6.902	6.902	6.902	6.744	6.744	6.744	6.876	6.876	6.59	6.459	6.459	6.459	6.459	6.459	6.041	6.041
YBL036C	6.417	6.417	6.417	6.809	6.809	6.809	6.809	6.809	6.677	6.835	6.835	6.835	6.966	6.966	6.966	6.966	6.966	6.966	7.223	7.223	7.223	7.223	7.223	7.355	7.355	7.355	7.355	7.355	7.355	7.355	7.095	7.12	7.403	7.531	7.659	8.497	8.626	8.626	8.626	8.626	8.626	8.626	8.626	8.626	8.626	8.626	8.626	8.655	8.523
YOR227W	11.049	11.049	11.049	11.049	11.049	10.606	10.738	10.475	10.475	10.475	10.475	10.475	10.189	10.061	10.061	10.061	10.061	10.061	8.709	8.581	8.581	7.74	7.223	6.963	6.963	6.963	6.963	6.703	6.571	6.414	6.257	6.257	5.839	5.839	5.839	5.839	5.682	5.682	5.425	4.847	4.847	3.83	2.183	1.534	1.117	1.117	1.249	1.249	1.249
YCR075C	2.696	2.696	2.696	2.282	2.125	1.996	1.996	1.74	1.483	1.252	1.278	2.687	2.687	2.687	2.687	2.687	2.687	2.53	2.533	2.533	2.822	2.979	2.979	2.979	2.979	2.979	2.851	2.851	3.239	3.239	3.239	3.528	3.66	3.528	3.528	3.917	4.18	4.568	4.7	5.143	5.143	5.143	5.3	5.56	5.56	6.369	6.369	6.527	6.527
YFR016C	7.673	7.801	7.801	7.801	8.064	8.064	8.588	8.588	9.371	10.016	10.016	10.148	10.148	10.276	10.404	10.404	10.404	10.404	10.247	10.247	10.247	10.379	10.639	10.639	10.639	10.639	10.639	10.639	10.796	10.928	10.928	10.928	10.928	10.928	10.928	11.085	11.085	11.085	11.085	11.085	11.085	10.953	10.953	10.953	10.953	10.953	10.953	10.953	10.953
YGL037C	0.132	0.132	0.132	0.395	0.527	0.658	0.658	0.658	0.658	0.658	0.658	0.658	0.658	0.658	0.658	0.658	0.658	0.658	0.658	0.658	0.658	0.79	0.79	0.79	0.79	0.79	0.79	0.79	0.947	0.947	0.947	0.947	0.947	0.947	0.947	0.947	1.079	1.079	1.236	1.236	1.236	1.236	1.551	1.551	1.551	1.551	1.551	1.551	1.551
YNR014W	0.395	0.552	0.552	0.552	0.552	0.552	0.552	0.552	0.552	0.552	0.552	0.552	0.552	0.552	0.552	0.552	0.552	0.552	0.552	0.552	0.552	0.838	0.838	0.838	0.838	0.838	0.838	0.838	0.838	0.838	0.838	0.838	0.838	0.838	0.97	1.101	1.101	1.101	1.101	1.101	1.101	1.101	1.101	1.101	1.101	1.101	1.101	1.101	1.101
YER117W	1.124	1.124	1.124	0.86	0.443	0.443	0.443	0.443	0.443	0.443	0.443	0.443	0.443	0.443	0.286	0.286	0.286	0.286	0.286	0.286	0.286	0.128	0.128	0	0	0	0	0	0	0	0	0	0	0	0	0	0	0	0	0	0	0	0	0	0	0	0	0	0
YER156C	4.95	4.95	4.95	4.95	4.818	4.818	4.818	4.818	4.818	4.818	4.818	4.818	4.818	4.818	4.818	4.687	4.687	4.687	4.687	4.687	4.687	4.687	4.687	4.529	4.529	4.529	4.529	4.529	4.529	4.529	4.529	4.529	4.529	4.529	4.529	4.529	4.529	4.529	3.98	3.849	3.849	3.717	3.717	3.717	3.717	3.717	3.717	3.589	3.589
YDR105C	5.843	5.843	5.843	5.843	5.425	5.557	6.228	6.228	6.07	6.07	5.627	5.316	5.576	5.576	5.733	5.733	5.891	5.891	5.891	6.019	6.019	5.891	5.891	5.891	5.444	5.573	5.313	5.155	5.155	5.412	5.672	5.932	6.221	6.378	6.378	6.378	6.536	6.796	6.796	6.796	6.796	6.796	6.924	6.924	6.924	6.924	6.924	6.924	6.924
YMR125W	13.254	13.254	13.412	13.412	13.412	13.412	13.28	13.412	13.803	13.803	13.935	14.063	14.063	14.063	14.063	14.063	14.063	14.063	14.063	14.063	14.063	14.063	14.063	14.221	14.221	14.221	14.221	14.221	14.221	14.221	14.089	13.932	13.8	13.8	13.8	13.8	13.8	13.8	13.8	13.8	13.123	12.863	12.734	12.734	12.734	12.734	12.705	12.705	12.705
YBR030W	8.704	8.704	9.256	9.648	9.648	9.648	9.648	9.911	9.911	9.911	9.911	9.911	9.911	9.754	9.754	9.754	9.754	9.596	9.465	9.179	9.179	9.179	9.179	9.179	9.047	9.047	9.047	8.919	8.656	8.524	8.524	8.524	8.392	8.392	8.392	8.392	8.264	8.264	8.264	8.264	8.264	8.264	8.264	8.264	8.264	8.132	8.132	8.132	7.272
YNL133C	1.095	1.095	0.966	0.966	0.966	0.966	0.966	0.966	0.966	0.838	0.838	0.838	0.838	0.838	0.838	0.838	0.838	0.838	0.838	0.838	0.838	0.838	0.97	0.97	0.97	0.97	0.97	0.97	0.97	0.97	0.97	0.97	0.97	0.97	0.97	0.97	0.97	0.97	0.97	0.97	0.97	0.97	0.97	0.97	0.97	0.97	0.97	0.97	0.97
YDR123C	14.068	14.068	14.068	14.068	14.068	14.068	13.936	13.936	13.779	13.515	13.515	13.384	13.384	13.384	11.974	11.037	10.777	10.777	10.777	10.777	10.777	10.777	10.382	10.382	10.25	10.25	10.25	9.994	9.994	9.734	9.734	9.345	8.764	8.764	8.764	8.504	8.372	8.087	8.087	8.087	8.087	8.087	6.568	6.568	4.591	4.199	3.91	3.653	3.393
YMR199W	6.402	6.402	6.402	6.402	6.533	6.533	6.533	6.533	6.533	6.533	6.533	6.533	6.533	6.533	6.533	6.533	6.533	6.533	6.533	6.665	6.665	6.665	6.665	6.665	6.665	6.665	6.691	6.691	6.691	6.559	6.559	6.559	6.559	6.559	6.559	6.559	6.559	6.559	6.559	6.559	6.559	6.559	5.878	5.878	5.878	5.878	5.878	5.878	5.878
YDL131W	1.538	1.409	1.409	1.409	0.992	1.149	1.413	1.413	1.413	1.413	1.413	1.413	1.413	1.413	1.413	1.413	1.413	1.413	1.413	1.413	1.413	1.413	1.413	1.413	1.413	1.413	1.413	1.127	1.127	0.995	0.995	0.995	0.995	0.995	1.124	1.124	1.255	1.255	1.255	1.387	1.387	1.782	1.782	1.782	1.782	1.782	1.782	1.782	1.65
YDR180W	4.35	4.35	4.745	4.745	4.745	4.876	4.876	4.876	4.876	5.743	6.003	6.003	6.003	6.003	6.003	6.003	6.003	6.003	6.003	6.132	6.132	6.132	6.132	6.132	6.26	6.26	6.26	6.26	6.26	6.392	6.392	6.392	6.392	6.392	6.78	6.78	6.78	6.908	6.908	6.908	6.908	6.908	7.066	7.066	7.066	7.066	7.066	7.066	7.066
YML114C	4.019	4.019	4.151	4.151	4.151	4.151	4.151	4.151	4.151	4.151	4.151	4.151	4.151	4.151	4.151	3.888	3.888	3.888	3.888	3.888	3.888	3.888	3.73	3.284	3.284	3.284	3.284	3.284	3.024	2.892	2.735	2.735	2.603	2.603	2.603	2.603	2.603	2.603	2.603	2.603	2.603	2.603	2.603	2.603	2.603	2.314	2.314	2.314	2.314
YGR274C	5.871	6.259	5.842	5.842	5.842	5.842	5.842	5.842	4.586	4.172	4.33	4.172	4.172	4.172	4.015	4.143	3.502	3.348	3.691	3.691	3.691	3.691	3.56	4.138	4.009	3.878	3.878	3.878	3.72	4.061	4.061	4.189	4.321	4.321	4.321	4.449	4.317	4.317	4.475	4.475	4.475	4.475	4.475	4.475	4.475	4.475	5.621	6.012	8.626
YBR258C	3.785	3.913	4.042	4.726	4.726	4.568	4.697	4.697	4.854	5.114	5.271	5.689	5.82	5.82	5.952	5.795	5.926	5.926	5.926	5.926	5.926	5.926	6.055	6.055	6.183	6.183	6.34	6.34	6.472	6.472	6.472	6.472	6.761	6.604	6.732	6.732	6.732	6.732	6.732	6.992	6.992	7.413	7.413	7.413	7.413	7.413	7.413	7.413	7.544
YML116W	10.067	10.067	10.067	10.067	9.547	9.547	9.836	9.836	10.122	10.25	10.77	10.77	10.77	10.77	10.899	10.899	10.899	10.899	10.899	10.77	10.77	10.77	10.77	10.77	10.639	10.639	10.51	10.51	10.51	10.51	10.51	10.639	10.639	10.796	10.639	10.639	10.639	10.639	10.51	10.51	10.067	10.067	9.778	9.778	9.778	9.778	9.778	9.778	9.778
YGL223C	11.978	12.135	12.135	12.135	12.135	12.263	11.949	11.949	11.974	11.843	12.417	12.417	12.575	12.835	12.992	12.992	13.124	13.124	13.124	13.124	12.706	12.549	12.523	11.894	11.762	11.762	11.762	11.762	11.762	11.502	11.499	10.789	10.789	10.789	10.918	10.603	10.892	11.02	10.548	10.548	10.548	10.548	10.548	10.548	10.837	10.837	10.837	10.706	10.706
YMR115W	6.484	5.679	4.43	3.698	3.566	3.826	4.141	4.141	4.298	4.683	4.683	4.943	4.943	4.943	4.943	4.529	4.529	4.24	4.24	4.24	4.815	4.815	4.815	4.943	4.943	4.943	5.072	5.072	5.072	5.072	5.072	5.489	5.617	6.324	6.324	6.324	6.324	6.324	6.452	6.58	6.709	6.837	6.837	6.994	6.994	6.994	6.994	7.123	7.123
YJL057C	10.718	10.718	10.718	10.718	10.85	10.981	10.981	10.981	10.981	10.981	10.981	10.692	10.249	10.249	10.407	10.15	10.15	10.15	10.022	9.864	9.864	9.062	8.645	7.813	7.813	7.528	7.399	7.114	6.571	5.268	5.14	4.982	4.382	3.65	3.676	4.096	5.136	5.136	5.136	5.422	5.554	5.554	5.554	5.711	5.868	5.737	5.608	5.868	5.868
YFR003C	12.416	12.416	12.416	12.574	12.705	12.705	12.705	12.705	12.705	12.705	12.705	12.574	12.574	12.837	12.837	12.965	13.28	13.28	13.28	13.148	13.148	13.148	13.148	13.28	13.412	13.543	13.543	13.543	13.543	13.543	13.543	13.543	13.543	13.543	13.543	13.386	13.386	13.386	13.258	13.258	12.969	13.232	13.232	13.232	13.232	13.232	13.364	13.364	13.364
YGR006W	10.182	10.182	10.34	10.34	10.914	11.046	11.046	11.332	11.332	11.332	11.174	11.463	11.463	11.592	11.592	11.723	12.17	12.17	12.17	12.17	12.144	12.144	12.407	12.696	13.088	13.505	13.505	13.505	13.505	13.663	13.663	13.663	13.794	13.926	13.926	13.926	13.926	13.926	13.926	14.058	14.347	14.347	14.347	14.347	14.347	14.347	14.347	14.347	14.215
YGL003C	8.649	8.649	8.781	8.781	8.781	8.781	8.781	8.781	8.781	8.649	8.806	9.07	9.593	9.879	9.879	9.879	9.879	9.879	10.139	10.139	10.139	10.139	10.139	10.139	10.139	10.139	9.981	10.113	10.113	10.113	10.113	10.113	10.113	10.113	10.113	10.113	9.985	9.985	9.985	9.985	9.985	9.985	9.985	9.985	9.985	9.827	9.827	9.827	9.407
YDL052C	6.837	6.837	6.965	6.965	7.357	7.225	7.225	7.383	7.225	7.54	7.672	7.672	7.701	7.415	7.415	7.415	7.415	7.415	7.415	7.415	7.287	7.287	6.898	7.027	7.152	7.152	7.415	7.572	7.73	7.993	7.993	7.993	7.993	8.279	8.279	8.279	8.279	8.699	8.699	8.699	8.699	8.699	8.699	8.699	8.699	8.831	8.831	8.831	8.831
YEL013W	13.059	13.059	13.059	12.671	12.542	12.257	12.257	12.125	12.411	12.282	12.125	12.125	12.125	12.125	12.125	11.968	11.968	11.968	11.968	11.679	11.679	11.679	11.679	11.547	11.704	11.704	11.704	11.704	11.704	11.836	11.968	11.968	11.968	12.099	12.099	12.099	12.099	12.099	12.099	12.228	12.228	12.228	12.07	12.07	11.81	11.682	11.682	11.422	11.422
YDR036C	1.448	1.448	1.448	1.448	1.448	1.448	1.448	1.448	1.448	1.448	1.448	1.317	1.448	1.448	1.448	1.448	1.448	1.448	1.448	1.448	1.448	1.448	1.448	1.448	1.448	1.448	1.448	1.448	1.448	1.448	1.448	1.448	1.448	1.448	1.448	1.448	1.448	1.448	1.448	1.448	1.448	1.448	1.448	1.448	1.448	1.317	1.185	1.185	1.185
YHR103W	16.109	15.977	15.845	15.714	15.688	15.688	16.08	16.08	16.08	16.237	15.951	15.951	16.083	15.823	15.691	15.691	15.563	15.563	15.563	15.303	15.303	15.435	15.043	15.043	15.043	15.043	15.04	15.171	15.014	15.014	15.014	15.014	15.014	14.886	15.017	15.146	15.277	15.277	15.277	15.277	15.277	15.12	14.988	14.988	14.86	14.86	14.86	14.86	14.86
YFL034W	7.066	7.066	7.066	6.908	6.908	6.908	5.971	5.971	5.236	4.972	4.972	4.712	4.841	4.841	4.841	4.841	4.841	5.126	4.606	4.606	4.192	4.192	4.35	4.221	3.541	3.541	4.712	4.712	4.87	4.87	5.13	4.998	4.998	4.998	4.998	4.998	4.683	4.683	5.101	5.39	5.39	6.189	6.189	6.189	6.189	6.291	6.291	6.291	6.449
YGL106W	14.597	14.597	14.597	14.597	14.597	14.597	14.597	14.597	14.597	14.041	13.755	13.755	13.755	13.755	13.755	13.755	13.441	13.283	13.283	13.152	13.152	13.152	13.152	13.152	13.152	13.152	13.152	13.152	13.152	13.152	12.738	12.035	11.207	11.207	11.207	11.207	11.075	11.075	11.075	11.075	10.918	10.918	10.786	10.786	10.786	10.786	10.786	10.786	9.813
YDR399W	3.73	3.73	3.73	3.73	3.888	4.016	4.016	4.016	4.016	4.404	4.404	4.404	4.404	4.404	4.404	4.375	4.767	5.184	5.704	6.609	6.609	6.609	6.738	6.738	6.738	6.738	6.738	6.738	6.866	7.283	7.283	7.54	8.51	8.795	8.795	8.795	8.795	8.927	8.927	8.927	9.059	9.059	9.059	9.216	9.216	9.216	9.216	9.216	9.216
YDR200C	8.029	7.586	7.143	7.528	8.073	8.202	8.202	8.07	7.813	7.813	7.682	7.682	7.813	7.942	7.813	7.788	7.788	7.788	7.788	7.788	7.499	7.499	7.499	7.499	7.505	7.637	7.637	7.637	7.637	7.637	7.637	7.637	7.637	7.637	7.637	7.637	7.033	7.033	7.033	7.033	7.033	6.905	7.04	6.597	6.597	6.703	6.703	6.703	6.703
YBR282W	1.438	1.438	1.57	1.57	1.57	1.57	1.57	1.57	1.57	1.573	1.705	1.705	1.705	1.705	1.705	1.705	1.705	1.705	1.705	1.705	1.573	1.573	1.442	1.442	1.442	1.442	1.442	1.573	1.837	1.837	1.837	1.837	1.837	1.837	1.837	1.837	1.965	1.965	2.228	2.228	2.228	2.228	2.228	2.228	2.228	2.228	2.228	2.228	2.228
YNL025C	13.177	13.177	13.177	13.177	13.177	12.786	12.917	13.049	13.049	13.049	13.049	13.049	13.049	12.921	12.921	12.921	12.921	12.763	12.763	12.606	12.606	12.606	12.606	12.606	12.606	12.606	12.606	12.606	12.606	12.474	12.632	12.497	12.368	12.24	11.951	11.951	11.823	11.823	11.665	11.534	11.534	11.534	11.534	11.534	11.405	11.405	11.145	11.145	10.86
YGR255C	0.417	0.417	0.417	0.417	0.417	0.417	0.417	0.417	0.417	0.417	0.417	0.417	0.417	0.417	0.26	0.26	0.26	0.26	0.26	0.26	0.26	0.26	0.26	0.26	0.26	0.26	0.26	0.26	0.26	0.26	0.26	0.26	0.26	0.26	0.26	0.26	0.132	0.132	0.132	0.132	0.132	0.26	0.26	0.26	0.26	0.26	0.26	0.286	0.286
YNL234W	9.199	9.199	8.943	8.943	7.903	7.903	7.903	7.903	7.903	7.903	7.745	7.745	7.203	6.16	4.423	4.16	3.229	2.969	2.841	2.713	2.713	2.899	2.899	3.002	3.002	3.002	3.002	3.002	3.002	3.002	2.848	3.246	3.557	3.557	3.557	3.557	3.557	2.8	2.928	3.708	3.551	3.682	5.005	5.136	5.268	5.268	5.396	5.396	5.791
YLR392C	0.157	0.157	0.157	0.157	0.157	0.157	0.157	0.157	0.157	0.157	0.157	0.157	0.157	0.157	0.157	0.157	0.289	0.289	0.289	0.289	0.289	0.289	0.421	0.421	0.421	0.421	0.421	0.421	0.549	0.549	0.549	0.549	0.549	0.549	0.549	0.549	0.549	0.549	0.549	0.549	0.838	0.838	0.838	0.838	0.838	0.995	0.995	0.995	0.995
YKR088C	3.479	3.479	3.348	3.348	3.348	3.348	3.348	3.373	3.63	3.63	4.018	4.465	4.465	4.465	4.307	4.336	4.336	4.625	5.717	6.131	6.131	6.131	6.131	6.131	6.131	6.262	6.134	6.291	6.555	6.555	6.555	6.686	6.686	6.815	6.972	6.972	6.972	6.972	6.972	6.972	6.972	7.104	7.704	7.704	8.664	8.949	8.949	8.949	8.949
YHR027C	13.547	13.942	13.942	13.942	14.07	14.07	14.356	14.645	14.645	14.645	14.959	14.959	14.828	14.828	14.696	14.699	14.699	14.828	14.696	14.828	14.828	14.985	15.242	15.242	15.242	15.37	15.37	15.238	15.238	15.238	15.238	15.238	15.107	15.107	15.107	15.107	15.107	15.107	15.107	14.847	14.847	14.847	14.847	14.847	14.715	14.587	14.587	14.327	14.195
YPL133C	4.061	4.317	3.772	4.032	4.032	4.16	4.391	4.234	4.076	3.659	3.659	3.691	4.263	4.263	4.42	4.42	4.42	4.42	4.42	4.42	4.42	4.42	4.68	5.328	5.328	5.328	5.328	5.2	5.698	5.826	5.826	5.826	5.826	5.826	5.826	5.826	5.826	5.826	5.826	6.115	6.375	6.375	6.507	6.507	6.507	6.507	6.507	6.507	6.507
YGR254W	4.187	4.161	4.161	4.45	4.318	4.19	4.19	4.19	3.795	3.795	3.795	3.638	3.638	3.374	3.374	3.872	3.872	3.872	3.872	3.872	3.872	3.715	3.715	3.715	3.715	3.715	3.843	3.843	3.843	3.843	3.843	3.711	3.711	3.711	3.711	3.84	3.84	3.84	3.84	3.84	3.84	3.84	3.84	3.84	3.84	3.84	3.84	4.103	4.103
YIL056W	0.838	0.838	0.838	0.838	0.838	0.838	0.706	0.864	0.735	0.735	0.735	0.735	0.735	0.735	0.735	0.735	0.735	0.735	0.735	0.735	0.867	1.182	1.182	1.339	1.339	1.339	1.339	1.339	1.339	1.339	1.339	1.339	1.339	1.339	1.339	1.471	1.471	1.471	1.471	1.628	1.628	1.891	1.891	1.891	1.891	1.891	2.023	2.023	2.023
YNL048W	4.812	4.812	4.812	4.998	5.409	5.54	5.54	5.54	5.669	5.797	5.665	5.794	5.794	5.794	5.794	6.108	5.951	5.951	5.951	5.951	5.951	5.845	6.93	6.93	6.93	7.588	7.745	7.745	7.745	8.028	8.028	8.291	8.291	8.291	8.291	8.291	8.291	8.134	8.448	8.58	8.58	8.58	8.712	8.712	8.712	8.997	8.997	8.997	9.312
YBR231C	8.189	8.189	8.189	8.189	8.189	8.032	8.032	8.032	8.032	7.746	8.032	8.16	8.16	8.16	8.032	8.032	7.875	7.875	8.263	8.263	8.263	8.263	8.263	8.263	8.263	8.263	8.263	8.263	8.263	8.263	8.263	8.391	8.26	8.26	8.26	8.131	8.289	8.131	8.131	8.003	8.16	8.16	8.16	8.16	8.16	8.16	8.16	8.16	8.16
YIL047C	8.362	8.362	8.362	8.677	8.677	8.677	8.677	8.677	8.52	8.102	7.839	7.839	7.839	7.839	7.579	7.008	6.85	6.722	6.565	6.565	6.568	6.7	6.7	6.7	6.7	6.571	6.571	6.228	6.228	6.228	6.228	6.228	6.228	6.228	6.228	6.228	6.228	6.228	6.096	6.096	6.253	6.07	6.07	6.07	6.07	6.07	5.627	5.316	5.316
YLR417W	2.684	2.684	2.684	2.684	2.841	2.841	2.841	2.709	2.841	2.841	3.098	3.489	3.749	3.749	3.749	3.749	3.749	3.749	3.749	3.749	4.687	4.815	4.947	5.078	5.207	5.207	5.207	5.207	5.207	5.232	4.786	4.629	5.02	5.02	5.28	5.566	6.401	6.558	7.499	7.499	7.627	7.627	7.627	7.627	7.627	7.627	7.627	7.627	7.627
YFR047C	10.17	9.358	9.072	9.072	8.947	8.398	8.398	8.398	8.398	8.241	8.241	8.241	8.241	8.241	8.241	8.241	8.109	8.109	8.109	7.952	7.952	6.802	6.802	5.894	5.374	5.374	5.242	5.242	5.242	5.242	5.242	5.242	5.242	5.111	4.25	2.478	2.164	2.164	1.75	1.069	0.941	1.072	0.915	0.787	0.787	0.787	0.915	1.201	1.727
YLR084C	8.651	8.523	8.366	8.497	8.786	8.491	8.333	8.465	8.465	8.622	8.751	8.622	8.622	8.78	8.937	9.065	9.065	9.065	9.197	9.197	9.197	9.197	9.197	9.197	9.717	10.105	10.105	10.105	10.105	10.105	10.105	10.105	10.105	9.691	9.691	9.823	9.666	9.666	9.666	9.666	9.508	9.223	9.223	9.194	9.194	9.194	9.322	9.839	9.839
YGR267C	8.594	8.594	8.594	8.594	8.594	8.594	8.594	8.594	8.594	8.594	8.594	8.463	8.463	8.463	8.463	8.463	8.463	8.594	8.594	8.594	8.594	8.594	8.594	8.594	8.594	8.594	8.305	8.305	8.305	8.305	8.305	8.305	8.305	8.305	8.305	8.305	8.305	8.174	8.016	8.016	8.016	8.016	8.016	8.016	8.016	8.016	8.016	8.016	8.016
YMR075W	5.843	5.843	5.843	5.843	5.843	5.843	5.685	5.685	5.685	5.685	5.685	5.528	5.528	5.528	5.528	5.528	5.371	5.111	5.111	5.239	5.396	5.396	5.396	5.396	5.396	5.396	5.268	4.822	4.536	4.536	4.379	4.379	4.379	3.435	2.944	2.786	2.786	3.563	4.793	4.793	4.793	4.793	4.793	4.793	4.793	4.793	4.793	4.793	4.661
YPL252C	10.626	10.462	10.748	10.876	11.034	11.162	11.162	11.162	11.162	11.162	11.162	10.902	11.162	11.162	11.162	11.162	11.319	11.345	12.279	12.147	12.147	12.147	12.147	12.147	12.147	11.862	11.99	11.833	11.833	12.247	12.118	12.118	11.855	11.987	12.115	12.086	11.958	12.353	12.353	12.353	12.353	12.353	12.353	12.481	12.481	12.481	12.481	12.744	12.481
YOR156C	7.024	7.024	7.024	7.024	6.739	6.739	6.482	6.482	5.808	5.808	5.808	5.651	5.387	5.387	5.519	5.705	5.705	5.705	5.705	5.416	5.545	5.834	6.123	6.123	6.254	6.254	6.254	6.254	6.254	6.254	5.705	5.837	5.962	5.962	5.962	6.614	6.614	6.614	6.485	6.8	6.8	6.405	6.405	6.662	6.793	6.636	6.636	7.156	7.156
YKL134C	6.401	6.401	6.401	6.401	6.401	6.558	6.558	6.558	6.558	6.426	6.426	6.295	6.137	6.452	6.709	6.837	7.752	7.752	7.752	7.62	7.62	8.041	8.927	9.633	9.89	10.179	10.179	10.179	10.179	10.022	10.022	10.022	10.022	10.022	10.022	10.022	10.022	10.153	10.153	10.022	10.15	10.022	10.022	10.022	10.022	10.179	10.179	10.754	10.754
YPL140C	9.229	9.229	9.229	9.229	9.229	9.229	9.544	9.544	9.676	9.676	9.676	9.544	9.544	9.544	9.573	9.573	9.573	9.573	9.573	9.573	9.573	9.573	9.445	9.445	9.445	9.185	9.214	9.342	9.342	9.342	9.056	8.954	8.822	8.69	8.427	8.427	8.427	8.295	8.164	8.032	7.226	7.069	7.069	7.069	7.201	7.332	7.464	7.464	7.464
YOR217W	4.87	4.87	5.576	5.576	5.576	5.576	5.836	5.836	5.836	5.993	5.993	5.993	5.993	5.993	6.151	5.894	5.894	6.436	6.751	6.751	6.751	6.623	6.754	7.011	7.663	7.663	7.794	7.926	10.18	10.052	10.052	10.052	10.341	10.732	10.732	11.153	11.153	11.153	11.285	11.416	11.548	12.123	12.123	12.123	12.123	12.123	12.123	12.123	12.123
YOL053W	7.29	6.744	6.744	6.744	6.744	5.171	5.178	5.306	5.277	5.277	5.277	5.277	5.277	5.277	5.251	5.251	5.508	5.508	5.64	5.64	5.64	5.643	5.386	5.097	4.969	5.284	5.756	5.756	5.913	5.913	5.913	5.165	5.323	5.323	5.608	6	7.059	7.059	7.345	7.634	7.634	7.634	7.502	8.915	9.043	9.043	9.329	9.46	9.46
YLR385C	5.434	5.954	5.563	5.563	5.563	5.563	5.691	5.691	5.951	5.951	5.823	5.823	5.72	5.749	5.749	6.85	6.979	6.979	6.979	6.85	7.008	7.293	7.293	7.557	7.974	8.494	8.622	8.622	8.622	8.622	8.622	8.622	8.754	9.168	9.168	9.168	9.168	9.168	9.168	9.168	9.011	9.171	9.3	10.497	10.497	10.497	10.497	10.889	11.046
YEL024W	9.807	9.807	9.807	9.807	9.387	9.387	9.255	9.255	9.255	9.255	9.255	9.255	9.098	9.098	9.098	8.783	8.783	8.783	8.783	8.783	8.783	8.651	8.494	8.366	8.234	8.234	7.711	7.682	7.682	7.682	7.682	7.682	7.682	7.553	7.553	7.553	7.553	7.293	6.85	6.85	6.979	6.979	6.979	6.979	6.979	6.115	5.566	5.438	5.438
YJR015W	6.366	6.366	6.366	6.366	6.366	6.366	6.366	6.366	6.366	6.498	6.395	6.523	6.681	6.681	6.681	7.076	7.076	7.076	7.207	7.207	7.365	7.628	7.471	7.471	7.339	7.467	7.053	7.185	7.057	7.214	7.342	7.342	7.5	7.5	7.5	7.5	7.5	7.5	7.5	7.5	7.628	7.76	7.602	7.602	7.602	7.602	7.474	7.474	7.602
YBL021C	9.823	9.98	9.98	9.98	9.98	10.138	10.295	10.423	10.555	11.781	11.781	11.781	11.781	11.781	11.781	11.781	12.045	12.045	12.173	12.173	12.173	12.173	12.173	12.173	12.173	12.173	12.173	12.173	12.173	12.173	12.173	12.173	12.173	12.173	12.173	12.173	12.173	12.173	12.173	12.173	12.173	12.041	12.041	12.041	11.913	11.781	11.781	11.781	11.939
YDL160C	10.388	10.388	10.388	10.256	10.124	10.282	10.413	10.413	10.413	10.256	10.413	10.413	10.413	10.413	10.413	10.413	9.97	9.97	9.842	9.842	9.842	9.842	9.842	9.842	9.842	9.71	9.71	9.71	9.454	9.454	9.454	9.454	9.325	9.036	9.036	8.908	8.908	8.908	8.751	8.622	8.622	8.622	8.622	8.78	8.78	8.651	8.651	8.651	8.783
YJL209W	4.986	4.986	4.986	4.986	5.117	4.96	4.96	4.96	5.22	5.22	5.22	5.22	5.22	5.22	5.22	5.22	4.934	5.143	5.824	5.692	5.952	6.08	6.08	6.08	6.08	6.209	6.209	6.209	6.337	6.337	6.337	6.469	6.469	6.6	6.857	6.857	6.985	6.985	6.985	6.985	6.985	7.117	6.989	7.117	7.245	7.245	7.245	7.245	7.377
YDL093W	10.119	10.276	10.404	10.404	11.085	11.997	11.997	11.997	12.392	12.392	12.363	12.363	12.912	12.912	12.912	13.069	13.069	13.201	13.201	13.358	13.49	13.753	13.753	13.753	13.881	13.881	13.881	14.013	14.401	14.244	15.393	15.393	15.525	15.525	15.653	15.653	15.811	15.653	16.645	16.777	16.777	16.777	16.777	16.777	16.777	16.777	16.777	16.905	17.063
[truncated: 3,520 more rows]
[truncated: 952 more columns]
