# Supplementary material for: Constitutive turnover of histone H2A.Z at yeast promoters requires the preinitiation complex
Source: eLife. 2016 Jul 20;5:e14243. doi: 10.7554/eLife.14243 (PMC4995100; doi:10.7554/eLife.14243)
Supplement: Figure 1—source data 8. — DOI: http://dx.doi.org/10.7554/eLife.14243.011 [file elife-14243-fig1-data8.zip › Figure_1--source_data_8/RPB1-FRB_H2A_noRAP.txt]

gene_name	-500	-499	-498	-497	-496	-495	-494	-493	-492	-491	-490	-489	-488	-487	-486	-485	-484	-483	-482	-481	-480	-479	-478	-477	-476	-475	-474	-473	-472	-471	-470	-469	-468	-467	-466	-465	-464	-463	-462	-461	-460	-459	-458	-457	-456	-455	-454	-453	-452
YGR231C	13.444	13.444	13.444	13.572	13.572	13.711	13.711	13.711	13.85	13.85	13.85	13.703	13.703	13.703	13.703	13.575	13.575	13.575	13.575	13.575	13.575	13.575	13.575	13.575	13.29	13.151	13.151	13.151	13.151	12.884	12.598	12.332	12.332	12.332	12.617	12.478	12.478	12.478	12.478	12.478	12.193	12.193	12.193	11.915	11.092	10.825	10.825	10.698	10.698
YDL122W	10.817	10.817	10.817	10.817	10.817	10.817	10.817	10.817	10.817	10.817	10.817	10.817	10.817	10.404	10.404	10.404	10.404	10.404	10.404	10.678	10.678	10.678	10.817	10.817	10.817	10.817	10.817	10.817	10.817	10.817	10.817	10.817	10.678	10.678	10.69	10.69	10.69	10.69	10.69	10.69	10.69	10.697	10.697	10.697	10.697	10.697	10.697	10.697	10.551
YPR040W	11.615	11.615	11.615	11.615	11.488	11.202	11.202	11.202	11.33	11.33	11.33	11.33	11.33	11.33	11.191	11.299	11.314	11.581	11.442	11.442	11.589	11.589	12.137	12.137	12.137	12.137	12.532	12.532	12.532	12.532	12.532	12.532	12.532	12.532	12.532	12.385	12.385	11.705	11.566	11.438	11.979	11.979	11.979	11.979	11.979	11.979	11.84	11.84	11.84
YIL079C	11.118	10.99	10.851	10.427	10.427	10.427	10.427	10.427	10.427	10.427	10.427	10.427	10.427	10.427	10.427	10.427	10.288	10.288	10.16	9.882	9.882	9.882	9.882	9.882	9.615	9.202	8.661	8.267	8.128	8.128	8.128	8.128	8.128	8.128	8.128	7.56	7.166	5.366	5.366	5.366	5.366	5.366	5.091	5.091	4.569	4.04	3.901	3.901	3.901
YLR351C	1.341	1.213	1.213	1.213	1.213	1.213	1.063	1.063	1.063	1.063	1.063	1.063	1.063	1.063	1.063	0.924	0.924	0.913	0.913	0.913	1.334	1.334	1.334	1.334	1.334	1.334	1.334	1.334	1.334	1.334	1.334	1.334	1.334	1.334	1.334	1.334	1.334	1.334	1.206	0.951	0.951	0.951	0.951	0.951	1.356	1.356	1.484	1.484	1.631
YGL094C	7.278	7.15	7.15	7.15	7.15	7.278	7.405	7.544	7.683	7.83	7.958	7.958	7.958	7.958	8.363	8.363	8.363	8.363	8.363	8.363	8.363	8.363	8.363	8.363	8.363	8.363	8.363	8.363	8.363	8.363	8.502	8.502	8.502	8.502	8.502	8.502	8.502	8.641	8.641	8.641	8.641	8.641	8.641	8.641	8.641	8.641	8.641	8.641	8.641
YNL181W	0.823	0.684	0.962	1.089	1.089	1.089	1.217	1.217	1.217	1.217	1.078	1.078	1.078	1.078	1.217	1.217	1.217	1.217	1.217	1.217	1.225	1.352	1.352	1.48	1.754	2.01	2.825	2.825	3.111	3.385	3.385	3.513	3.513	3.513	3.513	3.513	3.64	3.768	3.776	4.707	5.692	5.947	6.624	6.624	6.624	6.624	6.624	6.751	7.045
YPL007C	3.848	3.709	3.709	3.709	3.284	2.871	2.871	3.273	4.069	4.208	4.877	4.877	4.877	4.877	5.023	5.151	5.151	5.151	5.151	5.151	5.151	4.219	4.073	4.073	4.513	4.768	4.768	4.768	4.629	5.012	5.692	5.978	6.244	6.244	6.372	6.665	6.665	6.665	6.793	7.086	7.086	7.511	7.511	8.837	9.904	9.904	9.904	9.904	9.904
YKL120W	3.712	3.712	2.863	2.585	2.168	2.021	2.021	2.021	2.021	1.754	1.371	1.371	1.371	1.116	0.849	0.425	0.425	0.286	0.286	0.147	0.147	0.147	0.147	0.147	0.147	0.147	0.147	0.147	0.286	0.286	0.286	0.425	0.425	0.425	0.425	0.425	0.425	0.425	0.425	0.425	0.425	0.425	0.425	0.425	0.564	0.564	0.564	0.564	0.564
YOR293W	7.751	7.751	7.751	7.751	7.751	7.751	7.751	7.751	7.484	7.21	6.778	6.778	6.778	6.778	6.503	6.503	6.503	6.503	6.503	6.357	6.357	6.357	6.357	6.357	4.347	3.798	3.798	3.798	3.798	3.798	3.671	3.532	3.532	3.532	3.532	3.532	3.532	3.532	3.532	3.532	3.532	3.532	2.01	1.457	1.183	0.916	0.916	0.916	0.916
YBR173C	14.754	14.905	15.051	15.051	15.19	15.318	15.446	15.446	15.446	15.446	15.585	16.152	16.419	16.836	16.836	16.836	16.836	16.836	16.836	16.836	16.836	16.836	16.836	16.836	16.836	16.836	16.836	17.11	17.11	17.11	17.11	17.366	17.366	17.366	17.366	17.366	17.366	17.366	17.366	17.366	17.366	17.366	17.366	17.366	17.366	17.366	17.366	17.366	17.366
YDL185W	10.303	10.303	10.303	10.164	10.164	10.164	10.164	10.164	10.164	10.164	10.164	10.164	10.164	10.164	10.025	10.025	9.886	9.886	9.886	9.886	9.886	9.886	9.886	9.886	9.886	9.886	9.747	9.48	9.352	9.352	9.352	9.352	9.352	9.352	9.206	9.059	9.059	9.059	9.059	8.627	8.627	8.627	8.627	8.627	8.627	8.488	8.488	8.341	8.341
YBR214W	9.084	9.084	9.084	9.489	10.185	10.312	10.312	10.312	10.312	10.312	10.312	9.053	9.2	9.2	9.2	9.053	9.053	9.053	9.053	9.053	9.053	9.053	8.907	8.32	8.181	8.181	8.181	8.181	8.181	8.181	8.042	8.042	7.493	7.208	7.208	7.482	7.779	7.779	8.219	8.219	8.219	8.741	8.602	9.015	9.015	9.015	8.869	8.869	8.869
YLR432W	10.583	10.583	10.583	9.76	9.633	9.208	9.208	9.08	8.953	8.667	8.667	8.539	8.547	8.547	8.547	8.547	8.547	8.547	8.547	8.547	8.4	8.4	8.4	8.4	8.4	8.4	8.273	8.273	8.273	8.273	7.435	7.288	7.288	6.364	5.97	5.842	5.695	5.549	5.549	5.549	5.549	5.549	5.549	5.41	5.004	5.004	5.004	5.004	5.004
YKL056C	7.52	7.52	7.52	7.373	7.373	7.52	7.52	7.52	7.52	7.659	7.805	7.805	7.805	7.805	7.805	7.805	7.805	7.805	7.805	7.805	7.805	7.805	7.805	7.805	7.805	7.805	7.805	7.805	7.805	8.083	8.083	8.083	8.083	8.083	8.083	8.083	7.937	7.937	7.937	7.937	7.937	7.937	7.937	7.937	7.937	7.937	7.937	7.937	7.662
YGL234W	12.88	12.88	12.88	12.88	12.88	12.88	12.88	12.88	12.88	12.88	13.008	13.008	13.008	13.008	12.861	12.989	12.989	12.989	12.989	13.136	13.158	13.158	13.158	13.158	13.158	13.297	13.297	13.297	13.297	13.297	13.297	13.297	13.572	13.572	13.572	13.572	13.572	13.572	13.425	13.425	13.297	13.019	12.892	12.185	12.185	12.185	12.038	12.038	12.038
YNL094W	13.345	13.345	13.345	13.739	13.739	13.739	13.739	13.739	13.739	13.739	13.739	13.739	13.739	13.739	13.739	14.014	14.014	14.014	14.014	14.014	14.014	14.014	14.014	14.014	14.014	14.16	14.16	14.16	14.307	14.307	14.307	14.307	14.307	13.901	13.635	13.635	12.928	12.8	12.8	12.8	12.8	12.673	12.545	12.545	12.545	12.545	12.545	12.545	12.132
YOR329C	6.448	6.448	6.989	6.989	6.989	6.989	6.989	6.575	6.575	6.575	6.072	6.072	6.072	6.211	6.486	6.493	6.493	6.493	6.366	6.366	6.366	6.219	5.941	5.941	6.196	6.343	6.482	6.482	6.482	6.343	6.343	6.343	6.598	6.471	6.471	6.471	6.471	6.185	6.324	6.471	6.471	6.471	6.598	6.598	6.598	6.598	6.726	6.726	6.726
YDR044W	3.806	4.073	4.073	4.073	3.945	3.945	3.817	3.817	3.817	3.817	3.817	3.69	3.69	3.69	3.69	3.69	3.423	3.01	3.01	3.01	2.735	2.735	2.735	2.461	2.6	2.461	2.461	2.461	2.314	2.175	2.314	2.314	2.453	2.592	2.453	2.453	2.453	2.453	2.453	2.592	2.592	2.592	2.592	2.592	2.592	2.592	2.592	2.592	2.592
YPL075W	1.638	1.638	1.638	1.638	1.638	1.638	1.491	1.491	1.491	1.491	1.503	1.375	1.375	1.108	1.108	1.108	0.981	0.842	0.981	0.703	0.703	0.849	0.988	0.988	0.988	0.988	0.988	0.988	0.988	0.988	0.988	0.988	0.988	0.988	0.988	0.988	0.988	1.135	1.135	1.135	1.135	1.135	1.135	1.135	1.135	1.135	1.135	1.56	2.394
YOR096W	0.139	0.139	0.139	0.139	0.139	0.139	0.139	0.139	0.139	0.139	0.139	0.139	0.139	0.139	0.139	0.139	0.139	0.139	0.139	0.139	0.139	0.139	0.139	0.139	0.139	0.139	0.139	0.139	0.139	0.139	0.139	0.139	0.139	0.139	0.139	0.139	0.139	0.139	0.139	0.139	0.139	0.139	0.139	0.139	0.139	0.139	0.139	0.139	0.139
YLR064W	6.343	5.922	6.049	5.783	5.783	5.381	4.828	4.287	4.295	4.148	4.667	4.794	5.625	6.324	6.324	6.47	6.47	6.47	6.47	6.764	6.764	6.764	6.764	6.764	6.644	8.177	8.884	9.722	10.154	10.154	10.432	10.432	10.432	10.56	10.706	10.845	10.699	10.699	10.699	10.699	10.699	10.699	10.699	10.965	10.826	10.826	10.826	10.826	10.826
YMR214W	11.826	11.953	11.953	11.814	11.687	11.687	11.687	11.412	11.266	11.266	10.845	10.984	11.25	11.25	12.073	12.201	12.487	13.264	13.538	13.677	13.824	13.963	14.515	14.801	15.628	15.628	16.161	16.161	16.161	16.3	16.849	16.849	16.849	16.849	16.849	16.849	16.849	16.849	16.849	16.988	16.988	16.988	16.988	17.134	17.134	17.134	17.134	17.134	17.134
YIL162W	2.225	2.225	2.225	2.225	2.225	3.194	3.194	3.194	3.194	3.194	3.322	4.149	4.543	5.122	5.69	5.69	5.956	5.956	5.956	5.956	5.956	5.956	6.095	6.095	6.095	6.223	6.223	7.019	7.019	7.166	7.166	7.166	7.166	7.038	7.038	7.44	7.568	7.568	8.286	9.496	9.496	9.496	9.623	9.623	9.623	9.623	9.623	9.751	9.751
YDR135C	2.345	2.75	2.878	2.878	2.878	2.878	2.878	2.878	2.878	2.878	2.878	2.878	2.878	2.878	2.878	2.878	3.133	3.133	3.133	3.133	3.133	3.133	3.133	3.133	3.28	3.28	3.141	3.141	3.141	3.141	3.141	3.141	3.141	3.141	3.141	3.141	3.28	3.28	3.28	3.408	3.829	4.392	4.392	4.667	4.667	4.813	4.813	4.813	4.813
YGL013C	11.96	12.088	12.216	12.216	12.216	12.216	11.941	12.208	12.336	12.463	12.463	12.463	12.463	12.463	12.463	12.591	12.591	12.591	12.591	12.591	12.591	12.591	12.719	12.719	12.591	12.591	12.591	12.591	12.591	12.452	12.452	12.726	12.726	13.406	13.406	13.406	13.406	13.534	13.534	13.534	13.662	13.662	13.662	13.662	13.662	13.662	13.662	13.662	13.662
YDR017C	3.547	3.547	3.547	3.547	3.547	3.547	3.547	3.821	3.821	3.821	3.821	3.821	3.821	3.821	3.821	3.821	3.694	3.694	3.694	3.694	3.694	3.694	3.694	3.694	3.694	3.694	3.694	3.694	3.555	3.555	3.555	3.555	3.555	3.555	3.555	3.555	3.701	3.701	3.701	3.701	3.701	3.701	3.701	3.701	3.701	3.701	3.701	3.701	3.701
YBL071W-A	4.798	4.798	4.798	4.798	4.524	4.524	4.524	4.269	4.269	3.728	2.874	2.874	2.747	2.6	2.472	2.472	2.472	1.105	0.699	0.56	0.56	0.56	0.56	0.56	0.56	0.56	0.56	0.56	0.56	0.56	0.541	0.541	0.541	0.541	0.541	0.541	0.413	0.413	0.413	0.267	0.267	0.267	0.406	0.406	0.406	0.406	0.406	0.545	0.684
YBR223C	6.583	6.583	6.583	6.583	4.4	4.013	4.013	4.013	4.013	3.859	4.964	4.964	4.964	4.964	4.964	4.964	4.964	4.964	4.697	4.697	4.697	4.569	5.118	6.069	6.888	6.888	6.888	6.888	6.888	6.888	6.888	6.888	7.143	7.958	8.244	8.511	8.511	8.511	8.65	8.65	8.65	8.65	8.65	8.65	8.777	8.777	8.777	8.65	8.65
YLR418C	12.088	12.505	12.505	12.505	12.791	12.791	12.93	13.351	14.174	14.174	14.734	14.734	15.29	15.29	15.824	17.763	19.281	19.81	20.096	20.096	20.096	20.096	20.096	20.096	19.968	20.107	20.66	21.201	21.201	21.201	21.201	21.201	21.201	21.201	21.201	21.201	21.201	21.201	21.201	21.201	21.201	21.201	21.201	21.201	21.201	21.201	21.201	21.201	21.34
YGR198W	3.844	3.844	3.844	3.844	3.844	3.844	3.705	3.438	2.491	2.491	2.491	2.491	2.491	2.491	2.491	2.491	2.747	2.608	2.754	2.754	2.893	2.905	3.434	3.434	3.434	3.149	3.149	3.149	3.149	3.532	3.377	3.377	3.516	3.516	3.516	3.516	3.516	3.358	3.231	3.231	3.231	2.964	3.25	3.918	4.989	5.267	5.267	5.267	5.267
YPR119W	3.848	3.848	3.848	3.848	3.848	3.848	3.848	3.171	2.739	2.592	2.592	2.592	2.592	2.731	2.731	2.731	2.585	2.712	2.573	2.573	2.573	2.573	2.573	2.573	2.573	2.446	2.446	2.446	2.446	2.446	2.446	1.886	1.886	1.886	1.6	1.461	1.461	1.461	1.461	1.461	1.461	1.461	1.461	1.322	1.322	1.322	1.322	1.322	1.322
YLR272C	5.707	5.707	5.707	5.707	5.707	5.707	5.707	5.579	5.433	5.433	5.433	5.433	5.433	5.433	5.433	5.433	5.433	5.433	5.433	4.231	4.084	3.945	3.806	3.806	3.953	3.953	3.953	3.953	3.953	3.953	3.953	3.953	3.953	3.953	3.953	3.825	3.697	3.697	3.697	3.697	3.697	3.697	3.697	3.697	3.697	3.697	3.697	3.442	3.175
YJL061W	9.328	9.328	9.328	9.328	9.328	9.328	9.328	9.328	9.201	9.201	10.012	10.14	10.433	10.561	10.561	10.688	10.688	10.688	10.688	10.688	10.688	10.688	10.688	11.384	11.523	12.064	12.064	12.064	12.21	12.21	12.21	12.21	12.21	12.349	12.349	12.349	12.349	12.488	12.488	13.578	13.578	13.578	13.725	13.725	13.725	13.725	13.586	13.586	13.586
YJL093C	7.27	7.27	7.27	7.27	7.143	7.143	7.004	7.004	7.004	7.004	7.004	7.004	6.865	7.011	7.011	7.011	7.011	6.884	6.884	6.884	6.745	6.745	6.884	6.598	6.305	6.305	6.305	6.158	6.158	5.884	5.745	5.745	5.745	5.745	5.745	5.745	5.745	5.745	5.598	5.598	5.598	3.806	3.806	3.806	3.659	3.659	3.531	3.392	3.392
YOR033C	6.902	6.507	7.334	7.736	7.864	8.142	8.142	8.142	8.269	8.81	8.81	8.81	8.81	8.81	8.81	8.81	8.81	8.949	8.949	8.949	8.949	8.671	8.671	8.822	8.961	9.227	9.227	9.374	9.374	9.374	9.227	9.227	9.227	9.227	9.227	9.227	9.227	9.227	9.227	9.227	9.505	10.231	10.378	10.378	10.378	10.378	10.378	10.378	10.378
YOR056C	6.816	6.816	6.816	6.955	6.955	6.955	6.955	6.955	6.816	6.669	6.669	6.669	6.669	6.53	6.53	6.53	6.53	6.383	6.383	6.383	6.383	6.383	6.383	6.383	6.383	6.383	6.383	6.383	6.383	6.256	6.256	6.256	6.256	6.128	6	6	6	6	6	6	6	6	6	6	6	5.861	5.861	5.861	5.861
YDR469W	7.32	7.467	7.613	7.741	8.583	8.583	8.583	8.861	9.413	9.413	9.413	9.413	9.56	9.977	10.124	10.398	10.398	10.398	10.398	10.398	10.398	10.398	10.398	10.526	10.526	10.526	10.672	10.672	10.928	10.928	10.928	10.928	11.067	11.067	11.067	11.067	11.206	11.078	11.225	11.371	11.371	11.371	11.371	11.371	11.371	11.371	11.371	11.371	11.371
YPL249C	8.713	8.713	8.585	8.859	8.987	8.987	8.987	8.987	8.987	8.987	8.987	8.987	8.987	9.273	8.979	9.126	9.126	9.126	8.979	8.979	8.979	9.126	9.126	9.558	9.558	9.953	9.953	9.953	9.953	9.953	9.814	9.814	9.814	9.675	9.675	9.675	9.953	9.953	9.953	9.953	9.953	9.953	9.953	9.953	9.953	9.825	9.825	9.972	9.972
YGR229C	6.058	6.058	6.058	6.058	6.058	6.058	5.652	4.957	6.031	6.61	6.355	6.355	6.633	6.772	7.343	7.617	7.617	7.617	7.745	7.745	7.745	7.745	7.745	8.031	8.031	8.031	7.873	7.865	7.865	8.132	8.132	8.271	8.271	8.271	8.271	8.271	8.271	8.271	8.271	8.271	8.143	8.143	8.143	8.143	8.143	8.143	7.996	7.996	8.143
YCR084C	3.619	3.619	3.619	3.619	3.619	3.472	3.472	3.326	3.453	3.6	3.6	3.6	3.461	2.901	2.48	2.619	2.747	3.709	3.709	3.709	3.709	3.836	4.952	5.238	5.238	5.238	5.238	5.817	5.817	5.964	5.964	5.825	6.524	6.524	6.524	6.663	6.663	6.663	6.663	6.663	6.663	6.663	6.663	6.663	6.663	6.663	6.663	6.809	7.084
YBR074W	3.588	3.588	3.186	3.186	3.186	3.186	3.186	3.186	3.186	3.186	3.186	2.63	2.345	2.345	2.333	2.333	2.333	2.333	2.333	2.333	2.333	2.333	2.333	2.067	2.067	1.928	2.311	2.438	2.84	2.84	2.84	2.84	2.84	2.84	2.979	3.107	3.254	3.254	3.381	3.381	3.675	3.675	3.675	3.675	3.675	3.675	3.675	3.675	3.675
YLR130C	12.341	12.341	12.341	12.341	12.341	12.341	12.341	12.341	12.341	12.341	12.341	11.946	11.946	11.946	11.946	11.525	11.525	11.093	11.093	11.093	10.807	10.807	10.807	10.807	10.68	9.323	9.045	8.906	9.192	9.192	9.064	9.064	9.064	8.937	9.076	8.516	8.516	8.516	8.516	8.516	8.516	8.516	8.516	8.516	8.516	8.377	8.11	7.512	7.373
YPL098C	7.782	7.782	7.654	7.654	7.801	7.801	7.94	6.583	6.583	6.583	6.583	6.583	6.035	6.035	5.753	5.625	5.625	5.486	5.347	5.347	5.347	5.347	5.347	5.347	5.347	5.347	5.347	5.347	5.347	5.092	5.092	4.69	3.295	3.314	3.589	3.589	3.994	5.324	5.324	5.324	5.324	5.324	5.471	6.139	7.417	7.556	7.831	7.831	7.831
YKL051W	0.819	0.819	0.691	0.691	0.564	0.564	0.564	0.564	0.564	0.564	0.564	0.691	0.83	0.83	0.83	0.958	0.958	0.958	0.958	0.958	0.958	0.958	0.958	0.958	0.958	0.958	0.958	0.958	0.958	0.958	0.958	0.958	0.958	0.958	0.958	1.097	1.097	1.097	1.097	1.097	1.097	1.097	1.097	1.097	1.097	1.097	1.097	1.097	1.225
YOL115W	6.508	6.508	6.508	6.764	6.764	6.764	6.764	6.91	6.764	6.764	6.891	6.891	7.019	7.019	7.019	7.019	6.872	7	7.688	7.688	7.834	7.834	7.834	7.834	7.834	7.834	7.834	7.834	7.834	7.834	7.688	7.688	7.688	7.688	7.688	7.688	7.688	7.688	7.688	7.688	7.688	7.56	7.56	7.421	7.282	7.282	7.282	7.282	7.282
YOR051C	4.817	4.817	4.817	4.678	4.532	4.532	4.659	4.659	4.659	4.659	4.659	4.659	4.659	4.659	4.659	4.659	4.659	4.659	4.659	4.659	4.381	4.235	4.235	4.235	4.235	4.235	4.235	4.235	4.235	4.235	4.096	4.235	4.235	4.235	4.235	4.235	4.235	3.949	3.949	3.949	3.949	4.077	4.077	4.077	4.077	4.362	4.362	4.629	5.471
YIL088C	11.235	11.235	11.235	10.96	9.886	9.492	8.932	8.901	9.176	9.176	9.322	9.322	9.322	9.469	9.755	9.901	10.48	10.48	10.48	10.48	10.48	10.48	10.353	10.353	9.364	9.368	9.259	9.259	9.259	8.432	8.571	8.973	8.973	8.973	8.579	8.451	8.451	7.929	8.076	8.076	8.076	8.076	8.076	8.223	8.095	8.095	7.419	7.697	7.982
YGR175C	5.143	5.143	5.143	4.865	4.865	4.726	4.726	4.587	4.459	4.313	4.313	4.166	4.166	4.166	4.166	4.166	4.166	4.166	4.166	4.166	4.027	3.899	3.899	2.953	2.953	2.953	2.953	2.678	2.678	2.678	2.678	2.678	2.678	2.404	2.404	2.404	2.404	2.404	2.276	2.276	1.871	1.732	1.732	1.732	1.732	1.732	1.732	1.732	1.732
YBR066C	0.947	0.947	0.947	0.947	0.947	1.093	1.093	1.093	1.093	1.093	0.966	0.966	0.827	0.827	0.973	0.973	0.973	0.973	0.973	0.973	0.973	0.973	0.973	0.973	0.973	0.973	0.973	0.834	0.834	0.834	0.834	0.834	0.707	0.707	0.707	0.707	0.707	0.962	0.962	0.962	0.962	0.815	0.815	0.815	0.815	0.815	0.815	0.815	0.815
YGL224C	7.236	7.236	7.236	7.109	7.109	6.831	6.831	6.831	6.97	7.097	7.097	7.097	7.097	7.236	7.236	7.236	7.236	7.236	7.236	7.236	7.375	7.375	7.375	7.375	7.375	7.375	7.375	7.375	7.375	7.375	7.375	7.781	7.781	7.781	7.781	7.781	7.781	7.781	7.781	7.781	7.781	7.781	7.507	7.507	7.507	7.507	7.507	7.634	7.634
YGR075C	8.179	8.179	8.179	8.179	8.318	8.318	8.318	8.318	8.191	7.924	6.831	6.703	6.703	6.703	6.703	6.575	6.575	5.76	5.621	5.621	5.629	5.629	5.756	5.756	5.756	5.482	5.057	5.076	5.141	5.573	5.573	5.573	5.573	5.573	5.573	5.573	5.434	5.434	5.295	5.295	5.021	5.175	5.45	5.852	5.705	5.979	5.686	5.686	4.863
YDR204W	5.768	5.768	5.768	5.768	5.768	5.768	5.64	5.914	5.914	5.914	5.914	5.914	5.629	6.053	6.053	5.907	5.907	5.907	5.482	5.482	5.335	4.775	4.775	4.648	4.648	4.528	4.655	5.316	5.316	5.316	5.444	5.444	5.444	5.711	5.857	5.857	5.857	5.857	5.846	5.846	5.846	5.699	5.827	5.827	7.225	7.669	7.669	7.815	7.815
YLR199C	8.183	8.183	8.183	8.183	5.884	5.696	6.519	6.372	6.639	6.767	6.767	6.767	6.492	6.372	6.5	6.902	6.902	6.902	6.902	7.188	7.041	7.041	7.308	7.041	7.041	7.188	7.454	7.454	8.83	9.814	9.953	10.22	10.22	10.22	10.359	10.359	10.22	10.22	10.359	10.37	10.498	10.498	10.911	10.911	11.186	11.332	11.46	11.734	12.14
YPL219W	7.095	6.948	6.948	7.068	7.068	7.068	6.929	7.076	7.076	7.204	7.076	7.076	7.095	7.095	6.948	6.967	6.821	6.821	6.821	6.96	7.084	8.362	8.362	8.362	8.362	8.362	8.802	8.802	8.941	8.802	8.802	8.802	8.802	8.802	8.802	8.802	8.79	8.651	8.659	8.659	9.204	8.918	8.779	8.779	8.779	8.64	8.64	8.779	9.312
YCL016C	10.013	10.013	10.013	10.013	10.013	10.013	10.013	10.013	10.013	10.013	10.013	10.013	10.013	10.013	10.013	10.013	10.013	10.013	10.013	10.013	10.013	10.013	10.013	10.013	10.013	10.013	10.013	10.013	10.013	10.013	10.013	10.013	10.013	10.013	10.013	10.013	10.013	10.013	10.013	10.013	10.013	10.013	10.013	9.874	9.728	9.728	9.728	9.728	9.728
YDR411C	12.734	12.734	12.881	13.02	13.02	13.02	13.02	13.02	13.02	13.02	13.02	13.02	13.02	13.02	12.881	12.753	12.753	12.753	12.753	12.753	12.614	12.475	12.475	12.475	12.749	12.877	12.877	12.877	12.877	12.877	12.877	12.877	12.749	12.749	12.749	12.749	12.749	12.336	12.336	12.336	12.336	12.336	12.336	12.336	12.336	12.336	12.336	12.336	12.197
YMR168C	7.823	8.518	8.372	8.499	8.499	9.021	8.743	8.743	8.604	8.604	8.604	8.319	8.319	8.044	7.642	7.642	8.183	8.882	9.806	9.953	9.953	10.513	10.513	10.513	10.513	10.513	10.385	10.385	10.385	10.385	10.246	10.385	10.385	10.385	10.532	10.532	10.532	10.532	10.532	10.532	9.968	10.115	10.115	10.115	10.115	10.115	10.107	10.107	10.107
YJR033C	9.408	9.408	9.002	9.002	9.002	9.002	8.735	8.596	8.596	8.596	8.728	7.796	7.796	7.796	7.529	7.529	7.124	6.432	6.571	6.425	6.425	6.425	5.64	5.489	5.489	5.489	5.783	5.655	5.527	5.527	6.373	6.245	6.245	6.245	6.245	6.106	5.96	6.52	6.099	6.245	6.245	6.245	6.245	6.106	6.106	6.106	6.106	5.565	7.594
YLL008W	8.729	8.857	9.124	9.548	9.687	9.687	9.687	9.687	9.541	9.668	9.807	10.221	10.221	10.221	10.221	10.221	10.221	10.221	10.074	9.946	10.074	10.074	10.074	9.927	9.927	9.927	9.781	9.781	9.781	9.642	9.642	9.642	9.642	9.642	9.642	9.375	9.514	9.653	9.506	9.506	9.506	9.634	9.634	9.634	9.634	9.634	9.634	9.634	9.634
YFR016C	5.493	5.768	5.768	5.768	5.768	6.162	6.301	6.301	6.726	7.248	7.248	7.387	7.387	7.653	7.653	7.653	7.8	7.8	7.8	7.8	7.8	7.8	7.661	7.661	7.8	7.939	7.939	7.939	7.939	8.067	8.067	8.067	8.213	8.213	8.213	8.488	8.488	8.488	8.488	8.488	8.488	8.488	8.488	8.488	8.488	8.488	8.488	8.488	8.488
YHR022C-A	11.181	11.181	11.181	11.181	11.181	11.042	11.042	10.088	9.566	9.311	9.311	9.311	9.311	9.055	8.65	8.789	8.789	8.65	8.522	8.375	8.236	8.109	6.869	6.869	6.594	6.594	6.2	6.2	6.053	5.907	5.907	5.907	5.907	6.046	3.998	3.72	3.573	3.573	3.573	3.573	3.573	3.573	3.573	3.133	2.848	2.848	2.848	2.581	1.379
YDR410C	9.153	9.694	9.98	9.98	10.119	10.258	10.258	10.258	10.258	10.513	10.513	10.513	10.513	10.513	10.641	10.641	10.641	10.78	10.78	10.633	10.633	10.633	10.487	10.633	10.633	10.633	10.633	10.633	10.633	10.633	10.633	10.494	10.494	10.494	10.494	10.494	10.494	10.494	10.494	10.494	10.494	10.494	10.494	10.348	10.348	10.348	9.934	9.788	9.788
YDL141W	4.895	5.023	4.884	4.911	5.057	5.196	5.196	5.196	5.196	5.069	5.196	6.252	6.692	9.509	9.509	9.509	9.509	9.509	9.637	9.637	9.776	9.776	9.776	9.776	9.776	9.776	9.776	9.776	9.776	9.776	9.776	9.644	9.772	10.587	10.587	10.715	10.715	10.843	10.989	10.989	10.989	10.989	10.989	10.989	10.989	10.989	10.85	10.85	10.704
YOR099W	8.842	8.842	8.842	8.842	8.703	8.703	8.703	8.703	8.703	8.576	8.437	8.437	8.437	8.298	8.298	8.298	8.437	8.583	8.583	8.583	8.583	8.583	8.583	8.583	8.583	8.583	8.583	8.583	8.583	8.583	8.583	8.583	8.583	8.583	8.583	8.583	8.035	8.035	7.896	7.896	7.896	7.896	7.896	7.896	7.757	7.757	7.757	7.757	7.757
YDR036C	0.278	0.417	0.417	0.417	0.417	0.417	0.417	0.417	0.417	0.417	0.417	0.417	0.417	0.417	0.417	0.417	0.417	0.417	0.417	0.417	0.417	0.417	0.417	0.417	0.417	0.417	0.417	0.417	0.417	0.417	0.417	0.417	0.417	0.417	0.417	0.417	0.417	0.417	0.417	0.417	0.278	0.278	0.278	0.278	0.278	0.278	0.278	0.406	0.406
YHR148W	7.518	7.518	7.518	7.518	7.518	7.39	7.657	7.804	7.804	7.804	7.804	7.804	8.187	8.187	8.187	8.187	8.187	8.326	8.326	8.326	8.326	8.326	8.326	8.326	8.326	8.326	8.326	8.326	8.326	8.187	8.187	8.604	8.604	8.604	8.604	8.604	8.465	8.465	8.337	8.337	8.465	8.465	8.465	8.465	8.465	8.465	8.465	8.465	8.326
YJL145W	6.358	6.358	6.212	6.339	6.339	6.339	6.486	6.486	6.486	6.486	6.633	6.486	6.486	6.486	6.486	6.073	6.073	6.2	6.602	8.117	8.117	8.117	8.383	8.53	8.823	9.53	9.53	9.677	9.677	9.677	9.677	9.677	10.218	10.218	10.218	10.357	10.357	10.496	10.496	10.635	10.762	10.762	10.909	10.909	11.048	11.048	11.048	11.048	11.048
YAL019W	8.714	8.714	8.714	8.714	8.714	8.714	8.714	8.714	8.714	8.853	9.135	9.135	9.135	9.278	9.278	9.406	9.808	9.661	9.661	9.8	9.8	9.8	9.8	9.8	9.8	9.8	9.947	9.691	9.83	9.83	10.097	10.116	10.116	10.116	10.116	10.116	10.116	10.116	10.116	10.116	10.116	10.116	10.116	10.116	10.116	10.116	10.116	10.116	10.116
YGL172W	6.061	6.061	6.061	6.061	6.061	6.061	6.061	6.061	6.207	5.929	5.929	6.057	6.204	6.204	6.204	6.204	6.204	6.204	6.204	6.204	6.204	6.204	6.204	6.204	6.204	6.204	6.204	6.204	6.204	6.204	6.204	6.065	5.926	5.779	5.779	5.238	5.238	4.96	4.96	4.96	4.96	4.96	4.96	4.96	4.96	4.96	4.96	4.96	4.96
YDL045C	10.13	10.13	10.13	10.002	10.002	9.735	9.735	9.735	9.735	9.172	9.055	9.055	9.055	9.055	9.055	9.055	9.055	9.055	8.781	8.634	8.634	8.634	8.634	8.086	6.985	4.655	3.72	3.987	3.987	3.987	3.987	3.859	3.859	3.859	3.573	3.573	3.573	3.573	3.427	3.427	3.28	3.141	3.13	2.983	3.261	3.933	3.933	3.933	4.347
YAL031C	5.996	5.996	5.996	5.996	5.996	5.996	6.124	6.124	6.252	6.391	6.391	6.391	6.391	6.391	6.391	6.391	6.391	6.518	6.665	6.665	6.812	6.812	6.812	6.812	6.939	6.939	6.939	6.939	6.939	6.939	6.939	6.939	6.939	6.939	6.939	6.939	7.086	7.225	7.225	7.225	7.225	7.225	7.225	7.225	7.225	7.225	7.225	7.225	7.225
YKL012W	8.556	8.27	8.409	8.409	8.695	8.695	8.695	8.842	8.695	9.101	8.954	8.954	8.954	8.954	8.807	8.807	8.661	8.514	8.514	8.514	8.082	8.082	8.082	7.935	7.777	8.345	8.623	9.449	9.449	9.449	9.449	9.743	9.743	10.295	10.295	10.295	10.295	10.295	10.295	10.295	10.295	10.295	10.295	10.295	10.156	10.284	10.423	10.423	10.697
YJL139C	8.244	7.665	7.132	6.993	7.8	7.8	7.8	8.206	8.206	8.206	7.92	7.781	7.774	7.774	7.774	7.774	7.774	7.774	7.774	7.774	7.774	7.774	7.774	7.774	7.507	7.507	7.507	7.507	7.507	6.812	6.812	6.812	6.812	6.812	6.398	6.398	6.398	6.398	6.398	6.094	6.221	6.221	5.387	5.503	5.503	5.503	5.503	5.503	5.503
YGR185C	9.686	9.686	9.686	9.686	9.686	9.547	9.814	10.678	10.678	10.964	10.964	10.964	10.964	10.964	10.964	10.964	10.964	11.092	11.092	10.953	11.08	11.08	11.08	11.08	11.08	11.227	11.088	11.088	11.088	11.088	11.088	11.216	11.216	11.216	11.216	11.216	11.216	11.216	11.216	11.216	11.216	11.216	11.216	11.216	11.216	11.216	11.216	11.216	11.216
YNL166C	8.44	8.44	8.706	9.12	8.992	9.12	9.12	9.522	10.221	11.855	11.855	12.272	14.632	14.632	14.632	14.771	14.771	14.771	14.771	14.771	14.771	14.91	14.91	14.91	14.91	14.91	14.91	15.451	15.737	15.737	15.737	15.876	15.876	15.876	15.876	15.876	15.876	15.876	15.876	15.876	15.876	15.876	15.876	15.876	15.876	15.876	15.876	15.876	15.876
YCL054W	7.985	7.846	7.985	7.985	8.132	8.132	8.271	8.41	8.41	8.41	8.41	8.41	8.41	8.41	8.41	8.41	8.41	8.41	8.41	8.41	8.41	8.282	8.41	8.41	8.41	8.41	8.41	8.41	8.41	8.41	7.455	7.455	7.455	6.749	6.455	6.328	6.328	6.328	6.189	6.189	5.914	5.914	5.452	5.452	5.452	5.452	5.452	5.452	5.324
YGL237C	5.211	5.211	5.211	5.211	5.211	5.23	5.926	6.204	6.204	6.204	6.343	6.609	6.47	6.47	6.47	6.47	6.598	6.598	6.598	6.598	6.598	6.598	6.47	6.47	6.617	6.617	6.617	6.756	6.756	6.756	6.884	7.297	7.436	7.436	7.436	7.583	7.583	7.583	7.583	7.583	7.455	7.71	7.838	8.093	8.093	8.093	8.093	8.093	8.093
YOL020W	0	0	0	0	0	0	0	0	0	0	0	0	0	0	0	0	0	0	0	0	0	0	0.139	0.278	0.278	0.278	0.278	0.278	0.417	0.417	0.417	0.417	0.417	0.417	0.556	0.556	0.556	0.556	0.556	0.556	0.556	0.556	0.695	0.695	0.695	0.695	0.695	0.695	0.695
YER019W	0.969	0.969	0.969	0.969	1.51	1.777	1.924	1.924	1.924	1.924	1.924	1.924	1.924	1.924	2.051	2.051	2.051	2.051	2.051	2.051	2.051	2.179	2.326	2.731	3.423	3.964	3.964	3.964	3.964	3.964	3.964	3.964	3.964	3.964	3.964	4.091	4.091	4.091	4.091	4.091	4.091	4.091	4.091	3.813	3.813	3.813	3.813	3.813	3.813
YMR288W	6.083	6.083	6.349	6.349	6.349	6.349	6.496	6.635	6.492	7.593	7.593	7.593	7.593	7.593	7.083	7.229	6.414	6.414	6.414	6.422	6.422	6.568	6.843	6.843	7.121	7.654	7.793	7.793	7.921	8.928	10.443	13.896	14.824	15.117	15.117	16.064	17.852	17.991	18.269	18.141	18.28	18.427	18.427	18.566	18.566	18.566	18.566	18.566	18.566
YLR257W	10.787	10.787	10.787	10.787	10.787	10.787	10.787	10.787	10.915	11.043	11.043	11.043	11.17	11.17	11.17	11.17	11.17	11.17	11.17	11.17	10.765	10.765	10.765	10.637	10.637	10.637	10.637	10.637	10.637	10.637	10.498	10.498	10.498	10.359	10.212	10.212	10.212	9.652	9.22	9.22	9.359	9.359	9.359	9.359	9.359	9.231	8.957	7.679	7.405
YMR048W	10.961	10.961	11.375	11.649	11.796	12.062	12.062	12.062	12.062	12.062	12.062	12.062	13.02	13.276	13.276	13.415	13.948	13.948	13.948	13.948	14.365	14.365	14.365	14.365	14.632	15.037	15.037	15.037	15.037	15.037	15.037	15.037	15.165	15.312	15.312	15.312	15.312	15.312	15.312	15.312	15.312	15.312	15.312	15.312	15.312	15.312	15.312	15.312	15.312
YGR026W	8.276	8.404	8.404	8.404	8.404	8.404	8.543	8.543	8.682	8.682	8.682	8.682	8.682	8.682	8.682	8.682	8.682	8.682	8.682	8.682	8.682	8.682	8.682	8.265	8.265	8.118	7.979	8.126	8.134	8.694	9.625	10.336	10.336	10.336	10.336	10.336	10.336	10.336	10.621	10.621	10.76	10.76	10.76	10.76	10.772	10.772	10.772	10.772	10.772
YLR228C	1.664	1.525	1.386	1.386	1.386	1.386	1.386	1.386	1.386	1.386	1.386	1.386	1.386	1.386	1.386	1.386	1.386	1.386	0.969	0.83	0.83	0.691	0.691	0.552	0.552	0.552	0.552	0.552	0.552	0.552	0.552	0.552	0.552	0.552	0.552	0.274	0.274	0.274	0.274	0.274	0.274	0.274	0.274	0.274	0.274	0.274	0.274	0.274	0.274
YKR081C	11.317	11.317	11.317	11.189	11.189	11.328	11.328	11.328	11.606	11.606	11.606	11.606	11.606	11.606	11.606	11.606	11.745	11.745	11.745	11.618	11.618	11.618	11.618	11.618	11.618	11.618	11.618	11.618	11.618	11.618	11.618	11.618	11.479	11.618	11.618	11.618	11.618	11.618	11.618	11.618	11.618	11.618	11.618	11.618	11.618	11.618	11.618	11.618	11.471
YBR127C	12.971	13.385	13.385	13.531	13.531	13.531	13.531	13.817	13.817	13.817	13.817	13.817	13.817	14.084	14.223	14.223	14.223	14.223	14.35	14.478	14.478	14.478	14.478	14.478	14.478	14.478	14.478	14.478	14.478	14.478	14.478	14.478	14.478	14.339	14.339	14.339	14.339	14.467	14.467	14.606	14.606	14.606	14.606	14.606	14.459	14.459	14.459	14.459	14.459
YMR064W	5.659	5.513	5.513	5.513	4.772	5.185	5.185	5.185	5.185	5.185	4.223	4.096	4.254	5.227	5.659	5.513	5.513	5.652	5.652	5.652	5.652	6.212	6.212	6.212	6.212	6.358	6.231	6.358	6.497	7.335	7.208	8.2	8.2	8.2	8.467	8.606	8.606	8.606	8.606	8.745	8.745	9.011	9.004	9.004	9.15	9.15	9.15	9.15	9.71
YNL165W	8.205	8.205	8.619	8.619	8.746	9.024	8.607	9.028	9.028	8.901	9.611	9.603	9.603	9.603	10.017	9.889	10.306	10.306	10.306	10.325	10.325	10.325	10.178	10.051	10.051	10.329	10.475	10.475	10.603	10.603	10.603	10.603	10.464	10.317	10.464	10.611	11.016	11.674	11.674	11.674	11.674	11.674	11.674	11.674	11.674	11.674	11.674	11.82	11.82
YHR018C	9.75	9.75	9.75	9.743	9.743	9.743	9.743	9.743	9.743	9.743	9.743	9.743	9.87	9.87	9.87	9.87	9.87	9.87	9.724	9.724	9.724	9.724	9.724	9.724	9.851	9.851	9.851	9.724	9.724	9.724	9.724	9.596	9.329	9.329	9.329	9.329	9.183	9.183	9.183	9.183	9.183	9.183	9.183	9.183	9.183	9.183	9.044	9.044	9.044
YLL051C	9.518	11.716	11.716	12.532	12.532	12.532	12.806	13.061	13.061	13.317	12.915	12.915	12.915	12.501	13.219	13.073	13.073	12.964	12.975	13.813	13.813	13.539	13.825	13.825	13.971	13.971	13.971	13.817	13.817	13.817	13.817	13.689	13.956	13.956	13.956	14.223	14.095	14.095	14.095	14.095	14.242	14.516	14.516	14.516	14.516	14.516	14.516	14.644	14.644
YGR157W	9.142	9.281	9.281	9.42	9.42	9.42	9.42	9.42	9.42	9.42	9.292	9.292	9.292	9.145	8.852	8.724	8.597	8.597	8.597	8.597	8.743	8.762	8.901	8.901	8.901	9.179	9.179	9.179	9.179	9.179	9.179	8.638	8.105	7.812	7.812	7.823	7.951	7.951	7.951	7.951	7.951	7.951	7.951	7.951	7.951	7.804	7.804	7.804	8.059
YGL012W	4.434	4.288	4.415	5.122	5.122	5.122	5.949	7.196	7.196	7.471	7.471	7.617	7.756	7.895	7.895	7.895	7.895	7.895	8.312	8.312	8.312	8.312	8.312	8.312	8.312	8.579	8.579	8.579	8.579	8.579	8.44	8.44	8.44	8.44	8.44	8.579	8.579	8.579	8.579	8.579	8.579	8.451	8.451	8.451	8.451	8.451	8.451	8.451	8.451
YEL040W	7.472	6.811	6.931	7.217	7.217	7.217	7.217	7.356	7.228	7.082	7.082	6.954	7.247	7.247	7.247	7.101	7.101	6.687	6.687	6.421	5.729	5.868	5.868	5.868	5.729	5.729	5.729	5.057	4.771	4.366	4.366	4.238	4.099	4.238	5.204	5.478	5.478	5.478	5.478	5.204	5.204	5.204	5.343	5.482	5.628	5.628	5.895	5.903	5.764
YBR007C	2.175	2.175	2.175	2.175	2.175	2.029	2.029	2.168	2.434	2.179	2.318	2.465	2.465	2.465	2.465	2.465	2.604	2.604	2.604	2.604	2.604	2.604	2.604	2.476	2.329	2.318	2.731	2.731	2.731	2.731	2.87	3.017	3.145	3.145	3.145	3.145	3.145	3.145	3.017	2.889	2.724	2.596	2.596	2.735	3.407	3.674	4.598	4.737	4.992
YBL004W	0.819	0.819	0.819	0.819	0.819	0.819	0.819	0.819	0.819	0.819	0.819	0.819	0.819	0.819	0.819	0.691	0.691	0.691	0.691	0.691	0.691	0.691	0.691	0.691	0.691	0.691	0.691	0.691	0.691	0.691	0.691	0.691	0.691	0.969	0.969	0.969	0.969	0.969	1.108	1.247	1.12	1.12	1.12	1.12	1.12	1.12	1.12	1.12	1.12
YEL038W	10.089	10.089	9.95	9.811	9.811	9.811	9.811	9.811	9.958	9.672	9.526	9.526	9.259	8.827	8.394	8.394	8.394	8.128	7.981	7.575	7.448	7.448	7.448	7.448	7.448	7.32	6.895	6.061	5.794	5.794	5.794	5.667	5.528	5.389	5.389	4.968	4.987	4.987	4.987	4.84	4.84	4.84	4.84	4.84	4.419	3.987	3.149	3.149	3.149
YJL121C	0.691	0.691	0.691	0.977	0.977	0.977	1.116	1.116	1.116	1.116	1.116	1.116	1.116	1.116	1.255	1.255	1.255	1.394	1.68	1.68	1.68	1.68	1.68	1.68	1.68	1.68	1.68	1.68	1.68	1.68	1.68	1.68	1.68	1.958	1.958	1.958	1.819	1.819	1.819	1.819	1.819	1.819	1.819	1.819	1.819	1.819	1.819	2.916	2.916
YJL128C	4.595	4.595	4.722	4.722	5.105	5.507	6.195	6.608	6.608	6.894	6.766	6.766	7.06	6.921	6.921	6.921	6.793	6.646	6.361	6.233	6.233	6.233	6.488	6.488	6.488	6.488	6.635	6.782	6.921	6.921	6.921	6.921	6.921	7.067	7.067	7.067	7.353	7.206	7.206	7.206	7.206	7.206	7.206	7.206	7.206	7.206	7.06	7.06	6.932
YBR243C	1.101	1.101	1.101	1.101	1.101	1.101	1.101	1.101	1.101	2.322	3.111	3.111	3.111	3.111	3.111	3.111	3.111	3.111	3.111	3.111	3.257	3.257	3.257	3.385	3.385	3.532	3.532	3.532	3.532	3.532	3.532	3.532	3.532	3.532	3.532	3.532	3.532	3.532	3.532	4.204	5.174	5.44	5.993	5.993	6.12	6.12	6.12	6.541	6.541
YKL164C	0.278	0.278	0.278	0.278	0.278	0.278	0.278	0.278	0.278	0.278	0.278	0.278	0.278	0.278	0.278	0.278	0.278	0.278	0.278	0.278	0.278	0.278	0.278	0.278	0.278	0.278	0.278	0.278	0.278	0.278	0.278	0.278	0.278	0.278	0.278	0.278	0.278	0.278	0.278	0.278	0.278	0.278	0.278	0.278	0.278	0.278	0.278	0.278	0.278
YER134C	2.288	2.427	2.427	2.427	2.554	2.554	3.088	3.93	3.93	3.93	3.93	4.215	4.644	4.644	4.772	4.918	5.046	5.046	5.174	5.467	5.467	5.467	5.595	5.595	5.722	5.989	6.68	6.819	6.819	6.819	6.819	6.958	6.958	7.086	7.526	7.526	7.526	7.526	7.526	7.526	7.526	7.526	7.387	7.387	7.387	7.654	8.086	8.214	8.214
YPL165C	6.173	6.173	6.173	6.173	6.173	6.173	6.173	6.173	6.44	6.312	6.312	6.44	6.312	6.312	6.185	5.787	5.933	5.933	5.933	5.933	6.061	6.061	6.061	6.061	5.922	5.922	6.196	6.05	6.05	5.922	5.922	6.189	6.575	6.714	6.714	6.714	6.714	6.714	6.714	6.714	6.714	6.714	6.714	6.853	6.853	6.853	6.726	6.726	6.726
YML067C	3.254	3.52	3.52	3.52	3.52	3.393	3.52	3.648	3.915	4.32	5.136	5.136	5.282	5.568	6.958	6.958	6.958	6.958	6.958	6.958	6.958	7.225	7.499	7.646	8.341	8.341	8.627	8.627	9.709	10.753	10.753	10.892	11.444	11.572	11.572	11.572	11.572	11.839	12.677	12.823	12.97	12.97	12.97	13.117	13.53	13.669	13.669	13.669	13.669
YGR195W	8.086	7.831	7.831	7.703	7.703	7.703	7.703	7.703	7.703	7.703	7.703	7.703	7.703	7.703	7.703	7.703	7.556	7.154	7.008	6.733	6.861	6.989	6.989	6.989	7.116	7.116	7.116	7.116	7.116	7.116	7.116	7.116	7.116	7.116	7.116	7.116	7.116	6.97	6.676	6.53	6.53	6.53	6.402	6.402	6.402	6.402	6.402	6.402	6.402
YIR010W	9.705	9.705	9.705	9.705	9.705	9.705	9.705	9.705	9.844	9.697	9.697	10.092	10.103	10.528	10.528	10.528	10.528	10.655	11.335	11.463	11.463	11.463	11.463	11.463	11.463	11.463	11.196	11.343	11.204	11.351	11.351	11.636	11.636	11.636	11.636	11.636	11.636	11.764	11.756	11.756	11.617	11.617	11.617	11.324	11.324	10.741	10.463	11.008	11.008
YMR267W	5.493	5.493	5.493	5.061	4.914	5.061	4.93	4.93	4.93	4.93	4.636	4.509	4.509	4.787	5.899	5.771	6.027	6.154	6.282	6.282	6.41	6.41	6.556	6.282	6.568	6.568	6.568	6.568	6.714	6.714	6.714	6.989	6.989	6.989	6.989	6.989	6.989	6.989	6.684	5.606	5.614	6.726	7.402	8.36	8.36	8.488	9.157	9.157	9.157
YGL179C	9.706	9.706	9.56	9.56	9.56	9.432	9.432	9.432	9.56	9.56	9.56	9.56	9.56	9.56	9.56	9.274	8.842	8.428	8.131	8.131	7.838	7.838	7.838	7.838	7.838	7.838	7.838	7.838	7.838	7.838	7.838	7.838	7.838	7.838	7.838	7.699	7.282	6.85	6.85	6.703	6.703	6.556	6.556	6.556	5.993	5.873	5.873	5.873	5.873
YLR262C-A	0.819	0.966	0.966	0.966	0.966	0.966	0.966	0.966	0.966	1.24	1.24	1.379	1.379	1.379	1.379	1.379	1.379	1.379	1.379	1.379	1.526	1.526	1.672	1.672	1.672	1.672	1.672	1.672	1.672	1.8	1.8	2.074	2.074	2.499	2.766	3.021	3.168	3.168	3.168	3.168	3.168	3.168	3.168	3.168	3.168	3.168	3.307	3.712	3.859
YML104C	5.015	5.015	5.015	5.015	5.027	5.027	5.166	5.305	5.305	5.583	5.583	5.583	5.583	5.444	5.451	5.59	6.263	6.263	6.263	6.402	6.402	6.402	6.785	6.785	6.785	6.785	7.476	7.476	7.615	7.615	7.754	7.901	8.028	8.028	8.156	8.156	8.156	8.145	8.133	7.994	8.141	8.701	8.979	9.531	9.806	9.806	9.806	9.806	10.091
YFR033C	3.918	3.918	3.918	3.791	3.791	3.791	3.791	3.652	3.652	3.652	3.374	3.374	3.246	3.246	3.374	3.374	3.374	3.374	3.374	3.374	3.374	3.374	3.374	3.118	3.118	3.118	2.705	2.705	2.735	2.322	2.461	2.461	2.461	2.461	2.461	2.461	2.461	2.461	2.461	2.461	2.314	2.314	2.314	2.314	2.314	2.314	2.314	2.314	2.314
YDR245W	12.831	12.831	12.831	12.831	12.831	12.831	12.831	12.831	12.831	12.831	12.831	12.831	12.831	12.959	12.959	12.959	12.959	12.673	12.673	12.673	12.673	12.673	12.673	12.673	12.673	12.801	12.673	12.812	12.812	12.812	12.812	12.538	12.41	12.41	12.41	12.41	12.41	12.41	12.41	12.41	12.124	11.985	11.839	11.839	11.839	11.839	11.839	11.7	11.572
YGR006W	9.518	9.093	9.093	9.093	10.457	10.457	10.604	10.739	10.612	10.758	10.758	11.311	11.311	11.84	11.84	11.84	11.84	11.84	11.84	11.987	11.848	11.848	11.995	12.389	12.667	13.2	13.2	13.2	13.2	13.328	13.328	13.328	13.328	13.32	13.32	13.32	13.193	13.478	13.478	13.606	13.745	13.745	13.745	13.745	13.745	13.745	13.745	13.745	13.745
YLR227C	1.604	1.604	1.604	1.604	1.604	1.476	1.349	1.349	1.349	1.349	1.202	1.202	1.202	1.074	1.074	1.349	1.349	1.349	1.349	1.349	1.349	1.202	1.074	1.074	1.074	1.074	1.074	1.352	1.48	2.036	2.036	2.164	2.164	2.164	2.303	2.303	2.558	2.558	2.851	3.284	4.49	4.636	5.324	5.324	5.324	5.324	5.764	5.764	5.764
YJR144W	3.747	3.874	4.701	4.573	4.573	4.72	4.72	4.72	4.72	4.72	4.72	4.592	5.299	5.299	5.438	5.577	6.107	7.414	8.199	8.199	8.465	10.551	10.551	10.551	10.69	10.69	10.69	11.092	11.231	11.37	11.37	11.37	11.223	11.223	11.223	11.49	11.49	12.76	13.185	13.185	13.185	13.185	13.579	13.579	13.579	13.718	13.718	13.718	13.718
YMR153W	4.111	4.111	4.111	4.111	4.25	4.377	4.655	4.655	4.655	4.922	5.463	5.591	5.602	5.602	5.749	5.749	5.749	5.888	5.888	5.888	6.015	6.015	6.015	6.015	6.143	6.143	6.271	6.271	6.271	6.271	6.271	6.398	6.41	6.41	6.556	6.556	6.97	6.97	6.97	6.97	6.97	6.97	6.97	6.97	6.97	6.97	6.97	6.97	7.097
YER114C	9.097	9.097	9.522	9.522	9.943	10.221	10.082	10.082	10.082	10.082	10.221	10.221	10.221	10.221	10.221	10.221	10.221	10.221	10.232	10.379	10.379	10.379	10.379	10.506	10.506	10.379	10.379	10.379	10.379	10.251	10.251	10.251	10.251	10.251	10.251	10.251	10.112	10.112	10.112	9.973	9.973	9.973	9.973	9.973	9.973	9.973	9.973	9.834	9.834
YDR264C	11.385	11.385	11.385	11.385	11.092	11.092	11.092	11.092	10.964	10.964	10.964	10.964	10.817	10.817	10.817	10.817	10.671	10.671	10.671	10.532	10.532	10.532	10.532	10.393	10.393	9.96	9.96	9.96	9.96	9.833	9.833	9.555	9.416	9.288	9.288	9.16	9.16	9.16	9.16	9.16	8.747	8.619	8.225	8.086	7.947	7.947	7.947	7.267	7.267
YOR271C	0.777	0.777	0.924	0.924	0.924	0.924	0.924	0.924	0.924	0.924	0.924	0.924	0.924	0.924	0.924	0.924	0.924	0.924	0.924	0.924	0.924	0.924	1.217	1.364	1.364	1.364	2.071	2.071	2.071	2.071	2.356	2.789	2.789	2.789	3.055	3.322	3.322	3.322	4.427	5.667	6.091	6.219	6.219	6.219	6.358	6.358	6.358	6.358	6.358
YDR266C	12.242	12.242	12.242	12.242	12.242	12.242	12.242	12.242	12.242	13.061	13.061	13.061	13.188	13.188	13.188	13.316	13.316	13.455	14.007	14.007	14.007	14.007	14.007	14.007	14.007	14.007	14.007	14.007	14.007	13.868	13.868	13.868	13.722	13.722	13.575	13.575	13.575	13.447	13.447	13.447	13.447	13.192	13.192	13.064	13.064	13.064	13.064	13.064	13.064
YIL021W	19.906	19.906	19.906	19.906	20.053	20.18	20.18	20.18	20.18	20.18	20.18	20.18	20.319	20.319	20.605	20.605	20.605	20.605	20.605	20.605	20.744	20.744	20.744	20.744	20.744	20.744	20.744	20.744	20.744	20.744	20.744	20.744	20.744	20.744	20.744	20.744	20.744	20.744	20.744	20.744	20.466	20.466	20.605	20.605	20.605	20.605	20.331	20.203	20.203
YCR094W	9.284	9.284	9.284	9.284	9.284	9.284	9.157	9.157	9.157	9.157	9.157	9.157	9.442	9.442	9.442	9.442	9.442	9.57	9.57	9.57	9.709	9.709	9.837	9.837	9.543	9.543	9.543	9.543	9.543	9.397	9.536	9.682	9.555	9.829	9.829	9.829	9.829	9.416	9.416	9.416	9.416	9.416	9.416	9.416	9.416	9.416	9.277	9.277	9.277
YEL024W	8.417	8.417	8.417	8.417	8.545	8.545	8.545	8.545	8.417	8.278	8.417	8.27	8.27	8.27	8.27	8.124	8.124	8.124	8.124	8.124	8.124	7.985	7.985	7.985	7.985	7.985	7.579	7.579	7.579	7.579	7.579	7.293	7.44	7.166	7.166	7.019	7.019	6.88	6.594	6.467	6.467	6.467	6.467	6.467	6.467	5.798	5.531	5.253	5.126
YDL176W	3.926	4.772	4.505	4.783	4.783	4.783	4.783	4.783	4.783	4.783	4.783	4.783	4.922	5.335	6.541	6.541	6.541	7.743	8.825	8.825	8.825	8.825	8.825	8.825	8.825	8.825	8.825	8.825	9.103	9.103	9.103	9.103	9.103	9.103	9.103	9.103	9.103	9.231	9.231	9.231	9.397	9.397	9.524	9.938	9.938	9.938	9.938	9.938	9.938
YLR115W	1.95	1.95	1.95	2.499	3.288	3.288	3.434	3.434	3.581	3.836	3.964	4.377	5.185	5.332	5.332	5.332	5.471	5.471	5.471	5.471	5.993	6.395	6.65	6.65	6.65	6.65	6.65	6.65	6.65	6.65	6.789	6.789	6.789	6.789	6.789	6.789	6.789	6.789	7.319	7.446	7.574	7.574	7.574	7.574	7.574	7.574	7.574	7.574	7.574
YHR089C	12.057	12.057	12.343	12.343	12.343	12.343	12.343	12.343	12.343	12.215	12.215	12.215	12.215	12.215	12.215	12.215	12.354	12.227	12.08	11.941	11.941	12.069	12.208	12.208	12.208	12.061	12.061	12.061	11.783	11.644	11.655	11.655	11.655	11.655	11.655	11.655	11.528	11.381	10.96	10.96	10.96	10.96	10.96	10.96	10.96	10.96	10.96	10.566	10.566
YBR287W	10.28	10.28	10.28	10.28	10.28	10.28	10.28	10.153	10.28	10.28	10.28	10.28	10.427	10.694	11.246	11.246	11.513	11.513	11.513	11.513	11.385	11.385	11.385	11.385	11.238	11.238	11.238	11.238	11.238	11.238	11.238	11.238	11.238	11.238	11.111	11.111	10.844	10.844	10.844	10.844	10.844	10.844	10.844	10.844	10.844	10.844	10.697	10.697	10.705
YCR002C	5.598	5.32	5.32	5.32	5.448	5.726	6.248	6.248	6.387	6.387	6.387	6.387	6.387	6.24	6.24	6.24	6.387	6.387	6.515	6.515	6.515	6.515	6.515	6.515	6.654	6.654	6.654	6.654	6.654	6.654	6.654	6.654	6.928	7.728	7.728	7.856	7.856	7.856	7.856	7.856	7.856	8.002	8.002	8.002	8.002	8.002	7.736	7.863	7.863
YGL263W	0	0	0	0	0	0	0	0	0	0	0	0	0	0	0	0	0	0	0	0	0	0	0	0	0	0	0	0	0	0	0	0	0	0	0	0	0	0	0	0	0	0	0	0	0	0	0	0	0
YNL086W	7.154	7.027	7.027	7.027	7.027	7.027	7.166	7.305	7.166	7.579	8.27	9.526	9.526	9.526	9.526	9.526	9.526	9.526	9.105	8.958	9.371	9.518	9.371	9.518	9.646	9.646	9.507	9.507	9.507	9.379	9.379	9.379	9.251	9.251	9.124	9.259	9.259	9.533	9.672	9.83	9.83	9.83	9.83	9.969	10.225	10.225	10.225	10.225	10.225
YMR210W	6.917	6.917	6.936	8.319	8.319	8.319	8.319	8.319	8.725	8.597	8.597	8.45	8.45	8.45	8.45	8.45	8.45	8.45	8.45	8.45	8.45	8.304	8.443	8.296	8.296	8.168	8.168	8.168	8.168	8.022	8.149	8.277	8.277	8.277	8.277	8.555	8.555	8.555	9.675	9.675	9.93	10.344	10.483	10.483	10.483	10.483	10.502	10.502	10.502
YDR080W	4.636	4.636	4.49	4.49	4.49	4.49	4.49	4.49	4.49	4.49	4.49	4.49	4.49	4.069	3.775	3.509	3.509	3.509	3.509	3.509	3.509	3.509	3.509	3.509	3.37	3.37	3.223	3.223	3.223	3.223	2.937	2.945	2.945	3.073	3.073	2.806	2.953	3.08	3.347	3.347	3.347	3.749	4.016	4.557	4.557	4.557	4.696	4.842	4.842
YPL252C	10.503	10.68	10.545	11.232	11.232	11.093	11.665	11.804	11.804	11.804	11.804	11.51	11.608	11.48	11.48	11.48	11.48	11.615	11.754	11.754	11.754	11.754	11.754	11.754	11.754	11.882	12.01	11.882	11.882	11.882	11.754	11.754	11.766	11.766	11.766	11.206	11.206	11.345	11.345	11.345	11.217	11.345	11.345	11.472	11.326	11.326	11.326	11.048	11.048
YNL294C	4.103	3.964	3.825	2.87	2.87	3.802	3.93	3.93	3.93	3.93	3.93	3.644	3.497	3.37	3.941	4.354	6.151	6.151	6.151	6.151	6.267	6.425	6.425	6.425	7.101	7.101	7.357	7.635	7.781	8.496	8.496	10.153	10.014	10.141	10.141	10.141	10.288	10.288	10.427	10.427	10.427	10.427	10.84	10.84	10.84	10.84	10.84	10.84	11.753
YML009C	9.895	10.023	10.034	10.034	10.034	10.034	10.034	10.034	10.181	10.181	10.448	10.733	10.733	10.733	10.733	10.733	10.733	10.733	10.733	10.467	10.467	10.745	10.745	10.745	10.745	10.745	10.745	10.891	10.891	10.891	10.764	10.764	10.764	10.764	10.764	10.764	10.764	10.764	10.636	10.508	10.508	10.234	10.095	9.948	9.948	9.948	9.948	9.948	9.948
YGR148C	8.532	8.532	8.532	8.532	8.532	8.532	8.532	8.404	8.404	8.404	8.404	8.13	8.13	8.002	8.002	8.002	7.856	7.856	7.856	7.856	7.709	7.709	7.709	7.709	5.684	5.556	5.417	5.162	5.162	5.162	5.162	5.162	5.162	5.034	5.034	5.034	4.888	4.888	5.015	4.888	4.888	4.888	4.888	4.749	4.749	4.61	4.471	3.644	2.84
YML116W	10.269	10.269	10.269	10.269	9.856	9.709	9.818	9.818	9.964	10.397	11.069	11.208	11.208	11.208	11.208	11.208	11.208	11.208	11.208	11.069	11.069	10.941	10.941	10.941	10.941	10.941	11.088	11.088	11.088	10.941	11.08	11.227	11.227	11.374	11.235	11.235	11.235	11.235	11.235	11.096	10.949	10.949	10.949	10.949	10.949	10.949	10.802	10.802	10.675
YFL044C	8.33	8.33	7.928	7.928	8.075	8.075	8.075	8.214	8.214	8.214	8.214	8.214	7.383	7.105	7.105	7.105	7.105	7.105	7.105	7.105	6.959	6.959	6.831	6.703	6.703	6.557	6.557	5.29	5.151	5.004	4.719	5.004	5.271	5.271	5.271	5.41	5.41	5.41	5.41	5.263	4.734	4.873	4.726	4.726	4.726	4.598	5.429	5.429	5.301
YDR391C	5.79	5.79	5.929	5.929	6.076	6.775	7.158	7.425	7.425	7.564	7.71	8.545	8.417	8.556	8.417	8.417	8.556	9.255	9.255	9.255	9.394	9.394	9.394	9.649	9.649	9.649	9.649	9.649	9.649	9.649	9.649	9.649	9.777	9.777	9.777	9.63	9.491	9.491	9.352	9.352	9.352	9.352	9.341	9.48	10.187	10.187	10.187	10.187	10.187
YBR014C	7.2	7.2	7.2	7.053	7.061	7.335	7.876	7.876	7.876	7.876	7.61	7.61	7.463	7.463	7.463	7.463	7.591	7.591	7.591	7.591	7.591	7.166	7.166	7.166	7.038	7.177	7.316	7.316	7.316	7.316	7.316	7.151	7.297	7.316	7.316	7.316	7.316	7.316	7.316	7.17	7.17	7.17	7.023	6.884	6.884	6.61	6.031	6.031	6.17
YKL014C	7.973	7.973	7.973	7.973	7.973	7.846	7.846	7.421	7.274	7.274	7.274	7.274	7.274	7.274	7.274	7.274	7.274	7.274	7.274	7.128	7	7	6.343	6.343	6.343	6.343	6.343	6.343	6.343	6.215	6.215	6.215	6.215	5.802	5.802	5.369	5.23	5.23	5.23	4.806	4.411	4.145	4.006	4.006	3.859	3.859	3.859	3.859	3.859
YKR049C	1.086	1.086	1.086	1.086	1.086	1.086	1.086	1.086	1.086	1.086	1.086	1.086	1.086	1.086	1.086	1.086	1.086	1.086	1.086	1.086	1.086	1.086	1.086	1.086	1.086	1.086	1.086	1.086	1.086	0.939	0.939	0.811	0.939	0.811	0.811	0.811	0.939	1.078	1.078	1.078	1.078	0.939	1.067	1.067	1.194	1.194	1.333	1.333	1.333
YDR182W	8.657	8.529	9.082	9.379	9.379	9.653	9.792	9.792	9.792	9.792	9.792	9.792	9.92	9.92	9.92	10.059	10.344	10.344	10.622	10.761	11.144	11.283	11.411	11.411	11.411	11.411	11.411	11.422	11.295	11.422	11.422	11.55	11.697	11.982	11.982	11.982	11.982	11.982	11.982	11.982	11.982	11.982	11.982	11.982	11.982	12.121	12.26	12.26	12.388
YMR291W	5.981	5.981	5.835	5.835	5.835	5.835	5.835	5.835	5.568	5.846	6.12	6.12	6.12	6.12	6.12	6.128	5.842	5.842	5.97	5.831	5.823	6.101	6.248	6.248	6.395	6.395	6.8	6.8	7.206	7.206	7.206	7.206	7.206	7.206	7.078	7.078	7.078	7.078	6.379	6.252	6.252	6.252	6.252	6.537	6.537	6.537	6.537	6.676	6.827
YMR275C	5.204	5.204	5.204	5.204	5.204	5.636	5.636	5.764	5.764	5.764	5.764	5.764	5.625	5.625	5.753	5.753	5.753	5.753	5.753	5.753	5.88	6.158	6.158	6.158	6.158	6.158	6.158	6.158	6.699	6.699	6.827	6.827	6.827	6.827	6.827	7.094	7.094	7.094	6.966	6.966	6.966	6.966	6.966	6.966	6.966	6.966	6.966	6.966	7.105
YJR126C	11.731	11.87	11.87	11.87	11.87	11.87	11.731	11.584	11.584	11.584	11.584	11.584	11.584	11.584	11.584	11.584	11.584	11.731	11.731	11.731	11.731	11.592	11.592	11.209	11.209	11.348	11.475	11.603	12.016	12.016	11.87	11.87	11.87	11.87	11.87	11.731	11.731	11.877	11.877	12.016	11.761	11.614	11.614	11.468	11.193	11.193	11.193	11.193	11.193
YDR313C	16.442	16.442	16.295	16.295	16.295	16.156	15.646	15.627	15.754	16.021	16.16	16.16	16.307	16.307	16.307	16.307	16.307	16.307	16.307	16.168	16.168	16.168	16.168	16.168	15.89	15.89	15.89	15.89	15.89	15.89	15.89	15.89	15.89	15.89	15.484	15.484	15.484	15.484	14.932	14.793	14.793	14.665	14.665	14.526	14.387	14.387	13.985	13.985	13.985
YOR065W	10.288	10.574	10.574	10.574	10.574	10.574	10.299	10.153	10.153	9.713	9.713	9.585	9.859	9.859	9.859	9.859	9.713	9.596	10.01	9.585	9.585	9.438	9.438	9.288	8.894	8.894	9.021	9.021	9.021	8.736	8.589	8.589	6.248	4.505	4.505	4.358	5.32	5.448	5.448	5.448	5.448	5.576	5.448	5.576	5.309	5.309	5.309	4.888	4.76
YNR020C	10.062	10.329	10.329	10.329	10.329	10.329	10.329	10.329	10.329	10.337	10.337	10.337	10.337	10.209	10.209	10.209	10.209	10.209	10.209	10.476	10.742	10.742	10.742	11.017	11.156	11.156	11.156	11.156	11.156	10.87	10.87	10.87	10.87	10.87	10.87	10.87	11.009	11.009	11.009	11.009	11.009	10.87	10.87	10.87	10.87	11.017	11.017	11.017	11.017
YJR054W	12.728	12.728	12.867	12.867	12.867	12.867	12.867	13.272	14.061	14.05	14.05	14.05	14.05	14.05	14.177	14.316	14.455	14.741	14.741	15.286	15.286	15.286	15.413	15.541	15.541	15.541	15.394	15.394	15.522	15.522	15.522	15.229	14.951	14.951	15.21	15.21	15.21	15.337	15.337	15.337	15.337	15.337	15.337	15.337	15.337	15.337	15.337	15.337	15.337
YMR003W	7.807	7.807	7.807	7.953	7.953	7.953	7.953	7.953	8.633	8.633	8.633	8.633	8.784	8.784	9.178	9.178	10.125	10.125	9.85	9.85	9.85	9.85	9.576	9.576	9.576	9.576	9.831	9.831	9.831	9.831	9.831	9.831	9.831	9.831	9.831	9.831	9.831	9.831	9.831	9.831	9.576	9.576	9.321	9.182	9.182	9.043	9.043	9.043	9.043
YDR506C	0.522	0.522	0.522	0.522	0.522	0.522	0.522	0.522	0.522	0.394	0.522	0.522	0.796	0.943	0.943	0.943	1.198	1.198	1.198	1.198	1.198	1.198	1.071	1.071	1.198	1.198	1.198	1.198	1.198	1.198	1.198	1.198	1.198	1.198	1.198	1.198	1.198	1.198	1.198	1.198	1.337	1.337	2.006	2.006	2.006	2.558	2.558	2.558	2.686
YBR023C	5.012	5.14	5.14	5.14	5.14	5.14	5.14	5.14	5.267	5.267	5.267	5.267	5.267	5.395	5.523	5.523	5.523	5.523	5.523	5.65	5.917	6.064	6.064	6.064	6.064	6.064	6.064	6.064	6.064	6.064	6.064	6.064	6.064	6.3	6.3	6.161	6.161	6.161	6.161	6.161	6.161	6.161	6.428	6.833	6.833	6.972	6.972	6.972	7.119
YDR049W	10.905	10.777	10.905	12.04	12.04	12.04	12.04	12.446	12.446	12.585	12.438	12.716	12.716	12.716	12.716	12.836	12.836	12.836	12.975	12.975	13.122	13.122	13.122	13.122	13.122	13.122	12.847	12.994	12.994	12.994	12.994	12.994	12.994	12.708	12.708	12.708	12.708	12.708	12.708	12.708	12.708	12.708	12.291	12.291	12.291	12.284	12.145	12.145	12.145
YKR029C	4.152	4.152	4.152	4.152	4.693	5.095	5.095	5.095	5.095	5.095	5.095	5.095	5.095	4.956	4.956	5.095	5.381	5.509	5.509	5.509	5.509	5.509	5.362	5.49	5.49	5.49	5.351	5.351	5.351	5.49	5.49	5.49	5.49	5.49	5.49	5.49	5.49	5.49	5.49	5.49	5.351	5.351	5.351	5.351	5.49	5.49	5.49	5.49	5.49
YPR154W	9.092	8.679	8.679	8.679	8.679	8.393	7.604	7.183	7.33	7.623	7.623	7.623	7.484	7.623	7.488	7.36	7.488	7.499	7.499	7.499	7.233	7.233	7.233	6.406	6.406	6.534	7.086	7.214	7.214	7.214	7.214	7.214	7.214	7.214	7.214	7.214	7.214	7.214	7.894	8.149	8.149	8.288	8.288	8.288	8.16	8.299	8.299	8.438	8.438
YDL004W	1.248	1.375	1.375	1.375	1.375	1.375	1.375	1.375	1.375	1.375	1.375	1.375	1.503	1.503	1.503	1.503	1.631	1.777	1.777	1.777	1.777	1.777	1.777	1.924	1.924	1.924	1.924	1.924	1.924	1.924	1.785	1.785	1.924	2.307	2.307	2.307	2.168	2.168	2.168	2.168	2.168	2.168	2.315	2.747	3.014	3.16	3.16	3.16	3.16
YPL144W	8.482	8.343	8.343	8.057	8.057	8.057	8.057	8.057	8.057	8.057	8.057	8.057	7.918	7.79	7.79	6.28	6.133	5.986	5.986	5.986	5.847	5.701	5.701	5.554	5.554	5.554	5.554	5.554	5.426	5.426	5.426	5.426	5.426	5.426	5.426	5.426	5.426	5.426	4.055	3.908	3.908	3.769	3.769	3.769	3.769	3.769	3.769	3.769	3.769
YKL022C	7.44	7.44	7.586	7.586	7.567	8.683	9.48	9.48	9.352	9.63	9.758	10.013	10.152	10.152	9.866	10.013	11.238	11.238	11.377	11.377	11.504	11.504	11.929	11.929	12.207	12.729	12.729	12.729	12.857	12.857	12.996	12.996	12.996	13.42	13.42	13.42	13.42	13.42	13.42	13.42	13.42	13.42	13.42	13.42	13.42	13.42	13.42	13.42	13.42
YJL049W	14.071	14.071	14.071	14.071	13.943	13.943	14.229	14.356	14.484	14.484	14.623	14.623	14.623	14.623	14.623	14.623	14.623	15.164	15.863	16.716	16.716	16.716	16.983	16.983	17.122	17.122	17.122	17.122	17.122	17.25	17.389	17.528	17.528	17.528	17.528	17.674	17.674	17.674	17.674	17.674	17.674	17.674	17.813	17.535	17.535	17.535	17.682	17.554	17.554
YLR270W	6.709	6.995	6.995	6.995	6.867	7.593	7.593	7.721	8.968	9.115	9.115	9.401	9.273	9.42	9.42	9.42	9.574	9.574	9.848	9.848	9.848	10.142	10.142	10.142	10.142	10.269	10.269	10.269	10.416	10.416	10.416	11.077	11.077	11.344	11.344	11.471	11.618	11.765	11.765	11.765	11.765	11.765	11.765	11.765	11.765	11.765	11.765	11.765	11.765
YHR103W	15.513	15.513	15.641	15.641	15.78	15.78	15.78	15.919	15.919	16.058	16.058	16.058	16.058	15.641	15.641	15.641	15.641	15.641	15.641	15.652	15.513	15.652	15.525	15.386	15.525	15.111	14.984	15.13	15.13	15.13	15.269	15.269	15.269	15.408	15.408	15.555	15.555	15.555	15.555	15.555	15.555	15.81	15.664	15.664	15.517	15.517	15.517	15.517	15.517
YGL229C	5.482	5.482	5.482	5.343	5.343	5.343	5.343	5.343	5.343	5.215	5.215	5.088	5.088	4.96	4.96	4.4	4.261	3.45	3.303	3.45	3.45	3.45	3.45	3.45	3.303	3.303	3.303	3.303	2.349	2.349	2.194	2.194	2.194	2.194	2.469	2.747	2.893	2.893	2.893	2.893	2.893	2.893	3.585	3.457	3.457	3.592	3.592	3.998	3.724
YCL033C	4.29	4.035	4.035	3.907	3.64	3.13	3.002	3.408	4.076	5.196	5.196	5.196	5.196	5.196	5.196	5.753	5.989	6.128	7.075	6.928	7.056	7.728	8.926	9.892	10.02	10.441	10.441	10.441	10.441	10.58	10.58	11.26	11.26	11.387	11.504	11.504	13.112	13.112	13.112	13.112	13.112	13.112	13.112	13.112	13.386	13.386	13.533	13.679	13.679
YCR092C	7.09	7.229	7.623	7.623	7.623	7.762	7.762	7.762	7.762	7.762	7.762	7.762	7.762	7.762	7.762	7.762	7.89	7.751	7.897	7.897	7.897	7.758	7.758	7.758	7.886	8.299	8.299	8.299	8.299	8.299	8.299	8.299	8.299	8.299	8.299	8.299	8.299	8.299	8.299	8.299	8.299	8.153	8.153	8.153	8.014	8.014	8.014	8.014	8.014
YGL085W	3.934	3.934	3.934	3.934	3.934	3.934	3.787	3.787	3.787	3.934	4.219	4.219	4.219	4.219	4.219	4.219	3.69	3.69	3.404	3.276	3.836	4.114	4.114	4.114	4.114	4.114	3.987	3.987	3.987	3.998	4.284	4.43	4.96	4.96	4.96	4.96	5.107	5.107	5.52	5.52	5.52	5.52	5.787	5.787	5.933	5.531	5.531	5.798	5.798
YOR224C	12.046	12.046	12.046	12.185	12.185	12.324	12.324	12.324	12.324	12.324	12.324	12.452	12.452	12.452	12.591	12.591	12.591	12.591	11.776	11.644	11.644	11.517	11.517	11.656	11.528	11.381	11.254	11.254	11.254	11.254	11.4	11.126	11.265	10.547	10.292	10.431	10.558	10.558	10.558	10.431	10.431	10.431	9.878	9.593	9.446	9.593	9.732	9.732	9.732
YLR241W	6.147	5.722	5.595	5.595	5.722	5.437	5.437	5.29	5.162	5.035	5.309	5.858	6.947	6.947	6.947	7.902	7.902	7.902	7.902	7.902	7.902	7.902	7.902	7.902	8.029	8.029	8.029	7.89	8.473	8.62	8.62	8.747	8.601	8.601	8.728	9.145	9.145	9.145	9.273	9.273	9.273	9.273	9.412	9.972	9.972	9.972	9.972	9.972	9.972
YFR024C-A	5.388	5.388	5.655	5.655	5.508	5.508	5.508	5.508	5.508	5.794	5.794	6.2	6.2	6.2	6.2	6.2	6.2	6.2	6.072	6.072	5.794	5.794	5.794	5.539	5.794	5.794	5.794	5.794	5.941	6.057	5.918	5.918	6.057	5.644	5.516	5.802	5.802	5.802	5.535	5.674	6.215	6.215	6.215	6.354	6.752	7.462	7.462	7.462	9.135
YER051W	7.421	7.695	8.492	10.179	10.179	10.179	10.179	10.179	10.179	10.179	10.179	10.179	10.179	10.179	10.179	10.179	10.179	10.446	10.446	10.446	10.573	10.975	11.37	11.37	11.37	11.37	11.37	11.37	11.37	11.37	11.37	11.37	11.37	11.37	11.37	11.37	11.37	11.37	11.37	11.509	11.509	11.509	11.509	11.509	11.509	11.509	11.509	11.381	11.381
YER048W-A	5.212	5.212	5.212	5.212	5.212	5.084	5.084	5.084	4.937	4.81	4.81	4.671	4.404	4.265	4.265	4.265	4.265	3.991	3.991	3.156	2.901	2.615	2.469	2.469	2.469	2.608	2.608	2.608	2.608	2.608	2.059	1.785	1.912	1.912	1.912	1.912	2.04	1.893	1.893	1.893	1.893	1.893	1.747	1.747	1.491	1.491	1.491	1.491	1.491
YOR046C	10.076	9.948	9.67	9.779	9.632	9.918	9.918	10.185	10.046	10.467	10.467	10.467	10.467	10.467	10.467	10.594	10.594	10.594	10.594	10.587	10.448	10.32	10.32	10.32	10.32	10.32	10.32	10.192	10.192	10.192	10.192	10.192	10.192	10.192	10.192	10.053	9.926	9.926	9.779	9.779	9.64	9.64	9.64	9.64	9.64	9.64	9.531	9.531	9.531
YIL154C	7.297	7.294	7.294	7.019	7.019	5.297	5.297	5.297	5.297	4.49	4.941	4.802	4.802	4.949	5.88	6.117	6.244	6.244	6.244	6.117	5.989	7.259	8.414	8.414	8.414	8.414	8.414	8.414	8.707	8.707	8.707	8.865	9.575	9.436	10.004	10.004	10.004	10.004	10.004	10.004	10.151	10.151	10.278	10.278	10.417	10.395	10.395	10.395	10.395
YBL058W	6.711	6.711	6.711	6.838	7.113	7.947	7.947	8.075	8.349	8.349	8.349	8.202	8.202	7.928	7.8	8.067	7.8	8.469	9.01	9.01	9.157	9.157	9.431	9.578	9.578	10.141	10.28	10.419	10.419	10.419	10.419	10.419	10.419	10.273	10.273	10.273	10.273	10.273	10.273	10.273	10.273	10.273	10.273	10.273	10.273	10.273	10.28	10.28	11.103
YDL191W	9.246	9.246	9.246	9.246	9.374	9.374	9.374	9.374	9.513	9.513	9.641	9.641	9.641	9.641	9.641	9.787	9.787	9.934	9.934	10.081	10.081	10.081	10.081	10.081	10.081	9.934	9.934	10.081	10.208	10.61	10.61	10.877	10.877	10.877	10.877	11.132	11.681	11.681	11.936	11.936	11.936	11.936	11.936	11.936	11.936	11.936	11.936	11.936	11.936
YOR165W	3.979	4.107	4.107	4.107	3.968	4.753	4.88	5.147	5.147	5.147	5.286	5.286	5.286	5.286	5.433	5.865	7.631	7.631	7.886	8.299	9.494	9.494	9.64	10.88	10.88	11.147	11.147	11.147	11.275	11.275	11.541	11.68	11.68	11.541	11.541	11.541	11.541	11.541	11.541	11.541	11.541	11.541	11.541	11.541	11.541	11.541	11.541	11.541	11.541
YNL138W	9.789	9.65	9.522	9.65	9.65	9.661	9.661	9.661	9.661	9.661	9.236	9.522	9.522	9.522	9.522	9.661	8.973	8.846	8.846	8.846	8.846	7.451	7.173	7.181	7.32	7.173	7.173	7.173	7.173	7.552	7.947	7.8	8.074	8.488	8.488	8.488	8.36	8.221	8.221	8.221	8.221	8.221	8.221	8.221	8.221	8.221	7.954	7.954	7.808
YPL166W	3.96	3.952	3.952	4.512	4.648	4.648	5.072	4.945	4.945	5.091	5.347	6.733	6.733	6.733	6.872	7.579	7.579	8.255	8.533	9.267	9.267	9.267	9.267	9.552	10.371	10.371	10.371	10.371	10.371	10.371	10.51	10.51	10.51	10.51	10.51	10.51	10.657	10.518	10.518	10.924	10.924	10.924	10.924	10.924	10.924	10.924	10.924	10.924	10.924
YKL038W	8.65	8.65	8.65	8.65	8.503	8.503	8.503	8.631	8.631	8.631	8.237	8.237	8.237	8.098	8.098	8.391	8.252	8.252	8.252	8.252	8.252	8.252	8.519	8.936	9.075	9.075	9.075	9.221	9.221	9.221	9.221	9.221	9.075	9.075	8.781	8.781	8.665	8.665	8.951	8.951	8.951	8.951	8.951	8.673	8.673	8.673	8.673	8.387	8.398
YGL098W	9.589	9.589	9.589	9.589	9.299	9.183	9.322	9.322	9.322	9.322	9.183	9.183	9.183	9.036	8.762	8.762	8.762	8.507	8.507	8.368	8.368	7.267	7.128	7.128	7.128	6.065	5.918	5.779	5.779	5.779	5.779	5.64	5.64	5.64	5.227	5.08	4.535	4.535	4.272	4.272	4.272	4.272	4.272	4.396	4.28	4.272	4.272	4.419	4.419
YIL109C	10.84	10.713	10.713	10.585	10.438	10.438	10.299	10.299	10.299	10.153	10.153	10.025	9.465	9.465	9.465	9.465	9.465	9.465	9.465	9.465	9.465	9.326	9.326	9.198	9.198	8.631	8.631	8.484	8.484	8.337	8.337	6.019	5.891	5.891	5.891	5.891	5.891	5.891	5.891	5.891	5.891	2.649	2.364	1.695	1.556	1.409	1.409	1.409	1.409
YKL041W	8.048	8.57	8.57	8.57	8.863	8.863	9.01	9.01	9.01	9.01	8.724	8.45	8.45	8.705	9.126	10.513	11.618	13.012	13.012	13.012	13.012	13.012	13.012	13.151	13.564	13.692	13.692	13.692	13.692	13.692	13.692	13.831	14.214	14.214	14.214	14.214	14.214	14.214	14.214	14.075	14.214	14.214	14.214	14.075	13.928	13.928	14.334	14.334	14.334
YPR189W	6.556	6.417	6.564	6.564	6.425	6.008	6.136	6.707	6.707	6.854	7.406	7.406	8.075	8.075	8.075	8.075	8.075	8.082	8.082	8.082	8.082	8.082	7.823	7.823	7.823	7.951	7.677	7.677	7.677	7.41	7.41	6.418	6.711	6.711	6.711	7.383	7.383	7.522	7.808	7.947	7.947	7.947	7.947	7.947	7.819	7.692	7.692	7.692	7.545
YML038C	7.44	8.011	8.011	8.011	8.011	8.011	8.011	7.872	8	8.146	8.293	8.56	8.56	8.56	8.984	9.27	9.556	9.702	9.556	9.83	9.83	9.977	9.977	9.83	9.83	9.969	9.969	9.969	9.969	9.691	9.958	9.958	9.958	9.958	9.958	9.958	9.819	9.819	9.819	9.819	9.819	9.965	9.965	9.965	9.965	9.965	9.965	9.819	10.097
YOL148C	8.75	8.75	8.75	8.75	8.75	8.75	8.75	8.465	8.326	9.333	10.036	10.036	10.438	11.539	11.539	11.539	11.539	11.686	11.261	11.4	11.953	12.099	12.246	12.246	12.246	12.107	12.246	12.524	12.524	12.269	12.547	12.547	12.547	12.547	12.547	12.547	12.547	12.813	12.667	12.667	12.667	12.558	12.686	12.832	13.11	12.983	12.983	12.983	12.983
YLL052C	3.307	3.446	3.446	3.573	3.573	3.573	3.573	3.573	3.573	3.434	3.434	3.295	3.295	3.295	3.295	3.562	3.562	3.562	3.562	3.562	3.423	3.295	3.295	3.295	3.295	3.295	3.021	3.04	3.04	3.179	3.307	3.307	3.168	3.168	3.314	3.314	3.314	3.314	3.314	3.314	3.314	3.314	3.314	3.04	3.04	3.04	3.04	3.04	3.04
YOR078W	6.331	6.331	6.331	6.331	6.331	6.606	6.467	6.467	6.467	6.467	6.467	6.467	6.467	6.181	6.32	6.32	6.587	6.992	6.853	6.853	6.853	6.853	6.853	6.853	6.853	6.853	6.853	6.853	6.853	6.853	6.853	7	7	7	7	6.726	6.301	6.44	6.44	6.44	6.44	6.312	6.312	6.312	6.027	6.038	6.185	6.185	6.185
YOR028C	4.11	3.697	3.43	3.43	3.43	3.43	3.43	3.43	3.303	3.303	3.442	3.442	3.442	3.581	3.442	3.186	3.186	3.186	3.314	3.314	3.314	3.314	3.314	3.314	3.314	3.314	3.314	3.175	3.175	3.175	3.175	3.175	3.175	3.175	3.175	3.175	3.175	3.175	3.175	3.175	3.175	3.028	3.028	3.028	3.028	3.028	3.028	3.028	3.028
YFR019W	4.888	4.888	4.888	4.888	4.888	4.888	4.749	4.749	4.749	4.196	4.196	4.057	2.994	2.461	2.333	3.288	3.288	3.288	3.288	3.288	3.16	3.16	3.16	3.16	3.16	3.16	3.16	3.16	3.16	3.16	3.16	3.16	3.288	3.16	3.16	3.16	3.032	3.032	3.032	2.491	2.491	2.758	2.758	2.758	3.322	3.322	3.468	3.596	3.743
YGL174W	9.317	8.757	8.757	8.471	8.618	8.49	8.776	9.587	9.587	9.587	9.715	9.429	9.557	9.557	9.557	9.696	9.421	9.421	9.421	9.421	9.421	9.421	9.421	9.421	9.842	9.842	9.842	9.97	9.97	9.97	9.97	10.248	10.12	10.267	10.267	10.414	10.275	10.402	10.402	9.989	10.406	10.128	10.128	10.541	10.541	10.541	10.541	10.962	10.962
YGL176C	6.418	6.545	6.545	6.545	6.545	6.545	6.406	6.534	5.467	5.32	5.32	5.32	5.32	5.32	5.734	5.745	5.745	5.745	5.745	5.745	5.617	5.892	5.892	5.892	5.892	5.892	5.93	5.93	6.057	6.343	6.343	6.343	6.343	6.215	6.076	6.076	6.204	6.993	6.993	7.132	7.132	7.132	7.132	6.974	6.974	7.496	7.781	7.781	7.642
YLR154C	2.48	2.48	2.48	2.48	2.48	2.48	2.48	2.333	2.333	2.333	2.333	2.333	2.333	2.333	2.194	2.194	1.92	1.92	1.773	1.773	1.773	1.773	1.773	1.371	1.371	1.371	1.371	1.371	1.371	1.371	1.371	1.371	1.371	1.371	1.371	1.225	1.086	1.086	0.691	0.691	0.691	0.691	0.691	0.545	0.545	0.545	0.286	0.286	0.286
YDR312W	1.762	1.762	1.762	1.762	1.762	1.762	1.762	1.762	1.762	1.762	1.762	1.762	1.762	1.762	1.762	1.762	1.762	1.762	1.507	1.507	1.368	1.368	1.368	1.368	1.368	1.368	1.074	0.661	0.661	0.661	0.661	0.661	0.661	0.661	0.661	0.267	0.139	0.139	0.139	0.139	0.139	0.286	0.286	0.286	0.432	0.432	0.432	0.432	0.432
YPR043W	2.134	2.134	2.28	3.381	3.381	3.381	3.381	3.381	3.381	3.381	3.381	3.381	3.381	3.381	3.381	3.381	3.381	3.381	3.381	3.381	3.52	3.52	3.659	3.787	4.208	4.482	4.482	4.61	4.61	4.61	4.61	4.749	4.749	4.749	4.749	4.888	4.888	4.888	4.888	4.888	4.888	5.016	5.016	5.271	5.271	5.271	5.271	5.271	5.271
YMR043W	4.219	4.219	4.219	4.505	4.505	4.505	4.652	4.652	4.652	4.945	5.509	5.509	5.655	5.922	6.884	6.884	6.884	7.023	7.023	7.17	7.297	7.699	7.699	7.699	7.699	8.537	8.537	8.812	8.812	8.812	8.812	8.939	9.206	9.206	9.206	9.206	9.206	9.206	9.206	9.473	9.473	9.473	9.473	9.473	9.758	9.758	9.758	9.758	9.758
YML008C	0.406	0.406	0.267	0.278	0.278	0.278	0.278	0.278	0.278	0.278	0.278	0.278	0.278	0.278	0.278	0.278	0.278	0.278	0.278	0.278	0.278	0.278	0.278	0.278	0.278	0.278	0.417	0.417	0.417	0.417	0.417	0.417	0.417	0.417	0.417	0.417	0.417	0.417	0.417	0.417	0.417	0.417	0.417	0.417	0.278	0.278	0.278	0.278	0.278
YBR054W	8.352	8.352	8.608	8.608	8.608	8.608	8.608	8.886	8.886	8.886	8.886	8.886	9.025	9.032	9.032	9.032	9.032	9.032	9.032	9.585	10.114	10.261	10.261	10.261	10.261	10.006	9.592	9.592	9.592	9.592	9.592	9.592	9.592	9.731	9.731	9.731	9.731	9.731	9.731	9.731	9.739	9.739	9.611	9.611	9.611	9.611	9.465	9.465	9.465
YCL010C	12.735	12.862	12.862	13.001	13.14	13.14	13.14	13.14	13.14	13.14	12.847	12.554	12.971	12.832	13.11	13.11	13.11	13.098	13.237	13.237	13.237	13.237	13.237	13.237	13.237	13.237	13.237	13.098	12.959	13.106	13.245	13.245	13.245	13.245	13.245	13.098	13.098	12.832	12.832	12.554	12.287	12.287	12.14	12.287	12.287	12.287	12.287	12.287	12.287
YOR352W	4.057	3.918	4.065	4.32	4.733	4.861	4.861	4.861	4.861	4.861	4.436	4.309	4.73	4.857	4.857	4.857	5.004	5.004	5.004	5.004	5.004	4.876	4.737	4.865	5.004	5.429	5.834	5.834	5.834	5.834	5.834	5.834	5.834	5.834	5.834	5.962	5.962	5.962	5.962	5.823	5.823	5.823	5.823	5.823	5.823	5.823	5.823	5.823	5.823
YDR243C	9.73	9.73	9.73	9.73	9.877	10.17	10.17	10.17	10.17	10.309	10.437	10.576	10.576	10.723	10.723	10.723	10.723	10.723	10.723	10.723	10.723	10.723	10.723	10.723	10.723	10.723	10.723	10.723	10.723	10.723	10.723	10.723	10.595	10.595	10.595	10.595	10.742	10.869	10.869	10.869	10.869	10.869	10.869	10.869	10.869	10.869	10.869	10.869	10.869
YBR296C	1.33	1.33	1.33	1.33	1.202	1.202	1.202	1.202	1.202	1.202	1.202	1.202	1.202	1.221	1.221	1.221	1.221	1.221	1.221	1.221	1.221	1.221	1.093	1.093	1.093	1.093	1.093	1.093	1.093	1.093	1.093	1.093	0.966	0.966	0.966	0.966	0.966	0.966	0.838	0.699	0.699	0.56	0.56	0.707	0.707	0.707	0.707	0.846	0.985
YFR050C	10.4	10.4	10.4	10.4	10.4	10.4	10.539	10.539	10.686	10.686	10.686	10.825	10.825	10.825	10.825	10.825	10.825	10.825	10.825	10.964	10.836	10.836	10.836	10.983	10.983	11.122	11.122	11.122	11.122	11.122	11.122	11.122	10.994	10.994	11.122	11.122	11.122	11.122	11.122	11.122	11.261	11.261	11.261	11.261	11.261	11.261	11.261	10.983	10.855
YBR196C	1.202	1.202	1.202	1.202	1.202	1.202	1.202	1.202	1.202	1.202	1.202	1.202	1.202	1.202	1.202	1.074	1.074	1.074	1.074	1.074	1.074	1.074	1.074	1.074	1.074	1.074	1.341	1.48	1.48	1.48	1.48	1.48	1.747	1.747	1.747	1.747	1.747	1.747	1.747	1.747	1.747	1.747	1.747	1.886	1.886	1.886	1.886	1.886	1.886
YJR119C	8.067	8.067	8.067	8.067	8.067	7.939	7.939	7.939	7.939	7.792	7.92	8.048	8.048	8.048	8.048	8.048	8.048	8.187	8.187	8.326	8.179	8.179	8.179	8.179	8.179	7.905	7.905	7.905	8.032	7.897	7.897	7.897	7.897	7.897	7.623	7.623	7.623	7.101	7.101	7.247	6.691	6.699	6.699	6.699	6.699	6.699	6.838	6.838	7.969
YGR262C	3.122	3.122	3.25	3.25	3.528	3.806	4.08	4.08	4.208	4.208	4.474	4.474	4.474	4.474	4.621	4.621	4.888	5.579	5.872	6.011	6.011	6.011	6.286	6.286	6.286	6.286	6.286	6.432	7.383	7.522	8.352	8.352	8.777	8.777	8.777	9.032	9.307	9.307	9.728	9.728	10.021	10.021	10.021	10.021	10.021	10.021	10.021	10.021	10.021
YJL063C	8.244	8.244	8.244	8.244	8.244	8	8	8.147	8.549	8.549	8.827	8.954	9.101	9.101	9.101	9.101	9.101	9.101	9.101	9.101	9.101	9.101	9.101	9.101	9.101	9.101	9.101	9.101	9.101	9.101	9.101	9.101	9.101	9.101	9.101	9.101	9.101	9.101	9.101	9.101	9.101	9.101	9.101	9.101	9.101	9.101	9.101	9.101	9.101
YER074W	3.446	3.446	3.446	3.574	3.574	3.574	3.574	3.72	3.72	3.72	3.72	3.72	3.72	3.72	3.593	3.593	3.593	3.593	3.593	3.593	3.593	3.593	3.465	3.465	3.465	3.465	3.465	3.465	3.465	3.465	3.465	3.465	3.465	3.465	3.337	3.21	3.21	3.21	3.063	3.063	3.063	3.063	3.063	2.916	2.916	2.916	2.789	2.789	2.789
YFR042W	5.527	5.794	7.255	7.255	7.394	7.394	7.394	7.394	7.394	7.394	7.255	7.128	6.714	6.575	6.436	6.309	6.309	6.309	6.162	6.162	6.703	7.086	7.086	7.488	7.488	7.488	8.214	8.214	8.214	8.214	8.214	8.214	8.214	8.075	8.221	8.322	8.694	8.968	8.968	8.968	8.968	8.42	8.686	8.686	8.814	9.355	9.502	9.502	9.502
YLR007W	11.532	11.137	10.577	10.017	9.469	9.33	9.055	9.055	8.777	7.398	7.113	6.297	6.297	6.436	6.436	6.436	6.29	6.29	6.29	6.29	6.29	4.516	3.682	3.543	3.543	3.543	1.95	1.672	1.665	1.665	1.792	1.792	1.653	1.653	1.781	2.743	3.149	3.69	3.69	4.084	5.008	5.56	6.24	6.379	6.379	6.379	6.379	6.379	6.379
YGR173W	7.943	7.95	8.333	8.619	8.747	8.747	8.747	8.747	8.608	8.608	8.608	8.747	9.13	9.791	10.926	10.926	10.926	10.926	10.926	10.926	11.053	11.2	11.2	11.2	11.2	11.2	11.2	11.2	11.2	11.2	11.053	11.459	11.459	11.459	11.459	11.459	11.714	11.714	11.714	11.714	11.714	11.714	11.714	11.714	11.714	11.714	11.714	11.714	11.714
YGL223C	8.12	8.12	7.981	7.981	7.695	7.695	7.695	7.823	6.903	6.779	7.301	7.173	8.143	8.29	8.692	8.977	9.105	8.977	8.977	8.977	8.977	8.838	8.966	8.699	8.699	8.699	8.699	8.699	8.572	8.305	8.452	7.726	7.865	7.865	7.993	8.545	8.97	9.244	9.244	9.244	9.244	9.244	9.255	9.394	9.669	9.669	9.669	9.669	9.669
YOR350C	6.958	7.371	9.141	10.339	10.339	10.339	10.339	10.339	10.339	10.478	10.772	10.918	12.151	12.151	12.278	12.406	12.68	12.68	12.68	12.68	12.68	12.68	12.68	12.68	12.68	12.68	12.819	13.086	13.492	13.492	13.492	13.492	13.909	13.909	13.909	13.909	13.909	13.909	13.909	13.909	13.909	13.909	13.909	13.909	13.909	13.909	14.036	14.036	14.175
YPR045C	5.513	5.64	6.899	7.038	7.038	7.038	7.313	7.313	8.936	8.936	8.936	8.936	8.936	8.936	8.936	8.936	8.936	9.33	9.33	9.597	9.597	9.597	9.597	9.736	9.736	9.736	9.736	9.736	9.736	9.736	9.736	9.882	10.168	11.111	12.34	12.34	12.479	12.892	13.039	13.039	13.039	13.185	13.332	13.332	13.332	13.332	13.332	13.332	13.332
YBR062C	7.179	7.04	5.68	4.61	4.505	4.779	7.45	7.45	7.45	7.717	7.717	7.717	7.717	7.578	7.578	7.844	7.844	7.844	7.844	7.578	7.578	7.439	7.3	7.307	7.307	7.18	7.041	7.041	7.578	7.578	7.578	7.717	7.875	7.747	7.747	7.728	7.728	8.149	8.582	8.582	8.582	8.582	8.856	8.709	9.915	10.062	10.19	10.19	10.19
YCL037C	10.751	10.751	10.751	10.495	10.623	10.623	10.623	10.623	10.623	10.623	10.623	10.623	10.623	10.623	10.623	10.623	10.495	10.495	10.495	10.495	10.495	10.495	10.495	10.495	10.221	10.221	10.221	9.379	8.977	8.556	8.556	8.556	8.556	8.556	8.282	8.282	8.282	8.282	8.282	8.282	8.282	8.143	8.143	8.143	8.143	8.143	8.124	8.124	8.124
YLR240W	1.529	1.766	1.905	2.337	2.337	2.465	2.465	2.465	2.465	2.465	2.465	2.465	2.465	2.465	2.465	3.006	3.006	3.006	2.983	2.844	2.844	2.844	2.844	2.972	3.648	4.475	5.924	5.924	6.063	6.063	6.063	6.063	6.597	6.875	7.021	7.021	7.021	7.149	7.288	7.288	7.288	7.288	7.701	7.701	7.968	8.254	8.911	8.911	8.911
YDR037W	2.724	2.724	3.137	3.137	3.137	3.137	3.137	3.137	3.137	3.137	3.137	3.137	3.137	3.276	3.276	3.276	3.129	3.129	3.141	3.141	3.141	3.141	3.28	3.535	3.535	3.535	3.682	3.682	3.682	3.404	3.276	3.276	3.276	3.276	3.276	3.276	3.276	3.276	3.276	3.276	3.276	3.276	3.137	3.137	3.137	3.404	3.543	3.682	3.821
YGR200C	8.928	9.213	10.747	10.747	11.257	11.118	11.246	11.099	11.238	11.377	11.911	11.911	11.911	12.057	12.057	12.057	12.057	12.057	12.057	12.057	12.185	12.185	12.737	12.737	12.737	12.737	12.737	12.737	12.737	12.737	12.737	12.737	13.023	13.17	13.158	13.158	13.158	13.158	13.305	13.591	13.749	13.888	13.888	13.888	13.888	13.876	14.301	14.448	14.575
YML062C	7.225	7.225	7.225	7.364	7.09	6.951	6.951	6.951	6.951	6.823	6.823	6.962	6.816	6.816	6.816	6.816	6.816	6.816	4.366	3.697	3.697	3.57	3.709	3.562	5.05	7.025	7.025	7.025	7.025	7.025	7.281	7.3	8.273	8.825	9.081	9.081	9.081	9.505	9.366	9.366	9.366	9.633	9.911	11.854	11.854	11.993	11.993	11.993	11.873
YAR042W	7.838	7.838	7.838	7.83	8.108	8.108	8.108	8.108	8.108	8.108	8.108	8.108	8.108	8.375	8.375	8.375	8.375	8.375	8.375	8.375	8.375	8.375	8.375	8.375	8.375	8.375	8.236	8.375	8.375	8.375	8.375	8.375	8.375	8.375	8.375	8.375	8.375	8.375	8.375	8.375	8.375	8.247	8.247	8.247	8.247	8.247	8.247	8.247	8.12
YGR218W	3.457	3.457	3.457	3.457	3.457	3.457	3.457	3.457	3.457	3.712	3.712	3.84	3.84	3.84	3.84	3.84	3.84	3.84	3.84	3.84	3.84	3.84	3.84	3.84	3.84	3.84	3.84	3.84	3.84	3.84	3.701	3.701	3.562	3.562	3.562	3.562	3.562	3.145	3.017	3.017	3.017	2.871	2.871	2.871	2.871	2.871	2.871	2.871	2.871
YJL035C	8.434	8.434	8.434	8.69	8.829	8.829	8.829	8.829	8.956	9.234	9.234	9.362	9.362	9.362	9.362	9.362	9.223	9.204	9.204	9.204	9.204	9.332	9.332	9.332	9.332	9.332	9.332	9.332	9.332	9.332	9.332	9.332	9.459	9.459	9.459	9.587	9.587	9.587	9.587	9.587	9.587	9.587	9.587	9.587	9.587	9.587	9.587	9.587	9.587
YNL038W	10.067	11.025	11.16	11.16	11.739	12.4	13.088	13.49	13.757	13.757	13.757	13.757	13.757	13.757	13.757	13.903	14.05	14.05	14.05	14.05	13.903	13.776	13.903	13.903	14.985	15.823	15.97	16.12	17.075	17.075	17.202	17.202	17.202	17.341	17.341	17.341	17.341	17.341	17.341	17.341	17.341	17.469	17.469	17.469	17.469	17.469	17.469	17.469	17.469
YPL084W	13.595	13.742	13.869	14.252	14.673	14.673	14.673	14.673	14.546	14.812	15.068	15.346	15.346	15.346	15.473	15.473	15.346	15.346	15.485	15.485	15.485	15.485	15.346	15.473	15.473	15.473	15.473	15.473	15.473	15.473	15.473	15.473	15.473	15.612	15.612	15.466	15.466	15.612	15.612	15.612	15.612	15.74	15.74	15.74	15.74	15.74	15.74	15.74	15.74
YKL150W	7.476	7.762	7.762	7.762	7.89	7.615	7.89	7.89	7.89	7.89	7.89	7.89	7.89	7.89	7.89	7.751	7.89	7.89	8.017	8.423	8.423	8.423	8.423	8.423	8.423	8.423	8.423	8.423	8.284	8.431	8.431	8.431	8.431	8.431	8.164	8.164	8.45	8.311	8.311	8.311	8.311	8.311	8.183	8.183	8.183	8.036	8.036	7.89	7.89
YDL195W	5.575	5.575	5.575	5.85	5.85	5.977	5.977	5.977	6.537	6.537	6.537	6.537	6.537	6.537	6.391	6.391	6.537	6.676	6.676	6.676	6.815	6.954	6.954	6.954	7.24	7.24	7.24	7.24	7.101	7.229	7.368	7.646	7.646	7.931	8.518	8.518	8.518	8.518	8.646	8.646	8.646	8.646	8.646	8.646	8.792	8.792	8.792	8.939	8.939
YHR047C	6.819	6.425	6.425	6.425	6.425	6.425	5.993	5.042	2.785	2.236	2.097	1.95	1.95	1.95	2.236	2.236	2.383	2.383	2.383	2.108	1.823	1.823	1.823	2.089	2.089	2.236	2.236	2.236	2.236	2.236	2.236	2.236	2.364	2.364	2.364	2.364	2.364	2.364	2.364	2.499	2.488	3.412	3.829	3.829	3.829	3.829	3.829	3.829	4.114
YDR501W	4.246	4.107	3.829	3.829	3.682	3.829	3.829	4.253	4.945	4.945	5.328	5.042	5.042	5.042	5.042	5.042	4.509	4.509	4.509	4.253	4.392	4.392	4.52	4.373	4.798	5.091	4.964	5.23	5.964	6.358	6.358	6.358	6.084	6.084	6.084	6.084	6.369	6.516	6.516	6.929	6.929	7.068	7.068	7.068	7.068	7.068	7.068	7.068	7.068
YIL011W	12.648	12.362	12.362	12.362	11.802	11.802	11.802	11.802	11.956	11.956	11.956	11.956	11.956	11.956	11.13	11.002	11.002	11.13	11.13	11.13	11.13	11.13	11.13	11.13	11.13	11.13	11.13	11.13	11.002	11.002	10.855	10.855	10.855	10.855	10.728	10.728	10.728	10.472	10.472	10.472	10.352	10.352	10.352	10.352	10.352	10.352	10.352	10.206	10.067
YLR304C	6.902	6.902	7.296	7.976	8.686	8.686	8.686	8.686	8.686	8.686	8.686	8.686	8.814	9.208	9.603	10.599	10.599	10.599	10.599	10.599	10.46	10.471	10.324	10.324	10.324	10.324	10.452	10.452	10.58	10.58	10.58	10.58	10.719	10.73	11.008	11.008	11.008	11.008	11.008	11.008	11.008	11.008	11.008	11.008	11.008	11.008	10.861	10.861	10.861
YLL035W	5.027	4.899	4.899	4.899	4.899	4.632	4.358	4.625	4.899	8.225	8.225	8.627	8.627	8.627	8.627	8.627	8.627	8.627	8.627	9.179	9.179	9.326	9.465	10.145	10.145	10.705	10.705	10.832	11.234	11.648	12.181	12.328	12.328	12.602	12.602	12.741	12.741	12.88	12.88	13.019	13.019	13.019	13.019	13.019	12.741	12.741	12.741	12.888	12.888
YJL026W	5.384	5.245	5.391	5.391	5.391	5.538	5.538	5.538	5.538	5.538	5.538	5.538	5.391	5.391	5.391	5.391	5.391	5.391	5.391	5.264	5.264	5.264	5.264	5.136	5.136	5.519	5.519	5.519	5.647	5.793	5.921	6.049	6.334	6.334	6.473	6.473	6.473	6.601	6.601	6.601	6.601	6.601	6.473	6.346	6.207	6.334	6.462	6.462	6.462
YDR073W	1.24	1.24	1.24	1.518	1.518	1.518	1.518	1.518	1.518	1.657	1.657	1.657	1.657	1.657	1.657	1.657	1.657	1.657	1.657	1.657	1.657	1.657	1.657	1.657	1.657	1.657	1.657	1.657	1.657	1.657	1.657	1.657	1.657	1.657	1.657	1.657	1.657	1.657	1.657	1.518	1.518	1.518	1.518	1.518	1.518	1.518	1.518	1.24	1.24
YOL088C	2.558	2.558	2.558	2.844	3.227	3.08	3.08	3.494	3.366	3.494	3.621	3.621	3.749	4.151	4.151	4.151	4.151	4.151	4.151	4.151	3.884	3.884	4.012	4.14	4.14	4.395	4.395	4.395	4.395	4.542	4.542	4.669	4.669	4.669	4.936	4.936	4.936	4.944	5.083	5.944	6.454	6.74	7.007	7.007	7.007	7.548	7.548	7.548	7.548
YPR166C	3.217	3.495	3.773	5.618	5.618	5.618	6.039	6.039	6.039	6.039	6.039	6.039	5.892	6.185	6.625	7.433	7.58	7.58	7.58	7.726	7.58	7.58	7.58	7.58	7.433	7.433	7.433	7.433	7.561	7.707	8.256	9.105	9.785	10.079	10.206	10.206	10.206	10.334	10.717	10.717	10.864	10.864	10.864	10.864	10.864	11.003	11.841	11.841	11.841
YGR284C	12.217	12.217	12.788	13.619	13.619	13.912	13.912	13.912	13.912	13.912	14.051	14.051	14.051	14.051	14.051	14.051	14.051	14.198	14.344	14.344	14.483	14.483	14.483	14.483	14.483	14.483	14.337	15.148	15.148	15.276	15.276	15.422	15.422	15.422	15.422	15.295	15.295	15.295	15.295	15.148	15.148	15.148	15.148	15.02	15.02	15.02	15.02	15.02	15.02
YLR297W	4.238	4.238	3.705	3.705	3.705	3.705	3.705	3.705	3.705	2.897	2.705	2.855	2.994	3.133	3.133	3.133	3.133	3.133	3.133	3.133	3.133	3.133	3.133	3.133	3.133	3.133	3.133	3.133	3.133	3.133	3.133	3.133	3.133	3.133	3.133	3.133	3.133	3.133	3.133	3.133	3.133	3.133	2.994	2.994	2.994	2.994	2.994	2.994	2.994
YGL145W	3.183	3.183	3.044	3.84	3.84	3.84	3.84	3.84	3.84	3.84	3.84	3.84	3.84	3.712	3.712	3.979	4.107	4.107	4.107	4.107	4.107	4.107	4.107	3.96	3.96	3.96	3.682	3.682	3.682	3.682	3.682	3.682	3.832	3.96	3.96	4.099	4.385	4.385	4.385	4.385	4.385	4.385	4.385	4.385	4.531	4.531	4.531	4.531	4.531
YKL103C	5.575	5.703	5.842	5.842	5.97	5.97	5.97	5.714	5.714	5.714	5.714	5.981	5.981	6.514	6.514	6.514	6.514	6.781	6.781	6.653	6.792	6.792	6.92	6.92	6.92	6.92	6.92	6.92	6.792	6.792	6.792	6.804	6.943	6.943	6.943	7.082	7.356	7.356	7.356	8.044	8.607	8.607	8.607	8.607	8.607	8.607	9.28	9.554	9.84
YOR226C	9.118	9.118	9.118	9.118	9.118	9.118	9.118	8.972	8.972	8.972	8.833	8.833	8.833	8.833	8.833	8.833	8.833	8.145	7.055	7.055	7.055	7.055	7.055	7.055	6.777	6.638	6.638	6.638	6.511	6.511	6.65	6.65	6.65	6.65	6.65	5.455	5.328	5.061	5.061	4.933	4.933	4.933	4.933	4.933	4.787	4.787	3.802	3.802	3.802
YEL007W	0.286	0.286	0.286	0.286	0.286	0.286	0.286	0.286	0.147	0.147	0.147	0.147	0	0	0	0	0	0	0	0	0.139	0.139	0.139	0.139	0.139	0.139	0.139	0.139	0.139	0.139	0.139	0.139	0.139	0.139	0.139	0.139	0.139	0.139	0.139	0.139	0.139	0.139	0.139	0.139	0.139	0.139	0.139	0.139	0.139
YOR116C	0.413	0.413	0.413	0.413	0.413	0.413	0.541	0.541	0.541	0.541	0.541	0.541	0.541	0.541	0.541	0.669	0.669	0.947	0.947	0.947	0.947	0.947	0.947	0.947	0.947	0.947	0.947	0.8	0.8	1.202	2.156	2.57	5.414	5.414	5.414	5.414	5.955	5.955	6.233	6.233	6.233	6.233	6.233	6.36	6.36	6.36	6.36	6.36	6.36
YER007W	6.259	6.259	6.259	6.12	5.714	5.151	4.579	4.425	4.436	4.436	4.436	4.436	4.05	4.463	5.154	6.364	6.364	6.758	7.179	7.179	7.179	7.179	7.179	7.179	7.179	7.179	7.179	7.179	7.179	7.179	7.179	7.179	7.326	7.179	7.307	7.307	7.307	7.454	7.454	7.454	7.345	6.939	7.214	7.078	7.484	7.484	7.484	7.777	7.777
YKL155C	7.015	6.888	6.888	7.151	9.461	9.863	10.296	10.296	10.296	10.168	10.168	10.021	10.168	9.856	9.454	9.6	9.461	9.736	10.277	11.13	11.404	12.343	12.501	12.362	12.896	12.896	12.896	13.32	13.32	13.32	13.32	13.32	13.459	13.478	14.324	14.324	14.602	14.474	14.752	15.459	15.869	16.008	16.286	16.413	16.985	16.985	17.112	16.966	16.827
YGR102C	13.574	13.574	13.574	13.574	13.574	13.574	13.574	13.574	13.713	13.713	13.713	13.871	13.871	14.01	14.01	14.01	14.01	14.01	14.01	13.871	13.871	13.743	13.743	13.743	13.743	13.743	13.743	13.743	13.743	13.743	13.743	13.743	13.743	13.743	13.743	13.743	13.615	13.476	13.476	13.476	13.337	13.337	13.21	13.21	13.21	12.259	12.259	12.259	11.305
YBR031W	10.029	10.029	10.029	9.882	9.736	9.736	9.597	9.597	9.45	9.45	9.018	8.604	8.604	8.604	8.052	7.785	7.658	7.53	7.53	7.53	7.275	7.414	7.414	7.414	7.286	7.286	7.286	7	6.873	6.873	7.012	7.012	7.012	7.151	7.151	7.151	7.151	7.151	7.151	6.865	6.305	6.305	5.61	5.316	5.316	5.316	5.316	5.17	4.069
YDR329C	6.665	6.665	6.665	6.665	6.665	6.665	6.665	6.665	6.804	6.815	7.77	7.77	8.036	8.175	8.175	8.175	8.175	8.175	8.175	8.175	8.175	8.45	8.577	8.577	8.577	8.577	8.577	8.577	8.577	8.577	8.577	8.566	8.566	8.566	8.566	8.566	8.566	8.566	8.566	8.694	8.694	8.694	8.694	8.427	8.427	8.427	8.427	8.427	8.427
YDL104C	8.259	8.248	8.248	8.248	8.248	8.248	8.248	6.065	5.524	5.11	4.971	4.971	5.118	6.377	7.204	7.478	7.478	7.478	7.478	7.478	7.478	7.606	7.467	7.339	7.339	6.907	6.907	7.046	6.749	7.151	7.151	7.151	7.556	7.556	7.556	7.301	7.162	8.526	9.075	10.033	10.446	10.299	10.299	10.299	11.261	11.261	11.261	11.261	11.261
YNL006W	5.309	5.309	5.181	5.181	5.181	5.181	5.181	5.181	5.181	5.181	5.181	5.181	4.629	4.648	4.648	4.648	4.509	4.381	4.381	4.381	4.381	4.242	4.242	3.836	3.697	3.686	3.833	3.833	3.833	3.833	4.107	4.107	4.107	4.107	4.107	4.107	4.107	4.107	4.107	4.107	3.979	3.979	3.558	3.137	2.998	2.871	2.871	2.871	2.871
YDR177W	14.158	14.553	14.819	15.097	15.097	15.236	15.236	15.236	15.236	15.236	15.236	15.236	15.236	15.236	15.503	15.503	15.503	15.503	15.492	15.492	15.492	15.492	15.353	15.353	15.353	15.353	15.353	15.225	15.233	15.233	15.233	15.233	15.233	15.233	15.233	15.233	15.094	15.094	15.233	15.086	14.947	14.808	14.808	14.808	14.661	14.661	14.515	14.24	14.094
YDL156W	10.138	10.284	10.284	10.157	10.303	10.303	10.303	10.303	10.303	10.303	10.303	10.303	10.717	10.717	10.717	10.717	10.991	10.991	10.991	10.991	10.98	10.98	10.98	10.98	10.98	11.119	10.991	10.991	10.991	10.991	10.991	11.119	11.119	11.119	11.119	11.258	11.258	11.258	11.258	11.258	11.258	11.258	11.258	11.258	11.258	11.258	11.258	11.258	11.13
YKL122C	6.996	7.162	7.162	7.162	7.73	7.73	7.73	7.73	7.73	7.73	7.73	7.73	7.73	7.73	7.73	7.73	7.444	7.591	7.452	7.452	7.313	7.313	7.313	6.888	6.328	6.332	6.204	6.204	6.204	6.065	6.065	6.065	6.065	6.065	6.212	6.084	6.084	7.069	7.069	7.069	7.069	7.069	7.069	7.069	7.069	7.069	7.069	6.93	7.076
YPL010W	12.421	12.421	12.421	12.56	12.56	12.985	12.985	13.132	13.564	13.564	14.105	14.105	14.105	14.105	14.105	14.105	14.105	14.105	14.105	14.233	14.233	14.233	14.233	14.233	14.233	14.233	14.233	14.233	14.233	14.233	14.233	14.233	14.233	14.233	14.233	14.233	14.094	13.966	13.966	13.838	13.838	13.838	13.838	13.838	13.838	13.838	13.838	13.838	13.838
YNL039W	14.084	14.212	14.614	14.614	14.76	14.76	14.888	14.888	14.888	14.888	15.027	15.155	15.44	15.44	15.44	15.44	15.44	15.44	15.44	15.44	15.301	15.301	15.301	15.301	15.301	15.301	15.448	15.448	15.448	15.448	15.448	15.448	15.448	15.448	15.448	15.448	15.448	15.448	15.448	15.309	15.309	15.309	15.309	15.309	15.309	15.309	15.193	15.193	15.193
YPL019C	4.723	4.438	4.438	4.438	4.419	4.419	4.419	4.28	4.141	4.002	3.705	3.566	3.547	3.547	3.547	3.547	3.547	3.547	3.419	3.272	3.133	2.855	3.385	3.524	3.779	5.827	5.827	5.827	5.974	5.974	5.974	5.974	6.101	6.101	7.078	7.642	7.642	7.642	7.642	7.642	7.642	7.495	7.634	7.634	7.773	7.773	7.773	7.634	7.762
YOR123C	9.626	9.479	9.618	9.746	9.885	9.885	9.885	10.159	10.159	9.892	9.892	10.167	10.445	10.445	10.445	10.572	10.572	10.572	10.572	10.572	10.445	10.445	10.445	10.445	10.445	10.445	10.445	10.445	10.445	10.445	10.445	10.445	10.445	10.159	9.757	9.374	9.119	8.98	8.98	9.126	9.126	9.126	9.273	9.273	9.273	9.273	9.273	9.273	9.273
YMR176W	8.05	8.05	8.05	7.884	7.884	7.726	7.726	7.993	7.718	7.865	7.993	7.993	7.993	7.993	7.993	7.993	8.12	8.541	8.541	8.402	8.402	8.402	8.827	8.68	8.819	8.947	9.086	9.086	9.086	9.086	8.947	8.947	8.947	9.24	9.379	9.379	9.379	9.518	9.518	9.518	9.785	9.785	9.785	9.364	9.492	9.492	9.492	9.492	9.492
YNR030W	10.64	10.64	10.64	10.64	10.659	10.659	11.629	11.768	11.768	11.768	11.768	11.768	11.768	11.768	11.895	11.895	11.895	11.895	11.895	11.895	11.895	11.895	11.895	12.023	12.023	12.023	12.023	12.023	12.023	12.023	12.023	12.023	12.023	12.023	12.023	12.023	12.023	12.023	12.023	12.023	12.151	12.151	12.151	12.151	12.151	12.151	12.151	12.151	12.151
YBL078C	11.697	11.964	11.964	11.964	11.964	11.964	12.092	11.945	11.945	11.798	11.798	11.798	11.798	11.659	11.659	11.659	11.621	11.475	11.475	11.475	11.475	11.069	11.197	11.197	11.069	11.069	11.069	10.922	10.922	10.783	10.922	10.922	10.922	10.922	10.922	10.922	10.795	11.069	10.93	10.93	10.941	10.941	10.941	10.941	10.941	10.389	10.246	10.246	10.246
YNR034W	12.043	12.182	13.027	13.294	13.294	14.121	14.121	14.121	14.121	14.121	14.121	13.982	13.982	14.248	14.387	14.387	16.067	16.067	16.361	16.635	16.635	16.782	16.782	16.643	16.643	16.77	16.77	16.77	16.77	17.319	17.319	17.593	17.593	17.74	17.74	17.868	17.868	17.995	17.995	17.995	17.995	18.014	18.014	18.014	18.014	18.014	18.3	18.439	18.439
YGL108C	6.012	6.012	6.019	6.294	6.846	6.846	7.259	7.259	7.259	7.259	7.259	7.259	7.259	7.259	7.259	7.259	7.259	7.12	7.12	7.12	6.981	6.981	6.981	7.128	7.128	7.256	7.256	7.677	8.109	8.109	8.109	8.109	8.248	8.248	8.248	8.109	8.117	8.658	8.658	8.658	8.658	8.658	8.658	8.658	8.797	8.669	8.669	8.669	8.391
YHR144C	1.364	1.364	1.364	1.364	1.642	1.897	2.183	2.183	2.183	2.183	2.438	2.438	2.438	2.438	2.438	2.438	2.438	2.566	2.566	2.438	2.292	3.185	3.843	4.913	5.052	5.052	5.052	5.052	5.052	4.925	5.191	5.469	6.014	6.014	6.281	6.281	6.281	6.281	6.134	6.134	6.134	6.134	6.134	5.879	5.879	5.879	5.604	5.732	6.273
YKL082C	4.971	4.971	4.844	4.844	4.844	4.716	4.716	4.716	4.577	4.438	3.897	3.758	3.326	3.326	3.326	3.326	3.326	3.326	2.356	2.356	2.209	2.082	2.082	2.082	2.082	2.082	2.082	2.082	2.082	2.082	1.943	1.943	1.796	1.796	1.657	1.657	1.51	1.236	1.097	0.969	0.842	0.703	0.703	0.564	0.564	0.564	0.564	0.564	0.425
YNL124W	3.663	3.663	3.535	3.408	3.28	3.419	3.419	3.291	3.291	3.291	3.017	3.017	3.017	2.468	2.066	2.066	2.066	2.194	2.194	2.194	2.194	2.194	2.194	2.194	2.194	2.194	2.194	2.194	2.194	2.194	2.194	2.194	2.194	2.333	2.333	2.333	2.333	2.333	2.186	2.059	1.92	1.92	1.92	1.645	1.645	1.645	1.367	1.367	1.367
YOL019W	3.934	3.934	3.934	3.934	3.934	3.934	3.934	3.934	3.934	3.806	3.806	3.806	3.806	3.806	3.806	3.806	3.806	3.806	3.806	3.806	3.806	3.806	3.806	3.806	3.806	3.806	3.806	3.806	3.806	3.806	3.806	3.806	3.806	3.806	3.806	3.806	3.381	3.381	3.381	3.381	3.381	3.52	2.833	2.833	2.833	2.833	2.833	2.833	2.833
YJL097W	8.897	9.036	8.89	8.89	8.623	8.623	8.623	8.623	8.762	8.488	8.488	8.488	8.488	8.488	8.341	8.476	8.074	7.935	8.063	9.419	9.686	9.686	10.265	10.265	10.265	10.393	10.806	11.374	11.374	11.896	12.023	12.023	12.023	12.309	12.309	12.309	12.309	12.309	12.162	12.162	12.301	12.313	12.313	12.313	12.313	12.313	12.703	12.823	13.395
YOR081C	12.83	12.977	12.849	12.849	13.135	13.135	13.282	13.154	13.154	13.154	13.154	13.154	13.154	13.015	13.015	13.015	13.015	13.015	13.023	12.895	12.748	12.748	12.748	12.748	12.748	12.887	12.887	12.76	12.76	11.4	11.821	11.821	11.821	11.821	11.821	11.682	11.682	11.543	10.851	10.566	10.566	10.002	9.461	9.284	9.284	9.558	9.284	9.284	9.539
YGR275W	5.534	5.534	5.681	5.681	5.82	5.959	5.959	6.117	5.97	5.97	5.97	5.97	5.696	5.282	5.448	6.124	6.124	6.252	6.391	6.391	6.518	6.244	6.244	6.383	6.263	6.541	6.53	6.53	6.53	6.53	6.53	6.53	6.53	6.53	6.669	7.943	7.943	8.071	8.071	8.21	8.21	8.21	8.604	9.017	10.366	10.366	10.366	10.64	10.64
YKL073W	10.661	10.661	10.522	10.649	10.796	10.935	11.461	12.009	12.009	12.009	12.009	12.009	12.137	11.99	11.99	11.99	11.99	11.99	11.99	11.99	11.99	11.99	11.99	11.99	11.99	11.851	11.712	11.573	11.573	11.573	11.573	11.573	11.573	11.573	11.84	12.107	12.107	13.065	12.926	12.926	12.926	12.926	12.926	12.926	12.926	12.926	12.926	12.926	12.926
YDR198C	8.488	7.341	6.92	6.654	6.654	6.654	6.654	6.654	5.865	5.865	5.865	5.865	5.865	4.764	4.088	3.103	2.848	2.709	2.581	2.453	2.728	2.728	2.728	2.855	2.855	2.855	2.855	2.168	2.021	1.754	2.705	2.979	3.118	3.265	3.539	4.216	4.216	4.216	4.216	4.216	4.216	4.343	5.317	5.869	6.008	6.008	6.008	6.008	5.997
YLR393W	4.76	4.76	4.76	4.76	4.76	4.621	4.227	4.099	4.238	4.238	4.238	4.238	4.099	4.099	4.099	4.099	4.246	4.246	4.246	4.246	4.385	4.385	4.385	4.385	4.385	4.651	4.937	4.937	4.937	4.937	4.937	4.937	4.937	4.798	4.798	4.798	4.798	4.798	4.798	4.798	4.385	4.385	4.501	4.775	4.775	4.775	4.775	4.914	4.914
YDL227C	3.385	3.385	3.385	3.385	3.385	3.118	2.588	2.588	2.983	3.129	3.276	3.423	3.423	3.423	2.747	2.874	2.874	2.874	2.747	2.893	3.453	3.453	3.581	3.581	3.581	3.442	3.716	3.855	3.855	4.002	4.434	4.434	4.434	4.434	4.434	4.434	4.434	4.434	4.284	4.412	4.412	4.412	4.412	4.412	4.273	4.273	4.273	4.006	4.006
YKL090W	9.221	9.221	8.804	7.681	7.26	7.113	7.113	7.113	6.858	6.73	6.73	6.73	6.73	6.73	6.73	6.444	6.298	6.298	6.151	6.151	6.151	6.151	6.151	6.151	5.204	3.698	3.431	3.431	3.303	3.578	3.578	3.578	3.578	3.578	3.578	3.578	3.404	2.728	2.473	2.473	2.619	2.747	2.747	2.747	2.747	2.886	2.886	2.886	2.886
YPR047W	8.936	7.313	7.313	7.038	7.038	7.038	6.899	5.64	5.513	5.513	5.366	3.431	3.175	3.322	3.57	3.855	4.434	4.434	4.434	4.434	4.434	4.434	4.72	4.867	4.867	4.867	4.434	4.434	4.69	5.667	6.073	6.486	6.625	6.625	6.625	6.764	6.764	5.813	6.602	6.602	6.876	7.676	7.804	8.758	9.296	10.404	10.404	10.404	10.404
YDL132W	15.631	15.631	15.777	15.777	15.777	15.924	15.924	15.924	15.924	15.777	15.777	15.916	15.916	15.916	15.916	15.916	15.916	15.789	15.789	15.789	15.789	15.789	15.935	15.935	15.661	15.661	15.661	15.522	15.65	15.65	15.65	15.65	15.65	15.65	15.65	15.65	15.65	15.777	15.777	15.777	15.777	15.777	15.777	15.777	15.777	15.638	15.638	15.511	15.511
YJR109C	0.394	0.394	0.394	0.394	0.394	0.394	0.394	0.394	0.394	0.394	0.394	0.394	0.394	0.394	0.394	0.394	0.394	0.394	0.394	0.394	0.533	0.533	0.533	0.533	0.533	0.533	0.533	0.533	0.533	0.533	0.533	0.533	0.533	0.533	0.533	0.533	0.533	0.533	0.533	0.533	0.533	0.533	0.533	0.533	0.533	0.533	0.533	0.533	0.672
YNL308C	5.317	5.445	5.445	5.445	5.445	5.445	5.445	5.445	5.445	5.445	5.445	5.445	5.445	5.445	5.445	5.445	5.445	5.445	5.189	5.062	5.062	4.934	4.934	5.081	5.081	5.081	5.081	5.081	5.081	5.081	5.081	5.081	5.081	5.081	5.081	5.081	5.081	5.081	5.081	5.081	5.081	4.934	4.934	4.934	4.934	4.934	4.934	4.934	4.934
YLL013C	0.838	0.838	0.838	0.838	0.552	0.552	0.552	0.552	0.406	0.406	0.278	0.139	0.139	0.139	0	0	0	0	0	0	0	0	0	0	0	0	0	0	0	0	0	0	0	0	0	0	0	0	0	0	0	0	0	0	0	0	0	0	0
YML124C	5.549	5.549	5.549	5.549	5.549	5.402	5.274	5.274	5.274	5.413	5.413	5.274	5.267	4.733	4.733	4.733	4.733	4.733	4.733	4.733	4.733	4.733	4.733	4.733	4.29	4.831	4.842	4.989	4.989	4.989	4.989	4.989	4.989	4.989	4.989	4.989	4.989	4.989	4.989	4.989	4.989	4.989	4.85	4.85	4.85	4.85	4.85	4.85	4.85
YDR214W	11.94	11.812	11.812	11.812	11.685	11.685	11.685	11.685	11.685	11.538	10.986	8.803	7.458	7.319	7.319	7.319	7.044	6.778	6.778	6.778	6.778	6.364	6.237	6.109	6.109	5.684	5.684	5.684	5.429	5.429	5.429	4.779	4.358	4.231	4.231	4.231	4.231	4.231	4.231	4.231	3.829	3.829	3.295	3.017	3.017	2.739	2.593	2.593	2.593
YGR099W	4.459	4.174	3.524	3.535	3.937	7.153	7.153	7.153	7.281	7.953	7.814	7.814	7.814	7.814	7.953	7.844	7.844	7.844	7.844	8.904	8.648	8.648	8.648	9.34	9.065	9.065	9.065	9.065	9.065	9.065	9.065	8.907	9.46	9.599	9.599	9.599	9.599	9.599	9.599	9.865	10.29	10.587	11.019	11.019	11.286	11.286	11.414	11.414	11.541
YMR192W	4.374	3.953	3.678	3.551	3.678	4.497	5.85	5.989	5.989	5.989	5.989	5.989	6.135	6.282	6.834	6.834	6.834	7.109	7.109	7.109	7.109	7.109	7.109	7.109	7.255	7.533	8.074	8.349	8.349	8.495	8.495	8.495	8.495	8.495	8.495	8.495	10.198	10.732	10.732	10.593	10.593	10.593	10.593	10.593	10.465	10.337	10.337	10.337	10.337
YCR060W	7.526	7.654	7.387	7.387	6.985	6.857	6.711	7.004	6.444	6.444	6.572	6.572	6.572	6.846	6.421	7.24	7.939	8.078	7.951	8.078	8.078	8.364	8.913	8.913	8.913	8.913	9.345	9.345	9.345	9.484	9.484	9.484	9.484	9.642	9.909	9.909	9.909	10.322	11.994	11.994	12.81	12.81	12.81	12.81	12.81	12.81	12.81	12.81	12.937
YAL022C	4.562	5.114	6.846	6.846	6.846	6.846	6.846	7.259	7.259	7.259	7.97	9.168	9.168	9.168	9.168	9.149	9.149	9.149	9.296	9.296	9.574	9.574	9.859	9.72	9.72	9.976	10.122	11.219	11.366	11.366	11.621	12.734	12.734	12.734	12.734	12.734	12.587	12.587	12.587	12.726	12.726	12.726	12.726	12.726	12.726	12.726	12.598	12.598	12.598
YBR192W	11.773	11.773	11.773	12.194	12.438	12.566	12.566	12.566	12.566	12.566	12.96	12.96	12.96	12.96	12.96	12.96	12.96	12.952	12.952	12.952	12.952	12.813	12.813	12.813	12.813	12.96	12.96	12.96	14.046	13.771	13.771	14.47	14.47	15.042	15.042	15.181	15.181	15.181	15.605	15.605	15.605	15.605	15.605	15.605	15.478	15.35	15.497	15.497	15.35
YMR042W	7.736	7.736	7.736	7.736	7.864	7.864	8.01	8.01	8.01	8.01	8.01	8.01	8.01	8.01	8.01	7.864	7.864	7.864	7.864	7.864	7.864	7.864	7.864	7.864	7.864	7.864	7.864	7.864	7.991	7.991	8.119	8.119	8.119	8.119	7.972	7.972	7.972	7.972	8.239	8.386	8.915	8.915	8.915	8.915	8.915	8.915	8.915	8.915	8.915
YLL063C	4.415	4.415	4.276	4.276	4.276	4.276	4.276	4.137	4.276	4.276	4.276	4.276	4.276	4.276	4.276	4.276	4.148	3.461	3.461	3.461	3.461	3.727	3.866	4.261	4.261	4.261	4.261	4.261	4.388	4.388	4.388	4.388	4.388	4.388	4.261	4.261	4.261	4.388	4.103	4.103	4.103	4.666	4.666	4.666	4.666	4.666	4.666	4.813	4.813
YCL052C	3.046	3.046	3.046	3.046	3.046	3.046	3.046	3.332	3.332	3.332	3.332	2.543	2.945	2.945	2.945	2.964	2.964	2.964	2.964	3.111	3.246	3.246	3.246	3.246	3.107	3.107	2.713	2.732	2.593	2.593	2.593	2.593	2.593	2.593	2.848	2.987	3.539	3.539	3.539	3.539	3.539	3.539	3.539	3.825	3.825	3.825	3.825	3.825	3.825
YIL136W	4.918	4.918	4.918	4.385	4.257	4.257	4.11	4.11	4.11	4.11	3.971	3.686	3.686	3.558	3.419	3.419	3.025	2.453	1.093	0.541	0.541	0.413	0.413	0.274	0.274	0.549	0.823	0.962	0.962	0.962	0.962	0.962	1.101	1.101	1.101	1.101	1.101	1.101	1.101	1.101	1.24	1.646	1.792	2.067	4.587	4.587	4.715	4.715	4.97
YER180C-A	2.311	2.438	2.299	3.351	4.05	4.05	4.05	4.05	3.922	3.795	3.795	3.667	3.795	4.061	4.2	4.2	4.2	4.2	4.2	3.659	3.798	3.787	3.787	3.787	4.042	6.24	7.345	7.623	7.623	7.751	8.025	8.153	9.118	9.118	9.118	9.265	9.265	9.265	9.265	9.265	9.412	9.697	9.697	9.825	9.825	9.825	9.825	9.825	9.825
YML082W	12.977	12.977	12.699	12.699	12.699	12.699	12.699	12.027	11.899	10.659	9.96	9.134	8.72	8.72	8.72	8.72	8.593	8.465	7.282	5.937	5.11	5.11	5.11	5.11	5.11	5.11	5.11	5.11	5.11	4.847	4.847	4.847	4.847	4.847	4.847	4.423	3.859	3.859	3.31	3.183	2.484	2.198	2.198	2.198	2.198	2.198	2.198	2.198	2.059
YER019C-A	5.861	5.861	5.734	5.734	5.734	5.734	5.734	5.734	5.587	5.587	5.587	5.332	5.332	5.332	5.332	5.332	5.332	5.332	5.204	5.204	5.204	5.204	5.204	5.204	5.204	5.204	5.204	5.204	5.204	5.204	5.204	5.204	5.204	5.204	5.204	5.204	5.204	5.204	3.257	3.118	3.002	2.874	2.874	2.874	2.874	2.874	2.874	2.874	2.874
YBR264C	11.669	11.669	11.669	11.924	13.732	14.145	14.145	14.145	14.292	14.153	14.153	14.713	14.979	14.979	15.265	15.265	15.265	15.265	15.393	15.393	15.393	15.393	15.393	15.393	15.393	15.393	15.393	15.149	16.152	16.705	16.705	16.705	17.546	17.546	17.546	17.546	17.821	17.821	18.099	18.099	18.099	18.099	18.099	18.238	18.238	18.11	18.11	18.11	18.11
YGR183C	11.739	11.885	11.885	11.885	11.885	11.885	11.885	11.885	11.885	11.885	11.885	11.885	11.885	11.885	11.885	11.453	11.453	11.198	11.198	11.198	11.07	11.344	11.344	11.491	11.491	11.491	11.491	11.491	11.491	11.491	11.352	11.352	11.352	11.352	11.352	11.352	11.352	11.352	11.352	11.352	11.352	11.352	11.352	10.112	9.965	9.965	8.158	8.019	8.019
YNL051W	5.455	5.455	5.838	5.838	5.838	5.977	6.233	6.233	6.233	6.233	5.996	5.996	5.996	5.996	5.996	6.263	6.402	7.653	7.653	7.653	7.653	7.653	7.653	7.653	7.503	7.789	8.063	8.063	8.063	8.063	8.356	8.356	8.356	8.356	9.014	9.149	9.288	9.288	9.288	9.288	9.288	9.149	9.296	9.423	9.423	9.551	9.551	9.551	9.551
YLR283W	2.945	2.945	2.945	2.945	2.945	2.945	2.945	2.945	2.945	2.945	2.945	2.945	2.671	2.671	2.671	2.671	2.415	2.415	2.288	2.299	2.994	2.994	2.994	2.994	2.866	2.866	2.866	2.866	2.866	2.72	3.013	3.013	3.013	3.013	3.013	3.013	3.013	3.16	3.16	3.021	3.021	3.167	3.167	3.167	3.167	3.167	3.167	3.167	3.167
YCL050C	6.774	6.774	6.646	6.901	6.774	7.206	7.48	7.913	7.913	7.913	7.913	7.913	7.913	7.913	7.913	7.913	7.913	7.913	8.059	8.059	8.059	8.059	8.059	8.059	8.059	8.059	8.059	8.059	8.059	8.059	7.774	7.774	8.048	8.473	8.619	8.619	8.619	8.619	9.052	9.198	9.198	9.198	9.198	9.198	9.198	9.198	9.198	9.198	9.326
YKL021C	7.052	7.052	7.052	7.052	7.052	7.326	7.473	7.473	7.473	7.473	7.473	7.601	7.728	7.728	7.728	7.856	7.856	7.856	7.856	7.856	7.717	7.717	7.717	7.717	7.845	8.13	8.277	8.277	8.277	8.277	8.277	8.277	8.277	8.277	8.277	8.551	8.698	8.698	8.698	8.698	8.698	8.698	8.698	8.698	8.698	8.698	8.698	8.698	8.698
YLR179C	4.43	4.558	4.558	4.558	4.844	4.983	5.11	5.257	5.396	5.396	5.79	5.79	5.79	5.79	5.644	5.644	5.644	5.644	5.497	5.636	5.783	6.316	6.316	6.316	6.316	6.316	6.316	6.316	6.316	6.594	6.594	6.594	6.594	6.594	6.594	6.594	6.594	6.594	6.447	6.447	6.594	6.594	6.594	6.594	6.455	6.455	6.169	6.169	6.169
YPL233W	3.301	3.301	3.301	3.301	3.301	3.301	3.301	3.301	3.301	3.162	3.429	3.429	3.429	3.429	3.429	3.557	3.673	4.353	4.353	4.353	4.5	4.5	4.646	4.646	4.646	4.519	4.519	4.665	4.932	5.199	5.199	5.199	5.199	5.199	5.326	5.326	5.326	5.326	5.326	5.326	5.326	5.326	6.018	6.262	6.262	6.262	6.262	6.262	6.262
YGR282C	9.882	9.882	10.009	10.009	10.009	10.009	10.009	10.009	10.009	10.156	9.731	9.859	9.859	9.592	9.592	9.465	9.465	9.465	9.465	9.318	9.032	9.032	9.032	9.032	9.032	9.032	8.619	8.352	7.68	6.312	6.312	6.312	6.451	6.451	6.451	6.451	6.451	6.451	6.451	6.173	5.903	6.031	6.012	6.012	6.012	6.012	6.012	6.012	6.012
YLR363C	8.551	8.296	8.435	9.141	9.288	9.288	9.728	9.728	9.728	9.728	9.867	9.867	9.867	9.867	10.014	10.014	10.014	10.025	10.025	10.164	10.164	10.164	10.164	10.292	10.292	10.438	10.438	10.438	10.438	10.438	10.438	10.438	10.438	10.438	10.292	10.438	10.694	10.694	10.694	10.694	10.694	10.694	10.694	10.694	10.694	10.694	10.694	10.694	10.694
YOR154W	8.375	8.375	8.236	8.236	8.236	8.236	8.109	8.109	8.109	8.109	8.109	8.109	8.109	8.109	8.109	8.109	8.109	8.109	8.109	8.109	8.109	8.109	8.109	8.109	7.97	7.834	7.695	7.695	7.695	7.568	7.568	7.568	7.568	7.568	7.44	7.459	7.587	7.587	7.587	7.714	7.714	7.587	7.726	7.853	7.714	7.714	7.568	7.714	7.568
YIL070C	15.608	15.601	15.601	15.601	15.454	15.454	15.454	15.454	15.454	15.454	15.454	15.593	15.041	15.041	15.041	15.041	15.041	15.041	14.763	14.624	14.349	13.669	13.643	14.323	14.323	14.469	14.608	14.608	14.608	14.469	14.195	14.195	13.928	13.928	13.376	13.376	13.376	13.515	13.545	13.557	13.557	13.41	13.41	13.429	13.143	13.143	13.004	13.004	13.004
YDR235W	9.059	8.92	8.92	8.92	9.334	9.89	10.697	10.697	10.697	10.716	10.716	10.863	11.156	11.972	11.972	12.118	13.644	13.644	13.941	14.486	14.486	14.486	14.76	14.621	15.015	15.015	15.015	15.015	14.876	14.876	14.876	14.73	14.602	14.455	14.328	14.467	14.467	14.467	14.467	15.046	15.057	15.185	15.185	15.185	15.185	15.451	15.451	15.451	15.451
YLL001W	9.153	9.153	9.153	9.153	9.153	9.28	10.393	10.393	10.659	10.659	10.659	10.659	10.659	10.659	10.659	10.934	11.061	11.061	11.061	11.2	11.2	11.2	11.328	11.328	11.595	11.595	11.722	11.722	11.85	11.85	11.989	11.989	11.989	11.989	11.989	11.989	11.989	11.989	11.989	12.136	12.136	12.275	12.136	12.136	12.263	12.263	12.117	12.117	12.117
YLR195C	0.684	0.684	0.545	0.545	0.545	0.545	0.545	0.545	0.545	0.545	0.545	0.545	0.545	0.545	0.406	0.406	0.406	0.406	0.406	0.406	0.278	0	0	0	0	0	0	0	0	0	0.139	0.139	0.139	0.139	0.139	0.139	0.139	0.139	0.139	0.139	0.139	0.139	0.139	0.139	0.564	0.691	0.691	0.691	0.691
YER070W	2.956	3.095	3.095	3.095	3.095	3.095	3.095	3.095	3.095	3.095	2.968	2.968	2.968	2.968	2.968	3.114	2.975	2.975	2.836	2.836	2.836	2.836	2.57	2.303	2.303	1.781	1.124	0.977	0.83	0.83	0.83	0.83	0.83	0.552	0.552	0.552	0.691	0.691	0.691	0.691	0.691	0.691	0.691	0.564	0.564	0.564	0.703	0.842	0.842
YLR383W	10.844	10.844	10.844	10.844	10.844	10.844	11.374	11.374	11.374	11.374	11.52	11.52	11.648	11.795	11.795	11.795	11.795	11.795	11.795	11.795	11.795	11.795	11.934	11.934	12.347	12.486	12.339	12.467	12.467	12.467	12.467	12.467	12.467	12.467	12.467	12.467	12.467	12.467	12.595	12.741	12.602	12.602	12.475	12.475	12.328	12.336	12.745	12.606	12.606
YGR221C	7.44	7.421	7.688	7.56	7.973	8.101	8.101	8.101	8.101	8.101	8.514	8.368	8.368	8.368	8.229	8.229	8.229	8.229	8.248	8.12	8.12	8.12	8.12	7.41	6.703	7.135	7.274	7.274	7.274	7.823	7.823	7.97	7.97	8.255	8.255	8.128	8.116	8.116	8.116	8.116	8.116	8.116	8.116	7.977	7.977	7.977	7.703	7.703	7.703
YNL103W	1.615	1.615	1.615	1.615	1.615	1.615	1.488	1.488	1.615	1.469	1.469	1.469	1.469	1.469	1.469	1.469	1.469	1.469	1.469	1.469	1.469	1.608	1.608	1.608	1.608	1.608	1.608	1.608	1.608	1.341	1.213	1.352	1.352	1.352	1.352	1.352	1.352	1.352	1.352	1.352	1.352	1.352	1.213	1.213	1.074	1.202	1.202	1.202	0.935
YPL241C	9.052	9.052	8.924	8.395	8.395	8.248	8.376	8.789	9.774	10.052	10.052	10.476	10.882	11.566	11.566	11.832	11.832	11.832	11.832	11.971	12.385	12.385	12.512	12.787	12.787	12.787	12.787	12.787	12.787	12.787	12.787	12.787	12.787	12.787	12.787	12.787	12.787	12.933	12.933	12.933	12.933	12.933	12.933	12.933	12.933	12.787	12.787	12.787	12.787
YMR292W	7.364	7.364	7.364	7.237	7.237	7.646	8.06	7.913	8.612	9.427	10.536	10.675	10.675	10.547	10.42	10.42	11.505	11.783	12.05	12.197	12.197	12.197	13.722	14.549	14.53	14.804	15.237	15.376	15.376	15.376	15.515	15.515	15.515	15.515	15.515	15.515	15.77	15.77	15.917	16.33	16.33	16.875	16.875	16.875	17.002	17.002	17.002	17.002	17.002
YHR023W	3.299	3.299	3.299	3.299	3.299	3.299	3.446	3.454	3.454	3.454	3.454	3.454	3.307	3.307	3.307	3.033	3.033	3.033	3.033	3.033	3.033	3.033	2.777	2.77	2.77	3.044	3.044	3.044	3.044	3.044	3.044	3.604	3.604	3.878	3.732	3.732	3.732	3.859	3.859	3.859	3.859	3.859	3.859	3.859	3.852	3.979	3.979	3.979	3.979
YJL173C	6.399	6.399	6.399	5.985	5.846	6.113	6.391	6.391	6.519	6.519	6.519	6.519	6.519	6.519	6.519	6.519	6.519	6.519	7.229	7.909	8.056	8.195	8.195	8.195	8.195	7.793	7.793	8.198	8.604	9.802	9.802	9.802	9.802	9.802	9.802	10.08	10.08	10.08	10.08	10.08	10.475	10.347	10.918	10.918	10.918	10.918	10.918	11.046	11.185
YMR235C	6.627	6.233	6.094	6.349	6.635	6.635	6.635	6.635	6.635	6.635	6.774	6.627	6.627	6.774	6.646	6.646	6.646	6.646	7.206	7.067	7.067	6.939	6.939	6.939	6.8	6.545	6.673	6.8	6.812	6.812	6.951	6.951	6.951	7.097	7.097	7.097	7.097	7.097	7.097	7.097	7.097	7.097	7.097	7.375	7.522	7.669	7.669	7.669	7.669
YAL009W	14.035	13.888	13.888	13.888	13.888	13.888	13.741	13.347	13.061	12.787	10.781	10.526	10.379	9.398	7.124	6.985	6.857	6.857	6.857	6.857	6.305	5.598	5.602	5.196	5.884	5.745	5.745	7.082	6.65	6.796	6.669	6.669	6.68	6.68	6.68	6.68	6.68	6.68	6.413	6.128	6.274	5.996	6.143	6.853	7.935	8.074	8.074	8.074	8.074
YGL171W	8.004	8.004	8.004	8.151	8.004	8.278	8.417	8.278	8.695	8.951	9.097	9.097	9.097	9.097	9.097	9.097	9.097	9.097	9.097	9.391	10.09	10.766	11.6	12.006	12.006	12.006	12.006	12.006	12.025	12.153	12.153	12.292	12.292	12.431	12.686	12.686	12.686	12.686	12.686	12.686	12.814	12.814	12.814	12.814	12.814	12.814	12.814	12.814	12.814
YGR001C	8.349	8.349	8.349	8.349	8.477	8.477	8.477	8.477	8.616	8.616	8.616	8.762	8.762	8.762	8.762	8.762	8.762	8.762	8.762	8.901	8.901	8.901	8.901	8.901	8.774	8.774	8.774	8.774	8.774	8.774	8.774	8.496	8.496	8.496	8.642	8.642	8.642	8.642	8.503	8.503	8.631	8.631	8.631	8.631	8.631	8.484	8.492	8.492	8.492
YEL037C	16.939	17.353	17.353	17.353	17.353	17.77	17.77	17.77	17.77	17.623	17.901	18.048	18.314	18.314	18.314	18.187	18.187	18.326	18.051	18.051	18.051	18.051	18.051	18.198	18.198	18.198	18.198	18.198	18.198	18.198	17.931	17.931	18.07	18.063	17.924	17.924	18.055	17.769	17.769	17.476	17.476	17.762	17.762	17.762	17.762	17.762	17.762	17.762	17.762
YLR201C	4.756	4.756	4.895	4.749	4.876	4.471	4.471	5.32	6.932	6.932	6.932	7.21	7.337	7.337	7.337	7.337	7.337	7.337	7.337	7.465	7.326	7.326	7.179	7.179	7.179	7.179	7.179	7.052	7.052	7.349	8.732	8.732	8.732	8.732	9.145	9.145	9.438	9.438	9.438	9.438	9.585	9.585	9.446	9.739	9.739	9.739	9.739	9.739	9.484
YAL017W	9.931	9.931	9.803	9.803	9.803	9.803	9.803	9.803	9.653	9.653	9.653	9.653	9.653	9.781	10.066	10.205	10.205	10.205	10.205	10.344	10.344	10.344	10.205	10.205	10.205	10.205	10.205	10.205	10.352	10.352	10.352	10.352	10.352	10.352	10.352	10.352	10.352	10.213	10.213	10.085	10.085	10.085	10.085	10.085	10.085	9.939	9.221	8.943	8.943
YLL010C	9.379	9.506	9.506	9.634	9.634	9.634	9.634	9.634	9.634	9.634	9.634	9.634	9.634	9.634	9.634	9.634	9.634	9.634	9.506	9.506	9.506	9.653	9.514	9.375	9.642	9.642	9.642	9.642	9.642	9.642	9.781	9.781	9.781	9.927	9.927	9.927	10.074	10.074	10.074	9.946	10.074	10.221	10.221	10.221	10.221	10.221	10.221	10.221	9.807
YPL040C	10.688	10.264	10.264	9.989	9.85	10.252	11.083	11.083	11.083	11.083	11.083	11.21	11.338	11.338	11.338	11.477	11.605	11.605	11.605	11.605	11.605	11.605	11.605	11.191	11.338	11.338	11.477	11.458	11.319	11.319	11.319	11.18	11.052	10.275	10.275	10.561	10.688	10.688	10.688	10.688	10.688	10.827	10.827	10.827	10.827	11.252	11.538	11.538	11.538
YOL021C	1.101	1.101	1.101	1.101	1.101	1.379	1.24	1.24	1.24	1.24	1.24	1.24	1.367	1.367	1.367	1.367	1.367	1.367	1.367	1.367	1.367	1.367	1.367	1.367	1.24	1.24	1.24	1.24	1.24	1.24	1.24	1.24	1.24	1.24	1.24	1.101	1.101	1.101	1.101	1.101	1.101	1.101	0.823	0.823	0.823	0.823	0.823	0.823	0.823
YBL040C	6.151	6.151	6.151	6.151	6.151	6.151	6.151	6.151	6.151	6.278	6.297	6.297	6.297	6.17	6.17	6.17	6.17	6.309	6.455	6.455	6.455	6.455	6.455	6.455	6.455	6.455	6.455	6.455	6.455	6.455	6.455	6.455	6.455	6.328	5.926	5.787	5.787	5.787	5.787	5.64	5.64	5.768	5.768	5.768	5.768	5.768	5.629	5.49	5.471
YDR002W	9.506	9.506	9.506	9.506	9.378	9.378	9.378	9.378	9.378	9.378	9.378	9.239	9.239	9.239	9.239	9.112	9.112	9.112	9.112	9.112	8.818	8.818	8.818	8.818	6.519	6.264	5.862	5.862	5.862	5.587	5.726	5.726	5.726	5.865	5.441	5.441	5.441	5.441	5.294	5.294	5.166	3.393	3.137	3.137	2.705	1.341	1.213	1.213	1.213
YKR010C	12.859	12.859	12.581	12.562	12.434	12.434	12.434	12.434	12.434	12.712	12.712	12.712	12.859	12.859	12.859	12.859	12.859	12.859	12.859	12.859	12.859	12.859	12.859	12.859	12.171	12.032	12.032	12.16	11.882	11.303	11.442	11.442	11.175	11.175	11.047	11.047	11.047	11.047	11.047	10.762	10.623	10.769	10.63	10.63	10.63	10.63	10.63	10.63	10.484
YAR007C	7.88	7.88	7.88	8.135	8.282	8.282	8.282	9.653	9.653	9.653	9.653	9.653	9.781	9.781	10.345	11.202	11.202	11.202	11.202	11.202	11.202	11.202	11.202	11.055	11.194	11.194	11.341	11.341	11.341	11.341	11.341	11.341	11.341	11.341	11.341	11.341	11.213	11.213	11.213	11.213	11.074	11.769	11.897	11.897	11.897	11.897	11.897	11.897	11.897
YPR174C	10.844	10.844	10.844	10.844	10.844	10.844	11.129	11.407	11.141	11.396	11.682	11.682	11.682	11.809	11.809	11.809	11.809	11.948	11.948	11.948	11.948	12.076	12.482	12.482	12.482	12.482	12.482	12.482	12.482	12.482	12.482	12.621	12.621	12.621	12.621	12.621	12.621	12.621	12.767	12.767	12.767	12.767	12.767	12.628	12.084	12.084	12.084	12.084	12.084
YDR076W	10.622	10.768	10.881	10.881	10.881	11.008	11.008	11.008	11.008	11.793	11.793	11.921	11.921	11.921	11.921	11.921	11.921	11.921	11.921	11.774	11.774	11.774	11.774	11.774	11.774	11.774	11.774	11.774	11.774	11.774	11.635	12.037	12.432	12.706	13.1	13.1	13.1	13.239	13.239	13.239	13.239	13.239	13.239	13.239	13.239	13.239	13.239	13.239	13.239
YER172C	8.191	8.191	8.33	8.33	8.457	8.604	8.751	8.897	9.164	9.029	9.307	9.434	9.581	9.589	9.867	11.257	11.257	11.257	11.257	11.678	11.678	11.678	11.678	11.678	11.678	11.678	11.678	11.55	11.689	12.253	12.527	12.527	12.527	12.96	12.96	12.96	13.099	13.099	13.099	13.099	13.238	13.238	13.238	13.238	13.099	13.099	13.099	13.099	13.099
YOL067C	9.435	9.562	9.562	9.562	10.25	10.663	10.81	10.81	10.81	10.81	10.81	10.81	10.81	10.949	10.949	11.077	10.513	10.513	10.513	10.513	10.513	10.513	10.374	10.502	10.366	10.791	12.64	12.787	13.054	13.054	13.054	13.054	13.054	14.722	15	15	15	15.147	15.147	15.147	15.147	15.688	15.688	15.827	15.966	15.966	15.966	15.819	15.819
YNL085W	6.553	8.225	9.728	9.728	9.728	9.728	9.728	9.856	9.856	9.856	9.717	9.856	9.856	9.856	10.002	10.002	10.13	10.13	10.13	10.269	10.269	10.122	10.122	10.269	10.269	10.258	10.111	10.111	10.494	10.239	10.239	10.239	10.092	10.092	10.239	10.239	10.505	10.505	10.505	10.366	10.366	10.366	10.366	10.366	10.227	9.991	10.138	10.277	10.277
YMR198W	12.446	12.446	12.446	12.446	12.574	12.574	12.574	12.574	12.574	12.574	12.574	12.574	12.574	12.566	13.145	13.292	13.292	13.431	13.431	13.431	13.431	13.431	13.431	13.431	13.709	13.709	13.709	13.709	13.709	13.709	13.709	13.709	13.709	13.709	13.709	13.709	13.453	13.453	13.581	13.581	13.581	13.581	13.581	13.581	13.581	13.581	13.581	13.728	13.728
YGR168C	10.25	10.25	9.698	9.698	9.826	9.965	10.092	10.092	10.092	10.092	10.092	10.092	10.092	10.092	10.367	10.367	10.367	10.367	10.367	9.652	8.54	8.247	8.247	8.247	8.247	8.247	8.127	7.999	7.991	8.277	8.277	8.277	8.277	8.416	8.288	8.288	8.427	8.427	8.427	8.281	8.281	7.898	7.759	7.759	7.759	7.759	7.759	7.759	7.759
YGR241C	5.151	5.151	5.151	5.553	5.553	5.553	5.553	5.553	5.553	5.553	5.553	5.553	5.553	5.553	5.553	5.553	5.012	5.012	5.012	5.012	5.012	5.012	5.012	5.012	5.012	5.012	5.012	5.012	5.012	4.745	4.745	4.745	4.745	4.745	4.745	4.745	4.745	4.745	4.745	4.745	4.745	4.745	4.606	4.606	4.606	4.606	4.606	4.606	4.34
YJL060W	10.132	10.132	10.271	10.143	10.143	11.237	11.237	11.364	11.364	11.364	11.364	11.364	11.364	11.364	11.372	11.372	11.372	11.372	11.511	11.511	11.511	11.65	11.65	11.65	11.65	11.65	11.65	11.65	11.65	11.65	11.522	11.522	11.522	11.816	11.816	11.816	11.816	11.816	11.962	12.109	12.109	12.109	12.109	12.109	12.109	12.109	12.109	12.109	11.831
YNL029C	7.405	7.405	7.405	7.278	7.278	7.278	7.139	7.139	7.139	7.139	7.139	6.714	6.714	6.714	6.714	6.714	6.586	6.586	6.301	6.173	6.173	4.824	4.407	4.28	4.28	4.28	4.133	3.461	3.175	3.175	3.175	3.175	3.175	3.175	3.175	3.175	3.175	3.175	3.036	2.897	2.897	2.897	2.897	2.897	2.897	2.897	2.769	2.642	2.642
YHR052W	3.445	3.445	3.445	3.445	3.445	3.445	3.445	3.445	3.445	3.445	3.445	3.445	3.445	3.445	3.445	3.445	3.445	3.445	3.445	3.445	3.445	3.445	3.178	3.178	3.05	3.178	3.178	3.178	3.178	2.904	2.904	2.904	2.776	2.648	2.502	2.629	2.629	2.629	2.374	2.374	2.374	2.374	2.374	2.521	2.521	2.521	2.521	2.521	2.521
YML057W	8.387	8.533	8.533	8.533	8.533	8.533	8.533	8.12	8.236	8.236	8.522	8.669	8.669	8.808	9.21	9.593	9.593	9.732	9.732	9.732	9.859	9.987	9.987	9.987	10.115	10.115	10.115	10.115	9.976	10.254	10.539	10.539	10.539	10.539	10.539	10.539	10.539	10.539	10.539	10.539	10.539	10.806	10.934	10.934	10.934	10.934	10.934	10.934	10.659
YLR320W	10.305	9.332	9.332	9.332	9.46	7.698	7.698	7.698	6.446	6.879	7.134	7.134	7.134	7.134	7.694	7.547	7.547	7.547	7.694	7.044	7.044	7.732	7.732	7.732	8.145	8.145	8.018	8.284	8.431	8.431	8.431	8.833	9.938	10.077	10.077	10.077	10.077	10.077	9.949	10.911	11.039	11.039	12.17	12.17	12.17	12.023	12.151	12.151	12.854
YDR069C	16.774	16.774	16.774	17.199	17.199	17.338	17.338	17.338	17.338	17.338	17.338	17.338	17.338	17.338	17.338	17.338	17.338	17.338	17.616	17.616	17.616	17.616	17.616	17.616	17.616	17.616	17.616	17.616	17.616	17.616	17.477	17.477	17.477	17.477	17.624	17.477	17.477	17.477	17.338	17.338	16.677	16.538	15.85	15.711	15.584	15.584	15.584	15.584	15.584
YIL050W	4.396	4.141	4.141	3.855	3.855	3.855	3.855	3.855	3.855	3.855	3.709	2.352	1.819	1.819	1.672	1.672	1.672	1.545	1.545	1.131	0.857	0.71	0.564	0.564	0.564	0.564	0.425	0.286	0.286	0.286	0.432	0.432	0.849	1.127	1.522	1.522	1.668	1.807	1.807	1.807	1.807	1.807	1.807	1.807	1.807	1.807	1.807	1.807	2.063
YDR144C	5.726	5.726	5.598	5.598	5.598	5.598	5.598	5.598	5.598	5.47	5.47	5.331	5.331	3.272	2.84	2.701	2.701	2.701	2.701	2.562	2.562	2.562	2.562	2.562	2.284	2.284	2.284	2.284	1.878	1.751	1.623	1.623	1.623	1.623	1.623	0.65	0.661	0.522	0.522	0.522	0.522	0.522	0.522	0.522	0.522	0.522	0.522	0.522	0.522
YNL036W	9.547	9.547	9.141	9.013	9.013	7.796	7.371	7.371	7.371	7.371	7.371	7.371	7.371	5.872	4.099	3.126	2.156	2.156	2.029	2.029	2.029	2.029	2.029	2.029	2.029	2.029	2.029	2.029	2.029	1.901	1.901	1.773	1.773	1.773	1.773	1.773	1.646	1.093	1.093	0.947	0.947	0.819	0.819	0.819	0.819	0.819	0.819	0.819	0.819
YNL197C	12.689	12.689	12.689	12.689	12.689	12.689	12.689	12.689	12.689	12.689	12.689	12.689	12.689	12.689	12.689	12.689	12.562	12.423	12.295	12.295	12.295	12.295	12.295	12.295	12.295	12.284	12.156	12.017	12.017	12.017	12.017	12.284	12.284	12.156	12.156	12.156	12.156	12.156	12.156	12.303	12.303	12.303	12.303	12.303	12.036	12.036	12.036	12.036	12.036
YLL031C	10.347	10.347	10.475	10.602	10.602	10.602	10.602	10.602	10.602	10.602	10.602	10.741	10.741	10.888	10.888	10.888	10.888	10.888	11.027	11.027	11.027	11.027	11.027	11.027	11.027	11.027	11.027	10.88	10.88	10.88	10.88	11.008	11.008	11.008	11.008	10.88	11.019	11.019	11.019	11.019	11.019	11.019	11.019	11.019	11.019	11.019	11.019	11.019	11.019
YML096W	4.926	4.918	5.2	5.88	5.88	5.88	5.88	6.44	6.44	6.44	6.44	6.714	6.853	6.853	6.853	6.853	6.598	6.459	6.587	6.587	6.714	8.074	11.223	12.699	13.101	13.101	13.819	13.819	13.958	13.958	13.958	13.958	13.958	13.958	14.364	14.364	14.364	14.364	14.364	14.364	14.364	14.364	14.364	14.364	14.364	14.364	14.364	14.364	14.356
YDR434W	7.425	7.553	7.553	7.553	7.553	7.553	7.553	7.259	7.12	6.974	6.974	7.113	7.507	7.8	7.8	7.947	8.499	8.499	8.638	8.638	9.705	9.705	9.844	10.137	10.137	10.137	10.137	10.137	9.991	9.983	9.983	10.655	10.802	10.802	10.802	10.802	10.802	10.802	11.088	11.088	11.088	11.088	10.949	10.949	10.949	10.949	10.404	10.543	10.415
YDR358W	10.893	10.747	10.608	10.608	10.608	10.608	10.322	10.322	10.322	10.322	9.65	8.526	8.379	8.379	7.966	7.553	7.553	7.553	7.936	7.936	7.936	7.936	7.936	7.936	7.936	7.53	7.53	7.53	7.117	7.263	7.263	7.263	7.263	6.692	6.418	6.418	6.271	6.016	6.016	5.61	5.463	5.181	5.181	5.181	5.181	5.181	5.181	5.181	5.309
YKL095W	8.232	8.232	8.232	8.379	8.379	9.067	9.067	9.067	9.194	9.194	9.194	9.194	9.461	9.206	9.206	9.352	9.627	9.766	10.044	9.897	9.897	9.897	9.897	10.044	9.897	9.897	9.897	9.897	9.75	9.75	9.75	9.75	9.75	9.623	9.623	9.623	9.623	9.495	9.495	9.495	9.495	9.495	9.495	9.495	9.495	9.495	9.495	9.495	9.495
YER087C-B	16.345	16.484	16.484	16.484	16.484	16.484	16.762	16.762	16.762	16.623	16.623	16.623	16.623	16.623	16.623	16.623	16.495	16.495	16.495	16.495	16.495	16.495	16.495	16.495	16.495	16.495	16.495	16.356	16.356	16.356	16.356	16.356	16.612	16.612	16.612	16.612	16.612	16.739	16.446	16.446	16.446	16.446	16.307	16.307	16.307	16.307	16.307	16.307	16.307
YLR417W	3.985	3.985	3.985	3.985	3.985	4.113	3.974	3.835	3.835	3.835	4.121	4.406	4.406	4.406	4.406	4.406	4.406	4.406	4.406	4.553	4.016	4.313	4.313	4.452	4.335	4.335	4.335	4.335	4.335	4.335	4.335	3.933	4.219	4.091	4.091	4.219	5.166	5.166	5.451	5.451	5.451	5.59	5.59	5.59	5.59	5.59	5.857	5.857	5.996
YCR015C	0.278	0.278	0.278	0.278	0.278	0.278	0.278	0.278	0.278	0.278	0.278	0.278	0.278	0.278	0.278	0.278	0.278	0.278	0.278	0.278	0.278	0.278	0.278	0.278	0.278	0.278	0.278	0.278	0.278	0.278	0.278	0.278	0.278	0.278	0.278	0.278	0.278	0.278	0.278	0.278	0.278	0.425	0.425	0.552	0.552	0.552	0.552	0.552	0.552
YML014W	8.596	8.596	8.577	8.998	8.998	8.998	8.998	8.859	9.006	8.732	8.732	8.593	8.299	7.619	6.92	7.059	7.326	7.033	7.033	7.033	7.033	7.033	7.033	6.511	6.657	5.97	5.97	5.714	5.714	5.714	5.722	6.838	6.711	7.41	7.41	7.41	7.41	7.41	7.41	7.41	7.41	7.41	7.41	7.41	7.41	7.41	7.41	7.41	7.41
YOR043W	5	4.861	4.861	4.861	4.861	4.734	4.339	4.339	4.339	4.339	4.339	4.339	4.212	3.937	3.81	3.81	3.81	3.81	3.389	2.701	2.562	2.562	2.562	2.562	2.284	2.284	1.871	1.743	1.754	1.627	1.627	1.627	1.627	1.627	1.499	1.499	1.499	1.499	1.499	1.499	1.499	1.499	1.499	1.232	1.232	1.244	1.244	1.244	1.371
YAL007C	6.417	6.417	6.711	6.711	6.711	6.711	6.711	6.711	6.711	6.838	7.105	7.793	7.793	8.086	8.736	8.736	8.736	8.736	8.736	8.736	8.736	8.736	8.736	8.736	8.736	8.597	8.743	8.871	9.292	9.292	9.42	9.42	9.42	9.559	9.983	10.13	10.13	10.13	10.13	10.13	10.13	10.13	10.13	10.13	10.408	10.408	10.547	10.547	10.547
YIL071C	8.267	8.267	8.267	8.267	8.267	8	8.128	8.128	8.128	8.128	8.255	8.364	8.77	9.585	9.585	9.585	9.585	9.701	9.701	9.701	9.968	9.968	9.968	10.107	10.107	10.246	10.246	9.814	9.814	9.96	10.227	10.099	10.61	10.888	11.035	11.181	11.181	11.865	11.865	11.865	11.865	11.865	11.865	11.857	11.857	11.857	11.857	11.718	11.718
YNR039C	15.72	15.72	15.998	15.998	15.998	15.998	15.998	15.998	16.126	16.126	16.265	16.265	16.531	16.531	16.531	16.531	16.531	16.531	16.531	16.531	16.531	16.531	16.531	16.531	16.531	16.531	16.531	16.531	16.531	16.531	16.531	16.531	16.531	16.531	16.531	16.531	16.531	16.531	16.531	16.531	16.392	16.392	16.392	16.253	16.253	16.253	16.253	16.253	16.253
YGL131C	3.705	5.042	5.17	5.444	5.985	6.113	6.7	7.26	7.26	7.26	7.26	7.26	7.26	7.26	7.26	7.545	7.545	7.692	7.692	7.692	7.966	7.827	7.827	7.955	7.955	7.955	7.955	8.507	8.763	8.909	9.048	9.048	9.048	9.176	9.323	10.288	10.566	10.833	10.833	10.833	11.227	11.1	11.1	11.239	12.204	12.343	12.343	12.343	12.343
YNR044W	6.218	6.36	6.882	6.882	6.882	6.882	7.029	6.917	6.917	7.056	7.458	7.458	7.458	8.277	8.277	8.277	8.416	8.416	8.416	8.416	8.555	9.926	10.193	10.193	10.595	10.595	10.595	10.595	10.595	10.595	10.595	10.595	10.595	11.166	12.294	12.294	12.294	12.433	12.433	12.58	12.58	12.58	12.58	12.58	12.58	12.58	12.58	12.58	12.58
YLL011W	11.543	11.543	11.543	11.543	11.543	11.543	11.682	11.535	11.389	11.389	11.389	11.389	11.242	11.242	11.242	11.242	11.242	11.242	11.242	11.242	10.964	10.964	10.964	10.964	10.964	10.964	10.964	10.964	10.964	10.964	10.964	10.678	10.539	10.539	10.393	10.393	10.393	10.393	10.393	9.45	9.45	9.45	9.45	9.45	9.45	9.45	9.45	9.164	9.036
YMR076C	0.552	0.552	0.552	0.552	0.552	0.552	0.552	0.552	0.552	0.552	0.552	0.552	0.552	0.552	0.552	0.552	0.552	0.552	0.552	0.552	0.552	0.552	0.552	0.552	0.552	0.552	0.552	0.552	0.552	0.552	0.552	0.552	0.552	0.552	0.552	0.552	0.552	0.552	0.552	0.552	0.552	0.552	0.552	0.413	0.413	0.413	0.413	0.413	0.413
YMR108W	3.57	3.57	3.431	3.303	3.303	3.157	3.284	3.138	3.138	3.277	3.277	3.277	3.404	3.806	3.934	3.934	3.934	3.934	3.934	3.934	4.081	4.081	4.081	4.081	4.081	4.081	4.081	4.081	4.081	4.081	4.081	4.081	4.081	4.081	3.972	3.972	3.972	3.972	3.825	3.698	3.698	3.57	3.423	3.423	3.277	3.277	3.277	3.277	3.277
YER030W	6.68	6.68	6.68	6.68	6.68	6.541	6.541	6.541	6.541	6.274	6.274	6.274	6.03	6.03	6.03	6.03	6.03	6.03	6.03	6.03	6.03	6.177	6.177	6.177	6.177	6.177	6.177	6.177	6.177	6.177	6.177	6.177	5.891	5.764	5.764	5.764	5.764	5.91	6.455	6.455	6.455	6.455	6.71	6.71	6.71	6.71	6.71	6.71	6.71
YLR072W	12.591	12.591	12.591	12.591	12.591	12.591	12.591	12.591	12.591	12.591	12.591	12.591	12.591	12.591	12.591	12.591	12.591	12.738	12.61	12.61	12.61	12.471	12.471	12.61	13.46	13.204	13.204	13.204	13.204	13.204	13.204	13.204	13.204	13.204	13.204	13.343	13.343	13.343	13.343	13.343	13.343	13.471	13.471	13.471	13.471	13.471	13.471	13.471	13.471
YDR181C	6.248	6.376	6.376	6.65	7.357	7.503	7.503	7.503	7.503	7.65	7.797	7.797	7.936	8.311	8.311	8.311	8.311	8.311	8.311	8.311	8.311	8.311	8.311	8.871	8.871	8.999	8.999	8.999	8.999	8.999	9.145	9.145	9.145	9.006	9.006	9.006	9.006	9.142	9.142	9.142	9.142	9.142	9.142	9.142	9.142	9.142	9.142	9.142	9.269
YNL182C	1.488	1.488	1.488	1.488	1.499	1.499	1.499	1.499	1.499	1.499	1.638	1.785	1.785	1.785	1.785	1.785	1.785	1.785	1.785	1.785	1.785	1.646	1.646	1.646	1.773	2.029	2.168	2.156	2.434	2.434	2.434	2.434	2.434	2.434	2.434	2.434	2.712	2.998	2.998	2.998	2.998	2.998	3.137	3.137	3.137	3.137	3.137	2.998	2.998
YOL122C	4.674	4.674	4.674	4.674	4.674	4.674	4.674	4.674	4.674	4.674	4.674	4.813	5.091	5.354	5.354	5.354	5.354	5.354	5.354	5.354	5.354	5.354	5.354	5.354	5.354	5.354	5.354	5.354	5.354	5.354	5.354	5.354	5.354	5.354	5.354	5.354	5.354	5.354	5.354	5.354	5.354	5.208	5.208	5.208	5.208	5.208	5.208	4.516	4.389
YMR160W	5.76	5.887	5.632	5.632	5.207	5.08	4.941	5.087	4.948	4.948	5.234	5.234	5.234	5.253	5.535	5.535	5.535	5.821	5.821	5.821	5.674	5.535	5.535	5.802	6.343	6.764	6.764	6.891	7.718	8.124	8.124	8.124	8.124	8.398	8.526	8.526	8.526	8.526	8.672	8.672	9.105	9.105	9.105	9.105	9.105	9.105	9.51	9.51	9.51
YGL057C	7.432	7.432	7.432	7.688	7.815	8.368	8.368	8.368	8.368	8.642	8.642	9.067	9.488	10.04	11.28	11.28	11.28	11.419	11.419	12.253	12.253	12.392	12.392	12.787	12.933	12.933	13.061	13.061	13.061	13.061	13.061	13.061	13.061	13.061	13.061	13.061	13.189	13.474	13.474	13.474	13.474	13.474	13.474	13.474	13.474	13.474	13.474	13.474	13.474
YPL167C	2.292	2.292	2.292	2.292	1.653	1.526	1.811	1.811	1.811	1.939	1.939	1.939	1.8	1.8	1.8	1.8	2.055	2.349	2.89	2.89	2.89	2.89	2.89	2.89	3.036	3.311	3.183	3.311	3.311	3.311	3.311	3.311	3.311	3.311	3.311	3.311	3.311	3.033	3.033	3.033	3.033	3.033	3.446	3.574	3.574	3.701	4.633	5.212	5.212
YHR122W	8.109	8.097	8.236	8.236	8.375	8.375	8.229	8.229	8.082	8.21	7.932	8.337	8.623	8.623	8.368	7.947	7.808	8.213	8.349	8.349	8.495	8.495	8.495	8.495	8.349	8.093	8.093	8.093	8.093	8.093	8.093	7.827	7.827	7.68	7.958	8.646	8.773	8.634	8.634	8.634	8.634	8.634	8.634	8.634	8.634	8.634	8.634	8.634	8.634
YPR141C	12.222	12.23	12.23	12.497	12.35	12.35	12.918	12.918	13.064	13.064	13.064	13.064	13.064	12.925	12.925	12.925	12.925	12.925	12.925	12.925	12.925	12.925	12.925	12.925	12.925	12.523	12.523	12.523	12.245	12.245	12.245	12.245	12.245	12.245	12.245	12.245	12.245	12.245	12.245	12.245	12.245	12.245	12.245	12.245	12.245	12.373	12.373	12.373	12.373
YBR107C	15.597	15.597	15.597	15.724	15.724	15.871	15.871	16.145	16.57	16.57	16.57	16.57	16.57	16.709	17.122	17.122	17.397	17.397	17.69	18.103	18.103	18.103	18.242	18.242	18.242	18.242	18.242	18.509	18.381	18.381	18.381	18.381	18.52	18.52	18.52	18.52	18.52	18.52	18.52	18.52	18.806	18.667	18.667	18.667	18.667	18.667	18.667	18.667	18.667
YIL074C	15.113	15.113	15.259	15.259	14.707	14.568	14.568	14.429	14.429	14.429	14.429	14.429	14.429	14.429	14.429	14.576	14.035	13.069	12.919	13.065	13.212	12.652	12.652	12.652	12.652	12.772	12.644	12.783	12.783	12.783	12.783	12.783	12.783	12.509	12.509	12.509	12.648	12.501	12.374	12.374	12.513	12.513	12.246	12.107	11.96	10.844	9.263	8.452	8.974
YDR178W	6.364	6.364	5.669	5.669	5.522	4.433	4.019	3.873	3.873	4.68	4.955	4.955	5.094	5.094	5.094	5.094	5.68	5.553	5.699	5.827	5.827	5.827	5.955	5.955	6.082	6.082	5.943	6.345	6.199	6.345	6.751	7.593	7.326	7.326	7.326	7.326	7.326	7.326	7.326	7.18	7.18	6.913	7.187	7.334	7.759	7.886	7.886	7.759	7.898
YGL104C	0.406	0.406	0.406	0.406	0.406	0.406	0.406	0.406	0.406	0.406	0.406	0.545	0.545	0.545	0.545	0.545	0.545	0.545	0.545	0.545	0.545	0.545	0.545	0.545	0.545	0.545	0.545	0.691	0.691	0.691	0.691	0.691	0.552	0.552	0.552	0.68	0.819	0.819	0.819	0.819	0.819	0.819	0.819	0.819	0.819	0.819	0.819	0.819	0.819
YNL301C	2.862	2.862	2.862	2.862	2.862	2.862	2.735	2.607	2.607	2.607	2.746	2.746	2.746	2.746	2.746	2.746	2.746	2.746	2.746	2.746	3.039	3.039	3.039	3.039	3.039	3.039	3.186	3.186	3.186	3.186	3.186	3.186	3.186	3.186	3.186	3.186	3.186	3.186	3.186	3.047	3.047	3.047	3.047	3.047	2.769	2.769	2.769	2.63	2.491
YDL211C	3.288	3.415	3.415	3.415	3.415	3.415	3.415	3.415	3.415	3.829	3.829	3.829	3.829	3.829	3.829	3.829	3.829	3.829	3.829	3.829	3.968	3.968	4.114	4.261	4.261	4.261	4.261	4.261	4.261	4.122	4.122	4.25	4.25	4.25	4.25	4.389	4.389	4.389	4.389	4.389	4.25	4.516	4.516	4.516	4.655	4.655	4.655	4.655	4.655
YMR266W	2.314	2.314	2.314	2.314	2.314	2.314	2.72	2.72	2.72	2.72	2.72	2.866	2.866	2.866	2.866	2.866	2.866	2.866	2.866	2.866	2.866	2.866	2.866	3.005	3.005	3.005	3.005	3.133	3.005	3.005	3.005	3.005	3.005	3.005	3.005	3.005	3.005	3.005	2.588	2.588	2.588	2.588	2.588	2.588	2.727	2.866	2.727	2.727	2.588
YOR098C	6.32	6.32	6.32	6.32	6.32	6.32	6.32	6.32	6.595	6.595	6.595	6.595	6.741	6.741	6.741	6.741	6.595	6.595	6.595	6.448	6.448	6.448	6.448	6.448	6.448	6.448	6.448	6.448	6.448	6.448	5.715	5.715	5.56	5.56	5.669	6.202	6.202	6.202	6.202	6.202	6.202	5.947	5.939	5.684	5.684	5.684	5.684	5.684	5.684
YIL140W	11.946	12.074	12.202	12.202	12.202	12.055	11.781	11.927	11.781	11.908	11.908	11.908	11.908	11.908	11.908	11.762	11.762	12.047	12.31	12.457	12.457	12.457	12.457	12.457	12.457	12.457	12.318	12.171	12.032	12.032	12.032	12.032	12.032	12.032	12.032	12.032	12.032	12.16	12.16	12.299	12.013	12.013	12.013	11.867	11.867	11.867	11.728	11.589	11.589
YLR451W	7.714	7.714	7.714	7.714	7.714	7.714	7.714	7.861	7.861	8.007	8.007	8.007	8.007	8.007	8.007	8.007	8.007	8.007	8.007	8.007	8.007	8.146	8.413	8.413	8.413	8.552	8.413	8.413	8.413	8.413	8.413	8.274	8.274	8.293	8.579	8.579	8.579	8.579	8.579	8.579	8.579	8.44	8.44	8.44	8.44	8.44	8.44	8.44	8.44
YJR006W	16.728	16.728	16.728	16.6	16.6	16.6	16.6	16.6	16.6	16.6	16.6	16.6	16.6	16.728	16.875	16.875	16.875	16.875	16.875	16.875	16.875	16.875	16.875	16.875	16.736	16.736	16.736	16.882	17.176	17.176	17.176	17.176	17.176	17.176	17.176	17.176	17.176	17.176	17.176	17.176	17.037	16.909	16.909	16.909	16.909	16.909	16.909	16.909	16.202
YNL130C	7.732	7.732	7.732	7.732	7.732	7.732	7.593	7.593	7.593	7.593	7.593	7.593	7.593	7.593	7.593	7.593	7.593	7.593	7.593	7.593	7.593	7.593	7.593	7.315	7.187	7.187	7.187	7.187	7.059	7.059	7.059	6.932	6.932	6.932	6.932	6.932	6.932	6.932	6.932	6.387	6.109	5.831	5.831	5.831	5.831	5.831	5.831	5.831	5.831
YKL194C	5.947	5.947	5.947	5.947	4.846	4.846	4.846	4.718	4.718	4.718	4.718	6.541	7.507	7.507	7.507	7.507	7.507	7.499	7.499	8.04	8.04	8.168	8.295	8.446	8.592	8.731	8.878	8.878	8.878	8.878	9.272	9.133	9.133	9.133	9.272	9.272	9.272	9.272	9.272	9.272	9.272	9.272	9.272	9.272	9.272	9.272	9.272	9.419	9.558
YML091C	9.211	9.211	9.211	9.211	9.211	9.211	9.065	9.065	9.065	9.065	9.065	9.065	8.918	8.918	8.779	8.64	8.64	8.64	8.64	8.64	8.64	8.64	8.501	8.501	8.246	8.246	8.246	8.246	8.246	8.246	8.246	8.246	7.968	7.968	7.528	7.528	7.528	6.547	6.261	6.261	6.114	5.288	4.608	4.608	4.608	4.608	4.608	4.608	4.322
YHR138C	5.117	5.117	4.861	5.008	5.136	5.429	5.429	5.429	5.429	5.429	5.429	5.41	5.282	5.421	5.677	5.677	5.823	5.842	5.842	5.842	5.842	5.842	5.842	5.842	5.842	5.842	5.842	5.703	5.842	5.842	5.842	5.842	5.842	5.842	5.97	5.97	5.97	5.97	5.97	5.97	5.97	5.703	5.564	5.564	5.564	5.564	5.564	5.418	5.143
YPL215W	8.042	8.042	8.189	8.189	8.316	8.737	8.737	8.737	9.012	9.012	9.012	9.598	9.598	9.598	9.598	9.598	9.452	9.452	9.737	9.737	9.876	10.004	10.004	10.271	10.271	10.526	10.526	10.526	10.526	11.214	11.48	11.48	11.48	11.608	11.608	11.608	11.608	11.461	11.176	11.176	11.176	10.92	11.176	11.176	11.176	11.176	11.048	11.048	11.048
YNL190W	10.429	10.429	10.576	10.703	10.85	10.85	10.85	10.85	10.85	10.85	10.85	10.85	10.85	10.85	10.85	10.85	10.85	10.85	10.85	10.85	10.85	10.85	10.85	10.85	10.85	10.85	10.85	10.85	10.997	10.997	10.997	10.858	10.858	10.858	10.858	10.858	10.858	10.858	10.719	10.719	10.719	10.719	10.58	10.441	10.174	9.907	9.505	9.22	9.22
YDR081C	6.492	6.492	6.736	6.736	6.744	6.744	6.744	6.744	6.744	6.744	6.744	6.744	6.744	6.744	5.936	5.669	5.669	5.669	5.944	6.654	8.266	9.228	10.329	10.329	10.329	10.475	10.603	11.035	11.174	11.174	11.174	11.174	11.035	11.182	11.182	11.182	11.321	11.321	11.321	11.46	11.607	11.607	11.607	11.607	11.607	11.746	11.746	11.746	11.746
YGL011C	9.963	9.963	9.963	9.963	9.963	10.357	10.357	10.357	10.357	10.357	10.357	10.357	10.357	10.357	10.357	10.357	10.357	10.357	10.357	10.218	10.218	10.218	10.09	10.09	10.09	10.229	10.229	10.229	10.229	10.229	10.229	10.229	10.083	10.083	9.816	9.549	9.549	9.549	9.549	9.816	9.816	9.816	9.816	9.669	9.669	9.669	9.542	9.542	9.542
YER102W	3.777	3.777	3.777	3.491	3.078	2.792	2.792	2.792	2.792	2.792	2.792	2.792	2.792	2.792	2.792	2.792	2.653	2.514	2.514	2.514	2.514	2.514	2.514	2.514	1.808	0.545	0.545	0.545	0.545	0.545	0.545	0.545	0.545	0.406	0.406	0.406	0.406	0.406	0.406	0.406	0.139	0.139	0.139	0.139	0.139	0.139	0.139	0.139	0.139
YDR490C	6.29	6.29	6.545	6.545	6.545	6.928	6.928	6.928	6.928	6.928	6.928	6.928	7.075	7.075	7.075	7.075	7.075	7.075	7.075	7.075	7.075	6.928	6.928	6.928	6.928	6.928	6.928	6.8	6.8	6.8	6.8	6.8	6.8	6.654	6.654	6.928	6.928	6.928	6.928	6.661	6.661	6.661	6.661	6.534	6.534	6.534	6.387	6.387	6.24
YDR520C	13.124	13.124	13.124	13.252	13.38	13.38	13.38	13.38	13.38	13.507	13.507	13.507	13.507	13.507	13.774	13.774	14.048	14.048	14.048	14.048	14.326	14.473	14.473	14.473	14.473	14.473	14.473	14.473	14.473	14.473	14.751	15.303	15.303	15.303	15.303	15.303	15.303	15.303	15.303	15.303	15.303	15.303	15.303	15.303	15.303	15.303	15.303	15.176	15.315
YOR004W	4.804	4.804	4.526	4.654	4.654	4.654	4.654	4.654	4.654	4.654	4.654	4.654	4.654	4.654	5.454	5.728	5.995	5.995	5.995	6.265	6.265	6.265	6.265	6.265	6.265	6.54	6.54	6.54	6.54	6.54	6.54	6.54	6.54	6.54	6.54	6.54	6.54	6.54	6.54	6.54	6.54	6.54	6.54	7.656	7.656	7.656	7.656	7.656	7.389
YBR026C	4.918	4.918	4.918	5.057	5.204	5.489	5.489	5.489	5.489	5.489	5.35	5.35	5.35	4.937	5.703	5.85	8.006	8.292	8.292	8.292	8.836	8.964	9.667	9.667	9.667	9.667	9.667	9.667	9.667	9.667	10.069	10.215	10.343	10.343	10.343	10.343	10.343	10.343	10.343	10.343	10.343	10.343	10.343	10.61	10.749	10.749	10.749	10.749	10.749
YJL123C	13.435	13.435	13.435	13.435	13.289	13.289	13.289	12.755	12.628	12.628	12.372	12.372	12.372	12.245	11.959	11.704	11.576	11.576	11.576	11.302	11.302	11.302	10.742	10.734	10.479	10.479	10.479	10.479	10.479	10.479	10.479	10.479	10.479	10.479	10.479	10.479	10.065	9.791	9.791	9.378	9.378	8.814	7.841	7.149	6.875	6.597	6.469	6.469	6.469
YOR340C	2.472	2.472	3.044	3.438	4.779	6.691	6.691	6.691	6.691	6.947	6.947	7.074	7.074	7.074	7.074	7.074	7.074	7.074	7.074	7.074	7.074	7.074	7.341	7.341	7.341	7.341	7.341	7.596	7.596	7.596	7.596	7.596	7.596	7.596	7.596	7.596	7.735	7.735	7.735	7.735	8.438	8.566	8.566	8.566	8.705	9.118	9.118	9.118	9.118
YNL227C	6.048	6.048	6.048	5.902	5.894	5.894	5.894	5.894	5.894	5.894	5.894	5.894	5.492	5.353	5.353	5.353	5.214	5.342	5.075	5.094	5.094	5.094	5.094	5.094	4.7	4.966	4.966	4.966	4.966	5.361	6.195	6.62	6.62	6.62	6.747	6.747	7.281	7.281	7.281	7.42	7.42	7.42	7.42	7.42	7.42	7.42	7.42	7.42	7.42
YNL219C	12.136	12.136	12.136	12.136	12.136	12.136	12.282	12.282	12.282	12.282	12.282	12.429	12.429	12.282	12.282	12.282	12.136	12.136	12.136	12.136	12.136	12.136	12.008	12.008	12.008	12.136	12.136	12.136	12.136	12.136	12.136	12.008	12.027	12.027	12.027	12.027	12.027	12.027	12.027	11.749	11.749	11.749	11.749	11.749	11.749	11.749	11.749	11.749	11.749
YDR123C	16.059	16.059	16.059	16.059	16.059	16.059	16.059	16.059	16.059	16.059	16.059	15.92	15.92	15.92	14.135	13.173	13.027	13.027	13.027	12.76	12.76	12.76	12.493	12.347	12.347	12.347	12.347	12.347	12.347	12.347	12.347	10.922	10.37	10.242	10.242	9.528	9.528	9.25	9.25	9.25	9.25	9.25	8.299	8.299	6.093	5.564	5.425	4.448	3.775
YPR186C	8.529	8.529	8.402	8.39	8.668	8.796	8.796	8.796	8.796	8.796	8.796	8.924	8.924	8.924	9.179	9.457	9.596	9.596	9.596	9.596	9.596	9.596	9.596	9.596	9.596	9.596	9.588	9.588	9.588	9.588	9.588	9.588	9.588	9.588	9.735	9.735	9.735	9.735	9.735	9.735	9.863	9.863	9.863	9.863	9.863	9.863	9.863	10.002	10.002
YKL047W	9.454	9.581	9.581	9.859	9.859	9.859	9.859	9.998	9.998	9.998	10.265	10.265	10.265	10.265	10.265	10.265	10.404	10.404	10.404	10.543	10.543	10.817	10.817	11.111	11.377	11.377	11.377	11.377	11.377	11.377	11.505	11.633	11.907	11.907	11.907	11.907	12.174	12.174	12.313	12.313	12.313	12.185	12.185	12.185	12.185	12.185	12.185	12.185	12.185
YGL061C	5.684	5.418	5.29	4.888	4.888	3.254	2.705	2.539	2.551	3.768	3.768	3.907	3.907	4.181	4.448	5.534	5.534	5.808	6.082	6.082	6.21	6.21	6.503	6.623	6.936	6.936	7.063	7.063	7.063	7.063	7.202	7.075	7.075	7.075	7.488	7.488	8.157	8.157	8.157	8.157	8.157	8.157	8.157	8.597	9.837	10.656	12.02	12.159	12.159
YDR524C	2.863	3.002	3.002	3.002	3.002	3.002	3.002	3.002	3.002	3.002	3.002	3.13	3.13	3.13	3.13	3.13	3.13	3.13	3.13	3.13	3.13	3.276	3.276	3.276	3.276	3.276	3.276	3.276	3.276	3.276	3.276	3.404	3.404	3.404	3.404	3.404	3.404	3.149	3.021	3.021	3.021	3.021	3.021	3.021	3.021	3.423	3.423	3.423	3.423
YDL115C	4.497	4.497	4.497	4.497	4.497	4.497	4.497	4.497	4.497	4.497	4.497	4.497	4.358	4.358	4.219	4.219	4.358	4.486	4.486	4.486	4.486	4.347	4.347	4.741	4.88	5.444	5.699	5.699	5.699	5.955	5.955	5.955	5.955	5.955	5.955	6.082	6.082	6.082	6.082	6.082	6.082	6.082	6.229	6.229	6.229	6.229	6.229	6.101	6.101
YJR092W	10.501	10.501	10.501	10.501	10.501	10.501	10.501	10.501	10.096	10.096	9.829	9.682	9.682	9.682	9.682	9.682	9.543	9.269	9.269	9.122	9.122	9.122	9.122	8.983	8.983	8.983	8.856	8.856	8.717	8.57	8.57	8.57	8.57	5.749	5.621	4.933	4.933	4.933	4.933	4.933	4.933	4.531	4.531	4.257	4.257	4.257	3.836	3.686	3.539
YBL086C	7.244	6.951	5.839	5.564	5.831	5.831	5.989	6.136	6.136	6.421	6.136	6.136	6.136	6.136	6.136	6.41	6.41	6.553	7.353	7.353	7.353	7.48	7.48	7.48	7.48	7.353	7.353	7.067	6.939	7.067	7.067	6.774	6.507	6.635	6.635	6.774	6.774	6.774	6.646	6.372	5.831	5.831	6.109	6.248	7.383	7.383	7.383	7.383	7.383
YFL017C	7.939	7.939	8.067	8.206	8.206	8.206	8.206	8.345	8.206	8.206	8.206	8.206	8.206	8.206	7.95	7.939	7.939	8.484	8.762	8.762	8.762	8.762	8.615	8.322	8.863	8.863	8.863	9.009	9.009	9.009	9.009	9.009	9.009	9.009	9.404	9.404	9.404	9.404	9.404	9.126	8.998	9.253	8.979	9.118	8.971	9.385	9.238	9.238	9.377
YJL131C	13.274	13.282	13.154	13.154	13.154	13.154	13.154	13.282	13.282	13.695	14.097	14.097	14.097	14.097	14.097	14.225	14.086	14.086	14.086	13.958	13.958	13.958	13.958	13.958	13.958	13.958	13.819	14.244	14.244	14.244	14.244	14.244	14.372	14.518	14.518	14.518	14.518	14.518	14.665	14.665	14.665	14.665	14.935	14.789	15.074	14.947	15.213	15.48	15.48
YOL017W	7.942	7.942	7.127	6.342	6.488	6.488	6.488	6.075	5.808	5.82	5.692	5.692	5.692	5.526	5.526	5.526	5.526	5.526	5.399	5.399	5.399	5.399	5.399	5.399	5.399	5.684	5.801	5.801	5.801	5.654	5.526	5.526	5.526	5.526	4.602	4.583	4.583	4.583	4.583	4.73	4.324	4.324	4.463	4.336	4.336	4.05	4.05	3.528	3.656
YHR107C	6.865	8.658	8.658	8.658	8.658	8.797	8.924	8.924	8.924	8.924	8.924	8.924	9.071	9.071	9.349	9.202	9.202	9.202	9.202	9.202	9.33	9.991	9.991	9.991	10.66	10.66	10.66	10.66	10.66	10.66	10.66	10.66	10.799	10.799	11.065	11.065	11.351	11.351	11.618	11.618	11.757	11.757	11.757	11.757	11.896	11.896	11.896	11.768	11.768
YJR058C	13.353	13.353	13.353	13.5	13.5	13.5	14.022	14.022	14.022	14.022	14.022	14.022	14.161	14.161	14.705	14.705	14.705	14.705	14.705	14.705	14.705	14.705	14.705	14.705	14.852	14.705	14.844	14.844	14.844	14.844	14.844	14.844	14.844	14.844	14.844	14.844	14.844	14.844	14.844	14.844	14.844	14.844	14.844	14.972	15.111	15.111	14.964	14.964	14.964
YOL076W	10.507	10.507	10.507	10.634	10.634	10.634	10.781	10.781	10.781	10.781	11.036	11.175	11.175	11.175	11.175	11.175	11.175	11.175	11.175	11.175	11.175	11.175	11.175	11.175	11.175	11.175	11.175	11.175	11.029	10.89	10.89	10.89	10.89	11.017	11.017	11.017	11.017	11.017	11.017	11.017	11.017	10.751	10.751	10.612	10.612	9.924	9.924	9.924	9.924
YER008C	10.501	10.648	10.648	10.648	10.648	10.775	10.914	10.636	10.636	10.636	10.636	10.057	10.459	10.181	10.181	10.467	10.32	10.32	10.32	10.467	10.463	10.896	10.896	10.896	10.896	10.896	10.896	10.768	10.64	10.64	10.64	10.64	10.64	10.501	10.501	10.501	10.501	10.374	10.374	10.374	10.513	10.652	10.652	10.652	10.652	10.652	10.652	10.505	10.505
YBR208C	9.322	9.589	9.736	9.736	9.736	10.002	10.002	10.002	10.141	10.543	10.543	10.543	10.543	10.543	10.671	10.671	10.818	11.084	11.501	11.501	11.501	11.501	11.501	11.501	11.501	11.501	11.501	11.501	11.501	11.501	11.501	11.501	11.501	11.501	11.501	11.501	11.501	11.501	11.501	11.501	11.501	11.501	11.501	11.355	11.355	11.355	11.355	11.088	11.509
YKR074W	0.695	0.695	0.695	0.695	0.556	0.556	0.556	0.556	0.556	0.556	0.703	0.842	1.108	1.108	1.108	1.108	1.108	1.236	1.236	1.236	1.236	1.236	1.364	1.364	1.491	1.491	1.491	1.491	1.491	1.491	1.491	1.491	1.491	1.491	1.491	1.491	1.491	1.491	1.491	1.491	1.352	1.352	1.352	1.352	1.352	1.352	1.352	1.352	1.352
YDR253C	7.511	7.511	7.372	7.499	7.499	7.499	7.499	7.499	7.766	7.766	7.766	7.766	7.766	7.766	7.766	7.766	7.766	7.894	7.894	8.021	8.021	8.299	8.299	8.72	8.998	8.998	9.137	9.137	9.137	9.137	9.137	9.137	9.137	9.137	9.137	9.137	9.137	9.137	9.137	9.137	9.137	9.137	9.137	9.137	9.137	9.137	9.137	9.137	8.859
YGR205W	15.347	15.347	15.347	15.347	15.347	15.347	15.347	15.347	15.494	15.494	15.494	15.494	15.494	15.347	15.347	15.347	15.475	15.475	15.475	15.621	15.621	15.61	15.738	15.599	15.745	15.745	15.745	15.745	15.745	15.618	15.618	15.618	15.332	15.332	15.193	15.332	15.332	15.332	15.332	15.332	14.772	14.633	14.761	14.761	14.761	14.761	14.761	14.761	14.761
YGR179C	9.996	9.996	9.996	9.996	10.518	11.484	11.484	11.484	11.484	11.484	11.484	11.484	11.484	11.484	11.484	11.484	11.484	11.484	11.484	11.465	11.465	11.465	11.465	11.465	11.465	11.465	11.465	11.465	11.465	11.878	11.878	12.025	12.025	12.025	12.025	12.025	12.025	12.025	11.6	11.453	11.453	11.048	11.198	11.198	11.198	11.198	11.326	11.897	11.897
YNR066C	0.703	0.703	0.703	0.556	0.556	0.556	0.556	0.556	0.556	0.556	0.556	0.556	0.556	0.695	0.695	0.695	0.695	0.695	0.695	0.695	0.695	0.695	0.695	0.695	0.695	0.695	0.695	0.695	0.695	0.556	0.556	0.556	0.556	0.556	0.556	0.556	0.556	0.556	0.556	0.556	0.556	0.556	0.556	0.556	0.556	0.556	0.556	0.556	0.556
YOR239W	6.957	6.957	6.818	6.818	6.544	6.69	6.69	7.37	7.648	7.648	7.648	7.795	7.795	7.795	7.945	8.378	8.505	8.505	8.505	8.366	8.652	8.505	8.633	8.772	9.05	9.05	9.05	9.178	9.324	9.324	9.324	9.324	9.324	9.05	9.05	9.05	9.05	9.05	9.05	9.05	8.922	8.922	8.922	8.922	9.05	9.05	9.05	9.05	9.05
YJR021C	1.912	1.912	1.912	2.168	2.168	3.141	3.141	3.141	3.96	3.832	3.832	3.832	3.832	4.253	4.253	4.253	4.253	4.126	4.569	5.79	5.918	5.918	6.173	6.575	8.217	8.217	8.217	8.345	8.345	8.345	8.345	8.345	8.345	8.345	8.345	8.345	8.326	8.465	8.604	8.604	8.604	8.604	8.89	9.017	9.716	11.787	11.787	12.053	12.192
YNR050C	6.875	6.875	7.563	7.563	7.563	7.563	7.563	7.563	7.563	7.563	7.563	7.563	8.134	8.134	8.134	8.134	8.134	8.134	8.134	8.134	8.134	8.134	8.134	8.134	8.273	8.273	8.273	8.273	8.134	8.134	8.134	8.134	8.698	9.081	9.081	9.081	9.227	9.483	9.483	9.629	9.629	9.757	9.757	9.757	9.757	10.031	10.031	10.031	10.031
YPL174C	6.834	6.834	6.834	6.834	6.834	6.834	6.834	6.834	6.834	6.834	7.522	7.383	7.522	7.661	8.063	8.063	8.21	8.337	8.337	8.476	8.476	8.751	8.751	8.751	8.751	8.751	8.751	8.751	8.751	8.751	8.751	8.751	8.751	8.751	9.299	9.299	9.705	9.705	9.705	9.705	9.705	9.705	9.705	9.705	10.13	10.13	10.13	10.13	10.13
YBR227C	4.347	4.219	4.494	4.494	4.494	4.494	4.347	4.617	4.73	4.73	4.876	5.444	5.444	5.993	5.993	5.993	5.993	5.993	5.993	5.993	5.737	5.865	5.737	5.895	6.042	6.042	6.042	6.042	6.042	5.764	5.764	5.764	5.617	6.316	7.564	8.143	8.143	8.143	8.143	8.143	8.004	8.162	8.29	8.162	8.309	8.309	8.309	8.309	8.309
YHL014C	9.19	9.19	9.19	9.19	8.758	8.758	8.758	8.886	9.036	9.322	9.461	9.866	9.461	9.333	9.333	9.186	9.047	8.92	8.653	8.653	8.781	8.781	9.066	9.769	9.217	9.217	9.217	9.217	9.217	9.344	9.344	9.619	10.04	9.765	9.777	10.784	10.784	10.784	10.784	10.085	10.487	10.487	10.487	10.626	10.626	10.626	10.499	10.36	9.788
YIL033C	12.959	13.087	13.353	13.353	13.353	13.353	13.353	13.353	13.353	13.353	13.353	13.353	13.353	13.353	13.353	13.353	13.226	13.226	13.226	13.226	13.226	13.226	13.226	13.226	13.226	13.226	13.226	13.226	13.226	12.843	12.568	12.568	12.707	12.568	12.568	12.441	12.441	12.441	12.719	12.591	12.591	12.591	12.591	12.591	11.9	11.212	10.926	10.521	10.521
YMR008C	6.726	6.726	7.534	7.534	7.534	7.534	7.534	7.387	7.515	7.654	7.654	7.654	7.654	7.654	7.654	7.353	7.353	7.353	7.499	7.206	7.206	7.345	7.345	7.345	7.345	7.217	6.657	6.391	6.391	6.391	6.391	6.391	6.391	6.391	6.391	5.846	5.846	5.572	5.572	5.572	5.996	5.88	6.019	6.158	6.158	6.158	6.158	6.019	5.872
YKL027W	16.002	16.111	16.111	16.239	16.239	16.239	16.385	16.532	16.532	16.679	16.818	16.818	16.957	16.957	16.957	16.957	17.084	17.084	17.084	17.378	17.378	17.517	17.517	17.517	17.911	17.911	18.058	18.058	18.058	18.058	18.058	18.058	18.058	18.058	18.058	18.058	18.058	18.058	18.058	17.791	17.791	17.791	17.791	17.791	17.663	17.663	17.663	17.663	17.536
YMR154C	6.899	6.76	6.197	6.197	6.197	6.197	6.197	6.482	6.629	6.629	6.629	6.629	6.629	6.629	5.498	3.427	2.878	3.017	3.423	3.423	3.423	3.423	3.423	3.562	3.179	2.893	3.149	3.149	3.288	3.415	4.126	5.084	5.084	5.223	5.501	5.501	5.501	5.628	5.482	5.482	5.756	5.756	5.756	5.756	5.756	5.756	5.756	6.545	6.545
YJL212C	8.81	8.81	8.81	8.81	8.81	8.81	8.81	8.81	8.81	8.81	8.682	8.682	8.682	8.682	8.682	8.141	7.994	7.848	7.709	7.709	7.709	7.709	7.709	7.709	7.709	7.423	7.423	7.423	7.423	7.423	7.156	7.156	7.156	7.156	7.156	6.732	6.202	6.055	6.055	6.055	6.055	6.055	6.055	6.055	6.055	6.055	5.781	5.364	5.364
YGL058W	14.488	14.488	14.627	14.627	14.627	14.627	14.627	14.627	14.627	14.627	14.627	14.627	14.499	14.499	14.499	14.499	14.499	14.646	14.646	14.646	14.646	14.646	14.792	14.792	14.792	14.792	14.792	14.792	14.792	14.792	14.379	13.688	13.688	13.688	13.688	13.688	13.688	13.688	13.68	13.68	13.533	13.24	13.12	12.981	12.981	12.981	12.981	12.981	12.834
YDL105W	12.167	12.167	12.167	12.167	12.167	12.167	12.167	12.167	12.167	12.167	12.167	12.167	12.167	12.167	12.167	12.167	12.167	12.167	12.167	12.167	12.167	12.167	12.167	12.167	12.167	12.167	12.167	12.167	12.167	12.167	11.911	11.911	11.645	11.517	11.517	11.517	11.517	11.517	11.239	11.239	10.961	10.961	10.961	10.281	10.281	10.134	10.134	10.134	10.134
YDR153C	5.482	5.482	5.227	5.099	5.099	5.099	5.099	5.099	5.099	5.099	4.667	4.667	4.667	4.667	4.667	4.539	4.4	4.539	4.272	4.272	4.272	4.272	4.126	4.126	4.126	3.859	3.859	3.859	3.859	3.859	3.573	3.585	3.585	3.585	3.585	3.585	3.585	3.585	3.585	3.171	2.886	2.886	2.886	3.152	3.152	3.152	3.152	3.152	3.152
YPR175W	8.139	8.139	8.424	8.71	8.857	8.857	9.003	9.15	9.15	9.864	9.864	9.864	9.992	10.139	10.432	10.293	10.293	10.571	10.571	10.571	10.571	10.571	10.699	10.826	10.826	10.826	10.826	10.826	10.826	10.826	10.965	10.965	11.232	11.487	11.634	11.634	11.781	11.781	11.781	11.781	11.781	11.781	11.908	11.908	11.908	11.908	11.908	11.908	11.908
YPL125W	7.985	8.113	8.113	8.113	8.24	8.24	8.24	8.24	8.496	8.781	8.781	8.781	8.781	8.781	8.781	8.781	8.909	9.315	9.315	9.315	9.315	9.315	9.315	9.315	9.315	9.315	9.315	9.187	9.315	9.717	10.002	10.002	10.002	10.002	10.002	10.149	10.149	10.149	10.149	10.149	10.288	10.288	10.288	10.288	10.288	10.288	10.288	10.288	10.288
YGL129C	9.311	9.172	9.172	9.172	9.164	9.164	9.311	9.311	9.311	9.457	9.457	9.457	9.596	9.735	9.735	9.882	9.882	9.754	9.754	9.608	9.608	9.747	9.874	9.874	9.874	9.874	9.874	9.596	9.852	9.852	9.852	9.852	9.852	9.852	9.724	9.724	9.852	9.852	9.852	9.852	9.852	9.852	9.713	9.713	9.852	9.863	9.863	9.863	10.01
YNL305C	7.195	7.195	7.195	7.195	7.195	7.195	7.195	7.195	7.195	7.195	7.195	7.195	7.195	7.195	7.195	7.195	7.195	7.195	7.195	7.195	7.195	7.067	7.067	6.928	6.928	6.928	6.928	6.928	6.928	6.928	6.928	6.928	6.789	6.789	6.789	6.789	6.789	6.789	6.789	6.65	6.511	6.511	6.511	6.511	6.511	5.38	4.564	4.298	4.298
YPL089C	1.356	2.438	2.566	2.566	2.566	2.566	2.566	2.566	2.566	2.566	2.566	2.566	2.566	2.713	2.713	2.987	2.987	2.987	2.987	2.987	2.987	2.987	2.987	3.802	4.058	4.058	4.058	4.058	4.058	4.058	4.058	4.058	4.058	4.058	4.204	4.204	4.204	4.204	4.204	4.204	4.343	4.343	4.49	4.49	4.49	4.49	4.49	4.362	4.235
YPL031C	13.635	13.635	13.635	13.635	13.635	13.635	13.635	13.635	13.635	13.635	13.635	13.488	13.488	13.488	13.488	13.488	13.488	13.488	13.488	13.488	13.488	13.488	13.488	13.488	13.488	12.928	12.511	12.256	12.256	12.256	12.256	12.256	12.256	12.256	12.256	12.256	12.256	12.256	12.256	12.001	12.001	12.001	12.001	12.001	12.001	12.001	11.715	11.151	11.151
YDR126W	3.303	3.303	3.303	3.303	3.303	3.303	3.303	3.303	3.303	3.303	3.01	3.543	3.69	3.829	3.968	4.392	4.392	4.392	4.52	5.069	5.208	5.208	5.208	5.208	5.208	5.208	5.756	6.042	6.042	6.189	6.189	6.189	6.189	6.189	6.189	6.316	6.316	6.316	6.316	6.17	6.17	6.17	6.17	6.023	5.884	5.884	6.162	6.162	6.309
YMR062C	0.533	0.533	0.533	0.533	0.533	0.533	0.533	0.267	0.267	0.267	0.267	0.267	0.267	0.672	0.672	0.672	0.672	0.672	0.672	0.672	0.672	0.672	0.672	0.672	0.672	0.939	0.95	1.097	1.097	1.097	1.097	1.097	1.097	1.097	1.097	1.39	1.39	1.529	1.796	1.935	2.19	2.19	2.19	2.19	2.318	2.318	2.318	2.318	2.318
YDR513W	5.417	5.417	5.417	5.417	5.556	5.417	5.417	5.417	5.417	5.417	5.417	5.417	5.417	5.417	5.278	5.29	5.846	7.27	7.672	7.811	7.811	7.811	7.811	7.811	7.811	7.95	7.95	7.95	7.95	7.804	7.804	7.943	8.07	8.07	8.07	8.07	8.198	8.592	9.152	9.152	9.152	9.152	9.152	9.299	9.299	9.299	9.427	9.427	9.427
YBR103W	5.238	5.377	6.474	9.457	9.318	9.574	9.713	9.998	10.855	10.709	10.848	10.848	10.975	10.975	10.975	10.975	10.975	11.103	11.103	11.231	11.516	11.516	11.663	12.528	12.528	12.528	12.655	13.2	13.2	13.2	13.2	13.328	13.583	13.711	13.857	13.996	13.996	14.124	14.124	14.124	14.124	14.124	14.124	14.124	14.391	14.391	14.518	14.518	14.518
YDR169C	5.663	5.663	5.941	5.941	5.941	6.087	6.087	6.087	6.087	6.087	6.226	6.365	6.493	6.493	6.493	6.621	6.621	6.895	7.583	7.583	7.583	7.583	7.583	7.583	7.583	7.583	7.583	7.988	7.988	7.988	7.988	7.988	7.988	7.988	7.988	7.988	7.988	7.988	7.988	7.988	7.988	7.988	7.988	7.988	7.988	7.988	7.842	7.842	7.842
YPL154C	8.041	8.041	8.041	7.902	7.902	7.902	7.902	7.902	7.902	7.902	7.902	7.902	7.774	7.774	7.774	7.774	7.774	7.774	7.774	7.774	7.646	7.646	7.519	7.519	7.519	7.519	7.38	7.38	7.38	7.38	7.38	7.38	7.38	7.38	7.38	7.38	7.233	7.233	7.105	6.309	5.877	5.877	5.61	5.355	5.355	5.355	5.355	5.355	5.355
YJL024C	3.957	3.957	3.957	3.957	3.957	3.81	3.81	3.81	3.81	3.81	3.81	3.555	3.555	3.288	3.288	3.288	3.288	3.021	2.619	2.345	2.345	2.345	2.345	2.198	2.198	1.777	1.777	1.916	1.916	1.916	1.916	1.642	1.514	1.514	1.514	1.375	1.375	1.375	1.375	1.375	1.375	1.229	1.375	1.375	1.375	1.375	1.375	1.375	1.375
YIL138C	14.341	14.341	14.469	14.469	14.469	14.597	15.292	15.292	15.292	15.292	15.292	15.458	15.604	15.871	17.1	17.1	17.1	17.374	17.934	18.892	18.892	19.039	19.178	19.444	19.444	19.444	19.444	19.444	19.444	19.583	19.583	19.583	19.583	19.583	19.583	19.583	19.583	19.583	19.583	19.73	19.73	19.73	19.985	20.132	20.132	20.26	20.26	20.26	20.26
YMR139W	5.722	5.722	5.996	6.8	6.8	6.785	6.785	7.187	7.187	7.187	7.187	7.187	7.311	7.457	7.318	7.593	8.859	9.4	9.4	9.4	9.4	9.4	9.4	9.254	9.686	9.697	9.983	10.111	10.111	10.257	10.257	10.257	10.404	10.404	10.404	10.126	10.126	10.126	10.126	10.126	10.126	10.126	10.254	10.254	10.254	10.4	10.528	10.667	10.795
YLR370C	9.067	9.195	9.195	9.195	9.334	9.334	9.461	9.6	9.6	9.6	9.6	9.6	9.6	9.6	9.6	9.6	9.6	9.747	9.875	9.875	9.875	9.875	9.875	9.875	9.875	10.002	10.002	10.002	10.002	10.002	10.002	10.002	10.002	10.002	10.002	10.141	10.141	10.141	10.141	10.141	10.141	10.141	10.141	10.141	10.141	10.141	10.141	10.141	10.141
YIL013C	12.509	12.509	12.509	12.509	12.509	12.509	12.783	12.644	12.644	12.644	12.644	12.505	12.358	12.625	13.05	13.05	13.05	13.05	13.05	13.05	11.667	11.254	11.107	10.991	10.855	10.434	10.434	10.295	10.04	9.912	9.912	9.912	9.912	9.912	9.912	9.766	9.766	8.507	8.379	8.808	8.808	8.947	8.947	8.947	8.672	9.194	8.901	8.901	8.901
YPR020W	8.454	8.837	9.637	9.637	9.637	9.637	9.776	10.197	10.197	10.197	11.584	11.723	11.723	11.723	11.742	11.742	12.429	12.429	12.429	12.429	12.429	12.429	12.429	12.429	12.557	12.557	12.557	12.557	12.557	12.557	12.963	13.387	13.387	13.387	13.387	13.387	13.387	13.387	13.121	13.248	13.534	13.534	13.534	13.808	13.947	13.947	13.947	13.662	13.534
YMR218C	2.299	2.438	2.694	3.343	3.49	3.49	3.49	3.618	3.892	6.936	8.864	8.864	9.258	9.405	9.683	9.683	9.683	9.683	9.949	9.949	9.949	9.949	9.949	9.949	9.949	9.949	9.949	9.949	9.949	9.949	9.949	9.949	10.096	10.498	10.498	10.498	10.498	10.626	10.626	10.881	11.02	11.02	11.02	11.148	11.148	11.275	11.275	11.275	11.275
YKR023W	2.179	2.859	3.438	3.724	3.724	3.724	3.87	3.87	3.87	3.87	3.87	4.006	4.261	5.667	7.598	7.598	7.598	7.598	8.15	8.15	8.15	8.289	8.289	8.289	8.289	8.289	8.289	8.417	8.417	8.71	9.259	9.691	9.691	9.691	9.691	9.958	10.251	10.251	10.251	10.537	10.537	10.537	10.537	10.537	10.537	10.537	10.804	11.059	11.059
YCR004C	10.404	10.404	10.404	10.01	9.874	9.863	9.863	9.863	9.863	9.863	10.01	9.863	9.863	9.863	9.716	9.855	9.855	9.994	10.122	10.122	10.122	10.524	10.524	10.524	10.524	10.524	10.524	10.81	10.81	10.81	10.81	10.81	10.81	10.663	10.524	10.385	10.385	10.385	10.385	10.238	10.238	10.238	10.238	10.238	10.385	10.385	10.385	10.385	10.111
YER101C	0.139	0.139	0.139	0.139	0.139	0.139	0.139	0.139	0.139	0.139	0.139	0.139	0.139	0.139	0.139	0.139	0.139	0.139	0.139	0.406	0.406	0.406	0.406	0.406	0.406	0.406	0.545	0.545	0.545	0.545	0.545	0.545	0.545	0.545	1.808	2.514	2.514	2.514	2.514	2.514	2.514	2.514	2.653	2.792	2.792	2.792	2.792	2.792	2.792
YEL027W	0.421	0.676	0.804	0.804	0.804	0.804	0.804	0.804	0.804	0.804	0.804	0.951	0.951	0.951	0.951	0.951	0.951	0.951	0.951	0.951	0.951	0.951	0.951	0.951	0.951	0.951	0.951	0.951	0.951	0.951	1.078	1.078	1.225	1.225	1.225	1.225	1.225	1.364	1.492	1.492	1.492	1.492	1.492	1.619	1.619	1.619	1.619	1.619	1.619
YPL117C	2.071	2.071	2.071	2.071	1.924	1.924	2.052	2.052	1.905	1.905	1.777	1.631	1.631	1.631	1.631	1.631	1.631	1.631	1.503	1.356	1.495	1.356	1.356	1.356	1.356	1.356	1.356	1.229	1.229	1.229	1.229	0.973	0.846	0.699	0.699	0.699	0.699	0.699	0.699	0.699	0.699	0.699	0.699	0.699	0.699	0.699	0.699	0.699	0.699
YBR077C	2.423	2.423	2.423	2.423	2.423	2.423	2.423	2.69	2.551	2.551	2.551	2.551	2.551	2.551	2.551	2.551	2.551	2.276	2.276	2.276	2.276	2.276	2.276	2.269	2.13	2.13	2.13	2.13	2.13	1.874	1.874	1.747	1.608	1.608	1.608	1.608	1.608	1.608	1.608	1.608	1.608	1.608	1.608	1.608	1.608	1.608	1.608	1.608	1.608
YCL044C	11.28	11.28	11.28	11.28	11.28	11.152	10.886	11.025	11.971	11.971	11.971	12.945	12.945	12.945	12.945	12.945	12.806	12.806	12.806	12.806	12.945	12.806	12.678	12.945	12.945	12.945	12.945	12.945	12.945	12.945	12.945	12.806	12.366	12.794	13.485	13.485	13.485	13.485	13.485	13.485	13.632	13.632	13.632	13.632	13.632	13.76	13.632	13.632	14.203
YHR167W	4.193	4.459	4.895	5.32	5.467	5.741	5.752	5.625	6.008	6.008	6.008	5.625	5.903	5.903	5.903	5.903	5.903	6.03	6.177	6.177	6.177	6.177	6.177	6.03	6.03	6.03	6.03	6.03	6.331	6.331	7.943	8.229	8.375	8.514	8.514	9.615	9.615	9.754	9.754	9.754	9.754	9.754	9.754	9.754	9.754	9.754	9.893	10.307	10.307
YFR008W	12.37	12.389	12.389	12.389	12.389	12.389	12.389	12.389	12.547	12.547	12.547	12.547	12.547	12.419	12.28	12.261	12.242	12.114	12.114	12.114	12.114	12.114	12.114	12.114	12.114	12.114	12.114	11.848	11.848	11.284	11.284	11.284	11.284	11.284	11.284	11.284	11.284	11.284	10.596	10.063	10.191	10.469	11.013	11.013	11.013	11.427	11.427	11.438	11.438
YKL001C	6.93	6.93	6.93	7.058	7.058	7.185	7.185	7.185	7.185	7.185	7.185	7.185	7.058	7.058	7.046	7.046	7.881	7.881	7.881	7.881	7.881	7.881	7.734	7.734	7.734	7.606	7.606	7.479	7.34	7.212	7.212	7.212	7.212	7.212	7.212	7.212	7.212	7.212	7.212	7.212	7.212	7.212	7.212	7.212	7.084	6.938	6.81	6.663	6.517
YOR142W	15.082	15.773	15.773	15.912	15.912	15.912	15.912	15.912	15.912	15.773	16.051	16.051	16.051	16.051	16.051	16.051	16.051	16.051	16.051	16.051	16.051	16.051	15.912	15.912	15.912	15.912	15.912	15.912	15.912	15.912	15.912	15.912	15.912	15.912	15.912	15.912	15.912	15.912	15.912	15.912	15.912	15.912	15.194	15.055	15.055	15.055	15.055	15.055	15.055
YER076C	5.44	5.44	5.162	5.162	4.869	4.869	4.741	4.741	4.741	4.888	4.888	5.027	5.174	5.174	5.174	5.174	5.174	5.046	5.174	5.027	5.429	5.429	5.429	5.429	5.429	5.429	5.429	5.429	5.429	5.429	5.429	5.429	4.888	4.888	4.888	5.035	5.155	5.294	5.267	5.267	5.267	5.267	5.267	5.267	5.267	5.267	5.267	5.267	5.267
YPL217C	2.882	2.882	2.871	2.871	2.724	2.724	2.724	2.724	2.724	2.724	2.596	2.596	3.265	3.265	3.265	3.265	3.96	4.088	4.088	4.088	4.088	4.216	4.069	4.069	4.069	3.922	3.922	4.05	4.892	4.892	4.892	4.892	4.9	5.046	5.046	5.046	5.614	5.614	5.614	5.614	5.614	5.614	5.753	5.9	6.039	6.463	6.463	6.463	6.463
YBL023C	7.091	7.238	7.377	7.377	7.651	7.937	8.065	8.065	8.065	8.065	8.756	8.756	8.756	8.756	8.756	8.756	8.756	8.756	8.617	8.617	8.617	8.489	8.489	8.489	8.489	8.489	8.489	8.489	8.489	8.489	8.489	8.489	8.489	8.489	8.489	8.764	8.764	8.891	8.891	9.147	9.147	9.147	9.147	9.147	9.147	9.147	9.147	9.147	9.147
YHL036W	3.539	3.539	3.539	3.667	3.813	3.952	3.952	3.813	4.377	4.377	4.377	4.377	4.366	4.366	4.373	4.373	4.373	4.52	5.486	5.771	6.049	6.049	6.049	6.177	6.305	6.444	6.849	6.977	7.251	8.627	9.446	9.968	9.968	9.968	10.107	10.107	10.107	10.107	10.114	10.253	10.802	10.802	10.802	11.343	11.343	11.343	11.343	11.49	11.49
YAL042W	9.442	9.697	9.964	10.798	11.211	11.358	11.358	11.358	11.358	11.358	11.358	11.358	11.358	11.358	11.632	11.632	11.632	11.632	11.779	11.779	11.779	11.779	11.779	11.779	11.779	11.779	11.779	11.64	11.64	11.64	11.64	11.64	11.64	11.64	11.64	11.64	11.64	11.64	11.779	11.779	11.779	11.779	11.779	11.779	11.779	11.779	11.779	11.779	11.779
YEL034W	1.345	1.345	1.345	1.345	1.345	1.345	1.345	1.345	1.345	1.345	1.345	1.345	1.345	1.345	1.345	1.345	1.345	1.345	1.345	1.345	1.345	1.345	1.345	1.345	1.345	1.345	1.345	1.206	1.206	1.067	1.067	1.067	1.067	1.067	0.939	0.672	0.672	0.556	0.556	0.695	0.695	0.695	0.695	0.695	0.695	0.695	0.695	0.695	0.695
YDR419W	1.976	1.976	1.848	1.848	1.72	0.924	0.924	0.796	0.796	0.796	0.796	0.796	0.943	0.943	0.943	0.943	0.943	0.943	0.943	0.943	0.943	1.071	1.21	1.21	1.21	1.21	1.21	1.21	0.954	0.954	0.954	0.954	0.954	0.954	0.954	0.954	0.954	0.954	0.954	1.082	1.082	1.082	1.082	1.082	1.082	1.21	1.21	1.21	1.082
YKL080W	6.688	6.688	6.688	6.688	6.688	6.395	6.395	6.117	6.117	6.263	6.136	6.136	6.136	6.136	6.136	5.989	5.842	5.97	5.842	5.576	5.576	5.576	4.749	2.821	2.694	2.694	2.547	2.547	2.547	2.547	2.547	2.547	2.547	2.547	2.547	2.134	1.995	1.995	1.995	2.141	2.141	2.141	2.141	2.408	2.547	2.547	2.547	2.547	2.547
YGR010W	11.051	11.326	12.291	12.291	12.291	12.291	12.419	12.419	12.566	12.419	12.419	12.419	12.419	12.419	12.566	12.712	12.859	13.133	13.133	13.832	13.832	13.96	13.832	13.832	13.832	13.832	13.832	14.088	14.501	14.895	14.895	14.895	14.895	14.895	14.895	14.895	14.895	14.895	14.895	14.895	14.895	14.895	14.895	14.884	15.012	15.012	15.012	15.012	15.012
YOR315W	0.834	0.834	0.962	0.962	0.962	0.962	0.962	0.962	0.962	0.962	1.101	1.101	1.101	1.101	1.101	1.101	1.24	1.24	1.24	1.24	1.24	1.24	1.24	1.24	1.24	1.24	1.386	1.386	1.386	1.386	1.386	1.525	1.525	1.525	1.525	1.525	1.525	1.525	1.525	1.525	1.525	1.525	1.525	1.525	1.525	1.525	1.525	1.525	1.525
YPL260W	12.625	12.903	12.903	12.903	12.903	12.903	12.764	12.764	12.637	12.637	12.637	12.637	12.637	12.637	12.637	12.637	12.49	12.49	12.49	12.49	12.49	12.49	12.49	12.351	12.351	12.351	12.351	12.351	12.351	12.351	12.096	12.096	11.968	11.968	11.968	11.968	11.968	11.968	11.968	11.397	11.397	11.397	11.397	11.397	11.397	11.397	11.269	11.269	11.269
YOR301W	14.587	14.587	14.587	14.587	14.587	14.587	14.587	14.587	14.587	14.587	14.587	14.44	14.44	14.44	14.44	14.44	13.579	13.579	13.433	13.433	13.433	13.433	13.305	13.305	13.305	13.305	13.158	13.305	13.305	13.305	13.305	13.012	12.876	13.015	13.015	13.015	13.015	12.888	12.869	12.869	12.869	12.575	12.575	12.575	12.575	12.594	12.328	12.328	12.32
YJR083C	6.962	6.962	6.128	6.56	6.433	6.433	6.433	6.699	7.132	7.162	7.726	8.297	8.297	8.297	8.571	8.571	8.699	8.699	8.954	8.954	9.476	9.476	9.476	9.476	9.476	9.732	9.732	10.01	10.295	10.295	10.844	10.844	11.122	11.261	11.261	11.261	11.261	11.261	11.783	11.783	11.922	11.922	11.922	11.922	11.922	12.05	12.05	12.324	12.324
YJR077C	2.284	2.844	3.918	5.812	5.812	5.812	5.959	5.959	5.959	5.959	6.233	6.372	7.307	7.307	7.435	7.435	7.435	7.435	7.563	7.563	7.563	7.563	7.563	7.563	7.563	8.123	8.123	8.25	8.25	8.25	8.397	8.258	8.405	8.405	8.405	8.532	8.532	8.532	8.532	8.532	8.532	8.532	8.671	8.81	9.088	9.088	9.088	9.088	9.088
YNL104C	3.764	3.764	3.764	3.764	3.764	3.764	3.764	3.764	3.764	3.764	3.764	3.764	3.764	3.625	3.625	3.625	3.625	3.625	3.625	3.625	3.486	3.486	3.486	3.486	3.486	3.358	3.219	2.964	2.836	2.569	2.569	2.708	2.847	2.847	2.847	2.708	2.708	2.847	2.847	2.986	2.986	2.986	2.986	2.986	2.986	2.986	2.986	3.133	3.133
YMR178W	9.22	9.22	9.348	9.348	9.329	9.329	9.595	9.734	10.012	10.839	10.839	10.839	10.839	10.839	10.839	10.839	10.967	11.113	11.113	11.113	11.113	11.113	11.113	11.113	11.113	11.113	11.113	11.113	11.113	11.113	11.113	11.399	11.685	11.685	11.685	11.685	11.685	11.557	11.557	11.557	11.557	11.557	11.429	11.429	11.429	11.429	11.429	11.429	11.429
YLR385C	6	6.139	5.756	5.756	6.042	6.042	6.042	5.914	5.636	5.212	5.212	4.25	4.25	5.057	5.313	6.831	7.098	7.098	7.098	6.951	6.951	7.071	7.071	7.484	8.454	9.254	9.254	9.393	9.393	9.539	9.539	9.667	9.528	10.077	10.351	10.351	10.351	10.351	10.351	10.351	10.625	11.046	11.046	11.707	11.846	11.846	11.993	12.26	12.515
YIL152W	7.739	7.739	7.739	8.017	8.017	8.017	8.017	8.017	8.017	7.871	7.871	7.871	7.596	7.469	7.469	7.469	7.469	7.469	7.469	7.488	7.488	7.488	6.958	6.947	7.232	7.232	7.518	7.518	7.518	7.518	7.657	7.379	7.379	7.379	7.379	7.526	7.537	7.684	7.556	7.556	7.556	7.556	6.985	6.579	6.432	5.2	6.038	6.343	6.343
YBL013W	13.355	14.046	14.884	14.884	14.884	15.159	15.159	15.159	15.159	15.437	15.437	15.437	15.437	15.437	15.576	15.576	15.715	15.715	15.854	15.854	15.854	15.854	15.854	15.854	15.854	15.854	15.726	15.726	15.726	15.726	15.726	15.726	15.726	15.726	15.459	15.181	14.907	14.907	14.907	14.907	15.054	15.054	15.054	15.054	15.054	15.054	14.907	14.907	14.907
YDR352W	9.663	9.663	9.663	9.663	9.517	9.517	9.517	9.517	9.81	9.81	9.81	9.81	9.81	9.81	9.663	9.663	9.663	9.663	9.663	9.536	9.536	9.408	9.408	9.408	9.28	9.28	9.28	9.28	9.28	9.28	9.28	9.153	8.867	8.728	8.728	8.581	8.442	8.57	8.57	8.57	8.57	8.57	8.57	8.57	8.57	8.431	8.431	8.284	8.284
YNL249C	11.949	10.547	10.145	10.017	9.762	9.762	9.901	9.901	9.495	8.56	8.432	8.432	8.432	8.166	8.166	8.32	8.989	8.989	9.267	9.286	9.286	9.56	9.432	9.286	9.286	9.286	9.286	9.286	8.312	8.312	8.312	7.069	6.49	6.49	6.204	6.332	6.332	7.139	7.139	8.646	8.646	8.646	8.646	8.646	8.646	8.646	9.195	9.705	9.578
YIL142W	17.678	17.678	17.678	17.678	17.678	17.953	17.953	17.953	17.953	17.953	17.953	17.953	17.953	18.08	18.358	18.358	18.497	18.636	18.636	18.764	19.038	19.038	19.038	19.038	19.038	19.038	18.892	18.892	18.892	18.892	18.892	18.892	18.892	18.892	18.745	18.745	18.745	18.617	18.617	18.617	18.478	18.478	18.478	18.478	18.478	18.478	18.478	18.478	18.478
YGL167C	8.988	9.51	9.51	9.796	9.796	9.943	10.221	10.487	10.487	10.36	10.36	10.082	10.082	10.082	10.082	10.228	10.228	10.228	10.367	10.506	10.506	10.506	10.506	10.506	10.506	10.506	10.506	10.506	10.506	10.506	10.506	10.506	10.506	10.506	10.506	10.506	10.506	10.506	10.506	10.506	10.506	10.506	10.506	10.506	10.506	10.506	10.506	10.213	10.213
YDR407C	7.624	7.624	7.624	7.624	7.497	7.497	7.497	7.497	7.497	7.489	7.489	7.617	7.883	7.883	7.883	7.883	7.883	7.744	7.744	7.744	7.744	7.744	7.744	7.744	7.744	7.891	7.891	7.891	7.891	7.891	7.891	7.891	7.891	7.891	7.891	7.891	7.891	7.891	7.891	7.891	7.891	7.752	7.752	7.752	7.752	7.891	7.891	7.752	7.88
YBR187W	10.033	9.747	9.6	9.612	9.612	9.612	9.484	9.484	9.484	9.484	9.484	9.484	9.484	9.484	9.484	9.356	9.356	9.356	9.356	9.356	9.356	9.356	9.356	9.356	9.229	9.09	9.09	9.09	9.101	8.962	8.962	8.962	7.204	6.802	6.655	6.655	6.508	6.655	6.794	6.794	6.794	6.794	6.794	6.794	6.794	6.794	6.076	5.678	5.118
YIL061C	0.935	0.935	0.935	0.808	0.68	0.68	0.68	0.68	0.68	0.68	0.68	0.68	0.68	0.68	0.552	0.552	0.552	0.552	0.552	0.425	0.425	0.425	0.425	0.425	0.425	0.425	0.425	0.286	0.286	0.286	0.286	0.286	0.286	0.286	0.286	0.286	0.286	0.286	0.286	0.286	0.286	0.286	0.286	0.286	0.286	0.425	0.571	0.571	0.571
YGR071C	4.377	4.103	4.37	4.103	4.937	5.85	5.85	5.703	5.703	5.703	5.715	6.098	5.831	5.959	6.214	6.214	6.361	6.361	6.361	6.214	6.075	5.928	5.928	5.789	5.928	6.338	7.045	7.184	7.184	7.184	7.184	7.184	7.323	7.462	7.608	7.736	7.589	7.589	7.589	7.589	7.589	7.589	7.589	7.589	7.462	7.334	7.334	7.469	7.747
YML059C	9.829	9.829	9.446	9.446	9.446	9.446	9.446	9.446	9.446	8.859	8.465	8.465	8.326	8.326	8.326	7.147	5.644	5.219	4.663	4.663	4.663	4.524	4.238	3.671	3.671	3.543	3.276	3.002	3.002	3.141	3.141	3.554	3.554	3.408	3.535	3.535	3.535	3.674	3.674	3.674	3.674	3.674	3.674	3.408	2.994	2.72	2.72	2.592	2.592
YEL003W	14.867	14.867	14.867	14.601	14.601	14.601	14.601	14.601	14.473	14.473	14.345	14.199	14.199	14.199	14.199	14.06	14.06	13.932	13.932	12.831	12.703	12.298	12.012	12.012	11.884	11.884	12.012	11.865	11.865	11.865	11.865	11.865	11.016	11.016	10.603	10.475	10.475	10.336	9.825	9.404	9.404	9.404	9.397	9.397	9.397	9.397	9.397	9.397	8.964
YOR231W	15.69	15.69	15.69	15.69	15.69	15.69	15.69	15.829	15.829	15.829	15.976	15.995	15.995	15.995	16.134	16.006	16.006	16.006	16.006	16.006	16.006	16.006	16.006	16.006	16.006	16.145	16.145	16.145	16.145	16.018	16.018	16.018	16.018	16.018	16.018	16.018	16.018	16.018	15.612	15.484	15.477	15.477	15.477	15.338	15.338	15.338	15.338	15.338	15.199
YLR014C	8.233	8.233	6.76	6.23	5.535	5.535	6.084	5.937	5.937	6.23	5.817	5.945	5.817	5.817	5.817	5.964	6.145	6.415	6.415	6.415	6.415	6.415	6.415	6.269	6.269	6.415	6.968	9.12	9.12	9.12	9.12	8.974	8.827	9.349	10.57	11.555	11.694	11.694	11.694	11.694	11.694	11.833	12.227	12.227	12.08	12.08	12.08	12.08	12.355
YBL105C	9.943	9.943	9.815	9.274	9.127	9.274	9.274	9.274	9.402	9.529	9.657	10.078	10.619	11.577	13.188	13.316	13.316	13.316	13.463	13.463	13.463	13.463	13.463	13.463	13.463	13.59	13.729	13.729	13.729	13.729	13.729	13.729	13.729	13.729	13.729	13.729	14.015	14.015	14.015	14.015	14.015	14.015	14.015	14.015	14.015	14.015	14.143	14.282	14.282
YCR061W	10.445	10.445	10.452	10.452	10.306	9.911	9.784	9.784	9.784	9.107	8.863	8.863	8.863	8.187	8.187	8.187	8.187	7.793	7.793	7.793	7.793	7.244	7.233	7.113	7.113	7.113	7.113	7.113	6.143	6.143	5.857	5.857	5.857	5.857	5.711	5.433	5.166	5.313	5.313	5.313	5.185	5.185	3.551	3.149	2.709	2.709	2.709	2.709	2.863
YBL082C	15.879	15.879	16.026	16.153	16.153	16.153	16.153	16.153	16.153	16.153	16.153	16.153	16.014	16.014	16.014	16.014	15.887	15.887	15.887	15.887	15.887	15.887	15.887	15.601	15.601	15.601	15.601	15.601	15.601	15.601	15.601	15.601	15.601	15.601	15.601	15.601	15.601	15.601	15.601	15.454	15.315	15.315	15.315	15.315	15.315	15.169	15.169	15.022	15.022
YPL137C	5.696	5.696	5.688	6.218	6.631	6.503	6.642	6.642	6.642	6.781	6.654	6.654	6.654	6.515	6.376	6.376	6.376	6.376	6.376	6.376	6.376	6.09	6.09	6.357	6.357	6.357	6.21	6.338	6.593	6.454	6.454	6.454	6.326	6.187	7.269	7.69	7.69	7.69	8.107	8.107	8.107	8.107	8.107	8.107	8.107	8.107	8.254	8.126	8.126
YDR349C	7.894	7.766	7.766	7.766	7.766	7.62	7.481	7.353	7.353	7.481	7.481	7.481	7.481	7.334	7.334	7.334	7.334	7.334	7.334	7.334	7.334	7.206	7.206	6.147	6.147	6.275	6.275	6.275	6.275	6.275	6.019	6.421	6.421	6.421	6.421	6.421	6.421	6.421	6.421	6.421	6.421	6.421	6.421	6.421	5.753	4.937	4.524	4.524	4.238
YBL085W	11.271	11.271	11.271	11.144	11.144	11.418	11.144	11.144	11.144	11.144	11.016	11.016	11.016	10.877	10.877	10.877	10.877	10.877	10.749	10.749	10.749	10.749	10.749	10.622	10.622	10.622	10.494	10.494	10.494	10.494	10.366	10.227	9.942	9.942	9.942	9.942	9.814	9.667	9.521	9.246	8.991	8.863	8.717	8.717	8.717	8.717	8.717	8.589	8.589
YLR087C	5.44	5.44	5.313	5.313	4.76	3.953	3.825	3.975	4.52	4.648	4.501	4.501	4.501	4.501	4.512	4.512	4.512	4.512	4.385	4.385	4.385	4.659	4.659	5.358	5.636	5.636	6.602	6.602	6.602	6.602	6.748	6.748	7.026	7.165	9.495	9.495	9.495	9.495	9.495	9.495	9.495	9.495	9.495	9.495	9.641	10.062	10.476	10.476	10.476
YGR220C	13.042	13.309	13.309	13.309	13.437	13.989	14.128	14.128	14.128	14.128	14.661	14.8	14.8	14.8	14.8	14.8	14.8	14.947	14.947	15.086	15.214	15.214	15.353	15.206	15.206	15.206	15.623	15.623	15.623	15.623	15.623	15.623	15.623	15.89	16.164	16.164	16.164	16.303	16.431	16.724	17.149	17.149	17.149	17.149	17.149	17.149	17.149	17.149	17.149
YAL044C	13.728	14.13	14.13	14.269	14.269	14.408	14.555	14.701	14.995	14.995	14.995	15.141	15.141	15.288	15.427	15.427	15.701	15.701	15.701	15.701	15.701	15.427	16.787	17.497	17.497	17.497	17.497	17.764	17.764	17.764	17.764	17.764	18.17	18.17	18.17	18.17	18.17	18.17	18.031	18.297	18.297	18.297	18.297	18.297	18.425	18.425	18.425	18.425	18.425
YDR436W	2.716	2.863	2.863	2.863	2.863	2.863	2.863	2.863	2.724	2.577	2.431	2.57	2.57	2.57	2.57	2.57	2.57	2.57	2.57	2.57	2.295	2.295	2.295	2.295	2.295	2.295	2.423	2.423	2.423	2.423	2.423	2.423	2.423	2.577	2.577	2.577	2.577	2.577	2.577	2.577	2.299	2.438	2.705	2.705	2.705	2.705	2.705	2.852	2.979
YGR191W	5.884	5.756	5.749	5.749	5.895	5.895	5.895	5.895	5.895	5.749	5.895	6.173	6.173	6.301	6.154	6.154	6.282	6.004	6.004	6.151	6.151	6.151	6.151	6.151	6.151	6.023	6.132	6.132	6.259	6.673	6.673	6.673	6.545	6.673	6.673	6.673	6.673	6.819	6.692	6.692	6.692	6.417	6.271	6.271	6.41	6.436	6.714	6.714	6.714
YJL031C	10.952	10.246	9.971	9.844	9.971	10.373	10.373	10.373	10.501	10.629	10.629	10.629	10.343	9.535	9.535	8.859	9.006	8.859	8.859	8.987	8.84	8.84	8.84	8.712	8.712	8.712	8.438	8.585	7.905	7.905	7.905	8.051	7.086	7.086	6.958	6.958	6.958	6.958	6.827	6.541	6.541	6.541	6.541	5.478	5.072	5.072	4.806	4.648	4.373
YLR056W	0.267	0.267	0.267	0.267	0.267	0.267	0.267	0.267	0.267	0.267	0.267	0.267	0.267	0.267	0.267	0.267	0.128	0.128	0.128	0.128	0.128	0.128	0.128	0.128	0.128	0.128	0.128	0.128	0.128	0.128	0.128	0.128	0.128	0.128	0.128	0.128	0.128	0.128	0.128	0.128	0.267	0.267	0.267	0.267	0.267	0.394	0.394	0.394	0.394
YGL151W	8.067	8.067	8.048	8.608	8.608	8.608	8.608	8.608	8.608	8.608	8.735	8.751	9.145	9.145	9.145	9.145	9.126	9.265	9.404	9.404	9.257	9.396	9.396	9.396	9.396	9.396	9.396	9.524	9.524	9.524	9.671	9.945	10.092	10.092	10.366	10.099	10.099	10.099	10.099	10.099	9.953	9.825	9.825	9.825	9.825	9.825	9.825	9.825	9.825
YCR081W	4.776	4.776	4.915	5.726	5.726	5.726	5.993	5.865	6.004	6.004	6.004	6.556	9.345	9.345	9.345	9.345	9.345	9.217	9.09	8.962	8.962	9.89	9.743	9.743	9.743	9.743	9.743	9.596	9.882	10.029	9.901	9.901	9.901	9.901	9.901	9.901	9.901	9.33	9.33	9.457	9.457	9.604	9.457	9.457	9.596	9.724	9.724	9.724	9.724
YDR330W	11.207	11.207	11.207	11.207	11.207	12.158	12.304	12.571	12.571	12.864	12.864	12.864	12.864	13.281	13.687	13.687	13.815	13.815	13.815	13.815	13.815	13.815	13.815	13.815	13.961	14.089	14.089	14.228	14.375	14.375	14.375	14.375	14.521	14.521	14.521	14.521	14.521	14.521	14.521	14.521	14.521	14.521	14.521	14.521	14.521	14.394	14.394	14.394	14.394
YOR310C	8.755	8.755	8.755	8.755	8.755	8.755	8.755	8.755	8.755	8.755	8.755	8.199	7.793	7.654	7.526	7.38	7.252	7.252	7.113	6.719	6.572	6.572	6.572	5.482	5.208	5.208	5.08	5.08	5.08	5.08	5.08	4.825	4.825	4.825	4.265	3.991	3.991	3.991	3.991	4.276	4.404	4.404	4.404	4.404	4.257	4.257	4.257	4.257	4.257
YDR211W	8.799	8.799	8.799	8.799	8.799	8.799	8.799	8.799	8.799	8.799	8.671	8.671	8.524	8.397	8.397	8.25	8.25	8.25	8.25	8.25	7.976	7.976	7.976	7.976	7.976	7.976	7.976	7.976	7.976	7.976	7.976	7.976	7.976	7.976	7.976	7.976	7.976	7.976	7.976	7.976	7.976	7.277	7.149	7.149	7.149	7.149	7.149	7.149	6.875
YKR059W	9.458	9.319	9.319	8.484	8.357	8.357	7.932	7.677	7.677	7.797	8.353	8.353	8.499	8.499	8.646	8.36	8.214	8.233	8.233	8.086	8.086	8.086	8.086	8.214	7.496	7.496	7.113	7.113	6.579	5.753	4.926	4.926	4.926	5.2	5.768	5.896	6.17	6.17	6.17	5.907	6.44	6.44	6.707	6.993	6.993	7.139	7.267	7.68	7.68
YNR018W	7.823	7.823	7.823	7.823	7.823	7.823	7.823	7.676	7.676	7.537	7.537	7.537	7.537	7.537	7.135	6.433	6.433	6.147	6.147	6.158	6.158	6.158	6.031	6.031	6.031	5.756	5.756	5.756	5.756	5.756	5.756	5.617	5.478	5.332	5.332	5.185	5.185	5.185	5.185	5.185	5.185	5.185	5.185	5.185	4.911	4.764	4.764	4.764	4.764
YPR097W	4.164	4.164	3.611	3.762	3.762	4.028	4.028	4.577	4.99	5.118	5.118	5.118	5.11	5.11	5.11	4.844	4.971	5.396	7.748	7.748	7.895	7.895	8.023	7.884	7.884	7.865	8.011	8.011	8.011	8.011	8.924	9.585	9.998	10.126	10.419	10.419	10.419	10.419	10.694	10.949	11.088	11.355	11.355	11.907	11.907	11.907	12.046	12.046	12.617
YPL118W	14.635	14.635	14.635	14.774	14.774	14.774	14.774	14.774	14.774	14.913	14.913	15.052	15.191	15.191	15.191	15.191	15.33	15.33	15.33	15.33	15.33	15.33	15.458	15.458	15.585	15.585	15.585	15.724	15.852	15.98	15.833	15.833	15.833	15.833	15.833	15.833	15.686	15.686	15.686	15.547	15.54	15.54	15.54	15.667	15.667	15.667	15.66	15.532	15.532
YKR028W	7.446	7.446	7.585	7.202	7.202	7.202	7.202	7.202	7.202	7.202	7.202	7.341	7.341	7.341	7.341	7.341	7.341	7.341	7.48	7.48	7.608	7.608	7.747	8.28	8.28	8.28	8.28	8.28	8.152	8.152	8.152	8.152	8.152	8.152	7.886	7.886	7.886	7.886	8.025	8.025	8.025	8.025	8.025	8.025	7.897	7.897	7.897	7.897	7.897
YDR207C	2.295	2.04	2.04	1.912	1.912	1.912	1.912	1.491	1.491	1.491	1.491	1.491	1.491	1.491	1.491	1.619	1.48	1.48	1.48	1.48	1.48	1.48	1.333	1.333	1.333	1.333	1.333	1.333	1.333	1.333	1.333	1.333	1.333	1.194	1.194	1.333	1.333	1.333	1.078	1.078	1.078	1.078	1.078	1.078	0.811	0.811	0.811	0.811	0.811
YBL025W	8.935	8.935	8.935	8.935	8.935	8.935	9.209	9.209	9.063	9.063	9.337	8.785	8.924	9.627	9.627	9.754	9.754	9.754	9.754	9.754	9.461	9.461	9.461	9.461	9.175	9.175	9.589	9.589	9.589	9.589	9.735	9.735	9.735	9.882	9.732	9.581	9.709	9.709	9.709	9.709	9.709	9.709	9.709	9.157	9.303	9.303	9.303	9.303	9.018
YGR209C	8.84	8.84	8.84	8.84	8.84	8.84	9.114	9.114	9.114	9.122	9.122	9.122	9.122	9.122	9.122	9.25	9.25	9.396	9.396	9.396	9.396	9.535	9.535	9.535	9.535	9.535	9.535	9.535	9.535	9.535	9.535	9.535	9.535	9.535	9.535	9.535	9.535	9.408	9.408	9.25	8.608	8.608	8.608	8.608	8.608	8.608	8.33	8.33	8.093
YBR135W	1.77	1.77	1.77	1.77	1.897	1.897	1.897	1.897	1.897	2.897	3.592	3.592	3.592	4.505	4.513	4.937	5.351	6	8.673	8.812	9.078	11.006	11.006	11.427	11.427	11.72	11.72	11.72	11.72	11.72	11.72	11.848	11.987	11.987	11.987	11.987	11.987	11.987	12.114	12.242	12.242	12.242	12.242	12.242	12.242	12.242	12.242	12.242	12.242
YPL066W	3.381	3.667	3.806	3.806	3.806	3.806	3.806	3.806	3.806	3.678	3.825	3.825	3.825	3.825	3.825	3.825	3.825	3.825	3.825	3.825	3.825	3.825	3.825	3.825	3.825	3.825	3.825	3.953	3.953	3.953	3.953	3.825	3.825	3.825	3.168	2.754	2.627	2.627	2.627	2.905	3.16	3.446	3.446	3.446	3.446	3.446	3.446	3.585	3.585
YJR042W	8.796	9.191	9.191	9.191	9.191	9.191	9.052	9.191	9.615	9.89	9.89	9.89	9.89	10.036	10.705	10.705	10.705	10.833	10.833	10.833	10.833	10.833	10.833	10.833	10.844	10.844	10.844	10.844	10.863	10.863	10.863	10.991	10.991	10.991	11.137	11.137	11.137	11.137	11.276	11.276	11.276	11.829	11.829	11.829	11.829	11.829	11.829	11.829	11.829
YDL153C	11.809	11.809	11.948	11.802	11.802	11.802	11.941	11.96	11.96	12.527	12.527	12.392	13.647	14.177	14.177	14.177	14.443	15.27	15.27	15.27	15.27	15.417	15.417	15.417	15.683	15.683	15.683	15.683	15.683	15.683	15.683	15.811	15.811	15.811	15.811	15.811	15.811	15.811	15.811	16.205	16.333	16.333	16.333	16.333	16.472	16.472	16.472	16.472	16.6
YPR182W	15.549	15.549	15.549	15.549	15.549	15.549	15.549	15.549	15.421	15.421	15.421	15.294	15.294	15.294	15.294	15.294	15.294	15.294	15.294	15.294	15.294	15.294	15.294	15.294	15.294	15.294	15.294	15.294	15.294	15.294	14.88	14.734	14.459	13.261	12.731	12.604	12.604	12.604	12.604	12.604	12.476	12.476	12.476	12.476	11.796	11.371	11.371	11.371	11.371
YER094C	5.107	5.107	4.551	4.69	4.69	4.829	4.554	4.554	4.554	4.554	4.299	3.712	3.427	3.288	3.288	3.288	3.16	3.16	3.013	3.013	3.152	3.152	3.152	3.152	2.747	2.747	2.747	2.747	2.747	2.747	2.747	2.472	2.472	1.491	1.503	1.503	1.503	1.503	1.503	1.503	1.503	1.108	1.108	1.108	1.236	1.236	1.236	1.236	1.236
YLL039C	13.891	13.467	13.339	13.339	13.339	13.339	13.339	13.339	13.339	13.339	13.339	13.339	13.339	13.339	13.339	13.2	13.2	13.2	13.347	13.347	13.347	13.347	13.347	12.93	12.93	12.93	12.535	12.25	11.415	10.747	10.747	10.619	10.619	10.491	10.491	10.491	10.491	10.491	10.491	10.352	10.352	9.356	8.669	8.402	8.815	8.815	8.815	8.815	8.815
YDL130W-A	10.991	10.991	10.991	10.991	10.991	10.844	10.844	10.844	10.844	10.844	10.844	10.844	10.844	10.844	10.844	10.844	10.972	10.972	10.972	10.972	10.972	10.833	10.833	10.694	10.694	10.547	10.547	10.547	10.547	10.547	10.254	10.254	10.254	10.254	10.254	10.254	10.254	9.833	9.694	9.694	9.149	8.894	8.747	8.747	8.747	8.619	8.619	8.619	8.619
YER149C	2.341	2.341	2.341	2.341	2.341	2.341	2.341	2.341	2.202	2.476	3.152	3.821	4.099	4.099	4.099	4.227	4.227	4.505	6.076	6.609	6.609	6.756	6.756	6.756	6.756	6.756	6.756	6.756	6.756	6.756	6.756	6.756	6.884	6.884	6.884	6.884	7.023	7.868	8.007	8.007	8.007	8.007	8.007	8.007	8.015	8.27	8.811	8.811	8.811
YMR202W	12.372	12.372	12.372	12.372	12.372	12.372	12.372	12.225	12.225	12.079	12.079	12.09	11.943	11.943	11.943	11.943	11.943	11.943	11.665	11.665	11.665	11.665	11.665	11.526	11.526	11.526	11.526	11.387	11.387	11.387	11.387	11.241	11.241	11.241	11.113	11.113	10.591	10.452	10.452	10.452	10.452	10.452	10.452	10.452	10.313	10.313	10.313	10.027	10.027
YNL049C	5.756	5.629	5.629	5.629	5.629	5.629	5.629	5.629	5.629	5.756	5.756	5.756	5.756	5.617	5.076	4.949	4.949	4.949	5.922	5.791	6.903	6.903	6.903	6.903	6.903	6.903	6.903	6.903	7.05	6.922	7.208	8.034	8.59	8.868	8.868	8.868	8.868	8.876	9.169	9.308	9.447	9.447	9.447	9.428	9.567	9.567	9.567	9.567	9.567
YDR337W	6.913	6.913	7.059	7.059	7.059	7.206	7.638	7.36	7.36	7.36	7.36	7.36	7.36	6.977	6.977	6.977	6.977	6.977	7.537	7.537	7.537	7.812	7.684	7.684	7.684	7.684	7.684	7.537	7.932	7.932	7.932	7.932	8.071	8.198	8.198	8.337	8.337	8.337	8.337	8.198	8.198	8.052	8.052	8.052	8.052	7.766	7.638	7.499	7.755
YGR184C	9.453	9.6	9.6	9.6	9.461	9.469	9.469	10.145	10.145	10.145	10.292	10.292	9.859	9.859	10.273	11.08	11.219	11.918	12.065	12.065	12.749	12.749	12.749	12.749	12.749	12.888	12.888	12.888	13.282	13.282	13.282	13.282	13.282	13.282	13.282	13.282	13.282	13.282	13.282	13.282	13.282	13.282	13.282	13.282	13.421	13.421	13.421	13.421	13.421
YLR438W	6.435	6.435	6.435	6.563	6.563	6.849	7.134	7.134	7.134	7.134	7.134	7.134	7.134	7.134	7.134	7.134	6.995	6.995	6.995	6.995	6.995	6.995	7.251	7.251	7.378	7.378	7.506	7.506	7.506	7.506	7.367	7.367	7.367	7.367	7.367	7.367	7.367	7.367	7.228	7.089	6.95	6.95	6.95	6.822	6.822	6.822	6.822	6.822	6.822
YDL067C	10.576	10.309	10.309	10.309	10.448	10.448	10.448	10.448	10.448	10.448	10.448	10.576	10.576	10.576	10.576	10.576	10.576	10.576	10.576	10.576	10.576	10.576	10.842	11.267	11.267	11.267	11.267	11.267	11.128	11.406	11.406	11.278	11.564	11.564	11.966	11.966	11.966	11.966	12.105	12.383	12.383	12.383	12.383	12.383	12.383	12.383	12.383	12.383	12.383
YOR066W	3.374	3.374	3.374	3.374	3.374	3.374	3.374	3.374	3.374	3.374	3.374	3.374	3.374	3.374	3.374	3.513	3.513	3.513	3.513	3.513	3.513	3.513	3.513	3.513	3.513	3.513	3.513	3.513	3.513	3.513	3.513	3.513	3.513	3.513	3.513	3.513	3.513	3.513	3.513	3.257	3.257	3.257	3.257	3.257	3.257	3.257	3.257	3.257	2.303
YLR249W	1.108	1.108	1.108	0.969	0.969	0.969	1.244	1.244	1.244	1.244	1.244	1.244	1.244	1.244	1.244	1.244	1.244	1.244	1.244	1.244	1.244	1.244	1.244	1.244	1.244	1.244	1.244	1.244	1.244	1.244	1.105	1.105	1.105	1.105	1.105	1.105	1.105	1.105	1.105	0.958	0.958	0.819	0.838	0.838	0.838	0.838	0.699	0.699	0.699
YDR097C	7.579	7.579	8.147	8.147	8.688	8.688	8.688	8.56	8.56	8.56	8.56	8.421	8.549	8.695	8.695	8.695	8.834	8.962	9.109	9.255	9.255	9.255	9.394	9.394	9.394	9.394	9.394	9.394	9.394	9.394	9.248	8.981	8.842	8.842	8.714	8.714	8.714	8.861	8.861	9	9	9.128	9.128	9.128	9.128	9.128	9.128	9.128	9.128
YLR396C	5.772	5.911	5.911	5.911	5.911	5.764	5.764	5.764	5.903	5.903	5.903	5.903	5.903	5.903	5.903	6.042	6.455	7.282	8.259	9.661	9.8	10.066	10.066	10.066	11.434	11.434	11.72	11.72	11.72	11.72	11.859	12.005	12.005	12.133	12.133	12.133	12.133	12.133	12.133	12.133	12.28	12.28	12.407	12.407	12.407	12.407	12.407	12.407	12.407
YOR284W	4.842	4.97	4.842	5.098	5.098	5.098	5.098	4.97	4.745	4.617	5.417	5.417	5.812	6.492	6.777	6.777	6.777	6.796	8.021	9.095	9.373	9.629	9.922	10.061	10.061	10.2	10.467	10.467	10.467	10.467	10.467	10.467	10.377	10.771	12.135	12.135	12.282	13.12	13.12	13.12	13.12	13.247	13.375	13.375	13.522	13.807	14.619	14.619	14.746
YDL144C	6.83	6.83	6.977	6.838	6.838	6.838	6.838	6.977	7.116	7.116	7.116	7.116	7.116	7.116	7.116	7.116	7.116	7.116	7.116	7.116	7.116	7.243	7.243	7.243	7.243	7.243	7.243	7.243	7.243	7.371	7.224	7.224	7.51	7.63	7.63	7.63	7.769	7.769	7.769	7.908	7.908	7.908	7.908	7.908	7.908	7.908	7.908	7.908	7.908
YNL088W	6.12	6.12	6.267	6.406	6.406	6.143	6.143	6.143	6.143	6.143	6.143	5.888	5.76	6.41	6.41	6.41	6.41	6.41	6.41	6.271	6.271	6.271	6.271	6.271	6.271	6.271	6.271	6.271	6.271	6.271	6.549	6.549	6.549	6.549	6.549	6.549	6.421	6.421	6.421	6.128	6	6	6	6	5.853	5.726	5.726	5.726	5.726
YOR037W	8.198	7.774	7.774	8.303	8.303	8.303	8.863	8.863	8.863	8.863	7.917	7.642	7.642	7.642	7.642	7.349	7.202	7.349	7.488	8.168	8.168	8.315	8.581	8.581	8.581	8.581	8.581	8.837	8.698	8.844	8.833	9.208	9.347	9.347	9.347	9.347	9.347	9.081	9.081	8.551	8.551	9.679	9.679	9.679	9.679	9.679	9.679	9.679	10.081
YGR057C	1.886	1.886	2.032	2.032	2.032	2.032	2.032	2.032	2.032	2.032	2.16	2.307	2.453	2.874	3.269	3.682	4.204	4.204	4.204	4.204	4.204	4.497	4.497	4.644	4.644	4.644	4.644	4.772	4.772	4.918	4.918	4.918	4.918	4.918	4.918	4.918	4.918	4.918	4.918	4.918	4.918	4.918	4.918	4.918	4.918	5.046	5.174	5.448	5.448
YBL098W	9.258	9.258	9.404	9.404	9.404	9.404	9.404	9.119	9.119	8.288	7.905	7.766	7.492	7.492	7.109	7.109	7.109	6.981	6.981	6.981	6.854	6.854	6.854	5.494	4.798	4.798	4.671	4.532	4.532	4.532	4.532	4.532	4.238	4.238	4.238	4.238	4.238	4.238	4.111	3.844	3.716	3.175	3.036	2.909	2.909	2.909	2.909	2.909	2.77
YNL310C	10.161	10.18	10.465	10.879	11.172	11.172	11.983	11.983	11.983	13.261	13.555	14.4	14.4	14.528	14.667	14.667	14.667	14.667	14.667	15.231	15.231	15.231	15.377	15.377	15.377	15.377	15.377	15.377	15.377	15.377	16.937	17.471	17.471	17.471	17.471	17.471	17.471	17.471	17.471	17.61	17.876	17.876	18.023	18.023	18.162	18.162	18.162	18.162	18.162
YJR050W	12.235	12.374	12.521	12.521	12.806	13.065	13.204	13.204	13.343	13.482	13.482	13.482	13.482	13.482	13.61	13.61	13.749	13.749	13.877	13.877	14.275	14.275	14.402	14.402	14.402	14.673	14.673	14.673	14.673	14.673	14.8	15.078	15.217	15.217	15.217	15.217	15.217	15.217	15.217	15.217	15.217	15.09	15.09	15.229	15.229	15.229	15.229	15.229	14.943
YBR028C	6.038	6.038	5.899	5.899	5.91	6.166	6.135	6.402	6.402	6.402	6.402	6.402	6.402	5.989	5.85	5.85	5.85	6.135	6.549	7.059	7.473	7.473	7.473	7.905	7.905	7.905	7.905	7.905	7.905	7.777	7.777	7.777	7.777	7.638	7.638	7.499	7.499	7.499	7.499	7.499	7.499	7.499	7.353	7.353	7.353	7.48	7.48	7.48	7.195
YMR283C	3.618	3.471	3.471	3.343	3.069	3.069	2.941	2.941	2.941	2.941	2.941	2.941	2.814	2.953	2.953	2.953	3.227	2.972	2.972	2.972	2.972	2.972	2.972	3.355	3.336	3.741	3.741	3.741	3.741	3.741	3.741	3.486	3.358	3.595	3.595	3.595	3.595	3.595	3.467	3.32	3.459	3.587	4.966	4.966	4.966	5.233	5.233	5.372	5.68
YIL121W	5.057	5.057	5.185	5.324	5.324	5.324	5.324	5.196	5.196	3.686	2.99	2.851	2.859	2.859	2.859	2.859	2.592	2.472	2.333	2.322	2.322	2.461	2.187	2.57	3.254	3.667	3.814	3.814	3.814	3.941	4.197	4.197	4.069	4.216	4.343	4.903	4.903	4.903	5.05	4.783	4.783	4.783	4.637	4.783	4.783	4.93	4.93	5.058	5.058
YGR058W	1.484	1.484	1.484	1.484	1.484	1.484	1.484	1.484	1.484	1.345	1.345	1.345	1.345	1.345	1.345	1.345	1.345	1.345	1.345	1.345	1.345	1.345	1.345	1.345	1.345	1.345	1.345	1.345	1.206	1.206	1.206	1.206	1.206	1.067	1.067	1.194	0.928	0.928	0.928	0.928	1.074	1.514	1.514	1.514	1.514	1.514	1.514	1.514	1.661
YCL049C	7.863	8.404	8.404	8.404	8.404	8.404	8.404	8.404	8.543	8.682	8.682	8.682	8.821	8.821	8.949	9.223	9.223	9.49	9.49	9.618	9.757	9.757	9.757	9.501	9.926	9.926	9.926	9.926	9.926	10.073	10.617	11.286	11.286	11.286	11.286	11.286	11.275	11.147	11.147	11.572	11.669	11.778	12.052	12.052	12.052	12.052	12.33	13.532	13.532
YNL299W	6.425	6.425	6.425	6.425	6.425	6.425	6.425	6.425	6.425	6.425	6.425	6.425	6.425	6	6.248	6.375	7.507	7.507	7.507	7.507	7.507	7.507	7.507	7.507	7.646	7.646	7.646	7.646	7.646	7.646	7.646	7.646	7.507	7.792	7.792	7.792	7.792	7.792	7.792	7.792	7.792	7.792	7.792	7.792	7.792	7.792	7.792	7.792	7.792
YGR261C	7.665	7.665	6.85	6.154	6.556	6.417	6.417	6.417	6.537	6.004	6.004	6.004	6.132	5.985	5.985	5.985	5.985	5.985	5.985	6.252	5.718	5.718	5.718	5.718	5.718	5.718	5.718	5.857	5.857	5.718	5.711	5.031	5.305	5.823	5.823	5.97	5.842	5.842	5.842	5.842	5.842	5.842	5.842	5.842	5.696	5.696	5.696	5.421	5.861
YPL006W	4.219	4.219	4.219	4.219	4.092	4.092	4.092	3.964	3.964	3.964	3.964	3.964	3.956	3.956	3.956	3.956	3.956	3.956	3.956	3.956	3.956	3.133	3.28	3.408	3.28	3.28	3.28	3.28	3.28	3.28	3.152	3.152	3.408	3.002	3.002	2.863	2.863	2.863	2.457	2.724	2.724	2.724	2.724	2.724	2.724	2.724	2.45	2.311	2.164
YOR210W	10.764	10.903	10.903	10.903	10.764	10.49	10.49	10.49	10.49	10.49	10.49	10.49	10.49	10.212	10.212	10.212	10.212	10.084	10.084	9.532	9.532	9.532	9.393	9.393	9.393	9.393	9.265	9.265	9.119	9.119	9.119	9.119	8.991	8.991	8.991	8.991	8.991	8.698	8.698	8.048	7.781	7.654	7.654	7.507	7.507	7.507	6.545	6.015	5.737
YLR093C	8.969	8.969	8.969	8.969	8.969	8.703	8.703	8.703	8.564	8.691	8.552	8.552	8.552	8.83	9.097	9.097	9.244	9.244	9.244	9.116	8.977	9.244	8.988	8.842	8.842	8.842	8.842	8.842	8.842	8.842	8.842	8.842	8.842	8.842	8.695	8.695	8.695	8.695	8.695	8.522	8.383	8.916	8.916	8.788	8.642	8.642	8.642	8.514	8.522
YJR068W	4.699	4.699	4.699	4.699	4.699	4.838	5.391	5.391	5.665	5.665	5.939	5.939	5.939	5.939	5.939	5.939	5.939	6.48	6.619	9.246	10.553	10.553	10.553	10.553	10.553	11.376	12.766	12.766	13.439	13.566	13.822	13.822	13.822	13.822	13.822	13.822	13.822	13.822	13.822	13.822	13.822	13.822	13.822	13.822	13.822	13.822	13.822	13.961	13.961
YPR008W	0.815	0.815	0.815	0.815	0.815	0.541	0.541	0.267	0.267	0.267	0.267	0.267	0.267	0.267	0.267	0.267	0.267	0.267	0.267	0.267	0.267	0.267	0.267	0.267	0.267	0.267	0.267	0.267	0.413	0.413	0.413	0.413	0.413	0.413	0.413	0.413	0.413	0.541	0.541	0.541	0.68	0.68	0.68	0.68	0.68	0.68	0.68	0.68	0.68
YPL221W	1.078	1.078	1.078	1.078	1.078	1.078	1.078	1.078	1.078	1.078	1.078	1.078	1.078	1.078	1.078	1.078	1.078	1.078	1.067	1.067	1.067	1.067	1.067	1.067	1.067	1.067	1.067	1.067	1.067	1.067	1.067	1.067	1.067	1.067	1.067	1.067	1.067	1.067	1.067	1.067	1.067	1.067	1.067	1.067	1.067	1.067	1.067	0.8	0.661
YCR095C	4.482	4.482	4.482	4.482	4.355	4.772	5.038	5.038	5.038	5.038	5.038	5.038	5.038	5.177	5.177	5.433	5.433	5.433	5.433	5.433	5.433	5.433	5.433	5.433	5.433	5.433	5.433	5.433	5.433	5.433	5.433	5.294	5.294	5.294	5.294	5.44	5.44	5.44	5.44	5.587	5.587	5.587	5.587	5.587	5.88	5.88	5.88	5.88	5.88
YER014W	7.289	7.436	8.023	9.409	9.409	9.409	9.684	9.684	9.811	9.672	9.811	9.684	9.684	9.684	9.823	9.823	9.823	9.823	9.823	9.823	9.823	9.823	9.823	9.823	9.409	9.409	9.131	9.131	8.846	8.846	8.846	8.718	9.004	10.349	10.893	13.257	13.257	13.257	13.257	13.257	13.257	13.257	13.257	13.396	13.524	13.524	13.524	13.524	13.524
YJR103W	6.065	6.065	6.065	6.065	6.065	6.065	5.651	5.651	4.983	4.983	4.983	4.983	4.983	4.844	4.697	4.43	4.303	4.716	4.716	4.716	4.716	4.716	4.716	4.716	4.588	4.588	4.588	4.442	4.295	4.295	4.295	4.156	4.156	4.156	4.156	4.156	4.156	4.156	4.156	4.156	4.156	4.009	3.156	2.893	2.893	2.893	2.893	2.48	2.626
YFR040W	8.008	8.008	8.008	8.008	8.008	8.008	8.008	8.008	8.008	8.008	8.008	8.135	8.135	8.135	8.135	7.436	7.564	7.564	7.564	7.564	7.143	7.143	7.143	7.143	6.869	6.181	4.745	4.617	4.49	4.215	4.215	3.941	3.941	3.783	4.08	4.227	4.373	4.246	4.246	4.246	4.246	4.246	3.585	3.446	3.446	3.16	3.021	3.021	2.743
YER009W	5.865	5.865	5.865	6.812	6.812	7.751	7.878	8.299	8.299	8.299	8.299	8.574	8.574	9.273	9.551	9.551	9.551	10.238	10.238	10.238	10.238	10.238	10.516	10.783	10.783	10.922	10.922	11.05	11.189	11.189	11.189	11.05	11.05	11.05	11.189	11.189	11.189	11.061	12.301	12.695	12.695	12.695	12.695	12.823	12.823	12.823	12.823	12.823	12.962
YBR222C	3.956	3.817	3.404	3.404	3.404	3.404	3.404	3.404	3.404	3.404	3.276	3.276	3.276	3.276	3.276	3.137	3.137	3.137	2.175	1.792	1.24	1.112	1.112	1.112	1.112	0.985	0.985	0.985	0.985	0.985	0.985	0.985	0.985	0.985	0.985	0.838	0.71	0.71	0.71	0.71	0.425	0.425	0.552	0.552	0.552	0.552	0.552	0.552	0.552
YKR087C	10.604	10.604	10.604	10.604	10.604	10.604	10.465	10.465	8.947	8.248	8.24	8.112	8.112	8.112	8.112	7.556	7.707	7.44	7.44	7.293	7.293	7.293	7.293	7.154	6.869	6.869	6.869	6.869	6.583	6.583	6.583	5.313	5.707	5.981	5.981	5.981	6.128	5.606	5.332	5.204	5.204	5.204	5.204	5.057	5.057	5.057	4.911	4.644	4.772
YHR131C	2.284	2.284	2.284	2.284	2.284	2.156	2.029	1.623	1.623	1.623	1.623	1.623	1.623	1.916	2.063	2.191	2.191	2.457	2.457	2.457	2.33	2.33	3.833	4.652	5.876	6.023	6.162	6.162	6.162	6.162	6.162	6.162	6.162	6.162	6.162	6.309	6.583	6.876	6.876	7.151	7.151	7.429	7.834	8.236	8.364	8.364	8.916	8.916	8.916
YJL171C	5.892	5.478	5.907	5.907	5.907	6.035	6.035	6.035	6.035	6.035	6.035	6.035	6.035	5.76	6.576	6.576	6.576	6.576	7.109	7.09	7.09	7.09	7.09	7.237	7.237	7.237	7.237	7.237	7.237	7.237	7.237	7.237	7.237	7.237	7.383	7.383	7.383	7.383	7.383	7.383	7.383	7.383	7.383	7.383	7.383	7.383	7.383	7.522	7.522
YPR049C	6.027	6.019	6.816	7.642	11.558	12.276	12.276	12.276	13.242	13.242	13.497	13.497	13.644	13.644	13.644	13.644	13.644	13.644	13.791	13.918	13.918	13.918	13.918	13.791	13.791	14.057	14.629	15.301	15.301	15.301	15.301	15.301	15.301	15.301	15.301	15.301	15.301	15.162	15.162	15.162	15.309	15.872	15.872	16.011	16.011	16.011	16.011	16.011	16.011
YKL034W	8.101	8.248	8.53	8.541	9.357	9.357	9.484	10.33	10.33	10.33	10.33	10.469	10.469	10.469	10.469	10.747	10.747	11.566	11.566	11.566	11.713	11.713	11.713	11.574	11.427	11.713	11.713	11.713	11.713	11.859	11.859	11.859	11.859	11.859	11.732	11.732	11.585	11.585	11.585	11.585	11.457	11.457	11.457	11.457	11.457	11.596	11.596	11.596	11.596
YOR175C	4.899	4.899	5.027	5.166	5.56	5.966	6.379	6.379	6.379	6.379	6.379	6.379	6.379	6.379	6.251	6.518	6.518	6.518	6.912	7.63	7.758	7.758	7.758	7.777	7.924	7.924	7.924	7.924	7.924	7.924	7.924	7.924	7.924	7.924	7.924	7.924	7.924	7.924	7.924	7.924	7.924	7.924	7.924	7.924	7.785	7.368	7.905	8.044	8.175
YNL081C	9.202	9.202	8.909	8.793	8.793	8.793	8.526	8.526	8.526	8.665	8.804	9.187	9.187	9.187	9.187	9.187	9.326	9.758	9.758	9.758	9.758	9.631	9.631	9.492	9.492	9.492	9.492	9.492	9.631	9.631	9.631	9.631	9.631	9.631	9.24	9.24	9.77	9.77	9.916	10.318	11.423	11.836	11.964	11.964	11.964	11.964	11.964	11.964	11.964
YDR507C	9.856	9.856	9.856	9.856	9.57	9.04	9.179	8.886	8.758	8.905	8.905	9.044	9.044	9.044	9.191	9.337	9.484	9.484	9.484	9.484	9.484	9.484	9.484	9.484	9.484	9.484	9.484	9.484	9.612	9.612	9.318	9.318	9.318	9.318	9.318	9.318	9.318	9.172	9.172	9.172	9.044	9.044	8.372	8.372	8.372	8.372	8.244	7.85	7.996
YGR253C	3.516	3.516	3.516	3.389	3.389	3.389	3.389	3.389	3.389	3.389	3.389	3.389	3.528	3.389	3.389	3.389	3.389	3.389	3.389	3.389	3.389	3.389	3.389	3.389	3.242	3.242	3.242	3.242	3.242	3.242	3.242	3.242	3.242	3.242	2.975	2.975	2.975	2.975	2.975	2.975	2.434	2.029	1.627	1.627	1.627	1.627	1.627	1.627	1.488
YMR241W	4.465	4.337	4.337	4.337	4.337	4.337	4.337	4.337	4.337	4.337	4.337	4.337	4.337	4.337	4.337	4.337	4.337	4.337	4.21	4.21	4.21	4.21	4.21	4.21	4.21	4.21	4.21	3.935	3.789	3.789	2.672	2.533	2.259	2.259	2.24	2.24	2.24	2.24	2.24	2.24	2.101	2.101	1.808	1.808	1.808	1.808	1.808	1.661	1.661
YPL122C	3.164	3.31	3.585	3.998	3.998	3.998	4.137	4.137	4.137	4.137	4.137	4.017	4.303	4.442	4.442	6.211	6.211	6.211	6.065	6.211	6.211	6.339	6.339	6.339	6.632	6.632	6.632	6.632	6.358	6.486	8.146	8.146	8.293	8.56	8.56	8.56	8.706	8.853	8.853	8.992	8.992	8.992	8.992	8.992	8.992	8.992	8.992	9.131	9.27
YDR425W	7.89	7.89	7.89	7.89	7.871	7.732	8.153	7.721	7.721	7.721	7.721	7.454	7.307	6.894	6.627	6.5	6.5	6.5	6.639	6.511	6.511	6.511	6.511	6.511	6.079	5.932	5.932	5.038	4.459	4.448	4.448	4.448	4.448	4.595	4.456	4.328	4.328	4.328	4.2	3.656	3.096	3.223	3.49	3.892	5.46	5.715	5.715	5.715	5.715
YNR053C	11.987	11.987	12.114	12.114	12.114	12.114	11.987	11.987	11.987	11.709	11.709	11.709	11.581	11.581	11.581	11.434	11.021	11.021	11.021	11.021	11.021	11.021	11.021	11.16	11.16	11.16	11.16	11.16	11.16	10.886	10.886	10.886	10.747	10.747	10.747	10.619	10.619	10.619	10.611	10.611	10.611	10.611	10.611	10.611	10.611	9.105	8.541	8.158	8.158
YML088W	5.764	5.764	5.764	5.764	5.764	5.764	5.764	5.764	5.764	5.764	5.764	5.91	5.91	5.91	5.91	5.91	5.91	5.91	5.91	5.91	5.91	5.91	5.91	5.91	5.91	5.91	5.91	5.91	5.91	5.91	5.91	5.91	5.91	5.617	5.617	5.617	5.489	5.489	5.489	5.489	5.489	5.489	5.35	5.35	5.223	5.223	4.929	4.268	4.129
YHR178W	13.883	13.883	14.022	14.454	14.454	14.454	14.454	14.593	14.593	14.593	14.593	14.315	14.315	14.462	14.462	14.462	14.462	14.462	14.462	14.462	14.601	14.74	14.74	15.006	15.006	15.006	15.006	15.006	15.006	15.006	15.006	15.006	15.134	14.995	14.995	14.995	14.995	15.142	15.142	15.142	15.142	15.142	15.142	15.142	15.014	15.014	15.014	14.721	14.721
YLR376C	9.878	9.878	10.438	10.833	10.833	11.107	11.381	11.381	11.528	11.389	11.517	11.37	11.37	11.498	11.783	11.783	12.463	12.463	12.463	12.602	13.32	13.32	13.448	13.576	13.576	13.301	13.301	13.174	13.174	13.174	13.174	13.174	13.174	13.32	13.467	13.467	13.467	13.339	13.486	13.486	13.486	13.486	13.633	13.633	13.633	13.76	13.76	13.76	13.76
YHR005C	5.869	5.073	4.945	4.945	4.945	4.817	4.956	4.956	4.956	4.573	4.299	4.299	4.438	4.577	4.577	4.577	4.577	4.449	4.449	4.449	4.449	4.194	4.194	4.194	4.194	4.194	4.194	4.066	3.92	3.92	4.059	4.059	4.059	4.059	4.059	4.059	4.059	4.059	4.059	4.059	4.059	3.792	3.645	3.371	3.371	3.371	3.371	3.371	3.224
YDR238C	16.612	16.739	16.886	17.033	17.16	17.16	17.16	17.16	17.16	17.16	17.014	16.736	16.736	16.736	16.736	16.736	16.736	16.736	16.48	16.48	16.48	16.627	16.627	16.627	16.627	16.627	16.627	16.627	16.627	16.499	16.499	16.499	16.499	16.499	16.499	16.372	16.372	16.372	16.511	16.511	16.511	16.511	16.511	16.511	16.511	16.511	16.511	16.511	16.511
YJL066C	9.173	9.319	9.319	9.319	9.319	9.319	9.319	9.319	9.184	9.184	9.184	9.184	9.184	9.184	9.184	9.184	9.323	9.462	9.462	9.462	9.462	8.342	8.203	8.497	8.35	8.35	8.899	8.899	8.899	8.624	8.624	8.624	8.624	8.624	8.624	8.203	8.342	8.203	8.203	7.929	7.805	7.952	7.952	8.542	9.102	9.249	9.677	9.677	9.824
YEL005C	4.644	4.644	4.644	4.644	4.644	4.517	4.772	4.772	4.772	4.772	4.204	2.698	2.698	2.825	2.806	2.945	2.945	2.945	2.945	2.945	2.799	2.799	2.799	2.69	2.543	2.543	2.397	2.397	2.397	2.269	2.269	2.416	2.543	2.543	2.818	2.818	2.818	2.945	3.084	3.915	4.32	4.722	5.391	5.658	5.658	5.658	5.658	5.951	5.951
YHR073W	5.823	6.263	6.124	6.124	6.545	6.545	6.545	6.545	6.545	6.545	6.399	6.399	6.399	5.058	4.656	4.802	5.61	6.73	6.73	6.869	6.869	6.997	7.143	7.143	7.143	7.143	7.271	7.271	7.271	7.271	7.271	7.271	7.271	7.132	7.132	7.132	7.271	7.677	7.677	7.677	7.677	7.677	7.677	7.677	7.549	7.549	8.395	8.981	8.981
YHR115C	8.053	8.181	8.042	8.042	7.629	7.335	7.474	7.328	7.455	7.181	7.309	7.429	7.29	7.417	7.417	7.132	7.132	7.278	6.892	7.669	7.669	7.797	8.357	8.357	8.623	8.496	8.496	8.496	8.496	8.496	8.496	8.496	8.496	8.496	8.496	8.496	8.496	8.071	8.06	8.067	8.067	8.214	8.214	8.214	8.214	8.086	8.086	8.086	8.086
YDR213W	6.854	6.854	6.587	6.587	6.44	6.44	6.44	6.44	6.44	6.44	6.44	6.44	6.44	6.44	6.44	6.44	6.44	6.44	6.44	6.44	6.44	6.44	5.212	5.231	4.956	5.095	5.095	5.095	4.956	4.817	4.817	4.817	5.073	5.073	5.212	5.212	5.212	5.212	5.212	5.212	5.212	5.212	5.212	4.798	4.798	4.652	5.046	5.046	5.046
YBR267W	6.737	7.966	7.966	7.966	7.966	7.966	7.966	7.966	7.966	7.966	7.966	7.827	7.973	7.827	7.827	6.891	7.042	7.876	9.537	9.537	9.537	9.537	9.537	9.537	9.676	9.676	9.676	9.676	9.676	9.676	9.676	9.95	9.95	9.95	10.078	10.078	10.078	10.078	10.206	10.206	10.206	10.206	10.206	10.352	10.086	10.086	10.086	10.086	10.379
YKL079W	8.77	8.909	8.909	8.909	8.909	9.055	9.055	9.055	9.055	9.055	9.055	9.055	9.055	9.055	9.183	9.183	9.183	9.183	9.183	9.469	9.322	9.608	9.874	9.874	10.152	10.299	10.299	10.299	10.299	10.299	10.299	10.427	10.427	10.566	10.566	10.851	10.851	10.851	10.851	10.851	10.705	10.705	10.705	10.705	10.705	10.705	10.705	10.705	10.705
YKL033W	9.15	9.15	9.15	9.15	9.15	9.15	9.15	9.15	9.15	9.15	8.857	7.598	6.749	6.208	5.791	7.004	7.004	7.004	7.151	6.587	6.32	6.294	6.294	6.294	6.44	7.402	7.402	7.549	7.549	7.549	7.816	7.816	7.816	7.688	7.669	7.414	7.838	7.692	9.206	9.206	9.206	9.206	9.078	8.793	7.395	7.395	8.793	9.867	12.524
YBR005W	6.301	6.842	7.372	7.372	7.372	7.225	7.225	7.48	7.882	9.25	9.25	9.389	9.528	9.528	9.941	9.802	9.941	9.941	9.941	10.069	9.814	9.814	9.814	10.069	10.332	10.587	11.02	11.02	11.02	11.02	11.02	11.02	10.742	10.603	10.336	10.336	10.336	10.603	10.603	10.603	10.603	10.603	10.603	10.603	10.73	10.73	11.29	11.29	11.429
YDL226C	10.73	10.877	10.877	10.877	10.877	10.877	11.155	11.283	11.283	11.283	11.283	11.283	11.283	11.283	11.283	11.283	11.283	11.283	11.666	11.666	11.666	11.666	11.666	11.666	11.654	11.654	11.654	11.932	11.932	12.079	12.079	12.079	12.079	12.079	12.079	12.079	12.079	12.079	12.079	12.079	12.079	12.079	12.079	12.079	12.079	12.079	12.079	12.218	12.218
YLR407W	0	0	0	0.128	0.128	0.128	0.128	0.128	0.128	0.128	0.128	0.128	0.128	0.128	0.128	0.128	0.128	0.128	0.128	0.128	0.128	0.128	0.128	0.128	0.128	0.128	0.128	0.128	0.128	0.128	0.128	0.267	0.267	0.267	0.267	0.267	0.267	0.267	0.267	0.267	0.267	0.267	0.413	0.413	0.413	0.413	0.413	0.413	0.413
YJL002C	8.084	8.084	8.084	7.957	7.957	7.957	7.957	7.701	7.435	7.435	7.307	7.307	7.307	7.307	7.307	7.307	7.307	7.16	7.16	7.16	7.16	7.021	6.882	6.882	6.743	6.743	6.233	5.85	5.85	5.722	5.722	5.583	5.448	5.046	5.046	5.046	5.046	5.046	5.046	5.046	5.046	5.046	5.046	5.046	5.046	5.046	5.046	5.046	5.046
YER007C-A	4.17	4.17	4.17	4.17	4.17	4.189	3.934	4.189	4.189	4.189	4.317	5.151	5.151	5.151	5.151	5.151	5.151	5.151	5.151	5.151	5.151	5.14	4.854	4.854	4.993	4.846	4.846	4.7	4.827	4.572	4.572	5.696	5.696	6.534	6.259	6.259	6.259	6.259	6.259	6.259	6.259	6.278	6.278	6.278	6.406	6.534	6.256	6.109	6.387
YAL014C	11.923	12.208	12.208	12.208	12.208	12.208	12.208	12.208	12.208	12.081	12.081	12.081	12.231	12.795	12.795	12.667	12.667	12.814	12.814	12.814	12.814	12.814	12.814	12.953	12.953	12.953	12.795	12.509	12.509	12.915	12.915	12.915	12.915	12.915	12.915	12.915	12.915	12.915	12.915	12.915	12.915	12.915	12.915	12.915	12.915	12.915	12.915	12.915	12.915
YPL212C	12.688	12.688	12.688	12.286	12.02	11.599	11.46	11.46	11.039	10.656	10.656	10.656	10.509	10.254	10.254	10.254	10.254	10.254	10.254	10.393	9.852	9.45	9.596	9.596	9.596	9.596	9.596	9.45	9.45	8.063	7.796	7.796	5.4	4.415	2.796	2.402	2.819	3.221	3.506	3.634	3.634	3.634	3.487	3.487	2.927	2.781	2.788	2.935	3.202
YDL204W	9.974	9.974	9.974	9.974	9.974	9.974	9.974	9.974	10.102	10.249	10.249	10.249	10.249	10.388	10.681	10.936	10.936	10.936	10.936	10.936	10.936	10.936	10.936	10.936	10.936	10.936	10.936	10.936	10.936	10.936	10.809	10.809	10.809	10.809	10.809	10.809	10.809	10.809	10.809	10.681	10.681	10.681	10.542	10.542	10.542	10.403	10.403	10.403	10.403
YBL032W	11.75	11.75	11.484	11.63	11.63	11.503	11.503	11.503	11.63	11.63	11.63	11.63	11.63	11.63	11.63	11.63	11.63	11.63	11.769	11.897	11.897	11.897	11.897	11.897	11.897	11.897	11.897	11.897	11.897	11.897	11.897	11.897	11.897	11.897	11.897	11.75	11.75	11.75	11.472	11.345	11.345	11.345	11.345	11.345	11.345	11.345	11.345	11.198	11.198
YJL025W	10.244	10.244	10.244	10.244	10.244	10.244	10.244	10.244	10.244	10.244	10.244	10.244	10.105	10.105	10.105	10.105	9.958	9.958	9.958	9.958	9.958	9.41	9.282	9.282	9.282	9.282	9.429	9.429	9.429	9.429	9.429	9.421	9.985	9.985	9.985	9.985	9.985	9.985	9.838	9.838	9.838	9.838	9.71	9.71	9.278	9.15	9.15	8.876	8.876
YJR024C	8.965	8.838	8.838	8.56	8.56	8.56	8.285	8.285	8.413	8.251	8.39	8.39	8.537	8.529	8.529	8.529	8.529	8.529	8.402	8.255	7.605	7.605	7.752	7.478	7.053	6.914	6.628	6.628	6.914	6.914	8.421	8.56	8.56	8.56	8.815	8.815	8.815	8.815	8.815	8.826	9.251	9.104	9.104	9.243	9.243	9.097	9.39	9.12	9.259
YGL228W	6.689	6.689	6.689	6.689	6.689	6.689	6.689	6.009	6.303	6.148	6.287	6.287	6.287	6.287	6.287	6.287	6.148	6.148	6.148	6.148	5.43	5.577	5.558	5.558	5.558	5.697	5.423	5.423	5.423	5.423	5.423	5.411	4.99	4.99	4.99	4.569	4.569	3.889	3.585	3.16	3.415	3.554	3.554	3.554	3.554	3.968	4.095	4.234	4.362
YBR189W	8.063	8.063	7.796	7.796	7.669	7.669	7.827	7.827	7.827	7.827	7.688	7.815	7.815	7.815	7.815	7.56	7.56	7.56	7.147	6.451	6.598	6.312	5.756	5.756	5.756	5.756	5.756	5.756	5.756	5.756	5.756	5.756	5.034	5.034	4.907	4.907	4.505	4.505	4.366	3.983	3.844	3.821	4.107	4.52	4.903	4.903	5.05	6.737	6.737
YLR043C	8.995	8.995	8.995	8.995	8.732	8.859	8.859	8.987	8.848	8.995	8.995	8.995	8.995	8.856	9.002	9.002	9.002	9.002	9.002	8.863	9.547	9.547	9.547	9.547	9.547	9.694	9.694	9.694	9.427	9.574	9.574	9.721	9.721	9.593	9.593	9.593	9.454	9.593	9.593	9.593	9.86	9.86	9.86	9.86	9.593	9.593	9.593	9.593	9.593
YBR029C	6.955	6.955	6.955	6.955	6.955	6.827	6.827	5.996	5.722	5.305	5.027	5.027	5.174	5.174	5.452	5.452	5.452	5.452	5.452	5.591	5.591	5.591	5.591	5.463	5.463	5.463	5.463	5.463	5.196	5.196	5.196	5.196	4.93	4.674	4.674	4.674	4.674	4.674	4.674	4.674	4.674	4.547	4.547	4.547	4.547	4.547	4.547	4.547	4.547
YNL279W	11.258	11.258	11.258	11.258	11.258	11.258	11.258	10.972	10.833	10.833	10.833	10.833	10.833	10.825	10.964	11.111	11.111	10.69	10.69	10.168	10.168	10.021	9.458	9.33	9.183	9.183	9.183	9.183	9.056	9.056	8.778	8.778	8.06	8.06	8.206	8.079	8.345	8.345	8.345	8.345	8.199	8.199	8.071	7.658	7.658	7.658	7.53	7.511	7.511
YIR018W	7.105	7.105	7.105	7.105	6.831	6.831	6.684	6.684	6.684	6.684	6.831	6.831	6.545	6.545	6.545	6.545	6.151	6.151	6.151	6.151	6.151	6.151	6.151	6.151	6.151	6.151	6.151	6.151	6.151	5.884	5.463	5.463	4.922	4.794	4.667	4.667	4.667	4.528	4.528	4.528	4.528	4.253	4.126	4.126	4.126	4.126	4.126	4.126	4.126
YDR314C	9.821	9.821	9.693	9.693	9.693	9.693	9.566	9.427	9.299	9.299	9.299	9.299	8.067	7.928	7.337	7.21	7.21	7.21	6.924	6.646	6.646	6.646	6.646	6.793	6.936	7.063	7.202	7.202	7.063	7.063	7.063	5.978	5.046	3.694	3.84	3.84	3.84	3.694	3.686	3.686	4.099	4.099	4.246	4.246	4.099	4.099	4.246	4.374	5.065
YMR152W	5.211	5.211	5.211	5.211	5.211	5.211	5.211	4.926	4.926	3.952	3.269	3.269	3.269	3.408	3.408	3.408	3.535	3.288	3.16	3.16	3.16	3.16	3.16	2.747	2.619	2.619	2.48	2.318	2.592	2.592	2.592	2.453	2.453	2.453	2.453	2.581	3.93	4.313	4.313	4.313	4.313	4.459	4.459	4.459	4.459	4.459	4.459	4.459	4.598
YMR150C	3.644	3.505	3.505	3.505	3.377	3.377	3.238	3.347	3.347	3.347	3.347	3.347	3.347	3.347	3.347	3.347	3.347	3.347	3.347	2.825	2.423	2.295	2.295	2.168	2.029	2.029	2.029	2.029	2.029	2.029	1.743	1.743	1.743	1.615	1.615	1.754	2.149	2.149	2.149	2.149	2.149	2.149	2.149	2.149	2.149	2.149	2.149	2.149	2.149
YER069W	8.406	8.139	7.992	8.12	8.12	8.12	8.259	7.985	7.857	7.857	7.857	7.857	7.857	7.857	7.324	7.316	7.316	7.316	7.316	7.023	6.305	6.305	6.305	6.305	6.305	6.305	6.305	6.305	6.019	5.872	5.853	5.853	5.853	5.853	5.853	5.714	5.714	5.549	5.549	5.688	5.688	5.688	5.56	5.56	5.286	5.432	5.286	5.286	5.286
YIL043C	4.242	4.242	4.242	3.975	5.087	4.821	4.821	4.821	4.821	4.693	4.554	4.554	4.693	5.08	5.219	5.219	5.485	5.485	5.485	5.632	5.346	5.346	5.621	5.482	5.482	5.463	5.602	5.602	5.602	5.602	5.602	5.602	5.602	6.004	6.004	6.004	6.282	6.684	6.556	6.996	6.996	6.996	6.996	6.996	6.996	7.124	6.985	7.112	7.259
YOR213C	4.915	4.915	4.915	4.915	5.054	5.32	5.595	6.271	6.842	6.842	7.259	7.259	7.387	7.387	7.387	7.387	7.387	7.387	7.387	7.387	7.387	7.387	7.387	7.515	7.793	9.187	9.187	9.465	9.465	9.465	9.465	9.604	9.604	9.604	9.604	9.604	9.604	9.604	9.604	9.604	9.604	9.604	9.604	9.751	9.751	9.751	9.878	9.878	9.878
YGL124C	0.425	0.425	0.425	0.425	0.425	0.564	0.564	0.564	0.564	0.564	0.564	0.564	0.564	0.564	0.564	0.564	0.564	0.564	0.564	0.564	0.564	0.564	0.564	0.564	0.564	0.564	0.564	0.564	0.564	0.564	0.564	0.564	0.425	0.564	0.564	0.564	0.564	0.564	0.564	0.564	0.564	0.564	0.564	0.564	0.564	0.564	0.564	0.564	0.564
YNL155W	21.756	21.609	21.756	21.628	21.628	21.628	21.628	21.636	21.636	21.636	21.763	21.763	21.763	21.763	21.763	21.763	21.763	21.636	21.636	21.636	21.636	21.636	21.636	21.636	21.636	21.636	21.358	21.643	21.643	21.643	21.643	21.643	21.643	21.504	21.377	21.377	21.377	21.377	21.377	21.23	21.091	21.091	20.798	20.798	20.798	20.798	20.651	20.512	19.971
YPL060W	8.919	9.471	9.197	9.343	9.343	9.343	9.776	10.324	10.324	10.324	10.324	10.185	10.185	10.046	10.046	10.174	10.174	10.463	10.896	10.768	10.768	10.768	10.768	10.915	10.922	11.05	11.178	11.178	11.305	11.305	11.178	11.178	10.903	11.05	11.324	11.197	11.058	11.058	11.058	11.058	11.058	11.058	11.324	11.046	10.919	11.046	11.046	11.046	11.046
YDR174W	5.425	5.425	5.425	5.425	5.425	5.425	5.425	5.425	5.425	5.425	5.425	5.425	5.425	5.286	5.286	5.286	5.286	5.286	5.286	5.286	5.286	5.286	5.286	5.286	5.286	5.286	5.286	5.286	5.158	5.158	5.158	5.019	5.019	5.019	5.019	5.019	5.019	5.019	5.019	4.892	4.892	4.892	4.892	4.892	4.636	4.636	4.636	4.231	4.231
YMR015C	4.099	4.099	4.099	4.099	4.099	4.099	4.099	2.716	2.716	2.588	2.588	2.588	2.588	2.588	2.449	2.449	2.449	2.449	2.449	2.31	2.31	2.183	2.183	2.055	2.055	2.055	1.908	1.908	1.908	1.908	1.769	1.769	1.769	1.213	1.213	1.213	1.213	1.213	0.947	0.947	0.808	0.808	0.669	0.669	0.669	0.267	0.267	0.267	0.267
YER137C	0.958	0.958	0.958	0.819	0.819	0.958	1.097	1.097	1.097	1.097	1.236	1.236	1.097	1.097	1.097	1.097	1.097	1.097	1.097	1.097	1.097	1.097	1.097	1.097	1.097	1.097	1.097	1.097	1.097	1.097	1.097	1.097	1.097	1.097	1.097	1.097	1.097	0.958	1.371	1.371	1.371	1.371	1.371	1.371	1.371	1.499	1.499	1.499	1.499
YNL108C	10.589	10.453	10.307	10.307	10.307	10.307	10.168	10.168	10.168	10.168	10.168	10.168	10.168	10.295	10.423	10.423	10.423	10.423	10.423	10.423	10.423	10.284	10.284	10.284	10.412	10.558	10.558	10.716	10.716	10.716	10.716	10.716	10.577	10.577	10.303	10.303	10.164	10.164	10.164	10.164	9.897	9.77	9.916	9.916	9.916	9.916	9.777	9.777	9.777
YIL004C	2.044	2.044	2.044	2.044	2.044	2.044	2.172	2.172	2.172	2.172	2.033	2.033	2.033	2.033	2.033	2.033	2.307	2.307	2.307	2.307	2.307	2.307	2.585	3.937	4.775	5.328	5.455	5.455	5.455	5.85	5.989	5.989	5.989	5.989	5.989	5.989	5.989	6.116	6.116	6.263	6.263	6.263	6.263	6.263	6.263	6.263	6.391	6.391	6.793
YKR090W	3.096	3.096	3.351	3.498	3.498	3.498	3.753	4.027	4.027	4.174	4.302	4.302	4.302	4.302	4.302	4.302	4.163	4.163	4.302	4.302	4.843	4.843	4.843	4.843	4.843	4.704	4.704	4.85	4.85	4.85	4.85	4.85	4.85	4.85	4.85	4.85	4.85	4.85	4.85	4.85	4.85	4.723	4.723	4.723	4.723	4.723	4.723	4.704	4.704
YGL200C	5.876	5.876	5.876	5.876	5.737	5.737	5.471	5.482	5.493	5.493	5.493	5.493	5.493	5.493	5.493	5.366	5.366	5.366	5.366	5.366	5.366	5.366	5.366	5.366	5.366	5.366	5.366	5.366	5.238	5.099	4.952	5.091	5.091	5.091	5.091	5.091	5.091	5.091	5.091	5.091	5.091	5.091	5.091	5.091	5.091	5.091	5.091	5.091	5.091
YJR104C	11.623	11.623	11.901	11.901	11.901	11.912	11.912	11.912	11.912	11.784	12.07	12.07	12.07	12.07	12.07	12.07	12.07	12.07	12.07	12.07	12.07	11.931	11.931	11.792	11.792	11.792	11.792	11.792	11.792	11.939	11.939	11.518	11.518	11.518	11.518	10.977	10.977	10.977	10.977	10.405	10.405	10.112	9.984	9.984	9.984	9.845	9.845	9.424	8.605
YJR141W	8.333	8.333	8.059	8.059	8.059	8.059	8.059	7.495	7.349	7.202	7.202	7.341	7.33	7.337	7.198	7.198	7.198	7.345	7.345	7.206	7.206	6.823	6.545	6.545	6.673	7.229	7.653	7.653	7.653	7.653	7.8	7.8	7.8	7.8	7.8	7.8	7.8	7.8	7.672	7.672	7.672	7.672	7.672	7.672	6.88	6.88	6.752	6.91	7.462
YDR104C	5.136	5.136	5.53	5.53	5.53	5.53	5.53	5.53	5.402	5.402	5.53	5.53	5.53	5.53	5.53	5.53	5.53	5.53	5.53	5.53	5.402	5.658	5.658	5.658	5.658	5.658	5.658	5.658	5.658	5.658	5.658	5.658	5.658	5.658	5.658	5.658	5.658	5.658	5.658	5.658	5.658	5.658	5.658	5.658	5.658	5.658	5.53	5.53	5.53
YLR167W	5.174	5.027	4.899	4.899	4.899	4.899	4.899	4.899	4.899	4.899	4.772	4.772	4.772	4.772	4.652	4.652	4.652	4.652	4.652	4.652	4.798	5.073	5.073	5.212	5.212	5.212	5.212	5.212	4.377	3.972	3.972	3.972	3.284	3.284	3.284	3.558	3.029	3.029	3.029	3.156	3.156	3.156	3.686	4.257	4.257	4.385	4.385	4.385	4.806
YNL056W	5.858	5.858	5.858	5.858	5.858	5.858	5.858	5.166	5.166	4.911	4.764	4.479	4.065	3.799	3.799	3.799	3.799	3.799	3.799	3.652	3.513	3.513	3.513	3.246	3.1	2.423	2.423	2.277	2.149	2.149	2.149	2.149	2.149	2.149	2.149	2.149	2.149	2.149	2.149	2.149	2.149	2.002	1.875	1.875	1.747	1.747	1.747	1.747	1.747
YDR487C	7.897	7.897	7.612	7.612	7.187	6.488	6.488	6.488	6.075	5.68	5.68	5.68	5.68	5.68	5.68	5.68	5.414	5.414	5.267	5.012	5.012	4.591	4.591	4.591	4.591	4.591	4.591	4.591	4.591	2.682	2.137	2.137	2.137	2.137	2.137	1.735	1.735	1.735	0.522	0.533	0.672	0.545	0.823	0.962	0.962	1.506	1.506	1.506	1.506
YFR047C	8.532	8.513	8.247	8.247	7.98	7.304	7.056	7.056	7.056	6.909	6.909	6.909	6.909	6.909	6.909	6.909	6.909	7.056	7.056	7.056	7.056	6.515	6.515	5.824	5.403	5.147	5.294	5.294	5.294	5.294	5.294	5.02	5.02	4.742	4.046	3.239	2.837	2.837	2.307	1.65	1.65	1.503	1.495	1.495	1.495	1.356	1.612	2.16	2.705
YNL222W	7.282	8.143	8.143	8.143	8.143	8.695	9.128	9.128	9.267	9.406	9.406	9.406	9.406	9.406	9.406	9.533	9.533	9.533	9.947	10.627	10.627	10.754	10.754	10.754	10.754	10.754	10.754	10.766	10.766	10.766	10.766	10.766	10.766	10.766	10.766	10.766	10.766	10.766	10.766	10.766	10.766	10.766	10.766	10.766	10.766	10.766	10.766	10.638	10.638
YGL086W	8.983	8.983	8.983	8.983	9.239	9.524	10.479	10.625	10.9	10.9	10.9	10.9	10.9	10.9	10.9	11.185	11.185	11.185	11.185	11.185	11.185	11.185	11.324	11.324	11.471	11.61	11.61	11.61	11.61	11.324	11.463	11.463	11.719	11.591	11.591	11.591	11.591	11.591	11.719	11.719	11.719	11.719	11.719	11.591	11.591	11.591	11.591	11.591	11.591
YOL128C	0.278	0.278	0.278	0.278	0.278	0.278	0.278	0.278	0.278	0.278	0.278	0.139	0.139	0.139	0.139	0.267	0.267	0.267	0.267	0.413	0.413	0.413	0.552	0.552	0.552	0.552	0.552	0.552	0.552	0.552	0.552	0.552	0.552	0.552	0.552	0.552	0.808	0.808	0.808	0.808	0.808	0.808	0.808	0.808	1.093	1.232	1.232	1.232	1.518
YAR002C-A	4.953	5.092	5.092	5.092	5.231	5.231	5.358	6.166	6.166	6.313	6.313	6.313	6.313	6.452	6.452	6.452	6.452	6.027	6.155	6.294	6.155	5.734	6.008	6.421	7.094	7.094	7.094	7.646	7.646	7.646	7.939	7.939	7.939	7.939	7.939	7.939	8.214	8.619	9.596	10.817	10.817	10.817	10.817	10.817	10.817	10.551	10.551	10.551	10.551
YDL025C	8.777	9.19	9.19	9.19	9.19	9.19	9.19	9.19	9.337	9.337	9.484	9.484	9.484	9.484	9.484	9.484	9.484	9.63	9.63	9.63	9.63	9.63	9.491	9.491	9.491	9.63	9.491	9.491	9.619	9.619	9.619	9.619	9.619	9.619	9.619	9.619	9.619	9.758	9.619	9.619	9.619	9.619	9.619	9.619	9.619	9.619	9.48	9.48	9.48
YKR016W	6.042	6.042	6.042	4.922	4.795	4.941	4.941	5.64	6.054	6.054	6.054	6.054	6.873	7.699	8.113	8.113	8.113	8.113	8.113	8.379	8.379	8.526	8.526	8.526	8.526	8.526	8.526	8.526	8.526	8.526	8.526	8.526	8.526	8.526	8.526	8.387	8.387	8.387	8.387	8.24	8.24	8.24	8.24	8.24	8.24	8.24	8.113	8.113	8.113
YOL097W-A	0.552	0.552	0.552	0.552	0.552	0.552	0.552	0.691	0.977	0.977	0.977	0.977	0.977	0.977	0.977	0.977	0.977	0.977	0.977	1.27	1.27	1.27	1.27	1.545	1.684	2.086	2.086	2.086	2.086	2.086	2.086	2.086	2.086	2.213	2.36	2.36	2.499	2.499	2.499	2.499	2.499	2.499	2.499	2.499	2.499	2.499	2.499	2.499	2.499
YDL108W	10.747	10.747	10.747	10.48	10.341	10.341	10.341	10.341	10.341	10.341	10.341	9.796	8.259	7.827	7.444	7.444	7.827	7.827	7.974	7.541	7.402	7.402	7.117	6.978	6.267	3.919	3.772	3.517	3.517	3.644	3.783	4.332	4.332	4.332	4.077	4.204	3.802	3.968	3.957	3.957	3.976	4.381	4.381	4.381	4.795	4.648	4.787	4.787	4.787
YLR139C	5.549	5.696	5.842	5.981	6.109	6.109	6.109	6.109	6.109	6.109	6.109	6.109	6.109	5.962	5.962	6.237	6.65	7.071	7.905	7.905	7.905	7.905	7.905	7.905	8.033	8.326	8.879	8.879	8.879	8.879	8.879	8.879	8.879	8.879	8.879	9.025	9.025	9.153	9.439	9.439	9.439	9.439	9.439	9.45	9.45	10.014	10.014	10.014	10.014
YLR058C	9.705	9.705	9.705	9.705	9.705	9.705	9.705	8.84	8.446	7.638	7.638	7.638	7.499	7.499	7.499	7.499	7.499	7.499	7.499	6.955	6.819	6.692	6.692	6.564	6.564	6.297	6.158	6.158	6.158	6.158	6.158	6.158	6.158	6.158	6.158	5.873	5.873	5.745	5.745	5.745	5.745	5.745	5.617	5.617	5.332	5.332	5.204	5.204	5.204
YPL258C	7.871	7.852	7.852	7.852	7.852	7.979	7.979	7.979	7.979	7.979	7.979	7.979	7.979	7.979	7.979	7.979	7.979	8.118	8.118	8.118	8.118	8.118	7.705	7.705	7.705	7.705	7.438	7.164	7.025	7.025	7.025	6.886	6.758	6.905	6.905	6.905	6.766	6.785	7.052	7.052	7.052	7.052	7.052	6.766	6.766	6.766	6.627	7.296	7.296
YDR516C	4.547	4.547	4.547	4.547	4.547	4.547	4.408	4.269	4.269	4.269	4.269	4.408	4.408	4.408	4.408	4.408	4.408	4.408	4.408	4.555	4.555	4.555	4.555	4.555	4.555	4.555	4.555	4.555	4.555	4.555	4.555	4.555	4.555	4.701	4.968	4.968	4.968	4.968	4.968	4.968	4.968	4.968	4.968	4.968	4.968	4.968	5.107	5.107	5.107
YBR165W	9.014	9.014	9.014	9.014	9.014	9.014	9.014	9.014	9.014	9.014	9.014	9.014	9.014	9.014	9.014	8.728	8.589	8.589	9.269	9.269	9.269	9.269	9.269	9.269	9.269	9.269	9.269	9.269	9.269	9.269	9.269	9.269	9.269	9.269	9.269	9.269	9.269	9.122	9.122	9.122	9.122	9.122	9.122	9.122	9.122	9.122	8.705	8.705	8.705
YNL099C	8.097	8.236	8.236	8.364	8.364	8.364	8.364	8.364	8.364	8.491	8.491	8.491	8.491	8.491	8.491	8.619	8.619	8.619	8.48	8.627	8.499	8.646	8.646	8.792	8.792	8.792	8.792	8.792	8.792	8.518	7.992	7.992	7.992	7.992	7.992	7.992	7.992	7.846	7.688	7.263	7.124	7.124	7.124	7.271	7.271	7.271	7.41	7.41	7.41
YHR198C	10.343	10.343	10.471	9.543	9.543	9.269	9.013	8.739	9.141	9.013	9.013	9.013	9.013	9.013	9.013	8.874	8.225	8.187	8.608	10.911	10.911	10.911	10.772	10.772	10.772	10.93	10.93	11.216	11.216	11.216	11.216	11.216	10.81	10.81	10.671	10.671	10.671	10.81	10.663	10.938	10.938	10.517	10.517	10.389	9.848	9.72	9.732	9.732	9.732
YNL087W	11.31	11.31	11.31	11.31	11.31	11.31	11.31	11.31	11.31	11.31	11.171	11.171	11.171	11.171	11.171	11.171	11.171	11.171	10.758	10.758	10.758	10.758	7.587	6.749	6.749	6.749	6.621	6.208	6.208	6.069	6.069	5.922	5.914	5.914	5.914	5.914	5.463	5.324	5.324	5.196	4.93	4.791	4.791	3.817	3.269	3.13	3.13	3.13	2.442
YDR393W	7.823	7.016	7.016	7.282	6.861	7.263	7.402	7.256	7.256	6.823	6.823	6.576	6.32	6.174	6.027	5.76	5.591	5.707	7.627	7.627	7.774	7.646	7.646	7.774	7.774	7.913	7.913	7.62	7.62	7.747	7.747	7.894	7.894	7.894	8.3	8.3	8.86	8.86	9.547	9.547	9.547	9.98	10.513	10.513	10.513	10.513	10.641	10.513	10.385
YOR295W	7.846	7.03	7.169	7.425	8.446	8.446	9.115	10.513	10.513	11.223	11.223	11.223	11.37	11.37	11.509	11.655	11.655	11.655	11.655	11.783	11.636	11.636	10.949	11.779	11.779	11.779	11.779	11.907	12.042	12.042	12.042	12.042	11.617	12.031	12.031	12.031	12.031	12.031	12.031	12.031	12.031	12.031	12	12	12.267	12.688	12.688	12.688	12.688
YKL181W	9.037	9.176	9.176	9.736	9.736	9.736	9.736	9.589	9.717	9.717	9.717	9.717	9.717	9.717	9.717	9.717	9.717	9.717	9.57	9.57	9.57	9.431	9.431	9.431	9.431	9.431	9.431	9.431	9.431	9.284	9.284	9.284	9.284	8.736	8.736	8.473	8.6	8.6	8.473	8.473	8.473	8.473	8.326	8.326	8.326	8.619	8.619	8.766	8.766
YHR063C	4.189	4.614	4.614	4.76	4.76	4.76	4.899	5.41	5.549	5.549	5.549	5.549	5.421	5.421	5.421	5.421	5.549	5.549	5.549	5.962	5.962	5.962	6.101	6.101	6.101	6.101	5.974	5.974	6.545	6.545	6.545	6.545	6.545	6.398	6.252	6.252	6.518	6.518	6.785	6.932	7.21	7.21	7.21	7.21	7.21	7.221	7.507	7.507	7.507
YAL016W	11.61	11.61	11.738	11.738	11.738	11.738	11.738	11.738	11.738	11.61	11.61	11.61	11.61	11.61	11.61	11.61	11.61	11.61	11.61	11.61	11.61	11.61	11.61	11.61	11.482	11.355	11.355	11.355	11.355	11.355	11.355	11.355	11.216	11.069	11.069	10.93	10.93	10.93	10.663	10.524	10.524	10.524	10.524	10.378	10.092	10.092	9.953	9.953	9.953
YLR456W	5.192	5.192	4.898	5.045	4.917	4.917	4.917	5.056	5.056	5.056	5.056	5.056	5.056	4.929	4.801	4.801	4.801	4.546	4.546	4.546	5.094	5.094	5.094	5.094	5.241	5.241	5.241	5.241	5.241	5.23	5.23	5.624	5.624	5.624	5.624	5.624	5.624	5.624	5.752	5.752	5.752	5.752	5.752	5.752	5.752	5.752	5.752	5.752	5.624
YLR016C	7.756	7.756	7.234	7.099	7.52	7.52	7.805	7.805	7.805	7.944	7.944	7.798	7.798	7.798	7.67	7.659	8.072	7.944	8.091	8.091	8.091	8.091	8.091	7.963	8.091	8.331	8.312	9.158	12.009	12.009	12.009	12.009	12.009	12.009	12.009	12.009	12.009	11.87	11.87	11.87	11.87	12.828	12.956	12.956	13.084	13.23	13.358	13.358	13.23
YHR143W-A	3.374	3.374	3.374	3.374	3.374	3.374	3.374	3.374	3.374	3.374	3.521	3.521	3.521	3.521	3.374	3.374	3.374	3.374	3.227	3.227	3.227	3.227	3.227	3.355	3.355	3.355	3.355	3.355	3.355	3.355	3.355	3.494	3.494	3.494	3.494	3.494	3.494	3.494	3.494	3.494	3.494	3.494	3.494	3.347	3.22	3.22	3.22	3.22	3.22
YNL331C	7.225	7.225	7.225	7.225	7.225	6.673	5.726	5.452	5.313	5.313	5.019	5.166	4.899	4.888	4.888	4.888	4.888	3.404	3.276	3.276	3.276	3.276	3.276	3.276	3.276	3.423	3.423	3.423	3.423	3.423	3.423	3.423	3.423	3.423	3.295	3.156	3.156	3.284	3.137	3.374	3.235	3.235	3.107	3.107	3.235	3.374	3.374	3.374	3.374
YMR199W	3.168	3.295	3.295	3.295	3.442	3.442	3.442	3.442	3.442	3.442	3.442	3.442	3.442	3.442	3.442	3.442	3.442	3.442	3.442	3.589	3.589	3.442	3.442	3.303	3.442	3.175	3.175	3.175	3.175	3.175	3.303	3.303	3.303	3.303	3.303	3.303	3.303	3.303	3.303	3.303	3.156	3.295	3.562	3.562	3.562	3.562	3.562	3.562	3.562
YMR175W-A	1.991	1.991	1.991	1.991	1.991	1.991	2.137	2.137	2.276	2.137	2.137	2.137	2.265	2.265	2.265	2.126	1.593	1.593	1.593	1.867	1.867	2.28	2.427	2.566	2.566	2.566	2.705	2.983	4.301	4.301	4.301	4.301	4.429	4.959	4.959	5.098	5.237	5.237	5.522	5.522	5.669	6.259	6.259	6.406	6.406	6.406	6.406	6.8	7.086
YNL010W	5.868	5.868	5.868	6.007	6.146	6.146	6.146	6.146	6.146	6.146	6.274	6.274	6.402	6.402	6.402	6.402	6.402	6.402	6.402	6.402	6.402	6.402	6.402	6.402	6.402	6.402	6.402	6.402	6.402	6.402	6.402	6.402	6.402	6.402	6.402	6.402	6.402	6.402	6.402	6.402	6.402	6.402	6.402	6.402	6.402	6.135	5.996	5.996	4.891
YDR502C	4.453	4.453	4.326	4.326	4.048	3.92	4.048	4.048	4.048	4.048	4.048	4.048	3.901	3.901	3.901	3.901	3.901	3.615	3.615	3.615	3.615	3.615	3.615	3.615	3.615	3.615	3.615	3.615	3.615	3.754	3.754	3.754	3.608	3.608	3.608	3.608	3.461	3.059	3.059	3.059	3.059	2.792	2.792	2.792	2.646	1.935	1.788	1.661	1.661
YIL030C	4.246	4.246	4.392	4.392	5.246	5.246	5.832	5.832	6.107	6.381	6.528	6.821	6.821	6.821	6.821	7.204	7.204	7.204	7.204	7.204	7.204	7.204	7.204	7.204	7.204	7.204	7.332	7.332	7.332	7.478	7.478	7.478	7.478	7.478	7.478	7.478	7.478	7.478	7.478	7.351	7.351	7.223	7.351	7.351	7.351	7.351	7.351	7.351	7.351
YJL127C	7.134	7.134	7.134	7.134	7.134	8.208	9.463	10.151	10.29	10.29	10.29	11.109	10.835	10.835	10.835	11.248	11.669	11.669	11.669	11.669	11.669	11.669	11.669	11.669	11.808	12.642	13.195	13.195	13.195	13.334	13.48	13.48	13.48	13.48	13.608	13.608	13.608	13.608	13.608	13.608	14.296	14.168	14.168	14.168	14.168	14.168	14.029	14.029	14.322
YER159C	4.246	4.246	4.107	3.976	3.848	3.307	3.307	3.307	3.307	3.168	2.638	2.638	2.638	2.638	2.638	2.492	2.758	3.179	3.179	3.307	3.856	3.856	3.856	3.856	4.141	4.269	4.269	4.397	4.81	4.957	4.957	4.957	4.957	5.096	5.096	5.096	5.096	5.096	5.096	5.096	5.096	4.968	4.968	4.968	5.107	5.235	5.235	5.235	5.088
YDL066W	11.987	11.701	11.848	12.265	12.265	12.265	12.265	12.265	12.265	12.392	12.373	12.373	12.373	12.373	12.512	12.373	12.373	12.373	12.373	12.373	12.373	12.373	12.501	12.501	12.501	12.501	12.354	12.354	12.354	12.354	12.354	12.354	12.354	12.354	12.354	12.354	12.354	12.354	12.08	11.952	12.347	12.347	12.347	12.347	12.347	12.347	12.347	12.347	12.347
YMR294W	11.949	11.675	10.998	10.998	10.871	10.871	11.137	10.998	10.998	10.998	10.998	10.859	10.859	10.859	10.72	10.72	10.465	10.465	10.318	10.318	10.04	10.04	10.04	10.04	10.04	10.04	10.04	9.252	9.105	9.105	9.105	9.105	8.831	8.703	8.703	8.703	8.703	8.703	8.556	8.556	8.556	6.373	5.265	5.265	5.265	5.404	5.67	5.67	5.67
YIL126W	12.298	12.298	12.298	12.298	12.298	12.298	12.298	12.159	12.159	12.159	12.159	12.159	12.159	12.159	12.159	12.159	11.742	11.328	11.201	10.915	10.915	10.915	10.915	10.915	10.915	10.363	10.235	9.841	9.841	9.841	9.025	8.886	8.886	8.886	8.74	8.74	7.959	7.673	7.673	6.839	6.711	6.143	6.143	5.997	5.997	6.143	4.393	3.735	2.349
YOR383C	7.864	7.864	7.864	7.992	7.992	7.992	7.992	7.992	7.992	7.992	7.853	7.853	7.853	7.169	7.169	7.169	7.03	7.03	7.169	7.297	7.436	7.436	7.436	7.564	7.564	7.564	7.564	7.564	7.436	7.289	7.297	7.297	7.297	7.023	6.884	7.162	7.162	7.162	7.162	7.023	7.169	7.169	7.169	7.158	6.88	6.88	7.135	7.568	7.568
YKL135C	11.279	11.279	11.279	11.279	11.279	11.407	11.546	11.546	11.692	13.033	13.18	13.18	13.18	13.18	13.18	13.18	13.18	13.18	13.18	13.18	13.18	13.18	13.18	13.435	13.435	14.131	14.409	14.555	14.555	14.555	14.555	14.555	14.555	14.555	14.555	14.555	14.555	14.555	14.555	14.555	14.694	14.694	14.969	14.969	15.108	15.108	15.108	15.108	15.108
YDL189W	11.482	11.482	11.482	11.482	11.482	11.482	11.737	11.876	13.214	13.214	13.882	13.882	14.461	14.589	14.736	15.269	15.269	15.269	15.269	15.269	15.269	15.269	15.269	15.416	15.416	15.416	15.416	15.543	15.543	15.543	15.543	15.543	15.543	15.543	15.543	15.543	15.543	15.543	15.543	15.543	15.543	15.682	15.682	15.536	15.397	15.397	15.397	15.397	15.397
YBL088C	7.787	7.787	7.659	7.659	7.659	7.659	7.659	7.659	7.659	7.659	7.088	6.096	6.088	6.216	6.216	6.509	6.509	6.509	6.509	6.381	6.265	6.276	6.276	6.149	6.149	6.149	6.149	6.149	6.149	6.01	6.01	6.01	6.295	6.295	6.423	6.295	6.57	6.442	6.442	6.295	6.295	6.295	6.149	6.002	5.149	5.276	5.149	5.149	5.276
YPR147C	5.993	6.248	6.395	6.395	6.522	6.522	6.522	5.854	5.429	5.429	5.545	5.557	5.557	5.557	5.557	5.831	5.437	5.282	6.101	6.101	6.101	6.12	5.981	5.981	5.981	5.981	5.981	5.981	5.981	5.981	5.981	5.981	5.981	6.128	6.128	6.128	6.402	6.402	6.677	6.804	6.677	6.677	6.677	6.677	6.677	6.538	6.804	6.804	6.538
YHL015W	4.287	4.287	4.287	4.287	4.287	4.287	4.287	4.287	4.287	4.287	4.287	4.287	4.287	4.287	4.287	4.287	4.287	4.287	4.287	4.148	4.148	4.148	4.148	3.87	3.87	3.87	3.87	3.731	3.731	3.731	3.731	3.731	3.731	3.731	3.731	3.453	3.453	3.453	3.453	3.453	3.453	3.453	3.453	3.453	3.453	3.453	3.314	3.314	3.314
YDR530C	6.248	6.722	7.128	7.267	7.267	7.267	7.267	7.267	7.128	7.117	7.117	7.117	7.128	7.785	8.315	8.991	10.576	10.576	10.851	11.538	12.898	12.898	12.898	13.037	13.293	13.293	13.872	13.872	14.011	14.277	14.277	14.277	14.405	14.258	14.131	14.277	14.15	14.296	14.296	14.296	14.296	14.296	14.296	14.296	14.169	14.169	14.169	14.169	14.296
YCR028C-A	15.236	15.236	15.63	15.769	15.769	15.908	16.476	16.476	16.476	16.476	16.329	16.99	16.851	16.851	16.851	17.137	17.137	17.137	17.137	17.137	17.137	17.276	17.276	17.276	17.276	17.276	17.276	17.404	17.404	17.798	17.798	18.072	18.211	18.211	18.613	18.752	18.752	18.752	18.625	18.625	18.764	18.752	18.752	18.899	18.899	18.899	18.899	18.899	18.899
YGL090W	3.72	3.72	3.72	4.288	4.945	6.177	6.177	6.316	6.444	6.444	6.718	7.368	7.515	7.654	7.654	7.654	7.781	7.781	7.781	7.781	7.781	8.322	8.322	8.322	8.195	8.608	8.894	8.894	9.021	9.021	9.16	9.16	9.16	9.16	9.16	9.288	9.16	9.16	9.16	9.16	9.16	9.446	9.732	10.292	10.419	10.547	11.088	11.088	10.96
YJR108W	11.998	11.998	11.604	11.743	11.743	11.743	11.743	11.743	11.743	11.743	11.871	11.871	11.743	11.743	11.743	11.743	11.743	11.604	11.604	11.604	11.465	10.581	10.435	10.416	10.416	10.543	10.543	10.416	10.66	10.66	10.66	10.66	10.66	10.66	10.66	10.66	10.235	9.822	9.528	9.528	9.656	9.656	10.197	10.599	10.599	10.738	10.738	10.738	10.738
YLR356W	9.097	9.097	9.097	9.499	9.499	9.499	9.499	9.499	9.499	9.499	9.353	9.48	9.48	9.48	9.48	9.48	9.48	9.48	9.48	9.48	9.48	9.48	9.48	9.48	9.48	9.48	9.48	9.48	9.48	9.48	9.341	9.341	9.341	9.341	9.341	9.488	9.488	9.488	9.488	9.488	9.488	8.797	8.797	8.943	9.075	9.075	9.075	9.075	8.781
YNL084C	6.88	7.019	7.158	7.297	7.436	7.436	7.436	7.436	7.436	7.575	9.345	9.217	9.217	9.217	9.766	9.766	10.04	10.04	10.453	11.385	11.385	11.385	11.779	11.779	11.907	11.907	11.907	12.478	13.019	13.286	13.286	13.286	13.286	13.286	13.286	13.139	13.139	13	13.699	13.985	13.985	13.985	13.985	14.113	14.113	14.113	14.113	14.252	14.252
YGR085C	1.213	1.213	1.213	1.213	1.213	1.213	1.213	1.213	1.213	1.213	1.213	1.074	1.074	1.074	1.202	1.063	1.063	0.924	0.924	0.924	0.924	1.191	1.191	1.33	1.457	1.457	1.457	1.457	1.457	1.585	1.852	1.991	1.991	1.991	1.991	1.991	2.137	2.137	2.265	2.265	2.265	2.265	2.265	2.265	2.265	2.265	2.137	2.01	2.01
YAL012W	11.69	11.69	11.69	11.69	11.69	11.69	11.69	11.69	11.265	11.265	11.265	11.265	11.265	11.265	11.265	11.265	11.126	11.126	11.126	11.126	11.126	11.126	11.126	10.998	10.705	10.705	10.566	10.438	10.585	10.033	9.886	9.886	9.886	9.886	9.886	9.6	9.187	9.187	9.059	9.059	9.198	8.53	7.891	7.891	7.891	7.764	7.764	7.617	7.617
YER184C	13.604	13.732	13.732	13.732	13.732	13.732	13.871	13.871	13.871	13.871	13.871	13.871	13.743	13.743	13.743	13.743	13.604	13.465	13.318	13.318	13.318	13.318	13.318	13.318	13.446	13.446	13.446	13.021	12.875	12.875	12.875	12.875	12.875	12.875	12.875	12.6	12.322	12.195	12.195	12.048	12.187	12.315	12.315	12.315	12.176	12.176	12.176	11.755	11.627
YGR101W	6.365	6.64	6.188	6.455	6.744	6.32	6.605	6.605	7.737	7.737	7.864	7.864	7.992	7.992	7.992	7.992	7.992	7.992	7.992	8.285	8.285	8.285	8.285	8.285	8.285	8.285	8.285	8.285	8.424	8.571	8.432	8.432	8.432	8.432	8.432	8.579	8.579	9.101	9.112	9.112	9.518	9.664	9.792	9.792	9.792	9.92	10.352	10.352	10.352
YIL075C	13.857	13.857	13.857	13.985	13.985	13.985	13.985	13.985	13.985	13.985	13.985	13.985	13.985	13.985	13.985	13.985	13.985	13.985	13.985	13.857	13.985	13.985	13.985	13.985	13.985	13.985	13.985	13.985	13.985	13.985	13.985	13.985	13.985	13.985	13.985	13.985	13.985	13.985	13.985	13.985	13.985	13.846	13.846	13.846	13.846	13.846	13.572	13.433	13.433
YOR320C	4.745	5.139	5.139	5.139	5.425	5.425	6.113	6.113	6.113	6.113	6.113	6.113	6.113	6.113	5.816	6.082	6.202	6.202	6.202	6.202	6.202	6.762	7.176	7.589	8.119	8.258	8.536	8.536	8.682	8.682	8.682	8.536	8.536	8.536	8.397	8.397	8.397	8.397	8.524	8.524	8.524	8.524	8.524	8.652	8.517	8.772	8.772	8.772	8.772
YMR253C	9.372	9.518	9.646	10.198	10.198	10.198	10.198	10.198	10.21	10.368	10.368	10.495	10.495	10.495	10.495	10.495	10.495	10.495	10.495	10.495	10.495	10.495	10.356	10.495	10.495	10.495	10.495	10.495	10.495	10.495	10.495	10.495	10.495	10.495	10.634	10.495	10.495	9.954	9.808	9.947	9.101	8.815	8.402	8.541	8.541	8.669	8.53	8.53	8.53
YLR405W	9.457	9.457	9.585	9.585	9.585	9.446	9.446	9.446	9.307	9.179	9.318	9.318	9.743	9.743	9.743	9.743	9.743	9.743	9.743	9.743	9.743	9.743	9.743	9.743	9.743	9.743	9.743	9.615	9.615	9.615	9.615	9.33	8.218	7.684	7.282	7.282	7.282	7.282	7.282	7.282	7.549	8.101	8.101	7.955	7.955	7.955	7.383	7.256	7.402
YLR287C	9.932	9.785	9.785	9.785	9.785	9.774	10.589	11.111	11.258	11.258	11.258	11.258	11.652	12.343	12.343	13.035	13.035	13.035	12.888	12.888	12.888	12.888	13.016	13.143	13.143	13.696	13.696	13.696	13.696	13.696	13.696	13.696	13.696	13.696	13.696	13.696	13.696	13.696	13.696	13.696	13.696	13.696	13.696	13.696	13.313	13.313	13.313	13.44	13.44
YER118C	6.992	7.939	7.939	7.939	7.939	7.939	7.939	7.939	8.078	8.078	8.364	8.364	8.491	8.364	8.364	8.364	8.364	8.364	8.217	8.217	7.653	7.653	7.8	7.495	7.495	7.762	8.029	8.156	8.156	8.164	8.292	8.419	8.419	8.419	8.833	8.833	8.833	8.833	8.833	8.833	8.833	8.833	8.833	8.833	8.833	8.833	8.833	8.833	8.705
YDR013W	9.206	9.067	8.928	8.928	9.334	9.353	9.511	9.372	9.372	9.372	9.233	9.233	9.075	9.075	9.202	8.936	8.936	9.191	8.917	8.917	8.496	8.623	8.484	8.484	8.357	8.357	8.229	7.511	7.511	7.53	7.658	8.075	8.075	8.349	8.917	8.917	8.917	8.77	8.917	9.056	9.075	9.202	8.639	8.639	9.071	9.199	10.071	10.364	10.364
YMR185W	12.434	12.434	12.434	12.434	12.307	12.168	12.168	12.04	12.04	12.04	12.04	12.04	12.04	12.04	12.04	12.04	12.04	12.04	12.04	12.04	12.04	12.04	12.04	12.04	11.901	11.901	11.901	11.901	11.901	11.901	11.627	11.48	11.48	11.48	11.067	11.067	11.067	11.067	10.92	10.92	10.646	10.371	10.371	10.244	9.267	8.861	7.876	7.598	7.598
YHR117W	5.644	4.779	5.309	5.309	5.309	5.309	5.437	5.004	4.877	4.877	4.374	5.061	4.922	5.061	5.61	5.61	5.61	5.61	6.309	6.576	6.703	6.997	6.997	6.997	6.997	6.997	6.997	7.143	7.143	7.143	7.29	7.418	7.418	7.418	7.418	7.418	7.418	7.418	7.418	7.143	7.282	7.282	7.282	7.282	7.421	7.421	7.568	7.707	7.707
YCR086W	0.394	0.394	0.394	0.394	0.394	0.394	0.267	0.267	0.267	0.267	0.267	0.267	0.267	0.267	0.267	0.267	0.267	0.267	0.267	0.267	0.267	0.267	0.267	0.267	0.267	0.267	0.267	0.267	0.128	0.128	0.128	0.128	0.128	0.128	0.128	0.128	0.128	0.128	0.274	0.274	0.274	0.274	0.274	0.274	0.274	0.274	0.274	0.274	0.274
YPL209C	4.347	3.806	4.208	4.208	4.208	4.08	4.08	4.08	3.941	3.941	3.655	3.655	3.381	3.242	3.242	3.025	2.769	2.769	2.769	2.63	3.318	4.114	4.509	4.509	4.509	4.509	5.436	5.575	5.869	5.869	5.869	5.741	5.869	5.869	5.869	5.869	6.015	6.154	6.154	6.282	6.421	6.714	7.394	7.394	7.522	7.522	7.65	7.935	7.935
YPR072W	0.56	0.56	0.56	0.699	0.699	0.699	0.699	0.699	0.699	0.699	0.699	0.699	0.699	0.838	0.838	0.838	0.838	0.838	0.838	0.838	0.838	0.838	0.838	0.838	0.838	0.838	0.838	0.838	0.838	0.838	0.838	0.838	0.838	0.838	0.838	0.838	0.838	0.838	0.838	0.838	0.838	0.966	1.105	1.105	1.105	1.105	1.105	1.105	1.105
YKL010C	6.436	6.436	6.444	6.591	6.591	6.857	7.004	7.549	7.549	7.676	7.676	8.345	8.897	8.897	9.164	9.164	9.604	9.604	9.604	9.604	9.604	9.604	9.604	9.604	9.604	9.604	9.859	9.859	9.859	9.859	10.01	10.01	10.01	9.863	9.863	9.863	9.863	9.863	9.863	9.863	9.863	9.863	9.863	9.724	9.724	9.724	9.871	9.871	9.871
YCL034W	11.494	11.494	11.494	11.366	11.494	11.633	11.9	12.441	12.568	12.568	12.568	12.568	12.568	12.568	12.568	12.568	12.568	12.715	12.854	12.854	12.854	12.854	12.854	12.854	12.854	12.854	12.854	12.854	12.854	12.854	12.707	12.568	12.568	12.568	12.568	12.568	12.568	12.163	11.885	11.738	11.738	11.738	11.738	11.738	11.738	11.591	11.591	11.452	11.452
YGL186C	11.063	11.063	11.063	11.063	11.063	10.924	10.924	10.924	10.924	10.777	10.916	10.777	10.777	10.777	10.777	10.503	10.503	10.503	10.375	10.368	10.229	10.229	10.229	10.507	10.507	10.507	10.507	10.507	10.507	10.638	10.638	10.638	10.638	10.638	10.638	10.638	10.213	10.213	10.213	10.213	10.213	10.074	10.074	10.074	10.074	10.074	10.074	10.074	9.935
YJL076W	3.084	3.223	3.223	3.223	3.223	3.223	3.223	3.223	3.223	3.223	3.223	3.223	3.223	3.223	3.095	3.234	3.107	3.107	3.107	3.107	3.107	3.107	3.107	3.107	3.107	2.979	2.979	2.979	2.979	2.832	2.832	3.373	3.362	3.362	3.501	3.373	3.373	3.373	3.385	3.385	3.512	3.512	3.512	3.512	3.512	3.512	3.64	3.501	3.501
YMR060C	10.717	10.717	10.717	10.863	10.863	10.863	10.863	10.863	10.863	10.863	10.863	10.863	11.002	11.002	11.13	11.543	11.945	11.945	11.945	11.945	11.945	11.945	12.084	12.084	12.084	12.084	12.084	12.084	12.084	12.37	12.37	12.37	12.37	12.37	12.37	12.37	12.37	12.37	12.37	12.37	12.37	12.37	12.37	12.509	12.509	12.509	12.509	12.509	12.509
YGR080W	8.499	8.499	8.499	8.499	8.206	8.078	8.217	8.472	8.326	8.453	8.04	8.307	8.307	8.179	7.901	7.901	7.901	7.901	8.292	8.438	8.438	8.844	8.983	8.983	9.821	9.821	9.821	9.821	9.821	9.96	10.088	10.088	10.227	10.227	10.08	10.08	10.08	10.08	10.08	9.933	10.072	10.072	10.072	10.072	9.945	9.945	10.084	10.084	10.084
YDR447C	3.126	3.126	3.126	3.126	2.998	2.732	2.033	1.739	1.739	1.739	1.739	1.739	1.612	1.612	1.465	1.318	1.318	1.318	1.457	1.457	1.457	1.33	1.469	1.341	1.213	1.213	1.213	1.213	0.947	0.947	0.947	0.947	0.947	0.947	0.947	0.947	0.947	0.947	0.947	0.947	0.947	0.947	0.819	0.819	0.819	0.819	0.819	0.819	0.819
YLR176C	11.604	11.604	11.604	11.604	11.604	11.465	11.465	11.465	11.465	11.465	11.465	11.465	11.465	11.465	11.465	11.739	11.739	11.739	11.878	11.878	11.878	11.878	11.878	11.878	11.878	11.878	11.878	12.006	12.006	12.006	12.006	12.006	11.712	11.712	11.712	11.712	11.712	11.712	11.712	11.712	11.712	11.712	11.585	11.585	11.171	10.905	10.766	10.766	10.893
YNL009W	14.421	14.421	14.421	13.861	13.429	13.279	13.279	13.279	12.896	12.629	12.779	13.069	13.069	13.208	13.069	13.069	13.069	13.069	13.069	13.069	13.069	13.069	13.069	13.069	13.069	12.783	12.783	12.783	12.794	12.794	12.933	12.933	12.933	12.933	12.64	12.64	11.794	11.539	11.539	11.392	11.392	11.099	11.227	11.227	11.099	11.099	10.566	10.438	10.724
YNL064C	14.385	14.385	14.385	14.385	14.385	14.385	14.385	14.238	14.238	14.092	13.945	13.798	13.543	13.103	12.671	12.671	12.671	12.404	12.276	12.276	12.13	12.13	12.13	12.13	12.13	12.13	11.983	11.844	11.57	11.431	11.431	11.431	11.431	11.431	11.431	11.431	11.431	11.292	10.566	9.6	9.315	9.168	9.168	8.736	8.469	8.469	7.642	7.229	7.101
YBR010W	1.811	1.811	1.811	1.811	1.811	1.811	1.811	1.811	1.811	1.95	1.95	1.95	1.95	1.95	1.95	1.811	1.811	1.811	1.811	1.811	1.811	1.811	1.811	1.533	1.255	1.255	1.116	1.116	1.116	1.116	1.116	1.116	1.116	0.988	0.988	0.988	0.988	0.988	0.842	0.556	0.695	1.101	1.101	1.101	1.101	1.101	1.101	1.101	1.101
YPL145C	11.553	11.553	11.553	11.68	11.68	11.68	11.68	11.68	11.68	11.68	11.68	11.68	11.68	11.68	11.68	11.68	11.68	11.68	11.68	11.541	11.541	11.541	11.395	11.12	11.12	11.12	11.12	11.12	11.267	11.267	11.139	11.139	11.139	11.139	11.139	11.139	11.139	11.139	10.861	10.861	10.861	10.722	10.722	10.722	10.583	10.583	10.583	10.29	10.023
YDR454C	4.054	4.054	4.054	4.054	4.054	4.054	4.347	5.617	5.745	5.745	5.745	5.892	6.019	6.019	6.147	6.286	6.68	6.68	6.68	6.966	6.966	6.966	6.827	6.827	6.827	6.974	6.846	6.718	6.718	7.004	7.545	8.124	8.124	8.263	8.263	8.263	8.263	8.263	8.518	8.518	8.518	8.518	8.665	8.665	8.684	8.684	8.684	8.684	8.417
YGR272C	2.604	3.168	3.874	4.415	5.655	7.429	7.429	7.429	7.429	7.429	7.429	7.429	7.429	7.429	7.714	7.714	8.255	9.074	9.074	9.202	10.04	11.141	11.415	11.415	11.276	11.787	12.478	12.478	12.478	13.038	13.038	13.177	13.177	13.177	13.177	13.177	13.177	13.433	13.572	13.718	13.857	13.857	13.857	13.857	14.398	14.398	14.398	14.398	14.398
YDR055W	1.703	1.703	1.83	1.83	1.83	1.83	1.83	1.83	1.83	1.83	1.684	1.684	1.684	1.684	1.684	1.684	1.958	2.097	2.646	2.646	2.646	2.646	2.646	2.646	2.646	2.646	2.646	2.646	2.646	2.646	2.646	2.646	2.507	2.653	2.653	2.653	2.653	2.92	3.048	3.048	3.048	3.048	3.048	3.048	3.194	3.194	3.194	3.194	3.194
YKL006W	0.981	0.981	0.981	0.981	0.981	0.981	0.981	0.981	0.981	0.981	0.981	0.981	0.981	0.981	0.981	0.981	0.981	0.981	0.695	0.695	0.695	0.695	0.695	0.695	0.695	0.695	0.278	0.278	0.278	0.278	0.278	0.278	0.278	0.278	0.278	0.278	0.278	0.278	0.278	0.278	0.278	0.417	0.417	0.417	0.417	0.417	0.417	0.417	0.417
YNL323W	0.413	0.413	1.093	1.093	1.093	1.093	1.093	1.093	1.093	1.093	1.093	1.093	1.093	1.221	1.093	1.093	1.221	1.074	1.495	1.495	1.495	1.495	1.623	1.762	2.029	2.029	2.029	2.029	2.029	2.029	2.029	2.029	2.029	2.029	2.029	2.168	2.168	2.168	2.168	2.314	2.314	2.314	2.314	2.314	2.314	2.314	2.314	2.314	2.314
YPR110C	6.38	6.38	6.38	6.38	6.38	6.38	6.38	6.38	6.233	6.233	6.233	6.233	6.233	6.233	6.233	6.233	6.233	6.372	6.372	6.372	6.372	6.225	5.959	5.831	5.831	5.831	5.831	5.831	5.831	5.831	5.831	5.831	5.831	5.831	5.703	5.703	5.193	4.926	4.926	4.779	4.779	4.779	4.779	3.581	3.581	3.72	3.72	3.72	3.72
YDL174C	0.522	0.661	0.533	0.533	0.533	0.533	0.533	0.533	0.533	0.533	0.533	0.533	0.533	0.533	0.533	0.533	0.533	0.533	0.533	0.8	0.8	0.8	0.8	0.8	0.672	0.672	1.206	1.206	1.206	1.206	1.206	1.206	1.206	1.206	1.206	1.206	1.206	1.206	1.206	1.206	1.206	1.206	1.206	1.206	1.206	1.206	1.078	1.491	1.491
YOR155C	6.917	6.917	6.917	6.917	6.395	6.109	6.364	7.33	7.477	7.477	7.623	7.762	8.675	9.058	10.557	12.06	12.335	12.613	12.759	12.898	12.898	12.898	13.026	13.026	13.026	13.173	13.173	13.173	13.173	13.447	14.308	15.289	15.563	15.563	15.563	15.563	15.71	15.582	16.255	16.954	17.367	17.506	17.645	17.773	17.773	17.912	17.912	17.912	17.912
YKR021W	8.394	7.568	6.853	6.309	6.17	6.17	6.17	6.17	6.031	5.884	5.884	5.884	5.884	5.196	5.196	5.196	5.196	5.343	5.343	5.343	5.343	5.343	5.343	4.806	4.532	4.532	4.385	4.64	5.065	6.027	6.027	6.294	6.44	6.846	6.985	6.985	6.985	7.271	7.132	7.132	7.132	7.004	6.876	6.876	6.876	7.023	6.749	7.004	7.004
YDL074C	11.501	11.64	11.64	11.64	11.64	11.64	11.648	11.501	11.501	11.501	11.501	11.501	11.501	11.501	11.501	11.355	11.355	11.501	11.501	11.501	11.501	11.501	11.501	11.501	11.629	11.629	11.629	11.629	11.629	11.49	11.629	11.629	11.629	11.629	11.629	11.629	11.629	11.629	11.629	11.629	11.629	11.629	11.629	11.629	11.629	11.501	11.501	11.501	11.501
YBR239C	10.77	10.758	10.758	10.758	10.345	10.345	10.345	10.345	10.345	10.345	10.473	10.6	10.319	10.446	10.446	10.446	10.319	10.172	10.172	9.886	9.593	9.593	9.732	10.562	10.829	10.829	10.829	10.837	10.837	11.423	11.423	11.423	11.423	11.277	10.743	10.341	11.469	11.747	11.747	11.747	11.747	11.747	12.025	12.025	11.886	12.033	12.033	12.033	12.033
YJR142W	7.789	7.643	7.643	7.643	7.643	7.643	7.635	7.342	7.195	7.214	7.214	7.214	7.214	7.342	7.342	7.342	7.342	7.488	7.635	7.913	7.913	7.913	8.041	8.187	7.894	7.894	7.627	8.168	8.022	7.883	7.736	7.304	6.469	5.767	5.647	5.913	6.327	6.62	6.62	6.62	6.62	6.759	6.504	6.65	6.631	6.631	6.65	7.064	7.064
YOL064C	6.804	6.804	7.229	7.229	7.229	6.962	6.962	6.962	6.962	6.962	6.835	6.846	7.564	8.116	8.755	8.608	8.608	10.25	10.25	10.25	10.516	11.37	11.509	11.509	11.509	11.764	12.61	12.61	12.61	12.61	12.61	12.737	12.749	12.749	12.749	12.749	12.749	12.749	12.876	12.895	13.034	13.181	14.116	14.541	14.688	14.688	14.688	14.827	16.589
YLR141W	10.958	11.631	11.631	12.183	12.183	12.311	12.311	12.311	12.311	12.299	12.153	12.419	12.547	12.547	12.547	12.972	12.972	13.246	13.099	13.494	13.633	13.76	14.035	14.035	14.035	14.035	14.035	14.162	14.162	14.162	14.29	14.29	14.29	14.29	14.29	14.29	14.29	14.29	14.143	14.143	14.143	14.143	14.143	14.143	14.143	13.726	13.726	13.726	13.726
YOR308C	9.388	9.625	9.625	9.625	9.76	10.421	10.421	10.421	10.421	10.568	10.861	10.861	11.116	11.128	11.128	11.128	11.128	11.263	11.41	11.812	11.812	11.958	11.958	11.958	11.958	11.958	11.958	11.958	11.958	11.958	11.958	12.086	12.233	12.233	12.086	12.086	11.947	11.947	11.819	11.819	11.947	12.075	11.947	11.8	11.8	11.8	11.661	11.661	11.661
YFR002W	11.564	11.564	11.711	11.711	11.711	11.711	11.711	11.711	11.711	11.711	11.711	11.73	11.73	11.73	11.869	11.869	11.869	11.869	11.888	11.888	11.888	11.888	12.035	12.035	12.035	12.174	12.174	12.174	12.301	12.301	12.301	12.301	12.301	12.429	12.576	12.85	12.85	12.85	12.711	12.711	12.711	12.711	12.711	12.564	12.564	12.425	12.286	12.414	12.414
YNR006W	5.978	5.85	5.85	5.703	5.703	5.831	5.831	6.105	6.391	7.785	8.759	9.161	9.446	9.871	10.585	10.585	10.585	10.871	10.999	10.999	11.265	11.404	12.223	12.223	12.223	12.362	12.362	12.362	12.362	12.362	12.362	12.362	12.235	12.235	12.381	12.381	12.381	12.381	12.381	12.381	12.381	12.381	12.509	13.189	13.189	13.189	13.189	13.189	13.061
YMR034C	8.996	8.996	9.143	9.548	10.104	10.104	10.104	10.243	10.243	10.382	11.089	11.495	11.495	11.495	11.495	11.641	11.641	11.641	11.641	11.78	11.78	11.78	11.78	11.78	11.634	11.761	11.9	11.9	11.9	12.472	12.611	12.611	12.611	12.889	12.889	12.889	12.889	12.889	12.889	12.889	12.889	12.889	12.75	12.75	12.75	12.75	12.75	12.75	12.75
YJR123W	0	0	0	0	0	0	0	0	0	0	0	0	0	0.128	0.128	0.128	0.128	0.128	0.128	0.128	0.128	0.128	0.128	0.128	0.128	0.128	0.128	0.128	0.128	0.128	0.128	0.128	0.128	0.128	0.128	0.128	0.128	0.128	0.267	0.267	0.267	0.267	0.406	0.406	0.406	0.406	0.406	0.406	0.406
YDR163W	2.305	2.451	2.158	2.011	1.865	1.571	1.425	1.432	1.834	4.562	5.265	5.265	5.265	5.265	5.272	5.547	7.545	7.545	7.673	7.673	7.673	7.673	8.195	8.048	8.048	8.187	8.751	8.751	9.036	9.036	9.164	9.852	10.118	10.257	10.257	10.543	10.543	10.543	10.543	10.69	11.385	11.385	11.532	11.532	11.532	11.532	11.532	11.532	11.678
YJL048C	1.773	1.773	1.646	1.792	1.939	1.939	2.086	2.086	2.086	2.086	2.352	2.352	2.747	2.886	3.032	3.032	3.307	3.592	3.592	3.592	3.592	3.739	3.878	3.878	3.878	3.878	4.025	4.025	4.025	4.025	4.025	4.408	4.408	4.821	4.821	4.821	4.821	4.693	4.693	4.693	4.693	4.693	4.832	4.971	5.257	6.065	6.065	6.192	6.192
YML006C	1.946	2.074	2.348	2.348	2.348	2.348	2.348	2.348	2.348	2.348	2.348	2.476	2.476	2.623	2.623	2.623	2.623	2.623	2.623	2.623	2.623	2.623	2.623	2.75	3.036	3.036	3.036	3.036	3.036	3.036	2.897	3.013	3.16	3.16	3.16	3.16	3.16	3.16	3.288	3.415	3.415	3.415	3.415	3.415	3.415	3.415	3.415	3.288	3.288
YOR132W	3.183	3.183	3.183	3.183	3.044	3.596	3.743	4.017	4.292	4.979	5.652	5.652	6.772	7.726	7.726	7.726	7.726	7.726	7.726	7.726	7.726	7.726	7.726	7.726	7.726	7.726	7.873	8.012	8.158	8.158	8.158	8.139	8.278	8.417	8.977	8.977	9.116	9.116	9.116	9.263	9.263	9.263	9.263	9.391	9.53	9.53	9.53	9.669	10.082
YER004W	6.842	6.842	7.136	7.275	7.275	7.275	7.275	7.275	7.275	7.275	7.275	7.275	7.275	7.677	7.816	7.816	7.816	7.816	7.816	7.816	7.816	7.962	7.962	7.962	7.962	7.962	7.962	7.962	7.835	7.696	7.696	7.696	7.696	7.696	7.696	7.696	7.549	7.549	7.549	7.402	7.402	7.402	7.402	7.402	7.402	7.402	7.402	7.402	7.402
YPR028W	8.612	8.612	8.465	8.465	8.465	8.89	9.168	10.145	10.145	10.017	10.017	10.017	10.017	10.152	10.025	10.164	10.164	10.291	10.577	10.577	10.577	10.577	10.577	10.577	10.588	10.303	10.449	10.449	10.449	10.577	10.577	10.577	10.577	10.577	10.705	10.705	10.705	10.705	10.411	9.836	9.709	9.709	9.848	10.832	10.686	10.686	10.825	11.08	11.08
YGR274C	5.174	5.301	4.869	4.869	4.869	4.869	4.722	4.722	3.501	3.099	3.107	3.107	3.107	3.254	3.254	3.254	3.273	3.273	3.4	3.528	3.528	3.509	3.381	3.795	3.814	3.941	3.941	3.941	3.96	3.96	4.366	4.238	4.238	4.238	4.099	4.099	4.099	4.099	4.227	4.513	4.791	4.791	4.791	4.644	4.505	4.505	5.316	5.876	8.417
YOR161C	3.731	3.743	3.889	3.889	3.889	3.889	4.291	4.152	4.152	4.152	4.152	4.152	4.141	5.107	5.253	5.813	5.813	5.813	5.813	5.813	5.813	5.813	6.069	6.471	6.471	7.023	7.023	7.17	7.316	7.463	7.463	7.591	7.591	7.591	7.591	7.865	7.865	7.865	7.865	7.865	7.865	8.012	8.305	9.139	9.139	9.139	9.139	9.278	9.545
YNL011C	7.585	7.585	7.585	7.585	7.585	7.585	7.585	7.458	7.458	7.458	7.458	7.458	7.458	7.319	7.172	7.172	7.033	6.894	6.755	6.755	6.608	6.747	6.747	6.886	6.759	6.759	6.759	6.759	6.759	6.759	6.759	6.759	6.759	6.631	6.631	6.631	6.631	6.631	6.631	6.631	6.631	6.631	6.631	6.631	6.631	6.503	6.248	6.109	5.962
YDR012W	8.33	8.33	8.33	8.33	8.33	7.789	7.778	7.778	7.65	7.65	7.65	7.65	7.65	7.504	7.357	7.357	7.357	7.229	7.102	6.846	6.846	6.846	6.151	5.877	5.749	5.602	5.602	5.456	5.456	4.907	4.355	4.208	4.227	3.972	3.972	3.972	3.972	3.972	3.972	3.972	3.972	3.972	3.412	3.412	2.48	2.619	2.627	2.754	2.754
YKL186C	1.055	1.055	1.055	1.055	1.055	1.055	1.055	1.457	1.457	1.457	1.469	1.469	1.469	1.469	1.469	1.469	1.469	1.469	1.469	1.469	1.469	1.469	1.469	1.469	1.469	1.469	1.469	1.337	1.337	1.21	1.21	1.21	1.21	1.21	1.21	1.21	1.21	1.21	1.21	1.21	1.21	1.21	1.21	1.21	1.21	1.21	1.21	1.21	1.21
YMR092C	4.749	4.749	4.749	4.749	4.749	4.749	4.749	4.749	4.749	4.749	4.749	4.749	4.749	4.749	4.61	4.61	4.471	4.471	4.471	4.185	4.185	4.185	4.185	4.185	3.93	4.069	4.069	4.069	4.069	4.069	3.922	3.922	3.655	3.516	3.516	3.516	3.528	3.528	3.528	3.528	3.528	3.389	3.389	2.994	2.739	2.739	1.39	0.849	0.849
YLL036C	5.884	5.884	5.177	5.305	6.305	6.305	6.835	6.835	6.981	7.661	7.661	8.075	8.36	8.507	8.507	8.646	8.646	8.785	8.657	8.657	8.657	8.657	8.657	8.53	8.669	8.669	8.815	8.815	9.09	9.217	9.217	9.217	9.078	9.078	9.078	9.078	9.217	9.217	9.21	9.21	9.21	9.21	9.21	9.337	9.337	9.337	9.337	9.337	9.337
YKL013C	8.223	8.223	8.794	8.794	8.794	8.794	8.794	8.794	8.794	8.794	8.794	8.655	8.655	8.516	8.644	8.644	8.644	8.644	8.497	8.497	8.497	8.497	8.497	8.497	8.497	8.358	8.358	8.219	7.813	7.813	8.099	8.099	8.895	8.895	9.034	9.869	9.996	9.996	9.996	9.996	10.282	10.421	10.421	10.421	10.421	10.421	10.421	10.421	10.421
YLR096W	13.376	13.248	13.248	13.387	13.387	13.387	13.387	13.387	13.387	13.387	13.387	13.387	13.387	13.387	13.387	13.387	13.387	13.387	13.387	13.387	13.387	13.259	13.259	13.259	13.259	13.259	13.132	13.132	13.132	13.132	13.132	13.132	13.132	12.854	12.437	12.298	12.298	12.298	12.298	12.298	12.298	12.298	12.298	12.151	12.012	11.865	11.738	11.738	11.738
YJR046W	10.247	10.247	10.247	10.247	10.247	10.247	10.247	10.247	10.247	10.247	10.236	10.236	10.236	10.236	10.236	10.236	10.108	10.108	10.108	10.108	9.853	9.853	9.706	9.706	9.706	9.706	9.559	9.42	9.42	9.42	9.559	9.559	9.559	9.559	9.559	9.432	9.432	9.432	9.432	9.285	9.285	9.011	9.011	8.755	8.609	8.609	8.609	8.609	8.609
YGR245C	15.872	15.872	16.018	16.018	16.018	16.018	16.018	16.018	16.018	16.157	16.274	16.274	16.274	16.274	16.274	16.274	16.274	16.274	16.274	16.274	16.274	16.274	16.274	16.274	16.274	16.274	16.274	16.274	16.274	16.274	15.999	15.999	15.594	15.18	15.053	15.053	15.053	15.053	15.053	15.192	15.192	15.192	15.053	14.925	14.925	14.67	14.67	14.376	13.43
YBR210W	6.861	6.038	5.771	5.771	5.771	5.516	5.516	5.377	5.377	5.377	5.377	4.562	3.457	3.318	3.179	3.179	2.638	2.638	2.36	2.36	2.488	2.488	2.488	2.488	2.488	2.194	1.901	1.901	1.901	1.901	1.901	1.901	1.754	1.754	1.627	1.48	1.608	1.608	1.608	1.608	1.469	1.469	1.469	1.469	1.33	1.191	1.191	1.191	1.191
YCL028W	5.779	5.779	5.633	5.633	5.633	5.633	5.366	4.795	4.273	4.273	4.273	4.145	4.126	3.724	3.972	4.238	4.238	4.505	4.652	4.779	4.779	4.779	4.779	4.772	4.516	4.655	4.655	4.655	4.648	4.648	4.648	4.648	4.648	5.061	5.061	5.625	6.08	6.08	6.08	6.08	6.08	6.08	6.08	5.952	6.091	6.238	6.377	6.377	6.377
YJR052W	4.829	4.829	4.829	4.829	4.69	4.69	4.543	4.415	4.141	4.269	4.141	4.141	4.141	4.141	3.994	3.994	3.423	3.284	2.6	2.878	3.971	3.971	3.832	3.705	3.844	3.983	3.983	4.11	3.983	3.983	3.983	4.621	4.621	4.76	4.76	5.015	5.015	5.29	5.29	5.417	5.417	5.29	5.29	5.417	5.545	5.676	5.676	6.514	6.92
YML087C	6.042	6.169	5.876	5.887	5.482	5.764	5.888	6.034	6.034	6.173	6.185	6.057	6.057	6.057	6.057	5.516	5.516	5.388	5.666	5.666	5.813	6.52	6.52	7.447	7.447	7.741	7.741	7.741	7.602	7.729	7.868	7.868	7.868	7.996	7.996	7.996	8.421	8.421	8.421	8.981	8.981	8.981	8.981	8.981	8.981	9.108	9.108	9.108	9.108
YPR088C	4.966	4.966	4.827	5.612	7.645	8.472	8.757	8.757	8.757	8.757	8.757	9.171	9.734	9.734	9.734	9.734	9.734	9.607	9.607	9.607	9.46	9.46	9.46	9.46	10.009	11.129	12.395	13.075	13.214	13.361	13.635	13.635	13.635	13.635	13.635	13.782	13.921	14.068	14.068	14.068	14.875	14.875	14.875	14.875	14.875	15.003	15.003	15.003	15.003
YLR333C	9.724	9.863	9.863	9.863	9.863	9.863	9.863	9.736	9.589	9.334	9.059	9.198	9.623	9.762	9.762	9.762	9.762	9.762	9.762	9.762	9.762	9.762	9.762	9.751	9.751	9.751	9.751	9.751	9.751	9.751	9.751	9.751	9.751	9.751	9.751	9.612	9.612	9.465	9.484	9.484	9.484	9.356	9.356	9.356	9.217	8.004	7.602	7.328	7.328
YPL279C	4.132	4.132	4.132	4.132	4.279	4.279	4.425	4.564	4.703	4.703	4.703	4.703	4.703	4.703	4.85	5.395	5.669	5.669	5.669	5.669	5.669	5.669	5.669	5.669	5.669	5.669	5.808	5.808	5.808	5.808	5.808	5.808	5.808	5.68	5.68	5.68	5.68	5.819	5.966	5.966	5.966	6.105	6.105	6.105	6.105	6.105	6.105	6.105	6.105
YJL159W	5.613	5.613	5.613	5.613	5.613	5.613	5.613	5.486	5.2	5.061	5.061	5.2	5.328	5.328	5.467	5.467	5.467	5.467	5.467	5.467	5.467	5.467	5.32	5.32	5.32	5.32	5.32	5.32	5.32	5.32	5.32	5.192	5.192	4.366	3.983	3.983	3.983	3.844	3.558	3.43	3.43	3.43	3.43	3.303	3.303	3.303	3.303	3.303	3.303
YPL243W	5.002	5.002	5.002	5.002	5.002	5.002	5.002	5.002	5.002	5.002	5.002	5.002	5.13	5.13	5.276	5.276	5.415	5.415	5.415	5.415	5.415	5.269	4.833	4.979	6.162	6.576	7.503	7.503	7.503	7.503	7.642	7.77	7.77	7.77	7.77	7.77	7.77	7.77	7.77	7.77	7.77	7.77	7.77	7.77	7.77	7.77	7.623	7.623	7.623
YCR023C	10.401	10.262	10.401	10.401	10.401	10.795	11.088	11.088	11.088	11.088	11.227	11.227	11.227	11.227	11.227	11.227	11.081	11.359	11.359	11.625	12.479	12.479	12.479	12.479	12.479	12.479	12.479	12.479	12.479	12.606	12.606	12.606	12.734	12.734	12.734	12.734	12.734	12.734	12.734	12.595	12.595	12.595	12.595	12.595	12.595	12.595	12.595	12.595	12.595
YLR024C	4.092	3.558	2.337	1.65	1.65	1.65	1.65	1.669	1.815	2.495	2.495	2.495	2.495	2.495	2.495	2.488	2.754	2.608	2.608	2.608	2.608	2.608	2.48	2.48	2.48	2.48	2.646	2.939	3.518	3.518	3.518	3.518	3.657	3.657	3.796	3.796	3.796	3.796	3.796	3.796	3.796	4.217	4.217	4.345	4.345	4.345	4.345	4.472	5.006
YHL023C	3.817	4.111	4.663	4.663	4.791	4.918	4.918	4.918	4.918	5.057	5.343	5.208	5.061	5.061	5.053	5.651	5.651	5.79	7.072	8.575	8.575	8.702	8.702	8.841	8.969	9.499	9.499	9.499	9.499	9.499	9.499	9.499	9.499	9.499	9.499	9.499	9.499	9.626	9.912	9.912	9.912	9.912	9.912	10.059	10.198	10.198	10.325	10.592	11.133
YMR056C	1.958	1.958	1.958	1.819	1.819	1.819	1.819	1.819	1.819	1.819	1.819	1.819	1.819	1.819	1.819	1.819	1.819	1.819	1.819	1.819	1.819	1.819	1.819	1.819	1.819	1.819	1.819	1.819	1.819	1.819	1.819	1.819	1.819	1.819	1.819	1.819	1.819	1.819	1.819	1.672	1.672	1.386	1.386	1.386	1.247	1.247	1.247	1.247	1.247
YPL191C	8.151	8.151	8.151	8.151	7.895	8.181	8.703	8.85	8.85	8.85	8.85	8.575	8.575	8.703	8.831	8.831	8.977	8.977	8.977	8.831	9.097	9.499	9.499	9.499	9.499	9.638	9.511	9.492	9.492	9.492	9.492	9.364	9.492	9.364	9.77	9.77	9.77	9.77	9.77	9.77	9.353	9.353	9.353	9.353	9.353	9.353	8.48	8.334	8.334
YKL112W	0.417	0.417	0.417	0.417	0.417	0.417	0.417	0.417	0.417	0.417	0.417	0.417	0.417	0.417	0.417	0.417	0.417	0.417	0.417	0.417	0.417	0.417	0.278	0.278	0.278	0.278	0.278	0.278	0.278	0.552	0.552	0.68	0.68	0.68	0.68	0.808	0.808	0.808	0.808	0.808	0.808	0.808	0.808	0.808	0.808	0.669	0.669	0.669	0.669
YNL112W	5.486	4.513	4.339	5.309	5.309	5.989	5.989	5.989	5.989	5.989	5.989	5.981	5.707	5.853	6.413	6.12	6.669	6.541	6.688	6.56	6.699	6.432	7.101	7.101	7.101	7.248	7.642	8.495	8.495	8.912	8.912	8.912	8.912	9.059	9.326	9.998	10.689	10.836	10.836	10.836	11.287	11.287	11.415	11.415	11.415	11.543	11.809	11.809	11.809
YPR162C	10.556	10.83	10.83	10.83	10.83	10.958	10.691	10.838	10.583	10.992	11.962	11.962	11.962	11.962	12.101	12.24	12.808	13.518	13.518	13.518	13.785	13.785	13.785	13.785	13.785	13.785	13.931	14.187	14.461	14.874	14.874	15.152	15.43	16.249	16.663	16.663	16.929	17.068	17.215	17.215	17.215	17.482	17.482	17.748	18.026	18.026	18.026	18.026	18.026
YOR230W	0.823	0.823	0.823	0.95	1.495	1.495	1.495	1.495	1.495	1.788	1.935	2.202	2.202	2.202	2.202	2.202	2.202	2.202	2.495	2.495	2.495	2.495	2.495	2.495	2.495	2.623	2.623	2.623	2.623	2.623	2.623	2.623	3.31	3.457	3.457	3.457	3.604	3.604	3.604	3.465	3.604	3.604	3.604	3.604	3.75	3.878	3.878	4.291	4.152
YNL141W	4.989	4.989	4.989	4.862	4.862	4.862	4.862	4.862	4.862	4.862	4.715	4.715	4.715	4.715	4.715	4.843	4.843	4.843	4.843	4.843	4.843	4.843	4.843	4.843	4.696	4.549	4.549	4.549	4.549	4.275	4.02	3.892	3.764	3.764	3.637	3.49	3.49	3.61	3.757	3.757	3.757	3.757	3.757	3.903	3.903	3.903	3.903	3.903	3.903
YOR016C	7.394	8.488	8.488	8.488	8.634	8.634	8.762	8.762	8.89	8.878	8.878	9.145	9.145	9.145	9.145	9.145	9.145	9.145	9.284	9.284	9.284	9.284	9.284	9.284	9.284	9.284	9.284	9.284	9.145	9.145	9.694	9.694	10.385	10.663	10.663	10.663	10.802	11.08	11.08	11.08	11.08	11.08	11.08	10.952	10.952	10.952	10.952	10.952	10.952
YMR063W	7.349	7.349	7.488	7.488	7.488	7.488	7.488	7.627	7.627	7.627	7.766	7.766	7.905	7.905	8.052	8.052	8.052	8.052	8.052	8.052	8.052	7.646	7.646	7.932	7.932	8.454	8.454	8.581	8.709	9.261	9.261	9.261	9.261	9.547	10.077	10.077	10.223	10.37	10.37	10.37	10.37	10.37	10.37	10.37	10.37	10.37	10.378	10.656	10.656
YDR151C	7.056	7.056	7.341	7.075	7.214	7.214	7.214	7.214	7.372	7.233	7.233	7.36	7.075	7.33	7.183	7.322	7.322	7.724	8.141	8.141	8.397	8.397	8.397	8.397	8.524	8.663	8.663	8.663	8.663	8.941	8.941	8.941	9.08	9.08	9.208	9.208	9.336	9.336	9.336	9.463	9.463	9.463	9.61	9.61	9.749	9.749	9.749	9.749	9.749
YOR036W	11.448	11.448	11.448	11.448	11.595	11.595	11.595	11.595	11.595	11.456	11.456	11.591	11.591	12.553	12.827	12.827	12.966	13.105	13.105	13.105	13.105	13.105	13.105	13.105	13.252	13.252	13.526	13.526	13.526	13.526	13.526	13.526	13.526	13.387	13.387	13.387	13.248	13.24	13.094	13.094	13.094	13.094	13.094	13.094	13.094	13.094	13.094	12.955	12.955
YHR121W	12.854	12.854	12.993	12.993	13.14	13.14	13.001	13.001	13.001	12.873	13.001	13.001	13.001	13.001	12.862	12.734	12.734	12.734	12.734	13.001	13.128	13.128	13.128	13.128	13.553	13.681	13.681	13.681	13.534	13.534	13.534	13.534	13.534	13.534	13.534	13.534	13.534	13.534	13.673	13.673	13.673	13.673	13.673	13.673	13.673	13.545	13.545	13.545	13.545
YOL033W	9.186	9.047	9.047	9.047	8.908	7.236	7.364	7.089	7.089	7.089	7.089	7.089	6.409	6.409	6.112	5.973	5.973	5.707	6.158	6.286	6.286	6.286	6	6.827	6.954	6.954	6.954	6.954	6.808	6.808	6.68	5.996	5.722	5.996	6.135	6.665	6.815	8.198	8.198	8.198	8.198	9.145	9.55	9.55	9.55	9.689	9.689	9.689	9.817
YGR016W	4.617	4.617	4.745	4.745	4.745	4.873	4.873	5.534	5.661	6.488	6.488	6.488	6.341	6.597	6.882	6.882	6.882	7.01	7.01	7.284	7.284	7.284	7.423	7.423	7.423	7.145	7.439	7.439	7.578	7.844	7.844	7.844	7.844	7.844	7.844	7.844	7.844	7.844	7.972	8.111	8.404	9.119	9.119	9.119	9.246	9.54	9.551	9.953	9.953
YNL292W	2.886	2.886	2.758	2.897	2.897	2.897	2.472	3.907	4.301	4.301	4.301	4.301	4.301	4.448	4.595	4.595	4.741	5.155	5.155	5.301	5.155	5.155	5.155	5.155	5.008	5.155	5.016	5.421	5.421	5.568	5.707	5.707	5.707	5.726	5.726	6.267	6.286	6.286	6.286	6.286	6.286	6.286	6.286	6.286	6.286	6.139	6.139	6.139	6.139
YDR011W	3.006	2.867	2.867	2.867	2.867	2.867	2.867	2.867	2.867	2.867	2.867	2.867	2.867	2.867	2.867	2.867	2.867	2.867	2.867	2.867	2.867	2.867	2.867	2.326	2.187	2.314	2.314	2.314	2.314	2.314	2.453	2.453	2.453	2.453	2.314	2.314	2.314	2.314	2.168	2.168	2.307	2.307	2.307	2.307	2.307	2.307	2.307	2.307	2.307
YGL197W	10.227	10.227	10.227	10.355	10.208	10.208	10.208	9.934	9.941	9.941	9.941	9.814	10.08	10.08	10.08	9.953	9.953	9.953	9.953	9.953	9.953	9.686	9.814	9.814	9.814	9.814	9.814	9.814	9.814	9.814	9.381	9.381	9.381	9.381	9.381	9.381	9.4	9.4	9.261	9.539	9.539	9.539	9.539	9.539	9.539	9.539	9.539	9.539	9.539
YOR074C	1.244	1.244	1.244	1.244	1.244	1.39	1.39	1.39	1.39	1.39	1.518	1.518	1.518	1.518	1.518	1.785	1.912	1.912	1.912	1.912	1.912	1.912	1.912	1.912	1.912	1.912	2.04	2.04	2.04	2.04	2.04	2.168	2.168	2.168	2.434	2.434	2.434	2.434	2.434	2.434	2.434	2.434	2.434	2.434	2.295	2.284	2.273	2.273	2.539
YKL019W	7.992	7.992	7.992	7.992	7.992	7.992	7.992	7.992	7.992	7.992	8.131	8.131	8.131	8.131	8.131	8.131	8.131	8.131	8.131	8.131	8.131	8.131	8.131	8.131	8.131	8.131	8.131	8.003	7.864	7.864	7.864	7.864	7.864	7.864	7.864	7.864	7.864	7.864	7.864	7.864	7.598	7.598	7.598	7.598	7.598	7.598	7.459	7.459	7.459
YPR062W	11.058	11.058	11.058	11.058	11.185	11.591	11.591	11.719	11.997	12.282	14.063	14.063	14.21	14.21	14.488	14.488	14.488	14.488	14.616	14.616	14.755	14.755	14.755	14.755	14.755	14.755	14.755	14.755	14.755	14.755	14.894	14.894	15.033	15.033	15.033	15.033	15.033	15.033	15.033	15.033	14.894	14.894	14.894	14.894	14.894	14.894	14.766	14.638	14.638
YMR066W	3.867	3.6	3.198	3.07	3.649	3.916	4.449	4.449	4.588	5.554	5.554	5.554	5.554	5.554	5.554	6.076	7.902	7.902	8.424	8.424	8.424	8.424	8.424	8.424	8.424	8.424	8.424	8.424	8.668	8.413	8.68	8.533	8.811	8.811	8.811	8.811	8.811	8.664	8.95	9.097	9.097	9.097	9.097	9.097	8.803	8.803	8.803	9.07	9.619
YBR123C	10.499	10.221	10.221	10.349	10.496	10.77	10.477	10.477	10.879	11.025	11.968	12.389	12.389	12.389	12.389	12.517	12.656	12.784	12.784	12.784	12.911	12.911	12.911	12.911	12.911	12.911	12.911	12.911	12.911	12.911	12.765	12.765	12.765	12.626	12.626	12.626	12.626	12.753	12.753	12.753	12.753	12.753	12.753	12.753	12.753	12.753	12.753	12.753	12.753
YPL086C	7.869	7.869	7.869	7.996	7.996	7.996	7.996	7.996	7.996	7.996	7.996	7.996	7.996	7.996	7.857	7.857	7.857	7.857	7.857	7.444	7.572	7.572	7.444	7.444	7.444	7.444	7.297	7.023	7.023	7.023	7.023	7.023	6.876	6.876	6.876	6.876	6.876	6.305	5.903	5.903	5.775	5.775	5.775	5.775	5.775	5.775	5.37	5.37	5.37
YCL036W	10.965	11.112	11.112	11.112	11.112	11.112	11.112	11.112	11.112	10.973	11.112	11.112	11.112	10.973	10.973	11.119	11.119	11.119	11.119	11.119	11.119	11.119	11.119	11.119	11.119	11.119	11.119	11.119	11.258	11.258	11.258	11.258	11.258	11.258	11.119	10.98	10.98	10.98	10.98	11.108	11.108	11.108	11.108	11.108	11.108	10.969	10.969	10.83	10.83
YPL204W	6.501	6.501	6.501	6.501	6.501	6.501	6.501	6.501	6.501	6.362	6.362	6.234	6.234	6.234	6.234	6.087	6.087	6.087	5.832	5.832	5.832	5.832	5.832	5.832	5.832	5.832	5.832	4.175	3.897	3.75	3.484	3.484	3.484	3.484	3.209	3.209	3.209	3.209	3.209	3.209	3.209	3.209	2.484	2.198	2.059	2.059	2.059	2.059	2.059
YAL053W	1.108	1.108	1.108	1.108	1.108	1.108	1.108	1.108	1.108	1.108	1.108	1.236	1.352	1.352	1.352	1.352	1.352	1.352	2.036	2.036	2.036	2.164	2.164	2.164	2.303	2.303	2.303	2.303	2.442	2.836	2.836	2.836	2.836	2.836	2.836	2.975	2.975	2.975	2.975	2.975	3.114	2.975	2.975	2.975	2.975	2.975	2.975	3.358	3.358
YML024W	3.57	3.57	3.57	3.187	3.04	3.04	3.04	3.04	3.04	3.04	2.893	2.901	2.901	2.901	2.901	2.901	2.901	2.762	2.762	2.762	2.476	2.202	2.063	2.063	2.063	2.063	1.916	1.916	1.916	1.916	1.916	1.916	1.916	1.916	1.789	1.789	1.789	1.789	1.12	0.981	0.834	0.834	0.834	0.834	0.834	0.834	0.834	0.834	0.834
YOL016C	6.613	5.783	5.783	6.166	6.305	6.985	6.985	7.124	7.398	7.545	8.217	8.217	8.345	8.217	8.217	8.089	8.089	8.228	7.804	7.135	7.263	7.409	7.526	7.387	7.387	7.379	7.507	7.507	7.507	6.954	8.431	8.994	8.994	8.994	8.994	8.994	8.994	8.994	8.855	8.716	8.844	8.844	9.13	9.13	9.396	9.396	9.396	9.25	9.25
YBR295W	2.255	3.179	3.179	3.179	3.581	3.581	3.581	3.72	3.72	3.72	3.72	3.72	3.72	3.72	3.72	3.72	3.867	3.867	4.006	4.802	5.884	7.162	7.162	7.733	7.733	7.733	7.733	7.733	7.733	7.733	7.733	7.733	7.733	7.733	7.872	7.872	7.872	7.872	8.019	8.019	8.019	8.019	8.019	8.019	8.019	8.019	8.008	8.008	8.008
YOR276W	7.24	7.368	7.368	7.368	7.507	7.507	7.909	7.909	7.909	7.909	7.909	7.909	7.909	8.048	8.473	8.473	8.473	8.473	8.473	8.473	8.473	8.345	8.345	8.345	8.484	8.751	8.89	8.89	9.029	9.029	9.175	9.175	9.322	9.735	9.882	10.168	10.168	10.168	10.168	10.168	10.168	10.168	10.168	10.168	10.168	10.168	10.168	10.168	10.168
YHR008C	8.149	8.288	8.288	8.288	8.288	8.288	8.288	8.288	8.288	8.288	8.288	8.288	8.288	8.288	8.288	8.141	8.141	7.875	7.875	7.728	7.728	7.728	7.6	7.461	7.461	7.461	7.461	7.461	7.461	7.461	7.461	7.461	7.461	7.461	7.461	7.322	7.322	7.322	7.048	6.496	6.368	6.368	6.221	6.221	6.221	6.221	6.221	6.221	6.221
YOL102C	4.55	4.55	4.678	4.253	4.914	4.914	4.914	5.208	5.208	5.347	5.347	5.347	5.347	5.347	5.347	5.208	5.208	5.208	5.463	5.591	5.993	6.97	8.059	8.059	8.187	8.187	8.698	8.698	8.844	9.119	9.119	9.265	9.265	9.265	9.265	9.265	9.265	9.265	9.393	9.393	9.393	9.393	9.393	9.393	9.393	9.393	9.393	9.393	9.393
YNL328C	1.086	1.086	1.086	1.086	1.086	1.086	1.086	1.086	1.086	1.086	1.086	1.086	1.086	1.086	1.086	0.819	0.68	0.68	0.68	0.406	0.267	0.267	0.267	0.267	0.267	0.394	0.815	0.815	0.815	0.815	0.815	0.815	0.815	0.815	0.815	0.815	1.09	1.09	1.09	1.236	1.236	1.236	1.236	1.236	1.236	1.364	1.364	1.364	1.364
YPL236C	7.808	7.808	7.808	7.935	8.063	8.191	8.191	8.476	8.476	8.476	8.476	8.476	8.476	8.476	8.476	8.476	8.615	8.615	8.615	8.762	8.762	8.762	8.762	8.762	8.762	8.901	8.901	8.901	8.901	8.901	8.901	8.901	8.901	8.901	8.901	8.901	8.901	8.901	8.901	8.901	8.901	8.901	8.901	8.901	8.901	8.901	8.623	8.623	8.623
YJL117W	8.724	8.724	8.724	8.724	8.724	8.322	8.194	8.472	8.897	9.588	9.588	9.727	10.013	10.013	10.013	10.152	10.291	10.144	10.144	10.144	10.144	10.144	10.144	10.144	10.144	10.697	11.11	11.11	11.11	11.11	11.11	11.11	11.11	11.11	11.11	11.11	11.11	11.11	11.11	11.11	11.11	11.11	11.11	11.11	11.11	11.11	11.11	11.11	11.11
YDR023W	8.379	8.379	8.379	8.379	8.379	8.371	8.646	8.646	8.773	8.773	8.773	8.773	8.368	8.368	8.09	7.823	7.124	6.741	6.73	6.73	6.869	7.823	7.951	7.951	8.619	8.345	8.345	8.345	8.345	8.198	8.198	8.198	8.326	8.326	8.326	8.187	8.187	8.048	8.048	7.92	7.627	7.195	6.661	6.395	6.395	6.12	6.376	8.195	8.736
YDR005C	14.819	14.526	14.387	14.511	14.65	14.789	14.789	14.789	14.789	14.789	14.789	14.916	14.916	14.916	14.916	14.77	14.631	14.631	14.631	14.631	14.758	14.612	14.612	14.612	14.612	14.612	14.473	14.334	14.206	14.067	13.928	13.928	14.056	14.056	14.056	13.917	13.77	13.77	13.77	13.631	13.759	13.082	12.943	12.943	12.943	12.943	12.943	12.943	12.816
YPR037C	9.173	9.173	9.173	9.439	9.439	9.439	9.439	9.439	9.439	9.567	9.567	9.567	9.567	9.567	9.714	9.714	9.575	9.83	11.224	11.51	11.649	12.634	12.634	12.919	12.919	12.919	12.919	12.919	12.792	12.792	12.792	12.938	13.066	13.066	13.066	13.213	13.213	13.213	13.213	13.213	13.213	13.213	13.213	13.213	13.213	13.213	13.213	13.213	13.213
YDR219C	6.718	6.718	6.718	6.857	6.985	6.985	7.124	7.124	7.124	7.526	7.526	7.526	7.526	7.387	7.514	7.661	7.8	7.8	8.232	8.232	8.371	8.931	9.198	9.198	9.198	9.198	9.198	9.059	8.931	8.931	8.931	8.931	9.209	9.777	10.19	10.19	10.19	10.19	10.19	10.19	10.19	10.19	10.051	10.484	10.611	11.044	11.183	11.183	11.183
YOR156C	6.733	6.733	6.605	6.478	6.339	6.339	6.339	6.339	6.2	6.2	6.053	6.053	5.659	5.659	5.944	6.2	6.2	6.2	6.2	5.914	5.794	6.362	6.362	6.489	6.745	6.745	6.745	6.745	6.737	6.884	6.061	6.061	5.914	5.787	5.787	6.072	5.945	6.084	6.084	6.505	6.505	6.366	6.366	7.497	7.79	7.79	7.79	8.35	8.35
YNL126W	7.797	7.797	7.797	7.65	7.65	7.65	7.65	7.65	7.65	7.789	7.789	7.65	7.924	7.924	7.924	7.785	7.785	7.785	7.785	7.658	7.785	8.338	9.029	9.461	9.461	9.461	9.728	9.728	10.006	10.153	10.292	10.292	10.292	10.292	10.292	10.292	10.292	10.292	10.566	10.566	10.566	10.566	10.566	10.705	10.705	10.852	10.852	10.852	10.991
YNL211C	6.556	6.695	6.695	6.695	6.695	6.695	6.695	6.695	7.143	7.564	7.564	7.564	7.564	7.564	7.564	7.564	7.849	7.849	8.105	8.105	8.105	8.232	8.232	8.232	8.232	8.232	8.24	8.379	8.379	8.379	8.379	8.379	8.379	8.24	7.827	7.827	8.221	8.36	9.341	9.735	10.28	10.28	10.28	10.28	10.427	10.427	10.427	10.427	10.566
YJR007W	12.394	12.248	12.248	12.248	12.248	12.248	12.248	12.248	11.97	12.116	12.116	12.116	12.263	12.263	12.263	12.263	12.263	12.263	11.996	11.996	11.996	11.996	11.996	11.297	11.158	10.892	10.892	10.892	10.892	10.606	10.459	10.193	10.193	10.193	10.193	10.193	10.193	10.193	10.193	10.193	10.193	10.193	10.193	9.915	9.776	9.629	9.223	9.223	9.223
YOR007C	5.625	5.625	5.625	5.625	5.478	5.478	5.339	4.798	4.257	3.059	2.792	2.646	2.101	1.954	1.954	1.808	1.808	1.808	1.808	1.808	1.808	1.808	1.808	1.808	1.808	1.808	1.808	1.661	1.661	1.661	1.661	1.661	0.661	0.661	0.139	0.139	0.128	0.128	0.128	0.128	0.128	0.128	0.128	0.128	0.274	0.274	0.274	0.274	0.274
YPR125W	9.859	9.72	9.848	9.987	9.987	10.261	10.261	10.261	10.122	10.122	9.848	9.987	9.848	9.848	9.848	9.562	9.717	9.717	10.246	10.671	10.671	10.671	10.543	10.543	10.543	10.543	10.682	10.682	10.682	10.682	10.682	10.682	10.682	10.682	10.682	10.682	10.682	10.682	10.682	10.682	10.682	9.995	9.995	9.581	9.581	9.435	9.435	9.435	9.435
YHL032C	12.366	12.366	12.651	12.651	12.937	12.937	12.937	12.937	12.937	13.204	13.204	13.204	13.204	13.598	13.459	13.459	13.459	13.587	13.587	13.587	13.587	13.587	13.587	13.587	13.587	13.587	13.587	13.587	13.726	13.726	13.726	13.726	13.726	13.726	13.865	13.865	13.865	13.992	13.992	13.992	13.992	13.992	13.992	14.131	14.131	14.131	14.131	14.131	14.131
YCL031C	11.267	11.267	11.406	11.801	12.233	12.233	12.38	12.665	13.237	13.65	13.65	14.056	14.056	14.195	14.195	14.195	14.195	14.6	14.6	14.6	14.6	14.6	14.6	14.6	14.461	14.608	15.04	15.04	15.04	15.04	15.04	15.04	15.04	15.04	15.04	15.04	15.04	15.04	15.04	15.04	15.04	15.04	15.04	15.04	15.04	15.04	15.04	15.168	15.168
YOR148C	10.629	10.629	10.903	10.903	11.158	11.297	11.444	11.444	11.444	11.572	11.572	11.572	11.572	11.572	11.444	11.444	11.444	11.444	11.444	11.444	11.444	11.444	11.583	11.297	11.444	11.444	11.444	11.718	11.718	11.718	11.718	11.579	11.579	11.579	11.579	11.579	11.579	11.579	11.579	11.718	11.718	11.718	11.718	11.718	11.718	11.865	11.718	11.591	11.591
YPR019W	16.001	16.001	16.001	16.001	16.001	16.001	16.001	16.554	16.554	16.554	16.554	16.554	16.554	16.554	16.554	16.554	16.554	16.693	17.11	17.11	17.11	17.11	17.237	17.643	17.782	17.782	17.782	18.068	19.06	20.469	20.469	20.469	20.469	20.469	20.469	20.469	20.469	20.755	20.755	20.755	20.755	20.755	20.902	20.902	20.902	20.902	20.902	20.902	20.902
YGL247W	7.861	8	8	8	8	8	8	8	7.714	7.861	8	8	8.274	8.402	8.53	8.391	8.105	7.838	7.838	8.24	9.319	9.319	9.319	9.465	9.465	9.612	9.612	9.612	9.612	9.612	9.612	9.612	9.74	10.025	10.025	10.025	10.025	10.025	10.025	9.886	10.014	10.142	10.142	10.142	10.142	10.416	10.416	10.277	10.277
YBR021W	14.154	14.154	14.154	14.154	14.007	14.007	14.007	14.007	13.879	13.879	13.879	13.879	13.879	13.879	13.879	13.879	13.879	13.879	13.879	13.879	13.879	13.879	13.601	13.582	13.582	13.721	13.721	13.868	13.868	13.868	13.868	13.868	13.868	13.74	13.74	13.474	13.474	13.474	13.335	12.933	12.354	12.354	12.354	12.354	12.354	12.354	12.354	12.354	12.226
YGR013W	3.596	3.596	3.596	3.322	4.04	4.032	4.032	4.032	4.032	4.032	4.032	4.032	3.893	4.04	4.306	4.306	4.306	4.032	4.043	4.16	4.021	5.787	5.787	5.787	6.613	6.613	6.752	7.038	7.038	7.038	7.305	7.56	7.676	9.476	9.732	9.732	10.025	10.025	10.025	10.025	10.153	10.299	10.299	10.299	10.299	10.446	11.126	11.126	11.273
YBR108W	8.589	8.589	8.589	8.589	8.589	8.589	8.717	8.717	8.589	8.589	8.717	8.717	8.717	8.717	9.13	9.269	9.269	9.536	9.683	9.683	9.822	9.822	9.822	9.822	9.822	9.822	9.949	9.949	9.949	9.949	9.949	9.949	9.949	9.949	9.949	9.949	9.949	9.949	9.949	9.949	9.949	9.949	9.949	9.949	9.949	10.498	10.085	10.34	10.34
YOR228C	12.012	12.012	11.313	11.313	11.174	11.028	8.62	8.048	5.614	5.583	7.037	7.037	7.176	7.709	7.837	7.837	7.984	7.984	7.984	7.984	7.984	7.984	7.984	7.304	7.42	7.292	7.578	7.578	7.578	7.578	7.578	7.578	7.578	7.578	7.578	7.45	7.45	7.744	7.616	7.763	7.763	7.763	7.763	7.763	7.763	7.763	7.763	7.89	7.488
YHR194W	6.898	6.898	7.172	7.172	7.172	7.044	8.616	8.349	8.221	8.221	7.816	7.816	9.21	10.202	10.33	10.458	10.458	10.458	10.604	10.604	10.743	11.01	11.818	11.818	11.818	11.818	11.818	11.825	12.231	12.231	12.359	12.513	13.073	14.441	14.441	14.696	14.696	14.824	14.824	14.951	15.334	15.334	15.334	15.334	15.334	15.334	15.334	15.609	15.755
YJL029C	10.998	10.998	10.859	10.859	10.859	10.859	10.859	10.848	10.848	10.848	10.848	10.848	10.848	10.848	10.848	10.848	10.848	10.434	9.893	9.627	9.627	9.627	9.627	9.627	9.071	8.109	7.943	7.823	7.823	7.823	7.823	7.823	7.97	7.587	7.587	7.834	7.834	7.834	7.834	7.834	7.834	7.834	6.981	6.981	7.248	7.12	7.12	7.12	7.12
YOL054W	2.991	2.852	2.852	2.852	2.852	3.126	2.976	2.995	2.995	2.995	2.995	2.995	2.995	3.122	3.122	2.976	3.103	3.103	3.103	3.103	3.103	3.103	2.976	2.562	2.562	2.562	2.562	2.562	1.995	1.995	1.995	2.524	2.385	2.532	2.532	2.532	2.66	2.66	2.66	2.806	2.934	2.934	3.062	3.062	3.062	3.062	3.062	3.062	3.062
YDL180W	8.398	8.398	8.398	8.398	8.398	8.398	8.398	8.398	8.27	8.131	8.661	9.665	9.537	10.345	10.345	10.345	10.345	10.345	10.345	10.345	10.198	10.198	10.07	10.07	9.676	9.815	9.668	9.668	9.541	9.687	9.687	9.255	9.127	8.868	8.868	8.463	8.316	8.583	8.455	8.455	8.316	8.023	7.891	8.849	11.427	11.427	11.427	11.427	11.427
YOR086C	0.83	0.83	0.83	0.83	0.83	0.83	0.83	0.83	0.83	0.83	0.83	0.83	0.83	0.83	0.83	0.83	0.83	0.83	0.83	0.83	0.83	0.83	0.83	0.83	0.83	0.83	0.83	0.83	0.83	0.83	0.83	0.83	0.83	0.83	0.83	0.83	0.83	0.83	0.83	0.83	0.83	0.83	0.83	0.83	0.83	0.83	0.83	0.83	0.83
YLR424W	8.029	8.176	8.176	8.176	8.176	8.176	8.442	7.774	9.326	9.326	9.326	9.326	9.593	9.593	9.593	9.593	9.318	9.191	9.191	9.337	10.048	10.048	10.048	10.048	9.368	9.526	9.27	9.27	9.143	9.417	9.417	9.691	9.691	9.691	9.691	9.425	9.819	10.51	10.371	10.371	10.371	10.116	10.263	10.116	10.263	10.263	10.263	10.263	10.263
YDL110C	11.55	11.806	11.806	11.806	11.806	11.806	11.806	11.806	11.806	11.678	11.678	11.697	11.697	11.697	11.825	11.678	11.945	11.945	12.23	12.23	12.377	12.377	12.377	12.377	12.377	12.377	12.377	12.516	12.655	12.655	12.655	12.655	12.655	12.655	12.655	12.508	12.508	12.508	12.508	12.508	12.508	12.508	12.508	12.508	12.508	12.23	12.23	12.23	12.23
YJL148W	6.8	6.8	6.8	6.8	6.8	6.8	6.8	6.8	6.8	6.8	6.395	5.884	6.023	6.023	6.023	6.023	6.023	6.023	6.297	6.297	6.297	6.297	6.297	6.297	6.297	5.892	5.753	5.753	5.753	5.753	5.753	6.193	6.193	6.193	6.065	6.193	6.193	5.516	5.663	5.535	5.535	5.535	5.535	5.535	5.111	4.694	4.145	4.145	4.273
YER109C	3.821	3.821	3.821	3.821	3.821	3.821	3.682	3.682	3.81	4.065	4.606	4.606	4.606	4.606	4.467	4.448	4.448	4.448	4.448	4.448	4.576	4.722	4.722	4.722	4.722	4.722	4.722	4.722	4.722	4.722	4.869	4.869	5.016	5.016	5.016	5.143	5.143	5.143	5.526	5.526	5.526	5.526	5.526	5.526	5.526	5.526	5.526	5.526	5.526
YDR361C	11.219	11.219	11.219	11.219	11.219	11.219	11.219	11.219	11.219	11.219	11.219	11.219	11.219	11.219	11.219	11.219	11.219	11.219	11.073	11.073	11.073	11.073	11.073	11.073	11.073	11.073	10.667	10.667	10.667	10.393	10.393	10.393	10.393	10.393	10.393	10.393	10.393	10.393	10.393	10.393	10.393	10.393	10.393	8.758	8.619	8.48	8.48	8.48	8.48
YBR131W	9.112	9.251	9.379	9.379	9.653	9.792	10.326	10.326	10.453	10.453	10.453	10.581	10.581	10.581	10.581	10.709	10.848	10.987	11.528	11.528	11.528	12.091	12.238	12.238	12.385	12.385	12.79	12.79	12.79	12.79	12.79	12.79	12.929	12.929	12.929	12.929	12.929	12.802	12.941	12.941	12.813	12.96	12.96	12.96	12.96	12.96	12.96	12.96	13.087
YER056C-A	7.429	7.429	7.29	7.29	7.162	7.016	7.016	7.016	7.016	7.016	7.016	7.016	7.016	7.016	7.016	6.482	6.482	6.482	5.953	5.953	5.825	5.686	5.686	5.686	5.539	5.4	5.4	5.107	4.833	4.833	4.833	4.705	4.566	4.566	4.006	3.732	3.732	3.036	2.89	2.89	2.89	2.89	2.762	2.368	2.221	2.221	2.074	2.074	1.947
YGR129W	3.269	3.269	3.269	3.269	3.396	3.535	3.535	3.535	3.535	3.535	3.535	3.663	3.663	3.663	3.802	3.802	3.802	3.802	3.802	3.802	3.802	3.802	3.802	3.802	3.941	3.941	3.941	3.941	3.941	3.941	3.941	3.941	3.941	3.941	3.941	3.941	3.941	3.941	3.674	3.535	3.389	3.389	3.389	3.389	3.389	3.535	3.535	3.674	3.674
YMR004W	1.495	1.476	1.754	2.57	2.57	2.57	2.697	2.697	2.697	2.697	2.697	2.697	2.558	2.558	2.558	2.825	2.972	3.265	3.265	3.678	3.678	3.678	3.532	3.393	3.393	3.393	3.393	3.393	3.393	3.953	3.953	3.953	3.953	3.953	4.118	4.118	4.246	4.246	4.246	4.246	4.246	4.52	4.52	4.52	4.52	4.52	4.52	4.52	5.197
YOL022C	6.29	6.29	6.016	6.016	6.016	6.016	6.016	6.016	6.016	6.016	5.722	5.722	5.722	5.448	5.448	5.448	5.448	5.309	5.448	5.448	5.448	5.301	5.301	5.301	5.174	5.016	4.877	4.877	5.023	5.023	5.023	5.023	4.896	4.749	4.749	4.328	4.073	4.073	4.073	4.073	4.073	3.671	3.671	3.524	3.396	3.396	3.238	3.238	2.299
YGL220W	8.059	8.059	7.785	7.086	6.545	5.884	5.884	5.733	5.891	5.625	6.038	6.038	6.038	6.166	6.166	6.166	5.869	6.012	6.158	6.444	6.444	6.993	6.993	6.865	7.132	7.406	7.406	7.545	7.545	7.545	7.545	7.433	7.286	7.286	7.286	7.286	6.617	6.629	6.768	6.749	8.015	8.301	8.447	10.537	10.537	10.537	10.537	10.811	10.811
YGL146C	3.442	3.589	3.589	3.589	3.589	3.589	3.314	3.314	3.187	3.187	3.187	2.92	2.762	3.048	2.909	2.909	2.623	2.623	2.495	2.495	2.368	2.514	2.368	2.368	2.368	2.368	2.368	2.368	2.368	2.221	2.221	2.221	2.221	1.947	1.966	2.112	2.112	2.112	2.112	2.24	2.24	2.24	2.24	2.24	2.24	2.101	2.101	1.962	1.962
YER131W	6.414	6.414	6.414	6.414	6.414	6.414	6.414	6.414	6.414	6.414	6.414	6.414	6.414	6.414	6.286	6.286	6.286	6.286	6.286	6.286	6.286	6.286	6.286	6.286	6.286	6.286	6.158	6.158	6.158	6.012	6.012	6.012	6.012	6.012	6.012	5.873	5.873	5.873	5.873	5.873	5.745	5.745	5.617	5.617	5.471	5.343	5.204	5.204	5.204
YNL014W	6.966	6.966	6.827	6.827	6.699	6.56	6.421	6.421	6.421	6.275	6.275	6.275	6.275	6.275	6	6	6	5.715	4.877	3.61	3.343	3.343	3.204	2.821	2.821	2.821	2.821	2.821	2.821	2.821	2.821	2.821	2.416	1.484	1.356	1.356	1.356	1.356	1.356	1.356	1.356	1.356	1.356	1.356	1.356	1.356	1.356	1.063	0.935
YOR073W	3.4	3.4	3.4	3.4	3.254	3.254	3.254	3.381	3.509	3.509	3.922	4.768	5.298	5.7	5.7	5.7	5.7	5.827	5.955	5.955	5.955	5.955	6.222	6.361	7.443	7.443	7.443	7.589	7.717	7.717	7.856	7.856	7.856	7.856	7.984	7.984	7.984	7.984	7.984	7.984	7.984	8.123	8.25	8.791	8.791	8.791	8.93	9.069	9.069
YGL246C	6.644	6.644	7.467	8.41	8.812	9.638	9.905	9.777	9.777	9.777	9.777	10.472	10.326	10.326	10.326	10.472	10.472	10.472	10.472	10.472	10.472	10.472	11.175	11.175	11.175	11.175	11.175	11.175	11.322	11.322	12.581	13.52	13.52	13.666	13.666	13.666	13.666	13.666	13.666	13.666	13.666	13.666	13.666	13.666	13.527	13.655	14.207	14.207	14.207
YJR124C	3.926	3.926	3.926	4.065	4.479	4.606	4.734	4.734	4.745	4.892	5.159	5.159	5.159	5.286	5.414	5.414	5.414	5.414	5.414	5.414	5.561	5.433	5.305	5.433	5.305	5.305	5.433	5.433	5.433	5.433	5.433	5.031	4.892	4.764	4.764	4.764	4.764	4.764	4.764	4.764	4.764	4.764	4.764	4.764	4.764	4.764	4.764	4.764	4.764
YLR399C	9.073	9.073	8.945	7.446	7.319	7.319	7.319	7.191	7.191	7.33	7.33	7.33	7.33	7.33	7.33	7.33	7.33	7.33	7.33	7.33	7.33	7.044	7.044	7.044	7.044	7.044	7.044	5.271	5.016	4.888	4.76	4.76	4.76	4.76	4.76	4.76	4.76	4.614	4.614	4.339	4.339	4.339	4.339	4.339	4.2	4.061	3.795	2.979	2.84
YOR023C	5.836	5.836	5.836	5.708	5.708	5.708	5.708	6.102	5.836	5.836	5.836	5.975	5.415	5.415	5.415	5.129	5.403	5.403	5.681	5.554	5.554	5.693	5.554	5.554	5.554	5.554	4.836	5.67	5.67	5.797	5.658	5.658	5.658	5.519	5.519	5.519	5.519	5.373	5.373	5.087	5.5	5.5	5.933	5.933	5.933	5.933	5.933	5.933	5.933
YML127W	13.79	13.79	14.064	14.064	14.064	14.064	14.064	14.064	14.064	14.064	14.211	14.211	14.358	14.358	14.358	14.358	14.358	14.485	14.485	14.485	14.485	14.346	14.346	14.485	14.485	14.485	14.485	14.485	14.485	14.346	14.474	14.613	14.613	14.613	14.613	14.613	14.613	14.335	14.335	14.335	14.196	14.196	13.771	13.771	13.771	13.771	13.771	13.771	13.493
YMR027W	17.423	17.423	17.423	17.562	17.555	17.555	17.84	18.49	19.629	19.776	19.776	19.922	20.061	20.189	20.328	20.734	21.139	21.564	21.564	21.564	21.564	21.564	21.564	21.564	21.564	21.692	21.692	21.692	21.692	21.692	21.692	21.692	21.692	21.692	21.692	21.692	21.692	21.692	21.692	21.692	21.692	21.692	21.692	21.692	21.553	21.553	21.692	21.692	21.692
YKL117W	6.906	6.906	6.076	4.329	3.529	3.382	3.382	3.382	3.382	3.382	3.382	3.236	3.089	2.251	1.834	0.838	0.286	0.286	0.432	0.286	0.286	0.286	0.286	0.286	0.286	0.286	0.286	0.286	0.286	0.286	0.286	0.286	0.286	0.286	0.286	0.286	0.286	0.286	0.286	0.286	0.286	0.286	0.286	0.286	0.286	0.286	0.286	0.286	0.286
YHR119W	5.177	5.177	5.177	4.606	4.084	4.084	2.48	2.206	2.206	2.63	3.573	4.952	4.952	4.952	4.952	5.335	5.482	5.482	5.482	5.482	5.335	5.335	5.335	5.328	5.467	5.467	5.467	5.467	5.467	5.467	5.467	5.467	6.046	6.459	6.459	6.459	6.726	6.726	6.587	6.853	7.267	7.267	7.406	7.406	7.406	7.406	7.406	7.278	7.131
YNL002C	11.975	11.975	11.975	11.975	11.975	11.975	11.975	11.975	11.836	11.836	11.836	11.983	11.983	11.983	11.983	11.983	11.983	12.11	12.11	12.11	12.11	12.11	12.11	12.11	11.983	11.983	11.983	11.983	11.844	11.971	12.099	12.099	12.099	11.825	11.678	11.678	11.678	11.678	11.156	11.423	11.423	11.423	11.423	11.423	11.423	11.295	11.295	11.295	11.156
YJR062C	8.846	8.846	8.846	8.846	8.177	7.771	7.613	7.474	7.328	7.189	7.189	7.189	7.189	6.509	6.509	6.509	6.636	6.49	5.93	4.133	3.987	4.516	4.783	4.783	4.783	4.783	4.783	4.636	4.764	5.297	5.297	5.572	5.433	5.838	5.838	5.838	5.838	5.838	5.838	6.124	6.124	6.113	6.24	6.094	6.221	6.221	6.221	6.221	5.816
YHR191C	6.729	6.729	6.876	6.876	6.876	6.196	6.068	6.068	5.922	5.925	6.091	6.091	6.091	6.091	6.091	6.091	6.091	6.091	6.238	6.226	5.941	5.941	5.941	5.941	5.392	7.568	7.568	8.154	9.838	9.838	9.838	9.838	9.838	10.131	10.131	10.131	9.992	10.278	10.278	10.278	10.278	10.406	10.406	10.808	10.808	10.808	10.808	11.623	11.375
YLR042C	9.777	9.777	9.777	10.032	10.171	10.171	10.044	10.044	10.044	10.592	10.592	10.592	10.867	10.867	11.141	11.562	11.423	11.836	12.231	12.231	12.231	12.231	12.231	12.231	12.37	12.37	12.37	12.37	12.37	12.37	12.37	12.37	12.37	12.37	12.37	12.37	12.37	12.37	12.37	12.497	12.497	12.358	12.358	12.358	12.486	12.347	12.347	12.475	12.475
YHR076W	9.029	9.029	8.882	8.608	8.492	8.492	8.492	8.492	8.353	8.225	8.097	8.097	8.225	8.225	8.353	8.353	8.214	8.214	8.086	8.086	8.086	7.417	5.903	5.764	5.892	5.892	5.892	5.892	5.892	5.892	5.745	5.313	5.136	4.842	4.97	5.778	5.778	5.917	6.056	6.056	6.597	6.875	6.875	6.875	7.014	7.014	7.014	7.014	7.014
YMR264W	9.608	9.469	9.469	9.469	9.608	9.098	9.098	9.098	9.098	9.098	9.098	8.97	8.842	8.842	8.715	8.715	8.715	8.309	7.888	5.381	4.968	4.968	4.4	4.979	5.265	6.532	6.659	6.659	7.08	7.08	7.219	7.219	7.219	7.219	7.347	7.494	7.494	8.602	8.602	8.602	8.602	8.602	8.602	8.602	8.602	8.602	8.602	8.602	8.602
YNL208W	5.779	5.779	5.779	5.64	5.072	5.072	5.072	5.072	5.072	5.072	5.072	4.787	4.373	3.956	3.404	3.385	3.257	3.404	3.404	3.404	3.532	3.532	3.678	3.678	3.678	3.678	3.539	3.273	3.273	3.273	3.273	3.419	3.547	3.547	3.547	3.547	3.4	3.4	3.4	3.4	3.4	3.4	3.4	3.134	3.134	3.134	3.134	3.134	3.006
YBR195C	5.416	5.543	5.543	5.543	5.397	5.397	5.397	5.25	5.378	5.378	5.378	5.378	5.378	5.378	5.475	6.155	6.155	6.283	6.283	6.283	6.283	6.283	6.283	6.136	6.136	6.136	6.283	6.283	7.384	7.237	7.237	7.237	7.237	7.365	7.643	8.635	8.635	8.782	8.782	8.782	8.928	8.928	8.928	8.928	8.928	9.203	10.176	10.589	10.589
YNR037C	16.063	16.337	16.198	16.484	16.484	16.484	16.631	16.905	16.905	16.905	16.905	16.905	16.905	16.905	16.905	16.905	16.905	16.905	16.905	16.905	16.905	16.905	16.905	16.905	16.905	16.905	16.766	16.766	16.766	16.766	16.766	16.905	17.044	16.905	16.905	16.777	16.777	16.777	16.777	16.777	16.503	16.503	16.503	16.503	16.503	16.503	16.503	16.503	16.503
YML117W	5.414	7.071	7.913	8.751	8.751	10.013	10.013	10.013	10.013	10.141	10.141	10.141	10.141	10.141	10.141	10.427	10.427	10.566	10.566	10.693	11.099	11.663	11.663	11.948	11.948	11.948	11.948	11.948	11.948	11.802	11.802	11.802	11.802	11.802	11.802	11.802	11.802	11.802	11.802	11.941	11.941	11.941	11.941	11.941	11.941	11.941	11.941	11.941	11.941
YMR319C	2.72	2.581	2.581	2.581	2.581	2.581	2.581	2.581	2.581	2.728	2.728	2.728	2.728	2.728	2.442	2.442	2.442	2.581	2.581	2.581	2.581	2.581	2.581	2.581	2.581	2.581	2.581	2.581	2.581	2.709	2.709	2.709	2.709	2.709	2.709	2.709	2.709	2.709	2.709	2.709	2.709	2.709	2.709	2.709	2.431	2.431	2.431	2.431	2.431
YHL034C	1.525	1.525	1.664	1.525	1.525	1.525	1.525	1.525	1.525	1.525	1.664	1.664	1.664	1.664	1.664	1.664	1.664	1.664	1.525	1.525	1.386	1.386	1.24	1.101	1.101	1.101	1.101	0.962	0.962	0.962	0.962	0.823	0.684	0.684	0.684	0.684	0.684	0.684	0.684	0.684	0.684	0.684	0.684	0.684	0.684	0.684	0.684	0.684	0.684
YFL026W	3.825	3.825	3.825	3.825	3.825	3.825	3.825	3.964	3.964	3.964	4.103	4.103	4.103	4.103	4.103	4.103	4.103	4.23	4.369	4.369	4.369	4.508	4.508	4.508	4.508	4.647	5.053	5.053	5.2	5.327	5.327	5.327	5.327	5.327	5.327	5.466	5.466	5.466	5.466	5.339	5.339	5.2	5.2	5.188	5.188	5.188	5.188	5.188	5.188
YER086W	10.958	10.958	10.958	10.958	10.958	10.684	10.684	10.684	10.684	10.684	10.684	10.684	10.684	10.684	10.684	10.684	10.684	10.684	10.684	10.545	10.545	10.545	10.545	10.545	10.27	10.27	10.131	10.131	10.131	10.131	9.992	9.992	9.992	9.992	9.992	9.992	9.865	9.865	9.726	9.598	9.598	9.598	9.598	9.598	9.451	9.451	9.451	9.305	9.305
YGL009C	9.84	9.84	9.84	9.84	9.84	9.419	9.419	8.867	8.326	8.198	8.198	7.657	7.518	7.518	7.372	7.499	7.499	7.372	6.966	6.827	6.151	6.151	6.151	6.004	5.749	5.749	5.749	5.749	5.749	5.749	5.749	6.042	5.478	5.478	5.478	5.478	5.625	5.764	5.764	5.764	5.636	5.636	5.636	5.343	5.076	4.802	4.802	4.96	5.088
YKR089C	2.265	1.972	1.972	1.972	1.972	1.972	1.972	2.099	2.374	2.374	2.374	2.374	2.374	2.374	2.501	2.362	2.501	2.501	2.501	2.501	2.501	2.896	2.896	2.896	3.437	3.437	3.437	3.564	3.564	3.564	3.564	3.564	3.564	3.564	3.564	3.564	3.564	3.564	3.564	3.564	3.564	3.564	3.564	3.564	3.564	3.564	3.564	3.564	3.564
YGL018C	6.368	6.368	6.368	6.368	6.094	4.223	4.204	4.516	4.103	4.103	4.103	4.242	4.242	4.103	4.381	4.682	4.682	4.682	4.543	4.543	5.389	5.516	5.516	5.516	5.261	5.389	5.772	5.911	5.911	5.911	5.911	6.05	6.05	6.05	6.05	5.922	5.922	5.655	5.204	5.366	5.771	7.345	7.492	8.172	8.172	8.311	8.713	9.539	9.686
YCL056C	8.889	8.043	7.769	8.615	8.615	8.615	8.615	8.615	8.182	7.179	6.912	6.912	6.765	6.893	6.607	7.021	6.863	7.11	7.091	7.091	7.091	6.945	6.945	6.651	6.79	7.196	7.196	7.343	7.617	7.891	8.436	8.297	8.436	8.289	8.417	8.691	8.691	8.838	9.082	9.229	10.867	10.867	11.014	11.675	12.49	12.764	12.764	13.039	13.166
YKL141W	0.973	0.973	0.973	0.973	0.973	0.973	0.973	0.973	0.973	0.973	0.973	0.973	0.973	0.973	0.973	0.973	0.973	0.973	0.973	0.973	0.973	0.973	0.973	0.973	0.973	0.973	0.973	0.973	0.973	0.973	0.973	0.973	0.973	0.973	0.973	0.973	0.973	0.973	0.973	0.973	0.973	0.973	0.973	0.973	0.973	0.973	0.973	0.973	0.834
YDR006C	17.526	17.526	17.526	16.305	16.158	16.019	16.019	16.019	16.019	16.019	16.019	16.019	14.061	11.295	10.901	10.901	10.901	10.901	10.754	10.754	10.48	9.398	9.124	8.691	8.308	8.447	8.447	8.447	8.447	8.447	8.447	8.447	8.447	8.447	8.301	8.173	6.824	6.272	6.264	6.264	6.264	6.264	6.264	5.99	5.99	5.99	5.584	5.731	5.731
YLR177W	3.063	3.063	3.063	3.063	3.063	3.063	3.063	3.063	3.063	3.063	2.789	3.067	3.472	3.472	3.6	3.874	3.874	4.434	4.434	4.562	4.562	5.114	5.114	5.253	5.253	5.4	5.4	5.539	5.539	5.539	5.539	5.539	5.678	5.964	6.385	6.385	6.385	6.798	6.798	6.945	7.23	7.516	8.32	8.173	8.451	8.451	8.451	8.451	8.579
YGR123C	3.242	3.242	3.381	4.332	4.88	4.88	4.88	4.88	4.88	4.88	4.88	5.008	5.008	5.008	5.147	5.147	5.564	5.564	5.564	5.564	5.564	5.564	5.564	5.564	5.564	5.564	5.564	5.692	5.545	5.545	5.545	5.545	5.673	5.673	5.673	5.673	5.673	5.673	5.673	5.819	5.819	5.819	5.819	5.819	5.819	5.819	5.692	5.692	5.692
YDR296W	11.03	10.891	10.891	10.891	10.891	10.891	10.891	10.891	10.763	10.763	10.763	10.763	10.774	10.774	10.774	10.774	10.774	10.774	10.774	10.774	10.774	10.647	10.647	10.519	10.519	10.519	10.519	10.519	10.519	10.519	10.519	10.372	10.372	10.372	10.372	10.372	10.372	10.372	10.233	10.233	10.233	10.233	7.923	6.435	5.627	5.481	5.353	5.206	5.206
YOR241W	9.448	9.32	9.595	9.741	9.741	9.741	9.741	9.869	11.522	11.669	11.669	11.669	11.669	11.669	11.955	12.221	13.086	13.913	13.913	13.913	13.913	13.913	13.913	13.913	13.913	13.619	13.619	13.619	13.619	14.16	14.995	14.995	14.995	15.419	15.419	15.419	15.419	15.419	15.419	15.419	15.419	15.419	15.419	15.694	15.694	15.694	15.694	15.694	15.694
YML081W	8.023	8.023	8.023	8.023	8.023	8.023	8.023	8.023	8.023	8.023	8.023	8.023	8.023	8.023	8.023	7.591	7.317	7.317	7.317	7.178	7.05	6.911	6.911	6.911	6.911	7.05	7.05	7.05	7.05	6.903	6.903	6.479	5.949	5.949	5.949	5.949	5.949	5.949	5.949	5.949	5.949	5.949	5.802	5.802	5.802	5.656	5.656	5.37	5.242
YMR209C	1.244	1.244	1.236	1.236	2.082	2.897	4.632	4.771	4.771	4.91	5.324	5.579	6.703	6.703	6.83	6.977	6.977	6.977	7.105	8.04	8.314	8.6	8.6	8.6	8.886	8.886	8.886	9.032	9.032	9.434	10.486	11.177	11.177	11.177	11.177	11.177	11.177	11.177	11.463	11.463	11.463	11.463	11.463	11.61	12.154	12.154	12.154	12.154	12.154
YML077W	9.521	9.521	9.393	9.01	9.423	9.018	9.018	9.018	9.018	9.018	9.018	9.018	8.879	8.751	8.751	8.751	8.751	7.951	7.804	7.804	7.804	7.804	7.932	8.071	7.924	7.924	7.924	7.778	7.778	7.778	7.778	8.056	8.202	8.202	8.075	8.075	8.743	9.037	9.164	9.442	9.442	9.442	9.57	9.431	8.863	8.863	8.863	8.863	8.214
YHR048W	9.261	9.261	9.408	9.408	9.408	9.408	9.408	9.539	9.253	9.253	9.253	9.253	9.531	9.531	9.531	9.531	9.531	9.531	9.531	9.531	9.531	9.531	9.531	9.806	10.061	10.061	10.463	10.463	10.602	10.741	10.741	10.741	10.741	10.741	10.741	10.741	10.741	10.741	10.741	10.741	10.741	10.741	10.741	10.613	10.613	10.76	10.76	10.76	10.76
YLR039C	7.335	7.335	7.188	7.188	7.188	7.188	7.188	6.775	6.647	6.647	6.647	6.647	6.084	6.084	6.505	6.505	6.505	6.505	5.918	5.08	5.08	5.227	5.227	6.331	6.756	7.023	7.023	7.023	7.023	7.169	7.169	7.169	7.169	7.169	7.169	7.169	7.297	7.297	7.297	7.169	7.297	7.297	7.297	7.59	7.312	7.312	7.312	7.173	7.173
YPL198W	6.278	6.278	5.343	5.204	5.331	5.331	5.459	5.865	5.865	5.865	5.737	5.737	5.158	5.019	5.019	5.019	4.625	4.486	4.486	4.625	4.76	5.053	5.053	5.053	5.053	5.053	5.061	4.933	5.208	5.08	5.08	5.347	5.347	5.347	5.347	5.347	5.347	5.053	5.053	5.053	5.192	5.192	5.703	5.703	5.703	6.36	6.36	6.36	6.36
YMR136W	3.903	3.903	3.903	3.903	3.903	3.903	3.903	3.903	3.903	3.903	3.903	3.903	3.764	3.764	4.019	4.019	4.019	4.019	4.019	4.019	3.764	3.764	3.764	3.764	3.764	3.636	3.636	3.509	3.509	3.509	3.509	3.509	3.509	3.509	3.509	3.509	3.509	3.509	3.509	3.509	3.509	3.126	2.979	3.107	3.107	3.107	2.968	2.829	2.829
YJL057C	8.263	8.402	8.402	8.402	8.68	8.68	8.68	8.68	8.68	8.68	8.394	8.139	8.139	7.872	7.872	7.872	7.872	7.872	7.594	7.594	7.594	7.046	6.621	5.76	5.76	5.61	5.61	5.61	5.196	4.775	4.114	4.114	3.427	3.145	3.017	3.145	4.219	4.219	4.768	4.768	4.768	4.768	4.768	4.768	4.895	5.031	5.031	5.031	5.031
YDR270W	9.021	9.021	9.021	9.168	9.168	9.168	9.021	9.307	9.307	9.446	9.446	9.446	9.446	9.446	9.446	9.446	9.318	9.318	9.318	9.318	9.465	9.465	9.465	9.465	9.465	9.465	9.465	9.465	9.465	9.465	9.326	9.326	9.326	9.04	9.04	9.04	8.913	8.638	8.499	8.499	8.499	8.499	8.627	9.029	9.581	9.581	9.581	9.581	9.581
YNR036C	5.831	5.831	6.086	6.086	6.214	6.214	6.214	6.214	6.214	6.214	6.214	6.214	6.214	5.534	4.471	4.057	3.911	3.911	3.911	3.783	3.253	2.836	3.551	3.551	3.69	3.69	3.69	3.69	3.69	3.69	3.69	3.69	3.836	3.836	3.836	3.836	3.836	3.848	4.674	4.674	4.674	4.674	4.674	4.674	4.535	4.535	4.535	4.535	4.535
YAL040C	2.021	2.168	2.168	2.168	2.168	2.168	2.168	2.168	2.168	2.307	2.307	2.307	2.307	2.307	2.453	2.6	3.006	3.006	3.006	3.006	3.006	3.006	3.133	3.133	3.133	3.261	3.261	3.261	3.261	3.261	3.261	3.261	3.4	3.528	3.528	3.667	3.667	3.667	3.667	3.667	3.667	3.667	3.667	3.667	3.667	3.667	3.667	3.389	3.528
YCR036W	9.661	9.661	9.661	9.661	9.661	9.661	9.661	9.522	9.109	9.109	9.109	9.109	9.109	9.109	9.109	9.109	8.981	8.688	8.688	8.688	8.688	8.421	8.282	8.282	7.989	7.703	7.703	7.703	7.703	7.429	7.429	7.155	7.016	7.301	7.301	7.301	7.301	7.301	7.162	7.162	7.162	7.162	7.162	7.162	7.162	6.463	5.621	5.621	5.621
YDR500C	7.731	7.731	7.859	7.712	7.712	7.566	7.438	7.152	7.133	7.408	7.408	7.408	7.408	7.408	7.141	7.013	7.152	7.299	7.427	7.427	7.427	6.893	6.893	7.171	7.705	7.705	7.705	7.705	7.705	7.427	7.566	7.712	7.712	7.712	7.712	7.712	7.712	7.701	7.701	7.701	7.701	7.701	8.25	8.377	8.377	8.377	8.377	8.377	8.377
YNL152W	10.832	9.461	9.589	9.45	9.45	9.589	9.589	9.716	8.743	8.596	8.33	7.77	7.77	7.897	7.642	7.375	7.375	7.511	7.511	7.511	7.65	7.53	7.278	9.206	9.206	9.638	9.638	9.638	9.51	9.51	9.51	9.51	9.51	9.51	9.51	9.51	9.51	9.51	9.097	8.958	8.958	9.097	8.958	9.63	9.63	9.63	9.777	9.777	9.905
YMR263W	5.069	4.93	4.93	4.783	4.655	4.516	4.663	4.663	4.802	5.069	5.629	7.695	10.543	10.543	10.543	10.543	10.821	10.821	10.821	10.821	10.821	11.095	11.234	11.509	12.354	12.354	12.482	12.482	12.482	12.482	12.61	12.737	12.591	12.591	12.591	12.591	12.737	12.737	12.737	12.737	12.737	13.004	12.865	12.865	12.865	12.865	13.012	13.012	12.865
YPR128C	9.037	9.165	9.165	9.165	9.165	9.165	9.165	9.292	9.292	9.292	9.292	9.292	9.292	9.292	9.292	9.292	9.292	9.292	9.292	9.292	9.292	9.292	9.292	9.292	9.292	9.292	9.292	9.292	9.292	9.292	9.292	9.292	9.292	9.292	9.292	9.292	9.292	9.292	9.292	9.292	9.292	9.292	9.292	9.037	9.037	8.898	8.898	8.77	8.77
YMR239C	4.509	4.509	5.899	6.467	6.872	6.872	6.745	6.745	6.745	6.606	7.008	7.421	7.421	7.421	7.421	7.421	7.421	7.421	7.421	7.421	7.981	8.533	8.661	8.661	8.661	8.661	8.661	8.661	8.789	8.789	8.935	9.229	9.229	9.229	9.356	9.356	9.356	9.356	9.356	9.631	9.631	10.198	10.052	10.052	10.052	10.198	10.198	10.198	10.198
YDL170W	5.541	5.688	5.688	5.688	5.688	5.53	5.53	5.391	5.519	5.519	5.391	5.391	5.519	5.519	5.519	5.519	5.519	5.519	5.519	5.646	5.785	5.774	5.774	5.902	6.029	6.029	6.029	6.029	6.029	6.029	5.883	6.01	6.01	6.01	6.01	6.01	6.01	6.01	6.01	6.01	6.01	6.01	6.01	6.01	6.01	6.01	6.01	5.883	5.883
YLR065C	3.242	3.381	4.876	4.876	4.876	4.876	5.023	5.023	5.023	5.023	5.023	5.151	5.151	5.151	5.151	5.278	5.985	5.985	7.067	7.067	7.195	7.322	7.469	7.469	7.736	8.002	8.397	8.397	8.397	8.397	8.543	8.81	8.81	8.81	9.084	9.084	9.212	9.212	9.34	9.34	9.34	9.34	9.34	9.34	9.34	9.34	9.34	9.34	9.34
YDR258C	6.955	6.7	6.7	6.561	6.422	6.549	6.549	6.549	6.549	6.41	6.538	6.538	6.685	6.557	6.557	6.812	6.812	7.365	7.365	7.365	7.365	7.218	7.079	7.079	7.079	7.079	7.079	7.226	7.226	7.226	7.226	7.226	7.226	7.226	7.353	7.353	7.748	7.887	7.887	7.887	7.887	7.887	7.887	7.887	8.026	7.898	7.898	7.898	7.898
YGL143C	9.551	9.423	9.423	9.423	9.423	9.156	9.029	8.634	8.507	8.36	8.36	7.8	7.545	7.672	7.545	7.545	7.545	7.406	6.865	5.242	4.809	4.809	4.809	5.339	4.636	5.583	5.583	5.722	5.722	5.722	5.335	5.463	5.61	5.61	5.884	5.324	5.324	5.324	5.598	5.598	5.598	5.598	5.745	5.745	5.884	5.884	5.884	5.884	5.764
YBR068C	1.912	1.912	1.912	1.912	1.912	1.912	1.912	1.912	1.912	1.912	1.912	1.912	1.912	1.912	1.912	1.912	1.912	1.912	1.912	2.051	2.051	2.051	2.051	2.051	2.051	1.912	1.912	1.912	1.912	1.912	1.912	1.912	1.912	1.912	1.912	1.912	1.634	1.495	1.495	1.495	1.495	1.495	1.356	0.95	0.95	0.969	0.969	0.969	0.969
YLR163C	5.76	5.76	5.76	5.76	5.76	5.76	5.76	5.76	5.907	5.907	5.621	5.76	6.034	6.034	6.034	6.034	6.034	5.895	5.895	5.756	5.756	5.617	5.617	5.617	5.617	5.745	5.745	5.745	5.745	5.745	5.892	5.745	5.873	5.873	5.873	5.873	5.873	5.873	5.873	5.873	5.873	5.873	5.873	5.873	5.598	4.911	5.057	5.196	5.196
YJL176C	13.943	13.943	13.943	13.943	13.943	13.943	13.815	13.815	13.815	13.815	13.815	13.943	14.082	14.082	14.082	14.082	14.082	14.082	14.082	14.082	14.082	14.082	14.082	14.082	14.082	14.082	14.082	14.082	14.082	14.082	14.082	14.082	13.954	13.954	13.954	13.954	13.954	13.954	13.954	13.827	13.68	13.68	13.68	13.68	13.68	13.68	13.68	13.68	13.267
YBR247C	10.046	10.324	10.741	10.741	10.741	10.741	10.741	10.741	10.741	10.741	10.741	10.602	10.749	11.301	11.301	11.301	11.429	11.684	11.684	11.951	11.951	11.951	11.951	11.951	11.951	11.932	11.932	11.932	11.932	11.932	12.071	12.198	12.198	12.345	12.345	12.345	12.345	12.345	12.345	12.345	12.345	12.345	12.345	12.345	12.345	12.345	12.345	12.345	12.345
YJL020C	7.263	7.263	7.263	7.263	7.263	7.263	7.263	7.263	7.263	7.263	7.116	7.116	7.116	7.116	6.564	6.564	6.417	6.278	6.278	6.278	6.278	6.278	6.151	6.151	4.2	4.073	4.073	4.073	4.073	3.934	4.08	3.667	2.987	2.995	2.995	2.995	2.995	2.867	2.72	2.353	2.739	3.412	3.412	3.686	3.686	3.686	4.374	4.798	4.798
YNL068C	7.116	7.116	7.128	7.255	7.255	7.109	7.109	7.109	7.236	7.236	7.65	7.65	7.65	7.65	7.65	7.65	7.65	7.777	7.777	7.905	7.777	7.638	7.638	7.499	7.627	7.627	7.499	7.499	7.499	7.646	7.518	7.379	7.379	7.379	7.379	7.252	7.252	7.252	7.252	7.105	6.541	5.568	5.162	5.448	5.448	5.587	5.854	6.286	6.286
YBR086C	9.492	9.492	9.492	9.492	9.492	9.492	9.492	9.492	9.492	9.492	9.492	9.492	9.353	9.353	9.353	9.225	8.939	8.8	8.8	8.8	8.8	8.8	8.673	8.673	8.673	8.24	8.094	7.541	7.124	7.124	7.124	7.124	6.023	6.023	5.896	5.896	5.629	5.629	5.629	5.768	5.768	5.768	5.49	5.49	5.49	5.49	5.49	5.49	5.49
YPR115W	8.6	8.6	8.747	8.747	8.747	8.6	8.6	8.6	8.6	8.6	8.6	8.6	8.6	8.995	8.995	8.995	8.995	9.269	9.002	9.01	9.01	9.01	9.01	9.01	9.01	9.01	9.01	9.01	9.01	9.284	9.284	9.412	9.412	9.412	9.412	9.412	9.412	9.412	9.54	9.825	9.818	9.818	9.945	9.945	9.945	10.212	10.359	10.359	10.614
YKL086W	13.59	14.015	14.154	14.154	14.432	14.432	14.432	14.432	14.432	14.432	14.432	14.432	14.432	14.432	14.432	14.432	14.432	14.432	14.432	14.432	14.432	14.432	14.432	14.432	14.304	14.304	14.304	14.304	14.304	14.304	14.304	14.304	14.304	14.304	14.443	14.443	14.443	14.443	14.304	14.304	14.304	14.304	14.304	14.304	14.304	14.304	14.304	14.304	14.304
YOL069W	4.745	5.278	5.278	5.819	5.819	6.086	5.939	5.812	5.958	6.248	6.248	6.248	6.248	6.815	7.255	7.383	7.383	7.785	8.454	9.397	9.397	9.397	10.084	10.084	10.084	10.231	10.359	10.359	10.359	10.231	10.625	11.816	12.241	12.665	12.665	12.804	12.804	13.071	13.071	13.218	13.218	13.218	13.218	13.345	13.345	13.345	13.473	13.473	13.473
YKL011C	7.126	6.987	6.987	6.72	6.732	6.457	6.457	6.33	6.476	6.615	6.743	6.743	6.743	6.743	6.071	6.071	5.943	5.796	5.796	6.063	6.074	5.935	5.935	5.935	5.935	5.935	5.789	5.789	5.789	5.789	5.789	5.789	5.789	5.789	5.935	5.935	5.935	5.935	6.074	6.074	6.074	6.074	5.169	5.169	5.335	5.335	5.335	5.335	5.335
YLR292C	9.983	9.983	10.13	10.141	10.013	10.013	10.013	10.013	10.408	10.693	10.693	10.84	10.851	10.979	10.979	10.585	10.585	11.145	11.145	11.438	11.585	11.585	11.585	11.585	11.585	11.712	11.859	12.261	12.261	13.4	13.547	13.547	13.547	14.265	14.265	14.265	14.531	14.531	14.531	14.659	14.798	15.211	15.211	15.211	15.211	15.211	15.211	15.211	15.211
YPR085C	4.712	4.712	4.712	4.712	4.712	4.712	4.427	4.84	5.787	10.728	10.728	10.994	10.994	11.141	11.002	11.002	11.554	11.832	11.832	12.246	14.034	14.034	14.583	14.583	14.977	14.977	15.41	15.41	15.41	15.537	15.781	15.781	15.781	15.781	15.781	16.067	16.067	16.067	16.635	16.635	16.762	16.762	16.762	16.909	16.909	17.048	17.048	17.176	17.176
YER061C	11.671	11.671	10.724	10.006	9.751	9.751	9.612	9.326	9.465	9.04	8.198	8.198	8.198	7.924	7.406	6.872	7.278	7.131	7.131	7.131	7.278	7.278	7.406	6.853	6.714	6.714	6.455	6.602	6.876	6.876	6.876	6.876	6.876	7.004	7.004	7.004	7.004	6.865	6.865	6.471	6.617	6.617	6.764	6.753	7.147	9.233	9.233	9.233	9.233
YLR142W	8.059	8.059	8.059	8.059	7.773	7.773	7.646	7.646	7.785	7.785	7.785	7.657	7.244	7.097	7.236	6.834	6.834	6.834	6.004	6.819	6.819	6.819	6.819	6.819	6.819	6.819	6.819	6.819	6.819	6.691	6.691	6.947	6.68	6.819	6.819	6.819	6.819	6.819	6.819	7.086	7.086	6.939	6.939	6.8	6.8	6.8	6.8	6.672	7.089
YDR348C	13.627	13.481	13.342	13.342	13.342	13.342	13.342	13.203	13.203	13.203	13.203	11.568	10.738	10.61	9.942	9.814	9.814	9.814	9.54	9.54	9.54	9.54	9.54	9.54	9.54	9.54	9.54	9.54	9.54	9.54	9.54	9.393	9.393	9.393	9.393	9.265	9.265	9.138	8.999	8.999	8.999	8.999	8.999	8.585	8.724	8.724	8.724	8.597	8.597
YLR170C	9.646	10.04	10.315	11.679	11.679	11.679	11.825	11.825	11.825	12.378	12.524	12.663	12.663	12.663	12.663	12.663	12.949	12.949	13.235	13.362	14.347	14.347	14.347	14.347	14.347	14.347	14.347	14.494	14.621	14.621	14.475	14.475	14.475	14.475	14.475	14.197	14.197	14.197	14.463	14.463	14.463	15.132	15.132	15.132	15.132	15.132	15.271	15.271	15.271
YNL225C	11.674	11.535	11.682	11.69	11.551	11.956	11.956	11.956	11.956	11.956	12.076	12.076	12.37	12.37	12.37	12.37	12.37	12.231	12.486	12.486	12.625	12.918	12.918	12.918	12.918	12.918	12.918	12.918	12.918	12.918	13.057	13.734	14.012	14.278	14.278	14.278	14.278	14.151	14.004	14.004	14.398	14.398	14.398	14.398	14.823	14.823	14.823	14.823	14.823
YDR461W	12.28	12.28	12.28	12.407	12.407	12.407	12.407	12.407	12.407	12.407	12.261	12.114	11.855	11.844	11.844	11.844	11.697	11.697	11.55	11.423	10.901	12.651	12.651	12.779	12.779	12.779	13.219	13.219	13.219	13.219	13.072	13.35	13.35	13.35	13.35	13.489	13.35	13.211	13.339	13.211	12.945	12.67	12.531	12.531	12.531	12.531	12.531	12.246	12.373
YHR025W	9.337	9.337	9.623	9.367	9.514	9.514	9.514	9.514	9.642	9.634	10.325	10.325	10.325	10.325	10.325	10.325	10.325	10.325	10.325	10.325	10.325	10.179	10.179	10.179	10.179	10.179	10.179	10.179	10.179	10.179	10.179	10.306	10.434	10.434	10.295	10.295	10.442	10.442	10.581	10.581	10.581	10.708	10.569	10.716	10.716	10.588	10.588	10.724	10.577
YJL080C	11.358	11.486	11.486	11.486	11.486	11.486	11.486	11.486	11.486	11.614	11.614	11.614	11.614	11.614	11.614	11.614	11.614	11.614	11.614	11.614	11.614	11.358	11.358	11.358	11.358	11.358	11.358	11.358	11.08	11.08	11.227	11.227	11.227	11.227	11.088	11.088	10.949	10.949	10.949	10.81	10.555	10.555	10.555	10.408	10.122	9.983	9.698	9.698	9.698
YGR082W	11.576	11.576	11.715	11.715	11.715	11.715	11.715	11.715	11.715	11.715	11.715	11.715	11.715	11.989	11.989	11.989	11.989	11.989	11.989	11.989	11.989	11.989	11.989	11.989	12.256	12.256	12.256	12.256	12.256	12.256	12.256	12.256	12.256	12.256	12.384	12.384	12.523	12.523	12.523	12.669	12.669	12.658	12.786	12.786	12.786	12.786	12.786	12.786	12.519
YOR386W	5.888	5.888	5.888	5.493	5.354	5.354	5.196	5.196	5.196	5.196	5.343	5.343	5.215	5.215	5.215	5.215	4.554	4.288	4.419	4.547	4.674	4.674	4.941	4.941	4.941	4.802	4.802	4.655	4.655	4.674	4.674	4.663	4.663	4.663	4.802	5.057	5.057	5.057	5.057	5.057	5.155	5.155	5.016	5.016	5.016	4.595	4.162	4.162	4.162
YGR174C	4.572	4.294	4.294	3.362	2.675	2.28	2.014	2.014	1.886	1.886	1.739	1.593	1.454	1.454	1.454	1.307	1.307	1.454	1.454	1.454	1.454	1.326	1.326	1.071	1.071	1.071	1.071	1.337	1.337	2.044	2.172	2.172	2.311	2.438	2.457	2.457	2.457	3.276	3.404	3.404	3.404	3.404	3.404	3.404	3.404	3.532	3.659	3.798	3.798
YBR034C	9.442	9.442	9.964	9.964	9.964	9.964	9.964	9.964	9.964	9.964	9.964	9.964	9.964	9.964	9.964	9.964	9.964	9.532	9.532	9.532	9.671	9.671	9.671	9.671	9.671	9.671	9.671	9.671	9.671	9.671	9.671	9.671	9.532	9.532	9.393	9.393	9.393	9.119	9.119	9.258	9.258	9.258	9.258	8.983	8.983	8.57	8.57	8.57	8.698
YNL055C	1.867	1.867	1.867	1.72	1.465	1.337	1.337	1.612	1.612	1.612	1.758	1.758	1.758	1.758	1.758	1.758	1.758	1.758	1.758	1.631	1.631	1.631	1.631	1.631	1.631	1.631	1.631	1.492	1.492	1.511	1.511	1.383	1.383	1.383	1.255	1.255	1.255	1.255	1.255	1.255	1.255	1.255	1.383	1.511	1.511	2.078	2.225	2.372	2.372
YGL160W	4.952	4.952	4.952	4.952	4.952	4.554	4.276	4.404	4.689	4.689	4.689	4.689	4.689	4.689	4.55	4.55	4.411	4.411	4.411	4.411	4.411	4.272	4.411	4.411	4.411	4.55	4.825	4.825	5.091	5.091	5.091	5.091	5.091	5.091	5.091	5.091	5.091	5.091	5.091	5.091	5.091	5.091	5.091	5.091	5.091	5.091	5.091	5.091	5.091
YBR003W	13.832	13.832	13.832	13.832	13.971	14.373	14.373	14.373	14.373	14.373	14.373	14.373	14.512	14.512	14.512	14.365	14.365	14.365	14.365	14.365	14.365	14.365	14.512	14.659	14.659	14.659	14.659	14.659	14.659	14.659	14.805	14.805	14.805	14.805	14.52	14.52	14.52	14.52	14.373	14.373	14.373	14.234	14.234	14.234	14.234	14.373	14.106	13.704	13.558
YMR225C	8.162	8.162	8.162	7.868	7.868	7.868	7.868	7.868	7.868	7.868	7.868	7.699	7.286	7.286	7.147	7.293	6.888	7.015	6.61	6.042	5.895	5.895	6.162	7	7	7.008	7.008	7.147	7.162	8.73	8.857	8.711	8.711	8.711	8.711	8.711	8.583	8.444	8.305	8.166	8.294	7.745	7.745	7.892	7.892	8.019	7.497	7.219	7.219
YJL088W	4.899	4.899	4.899	4.899	4.899	4.76	4.76	4.76	4.76	4.633	4.633	4.633	4.633	4.633	4.633	4.633	4.633	4.633	4.633	4.633	4.633	4.633	4.633	4.633	4.505	3.937	3.81	3.81	3.554	3.152	3.152	3.152	3.152	3.013	3.013	3.013	3.013	3.013	3.013	3.013	3.013	2.867	2.72	2.72	2.72	2.581	2.581	2.581	2.442
YDL217C	7.691	7.425	7.425	7.425	7.425	7.425	7.011	7.093	7.653	7.909	8.055	8.183	8.183	8.183	8.183	8.183	8.183	8.183	8.183	8.183	8.183	8.183	8.713	8.713	8.435	8.435	8.435	8.562	9.122	9.122	9.122	9.134	9.566	9.566	9.705	9.705	9.705	9.705	9.705	10.111	10.111	10.111	10.111	10.111	10.377	10.377	10.377	10.516	10.516
YOR229W	5.981	5.989	5.989	5.989	5.989	6.538	6.538	6.538	6.812	6.812	6.557	6.557	6.557	5.711	6.132	5.985	5.985	5.846	5.846	5.17	5.031	4.892	4.892	4.892	5.707	5.707	6.001	6.001	6.147	6.147	6.147	6.147	6.008	5.892	6.02	6.027	6.166	6.166	6.166	6.305	6.305	6.305	6.305	6.305	6.982	6.982	6.982	6.982	7.109
YLR395C	8.642	8.642	8.642	8.642	8.642	8.642	8.642	8.642	8.642	8.642	8.642	8.642	8.642	8.642	8.503	8.364	8.503	8.503	8.503	8.503	8.503	8.503	8.503	8.503	8.503	8.503	8.631	8.631	8.631	8.511	8.511	8.511	8.511	8.511	8.511	8.511	8.511	8.511	8.511	8.511	8.511	8.638	8.638	8.638	8.499	8.499	8.499	7.673	7.673
YER168C	10.059	10.059	9.92	9.503	9.503	8.916	8.916	9.044	9.044	9.044	9.044	9.183	9.183	9.044	9.044	9.044	9.044	9.044	9.044	8.36	8.074	7.808	7.808	7.808	7.808	7.808	7.68	7.68	6.989	6.977	6.977	6.977	6.977	6.85	6.85	6.85	6.85	6.85	6.85	6.85	6.85	6.85	6.85	6.85	6.436	6.436	6.29	6.29	6.29
YHR141C	5.505	5.505	5.084	3.825	3.825	3.825	3.825	3.825	3.825	3.825	3.825	3.825	3.825	3.825	3.57	3.137	3.137	3.137	3.137	3.137	3.01	2.863	2.863	2.863	2.863	2.735	2.735	2.735	2.735	2.735	2.735	2.596	2.596	2.596	2.596	1.916	1.916	1.916	1.503	1.503	1.503	1.503	1.356	1.345	1.484	1.484	1.484	1.484	1.356
YOL144W	14.542	14.542	14.542	14.542	14.542	14.542	14.542	14.542	14.542	14.681	14.681	14.681	14.82	14.82	14.959	14.959	14.959	14.959	15.087	15.353	15.353	15.5	15.5	15.5	15.5	15.639	15.639	15.639	15.786	15.786	15.786	15.786	15.5	15.5	15.5	15.5	15.5	15.5	15.5	15.906	16.045	16.045	16.045	16.045	16.045	16.045	16.045	15.906	15.489
YER178W	9.169	9.169	9.169	9.308	9.308	9.308	9.308	9.161	9.161	9.161	9.161	9.015	9.015	8.582	8.582	8.582	8.582	8.436	8.436	8.702	8.702	8.702	8.702	8.702	8.702	8.575	8.575	8.575	8.447	8.447	8.721	8.721	8.721	8.86	8.853	8.853	8.853	8.725	8.725	8.725	8.725	8.725	8.853	8.853	8.853	8.98	8.98	8.98	9.127
YBR170C	7.916	7.916	7.916	8.063	8.33	8.33	8.33	8.33	8.33	8.33	8.33	8.33	8.33	8.33	8.33	8.33	8.33	8.33	8.33	8.33	8.33	8.33	8.33	8.33	8.33	8.476	8.476	8.476	8.476	8.476	8.476	8.476	8.476	8.476	8.337	8.337	8.337	8.337	8.337	8.337	8.21	8.21	8.071	8.071	8.071	8.071	8.071	8.071	8.071
YDR186C	6.579	6.579	6.313	5.911	5.772	6.05	6.05	6.05	6.05	6.05	6.177	6.177	5.753	5.166	4.899	4.899	4.76	5.294	5.294	5.294	5.294	5.294	5.433	5.433	5.572	5.572	5.572	5.572	5.444	5.444	5.444	5.444	5.444	5.444	5.444	5.444	5.444	5.444	5.444	5.444	5.305	5.305	5.305	5.305	5.305	5.305	5.305	5.305	5.305
YOR129C	6.027	6.155	6.155	6.155	6.448	6.467	6.467	6.614	6.869	6.869	6.869	6.448	6.448	6.587	6.185	6.313	6.598	9.442	11.475	11.475	11.475	11.614	12.039	12.039	12.313	12.313	12.313	12.313	13.414	13.542	13.542	13.542	13.542	13.542	13.688	13.688	13.688	13.835	13.982	14.237	14.09	14.09	14.09	14.229	14.229	14.229	14.504	14.778	14.778
YDL198C	11.659	11.532	11.532	11.532	11.532	11.678	11.678	11.678	11.678	11.678	11.678	11.678	11.678	11.539	11.393	11.393	12.212	12.212	12.212	12.212	12.339	12.339	12.339	12.339	12.339	12.339	12.339	12.478	12.478	12.478	12.478	12.478	12.478	12.478	12.478	12.617	12.617	12.617	12.617	12.617	12.617	12.617	12.467	12.073	12.339	12.339	12.339	12.193	12.339
YPR149W	4.779	4.779	4.779	4.779	4.366	4.366	4.366	4.366	4.366	4.366	4.219	4.092	3.257	2.991	2.202	1.935	1.935	1.935	1.669	1.248	0.676	0.549	0.549	0.549	0.549	0.549	0.549	0.549	0.549	0.549	0.688	0.827	0.68	0.68	0.68	0.68	0.68	0.68	0.68	0.68	0.68	0.68	0.68	0.68	0.533	0.533	0.533	0.533	0.533
YOL063C	8.864	8.462	7.763	7.361	7.488	7.214	6.94	7.372	7.098	7.383	7.383	7.383	7.383	7.383	7.256	6.696	6.696	6.421	6.421	6.688	6.669	6.53	6.785	6.921	6.526	6.534	6.789	8.033	8.033	8.307	8.307	8.307	8.307	8.161	8.3	8.3	8.3	8.3	8.578	8.597	8.597	9.555	9.555	9.555	9.555	9.555	9.446	9.16	8.983
YDR289C	6.88	7.977	7.977	7.977	7.977	8.53	8.53	8.676	8.676	8.954	8.815	8.815	8.815	8.815	8.815	9.356	9.495	11.617	11.617	11.617	11.884	11.884	12.29	13.124	14.507	14.947	15.074	15.341	15.341	15.341	15.627	16.168	16.168	16.168	16.168	16.168	16.295	16.295	16.295	16.295	16.295	16.295	16.434	16.573	16.573	16.573	16.573	16.573	16.573
YMR173W	23.063	23.063	23.063	23.063	23.063	23.063	23.063	23.063	23.063	22.785	22.391	21.7	21.561	21.561	21.688	21.688	21.688	21.688	21.688	21.542	21.542	21.14	21.012	21.151	21.004	21.004	21.004	21.004	20.858	20.583	20.309	20.309	20.309	20.309	20.016	19.888	15.04	13.541	11.362	10.791	10.775	10.648	11.189	11.189	11.189	11.189	11.189	11.05	11.05
YHR086W	12.422	12.422	12.422	12.422	12.422	11.727	11.727	11.727	11.727	11.727	11.855	11.855	11.855	11.855	11.855	11.422	9.904	9.649	9.649	9.935	10.765	11.445	12.163	12.163	12.163	12.163	12.163	12.163	12.163	12.163	12.163	12.035	12.035	12.035	12.035	12.035	12.035	12.035	12.035	12.035	12.035	12.035	12.035	11.896	11.757	11.611	11.611	11.611	11.611
YJL014W	10.366	10.505	10.505	10.505	10.505	10.505	10.505	10.505	10.505	10.505	10.505	10.505	10.505	10.366	10.366	10.366	10.366	10.347	10.347	10.347	10.347	10.347	10.347	10.474	10.474	10.474	10.474	10.474	10.474	10.474	10.474	10.474	10.474	10.474	10.613	10.613	10.613	10.613	10.613	10.613	10.613	10.613	10.613	10.613	9.945	9.689	9.689	9.689	9.689
YGR040W	6.477	6.616	6.616	6.616	6.616	5.812	5.174	4.88	4.753	5.027	5.027	5.027	5.027	5.027	4.753	4.88	4.88	4.753	4.753	4.753	4.753	4.625	4.497	4.636	4.636	4.764	4.617	4.617	4.617	4.478	4.478	4.212	4.212	4.065	4.065	4.065	3.772	3.772	3.644	3.505	3.366	3.494	3.494	3.494	3.64	3.64	3.926	4.32	4.753
YER154W	5.768	5.768	5.914	5.914	5.914	6.072	6.918	6.918	7.046	7.046	7.046	7.046	7.192	7.192	7.192	7.192	7.192	7.192	7.192	7.065	7.065	7.046	7.046	7.185	7.038	7.038	7.166	7.166	7.166	7.166	7.166	7.166	7.166	7.166	7.166	7.166	7.166	7.166	7.166	7.166	7.166	7.305	7.305	7.158	7.158	7.158	7.158	7.158	7.158
YAL049C	12.783	13.455	13.455	13.455	13.455	13.455	15.792	17.322	17.322	17.468	17.596	17.596	17.596	17.596	17.596	17.468	17.998	17.859	18.836	18.836	18.836	18.836	18.836	18.836	18.836	18.836	18.983	19.129	19.415	19.554	19.554	19.554	19.554	19.554	19.554	19.693	19.693	19.693	19.693	19.693	19.693	19.693	19.693	19.693	19.693	19.693	19.693	19.832	19.832
YFR037C	10.769	10.769	10.769	10.769	10.897	11.87	11.859	11.859	11.859	11.859	11.859	12.144	12.144	12.017	12.017	12.017	12.017	11.87	11.87	11.87	11.998	12.144	12.156	12.156	12.156	12.156	12.156	12.156	12.156	12.156	12.156	12.156	12.156	12.017	12.156	12.828	12.828	12.828	12.828	12.828	12.828	12.828	12.828	12.828	12.828	12.828	12.828	12.828	12.828
YJL082W	6.049	6.049	5.783	5.783	5.369	5.369	5.369	5.369	5.369	5.369	3.43	1.777	1.638	1.638	1.638	1.499	1.499	1.352	1.213	1.213	1.074	1.074	1.074	1.074	1.074	1.074	1.074	1.074	1.074	1.074	1.074	1.074	0.8	0.939	0.939	0.939	1.078	1.078	1.078	1.078	0.823	0.695	0.695	0.695	0.695	0.695	0.417	0.417	0.417
YHR135C	8.571	8.571	8.571	8.571	8.286	8.008	8.008	8.008	7.733	7.733	7.733	7.602	7.602	8.301	8.301	8.301	8.301	8.301	8.301	8.301	8.301	8.301	8.568	8.568	8.568	8.853	8.853	8.853	8.853	8.853	8.853	8.853	8.853	8.853	8.853	8.853	8.853	8.853	8.853	8.726	8.872	8.872	8.872	8.872	9.011	8.872	8.872	8.872	8.872
YOR278W	1.082	1.082	1.082	1.21	1.476	1.476	1.476	1.604	1.751	1.751	1.751	1.751	1.751	1.751	2.017	2.825	2.825	2.825	2.825	2.825	2.825	2.825	2.825	3.242	3.242	3.242	3.497	3.497	3.625	3.625	3.625	3.625	3.764	3.764	3.903	4.031	4.177	4.177	4.177	4.038	4.177	4.73	4.857	4.985	5.113	5.518	5.804	5.951	6.097
YOR174W	9.759	9.759	9.759	9.759	9.759	9.759	9.052	9.052	8.905	8.905	8.905	8.639	7.951	6.734	5.652	4.945	4.806	4.806	4.806	5.084	5.084	5.084	5.339	5.339	5.339	5.339	5.339	5.212	5.212	3.983	3.453	3.453	3.453	3.314	3.844	4.806	4.806	4.806	4.52	4.52	4.52	5.486	5.486	5.486	5.633	5.486	5.614	5.614	5.467
YBL090W	7.507	7.785	7.804	7.804	7.951	8.097	8.097	8.097	8.097	4.013	2.912	2.491	2.491	2.491	2.206	2.48	4.272	9.676	10.916	11.183	11.183	11.183	11.183	11.183	11.322	12.442	12.442	12.716	12.994	13.133	13.975	14.389	14.389	14.389	14.389	14.389	14.516	14.516	14.516	14.516	14.516	14.516	14.794	15.768	15.768	15.895	15.895	15.895	15.895
YDR453C	8.126	8.265	8.265	8.265	8.265	8.265	8.126	7.979	7.979	7.574	7.435	6.24	6.24	6.24	5.962	5.688	5.56	5.56	5.56	5.56	5.56	5.286	5.286	5.286	5.139	5.012	5.012	5.012	4.726	4.865	5	5	5	5	4.625	5.174	5.301	5.301	5.301	5.301	5.301	5.301	5.301	5.301	5.301	5.572	5.534	5.395	5.541
YMR016C	3.193	3.193	3.193	3.193	3.193	3.054	2.926	2.937	2.937	2.937	2.937	2.937	2.937	2.937	2.937	2.81	2.682	2.682	2.682	2.682	2.682	2.682	2.682	2.682	2.682	2.682	2.554	2.554	2.025	1.769	1.642	1.642	1.642	1.642	1.642	1.642	1.642	1.642	1.495	1.495	1.495	1.495	1.495	1.367	1.367	1.228	0.834	0.973	0.973
YHR149C	5.297	5.297	5.572	5.572	5.699	5.699	5.699	5.699	5.699	5.436	5.436	5.97	5.97	5.97	6.109	6.109	6.109	6.109	6.109	6.109	6.109	6.109	6.109	6.109	6.109	6.109	6.109	6.109	6.109	6.248	6.248	6.248	6.248	6.375	6.375	6.375	6.375	6.375	6.375	6.375	6.248	6.375	6.375	6.375	6.236	6.236	6.236	6.236	6.236
YDR030C	6.499	6.499	6.785	7.04	7.04	7.187	7.187	7.187	7.187	7.187	7.187	7.059	7.059	7.059	7.059	7.059	7.059	7.059	7.059	7.059	7.059	6.92	6.627	6.627	6.627	6.627	6.627	6.116	4.659	4.794	4.794	4.794	4.794	4.794	4.794	4.509	4.509	4.084	3.701	3.573	3.701	4.25	4.516	4.663	4.663	4.81	5.772	5.625	5.625
YIL105C	10.526	10.526	10.665	11.07	11.07	11.217	11.356	11.769	11.503	11.503	11.63	11.63	11.63	11.63	11.758	11.897	11.897	12.183	12.31	12.299	12.299	12.438	12.438	12.998	13.284	13.562	13.562	13.562	13.562	13.562	13.828	14.242	14.242	14.242	14.516	14.516	14.516	14.516	14.516	14.516	14.377	14.524	14.524	14.524	14.524	14.524	14.524	14.524	14.524
YGR072W	6.89	6.751	6.751	6.751	6.465	6.593	6.465	6.465	6.465	4.092	3.953	3.419	3.566	3.566	3.566	3.694	3.84	3.84	3.84	3.833	3.833	4.099	4.099	4.099	4.099	3.941	3.393	3.52	3.52	3.667	3.806	3.806	3.806	3.806	3.806	3.806	3.953	3.953	3.806	3.806	3.806	3.4	2.859	3.006	3.006	2.878	3.017	4.002	5.238
YCL051W	5.36	5.36	5.36	5.36	5.36	5.36	5.507	5.646	5.8	5.928	5.928	5.928	6.067	6.195	6.048	6.048	5.642	5.515	5.515	6.353	6.353	6.631	6.631	6.924	7.503	8.145	8.4	8.4	8.528	8.528	8.528	8.667	8.814	9.524	9.524	9.524	9.524	9.779	9.779	10.073	10.073	10.073	10.358	10.358	10.486	10.486	10.486	10.486	10.486
YBR156C	5.903	6.831	7.383	9.063	8.924	8.924	9.916	9.916	9.916	10.333	10.48	10.48	10.48	10.48	10.48	10.882	10.882	10.882	10.882	10.882	11.01	10.863	10.716	10.716	10.863	11.01	11.01	11.01	11.01	11.01	11.01	11.01	11.01	11.01	11.01	10.871	10.871	10.998	11.137	11.137	11.137	11.137	11.137	11.137	11.137	11.137	11.137	11.137	11.137
YEL047C	11.006	10.987	10.987	10.987	10.84	10.987	10.987	10.987	11.134	11.134	11.134	11.134	11.134	11.134	10.867	11.412	11.412	11.412	11.265	11.393	11.52	11.52	11.52	11.52	11.52	11.52	11.52	11.52	10.949	10.949	10.389	10.389	9.957	9.829	9.562	9.562	9.701	9.84	9.84	9.84	9.84	9.713	9.566	9.021	9.021	8.882	9.021	9.021	9.021
YOR067C	9.105	9.244	9.244	9.796	9.796	10.341	10.341	10.341	10.341	10.341	10.341	10.341	10.341	10.468	10.483	10.483	10.483	10.483	10.622	10.761	10.908	10.908	11.036	11.036	11.291	11.419	11.546	11.546	11.674	11.674	11.674	11.674	11.674	11.674	11.674	11.674	11.674	11.674	11.802	11.663	11.663	11.802	11.802	11.802	11.802	11.802	11.802	11.663	11.663
YLR218C	10.269	10.682	10.682	10.682	10.682	10.829	10.829	10.141	9.994	9.848	9.848	9.848	9.72	9.701	9.701	10.516	10.899	11.038	11.038	11.038	11.166	11.027	11.027	11.027	11.155	11.155	11.155	11.155	11.155	11.155	11.016	11.016	10.877	11.016	11.016	11.016	11.162	11.162	11.301	11.174	11.174	11.174	11.174	11.035	11.035	11.035	11.035	11.035	11.035
YGR131W	1.356	1.356	1.356	1.495	1.495	1.495	1.495	1.495	1.495	1.495	2.047	2.036	2.468	2.329	2.329	2.329	2.329	2.329	2.329	2.329	2.457	2.457	2.457	2.457	2.457	2.465	3.032	3.16	3.307	3.307	3.434	3.581	3.983	3.983	4.644	4.644	4.644	4.644	4.644	4.633	4.911	5.057	5.057	5.185	5.185	5.185	5.185	5.185	5.185
YBL091C-A	6.568	6.568	6.568	6.568	6.568	6.44	6.44	6.44	6.44	6.587	6.587	6.587	6.587	6.154	6.575	6.831	6.831	6.831	6.831	6.831	6.703	6.575	6.309	6.594	6.455	6.455	6.455	6.448	8.311	8.311	8.311	8.311	8.311	8.183	8.183	8.183	8.183	8.183	8.322	9.829	9.829	9.829	9.829	10.114	10.114	10.114	10.114	10.114	10.114
YFL034C-A	5.027	5.027	5.027	4.772	4.772	4.772	4.772	4.076	4.076	2.307	2.04	2.16	2.446	2.573	2.573	2.712	2.705	2.705	2.705	2.705	2.427	2.427	2.693	2.832	2.832	2.832	2.832	2.832	2.585	2.585	2.585	2.585	2.329	2.329	2.198	2.604	2.604	2.731	2.731	2.731	2.731	2.731	2.731	2.731	3.006	3.272	3.272	3.272	3.419
YML105C	10.871	10.871	10.871	10.871	10.871	11.254	11.4	11.4	11.4	12.238	12.238	12.238	12.238	12.238	12.934	12.934	12.934	13.2	13.2	13.2	12.922	13.08	14.189	14.05	14.05	14.178	15.429	15.429	15.429	15.429	15.707	15.707	15.707	15.707	15.707	15.707	15.707	15.835	15.835	15.835	15.835	15.835	15.835	15.962	15.962	15.962	16.24	16.669	17.063
YOR269W	1.101	1.101	1.101	1.101	1.101	1.101	1.101	1.101	0.962	0.962	0.962	0.962	0.962	0.962	0.962	0.962	0.962	0.962	0.962	0.962	0.962	0.962	0.962	0.962	0.962	0.962	0.962	0.962	0.962	0.962	0.962	0.962	0.834	0.834	0.834	0.834	0.695	0.695	0.695	0.695	0.695	0.695	0.695	0.556	0.556	0.556	0.556	0.556	0.556
YMR181C	5.948	5.948	5.948	5.516	5.527	5.527	5.527	5.527	5.527	5.666	5.52	5.52	5.52	5.52	5.52	5.52	5.52	5.52	5.647	5.508	5.775	5.775	5.775	5.775	5.775	6.586	6.586	6.586	6.733	6.733	6.733	6.733	6.861	6.861	7.135	7.135	7.263	7.263	7.402	7.548	7.402	7.529	7.244	7.244	7.244	7.244	7.244	7.097	7.097
YML130C	7.484	7.484	7.484	7.612	7.612	7.612	7.612	7.612	7.612	7.612	7.612	7.612	7.484	7.484	7.484	7.484	7.337	7.337	7.484	7.484	7.612	7.612	7.612	7.612	7.612	7.612	7.612	7.612	7.612	7.612	7.612	7.612	7.612	7.612	7.612	7.465	7.465	7.465	7.465	7.465	7.465	7.465	7.465	7.465	7.082	7.082	6.943	6.943	6.943
YER058W	2.059	2.051	2.051	2.051	2.051	2.198	2.198	2.198	2.198	2.051	2.051	2.051	2.051	2.051	2.051	2.051	2.051	2.07	2.07	2.465	2.87	2.87	3.31	4.4	4.794	4.941	4.941	5.088	5.088	5.088	5.088	5.088	5.234	5.234	5.234	5.234	5.234	5.234	5.234	5.234	5.234	5.234	5.234	5.234	5.234	5.381	5.381	5.381	5.381
YDR221W	8.848	9.381	9.088	9.088	8.829	8.829	8.829	8.829	8.829	9.096	9.096	9.096	9.096	9.096	9.096	9.096	9.242	9.103	8.964	9.103	9.93	10.618	10.618	10.776	10.776	10.922	10.922	11.069	11.069	10.93	11.475	11.475	11.475	11.475	11.475	11.475	11.475	11.475	11.602	11.88	11.88	11.88	12.019	12.019	12.019	12.019	11.606	11.88	12.008
YHR100C	11.801	11.947	12.222	12.222	12.349	12.488	12.488	12.488	12.488	12.488	12.488	12.488	12.488	12.488	12.488	12.488	12.488	12.488	12.361	12.361	12.214	12.214	12.214	12.909	12.909	12.909	12.782	12.782	12.782	13.067	13.342	13.342	13.469	13.469	13.469	13.469	13.469	13.469	13.469	13.469	13.469	13.469	13.469	13.469	13.469	13.469	13.469	13.469	13.469
YNL254C	4.7	4.561	4.561	4.267	4.267	4.395	4.406	4.406	4.406	4.406	4.406	4.406	4.406	4.406	4.279	4.279	4.151	4.151	4.151	3.896	3.137	3.284	3.284	3.284	3.284	3.137	3.137	3.137	3.137	3.137	3.265	2.863	3.276	3.404	3.404	3.404	3.404	3.404	3.257	3.257	3.269	3.396	3.25	3.528	3.381	3.381	3.509	3.509	3.509
YJR113C	3.042	1.833	1.833	1.833	1.833	1.555	1.172	1.044	1.044	1.044	1.172	1.172	1.172	1.172	1.438	1.566	1.566	1.566	1.566	1.852	1.724	2.01	2.01	2.149	2.149	2.149	2.149	2.149	2.149	2.149	2.276	2.276	2.404	2.404	2.404	2.404	2.404	2.404	2.404	2.671	3.215	3.215	3.215	3.215	3.215	3.215	3.215	3.215	3.215
YDL017W	1.769	1.769	1.769	1.769	1.642	1.8	2.228	2.889	2.889	3.017	3.017	3.017	2.87	2.87	2.87	2.87	2.87	3.009	3.009	3.287	3.287	3.708	3.708	3.708	3.708	3.708	3.855	3.855	3.855	3.855	3.855	3.855	3.855	3.855	3.855	3.855	3.855	3.855	3.855	3.855	3.855	3.855	3.855	3.855	3.855	3.855	3.844	4.396	4.396
YHR172W	1.743	1.743	1.882	1.882	1.882	1.882	1.882	1.882	2.01	2.01	2.01	2.01	2.01	2.01	2.01	2.137	2.137	2.137	2.284	2.284	2.284	2.284	2.412	2.825	3.092	3.092	3.092	3.092	3.092	3.092	3.092	3.238	3.377	3.505	3.505	3.505	3.505	3.652	3.926	4.764	4.892	7.856	7.983	7.983	8.111	8.111	8.111	8.111	8.111
YIR004W	5.884	6.316	6.316	6.316	6.316	6.177	5.625	5.625	6.587	6.587	6.865	8.252	8.518	10.713	10.713	10.713	10.713	10.84	10.987	11.757	13.124	13.124	13.399	13.399	13.94	13.94	14.233	14.233	14.241	14.507	14.507	14.507	14.654	15.071	15.071	15.071	15.071	15.071	15.071	15.071	15.218	15.364	15.364	15.364	15.511	15.65	15.65	15.65	15.65
YDR140W	8.995	8.995	8.995	8.867	8.739	8.454	8.454	8.454	8.16	8.16	7.597	7.319	7.052	6.924	6.924	7.071	7.338	7.338	7.21	7.465	7.604	7.338	7.338	7.338	7.484	7.338	7.338	7.465	7.465	7.465	7.465	7.465	7.465	7.465	7.465	7.465	7.041	7.187	7.048	7.048	7.176	7.176	7.176	7.176	7.176	7.176	7.176	7.029	7.029
YLR110C	1.356	1.356	0.823	0.95	0.939	0.939	0.939	0.939	0.939	0.939	0.939	0.939	0.939	0.939	0.939	1.078	1.078	1.078	1.078	1.078	1.078	0.939	0.939	0.672	0.672	0.811	0.811	0.811	0.811	0.811	0.811	0.811	0.811	0.811	0.939	0.939	0.939	0.939	0.939	0.939	0.939	0.939	0.939	0.939	0.939	0.939	0.939	0.939	0.939
YDL022W	2.855	2.716	2.716	2.716	2.322	2.322	2.194	1.916	1.916	1.916	1.916	1.916	1.916	1.916	1.916	1.916	2.055	2.055	2.055	2.194	2.194	2.194	2.194	2.048	2.048	2.048	2.048	2.048	2.048	1.92	1.92	1.92	1.92	1.92	1.773	1.773	1.773	1.773	2.048	2.048	1.909	1.909	1.909	1.909	1.909	1.909	1.909	1.909	1.909
YGL049C	12.716	12.716	12.716	12.716	12.716	12.716	12.716	12.716	12.863	12.99	12.99	12.585	12.585	12.724	13.129	13.385	13.531	13.531	13.531	13.531	13.531	13.531	13.531	12.983	12.983	13.11	12.964	12.964	13.103	13.103	13.103	13.103	13.103	13.103	12.956	12.956	13.084	12.952	12.952	12.806	12.952	13.238	13.817	13.817	13.689	13.689	13.689	13.964	13.964
YMR223W	6.389	6.389	6.389	6.389	6.389	5.701	5.701	5.701	5.701	5.701	4.874	4.773	4.495	4.495	4.21	4.063	4.634	7.941	7.941	7.941	7.941	7.941	7.941	7.941	7.941	7.941	7.941	7.941	8.069	8.324	8.599	8.745	8.745	8.745	8.745	8.745	8.745	8.892	9.298	9.17	9.17	9.17	9.298	10.248	10.248	10.248	10.248	10.248	10.248
YOL080C	9.644	9.644	9.644	9.899	9.899	9.899	10.181	10.32	10.467	10.467	10.467	10.467	11.031	11.324	11.962	12.109	12.515	13.499	13.499	13.939	13.939	14.078	14.345	14.492	14.492	14.492	14.638	14.901	14.901	14.901	14.901	14.774	15.187	15.315	15.442	15.837	15.964	15.964	15.964	15.964	15.825	15.972	15.972	15.972	15.972	16.663	16.663	16.663	16.663
YDR495C	10.202	10.055	10.055	10.055	10.055	9.928	9.514	9.653	9.653	9.653	9.653	9.653	9.653	9.507	9.368	9.368	9.24	9.24	9.24	9.101	8.962	9.09	9.09	9.09	9.09	9.09	9.09	9.09	8.823	9.109	9.109	9.236	9.236	9.236	9.935	9.935	9.935	9.935	10.202	10.202	10.074	10.074	10.074	10.074	10.074	10.074	10.074	10.074	9.935
YFL036W	9.907	9.907	9.907	9.907	9.907	9.907	9.907	9.483	9.355	9.355	9.081	8.115	7.987	7.987	7.987	7.721	7.721	7.721	7.454	7.454	7.454	7.326	7.052	7.191	7.052	6.612	6.612	6.101	5.699	5.699	5.993	5.993	5.993	6.12	5.981	5.981	5.981	5.981	5.981	5.981	5.854	5.854	5.854	4.516	2.886	2.897	2.897	2.897	2.63
YGL211W	6.977	6.977	6.977	6.977	6.977	6.571	6.019	6.038	6.038	6.177	5.91	6.76	6.474	6.474	6.474	6.752	6.474	6.767	6.767	6.767	6.767	6.64	6.779	6.906	7.053	7.447	8.815	8.943	8.943	8.943	8.943	9.484	9.484	9.484	9.484	9.484	9.484	9.484	9.611	9.611	9.611	9.611	9.611	9.611	9.611	9.611	9.611	9.611	9.611
YHL031C	0.684	0.684	0.684	0.684	0.684	0.684	0.684	0.684	0.684	0.684	0.684	0.684	0.684	0.684	0.684	0.684	0.684	0.684	0.684	0.684	0.545	0.406	0.406	0.406	0.406	0.406	0.406	0.406	0.406	0.406	0.406	0.406	0.406	0.406	0.406	0.406	0.406	0.406	0.406	0.406	0.406	0.406	0.406	0.278	0.278	0.278	0.564	0.564	0.564
YDL206W	6.673	6.673	6.673	6.673	6.812	6.812	6.812	6.812	6.812	6.113	6.699	6.699	6.699	6.699	6.699	6.699	6.417	6.29	6.29	6.29	6.29	6.151	6.004	5.869	6.008	6.154	6.154	6.154	6.154	6.154	6.154	6.154	5.741	5.072	5.072	5.072	5.072	5.339	5.339	5.339	5.339	5.339	5.339	5.2	5.072	5.072	5.2	5.613	6.046
YMR011W	1.089	1.089	1.089	1.089	1.089	1.089	1.089	1.089	1.089	1.089	1.089	1.089	1.089	1.089	1.089	1.089	1.089	1.089	1.089	0.95	0.95	0.95	0.95	0.95	0.95	0.95	0.823	0.823	0.823	0.823	0.823	0.545	0.684	0.684	0.684	0.684	0.684	0.545	0.545	0.684	0.684	0.684	0.684	0.556	0.695	0.695	0.695	0.695	0.695
YBR084C-A	0.406	0.406	0.406	0.533	0.533	0.533	0.68	0.68	0.808	0.808	0.808	0.808	0.808	0.808	0.669	0.669	0.669	0.669	0.669	0.669	0.669	0.669	0.669	0.669	0.669	0.669	0.669	0.669	0.669	0.669	0.669	0.669	0.669	0.669	0.669	0.669	0.669	0.669	0.669	0.808	0.808	0.808	0.808	0.808	0.808	0.808	0.808	0.808	0.947
YIR032C	8.097	7.95	7.95	7.811	8.206	8.206	8.206	8.206	8.067	8.499	9.701	9.701	9.701	9.968	10.408	10.408	10.408	10.408	10.674	10.821	10.821	10.821	10.821	10.96	10.96	10.96	10.96	10.96	11.088	10.949	10.949	10.949	11.088	11.854	12.139	12.267	12.267	12.267	12.128	12.256	12.522	12.522	12.522	12.522	12.522	12.522	12.522	12.522	12.522
YDL129W	7.316	7.316	7.316	7.316	7.316	7.316	7.316	7.061	7.061	7.069	7.069	7.069	7.069	6.783	6.783	6.783	6.783	6.783	6.783	6.509	6.509	6.509	6.509	6.509	6.509	5.69	5.69	5.69	5.543	5.671	5.652	5.377	5.377	5.103	4.697	4.697	4.964	4.964	5.103	5.625	5.478	5.617	5.884	5.884	5.884	6.015	6.015	6.015	6.143
YPR103W	3.461	3.461	3.175	3.175	3.175	2.89	2.89	2.89	2.89	3.017	3.017	3.017	3.017	3.017	3.017	3.017	2.89	2.89	2.89	2.89	2.743	2.743	2.743	2.743	2.743	2.743	2.743	2.743	2.743	2.743	2.743	2.743	2.743	2.743	2.337	2.063	2.063	2.202	2.202	2.074	2.074	2.074	2.074	2.074	1.928	1.928	1.928	1.928	1.928
YPR102C	0.8	0.545	0.278	0.278	0.417	0.417	0.417	0.417	0.417	0.417	0.417	0.417	0.417	0.417	0.417	0.417	0.417	0.417	0.417	0.417	0.417	0.417	0.417	0.417	0.417	0.417	0.417	0.417	0.417	0.417	0.417	0.417	0.417	0.417	0.417	0.417	0.417	0.417	0.545	0.545	0.545	0.545	0.545	0.545	0.545	0.545	0.545	0.545	0.545
YPL049C	10.661	10.808	10.808	10.808	10.808	10.808	10.808	10.947	10.947	10.947	11.094	10.966	11.105	11.105	11.105	11.105	11.105	10.958	10.958	10.958	10.958	10.958	10.958	10.958	10.812	10.812	9.838	9.692	9.398	9.642	9.515	9.515	9.515	9.515	9.515	9.515	9.515	9.515	9.515	9.515	9.515	9.515	8.68	8.387	8.387	8.387	8.515	8.515	8.515
YDL043C	8.071	7.943	7.943	7.688	8.477	8.499	8.638	8.913	8.913	8.913	8.913	9.04	9.04	9.318	9.318	9.318	9.318	9.318	9.318	9.318	9.318	9.318	9.585	9.585	9.585	9.585	9.585	9.713	9.713	9.713	9.574	9.574	9.427	9.555	9.555	9.555	9.555	9.288	9.555	9.844	9.983	9.983	9.983	9.983	9.983	9.983	10.122	9.994	9.994
YFL021W	6.135	6.135	6.135	6.135	6.135	6.135	5.88	5.88	5.88	5.741	5.741	5.741	5.741	5.741	5.594	5.038	4.753	4.625	4.625	4.625	4.478	4.478	4.478	4.478	4.478	4.212	4.084	4.084	4.084	4.084	4.223	4.223	4.223	4.223	4.223	4.223	4.095	4.095	3.573	3.299	3.299	3.299	3.299	3.299	3.013	3.013	2.472	1.665	1.665
YFR051C	4.49	4.49	4.49	4.49	4.756	4.756	4.756	4.756	4.756	4.756	4.756	4.756	4.756	4.756	4.903	4.903	4.903	4.903	4.903	5.031	5.031	4.753	4.899	5.027	5.568	5.696	6.267	6.267	6.267	6.267	6.267	6.267	6.267	6.267	6.267	6.267	6.267	6.406	6.406	6.406	6.406	6.406	6.406	6.406	6.406	6.267	6.267	6.128	6.128
YKL180W	8.033	7.905	7.759	7.759	7.759	7.759	7.759	7.759	7.759	7.759	7.759	7.759	7.759	7.612	7.612	7.484	7.484	7.082	6.444	6.444	6.305	6.305	6.305	6.177	6.177	6.177	6.177	6.177	6.177	5.911	5.911	5.911	4.937	4.937	4.81	4.81	4.663	4.25	3.994	3.581	3.581	3.453	3.198	3.07	3.07	3.07	3.07	3.07	3.07
YKL061W	7.183	7.183	7.183	7.183	7.183	7.056	7.33	8.288	8.543	8.543	8.543	8.543	8.543	8.543	8.543	8.543	8.543	8.543	8.543	8.543	8.543	8.543	8.543	8.543	8.543	8.543	8.543	8.543	8.682	8.536	8.536	8.536	8.536	8.536	8.536	8.536	8.536	8.536	8.536	8.536	8.536	8.536	8.536	8.536	8.536	8.28	8.28	8.153	8.014
YHR090C	13.601	13.601	13.601	13.601	13.601	13.601	13.601	13.601	13.601	13.74	13.74	14.134	14.134	14.134	14.134	14.134	14.134	14.134	14.281	14.153	14.153	14.146	14.146	14.146	14.146	14.146	14.146	14.146	14.146	14.146	14.146	14.146	14.146	14.146	14.146	14.146	14.439	14.439	14.439	14.439	14.439	14.439	14.439	14.428	14.428	14.428	14.428	14.428	14.428
YOL141W	13.357	13.357	13.357	13.357	13.357	13.218	13.218	13.09	13.09	12.658	12.658	12.218	10.974	10.201	10.073	10.073	10.073	10.073	9.258	8.404	4.366	3.659	4.884	4.884	4.884	4.756	5.011	5.011	5.011	4.992	4.992	4.992	5.12	5.03	5.169	5.169	5.042	5.169	5.169	5.169	5.297	5.988	5.988	5.988	6.135	6.135	6.135	6.135	6.135
YJL112W	1.954	2.093	2.093	2.626	2.904	2.765	2.893	2.893	2.893	2.765	2.765	2.765	2.765	2.893	2.893	2.893	2.893	2.746	2.746	2.746	2.468	2.468	2.607	2.746	2.746	2.746	2.746	2.746	2.746	2.746	2.607	2.468	2.468	2.615	2.754	2.754	2.901	2.901	2.901	2.901	2.901	2.901	3.284	3.689	3.817	3.945	4.238	4.377	4.632
YBR041W	3.073	3.486	4.335	5.579	5.579	5.579	5.579	5.707	6.394	9.13	9.13	9.13	9.13	9.396	9.652	10.772	10.772	10.772	10.772	11.038	11.038	11.166	11.166	11.44	11.44	11.44	11.579	11.579	11.579	11.707	11.707	11.846	12.229	12.229	12.229	12.248	12.248	12.515	12.515	12.515	12.515	12.515	12.515	12.515	12.515	12.515	12.515	12.515	12.515
YJR059W	10.606	10.606	10.606	10.606	10.606	10.606	10.606	10.606	10.606	10.606	9.907	9.907	9.907	9.907	9.907	9.907	9.907	9.907	9.907	9.907	9.907	9.099	9.099	9.099	9.099	9.099	8.825	8.408	8.408	6.537	5.467	4.903	5.031	5.031	5.031	5.012	5.012	5.012	5.012	4.873	4.873	4.873	4.734	4.734	4.328	4.042	3.915	3.915	4.054
YDR276C	4.302	4.449	4.449	4.449	4.31	4.31	4.31	4.31	4.31	4.31	4.182	4.182	4.182	4.182	4.175	3.75	3.75	3.75	3.75	3.75	3.75	3.75	3.75	3.75	3.75	3.611	3.325	3.186	3.186	3.186	3.186	3.186	2.893	2.893	2.893	2.765	2.765	2.758	2.63	2.63	2.491	2.502	2.224	2.224	2.224	2.224	2.224	2.224	2.224
YJR097W	10.877	10.877	10.877	10.877	11.004	11.004	11.004	11.132	11.132	11.26	11.26	11.654	11.654	11.782	11.782	11.782	11.782	11.782	11.782	11.782	11.782	11.782	11.782	11.526	11.812	11.812	11.673	11.673	11.801	11.801	11.801	11.801	11.801	11.801	11.801	11.673	11.406	11.406	11.534	11.812	12.09	12.09	12.09	12.09	12.09	12.09	11.835	11.835	11.835
YPR015C	8.275	8.275	8.275	7.587	7.587	7.587	7.587	7.587	7.414	7.286	7.572	8.248	8.665	8.665	8.665	8.665	8.665	8.665	8.812	8.812	8.812	8.951	8.951	8.951	8.951	9.09	9.09	9.09	9.236	9.109	9.109	9.109	9.109	9.109	9.109	9.109	8.962	8.962	8.962	8.707	8.579	8.579	8.579	8.579	8.579	8.579	8.579	8.707	8.56
YKL145W	8.037	8.736	8.875	9.002	9.13	9.258	9.524	9.524	9.524	9.652	10.625	10.625	10.772	10.911	10.911	10.911	10.911	10.911	11.039	11.039	11.039	11.039	11.039	11.039	11.039	11.166	11.422	11.7	11.7	11.7	11.7	11.7	11.7	11.839	11.839	11.839	12.117	12.117	12.256	12.117	12.117	12.117	12.117	11.951	12.09	12.101	12.101	12.101	12.101
YLR047C	2.153	2.153	2.153	2.153	2.025	2.025	2.025	1.732	1.732	1.732	1.172	1.033	1.044	1.044	1.044	1.044	1.044	1.044	1.044	0.916	0.789	0.789	0.789	0.789	0.789	0.789	0.789	0.789	0.789	0.789	0.789	0.789	0.789	0.661	0.533	0.533	0.533	0.533	0.533	0.533	0.533	0.533	0.533	0.661	0.661	0.661	0.661	0.661	0.661
YHR137W	2.149	2.149	2.573	2.573	2.701	2.701	2.701	2.701	2.701	2.701	2.307	2.307	2.307	2.307	2.307	2.198	2.345	2.206	2.206	2.758	2.758	2.758	2.758	2.886	2.886	2.886	2.886	2.886	2.886	3.013	2.886	2.886	2.886	2.886	3.141	3.269	3.693	3.693	3.693	3.96	3.96	3.96	3.96	3.96	3.96	3.96	3.96	3.96	3.96
YBR251W	3.43	3.577	3.693	5.497	7.819	7.819	7.966	7.966	7.966	7.966	7.966	7.966	7.966	7.966	7.966	8.093	8.36	8.36	8.766	8.766	9.021	9.021	9.021	9.149	9.149	9.701	10.389	10.25	10.396	10.396	10.396	10.111	10.257	10.257	10.257	10.257	10.513	10.64	10.64	10.64	10.64	10.64	10.513	10.659	10.798	11.073	11.212	11.467	11.595
YML041C	3.17	2.66	2.66	2.532	2.532	2.532	2.532	2.385	2.385	2.524	2.25	2.25	2.25	2.25	2.25	2.25	2.25	1.337	1.21	0.827	0.827	0.827	0.827	0.827	0.827	0.966	1.24	1.24	1.24	1.24	1.24	1.24	1.24	1.24	1.24	1.24	1.24	1.24	1.24	1.24	1.24	1.112	1.112	1.112	1.112	1.112	1.112	1.112	1.112
YFL041W	10.611	10.611	10.611	10.228	10.089	10.089	10.089	10.228	10.228	10.228	10.228	9.942	9.942	9.382	9.255	9.255	9.116	8.019	7.455	7.729	7.451	7.312	7.312	7.312	6.091	5.211	4.945	5.219	6.015	6.015	6.29	6.29	6.29	6.162	6.436	7.44	7.301	7.575	8.394	8.522	8.522	8.522	8.522	8.109	8.109	7.97	7.699	7.699	8.101
YLR147C	7.003	6.856	6.856	6.856	6.856	6.728	6.728	6.728	5.267	5.267	5.286	5.286	5.286	5.286	5.286	4.892	4.764	4.49	4.629	4.501	4.501	4.501	4.501	4.648	4.648	4.52	4.52	4.52	4.52	3.171	3.006	3.242	3.242	3.242	3.242	3.242	3.242	3.242	3.516	4.215	4.749	5.575	5.703	5.703	5.703	5.703	5.703	5.703	5.703
YJR070C	15.05	15.05	14.922	15.05	15.05	15.05	15.05	15.05	14.911	14.911	14.911	14.911	14.644	14.644	14.644	14.644	14.366	14.227	14.227	13.4	13.261	13.389	13.389	13.389	13.389	13.389	13.389	13.389	13.389	13.389	13.389	13.389	12.957	12.957	12.957	12.957	12.81	12.81	12.663	12.663	12.663	12.663	12.663	12.524	12.397	12.543	12.25	12.25	12.378
YHR102W	4.73	4.997	4.997	4.997	4.997	4.997	4.997	4.997	4.997	4.997	4.997	4.997	4.997	4.997	5.143	5.143	5.29	5.564	6.372	6.372	6.372	6.5	6.5	6.5	6.5	6.5	6.5	6.627	6.883	6.883	7.288	7.555	7.683	7.683	8.1	8.1	8.227	8.227	8.227	8.1	8.1	8.1	8.1	8.1	8.1	8.1	8.081	8.081	7.942
YLR079W	5.644	5.644	5.644	5.505	7.631	7.631	7.631	8.048	8.048	8.048	8.048	8.175	9.141	9.141	9.269	9.269	9.396	9.682	9.543	9.671	9.671	9.937	9.937	9.937	9.937	9.937	10.32	10.32	10.614	10.614	10.614	10.614	10.614	10.76	10.76	10.633	10.633	10.633	10.779	10.937	10.937	10.937	10.937	10.798	10.798	10.659	10.798	10.648	10.648
YMR102C	1.927	1.927	1.927	1.927	2.066	2.066	2.066	2.066	2.066	2.066	2.066	2.066	1.788	1.92	1.92	2.059	2.059	2.059	2.059	2.059	2.059	2.059	2.059	2.059	2.059	2.198	2.198	2.059	2.059	2.059	2.059	2.059	2.059	2.059	2.059	1.92	1.92	1.792	1.931	1.931	1.931	1.931	1.931	1.931	1.931	1.931	1.931	1.931	1.931
YPL140C	10.054	10.054	10.054	10.054	10.054	10.054	10.468	10.468	10.908	10.908	10.908	10.908	10.908	10.908	10.908	10.78	10.78	10.78	10.78	10.78	10.78	10.78	10.78	10.78	10.78	10.641	10.513	10.513	10.513	10.513	10.367	10.367	10.1	10.1	9.972	9.972	9.972	9.826	9.826	9.953	9.668	9.668	9.668	9.668	9.668	9.807	9.807	10.22	10.22
YOR020W-A	6.934	6.934	6.934	6.659	6.393	6.107	6.107	6.107	6.107	6.107	6.107	6.107	5.52	5.246	4.96	4.96	4.96	4.96	4.96	4.96	4.814	4.814	4.4	3.705	3.705	3.705	2.77	2.623	2.623	2.623	2.495	2.495	2.495	2.21	2.33	2.33	2.33	2.33	2.33	2.33	2.33	2.33	2.202	1.916	1.514	1.387	1.248	1.248	1.522
YGR130C	1.645	1.645	1.645	1.645	1.645	1.784	1.784	1.784	1.784	1.784	1.784	1.784	1.784	1.784	1.784	1.784	1.784	1.784	1.784	1.784	1.784	1.784	1.784	1.784	1.784	1.784	1.784	1.784	1.657	1.657	1.657	1.657	1.657	1.657	1.657	1.657	1.657	1.784	2.07	2.07	2.708	2.708	2.708	2.975	2.975	2.975	2.975	3.103	3.103
YDR016C	7.875	7.875	7.875	7.728	7.747	7.894	7.894	8.041	8.041	8.168	8.161	8.288	8.288	8.435	8.728	8.728	8.728	8.728	8.728	8.728	8.728	8.728	8.728	8.601	8.728	8.728	8.601	8.601	8.161	8.022	8.022	7.883	8.138	8.138	8.285	8.285	8.285	8.285	8.285	8.018	8.018	8.018	8.435	8.435	8.563	8.563	8.563	8.69	8.69
YEL006W	6.789	6.65	6.395	6.395	6.395	6.534	6.534	6.534	6.534	6.406	6.406	6.406	6.534	6.534	6.534	6.534	6.534	6.534	6.534	6.534	6.534	6.267	6.267	6.139	6.139	6.267	6.267	6.395	6.395	6.395	6.256	6.256	6.248	6.248	6.248	6.248	6.248	6.248	6.248	6.109	6.109	6.109	6.109	6.109	6.256	6.395	6.395	6.395	6.248
YOR111W	15.067	15.067	14.928	14.646	14.646	14.646	13.947	13.286	13.012	13.151	12.61	12.749	12.05	12.189	12.189	12.189	12.189	12.189	12.189	12.189	12.042	12.042	12.042	12.042	12.042	12.178	12.178	12.444	12.317	12.317	12.317	12.463	11.915	11.509	11.509	11.821	11.968	11.968	11.968	12.107	11.821	11.821	11.821	11.821	11.821	11.96	11.96	11.389	11.122
YIL134W	10.853	10.853	10.853	10.707	10.451	10.451	10.451	10.305	10.305	10.305	10.305	10.305	10.305	10.305	10.305	9.347	8.794	8.794	8.655	8.636	8.636	8.636	8.636	8.756	8.756	8.756	8.884	8.884	8.884	8.737	8.591	8.591	8.591	8.737	8.61	8.61	8.61	8.324	8.196	7.339	7.467	6.475	6.475	6.347	6.997	8.353	8.353	8.353	8.353
YLR129W	13.619	13.897	13.897	13.897	13.897	13.897	13.897	13.897	13.897	14.044	14.044	14.183	14.183	14.183	14.183	14.183	14.183	14.183	14.183	14.183	14.067	14.067	14.067	14.067	14.067	14.067	14.067	14.067	14.067	14.067	14.067	14.067	14.067	14.206	14.206	14.206	14.206	14.078	14.078	14.078	14.078	14.078	14.078	14.078	14.078	14.078	14.078	14.078	14.078
YDR091C	8.515	8.515	8.515	8.515	8.248	8.101	8.101	7.688	7.56	7.433	7.433	7.286	7.286	7.286	7.286	7.286	7.286	7.286	7.286	6.873	6.49	6.49	6.065	5.918	5.918	5.918	5.918	4.712	4.01	3.882	3.469	3.469	3.341	3.341	3.341	3.063	2.916	2.916	2.642	2.642	2.642	2.642	2.368	2.24	2.112	2.39	2.379	2.379	2.379
YML043C	19.233	19.489	19.489	19.489	19.489	19.489	19.489	19.489	19.489	19.489	19.489	19.222	19.222	19.222	19.369	19.369	19.369	19.369	19.496	19.496	19.203	19.481	19.334	19.188	19.188	19.188	19.188	19.188	19.188	19.06	19.06	19.06	19.06	19.06	19.06	19.06	19.06	19.06	19.06	19.06	19.188	19.049	19.049	19.049	19.049	19.049	19.049	18.902	18.774
YPL119C	8.743	8.871	8.871	8.999	9.277	11.073	11.073	11.073	11.073	11.2	11.2	11.2	11.2	11.328	11.328	11.328	11.745	11.745	11.745	11.745	11.745	11.745	11.745	11.745	11.745	11.745	11.745	11.745	11.745	11.745	11.745	11.745	11.745	11.745	11.745	11.745	12.162	12.162	12.162	12.162	12.162	12.162	12.162	12.162	12.162	12.162	12.162	12.162	12.162
YPR143W	16.408	16.536	16.397	16.671	16.799	16.799	17.652	18.077	18.077	18.223	18.223	18.509	18.509	18.509	18.509	18.509	18.509	18.509	18.509	18.509	18.509	18.509	18.509	18.509	18.509	18.509	18.509	18.37	18.37	18.37	18.37	18.517	18.517	18.517	18.517	18.517	18.517	18.517	18.517	18.517	18.517	18.517	18.378	18.239	18.239	18.239	18.239	18.239	18.239
YKL026C	10.179	9.627	9.627	9.608	9.754	9.893	9.893	9.893	9.619	9.619	9.491	9.491	9.491	9.491	9.491	8.958	8.958	9.055	9.055	9.183	9.183	9.183	8.766	7.812	7.804	7.804	8.082	8.229	8.229	8.229	8.229	8.229	8.229	8.229	8.229	8.368	8.368	8.368	8.909	8.909	8.909	8.781	8.781	8.781	8.781	7.56	7.413	7.413	7.707
YHR168W	13.189	13.042	13.042	13.042	12.618	12.618	12.618	10.701	10.427	10.153	10.153	9.751	9.465	9.465	9.179	9.052	9.052	8.267	8.267	7.981	7.981	7.981	6.594	6.594	6.722	6.861	6.861	6.861	6.861	6.861	6.861	6.861	6.861	6.861	6.861	6.861	6.861	6.185	5.771	5.771	5.91	6.049	6.049	6.049	6.049	5.756	5.335	5.166	4.733
YMR113W	4.659	4.513	4.513	3.926	3.926	3.64	3.513	3.513	3.513	2.96	2.987	2.987	2.987	2.987	2.987	2.878	3.017	3.017	3.164	3.017	3.802	3.802	3.802	3.802	3.802	3.675	3.675	3.675	3.269	3.269	3.269	2.983	3.122	3.389	4.757	6.484	6.484	6.623	6.623	6.623	6.623	6.623	6.623	6.623	6.77	6.77	6.77	6.77	6.77
YKL211C	14.874	14.874	14.874	15.002	14.863	14.863	14.863	14.716	14.442	14.423	14.423	14.276	14.276	14.276	14.276	14.129	14.129	14.002	14.002	14.002	14.002	14.002	14.002	14.002	14.002	14.002	13.874	13.874	13.874	13.874	13.472	13.472	12.834	12.834	12.834	12.274	11.853	11.853	11.47	11.47	11.47	10.782	10.399	10.546	9.888	9.888	9.888	9.073	9.073
YGR193C	8.488	9.056	9.056	9.056	9.056	9.048	9.048	9.048	9.048	9.048	9.195	9.589	9.589	9.589	9.589	9.589	9.589	9.589	9.589	9.45	9.45	9.45	9.45	9.45	9.45	9.45	9.45	9.323	9.323	8.928	9.195	9.747	10.003	10.269	10.269	10.269	10.269	10.269	10.416	10.555	10.555	10.555	10.555	10.555	10.555	10.555	10.555	10.555	10.408
YCR043C	9.423	11.355	13.02	13.286	13.286	13.286	13.414	13.414	13.414	13.275	13.414	13.97	13.97	13.97	14.117	14.263	14.688	15.545	16.236	17.086	17.086	17.086	17.086	17.086	17.086	17.371	17.657	17.804	17.804	17.804	17.804	17.943	17.943	17.943	17.943	17.943	17.943	17.943	18.07	18.07	18.07	18.07	18.07	18.07	18.07	18.07	18.209	18.465	18.465
YAL034W-A	11.043	11.043	11.17	11.17	11.17	11.17	11.17	11.309	11.309	11.309	11.572	11.572	11.572	11.572	11.572	11.572	11.572	11.572	11.572	11.572	11.433	11.719	11.839	11.692	11.967	12.241	12.102	12.376	12.809	12.809	12.809	12.809	12.809	12.809	12.809	12.809	12.809	12.809	12.67	12.67	12.67	12.67	12.955	12.955	12.955	13.083	13.083	13.102	13.102
YOL136C	11.914	12.053	12.053	12.053	12.32	12.459	12.459	12.587	12.853	12.853	13.267	13.267	13.267	13.267	13.267	13.267	13.267	13.406	13.406	13.406	13.406	13.406	13.406	13.406	13.406	13.406	13.406	13.406	13.267	13.267	13.267	13.541	13.402	13.402	13.402	13.255	13.255	13.255	13.255	13.383	13.097	12.556	12.556	12.556	12.695	12.695	12.695	12.695	12.695
YJR044C	8.728	8.608	8.48	8.075	8.075	8.075	8.075	8.075	7.507	7.496	7.635	8.307	9.509	11.181	11.181	11.181	12.117	12.263	12.402	12.827	12.827	12.827	12.827	12.827	12.966	12.966	12.966	12.673	12.673	12.673	12.951	13.225	13.225	13.225	13.353	13.353	13.492	13.492	13.492	13.492	13.619	13.619	13.758	13.758	13.758	13.758	13.631	13.631	13.631
YIL164C	3.051	3.051	3.051	2.924	2.924	3.07	3.07	3.356	3.758	3.758	3.63	3.63	3.63	3.63	3.63	3.352	3.213	3.067	3.067	3.067	3.067	3.067	3.333	3.333	4.84	5.253	5.392	5.392	5.392	5.392	5.392	5.659	6.628	8.405	8.405	8.672	9.104	9.104	9.104	9.104	9.649	9.796	9.796	9.796	10.483	10.63	10.63	10.63	10.63
YAL029C	4.863	4.863	4.99	4.99	4.99	4.99	4.99	4.99	4.99	4.99	4.99	4.99	4.99	4.99	5.43	5.43	5.558	5.964	5.964	6.257	6.257	6.257	6.257	6.257	6.257	6.257	6.257	6.11	6.11	6.249	6.249	6.249	6.388	6.388	6.388	6.388	6.388	6.388	6.388	6.527	6.527	6.527	6.527	6.527	6.527	6.527	6.527	6.527	6.527
YOR025W	4.667	4.667	4.667	4.667	4.667	4.667	4.667	4.539	4.539	4.539	4.539	4.539	4.539	4.216	4.633	5.058	6.7	6.7	6.839	6.839	7.113	7.646	8.74	8.593	8.721	8.721	8.721	9.138	9.138	9.138	9.284	9.284	9.284	9.844	9.844	10.277	10.701	10.701	10.701	10.701	10.84	10.84	10.84	10.84	10.84	10.84	10.84	10.84	10.84
YPL061W	2.6	2.6	2.6	2.6	2.6	2.6	2.6	2.6	2.6	2.6	2.6	2.6	2.6	2.6	2.6	2.6	2.6	2.6	2.322	1.889	1.495	1.495	1.495	1.495	1.495	1.495	1.367	1.101	1.101	1.101	1.101	1.101	1.101	1.101	1.101	1.101	1.101	1.101	0.962	0.962	0.962	0.962	0.962	0.695	0.695	0.695	0.695	0.695	0.695
YGL003C	12.264	12.264	12.403	13.241	13.241	13.241	13.241	13.241	13.113	13.113	13.241	13.233	14.503	14.778	14.778	14.778	14.778	14.778	14.778	14.778	14.778	14.778	14.778	14.778	14.778	14.778	14.905	14.905	14.905	14.905	14.905	15.044	15.044	15.044	15.044	15.172	15.172	15.172	15.172	15.033	15.033	15.3	15.3	15.3	15.3	15.3	15.3	15.3	14.894
YLL050C	11.708	11.708	11.708	11.708	11.708	11.708	11.581	11.581	11.581	11.581	11.581	11.581	11.581	11.581	11.581	11.581	11.581	11.581	11.581	11.581	11.453	11.325	11.047	10.908	11.175	11.175	11.175	11.175	11.028	11.028	11.028	11.028	11.028	11.028	11.028	11.028	10.889	10.889	10.889	10.889	10.889	10.889	10.322	10.183	10.183	10.183	10.31	9.916	9.788
YGR094W	10.118	10.118	10.118	9.295	9.295	9.295	9.295	9.295	8.341	8.048	7.773	7.912	7.499	7.499	7.499	6.958	7.105	6.958	6.958	6.958	7.379	7.251	6.849	6.849	6.849	6.722	6.722	6.722	6.849	6.564	6.564	6.564	6.564	6.286	6.286	5.625	5.752	6.03	6.03	6.03	5.884	5.606	5.575	5.444	5.444	5.444	5.583	5.583	5.857
YMR137C	9.4	9.4	9.4	8.859	7.593	7.318	7.457	7.311	7.187	7.187	7.187	7.187	7.187	6.785	6.785	6.8	6.8	5.996	5.722	5.722	4.246	4.265	4.686	4.686	4.686	4.686	4.686	4.686	4.686	4.558	5.091	5.091	5.091	5.23	5.23	5.23	5.23	5.23	4.667	4.667	4.667	4.667	4.667	4.667	4.667	4.528	4.516	4.516	4.516
YKL084W	9.569	9.569	9.697	9.697	9.697	9.697	9.836	9.836	9.817	9.817	9.945	9.945	10.072	10.072	10.072	10.072	10.072	10.072	10.072	10.072	10.072	10.072	10.072	10.072	9.678	9.67	9.67	9.67	9.67	9.67	9.67	9.67	9.531	9.531	9.531	9.55	9.55	9.55	9.55	9.55	9.55	9.55	9.423	9.423	9.423	9.423	9.423	9.284	9.284
YER146W	2.825	2.825	2.825	2.825	2.825	2.953	2.953	2.953	3.602	4.132	4.132	4.132	4.132	4.132	4.132	4.132	4.399	4.399	4.399	4.399	4.399	4.399	4.399	4.538	4.538	4.538	4.538	4.391	4.391	4.391	4.391	4.932	4.932	4.932	4.932	4.932	4.932	5.206	5.206	5.353	5.353	5.353	5.353	5.353	5.353	5.646	5.519	5.519	5.519
YIL149C	3.374	3.374	3.374	3.235	3.235	3.088	3.088	3.088	3.088	2.694	2.694	2.694	2.311	2.311	2.311	2.311	1.751	1.356	0.943	0.815	0.815	0.954	0.954	0.954	0.954	0.954	0.954	0.954	0.935	0.935	0.935	0.935	0.935	0.808	0.935	0.935	1.071	1.21	1.21	1.21	1.21	1.21	1.21	1.21	1.21	1.21	1.21	1.21	1.21
YHR132C	8.623	8.623	8.623	8.909	8.909	8.909	8.909	8.909	8.909	8.909	8.909	10.16	11.524	13.058	13.058	13.204	13.204	13.204	13.204	13.204	13.204	13.204	13.204	13.351	13.351	13.351	13.606	13.606	13.745	13.745	13.884	14.023	14.023	14.023	14.023	14.023	13.884	13.903	14.031	14.309	14.309	14.309	14.309	14.309	14.309	14.309	14.437	14.437	14.437
YJL033W	8.943	8.943	8.943	9.09	9.229	9.229	9.229	9.229	9.229	9.229	9.101	8.973	8.973	8.846	8.699	8.699	8.56	8.421	8.421	8.154	7.455	7.181	7.053	6.76	6.76	6.76	6.613	6.613	6.358	6.211	6.084	6.084	6.084	6.084	6.084	6.084	6.084	6.084	6.358	6.358	6.358	6.358	6.358	6.358	6.358	6.358	6.358	6.358	6.358
YLR262C	2.307	2.021	2.021	2.021	2.021	2.021	1.747	1.747	1.747	2.033	2.033	2.16	3.096	3.096	3.096	3.096	3.096	3.223	3.223	3.223	3.37	3.656	3.802	3.802	3.802	3.802	3.802	3.802	3.802	3.802	3.802	3.802	3.802	3.802	3.802	3.802	3.802	3.93	3.93	4.077	4.077	4.077	4.077	4.077	4.077	4.077	4.077	4.216	4.216
YGL256W	5.37	5.632	5.907	6.046	6.301	7.217	7.217	7.217	7.217	7.217	8.052	8.052	8.191	8.191	8.191	8.191	8.191	8.191	8.191	8.191	8.318	8.457	8.863	8.735	8.735	8.735	8.735	8.735	8.735	8.735	8.735	8.735	8.735	8.735	8.735	8.608	8.608	8.754	8.754	8.882	8.882	8.882	8.882	8.882	8.882	8.882	8.882	8.882	8.743
YDR092W	2.589	2.589	2.194	2.194	2.194	2.194	2.194	2.194	2.194	2.194	2.055	2.055	1.909	1.909	1.909	1.202	1.202	1.202	1.074	1.368	1.947	2.232	2.232	2.232	2.232	2.36	2.36	2.221	2.762	2.89	3.419	3.419	4.235	4.64	4.896	4.896	5.023	5.279	5.279	5.279	5.279	5.279	5.279	5.406	5.406	5.662	5.936	5.936	5.936
YOR261C	10.255	10.255	10.255	10.529	10.529	10.529	10.657	10.657	10.657	10.657	10.657	10.657	10.51	10.51	10.51	10.51	10.371	10.371	10.371	10.371	10.371	10.518	10.518	10.518	10.518	10.24	10.24	9.954	9.815	9.943	9.943	9.943	10.089	9.943	10.089	10.472	10.472	10.619	11.19	11.615	11.615	11.615	11.615	11.615	11.615	11.762	11.623	11.623	11.75
YKL184W	3.886	3.886	3.886	3.886	3.886	3.886	3.886	3.472	3.333	3.345	3.345	3.345	3.345	3.345	3.345	3.484	3.491	3.48	3.48	3.48	3.48	3.48	3.333	3.333	3.333	3.333	3.333	3.333	3.333	3.194	3.194	3.194	3.194	3.194	3.194	3.194	2.777	2.082	1.935	1.947	1.947	1.947	1.947	1.947	1.819	1.819	1.958	2.244	2.244
YER010C	0	0	0	0	0	0	0	0	0	0	0	0	0	0	0	0	0	0	0	0	0	0	0	0	0	0	0	0	0	0	0	0	0	0	0.274	0.549	0.688	0.688	0.688	0.688	0.688	0.815	0.962	1.109	1.109	1.109	1.109	1.109	1.109
YDL171C	5.343	5.343	5.343	5.343	5.343	5.343	5.343	5.343	5.49	5.49	5.49	5.49	5.49	5.49	5.49	5.362	5.362	5.362	5.362	5.362	5.362	5.215	5.215	5.088	5.088	5.088	5.088	5.088	4.941	4.941	4.813	4.813	4.813	4.686	4.686	4.686	4.686	4.686	4.686	4.686	4.547	4.547	3.573	3.307	3.168	3.168	3.168	3.168	3.168
YNL251C	7.071	7.071	7.071	7.071	7.071	7.071	7.071	7.071	7.071	7.071	6.665	6.665	6.665	6.274	6.274	6	6	6	6	5.861	5.733	5.046	5.046	5.046	4.771	4.632	4.486	4.486	4.486	4.486	4.486	4.76	4.621	4.621	3.952	3.952	4.099	3.971	3.844	3.844	3.844	3.844	3.844	3.697	3.697	3.697	3.697	3.265	3.265
YPL170W	10.795	10.795	10.795	11.374	11.502	11.502	11.502	11.502	11.63	11.63	11.63	11.776	11.776	11.923	11.923	11.923	11.923	11.923	12.062	12.062	12.201	12.201	12.201	12.201	12.201	12.201	12.34	12.34	12.34	12.34	12.34	12.34	12.34	12.34	12.34	12.193	12.193	12.193	12.193	12.193	12.193	12.193	12.054	12.054	12.054	11.908	11.525	11.525	11.525
YDR217C	7.716	7.577	7.96	7.814	7.814	7.814	7.517	7.663	7.791	7.791	7.791	8.216	8.355	8.355	8.494	8.621	8.768	9.035	9.035	9.035	9.035	9.035	9.035	9.035	9.309	9.456	10.549	10.549	10.688	10.688	10.688	10.688	10.835	10.835	10.835	10.974	10.974	11.24	11.379	11.379	11.526	11.526	11.526	11.526	11.387	11.387	11.387	11.515	11.515
YMR047C	8.32	8.32	8.613	8.613	8.613	8.613	8.613	8.613	8.613	8.613	8.613	8.613	8.613	8.907	8.907	8.907	8.907	8.907	8.907	8.907	8.907	9.046	9.312	9.312	9.59	9.59	9.59	9.59	9.59	9.59	9.59	9.59	9.59	9.59	9.59	9.59	9.59	9.729	9.729	9.729	9.729	9.876	10.015	10.015	10.015	10.015	10.015	9.729	9.729
YDR404C	12.147	12.147	12.147	12.147	12.147	12.286	12.286	12.286	12.286	12.286	12.286	12.286	12.286	12.286	12.286	12.286	12.286	12.159	12.159	12.159	12.159	12.159	12.159	12.159	12.159	12.02	11.873	11.745	11.745	11.745	11.745	11.745	11.873	11.873	11.873	11.873	11.726	11.726	11.726	11.599	11.599	11.313	11.313	11.313	10.919	10.919	10.919	10.919	10.919
YBR233W	7.635	7.507	7.92	8.195	8.619	8.619	8.473	8.473	8.473	8.473	8.473	8.473	8.473	8.473	8.473	8.473	8.473	8.473	8.473	8.473	8.473	8.473	8.473	8.473	8.473	8.473	8.172	8.299	8.724	8.871	8.871	8.871	8.871	8.871	8.871	8.871	9.852	9.852	10.126	10.126	10.126	10.126	10.126	10.126	9.871	10.017	10.273	10.273	10.945
YGR086C	3.013	3.013	3.013	3.013	3.013	3.013	3.013	3.013	3.013	3.013	3.013	2.739	2.446	2.446	2.446	2.446	2.307	2.307	2.307	2.307	2.446	2.446	2.446	2.307	2.307	2.446	2.446	2.446	2.446	2.299	2.16	2.16	2.171	2.171	2.171	2.171	2.171	2.171	2.171	2.171	2.183	2.055	2.194	2.194	2.194	2.194	2.194	2.194	2.194
YPR091C	6.452	6.452	6.324	6.463	6.463	6.463	6.463	6.316	6.316	6.316	6.316	6.316	6.316	6.316	6.05	5.911	5.93	6.737	6.737	6.737	6.61	6.749	6.749	6.888	6.347	5.926	6.32	6.32	6.587	6.587	6.587	6.587	6.587	6.587	6.587	6.587	7.169	7.023	7.023	7.169	7.169	7.308	7.308	7.428	7.556	7.556	7.556	7.556	7.556
YCR087C-A	0.71	0.71	0.985	0.985	0.985	0.985	0.985	1.124	1.402	1.402	1.402	1.402	1.402	1.402	1.402	1.402	1.529	1.823	2.39	2.39	2.518	2.518	2.518	2.646	2.646	2.646	2.901	3.029	3.029	3.029	3.029	3.029	3.029	3.029	3.029	3.029	3.029	3.029	3.029	3.029	3.029	3.029	3.029	3.029	3.029	3.029	3.314	4.701	5.775
YDR267C	4.396	4.396	4.535	4.535	4.535	4.535	4.535	4.535	4.663	4.663	4.663	4.663	4.663	4.663	4.663	4.802	4.802	4.802	4.802	4.941	4.941	4.941	4.941	4.941	4.941	4.941	4.941	4.813	4.686	4.686	4.411	4.411	4.411	4.411	4.411	4.411	4.265	4.404	4.404	4.404	4.404	4.404	4.404	4.404	4.404	4.404	4.404	4.404	4.404
YER117W	1.773	1.773	1.773	1.646	0.985	0.985	0.985	0.985	0.985	0.985	0.985	0.985	0.985	0.985	0.985	0.985	0.985	0.985	0.838	0.838	0.838	0.838	0.838	0.838	0.413	0.413	0.413	0.413	0.413	0.413	0.413	0.413	0.413	0.286	0.286	0.413	0.413	0.413	0.413	0.413	0.413	0.413	0.274	0.274	0.274	0.274	0.274	0.274	0.274
YCR065W	2.423	2.423	2.423	2.423	2.423	2.423	2.423	2.423	2.423	2.423	2.423	2.423	2.423	2.423	2.423	2.295	2.295	2.295	2.295	2.442	2.303	2.431	2.431	2.431	2.438	2.438	2.438	2.438	2.438	2.566	2.438	2.863	3.408	3.81	3.81	4.076	4.076	4.076	4.076	4.076	4.215	4.215	4.215	4.215	4.215	4.215	4.215	4.215	4.215
YJL213W	1.507	1.507	1.229	1.229	1.229	1.356	1.356	1.631	1.631	1.631	2.16	2.16	2.021	2.021	2.021	2.021	2.021	2.021	2.296	2.423	2.423	2.562	3.49	3.49	3.49	3.49	3.49	3.783	3.922	3.922	3.922	3.922	3.922	3.795	3.795	4.208	4.208	5.061	5.189	5.189	5.189	5.189	5.317	5.317	5.463	5.463	5.463	5.463	5.463
YDR155C	5.752	5.891	6.185	6.038	6.185	7.518	7.518	8.221	8.082	8.356	8.356	8.762	8.615	8.33	8.33	8.89	8.89	8.89	8.89	8.89	8.89	9.029	9.029	9.175	9.314	9.314	9.314	9.314	9.314	9.314	9.314	9.314	9.314	9.314	9.187	9.198	9.611	10.314	10.314	10.314	10.314	10.314	10.314	10.314	10.588	10.588	10.588	10.588	10.588
YGR237C	13.572	13.572	13.572	13.444	13.297	13.297	13.297	13.297	13.297	13.297	13.297	13.297	13.012	13.012	13.012	13.012	13.012	13	13	13.139	13.139	13.139	13.139	13.139	13.139	12.726	12.587	12.587	12.587	12.587	12.587	12.459	12.587	12.587	12.587	12.587	12.587	12.587	12.313	12.313	12.313	11.509	11.509	10.566	10.272	9.438	9.291	9.291	9.291
YDR437W	6.67	6.67	6.67	7.087	7.493	7.628	7.628	7.922	8.188	8.188	8.316	8.316	8.571	8.571	8.571	8.571	8.432	8.293	8.293	9.432	9.834	9.707	9.707	9.834	9.834	9.834	9.981	9.695	10.229	10.229	10.229	10.229	10.65	10.924	10.924	10.924	10.924	10.924	11.071	11.337	11.337	11.476	11.476	11.615	11.488	11.488	11.507	11.507	11.507
YPR109W	4.084	3.689	3.543	3.543	3.415	3.415	3.415	3.415	3.415	3.148	2.882	2.348	2.198	1.924	1.924	1.924	1.924	1.924	1.924	1.924	1.924	1.785	2.179	2.604	2.604	2.604	2.604	2.731	2.731	2.731	2.731	2.731	2.731	2.731	2.604	2.318	2.882	3.322	4.967	4.967	5.114	5.114	4.975	5.122	5.261	5.122	5.122	5.122	5.122
YNR009W	9.679	9.679	9.679	9.679	9.551	9.551	9.551	9.551	9.157	9.435	9.435	9.581	9.454	9.454	9.454	9.454	9.454	9.454	9.454	9.454	9.709	9.709	9.709	9.709	9.709	9.709	9.709	9.709	9.562	9.69	9.69	9.69	9.69	9.562	9.562	9.435	9.435	9.435	9.435	9.435	9.288	9.288	9.288	8.863	9.01	9.01	9.01	8.882	8.882
YLR069C	5.96	5.96	6.088	6.088	6.215	6.895	7.579	8.229	8.229	8.229	8.356	8.751	9.292	10.111	10.524	10.524	10.524	10.956	11.103	11.25	11.505	11.505	11.505	11.505	11.505	11.644	11.791	11.652	12.482	12.482	12.482	12.629	12.895	12.895	13.023	13.023	13.023	13.977	13.977	13.977	14.124	14.124	14.124	14.124	14.124	14.124	14.252	14.263	14.541
YBR053C	8.953	8.953	8.953	9.1	9.1	9.385	9.385	9.385	9.385	9.246	9.246	9.78	9.78	9.78	9.919	10.448	10.726	11.399	11.538	11.684	11.684	11.812	11.812	11.812	11.673	12.184	12.184	12.45	12.45	12.45	12.45	12.45	12.45	12.45	12.45	12.45	12.744	12.744	12.744	12.744	12.871	12.744	12.744	12.89	12.89	12.89	12.89	12.89	12.89
YGL135W	6.955	6.955	6.955	6.955	6.955	6.955	6.936	7.202	7.202	7.202	7.202	7.202	7.341	7.202	6.661	6.522	6.522	6.248	6.101	5.955	6.368	6.368	6.368	6.496	6.496	6.496	6.496	6.616	6.488	6.202	6.056	6.33	6.33	6.33	6.33	6.311	6.852	6.852	6.705	6.705	6.844	6.844	6.844	6.844	6.844	6.844	6.972	6.972	7.239
YKL148C	9.128	9.128	9.128	9.128	8.981	8.981	8.981	8.981	8.981	8.842	8.703	8.703	8.703	8.703	8.703	8.703	8.703	8.703	8.703	8.703	8.703	8.703	8.703	8.703	8.703	8.575	8.436	8.436	8.436	8.436	8.436	8.309	8.309	6.775	5.674	5.114	4.693	4.693	4.693	4.693	4.693	4.547	4.547	4.547	4.017	3.878	3.75	3.75	3.75
YPL188W	6.459	6.459	6.459	6.726	6.854	6.854	6.854	6.854	6.854	6.854	6.981	7.522	7.522	7.669	7.669	7.797	8.218	8.218	8.218	8.218	8.218	8.218	8.218	8.218	8.345	8.631	8.759	8.759	8.759	8.759	8.759	8.759	8.759	8.759	8.759	8.759	8.759	8.759	8.759	8.759	8.759	8.759	8.759	8.759	8.759	8.759	8.759	8.759	8.759
YOR216C	6.602	6.749	6.876	6.876	6.876	6.876	6.876	6.876	7.004	7.004	7.004	7.132	7.132	7.132	7.278	7.132	7.132	7.132	7.132	7.132	6.993	6.993	7.406	7.259	7.259	7.259	7.259	7.387	8.078	8.078	8.078	8.353	8.627	8.774	9.326	9.326	9.326	9.619	9.619	9.766	9.766	9.894	9.894	9.894	9.894	9.894	10.033	10.033	10.033
YGR042W	4.425	4.553	4.414	4.414	4.414	4.414	4.414	4.414	4.286	4.158	4.297	4.297	4.572	5.113	5.635	5.635	5.635	5.635	5.635	5.635	5.654	5.526	5.673	6.206	6.492	6.492	6.492	6.492	6.492	6.492	6.492	6.364	7.473	7.612	7.612	7.612	7.612	8.179	8.179	8.179	8.307	8.581	8.848	8.848	8.848	8.848	8.848	8.848	8.995
YLR200W	3.415	3.415	3.415	2.994	4.385	4.385	4.385	4.385	4.385	4.385	5.053	6.211	7.669	7.808	8.101	8.101	8.101	8.101	8.101	8.24	8.24	8.24	8.24	8.24	8.24	8.379	8.507	8.773	8.912	10.851	10.851	11.404	11.404	11.67	11.67	12.11	12.11	12.11	12.55	12.55	12.55	12.55	13.103	13.103	13.103	13.249	13.249	13.516	13.388
YLR225C	4.133	4.133	4.272	4.272	4.419	4.686	4.558	4.558	4.558	4.141	4.141	4.141	4.141	4.141	4.28	4.28	4.28	4.547	4.547	4.832	4.832	4.832	4.832	4.832	4.813	4.952	4.952	4.952	4.952	4.952	4.952	4.952	4.952	4.952	4.952	4.952	4.952	4.813	4.941	4.941	4.941	5.08	5.208	5.208	5.335	5.335	5.335	5.335	5.474
YDR034C	8.398	8.398	8.398	8.27	8.27	8.131	8.131	8.131	8.131	7.857	7.857	7.432	7.293	7.44	7.44	7.44	7.44	7.44	7.44	7.44	7.44	7.293	7.301	7.301	7.154	7.154	7.154	7.154	7.154	6.876	6.876	6.737	6.452	6.452	6.579	6.718	6.718	6.718	6.718	6.718	6.718	6.718	6.591	6.053	6.053	6.181	6.181	6.181	6.181
YKL057C	9.48	9.48	9.48	9.48	9.48	9.48	9.48	9.48	9.48	9.48	9.353	9.353	9.206	9.206	9.206	9.206	9.206	9.206	9.206	9.206	9.206	9.206	9.206	9.353	9.353	9.353	9.353	9.48	9.48	9.48	9.48	9.48	9.48	9.48	9.48	9.48	9.48	9.48	9.353	9.353	9.353	9.353	9.206	9.206	9.206	9.206	8.391	7.827	7.433
YNL078W	1.067	1.067	1.067	1.067	1.067	1.067	1.067	1.067	1.067	1.206	1.206	1.206	1.206	1.206	1.206	1.206	1.206	1.206	1.206	1.206	1.206	1.206	1.206	1.206	1.206	1.206	1.206	1.206	1.206	1.206	1.206	1.206	1.206	1.206	1.206	1.078	0.95	0.95	0.95	0.823	0.962	0.962	0.962	0.962	0.962	0.962	0.962	0.962	0.962
YDR357C	11.065	11.065	11.204	11.077	11.077	11.077	11.077	11.077	11.077	10.938	10.799	10.799	10.799	10.799	10.799	10.799	10.671	10.671	10.532	10.532	10.404	10.404	10.404	10.543	9.581	9.57	9.57	9.709	9.709	9.709	9.709	9.581	9.581	10.01	8.897	8.758	8.886	8.747	8.747	8.619	8.619	8.214	8.36	5.985	5.846	5.846	5.993	5.572	5.85
YHR097C	8.402	8.549	8.549	8.842	8.989	8.989	9.139	9.139	9.139	9.139	8.873	9	9.256	9.395	9.395	9.395	9.522	9.522	9.522	9.522	9.139	8.993	8.993	8.993	8.865	8.865	9.425	9.564	12.056	12.056	12.056	12.056	12.056	12.056	12.056	12.056	12.056	12.195	12.195	12.195	12.195	12.195	12.195	12.195	12.195	12.195	12.334	12.334	12.334
YOL058W	0.657	0.657	0.657	0.785	0.785	0.785	0.785	0.785	0.932	0.932	0.932	0.932	0.932	0.932	0.932	1.059	1.059	1.059	1.059	1.059	1.059	1.059	1.059	1.059	1.206	1.206	1.206	1.206	1.334	1.334	1.334	1.334	1.334	1.334	1.334	1.334	1.334	1.461	1.461	2.859	2.998	3.126	3.126	3.419	3.419	3.547	3.802	3.802	4.227
YGL002W	5.335	5.343	5.343	6.031	6.031	6.996	6.996	6.996	6.996	7.252	7.252	7.252	7.252	7.252	7.252	7.252	7.53	8.179	8.345	10.299	10.299	10.299	10.299	10.438	11.137	11.137	11.137	11.137	11.137	11.137	11.137	11.137	11.137	11.137	11.137	10.99	10.99	10.99	10.99	10.99	10.99	10.99	10.851	10.851	10.851	10.851	10.851	10.851	10.851
YGL150C	0.973	0.973	0.973	0.973	0.973	0.973	0.834	1.112	1.112	1.112	1.112	1.112	1.112	1.112	1.112	1.112	1.112	1.112	1.112	1.112	1.112	1.112	1.112	1.112	1.112	1.112	1.112	1.112	0.973	0.973	0.973	0.973	1.228	1.367	1.367	1.367	1.367	1.367	1.367	1.367	1.367	1.367	1.367	1.506	1.506	1.506	1.506	1.506	1.506
YLL038C	8.138	8.277	8.277	8.277	8.277	8.277	8.277	8.277	8.277	8.277	8.277	8.149	8.003	8.003	8.003	8.003	8.277	8.544	8.397	8.397	8.525	8.525	8.397	9.344	9.344	9.61	9.61	9.61	9.61	9.61	9.61	9.61	9.61	9.749	9.749	9.749	9.603	9.603	9.603	9.603	9.603	9.603	9.881	10.008	10.008	10.008	10.008	10.008	10.008
YJR096W	16.101	16.101	16.101	16.101	16.101	16.101	16.101	16.247	16.247	16.247	16.247	16.108	16.108	16.108	16.108	16.108	16.108	15.842	15.842	15.703	15.575	15.575	15.575	15.425	15.425	15.425	15.425	15.425	15.425	15.425	15.425	15.425	15.286	15.147	15.147	14.891	14.891	14.891	14.891	14.891	14.745	14.606	14.606	14.606	14.606	14.606	14.606	14.478	14.478
YBL054W	1.232	1.232	1.086	1.086	1.086	1.086	1.086	1.086	1.086	1.086	0.939	0.939	0.939	0.939	0.939	0.672	0.672	0.672	0.672	0.811	0.811	0.811	0.811	0.811	0.811	0.811	0.811	0.811	0.811	0.811	0.684	0.684	0.684	0.545	0.545	0.545	0.545	0.545	0.545	0.545	0.684	0.811	0.811	0.811	0.811	0.811	0.545	0.684	0.823
YIL133C	1.004	1.004	0.857	0.857	0.857	0.857	0.718	0.718	0.718	0.278	0.278	0.278	0.278	0.278	0.278	0.278	0.278	0.278	0.278	0.278	0.278	0.278	0.278	0.278	0.278	0.278	0.278	0.278	0.278	0.278	0.425	0.425	0.425	0.425	0.425	0.425	0.425	0.425	0.425	0.425	0.425	0.425	0.425	0.425	0.425	0.425	0.425	0.425	0.425
YOR264W	2.701	2.701	2.554	2.269	2.269	2.389	2.389	2.389	2.528	2.667	2.802	2.674	2.674	2.674	2.802	2.802	2.802	2.802	2.802	3.076	3.215	4.572	4.985	4.985	4.985	4.985	4.985	4.985	5.124	5.526	5.526	5.526	5.804	5.804	5.804	6.071	6.198	6.198	6.198	6.337	6.337	6.337	6.337	6.337	6.484	6.484	6.484	6.484	6.484
YOR119C	3.644	3.644	3.772	3.911	3.911	3.911	3.911	3.911	3.911	3.911	3.911	3.911	3.911	3.911	3.911	3.911	3.783	3.516	3.644	4.204	4.204	4.204	4.204	4.629	4.768	4.768	4.768	4.768	4.768	4.629	4.629	4.629	4.629	4.756	5.189	5.899	5.899	6.316	6.316	6.316	6.316	6.316	6.463	6.463	7.594	7.594	7.594	7.594	7.594
YPR033C	7.423	7.423	7.296	7.157	7.157	7.157	7.157	7.157	6.496	5.522	5.256	5	5	5	5	5	5	4.861	4.861	4.587	4.587	4.587	4.44	4.44	4.44	4.44	4.155	4.155	4.155	3.633	3.625	3.625	3.625	3.351	3.351	3.223	3.223	2.543	2.396	2.396	2.396	2.261	2.261	2.261	2.261	2.261	2.261	2.261	2.133
YGR091W	7.301	7.301	7.301	7.173	7.173	7.173	6.907	6.907	7.046	7.185	7.185	7.451	7.451	7.451	7.451	7.579	7.579	7.579	7.579	7.579	8.549	8.421	8.549	8.695	8.981	8.842	8.842	8.842	8.842	8.842	9.248	9.642	9.909	10.048	10.048	10.303	10.303	10.303	10.303	10.303	10.303	10.303	10.164	10.164	10.164	9.495	9.063	8.796	8.962
YPL149W	14.651	14.651	14.651	14.366	13.941	13.941	13.941	13.941	13.941	13.941	13.941	13.941	13.389	13.389	13.389	13.133	13.133	12.987	12.987	12.566	12.002	11.874	11.735	11.735	11.735	11.735	11.596	11.596	11.596	11.596	11.596	11.596	11.596	11.596	10.762	10.469	10.608	10.6	10.6	10.6	10.6	10.6	10.6	10.6	10.6	10.592	10.592	10.592	10.592
YMR147W	0.417	0.417	0.417	0.417	0.417	0.417	0.417	0.417	0.417	0.556	0.556	0.556	0.556	0.556	0.556	0.556	0.556	0.556	0.556	0.556	0.556	0.556	0.556	0.556	0.556	0.556	0.556	0.556	0.556	0.556	0.556	0.556	0.556	0.556	0.556	0.556	0.556	0.417	0.417	0.417	0.417	0.417	0.417	0.417	0.278	0.278	0.278	0.278	0.406
YPL239W	6.733	6.733	6.872	7.147	7.147	7.147	7.147	7	7.128	7.402	7.402	7.676	7.676	7.676	7.932	7.932	7.932	8.071	8.071	8.071	8.071	8.071	8.071	7.932	8.071	8.349	8.349	8.349	8.202	8.202	8.202	8.33	8.33	8.33	8.33	8.457	8.457	8.457	8.604	8.604	8.604	8.604	8.604	8.604	8.465	8.593	8.612	8.867	8.867
YER029C	10.174	10.448	10.32	10.587	10.587	10.587	10.734	10.861	10.734	11.155	12.09	12.65	12.65	12.65	12.65	12.65	12.65	12.65	12.797	12.797	12.924	13.21	13.357	13.357	13.357	13.357	13.357	13.357	13.357	13.357	13.357	13.357	13.357	13.357	13.357	13.496	13.635	13.635	13.635	13.635	13.635	13.635	13.92	13.92	13.92	13.92	13.92	13.92	13.92
YER052C	8.198	8.198	8.198	8.198	7.654	6.947	6.947	6.808	6.808	6.808	6.947	6.8	6.8	6.8	6.8	6.673	6.673	6.534	5.56	5.421	5.016	5.016	5.282	5.282	5.282	5.282	5.282	5.282	5.136	5.136	5.136	5.275	5.275	5.275	5.147	5.147	4.595	4.606	4.88	4.88	4.88	4.88	5.008	5.008	4.625	4.764	5.433	5.433	5.433
YNR028W	11.124	11.124	11.124	11.124	11.124	10.996	10.996	10.996	10.996	10.996	10.868	10.741	10.594	10.447	9.381	8.651	8.632	8.937	8.937	8.937	8.937	8.937	8.937	8.798	8.798	8.505	8.505	8.328	8.181	8.181	8.181	8.181	8.181	8.181	7.876	7.876	8.154	8.154	8.154	8.154	7.888	8.154	7.88	7.88	7.88	7.88	7.741	7.741	7.869
YDR179W-A	8.128	8.128	8.128	8.128	8.128	8.128	8.128	8.128	8.128	7.854	7.854	7.854	5.49	4.949	4.152	4.152	4.299	4.446	4.446	4.573	5.373	5.373	5.794	5.794	5.941	5.813	5.813	5.686	5.686	5.686	5.686	5.686	5.686	5.4	4.994	4.848	4.994	5.261	5.389	6.05	6.05	6.05	6.05	6.05	5.903	5.775	5.775	5.775	5.775
YPR052C	10.848	10.848	10.709	10.848	10.848	10.72	10.72	10.72	10.72	10.72	10.72	10.72	10.72	10.72	10.581	10.581	10.581	10.581	10.581	10.581	10.581	10.581	10.581	10.581	10.581	10.434	10.434	8.916	7.872	7.459	7.459	7.459	7.459	7.459	7.459	7.459	7.459	7.459	7.192	7.192	7.192	7.192	7.192	7.192	7.192	6.907	6.907	6.505	6.505
YOR185C	10.914	11.042	11.042	11.042	11.335	11.335	11.335	11.335	11.335	11.335	11.335	11.335	11.335	11.335	11.335	11.335	11.335	11.335	11.335	11.335	11.335	11.335	11.335	11.335	11.335	11.335	11.196	11.343	11.204	11.343	11.343	11.343	11.343	11.343	11.343	11.343	11.343	11.215	11.087	11.226	11.226	11.226	11.226	11.226	11.226	11.099	11.099	11.099	11.099
YDR300C	6.842	6.842	6.842	6.842	6.842	6.842	6.842	6.842	6.842	6.842	6.842	6.842	6.842	6.842	6.842	6.842	6.842	6.575	6.575	6.429	6.429	6.429	6.429	6.301	6.301	6.301	6.301	6.301	6.301	6.301	6.301	5.895	5.895	5.756	5.756	5.756	5.332	5.332	5.332	5.332	5.204	5.204	4.257	4.257	4.13	4.13	4.002	4.002	4.002
YPL015C	6.347	6.347	6.347	6.347	6.602	6.741	8.244	8.244	8.244	9.879	11.149	11.149	11.856	11.709	12.134	12.134	12.134	12.134	13.227	13.227	13.227	13.227	13.227	13.227	13.757	13.757	13.757	14.042	14.042	14.317	14.317	14.583	14.583	14.583	14.854	15.147	15.147	15.421	15.275	15.275	15.553	15.68	15.68	15.827	15.955	16.094	16.233	16.785	16.913
YDR184C	7.815	7.954	7.954	7.954	7.954	7.954	7.954	7.815	7.815	7.815	7.815	7.815	7.815	7.815	7.815	7.815	7.255	7	7	7	6.861	6.448	6.448	6.448	6.042	5.914	5.914	5.914	5.914	6.042	6.042	6.042	6.042	6.042	5.903	5.775	5.52	5.52	5.52	5.52	5.52	5.52	5.52	5.227	5.227	4.25	4.103	3.956	4.084
YDL146W	3.046	3.193	3.193	2.926	3.34	4.144	4.144	4.144	4.144	5.075	5.342	5.902	5.902	5.902	5.902	5.902	5.902	6.03	6.157	6.157	6.157	6.157	6.304	6.304	6.304	6.736	7.022	7.022	7.022	7.022	7.022	6.894	6.748	6.62	6.62	7.033	7.033	7.033	7.033	7.563	8.093	8.239	8.239	8.112	8.112	8.112	8.112	8.536	8.536
YBR037C	10.055	10.055	10.055	10.055	10.055	10.055	10.194	10.194	9.646	9.112	8.966	8.966	9.24	9.507	9.507	9.507	9.507	9.36	8.928	8.781	8.781	8.781	8.781	8.781	8.375	7.105	7.375	7.642	7.642	7.642	7.642	7.642	7.642	7.503	7.356	7.228	7.356	7.356	7.356	7.356	7.209	7.209	5.988	5.969	5.969	5.969	5.969	5.564	5.695
YNL256W	6.388	6.388	6.388	6.407	7.068	7.068	7.068	7.343	7.343	7.748	7.602	7.602	7.47	7.745	7.745	7.606	7.606	7.331	7.594	7.741	7.741	7.88	8.008	8.008	7.88	7.88	7.88	8.027	8.027	7.888	7.888	7.888	7.888	7.741	7.741	7.741	7.88	7.888	8.027	8.154	8.154	8.301	8.301	8.301	8.429	8.429	8.429	8.707	8.707
YDL005C	1.8	1.8	1.8	1.8	1.8	1.8	1.8	1.8	2.055	2.438	2.438	2.438	2.438	2.438	2.438	2.438	2.705	2.96	3.667	3.795	3.795	3.795	3.795	3.941	3.941	3.941	3.941	3.941	3.941	4.088	4.088	4.216	4.216	4.216	4.216	4.216	4.216	4.216	4.343	4.343	4.343	4.343	4.343	4.343	4.343	4.471	4.471	4.618	4.618
YJL196C	9.54	9.54	9.54	9.54	9.412	9.412	9.412	9.412	9.412	9.412	9.412	9.018	9.018	9.018	9.018	9.018	9.018	8.89	8.89	8.89	8.89	8.89	8.89	8.89	8.89	8.89	8.89	8.604	7.924	7.924	7.924	7.639	7.639	7.639	7.492	6.534	6.534	5.437	5.309	5.309	5.309	5.309	5.309	5.309	5.162	4.238	4.092	4.092	3.678
YNL125C	4.044	3.897	3.897	3.897	3.897	3.758	3.619	3.619	3.217	3.217	3.217	3.217	2.657	2.657	2.657	2.657	1.834	1.695	1.556	1.556	1.556	1.556	1.556	1.556	1.263	1.263	1.263	1.263	1.263	1.263	1.263	0.846	0.699	0.699	0.56	0.56	0.56	0.56	0.413	0.425	0.571	0.571	0.571	0.571	0.571	0.699	0.954	1.093	1.093
YIL107C	8.402	8.402	8.402	8.962	8.962	8.962	9.109	9.109	9.109	9.109	9.109	9.109	8.981	8.714	8.714	8.714	8.714	8.714	8.714	8.714	9.128	9.128	9.128	9.128	9.128	9.128	9.128	9.128	9.128	9.128	9.128	9.128	9.128	9.128	9.128	9.128	9.128	9.128	9.128	9.128	8.834	8.834	8.834	8.981	8.707	8.707	8.707	8.707	8.707
YBR022W	7.493	7.493	7.621	7.888	7.888	8.027	8.027	8.027	8.027	8.027	8.027	8.027	8.027	8.027	8.027	8.293	8.147	8.147	8.147	8.147	8.147	8.008	8.008	8.008	8.008	8.008	7.714	7.575	7.575	7.703	7.703	7.703	7.429	7.29	7.29	7.143	7.154	7.429	7.568	7.568	7.707	7.707	7.707	7.707	7.707	7.707	7.707	7.707	7.707
YKL205W	6.792	6.792	6.92	7.048	7.326	8.013	8.013	8.013	8.013	8.013	8.013	8.013	8.013	8.002	8.002	7.716	7.589	7.589	7.461	7.589	7.728	8.141	8.141	8.566	9.524	9.524	10.23	10.23	10.524	10.663	10.663	10.663	10.809	10.809	10.663	10.663	10.663	10.663	10.663	10.663	10.663	10.663	10.663	10.663	10.663	10.663	10.809	10.809	10.809
YLR288C	5.884	3.882	3.194	2.21	2.063	2.202	2.202	2.202	2.202	2.596	3.295	3.863	3.863	3.863	3.863	3.863	3.983	4.13	4.678	4.532	4.532	4.532	4.532	4.396	4.791	4.918	4.918	4.918	4.918	5.324	5.463	5.463	5.463	5.463	4.667	4.667	4.787	5.88	8.417	9.089	9.364	9.364	9.364	9.619	9.766	10.051	10.198	10.453	10.848
YOR127W	4.17	4.17	4.17	4.425	4.425	4.425	4.425	4.425	4.425	4.158	4.158	4.158	4.158	4.158	4.297	4.436	5.12	5.12	5.259	5.259	5.259	5.259	5.259	5.259	5.259	5.259	5.259	5.259	5.259	5.131	5.387	5.387	5.811	7.461	7.461	7.461	7.461	7.607	7.893	7.893	7.893	7.893	7.893	7.893	7.893	7.893	7.893	7.893	8.021
YDL166C	3.998	4.137	4.137	4.137	4.137	4.137	4.137	4.137	4.137	3.863	3.863	4.295	4.434	5.663	5.802	5.802	5.93	5.93	6.057	6.185	6.313	6.313	6.452	6.591	7.24	7.24	7.654	7.654	7.654	7.654	7.654	7.8	7.654	7.654	7.654	7.654	7.793	7.92	8.198	8.198	8.198	8.198	8.198	8.198	8.198	8.198	8.198	8.337	8.465
YDL002C	8.579	8.579	8.579	8.433	8.433	8.433	8.572	8.425	8.425	8.425	8.425	8.425	8.425	8.425	8.425	8.139	8.406	8.267	8.267	8.267	8.534	8.661	8.661	8.661	8.955	8.955	8.955	8.808	8.808	8.808	8.808	8.808	8.808	8.808	8.808	8.808	8.808	9.094	9.094	9.094	9.094	9.24	9.24	9.496	9.496	9.496	9.496	9.496	9.496
YIR014W	2.254	2.254	2.254	2.254	2.254	2.115	1.318	1.318	1.318	1.318	1.318	1.318	1.318	1.318	1.318	1.318	1.318	1.318	1.318	1.179	1.326	1.593	1.72	1.848	2.122	2.122	2.122	2.122	2.122	2.122	2.122	2.122	2.122	2.122	2.122	2.25	2.25	2.378	2.378	2.378	2.378	2.378	2.239	2.239	2.385	2.385	2.513	2.513	2.513
YHR127W	8.882	8.882	8.882	8.755	8.627	8.616	8.616	8.743	8.743	8.743	8.882	9.168	9.296	9.296	9.435	9.574	9.574	9.574	9.574	9.574	9.574	9.574	9.713	9.713	9.713	9.713	9.713	9.713	9.713	9.713	9.713	9.713	9.713	9.713	9.713	9.713	9.713	9.713	9.585	9.585	9.585	9.585	9.585	9.585	9.585	9.446	9.446	9.446	9.446
YKL049C	9.352	9.352	9.352	9.352	9.627	9.627	9.893	9.893	9.893	9.893	10.187	10.326	10.326	10.465	10.465	10.465	10.611	10.758	10.758	10.63	10.777	10.777	10.777	10.777	10.777	10.777	10.777	10.777	10.905	11.051	11.051	11.051	11.051	11.051	11.051	11.051	11.051	11.051	10.912	10.912	10.912	10.912	10.912	10.912	10.912	10.912	10.912	10.912	10.912
YER141W	14.576	14.576	14.576	14.576	14.576	14.715	15.433	15.433	15.85	15.85	15.989	15.989	15.989	15.989	15.989	15.989	15.989	15.989	15.989	15.989	15.989	16.128	16.128	16.128	16.128	16.274	16.541	16.541	16.541	16.669	16.669	16.274	16.135	16.008	16.008	15.741	15.869	16.015	16.015	16.015	16.015	16.015	15.876	15.876	15.876	15.73	15.602	15.602	15.474
YOR115C	7.802	8.057	8.49	8.617	8.617	8.745	8.873	8.873	8.873	8.873	8.873	8.873	8.873	8.873	8.313	8.185	8.185	7.911	8.332	9.827	10.65	10.65	10.65	10.916	11.311	11.863	13.084	13.084	13.084	13.084	13.084	13.084	13.084	13.084	13.084	13.084	13.223	12.945	13.073	13.358	13.358	13.231	13.231	13.231	13.231	13.231	13.084	13.084	13.084
YGR217W	5.515	4.433	4.433	4.433	4.433	4.711	5.143	5.429	5.568	5.44	5.44	5.312	5.429	5.429	5.429	5.429	5.568	5.695	6.12	6.808	6.935	6.935	6.808	6.808	7.341	8.284	9.888	9.888	9.888	9.888	9.888	9.888	9.888	10.684	11.079	11.079	12.056	12.202	12.33	12.33	12.33	12.469	12.469	12.608	12.608	12.608	12.608	12.608	12.608
YMR009W	10.832	10.832	11.099	11.099	11.52	11.667	11.667	11.667	11.667	11.667	11.667	11.667	11.667	11.667	11.667	11.667	11.667	11.667	11.667	11.667	11.667	11.667	11.528	11.528	11.528	11.655	11.655	11.655	11.655	11.655	11.655	11.516	11.516	11.516	11.516	11.516	11.242	11.242	11.242	11.242	11.242	11.242	11.242	11.242	11.242	11.242	11.242	10.848	10.848
YML068W	19.437	19.437	19.437	19.862	19.862	20.008	20.549	20.549	20.549	21.083	21.21	21.21	21.357	21.357	21.357	21.631	21.77	21.77	21.909	21.763	21.763	22.037	22.037	22.33	22.469	22.469	22.469	22.469	22.469	22.469	22.469	22.33	22.184	22.33	22.33	22.33	22.33	22.33	22.33	22.33	22.33	22.33	22.33	22.33	22.203	22.203	22.056	22.056	21.928
YGR230W	5.821	5.821	6.373	6.373	6.373	6.373	6.227	6.227	6.366	6.088	6.088	6.227	6.227	6.227	6.227	6.08	6.08	6.358	6.497	7.166	7.166	7.293	7.293	7.421	7.421	7.421	7.421	7.421	7.421	7.421	6.989	6.722	6.722	6.722	6.861	6.861	7	7	7	7	7	7	7	7.147	7.425	7.425	7.425	7.425	7.425
YCL032W	5.587	5.88	5.88	6.324	6.196	6.196	6.324	6.177	6.177	6.177	6.177	6.177	5.903	6.316	5.783	5.783	5.783	6.057	5.93	5.655	6.177	6.305	6.305	6.305	6.158	6.305	5.88	5.88	5.88	5.741	6.016	6.016	6.162	6.162	7.278	7.278	7.278	7.278	7.278	7.278	7.278	7.278	7.278	7.271	7.271	7.271	7.417	7.278	7.819
YIL135C	10.853	10.853	10.853	10.853	10.853	10.853	10.853	10.432	10.432	10.305	10.305	10.305	10.305	10.305	9.903	9.903	10.049	9.783	9.783	9.783	9.783	9.644	9.644	9.644	9.644	9.644	9.644	9.644	9.644	9.497	9.497	9.497	9.497	9.497	9.497	9.497	8.918	8.918	8.779	8.779	8.779	8.779	8.779	8.779	8.779	8.779	7.64	7.227	7.08
YLR412C-A	6.715	6.147	6.147	6.294	6.294	6.711	6.711	6.711	6.711	6.711	6.857	7.004	7.004	7.004	7.004	7.004	7.004	7.151	7.151	7.151	7.151	7.29	7.29	7.29	7.162	7.29	7.29	7.29	7.29	7.29	7.29	7.29	7.29	7.29	7.417	7.417	7.684	7.684	7.684	7.684	7.684	7.684	7.545	7.545	7.545	7.545	7.545	7.545	7.545
YPL011C	13.764	13.764	13.764	13.911	14.038	14.038	14.038	14.038	14.185	14.185	14.185	14.057	14.204	14.204	14.204	14.343	14.343	14.204	14.351	14.351	14.351	14.351	14.351	14.629	14.482	14.865	14.865	15.004	15.259	15.259	15.259	15.259	15.406	15.406	15.406	15.406	15.406	15.406	15.406	15.406	15.406	15.406	15.406	15.406	15.267	15.267	15.267	15.267	15.139
YPR179C	7.59	7.59	5.918	5.929	6.335	6.068	6.068	7.019	7.019	7.019	7.019	6.579	6.293	6.706	6.845	6.845	6.845	6.845	6.826	6.845	6.845	6.984	6.845	6.59	6.451	6.451	6.598	6.598	6.737	7.03	7.03	7.03	7.03	6.891	6.891	6.891	6.891	7.019	7.019	7.297	7.297	7.297	7.297	7.297	7.158	7.443	7.443	7.443	8.011
YMR119W	0.669	0.669	0.541	0.541	0.541	0.669	0.669	0.669	0.669	0.669	0.669	0.669	0.669	0.669	0.669	0.669	0.669	0.669	0.669	0.669	0.669	0.669	0.669	0.669	0.669	0.669	0.522	0.522	0.522	0.522	0.522	0.522	0.522	0.522	0.522	0.65	0.65	0.65	0.65	0.65	0.65	0.65	0.65	0.65	0.65	0.65	0.65	0.65	0.65
YGL087C	6.184	6.184	6.184	6.184	6.037	6.037	6.176	6.304	6.304	6.304	6.304	6.304	6.304	6.304	6.304	6.304	6.304	6.304	6.304	6.431	6.431	6.431	6.431	6.431	6.431	6.304	6.597	6.597	6.852	6.852	6.852	6.852	6.713	6.713	6.841	6.841	6.841	7.119	7.119	7.119	7.119	7.374	7.374	7.374	7.513	7.513	7.513	7.513	7.513
YBR259W	7.341	7.067	7.067	7.345	7.739	8.43	8.43	8.836	8.983	8.983	8.983	8.983	8.983	8.983	8.983	8.983	8.708	8.975	9.613	9.613	9.752	9.752	10.038	10.038	10.038	10.038	10.038	10.185	10.185	10.185	10.185	10.185	10.185	10.185	10.185	10.185	10.185	10.185	10.185	10.44	10.44	10.44	10.44	10.44	10.44	10.44	10.44	10.579	10.579
YIR023W	3.505	3.231	3.231	3.231	2.848	2.581	2.307	2.179	2.179	2.179	2.307	2.446	2.968	3.223	3.884	4.598	4.598	4.598	4.598	5.417	7.168	7.562	7.829	7.829	7.829	7.829	8.231	8.37	8.37	8.37	8.37	8.498	8.498	8.498	8.498	8.498	8.498	8.498	8.498	8.498	8.498	8.644	8.772	8.772	8.772	8.772	8.644	8.644	8.772
YIR007W	8.135	8.135	8.135	8.135	8.135	8.135	8.135	7.996	7.996	7.71	7.71	7.71	7.71	7.71	7.71	7.71	7.71	7.71	7.571	7.571	7.571	7.571	7.571	7.571	7.571	7.571	6.583	6.151	4.918	4.339	4.212	4.212	4.212	4.084	3.385	3.257	3.13	3.269	3.269	3.408	3.408	3.408	3.535	3.81	3.81	3.949	3.821	3.821	3.821
YOL056W	8.189	8.699	8.699	8.827	8.827	8.827	8.827	8.827	8.541	8.541	8	7.993	7.993	7.993	7.993	7.993	7.993	7.993	7.993	7.463	7.297	7.853	8.962	8.962	9.631	9.631	9.631	9.77	9.916	9.916	10.055	10.055	9.916	9.916	9.916	9.615	9.754	9.882	10.029	10.175	10.863	11.779	11.907	11.907	11.907	11.768	11.915	12.162	12.162
YOL159C	3.227	3.227	3.227	3.227	3.088	3.088	3.088	3.227	3.227	3.227	3.355	3.629	3.629	3.629	3.629	3.629	3.629	3.49	3.49	3.49	3.49	3.49	3.362	3.362	3.911	3.911	4.058	4.058	4.058	4.058	4.058	4.058	3.93	3.93	3.93	3.93	3.93	3.93	3.93	3.93	3.93	3.93	3.93	3.93	3.93	3.93	3.93	3.93	3.93
YOL159C-A	6.284	6.284	6.806	6.806	6.806	6.806	6.678	6.539	6.674	6.96	7.099	7.099	7.099	7.227	7.493	8.166	8.166	8.166	8.579	8.579	8.707	8.707	8.707	8.707	8.707	8.274	8.274	8.274	8.274	8.421	8.815	8.815	8.815	8.815	8.815	8.815	8.962	8.962	8.962	8.962	8.962	8.962	8.962	8.834	8.834	8.834	8.695	8.842	9.109
YDL177C	4.678	4.392	4.392	4.392	4.392	4.392	4.392	4.392	4.531	4.531	4.531	4.392	4.392	4.265	5.11	5.779	6.331	6.331	6.331	6.47	6.47	6.47	6.47	6.47	6.47	6.598	6.598	6.451	6.737	6.865	7.004	7.27	7.27	7.27	7.27	7.958	7.958	7.958	7.958	7.958	8.105	8.36	8.36	8.488	8.488	8.634	8.634	8.634	8.634
YBR198C	14.696	14.696	14.696	14.696	14.696	14.696	14.696	14.402	14.402	14.402	14.402	14.402	14.402	14.263	14.263	14.263	14.263	14.263	14.263	14.41	14.263	14.263	14.41	14.41	14.41	14.004	14.004	14.004	14.004	14.004	14.004	14.004	13.858	13.008	12.429	12.29	12.29	12.29	12.29	12.29	12.144	11.877	11.877	11.877	11.73	11.591	11.591	11.591	11.591
YLR314C	2.16	2.821	2.949	2.949	2.949	2.941	2.941	2.941	3.069	3.069	3.069	3.216	3.069	3.197	3.463	3.336	3.482	3.757	3.757	3.757	3.903	3.903	4.05	3.922	4.05	4.05	4.05	4.05	3.783	3.783	3.783	3.93	3.93	4.058	4.058	4.058	4.058	4.058	3.919	3.919	3.919	4.058	5.151	6.275	7.793	7.793	8.187	8.473	8.473
YPR106W	7.867	7.994	8.288	8.288	8.288	8.288	8.288	8.288	8.288	8.581	8.581	8.581	8.581	8.434	8.434	8.562	8.701	8.701	8.701	8.701	8.701	8.701	8.701	8.701	8.701	8.701	8.701	8.284	7.998	7.998	7.998	7.998	7.998	7.998	7.998	7.998	7.998	7.998	7.998	7.998	7.998	7.72	7.72	7.72	7.72	7.72	7.72	7.72	7.454
YGL014W	12.631	12.631	12.631	12.77	12.642	12.789	12.789	12.935	12.935	12.935	12.935	12.935	13.499	13.773	13.773	13.773	13.773	13.773	13.773	13.754	14.179	14.179	14.179	14.179	14.179	14.434	14.434	14.434	14.434	14.434	14.434	14.434	14.434	14.295	14.156	14.156	14.156	14.017	14.017	14.017	14.017	14.017	14.017	14.017	14.017	14.017	14.017	13.751	13.612
YLR386W	10.671	10.671	10.532	10.385	9.825	9.397	9.397	9.397	9.397	9.258	8.57	8.277	8.277	8.277	8.277	8.002	7.724	7.597	7.597	6.879	6.65	6.229	6.248	6.669	6.395	6.267	5.587	6.151	6.151	6.151	6.278	6.023	6.467	6.192	6.32	6.32	6.181	6.436	6.436	6.583	6.583	6.583	6.583	6.583	6.436	6.309	6.309	6.17	6.297
YBR159W	4.76	4.76	4.76	4.76	4.76	4.76	4.76	4.633	5.061	5.061	5.208	5.208	5.208	5.208	5.208	5.069	5.197	5.197	5.197	5.197	5.197	5.204	5.204	5.204	5.204	5.204	5.204	5.606	5.606	5.606	5.881	5.881	5.881	5.881	5.881	5.881	5.881	5.881	5.881	5.881	5.881	5.881	5.881	5.881	5.881	5.881	5.881	5.881	5.881
YGR077C	7.981	7.688	7.827	7.827	7.827	7.297	7.297	7.297	7.297	7.297	6.339	6.76	6.88	7.282	7.56	7.699	7.699	7.846	7.707	7.579	7.579	7.865	7.865	7.865	7.865	7.726	7.726	7.726	7.726	7.726	7.587	7.421	7.421	7.421	7.421	7.421	7.421	7.128	7.128	7.128	7.139	6.872	7.691	7.691	7.691	7.691	7.691	7.83	7.83
YBR162W-A	1.379	1.379	1.379	1.379	1.379	1.379	1.379	1.379	1.379	1.379	1.379	1.379	1.379	1.379	1.526	1.526	1.526	1.526	1.781	1.781	1.781	1.781	1.781	1.781	1.781	1.781	1.781	1.781	1.781	1.781	1.781	1.781	1.781	1.781	1.634	1.074	0.935	0.935	0.935	1.063	1.063	1.191	1.191	1.191	1.191	1.191	1.191	1.191	1.191
YFR022W	3.04	3.04	2.909	3.314	3.326	3.465	3.465	3.611	3.611	3.758	4.851	5.922	9.105	9.105	9.105	9.105	9.105	9.105	9.105	9.105	9.105	9.105	9.105	9.244	9.53	9.53	9.53	9.823	10.236	10.781	13.964	13.964	14.238	14.238	14.377	14.377	14.644	14.791	14.791	14.791	14.791	14.791	14.791	14.937	15.204	15.497	15.497	15.497	15.497
YKL213C	11.759	11.886	12.3	12.3	12.3	12.3	12.3	12.3	12.3	12.3	12.3	12.3	12.3	12.3	12.3	12.3	12.3	12.446	12.319	12.319	12.319	12.191	11.913	11.913	11.913	11.913	11.913	11.646	11.646	11.646	11.646	11.646	11.646	11.646	11.646	11.646	11.646	11.646	11.646	11.507	11.507	11.222	11.222	11.083	11.083	11.083	11.083	11.083	11.083
YLR008C	14.773	14.773	14.908	15.194	15.468	15.468	15.468	15.468	15.468	15.322	15.866	16.152	16.152	16.426	16.426	16.426	16.426	16.426	16.426	16.426	16.693	16.693	16.693	16.693	16.693	16.693	16.693	16.693	16.693	16.693	16.693	16.565	16.565	16.565	16.426	16.426	16.426	16.426	16.426	16.426	16.299	16.299	16.299	16.299	16.299	16.299	16.299	16.299	16.013
YLR100W	6.482	6.482	6.482	6.482	6.482	6.628	6.628	6.628	6.767	6.895	6.895	6.895	6.895	6.895	6.895	7.023	7.023	7.023	7.297	7.297	7.297	7.297	7.297	7.436	7.308	7.455	7.455	7.594	7.594	7.594	7.466	7.466	7.466	7.466	7.733	7.733	7.733	7.733	7.733	7.733	7.316	7.177	7.177	7.03	7.03	7.03	7.03	7.03	6.899
YIL143C	11.265	11.265	11.411	11.411	11.411	11.411	11.411	11.284	11.284	11.284	11.284	11.284	11.284	11.284	11.423	11.806	11.945	11.945	11.945	11.945	11.945	11.945	11.945	11.945	11.945	11.945	11.945	11.945	11.945	11.945	11.945	11.945	12.084	11.937	11.937	11.937	11.937	11.937	11.937	11.937	11.937	11.937	11.798	11.798	11.798	11.798	11.798	11.798	11.659
YPR135W	6.132	6.399	6.816	6.816	6.816	6.816	6.816	6.267	6.139	7.233	7.762	7.909	7.781	7.781	7.781	7.781	7.909	7.898	8.191	9.145	9.145	9.145	9.273	9.145	9.145	9.145	9.145	9.145	9.284	9.551	9.551	9.551	9.698	9.698	9.698	9.837	9.964	9.69	9.69	9.69	9.69	9.69	9.829	9.829	9.829	9.848	9.829	9.829	9.976
YDL130W	1.886	1.897	2.044	2.172	2.172	2.299	2.585	2.998	2.998	2.998	2.998	2.859	2.859	2.859	2.72	2.72	2.848	3.427	3.979	6.046	6.726	6.726	6.726	6.865	7.143	7.143	7.143	7.143	7.714	8.12	8.12	8.12	8.12	8.12	8.12	8.259	8.259	8.259	8.259	8.259	8.259	8.259	8.703	8.703	8.703	8.83	9.086	9.225	9.225
YMR041C	0.139	0.139	0.139	0.278	0.278	0.278	0.417	0.556	0.556	0.556	0.556	0.556	0.556	0.556	0.556	0.556	0.556	0.556	0.556	0.556	0.556	0.556	0.556	0.556	0.556	0.556	0.556	0.556	0.556	0.556	0.556	0.556	0.556	0.556	0.556	0.556	0.556	0.556	0.556	0.556	0.556	0.556	0.417	0.417	0.278	0.278	0.278	0.278	0.278
YER136W	6.373	6.373	6.373	6.373	6.373	6.373	6.373	6.373	5.686	5.411	4.979	4.832	4.832	4.577	4.577	4.577	3.615	3.476	3.209	3.209	3.209	3.209	3.209	3.209	3.209	2.225	1.383	1.383	1.383	1.383	1.383	1.383	1.383	1.383	1.383	1.383	1.383	1.676	1.676	1.676	1.676	1.676	1.676	1.676	1.676	1.676	1.263	1.263	1.263
YOR054C	13.652	13.652	13.907	13.907	14.459	14.459	14.459	14.459	14.459	14.174	14.301	14.301	14.301	14.301	14.29	14.29	14.29	14.29	14.437	14.437	14.437	14.29	14.162	14.301	14.301	14.301	14.301	14.301	14.301	14.301	14.301	14.301	14.301	14.301	14.44	14.568	14.568	14.568	14.568	14.568	14.421	14.421	14.155	14.008	14.008	14.136	14.008	14.008	14.008
YML097C	4.911	5.591	6.154	6.154	6.688	6.688	6.688	6.688	6.688	6.699	6.699	6.699	6.699	6.699	6.699	6.699	6.56	6.688	6.962	8.067	9.867	10.013	10.16	10.16	10.16	10.16	10.16	10.299	10.566	10.566	10.566	10.566	10.566	10.566	10.705	11.11	11.11	11.11	11.11	11.11	11.11	11.11	11.11	11.11	11.11	11.11	11.11	11.11	11.11
YOL100W	2.367	2.367	2.642	3.848	3.848	3.848	3.987	4.411	4.411	4.539	4.678	4.956	4.956	5.242	5.242	5.242	5.813	5.952	6.365	6.365	6.365	6.365	6.504	6.918	6.918	6.918	6.918	6.918	6.918	7.045	7.045	7.184	7.184	7.451	7.451	7.451	7.451	7.451	7.451	7.451	7.451	7.451	7.312	7.312	7.725	7.725	7.853	7.853	8.247
YMR229C	5.076	5.076	5.204	5.204	5.076	5.076	4.956	5.076	5.636	5.636	5.911	5.911	5.911	6.038	6.166	6.166	6.44	6.846	6.846	7.24	7.24	7.665	7.665	7.665	7.665	7.665	7.665	7.665	7.812	7.951	7.951	7.951	7.951	7.951	7.951	7.951	7.951	7.951	7.951	8.078	8.078	8.078	7.951	7.951	7.951	7.951	7.951	7.951	7.951
YOL149W	4.802	4.802	4.941	5.779	5.779	5.779	5.779	5.779	5.918	5.651	6.346	6.346	6.346	6.346	6.346	6.219	6.358	6.636	6.914	6.914	7.47	7.748	7.748	7.748	7.887	7.887	7.887	7.887	7.887	7.887	7.887	7.887	7.748	7.748	7.748	7.748	7.481	7.481	7.481	7.481	7.898	7.898	7.898	7.898	8.037	8.037	8.037	8.037	8.037
YFL034C-B	7.876	9.007	9.007	9.007	9.552	9.552	9.552	9.691	9.691	9.691	9.83	9.83	9.83	9.83	9.83	9.83	9.826	9.826	9.826	9.826	9.394	9.247	9.247	9.247	9.394	9.672	9.405	9.405	9.405	9.266	9.266	9.266	9.266	9.266	9.266	9.266	9.266	9.127	8.988	8.988	8.842	8.842	8.842	8.409	8.131	8.131	8.131	8.131	8.131
YKL048C	10.404	10.404	10.404	10.404	10.404	10.404	10.404	10.532	10.532	10.532	10.532	10.532	10.532	10.532	10.66	10.66	10.66	10.66	10.66	11.227	11.355	11.355	11.355	11.355	11.355	11.355	11.355	11.355	11.355	11.355	11.355	11.494	11.494	11.494	11.641	11.768	11.896	11.896	12.035	12.035	12.035	12.035	12.035	11.896	11.896	11.896	11.896	11.896	11.896
YHL006C	8.755	8.755	9.021	9.168	9.168	9.168	9.168	9.168	9.168	9.168	9.435	9.435	9.713	9.713	9.859	9.859	9.859	9.859	9.72	9.72	9.72	9.72	9.72	9.72	9.593	9.593	9.454	9.454	9.454	9.581	9.581	9.581	9.998	10.276	10.276	10.276	10.276	10.276	10.276	10.276	10.276	10.276	10.276	10.276	10.276	10.276	10.276	10.276	10.149
YJR019C	8.891	8.872	9.876	11.525	11.525	11.672	11.939	11.939	11.939	12.066	12.205	12.634	14.291	14.419	14.949	16.602	16.602	16.741	16.741	16.741	16.741	16.741	16.741	16.741	16.741	16.741	16.741	16.741	16.741	16.88	16.88	16.88	17.027	17.027	17.301	17.44	17.861	17.861	18.274	18.128	18.128	18.128	18.128	18.128	18	18	18.278	18.703	18.703
YMR143W	0.545	0.545	0.545	0.545	0.545	0.545	0.545	0.545	0.545	0.545	0.545	0.545	0.545	0.545	0.545	0.545	0.545	0.545	0.545	0.545	0.545	0.545	0.545	0.406	0.406	0.406	0.406	0.278	0.278	0.139	0.139	0.139	0.139	0.139	0.139	0.139	0.139	0.139	0.139	0.139	0.139	0.139	0.139	0.139	0.139	0.139	0.139	0.139	0.139
YNL082W	10.722	10.85	10.989	10.989	10.989	10.989	10.587	11.008	11.147	11.147	11.147	11.688	11.688	11.688	11.688	11.688	11.688	11.275	11.275	11.275	11.414	11.541	11.541	13.214	13.214	13.214	13.214	13.214	13.214	13.507	13.507	13.646	13.901	13.901	13.901	13.901	13.901	13.901	13.901	13.901	14.029	14.157	14.157	14.157	14.157	14.157	14.157	14.284	14.284
YER015W	10.227	10.227	10.934	12.549	12.549	12.677	12.677	12.804	12.785	13.364	13.364	13.364	13.364	13.511	13.511	13.639	13.639	13.778	13.778	13.917	13.65	14.172	13.886	13.759	13.759	13.759	13.905	13.905	13.766	13.766	14.867	14.867	15.014	15.014	15.161	15.315	15.454	15.582	15.582	15.582	15.582	15.582	15.582	15.721	15.698	15.698	15.837	15.837	15.837
YMR236W	10.246	10.227	10.482	10.621	10.877	11.023	11.023	11.162	11.309	11.309	11.309	11.309	11.309	11.309	11.309	11.309	11.309	11.456	11.456	11.456	11.456	11.456	11.583	11.583	11.444	11.583	11.583	11.722	11.861	11.861	11.861	11.861	11.861	11.861	11.861	11.734	11.734	11.734	11.861	12.008	12.008	12.008	12.008	12.008	11.88	11.88	11.88	11.88	11.88
YPL074W	7.962	7.835	7.974	7.974	7.974	7.974	7.974	7.974	7.974	8.357	8.357	8.484	8.631	8.631	8.631	8.631	8.503	8.503	8.357	8.218	8.218	8.218	8.218	8.218	8.492	8.492	8.492	8.62	8.62	8.62	8.492	8.492	8.492	8.492	8.492	8.492	8.492	8.492	8.492	8.492	8.492	8.225	8.225	8.225	8.079	8.079	8.364	8.364	8.364
YOR283W	15.282	15.421	15.549	16.383	16.53	16.804	16.804	16.804	16.804	16.804	16.804	17.06	17.187	17.326	17.454	17.454	17.732	17.871	17.871	17.871	17.871	17.871	18.01	18.149	18.149	18.288	18.288	18.288	18.288	18.435	18.435	18.435	18.562	18.562	18.562	18.562	18.562	18.562	18.562	18.562	18.562	18.562	18.562	18.562	18.562	18.562	18.562	18.562	18.562
YMR201C	14.276	14.554	15.516	15.516	15.516	15.783	15.783	16.166	16.166	16.166	16.166	16.166	16.166	16.166	16.166	16.166	16.166	16.038	16.038	15.899	15.899	15.899	15.771	15.771	15.771	15.771	15.339	15.339	15.339	15.192	15.331	15.331	15.331	15.331	15.331	15.331	15.331	15.331	15.331	15.331	15.331	15.185	15.185	15.185	15.185	15.185	15.057	15.057	15.057
YDR141C	8.534	8.673	8.951	8.951	8.951	8.951	9.225	9.364	9.364	9.364	9.364	9.364	9.364	9.217	9.217	9.217	9.217	9.217	9.217	9.217	9.217	9.217	9.217	9.217	9.217	9.217	9.217	9.217	9.217	9.217	9.217	9.217	9.09	9.217	9.217	9.217	9.217	9.217	9.217	9.217	9.217	9.217	9.217	9.217	9.217	9.217	9.217	9.217	9.217
YKL088W	5.467	5.32	5.459	5.459	5.734	5.734	5.88	5.88	5.88	5.88	5.625	5.899	5.899	6.027	6.429	7.65	7.65	7.65	7.65	7.65	7.924	8.202	8.202	8.202	8.202	8.202	8.202	8.202	8.202	8.202	8.349	8.349	8.349	8.349	8.642	8.642	8.642	8.781	9.059	9.198	9.198	9.337	9.337	9.337	9.337	9.337	9.337	9.476	9.476
YAR008W	12.06	12.06	12.06	12.06	12.199	13.04	13.179	13.307	13.446	13.878	13.878	13.878	13.878	13.878	13.878	13.878	14.273	14.273	14.273	14.4	14.528	14.802	14.802	14.802	14.802	14.949	15.088	15.355	15.355	15.355	15.355	15.355	15.355	15.355	15.355	14.949	14.949	15.096	15.096	15.096	15.223	15.223	15.223	15.351	15.351	15.204	15.204	15.351	15.479
YDR457W	8.709	8.709	9.104	9.104	9.104	9.104	9.104	9.231	8.81	8.81	8.81	9.088	9.088	8.833	8.833	8.833	8.833	10.077	10.787	10.787	10.934	10.934	10.934	10.934	10.934	10.934	11.208	11.347	11.347	11.347	11.347	11.475	11.475	11.475	11.475	11.73	11.73	11.869	12.008	12.008	12.008	12.008	12.008	12.136	12.136	12.136	12.136	12.136	12.136
YKR067W	2.57	2.57	2.57	2.431	2.431	2.431	2.431	2.431	2.431	2.431	2.57	2.855	2.855	2.855	2.855	2.855	2.855	2.855	2.855	2.855	2.589	2.206	2.206	3.032	3.889	4.036	4.036	4.036	4.175	4.036	4.036	4.449	4.449	4.577	4.577	4.705	4.705	4.705	4.705	4.705	4.705	4.705	4.705	5.137	5.423	6.625	7.019	7.019	7.166
YFR030W	19.002	19.276	19.276	19.276	19.276	19.276	19.276	19.276	19.276	19.276	19.276	19.276	19.276	19.276	19.423	19.423	19.551	19.551	19.551	19.551	19.551	19.551	19.551	19.551	19.551	19.551	19.404	19.404	19.404	19.404	19.404	19.543	19.543	19.543	19.671	19.671	19.798	19.663	19.663	19.663	19.663	19.663	19.524	18.566	18.566	18.566	18.438	18.438	18.438
YDR028C	8.36	8.36	8.36	8.36	8.36	8.36	8.36	8.36	8.36	8.36	8.36	8.36	8.36	8.499	8.499	8.499	8.232	8.232	8.086	8.086	8.086	7.8	7.8	7.8	7.131	7.131	7.131	7.131	7.004	7.004	7.004	7.004	7.004	7.004	7.004	7.004	7.004	6.876	6.598	6.057	6.057	6.057	6.057	6.057	6.057	6.057	6.057	6.057	6.057
YDL036C	8.172	8.172	8.172	8.3	8.841	8.841	8.841	8.987	8.987	8.987	9.262	9.389	9.806	9.806	9.806	9.806	10.073	10.193	10.321	10.467	10.467	10.9	10.753	11.193	11.332	11.332	11.332	11.332	11.479	11.332	11.332	11.332	11.332	11.332	11.332	11.332	11.332	11.204	11.204	11.077	11.077	11.077	11.077	11.077	11.223	11.509	11.637	11.783	11.783
YOR001W	4.836	4.836	4.836	4.836	5.103	5.381	5.381	5.381	5.381	5.381	5.381	5.381	5.381	5.381	5.802	5.802	5.802	5.802	5.802	5.802	5.802	5.802	5.802	5.802	6.068	6.068	6.068	6.207	6.207	6.207	6.207	6.207	6.207	6.207	6.207	6.207	6.207	6.207	6.207	6.068	6.068	6.068	6.068	6.068	5.929	5.929	5.929	5.929	5.929
YGR021W	11.088	11.088	11.088	11.088	11.088	11.088	11.374	11.659	11.659	11.659	11.659	11.659	11.798	11.798	11.798	11.652	11.652	11.652	11.652	11.652	11.652	11.652	11.652	11.513	11.513	11.513	11.513	11.385	11.385	11.385	11.246	11.118	11.118	11.118	11.118	10.979	10.979	10.979	10.979	10.979	11.107	11.107	11.107	11.107	11.107	11.107	11.107	11.088	11.088
YDR007W	20.086	19.959	19.959	19.959	19.959	19.959	19.959	19.959	19.959	19.959	19.959	19.959	19.959	19.959	19.959	19.959	19.959	19.959	19.959	19.959	19.564	19.564	19.564	19.564	19.437	19.437	19.437	19.29	19.29	19.429	19.282	19.282	19.282	19.282	19.282	19.282	19.282	19.143	18.997	18.305	18.008	17.046	17.046	16.663	16.791	16.644	16.644	16.644	16.644
YJR101W	8.706	8.706	8.853	9.672	11.047	11.885	12.163	12.163	12.163	12.163	12.163	12.163	12.163	12.163	12.163	12.163	12.422	12.561	13.241	13.241	13.241	13.241	13.241	13.241	13.241	13.673	14.098	14.098	14.098	14.098	14.098	14.245	14.245	14.245	14.245	14.245	14.245	14.245	14.245	14.245	14.245	13.959	13.959	13.959	13.959	13.959	13.82	13.82	13.681
YML120C	6.015	6.015	6.154	6.154	6.154	6.154	6.428	6.428	6.556	6.849	6.849	6.849	7.849	8.116	8.556	8.556	8.556	8.556	8.556	8.556	8.556	8.695	8.695	8.842	8.981	9.255	9.255	9.394	9.394	9.394	9.394	9.394	10.074	10.495	10.495	10.912	11.306	11.306	11.306	11.306	11.306	11.306	11.445	11.453	11.983	11.983	12.512	12.512	12.952
YFR011C	1.124	1.124	0.985	0.985	0.985	0.985	0.985	0.985	0.985	0.985	0.707	0.568	0.421	0.421	0.421	0.421	0.421	0.421	0.421	0.421	0.421	0.707	0.707	0.707	0.707	0.846	0.846	0.846	0.846	0.973	1.229	1.229	1.229	1.229	1.229	1.229	1.229	1.375	1.229	1.229	1.229	1.229	1.101	1.101	1.101	1.101	1.101	1.101	1.101
YLR413W	7.444	7.444	7.316	7.316	7.316	7.316	7.316	7.316	7.17	7.17	7.17	7.316	7.177	7.177	7.177	7.031	6.753	6.753	6.88	6.88	6.88	7.019	7.158	7.158	7.158	7.158	7.158	7.158	7.158	7.158	6.745	6.745	6.745	6.617	6.617	6.49	6.351	6.204	6.332	6.332	6.332	6.193	6.193	5.899	5.899	5.899	5.899	5.899	5.899
YDR471W	3.208	3.208	3.208	3.208	3.208	2.408	2.152	2.013	1.886	1.886	1.747	1.747	1.747	1.747	1.747	1.747	1.747	1.747	1.747	1.747	1.6	1.6	1.6	1.6	1.6	1.6	1.333	1.055	0.916	0.916	0.916	0.916	0.916	0.789	0.789	0.789	0.661	0.406	0.406	0.406	0.406	0.406	0.406	0.406	0.267	0.267	0.267	0.267	0.267
YDL059C	0.808	0.935	0.935	0.935	0.935	0.935	0.935	0.935	0.935	0.935	0.935	0.935	0.935	0.935	0.935	0.808	0.808	0.68	0.68	0.68	0.68	0.68	0.68	0.68	0.552	0.552	0.552	0.552	0.552	0.552	0.552	0.552	0.552	0.552	0.267	0.267	0.267	0.394	0.255	0.943	0.943	0.943	0.943	0.943	0.943	0.943	0.943	0.943	0.943
YBR158W	1.255	1.255	1.255	1.255	1.255	1.108	1.108	1.108	1.108	0.684	0.684	0.684	0.684	0.545	0.672	0.672	0.672	0.672	0.811	0.811	0.811	0.811	0.811	0.811	0.811	0.811	0.811	0.811	0.811	0.811	0.811	0.811	0.811	0.811	0.811	0.811	0.811	0.811	0.811	0.811	0.811	0.95	0.95	0.95	0.95	0.95	0.95	0.95	0.95
YDR208W	1.623	1.623	1.623	1.623	1.623	1.623	1.623	1.623	1.751	1.191	1.191	1.191	1.052	0.924	0.924	0.924	0.924	0.777	0.777	0.777	0.777	0.777	0.777	0.777	0.777	0.777	0.777	0.777	0.777	0.777	0.777	0.905	0.905	0.905	0.905	0.905	0.905	0.905	0.905	0.905	0.905	0.905	0.905	0.905	0.905	0.905	0.905	0.905	0.905
YHR104W	5.347	4.287	4.148	4.148	4.148	4.148	4.148	4.002	3.468	3.314	3.059	3.059	2.92	2.642	2.927	3.055	3.31	5.099	5.929	5.929	5.929	6.203	5.929	5.929	5.929	6.489	6.636	6.636	6.775	6.775	7.767	7.767	8.18	8.18	8.18	8.041	7.902	7.763	8.03	8.304	9.522	11.036	11.329	11.457	13.404	13.404	13.404	13.404	13.404
YMR100W	3.291	3.291	3.291	2.731	2.859	3.535	3.535	3.535	3.535	3.408	3.408	3.408	3.408	3.408	3.408	3.408	3.408	3.408	3.28	3.13	3.13	3.118	3.551	3.551	3.551	3.551	3.551	3.697	3.697	3.825	4.08	4.358	5.44	6.12	7.65	7.65	7.65	7.65	7.65	7.65	7.65	7.778	7.778	7.924	7.924	7.924	7.924	7.924	7.924
YPL030W	8.065	8.065	8.065	8.065	7.926	7.926	7.926	7.926	8.072	8.072	8.072	8.072	8.072	8.072	8.072	8.072	8.072	8.072	8.072	8.072	8.072	8.072	8.072	8.072	8.072	8.072	8.072	7.926	7.926	7.787	7.787	7.787	7.787	7.787	7.787	7.787	7.787	7.787	7.099	6.535	6.122	5.983	5.589	5.442	5.442	5.295	5.295	5.168	5.021
YNR031C	10.242	10.242	10.242	10.242	10.389	10.539	10.539	10.686	10.686	11.52	14.436	15.278	15.405	15.405	15.405	15.405	15.405	15.819	15.819	15.819	15.819	15.819	15.965	15.965	15.965	15.965	16.112	16.112	16.537	16.537	16.537	16.537	16.537	16.537	16.537	16.537	16.409	16.409	16.548	16.687	16.687	16.687	16.687	16.687	16.826	16.826	16.826	16.965	16.965
YMR221C	9.179	9.179	9.179	9.179	7.507	7.495	7.642	8.048	7.89	7.89	8.45	8.45	8.596	8.585	8.446	8.739	8.867	8.867	9.006	8.878	8.867	8.867	8.867	8.867	8.867	8.867	8.867	8.867	7.863	7.724	7.724	6.785	6.646	6.507	6.113	6.624	7.037	7.037	7.165	7.304	7.176	7.176	7.304	7.304	7.304	7.431	7.431	7.845	7.845
YMR316W	9.976	10.122	10.397	10.397	10.397	10.397	10.397	10.397	10.397	10.949	10.949	10.949	11.204	11.204	11.204	11.204	11.204	11.204	11.204	11.204	11.332	11.193	11.193	11.467	11.467	11.606	11.745	11.745	11.892	11.892	11.892	11.764	11.764	11.892	11.892	11.892	11.745	11.618	11.49	11.618	11.618	11.618	11.618	11.618	11.618	11.745	11.745	11.745	11.745
YMR021C	6.503	6.631	6.631	6.759	6.886	7.3	8.014	8.014	8.014	8.161	8.435	8.435	8.702	8.848	8.848	9.126	10.22	11.073	11.073	11.073	11.22	11.22	11.22	11.22	11.22	11.22	11.366	11.366	11.494	11.494	11.494	11.494	11.494	11.633	11.772	11.772	11.772	11.772	12.05	12.463	12.463	12.463	12.591	12.591	12.591	12.591	12.591	12.591	12.591
YJL019W	6.452	5.76	5.486	5.358	5.219	5.219	4.4	4.126	4.126	4.126	4.126	4.126	4.126	4.404	4.532	4.532	4.532	4.532	4.532	4.532	4.385	4.385	3.964	3.964	3.964	3.678	3.678	3.678	3.678	3.678	3.678	3.678	3.551	3.551	2.844	2.577	2.716	3.118	4.474	4.474	4.474	4.474	4.474	4.621	4.621	5.034	4.907	5.173	5.173
YJL194W	4.835	4.433	4.433	4.572	4.572	4.572	4.572	4.166	4.166	4.166	4.166	4.166	2.547	2.006	2.006	2.145	2.145	2.291	2.291	2.291	2.291	2.291	2.291	2.291	2.152	2.152	2.152	2.152	2.152	2.013	2.013	2.013	1.897	1.897	1.897	1.897	1.897	1.897	1.897	1.897	1.897	1.897	1.897	1.897	2.036	2.036	2.036	1.908	1.908
YCR059C	6.91	6.91	6.771	6.91	6.794	6.666	6.933	6.941	6.941	8.463	8.463	8.463	8.316	8.316	8.316	8.316	8.571	8.158	8.305	8.286	8.147	8.147	7.726	7.726	7.865	7.992	7.992	7.992	8.097	8.097	8.097	8.097	8.097	8.097	8.097	8.097	8.097	8.522	8.097	8.375	8.375	8.375	8.375	8.649	8.383	8.383	8.383	8.371	8.371
YGL244W	11.433	11.433	11.433	11.305	11.305	11.305	11.305	11.031	11.031	11.031	10.892	10.892	10.892	10.745	10.884	11.684	11.684	11.684	11.831	11.831	11.831	12.128	11.981	11.981	11.981	12.12	12.12	12.12	12.12	12.12	12.12	12.12	12.12	11.981	11.981	11.842	11.989	11.989	11.989	11.989	11.989	11.989	11.989	11.989	11.989	11.989	11.989	11.989	11.989
YML003W	5.532	6.715	6.715	6.715	6.715	6.715	6.715	6.715	7.12	7.12	7.12	7.526	7.526	7.526	7.526	7.526	7.526	7.526	7.526	7.526	7.526	7.526	7.526	7.526	7.526	7.526	7.526	7.526	7.526	7.526	7.526	7.526	7.526	7.526	7.526	7.526	7.526	7.526	7.526	7.526	7.654	7.654	7.654	8.075	8.214	8.214	8.214	8.214	8.075
YIL128W	8.318	8.318	8.318	8.446	8.446	8.446	8.863	9.69	10.381	10.381	10.381	10.381	10.381	10.381	10.381	10.528	10.528	10.528	10.655	10.655	10.655	10.655	10.655	10.655	10.655	10.528	10.528	10.528	10.528	10.528	10.528	10.528	10.528	10.528	10.528	10.528	10.528	10.528	10.528	10.528	10.528	10.528	10.528	10.528	10.381	10.381	10.381	10.381	10.381
YCR047C	9.675	9.675	9.675	9.687	9.822	9.822	9.822	9.822	9.822	9.969	9.969	9.969	9.969	9.969	9.969	9.969	9.969	9.969	9.969	9.83	9.83	9.83	9.83	9.83	9.83	9.83	9.83	10.108	9.98	9.98	9.98	9.98	9.98	9.98	9.98	9.98	9.98	9.98	9.841	9.841	9.841	9.841	9.841	9.841	9.841	9.841	9.841	9.98	9.424
YOL082W	1.781	1.92	1.92	1.92	1.92	2.047	2.047	2.047	2.047	2.047	2.047	2.047	2.047	2.047	2.047	2.047	2.047	2.186	2.186	2.186	2.186	2.186	2.186	2.186	2.186	2.186	2.186	2.186	2.186	2.186	2.186	2.186	2.186	2.186	2.186	2.186	2.186	2.186	2.186	2.186	2.047	2.047	2.047	2.047	2.047	2.047	2.047	2.047	2.047
YJR055W	2.69	2.69	2.69	2.69	2.818	2.69	2.562	2.562	2.562	2.562	2.562	2.562	2.562	2.562	2.562	2.818	2.818	2.945	3.347	3.347	3.347	3.603	3.749	4.005	4.005	4.005	4.005	4.005	4.005	4.005	4.005	4.144	4.422	4.549	4.549	4.549	4.549	4.549	4.549	4.422	4.688	4.827	4.827	4.827	4.827	4.444	4.444	4.7	5.368
YBL100W-C	9.541	9.541	9.541	9.68	9.386	9.522	9.815	9.962	9.954	10.101	10.101	9.954	9.954	9.68	9.826	9.826	9.826	9.826	9.826	9.826	9.826	9.826	9.826	9.826	9.826	9.815	9.394	9.394	9.533	8.973	8.973	8.973	8.973	8.834	8.962	10.082	10.082	9.954	10.101	10.101	11.066	10.92	10.92	10.92	10.931	10.931	11.198	10.923	10.923
YKL100C	7.124	7.124	7.124	7.391	7.391	7.391	7.391	7.391	7.263	7.263	7.263	7.263	7.263	7.263	7.263	7.263	7.688	7.954	8.95	8.95	8.95	8.95	8.95	8.811	9.333	9.333	9.716	9.716	9.716	9.716	9.855	9.855	9.716	10.269	10.547	10.547	10.547	10.272	10.272	10.272	10.411	10.411	10.667	10.667	10.667	10.806	10.806	10.806	11.084
YGR207C	4.813	4.813	4.813	4.114	4.4	6.192	6.745	6.872	6.872	7.011	7.011	7.158	7.158	7.158	7.286	7.147	7.147	7.147	6.869	7.135	8.337	9.021	9.021	9.021	9.021	9.16	9.16	9.16	9.16	9.16	9.16	9.701	9.701	9.848	9.994	9.994	9.994	9.994	9.994	9.994	9.994	9.994	10.141	10.141	10.141	10.141	10.28	10.535	10.535
YGR222W	2.51	2.51	2.638	2.912	3.724	3.724	3.724	3.724	3.724	4.713	4.713	4.713	4.566	5.524	5.779	5.779	5.926	5.926	5.926	5.926	5.926	6.065	5.918	5.791	5.93	5.93	6.076	6.076	6.076	6.076	6.076	6.076	6.215	6.215	6.354	6.354	6.354	6.354	6.482	6.61	6.749	6.749	6.749	6.749	6.749	6.749	6.737	6.737	6.737
YPR104C	14.742	14.881	14.881	14.881	14.881	14.881	14.881	14.881	14.881	14.881	15.009	15.009	15.009	15.009	15.156	15.156	15.156	15.156	15.156	15.156	15.017	15.017	15.017	14.889	14.889	14.889	14.889	14.889	14.889	14.889	14.889	14.889	14.75	14.75	14.75	14.75	14.75	14.75	14.75	14.75	14.622	14.622	14.622	14.622	14.495	14.209	14.209	14.062	14.062
YMR037C	2.758	2.758	2.758	2.758	2.758	2.758	2.758	2.758	2.758	2.758	2.758	2.48	2.48	2.735	2.589	2.589	2.589	2.589	2.589	2.461	2.461	2.461	2.461	2.461	2.461	2.461	2.461	2.461	2.333	2.187	2.187	2.187	2.048	2.048	2.048	2.048	2.048	1.92	1.92	1.92	1.92	1.92	2.048	2.187	2.055	1.916	2.322	2.322	2.322
YOL012C	0.808	0.808	0.808	0.808	0.808	0.808	0.808	0.808	0.808	0.808	0.808	0.808	0.808	0.808	0.808	0.661	0.533	0.406	0.406	0.406	0.406	0.406	0.406	0.406	0.406	0.406	0.406	0.406	0.278	0.278	0.278	0.278	0.278	0.278	0.278	0.278	0.278	0.278	0.278	0.278	0.278	0.278	0.278	0.278	0.278	0.278	0.278	0.278	0.278
YHR037W	9.74	9.74	9.74	9.74	9.879	9.879	9.879	9.879	9.879	10.018	10.018	10.145	10.145	10.145	10.145	10.145	10.145	10.145	10.145	10.145	10.018	10.018	9.879	9.879	9.879	9.879	9.879	9.879	9.879	9.879	9.879	9.879	9.879	9.879	9.879	9.879	9.74	9.74	9.612	9.484	9.345	9.345	9.345	9.345	9.345	9.345	9.345	9.345	9.345
YGR197C	12.061	12.061	11.768	11.768	11.212	11.212	11.321	11.065	11.193	11.734	11.734	11.734	11.881	11.734	11.734	11.734	11.734	11.734	11.734	11.734	11.328	11.328	11.467	9.528	10.78	10.78	10.78	10.78	11.066	11.066	11.066	11.066	11.066	11.066	11.066	10.919	10.919	9.743	10.724	10.724	10.724	10.724	10.724	10.724	10.164	10.164	10.164	10.164	10.164
YLR243W	5.798	5.798	5.798	4.956	4.956	5.11	5.11	5.11	5.257	5.118	4.99	4.99	4.99	4.99	4.577	4.596	4.596	4.724	4.84	5.006	5.682	5.682	5.682	5.682	5.829	5.829	5.829	5.829	5.829	5.829	5.968	5.84	5.84	7.072	7.455	7.455	7.455	7.455	7.711	7.711	7.711	7.711	7.711	7.711	7.711	7.711	7.711	7.711	7.977
YNL288W	2.4	2.547	2.547	2.547	2.694	2.96	2.96	3.088	3.088	3.088	3.088	3.235	3.235	3.235	3.235	3.235	3.235	3.235	3.381	3.381	3.509	3.509	3.509	3.509	3.637	3.911	4.189	4.189	4.189	4.456	4.997	5.282	5.282	5.282	5.421	5.421	5.421	5.421	5.421	5.421	5.294	5.294	5.294	5.421	5.421	5.421	6.65	6.778	7.044
YKR006C	6.421	6.421	6.421	6.421	6.421	6.421	4.794	3.836	3.836	3.836	3.697	3.956	3.956	3.956	4.084	4.37	4.37	4.37	4.37	4.37	4.37	4.37	4.37	4.242	4.242	4.381	4.381	4.381	4.381	4.659	4.659	4.659	4.659	4.659	4.512	4.512	4.512	4.512	4.512	4.779	4.779	4.779	4.779	4.779	4.779	4.651	4.651	4.651	4.79
YOR026W	9.265	9.265	9.265	9.265	9.265	9.137	8.867	8.867	8.739	8.739	8.739	8.739	8.461	8.461	8.461	8.461	8.334	8.067	8.067	7.661	7.661	7.661	7.808	7.808	7.808	7.808	7.808	7.808	7.808	7.515	7.515	7.515	7.515	7.515	7.515	7.101	6.962	6.962	6.943	6.943	7.357	7.357	7.503	7.345	7.345	7.345	7.492	7.511	7.778
YLR091W	4.261	4.261	4.261	4.4	4.4	5.779	6.339	6.467	6.467	6.467	6.467	6.467	6.613	6.474	6.621	6.621	7.297	7.575	7.575	7.853	7.853	7.853	7.853	7.853	7.853	7.853	7.44	8.112	8.112	8.112	8.112	8.112	8.387	8.811	8.811	8.939	9.333	9.333	9.333	9.333	9.48	9.48	9.619	9.758	10.025	10.303	10.303	10.303	10.303
YOR390W	2.998	2.998	2.998	2.998	2.998	2.998	2.998	2.998	2.998	2.998	2.998	2.998	2.998	2.998	2.871	3.292	3.694	3.694	3.694	3.694	3.555	3.555	3.555	3.84	3.968	3.968	3.968	3.968	3.829	3.829	3.829	3.829	3.957	3.957	3.957	3.957	4.084	4.084	4.084	4.084	4.212	4.212	4.212	4.212	4.212	4.212	4.212	4.212	4.359
YHR190W	10.45	10.45	10.322	10.322	11.145	11.145	11.292	11.292	11.292	11.292	11.292	11.292	11.292	11.025	11.164	11.164	11.303	11.303	11.303	11.303	11.303	11.303	11.303	11.303	11.303	11.303	11.303	11.303	11.303	11.303	11.303	11.303	11.303	11.303	11.145	11.292	11.292	11.566	11.694	11.694	11.694	11.694	11.694	11.694	11.844	12.119	12.536	12.536	12.536
YPR032W	5.501	5.787	6.181	6.576	7.553	8.831	8.831	8.97	9.932	9.932	9.932	10.059	10.059	10.315	10.315	10.315	10.315	10.442	10.442	10.589	10.995	10.995	10.995	10.995	10.995	10.995	10.995	10.995	10.995	10.995	10.995	10.995	10.995	11.134	11.134	11.134	11.134	11.134	11.134	11.134	11.134	11.134	11.134	11.134	11.134	11.134	11.134	11.134	10.859
YDR052C	9.878	9.878	9.878	9.732	9.732	9.859	9.859	9.859	9.859	9.859	9.859	9.713	9.713	9.713	9.713	9.84	9.84	9.84	9.84	9.84	9.701	9.701	9.701	9.701	9.701	9.701	9.701	9.848	9.848	9.848	9.848	9.848	9.72	9.581	9.581	9.581	9.581	9.581	9.581	9.581	9.296	9.296	7.545	5.783	4.126	3.851	3.851	3.851	3.566
YOL098C	1.514	1.514	1.514	1.514	1.514	1.514	1.642	1.642	1.642	1.77	1.77	1.77	1.77	1.77	1.77	1.77	1.77	1.909	2.183	2.183	2.183	4.336	4.336	4.336	4.336	4.614	4.892	4.892	4.892	4.892	5.294	5.294	5.294	5.421	6.259	6.534	7.24	7.24	7.24	7.24	7.24	7.24	8.515	8.515	8.781	8.781	8.781	8.781	8.781
YML100W	5.132	5.132	5.271	5.549	5.549	5.696	5.696	5.696	5.181	5.054	5.054	5.088	5.088	4.96	4.96	4.693	4.693	4.693	4.693	4.693	4.693	4.693	4.693	4.693	4.693	4.272	4.272	4.272	4.272	4.164	4.164	4.164	4.164	4.036	4.183	4.183	4.183	4.183	4.183	4.183	4.291	4.145	4.145	4.419	4.686	4.813	4.813	4.952	4.952
YDL072C	0.796	0.796	0.796	0.796	0.796	0.796	0.796	0.796	0.796	0.796	0.796	0.796	0.796	0.796	0.796	0.796	0.796	0.394	0.267	0.267	0.128	0.128	0.128	0.128	0.128	0.128	0.128	0.255	0.255	0.255	0.394	0.394	0.394	0.394	0.394	0.394	0.394	0.533	0.533	0.533	1.044	1.172	1.172	1.311	1.438	1.694	1.694	1.694	1.694
YLL032C	10.465	10.465	10.465	10.465	10.465	10.465	10.465	10.465	10.465	10.465	10.612	10.758	10.758	10.758	10.758	10.758	10.758	10.758	10.758	10.758	10.758	10.758	10.758	10.758	10.758	10.905	10.905	10.905	11.052	11.326	11.326	11.454	11.454	11.454	11.454	11.454	11.454	11.454	11.454	11.454	11.326	11.465	11.326	11.04	11.04	11.04	11.04	10.894	10.894
YBL021C	10.926	10.926	10.926	10.926	11.073	11.073	11.073	11.2	11.595	12.271	12.271	12.271	12.271	12.271	12.271	12.271	12.143	12.143	12.282	12.282	12.56	12.56	12.56	12.56	12.56	12.56	12.56	12.56	12.688	12.688	12.688	12.688	12.688	12.688	12.688	12.688	12.688	12.688	12.688	12.688	12.688	12.688	12.688	12.688	12.56	12.56	12.56	12.688	12.688
YIL039W	9.175	9.175	9.175	9.175	9.175	9.175	9.047	9.047	9.047	8.901	9.284	9.284	9.284	9.284	9.284	9.562	9.028	9.028	9.028	9.028	9.028	9.028	8.75	7.924	7.067	7.078	7.194	7.333	8.017	8.145	8.145	8.145	8.145	8.145	8.145	8.145	8.145	8.145	8.145	8.145	8.145	8.145	8.145	8.145	8.145	8.145	8.145	8.145	8.145
YDR078C	2.295	2.953	2.953	2.953	2.953	2.953	2.953	2.953	2.806	2.953	3.524	3.524	3.524	3.524	3.524	3.671	3.937	4.524	4.81	4.937	4.937	4.937	5.065	5.212	5.351	5.351	5.351	5.351	5.351	5.223	5.223	4.956	4.956	5.084	5.212	5.339	5.339	5.339	5.467	5.467	5.467	5.606	5.606	5.606	5.606	5.606	6.008	6.294	6.294
YKL167C	9.439	9.439	9.447	9.447	9.447	9.308	9.308	9.015	9.015	9.015	9.289	9.289	9.289	9.289	9.289	9.289	9.289	9.289	9.417	9.417	9.417	9.289	9.289	9.161	9.161	9.161	9.161	9.161	9.022	9.022	9.022	9.022	9.022	8.876	8.876	8.876	8.729	8.729	8.729	7.613	7.613	7.474	7.474	7.474	7.474	7.474	7.474	7.474	7.474
YDR087C	11.528	11.242	11.242	11.242	11.25	11.397	11.663	11.663	11.802	11.802	11.663	11.81	12.065	12.34	12.625	12.625	12.764	12.903	12.903	12.903	12.903	12.903	13.042	13.042	13.042	13.042	13.181	13.181	13.181	13.309	13.309	13.309	13.437	13.437	13.437	13.437	13.437	13.298	13.298	13.17	13.317	13.317	13.17	13.17	13.17	12.915	12.776	12.922	12.922
YJL200C	4.652	4.791	4.231	4.516	4.377	4.671	4.81	5.617	6.139	6.267	6.267	6.267	6.541	6.936	6.789	6.789	6.789	6.789	6.661	6.661	6.534	6.534	6.958	8.071	8.071	8.071	8.071	8.071	8.071	8.071	8.21	8.21	8.356	8.356	8.356	8.356	8.356	8.356	8.356	8.356	8.356	8.21	8.21	8.21	8.21	8.21	8.21	8.337	8.631
YMR032W	4.747	4.6	4.6	4.739	4.739	4.739	4.739	4.739	4.878	4.878	4.878	4.878	4.878	4.732	4.732	4.604	4.311	3.905	3.777	3.777	3.777	3.777	3.777	3.777	3.503	3.503	3.503	3.503	3.642	3.642	3.642	3.495	3.495	3.495	3.495	3.349	3.349	3.349	3.349	3.349	3.349	3.349	3.349	3.349	3.349	3.349	3.349	3.349	3.488
YDL138W	2.059	2.059	2.059	2.198	2.198	2.751	2.751	4.126	4.126	4.126	4.126	4.126	4.126	4.126	4.254	4.254	4.254	4.814	4.814	5.08	5.08	5.779	6.073	6.486	6.486	6.486	6.486	6.486	6.486	6.486	6.486	6.486	6.614	6.614	6.76	6.76	6.76	6.76	6.888	7.016	7.016	7.162	7.309	7.437	7.437	7.437	7.583	7.583	7.583
YOR341W	4.351	4.351	4.911	5.05	5.328	6.568	6.568	6.568	6.714	6.853	6.992	6.992	6.992	6.992	6.992	6.992	6.992	6.992	6.992	6.992	6.992	7.248	7.916	8.311	8.311	8.438	8.438	8.438	8.438	8.438	8.438	8.577	8.577	8.577	8.724	8.724	8.724	8.724	8.724	8.724	8.724	8.724	8.724	8.724	8.724	8.863	8.863	8.863	8.991
YOR294W	7.715	7.704	7.704	7.959	8.647	8.647	8.647	8.647	8.508	8.508	8.508	8.508	8.508	8.508	8.636	8.636	8.636	8.636	8.636	8.636	8.636	8.508	8.369	8.369	8.369	8.369	8.369	8.369	8.369	8.369	8.643	8.643	8.643	8.643	8.643	8.064	7.937	7.805	7.805	7.805	7.805	7.817	7.817	7.817	7.817	7.817	7.817	7.817	7.817
YER079W	11.659	11.373	10.99	10.99	10.862	10.862	10.584	10.584	9.758	9.758	6.038	5.35	5.489	5.489	5.489	5.489	5.489	5.196	5.196	5.196	5.196	5.196	4.771	4.35	4.339	4.339	4.339	4.339	4.478	4.339	4.358	7.413	8.503	8.503	8.503	8.503	8.356	8.495	8.912	8.912	8.912	9.04	9.611	9.87	9.743	9.743	9.743	9.743	9.889
YKL101W	6.556	6.556	6.417	6.83	7.502	7.63	7.63	7.63	7.638	7.784	7.784	7.784	7.784	7.784	7.912	8.059	8.866	8.866	8.866	8.866	9.152	9.152	9.152	9.299	9.299	9.299	9.171	9.171	9.171	9.171	9.171	9.171	9.171	9.31	9.171	9.171	9.171	9.596	9.596	9.596	9.735	9.735	9.735	9.735	9.449	9.449	9.449	9.302	9.588
YOL095C	6.244	6.244	6.244	6.244	6.244	6.244	6.117	6.117	6.117	6.117	6.244	5.951	5.951	6.248	6.109	5.854	6	5.726	5.726	6	6.147	5.892	6.027	6.027	6.027	6.035	6.023	6.429	6.429	6.429	6.313	7.012	8.202	8.202	8.488	9.157	9.157	9.296	9.296	9.296	9.296	9.296	9.296	9.303	9.164	9.164	9.164	9.164	9.458
YER123W	14.332	14.332	14.332	14.471	14.471	14.61	14.61	14.61	14.61	14.61	14.749	14.749	14.749	14.749	14.749	14.749	14.749	14.749	14.749	14.76	14.76	14.76	14.76	14.76	14.76	14.76	14.76	14.76	14.76	14.76	14.76	14.76	14.76	14.76	14.76	14.76	14.614	14.741	14.741	14.741	14.741	14.741	14.741	14.486	14.486	14.486	14.486	14.486	14.486
YDR279W	6.027	5.899	6.154	6.293	6.293	6.293	6.293	6.293	6.293	6.293	6.293	6.293	6.154	6.154	5.741	5.869	5.301	5.162	5.301	5.301	5.301	5.301	5.301	5.429	5.556	5.831	6.116	6.939	7.206	7.206	7.206	7.206	7.333	7.45	7.589	7.589	7.589	7.442	7.442	7.442	7.442	7.442	7.442	7.705	7.705	7.705	7.998	8.137	8.137
YPL183W-A	1.804	1.804	1.804	1.665	1.665	1.92	1.92	1.92	1.92	2.194	2.322	2.322	2.322	2.45	2.45	2.589	2.728	2.728	2.728	2.728	2.581	2.581	2.836	3.114	3.408	4.234	4.234	4.234	4.234	4.234	4.234	4.234	4.234	4.234	4.234	4.234	4.493	4.493	4.493	4.632	4.632	4.632	4.76	4.76	4.76	4.76	4.907	4.907	4.907
YKL055C	9.812	9.812	9.812	9.665	9.665	9.233	9.233	9.233	9.233	8.425	8.425	8.425	7.846	7.985	8.259	8.259	8.398	8.526	8.8	8.654	8.654	8.379	8.379	9.187	9.334	9.334	9.473	9.758	9.758	10.036	9.743	9.743	9.89	9.878	9.878	9.878	9.878	9.878	9.878	10.134	10.134	10.555	11.084	11.084	11.084	11.084	11.084	11.084	11.084
YDR533C	7.615	7.871	8.01	8.01	8.156	8.57	9.81	10.377	10.377	10.377	10.516	10.516	10.516	10.516	10.516	10.516	10.516	10.516	10.516	10.516	10.389	10.516	10.516	10.516	10.377	10.377	10.377	10.377	10.377	10.377	10.377	10.377	10.377	10.377	10.377	10.377	10.377	10.505	10.505	10.505	10.505	10.505	10.505	10.644	10.644	10.644	10.497	10.922	11.061
YDL220C	5.636	5.636	6.05	5.922	5.783	6.189	6.189	6.316	6.463	6.463	6.737	6.61	6.749	6.749	6.749	6.888	6.749	6.749	6.749	6.876	6.876	6.876	6.876	7.023	6.876	6.876	6.876	7.004	7.151	7.309	7.583	7.583	7.711	7.711	7.711	7.711	7.711	7.711	7.711	7.711	7.711	7.711	7.711	7.711	7.711	7.711	7.711	7.85	7.85
YDR061W	8.082	8.082	8.221	7.954	7.954	7.943	7.815	8.221	8.221	8.221	8.221	8.221	8.221	7.251	7.104	8.059	8.059	8.205	8.205	8.205	7.939	7.931	8.059	8.059	8.619	9.306	10.264	10.817	10.817	10.817	10.817	10.956	10.956	10.956	10.561	10.561	10.561	10.708	10.855	10.855	10.855	10.855	11.001	11.001	11.001	11.55	11.55	11.55	11.55
YOR125C	6.202	6.341	6.341	6.341	6.488	6.349	6.349	6.349	6.349	6.514	6.514	6.514	6.514	6.514	6.514	6.514	6.236	6.236	5.842	5.831	5.831	5.831	5.831	5.692	5.019	4.734	4.606	4.614	4.614	5.463	5.463	5.463	5.463	5.737	6.151	6.151	6.151	6.151	6.151	5.895	6.613	6.613	6.741	6.741	7.135	7.135	7.549	7.549	7.815
YDL238C	9.423	9.284	9.284	8.596	8.596	8.596	7.522	7.255	7.255	7.255	7.255	7.255	7.255	6.282	6.282	6.154	6.154	6.293	6.293	6.293	6.293	6.293	6.293	6.154	6.154	6.154	6.154	6.154	6.154	6.154	6.154	6.154	5.722	4.918	4.227	4.08	4.08	3.933	2.859	2.592	2.709	2.434	2.728	2.728	2.728	2.175	2.029	2.029	2.175
YOR217W	7.458	7.469	7.743	7.488	7.627	7.627	7.774	7.774	7.774	7.627	7.627	7.627	7.766	7.766	7.766	6.41	6.398	6.248	6.248	6.248	6.248	5.718	5.572	5.572	5.85	5.85	6.135	6.282	8.093	8.093	8.507	8.507	8.773	9.337	9.337	9.484	9.484	9.484	9.484	9.886	9.747	10.04	9.901	10.6	10.6	10.747	10.747	10.747	10.747
YDL083C	0.139	0.139	0.139	0.139	0.139	0.139	0.139	0.139	0.139	0.139	0.139	0.139	0.139	0.139	0.139	0.139	0.139	0.139	0.139	0.139	0.139	0.139	0.139	0.139	0.139	0.139	0.139	0.139	0.139	0.139	0.139	0.139	0.139	0.139	0.139	0.139	0.139	0.139	0.139	0.139	0.139	0.139	0.139	0.139	0.139	0.139	0.139	0.139	0.139
YPR067W	5.543	5.543	5.543	5.708	6.103	6.103	6.103	6.103	6.103	5.964	5.825	5.825	5.945	6.223	6.223	6.223	6.223	6.223	6.223	6.223	6.478	6.617	6.764	6.903	6.903	6.903	6.903	6.756	6.756	6.756	6.756	6.756	6.756	6.756	6.756	6.895	6.895	7.042	7.042	7.042	7.042	7.181	6.914	6.914	6.775	6.775	6.775	6.775	6.775
YDL136W	8.51	8.51	8.51	8.51	8.499	8.604	8.604	8.604	8.604	8.604	8.604	8.604	8.311	8.311	8.311	8.311	8.311	8.311	8.172	8.172	8.172	8.044	8.044	8.044	8.044	8.318	8.318	8.318	8.318	8.172	8.172	8.172	8.172	8.172	8.172	8.172	8.299	8.427	8.427	8.427	8.299	8.438	8.438	8.438	8.299	8.299	8.299	8.299	8.299
YJR067C	5.756	5.482	5.621	6.17	6.17	6.17	6.309	6.309	6.309	6.309	6.309	6.309	6.455	6.316	5.648	4.987	5.4	6.354	6.482	7.301	8.518	8.518	8.518	8.646	8.785	9.442	9.442	9.442	9.736	11.397	11.397	11.543	11.543	11.543	11.543	11.671	11.938	12.212	12.862	12.862	12.862	12.862	13.001	13.403	13.403	13.403	13.403	13.403	13.403
YIL049W	5.846	5.846	6.271	6.379	7.126	7.126	7.265	7.265	7.138	7.138	6.991	7.404	7.404	7.404	7.698	7.698	7.825	7.953	8.378	8.366	8.907	8.907	8.907	8.907	8.907	9.046	9.046	9.441	9.441	9.441	9.294	9.294	9.294	9.294	9.294	9.294	9.441	9.58	9.719	9.719	9.719	9.719	9.719	9.719	9.58	9.58	9.441	9.951	9.951
YBR009C	3.329	3.329	3.329	3.329	3.329	3.329	3.329	3.044	2.491	2.352	2.352	2.352	2.352	2.352	2.352	2.352	2.352	2.059	1.773	1.773	1.773	1.773	1.773	1.773	1.773	1.646	1.646	1.507	1.507	1.507	1.507	1.507	0.985	0.846	0.846	0.846	0.846	0.977	1.105	1.105	1.105	1.105	1.105	1.105	1.105	0.83	0.83	0.83	0.83
YDL139C	0.286	0.286	0.286	0.286	0.286	0.286	0.286	0.147	0.147	0.147	0.147	0.147	0.147	0.147	0.147	0.147	0.147	0.293	0.293	0.421	0.421	0.421	0.421	0.421	0.421	0.421	0.568	0.568	0.568	0.695	0.97	0.97	0.97	0.97	0.97	0.97	1.236	1.53	1.53	1.808	1.808	1.808	1.808	1.808	1.954	2.082	2.082	2.082	2.082
YIL026C	8.372	9.052	9.191	9.33	9.89	9.89	9.89	9.89	10.017	10.164	10.311	10.311	10.311	10.311	10.311	10.45	10.743	11.137	11.137	11.137	11.284	11.284	11.431	11.431	11.431	11.431	11.431	11.292	11.292	11.585	11.585	11.987	12.273	12.273	12.4	12.4	12.254	12.254	12.254	12.52	12.374	12.374	12.374	12.362	12.501	12.629	13.159	13.159	13.159
YDR147W	1.383	1.383	1.383	1.383	1.383	1.383	1.383	1.529	1.529	1.529	1.529	1.529	1.529	1.39	1.39	1.39	1.39	1.507	1.229	1.09	1.484	1.612	1.612	1.751	1.751	1.897	1.897	2.025	2.28	2.28	2.28	2.28	2.28	2.28	2.408	2.408	2.408	2.408	2.408	2.536	2.675	3.772	3.772	3.772	3.919	3.919	3.919	4.065	4.065
YEL042W	15.23	15.23	15.23	15.23	15.23	15.23	15.376	15.23	15.23	15.23	15.23	15.23	15.23	15.091	15.091	15.091	14.94	14.801	14.801	14.801	14.801	14.801	14.801	14.508	14.508	14.508	14.234	14.106	13.839	13.839	13.839	13.839	13.839	13.7	13.7	13.7	13.7	13.7	13.7	13.7	13.407	13.407	13.407	13.268	12.982	12.982	12.704	12.565	12.565
YOR232W	5.587	5.734	5.734	5.606	5.606	5.077	5.088	5.945	6.497	6.775	6.775	6.775	6.775	7.208	7.474	7.474	7.76	7.613	7.752	7.752	7.752	7.625	7.752	7.752	7.625	7.625	7.764	8.432	8.432	8.432	8.699	11.615	11.615	11.893	11.893	11.893	12.021	12.021	12.168	12.187	12.187	12.187	12.187	12.187	12.187	12.187	12.187	12.187	12.333
YER018C	10.724	10.724	11.145	11.145	11.145	11.145	11.145	11.145	11.145	11.145	11.272	11.126	11.265	11.265	11.392	11.392	11.392	11.392	11.392	11.392	11.253	11.392	11.539	11.539	11.539	11.531	11.531	11.659	12.065	12.625	12.625	12.625	12.625	12.625	12.625	12.752	12.752	12.891	12.891	12.891	12.891	12.891	12.891	12.891	12.891	12.467	12.467	12.613	12.613
YMR006C	3.423	3.149	3.149	3.149	3.149	3.149	3.149	3.149	3.149	3.149	3.002	3.002	2.863	2.863	2.735	2.735	2.735	2.589	2.6	2.592	2.592	2.592	2.592	2.592	2.465	2.465	2.465	2.592	2.731	2.731	2.731	2.731	2.731	2.731	2.731	2.731	2.731	2.731	2.731	2.731	2.731	2.604	2.604	2.604	2.604	2.604	2.604	2.604	2.604
YDL012C	11.187	11.048	11.175	11.175	11.175	11.175	11.314	11.187	11.048	11.175	10.792	10.653	10.653	10.36	10.488	9.398	9.251	9.251	9.251	9.251	9.251	9.379	9.221	9.221	9.349	9.495	9.349	9.21	9.21	9.21	9.21	9.356	9.356	9.484	9.484	9.612	9.337	9.337	9.337	9.337	9.337	8.916	8.916	8.267	8.267	7.556	7.703	7.417	7.564
YFL007W	8.96	8.96	8.96	8.96	8.96	8.96	8.96	8.96	8.96	9.088	9.088	9.088	9.366	9.366	9.366	9.366	9.366	9.366	9.366	9.366	9.366	9.366	9.366	9.366	9.366	9.366	9.366	9.366	9.366	9.366	9.366	9.366	9.366	9.366	9.219	9.219	9.219	9.219	9.219	9.219	8.941	8.941	8.941	8.941	9.088	9.216	9.216	9.216	9.216
YML046W	3.697	4.099	4.354	7.21	8.295	8.423	8.551	8.551	8.69	8.964	9.231	9.655	10.324	10.452	10.598	10.745	11.031	11.17	11.17	11.17	11.17	11.17	11.17	11.17	11.17	11.297	11.297	11.297	11.297	11.297	11.297	11.572	11.572	11.838	11.838	11.838	11.838	11.838	11.838	11.838	11.838	11.838	11.838	11.838	11.838	11.838	11.838	11.838	11.838
[truncated: 3,526 more rows]
[truncated: 952 more columns]
