# Supplementary material for: Constitutive turnover of histone H2A.Z at yeast promoters requires the preinitiation complex
Source: eLife. 2016 Jul 20;5:e14243. doi: 10.7554/eLife.14243 (PMC4995100; doi:10.7554/eLife.14243)
Supplement: Figure 1—source data 8. — DOI: http://dx.doi.org/10.7554/eLife.14243.011 [file elife-14243-fig1-data8.zip › Figure_1--source_data_8/RPB1-FRB_H2AZ_+RAP.txt]

gene_name	-500	-499	-498	-497	-496	-495	-494	-493	-492	-491	-490	-489	-488	-487	-486	-485	-484	-483	-482	-481	-480	-479	-478	-477	-476	-475	-474	-473	-472	-471	-470	-469	-468	-467	-466	-465	-464	-463	-462	-461	-460	-459	-458	-457	-456	-455	-454	-453	-452
YJL190C	0	0	0	0	0	0	0	0	0	0	0	0	0	0	0	0	0	0	0	0	0	0	0	0	0	0	0	0	0	0	0	0	0	0	0	0	0	0	0	0	0	0	0	0	0	0	0	0	0
YBR189W	3.27	3.332	3.248	3.248	3.13	3.165	3.413	3.377	3.36	3.36	3.36	3.461	3.492	3.596	3.596	3.63	3.63	3.578	3.495	3.442	3.473	3.394	3.914	3.927	3.927	3.893	3.893	3.962	4.011	4.149	4.149	4.347	4.671	4.789	4.859	4.994	4.941	4.941	4.906	4.719	4.72	4.928	5.294	5.523	6.53	6.53	6.613	7.306	7.503
YOR283W	2.862	2.984	3.115	3.115	3.186	3.257	3.257	3.257	3.274	3.274	3.305	3.323	3.354	3.354	3.354	3.354	3.389	3.389	3.389	3.389	3.389	3.389	3.406	3.406	3.372	3.372	3.372	3.372	3.372	3.372	3.372	3.372	3.372	3.337	3.337	3.337	3.337	3.337	3.337	3.337	3.337	3.337	3.368	3.386	3.386	3.351	3.351	3.351	3.32
YMR296C	4.851	4.799	4.799	3.581	3.515	3.313	3.282	3.282	3.282	3.251	3.251	3.105	2.799	2.765	2.509	2.412	2.412	2.377	2.377	2.36	2.227	2.227	2.099	2.099	2.064	2.002	1.919	1.919	0.742	0.593	0.457	0.457	0.457	0.457	0.426	0.391	0.391	0.189	0.171	0.171	0.171	0.171	0.171	0.171	0.171	0.171	0.171	0.153	0.153
YOR148C	1.779	1.797	1.881	1.881	1.964	1.982	2.031	2.031	2.031	2.031	2.031	2.031	2.079	2.079	2.079	2.079	2.11	2.11	2.11	2.145	2.145	2.145	2.145	2.145	2.145	2.145	2.176	2.225	2.225	2.225	2.225	2.225	2.207	2.207	2.207	2.207	2.225	2.225	2.225	2.242	2.242	2.242	2.242	2.242	2.242	2.242	2.242	2.242	2.242
YOL068C	1.851	1.886	1.913	1.917	1.917	1.917	1.917	1.882	1.882	1.851	1.851	1.851	1.82	1.89	1.859	1.824	1.79	1.821	1.79	1.79	1.754	1.772	1.754	1.754	1.754	1.754	1.754	1.754	1.701	1.684	1.753	1.753	1.753	1.683	1.683	1.714	1.727	1.523	1.488	1.454	1.454	1.454	1.454	1.367	1.367	1.451	1.433	1.433	1.433
YPL215W	2.441	2.441	2.441	2.441	2.476	2.476	2.476	2.476	2.472	2.441	2.49	2.573	2.573	2.573	2.539	2.521	2.521	2.503	2.534	2.534	2.534	2.517	2.499	2.429	2.411	2.464	2.433	2.433	2.43	2.43	2.43	2.43	2.43	2.43	2.43	2.43	2.43	2.35	2.35	2.35	2.364	2.364	2.399	2.416	2.416	2.416	2.416	2.416	2.416
YGR061C	1.737	1.703	1.737	1.737	1.737	1.737	1.737	1.768	1.768	1.768	1.768	1.768	1.768	1.768	1.799	1.799	1.799	1.799	1.799	1.782	1.733	1.733	1.733	1.852	1.852	1.852	1.852	1.852	1.785	1.785	1.612	1.647	1.647	1.647	1.647	1.647	1.717	1.717	1.7	1.7	1.682	1.682	1.682	1.682	1.682	1.7	1.634	1.634	1.634
YGR199W	1.28	1.28	1.28	1.28	1.28	1.262	1.262	1.262	1.228	1.228	1.228	1.175	1.157	1.157	1.157	1.175	1.192	1.192	1.192	1.192	1.192	1.192	1.192	1.21	1.21	1.21	1.21	1.21	1.192	1.192	1.192	1.158	1.127	1.127	1.127	1.061	1.03	1.03	1.03	1.061	1.061	1.061	1.061	1.061	1.061	1.061	1.061	1.012	0.995
YHR150W	3.809	3.945	3.945	4.011	4.06	4.047	4.047	4.047	4.078	4.143	4.324	4.324	4.324	4.395	4.377	4.395	4.474	4.509	4.509	4.558	4.558	4.523	4.523	4.523	4.474	4.443	4.443	4.461	4.43	4.43	4.43	4.43	4.43	4.43	4.364	4.364	4.364	4.364	4.364	4.364	4.316	4.316	4.316	4.316	4.316	4.316	4.333	4.351	4.351
YGL005C	1.654	1.654	1.789	1.842	1.842	1.707	1.769	1.919	1.919	1.919	1.919	1.919	2.016	2.078	2.131	2.131	2.131	2.2	2.2	2.182	2.182	2.182	2.231	2.249	2.283	2.283	2.332	2.332	2.332	2.332	2.332	2.332	2.332	2.367	2.367	2.384	2.384	2.384	2.384	2.384	2.384	2.314	2.314	2.314	2.314	2.349	2.38	2.38	2.38
YHR203C	0.119	0.119	0.119	0.119	0.119	0.119	0.101	0.083	0.083	0.083	0.083	0.083	0.083	0.052	0.052	0.052	0.018	0.018	0	0	0	0	0	0	0	0	0	0	0	0	0	0	0	0	0	0	0	0	0	0	0	0	0	0	0	0	0	0	0
YDR387C	0.867	0.981	0.981	0.947	0.947	0.947	0.947	0.947	0.947	0.947	0.947	0.947	0.947	0.947	0.947	0.947	0.947	0.947	0.947	0.964	0.964	0.999	0.999	0.999	1.017	1.017	1.017	1.03	1.065	1.065	1.065	1.083	1.083	1.083	1.083	1.083	1.083	1.083	1.083	1.301	1.301	1.267	1.267	1.298	1.298	1.298	1.298	1.298	1.298
YOR061W	2.524	2.604	2.692	2.692	2.876	2.893	2.859	2.859	2.859	2.859	2.859	2.859	2.859	2.859	2.859	2.859	2.859	2.893	2.893	2.893	2.893	2.893	2.893	2.771	2.736	2.736	2.736	2.7	2.722	2.735	2.735	2.753	2.735	2.735	2.735	2.652	2.652	2.693	2.728	2.728	2.728	2.745	2.745	2.763	2.763	2.763	2.781	2.732	2.697
YER016W	2.505	2.439	2.29	2.238	2.238	2.238	1.978	1.996	2.402	2.445	3.011	3.011	3.063	3.3	3.334	3.401	3.432	3.63	3.665	3.665	3.665	3.665	3.648	3.617	3.617	3.599	3.652	3.736	3.736	3.767	3.798	3.798	3.816	3.816	3.816	3.868	3.833	3.833	3.833	3.833	3.802	3.802	3.802	3.75	3.75	3.75	3.75	3.698	3.808
YOR018W	0.969	0.969	0.969	0.969	0.969	0.951	0.951	0.951	0.951	0.951	0.999	1.065	1.096	1.096	1.096	1.096	1.096	1.096	1.096	1.096	1.096	1.127	1.127	1.127	1.127	1.127	1.092	1.092	1.092	1.092	1.092	1.092	0.992	1.027	1.027	1.027	1.027	1.027	1.027	1.027	1.027	1.096	1.096	1.096	1.096	1.127	1.127	1.158	1.158
YER030W	2.334	2.351	2.351	2.351	2.351	2.4	2.4	2.4	2.435	2.365	2.382	2.382	2.382	2.417	2.417	2.417	2.417	2.486	2.486	2.521	2.521	2.469	2.469	2.469	2.469	2.469	2.469	2.469	2.469	2.469	2.469	2.469	2.386	2.241	2.223	2.223	2.223	2.192	2.139	2.139	2.139	2.139	2.157	2.157	2.157	2.157	2.122	2.122	2.122
YJR112W	3.31	3.359	3.359	3.359	3.393	3.393	3.393	3.393	3.411	3.411	3.442	3.442	3.442	3.46	3.513	3.513	3.513	3.53	3.548	3.53	3.531	3.531	3.562	3.527	3.527	3.527	3.527	3.527	3.527	3.527	3.527	3.527	3.562	3.562	3.469	3.469	3.469	3.469	3.407	3.407	3.407	3.376	3.376	3.376	3.276	3.276	3.276	3.276	3.276
YDR295C	3.788	3.819	3.819	3.819	3.801	3.801	3.77	3.77	3.77	3.788	3.788	3.722	3.722	3.66	3.524	3.524	3.524	3.524	3.524	3.524	3.524	3.524	3.506	3.506	3.489	3.489	3.436	3.436	3.436	3.436	3.436	3.436	3.419	3.401	3.401	3.401	3.297	3.297	3.297	3.297	3.332	3.314	3.283	3.265	3.265	3.265	3.265	3.196	3.161
YLL039C	5.544	5.548	5.548	5.513	5.513	5.531	5.496	5.496	5.465	5.465	5.465	5.465	5.465	5.465	5.465	5.465	5.465	5.465	5.465	5.465	5.417	5.386	5.386	5.368	5.35	5.263	4.889	4.77	4.472	4.406	4.406	4.406	4.406	4.275	4.275	4.174	4.14	4.042	4.042	3.823	3.823	3.423	2.944	2.756	2.617	2.617	2.617	2.617	2.617
YNL246W	1.118	1.118	1.118	1.118	1.118	1.087	1.087	1.087	1.087	1.07	1.105	1.136	1.136	1.136	1.136	1.136	1.136	1.136	1.136	1.136	1.154	1.202	1.168	1.168	1.168	1.168	1.168	1.168	1.168	1.216	1.216	1.216	1.216	1.216	1.216	1.216	1.234	1.234	1.234	1.234	1.234	1.234	1.234	1.234	1.234	1.234	1.234	1.234	1.199
YJL146W	3.296	3.331	3.331	3.398	3.398	3.398	3.363	3.363	3.297	3.297	3.297	3.28	3.28	3.28	3.28	3.28	3.28	3.28	3.28	3.28	3.28	3.28	3.262	3.262	3.262	3.244	3.244	3.21	3.033	2.884	2.804	2.804	2.804	2.804	2.817	2.618	2.583	2.583	2.478	2.293	2.24	2.105	2.171	2.727	2.758	2.998	2.967	2.949	3.018
YGL144C	1.139	1.139	1.108	1.077	1.077	0.8	0.879	0.897	0.897	0.897	0.897	0.768	0.734	0.695	0.792	0.757	0.757	0.775	0.775	0.775	0.793	0.766	1.144	1.444	1.444	1.646	1.646	1.677	1.677	1.743	1.743	1.743	1.774	1.774	1.889	1.889	1.924	2.011	2.011	2.011	2.011	2.098	2.186	2.221	2.221	2.19	2.225	2.353	2.371
YKL098W	1.665	1.634	1.586	1.555	1.555	1.656	1.722	1.722	1.722	1.722	1.774	1.921	1.921	1.987	1.987	1.987	1.969	1.969	1.969	2.035	2.035	2.101	2.101	2.119	2.189	2.189	2.189	2.224	2.259	2.307	2.29	2.324	2.324	2.324	2.262	2.328	2.328	2.346	2.38	2.38	2.467	2.467	2.467	2.485	2.503	2.503	2.468	2.468	2.45
YML073C	0.989	0.971	0.971	0.708	0.659	0.624	0.51	0.479	0.444	0.364	0.364	0.295	0.295	0.295	0.295	0.295	0.295	0.295	0.277	0.212	0.181	0.181	0.163	0.163	0.163	0.163	0.163	0.163	0.097	0.08	0.049	0.031	0.031	0.031	0.031	0.031	0.031	0.031	0.031	0.031	0.031	0.031	0.031	0.031	0.031	0.031	0.031	0.031	0.031
YGR185C	3.063	3.063	3.063	3.063	3.014	3.014	3.014	3.014	3.014	3.049	3.049	3.049	3.049	3.049	3.049	3.049	3.049	3.049	3.049	3.032	3.032	3.032	3.132	3.132	3.132	3.15	3.15	3.15	3.15	3.15	3.15	3.15	3.15	3.15	3.15	3.15	3.15	3.15	3.15	3.15	3.083	2.951	2.951	2.92	2.92	2.92	2.92	2.92	2.884
YNL259C	0.449	0.449	0.467	0.467	0.467	0.467	0.467	0.467	0.467	0.449	0.4	0.417	0.417	0.448	0.448	0.448	0.448	0.448	0.448	0.448	0.448	0.479	0.479	0.479	0.479	0.479	0.514	0.545	0.58	0.58	0.58	0.597	0.597	0.597	0.597	0.597	0.597	0.563	0.563	0.563	0.563	0.563	0.563	0.58	0.598	0.695	0.695	0.726	0.743
YBR194W	1.537	1.537	1.537	1.537	1.52	1.52	1.485	1.467	1.45	1.45	1.45	1.45	1.278	1.243	1.09	1.143	1.296	1.296	1.296	1.296	1.327	1.314	1.577	1.56	1.56	1.56	1.529	1.644	1.719	1.83	1.847	1.813	1.83	1.83	1.861	1.808	1.839	2.123	2.092	2.272	2.272	2.238	2.238	2.269	2.259	2.329	2.523	2.523	2.523
YPL212C	3.907	3.845	3.845	3.655	3.399	3.268	3.216	3.185	3.132	2.918	2.918	2.918	2.918	2.817	2.8	2.8	2.769	2.703	2.672	2.672	2.539	2.434	2.434	2.416	2.447	2.346	2.248	2.116	2.116	1.768	1.737	1.737	1.332	1.033	0.388	0.352	0.642	1.012	1.247	1.334	1.334	1.365	1.365	1.365	1.18	1.18	1.267	1.476	1.604
YNL103W	0	0	0	0	0	0	0	0	0	0	0	0	0	0	0	0	0	0	0	0	0	0	0.069	0.069	0.069	0.069	0.069	0.069	0.069	0.069	0.087	0.087	0.087	0.087	0.087	0.087	0.087	0.087	0.087	0.087	0.087	0.087	0.087	0.087	0.087	0.105	0.105	0.105	0.105
YER153C	2.362	2.362	2.362	2.362	2.362	2.328	2.297	2.328	2.328	2.328	2.328	2.328	2.328	2.328	2.328	2.328	2.328	2.328	2.362	2.362	2.362	2.362	2.362	2.345	2.411	2.446	2.477	2.477	2.46	2.46	2.46	2.46	2.46	2.46	2.46	2.443	2.443	2.425	2.425	2.456	2.456	2.456	2.456	2.456	2.456	2.456	2.491	2.491	2.422
YHR067W	1.04	1.04	1.04	1.093	1.093	1.093	1.059	1.09	1.072	1.072	1.142	1.16	1.16	1.16	1.129	1.129	1.129	1.098	1.115	1.115	1.115	1.164	1.278	1.261	1.261	1.406	1.406	1.441	1.441	1.423	1.423	1.423	1.423	1.423	1.458	1.585	1.585	1.62	1.638	1.756	1.787	1.787	1.787	1.753	1.735	1.735	1.7	1.7	1.638
YLR348C	1.631	1.481	1.323	1.24	1.24	1.173	1.058	0.94	0.94	0.923	0.923	0.892	0.892	0.892	0.861	0.861	0.861	0.861	0.861	0.742	0.711	0.711	0.676	0.676	0.562	0.396	0.282	0.264	0.282	0.316	0.316	0.316	0.316	0.316	0.316	0.316	0.316	0.351	0.351	0.351	0.32	0.32	0.32	0.32	0.32	0.32	0.32	0.32	0.32
YIL068C	3.071	3.155	3.22	3.22	3.269	3.383	3.849	3.849	4.009	4.124	4.388	4.388	4.422	4.604	4.604	4.739	4.739	4.739	4.726	4.96	4.96	4.925	4.925	4.978	5.048	5.066	5.066	5.052	5.368	5.368	5.403	5.403	5.403	5.451	5.451	5.451	5.486	5.583	5.583	5.65	5.65	5.667	5.667	5.685	5.685	5.685	5.65	5.681	5.681
YNL227C	0.708	0.708	0.708	0.708	0.726	0.726	0.726	0.726	0.726	0.726	0.761	0.761	0.641	0.624	0.624	0.624	0.588	0.571	0.571	0.571	0.571	0.571	0.571	0.571	0.633	0.715	0.75	0.75	0.75	0.781	0.957	1.037	1.037	1.072	1.072	1.072	1.124	1.173	1.173	1.207	1.207	1.207	1.207	1.207	1.207	1.207	1.19	1.19	1.19
YJR039W	1.028	1.32	1.32	1.351	1.351	1.351	1.351	1.369	1.688	2.503	2.503	2.537	2.537	2.568	2.568	2.568	2.568	2.621	2.656	2.656	2.656	2.705	2.705	2.705	2.591	2.591	2.591	2.591	2.591	2.591	2.591	2.591	2.556	2.556	2.556	2.591	2.591	2.591	2.644	2.842	2.842	2.877	2.877	2.957	3.075	3.127	3.127	3.127	3.176
YLR253W	0.846	0.846	0.999	0.999	1.087	1.087	1.087	1.056	1.056	1.074	1.174	1.174	1.236	1.236	1.205	1.123	1.123	1.14	1.255	1.573	1.591	1.591	1.736	1.736	1.771	1.805	1.805	1.805	1.902	1.937	1.972	1.972	1.972	1.972	1.972	2.129	2.129	2.16	2.195	2.212	2.23	2.23	2.23	2.23	2.23	2.23	2.23	2.23	2.23
YKR022C	1.897	1.897	1.931	1.9	1.935	1.9	1.962	2.073	2.139	2.139	2.139	2.157	2.139	2.139	2.139	2.139	2.139	2.139	2.175	2.258	2.31	2.31	2.345	2.345	2.38	2.38	2.38	2.411	2.411	2.411	2.464	2.429	2.429	2.429	2.447	2.531	2.531	2.565	2.583	2.583	2.583	2.618	2.698	2.698	2.698	2.747	2.781	2.781	2.799
YOL041C	0.546	0.546	0.546	0.481	0.463	0.463	0.463	0.463	0.463	0.463	0.463	0.463	0.463	0.463	0.463	0.463	0.463	0.463	0.463	0.463	0.463	0.445	0.41	0.41	0.41	0.41	0.41	0.41	0.41	0.392	0.361	0.361	0.361	0.313	0.313	0.295	0.295	0.295	0.295	0.295	0.295	0.295	0.295	0.295	0.295	0.295	0.295	0.295	0.295
YDL166C	1.656	1.656	1.656	1.674	1.674	1.674	1.674	1.674	1.709	1.709	1.691	1.608	1.644	2.049	2.049	2.049	2.08	2.08	2.111	2.11	2.11	2.145	2.145	2.211	2.347	2.347	2.347	2.347	2.347	2.347	2.347	2.347	2.347	2.347	2.347	2.365	2.396	2.51	2.612	2.629	2.629	2.629	2.664	2.664	2.664	2.733	2.733	2.733	2.733
YPL240C	0.25	0.25	0.25	0.25	0.25	0.25	0.25	0.281	0.378	0.498	0.599	0.599	0.599	0.599	0.617	0.617	0.617	0.617	0.617	0.617	0.617	0.617	0.652	0.652	0.652	0.7	0.78	0.78	0.78	0.78	0.78	0.798	0.798	0.798	0.85	0.978	0.978	1.04	1.04	1.04	1.058	1.058	1.058	1.058	1.076	1.212	1.247	1.247	1.295
YOR249C	0.794	0.794	0.794	0.794	0.794	0.71	0.71	0.512	0.477	0.675	0.855	0.872	0.889	0.889	0.889	0.889	0.889	0.889	0.92	1.004	1.097	1.114	1.114	1.114	1.15	1.15	1.15	1.15	1.15	1.15	1.15	1.15	1.15	1.15	1.115	1.115	1.115	1.15	1.186	1.287	1.287	1.287	1.287	1.287	1.287	1.55	1.55	1.568	1.568
YGL153W	1.422	1.453	1.453	1.405	1.369	1.563	1.462	1.48	1.515	1.515	1.55	1.484	1.502	1.467	1.532	1.532	1.567	1.83	1.996	1.996	1.996	2.027	2.027	2.142	2.35	2.399	2.468	2.468	2.468	2.569	2.604	2.604	2.604	2.604	2.639	2.639	2.639	2.656	2.823	2.805	2.823	2.823	2.858	2.858	2.875	2.91	2.963	3.047	3.065
YDR494W	2.15	2.028	1.941	2.115	2.066	2.066	2.066	2.066	2.084	1.907	1.921	2.039	2.321	2.321	2.321	2.352	2.269	2.269	2.234	2.391	2.391	2.391	2.287	2.287	2.269	2.269	2.366	2.366	2.366	2.366	2.366	2.415	2.449	2.498	2.498	2.498	2.498	2.498	2.498	2.48	2.48	2.48	2.511	2.546	2.546	2.519	2.519	2.519	2.519
YIL079C	5.399	5.187	5.103	5.002	4.984	4.966	4.966	4.966	4.897	4.897	4.848	4.796	4.63	4.63	4.56	4.56	4.459	4.359	4.275	4.001	3.966	3.966	3.966	3.834	3.733	3.574	3.177	2.864	2.864	2.864	2.864	2.829	2.811	2.811	2.811	2.728	2.565	2.27	2.252	2.252	2.218	2.152	2.103	2.055	1.895	1.603	1.537	1.537	1.485
YNL278W	2.354	2.354	2.337	2.337	2.416	2.478	2.611	2.929	2.96	2.96	2.96	2.977	2.995	3.013	3.047	3.047	3.065	3.034	3.052	3.021	3.069	3.228	3.228	3.529	3.529	3.547	3.547	3.547	3.547	3.529	3.529	3.529	3.529	3.703	3.72	3.738	3.769	3.769	3.804	3.804	3.804	3.821	3.821	3.821	3.821	3.821	3.821	3.821	3.821
YKL055C	0.5	0.5	0.5	0.483	0.483	0.483	0.483	0.483	0.5	0.483	0.483	0.483	0.412	0.412	0.412	0.412	0.412	0.412	0.412	0.412	0.412	0.377	0.412	0.447	0.447	0.447	0.447	0.416	0.416	0.433	0.433	0.433	0.433	0.451	0.451	0.469	0.469	0.469	0.469	0.434	0.434	0.434	0.447	0.447	0.447	0.447	0.447	0.447	0.447
YFR025C	1.593	1.593	1.593	1.562	1.562	1.34	1.292	1.177	1.177	1.177	1.163	1.163	1.101	1.005	0.956	0.925	0.925	0.894	0.894	0.894	0.894	0.863	0.832	0.801	0.801	0.801	0.783	0.718	0.687	0.572	0.445	0.445	0.445	0.365	0.365	0.365	0.383	0.383	0.383	0.383	0.29	0.307	0.307	0.307	0.307	0.307	0.307	0.307	0.307
YLL050C	4.003	4.003	4.003	4.003	4.003	4.003	3.972	3.972	3.972	3.972	3.972	3.972	3.972	3.972	3.954	3.989	3.918	3.918	3.918	3.918	3.786	3.786	3.768	3.768	3.768	3.786	3.786	3.786	3.786	3.786	3.786	3.786	3.72	3.72	3.72	3.751	3.717	3.717	3.686	3.686	3.686	3.651	3.532	3.467	3.467	3.501	3.519	3.4	3.333
YDL161W	9.958	9.91	9.91	9.875	9.844	9.844	9.844	9.844	9.844	9.844	9.826	9.809	9.809	9.778	9.725	9.707	9.707	9.707	9.707	9.707	9.676	9.658	9.543	9.512	9.512	9.26	9.26	9.243	9.243	9.208	9.208	9.086	8.954	8.764	8.676	8.676	8.676	8.676	8.492	8.492	8.461	8.27	8.27	8.113	8.113	7.538	7.383	7.25	7.219
YNL146C-A	0.087	0.087	0.087	0.087	0.087	0.087	0.087	0.087	0.087	0.087	0.087	0.087	0.087	0.122	0.122	0.122	0.122	0.122	0.153	0.153	0.153	0.153	0.153	0.153	0.153	0.153	0.153	0.187	0.187	0.187	0.187	0.187	0.187	0.187	0.187	0.187	0.187	0.271	0.271	0.271	0.271	0.271	0.271	0.271	0.271	0.271	0.271	0.271	0.271
YNL009W	3.087	3.087	3.087	3.052	3.008	2.889	2.889	2.889	2.854	2.819	2.837	2.806	2.806	2.823	2.823	2.841	2.841	2.841	2.841	2.841	2.841	2.841	2.841	2.841	2.841	2.806	2.806	2.771	2.657	2.657	2.657	2.643	2.643	2.612	2.612	2.612	2.427	2.461	2.461	2.461	2.427	2.392	2.41	2.41	2.41	2.444	2.378	2.36	2.343
YGR276C	1.135	1.135	1.152	1.135	1.068	1.103	1.006	0.971	0.971	0.975	0.926	0.891	0.874	0.745	0.815	0.936	1.267	1.319	1.337	1.337	1.337	1.337	1.371	1.402	1.472	1.472	1.573	1.573	1.573	1.573	1.573	1.705	1.705	1.705	1.736	1.736	1.754	1.917	1.952	1.952	2.049	2.049	2.014	2.014	2.014	2.011	2.449	2.869	2.904
YCL050C	3.253	3.218	3.149	3.184	3.184	3.254	3.35	3.35	3.316	3.316	3.316	3.298	3.298	3.329	3.329	3.329	3.329	3.311	3.364	3.398	3.468	3.499	3.499	3.499	3.499	3.534	3.534	3.534	3.569	3.569	3.454	3.454	3.524	3.524	3.628	3.628	3.663	3.663	3.712	3.812	3.812	3.812	3.812	3.812	3.812	3.777	3.777	3.777	3.708
YLR431C	4.675	4.675	4.644	4.644	4.644	4.564	4.546	4.546	4.546	4.546	4.546	4.515	4.515	4.332	4.05	3.962	3.944	3.962	3.962	3.962	4.097	4.097	4.097	4.097	4.097	4.097	3.979	3.979	4.01	3.912	3.828	3.828	3.759	3.759	3.724	3.724	3.742	3.676	3.676	3.676	3.611	3.611	3.593	3.593	3.527	3.422	3.404	3.404	3.335
YNL098C	0.088	0.088	0.088	0.088	0.088	0.071	0.053	0.053	0.053	0.035	0.035	0.035	0.035	0.035	0.035	0.035	0.035	0.035	0.035	0.035	0.035	0.035	0.035	0.035	0.035	0.035	0.035	0.035	0.035	0.035	0.035	0.035	0.035	0.035	0.035	0.035	0.035	0.035	0.035	0.035	0.088	0.088	0.088	0.088	0.088	0.088	0.105	0.123	0.123
YHR170W	1.934	1.934	1.934	1.916	1.947	1.947	1.947	1.947	1.947	1.947	1.978	1.978	1.978	1.978	1.996	2.014	2.014	1.979	1.979	2.014	2.014	2.014	2.014	2.014	1.98	1.98	1.98	1.98	1.98	1.98	1.98	1.98	1.944	1.944	1.892	1.927	1.944	2.027	2.19	2.19	2.19	2.321	2.352	2.484	2.484	2.415	2.415	2.415	2.415
YJL207C	2.939	2.922	2.939	2.939	2.908	2.908	2.908	2.908	2.908	2.908	2.908	2.913	2.913	2.913	2.913	2.947	2.947	2.947	2.947	2.995	2.995	2.995	2.995	2.995	2.995	2.995	2.908	2.86	2.86	2.86	2.86	2.86	2.86	2.842	2.842	2.877	2.908	2.872	2.872	2.824	2.824	2.824	2.824	2.687	2.652	2.669	2.651	2.669	2.669
YML067C	0.746	0.763	0.763	0.763	0.732	0.732	0.732	0.736	0.788	0.934	1.105	1.105	1.105	1.154	1.543	1.543	1.543	1.543	1.577	1.595	1.595	1.595	1.613	1.613	1.648	1.648	1.613	1.613	1.87	2.12	2.12	2.222	2.452	2.452	2.417	2.497	2.497	2.497	2.532	2.55	2.721	2.721	2.721	2.739	2.888	2.924	2.958	2.993	2.993
YGR135W	2.977	3.012	3.012	3.096	3.096	3.061	3.061	3.184	3.285	3.302	3.333	3.333	3.333	3.368	3.455	3.587	3.587	3.549	3.549	3.583	3.583	3.74	3.74	3.705	3.705	3.705	3.705	3.705	3.705	3.705	3.705	3.705	3.705	3.723	3.723	3.723	3.723	3.723	3.723	3.705	3.67	3.687	3.723	3.723	3.692	3.692	3.692	3.709	3.709
YIR022W	1.177	1.177	1.194	1.243	1.243	1.511	1.477	1.494	1.494	1.543	1.561	1.561	1.561	1.728	1.697	1.697	1.715	1.715	1.732	1.903	2.098	2.132	2.098	2.115	2.286	2.317	2.348	2.348	2.432	2.432	2.432	2.45	2.45	2.45	2.432	2.512	2.512	2.53	2.626	2.626	2.626	2.626	2.626	2.644	2.707	2.724	2.76	2.76	2.829
YMR184W	4.488	4.339	4.339	4.325	4.356	4.356	4.356	4.013	4.044	4.062	4.062	4.062	4.08	4.044	4.044	4.044	4.044	4.01	3.957	3.94	3.94	3.701	3.701	3.573	3.542	3.542	3.542	3.524	3.524	3.542	3.542	3.573	3.555	3.555	3.419	3.419	3.419	3.419	3.384	3.3	3.266	3.263	3.184	3.218	3.267	3.267	3.267	3.267	3.011
YLR432W	6.058	6.058	6.058	5.864	5.798	5.736	5.736	5.736	5.666	5.537	5.537	5.419	5.385	5.416	5.416	5.416	5.398	5.398	5.398	5.398	5.363	5.346	5.311	5.276	5.176	5.176	5.158	5.124	5.006	4.975	4.811	4.627	4.627	3.793	3.378	3.278	2.983	2.934	2.903	2.903	2.903	2.903	2.745	2.714	2.468	2.402	2.385	2.385	2.385
YOL076W	3.669	3.651	3.651	3.651	3.651	3.755	3.825	3.825	3.807	3.807	3.878	3.878	3.878	3.878	3.878	3.878	3.878	3.878	3.847	3.798	3.847	3.847	3.847	3.847	3.847	3.759	3.759	3.759	3.697	3.697	3.697	3.614	3.614	3.649	3.618	3.618	3.618	3.618	3.618	3.618	3.618	3.618	3.549	3.549	3.549	3.416	3.385	3.433	3.398
YAR003W	2.142	2.142	2.243	2.243	2.243	2.366	2.467	2.502	2.467	2.467	2.467	2.467	2.498	2.547	3.071	3.106	3.106	3.137	3.252	3.269	3.287	3.349	3.539	3.539	3.588	3.588	3.588	3.588	3.588	3.623	3.623	3.623	3.671	3.671	3.671	3.671	3.671	3.671	3.671	3.671	3.671	3.671	3.671	3.671	3.671	3.671	3.706	3.706	3.706
YJL048C	0.166	0.166	0.166	0.166	0.201	0.201	0.201	0.201	0.201	0.218	0.218	0.174	0.174	0.174	0.24	0.24	0.337	0.403	0.437	0.437	0.437	0.503	0.503	0.538	0.538	0.59	0.59	0.59	0.59	0.59	0.59	0.59	0.59	0.608	0.608	0.608	0.608	0.608	0.608	0.608	0.608	0.608	0.608	0.625	0.674	0.889	0.92	0.99	1.021
YJR104C	5.6	5.582	5.485	5.485	5.485	5.485	5.485	5.516	5.516	5.516	5.516	5.516	5.516	5.516	5.516	5.516	5.516	5.516	5.516	5.516	5.516	5.401	5.3	5.252	5.252	5.269	5.269	4.908	4.908	4.873	4.855	4.423	4.423	4.423	4.423	4.273	4.171	4.171	4.171	3.986	3.937	3.919	3.919	3.919	3.919	3.804	3.804	3.738	3.274
YBR222C	1.19	1.141	1.071	1.071	1.071	1.071	1.053	1.053	1.053	1.053	0.969	0.969	0.9	0.9	0.865	0.8	0.8	0.8	0.633	0.395	0.364	0.346	0.346	0.346	0.329	0.228	0.228	0.228	0.228	0.228	0.228	0.228	0.228	0.228	0.228	0.158	0.123	0.123	0.123	0.123	0.071	0.071	0.071	0.071	0.071	0.071	0.071	0.071	0.071
YLL004W	0.518	0.518	0.452	0.39	0.425	0.425	0.425	0.407	0.407	0.407	0.376	0.376	0.376	0.376	0.376	0.376	0.407	0.407	0.407	0.407	0.407	0.438	0.438	0.438	0.438	0.324	0.324	0.288	0.271	0.271	0.271	0.302	0.302	0.302	0.302	0.302	0.302	0.302	0.302	0.333	0.333	0.433	0.433	0.433	0.433	0.433	0.433	0.433	0.451
YNR028W	0.84	0.875	0.875	0.909	0.909	0.875	0.84	0.84	0.875	0.875	0.875	0.875	0.857	0.826	0.774	0.774	0.813	0.83	0.83	0.83	0.83	0.83	0.83	0.799	0.765	0.668	0.668	0.619	0.588	0.588	0.588	0.588	0.588	0.571	0.623	0.592	0.592	0.574	0.574	0.605	0.605	0.605	0.605	0.588	0.588	0.588	0.57	0.57	0.553
YJR116W	2.027	2.027	2.128	2.128	2.097	2.097	2.097	2.097	2.066	2.066	2.066	2.048	2.031	2.048	2.048	2.014	2.014	2.014	2.014	2.031	2.053	2.101	2.136	2.136	2.101	2.101	2.119	2.119	2.188	2.188	2.135	2.135	2.153	2.153	2.153	2.101	2.101	2.118	2.118	2.118	2.149	2.18	2.198	2.25	2.25	2.285	2.285	2.285	2.285
YDL139C	0.035	0.035	0.035	0.035	0.035	0.035	0.035	0.035	0.035	0.035	0.052	0.052	0.052	0.083	0.083	0.083	0.083	0.083	0.083	0.101	0.101	0.101	0.101	0.101	0.101	0.101	0.101	0.101	0.119	0.119	0.119	0.119	0.119	0.119	0.119	0.119	0.136	0.171	0.171	0.202	0.237	0.237	0.237	0.237	0.237	0.237	0.237	0.237	0.237
YER120W	6.205	6.223	6.188	6.188	6.272	6.272	6.272	6.351	6.351	6.382	6.382	6.382	6.382	6.382	6.382	6.348	6.348	6.278	6.313	6.191	6.191	6.173	6.173	6.173	6.089	6.089	6.089	6.001	5.9	5.847	5.829	5.909	5.909	5.909	5.909	5.909	5.909	5.909	5.909	5.926	5.926	5.926	5.926	5.961	5.93	5.78	5.652	5.652	5.511
YPL138C	1.048	1.082	1.082	1.082	1.113	1.176	1.176	1.132	1.132	1.18	1.18	1.215	1.25	1.232	1.232	1.232	1.232	1.179	1.179	1.197	1.197	1.228	1.228	1.228	1.228	1.228	1.228	1.228	1.228	1.228	1.228	1.192	1.258	1.258	1.258	1.258	1.307	1.307	1.307	1.324	1.324	1.342	1.342	1.342	1.342	1.404	1.404	1.404	1.404
YMR086W	0.591	0.591	0.591	0.591	0.56	0.56	0.529	0.529	0.529	0.529	0.463	0.481	0.463	0.467	0.467	0.467	0.467	0.467	0.467	0.467	0.467	0.467	0.467	0.467	0.467	0.467	0.467	0.467	0.48	0.48	0.48	0.462	0.431	0.431	0.431	0.4	0.4	0.4	0.4	0.4	0.4	0.4	0.365	0.365	0.365	0.33	0.33	0.33	0.296
YGR150C	0.652	0.616	0.616	0.616	0.634	0.683	0.829	0.829	0.829	0.829	0.798	0.798	0.78	0.78	0.894	0.925	0.925	1.12	1.12	1.12	1.186	1.217	1.217	1.282	1.282	1.282	1.282	1.282	1.282	1.234	1.234	1.234	1.234	1.265	1.265	1.296	1.327	1.423	1.485	1.485	1.485	1.485	1.485	1.485	1.485	1.489	1.418	1.415	1.516
YKL211C	3.63	3.63	3.63	3.63	3.63	3.63	3.63	3.565	3.547	3.529	3.529	3.46	3.46	3.425	3.394	3.324	3.324	3.258	3.258	3.158	3.158	3.158	3.158	3.158	3.189	3.189	3.171	3.171	3.136	3.136	3.119	3.119	2.807	2.737	2.737	2.585	2.571	2.571	2.452	2.417	2.382	2.153	2.118	2.118	2.021	1.986	1.986	1.707	1.725
YIL119C	0.071	0.071	0.071	0.071	0.071	0.071	0.071	0.071	0.071	0.071	0.071	0.105	0.105	0.105	0.105	0.105	0.105	0.105	0.105	0.105	0.105	0.105	0.105	0.105	0.105	0.105	0.088	0.088	0.088	0.088	0.07	0.07	0.07	0.07	0.07	0.07	0.07	0.07	0.07	0.07	0.07	0.07	0.07	0.07	0.07	0.07	0.07	0.07	0.07
YNL162W-A	2.884	2.884	2.884	2.902	2.955	3.101	3.101	3.101	3.216	3.285	3.285	3.285	3.497	3.497	3.497	3.594	3.594	3.594	3.581	3.581	3.581	3.581	3.581	3.599	3.633	3.633	3.703	3.703	3.703	3.703	3.703	3.821	3.821	3.803	3.803	3.803	3.852	3.886	3.886	4.056	4.074	4.109	4.109	4.109	4.109	4.109	4.109	4.074	4.105
YMR293C	1.175	1.193	1.259	1.259	1.259	1.328	1.398	1.467	1.714	2.01	1.975	2.183	2.217	2.217	2.381	2.381	2.381	2.416	2.416	2.381	2.516	2.617	2.613	3.087	3.17	3.337	3.386	3.525	3.587	3.564	3.595	3.644	3.732	3.766	3.912	3.96	4.013	4.03	4.048	4.194	5.099	5.099	5.23	5.265	5.362	5.432	5.498	5.533	5.551
YJL072C	1.689	1.405	1.514	2.026	2.524	2.524	2.586	2.555	2.555	2.59	2.642	2.642	2.642	2.66	2.791	2.893	3.038	3.073	3.213	3.213	3.213	3.244	3.278	3.313	3.313	3.295	3.365	3.431	3.497	3.497	3.497	3.497	3.532	3.532	3.497	3.497	3.497	3.532	3.532	3.532	3.532	3.532	3.427	3.458	3.503	3.59	3.59	3.59	3.621
YDR002W	2.083	2.083	2.083	2.083	2.065	2.065	2.034	2.034	2	2	2	2	1.965	1.947	1.947	1.93	1.881	1.881	1.881	1.846	1.759	1.759	1.759	1.759	1.409	1.409	1.374	1.343	1.281	1.281	1.281	1.281	1.281	1.316	1.268	1.303	1.303	1.303	1.223	1.05	1.015	0.814	0.814	0.814	0.783	0.537	0.436	0.405	0.343
YNL199C	0.782	0.782	0.782	0.751	0.751	0.733	0.733	0.733	0.733	0.733	0.733	0.733	0.702	0.702	0.702	0.702	0.702	0.702	0.702	0.702	0.702	0.684	0.684	0.65	0.65	0.65	0.65	0.65	0.65	0.65	0.597	0.597	0.597	0.597	0.597	0.597	0.597	0.562	0.562	0.562	0.562	0.562	0.562	0.496	0.431	0.431	0.431	0.431	0.431
YJL002C	5.555	5.555	5.555	5.555	5.555	5.519	5.502	5.404	5.289	5.22	5.067	5.036	5	5	4.965	4.965	4.965	4.798	4.798	4.798	4.798	4.347	4.259	4.141	4.054	4.019	3.752	3.572	3.554	3.554	3.554	3.484	3.37	3.193	3.157	3.087	3.022	3.022	2.991	2.814	2.814	2.796	2.796	2.796	2.778	2.778	2.778	2.594	2.594
YOR276W	2.048	2.118	2.118	2.118	2.17	2.17	2.236	2.236	2.236	2.236	2.236	2.306	2.306	2.306	2.373	2.373	2.373	2.373	2.373	2.373	2.373	2.373	2.373	2.342	2.275	2.328	2.315	2.315	2.333	2.302	2.372	2.372	2.406	2.455	2.49	2.49	2.49	2.49	2.49	2.49	2.49	2.524	2.524	2.524	2.524	2.524	2.524	2.524	2.594
YNL054W	4.316	4.316	4.333	4.368	4.368	4.368	4.368	4.386	4.417	4.434	4.452	4.651	4.669	4.669	4.669	4.703	4.703	4.721	4.721	4.721	4.721	4.721	4.721	4.773	4.809	4.861	4.861	4.861	4.843	4.861	5.077	5.165	5.266	5.586	5.586	5.586	5.586	5.617	5.648	5.648	5.727	5.727	5.727	5.71	5.796	5.796	5.814	5.848	5.848
YGR208W	1.873	1.873	1.839	1.891	1.909	1.943	1.912	1.947	1.996	2.065	2.183	2.165	2.201	2.67	2.688	2.706	2.706	2.737	2.737	2.737	2.771	2.771	2.771	2.771	2.82	2.82	2.82	2.855	2.855	2.903	2.903	2.903	2.903	2.903	2.903	2.917	2.965	2.965	2.965	2.965	2.996	3.031	3.031	3.031	3.031	3.031	3.031	3.013	2.996
YGR041W	0.07	0.07	0.07	0.07	0.07	0.07	0.07	0.07	0.07	0.07	0.07	0.07	0.07	0.07	0.07	0.07	0.07	0.07	0.07	0.052	0.052	0.052	0.052	0.052	0.052	0.052	0.052	0.052	0.052	0.052	0.052	0.052	0.052	0.052	0.052	0.052	0.052	0.018	0.018	0.052	0.052	0.088	0.088	0.088	0.088	0.119	0.119	0.136	0.136
YNL029C	4.162	4.162	4.162	4.127	4.074	4.143	4.23	4.23	4.23	4.212	4.212	4.164	4.146	4.128	4.128	4.128	4.128	4.128	3.979	3.913	3.913	3.502	3.37	3.186	3.168	3.168	3.168	2.852	2.719	2.653	2.635	2.649	2.68	2.666	2.638	2.638	2.638	2.52	2.45	2.301	2.336	2.336	2.336	2.301	2.249	2.144	2.092	2.079	2.044
YIR002C	3.378	4.265	4.665	4.942	4.942	4.942	5.022	5.193	5.36	5.409	5.691	5.691	5.691	5.709	5.709	6.003	6.073	6.073	6.267	6.267	6.302	6.267	6.351	6.449	6.466	6.435	6.515	6.533	6.48	6.48	6.516	6.547	6.68	6.729	6.829	6.86	6.86	6.86	6.86	6.794	6.812	7.179	7.258	7.362	7.362	7.38	7.446	7.415	7.415
YPL210C	1.758	1.758	1.758	1.723	1.723	1.706	1.706	1.706	1.688	1.639	1.639	1.622	1.604	1.569	1.552	1.517	1.517	1.535	1.53	1.53	1.53	1.53	1.499	1.548	1.517	1.517	1.552	1.552	1.552	1.552	1.552	1.552	1.57	1.57	1.605	1.605	1.605	1.605	1.605	1.605	1.605	1.605	1.639	1.639	1.622	1.639	1.639	1.639	1.639
YLR424W	1.47	1.536	1.536	1.536	1.536	1.501	1.519	1.408	1.598	1.598	1.633	1.633	1.695	1.695	1.695	1.695	1.646	1.615	1.628	1.597	1.611	1.629	1.629	1.629	1.629	1.644	1.609	1.609	1.627	1.662	1.662	1.662	1.627	1.662	1.613	1.627	1.724	1.824	1.824	1.89	1.89	1.872	1.942	1.942	1.942	1.977	1.977	1.977	1.977
YDR144C	6.98	6.98	6.962	6.962	6.893	6.893	6.875	6.685	6.685	6.325	6.272	6.095	6.047	4.241	3.871	3.801	3.801	3.783	3.783	3.437	3.419	3.419	3.419	3.401	3.317	3.282	3.116	3.116	2.28	2.002	1.985	1.888	1.888	1.87	1.87	0.863	0.405	0.29	0.242	0.242	0.224	0.224	0.224	0.224	0.224	0.224	0.206	0.172	0.172
YJR120W	1.95	1.95	1.985	1.985	2.051	2.051	2.134	2.134	2.134	2.134	2.082	2.082	2.082	2.099	2.099	2.037	2.037	1.975	1.975	2.006	2.006	2.024	2.059	2.059	2.059	2.041	2.041	2.041	2.058	2.058	2.089	2.12	2.089	2.089	2.12	2.102	2.085	2.085	2.085	2.054	2.071	2.071	2.071	2.071	2.071	2.071	2.071	2.071	2.071
YLR397C	0.639	0.639	0.678	0.678	0.678	0.678	0.678	0.713	0.713	0.713	0.713	0.713	0.713	0.713	0.713	0.713	0.713	0.713	0.713	0.713	0.713	0.731	0.731	0.762	0.779	0.779	0.81	0.81	0.81	0.828	0.845	0.876	0.876	0.858	0.858	0.858	0.858	0.858	0.789	0.789	0.789	0.789	0.754	0.754	0.772	0.772	0.772	0.772	0.772
YMR176W	3.715	3.75	3.75	3.539	3.561	3.561	3.613	3.797	3.797	3.915	4.096	4.096	4.096	4.096	4.065	4.065	4.065	4.016	4.033	4.033	4.016	4.016	4.051	4.012	4.012	4.03	4.162	4.144	4.144	4.179	4.196	4.196	4.214	4.263	4.381	4.35	4.381	4.429	4.412	4.412	4.429	4.429	4.395	3.85	3.85	3.798	3.798	3.833	3.798
YPR028W	2.513	2.544	2.544	2.561	2.592	2.623	2.606	2.724	2.724	2.724	2.724	2.586	2.586	2.586	2.586	2.586	2.568	2.655	2.69	2.69	2.69	2.69	2.656	2.621	2.586	2.555	2.558	2.558	2.558	2.593	2.562	2.562	2.527	2.492	2.492	2.492	2.492	2.492	2.492	2.465	2.447	2.447	2.478	2.704	2.673	2.673	2.722	2.74	2.74
YNR021W	4.704	4.722	4.704	4.704	4.704	4.704	4.709	4.709	4.74	4.74	4.74	4.74	4.74	4.74	4.74	4.67	4.67	4.67	4.67	4.636	4.653	4.653	4.622	4.622	4.622	4.622	4.605	4.538	4.538	4.486	4.504	4.521	4.556	4.899	4.899	4.899	4.881	4.881	4.899	4.885	4.885	4.885	4.885	4.885	4.885	4.885	4.885	4.823	4.805
YNL157W	3.01	3.01	3.01	3.01	2.975	2.975	2.759	2.759	2.759	2.759	2.759	2.759	2.759	2.724	2.724	2.742	2.543	2.463	2.519	2.519	2.519	2.519	2.467	2.467	2.432	2.432	2.397	2.415	2.332	2.314	2.314	2.314	2.314	2.314	2.265	2.248	2.217	2.217	1.948	1.605	1.518	1.487	1.587	1.587	1.587	1.586	1.586	1.552	1.552
YNL069C	0.386	0.386	0.337	0.337	0.337	0.337	0.337	0.306	0.306	0.306	0.306	0.288	0.288	0.167	0.052	0.052	0.052	0.035	0.035	0.035	0.035	0.035	0.035	0.035	0.035	0.035	0.035	0.035	0.035	0.035	0.035	0.035	0.035	0	0	0	0	0	0	0	0	0	0	0	0	0	0	0	0
YLR357W	1.07	1.07	1.105	1.105	1.122	1.122	1.122	1.122	1.122	1.122	1.122	1.122	1.224	1.224	1.224	1.224	1.273	1.273	1.383	1.383	1.383	1.383	1.383	1.383	1.418	1.418	1.436	1.436	1.436	1.436	1.405	1.439	1.457	1.422	1.457	1.457	1.457	1.488	1.488	1.488	1.488	1.488	1.488	1.488	1.488	1.488	1.488	1.488	1.488
YJL101C	1.834	1.834	1.803	1.803	1.768	1.768	1.68	1.399	1.302	1.391	1.408	1.554	1.554	1.571	1.638	1.638	1.621	1.621	1.762	1.762	1.762	1.762	1.881	2.021	2.021	2.021	2.053	2.185	2.238	2.238	2.207	2.207	2.207	2.207	2.242	2.294	2.294	2.26	2.26	2.26	2.26	2.343	2.405	2.37	2.37	2.308	2.308	2.295	2.383
YOR094W	1.949	2.06	2.06	2.126	2.126	2.122	2.122	2.122	2.14	2.14	2.157	2.241	2.241	2.207	2.224	2.291	2.291	2.291	2.308	2.308	2.308	2.308	2.308	2.308	2.308	2.308	2.308	2.308	2.308	2.308	2.441	2.441	2.441	2.441	2.441	2.441	2.459	2.459	2.459	2.459	2.459	2.459	2.459	2.459	2.459	2.459	2.459	2.459	2.459
YLR306W	1.543	1.613	1.647	1.616	1.634	1.717	1.717	1.787	1.818	1.849	1.849	1.849	1.883	1.97	2.001	2.229	2.229	2.229	2.229	2.229	2.229	2.264	2.264	2.246	2.312	2.312	2.312	2.281	2.281	2.312	2.312	2.312	2.312	2.312	2.294	2.277	2.277	2.277	2.277	2.277	2.277	2.277	2.311	2.346	2.328	2.328	2.328	2.311	2.342
YML085C	5.446	5.446	5.515	5.515	5.515	5.515	5.481	5.481	5.481	5.515	5.498	5.48	5.48	5.48	5.48	5.48	5.48	5.48	5.48	5.48	5.462	5.462	5.462	5.462	5.462	5.462	5.462	5.462	5.445	5.445	5.409	5.392	5.409	5.378	5.361	5.361	5.361	5.343	5.343	5.343	5.255	5.219	5.104	5.008	4.99	4.972	4.972	4.938	4.907
YNL102W	0.56	0.56	0.56	0.56	0.578	0.596	0.596	0.631	0.631	0.631	0.649	0.68	0.746	0.746	0.746	0.746	0.728	0.728	0.777	0.777	0.812	0.812	0.812	0.812	0.829	0.812	0.812	0.812	0.846	0.864	0.864	0.864	0.864	0.864	0.864	0.864	0.882	0.916	0.916	0.916	0.916	0.916	0.916	0.916	0.916	0.916	0.916	0.916	0.916
YBL001C	0.99	1.025	1.025	1.094	1.094	1.077	1.112	1.112	1.112	1.112	1.112	1.112	1.112	1.112	1.112	1.112	1.112	1.112	1.112	1.112	1.112	1.112	1.112	1.112	1.112	1.112	1.112	1.112	1.112	1.094	1.094	1.094	1.094	1.094	1.094	1.094	1.094	1.094	1.094	1.06	1.06	1.06	1.06	1.06	1.06	1.06	1.06	1.06	1.06
YOL101C	2.82	2.837	2.921	3	3.438	3.438	3.438	3.556	3.679	3.746	3.746	3.763	3.763	3.794	3.812	3.843	4.159	4.278	4.896	4.896	4.896	4.896	4.958	4.993	5.091	5.192	5.725	5.787	5.823	5.888	5.888	5.888	5.888	5.888	5.955	6.095	6.095	6.064	6.064	6.134	6.134	6.2	6.2	6.235	6.235	6.235	6.235	6.235	6.27
YHR081W	2.746	2.746	2.746	2.746	2.746	2.746	2.746	2.45	2.402	2.436	2.436	2.436	2.384	2.366	2.366	2.244	2.026	1.964	1.871	1.871	1.871	1.818	1.818	1.783	1.752	1.752	1.58	1.484	1.299	1.268	1.233	1.233	0.789	0.639	0.568	0.572	0.554	0.537	0.554	0.554	0.554	0.554	0.501	0.484	0.422	0.422	0.422	0.422	0.422
YIL049W	0.515	0.515	0.585	0.703	0.737	0.737	0.737	0.737	0.737	0.737	0.72	0.72	0.72	0.751	0.751	0.751	0.751	0.751	0.785	0.852	1.015	1.015	1.015	1.015	1.015	1.015	1.015	1.063	1.063	1.094	1.094	1.094	1.094	1.094	1.094	1.129	1.129	1.147	1.199	1.199	1.199	1.199	1.199	1.268	1.268	1.237	1.255	1.338	1.387
YDR244W	4.169	4.416	4.447	4.447	4.447	4.483	4.483	4.517	4.535	4.535	4.553	4.553	4.57	4.605	4.605	4.709	4.709	4.709	4.727	4.762	4.842	4.842	4.807	4.807	4.776	4.741	4.741	4.724	4.759	4.759	4.777	4.829	4.829	4.829	4.829	4.829	4.829	4.829	4.811	4.811	4.85	4.85	4.85	4.85	4.85	4.85	4.771	4.807	4.807
YOR104W	0.122	0.122	0.122	0.122	0.122	0.122	0.122	0.122	0.122	0.122	0.122	0.088	0.119	0.119	0.119	0.119	0.154	0.136	0.154	0.206	0.206	0.206	0.206	0.206	0.206	0.365	0.4	0.506	0.54	0.54	0.54	0.54	0.54	0.54	0.575	0.575	0.575	0.575	0.575	0.624	0.624	0.624	0.624	0.624	0.624	0.677	0.778	0.778	0.778
YEL063C	3.063	3.045	3.011	2.924	2.924	3.024	3.024	2.633	2.268	2.233	2.418	2.807	2.807	2.894	2.894	2.894	2.973	3.008	2.973	3.022	3.522	3.522	3.588	3.623	3.557	3.592	3.592	3.592	3.574	3.592	3.657	3.785	3.854	3.991	3.991	3.991	4.008	4.043	4.112	4.161	4.249	4.398	4.398	4.429	4.429	4.345	4.31	4.275	4.275
YGL035C	1.857	1.857	1.857	1.927	1.927	1.927	1.896	1.896	1.896	1.896	1.934	1.934	1.952	1.952	1.952	1.952	1.952	1.952	1.952	1.952	1.952	1.813	1.813	1.813	1.813	1.813	1.847	1.847	1.847	1.781	1.732	1.732	1.732	1.732	1.732	1.715	1.698	1.729	1.729	1.729	1.729	1.729	1.663	1.663	1.659	1.659	1.726	1.76	1.76
YLR010C	0.655	0.655	0.624	0.624	0.54	0.502	0.502	0.533	0.564	0.564	0.564	0.564	0.564	0.564	0.599	0.599	0.599	0.599	0.599	0.599	0.599	0.462	0.441	0.441	0.441	0.441	0.472	0.437	0.419	0.419	0.45	0.516	0.516	0.516	0.55	0.55	0.55	0.564	0.564	0.564	0.564	0.533	0.533	0.533	0.533	0.669	0.687	0.687	0.687
YPR058W	0.844	0.875	0.875	0.69	0.694	0.788	0.823	0.841	0.841	0.841	0.841	0.841	0.875	0.875	0.875	0.875	0.875	0.875	0.823	0.805	0.805	0.805	0.841	0.841	0.841	0.841	0.841	0.744	0.744	0.762	0.762	0.793	0.845	0.845	0.88	0.898	0.933	0.933	1.044	1.044	1.044	1.044	1.044	1.079	1.141	1.141	1.21	1.21	1.21
YBR129C	1.161	1.161	1.161	1.161	1.161	1.161	1.161	1.161	1.161	1.161	1.147	1.34	1.34	1.358	1.376	1.376	1.376	1.393	1.376	1.376	1.41	1.41	1.41	1.41	1.41	1.41	1.379	1.379	1.449	1.477	1.477	1.477	1.477	1.477	1.477	1.477	1.477	1.477	1.477	1.477	1.477	1.477	1.477	1.477	1.477	1.459	1.459	1.459	1.459
YKR043C	2.591	2.626	2.626	2.789	2.907	2.907	2.873	2.838	2.908	2.908	2.908	2.908	2.943	2.943	2.943	2.943	2.943	2.943	2.943	2.943	2.943	2.943	2.925	2.925	2.96	2.977	2.977	2.908	2.908	2.908	2.908	2.908	2.908	2.974	2.974	2.974	2.974	2.974	2.974	2.974	2.974	2.974	2.974	2.956	2.974	2.974	3.005	3.005	3.039
YJL036W	0.49	0.49	0.49	0.459	0.406	0.406	0.406	0.357	0.357	0.357	0.357	0.357	0.357	0.357	0.357	0.357	0.326	0.291	0.291	0.291	0.291	0.291	0.291	0.243	0.145	0.114	0.114	0.114	0.114	0.114	0.114	0.114	0.114	0.114	0.083	0.083	0.066	0.066	0.066	0.031	0.031	0.031	0.031	0.031	0.031	0.031	0.031	0.031	0.031
YBR220C	0.763	0.763	0.763	0.763	0.763	0.763	0.763	0.763	0.728	0.728	0.728	0.728	0.728	0.728	0.746	0.746	0.764	0.764	0.764	0.764	0.764	0.764	0.746	0.746	0.728	0.728	0.728	0.728	0.728	0.728	0.728	0.728	0.728	0.68	0.662	0.613	0.596	0.596	0.543	0.543	0.525	0.525	0.525	0.49	0.49	0.454	0.42	0.402	0.402
YLR168C	1.18	1.18	1.114	1.114	1.132	1.132	1.132	1.132	1.132	1.166	1.166	1.065	1.065	1.065	1.065	1.065	1	0.965	0.934	0.934	0.934	0.934	0.899	0.899	0.837	0.837	0.837	0.872	0.872	0.802	0.802	0.767	0.767	0.697	0.697	0.697	0.697	0.697	0.715	0.715	0.733	0.733	0.733	0.75	0.716	0.716	0.716	0.702	0.702
YER113C	0.943	0.943	0.943	0.909	0.909	0.825	0.728	0.693	0.711	0.746	0.746	0.711	0.711	0.711	0.711	0.711	0.711	0.711	0.711	0.711	0.711	0.711	0.711	0.815	0.797	0.797	0.798	0.798	0.902	0.902	0.902	0.937	0.937	0.937	0.937	0.937	0.971	0.94	0.971	0.971	0.971	0.989	0.989	0.989	1.007	1.125	1.125	1.125	1.16
YEL050C	0.675	0.675	0.706	0.737	0.737	0.737	0.737	0.737	0.737	0.737	0.737	0.702	0.702	0.702	0.702	0.702	0.702	0.733	0.733	0.751	0.751	0.751	0.751	0.751	0.751	0.751	0.782	0.782	0.782	0.782	0.782	0.782	0.799	0.799	0.834	0.834	0.834	0.834	0.834	0.834	0.834	0.834	0.834	0.834	0.834	0.834	0.838	0.838	0.838
YBR005W	1.102	1.138	1.172	1.172	1.172	1.207	1.207	1.242	1.29	1.762	1.762	1.762	1.762	1.762	1.863	1.863	1.863	1.925	1.925	1.96	1.96	1.96	1.96	2.009	1.978	2.013	2.031	2.031	2.031	2.031	2.031	2.031	1.982	1.982	1.951	1.951	1.982	1.982	1.982	1.947	1.947	1.947	1.947	1.895	1.926	1.926	1.978	1.978	2.013
YDL174C	0.407	0.407	0.324	0.324	0.324	0.324	0.324	0.324	0.324	0.324	0.324	0.324	0.324	0.341	0.341	0.341	0.272	0.203	0.203	0.185	0.185	0.185	0.185	0.185	0.167	0.15	0.168	0.168	0.168	0.168	0.168	0.186	0.186	0.186	0.186	0.186	0.186	0.186	0.186	0.186	0.186	0.186	0.186	0.186	0.186	0.186	0.186	0.186	0.186
YBR216C	1.303	1.303	1.272	1.223	1.158	1.131	1.096	1.096	1.132	1.405	1.37	1.384	1.384	1.513	1.544	1.641	1.641	1.641	1.641	1.741	1.707	1.707	1.707	1.707	1.707	1.755	2.029	2.572	2.572	2.607	2.607	2.607	2.607	2.625	2.594	2.678	3.386	3.386	3.667	3.667	3.898	3.898	3.933	4.048	4.048	3.979	3.996	4.066	4.15
YJR024C	2.577	2.577	2.525	2.49	2.49	2.439	2.386	2.352	2.386	2.335	2.37	2.37	2.37	2.401	2.401	2.401	2.401	2.401	2.401	2.383	2.296	2.247	2.247	2.181	2.049	2.001	2.001	2.018	2.088	2.088	2.357	2.357	2.288	2.323	2.34	2.323	2.52	2.52	2.52	2.642	2.792	2.792	2.792	2.809	2.844	2.747	2.747	2.581	2.63
YDR397C	3.107	3.305	3.427	4.104	4.104	4	4.132	4.591	4.643	5.17	5.271	5.416	5.398	5.416	5.516	5.959	6.555	8.219	8.892	9.072	9.2	9.3	9.369	9.636	9.9	10.318	11.055	11.055	11.505	11.505	11.557	11.575	11.61	11.662	11.662	11.851	12.081	12.081	12.081	12.081	12.081	12.081	12.081	12.112	12.178	12.227	12.227	12.227	12.227
YEL065W	5.169	5.187	5.152	5.382	5.532	5.532	5.532	5.532	5.566	5.632	5.715	6.375	6.406	6.475	6.475	6.475	6.597	6.597	6.65	6.733	6.886	6.886	7.263	7.263	7.263	7.263	7.298	7.298	7.298	7.391	7.673	7.936	8.109	8.196	8.196	8.196	8.231	8.2	8.165	8.178	8.296	8.296	8.296	8.418	8.471	8.488	8.471	8.54	8.522
YJL121C	0.118	0.118	0.118	0.087	0.087	0.087	0.087	0.087	0.087	0.087	0.087	0.087	0.087	0.087	0.279	0.331	0.331	0.362	0.397	0.431	0.431	0.431	0.431	0.431	0.462	0.462	0.462	0.462	0.462	0.462	0.497	0.497	0.528	0.528	0.563	0.563	0.563	0.563	0.563	0.563	0.563	0.563	0.563	0.563	0.563	0.563	0.563	0.835	0.984
YNL192W	1.187	1.187	1.222	1.222	1.222	1.274	1.274	1.323	1.323	1.323	1.323	1.305	1.305	1.305	1.187	1.205	1.175	1.175	1.175	1.175	1.223	1.24	1.487	1.523	1.669	1.735	1.735	1.753	1.753	1.753	1.753	1.788	1.955	1.99	2.025	2.06	2.078	2.14	2.174	2.174	2.174	2.205	2.298	2.371	2.371	2.275	2.341	2.46	2.46
YDR289C	2.263	2.444	2.444	2.444	2.444	2.444	2.444	2.444	2.444	2.444	2.444	2.444	2.444	2.457	2.457	2.662	2.784	2.982	2.982	3.013	3.149	3.149	3.254	3.42	3.656	3.656	3.656	3.692	3.692	3.723	3.754	3.869	3.869	3.869	3.869	3.869	3.9	3.9	3.9	3.965	3.965	3.965	3.948	3.948	3.948	3.948	3.948	3.948	3.948
YKL064W	6.204	6.169	6.169	6.134	6.116	6.085	6.085	6.05	6.033	5.945	5.775	5.741	5.741	5.706	5.644	5.582	5.551	5.499	5.464	5.446	5.446	5.446	5.446	5.412	5.342	5.236	5.188	5.153	5.153	4.385	4.367	4.262	4.228	4.166	4.135	4.135	4.017	3.734	3.685	3.49	3.49	3.49	3.49	3.026	2.837	2.399	2.224	2.224	2.224
YNL162W	2.765	2.765	2.782	2.779	2.779	2.883	2.883	2.883	2.9	2.9	2.9	2.931	2.931	2.897	2.862	2.844	2.862	2.862	2.862	2.897	2.897	2.897	2.897	2.897	2.879	2.879	2.792	2.792	2.792	2.757	2.757	2.757	2.757	2.757	2.757	2.757	2.757	2.757	2.757	2.757	2.687	2.656	2.625	2.625	2.625	2.625	2.625	2.625	2.625
YCL047C	0.616	0.616	0.616	0.616	0.616	0.616	0.55	0.519	0.519	0.47	0.47	0.47	0.47	0.47	0.453	0.453	0.418	0.418	0.418	0.436	0.436	0.436	0.387	0.387	0.356	0.387	0.37	0.37	0.37	0.432	0.414	0.414	0.401	0.397	0.428	0.428	0.428	0.393	0.428	0.494	0.494	0.494	0.494	0.494	0.463	0.498	0.565	0.565	0.565
YJL141C	1.134	1.134	1.134	1.169	1.186	1.172	1.089	1.089	1.054	1.194	1.207	1.242	1.36	1.737	1.771	1.737	1.737	1.754	1.754	1.834	1.9	1.9	1.931	2.12	2.12	2.12	2.173	2.207	2.311	2.342	2.308	2.308	2.308	2.308	2.37	2.308	2.308	2.304	2.304	2.286	2.317	2.317	2.317	2.348	2.348	2.348	2.348	2.348	2.345
YGR047C	1.954	1.884	1.884	1.69	1.656	1.572	1.45	1.45	1.45	1.432	1.208	1.111	1.111	1.111	1.111	0.979	0.961	0.961	0.961	0.913	0.877	0.877	0.877	0.86	0.86	0.86	0.745	0.641	0.641	0.641	0.641	0.458	0.405	0.476	0.476	0.476	0.476	0.476	0.542	0.506	0.593	0.593	0.576	0.576	0.576	0.707	0.843	1.471	1.471
YER107C	0.417	0.417	0.417	0.417	0.417	0.434	0.452	0.452	0.532	0.532	0.549	0.549	0.549	0.549	0.549	0.549	0.58	0.58	0.58	0.58	0.58	0.58	0.58	0.611	0.678	0.695	0.695	0.801	1.026	1.044	1.044	1.062	1.19	1.19	1.19	1.221	1.221	1.256	1.287	1.371	1.371	1.371	1.402	1.402	1.402	1.402	1.433	1.433	1.433
YML019W	0.841	0.841	0.841	0.876	0.876	0.925	0.925	1.057	1.057	1.157	1.157	1.157	1.157	1.157	1.259	1.259	1.259	1.325	1.356	1.373	1.453	1.453	1.453	1.488	1.488	1.488	1.488	1.488	1.519	1.502	1.502	1.554	1.572	1.572	1.693	1.693	1.658	1.72	1.738	1.738	1.738	1.738	1.72	1.72	1.755	1.791	1.791	1.791	1.825
YMR079W	4.749	4.749	4.749	4.749	4.749	4.749	4.749	4.749	4.749	4.749	4.749	4.749	4.749	4.749	4.749	4.749	4.731	4.731	4.731	4.731	4.731	4.731	4.731	4.731	4.731	4.696	4.696	4.731	4.766	4.766	4.717	4.717	4.717	4.717	4.717	4.686	4.62	4.572	4.537	4.537	4.537	4.506	4.506	4.506	4.423	4.423	4.388	4.406	4.423
YGL196W	0.645	0.645	0.645	0.645	0.645	0.645	0.645	0.645	0.645	0.645	0.645	0.645	0.645	0.61	0.61	0.61	0.61	0.61	0.61	0.61	0.61	0.61	0.61	0.61	0.61	0.592	0.592	0.592	0.592	0.592	0.561	0.561	0.561	0.561	0.53	0.496	0.496	0.527	0.527	0.527	0.527	0.544	0.593	0.593	0.628	0.628	0.628	0.628	0.628
YBR221C	1.39	1.372	1.372	1.372	1.372	1.372	1.39	1.39	1.39	1.39	1.425	1.425	1.491	1.491	1.491	1.491	1.491	1.491	1.491	1.491	1.491	1.525	1.525	1.525	1.556	1.574	1.574	1.574	1.574	1.574	1.574	1.574	1.574	1.574	1.574	1.574	1.574	1.574	1.574	1.574	1.574	1.574	1.574	1.539	1.539	1.539	1.539	1.539	1.539
YCR015C	0	0	0	0	0	0	0	0	0	0	0	0	0	0	0	0	0	0	0	0	0	0	0	0	0	0	0	0	0	0	0	0	0.035	0.035	0.035	0.035	0.035	0.035	0.035	0.035	0.035	0.035	0.066	0.066	0.066	0.066	0.066	0.066	0.066
YGL221C	0.524	0.506	0.506	0.506	0.506	0.523	0.523	0.523	0.875	0.875	0.875	0.875	0.875	0.875	0.906	1.037	1.399	1.598	1.668	1.734	1.814	1.814	1.848	1.848	1.783	1.818	1.818	1.849	1.88	1.968	2.052	2.052	2.052	2.105	2.105	2.14	2.122	2.122	2.122	2.14	2.175	2.391	2.391	2.391	2.391	2.426	2.426	2.479	2.629
YOR145C	4.723	4.894	4.894	4.894	4.929	4.929	4.894	4.894	4.894	4.913	5.028	5.116	5.907	5.938	5.972	6.021	6.233	6.233	6.298	6.364	6.329	6.399	6.399	6.399	6.43	6.43	6.43	6.43	6.43	6.43	6.43	6.483	6.518	6.567	6.567	6.567	6.747	6.747	6.879	6.879	6.879	6.879	6.879	6.879	6.879	6.879	6.91	6.861	6.879
YMR314W	2.185	2.216	2.216	2.216	2.216	2.278	2.429	3.809	4.649	4.732	4.732	4.767	4.767	4.767	4.872	5.129	5.342	5.373	5.672	5.672	5.672	6.62	6.62	6.784	7.194	7.194	7.317	7.317	7.419	7.676	7.71	7.833	7.934	7.968	7.968	8.034	8.1	8.222	8.622	8.811	8.811	8.811	8.829	8.829	8.829	8.829	8.846	8.865	8.949
YBL072C	1.349	1.349	1.349	1.349	1.349	1.116	1.068	1.068	1.068	1.015	0.883	0.883	0.883	0.883	0.883	0.865	0.865	0.865	0.865	0.865	0.865	0.865	0.83	0.796	0.761	0.712	0.712	0.681	0.681	0.65	0.65	0.633	0.633	0.264	0.181	0.097	0.066	0.066	0.066	0.066	0.066	0.066	0.066	0.066	0.018	0.018	0.018	0.018	0.018
YBR212W	4.055	4.055	4.055	4.073	4.073	4.104	4.104	4.166	4.201	4.232	4.372	4.372	4.372	4.372	4.372	4.372	4.372	4.372	4.372	4.372	4.372	4.372	4.372	4.372	4.355	4.355	4.324	4.324	4.231	4.182	4.151	4.151	4.186	4.186	4.186	4.186	4.186	4.151	4.133	4.098	4.098	4.098	4.098	4.098	4.098	4.098	4.098	4.063	3.948
YOR010C	0.751	0.751	0.751	0.72	0.702	0.702	0.72	0.689	0.706	0.737	0.773	0.773	0.773	0.773	0.79	0.79	0.777	0.829	0.944	0.944	0.944	0.962	0.962	0.98	0.98	0.98	0.98	0.962	0.962	0.927	0.927	0.961	0.979	1.062	1.062	1.062	1.062	1.062	1.062	1.062	1.062	0.997	0.997	0.913	0.913	0.98	0.98	0.98	0.98
YPL046C	2.759	2.821	2.925	2.96	3.257	3.257	3.357	3.392	3.445	3.695	3.779	3.813	3.879	3.879	3.914	3.914	3.914	3.914	3.914	3.914	3.914	3.914	3.914	3.914	3.931	3.949	3.967	4.13	4.402	4.402	4.402	4.731	4.961	5.03	4.978	4.978	5.199	5.199	5.23	5.261	5.327	5.564	5.701	5.969	5.969	5.987	6.005	6.005	6.005
YEL038W	0.86	0.86	0.798	0.798	0.764	0.733	0.733	0.733	0.733	0.733	0.715	0.715	0.715	0.715	0.649	0.649	0.649	0.582	0.485	0.436	0.471	0.488	0.488	0.488	0.488	0.488	0.488	0.487	0.487	0.487	0.487	0.487	0.47	0.47	0.47	0.456	0.456	0.456	0.456	0.456	0.456	0.456	0.456	0.456	0.39	0.39	0.359	0.359	0.324
YJL078C	0.053	0.053	0.053	0.053	0.053	0.053	0.053	0.053	0.053	0.053	0.053	0.053	0.053	0.035	0.035	0.035	0.035	0.035	0.071	0.071	0.071	0.071	0.071	0.071	0.071	0.071	0.071	0.071	0.119	0.119	0.119	0.119	0.119	0.119	0.119	0.119	0.119	0.119	0.119	0.119	0.119	0.119	0.119	0.119	0.119	0.133	0.133	0.133	0.133
YPL217C	0.907	0.907	0.889	0.942	0.942	0.942	0.942	0.942	0.942	0.976	0.941	0.941	1.028	1.028	1.028	1.077	1.177	1.361	1.361	1.396	1.431	1.431	1.431	1.431	1.431	1.431	1.5	1.531	1.759	1.759	1.759	1.759	1.794	1.794	1.856	1.952	2.036	2.036	2.036	2.036	2.036	2.036	2.036	2.101	2.101	2.07	2.07	2.07	2.07
YLR132C	3.215	3.386	3.35	3.35	3.456	3.456	3.49	3.526	3.578	3.613	3.662	3.662	3.662	3.662	3.662	3.68	3.759	3.759	3.776	3.776	3.776	3.742	3.742	3.742	3.773	3.737	3.808	3.808	3.826	3.86	3.86	3.86	3.86	3.86	3.86	3.86	3.86	3.86	4.346	4.363	4.381	4.381	4.381	4.381	4.363	4.363	4.399	4.399	4.399
YPL245W	2.206	2.276	2.258	2.258	2.209	2.223	2.24	2.32	2.32	2.32	2.289	2.289	2.355	2.355	2.355	2.355	2.355	2.32	2.32	2.373	2.338	2.338	2.338	2.32	2.32	2.32	2.302	2.302	2.285	2.286	2.304	2.304	2.338	2.338	2.338	2.307	2.29	2.308	2.29	2.29	2.29	2.29	2.29	2.29	2.29	2.394	2.394	2.394	2.394
YDR458C	0.462	0.515	0.515	0.532	0.515	0.515	0.431	0.4	0.488	0.568	0.568	0.568	0.602	0.602	0.585	0.585	0.638	0.616	0.616	0.72	0.72	0.72	0.72	0.72	0.72	0.627	0.69	0.69	0.69	0.69	0.69	0.69	0.69	0.69	0.787	0.922	1.041	1.143	1.143	1.143	1.143	1.143	1.227	1.394	1.394	1.429	1.529	1.547	1.547
YGR044C	1.713	1.713	1.678	1.644	1.644	1.609	1.609	1.56	1.543	1.428	1.309	1.309	1.309	1.309	1.274	1.274	1.274	1.105	1.105	1.052	1.021	1.021	1.021	0.937	0.954	0.954	0.954	0.954	0.901	0.769	0.769	0.8	0.818	0.818	0.818	0.818	0.818	0.818	0.749	0.749	0.749	0.749	0.749	0.731	0.731	0.7	0.7	0.629	0.629
YML052W	0.018	0.018	0.018	0.018	0.018	0.018	0.018	0.018	0.018	0.018	0.018	0.018	0.018	0.018	0.018	0.035	0.035	0.035	0.035	0.035	0.035	0.035	0.035	0.035	0.035	0.035	0.035	0.035	0.035	0.035	0.035	0.035	0.035	0.035	0.035	0.035	0.035	0.035	0.035	0.035	0.035	0.035	0.035	0.035	0.035	0.035	0.035	0.035	0.035
YPL196W	0.639	0.639	0.639	0.639	0.656	0.656	0.656	0.656	0.656	0.656	0.656	0.625	0.625	0.625	0.625	0.625	0.625	0.625	0.608	0.608	0.746	0.746	0.764	0.764	0.764	0.764	0.82	0.838	0.838	0.838	0.838	0.838	0.838	0.838	0.838	0.803	0.799	0.799	0.8	0.8	0.8	0.8	0.835	0.835	0.835	0.835	0.818	0.818	0.852
YML011C	3.287	3.34	3.557	3.605	3.64	3.64	3.609	3.609	3.658	3.658	3.623	3.623	3.641	3.641	3.606	3.624	3.624	3.624	3.624	3.624	3.624	3.624	3.624	3.624	3.675	3.675	3.675	3.675	3.675	3.675	3.675	3.675	3.675	3.658	3.658	3.658	3.658	3.658	3.658	3.623	3.588	3.588	3.619	3.619	3.585	3.585	3.585	3.585	3.487
YLR287C	0.552	0.539	0.539	0.57	0.57	0.57	0.588	0.605	0.605	0.605	0.605	0.605	0.623	0.692	0.692	0.71	0.71	0.745	0.745	0.745	0.745	0.745	0.762	0.762	0.762	0.797	0.797	0.797	0.797	0.797	0.779	0.779	0.779	0.744	0.744	0.744	0.744	0.744	0.744	0.744	0.744	0.744	0.744	0.744	0.744	0.779	0.81	0.81	0.81
YLR412W	5.139	5.139	5.139	5.157	5.157	5.157	5.188	5.157	5.231	5.166	5.183	5.218	5.218	5.218	5.218	5.218	5.139	5.121	5.17	5.17	5.17	5.201	5.201	5.201	5.121	5.121	5.121	5.121	5.09	5.121	5.121	5.222	5.191	5.173	5.12	5.12	5.12	5.068	5.033	4.963	4.963	4.844	4.827	4.607	4.225	4.154	4.123	4.11	4.058
YKL165C	0.167	0.167	0.167	0.167	0.167	0.167	0.167	0.167	0.167	0.167	0.167	0.167	0.167	0.167	0.167	0.035	0.035	0.035	0.035	0.035	0.035	0.035	0.035	0.035	0.035	0.035	0.035	0.035	0.035	0.035	0.035	0.035	0.035	0.035	0.035	0.035	0.035	0.035	0.035	0.018	0.018	0.018	0.018	0.018	0.018	0.018	0.018	0.018	0.018
YKL061W	0.545	0.576	0.558	0.558	0.558	0.541	0.572	0.655	0.742	0.742	0.742	0.76	0.76	0.76	0.729	0.729	0.729	0.729	0.729	0.729	0.729	0.729	0.729	0.729	0.729	0.729	0.729	0.729	0.729	0.729	0.729	0.729	0.763	0.763	0.763	0.763	0.763	0.763	0.763	0.763	0.763	0.763	0.763	0.763	0.763	0.763	0.763	0.763	0.763
YFR017C	0.502	0.502	0.484	0.484	0.467	0.467	0.467	0.467	0.467	0.467	0.467	0.467	0.467	0.467	0.467	0.467	0.467	0.449	0.449	0.449	0.449	0.449	0.449	0.449	0.449	0.467	0.467	0.467	0.467	0.467	0.467	0.467	0.467	0.467	0.467	0.467	0.467	0.436	0.418	0.418	0.418	0.418	0.418	0.418	0.418	0.418	0.418	0.418	0.453
YGL254W	1.21	1.245	1.081	1.129	1.111	1.142	1.177	1.177	1.199	1.199	1.199	1.199	1.217	1.313	1.38	1.38	1.38	1.449	1.418	1.405	1.963	2.099	2.183	2.248	2.248	2.248	2.248	2.279	2.279	2.376	2.543	2.728	2.745	2.776	2.776	2.807	2.807	2.824	2.824	2.824	2.824	2.859	2.859	2.877	2.908	2.908	2.908	2.908	2.824
YBL085W	1.514	1.514	1.514	1.514	1.514	1.514	1.566	1.566	1.566	1.566	1.566	1.566	1.566	1.566	1.566	1.566	1.566	1.566	1.566	1.566	1.518	1.487	1.487	1.452	1.452	1.452	1.452	1.452	1.452	1.452	1.417	1.381	1.311	1.258	1.258	1.258	1.223	1.223	1.205	1.087	0.906	0.875	0.875	0.875	0.875	0.875	0.875	0.875	0.875
YPL204W	4.941	4.941	4.91	4.91	4.91	4.91	4.875	4.875	4.66	4.625	4.625	4.488	4.488	4.488	4.454	4.436	4.352	4.317	4.234	4.234	4.234	4.199	4.199	4.181	4.146	4.146	4.111	3.087	2.686	2.433	2.28	2.28	2.262	2.262	2.197	2.179	2.179	2.179	2.144	2.144	2.127	2.127	1.303	1.084	0.938	0.938	0.938	0.938	0.938
YML077W	2.026	2.008	2.008	1.96	2.175	2.43	2.43	2.43	2.461	2.461	2.423	2.423	2.423	2.423	2.423	2.423	2.423	2.449	2.379	2.379	2.379	2.379	2.428	2.383	2.418	2.383	2.383	2.365	2.3	2.331	2.331	2.264	2.264	2.264	2.316	2.337	2.451	2.597	2.597	2.598	2.598	2.598	2.567	2.584	2.553	2.553	2.553	2.553	2.57
YHL001W	0.933	1.121	1.631	1.834	1.865	1.865	1.865	1.949	1.949	1.949	1.98	1.98	2.164	2.195	2.247	2.247	2.247	2.247	2.282	2.251	2.356	2.452	2.418	2.498	2.79	2.79	2.79	2.921	3.071	3.33	3.33	3.417	3.417	3.562	3.61	3.628	3.733	3.733	3.795	3.879	3.928	3.999	3.981	3.981	4.05	4.05	4.068	4.165	4.289
YOR264W	1.024	1.024	1.059	1.062	1.097	1.062	1.062	1.097	1.215	1.277	1.352	1.283	1.345	1.345	1.38	1.362	1.362	1.393	1.393	1.393	1.588	1.939	2.11	2.11	2.144	2.144	2.193	2.228	2.276	2.363	2.43	2.478	2.58	2.58	2.58	2.646	2.726	2.726	2.761	2.761	2.761	2.761	2.761	2.778	2.778	2.813	2.813	2.813	2.813
YDR003W	1.457	1.457	1.488	1.488	1.519	1.519	1.519	1.519	1.519	1.519	1.519	1.519	1.554	1.523	1.523	1.523	1.557	1.592	1.592	1.592	1.592	1.574	1.557	1.557	1.557	1.557	1.557	1.487	1.487	1.425	1.298	1.298	1.298	1.298	1.298	1.298	1.298	1.298	1.267	1.267	1.267	1.267	1.232	1.232	1.214	1.214	1.214	1.096	1.109
YOR056C	6.773	6.773	6.773	6.773	6.742	6.742	6.742	6.742	6.672	6.607	6.475	6.439	6.373	6.355	6.355	6.355	6.251	6.203	6.136	6.153	6.136	6.136	6.136	6.136	6.136	6.136	6.052	5.938	5.869	5.834	5.803	5.803	5.803	5.648	5.41	5.216	5.216	5.181	5.132	5.004	4.862	4.845	4.845	4.845	4.504	4.337	4.337	4.337	4.319
YMR200W	2.11	2.11	2.11	2.11	2.11	2.11	2.144	2.144	2.144	2.144	2.144	2.144	2.144	2.113	2.113	2.113	2.016	2.016	1.981	1.981	1.981	1.981	1.981	1.998	1.998	1.998	1.998	1.998	1.998	1.998	1.998	1.998	1.998	1.998	1.998	1.998	1.981	1.981	1.946	1.866	1.849	1.849	1.849	1.849	1.849	1.849	1.88	1.88	1.88
YKL119C	0.534	0.534	0.43	0.43	0.33	0.295	0.295	0.326	0.326	0.361	0.361	0.343	0.343	0.361	0.361	0.361	0.409	0.409	0.409	0.375	0.375	0.44	0.405	0.405	0.462	0.462	0.51	0.51	0.51	0.51	0.51	0.528	0.515	0.515	0.515	0.484	0.515	0.515	0.549	0.549	0.567	0.567	0.567	0.843	1.172	1.358	1.393	1.393	1.445
YAR019C	1.815	1.815	1.815	1.749	1.749	1.749	1.749	1.801	1.801	1.801	1.801	1.801	1.602	1.571	1.537	1.537	1.52	1.624	1.69	1.69	1.69	1.69	1.561	1.53	1.426	1.395	1.395	1.461	1.545	1.659	1.694	1.729	1.764	2.26	2.963	2.998	2.998	3.047	3.179	3.179	3.179	3.21	3.21	3.21	3.263	3.395	3.429	3.478	3.62
YDR236C	0.124	0.124	0.137	0.154	0.154	0.154	0.154	0.154	0.154	0.154	0.172	0.242	0.259	0.294	0.294	0.343	0.53	0.53	0.548	0.6	0.6	0.669	0.888	0.922	0.957	0.957	0.957	1.04	1.228	1.28	1.398	1.398	1.398	1.631	1.631	1.745	1.952	1.952	1.969	1.969	2.004	2.004	2.07	2.223	2.421	4.554	4.554	4.606	4.641
YHL014C	1.829	1.829	1.829	1.829	1.829	1.829	1.847	1.847	1.864	1.957	1.971	2.023	2.023	2.023	2.023	2.023	2.023	2.054	2.12	2.12	2.154	2.154	2.154	2.141	2.141	2.141	2.141	2.089	2.04	1.971	1.971	2.036	2.005	1.974	1.992	2.151	2.151	2.151	2.117	2.117	2.117	2.117	2.117	2.117	2.117	2.117	2.117	2.051	2.033
YDL150W	2.341	2.341	2.341	2.421	2.521	2.521	2.521	2.521	2.521	2.521	2.521	2.636	2.636	2.671	2.671	2.671	2.671	2.671	2.671	2.671	2.671	2.671	2.671	2.689	2.689	2.689	2.689	2.689	2.689	2.689	2.689	2.689	2.689	2.689	2.723	2.723	2.723	2.723	2.723	2.723	2.723	2.723	2.723	2.723	2.723	2.706	2.706	2.657	2.657
YOR119C	1.883	1.883	1.883	2.067	2.036	2.036	2.053	2.036	2.036	2.036	2.067	2.067	2.067	2.101	2.084	2.084	2.084	1.977	1.929	1.995	1.996	1.996	1.996	2.048	2.079	2.079	2.097	2.197	2.197	2.166	2.166	2.166	2.166	2.21	2.28	2.386	2.386	2.386	2.417	2.417	2.417	2.417	2.479	2.532	2.726	2.726	2.76	2.76	2.76
YNL008C	0.766	0.766	0.766	0.766	0.766	0.766	0.766	0.748	0.748	0.748	0.797	0.797	0.797	0.863	0.863	0.88	0.88	0.849	0.849	0.849	0.849	0.849	0.884	0.915	0.915	0.915	0.915	0.933	0.95	0.95	0.95	0.95	0.95	0.933	0.933	0.933	0.933	0.933	0.933	0.933	0.95	0.919	0.919	0.919	0.954	0.972	0.972	0.972	0.972
YMR029C	4.753	4.944	4.944	4.944	4.944	4.975	5.042	5.354	5.354	5.45	5.499	5.658	6.238	6.49	6.508	7.393	7.424	8.057	8.057	8.106	8.106	8.106	8.141	8.141	8.127	8.145	8.264	8.643	8.643	8.741	9.156	9.187	9.249	9.249	9.249	9.364	9.386	9.386	9.403	9.403	9.403	9.403	9.403	9.803	9.865	9.918	9.918	9.918	9.918
YIL089W	1.364	1.364	1.364	1.333	1.351	1.316	1.313	1.313	1.313	1.313	1.344	1.379	1.379	1.397	1.397	1.397	1.397	1.397	1.362	1.393	1.341	1.153	1.158	1.158	1.158	1.158	1.158	1.223	1.223	1.223	1.171	1.171	1.171	1.171	1.171	1.171	1.189	1.175	1.206	1.189	1.189	1.189	1.189	1.189	1.189	1.189	1.158	1.14	1.14
YHL004W	1.2	1.269	1.287	1.287	1.304	1.388	1.405	1.405	1.405	1.436	1.436	1.454	1.489	1.489	1.427	1.427	1.427	1.427	1.458	1.458	1.458	1.458	1.458	1.458	1.458	1.458	1.458	1.458	1.476	1.529	1.529	1.529	1.529	1.529	1.564	1.599	1.7	1.731	1.731	1.7	1.735	1.787	1.787	1.787	1.787	1.787	1.818	1.8	1.818
YML049C	4.427	4.444	4.444	4.444	4.444	4.462	4.497	4.497	4.497	4.497	4.497	4.545	4.545	4.545	4.387	4.369	4.351	4.351	4.351	4.369	4.369	4.369	4.351	4.4	4.4	4.4	4.435	4.404	4.404	4.351	4.354	4.389	4.371	4.371	4.371	4.385	4.385	4.367	4.349	4.367	4.472	4.472	4.503	4.503	4.503	4.503	4.503	4.485	4.485
YGL093W	1.846	2.072	2.152	2.169	2.169	2.169	2.204	2.204	2.204	2.257	2.376	2.394	2.446	2.446	2.464	2.482	2.482	2.516	2.516	2.516	2.534	2.6	2.6	2.6	2.6	2.635	2.635	2.635	2.67	2.67	2.67	2.639	2.639	2.673	2.673	2.673	2.673	2.673	2.673	2.673	2.673	2.673	2.673	2.673	2.673	2.673	2.673	2.708	2.743
YDL040C	0.495	0.495	0.495	0.53	0.53	0.53	0.53	0.53	0.53	0.564	0.547	0.547	0.547	0.547	0.547	0.547	0.547	0.547	0.547	0.547	0.547	0.547	0.547	0.512	0.512	0.512	0.512	0.512	0.512	0.512	0.547	0.564	0.564	0.564	0.564	0.564	0.564	0.582	0.582	0.582	0.582	0.582	0.582	0.582	0.547	0.482	0.482	0.499	0.499
YDL138W	0	0	0	0	0.031	0.031	0.031	0.031	0.031	0.031	0.031	0.031	0.049	0.049	0.049	0.049	0.049	0.066	0.066	0.066	0.066	0.066	0.136	0.136	0.136	0.136	0.136	0.136	0.136	0.136	0.136	0.136	0.136	0.136	0.171	0.171	0.171	0.171	0.171	0.189	0.189	0.189	0.189	0.189	0.189	0.189	0.189	0.189	0.189
YML017W	2.605	2.605	2.605	2.605	2.605	2.605	2.605	2.57	2.619	2.619	2.619	2.619	2.619	2.588	2.588	2.588	2.588	2.553	2.519	2.488	2.426	2.426	2.426	2.426	2.426	2.364	2.364	2.364	2.294	2.294	2.294	2.294	2.294	2.26	2.101	2.035	2.035	2.035	1.97	1.97	1.97	1.935	1.731	1.586	1.191	1.108	1.059	1.025	1.025
YJR122W	0.102	0.102	0.102	0.133	0.115	0.115	0.115	0.115	0.115	0.115	0.115	0.115	0.146	0.146	0.146	0.146	0.146	0.146	0.146	0.146	0.146	0.146	0.146	0.146	0.146	0.146	0.146	0.146	0.146	0.146	0.146	0.146	0.146	0.146	0.146	0.146	0.146	0.146	0.146	0.146	0.146	0.146	0.146	0.146	0.146	0.146	0.146	0.146	0.128
YGR111W	0.159	0.124	0.018	0	0	0	0	0	0	0	0	0	0	0	0	0	0	0.035	0.035	0.035	0.035	0.069	0.069	0.069	0.069	0.069	0.069	0.122	0.122	0.122	0.191	0.191	0.191	0.191	0.191	0.191	0.209	0.226	0.226	0.226	0.226	0.262	0.279	0.279	0.279	0.279	0.279	0.279	0.279
YLR185W	0	0	0	0	0	0	0	0	0	0	0	0	0	0	0	0	0	0	0	0	0	0	0	0	0	0	0	0	0	0	0	0	0	0	0	0	0	0	0	0	0	0	0	0	0	0	0	0	0
YBR175W	1.58	1.597	1.597	1.597	1.597	1.631	1.631	1.679	1.697	1.697	1.628	1.628	1.628	1.548	1.517	1.517	1.499	1.451	1.468	1.604	1.604	1.622	1.622	1.656	1.656	1.692	1.827	1.827	1.933	1.967	1.967	1.967	2.002	2.002	2.002	1.984	2.064	2.13	2.13	2.13	2.13	2.13	2.13	2.13	2.13	2.13	2.13	2.13	2.165
YML064C	0.145	0.145	0.145	0.145	0.145	0.145	0.145	0.052	0.052	0.052	0.035	0.035	0.035	0.035	0.035	0.035	0.035	0.035	0.035	0	0	0	0	0	0	0	0	0	0	0	0	0	0	0	0	0	0	0	0	0	0	0	0	0	0	0	0	0	0
YPR178W	1.877	1.979	2.081	2.081	2.146	2.146	2.164	2.513	2.513	2.513	2.682	2.762	2.797	2.956	3.009	3.009	3.074	3.074	3.074	3.074	3.158	3.223	3.443	3.443	3.478	3.478	3.478	3.478	3.512	3.512	3.547	3.529	3.591	3.749	3.749	3.749	3.749	3.749	3.749	3.78	3.78	3.78	3.78	3.78	3.815	3.815	3.815	3.815	3.815
YHL007C	0.638	0.638	0.638	0.638	0.655	0.721	0.836	0.972	0.972	1.17	1.643	1.643	1.691	1.691	1.691	1.709	1.709	1.789	2.385	2.898	2.898	2.898	2.915	3.061	3.689	3.689	4.095	4.113	4.147	4.806	4.959	5.113	5.213	5.359	5.359	5.543	5.574	5.643	5.643	5.695	5.695	5.726	5.761	5.779	5.779	5.831	5.945	5.945	6.2
YDL066W	5.041	5.058	5.159	5.274	5.274	5.274	5.274	5.274	5.256	5.256	5.218	5.218	5.218	5.252	5.252	5.235	5.235	5.235	5.235	5.235	5.235	5.235	5.235	5.235	5.235	5.235	5.235	5.238	5.172	5.057	5.057	5.088	5.088	5.088	5.088	5.07	5.105	5.105	4.973	4.973	4.991	4.991	4.991	4.991	4.991	4.942	4.907	4.889	4.889
YJR086W	0.571	0.571	0.571	0.671	0.671	0.671	0.671	0.671	0.671	0.671	0.64	0.64	0.658	0.658	0.658	0.658	0.658	0.675	0.641	0.641	0.706	0.706	0.741	0.741	0.741	0.741	0.741	0.71	0.728	0.745	0.78	0.78	0.78	0.846	0.828	0.828	0.793	0.793	0.758	0.789	0.824	0.925	0.925	0.925	0.907	0.907	0.973	0.973	0.973
YDR116C	1.594	1.594	1.594	1.594	1.625	1.691	1.722	1.753	1.753	1.753	1.753	1.753	1.753	1.753	1.788	1.822	1.822	1.822	1.822	1.822	1.822	1.822	1.822	1.84	1.84	1.871	1.871	1.871	1.889	1.889	1.889	1.889	1.889	1.889	1.923	1.923	1.954	1.937	1.937	1.937	1.937	1.937	1.937	1.937	1.971	1.971	1.971	1.971	1.971
YOR306C	1.076	1.076	1.076	0.972	0.972	0.937	0.937	0.937	0.903	0.903	0.903	0.903	0.903	0.903	0.85	0.85	0.85	0.85	0.85	0.85	0.85	0.85	0.715	0.715	0.615	0.615	0.615	0.444	0.444	0.444	0.444	0.444	0.444	0.444	0.444	0.413	0.413	0.413	0.413	0.413	0.413	0.378	0.378	0.378	0.378	0.378	0.378	0.378	0.378
YBR170C	3.712	3.761	3.761	3.775	3.907	3.907	3.907	3.907	4.164	4.164	4.181	4.181	4.181	4.181	4.181	4.181	4.15	4.15	4.15	4.15	4.15	4.15	4.133	4.133	4.133	4.164	4.164	4.164	4.164	4.164	4.164	4.164	4.094	4.094	4.06	4.06	3.959	3.959	3.959	3.959	3.942	3.942	3.924	3.924	3.924	3.924	3.924	3.924	3.924
YDR347W	3.802	3.802	3.802	3.802	3.663	3.663	3.663	3.663	3.663	3.663	3.645	3.614	3.531	3.531	3.531	3.496	3.496	3.496	3.249	3.076	3.107	3.054	3.054	3.054	3.054	3.054	2.984	2.984	2.749	2.634	2.617	2.32	2.32	2.32	1.298	0.842	0.67	0.67	0.67	0.653	0.635	0.604	0.604	0.604	0.604	0.604	0.687	0.67	0.687
YDL005C	0.163	0.163	0.163	0.163	0.163	0.163	0.163	0.163	0.163	0.194	0.194	0.194	0.194	0.194	0.194	0.194	0.229	0.229	0.26	0.26	0.26	0.26	0.26	0.291	0.291	0.308	0.308	0.308	0.308	0.308	0.326	0.326	0.326	0.357	0.357	0.357	0.357	0.357	0.357	0.357	0.357	0.357	0.388	0.423	0.458	0.476	0.476	0.476	0.476
YBR141C	3.68	3.68	3.68	3.698	3.732	3.767	3.767	3.785	3.785	3.785	3.785	3.785	3.785	3.785	3.889	3.923	3.923	4.007	4.056	4.091	4.091	4.091	4.174	4.157	4.175	4.244	4.244	4.209	4.209	4.209	4.209	4.209	4.209	4.209	4.209	4.209	4.209	4.209	4.227	4.227	4.258	4.258	4.258	4.258	4.258	4.258	4.258	4.258	4.227
YGL160W	3.186	3.186	3.116	3.151	3.151	3.169	3.151	3.133	3.133	3.133	3.133	3.133	3.168	3.168	3.168	3.15	3.133	3.133	3.133	3.133	3.097	2.864	2.753	2.771	2.788	2.788	2.824	2.855	2.89	2.925	2.925	2.925	2.925	2.938	2.907	2.907	2.876	2.876	2.779	2.779	2.796	2.762	2.81	2.81	2.949	2.984	2.966	2.966	2.966
YGL061C	1.014	1.014	0.944	0.944	0.944	0.794	0.679	0.811	0.846	1.327	1.327	1.327	1.327	1.345	1.362	1.577	1.608	1.626	1.643	1.626	1.626	1.595	1.595	1.63	1.714	1.714	1.714	1.714	1.714	1.714	1.714	1.714	1.745	1.727	1.789	1.82	1.873	1.873	1.89	1.89	1.89	1.89	1.859	1.859	2.032	2.23	2.319	2.319	2.319
YKL073W	4.794	4.794	4.689	4.671	4.706	4.741	4.707	4.901	4.901	4.936	4.936	4.936	4.936	4.918	4.901	4.901	4.901	4.901	4.901	4.901	4.901	4.901	4.883	4.883	4.883	4.883	4.883	4.852	4.647	4.598	4.598	4.581	4.511	4.511	4.528	4.643	4.66	4.695	4.695	4.695	4.695	4.695	4.695	4.695	4.695	4.66	4.66	4.66	4.629
YPR106W	9.399	9.399	9.417	9.417	9.417	9.452	9.556	9.59	9.525	9.441	9.459	9.459	9.393	9.313	9.313	9.216	9.132	9.132	9.163	9.132	9.101	9.101	9.066	9.004	9.004	8.969	8.935	8.295	8.094	8.045	8.011	8.011	8.011	8.011	7.98	7.98	7.98	7.931	7.931	7.834	7.834	7.287	7.252	7.199	7.181	7.181	7.133	7.098	6.706
YGR189C	0.049	0.049	0.049	0.049	0.049	0.049	0.049	0.049	0.049	0.049	0.049	0.049	0.049	0.049	0.049	0.049	0.049	0.049	0.049	0.049	0.049	0.049	0.049	0.049	0.049	0.049	0.049	0.049	0.049	0.049	0.049	0.049	0.049	0.049	0.049	0.049	0.049	0.049	0.049	0.049	0.049	0.018	0.018	0.018	0.018	0.018	0.018	0.018	0.018
YMR112C	2.319	1.897	1.591	1.508	1.49	1.49	1.473	1.507	1.507	1.507	1.507	1.507	1.268	1.268	1.168	1.168	1.168	1.168	1.084	1.084	1.035	1.018	1.018	0.987	0.987	0.987	0.987	0.956	0.956	0.667	0.583	0.518	0.452	0.452	0.452	0.417	0.417	0.417	0.47	0.422	0.422	0.422	0.422	0.36	0.36	0.377	0.36	0.36	0.377
YDR139C	3.028	3.111	3.129	3.129	3.129	3.16	3.448	3.448	3.448	3.479	3.479	3.479	3.479	3.497	3.497	3.497	3.497	3.497	3.497	3.497	3.497	3.497	3.531	3.566	3.597	3.597	3.632	3.632	3.614	3.614	3.614	3.614	3.614	3.618	3.618	3.618	3.618	3.6	3.631	3.631	3.631	3.631	3.631	3.649	3.618	3.618	3.618	3.618	3.583
YPL081W	0.035	0.035	0.035	0.035	0.035	0.035	0.069	0.069	0.069	0.069	0.069	0.069	0.069	0.069	0.069	0.069	0.069	0.069	0.069	0.069	0.069	0.069	0.069	0.069	0.069	0.069	0.069	0.069	0.069	0.069	0.069	0.069	0.069	0.069	0.069	0.069	0.069	0.069	0.069	0.069	0.069	0.069	0.069	0.087	0.087	0.087	0.087	0.087	0.087
YPL057C	0.071	0.071	0.071	0.071	0.071	0.071	0.071	0.071	0.071	0.071	0.071	0.071	0.071	0.071	0.071	0.071	0.071	0.071	0.071	0.071	0.071	0.053	0.053	0.053	0.053	0.053	0.053	0.053	0.053	0.053	0.053	0.053	0.053	0.053	0.053	0.053	0.053	0.053	0.053	0.053	0.053	0.053	0.053	0.053	0.053	0.053	0.053	0.053	0.053
YNL124W	1.586	1.586	1.621	1.621	1.401	1.401	1.37	1.139	1.139	1.108	0.966	0.966	0.966	0.695	0.629	0.563	0.563	0.546	0.546	0.546	0.546	0.546	0.515	0.515	0.481	0.481	0.481	0.481	0.45	0.415	0.415	0.415	0.415	0.415	0.397	0.363	0.363	0.363	0.314	0.296	0.279	0.279	0.279	0.244	0.244	0.262	0.262	0.262	0.262
YIL145C	1.139	1.139	1.139	1.139	1.188	1.223	1.223	1.275	1.275	1.275	1.275	1.31	1.424	1.424	1.493	1.528	1.59	1.625	1.659	1.659	1.659	1.659	1.796	1.796	1.827	1.827	1.827	1.827	1.827	1.827	1.827	1.827	1.827	1.827	1.858	1.858	1.858	1.892	1.892	1.892	1.892	1.892	1.892	1.892	1.923	1.923	1.923	1.923	1.923
YDR325W	7.949	7.984	7.984	8.002	8.002	8.071	8.175	8.211	8.211	8.228	8.246	8.228	8.228	8.228	8.228	8.228	8.228	8.228	8.246	8.246	8.264	8.264	8.264	8.264	8.197	8.18	8.18	8.18	8.18	8.18	8.145	8.145	8.114	8.079	8.048	8.048	8.048	8.031	8.031	8.065	8.065	8.065	8.065	8.065	8.048	8.048	7.964	7.911	7.911
YOR109W	0.883	0.883	0.883	0.883	0.834	0.869	0.869	0.82	0.82	0.82	0.82	0.771	0.789	0.82	0.82	0.838	0.838	0.838	0.803	0.838	0.838	0.838	0.838	0.852	0.852	0.852	0.852	0.852	0.883	0.917	0.917	0.917	0.917	0.917	0.935	0.904	0.904	0.904	0.939	0.939	0.956	0.956	0.974	0.974	0.974	0.974	0.974	0.974	0.974
YBL025W	1.784	1.784	1.784	1.766	1.766	1.833	1.948	1.948	1.913	1.913	1.843	1.912	1.912	1.926	1.926	1.926	1.926	1.926	1.926	1.926	1.873	1.856	1.856	1.89	1.89	1.921	1.969	1.969	1.969	1.969	1.969	1.969	1.969	1.969	1.904	1.903	2.031	2.031	2.031	2.031	2.031	2.031	2.031	2.013	2.013	2.013	1.944	1.878	1.843
YPL239W	1.329	1.377	1.444	1.444	1.444	1.444	1.444	1.413	1.413	1.43	1.43	1.466	1.466	1.466	1.466	1.466	1.466	1.466	1.466	1.466	1.466	1.466	1.466	1.466	1.483	1.501	1.501	1.501	1.501	1.501	1.501	1.536	1.553	1.519	1.519	1.536	1.523	1.593	1.624	1.659	1.659	1.659	1.659	1.659	1.659	1.659	1.742	1.742	1.742
YOR210W	4.423	4.405	4.388	4.388	4.388	4.19	4.155	4.155	4.155	4.155	4.155	4.155	4.155	4.155	4.088	4.088	4.088	4.088	4.053	3.921	3.921	3.921	3.886	3.851	3.851	3.737	3.622	3.525	3.445	3.428	3.428	3.428	3.324	3.324	3.257	3.257	3.191	2.992	2.992	2.473	2.257	2.226	2.226	2.16	2.16	2.06	1.695	1.43	1.264
YDR338C	2.152	2.152	2.152	2.152	2.155	2.155	2.19	2.19	2.19	2.19	2.19	1.812	1.759	1.772	1.807	1.807	1.872	1.872	1.89	1.925	1.925	1.977	1.942	1.942	1.942	1.942	1.963	2.024	2.06	2.06	2.06	2.06	2.06	1.959	1.959	1.872	1.889	1.907	1.907	1.907	1.907	1.973	1.987	1.951	1.917	1.951	1.951	1.951	1.951
YML123C	0.622	0.622	0.622	0.622	0.622	0.587	0.587	0.587	0.587	0.587	0.587	0.587	0.618	0.618	0.618	0.618	0.618	0.618	0.618	0.618	0.618	0.618	0.618	0.618	0.618	0.618	0.618	0.6	0.6	0.6	0.6	0.6	0.6	0.6	0.6	0.6	0.566	0.566	0.566	0.566	0.566	0.566	0.496	0.465	0.465	0.465	0.465	0.465	0.465
YGR289C	2.098	2.098	2.098	2.098	2.098	2.098	2.115	2.115	2.115	2.115	2.115	2.115	2.115	2.115	2.08	2.045	2.045	2.045	2.045	2.045	2.045	2.045	2.045	2.028	2.062	2.062	2.115	2.115	2.115	2.115	2.115	2.115	2.115	2.045	2.045	2.045	2.045	2.045	2.045	2.045	2.045	2.045	2.028	2.028	2.028	2.028	1.997	1.997	1.997
YCL057C-A	9.242	9.242	9.242	9.242	9.242	9.242	9.242	9.242	9.242	9.224	9.224	9.224	9.224	9.158	9.158	9.105	8.905	8.905	8.905	8.905	8.905	8.905	8.887	8.852	8.817	8.817	8.817	8.711	8.693	8.693	8.623	8.623	8.623	8.623	8.623	8.623	8.556	8.459	8.362	7.799	7.633	7.633	7.165	7.06	7.008	6.39	6.258	6.042	5.98
YDL235C	1.544	1.544	1.544	1.544	1.544	1.513	1.464	1.464	1.464	1.464	1.464	1.464	1.464	1.464	1.495	1.513	1.513	1.513	1.513	1.513	1.53	1.583	1.645	1.765	1.765	1.765	1.765	1.765	1.765	1.765	1.782	1.818	1.818	1.818	1.818	1.818	1.818	1.818	1.818	1.818	1.818	1.818	1.818	1.818	1.818	1.863	1.863	1.863	1.863
YMR195W	0.053	0.053	0.053	0.053	0.035	0.035	0.035	0.035	0.035	0.035	0.035	0.035	0.035	0.035	0.035	0.035	0.035	0.035	0.035	0.035	0.035	0.035	0.035	0.035	0.035	0.035	0.035	0.035	0.035	0.035	0.035	0.07	0.07	0.07	0.07	0.07	0.07	0.07	0.07	0.07	0.07	0.07	0.07	0.07	0.07	0.07	0.07	0.07	0.07
YGL140C	1.388	1.406	1.336	1.336	1.371	1.335	1.304	1.339	1.391	1.391	1.475	1.422	1.422	1.388	1.388	1.388	1.388	1.353	1.384	1.402	1.402	1.402	1.481	1.627	1.715	1.715	1.715	1.715	1.715	1.715	1.715	1.715	1.715	1.715	1.715	1.684	1.666	1.701	1.701	1.701	1.701	1.701	1.798	1.868	1.994	1.994	1.994	1.994	1.994
YBL024W	1.936	1.936	1.905	1.905	1.905	1.905	1.905	1.905	1.936	1.936	1.936	1.918	1.852	1.852	1.87	1.888	1.888	1.888	1.888	1.888	1.87	1.826	1.826	1.826	1.826	1.808	1.808	1.808	1.808	1.808	1.79	1.79	1.79	1.79	1.79	1.79	1.79	1.79	1.777	1.777	1.777	1.777	1.777	1.777	1.777	1.777	1.812	1.812	1.812
YLR197W	1.657	1.626	1.626	1.626	1.591	1.591	1.555	1.524	1.507	1.507	1.454	1.454	1.392	1.234	1.286	1.321	1.321	1.321	1.321	1.321	1.321	1.321	1.321	1.321	1.37	1.37	1.37	1.37	1.37	1.401	1.384	1.384	1.349	1.349	1.349	1.367	1.349	1.349	1.35	1.346	1.329	1.329	1.329	1.311	1.294	1.276	1.259	1.224	1.206
YLR208W	2.043	2.06	2.043	2.077	2.077	2.077	2.077	2.077	2.043	2.043	2.06	2.057	2.057	2.057	2.057	2.057	2.057	2.057	2.088	2.07	2.052	2.052	2.052	2.052	2.052	2.052	2.052	2.052	2.052	2.052	2.052	2.052	2.035	2.035	2.035	2.035	2.069	2.069	2.069	2.035	2.035	2.035	2.035	2.035	2.035	2.035	2.035	2.035	2.035
YIL067C	1.729	1.746	1.746	1.746	1.763	1.897	2.06	2.06	2.025	2.025	2.025	1.99	1.959	1.959	2.161	2.161	2.161	2.161	2.261	2.261	2.261	2.332	2.412	2.412	2.531	2.531	2.531	2.531	2.549	2.549	2.549	2.58	2.58	2.597	2.597	2.729	2.763	2.763	2.763	2.763	2.763	2.763	2.763	2.732	2.732	2.732	2.732	2.732	2.763
YBR196C	0.171	0.171	0.171	0.171	0.171	0.171	0.171	0.153	0.119	0.119	0.119	0.119	0.119	0.119	0.119	0.119	0.119	0.119	0.119	0.119	0.119	0.119	0.119	0.119	0.119	0.101	0.101	0.101	0.101	0.101	0.101	0.101	0.101	0.101	0.101	0.101	0.101	0.101	0.066	0.066	0.066	0.066	0.066	0.066	0.066	0.066	0.066	0.066	0.066
YBR077C	0.399	0.399	0.399	0.399	0.399	0.399	0.399	0.399	0.399	0.399	0.381	0.381	0.381	0.381	0.381	0.381	0.381	0.381	0.381	0.347	0.347	0.316	0.285	0.254	0.219	0.219	0.219	0.201	0.201	0.201	0.201	0.201	0.17	0.17	0.17	0.17	0.17	0.17	0.17	0.17	0.17	0.17	0.136	0.136	0.101	0.101	0.101	0.101	0.101
YMR065W	0.326	0.326	0.308	0.225	0.207	0.242	0.242	0.259	0.325	0.36	0.36	0.36	0.36	0.36	0.324	0.324	0.324	0.324	0.324	0.408	0.408	0.565	0.565	0.565	0.582	0.582	0.582	0.631	0.631	0.631	0.631	0.666	0.666	0.6	0.6	0.6	0.6	0.599	0.634	0.634	0.634	0.665	0.735	0.735	0.77	0.77	0.77	0.906	0.906
YDR245W	1.769	1.769	1.769	1.769	1.751	1.751	1.751	1.751	1.717	1.717	1.717	1.717	1.699	1.717	1.717	1.717	1.717	1.699	1.699	1.699	1.699	1.699	1.699	1.699	1.668	1.668	1.637	1.668	1.668	1.668	1.668	1.637	1.637	1.672	1.672	1.672	1.672	1.672	1.672	1.672	1.672	1.672	1.641	1.658	1.658	1.658	1.658	1.658	1.658
YBR109C	6.199	6.199	6.199	6.199	6.216	6.331	6.331	6.331	6.3	6.3	6.3	6.3	6.3	6.3	6.3	6.3	6.3	6.3	6.283	6.283	6.283	6.283	6.283	6.283	6.283	6.283	6.217	6.186	6.168	6.203	6.203	6.203	6.203	6.203	6.203	6.203	6.203	6.15	6.062	6.044	6.044	5.995	5.995	5.964	5.964	5.933	5.933	5.899	5.899
YDL173W	2.406	2.459	2.49	2.507	2.719	2.719	2.719	2.75	2.75	2.715	2.715	2.733	2.733	2.698	2.698	2.698	2.698	2.698	2.729	2.729	2.712	2.712	2.712	2.678	2.678	2.463	2.432	2.432	2.432	2.432	2.397	2.397	2.328	2.13	2.015	1.967	2.02	2.02	2.051	2.051	2.051	2.051	2.082	2.082	2.082	2.082	2.082	2.082	2.082
YOR349W	0	0	0	0	0	0	0	0	0	0	0	0	0	0	0	0	0	0	0	0	0	0	0	0	0	0	0	0	0	0	0	0	0	0	0	0	0	0	0	0	0	0	0	0	0	0	0	0	0
YLR224W	1.012	0.928	0.849	0.849	0.849	0.849	0.849	0.849	0.818	0.818	0.752	0.683	0.683	0.683	0.683	0.526	0.439	0.439	0.439	0.439	0.439	0.439	0.404	0.404	0.171	0.171	0.153	0.136	0.136	0.136	0.136	0.136	0.07	0.07	0.07	0.035	0.053	0.053	0.053	0.053	0.053	0.053	0.053	0.053	0.053	0.053	0.053	0.053	0.053
YDR050C	1.41	1.379	1.379	1.379	1.396	1.396	1.396	1.396	1.396	1.396	1.414	1.489	1.507	1.507	1.507	1.507	1.507	1.538	1.538	1.279	1.377	1.702	1.702	1.72	1.856	2.135	2.135	2.135	2.153	2.153	2.153	2.219	2.219	2.25	2.25	2.25	2.25	2.25	2.25	2.25	2.281	2.281	2.281	2.281	2.329	2.329	2.329	2.329	2.329
YML041C	0.145	0.145	0.145	0.145	0.145	0.145	0.145	0.145	0.145	0.145	0.163	0.163	0.163	0.163	0.163	0.163	0.163	0.163	0.132	0.132	0.132	0.132	0.132	0.15	0.181	0.181	0.181	0.181	0.181	0.181	0.181	0.181	0.181	0.198	0.198	0.198	0.198	0.198	0.198	0.198	0.198	0.198	0.198	0.198	0.198	0.198	0.198	0.198	0.198
YGL208W	0.559	0.559	0.559	0.541	0.576	0.576	0.576	0.576	0.576	0.576	0.628	0.61	0.593	0.61	0.579	0.597	0.597	0.597	0.597	0.579	0.579	0.545	0.545	0.514	0.514	0.514	0.51	0.492	0.492	0.51	0.427	0.427	0.524	0.576	0.576	0.576	0.576	0.576	0.576	0.576	0.611	0.611	0.58	0.58	0.58	0.58	0.58	0.615	0.579
YIL006W	5.923	5.976	5.976	5.976	6.01	6.257	6.411	6.71	6.71	6.728	6.947	6.947	7.026	7.11	7.092	7.123	7.203	7.906	7.906	7.94	7.906	7.906	7.94	7.94	8.221	8.221	8.221	8.238	8.273	8.308	8.325	8.398	8.398	8.46	8.561	8.623	8.693	8.71	8.728	8.794	8.829	8.812	8.847	8.847	8.878	8.878	8.878	8.878	8.83
YGR191W	2.792	2.63	2.626	2.626	2.626	2.626	2.626	2.626	2.612	2.612	2.647	2.647	2.647	2.678	2.591	2.56	2.537	2.519	2.485	2.485	2.485	2.485	2.485	2.467	2.415	2.305	2.17	2.139	2.139	2.142	2.142	2.098	1.994	1.994	2.025	2.025	1.99	1.987	1.969	1.969	1.969	1.885	1.709	1.709	1.678	1.744	1.726	1.726	1.761
YNL129W	0.155	0.155	0.155	0.155	0.155	0.155	0.186	0.186	0.186	0.186	0.186	0.186	0.186	0.186	0.186	0.186	0.186	0.186	0.186	0.186	0.186	0.168	0.168	0.168	0.168	0.168	0.168	0.168	0.203	0.237	0.237	0.237	0.237	0.237	0.237	0.237	0.22	0.237	0.237	0.237	0.268	0.268	0.268	0.268	0.268	0.268	0.321	0.321	0.321
YGL257C	3.749	3.825	3.894	3.894	3.912	3.912	3.929	3.929	3.929	3.929	3.995	4.127	4.176	4.349	4.782	5.109	5.109	5.109	5.179	5.449	5.483	5.483	5.483	5.518	5.518	5.536	5.615	5.615	5.615	5.841	5.841	5.841	5.841	5.841	5.841	5.841	5.841	5.841	5.841	6.008	6.126	6.126	6.126	6.126	6.126	6.126	6.108	6.108	6.108
YLR084C	1.952	1.952	1.952	1.952	1.952	2.018	2.018	2.066	2.066	2.133	2.181	2.164	2.164	2.15	2.313	2.327	2.344	2.344	2.344	2.344	2.31	2.293	2.293	2.293	2.341	2.54	2.575	2.509	2.475	2.475	2.475	2.475	2.44	2.44	2.44	2.422	2.422	2.422	2.422	2.422	2.422	2.422	2.405	2.391	2.395	2.395	2.395	2.475	2.457
YKL099C	5.51	5.51	5.607	5.624	5.694	5.694	5.712	5.761	5.761	5.913	5.913	5.913	5.913	5.913	5.913	5.948	5.948	5.948	5.948	5.948	5.948	5.948	5.948	5.948	5.948	5.948	5.948	5.948	5.948	5.983	5.983	6.07	6.07	6.07	6.07	6.039	6.039	6.039	6.039	6.039	6.039	6.039	6.074	6.074	6.074	6.074	6.074	6.074	6.074
YGR240C	1.871	1.871	1.906	1.906	1.941	1.958	1.958	1.958	1.993	1.993	2.028	2.045	2.063	2.063	2.094	2.094	2.094	2.094	2.094	2.094	2.094	2.094	2.094	2.129	2.129	2.129	2.129	2.129	2.129	2.129	2.129	2.129	2.067	2.115	2.115	2.115	2.115	2.115	2.084	2.084	2.084	2.084	2.084	2.084	2.084	2.084	2.084	2.084	2.053
YLR145W	2.163	2.216	2.216	2.216	2.216	2.216	2.247	2.448	2.501	2.501	2.501	2.633	2.664	2.713	2.713	2.744	2.744	2.775	2.775	2.757	2.775	2.757	2.788	2.788	2.92	2.937	2.868	3.207	3.173	3.173	3.204	3.134	3.227	3.333	3.333	3.333	3.333	3.333	3.333	3.403	3.487	3.487	3.535	3.57	3.622	3.653	3.671	3.671	3.689
YGR015C	1.869	1.869	1.869	1.834	1.834	1.869	1.869	1.869	1.869	1.869	1.89	1.89	1.89	1.89	1.89	1.859	1.859	1.859	1.859	1.714	1.661	1.665	1.665	1.63	1.63	1.665	1.665	1.964	2.161	2.54	2.54	2.54	2.505	2.523	2.492	2.492	2.492	2.492	2.526	2.509	2.509	2.443	2.456	2.456	2.456	2.456	2.456	2.456	2.456
YLL027W	0.201	0.201	0.201	0.201	0.201	0.201	0.201	0.201	0.201	0.201	0.201	0.219	0.219	0.25	0.25	0.25	0.25	0.25	0.25	0.25	0.25	0.25	0.215	0.25	0.25	0.25	0.25	0.25	0.25	0.25	0.25	0.25	0.219	0.219	0.219	0.201	0.201	0.232	0.198	0.198	0.198	0.198	0.198	0.163	0.163	0.229	0.229	0.229	0.229
YNL148C	1.716	1.778	1.892	1.892	1.958	1.976	1.976	1.976	1.976	2.076	2.045	2.045	2.076	2.076	2.111	2.111	2.111	2.111	2.111	2.111	2.111	2.111	2.111	2.129	2.129	2.129	2.129	2.129	2.129	2.129	2.129	2.129	2.129	2.129	2.129	2.129	2.093	2.059	2.059	2.059	2.059	2.059	2.059	2.059	2.059	2.059	2.024	2.024	2.024
YBL046W	3.309	3.309	3.309	3.309	3.309	3.309	3.309	3.309	3.278	3.278	3.278	3.247	3.23	3.23	3.199	3.181	3.181	3.181	3.181	3.181	3.15	3.132	3.031	2.882	2.649	2.631	2.635	2.635	2.701	2.75	2.75	2.75	2.75	2.75	2.719	2.632	2.632	2.632	2.632	2.632	2.632	2.597	2.562	2.562	2.562	2.562	2.562	2.562	2.426
YGR205W	0.868	0.899	0.899	0.899	0.899	0.899	0.899	0.899	0.868	0.868	0.868	0.902	0.902	0.902	0.933	0.933	0.933	0.933	0.933	0.898	0.898	0.829	0.829	0.829	0.877	0.943	0.943	0.943	0.943	0.943	0.943	0.943	0.943	0.943	0.93	0.93	0.93	0.93	0.93	0.93	0.86	0.873	0.873	0.873	0.873	0.873	0.873	0.873	0.873
YPR153W	5.846	5.88	5.647	5.647	5.681	5.681	5.681	5.619	5.554	5.554	5.286	5.366	5.102	5.001	5.001	4.966	4.931	4.574	4.643	4.616	4.514	4.514	4.299	4.299	4.048	3.701	3.653	3.653	3.653	3.636	3.653	3.79	3.821	3.857	3.649	3.649	3.614	3.06	3.14	3.07	3.083	3.083	3.101	3.083	3.083	3.048	3.048	3.048	2.964
YER068W	3.465	3.465	3.447	3.368	3.368	3.337	3.337	3.288	3.204	3.239	3.208	3.208	3.208	3.208	3.208	3.208	3.208	3.172	3.208	3.208	3.277	3.242	3.259	3.259	3.259	3.259	3.259	3.259	3.259	3.259	3.093	3.11	3.031	3.031	2.969	2.969	2.969	2.969	2.969	2.969	2.969	2.902	2.902	2.885	2.885	2.884	2.835	2.967	2.967
YJL059W	1.437	1.437	1.468	1.468	1.468	1.468	1.468	1.468	1.468	1.499	1.499	1.53	1.53	1.53	1.53	1.53	1.53	1.53	1.512	1.512	1.477	1.429	1.429	1.429	1.429	1.429	1.429	1.398	1.398	1.398	1.398	1.367	1.349	1.398	1.398	1.398	1.398	1.398	1.38	1.38	1.38	1.38	1.38	1.398	1.398	1.398	1.398	1.398	1.362
YJL112W	0.097	0.097	0.097	0.097	0.097	0.097	0.132	0.132	0.15	0.15	0.15	0.15	0.15	0.15	0.15	0.15	0.15	0.15	0.15	0.15	0.15	0.167	0.185	0.185	0.185	0.185	0.185	0.185	0.185	0.185	0.185	0.185	0.185	0.268	0.268	0.268	0.268	0.268	0.268	0.268	0.268	0.268	0.268	0.268	0.286	0.317	0.352	0.386	0.386
YLR096W	4.04	4.04	4.04	4.04	4.009	4.009	4.009	4.079	4.079	4.079	4.079	4.079	4.079	4.079	4.079	4.044	4.044	4.044	4.044	4.044	4.044	4.044	4.044	4.044	4.044	3.995	3.961	3.961	3.961	3.961	3.877	3.81	3.81	3.657	3.533	3.499	3.481	3.481	3.481	3.481	3.481	3.481	3.481	3.481	3.463	3.463	3.446	3.446	3.412
YMR113W	3.335	3.141	3.058	2.714	2.627	2.426	2.356	2.39	2.09	2.024	1.924	1.924	1.924	1.823	1.789	1.626	1.456	1.338	1.32	1.338	1.646	1.584	1.768	1.768	1.768	1.768	1.699	1.73	1.386	1.334	1.334	1.334	1.441	1.609	2.488	3.384	3.384	3.419	3.419	3.488	3.488	3.523	3.523	3.523	3.488	3.606	3.575	3.575	3.676
YJL191W	2.671	2.685	2.754	2.803	2.874	3.569	3.6	3.653	3.993	3.993	3.862	3.862	3.862	3.827	3.863	3.915	4.888	4.888	4.954	4.954	5.042	5.291	6.17	6.17	6.579	6.579	6.579	6.579	6.579	6.579	6.579	6.58	6.881	7.389	8.338	8.408	8.408	8.408	8.425	8.425	8.412	8.509	8.509	8.527	8.631	8.631	8.666	8.666	8.701
YLR227C	0.351	0.351	0.382	0.382	0.382	0.413	0.444	0.426	0.426	0.426	0.426	0.426	0.426	0.36	0.36	0.325	0.325	0.325	0.325	0.325	0.325	0.325	0.325	0.325	0.325	0.325	0.325	0.325	0.356	0.356	0.356	0.387	0.387	0.387	0.387	0.352	0.352	0.352	0.383	0.383	0.48	0.497	0.497	0.497	0.497	0.497	0.497	0.497	0.497
YNR024W	1.048	1.082	1.082	1.082	1.082	1.082	1.051	1.051	1.121	1.186	1.186	1.284	1.284	1.284	1.284	1.266	1.284	1.284	1.315	1.415	1.468	1.468	1.468	1.486	1.503	1.503	1.503	1.503	1.534	1.552	1.552	1.552	1.552	1.583	1.583	1.601	1.601	1.601	1.601	1.601	1.601	1.601	1.601	1.601	1.601	1.601	1.566	1.566	1.566
YML024W	5.005	4.939	4.759	4.317	4.286	4.237	4.237	4.237	4.203	4.172	4.106	3.669	3.669	3.669	3.669	3.669	3.669	3.652	3.489	3.455	2.614	2.296	2.063	2.063	1.966	1.838	1.838	1.803	1.519	1.488	1.488	1.454	1.419	1.257	1.191	1.191	1.191	1.191	0.584	0.443	0.307	0.237	0.202	0.202	0.202	0.184	0.184	0.184	0.184
YIL143C	4.656	4.718	4.771	4.771	4.771	4.805	4.805	4.805	4.805	4.805	4.805	4.805	4.805	4.805	4.836	4.819	4.836	4.836	4.836	4.836	4.836	4.836	4.836	4.836	4.836	4.823	4.823	4.823	4.823	4.875	4.875	4.875	4.792	4.774	4.774	4.774	4.774	4.774	4.774	4.74	4.74	4.74	4.722	4.704	4.704	4.704	4.704	4.704	4.704
YOR136W	1.054	1.103	1.103	1.121	1.121	1.138	1.235	1.235	1.235	1.235	1.235	1.235	1.235	1.235	1.2	1.169	1.169	1.023	0.961	0.997	1.081	1.423	1.423	1.423	1.441	1.587	1.587	1.639	1.683	1.718	1.718	1.718	1.855	1.855	1.957	1.957	2.023	2.023	2.023	2.123	2.123	2.473	2.508	2.504	2.504	2.539	2.539	2.556	2.592
YBR082C	1.71	1.71	1.706	1.706	1.758	1.723	1.706	1.775	1.775	1.775	1.74	1.788	1.788	1.785	1.785	1.785	1.785	1.785	1.785	1.762	1.762	1.762	1.762	1.828	1.862	1.994	2.104	2.104	2.135	2.1	2.1	2.1	2.1	2.135	2.135	2.204	2.304	2.322	2.353	2.353	2.388	2.388	2.37	2.339	2.37	2.352	2.37	2.436	2.47
YOL094C	6.254	6.139	6.139	6.139	6.139	6.086	6.051	6.051	6.02	6.016	6.064	6.064	5.756	5.774	5.729	5.729	5.791	5.742	5.76	5.895	5.815	5.85	5.85	5.85	5.85	5.85	6.051	6.051	6.016	5.998	5.998	5.874	5.861	5.826	5.826	5.84	5.822	5.822	5.791	5.791	5.756	5.721	5.756	5.69	5.655	5.655	5.607	5.607	5.249
YDL188C	0.96	0.96	0.96	0.96	0.89	0.819	0.801	0.801	0.801	0.801	0.801	0.801	0.801	0.77	0.682	0.682	0.682	0.682	0.682	0.682	0.682	0.682	0.682	0.682	0.682	0.682	0.682	0.651	0.651	0.651	0.651	0.651	0.651	0.651	0.633	0.633	0.633	0.633	0.633	0.633	0.633	0.633	0.633	0.568	0.568	0.568	0.533	0.533	0.533
YGR058W	0.123	0.192	0.192	0.21	0.21	0.245	0.276	0.293	0.293	0.293	0.293	0.311	0.363	0.381	0.381	0.381	0.381	0.381	0.381	0.416	0.416	0.416	0.416	0.416	0.416	0.416	0.45	0.45	0.45	0.45	0.45	0.45	0.45	0.45	0.503	0.621	0.621	0.621	0.722	0.896	0.949	0.983	1.014	1.014	1.014	1.014	1.014	1.014	1.063
YMR308C	0.018	0.018	0.018	0.018	0.018	0.018	0.018	0.018	0.018	0.018	0.018	0.018	0.018	0.018	0.018	0.018	0.018	0.018	0.018	0.018	0.018	0.018	0.018	0.018	0.018	0.018	0.018	0.018	0.018	0.018	0.018	0.018	0.018	0.018	0.018	0.018	0.018	0.018	0.018	0.018	0.018	0.018	0.018	0.018	0.018	0.018	0.018	0.018	0.018
YOR101W	1.011	1.011	1.011	1.011	1.011	1.011	1.011	1.011	1.011	1.011	1.011	0.976	0.941	0.941	0.941	0.941	0.941	0.941	0.924	0.924	0.927	0.927	0.927	0.893	0.893	0.893	0.893	0.875	0.875	0.875	0.857	0.774	0.743	0.743	0.743	0.743	0.62	0.62	0.527	0.304	0.286	0.251	0.251	0.251	0.22	0.22	0.22	0.22	0.22
YGL203C	0.486	0.486	0.486	0.521	0.521	0.538	0.538	0.538	0.538	0.507	0.507	0.538	0.538	0.538	0.538	0.538	0.538	0.538	0.538	0.538	0.538	0.538	0.538	0.538	0.538	0.538	0.538	0.538	0.538	0.538	0.538	0.538	0.538	0.538	0.538	0.538	0.507	0.507	0.507	0.507	0.507	0.507	0.507	0.507	0.507	0.507	0.507	0.507	0.507
YMR140W	0.43	0.43	0.43	0.461	0.495	0.53	0.53	0.53	0.53	0.53	0.495	0.495	0.495	0.495	0.495	0.495	0.46	0.46	0.46	0.46	0.46	0.478	0.509	0.509	0.509	0.509	0.504	0.504	0.47	0.47	0.47	0.47	0.47	0.47	0.504	0.504	0.504	0.504	0.504	0.504	0.522	0.522	0.522	0.553	0.553	0.553	0.553	0.553	0.571
YPL051W	0.302	0.32	0.32	0.424	0.424	0.459	0.459	0.459	0.459	0.459	0.459	0.424	0.406	0.354	0.354	0.354	0.354	0.403	0.403	0.434	0.434	0.552	0.698	0.812	0.812	0.812	0.812	0.812	0.979	0.979	1.013	1.013	1.013	1.083	1.083	1.066	1.066	1.114	1.114	1.114	1.149	1.184	1.184	1.184	1.267	1.267	1.285	1.316	1.461
YHR113W	4.201	4.434	4.465	4.645	4.715	4.715	4.715	4.715	4.777	4.829	4.895	4.895	4.982	4.982	4.982	5.128	5.322	5.322	5.384	5.384	5.384	5.349	5.287	5.485	5.552	5.587	5.67	5.67	5.736	5.736	5.736	5.754	5.754	5.754	5.754	5.736	5.802	5.802	5.833	5.833	5.833	5.898	5.863	5.863	5.863	5.929	5.929	5.929	5.929
YJL083W	2.405	2.405	2.458	2.492	2.59	2.669	2.669	2.687	2.687	2.705	2.705	2.705	2.705	2.736	2.736	2.736	2.736	2.736	2.736	2.736	2.788	2.788	2.924	2.924	2.924	2.924	2.924	2.924	2.958	2.958	2.958	2.958	2.958	2.958	2.958	2.958	2.958	2.958	2.958	2.976	2.976	2.976	2.976	2.976	2.976	3.007	3.007	3.007	3.007
YOR022C	1.162	1.237	1.237	1.29	1.29	1.29	1.29	1.29	1.29	1.29	1.228	1.228	1.228	1.228	1.197	1.197	1.179	1.214	1.214	1.165	1.165	1.165	1.165	1.165	1.165	1.099	1.029	1.098	1.098	1.098	1.147	1.116	1.116	1.147	1.147	1.164	1.164	1.133	1.133	1.133	1.068	1.068	1.068	1.068	1.085	1.085	1.085	1.085	1.102
YDR079W	0.841	0.91	0.928	0.928	0.893	0.893	0.955	0.955	0.986	1.017	1.017	1.017	1.017	1.017	1.017	1.017	1.017	1.141	1.141	1.141	1.141	1.141	1.141	1.141	1.141	1.141	1.141	1.141	1.061	1.03	1.03	0.999	0.999	0.999	1.131	1.162	1.255	1.255	1.286	1.286	1.286	1.286	1.286	1.286	1.286	1.317	1.33	1.361	1.361
YLR055C	0.053	0.053	0.053	0.053	0.053	0.053	0.053	0.053	0.053	0.035	0.035	0.018	0.018	0.018	0.018	0.018	0.018	0.018	0.018	0.018	0.018	0.018	0.018	0.018	0.018	0.018	0.018	0.018	0.018	0.018	0.018	0.018	0.018	0.018	0.018	0.018	0.018	0.018	0.018	0.018	0.018	0.018	0.018	0.018	0	0	0	0	0
YJR103W	4.909	4.944	4.944	4.944	4.961	4.961	4.832	4.867	4.632	4.548	4.579	4.417	4.448	4.455	4.407	4.441	4.291	4.475	4.475	4.509	4.527	4.496	4.531	4.565	4.565	4.495	4.36	4.307	4.223	4.223	4.223	4.254	4.237	4.237	4.171	4.171	4.171	4.074	4.074	4.039	3.97	3.97	3.183	2.849	2.831	2.831	2.831	2.484	2.448
YIL090W	4.073	4.073	4.073	4.073	4.121	4.052	4.087	4.123	4.123	4.157	4.192	4.192	4.227	4.227	4.261	4.261	4.261	4.55	4.634	4.651	4.731	4.731	4.766	4.766	4.853	4.853	4.871	4.889	4.92	4.92	4.92	4.92	4.92	4.92	4.92	4.92	4.92	4.92	4.92	4.92	4.92	4.954	4.954	4.885	4.885	4.885	4.885	4.885	4.885
YJL041W	5.628	5.663	5.694	5.694	5.725	5.725	5.725	5.756	5.787	5.787	5.804	5.804	5.804	5.804	5.804	5.804	5.839	5.856	5.856	5.856	5.918	5.918	5.918	5.918	5.988	5.988	5.988	5.988	5.988	5.988	5.957	5.939	5.974	6.005	6.005	6.005	5.922	5.904	5.904	5.904	5.904	5.904	5.904	5.904	5.904	5.851	5.851	5.851	5.816
YPL052W	3.573	3.555	3.555	3.555	3.555	3.555	3.573	3.573	3.573	3.608	3.52	3.52	3.489	3.489	3.524	3.524	3.541	3.541	3.541	3.541	3.489	3.489	3.489	3.489	3.489	3.489	3.454	3.454	3.454	3.454	3.42	3.35	3.35	3.35	3.35	3.204	2.975	2.922	2.922	2.922	2.87	2.87	2.786	2.769	2.769	2.786	2.769	2.786	2.786
YJL177W	0.035	0.035	0.035	0.035	0.035	0.035	0.035	0.035	0.035	0.035	0.035	0.035	0.035	0.035	0.035	0.035	0.035	0.035	0.035	0.035	0.035	0.035	0.035	0.035	0.035	0.035	0.035	0.035	0.035	0.035	0.035	0.035	0.035	0.035	0.035	0.035	0.035	0.035	0.035	0.035	0.035	0.035	0.035	0.035	0.035	0.035	0.035	0.035	0.035
YER009W	3.168	3.216	3.234	3.406	3.375	3.566	3.715	3.85	3.819	3.853	3.853	3.853	3.853	3.937	4.086	4.086	4.192	4.302	4.337	4.372	4.372	4.372	4.407	4.407	4.407	4.425	4.425	4.442	4.512	4.512	4.543	4.543	4.574	4.556	4.556	4.556	4.556	4.512	4.752	4.801	4.801	4.801	4.801	4.801	4.801	4.801	4.818	4.853	4.922
YPL194W	0.581	0.581	0.616	0.616	0.515	0.497	0.497	0.497	0.497	0.462	0.462	0.413	0.413	0.413	0.413	0.413	0.431	0.431	0.431	0.431	0.518	0.518	0.58	0.549	0.646	0.646	0.646	0.664	0.629	0.629	0.647	0.647	0.647	0.647	0.647	0.647	0.647	0.647	0.647	0.647	0.647	0.647	0.647	0.647	0.612	0.612	0.543	0.577	0.577
YNL146W	4.844	4.844	4.972	5.09	5.239	5.349	5.668	6.06	6.095	6.289	6.405	6.721	6.721	6.739	6.84	6.976	7.091	7.308	7.612	7.612	7.749	7.78	7.944	7.944	8.079	8.079	8.079	8.113	8.113	8.283	8.283	8.283	8.283	8.283	8.283	8.283	8.283	8.314	8.314	8.314	8.314	8.314	8.314	8.314	8.345	8.345	8.345	8.345	8.38
YPL257W	0.412	0.412	0.412	0.412	0.412	0.412	0.412	0.412	0.412	0.412	0.378	0.378	0.347	0.312	0.232	0.232	0.232	0.232	0.232	0.201	0.201	0.201	0.201	0.232	0.25	0.281	0.281	0.281	0.281	0.281	0.281	0.281	0.281	0.281	0.281	0.281	0.281	0.281	0.281	0.281	0.277	0.277	0.277	0.277	0.277	0.277	0.277	0.277	0.277
YPR181C	11.444	11.444	11.514	11.514	11.531	11.549	11.549	11.514	11.514	11.48	11.48	11.48	11.48	11.445	11.376	11.34	11.288	11.27	11.253	11.187	10.984	10.883	10.734	10.716	10.716	10.668	10.668	10.668	10.668	10.668	10.65	10.546	10.546	10.477	10.477	10.428	10.359	10.359	10.016	9.998	9.928	9.928	9.385	9.385	9.257	9.239	9.187	9.083	9.052
YDR120C	2.668	2.668	2.668	2.668	2.668	2.668	2.668	2.668	2.668	2.668	2.668	2.686	2.686	2.686	2.717	2.735	2.783	2.783	2.749	2.749	2.749	2.749	2.682	2.648	2.648	2.665	2.665	2.665	2.665	2.665	2.647	2.713	2.831	2.831	2.831	2.901	2.901	2.901	2.901	2.901	2.901	2.901	2.901	2.901	2.901	2.901	2.901	2.901	2.901
YDR260C	1.926	2.019	2.072	2.09	2.059	2.059	2.059	2.059	2.077	2.111	2.077	2.094	2.094	2.094	2.094	2.147	2.252	2.287	2.287	2.375	2.375	2.406	2.441	2.441	2.441	2.441	2.441	2.441	2.475	2.475	2.493	2.528	2.494	2.494	2.459	2.477	2.477	2.477	2.477	2.477	2.508	2.508	2.508	2.508	2.508	2.508	2.508	2.508	2.49
YPR062W	3.08	3.08	3.08	3.08	3.067	3.085	3.138	3.138	3.207	3.34	3.68	3.68	3.815	3.833	3.92	3.955	3.955	4.007	3.989	3.989	3.989	3.989	3.989	4.007	4.007	3.972	3.972	3.972	3.955	3.989	3.989	3.972	3.972	3.972	3.972	3.972	3.972	3.972	3.972	3.989	3.989	3.989	3.989	3.989	3.972	3.972	3.972	3.902	3.871
YHL018W	1.174	1.174	1.174	1.192	1.09	1.073	1.006	0.915	0.835	0.835	0.835	0.835	0.616	0.549	0.549	0.549	0.483	0.58	0.58	0.58	0.58	0.802	1.075	1.106	1.141	1.207	1.207	1.207	1.207	1.207	1.207	1.207	1.269	1.252	1.252	1.252	1.269	1.269	1.251	1.251	1.303	1.303	1.303	1.303	1.422	1.527	1.527	1.544	1.631
YHR132C	2.172	2.172	2.207	2.225	2.225	2.225	2.225	2.225	2.225	2.225	2.225	2.29	2.357	2.621	2.621	2.621	2.621	2.587	2.621	2.621	2.621	2.621	2.656	2.656	2.656	2.656	2.656	2.674	2.674	2.674	2.691	2.674	2.674	2.674	2.674	2.674	2.643	2.743	2.761	2.761	2.761	2.761	2.761	2.761	2.761	2.761	2.761	2.761	2.761
YGR005C	2.643	2.678	2.709	2.66	2.66	2.802	2.767	2.767	2.802	2.833	2.891	2.891	2.922	2.891	2.926	2.944	3.093	3.141	3.141	3.141	3.141	3.141	3.124	3.089	3.155	3.224	3.172	3.207	3.594	3.682	3.682	3.613	3.613	3.714	3.714	3.68	3.781	3.781	3.747	3.747	3.747	3.747	3.747	3.747	3.742	3.79	3.804	3.734	3.734
YER051W	1.739	1.739	1.788	1.911	1.911	1.911	1.911	1.893	1.893	1.893	1.893	1.893	1.893	1.893	1.893	1.924	1.942	1.96	1.96	1.96	1.96	2.056	2.056	2.056	2.022	2.022	2.022	2.022	2.022	2.039	2.039	2.039	2.039	2.039	2.039	2.039	2.039	2.057	2.057	2.057	2.057	2.092	2.092	2.092	2.061	2.061	2.061	2.061	2.061
YBR229C	2.697	2.683	2.652	2.652	2.652	2.652	2.686	2.686	2.735	2.717	2.823	2.859	2.89	2.925	3.009	3.058	3.093	3.128	3.128	3.128	3.162	3.197	3.215	3.215	3.18	3.18	3.18	3.18	3.18	3.18	3.18	3.18	3.18	3.18	3.18	3.18	3.145	3.145	3.145	3.145	3.145	3.145	3.128	3.024	3.024	3.041	3.041	3.007	3.007
YDR525W-A	0	0	0	0	0	0	0	0	0	0	0	0	0	0	0	0	0	0	0	0	0	0	0	0	0	0	0	0	0	0	0	0	0	0	0	0	0	0	0	0	0	0	0	0	0	0	0	0	0
YHR032W	2.039	2.039	2.039	1.973	1.973	1.956	1.956	1.956	1.956	1.956	1.956	1.956	1.89	1.89	1.89	1.855	1.838	1.807	1.776	1.758	1.863	1.863	1.863	1.863	1.863	1.897	1.897	1.897	1.897	1.897	1.897	1.932	1.932	1.897	1.897	1.813	1.726	1.66	1.573	1.573	1.604	1.604	1.569	1.569	1.569	1.604	1.604	1.604	1.639
YMR168C	2.477	2.542	2.542	2.781	2.816	2.745	2.744	2.727	2.727	2.727	2.727	2.727	2.727	2.607	2.555	2.537	2.599	2.71	2.803	2.869	2.903	3.018	3.053	3.084	3.084	3.084	3.084	3.084	3.049	3.049	2.983	2.983	2.965	3	3.035	3.035	3.035	3.035	3.035	3.035	2.863	2.845	2.845	2.845	2.845	2.828	2.845	2.845	2.845
YBR074W	1.066	1.066	1.031	1.031	1.031	1.1	1.1	1.1	1.1	1.1	1.1	1.066	1.048	1.048	1.232	1.232	1.232	1.232	1.232	1.232	1.232	1.232	1.232	1.197	1.114	1.096	1.21	1.395	1.482	1.482	1.513	1.544	1.561	1.575	1.575	1.575	1.606	1.64	1.755	1.883	2.132	2.132	2.167	2.167	2.167	2.167	2.136	2.136	2.154
YGR237C	2.477	2.477	2.477	2.408	2.39	2.328	2.328	2.328	2.328	2.328	2.311	2.276	2.241	2.241	2.241	2.241	2.223	2.188	2.188	2.188	2.188	2.188	2.118	2.118	2.118	2.035	1.986	1.986	1.986	1.986	1.986	1.951	1.951	1.951	1.916	1.916	1.916	1.899	1.899	1.899	1.899	1.85	1.85	1.735	1.664	1.45	1.402	1.371	1.336
YKL017C	1.744	1.744	1.744	1.744	1.744	1.744	1.675	1.675	1.675	1.675	1.706	1.706	1.706	1.706	1.706	1.706	1.706	1.675	1.675	1.609	1.609	1.609	1.474	1.474	1.408	1.356	1.356	1.356	1.338	1.32	1.32	1.32	1.32	1.237	1.237	1.303	1.303	1.254	1.254	1.254	1.25	1.232	1.135	1.135	1.135	1.135	1.086	1.086	1.051
YLR244C	1.906	2.02	2.02	2.073	2.195	2.195	2.195	2.195	2.195	2.195	2.177	2.213	2.468	2.468	2.468	2.52	2.52	2.52	2.52	2.987	3.005	3.022	3.022	3.022	3.022	3.04	3.04	3.005	3.005	3.023	3.054	3.054	3.054	3.054	3.036	3.116	3.134	3.165	3.165	3.165	3.182	3.2	3.364	3.545	3.545	3.545	3.563	3.563	3.58
YHR042W	8.01	8.01	8.01	8.01	8.01	8.01	8.01	7.961	8.014	8.031	7.965	8.014	8.014	8.014	8.014	8.156	8.156	8.156	8.156	8.138	8.138	8.138	8.174	8.156	8.156	8.156	8.156	8.156	8.156	8.191	8.191	8.155	8.121	8.121	8.121	8.121	7.917	7.882	7.882	7.371	7.221	7.204	7.186	7.287	7.287	7.287	7.252	7.137	7.087
YBR165W	2.061	2.061	2.061	2.027	2.027	1.992	1.992	1.974	1.974	1.957	1.939	1.939	1.939	1.939	1.939	1.957	1.957	1.891	1.895	1.891	1.891	1.891	1.909	1.909	1.909	1.909	1.94	1.922	1.922	1.922	1.922	1.957	1.992	1.992	1.992	1.992	1.974	1.905	1.905	1.905	1.94	1.94	1.953	1.953	1.953	2.04	1.974	2.04	2.04
YDL072C	0.088	0.088	0.088	0.088	0.088	0.088	0.088	0.088	0.088	0.088	0.088	0.088	0.088	0.088	0.088	0.088	0.088	0.035	0.018	0.018	0	0	0	0	0	0	0.031	0.031	0.031	0.031	0.031	0.031	0.031	0.031	0.031	0.031	0.031	0.031	0.031	0.031	0.153	0.153	0.153	0.187	0.253	0.288	0.288	0.305	0.305
YKR031C	2.936	2.902	2.871	2.871	2.871	2.871	2.871	2.836	2.836	2.854	2.801	2.77	2.77	2.701	2.701	2.701	2.701	2.701	2.666	2.666	2.666	2.666	2.562	2.545	2.509	2.509	2.509	2.509	2.54	2.54	2.54	2.54	2.54	2.54	2.54	2.54	2.54	2.422	2.356	2.356	2.356	2.356	2.307	2.307	2.307	2.206	2.206	2.189	2.189
YKL103C	0.669	0.669	0.703	0.703	0.703	0.703	0.703	0.703	0.703	0.638	0.638	0.589	0.607	0.677	0.677	0.677	0.677	0.694	0.725	0.76	0.76	0.76	0.795	0.795	0.795	0.829	0.829	0.847	0.847	0.781	0.781	0.851	0.851	0.851	0.851	0.851	0.82	0.82	0.82	0.855	0.89	0.926	0.926	0.926	0.891	0.891	0.891	0.891	0.909
YGL215W	1.332	1.332	1.332	1.332	1.332	1.38	1.363	1.432	1.432	1.432	1.45	1.45	1.565	1.565	1.582	1.582	1.582	1.6	1.6	1.6	1.6	1.6	1.6	1.6	1.6	1.6	1.6	1.6	1.6	1.6	1.6	1.618	1.604	1.604	1.604	1.604	1.57	1.57	1.57	1.57	1.57	1.57	1.57	1.57	1.608	1.621	1.691	1.691	1.691
YGR169C-A	6.057	6.206	6.307	6.307	6.408	6.443	6.478	6.713	6.73	6.848	6.848	6.897	6.897	6.897	7.07	7.07	7.088	7.141	7.106	7.137	7.137	7.137	7.137	7.137	7.137	7.071	7.071	7.115	7.115	7.345	7.619	7.672	7.721	7.721	7.738	7.738	7.756	7.756	7.856	7.856	7.856	7.856	7.856	7.856	7.856	7.856	7.856	7.839	7.839
YBR278W	1.179	1.179	1.179	1.117	1.134	1.117	1.117	1.117	1.03	1.03	1.03	1.03	1.03	0.981	0.981	0.981	0.865	0.865	0.865	0.848	0.666	0.666	0.68	0.745	0.807	0.908	0.908	0.926	1.065	1.065	1.065	1.065	1.065	1.065	1.065	1.099	1.134	1.134	1.015	0.997	1.099	1.201	1.219	1.219	1.219	1.284	1.284	1.267	1.301
YMR177W	0.563	0.563	0.563	0.563	0.563	0.563	0.646	0.646	0.646	0.646	0.646	0.646	0.646	0.646	0.646	0.646	0.646	0.646	0.646	0.646	0.646	0.646	0.646	0.628	0.628	0.628	0.628	0.628	0.628	0.628	0.628	0.628	0.611	0.611	0.611	0.611	0.611	0.611	0.611	0.611	0.611	0.611	0.58	0.58	0.58	0.58	0.58	0.58	0.58
YAR002C-A	1.64	1.671	1.671	1.688	1.724	1.793	1.943	2.005	2.005	2.019	2.019	2.019	2.019	2.019	2.019	2.019	2.072	2.037	2.037	2.037	2.054	2.054	2.072	2.107	2.341	2.341	2.341	2.473	2.47	2.501	2.726	2.757	2.757	2.757	2.757	2.757	2.81	2.824	2.912	3.194	3.225	3.225	3.207	3.242	3.242	3.242	3.273	3.273	3.404
YBR111W-A	2.64	2.674	2.705	2.736	2.736	2.882	2.882	2.951	2.951	2.986	3.003	3.003	3.003	3.104	3.003	3.003	3.188	3.702	3.702	3.799	3.799	3.799	3.799	3.799	3.799	3.799	3.799	3.851	3.882	3.913	3.879	3.879	3.879	3.879	3.962	4.131	4.131	4.197	4.197	4.197	4.231	4.245	4.346	4.364	4.364	4.364	4.364	4.43	4.51
YOL124C	0.184	0.184	0.184	0.184	0.184	0.184	0.184	0.184	0.184	0.184	0.184	0.184	0.184	0.215	0.215	0.215	0.268	0.268	0.268	0.285	0.285	0.285	0.285	0.347	0.383	0.383	0.383	0.417	0.417	0.435	0.435	0.466	0.466	0.497	0.532	0.532	0.532	0.532	0.532	0.532	0.532	0.563	0.597	0.597	0.597	0.597	0.597	0.597	0.58
YLR277C	1.048	1.048	1.048	1.048	1.066	1.101	1.101	1.101	1.101	1.101	1.101	1.101	1.101	1.101	1.101	1.101	1.101	1.101	1.136	1.136	1.136	1.167	1.167	1.167	1.167	1.167	1.167	1.167	1.167	1.101	1.101	1.101	1.101	1.101	1.101	1.101	1.101	1.132	1.114	1.114	1.097	1.066	1.066	1.066	1.066	1.066	1.066	1.066	1.066
YFR032C-A	0.283	0.283	0.283	0.283	0.248	0.248	0.248	0.217	0.186	0.186	0.186	0.186	0.186	0.186	0.186	0.186	0.155	0.155	0.155	0.155	0.155	0.155	0.155	0.155	0.155	0.155	0.155	0.155	0.155	0.155	0.155	0.155	0.155	0.124	0.124	0.093	0.093	0.093	0.093	0.093	0.093	0.093	0.093	0.093	0.093	0.093	0.093	0.093	0.093
YER018C	3.651	3.616	3.651	3.651	3.651	3.651	3.669	3.748	3.748	3.748	3.748	3.748	3.766	3.766	3.766	3.766	3.766	3.766	3.766	3.801	3.752	3.739	3.756	3.687	3.652	3.652	3.687	3.687	3.722	3.806	3.806	3.806	3.841	3.841	3.806	3.788	3.788	3.788	3.77	3.77	3.77	3.77	3.77	3.77	3.756	3.69	3.69	3.759	3.725
YCL036W	1.998	1.998	2.015	2.015	2.033	2.033	2.033	2.033	2.033	2.033	2.033	2.033	2.051	2.068	2.068	2.068	2.033	2.033	2.033	2.033	2.046	2.046	2.046	1.998	1.998	1.998	1.998	1.998	1.998	1.967	1.967	1.967	2.001	2.032	2.015	2.015	2.015	2.049	2.049	2.049	2.032	2.032	2.032	2.066	2.084	2.119	2.136	2.136	2.102
YDR518W	1.772	1.825	1.825	1.856	1.786	1.839	1.839	1.839	1.839	1.839	1.839	1.839	1.772	1.772	1.772	1.772	1.738	1.769	1.751	1.751	1.769	1.769	1.769	1.769	1.769	1.769	1.769	1.769	1.769	1.769	1.769	1.769	1.734	1.734	1.734	1.769	1.769	1.803	1.803	1.803	1.803	1.803	1.769	1.769	1.751	1.751	1.716	1.751	1.716
YPL243W	6.932	6.932	6.932	6.963	6.963	6.963	6.963	6.963	6.963	6.963	6.98	6.98	6.998	6.998	7.033	7.016	6.985	6.985	6.985	7.151	7.185	7.168	7.118	7.246	7.59	7.862	8.179	8.179	8.214	8.249	8.267	8.267	8.267	8.267	8.267	8.267	8.333	8.333	8.315	8.315	8.346	8.346	8.311	8.311	8.311	8.294	8.258	8.258	8.258
YBR084C-A	0	0	0	0	0	0	0	0	0	0	0	0	0	0	0	0	0	0	0	0	0	0	0	0	0	0	0	0	0	0	0	0	0	0	0	0	0	0	0	0	0	0	0	0	0	0	0	0	0
YOL142W	10.39	10.39	10.408	10.373	10.373	10.408	10.408	10.408	10.504	10.605	10.64	10.706	10.64	10.64	10.64	10.64	10.64	10.689	10.689	10.658	10.658	10.592	10.592	10.592	10.623	10.623	10.623	10.623	10.623	10.623	10.658	10.623	10.605	10.469	10.451	10.403	10.403	10.403	10.403	10.403	10.403	10.368	10.316	10.083	10.083	10.052	9.983	9.948	9.931
YOR182C	1.538	1.538	1.538	1.521	1.49	1.459	1.424	1.393	1.393	1.393	1.393	1.024	0.975	0.847	0.847	0.847	0.813	0.813	0.813	0.813	0.813	0.813	0.813	0.813	0.813	0.764	0.764	0.576	0.396	0.313	0.251	0.233	0.202	0.202	0.202	0.202	0.202	0.202	0.202	0.202	0.202	0.202	0.202	0.202	0.184	0.184	0.184	0.184	0.184
YJL058C	1.738	1.738	1.738	1.738	1.704	1.704	1.673	1.704	1.707	1.676	1.645	1.645	1.689	1.689	1.689	1.689	1.689	1.702	1.812	1.879	1.879	1.879	1.879	1.879	1.879	1.966	1.83	1.795	1.812	1.812	1.812	1.764	1.795	1.879	1.949	1.98	1.949	1.949	1.949	1.834	1.712	1.59	1.638	1.673	1.854	2.174	2.174	2.174	2.205
YDR424C	2.279	2.296	2.296	2.227	2.292	2.227	2.261	2.497	2.449	2.571	2.682	2.682	2.73	2.73	2.73	2.761	3.319	3.336	3.599	3.705	3.705	3.705	3.705	3.705	3.886	3.817	3.817	4.018	4.352	4.352	4.515	4.515	4.515	4.515	4.542	4.542	4.577	4.577	4.577	4.677	4.986	5.003	5.069	5.069	5.069	5.135	5.117	5.152	5.152
YER131W	1.275	1.275	1.275	1.275	1.275	1.275	1.275	1.275	1.275	1.275	1.275	1.24	1.24	1.24	1.24	1.24	1.24	1.24	1.24	1.24	1.24	1.209	1.209	1.175	1.175	1.175	1.157	1.157	1.157	1.122	1.122	1.122	1.122	1.122	1.122	1.122	1.122	1.122	1.122	1.122	1.122	1.122	1.122	1.122	1.122	1.091	1.091	1.091	1.091
YJR033C	3.072	3.072	2.926	2.873	2.873	2.873	2.873	2.873	2.873	2.873	2.842	2.741	2.741	2.777	2.693	2.693	2.728	2.657	2.692	2.639	2.657	2.657	2.64	2.521	2.52	2.538	2.531	2.531	2.469	2.469	2.635	2.618	2.649	2.631	2.631	2.618	2.6	2.857	2.716	2.817	2.851	2.851	2.782	2.782	2.782	2.782	2.716	2.667	2.836
YFR053C	3.596	3.596	3.596	3.596	3.596	3.596	3.596	3.596	3.596	3.596	3.613	3.613	3.613	3.613	3.613	3.613	3.613	3.613	3.613	3.613	3.613	3.596	3.596	3.529	3.529	3.476	3.454	3.357	3.357	3.357	3.357	3.357	3.375	3.375	3.344	3.344	3.344	3.313	3.313	3.313	3.282	3.282	3.299	3.299	3.299	3.198	3.105	3.105	3.071
YCL057W	7.097	7.097	7.097	7.097	7.097	7.045	6.93	6.899	6.899	6.899	6.899	6.899	6.832	6.832	6.832	6.797	6.779	6.779	6.779	6.779	6.748	6.748	6.585	6.487	6.487	6.452	6.267	6.218	6.117	6.117	6.117	6.117	6.151	6.151	6.151	6.151	6.151	6.116	6.116	6.116	6.116	6.085	6.085	6.085	6.015	5.997	5.98	5.777	5.742
YGL195W	3.65	3.809	3.889	3.99	4.144	4.144	4.209	4.313	4.313	4.313	4.383	4.414	4.414	4.414	4.414	4.414	4.48	4.48	4.48	4.48	4.48	4.48	4.515	4.48	4.48	4.511	4.511	4.493	4.493	4.493	4.493	4.493	4.528	4.528	4.528	4.528	4.528	4.528	4.51	4.479	4.479	4.462	4.462	4.462	4.462	4.462	4.462	4.413	4.413
YDR406W	0.856	0.856	0.821	0.821	0.821	0.821	0.821	0.821	0.821	0.821	0.821	0.821	0.755	0.755	0.737	0.737	0.737	0.737	0.636	0.636	0.636	0.601	0.601	0.552	0.552	0.552	0.552	0.552	0.552	0.552	0.552	0.552	0.552	0.521	0.521	0.521	0.521	0.504	0.451	0.451	0.451	0.486	0.486	0.486	0.434	0.434	0.434	0.434	0.403
YDL205C	4.035	4.066	4.132	4.18	4.216	4.317	4.414	4.449	4.449	4.449	4.449	4.449	4.466	4.466	4.536	4.536	4.536	4.536	4.567	4.567	4.567	4.598	4.615	4.646	4.646	4.577	4.577	4.577	4.577	4.608	4.59	4.59	4.59	4.573	4.573	4.537	4.537	4.573	4.59	4.59	4.59	4.608	4.608	4.778	4.778	4.778	4.76	4.76	4.725
YDL203C	3.653	3.653	3.653	3.57	3.262	3.231	3.231	3.231	3.214	3.214	3.161	3.161	2.883	2.878	2.72	2.716	2.747	2.716	2.799	2.799	3.007	3.007	2.99	2.95	2.835	2.787	2.721	2.547	2.613	2.454	2.524	2.704	2.704	2.6	2.6	2.714	2.502	2.606	2.606	2.64	2.64	2.124	1.612	1.677	1.796	2.13	2.359	2.39	2.39
YFL034C-B	0.228	0.329	0.329	0.329	0.377	0.377	0.377	0.377	0.377	0.377	0.377	0.377	0.377	0.377	0.377	0.36	0.422	0.422	0.422	0.422	0.47	0.47	0.47	0.47	0.532	0.55	0.55	0.585	0.585	0.585	0.585	0.585	0.585	0.585	0.585	0.585	0.585	0.585	0.567	0.567	0.567	0.567	0.567	0.567	0.567	0.567	0.567	0.567	0.567
YER069W	1.526	1.425	1.425	1.425	1.425	1.394	1.394	1.394	1.345	1.376	1.376	1.345	1.345	1.345	1.296	1.265	1.231	1.231	1.231	1.231	1.164	1.164	1.164	1.164	1.164	1.164	1.164	1.147	1.147	1.063	1.077	1.059	1.059	1.059	1.077	0.945	0.831	0.831	0.831	0.8	0.8	0.8	0.8	0.8	0.731	0.731	0.695	0.695	0.695
YLL032C	2.324	2.324	2.324	2.324	2.324	2.341	2.341	2.341	2.376	2.445	2.445	2.445	2.463	2.463	2.463	2.463	2.463	2.463	2.463	2.463	2.463	2.463	2.445	2.445	2.445	2.48	2.48	2.48	2.498	2.568	2.568	2.637	2.637	2.637	2.637	2.637	2.602	2.602	2.571	2.554	2.554	2.536	2.518	2.483	2.483	2.518	2.5	2.465	2.4
YPR091C	0.584	0.584	0.584	0.584	0.584	0.553	0.553	0.553	0.553	0.553	0.553	0.553	0.588	0.588	0.57	0.57	0.57	0.605	0.605	0.605	0.574	0.574	0.525	0.49	0.473	0.438	0.504	0.504	0.504	0.504	0.504	0.504	0.504	0.504	0.504	0.469	0.5	0.5	0.5	0.5	0.5	0.5	0.482	0.521	0.521	0.521	0.521	0.521	0.521
YGL115W	0.667	0.667	0.633	0.584	0.584	0.584	0.584	0.584	0.584	0.584	0.584	0.584	0.615	0.633	0.685	0.685	0.685	0.685	0.703	0.703	0.703	0.72	0.72	0.72	0.72	0.72	0.72	0.72	0.751	0.751	0.751	0.751	0.734	0.751	0.751	0.751	0.751	0.751	0.782	0.782	0.782	0.782	0.782	0.782	0.782	0.782	0.782	0.782	0.782
YML070W	2.132	2.201	2.201	2.25	2.284	2.284	2.284	2.319	2.304	2.388	3.428	3.547	3.966	4.001	4.036	4.036	4.5	4.5	4.632	4.632	4.684	4.684	4.715	4.749	4.749	4.78	4.832	4.832	4.832	4.867	4.867	4.902	4.902	4.902	4.915	4.897	5.032	5.032	5.032	5.119	5.251	5.335	5.335	5.335	5.366	5.4	5.4	5.4	5.4
YDR168W	1.15	1.181	1.181	1.215	1.184	1.184	1.184	1.15	1.115	1.15	1.07	1.07	1.07	1.07	1.052	1.035	1.018	1.018	1.066	1.084	1.102	1.154	1.154	1.258	1.258	1.276	1.307	1.359	1.359	1.359	1.359	1.328	1.293	1.258	1.223	1.192	1.192	1.192	1.307	1.289	1.289	1.289	1.271	1.254	1.209	1.16	1.111	1.111	1.16
YOL020W	0	0	0	0	0	0	0	0	0	0	0	0	0	0	0	0	0	0	0	0	0	0	0	0	0	0	0	0	0	0	0	0	0	0	0	0	0	0	0	0	0	0	0	0	0	0	0	0	0
YLR127C	2.046	1.994	1.976	2.007	2.007	2.007	2.007	2.007	2.007	2.007	2.007	2.007	2.007	2.007	2.007	1.972	1.972	1.972	1.955	1.972	1.924	1.924	1.858	1.806	1.837	1.802	1.864	1.899	1.798	1.764	1.711	1.711	1.677	1.659	1.659	1.492	1.545	1.416	1.481	1.481	1.481	1.481	1.481	1.464	1.464	1.464	1.495	1.188	1.184
YGR274C	0.514	0.531	0.5	0.5	0.5	0.5	0.5	0.5	0.43	0.412	0.408	0.408	0.408	0.408	0.408	0.443	0.443	0.443	0.505	0.505	0.505	0.532	0.532	0.568	0.568	0.568	0.568	0.568	0.585	0.634	0.669	0.704	0.704	0.704	0.704	0.735	0.735	0.753	0.784	0.784	0.784	0.784	0.784	0.766	0.731	0.731	1.046	1.064	1.601
YPL110C	3.97	4.093	4.127	4.211	4.228	4.228	4.228	4.228	4.228	4.228	4.228	4.228	4.228	4.144	4.144	4.144	4.144	4.144	4.144	4.144	4.144	4.144	4.144	4.144	4.144	4.144	4.144	4.144	4.144	4.144	4.109	4.091	4.091	4.091	4.091	4.091	4.091	4.06	3.928	3.928	3.893	3.893	3.893	3.893	3.893	3.893	3.844	3.844	3.844
YER144C	4.627	4.646	4.695	4.695	4.868	4.903	4.921	4.886	4.886	4.886	4.886	4.852	4.852	4.887	4.887	4.887	4.988	4.988	5.019	5.037	5.006	5.006	4.936	4.902	4.919	4.919	4.919	4.95	4.95	4.95	4.95	4.95	4.95	4.95	4.95	4.968	4.986	5.034	5	5.034	5.034	5.034	5.034	5.038	5.038	5.051	5.073	5.073	5.073
YLR443W	3.081	3.13	3.234	3.265	3.282	3.282	3.331	3.362	3.362	3.445	3.48	3.48	3.48	3.48	3.48	3.48	3.577	3.559	3.559	3.722	3.722	3.722	3.757	3.757	3.757	3.878	3.962	3.927	4.21	4.435	4.469	4.469	4.469	4.469	4.487	4.452	4.452	4.452	4.452	4.452	4.452	4.452	4.452	4.452	4.421	4.435	4.435	4.435	4.386
YBR217W	0.842	0.908	0.987	0.969	0.969	0.969	0.934	0.847	0.852	1.015	1.032	1.032	1.05	1.081	1.063	1.063	1.099	1.284	1.284	1.336	1.405	1.405	1.392	1.41	1.41	1.41	1.392	1.392	1.444	1.511	1.511	1.545	1.594	1.612	1.612	1.612	1.612	1.643	1.625	1.844	2.06	2.166	2.166	2.166	2.166	2.179	2.364	2.364	2.364
YBR130C	2.03	2.048	2.101	2.55	2.55	2.55	2.731	2.749	2.798	2.798	2.798	2.798	2.798	2.798	2.798	2.846	2.899	2.899	2.916	2.916	3	3.146	3.146	3.146	3.146	3.146	3.18	3.18	3.198	3.216	3.216	3.216	3.216	3.233	3.233	3.216	3.216	3.216	3.216	3.251	3.216	3.216	3.181	3.198	3.198	3.18	3.167	3.154	3.154
YGL107C	4.562	4.597	4.597	4.597	4.597	4.597	4.597	4.597	4.597	4.548	4.548	4.548	4.531	4.531	4.583	4.632	4.632	4.632	4.701	4.701	4.719	4.649	4.649	4.631	4.565	4.565	4.582	4.582	4.582	4.582	4.582	4.582	4.582	4.635	4.617	4.617	4.617	4.617	4.599	4.599	4.568	4.551	4.498	4.498	4.433	4.433	4.498	4.498	4.498
YDR138W	0.832	0.832	0.832	0.832	0.832	0.832	0.898	0.898	0.898	0.898	0.898	0.898	0.898	0.898	0.898	0.898	0.898	0.929	0.946	0.946	0.946	0.946	0.946	0.946	0.946	0.946	0.946	0.946	0.946	0.946	0.946	0.915	0.915	0.915	0.915	0.915	0.915	0.915	0.915	0.915	0.915	0.915	0.933	0.933	0.933	0.933	0.933	0.933	0.933
YKR053C	0.563	0.659	0.659	0.746	0.781	0.816	0.816	0.816	0.816	0.816	0.85	0.868	0.886	0.921	0.921	0.921	0.921	0.921	0.921	0.921	0.921	0.921	0.921	0.939	0.939	0.939	0.904	0.904	0.904	0.904	0.886	0.921	0.921	0.903	0.903	0.903	0.903	0.903	0.903	0.834	0.834	0.852	0.852	0.852	0.852	0.852	0.852	0.852	0.883
YBR037C	1.615	1.615	1.581	1.581	1.581	1.581	1.581	1.598	1.528	1.546	1.511	1.477	1.442	1.424	1.39	1.39	1.355	1.324	1.306	1.306	1.306	1.258	1.258	1.258	1.139	1.098	1.115	1.181	1.233	1.233	1.233	1.233	1.233	1.216	1.198	1.198	1.216	1.181	1.181	1.129	1.067	1.067	0.983	0.983	0.913	0.913	0.913	0.86	0.829
YLR421C	3.409	3.422	3.422	3.453	3.453	3.471	3.506	3.488	3.572	3.572	3.606	3.606	3.655	3.655	3.655	3.655	3.655	3.655	3.655	3.69	3.721	3.721	3.721	3.721	3.721	3.721	3.721	3.721	3.721	3.721	3.721	3.704	3.704	3.686	3.721	3.721	3.721	3.721	3.756	3.756	3.676	3.676	3.676	3.641	3.641	3.606	3.553	3.491	3.509
YCR066W	0.552	0.285	0.285	0.181	0.181	0.181	0.181	0.181	0.181	0.15	0.15	0.185	0.203	0.203	0.203	0.203	0.203	0.265	0.299	0.334	0.334	0.334	0.334	0.365	0.365	0.365	0.365	0.4	0.4	0.4	0.417	0.417	0.417	0.386	0.386	0.386	0.386	0.386	0.386	0.369	0.369	0.369	0.369	0.369	0.369	0.369	0.369	0.469	0.562
YDR461C-A	5.842	5.873	5.873	5.907	5.925	5.969	6.018	6.19	6.221	6.221	6.221	6.221	6.221	6.239	6.257	6.257	6.361	6.361	6.361	6.361	6.361	6.361	6.378	6.378	6.409	6.44	6.423	6.423	6.423	6.493	6.597	6.631	6.662	6.662	6.593	6.593	6.558	6.524	6.471	6.489	6.489	6.454	6.454	6.454	6.454	6.489	6.489	6.524	6.593
YDR277C	0.579	0.579	0.531	0.513	0.513	0.495	0.495	0.575	0.606	0.668	0.668	0.668	0.668	0.668	0.668	0.637	0.619	0.619	0.619	0.619	0.619	0.619	0.619	0.585	0.616	0.581	0.581	0.581	0.581	0.581	0.581	0.581	0.581	0.581	0.581	0.581	0.581	0.581	0.581	0.581	0.581	0.581	0.581	0.563	0.563	0.563	0.563	0.563	0.563
YPR113W	3.126	3.126	3.126	3.126	3.126	3.126	3.126	3.126	3.143	3.143	3.078	3.078	2.963	2.932	2.901	2.901	2.836	2.836	2.734	2.699	2.699	2.699	2.632	2.615	2.562	2.562	2.562	2.562	2.562	2.562	2.562	2.514	2.514	2.514	2.452	2.452	2.372	2.142	2.094	2.028	2.028	2.063	2.063	2.063	2.063	2.081	1.915	1.915	1.915
YBR004C	1.634	1.634	1.665	1.615	1.598	1.598	1.598	1.469	1.469	1.348	1.786	2.261	2.261	2.261	2.261	2.314	2.349	2.415	2.415	2.415	2.415	2.397	2.397	2.415	2.415	2.45	2.38	2.345	2.345	2.345	2.311	2.311	2.311	2.345	2.328	2.345	2.376	2.376	2.376	2.376	2.376	2.376	2.477	2.494	2.481	2.481	2.481	2.412	2.412
YGL083W	1.889	1.889	2.132	2.132	2.114	2.114	2.097	2.097	2.097	2.097	2.079	2.079	2.079	2.079	2.079	2.079	2.079	2.079	2.079	2.079	2.079	2.048	2.114	2.114	2.114	2.114	2.114	2.114	2.148	2.183	2.201	2.201	2.201	2.232	2.232	2.232	2.232	2.232	2.232	2.201	2.235	2.235	2.235	2.235	2.235	2.235	2.235	2.204	2.187
YKL137W	1.761	1.761	1.726	1.726	1.726	1.845	2.047	2.065	2.065	2.096	2.114	2.097	2.1	2.1	2.1	2.301	2.301	2.367	2.367	2.463	2.556	2.57	2.82	2.935	2.966	2.966	2.969	2.969	3.133	3.322	3.322	3.322	3.322	3.322	3.34	3.358	3.427	3.462	3.423	3.423	3.423	3.423	3.423	3.437	3.437	3.437	3.392	3.392	3.392
YPL274W	0.847	0.847	0.847	0.847	0.847	0.812	0.812	0.812	0.843	0.843	0.794	0.922	0.94	0.94	0.94	0.94	0.94	0.94	0.94	0.958	0.958	0.958	0.958	0.958	0.958	0.958	0.958	0.975	0.975	0.957	0.957	0.957	0.926	0.926	0.926	0.926	0.926	0.891	0.891	0.873	0.873	0.891	0.922	0.922	0.922	0.86	0.829	0.798	0.798
YPL041C	1.043	1.043	1.043	1.026	0.995	1.012	1.012	0.981	0.964	0.964	0.964	0.933	0.967	0.967	0.901	0.852	0.852	0.852	0.852	0.818	0.818	0.818	0.782	0.703	0.686	0.79	0.79	0.79	0.79	0.855	0.855	0.855	0.855	0.855	0.855	0.873	0.873	0.873	0.873	0.838	0.838	0.838	0.838	0.838	0.838	0.807	0.789	0.789	0.838
YGL082W	2.039	2.039	2.205	2.205	2.205	2.205	2.323	2.323	2.354	2.425	2.439	2.439	2.47	2.47	2.47	2.47	2.47	2.47	2.47	2.47	2.47	2.47	2.47	2.47	2.47	2.539	2.539	2.574	2.539	2.539	2.556	2.556	2.556	2.556	2.556	2.556	2.556	2.556	2.556	2.591	2.573	2.573	2.573	2.573	2.573	2.608	2.608	2.608	2.608
YHR047C	1.512	1.459	1.477	1.38	1.38	1.38	1.38	1.249	0.891	0.821	0.821	0.803	0.869	0.988	1.788	1.841	1.928	1.928	1.946	2.099	2.099	2.099	2.217	2.489	2.643	2.96	2.996	2.996	2.996	2.996	3.027	3.027	3.234	3.234	3.269	3.269	3.269	3.3	3.3	3.488	3.687	4.27	4.524	4.524	4.558	4.558	4.572	4.699	5
YDR314C	0.957	0.939	0.939	0.939	0.939	0.939	0.956	0.956	0.956	0.956	0.991	0.991	0.942	0.863	0.866	0.866	0.866	0.866	0.849	0.831	0.831	0.831	0.831	0.831	0.796	0.796	0.813	0.779	0.779	0.779	0.779	0.699	0.687	0.652	0.721	0.756	0.756	0.756	0.791	0.879	0.993	0.993	1.104	1.139	1.139	1.139	1.192	1.376	1.394
YLR451W	2.284	2.284	2.318	2.318	2.318	2.318	2.318	2.371	2.371	2.458	2.458	2.458	2.458	2.458	2.458	2.458	2.458	2.458	2.492	2.492	2.475	2.51	2.541	2.541	2.472	2.472	2.472	2.472	2.472	2.506	2.506	2.506	2.506	2.524	2.542	2.542	2.507	2.507	2.454	2.454	2.523	2.506	2.488	2.523	2.54	2.54	2.54	2.54	2.54
YPL097W	2.073	2.073	2.038	2.038	2.007	2.021	2.021	2.056	2.073	2.073	2.073	1.743	1.681	1.681	1.615	1.65	1.632	1.632	1.649	1.667	1.432	1.481	1.384	1.384	1.418	1.418	1.383	1.365	1.365	1.348	1.348	1.264	1.333	1.368	1.469	2.807	2.807	2.842	2.842	2.842	2.842	2.842	2.93	2.912	2.912	2.912	2.912	2.912	2.912
YOL136C	1.513	1.495	1.513	1.513	1.513	1.513	1.513	1.478	1.478	1.478	1.478	1.478	1.478	1.478	1.478	1.478	1.478	1.496	1.496	1.496	1.465	1.465	1.465	1.465	1.465	1.447	1.482	1.482	1.482	1.451	1.451	1.451	1.451	1.451	1.451	1.433	1.433	1.433	1.433	1.329	1.294	1.197	1.197	1.179	1.179	1.179	1.179	1.179	1.179
YDL115C	0.669	0.669	0.669	0.669	0.669	0.669	0.669	0.669	0.669	0.669	0.669	0.669	0.669	0.669	0.669	0.669	0.669	0.669	0.669	0.669	0.669	0.669	0.7	0.762	0.762	0.811	0.811	0.811	0.811	0.845	0.894	0.894	0.894	0.894	0.894	0.894	0.929	0.929	0.929	0.929	0.929	0.929	0.929	0.929	0.929	0.929	0.929	0.929	0.929
YPR071W	0.595	0.595	0.595	0.595	0.595	0.595	0.595	0.595	0.595	0.595	0.577	0.577	0.577	0.577	0.577	0.577	0.577	0.577	0.577	0.577	0.577	0.577	0.577	0.577	0.577	0.577	0.543	0.481	0.481	0.481	0.481	0.481	0.481	0.481	0.463	0.463	0.463	0.463	0.463	0.463	0.463	0.463	0.463	0.432	0.45	0.45	0.45	0.45	0.45
YNL081C	1.387	1.387	1.387	1.405	1.436	1.436	1.405	1.405	1.405	1.405	1.436	1.471	1.471	1.471	1.471	1.471	1.471	1.506	1.506	1.506	1.541	1.541	1.541	1.559	1.559	1.559	1.528	1.528	1.607	1.607	1.607	1.625	1.625	1.625	1.621	1.621	1.726	1.837	1.933	1.899	1.934	2.004	2.075	2.075	2.075	2.075	2.075	2.075	2.075
YIL026C	0.915	1.008	1.008	1.043	1.077	1.077	1.108	1.108	1.126	1.144	1.144	1.144	1.144	1.178	1.213	1.213	1.213	1.262	1.262	1.262	1.262	1.262	1.262	1.262	1.262	1.331	1.331	1.331	1.313	1.313	1.313	1.362	1.397	1.397	1.415	1.415	1.415	1.415	1.433	1.433	1.433	1.415	1.415	1.384	1.402	1.402	1.464	1.464	1.512
YJL127C-B	1.275	1.323	1.323	1.323	1.292	1.292	1.292	1.292	1.292	1.239	1.239	1.239	1.274	1.274	1.274	1.274	1.274	1.186	1.186	1.186	1.006	0.972	1.006	1.006	1.041	1.155	1.155	1.155	1.186	1.186	1.186	1.186	1.186	1.186	1.186	1.186	1.186	1.186	1.152	1.187	1.187	1.187	1.187	1.169	1.169	1.169	1.204	1.186	1.186
YMR182C	0	0	0	0	0	0	0	0	0	0	0	0	0	0	0	0	0.035	0.035	0.035	0.035	0.035	0.035	0.035	0.035	0.035	0.035	0.035	0.035	0.035	0.035	0.035	0.035	0.035	0.035	0.035	0.035	0.053	0.053	0.053	0.053	0.088	0.088	0.088	0.088	0.088	0.088	0.088	0.088	0.088
YIL159W	0.886	0.886	0.886	0.886	0.917	0.917	0.917	0.917	0.917	0.917	0.917	0.917	0.917	0.917	0.917	0.917	0.917	0.917	0.917	0.917	0.917	0.917	0.917	0.917	0.917	0.917	0.917	0.917	0.917	0.899	0.899	0.899	0.899	0.899	0.899	0.868	0.837	0.837	0.837	0.82	0.82	0.82	0.82	0.82	0.82	0.785	0.785	0.733	0.733
YDL185W	6.918	6.949	6.914	6.914	6.914	6.914	6.896	6.862	6.727	6.661	6.592	6.592	6.494	6.459	6.459	6.459	6.476	6.458	6.427	6.427	6.462	6.409	6.374	6.357	6.357	6.322	6.322	6.211	6.158	6.162	6.144	6.144	6.214	6.248	6.213	6.213	6.299	6.23	6.265	6.233	6.251	6.268	6.285	6.133	6.15	6.15	6.116	6.067	6.085
YLR247C	1.005	1.539	1.539	1.539	1.606	1.712	1.865	1.865	1.936	2.186	2.186	2.221	2.221	2.221	2.221	2.287	2.503	2.569	2.569	2.569	2.569	2.569	2.569	2.604	2.604	2.604	2.604	2.604	2.635	2.635	2.635	2.635	2.635	2.635	2.635	2.635	2.635	2.635	2.635	2.635	2.683	2.683	2.701	2.701	2.701	2.736	2.736	2.754	2.785
YLR363C	2.601	2.705	2.705	2.968	2.95	3.047	3.28	3.262	3.297	3.297	3.262	3.262	3.228	3.293	3.293	3.363	3.425	3.39	3.39	3.408	3.408	3.408	3.442	3.542	3.639	3.754	3.754	3.754	3.754	3.771	3.771	3.771	3.771	3.771	3.771	3.771	3.789	3.789	3.789	3.789	3.789	3.789	3.807	3.807	3.807	3.807	3.754	3.754	3.754
YKL100C	1.494	1.494	1.494	1.511	1.494	1.494	1.459	1.459	1.428	1.428	1.428	1.446	1.446	1.446	1.477	1.494	1.596	1.579	1.676	1.676	1.673	1.673	1.673	1.686	1.686	1.686	1.738	1.738	1.721	1.721	1.721	1.721	1.721	1.734	1.769	1.769	1.769	1.769	1.769	1.769	1.769	1.8	1.836	1.836	1.836	1.836	1.805	1.822	1.858
YJL066C	5.129	5.164	5.195	5.209	5.24	5.191	5.191	5.209	5.278	5.278	5.278	5.278	5.243	5.243	5.243	5.243	5.243	5.243	5.243	5.209	5.226	5.004	5.018	4.982	4.912	4.912	4.789	4.772	4.789	4.674	4.674	4.674	4.674	4.605	4.57	4.469	4.435	4.365	4.365	4.259	4.077	4.042	4.042	4.083	4.246	4.089	4.12	4.072	4.103
YFR040W	2.747	2.765	2.796	2.844	2.844	2.775	2.775	2.723	2.723	2.554	2.554	2.585	2.567	2.636	2.636	2.354	2.458	2.458	2.562	2.659	2.492	2.492	2.509	2.509	2.342	2.22	2.45	2.38	2.411	2.297	2.517	2.531	2.614	3.194	3.692	4.2	4.349	4.349	4.349	4.519	4.519	4.519	4.633	4.633	4.865	5.031	5.014	5.045	5.009
YOL159C	1.17	1.17	1.17	1.17	1.17	1.17	1.205	1.205	1.205	1.326	1.458	1.541	1.541	1.541	1.541	1.541	1.541	1.541	1.541	1.541	1.541	1.541	1.51	1.51	1.607	1.638	1.731	1.731	1.731	1.731	1.731	1.731	1.696	1.696	1.696	1.696	1.889	1.889	1.889	1.889	1.889	1.889	1.924	1.924	1.924	1.955	1.951	1.951	1.982
YGL207W	2.28	2.28	2.346	2.346	2.38	2.411	2.447	2.447	2.464	2.464	2.548	2.583	2.583	2.583	2.583	2.583	2.583	2.601	2.601	2.601	2.601	2.601	2.601	2.601	2.531	2.531	2.531	2.531	2.513	2.513	2.513	2.513	2.513	2.513	2.513	2.548	2.548	2.548	2.548	2.548	2.548	2.551	2.551	2.534	2.498	2.481	2.481	2.481	2.481
YPL167C	0.734	0.734	0.734	0.734	0.682	0.682	0.713	0.695	0.713	0.775	0.775	0.775	0.841	0.806	0.806	0.819	0.837	0.837	0.872	0.872	0.872	0.872	0.872	0.872	0.872	0.854	0.854	0.854	0.854	0.854	0.854	0.854	0.854	0.854	0.923	0.923	0.923	0.906	0.906	0.906	0.906	0.906	0.937	0.937	1.002	1.038	1.103	1.401	1.419
YGR143W	0.751	0.751	0.751	0.768	0.768	0.768	0.768	0.768	0.768	0.768	0.768	0.768	0.768	0.768	0.768	0.768	0.768	0.768	0.768	0.768	0.768	0.768	0.768	0.768	0.737	0.737	0.737	0.737	0.737	0.737	0.737	0.737	0.737	0.737	0.737	0.737	0.755	0.755	0.755	0.755	0.755	0.755	0.755	0.755	0.755	0.724	0.724	0.724	0.724
YDR425W	6.68	6.357	6.357	6.357	6.023	6.093	6.128	5.788	5.788	5.739	5.453	5.29	5.29	4.829	4.728	4.662	4.582	4.582	4.6	4.203	4.238	4.189	4.189	4.189	3.862	3.66	3.625	2.576	2.273	2.27	2.252	2.318	2.283	2.249	2.266	2.231	2.231	2.169	2.064	1.834	1.64	1.64	1.762	2.007	2.257	2.468	2.485	2.451	2.468
YGL062W	1.059	1.059	1.059	1.059	1.059	1.059	1.059	1.059	1.059	1.059	1.059	1.059	1.059	1.059	0.958	0.857	0.857	0.857	0.857	0.857	0.857	0.839	0.77	0.571	0.443	0.245	0.211	0.211	0.211	0.211	0.211	0.211	0.211	0.211	0.211	0.211	0.211	0.211	0.211	0.211	0.211	0.141	0.123	0.123	0.123	0.123	0.123	0.123	0.123
YPR102C	0.168	0.168	0.084	0.053	0.053	0.053	0.053	0.053	0.053	0.084	0.084	0.066	0.066	0.066	0.066	0.066	0.066	0.066	0.066	0.066	0.066	0.066	0.066	0.066	0.066	0.066	0.066	0.066	0.066	0.066	0.066	0.066	0.066	0.066	0.066	0.066	0.066	0.066	0.066	0.066	0.066	0.066	0.066	0.066	0.066	0.066	0.066	0.066	0.066
YDR115W	9.355	9.355	9.32	9.32	9.285	9.285	8.786	8.768	8.803	8.768	8.698	8.698	8.698	8.664	8.646	8.341	7.799	7.688	7.688	7.483	7.465	7.274	7.274	7.274	7.019	6.845	6.845	6.78	6.78	6.78	6.749	6.374	6.277	5.492	5.325	5.263	5.245	5.245	5.064	4.332	3.99	3.598	3.563	3.563	3.563	3.563	3.563	3.532	3.532
YNL025C	0.861	0.861	0.861	0.826	0.826	0.826	0.844	0.862	0.862	0.862	0.862	0.862	0.862	0.862	0.862	0.862	0.862	0.862	0.862	0.862	0.862	0.862	0.862	0.862	0.862	0.862	0.862	0.827	0.827	0.809	0.809	0.809	0.809	0.809	0.809	0.809	0.809	0.809	0.792	0.792	0.792	0.792	0.774	0.774	0.774	0.774	0.673	0.673	0.638
YJR092W	2.438	2.438	2.438	2.438	2.42	2.42	2.386	2.386	2.337	2.337	2.284	2.266	2.266	2.266	2.266	2.266	2.266	2.249	2.249	2.179	2.13	2.026	2.026	2.026	2.026	2.026	1.977	1.977	1.911	1.876	1.876	1.876	1.876	1.073	1.068	1.008	1.162	1.162	1.228	1.228	1.281	1.166	1.281	1.281	1.281	1.281	1.136	1.219	1.219
YGL148W	1.048	1.017	1.034	1.052	1.052	1.052	1.052	1.052	1.017	1.017	1.017	1.017	1.017	1.017	1.052	1.052	1.101	1.136	1.154	1.154	1.154	1.154	1.171	1.171	1.102	1.102	1.05	1.05	1.05	1.05	1.05	1.05	1.05	1.05	1.05	1.067	1.067	1.081	1.081	1.15	1.15	1.15	1.15	1.15	1.15	1.168	1.168	1.168	1.168
YJR015W	1.453	1.453	1.453	1.546	1.546	1.546	1.515	1.549	1.496	1.448	1.448	1.448	1.583	1.583	1.583	1.683	1.683	1.648	1.762	1.762	1.727	1.727	1.727	1.693	1.662	1.662	1.609	1.627	1.609	1.627	1.627	1.627	1.627	1.596	1.596	1.596	1.596	1.596	1.596	1.596	1.614	1.631	1.631	1.631	1.631	1.631	1.631	1.649	1.732
YEL029C	1.585	1.585	1.585	1.585	1.536	1.536	1.536	1.567	1.598	1.598	1.598	1.598	1.577	1.577	1.58	1.58	1.58	1.58	1.677	1.729	1.8	1.8	1.818	1.818	1.818	1.787	1.787	1.821	1.821	1.839	1.905	1.905	1.905	1.954	1.954	1.954	1.985	1.967	1.967	2.038	2.139	2.139	2.139	2.139	2.17	2.17	2.17	2.17	2.25
YGL032C	0.25	0.263	0.263	0.263	0.263	0.263	0.263	0.263	0.215	0.215	0.215	0.215	0.215	0.215	0.215	0.215	0.18	0.18	0.18	0.18	0.18	0.18	0.114	0.114	0.114	0.114	0.114	0.114	0.114	0.114	0.114	0.114	0.114	0.114	0.114	0.114	0.114	0.114	0.114	0.097	0.176	0.207	0.238	0.238	0.238	0.238	0.204	0.204	0.204
YBR156C	1.027	1.169	1.204	1.437	1.437	1.455	1.638	1.638	1.708	1.76	1.813	1.844	1.844	1.844	1.862	1.932	1.932	1.997	1.997	1.997	1.997	2.028	2.098	2.098	2.098	2.133	2.133	2.133	2.133	2.164	2.216	2.199	2.199	2.199	2.199	2.199	2.233	2.233	2.268	2.303	2.303	2.303	2.303	2.334	2.334	2.334	2.334	2.334	2.316
YML016C	2.418	2.47	2.98	2.949	2.949	3.053	3.216	3.234	3.234	3.13	3.13	3.13	3.13	3.13	3.095	3.13	3.13	3.214	3.28	3.297	3.297	3.297	3.35	3.35	3.35	3.35	3.367	3.367	3.402	3.402	3.402	3.402	3.402	3.402	3.402	3.402	3.353	3.353	3.353	3.353	3.371	3.371	3.371	3.371	3.371	3.371	3.406	3.437	3.437
YIL130W	2.342	2.355	1.864	1.311	1.21	1.289	1.289	1.289	1.253	1.236	1.271	1.107	1.344	1.578	1.647	1.683	2.195	3.047	3.1	3.135	3.135	3.135	3.166	3.201	3.232	3.263	3.281	3.365	3.431	3.643	4.059	4.059	4.09	4.231	4.231	4.231	4.197	4.214	4.315	4.315	4.395	4.395	4.395	4.395	4.43	4.492	4.666	4.697	4.697
YLR272C	0.614	0.614	0.614	0.583	0.583	0.583	0.583	0.583	0.583	0.583	0.583	0.583	0.583	0.583	0.583	0.583	0.583	0.583	0.583	0.416	0.416	0.416	0.416	0.416	0.416	0.416	0.416	0.416	0.416	0.416	0.416	0.416	0.416	0.416	0.416	0.447	0.447	0.447	0.412	0.412	0.412	0.412	0.412	0.412	0.412	0.412	0.412	0.381	0.381
YMR019W	1.187	1.187	1.205	1.257	1.368	1.416	1.658	1.658	1.689	1.689	1.707	1.707	1.707	1.707	1.707	1.707	1.707	1.707	1.707	1.707	1.738	1.769	1.787	1.818	1.818	1.818	1.818	1.849	1.849	1.897	2.008	2.145	2.295	2.295	2.26	2.26	2.26	2.26	2.326	2.326	2.326	2.326	2.326	2.374	2.374	2.374	2.374	2.374	2.343
YOL140W	0.936	0.936	0.902	0.967	0.967	0.967	0.985	0.95	0.95	0.95	0.95	0.95	0.95	0.95	0.881	0.894	0.894	0.912	0.877	0.912	0.912	0.891	0.891	0.953	0.919	0.919	0.919	0.919	0.888	0.94	0.971	0.971	1.006	1.04	1.04	1.04	1.04	1.04	1.04	1.04	1.04	1.164	1.182	1.182	1.182	1.182	1.182	1.151	1.151
YDR319C	1.831	1.831	1.813	1.813	1.813	1.796	1.796	1.796	1.809	1.809	1.84	1.84	1.822	1.822	1.822	1.805	1.822	1.889	1.906	1.906	1.906	1.906	1.906	1.941	1.941	1.91	1.862	1.862	1.862	1.866	1.849	1.849	1.88	1.88	1.88	1.88	1.88	1.88	1.88	1.88	1.862	1.862	1.928	1.928	1.928	1.928	1.945	1.945	2.011
YKR061W	0.716	0.716	0.716	0.734	0.703	0.703	0.703	0.703	0.703	0.703	0.703	0.703	0.672	0.488	0.488	0.554	0.554	0.585	0.585	0.585	0.602	0.752	0.787	0.854	0.854	0.854	0.854	0.854	0.854	0.854	0.919	0.919	1.034	1.034	1.034	1.052	1.052	1.052	1.052	1.034	1.034	1.034	1.087	1.087	1.087	1.087	1.087	1.039	1.039
YNR037C	4.953	4.988	5.023	5.041	5.041	5.041	5.075	5.075	5.093	5.093	5.062	5.062	5.062	5.062	5.062	5.062	5.097	5.097	5.097	5.115	5.115	5.115	5.115	5.115	5.115	5.115	5.115	5.101	5.101	5.101	5.101	5.101	5.101	5.101	5.101	5.101	5.101	5.101	5.101	5.083	5.101	5.083	5.083	5.083	5.083	5.066	5.066	5.031	5.031
YMR122W-A	1.053	1.088	1.088	1.088	1.088	1.088	1.088	1.088	1.057	1.057	1.057	1.057	1.057	1.057	1.057	1.057	1.008	1.008	1.008	1.008	1.008	1.008	1.008	1.008	1.008	1.008	1.008	1.008	1.008	1.008	1.026	1.026	1.026	1.026	1.026	1.026	1.026	1.026	1.026	1.026	1.026	1.026	1.026	1.026	1.026	1.026	1.026	1.026	1.026
YDL074C	4.622	4.622	4.622	4.622	4.622	4.622	4.622	4.588	4.588	4.57	4.57	4.57	4.57	4.535	4.518	4.518	4.518	4.552	4.552	4.487	4.487	4.495	4.495	4.495	4.495	4.495	4.464	4.433	4.367	4.322	4.287	4.287	4.287	4.27	4.221	4.221	4.186	4.186	4.186	4.186	4.186	4.186	4.169	4.169	4.169	4.151	4.089	4.089	4.054
YNL053W	1.902	1.902	1.902	1.871	1.854	1.719	1.584	1.584	1.584	1.615	1.615	1.448	1.43	1.478	1.478	1.513	1.377	1.377	1.442	1.442	1.442	1.47	1.615	1.615	1.615	1.615	1.615	1.584	1.702	1.773	1.773	1.807	1.908	1.942	2.338	2.372	2.442	2.442	2.49	2.49	2.49	2.456	2.473	2.474	2.623	2.707	2.707	2.607	2.607
YOR038C	4.267	4.267	4.267	4.267	4.267	4.284	4.433	4.711	4.829	4.899	4.899	4.935	4.952	4.987	4.987	5.053	5.102	5.151	5.185	5.185	5.185	5.185	5.203	5.238	5.255	5.255	5.255	5.29	5.29	5.29	5.321	5.321	5.339	5.339	5.37	5.401	5.37	5.37	5.37	5.37	5.37	5.37	5.37	5.37	5.37	5.37	5.404	5.404	5.439
YDR283C	1.114	1.166	1.166	1.219	1.219	1.219	1.219	1.219	1.219	1.271	1.271	1.289	1.271	1.253	1.253	1.253	1.219	1.324	1.473	1.473	1.643	1.643	1.643	1.643	1.643	1.624	1.673	1.673	1.673	1.673	1.673	1.708	1.708	1.708	1.677	1.553	1.57	1.574	1.645	1.773	1.847	2.011	2.011	2.011	2.046	2.063	2.063	2.063	2.094
YPL005W	0.728	0.728	0.71	0.71	0.728	0.728	0.661	0.661	0.661	0.661	0.661	0.661	0.661	0.661	0.692	0.692	0.692	0.692	0.692	0.644	0.644	0.626	0.644	0.647	0.647	0.647	0.683	0.683	0.683	0.683	0.683	0.683	0.683	0.683	0.683	0.683	0.683	0.683	0.683	0.683	0.714	0.731	0.767	0.767	0.767	0.801	0.819	0.819	0.819
YLR263W	5.007	5.104	5.121	5.09	5.125	5.125	5.107	5.225	5.225	5.323	5.278	5.278	5.278	5.278	5.312	5.312	5.145	5.353	5.663	5.663	5.729	5.729	5.782	5.782	5.905	5.888	5.888	5.815	5.898	5.863	6.048	6.72	6.72	6.72	6.707	6.707	6.732	6.864	6.864	6.882	6.882	6.9	6.848	6.817	7.033	7.033	7.576	7.576	7.558
YBR271W	12.681	12.751	12.787	12.821	12.821	12.821	12.821	12.821	12.857	12.857	12.857	12.874	12.874	12.874	12.874	12.874	12.874	12.857	12.822	12.822	12.822	12.822	12.734	12.734	12.543	12.543	12.525	12.507	12.507	12.507	12.507	12.423	12.423	12.34	12.305	12.288	12.252	12.252	12.155	12.102	11.925	11.925	11.925	11.89	11.89	11.89	11.856	11.856	11.755
YFL036W	0.527	0.527	0.527	0.527	0.545	0.545	0.527	0.51	0.51	0.51	0.492	0.492	0.461	0.461	0.461	0.496	0.496	0.514	0.496	0.465	0.465	0.465	0.448	0.448	0.448	0.448	0.448	0.448	0.448	0.448	0.479	0.479	0.479	0.479	0.51	0.51	0.475	0.475	0.475	0.475	0.475	0.475	0.475	0.44	0.673	0.677	0.677	0.677	0.677
YDR404C	3.14	3.14	3.14	3.14	3.14	3.14	3.14	3.14	3.14	3.14	3.106	3.106	3.106	3.106	3.106	3.017	3	3	3.035	2.969	2.935	2.935	2.935	2.935	2.935	2.873	2.785	2.816	2.781	2.817	2.817	2.817	2.921	2.887	3.008	2.974	2.925	2.925	2.978	2.926	2.961	2.926	2.895	2.895	2.825	2.825	2.825	2.825	2.843
YFR011C	0.149	0.136	0.136	0.136	0.136	0.136	0.136	0.136	0.136	0.136	0.105	0.07	0.07	0.07	0.07	0.07	0.07	0.07	0.07	0.07	0.07	0.07	0.07	0.07	0.07	0.07	0.07	0.07	0.07	0.07	0.035	0.035	0.035	0.035	0.035	0.035	0.053	0.053	0.071	0.071	0.071	0.071	0.105	0.105	0.105	0.105	0.105	0.105	0.136
YJR139C	1.558	1.492	1.461	1.444	1.478	1.478	1.412	1.394	1.394	1.456	1.456	1.425	1.425	1.425	1.391	1.391	1.391	1.391	1.391	1.391	1.307	1.22	1.22	1.22	1.22	1.254	1.254	1.254	1.254	1.254	1.254	1.254	1.223	1.154	1.154	1.154	1.123	1.123	1.071	1.071	1.071	1.071	1.102	1.119	1.198	1.233	1.233	1.233	1.233
YDR447C	2.285	2.218	2.218	2.201	2.17	1.962	1.599	1.516	1.498	1.498	1.498	1.428	1.366	1.116	1.006	0.971	0.971	0.971	0.971	0.971	0.971	0.936	0.822	0.691	0.691	0.691	0.691	0.691	0.447	0.411	0.429	0.429	0.429	0.429	0.36	0.36	0.36	0.36	0.36	0.36	0.36	0.36	0.36	0.36	0.36	0.36	0.325	0.325	0.325
YLR450W	0.367	0.367	0.367	0.367	0.367	0.367	0.367	0.367	0.367	0.367	0.367	0.367	0.367	0.367	0.367	0.367	0.367	0.367	0.367	0.367	0.367	0.367	0.367	0.367	0.367	0.367	0.367	0.367	0.367	0.367	0.367	0.367	0.367	0.367	0.367	0.367	0.367	0.367	0.367	0.319	0.319	0.319	0.319	0.319	0.319	0.319	0.319	0.319	0.319
YGL080W	2.237	2.237	2.184	2.277	2.381	2.347	2.33	2.459	2.459	2.476	2.476	2.511	2.653	2.653	2.653	2.684	2.719	2.737	2.785	2.723	2.772	2.772	2.803	2.803	2.803	2.821	2.821	2.886	2.886	2.886	2.855	2.855	2.855	2.838	2.838	2.869	3.004	3.004	3.004	3.088	3.088	3.088	3.057	3.057	3.057	3.057	3.057	3.088	3.14
YFR014C	2.462	2.462	2.431	2.465	2.465	2.5	2.552	2.552	2.587	2.587	2.587	2.618	2.618	2.618	2.618	2.618	2.618	2.618	2.552	2.552	2.552	2.57	2.65	2.65	2.684	2.684	2.768	2.768	2.768	2.619	2.619	2.632	2.632	2.632	2.65	2.684	2.754	2.754	2.736	2.718	2.718	2.718	2.674	2.674	2.726	2.709	2.709	2.709	2.709
YNL183C	1.68	1.68	1.68	1.68	1.68	1.905	1.905	1.972	1.972	1.972	1.936	1.936	1.884	1.884	1.884	1.919	2.056	2.056	2.056	2.056	2.056	2.039	2.025	2.025	2.043	2.043	2.043	2.043	2.043	2.061	2.095	2.095	2.095	2.095	2.095	2.095	2.095	2.095	2.095	2.095	2.13	2.13	2.148	2.148	2.148	2.148	2.113	2.113	2.113
YNL271C	1.245	1.262	1.262	1.262	1.28	1.315	1.315	1.315	1.315	1.315	1.315	1.315	1.35	1.35	1.35	1.35	1.35	1.35	1.385	1.385	1.419	1.419	1.419	1.419	1.419	1.419	1.419	1.419	1.454	1.454	1.454	1.454	1.454	1.454	1.454	1.454	1.454	1.454	1.454	1.454	1.454	1.454	1.454	1.454	1.454	1.419	1.419	1.419	1.419
YKL146W	1.586	1.586	1.586	1.586	1.586	1.586	1.604	1.604	1.639	1.639	1.639	1.639	1.639	1.639	1.639	1.639	1.639	1.639	1.639	1.639	1.639	1.639	1.639	1.639	1.621	1.603	1.586	1.586	1.586	1.586	1.533	1.498	1.467	1.467	1.432	1.432	1.414	1.414	1.414	1.414	1.396	1.396	1.365	1.365	1.194	1.194	1.194	1.014	1.014
YDR332W	0.967	0.953	1.019	1.019	1.019	1.001	0.967	0.967	0.932	0.862	0.813	0.813	0.813	0.796	0.796	0.796	0.796	0.796	0.796	0.796	0.761	0.813	0.813	0.813	0.813	0.897	0.879	0.959	0.959	0.99	0.99	0.99	0.99	0.99	0.99	0.99	0.99	1.024	0.993	0.993	0.993	0.993	1.028	1.028	1.041	1.015	0.935	0.966	0.966
YPR074C	0.052	0.052	0.07	0.088	0.088	0.088	0.088	0.088	0.088	0.088	0.088	0.088	0.153	0.282	0.348	0.348	0.348	0.462	0.462	0.462	0.546	0.546	0.563	0.563	0.563	0.563	0.563	0.594	0.629	0.629	0.629	0.678	0.678	0.712	0.712	0.712	0.712	0.712	0.712	0.841	0.841	0.841	0.841	0.841	0.841	0.841	0.841	0.841	0.841
YBL016W	4.541	4.289	3.753	3.67	3.67	3.419	3.314	3.227	3.223	3.32	3.32	3.32	3.338	3.4	3.335	3.335	3.335	3.299	3.299	3.282	3.195	3.142	3.111	3.014	2.631	2.649	2.649	2.649	2.552	2.552	2.552	2.552	2.618	2.618	2.618	2.618	2.618	2.618	2.552	2.482	2.288	2.236	2.101	2.101	2.101	2.001	2.001	2.001	2.001
YOR176W	0.503	0.521	0.521	0.521	0.521	0.521	0.521	0.521	0.486	0.517	0.517	0.5	0.5	0.5	0.5	0.566	0.566	0.584	0.549	0.549	0.549	0.549	0.549	0.598	0.643	0.691	0.691	0.691	0.722	0.824	1.053	1.053	1.053	1.189	1.189	1.286	1.366	1.366	1.498	1.498	1.498	2.128	2.833	3.713	3.73	3.8	3.896	4.238	4.542
YMR201C	4.631	4.718	4.833	4.833	4.833	4.833	4.833	4.867	4.867	4.867	4.885	4.954	4.937	4.937	4.937	4.937	4.937	4.954	4.937	4.853	4.853	4.822	4.774	4.774	4.774	4.774	4.562	4.545	4.545	4.545	4.562	4.562	4.562	4.562	4.562	4.562	4.562	4.562	4.562	4.562	4.562	4.545	4.545	4.545	4.545	4.545	4.479	4.479	4.43
YOR036W	3.843	3.843	3.878	3.878	3.878	3.878	3.878	3.878	3.878	3.742	3.707	3.672	3.672	3.752	3.805	3.84	3.84	3.84	3.84	3.84	3.84	3.809	3.698	3.698	3.68	3.646	3.646	3.611	3.593	3.593	3.593	3.562	3.509	3.444	3.444	3.219	3.114	2.982	2.92	2.92	2.92	2.92	2.938	2.938	2.868	2.837	2.837	2.775	2.775
YKL104C	0.052	0.052	0.052	0.052	0.052	0.052	0.052	0.052	0.052	0.052	0.052	0.052	0.052	0.052	0.052	0.052	0.052	0.052	0.052	0.052	0.035	0.035	0.035	0.035	0.035	0.035	0.035	0.035	0.035	0.035	0.035	0.035	0.035	0.035	0.035	0.035	0.035	0.035	0.035	0.035	0.035	0.035	0.035	0.035	0.035	0.052	0.083	0.083	0.083
YBR010W	0.088	0.088	0.088	0.071	0.071	0.053	0.053	0.053	0.053	0.053	0.035	0.035	0.035	0.035	0.035	0.035	0.035	0.035	0.035	0.035	0.035	0.035	0.035	0.035	0.018	0.018	0	0	0	0	0	0	0	0	0	0	0	0	0	0	0	0	0	0	0	0	0	0	0
YOL119C	1.019	1.019	0.8	0.751	0.717	0.734	0.734	0.752	0.734	0.717	0.717	0.717	0.699	0.611	0.598	0.598	0.598	0.598	0.598	0.598	0.598	0.594	0.594	0.629	0.629	0.629	0.629	0.629	0.629	0.629	0.729	0.729	0.729	0.729	0.729	0.712	0.712	0.677	0.677	0.677	0.501	0.483	0.483	0.483	0.483	0.448	0.483	0.549	0.58
YGL103W	2.17	2.232	2.315	2.315	2.381	2.381	2.416	2.468	2.468	2.468	2.499	2.53	2.53	2.53	2.53	2.53	2.53	2.53	2.53	2.53	2.53	2.53	2.53	2.53	2.53	2.561	2.561	2.561	2.561	2.561	2.561	2.561	2.36	2.36	2.295	2.295	2.295	2.295	2.295	2.295	2.295	2.295	2.295	2.295	2.295	2.246	2.184	2.084	2.066
YLR200W	1.265	1.265	1.265	1.295	1.424	1.393	1.393	1.441	1.441	1.472	1.591	2.009	2.287	2.287	2.305	2.336	2.336	2.336	2.336	2.367	2.336	2.336	2.336	2.336	2.336	2.336	2.336	2.437	2.454	2.679	2.679	2.86	2.842	2.877	2.908	3.023	3.088	3.119	3.15	3.15	3.15	3.199	3.252	3.252	3.252	3.252	3.252	3.252	3.217
YOR220W	5.027	5.027	5.027	5.027	5.093	5.124	5.172	5.172	5.172	5.172	5.172	5.172	5.172	5.203	5.172	5.203	5.234	5.234	5.234	5.265	5.349	5.349	5.38	5.38	5.38	5.38	5.38	5.38	5.38	5.38	5.411	5.445	5.445	5.445	5.445	5.445	5.445	5.428	5.428	5.428	5.462	5.462	5.65	5.615	5.597	5.597	5.563	5.545	5.545
YIL008W	0.153	0.153	0.184	0.184	0.184	0.184	0.184	0.184	0.184	0.184	0.184	0.184	0.202	0.202	0.202	0.202	0.202	0.202	0.202	0.202	0.233	0.233	0.264	0.264	0.264	0.264	0.264	0.264	0.264	0.264	0.264	0.282	0.299	0.335	0.335	0.335	0.335	0.335	0.335	0.335	0.366	0.366	0.418	0.484	0.484	0.484	0.515	0.528	0.528
YBR168W	2.632	2.632	2.632	2.632	2.632	2.563	2.612	2.594	2.594	2.594	2.51	2.51	2.458	2.44	2.44	2.471	2.471	2.471	2.489	2.489	2.489	2.489	2.471	2.471	2.471	2.471	2.471	2.436	2.419	2.353	2.353	2.283	2.252	2.186	2.169	2.169	2.169	2.169	2.169	2.186	2.155	2.155	2.155	2.155	2.204	2.239	2.239	2.27	2.252
YLR138W	2.583	2.548	2.548	2.548	2.548	2.548	2.548	2.548	2.548	2.548	2.583	2.583	2.552	2.552	2.569	2.722	2.722	2.722	2.722	2.722	2.753	2.753	2.784	2.784	2.881	2.881	2.863	2.863	2.863	2.898	2.898	2.898	2.898	2.898	2.898	2.898	2.898	2.929	2.946	2.946	2.946	2.912	2.894	2.943	2.943	2.925	2.925	2.96	2.96
YHR143W-A	0.665	0.665	0.665	0.665	0.665	0.665	0.665	0.665	0.665	0.665	0.665	0.665	0.665	0.665	0.665	0.665	0.665	0.665	0.665	0.665	0.665	0.665	0.665	0.665	0.665	0.665	0.665	0.665	0.665	0.665	0.665	0.665	0.665	0.665	0.665	0.665	0.616	0.616	0.585	0.585	0.585	0.585	0.554	0.488	0.488	0.488	0.488	0.488	0.488
YJR089W	1.218	1.218	1.27	1.27	1.27	1.27	1.27	1.27	1.236	1.236	1.236	1.205	1.253	1.42	1.42	1.42	1.42	1.42	1.42	1.517	1.601	2.406	2.714	3.175	3.206	3.255	3.255	3.289	3.36	3.391	3.391	3.391	3.391	3.491	3.491	3.491	3.491	3.575	3.575	3.575	3.575	3.575	3.54	3.54	3.593	3.593	3.628	3.628	3.628
YER067W	1.34	1.371	1.371	1.371	1.371	1.371	1.469	1.469	1.469	1.469	1.469	1.469	1.469	1.469	1.486	1.486	1.486	1.486	1.486	1.521	1.521	1.521	1.508	1.472	1.472	1.476	1.476	1.476	1.476	1.476	1.476	1.476	1.476	1.494	1.542	1.542	1.542	1.542	1.56	1.56	1.56	1.591	1.591	1.591	1.591	1.591	1.591	1.604	1.552
YEL043W	4.862	4.862	4.896	4.896	4.896	4.932	4.932	4.932	4.897	4.897	5.059	5.125	5.382	5.43	5.43	5.57	5.535	5.553	5.553	5.553	5.553	5.553	5.553	5.622	5.622	5.674	5.705	5.705	5.723	5.705	5.789	5.758	5.758	5.724	5.724	5.724	5.724	5.724	5.658	5.658	5.644	5.644	5.644	5.644	5.644	5.679	5.679	5.679	5.63
YLR417W	0.128	0.128	0.128	0.128	0.162	0.162	0.162	0.162	0.18	0.18	0.18	0.18	0.18	0.18	0.18	0.18	0.18	0.18	0.215	0.215	0.215	0.246	0.246	0.325	0.325	0.325	0.325	0.325	0.343	0.343	0.343	0.343	0.343	0.343	0.361	0.392	0.392	0.392	0.471	0.471	0.506	0.506	0.506	0.506	0.506	0.506	0.506	0.506	0.506
YML115C	0.872	0.872	0.872	0.89	0.793	0.828	0.828	0.859	0.859	0.859	0.859	0.877	0.877	0.894	1.009	1.009	1.009	1.009	1.009	1.009	1.009	1.009	1.027	1.027	1.027	1.027	1.027	1.096	1.065	1.065	1.065	1.065	1.065	1.065	1.065	1.065	1.065	1.083	1.083	1.083	1.083	1.083	1.083	1.101	1.101	1.101	1.101	1.101	1.07
YBR187W	4.278	4.242	4.09	4.072	4.09	4.169	4.166	4.201	4.166	4.339	4.338	4.338	4.338	4.338	4.338	4.338	4.321	4.286	4.304	4.304	4.304	4.304	4.304	4.304	4.251	4.251	4.251	4.217	4.217	4.217	4.12	4.12	3.37	3.237	3.172	3.172	3.105	3.136	3.185	3.185	2.946	2.946	2.893	2.893	2.893	2.81	2.462	2.229	2.014
YEL047C	0.86	0.842	0.842	0.842	0.842	0.842	0.842	0.842	0.842	0.842	0.842	0.842	0.842	0.842	0.842	0.807	0.807	0.807	0.842	0.873	0.908	0.908	0.908	0.908	0.908	0.908	0.908	0.908	0.79	0.79	0.79	0.79	0.759	0.776	0.745	0.745	0.745	0.728	0.728	0.728	0.728	0.728	0.728	0.71	0.71	0.675	0.675	0.675	0.675
YPL078C	2.011	2.011	1.993	1.993	1.962	1.997	2.031	2.031	2.031	2.031	2.031	2.031	2.031	2.062	2.062	2.045	2.045	2.014	2.014	2.101	2.101	2.118	2.171	2.171	2.171	2.171	2.171	2.188	2.14	2.14	2.14	2.14	2.14	2.14	2.14	2.14	2.14	2.14	2.14	2.14	2.14	2.14	2.174	2.174	2.209	2.209	2.209	2.209	2.209
YPL211W	3.31	3.31	3.31	3.164	3.147	3.129	3.098	3.098	3.098	3.098	3.098	3.098	2.603	2.454	2.193	2.047	1.999	1.999	2.016	1.831	1.814	1.752	1.752	1.734	1.734	1.699	1.717	1.699	1.699	1.651	1.651	1.267	1.434	1.448	1.496	1.514	1.514	1.514	1.333	1.236	1.201	1.25	1.298	1.48	1.796	1.796	1.796	1.796	1.796
YOR304W	0.627	0.694	0.808	0.843	0.843	0.843	0.843	0.877	0.877	0.895	0.895	0.895	0.926	0.895	0.895	0.895	0.895	0.895	0.895	0.895	0.895	0.895	0.895	0.843	0.825	0.825	0.825	0.825	0.825	0.877	0.877	0.877	0.877	0.846	0.877	0.895	0.895	0.895	0.895	0.895	0.895	0.895	0.895	0.895	0.86	0.86	0.86	0.86	0.86
YNL287W	0.798	0.798	0.763	0.763	0.763	0.763	0.763	0.763	0.763	0.763	0.763	0.763	0.763	0.763	0.763	0.763	0.763	0.763	0.763	0.815	0.815	0.815	0.815	0.815	0.815	0.815	0.815	0.815	0.815	0.815	0.815	0.815	0.815	0.815	0.815	0.815	0.846	0.846	0.846	0.864	0.864	0.864	0.864	0.829	0.829	0.829	0.829	0.829	0.829
YKR088C	0.74	0.851	0.851	0.851	0.851	0.851	0.869	1.007	1.19	1.19	1.256	1.287	1.322	1.322	1.256	1.287	1.287	1.441	1.503	1.605	1.605	1.605	1.605	1.605	1.605	1.605	1.605	1.605	1.605	1.605	1.605	1.636	1.636	1.636	1.636	1.636	1.636	1.636	1.57	1.601	1.601	1.601	1.619	1.667	1.786	1.786	1.786	1.821	1.821
YJL115W	0.849	0.849	0.849	0.832	0.814	0.779	0.815	0.815	0.815	0.815	0.849	0.88	0.933	0.933	0.898	0.898	0.898	0.898	0.898	0.898	0.898	0.898	0.947	0.947	0.947	0.947	0.947	0.947	0.981	0.981	0.981	0.981	0.981	0.981	0.916	0.916	0.985	0.985	0.985	0.985	0.985	0.985	0.985	0.985	0.985	0.967	1.002	1.002	1.002
YMR226C	0.914	0.994	0.959	0.959	0.911	0.911	0.911	0.875	0.875	0.879	0.879	0.879	1.049	1.15	1.15	1.133	1.133	1.099	1.182	1.248	1.401	1.432	1.503	1.52	1.52	1.52	1.52	1.52	1.569	1.569	1.569	1.569	1.569	1.569	1.604	1.586	1.586	1.586	1.621	1.621	1.67	1.67	1.67	1.67	1.666	1.701	1.754	1.9	1.918
YJL081C	0.439	0.439	0.408	0.408	0.328	0.328	0.328	0.328	0.328	0.495	0.512	0.512	0.512	0.512	0.613	0.613	0.613	0.63	0.63	0.63	0.63	0.63	0.63	0.648	0.666	0.666	0.666	0.666	0.666	0.666	0.666	0.666	0.666	0.666	0.683	0.718	0.718	0.736	0.736	0.701	0.683	0.683	0.683	0.683	0.683	0.683	0.649	0.666	0.649
YMR013C	0.257	0.257	0.257	0.257	0.257	0.257	0.257	0.292	0.292	0.292	0.292	0.292	0.341	0.389	0.389	0.389	0.42	0.42	0.42	0.42	0.455	0.455	0.455	0.455	0.486	0.486	0.486	0.486	0.486	0.486	0.486	0.486	0.486	0.486	0.486	0.486	0.486	0.486	0.486	0.486	0.486	0.486	0.486	0.486	0.468	0.468	0.468	0.468	0.468
YHL015W-A	0.843	0.843	0.774	0.774	0.743	0.743	0.743	0.761	0.761	0.761	0.778	0.778	0.778	0.778	0.778	0.778	0.778	0.744	0.744	0.713	0.713	0.713	0.713	0.713	0.713	0.744	0.708	0.708	0.691	0.691	0.691	0.691	0.691	0.726	0.695	0.695	0.695	0.695	0.677	0.677	0.677	0.677	0.708	0.691	0.691	0.691	0.691	0.66	0.66
YBR152W	0.915	0.902	0.902	0.902	0.902	0.902	0.902	0.954	0.954	0.954	1.007	1.007	1.007	1.007	0.92	0.92	0.92	0.938	1	1.135	1.135	1.135	1.166	1.166	1.215	1.246	1.281	1.298	1.281	1.281	1.312	1.277	1.277	1.277	1.308	1.308	1.308	1.326	1.409	1.444	1.444	1.378	1.378	1.43	1.43	1.43	1.43	1.448	1.448
YJR002W	1.885	1.885	1.885	1.885	1.885	1.85	1.85	1.85	1.85	1.85	1.85	1.816	1.798	1.767	1.767	1.749	1.749	1.749	1.715	1.715	1.684	1.648	1.617	1.617	1.617	1.617	1.617	1.617	1.617	1.617	1.617	1.617	1.617	1.617	1.617	1.617	1.586	1.517	1.517	1.517	1.517	1.389	1.354	1.354	1.354	1.354	1.354	1.285	1.285
YPR133W-A	2.26	2.26	2.291	2.291	2.291	2.291	2.291	2.243	2.243	2.243	2.243	2.176	2.159	2.141	2.123	2.123	2.141	2.141	2.123	2.123	2.141	2.106	2.075	2.044	2.044	2.044	2.079	2.079	2.079	2.048	2.048	2.048	2.048	1.982	1.948	1.948	1.948	1.948	1.965	1.931	1.931	1.931	1.931	1.931	1.931	1.896	1.896	1.896	1.847
YJL008C	1.506	1.506	1.506	1.572	1.607	1.607	1.607	1.607	1.638	1.703	1.703	1.703	1.703	1.703	1.703	1.703	1.672	1.672	1.672	1.672	1.672	1.672	1.655	1.655	1.655	1.602	1.585	1.55	1.568	1.633	1.633	1.633	1.633	1.616	1.616	1.616	1.616	1.616	1.616	1.616	1.616	1.616	1.616	1.616	1.616	1.598	1.598	1.598	1.598
YOL151W	0.23	0.23	0.23	0.23	0.23	0.23	0.23	0.23	0.23	0.23	0.23	0.23	0.23	0.23	0.23	0.23	0.23	0.23	0.23	0.23	0.23	0.23	0.23	0.23	0.23	0.23	0.23	0.23	0.23	0.23	0.23	0.23	0.23	0.23	0.23	0.23	0.212	0.212	0.212	0.212	0.212	0.194	0.194	0.194	0.177	0.177	0.177	0.071	0.071
YPL163C	1.48	1.48	1.626	1.626	1.626	1.643	1.723	1.741	1.741	1.741	1.741	1.741	1.741	1.723	1.723	1.723	1.723	1.723	1.723	1.723	1.723	1.723	1.789	1.825	1.859	1.859	1.859	1.859	1.859	1.859	1.859	1.859	1.859	1.859	1.859	1.859	1.859	1.755	1.755	1.755	1.835	1.857	1.875	1.875	1.875	1.875	1.875	1.857	1.857
YGL003C	3.617	3.617	3.6	3.684	3.684	3.684	3.684	3.684	3.604	3.622	3.688	3.723	3.874	3.891	3.891	3.891	3.891	3.891	3.891	3.909	3.909	3.909	3.909	3.909	3.909	3.909	3.878	3.878	3.896	3.913	3.913	3.913	3.913	3.879	3.879	3.879	3.782	3.782	3.782	3.782	3.764	3.764	3.764	3.795	3.795	3.795	3.761	3.743	3.66
YJR091C	2.68	2.68	2.663	2.663	2.663	2.698	2.698	2.729	2.729	2.729	2.698	2.548	2.447	2.394	2.442	2.425	2.425	2.425	2.425	2.407	2.407	2.358	2.244	2.081	2.068	2.116	2.116	2.116	2.116	2.116	1.954	1.91	1.91	1.875	1.875	1.906	1.919	1.854	1.836	1.818	1.818	1.818	1.551	1.415	1.353	1.353	1.336	1.283	1.332
YOR270C	2.16	2.129	2.129	2.129	2.129	2.129	2.129	2.129	2.094	2.094	2.094	2.094	2.094	2.094	2.094	2.125	2.125	2.125	2.125	2.125	2.09	2.09	2.09	2.09	2.055	2.055	2.055	2.055	2.055	2.055	2.055	2.003	2.003	2.003	2.003	2.003	2.003	1.968	1.986	1.968	1.968	1.899	1.777	1.777	1.659	1.659	1.593	1.575	1.575
YDR170C	0.37	0.37	0.37	0.37	0.37	0.37	0.37	0.37	0.37	0.37	0.37	0.353	0.353	0.353	0.353	0.353	0.353	0.353	0.291	0.291	0.291	0.291	0.291	0.291	0.291	0.273	0.273	0.273	0.273	0.273	0.273	0.273	0.238	0.238	0.238	0.238	0.238	0.238	0.238	0.238	0.114	0.114	0.114	0.114	0.114	0.114	0.114	0.114	0.08
YDR466W	8.741	8.741	8.741	8.741	8.741	8.741	8.759	8.676	8.676	8.676	8.676	8.71	8.71	8.613	8.485	8.485	8.485	8.308	8.308	8.308	7.995	7.911	7.828	7.828	7.714	7.731	7.749	7.767	7.767	7.802	7.802	7.802	7.767	7.767	7.636	7.636	7.481	7.415	7.381	7.381	7.35	7.35	7.27	7.208	7.208	7.226	7.226	7.226	7.226
YPL229W	0.263	0.232	0.198	0.18	0.18	0.145	0.163	0.163	0.163	0.163	0.163	0.163	0.163	0.163	0.163	0.163	0.163	0.163	0.163	0.163	0.163	0.163	0.163	0.163	0.163	0.163	0.163	0.163	0.181	0.181	0.181	0.198	0.198	0.198	0.198	0.198	0.198	0.198	0.198	0.198	0.198	0.198	0.164	0.164	0.164	0.133	0.133	0.133	0.133
YKL008C	0.018	0.018	0.018	0.018	0.018	0.018	0.018	0.018	0.018	0.018	0.018	0.018	0.018	0.018	0.018	0.018	0.018	0.018	0.018	0.018	0.018	0.018	0.018	0.018	0.018	0.018	0	0	0	0	0	0	0	0	0	0	0	0	0	0	0	0	0	0	0	0	0	0	0
YGR075C	3.396	3.431	3.431	3.497	3.497	3.466	3.431	3.431	3.4	3.3	3.164	3.019	3.019	2.988	2.988	2.988	2.988	2.96	2.863	2.963	2.831	2.817	2.783	2.668	2.634	2.301	2.201	1.969	1.848	1.987	1.987	1.987	1.987	1.987	1.953	1.987	1.987	1.952	1.934	1.934	1.807	1.723	1.89	2.071	2.071	2.071	2.071	2.088	1.832
YNL299W	1.625	1.625	1.625	1.625	1.659	1.659	1.659	1.659	1.642	1.642	1.642	1.642	1.642	1.624	1.619	1.681	1.862	1.897	1.932	1.897	1.897	1.897	1.897	1.897	1.897	1.897	1.897	1.897	1.897	1.897	1.897	1.897	1.897	1.897	1.879	1.879	1.876	1.876	1.876	1.841	1.841	1.841	1.823	1.771	1.771	1.771	1.771	1.771	1.771
YPR065W	0.031	0.031	0.031	0.031	0.031	0.031	0.031	0.031	0.031	0.031	0.031	0.031	0.031	0.031	0.031	0.031	0.031	0.031	0.031	0.031	0.031	0.031	0.031	0.031	0.031	0.031	0.031	0.031	0.031	0.031	0.031	0.031	0.031	0.031	0.031	0.031	0.031	0.031	0.031	0	0	0	0	0	0	0	0	0	0
YHR100C	3.943	4.043	4.11	4.11	4.145	4.145	4.145	4.145	4.145	4.18	4.18	4.214	4.214	4.214	4.214	4.214	4.214	4.214	4.214	4.214	4.18	4.211	4.242	4.273	4.307	4.307	4.307	4.307	4.387	4.387	4.484	4.484	4.519	4.519	4.519	4.519	4.519	4.519	4.519	4.519	4.519	4.484	4.484	4.484	4.515	4.515	4.515	4.515	4.484
YDL184C	3.07	3.022	3.039	3.022	2.987	2.987	3.022	3.088	3.106	3.106	3.071	3.071	3.071	3.071	3.071	3.133	3.133	3.115	3.115	3.115	3.115	3.115	3.115	3.115	3.15	3.15	3.15	3.15	3.15	3.15	3.15	3.15	3.15	3.132	3.07	3.053	3.035	3.035	3.035	2.952	2.952	2.952	2.886	2.886	2.886	2.851	2.851	2.283	2.252
YLR404W	0.105	0.105	0.105	0.105	0.105	0.07	0.035	0.035	0.018	0.018	0.018	0.018	0.018	0.049	0.049	0.049	0.049	0.031	0.031	0.031	0.031	0.031	0.031	0.031	0.031	0.031	0.031	0.031	0.031	0.031	0.031	0.031	0.031	0.031	0.031	0.031	0.031	0.031	0.031	0.031	0.066	0.066	0.066	0.083	0.118	0.17	0.17	0.17	0.188
YJL131C	0.616	0.727	0.727	0.745	0.745	0.745	0.745	0.745	0.762	0.762	0.793	0.793	0.793	0.793	0.793	0.793	0.793	0.793	0.793	0.793	0.793	0.793	0.793	0.793	0.793	0.793	0.828	0.793	0.793	0.793	0.759	0.759	0.759	0.759	0.759	0.79	0.79	0.79	0.821	0.821	0.821	0.821	0.821	0.821	0.821	0.855	0.873	0.908	0.908
YLR050C	2.069	2.069	2.069	2.087	2.082	2.082	2.082	2.013	2.013	2.013	2.013	2.013	1.585	1.506	1.488	1.501	1.594	1.914	1.914	1.932	2.026	2.026	2.06	2.06	2.06	2.078	2.078	2.012	2.047	2.047	2.029	2.082	2.082	2.047	2.078	1.991	1.991	1.991	1.991	2.074	2.043	2.113	2.113	2.113	2.113	2.113	2.043	1.946	1.853
YDR281C	1.741	1.606	1.575	1.575	1.575	1.641	1.641	1.641	1.641	1.71	1.71	1.675	1.675	1.675	1.675	1.591	1.591	1.622	1.605	1.639	1.639	1.639	1.639	1.542	1.41	1.251	1.251	1.251	1.251	1.251	1.234	1.199	1.168	1.067	1.049	1.049	1.049	1.049	1.032	1.001	1.001	1.001	0.983	0.983	0.983	0.983	0.983	0.917	0.917
YGR227W	0.61	0.61	0.61	0.61	0.61	0.659	0.628	0.593	0.593	0.593	0.593	0.624	0.624	0.62	0.687	0.687	0.687	0.721	0.721	0.721	0.69	0.69	0.69	0.69	0.69	0.659	0.659	0.659	0.659	0.659	0.721	0.752	0.752	0.752	0.752	0.752	0.752	0.752	0.752	0.682	0.682	0.682	0.651	0.651	0.651	0.682	0.713	0.775	0.775
YEL056W	1.106	1.137	1.168	1.217	1.248	1.248	1.248	1.248	1.248	1.248	1.248	1.213	1.182	1.182	1.182	1.2	1.301	1.283	1.283	1.283	1.283	1.249	1.249	1.214	1.249	1.333	1.403	1.473	1.473	1.473	1.507	1.507	1.507	1.473	1.473	1.473	1.473	1.473	1.473	1.473	1.473	1.473	1.473	1.473	1.508	1.473	1.473	1.473	1.473
YPR135W	1.858	1.907	2.004	2.004	2.004	2.004	1.952	1.747	1.695	1.778	1.884	1.884	1.919	1.919	1.919	1.95	1.801	1.77	1.835	1.975	1.975	1.975	1.975	1.975	1.975	1.975	1.975	1.975	1.988	2.037	2.037	2.037	2.068	2.068	2.068	2.033	1.967	1.949	1.883	1.835	1.769	1.769	1.738	1.738	1.738	1.72	1.769	1.751	1.751
YIL002C	2.472	2.49	2.508	2.508	2.508	2.508	2.508	2.508	2.508	2.508	2.508	2.508	2.508	2.542	2.511	2.529	2.719	2.753	2.854	2.933	2.933	2.933	2.986	2.986	2.986	2.986	3.122	3.122	3.192	3.241	3.241	3.275	3.275	3.31	3.31	3.31	3.31	3.31	3.31	3.345	3.362	3.362	3.362	3.362	3.362	3.362	3.362	3.362	3.397
YKL068W	0.443	0.443	0.426	0.426	0.426	0.426	0.426	0.426	0.426	0.457	0.457	0.457	0.457	0.457	0.457	0.457	0.457	0.457	0.457	0.457	0.457	0.457	0.457	0.457	0.457	0.457	0.457	0.457	0.457	0.457	0.457	0.457	0.457	0.457	0.457	0.457	0.426	0.426	0.426	0.426	0.426	0.395	0.395	0.395	0.395	0.395	0.395	0.395	0.395
YBR257W	1.368	1.368	1.368	1.368	1.368	1.333	1.351	1.386	1.386	1.386	1.386	1.368	1.368	1.35	1.35	1.417	1.417	1.417	1.417	1.386	1.386	1.386	1.386	1.386	1.386	1.386	1.386	1.355	1.355	1.355	1.355	1.355	1.355	1.355	1.306	1.275	1.337	1.337	1.337	1.337	1.337	1.399	1.399	1.381	1.381	1.381	1.381	0.98	0.98
YDR185C	0.454	0.454	0.471	0.471	0.471	0.471	0.471	0.648	0.648	0.648	0.648	0.648	0.648	0.648	0.648	0.648	0.648	0.648	0.648	0.648	0.648	0.679	0.679	0.679	0.679	0.648	0.613	0.631	0.631	0.631	0.631	0.6	0.6	0.6	0.6	0.6	0.631	0.631	0.662	0.662	0.662	0.662	0.662	0.662	0.662	0.662	0.697	0.697	0.697
YIL153W	1.664	1.931	2.026	2.075	2.106	2.106	2.207	2.172	2.29	2.342	2.325	2.325	2.356	2.408	2.408	2.439	2.46	2.46	2.426	2.518	2.383	2.674	2.82	2.851	2.851	2.816	2.851	2.851	3.005	3.058	3.058	3.371	3.375	3.392	3.527	3.527	3.545	3.545	3.514	3.532	3.532	3.466	3.466	3.501	3.501	3.518	3.633	3.633	3.73
YMR216C	0.285	0.285	0.25	0.25	0.25	0.25	0.25	0.219	0.219	0.219	0.219	0.219	0.219	0.219	0.219	0.219	0.219	0.219	0.219	0.219	0.184	0.097	0.097	0.097	0.097	0.097	0.097	0.097	0.097	0.097	0.097	0.097	0.097	0.097	0.097	0.097	0.097	0.097	0.097	0.097	0.097	0.097	0.066	0.066	0.066	0.083	0.114	0.114	0.114
YAL059W	1.106	1.141	1.853	1.958	1.958	1.958	1.993	2.152	2.186	2.186	2.186	2.204	2.204	2.204	2.222	2.239	2.257	2.257	2.257	2.257	2.257	2.204	2.305	2.305	2.305	2.34	2.34	2.371	2.388	2.388	2.423	2.489	2.524	2.524	2.593	2.593	2.624	2.593	2.593	2.593	2.628	2.697	2.715	2.785	2.785	2.785	2.838	2.82	2.82
YNL169C	2.015	2.05	2.147	2.182	2.305	2.27	2.301	2.301	2.301	2.301	2.301	2.301	2.319	2.322	2.322	2.269	2.217	2.217	2.235	2.27	2.27	2.27	2.27	2.27	2.252	2.252	2.252	2.287	2.314	2.35	2.35	2.35	2.35	2.35	2.35	2.35	2.315	2.315	2.315	2.315	2.315	2.315	2.28	2.28	2.28	2.28	2.263	2.228	2.179
YDR418W	0.031	0.031	0.049	0.049	0.049	0.049	0.049	0.049	0.049	0.049	0.083	0.083	0.132	0.132	0.132	0.132	0.132	0.132	0.132	0.132	0.132	0.132	0.15	0.15	0.15	0.15	0.184	0.347	0.378	0.378	0.409	0.409	0.409	0.409	0.409	0.409	0.409	0.409	0.409	0.409	0.54	0.54	0.571	0.571	0.571	0.571	0.571	0.571	0.602
YPR010C	1.685	1.623	1.574	1.574	1.574	1.556	1.556	1.556	1.469	1.469	1.323	1.208	1.191	1.16	1.163	1.049	0.947	0.947	0.947	0.947	0.947	0.947	0.947	0.93	0.912	0.669	0.582	0.551	0.534	0.534	0.534	0.534	0.331	0.22	0.158	0.123	0.224	0.224	0.277	0.295	0.295	0.295	0.435	0.638	0.878	0.878	0.878	0.896	0.931
YBR200W	0.408	0.408	0.408	0.408	0.408	0.408	0.408	0.408	0.39	0.372	0.372	0.355	0.355	0.355	0.355	0.355	0.355	0.355	0.355	0.355	0.355	0.355	0.355	0.355	0.355	0.355	0.355	0.355	0.355	0.355	0.355	0.355	0.337	0.302	0.302	0.302	0.268	0.232	0.232	0.232	0.232	0.232	0.215	0.184	0.184	0.184	0.184	0.184	0.215
YJR030C	0.468	0.468	0.468	0.468	0.468	0.437	0.437	0.437	0.455	0.455	0.486	0.552	0.552	0.586	0.621	0.586	0.552	0.552	0.621	0.775	0.855	0.855	0.855	0.855	0.855	0.855	0.855	0.855	0.855	0.89	0.89	0.89	0.89	0.859	0.859	0.877	0.877	0.877	0.877	0.877	0.877	0.877	0.842	0.842	0.842	0.842	0.842	0.842	0.842
YJL102W	1.172	1.256	1.419	1.419	1.419	1.45	1.45	1.636	1.636	1.636	1.636	1.654	1.723	1.792	1.81	1.845	1.881	1.912	1.974	1.974	2.008	2.039	2.039	2.039	2.039	2.039	2.039	2.039	2.039	2.022	2.022	2.022	2.022	2.053	2.053	2.053	2.053	2.053	2.035	2.035	2.035	2.035	2.035	2.035	2.035	2.035	2.035	2.035	2.035
YLL026W	1.413	1.41	1.392	1.392	1.392	1.427	1.427	1.427	1.392	1.374	1.374	1.339	1.339	1.374	1.457	1.457	1.492	1.527	1.527	1.527	1.527	1.527	1.527	1.506	1.453	1.453	1.519	1.537	1.554	1.726	1.726	1.744	1.744	1.761	1.775	1.736	1.736	1.736	1.736	1.767	1.767	1.75	1.781	1.795	1.795	1.795	1.795	1.795	1.795
YOR304C-A	0.948	0.917	0.917	0.917	0.917	1.215	1.741	1.987	1.987	2.137	2.189	2.189	2.287	2.287	2.287	2.405	2.405	2.405	2.405	2.405	2.405	2.405	2.987	2.987	2.987	2.987	2.987	3.022	3.022	2.991	3.04	3.315	3.421	3.421	3.421	3.456	3.474	3.505	3.539	3.539	3.539	3.557	3.557	3.557	3.557	3.557	3.557	3.557	3.588
YOR250C	1.741	1.803	1.803	1.865	1.9	1.9	1.9	1.9	2.015	2.015	2.108	2.16	2.16	2.06	2.095	2.109	2.126	2.365	2.396	2.427	2.427	2.427	2.427	2.427	2.497	2.514	2.612	2.612	2.713	2.713	2.713	2.678	2.678	2.696	2.696	2.696	2.626	2.789	2.789	2.789	2.789	2.928	3.046	3.179	3.179	3.144	3.213	3.213	3.213
YMR012W	1.842	1.811	1.811	1.78	1.78	1.2	0.95	0.477	0.477	0.477	0.512	0.429	0.604	0.604	0.604	0.586	0.586	0.586	0.568	0.599	0.683	0.683	0.683	0.683	0.683	0.617	0.736	0.701	0.701	0.701	0.701	0.701	0.701	0.701	0.701	0.701	0.701	0.701	0.701	0.701	0.701	0.701	0.701	0.701	0.701	0.632	0.632	0.632	0.632
YNL106C	0.57	0.421	0.421	0.47	0.47	0.47	0.518	0.487	0.487	0.487	0.453	0.453	0.505	0.505	0.505	0.505	0.487	0.47	0.47	0.47	0.47	0.47	0.47	0.47	0.47	0.47	0.504	0.504	0.535	0.535	0.535	0.535	0.535	0.501	0.501	0.518	0.518	0.518	0.518	0.518	0.518	0.518	0.518	0.518	0.518	0.518	0.518	0.518	0.553
YLR222C	1.645	1.658	1.658	1.658	1.658	1.689	1.689	1.689	1.689	1.724	1.724	1.724	1.658	1.658	1.623	1.623	1.623	1.623	1.623	1.606	1.606	1.606	1.606	1.606	1.606	1.606	1.637	1.637	1.706	1.706	1.706	1.688	1.671	1.671	1.671	1.671	1.671	1.671	1.702	1.702	1.702	1.702	1.702	1.702	1.702	1.702	1.702	1.702	1.702
YKL140W	1.3	1.23	1.212	1.23	1.081	1.032	1.032	1.037	1.037	1.037	1.037	1.054	1.023	1.023	1.006	0.971	0.971	0.971	0.94	0.94	0.843	0.807	0.807	0.807	0.807	0.825	0.843	0.843	0.843	0.781	0.781	0.781	0.829	0.931	0.961	0.961	0.961	0.961	0.961	1.023	1.059	1.059	1.059	1.059	1.059	1.059	1.042	1.042	1.042
YDR439W	0.622	0.591	0.591	0.591	0.591	0.557	0.487	0.487	0.47	0.557	0.656	0.726	0.726	0.726	0.726	0.823	0.823	0.823	0.806	1.028	1.028	1.156	1.156	1.156	1.156	1.156	1.09	1.108	1.108	1.108	1.139	1.315	1.315	1.315	1.395	1.395	1.482	1.742	1.887	2.126	2.196	2.365	2.365	2.365	2.365	2.365	2.383	2.383	2.383
YDR359C	2.753	2.753	2.788	2.806	2.823	2.823	2.841	2.841	2.841	2.841	2.859	2.859	2.859	2.859	2.859	2.859	2.859	2.859	2.841	2.823	2.792	2.792	2.792	2.841	2.841	2.772	2.806	2.806	2.775	2.775	2.793	2.793	2.793	2.658	2.658	2.658	2.64	2.605	2.57	2.57	2.539	2.521	2.521	2.573	2.462	2.462	2.427	2.427	2.042
YER116C	0.145	0.145	0.145	0.145	0.145	0.145	0.145	0.145	0.145	0.145	0.145	0.145	0.145	0.145	0.145	0.145	0.114	0.114	0.114	0.114	0.114	0.114	0.114	0.114	0.114	0.114	0.114	0.08	0.049	0.08	0.114	0.114	0.114	0.114	0.114	0.114	0.114	0.114	0.114	0.114	0.114	0.114	0.114	0.114	0.132	0.132	0.132	0.132	0.132
YML120C	0.469	0.469	0.469	0.469	0.469	0.469	0.487	0.487	0.487	0.504	0.504	0.539	0.539	0.667	0.732	0.732	0.732	0.732	0.732	0.732	0.732	0.732	0.732	0.75	0.799	0.83	0.83	0.83	0.83	0.83	0.83	0.861	0.861	0.957	0.957	0.957	0.957	0.957	0.957	0.957	0.957	0.957	0.975	0.993	1.027	1.027	1.097	1.097	1.166
YJL183W	3.637	3.737	3.876	4.182	4.217	4.387	4.418	4.418	4.519	4.713	4.796	4.977	4.807	4.807	4.807	4.838	4.838	4.873	5.049	5.031	5.101	5.101	5.101	5.101	5.136	5.188	5.292	5.261	5.227	5.192	5.157	5.188	5.434	5.43	5.448	5.448	5.448	5.413	5.413	5.413	5.379	5.41	5.41	5.41	5.392	5.392	5.392	5.41	5.41
YDL157C	0.552	0.552	0.552	0.552	0.552	0.552	0.552	0.552	0.605	0.623	0.623	0.623	0.623	0.623	0.623	0.623	0.623	0.623	0.623	0.623	0.623	0.587	0.57	0.57	0.587	0.587	0.587	0.587	0.605	0.605	0.605	0.605	0.605	0.587	0.587	0.587	0.587	0.483	0.483	0.483	0.483	0.483	0.483	0.483	0.483	0.483	0.483	0.483	0.483
YKL127W	0	0	0	0	0	0	0	0	0	0	0	0	0	0	0	0	0	0	0	0	0	0	0	0	0	0	0	0	0	0	0	0	0	0	0	0	0	0.018	0.018	0.018	0.018	0.018	0.018	0.018	0.018	0.018	0.018	0.018	0.018
YNR063W	0.088	0.088	0.088	0.088	0.088	0.071	0.071	0.071	0.071	0.071	0.071	0.071	0.071	0.071	0.071	0.071	0.071	0.071	0.071	0.071	0.071	0.071	0.071	0.071	0.071	0.071	0.071	0.071	0.071	0.071	0.071	0.071	0.071	0.071	0.071	0.071	0.071	0.071	0.071	0.071	0.105	0.14	0.14	0.14	0.206	0.206	0.206	0.206	0.206
YOL130W	1.212	1.23	1.282	1.282	1.282	1.282	1.282	1.313	1.313	1.313	1.313	1.362	1.639	1.639	1.639	1.639	1.639	1.67	1.67	1.67	1.67	1.705	1.705	1.705	1.705	1.705	1.705	1.705	1.705	1.705	1.819	1.934	2.067	2.067	2.067	2.067	2.101	2.101	2.101	2.101	2.098	2.098	2.098	2.098	2.098	2.129	2.129	2.129	2.177
YOR143C	1.359	1.377	1.464	1.464	1.512	1.579	1.579	1.627	1.627	1.68	1.68	1.68	1.711	1.711	1.711	1.843	1.843	1.843	1.86	1.86	1.86	1.878	1.878	1.927	1.927	1.927	1.993	2.011	2.011	2.045	2.045	2.08	2.18	2.211	2.211	2.211	2.211	2.211	2.211	2.229	2.299	2.299	2.299	2.233	2.264	2.264	2.264	2.264	2.264
YIL156W	0.978	1.065	1.25	1.135	1.343	1.493	1.493	1.493	1.511	1.511	1.458	1.458	1.428	1.525	1.56	1.591	1.539	1.723	1.705	1.824	1.824	1.961	1.943	1.978	2.009	2.131	2.2	2.314	2.747	2.747	2.782	2.817	2.817	2.883	3.216	3.745	4.15	4.216	4.469	5.04	5.075	5.159	5.431	5.697	5.921	6.282	6.282	6.591	6.591
YDR312W	0.25	0.25	0.201	0.201	0.201	0.201	0.201	0.167	0.167	0.149	0.149	0.149	0.149	0.149	0.149	0.149	0.149	0.114	0.114	0.114	0.114	0.114	0.114	0.114	0.114	0.114	0.083	0.049	0.049	0.049	0.049	0.049	0.049	0.049	0.049	0.018	0.018	0.018	0.018	0.018	0.018	0.018	0.018	0.018	0.018	0.018	0.018	0.018	0.018
YKL164C	0.018	0.018	0.018	0.018	0.018	0.018	0.018	0.018	0.018	0.018	0.018	0.018	0.018	0.018	0.018	0.018	0.018	0.018	0.018	0.018	0.018	0.018	0.018	0.018	0.018	0.018	0.018	0.018	0.018	0.018	0.018	0.018	0.018	0.018	0.018	0.018	0.018	0.018	0.018	0.018	0.018	0.018	0.018	0.018	0.018	0.018	0.018	0.018	0.018
YBL092W	0.052	0.052	0.052	0.052	0.052	0.052	0.052	0.052	0.052	0.052	0.052	0.052	0.052	0.052	0.052	0.052	0.052	0.052	0.052	0.052	0.052	0.052	0.052	0.052	0.052	0.052	0.052	0.052	0.052	0.052	0.052	0.052	0.052	0.052	0.052	0.052	0.052	0.052	0.052	0.052	0.052	0.052	0.052	0.052	0.052	0.052	0.052	0.052	0.052
YDR184C	3.216	3.216	3.199	3.199	3.199	3.199	3.168	3.057	3.026	3.026	2.904	2.904	2.904	2.87	2.87	2.87	2.782	2.584	2.584	2.55	2.479	2.295	2.166	2.166	2.073	2.003	1.937	1.868	1.819	1.77	1.77	1.77	1.77	1.59	1.59	1.555	1.451	1.469	1.434	1.465	1.447	1.482	1.482	1.447	1.399	1.253	1.173	1.173	1.173
YLR069C	2.486	2.486	2.621	2.621	2.672	3.303	3.604	3.792	3.792	3.827	3.98	4.046	4.45	4.887	5.092	5.075	5.093	5.159	5.319	5.384	5.535	5.569	5.569	5.587	5.587	5.653	5.653	5.622	5.762	5.796	5.796	5.796	5.866	5.997	6.049	6.111	6.212	6.571	6.606	6.606	6.677	6.677	6.756	6.756	6.756	6.878	6.965	6.965	7.014
YGL091C	1.931	1.948	1.966	1.984	1.984	1.984	1.984	2.015	2.046	2.024	2.178	2.178	2.178	2.178	2.226	2.244	2.244	2.279	2.31	2.31	2.345	2.442	2.476	2.511	2.511	2.56	2.594	2.594	2.612	2.665	2.665	2.665	2.665	2.714	2.783	2.801	2.801	2.849	2.849	2.849	2.849	2.849	2.898	2.933	2.933	2.933	2.933	2.933	2.968
YPL231W	2.834	2.834	2.803	2.803	2.817	2.751	2.751	2.716	2.716	2.751	2.751	2.751	2.751	2.751	2.751	2.601	2.605	2.605	2.587	2.539	2.505	2.54	2.727	2.679	2.714	2.749	2.749	2.714	2.78	2.643	2.643	2.643	2.595	2.564	2.519	2.432	2.432	2.415	2.415	2.397	2.48	2.48	2.411	2.45	2.415	2.415	2.449	2.38	2.38
YPL206C	6.756	6.756	6.756	6.756	6.756	6.721	6.686	6.686	6.686	6.637	6.637	6.637	6.637	6.602	6.585	6.377	6.341	6.119	5.498	5.498	5.436	5.436	5.37	5.37	5.37	5.352	5.352	5.335	5.335	5.335	5.282	5.282	5.251	5.251	4.516	4.336	4.283	4.283	3.85	3.625	3.625	3.431	3.431	2.638	2.484	2.386	2.369	2.105	1.721
YMR175W-A	1.418	1.383	1.383	1.365	1.365	1.365	1.4	1.369	1.369	1.372	1.434	1.434	1.434	1.417	1.285	1.18	1.027	1.027	1.044	1.044	1.114	1.132	1.15	1.265	1.265	1.265	1.428	1.495	2.329	2.312	2.312	2.312	2.312	2.413	2.447	2.478	2.496	2.496	2.496	2.496	2.496	2.562	2.562	2.615	2.685	2.75	2.75	2.75	2.781
YGR021W	1.568	1.568	1.603	1.603	1.603	1.603	1.62	1.673	1.673	1.656	1.656	1.673	1.673	1.673	1.691	1.691	1.691	1.66	1.66	1.629	1.629	1.611	1.594	1.594	1.594	1.594	1.594	1.594	1.559	1.559	1.541	1.488	1.488	1.488	1.454	1.454	1.454	1.454	1.454	1.454	1.454	1.454	1.454	1.454	1.436	1.343	1.343	1.343	1.343
YJL031C	2.25	2.087	2.105	2.087	2.07	2.356	2.391	2.456	2.456	2.456	2.456	2.456	2.425	2.394	2.394	2.197	2.219	2.219	2.219	2.219	2.219	2.288	2.34	2.34	2.34	2.34	2.34	2.375	2.357	2.323	2.219	2.219	2.121	2.121	2.139	2.108	2.108	2.108	2.073	1.955	1.955	1.955	1.972	1.853	1.818	1.852	1.804	1.737	1.72
YPR075C	1.366	1.366	1.335	1.335	1.635	1.635	1.635	1.635	1.67	1.704	1.819	1.819	1.853	1.919	1.971	2.007	2.024	2.024	2.024	2.042	2.042	2.042	2.06	2.095	2.13	2.13	2.13	2.13	2.13	2.147	2.182	2.213	2.248	2.262	2.328	2.328	2.328	2.328	2.346	2.315	2.315	2.385	2.385	2.385	2.385	2.385	2.35	2.332	2.433
YDR307W	0.141	0.141	0.123	0.123	0.123	0.123	0.123	0.123	0.123	0.123	0.123	0.123	0.123	0.123	0.123	0.123	0.123	0.105	0.105	0.105	0.105	0.071	0.071	0.071	0.071	0.071	0.071	0.071	0.071	0.071	0.071	0.071	0.071	0.053	0.053	0.053	0.053	0.053	0.053	0.053	0.053	0.071	0.035	0.035	0.035	0.035	0.035	0.018	0.018
YJL060W	2.005	2.005	2.005	2.005	2.005	1.974	1.974	1.992	1.992	1.992	1.992	2.01	2.01	2.01	2.041	2.041	2.041	2.041	2.041	2.041	2.01	2.027	2.027	2.027	2.045	2.045	2.045	2.045	2.01	2.028	2.028	2.028	2.028	2.128	2.128	2.128	2.128	2.128	2.128	2.128	2.128	2.128	2.128	2.128	2.128	2.128	2.128	2.128	2.111
YDL143W	3.374	3.405	3.405	3.405	3.405	3.405	3.405	3.405	3.405	3.405	3.405	3.405	3.405	3.405	3.44	3.44	3.505	3.505	3.505	3.505	3.505	3.571	3.571	3.571	3.571	3.571	3.571	3.553	3.553	3.553	3.584	3.584	3.584	3.584	3.584	3.584	3.584	3.584	3.584	3.519	3.501	3.501	3.519	3.62	3.656	3.656	3.656	3.656	3.656
YER109C	1.164	1.181	1.195	1.195	1.195	1.195	1.195	1.195	1.195	1.243	1.274	1.274	1.274	1.274	1.274	1.274	1.274	1.288	1.357	1.388	1.388	1.437	1.437	1.437	1.437	1.468	1.468	1.468	1.468	1.468	1.468	1.468	1.533	1.533	1.564	1.564	1.564	1.564	1.564	1.564	1.533	1.533	1.533	1.533	1.533	1.533	1.533	1.533	1.551
YBR259W	1.83	1.795	1.795	1.795	2.02	2.261	2.348	2.397	2.665	2.665	2.665	2.665	2.665	2.665	2.7	2.7	2.7	2.804	3.071	3.137	3.137	3.137	3.237	3.237	3.237	3.317	3.317	3.317	3.317	3.317	3.317	3.386	3.386	3.386	3.421	3.456	3.456	3.456	3.456	3.487	3.487	3.487	3.487	3.504	3.487	3.487	3.487	3.487	3.504
YDR153C	0.374	0.374	0.374	0.374	0.374	0.374	0.374	0.343	0.343	0.343	0.343	0.343	0.343	0.343	0.343	0.281	0.281	0.281	0.228	0.228	0.228	0.228	0.211	0.211	0.211	0.193	0.193	0.193	0.175	0.175	0.158	0.158	0.158	0.158	0.158	0.158	0.158	0.158	0.14	0.14	0.122	0.122	0.122	0.122	0.122	0.122	0.122	0.122	0.122
YGR097W	0.218	0.218	0.218	0.218	0.218	0.218	0.218	0.218	0.218	0.236	0.236	0.267	0.267	0.267	0.267	0.267	0.267	0.267	0.267	0.267	0.285	0.285	0.382	0.448	0.448	0.448	0.448	0.448	0.482	0.482	0.482	0.482	0.482	0.482	0.482	0.482	0.482	0.482	0.482	0.482	0.482	0.482	0.482	0.482	0.482	0.482	0.482	0.518	0.552
YHR116W	2.825	2.825	2.843	2.912	2.947	3.035	3.035	3.035	3.035	3.035	3.053	3.088	3.105	3.141	3.141	3.141	3.207	3.207	3.225	3.225	3.225	3.256	3.256	3.256	3.326	3.326	3.36	3.36	3.36	3.378	3.378	3.343	3.343	3.343	3.343	3.361	3.379	3.379	3.413	3.462	3.462	3.497	3.497	3.497	3.531	3.531	3.531	3.531	3.531
YDL102W	0.939	0.939	0.908	0.877	0.877	0.877	0.877	0.846	0.912	1.591	1.963	1.963	2.015	2.015	2.033	2.033	2.086	2.086	2.086	2.17	2.188	2.206	2.206	2.206	2.302	2.302	2.316	2.591	2.591	2.687	2.687	2.687	2.687	2.687	2.687	2.906	3.094	3.094	3.094	3.143	3.143	3.143	3.143	3.161	3.161	3.209	3.258	3.293	3.293
YBR057C	2.288	2.27	2.252	2.213	2.146	2.163	2.216	2.344	2.344	2.344	2.344	2.344	2.393	2.879	3.392	3.427	3.461	3.461	3.461	3.496	3.548	3.548	3.583	3.601	3.671	3.671	3.671	3.671	3.705	3.705	3.692	3.723	3.688	3.706	3.741	3.741	3.741	3.71	3.71	3.71	3.71	3.701	3.801	3.784	3.784	3.815	3.815	3.815	3.815
YOR367W	0.446	0.446	0.581	0.581	0.612	0.612	0.612	0.612	0.612	0.595	0.595	0.626	0.626	0.626	0.626	0.626	0.626	0.626	0.626	0.626	0.626	0.626	0.66	0.66	0.66	0.66	0.66	0.691	0.722	0.722	0.722	0.722	0.722	0.722	0.722	0.722	0.722	0.722	0.722	0.722	0.722	0.722	0.722	0.722	0.722	0.722	0.722	0.722	0.722
YML106W	2.982	3.103	3.134	3.134	3.134	3.134	3.187	3.187	3.204	3.235	3.249	3.249	3.283	3.283	3.283	3.318	3.318	3.423	3.423	3.388	3.388	3.388	3.423	3.457	3.404	3.404	3.404	3.404	3.404	3.387	3.418	3.488	3.536	3.536	3.536	3.536	3.571	3.571	3.571	3.553	3.553	3.519	3.519	3.488	3.505	3.505	3.505	3.505	3.505
YMR033W	0.592	0.592	0.654	0.654	0.654	0.654	0.654	0.654	0.654	0.654	0.654	0.654	0.654	0.654	0.654	0.654	0.654	0.654	0.654	0.654	0.672	0.672	0.721	0.721	0.721	0.721	0.721	0.703	0.703	0.703	0.734	0.734	0.734	0.703	0.703	0.703	0.703	0.703	0.703	0.703	0.703	0.703	0.703	0.703	0.703	0.672	0.672	0.707	0.707
YLR364W	4.801	4.801	4.801	4.87	4.87	4.87	4.87	4.766	4.731	4.731	4.7	4.7	4.683	4.683	4.787	4.818	4.818	4.818	4.818	4.782	4.782	4.698	4.663	4.698	4.763	4.645	4.521	4.503	4.472	4.291	4.208	4.19	4.225	4.225	4.207	4.207	4.225	4.062	4.062	4.045	3.978	4.048	3.55	3.532	3.599	3.599	3.411	3.411	3.411
YCL008C	1.397	1.397	1.45	1.315	1.315	1.35	1.35	1.35	1.35	1.35	1.368	1.333	1.333	1.333	1.284	1.302	1.406	1.406	1.388	1.406	1.371	1.371	1.388	1.427	1.427	1.409	1.409	1.44	1.44	1.458	1.458	1.458	1.458	1.458	1.52	1.489	1.523	1.523	1.523	1.603	1.638	1.638	1.558	1.554	1.554	1.554	1.589	1.589	1.607
YKL029C	0.035	0.035	0.035	0.035	0.035	0.035	0.035	0.035	0.035	0.035	0.035	0.035	0.035	0.035	0.035	0.035	0.035	0.035	0.035	0.035	0.035	0.035	0.035	0.035	0.035	0.018	0.018	0.018	0.018	0.018	0.018	0.018	0.018	0.018	0.018	0.018	0.018	0.018	0.018	0.018	0.018	0.018	0.018	0.018	0.018	0.018	0.018	0.018	0.018
YFR042W	0.961	1.115	1.305	1.34	1.357	1.357	1.388	1.423	1.423	1.41	1.379	1.431	1.413	1.448	1.466	1.519	1.519	1.519	1.519	1.519	1.572	1.673	1.673	1.704	1.704	1.704	1.876	1.876	1.907	1.907	1.907	1.907	1.942	1.89	1.89	2.005	2.133	2.133	2.168	2.168	2.185	2.151	2.217	2.217	2.301	2.319	2.381	2.384	2.384
YOR090C	3.921	3.882	3.882	3.882	3.882	3.847	3.816	3.798	3.764	3.764	3.764	3.746	3.746	3.746	3.711	3.641	3.232	3.201	3.201	2.903	2.762	2.762	2.762	2.762	2.762	2.762	2.78	2.749	2.749	2.749	2.749	2.749	2.731	2.666	2.43	2.43	2.132	2.132	2.079	2.079	1.59	1.52	1.313	1.313	1.182	1.098	1.098	1.014	0.961
YPL032C	3.262	3.262	3.244	3.244	3.244	3.209	3.209	3.209	3.209	3.209	3.244	3.244	3.244	3.244	3.244	3.244	3.174	3.174	3.174	3.103	3.016	3.016	3.016	3.016	3.016	3.016	3.016	3.016	3.016	3.016	3.016	2.985	2.985	2.985	2.985	2.985	2.985	2.985	2.914	2.896	2.896	2.896	2.896	2.896	2.809	2.809	2.677	2.641	2.641
YBL008W	0.828	0.794	0.794	0.793	0.911	0.893	0.893	0.911	0.911	0.911	0.911	0.963	0.963	0.998	0.998	0.967	0.967	0.967	0.967	0.985	1.002	1.002	1.033	1.033	1.064	1.064	1.192	1.21	1.21	1.297	1.345	1.346	1.395	1.395	1.395	1.36	1.36	1.453	1.488	1.488	1.488	1.488	1.471	1.533	1.643	1.823	1.823	1.854	1.872
YMR204C	0.136	0.136	0.136	0.136	0.136	0.136	0.136	0.136	0.136	0.136	0.136	0.136	0.136	0.136	0.136	0.136	0.136	0.136	0.136	0.136	0.084	0.066	0.066	0.066	0.066	0.097	0.097	0.097	0.097	0.097	0.097	0.097	0.097	0.097	0.097	0.097	0.115	0.115	0.115	0.115	0.115	0.115	0.146	0.146	0.146	0.146	0.146	0.146	0.146
YBR021W	8.148	8.287	8.287	8.287	8.269	8.269	8.269	8.269	8.22	8.22	8.22	8.22	8.22	8.22	8.22	8.22	8.22	8.22	8.185	8.185	8.15	8.119	8.119	8.088	8.088	8.088	8.088	8.088	7.983	7.983	7.983	7.983	7.965	7.931	7.9	7.9	7.882	7.913	7.851	7.389	7.125	7.038	7.004	7.004	6.973	6.973	6.973	6.938	6.889
YKL204W	0.871	0.871	0.871	0.871	0.871	0.853	0.853	0.853	0.853	0.822	0.822	0.822	0.822	0.822	0.822	0.822	0.822	0.822	0.822	0.822	0.822	0.822	0.822	0.822	0.822	0.822	0.822	0.822	0.822	0.822	0.822	0.822	0.822	0.822	0.822	0.822	0.822	0.822	0.822	0.822	0.822	0.822	0.822	0.822	0.822	0.822	0.791	0.726	0.708
YOL133W	3.369	3.369	3.369	3.369	3.369	3.369	3.403	3.487	3.487	3.521	3.487	3.452	3.452	3.452	3.452	3.452	3.452	3.434	3.434	3.452	3.452	3.452	3.452	3.452	3.452	3.504	3.54	3.54	3.54	3.54	3.54	3.505	3.505	3.505	3.505	3.557	3.557	3.557	3.557	3.588	3.588	3.588	3.588	3.57	3.486	3.451	3.42	3.451	3.469
YJL020C	2.691	2.691	2.691	2.691	2.691	2.691	2.691	2.656	2.656	2.674	2.612	2.612	2.612	2.612	2.56	2.56	2.542	2.577	2.577	2.577	2.577	2.577	2.611	2.629	2.353	2.501	2.47	2.435	2.435	2.365	2.399	2.223	2.185	2.548	2.513	2.54	2.523	2.557	2.478	2.742	2.958	3.219	3.281	3.382	3.453	3.739	4.281	4.48	4.48
YGR048W	2.7	2.682	2.682	2.589	2.571	2.571	2.571	2.554	2.536	2.505	2.39	2.355	2.32	2.285	2.114	2.114	2.145	2.145	1.909	1.878	1.844	1.844	1.662	1.645	1.645	1.614	1.614	1.596	1.596	1.468	1.451	1.451	1.367	1.384	1.401	1.401	1.335	1.335	1.019	0.89	0.917	1.202	1.202	1.254	1.219	1.254	1.236	1.202	1.202
YIL011W	1.22	1.22	1.22	1.22	1.189	1.259	1.259	1.241	1.21	1.179	1.179	1.179	1.179	1.179	1.092	1.057	1.039	1.039	1.039	1.039	1.039	1.057	1.057	1.057	1.057	1.026	1.026	1.026	1.026	1.026	1.026	1.026	1.026	1.026	1.026	1.026	1.026	1.026	1.026	1.026	1.026	1.026	1.026	1.026	1.026	1.026	1.026	1.026	1.026
YNR007C	3.1	3.196	3.196	3.196	3.231	3.231	3.231	3.235	3.363	3.328	3.345	3.415	3.419	3.503	3.503	3.472	3.454	3.485	3.503	3.503	3.586	3.635	3.722	3.722	3.722	3.74	3.74	3.771	3.771	3.807	3.925	3.925	3.973	4.008	4.008	4.026	4.078	4.109	4.109	4.109	4.109	4.109	4.109	4.109	4.074	3.991	3.96	3.96	3.995
YPL099C	4.577	4.577	4.577	4.577	4.577	4.472	4.454	4.454	4.367	4.117	3.906	3.857	3.857	3.857	3.822	3.822	3.276	3.05	2.981	2.881	2.881	2.912	2.912	2.912	2.912	2.912	2.912	2.93	2.842	2.842	2.842	2.842	2.842	2.807	2.807	1.469	1.368	1.333	1.264	1.348	1.348	1.365	1.365	1.383	1.418	1.418	1.384	1.384	1.481
YOR156C	0.657	0.675	0.675	0.675	0.675	0.675	0.675	0.675	0.657	0.657	0.657	0.657	0.608	0.608	0.608	0.643	0.625	0.625	0.643	0.643	0.568	0.585	0.585	0.585	0.616	0.616	0.616	0.616	0.616	0.616	0.616	0.585	0.647	0.647	0.647	0.665	0.665	0.652	0.652	0.683	0.717	0.717	0.7	0.7	0.717	0.686	0.686	0.735	0.735
YDR399W	0.97	1.005	1.209	1.209	1.209	1.209	1.393	1.463	1.515	1.674	1.674	1.674	1.674	1.674	1.674	1.709	1.709	1.858	1.927	2.475	2.475	2.51	2.545	2.545	2.511	2.511	2.511	2.545	2.545	2.612	2.612	2.647	2.779	2.897	2.897	2.915	2.915	2.999	2.999	2.999	2.999	2.999	2.999	3.148	3.148	3.262	3.328	3.328	3.294
YER112W	0.806	0.806	0.806	0.806	0.806	0.806	0.806	0.806	0.806	0.806	0.806	0.841	0.841	0.771	0.771	0.771	0.771	0.771	0.737	0.737	0.737	0.737	0.737	0.771	0.736	0.736	0.736	0.736	0.701	0.701	0.701	0.701	0.701	0.701	0.701	0.701	0.701	0.701	0.701	0.75	0.75	0.75	0.75	0.75	0.75	0.75	0.75	0.719	0.701
YDR264C	4.642	4.642	4.642	4.611	4.611	4.58	4.58	4.58	4.562	4.562	4.562	4.562	4.496	4.447	4.447	4.319	4.301	4.301	4.27	4.27	4.27	4.27	4.204	4.204	4.204	4.12	4.089	4.005	3.935	3.887	3.887	3.644	3.613	3.495	3.495	3.329	3.294	3.294	3.224	3.224	3.123	2.811	2.749	2.749	2.586	2.316	2.316	2.251	2.251
YFL049W	2.982	2.965	3.049	2.982	3	2.99	3.026	3.026	3.043	2.981	2.981	2.981	3.047	3.192	3.192	3.158	3.158	3.14	3.175	3.071	3.005	2.956	3.009	2.992	2.992	2.992	2.922	2.812	2.733	2.733	2.715	2.715	2.469	2.421	2.456	2.71	2.931	2.931	2.962	3.13	3.434	3.563	3.563	3.528	3.546	3.546	3.642	3.642	3.625
YER102W	2.053	2.053	2.053	1.863	1.616	1.537	1.519	1.519	1.519	1.436	1.436	1.436	1.405	1.405	1.352	1.352	1.268	1.237	1.237	1.149	1.114	1.062	1.062	1.044	0.631	0.293	0.24	0.24	0.223	0.223	0.223	0.223	0.223	0.223	0.223	0.223	0.223	0.192	0.192	0.192	0.192	0.105	0.07	0.052	0.052	0.052	0.052	0.052	0.052
YJL126W	0.901	0.932	0.981	1.298	1.676	1.693	1.746	1.746	1.746	1.746	1.711	1.729	1.883	1.883	1.914	1.914	1.914	1.914	1.914	1.914	1.914	1.962	2.077	2.108	2.143	2.143	2.192	2.192	2.254	2.223	2.223	2.276	2.276	2.276	2.307	2.307	2.307	2.307	2.307	2.373	2.369	2.466	2.466	2.611	2.611	2.681	2.73	2.765	2.765
YNL131W	0.806	0.824	0.824	0.824	0.824	0.789	0.789	0.785	0.785	0.785	0.785	0.785	0.785	0.785	0.785	0.785	0.72	0.72	0.689	0.689	0.689	0.689	0.689	0.689	0.689	0.723	0.723	0.723	0.723	0.723	0.706	0.688	0.688	0.706	0.706	0.706	0.706	0.706	0.706	0.706	0.675	0.675	0.675	0.675	0.675	0.675	0.675	0.675	0.639
YCR071C	0.519	0.519	0.466	0.449	0.498	0.564	0.564	0.647	0.647	0.647	0.647	0.647	0.647	0.647	0.647	0.665	0.696	0.696	0.696	0.696	0.696	0.696	0.696	0.696	0.696	0.713	0.793	0.912	0.912	0.912	0.979	0.979	0.979	0.979	0.979	0.979	0.979	1.013	1.013	1.013	1.013	1.031	1.066	1.066	1.083	1.083	1.083	1.083	1.083
YGL147C	2.694	2.694	2.694	2.659	2.659	2.628	2.628	2.677	2.202	2.202	2.118	2.101	2.101	2.07	2.07	2.07	2.004	2.004	1.924	1.889	1.889	1.889	1.889	1.871	1.871	1.871	1.871	1.871	1.854	1.836	1.836	1.836	1.836	1.805	1.739	1.646	1.51	1.51	1.479	1.382	1.382	1.413	1.413	1.413	1.413	1.413	1.413	1.382	1.364
YNL002C	1.415	1.415	1.415	1.415	1.415	1.384	1.384	1.384	1.384	1.384	1.384	1.384	1.384	1.384	1.353	1.353	1.384	1.415	1.415	1.415	1.415	1.38	1.38	1.38	1.38	1.411	1.411	1.411	1.411	1.411	1.429	1.429	1.429	1.398	1.367	1.367	1.367	1.367	1.371	1.371	1.371	1.371	1.441	1.441	1.441	1.441	1.441	1.441	1.441
YLR390W-A	5.37	5.37	5.233	5.133	5.032	4.702	4.452	4.303	4.234	4.199	4.199	4.199	4.168	4.168	4.168	4.168	4.106	3.553	2.957	2.715	2.697	2.6	1.928	1.744	1.765	1.765	1.616	1.519	1.414	1.414	1.414	1.414	1.432	1.366	1.3	1.3	1.3	1.247	1.506	1.541	1.641	1.708	1.998	2.033	2.033	2.068	2.13	2.258	2.258
YJL082W	2.624	2.624	2.256	2.256	2.155	2.121	2.121	2.121	2.121	2.121	1.44	1.04	0.925	0.776	0.776	0.776	0.67	0.67	0.67	0.67	0.67	0.67	0.67	0.67	0.653	0.653	0.653	0.653	0.653	0.653	0.653	0.618	0.618	0.618	0.587	0.483	0.483	0.483	0.483	0.483	0.39	0.324	0.254	0.254	0.254	0.223	0.158	0.158	0.123
YDR370C	2.405	2.405	2.352	2.352	2.352	2.352	2.352	2.352	2.352	2.318	2.318	2.318	2.318	2.318	2.318	2.352	2.352	2.299	2.268	2.251	2.251	2.251	2.251	2.251	2.282	2.282	2.282	2.251	2.251	2.251	2.251	2.251	2.251	2.251	2.154	2.083	2.052	2.035	2.035	2.035	2.035	2.035	2.035	2.035	2.035	2.035	2.035	2.035	2.035
YAL002W	0.264	0.246	0.246	0.212	0.194	0.194	0.194	0.194	0.194	0.163	0.163	0.163	0.163	0.163	0.163	0.145	0.145	0.145	0.145	0.145	0.145	0.145	0.176	0.176	0.176	0.176	0.176	0.176	0.176	0.176	0.176	0.176	0.176	0.145	0.145	0.111	0.08	0.08	0.111	0.111	0.111	0.111	0.142	0.194	0.194	0.194	0.194	0.194	0.176
YJL092W	13.901	13.866	13.593	13.593	13.575	13.575	13.575	13.575	13.557	13.504	13.381	13.328	13.137	13.019	12.908	12.856	12.759	12.759	12.724	12.49	12.455	12.455	12.285	12.285	12.084	12.049	11.573	11.1	10.999	10.556	9.702	9.702	9.601	9.583	9.483	9.275	7.832	7.324	7.241	6.671	6.671	4.618	3.108	2.714	2.265	2.203	1.983	1.983	1.983
YJL073W	1.357	1.427	1.528	1.528	1.661	1.89	1.908	1.908	1.908	1.961	1.961	1.961	2.027	2.044	2.075	2.173	2.238	2.353	2.366	2.366	2.384	2.384	2.384	2.453	2.471	2.519	2.554	2.554	2.572	2.572	2.603	2.634	2.634	2.634	2.665	2.665	2.665	2.665	2.696	2.696	2.73	2.73	2.73	2.73	2.765	2.783	2.818	2.836	2.836
YIL140W	1.27	1.27	1.253	1.253	1.253	1.253	1.253	1.253	1.253	1.27	1.27	1.27	1.27	1.27	1.253	1.253	1.239	1.239	1.291	1.371	1.371	1.371	1.371	1.371	1.405	1.405	1.405	1.374	1.439	1.439	1.439	1.439	1.439	1.439	1.439	1.439	1.439	1.439	1.439	1.439	1.439	1.439	1.405	1.37	1.37	1.37	1.37	1.37	1.37
YDR073W	0.031	0.031	0.031	0.031	0.031	0.031	0.031	0.031	0.031	0.031	0.031	0.031	0.031	0.031	0.031	0.031	0.031	0.031	0.031	0.031	0.031	0.031	0.031	0.031	0.031	0.031	0.031	0.031	0.031	0.031	0.031	0.031	0.031	0.031	0.031	0.031	0.031	0.031	0.031	0	0	0	0	0.018	0.018	0.018	0.018	0.018	0.018
YJR009C	2.652	2.683	2.665	2.665	2.665	2.734	2.7	2.7	2.7	2.7	2.7	2.765	2.831	2.831	2.866	2.866	2.866	2.866	2.949	2.98	2.98	3.011	3.011	3.011	3.011	3.011	3.011	3.011	3.011	3.029	3.029	3.029	3.029	3.094	3.094	3.094	3.094	3.077	3.077	3.077	3.059	3.028	2.993	2.958	2.958	2.958	2.958	2.958	2.958
YJR147W	0.889	0.92	0.92	0.92	0.92	0.92	0.92	0.937	0.937	0.937	0.937	0.937	0.937	0.937	0.937	0.937	0.924	0.906	0.906	0.841	0.841	0.841	0.841	0.841	0.841	0.841	0.84	0.91	0.963	0.963	0.963	0.998	0.998	0.998	0.998	0.998	0.963	0.984	1.015	1.015	1.015	1.015	1.015	1.015	1.015	1.046	1.046	1.046	1.046
YLR068W	2.837	2.837	2.872	2.938	2.938	2.938	2.938	2.938	2.938	2.938	2.889	3.181	3.962	3.996	4.378	4.444	5.334	5.488	5.651	5.668	5.752	5.8	5.8	5.884	5.915	5.915	5.915	5.915	5.915	5.915	5.915	5.915	5.915	5.915	5.898	5.88	5.88	5.88	5.898	5.995	6.444	6.532	6.532	6.704	6.704	6.739	6.792	6.826	6.826
YMR289W	0.333	0.333	0.333	0.333	0.333	0.333	0.333	0.333	0.333	0.333	0.369	0.369	0.369	0.47	0.706	0.706	0.742	0.808	0.808	0.808	0.808	0.808	0.808	0.808	0.808	0.857	0.857	0.857	0.857	0.791	0.773	0.756	0.849	0.967	0.967	0.967	0.967	0.967	0.967	0.967	0.967	0.967	1.068	1.256	1.256	1.256	1.322	1.322	1.357
YLL003W	0.22	0.22	0.22	0.22	0.22	0.22	0.22	0.22	0.22	0.22	0.237	0.306	0.306	0.306	0.306	0.306	0.306	0.271	0.302	0.302	0.302	0.302	0.337	0.368	0.504	0.504	0.504	0.504	0.538	0.573	0.542	0.507	0.507	0.556	0.556	0.574	0.574	0.574	0.719	0.737	0.771	0.824	0.824	0.824	0.824	0.872	1.092	1.092	1.092
YOR202W	5.464	5.464	5.482	5.482	5.482	5.482	5.516	5.468	5.415	5.45	5.45	5.45	5.45	5.45	5.45	5.45	5.45	5.45	5.45	5.45	5.481	5.481	5.481	5.481	5.481	5.481	5.481	5.432	5.432	5.366	5.366	5.317	5.286	5.217	5.013	5.013	4.807	4.807	4.842	4.842	4.7	4.665	4.647	4.435	4.435	4.435	4.435	4.382	4.382
YFR031C-A	0	0	0	0	0	0	0	0	0	0	0	0	0	0	0	0	0	0	0	0	0	0	0	0	0	0	0	0	0	0	0	0	0	0	0	0	0	0	0	0	0	0	0	0	0	0	0	0	0
YPR101W	1.416	1.416	1.447	1.412	1.412	1.412	1.412	1.412	1.412	1.394	1.412	1.346	1.346	1.346	1.315	1.315	1.263	1.28	1.315	1.315	1.315	1.315	1.315	1.315	1.315	1.315	1.315	1.346	1.381	1.381	1.446	1.446	1.446	1.384	1.367	1.3	1.305	1.371	1.371	1.367	1.367	1.367	1.367	1.367	1.35	1.35	1.35	1.35	1.35
YEL062W	0.035	0.035	0.035	0.035	0.035	0.035	0.035	0.035	0.035	0.035	0.035	0.035	0.035	0.035	0.035	0.035	0.035	0.035	0.035	0.035	0.035	0.035	0.035	0.035	0.035	0.035	0.087	0.105	0.105	0.105	0.105	0.105	0.105	0.105	0.105	0.105	0.105	0.105	0.105	0.105	0.105	0.105	0.105	0.105	0.136	0.167	0.184	0.184	0.184
YDR381W	3.532	3.567	3.633	3.717	3.783	3.752	3.752	3.953	3.918	4.054	4.507	4.507	4.628	4.659	4.659	4.659	4.659	4.659	4.659	4.694	4.746	4.746	4.746	4.867	4.883	4.966	5.198	5.198	5.198	5.247	5.357	5.484	5.692	5.723	5.692	5.692	5.744	5.858	6.065	6.733	6.733	6.751	6.786	6.821	6.821	6.821	6.886	6.886	6.952
YKL026C	0.808	0.808	0.808	0.808	0.808	0.808	0.808	0.808	0.826	0.826	0.826	0.826	0.791	0.791	0.76	0.76	0.76	0.795	0.795	0.795	0.795	0.795	0.795	0.733	0.733	0.733	0.733	0.782	0.782	0.782	0.782	0.782	0.782	0.782	0.782	0.751	0.751	0.698	0.698	0.729	0.729	0.729	0.729	0.729	0.729	0.632	0.597	0.58	0.58
YFL024C	2.156	2.946	3.213	3.244	3.244	3.412	3.412	3.464	3.547	3.547	3.547	3.582	3.582	3.533	3.533	3.533	3.446	3.446	3.433	3.508	3.526	3.526	3.526	3.526	3.574	3.956	4.202	5.304	5.304	5.568	5.568	5.568	5.617	5.635	5.652	5.756	5.756	5.787	6.008	6.022	6.039	6.057	6.109	6.109	6.109	6.109	6.162	6.193	6.193
YIL104C	1.396	1.396	1.427	1.493	1.542	1.542	1.573	1.674	1.851	1.851	1.851	1.921	1.921	1.957	2.089	2.089	2.089	2.279	2.679	2.679	3.025	3.025	3.06	3.06	3.06	3.06	3.06	3.06	3.164	3.164	3.182	3.199	3.367	3.367	3.398	3.446	3.477	3.508	3.508	3.508	3.574	3.574	3.575	3.575	3.606	3.606	3.606	3.606	3.606
YDL064W	2.461	2.492	2.492	2.526	2.526	2.579	2.863	2.897	2.928	2.928	2.911	2.928	2.946	2.928	2.963	2.998	3.068	3.245	3.245	3.38	3.416	3.416	3.416	3.416	3.495	3.495	3.531	3.618	3.618	3.653	3.688	3.722	3.722	3.722	3.758	3.758	3.758	3.758	3.723	3.785	3.754	3.754	3.754	3.754	3.785	3.82	3.82	3.82	3.82
YGL099W	1.217	1.327	1.411	1.584	1.584	1.584	1.584	1.584	1.584	1.584	1.584	1.549	1.549	1.722	1.722	1.722	1.739	1.739	1.739	1.739	1.739	1.739	1.739	1.739	1.757	1.722	1.722	1.722	1.722	1.722	1.655	1.673	1.669	1.722	1.775	1.775	1.775	1.775	1.775	1.775	1.775	1.775	1.775	1.775	1.792	1.792	1.792	1.81	1.81
YOR360C	0.677	0.677	0.677	0.677	0.677	0.677	0.677	0.677	0.677	0.642	0.611	0.598	0.598	0.598	0.598	0.598	0.598	0.598	0.598	0.598	0.598	0.598	0.629	0.629	0.594	0.594	0.594	0.594	0.594	0.594	0.594	0.594	0.608	0.608	0.573	0.573	0.573	0.524	0.507	0.507	0.507	0.507	0.472	0.472	0.406	0.406	0.372	0.372	0.302
YNR019W	0.926	0.961	0.926	0.926	0.926	0.926	0.926	0.926	0.988	1.037	1.068	1.099	1.099	1.13	1.13	1.245	1.245	1.276	1.276	1.276	1.276	1.276	1.307	1.324	1.324	1.324	1.324	1.324	1.324	1.32	1.518	1.518	1.636	1.636	1.636	1.636	1.654	1.685	1.685	1.754	1.785	1.785	1.785	1.785	1.785	1.785	1.785	1.785	1.82
YBR001C	2.017	2.017	2.017	2.048	2.017	2.017	2.017	2.017	2.017	2.051	2.051	2.02	2.02	1.951	1.951	1.951	1.951	1.899	1.837	1.819	1.739	1.739	1.739	1.722	1.704	1.704	1.686	1.686	1.652	1.652	1.652	1.652	1.652	1.652	1.652	1.652	1.652	1.652	1.652	1.652	1.652	1.652	1.669	1.617	1.568	1.568	1.568	1.568	1.568
YOR167C	4.091	3.987	3.987	3.987	3.987	3.987	3.987	3.987	3.987	3.953	3.953	4.005	4.005	4.005	4.005	3.939	3.939	3.939	3.939	3.922	3.922	3.782	3.782	3.598	3.563	3.563	3.58	3.563	3.545	3.444	3.444	3.513	3.496	3.461	3.457	3.457	3.457	3.457	3.162	2.874	2.839	2.774	2.676	2.742	2.724	2.69	2.672	2.672	2.672
YOR166C	4.014	4.014	4.014	3.996	3.996	3.996	3.996	4.014	4.014	4.014	4.014	4.049	4.049	4.049	4.049	4	3.982	3.965	3.965	3.948	3.948	3.93	3.912	3.912	3.93	3.93	3.93	3.999	3.999	3.982	3.999	4.016	4.016	4.016	4.016	4.016	4.016	4.016	4.016	4.016	4.016	3.919	3.919	3.87	3.808	3.808	3.808	3.774	3.774
YOL127W	0.154	0.154	0.154	0.154	0.136	0.136	0.136	0.136	0.136	0.136	0.136	0.136	0.136	0.136	0.105	0.105	0.105	0.105	0.071	0.071	0.071	0.071	0.071	0.071	0.071	0.071	0.071	0.071	0.071	0.071	0.071	0.071	0.071	0.071	0.071	0.071	0.071	0.071	0.035	0.035	0.035	0.035	0.035	0.035	0.035	0.035	0.035	0.035	0.035
YCR005C	1.774	1.774	1.739	1.739	1.739	1.739	1.739	1.739	1.739	1.669	1.669	1.687	1.687	1.722	1.722	1.722	1.788	1.819	1.819	1.819	1.784	1.784	1.784	1.784	1.753	1.718	1.718	1.718	1.718	1.718	1.718	1.687	1.687	1.687	1.687	1.687	1.687	1.656	1.656	1.656	1.656	1.656	1.656	1.656	1.656	1.656	1.656	1.656	1.656
YCR019W	2.68	2.68	2.68	2.574	2.543	2.525	2.525	2.38	2.449	2.418	2.418	2.418	2.418	2.382	2.334	2.334	2.334	2.4	2.452	2.452	2.452	2.435	2.435	2.404	2.288	2.27	2.077	2.029	2.029	2.029	1.945	1.945	2.278	2.278	2.278	2.247	2.247	2.247	2.23	2.194	2.261	2.278	2.331	2.247	2.278	2.278	2.296	2.278	2.278
YGR211W	1.81	1.81	1.741	1.741	1.425	1.425	1.428	1.428	1.428	1.366	1.397	1.397	1.362	1.362	1.247	1.396	1.396	1.396	1.396	1.396	1.413	1.413	1.433	1.433	1.739	1.756	1.756	1.791	1.94	1.975	2.028	2.16	2.69	3.325	3.325	3.325	3.377	3.377	3.461	3.277	3.277	3.444	3.444	3.478	3.527	3.627	3.627	3.707	4.103
YMR273C	2.632	2.632	2.632	2.681	2.796	2.813	2.813	2.998	2.998	3.299	3.299	3.299	3.299	3.524	3.607	3.642	3.642	3.642	3.642	3.642	3.642	3.642	3.69	3.69	3.69	3.669	3.669	3.722	3.722	3.687	3.705	3.705	3.863	3.863	3.881	3.881	3.881	3.899	3.899	3.899	3.899	3.899	3.899	3.916	3.916	3.916	3.916	3.882	3.882
YDR110W	10.282	10.265	10.265	10.299	10.299	10.299	10.282	10.282	10.313	10.282	10.317	10.366	10.384	10.384	10.384	10.384	10.384	10.349	10.384	10.384	10.384	10.384	10.384	10.353	10.322	10.239	10.172	10.155	10.071	10.018	9.97	9.97	9.714	9.56	9.473	9.421	9.421	9.421	9.421	9.02	7.757	7.583	7.53	7.53	7.53	7.513	7.478	7.443	7.374
YMR286W	5.645	5.861	5.861	5.957	5.992	6.023	5.954	5.988	5.915	5.915	5.915	5.915	6.061	6.127	6.127	6.245	6.245	6.245	6.263	6.294	6.241	6.241	6.214	6.232	6.148	6.166	6.285	6.555	6.608	6.709	6.709	6.709	6.675	6.675	6.543	6.56	6.56	6.56	6.56	6.56	6.56	6.56	6.56	6.56	6.56	6.56	6.422	6.283	6.199
YDR432W	3.856	3.79	3.79	3.79	3.755	3.755	3.755	3.755	3.755	3.724	3.724	3.724	3.759	3.759	3.759	3.759	3.759	3.689	3.689	3.689	3.689	3.689	3.689	3.689	3.689	3.689	3.689	3.689	3.689	3.654	3.605	3.605	3.605	3.605	3.571	3.571	3.487	3.385	3.385	3.244	3.16	3.129	3.094	3.059	2.994	2.959	2.872	2.692	2.692
YNL217W	2.776	2.776	2.794	2.763	2.763	2.763	2.763	2.71	2.407	2.341	2.341	2.341	2.292	2.292	2.324	2.39	2.424	2.424	2.424	2.424	2.34	2.309	2.309	2.358	2.358	2.407	2.358	2.327	2.358	2.393	2.428	2.446	2.415	2.415	2.415	2.397	2.264	2.212	2.014	2.031	2.101	2.119	2.51	2.51	2.611	3.259	3.259	3.293	3.324
YPR158W	0.26	0.26	0.26	0.26	0.26	0.212	0.163	0.163	0.163	0.163	0.163	0.163	0.163	0.132	0.132	0.132	0.101	0.101	0.101	0.101	0.132	0.132	0.132	0.132	0.132	0.132	0.132	0.132	0.132	0.132	0.132	0.132	0.132	0.132	0.167	0.167	0.167	0.167	0.167	0.167	0.167	0.167	0.167	0.167	0.167	0.167	0.167	0.167	0.167
YBL006C	4.089	4.089	4.263	4.297	4.293	4.262	4.227	4.227	4.227	4.227	4.227	4.244	4.244	4.244	4.227	4.227	4.227	4.227	4.244	4.244	4.244	4.244	4.196	4.196	4.178	4.178	4.178	4.178	4.178	4.178	4.178	4.213	4.213	4.213	4.147	4.112	4.112	4.112	4.059	3.997	3.997	3.962	3.927	3.927	3.896	3.843	3.707	3.579	3.579
YOR127W	0.748	0.73	0.73	0.73	0.73	0.713	0.713	0.678	0.678	0.66	0.66	0.66	0.66	0.66	0.626	0.626	0.674	0.674	0.674	0.674	0.674	0.674	0.674	0.674	0.705	0.705	0.705	0.705	0.705	0.705	0.688	0.657	0.657	0.772	0.772	0.772	0.772	0.772	0.789	0.789	0.807	0.807	0.807	0.772	0.772	0.772	0.772	0.772	0.772
YMR269W	2.102	2.518	2.633	3.397	3.397	3.397	3.481	3.481	3.551	3.568	3.634	3.897	4.293	4.345	4.345	4.397	4.56	5.006	5.058	5.089	5.242	5.242	5.277	5.329	5.277	5.379	5.427	5.427	5.511	5.511	5.615	5.65	5.685	5.719	5.719	5.737	5.737	5.737	5.737	5.768	5.799	5.799	5.799	5.799	5.799	5.834	5.834	5.868	5.868
YER075C	0.053	0.053	0.053	0.053	0.053	0.053	0.053	0.053	0.053	0.053	0.053	0.053	0.053	0.053	0.053	0.053	0.053	0.053	0.053	0.053	0.053	0.053	0.053	0.053	0.053	0.088	0.088	0.088	0.088	0.088	0.119	0.119	0.119	0.119	0.119	0.119	0.119	0.119	0.119	0.154	0.154	0.154	0.154	0.154	0.154	0.154	0.154	0.154	0.154
YMR224C	2.433	2.433	2.333	2.333	2.333	2.315	2.298	2.298	2.298	2.263	2.263	2.263	2.148	2.148	2.077	1.844	1.844	1.844	1.698	1.729	1.698	1.698	1.633	1.584	1.417	1.223	1.188	1.223	1.257	1.257	1.226	1.226	1.226	1.226	1.157	1.105	1.101	0.917	0.914	0.879	0.879	0.844	0.844	0.962	0.945	1.524	1.524	1.52	1.52
YPL071C	2.083	2.083	2.083	2.136	2.189	2.189	2.154	2.154	2.154	2.154	2.154	2.154	2.154	2.154	2.251	2.251	2.383	2.417	2.417	2.417	2.417	2.417	2.483	2.483	2.483	2.615	2.66	2.757	2.757	2.805	2.947	2.947	2.947	2.947	2.965	2.965	2.965	2.965	2.965	2.999	2.999	2.999	2.999	2.999	3.034	3.034	3.096	3.162	3.162
YDR302W	1.518	1.518	1.518	1.518	1.553	1.587	1.623	1.623	1.623	1.623	1.623	1.623	1.623	1.623	1.71	1.71	1.71	1.71	1.71	1.71	1.727	1.727	1.727	1.727	1.727	1.727	1.727	1.727	1.727	1.693	1.693	1.662	1.662	1.662	1.662	1.662	1.662	1.696	1.696	1.696	1.679	1.679	1.713	1.713	1.713	1.713	1.713	1.713	1.713
YNR032W	4.5	4.5	4.535	4.535	4.532	4.532	4.58	4.646	4.712	4.831	5.172	5.172	5.172	5.189	5.37	5.582	5.582	5.582	5.617	5.635	5.767	5.85	5.85	5.85	5.937	5.937	6.003	5.888	5.888	6.023	6.023	5.954	5.954	5.954	5.919	5.884	5.846	5.846	5.846	5.846	5.877	5.894	5.929	6.017	6.017	6.017	6.017	6.017	6.017
YOR315W	0	0	0	0	0	0	0	0	0	0	0	0	0	0	0	0	0	0	0	0	0	0	0	0	0	0	0	0	0	0	0	0	0	0	0	0	0	0	0	0	0	0	0	0	0	0	0	0	0
YBL014C	6.17	6.17	6.17	6.17	6.204	6.204	6.138	6.051	6.034	6.02	6.038	6.038	6.086	6.117	6.117	6.117	6.117	6.152	6.152	6.152	6.152	6.152	6.152	6.117	6.038	6.016	5.968	5.968	5.968	5.985	5.985	4.824	4.824	4.823	4.792	4.688	4.688	4.451	4.402	4.322	4.322	4.322	4.253	4.024	3.838	3.737	3.752	3.967	3.936
YKR062W	1.312	1.294	1.294	1.294	1.294	1.294	1.294	1.294	1.294	1.294	1.294	1.294	1.294	1.294	1.294	1.263	1.124	1.093	1.075	1.075	1.075	1.075	1.04	1.04	1.04	1.04	1.023	0.912	0.912	0.912	0.877	0.877	0.811	0.811	0.693	0.675	0.675	0.675	0.675	0.641	0.641	0.571	0.571	0.554	0.554	0.457	0.457	0.405	0.405
YHR121W	1.053	1.053	1.036	1.067	1.067	1.085	1.085	1.154	1.154	1.185	1.185	1.185	1.185	1.185	1.185	1.22	1.22	1.237	1.22	1.324	1.324	1.324	1.324	1.342	1.373	1.408	1.408	1.408	1.408	1.408	1.408	1.408	1.425	1.425	1.425	1.46	1.46	1.46	1.46	1.46	1.456	1.456	1.456	1.456	1.456	1.439	1.473	1.46	1.46
YCR087C-A	0.052	0.052	0.052	0.052	0.052	0.052	0.052	0.052	0.052	0.052	0.052	0.052	0.052	0.052	0.052	0.052	0.052	0.209	0.262	0.262	0.298	0.298	0.332	0.367	0.367	0.367	0.436	0.56	0.56	0.56	0.56	0.56	0.56	0.56	0.56	0.626	0.626	0.644	0.644	0.644	0.644	0.644	0.644	0.644	0.644	0.644	0.727	0.846	0.992
YOR125C	1.449	1.449	1.449	1.449	1.466	1.466	1.501	1.501	1.501	1.615	1.681	1.681	1.681	1.681	1.716	1.698	1.784	1.767	1.749	1.811	1.811	1.811	1.846	1.846	1.744	1.713	1.775	1.985	1.985	2.167	2.198	2.198	2.198	2.267	2.35	2.35	2.35	2.35	2.35	2.378	2.458	2.458	2.458	2.458	2.586	2.586	2.617	2.635	2.684
YNL291C	2.517	2.551	2.846	2.899	2.933	2.933	2.933	2.933	2.933	2.951	2.951	2.951	2.951	2.951	2.951	2.933	2.933	2.951	3	3	3.017	3.017	3.017	3.017	3.048	3.101	3.066	3.084	3.084	3.084	3.084	3.084	3.118	3.087	3.07	3.07	3.087	3.07	3.07	3.07	3.088	3.088	3.14	3.14	3.105	3.215	3.246	3.409	3.444
YEL024W	1.061	1.061	1.061	1.061	1.043	1.043	1.043	1.043	1.026	1.026	1.043	1.043	1.043	1.009	1.009	1.005	1.005	1.005	0.987	0.987	0.97	0.952	0.952	0.952	0.934	0.934	0.917	0.886	0.886	0.886	0.886	0.886	0.872	0.872	0.872	0.807	0.807	0.807	0.789	0.771	0.771	0.771	0.771	0.771	0.771	0.736	0.701	0.701	0.666
YCL027W	2.038	1.959	1.959	1.959	1.959	1.959	1.959	1.959	1.959	1.959	1.959	1.959	1.959	1.959	1.959	1.976	1.976	1.889	1.886	1.833	1.815	1.815	1.735	1.735	1.718	1.718	1.718	1.735	1.735	1.753	1.735	1.735	1.805	1.805	1.805	1.805	1.805	1.752	1.735	1.783	1.783	1.783	1.766	1.766	1.735	1.735	1.735	1.735	1.735
YDR443C	4.499	4.482	4.499	4.517	4.517	4.552	4.534	4.516	4.69	4.69	4.757	4.788	4.788	4.788	4.788	4.788	4.788	4.819	4.819	4.836	4.819	4.819	4.836	4.836	4.836	4.836	4.836	4.836	4.802	4.802	4.784	4.784	4.784	4.784	4.784	4.784	4.55	4.484	4.396	4.396	4.413	4.379	4.379	4.379	4.379	4.427	4.409	4.409	4.36
YDR117C	1.087	1.254	1.254	1.254	1.237	1.255	1.255	1.29	1.391	1.453	1.59	1.652	1.652	1.683	1.683	1.683	1.717	1.717	1.717	1.717	1.686	1.686	1.748	1.779	1.841	1.959	2.126	2.425	2.425	2.442	2.442	2.613	2.665	2.652	2.652	2.669	2.687	2.687	2.687	2.736	2.77	2.836	2.836	2.905	2.905	2.905	2.905	2.905	2.905
YHL025W	3.049	3.049	3.031	3.031	3.031	2.996	2.838	2.802	2.754	2.684	2.296	2.296	1.949	1.817	1.817	1.747	1.747	1.716	1.685	1.685	1.654	1.654	1.557	1.522	1.522	1.491	1.491	0.705	0.621	0.568	0.568	0.568	0.568	0.568	0.568	0.568	0.568	0.568	0.568	0.568	0.498	0.498	0.464	0.429	0.394	0.359	0.324	0.324	0.324
YGR154C	1.114	1.131	1.131	1.131	1.201	1.201	1.166	1.166	1.166	1.166	1.166	1.166	1.166	1.166	1.166	1.083	1.083	1.083	1.083	1.083	1.083	1.083	1.083	1.1	1.1	1.1	1.1	1.1	1.066	1.066	1.048	1.048	1.083	1.083	1.048	1.048	1.013	1.048	1.013	1.03	1.03	1.03	1.03	1.03	1.03	1.03	1.03	1.065	1.065
YOR052C	1.077	1.073	1.104	1.104	1.104	1.104	1.104	1.104	1.104	1.086	1.086	1.086	1.086	1.086	1.086	1.086	1.086	1.086	1.038	1.038	1.038	0.933	0.898	0.898	0.881	0.881	0.974	0.974	0.974	0.974	0.974	0.974	0.974	0.921	0.921	0.921	0.921	0.921	0.921	0.869	0.838	0.772	0.772	0.741	0.741	0.741	0.772	0.755	0.755
YNL330C	1.532	1.532	1.532	1.532	1.566	1.566	1.566	1.566	1.566	1.566	1.566	1.532	1.532	1.532	1.532	1.532	1.532	1.514	1.514	1.514	1.514	1.514	1.514	1.514	1.514	1.479	1.479	1.479	1.479	1.479	1.479	1.444	1.426	1.426	1.426	1.426	1.426	1.426	1.426	1.426	1.426	1.409	1.409	1.374	1.374	1.374	1.374	1.374	1.356
YNL219C	11.334	11.334	11.438	11.456	11.473	11.491	11.491	11.491	11.509	11.509	11.509	11.509	11.526	11.561	11.512	11.495	11.46	11.46	11.429	11.429	11.394	11.394	11.249	11.231	11.231	11.178	11.113	11.082	11.082	11.082	11.082	11.064	10.989	10.989	10.989	10.989	10.989	10.989	10.989	10.989	10.815	10.745	10.745	10.745	10.745	10.692	10.675	10.64	10.64
YKL185W	0	0	0	0	0	0	0	0	0	0	0	0	0	0	0	0	0	0	0	0	0	0	0	0	0	0	0	0	0	0	0	0	0	0	0	0	0	0	0	0	0	0	0	0	0.018	0.018	0.018	0.018	0.018
YGR113W	1.072	1.037	1.037	0.967	0.967	1.019	1.054	1.155	1.155	1.155	1.155	1.204	1.366	1.384	1.419	1.45	1.45	1.468	1.437	1.486	1.472	1.472	1.472	1.472	1.472	1.521	1.552	1.605	1.746	1.746	1.746	1.781	1.781	1.882	1.882	1.882	1.882	1.882	1.882	1.917	1.917	2.027	2.027	2.027	2.08	2.111	2.111	2.08	2.08
YKL128C	2.155	2.19	2.19	2.19	2.19	2.19	2.19	2.159	2.159	2.159	2.159	2.159	2.159	2.159	2.097	2.079	2.079	2.079	2.079	2.079	2.079	2.079	2.062	2.062	2.062	2.062	2.062	2.062	2.062	2.062	1.982	1.964	1.968	1.968	1.95	1.95	1.95	1.95	1.95	1.95	1.95	1.95	1.95	1.95	1.95	1.95	1.95	1.95	1.95
YBL018C	0.94	0.94	0.94	0.94	0.905	0.905	0.905	0.905	0.853	0.818	0.818	0.818	0.787	0.787	0.787	0.756	0.832	0.832	0.881	0.881	0.899	0.899	0.899	0.916	0.916	0.916	0.934	0.934	0.934	0.934	0.903	0.885	0.885	0.885	0.885	0.885	0.885	0.885	0.885	0.885	0.885	0.885	0.885	0.885	0.885	0.885	0.885	0.885	0.823
YHR005C	1.11	0.916	0.82	0.789	0.758	0.758	0.775	0.775	0.775	0.648	0.613	0.613	0.578	0.578	0.513	0.513	0.513	0.513	0.513	0.513	0.482	0.482	0.482	0.451	0.451	0.451	0.416	0.385	0.385	0.385	0.385	0.385	0.385	0.385	0.385	0.385	0.385	0.385	0.385	0.385	0.385	0.354	0.305	0.305	0.305	0.305	0.305	0.305	0.305
YMR003W	1.448	1.448	1.448	1.466	1.466	1.435	1.435	1.435	1.504	1.504	1.504	1.504	1.504	1.504	1.522	1.567	1.663	1.663	1.663	1.663	1.663	1.663	1.559	1.559	1.559	1.559	1.559	1.559	1.559	1.559	1.559	1.559	1.559	1.559	1.559	1.542	1.542	1.542	1.542	1.542	1.493	1.475	1.475	1.475	1.475	1.44	1.422	1.422	1.422
YBR081C	0.053	0.053	0.053	0.053	0.053	0.053	0.053	0.053	0.053	0.053	0.053	0.053	0.053	0.053	0.053	0.053	0.035	0.035	0.035	0.035	0.035	0.035	0.035	0.035	0.035	0.035	0.035	0.035	0.035	0.035	0.035	0.035	0.035	0.035	0.035	0.066	0.066	0.066	0.066	0.066	0.066	0.066	0.066	0.066	0.132	0.132	0.132	0.167	0.167
YBR041W	0.347	0.347	0.482	0.628	0.628	0.697	0.697	0.715	0.715	0.847	0.847	0.847	0.847	0.878	0.896	0.945	0.945	0.945	0.945	0.945	0.945	0.976	1.01	1.076	1.076	1.076	1.076	1.076	1.076	1.076	1.111	1.111	1.111	1.111	1.111	1.111	1.111	1.111	1.111	1.111	1.111	1.111	1.111	1.111	1.111	1.111	1.111	1.111	1.111
YER087C-B	2.088	2.088	2.088	2.088	2.088	2.088	2.088	2.088	2.106	2.141	2.141	2.141	2.141	2.172	2.172	2.272	2.272	2.272	2.289	2.289	2.289	2.289	2.289	2.289	2.289	2.324	2.324	2.324	2.324	2.324	2.324	2.324	2.324	2.306	2.341	2.341	2.341	2.341	2.341	2.341	2.341	2.341	2.341	2.341	2.341	2.341	2.341	2.341	2.341
YGR091W	0.438	0.438	0.456	0.456	0.456	0.456	0.456	0.456	0.473	0.473	0.473	0.473	0.473	0.473	0.473	0.456	0.456	0.456	0.438	0.438	0.469	0.469	0.469	0.469	0.469	0.469	0.469	0.469	0.469	0.469	0.469	0.451	0.451	0.451	0.469	0.469	0.469	0.434	0.434	0.434	0.434	0.434	0.403	0.403	0.403	0.369	0.369	0.289	0.338
YOR193W	0.597	0.597	0.597	0.597	0.597	0.597	0.563	0.563	0.532	0.514	0.514	0.514	0.496	0.496	0.465	0.465	0.465	0.448	0.32	0.32	0.32	0.32	0.32	0.302	0.271	0.306	0.375	0.375	0.406	0.406	0.406	0.406	0.406	0.372	0.372	0.341	0.341	0.341	0.341	0.341	0.341	0.341	0.341	0.341	0.306	0.306	0.306	0.306	0.306
YDR411C	3.996	3.996	4.013	4.044	4.062	4.062	4.166	4.166	4.166	4.166	4.184	4.184	4.184	4.184	4.184	4.184	4.184	4.148	4.148	4.148	4.131	4.025	3.972	3.989	4.024	4.037	4.068	4.068	4.068	4.068	4.034	4.068	4.033	4.033	4.015	4.081	4.081	4.081	4.081	4.123	4.123	4.092	4.074	4.091	4.074	4.074	4.043	4.043	4.007
YDR181C	2.171	2.24	2.24	2.289	2.504	2.54	2.557	2.557	2.575	2.575	2.606	2.606	2.606	2.703	2.703	2.703	2.703	2.703	2.703	2.703	2.703	2.703	2.703	2.8	2.8	2.8	2.8	2.8	2.835	2.835	2.866	2.866	2.866	2.831	2.831	2.862	2.862	2.862	2.862	2.862	2.862	2.862	2.862	2.827	2.827	2.827	2.827	2.827	2.862
YEL055C	0.56	0.56	0.494	0.494	0.56	0.56	0.56	0.578	0.578	0.578	0.578	0.578	0.613	0.613	0.613	0.578	0.578	0.578	0.578	0.661	0.63	0.63	0.63	0.63	0.63	0.661	0.661	0.661	0.731	0.731	0.731	0.731	0.731	0.731	0.731	0.765	0.765	0.765	0.765	0.765	0.765	0.765	0.765	0.765	0.765	0.765	0.765	0.734	0.734
YHR133C	1.155	1.155	1.189	1.321	1.356	1.356	1.356	1.356	1.294	1.294	1.294	1.294	1.378	1.449	1.891	1.891	1.891	1.891	1.94	1.974	2.01	2.01	2.076	2.094	2.094	2.094	2.094	2.125	2.125	2.125	2.125	2.125	2.256	2.256	2.238	2.238	2.238	2.221	2.319	2.354	2.354	2.319	2.285	2.285	2.316	2.333	2.35	2.316	2.267
YDR225W	0.018	0.018	0.018	0.018	0.018	0.018	0.018	0.018	0.018	0.018	0.018	0.018	0.018	0.018	0.018	0.018	0.018	0.018	0.018	0.018	0.018	0.018	0.018	0.018	0.018	0.018	0.018	0.018	0.018	0.018	0.018	0.018	0.018	0.018	0.049	0.049	0.049	0.049	0.049	0.049	0.049	0.049	0.049	0.049	0.049	0.049	0.049	0.049	0.049
YHL016C	0.124	0.088	0.088	0.088	0.088	0.088	0.088	0.088	0.088	0.088	0.071	0.071	0.071	0.071	0.071	0.071	0.071	0.071	0.071	0.071	0.071	0.053	0.053	0.053	0.053	0.053	0.053	0.035	0.035	0.035	0.035	0.035	0.035	0.035	0.035	0.071	0.071	0.071	0.071	0.071	0.071	0.071	0.071	0.071	0.102	0.102	0.155	0.155	0.155
YGR132C	4.374	4.322	4.304	4.335	4.335	4.335	4.335	4.335	4.335	4.301	4.301	4.283	4.283	4.283	4.283	4.283	4.178	4.111	4.094	4.111	4.111	4.094	4.094	4.032	4.032	4.032	4.032	4.032	4.032	4.032	4.032	4.032	3.899	3.864	3.784	3.784	3.784	3.784	3.784	3.625	3.625	3.546	3.493	3.493	3.493	3.44	3.423	3.304	3.304
YLR380W	8.263	8.263	8.315	8.315	8.315	8.315	8.315	8.315	8.349	8.349	8.349	8.349	8.349	8.349	8.349	8.186	8.169	8.169	8.133	8.133	8.133	8.116	8.116	8.019	7.922	7.473	7.103	7.033	6.788	6.629	6.629	6.629	6.282	6.282	6.282	6.282	6.282	6.282	6.163	6.101	6.136	6.136	6.083	6.083	6.083	6.049	5.534	5.42	5.35
YNL104C	0	0	0	0	0	0	0	0	0	0	0	0	0	0	0	0	0	0	0	0	0	0	0	0	0	0	0	0	0	0	0	0	0	0	0	0	0	0	0	0	0	0	0	0	0	0	0	0	0
YPL157W	2.798	2.798	2.798	2.816	2.931	2.931	2.962	2.962	3.031	3.031	3.062	3.062	3.062	3.028	3.028	3.08	3.18	3.215	3.215	3.215	3.215	3.25	3.25	3.25	3.25	3.281	3.281	3.281	3.281	3.281	3.281	3.281	3.281	3.281	3.281	3.281	3.232	3.214	3.214	3.214	3.214	3.214	3.214	3.214	3.214	3.214	3.214	3.214	3.214
YMR094W	0.855	0.82	0.82	0.82	0.82	0.82	0.82	0.82	0.82	0.82	0.838	0.856	0.89	0.89	0.89	0.921	0.886	0.868	0.802	0.784	0.784	0.837	0.837	0.837	0.802	0.802	0.82	0.82	0.82	0.82	0.82	0.82	0.82	0.82	0.82	0.885	0.885	0.885	0.868	0.868	0.798	0.78	0.798	0.798	0.798	0.767	0.749	0.749	0.749
YML014W	1.624	1.655	1.655	1.935	1.935	1.901	1.918	1.918	1.936	1.936	1.936	1.905	1.905	1.822	1.802	1.767	1.878	1.825	1.825	1.978	2.047	2.286	2.317	2.251	2.269	2.238	2.203	2.265	2.265	2.265	2.314	2.471	2.44	2.475	2.475	2.475	2.44	2.44	2.44	2.44	2.44	2.44	2.44	2.44	2.44	2.44	2.44	2.44	2.44
YPL118W	1.691	1.691	1.691	1.691	1.674	1.708	1.708	1.708	1.708	1.708	1.708	1.708	1.708	1.708	1.708	1.708	1.708	1.708	1.708	1.708	1.708	1.708	1.708	1.708	1.708	1.708	1.708	1.708	1.691	1.691	1.691	1.691	1.691	1.691	1.691	1.691	1.691	1.691	1.691	1.691	1.708	1.708	1.708	1.708	1.708	1.708	1.743	1.743	1.743
YLR385C	1.258	1.325	1.325	1.29	1.356	1.338	1.487	1.469	1.372	1.372	1.337	1.306	1.32	1.669	1.787	2.21	2.21	2.179	2.213	2.283	2.345	2.407	2.372	2.465	2.708	2.914	2.963	2.963	2.963	2.963	2.963	3.015	3.119	3.497	3.497	3.497	3.497	3.497	3.497	3.479	3.576	3.812	3.932	4.174	4.174	4.174	4.192	4.342	4.36
YAL040C	0.168	0.168	0.168	0.168	0.168	0.168	0.168	0.168	0.168	0.168	0.168	0.168	0.168	0.168	0.168	0.168	0.168	0.168	0.168	0.168	0.168	0.168	0.168	0.168	0.168	0.186	0.186	0.186	0.186	0.186	0.186	0.186	0.186	0.186	0.155	0.155	0.155	0.155	0.172	0.172	0.172	0.172	0.172	0.172	0.172	0.172	0.172	0.172	0.172
YPL022W	1.903	1.921	1.934	1.934	1.952	2.032	2.132	2.132	2.132	2.114	2.132	2.132	2.132	2.114	2.132	2.132	2.212	2.212	2.305	2.305	2.305	2.305	2.305	2.322	2.305	2.305	2.305	2.392	2.392	2.458	2.458	2.555	2.555	2.555	2.555	2.555	2.555	2.537	2.45	2.45	2.45	2.45	2.45	2.45	2.45	2.45	2.415	2.397	2.397
YLR043C	1.242	1.242	1.242	1.242	1.242	1.242	1.207	1.207	1.242	1.242	1.242	1.207	1.176	1.176	1.194	1.194	1.194	1.159	1.159	1.146	1.225	1.225	1.225	1.225	1.225	1.225	1.225	1.225	1.225	1.225	1.225	1.225	1.225	1.208	1.208	1.208	1.208	1.208	1.208	1.208	1.208	1.239	1.239	1.256	1.256	1.256	1.256	1.256	1.256
YPR183W	5.199	5.216	5.062	5.096	5.197	5.197	5.071	5.018	5.018	4.97	4.818	4.918	4.484	4.453	4.453	4.488	4.488	4.439	4.439	4.456	4.355	4.355	4.338	4.338	4.063	3.65	3.606	3.641	3.571	3.571	3.571	3.571	3.571	3.571	3.571	3.571	3.571	3.571	3.571	3.537	3.537	3.537	3.351	3.369	3.164	3.081	3.231	3.231	3.231
YOR174W	0.992	0.992	0.992	0.992	0.958	0.958	0.94	0.94	0.869	0.869	0.904	0.904	0.802	0.732	0.652	0.639	0.704	0.687	0.718	0.735	0.735	0.735	0.753	0.753	0.753	0.753	0.753	0.753	0.753	0.59	0.51	0.493	0.51	0.528	0.594	0.63	0.63	0.63	0.63	0.664	0.664	0.793	0.762	0.762	0.762	0.762	0.762	0.731	0.796
YGL186C	3.24	3.24	3.275	3.275	3.293	3.293	3.293	3.31	3.31	3.31	3.377	3.359	3.324	3.293	3.293	3.276	3.276	3.293	3.262	3.245	3.214	3.11	3.093	3.058	3.023	3.023	3.023	3.023	3.023	3.041	3.023	3.023	2.989	2.989	2.989	2.989	2.958	2.923	2.888	2.888	2.906	2.853	2.853	2.68	2.68	2.68	2.68	2.68	2.61
YNL159C	2.314	2.314	2.314	2.314	2.332	2.415	2.397	2.432	2.432	2.467	2.467	2.519	2.519	2.519	2.519	2.463	2.543	2.742	2.724	2.724	2.759	2.759	2.759	2.759	2.759	2.759	2.759	2.975	2.975	3.01	3.01	3.01	3.01	3.006	3.006	3.006	3.006	3.006	3.006	3.006	3.006	2.989	3.02	3.02	3.054	3.054	3.054	3.054	3.054
YNL139C	5.109	5.039	5.039	5.075	5.224	5.193	5.26	5.294	5.312	5.361	5.458	5.493	5.493	5.493	5.493	5.546	5.56	5.56	5.56	5.577	5.806	5.806	5.806	5.841	5.841	5.792	5.74	5.775	5.802	5.802	5.802	5.833	5.833	5.749	5.749	5.753	5.753	5.735	5.735	5.735	5.701	5.701	5.735	5.669	5.669	5.673	5.642	5.642	5.642
YHR003C	2.143	2.143	2.109	2.144	2.175	2.359	2.442	2.442	2.442	2.542	2.542	2.463	2.445	2.41	2.441	2.441	2.441	2.441	2.441	2.59	2.573	2.625	2.625	2.656	2.638	2.638	2.638	2.638	2.625	2.625	2.625	2.625	2.625	2.607	2.528	2.457	2.61	2.61	2.645	2.645	2.645	2.676	2.641	2.641	2.637	2.637	2.637	2.637	2.637
YGL087C	2.528	2.528	2.594	2.594	2.663	2.767	2.767	2.872	2.872	2.872	2.872	2.907	2.907	2.925	2.925	2.925	2.925	2.925	2.925	2.925	2.994	2.994	2.994	3.025	2.942	2.976	2.984	2.984	3.049	3.049	3.049	3.049	3.015	3.015	3.015	3.015	3.015	3.049	3.049	3.084	3.084	3.084	3.119	3.119	3.119	3.119	3.119	3.119	3.119
YCR044C	1.148	1.267	1.233	1.198	1.281	1.426	1.877	1.877	2.065	2.266	2.318	2.418	2.529	2.716	2.716	2.716	2.858	2.871	2.871	2.823	2.774	2.774	2.756	2.756	2.792	3.055	3.055	3.653	3.688	3.688	3.653	3.626	3.657	3.692	3.692	3.692	3.692	3.692	3.692	3.772	3.772	3.772	3.772	3.772	3.772	3.772	3.754	3.754	3.754
YOR196C	1.292	1.292	1.309	1.309	1.344	1.344	1.344	1.344	1.344	1.344	1.379	1.379	1.379	1.396	1.396	1.396	1.396	1.414	1.414	1.449	1.449	1.449	1.449	1.449	1.449	1.449	1.418	1.418	1.418	1.418	1.418	1.418	1.418	1.418	1.418	1.435	1.435	1.47	1.47	1.47	1.505	1.505	1.505	1.505	1.505	1.505	1.505	1.505	1.487
YDR172W	1.419	1.419	1.419	1.419	1.419	1.419	1.419	1.419	1.453	1.453	1.436	1.436	1.436	1.436	1.47	1.404	1.317	1.286	1.286	1.268	1.251	1.251	1.251	1.202	1.237	1.237	1.202	1.167	1.133	1.067	0.97	0.97	0.97	0.866	0.866	0.786	0.786	0.786	0.786	0.768	0.768	0.768	0.768	0.751	0.751	0.751	0.751	0.72	0.702
YDR331W	1.15	1.184	1.167	1.167	1.232	1.232	1.215	1.246	1.246	1.228	1.228	1.21	1.21	1.245	1.227	1.262	1.581	1.695	1.713	1.713	1.713	1.713	1.716	1.716	1.716	1.716	1.734	1.734	1.734	1.734	1.734	1.734	1.734	1.734	1.734	1.734	1.734	1.734	1.734	1.734	1.769	1.769	1.769	1.769	1.769	1.769	1.769	1.751	1.751
YOR046C	0.869	0.869	0.82	0.82	0.841	0.859	0.859	0.841	0.841	0.841	0.841	0.841	0.807	0.807	0.776	0.776	0.81	0.81	0.81	0.797	0.745	0.745	0.745	0.745	0.71	0.71	0.71	0.71	0.745	0.745	0.71	0.71	0.71	0.679	0.661	0.644	0.644	0.644	0.644	0.613	0.613	0.547	0.547	0.547	0.547	0.547	0.547	0.547	0.547
YGR282C	1.342	1.342	1.311	1.311	1.311	1.311	1.277	1.242	1.242	1.242	1.211	1.211	1.242	1.242	1.173	1.173	1.173	1.173	1.173	1.173	1.138	1.138	1.138	1.138	1.069	1.069	1.02	0.989	0.875	0.875	0.91	1.046	1.111	1.111	1.077	1.077	1.077	1.077	1.077	1.041	1.024	1.041	1.107	1.107	1.107	1.107	1.107	1.107	1.107
YGL101W	0.265	0.265	0.265	0.265	0.265	0.248	0.282	0.251	0.251	0.251	0.251	0.251	0.251	0.251	0.251	0.251	0.251	0.251	0.251	0.251	0.251	0.251	0.251	0.251	0.251	0.269	0.269	0.269	0.251	0.251	0.251	0.234	0.234	0.251	0.251	0.251	0.251	0.251	0.251	0.251	0.251	0.251	0.251	0.251	0.251	0.251	0.251	0.22	0.22
YOR342C	0.07	0.07	0.07	0.07	0.052	0.052	0.052	0.052	0.052	0.052	0.052	0.052	0.052	0.052	0.052	0.052	0.052	0.052	0.052	0.052	0.052	0.052	0.052	0.052	0.052	0.052	0.052	0.052	0.052	0.052	0.052	0.052	0.052	0.052	0.052	0.018	0.018	0.018	0.018	0.018	0.018	0.018	0.018	0.018	0.018	0.018	0.018	0.018	0.018
YFL018C	0.352	0.352	0.286	0.313	0.265	0.23	0.23	0.23	0.23	0.212	0.212	0.195	0.146	0.146	0.146	0.146	0.164	0.164	0.164	0.164	0.181	0.168	0.168	0.168	0.168	0.168	0.168	0.168	0.199	0.199	0.199	0.199	0.199	0.217	0.217	0.296	0.436	0.488	0.488	0.558	0.558	0.558	0.558	0.558	0.593	0.676	0.764	0.782	0.782
YMR100W	0.877	0.877	0.911	0.863	0.897	0.964	0.964	0.964	0.964	0.946	0.946	0.946	0.946	0.946	0.946	0.911	0.796	0.796	0.657	0.657	0.692	0.775	0.793	0.793	0.793	0.793	0.793	0.793	0.793	0.81	0.846	0.898	1.052	1.105	1.501	1.501	1.501	1.501	1.501	1.501	1.501	1.501	1.501	1.501	1.501	1.501	1.536	1.536	1.536
YML023C	1.752	1.752	1.752	1.752	1.752	1.752	1.752	1.752	1.783	1.849	1.898	1.898	1.898	1.898	1.898	1.898	1.829	1.86	1.86	1.86	1.86	1.86	1.86	1.877	1.895	1.812	1.812	1.812	1.812	1.812	1.812	1.812	1.812	1.812	1.812	1.812	1.711	1.694	1.544	1.544	1.632	1.649	1.68	1.698	1.698	1.698	1.698	1.667	1.632
YJR056C	0.633	0.602	0.571	0.571	0.571	0.571	0.571	0.571	0.535	0.535	0.501	0.435	0.352	0.352	0.352	0.334	0.334	0.334	0.334	0.299	0.299	0.265	0.265	0.234	0.234	0.168	0	0	0	0	0	0	0	0	0	0	0	0	0	0	0	0	0	0	0	0	0	0	0
YGR109C	0.031	0.031	0.031	0.031	0.031	0.031	0.031	0.031	0.031	0.031	0.031	0.031	0.031	0.031	0.031	0.031	0.031	0.031	0.031	0.031	0.031	0.031	0.049	0.049	0.049	0.049	0.049	0.049	0.049	0.049	0.049	0.049	0.049	0.049	0.066	0.066	0.066	0.066	0.066	0.066	0.066	0.053	0.053	0.053	0.053	0.053	0.053	0.053	0.053
YLR065C	1.043	1.091	1.628	1.628	1.628	1.628	1.628	1.628	1.628	1.611	1.645	1.645	1.645	1.663	1.725	1.756	1.867	1.963	2.078	2.078	2.078	2.061	2.061	2.061	2.109	2.109	2.224	2.224	2.224	2.224	2.273	2.308	2.308	2.343	2.343	2.343	2.374	2.374	2.405	2.405	2.405	2.405	2.405	2.374	2.374	2.374	2.374	2.374	2.374
YBR164C	2.199	2.301	2.301	2.301	2.363	2.516	2.67	2.705	2.774	2.893	2.893	2.893	2.893	2.893	2.893	2.893	2.893	2.893	2.893	2.893	2.924	2.924	2.924	2.923	2.923	2.923	2.874	2.993	3.024	3.024	3.024	3.024	3.024	2.989	2.989	2.989	2.989	2.989	2.989	2.989	2.989	2.989	2.989	2.989	2.989	2.989	2.924	2.924	2.924
YMR319C	0.36	0.36	0.36	0.36	0.36	0.36	0.36	0.36	0.343	0.343	0.343	0.343	0.325	0.325	0.307	0.307	0.307	0.307	0.307	0.307	0.307	0.307	0.307	0.307	0.307	0.29	0.29	0.29	0.29	0.29	0.29	0.29	0.29	0.29	0.29	0.29	0.29	0.307	0.307	0.307	0.307	0.307	0.307	0.29	0.29	0.272	0.272	0.272	0.272
YPR172W	0.973	1.066	1.066	1.066	1.101	1.101	1.101	1.101	1.101	1.052	1.052	1.052	1.083	1.184	1.408	1.408	1.487	1.487	1.505	1.505	1.505	1.523	1.523	1.54	1.554	1.554	1.571	1.571	1.602	1.637	1.637	1.637	1.637	1.655	1.655	1.689	1.655	1.637	1.738	1.738	1.773	1.773	1.773	1.773	1.773	1.773	1.773	1.773	1.773
YNL304W	1.777	1.777	1.759	1.724	1.724	1.724	1.653	1.6	1.582	1.582	1.582	1.565	1.565	1.529	1.495	1.459	1.459	1.459	1.459	1.442	1.442	1.442	1.442	1.389	1.371	1.371	1.371	1.371	1.371	1.371	1.371	1.269	1.269	1.252	1.203	1.137	1.119	1.066	1.066	1.066	1.066	1.066	1.066	1.066	1.031	0.995	0.961	0.961	0.961
YLR243W	1.403	1.403	1.403	1.254	1.303	1.531	1.531	1.562	1.628	1.662	1.79	1.79	1.79	1.79	1.742	1.694	1.694	1.711	1.777	1.79	2.079	2.044	2.044	2.044	2.075	2.075	2.127	2.127	2.127	2.127	2.127	2.079	2.135	2.285	2.372	2.372	2.372	2.39	2.39	2.424	2.494	2.494	2.494	2.494	2.494	2.494	2.494	2.528	2.542
YOR168W	1.665	1.665	1.735	1.735	1.735	1.735	1.735	1.735	1.735	1.735	1.735	1.735	1.735	1.735	1.735	1.735	1.769	1.769	1.804	1.804	1.72	1.72	1.702	1.702	1.702	1.702	1.702	1.702	1.702	1.702	1.685	1.685	1.685	1.685	1.685	1.685	1.685	1.632	1.615	1.597	1.615	1.58	1.545	1.514	1.514	1.404	1.421	1.421	1.421
YKL024C	2.889	2.709	2.674	2.674	2.706	2.737	2.768	2.882	2.947	3.1	3.1	3.156	3.156	2.847	2.834	2.799	2.647	2.682	2.484	2.783	2.919	2.832	2.832	2.866	2.866	2.866	2.866	2.911	3.116	3.161	3.161	3.091	3.126	3.108	3.157	3.021	2.968	2.934	2.881	3.965	5.312	5.826	5.857	5.955	6.1	6.17	6.101	6.101	6.211
YCL030C	1.901	1.901	1.849	1.849	1.901	1.867	1.766	1.766	1.766	1.427	1.396	1.327	1.327	1.327	1.327	1.327	1.327	1.327	1.327	1.275	1.275	1.275	1.257	1.257	1.257	1.257	1.292	1.222	1.191	1.191	1.191	1.191	1.191	1.156	1.156	1.156	1.156	1.125	1.143	1.143	1.143	1.143	1.112	1.112	1.112	1.112	1.112	1.112	1.094
YER063W	0.049	0.049	0.049	0.049	0.049	0.049	0.049	0.049	0.049	0.066	0.066	0.066	0.066	0.066	0.066	0.066	0.066	0.066	0.066	0.066	0.066	0.066	0.066	0.066	0.066	0.066	0.066	0.066	0.066	0.066	0.066	0.084	0.084	0.084	0.167	0.167	0.167	0.198	0.198	0.198	0.198	0.268	0.303	0.303	0.303	0.303	0.303	0.303	0.334
YOR288C	1.954	1.954	1.954	1.954	1.954	1.954	1.954	1.985	1.985	1.985	2.003	2.003	2.037	2.073	2.104	2.121	2.121	2.139	2.121	2.121	2.121	2.121	2.121	2.121	2.121	2.121	2.09	2.09	2.042	2.042	2.042	2.042	2.042	2.042	2.042	2.042	2.042	1.91	1.91	1.892	1.892	1.892	1.892	1.892	1.91	1.91	1.91	1.91	1.91
YIL063C	1.298	1.214	1.214	1.245	1.325	1.378	1.36	1.378	1.378	1.378	1.378	1.378	1.378	1.312	1.312	1.211	1.18	1.18	1.233	1.233	1.233	1.233	1.149	1.14	1.14	1.14	1.14	1.14	1.14	1.14	1.202	1.233	1.251	1.22	1.238	1.189	1.189	1.258	1.258	1.241	1.241	1.241	1.241	1.241	1.241	1.21	1.113	1.144	1.263
YBR056W	0.966	0.9	0.9	0.931	0.931	0.931	0.931	0.931	0.914	0.861	0.844	0.826	0.826	0.826	0.826	0.826	0.826	0.729	0.619	0.601	0.601	0.601	0.601	0.601	0.601	0.601	0.601	0.601	0.601	0.434	0.337	0.205	0.205	0.292	0.274	0.274	0.274	0.274	0.274	0.274	0.274	0.274	0.274	0.309	0.309	0.309	0.309	0.274	0.274
YKR075C	0.114	0.114	0.114	0.114	0.083	0.083	0.083	0.083	0.083	0.049	0.018	0.018	0.018	0.018	0	0	0	0	0	0	0	0	0	0	0	0	0	0	0	0	0	0	0	0	0	0	0	0	0	0	0	0	0	0	0	0	0	0	0
YHR088W	2.503	2.521	2.583	2.583	2.583	2.583	2.565	2.565	2.565	2.565	2.565	2.6	2.6	2.6	2.6	2.582	2.6	2.687	2.722	2.722	2.722	2.722	2.722	2.722	2.718	2.718	2.749	2.767	2.767	2.767	2.749	2.67	2.732	2.767	2.767	2.767	2.767	2.767	2.767	2.767	2.767	2.767	2.767	2.767	2.837	2.837	2.837	2.837	2.837
YDR137W	0.448	0.51	0.761	0.761	0.761	0.761	0.761	0.761	0.779	0.796	0.814	0.814	0.814	0.845	0.845	0.845	0.845	0.845	0.845	0.845	0.845	0.845	0.845	0.845	0.845	0.845	0.876	0.876	0.876	0.876	0.876	0.876	0.876	0.876	0.876	0.876	0.876	0.876	0.876	0.876	0.876	0.876	0.924	0.924	0.924	0.924	0.924	0.924	0.924
YFL005W	4.433	4.433	4.5	4.5	4.562	4.544	4.544	4.544	4.579	4.579	4.614	4.697	4.812	4.812	4.812	4.812	4.812	4.843	4.843	4.809	4.809	4.791	4.953	4.953	4.953	4.919	4.919	4.919	4.919	4.919	4.765	4.73	4.73	4.73	4.73	4.73	4.73	4.73	4.695	4.695	4.695	4.66	4.66	4.66	4.563	4.563	4.563	4.563	4.563
YKR018C	2.862	2.827	2.827	2.796	2.796	2.765	2.765	2.717	2.681	2.664	2.646	2.646	2.646	2.615	2.701	2.701	2.618	2.566	2.566	2.566	2.566	2.513	2.43	2.246	2.095	2.095	2.13	2.112	2.042	2.134	2.028	2.098	2.098	2.036	1.996	1.978	1.947	1.912	1.852	1.787	1.787	1.831	2.245	2.307	2.307	2.203	2.252	2.375	2.424
YAL028W	3.532	3.532	3.598	3.629	3.725	3.725	3.84	3.84	3.84	3.875	3.993	4.108	4.272	4.431	4.431	4.431	4.615	4.823	5.492	5.51	5.541	6.3	6.3	6.442	6.476	7.26	7.539	7.573	7.573	7.573	7.604	7.604	7.622	7.653	7.653	7.684	7.816	7.927	7.993	7.993	7.993	8.042	8.042	8.073	8.007	8.042	8.059	8.059	8.077
YLR099W-A	1.721	1.721	1.721	1.752	1.752	1.613	1.613	1.648	1.648	1.96	1.978	1.96	1.995	1.96	1.96	1.96	1.96	1.977	1.925	1.89	1.89	1.925	1.925	1.943	1.96	1.991	1.974	1.974	1.974	1.956	1.956	2.056	2.025	2.095	2.095	2.095	2.095	2.095	2.13	2.112	2.112	2.112	2.147	2.029	2.029	2.029	2.029	1.963	1.963
YHR038W	0.829	0.811	0.811	0.811	0.811	0.864	0.864	0.864	0.864	0.864	0.864	0.864	0.864	0.812	0.812	0.812	0.812	0.812	0.812	0.812	0.777	0.759	0.79	0.807	0.807	0.807	0.807	0.807	0.807	0.807	0.807	0.79	0.79	0.79	0.79	0.79	0.79	0.772	0.772	0.772	0.772	0.71	0.71	0.675	0.644	0.697	0.763	0.763	0.763
YDL105W	17.814	17.801	17.832	17.832	17.832	17.832	17.752	17.752	17.752	17.752	17.77	17.77	17.836	17.836	17.8	17.731	17.617	17.617	17.617	17.447	17.429	17.429	17.429	17.429	17.429	17.398	17.398	17.08	17.001	16.762	16.727	16.727	16.46	16.408	16.338	16.304	16.269	16.269	15.699	15.581	15.528	15.375	15.305	14.828	14.775	14.709	14.344	14.212	14.177
YOR160W	3.034	3.086	3.086	3.086	3.324	3.606	3.675	3.797	3.797	3.797	3.797	3.832	3.832	3.832	3.832	3.867	3.885	3.902	3.868	3.955	3.955	3.955	3.973	4.008	4.008	4.042	4.077	4.077	4.042	4.077	4.108	4.108	4.174	4.398	4.398	4.398	4.398	4.398	4.415	4.415	4.415	4.415	4.415	4.519	4.519	4.55	4.519	4.568	4.568
YCL056C	3.416	4.124	4.159	4.617	4.617	4.748	4.717	4.717	4.664	4.608	4.59	4.59	4.607	4.718	4.752	4.894	5.067	5.405	5.405	5.405	5.489	5.419	5.467	5.467	5.556	5.846	5.881	6.081	6.248	6.454	6.636	6.636	6.732	6.85	7.026	7.462	7.462	7.595	7.814	7.915	8.688	8.723	8.758	9.159	9.465	9.517	9.517	9.535	9.6
YNL055C	0.378	0.378	0.378	0.378	0.378	0.361	0.361	0.361	0.361	0.361	0.361	0.361	0.361	0.361	0.361	0.361	0.361	0.361	0.343	0.281	0.281	0.281	0.281	0.281	0.281	0.281	0.281	0.316	0.316	0.285	0.285	0.285	0.285	0.285	0.232	0.232	0.232	0.232	0.232	0.232	0.232	0.232	0.232	0.232	0.232	0.232	0.232	0.263	0.263
YJR054W	2.57	2.605	2.605	2.605	2.605	2.605	2.605	2.574	2.654	2.786	2.786	2.786	2.786	2.786	2.786	2.786	2.786	2.848	2.848	2.9	2.9	2.931	2.931	2.962	2.962	2.962	2.931	2.931	2.931	2.931	2.931	2.931	2.948	2.948	2.997	3.032	3.063	3.063	3.081	3.081	3.081	3.019	3.084	3.084	3.053	3.053	3.053	3.053	3.053
YLL033W	3.061	3.061	3.061	3.096	3.158	3.21	3.259	3.259	3.259	3.259	3.259	3.259	3.259	3.259	3.259	3.259	3.259	3.294	3.329	3.347	3.347	3.378	3.378	3.378	3.395	3.395	3.395	3.312	3.281	3.281	3.229	3.229	3.26	3.356	3.356	3.507	3.555	3.555	3.451	3.451	3.451	3.451	3.451	3.451	3.451	3.451	3.451	3.451	3.469
YDL063C	1.222	1.222	1.222	1.222	1.187	1.187	1.187	1.187	1.187	1.187	1.187	1.121	1.121	1.121	1.121	1.121	1.121	1.121	1.121	1.09	1.09	1.09	1.09	1.09	1.09	1.02	1.02	1.02	1.003	1.003	1.003	1.003	1.034	1.051	1.051	1.051	1.051	1.051	1.034	1.016	1.051	1.051	1.051	1.051	1.051	1.051	1.033	1.033	1.033
YGR284C	1.47	1.47	1.519	1.603	1.603	1.568	1.537	1.537	1.537	1.572	1.572	1.572	1.59	1.59	1.59	1.59	1.59	1.59	1.59	1.59	1.59	1.59	1.621	1.603	1.603	1.603	1.59	1.59	1.59	1.659	1.659	1.659	1.659	1.659	1.624	1.624	1.624	1.659	1.69	1.69	1.69	1.69	1.655	1.691	1.691	1.691	1.691	1.691	1.691
YNR003C	0.15	0.15	0.15	0.15	0.15	0.184	0.184	0.219	0.219	0.254	0.355	0.355	0.355	0.372	0.372	0.372	0.407	0.407	0.407	0.442	0.473	0.526	0.785	0.973	1.004	1.039	1.383	1.383	1.414	1.414	1.448	1.448	1.448	1.479	1.514	1.514	1.619	1.667	1.835	1.835	1.939	1.939	1.939	1.956	1.992	2.088	2.172	2.542	2.542
YBR290W	0.858	0.858	0.893	0.893	0.893	0.893	0.858	0.858	0.858	0.858	0.875	0.875	0.875	0.875	0.841	0.858	0.858	0.858	0.858	0.858	0.858	0.827	0.827	0.845	0.897	0.897	0.897	0.933	0.981	0.981	0.999	0.999	1.034	1.034	1.034	1.034	1.034	1.034	1.034	1.034	1.034	1.034	1.034	1.034	1.034	1.034	1.034	1.034	1.003
YBR258C	1.808	1.808	1.937	2.271	2.271	2.271	2.271	2.288	2.407	2.561	2.849	2.914	3.033	3.033	3.082	3.047	3.065	3.113	3.146	3.146	3.18	3.18	3.399	3.368	4.043	4.165	4.165	4.336	4.486	4.486	4.539	4.539	4.622	4.657	4.657	4.657	4.657	4.657	4.758	5.293	5.293	5.39	5.421	5.439	5.439	5.439	5.439	5.439	5.439
YOL143C	8.674	8.691	8.691	8.691	8.727	8.744	8.744	8.744	8.744	8.744	8.744	8.762	8.762	8.78	8.78	8.832	8.898	8.898	8.898	8.898	8.597	8.614	8.614	8.614	8.614	8.614	8.614	8.614	8.614	8.614	8.614	8.583	8.583	8.495	8.442	8.345	8.328	8.345	8.363	8.363	8.363	8.332	8.332	8.297	8.314	8.297	8.279	8.279	8.045
YPL003W	1.376	1.376	1.376	1.359	1.359	1.359	1.359	1.359	1.393	1.393	1.393	1.393	1.393	1.393	1.442	1.442	1.442	1.442	1.407	1.407	1.424	1.424	1.455	1.486	1.486	1.486	1.486	1.486	1.486	1.486	1.469	1.451	1.715	1.715	1.764	1.764	1.764	1.764	1.764	1.764	1.764	1.764	1.764	1.764	1.764	1.764	1.795	1.795	1.795
YLR373C	3.266	3.266	3.266	3.266	3.266	3.266	3.266	3.266	3.266	3.266	3.218	3.064	3.064	3.064	3.015	2.944	2.944	2.944	2.944	2.857	2.857	2.857	2.826	2.773	2.711	2.747	2.778	2.778	2.778	2.778	2.778	2.778	2.743	2.743	2.708	2.708	2.708	2.708	2.708	2.66	2.642	2.538	2.42	2.385	2.385	2.385	2.385	2.385	2.385
YKL058W	1.786	1.817	1.866	1.9	1.9	1.9	1.9	1.9	1.9	1.9	1.9	1.9	1.9	1.9	1.9	1.9	1.9	1.9	1.9	1.9	1.9	1.9	1.9	1.9	1.9	1.9	1.9	1.9	1.9	1.9	1.9	1.9	1.9	1.9	1.9	1.9	1.9	1.9	1.9	1.9	1.9	1.9	1.9	1.9	1.9	1.9	1.9	1.9	1.9
YPL241C	0.584	0.584	0.584	0.584	0.584	0.584	0.584	0.584	0.689	0.689	0.689	0.755	0.856	0.984	0.984	1.019	1.019	1.019	1.019	1.019	1.054	1.054	1.054	1.072	1.072	1.072	1.106	1.106	1.124	1.124	1.124	1.124	1.124	1.124	1.124	1.124	1.124	1.124	1.124	1.124	1.124	1.124	1.124	1.124	1.124	1.124	1.124	1.124	1.124
YPL226W	8.948	8.882	8.864	8.864	8.749	8.749	8.749	8.749	8.648	8.53	8.426	8.426	8.426	8.426	8.426	8.391	8.36	8.258	8.241	8.179	8.179	7.345	7.256	7.225	7.225	7.225	7.225	7.16	7.094	6.777	6.635	6.556	6.49	6.472	6.472	6.472	6.472	6.388	6.357	5.003	4.738	4.479	4.312	4.312	4.277	4.277	4.243	4.243	4.097
YOR181W	0.855	0.855	0.855	0.855	0.854	0.854	0.854	0.885	0.85	0.85	0.85	0.85	0.85	0.816	0.816	0.816	0.816	0.816	0.816	0.816	0.816	0.799	0.799	0.799	0.781	0.781	0.781	0.746	0.712	0.712	0.712	0.712	0.712	0.743	0.743	0.743	0.743	0.715	0.715	0.733	0.733	0.733	0.733	0.799	0.799	0.799	0.799	0.799	0.799
YAL030W	3.338	3.438	3.473	3.473	3.473	3.473	3.535	3.535	3.535	3.601	3.702	4.006	4.006	4.108	4.421	4.421	4.508	4.508	4.508	4.473	4.473	4.473	4.473	4.508	4.508	4.56	4.578	4.578	4.578	4.578	4.578	4.678	4.678	4.678	4.678	4.678	4.678	4.678	4.678	4.678	4.678	4.678	4.678	4.678	4.678	4.678	4.678	4.678	4.643
YHR172W	0.31	0.31	0.31	0.31	0.31	0.31	0.31	0.328	0.328	0.328	0.328	0.328	0.328	0.328	0.328	0.328	0.328	0.328	0.328	0.328	0.328	0.328	0.328	0.456	0.473	0.504	0.504	0.504	0.504	0.535	0.535	0.601	0.684	0.702	0.702	0.702	0.72	0.72	0.737	0.883	0.931	1.475	1.475	1.506	1.506	1.506	1.506	1.506	1.506
YBR173C	4.779	5.005	5.022	5.04	5.075	5.075	5.142	5.159	5.159	5.208	5.226	5.419	5.437	5.538	5.538	5.587	5.622	5.622	5.622	5.622	5.653	5.689	5.689	5.689	5.689	5.689	5.706	5.706	5.706	5.706	5.724	5.825	5.86	5.86	5.86	5.86	5.86	5.891	5.891	5.891	5.891	5.891	5.909	5.909	5.909	5.909	5.878	5.878	5.847
YMR034C	1.433	1.45	1.468	1.503	1.657	1.657	1.688	1.705	1.705	1.74	1.758	1.872	1.872	1.89	1.89	1.89	1.924	1.924	1.924	1.893	1.911	1.911	1.911	1.911	1.911	1.946	1.946	1.946	1.946	1.963	2.012	2.012	2.012	2.043	2.043	2.043	2.043	2.043	2.043	1.991	1.991	2.008	2.008	2.008	2.008	2.008	2.008	2.008	2.008
YOR219C	2.832	2.897	2.915	3.033	3.068	3.265	3.336	3.371	3.371	3.337	3.337	3.337	3.368	3.42	3.472	3.507	3.542	3.594	3.594	3.594	3.664	3.633	3.664	3.664	3.664	3.664	3.699	3.699	3.699	3.699	3.73	3.73	3.73	3.851	3.851	3.851	3.851	3.851	3.886	3.886	3.868	3.868	3.803	3.803	3.772	3.772	3.702	3.671	3.587
YDR177W	1.914	1.949	2.094	2.195	2.195	2.213	2.213	2.23	2.23	2.23	2.23	2.23	2.248	2.248	2.317	2.335	2.335	2.335	2.335	2.335	2.304	2.304	2.304	2.304	2.304	2.304	2.304	2.335	2.353	2.401	2.432	2.432	2.432	2.432	2.467	2.467	2.432	2.432	2.432	2.432	2.432	2.432	2.432	2.432	2.432	2.432	2.432	2.432	2.432
YGR221C	1.324	1.36	1.342	1.329	1.346	1.377	1.377	1.377	1.377	1.377	1.343	1.312	1.312	1.312	1.312	1.312	1.312	1.312	1.281	1.246	1.246	1.246	1.246	1.162	1.18	1.162	1.158	1.158	1.158	1.158	1.127	1.162	1.162	1.162	1.162	1.162	1.162	1.162	1.162	1.162	1.162	1.162	1.162	1.162	1.162	1.162	1.144	1.144	1.113
YNL326C	1.13	1.13	1.148	1.183	1.183	1.183	1.152	1.152	1.152	1.152	1.134	1.099	1.13	1.13	1.13	1.113	1.078	1.078	1.078	1.078	1.06	1.06	1.074	1.122	1.122	1.122	1.122	1.122	1.122	1.14	1.171	1.189	1.189	1.189	1.189	1.189	1.189	1.189	1.189	1.223	1.223	1.223	1.223	1.223	1.223	1.223	1.223	1.223	1.223
YHR153C	3.559	3.559	3.559	3.559	3.559	3.559	3.559	3.559	3.559	3.559	3.559	3.594	3.594	3.594	3.594	3.594	3.594	3.594	3.594	3.594	3.594	3.594	3.594	3.594	3.594	3.594	3.594	3.594	3.594	3.576	3.576	3.594	3.594	3.594	3.594	3.559	3.559	3.559	3.559	3.559	3.559	3.559	3.559	3.507	3.507	3.445	3.379	3.344	3.344
YDR016C	0.756	0.756	0.756	0.756	0.773	0.773	0.773	0.773	0.773	0.773	0.804	1.002	1.002	1.033	1.064	1.064	1.064	1.064	1.064	1.064	1.033	1.033	1.033	1.033	1.05	1.05	1.032	1.032	1.049	1.032	1.032	1.063	1.125	1.125	1.156	1.187	1.187	1.187	1.187	1.187	1.187	1.187	1.222	1.222	1.222	1.257	1.288	1.288	1.288
YDL116W	0.592	0.592	0.623	0.623	0.671	0.671	0.671	0.671	0.671	0.671	0.671	0.72	0.786	0.786	0.786	0.786	0.786	0.786	0.786	0.786	0.786	0.786	0.869	0.887	0.887	0.887	0.887	0.887	0.887	0.887	0.887	0.953	0.953	0.953	0.953	0.953	0.953	0.987	0.987	1.005	1.005	1.005	1.005	1.005	1.005	1.023	1.023	1.023	1.023
YDR147W	0.375	0.375	0.375	0.375	0.375	0.375	0.375	0.375	0.375	0.375	0.375	0.375	0.375	0.375	0.409	0.409	0.409	0.409	0.409	0.409	0.409	0.409	0.409	0.409	0.409	0.409	0.409	0.493	0.528	0.528	0.528	0.528	0.528	0.528	0.528	0.528	0.528	0.528	0.528	0.563	0.563	0.733	0.733	0.733	0.733	0.751	0.803	0.821	0.821
YOR317W	0.379	0.379	0.379	0.33	0.33	0.33	0.33	0.33	0.33	0.268	0.268	0.268	0.268	0.268	0.268	0.203	0.203	0.203	0.203	0.185	0.185	0.154	0.154	0.154	0.154	0.154	0.154	0.136	0.102	0.102	0.102	0.102	0.102	0.102	0.102	0.102	0.102	0.102	0.071	0.071	0.053	0.053	0.053	0.035	0.035	0.035	0.035	0.035	0.035
YFR044C	0.713	0.713	0.832	0.832	0.832	0.832	0.766	0.818	0.867	1.03	1.784	2.269	2.269	2.269	2.287	2.287	2.322	2.322	2.509	2.54	2.606	2.734	2.769	2.769	2.786	2.822	2.87	2.87	2.932	3.022	3.022	3.053	3.053	3.084	3.084	3.084	3.084	3.084	3.15	3.283	3.362	3.362	3.411	3.446	3.446	3.446	3.411	3.411	3.362
YGR103W	5.375	5.375	5.375	5.375	5.375	5.375	5.375	5.375	5.375	5.375	5.375	5.375	5.375	5.34	5.34	5.34	5.322	5.322	5.291	5.26	5.26	5.26	5.26	5.124	5.124	4.94	4.821	4.803	4.785	4.785	4.785	4.768	4.662	4.614	4.516	4.446	4.415	4.277	4.277	4.277	3.943	3.876	3.859	3.859	3.876	3.858	3.858	3.858	3.858
YDL133C-A	3.256	3.176	3.145	2.983	2.934	2.952	2.921	2.921	2.921	2.855	2.855	2.629	2.629	2.629	2.629	2.598	2.598	2.598	2.546	2.511	2.358	2.358	2.358	2.077	1.9	1.782	1.262	1.226	1.226	1.226	1.226	1.226	1.226	1.226	1.192	1.059	1.041	1.041	1.041	1.041	1.041	0.571	0.186	0.137	0.119	0.119	0.119	0.119	0.119
YOR316C	0.6	0.6	0.6	0.6	0.6	0.6	0.6	0.6	0.6	0.6	0.566	0.566	0.583	0.583	0.583	0.583	0.583	0.583	0.583	0.583	0.583	0.583	0.583	0.583	0.583	0.517	0.517	0.517	0.42	0.438	0.438	0.438	0.438	0.438	0.438	0.438	0.438	0.438	0.438	0.438	0.407	0.358	0.358	0.376	0.376	0.376	0.376	0.376	0.359
YJL093C	10.351	10.351	10.218	10.112	10.112	9.892	9.857	9.822	9.791	9.724	9.724	9.707	9.619	9.364	9.333	9.264	9.264	9.228	9.228	9.228	9.11	9.11	9.009	8.599	8.373	8.373	8.304	7.336	7.336	6.43	6.01	6.01	6.01	6.01	5.931	5.931	5.931	5.931	5.878	5.878	5.878	4.041	3.511	3.396	3.365	3.365	3.202	3.109	3.039
YPL089C	0.631	0.662	0.662	0.711	0.791	0.791	0.791	0.791	0.825	0.843	0.843	0.843	0.843	0.843	0.843	0.861	0.861	0.861	0.892	0.892	0.892	0.892	0.892	0.892	0.892	0.892	0.858	0.858	0.875	0.875	0.906	0.906	0.906	0.906	0.889	0.889	0.889	0.993	0.993	0.98	1.007	1.007	1.007	1.007	0.99	0.99	0.99	0.955	0.937
YJR001W	0	0	0	0	0	0	0	0	0	0	0	0	0	0	0	0	0	0	0	0	0	0	0	0	0	0	0	0	0	0	0	0	0	0	0	0	0	0	0	0	0	0	0	0	0	0	0	0	0
YNR049C	1.522	1.574	1.574	1.574	1.574	1.592	1.64	1.578	1.578	1.613	1.613	1.447	1.479	1.479	1.51	1.58	1.58	1.58	1.58	1.58	1.58	1.58	1.527	1.527	1.527	1.527	1.51	1.51	1.51	1.51	1.51	1.51	1.51	1.51	1.51	1.492	1.474	1.422	1.422	1.523	1.523	1.523	1.523	1.554	1.554	1.554	1.536	1.603	1.603
YOR057W	7.147	7.147	7.147	7.147	7.178	7.178	7.178	7.178	7.142	7.142	7.045	6.94	6.892	6.927	6.945	6.945	6.945	6.945	6.927	6.962	6.962	6.962	6.962	6.962	6.962	6.962	6.962	6.962	6.892	6.892	6.892	6.892	6.874	6.874	6.874	6.839	6.561	6.509	5.734	5.601	5.486	5.295	5.242	4.992	4.939	4.904	4.904	4.904	4.886
YML109W	0.23	0.23	0.23	0.23	0.23	0.23	0.31	0.31	0.31	0.31	0.31	0.31	0.31	0.31	0.292	0.292	0.292	0.292	0.292	0.323	0.292	0.327	0.344	0.344	0.344	0.431	0.515	0.546	0.546	0.546	0.546	0.546	0.546	0.546	0.546	0.546	0.546	0.546	0.598	0.598	0.629	0.734	0.803	0.803	0.856	0.838	0.838	0.838	0.856
YBR162C	0	0	0	0	0	0	0	0	0	0	0	0	0	0	0	0	0	0	0	0	0	0	0	0	0	0	0	0	0	0	0	0	0	0	0	0	0	0	0	0	0	0	0	0	0	0	0	0	0
YJR062C	2.862	2.862	2.796	2.814	2.747	2.73	2.591	2.556	2.553	2.535	2.553	2.553	2.553	2.601	2.567	2.549	2.549	2.483	2.36	2.28	2.376	3.181	3.8	3.8	3.8	3.834	3.834	3.834	4.1	4.358	4.41	4.441	4.595	5.342	5.373	5.39	5.39	5.426	5.426	5.648	5.679	5.714	5.767	5.749	5.798	5.878	5.878	5.843	5.774
YOR039W	6.036	6.067	6.067	6.101	6.101	6.101	6.084	6.049	6.049	6.018	6.036	6.036	6.036	6.036	6.036	6.018	6.018	6.036	6.036	6.036	6.084	6.102	6.102	6.102	6.102	6.102	6.102	6.102	6.102	6.102	6.102	6.102	6.071	6.071	6.071	6.019	6.036	6.036	6.036	6.036	6.036	6.036	6.036	6.036	6.002	6.002	6.002	6.002	6.002
YKL065C	7.153	7.136	7.136	7.136	7.136	7.102	7.102	7.102	7.071	7.071	7.071	6.991	6.991	6.991	6.873	6.873	6.873	6.773	6.79	6.79	6.79	6.79	6.79	6.79	6.79	6.79	6.444	6.409	6.391	6.391	6.391	6.304	6.304	5.659	5.61	5.61	5.576	5.391	5.259	5.124	5.124	4.956	4.956	4.506	3.429	3.311	3.293	3.293	3.112
YDR118W	1.682	1.682	1.664	1.9	1.918	2.068	2.117	2.151	2.151	2.186	2.204	2.204	2.273	2.346	2.346	2.464	2.671	3.049	3.305	3.305	3.336	3.336	3.384	3.384	3.384	3.49	3.49	3.49	3.49	3.524	3.542	3.542	3.608	3.608	3.608	3.608	3.608	3.643	3.643	3.643	3.643	3.643	3.674	3.993	4.028	4.028	4.028	4.059	4.059
YGL065C	2.964	2.964	2.964	3.033	3.033	3.055	3.073	3.073	3.222	3.222	3.222	3.222	3.288	3.458	3.458	3.458	3.458	3.458	3.458	3.598	3.752	3.818	3.818	3.818	3.854	3.854	3.854	3.854	3.854	3.854	3.854	3.819	3.819	3.881	3.881	3.881	3.881	3.881	3.916	3.916	4.03	4.012	4.012	4.012	3.978	3.978	3.978	3.978	3.978
YBR265W	1.313	1.313	1.344	1.361	1.296	1.33	1.33	1.379	1.411	1.411	1.411	1.411	1.411	1.481	1.499	1.499	1.499	1.568	1.551	1.551	1.586	1.586	1.586	1.586	1.666	1.735	1.836	1.836	1.854	1.84	1.858	1.893	1.946	2.012	2.03	2.03	2.099	2.099	2.099	2.112	2.497	2.533	2.701	2.701	2.701	2.735	2.735	2.784	2.784
YIR012W	1.751	1.748	1.748	1.748	1.748	1.748	1.748	1.748	1.748	1.748	1.748	1.748	1.748	1.748	1.748	1.748	1.748	1.713	1.661	1.661	1.661	1.661	1.661	1.661	1.661	1.661	1.695	1.695	1.695	1.695	1.695	1.633	1.633	1.599	1.599	1.599	1.599	1.599	1.599	1.599	1.599	1.599	1.599	1.599	1.599	1.599	1.599	1.537	1.537
YHR104W	0.424	0.375	0.358	0.358	0.358	0.358	0.358	0.358	0.288	0.254	0.254	0.219	0.219	0.201	0.201	0.201	0.236	0.267	0.285	0.285	0.285	0.316	0.316	0.35	0.35	0.42	0.454	0.454	0.454	0.454	0.507	0.507	0.525	0.525	0.49	0.49	0.49	0.473	0.473	0.469	0.566	0.632	0.667	0.667	0.861	0.861	0.861	0.861	0.861
YMR162C	5.182	5.199	5.199	5.27	5.27	5.35	5.35	5.35	5.727	5.745	5.745	5.745	5.745	5.745	5.745	5.763	5.9	5.998	6.099	6.099	6.099	6.099	6.099	6.133	6.133	6.151	6.151	6.151	6.234	6.455	6.455	6.507	6.507	6.507	6.577	6.626	6.674	6.657	6.657	6.657	6.657	6.657	6.674	6.71	6.71	6.727	6.776	6.794	6.829
YOL003C	0.119	0.119	0.119	0.119	0.181	0.181	0.181	0.181	0.181	0.181	0.163	0.194	0.194	0.194	0.194	0.194	0.194	0.194	0.194	0.194	0.256	0.318	0.411	0.411	0.411	0.411	0.411	0.411	0.411	0.411	0.411	0.411	0.411	0.411	0.411	0.411	0.411	0.38	0.38	0.38	0.38	0.38	0.38	0.38	0.345	0.345	0.345	0.345	0.345
YPL150W	2.631	2.923	3.989	3.989	3.989	3.989	4.042	4.27	4.306	4.632	4.632	4.632	4.738	4.738	4.873	4.873	4.904	5.057	5.124	5.292	5.292	5.45	5.45	5.45	5.485	5.537	5.555	5.617	5.635	5.635	5.705	5.789	5.943	6.3	6.3	6.335	6.335	6.551	6.683	6.732	6.851	6.988	6.971	7.081	7.099	7.099	7.099	7.099	7.099
YGL252C	1.975	1.975	1.975	1.975	1.975	1.975	1.975	1.975	1.975	1.975	1.975	1.975	1.975	1.975	1.975	1.975	1.975	1.975	1.975	1.975	1.975	1.975	1.975	1.975	1.975	1.975	1.975	1.975	1.906	1.871	1.871	1.871	1.871	1.871	1.871	1.871	1.871	1.871	1.871	1.871	1.837	1.819	1.788	1.753	1.753	1.753	1.753	1.753	1.753
YKR095W-A	0.946	0.946	0.929	0.911	0.911	0.942	0.942	0.942	0.942	0.942	0.942	0.942	0.911	0.911	0.911	0.911	0.911	0.88	0.88	0.88	0.708	0.691	0.691	0.691	0.691	0.691	0.691	0.691	0.691	0.691	0.739	0.757	0.708	0.708	0.708	0.708	0.726	0.726	0.726	0.726	0.708	0.708	0.708	0.673	0.673	0.691	0.722	0.722	0.722
YCR065W	0.837	0.837	0.837	0.837	0.837	0.837	0.837	0.837	0.854	0.854	0.854	0.854	0.854	0.993	0.993	0.993	0.993	0.975	0.975	0.975	0.975	1.166	1.166	1.166	1.201	1.232	1.232	1.232	1.232	1.232	1.232	1.215	1.219	1.219	1.219	1.237	1.286	1.286	1.303	1.303	1.303	1.321	1.321	1.321	1.37	1.37	1.387	1.387	1.387
YJL099W	0.595	0.595	0.595	0.661	0.678	0.678	0.678	0.678	0.678	0.678	0.678	0.599	0.585	0.568	0.568	0.585	0.585	0.585	0.585	0.585	0.585	0.585	0.568	0.55	0.585	0.585	0.585	0.62	0.62	0.62	0.62	0.568	0.537	0.554	0.638	0.638	0.638	0.638	0.621	0.621	0.59	0.59	0.59	0.59	0.59	0.59	0.559	0.576	0.611
YDR090C	0.22	0.22	0.22	0.22	0.22	0.22	0.251	0.251	0.251	0.282	0.248	0.248	0.248	0.248	0.248	0.248	0.248	0.248	0.248	0.248	0.248	0.248	0.248	0.248	0.248	0.248	0.248	0.279	0.296	0.296	0.327	0.327	0.327	0.327	0.327	0.389	0.389	0.42	0.455	0.455	0.455	0.455	0.455	0.455	0.455	0.455	0.455	0.455	0.455
YPL020C	0.369	0.32	0.289	0.289	0.289	0.289	0.289	0.289	0.289	0.289	0.289	0.289	0.289	0.355	0.355	0.386	0.386	0.386	0.386	0.386	0.386	0.333	0.333	0.333	0.351	0.404	0.523	0.523	0.523	0.523	0.54	0.54	0.54	0.576	0.576	0.541	0.541	0.541	0.541	0.541	0.541	0.541	0.61	0.61	0.61	0.593	0.593	0.593	0.593
YNL082W	0.689	0.689	0.67	0.67	0.705	0.705	0.687	0.705	0.723	0.723	0.723	0.754	0.788	0.788	0.788	0.788	0.788	0.722	0.722	0.722	0.74	0.792	0.792	0.875	0.875	0.875	0.875	0.875	0.875	0.911	0.911	0.911	0.911	0.911	0.911	0.911	0.911	0.911	0.911	0.88	0.88	0.911	0.911	0.911	0.911	0.911	0.911	0.911	0.911
YDR475C	3.595	3.613	3.679	3.679	3.731	3.731	3.731	3.696	3.714	3.767	3.732	3.829	3.794	3.847	3.997	3.997	4.032	3.997	3.962	3.962	3.962	3.962	3.962	3.945	3.945	3.914	4.028	4.077	4.046	4.063	4.371	4.371	4.353	4.388	4.388	4.458	4.458	4.423	4.493	4.493	4.459	4.512	4.512	4.512	4.512	4.512	4.546	4.577	4.626
YNL295W	3.077	3.077	3.077	3.077	3.077	3.267	3.236	3.205	3.205	3.222	3.222	3.253	3.253	3.253	3.253	3.253	3.253	3.253	3.253	3.218	3.218	3.236	3.32	3.373	3.373	3.508	3.508	3.508	3.539	3.57	3.443	3.443	3.39	3.373	3.373	3.373	3.457	3.457	3.457	3.491	3.491	3.491	3.491	3.422	3.422	3.422	3.422	3.422	3.44
YNL250W	7.44	7.458	7.458	7.392	7.392	7.392	7.392	7.392	7.392	7.41	7.428	7.462	7.393	7.393	7.393	7.393	7.393	7.393	7.393	7.393	7.313	7.313	7.313	7.313	7.313	7.313	7.295	7.066	7.004	6.97	6.9	6.883	6.865	6.865	6.706	5.971	5.111	4.929	4.867	4.867	4.885	4.635	4.281	4.233	4.115	4.115	4.133	4.067	3.97
YDR514C	1.773	1.971	1.971	2.165	2.196	2.196	2.196	2.289	2.32	2.32	2.32	2.355	2.417	2.417	2.435	2.483	2.483	2.483	2.449	2.431	2.431	2.431	2.431	2.448	2.448	2.448	2.448	2.479	2.479	2.479	2.479	2.497	2.497	2.497	2.497	2.497	2.497	2.497	2.497	2.805	2.805	2.787	2.787	2.805	2.805	2.805	2.805	2.805	2.788
YBR145W	4.091	4.039	4.039	4.039	4.021	4.021	4.021	4.021	4.021	4.004	4.004	4.004	4.021	3.973	3.973	3.973	3.973	3.973	3.973	3.906	3.889	3.889	3.871	3.871	3.871	3.853	3.836	3.836	3.836	3.836	3.836	3.783	3.321	2.206	1.695	1.267	1.121	1.017	1.017	1.017	1.017	1.017	1.017	1.035	1.069	1.087	1.087	1.087	1.087
YDR238C	2.883	2.883	2.953	3.002	3.002	3.002	3.002	3.002	3.037	3.037	3.054	3.054	3.054	3.054	3.09	3.09	3.055	3.055	3.055	3.055	3.055	3.055	3.055	3.055	3.055	3.055	3.055	3.055	3.055	3.055	3.055	3.055	3.055	3.055	3.055	3.037	3.02	3.02	3.02	3.02	3.02	3.02	3.089	3.089	3.12	3.12	3.133	3.112	3.112
YML015C	2.113	2.113	2.147	2.147	2.165	2.134	2.266	2.235	2.2	2.2	2.2	2.2	2.2	2.2	2.165	2.183	2.096	2.241	2.223	2.254	2.32	2.32	2.32	2.333	2.333	2.333	2.229	2.229	2.229	2.229	2.229	2.229	2.229	2.198	2.063	2.063	2.23	2.279	2.244	2.262	2.227	2.227	2.227	2.227	2.262	2.262	2.262	2.262	2.262
YDL003W	0.43	0.465	0.496	0.496	0.496	0.465	0.5	0.5	0.5	0.5	0.518	0.535	0.535	0.535	0.535	0.535	0.535	0.535	0.535	0.535	0.535	0.535	0.535	0.535	0.535	0.504	0.504	0.504	0.504	0.47	0.47	0.47	0.47	0.47	0.47	0.47	0.47	0.47	0.47	0.47	0.47	0.47	0.435	0.435	0.435	0.435	0.435	0.435	0.417
YCR061W	1.637	1.637	1.637	1.606	1.571	1.488	1.488	1.488	1.488	1.436	1.387	1.369	1.369	1.369	1.352	1.334	1.334	1.316	1.299	1.299	1.264	1.198	1.22	1.237	1.237	1.237	1.237	1.237	0.874	0.874	0.808	0.808	0.808	0.808	0.746	0.694	0.693	0.693	0.693	0.693	0.693	0.711	0.649	0.534	0.464	0.464	0.464	0.447	0.464
YDL086W	12.957	12.958	12.958	12.854	12.885	12.92	12.92	12.851	12.851	12.851	12.868	12.935	13.004	13.004	13.004	13.039	13.039	13.056	13.056	13.056	13.056	13.056	13.056	13.056	13.09	13.09	13.125	13.125	13.125	13.125	13.125	13.194	13.194	13.194	13.177	13.093	13.059	13.059	13.059	13.059	13.024	12.993	12.993	12.993	12.993	12.993	12.993	12.958	12.958
YAL031C	1.861	1.861	1.861	1.861	1.861	1.861	2.032	2.084	2.212	2.212	2.212	2.212	2.212	2.212	2.212	2.212	2.212	2.243	2.274	2.274	2.274	2.274	2.274	2.274	2.274	2.274	2.274	2.305	2.305	2.305	2.305	2.305	2.274	2.274	2.274	2.305	2.305	2.336	2.336	2.336	2.336	2.336	2.336	2.336	2.336	2.336	2.336	2.336	2.336
YJR093C	1.535	1.798	1.922	2.128	2.128	2.128	2.226	2.341	2.596	2.596	2.661	2.661	2.679	2.741	2.895	2.947	3.027	3.124	3.142	3.301	3.27	3.27	3.27	3.27	3.28	3.28	3.298	3.403	3.522	3.522	3.558	3.575	3.575	3.575	3.695	3.695	3.748	3.748	3.748	3.748	3.748	3.779	3.779	3.779	3.779	3.779	3.779	3.81	3.81
YOR098C	5.668	5.668	5.668	5.668	5.668	5.637	5.637	5.637	5.637	5.655	5.655	5.655	5.655	5.655	5.589	5.589	5.554	5.554	5.554	5.554	5.554	5.554	5.554	5.554	5.554	5.554	5.523	5.523	5.523	5.523	5.225	5.066	4.952	4.921	4.921	4.855	4.855	4.886	4.886	4.886	4.886	4.824	4.789	4.758	4.775	4.775	4.775	4.775	4.775
YJL173C	1.766	1.766	1.797	1.718	1.718	1.718	1.788	1.753	1.833	1.899	1.899	1.899	1.899	1.899	1.899	1.917	1.917	1.917	1.93	2.076	2.093	2.111	2.111	2.111	2.111	2.028	2.01	2.306	2.372	2.803	2.803	2.87	2.87	2.835	2.835	2.835	2.835	2.835	2.853	2.835	2.87	2.901	3.011	3.011	3.046	3.046	3.046	3.028	3.028
YKR093W	0.018	0.018	0.018	0.018	0.018	0.018	0.018	0.018	0.018	0.018	0.018	0.018	0.018	0.018	0.018	0.018	0.018	0.018	0.018	0.018	0.018	0.018	0.018	0.018	0.018	0.018	0.018	0.018	0.018	0.018	0.018	0.018	0.018	0.018	0.018	0.018	0.018	0.018	0.018	0.018	0.018	0.018	0.018	0.018	0.018	0.018	0.018	0.018	0.018
YBR008C	2.919	2.954	2.971	2.971	2.902	2.902	2.951	2.951	2.951	2.951	2.968	2.968	2.899	2.899	2.899	2.899	2.899	2.864	2.899	2.899	2.899	2.934	2.934	2.934	2.934	2.934	2.899	2.899	2.899	2.899	2.899	2.899	2.899	2.899	2.771	2.701	2.718	2.718	2.784	2.784	2.749	2.746	2.746	2.68	2.68	2.698	2.698	2.729	2.729
YLR025W	0.495	0.495	0.495	0.495	0.526	0.858	0.928	0.995	0.995	1.096	1.211	1.568	1.568	1.568	1.603	1.637	1.637	1.672	1.672	1.741	1.741	1.811	1.811	1.846	1.929	1.929	1.929	1.929	1.929	1.929	1.929	1.912	1.878	1.878	1.878	1.878	1.878	1.878	1.909	1.825	1.825	1.825	1.807	1.838	1.922	1.922	1.922	1.922	1.957
YNL185C	0.919	0.919	0.919	0.919	0.919	0.919	0.919	0.919	0.919	0.919	0.919	0.919	0.919	0.919	0.919	0.919	0.953	0.988	0.988	0.988	0.988	0.988	0.988	0.988	0.988	0.988	0.988	0.988	0.988	0.97	0.97	0.97	0.97	0.97	0.97	0.97	0.97	0.939	0.939	0.939	0.939	0.939	0.939	0.939	0.939	0.939	0.939	0.939	0.904
YOL110W	2.935	2.935	2.935	2.97	2.97	2.97	3.05	3.05	3.015	3.05	3.05	3.067	3.067	3.067	3.102	3.102	3.102	3.12	3.12	3.12	3.12	3.102	3.102	3.102	3.137	3.137	3.137	3.137	3.137	3.137	3.137	3.137	3.137	3.137	3.137	3.137	3.119	3.119	3.137	3.185	3.255	3.255	3.255	3.116	3.116	3.134	3.134	3.134	3.134
YDL085C-A	1.208	1.208	1.208	1.104	1.17	1.188	1.188	1.188	1.188	1.24	1.333	1.298	1.298	1.298	1.298	1.316	1.316	1.334	1.351	1.351	1.351	1.351	1.351	1.386	1.386	1.386	1.386	1.386	1.386	1.355	1.355	1.355	1.355	1.355	1.355	1.39	1.39	1.39	1.39	1.289	1.338	1.338	1.32	1.32	1.289	1.32	1.32	1.32	1.32
YPL260W	0.626	0.626	0.626	0.626	0.626	0.626	0.626	0.626	0.643	0.643	0.643	0.643	0.643	0.643	0.643	0.643	0.643	0.643	0.643	0.643	0.643	0.612	0.612	0.612	0.612	0.612	0.612	0.612	0.612	0.612	0.581	0.581	0.581	0.581	0.581	0.581	0.581	0.581	0.581	0.581	0.581	0.581	0.581	0.581	0.581	0.581	0.581	0.581	0.581
YBR159W	0.559	0.559	0.559	0.559	0.559	0.559	0.559	0.559	0.559	0.559	0.559	0.559	0.559	0.594	0.594	0.594	0.625	0.625	0.625	0.625	0.625	0.625	0.625	0.625	0.625	0.625	0.625	0.725	0.725	0.725	0.725	0.725	0.725	0.725	0.725	0.725	0.725	0.725	0.725	0.756	0.756	0.756	0.756	0.738	0.738	0.738	0.738	0.738	0.773
YAL020C	4.493	4.493	4.511	4.528	4.616	4.682	4.786	5.218	5.218	5.336	5.201	5.201	5.201	5.214	5.401	5.467	5.704	5.704	5.735	5.993	6.28	6.417	6.504	6.504	6.504	6.504	6.573	6.573	6.591	6.591	6.591	6.591	6.626	6.723	6.887	6.921	6.921	6.952	6.952	6.921	6.952	6.97	6.97	6.97	6.983	6.983	6.983	6.952	6.952
YGL131C	1.13	1.618	1.636	1.733	1.821	1.821	2.147	2.399	2.399	2.434	2.434	2.434	2.434	2.434	2.434	2.552	2.552	2.552	2.587	2.622	2.639	2.701	2.701	2.736	2.805	2.823	2.823	2.823	2.956	2.956	2.987	2.987	3.018	3.052	3.088	3.07	3.198	3.216	3.216	3.216	3.216	3.216	3.234	3.282	3.362	3.362	3.362	3.463	3.516
YER035W	3.321	3.321	3.321	3.352	3.352	3.352	3.352	3.435	3.453	3.453	3.453	3.311	3.311	3.262	3.28	3.33	3.399	3.365	3.382	3.435	3.435	3.435	3.435	3.342	3.308	3.277	3.277	3.277	3.26	3.273	3.326	3.326	3.326	3.277	3.229	3.26	3.26	3.156	3.16	3.16	2.928	2.897	2.897	2.863	2.832	2.849	2.849	2.831	2.818
YGR159C	1.565	1.565	1.552	1.569	1.67	1.701	1.701	1.667	1.667	1.667	1.715	1.879	1.897	1.897	1.897	1.897	1.914	1.914	1.81	1.81	1.793	1.81	1.81	1.81	1.81	1.81	1.872	1.872	1.872	1.908	1.939	1.939	1.939	1.939	1.939	1.939	1.939	1.939	1.939	1.886	1.886	1.903	1.903	1.903	1.903	1.903	1.903	1.789	1.789
YLL002W	1.787	1.787	1.787	1.704	1.704	1.704	1.383	1.365	1.396	1.396	1.396	1.264	1.094	1.094	1.042	1.042	1.042	0.989	0.953	0.953	0.971	0.953	0.901	0.901	0.883	0.883	0.883	0.616	0.518	0.483	0.483	0.483	0.535	0.535	0.553	0.518	0.522	0.522	0.522	0.522	0.491	0.491	0.491	0.491	0.456	0.439	0.47	0.439	0.456
YDR265W	1.772	1.772	1.772	1.772	1.772	1.772	1.772	1.772	1.772	1.738	1.738	1.907	1.907	1.907	1.859	1.797	1.814	1.814	1.845	1.863	1.863	1.881	1.881	1.881	1.881	1.881	1.915	1.915	1.915	1.915	1.898	1.898	1.932	1.915	1.915	1.897	1.928	1.928	1.928	1.928	1.928	1.928	1.831	1.831	1.831	1.848	1.848	1.848	1.848
YDL101C	0.791	0.791	0.791	0.791	0.791	0.888	0.971	0.971	0.971	0.971	0.971	0.971	0.971	0.971	0.989	1.007	1.007	1.007	0.976	0.976	0.941	0.941	0.941	0.941	0.941	0.941	0.941	0.941	0.941	0.941	0.976	0.976	0.976	0.976	0.993	1.024	1.024	1.024	1.024	1.024	1.024	1.024	1.024	1.024	1.024	1.024	1.024	1.024	1.024
YOR377W	0.521	0.552	0.552	0.586	0.586	0.586	0.586	0.586	0.617	0.617	0.617	0.617	0.648	0.648	0.648	0.648	0.648	0.679	0.696	0.696	0.696	0.627	0.645	0.645	0.645	0.679	0.679	0.679	0.648	0.648	0.648	0.666	0.666	0.666	0.697	0.697	0.697	0.697	0.697	0.697	0.728	0.728	0.728	0.728	0.728	0.697	0.697	0.697	0.728
YHR102W	4.667	5.005	5.005	5.074	5.092	5.092	5.185	5.202	5.22	5.207	5.172	5.272	5.272	5.303	5.432	5.55	5.671	6.623	7.131	7.131	7.232	7.28	7.395	7.426	7.426	7.395	7.395	7.429	7.5	7.549	7.72	7.906	7.924	7.958	8.047	8.151	8.185	8.185	8.221	8.221	8.221	8.238	8.287	8.287	8.356	8.356	8.325	8.377	8.277
YDL036C	1.174	1.174	1.174	1.174	1.147	1.134	1.116	1.116	1.085	1.068	1.13	1.13	1.164	1.164	1.164	1.164	1.164	1.13	1.13	1.13	1.13	1.13	1.164	1.164	1.182	1.147	1.113	1.113	1.179	1.179	1.179	1.179	1.179	1.179	1.179	1.179	1.21	1.21	1.21	1.21	1.21	1.279	1.279	1.279	1.279	1.315	1.315	1.315	1.28
YJL171C	2.089	1.948	1.91	1.91	1.84	1.84	1.84	1.84	1.84	1.84	1.84	1.84	1.84	1.77	1.77	1.735	1.7	1.7	1.599	1.582	1.599	1.63	1.63	1.596	1.565	1.565	1.534	1.534	1.534	1.534	1.534	1.534	1.534	1.534	1.534	1.534	1.534	1.534	1.534	1.534	1.534	1.534	1.516	1.516	1.516	1.516	1.516	1.485	1.485
YJL140W	0.735	0.766	0.846	0.859	0.859	0.877	0.877	0.877	0.841	0.806	0.872	0.872	0.889	0.889	0.889	0.889	0.955	1.635	1.68	1.711	1.729	1.711	1.676	1.676	1.676	1.985	2.69	3.703	3.703	3.734	3.993	4.045	4.08	4.045	4.063	4.275	4.275	4.275	4.293	4.324	4.373	4.714	5.229	5.282	5.282	5.282	5.282	5.42	5.438
YAL044C	0.605	0.622	0.622	0.622	0.622	0.622	0.622	0.64	0.64	0.64	0.64	0.658	0.692	0.692	0.692	0.692	0.71	0.71	0.71	0.71	0.71	0.71	0.913	0.966	0.966	1.002	1.002	1.002	1.002	1.002	1.002	1.002	0.967	0.967	0.967	0.967	0.967	0.998	0.998	1.033	1.033	1.033	1.033	1.033	1.033	1.033	1.033	1.033	0.998
YCL005W	1.251	1.285	1.285	1.386	1.421	1.421	1.421	1.421	1.421	1.421	1.421	1.421	1.421	1.421	1.421	1.421	1.421	1.456	1.723	1.723	1.873	1.873	1.873	1.873	1.873	1.904	1.953	1.953	1.953	1.953	1.953	1.953	1.953	1.953	1.953	1.953	1.953	1.953	1.987	1.987	1.987	1.987	1.987	1.987	1.987	1.987	1.987	1.987	2.005
YNL212W	2.772	2.772	2.803	2.772	2.772	2.772	2.893	2.893	3.067	3.205	3.17	3.292	3.257	3.257	3.292	3.292	3.225	3.225	3.291	3.291	3.291	3.357	3.357	3.357	3.357	3.321	3.29	3.321	3.29	3.29	3.356	3.325	3.325	3.325	3.276	3.276	3.325	3.343	3.325	3.325	3.325	3.325	3.29	3.29	3.342	3.342	3.342	3.342	3.342
YOL088C	0.256	0.256	0.287	0.287	0.37	0.37	0.37	0.423	0.423	0.44	0.44	0.471	0.537	0.589	0.589	0.589	0.589	0.589	0.589	0.589	0.589	0.589	0.572	0.606	0.624	0.624	0.624	0.624	0.624	0.624	0.624	0.673	0.673	0.704	0.721	0.721	0.721	0.721	0.721	0.783	0.845	0.907	0.973	0.973	0.973	1.084	1.084	1.084	1.115
YNL074C	2.58	2.889	2.889	2.889	2.889	2.889	2.889	2.906	2.906	2.906	2.906	2.986	2.986	3.004	3.004	3.004	3.021	3.021	3.021	3.021	3.004	3.004	3.004	3.004	3.021	3.105	3.105	3.105	3.105	3.105	3.105	3.105	3.105	3.175	3.175	3.175	3.157	3.192	3.192	3.192	3.192	3.192	3.157	3.157	3.157	3.257	3.257	3.257	3.257
YIL103W	1.192	1.368	1.368	1.368	1.35	1.35	1.35	1.385	1.416	1.534	1.596	1.742	1.742	1.777	1.777	1.777	1.777	1.795	1.795	1.795	1.795	1.795	1.795	1.795	1.795	1.795	1.826	1.826	1.878	1.878	1.913	1.949	2.046	2.046	2.046	2.064	2.064	2.064	2.064	2.011	2.011	2.011	2.011	2.029	2.029	2.029	2.029	2.064	2.064
YHR060W	2.726	2.66	2.66	2.608	2.608	2.59	2.59	2.59	2.537	2.506	2.506	2.506	2.506	2.506	2.506	2.524	2.524	2.524	2.524	2.489	2.489	2.489	2.489	2.489	2.489	2.489	2.374	2.221	2.12	2.12	2.12	2.12	1.856	1.856	1.856	1.856	1.856	1.856	1.839	1.803	1.578	1.578	1.477	1.477	1.477	1.477	1.46	1.303	1.236
YNR011C	4.046	4.046	3.981	3.981	3.981	3.981	3.945	3.945	3.914	3.914	3.914	3.883	3.883	3.883	3.883	3.914	3.849	3.849	3.883	3.883	3.883	3.866	3.866	3.897	3.928	3.928	3.928	3.928	3.928	3.928	3.928	3.928	3.897	3.897	3.831	3.831	3.831	3.866	3.866	3.706	3.516	3.498	3.38	3.363	3.363	3.363	3.345	3.345	3.345
YCL034W	9.459	9.508	9.459	9.521	9.687	9.705	9.867	10.36	10.36	10.429	10.429	10.394	10.456	10.456	10.421	10.421	10.421	10.421	10.421	10.421	10.421	10.421	10.452	10.348	10.279	10.279	10.279	10.261	10.292	10.275	10.195	10.129	10.032	9.917	9.917	9.917	9.917	9.343	9.264	9.197	9.197	9.197	9.197	9.127	9.047	8.773	8.65	8.65	8.65
YML028W	2.205	2.205	2.205	2.219	2.201	2.201	2.201	2.183	2.232	2.267	2.316	2.316	2.316	2.334	2.334	2.334	2.334	2.334	2.334	2.334	2.334	2.334	2.316	2.285	2.285	2.316	2.316	2.316	2.334	2.351	2.351	2.351	2.351	2.351	2.351	2.351	2.351	2.39	2.39	2.39	2.39	2.39	2.39	2.39	2.39	2.307	2.289	2.22	2.202
YAR014C	4.805	4.84	4.84	4.84	4.871	4.905	4.972	4.972	4.972	4.972	5.037	5.037	5.037	5.037	5.037	5.068	5.068	5.068	5.068	5.068	5.068	5.103	5.103	5.103	5.103	5.103	5.051	5.051	5.051	5.051	5.033	5.002	4.95	4.762	4.726	4.695	4.726	4.726	4.726	4.726	4.761	4.761	4.761	4.678	4.695	4.76	4.76	4.69	4.707
YJL088W	1.487	1.421	1.421	1.421	1.421	1.372	1.372	1.275	1.257	1.226	1.226	1.226	1.226	1.226	1.226	1.226	1.226	1.226	1.226	1.226	1.226	1.226	1.226	1.226	1.195	1.142	1.111	1.111	0.948	0.917	0.917	0.917	0.9	0.771	0.737	0.737	0.737	0.737	0.737	0.737	0.737	0.737	0.657	0.639	0.639	0.622	0.542	0.542	0.476
YOR336W	0.172	0.172	0.172	0.172	0.172	0.154	0.105	0.105	0.105	0.105	0.105	0.105	0.105	0.105	0.105	0.105	0.105	0.105	0.105	0.105	0.105	0.105	0.105	0.105	0.105	0.105	0.105	0.105	0.105	0.105	0.088	0.088	0.088	0.053	0.053	0.035	0.035	0.035	0.035	0.035	0.035	0.035	0.035	0.035	0.035	0.035	0.035	0.035	0.035
YML086C	0.842	0.86	0.86	0.86	0.86	0.86	0.86	0.86	0.86	0.86	0.891	0.873	0.873	0.891	0.891	0.856	0.856	0.838	0.838	0.838	0.838	0.838	0.838	0.838	0.838	0.838	0.838	0.838	0.838	0.838	0.804	0.804	0.804	0.804	0.838	0.908	0.908	0.908	0.908	0.908	0.908	0.908	0.908	0.908	0.908	0.908	0.908	0.908	0.908
YGL142C	0.535	0.57	0.535	0.569	0.605	0.671	0.671	0.671	0.671	0.706	0.74	0.872	0.928	0.928	0.959	1.038	1.204	1.204	1.446	1.446	1.446	1.446	1.446	1.482	1.565	1.631	1.984	2.327	2.345	2.345	2.345	2.38	2.414	2.432	2.432	2.432	2.463	2.613	2.613	2.713	2.744	2.744	2.744	2.779	2.893	2.893	2.924	2.959	2.99
YKL122C	0.927	0.945	0.98	0.98	1.045	1.045	1.045	1.045	1.045	1.045	1.045	1.011	1.011	0.98	0.98	0.98	0.962	0.962	0.962	0.962	0.944	0.944	0.944	0.843	0.773	0.773	0.825	0.825	0.825	0.759	0.759	0.828	0.828	0.863	0.832	0.832	0.885	0.902	0.902	0.902	0.902	0.902	0.902	0.885	0.885	0.885	0.885	0.885	0.885
YFR009W	0.414	0.414	0.414	0.414	0.414	0.428	0.445	0.476	0.476	0.476	0.476	0.476	0.512	0.543	0.543	0.543	0.543	0.543	0.609	0.64	0.675	0.675	0.706	0.921	0.939	0.939	0.904	0.904	0.939	0.939	0.939	0.939	0.939	0.939	0.939	0.939	0.97	0.97	0.97	0.97	0.97	0.97	0.97	0.97	0.97	0.97	0.939	0.939	1.175
YER049W	0.307	0.307	0.307	0.307	0.307	0.307	0.307	0.307	0.307	0.307	0.307	0.307	0.307	0.307	0.307	0.307	0.307	0.307	0.307	0.307	0.307	0.307	0.307	0.307	0.307	0.307	0.307	0.307	0.307	0.307	0.307	0.307	0.307	0.307	0.307	0.307	0.307	0.307	0.307	0.341	0.372	0.372	0.407	0.407	0.407	0.407	0.407	0.407	0.407
YGR161C	0.184	0.184	0.202	0.202	0.255	0.255	0.255	0.255	0.255	0.255	0.255	0.255	0.255	0.255	0.255	0.255	0.255	0.255	0.255	0.255	0.255	0.255	0.255	0.255	0.255	0.255	0.255	0.154	0.154	0.154	0.123	0.123	0.123	0.123	0.189	0.189	0.189	0.189	0.189	0.189	0.189	0.189	0.189	0.189	0.189	0.255	0.255	0.255	0.255
YDL015C	2.271	2.271	2.271	2.271	2.271	2.271	2.271	2.271	2.306	2.306	2.306	2.306	2.306	2.306	2.306	2.184	2.202	2.25	2.25	2.25	2.25	2.25	2.268	2.268	2.299	2.317	2.317	2.213	2.213	2.213	2.195	2.16	2.16	2.039	2.042	2.011	2.011	2.011	2.011	2.011	1.907	1.842	1.842	1.842	1.842	1.842	1.842	1.842	1.842
YOR150W	1.217	1.217	1.318	1.415	1.446	1.481	1.495	1.512	1.512	1.548	1.548	1.596	1.596	1.662	1.662	1.666	1.666	1.684	1.666	1.666	1.666	1.618	1.636	1.636	1.636	1.636	1.705	1.705	1.671	1.671	1.671	1.719	1.719	1.754	1.754	1.754	1.754	1.789	1.851	1.851	1.913	1.913	1.947	2.12	2.339	2.339	2.37	2.37	2.37
YGL036W	0.132	0.132	0.132	0.132	0.132	0.114	0.114	0.097	0.097	0.097	0.097	0.097	0.097	0.097	0.15	0.15	0.15	0.15	0.15	0.15	0.15	0.15	0.15	0.15	0.15	0.15	0.15	0.15	0.15	0.15	0.15	0.15	0.15	0.119	0.119	0.119	0.119	0.119	0.119	0.119	0.119	0.119	0.119	0.119	0.088	0.053	0.053	0.053	0.053
YGL167C	2.994	3.09	3.121	3.205	3.24	3.41	3.52	3.587	3.652	3.565	3.565	3.496	3.531	3.531	3.531	3.531	3.531	3.548	3.61	3.663	3.698	3.747	3.747	3.781	3.781	3.781	3.781	3.851	3.851	3.851	3.851	3.851	3.851	3.868	3.868	3.868	3.886	3.886	3.886	3.868	3.868	3.868	3.886	3.886	3.917	4.021	4.052	4.052	4.052
YDR017C	3.136	3.136	3.136	3.136	3.136	3.136	3.167	3.198	3.198	3.198	3.198	3.198	3.198	3.198	3.198	3.18	3.18	3.145	3.145	3.145	3.145	3.176	3.176	3.211	3.207	3.207	3.207	3.207	3.138	3.138	3.103	3.103	3.103	3.103	3.103	3.072	3.072	2.985	2.985	2.985	2.985	2.985	2.985	2.985	2.985	2.985	2.985	2.985	2.881
YPL218W	1.93	1.899	1.948	1.948	2.013	2.013	2.031	2.062	2.062	2.062	2.027	2.027	2.027	2.027	1.993	1.975	1.975	1.975	1.975	1.975	1.975	1.975	1.975	1.975	1.94	1.94	1.94	1.94	1.94	1.94	1.94	1.909	1.909	1.909	1.909	1.909	1.909	1.909	1.909	1.909	1.909	1.909	1.909	1.909	1.909	1.909	1.909	1.909	1.892
YPL180W	2.665	2.665	2.727	2.977	2.977	2.977	3.012	3.012	3.064	3.099	3.117	3.17	3.17	3.17	3.258	3.258	3.293	3.293	3.293	3.293	3.293	3.293	3.31	3.345	3.345	3.345	3.345	3.345	3.345	3.363	3.433	3.433	3.433	3.433	3.433	3.433	3.433	3.467	3.467	3.467	3.467	3.467	3.467	3.432	3.432	3.414	3.414	3.397	3.397
YMR276W	2.413	2.413	2.413	2.413	2.413	2.479	2.806	2.806	2.859	2.859	2.859	3.008	3.338	3.338	3.549	3.567	3.602	3.606	3.606	3.606	3.606	3.606	3.624	3.712	3.712	3.746	3.777	3.777	3.777	3.777	3.777	3.777	3.777	3.777	3.777	3.777	3.795	3.76	3.788	3.885	3.903	3.934	3.934	3.934	3.965	3.947	3.947	3.947	3.947
YKL144C	2.255	2.388	2.458	3.013	3.202	3.542	3.577	3.577	3.577	3.577	3.577	3.577	3.595	3.595	3.647	3.647	3.647	3.647	3.647	3.647	3.696	3.731	3.731	3.731	3.731	3.731	3.731	3.731	3.731	3.762	3.762	3.762	3.744	3.744	3.744	3.744	3.744	3.675	3.675	3.675	3.675	3.675	3.657	3.657	3.657	3.657	3.657	3.657	3.671
YBR157C	0.698	0.698	0.698	0.698	0.698	0.698	0.698	0.716	0.716	0.716	0.716	0.716	0.716	0.716	0.716	0.716	0.734	0.8	0.835	0.835	0.835	0.853	0.905	0.958	0.958	0.958	0.958	0.958	0.958	0.958	0.958	0.958	0.958	0.989	1.038	1.038	1.038	1.038	1.038	1.038	1.038	1.038	1.107	1.107	1.177	1.159	1.159	1.159	1.159
YKR006C	2.04	2.04	2.04	2.023	2.023	2.023	1.851	1.803	1.803	1.785	1.754	1.772	1.772	1.772	1.772	1.772	1.789	1.789	1.789	1.789	1.789	1.789	1.789	1.755	1.755	1.808	1.842	1.842	1.842	1.842	1.926	1.979	2.031	2.031	2.049	2.066	2.066	2.066	2.066	2.054	2.071	2.071	2.071	2.071	2.089	2.02	2.02	2.09	2.143
YDL112W	3.569	3.569	3.586	3.586	3.586	3.586	3.586	3.552	3.552	3.552	3.552	3.6	3.6	3.6	3.6	3.6	3.6	3.6	3.6	3.6	3.6	3.6	3.6	3.6	3.6	3.6	3.635	3.635	3.617	3.617	3.617	3.617	3.617	3.551	3.551	3.551	3.499	3.499	3.516	3.384	3.207	3.11	2.913	2.864	2.892	2.861	2.843	2.755	2.807
YIR038C	2.507	2.507	2.035	1.841	1.811	1.811	1.86	1.794	1.86	1.864	1.846	1.957	1.957	1.992	1.992	2.023	2.003	2.192	2.192	2.158	2.158	2.158	2.158	2.057	2.057	1.926	1.877	1.912	1.894	1.912	1.947	1.964	1.978	2.082	2.082	2.082	2.082	1.998	2.018	2.018	2.098	2.168	2.234	2.234	2.234	2.234	2.3	2.331	2.331
YLR049C	1.842	1.842	1.741	1.741	1.759	1.807	1.807	1.79	1.759	1.759	1.71	1.71	1.741	1.829	1.829	1.829	1.829	1.829	1.829	1.811	1.78	1.78	1.78	1.86	1.895	1.944	1.874	1.892	1.892	1.892	2.137	2.186	2.155	2.141	2.193	2.193	2.245	2.228	2.228	2.228	2.228	2.192	2.161	2.245	2.18	2.18	2.18	2.079	2.062
YNL059C	2.195	2.226	2.229	2.247	2.33	2.608	2.625	2.695	2.695	2.827	2.963	2.994	2.994	2.994	2.994	3.012	3.046	3.046	3.064	3.082	3.144	3.144	3.144	3.161	3.161	3.241	3.241	3.241	3.241	3.241	3.241	3.241	3.241	3.276	3.276	3.276	3.276	3.276	3.276	3.276	3.276	3.276	3.341	3.341	3.376	3.376	3.376	3.376	3.376
YML124C	0.39	0.39	0.39	0.39	0.39	0.39	0.408	0.408	0.408	0.408	0.408	0.408	0.408	0.408	0.373	0.373	0.373	0.391	0.391	0.391	0.391	0.391	0.391	0.391	0.391	0.395	0.43	0.43	0.43	0.43	0.43	0.43	0.43	0.43	0.43	0.43	0.43	0.43	0.43	0.43	0.43	0.43	0.43	0.43	0.43	0.43	0.43	0.395	0.395
YLL061W	1.776	1.794	1.812	1.812	1.812	1.812	1.812	1.812	1.794	1.79	1.894	1.978	2.382	2.382	2.382	2.413	2.413	2.413	2.413	2.413	2.444	2.444	2.444	2.444	2.444	2.479	2.479	2.43	2.43	2.399	2.434	2.434	2.434	2.434	2.434	2.434	2.146	2.146	2.146	2.177	2.208	2.19	2.19	2.19	2.226	2.291	2.34	2.406	2.406
YHR045W	2.467	2.498	2.534	2.534	2.534	2.534	2.534	2.568	2.568	2.634	2.634	2.665	2.665	2.665	2.696	2.696	2.696	2.696	2.714	2.714	2.714	2.647	2.612	2.709	2.74	2.74	2.806	2.959	3.06	3.147	3.178	3.178	3.195	3.248	3.23	3.248	3.274	3.274	3.274	3.292	3.344	3.344	3.393	3.393	3.362	3.362	3.362	3.283	3.287
YCR016W	1.886	1.886	1.904	1.904	1.873	1.873	1.873	1.838	1.873	1.855	1.855	1.771	1.736	1.788	1.806	1.806	1.806	1.806	1.837	1.802	1.802	1.802	1.802	1.802	1.802	1.7	1.714	1.626	1.626	1.626	1.626	1.626	1.626	1.661	1.626	1.533	1.519	1.533	1.546	1.581	1.581	1.581	1.581	1.55	1.55	1.515	1.515	1.515	1.515
YOL045W	1.725	1.725	1.725	1.76	1.76	1.76	1.76	1.76	1.76	1.742	1.773	1.738	1.738	1.738	1.738	1.738	1.738	1.738	1.738	1.738	1.738	1.756	1.756	1.721	1.617	1.617	1.617	1.617	1.682	1.682	1.682	1.682	1.682	1.682	1.648	1.665	1.665	1.665	1.665	1.665	1.648	1.648	1.648	1.648	1.648	1.648	1.648	1.648	1.648
YHR062C	0.933	1.026	0.995	1.026	0.991	0.991	0.991	1.009	1.071	1.04	1.119	1.119	1.154	1.223	1.223	1.49	1.49	1.49	1.49	1.49	1.473	1.49	1.459	1.547	1.547	1.547	1.547	1.547	1.547	1.582	1.617	1.852	1.852	1.963	1.963	1.963	1.994	1.994	1.976	1.976	1.976	1.976	1.976	2.011	2.011	2.029	2.029	2.029	2.029
YJR080C	3.764	3.781	3.781	3.781	3.781	3.75	3.785	3.64	3.544	3.544	3.544	3.544	3.491	3.491	3.491	3.526	3.491	3.491	3.522	3.068	2.926	2.926	2.861	2.861	2.843	2.856	2.508	2.525	2.542	2.578	2.578	2.595	2.578	2.578	2.578	2.578	1.814	1.797	1.85	1.85	1.915	1.915	1.915	1.915	1.845	1.915	1.932	1.963	1.929
YNL314W	0.943	0.943	0.943	0.943	1.009	1.009	0.991	0.974	0.974	0.938	0.872	0.806	0.92	0.92	1.097	1.097	1.097	1.097	1.079	1.118	1.295	1.295	1.312	1.312	1.312	1.312	1.343	1.343	1.41	1.529	1.529	1.529	1.56	1.56	1.56	1.56	1.574	1.776	1.825	1.825	1.825	1.825	1.859	1.912	1.948	1.948	1.948	1.93	1.948
YDR337W	1.49	1.49	1.538	1.538	1.538	1.538	1.608	1.59	1.59	1.573	1.573	1.573	1.573	1.563	1.563	1.585	1.55	1.581	1.633	1.664	1.664	1.664	1.664	1.664	1.664	1.647	1.647	1.616	1.616	1.65	1.65	1.65	1.65	1.681	1.743	1.841	1.872	1.872	1.872	1.872	1.872	1.903	1.903	1.903	1.903	1.903	1.872	1.872	1.942
YOR284W	1.05	1.05	0.961	1.028	1.028	1.028	1.028	0.979	0.979	1.079	1.259	1.259	1.277	1.461	1.541	1.541	1.541	1.562	1.655	1.69	1.756	1.774	1.774	1.796	1.796	1.814	1.845	1.845	1.81	1.845	1.845	1.845	1.858	1.871	2.059	2.059	2.076	2.16	2.16	2.195	2.209	2.323	2.292	2.292	2.292	2.341	2.442	2.46	2.491
YLR009W	2.331	2.366	2.384	2.401	2.401	2.401	2.432	2.432	2.432	2.432	2.481	2.564	2.727	2.831	2.831	2.831	2.831	2.831	2.862	2.826	2.875	2.84	2.84	2.84	2.84	2.84	2.792	2.757	2.646	2.615	2.646	2.646	2.646	2.646	2.681	2.712	2.712	2.712	2.712	2.712	2.712	2.694	2.694	2.694	2.694	2.659	2.624	2.624	2.624
YDR105C	0.948	0.886	0.886	0.82	0.855	0.873	0.921	0.921	0.887	0.887	0.852	0.979	0.944	0.962	0.996	1.062	1.114	1.149	1.149	1.18	1.18	1.145	1.145	1.193	1.162	1.176	1.123	1.154	1.185	1.216	1.251	1.313	1.437	1.437	1.437	1.468	1.582	1.613	1.613	1.675	1.675	1.706	1.689	1.689	1.706	1.706	1.706	1.706	1.706
YKL010C	2.169	2.169	2.138	2.172	2.172	2.172	2.208	2.225	2.256	2.225	2.225	2.243	2.344	2.344	2.379	2.379	2.445	2.445	2.445	2.445	2.445	2.445	2.445	2.463	2.463	2.432	2.432	2.432	2.432	2.432	2.432	2.432	2.432	2.432	2.432	2.432	2.401	2.401	2.366	2.366	2.335	2.335	2.335	2.247	2.282	2.282	2.282	2.282	2.282
YLR181C	1.687	1.824	1.889	1.889	1.924	1.924	1.959	1.959	1.993	1.993	2.108	2.173	2.204	2.204	2.239	2.288	2.52	2.586	2.621	2.687	2.687	2.687	2.753	2.753	2.771	2.771	2.771	2.802	2.802	2.802	2.802	2.802	2.802	2.802	2.771	2.771	2.74	2.704	2.687	2.635	2.67	2.67	2.67	2.635	2.878	2.912	2.912	2.912	2.912
YJR085C	0.049	0.049	0.049	0.049	0.049	0.049	0.049	0.049	0.049	0.049	0.031	0.031	0.066	0.066	0.097	0.131	0.131	0.131	0.131	0.201	0.235	0.235	0.235	0.27	0.27	0.288	0.288	0.288	0.288	0.257	0.257	0.257	0.257	0.257	0.291	0.309	0.309	0.309	0.327	0.449	0.568	1.138	1.138	1.217	1.217	1.252	1.283	1.398	1.658
YBL076C	1.873	1.873	1.891	1.891	1.891	1.891	1.891	1.891	1.891	1.891	1.891	1.891	1.891	1.891	1.891	1.856	1.856	1.856	1.856	1.839	1.839	1.839	1.839	1.839	1.805	1.805	1.805	1.77	1.77	1.77	1.77	1.77	1.77	1.77	1.77	1.77	1.718	1.683	1.718	1.718	1.718	1.718	1.718	1.718	1.718	1.718	1.718	1.7	1.7
YNL044W	1.91	1.941	1.941	1.941	1.99	1.99	1.99	2.008	2.008	2.008	2.008	2.008	2.008	2.025	2.025	2.025	1.956	1.956	1.956	1.956	1.974	1.987	2.071	2.071	2.071	2.071	2.106	2.123	2.123	2.123	2.054	2.036	2.036	2.036	2.036	2.036	2.019	2.084	2.084	2.084	2.084	2.084	2.084	2.084	2.119	2.119	2.084	2.084	2.084
YNL190W	2.436	2.436	2.437	2.437	2.454	2.454	2.454	2.454	2.454	2.454	2.454	2.454	2.42	2.42	2.42	2.42	2.451	2.451	2.451	2.451	2.451	2.451	2.451	2.416	2.398	2.398	2.429	2.429	2.398	2.364	2.329	2.36	2.36	2.36	2.36	2.36	2.36	2.36	2.294	2.276	2.276	2.175	2.175	2.175	2.144	2.064	2.016	1.932	1.932
YOR373W	3.95	3.932	3.915	3.915	3.915	3.915	3.915	3.915	3.915	3.915	3.88	3.88	3.849	3.831	3.831	3.797	3.797	3.797	3.797	3.779	3.748	3.748	3.748	3.748	3.748	3.748	3.748	3.678	3.612	3.581	3.23	2.82	2.736	2.687	2.687	2.587	2.569	2.538	2.347	2.312	2.312	2.33	2.33	2.33	2.33	2.33	2.261	1.407	1.407
YOR211C	0.883	0.9	0.949	0.984	1.134	1.134	1.134	1.165	1.2	1.234	1.265	1.265	1.265	1.265	1.265	1.283	1.371	1.553	1.553	1.553	1.553	1.553	1.553	1.636	1.636	1.737	1.781	1.781	1.799	1.799	1.781	1.861	1.861	1.892	1.892	1.892	1.892	1.892	1.91	1.91	1.893	1.955	2.051	2.051	2.082	2.082	2.082	2.082	2.082
YNL047C	3.06	3.095	3.095	3.13	3.13	3.112	3.077	3.108	3.17	3.205	3.355	3.337	3.337	3.368	3.403	3.403	3.42	3.49	3.49	3.507	3.507	3.586	3.586	3.555	3.555	3.52	3.485	3.437	3.387	3.387	3.37	3.37	3.37	3.352	3.334	3.37	3.37	3.335	3.335	3.335	3.335	3.335	3.335	3.419	3.419	3.419	3.419	3.419	3.419
YDR363W	3.857	3.972	3.972	3.972	3.972	3.941	3.972	4.025	3.99	3.99	3.99	3.973	4.008	3.974	3.974	4.133	4.556	4.834	4.834	4.869	4.869	4.869	4.904	4.904	4.938	4.987	4.938	4.938	4.969	4.969	5.018	5.018	5.018	5.018	5.018	5.018	5.018	4.987	4.952	4.939	5.005	5.005	5.058	5.058	4.993	4.962	4.962	4.962	4.962
YNL147W	5.955	6.055	6.055	6.055	6.055	6.055	6.055	6.02	6.033	5.998	6.029	6.063	6.195	6.31	6.394	6.394	6.425	6.425	6.425	6.425	6.425	6.425	6.425	6.425	6.425	6.425	6.491	6.46	6.46	6.429	6.429	6.429	6.429	6.429	6.429	6.429	6.429	6.429	6.429	6.429	6.377	6.377	6.377	6.342	6.342	6.324	6.324	6.324	6.307
YNR050C	2.399	2.399	2.466	2.466	2.448	2.571	2.673	2.673	2.742	2.742	2.773	2.808	2.928	2.962	2.962	2.962	2.98	2.98	2.98	2.98	2.998	2.998	2.998	2.998	3.085	3.085	3.085	3.085	3.085	3.054	3.088	3.088	3.155	3.191	3.191	3.191	3.191	3.243	3.278	3.33	3.33	3.33	3.33	3.33	3.33	3.417	3.417	3.417	3.417
YLR234W	1.61	1.628	1.628	1.694	1.756	1.809	1.809	1.809	1.809	1.809	1.913	1.913	1.969	1.969	1.969	1.969	1.951	1.951	1.969	2.166	2.228	2.228	2.259	2.259	2.259	2.295	2.295	2.295	2.295	2.295	2.264	2.264	2.295	2.295	2.295	2.295	2.277	2.277	2.312	2.476	2.525	2.559	2.528	2.546	2.546	2.546	2.546	2.564	2.529
YBR121C	2.281	2.246	2.246	2.149	2.149	2.149	2.149	2.149	2.149	2.149	2.131	2.131	1.969	1.969	1.854	1.787	1.621	1.587	1.538	1.507	1.542	1.507	1.507	1.267	1.2	1.2	1.073	0.985	1.034	1.034	0.999	1	1	1	0.965	0.965	0.798	0.764	0.764	0.649	0.579	0.561	0.605	0.762	0.731	0.731	0.731	0.731	0.731
YGL013C	4.561	4.596	4.724	4.724	4.724	4.724	4.689	4.689	4.742	4.773	4.804	4.821	4.821	4.821	4.821	4.886	4.886	4.886	4.886	4.886	4.917	4.917	5.056	5.056	5.038	5.038	5.038	5.038	5.073	5.038	5.02	4.878	4.878	4.882	4.961	4.978	4.978	4.944	4.944	4.944	4.874	4.874	4.874	4.874	4.874	4.874	4.84	4.84	4.84
YBR158W	0.031	0.031	0.031	0.031	0	0	0	0	0	0	0	0	0	0	0	0	0	0	0	0	0	0	0	0	0	0	0	0	0	0	0	0	0	0	0	0	0	0	0	0	0	0	0	0	0	0	0	0	0
YMR043W	0.766	0.766	0.766	0.766	0.766	0.766	0.766	0.766	0.797	0.846	0.877	0.877	0.908	0.995	1.079	1.079	1.079	1.079	1.079	1.079	1.096	1.127	1.127	1.127	1.127	1.245	1.245	1.307	1.307	1.342	1.342	1.342	1.342	1.342	1.377	1.377	1.395	1.395	1.395	1.447	1.447	1.447	1.465	1.465	1.465	1.465	1.465	1.5	1.518
YBL030C	2.403	2.589	2.589	2.791	2.791	2.791	2.826	2.826	2.826	2.826	2.895	2.895	2.878	2.878	2.878	2.878	2.878	2.895	3.005	3.426	3.748	3.748	3.748	3.748	3.731	3.749	4.075	4.075	4.075	4.075	4.075	4.11	4.11	4.159	4.159	4.159	4.19	4.193	4.176	4.141	4.176	4.606	4.887	4.922	5.053	5.23	5.38	5.38	5.429
YKL174C	2.189	2.171	2.202	2.167	2.167	2.136	2.102	2.102	2.115	2.181	2.181	2.181	2.212	2.212	2.212	2.212	2.212	2.111	2.076	2.076	2.094	2.129	2.366	2.366	2.397	2.415	2.446	2.446	2.446	2.446	2.446	2.446	2.446	2.446	2.446	2.459	2.425	2.425	2.425	2.425	2.456	2.522	2.522	2.522	2.609	2.609	2.609	2.609	2.609
YPL152W	0.271	0.271	0.341	0.376	1.093	1.093	1.158	1.225	1.225	1.225	1.225	1.225	1.225	1.225	1.242	1.242	1.242	1.242	1.26	1.322	1.322	1.322	1.322	1.357	1.441	1.441	1.459	1.459	1.459	1.459	1.459	1.511	1.564	1.599	1.682	1.682	1.7	1.7	1.7	1.7	1.7	1.735	1.735	1.735	1.735	1.735	1.735	1.735	1.752
YDR056C	2.727	2.727	2.745	2.745	2.71	2.71	2.71	2.71	2.71	2.71	2.679	2.697	2.697	2.763	2.763	2.763	2.763	2.812	2.923	3.01	3.169	3.169	3.574	3.643	3.643	3.692	3.692	3.692	3.758	3.758	3.758	3.758	3.758	3.758	3.758	3.758	3.758	3.792	3.792	3.792	3.792	3.775	3.757	3.739	3.739	3.739	3.739	3.739	3.739
YNL030W	0.801	0.77	0.77	0.787	0.77	0.77	0.77	0.77	0.77	0.77	0.77	0.77	0.804	0.804	0.804	0.804	0.804	0.804	0.804	0.804	0.804	0.707	0.676	0.624	0.624	0.624	0.624	0.624	0.624	0.624	0.624	0.624	0.624	0.624	0.593	0.593	0.562	0.544	0.544	0.526	0.526	0.509	0.509	0.491	0.46	0.425	0.407	0.407	0.407
YLR425W	1.003	1.052	1.052	1.086	1.086	1.086	1.086	1.121	1.27	1.388	1.468	1.468	1.485	1.485	1.485	1.485	1.642	1.799	1.834	1.956	1.987	2.118	2.386	2.421	2.518	2.518	2.689	2.689	2.689	2.773	2.939	2.922	2.922	2.887	2.856	2.925	2.925	3.065	3.065	3.065	3.065	3.099	3.099	3.134	3.287	3.321	3.458	3.458	3.559
YOR294W	0.642	0.642	0.642	0.642	0.691	0.691	0.691	0.691	0.691	0.691	0.691	0.691	0.691	0.691	0.691	0.691	0.691	0.691	0.691	0.691	0.691	0.691	0.691	0.691	0.691	0.691	0.691	0.691	0.691	0.691	0.691	0.691	0.691	0.691	0.691	0.625	0.625	0.625	0.625	0.625	0.625	0.608	0.608	0.608	0.59	0.59	0.59	0.59	0.59
YMR114C	0.195	0.195	0.226	0.226	0.226	0.226	0.226	0.226	0.177	0.177	0.177	0.177	0.195	0.354	0.385	0.385	0.5	0.593	0.794	0.794	0.794	0.794	0.83	0.962	0.962	1.107	1.159	1.26	1.343	1.374	1.405	1.405	1.405	1.405	1.405	1.405	1.405	1.405	1.405	1.436	1.52	1.675	1.762	1.762	1.762	1.793	1.886	1.987	2.155
YOR122C	1.935	1.935	1.935	1.935	1.935	1.935	1.953	1.953	1.988	1.988	1.988	2.022	2.022	2.022	2.022	2.071	2.005	2.005	2.058	2.04	2.04	2.04	2.04	2.04	2.04	2.04	2.04	2.04	2.04	2.04	2.04	2.022	2.022	1.991	1.956	1.956	1.938	1.938	1.956	1.925	1.925	1.856	1.821	1.821	1.707	1.707	1.536	1.536	1.536
YHR035W	1.289	1.394	1.394	1.473	1.473	1.473	1.526	1.543	1.529	1.565	1.582	1.582	1.582	1.596	1.613	1.941	1.941	1.976	2.028	2.126	2.16	2.24	2.407	2.407	2.522	2.522	2.522	2.522	2.522	2.522	2.557	2.557	2.557	2.575	2.575	2.627	2.87	2.905	2.975	2.909	2.909	2.975	2.975	3.044	3.044	3.027	3.079	3.114	3.193
YPL235W	11.111	11.163	11.264	11.264	11.264	11.337	11.403	11.765	11.765	12.263	12.298	12.367	12.385	12.385	12.385	12.402	12.451	12.486	12.503	12.503	12.538	12.538	12.538	12.556	12.556	12.57	12.601	12.601	12.601	12.601	12.635	12.635	12.635	12.67	12.67	12.67	12.604	12.542	12.542	12.542	12.507	12.406	12.242	11.991	11.89	11.855	11.855	11.821	11.821
YGL210W	0.698	0.663	0.663	0.663	0.698	0.698	0.61	0.593	0.579	0.579	0.632	0.697	0.697	0.697	0.85	0.85	0.881	0.881	0.899	0.899	0.899	0.899	0.933	0.951	1.004	1.004	0.969	0.969	0.969	0.935	0.966	0.966	0.966	0.966	0.931	0.931	0.931	0.931	0.931	0.931	0.931	0.931	0.931	0.931	0.878	0.826	0.826	0.826	0.919
YML116W	0.619	0.619	0.619	0.619	0.619	0.636	0.636	0.636	0.654	0.672	0.756	0.756	0.756	0.756	0.79	0.79	0.79	0.79	0.79	0.79	0.79	0.79	0.79	0.79	0.79	0.79	0.773	0.773	0.773	0.773	0.773	0.773	0.773	0.773	0.773	0.773	0.773	0.773	0.773	0.773	0.738	0.738	0.738	0.738	0.738	0.738	0.756	0.756	0.756
YNL244C	6.946	6.946	6.946	6.946	6.946	6.778	6.747	6.747	6.66	6.642	6.611	6.58	6.58	6.58	6.36	6.289	6.255	6.22	6.154	6.154	6.084	6.084	5.634	5.181	4.807	4.499	4.481	4.481	3.957	3.552	3.521	3.472	3.438	3.438	3.438	3.403	3.403	3.048	2.95	2.791	2.669	2.669	2.669	2.568	2.489	2.489	2.458	2.458	1.211
YKL028W	0.018	0.018	0.018	0.018	0.018	0.018	0.018	0.018	0.018	0.018	0.018	0.018	0.018	0.018	0.018	0.018	0.018	0.018	0.018	0.018	0.018	0.018	0.018	0.018	0.018	0.018	0.018	0.018	0.018	0.018	0.018	0.018	0.018	0.018	0.018	0.018	0.018	0.018	0.018	0.018	0.018	0.018	0.018	0.018	0.018	0.018	0.018	0.018	0.018
YMR173W	1.631	1.631	1.665	1.665	1.665	1.665	1.648	1.648	1.63	1.63	1.543	1.508	1.477	1.477	1.512	1.543	1.525	1.525	1.525	1.525	1.473	1.442	1.442	1.442	1.424	1.424	1.424	1.424	1.424	1.424	1.424	1.407	1.407	1.407	1.407	1.407	1.11	0.978	0.96	0.96	0.925	0.908	0.939	0.939	0.939	0.97	0.97	0.987	1.018
YGR155W	2.62	2.549	2.589	2.558	2.527	2.514	2.531	2.531	2.531	2.531	2.531	2.531	2.479	2.461	2.444	2.374	2.343	2.274	2.375	2.555	2.555	2.555	2.555	2.555	2.537	2.52	2.467	2.45	2.432	2.432	2.45	2.433	2.433	2.433	2.433	2.402	2.402	2.419	2.419	2.419	2.35	2.288	2.187	2.187	2.221	2.186	2.098	1.949	1.918
YLR014C	1.641	1.641	1.543	1.543	1.527	1.427	1.444	1.444	1.444	1.444	1.41	1.41	1.41	1.41	1.41	1.441	1.537	1.717	1.717	1.735	1.735	1.735	1.735	1.682	1.734	1.804	1.87	2.228	2.228	2.264	2.264	2.264	2.26	2.374	2.694	3.084	3.084	3.084	3.115	3.115	3.15	3.15	3.199	3.199	3.199	3.199	3.199	3.199	3.199
YGL179C	2.761	2.73	2.765	2.765	2.765	2.765	2.765	2.747	2.747	2.681	2.681	2.664	2.664	2.664	2.664	2.633	2.584	2.5	2.452	2.452	2.452	2.452	2.452	2.452	2.386	2.404	2.338	2.338	2.338	2.338	2.338	2.338	2.338	2.338	2.338	2.338	2.258	2.174	2.174	2.157	2.157	2.126	2.126	2.126	1.94	1.874	1.774	1.774	1.774
YEL052W	4.881	4.881	4.93	4.978	5.044	5.287	5.406	5.472	5.503	5.591	5.591	5.675	5.692	5.692	5.727	6.077	6.214	6.248	6.144	6.144	6.144	6.29	6.537	6.602	7.645	7.694	7.729	7.729	7.729	7.76	7.76	7.764	7.833	8.71	8.847	9.481	9.499	9.648	9.648	9.683	9.701	9.767	9.836	10.193	10.229	10.264	10.264	10.264	10.264
YGR076C	0.53	0.53	0.53	0.35	0.209	0.209	0.158	0.158	0.175	0.206	0.206	0.206	0.206	0.206	0.206	0.206	0.206	0.206	0.29	0.321	0.338	0.338	0.356	0.356	0.356	0.356	0.374	0.391	0.391	0.391	0.405	0.405	0.405	0.405	0.405	0.388	0.388	0.388	0.388	0.37	0.37	0.37	0.352	0.37	0.37	0.37	0.419	0.512	0.591
YPL028W	3.005	3.005	2.89	2.873	2.873	2.873	2.873	2.731	2.731	2.731	2.731	2.714	2.714	2.714	2.631	2.631	2.631	2.631	2.451	2.434	2.53	2.561	2.561	2.596	2.561	2.561	2.561	2.544	2.544	2.544	2.496	2.479	2.382	2.382	2.031	1.913	1.926	1.926	1.926	1.94	1.905	2.055	2.086	2.086	2.12	2.037	2.054	1.817	1.817
YJR134C	2.483	2.517	2.548	2.514	2.514	2.497	2.497	2.497	2.497	2.497	2.497	2.466	2.466	2.466	2.483	2.448	2.233	2.233	2.281	2.378	2.378	2.413	2.62	2.62	2.603	2.603	2.603	2.617	2.634	2.7	2.801	2.801	2.628	2.628	2.628	2.61	2.61	2.561	2.575	2.575	2.673	2.739	3.05	3.05	3.112	3.112	3.147	3.147	3.13
YOR147W	4.059	4.059	4.059	4.059	4.094	4.129	4.129	4.129	4.312	4.444	4.461	4.646	4.711	4.76	4.76	4.791	4.791	4.826	4.826	4.945	5.098	5.116	5.147	5.147	5.182	5.23	5.23	5.23	5.23	5.248	5.348	5.414	5.518	5.553	5.636	5.636	5.636	5.636	5.636	5.705	5.705	5.705	5.705	5.74	5.74	5.722	5.75	5.75	5.75
YDR456W	0.883	1.928	1.928	2.066	2.097	2.133	2.133	2.133	2.15	2.15	2.15	2.15	2.15	2.15	2.15	2.15	2.15	2.15	2.181	2.217	2.532	2.532	2.532	2.532	2.532	2.532	2.532	2.55	2.581	2.647	2.681	2.716	2.751	3.005	3.005	3.169	3.411	3.491	3.491	3.662	3.696	3.87	3.905	3.905	3.905	3.905	3.923	3.971	4.089
YOR311C	0.717	0.717	0.717	0.717	0.717	0.717	0.717	0.752	0.752	0.752	0.752	0.752	0.734	0.734	0.734	0.686	0.686	0.686	0.686	0.686	0.686	0.686	0.686	0.686	0.686	0.686	0.765	0.765	0.765	0.765	0.765	0.765	0.765	0.765	0.765	0.765	0.765	0.765	0.765	0.765	0.765	0.765	0.765	0.765	0.748	0.748	0.748	0.73	0.695
YDR051C	0.715	0.715	0.746	0.746	0.746	0.746	0.746	0.746	0.746	0.684	0.684	0.684	0.684	0.684	0.684	0.684	0.684	0.684	0.684	0.684	0.684	0.702	0.702	0.702	0.671	0.689	0.689	0.689	0.689	0.689	0.689	0.689	0.689	0.689	0.689	0.689	0.689	0.689	0.689	0.658	0.658	0.658	0.658	0.689	0.741	0.741	0.741	0.741	0.741
YML029W	2.166	2.047	2.209	2.095	2.147	2.38	2.349	2.318	2.318	2.318	2.13	2.113	1.967	1.87	1.87	1.87	1.936	1.972	1.972	1.972	2.006	2.037	2.037	1.984	1.984	1.984	1.967	1.967	2.02	2.103	2.121	2.152	2.231	2.231	2.231	2.231	2.231	2.249	2.169	2.169	2.169	2.135	2.205	2.275	2.39	2.39	2.39	2.39	2.39
YPR167C	2.035	2.035	1.938	1.938	1.872	1.837	1.837	1.902	1.885	1.885	1.919	1.919	1.853	1.791	1.944	1.826	1.826	1.891	1.874	1.86	1.798	1.798	1.798	1.885	1.885	1.924	1.906	1.835	1.902	1.915	1.915	1.915	1.915	1.88	1.967	2.339	3.095	3.271	3.544	3.544	3.816	3.816	3.847	3.882	3.882	3.882	3.951	3.986	4.069
YEL053C	7.022	7.022	7.022	7.074	7.074	7.109	7.189	7.529	7.812	7.812	7.604	7.639	7.639	7.639	7.639	7.705	7.705	7.855	7.855	7.856	7.887	7.887	7.918	8.067	8.129	8.195	8.299	8.264	8.3	8.3	8.3	8.352	8.352	8.334	8.296	8.296	8.331	8.331	8.312	8.352	8.321	8.321	8.339	8.304	8.304	8.172	8.172	8.189	8.136
YOL107W	1.334	1.368	1.368	1.421	1.597	2.024	2.024	2.094	2.129	2.129	2.195	2.195	2.486	2.486	2.486	2.468	2.468	2.468	2.468	2.468	2.468	2.503	2.516	2.578	2.614	2.728	2.728	2.728	2.728	2.834	2.97	2.97	2.97	3.054	3.054	3.072	3.072	3.09	3.09	3.09	3.09	3.09	3.09	3.09	3.09	3.072	3.072	3.037	3.055
YCR088W	0.247	0.283	0.3	0.3	0.3	0.3	0.283	0.283	0.283	0.283	0.247	0.247	0.247	0.247	0.265	0.265	0.265	0.265	0.265	0.265	0.265	0.265	0.265	0.265	0.265	0.265	0.265	0.265	0.247	0.247	0.247	0.247	0.247	0.247	0.247	0.247	0.247	0.247	0.247	0.247	0.247	0.247	0.247	0.247	0.247	0.247	0.247	0.247	0.247
YBR017C	0.924	0.924	0.924	0.924	0.924	0.924	0.959	0.959	0.959	0.959	0.959	0.959	0.959	0.959	0.959	0.959	0.959	0.959	0.99	0.99	0.99	0.99	0.99	0.99	0.99	0.99	0.959	0.946	0.946	0.946	0.946	0.946	0.977	0.994	0.994	0.994	0.994	0.994	0.994	0.994	1.029	1.029	1.029	1.029	1.029	1.029	1.029	0.991	0.956
YMR255W	0.877	0.877	0.877	0.841	0.841	0.876	0.876	1.098	1.191	1.191	1.191	1.191	1.191	1.191	1.191	1.243	1.354	1.85	1.903	2.135	2.135	2.17	2.289	2.289	2.289	2.289	2.289	2.32	2.32	2.32	2.351	2.369	2.369	2.403	2.438	2.438	2.518	2.518	2.518	2.549	2.549	2.549	2.479	2.497	2.528	2.528	2.528	2.528	2.528
YHL017W	3.621	3.603	3.603	3.379	3.379	2.098	1.63	1.581	1.856	2.338	2.338	2.338	2.338	2.338	2.338	2.164	2.142	2.253	2.253	2.253	2.204	2.226	2.208	2.208	2.208	2.243	2.238	2.255	2.415	2.389	2.389	2.468	2.858	2.858	3.127	3.161	3.179	3.179	3.179	3.179	3.083	3.171	3.427	3.515	3.444	3.612	3.595	3.727	3.973
YLR226W	2.367	2.503	2.904	2.953	2.984	2.984	3.002	3.002	3.002	3.002	3.002	3.002	3.036	3.019	3.154	3.238	3.366	3.366	3.366	3.453	3.457	3.457	3.373	3.373	3.404	3.342	3.376	3.376	3.148	3.13	3.143	3.143	3.112	3.112	3.143	3.178	3.178	3.177	3.177	3.194	3.229	3.16	3.16	3.16	3.16	3.16	3.006	2.767	2.732
YJR063W	2.534	2.534	2.551	2.134	2.116	1.985	2.003	2.777	2.777	2.777	2.794	2.812	2.847	2.874	2.892	2.958	3.046	3.028	3.111	3.142	3.16	2.906	2.771	2.958	3.055	4.195	4.195	4.182	4.315	5.555	5.62	5.655	5.743	5.809	6.01	6.404	6.508	6.592	7.242	7.242	7.242	7.242	7.242	7.273	7.356	7.391	7.612	7.807	7.807
YPL176C	3.812	4.088	4.175	4.531	4.531	4.562	4.628	4.659	4.659	4.69	4.69	4.672	4.703	4.703	4.739	4.739	4.739	4.739	4.739	4.773	4.773	4.742	4.773	4.773	4.773	4.773	4.773	4.773	4.773	4.804	4.839	4.839	4.839	4.839	4.77	4.7	4.7	4.631	4.631	4.631	4.631	4.534	4.485	4.485	4.485	4.485	4.45	4.402	4.141
YNL325C	0.184	0.184	0.184	0.184	0.184	0.136	0.101	0.101	0.119	0.101	0.101	0.101	0.101	0.101	0.101	0.101	0.101	0.101	0.101	0.101	0.052	0.052	0.052	0.052	0.052	0.052	0.052	0.018	0.018	0.018	0.018	0.018	0.018	0.018	0.018	0.018	0.018	0.018	0.018	0.018	0.053	0.053	0.088	0.088	0.106	0.57	0.847	0.962	1.301
YHR027C	2.293	2.324	2.324	2.324	2.324	2.342	2.495	2.495	2.53	2.53	2.648	2.648	2.648	2.666	2.666	2.697	2.697	2.697	2.697	2.697	2.666	2.683	2.732	2.732	2.732	2.732	2.732	2.732	2.732	2.732	2.732	2.732	2.732	2.732	2.732	2.732	2.732	2.732	2.732	2.732	2.732	2.732	2.732	2.732	2.732	2.732	2.732	2.679	2.644
YJL001W	6.467	6.378	6.343	6.155	6.155	6.12	6.12	6.138	6.138	6.138	6.142	6.072	6.038	6.02	5.985	5.985	5.92	5.92	5.92	5.902	5.798	5.649	5.544	5.544	5.544	5.526	5.495	5.477	5.477	5.477	5.477	5.477	5.143	4.746	4.746	4.746	4.746	4.68	4.68	4.645	4.645	4.316	4.298	4.246	4.211	4.211	4.211	4.194	4.044
YGR027C	0.775	0.775	0.758	0.81	0.89	0.907	1.084	1.211	1.211	1.211	1.111	1.142	1.208	1.371	1.371	1.371	1.454	1.454	1.52	1.638	1.932	1.932	1.932	1.95	1.984	1.984	1.984	2.324	2.358	2.389	2.389	2.389	2.389	2.389	2.355	2.355	2.324	2.324	2.42	2.42	2.552	2.552	2.552	2.552	2.614	2.614	2.614	2.614	2.679
YDR161W	1.146	1.146	1.146	1.146	1.198	1.198	1.198	1.198	1.198	1.229	1.247	1.247	1.247	1.247	1.247	1.247	1.247	1.247	1.247	1.247	1.247	1.247	1.247	1.247	1.247	1.247	1.247	1.247	1.265	1.265	1.265	1.265	1.265	1.265	1.248	1.248	1.248	1.248	1.248	1.282	1.282	1.282	1.282	1.248	1.248	1.248	1.248	1.248	1.248
YHR074W	0.405	0.405	0.405	0.405	0.405	0.405	0.374	0.339	0.339	0.339	0.339	0.322	0.322	0.322	0.322	0.322	0.322	0.322	0.322	0.322	0.322	0.322	0.322	0.322	0.322	0.322	0.322	0.322	0.291	0.26	0.229	0.198	0.198	0.198	0.198	0.198	0.198	0.198	0.198	0.198	0.167	0.167	0.167	0.167	0.167	0.167	0.167	0.167	0.167
YPL053C	3.624	3.677	3.694	3.694	3.694	3.694	3.694	3.694	3.694	3.694	3.694	3.694	3.694	3.694	3.694	3.694	3.694	3.729	3.729	3.711	3.711	3.711	3.711	3.711	3.711	3.676	3.676	3.745	3.745	3.78	3.78	3.78	3.78	3.798	3.78	3.78	3.78	3.78	3.78	3.745	3.71	3.679	3.644	3.644	3.644	3.61	3.61	3.61	3.61
YHL029C	0.07	0.07	0.07	0.07	0.07	0.07	0.07	0.07	0.07	0.07	0.07	0.07	0.07	0.07	0.07	0.07	0.07	0.07	0.07	0.07	0.07	0.07	0.07	0.07	0.07	0.07	0.07	0.07	0.07	0.07	0.07	0.088	0.088	0.088	0.088	0.088	0.088	0.088	0.088	0.088	0.088	0.088	0.088	0.088	0.088	0.088	0.088	0.088	0.088
YDL087C	4.805	4.84	4.84	4.84	4.924	4.972	5.733	5.852	6.165	6.249	6.249	6.249	6.267	6.267	6.284	6.284	6.284	6.284	6.284	6.284	6.284	6.284	6.284	6.284	6.284	6.284	6.337	6.371	6.371	6.468	6.468	6.503	6.503	6.503	6.503	6.503	6.503	6.503	6.503	6.486	6.52	6.524	6.506	6.51	6.545	6.514	6.567	6.567	6.533
YJL080C	2.791	2.893	2.893	2.893	2.893	2.893	2.893	2.893	2.893	2.911	2.911	2.911	2.911	2.911	2.911	2.911	2.911	2.911	2.911	2.911	2.911	2.876	2.876	2.876	2.876	2.876	2.876	2.841	2.788	2.722	2.722	2.722	2.704	2.704	2.687	2.687	2.651	2.651	2.669	2.616	2.581	2.55	2.55	2.515	2.484	2.453	2.32	2.251	2.216
YDR005C	0.95	0.897	0.88	0.827	0.827	0.796	0.796	0.796	0.796	0.796	0.796	0.796	0.796	0.796	0.796	0.831	0.831	0.831	0.831	0.831	0.831	0.8	0.8	0.8	0.8	0.8	0.8	0.8	0.8	0.8	0.8	0.8	0.8	0.8	0.8	0.748	0.748	0.748	0.748	0.699	0.699	0.668	0.668	0.668	0.668	0.65	0.65	0.65	0.65
YOL103W	0.531	0.531	0.531	0.403	0.403	0.434	0.434	0.4	0.4	0.4	0.299	0.299	0.299	0.316	0.316	0.316	0.316	0.316	0.316	0.268	0.215	0.215	0.215	0.198	0.198	0.198	0.198	0.198	0.198	0.198	0.198	0.198	0.198	0.198	0.198	0.198	0.198	0.198	0.215	0.233	0.268	0.268	0.268	0.268	0.268	0.268	0.268	0.268	0.268
YPL141C	0.627	0.627	0.627	0.627	0.627	0.714	0.731	0.731	0.731	0.731	0.731	0.731	0.748	0.748	0.748	0.748	0.748	0.731	0.696	0.696	0.696	0.696	0.714	0.714	0.714	0.696	0.696	0.696	0.696	0.731	0.845	0.911	0.928	0.963	0.963	0.963	0.963	0.928	0.946	0.981	0.994	1.029	1.029	1.029	1.029	1.029	0.994	0.994	0.994
YJL117W	1.492	1.492	1.492	1.492	1.492	1.395	1.364	1.416	1.452	1.483	1.483	1.5	1.5	1.5	1.5	1.5	1.518	1.518	1.518	1.536	1.536	1.505	1.505	1.47	1.47	1.668	1.764	1.764	1.952	1.952	1.952	1.952	1.952	1.921	1.921	2.001	2.001	2.001	2.001	2.001	2.036	2.036	2.036	2.036	2.036	2.018	2.018	2.036	1.987
YGL012W	4.23	4.195	4.226	4.481	4.463	4.463	4.879	5.88	5.88	6.856	6.874	6.891	6.909	6.926	6.926	7.041	7.142	7.142	7.108	7.108	7.142	7.142	7.173	7.243	7.26	7.397	7.397	7.397	7.397	7.397	7.349	7.313	7.313	7.313	7.282	7.3	7.388	7.388	7.506	7.506	7.537	7.554	7.554	7.554	7.554	7.554	7.554	7.554	7.537
YNL077W	1.055	1.089	1.089	1.089	1.089	1.089	1.089	1.089	1.089	1.089	1.12	1.12	1.12	1.155	1.155	1.155	1.155	1.155	1.155	1.155	1.155	1.155	1.067	1.102	1.071	1.071	1.071	1.071	1.071	1.036	1.036	1.036	1.036	1.036	1.019	1.019	1.019	1.019	1.019	1.019	1.001	1.001	1.036	1.036	1.07	1.07	1.07	1.07	1.036
YBR176W	1.376	1.407	1.407	1.274	1.274	1.274	1.208	1.19	1.19	1.208	1.242	1.242	1.208	1.225	1.208	1.208	1.19	1.172	1.172	1.19	1.172	1.172	1.172	1.155	1.124	1.089	1.12	1.102	1.133	1.133	1.133	1.099	1.001	1.001	1.019	1.019	1.05	0.966	0.966	0.966	0.966	0.966	0.966	1.035	1.035	1.035	1.035	1.001	1.035
YOL098C	0.532	0.532	0.532	0.532	0.532	0.567	0.567	0.567	0.567	0.567	0.567	0.567	0.567	0.567	0.567	0.567	0.567	0.598	0.598	0.598	0.629	1.028	1.028	1.097	1.097	1.215	1.281	1.281	1.281	1.299	1.351	1.386	1.435	1.497	1.581	1.598	1.665	1.665	1.665	1.665	1.682	1.682	2	2	2.018	2.018	2.018	2.018	2.018
YGR231C	9.566	9.566	9.549	9.549	9.549	9.514	9.514	9.514	9.514	9.483	9.483	9.448	9.448	9.483	9.483	9.206	9.206	9.206	9.206	9.175	9.175	9.175	9.175	9.175	9.139	9.104	9.104	9.104	9.034	8.928	8.742	8.535	8.5	8.5	8.531	8.531	8.531	8.496	8.496	8.417	8.351	8.351	8.25	7.996	7.586	7.485	7.336	7.301	7.301
YLR192C	1.232	1.25	1.25	1.25	1.284	1.347	1.57	1.57	1.57	1.605	1.812	1.795	1.812	1.812	1.812	1.812	1.795	1.83	1.83	1.83	1.848	1.848	1.848	1.848	1.848	1.848	1.848	1.848	1.848	1.812	1.812	1.795	1.795	1.829	1.923	1.923	1.941	1.941	1.941	1.941	1.941	1.941	1.941	1.972	1.972	1.972	1.972	1.937	1.99
YDR362C	3.301	3.301	3.301	3.301	3.301	3.333	3.507	3.639	4.217	4.217	4.234	4.576	4.576	4.559	4.559	4.639	4.727	4.814	4.814	4.814	4.814	4.797	4.797	4.797	4.797	4.797	4.797	4.762	4.78	4.78	4.78	4.762	4.762	4.713	4.713	4.713	4.731	4.731	4.749	4.828	4.828	4.828	4.67	4.622	4.591	4.591	4.591	4.591	4.591
YCL063W	0.425	0.425	0.425	0.425	0.425	0.456	0.491	0.491	0.491	0.491	0.491	0.491	0.491	0.509	0.54	0.54	0.54	0.54	0.54	0.54	0.523	0.47	0.47	0.47	0.47	0.47	0.47	0.47	0.47	0.47	0.47	0.47	0.47	0.47	0.453	0.453	0.435	0.435	0.435	0.435	0.417	0.417	0.417	0.452	0.452	0.452	0.452	0.452	0.452
YDL113C	4.285	4.285	4.285	4.285	4.32	4.4	4.4	4.431	4.431	4.497	4.601	4.601	4.601	4.667	4.667	4.667	4.667	4.667	4.667	4.667	4.667	4.667	4.685	4.685	4.685	4.716	4.734	4.734	4.734	4.734	4.734	4.734	4.734	4.734	4.734	4.734	4.734	4.734	4.734	4.716	4.667	4.566	4.584	4.633	4.633	4.633	4.633	4.633	4.633
YLR347C	1.214	1.214	1.245	1.245	1.245	1.342	1.342	1.342	1.342	1.28	1.28	1.28	1.214	1.245	1.245	1.279	1.297	1.279	1.279	1.279	1.245	1.245	1.227	1.227	1.245	1.245	1.245	1.245	1.245	1.245	1.227	1.192	1.192	1.175	1.126	1.108	1.108	1.206	1.206	1.171	1.206	1.206	1.271	1.24	1.223	1.293	1.377	1.478	1.478
YKR072C	0.514	0.514	0.514	0.514	0.531	0.531	0.531	0.531	0.531	0.531	0.531	0.531	0.531	0.483	0.483	0.5	0.5	0.5	0.5	0.5	0.5	0.452	0.452	0.452	0.452	0.452	0.434	0.434	0.434	0.434	0.452	0.452	0.435	0.47	0.505	0.611	0.611	0.611	0.611	0.629	0.647	0.647	0.647	0.682	0.682	0.735	0.753	0.753	0.805
YJL085W	1.447	1.447	1.513	1.816	1.816	1.834	1.834	1.851	1.851	1.851	1.851	1.851	1.851	1.869	1.887	1.953	1.953	1.984	1.984	1.984	1.984	1.984	1.984	1.984	1.984	1.984	1.984	1.984	1.984	1.984	1.984	1.984	1.984	2.002	2.002	2.002	2.002	1.953	1.953	1.953	1.953	1.953	1.935	1.935	1.935	1.935	1.935	1.935	1.935
YIL091C	2.927	2.993	3.094	3.111	3.182	3.217	3.282	3.313	3.498	3.498	3.551	3.599	3.599	3.617	3.635	3.652	3.652	3.704	3.753	3.905	4.007	4.042	4.042	4.077	4.112	4.112	4.143	4.319	4.319	4.354	4.504	4.539	4.557	4.592	4.61	4.61	4.541	4.541	4.541	4.541	4.541	4.575	4.593	4.61	4.641	4.641	4.623	4.623	4.623
YPR125W	1.248	1.248	1.282	1.3	1.3	1.3	1.3	1.3	1.269	1.269	1.234	1.102	1.137	1.137	1.137	1.137	1.189	1.189	1.22	1.251	1.251	1.251	1.317	1.317	1.317	1.317	1.348	1.379	1.379	1.379	1.379	1.379	1.379	1.379	1.379	1.379	1.379	1.379	1.379	1.379	1.379	1.309	1.274	1.274	1.274	1.34	1.34	1.358	1.358
YPR041W	3.441	3.441	3.441	3.441	3.441	3.441	3.441	3.441	3.292	3.289	3.289	3.289	3.377	3.448	3.448	3.5	3.5	3.5	3.5	3.5	3.5	3.5	3.5	3.5	3.5	3.482	3.482	3.465	3.465	3.465	3.465	3.465	3.465	3.465	3.465	3.465	3.465	3.447	3.447	3.447	3.447	3.429	3.429	3.429	3.429	3.429	3.429	3.412	3.412
YJR060W	1.544	1.544	1.544	1.544	1.544	1.544	1.513	1.513	1.513	1.513	1.513	1.513	1.513	1.513	1.513	1.496	1.496	1.496	1.496	1.496	1.496	1.496	1.496	1.434	1.434	1.434	1.434	1.434	1.434	1.434	1.398	1.398	1.398	1.364	1.364	1.364	1.364	1.364	1.333	1.333	1.204	1.17	1.17	1.035	0.986	1.021	0.937	0.937	0.937
YPL266W	1.32	1.32	1.32	1.351	1.351	1.351	1.351	1.351	1.351	1.351	1.382	1.382	1.382	1.382	1.382	1.32	1.32	1.303	1.303	1.267	1.267	1.25	1.284	1.284	1.302	1.302	1.333	1.333	1.333	1.333	1.333	1.315	1.315	1.35	1.35	1.35	1.35	1.35	1.332	1.332	1.332	1.315	1.315	1.315	1.315	1.315	1.315	1.28	1.28
YPR145W	0.031	0.031	0.031	0.031	0.031	0.031	0.031	0.031	0.031	0.031	0.031	0.031	0	0	0	0	0	0	0	0	0	0	0	0	0	0	0	0	0	0	0	0	0	0	0	0	0	0	0	0	0	0	0	0	0	0	0	0	0
YMR131C	2.422	2.422	2.55	2.62	2.69	2.928	2.928	2.928	2.928	2.928	2.928	2.897	2.897	2.897	2.897	2.897	2.897	2.897	2.897	2.897	2.897	2.897	2.931	2.931	2.866	2.884	2.933	2.933	2.964	2.964	2.998	2.998	2.998	2.998	2.998	3.033	3.147	3.182	3.217	3.252	3.252	3.252	3.27	3.304	3.304	3.304	3.304	3.304	3.304
YDL136W	2.841	2.841	2.876	2.876	2.841	2.841	2.841	2.841	2.841	2.841	2.841	2.841	2.841	2.841	2.841	2.841	2.841	2.806	2.789	2.789	2.789	2.754	2.754	2.754	2.754	2.767	2.733	2.733	2.733	2.715	2.715	2.666	2.666	2.666	2.666	2.697	2.697	2.663	2.663	2.663	2.663	2.663	2.663	2.663	2.593	2.593	2.593	2.593	2.562
YJR109C	0	0	0	0	0	0	0	0	0	0	0	0	0	0	0	0	0	0	0	0	0	0	0	0	0	0	0	0	0	0	0	0	0	0	0	0	0	0	0	0	0	0	0	0	0	0	0	0	0.018
YLR058C	1.736	1.736	1.667	1.667	1.667	1.667	1.667	1.583	1.399	1.43	1.43	1.43	1.43	1.43	1.43	1.43	1.43	1.43	1.43	1.43	1.399	1.399	1.399	1.399	1.399	1.285	1.232	1.232	1.232	1.232	1.232	1.232	1.232	1.232	1.232	1.128	1.128	1.128	1.027	1.027	1.027	1.027	0.996	0.996	0.996	0.996	0.996	0.996	0.996
YJR088C	4.043	4.079	4.079	4.079	4.113	4.113	4.148	4.166	4.166	4.166	4.166	4.166	4.183	4.166	4.284	4.284	4.354	4.354	4.354	4.354	4.354	4.354	4.336	4.416	4.447	4.447	4.447	4.447	4.464	4.482	4.579	4.579	4.699	4.699	4.699	4.699	4.699	4.699	4.699	4.681	4.567	4.536	4.5	4.5	4.5	4.5	4.368	4.368	4.386
YMR234W	1.794	1.794	1.794	1.645	1.461	1.426	1.426	1.373	1.408	1.338	1.338	1.338	1.307	1.279	1.359	1.459	1.459	1.459	1.424	1.424	1.393	1.39	1.39	1.39	1.439	1.54	1.623	1.623	1.641	1.641	1.641	1.641	1.61	1.61	1.61	1.574	1.521	1.562	1.544	1.611	1.628	1.628	1.646	1.646	1.646	1.628	1.597	1.597	1.597
YHR122W	1.196	1.148	1.13	1.148	1.148	1.148	1.165	1.148	1.148	1.165	1.196	1.21	1.21	1.193	1.158	1.158	1.158	1.224	1.224	1.193	1.193	1.193	1.193	1.227	1.214	1.519	1.519	1.537	1.537	1.488	1.519	1.453	1.422	1.422	1.471	1.502	1.516	1.516	1.578	1.578	1.578	1.578	1.595	1.595	1.595	1.595	1.595	1.612	1.612
YBR284W	0.052	0.052	0.052	0.052	0.052	0.052	0.052	0.052	0.052	0.052	0.052	0.052	0.052	0.052	0.052	0.052	0.052	0.052	0.052	0.052	0.052	0.018	0.018	0.018	0.018	0.018	0.018	0.018	0.018	0.018	0.018	0.018	0.018	0.035	0.071	0.071	0.071	0.071	0.136	0.154	0.154	0.154	0.154	0.185	0.216	0.216	0.216	0.216	0.216
YNL245C	0.689	0.689	0.689	0.689	0.689	0.689	0.689	0.723	0.723	0.723	0.723	0.723	0.723	0.723	0.689	0.689	0.689	0.654	0.654	0.654	0.654	0.654	0.654	0.703	0.699	0.717	0.717	0.717	0.717	0.717	0.717	0.782	0.782	0.852	0.852	0.852	0.818	0.818	0.849	0.849	0.884	0.884	0.884	0.884	0.902	0.919	0.919	0.919	0.919
YPL207W	1.585	1.585	1.585	1.585	1.585	1.585	1.585	1.585	1.585	1.537	1.537	1.537	1.568	1.568	1.568	1.568	1.568	1.568	1.568	1.568	1.568	1.568	1.568	1.568	1.568	1.568	1.568	1.585	1.585	1.585	1.585	1.585	1.585	1.568	1.568	1.55	1.55	1.55	1.48	1.48	1.48	1.48	1.48	1.48	1.48	1.48	1.48	1.515	1.515
YLR094C	2.23	2.23	2.23	2.23	2.23	2.23	2.212	2.212	2.195	2.195	2.195	2.195	2.195	2.195	2.177	2.177	2.177	2.177	2.177	2.177	2.159	2.159	2.106	2.089	2.089	2.071	2.018	2.018	2.018	1.948	1.948	1.948	1.948	1.948	1.802	1.802	1.471	1.051	0.932	0.932	0.914	0.914	0.897	0.861	0.861	0.83	0.83	0.83	0.83
YML068W	1.353	1.388	1.388	1.388	1.388	1.388	1.388	1.388	1.405	1.405	1.374	1.374	1.374	1.374	1.374	1.374	1.326	1.326	1.343	1.343	1.343	1.343	1.326	1.326	1.343	1.343	1.343	1.343	1.343	1.343	1.343	1.343	1.326	1.291	1.291	1.291	1.291	1.291	1.291	1.291	1.322	1.322	1.322	1.322	1.322	1.322	1.322	1.322	1.322
YBL068W	1.314	1.283	1.283	1.283	1.283	1.283	1.283	1.283	1.283	1.283	1.283	1.283	1.265	1.165	1.165	1.179	1.161	1.161	1.161	1.161	1.161	1.161	1.179	1.179	1.179	1.179	1.179	1.126	1.126	1.126	1.126	1.126	1.126	1.126	1.126	1.126	1.126	1.126	1.126	1.109	1.109	1.109	1.109	1.092	1.074	1.074	1.092	1.092	1.092
YOR162C	3.607	3.59	3.59	3.555	3.555	3.555	3.555	3.555	3.349	3.335	3.415	3.45	3.666	3.887	3.87	3.87	3.852	3.87	3.839	3.773	3.738	3.738	3.738	3.738	3.738	3.554	3.554	3.64	3.605	3.838	3.852	3.971	3.989	4.051	4.051	4.051	4.082	4.113	4.113	4.113	4.113	4.077	4.126	4.126	4.144	4.144	4.144	4.144	4.486
YOR245C	1.583	1.517	1.285	1.236	1.271	1.302	1.566	1.583	1.614	1.58	1.704	1.704	1.704	1.704	1.704	1.704	1.704	1.673	1.673	1.673	1.551	1.482	1.482	1.482	1.499	1.468	1.552	1.552	1.518	1.483	1.483	1.383	1.383	1.348	1.313	1.344	1.344	1.378	1.496	1.496	1.496	1.479	1.461	1.461	1.443	1.378	1.36	1.36	1.36
YGL130W	1.051	1.082	1.469	1.5	1.715	1.996	1.996	1.996	1.978	1.947	1.947	1.978	1.978	2.124	2.456	2.456	2.456	2.456	2.613	2.613	2.613	2.662	2.662	2.679	2.741	2.79	2.895	3.128	3.128	3.181	3.212	3.212	3.229	3.26	3.353	3.353	3.353	3.45	3.45	3.468	3.564	3.564	3.564	3.582	3.582	3.582	3.582	3.582	3.582
YLL031C	0.79	0.808	0.839	0.839	0.839	0.839	0.839	0.839	0.804	0.804	0.804	0.804	0.835	0.835	0.835	0.835	0.835	0.835	0.835	0.835	0.835	0.835	0.835	0.835	0.835	0.835	0.835	0.835	0.835	0.835	0.835	0.835	0.852	0.852	0.852	0.852	0.852	0.835	0.835	0.835	0.835	0.835	0.804	0.804	0.769	0.769	0.769	0.769	0.769
YGR077C	2.698	2.663	2.663	2.663	2.663	2.316	2.316	2.285	2.285	2.32	2.183	2.165	2.172	2.141	2.141	2.11	2.11	2.11	2.11	2.074	2.074	2.074	2.074	2.074	2.043	2.043	2.043	2.043	2.043	2.043	2.043	2.047	2.047	2.047	2.047	2.047	2.029	1.942	1.911	1.894	1.779	1.744	1.796	1.831	1.831	1.9	1.9	1.9	1.949
YHR068W	2.174	2.156	2.156	2.174	2.174	2.174	2.174	2.275	2.275	2.293	2.293	2.328	2.341	2.341	2.372	2.372	2.372	2.372	2.372	2.372	2.337	2.355	2.39	2.39	2.459	2.459	2.428	2.428	2.446	2.446	2.446	2.446	2.446	2.446	2.446	2.446	2.446	2.446	2.446	2.446	2.446	2.415	2.415	2.415	2.415	2.415	2.415	2.415	2.415
YOR149C	0.119	0.119	0.119	0.119	0.171	0.171	0.171	0.171	0.171	0.171	0.171	0.22	0.22	0.22	0.22	0.237	0.237	0.237	0.237	0.237	0.237	0.237	0.237	0.237	0.237	0.237	0.237	0.237	0.237	0.237	0.237	0.237	0.237	0.237	0.206	0.206	0.206	0.206	0.206	0.206	0.206	0.206	0.206	0.224	0.224	0.356	0.356	0.356	0.356
YDR282C	0.4	0.4	0.4	0.4	0.4	0.4	0.383	0.414	0.414	0.414	0.414	0.414	0.414	0.414	0.414	0.414	0.414	0.4	0.4	0.4	0.366	0.366	0.366	0.366	0.366	0.366	0.366	0.366	0.366	0.397	0.397	0.397	0.362	0.362	0.362	0.362	0.362	0.362	0.362	0.362	0.362	0.397	0.397	0.397	0.397	0.366	0.348	0.348	0.387
YOL060C	2.14	2.14	2.153	2.153	2.153	2.153	2.153	2.104	2.104	2.104	2.073	2.073	2.073	2.025	1.994	1.963	1.963	1.963	1.963	1.914	1.914	1.677	1.642	1.642	1.642	1.642	1.624	1.572	1.572	1.572	1.572	1.572	1.437	1.437	1.34	1.256	1.256	1.221	1.221	1.221	1.19	1.119	0.934	0.872	0.82	0.82	0.802	0.802	0.802
YMR056C	0.018	0.018	0.018	0.018	0.018	0.018	0.018	0.018	0.018	0.018	0.018	0.018	0.018	0.018	0.018	0.018	0.018	0.018	0.018	0.018	0.018	0.018	0.018	0.018	0.018	0.018	0.018	0.018	0.018	0.018	0.018	0.018	0.018	0.018	0.018	0.018	0.018	0.018	0.018	0.018	0.018	0.018	0.018	0.018	0.018	0.018	0.018	0.018	0.018
YOR243C	2.995	3.113	3.144	3.144	3.144	3.144	3.144	3.144	3.179	3.179	3.179	3.179	3.179	3.166	3.166	3.183	3.214	3.214	3.214	3.214	3.214	3.214	3.214	3.214	3.214	3.214	3.214	3.214	3.214	3.214	3.214	3.214	3.214	3.214	3.214	3.214	3.214	3.214	3.214	3.214	3.231	3.266	3.266	3.266	3.235	3.235	3.235	3.253	3.253
YMR069W	3.053	3.053	3.053	3.001	3.001	3.001	2.966	2.896	2.927	2.896	2.896	2.914	2.883	2.883	2.918	2.945	2.945	2.945	2.98	2.98	2.946	2.946	2.946	2.876	2.845	2.876	2.789	2.789	2.824	2.824	2.855	2.855	2.873	2.873	2.907	2.907	2.838	2.838	2.838	2.772	2.772	2.772	2.751	2.751	2.751	2.647	2.647	2.612	2.595
YPL096C-A	1.638	1.62	1.44	1.422	1.422	1.348	1.229	1.198	1.198	1.198	1.163	1.128	0.798	0.71	0.745	0.745	0.745	0.745	0.745	0.779	0.814	0.783	0.783	0.783	0.752	0.752	0.654	0.394	0.411	0.748	0.981	1.25	1.25	1.32	1.32	1.519	1.911	2.008	2.373	2.373	2.373	2.391	2.391	2.426	2.488	2.488	2.592	2.592	2.64
YGR131W	0.119	0.119	0.119	0.119	0.119	0.119	0.119	0.119	0.119	0.119	0.137	0.119	0.203	0.203	0.203	0.203	0.203	0.203	0.203	0.203	0.203	0.203	0.203	0.203	0.203	0.234	0.331	0.331	0.331	0.331	0.331	0.331	0.331	0.331	0.428	0.428	0.428	0.428	0.428	0.428	0.445	0.445	0.445	0.476	0.476	0.476	0.476	0.476	0.476
YKR041W	0.069	0.069	0.1	0.1	0.1	0.1	0.1	0.1	0.1	0.1	0.1	0.1	0.1	0.1	0.1	0.1	0.1	0.1	0.1	0.1	0.1	0.1	0.1	0.1	0.1	0.1	0.1	0.1	0.1	0.1	0.1	0.1	0.1	0.1	0.1	0.1	0.1	0.1	0.1	0.1	0.1	0.1	0.1	0.1	0.1	0.1	0.1	0.1	0.1
YGL200C	2.698	2.716	2.716	2.716	2.751	2.785	2.675	2.675	2.648	2.648	2.648	2.648	2.648	2.648	2.679	2.679	2.679	2.679	2.679	2.679	2.679	2.679	2.679	2.714	2.714	2.696	2.661	2.696	2.595	2.529	2.599	2.537	2.616	2.665	2.665	2.63	2.63	2.63	2.63	2.63	2.665	2.7	2.7	2.734	2.686	2.686	2.686	2.686	2.686
YER174C	1.008	1.008	1.105	1.105	1.123	1.123	1.123	1.123	1.141	1.172	1.172	1.172	1.172	1.172	1.172	1.172	1.172	1.189	1.189	1.189	1.189	1.189	1.189	1.189	1.189	1.189	1.189	1.189	1.189	1.189	1.189	1.189	1.189	1.189	1.189	1.189	1.189	1.155	1.155	1.155	1.155	1.155	1.155	1.155	1.155	1.155	1.155	1.155	1.155
YOR246C	0.893	0.893	0.911	0.911	0.911	0.911	0.876	0.876	0.876	0.876	0.876	0.841	0.841	0.894	0.925	0.925	0.925	0.925	0.925	0.925	0.894	0.894	0.911	0.929	0.929	0.929	0.929	0.929	0.929	0.929	0.898	0.867	0.867	0.867	0.867	0.867	0.867	0.867	0.867	0.867	0.867	0.867	0.867	0.867	0.867	0.867	0.867	0.867	0.832
YNL067W	1.313	1.313	1.313	1.331	1.331	1.331	1.331	1.331	1.331	1.296	1.296	1.296	1.296	1.296	1.327	1.327	1.223	1.206	1.206	1.206	1.206	1.188	1.122	1.105	1.105	1.105	1.105	1.087	1.087	1.087	1.087	1.087	1.087	1.052	1.07	1.139	1.139	1.235	1.235	1.235	1.235	1.165	1.165	1.131	1.131	1.165	1.165	1.165	1.2
YLR407W	0.018	0.018	0.018	0.018	0.018	0.018	0.018	0.018	0.018	0.018	0.018	0.018	0.018	0.018	0.018	0.018	0.018	0.018	0.018	0.018	0.018	0.018	0.018	0.018	0.018	0.018	0.018	0.018	0.018	0.018	0.018	0.018	0.018	0.018	0.018	0.018	0.018	0.018	0.018	0.018	0.018	0.018	0.018	0.018	0.018	0.035	0.035	0.035	0.035
YBR122C	3.259	3.259	3.294	3.294	3.329	3.377	3.676	3.791	3.791	3.989	3.989	4.02	4.2	4.266	4.266	4.266	4.266	4.266	4.266	4.266	4.266	4.301	4.301	4.318	4.353	4.353	4.353	4.353	4.335	4.301	4.301	4.252	4.239	4.239	4.239	4.239	4.29	4.29	4.325	4.343	4.343	4.343	4.374	4.374	4.408	4.343	4.343	4.295	4.26
YGR285C	0.923	0.923	0.889	0.889	0.889	0.889	0.889	0.753	0.7	0.638	0.638	0.638	0.62	0.62	0.62	0.471	0.44	0.44	0.44	0.44	0.44	0.44	0.406	0.177	0.177	0.177	0.146	0.128	0.128	0.128	0.128	0.128	0.128	0.128	0.128	0.128	0.128	0.049	0.049	0.049	0.031	0.031	0.031	0.031	0.031	0.031	0	0	0
YER019W	0.035	0.035	0.035	0.035	0.018	0.018	0.018	0.018	0.018	0.018	0.018	0.018	0.018	0.018	0.018	0.018	0.018	0.018	0.018	0.018	0.018	0.018	0.018	0.018	0.035	0.035	0.035	0.035	0.035	0.035	0.035	0.035	0.035	0.035	0.035	0.035	0.035	0.035	0.035	0.035	0.035	0.035	0.035	0.035	0.035	0.035	0.035	0.035	0.035
YHL023C	1.286	1.348	1.58	1.58	1.598	1.616	1.685	1.685	1.685	1.685	1.768	1.72	1.72	1.782	1.799	2.09	2.059	2.138	2.235	2.37	2.37	2.336	2.336	2.463	2.463	2.567	2.567	2.567	2.567	2.567	2.55	2.55	2.55	2.55	2.55	2.55	2.55	2.584	2.615	2.615	2.615	2.646	2.615	2.615	2.712	2.712	2.712	2.743	2.725
YNL049C	2.059	2.059	2.059	2.059	2.059	2.059	2.059	2.059	2.059	2.059	2.059	2.128	2.128	2.11	2.194	2.145	2.207	2.207	2.277	2.348	2.623	2.623	2.623	2.623	2.623	2.659	2.659	2.659	2.659	2.676	2.763	2.891	2.922	3.01	3.01	2.976	2.976	2.976	2.976	2.976	3.042	3.042	3.042	3.042	3.108	3.108	3.126	3.175	3.175
YHR034C	0.792	0.792	0.844	0.622	0.587	0.656	0.639	0.718	0.718	0.753	0.771	0.836	1.246	1.537	1.555	1.555	1.555	1.573	1.573	1.573	1.573	1.573	1.573	1.573	1.573	1.573	1.621	1.727	1.761	1.792	1.823	1.859	1.912	1.982	2	2	2	2.031	2.031	2.031	2.049	2.084	2.084	2.084	2.102	2.102	2.237	2.254	2.254
YGL220W	1.16	1.16	1.16	1.09	1.041	0.922	0.922	1.118	1.17	1.139	1.104	1.104	1.139	1.139	1.139	1.139	1.157	1.178	1.227	1.262	1.262	1.363	1.363	1.381	1.443	1.443	1.443	1.477	1.477	1.547	1.547	1.512	1.512	1.512	1.512	1.512	1.481	1.481	1.481	1.481	1.481	1.516	1.595	1.811	1.811	1.829	1.847	1.935	1.935
YDR180W	1.511	1.511	1.723	1.723	1.793	1.881	1.915	1.915	1.946	2.092	2.158	2.21	2.21	2.21	2.21	2.21	2.21	2.21	2.272	2.272	2.272	2.272	2.272	2.321	2.418	2.418	2.418	2.418	2.418	2.418	2.418	2.418	2.453	2.484	2.537	2.607	2.607	2.642	2.642	2.642	2.642	2.642	2.642	2.642	2.642	2.659	2.659	2.659	2.743
YLR104W	0.338	0.338	0.307	0.307	0.289	0.289	0.289	0.289	0.324	0.324	0.324	0.324	0.324	0.324	0.324	0.324	0.39	0.408	0.443	0.443	0.443	0.443	0.443	0.443	0.443	0.443	0.443	0.443	0.443	0.443	0.474	0.474	0.474	0.474	0.474	0.474	0.474	0.439	0.457	0.457	0.523	0.589	0.589	0.589	0.589	0.607	0.624	0.624	0.704
YBR287W	1.582	1.582	1.582	1.582	1.582	1.582	1.582	1.582	1.582	1.617	1.617	1.651	1.651	1.7	1.783	1.783	1.783	1.783	1.783	1.783	1.819	1.819	1.819	1.819	1.819	1.819	1.819	1.819	1.819	1.819	1.819	1.819	1.819	1.819	1.819	1.819	1.853	1.871	1.871	1.871	1.871	1.871	1.871	1.871	1.871	1.871	1.802	1.802	1.819
YDL233W	0.829	0.829	0.829	0.829	0.829	0.878	0.909	1.114	1.251	1.269	1.234	1.234	1.234	1.234	1.265	1.265	1.247	1.247	1.247	1.247	1.247	1.427	1.427	1.41	1.295	1.295	1.458	1.524	1.973	1.973	1.973	1.991	1.991	2.022	2.022	2.057	2.291	2.291	2.291	2.291	2.375	2.375	2.375	2.375	2.375	2.375	2.58	2.58	2.597
YDR261C	1.954	1.988	1.988	2.019	2.002	2.002	2.116	2.116	2.116	2.116	2.151	2.151	2.151	2.116	2.116	2.116	2.116	2.116	2.151	2.151	2.151	2.185	2.185	2.185	2.185	2.005	2.005	2.005	2.005	2.005	2.005	1.971	1.971	1.971	1.971	2.002	2.002	2.002	2.002	2.002	2.033	2.033	2.015	2.015	2.015	2.015	1.651	1.651	1.682
YAL060W	1.292	1.212	1.248	1.23	1.178	1.16	1.16	1.16	1.125	1.094	1.094	1.094	1.059	1.028	0.924	0.924	0.907	0.907	0.942	0.942	0.942	0.942	0.942	0.942	0.942	0.942	0.942	0.876	0.876	0.7	0.682	0.682	0.664	0.633	0.633	0.633	0.568	0.568	0.55	0.532	0.532	0.4	0.453	0.54	0.54	0.571	0.553	0.553	0.553
YKL025C	1.841	1.789	1.789	1.82	1.854	1.854	1.789	1.917	1.899	1.899	1.93	1.93	1.93	1.93	1.93	1.93	1.93	1.896	1.861	1.826	1.857	1.891	1.891	1.874	1.892	1.892	1.892	1.91	1.91	1.91	1.927	1.994	1.963	2.059	2.059	2.094	2.094	2.094	2.094	2.094	2.09	2.09	2.09	2.09	2.09	2.121	2.121	2.121	2.121
YER126C	2.789	2.789	2.789	2.64	2.64	2.671	2.671	2.733	2.733	2.733	2.733	2.702	2.702	2.702	2.702	2.702	2.702	2.702	2.684	2.684	2.667	2.667	2.667	2.667	2.684	2.684	2.684	2.684	2.649	2.649	2.649	2.649	2.649	2.614	2.648	2.666	2.666	2.648	2.617	2.617	2.617	2.6	2.6	2.569	2.551	2.551	2.551	2.551	2.516
YKL209C	0.062	0.062	0.062	0.062	0.062	0.062	0.062	0.062	0.062	0.062	0.062	0.062	0.062	0.062	0.062	0.062	0.062	0.062	0.062	0.062	0.062	0.062	0.062	0.062	0.062	0.062	0.062	0.062	0.062	0.062	0.062	0.062	0.062	0.062	0.062	0.062	0.062	0.062	0.062	0.062	0.062	0.062	0.062	0.062	0.062	0.062	0.062	0.062	0.062
YAL007C	1.795	1.795	1.861	1.861	1.865	1.865	1.83	1.83	1.83	1.812	1.83	1.874	1.874	1.905	1.94	1.94	1.94	1.94	1.975	1.975	1.944	1.944	1.908	1.839	1.826	1.795	1.843	1.843	1.861	1.861	1.879	1.879	1.879	1.861	1.826	1.773	1.773	1.773	1.739	1.739	1.69	1.655	1.655	1.655	1.691	1.691	1.691	1.722	1.722
YOR279C	2.036	2.036	2.036	2.002	2.064	1.984	2.019	1.985	1.985	2.069	2.069	2.069	2.1	2.052	1.999	2.035	2.088	2.136	2.102	2.186	2.186	2.217	2.317	2.317	2.4	2.4	2.4	2.4	2.334	2.299	2.299	2.431	2.431	2.431	2.431	2.466	2.466	2.484	2.484	2.484	2.484	2.501	2.519	2.519	2.519	2.568	2.599	2.599	2.599
YKL035W	1.568	1.665	1.77	1.77	1.77	1.77	1.77	1.77	1.77	1.77	1.77	1.77	1.77	1.77	1.77	1.77	1.77	1.77	1.77	1.77	1.77	1.77	1.77	1.77	1.77	1.805	1.805	1.805	1.805	1.805	1.805	1.805	1.823	1.823	1.823	1.823	1.823	1.888	1.888	1.888	1.888	1.888	1.854	1.888	1.888	1.888	1.888	1.888	1.888
YOR075W	0.052	0.052	0.052	0.052	0.052	0.052	0.052	0.052	0.052	0.052	0.052	0.052	0.052	0.052	0.052	0.052	0.052	0.052	0.083	0.083	0.066	0.066	0.119	0.119	0.119	0.119	0.119	0.119	0.119	0.119	0.119	0.119	0.119	0.119	0.119	0.119	0.119	0.136	0.154	0.172	0.207	0.242	0.375	0.375	0.375	0.393	0.654	0.654	0.904
YIL139C	1.202	1.184	1.184	1.184	1.202	1.237	1.237	1.271	1.254	1.254	1.254	1.254	1.254	1.254	1.254	1.254	1.185	1.185	1.185	1.185	1.186	1.155	1.155	1.155	1.155	1.155	1.155	1.186	1.22	1.22	1.22	1.251	1.251	1.251	1.251	1.251	1.251	1.251	1.268	1.234	1.234	1.282	1.282	1.3	1.3	1.3	1.3	1.3	1.3
YGL123W	0.865	0.865	0.865	0.747	0.546	0.515	0.484	0.484	0.484	0.484	0.484	0.199	0.199	0.199	0.199	0.199	0.181	0.181	0.181	0.181	0.181	0.133	0.133	0.133	0.133	0.133	0.133	0.115	0.049	0.049	0.049	0.018	0.018	0.018	0.018	0.035	0.035	0.035	0.035	0.035	0.035	0.035	0.035	0.035	0.035	0.035	0.035	0.035	0.035
YJR041C	4.707	4.707	4.69	4.76	4.76	4.979	4.979	4.979	4.979	5.071	5.089	5.189	5.529	5.547	5.787	5.787	5.821	5.821	5.821	5.821	5.887	5.887	5.887	5.922	5.922	5.991	5.991	5.991	5.991	5.991	6.026	6.026	6.026	6.008	6.127	6.241	6.307	6.439	6.473	6.473	6.543	6.543	6.543	6.543	6.56	6.56	6.56	6.56	6.56
YKL092C	1.021	1.021	1.021	1.018	1.035	0.97	0.97	1.004	1.004	1.035	1.035	1.035	1.035	1.066	1.066	1.066	1.084	1.084	1.102	1.185	1.185	1.185	1.22	1.22	1.22	1.22	1.251	1.436	1.689	1.773	1.773	1.773	1.773	1.773	1.773	1.742	1.742	1.742	1.742	1.777	1.777	1.777	1.777	1.812	1.812	1.812	1.812	1.874	1.905
YHR023W	1.116	1.116	1.116	1.116	1.116	1.116	1.116	1.12	1.085	1.151	1.168	1.168	1.115	1.115	1.115	1.081	1.081	1.05	1.05	1.05	1.05	1.05	0.949	0.957	0.956	1.074	1.074	1.074	1.074	1.091	1.166	1.184	1.267	1.267	1.399	1.399	1.399	1.399	1.399	1.399	1.399	1.399	1.399	1.399	1.435	1.707	1.839	1.839	1.804
YGL008C	0	0	0	0	0	0	0	0	0	0	0	0	0	0	0	0	0	0	0	0	0	0	0	0	0	0	0	0	0	0	0	0	0	0	0	0	0	0	0	0	0	0	0	0	0	0	0	0	0
YKL113C	0.097	0.097	0.097	0.097	0.066	0.066	0.066	0.066	0.066	0.066	0.066	0.066	0.066	0.066	0.066	0.066	0.066	0.066	0.066	0.066	0.066	0.049	0.049	0.031	0.031	0.031	0.031	0.031	0.031	0.031	0.031	0.031	0.031	0.031	0.031	0.031	0.031	0.031	0.031	0.031	0.031	0.031	0.031	0.031	0.031	0.031	0	0	0
YLR383W	7.249	7.249	7.28	7.333	7.333	7.417	7.434	7.469	7.504	7.539	7.591	7.591	7.622	8.114	8.114	8.114	8.114	8.114	8.114	8.114	8.079	8.079	8.114	8.162	8.215	8.263	8.298	8.298	8.298	8.329	8.364	8.395	8.395	8.395	8.395	8.395	8.395	8.395	8.395	8.201	8.201	8.201	8.046	8.05	8.168	8.168	8.202	8.202	8.289
YDR483W	1.261	1.261	1.227	1.227	1.227	1.227	1.209	1.209	1.209	1.174	1.139	1.139	1.139	1.174	1.174	1.174	1.174	1.174	1.174	1.174	1.09	1.072	1.072	1.041	1.041	1.041	1.041	1.041	1.041	1.006	1.006	0.971	0.953	0.922	0.922	0.922	0.922	0.922	0.922	0.905	0.856	0.804	0.804	0.804	0.804	0.804	0.804	0.804	0.786
YLR133W	2.549	2.597	2.65	2.615	2.58	2.58	2.58	2.58	2.65	2.65	2.681	2.681	2.681	2.681	2.681	2.747	2.747	2.747	2.834	2.83	2.861	2.959	2.959	3.007	3.113	3.417	3.435	3.435	3.435	3.47	3.47	3.47	3.47	3.47	3.47	3.47	3.505	3.505	3.505	3.474	3.508	3.508	3.508	3.544	3.592	3.592	3.592	3.592	3.627
YJR003C	2.052	2.052	2.035	2.035	1.951	1.951	1.934	1.872	1.872	1.823	1.771	1.771	1.771	1.771	1.709	1.709	1.709	1.709	1.386	1.355	1.355	1.355	1.403	1.403	1.403	1.334	1.15	1.097	1.097	1.097	1.132	1.132	1.132	1.132	1.132	0.611	0.524	0.493	0.493	0.527	0.562	0.673	0.787	0.787	0.818	0.818	0.853	0.853	0.853
YGR014W	2.264	2.233	2.233	2.202	2.202	2.202	2.202	2.202	2.202	2.202	2.185	2.185	2.185	2.15	2.011	2.011	1.994	1.994	1.976	2.007	2.007	2.007	2.007	2.007	2.007	1.989	1.989	1.989	1.989	1.989	1.989	1.941	1.941	1.941	1.941	1.941	1.941	1.941	1.941	1.923	1.923	1.923	1.923	1.839	1.79	1.737	1.737	1.737	1.72
YOL138C	1.22	1.234	1.234	1.265	1.514	1.514	1.545	1.58	1.58	1.628	1.646	1.681	1.768	1.906	1.906	1.906	1.889	1.871	1.871	1.889	1.959	1.959	1.959	1.959	1.976	2.108	2.108	2.108	2.108	2.108	2.108	2.142	2.27	2.339	2.339	2.339	2.339	2.339	2.419	2.437	2.437	2.437	2.437	2.468	2.468	2.468	2.468	2.468	2.468
YHR181W	0.617	0.617	0.617	0.617	0.617	0.617	0.552	0.552	0.552	0.451	0.358	0.358	0.358	0.358	0.358	0.358	0.375	0.344	0.344	0.34	0.34	0.34	0.34	0.195	0.146	0.146	0.146	0.146	0.146	0.146	0.146	0.177	0.177	0.177	0.177	0.177	0.177	0.177	0.177	0.177	0.177	0.177	0.177	0.177	0.177	0.177	0.177	0.177	0.177
YDR080W	1.488	1.488	1.467	1.467	1.502	1.418	1.453	1.453	1.453	1.453	1.352	1.352	1.352	1.237	0.966	1.018	1.018	1.018	1.049	1.049	1.049	1.049	1.049	1.132	1.163	1.163	1.132	1.132	1.132	1.132	0.996	1.009	1.009	1.009	1.027	1.027	1.058	1.089	1.186	1.186	1.186	1.186	1.186	1.251	1.251	1.251	1.251	1.352	1.383
YKL172W	1.663	1.697	1.697	1.693	1.737	1.773	1.807	1.807	1.86	1.891	1.891	1.891	1.891	1.908	1.874	1.874	1.874	1.874	1.874	1.874	1.874	1.874	1.874	1.908	1.908	1.908	1.944	1.944	1.944	1.961	1.961	1.961	1.961	1.961	1.961	1.961	1.961	1.944	1.944	1.913	1.913	1.913	1.913	1.913	1.913	1.913	1.913	1.913	1.864
YMR300C	1.029	1.029	0.995	0.995	0.995	0.995	0.995	1.029	1.029	1.029	1.029	1.099	1.099	1.099	1.13	1.13	1.13	1.13	1.13	1.13	1.13	1.096	1.096	1.078	1.078	1.078	1.078	1.078	1.078	1.078	1.078	1.096	1.113	1.193	1.193	1.193	1.193	1.193	1.193	1.255	1.255	1.255	1.22	1.203	1.22	1.273	1.342	1.342	1.36
YMR080C	4.172	4.172	4.172	4.203	4.203	4.203	4.203	4.22	4.234	4.234	4.282	4.282	4.198	4.215	4.215	4.145	4.075	4.075	4.092	4.092	3.988	3.988	3.988	3.988	3.988	3.988	3.988	4.023	4.023	3.974	3.974	3.974	3.974	3.974	3.943	3.943	3.943	3.562	3.531	3.531	3.548	3.548	3.548	3.53	3.468	3.415	3.398	3.345	3.345
YNL280C	0.511	0.462	0.462	0.462	0.462	0.462	0.462	0.462	0.462	0.462	0.462	0.462	0.462	0.445	0.445	0.445	0.445	0.445	0.427	0.396	0.396	0.396	0.299	0.299	0.22	0.22	0.22	0.22	0.22	0.185	0.185	0.185	0.216	0.216	0.216	0.216	0.216	0.185	0.185	0.185	0.185	0.237	0.237	0.334	0.334	0.369	0.369	0.369	0.369
YKL101W	0.569	0.569	0.569	0.635	0.653	0.705	0.705	0.705	0.705	0.723	0.723	0.741	0.741	0.741	0.741	0.741	0.758	0.758	0.758	0.758	0.828	0.828	0.828	0.828	0.828	0.846	0.846	0.846	0.846	0.846	0.846	0.846	0.846	0.846	0.846	0.846	0.846	0.877	0.877	0.895	0.895	0.895	0.895	0.895	0.895	0.895	0.895	0.895	0.926
YJL096W	0.618	0.653	0.653	0.653	0.653	0.653	0.653	0.653	0.622	0.622	0.622	0.604	0.666	0.701	0.701	0.701	0.701	0.701	0.718	0.718	0.753	0.753	0.771	0.771	0.84	0.84	0.84	0.871	0.871	0.954	0.985	0.985	1.055	1.055	1.086	1.152	1.218	1.266	1.315	1.35	1.35	1.316	1.333	1.333	1.333	1.333	1.333	1.333	1.333
YDL159W	3.262	3.28	3.297	3.297	3.297	3.332	3.332	3.332	3.332	3.332	3.332	3.332	3.332	3.332	3.332	3.332	3.332	3.332	3.332	3.332	3.297	3.28	3.28	3.28	3.28	3.28	3.28	3.28	3.28	3.262	3.244	3.258	3.258	3.258	3.258	3.258	3.258	3.258	3.119	3.119	3.084	3.067	3.067	3.067	3.067	2.997	2.944	2.844	2.844
YPL268W	1.277	1.277	1.277	1.518	1.566	2.018	2.018	2.151	2.151	2.151	2.151	2.151	2.2	2.235	2.284	2.284	2.301	2.301	2.301	2.301	2.301	2.301	2.301	2.332	2.332	2.35	2.385	2.534	2.534	2.534	2.587	2.587	2.587	2.587	2.587	2.587	2.587	2.635	2.723	2.723	2.792	2.792	2.792	2.823	2.823	2.823	2.823	2.823	2.823
YHL035C	0.799	0.799	0.799	0.799	0.799	0.799	0.799	0.799	0.799	0.781	0.781	0.781	0.75	0.768	0.706	0.706	0.74	0.74	0.74	0.758	0.758	0.758	0.74	0.74	0.771	0.737	0.737	0.754	0.754	0.754	0.754	0.737	0.768	0.802	0.802	0.802	0.802	0.802	0.802	0.802	0.802	0.74	0.74	0.74	0.706	0.706	0.706	0.706	0.706
YHR077C	2.596	2.565	2.176	2.145	2.145	1.957	1.888	1.888	1.735	1.465	1.465	1.364	1.364	1.347	1.294	1.294	0.856	0.737	0.671	0.636	0.636	0.601	0.706	0.737	0.986	0.969	0.969	1.035	1.017	1.205	1.205	1.205	1.205	1.205	1.205	1.205	1.205	1.205	1.205	1.187	1.333	1.413	1.399	1.399	1.399	1.399	1.399	1.386	1.386
YDL103C	1.771	1.718	1.684	1.649	1.566	1.566	1.531	1.496	1.167	1.136	0.79	0.701	0.701	0.737	0.737	0.737	0.737	0.754	0.737	0.72	0.72	0.72	0.72	0.597	0.501	0.408	0.518	0.695	0.726	0.778	0.796	0.83	0.865	0.97	1.036	1.036	0.936	0.936	0.901	0.95	0.95	0.95	0.95	0.963	1.043	1.043	1.078	1.178	1.178
YLR216C	6.197	6.179	6.144	5.955	5.875	5.767	5.701	5.737	5.706	5.762	5.796	5.832	5.832	5.814	5.762	5.762	5.727	5.745	5.759	5.693	5.78	5.815	5.766	5.697	5.68	5.68	5.68	5.83	5.76	5.659	5.628	5.559	5.559	5.559	5.559	5.538	5.401	5.23	4.922	4.699	4.661	4.661	4.63	4.63	4.613	4.612	4.581	4.387	4.352
YOL058W	0.753	0.753	0.753	0.753	0.753	0.753	0.719	0.75	0.781	0.781	0.781	0.885	0.885	0.916	0.916	0.916	0.916	0.947	0.947	0.947	0.947	0.964	1.127	1.127	1.127	1.127	1.127	1.127	1.127	1.127	1.127	1.206	1.206	1.206	1.206	1.144	1.144	1.179	1.179	1.464	1.534	1.635	1.635	1.666	1.666	1.908	1.944	1.944	1.978
YMR102C	0.018	0.018	0.018	0.018	0.018	0.018	0.018	0.018	0.018	0.018	0.018	0.018	0.018	0.018	0.018	0.018	0.018	0.018	0.018	0.018	0.018	0.018	0.018	0.018	0.018	0.018	0.018	0.018	0.018	0.018	0.018	0.018	0.018	0.018	0.018	0.018	0.018	0.018	0.018	0.018	0.018	0.018	0.018	0.018	0.018	0.018	0.018	0.018	0.018
YOR232W	0.335	0.335	0.335	0.335	0.335	0.299	0.299	0.304	0.304	0.29	0.29	0.29	0.29	0.29	0.325	0.325	0.343	0.343	0.343	0.343	0.343	0.343	0.343	0.343	0.36	0.36	0.427	0.444	0.444	0.444	0.444	0.602	0.584	0.584	0.615	0.615	0.615	0.615	0.615	0.615	0.615	0.615	0.615	0.615	0.615	0.615	0.615	0.615	0.615
YDR148C	8.116	8.085	8.085	8.085	8.102	8.102	8.102	7.807	7.772	7.619	7.619	7.557	7.557	7.505	7.439	7.386	7.386	6.039	5.377	5.14	4.956	4.938	4.938	4.907	4.907	4.873	4.873	4.842	4.789	4.789	4.654	4.249	4.197	4.166	4.097	4.097	4.013	4.013	3.948	3.425	3.328	3.328	3.175	3.039	3.039	2.497	1.567	1.219	1.219
YKL126W	1.381	1.381	1.465	1.465	1.465	1.5	1.535	1.653	1.619	1.653	1.619	1.636	1.636	1.636	1.636	1.671	1.671	1.671	1.671	1.755	1.755	1.755	1.755	1.79	1.855	1.821	1.852	1.852	1.952	1.952	1.97	2.102	2.102	2.102	2.102	2.102	2.102	2.102	2.102	2.102	2.119	2.119	2.119	2.119	2.137	2.137	2.137	2.137	2.137
YER014W	0.932	0.932	0.922	1.027	1.027	1.027	1.044	1.044	1.027	1.027	1.027	1.027	1.027	1.027	1.04	1.04	1.009	0.991	0.991	0.991	0.991	0.957	0.957	0.957	0.886	0.886	0.851	0.697	0.635	0.635	0.635	0.688	0.688	0.688	0.803	0.851	0.851	0.851	0.851	0.851	0.851	0.887	0.887	0.904	0.922	0.922	0.887	0.887	0.887
YKL060C	0	0	0	0	0	0	0	0	0	0	0	0	0	0	0	0	0	0	0	0	0	0	0	0	0	0	0	0	0	0	0	0	0	0	0	0	0	0	0	0	0	0	0	0	0	0	0	0	0
YNL262W	5.954	6.069	6.069	6.259	6.36	6.429	6.447	6.447	6.482	6.482	6.482	6.482	6.513	6.513	6.513	6.478	6.513	6.482	6.482	6.552	6.586	6.639	6.656	6.639	6.723	6.706	6.706	6.706	6.741	6.843	6.843	6.843	6.843	6.877	6.877	6.877	6.895	6.895	6.895	6.895	6.895	6.895	6.895	6.86	6.878	6.843	6.843	6.874	6.857
YJL090C	0.018	0.018	0.018	0.052	0.087	0.153	0.153	0.17	0.17	0.17	0.17	0.201	0.201	0.236	0.236	0.236	0.236	0.236	0.236	0.236	0.236	0.236	0.236	0.236	0.254	0.254	0.254	0.288	0.288	0.288	0.288	0.288	0.319	0.319	0.319	0.337	0.337	0.337	0.337	0.337	0.337	0.337	0.355	0.355	0.451	0.5	0.566	0.566	0.566
YKR011C	0.801	0.837	0.854	0.854	0.854	0.854	0.854	0.854	0.854	0.837	0.837	0.837	0.806	0.806	0.806	0.84	0.84	0.84	0.876	0.859	0.841	0.841	0.81	0.81	0.859	0.974	0.974	0.991	0.991	0.991	0.991	1.022	1.022	1.157	1.224	1.224	1.224	1.224	1.224	1.224	1.189	1.189	1.189	1.189	1.189	1.14	1.171	1.158	1.158
YBR286W	3.173	3.173	3.173	3.173	3.173	3.173	3.173	3.204	3.204	3.266	3.35	3.35	3.35	3.35	3.35	3.35	3.361	3.489	3.759	3.759	3.829	3.846	3.846	3.926	3.926	4.026	4.026	4.293	4.293	4.293	4.359	4.324	4.29	4.29	4.29	4.29	4.324	4.324	4.324	4.324	4.324	4.439	4.439	4.439	4.456	4.505	4.505	4.54	4.505
YFL028C	1.155	1.155	1.221	1.203	1.203	1.203	1.203	1.221	1.221	1.321	1.321	1.321	1.321	1.339	1.481	1.481	1.481	1.481	1.481	1.481	1.481	1.45	1.45	1.45	1.484	1.484	1.519	1.554	1.449	1.484	1.484	1.501	1.501	1.532	1.581	1.581	1.581	1.616	1.616	1.616	1.616	1.616	1.616	1.616	1.616	1.616	1.616	1.616	1.616
YDR270W	1.336	1.336	1.336	1.371	1.371	1.371	1.336	1.354	1.385	1.437	1.437	1.437	1.437	1.437	1.437	1.437	1.437	1.437	1.437	1.455	1.455	1.455	1.455	1.455	1.455	1.455	1.521	1.521	1.521	1.521	1.521	1.49	1.521	1.451	1.451	1.434	1.416	1.364	1.315	1.297	1.297	1.315	1.534	1.715	1.984	1.984	1.984	1.984	2.015
YMR132C	0.282	0.282	0.282	0.282	0.282	0.282	0.282	0.317	0.317	0.317	0.317	0.317	0.317	0.317	0.317	0.317	0.317	0.317	0.317	0.352	0.352	0.352	0.352	0.383	0.383	0.383	0.383	0.383	0.383	0.383	0.383	0.383	0.383	0.383	0.383	0.383	0.383	0.383	0.383	0.383	0.383	0.383	0.383	0.383	0.383	0.383	0.383	0.383	0.383
YHR178W	1.251	1.22	1.22	1.22	1.22	1.254	1.254	1.254	1.237	1.237	1.237	1.237	1.25	1.25	1.25	1.25	1.25	1.25	1.25	1.25	1.219	1.219	1.219	1.202	1.202	1.202	1.202	1.202	1.202	1.202	1.202	1.202	1.251	1.251	1.251	1.22	1.22	1.22	1.22	1.185	1.185	1.185	1.185	1.185	1.15	1.15	1.15	1.15	1.168
YFR021W	1.625	1.625	1.625	1.625	1.625	1.625	1.625	1.625	1.431	1.537	1.537	1.537	1.537	1.537	1.537	1.537	1.537	1.485	1.52	1.416	1.416	1.452	1.469	1.469	1.452	1.452	1.452	1.416	1.416	1.416	1.416	1.416	1.416	1.382	1.382	1.382	1.382	1.382	1.382	1.382	1.364	1.364	1.346	1.329	1.298	1.298	1.298	1.263	1.263
YPL156C	6.462	6.48	6.625	6.66	6.66	6.66	6.695	6.695	6.73	6.73	6.879	6.879	6.897	6.897	6.897	6.897	6.884	7.016	7.016	7.016	7.016	7.016	7.016	6.998	7.033	6.999	7.03	6.995	6.995	6.995	6.995	7.044	7.044	7.044	7.044	7.044	7.061	7.061	7.044	7.044	7.026	7.026	7.026	7.026	7.026	7.026	7.026	6.991	6.974
YJL050W	3.611	3.629	3.698	3.698	3.733	3.733	3.837	3.837	3.837	3.871	3.889	3.977	4.14	4.242	4.277	4.277	4.277	4.277	4.277	4.277	4.277	4.312	4.312	4.33	4.361	4.361	4.361	4.326	4.344	4.344	4.361	4.361	4.396	4.396	4.396	4.396	4.396	4.431	4.448	4.566	4.566	4.566	4.566	4.532	4.532	4.501	4.501	4.501	4.501
YDR176W	1.182	1.199	1.199	1.199	1.199	1.199	1.199	1.199	1.252	1.252	1.27	1.288	1.531	1.531	1.531	1.531	1.531	1.531	1.583	1.583	1.583	1.583	1.583	1.583	1.566	1.566	1.566	1.566	1.566	1.566	1.566	1.531	1.549	1.549	1.549	1.549	1.636	1.636	1.636	1.636	1.636	1.636	1.636	1.428	1.428	1.428	1.428	1.494	1.494
YJR112W-A	1.97	1.988	1.957	1.957	1.957	1.939	1.939	1.922	1.944	1.924	1.827	1.994	2.056	2.056	2.126	2.157	2.104	2.121	2.087	2.166	2.1	2.166	2.117	2.186	2.221	2.377	2.377	2.377	2.43	2.481	2.485	2.603	2.554	2.568	2.773	2.846	2.964	2.964	3.229	3.562	4.047	4.047	4.081	4.081	4.081	4.081	4.081	4.081	4.081
YJL164C	4.004	4.004	4.022	4.057	4.057	4.057	4.075	4.075	4.21	4.21	4.394	4.548	4.548	4.548	4.579	4.579	4.597	4.668	4.668	4.633	4.664	4.695	4.809	4.809	4.809	4.809	4.809	4.809	4.827	4.792	4.792	4.792	4.792	4.775	4.792	4.863	4.863	4.845	4.845	4.845	4.845	4.845	4.845	4.845	4.845	4.845	4.845	4.845	4.863
YDL022W	0.86	0.86	0.86	0.86	0.825	0.825	0.807	0.807	0.807	0.807	0.807	0.825	0.825	0.825	0.843	0.843	0.86	0.86	0.86	0.86	0.878	0.878	0.86	0.86	0.86	0.86	0.86	0.86	0.843	0.843	0.843	0.843	0.843	0.843	0.812	0.812	0.812	0.812	0.812	0.812	0.794	0.776	0.776	0.776	0.776	0.776	0.759	0.759	0.759
YLR378C	2.57	2.5	2.451	2.165	2.054	2.006	2.006	1.922	1.922	1.905	1.905	1.905	1.905	1.905	1.905	1.887	1.887	1.657	1.668	1.668	1.668	1.668	1.668	1.637	1.619	1.619	1.588	1.588	1.588	1.526	1.429	1.568	1.537	1.537	1.537	1.537	1.506	1.506	1.489	1.489	1.603	1.555	1.555	1.555	1.555	1.555	1.555	1.554	1.627
YBL040C	2.179	2.179	2.179	2.196	2.196	2.196	2.196	2.196	2.196	2.196	2.227	2.263	2.263	2.263	2.297	2.297	2.297	2.297	2.297	2.297	2.297	2.297	2.297	2.297	2.297	2.297	2.297	2.297	2.297	2.297	2.297	2.297	2.266	2.169	2.169	2.169	2.204	2.169	2.169	2.169	2.134	2.069	2.069	2.069	2.069	2.069	2.051	2.069	1.879
YLR188W	0.083	0.101	0.101	0.101	0.101	0.167	0.167	0.167	0.132	0.114	0.114	0.114	0.114	0.201	0.298	0.298	0.298	0.333	0.468	0.468	0.468	0.468	0.468	0.468	0.468	0.468	0.468	0.504	0.538	0.622	0.622	0.622	0.622	0.622	0.622	0.622	0.658	0.658	0.658	0.658	0.658	0.658	0.658	0.658	0.658	0.658	0.658	0.658	0.658
YBR237W	2.06	2.214	2.267	2.267	2.267	2.267	2.267	2.284	2.284	2.284	2.284	2.284	2.284	2.284	2.284	2.284	2.284	2.284	2.319	2.368	2.368	2.368	2.368	2.368	2.385	2.385	2.385	2.403	2.403	2.421	2.455	2.455	2.455	2.455	2.455	2.455	2.455	2.428	2.393	2.411	2.411	2.446	2.446	2.446	2.481	2.499	2.499	2.499	2.499
YDR188W	0.28	0.311	0.311	0.311	0.311	0.311	0.311	0.311	0.311	0.311	0.311	0.311	0.311	0.346	0.346	0.346	0.346	0.346	0.346	0.346	0.346	0.359	0.408	0.408	0.512	0.53	0.547	0.547	0.547	0.582	0.582	0.582	0.582	0.582	0.582	0.582	0.582	0.582	0.582	0.582	0.582	0.582	0.582	0.582	0.582	0.582	0.582	0.582	0.582
YPL236C	8.398	8.416	8.451	8.583	8.671	8.723	9.001	9.174	9.174	9.174	9.174	9.191	9.262	9.262	9.262	9.231	9.318	9.318	9.336	9.367	9.367	9.367	9.367	9.367	9.367	9.332	9.367	9.401	9.401	9.436	9.436	9.436	9.436	9.436	9.436	9.305	9.305	9.274	9.238	9.238	9.238	9.308	9.259	9.228	9.228	9.193	9.096	9.078	9.047
YGL229C	1.797	1.797	1.797	1.797	1.797	1.784	1.784	1.731	1.766	1.783	1.866	1.801	1.801	1.765	1.765	1.748	1.629	1.695	1.81	1.81	1.779	1.779	1.81	1.911	1.911	1.911	1.911	2.06	2.032	2.032	2.218	2.218	2.218	2.59	2.772	3.024	3.108	3.108	3.108	3.156	3.24	3.323	4.012	4.043	4.079	4.436	4.436	4.568	4.554
YOR008C	1.758	1.758	1.758	1.758	1.758	1.758	1.758	1.758	1.758	1.758	1.758	1.758	1.758	1.727	1.727	1.727	1.727	1.727	1.71	1.675	1.675	1.675	1.675	1.675	1.623	1.623	1.623	1.623	1.623	1.654	1.689	1.689	1.689	1.689	1.689	1.689	1.702	1.702	1.702	1.702	1.702	1.685	1.654	1.654	1.654	1.654	1.636	1.636	1.636
YLR154C	0.181	0.181	0.15	0.15	0.15	0.15	0.15	0.15	0.15	0.15	0.15	0.15	0.15	0.15	0.119	0.119	0.102	0.053	0.053	0.053	0.053	0.053	0.053	0.053	0.053	0.053	0.053	0.053	0.053	0.053	0.053	0.035	0.035	0.035	0.035	0.035	0.035	0.035	0.018	0.018	0.018	0.018	0.018	0.018	0.018	0.018	0.018	0.018	0.018
YOL070C	1.589	1.624	1.624	1.523	1.69	1.853	1.853	1.853	1.853	1.906	1.937	1.937	1.999	1.999	1.999	2.016	2.17	2.522	2.61	2.697	2.697	2.697	2.697	2.697	2.697	2.697	2.697	2.697	2.68	2.697	2.85	2.899	3.307	3.505	3.539	3.557	3.738	3.755	3.773	3.773	3.773	3.773	3.804	3.804	3.804	3.842	3.873	3.909	3.943
YPR045C	1.925	1.939	2.159	2.177	2.177	2.208	2.304	2.304	2.666	2.666	2.653	2.653	2.653	2.653	2.653	2.653	2.653	2.706	2.741	2.758	2.758	2.828	2.845	2.811	2.845	2.863	2.863	2.863	2.863	2.863	2.828	2.811	2.925	3.217	3.433	3.433	3.499	3.534	3.534	3.499	3.499	3.565	3.565	3.565	3.565	3.6	3.6	3.569	3.538
YNL292W	1.014	0.979	0.979	0.979	0.979	0.979	0.899	0.978	1.083	1.048	1.048	1.048	1.031	1.031	1.031	1.013	1.013	0.961	0.961	0.961	0.978	0.978	0.978	1.009	0.961	0.96	0.991	1.093	1.093	1.093	1.131	1.131	1.149	1.131	1.131	1.183	1.183	1.201	1.232	1.267	1.298	1.298	1.298	1.298	1.28	1.28	1.245	1.245	1.245
YKL120W	0.636	0.636	0.583	0.548	0.548	0.513	0.513	0.513	0.513	0.496	0.426	0.347	0.347	0.263	0.184	0.114	0.114	0.083	0.049	0.049	0.049	0.049	0.049	0.066	0.066	0.066	0.049	0.049	0.049	0.049	0.049	0.049	0.049	0.049	0.049	0.049	0.049	0.049	0.049	0.049	0.049	0.049	0.018	0.018	0.018	0.018	0.018	0.018	0.018
YGL028C	3.985	3.985	3.985	4.019	4.019	4.089	4.089	4.089	4.089	4.107	4.107	4.142	4.142	4.176	4.211	4.141	4.141	4.176	4.176	4.176	4.193	4.193	4.193	4.197	4.197	4.166	4.135	4.135	4.134	4.134	4.134	4.081	4.081	4.081	4.098	4.147	4.129	4.129	4.095	4.095	4.095	4.095	4.064	4.064	4.033	4.033	4.002	4.002	4.002
YEL046C	0.018	0.018	0.018	0.018	0.018	0.018	0.018	0.018	0.018	0.018	0.018	0.018	0.018	0.018	0.018	0.018	0.018	0.018	0.018	0.018	0.018	0.018	0.018	0.018	0	0	0	0	0	0	0	0	0	0	0	0	0	0	0	0	0	0	0	0	0	0	0	0	0
YDR174W	9.056	9.021	9.021	9.055	9.055	9.055	9.091	9.125	9.125	9.028	8.997	8.962	8.835	8.804	8.804	8.804	8.804	8.804	8.804	8.804	8.785	8.785	8.785	8.768	8.768	8.75	8.715	8.715	8.715	8.684	8.601	7.94	7.878	7.843	7.843	7.843	7.778	7.659	7.59	7.422	7.422	7.422	7.222	7.222	6.755	6.737	6.72	6.279	6.076
YPR063C	0.347	0.347	0.347	0.347	0.347	0.347	0.347	0.365	0.434	0.434	0.434	0.434	0.434	0.434	0.434	0.434	0.434	0.417	0.465	0.535	0.535	0.535	0.535	0.535	0.57	0.57	0.64	0.671	0.671	0.706	0.706	0.706	0.706	0.806	0.806	0.806	0.806	0.806	0.806	0.806	0.806	0.806	0.806	0.806	0.788	0.788	0.819	0.899	0.899
YPR042C	0.653	0.653	0.653	0.653	0.653	0.653	0.653	0.689	0.689	0.689	0.723	0.772	0.772	0.772	0.772	0.772	0.772	0.772	0.872	0.872	0.872	0.872	0.872	0.872	0.872	0.872	0.872	0.925	0.925	0.925	0.925	0.89	0.89	0.89	0.89	0.89	0.89	0.89	0.89	0.89	0.89	0.89	0.89	0.89	0.89	0.956	0.956	0.956	0.956
YGL077C	0.692	0.692	0.692	0.692	0.692	0.692	0.657	0.657	0.657	0.657	0.626	0.626	0.626	0.626	0.626	0.613	0.613	0.613	0.613	0.613	0.595	0.595	0.626	0.626	0.626	0.608	0.608	0.577	0.577	0.577	0.595	0.613	0.613	0.63	0.63	0.63	0.648	0.648	0.617	0.617	0.617	0.617	0.635	0.635	0.635	0.635	0.635	0.635	0.635
YGR042W	1.093	1.164	1.182	1.182	1.182	1.182	1.182	1.182	1.182	1.147	1.112	1.078	1.14	1.143	1.258	1.258	1.323	1.323	1.323	1.323	1.341	1.306	1.342	1.355	1.505	1.505	1.505	1.505	1.505	1.536	1.536	1.536	1.603	1.585	1.585	1.616	1.616	1.616	1.598	1.598	1.598	1.712	1.761	1.761	1.761	1.761	1.778	1.778	1.84
YOR295W	1.633	1.602	1.554	1.52	1.568	1.568	1.634	1.634	1.669	1.734	1.717	1.717	1.751	1.751	1.717	1.717	1.7	1.7	1.7	1.682	1.664	1.664	1.747	1.8	1.835	1.835	1.835	1.835	1.835	1.835	1.8	1.835	1.796	1.796	1.796	1.762	1.762	1.762	1.762	1.762	1.762	1.762	1.727	1.692	1.658	1.689	1.689	1.689	1.689
YNL083W	2.476	2.476	2.507	2.709	2.74	2.774	2.774	2.836	2.923	2.923	3.024	3.024	3.024	3.024	3.024	3.024	3.042	3.156	3.156	3.156	3.156	3.156	3.156	3.174	3.192	3.209	3.279	3.279	3.279	3.279	3.279	3.279	3.279	3.279	3.279	3.279	3.279	3.279	3.279	3.279	3.279	3.279	3.279	3.279	3.279	3.279	3.279	3.248	3.248
YML111W	1.392	1.392	1.423	1.406	1.52	1.52	1.52	1.52	1.573	1.573	1.573	1.573	1.573	1.573	1.573	1.556	1.49	1.49	1.514	1.527	1.492	1.354	1.354	1.402	1.402	1.198	1.198	1.18	1.18	1.18	1.198	1.393	1.428	1.428	1.446	1.446	1.446	1.428	1.41	1.41	1.379	1.362	1.362	1.362	1.393	1.393	1.476	1.511	1.511
YBR119W	0.433	0.433	0.433	0.399	0.399	0.399	0.381	0.416	0.451	0.451	0.451	0.451	0.451	0.451	0.451	0.451	0.451	0.451	0.451	0.451	0.451	0.451	0.451	0.451	0.451	0.451	0.451	0.451	0.451	0.451	0.451	0.451	0.451	0.451	0.451	0.451	0.451	0.451	0.451	0.451	0.451	0.451	0.451	0.433	0.416	0.416	0.419	0.454	0.454
YNL155W	2.759	2.759	2.759	2.741	2.741	2.741	2.772	2.777	2.759	2.794	2.794	2.794	2.763	2.763	2.763	2.763	2.763	2.763	2.763	2.763	2.745	2.745	2.745	2.745	2.745	2.665	2.634	2.665	2.665	2.665	2.665	2.665	2.665	2.63	2.63	2.595	2.595	2.595	2.595	2.564	2.564	2.48	2.411	2.376	2.424	2.424	2.407	2.389	2.371
YER140W	0.791	0.791	0.791	0.791	0.804	0.804	0.857	0.857	1.207	1.259	1.259	1.259	1.259	1.259	1.259	1.259	1.259	1.259	1.259	1.259	1.377	1.377	1.377	1.408	1.408	1.408	1.408	1.408	1.408	1.443	1.443	1.443	1.443	1.443	1.443	1.443	1.523	1.523	1.557	1.557	1.557	1.637	1.672	1.672	1.686	1.734	1.734	1.717	1.717
YFL017W-A	1.166	1.166	1.166	1.097	1.097	1.079	1.061	1.044	1.013	1.013	1.013	1.013	1.013	1.013	1.013	1.013	1.013	1.013	1.013	1.013	1.013	1.013	1.013	1.013	0.947	0.934	0.934	0.934	0.899	0.899	0.899	0.899	0.899	0.864	0.83	0.799	0.768	0.733	0.733	0.733	0.733	0.698	0.698	0.698	0.65	0.619	0.584	0.584	0.584
YDR011W	0.801	0.801	0.801	0.801	0.836	0.836	0.836	0.836	0.836	0.836	0.836	0.836	0.818	0.818	0.818	0.818	0.818	0.818	0.818	0.818	0.818	0.818	0.818	0.632	0.632	0.615	0.615	0.615	0.615	0.615	0.615	0.615	0.615	0.615	0.615	0.615	0.615	0.615	0.615	0.615	0.615	0.615	0.615	0.615	0.615	0.615	0.584	0.584	0.584
YBL102W	2.13	2.161	2.195	2.195	2.244	2.275	2.275	2.275	2.275	2.275	2.275	2.257	2.257	2.257	2.257	2.257	2.257	2.257	2.257	2.257	2.257	2.257	2.257	2.257	2.257	2.257	2.257	2.257	2.292	2.292	2.292	2.292	2.292	2.292	2.208	2.006	1.922	1.922	1.891	1.873	1.821	1.821	1.821	1.821	1.821	1.821	1.856	1.856	1.856
YJL187C	2.921	2.952	2.987	3.022	3.022	3.022	3.105	3.105	3.088	3.088	3.088	3.088	3.088	3.088	3.106	3.106	3.106	3.106	3.137	3.171	3.171	3.171	3.171	3.171	3.171	3.171	3.171	3.136	3.066	3.066	3.066	3.066	3.066	3.066	3.066	3.066	3.066	3.035	3.035	3.053	3.053	3.053	3.053	3.053	3.053	3.053	3.053	3.087	2.994
YGR046W	1.309	1.309	1.309	1.428	1.543	1.56	1.609	1.609	1.644	1.644	1.678	1.713	1.713	1.863	1.863	1.863	1.928	1.928	1.928	1.928	1.976	1.994	1.994	2.06	2.06	2.06	2.077	2.196	2.231	2.231	2.231	2.231	2.231	2.266	2.266	2.266	2.35	2.35	2.35	2.35	2.35	2.35	2.35	2.368	2.368	2.368	2.333	2.333	2.333
YDR152W	2.281	2.281	2.264	2.347	2.347	2.448	2.448	2.466	2.5	2.549	2.549	2.567	2.549	2.549	2.5	2.838	3.178	4.054	4.054	4.359	4.359	4.359	4.377	4.377	4.394	4.461	4.478	4.513	4.513	4.613	4.613	4.613	4.767	4.781	4.781	4.899	5.028	5.028	5.028	5.063	5.08	5.115	5.15	5.115	5.269	5.424	5.459	5.459	5.459
YDR441C	1.158	1.158	1.14	0.978	0.978	0.947	0.947	0.947	0.947	0.947	0.947	0.947	0.947	0.947	0.947	0.947	0.947	0.916	0.916	0.916	0.916	0.916	0.885	0.885	0.885	0.885	0.885	0.854	0.854	0.854	0.854	0.854	0.805	0.701	0.701	0.701	0.701	0.635	0.635	0.635	0.513	0.513	0.513	0.513	0.513	0.513	0.513	0.513	0.412
YJL094C	0.687	0.669	0.669	0.669	0.652	0.669	0.687	0.687	0.687	0.687	0.687	0.687	0.648	0.648	0.772	0.772	0.755	0.755	0.82	0.918	0.918	0.983	1.098	1.098	1.146	1.146	1.164	1.164	1.164	1.164	1.164	1.164	1.164	1.164	1.164	1.164	1.164	1.164	1.164	1.164	1.164	1.164	1.217	1.217	1.217	1.217	1.217	1.221	1.238
YDR160W	0.486	0.486	0.486	0.486	0.486	0.486	0.555	0.555	0.555	0.555	0.555	0.59	0.59	0.59	0.59	0.608	0.608	0.608	0.608	0.608	0.608	0.608	0.608	0.608	0.608	0.608	0.608	0.608	0.608	0.639	0.639	0.67	0.67	0.67	0.67	0.67	0.67	0.67	0.67	0.67	0.67	0.67	0.67	0.687	0.687	0.705	0.705	0.705	0.705
YDR280W	1.98	1.98	1.98	2.059	2.121	2.121	2.121	2.121	2.121	2.09	2.09	2.09	2.09	2.09	2.09	2.073	2.073	2.073	2.073	2.073	2.042	2.042	2.042	2.042	2.042	2.042	2.042	2.042	2.042	2.042	1.861	1.826	1.826	1.874	1.892	1.91	1.91	1.91	1.91	1.879	1.879	1.879	1.879	1.879	1.879	1.848	1.817	1.83	1.812
YHR128W	2.131	2.131	2.131	2.131	2.131	2.113	2.096	2.096	2.2	2.2	2.2	2.2	2.2	2.2	2.182	2.182	2.182	2.182	2.182	2.182	2.217	2.217	2.217	2.217	2.217	2.217	2.217	2.217	2.217	2.234	2.234	2.234	2.265	2.265	2.3	2.3	2.3	2.3	2.318	2.383	2.383	2.352	2.352	2.352	2.352	2.352	2.335	2.335	2.335
YPL209C	0.462	0.493	0.493	0.459	0.459	0.49	0.49	0.507	0.525	0.525	0.525	0.543	0.612	0.581	0.581	0.647	0.664	0.664	0.664	0.633	0.765	0.905	0.989	0.989	0.989	0.989	1.02	0.971	0.953	0.953	0.953	0.953	0.936	0.97	0.97	0.97	0.97	0.97	0.97	1.001	1.019	1.054	1.226	1.226	1.226	1.226	1.244	1.445	1.542
YBR291C	5.279	5.244	5.244	5.244	5.244	5.279	5.314	5.314	5.314	5.314	5.314	5.317	5.317	5.286	5.286	5.269	5.269	5.286	5.286	5.317	5.317	5.317	5.383	5.383	5.348	5.348	5.348	5.213	5.213	5.213	5.213	5.196	5.196	5.196	5.196	5.094	5.041	4.961	4.93	4.93	4.93	4.666	4.48	4.316	4.299	4.246	4.246	4.246	4.246
YMR059W	1.453	1.453	1.453	1.387	1.356	1.405	1.555	1.572	1.621	1.621	1.621	1.621	1.621	1.603	1.603	1.603	1.603	1.603	1.603	1.603	1.721	1.752	1.752	1.752	1.801	1.801	1.819	1.819	1.819	1.819	1.819	1.819	1.819	1.819	1.819	1.819	1.819	1.819	1.819	1.819	1.819	1.819	1.819	1.819	1.819	1.819	1.819	1.819	1.801
YKL213C	3.165	3.131	3.162	3.109	3.109	3.109	3.109	3.109	3.109	3.109	3.109	3.109	3.109	3.061	3.061	3.057	3.057	3.057	3.057	3.088	3.088	3.088	3.057	3.057	3.026	2.995	2.995	2.912	2.912	2.912	2.912	2.912	2.912	2.912	2.912	2.912	2.894	2.894	2.894	2.894	2.876	2.761	2.744	2.744	2.744	2.713	2.713	2.713	2.682
YPR109W	0.198	0.167	0.167	0.167	0.167	0.184	0.184	0.184	0.184	0.184	0.184	0.153	0.171	0.224	0.224	0.259	0.259	0.293	0.293	0.293	0.276	0.276	0.276	0.346	0.346	0.346	0.346	0.346	0.346	0.346	0.346	0.346	0.346	0.346	0.346	0.346	0.346	0.394	0.657	0.657	0.657	0.657	0.657	0.657	0.675	0.675	0.675	0.675	0.675
YPR131C	0.964	0.964	0.964	0.964	0.964	0.964	0.964	0.964	0.964	0.964	0.964	0.902	0.902	0.902	0.902	0.902	0.902	0.902	0.888	0.888	0.888	0.888	0.888	0.826	0.826	0.826	0.826	0.826	0.826	0.826	0.826	0.861	0.861	0.861	0.892	0.892	0.892	0.892	0.874	0.874	0.874	0.857	0.857	0.857	0.826	0.826	0.826	0.777	0.742
YPR141C	3.903	3.903	3.85	3.785	3.785	3.785	3.785	3.785	4.225	4.225	4.225	4.225	4.225	4.26	4.26	4.256	4.256	4.187	4.187	4.169	4.169	4.204	4.134	4.117	4.047	4.033	4.033	3.998	3.967	3.936	3.918	3.901	3.901	3.901	3.901	3.918	4.019	4.019	4.053	4.053	4.088	4.088	4.057	4.039	4.022	4.022	4.022	4.022	4.022
YGR174C	0.379	0.348	0.348	0.136	0.119	0.101	0.101	0.101	0.101	0.101	0.101	0.101	0.101	0.101	0.101	0.101	0.101	0.101	0.101	0.101	0.101	0.066	0.066	0.066	0.066	0.049	0.049	0.031	0.031	0.049	0.101	0.136	0.136	0.136	0.136	0.136	0.136	0.136	0.136	0.136	0.136	0.136	0.136	0.136	0.136	0.136	0.17	0.17	0.17
YIL041W	3.303	3.339	3.457	3.457	3.457	3.457	3.589	3.589	3.637	3.672	3.738	3.738	3.895	3.895	3.999	3.982	3.947	4.061	4.061	4.079	4.079	4.048	4.066	4.066	4.1	4.1	4.083	4.048	4.048	4.114	4.114	4.149	4.149	4.149	4.184	4.184	4.184	4.184	4.184	4.184	4.184	4.184	4.184	4.184	4.184	4.184	4.184	4.167	4.114
YGR272C	0.64	0.723	0.79	1.097	1.282	1.6	1.6	1.6	1.6	1.6	1.631	1.631	1.631	1.631	1.649	1.666	1.892	1.963	1.963	1.963	2.033	2.104	2.219	2.219	2.219	2.285	2.347	2.381	2.381	2.53	2.53	2.548	2.548	2.548	2.548	2.548	2.548	2.617	2.617	2.648	2.648	2.648	2.684	2.732	2.768	2.768	2.768	2.768	2.768
YBR094W	1.428	1.428	1.428	1.529	1.529	1.494	1.494	1.512	1.512	1.477	1.477	1.495	1.446	1.446	1.415	1.415	1.397	1.397	1.397	1.366	1.366	0.969	0.92	0.851	0.9	0.9	0.9	0.9	0.931	0.931	0.931	0.931	0.965	0.965	0.965	0.983	0.965	0.965	1	1	1	1	1	1	1	1	1	1	1
YGL039W	0.223	0.223	0.223	0.223	0.24	0.24	0.24	0.24	0.24	0.24	0.24	0.24	0.289	0.289	0.289	0.289	0.289	0.289	0.32	0.369	0.421	0.421	0.421	0.421	0.421	0.456	0.438	0.438	0.456	0.456	0.473	0.491	0.522	0.557	0.557	0.557	0.65	0.65	0.65	0.667	0.667	0.768	0.768	0.768	0.82	0.82	0.82	0.851	0.851
YIL039W	2.529	2.512	2.481	2.481	2.481	2.481	2.45	2.45	2.481	2.533	2.602	2.602	2.602	2.602	2.602	2.602	2.568	2.585	2.585	2.585	2.585	2.585	2.537	2.506	2.44	2.44	2.471	2.489	2.686	2.704	2.722	2.687	2.687	2.718	2.687	2.718	2.683	2.683	2.683	2.683	2.683	2.683	2.683	2.683	2.683	2.683	2.683	2.666	2.666
YOR095C	3.287	3.234	3.234	3.234	3.234	3.234	3.234	3.199	3.199	3.199	3.199	2.529	1.62	1.48	1.445	1.542	1.542	1.507	1.489	1.489	1.419	1.332	1.141	1.158	1.158	1.158	1.158	1.123	1.123	1.123	1.005	0.869	0.983	1.035	1.233	1.233	1.233	1.233	1.233	1.233	1.202	1.202	1.233	1.215	1.215	1.215	1.215	1.246	1.246
YDR171W	0.708	0.708	0.708	0.708	0.708	0.708	0.708	0.708	0.708	0.708	0.708	0.708	0.708	0.726	0.726	0.726	0.726	0.726	0.726	0.726	0.691	0.709	0.709	0.709	0.709	0.709	0.678	0.695	0.695	0.695	0.713	0.713	0.713	0.713	0.713	0.713	0.713	0.713	0.713	0.713	0.661	0.678	0.647	0.647	0.647	0.647	0.63	0.63	0.63
YKL198C	1.033	1.082	1.082	1.099	1.169	1.169	1.169	1.169	1.121	1.121	1.139	1.354	1.354	1.372	1.372	1.372	1.372	1.372	1.372	1.372	1.372	1.372	1.469	1.534	1.636	1.671	1.671	1.671	1.671	1.671	1.671	1.705	1.723	1.754	1.754	1.789	1.789	1.789	1.851	1.851	1.882	1.882	1.882	2.01	2.01	2.028	2.028	2.028	2.059
YHR132W-A	1.395	1.395	1.395	1.481	1.533	1.6	1.683	1.683	1.683	1.683	1.701	1.989	1.989	1.989	2.058	2.058	2.058	2.058	2.058	2.041	2.089	2.089	2.19	2.274	2.34	2.371	2.389	2.49	2.507	2.577	2.577	2.577	2.577	2.577	2.674	2.674	2.692	2.776	2.776	2.841	2.841	2.841	2.841	2.841	2.841	2.841	2.841	2.841	2.841
YLR229C	0.066	0.066	0.066	0.066	0.066	0.066	0.066	0.066	0.066	0.066	0.066	0.066	0.066	0.066	0.066	0.066	0.035	0.035	0.018	0.018	0.018	0.018	0.018	0.018	0.018	0.018	0.018	0.018	0.018	0.018	0.018	0.018	0.018	0.018	0.018	0.018	0.018	0.018	0.018	0.018	0.018	0	0	0	0	0	0	0	0
YKL170W	1.882	1.882	1.882	1.882	1.882	1.9	1.952	2.023	2.076	2.076	2.111	2.368	2.368	2.472	2.472	2.49	2.49	2.49	2.49	2.49	2.525	2.494	2.494	2.494	2.494	2.512	2.547	2.547	2.582	2.582	2.582	2.582	2.582	2.582	2.551	2.564	2.564	2.564	2.582	2.582	2.582	2.582	2.582	2.582	2.582	2.582	2.582	2.6	2.6
YJL104W	1.326	1.326	1.326	1.326	1.326	1.326	1.326	1.361	1.361	1.361	1.361	1.361	1.361	1.361	1.361	1.361	1.361	1.361	1.361	1.361	1.361	1.392	1.392	1.392	1.392	1.392	1.392	1.392	1.392	1.322	1.322	1.291	1.291	1.291	1.291	1.291	1.291	1.291	1.291	1.291	1.326	1.326	1.326	1.291	1.291	1.291	1.291	1.291	1.291
YJR142W	1.863	1.832	1.832	1.884	1.884	1.849	1.832	1.884	1.919	1.919	1.981	1.912	1.912	1.912	1.894	1.846	1.846	1.811	1.793	1.942	1.925	1.786	1.786	1.717	1.616	1.563	1.577	1.611	1.58	1.58	1.546	1.563	1.463	1.414	1.411	1.446	1.627	1.689	1.724	1.724	1.724	1.759	1.728	1.728	1.798	1.832	1.863	2.048	2.079
YNL216W	3.679	3.679	3.679	3.662	3.662	3.627	3.627	3.575	3.443	3.443	3.412	3.412	3.443	3.443	3.325	3.306	3.306	3.306	3.272	3.272	3.272	3.241	3.241	3.241	3.241	3.223	3.223	3.223	3.223	3.171	3.07	3.07	3.07	3.07	2.871	2.836	2.836	2.836	2.787	2.652	2.551	2.533	2.533	2.515	2.55	2.55	2.515	2.48	2.431
YPL122C	0.595	0.63	0.713	0.713	0.713	0.713	0.713	0.713	0.748	0.748	0.748	0.695	0.664	0.748	0.818	1.208	1.208	1.256	1.256	1.256	1.291	1.326	1.343	1.361	1.362	1.362	1.362	1.362	1.278	1.379	1.567	1.637	1.637	1.689	1.689	1.689	1.707	1.76	1.76	1.812	1.843	1.861	1.861	1.861	1.861	1.861	1.861	1.996	2.163
YCR009C	0.79	0.79	0.79	0.728	0.711	0.79	0.79	0.808	0.808	0.839	0.839	0.839	0.839	0.839	0.804	0.804	0.804	0.835	0.835	0.835	0.87	0.87	0.87	0.87	0.87	0.94	0.94	0.94	0.94	0.94	0.94	0.94	0.94	0.94	0.971	1.068	1.366	1.366	1.366	1.366	1.366	1.366	1.415	1.415	1.415	1.463	1.494	1.494	1.543
YDL020C	1.681	1.681	1.716	1.716	1.716	1.716	1.681	1.699	1.65	1.619	1.619	1.654	1.654	1.585	1.585	1.585	1.585	1.65	1.483	1.465	1.465	1.483	1.483	1.448	1.448	1.566	1.602	1.633	1.633	1.629	1.642	1.774	1.709	1.743	1.743	1.743	1.726	1.726	1.698	1.746	1.711	1.711	1.777	1.825	2.187	2.327	2.327	2.327	2.279
YDR077W	0	0	0	0	0	0	0	0	0	0	0	0	0	0	0	0	0	0	0	0	0	0	0	0	0	0	0	0	0	0	0	0	0	0	0	0	0	0	0	0	0	0	0	0	0	0	0	0	0
YGL076C	1.062	1.058	1.058	1.058	1.04	1.04	1.04	1.04	1.04	1.04	1.04	1.04	1.04	1.04	1.04	1.106	1.106	1.088	1.088	1.088	1.088	1.088	1.088	1.123	1.141	1.141	1.141	1.141	1.141	1.141	1.123	1.123	1.057	1.057	1.057	1.057	1.022	1.022	1.022	1.022	1.022	1.022	1.022	1.022	1.022	0.991	0.991	0.891	0.891
YOL096C	1.131	1.131	1.114	1.083	1.083	1.083	0.996	1.044	1.044	1.044	1.079	1.114	1.07	1.052	1.14	1.206	1.242	1.242	1.242	1.242	1.242	1.276	1.276	1.085	1.009	1.155	1.322	1.322	1.437	1.437	1.437	1.468	1.503	1.52	1.604	1.788	1.837	1.854	1.991	2.238	2.238	2.273	2.273	2.308	2.308	2.429	2.429	2.564	2.595
YBR234C	1.547	1.547	1.565	1.565	1.565	1.596	1.614	1.631	1.662	1.662	1.662	1.662	1.662	1.662	1.698	1.698	1.729	1.729	1.729	1.698	1.698	1.698	1.698	1.698	1.698	1.698	1.698	1.698	1.715	1.715	1.781	1.781	1.881	1.881	1.881	1.881	1.881	1.881	1.881	1.881	1.899	1.93	1.93	1.93	1.999	1.999	1.968	1.937	1.937
YNL160W	0.018	0.018	0.018	0.018	0.018	0.018	0.018	0.018	0.018	0.018	0.018	0.018	0.018	0.018	0.018	0.018	0.018	0.018	0.018	0.018	0.018	0.018	0.018	0.018	0.018	0.018	0.018	0.018	0.018	0.018	0.018	0.018	0.018	0.018	0.018	0.018	0.018	0.018	0.018	0.018	0.018	0.018	0.018	0.018	0.018	0.018	0.018	0.018	0.018
YLR215C	0.706	0.706	0.724	0.707	0.787	0.821	0.821	0.939	0.939	0.939	0.939	0.939	0.939	0.939	0.97	0.97	0.97	0.97	0.97	0.97	0.97	0.97	0.97	0.97	0.97	1.018	1.018	1.164	1.265	1.265	1.265	1.265	1.265	1.265	1.283	1.283	1.283	1.283	1.283	1.283	1.283	1.252	1.252	1.252	1.252	1.252	1.252	1.252	1.252
YOL087C	1.684	1.666	1.702	1.724	1.786	1.786	1.786	1.786	1.848	1.848	1.927	1.893	1.858	1.858	1.858	1.858	1.858	1.962	1.962	2.028	2.028	2.143	2.143	2.109	2.109	2.109	2.109	2.143	2.143	2.16	2.16	2.16	2.16	2.16	2.16	2.16	2.16	2.143	2.143	2.143	2.143	2.107	2.107	2.107	2.107	2.125	2.125	2.125	2.125
YHL011C	2.5	2.5	2.5	2.5	2.5	2.517	2.566	2.566	2.566	2.615	2.615	2.615	2.615	2.615	2.615	2.615	2.545	2.545	2.562	2.545	2.545	2.545	2.545	2.545	2.545	2.545	2.531	2.528	2.528	2.497	2.497	2.466	2.466	2.466	2.571	2.637	2.668	2.668	2.699	2.699	2.699	2.699	2.682	2.682	2.682	2.664	2.664	2.602	2.584
YBR214W	1.975	2.009	2.009	2.079	2.132	2.149	2.149	2.149	2.149	2.184	2.184	2.079	2.017	2.034	2.052	2.052	2.07	2.07	2.07	2.07	2.139	2.139	2.104	2.068	2.068	2.068	2.103	2.103	2.103	2.103	2.072	2.072	1.849	1.849	1.815	1.798	1.881	1.881	1.947	1.947	1.947	1.912	1.912	1.912	1.947	1.947	1.929	1.929	1.929
YIL035C	2.68	2.923	2.994	3.059	3.059	3.059	3.09	3.177	3.177	3.208	3.208	3.174	3.139	3.139	3.157	3.222	3.257	3.323	3.323	3.323	3.323	3.354	3.306	3.306	3.275	3.275	3.275	3.257	3.257	3.292	3.292	3.292	3.292	3.292	3.326	3.326	3.344	3.344	3.309	3.309	3.309	3.16	3.143	3.112	3.112	3.112	3.112	3.129	3.146
YDL033C	4.811	4.829	4.829	4.829	4.829	4.829	4.829	4.829	4.829	4.847	4.847	4.777	4.777	4.777	4.777	4.777	4.812	4.812	4.812	4.812	4.812	4.812	4.812	4.812	4.812	4.812	4.812	4.812	4.812	4.812	4.781	4.799	4.75	4.75	4.75	4.75	4.75	4.715	4.715	4.715	4.715	4.715	4.715	4.715	4.715	4.702	4.65	4.65	4.615
YIL096C	0.473	0.473	0.473	0.473	0.473	0.473	0.473	0.473	0.473	0.473	0.473	0.473	0.473	0.473	0.473	0.473	0.411	0.411	0.393	0.393	0.393	0.393	0.393	0.358	0.324	0.306	0.205	0.174	0.156	0.156	0.156	0.156	0.156	0.156	0.156	0.156	0.156	0.156	0.156	0.156	0.156	0.156	0.156	0.156	0.156	0.156	0.156	0.156	0.087
YER093C	1.798	1.781	1.745	1.735	1.717	1.804	1.804	1.891	2.279	2.635	2.666	2.7	2.7	2.731	2.784	2.784	2.784	2.784	2.784	2.784	2.784	2.784	2.638	2.607	2.607	2.607	2.643	3.065	3.065	3.065	3.1	3.135	3.135	3.135	3.118	3.118	3.083	3.135	3.135	3.17	3.17	3.27	3.27	3.253	3.288	3.288	3.319	3.319	3.75
YKL082C	2.67	2.67	2.67	2.652	2.652	2.652	2.652	2.652	2.546	2.481	2.255	2.162	1.973	1.956	1.956	1.89	1.89	1.859	0.986	0.854	0.678	0.678	0.678	0.643	0.643	0.643	0.643	0.612	0.612	0.612	0.612	0.612	0.515	0.515	0.515	0.515	0.515	0.48	0.445	0.445	0.233	0.202	0.167	0.101	0.07	0.07	0.088	0.088	0.088
YER002W	2.69	2.69	2.69	2.69	2.735	2.717	2.717	2.717	2.717	2.717	2.717	2.717	2.582	2.6	2.631	2.631	2.631	2.631	2.631	2.538	2.507	2.507	2.603	2.621	2.687	2.687	2.687	2.687	2.687	2.656	2.621	2.621	2.621	2.621	2.524	2.507	2.507	2.507	2.507	2.41	2.379	2.361	2.361	2.361	2.361	2.361	2.26	2.195	2.195
YOR244W	2.093	2.128	2.128	2.197	2.228	2.228	2.228	2.228	2.267	2.267	2.382	2.43	2.448	2.448	2.448	2.448	2.417	2.417	2.417	2.417	2.417	2.399	2.399	2.399	2.492	2.492	2.492	2.492	2.492	2.492	2.527	2.514	2.514	2.597	2.615	2.632	2.632	2.632	2.632	2.632	2.601	2.601	2.601	2.601	2.601	2.601	2.601	2.619	2.619
YDR248C	0.6	0.648	0.648	0.648	0.614	0.614	0.614	0.679	0.679	0.679	0.679	0.648	0.648	0.617	0.617	0.687	0.687	0.687	0.704	0.704	0.704	0.642	0.642	0.642	0.673	0.691	0.726	0.726	0.76	0.76	0.76	0.76	0.76	0.76	0.805	0.858	0.858	0.858	0.858	0.858	0.858	0.858	0.858	0.858	0.906	0.959	0.959	0.959	0.925
YDL236W	1.04	1.04	1.092	1.162	1.162	1.162	1.197	1.197	1.197	1.197	1.162	1.162	1.162	1.162	1.162	1.162	1.162	1.162	1.162	1.18	1.211	1.264	1.329	1.329	1.347	1.347	1.347	1.347	1.347	1.347	1.347	1.347	1.347	1.347	1.347	1.312	1.312	1.312	1.312	1.312	1.281	1.264	1.264	1.264	1.264	1.264	1.246	1.246	1.246
YER094C	2.421	2.421	2.302	2.253	2.222	2.014	1.927	1.893	1.875	1.875	1.809	1.708	1.69	1.628	1.531	1.497	1.497	1.497	1.497	1.462	1.462	1.427	1.427	1.427	1.194	1.16	1.16	1.16	1.129	1.129	1.098	0.974	0.974	0.425	0.407	0.307	0.272	0.272	0.272	0.272	0.272	0.123	0.088	0.053	0.035	0.035	0.035	0.035	0.035
YDR205W	1.821	1.821	1.79	1.741	1.63	1.543	1.543	1.512	1.512	1.512	1.495	1.477	1.477	1.459	1.389	1.353	1.353	1.384	1.384	1.332	1.332	1.332	1.332	1.401	1.401	1.401	1.118	1.118	1.066	1.101	1.101	1.101	1.083	1.065	1.065	1.065	1.065	1.083	1.1	1.1	1.1	1.1	1.131	1.131	1.131	1.131	1.113	1.144	1.144
YGR280C	1.708	1.708	1.708	1.708	1.708	1.708	1.739	1.739	1.739	1.739	1.739	1.739	1.739	1.721	1.621	1.621	1.621	1.621	1.59	1.59	1.59	1.59	1.541	1.506	1.506	1.506	1.471	1.471	1.471	1.471	1.471	1.405	1.357	1.339	1.339	1.339	1.339	1.339	1.339	1.339	1.339	1.339	1.339	1.339	1.308	1.308	1.29	1.273	1.273
YDR132C	0.457	0.457	0.457	0.457	0.457	0.457	0.457	0.457	0.457	0.457	0.457	0.457	0.457	0.492	0.492	0.492	0.492	0.492	0.492	0.492	0.492	0.492	0.461	0.461	0.461	0.479	0.479	0.479	0.479	0.444	0.444	0.444	0.444	0.444	0.527	0.527	0.527	0.527	0.58	0.58	0.549	0.549	0.549	0.549	0.549	0.514	0.514	0.514	0.514
YJR077C	0.613	0.802	1	1.878	1.878	1.93	1.983	1.983	1.983	1.983	1.983	2.001	2.053	2.053	2.084	2.084	2.084	2.084	2.102	2.102	2.102	2.102	2.102	2.136	2.136	2.22	2.285	2.285	2.285	2.285	2.316	2.316	2.316	2.316	2.316	2.334	2.334	2.352	2.352	2.352	2.386	2.386	2.386	2.456	2.54	2.54	2.54	2.54	2.54
YFL044C	1.667	1.667	1.601	1.601	1.601	1.584	1.584	1.584	1.549	1.549	1.549	1.549	1.483	1.483	1.5	1.469	1.469	1.469	1.469	1.504	1.4	1.4	1.4	1.331	1.331	1.331	1.331	1.229	1.229	1.212	1.177	1.225	1.278	1.278	1.278	1.278	1.278	1.278	1.278	1.278	1.26	1.211	1.111	1.076	1.076	1.09	1.191	1.209	1.209
YNL329C	2.402	2.402	2.402	2.436	2.467	2.467	2.467	2.467	2.467	2.578	2.578	2.578	2.578	2.578	2.578	2.613	2.613	2.613	2.613	2.613	2.613	2.613	2.578	2.617	2.836	2.836	2.836	2.854	2.854	2.854	2.937	3.003	3.069	3.069	3.069	3.069	3.069	3.069	3.034	3.034	3.017	3.017	3.048	3.048	3.048	3.065	3.065	3.1	3.1
YPR010C-A	1.005	1.036	1.036	1.036	1.036	1.071	1.12	1.12	1.12	1.12	1.12	1.12	1.12	1.12	1.089	1.159	1.19	1.19	1.19	1.19	1.19	1.26	1.26	1.295	1.295	1.295	1.295	1.312	1.312	1.312	1.312	1.312	1.312	1.285	1.316	1.385	1.385	1.385	1.416	1.416	1.447	1.447	1.447	1.465	1.548	1.596	1.631	1.631	1.631
YBR009C	0.053	0.053	0.053	0.053	0.035	0.035	0.035	0.035	0.035	0.035	0.035	0.035	0.035	0.035	0.035	0.035	0.035	0.035	0.035	0.035	0.035	0.035	0.035	0.035	0.035	0.035	0.035	0.035	0.035	0.035	0.035	0.035	0	0	0	0	0	0	0	0	0	0	0	0	0	0	0.018	0.018	0.018
YFR005C	4.915	4.915	4.95	4.998	5.029	4.877	4.877	4.859	4.824	4.824	4.859	4.877	4.925	4.925	4.925	4.925	4.925	4.925	4.925	4.973	4.906	4.906	4.906	4.906	4.906	4.906	4.853	4.708	4.656	4.611	4.611	4.611	4.611	4.611	4.628	4.559	4.528	4.528	4.497	4.479	4.479	4.479	4.445	4.445	4.445	4.445	4.445	4.445	4.308
YDR309C	0.035	0	0	0	0	0	0	0	0	0	0	0	0	0	0	0	0	0	0	0	0	0	0	0	0	0	0	0	0	0	0	0	0	0	0	0	0	0	0	0	0	0	0	0	0	0	0	0	0
YOL007C	1.09	1.09	1.125	1.125	1.125	1.125	1.156	1.156	1.156	1.156	1.156	1.156	1.156	1.156	1.221	1.221	1.221	1.221	1.221	1.221	1.221	1.221	1.221	1.221	1.221	1.221	1.221	1.221	1.221	1.221	1.221	1.221	1.221	1.221	1.221	1.221	1.221	1.221	1.221	1.221	1.221	1.221	1.221	1.204	1.204	1.204	1.204	1.169	1.169
YKR071C	0.194	0.194	0.194	0.194	0.194	0.194	0.194	0.194	0.194	0.194	0.176	0.176	0.176	0.176	0.158	0.141	0.141	0.141	0.141	0.141	0.141	0.141	0.141	0.105	0.105	0.105	0.105	0.105	0.105	0.105	0.105	0.088	0.088	0.088	0.088	0.088	0.088	0.088	0.088	0.088	0.088	0.088	0.088	0.088	0.088	0.088	0.088	0.088	0.088
YOL092W	0.692	0.772	0.772	0.772	0.9	0.966	1.001	1.001	1.001	1.018	1.018	1.018	1.049	1.049	1.049	1.049	1.049	1.049	1.018	1.018	1.071	1.071	1.071	1.071	1.071	1.106	1.229	1.229	1.229	1.229	1.247	1.247	1.247	1.247	1.247	1.247	1.247	1.247	1.247	1.247	1.247	1.247	1.247	1.229	1.278	1.278	1.278	1.278	1.278
YIL064W	1.849	1.883	1.883	1.883	1.949	1.931	2.064	2.284	2.284	2.301	2.298	2.351	2.351	2.247	2.278	2.309	2.309	2.392	2.423	2.423	2.441	2.427	2.458	2.458	2.476	2.476	2.494	2.633	2.702	2.702	2.702	2.702	2.945	2.997	2.997	2.997	3.049	3.049	3.049	3.049	3.084	3.118	3.087	3.087	3.122	3.122	3.122	3.122	3.122
YOR281C	2.747	2.747	2.764	2.764	2.764	2.826	2.844	2.915	2.915	2.932	2.95	2.95	2.985	2.985	3.016	3.016	3.016	3.016	3.016	3.016	3.016	2.981	2.981	2.963	2.963	2.998	2.998	2.998	2.998	2.998	3.064	3.064	3.064	3.095	3.095	3.095	3.095	3.095	3.095	3.095	3.095	3.095	3.095	3.112	3.112	3.112	3.112	3.081	3.081
YNR041C	1.4	1.4	1.452	1.466	1.466	1.466	1.466	1.466	1.466	1.466	1.466	1.566	1.597	1.597	1.597	1.597	1.615	1.614	1.614	1.614	1.614	1.698	1.698	1.698	1.802	1.802	1.802	1.698	1.698	1.663	1.663	1.663	1.694	1.712	1.712	1.712	1.712	1.712	1.712	1.712	1.712	1.712	1.712	1.712	1.712	1.694	1.694	1.694	1.694
YDL156W	2.733	2.802	2.82	2.82	2.851	2.834	2.834	2.834	2.834	2.834	2.834	2.834	2.834	2.834	2.834	2.834	2.834	2.834	2.834	2.834	2.834	2.834	2.834	2.816	2.816	2.816	2.834	2.834	2.834	2.834	2.869	2.904	2.904	2.904	2.904	2.904	2.904	2.869	2.869	2.9	2.9	2.9	2.9	2.935	2.935	2.987	3.022	3.022	3.022
YOR023C	1.953	1.953	1.953	2.071	1.992	2.058	2.023	2.085	2.082	2.047	2.047	2.113	2.113	2.113	2.113	2.197	2.315	2.315	2.434	2.434	2.469	2.469	2.399	2.399	2.399	2.368	2.413	2.863	2.846	2.846	2.863	2.863	2.863	2.863	2.863	2.898	2.898	2.933	2.967	2.998	3.154	3.102	3.2	3.2	3.2	3.234	3.234	3.217	3.217
YBL064C	1.583	1.583	1.583	1.583	1.619	1.619	1.619	1.619	1.619	1.584	1.584	1.584	1.584	1.584	1.584	1.584	1.584	1.602	1.602	1.619	1.619	1.619	1.619	1.619	1.619	1.619	1.619	1.619	1.623	1.623	1.623	1.605	1.636	1.636	1.636	1.636	1.671	1.671	1.653	1.543	1.543	1.543	1.543	1.543	1.543	1.543	1.543	1.512	1.338
YCR083W	2.103	2.068	2.051	2.051	2.068	2.068	2.068	2.068	2.068	2.103	2.103	2.103	2.103	2.103	2.121	2.173	2.138	2.138	2.138	2.138	2.04	1.843	1.794	1.745	1.78	1.798	1.732	1.732	1.732	1.732	1.732	1.732	1.714	1.665	1.665	1.665	1.7	1.77	1.752	1.752	1.721	1.721	1.641	1.677	1.625	1.59	1.791	1.826	1.896
YMR310C	1.191	1.256	1.163	0.973	0.858	0.747	0.764	0.817	0.817	0.834	0.834	0.834	0.799	0.764	0.759	0.825	0.891	1.014	1.115	1.115	1.115	1.164	1.244	1.244	1.178	1.209	1.292	1.31	1.31	1.31	1.31	1.31	1.345	1.345	1.362	1.379	1.501	1.466	1.466	1.466	1.414	1.414	1.549	1.549	1.549	1.549	1.549	1.549	1.549
YBL097W	1.118	1.066	1.066	1.048	0.996	0.996	1.062	1.238	1.506	1.506	1.537	1.537	1.537	1.63	1.63	1.775	1.775	1.775	1.806	1.806	1.789	1.789	1.851	1.851	1.781	1.781	1.75	1.75	1.719	1.719	1.553	1.553	1.553	1.553	1.553	1.553	1.522	1.518	1.553	1.553	1.649	1.833	1.899	1.899	1.899	1.966	1.966	1.966	1.966
YDR520C	4.214	4.214	4.25	4.267	4.267	4.267	4.267	4.267	4.267	4.215	4.25	4.25	4.281	4.281	4.299	4.299	4.348	4.348	4.348	4.348	4.348	4.348	4.348	4.348	4.348	4.348	4.348	4.379	4.396	4.427	4.445	4.498	4.498	4.498	4.498	4.463	4.432	4.432	4.432	4.432	4.449	4.449	4.449	4.449	4.449	4.449	4.449	4.449	4.449
YNL298W	1.231	1.249	1.283	1.249	1.249	1.249	1.249	1.249	1.249	1.249	1.249	1.249	1.249	1.249	1.266	1.253	1.253	1.253	1.253	1.253	1.253	1.253	1.271	1.271	1.271	1.271	1.271	1.271	1.271	1.271	1.271	1.302	1.302	1.302	1.302	1.249	1.249	1.231	1.231	1.249	1.249	1.249	1.249	1.249	1.179	1.162	1.176	1.158	1.158
YDR057W	2.481	2.515	2.648	2.648	2.648	2.648	3.116	3.116	3.068	3.068	3.05	3.085	3.203	3.203	3.237	3.273	3.273	3.304	3.238	3.238	3.322	3.287	3.253	3.27	3.27	3.371	3.354	3.416	3.416	3.433	3.433	3.433	3.368	3.368	3.368	3.368	3.368	3.368	3.337	3.337	3.337	3.337	3.319	3.319	3.253	3.235	3.203	3.203	3.239
YMR089C	2.635	2.652	2.756	2.774	2.857	2.857	2.958	2.927	2.961	2.961	2.996	2.996	2.996	3.031	3.031	3.031	2.982	2.982	3.013	3.469	3.469	3.469	3.829	3.86	3.909	4.086	4.667	5.12	5.12	5.186	5.239	5.34	5.374	5.374	5.409	5.427	5.51	5.579	5.78	5.929	5.96	5.96	6.096	6.096	6.131	6.131	6.166	6.166	6.262
YNL191W	0.114	0.114	0.114	0.114	0.114	0.114	0.114	0.114	0.114	0.114	0.114	0.114	0.114	0.114	0.114	0.114	0.114	0.114	0.083	0.083	0.083	0.083	0.083	0.083	0.083	0.066	0.066	0.066	0.066	0.066	0.035	0.035	0.035	0.035	0.035	0.035	0.035	0.035	0.035	0.035	0.035	0.035	0.035	0.035	0.035	0.035	0.035	0.035	0.035
YGR232W	7.09	7.09	7.09	7.09	7.124	7.124	7.124	7.124	7.04	6.974	6.974	6.939	6.939	6.97	7.006	7.006	7.006	7.024	6.958	6.958	6.941	6.91	6.875	6.84	6.788	6.801	6.801	6.801	6.801	6.801	6.801	6.801	6.801	6.621	6.621	6.555	6.524	6.437	6.437	5.889	5.554	5.328	5.165	5.103	5.103	5.072	5.072	5.002	4.968
YPR166C	1.006	1.054	1.068	1.221	1.221	1.221	1.27	1.27	1.235	1.217	1.217	1.217	1.117	1.152	1.187	1.329	1.329	1.329	1.329	1.36	1.391	1.391	1.391	1.373	1.373	1.321	1.321	1.338	1.356	1.374	1.457	1.523	1.621	1.726	1.744	1.744	1.744	1.744	1.823	1.823	1.789	1.789	1.789	1.789	1.824	1.824	1.877	1.877	1.877
YML107C	1.002	1.036	1.071	1.133	1.133	1.133	1.133	1.168	1.168	1.168	1.168	1.168	1.199	1.199	1.199	1.199	1.199	1.199	1.199	1.199	1.199	1.23	1.313	1.313	1.406	1.406	1.406	1.406	1.406	1.406	1.406	1.406	1.406	1.406	1.406	1.406	1.406	1.406	1.406	1.406	1.406	1.406	1.388	1.388	1.388	1.388	1.388	1.388	1.388
YNL056W	1.377	1.377	1.377	1.377	1.377	1.377	1.377	1.377	1.329	1.329	1.329	1.293	1.183	1.134	1.134	1.134	1.134	1.134	1.134	1.134	1.134	1.134	1.134	1.099	1.03	0.977	0.977	0.877	0.877	0.877	0.877	0.877	0.877	0.846	0.846	0.846	0.846	0.846	0.846	0.846	0.846	0.811	0.78	0.78	0.78	0.78	0.78	0.78	0.749
YNL307C	13.286	13.373	13.373	13.373	13.477	13.512	13.512	13.512	13.463	13.463	13.463	13.463	13.379	13.379	13.514	13.514	13.479	13.479	13.479	13.462	13.396	13.396	13.378	13.347	13.364	13.364	13.364	13.33	13.33	13.33	13.33	13.312	13.26	13.26	13.26	13.26	13.224	13.087	13.021	13.003	13.003	12.613	12.56	12.56	12.543	12.543	12.543	12.459	12.424
YLR191W	0.737	0.768	0.786	0.786	0.817	0.817	0.817	0.817	0.817	0.782	0.817	0.817	0.817	0.817	0.817	0.817	0.817	0.848	0.817	0.817	0.817	0.799	0.817	0.817	0.817	0.817	0.817	0.817	0.817	0.817	0.817	0.817	0.848	0.879	0.809	0.809	0.809	0.809	0.809	0.809	0.792	0.823	0.823	0.823	0.823	0.823	0.823	0.823	0.805
YNL218W	9.995	10.029	10.06	9.995	9.995	10.03	10.096	10.127	10.197	10.232	10.232	10.232	10.232	10.232	10.267	10.267	10.267	10.249	10.249	10.228	10.263	10.281	10.142	10.142	10.142	10.173	10.093	10.062	10.062	10.062	10.062	10.062	10.062	10.062	10.062	10.062	10.062	10.062	10.062	10.062	10.062	10.062	9.962	9.719	9.379	9.379	9.246	9.246	9.127
YBL104C	0.131	0.224	0.317	0.317	0.317	0.283	0.283	0.283	0.283	0.283	0.283	0.283	0.283	0.283	0.283	0.283	0.283	0.283	0.283	0.283	0.314	0.314	0.314	0.348	0.348	0.348	0.348	0.383	0.414	0.414	0.414	0.414	0.476	0.476	0.476	0.476	0.511	0.476	0.476	0.476	0.476	0.476	0.476	0.476	0.476	0.476	0.476	0.476	0.476
YHR050W	2.09	2.125	2.125	2.125	2.125	2.09	2.09	2.09	2.152	2.152	2.152	2.152	2.152	2.152	2.187	2.204	2.204	2.204	2.186	2.186	2.204	2.204	2.204	2.204	2.221	2.221	2.221	2.221	2.221	2.117	2.117	2.117	2.152	2.121	2.103	1.989	1.989	1.989	1.989	2.059	2.077	2.094	2.13	2.13	2.112	2.13	2.13	2.13	2.13
YIL112W	2.151	2.151	2.12	2.12	2.085	2.085	2.134	2.183	2.217	2.217	2.235	2.288	2.424	2.424	2.424	2.442	2.442	2.46	2.556	2.556	2.525	2.525	2.525	2.525	2.525	2.525	2.54	2.589	2.589	2.624	2.624	2.624	2.624	2.624	2.642	2.642	2.642	2.642	2.673	2.651	2.704	2.704	2.669	2.669	2.669	2.669	2.669	2.62	2.62
YGL006W	0.738	0.738	0.738	0.738	0.707	0.707	0.707	0.676	0.641	0.672	0.61	0.61	0.61	0.61	0.61	0.61	0.61	0.61	0.579	0.513	0.513	0.513	0.513	0.482	0.482	0.482	0.482	0.482	0.482	0.482	0.482	0.42	0.42	0.42	0.386	0.386	0.386	0.386	0.386	0.32	0.338	0.338	0.338	0.338	0.338	0.338	0.355	0.355	0.355
YBR296C	0.104	0.104	0.104	0.104	0.104	0.135	0.153	0.187	0.187	0.187	0.187	0.187	0.187	0.187	0.187	0.187	0.187	0.187	0.187	0.187	0.187	0.205	0.205	0.205	0.205	0.205	0.205	0.205	0.205	0.205	0.205	0.205	0.205	0.205	0.205	0.205	0.205	0.205	0.205	0.205	0.205	0.205	0.205	0.205	0.205	0.205	0.205	0.223	0.223
YPL100W	1.588	1.623	1.675	1.675	1.675	1.711	1.728	1.746	1.729	1.747	1.795	1.795	1.795	1.795	1.795	1.795	1.795	1.795	1.795	1.795	1.761	1.761	1.761	1.761	1.761	1.778	1.778	1.778	1.778	1.778	1.778	1.778	1.76	1.729	1.747	1.747	1.816	1.969	1.969	1.969	1.969	1.969	1.969	1.969	2.074	2.092	2.092	2.092	2.092
YDL088C	2.159	2.194	2.225	2.225	2.256	2.335	2.422	2.492	2.492	2.492	2.527	2.527	2.527	2.527	2.527	2.562	2.562	2.593	2.593	2.61	2.576	2.593	2.593	2.593	2.628	2.628	2.663	2.663	2.663	2.663	2.663	2.632	2.632	2.697	2.715	2.68	2.729	2.791	2.791	2.822	2.937	2.955	2.885	2.885	2.885	2.885	2.885	2.885	2.885
YPL029W	0.7	0.7	0.7	0.666	0.666	0.666	0.596	0.582	0.582	0.582	0.582	0.582	0.582	0.582	0.6	0.582	0.582	0.582	0.582	0.613	0.534	0.534	0.534	0.516	0.498	0.463	0.459	0.459	0.495	0.565	0.583	0.601	0.618	0.654	0.654	0.654	0.654	0.654	0.654	0.654	0.685	0.716	0.716	0.716	0.716	0.716	0.716	0.716	0.716
YNL311C	2.179	2.196	2.186	2.287	2.287	2.287	2.336	2.34	2.374	2.458	2.458	2.458	2.427	2.458	2.506	2.492	2.557	2.619	2.636	2.689	2.619	2.637	2.672	2.672	2.638	2.638	2.638	2.638	2.638	2.638	2.638	2.69	2.672	2.672	2.707	2.707	2.773	2.773	2.53	2.53	2.53	2.53	2.53	2.503	2.503	2.467	2.433	2.433	2.467
YOR175C	1.625	1.625	1.625	1.66	1.731	1.986	2.494	2.494	2.494	2.494	2.525	2.574	2.626	2.626	2.626	2.626	2.626	2.766	2.766	3.044	3.212	3.229	3.229	3.278	3.375	3.375	3.375	3.375	3.375	3.455	3.455	3.49	3.49	3.556	3.556	3.556	3.556	3.556	3.556	3.556	3.556	3.556	3.556	3.556	3.587	3.587	3.552	3.729	3.917
YGL110C	3.224	3.224	3.224	3.224	3.189	3.238	3.238	3.273	3.291	3.291	3.187	3.187	3.187	3.187	3.187	3.187	3.033	2.918	2.918	2.918	2.918	2.936	2.936	3.001	2.984	2.9	2.866	2.883	2.852	2.852	2.883	2.883	2.883	2.852	2.852	2.852	2.883	2.883	2.883	2.814	2.814	2.814	2.814	2.634	2.533	2.533	2.529	2.564	2.595
YER155C	5.328	5.297	5.297	5.263	5.241	5.275	5.31	5.292	5.292	5.292	5.292	5.292	5.191	5.191	5.191	5.191	5.191	5.191	5.191	5.125	5.09	5.003	5.003	5.003	5.003	5.003	4.985	4.985	4.95	4.95	4.95	4.919	4.919	4.919	4.885	4.885	4.867	4.836	4.638	4.555	4.485	4.485	4.335	4.3	4.3	4.3	4.3	4.3	4.3
YOR035C	3.072	3.072	3.121	3.125	3.125	3.107	3.107	3.107	3.09	3.09	3.228	3.228	3.228	3.228	3.228	3.263	3.263	3.267	3.148	3.13	3.174	3.174	3.239	3.301	3.319	3.319	3.319	3.319	3.368	3.334	3.334	3.334	3.334	3.334	3.334	3.334	3.334	3.334	3.382	3.382	3.382	3.382	3.4	3.435	3.435	3.417	3.417	3.486	3.504
YKR049C	0.07	0.088	0.088	0.088	0.088	0.088	0.088	0.088	0.088	0.088	0.088	0.122	0.122	0.122	0.122	0.122	0.122	0.122	0.122	0.122	0.122	0.122	0.122	0.122	0.122	0.122	0.122	0.122	0.122	0.122	0.122	0.122	0.122	0.122	0.122	0.171	0.189	0.189	0.189	0.189	0.189	0.189	0.241	0.241	0.259	0.259	0.293	0.293	0.324
YPL024W	0.119	0.119	0.119	0.119	0.119	0.119	0.119	0.119	0.154	0.154	0.189	0.189	0.189	0.189	0.189	0.189	0.189	0.189	0.189	0.189	0.189	0.189	0.189	0.189	0.189	0.189	0.189	0.189	0.189	0.189	0.189	0.189	0.189	0.189	0.171	0.189	0.171	0.171	0.171	0.189	0.189	0.206	0.206	0.206	0.206	0.241	0.241	0.272	0.272
YJL133W	0.356	0.356	0.356	0.321	0.321	0.29	0.29	0.29	0.259	0.259	0.224	0.224	0.224	0.193	0.193	0.193	0.193	0.193	0.193	0.193	0.193	0.193	0.162	0.162	0.18	0.18	0.18	0.18	0.18	0.18	0.18	0.18	0.18	0.145	0.145	0.145	0.145	0.145	0.145	0.145	0.145	0.145	0.145	0.145	0.145	0.145	0.145	0.145	0.145
YFL031W	3.439	3.439	3.391	3.391	3.356	3.325	3.325	3.325	3.307	3.259	3.259	3.259	3.259	3.228	3.228	3.228	3.192	3.096	3.096	2.928	2.797	2.762	2.762	2.762	2.762	2.762	2.731	2.665	2.647	2.647	2.612	2.612	2.612	2.206	1.696	1.603	1.43	1.412	1.377	1.377	1.377	1.377	1.377	1.113	1.113	1.113	1.113	1.113	1.082
YNL224C	2.874	2.892	2.892	2.892	2.923	3.086	3.055	3.09	3.09	3.108	3.327	3.667	3.799	3.799	3.917	3.917	3.952	3.983	3.983	3.983	4.106	4.194	4.194	4.194	4.159	4.225	4.295	4.295	4.295	4.295	4.295	4.295	4.344	4.41	4.41	4.41	4.41	4.41	4.41	4.479	4.479	4.545	4.611	4.611	4.694	4.712	4.712	4.712	4.712
YHR142W	1.021	1.021	1.021	1.021	1.021	0.986	0.986	0.986	0.986	0.986	0.986	0.986	0.986	0.986	0.986	0.934	0.868	0.868	0.868	0.868	0.868	0.868	0.833	0.816	0.785	0.754	0.754	0.754	0.754	0.719	0.719	0.719	0.719	0.719	0.719	0.684	0.684	0.605	0.57	0.57	0.57	0.57	0.57	0.57	0.552	0.518	0.518	0.518	0.518
YCR067C	0.706	0.706	0.675	0.71	0.745	0.779	0.814	0.814	0.675	0.675	0.675	0.675	0.675	0.675	0.675	0.675	0.627	0.596	0.596	0.596	0.596	0.596	0.63	0.63	0.63	0.613	0.613	0.613	0.526	0.526	0.543	0.543	0.574	0.605	0.654	0.654	0.685	0.751	0.782	0.782	0.782	0.782	0.782	0.782	0.782	0.782	0.751	0.734	0.734
YKL039W	2.442	2.442	2.504	2.692	2.692	2.741	2.741	2.741	2.741	2.776	2.776	2.776	2.932	2.981	3.242	3.277	3.277	3.277	3.396	4.161	4.161	4.21	4.395	4.395	4.412	4.618	5.36	5.654	5.654	5.654	5.654	5.672	5.672	5.772	5.772	5.772	5.909	5.909	6.006	6.006	6.006	6.006	6.006	6.006	6.024	6.072	6.072	6.103	6.138
YLR150W	0	0	0	0	0	0	0	0	0	0	0	0	0	0	0	0	0	0	0	0	0	0	0	0	0	0	0	0	0	0	0	0	0	0	0	0	0	0	0	0	0	0	0	0	0	0	0	0	0
YKR087C	1.18	1.215	1.215	1.197	1.197	1.197	1.18	1.18	1.078	1.082	1.06	1.091	1.091	1.091	1.091	1.161	1.161	1.178	1.227	1.192	1.192	1.192	1.192	1.144	1.144	1.144	1.178	1.178	1.161	1.192	1.192	1.052	1.087	1.149	1.149	1.149	1.149	1.114	1.101	1.066	1.066	1.066	1.066	1.066	1.066	1.084	1.066	1.084	1.171
YER055C	0.479	0.479	0.479	0.479	0.496	0.527	0.527	0.527	0.527	0.527	0.527	0.527	0.527	0.527	0.527	0.527	0.527	0.527	0.527	0.527	0.527	0.527	0.527	0.527	0.527	0.527	0.527	0.527	0.527	0.527	0.527	0.527	0.527	0.527	0.527	0.527	0.527	0.527	0.527	0.527	0.527	0.527	0.527	0.527	0.527	0.479	0.479	0.479	0.479
YGR229C	2.878	2.896	2.896	3.062	3.027	3.027	2.891	2.843	3.216	3.45	3.45	3.534	3.534	3.64	3.658	3.658	3.689	3.689	3.824	3.824	3.855	3.908	3.908	3.96	3.929	3.894	3.776	3.992	3.961	4.026	4.127	4.197	4.197	4.215	4.303	4.337	4.368	4.386	4.386	4.404	4.404	4.452	4.483	4.553	4.418	4.418	4.418	4.487	4.487
YDR087C	2.827	2.827	2.827	2.858	3.044	3.128	3.193	3.193	3.193	3.193	3.193	3.159	3.269	3.453	3.62	3.62	3.62	3.651	3.651	3.651	3.651	3.651	3.651	3.651	3.651	3.651	3.651	3.651	3.648	3.679	3.679	3.679	3.713	3.748	3.748	3.748	3.748	3.73	3.748	3.748	3.783	3.779	3.675	3.675	3.675	3.675	3.675	3.675	3.657
YOR171C	2.639	2.639	2.603	2.634	2.67	2.801	2.801	2.801	2.801	2.801	2.801	2.801	2.832	2.832	2.894	2.894	2.912	2.912	2.912	2.912	2.824	2.824	2.824	2.824	2.824	2.824	2.842	2.842	2.876	2.876	2.876	2.876	2.876	2.859	2.893	2.893	2.911	2.876	2.876	2.845	2.845	2.814	2.814	2.783	2.752	2.857	2.892	2.909	2.909
YNL021W	4.387	4.387	4.422	4.422	4.439	4.439	4.474	4.474	4.474	4.474	4.456	4.491	4.491	4.526	4.526	4.46	4.46	4.46	4.46	4.46	4.46	4.46	4.46	4.495	4.495	4.464	4.498	4.498	4.498	4.498	4.533	4.533	4.533	4.533	4.533	4.533	4.502	4.502	4.502	4.502	4.502	4.502	4.502	4.502	4.502	4.502	4.502	4.502	4.502
YGL128C	3.447	3.43	3.43	3.43	3.482	3.5	3.5	3.5	3.5	3.5	3.5	3.5	3.447	3.447	3.483	3.483	3.545	3.593	3.593	3.593	3.593	3.593	3.611	3.646	3.646	3.646	3.646	3.646	3.646	3.646	3.646	3.646	3.646	3.646	3.628	3.628	3.628	3.597	3.597	3.597	3.597	3.597	3.513	3.425	3.407	3.407	3.407	3.407	3.407
YBR059C	0.873	0.908	0.78	0.745	0.748	0.748	0.779	0.789	0.869	0.869	0.938	0.956	0.956	0.956	0.938	0.907	0.859	0.859	0.956	1.124	1.124	1.124	1.124	1.124	1.124	1.107	1.138	1.19	1.169	1.607	1.656	1.656	1.674	1.977	2.379	2.379	2.396	2.458	2.458	2.494	2.595	2.612	2.745	2.763	2.811	2.811	2.811	2.943	2.943
YMR164C	2.726	2.757	2.805	2.885	2.885	2.885	2.885	2.955	3.07	3.153	3.219	3.219	3.219	3.219	3.219	3.188	3.268	3.413	3.413	3.641	3.641	3.675	3.675	3.693	3.742	3.742	3.773	3.773	3.79	3.826	3.826	3.857	3.909	3.909	3.961	3.961	3.961	3.992	4.062	4.062	4.097	4.097	4.097	4.097	4.097	4.097	4.132	4.132	4.132
YBL055C	0.321	0.321	0.303	0.303	0.303	0.303	0.285	0.285	0.285	0.254	0.254	0.206	0.24	0.24	0.271	0.271	0.271	0.271	0.271	0.271	0.271	0.271	0.271	0.271	0.271	0.271	0.271	0.271	0.271	0.271	0.271	0.271	0.271	0.271	0.271	0.271	0.271	0.271	0.271	0.236	0.236	0.236	0.201	0.201	0.201	0.201	0.201	0.201	0.201
YDR123C	4.998	4.998	4.998	4.998	4.998	4.998	4.981	4.981	4.981	4.981	4.981	4.95	4.811	4.742	4.359	4.175	4.012	3.978	3.995	3.995	3.995	4.013	3.947	3.947	3.947	3.947	3.909	3.742	3.742	3.711	3.711	3.402	3.205	3.077	3.042	2.876	2.827	2.757	2.757	2.726	2.66	2.66	1.905	1.905	1.174	1.077	1.077	1.024	0.905
YNL283C	2.746	2.662	2.543	2.508	2.508	2.455	2.455	2.455	2.424	2.424	2.183	2.183	1.917	1.817	1.817	1.693	1.693	0.8	0.544	0.224	0.206	0.206	0.206	0.206	0.206	0.206	0.206	0.175	0.119	0.101	0.101	0.101	0.101	0.101	0.101	0.101	0.101	0.101	0.101	0.101	0.101	0.101	0.101	0.101	0.101	0.101	0.101	0.119	0.119
YAL033W	2.835	2.804	2.804	2.804	2.866	2.848	2.848	2.848	2.848	2.813	2.849	2.72	2.686	2.637	2.637	2.509	2.589	2.571	2.571	2.571	2.571	2.554	2.571	2.506	2.506	2.54	2.628	2.589	2.558	2.558	2.558	2.558	2.558	2.558	2.558	2.558	2.558	2.589	2.54	2.54	2.54	2.54	2.54	2.505	2.366	2.38	2.262	2.262	2.262
YHR101C	6.302	6.302	6.355	6.794	6.794	6.847	7.042	7.042	7.143	7.143	7.143	7.143	7.21	7.275	7.364	7.65	7.65	7.716	7.905	7.905	7.941	8.131	8.401	8.401	8.435	8.466	8.466	8.435	8.401	8.432	8.484	8.502	9.165	9.196	9.297	9.297	9.297	9.297	9.297	9.297	9.266	9.297	9.297	9.297	9.297	9.297	9.297	9.182	9.133
YDL208W	4.316	4.316	4.316	4.316	4.316	4.316	4.263	4.263	4.263	4.246	4.246	4.228	4.228	4.197	4.197	4.197	4.197	4.197	4.179	4.179	4.179	4.148	4.131	4.131	4.131	4.131	4.131	4.131	4.131	4.131	4.131	4.131	4.131	4.131	4.131	4.06	3.99	3.99	3.955	3.955	3.854	3.801	3.801	3.801	3.801	3.801	3.767	3.767	3.405
YKR003W	3.09	3.09	3.09	3.09	3.09	3.155	3.155	3.186	3.186	3.186	3.186	3.186	3.186	3.186	3.186	3.186	3.217	3.321	3.352	3.352	3.352	3.37	3.408	3.408	3.457	3.457	3.457	3.457	3.457	3.492	3.492	3.492	3.492	3.492	3.492	3.492	3.492	3.492	3.492	3.575	3.575	3.61	3.61	3.61	3.61	3.61	3.61	3.561	3.561
YOL114C	2.335	2.177	2.124	2.142	2.142	2.142	2.142	2.142	2.124	2.107	2.142	2.142	2.16	2.239	2.27	2.27	2.253	2.2	2.248	2.248	2.248	2.318	2.335	2.335	2.335	2.335	2.266	2.284	2.218	2.218	2.104	2.104	2.104	1.87	1.905	1.957	2.006	2.023	2.09	2.09	2.107	2.143	2.408	2.488	2.454	2.454	2.454	2.454	2.523
YKL007W	0.066	0.084	0.084	0.084	0.084	0.102	0.102	0.102	0.102	0.102	0.102	0.102	0.102	0.102	0.102	0.102	0.102	0.084	0.084	0.084	0.084	0.084	0.084	0.084	0.084	0.084	0.084	0.084	0.084	0.084	0.115	0.115	0.115	0.115	0.115	0.115	0.115	0.097	0.097	0.097	0.097	0.097	0.097	0.097	0.097	0.097	0.097	0.097	0.097
YGL098W	4.712	4.641	4.61	4.593	4.575	4.464	4.464	4.191	4.191	4.191	4.191	4.173	4.155	4.12	4.071	3.867	3.867	3.77	3.77	3.635	3.635	3.249	3.249	3.249	3.218	2.726	2.572	2.476	2.406	2.406	2.406	2.406	2.406	2.406	1.93	1.93	1.775	1.692	1.246	1.246	1.215	1.18	1.18	0.778	0.458	0.579	0.562	0.562	0.562
YJR044C	0.215	0.215	0.233	0.233	0.233	0.233	0.233	0.233	0.202	0.202	0.22	0.237	0.286	0.321	0.321	0.321	0.401	0.401	0.47	0.47	0.501	0.501	0.501	0.501	0.501	0.501	0.501	0.484	0.484	0.484	0.536	0.536	0.536	0.571	0.571	0.571	0.588	0.588	0.588	0.588	0.606	0.606	0.637	0.668	0.668	0.668	0.668	0.668	0.668
YFL001W	2.4	2.435	2.435	2.369	2.369	2.403	2.421	2.421	2.629	2.914	3.082	3.175	3.175	3.194	3.194	3.281	3.281	3.281	3.263	3.329	3.36	3.339	3.339	3.339	3.339	3.374	3.374	3.374	3.427	3.26	3.26	3.291	3.291	3.291	3.273	3.273	3.273	3.256	3.304	3.304	3.339	3.357	3.357	3.357	3.308	3.259	3.33	3.33	3.33
YGR096W	2.392	2.392	2.392	2.472	2.472	2.525	2.542	2.542	2.542	2.542	2.542	2.542	2.542	2.542	2.542	2.542	2.542	2.542	2.542	2.542	2.542	2.542	2.542	2.525	2.525	2.525	2.49	2.525	2.577	2.682	2.682	2.844	2.844	2.858	2.875	2.875	2.875	2.875	2.941	2.976	2.976	2.976	2.976	2.976	2.889	2.889	2.889	2.889	2.851
YMR117C	3.309	3.309	3.309	3.309	3.309	3.275	3.293	3.293	3.328	3.328	3.681	3.712	3.73	3.73	3.73	3.779	3.779	3.81	3.81	3.841	3.889	3.924	3.955	3.955	3.955	3.973	4.004	4.021	4.021	4.021	4.021	4.021	4.021	3.99	3.99	3.99	3.99	3.99	3.99	3.99	3.956	3.921	3.921	3.921	3.921	3.921	3.939	3.939	3.939
YLR295C	0.34	0.34	0.358	0.375	0.375	0.406	0.406	0.424	0.49	0.49	0.591	0.591	0.591	0.591	0.591	0.591	0.591	0.591	0.591	0.591	0.591	0.591	0.591	0.591	0.66	0.66	0.66	0.66	0.66	0.625	0.625	0.625	0.66	0.66	0.66	0.66	0.66	0.66	0.66	0.66	0.691	0.691	0.691	0.691	0.691	0.691	0.691	0.656	0.687
YKL046C	0.101	0.101	0.101	0.101	0.153	0.189	0.22	0.22	0.22	0.22	0.22	0.22	0.22	0.307	0.307	0.307	0.307	0.307	0.307	0.408	0.444	0.54	0.659	0.659	0.752	0.752	0.839	0.839	0.839	0.839	0.839	0.839	0.839	0.978	1.101	1.101	1.101	1.101	1.101	1.118	1.229	1.756	1.756	1.854	1.888	1.924	1.924	1.989	1.989
YHR117W	5.472	4.838	4.889	4.893	4.876	4.692	4.692	4.231	4.213	4.179	3.306	3.32	3.267	3.316	3.49	3.438	3.438	3.424	3.545	3.699	3.733	3.764	3.764	3.799	3.799	3.817	3.817	3.817	3.782	3.817	3.835	3.835	3.8	3.818	3.818	3.818	3.769	3.734	3.734	3.716	3.712	3.708	3.691	3.691	3.708	3.691	3.629	3.542	3.525
YLR448W	0.018	0	0	0	0	0	0	0	0	0	0	0	0	0	0	0	0	0	0	0	0	0	0	0	0	0	0	0	0	0	0	0	0	0	0	0	0	0	0	0	0	0	0	0	0	0	0	0	0
YHR193C	5.476	5.529	5.494	5.512	5.777	5.777	5.673	5.796	6.06	6.078	6.213	6.213	6.444	6.524	6.819	7.022	7.039	7.123	7.123	7.123	7.154	7.154	7.224	7.293	7.293	7.293	7.293	7.293	7.328	7.328	7.328	7.468	7.857	7.857	7.875	7.989	8.041	8.19	8.19	8.19	8.156	8.121	8.139	8.139	8.139	8.139	8.139	8.103	8.139
YGR172C	3.951	3.986	3.986	4.004	4.038	4.038	4.108	4.177	4.212	4.345	4.481	4.516	4.516	4.547	4.591	4.626	4.688	4.841	4.894	5.172	5.38	5.411	5.495	5.65	5.65	5.765	5.765	5.783	5.92	5.92	6.418	6.418	6.436	6.471	6.471	6.505	6.505	6.505	6.505	6.505	6.505	6.505	6.523	6.554	6.554	6.554	6.572	6.572	6.572
YHR072W	1.38	1.416	1.416	1.416	1.451	1.451	1.451	1.451	1.451	1.451	1.469	1.469	1.649	1.649	1.9	1.931	1.949	1.966	1.966	1.966	1.966	1.966	1.966	1.966	1.918	1.918	1.918	1.918	1.918	1.918	1.9	1.9	1.949	2.046	2.046	2.046	2.046	2.046	2.046	1.98	1.962	1.962	1.962	1.962	1.98	1.98	1.98	1.98	1.98
YHR016C	2.091	2.091	2.091	2.091	2.091	2.091	2.091	2.136	2.251	2.428	2.428	2.462	2.462	2.559	2.625	2.643	2.661	2.661	2.696	2.762	3.276	3.612	3.612	3.63	3.647	3.731	3.933	3.951	3.951	3.982	3.982	3.982	3.982	4.048	4.048	4.048	4.048	4.079	4.145	4.18	4.245	4.263	4.246	4.317	4.334	4.352	4.352	4.387	4.435
YDR204W	1.621	1.604	1.621	1.559	1.559	1.594	1.629	1.646	1.646	1.633	1.633	1.651	1.633	1.716	1.685	1.685	1.685	1.685	1.668	1.716	1.716	1.584	1.601	1.57	1.588	1.626	1.657	1.92	1.92	1.92	1.92	1.92	1.92	2.017	1.999	1.999	1.999	1.999	1.995	1.995	1.995	1.964	1.995	2.043	2.497	2.698	2.729	2.829	2.829
YNL164C	4.171	4.361	4.378	4.378	4.378	4.413	4.448	4.448	4.417	4.417	4.417	4.452	4.487	4.556	4.556	4.574	4.694	4.742	4.778	4.778	4.778	4.778	4.778	4.778	4.931	5.066	5.066	5.115	5.115	5.115	5.115	5.115	5.115	5.115	5.132	5.132	5.132	5.132	5.132	5.163	5.063	5.063	5.063	5.028	5.028	5.028	5.028	5.028	5.028
YML035C	6.669	6.687	6.6	6.635	6.635	6.617	6.617	6.63	6.723	6.689	6.689	6.723	6.723	6.723	6.723	6.689	6.689	6.636	6.636	6.689	6.689	6.689	6.671	6.671	6.566	6.566	6.566	6.566	6.549	6.514	6.514	6.514	6.514	6.483	6.483	6.483	6.483	6.312	6.26	6.242	6.242	6.242	6.242	6.242	6.242	6.242	6.193	6.228	6.193
YPL119C	3.395	3.592	3.592	3.662	3.764	4.094	4.094	4.129	4.129	4.129	4.129	4.129	4.129	4.129	4.129	4.181	4.181	4.181	4.181	4.147	4.147	4.147	4.147	4.112	4.112	4.112	4.112	4.112	4.094	4.094	4.094	4.094	4.094	4.094	4.077	4.077	4.059	4.059	4.059	4.059	4.059	4.059	4.059	4.059	4.059	4.059	4.024	3.955	3.955
YLR139C	2.883	2.949	3.053	3.053	3.102	3.102	3.102	3.102	3.102	3.102	3.102	3.136	3.136	3.189	3.189	3.206	3.36	3.528	4.533	4.533	4.568	4.568	4.637	4.637	4.707	4.742	4.861	4.861	4.861	4.861	4.861	4.895	4.895	4.895	4.895	4.926	4.961	5.01	5.141	5.312	5.312	5.312	5.312	5.347	5.347	5.622	5.622	5.639	5.639
YCR017C	0.391	0.391	0.391	0.391	0.391	0.391	0.391	0.391	0.391	0.391	0.36	0.36	0.36	0.339	0.339	0.339	0.339	0.339	0.37	0.37	0.37	0.339	0.339	0.339	0.339	0.339	0.339	0.339	0.339	0.339	0.308	0.308	0.308	0.342	0.342	0.404	0.404	0.404	0.404	0.404	0.404	0.404	0.404	0.404	0.404	0.373	0.373	0.373	0.391
YNR040W	4.024	4.024	4.108	4.108	4.121	4.121	4.121	4.121	4.121	4.104	4.104	4.135	4.135	4.135	4.135	4.117	4.099	4.064	4.113	4.214	4.399	4.399	4.399	4.434	4.434	4.434	4.434	4.452	4.452	4.452	4.452	4.486	4.486	4.486	4.424	4.424	4.424	4.424	4.424	4.39	4.372	4.372	4.372	4.372	4.288	4.288	4.288	4.288	4.288
YGR146C-A	0.198	0.198	0.198	0.198	0.198	0.198	0.198	0.198	0.198	0.198	0.198	0.198	0.198	0.198	0.198	0.198	0.198	0.167	0.167	0.167	0.167	0.167	0.167	0.167	0.167	0.167	0.167	0.167	0.167	0.167	0.167	0.167	0.167	0.167	0.167	0.167	0.167	0.167	0.167	0.119	0.119	0.119	0.119	0.119	0.119	0.119	0.119	0.119	0.119
YMR242C	0.479	0.479	0.479	0.462	0.431	0.431	0.431	0.431	0.316	0.28	0.249	0.249	0.249	0.249	0.249	0.249	0.249	0.249	0.249	0.184	0.114	0.097	0.097	0.097	0.097	0.097	0.097	0.097	0.097	0.097	0.097	0.097	0.097	0.097	0.097	0.097	0.035	0.035	0	0	0	0	0	0	0	0	0	0	0
YDL025C	4.596	4.733	4.733	4.764	4.764	4.764	4.764	4.764	4.764	4.764	4.782	4.782	4.782	4.782	4.782	4.813	4.879	4.949	5.018	5.018	5.053	5.053	5.053	5.017	5.104	5.121	5.121	5.152	5.17	5.188	5.084	5.084	5.084	5.084	5.084	5.053	5.053	5.053	5.053	5.084	5.101	5.101	5.067	5.05	5.05	5.05	5.019	5.019	4.966
YGR055W	0	0	0	0	0	0	0	0	0	0	0	0	0	0	0	0	0	0	0	0	0	0	0	0	0	0	0	0	0	0	0	0	0	0	0	0	0	0	0	0	0.018	0.018	0.018	0.018	0.018	0.018	0.018	0.018	0.018
YDL217C	2.328	2.311	2.346	2.315	2.315	2.315	2.28	2.421	2.571	2.66	2.792	2.792	2.792	2.826	2.826	2.809	2.826	2.861	2.896	2.896	2.913	2.913	3.866	3.866	3.831	3.796	3.748	3.748	3.831	3.813	3.813	3.817	3.869	3.917	3.935	3.953	3.953	3.953	3.953	3.953	3.953	3.953	3.953	3.935	4.006	4.006	4.04	4.076	4.076
YGL236C	0.035	0.035	0.035	0.035	0.035	0.035	0.035	0.053	0.053	0.053	0.053	0.053	0.053	0.053	0.053	0.053	0.053	0.053	0.053	0.053	0.053	0.053	0.053	0.053	0.053	0.053	0.053	0.053	0.053	0.053	0.053	0.053	0.053	0.053	0.053	0.053	0.053	0.053	0.053	0.088	0.088	0.088	0.088	0.088	0.088	0.088	0.088	0.088	0.088
YPL012W	3.993	3.993	4.01	4.01	4.01	4.319	4.319	4.319	4.319	4.319	4.319	4.319	4.301	4.283	4.252	4.02	3.989	3.989	4.02	4.104	4.153	4.153	4.153	4.153	4.118	4.118	4.118	4.136	4.136	4.136	4.136	4.136	4.136	4.136	4.136	3.817	3.782	3.689	3.654	3.689	3.685	3.685	3.703	3.668	3.686	3.686	3.686	3.624	3.624
YIL078W	7.58	7.619	7.619	7.619	7.505	7.456	7.39	7.39	7.39	7.39	7.39	7.39	7.39	7.372	7.372	7.372	7.341	7.341	7.341	7.341	7.31	7.31	7.187	7.169	7.031	7.013	5.787	5.265	5.027	5.027	4.405	3.959	3.788	3.788	3.407	3.407	3.275	3.241	3.1	3.003	2.933	2.832	2.832	2.832	2.798	2.533	2.414	2.348	2.279
YMR228W	1.682	1.682	1.682	1.682	1.682	1.682	1.682	1.783	1.734	1.734	1.716	1.883	1.945	1.944	2.014	2.014	2.045	2.045	2.045	2.16	2.343	2.52	2.624	2.641	2.641	2.676	2.676	2.72	2.72	2.72	2.72	2.72	2.72	2.703	2.703	2.703	2.734	2.765	2.799	2.834	2.917	2.983	2.983	3.049	3.149	3.18	3.18	3.18	3.211
YDR348C	1.848	1.848	1.848	1.848	1.879	1.879	1.862	1.862	1.862	1.862	1.862	1.614	1.399	1.301	1.232	1.232	1.232	1.214	1.214	1.214	1.214	1.214	1.214	1.214	1.245	1.338	1.338	1.321	1.321	1.338	1.338	1.338	1.338	1.338	1.338	1.286	1.286	1.286	1.286	1.286	1.286	1.268	1.268	1.286	1.251	1.251	1.251	1.22	1.22
YBR233W-A	0.576	0.541	0.541	0.541	0.523	0.558	0.509	0.509	0.575	0.575	0.606	0.654	0.654	0.654	0.654	0.654	0.654	0.654	0.654	0.654	0.623	0.605	0.605	0.605	0.605	0.605	0.574	0.574	0.574	0.574	0.574	0.61	0.623	0.685	0.685	0.65	0.65	0.748	0.748	0.748	0.765	0.796	0.796	0.796	0.796	0.814	0.814	0.832	0.902
YPL203W	0.621	0.621	0.655	0.655	0.655	0.673	0.638	0.638	0.638	0.638	0.603	0.621	0.621	0.621	0.621	0.621	0.621	0.603	0.603	0.603	0.603	0.603	0.603	0.603	0.585	0.585	0.585	0.585	0.551	0.52	0.52	0.52	0.52	0.52	0.484	0.484	0.484	0.571	0.571	0.602	0.602	0.602	0.602	0.602	0.602	0.585	0.585	0.619	0.619
YKL023W	4.947	4.947	4.93	4.93	4.881	4.798	4.745	4.745	4.745	4.371	4.371	3.919	3.84	3.84	3.84	3.531	3.632	3.614	3.614	3.583	3.583	3.053	2.89	2.912	2.912	2.912	3.109	3.286	3.286	3.234	3.234	3.234	3.234	3.252	3.199	3.199	3.199	3.208	3.173	3.173	2.985	2.853	2.917	3.253	3.319	3.319	3.354	3.561	3.547
YDL177C	5.508	5.539	5.592	5.592	5.627	5.627	5.696	5.727	5.758	5.758	5.81	5.779	5.762	5.796	6.139	6.746	6.878	6.982	7.114	7.334	7.369	7.369	7.386	7.417	7.417	7.47	7.47	7.47	7.636	7.91	8.06	8.393	8.428	8.428	8.445	8.563	8.563	8.629	8.647	8.752	8.982	9.154	9.206	9.206	9.206	9.206	9.241	9.241	9.241
YPL009C	3.837	3.837	3.837	3.837	3.889	4.104	4.152	4.48	4.48	4.48	4.48	4.48	4.497	4.533	4.55	4.55	4.55	4.55	4.55	4.55	4.55	4.55	4.55	4.519	4.519	4.519	4.519	4.519	4.519	4.519	4.519	4.519	4.537	4.489	4.489	4.489	4.489	4.489	4.489	4.489	4.489	4.489	4.458	4.44	4.44	4.44	4.44	4.44	4.44
YOR002W	0.4	0.4	0.4	0.448	0.448	0.448	0.448	0.448	0.448	0.466	0.466	0.466	0.466	0.466	0.466	0.528	0.51	0.584	0.602	0.602	0.602	0.602	0.602	0.602	0.602	0.602	0.602	0.602	0.571	0.571	0.571	0.571	0.571	0.571	0.571	0.724	0.724	0.724	0.755	0.773	0.773	0.773	0.773	0.724	0.724	0.759	0.759	0.759	0.759
YGR080W	1.434	1.469	1.469	1.5	1.482	1.482	1.544	1.544	1.544	1.544	1.544	1.562	1.562	1.58	1.611	1.611	1.628	1.628	1.663	1.681	1.681	1.698	1.734	1.734	1.782	1.782	1.782	1.782	1.782	1.782	1.782	1.782	1.844	1.844	1.844	1.844	1.81	1.81	1.81	1.81	1.81	1.81	1.81	1.775	1.706	1.706	1.706	1.706	1.706
YOR086C	0.083	0.083	0.083	0.083	0.083	0.083	0.083	0.083	0.083	0.083	0.083	0.083	0.083	0.083	0.101	0.101	0.101	0.101	0.101	0.101	0.101	0.101	0.101	0.101	0.101	0.101	0.101	0.101	0.101	0.101	0.101	0.101	0.101	0.101	0.101	0.101	0.101	0.101	0.101	0.101	0.101	0.101	0.101	0.101	0.101	0.101	0.101	0.101	0.101
YGL211W	1.364	1.382	1.347	1.347	1.347	1.347	1.347	1.344	1.326	1.326	1.308	1.476	1.476	1.476	1.476	1.494	1.459	1.459	1.459	1.49	1.459	1.459	1.494	1.563	1.563	1.581	1.722	1.722	1.722	1.722	1.722	1.722	1.722	1.722	1.722	1.722	1.722	1.722	1.722	1.722	1.722	1.722	1.722	1.722	1.722	1.722	1.722	1.722	1.722
YJR083C	1.985	2.019	1.936	2.094	2.077	2.077	2.077	2.077	2.246	2.436	2.471	2.708	2.708	2.725	2.774	2.774	2.874	2.874	2.95	3.02	3.24	3.258	3.227	3.258	3.24	3.389	3.455	3.486	3.733	3.733	3.92	3.92	3.902	3.986	3.986	3.986	4.101	4.101	4.168	4.234	4.234	4.234	4.234	4.234	4.234	4.272	4.272	4.317	4.317
YJL014W	2.381	2.416	2.451	2.451	2.451	2.521	2.521	2.639	2.674	2.674	2.674	2.674	2.674	2.674	2.674	2.612	2.643	2.625	2.625	2.625	2.66	2.625	2.594	2.594	2.594	2.594	2.625	2.625	2.625	2.625	2.625	2.625	2.591	2.591	2.56	2.56	2.56	2.56	2.56	2.542	2.524	2.524	2.493	2.445	2.392	2.339	2.339	2.339	2.339
YLR386W	4.419	4.419	4.592	4.526	4.403	4.235	4.022	3.991	3.991	3.838	3.789	3.736	3.553	3.522	3.522	3.573	3.388	3.388	3.186	3.086	2.566	2.413	2.343	2.374	2.225	2.308	2.39	2.608	2.639	2.639	2.639	2.56	2.666	2.617	2.648	2.599	2.612	2.701	2.666	2.767	2.767	2.854	2.889	2.84	2.858	2.788	2.788	2.708	2.84
YKL135C	4.476	4.476	4.476	4.511	4.563	4.647	4.873	4.873	4.977	5.246	5.264	5.368	5.368	5.403	5.403	5.403	5.403	5.403	5.437	5.437	5.455	5.455	5.504	5.587	5.587	6.134	6.2	6.284	6.284	6.284	6.284	6.284	6.284	6.354	6.372	6.372	6.406	6.406	6.455	6.455	6.49	6.49	6.608	6.625	6.678	6.678	6.678	6.678	6.678
YDR224C	0.28	0.329	0.447	0.447	0.447	0.447	0.447	0.447	0.447	0.447	0.447	0.447	0.447	0.412	0.412	0.412	0.43	0.43	0.395	0.395	0.364	0.364	0.347	0.347	0.347	0.347	0.347	0.347	0.347	0.347	0.347	0.347	0.347	0.347	0.347	0.347	0.378	0.378	0.378	0.378	0.378	0.378	0.378	0.378	0.378	0.378	0.378	0.378	0.378
YKL033W	1.562	1.562	1.562	1.562	1.615	1.584	1.522	1.522	1.535	1.535	1.535	1.38	1.315	1.287	1.349	1.485	1.485	1.485	1.485	1.433	1.402	1.438	1.438	1.438	1.455	1.696	1.696	1.696	1.696	1.696	1.661	1.661	1.661	1.679	1.679	1.679	1.731	1.7	1.682	1.648	1.648	1.648	1.648	1.717	1.651	1.651	1.805	2.059	2.464
YBR115C	1.655	1.655	1.655	1.638	1.62	1.62	1.62	1.506	1.329	1.295	1.444	1.444	1.444	1.444	1.426	1.426	1.377	1.276	1.192	1.193	1.193	1.193	1.162	1.162	1.127	1.127	1.127	1.127	1.127	1.127	1.127	1.127	1.161	1.109	1.127	1.061	1.061	0.992	0.992	0.974	0.886	0.921	0.855	0.855	0.855	0.855	0.79	0.79	0.741
YOR362C	0.049	0.049	0.049	0.083	0.083	0.083	0.083	0.083	0.083	0.083	0.083	0.083	0.083	0.083	0.083	0.083	0.083	0.083	0.118	0.118	0.118	0.118	0.153	0.153	0.153	0.153	0.153	0.153	0.153	0.153	0.153	0.153	0.153	0.153	0.153	0.153	0.153	0.153	0.153	0.153	0.153	0.153	0.153	0.205	0.24	0.24	0.24	0.24	0.288
YNL121C	5.114	4.969	4.836	4.731	4.678	4.678	4.537	4.356	4.233	3.955	3.871	3.857	3.76	3.707	3.673	3.638	3.603	3.568	3.537	3.519	3.502	3.502	3.467	3.396	3.348	3.348	3.208	3.08	2.841	2.792	2.792	2.775	2.775	2.775	2.775	2.74	2.74	2.722	2.722	2.349	2.349	2.269	2.269	2.269	2.269	2.084	2.049	2.049	1.962
YLR126C	4.888	4.954	4.954	4.972	4.989	5.223	5.223	5.275	5.275	5.376	5.376	5.34	5.407	5.442	5.676	5.76	5.76	5.76	5.76	5.76	5.76	5.791	5.976	6.107	6.125	6.125	6.159	6.159	6.159	6.159	6.177	6.128	6.128	6.128	6.128	6.128	6.216	6.344	6.344	6.414	6.448	6.483	6.5	6.482	6.465	6.43	6.43	6.465	6.518
YBR088C	1.488	1.47	1.452	1.379	1.379	1.577	1.577	1.577	1.577	1.577	1.577	1.639	1.639	1.639	1.639	1.639	1.701	1.701	1.701	1.732	1.732	1.732	1.767	1.767	1.767	1.767	1.767	1.767	1.767	1.767	1.815	1.815	1.784	1.784	1.784	1.784	1.815	1.815	1.815	1.815	1.815	1.833	1.833	1.833	1.833	1.833	1.833	1.833	1.632
YBR235W	2.358	2.358	2.393	2.393	2.393	2.393	2.393	2.445	2.532	2.532	2.532	2.532	2.532	2.55	2.584	2.615	2.615	2.615	2.615	2.615	2.615	2.615	2.615	2.615	2.615	2.615	2.615	2.615	2.615	2.615	2.633	2.633	2.633	2.633	2.598	2.598	2.598	2.598	2.598	2.633	2.633	2.633	2.668	2.668	2.668	2.668	2.668	2.637	2.602
YPL267W	0.696	0.696	0.696	0.696	0.696	0.696	0.696	0.731	0.811	0.811	0.811	0.811	0.824	0.824	0.824	0.824	0.855	0.855	0.855	0.873	0.838	0.856	0.887	0.887	0.987	0.987	0.987	0.987	0.987	0.987	0.987	0.987	0.987	0.987	0.987	0.987	1.022	1.022	1.022	1.022	1.022	1.022	1.022	1.022	1.022	1.004	1.035	1.035	1.035
YDR173C	2.003	2.02	2.003	2.003	2.003	2.065	2.065	2.185	2.286	2.286	2.303	2.303	2.321	2.321	2.321	2.466	2.466	2.466	2.484	2.502	2.502	2.519	2.485	2.537	2.599	2.599	2.599	2.599	2.617	2.63	2.612	2.578	2.543	2.543	2.543	2.525	2.525	2.525	2.525	2.525	2.525	2.522	2.522	2.491	2.491	2.456	2.456	2.456	2.456
YDL045W-A	2.211	2.211	2.211	2.211	2.211	2.29	2.29	2.29	2.29	2.29	2.29	2.273	2.273	2.273	2.307	2.307	2.29	2.203	2.203	2.234	2.234	2.265	2.265	2.265	2.282	2.282	2.3	2.3	2.3	2.3	2.318	2.352	2.352	2.37	2.37	2.37	2.37	2.352	2.352	2.352	2.273	2.29	2.193	2.193	2.224	2.255	2.224	2.224	2.224
YDR004W	0.546	0.546	0.58	0.58	0.546	0.546	0.546	0.546	0.563	0.581	0.678	0.747	0.747	0.747	0.747	0.778	0.778	0.778	0.778	0.778	0.778	0.809	0.809	0.809	0.809	0.827	0.844	0.844	0.844	0.862	0.862	0.897	0.897	0.897	0.897	0.95	0.95	0.95	0.95	0.95	1.002	1.002	1.002	1.002	1.002	1.002	1.002	1.002	1.002
YNL063W	0.493	0.493	0.493	0.462	0.462	0.427	0.427	0.427	0.409	0.343	0.325	0.325	0.325	0.325	0.325	0.325	0.325	0.294	0.294	0.294	0.294	0.281	0.281	0.281	0.281	0.246	0.246	0.181	0.181	0.181	0.181	0.132	0.132	0.132	0.132	0.132	0.132	0.232	0.232	0.232	0.232	0.232	0.232	0.232	0.232	0.232	0.25	0.25	0.25
YCR094W	0.367	0.367	0.367	0.367	0.336	0.336	0.336	0.336	0.336	0.336	0.336	0.336	0.367	0.367	0.367	0.367	0.367	0.367	0.367	0.367	0.367	0.367	0.367	0.367	0.367	0.367	0.367	0.367	0.367	0.367	0.367	0.367	0.367	0.367	0.367	0.367	0.367	0.367	0.367	0.367	0.384	0.384	0.384	0.384	0.384	0.384	0.384	0.384	0.384
YOL089C	2.084	2.084	2.19	2.19	2.541	2.541	2.576	2.598	2.744	2.81	2.942	2.942	2.942	2.942	2.942	2.99	3.021	3.057	3.088	3.088	3.088	3.105	3.123	3.123	3.123	3.123	3.123	3.123	3.105	3.105	3.105	3.088	3.088	3.136	3.136	3.136	3.136	3.171	3.171	3.171	2.942	2.876	2.841	2.841	2.859	2.859	2.89	2.89	2.89
YGR168C	5.019	5.019	4.897	4.879	4.897	4.976	5.043	5.043	5.043	4.977	4.977	4.942	4.942	4.925	4.907	4.907	4.907	4.803	4.803	4.521	4.108	3.94	3.94	3.94	3.887	3.817	3.671	3.584	3.461	3.399	3.399	3.417	3.386	3.386	3.337	3.337	3.337	3.25	3.25	3.181	3.181	2.945	2.861	2.861	2.896	2.865	2.834	2.834	2.803
YNL006W	0.243	0.243	0.243	0.243	0.243	0.243	0.243	0.243	0.243	0.243	0.243	0.212	0.181	0.181	0.181	0.181	0.133	0.133	0.133	0.133	0.133	0.133	0.133	0.102	0.102	0.084	0.084	0.084	0.084	0.084	0.084	0.084	0.084	0.084	0.084	0.084	0.084	0.084	0.084	0.084	0.084	0.084	0.084	0.084	0.084	0.084	0.066	0.066	0.066
YHR013C	0.176	0.176	0.312	0.33	0.458	0.458	0.458	0.458	0.458	0.458	0.458	0.458	0.458	0.458	0.524	0.558	0.589	0.659	0.659	0.659	0.677	0.73	0.792	0.792	0.792	0.792	0.792	0.792	0.792	0.823	0.858	0.858	0.858	0.858	0.858	0.889	0.889	0.889	0.889	0.889	0.889	0.889	0.889	0.889	0.889	0.889	0.889	0.889	0.889
YER180C-A	0.08	0.049	0.049	0.177	0.226	0.226	0.226	0.257	0.257	0.257	0.257	0.257	0.257	0.291	0.309	0.309	0.309	0.309	0.309	0.327	0.358	0.358	0.358	0.358	0.358	0.476	0.494	0.494	0.494	0.494	0.494	0.512	0.529	0.529	0.529	0.578	0.578	0.578	0.578	0.578	0.609	0.609	0.609	0.609	0.609	0.609	0.609	0.64	0.64
YML072C	2.689	2.689	2.72	2.733	2.817	3.056	3.16	3.16	3.16	3.16	3.195	3.195	3.213	3.195	3.23	3.23	3.177	3.211	3.295	3.327	3.41	3.41	3.376	3.376	3.376	3.359	3.359	3.272	3.337	3.452	3.452	3.452	3.452	3.452	3.452	3.452	3.452	3.486	3.539	3.452	3.434	3.434	3.434	3.434	3.503	3.503	3.503	3.503	3.503
YGL228W	3.197	3.166	3.069	3.118	3.118	3.118	3.118	2.955	2.862	2.876	2.912	2.877	2.877	2.877	2.877	2.908	2.808	2.808	2.808	2.79	2.71	2.87	3.278	3.278	3.937	3.955	3.972	3.972	4.006	4.006	3.975	3.94	4.076	4.058	4.075	3.97	3.97	3.682	3.813	3.791	4.078	4.268	4.268	4.268	4.299	5.404	5.508	5.648	5.759
YBR080C	2.493	2.493	2.493	2.493	2.493	2.524	2.524	2.506	2.524	2.462	2.413	2.413	2.413	2.413	2.396	2.396	2.396	2.396	2.396	2.396	2.396	2.396	2.396	2.361	2.361	2.361	2.361	2.361	2.33	2.33	2.33	2.33	2.194	2.163	2.061	2.061	2.061	2.061	2.03	1.925	1.925	1.855	1.838	1.82	1.82	1.82	1.705	1.735	1.718
YGL187C	0.523	0.523	0.523	0.523	0.523	0.554	0.523	0.523	0.523	0.523	0.523	0.523	0.523	0.523	0.506	0.506	0.54	0.54	0.576	0.576	0.576	0.576	0.576	0.576	0.545	0.545	0.545	0.545	0.545	0.545	0.545	0.545	0.545	0.545	0.514	0.514	0.514	0.514	0.514	0.514	0.514	0.514	0.479	0.479	0.479	0.444	0.444	0.444	0.444
YIR025W	2.715	2.746	2.613	2.649	2.666	2.649	2.697	2.715	2.697	2.715	2.733	2.702	2.671	2.671	2.671	2.671	2.671	2.653	2.653	2.684	2.753	2.753	2.632	2.632	2.632	2.469	2.433	2.433	2.399	2.025	1.875	1.84	1.84	1.84	1.695	1.55	1.399	1.399	1.5	1.552	1.649	1.667	1.754	1.865	1.865	1.958	2.089	2.089	2.089
YNL273W	0.76	0.76	0.778	0.76	0.725	0.725	0.725	0.725	0.725	0.725	0.725	0.725	0.818	0.902	0.981	1.114	1.36	1.36	1.36	1.36	1.36	1.36	1.36	1.36	1.36	1.395	1.413	1.413	1.413	1.413	1.413	1.466	1.636	1.636	1.654	1.654	1.685	1.685	1.75	1.75	1.768	1.901	1.901	1.901	1.901	1.901	1.901	1.901	1.901
YDR208W	2.959	2.384	2.265	2.247	2.164	2.129	2.129	1.906	1.906	0.756	0.615	0.48	0.462	0.462	0.462	0.462	0.31	0.275	0.244	0.209	0.209	0.14	0.14	0.071	0.071	0.071	0.071	0.071	0.053	0.035	0.035	0.035	0.035	0.035	0.035	0.035	0.035	0.035	0.035	0.035	0.035	0.035	0.035	0.035	0.035	0.035	0.035	0.035	0.035
YDR394W	2.099	2.099	2.068	2.068	2.113	2.192	2.39	2.39	2.39	2.39	2.39	2.39	2.421	2.386	2.386	2.386	2.386	2.386	2.386	2.386	2.352	2.386	2.386	2.386	2.386	2.334	2.299	2.299	2.299	2.299	2.299	2.33	2.33	2.33	2.299	2.299	2.299	2.246	2.229	2.263	2.281	2.343	2.343	2.343	2.343	2.343	2.343	2.343	2.343
YJL122W	5.154	5.137	5.119	5.101	5.101	5.101	5.07	5.074	5.074	5.074	5.056	4.942	4.924	4.959	4.959	4.977	4.977	4.977	4.942	4.924	4.924	4.959	4.994	4.994	4.91	4.875	4.857	4.857	4.857	4.875	4.875	4.875	4.875	4.773	4.742	4.742	4.707	4.707	4.725	4.725	4.725	4.725	4.707	4.689	4.689	4.689	4.574	4.557	4.453
YHR008C	0.515	0.515	0.515	0.515	0.515	0.515	0.515	0.515	0.515	0.515	0.515	0.515	0.515	0.515	0.515	0.515	0.515	0.484	0.484	0.484	0.484	0.484	0.484	0.484	0.484	0.484	0.484	0.484	0.484	0.484	0.484	0.484	0.484	0.484	0.484	0.484	0.484	0.484	0.484	0.436	0.436	0.436	0.418	0.418	0.418	0.418	0.418	0.418	0.366
YLR074C	0.383	0.383	0.383	0.383	0.383	0.383	0.383	0.383	0.366	0.366	0.366	0.348	0.348	0.348	0.348	0.348	0.348	0.348	0.348	0.348	0.348	0.348	0.348	0.348	0.348	0.33	0.33	0.33	0.33	0.33	0.33	0.361	0.361	0.361	0.361	0.361	0.361	0.361	0.327	0.327	0.327	0.327	0.327	0.327	0.327	0.327	0.327	0.327	0.327
YCR093W	4.142	4.142	4.142	4.142	4.142	4.142	4.142	4.142	4.142	4.142	4.142	4.142	4.142	4.142	4.142	4.16	4.16	4.16	4.16	4.142	4.09	4.094	4.094	4.111	4.08	4.15	4.15	4.167	4.198	4.251	4.251	4.251	4.251	4.251	4.251	4.251	4.251	4.251	4.216	4.216	4.198	4.198	4.164	4.164	4.128	4.128	4.066	4.049	4.049
YBR106W	0.423	0.423	0.423	0.392	0.392	0.392	0.392	0.392	0.392	0.339	0.308	0.277	0.242	0.242	0.242	0.242	0.242	0.242	0.242	0.159	0.159	0.159	0.097	0.097	0.097	0.066	0.066	0.066	0.066	0.066	0.066	0.066	0.066	0.066	0.066	0.066	0.066	0.066	0.066	0.035	0.035	0.035	0.035	0.035	0.035	0.035	0.035	0.035	0.035
YAL023C	1.184	1.149	1.149	1.167	1.167	1.167	1.167	1.167	1.167	1.167	1.167	1.167	1.167	1.167	1.149	1.149	1.087	1.087	1.07	1.052	1.052	1.052	1.052	1.052	1.052	1.052	1.017	1.017	1.017	1.017	1.017	1.017	1.017	1.017	1	1	1	1	0.933	0.881	0.881	0.881	0.881	0.881	0.881	0.881	0.881	0.881	0.912
YNL090W	0.906	0.906	0.906	0.906	0.906	0.941	0.941	0.941	0.972	0.972	0.972	0.972	1.006	1.006	1.006	0.958	0.975	0.993	0.993	0.993	0.993	0.993	0.993	0.993	0.993	1.073	1.059	1.059	1.059	1.059	1.059	1.059	1.059	1.059	0.994	0.994	0.994	0.994	0.994	0.994	0.994	0.994	0.994	0.994	0.994	0.976	1.011	1.063	1.063
YDL190C	4.682	4.682	4.713	4.814	4.796	4.796	4.765	4.8	4.782	4.782	4.782	4.782	4.782	4.782	4.782	4.782	4.782	4.782	4.782	4.782	4.782	4.799	4.799	4.799	4.768	4.768	4.768	4.75	4.733	4.733	4.733	4.733	4.733	4.733	4.733	4.309	4.291	4.291	4.291	4.273	4.138	4.121	3.628	3.037	2.807	2.585	2.567	2.602	2.536
YMR318C	0.684	0.684	0.684	0.684	0.684	0.684	0.684	0.684	0.684	0.684	0.684	0.684	0.684	0.684	0.684	0.684	0.684	0.684	0.684	0.684	0.684	0.684	0.684	0.666	0.631	0.597	0.628	0.662	0.693	0.693	0.759	0.759	0.759	0.759	0.759	0.759	0.759	0.777	0.777	0.794	0.794	0.794	0.812	0.812	0.812	0.812	0.812	0.812	0.746
YAL017W	1.705	1.792	1.774	1.739	1.757	1.757	1.757	1.708	1.656	1.656	1.691	1.691	1.691	1.691	1.691	1.691	1.691	1.691	1.691	1.704	1.704	1.704	1.704	1.704	1.704	1.704	1.704	1.704	1.673	1.673	1.673	1.673	1.673	1.673	1.708	1.708	1.708	1.708	1.708	1.624	1.624	1.624	1.624	1.624	1.624	1.607	1.593	1.593	1.593
YNL058C	4.991	4.402	4.402	3.508	3.393	3.213	3.213	3.213	3.179	2.932	2.827	2.809	2.74	2.771	2.771	2.709	2.678	2.678	2.556	2.371	2.371	2.354	2.354	2.173	2.124	2.055	1.743	1.655	1.585	1.289	0.834	0.72	0.616	0.633	0.633	0.633	0.633	0.668	0.668	0.637	0.606	0.606	0.588	0.588	0.47	0.452	0.417	0.42	0.42
YDR062W	1.466	1.466	1.497	1.497	1.324	1.324	1.324	1.306	1.306	1.254	1.254	1.254	1.095	1.077	1.095	1.095	1.095	1.06	1.06	1.06	1.06	1.06	1.06	0.941	0.826	0.79	0.755	0.755	0.706	0.675	0.806	0.806	0.806	0.806	0.806	0.788	0.788	0.771	0.788	0.824	0.876	0.876	0.876	0.876	0.894	0.828	0.828	0.877	0.877
YBR058C	8.407	8.101	8.101	7.472	6.907	6.84	6.938	6.938	6.938	6.938	6.938	6.802	6.337	5.981	5.911	5.911	5.911	5.911	5.858	5.606	5.473	5.437	5.389	5.42	5.319	5.385	5.381	5.381	5.35	5.381	5.381	4.277	3.196	3.116	3.116	2.539	2.309	2.277	2.308	2.392	2.392	2.44	2.427	2.396	2.532	2.559	2.559	2.836	2.836
YGL209W	0.509	0.509	0.526	0.544	0.544	0.544	0.526	0.557	0.575	0.725	0.777	0.777	0.795	0.795	0.864	0.961	0.961	0.961	0.961	0.961	0.961	0.943	1.04	1.071	1.071	1.071	1.071	1.089	1.089	1.141	1.141	1.141	1.141	1.357	1.514	1.584	1.584	1.601	1.654	1.654	1.654	1.654	1.654	1.654	1.654	1.654	1.654	1.654	1.654
YNL261W	2.053	2.087	2.118	2.149	2.167	2.167	2.167	2.167	2.167	2.167	2.167	2.167	2.25	2.25	2.303	2.303	2.303	2.334	2.334	2.351	2.386	2.386	2.404	2.452	2.452	2.452	2.47	2.47	2.47	2.47	2.47	2.47	2.47	2.47	2.47	2.47	2.47	2.47	2.47	2.47	2.536	2.536	2.57	2.57	2.57	2.536	2.536	2.536	2.536
YNL279W	1.988	1.988	1.988	1.988	1.971	1.971	1.971	1.97	1.97	1.918	1.966	1.966	1.984	1.935	1.953	1.953	1.918	1.762	1.762	1.762	1.731	1.731	1.696	1.696	1.709	1.709	1.74	1.709	1.709	1.844	1.792	1.739	1.677	1.677	1.677	1.659	1.659	1.659	1.659	1.659	1.659	1.69	1.624	1.672	1.672	1.69	1.69	1.708	1.708
YLR353W	1.307	1.307	1.342	1.355	1.368	1.404	1.488	1.554	1.554	1.554	1.651	1.733	1.817	1.851	1.921	1.921	1.903	1.903	1.785	1.785	1.754	1.754	1.65	1.65	1.668	1.668	1.668	1.668	1.668	1.65	1.65	1.632	1.632	1.632	1.632	1.615	1.549	1.562	1.624	1.624	1.624	1.624	1.66	1.624	1.624	1.624	1.558	1.523	1.523
YKL191W	10.969	10.582	10.414	10.33	10.312	10.33	10.299	10.264	10.162	10.18	10.078	10.078	9.978	9.947	9.929	9.828	9.797	9.744	9.524	9.424	9.274	9.103	8.936	8.922	8.504	8.35	8.35	7.543	7.274	7.274	7.222	7.222	7.222	7.222	7.169	7.1	7.034	7	7	6.833	6.815	6.642	6.611	6.611	6.531	6.531	6.497	6.497	4.348
YGR083C	0.684	0.684	0.684	0.635	0.648	0.648	0.679	0.679	0.679	0.679	0.679	0.648	0.679	0.728	0.728	0.728	0.759	0.759	0.79	0.79	0.79	0.79	0.79	0.79	0.808	0.76	0.76	0.875	0.892	0.892	0.892	0.927	0.927	0.927	0.927	0.927	0.927	0.927	0.927	0.927	0.927	0.927	0.927	0.962	0.962	0.962	0.979	0.979	0.91
YPR098C	1.315	1.315	1.315	1.315	1.315	1.315	1.315	1.28	1.263	1.315	1.315	1.346	1.346	1.346	1.412	1.394	1.412	1.412	1.412	1.412	1.412	1.412	1.447	1.416	1.416	1.434	1.451	1.451	1.538	1.539	1.622	1.622	1.709	1.709	1.745	1.745	1.71	1.728	1.728	1.78	1.78	1.78	1.797	1.797	1.828	1.828	1.828	1.828	1.828
YDR357C	4.526	4.509	4.613	4.666	4.666	4.7	4.7	4.7	4.665	4.643	4.643	4.678	4.678	4.678	4.678	4.713	4.682	4.612	4.577	4.56	4.512	4.512	4.546	4.546	4.335	4.339	4.286	4.356	4.26	4.329	4.311	4.214	4.165	4.21	4.044	3.995	3.995	3.89	3.89	3.89	3.89	3.789	3.841	3.23	3.421	3.334	3.592	4.1	4.03
YHR144C	0.149	0.149	0.149	0.149	0.149	0.18	0.229	0.229	0.229	0.229	0.229	0.229	0.229	0.198	0.198	0.198	0.198	0.198	0.198	0.198	0.229	0.229	0.277	0.344	0.344	0.344	0.344	0.344	0.344	0.344	0.361	0.361	0.397	0.397	0.397	0.397	0.397	0.397	0.4	0.4	0.4	0.366	0.366	0.4	0.4	0.4	0.4	0.4	0.366
YCL059C	1.535	1.57	1.674	1.674	1.674	1.797	1.797	1.797	1.797	2.013	2.013	2.182	2.435	2.435	2.453	2.453	2.453	2.453	2.471	2.488	2.664	2.734	2.734	2.751	2.751	2.751	2.751	2.751	2.751	2.751	2.703	2.703	2.737	2.755	2.755	2.804	2.804	2.838	2.838	2.873	2.842	2.842	2.842	2.842	2.842	3.05	3.085	3.085	3.102
YGR104C	0.326	0.344	0.41	0.41	0.564	0.582	0.609	0.609	0.609	0.627	0.613	0.613	0.717	0.717	0.748	0.748	0.783	0.783	0.783	0.866	1.068	1.244	1.403	1.403	1.421	1.604	1.604	1.622	1.622	1.653	1.82	1.838	1.838	1.873	1.873	1.873	1.908	1.908	1.908	1.908	1.908	1.908	1.908	1.926	1.926	1.926	1.96	1.991	2.378
YJR110W	1.011	1.011	1.011	1.011	0.976	0.976	0.976	0.976	0.976	0.976	0.976	0.923	0.923	0.923	0.892	0.861	0.861	0.861	0.861	0.83	0.796	0.796	0.796	0.796	0.796	0.747	0.747	0.747	0.747	0.747	0.712	0.712	0.681	0.65	0.619	0.619	0.619	0.619	0.619	0.619	0.65	0.935	1.015	1.098	1.098	1.098	1.129	1.16	1.209
YLR175W	2.161	2.161	2.161	2.161	2.077	2.077	2.028	1.9	1.931	1.914	1.813	1.813	1.813	1.813	1.813	1.813	1.813	1.813	1.619	1.619	1.637	1.672	1.637	1.874	1.874	1.874	1.927	1.829	2.056	2.039	1.942	1.942	1.942	1.942	1.925	1.872	1.872	1.872	1.854	1.691	1.73	1.891	2.357	2.95	2.95	3.188	3.206	3.285	3.268
YER164W	1.828	1.828	1.828	1.859	1.859	1.841	1.841	1.841	1.841	1.841	1.841	1.841	1.841	1.775	1.775	1.775	1.775	1.775	1.806	1.837	1.837	1.803	1.803	1.803	1.767	1.75	1.784	1.784	1.784	1.784	1.736	1.736	1.736	1.736	1.736	1.705	1.722	1.688	1.688	1.653	1.653	1.635	1.635	1.635	1.635	1.601	1.601	1.601	1.601
YNL032W	2.158	2.158	2.162	2.162	2.162	2.162	2.144	2.179	2.214	2.196	2.196	2.196	2.196	2.227	2.227	2.227	2.192	2.192	2.205	2.187	2.187	2.187	2.187	2.187	2.17	2.17	1.982	1.947	1.811	1.794	1.859	1.89	1.89	1.89	1.89	1.842	1.793	1.679	1.682	1.651	1.7	1.7	1.7	1.718	1.718	1.749	1.749	1.828	1.828
YKR084C	3.19	3.217	3.2	3.2	3.2	3.182	3.165	3.043	2.874	2.821	2.821	2.852	2.05	1.9	2.089	2.055	2.072	2.125	2.156	2.204	2.152	2.152	2.17	2.308	2.291	2.291	2.308	2.328	2.759	2.794	2.873	2.873	2.873	2.873	2.873	2.935	2.904	2.817	2.817	2.848	2.866	2.862	2.862	2.862	2.897	2.897	2.897	2.981	2.964
YLR034C	4.147	4.147	4.147	4.147	4.147	4.147	4.147	4.082	4.082	4.099	4.082	4.047	4.047	4.047	4.047	4.047	4.047	4.012	3.908	3.908	3.891	3.891	3.855	3.855	3.821	3.803	3.803	3.803	3.803	3.803	3.734	3.716	3.716	3.716	3.632	3.632	3.03	3.013	3.013	3.013	2.995	2.995	2.995	2.995	2.995	2.876	2.876	2.876	2.876
YGR251W	1.305	1.287	1.446	1.561	1.561	1.578	1.578	1.609	1.75	1.944	2.024	2.055	2.055	2.072	2.072	2.072	2.072	2.103	2.103	2.103	2.103	2.103	2.138	2.138	2.138	2.138	2.138	2.138	2.138	2.12	2.12	2.12	2.12	2.12	2.103	2.103	2.103	2.103	2.103	2.103	2.103	2.103	2.103	2.103	2.103	2.103	2.103	2.103	2.103
YNL096C	4.562	4.562	4.562	4.531	4.531	4.531	4.531	4.5	4.5	4.469	4.469	4.469	4.469	4.469	4.469	4.469	4.469	4.469	4.469	4.469	4.469	4.469	4.407	4.342	4.324	4.324	4.293	4.293	4.293	4.293	4.293	4.293	4.293	4.244	4.175	4.056	3.973	3.942	3.911	3.807	3.807	3.776	3.745	3.714	3.714	3.714	3.575	3.575	3.541
YMR294W	1.77	1.77	1.637	1.637	1.62	1.62	1.62	1.62	1.62	1.62	1.585	1.585	1.585	1.585	1.585	1.536	1.502	1.415	1.415	1.415	1.331	1.331	1.313	1.313	1.313	1.313	1.295	1.141	1.093	1.093	1.093	1.062	1.013	0.942	0.911	0.946	0.946	0.946	0.928	0.911	0.911	0.64	0.591	0.608	0.608	0.608	0.705	0.705	0.736
YBL057C	6.423	6.423	6.423	6.423	6.423	6.375	6.633	6.854	6.854	6.885	6.885	6.885	6.885	6.885	6.885	6.885	6.885	6.85	6.85	6.85	6.85	6.85	6.867	6.867	7.185	7.251	7.251	7.251	7.286	7.286	7.286	7.286	7.286	7.286	7.303	7.269	7.269	7.304	7.339	7.322	7.322	7.322	7.304	7.339	7.356	7.321	7.321	7.321	7.252
YOR233W	0.981	1.211	1.211	1.245	1.245	1.263	1.263	1.228	1.263	1.329	1.329	1.329	1.346	1.346	1.346	1.416	1.486	1.486	1.486	1.486	1.486	1.416	1.416	1.416	1.416	1.416	1.43	1.483	1.545	1.642	1.642	1.642	1.642	1.642	1.673	1.673	1.673	1.673	1.673	1.704	1.722	1.722	1.722	1.753	1.753	1.787	1.787	1.752	1.752
YJR057W	0.657	0.657	0.657	0.657	0.657	0.657	0.657	0.657	0.657	0.626	0.626	0.644	0.644	0.644	0.679	0.679	0.679	0.679	0.679	0.679	0.679	0.679	0.71	0.71	0.71	0.71	0.71	0.71	0.71	0.679	0.679	0.679	0.648	0.648	0.648	0.613	0.613	0.613	0.578	0.578	0.578	0.578	0.578	0.578	0.609	0.575	0.471	0.471	0.436
YHR004C	0.435	0.435	0.435	0.435	0.417	0.417	0.417	0.435	0.559	0.559	0.559	0.66	0.695	0.695	0.729	0.729	0.729	0.729	0.729	0.712	0.712	0.712	0.712	0.712	0.712	0.746	0.746	0.746	0.746	0.746	0.777	0.743	0.743	0.805	0.805	0.805	0.805	0.805	0.805	0.77	0.77	0.77	0.752	0.721	0.721	0.721	0.721	0.721	0.721
YEL034W	0	0	0	0	0	0	0	0	0	0	0	0	0	0	0	0	0	0	0	0	0	0	0	0	0	0	0	0	0	0	0	0	0	0	0	0	0	0	0	0	0	0	0	0	0	0	0	0	0
YGL185C	1.099	1.068	1.068	1.086	1.055	1.055	1.055	1.055	0.986	0.986	0.951	0.951	0.902	0.649	0.649	0.716	0.781	0.817	1.118	1.118	1.184	1.299	1.299	1.295	1.428	1.643	1.643	1.671	1.671	1.671	1.671	1.688	1.799	1.848	1.848	1.848	1.848	1.882	1.896	1.86	1.878	2.106	2.106	2.106	2.106	2.106	2.106	2.106	2.106
YLL060C	2.661	2.644	2.662	2.662	2.662	2.697	2.697	2.648	2.71	2.71	2.675	2.675	2.675	2.706	2.641	2.641	2.641	2.579	2.596	2.596	2.631	2.6	2.6	2.635	2.635	2.635	2.635	2.635	2.635	2.635	2.618	2.652	2.621	2.621	2.517	2.517	2.517	2.029	1.979	2.007	2.041	2.041	2.108	2.09	2.09	2.072	2.072	2.072	2.072
YNL233W	0.95	0.95	0.95	0.95	0.95	0.981	0.981	0.981	0.981	1.012	1.03	1.047	1.047	1.047	1.047	1.047	1.047	1.047	1.047	1.179	1.179	1.227	1.227	1.263	1.263	1.263	1.263	1.263	1.263	1.311	1.311	1.311	1.346	1.346	1.346	1.346	1.346	1.346	1.346	1.346	1.346	1.346	1.346	1.346	1.346	1.346	1.346	1.346	1.315
YPR128C	14.429	14.592	14.623	14.641	14.641	14.631	14.649	14.618	14.6	14.6	14.635	14.604	14.604	14.604	14.573	14.573	14.573	14.573	14.573	14.573	14.591	14.595	14.595	14.613	14.543	14.509	14.509	14.491	14.491	14.46	14.356	14.343	14.343	14.343	14.273	14.273	14.225	14.141	13.641	13.641	13.623	13.554	13.554	13.448	13.417	13.347	13.263	13.03	12.996
YFL042C	2.568	2.599	2.616	2.616	2.616	2.616	2.551	2.551	2.405	2.369	2.255	2.255	2.307	2.276	2.276	2.192	2.158	2.158	2.105	2.109	1.973	1.973	1.928	1.928	1.862	1.965	1.948	1.982	1.785	1.723	1.757	1.608	1.572	1.625	1.643	1.612	1.823	2.192	2.192	2.355	2.467	2.453	2.595	2.612	2.612	2.612	2.612	2.612	2.612
YHL013C	0.104	0.104	0.104	0.104	0.104	0.104	0.104	0.104	0.104	0.104	0.104	0.104	0.104	0.104	0.104	0.104	0.104	0.166	0.166	0.166	0.166	0.166	0.166	0.166	0.166	0.166	0.166	0.166	0.166	0.166	0.166	0.166	0.166	0.166	0.166	0.166	0.166	0.166	0.166	0.166	0.166	0.166	0.197	0.228	0.228	0.228	0.228	0.228	0.228
YOL137W	1.276	1.276	1.28	1.28	1.315	1.332	1.535	1.57	1.587	1.671	1.671	1.702	1.966	2	2	2.067	2.067	2.133	2.133	2.151	2.151	2.151	2.151	2.168	2.186	2.221	2.221	2.239	2.274	2.274	2.735	2.735	2.7	2.766	2.898	3.301	3.592	3.803	3.803	3.803	3.803	3.803	3.803	3.803	3.975	4.028	4.063	4.147	4.164
YLL010C	1.973	1.99	2.004	2.004	2.004	2.004	1.969	2	1.948	1.948	1.948	1.948	1.948	1.965	1.965	1.965	1.931	1.962	1.944	1.944	2.093	2.093	2.075	2.041	2.041	2.023	2.005	1.992	2.01	2.01	1.992	1.992	1.992	1.992	1.992	1.992	1.992	1.992	2.01	2.01	2.014	2.014	2.066	2.066	2.066	2.066	2.066	2.066	2.053
YKR090W	2.023	2.054	2.071	2.193	2.193	2.29	2.417	2.909	3.044	3.145	3.242	3.273	3.335	3.335	3.366	3.366	3.397	3.397	3.397	3.432	3.629	3.629	3.629	3.629	3.664	3.629	3.629	3.664	3.695	3.761	3.761	3.761	3.826	3.826	3.826	3.896	3.896	3.878	3.878	3.913	3.982	3.982	4.017	4.017	4.086	4.086	4.068	4.217	4.284
YER082C	1.285	1.316	1.316	1.351	1.351	1.351	1.382	1.399	1.399	1.399	1.417	1.399	1.399	1.399	1.347	1.364	1.364	1.364	1.364	1.329	1.329	1.329	1.329	1.36	1.36	1.36	1.36	1.36	1.347	1.347	1.312	1.312	1.294	1.294	1.26	1.26	1.26	1.224	1.224	1.224	1.224	1.224	1.224	1.224	1.207	1.176	1.176	1.176	1.176
YEL015W	3.171	3.171	3.171	3.171	3.189	3.272	3.272	3.487	3.619	4.029	4.178	4.178	4.178	4.209	4.209	4.24	4.24	4.275	4.31	4.393	4.393	4.508	4.508	4.557	4.557	4.557	4.557	4.557	4.591	4.591	4.591	4.591	4.591	4.591	4.609	4.692	4.793	4.793	4.793	4.793	4.793	4.775	4.758	4.758	4.776	4.776	4.776	4.776	4.776
YIL087C	0.779	0.779	0.779	0.748	0.748	0.713	0.73	0.625	0.625	0.625	0.594	0.594	0.594	0.56	0.56	0.56	0.473	0.473	0.473	0.473	0.521	0.521	0.67	0.67	0.67	0.67	0.67	0.67	0.701	0.736	0.736	0.736	0.736	0.736	0.736	0.736	0.736	0.705	0.736	0.736	0.736	0.798	0.798	0.833	0.815	0.815	0.815	0.815	0.833
YGR238C	2.62	2.62	2.602	2.585	2.585	2.585	2.585	2.585	2.585	2.585	2.616	2.65	2.668	2.668	2.668	2.633	2.633	2.633	2.597	2.597	2.514	2.501	2.501	2.501	2.501	2.501	2.5	2.451	2.451	2.451	2.451	2.451	2.451	2.398	2.35	2.315	2.35	2.35	2.28	2.227	2.162	2.162	2.092	2.092	2.089	2.089	2.12	2.085	2.085
YPR169W	1.837	1.837	1.872	1.938	1.938	2.035	2.035	2.022	1.966	2.097	2.048	2.097	2.216	2.216	2.318	2.214	2.214	2.232	2.218	2.2	2.2	2.283	2.283	2.314	2.314	2.301	2.363	2.363	2.363	2.412	2.637	2.809	2.809	2.858	2.858	2.893	2.911	2.911	2.928	2.928	2.928	2.928	2.964	2.964	2.981	3.03	3.03	3.096	3.161
YLR352W	0.701	0.701	0.701	0.67	0.67	0.67	0.806	0.806	0.824	0.841	0.963	0.928	0.928	0.928	0.928	0.928	0.962	0.962	1.374	2.103	2.222	2.403	2.403	2.482	2.517	2.535	2.552	2.57	2.57	2.658	2.71	2.71	2.71	2.759	2.759	2.759	2.79	2.79	2.79	2.79	2.79	2.824	2.925	2.925	2.925	2.925	2.925	2.943	2.943
YIL023C	0.577	0.577	0.612	0.612	0.612	0.612	0.612	0.647	0.647	0.647	0.647	0.647	0.647	0.678	0.696	0.696	0.696	0.696	0.696	0.762	0.762	0.824	0.824	0.824	0.841	0.841	0.841	0.841	0.841	0.841	0.841	0.841	0.841	0.872	0.872	0.872	0.872	0.872	0.872	0.872	0.872	0.872	0.872	0.872	0.872	0.872	0.872	0.872	0.872
YOR092W	0.035	0.035	0.035	0.035	0.035	0.035	0.035	0.035	0.035	0.035	0.035	0.035	0.035	0.035	0.035	0.035	0.035	0.035	0.035	0.035	0.035	0.035	0.035	0.035	0.035	0.035	0.035	0.035	0.035	0.035	0.035	0.035	0.035	0.035	0.035	0.035	0.035	0.035	0.035	0.035	0.035	0.035	0.035	0.035	0.035	0.035	0.035	0.035	0.052
YGR002C	1.917	1.917	1.917	1.917	1.917	1.917	1.917	1.917	1.917	1.917	1.837	1.74	1.691	1.66	1.642	1.642	1.766	1.788	1.819	1.819	1.819	1.85	1.867	1.867	1.867	1.85	1.85	1.85	1.85	1.85	1.85	1.85	1.774	1.774	1.739	1.721	1.721	1.721	1.721	1.752	1.752	1.783	1.783	1.783	1.783	1.783	1.783	1.749	1.749
YJR052W	0.312	0.312	0.312	0.312	0.312	0.312	0.312	0.312	0.312	0.312	0.312	0.312	0.312	0.312	0.312	0.312	0.246	0.246	0.202	0.202	0.272	0.272	0.307	0.307	0.307	0.307	0.307	0.307	0.307	0.307	0.307	0.307	0.307	0.307	0.307	0.359	0.359	0.359	0.359	0.359	0.359	0.359	0.324	0.324	0.324	0.324	0.324	0.342	0.36
YIL134W	1.511	1.511	1.511	1.529	1.563	1.563	1.563	1.563	1.594	1.625	1.678	1.678	1.678	1.678	1.678	1.642	1.611	1.611	1.611	1.642	1.642	1.642	1.642	1.708	1.743	1.743	1.743	1.743	1.743	1.743	1.743	1.743	1.712	1.743	1.812	1.812	1.777	1.777	1.777	1.76	1.711	1.728	1.728	1.728	1.728	1.746	1.746	1.746	1.746
YDL117W	1.069	1.209	1.349	1.685	1.685	1.751	1.831	1.831	1.897	2.129	2.129	2.129	2.129	2.129	2.129	2.129	2.129	2.129	2.129	2.16	2.16	2.209	2.209	2.209	2.209	2.209	2.244	2.244	2.244	2.279	2.279	2.279	2.279	2.314	2.314	2.314	2.314	2.314	2.314	2.314	2.314	2.314	2.279	2.279	2.279	2.314	2.314	2.314	2.314
YBR279W	2.603	2.585	2.866	3.164	3.13	3.13	3.147	3.646	3.812	4.497	4.982	5.066	5.066	5.238	5.176	5.176	5.176	5.176	5.194	5.242	5.273	5.239	5.27	5.574	5.574	5.574	5.709	5.709	6.031	6.031	6.301	6.301	6.465	6.465	6.465	6.483	6.483	6.518	6.518	6.518	6.518	6.536	6.536	6.518	6.62	6.519	6.485	6.568	6.55
YJL024C	1.448	1.448	1.448	1.448	1.431	1.431	1.431	1.431	1.396	1.396	1.396	1.378	1.378	1.115	0.991	0.973	0.973	0.894	0.827	0.775	0.726	0.726	0.726	0.726	0.709	0.546	0.462	0.41	0.392	0.392	0.392	0.313	0.282	0.282	0.282	0.282	0.251	0.251	0.251	0.251	0.251	0.251	0.202	0.171	0.136	0.136	0.167	0.15	0.15
YMR146C	0.417	0.417	0.417	0.417	0.435	0.435	0.435	0.435	0.435	0.435	0.435	0.435	0.47	0.487	0.487	0.487	0.487	0.487	0.487	0.487	0.487	0.487	0.487	0.487	0.505	0.576	0.576	0.624	0.659	0.711	0.711	0.747	0.764	0.764	0.764	0.764	0.764	0.73	0.73	0.73	0.73	0.73	0.792	0.761	0.826	0.826	0.826	0.826	0.826
YLR360W	0.941	0.941	0.941	0.958	0.976	0.976	1.011	1.011	1.011	0.993	0.993	0.993	1.011	1.011	1.011	1.111	1.111	1.111	1.111	1.111	1.111	1.111	1.208	1.226	1.226	1.257	1.257	1.257	1.257	1.257	1.257	1.275	1.323	1.323	1.341	1.341	1.372	1.372	1.372	1.372	1.407	1.407	1.424	1.424	1.424	1.424	1.424	1.424	1.424
YBL022C	3.468	3.34	3.34	3.34	2.976	2.83	2.681	2.584	2.549	2.549	2.549	2.584	2.633	2.533	2.516	2.481	2.481	2.512	2.494	2.46	2.39	2.39	2.501	2.483	2.414	2.449	2.431	2.431	2.4	2.4	2.462	2.48	2.48	2.206	2.171	2.171	2.171	2.14	2.088	2.119	1.956	1.987	1.969	1.969	1.903	1.868	1.903	1.903	1.903
YMR005W	2.247	2.299	2.299	2.299	2.299	2.299	2.233	2.233	2.233	2.233	2.233	2.233	2.233	2.233	2.233	2.202	2.202	2.202	2.202	2.202	2.202	2.202	2.202	2.202	2.202	2.202	2.202	2.22	2.22	2.202	2.202	2.202	2.202	2.202	2.149	2.149	2.149	2.049	2.049	2.049	2.049	2.036	2.001	2.001	1.983	1.983	1.887	1.785	1.736
YBL038W	3.367	3.069	2.968	3.117	3.1	3.169	3.169	3.165	3.197	3.228	3.228	3.246	3.175	3.144	3.148	3.117	3.073	3.152	3.395	3.395	3.461	3.43	3.399	3.417	3.565	3.547	3.87	3.901	3.901	3.971	3.971	3.974	3.974	3.693	3.827	4.195	4.195	4.195	4.195	4.344	4.41	5.321	5.321	5.321	5.321	5.321	5.383	5.404	5.487
YMR067C	3.493	3.476	3.476	3.396	3.308	3.211	3.211	3.211	3.162	3.11	3.079	3.044	2.978	3.009	3.009	3.044	3.078	3.113	3.175	3.193	3.193	3.193	3.193	3.193	3.193	3.193	3.092	3.092	3.04	3.04	3.04	3.058	3.027	3.009	3.009	3.009	3.009	2.978	2.978	2.978	2.839	2.804	2.752	2.752	2.752	2.752	2.721	2.575	2.54
YGL164C	0.878	0.878	0.878	0.878	0.878	0.878	0.913	0.879	0.879	0.879	0.83	0.812	0.812	0.812	0.83	0.83	0.83	0.83	0.865	0.865	0.865	0.865	0.927	0.927	0.927	0.927	0.927	0.927	1.009	1.009	1.009	0.992	0.974	1.005	1.054	1.071	1.071	1.071	1.071	1.071	1.071	1.106	1.106	1.088	1.088	1.088	1.088	1.088	1.088
YOL059W	2.104	2.104	2.153	2.153	2.153	2.153	2.153	2.14	2.14	2.205	2.205	2.223	2.223	2.223	2.241	2.359	2.424	2.424	2.424	2.442	2.442	2.442	2.442	2.442	2.442	2.508	2.508	2.508	2.608	2.608	2.608	2.608	2.608	2.719	2.767	2.767	2.767	2.767	2.767	2.798	2.798	2.798	2.798	2.833	2.833	2.815	2.833	2.882	2.913
YML018C	11.353	11.384	11.384	11.512	11.53	11.676	11.865	11.865	11.865	11.865	11.865	11.865	11.865	11.914	11.914	11.914	11.914	11.914	11.914	11.914	11.931	11.931	11.949	11.949	11.949	11.949	11.949	11.949	11.949	11.949	11.949	11.897	11.897	11.879	11.817	11.817	11.817	11.799	11.799	11.799	11.799	11.733	11.733	11.733	11.633	11.633	11.633	11.633	11.633
YLR142W	0.71	0.71	0.71	0.741	0.81	0.81	0.81	0.81	0.81	0.81	0.81	0.81	0.841	0.841	0.841	0.841	0.841	0.907	0.911	1.052	1.052	1.052	1.052	1.087	1.052	1.052	1.052	1.052	1.052	1.052	1.052	1.087	1.025	1.025	1.025	1.025	1.025	1.06	1.06	1.06	1.06	1.06	1.06	1.06	1.06	1.025	1.025	1.025	1.025
YHR187W	3.096	3.062	3.062	3.062	3.11	3.11	3.159	3.208	3.208	3.526	3.71	3.78	3.815	3.815	3.815	3.85	3.85	3.832	3.832	3.801	3.801	3.801	3.801	3.77	3.788	3.84	3.84	3.84	3.84	3.84	3.876	3.876	3.876	3.876	3.876	3.876	3.876	3.876	3.845	3.845	3.81	3.81	3.81	3.81	3.81	3.81	3.81	3.81	3.81
YPR021C	0.448	0.448	0.448	0.448	0.448	0.448	0.466	0.66	0.757	0.757	0.841	0.841	0.841	0.841	0.841	0.841	0.872	0.872	0.872	0.889	0.907	0.907	0.907	0.907	0.907	0.907	0.973	0.973	0.973	0.973	0.973	0.973	0.973	0.973	0.973	0.973	0.973	0.973	0.973	0.973	0.973	0.973	0.991	0.991	0.991	0.991	0.991	0.991	0.991
YNL270C	0.052	0.052	0.052	0.052	0.052	0.052	0.052	0.052	0.052	0.052	0.07	0.07	0.07	0.07	0.07	0.07	0.07	0.07	0.07	0.07	0.136	0.136	0.136	0.136	0.136	0.136	0.136	0.136	0.136	0.201	0.201	0.201	0.201	0.232	0.232	0.263	0.399	0.399	0.434	0.434	0.434	0.434	0.434	0.434	0.434	0.451	0.451	0.469	0.469
YGR277C	0.664	0.695	0.695	0.695	0.664	0.651	0.822	0.822	0.822	0.853	0.853	0.853	0.773	0.791	0.795	0.795	0.795	0.795	0.813	0.694	0.857	0.857	0.874	0.874	0.989	1.024	1.042	1.011	1.011	1.011	0.993	0.993	1.253	1.302	1.302	1.333	1.333	1.333	1.368	1.385	1.447	1.718	1.767	1.767	1.767	1.767	1.767	1.767	1.749
YER059W	4.098	4.098	4.129	4.111	4.142	4.037	4.037	4.037	4.141	4.075	4.245	4.368	4.649	4.618	4.688	4.653	4.618	4.619	4.619	4.619	4.619	4.619	4.654	4.772	4.807	4.807	4.811	4.794	4.811	4.768	4.914	4.883	5.006	5.006	5.006	5.037	5.09	5.2	5.218	5.218	5.183	5.183	5.188	5.188	5.153	5.153	5.135	5.135	5.132
YDL120W	3.35	3.35	3.385	3.368	3.35	3.381	3.346	3.346	3.346	3.297	3.28	3.311	3.345	3.345	3.328	3.275	3.306	3.147	3.147	3.182	3.213	2.963	2.963	2.98	2.998	2.998	2.998	2.998	2.998	2.998	2.976	2.976	2.976	2.976	2.958	2.993	2.993	3.028	3.041	3.059	3.059	3.01	3.01	3.01	2.961	2.882	2.846	2.846	2.829
YNL040W	1.618	1.583	1.583	1.583	1.618	1.649	1.649	1.649	1.649	1.649	1.698	1.698	1.698	1.702	1.764	1.778	1.937	1.937	1.867	1.867	1.867	1.867	1.85	1.832	1.828	1.907	1.907	1.925	2.088	2.119	2.15	2.181	2.181	2.181	2.112	2.112	2.112	2.112	2.112	2.112	2.077	2.157	2.236	2.285	2.285	2.32	2.32	2.354	2.354
YGR145W	8.37	8.37	8.274	8.308	8.291	8.291	8.291	8.291	8.256	8.256	8.256	8.238	8.238	8.221	8.221	8.221	8.155	8.155	8.137	8.071	8.04	8.04	8.04	8.04	8.04	8.04	8.022	8.04	8.04	8.04	7.905	7.87	7.822	7.822	7.822	7.805	7.769	7.769	7.769	7.334	7.233	7.137	7.102	7.102	7.102	6.882	6.731	6.613	6.526
YGR071C	1.098	1.133	1.216	1.428	1.858	2.442	2.491	2.491	2.491	2.571	2.602	2.654	2.711	2.852	2.852	2.919	2.984	3.019	3.019	3.019	3.019	3.001	3.001	3.001	3.019	3.121	3.2	3.2	3.2	3.2	3.2	3.2	3.218	3.218	3.298	3.447	3.447	3.707	3.742	3.742	3.711	3.742	3.776	3.776	3.759	3.759	3.759	3.794	3.825
YMR187C	2.272	2.29	2.29	2.308	2.325	2.356	2.356	2.423	2.423	2.423	2.423	2.457	2.44	2.44	2.44	2.44	2.44	2.422	2.422	2.422	2.422	2.387	2.356	2.356	2.392	2.392	2.392	2.392	2.392	2.392	2.392	2.423	2.423	2.423	2.423	2.44	2.44	2.44	2.44	2.44	2.44	2.44	2.405	2.405	2.474	2.474	2.457	2.457	2.422
YKL214C	0.86	0.895	0.93	0.93	0.947	0.899	0.899	0.85	0.85	0.85	0.832	1.03	1.03	1.048	1.048	1.048	1.048	1.048	1.079	1.044	1.044	1.026	1.026	0.894	0.842	0.873	1.053	1.053	1.071	1.14	1.209	1.209	1.209	1.209	1.293	1.293	1.293	1.293	1.293	1.292	1.327	1.397	1.397	1.411	1.429	1.429	1.464	1.499	1.499
YMR316W	4.164	4.262	4.358	4.358	4.376	4.376	4.376	4.394	4.411	4.46	4.491	4.491	4.561	4.561	4.561	4.561	4.561	4.561	4.561	4.561	4.592	4.623	4.692	4.946	4.946	4.977	5.061	5.061	5.113	5.113	5.113	5.113	5.113	5.148	5.148	5.13	5.13	5.13	5.13	5.148	5.148	5.148	5.236	5.219	5.219	5.215	5.215	5.215	5.215
YOL005C	1.142	1.107	1.107	0.868	0.85	0.85	0.815	0.815	0.815	0.815	0.815	0.596	0.461	0.426	0.391	0.391	0.291	0.291	0.26	0.26	0.26	0.242	0.242	0.242	0.242	0.242	0.242	0.207	0.207	0.207	0.172	0.172	0.172	0.172	0.172	0.172	0.172	0.172	0.172	0.172	0.172	0.172	0.172	0.155	0.137	0.137	0.137	0.137	0.137
YOR305W	4.486	4.821	4.821	5.006	5.037	5.134	5.134	5.169	5.186	5.186	5.155	5.155	5.155	5.235	5.235	5.297	5.332	5.332	5.332	5.332	5.332	5.349	5.349	5.349	5.284	5.253	5.253	5.385	5.385	5.385	5.468	5.618	5.685	5.685	5.719	5.719	5.75	5.75	5.816	5.816	5.816	5.767	5.767	5.767	5.698	5.698	5.685	5.685	5.685
YBL080C	7.117	7.083	7.065	7.065	6.241	6.241	5.634	5.598	5.598	5.567	5.497	5.448	5.448	5.448	5.276	5.155	4.776	4.493	4.459	4.389	4.271	4.236	4.236	4.236	4.236	4.184	4.016	3.998	3.98	3.98	3.963	3.963	3.928	3.603	3.568	3.213	2.965	2.965	2.473	2.473	1.022	0.408	0.408	0.342	0.342	0.342	0.342	0.342	0.324
YDR234W	0.656	0.656	0.656	0.656	0.691	0.691	0.691	0.656	0.718	0.718	0.718	0.788	0.788	0.788	0.788	0.788	0.788	0.788	0.788	0.836	0.836	0.836	0.854	0.854	0.854	0.854	0.854	0.938	0.955	0.955	0.955	0.955	0.955	0.955	0.955	0.955	0.955	0.973	0.973	0.973	0.955	0.955	0.955	0.955	0.955	0.955	0.955	0.955	0.955
YDR530C	1.43	1.553	1.737	1.737	1.755	1.755	1.755	1.755	1.772	1.79	1.79	1.821	1.821	1.8	1.867	1.985	2.271	2.271	2.403	2.653	2.932	2.932	2.932	2.967	2.985	3.051	3.203	3.203	3.239	3.256	3.287	3.287	3.305	3.305	3.305	3.305	3.354	3.419	3.419	3.419	3.419	3.419	3.419	3.419	3.419	3.419	3.419	3.416	3.486
YER166W	0.862	0.862	0.862	0.845	0.845	0.845	0.809	0.778	0.845	0.845	0.845	0.862	0.88	0.88	0.88	0.88	0.88	0.88	0.88	0.88	0.88	0.88	0.88	0.911	0.911	0.911	0.893	0.929	0.929	0.929	0.929	0.929	0.929	0.929	0.929	0.929	0.946	0.915	0.915	0.915	0.915	0.915	0.915	0.915	0.867	0.867	0.901	0.901	0.901
YBR205W	1.198	1.198	1.198	1.198	1.11	1.193	1.38	1.495	1.543	1.543	1.543	1.543	1.543	1.561	1.654	1.654	1.654	1.738	1.738	1.822	1.822	1.84	1.84	1.84	1.94	1.94	1.958	1.958	1.958	1.958	1.905	1.975	2.058	2.444	2.444	2.444	2.536	2.536	2.536	2.536	2.685	2.738	2.769	2.835	2.835	2.835	2.835	2.835	2.835
YJL127C	2.598	2.598	2.598	2.615	2.615	2.783	2.858	3.022	3.039	3.07	3.105	3.268	3.233	3.251	3.251	3.251	3.499	3.499	3.499	3.499	3.499	3.499	3.499	3.499	3.569	3.788	3.977	3.977	3.634	3.634	3.696	3.678	3.779	3.779	3.81	3.739	3.739	3.691	3.673	3.708	3.806	3.806	3.823	3.823	3.858	3.858	3.774	3.774	3.774
YBR146W	2.842	2.895	2.895	2.895	2.895	2.895	2.929	2.96	2.96	2.96	2.926	2.926	2.926	2.908	2.89	2.859	2.859	2.859	2.877	2.846	2.846	2.846	2.846	2.846	2.828	2.828	2.828	2.828	2.828	2.828	2.828	2.828	2.797	2.859	2.859	2.859	2.772	2.772	2.772	2.772	2.772	2.772	2.772	2.737	2.719	2.719	2.719	2.719	2.719
YPR119W	2.326	2.326	2.326	2.256	2.256	2.256	2.187	1.773	1.737	1.64	1.535	1.482	1.451	1.416	1.416	1.416	1.398	1.381	1.35	1.35	1.332	1.332	1.332	1.301	1.301	1.156	1.138	1.138	1.138	1.138	1.138	0.975	0.913	0.913	0.802	0.556	0.556	0.556	0.556	0.525	0.525	0.525	0.49	0.49	0.49	0.456	0.456	0.456	0.456
YCL002C	1.448	1.348	1.313	1.261	1.243	1.243	1.062	1.062	1.062	1.027	0.958	0.888	0.888	0.871	0.871	0.703	0.847	0.847	0.847	0.847	0.881	0.881	0.645	0.898	0.929	0.96	0.96	0.96	0.96	0.96	0.929	0.947	1.018	1.018	1.018	1.018	1.018	1.018	1.018	1.08	1.111	1.163	1.312	1.378	1.378	1.378	1.378	1.378	1.378
YLR131C	0.957	0.988	1.005	1.005	1.005	1.04	1.04	1.04	1.04	1.009	1.009	1.075	1.075	1.075	1.075	1.075	1.075	1.075	1.075	1.075	1.075	1.075	1.075	1.075	1.075	1.075	1.075	1.044	1.044	1.044	1.044	1.044	1.044	1.044	1.044	1.044	1.044	1.044	1.026	0.961	0.943	0.943	0.943	0.925	0.925	0.925	0.925	0.891	0.891
YIL056W	0	0	0	0	0	0	0	0	0	0	0	0	0	0	0	0	0	0	0	0	0	0	0	0	0	0	0	0	0	0	0	0	0	0	0	0	0	0	0	0	0	0.018	0.018	0.018	0.018	0.018	0.018	0.018	0.018
YAL014C	3.391	3.444	3.444	3.478	3.527	3.527	3.527	3.527	3.527	3.527	3.527	3.527	3.562	3.598	3.598	3.563	3.563	3.563	3.581	3.581	3.581	3.651	3.651	3.651	3.651	3.651	3.615	3.615	3.598	3.629	3.629	3.629	3.629	3.629	3.629	3.629	3.629	3.629	3.629	3.629	3.629	3.629	3.629	3.629	3.629	3.598	3.598	3.598	3.598
YER023W	0.254	0.254	0.254	0.254	0.236	0.236	0.236	0.236	0.236	0.254	0.254	0.254	0.254	0.254	0.254	0.254	0.254	0.306	0.386	0.517	0.667	0.667	0.719	0.719	0.754	0.785	0.785	0.785	0.785	0.785	0.785	0.785	0.785	0.785	0.785	0.754	0.754	0.754	0.754	0.754	0.754	0.754	0.754	0.754	0.785	0.785	0.785	0.785	0.785
YNL088W	0.689	0.689	0.723	0.723	0.688	0.636	0.605	0.605	0.605	0.605	0.64	0.689	0.689	0.742	0.742	0.759	0.759	0.759	0.795	0.795	0.795	0.795	0.795	0.795	0.795	0.795	0.795	0.795	0.764	0.764	0.764	0.764	0.764	0.764	0.764	0.764	0.746	0.746	0.711	0.795	0.795	0.795	0.76	0.76	0.729	0.729	0.747	0.747	0.747
[truncated: 3,446 more rows]
[truncated: 952 more columns]
