# Supplementary material for: Constitutive turnover of histone H2A.Z at yeast promoters requires the preinitiation complex
Source: eLife. 2016 Jul 20;5:e14243. doi: 10.7554/eLife.14243 (PMC4995100; doi:10.7554/eLife.14243)
Supplement: Figure 1—source data 8. — DOI: http://dx.doi.org/10.7554/eLife.14243.011 [file elife-14243-fig1-data8.zip › Figure_1--source_data_8/RPB1-FRB_H2AZ_noRAP.txt]

gene_name	-500	-499	-498	-497	-496	-495	-494	-493	-492	-491	-490	-489	-488	-487	-486	-485	-484	-483	-482	-481	-480	-479	-478	-477	-476	-475	-474	-473	-472	-471	-470	-469	-468	-467	-466	-465	-464	-463	-462	-461	-460	-459	-458	-457	-456	-455	-454	-453	-452
YLR437C	1.6	1.6	1.626	1.626	1.648	1.626	1.626	1.652	1.652	1.652	1.652	1.652	1.652	1.652	1.652	1.652	1.652	1.652	1.652	1.652	1.652	1.652	1.652	1.652	1.652	1.619	1.619	1.619	1.619	1.619	1.619	1.619	1.575	1.575	1.575	1.542	1.542	1.542	1.542	1.542	1.516	1.516	1.516	1.516	1.516	1.516	1.516	1.384	1.241
YLR077W	0.302	0.302	0.302	0.302	0.302	0.302	0.302	0.302	0.269	0.269	0.269	0.269	0.269	0.269	0.269	0.269	0.269	0.269	0.269	0.269	0.302	0.28	0.28	0.28	0.258	0.258	0.258	0.258	0.258	0.258	0.258	0.258	0.258	0.258	0.258	0.258	0.258	0.258	0.258	0.258	0.258	0.258	0.258	0.258	0.258	0.258	0.232	0.232	0.232
YKR014C	0.818	0.807	0.807	0.807	0.752	0.752	0.771	0.771	0.87	1.161	1.161	1.161	1.161	1.161	1.161	1.209	1.375	1.397	1.397	1.397	1.533	1.555	1.581	1.581	1.581	1.607	1.607	1.607	1.64	1.64	1.673	1.706	1.732	1.732	1.784	1.806	1.806	1.806	1.806	1.806	1.806	1.806	1.806	1.806	1.806	1.806	1.78	1.78	1.806
YHL003C	0.022	0.022	0.022	0.022	0.022	0.022	0.022	0.022	0.022	0.055	0.055	0.055	0.055	0.077	0.055	0.055	0.055	0.055	0.055	0.055	0.055	0.055	0.055	0.055	0.055	0.077	0.187	0.22	0.22	0.22	0.22	0.22	0.22	0.22	0.253	0.4	0.4	0.4	0.4	0.4	0.455	0.455	0.455	0.455	0.455	0.477	0.477	0.477	0.477
YJL125C	0.839	0.813	0.813	0.916	0.916	0.96	0.986	0.986	0.986	0.986	0.964	0.964	0.964	0.964	0.964	0.953	0.986	0.986	1.012	1.012	1.012	1.012	1.012	1.012	1.012	1.012	1.012	1.012	1.012	1.012	1.034	1.008	1.1	1.1	1.1	1.1	1.144	1.144	1.144	1.144	1.192	1.225	1.284	1.284	1.284	1.284	1.284	1.251	1.251
YEL034W	0.026	0.026	0.026	0.026	0.026	0.026	0.026	0.026	0.026	0.026	0.026	0.026	0.026	0.026	0.026	0.026	0.026	0.026	0.026	0.026	0.026	0.026	0.026	0.026	0.026	0.026	0	0	0	0	0	0	0	0	0	0	0	0	0	0	0	0	0	0	0	0	0	0	0
YML028W	1.178	1.178	1.204	1.193	1.193	1.193	1.167	1.167	1.226	1.226	1.347	1.347	1.347	1.347	1.347	1.347	1.347	1.347	1.347	1.347	1.347	1.373	1.373	1.373	1.373	1.373	1.373	1.347	1.347	1.347	1.347	1.399	1.399	1.399	1.399	1.432	1.432	1.432	1.432	1.432	1.432	1.432	1.432	1.432	1.432	1.465	1.465	1.465	1.443
YGL082W	0.944	0.944	0.944	0.944	0.97	0.97	0.97	0.97	1.025	1.212	1.278	1.278	1.278	1.278	1.304	1.304	1.304	1.356	1.378	1.378	1.378	1.378	1.378	1.378	1.378	1.378	1.4	1.4	1.4	1.378	1.378	1.378	1.378	1.378	1.378	1.378	1.378	1.378	1.378	1.378	1.378	1.378	1.378	1.378	1.4	1.4	1.4	1.4	1.4
YPL070W	0.903	0.899	0.899	0.925	0.925	0.925	0.925	0.925	0.925	1.021	1.047	1.047	1.047	1.047	1.047	1.069	1.065	1.065	1.209	1.209	1.209	1.209	1.209	1.209	1.231	1.187	1.187	1.161	1.161	1.209	1.209	1.209	1.183	1.183	1.183	1.183	1.183	1.183	1.249	1.249	1.249	1.249	1.249	1.271	1.297	1.297	1.297	1.297	1.297
YBR279W	1.364	1.423	1.537	1.832	1.832	1.832	1.806	2.072	2.34	2.84	3.321	3.45	3.424	3.644	3.666	3.666	3.666	3.666	3.666	3.666	3.666	3.71	3.736	3.861	3.861	3.861	3.913	3.939	4.134	4.134	4.234	4.234	4.458	4.458	4.458	4.484	4.484	4.484	4.484	4.484	4.517	4.517	4.517	4.491	4.546	4.553	4.575	4.597	4.575
YBL029W	0.331	0.331	0.331	0.331	0.331	0.331	0.331	0.331	0.331	0.331	0.331	0.331	0.331	0.331	0.331	0.331	0.331	0.331	0.298	0.298	0.331	0.331	0.331	0.331	0.357	0.39	0.39	0.39	0.39	0.39	0.39	0.39	0.39	0.39	0.39	0.39	0.416	0.416	0.416	0.416	0.416	0.416	0.394	0.394	0.394	0.394	0.361	0.361	0.361
YNL040W	0.862	0.862	0.862	0.862	0.862	0.862	0.862	0.895	0.895	0.917	0.961	0.961	0.961	1.049	1.049	1.097	1.306	1.306	1.28	1.28	1.28	1.28	1.236	1.236	1.243	1.243	1.243	1.243	1.376	1.376	1.376	1.409	1.409	1.534	1.534	1.534	1.508	1.508	1.508	1.508	1.508	1.508	1.556	1.589	1.589	1.611	1.611	1.611	1.589
YPL199C	0.525	0.525	0.525	0.551	0.551	0.525	0.495	0.495	0.528	0.528	0.528	0.528	0.528	0.554	0.606	0.584	0.61	0.61	0.61	0.643	0.643	0.643	0.676	0.65	0.65	0.598	0.598	0.609	0.642	0.642	0.675	0.675	0.653	0.653	0.653	0.686	0.826	0.925	0.925	0.925	0.925	0.925	0.925	0.951	0.951	0.951	1.01	0.977	1.003
YMR152W	1.351	1.351	1.351	1.351	1.351	1.145	1.145	1.123	1.123	1.046	0.877	0.881	0.833	0.877	0.877	0.877	0.877	0.965	0.987	0.987	0.961	0.961	0.906	0.77	0.77	0.77	0.796	0.756	0.844	0.844	0.844	0.844	0.789	0.811	0.844	0.896	1.367	1.466	1.466	1.466	1.466	1.576	1.68	1.732	1.853	1.853	1.853	1.853	1.853
YKL167C	2.01	2.01	1.999	1.995	1.995	1.995	1.995	1.995	1.969	1.969	1.969	1.969	1.969	1.969	1.969	1.969	1.969	1.969	1.947	1.947	1.947	1.947	1.947	1.921	1.895	1.895	1.895	1.895	1.895	1.895	1.895	1.796	1.796	1.796	1.796	1.796	1.763	1.741	1.741	1.59	1.586	1.586	1.564	1.564	1.505	1.505	1.505	1.505	1.505
YOR285W	2.51	2.51	2.51	2.543	2.598	2.598	2.598	2.653	2.686	2.686	2.686	2.66	2.66	2.66	2.66	2.66	2.66	2.66	2.66	2.66	2.66	2.66	2.66	2.66	2.66	2.638	2.616	2.616	2.59	2.623	2.649	2.671	2.671	2.671	2.623	2.645	2.645	2.645	2.645	2.645	2.726	2.726	2.7	2.667	2.634	2.634	2.612	2.612	2.612
YDR281C	1.447	1.421	1.421	1.421	1.469	1.502	1.502	1.502	1.502	1.502	1.502	1.502	1.502	1.502	1.502	1.495	1.495	1.517	1.517	1.517	1.517	1.517	1.517	1.465	1.354	1.247	1.247	1.273	1.273	1.273	1.273	1.221	1.096	1.063	1.034	1.034	1.06	1.06	1.06	1.06	1.06	0.95	0.998	0.998	0.998	0.998	0.998	0.88	0.847
YJL110C	1.425	1.425	1.425	1.399	1.399	1.399	1.399	1.399	1.399	1.399	1.399	1.399	1.399	1.373	1.373	1.373	1.351	1.351	1.299	1.321	1.321	1.321	1.321	1.321	1.295	1.295	1.295	1.295	1.35	1.35	1.35	1.35	1.35	1.35	1.317	1.317	1.317	1.295	1.295	1.243	1.217	1.217	1.217	1.25	1.224	1.172	1.146	1.146	1.098
YGR166W	0.313	0.313	0.394	0.449	0.449	0.449	0.449	0.504	0.526	0.559	0.559	0.592	0.592	0.592	0.592	0.566	0.533	0.533	0.533	0.533	0.599	0.952	1.085	1.118	1.118	1.118	1.118	1.14	1.14	1.166	1.166	1.221	1.221	1.221	1.221	1.221	1.221	1.221	1.221	1.221	1.221	1.221	1.188	1.188	1.188	1.188	1.188	1.188	1.188
YDR444W	2.33	2.33	2.33	2.33	2.33	2.33	2.356	2.356	2.356	2.345	2.345	2.393	2.393	2.393	2.393	2.393	2.415	2.47	2.47	2.496	2.522	2.522	2.522	2.47	2.47	2.47	2.47	2.492	2.492	2.492	2.492	2.492	2.492	2.525	2.551	2.707	2.707	2.707	2.707	2.707	2.707	2.707	2.681	2.703	2.703	2.703	2.681	2.681	2.681
YOR076C	1.739	1.864	1.93	1.93	1.93	1.93	1.93	1.908	1.915	1.889	1.889	1.911	1.911	1.944	1.944	1.944	1.944	1.944	1.944	1.889	1.9	1.874	1.874	1.874	1.896	2.028	2.028	2.028	2.028	2.028	2.028	2.028	2.106	2.106	2.262	2.262	2.262	2.262	2.158	2.158	2.132	2.132	2.158	2.184	2.21	2.21	2.21	2.188	2.188
YER086W	3.28	3.28	3.28	3.302	3.335	3.335	3.335	3.335	3.335	3.413	3.413	3.413	3.413	3.413	3.446	3.424	3.424	3.424	3.402	3.402	3.402	3.402	3.402	3.402	3.302	3.302	3.28	3.258	3.258	3.284	3.284	3.262	3.236	3.236	3.236	3.236	3.236	3.236	3.159	3.082	3.082	3.082	3.082	3.049	3.023	3.023	3.023	2.843	2.843
YDR128W	0.659	0.659	0.659	0.659	0.659	0.681	0.629	0.655	0.688	0.688	0.662	0.662	0.662	0.714	0.81	0.81	0.862	0.862	0.862	0.862	0.862	0.862	0.862	0.895	0.895	0.895	0.895	0.895	0.921	0.921	0.895	0.862	0.862	0.862	0.862	0.862	0.888	0.888	0.888	0.888	0.888	0.888	0.888	0.888	0.844	0.818	0.851	0.829	0.829
YPR140W	0.983	0.983	0.983	0.983	0.987	0.987	0.954	0.987	0.987	0.987	1.009	1.061	1.087	1.087	1.087	1.113	1.113	1.22	1.22	1.22	1.22	1.242	1.268	1.268	1.268	1.29	1.29	1.29	1.264	1.319	1.33	1.385	1.418	1.44	1.506	1.506	1.506	1.506	1.506	1.506	1.506	1.506	1.484	1.484	1.484	1.484	1.484	1.484	1.484
YDR072C	0.033	0.033	0.033	0.033	0.033	0.033	0.033	0.033	0.033	0.033	0.033	0.033	0.033	0.033	0.033	0.033	0.033	0.033	0.033	0.033	0.033	0.033	0.033	0.033	0.033	0.033	0.033	0.033	0.033	0.033	0.033	0.033	0	0	0	0	0	0	0	0	0	0	0	0	0	0	0	0	0
YNL042W	0.022	0.022	0.022	0.022	0.022	0.022	0.022	0.022	0.022	0.022	0.022	0.022	0.022	0.022	0.022	0.022	0.022	0.022	0.022	0.022	0.022	0.099	0.132	0.132	0.132	0.132	0.132	0.132	0.165	0.165	0.165	0.165	0.165	0.165	0.165	0.165	0.165	0.165	0.165	0.165	0.187	0.22	0.22	0.22	0.22	0.22	0.242	0.242	0.242
YDR334W	0.9	0.852	0.852	0.661	0.635	0.417	0.384	0.41	0.436	0.462	0.462	0.462	0.462	0.54	0.625	0.599	0.599	0.643	0.643	0.643	0.595	0.797	1.29	1.382	1.437	1.437	1.591	1.591	1.698	1.698	1.698	1.731	1.731	1.753	1.753	1.753	1.753	1.878	2.077	2.195	2.61	2.669	2.669	2.721	2.743	2.795	2.828	2.861	2.887
YDR352W	0.412	0.412	0.412	0.412	0.412	0.379	0.379	0.346	0.346	0.346	0.346	0.346	0.346	0.346	0.324	0.324	0.324	0.324	0.324	0.324	0.324	0.298	0.298	0.298	0.298	0.298	0.298	0.298	0.298	0.298	0.298	0.298	0.232	0.232	0.232	0.232	0.232	0.232	0.232	0.232	0.232	0.258	0.258	0.258	0.258	0.258	0.236	0.236	0.236
YDR437W	0.929	0.929	0.929	0.929	1.013	1.076	1.109	1.142	1.142	1.142	1.194	1.194	1.194	1.194	1.168	1.194	1.194	1.175	1.301	1.378	1.518	1.544	1.544	1.566	1.566	1.566	1.533	1.555	1.735	1.735	1.783	1.809	1.835	1.927	1.979	1.979	1.953	1.953	1.975	2.104	2.104	2.104	2.078	2.21	2.236	2.236	2.247	2.247	2.247
YOR246C	1.561	1.561	1.616	1.594	1.568	1.568	1.594	1.594	1.594	1.594	1.594	1.62	1.62	1.646	1.672	1.672	1.65	1.606	1.606	1.661	1.661	1.683	1.657	1.712	1.712	1.712	1.712	1.712	1.712	1.712	1.679	1.646	1.646	1.624	1.624	1.624	1.624	1.624	1.624	1.624	1.624	1.624	1.624	1.624	1.624	1.624	1.624	1.624	1.624
YDR060W	2.762	2.806	2.806	2.806	2.806	2.806	2.784	2.795	2.795	2.876	2.876	2.876	2.902	2.902	2.902	2.928	2.954	2.928	2.928	2.88	2.854	2.828	2.828	2.872	2.872	2.872	2.872	2.85	2.876	2.85	2.824	2.824	2.824	2.824	2.824	2.824	2.824	2.824	2.824	2.824	2.824	2.824	2.668	2.668	2.646	2.521	2.521	2.403	2.304
YCR066W	0.358	0.248	0.248	0.196	0.196	0.196	0.196	0.196	0.196	0.196	0.196	0.196	0.196	0.196	0.196	0.196	0.196	0.229	0.229	0.229	0.229	0.229	0.229	0.255	0.255	0.255	0.255	0.255	0.255	0.255	0.255	0.229	0.262	0.262	0.262	0.262	0.262	0.262	0.262	0.262	0.262	0.284	0.284	0.284	0.284	0.284	0.284	0.372	0.405
YDR119W	1.605	1.605	1.605	1.605	1.605	1.627	1.627	1.627	1.627	1.627	1.627	1.627	1.535	1.535	1.535	1.535	1.535	1.535	1.502	1.502	1.469	1.417	1.365	1.365	1.365	1.239	1.239	1.191	1.081	1.081	1.081	1.081	1.081	1.081	1.081	1.081	1.107	1.107	1.052	1.03	1.004	1.004	0.849	0.849	0.849	0.849	0.849	0.662	0.64
YGL196W	0.677	0.677	0.677	0.677	0.677	0.677	0.677	0.699	0.699	0.699	0.699	0.699	0.699	0.699	0.699	0.699	0.699	0.699	0.699	0.703	0.703	0.703	0.703	0.703	0.703	0.637	0.637	0.637	0.637	0.582	0.549	0.549	0.523	0.523	0.523	0.523	0.556	0.534	0.534	0.534	0.556	0.578	0.6	0.6	0.626	0.626	0.626	0.626	0.626
YJR064W	2.152	2.064	2.064	2.064	2.064	2.064	2.064	1.882	1.882	1.882	1.882	1.904	1.871	1.871	1.871	1.871	1.871	1.871	1.871	1.871	1.871	1.632	1.632	1.654	1.443	1.417	1.391	1.457	1.516	1.483	1.483	1.483	1.457	1.457	1.567	1.567	1.515	1.515	1.515	1.515	1.437	1.437	1.408	1.408	1.408	1.408	1.408	1.43	1.408
YDR117C	0.741	0.877	0.877	0.877	0.965	0.987	0.987	0.987	1.042	1.145	1.222	1.274	1.274	1.274	1.3	1.3	1.3	1.3	1.3	1.3	1.3	1.3	1.3	1.3	1.366	1.532	1.698	1.878	1.878	1.933	1.933	1.933	1.977	2.003	2.055	2.103	2.103	2.103	2.103	2.136	2.136	2.136	2.136	2.136	2.136	2.136	2.136	2.136	2.136
YBR258C	1.446	1.446	1.446	1.769	1.769	1.743	1.765	1.765	1.857	1.857	1.883	1.957	2.067	2.067	2.067	2.089	2.089	2.089	2.111	2.111	2.144	2.2	2.222	2.222	2.816	2.842	2.89	2.912	2.945	2.945	3.004	3.004	3.07	3.037	3.037	3.111	3.111	3.111	3.166	3.519	3.519	3.607	3.607	3.607	3.603	3.603	3.603	3.603	3.603
YKL195W	1.839	1.839	1.839	1.839	1.839	1.817	1.843	1.869	1.913	2.153	2.179	2.179	2.271	2.271	2.271	2.271	2.271	2.271	2.297	2.297	2.297	2.271	2.271	2.337	2.37	2.37	2.37	2.37	2.37	2.425	2.425	2.425	2.451	2.451	2.429	2.429	2.429	2.429	2.429	2.429	2.429	2.429	2.429	2.429	2.429	2.455	2.455	2.455	2.455
YDR211W	1.346	1.346	1.346	1.346	1.346	1.346	1.346	1.346	1.346	1.346	1.268	1.216	1.19	1.19	1.168	1.168	1.168	1.168	1.168	1.168	1.168	1.168	1.168	1.116	1.116	1.116	1.09	1.09	1.09	1.09	1.09	1.09	1.09	1.09	1.09	1.09	1.116	1.116	1.09	1.09	1.09	1.024	1.024	1.024	1.002	1.002	1.002	1.002	0.976
YBL021C	1.742	1.742	1.742	1.742	1.742	1.742	1.742	1.794	1.82	1.989	1.989	1.989	1.989	1.989	1.989	1.989	1.989	2.044	2.143	2.143	2.143	2.143	2.143	2.202	2.228	2.254	2.254	2.254	2.254	2.254	2.306	2.306	2.306	2.306	2.306	2.306	2.306	2.365	2.365	2.365	2.365	2.365	2.365	2.391	2.391	2.391	2.391	2.391	2.391
YHR141C	0.133	0.133	0.1	0.1	0.078	0.078	0.078	0.078	0.078	0.078	0.078	0.078	0.078	0.078	0.078	0.052	0.052	0.052	0.052	0.026	0.026	0.026	0.026	0.026	0.026	0.026	0.026	0.026	0.026	0.026	0.026	0.026	0.026	0.026	0.026	0.026	0.026	0.026	0.026	0	0	0	0	0	0	0	0	0	0
YKR029C	5.002	5.106	5.106	5.206	5.39	5.644	5.67	5.692	5.692	5.718	5.718	5.822	5.822	5.782	5.705	5.783	6.221	6.269	6.269	6.324	6.428	6.428	6.461	6.498	6.498	6.498	6.498	6.55	6.572	6.598	6.598	6.598	6.598	6.598	6.598	6.598	6.598	6.598	6.572	6.572	6.521	6.488	6.488	6.488	6.521	6.521	6.521	6.521	6.521
YGR229C	2.059	2.085	2.085	2.111	2.111	2.111	1.968	1.946	2.101	2.229	2.233	2.321	2.321	2.376	2.409	2.409	2.409	2.409	2.464	2.464	2.564	2.575	2.575	2.575	2.575	2.575	2.575	2.799	2.799	2.799	2.843	2.843	2.817	2.817	2.839	2.839	2.813	2.813	2.813	2.813	2.839	2.865	2.865	2.865	2.865	2.865	2.865	2.865	2.865
YDR176W	1.022	1.022	1.022	1.022	1.022	1.022	1.022	1.022	1.077	1.077	1.099	1.099	1.147	1.147	1.147	1.18	1.18	1.202	1.202	1.246	1.246	1.246	1.246	1.246	1.246	1.246	1.246	1.246	1.246	1.246	1.246	1.279	1.279	1.279	1.279	1.279	1.279	1.279	1.279	1.279	1.279	1.279	1.279	1.22	1.22	1.187	1.187	1.187	1.187
YKL033W-A	1.057	1.142	1.142	1.168	1.168	1.201	1.201	1.249	1.359	1.385	1.385	1.411	1.411	1.463	1.463	1.496	1.496	1.496	1.474	1.474	1.474	1.578	1.67	1.67	1.67	1.696	1.696	1.696	1.696	1.696	1.696	1.696	1.696	1.696	1.696	1.722	1.722	1.696	1.696	1.696	1.736	1.762	1.762	1.762	1.762	1.762	1.762	1.762	1.762
YAR033W	1.97	2.018	2.018	2.04	2.073	2.073	2.099	2.099	2.099	2.099	2.099	2.125	2.125	2.125	2.125	2.081	2.081	1.96	1.934	1.934	1.809	1.835	1.835	1.802	1.769	1.883	1.949	1.949	2	2	2	2	2	2	2	2	2	2	1.978	1.923	1.949	1.949	1.802	1.802	1.647	1.636	1.817	2.027	2.196
YBL028C	0.026	0.026	0.026	0.026	0.026	0.026	0.026	0.026	0.026	0.026	0	0	0	0	0	0	0	0	0	0	0	0	0	0	0	0.022	0.022	0.022	0.022	0.022	0.022	0.022	0.022	0.022	0.022	0.022	0.022	0.022	0.022	0.022	0.022	0.022	0.022	0.022	0.022	0.022	0.022	0.022	0.022
YOR241W	1.103	1.103	1.103	1.129	1.129	1.129	1.129	1.151	1.5	1.5	1.5	1.5	1.5	1.5	1.5	1.533	1.588	1.739	1.739	1.739	1.739	1.739	1.739	1.739	1.739	1.739	1.739	1.761	1.827	1.849	1.948	1.948	1.948	1.97	1.97	1.996	1.996	1.996	1.996	1.996	1.996	1.996	1.996	1.996	1.996	1.996	1.996	1.996	1.996
YDL045C	0.937	0.937	0.937	0.937	0.937	0.937	0.937	0.937	0.911	0.885	0.907	0.907	0.907	0.907	0.874	0.874	0.874	0.841	0.841	0.841	0.841	0.841	0.841	0.764	0.606	0.316	0.382	0.404	0.404	0.404	0.404	0.404	0.404	0.404	0.404	0.404	0.382	0.382	0.382	0.382	0.36	0.294	0.294	0.294	0.294	0.294	0.294	0.294	0.316
YFL027C	0.022	0.022	0.022	0.022	0.022	0.022	0.022	0.022	0.022	0.022	0.022	0.022	0.088	0.088	0.088	0.088	0.088	0.088	0.088	0.088	0.088	0.088	0.088	0.088	0.088	0.088	0.088	0.088	0.088	0.088	0.11	0.11	0.11	0.11	0.11	0.11	0.11	0.11	0.11	0.11	0.11	0.11	0.11	0.11	0.11	0.11	0.11	0.11	0.11
YHR181W	0.578	0.578	0.578	0.578	0.545	0.578	0.578	0.578	0.578	0.545	0.512	0.512	0.49	0.49	0.49	0.49	0.542	0.542	0.542	0.516	0.516	0.516	0.516	0.28	0.254	0.354	0.354	0.354	0.354	0.354	0.38	0.428	0.483	0.483	0.505	0.472	0.472	0.472	0.472	0.472	0.472	0.472	0.472	0.472	0.472	0.472	0.524	0.524	0.524
YJL034W	2.115	2.115	2.115	2.089	2.089	2.089	2.089	2.089	2.089	2.115	2.115	2.115	2.115	2.115	2.115	2.115	2.167	2.167	2.079	2.079	2.079	2.079	2.079	2.079	2.053	2.053	2.053	2.053	2.053	2.053	2.031	2.031	2.031	2.005	1.961	1.961	1.928	1.928	1.928	1.928	1.928	1.928	1.902	1.832	1.832	1.832	1.832	1.766	1.766
YDR329C	1.285	1.285	1.285	1.285	1.259	1.259	1.259	1.259	1.259	1.281	1.461	1.428	1.632	1.665	1.691	1.713	1.713	1.713	1.713	1.713	1.713	1.739	1.963	1.963	1.963	1.996	2.022	2.048	2.048	2.048	2.096	2.232	2.232	2.232	2.258	2.258	2.258	2.232	2.232	2.232	2.258	2.232	2.232	2.232	2.232	2.254	2.254	2.202	2.202
YDR294C	0.575	0.608	0.553	0.69	0.69	0.771	0.947	0.947	0.947	0.947	0.947	0.947	0.947	0.947	0.947	0.947	0.947	0.947	0.973	0.973	0.973	0.94	0.966	0.992	1.077	1.232	1.416	1.475	1.475	1.53	1.53	1.563	1.641	1.641	1.641	1.696	1.718	1.718	1.718	1.718	1.718	1.744	1.777	1.777	1.777	1.777	1.777	1.777	1.803
YMR221C	0.862	0.836	0.836	0.836	0.766	0.811	0.811	0.837	0.837	0.837	0.892	0.87	0.896	0.955	0.955	1.047	1.124	1.124	1.124	1.124	1.124	1.15	1.15	1.15	1.15	1.15	1.15	1.15	1.095	1.073	1.099	1.066	1.033	1.033	1.011	1.011	1.066	1.066	1.066	1.165	1.165	1.165	1.165	1.165	1.165	1.165	1.165	1.198	1.198
YPL157W	2.437	2.463	2.463	2.518	2.68	2.706	2.706	2.794	2.82	2.82	2.846	2.846	2.846	2.846	2.868	3.02	3.127	3.271	3.33	3.33	3.33	3.33	3.33	3.33	3.33	3.33	3.33	3.304	3.304	3.304	3.385	3.385	3.385	3.385	3.385	3.385	3.407	3.407	3.407	3.433	3.433	3.433	3.433	3.433	3.459	3.459	3.459	3.459	3.485
YPL237W	0.965	0.965	0.943	0.943	0.943	0.943	0.943	0.943	0.965	0.965	0.939	0.906	0.906	0.906	0.906	0.906	0.906	0.906	0.906	0.906	0.906	0.906	0.906	0.906	0.906	0.906	0.928	0.928	0.928	0.928	0.928	0.928	0.928	0.902	0.902	0.902	0.902	0.88	0.88	0.88	0.88	0.747	0.695	0.662	0.662	0.688	0.688	0.688	0.688
YKL203C	1.772	1.798	1.824	1.89	1.89	1.89	1.89	1.916	1.938	1.964	1.964	1.964	1.942	1.942	2.129	2.129	2.177	2.199	2.199	2.28	2.32	2.32	2.379	2.412	2.412	2.412	2.412	2.412	2.412	2.386	2.386	2.386	2.408	2.408	2.408	2.43	2.43	2.43	2.382	2.382	2.382	2.408	2.408	2.408	2.463	2.463	2.463	2.463	2.463
YDL135C	0.929	0.929	0.929	0.929	0.929	0.951	0.951	0.984	0.984	0.984	0.984	0.984	0.984	0.984	0.984	0.958	0.958	0.873	0.818	0.818	0.818	0.844	0.844	0.866	0.866	0.866	0.844	0.866	0.866	0.866	0.866	0.866	0.866	0.866	0.84	0.84	0.84	0.84	0.84	0.818	0.796	0.796	0.77	0.77	0.77	0.77	0.77	0.77	0.744
YPL236C	3.904	3.904	3.948	3.996	4.114	4.173	4.515	4.581	4.633	4.633	4.633	4.633	4.633	4.659	4.685	4.685	4.77	4.77	4.77	4.748	4.748	4.748	4.748	4.792	4.792	4.766	4.766	4.766	4.766	4.788	4.788	4.788	4.755	4.755	4.755	4.729	4.703	4.703	4.703	4.703	4.729	4.729	4.696	4.674	4.674	4.674	4.63	4.604	4.604
YOR067C	2.108	2.13	2.13	2.277	2.251	2.299	2.325	2.325	2.351	2.351	2.351	2.351	2.481	2.533	2.666	2.743	2.743	2.795	2.795	2.839	2.839	2.865	2.865	2.887	2.92	2.92	2.998	3.02	3.079	3.079	3.079	3.079	3.079	3.079	3.079	3.079	3.101	3.101	3.101	3.101	3.101	3.123	3.123	3.123	3.097	3.097	3.097	3.097	3.097
YJR147W	0.454	0.542	0.542	0.542	0.542	0.542	0.542	0.542	0.542	0.542	0.542	0.542	0.542	0.542	0.542	0.542	0.542	0.542	0.542	0.542	0.542	0.542	0.542	0.542	0.542	0.542	0.52	0.52	0.546	0.546	0.546	0.546	0.546	0.546	0.546	0.546	0.546	0.572	0.594	0.594	0.594	0.594	0.594	0.594	0.594	0.594	0.594	0.616	0.616
YOR089C	1.971	1.997	1.997	2.023	2.023	1.957	1.902	1.902	1.876	1.854	1.854	1.854	1.876	1.854	1.88	1.873	1.873	1.906	1.906	1.906	1.906	1.88	1.847	1.773	1.799	1.799	1.799	1.799	1.799	1.799	1.773	1.799	1.799	1.799	1.799	1.799	1.744	1.744	1.744	1.692	1.692	1.648	1.648	1.648	1.567	1.523	1.497	1.497	1.471
YMR006C	0.448	0.448	0.448	0.448	0.448	0.426	0.382	0.382	0.382	0.382	0.382	0.382	0.382	0.382	0.382	0.382	0.382	0.382	0.316	0.283	0.283	0.283	0.283	0.283	0.283	0.283	0.283	0.316	0.316	0.316	0.316	0.316	0.316	0.316	0.316	0.316	0.316	0.316	0.316	0.316	0.316	0.316	0.316	0.316	0.316	0.316	0.316	0.316	0.316
YOR292C	0.408	0.408	0.408	0.408	0.408	0.408	0.408	0.408	0.408	0.408	0.408	0.408	0.408	0.382	0.382	0.294	0.261	0.261	0.261	0.261	0.261	0.261	0.261	0.261	0.261	0.261	0.261	0.261	0.261	0.261	0.261	0.261	0.261	0.261	0.184	0.151	0.151	0.151	0.151	0.151	0.151	0.151	0.151	0.151	0.151	0.151	0.151	0.151	0.151
YPR139C	1.021	1.021	1.021	1.087	1.139	1.139	1.172	1.172	1.172	1.172	1.172	1.128	1.128	1.128	1.128	1.176	1.301	1.301	1.349	1.434	1.434	1.467	1.467	1.519	1.519	1.519	1.486	1.486	1.486	1.486	1.486	1.519	1.563	1.563	1.563	1.563	1.563	1.537	1.559	1.599	1.599	1.621	1.621	1.725	1.725	1.758	1.758	1.758	1.758
YER095W	4.298	4.142	3.848	3.822	3.822	3.711	3.711	3.711	3.711	3.332	3.24	3.24	3.24	2.905	2.684	2.684	2.684	2.684	2.662	2.61	2.558	2.425	2.399	2.295	2.269	2.269	2.129	1.769	1.376	1.321	1.295	1.217	1.217	1.191	1.191	1.191	1.191	1.191	1.191	0.923	0.71	0.684	0.684	0.397	0.364	0.364	0.151	0.118	0.118
YNL304W	1.962	1.962	1.94	1.94	1.94	1.94	1.848	1.848	1.87	1.87	1.87	1.87	1.87	1.815	1.793	1.793	1.793	1.793	1.793	1.793	1.793	1.793	1.793	1.771	1.771	1.749	1.749	1.749	1.749	1.749	1.749	1.727	1.705	1.705	1.705	1.683	1.661	1.639	1.639	1.639	1.639	1.639	1.591	1.591	1.565	1.521	1.521	1.488	1.488
YKL068W	0.402	0.402	0.402	0.402	0.402	0.402	0.402	0.402	0.402	0.402	0.402	0.402	0.402	0.402	0.402	0.402	0.376	0.35	0.35	0.35	0.35	0.35	0.35	0.35	0.35	0.35	0.35	0.35	0.35	0.35	0.35	0.35	0.328	0.328	0.302	0.302	0.302	0.302	0.302	0.302	0.302	0.302	0.302	0.302	0.302	0.302	0.302	0.302	0.302
YNL240C	3.844	3.87	3.87	3.826	3.826	3.852	3.852	3.852	3.852	3.786	3.786	3.786	3.808	3.808	3.797	3.797	3.797	3.797	3.694	3.62	3.37	3.263	3.23	3.285	3.259	3.292	3.292	3.292	3.292	3.292	3.292	3.266	3.266	3.266	3.266	3.266	3.27	3.27	3.244	3.244	3.244	3.244	3.244	3.211	3.024	2.998	2.712	2.66	2.634
YPR163C	2.261	2.294	2.261	2.261	2.261	2.335	2.335	2.335	2.335	2.401	2.401	2.427	2.427	2.427	2.453	2.453	2.475	2.501	2.571	2.685	2.685	2.707	2.788	2.788	2.788	2.821	2.821	2.847	2.847	2.902	2.902	2.935	2.935	2.987	2.987	2.987	2.987	2.987	2.987	3.02	3.02	2.994	2.968	3.02	3.02	3.02	3.02	3.02	3.053
YDR314C	0.87	0.87	0.87	0.87	0.87	0.87	0.771	0.749	0.749	0.749	0.749	0.749	0.617	0.617	0.595	0.562	0.562	0.562	0.562	0.588	0.614	0.614	0.614	0.614	0.64	0.618	0.585	0.585	0.607	0.607	0.607	0.357	0.383	0.376	0.376	0.402	0.402	0.402	0.435	0.612	0.612	0.612	0.645	0.645	0.645	0.667	0.667	0.7	0.7
YLR142W	0.43	0.43	0.43	0.43	0.43	0.43	0.43	0.43	0.43	0.456	0.456	0.456	0.456	0.434	0.493	0.493	0.493	0.493	0.526	0.526	0.526	0.526	0.526	0.526	0.526	0.526	0.548	0.548	0.522	0.522	0.522	0.555	0.522	0.522	0.548	0.548	0.548	0.548	0.548	0.548	0.548	0.548	0.548	0.548	0.548	0.548	0.548	0.548	0.522
YKR056W	2.056	2.056	2.056	2.108	2.108	2.13	2.13	2.13	2.13	2.156	2.156	2.156	2.156	2.156	2.156	2.156	2.156	2.156	2.156	2.156	2.156	2.156	2.156	2.156	2.156	2.152	2.152	2.152	2.152	2.152	2.152	2.152	2.152	2.204	2.204	2.204	2.182	2.182	2.182	2.182	2.156	2.156	2.156	2.182	2.182	2.182	2.182	2.208	2.182
YJL139C	0.505	0.505	0.446	0.446	0.479	0.479	0.479	0.479	0.479	0.479	0.453	0.453	0.427	0.427	0.427	0.427	0.427	0.427	0.427	0.427	0.427	0.401	0.401	0.401	0.401	0.408	0.408	0.382	0.382	0.389	0.389	0.389	0.389	0.455	0.455	0.455	0.455	0.455	0.455	0.422	0.422	0.422	0.422	0.433	0.433	0.433	0.433	0.433	0.433
YDL088C	1.038	1.038	1.038	1.038	1.038	1.009	1.009	1.083	1.083	1.083	1.083	1.083	1.105	1.105	1.053	1.079	1.079	1.079	1.079	1.079	1.079	1.079	1.079	1.079	1.079	1.079	1.079	1.079	1.079	1.079	1.079	1.105	1.105	1.105	1.127	1.127	1.123	1.123	1.097	1.097	1.097	1.097	1.13	1.13	1.13	1.13	1.13	1.13	1.104
YGL022W	2.646	2.672	2.639	2.669	2.79	2.845	3.12	3.12	3.142	3.168	3.234	3.312	3.26	3.26	3.293	3.319	3.319	3.371	3.404	3.404	3.404	3.404	3.404	3.404	3.43	3.43	3.43	3.43	3.43	3.404	3.404	3.404	3.404	3.371	3.345	3.371	3.371	3.397	3.397	3.43	3.452	3.419	3.445	3.478	3.511	3.511	3.511	3.489	3.515
YER170W	0.732	0.732	0.732	0.732	0.732	0.71	0.736	0.762	0.821	0.821	0.843	0.843	0.843	0.843	0.843	0.836	0.777	0.777	0.777	0.847	0.847	0.847	0.847	0.847	0.847	0.873	0.873	0.928	0.928	0.928	0.928	0.928	0.928	0.902	0.902	0.928	0.884	0.818	0.792	0.792	0.792	0.847	0.847	0.847	0.95	0.972	0.998	1.102	1.102
YOR138C	1.625	1.625	1.625	1.625	1.625	1.625	1.555	1.555	1.5	1.5	1.5	1.5	1.5	1.5	1.37	1.37	1.3	1.241	1.267	1.267	1.267	1.245	1.219	1.197	1.197	1.175	1.175	1.123	1.097	1.097	1.097	1.064	1.064	1.064	1.064	1.064	1.064	1.064	1.064	1.042	1.068	1.068	1.042	1.02	1.053	1.053	1.006	1.006	0.723
YGL009C	0.968	0.968	0.968	0.968	0.968	0.994	0.994	0.961	0.961	0.961	0.961	0.961	0.928	0.928	0.928	0.928	0.928	0.928	0.924	0.902	0.884	0.884	0.862	0.862	0.862	0.862	0.836	0.836	0.862	0.862	0.862	0.891	0.858	0.858	0.858	0.858	0.858	0.858	0.858	0.858	0.737	0.737	0.737	0.693	0.66	0.66	0.66	0.66	0.66
YKL204W	0.8	0.8	0.8	0.8	0.8	0.8	0.8	0.8	0.8	0.826	0.826	0.878	0.878	0.911	0.911	0.911	0.911	0.889	0.889	0.889	0.889	0.889	0.889	0.889	0.889	0.889	0.889	0.941	0.941	0.941	0.941	0.941	0.941	0.941	0.941	0.941	0.941	0.941	0.908	0.908	0.908	0.908	0.908	0.908	0.908	0.908	0.875	0.842	0.842
YER087W	0.301	0.268	0.268	0.268	0.294	0.375	0.375	0.397	0.419	0.474	0.474	0.474	0.474	0.474	0.474	0.474	0.474	0.474	0.474	0.474	0.474	0.474	0.474	0.551	0.551	0.551	0.551	0.551	0.584	0.639	0.617	0.617	0.643	0.643	0.643	0.643	0.661	0.694	0.694	0.694	0.694	0.694	0.694	0.694	0.661	0.639	0.639	0.672	0.672
YMR067C	2.431	2.431	2.431	2.387	2.332	2.295	2.347	2.347	2.207	2.141	2.086	2.086	2.064	2.064	2.009	2.009	2.009	2.009	1.976	1.943	1.943	1.943	1.943	1.954	1.921	1.921	1.817	1.817	1.795	1.795	1.729	1.751	1.806	1.806	1.806	1.832	1.832	1.832	1.832	1.832	1.754	1.754	1.806	1.832	1.832	1.773	1.773	1.652	1.667
YMR235C	1.512	1.512	1.538	1.556	1.663	1.689	1.689	1.663	1.689	1.689	1.689	1.637	1.637	1.692	1.718	1.874	1.874	1.874	1.984	1.984	1.984	2.01	2.01	1.958	1.899	1.866	1.866	1.947	2.024	2.046	2.068	2.068	2.127	2.138	2.138	2.138	2.138	2.138	2.138	2.138	2.086	2.06	2.06	2.204	2.197	2.219	2.349	2.349	2.349
YBR136W	2.332	2.358	2.384	2.439	2.439	2.51	2.51	2.51	2.51	2.51	2.484	2.484	2.484	2.458	2.38	2.435	2.343	2.317	2.339	2.203	2.335	2.361	2.394	2.567	2.545	2.571	2.593	2.56	2.56	2.637	2.637	2.637	2.67	2.622	2.655	2.71	2.684	2.684	2.684	2.684	2.71	2.736	2.688	2.688	2.769	2.736	2.762	2.795	2.769
YOR227W	2.334	2.334	2.312	2.312	2.279	2.227	2.175	2.109	2.109	2.109	2.109	2.109	2.109	2.109	2.043	2.017	2.017	2.017	1.797	1.709	1.683	1.609	1.356	1.29	1.29	1.268	1.268	1.224	1.224	1.224	1.103	1.077	1.029	1.003	1.003	1.003	0.856	0.83	0.786	0.665	0.665	0.584	0.279	0.257	0.235	0.235	0.235	0.235	0.235
YOR315W	0.066	0.066	0.066	0.066	0.066	0.066	0.066	0.066	0.066	0.066	0.066	0.066	0.066	0.066	0.066	0.066	0.088	0.088	0.088	0.088	0.088	0.088	0.088	0.088	0.088	0.088	0.088	0.088	0.088	0.088	0.088	0.066	0.066	0.066	0.066	0.066	0.066	0.066	0.066	0.066	0.066	0.066	0.066	0.066	0.066	0.066	0.066	0.066	0.066
YGR093W	1.827	1.853	1.853	1.853	1.853	1.827	1.886	1.86	1.86	1.893	1.893	1.893	2.003	2.036	2.036	2.036	2.036	2.036	2.036	2.036	2.036	2.036	2.069	2.069	2.069	2.043	2.043	2.043	2.043	2.043	2.043	2.043	2.043	2.043	2.043	2.043	1.977	1.977	1.951	1.951	1.951	1.929	1.929	1.929	1.929	1.834	1.834	1.834	1.808
YKR084C	1.825	1.818	1.818	1.818	1.851	1.704	1.704	1.598	1.572	1.469	1.469	1.469	1.156	1.123	1.196	1.222	1.222	1.211	1.159	1.203	1.207	1.207	1.2	1.222	1.222	1.248	1.307	1.366	1.689	1.689	1.843	1.843	1.843	1.843	1.869	1.983	1.954	1.98	1.98	2.079	2.145	2.167	2.167	2.167	2.167	2.167	2.134	2.134	2.134
YLR297W	0.358	0.38	0.354	0.354	0.354	0.354	0.354	0.354	0.354	0.332	0.277	0.222	0.222	0.222	0.222	0.244	0.244	0.244	0.244	0.244	0.244	0.244	0.244	0.244	0.244	0.244	0.244	0.244	0.244	0.244	0.244	0.218	0.218	0.196	0.196	0.196	0.196	0.196	0.196	0.196	0.196	0.196	0.196	0.196	0.17	0.17	0.17	0.17	0.17
YOR016C	1.169	1.426	1.426	1.426	1.426	1.426	1.426	1.426	1.426	1.426	1.478	1.608	1.612	1.612	1.612	1.612	1.612	1.612	1.638	1.638	1.682	1.682	1.682	1.682	1.682	1.682	1.682	1.682	1.649	1.682	1.715	1.715	1.763	1.789	1.789	1.789	1.789	1.811	1.811	1.811	1.811	1.863	1.863	1.863	1.863	1.863	1.863	1.863	1.915
YHL042W	1.466	1.466	1.466	1.466	1.466	1.518	1.492	1.492	1.47	1.47	1.47	1.448	1.426	1.426	1.426	1.426	1.422	1.422	1.422	1.422	1.422	1.455	1.477	1.477	1.477	1.451	1.418	1.418	1.44	1.414	1.414	1.362	1.362	1.362	1.336	1.336	1.336	1.259	1.211	1.207	1.159	1.159	1.159	1.159	1.001	0.935	0.983	1.038	1.038
YBL019W	0.649	0.649	0.675	0.675	0.675	0.675	0.675	0.675	0.642	0.642	0.642	0.59	0.59	0.564	0.564	0.564	0.564	0.564	0.498	0.498	0.498	0.498	0.498	0.494	0.494	0.494	0.494	0.549	0.549	0.549	0.549	0.549	0.549	0.549	0.549	0.549	0.571	0.571	0.571	0.538	0.538	0.538	0.538	0.538	0.538	0.56	0.56	0.534	0.556
YIL152W	0.886	0.938	0.99	0.946	0.946	0.946	0.946	0.92	0.894	0.868	0.868	0.868	0.835	0.835	0.835	0.813	0.813	0.813	0.813	0.791	0.784	0.81	0.81	0.843	0.865	0.865	0.92	0.92	0.942	0.942	0.942	0.942	0.942	0.942	0.942	0.942	0.898	0.953	0.931	0.931	0.931	0.931	0.788	0.755	0.729	0.648	0.718	0.718	0.718
YML092C	2.1	2.126	2.148	2.185	2.185	2.185	2.185	2.185	2.207	2.207	2.155	2.155	2.155	2.155	2.155	2.155	2.155	2.155	2.155	2.155	2.155	2.155	2.155	2.155	2.155	2.155	2.155	2.155	2.155	2.155	2.155	2.155	2.133	2.133	2.133	2.111	2.133	2.133	2.133	2.107	2.151	2.151	2.151	2.099	2.099	2.099	2.099	2.066	2.066
YGL040C	0.849	0.849	0.849	0.849	0.871	0.871	0.871	0.871	0.871	0.897	0.897	0.897	0.897	0.897	0.897	0.897	0.897	0.897	0.897	0.897	0.897	0.897	0.897	0.897	0.897	0.897	0.93	0.937	0.97	0.937	0.937	0.937	0.937	0.937	0.937	0.937	0.937	0.937	0.904	0.9	0.9	0.9	0.9	0.874	0.874	0.874	0.874	0.874	0.734
YDL103C	0.985	0.985	0.985	0.985	0.985	0.952	0.952	0.952	0.786	0.786	0.653	0.446	0.446	0.468	0.468	0.468	0.468	0.468	0.468	0.435	0.435	0.435	0.435	0.288	0.255	0.288	0.288	0.391	0.417	0.417	0.417	0.417	0.417	0.472	0.538	0.538	0.538	0.538	0.512	0.578	0.578	0.578	0.578	0.578	0.578	0.578	0.578	0.725	0.725
YNL048W	0.659	0.685	0.707	0.854	0.847	0.847	0.847	0.873	0.947	1.017	1.061	1.094	1.094	1.127	1.127	1.153	1.153	1.179	1.179	1.179	1.219	1.296	1.815	1.815	1.815	2.01	2.01	2.032	2.054	2.286	2.286	2.367	2.367	2.393	2.415	2.467	2.467	2.537	2.71	2.684	2.658	2.658	2.68	2.658	2.658	2.691	2.691	2.665	2.665
YPL194W	0.485	0.485	0.485	0.485	0.463	0.507	0.54	0.54	0.562	0.562	0.584	0.665	0.709	0.709	0.709	0.709	0.709	0.709	0.709	0.742	0.786	0.786	0.819	0.819	0.845	0.845	0.867	0.867	0.867	0.867	0.867	0.867	0.867	0.867	0.9	0.9	0.933	0.933	0.933	0.933	0.933	0.955	0.955	0.955	0.955	0.903	0.848	0.848	0.815
YLR247C	0.459	0.584	0.61	0.61	0.61	0.632	0.68	0.706	0.754	0.934	0.934	0.934	0.934	0.934	0.967	0.967	0.989	1.066	1.092	1.092	1.092	1.092	1.092	1.17	1.17	1.17	1.17	1.17	1.17	1.17	1.196	1.196	1.196	1.196	1.196	1.196	1.196	1.196	1.196	1.196	1.196	1.196	1.196	1.196	1.196	1.196	1.196	1.196	1.248
YLR446W	1.184	1.158	1.095	1.095	1.095	1.121	1.18	1.257	1.647	1.647	1.647	1.673	1.673	1.706	1.706	1.706	1.765	1.791	1.864	1.89	1.89	1.942	1.942	1.964	1.99	1.99	2.012	2.012	2.071	2.071	2.071	2.071	2.071	2.071	2.071	2.104	2.104	2.104	2.104	2.104	2.108	2.182	2.182	2.104	2.104	2.104	2.104	2.104	2.104
YFR051C	4.657	4.657	4.712	4.745	4.944	4.944	4.944	4.944	4.944	4.97	4.97	5.003	5.106	5.106	5.418	5.44	5.514	5.514	5.514	5.54	5.54	5.562	5.632	5.665	6.09	6.249	6.352	6.352	6.378	6.43	6.43	6.43	6.43	6.898	6.898	6.898	6.924	7.053	7.031	7.031	7.075	7.101	7.149	7.127	7.153	7.153	7.179	7.113	7.069
YDL111C	1.087	1.035	1.035	1.035	1.035	1.035	1.035	1.035	1.035	1.068	1.035	1.013	1.013	1.013	0.987	0.987	1.009	1.057	1.057	1.031	1.031	1.005	1.005	0.939	0.939	0.939	0.917	0.917	0.917	0.796	0.822	0.966	0.966	0.966	0.966	0.966	0.966	0.966	0.966	0.977	0.844	0.877	0.855	0.855	0.855	0.881	0.848	0.841	0.808
YPL158C	3.375	3.512	3.694	3.694	3.749	3.749	3.834	3.834	3.834	3.812	3.968	4.094	4.315	4.712	4.738	4.837	5.08	5.08	5.146	5.146	5.146	5.194	5.194	5.194	5.194	5.194	5.286	5.308	5.382	5.408	5.408	5.434	5.434	5.493	5.526	5.604	5.637	5.692	5.714	5.714	5.714	5.714	5.714	5.74	5.755	5.755	5.755	5.755	5.781
YGL174W	1.641	1.608	1.608	1.663	1.685	1.685	1.707	1.828	1.828	1.802	1.802	1.802	1.802	1.854	1.854	1.876	1.865	1.865	1.839	1.839	1.839	1.839	1.839	1.839	1.872	1.872	1.872	1.872	1.872	1.846	1.846	1.894	1.813	1.839	1.839	1.861	1.861	1.861	1.813	1.791	1.758	1.68	1.702	1.728	1.695	1.772	1.828	2.01	2.01
YGL013C	2.966	2.999	3.08	3.106	3.106	3.106	3.106	3.187	3.213	3.213	3.235	3.235	3.235	3.257	3.257	3.309	3.309	3.364	3.364	3.364	3.364	3.39	3.494	3.494	3.461	3.435	3.435	3.435	3.435	3.461	3.461	3.487	3.487	3.531	3.553	3.575	3.575	3.575	3.575	3.575	3.575	3.575	3.575	3.575	3.575	3.575	3.634	3.634	3.634
YPR010C-A	0.338	0.338	0.338	0.338	0.371	0.371	0.404	0.404	0.404	0.404	0.404	0.404	0.404	0.404	0.404	0.492	0.562	0.562	0.588	0.61	0.61	0.61	0.61	0.662	0.662	0.662	0.662	0.662	0.688	0.662	0.662	0.688	0.688	0.666	0.699	0.699	0.721	0.721	0.721	0.721	0.721	0.721	0.721	0.78	0.795	0.905	0.905	0.931	0.931
YOR197W	2.28	2.306	2.332	2.332	2.332	2.332	2.332	2.332	2.358	2.384	2.384	2.41	2.41	2.41	2.41	2.41	2.377	2.377	2.399	2.447	2.447	2.447	2.447	2.447	2.447	2.447	2.447	2.447	2.447	2.447	2.421	2.421	2.399	2.399	2.399	2.399	2.443	2.443	2.469	2.469	2.469	2.469	2.469	2.469	2.469	2.469	2.469	2.469	2.443
YML075C	3.562	3.691	3.691	3.717	3.717	3.743	3.743	3.743	3.736	3.762	3.762	3.795	3.795	3.736	3.736	3.729	3.729	3.729	3.729	3.651	3.647	3.61	3.61	3.61	3.588	3.588	3.588	3.621	3.621	3.621	3.647	3.614	3.614	3.614	3.669	3.905	3.905	3.953	3.986	3.986	3.986	3.986	3.986	3.997	3.975	3.986	4.03	4.03	4.03
YLR085C	1.524	1.524	1.524	1.524	1.601	2.064	2.064	2.064	2.064	2.064	2.042	2.075	2.174	2.416	2.416	2.449	2.449	2.449	2.508	2.508	2.586	2.608	2.608	2.608	2.608	2.63	2.652	2.707	2.795	2.795	2.817	2.861	2.861	2.913	2.913	2.913	2.935	2.909	2.99	2.99	3.016	3.016	2.994	2.994	2.994	2.968	2.99	3.203	3.225
YJL178C	0.055	0.055	0.055	0.055	0.055	0.055	0.055	0.055	0.055	0.055	0.055	0.055	0.055	0.055	0.055	0.055	0.055	0.055	0.055	0.055	0.022	0.022	0.022	0.022	0.022	0.022	0.022	0.022	0.022	0.022	0.022	0.022	0.022	0.022	0	0	0	0	0	0	0	0	0	0	0	0	0	0	0
YNL062C	2.295	2.295	2.317	2.317	2.343	2.343	2.343	2.343	2.317	2.317	2.317	2.317	2.317	2.317	2.317	2.317	2.317	2.317	2.295	2.295	2.295	2.295	2.328	2.328	2.302	2.302	2.28	2.247	2.247	2.247	2.247	2.247	2.247	2.247	2.247	2.247	2.225	2.258	2.258	2.258	2.258	2.258	2.258	2.258	2.236	2.21	2.21	2.158	2.158
YNL195C	0.923	0.923	0.897	0.897	0.897	0.897	0.897	0.897	0.864	0.842	0.842	0.868	0.868	0.894	0.868	0.86	0.86	0.86	0.86	0.86	0.827	0.849	0.878	0.933	0.955	0.955	0.981	0.981	1.003	1.003	1.055	1.055	1.114	1.092	1.092	1.092	1.022	1.022	1.118	1.214	1.214	1.295	1.295	1.328	1.332	1.358	1.358	1.402	1.402
YJR058C	1.294	1.294	1.294	1.294	1.294	1.294	1.371	1.371	1.371	1.371	1.371	1.371	1.371	1.371	1.415	1.415	1.415	1.448	1.448	1.448	1.448	1.448	1.448	1.448	1.474	1.441	1.474	1.474	1.552	1.578	1.578	1.578	1.626	1.626	1.626	1.626	1.6	1.6	1.6	1.6	1.6	1.6	1.578	1.578	1.6	1.6	1.6	1.6	1.548
YPR165W	1.357	1.357	1.357	1.357	1.357	1.357	1.357	1.416	1.416	1.416	1.416	1.416	1.416	1.416	1.416	1.394	1.394	1.394	1.394	1.394	1.394	1.394	1.394	1.394	1.394	1.394	1.394	1.42	1.446	1.446	1.446	1.321	1.321	1.321	1.321	1.321	1.288	1.288	1.288	1.255	1.068	1.035	1.035	1.009	1.009	1.009	1.031	1.053	1.053
YIL065C	2.71	2.765	2.85	2.85	2.85	2.902	2.88	2.88	2.88	2.88	2.906	2.899	2.921	2.921	3.057	3.057	3.083	3.105	3.131	3.131	3.131	3.131	3.131	3.131	3.131	3.183	3.183	3.231	3.231	3.231	3.231	3.231	3.231	3.231	3.253	3.253	3.253	3.253	3.253	3.253	3.253	3.227	3.227	3.227	3.205	3.172	3.172	3.194	3.194
YOR299W	0.081	0.081	0.081	0.081	0.081	0.081	0.081	0.081	0.081	0.081	0.081	0.081	0.081	0.081	0.081	0.081	0.081	0.081	0.081	0.081	0.081	0.022	0	0	0	0	0	0	0	0	0	0	0	0	0	0	0	0	0	0	0	0	0	0	0	0	0	0	0
YER171W	1.29	1.312	1.393	1.393	1.393	1.393	1.393	1.445	1.471	1.471	1.471	1.471	1.471	1.449	1.427	1.394	1.394	1.394	1.394	1.302	1.302	1.276	1.25	1.25	1.298	1.32	1.342	1.471	1.471	1.471	1.471	1.471	1.497	1.497	1.575	1.586	1.612	1.612	1.612	1.612	1.612	1.612	1.612	1.612	1.612	1.612	1.59	1.612	1.612
YOR137C	0.636	0.614	0.614	0.592	0.559	0.559	0.559	0.559	0.537	0.559	0.592	0.592	0.625	0.651	0.651	0.651	0.651	0.684	0.71	0.81	0.832	0.832	0.832	0.832	0.854	0.854	0.913	0.939	0.939	0.994	0.994	0.994	0.994	1.016	0.983	0.983	0.983	0.983	0.983	0.983	0.983	1.009	1.009	1.009	1.009	1.009	1.009	1.009	1.009
YNL299W	2.349	2.349	2.375	2.375	2.375	2.375	2.401	2.401	2.401	2.401	2.401	2.401	2.401	2.357	2.471	2.684	2.978	3.004	3.056	3.03	3.03	3.03	3.056	3.004	3.004	3.004	3.004	2.978	2.978	2.978	2.978	2.978	2.978	2.952	2.978	3.004	3.004	3.059	3.037	3.011	3.011	3.011	2.967	2.967	2.967	2.989	2.989	2.989	2.989
YNL321W	5.984	5.98	5.98	5.954	5.954	5.928	5.906	5.906	5.906	5.906	5.828	5.828	5.63	5.549	5.549	5.228	5.055	4.904	4.852	4.705	4.646	4.646	4.646	4.594	4.594	4.561	4.539	4.392	4.292	4.292	4.162	4.025	3.947	3.796	3.718	3.488	3.488	3.422	3.4	3.4	3.352	3.248	3.116	3.083	3.083	2.995	2.995	2.929	2.929
YPR133W-A	1.318	1.318	1.318	1.34	1.366	1.366	1.366	1.366	1.366	1.366	1.34	1.292	1.292	1.292	1.292	1.292	1.292	1.318	1.318	1.318	1.318	1.318	1.266	1.266	1.266	1.266	1.292	1.292	1.292	1.292	1.292	1.292	1.292	1.292	1.292	1.292	1.292	1.292	1.314	1.34	1.34	1.34	1.307	1.281	1.303	1.303	1.303	1.303	1.27
YGL238W	0.64	0.871	0.871	0.897	0.897	0.93	0.952	0.974	1	1	1	1.048	1.07	1.07	1.07	1.07	1.07	1.07	1.07	1.07	1.096	1.118	1.118	1.291	1.291	1.291	1.291	1.291	1.291	1.379	1.379	1.379	1.379	1.379	1.379	1.379	1.379	1.379	1.379	1.379	1.379	1.353	1.353	1.353	1.353	1.375	1.375	1.419	1.441
YOR081C	2.338	2.312	2.146	2.179	2.293	2.271	2.297	2.297	2.297	2.297	2.297	2.297	2.319	2.297	2.297	2.323	2.323	2.375	2.375	2.375	2.375	2.375	2.375	2.375	2.349	2.349	2.349	2.301	2.301	2.206	2.184	2.184	2.184	2.054	2.054	2.021	2.047	2.003	1.944	1.878	1.826	1.73	1.546	1.572	1.546	1.598	1.631	1.565	1.62
YML029W	1.393	1.393	1.393	1.393	1.415	1.522	1.522	1.544	1.544	1.577	1.551	1.551	1.338	1.228	1.283	1.283	1.309	1.353	1.43	1.43	1.43	1.43	1.408	1.408	1.408	1.408	1.412	1.412	1.39	1.39	1.39	1.39	1.467	1.467	1.467	1.489	1.489	1.489	1.515	1.592	1.559	1.585	1.692	1.784	1.806	1.806	1.806	1.806	1.784
YBR052C	1.605	1.627	1.627	1.627	1.653	1.653	1.675	1.653	1.705	1.705	1.672	1.709	1.709	1.709	1.65	1.676	1.676	1.566	1.544	1.57	1.57	1.57	1.522	1.555	1.555	1.577	1.599	1.625	1.599	1.768	1.768	1.768	1.768	1.768	1.768	1.768	1.746	1.823	1.823	1.823	1.812	1.812	1.812	1.812	1.867	1.915	2.018	2.096	2.129
YOL004W	0.412	0.412	0.412	0.412	0.386	0.386	0.36	0.224	0.202	0.202	0.202	0.202	0.18	0.154	0.154	0.154	0.154	0.154	0.088	0.088	0.088	0.088	0.088	0.088	0.088	0.088	0.088	0.088	0.088	0.088	0.088	0.066	0.044	0.044	0.044	0.044	0.044	0.044	0.044	0.044	0.044	0.044	0.044	0.044	0.044	0.044	0.044	0.044	0.044
YNL282W	1.574	1.258	1.1	1.1	1.1	1.1	1.1	1.1	1.1	1.034	1.034	1.001	0.975	0.949	0.949	0.949	0.949	0.828	0.828	0.795	0.795	0.681	0.655	0.655	0.552	0.482	0.456	0.456	0.397	0.364	0.364	0.364	0.342	0.342	0.342	0.276	0.206	0.096	0.096	0.096	0.096	0.096	0.096	0.096	0.096	0.096	0.096	0.096	0.096
YPR166C	0.35	0.35	0.35	0.416	0.416	0.438	0.497	0.497	0.497	0.497	0.497	0.471	0.471	0.552	0.578	0.659	0.659	0.659	0.685	0.711	0.733	0.733	0.733	0.733	0.733	0.733	0.733	0.733	0.814	0.869	1.023	1.078	1.192	1.31	1.31	1.31	1.31	1.31	1.354	1.354	1.354	1.387	1.413	1.413	1.446	1.446	1.479	1.479	1.501
YNL025C	0.36	0.36	0.36	0.36	0.36	0.36	0.36	0.334	0.334	0.334	0.334	0.334	0.334	0.334	0.334	0.334	0.334	0.334	0.334	0.334	0.334	0.334	0.334	0.334	0.334	0.334	0.334	0.334	0.334	0.334	0.334	0.301	0.301	0.301	0.301	0.301	0.301	0.301	0.301	0.301	0.301	0.301	0.301	0.301	0.301	0.301	0.301	0.301	0.279
YDR409W	4.18	4.136	4.092	4.092	4.022	3.989	3.989	3.989	3.956	3.956	3.856	3.856	3.856	3.878	3.878	3.878	3.8	3.748	3.715	3.715	3.715	3.715	3.715	3.663	3.663	3.461	3.439	3.413	3.413	3.413	3.413	3.413	3.259	3.16	2.33	2.201	2.168	2.142	2.142	2.12	2.12	2.12	1.818	1.711	1.56	1.56	1.56	1.527	1.527
YBR093C	0.98	0.98	0.98	0.954	0.954	0.921	0.921	0.866	0.858	0.913	0.939	1.027	1.027	1.105	1.105	1.105	1.105	1.027	1.027	1.027	1.027	1.053	1.053	1.053	1.053	1.053	1.053	1.053	1.053	1.053	1.027	1.101	1.101	1.101	1.186	1.245	1.245	1.297	1.297	1.319	1.341	1.341	1.341	1.341	1.341	1.407	1.433	1.433	1.433
YNL217W	1.818	1.818	1.851	1.825	1.851	1.851	1.829	1.686	1.488	1.462	1.462	1.458	1.48	1.454	1.421	1.454	1.454	1.454	1.428	1.428	1.402	1.402	1.402	1.376	1.376	1.376	1.354	1.354	1.409	1.365	1.354	1.354	1.354	1.354	1.354	1.332	1.288	1.266	1.218	1.225	1.273	1.269	1.438	1.438	1.464	1.806	1.806	1.832	1.832
YCL050C	1.409	1.409	1.457	1.501	1.501	1.534	1.534	1.604	1.604	1.604	1.604	1.604	1.604	1.604	1.604	1.604	1.604	1.626	1.648	1.648	1.67	1.644	1.644	1.644	1.644	1.67	1.67	1.696	1.696	1.696	1.674	1.674	1.674	1.7	1.722	1.722	1.755	1.755	1.818	1.851	1.851	1.873	1.873	1.873	1.873	1.769	1.769	1.769	1.717
YLR099W-A	1.297	1.323	1.323	1.323	1.323	1.137	1.17	1.196	1.196	1.196	1.229	1.207	1.229	1.229	1.229	1.229	1.229	1.229	1.181	1.181	1.181	1.259	1.259	1.259	1.259	1.233	1.233	1.259	1.259	1.259	1.292	1.248	1.248	1.248	1.248	1.248	1.248	1.248	1.222	1.248	1.222	1.222	1.178	1.074	1.048	1.026	1.048	1.03	1.03
YLR120C	4.175	4.227	4.227	4.227	4.227	4.227	4.227	4.227	4.201	4.045	4.045	4.045	3.997	3.997	3.975	3.975	3.975	3.975	3.975	3.975	3.793	3.793	3.734	3.734	3.734	3.734	3.701	3.701	3.675	3.649	3.649	3.649	3.597	3.597	3.476	3.454	3.454	3.454	3.212	3.19	3.003	2.893	2.827	2.827	2.827	2.697	2.697	2.653	2.653
YDR511W	1.845	1.823	1.823	1.823	1.823	1.823	1.823	1.823	1.823	1.823	1.823	1.797	1.797	1.797	1.775	1.753	1.753	1.753	1.753	1.753	1.709	1.709	1.709	1.676	1.676	1.628	1.562	1.562	1.562	1.562	1.562	1.562	1.562	1.529	1.529	1.529	1.529	1.397	1.353	1.353	1.353	1.353	1.331	1.309	1.305	1.283	1.283	1.283	1.283
YPL226W	4.103	4.077	4.077	4.077	4.077	4.077	4.077	4.077	3.952	3.926	3.926	3.926	3.926	3.849	3.849	3.849	3.849	3.783	3.783	3.761	3.761	3.506	3.418	3.374	3.374	3.374	3.374	3.374	3.348	3.175	3.02	2.987	2.928	2.928	2.928	2.928	2.928	2.847	2.847	2.37	2.23	1.995	1.914	1.914	1.862	1.862	1.862	1.862	1.781
YML098W	1.761	1.761	1.761	1.761	1.787	1.787	1.754	1.754	1.754	1.695	1.717	1.743	1.743	1.743	1.743	1.743	1.743	1.787	1.787	1.787	1.813	1.813	1.813	1.82	1.82	1.824	1.85	1.817	1.791	1.791	1.758	1.758	1.758	1.732	1.71	1.717	1.798	1.798	1.805	1.827	1.827	1.827	1.827	1.827	1.886	1.827	1.827	1.827	1.86
YLR132C	2.351	2.465	2.465	2.487	2.52	2.52	2.546	2.546	2.572	2.66	2.686	2.686	2.686	2.686	2.686	2.686	2.734	2.734	2.756	2.778	2.778	2.778	2.778	2.804	2.804	2.852	2.918	2.918	2.918	2.918	2.918	2.944	2.97	2.97	2.97	3.025	3.048	3.048	3.516	3.542	3.542	3.542	3.542	3.542	3.542	3.568	3.568	3.568	3.568
YER048C	0.424	0.424	0.424	0.424	0.457	0.457	0.509	0.568	0.568	0.638	0.638	0.66	0.66	0.66	0.66	0.682	0.789	0.903	0.903	0.903	0.903	0.903	0.936	0.936	0.936	0.936	0.969	0.995	0.995	1.017	1.017	1.043	1.043	1.043	1.043	1.043	1.043	1.043	1.043	1.043	1.043	1.043	1.043	1.043	1.069	1.069	1.069	1.043	1.043
YJL141C	0.787	0.787	0.765	0.717	0.717	0.681	0.659	0.659	0.604	0.726	0.752	0.778	0.778	0.999	0.999	0.999	0.999	1.036	1.036	1.036	1.069	1.069	1.069	1.091	1.091	1.091	1.139	1.238	1.242	1.242	1.242	1.264	1.264	1.264	1.212	1.186	1.186	1.186	1.208	1.175	1.175	1.175	1.142	1.168	1.168	1.19	1.19	1.19	1.168
YLR420W	0.471	0.497	0.53	0.53	0.537	0.537	0.537	0.537	0.537	0.537	0.537	0.537	0.478	0.456	0.456	0.566	0.566	0.566	0.599	0.599	0.599	0.599	0.599	0.599	0.599	0.632	0.632	0.632	0.632	0.632	0.632	0.632	0.632	0.665	0.665	0.665	0.665	0.643	0.643	0.643	0.643	0.643	0.643	0.643	0.643	0.643	0.643	0.643	0.643
YPL094C	1.075	1.075	1.127	1.127	1.127	1.127	1.127	1.127	1.127	1.153	1.153	1.179	1.201	1.201	1.234	1.234	1.234	1.234	1.234	1.234	1.234	1.234	1.234	1.234	1.212	1.212	1.19	1.19	1.19	1.19	1.19	1.19	1.19	1.164	1.164	1.164	1.164	1.138	1.138	1.138	1.138	1.105	1.105	1.105	1.105	1.105	1.105	1.105	1.105
YLR371W	0.656	0.656	0.7	0.674	0.674	0.674	0.7	0.733	0.759	0.792	0.847	0.847	0.935	0.935	0.935	0.99	1.016	1.016	1.016	1.016	1.016	1.016	1.016	1.016	1.016	1.042	1.042	1.042	1.042	1.042	1.02	1.02	1.02	1.02	1.02	1.02	1.02	1.02	1.068	1.09	1.09	1.09	1.123	1.123	1.167	1.211	1.255	1.229	1.229
YDR306C	0.738	0.738	0.76	0.76	0.76	0.76	0.76	0.76	0.727	0.727	0.727	0.727	0.727	0.727	0.727	0.727	0.727	0.727	0.705	0.705	0.705	0.705	0.705	0.705	0.705	0.705	0.639	0.639	0.639	0.639	0.639	0.639	0.639	0.584	0.584	0.584	0.551	0.551	0.551	0.551	0.551	0.551	0.551	0.551	0.551	0.551	0.518	0.518	0.518
YLR038C	1.003	0.981	0.981	0.981	1.014	1.014	1.014	1.014	1.014	1.014	0.988	0.988	1.01	1.01	1.01	1.01	1.01	1.01	1.01	1.01	1.01	0.988	0.988	0.955	0.955	0.955	0.955	0.955	0.955	0.955	0.955	0.955	0.955	0.955	0.955	0.955	0.955	0.955	1.007	1.007	1.007	1.007	1.007	1.007	1.007	1.007	1.007	1.007	1.007
YIL061C	0.253	0.253	0.253	0.253	0.253	0.253	0.253	0.253	0.253	0.154	0.121	0.088	0.088	0.088	0.055	0.022	0.022	0.022	0.022	0.022	0.022	0.022	0.022	0.022	0.022	0.022	0.022	0.022	0.022	0.022	0.022	0.022	0.022	0.022	0.044	0.044	0.044	0.044	0.044	0.044	0.066	0.066	0.066	0.066	0.066	0.066	0.088	0.088	0.088
YDR027C	1.214	1.214	1.214	1.24	1.266	1.266	1.266	1.266	1.266	1.344	1.366	1.436	1.436	1.458	1.458	1.458	1.458	1.458	1.458	1.458	1.458	1.458	1.458	1.458	1.458	1.458	1.458	1.458	1.458	1.458	1.458	1.458	1.458	1.436	1.414	1.414	1.447	1.447	1.447	1.447	1.414	1.348	1.322	1.289	1.311	1.311	1.311	1.311	1.311
YML073C	0.668	0.668	0.668	0.513	0.513	0.48	0.384	0.329	0.329	0.329	0.329	0.303	0.303	0.303	0.303	0.303	0.303	0.303	0.255	0.233	0.207	0.207	0.207	0.207	0.207	0.207	0.207	0.207	0.159	0.133	0.085	0.059	0.059	0.059	0.059	0.059	0.059	0.059	0.081	0.081	0.081	0.081	0.081	0.081	0.081	0.055	0.055	0.055	0.055
YLR350W	0.712	0.734	0.76	0.76	0.76	0.738	0.738	0.738	0.738	0.738	0.738	0.738	0.712	0.712	0.664	0.616	0.59	0.59	0.59	0.59	0.59	0.46	0.46	0.46	0.46	0.46	0.46	0.46	0.46	0.46	0.46	0.46	0.482	0.482	0.541	0.431	0.354	0.354	0.354	0.354	0.354	0.354	0.354	0.354	0.354	0.354	0.354	0.354	0.31
YDR328C	0.84	0.84	0.899	0.925	0.925	0.925	0.925	0.925	0.925	0.925	0.925	0.977	1.076	1.131	1.3	1.326	1.326	1.326	1.326	1.352	1.352	1.455	1.455	1.455	1.455	1.455	1.51	1.51	1.51	1.536	1.536	1.536	1.558	1.58	1.606	1.58	1.602	1.602	1.602	1.576	1.576	1.576	1.576	1.576	1.602	1.635	1.635	1.635	1.635
YAL028W	1.393	1.393	1.393	1.393	1.569	1.569	1.569	1.613	1.613	1.613	1.639	1.705	1.936	2.134	2.134	2.134	2.292	2.652	3.635	3.635	3.668	4.266	4.288	4.31	4.336	4.594	4.804	4.804	4.804	4.804	4.826	4.848	4.881	4.881	4.881	4.881	4.969	5.079	5.178	5.2	5.2	5.222	5.222	5.222	5.27	5.303	5.347	5.347	5.373
YDL159W	1.017	1.065	1.065	1.065	1.065	1.065	1.065	1.065	1.065	1.065	1.065	1.065	1.065	1.065	1.065	1.065	1.065	1.065	1.065	1.065	1.065	1.065	1.065	1.065	1.065	1.065	1.065	1.065	1.065	1.065	1.065	0.984	0.958	0.958	0.958	0.958	0.984	0.984	0.984	0.984	0.962	0.94	0.94	0.94	0.94	0.914	0.914	0.881	0.855
YGR109C	0.121	0.121	0.121	0.121	0.143	0.143	0.143	0.143	0.143	0.143	0.143	0.143	0.143	0.165	0.165	0.165	0.165	0.165	0.165	0.165	0.165	0.165	0.165	0.187	0.187	0.187	0.187	0.187	0.187	0.187	0.187	0.187	0.187	0.187	0.187	0.209	0.209	0.209	0.209	0.209	0.209	0.209	0.209	0.209	0.209	0.209	0.209	0.209	0.209
YNL122C	0.421	0.421	0.454	0.454	0.454	0.454	0.454	0.454	0.509	0.509	0.483	0.483	0.483	0.509	0.509	0.535	0.561	0.561	0.561	0.561	0.561	0.561	0.561	0.561	0.561	0.561	0.561	0.561	0.561	0.561	0.587	0.587	0.587	0.587	0.587	0.587	0.587	0.587	0.587	0.613	0.613	0.613	0.613	0.613	0.613	0.613	0.613	0.613	0.613
YLR328W	0.663	0.663	0.663	0.663	0.663	0.663	0.63	0.63	0.63	0.63	0.63	0.63	0.63	0.63	0.604	0.578	0.578	0.578	0.578	0.578	0.578	0.578	0.578	0.578	0.578	0.578	0.578	0.578	0.578	0.578	0.578	0.578	0.578	0.523	0.523	0.497	0.497	0.497	0.497	0.497	0.497	0.497	0.497	0.497	0.497	0.497	0.497	0.497	0.497
YBL015W	0.114	0.114	0.114	0.114	0.114	0.114	0.114	0.114	0.114	0.114	0.114	0.114	0.114	0.088	0.088	0.066	0.066	0.066	0.066	0.066	0.066	0.066	0.033	0	0	0	0	0	0	0	0	0.022	0.022	0.022	0.022	0.022	0.022	0.022	0.022	0.022	0.022	0.022	0.022	0.022	0.022	0.022	0.022	0.022	0.022
YER164W	0.562	0.562	0.562	0.562	0.562	0.562	0.562	0.595	0.595	0.595	0.569	0.569	0.543	0.491	0.491	0.491	0.491	0.491	0.524	0.524	0.524	0.524	0.524	0.524	0.524	0.524	0.524	0.524	0.524	0.524	0.524	0.524	0.524	0.524	0.524	0.498	0.498	0.505	0.505	0.453	0.453	0.453	0.453	0.453	0.453	0.453	0.453	0.453	0.453
YGR202C	0.336	0.31	0.284	0.284	0.284	0.284	0.284	0.284	0.284	0.284	0.21	0.188	0.188	0.188	0.155	0.155	0.155	0.155	0.155	0.155	0.155	0.155	0.155	0.155	0.129	0.129	0.129	0.129	0.129	0.129	0.129	0.129	0.129	0.081	0.081	0.048	0.048	0.048	0.048	0.048	0.048	0.048	0.048	0.048	0.048	0.048	0.048	0.048	0.048
YEL003W	1.281	1.307	1.307	1.307	1.307	1.307	1.307	1.307	1.307	1.329	1.329	1.329	1.329	1.329	1.303	1.303	1.303	1.303	1.303	1.2	1.178	1.178	1.178	1.178	1.145	1.145	1.119	1.119	1.119	1.119	1.119	1.119	1.064	0.913	0.913	0.913	0.913	0.836	0.884	0.836	0.836	0.836	0.847	0.847	0.847	0.847	0.847	0.847	0.873
YBR233W-A	0.441	0.441	0.441	0.408	0.408	0.434	0.412	0.412	0.438	0.438	0.438	0.438	0.438	0.438	0.438	0.438	0.438	0.438	0.438	0.438	0.438	0.416	0.416	0.394	0.394	0.394	0.394	0.394	0.394	0.394	0.394	0.416	0.493	0.548	0.625	0.625	0.658	0.68	0.68	0.713	0.746	0.746	0.72	0.72	0.72	0.72	0.72	0.698	0.772
YDL130W-A	0.944	0.944	0.944	0.944	0.944	0.944	0.944	0.966	0.966	0.966	0.988	0.988	0.988	0.988	0.988	0.988	1.04	1.007	1.007	1.007	1.007	1.007	1.007	1.007	1.007	1.007	0.981	0.981	0.955	0.955	0.955	0.955	0.955	0.955	0.955	0.955	0.955	0.889	0.889	0.889	0.889	0.834	0.834	0.834	0.812	0.812	0.812	0.812	0.812
YOR291W	2.085	2.118	2.118	2.118	2.118	2.144	2.144	2.21	2.265	2.485	2.507	2.507	2.599	2.658	2.68	3.132	3.132	3.187	3.187	3.187	3.187	3.187	3.213	3.246	3.246	3.246	3.279	3.378	3.466	3.621	3.647	3.673	3.673	3.673	3.673	3.809	3.831	3.908	3.908	3.941	3.963	3.963	3.963	3.963	4.037	4.037	4.115	4.115	4.115
YNL126W	0.419	0.419	0.419	0.419	0.445	0.445	0.445	0.445	0.445	0.445	0.445	0.445	0.445	0.445	0.445	0.445	0.445	0.445	0.445	0.445	0.445	0.5	0.526	0.526	0.526	0.526	0.526	0.526	0.526	0.526	0.526	0.526	0.526	0.526	0.526	0.526	0.526	0.526	0.526	0.526	0.552	0.552	0.552	0.552	0.552	0.552	0.552	0.552	0.552
YGR172C	1.732	1.732	1.732	1.754	1.806	1.858	1.884	1.884	1.884	1.832	1.975	1.975	1.975	1.975	2.089	2.089	2.166	2.321	2.42	2.556	2.648	2.648	2.729	2.832	2.865	2.997	2.997	3.074	3.258	3.258	3.778	3.778	3.778	3.778	3.778	3.804	3.856	3.878	3.878	3.878	3.904	3.904	3.926	3.974	3.974	3.974	3.974	3.974	3.974
YER011W	0.494	0.494	0.409	0.409	0.357	0.331	0.375	0.397	0.397	0.397	0.397	0.397	0.364	0.364	0.364	0.338	0.338	0.286	0.286	0.286	0.286	0.286	0.286	0.286	0.286	0.286	0.286	0.286	0.286	0.264	0.264	0.264	0.209	0.209	0.209	0.209	0.209	0.209	0.209	0.209	0.176	0.176	0.176	0.176	0.176	0.176	0.176	0.176	0.176
YGL114W	0.799	0.791	0.791	0.791	0.791	0.791	0.732	0.71	0.71	0.71	0.677	0.699	0.743	0.952	0.952	0.952	0.952	0.952	0.952	0.952	0.952	0.952	0.952	0.952	0.919	0.897	0.897	0.93	0.919	0.919	0.919	0.919	0.919	0.926	0.904	0.904	0.882	0.882	0.856	0.856	0.856	0.878	0.878	0.904	0.904	0.904	0.904	0.904	0.904
YDR539W	1.371	1.371	1.371	1.415	1.415	1.415	1.415	1.437	1.437	1.437	1.437	1.437	1.488	1.488	1.488	1.54	1.54	1.562	1.562	1.562	1.562	1.536	1.536	1.536	1.536	1.536	1.514	1.514	1.514	1.54	1.54	1.507	1.507	1.507	1.507	1.507	1.507	1.485	1.485	1.485	1.485	1.485	1.485	1.485	1.485	1.43	1.43	1.43	1.43
YGR188C	1.612	1.645	1.667	1.667	1.667	1.667	1.667	1.689	1.718	1.718	1.751	1.777	1.803	1.803	1.803	1.803	1.884	1.884	1.884	1.917	1.917	1.917	1.943	2.05	2.094	2.094	2.094	2.094	2.127	2.127	2.127	2.16	2.16	2.212	2.267	2.326	2.326	2.352	2.352	2.352	2.352	2.352	2.352	2.352	2.374	2.374	2.374	2.374	2.374
YPL011C	1.944	1.944	1.944	1.944	1.944	1.944	1.944	1.944	1.97	1.97	2.003	2.003	2.003	2.003	2.003	1.981	1.981	1.981	1.981	1.981	1.981	1.981	1.981	1.981	1.948	1.97	1.97	1.97	2.025	2.025	2.025	2.025	2.025	2.025	2.025	2.025	2.025	2.025	2.025	2.025	2.025	2.025	2.025	1.999	1.999	1.999	1.999	1.999	1.999
YJR069C	0.715	0.715	0.719	0.752	0.752	0.752	0.752	0.752	0.752	0.752	0.653	0.62	0.62	0.642	0.675	0.701	0.675	0.675	0.675	0.675	0.675	0.675	0.675	0.642	0.616	0.767	0.914	0.914	0.914	0.914	0.995	0.962	0.988	0.988	0.988	0.988	0.988	1.014	1.014	1.014	1.014	1.014	0.981	1.003	1.003	1.003	1.003	1.003	1.036
YMR302C	1.729	1.755	1.781	1.781	1.729	1.795	1.795	1.795	1.795	1.795	1.773	1.751	1.751	1.696	1.729	1.663	1.685	1.667	1.612	1.7	1.843	1.865	1.898	1.898	1.946	1.979	2.24	2.269	2.269	2.269	2.236	2.302	2.464	2.497	2.842	2.842	3.029	3.055	3.11	3.669	3.669	3.724	3.75	3.904	4.044	4.022	4.022	4.129	4.662
YLR359W	0.283	0.283	0.283	0.261	0.261	0.239	0.239	0.283	0.283	0.316	0.316	0.316	0.342	0.342	0.342	0.364	0.364	0.364	0.364	0.364	0.364	0.364	0.364	0.364	0.364	0.364	0.364	0.364	0.364	0.364	0.39	0.39	0.364	0.364	0.364	0.364	0.364	0.364	0.364	0.364	0.364	0.364	0.364	0.364	0.364	0.364	0.364	0.364	0.331
YML126C	0.915	0.915	0.889	0.889	0.889	0.889	0.889	0.889	0.889	0.922	0.922	0.922	0.922	0.922	0.922	0.922	0.922	0.977	0.977	0.977	0.999	0.999	0.999	0.999	0.999	0.999	1.043	1.043	1.043	1.043	1.043	1.043	1.043	0.995	0.995	0.995	0.969	0.969	0.969	0.969	0.969	0.969	0.969	0.969	0.936	0.877	0.844	0.818	0.792
YJR045C	7.529	7.477	7.477	7.451	7.451	7.451	7.399	7.399	7.366	7.366	7.366	7.34	7.366	7.366	7.318	7.292	7.145	7.071	7.071	6.994	6.917	6.917	6.917	6.917	6.781	6.781	6.781	6.649	6.649	6.623	6.623	6.623	6.623	6.553	6.531	6.479	5.768	5.632	5.606	5.606	5.514	5.436	5.306	5.181	5.055	5.055	3.906	2.728	2.416
YMR131C	1.07	1.07	1.07	1.14	1.28	1.365	1.365	1.365	1.391	1.369	1.369	1.369	1.343	1.343	1.343	1.343	1.343	1.369	1.369	1.369	1.369	1.369	1.336	1.336	1.369	1.472	1.472	1.498	1.498	1.498	1.498	1.498	1.498	1.498	1.498	1.498	1.553	1.579	1.686	1.686	1.719	1.719	1.719	1.719	1.719	1.693	1.693	1.667	1.667
YIL048W	1.894	1.894	1.872	1.949	1.971	2.026	2.026	2.129	2.129	2.129	2.151	2.151	2.221	2.221	2.243	2.269	2.269	2.269	2.269	2.243	2.243	2.276	2.276	2.276	2.276	2.456	2.482	2.614	2.614	2.614	2.614	2.614	2.614	2.614	2.614	2.647	2.647	2.647	2.647	2.647	2.877	2.981	2.981	2.981	3.007	3.111	3.111	3.089	3.089
YIL036W	2.213	2.213	2.261	2.261	2.261	2.261	2.261	2.287	2.339	2.339	2.339	2.313	2.361	2.339	2.339	2.365	2.365	2.365	2.365	2.365	2.365	2.365	2.365	2.365	2.365	2.365	2.365	2.365	2.365	2.365	2.391	2.391	2.391	2.391	2.365	2.365	2.365	2.365	2.365	2.365	2.365	2.365	2.365	2.332	2.332	2.332	2.332	2.332	2.332
YLR068W	1.345	1.345	1.345	1.312	1.312	1.312	1.312	1.312	1.312	1.312	1.312	1.499	1.778	1.778	1.918	1.944	2.23	2.296	2.384	2.384	2.406	2.406	2.406	2.406	2.406	2.406	2.406	2.406	2.406	2.406	2.406	2.432	2.432	2.432	2.432	2.421	2.421	2.421	2.421	2.487	2.652	2.718	2.718	2.795	2.795	2.795	2.795	2.795	2.795
YGR216C	0.542	0.542	0.542	0.575	0.575	0.575	0.575	0.575	0.601	0.601	0.594	0.799	0.998	0.998	1.05	1.05	1.05	1.05	1.05	1.072	1.072	1.098	1.098	1.098	1.223	1.352	1.455	1.481	1.54	1.628	1.786	2.07	2.07	2.07	2.07	2.07	2.122	2.122	2.166	2.53	2.53	2.53	2.644	2.644	2.677	2.703	2.725	2.725	2.725
YJL082W	0.944	0.944	0.845	0.779	0.779	0.779	0.779	0.779	0.779	0.779	0.581	0.401	0.379	0.379	0.379	0.324	0.302	0.302	0.269	0.269	0.269	0.269	0.269	0.269	0.269	0.269	0.269	0.269	0.269	0.269	0.269	0.269	0.269	0.269	0.269	0.236	0.236	0.236	0.236	0.236	0.188	0.129	0.103	0.103	0.103	0.077	0.044	0.022	0.022
YAL024C	0.473	0.495	0.495	0.495	0.495	0.495	0.495	0.495	0.495	0.495	0.495	0.521	0.495	0.495	0.528	0.572	0.605	0.605	0.605	0.605	0.605	0.605	0.605	0.605	0.605	0.638	0.638	0.671	0.693	0.693	0.693	0.693	0.693	0.693	0.693	0.693	0.693	0.693	0.715	0.689	0.689	0.689	0.689	0.689	0.689	0.689	0.689	0.637	0.637
YBL085W	2.826	2.782	2.782	2.782	2.804	2.804	2.804	2.804	2.804	2.804	2.782	2.782	2.756	2.756	2.756	2.756	2.756	2.756	2.782	2.756	2.756	2.652	2.626	2.571	2.571	2.571	2.571	2.571	2.571	2.512	2.49	2.457	2.376	2.376	2.324	2.324	2.258	2.21	2.045	1.757	1.566	1.514	1.492	1.459	1.433	1.433	1.433	1.4	1.4
YGR245C	2.017	1.991	1.991	1.991	1.991	1.965	1.965	1.998	1.998	2.024	2.083	2.083	2.109	2.109	2.109	2.109	2.109	2.109	2.05	2.05	2.05	2.05	2.05	2.05	2.05	2.05	2.05	2.05	2.05	2.05	2.05	2.05	2.017	2.017	1.991	1.965	1.965	1.965	1.965	1.965	1.965	1.965	1.965	1.939	1.939	1.917	1.917	1.796	1.737
YML008C	0	0	0	0	0	0	0	0	0	0	0	0	0	0	0	0	0	0	0	0	0	0	0	0	0	0	0	0	0	0	0	0	0	0	0	0	0	0	0	0	0	0	0	0	0	0	0	0	0
YMR177W	0.989	0.989	0.989	0.989	0.989	1.015	0.982	0.982	1.008	1.008	1.03	1.019	1.019	1.019	1.019	1.019	0.975	0.997	0.997	0.997	0.997	0.997	0.997	0.997	0.997	0.997	0.997	0.997	0.997	0.997	0.997	0.997	0.935	0.935	0.909	0.909	0.909	0.887	0.887	0.935	0.935	0.935	0.935	0.935	0.913	0.913	0.913	0.913	0.913
YCR057C	2.534	2.56	2.56	2.56	2.56	2.56	2.56	2.56	2.56	2.56	2.56	2.56	2.553	2.553	2.553	2.531	2.531	2.531	2.531	2.564	2.59	2.59	2.564	2.59	2.59	2.59	2.612	2.612	2.612	2.56	2.483	2.45	2.424	2.424	2.468	2.501	2.501	2.523	2.523	2.523	2.523	2.523	2.523	2.523	2.471	2.419	2.419	2.419	2.419
YML068W	1.226	1.226	1.226	1.226	1.226	1.226	1.292	1.292	1.292	1.292	1.292	1.292	1.314	1.34	1.34	1.34	1.34	1.34	1.34	1.34	1.34	1.34	1.34	1.388	1.377	1.377	1.377	1.377	1.425	1.425	1.425	1.425	1.425	1.425	1.425	1.425	1.425	1.425	1.425	1.425	1.425	1.425	1.399	1.399	1.399	1.399	1.366	1.344	1.344
YNL039W	1.027	1.027	1.06	1.082	1.082	1.115	1.159	1.159	1.185	1.211	1.237	1.259	1.259	1.285	1.285	1.285	1.285	1.285	1.285	1.285	1.285	1.285	1.285	1.285	1.285	1.281	1.332	1.332	1.306	1.306	1.332	1.288	1.31	1.31	1.336	1.336	1.336	1.362	1.362	1.362	1.336	1.336	1.336	1.336	1.362	1.362	1.362	1.329	1.329
YFR015C	0.822	0.822	0.822	0.822	0.822	0.741	0.693	0.649	0.649	0.616	0.616	0.616	0.594	0.594	0.568	0.542	0.461	0.439	0.406	0.406	0.406	0.406	0.288	0.288	0.288	0.262	0.262	0.262	0.262	0.262	0.262	0.262	0.262	0.122	0.122	0.122	0.122	0.122	0.122	0.122	0.122	0.122	0.122	0.122	0.122	0.122	0.122	0.122	0.122
YBR083W	0.048	0.048	0.048	0.048	0.048	0.048	0.048	0.048	0.048	0.026	0	0.022	0.022	0.022	0.055	0.055	0.055	0.055	0.055	0.055	0.055	0.055	0.055	0.055	0.055	0.055	0.055	0.055	0.055	0.055	0.055	0.055	0.055	0.055	0.055	0.055	0.055	0.055	0.055	0.055	0.055	0.055	0.055	0.055	0.055	0.055	0.055	0.055	0.055
YJL201W	0.792	0.792	0.825	0.825	0.829	0.807	0.807	0.84	0.84	0.818	0.818	0.818	0.818	0.818	0.818	0.785	0.807	0.807	0.807	0.873	1.02	1.02	1.02	1.02	1.02	1.068	1.068	1.068	1.068	1.068	1.068	1.068	1.068	1.039	1.039	1.039	1.039	1.039	1.039	1.013	0.987	0.987	1.013	1.039	1.013	0.961	0.983	0.983	0.983
YJR013W	0.833	0.855	0.877	0.877	0.877	0.851	0.851	0.873	0.873	0.873	0.825	0.766	0.84	0.84	0.84	0.84	0.84	0.84	0.84	0.693	0.619	0.56	0.582	0.582	0.582	0.556	0.611	0.666	0.666	0.699	0.706	0.805	0.805	0.905	0.905	0.905	0.905	0.96	0.96	0.96	0.96	0.96	0.986	0.986	0.986	1.019	1.041	1.074	1.129
YDL106C	5.781	5.781	5.748	5.748	5.696	5.696	5.744	5.744	5.722	5.689	5.656	5.634	5.634	5.678	5.678	5.678	5.678	5.678	5.546	5.543	5.543	5.565	5.565	5.565	5.565	5.598	5.598	5.576	5.576	5.576	5.55	5.524	5.524	5.465	5.465	5.465	5.465	5.421	5.421	5.399	5.366	5.366	5.192	5.192	5.033	5.011	4.739	4.489	4.323
YKL065C	4.407	4.455	4.455	4.455	4.455	4.403	4.403	4.403	4.377	4.403	4.403	4.425	4.403	4.403	4.285	4.155	4.155	4.14	4.14	4.14	4.14	4.14	4.14	4.14	4.14	4.14	3.992	3.94	3.862	3.862	3.862	3.836	3.836	3.512	3.512	3.512	3.46	3.346	3.173	3.073	3.047	2.922	2.922	2.665	2.071	2.071	2.027	2.001	1.799
YPL051W	0.287	0.309	0.309	0.309	0.309	0.309	0.309	0.309	0.309	0.309	0.309	0.243	0.217	0.217	0.217	0.217	0.217	0.217	0.217	0.217	0.265	0.346	0.456	0.556	0.556	0.556	0.556	0.578	0.721	0.721	0.721	0.721	0.754	0.78	0.754	0.732	0.732	0.765	0.765	0.765	0.824	0.824	0.824	0.85	0.872	0.872	0.898	1.012	1.108
YIL029C	2.407	2.565	2.565	2.565	2.675	2.675	2.719	2.906	2.906	3.088	3.132	3.132	3.132	3.106	3.106	3.132	3.158	3.158	3.158	3.158	3.158	3.158	3.184	3.184	3.184	3.184	3.184	3.21	3.21	3.21	3.21	3.21	3.21	3.236	3.236	3.225	3.225	3.299	3.299	3.299	3.299	3.299	3.299	3.299	3.299	3.299	3.299	3.299	3.233
YML049C	2.583	2.557	2.583	2.583	2.583	2.583	2.661	2.694	2.694	2.72	2.72	2.72	2.72	2.72	2.694	2.694	2.694	2.72	2.746	2.772	2.772	2.772	2.772	2.772	2.772	2.772	2.772	2.772	2.772	2.805	2.827	2.827	2.853	2.853	2.853	2.853	2.853	2.853	2.853	2.853	2.853	2.853	2.853	2.853	2.853	2.879	2.879	2.879	2.879
YLR226W	1.07	1.287	2.131	2.366	2.499	2.525	2.551	2.625	2.651	2.651	2.677	2.677	2.781	2.781	3.093	3.167	3.226	3.314	3.314	3.458	3.484	3.539	3.764	3.764	3.823	3.823	3.823	3.849	3.816	3.849	3.838	4	4.026	4.037	4.037	4.037	4.037	4.037	4.037	4.037	4.063	4.063	4.063	4.063	4.063	4.063	4.063	4.041	4.041
YPR103W	0.494	0.494	0.494	0.494	0.472	0.472	0.472	0.472	0.472	0.472	0.472	0.472	0.472	0.472	0.472	0.472	0.472	0.472	0.472	0.472	0.494	0.494	0.494	0.494	0.494	0.494	0.494	0.468	0.468	0.468	0.468	0.468	0.468	0.468	0.435	0.435	0.435	0.435	0.402	0.402	0.402	0.402	0.402	0.402	0.402	0.402	0.402	0.402	0.402
YJL159W	0.851	0.851	0.851	0.851	0.851	0.851	0.851	0.799	0.799	0.799	0.799	0.799	0.766	0.766	0.766	0.766	0.766	0.74	0.74	0.74	0.747	0.773	0.773	0.799	0.799	0.799	0.799	0.799	0.799	0.799	0.777	0.711	0.733	0.733	0.733	0.733	0.733	0.671	0.656	0.656	0.656	0.656	0.656	0.608	0.549	0.527	0.475	0.427	0.427
YKL170W	1.479	1.479	1.457	1.457	1.424	1.424	1.468	1.545	1.574	1.574	1.629	1.684	1.71	1.866	1.866	1.859	1.859	1.859	1.859	1.859	1.859	1.885	1.885	1.885	1.885	1.885	1.885	1.885	1.885	1.885	1.885	1.852	1.852	1.885	1.885	1.885	1.885	1.885	1.852	1.852	1.852	1.826	1.826	1.826	1.826	1.826	1.778	1.745	1.745
YDR365C	0.151	0.151	0.203	0.203	0.203	0.203	0.203	0.203	0.203	0.203	0.203	0.203	0.203	0.203	0.229	0.229	0.229	0.229	0.229	0.229	0.229	0.229	0.255	0.255	0.255	0.281	0.314	0.34	0.34	0.34	0.362	0.362	0.362	0.362	0.362	0.362	0.388	0.388	0.388	0.388	0.388	0.388	0.388	0.388	0.388	0.355	0.388	0.388	0.414
YPR074C	0.081	0.081	0.081	0.103	0.103	0.103	0.103	0.103	0.103	0.103	0.103	0.129	0.151	0.225	0.45	0.476	0.509	0.619	0.619	0.652	0.652	0.652	0.652	0.652	0.652	0.652	0.674	0.781	0.833	0.859	0.933	0.959	0.959	0.959	0.959	0.959	0.959	0.959	0.977	1.021	1.043	1.065	1.087	1.087	1.087	1.087	1.087	1.087	1.087
YNL221C	0.375	0.254	0.28	0.28	0.28	0.247	0.221	0.221	0.221	0.221	0.221	0.221	0.221	0.221	0.221	0.221	0.221	0.221	0.221	0.247	0.247	0.247	0.28	0.28	0.28	0.324	0.324	0.324	0.324	0.324	0.324	0.324	0.324	0.324	0.324	0.324	0.35	0.324	0.324	0.324	0.324	0.398	0.45	0.45	0.476	0.476	0.476	0.476	0.476
YDL104C	1.082	1.082	1.082	1.082	1.082	1.082	1.082	0.935	0.803	0.726	0.704	0.737	0.737	0.851	0.873	0.873	0.873	0.873	0.847	0.847	0.847	0.873	0.785	0.759	0.759	0.56	0.56	0.56	0.501	0.497	0.497	0.497	0.497	0.497	0.497	0.497	0.497	0.585	0.607	0.651	0.673	0.647	0.713	0.713	0.746	0.746	0.746	0.746	0.746
YNL225C	0.758	0.758	0.758	0.758	0.78	0.813	0.813	0.813	0.813	0.813	0.813	0.813	0.813	0.78	0.78	0.78	0.78	0.78	0.758	0.725	0.725	0.751	0.725	0.747	0.747	0.747	0.747	0.747	0.747	0.747	0.747	0.791	0.791	0.813	0.813	0.813	0.813	0.835	0.835	0.883	0.883	0.883	0.883	0.883	0.883	0.883	0.883	0.883	0.883
YKL109W	0	0	0	0	0	0	0	0	0	0	0	0	0	0	0	0	0	0	0	0	0	0	0	0	0	0	0	0	0	0	0	0	0	0	0	0	0	0	0	0	0	0	0	0	0	0	0	0	0
YJL181W	0.573	0.573	0.573	0.573	0.573	0.573	0.573	0.573	0.573	0.573	0.573	0.573	0.547	0.547	0.547	0.547	0.547	0.547	0.547	0.525	0.525	0.525	0.525	0.577	0.577	0.577	0.577	0.577	0.577	0.577	0.577	0.577	0.577	0.577	0.577	0.577	0.577	0.577	0.61	0.61	0.61	0.61	0.61	0.61	0.61	0.61	0.584	0.584	0.584
YCR028C	1.296	1.296	1.296	1.296	1.27	1.27	1.27	1.27	1.27	1.27	1.27	1.27	1.27	1.27	1.27	1.27	1.27	1.27	1.27	1.27	1.226	1.226	1.193	1.193	1.193	1.193	1.193	1.193	1.171	1.105	1.105	1.105	1.105	1.105	1.105	1.127	1.16	1.16	1.16	1.16	1.16	1.16	1.16	1.16	1.127	1.094	1.12	1.12	1.12
YMR122W-A	0.589	0.611	0.611	0.611	0.611	0.611	0.611	0.611	0.611	0.611	0.611	0.611	0.611	0.589	0.589	0.567	0.567	0.567	0.567	0.567	0.619	0.619	0.619	0.619	0.619	0.619	0.619	0.619	0.619	0.619	0.619	0.645	0.645	0.645	0.645	0.645	0.645	0.667	0.667	0.667	0.667	0.667	0.667	0.667	0.667	0.667	0.667	0.634	0.634
YPL148C	1.82	1.831	1.798	1.798	1.798	1.798	1.831	1.831	1.831	1.831	1.831	1.831	1.831	1.831	1.783	1.783	1.757	1.757	1.709	1.599	1.544	1.544	1.386	1.408	1.375	1.342	1.309	1.309	1.254	1.254	1.254	1.107	0.96	0.96	0.901	0.901	0.901	0.879	0.879	0.879	0.912	1.026	1.026	1.026	1	1	1	1	1
YER042W	1.022	1.022	1.022	1.022	1	0.971	0.975	0.975	1.008	1.012	1.078	1.078	1.052	1.085	1.111	1.111	1.111	1.085	1.085	1.085	1.085	1.085	1.085	1.063	1.063	1.111	1.111	1.111	1.111	1.111	1.111	1.111	1.111	1.111	1.111	1.078	1.078	1.078	1.026	1.048	1.022	1.022	1.022	1	1.022	1.022	1.022	1.022	1.022
YOR127W	0.625	0.625	0.625	0.625	0.625	0.625	0.625	0.625	0.625	0.566	0.54	0.54	0.54	0.54	0.573	0.573	0.595	0.595	0.595	0.595	0.595	0.595	0.595	0.595	0.595	0.595	0.595	0.595	0.595	0.562	0.595	0.595	0.595	0.617	0.617	0.617	0.617	0.617	0.617	0.617	0.65	0.65	0.65	0.65	0.65	0.628	0.628	0.628	0.628
YMR121C	0.667	0.667	0.667	0.667	0.667	0.667	0.645	0.645	0.645	0.645	0.645	0.645	0.619	0.619	0.619	0.619	0.619	0.619	0.619	0.619	0.619	0.619	0.619	0.567	0.567	0.567	0.567	0.567	0.589	0.589	0.611	0.611	0.611	0.611	0.611	0.611	0.611	0.611	0.611	0.611	0.611	0.611	0.589	0.556	0.556	0.556	0.556	0.556	0.556
YLR095C	1.854	1.854	1.854	1.828	1.828	1.828	1.828	1.828	1.828	1.828	1.74	1.692	1.67	1.67	1.67	1.67	1.67	1.67	1.67	1.67	1.67	1.67	1.67	1.67	1.589	1.452	1.452	1.452	1.452	1.419	1.419	1.367	1.367	1.367	1.341	1.315	1.271	1.271	1.249	1.249	1.249	1.194	1.194	1.194	1.194	1.194	1.194	1.194	1.194
YCL001W	1.405	1.405	1.327	1.301	1.275	1.275	1.301	1.301	1.334	1.334	1.438	1.438	1.438	1.412	1.39	1.39	1.464	1.516	1.568	1.59	1.59	1.616	1.616	1.616	1.675	1.727	1.859	1.859	1.859	1.859	1.881	1.881	1.881	1.881	1.881	1.881	1.881	1.892	1.925	1.951	1.951	1.951	2.065	2.065	2.117	2.117	2.117	2.117	2.117
YHR107C	1.014	1.305	1.305	1.305	1.305	1.305	1.305	1.305	1.305	1.305	1.305	1.305	1.305	1.327	1.456	1.43	1.43	1.408	1.408	1.441	1.463	1.485	1.485	1.485	1.518	1.518	1.518	1.518	1.518	1.551	1.551	1.551	1.551	1.577	1.599	1.599	1.777	1.777	1.81	1.81	1.81	1.81	1.81	1.81	1.832	1.832	1.832	1.806	1.806
YLR113W	0	0	0	0	0	0	0	0	0	0	0	0	0	0	0	0	0	0	0	0	0	0	0	0	0	0	0	0	0	0	0	0	0	0	0	0	0	0	0	0	0	0	0	0	0	0	0	0	0
YBL088C	0.456	0.456	0.456	0.456	0.456	0.456	0.456	0.456	0.456	0.456	0.434	0.39	0.394	0.394	0.394	0.394	0.394	0.394	0.394	0.394	0.335	0.335	0.335	0.335	0.335	0.335	0.335	0.335	0.313	0.313	0.313	0.291	0.291	0.291	0.317	0.317	0.317	0.317	0.376	0.402	0.402	0.402	0.402	0.402	0.424	0.424	0.424	0.424	0.424
YDR125C	0.596	0.596	0.596	0.596	0.596	0.596	0.596	0.596	0.596	0.57	0.548	0.548	0.485	0.533	0.732	0.835	0.89	0.89	0.923	1.122	1.31	1.31	1.332	1.325	1.351	1.351	1.399	1.432	1.432	1.432	1.432	1.469	1.628	1.628	1.628	1.709	1.687	1.687	1.687	1.83	1.83	1.83	1.83	1.83	1.83	1.83	1.83	1.83	1.841
YOL053W	1.101	1.068	1.068	1.068	1.013	0.778	0.697	0.719	0.719	0.719	0.719	0.719	0.719	0.719	0.719	0.719	0.752	0.693	0.693	0.693	0.66	0.638	0.612	0.586	0.586	0.586	0.586	0.586	0.66	0.66	0.678	0.759	0.726	0.804	0.83	0.985	1.282	1.282	1.33	1.363	1.389	1.389	1.389	1.525	1.569	1.569	1.591	1.617	1.617
YBR119W	0.246	0.246	0.246	0.246	0.246	0.246	0.246	0.246	0.268	0.268	0.268	0.268	0.268	0.268	0.268	0.268	0.268	0.268	0.268	0.268	0.268	0.268	0.268	0.268	0.268	0.268	0.268	0.268	0.268	0.268	0.29	0.29	0.29	0.316	0.316	0.316	0.316	0.316	0.316	0.316	0.316	0.316	0.338	0.305	0.305	0.338	0.338	0.371	0.371
YDL077C	0.697	0.664	0.664	0.664	0.664	0.638	0.638	0.638	0.653	0.653	0.627	0.627	0.627	0.627	0.627	0.627	0.627	0.627	0.579	0.557	0.557	0.524	0.502	0.502	0.502	0.502	0.502	0.476	0.498	0.465	0.465	0.465	0.465	0.413	0.413	0.413	0.391	0.343	0.343	0.365	0.365	0.365	0.365	0.317	0.317	0.317	0.317	0.317	0.317
YNL006W	0.353	0.353	0.353	0.353	0.353	0.353	0.353	0.353	0.353	0.353	0.353	0.294	0.261	0.228	0.228	0.228	0.228	0.228	0.228	0.228	0.228	0.228	0.228	0.228	0.195	0.195	0.195	0.195	0.195	0.195	0.195	0.195	0.195	0.195	0.195	0.195	0.195	0.195	0.195	0.195	0.195	0.195	0.195	0.195	0.143	0.143	0.143	0.143	0.143
YKL135C	2.579	2.579	2.579	2.605	2.649	2.815	2.837	2.837	2.863	3.039	3.105	3.105	3.105	3.105	3.105	3.105	3.105	3.105	3.105	3.105	3.105	3.127	3.182	3.241	3.241	3.411	3.529	3.665	3.665	3.665	3.665	3.691	3.691	3.691	3.691	3.691	3.691	3.691	3.713	3.713	3.765	3.765	3.791	3.813	3.835	3.835	3.835	3.835	3.835
YGL030W	0	0	0	0	0	0	0	0	0	0	0	0	0	0	0	0	0	0	0	0	0	0	0	0	0	0	0	0	0	0	0	0	0	0	0	0	0	0	0	0	0	0	0	0	0	0	0	0	0
YGR136W	0.943	0.943	0.943	0.943	0.969	0.991	0.991	0.991	0.991	0.991	0.991	0.991	0.969	0.943	0.943	0.943	0.943	0.943	0.943	0.943	0.943	0.943	0.943	0.943	0.943	0.965	0.943	0.965	0.965	0.965	0.965	0.913	0.913	0.861	0.861	0.883	0.883	0.883	0.861	0.861	0.861	0.861	0.861	0.861	0.861	0.861	0.861	0.861	0.861
YEL058W	0.502	0.502	0.502	0.502	0.476	0.498	0.498	0.498	0.498	0.498	0.498	0.553	0.553	0.527	0.56	0.582	0.582	0.582	0.582	0.615	0.615	0.641	0.641	0.641	0.641	0.641	0.667	0.667	0.641	0.751	1.078	1.75	1.75	1.838	1.838	1.86	1.886	1.886	1.886	1.886	2.055	2.055	2.081	2.228	2.254	2.372	2.372	2.472	2.472
YLR333C	0.401	0.401	0.401	0.401	0.401	0.401	0.401	0.401	0.401	0.401	0.401	0.401	0.401	0.423	0.423	0.423	0.423	0.423	0.456	0.456	0.489	0.489	0.489	0.489	0.489	0.489	0.489	0.489	0.489	0.489	0.489	0.489	0.489	0.489	0.489	0.489	0.467	0.467	0.467	0.467	0.467	0.467	0.467	0.467	0.467	0.467	0.434	0.434	0.401
YML093W	1.534	1.534	1.534	1.556	1.556	1.556	1.556	1.556	1.6	1.633	1.633	1.633	1.633	1.633	1.633	1.633	1.633	1.633	1.688	1.688	1.688	1.688	1.688	1.688	1.688	1.688	1.688	1.688	1.688	1.688	1.688	1.688	1.688	1.688	1.688	1.655	1.655	1.655	1.655	1.655	1.655	1.681	1.648	1.648	1.648	1.648	1.648	1.648	1.648
YGL194C	0.35	0.35	0.35	0.372	0.398	0.398	0.398	0.398	0.398	0.398	0.398	0.398	0.431	0.431	0.431	0.431	0.431	0.457	0.457	0.457	0.457	0.457	0.56	0.56	0.56	0.56	0.56	0.56	0.56	0.56	0.56	0.56	0.56	0.56	0.56	0.534	0.534	0.534	0.534	0.534	0.534	0.556	0.556	0.556	0.556	0.556	0.556	0.578	0.578
YNR020C	2.348	2.348	2.348	2.348	2.348	2.348	2.348	2.348	2.348	2.348	2.348	2.374	2.4	2.378	2.378	2.378	2.378	2.4	2.4	2.433	2.433	2.459	2.537	2.559	2.559	2.559	2.559	2.533	2.533	2.529	2.529	2.555	2.555	2.581	2.555	2.588	2.588	2.588	2.588	2.566	2.566	2.566	2.566	2.566	2.566	2.566	2.566	2.54	2.514
YGR167W	0.924	0.924	0.924	0.924	0.924	0.957	0.957	1.001	1.034	1.034	1.034	1.008	1.008	1.034	1.034	1.034	1.034	1.034	1.034	1.034	1.034	1.034	1.034	1.034	1.034	1.034	1.034	1.034	1.034	1.034	1.034	1.034	1.06	1.06	1.082	1.082	1.082	1.082	1.082	1.082	1.082	1.082	1.082	1.082	1.082	1.056	1.056	1.056	1.056
YIR037W	3.568	3.568	3.535	3.898	4.101	4.211	4.557	5.032	5.006	5.084	5.084	5.058	5.058	5.058	5.143	5.136	5.162	5.162	5.166	5.166	5.166	5.218	5.395	5.424	5.45	5.528	5.528	5.528	5.598	5.668	5.642	5.59	5.59	5.59	5.642	5.668	5.668	5.738	5.76	5.76	5.63	5.63	5.578	5.578	5.578	5.578	5.63	5.63	5.63
YCR060W	0.743	0.776	0.776	0.798	0.776	0.831	0.831	0.93	0.923	0.923	0.923	0.956	0.956	0.982	0.96	1.056	1.324	1.324	1.324	1.324	1.324	1.401	1.508	1.508	1.508	1.541	1.541	1.541	1.563	1.618	1.618	1.618	1.618	1.706	1.761	1.794	1.794	1.816	2.051	2.051	2.206	2.232	2.265	2.265	2.265	2.265	2.265	2.265	2.395
YCR045C	4.695	4.721	4.721	4.721	4.721	4.721	4.717	4.875	5.121	5.121	5.121	5.121	5.187	5.242	5.242	5.242	5.242	5.242	5.268	5.268	5.676	5.676	5.676	5.728	5.806	5.806	5.806	5.806	5.806	5.806	5.839	5.865	5.891	5.891	5.88	5.88	5.676	5.676	5.632	5.662	5.662	5.64	5.64	5.64	5.514	5.514	5.481	5.481	5.481
YPR020W	0.364	0.397	0.43	0.43	0.43	0.43	0.43	0.518	0.518	0.518	0.676	0.702	0.728	0.728	0.728	0.75	0.75	0.75	0.776	0.776	0.776	0.798	0.772	0.772	0.772	0.772	0.772	0.772	0.772	0.772	0.772	0.772	0.772	0.772	0.772	0.772	0.772	0.739	0.739	0.739	0.739	0.739	0.739	0.739	0.739	0.739	0.739	0.739	0.717
YOR266W	7.52	7.494	7.461	7.461	7.409	7.383	7.305	7.227	7.131	7.031	7.005	6.946	6.891	6.891	6.891	6.865	6.657	6.657	6.503	6.418	6.363	6.363	5.557	5.306	5.306	5.254	5.276	5.272	5.272	5.161	5.058	5.025	4.999	4.973	4.94	4.428	4.134	4.145	3.512	3.501	3.501	3.479	3.354	3.354	3.354	3.295	3.273	3.299	3.251
YDR393W	0.667	0.619	0.619	0.619	0.597	0.597	0.619	0.597	0.63	0.63	0.63	0.575	0.531	0.531	0.531	0.531	0.582	0.578	0.644	0.644	0.666	0.666	0.666	0.688	0.688	0.688	0.688	0.666	0.666	0.688	0.736	0.736	0.758	0.758	0.758	0.758	0.806	0.806	0.905	0.957	0.957	0.957	0.979	0.979	0.979	0.979	0.979	0.983	0.983
YHR057C	0.995	0.969	0.969	1.002	1.002	0.976	0.976	0.906	0.75	0.783	0.783	0.805	0.787	0.754	0.78	0.78	0.714	0.692	0.604	0.604	0.604	0.578	0.6	0.501	0.501	0.712	0.804	1.135	1.135	1.179	1.37	1.37	1.37	1.392	1.576	1.554	1.554	1.58	1.58	1.606	1.628	1.654	1.834	2.044	2.044	2.07	2.092	2.092	2.092
YMR160W	0.721	0.721	0.699	0.699	0.64	0.618	0.629	0.717	0.717	0.717	0.717	0.717	0.717	0.739	0.761	0.846	0.868	0.901	0.901	0.901	0.868	0.89	0.945	0.989	1.136	1.195	1.195	1.228	1.346	1.541	1.567	1.567	1.567	1.622	1.622	1.596	1.596	1.622	1.703	1.791	1.824	1.857	1.857	1.857	1.927	1.927	1.982	1.982	1.982
YGR209C	0.906	0.906	0.906	0.906	0.906	0.906	0.95	0.95	0.95	0.95	0.95	0.95	0.95	0.95	0.95	0.957	0.957	1.012	1.012	1.012	1.012	1.012	1.012	1.071	1.071	1.071	1.071	1.071	1.071	1.071	1.071	1.071	1.071	1.071	1.071	1.071	1.071	1.049	1.049	0.99	0.957	0.957	0.957	0.957	0.957	0.957	0.957	0.957	0.957
YGL161C	2.293	2.484	2.484	2.484	2.517	2.517	2.517	2.543	2.576	2.676	2.776	3.056	3.082	3.204	3.204	3.204	3.204	3.204	3.204	3.23	3.23	3.23	3.23	3.23	3.252	3.252	3.278	3.278	3.278	3.304	3.352	3.352	3.33	3.33	3.33	3.33	3.275	3.275	3.275	3.275	3.253	3.198	3.198	3.22	3.286	3.286	3.286	3.286	3.312
YLR342W	0	0	0	0	0	0	0	0	0	0	0	0	0	0	0	0	0	0	0	0	0	0	0	0	0	0	0	0	0	0	0	0	0	0	0	0	0	0	0	0	0	0.033	0.033	0.033	0.033	0.033	0.033	0.033	0.033
YBR179C	0.258	0.236	0.214	0.166	0.166	0.166	0.166	0.166	0.166	0.166	0.166	0.14	0.14	0.114	0.136	0.136	0.136	0.136	0.103	0.077	0.077	0.077	0.077	0.077	0.077	0.077	0.077	0.077	0.077	0.077	0.077	0.077	0.077	0.077	0.077	0.044	0.066	0.066	0.066	0.066	0.066	0.066	0.066	0.066	0.066	0.066	0.066	0.066	0.066
YPL254W	0.645	0.7	0.7	0.7	0.752	0.752	0.752	0.752	0.752	0.752	0.778	0.778	0.811	0.811	0.811	0.811	0.811	0.811	0.811	0.811	0.811	0.837	0.837	0.837	0.837	0.863	0.863	0.863	0.896	0.896	0.896	0.896	0.896	0.896	0.896	0.896	0.896	0.896	0.87	0.87	0.848	0.848	0.874	0.874	0.826	0.826	0.8	0.8	0.8
YDR348C	1.114	1.114	1.114	1.114	1.114	1.114	1.114	1.114	1.092	1.066	1.066	1.011	0.897	0.897	0.871	0.871	0.871	0.871	0.871	0.767	0.741	0.741	0.741	0.741	0.741	0.741	0.741	0.715	0.715	0.715	0.689	0.689	0.689	0.663	0.663	0.663	0.663	0.663	0.663	0.663	0.615	0.589	0.589	0.545	0.545	0.545	0.545	0.519	0.519
YLR242C	0.409	0.409	0.409	0.409	0.409	0.409	0.582	0.582	0.608	0.634	0.634	0.634	0.634	0.66	0.66	0.804	0.804	0.804	0.804	0.804	0.804	0.804	0.848	0.874	0.874	0.874	0.874	0.874	0.9	0.9	0.9	0.9	0.933	0.959	0.959	0.992	0.992	0.966	0.966	0.966	0.966	1.021	1.113	1.139	1.187	1.187	1.161	1.161	1.161
YOR371C	0.305	0.327	0.327	0.353	0.353	0.379	0.379	0.379	0.379	0.379	0.412	0.412	0.412	0.412	0.412	0.412	0.412	0.438	0.438	0.438	0.438	0.438	0.464	0.464	0.464	0.453	0.453	0.453	0.453	0.453	0.453	0.431	0.405	0.383	0.383	0.383	0.383	0.383	0.383	0.383	0.383	0.383	0.383	0.383	0.383	0.383	0.383	0.383	0.383
YCL047C	0.298	0.298	0.298	0.298	0.298	0.298	0.221	0.221	0.221	0.221	0.221	0.221	0.221	0.221	0.221	0.199	0.225	0.225	0.291	0.298	0.298	0.298	0.298	0.32	0.43	0.43	0.463	0.496	0.47	0.47	0.47	0.47	0.47	0.47	0.47	0.47	0.47	0.47	0.496	0.496	0.496	0.496	0.496	0.496	0.518	0.54	0.698	0.698	0.698
YDR232W	2.886	2.886	2.886	2.912	2.912	2.791	2.68	2.628	2.569	2.536	2.536	2.536	2.536	2.536	2.47	2.448	2.422	2.323	2.323	2.257	2.257	2.073	2.007	1.948	1.948	1.948	1.948	1.974	1.974	1.805	1.783	1.757	1.731	1.731	1.698	1.665	1.665	1.639	1.639	1.639	1.606	1.584	1.584	1.558	1.584	1.562	1.562	1.588	1.588
YDR052C	0.6	0.6	0.6	0.6	0.6	0.6	0.6	0.6	0.6	0.6	0.6	0.6	0.6	0.6	0.6	0.6	0.578	0.578	0.578	0.578	0.512	0.512	0.512	0.512	0.512	0.512	0.512	0.512	0.512	0.512	0.512	0.512	0.512	0.512	0.512	0.512	0.512	0.512	0.512	0.512	0.512	0.512	0.409	0.361	0.302	0.302	0.302	0.302	0.28
YOR114W	1.784	1.979	1.979	1.979	1.979	1.979	1.979	1.979	1.979	1.979	1.979	1.979	1.979	1.979	1.953	1.953	1.953	1.964	1.99	1.99	1.99	1.968	1.946	1.946	1.946	2.012	2.012	2.012	1.979	1.979	1.979	1.979	1.979	1.979	1.979	2.005	1.979	1.979	1.979	1.979	1.979	1.979	1.979	1.979	1.979	1.979	1.979	1.979	1.953
YDR346C	1.414	1.414	1.414	1.414	1.44	1.44	1.44	1.44	1.388	1.388	1.258	1.258	1.258	1.258	1.258	1.258	1.258	1.258	1.206	1.184	1.184	1.184	1.184	1.184	1.184	1.184	1.184	1.184	1.184	1.184	1.184	1.184	1.184	1.184	1.184	1.184	1.184	1.184	1.114	1.114	1.114	1.114	1.114	1.114	1.114	1.114	1.114	1.114	1.114
YDR055W	0.257	0.283	0.309	0.309	0.309	0.335	0.335	0.335	0.335	0.335	0.335	0.335	0.335	0.335	0.335	0.335	0.368	0.368	0.456	0.456	0.456	0.456	0.456	0.456	0.456	0.456	0.456	0.456	0.456	0.456	0.456	0.456	0.456	0.456	0.456	0.456	0.456	0.497	0.497	0.497	0.497	0.523	0.523	0.523	0.523	0.545	0.545	0.545	0.545
YOR350C	0.824	0.935	1.034	1.148	1.148	1.148	1.148	1.148	1.148	1.148	1.181	1.181	1.236	1.236	1.236	1.236	1.288	1.288	1.288	1.288	1.321	1.288	1.288	1.288	1.347	1.369	1.457	1.457	1.483	1.575	1.597	1.597	1.597	1.597	1.597	1.597	1.597	1.597	1.597	1.597	1.645	1.671	1.671	1.697	1.675	1.675	1.598	1.598	1.598
YLR010C	1.228	1.228	1.195	1.195	1.096	0.997	0.931	0.931	0.964	0.964	0.964	0.964	0.964	0.964	0.964	0.964	0.964	0.964	0.964	0.964	0.964	0.61	0.529	0.503	0.503	0.503	0.503	0.371	0.393	0.371	0.404	0.371	0.371	0.371	0.371	0.371	0.327	0.327	0.327	0.327	0.294	0.294	0.294	0.36	0.36	0.36	0.437	0.437	0.437
YER005W	0.944	0.977	0.999	0.999	0.999	0.999	0.999	0.999	1.021	1.021	1.076	1.076	1.076	1.076	1.098	1.109	1.197	1.245	1.271	1.304	1.326	1.374	1.374	1.4	1.4	1.4	1.4	1.378	1.378	1.422	1.396	1.396	1.396	1.396	1.396	1.396	1.396	1.396	1.396	1.396	1.396	1.396	1.429	1.429	1.455	1.455	1.403	1.403	1.403
YDR466W	6.009	6.009	6.009	6.009	6.009	6.009	6.031	6.031	6.031	6.031	6.031	6.035	6.035	6.035	6.035	6.035	6.035	5.965	5.965	5.991	5.855	5.855	5.623	5.601	5.601	5.601	5.645	5.645	5.693	5.693	5.737	5.737	5.737	5.759	5.707	5.707	5.711	5.737	5.711	5.711	5.711	5.711	5.663	5.545	5.545	5.545	5.519	5.519	5.415
YPL242C	0.644	0.644	0.644	0.644	0.644	0.644	0.644	0.644	0.644	0.644	0.644	0.644	0.622	0.622	0.622	0.622	0.622	0.622	0.622	0.622	0.622	0.622	0.622	0.622	0.622	0.622	0.622	0.622	0.622	0.644	0.644	0.644	0.622	0.622	0.6	0.6	0.6	0.6	0.6	0.6	0.6	0.6	0.578	0.578	0.552	0.552	0.552	0.574	0.574
YLR373C	1.519	1.519	1.519	1.519	1.519	1.519	1.519	1.519	1.519	1.519	1.519	1.431	1.431	1.431	1.431	1.431	1.431	1.431	1.431	1.339	1.339	1.339	1.295	1.203	1.151	1.173	1.173	1.195	1.195	1.195	1.195	1.195	1.169	1.169	1.169	1.169	1.169	1.169	1.169	1.169	1.169	1.143	1.121	1.121	1.121	1.121	1.121	1.121	1.121
YOR035C	1.225	1.225	1.225	1.313	1.313	1.313	1.339	1.339	1.339	1.339	1.387	1.387	1.387	1.387	1.387	1.439	1.439	1.413	1.446	1.472	1.524	1.546	1.624	1.657	1.69	1.69	1.69	1.686	1.708	1.708	1.708	1.741	1.741	1.741	1.741	1.741	1.741	1.741	1.741	1.741	1.741	1.741	1.741	1.923	1.923	1.956	2.022	2.1	2.1
YGR169C	0.928	0.928	0.906	0.928	0.928	0.928	0.928	0.954	0.954	0.954	0.954	0.954	0.954	0.932	0.932	0.958	0.936	0.969	0.991	0.991	0.965	0.965	0.965	0.932	0.91	0.91	0.91	0.91	0.91	0.91	1.013	1.013	1.013	1.013	1.013	1.013	1.013	1.009	1.009	1.009	1.009	1.009	1.009	0.928	0.895	0.873	0.873	0.873	0.873
YIL006W	3.519	3.519	3.519	3.519	3.486	3.563	3.695	3.754	3.754	3.787	4.055	4.029	4.095	4.143	4.117	4.091	4.142	4.509	4.509	4.509	4.483	4.483	4.483	4.483	4.557	4.557	4.513	4.513	4.59	4.564	4.63	4.69	4.69	4.716	4.823	4.849	4.975	4.975	4.96	5.218	5.218	5.244	5.244	5.244	5.244	5.27	5.348	5.374	5.374
YHR179W	2.05	2.05	2.05	2.076	2.076	2.076	2.102	2.08	2.08	2.08	2.102	2.102	2.102	2.102	2.102	2.102	2.102	2.154	2.154	2.198	2.172	2.224	2.224	2.268	2.268	2.268	2.294	2.35	2.317	2.365	2.339	2.339	2.339	2.339	2.346	2.32	2.346	2.32	2.32	2.342	2.375	2.408	2.408	2.408	2.397	2.397	2.371	2.371	2.404
YDR265W	1.144	1.144	1.144	1.144	1.144	1.144	1.144	1.144	1.144	1.199	1.199	1.199	1.199	1.199	1.221	1.188	1.21	1.206	1.206	1.232	1.232	1.232	1.232	1.232	1.232	1.232	1.232	1.232	1.232	1.232	1.254	1.254	1.254	1.232	1.21	1.21	1.21	1.21	1.21	1.21	1.21	1.21	1.21	1.236	1.262	1.262	1.262	1.262	1.262
YMR149W	1.561	1.502	1.502	1.502	1.428	1.428	1.428	1.428	1.373	1.373	1.373	1.373	1.373	1.373	1.373	1.373	1.373	1.34	1.274	1.274	1.274	1.252	1.248	1.241	1.215	1.215	1.215	1.215	1.141	1.063	1.063	1.03	1.03	1.03	1.03	1.03	1.056	0.946	0.946	0.924	0.843	0.817	0.817	0.817	0.817	0.762	0.633	0.633	0.633
YPR032W	0.67	0.67	0.67	0.67	0.718	0.825	0.825	0.825	0.851	0.851	0.851	0.877	0.877	0.954	0.954	0.954	0.987	1.101	1.101	1.123	1.145	1.145	1.223	1.245	1.245	1.245	1.245	1.245	1.245	1.245	1.245	1.245	1.245	1.267	1.267	1.267	1.267	1.267	1.241	1.241	1.241	1.241	1.241	1.241	1.241	1.241	1.241	1.219	1.193
YKL116C	1.001	1.027	1.086	1.145	1.171	1.223	1.201	1.253	1.301	1.316	1.316	1.316	1.316	1.316	1.349	1.459	1.459	1.485	1.507	1.544	1.57	1.596	1.618	1.618	1.732	1.806	2.027	2.027	2.115	2.082	2.226	2.318	2.318	2.266	2.266	2.266	2.244	2.244	2.222	2.222	2.222	2.222	2.222	2.222	2.222	2.281	2.329	2.377	2.509
YOR143C	0.738	0.738	0.764	0.786	0.83	0.889	0.889	0.992	0.992	0.992	1.025	1.025	1.025	1.047	1.132	1.239	1.239	1.298	1.298	1.298	1.298	1.32	1.32	1.32	1.32	1.32	1.32	1.32	1.32	1.353	1.353	1.353	1.379	1.379	1.379	1.379	1.379	1.379	1.379	1.401	1.445	1.445	1.467	1.489	1.489	1.489	1.489	1.489	1.489
YKL027W	4.53	4.53	4.53	4.53	4.53	4.53	4.53	4.585	4.585	4.585	4.581	4.581	4.581	4.614	4.64	4.662	4.662	4.662	4.662	4.684	4.684	4.684	4.658	4.658	4.658	4.658	4.639	4.639	4.639	4.639	4.639	4.639	4.639	4.483	4.483	4.483	4.483	4.461	4.435	4.435	4.357	4.357	4.357	4.357	4.357	4.357	4.335	4.335	4.205
YBR188C	0.413	0.413	0.413	0.413	0.413	0.413	0.413	0.413	0.413	0.413	0.413	0.413	0.387	0.387	0.387	0.387	0.387	0.387	0.343	0.317	0.317	0.317	0.284	0.284	0.284	0.317	0.317	0.317	0.317	0.317	0.317	0.317	0.35	0.35	0.35	0.35	0.35	0.306	0.254	0.254	0.228	0.228	0.228	0.228	0.228	0.228	0.228	0.228	0.228
YPL263C	1.067	1.067	1.008	1.03	1.118	1.14	1.14	1.14	1.162	1.217	1.217	1.217	1.217	1.217	1.217	1.272	1.272	1.35	1.35	1.376	1.376	1.376	1.376	1.376	1.376	1.376	1.376	1.402	1.402	1.402	1.38	1.38	1.402	1.402	1.428	1.461	1.461	1.461	1.461	1.435	1.435	1.369	1.369	1.421	1.421	1.421	1.421	1.395	1.395
YOR340C	0.213	0.213	0.213	0.246	0.408	0.463	0.463	0.463	0.463	0.518	0.54	0.628	0.628	0.628	0.628	0.628	0.628	0.628	0.628	0.628	0.628	0.628	0.661	0.661	0.661	0.661	0.661	0.661	0.694	0.716	0.716	0.716	0.716	0.716	0.716	0.716	0.716	0.716	0.716	0.742	0.742	0.742	0.742	0.742	0.742	0.768	0.794	0.794	0.794
YNL251C	2.008	2.008	1.975	1.975	1.975	1.975	1.975	1.975	1.975	1.975	1.843	1.843	1.843	1.773	1.74	1.67	1.67	1.67	1.67	1.648	1.567	1.655	1.607	1.607	1.64	1.655	1.655	1.655	1.629	1.629	1.629	1.655	1.633	1.629	1.629	1.607	1.607	1.5	1.441	1.441	1.441	1.441	1.441	1.463	1.397	1.319	1.319	1.26	1.312
YPL026C	0.022	0.022	0.022	0.022	0.022	0.022	0.022	0.022	0.022	0.022	0.022	0.022	0.022	0.022	0.022	0.022	0.022	0.022	0.022	0.022	0.022	0.022	0.022	0.022	0.022	0.022	0.022	0.022	0.022	0.022	0.022	0.022	0.022	0.022	0.022	0.022	0.022	0.022	0.022	0.022	0.022	0.022	0.022	0.022	0.022	0.022	0.022	0.022	0.022
YEL026W	0.434	0.434	0.46	0.46	0.46	0.46	0.46	0.46	0.46	0.46	0.46	0.46	0.46	0.46	0.46	0.438	0.438	0.438	0.405	0.405	0.405	0.405	0.438	0.438	0.438	0.438	0.438	0.438	0.438	0.438	0.438	0.438	0.438	0.438	0.438	0.438	0.416	0.394	0.372	0.35	0.35	0.35	0.35	0.35	0.35	0.35	0.35	0.35	0.35
YDL123W	1.031	0.987	1.013	1.013	1.013	1.013	1.046	1.072	1.116	1.116	1.116	1.116	1.116	1.142	1.234	1.234	1.234	1.267	1.267	1.267	1.267	1.344	1.344	1.344	1.344	1.344	1.318	1.318	1.318	1.318	1.296	1.296	1.351	1.373	1.454	1.476	1.476	1.476	1.502	1.535	1.535	1.509	1.509	1.509	1.535	1.539	1.539	1.513	1.513
YGL224C	0.699	0.699	0.699	0.699	0.699	0.673	0.647	0.647	0.647	0.647	0.68	0.68	0.68	0.68	0.706	0.728	0.728	0.728	0.728	0.728	0.728	0.75	0.75	0.75	0.75	0.75	0.75	0.75	0.75	0.724	0.724	0.746	0.746	0.746	0.746	0.746	0.746	0.746	0.757	0.757	0.757	0.757	0.757	0.757	0.757	0.672	0.646	0.62	0.62
YJL002C	3.095	3.095	3.095	3.073	3.073	3.073	3.073	2.996	2.996	2.996	2.996	2.908	2.908	2.908	2.908	2.908	2.882	2.856	2.834	2.834	2.834	2.621	2.621	2.54	2.384	2.384	2.244	2.02	1.976	1.976	1.95	1.95	1.869	1.711	1.659	1.659	1.659	1.659	1.633	1.633	1.633	1.633	1.633	1.607	1.607	1.607	1.607	1.581	1.581
YLR426W	0.935	1.013	1.013	1.013	1.039	1.039	1.039	1.149	1.201	1.201	1.201	1.201	1.201	1.201	1.201	1.227	1.253	1.275	1.275	1.275	1.275	1.323	1.323	1.323	1.323	1.323	1.297	1.297	1.319	1.271	1.297	1.297	1.297	1.297	1.297	1.297	1.297	1.286	1.286	1.264	1.264	1.264	1.319	1.411	1.411	1.411	1.477	1.477	1.477
YNL156C	1.861	1.861	1.861	1.791	1.791	1.791	1.791	1.791	1.791	1.791	1.791	1.791	1.791	1.791	1.791	1.791	1.824	1.791	1.791	1.791	1.743	1.743	1.743	1.743	1.769	1.769	1.769	1.769	1.769	1.769	1.769	1.769	1.747	1.747	1.747	1.747	1.747	1.725	1.725	1.67	1.67	1.67	1.615	1.615	1.615	1.615	1.615	1.615	1.615
YBL050W	1.451	1.451	1.451	1.451	1.451	1.506	1.506	1.506	1.506	1.506	1.584	1.61	1.61	1.61	1.61	1.61	1.61	1.61	1.61	1.61	1.61	1.61	1.61	1.61	1.61	1.61	1.61	1.61	1.61	1.61	1.584	1.584	1.584	1.584	1.584	1.584	1.584	1.584	1.584	1.584	1.584	1.584	1.584	1.584	1.584	1.584	1.584	1.584	1.584
YNR040W	1.738	1.738	1.738	1.738	1.738	1.738	1.738	1.738	1.738	1.842	1.842	1.868	1.868	1.894	1.927	1.927	1.927	1.975	2.074	2.243	2.456	2.456	2.456	2.482	2.482	2.482	2.482	2.482	2.482	2.482	2.482	2.482	2.482	2.482	2.46	2.486	2.486	2.486	2.486	2.486	2.486	2.486	2.46	2.46	2.46	2.46	2.508	2.508	2.508
YOL077W-A	2.886	2.886	2.886	2.886	2.886	2.886	2.886	2.886	2.967	2.967	3.011	3.125	3.125	3.125	3.132	3.132	3.132	3.132	3.132	3.132	3.132	3.132	3.132	3.132	3.132	3.132	3.158	3.158	3.158	3.184	3.184	3.188	3.188	3.188	3.162	3.162	3.162	3.162	3.162	3.162	3.162	3.162	3.162	3.162	3.129	3.107	3.081	3.055	3.055
YLR195C	0.048	0.048	0.026	0.026	0.026	0.026	0.026	0.026	0.026	0.026	0.026	0.026	0.026	0.026	0.026	0.026	0.026	0.026	0.026	0.026	0.026	0.026	0.026	0.026	0.026	0	0	0	0	0	0	0.022	0.022	0.022	0.022	0.022	0.022	0.022	0.022	0.044	0.066	0.066	0.066	0.088	0.287	0.508	0.508	0.53	0.53
YJL048C	0.096	0.096	0.096	0.096	0.096	0.096	0.096	0.096	0.096	0.096	0.096	0.096	0.096	0.096	0.096	0.096	0.096	0.096	0.096	0.07	0.07	0.07	0.092	0.092	0.118	0.118	0.118	0.118	0.118	0.118	0.118	0.21	0.21	0.21	0.21	0.21	0.232	0.232	0.232	0.232	0.232	0.232	0.232	0.232	0.254	0.357	0.357	0.357	0.379
YPL149W	1.778	1.778	1.778	1.745	1.745	1.745	1.778	1.778	1.778	1.778	1.756	1.756	1.789	1.789	1.789	1.789	1.789	1.789	1.789	1.723	1.701	1.701	1.701	1.701	1.701	1.701	1.701	1.701	1.675	1.675	1.675	1.675	1.653	1.653	1.565	1.565	1.565	1.565	1.598	1.598	1.52	1.52	1.52	1.52	1.52	1.52	1.52	1.494	1.468
YBR125C	0.674	0.674	0.674	0.674	0.648	0.648	0.648	0.648	0.67	0.67	0.67	0.67	0.67	0.67	0.67	0.67	0.67	0.67	0.67	0.67	0.725	0.751	0.839	0.839	0.839	0.865	0.865	0.865	0.865	0.865	0.865	0.865	0.865	0.865	0.865	0.839	0.839	0.839	0.839	0.898	0.898	0.865	0.865	0.865	0.865	0.917	0.917	0.917	0.917
YLR383W	3.829	3.921	3.921	3.947	3.947	3.969	4.046	4.079	4.145	4.145	4.171	4.164	4.19	4.346	4.346	4.346	4.346	4.346	4.346	4.324	4.324	4.438	4.497	4.497	4.574	4.574	4.596	4.651	4.651	4.651	4.651	4.651	4.651	4.651	4.677	4.729	4.729	4.655	4.655	4.578	4.604	4.604	4.384	4.384	4.494	4.546	4.568	4.568	4.653
YNL138W	3.237	3.215	3.171	3.193	3.219	3.193	3.16	3.16	3.16	3.186	3.153	3.175	3.197	3.223	3.164	3.098	3.043	3.043	3.043	3.017	3.017	2.859	2.793	2.76	2.76	2.76	2.76	2.782	2.782	2.848	2.899	2.951	2.973	3.127	3.127	3.127	3.101	3.101	3.101	3.079	3.053	3.053	3.053	3.053	3.053	3.053	3.053	3.027	2.845
YOR153W	0.044	0.044	0.044	0.044	0.044	0.044	0.044	0.044	0.044	0.044	0.044	0.044	0.044	0.044	0.044	0.044	0.044	0.044	0.044	0.044	0.044	0.044	0.044	0.044	0.044	0.044	0.044	0.044	0.044	0.044	0.044	0.044	0.044	0.044	0.044	0.044	0.044	0.044	0.044	0.044	0.044	0.044	0.044	0.044	0.044	0.044	0.022	0.022	0.022
YDR077W	0.022	0.022	0.022	0.022	0.022	0.022	0.022	0.022	0.022	0.022	0.022	0.022	0.022	0.022	0.022	0.022	0.022	0.022	0.022	0.022	0.022	0.022	0.044	0.044	0.044	0.044	0.044	0.044	0.044	0.044	0.044	0.044	0.044	0.044	0.044	0.044	0.044	0.044	0.044	0.044	0.044	0.044	0.044	0.044	0.044	0.044	0.044	0.044	0.044
YBR005W	0.848	0.903	0.903	0.903	0.903	0.885	0.878	0.933	1.069	1.326	1.326	1.326	1.326	1.326	1.403	1.403	1.403	1.403	1.403	1.451	1.429	1.429	1.429	1.507	1.551	1.551	1.551	1.577	1.577	1.577	1.577	1.577	1.525	1.503	1.529	1.529	1.536	1.595	1.595	1.595	1.595	1.595	1.595	1.595	1.595	1.595	1.628	1.628	1.654
YJL012C	0.43	0.456	0.489	0.489	0.489	0.489	0.489	0.489	0.489	0.489	0.537	0.537	0.537	0.537	0.537	0.537	0.515	0.515	0.515	0.515	0.541	0.615	0.777	0.777	0.81	0.81	0.81	0.81	0.81	0.81	0.862	0.862	0.862	0.862	0.895	0.895	0.921	0.921	0.921	0.921	0.954	0.954	0.98	0.98	0.98	0.98	0.98	0.98	0.98
YKL176C	7.118	7.144	7.144	7.144	7.144	7.07	7.07	7.07	7.048	7.07	7.044	7.07	7.015	7.015	7.015	7.015	7.015	7.015	6.885	6.885	6.852	6.826	6.738	6.683	6.683	6.661	6.661	6.595	6.485	6.22	6.168	6.168	6.135	6.135	6.135	6.091	6.091	5.896	5.808	5.808	5.808	5.808	5.808	5.756	5.756	5.756	5.73	5.73	5.73
YKL142W	1.219	1.219	1.252	1.252	1.226	1.226	1.226	1.226	1.226	1.2	1.2	1.2	1.2	1.226	1.226	1.252	1.252	1.252	1.252	1.252	1.252	1.23	1.23	1.119	1.119	1.119	1.119	1.097	1.097	1.097	1.097	1.097	1.097	1.075	1.075	1.075	1.075	1.075	1.075	1.042	1.02	1.02	0.924	0.924	0.869	0.836	0.836	0.836	0.836
YDL184C	2.309	2.309	2.309	2.309	2.309	2.309	2.331	2.331	2.331	2.375	2.397	2.397	2.397	2.397	2.397	2.397	2.375	2.375	2.375	2.375	2.375	2.375	2.349	2.349	2.371	2.338	2.338	2.338	2.312	2.312	2.312	2.312	2.312	2.286	2.286	2.26	2.26	2.227	2.227	2.205	2.205	2.205	2.205	2.205	2.205	2.183	2.183	2.035	2.009
YPL265W	0.022	0.022	0.022	0.022	0.022	0.022	0.022	0.022	0.022	0.022	0.022	0.022	0.022	0.022	0.022	0.022	0.022	0.022	0.022	0.022	0.022	0.022	0.022	0.022	0.022	0.022	0.022	0.044	0.044	0.044	0.044	0.044	0.044	0.044	0.044	0.044	0.044	0.044	0.044	0.044	0.044	0.044	0.044	0.022	0.022	0.022	0.022	0.022	0.022
YFR027W	0.43	0.43	0.43	0.43	0.43	0.43	0.474	0.621	1.14	1.14	1.14	1.14	1.096	1.096	1.096	1.096	1.096	1.089	1.137	1.299	1.53	1.53	1.552	1.552	1.596	1.662	1.662	1.684	1.71	1.743	1.743	1.743	1.743	1.809	1.93	1.93	1.93	1.93	1.956	1.956	1.956	1.93	1.908	1.908	1.908	1.93	1.978	2.033	2.033
YEL064C	0.567	0.567	0.593	0.593	0.593	0.593	0.593	0.527	0.527	0.527	0.553	0.553	0.553	0.553	0.553	0.553	0.553	0.553	0.553	0.553	0.553	0.553	0.553	0.553	0.553	0.553	0.553	0.553	0.553	0.553	0.553	0.553	0.553	0.52	0.52	0.52	0.52	0.52	0.52	0.52	0.52	0.52	0.542	0.575	0.575	0.575	0.575	0.575	0.549
YOR119C	1.026	1.026	1.026	1.085	1.059	1.033	1.033	1.033	1.033	1.033	1.033	1.033	1.033	1.033	1.033	1.033	0.989	0.956	0.912	0.945	0.971	0.971	0.971	1.019	1.019	1.045	1.045	1.078	1.078	1.078	1.078	1.078	1.089	1.122	1.14	1.14	1.14	1.173	1.173	1.173	1.173	1.173	1.173	1.173	1.254	1.254	1.28	1.28	1.28
YPL216W	1.135	1.135	1.135	1.135	1.168	1.194	1.194	1.142	1.142	1.142	1.168	1.168	1.168	1.168	1.168	1.142	1.142	1.142	1.142	1.142	1.116	1.116	1.101	1.079	1.182	1.281	1.281	1.281	1.336	1.336	1.336	1.336	1.336	1.336	1.336	1.336	1.336	1.336	1.336	1.336	1.358	1.358	1.332	1.365	1.365	1.443	1.521	1.521	1.521
YPR159W	0.229	0.229	0.229	0.229	0.229	0.229	0.229	0.229	0.229	0.229	0.229	0.229	0.229	0.229	0.229	0.229	0.229	0.229	0.229	0.181	0.181	0.181	0.181	0.181	0.181	0.181	0.181	0.181	0.181	0.181	0.181	0.181	0.181	0.181	0.159	0.159	0.159	0.159	0.159	0.159	0.159	0.107	0.107	0.107	0.107	0.107	0.107	0.107	0.107
YCL014W	6.859	6.903	7.08	7.205	7.231	7.253	7.363	7.363	7.363	7.363	7.33	7.356	7.352	7.326	7.392	7.34	7.362	7.362	7.362	7.362	7.362	7.31	7.31	7.31	7.31	7.31	7.31	7.31	7.31	7.258	7.128	7.128	7.128	7.102	7.05	7.017	6.995	7.028	6.995	6.995	6.995	6.995	6.973	6.973	6.859	6.859	6.625	6.625	6.548
YHR193C	3.497	3.497	3.523	3.523	3.659	3.659	3.659	3.718	3.854	3.854	3.946	3.994	4.112	4.369	4.509	4.583	4.609	4.716	4.716	4.716	4.749	4.749	4.749	4.853	4.879	4.957	4.957	4.957	4.957	4.935	4.935	5.02	5.222	5.244	5.292	5.451	5.525	5.573	5.573	5.573	5.606	5.606	5.632	5.632	5.632	5.632	5.606	5.584	5.636
YGR171C	1.054	1.054	1.021	0.966	0.966	0.966	0.9	0.9	0.878	0.878	0.845	0.845	0.845	0.845	0.845	0.867	0.845	0.845	0.794	0.75	0.75	0.75	0.75	0.75	0.636	0.621	0.599	0.599	0.599	0.599	0.566	0.621	0.621	0.621	0.621	0.621	0.647	0.647	0.625	0.625	0.625	0.555	0.614	0.636	0.636	0.636	0.636	0.614	0.614
YOR239W	1.565	1.513	1.513	1.524	1.413	1.413	1.446	1.479	1.615	1.615	1.615	1.615	1.615	1.615	1.608	1.612	1.612	1.664	1.664	1.664	1.616	1.59	1.568	1.568	1.601	1.549	1.571	1.571	1.571	1.571	1.597	1.571	1.571	1.538	1.538	1.486	1.508	1.541	1.541	1.541	1.441	1.463	1.415	1.415	1.415	1.415	1.437	1.437	1.437
YIR036C	2.211	2.365	2.365	2.417	2.417	2.439	2.413	2.435	2.435	2.483	2.509	2.564	2.564	2.564	2.564	2.564	2.638	2.759	2.855	2.877	2.932	2.932	2.932	2.932	3.013	3.013	3.013	3.013	3.127	3.101	3.101	3.153	3.153	3.153	3.149	3.149	3.149	3.149	3.208	3.175	3.175	3.208	3.208	3.234	3.234	3.234	3.234	3.19	3.19
YMR136W	0.044	0.044	0.044	0.044	0.044	0.044	0.044	0.044	0.044	0.044	0.044	0.044	0.044	0.044	0.044	0.044	0.044	0.044	0.044	0.044	0.044	0.044	0.044	0.044	0.044	0.044	0.044	0.044	0.044	0.044	0.044	0.044	0.044	0.044	0.044	0.044	0.044	0.044	0.044	0.044	0.044	0.044	0.044	0.044	0.044	0.044	0.044	0.066	0.066
YLR015W	0.942	0.968	0.968	0.968	0.968	0.968	0.968	0.968	0.968	0.968	0.99	1.068	1.123	1.454	1.454	1.461	1.461	1.461	1.494	1.494	1.656	1.682	1.682	1.682	1.708	1.708	1.796	1.796	1.796	1.87	1.929	1.929	1.929	1.929	1.929	1.929	1.929	1.929	1.977	1.951	1.951	1.951	1.951	1.951	1.951	1.951	1.977	1.977	2.003
YJR057W	0.856	0.856	0.856	0.856	0.856	0.856	0.856	0.856	0.856	0.83	0.83	0.804	0.804	0.804	0.804	0.804	0.804	0.804	0.804	0.804	0.804	0.804	0.804	0.804	0.804	0.778	0.778	0.778	0.752	0.752	0.752	0.752	0.752	0.752	0.752	0.752	0.73	0.73	0.608	0.608	0.608	0.608	0.608	0.608	0.608	0.608	0.53	0.53	0.508
YCL061C	0.438	0.438	0.412	0.39	0.368	0.39	0.445	0.445	0.445	0.445	0.445	0.445	0.445	0.445	0.577	0.61	0.61	0.61	0.61	0.588	0.566	0.533	0.555	0.555	0.555	0.577	0.599	0.599	0.632	0.632	0.632	0.632	0.632	0.632	0.632	0.632	0.599	0.566	0.54	0.54	0.488	0.488	0.51	0.628	0.713	0.713	0.713	0.713	0.735
YBL052C	0.184	0.184	0.184	0.184	0.184	0.184	0.184	0.184	0.184	0.184	0.184	0.184	0.217	0.217	0.217	0.217	0.217	0.217	0.217	0.217	0.309	0.427	0.486	0.486	0.486	0.486	0.486	0.486	0.486	0.519	0.519	0.519	0.519	0.552	0.552	0.585	0.585	0.585	0.585	0.585	0.585	0.585	0.585	0.585	0.607	0.64	0.64	0.64	0.64
YML112W	0.804	0.804	0.856	0.908	0.856	0.882	0.882	0.882	0.882	0.882	0.882	0.801	0.779	0.713	0.713	0.713	0.665	0.665	0.613	0.587	0.779	0.971	0.993	0.993	0.993	1.078	1.104	1.234	1.234	1.267	1.267	1.293	1.315	1.374	1.374	1.374	1.374	1.374	1.4	1.4	1.422	1.47	1.496	1.441	1.441	1.441	1.419	1.397	1.43
YIL104C	0.638	0.638	0.616	0.689	0.689	0.689	0.715	0.715	0.851	0.851	0.851	0.877	0.844	0.866	0.888	0.888	0.888	0.998	1.31	1.31	1.524	1.55	1.576	1.576	1.576	1.576	1.576	1.598	1.631	1.631	1.631	1.697	1.785	1.785	1.917	2.06	2.086	2.086	2.086	2.06	2.06	2.138	2.16	2.16	2.182	2.182	2.208	2.208	2.208
YLR397C	0.504	0.537	0.537	0.644	0.644	0.644	0.644	0.725	0.725	0.725	0.725	0.725	0.725	0.725	0.725	0.725	0.725	0.725	0.725	0.725	0.736	0.714	0.747	0.747	0.747	0.769	0.824	0.824	0.824	0.824	0.824	0.824	0.876	0.876	0.876	0.898	0.898	0.92	0.92	0.92	0.92	0.92	0.92	0.92	0.92	0.92	0.92	0.92	0.894
YGR108W	0.445	0.445	0.445	0.445	0.445	0.445	0.445	0.445	0.419	0.419	0.393	0.393	0.393	0.371	0.349	0.349	0.349	0.349	0.349	0.349	0.349	0.349	0.349	0.349	0.316	0.316	0.316	0.316	0.316	0.316	0.316	0.316	0.316	0.316	0.316	0.316	0.316	0.316	0.316	0.283	0.283	0.283	0.283	0.283	0.283	0.283	0.283	0.283	0.283
YGL050W	2.052	2.052	2.052	2.052	2.052	2.026	2.026	2.059	2.059	2.059	2.059	2.059	2.059	2.059	2.092	2.092	2.092	2.092	2.092	2.07	2.07	2.096	2.096	2.096	2.096	2.096	2.096	2.096	2.074	2.074	2.204	2.204	2.182	2.182	2.182	2.215	2.215	2.248	2.248	2.27	2.27	2.27	2.292	2.292	2.292	2.292	2.292	2.292	2.292
YML011C	1.111	1.155	1.199	1.313	1.346	1.353	1.353	1.327	1.349	1.375	1.375	1.375	1.375	1.375	1.375	1.375	1.401	1.401	1.401	1.401	1.401	1.401	1.401	1.401	1.453	1.453	1.453	1.453	1.453	1.508	1.508	1.534	1.534	1.545	1.545	1.545	1.545	1.578	1.578	1.578	1.578	1.578	1.574	1.574	1.574	1.574	1.574	1.6	1.6
YIR011C	2.238	2.238	2.26	2.26	2.308	2.33	2.33	2.33	2.304	2.337	2.437	2.437	2.489	2.489	2.489	2.489	2.489	2.489	2.489	2.489	2.489	2.489	2.489	2.522	2.522	2.522	2.522	2.522	2.522	2.511	2.555	2.555	2.555	2.555	2.555	2.555	2.555	2.555	2.555	2.555	2.61	2.577	2.577	2.577	2.577	2.577	2.525	2.525	2.525
YIL128W	10.143	10.209	10.187	10.143	10.165	10.291	10.401	10.905	11.24	11.24	11.24	11.344	11.455	11.51	11.51	11.517	11.517	11.517	11.605	11.605	11.605	11.579	11.605	11.605	11.579	11.579	11.579	11.579	11.579	11.605	11.631	11.631	11.631	11.631	11.527	11.527	11.475	11.449	11.416	11.416	11.368	11.316	11.186	11.127	11.031	11.031	11.031	11.005	11.005
YDR065W	0.209	0.235	0.235	0.235	0.235	0.235	0.235	0.235	0.235	0.235	0.235	0.235	0.213	0.213	0.213	0.213	0.213	0.213	0.213	0.213	0.213	0.213	0.213	0.246	0.213	0.213	0.213	0.213	0.213	0.213	0.213	0.213	0.213	0.213	0.213	0.213	0.246	0.268	0.268	0.268	0.268	0.268	0.294	0.294	0.294	0.294	0.294	0.294	0.316
YLR233C	1.739	1.739	1.765	1.765	1.791	1.817	1.953	2.151	2.177	2.203	2.203	2.203	2.225	2.225	2.225	2.277	2.31	2.431	2.431	2.431	2.509	2.535	2.557	2.557	2.546	2.59	2.623	2.623	2.623	2.623	2.645	2.645	2.649	2.675	2.675	2.675	2.675	2.701	2.745	2.789	2.789	2.789	2.763	2.763	2.763	2.678	2.737	2.803	2.829
YBR084C-A	0	0	0	0	0	0	0	0	0	0	0	0	0	0	0	0	0	0	0	0	0	0	0	0	0	0	0	0	0	0	0	0	0	0	0	0	0	0	0	0	0	0	0	0	0	0	0	0	0
YDR242W	0.708	0.649	0.649	0.649	0.649	0.649	0.649	0.649	0.649	0.568	0.52	0.494	0.494	0.494	0.494	0.494	0.494	0.468	0.468	0.468	0.468	0.446	0.424	0.424	0.424	0.398	0.398	0.398	0.376	0.324	0.298	0.298	0.298	0.298	0.298	0.298	0.298	0.265	0.243	0.221	0.221	0.221	0.221	0.221	0.177	0.177	0.177	0.177	0.177
YDL230W	2.146	2.267	2.212	2.212	2.212	2.212	2.39	2.386	2.353	2.353	2.353	2.32	2.276	2.269	2.302	2.254	2.254	2.202	2.202	2.073	2.154	2.27	2.063	2.093	2.093	2.093	2.06	2.137	2.391	2.413	2.667	3.02	3.042	3.296	3.27	3.322	3.322	3.322	3.322	3.447	3.44	3.492	3.521	3.499	3.492	3.547	3.654	3.68	3.78
YPR033C	4.317	4.317	4.269	4.247	4.199	4.173	4.121	4.121	3.664	3.333	3.278	3.245	3.245	3.245	3.245	3.245	3.12	3.042	3.042	2.902	2.88	2.88	2.836	2.836	2.707	2.681	2.593	2.512	2.512	2.141	2.141	2.141	2.141	2.141	2.141	2.012	1.99	1.787	1.636	1.584	1.419	1.341	1.256	1.256	1.256	1.256	1.168	1.016	1.016
YLL036C	1.555	1.555	1.555	1.588	1.849	1.875	2.022	2.048	2.126	2.225	2.225	2.247	2.273	2.317	2.369	2.369	2.369	2.424	2.424	2.424	2.424	2.502	2.502	2.513	2.513	2.513	2.513	2.513	2.513	2.568	2.646	2.646	2.727	2.727	2.727	2.727	2.672	2.672	2.742	2.742	2.742	2.742	2.742	2.742	2.742	2.742	2.742	2.775	2.808
YOR155C	0.59	0.59	0.59	0.59	0.568	0.546	0.568	0.59	0.59	0.59	0.564	0.59	0.826	0.995	1.208	1.374	1.374	1.433	1.455	1.455	1.455	1.455	1.455	1.455	1.481	1.481	1.503	1.503	1.503	1.529	1.529	1.529	1.628	1.654	1.654	1.654	1.654	1.654	1.742	1.76	1.76	1.76	1.793	1.923	1.923	1.923	1.949	1.949	1.949
YDR257C	0.954	0.954	0.954	0.954	0.954	0.954	0.998	1.024	1.024	1.024	1.013	1.013	1.013	1.013	1.013	1.013	1.013	1.013	1.013	1.013	1.013	1.013	1.013	1.013	1.013	1.013	1.013	1.065	1.065	1.065	1.065	1.065	1.065	1.065	1.043	1.043	1.043	1.043	1.043	1.043	1.043	1.043	1.043	1.043	0.991	0.991	0.958	0.958	0.958
YLR143W	1.152	1.152	1.152	1.152	1.152	1.152	1.152	1.152	1.152	1.152	1.13	1.104	1.104	1.104	1.104	1.104	0.994	0.994	0.994	0.864	0.864	0.772	0.72	0.687	0.687	0.709	0.709	0.709	0.709	0.735	0.709	0.735	0.735	0.735	0.757	0.757	0.779	0.779	0.779	0.779	0.779	0.757	0.68	0.68	0.68	0.68	0.68	0.658	0.658
YGL166W	0.995	0.995	0.995	0.995	0.969	0.969	0.969	0.969	0.969	1.002	1.002	1.002	1.002	1.002	1.002	1.002	1.002	0.976	0.976	0.976	0.917	0.943	0.917	0.917	0.917	0.917	0.917	0.917	0.917	0.917	0.917	0.917	0.917	0.917	0.917	0.917	0.917	0.917	0.917	0.917	0.917	0.917	0.917	0.917	0.884	0.884	0.884	0.884	0.884
YFL016C	0.066	0.088	0.088	0.088	0.088	0.088	0.088	0.088	0.088	0.088	0.088	0.088	0.055	0.055	0.055	0.055	0.055	0.055	0.055	0.055	0.055	0.055	0.055	0.055	0.077	0.077	0.077	0.077	0.044	0.044	0.044	0.044	0.044	0.044	0.044	0.044	0.044	0.044	0.044	0.044	0.044	0.044	0.044	0.044	0.044	0.044	0.044	0.044	0.044
YGR103W	2.923	2.923	2.923	2.949	2.949	2.949	2.949	2.949	2.949	2.949	2.949	2.949	2.949	2.949	2.905	2.905	2.905	2.883	2.883	2.883	2.861	2.861	2.861	2.861	2.835	2.78	2.758	2.762	2.729	2.729	2.729	2.729	2.674	2.626	2.574	2.541	2.541	2.437	2.411	2.411	2.238	2.205	2.172	2.172	2.139	2.117	2.117	2.091	2.065
YMR241W	4.26	4.227	4.227	4.194	4.003	3.911	3.845	3.812	3.812	3.779	3.779	3.753	3.753	3.753	3.753	3.668	3.668	3.668	3.46	3.46	3.427	3.394	3.394	3.335	3.335	3.335	3.335	3.104	2.904	2.904	2.603	2.353	2.294	2.294	2.239	2.239	2.239	2.239	1.898	1.772	1.746	1.746	1.448	1.323	1.323	1.323	1.323	1.044	1.044
YLR357W	1.215	1.215	1.293	1.293	1.293	1.293	1.267	1.267	1.267	1.267	1.219	1.219	1.226	1.252	1.252	1.252	1.171	1.171	1.215	1.215	1.189	1.211	1.211	1.211	1.185	1.185	1.185	1.185	1.185	1.185	1.207	1.233	1.255	1.255	1.255	1.281	1.281	1.281	1.255	1.233	1.233	1.233	1.233	1.233	1.233	1.233	1.233	1.233	1.233
YBR010W	0.099	0.099	0.099	0.099	0.099	0.077	0.077	0.077	0.077	0.077	0.055	0.055	0.055	0.055	0.055	0.055	0.055	0.055	0.055	0.055	0.055	0.055	0.033	0.033	0.033	0.033	0.033	0.033	0.033	0.033	0.033	0.033	0.033	0	0	0	0	0	0	0	0	0	0	0	0	0	0	0	0
YMR167W	1.076	1.154	1.154	1.143	1.143	1.143	1.165	1.117	1.176	1.279	1.217	1.239	1.239	1.239	1.239	1.239	1.239	1.165	1.139	1.139	1.139	1.139	1.139	1.213	1.33	1.33	1.363	1.363	1.363	1.363	1.33	1.33	1.455	1.455	1.477	1.635	1.635	1.679	1.734	1.734	1.789	1.789	1.837	1.837	1.863	1.863	1.863	1.863	1.863
YKL205W	1.122	1.122	1.174	1.2	1.266	1.347	1.347	1.347	1.347	1.347	1.347	1.347	1.347	1.399	1.399	1.399	1.399	1.399	1.399	1.377	1.421	1.601	1.601	1.601	1.722	1.722	1.748	1.774	1.774	1.774	1.774	1.774	1.774	1.774	1.774	1.774	1.774	1.8	1.8	1.8	1.8	1.8	1.8	1.8	1.774	1.774	1.8	1.826	1.826
YML034W	1.103	1.103	1.103	1.129	1.151	1.151	1.217	1.283	1.283	1.342	1.375	1.555	1.743	1.765	1.868	1.894	1.894	1.946	1.946	1.972	2.031	2.086	2.256	2.558	2.558	2.558	2.558	2.558	2.558	2.558	2.584	2.584	2.584	2.617	2.617	2.639	2.639	2.639	2.661	2.661	2.661	2.661	2.661	2.661	2.661	2.661	2.661	2.661	2.661
YBR105C	0.268	0.169	0.059	0.026	0.026	0.026	0.026	0.026	0.026	0.026	0.026	0.026	0.026	0.026	0.026	0.026	0.026	0.026	0.026	0.026	0.026	0.026	0.026	0.026	0.026	0.026	0.026	0.026	0.026	0.026	0.026	0.026	0.026	0.026	0.026	0.026	0.026	0.026	0	0	0.022	0.022	0.022	0.022	0.022	0.022	0.022	0.022	0.022
YML006C	0.29	0.312	0.338	0.338	0.338	0.338	0.338	0.338	0.338	0.338	0.338	0.338	0.36	0.393	0.393	0.393	0.393	0.393	0.393	0.393	0.393	0.393	0.393	0.445	0.5	0.5	0.5	0.522	0.522	0.522	0.522	0.548	0.548	0.548	0.548	0.548	0.548	0.548	0.526	0.504	0.504	0.504	0.504	0.504	0.504	0.53	0.53	0.53	0.53
YKR037C	0.872	0.872	0.872	0.872	0.795	0.762	0.762	0.788	0.788	0.755	0.729	0.755	0.755	0.755	0.744	0.814	0.925	0.925	0.925	0.925	0.925	0.925	0.899	0.932	0.954	0.954	1.02	1.02	1.02	1.042	1.042	1.09	1.09	1.09	1.09	1.09	1.09	1.086	1.168	1.168	1.168	1.168	1.168	1.168	1.201	1.201	1.201	1.201	1.201
YDR373W	0.974	0.952	0.952	0.952	0.952	0.926	0.933	0.933	0.959	0.933	0.933	0.933	0.933	0.933	0.933	0.933	0.933	0.933	0.911	0.911	0.911	0.911	0.911	0.911	0.911	0.911	0.911	0.885	0.885	0.837	0.815	0.815	0.815	0.815	0.815	0.815	0.815	0.815	0.815	0.815	0.749	0.749	0.749	0.749	0.749	0.727	0.705	0.705	0.705
YER058W	0.571	0.472	0.583	0.583	0.583	0.583	0.583	0.631	0.668	0.701	0.701	0.753	0.753	0.753	0.753	0.701	0.76	0.782	0.882	0.937	1.18	1.202	1.202	1.431	1.777	1.803	1.803	1.803	1.803	1.803	1.803	1.803	1.836	1.836	1.888	1.91	1.943	1.995	1.995	1.995	2.021	2.021	2.073	2.073	2.106	2.132	2.132	2.21	2.21
YPR114W	0.984	0.984	0.984	0.958	0.958	0.958	0.958	0.932	0.932	0.928	0.961	0.961	0.961	0.961	0.928	0.961	0.939	0.939	0.939	0.939	0.939	0.939	0.939	0.939	0.935	0.961	0.961	0.961	1.016	1.038	1.038	1.038	1.038	1.038	1.038	1.038	1.038	1.005	1.005	1.005	1.038	1.038	1.038	1.038	1.038	1.038	1.038	1.038	1.038
YHL029C	0	0	0	0	0	0	0	0	0	0	0	0	0	0	0	0	0	0	0	0	0	0	0	0	0	0	0	0	0	0	0	0	0	0	0	0	0	0	0	0	0	0	0	0	0	0	0	0	0
YOR103C	0.755	0.755	0.777	0.81	0.843	0.843	0.843	0.843	0.843	0.843	0.865	0.898	1.03	1.052	1.052	1.078	1.078	1.104	1.126	1.126	1.218	1.38	1.668	1.668	1.668	1.668	1.668	1.668	1.668	1.668	1.668	1.668	1.668	1.668	1.668	1.668	1.668	1.668	1.668	1.668	1.668	1.668	1.69	1.69	1.69	1.712	1.712	1.712	1.66
YDL220C	0.992	0.992	1.018	1.018	1.014	1.091	1.091	1.124	1.168	1.19	1.212	1.186	1.186	1.186	1.186	1.186	1.212	1.212	1.212	1.26	1.26	1.308	1.308	1.308	1.341	1.341	1.341	1.363	1.385	1.466	1.518	1.603	1.603	1.603	1.603	1.603	1.603	1.603	1.603	1.647	1.647	1.647	1.647	1.651	1.651	1.651	1.651	1.684	1.706
YEL015W	1.606	1.606	1.573	1.573	1.639	1.687	1.687	1.709	1.768	1.926	2.102	2.102	2.102	2.102	2.102	2.102	2.102	2.102	2.135	2.216	2.216	2.271	2.271	2.271	2.271	2.304	2.304	2.337	2.337	2.389	2.389	2.389	2.389	2.389	2.422	2.444	2.6	2.6	2.6	2.6	2.6	2.6	2.644	2.644	2.67	2.67	2.696	2.696	2.67
YER167W	1.658	1.636	1.636	1.636	1.636	1.636	1.636	1.662	1.662	1.662	1.64	1.64	1.614	1.614	1.581	1.581	1.581	1.548	1.548	1.548	1.548	1.548	1.548	1.548	1.548	1.548	1.574	1.596	1.596	1.596	1.563	1.563	1.563	1.485	1.485	1.404	1.404	1.404	1.404	1.404	1.404	1.385	1.385	1.385	1.411	1.411	1.411	1.411	1.411
YOR115C	0.354	0.354	0.409	0.409	0.409	0.409	0.416	0.416	0.442	0.442	0.442	0.468	0.468	0.468	0.435	0.435	0.457	0.505	0.538	0.593	0.659	0.659	0.659	0.659	0.692	0.714	0.769	0.769	0.769	0.769	0.769	0.769	0.769	0.769	0.769	0.769	0.769	0.769	0.769	0.743	0.743	0.743	0.743	0.743	0.743	0.743	0.743	0.743	0.743
YNL238W	0.907	1.006	1.039	1.039	1.039	1.072	1.098	1.098	1.098	1.098	1.098	1.098	1.12	1.146	1.146	1.146	1.146	1.146	1.146	1.146	1.146	1.146	1.146	1.12	1.146	1.146	1.168	1.19	1.19	1.19	1.234	1.201	1.227	1.279	1.279	1.279	1.279	1.279	1.327	1.327	1.327	1.327	1.327	1.327	1.327	1.327	1.327	1.327	1.327
YDR140W	1.178	1.152	1.152	1.152	1.097	1.123	1.123	1.175	1.131	1.131	1.098	1.105	1.083	1.083	1.083	1.105	1.131	1.19	1.19	1.19	1.157	1.157	1.157	1.157	1.183	1.183	1.209	1.209	1.209	1.209	1.209	1.235	1.235	1.235	1.235	1.183	1.161	1.172	1.139	1.161	1.128	1.161	1.161	1.161	1.161	1.161	1.161	1.161	1.161
YPL098C	1.07	1.07	1.092	1.092	1.092	1.092	1.092	1.037	1.037	1.037	1.037	1.037	1.015	1.037	1.011	1.011	1.011	0.978	0.978	1	0.978	0.978	0.978	0.978	1	1	1	1	1	0.956	0.956	0.827	0.724	0.672	0.672	0.672	0.815	0.896	0.896	0.918	0.918	0.918	0.951	0.933	0.999	1.069	1.124	1.124	1.157
YER176W	1.168	1.168	1.168	1.168	1.168	1.168	1.168	1.168	1.168	1.168	1.168	1.168	1.168	1.168	1.168	1.168	1.168	1.142	1.072	1.002	1.002	1.002	1.002	1.024	1.072	1.046	1.046	1.046	1.046	1.046	1.046	1.046	1.046	1.046	1.046	1.046	1.046	1.046	1.024	1.024	0.965	0.965	0.965	0.965	0.965	0.965	0.965	0.965	0.965
YKL039W	0.927	0.953	1.008	1.056	1.056	1.056	1.056	1.056	1.056	1.056	1.056	1.056	1.181	1.229	1.42	1.42	1.494	1.494	1.56	1.788	1.788	1.909	2.137	2.137	2.137	2.214	2.722	2.843	2.843	2.843	2.843	2.869	2.869	2.895	2.895	2.895	3.049	3.049	3.049	3.082	3.082	3.082	3.082	3.082	3.082	3.108	3.108	3.108	3.163
YER109C	0.937	0.937	0.959	0.926	0.959	0.959	0.937	0.937	0.97	0.97	0.992	0.992	0.966	0.94	0.94	0.914	0.892	0.914	0.914	0.888	0.888	0.943	0.943	0.943	0.943	0.943	0.943	0.943	0.91	0.91	0.91	0.932	1.046	1.046	1.046	1.024	1.024	1.024	1.024	1.024	1.024	1.024	1.046	1.046	1.046	1.046	1.046	1.046	1.046
YKL219W	0.712	0.723	0.723	0.752	0.726	0.752	0.719	0.719	0.745	0.833	0.807	0.928	0.928	0.928	0.961	0.935	0.935	0.935	0.935	0.887	0.887	0.861	0.861	0.939	1.001	1.251	1.365	1.365	1.468	1.468	1.468	1.593	1.593	1.593	1.593	1.593	1.667	1.667	1.759	1.759	1.759	1.792	1.792	1.825	1.814	2.175	2.149	2.149	2.149
YDR392W	1.33	1.33	1.363	1.363	1.363	1.363	1.363	1.363	1.385	1.363	1.418	1.418	1.444	1.496	1.496	1.548	1.548	1.6	1.6	1.574	1.574	1.6	1.6	1.626	1.626	1.626	1.626	1.626	1.626	1.626	1.626	1.626	1.626	1.678	1.704	1.704	1.704	1.704	1.704	1.708	1.686	1.686	1.686	1.686	1.686	1.708	1.734	1.76	1.76
YER145C	0.654	0.654	0.676	0.676	0.676	0.676	0.676	0.65	0.65	0.628	0.628	0.628	0.628	0.628	0.628	0.628	0.628	0.628	0.628	0.628	0.628	0.628	0.628	0.628	0.628	0.628	0.628	0.628	0.628	0.628	0.628	0.628	0.628	0.569	0.569	0.569	0.525	0.536	0.536	0.536	0.536	0.406	0.406	0.406	0.406	0.406	0.406	0.406	0.406
YKL215C	1.846	1.846	1.879	1.835	1.887	1.865	1.865	1.865	1.865	1.865	1.865	1.487	1.322	1.223	1.245	1.293	1.293	1.293	1.293	1.293	1.381	1.429	1.51	1.51	1.51	1.484	1.484	1.521	1.521	1.547	1.632	1.599	1.658	1.658	1.691	1.691	1.691	1.643	1.643	1.643	1.577	1.47	1.47	1.724	1.724	1.757	1.812	1.812	1.948
YGR084C	0.476	0.476	0.476	0.476	0.476	0.476	0.476	0.524	0.524	0.524	0.524	0.524	0.546	0.52	0.468	0.501	0.534	0.633	0.633	0.607	0.607	0.607	0.607	0.607	0.607	0.607	0.607	0.662	0.662	0.662	0.706	0.706	0.706	0.706	0.706	0.706	0.706	0.706	0.706	0.706	0.68	0.68	0.636	0.614	0.647	0.647	0.647	0.647	0.647
YPL168W	1.72	1.808	1.889	1.915	1.967	1.989	1.989	2.011	2.011	2.044	2.044	2.07	2.07	2.07	2.07	2.07	2.07	2.07	2.096	2.096	2.096	2.096	2.096	2.17	2.17	2.17	2.17	2.17	2.17	2.222	2.222	2.277	2.336	2.336	2.336	2.336	2.336	2.336	2.336	2.336	2.336	2.336	2.336	2.366	2.366	2.388	2.388	2.388	2.388
YMR143W	0	0	0	0	0	0	0	0	0	0	0	0	0	0	0	0	0	0	0	0	0	0	0	0	0	0	0	0	0	0	0	0	0	0	0	0	0	0	0	0	0	0	0	0	0	0	0	0	0
YER186C	0.324	0.324	0.276	0.25	0.228	0.195	0.169	0.169	0.169	0.169	0.169	0.202	0.202	0.235	0.29	0.508	0.508	0.508	0.541	0.71	0.71	0.71	0.71	0.71	0.835	1.108	1.248	1.248	1.27	1.27	1.292	1.292	1.292	1.292	1.292	1.292	1.325	1.325	1.325	1.325	1.325	1.325	1.303	1.303	1.303	1.303	1.388	1.469	1.495
YJR092W	1.428	1.428	1.402	1.402	1.369	1.369	1.369	1.369	1.347	1.288	1.288	1.288	1.288	1.288	1.288	1.288	1.288	1.288	1.288	1.236	1.236	1.21	1.184	1.129	1.129	1.129	1.096	1.096	1.074	1.052	1.052	1.052	1.052	0.74	0.648	0.67	0.696	0.696	0.718	0.718	0.718	0.718	0.718	0.696	0.722	0.722	0.652	0.692	0.692
YDR063W	0.463	0.43	0.43	0.43	0.43	0.43	0.43	0.397	0.397	0.397	0.43	0.551	0.551	0.551	0.551	0.551	0.551	0.577	0.577	0.577	0.577	0.577	0.577	0.577	0.577	0.577	0.577	0.577	0.577	0.577	0.577	0.577	0.566	0.566	0.566	0.588	0.647	0.647	0.647	0.647	0.647	0.647	0.647	0.647	0.647	0.647	0.647	0.647	0.621
YOR260W	0.813	0.813	0.813	0.813	0.813	0.813	0.835	0.835	0.835	0.835	0.835	0.923	0.923	0.923	0.923	0.923	0.923	0.923	0.923	0.956	0.956	1.011	1.011	1.011	1.011	1.011	1.011	1.011	1.011	1.011	1.011	1.011	1.011	1.011	1.011	1.011	1.011	1.037	1.037	1.037	1.063	1.063	1.063	1.063	1.063	1.063	1.041	1.041	1.041
YPR153W	3.561	3.561	3.521	3.521	3.529	3.529	3.529	3.474	3.448	3.448	3.316	3.338	3.125	2.828	2.85	2.828	2.828	2.655	2.707	2.751	2.685	2.685	2.63	2.63	2.366	2.318	2.296	2.362	2.417	2.417	2.439	2.487	2.487	2.487	2.358	2.31	2.284	1.938	1.817	1.781	1.921	1.921	1.895	1.895	1.921	1.888	1.888	1.888	1.811
YDR510W	0.022	0.022	0.022	0.022	0	0	0	0	0	0	0	0	0	0	0	0	0	0	0	0	0	0	0	0	0	0	0	0	0	0	0	0	0	0	0	0	0	0	0	0	0	0	0	0	0	0	0	0	0
YCR036W	0.937	0.937	0.937	0.937	0.937	0.937	0.911	0.911	0.911	0.911	0.911	0.911	0.911	0.911	0.911	0.911	0.889	0.889	0.889	0.889	0.889	0.856	0.83	0.83	0.83	0.83	0.83	0.83	0.83	0.83	0.83	0.83	0.83	0.804	0.804	0.826	0.826	0.826	0.826	0.826	0.826	0.826	0.826	0.826	0.826	0.701	0.642	0.642	0.642
YLR026C	0.84	0.84	0.785	0.759	0.759	0.759	0.759	0.759	0.759	0.759	0.781	0.781	0.781	0.781	0.803	0.836	0.836	0.836	0.836	0.836	0.836	0.836	0.814	0.814	0.814	0.814	0.814	0.814	0.781	0.781	0.781	0.704	0.693	0.693	0.693	0.693	0.693	0.693	0.693	0.693	0.66	0.66	0.66	0.66	0.66	0.66	0.66	0.66	0.627
YPR162C	0.92	0.953	0.953	0.953	0.953	0.953	0.953	0.986	1.012	1.012	1.126	1.126	1.126	1.126	1.126	1.152	1.174	1.222	1.222	1.222	1.288	1.288	1.288	1.288	1.288	1.288	1.288	1.314	1.314	1.336	1.336	1.336	1.369	1.402	1.468	1.468	1.49	1.512	1.545	1.545	1.493	1.493	1.493	1.493	1.493	1.493	1.493	1.493	1.493
YFR042W	0.331	0.397	0.533	0.533	0.533	0.533	0.533	0.533	0.5	0.5	0.478	0.526	0.526	0.526	0.493	0.519	0.519	0.519	0.497	0.497	0.552	0.596	0.596	0.655	0.655	0.677	0.82	0.82	0.82	0.82	0.82	0.82	0.82	0.82	0.82	0.875	0.904	0.904	0.904	0.904	0.904	0.904	0.926	0.926	0.952	0.974	0.996	0.996	0.996
YLR429W	0.709	0.709	0.709	0.742	0.742	0.742	0.9	0.9	0.9	0.9	0.9	0.926	0.926	0.926	0.926	0.952	1.139	1.238	1.238	1.238	1.238	1.238	1.238	1.238	1.264	1.264	1.264	1.264	1.242	1.378	1.378	1.378	1.422	1.444	1.444	1.444	1.444	1.444	1.444	1.444	1.444	1.444	1.444	1.444	1.444	1.444	1.444	1.444	1.444
YMR093W	5.331	5.331	5.279	5.279	5.279	5.279	5.279	5.279	5.231	5.231	5.231	5.043	5.043	5.043	4.991	4.965	4.965	4.965	4.943	4.943	4.888	4.862	4.755	4.755	4.729	4.729	4.625	4.599	4.566	4.566	4.522	4.522	4.463	4.441	4.233	4.233	4.082	3.978	3.848	3.848	3.822	3.822	2.156	0.539	0.343	0.317	0.295	0.273	0.273
YML124C	0.334	0.367	0.367	0.367	0.334	0.334	0.301	0.301	0.301	0.301	0.301	0.301	0.301	0.301	0.301	0.301	0.301	0.301	0.301	0.301	0.301	0.301	0.301	0.301	0.268	0.235	0.235	0.235	0.235	0.235	0.235	0.235	0.235	0.235	0.235	0.235	0.261	0.261	0.261	0.261	0.261	0.283	0.283	0.283	0.283	0.283	0.283	0.283	0.283
YLR130C	1.094	1.068	1.068	1.068	1.068	1.068	1.068	1.068	1.094	1.094	1.094	1.061	1.061	1.061	1.061	1.061	1.061	1.006	1.006	1.006	1.006	1.006	1.006	1.006	1.006	0.903	0.903	0.929	0.929	0.929	0.929	0.929	0.929	0.903	0.903	0.76	0.76	0.76	0.76	0.76	0.76	0.76	0.76	0.76	0.76	0.76	0.76	0.679	0.657
YNL275W	0.769	0.769	0.769	0.769	0.791	0.791	0.791	0.791	0.817	0.817	0.732	0.714	0.714	0.74	0.74	0.74	0.74	0.74	0.662	0.662	0.662	0.662	0.662	0.592	0.592	0.592	0.677	0.677	0.677	0.655	0.633	0.633	0.633	0.699	0.721	0.828	0.828	0.935	1.031	1.182	1.182	1.156	1.156	1.156	1.156	1.156	1.156	1.234	1.234
YGR129W	0.81	0.81	0.81	0.81	0.81	0.81	0.836	0.836	0.836	0.836	0.836	0.836	0.836	0.836	0.869	0.869	0.869	0.869	0.869	0.869	0.869	0.869	0.869	0.869	0.869	0.869	0.869	0.869	0.869	0.869	0.869	0.869	0.869	0.869	0.869	0.999	0.999	0.999	0.973	0.973	0.951	0.951	0.973	0.973	0.973	0.94	0.94	0.94	0.94
YPR176C	0.207	0.251	0.273	0.358	0.358	0.358	0.517	0.517	0.572	0.572	0.657	0.745	0.745	0.745	0.745	0.778	0.778	0.756	0.756	0.907	1.024	1.046	1.068	1.134	1.156	1.178	1.204	1.204	1.23	1.23	1.226	1.2	1.266	1.266	1.266	1.321	1.387	1.585	1.74	1.74	1.762	1.762	1.788	1.788	1.788	1.814	1.84	1.84	1.84
YGR042W	0.844	0.888	0.888	0.888	0.888	0.888	0.888	0.862	0.858	0.676	0.676	0.672	0.72	0.786	0.863	0.863	0.863	0.863	0.863	0.841	0.841	0.797	0.797	0.79	0.812	0.838	0.838	0.864	0.864	0.864	0.864	0.864	0.912	0.912	0.912	0.934	0.934	0.934	0.927	0.927	0.927	0.927	0.971	0.997	0.997	0.997	0.964	0.964	1.074
YFL042C	1.501	1.501	1.501	1.501	1.501	1.501	1.449	1.449	1.328	1.273	1.133	1.133	1.133	1.089	1.089	1.067	1.067	1.041	1.008	1.008	1.008	1.034	1.034	1.034	0.979	0.811	0.763	0.763	0.678	0.678	0.678	0.656	0.568	0.689	0.788	0.788	0.821	1.127	1.127	1.231	1.437	1.404	1.58	1.58	1.58	1.58	1.58	1.58	1.554
YHR104W	0.385	0.385	0.363	0.396	0.396	0.396	0.418	0.374	0.396	0.429	0.429	0.429	0.429	0.407	0.363	0.363	0.429	0.565	0.62	0.62	0.62	0.62	0.62	0.62	0.62	0.708	0.708	0.73	0.73	0.73	0.73	0.73	0.73	0.73	0.752	0.752	0.752	0.73	0.73	0.763	0.756	0.789	0.867	0.945	1.052	1.052	1.052	1.052	1.052
YBR297W	1.781	1.781	1.781	1.781	1.796	1.888	1.888	1.932	1.932	1.932	1.932	1.932	1.965	1.943	1.943	1.943	1.943	1.943	1.91	1.91	1.91	1.962	1.962	1.94	1.918	1.918	1.94	1.94	1.94	1.94	1.94	1.833	1.756	1.763	1.785	1.811	1.837	1.966	1.966	1.992	1.992	1.992	1.992	1.992	1.992	1.992	1.992	2.018	2.018
YOR196C	0.851	0.851	0.884	0.884	0.884	0.884	0.884	0.884	0.884	0.884	0.884	0.884	0.906	0.906	0.906	0.906	0.906	0.932	0.932	0.984	0.984	0.984	0.984	0.984	0.984	0.929	0.907	0.885	0.929	0.929	0.929	0.929	0.929	0.929	0.929	0.962	0.962	1.092	1.092	1.118	1.118	1.118	1.118	1.144	1.144	1.144	1.144	1.144	1.144
YNL277W	0.107	0.107	0.107	0.107	0.107	0.107	0.107	0.107	0.107	0.107	0.107	0.107	0.107	0.107	0.107	0.107	0.107	0.107	0.107	0.107	0.107	0.107	0.107	0.107	0.081	0.081	0.081	0.081	0.081	0.081	0.081	0.055	0.055	0.055	0.055	0.055	0.055	0.022	0.022	0.022	0.022	0.022	0.022	0.022	0.022	0.022	0.022	0.022	0.022
YLL007C	0.892	0.888	0.965	0.965	0.965	1.112	1.145	1.223	1.278	1.348	1.348	1.348	1.348	1.315	1.315	1.337	1.337	1.337	1.337	1.337	1.37	1.605	1.572	1.598	1.631	1.598	1.598	1.712	1.712	1.764	1.764	1.79	1.937	1.937	1.911	1.911	1.944	1.911	1.933	1.911	1.944	2.109	2.109	2.109	2.131	2.131	2.209	2.209	2.209
YBR242W	3.974	4.022	4.269	4.269	4.269	4.269	4.243	4.239	4.239	4.213	4.235	4.287	4.261	4.228	4.228	4.228	4.283	4.257	4.309	4.413	4.413	4.413	4.439	4.413	4.439	4.439	4.336	4.314	4.314	4.314	4.314	4.34	4.34	4.21	4.21	4.202	4.191	4.191	4.113	4.113	4.113	4.039	4.094	4.094	4.094	4.094	4.094	4.068	4.068
YNR012W	8.896	8.929	8.951	9.006	9.028	9.028	9.094	9.094	9.127	9.149	9.204	9.226	9.226	9.226	9.248	9.248	9.248	9.248	9.248	9.248	9.248	9.248	9.248	9.248	9.326	9.326	9.326	9.326	9.326	9.378	9.378	9.378	9.4	9.4	9.4	9.4	9.4	9.322	9.322	9.289	9.241	9.215	9.215	9.189	9.145	9.09	8.96	8.743	8.49
YER099C	5.211	5.178	5.2	5.311	5.363	5.363	5.363	5.363	5.363	5.363	5.289	5.315	5.341	5.341	5.341	5.341	5.341	5.367	5.367	5.341	5.345	5.345	5.348	5.348	5.348	5.348	5.374	5.286	5.286	5.286	5.286	5.286	5.286	5.264	5.143	5.04	4.948	4.874	4.848	4.804	4.749	4.694	4.547	4.547	4.547	4.547	4.547	4.517	4.517
YDR481C	0.612	0.471	0.475	0.501	0.534	0.512	0.512	0.512	0.446	0.56	0.935	0.935	0.935	0.935	0.935	0.935	0.99	1.016	1.016	1.068	1.068	1.123	1.09	1.145	1.145	1.301	1.327	1.327	1.489	1.489	1.489	1.489	1.489	1.522	1.522	1.555	1.555	1.555	1.588	1.588	1.614	1.614	1.614	1.666	1.666	1.692	1.692	1.795	1.795
YNR013C	0.228	0.228	0.228	0.228	0.228	0.228	0.228	0.228	0.228	0.228	0.195	0.25	0.25	0.25	0.25	0.25	0.25	0.287	0.287	0.287	0.287	0.287	0.287	0.287	0.287	0.32	0.32	0.32	0.32	0.32	0.298	0.298	0.228	0.228	0.228	0.228	0.228	0.228	0.228	0.25	0.228	0.228	0.228	0.228	0.228	0.228	0.228	0.228	0.228
YHR206W	0.505	0.505	0.505	0.505	0.527	0.674	0.7	0.7	0.7	0.7	0.7	0.7	0.7	0.7	0.7	0.7	0.7	0.7	0.7	0.7	0.7	0.7	0.7	0.722	0.744	0.777	0.836	0.836	0.858	0.858	0.858	0.858	0.891	0.891	0.972	0.972	0.994	0.994	0.994	0.994	0.994	0.994	1.02	1.02	1.02	1.042	1.042	1.042	1.042
YDR276C	1.184	1.184	1.184	1.184	1.184	1.184	1.151	1.151	1.151	1.151	1.074	1.074	1.074	1.074	0.883	0.883	0.861	0.835	0.835	0.809	0.809	0.809	0.809	0.809	0.809	0.75	0.698	0.621	0.621	0.588	0.588	0.588	0.562	0.562	0.562	0.54	0.518	0.474	0.452	0.43	0.43	0.441	0.353	0.353	0.353	0.353	0.353	0.353	0.353
YGR154C	0.85	0.85	0.85	0.85	0.876	0.876	0.935	0.935	0.957	0.931	0.931	0.931	0.931	0.931	0.905	0.883	0.909	0.909	0.909	0.909	0.935	0.935	0.987	0.987	0.987	0.987	0.987	0.987	0.987	0.987	0.987	0.987	0.987	0.987	0.987	0.987	0.987	0.965	0.965	0.943	0.943	0.943	0.943	0.943	0.943	0.943	0.943	0.943	0.943
YER165W	1.443	1.41	1.254	1.254	1.254	1.254	1.254	1.254	1.173	1.129	1.063	0.997	1.049	1.049	1.049	1.027	1.027	1.001	1.001	0.957	0.968	0.968	0.968	0.99	0.957	0.957	0.957	0.957	0.957	0.957	0.957	0.935	0.961	0.961	0.961	0.906	0.906	0.906	0.928	0.928	0.928	0.95	0.95	0.95	0.994	1.083	0.969	0.969	1.072
YNL284C	0.419	0.419	0.419	0.419	0.419	0.419	0.419	0.445	0.467	0.545	0.567	0.567	0.567	0.567	0.567	0.567	0.567	0.567	0.681	0.762	0.762	0.795	0.795	0.795	0.795	0.895	0.895	0.895	0.895	0.921	0.921	0.954	0.98	0.98	0.98	0.98	0.98	0.98	0.98	0.98	0.98	0.98	0.98	0.98	0.98	0.98	0.98	0.98	0.98
YHL030W	0.169	0.169	0.169	0.169	0.169	0.169	0.147	0.147	0.169	0.195	0.228	0.228	0.228	0.38	0.38	0.38	0.406	0.406	0.406	0.406	0.406	0.406	0.432	0.458	0.458	0.458	0.458	0.458	0.458	0.539	0.539	0.539	0.539	0.565	0.591	0.591	0.591	0.591	0.591	0.613	0.613	0.639	0.639	0.639	0.639	0.665	0.665	0.687	0.746
YBR048W	2.802	2.802	2.828	2.861	2.965	3.017	3.043	3.043	3.043	2.991	2.991	3.024	2.991	2.943	2.943	2.943	2.943	2.943	2.943	2.943	2.943	2.943	2.943	2.943	2.943	2.943	2.943	2.943	2.943	2.943	2.943	2.943	2.969	2.995	2.951	2.951	2.929	2.94	2.94	2.94	2.94	2.918	2.918	2.918	2.918	2.83	2.764	2.764	2.764
YJL128C	0.746	0.746	0.779	0.779	0.779	0.779	0.812	0.834	0.856	0.856	0.856	0.856	0.856	0.834	0.808	0.808	0.727	0.727	0.727	0.727	0.694	0.72	0.72	0.72	0.72	0.72	0.72	0.72	0.72	0.72	0.72	0.694	0.694	0.694	0.72	0.642	0.642	0.616	0.638	0.638	0.671	0.671	0.671	0.671	0.671	0.671	0.671	0.671	0.671
YNL047C	2.249	2.412	2.412	2.438	2.438	2.438	2.464	2.464	2.497	2.49	2.538	2.483	2.483	2.483	2.483	2.505	2.564	2.694	2.694	2.672	2.646	2.701	2.701	2.675	2.675	2.572	2.572	2.565	2.591	2.617	2.617	2.617	2.643	2.61	2.61	2.665	2.665	2.639	2.639	2.639	2.639	2.617	2.643	2.643	2.643	2.643	2.643	2.643	2.643
YDR284C	0.257	0.257	0.257	0.257	0.257	0.257	0.257	0.257	0.257	0.257	0.257	0.257	0.257	0.257	0.132	0.132	0.132	0.099	0.055	0.055	0.055	0.055	0.055	0.055	0.055	0.055	0.055	0.055	0.055	0.055	0.055	0.055	0.055	0.055	0.055	0.033	0.033	0.033	0.033	0.033	0.033	0.033	0.033	0.033	0.033	0.033	0.055	0.055	0.055
YLR203C	2.581	2.581	2.559	2.559	2.559	2.585	2.585	2.585	2.585	2.585	2.611	2.567	2.578	2.545	2.666	2.846	2.846	2.912	2.956	2.978	2.978	2.952	2.952	2.952	2.952	2.974	2.996	3.088	3.088	3.088	3.036	3.036	3.036	3.036	3.062	3.036	3.036	3.036	3.036	3.032	3.032	3.032	3.032	2.954	2.954	2.954	2.954	2.928	2.928
YHR192W	0.642	0.642	0.587	0.701	0.701	0.701	0.701	0.701	0.727	0.779	0.779	0.867	0.867	0.867	0.867	0.867	0.867	0.867	0.919	1.096	1.486	1.655	1.71	1.71	1.71	1.71	1.714	1.714	1.714	1.802	1.802	1.828	1.968	1.968	1.968	1.968	1.968	1.968	1.994	2.027	2.049	2.075	2.101	2.238	2.304	2.425	2.425	2.451	2.451
YGL226C-A	0.868	0.868	0.776	0.754	0.754	0.776	0.776	0.842	1.029	1.029	1.11	1.183	1.183	1.183	1.183	1.183	1.117	1.139	1.139	1.139	1.139	1.058	1.084	1.073	1.15	1.172	1.194	1.194	1.194	1.194	1.22	1.275	1.282	1.282	1.282	1.282	1.304	1.326	1.359	1.436	1.436	1.436	1.436	1.48	1.425	1.381	1.381	1.381	1.381
YOL067C	0.802	0.802	0.854	0.876	0.847	0.932	0.932	0.965	0.965	0.965	0.965	0.965	0.965	0.965	0.965	0.998	0.998	0.998	0.998	0.998	0.998	1.031	1.009	1.009	1.009	1.123	1.417	1.417	1.439	1.439	1.439	1.439	1.439	1.67	1.78	1.802	1.802	1.802	1.802	1.857	1.857	1.857	1.857	1.879	1.879	1.879	1.879	1.879	1.901
YDR322W	0.055	0.055	0.055	0.055	0.055	0.055	0.055	0.055	0.055	0.055	0.055	0.055	0.081	0.081	0.081	0.081	0.081	0.081	0.081	0.081	0.081	0.081	0.081	0.081	0.081	0.081	0.081	0.081	0.081	0.081	0.081	0.081	0.081	0.081	0.081	0.081	0.081	0.081	0.081	0.081	0.081	0.114	0.114	0.114	0.147	0.147	0.147	0.147	0.173
YER063W	0	0	0	0	0	0	0	0	0	0	0	0	0	0	0	0	0	0	0	0	0	0	0	0	0	0	0	0	0	0	0	0	0	0	0	0	0	0	0	0	0	0.026	0.085	0.085	0.085	0.085	0.085	0.085	0.107
YOR270C	1.342	1.342	1.342	1.342	1.342	1.309	1.309	1.309	1.309	1.331	1.331	1.331	1.331	1.331	1.331	1.331	1.331	1.331	1.331	1.305	1.305	1.305	1.272	1.272	1.272	1.246	1.246	1.246	1.246	1.246	1.246	1.22	1.22	1.22	1.22	1.187	1.161	1.161	1.161	1.139	1.139	1.009	0.957	0.957	0.957	0.931	0.931	0.931	0.931
YDL080C	1.334	1.408	1.445	1.471	1.471	1.471	1.449	1.482	1.449	1.475	1.475	1.622	1.788	1.788	1.788	1.788	1.788	1.814	1.814	1.829	1.87	1.918	1.951	1.973	2.058	2.058	2.162	2.162	2.195	2.195	2.195	2.217	2.386	2.386	2.386	2.386	2.386	2.538	2.571	2.571	2.597	2.623	2.623	2.623	2.623	2.675	2.675	2.649	2.715
YNL160W	0.052	0.052	0.052	0.026	0.026	0.026	0.026	0.026	0.026	0.026	0.026	0.026	0.026	0.026	0.026	0.026	0.026	0.026	0.026	0.026	0.026	0.026	0.026	0.026	0.026	0.026	0.026	0.026	0.026	0.026	0.026	0.026	0.026	0.026	0	0	0	0	0	0	0	0	0	0	0	0	0	0	0
YOL137W	0.811	0.811	0.785	0.763	0.763	0.796	0.87	0.848	0.874	0.962	0.962	0.984	1.046	1.024	1.024	1.024	1.024	1.186	1.186	1.186	1.186	1.186	1.186	1.186	1.193	1.219	1.219	1.215	1.215	1.215	1.315	1.315	1.293	1.304	1.282	1.433	1.455	1.62	1.62	1.62	1.62	1.62	1.62	1.646	1.723	1.771	1.745	1.745	1.745
YGL213C	1.219	1.297	1.356	1.488	1.51	1.51	1.543	1.543	1.576	1.576	1.782	2.231	2.231	2.286	2.286	2.286	2.286	2.286	2.286	2.312	2.312	2.312	2.312	2.312	2.312	2.286	2.367	2.445	2.445	2.493	2.526	2.526	2.548	2.57	2.57	2.57	2.57	2.592	2.614	2.614	2.614	2.614	2.614	2.614	2.636	2.614	2.614	2.669	2.669
YFL041W	1.276	1.155	1.155	1.155	1.155	1.181	1.181	1.181	1.181	1.181	1.181	1.181	1.115	1.115	1.115	1.082	1.06	0.938	0.894	0.883	0.905	0.905	0.879	0.879	0.732	0.669	0.643	0.61	0.724	0.75	0.805	0.805	0.805	0.779	0.827	0.827	0.805	0.805	0.886	0.886	0.86	0.86	0.86	0.827	0.827	0.827	0.794	0.82	0.886
YDR200C	0.799	0.751	0.718	0.718	0.792	0.792	0.814	0.814	0.836	0.939	0.939	0.939	0.965	1.031	1.031	0.979	0.979	0.979	0.979	0.979	0.924	0.924	0.924	0.924	0.95	0.998	0.994	0.994	1.016	1.038	1.038	1.038	1.038	1.038	1.038	1.038	1.012	1.03	1.03	1.03	1.03	1.03	1.023	0.975	1.074	1.129	1.129	1.129	1.129
YOR257W	0.685	0.685	0.685	0.685	0.685	0.685	0.685	0.685	0.56	0.307	0.263	0.263	0.285	0.34	0.417	0.417	0.391	0.391	0.424	0.398	0.398	0.486	0.662	0.894	0.894	0.938	0.938	0.886	0.967	0.967	0.967	0.967	0.967	0.967	0.971	1.026	1.026	1.059	1.118	1.118	1.14	1.287	1.287	1.547	1.547	1.547	1.621	1.643	1.643
YDL003W	1.438	1.53	1.508	1.508	1.53	1.53	1.53	1.53	1.53	1.497	1.519	1.574	1.596	1.596	1.596	1.596	1.596	1.596	1.596	1.596	1.629	1.629	1.655	1.655	1.655	1.655	1.629	1.629	1.651	1.629	1.651	1.673	1.706	1.706	1.706	1.706	1.728	1.728	1.728	1.728	1.728	1.728	1.728	1.65	1.65	1.65	1.624	1.624	1.598
YJR067C	0.391	0.417	0.439	0.472	0.472	0.498	0.498	0.498	0.524	0.524	0.524	0.502	0.502	0.502	0.502	0.454	0.454	0.48	0.59	0.656	0.81	0.843	0.843	0.891	0.935	1.031	1.031	1.031	1.064	1.2	1.2	1.2	1.2	1.2	1.2	1.2	1.266	1.292	1.406	1.494	1.494	1.494	1.516	1.641	1.641	1.667	1.667	1.667	1.667
YDR410C	1.236	1.258	1.284	1.284	1.339	1.339	1.339	1.339	1.339	1.339	1.339	1.339	1.339	1.339	1.339	1.339	1.339	1.339	1.339	1.339	1.339	1.339	1.317	1.317	1.317	1.317	1.317	1.317	1.317	1.317	1.317	1.317	1.317	1.317	1.317	1.343	1.343	1.343	1.343	1.343	1.343	1.343	1.343	1.343	1.343	1.343	1.273	1.273	1.273
YGR017W	0.791	0.817	0.817	0.817	0.817	0.817	0.817	0.916	0.916	0.916	0.968	1.016	1.152	1.152	1.152	1.152	1.152	1.218	1.218	1.218	1.218	1.24	1.24	1.24	1.24	1.24	1.266	1.207	1.233	1.233	1.233	1.233	1.211	1.211	1.211	1.211	1.178	1.13	1.156	1.211	1.189	1.189	1.189	1.189	1.215	1.215	1.237	1.263	1.263
YPR189W	0.592	0.548	0.548	0.548	0.548	0.475	0.501	0.615	0.641	0.641	0.693	0.693	0.752	0.752	0.752	0.752	0.752	0.752	0.752	0.752	0.804	0.83	0.808	0.878	0.904	0.9	0.9	0.9	0.9	0.9	0.9	0.966	1.051	1.051	1.077	1.077	1.077	1.077	1.055	1.077	1.099	1.099	1.099	1.099	1.088	1.088	1.088	1.088	1.088
YJL117W	1.158	1.158	1.158	1.158	1.158	1.07	1.048	1.103	1.136	1.272	1.272	1.272	1.272	1.272	1.298	1.298	1.298	1.272	1.272	1.272	1.272	1.272	1.272	1.22	1.22	1.305	1.331	1.357	1.379	1.379	1.379	1.379	1.379	1.379	1.405	1.405	1.427	1.427	1.427	1.427	1.434	1.434	1.434	1.434	1.434	1.382	1.382	1.404	1.404
YNL215W	0.372	0.372	0.372	0.372	0.372	0.372	0.372	0.372	0.398	0.383	0.383	0.383	0.383	0.383	0.383	0.383	0.383	0.383	0.383	0.383	0.405	0.405	0.453	0.442	0.442	0.442	0.442	0.468	0.468	0.494	0.494	0.52	0.52	0.52	0.52	0.52	0.52	0.52	0.546	0.579	0.623	0.623	0.623	0.623	0.597	0.597	0.597	0.597	0.597
YJL158C	0.111	0.111	0.111	0.111	0.166	0.166	0.166	0.166	0.166	0.166	0.192	0.192	0.192	0.192	0.192	0.192	0.192	0.192	0.192	0.192	0.192	0.192	0.192	0.225	0.247	0.247	0.247	0.247	0.247	0.247	0.28	0.28	0.28	0.28	0.28	0.28	0.28	0.302	0.302	0.324	0.324	0.324	0.324	0.324	0.324	0.324	0.324	0.35	0.35
YLR213C	3.462	3.462	3.462	3.462	3.462	3.414	3.414	3.388	3.366	3.366	3.34	3.34	3.34	3.34	3.34	3.255	3.255	2.802	2.721	2.515	2.434	2.434	2.434	2.434	2.434	2.2	2.174	2.082	2.012	1.986	1.986	1.986	1.865	1.865	1.784	1.784	1.762	1.74	1.707	1.707	1.681	1.475	1.475	1.475	1.427	1.427	1.339	1.243	1.243
YKR038C	0.169	0.169	0.169	0.169	0.169	0.195	0.195	0.195	0.195	0.195	0.195	0.195	0.195	0.195	0.261	0.261	0.283	0.283	0.283	0.283	0.283	0.283	0.283	0.309	0.309	0.309	0.309	0.309	0.309	0.309	0.309	0.309	0.309	0.309	0.375	0.375	0.375	0.375	0.375	0.349	0.349	0.349	0.349	0.349	0.349	0.349	0.349	0.349	0.349
YHR154W	1.776	1.802	1.802	1.802	1.802	1.846	1.846	1.846	1.846	1.846	1.846	1.872	1.85	1.817	1.817	1.839	1.839	1.839	1.865	1.865	1.865	1.766	1.766	1.744	1.744	1.744	1.744	1.77	1.748	1.748	1.748	1.748	1.748	1.748	1.748	1.748	1.748	1.748	1.748	1.748	1.748	1.748	1.748	1.748	1.748	1.715	1.741	1.741	1.741
YOL017W	1.967	1.967	1.805	1.561	1.487	1.487	1.487	1.428	1.45	1.439	1.494	1.468	1.468	1.501	1.475	1.449	1.449	1.449	1.449	1.456	1.434	1.434	1.356	1.356	1.356	1.408	1.445	1.467	1.597	1.597	1.597	1.597	1.597	1.597	1.428	1.497	1.511	1.485	1.485	1.551	1.485	1.459	1.511	1.511	1.489	1.489	1.489	1.489	1.544
YDR404C	2.68	2.68	2.68	2.68	2.68	2.68	2.68	2.628	2.628	2.628	2.628	2.628	2.628	2.606	2.606	2.606	2.606	2.606	2.606	2.606	2.606	2.606	2.606	2.606	2.606	2.448	2.4	2.3	2.274	2.296	2.296	2.27	2.303	2.303	2.303	2.299	2.321	2.321	2.321	2.269	2.269	2.217	2.217	2.217	2.217	2.217	2.217	2.184	2.158
YGL037C	0	0	0	0	0	0	0	0	0	0	0	0	0	0	0	0	0	0	0	0	0	0	0	0	0	0	0	0	0	0	0	0	0	0	0	0	0	0	0	0	0	0	0	0	0	0	0	0	0
YGL035C	1.913	1.913	1.913	1.95	2.016	2.016	2.016	2.016	2.016	2.016	1.928	1.928	1.961	1.994	1.968	1.968	2.023	2.023	2.056	1.971	1.993	1.934	1.934	1.934	1.934	1.934	1.934	1.901	1.901	1.853	1.798	1.798	1.798	1.798	1.798	1.798	1.857	1.93	1.93	1.982	1.927	1.927	1.784	1.758	1.732	1.798	1.89	1.89	1.89
YKR079C	0.022	0.022	0.022	0.022	0.022	0.022	0.022	0.022	0.022	0.022	0.022	0.022	0.022	0.022	0.022	0.022	0.022	0.022	0.022	0.022	0.044	0.066	0.066	0.066	0.066	0.066	0.066	0.066	0.066	0.066	0.066	0.066	0.066	0.066	0.114	0.114	0.114	0.114	0.114	0.136	0.136	0.136	0.136	0.136	0.136	0.136	0.136	0.136	0.136
YOR188W	0.61	0.61	0.61	0.61	0.61	0.61	0.61	0.61	0.61	0.61	0.588	0.588	0.588	0.588	0.588	0.61	0.61	0.68	0.706	0.706	0.706	0.809	0.809	0.809	0.831	0.831	0.831	0.831	0.831	0.831	0.831	0.831	0.831	0.831	0.831	0.831	0.831	0.831	0.831	0.831	0.831	0.831	0.831	0.831	0.831	0.831	0.831	0.831	0.831
YGL120C	6.015	6.015	6.015	6.015	6.037	5.989	5.989	5.989	6.011	6.011	6.011	6.011	6.011	6.011	6.011	6.011	6.011	6.011	6.011	6.011	6.011	5.978	5.952	5.952	5.93	5.871	5.838	5.838	5.805	5.805	5.805	5.805	5.805	5.805	5.519	5.519	5.519	5.453	5.453	5.453	5.453	5.398	5.398	5.365	5.365	5.332	5.277	5.277	5.277
YBR248C	1.572	1.572	1.572	1.572	1.572	1.546	1.546	1.546	1.546	1.546	1.546	1.568	1.568	1.645	1.645	1.645	1.645	1.645	1.671	1.671	1.671	1.671	1.671	1.671	1.671	1.671	1.671	1.671	1.671	1.671	1.671	1.671	1.671	1.671	1.671	1.671	1.649	1.616	1.616	1.594	1.59	1.557	1.524	1.524	1.524	1.524	1.524	1.524	1.524
YPR088C	0.843	0.865	0.891	0.961	1.226	1.362	1.388	1.388	1.388	1.388	1.388	1.41	1.543	1.543	1.543	1.614	1.614	1.614	1.614	1.614	1.588	1.621	1.621	1.621	1.621	1.68	1.853	1.886	1.908	1.93	1.93	1.93	1.93	1.952	1.952	2.004	2.004	2.063	2.063	2.096	2.184	2.162	2.162	2.162	2.195	2.195	2.195	2.228	2.228
YPR118W	0.946	0.946	0.946	0.946	0.946	1.012	1.012	1.034	1.034	1.034	1.034	1.06	1.06	1.086	1.185	1.185	1.185	1.185	1.185	1.185	1.185	1.251	1.299	1.299	1.299	1.299	1.299	1.299	1.299	1.299	1.299	1.299	1.299	1.299	1.299	1.299	1.299	1.299	1.332	1.332	1.332	1.354	1.328	1.328	1.35	1.35	1.35	1.35	1.35
YHR143W	3.423	3.475	3.475	3.475	3.475	3.482	3.541	3.589	3.615	3.615	3.615	3.615	3.437	3.437	3.411	3.389	3.389	3.389	3.389	3.389	3.389	3.367	3.367	3.393	3.393	3.393	3.419	3.419	3.419	3.419	3.419	3.419	3.397	3.397	3.397	3.397	3.331	3.283	3.283	3.044	2.934	2.831	2.831	2.831	2.831	2.831	2.805	2.805	2.75
YKL072W	2.409	2.475	2.475	2.523	2.523	2.679	2.734	3.025	3.025	3.281	3.281	3.281	3.281	3.333	3.333	3.333	3.392	3.392	3.425	3.51	3.51	3.536	3.562	3.588	3.61	3.61	3.68	3.724	3.864	3.864	3.89	3.912	3.945	3.945	3.945	3.945	4.101	4.149	4.149	4.227	4.227	4.194	4.194	4.22	4.22	4.22	4.22	4.246	4.246
YDL208W	2.539	2.539	2.539	2.539	2.539	2.539	2.539	2.506	2.506	2.506	2.506	2.506	2.506	2.506	2.48	2.48	2.48	2.48	2.48	2.458	2.425	2.425	2.425	2.425	2.425	2.425	2.425	2.425	2.425	2.425	2.425	2.425	2.425	2.399	2.399	2.399	2.399	2.399	2.399	2.377	2.3	2.3	2.274	2.274	2.274	2.274	2.252	2.252	1.994
YOR374W	2.421	2.465	2.465	2.465	2.465	2.465	2.491	2.491	2.583	2.583	2.583	2.583	2.583	2.583	2.583	2.583	2.531	2.583	2.583	2.583	2.583	2.583	2.583	2.616	2.557	2.583	2.557	2.557	2.524	2.498	2.498	2.498	2.424	2.424	2.398	2.398	2.394	2.368	2.368	2.368	2.368	2.368	2.394	2.342	2.342	2.342	2.342	2.342	2.287
YHR022C-A	1.683	1.683	1.683	1.657	1.631	1.605	1.605	1.549	1.442	1.386	1.386	1.386	1.386	1.364	1.331	1.243	1.243	1.243	1.243	1.21	1.155	1.155	1.107	1.048	0.87	0.87	0.844	0.844	0.844	0.87	0.903	0.903	0.903	0.903	0.881	0.837	0.837	0.785	0.896	0.863	0.863	0.841	0.841	0.841	0.808	0.786	0.786	0.687	0.654
YDR111C	3.135	3.102	3.102	3.102	3.102	3.102	2.955	2.896	2.87	2.848	2.848	2.848	2.815	2.815	2.499	2.374	2.289	2.289	2.267	2.124	2.065	2.065	1.966	1.922	1.922	1.922	1.922	1.867	1.867	1.867	1.867	1.867	1.841	1.815	1.815	1.727	1.727	1.661	1.661	1.661	1.661	1.562	1.54	1.231	1.003	0.981	0.981	0.955	0.955
YGL098W	2.163	2.163	2.163	2.119	2.064	2.009	1.976	1.82	1.794	1.746	1.713	1.713	1.691	1.625	1.592	1.592	1.592	1.526	1.526	1.5	1.5	1.357	1.357	1.357	1.357	1.206	1.074	1.041	1.041	1.041	1.041	1.041	1.019	1.019	0.813	0.758	0.714	0.688	0.592	0.57	0.57	0.57	0.57	0.419	0.217	0.158	0.158	0.206	0.206
YJR142W	1.5	1.5	1.448	1.448	1.448	1.448	1.422	1.356	1.422	1.422	1.422	1.422	1.422	1.396	1.341	1.308	1.308	1.263	1.233	1.365	1.365	1.339	1.339	1.284	1.196	1.196	1.2	1.222	1.222	1.222	1.222	1.2	1.122	1.067	1.034	1.137	1.258	1.258	1.258	1.258	1.291	1.291	1.258	1.28	1.384	1.45	1.45	1.652	1.619
YDR129C	0.99	1.078	1.078	1.104	1.104	1.104	1.137	1.137	1.137	1.159	1.159	1.185	1.185	1.211	1.211	1.211	1.211	1.211	1.233	1.233	1.233	1.233	1.233	1.2	1.174	1.141	1.115	1.148	1.148	1.148	1.148	1.148	1.148	1.148	1.148	1.17	1.218	1.218	1.218	1.218	1.218	1.218	1.218	1.218	1.218	1.218	1.218	1.218	1.218
YJR084W	0.587	0.587	0.587	0.587	0.62	0.613	0.635	0.657	0.683	0.716	0.664	0.664	0.664	0.69	0.642	0.642	0.642	0.594	0.594	0.594	0.594	0.594	0.594	0.498	0.387	0.354	0.354	0.354	0.354	0.354	0.354	0.354	0.354	0.387	0.508	0.582	0.888	1.41	1.646	1.679	1.723	2.342	2.342	2.342	2.368	2.416	2.438	2.438	2.438
YDR292C	0.427	0.427	0.427	0.405	0.427	0.482	0.482	0.482	0.482	0.482	0.482	0.482	0.482	0.482	0.482	0.508	0.508	0.534	0.556	0.688	0.71	0.743	0.743	0.743	0.743	0.765	0.765	0.798	0.798	0.798	0.82	0.82	0.82	0.82	0.82	0.82	0.82	0.82	0.82	0.82	0.82	0.82	0.853	0.853	0.864	0.864	0.864	0.864	0.89
YDR447C	2.211	2.178	2.178	2.178	2.112	1.866	1.517	1.495	1.417	1.384	1.358	1.273	1.181	1.074	0.852	0.793	0.734	0.734	0.734	0.734	0.734	0.701	0.675	0.568	0.535	0.535	0.509	0.509	0.483	0.457	0.457	0.457	0.431	0.431	0.431	0.431	0.431	0.398	0.398	0.372	0.313	0.313	0.291	0.291	0.291	0.291	0.269	0.243	0.243
YGR020C	1.609	1.587	1.587	1.646	1.642	1.664	1.686	1.686	1.708	1.774	1.774	1.748	1.748	1.774	1.774	1.826	1.826	1.826	1.826	1.826	1.826	1.826	1.826	1.826	1.826	1.859	1.859	1.859	1.859	1.859	1.859	1.859	1.826	1.826	1.826	1.848	1.848	1.874	1.874	1.874	1.874	1.848	1.848	1.848	1.848	1.848	1.848	1.848	1.848
YHR003C	1.506	1.506	1.506	1.528	1.528	1.71	1.71	1.71	1.71	1.762	1.762	1.736	1.703	1.703	1.725	1.725	1.725	1.725	1.725	1.854	1.854	1.902	1.902	1.924	1.924	1.924	1.924	1.924	1.88	1.88	1.906	1.884	1.884	1.862	1.829	1.73	1.833	1.833	1.866	1.866	1.866	1.866	1.814	1.814	1.814	1.788	1.814	1.814	1.792
YJL204C	0.787	0.809	0.809	0.809	0.809	0.809	0.791	0.765	0.765	0.765	0.765	0.699	0.699	0.666	0.666	0.666	0.666	0.666	0.666	0.633	0.523	0.504	0.67	0.67	0.67	0.703	0.703	0.733	0.656	0.722	0.722	0.722	0.77	0.873	0.932	1.406	1.406	1.51	1.51	1.906	1.906	1.932	2.101	2.127	2.193	2.193	2.245	2.271	2.349
YBR162W-A	0.133	0.133	0.133	0.133	0.133	0.133	0.133	0.133	0.133	0.133	0.133	0.133	0.133	0.133	0.133	0.133	0.133	0.166	0.199	0.199	0.199	0.199	0.199	0.199	0.199	0.199	0.199	0.199	0.199	0.199	0.199	0.199	0.199	0.199	0.166	0.14	0.118	0.118	0.118	0.118	0.118	0.151	0.151	0.177	0.236	0.236	0.236	0.236	0.236
YJL133W	0.625	0.625	0.625	0.537	0.482	0.46	0.427	0.449	0.449	0.449	0.368	0.368	0.368	0.368	0.368	0.401	0.401	0.401	0.401	0.401	0.401	0.401	0.401	0.401	0.401	0.401	0.401	0.379	0.379	0.379	0.379	0.379	0.379	0.379	0.379	0.379	0.379	0.379	0.379	0.379	0.379	0.379	0.379	0.353	0.331	0.331	0.331	0.331	0.331
YGR264C	5.118	5.118	5.151	5.177	5.177	5.177	5.177	5.177	5.177	5.177	5.177	5.177	5.203	5.203	5.203	5.203	5.203	5.269	5.269	5.269	5.269	5.243	5.243	5.232	5.232	5.232	5.232	5.232	5.232	5.239	5.239	5.239	5.239	5.239	5.239	5.173	5.151	5.151	5.151	4.969	4.969	4.811	4.659	4.581	4.379	4.254	3.997	3.997	3.997
YDR251W	4.01	4.01	3.49	3.49	3.225	3.012	2.957	2.957	2.902	2.847	2.747	2.747	2.747	2.747	2.633	2.633	2.607	2.335	2.177	2.011	1.956	1.956	1.923	1.897	1.897	1.82	1.794	1.293	1.062	0.897	0.823	0.801	0.801	0.779	0.779	0.724	0.702	0.702	0.735	0.735	0.735	0.702	0.702	0.676	0.676	0.676	0.643	0.643	0.643
YML025C	0.088	0.088	0.088	0.088	0.088	0.088	0.088	0.088	0.088	0.088	0.088	0.088	0.088	0.088	0.088	0.088	0.088	0.088	0.088	0.088	0.088	0.088	0.088	0.088	0.088	0.088	0.088	0.088	0.088	0.033	0.033	0.033	0.033	0.033	0.033	0.033	0	0	0	0	0	0	0	0	0	0	0	0	0
YDR233C	0.066	0.066	0.066	0.066	0.066	0.066	0.066	0.066	0.066	0.066	0.066	0.066	0.066	0.066	0.066	0.066	0.066	0.066	0.066	0.066	0.066	0.066	0.066	0.066	0.066	0.066	0.066	0.066	0.066	0.066	0.066	0.066	0.066	0.066	0.066	0.066	0.066	0.066	0.066	0.066	0.066	0.066	0.066	0.066	0.044	0.044	0.044	0.044	0.044
YLL038C	1.562	1.562	1.562	1.562	1.562	1.562	1.562	1.562	1.588	1.588	1.588	1.588	1.621	1.621	1.621	1.621	1.702	1.75	1.776	1.802	1.828	1.828	1.806	1.839	1.839	1.839	1.839	1.839	1.839	1.839	1.839	1.839	1.839	1.817	1.843	1.869	1.836	1.829	1.855	1.855	1.855	1.855	1.914	1.914	1.914	1.914	1.914	1.914	1.914
YDL133C-A	1.657	1.576	1.55	1.517	1.491	1.465	1.432	1.432	1.432	1.292	1.292	1.174	1.126	1.126	1.126	1.126	1.126	1.126	1.126	1.126	0.975	0.953	0.953	0.861	0.729	0.619	0.416	0.416	0.416	0.416	0.416	0.416	0.416	0.416	0.416	0.416	0.416	0.416	0.416	0.416	0.383	0.272	0.158	0.136	0.136	0.114	0.114	0.114	0.114
YNL158W	0.522	0.522	0.489	0.489	0.489	0.467	0.588	0.61	0.61	0.584	0.584	0.584	0.584	0.584	0.584	0.584	0.584	0.584	0.584	0.584	0.584	0.672	0.738	0.738	0.83	0.94	0.94	0.962	1.032	1.032	1.054	1.168	1.168	1.168	1.201	1.201	1.223	1.223	1.223	1.245	1.256	1.278	1.37	1.37	1.37	1.37	1.37	1.37	1.37
YDR217C	1.324	1.324	1.32	1.32	1.361	1.361	1.416	1.515	1.515	1.489	1.515	1.526	1.504	1.504	1.504	1.504	1.504	1.552	1.552	1.552	1.552	1.552	1.552	1.552	1.578	1.622	1.905	1.905	1.993	1.993	2.019	2.019	2.052	2.078	2.137	2.185	2.185	2.211	2.211	2.178	2.178	2.178	2.204	2.182	2.182	2.182	2.234	2.364	2.364
YPL059W	1.68	1.68	1.68	1.68	1.812	2.113	2.135	2.135	2.161	2.187	2.187	2.165	2.165	2.165	2.165	2.213	2.18	2.158	2.136	2.136	2.136	2.136	2.114	2.081	2.081	2.081	2.081	1.864	1.864	1.798	1.798	1.798	1.798	1.853	1.853	1.853	1.853	1.879	1.879	1.879	1.905	1.905	1.905	1.872	1.872	1.872	1.769	1.721	1.714
YNL182C	0.56	0.56	0.56	0.56	0.707	0.74	0.773	0.894	0.894	0.894	0.894	0.894	0.894	0.92	0.92	0.898	0.931	0.931	0.931	0.931	0.931	0.931	0.931	0.931	0.964	1.038	1.093	1.174	1.472	1.472	1.472	1.472	1.472	1.538	1.586	1.612	1.612	1.697	1.804	1.804	1.804	1.804	1.804	1.804	1.837	1.837	1.837	1.837	1.837
YGL186C	2.592	2.614	2.658	2.658	2.68	2.68	2.68	2.68	2.68	2.647	2.706	2.706	2.702	2.702	2.702	2.68	2.68	2.68	2.566	2.566	2.54	2.436	2.414	2.388	2.388	2.388	2.388	2.388	2.388	2.377	2.355	2.388	2.388	2.362	2.362	2.362	2.34	2.34	2.366	2.366	2.366	2.366	2.366	2.34	2.34	2.34	2.34	2.34	2.362
YPL108W	0.288	0.288	0.236	0.236	0.262	0.262	0.284	0.306	0.339	0.361	0.383	0.383	0.405	0.515	0.515	0.515	0.515	0.489	0.522	0.544	0.544	0.544	0.544	0.57	0.57	0.57	0.57	0.603	0.625	0.706	0.732	0.732	0.732	0.732	0.732	0.732	0.732	0.732	0.813	0.813	0.872	0.872	0.872	0.931	0.905	0.938	0.938	0.912	0.912
YKR055W	1.142	1.142	1.142	1.142	1.223	1.388	1.469	1.469	1.469	1.469	1.469	1.469	1.469	1.469	1.469	1.469	1.469	1.469	1.469	1.495	1.569	1.646	1.672	1.672	1.698	1.742	1.742	1.742	1.768	1.79	1.79	1.79	1.79	1.834	1.834	1.856	1.856	1.856	1.856	1.856	1.856	1.856	1.856	1.856	1.856	1.83	1.804	1.804	1.804
YCR047C	3.754	3.754	3.754	3.787	3.787	3.765	3.765	3.739	3.739	3.739	3.739	3.739	3.739	3.739	3.713	3.713	3.713	3.713	3.713	3.647	3.68	3.654	3.55	3.524	3.498	3.472	3.446	3.446	3.391	3.391	3.391	3.358	3.358	3.332	3.098	3.072	3.006	3.006	2.984	2.984	3.01	3.01	2.988	3.04	3.014	3.014	3.014	3.014	3.014
YGL202W	0	0	0	0	0	0	0	0	0	0	0	0	0	0	0	0	0	0	0	0	0	0	0	0	0	0	0	0	0	0	0	0	0	0	0.022	0.022	0.022	0.022	0.022	0.022	0.022	0.022	0.022	0.022	0.022	0.022	0.022	0.022	0.022
YIL046W	1.842	1.842	1.886	1.919	1.941	1.941	1.985	2.07	2.534	2.725	2.751	2.791	2.791	2.846	2.949	2.949	2.967	2.967	2.993	3.037	3.081	3.114	3.114	3.235	3.342	3.342	3.342	3.342	3.342	3.364	3.423	3.739	3.967	4.022	4.022	4.022	4.022	4.022	3.97	4.025	4.025	4.025	4.102	4.18	4.213	4.213	4.345	4.459	4.459
YGL091C	0.694	0.694	0.727	0.727	0.727	0.727	0.727	0.727	0.749	0.782	0.852	0.852	0.852	0.874	0.896	0.896	0.896	0.896	0.929	0.977	0.977	1.003	1.029	1.029	1.029	1.055	1.055	1.055	1.077	1.103	1.103	1.103	1.129	1.129	1.129	1.162	1.162	1.206	1.206	1.206	1.206	1.206	1.206	1.404	1.404	1.404	1.404	1.43	1.43
YJL145W	0.427	0.471	0.504	0.556	0.589	0.611	0.611	0.611	0.611	0.611	0.715	0.663	0.663	0.641	0.641	0.641	0.641	0.641	0.685	0.884	0.884	0.884	0.917	0.995	0.995	1.05	1.05	1.072	1.072	1.072	1.072	1.072	1.12	1.146	1.146	1.172	1.172	1.172	1.172	1.194	1.194	1.194	1.272	1.272	1.272	1.272	1.298	1.298	1.298
YML088W	0.532	0.532	0.532	0.532	0.532	0.558	0.558	0.558	0.558	0.558	0.591	0.591	0.591	0.591	0.591	0.617	0.617	0.617	0.617	0.617	0.617	0.617	0.617	0.617	0.617	0.617	0.617	0.617	0.617	0.617	0.617	0.617	0.617	0.584	0.584	0.584	0.584	0.584	0.584	0.584	0.584	0.584	0.584	0.584	0.558	0.558	0.525	0.503	0.503
YGR091W	0.283	0.283	0.283	0.316	0.316	0.316	0.316	0.316	0.316	0.342	0.342	0.342	0.342	0.309	0.309	0.309	0.309	0.309	0.309	0.309	0.276	0.276	0.25	0.228	0.228	0.228	0.228	0.228	0.239	0.239	0.272	0.272	0.272	0.272	0.272	0.272	0.272	0.272	0.272	0.272	0.272	0.272	0.272	0.272	0.272	0.272	0.272	0.272	0.25
YCR020C	1.306	1.306	1.306	1.306	1.332	1.332	1.273	1.273	1.295	1.317	1.317	1.291	1.313	1.361	1.416	1.416	1.416	1.394	1.427	1.427	1.427	1.471	1.471	1.471	1.471	1.537	1.537	1.641	1.641	1.663	1.689	1.689	1.689	1.689	1.715	1.715	1.715	1.693	1.719	1.719	1.719	1.719	1.719	1.719	1.719	1.719	1.719	1.719	1.719
YOR304W	0.511	0.57	0.625	0.673	0.673	0.673	0.673	0.673	0.673	0.673	0.673	0.673	0.673	0.684	0.684	0.684	0.684	0.706	0.728	0.728	0.728	0.728	0.728	0.662	0.662	0.636	0.636	0.783	0.757	0.779	0.779	0.779	0.779	0.746	0.746	0.746	0.746	0.779	0.831	0.857	0.857	0.857	0.857	0.857	0.857	0.824	0.824	0.824	0.824
YDR237W	0.339	0.405	0.427	0.427	0.427	0.427	0.427	0.427	0.427	0.427	0.427	0.427	0.479	0.56	0.586	0.678	0.678	0.678	0.678	0.678	0.678	0.678	0.678	0.678	0.656	0.656	0.711	0.711	0.711	0.733	0.733	0.733	0.733	0.766	0.766	0.766	0.766	0.766	0.766	0.788	0.865	1.115	1.295	1.295	1.295	1.295	1.321	1.369	1.369
YDR185C	0.29	0.29	0.323	0.356	0.356	0.356	0.356	0.378	0.378	0.378	0.378	0.378	0.378	0.378	0.4	0.4	0.4	0.4	0.4	0.4	0.4	0.4	0.4	0.4	0.422	0.422	0.422	0.422	0.422	0.422	0.422	0.448	0.448	0.448	0.448	0.448	0.448	0.448	0.448	0.448	0.448	0.448	0.448	0.474	0.441	0.489	0.489	0.511	0.511
YNL265C	2.965	2.965	2.965	3.013	3.212	3.293	3.293	3.293	3.293	3.293	3.293	3.293	3.293	3.293	3.293	3.293	3.319	3.393	3.393	3.415	3.415	3.415	3.389	3.389	3.415	3.441	3.493	3.765	3.941	4.393	4.426	4.426	4.426	4.459	4.459	4.459	4.459	4.459	4.485	4.452	4.452	4.452	4.478	4.5	4.5	4.548	4.548	4.548	4.548
YOR099W	9.348	9.315	9.315	9.337	9.392	9.392	9.34	9.34	9.34	9.285	9.285	9.318	9.351	9.351	9.373	9.373	9.347	9.347	9.321	9.321	9.191	9.191	9.169	9.169	9.162	9.162	9.036	9.01	8.821	8.821	8.729	8.725	8.725	8.725	8.725	8.725	8.199	7.942	7.835	7.813	7.813	7.787	7.657	7.631	7.449	7.368	7.316	7.316	7.316
YDR436W	1.004	1.026	1.004	1.004	1.026	1.004	0.971	0.949	0.857	0.802	0.776	0.791	0.791	0.824	0.798	0.798	0.798	0.798	0.706	0.739	0.662	0.662	0.75	0.75	0.75	0.75	0.772	0.772	0.772	0.772	0.772	0.798	0.798	0.919	0.919	0.919	0.919	0.919	0.919	0.919	0.871	0.948	1.242	1.242	1.242	1.242	1.242	1.353	1.294
YLR074C	0.243	0.243	0.243	0.243	0.243	0.243	0.243	0.243	0.243	0.243	0.243	0.243	0.243	0.243	0.243	0.243	0.243	0.243	0.243	0.243	0.243	0.243	0.243	0.243	0.243	0.243	0.243	0.243	0.243	0.243	0.243	0.21	0.21	0.21	0.21	0.21	0.21	0.21	0.21	0.21	0.21	0.21	0.21	0.177	0.177	0.177	0.177	0.177	0.177
YPL234C	1.237	1.263	1.367	1.367	1.367	1.367	1.367	1.393	1.393	1.549	1.619	1.645	1.645	1.671	1.671	1.671	1.697	1.697	1.697	1.723	1.723	1.723	1.69	1.694	1.694	1.716	1.716	1.716	1.716	1.738	1.738	1.738	1.738	1.738	1.738	1.738	1.738	1.738	1.738	1.738	1.738	1.738	1.738	1.738	1.738	1.771	1.771	1.793	1.793
YNL298W	1.253	1.253	1.253	1.22	1.246	1.246	1.246	1.246	1.246	1.246	1.246	1.246	1.246	1.168	1.168	1.08	1.021	1.021	1.021	1.021	1.047	1.047	1.069	1.069	1.095	1.095	1.095	1.095	1.095	1.069	1.043	1.017	1.017	1.017	1.017	0.984	0.962	0.962	0.962	0.969	0.969	0.969	0.969	0.969	0.914	0.914	0.888	0.888	0.866
YLR084C	1.194	1.194	1.194	1.22	1.253	1.275	1.275	1.275	1.275	1.275	1.242	1.242	1.242	1.301	1.356	1.378	1.378	1.378	1.378	1.378	1.378	1.378	1.378	1.352	1.374	1.414	1.44	1.44	1.44	1.44	1.44	1.44	1.414	1.296	1.244	1.244	1.244	1.244	1.211	1.211	1.185	1.159	1.115	1.148	1.126	1.126	1.126	1.126	1.126
YHR070W	1.673	1.673	1.673	1.673	1.673	1.673	1.699	1.721	1.743	1.769	1.791	1.846	1.846	1.846	1.868	1.868	1.894	1.894	1.894	1.894	1.894	1.938	1.938	1.938	1.938	1.971	1.971	2.004	2.004	2.03	2.03	2.03	2.03	2.03	2.03	2.008	2.008	2.008	2.008	2.008	2.008	2.008	1.982	1.982	1.982	2.008	2.107	2.107	2.159
YJR112W	1.257	1.279	1.279	1.279	1.279	1.279	1.279	1.279	1.279	1.301	1.301	1.301	1.301	1.301	1.301	1.301	1.301	1.301	1.301	1.301	1.301	1.334	1.334	1.334	1.334	1.334	1.334	1.334	1.334	1.386	1.386	1.386	1.386	1.386	1.386	1.386	1.386	1.386	1.386	1.386	1.386	1.386	1.386	1.386	1.386	1.386	1.408	1.467	1.467
YJL090C	0.122	0.122	0.122	0.155	0.339	0.52	0.52	0.52	0.612	0.612	0.612	0.7	0.7	0.748	0.748	0.862	0.862	0.862	0.862	0.862	0.862	0.862	0.91	0.91	0.936	0.936	0.969	1.002	1.002	1.002	1.002	1.002	1.028	1.028	1.054	1.087	1.087	1.087	1.087	1.087	1.12	1.12	1.12	1.12	1.285	1.34	1.399	1.399	1.399
YDR246W	0.696	0.696	0.696	0.696	0.696	0.696	0.696	0.696	0.696	0.718	0.718	0.718	0.718	0.762	0.762	0.762	0.74	0.74	0.74	0.74	0.74	0.74	0.74	0.74	0.74	0.718	0.718	0.874	0.874	0.874	0.874	0.874	0.874	0.874	0.874	0.874	0.874	0.874	0.874	0.874	0.874	0.874	0.874	0.874	0.874	0.874	0.874	0.874	0.874
YNL306W	7.672	7.672	7.672	7.672	7.594	7.594	7.594	7.594	7.594	7.627	7.612	7.667	7.737	7.737	7.781	7.781	7.781	7.781	7.781	7.781	7.781	7.781	7.781	7.781	7.781	7.781	7.807	7.833	7.859	7.859	7.785	7.785	7.785	7.785	7.785	7.785	7.785	7.785	7.616	7.62	7.62	7.532	7.488	7.488	7.436	7.41	7.41	7.388	7.388
YBR127C	2.426	2.5	2.604	2.604	2.604	2.604	2.604	2.626	2.626	2.626	2.652	2.652	2.652	2.682	2.704	2.704	2.704	2.704	2.822	2.789	2.767	2.767	2.767	2.767	2.767	2.793	2.878	2.878	2.904	2.904	2.904	2.904	2.904	2.904	2.904	2.926	2.926	2.926	2.926	2.904	2.904	2.904	2.904	2.904	2.904	2.904	2.904	2.926	2.9
YMR246W	0.707	0.733	0.759	0.829	0.829	0.829	0.829	0.829	0.829	0.829	0.829	0.829	0.829	0.829	0.829	0.829	0.829	0.829	0.855	0.855	0.855	0.855	0.822	0.822	0.822	0.822	0.822	0.822	0.822	0.756	0.793	0.793	0.826	0.83	0.83	0.852	0.83	0.83	0.83	0.804	0.804	0.778	0.756	0.756	0.723	0.723	0.675	0.675	0.62
YOR357C	3.773	3.773	3.928	3.932	3.932	4.002	4.002	4.035	4.035	4.035	4.057	4.057	4.024	4.024	4.128	4.158	4.158	4.158	4.18	4.18	4.128	4.128	4.15	4.198	4.35	4.376	4.376	4.376	4.376	4.376	4.402	4.424	4.564	4.597	4.597	4.597	4.597	4.597	4.597	4.623	4.623	4.649	4.697	4.749	4.749	4.749	4.749	4.749	4.723
YJL157C	1.81	1.81	1.81	1.611	1.497	1.387	1.31	1.31	1.31	1.31	1.31	1.31	1.31	1.31	1.244	1.244	1.218	1.218	1.218	1.218	1.218	1.218	1.137	1.012	0.979	0.979	0.979	0.957	0.957	0.957	0.957	0.957	0.957	0.902	0.902	0.798	0.765	0.765	0.68	0.68	0.68	0.68	0.654	0.61	0.61	0.61	0.61	0.61	0.61
YOR274W	0.325	0.321	0.321	0.321	0.321	0.321	0.321	0.273	0.299	0.299	0.299	0.299	0.299	0.299	0.299	0.299	0.299	0.299	0.299	0.299	0.299	0.277	0.244	0.244	0.244	0.244	0.244	0.244	0.244	0.244	0.2	0.2	0.2	0.2	0.2	0.2	0.2	0.2	0.174	0.174	0.174	0.174	0.2	0.2	0.174	0.229	0.229	0.229	0.262
YLR332W	0.055	0.055	0.055	0.055	0.055	0.055	0.055	0.055	0.055	0.055	0.077	0.077	0.077	0.077	0.077	0.077	0.077	0.077	0.077	0.077	0.077	0.077	0.077	0.077	0.077	0.077	0.077	0.077	0.077	0.077	0.077	0.044	0.044	0.044	0.044	0.044	0.044	0.044	0.022	0.022	0.022	0.022	0.022	0.022	0.022	0.022	0.022	0.022	0
YPL215W	1.501	1.501	1.501	1.501	1.49	1.663	1.663	1.663	1.689	1.711	1.737	1.792	1.792	1.792	1.792	1.792	1.792	1.759	1.755	1.755	1.755	1.729	1.729	1.674	1.652	1.652	1.652	1.652	1.714	1.773	1.806	1.839	1.839	1.839	1.839	1.865	1.865	1.865	1.876	1.854	1.854	1.854	1.88	1.902	1.902	1.902	1.902	1.902	1.924
YOR142W	2.046	2.046	2.046	2.046	2.046	2.046	2.046	2.024	1.835	1.802	1.802	1.802	1.802	1.802	1.802	1.835	1.835	1.835	1.835	1.861	1.861	1.861	1.861	1.861	1.861	1.861	1.813	1.813	1.865	1.865	1.865	1.865	1.865	1.865	1.832	1.832	1.832	1.832	1.832	1.832	1.799	1.799	1.659	1.659	1.659	1.659	1.659	1.659	1.659
YDR098C	0.924	0.924	0.924	0.924	0.924	0.924	0.924	0.924	0.924	0.924	0.924	0.95	0.95	0.95	1.016	1.016	1.016	1.016	1.016	1.016	1.016	1.016	1.016	1.016	1.016	1.016	1.016	1.038	1.038	1.038	1.038	1.06	1.06	1.06	1.06	1.093	1.093	1.093	1.093	1.093	1.093	1.093	1.071	1.071	1.071	1.071	1.071	1.071	1.071
YOR123C	2.554	2.521	2.495	2.495	2.495	2.495	2.495	2.651	2.677	2.589	2.633	2.655	2.655	2.681	2.681	2.681	2.703	2.681	2.655	2.655	2.655	2.655	2.681	2.681	2.707	2.707	2.707	2.707	2.685	2.685	2.685	2.685	2.685	2.615	2.49	2.402	2.402	2.402	2.402	2.402	2.402	2.402	2.402	2.424	2.424	2.424	2.424	2.424	2.45
YDR305C	0.386	0.386	0.386	0.386	0.386	0.342	0.342	0.29	0.29	0.29	0.312	0.312	0.312	0.312	0.312	0.36	0.452	0.452	0.452	0.452	0.452	0.452	0.507	0.463	0.606	0.632	0.658	0.724	0.75	0.783	0.864	0.897	0.919	0.919	0.919	0.919	0.919	0.952	0.952	0.985	0.985	0.985	1.011	1.011	1.011	1.011	1.011	1.011	1.118
YJL217W	1.909	1.909	1.909	1.931	1.931	1.957	1.957	1.979	1.979	2.012	2.012	2.034	2.034	2.034	2.034	2.034	2.034	2.034	2.056	2.056	2.056	2.056	2.056	2.082	2.082	2.082	2.082	2.082	2.082	2.082	2.082	2.027	2.027	2.027	2.027	2.027	2.001	2.001	2.001	2.027	2.027	1.983	1.95	1.95	1.891	1.924	1.924	1.924	1.957
YPR174C	1.634	1.634	1.634	1.722	1.748	1.748	1.829	1.873	1.873	1.873	1.939	1.965	1.965	1.965	1.991	1.991	1.991	2.09	2.09	2.09	2.09	2.09	2.138	2.164	2.186	2.186	2.186	2.186	2.186	2.212	2.212	2.271	2.271	2.271	2.271	2.271	2.271	2.271	2.271	2.271	2.271	2.271	2.271	2.297	2.297	2.297	2.297	2.275	2.275
YNL192W	1.225	1.225	1.225	1.199	1.199	1.221	1.221	1.221	1.221	1.221	1.221	1.195	1.195	1.195	1.121	1.121	1.091	1.146	1.146	1.146	1.179	1.138	1.226	1.226	1.248	1.27	1.27	1.402	1.402	1.402	1.402	1.402	1.494	1.494	1.546	1.546	1.513	1.568	1.594	1.62	1.62	1.653	1.668	1.668	1.668	1.568	1.568	1.542	1.516
YLR392C	0.151	0.151	0.151	0.129	0.129	0.151	0.151	0.151	0.151	0.151	0.129	0.129	0.129	0.129	0.129	0.129	0.129	0.129	0.129	0.129	0.151	0.173	0.221	0.221	0.28	0.28	0.28	0.28	0.324	0.478	0.621	0.687	0.687	0.687	0.713	0.713	0.687	0.683	0.683	0.845	1.003	1.003	1.003	1.003	1.003	1.051	1.051	1.259	1.259
YER010C	0.066	0.066	0.066	0.066	0.092	0.092	0.092	0.092	0.14	0.14	0.14	0.14	0.14	0.14	0.14	0.14	0.14	0.14	0.14	0.14	0.14	0.14	0.14	0.173	0.173	0.173	0.151	0.151	0.129	0.129	0.129	0.107	0.107	0.107	0.195	0.195	0.195	0.195	0.195	0.195	0.195	0.195	0.228	0.228	0.228	0.228	0.228	0.254	0.254
YHL017W	2.164	2.131	2.131	2.098	2.098	1.187	0.765	0.798	0.927	1.067	1.067	1.067	1.067	1.067	1.067	1.034	0.953	0.931	0.931	0.931	0.905	0.986	0.986	0.986	0.986	1.038	1.06	1.008	1.052	1.059	1.092	1.092	1.279	1.246	1.298	1.265	1.313	1.313	1.313	1.28	1.401	1.401	1.557	1.605	1.605	1.686	1.686	1.849	2.07
YMR257C	0.76	0.76	0.76	0.76	0.76	0.76	0.76	0.793	0.837	0.837	0.837	0.837	0.837	0.837	0.837	0.837	0.837	0.837	0.837	0.837	0.837	0.837	0.87	0.87	0.87	0.918	0.918	0.918	0.918	0.918	0.918	0.918	0.918	0.951	0.951	0.951	0.951	0.951	0.951	0.918	0.918	0.918	0.918	0.918	0.918	0.918	0.918	0.918	0.896
YDR212W	0.394	0.394	0.416	0.482	0.482	0.482	0.482	0.482	0.482	0.482	0.482	0.482	0.504	0.504	0.504	0.504	0.504	0.504	0.504	0.53	0.53	0.53	0.53	0.53	0.53	0.53	0.53	0.53	0.53	0.563	0.563	0.585	0.585	0.607	0.607	0.607	0.607	0.607	0.607	0.607	0.607	0.607	0.607	0.622	0.622	0.622	0.622	0.622	0.622
YDR296W	1.537	1.511	1.511	1.511	1.511	1.511	1.511	1.511	1.489	1.489	1.489	1.515	1.537	1.537	1.57	1.57	1.57	1.57	1.596	1.596	1.596	1.596	1.596	1.596	1.596	1.596	1.622	1.596	1.596	1.57	1.57	1.544	1.566	1.544	1.544	1.544	1.544	1.57	1.57	1.57	1.515	1.515	1.265	1.081	0.804	0.782	0.701	0.701	0.679
YLR421C	1.67	1.747	1.743	1.831	1.857	1.857	1.927	1.927	1.949	1.949	1.949	1.949	1.949	1.949	1.949	1.949	1.949	2.001	1.968	2.001	2.001	2.023	2.023	2.023	2.023	2.045	2.045	2.045	2.045	2.045	2.045	2.063	2.063	2.067	2.1	2.1	2.1	2.1	2.1	2.1	2.074	2.048	2.015	1.989	1.989	1.956	1.934	1.934	1.956
YBR056W	0.575	0.553	0.579	0.601	0.601	0.601	0.579	0.557	0.535	0.458	0.458	0.458	0.458	0.458	0.484	0.484	0.484	0.458	0.403	0.403	0.403	0.403	0.377	0.377	0.377	0.403	0.403	0.377	0.377	0.285	0.207	0.207	0.207	0.207	0.207	0.207	0.207	0.207	0.207	0.207	0.207	0.207	0.207	0.207	0.24	0.24	0.24	0.24	0.24
YDR499W	0.291	0.291	0.269	0.269	0.269	0.269	0.269	0.302	0.324	0.409	0.409	0.409	0.409	0.409	0.409	0.409	0.409	0.409	0.409	0.409	0.409	0.409	0.409	0.409	0.442	0.442	0.442	0.442	0.442	0.442	0.442	0.464	0.464	0.486	0.486	0.486	0.486	0.486	0.486	0.486	0.486	0.486	0.486	0.486	0.486	0.486	0.486	0.486	0.486
YDR518W	1.311	1.311	1.311	1.285	1.285	1.307	1.307	1.307	1.307	1.333	1.333	1.333	1.307	1.333	1.377	1.377	1.377	1.377	1.329	1.329	1.329	1.329	1.329	1.362	1.362	1.362	1.362	1.34	1.34	1.34	1.362	1.336	1.31	1.31	1.31	1.31	1.31	1.31	1.31	1.31	1.31	1.31	1.31	1.31	1.251	1.251	1.225	1.225	1.225
YPL188W	1.683	1.683	1.657	1.679	1.793	1.793	1.767	1.767	1.793	1.793	2	2.166	2.166	2.31	2.343	2.435	2.457	2.483	2.483	2.516	2.516	2.516	2.516	2.516	2.538	2.56	2.593	2.593	2.593	2.593	2.615	2.615	2.615	2.615	2.667	2.667	2.667	2.667	2.667	2.667	2.667	2.667	2.667	2.667	2.667	2.667	2.634	2.667	2.693
YOR034C	0.596	0.592	0.592	0.592	0.592	0.746	0.768	0.768	0.768	0.768	0.768	0.713	0.735	0.768	0.768	0.886	0.912	0.919	0.919	0.945	0.945	0.945	0.945	0.945	0.945	0.945	0.967	0.967	0.967	0.967	0.967	0.967	0.967	0.967	0.967	0.967	0.967	0.967	0.967	0.908	0.908	0.908	0.908	0.908	0.908	0.908	0.908	0.908	0.908
YBR210W	0.684	0.485	0.375	0.375	0.375	0.375	0.342	0.342	0.342	0.342	0.342	0.342	0.32	0.298	0.217	0.217	0.184	0.184	0.158	0.158	0.158	0.158	0.158	0.158	0.158	0.125	0.125	0.125	0.125	0.125	0.125	0.125	0.125	0.125	0.125	0.066	0.066	0.066	0.066	0.066	0.066	0.066	0.066	0.044	0.022	0.022	0.022	0.022	0.022
YLR103C	0.599	0.599	0.599	0.599	0.599	0.599	0.599	0.599	0.599	0.599	0.599	0.632	0.658	0.658	0.658	0.658	0.658	0.658	0.658	0.658	0.71	0.754	0.754	0.754	0.754	0.78	0.905	1.104	1.104	1.104	1.104	1.104	1.104	1.104	1.104	1.104	1.104	1.159	1.185	1.218	1.24	1.24	1.24	1.24	1.266	1.233	1.259	1.281	1.417
YGR155W	1.552	1.552	1.534	1.534	1.534	1.534	1.534	1.534	1.534	1.534	1.534	1.534	1.534	1.501	1.457	1.468	1.391	1.391	1.508	1.504	1.504	1.504	1.504	1.504	1.445	1.471	1.449	1.449	1.449	1.423	1.423	1.368	1.368	1.368	1.368	1.368	1.368	1.368	1.368	1.368	1.342	1.342	1.29	1.29	1.361	1.328	1.254	1.188	1.166
YKL061W	0.878	0.882	0.882	0.882	0.915	0.889	0.889	0.97	1.04	1.04	1.04	1.04	1.04	1.04	1.066	1.092	1.092	1.092	1.092	1.092	1.092	1.092	1.092	1.092	1.092	1.092	1.114	1.114	1.14	1.14	1.166	1.166	1.166	1.166	1.166	1.166	1.166	1.166	1.166	1.166	1.166	1.166	1.166	1.166	1.166	1.166	1.166	1.166	1.166
YIL137C	1.479	1.549	1.615	1.615	1.615	1.615	1.615	1.615	1.589	1.563	1.563	1.567	1.567	1.486	1.46	1.493	1.493	1.493	1.489	1.489	1.489	1.463	1.496	1.584	1.558	1.558	1.584	1.584	1.584	1.584	1.606	1.628	1.683	1.738	1.738	1.738	1.738	1.738	1.705	1.65	1.65	1.65	1.65	1.65	1.65	1.76	1.793	1.837	1.837
YBL041W	0.096	0.096	0.096	0.096	0.096	0.096	0.096	0.096	0.096	0.096	0.096	0.096	0.096	0.096	0.096	0.096	0.096	0.096	0.129	0.129	0.129	0.129	0.129	0.129	0.107	0.107	0.107	0.107	0.107	0.107	0.107	0.107	0.085	0.085	0.085	0.059	0.059	0.059	0.059	0.059	0.059	0.059	0.059	0.059	0.059	0.059	0.059	0.059	0.059
YIL062C	1.801	1.801	1.654	1.628	1.65	1.572	1.572	1.605	1.579	1.557	1.597	1.575	1.575	1.575	1.575	1.575	1.575	1.575	1.575	1.575	1.575	1.575	1.549	1.549	1.527	1.501	1.501	1.527	1.527	1.553	1.572	1.572	1.572	1.572	1.546	1.546	1.48	1.48	1.48	1.48	1.48	1.48	1.476	1.476	1.476	1.476	1.476	1.443	1.417
YGR035C	0.048	0.048	0.048	0.048	0.048	0.048	0.048	0.048	0.048	0.048	0.048	0.048	0.048	0.048	0.048	0.022	0.022	0.022	0.022	0.022	0.022	0.022	0.022	0.022	0.022	0.022	0.022	0.022	0.022	0.022	0.022	0.022	0.022	0.022	0.022	0.022	0.022	0.022	0.022	0.022	0.022	0.022	0.022	0.022	0.022	0.022	0.022	0.022	0.022
YBR067C	0.596	0.596	0.574	0.574	0.574	0.574	0.552	0.552	0.552	0.552	0.552	0.552	0.552	0.552	0.493	0.493	0.493	0.493	0.493	0.493	0.493	0.493	0.445	0.445	0.445	0.445	0.445	0.445	0.445	0.445	0.445	0.39	0.39	0.39	0.39	0.39	0.39	0.39	0.39	0.39	0.39	0.39	0.368	0.368	0.368	0.368	0.368	0.368	0.368
YBR262C	0.57	0.57	0.57	0.596	0.596	0.596	0.596	0.622	0.622	0.641	0.854	0.913	0.913	0.913	0.913	0.957	0.957	0.957	0.957	1.005	1.06	1.156	1.27	1.27	1.27	1.292	1.292	1.292	1.292	1.329	1.41	1.384	1.384	1.406	1.406	1.406	1.406	1.406	1.45	1.45	1.45	1.428	1.428	1.428	1.45	1.483	1.457	1.483	1.483
YPL075W	0.033	0.033	0.033	0.033	0.033	0.033	0.033	0.033	0.033	0.033	0.033	0.033	0.059	0.059	0.059	0.059	0.059	0.059	0.059	0.059	0.059	0.059	0.059	0.059	0.059	0.059	0.059	0.059	0.059	0.059	0.059	0.059	0.059	0.059	0.059	0.059	0.059	0.059	0.059	0.059	0.059	0.059	0.059	0.059	0.059	0.059	0.059	0.059	0.081
YBR087W	1.931	1.931	1.931	1.931	1.905	1.905	1.905	1.905	1.905	1.879	1.879	1.658	1.525	1.429	1.429	1.429	1.429	1.429	1.429	1.429	1.407	1.433	1.433	1.411	1.411	1.411	1.411	1.245	1.219	1.164	1.05	1.05	1.05	1.028	1.028	1.002	1.002	0.943	0.917	0.891	0.865	0.865	0.865	0.832	0.832	0.74	0.718	0.696	0.637
YBR215W	1.167	1.167	1.167	1.193	1.171	1.193	1.226	1.226	1.226	1.226	1.278	1.363	1.363	1.363	1.363	1.37	1.337	1.392	1.539	2.087	2.065	2.087	2.175	2.305	2.305	2.305	2.305	2.305	2.349	2.393	2.445	2.419	2.419	2.419	2.419	2.441	2.441	2.441	2.441	2.489	2.489	2.489	2.489	2.489	2.489	2.489	2.489	2.489	2.489
YKL155C	0.876	0.854	0.854	0.843	0.865	0.865	0.865	0.865	0.865	0.832	0.799	0.773	0.806	0.96	0.96	0.986	1.012	1.034	1.027	1.196	1.196	1.262	1.262	1.262	1.376	1.343	1.343	1.376	1.354	1.354	1.354	1.354	1.354	1.486	1.64	1.666	1.666	1.666	1.699	1.728	1.798	1.798	1.82	1.82	1.864	1.864	1.864	1.864	1.864
YJL130C	0.479	0.472	0.472	0.446	0.446	0.446	0.446	0.446	0.446	0.446	0.446	0.446	0.468	0.468	0.527	0.527	0.527	0.527	0.527	0.527	0.501	0.523	0.523	0.523	0.523	0.523	0.523	0.545	0.545	0.545	0.519	0.519	0.519	0.519	0.519	0.519	0.493	0.493	0.493	0.493	0.493	0.493	0.548	0.548	0.548	0.548	0.548	0.548	0.522
YDR155C	0.814	0.814	0.873	0.873	0.873	1.259	1.259	1.406	1.406	1.406	1.41	1.546	1.583	1.583	1.59	1.774	1.822	1.822	1.848	1.848	1.874	1.896	1.896	1.974	1.974	1.974	1.974	1.974	1.974	2	2	2.052	2.052	2.052	2.052	2.078	2.137	2.335	2.335	2.368	2.368	2.401	2.401	2.401	2.434	2.434	2.434	2.512	2.512
YLR138W	1.712	1.686	1.686	1.686	1.686	1.708	1.664	1.664	1.638	1.66	1.627	1.627	1.627	1.627	1.76	1.874	1.874	1.874	1.874	1.874	1.874	1.848	1.87	1.87	1.87	1.881	1.881	1.881	1.881	1.881	1.881	1.881	1.881	1.907	1.907	1.907	1.907	1.929	1.929	1.907	1.907	1.881	1.881	1.859	1.881	1.914	1.914	1.914	1.914
YNL136W	1.18	1.276	1.276	1.276	1.276	1.276	1.276	1.276	1.276	1.276	1.276	1.32	1.32	1.32	1.32	1.32	1.32	1.32	1.32	1.342	1.342	1.316	1.316	1.316	1.338	1.338	1.338	1.338	1.364	1.364	1.342	1.342	1.342	1.368	1.368	1.368	1.368	1.368	1.368	1.368	1.401	1.401	1.401	1.401	1.427	1.427	1.427	1.427	1.427
YMR230W	0.722	0.722	0.634	0.612	0.612	0.59	0.623	0.733	0.733	0.707	0.707	0.685	0.685	0.685	0.685	0.711	0.711	0.711	0.737	0.737	0.759	0.785	0.752	0.752	0.752	0.878	0.86	1.07	1.103	1.129	1.129	1.103	1.103	1.125	1.158	1.184	1.184	1.184	1.236	1.262	1.288	1.288	1.444	1.477	1.477	1.477	1.451	1.451	1.451
YDL082W	0	0	0	0	0	0	0	0	0	0	0	0	0	0.033	0.033	0.033	0.033	0.033	0.033	0.033	0.033	0.033	0.033	0.033	0.033	0.033	0.033	0.033	0.033	0.033	0.033	0.033	0.033	0.033	0.033	0.033	0.033	0.033	0.033	0.033	0.033	0.033	0.033	0.033	0.033	0.033	0.033	0.033	0.033
YIL083C	3.98	3.98	3.98	3.98	3.954	3.954	3.987	4.02	3.994	3.994	3.994	3.968	3.968	3.968	3.942	3.942	3.99	3.99	4.012	4.038	3.979	3.946	3.968	3.968	3.968	4.056	4.056	4.111	4.111	4.111	4.126	4.159	4.144	4.302	4.442	4.468	4.468	4.545	4.545	4.545	4.578	4.578	4.578	4.578	4.578	4.578	4.578	4.604	4.604
YMR125W	1.024	1.024	1.024	1.05	1.076	1.076	1.076	1.076	1.135	1.135	1.135	1.135	1.135	1.135	1.135	1.135	1.135	1.135	1.135	1.135	1.135	1.135	1.135	1.161	1.161	1.161	1.161	1.161	1.161	1.161	1.161	1.161	1.135	1.135	1.135	1.135	1.135	1.135	1.113	1.113	1.091	1.069	1.069	1.069	1.069	1.069	1.069	1.069	1.069
YDR067C	0.685	0.844	0.844	0.844	0.896	0.918	0.944	0.944	0.944	0.944	0.944	0.922	0.948	1.007	1.029	1.029	1.062	1.062	1.084	1.11	1.11	1.11	1.11	1.132	1.132	1.132	1.132	1.132	1.132	1.132	1.132	1.132	1.132	1.132	1.132	1.11	1.077	1.077	1.051	1.073	1.099	1.077	1.077	1.11	1.11	1.088	1.088	1.088	1.088
YGL228W	2.902	2.924	2.891	2.891	2.891	2.761	2.761	2.428	2.398	2.375	2.323	2.271	2.271	2.271	2.141	2.163	2.134	2.134	2.134	2.141	2.108	2.255	2.683	2.687	3.233	3.233	3.233	3.259	3.259	3.259	3.237	3.182	3.366	3.314	3.314	3.374	3.374	3.09	3.268	3.294	3.647	3.673	3.673	3.699	3.699	4.706	4.88	4.957	5.133
YDR464W	0.637	0.696	0.67	0.67	0.67	0.67	0.67	0.67	0.67	0.67	0.67	0.67	0.67	0.67	0.637	0.663	0.663	0.663	0.663	0.641	0.641	0.674	0.674	0.674	0.674	0.674	0.674	0.641	0.641	0.641	0.641	0.641	0.641	0.641	0.615	0.615	0.615	0.615	0.582	0.582	0.582	0.582	0.582	0.582	0.582	0.582	0.582	0.582	0.582
YDR043C	1.06	1.06	1.06	1.06	1.06	1.06	1.06	1.06	1.06	1.027	1.027	1.027	1.027	0.994	0.994	0.994	0.994	0.994	0.994	0.994	0.994	0.994	0.968	0.968	0.968	0.968	0.968	0.968	0.994	0.972	0.972	0.972	0.972	0.946	0.946	0.946	0.946	0.946	0.946	0.909	0.876	0.876	0.876	0.876	0.85	0.85	0.85	0.85	0.615
YKR039W	0.393	0.327	0.301	0.301	0.301	0.301	0.279	0.279	0.279	0.279	0.279	0.279	0.279	0.279	0.279	0.279	0.279	0.279	0.279	0.279	0.279	0.279	0.224	0.198	0.198	0.176	0.143	0.11	0.11	0.11	0.11	0.11	0.11	0.11	0.11	0.11	0.11	0.11	0.11	0.11	0.11	0.11	0.11	0.11	0.11	0.11	0.11	0.11	0.11
YMR204C	0.165	0.165	0.165	0.165	0.165	0.165	0.165	0.165	0.143	0.143	0.143	0.121	0.121	0.121	0.121	0.121	0.121	0.121	0.121	0.121	0.121	0.121	0.173	0.173	0.195	0.195	0.195	0.195	0.195	0.195	0.195	0.195	0.195	0.195	0.195	0.195	0.195	0.195	0.195	0.195	0.195	0.195	0.162	0.162	0.162	0.162	0.162	0.162	0.162
YOR132W	1.102	1.194	1.194	1.246	1.338	1.39	1.423	1.449	1.534	1.637	1.692	1.744	1.843	1.997	1.997	1.997	1.997	2.049	2.049	2.071	2.104	2.104	2.137	2.17	2.203	2.203	2.225	2.269	2.269	2.243	2.243	2.243	2.217	2.217	2.239	2.239	2.213	2.213	2.213	2.213	2.213	2.213	2.187	2.187	2.198	2.176	2.176	2.198	2.176
YML096W	0.464	0.497	0.563	0.629	0.629	0.629	0.629	0.662	0.662	0.662	0.662	0.662	0.71	0.765	0.765	0.765	0.765	0.732	0.732	0.732	0.754	0.952	1.121	1.235	1.257	1.257	1.283	1.283	1.283	1.283	1.283	1.283	1.283	1.283	1.257	1.257	1.257	1.279	1.305	1.331	1.364	1.364	1.442	1.442	1.442	1.442	1.442	1.442	1.442
YHR135C	0.683	0.683	0.683	0.683	0.683	0.709	0.709	0.676	0.676	0.676	0.676	0.676	0.676	0.702	0.702	0.735	0.735	0.735	0.735	0.735	0.735	0.735	0.735	0.735	0.735	0.735	0.735	0.735	0.735	0.735	0.735	0.735	0.735	0.735	0.735	0.713	0.713	0.713	0.713	0.713	0.713	0.713	0.687	0.687	0.687	0.687	0.687	0.713	0.713
YPL179W	2.873	2.873	2.873	2.873	2.873	2.847	2.847	2.847	2.847	2.847	2.836	2.788	2.762	2.762	2.729	2.751	2.64	2.614	2.614	2.581	2.574	2.574	2.574	2.574	2.541	2.541	2.519	1.954	1.932	1.932	1.906	1.906	1.906	1.906	1.873	1.851	1.851	1.851	1.763	1.763	1.763	1.737	1.737	1.671	1.59	1.568	0.943	1.005	1.268
YLR330W	2.427	2.427	2.427	2.427	2.453	2.501	2.501	2.527	2.527	2.527	2.527	2.553	2.553	2.487	2.509	2.531	2.531	2.531	2.531	2.531	2.557	2.557	2.557	2.524	2.524	2.524	2.557	2.557	2.557	2.557	2.557	2.557	2.524	2.524	2.524	2.524	2.524	2.524	2.476	2.535	2.535	2.535	2.535	2.513	2.513	2.513	2.513	2.535	2.535
YHR187W	1.331	1.279	1.301	1.301	1.275	1.275	1.275	1.382	1.382	1.72	1.99	2.038	2.038	2.038	2.038	2.064	2.064	2.116	2.094	2.094	2.094	2.094	2.094	2.094	2.116	2.234	2.234	2.234	2.234	2.234	2.234	2.26	2.26	2.26	2.26	2.26	2.26	2.26	2.26	2.282	2.337	2.363	2.389	2.389	2.389	2.389	2.422	2.422	2.422
YMR016C	0	0	0	0	0	0	0	0	0	0	0	0	0	0	0	0	0	0	0	0	0	0	0	0	0	0	0	0	0	0	0	0	0	0	0	0	0	0	0	0	0	0	0	0	0	0	0	0	0
YDR166C	0.85	0.85	0.85	0.629	0.607	0.644	0.721	0.721	0.721	0.721	0.747	0.773	0.773	0.773	0.773	0.773	0.773	0.769	0.717	0.75	0.75	0.728	0.864	1.485	1.433	1.481	1.624	1.624	1.676	1.698	1.672	1.679	1.701	1.734	1.789	1.789	1.811	1.785	1.785	1.785	1.84	1.84	1.862	1.869	1.843	1.876	1.876	1.957	2.064
YJR011C	0.84	0.84	0.84	0.84	0.84	0.84	0.766	0.825	0.873	0.873	0.873	0.851	0.851	0.877	0.877	0.877	0.855	0.833	0.885	0.874	1.084	1.084	1.084	1.084	1.084	1.084	1.084	1.051	1.051	1.051	1.051	1.11	1.11	1.136	1.103	1.103	1.195	1.291	1.501	1.527	1.534	1.622	1.622	1.622	1.648	1.648	1.626	1.659	1.862
YMR168C	1.545	1.626	1.626	1.756	1.756	1.859	1.833	1.833	1.833	1.833	1.833	1.826	1.852	1.786	1.764	1.764	1.797	1.911	2.117	2.169	2.169	2.247	2.247	2.269	2.291	2.291	2.239	2.239	2.239	2.239	2.213	2.213	2.213	2.213	2.239	2.239	2.239	2.239	2.187	2.187	2.025	2.025	2.025	2.025	2.025	2.047	2.047	2.021	2.021
YOL155C	0.472	0.531	0.531	0.531	0.531	0.564	0.564	0.564	0.586	0.586	0.586	0.586	0.564	0.586	0.586	0.586	0.571	0.571	0.571	0.571	0.593	0.645	0.645	0.645	0.645	0.678	0.744	0.744	0.77	0.77	0.77	0.792	0.825	0.825	0.825	0.825	0.825	0.825	0.825	0.825	0.847	0.847	0.873	0.873	0.873	0.873	0.873	0.873	0.873
YBR029C	2.623	2.59	2.59	2.59	2.59	2.59	2.59	2.443	2.388	2.362	2.329	2.362	2.395	2.417	2.417	2.417	2.417	2.417	2.417	2.417	2.417	2.443	2.417	2.417	2.417	2.417	2.417	2.417	2.266	2.163	2.111	2.111	2.019	1.938	1.912	1.912	1.879	1.879	1.875	1.875	1.875	1.771	1.771	1.719	1.719	1.719	1.719	1.719	1.719
YLR254C	0.687	0.687	0.713	0.713	0.713	0.713	0.713	0.713	0.713	0.713	0.713	0.713	0.713	0.665	0.665	0.665	0.665	0.665	0.665	0.665	0.665	0.665	0.665	0.665	0.665	0.687	0.709	0.709	0.709	0.709	0.687	0.687	0.72	0.72	0.694	0.694	0.694	0.694	0.587	0.587	0.587	0.561	0.561	0.561	0.561	0.561	0.561	0.561	0.561
YBR046C	1.083	1.083	1.083	1.142	1.142	1.142	1.164	1.23	1.256	1.334	1.334	1.422	1.422	1.422	1.422	1.422	1.422	1.448	1.448	1.448	1.481	1.448	1.448	1.448	1.448	1.448	1.448	1.448	1.422	1.422	1.503	1.503	1.547	1.547	1.547	1.569	1.569	1.569	1.624	1.672	1.834	1.834	1.834	1.856	1.856	1.856	1.856	1.856	1.845
YGL112C	0.727	0.727	0.727	0.727	0.727	0.727	0.727	0.76	0.76	0.76	0.712	0.712	0.701	0.679	0.679	0.679	0.679	0.712	0.83	0.966	1.018	1.018	1.018	1.018	1.018	1.018	1.014	1.014	1.014	1.014	1.014	1.014	1.014	0.981	0.981	1.003	1.003	1.003	1.003	1.036	1.146	1.146	1.146	1.146	1.146	1.146	1.146	1.168	1.168
YGR267C	2.011	2.011	2.011	2.011	1.963	1.963	1.963	2.018	2.018	1.992	1.992	1.992	1.992	1.992	1.992	1.992	1.992	1.992	1.992	1.992	1.992	1.992	1.992	1.992	1.992	1.992	1.862	1.888	1.888	1.888	1.888	1.888	1.888	1.888	1.888	1.888	1.888	1.888	1.888	1.862	1.84	1.84	1.814	1.814	1.866	1.866	1.866	1.866	1.866
YHR167W	0.751	0.773	0.825	1.006	1.11	1.11	1.191	1.191	1.217	1.191	1.191	1.136	1.195	1.195	1.195	1.195	1.25	1.272	1.272	1.272	1.272	1.272	1.298	1.32	1.32	1.32	1.287	1.28	1.332	1.384	1.461	1.505	1.505	1.538	1.564	1.803	1.803	1.803	1.803	1.803	1.803	1.829	1.829	1.829	1.829	1.829	1.829	1.851	1.91
YPR198W	1.169	1.11	1.136	1.136	1.136	1.136	1.103	1.129	1.096	1.096	1.096	1.019	1.019	1.045	1.023	1.023	1.027	1.049	1.282	1.429	1.429	1.429	1.554	1.58	1.502	1.502	1.528	1.528	1.528	1.528	1.55	1.55	1.55	1.55	1.55	1.55	1.55	1.55	1.576	1.576	1.576	1.576	1.576	1.576	1.653	1.653	1.653	1.653	1.653
YHR063C	0.657	0.631	0.631	0.631	0.631	0.631	0.657	0.635	0.635	0.635	0.635	0.635	0.635	0.635	0.635	0.635	0.657	0.657	0.657	0.679	0.679	0.712	0.712	0.712	0.712	0.738	0.738	0.738	0.76	0.76	0.76	0.76	0.76	0.701	0.701	0.701	0.675	0.697	0.719	0.752	0.785	0.785	0.785	0.759	0.759	0.759	0.759	0.759	0.759
YLR368W	0.509	0.542	0.575	0.634	0.634	0.634	0.634	0.634	0.634	0.634	0.634	0.634	0.634	0.66	0.634	0.634	0.634	0.634	0.634	0.656	0.656	0.656	0.656	0.656	0.656	0.656	0.682	0.682	0.682	0.686	0.686	0.708	0.708	0.708	0.686	0.686	0.686	0.66	0.66	0.66	0.66	0.693	0.693	0.741	0.741	0.741	0.741	0.741	0.741
YGL126W	1.656	1.682	1.704	1.737	1.737	1.737	1.685	1.659	1.659	1.659	1.659	1.659	1.659	1.633	1.633	1.725	1.677	1.677	1.736	1.736	1.736	1.736	1.736	1.736	1.714	1.659	1.718	1.718	1.744	1.718	1.718	1.692	1.692	1.299	1.255	1.233	1.222	1.222	1.604	1.802	1.802	1.835	1.912	1.89	2.004	1.982	1.982	1.982	2.008
YLR028C	0.218	0.218	0.218	0.196	0.163	0.137	0.111	0.111	0.111	0.111	0.111	0.078	0.078	0.078	0.078	0.078	0.078	0.078	0.078	0.078	0.078	0.078	0.078	0.078	0.078	0.078	0.078	0.052	0.052	0.052	0.052	0.085	0.085	0.085	0.085	0.085	0.085	0.085	0.085	0.085	0.085	0.085	0.059	0.059	0.059	0.081	0.081	0.081	0.081
YER130C	0.273	0.273	0.273	0.247	0.247	0.247	0.247	0.225	0.247	0.247	0.247	0.247	0.247	0.14	0.114	0.114	0.114	0.092	0.092	0.092	0.092	0.092	0.092	0.114	0.114	0.114	0.114	0.114	0.114	0.114	0.114	0.114	0.114	0.114	0.114	0.114	0.195	0.195	0.195	0.195	0.195	0.195	0.195	0.309	0.309	0.368	0.368	0.368	0.368
YJR066W	1.877	1.877	1.877	1.903	1.903	1.903	1.958	1.958	1.958	1.958	1.958	1.991	1.991	1.991	1.991	1.991	2.013	2.013	2.013	2.013	2.013	2.013	2.013	2.013	2.013	2.013	2.013	2.013	2.013	2.013	2.013	1.987	1.987	1.987	1.987	2.009	2.009	2.009	2.009	2.031	2.031	2.009	2.009	2.009	2.009	1.957	1.957	1.924	1.924
YMR307W	0.435	0.435	0.435	0.435	0.435	0.435	0.402	0.428	0.428	0.428	0.428	0.428	0.38	0.347	0.347	0.347	0.347	0.347	0.347	0.347	0.347	0.347	0.347	0.347	0.347	0.347	0.347	0.325	0.31	0.277	0.277	0.277	0.277	0.277	0.277	0.277	0.277	0.277	0.277	0.277	0.251	0.251	0.251	0.251	0.251	0.199	0.199	0.199	0.199
YMR216C	0.328	0.328	0.302	0.276	0.276	0.254	0.232	0.232	0.232	0.232	0.232	0.232	0.232	0.232	0.232	0.232	0.199	0.199	0.199	0.199	0.199	0.199	0.199	0.199	0.199	0.199	0.199	0.199	0.199	0.173	0.147	0.147	0.147	0.088	0.088	0.088	0.088	0.088	0.088	0.088	0.088	0.033	0.033	0.033	0.033	0.033	0.033	0.033	0.033
YML030W	0.967	0.989	1.099	1.143	1.143	1.143	1.143	1.165	1.198	1.272	1.272	1.298	1.353	1.353	1.353	1.353	1.353	1.353	1.353	1.353	1.353	1.405	1.405	1.405	1.482	1.482	1.56	1.56	1.582	1.582	1.582	1.582	1.582	1.608	1.608	1.608	1.608	1.608	1.634	1.634	1.634	1.608	1.608	1.608	1.608	1.608	1.608	1.608	1.608
YPR110C	6.995	7.021	7.021	7.021	7.021	7.021	6.988	6.988	6.988	6.988	6.988	6.988	6.936	6.936	6.936	6.936	6.936	6.936	6.936	6.936	6.936	6.936	6.936	6.914	6.784	6.806	6.676	6.676	6.676	6.676	6.676	6.676	6.643	6.643	6.383	6.383	6.181	6.005	6.005	6.005	6.005	5.935	5.935	5.682	5.497	5.409	5.383	5.383	5.383
YGL136C	0	0	0	0	0	0	0	0	0	0	0	0	0	0	0	0	0	0	0	0	0	0	0	0	0	0	0	0	0	0	0	0	0	0	0	0	0	0	0	0	0	0	0	0	0	0	0	0	0
YJR076C	0.799	0.799	0.799	0.799	0.799	0.799	0.799	0.799	0.799	0.799	0.799	0.799	0.799	0.799	0.799	0.799	0.799	0.799	0.799	0.766	0.74	0.74	0.74	0.74	0.718	0.718	0.718	0.718	0.718	0.692	0.692	0.692	0.637	0.637	0.637	0.615	0.615	0.615	0.615	0.615	0.615	0.589	0.541	0.541	0.541	0.541	0.541	0.541	0.541
YBL020W	1.743	1.688	1.732	1.68	1.735	1.687	1.713	1.765	1.798	1.967	1.967	1.967	1.993	2.158	2.283	2.257	2.257	2.257	2.257	2.257	2.224	2.272	2.298	2.298	2.298	2.331	2.331	2.353	2.353	2.353	2.353	2.327	2.327	2.327	2.36	2.36	2.646	2.668	2.668	2.668	2.701	2.701	2.701	2.701	2.675	2.675	2.649	2.675	2.675
YKL193C	1.481	1.481	1.481	1.481	1.481	1.481	1.481	1.481	1.533	1.533	1.533	1.533	1.533	1.533	1.401	1.375	1.419	1.419	1.419	1.397	1.397	1.423	1.401	1.401	1.427	1.427	1.346	1.368	1.342	1.342	1.342	1.342	1.217	1.169	1.169	1.268	1.268	1.268	1.268	1.268	1.191	1.191	1.217	1.217	1.162	1.129	1.103	1.081	1.081
YDL226C	1.486	1.486	1.486	1.486	1.486	1.512	1.567	1.567	1.593	1.593	1.593	1.541	1.541	1.541	1.541	1.541	1.541	1.541	1.541	1.541	1.541	1.541	1.541	1.541	1.563	1.53	1.53	1.53	1.53	1.53	1.563	1.563	1.563	1.563	1.563	1.563	1.563	1.563	1.563	1.563	1.563	1.563	1.563	1.563	1.563	1.563	1.563	1.563	1.563
YFL025C	0.364	0.364	0.331	0.386	0.412	0.412	0.412	0.412	0.412	0.412	0.412	0.412	0.412	0.412	0.412	0.412	0.412	0.412	0.412	0.412	0.412	0.412	0.412	0.412	0.412	0.412	0.441	0.474	0.474	0.474	0.474	0.474	0.474	0.604	0.604	0.604	0.571	0.571	0.593	0.571	0.571	0.571	0.571	0.571	0.571	0.571	0.597	0.597	0.623
YLR002C	0.592	0.592	0.592	0.592	0.592	0.592	0.592	0.592	0.559	0.537	0.537	0.515	0.489	0.489	0.511	0.511	0.511	0.511	0.511	0.511	0.511	0.511	0.485	0.485	0.485	0.36	0.36	0.338	0.305	0.305	0.305	0.272	0.272	0.272	0.246	0.213	0.18	0.18	0.18	0.18	0.18	0.18	0.18	0.18	0.18	0.18	0.18	0.18	0.18
YMR233W	0.787	0.728	0.695	0.695	0.695	0.695	0.695	0.574	0.618	0.684	0.684	0.684	0.684	0.684	0.876	0.876	0.902	0.902	0.902	0.902	0.88	0.88	0.814	0.755	0.733	0.766	0.766	0.766	0.799	0.788	0.866	1.035	1.035	1.035	1.035	1.061	1.127	1.12	1.12	1.146	1.146	1.19	1.19	1.216	1.216	1.216	1.216	1.216	1.216
YGR057C	0.258	0.258	0.258	0.258	0.258	0.258	0.313	0.313	0.313	0.313	0.339	0.339	0.365	0.472	0.564	0.586	0.612	0.612	0.634	0.634	0.66	0.719	0.745	0.767	0.767	0.767	0.767	0.848	0.848	0.848	0.848	0.848	0.848	0.848	0.848	0.848	0.848	0.848	0.848	0.848	0.848	0.848	0.848	0.848	0.848	0.848	0.929	0.951	0.999
YLL023C	1.408	1.386	1.386	1.386	1.386	1.235	1.264	1.356	1.569	1.569	1.595	1.617	1.617	1.617	1.617	1.591	1.624	1.591	1.624	1.624	1.657	1.679	1.679	1.679	1.679	1.679	1.679	1.679	1.679	1.679	1.653	1.653	1.635	1.587	1.587	1.587	1.587	1.613	1.613	1.624	1.62	1.62	1.594	1.572	1.572	1.638	1.704	1.77	1.77
YBR272C	1.212	1.304	1.26	1.208	1.208	1.186	1.208	1.157	1.175	1.212	1.212	1.304	1.304	1.352	1.352	1.352	1.352	1.456	1.478	1.596	1.596	1.622	1.622	1.655	1.633	1.607	1.6	1.6	1.7	1.785	1.84	1.814	1.814	1.814	1.851	1.851	1.851	1.851	1.877	1.851	1.917	1.888	1.888	1.94	1.94	1.94	1.94	1.973	1.973
YOR324C	1.088	1.088	1.088	1.088	1.088	1.088	1.088	1.154	1.341	1.341	1.341	1.341	1.418	1.598	1.598	1.598	1.631	1.631	1.631	1.631	1.631	1.631	1.631	1.69	2.127	2.127	2.182	2.292	2.292	2.292	2.266	2.387	2.537	2.537	2.57	2.735	3.021	3.157	3.157	3.157	3.179	3.201	3.234	3.234	3.267	3.267	3.377	3.447	3.447
YNR029C	1.042	1.075	1.075	1.075	1.075	1.075	1.108	1.145	1.145	1.204	1.204	1.204	1.204	1.204	1.215	1.215	1.215	1.215	1.215	1.241	1.241	1.241	1.241	1.241	1.241	1.241	1.241	1.241	1.241	1.241	1.322	1.348	1.348	1.348	1.348	1.348	1.348	1.348	1.322	1.245	1.245	1.245	1.245	1.245	1.271	1.271	1.271	1.271	1.271
YIR038C	2.575	2.575	2.134	2.089	2.022	1.996	2.04	2.04	2.095	2.147	2.173	2.295	2.295	2.295	2.273	2.332	2.276	2.46	2.46	2.456	2.456	2.456	2.485	2.381	2.355	2.182	2.186	2.164	2.19	2.242	2.372	2.372	2.339	2.365	2.365	2.365	2.365	2.391	2.347	2.347	2.501	2.56	2.582	2.582	2.582	2.604	2.604	2.626	2.626
YPL170W	3.274	3.274	3.348	3.407	3.477	3.451	3.484	3.484	3.517	3.543	3.602	3.628	3.676	3.78	3.78	3.754	3.776	3.828	3.828	3.85	3.876	3.876	3.876	3.876	3.876	3.876	3.876	3.876	3.876	3.876	3.876	3.876	3.876	3.85	3.817	3.795	3.795	3.795	3.795	3.795	3.795	3.795	3.795	3.795	3.795	3.795	3.663	3.63	3.63
YJL093C	8.649	8.649	8.495	8.44	8.44	8.308	8.282	8.282	8.234	8.179	8.179	8.124	8.124	7.94	7.907	7.881	7.881	7.859	7.859	7.859	7.789	7.789	7.763	7.365	7.199	7.1	7.074	6.62	6.62	6.134	5.936	5.936	5.936	5.936	5.903	5.903	5.877	5.877	5.796	5.77	5.715	3.825	3.425	3.3	3.278	3.278	3.223	3.223	3.197
YJL078C	0.085	0.085	0.085	0.085	0.085	0.085	0.085	0.085	0.085	0.085	0.085	0.085	0.085	0.085	0.085	0.085	0.059	0.059	0.085	0.085	0.085	0.085	0.085	0.085	0.085	0.085	0.085	0.107	0.107	0.129	0.129	0.129	0.129	0.129	0.129	0.129	0.129	0.129	0.129	0.129	0.096	0.096	0.096	0.07	0.07	0.07	0.092	0.092	0.092
YBR160W	0.374	0.352	0.385	0.455	0.477	0.477	0.477	0.477	0.477	0.477	0.433	0.433	0.466	0.499	0.551	0.577	0.871	0.871	0.923	0.923	0.923	0.967	0.967	0.967	1.019	1.045	1.045	1.045	1.097	1.097	1.097	1.097	1.097	1.097	1.097	1.097	1.097	1.097	1.097	1.097	1.097	1.097	1.075	1.053	1.079	1.079	1.101	1.101	1.101
YKL213C	1.475	1.534	1.578	1.545	1.545	1.545	1.545	1.545	1.545	1.545	1.545	1.545	1.523	1.501	1.501	1.501	1.501	1.501	1.501	1.553	1.553	1.527	1.494	1.494	1.494	1.468	1.468	1.435	1.435	1.435	1.435	1.435	1.435	1.461	1.461	1.461	1.461	1.461	1.461	1.461	1.461	1.483	1.483	1.483	1.505	1.483	1.483	1.483	1.483
YNL305C	5.496	5.496	5.441	5.375	5.375	5.349	5.283	5.228	5.28	5.276	5.276	5.276	5.276	5.276	5.25	5.25	5.25	5.198	5.198	5.068	5.068	5.068	5.042	5.042	5.042	4.983	4.983	4.957	4.935	4.909	4.887	4.887	4.887	4.887	4.777	4.439	4.439	4.309	4.309	4.287	4.184	4.184	4.184	4.162	4.162	3.306	3.034	3.034	2.975
YOR205C	1.217	1.239	1.239	1.239	1.239	1.239	1.239	1.18	1.18	1.158	1.206	1.397	1.544	1.544	1.544	1.544	1.544	1.592	1.592	1.592	1.592	1.592	1.592	1.651	1.651	1.651	1.677	1.729	1.729	1.729	1.729	1.729	1.729	1.729	1.781	1.781	1.781	1.803	1.829	1.829	1.829	1.829	1.829	1.829	1.829	1.829	1.855	1.877	1.925
YML064C	0	0	0	0	0	0	0	0	0	0	0	0	0	0	0	0	0	0	0	0	0	0	0	0	0	0	0	0	0	0	0	0	0	0	0	0	0	0	0	0	0	0	0	0	0	0	0	0	0
YGR255C	0.07	0.07	0.07	0.092	0.092	0.092	0.092	0.092	0.092	0.092	0.092	0.092	0.092	0.092	0.092	0.092	0.092	0.092	0.092	0.092	0.092	0.092	0.092	0.092	0.092	0.092	0.092	0.092	0.092	0.092	0.092	0.092	0.092	0.092	0.092	0.092	0.092	0.092	0.066	0.066	0.066	0.066	0.066	0.066	0.066	0.066	0.066	0.066	0.066
YMR146C	0.338	0.338	0.338	0.338	0.338	0.36	0.36	0.36	0.36	0.36	0.36	0.36	0.36	0.36	0.36	0.338	0.338	0.338	0.338	0.338	0.338	0.338	0.338	0.338	0.393	0.437	0.481	0.705	0.705	0.705	0.705	0.705	0.804	0.804	0.804	0.804	0.804	0.804	0.826	0.826	0.826	0.852	0.922	0.922	0.948	0.948	0.948	0.948	0.948
YNL113W	5.587	5.587	5.587	5.561	5.509	5.509	5.561	5.561	5.528	5.528	5.528	5.528	5.528	5.528	5.528	5.506	5.532	5.532	5.532	5.506	5.48	5.252	5.197	5.171	5.02	4.899	4.744	4.744	4.744	4.678	4.59	4.542	4.542	4.542	4.542	4.45	4.131	3.896	3.848	3.815	3.815	3.767	3.712	3.712	3.712	3.686	3.653	3.631	3.609
YKR094C	0.924	0.924	0.924	0.924	0.898	0.872	0.872	0.872	0.898	0.898	0.898	0.898	0.854	0.854	0.854	0.854	0.854	0.854	0.854	0.876	0.876	0.85	0.85	0.902	0.902	0.814	0.895	0.965	1.057	1.057	1.057	1.09	1.131	1.131	1.216	1.282	1.26	1.26	1.26	1.26	1.205	1.205	1.205	1.205	1.205	1.205	1.205	1.205	1.205
YPR137W	2.733	2.707	2.677	2.54	2.462	2.462	2.484	2.462	2.436	2.414	2.311	2.256	2.208	2.156	2.156	2.13	2.13	2.13	2.13	2.13	2.13	2.156	2.156	2.204	2.204	2.204	2.204	1.562	1.595	1.488	1.521	1.488	1.488	1.488	1.488	1.488	1.186	1.098	1.109	1.168	1.168	1.142	1.179	1.153	1.153	1.094	1.157	1.415	1.415
YGR221C	0.383	0.383	0.383	0.383	0.383	0.405	0.405	0.405	0.427	0.427	0.427	0.427	0.427	0.427	0.427	0.427	0.427	0.427	0.427	0.427	0.427	0.427	0.427	0.394	0.394	0.416	0.416	0.416	0.416	0.449	0.449	0.449	0.449	0.449	0.449	0.449	0.449	0.449	0.449	0.449	0.449	0.449	0.449	0.449	0.449	0.449	0.449	0.449	0.449
YDR087C	1.329	1.329	1.329	1.329	1.447	1.469	1.502	1.502	1.502	1.502	1.502	1.528	1.528	1.66	1.715	1.715	1.737	1.77	1.77	1.77	1.77	1.77	1.77	1.77	1.77	1.77	1.77	1.744	1.77	1.792	1.792	1.792	1.818	1.818	1.818	1.818	1.818	1.818	1.818	1.818	1.844	1.818	1.818	1.792	1.792	1.792	1.818	1.818	1.785
YNL189W	0.621	0.621	0.621	0.621	0.621	0.621	0.621	0.621	0.621	0.621	0.621	0.621	0.621	0.621	0.621	0.621	0.621	0.621	0.588	0.588	0.588	0.588	0.588	0.588	0.588	0.588	0.588	0.588	0.588	0.588	0.588	0.588	0.588	0.588	0.588	0.588	0.588	0.555	0.555	0.555	0.555	0.555	0.555	0.555	0.555	0.555	0.555	0.522	0.364
YMR312W	0.376	0.376	0.376	0.376	0.376	0.376	0.354	0.354	0.354	0.276	0.276	0.276	0.276	0.276	0.276	0.254	0.147	0.121	0.077	0.077	0.077	0.077	0.077	0.077	0.077	0.077	0.077	0.077	0.077	0.077	0.077	0.077	0.077	0.044	0.044	0.022	0.022	0.022	0.022	0.022	0.022	0.048	0.048	0.048	0.048	0.048	0.048	0.048	0.048
YHR102W	3.948	4.437	4.437	4.463	4.463	4.489	4.537	4.57	4.57	4.596	4.596	4.648	4.648	4.67	4.751	4.751	4.891	5.174	5.561	5.561	5.587	5.646	5.679	5.705	5.705	5.746	5.757	5.757	5.834	5.867	6.032	6.146	6.146	6.249	6.396	6.422	6.422	6.422	6.422	6.448	6.474	6.533	6.603	6.603	6.603	6.625	6.651	6.733	6.681
YEL066W	4.913	4.913	4.935	4.957	4.957	4.957	4.909	4.876	4.902	4.88	4.825	4.722	4.726	4.752	4.752	4.804	4.804	4.804	4.804	4.804	4.745	4.745	4.771	4.771	4.694	4.538	4.538	3.833	3.623	3.461	3.406	3.406	3.406	3.226	3.056	2.53	2.504	2.504	2.198	2.036	2.01	2.01	2.01	1.984	1.855	1.796	1.744	1.678	1.565
YKR090W	1.53	1.556	1.578	1.659	1.692	1.78	1.883	2.108	2.186	2.208	2.322	2.322	2.429	2.429	2.429	2.429	2.407	2.407	2.451	2.536	2.831	2.831	2.831	2.831	2.831	2.857	2.857	2.857	2.89	2.934	2.934	2.934	2.934	2.934	2.934	2.986	3.012	2.96	2.96	2.971	2.971	2.938	2.982	3.008	3.008	3.008	3.034	3.104	3.174
YAL051W	1.097	1.097	1.097	1.097	1.097	1.119	1.119	1.119	1.093	1.093	1.093	1.093	1.093	1.06	1.06	1.06	1.034	1.034	1.034	1.034	1.034	1.008	0.953	0.953	0.953	0.953	0.953	0.868	0.868	0.868	0.868	0.82	0.82	0.82	0.82	0.82	0.82	0.82	0.82	0.82	0.82	0.82	0.82	0.798	0.798	0.765	0.739	0.739	0.717
YKL150W	1.909	1.935	1.935	1.909	1.935	1.957	1.957	2.183	2.183	2.216	2.242	2.334	2.334	2.334	2.334	2.334	2.36	2.36	2.393	2.338	2.397	2.397	2.397	2.423	2.423	2.478	2.456	2.456	2.456	2.456	2.456	2.456	2.456	2.456	2.456	2.456	2.456	2.456	2.456	2.456	2.456	2.456	2.456	2.456	2.456	2.456	2.456	2.43	2.43
YLR136C	2.814	2.84	2.84	2.866	2.844	2.844	2.844	2.844	2.877	2.877	2.903	2.903	2.903	2.844	2.756	2.778	2.804	2.937	3.221	3.328	3.328	3.394	3.394	3.453	3.427	3.401	3.375	3.382	3.382	3.382	3.356	3.33	3.278	3.278	3.212	3.238	3.323	3.297	3.345	3.345	3.319	3.367	3.389	3.389	3.493	3.493	3.518	3.562	3.61
YKL020C	3.459	3.485	3.485	3.485	3.485	3.485	3.485	3.485	3.507	3.507	3.533	3.533	3.533	3.511	3.511	3.456	3.456	3.456	3.43	3.364	3.364	3.364	3.364	3.338	3.338	3.338	3.338	3.338	3.338	3.224	3.224	3.066	3	3	2.736	2.446	2.247	2.111	2.059	1.993	2.004	2.004	2.122	2.122	2.199	2.199	2.199	2.173	2.092
YCL032W	1.025	1.106	1.073	1.128	1.128	1.18	1.257	1.257	1.257	1.257	1.257	1.257	1.257	1.382	1.327	1.386	1.412	1.416	1.383	1.328	1.434	1.434	1.434	1.456	1.449	1.482	1.497	1.53	1.53	1.589	1.648	1.619	1.763	1.833	2.2	2.2	2.226	2.226	2.226	2.252	2.304	2.304	2.363	2.374	2.426	2.426	2.426	2.393	2.514
YBR187W	1.74	1.707	1.685	1.685	1.626	1.652	1.7	1.674	1.696	1.696	1.696	1.696	1.696	1.722	1.722	1.722	1.696	1.644	1.625	1.625	1.625	1.625	1.592	1.592	1.592	1.57	1.57	1.57	1.592	1.592	1.488	1.488	1.283	1.283	1.25	1.25	1.25	1.298	1.43	1.43	1.274	1.274	1.274	1.296	1.211	1.167	1.119	1.093	1.06
YDR266C	1.242	1.242	1.242	1.242	1.242	1.242	1.242	1.242	1.194	1.242	1.268	1.268	1.301	1.327	1.327	1.349	1.349	1.349	1.437	1.437	1.459	1.485	1.485	1.485	1.485	1.463	1.567	1.6	1.622	1.622	1.622	1.648	1.626	1.626	1.626	1.626	1.626	1.626	1.626	1.626	1.626	1.626	1.626	1.626	1.626	1.626	1.652	1.652	1.652
YDR057W	1.216	1.238	1.352	1.352	1.352	1.352	1.482	1.482	1.482	1.482	1.46	1.46	1.46	1.482	1.482	1.482	1.449	1.449	1.449	1.482	1.526	1.526	1.526	1.5	1.5	1.5	1.5	1.526	1.526	1.526	1.526	1.526	1.5	1.5	1.5	1.5	1.5	1.522	1.522	1.522	1.522	1.522	1.522	1.522	1.467	1.493	1.471	1.449	1.574
YIL085C	1.167	1.141	1.163	1.189	1.211	1.211	1.185	1.185	1.24	1.214	1.214	1.214	1.214	1.214	1.214	1.247	1.313	1.313	1.291	1.239	1.239	1.217	1.217	1.221	1.221	1.188	1.188	1.166	1.166	1.122	1.155	1.133	1.133	1.133	1.166	1.144	1.144	1.144	1.17	1.196	1.196	1.196	1.196	1.152	1.101	1.123	1.149	1.237	1.237
YER031C	1.464	1.464	1.438	1.438	1.464	1.464	1.519	1.519	1.545	1.545	1.545	1.545	1.545	1.545	1.545	1.545	1.545	1.545	1.545	1.545	1.523	1.549	1.571	1.571	1.649	1.649	1.671	1.697	1.697	1.697	1.697	1.697	1.697	1.664	1.664	1.539	1.495	1.495	1.495	1.473	1.473	1.447	1.469	1.469	1.469	1.469	1.469	1.469	1.469
YKL075C	0.91	0.91	0.91	0.91	0.91	0.976	0.976	1.075	1.075	1.075	1.101	1.123	1.167	1.167	1.167	1.193	1.193	1.193	1.193	1.193	1.193	1.193	1.193	1.193	1.193	1.193	1.193	1.193	1.193	1.193	1.167	1.167	1.167	1.167	1.145	1.145	1.145	1.145	1.145	1.145	1.145	1.204	1.204	1.204	1.204	1.204	1.204	1.204	1.23
YNL161W	0.328	0.328	0.328	0.328	0.328	0.328	0.328	0.328	0.328	0.328	0.328	0.328	0.354	0.354	0.354	0.354	0.354	0.354	0.354	0.354	0.354	0.387	0.387	0.387	0.413	0.413	0.387	0.387	0.409	0.409	0.409	0.409	0.409	0.409	0.409	0.409	0.409	0.387	0.387	0.387	0.387	0.387	0.387	0.387	0.387	0.387	0.387	0.387	0.387
YHR147C	0.876	0.876	0.876	0.876	0.935	0.935	0.935	0.935	0.935	0.935	0.935	0.961	0.987	0.987	1.013	1.057	1.09	1.09	1.171	1.171	1.171	1.171	1.171	1.171	1.197	1.197	1.197	1.197	1.23	1.23	1.23	1.23	1.23	1.23	1.23	1.23	1.23	1.23	1.23	1.23	1.23	1.252	1.274	1.274	1.274	1.274	1.3	1.3	1.3
YPL266W	1.339	1.339	1.339	1.339	1.339	1.339	1.339	1.365	1.365	1.387	1.387	1.387	1.387	1.387	1.387	1.387	1.387	1.387	1.387	1.387	1.387	1.42	1.446	1.468	1.468	1.468	1.512	1.512	1.486	1.486	1.508	1.508	1.508	1.508	1.508	1.541	1.508	1.508	1.508	1.486	1.486	1.508	1.508	1.534	1.534	1.534	1.534	1.534	1.534
YER007W	0.34	0.34	0.34	0.34	0.34	0.314	0.285	0.303	0.303	0.303	0.303	0.303	0.329	0.362	0.388	0.44	0.44	0.466	0.488	0.488	0.488	0.488	0.488	0.488	0.488	0.488	0.488	0.488	0.488	0.488	0.488	0.488	0.488	0.466	0.466	0.466	0.466	0.466	0.466	0.466	0.466	0.492	0.558	0.58	0.58	0.58	0.58	0.554	0.554
YPL146C	0.46	0.46	0.46	0.46	0.46	0.46	0.46	0.46	0.46	0.46	0.46	0.46	0.46	0.427	0.427	0.405	0.405	0.405	0.405	0.405	0.405	0.405	0.405	0.405	0.405	0.405	0.405	0.405	0.405	0.405	0.405	0.405	0.405	0.405	0.405	0.405	0.405	0.405	0.405	0.405	0.405	0.405	0.405	0.405	0.405	0.405	0.405	0.405	0.405
YLR354C	0.236	0.236	0.236	0.236	0.236	0.236	0.236	0.236	0.236	0.236	0.236	0.236	0.236	0.236	0.236	0.236	0.236	0.236	0.236	0.236	0.236	0.236	0.258	0.232	0.232	0.232	0.232	0.232	0.232	0.21	0.21	0.21	0.21	0.21	0.21	0.21	0.184	0.184	0.184	0.184	0.217	0.217	0.217	0.217	0.217	0.217	0.217	0.217	0.217
YJL121C	0.066	0.066	0.066	0.092	0.092	0.092	0.092	0.092	0.092	0.092	0.092	0.092	0.092	0.092	0.17	0.218	0.218	0.218	0.218	0.218	0.218	0.218	0.218	0.218	0.218	0.244	0.244	0.244	0.244	0.244	0.244	0.244	0.244	0.244	0.244	0.244	0.244	0.244	0.244	0.244	0.244	0.244	0.244	0.244	0.244	0.27	0.296	0.568	0.59
YGL245W	0.681	0.681	0.681	0.681	0.681	0.648	0.648	0.674	0.674	0.674	0.674	0.674	0.674	0.674	0.674	0.674	0.674	0.674	0.641	0.667	0.667	0.667	0.667	0.667	0.667	0.748	0.77	0.866	0.866	0.84	0.84	0.862	0.884	0.884	0.965	0.965	0.965	0.987	0.987	0.987	0.987	0.987	0.987	1.009	1.009	1.009	1.009	1.009	1.009
YHR043C	2.901	2.765	2.643	2.661	2.661	2.661	2.613	2.591	2.591	2.591	2.613	2.591	2.569	2.536	2.536	2.51	2.51	2.506	2.506	2.506	2.506	2.506	2.48	2.454	2.454	2.48	2.48	2.381	2.348	2.296	2.296	2.296	2.274	2.252	2.226	2.204	2.123	1.964	1.905	1.883	1.883	1.864	1.864	1.89	1.835	1.776	1.754	1.754	1.743
YOL124C	0.195	0.195	0.195	0.195	0.195	0.195	0.195	0.195	0.195	0.195	0.195	0.195	0.195	0.195	0.195	0.261	0.294	0.294	0.294	0.294	0.294	0.294	0.294	0.397	0.452	0.452	0.452	0.452	0.452	0.474	0.474	0.474	0.474	0.474	0.474	0.474	0.496	0.496	0.496	0.518	0.518	0.518	0.54	0.54	0.54	0.54	0.514	0.514	0.547
YPR098C	0.895	0.928	0.928	0.928	0.928	0.928	0.928	0.873	0.869	0.869	0.869	0.869	0.869	0.869	0.869	0.836	0.88	0.854	0.854	0.854	0.854	0.854	0.854	0.876	0.85	0.883	0.883	0.883	0.853	0.945	1.022	1.022	1.022	1.022	1.022	1.022	1.044	1.044	1.044	1.044	1.044	1.044	1.07	1.07	1.096	1.096	1.044	1.066	1.066
YPR181C	7.103	7.103	7.155	7.155	7.155	7.155	7.155	7.181	7.159	7.133	7.107	7.107	7.081	7.081	7.003	7.003	7.003	6.981	6.981	6.915	6.863	6.815	6.771	6.745	6.719	6.719	6.719	6.719	6.719	6.719	6.693	6.693	6.693	6.537	6.537	6.537	6.485	6.452	6.14	6.048	5.996	5.996	5.48	5.428	5.362	5.284	5.229	5.177	5.177
YKL002W	0.58	0.694	0.694	0.72	0.742	0.823	0.893	0.926	0.926	0.926	0.926	0.926	1.004	1.004	0.982	0.982	1.015	1.015	1.015	1.015	1.015	1.015	1.015	1.015	1.015	1.015	1.048	1.048	1.048	1.048	1.026	1.059	1.059	1.059	1.059	1.059	1.059	1.059	1.059	1.059	1.059	1.059	1.033	1.033	1.033	1.059	1.136	1.224	1.224
YCL008C	0.707	0.707	0.707	0.674	0.674	0.674	0.674	0.674	0.674	0.696	0.67	0.648	0.648	0.681	0.707	0.766	0.766	0.766	0.766	0.788	0.788	0.788	0.755	0.755	0.755	0.755	0.755	0.755	0.755	0.755	0.788	0.788	0.788	0.843	0.843	0.843	0.902	0.902	0.924	0.924	0.924	0.924	0.968	0.968	0.968	1.001	1.001	1.001	1.001
YIL049W	0.313	0.313	0.335	0.416	0.53	0.53	0.53	0.53	0.53	0.53	0.508	0.486	0.486	0.512	0.538	0.538	0.538	0.538	0.703	0.736	0.769	0.769	0.769	0.769	0.769	0.791	0.791	0.887	0.887	0.887	0.887	0.887	0.887	0.887	0.913	0.913	0.935	0.935	0.968	0.968	0.942	0.942	0.909	0.909	0.909	0.887	0.913	0.946	1.023
YDR486C	1.081	1.081	1.133	1.133	1.1	1.1	1.1	1.1	1.1	1.1	1.1	1.048	1.022	1.026	1.03	1.189	1.178	1.237	1.263	1.289	1.289	1.289	1.289	1.315	1.315	1.311	1.311	1.311	1.311	1.389	1.415	1.415	1.415	1.382	1.382	1.382	1.404	1.404	1.404	1.404	1.437	1.437	1.463	1.489	1.515	1.574	1.574	1.648	1.648
YEL050C	0.375	0.375	0.342	0.309	0.309	0.309	0.309	0.309	0.309	0.309	0.309	0.309	0.309	0.309	0.309	0.342	0.342	0.397	0.397	0.397	0.397	0.397	0.397	0.397	0.371	0.371	0.371	0.371	0.371	0.371	0.371	0.371	0.371	0.371	0.371	0.371	0.404	0.404	0.404	0.378	0.378	0.4	0.4	0.4	0.4	0.433	0.433	0.433	0.433
YOR130C	0.482	0.504	0.64	0.64	0.64	0.64	0.64	0.64	0.64	0.64	0.64	0.64	0.64	0.64	0.64	0.64	0.64	0.64	0.64	0.64	0.64	0.64	0.64	0.64	0.688	0.688	0.688	0.688	0.688	0.688	0.688	0.688	0.74	0.74	0.74	0.74	0.74	0.74	0.795	0.817	0.891	0.891	0.924	0.924	0.924	0.924	0.924	0.924	0.924
YDR179W-A	1.389	1.389	1.389	1.389	1.29	1.29	1.29	1.316	1.316	1.316	1.29	1.29	0.966	0.911	0.778	0.752	0.752	0.752	0.752	0.752	0.844	0.877	0.925	0.951	0.951	0.973	0.94	0.94	0.94	0.966	0.966	0.966	0.944	0.896	0.896	0.922	0.981	1.007	1.162	1.269	1.269	1.269	1.295	1.295	1.262	1.236	1.181	1.181	1.214
YAL032C	0.454	0.454	0.476	0.476	0.476	0.509	0.542	0.542	0.601	0.601	0.601	0.601	0.601	0.601	0.601	0.601	0.601	0.601	0.601	0.601	0.601	0.612	0.638	0.748	0.748	0.748	0.748	0.748	0.748	0.748	0.748	0.748	0.84	0.961	1.049	1.137	1.163	1.163	1.163	1.163	1.163	1.163	1.163	1.163	1.163	1.163	1.189	1.189	1.222
YPL013C	0.814	0.814	0.814	0.814	0.814	0.814	0.814	0.814	0.836	0.836	0.836	0.836	0.836	0.836	0.836	0.858	0.858	0.858	0.858	0.858	0.858	0.88	0.902	0.902	0.902	0.902	0.902	0.902	0.876	0.876	0.876	0.876	0.854	0.854	0.854	0.854	0.887	0.887	0.887	0.887	0.887	0.887	0.887	0.887	0.887	0.887	0.887	0.92	0.946
YBR109C	4.218	4.218	4.218	4.218	4.251	4.299	4.299	4.299	4.299	4.299	4.299	4.299	4.299	4.299	4.299	4.299	4.299	4.299	4.325	4.325	4.325	4.325	4.325	4.325	4.325	4.325	4.325	4.303	4.303	4.303	4.303	4.303	4.303	4.303	4.303	4.303	4.303	4.237	4.182	4.149	4.149	4.105	4.127	4.105	4.083	4.083	4.083	4.031	4.031
YCR037C	0.265	0.265	0.265	0.265	0.265	0.265	0.265	0.265	0.265	0.265	0.265	0.265	0.232	0.232	0.232	0.232	0.232	0.21	0.21	0.21	0.188	0.188	0.188	0.166	0.166	0.166	0.166	0.166	0.166	0.166	0.166	0.166	0.166	0.166	0.166	0.192	0.192	0.192	0.192	0.192	0.218	0.218	0.218	0.218	0.251	0.251	0.251	0.284	0.284
YBR246W	0.482	0.504	0.589	0.589	0.589	0.567	0.567	0.567	0.6	0.6	0.692	0.802	0.802	0.857	0.864	0.864	0.912	0.967	1.022	1.044	1.044	1.044	1.044	1.044	1.044	1.018	1.018	1.018	1.018	1.018	1.04	1.018	1.051	1.084	1.084	1.084	1.084	1.084	1.084	1.084	1.084	1.084	1.139	1.183	1.183	1.183	1.183	1.183	1.183
YLR276C	0.573	0.643	0.643	0.643	0.643	0.643	0.643	0.643	0.676	0.676	0.676	0.676	0.676	0.676	0.709	0.709	0.709	0.709	0.735	0.735	0.735	0.735	0.735	0.713	0.713	0.713	0.713	0.713	0.713	0.713	0.713	0.713	0.713	0.713	0.713	0.713	0.713	0.713	0.713	0.713	0.713	0.691	0.691	0.691	0.691	0.691	0.691	0.691	0.691
YKL063C	1.42	1.42	1.42	1.42	1.42	1.42	1.42	1.398	1.398	1.398	1.372	1.372	1.391	1.391	1.391	1.391	1.45	1.45	1.476	1.45	1.45	1.417	1.417	1.417	1.443	1.443	1.41	1.362	1.226	1.237	1.263	1.329	1.329	1.329	1.329	1.329	1.329	1.377	1.377	1.377	1.377	1.377	1.322	1.322	1.355	1.333	1.333	1.333	1.366
YLL032C	1.396	1.396	1.396	1.396	1.396	1.396	1.396	1.396	1.474	1.5	1.57	1.57	1.596	1.596	1.596	1.622	1.622	1.622	1.622	1.622	1.622	1.622	1.622	1.6	1.6	1.6	1.6	1.6	1.6	1.626	1.626	1.626	1.626	1.626	1.633	1.633	1.607	1.607	1.607	1.607	1.607	1.607	1.607	1.585	1.611	1.611	1.611	1.567	1.501
YIL111W	1.919	1.967	1.982	2.063	2.063	2.063	2.063	2.063	2.063	2.063	2.063	2.063	2.063	2.063	2.063	2.063	2.063	2.063	2.063	2.063	2.063	2.096	2.096	2.096	2.096	2.096	2.122	2.111	2.089	2.089	2.037	2.037	2.037	2.037	2.037	2.037	2.037	2.037	2.037	2.026	2.026	2.026	2.026	2.004	2.004	2.004	1.956	1.956	1.904
YGR268C	0.048	0.048	0.048	0.048	0.048	0.048	0.048	0.048	0.048	0.048	0.048	0.048	0.048	0.026	0.026	0.026	0.026	0.026	0.026	0.026	0.026	0.026	0.026	0.026	0.026	0.026	0.026	0.026	0.026	0.026	0.026	0.026	0.026	0.026	0	0	0	0	0	0	0	0	0	0	0	0	0.022	0.022	0.022
YIR002C	1.85	2.606	3.006	3.171	3.171	3.171	3.278	3.499	3.624	3.679	3.932	3.932	3.932	3.932	3.932	4.127	4.153	4.197	4.428	4.362	4.362	4.362	4.395	4.505	4.564	4.564	4.597	4.608	4.608	4.608	4.74	4.74	4.894	4.894	4.942	4.942	4.942	4.942	4.942	4.942	4.975	5.209	5.29	5.368	5.394	5.42	5.446	5.446	5.446
YMR120C	2.945	2.945	2.945	2.945	2.945	2.923	2.927	2.905	2.983	3.009	3.009	3.009	3.009	3.035	3.035	3.035	3.028	3.039	3.039	3.065	3.065	3.091	3.091	3.091	3.058	3.058	3.058	3.058	3.058	3.084	3.051	3.051	3.073	3.073	3.073	3.073	3.073	3.073	3.073	3.073	3.073	2.974	2.941	2.893	2.827	2.823	2.823	2.823	2.823
YKL064W	4.352	4.352	4.352	4.385	4.385	4.385	4.385	4.385	4.359	4.3	4.23	4.23	4.23	4.23	4.175	4.149	4.127	4.127	4.127	4.127	4.127	4.127	4.127	4.127	4.049	4.023	4.023	3.997	3.997	3.828	3.769	3.743	3.717	3.691	3.691	3.691	3.691	3.466	3.418	3.333	3.333	3.307	3.285	2.877	2.803	2.556	2.556	2.556	2.556
YBR199W	1.738	1.738	1.738	1.738	1.738	1.738	1.738	1.738	1.738	1.738	1.686	1.686	1.66	1.66	1.66	1.66	1.66	1.66	1.608	1.608	1.582	1.582	1.582	1.582	1.582	1.556	1.556	1.556	1.556	1.556	1.556	1.556	1.556	1.556	1.582	1.582	1.56	1.56	1.56	1.56	1.56	1.516	1.49	1.49	1.49	1.49	1.49	1.49	1.431
YJR113C	0.147	0.147	0.147	0.147	0.147	0.147	0.125	0.125	0.184	0.184	0.184	0.184	0.184	0.184	0.184	0.327	0.327	0.327	0.327	0.327	0.349	0.419	0.419	0.474	0.474	0.474	0.474	0.474	0.474	0.474	0.6	0.6	0.655	0.688	0.688	0.688	0.688	0.688	0.688	0.901	1.092	1.114	1.14	1.14	1.14	1.14	1.14	1.14	1.166
YNL159C	1.319	1.319	1.293	1.271	1.271	1.352	1.378	1.378	1.378	1.411	1.411	1.437	1.463	1.463	1.463	1.389	1.444	1.61	1.61	1.61	1.736	1.736	1.736	1.736	1.736	1.769	1.747	1.928	1.895	1.917	1.917	1.917	1.917	1.917	1.917	1.917	1.917	1.917	1.917	1.917	1.917	1.95	1.972	1.972	1.946	1.946	1.979	1.979	1.979
YDR382W	0.571	0.571	0.619	0.619	0.645	0.645	0.645	0.645	0.645	0.645	0.645	0.645	0.645	0.645	0.645	0.645	0.645	0.645	0.645	0.645	0.645	0.671	0.671	0.671	0.671	0.671	0.671	0.671	0.671	0.671	0.671	0.671	0.671	0.671	0.671	0.649	0.649	0.649	0.649	0.627	0.561	0.561	0.561	0.561	0.517	0.495	0.495	0.495	0.495
YDR056C	1.367	1.367	1.477	1.477	1.451	1.473	1.55	1.55	1.55	1.55	1.55	1.55	1.55	1.55	1.55	1.55	1.55	1.576	1.734	1.756	1.87	1.87	2.048	2.048	2.048	2.081	2.081	2.107	2.162	2.188	2.214	2.214	2.214	2.214	2.214	2.214	2.214	2.214	2.214	2.214	2.214	2.214	2.159	2.159	2.159	2.159	2.159	2.159	2.159
YNL234W	0.57	0.57	0.471	0.471	0.482	0.482	0.482	0.482	0.482	0.456	0.434	0.434	0.368	0.254	0.202	0.202	0.202	0.18	0.18	0.246	0.272	0.342	0.342	0.342	0.342	0.364	0.364	0.364	0.364	0.364	0.353	0.452	0.577	0.577	0.577	0.577	0.599	0.544	0.566	0.621	0.621	0.621	0.753	0.753	0.753	0.753	0.775	0.775	0.775
YOR279C	1.785	1.785	1.785	1.785	1.811	1.756	1.796	1.796	1.818	1.884	1.862	1.862	1.862	1.825	1.836	1.891	1.814	1.847	1.821	1.906	1.792	1.844	1.936	1.936	1.936	1.936	1.936	1.962	1.819	1.786	1.819	2.007	2.029	2.029	2.029	2.029	2.029	2.029	2.014	2.073	2.073	2.073	2.073	2.073	2.095	2.154	2.154	2.154	2.128
YJL172W	2.648	2.648	2.674	2.674	2.674	2.674	2.674	2.7	2.7	2.726	2.715	2.737	2.792	2.792	2.792	2.814	2.792	2.807	3.065	3.572	4.053	4.053	4.157	4.157	4.131	4.131	4.216	4.282	4.282	4.36	4.36	4.36	4.36	4.415	4.415	4.507	4.559	4.662	4.695	4.695	4.695	4.728	4.761	4.875	4.875	4.875	4.875	4.875	4.853
YLR060W	4.989	5.015	4.989	5.015	5.041	5.041	5.041	4.989	4.989	4.989	4.989	4.989	4.989	4.989	4.989	4.989	4.989	4.885	4.885	4.885	4.885	4.885	4.885	4.859	4.859	4.826	4.793	4.793	4.793	4.745	4.745	4.571	4.571	4.538	4.538	4.382	4.382	4.382	4.382	4.36	4.228	4.195	4.195	4.169	3.993	3.993	3.993	3.967	3.967
YLR065C	0.225	0.28	0.42	0.42	0.42	0.42	0.42	0.42	0.42	0.42	0.42	0.42	0.42	0.42	0.42	0.442	0.574	0.64	0.75	0.75	0.75	0.772	0.772	0.798	0.875	0.919	0.996	0.996	0.996	0.996	0.996	1.018	1.018	1.018	1.018	1.018	1.018	1.018	1.044	1.044	1.07	1.07	1.07	1.07	1.103	1.103	1.103	1.103	1.103
YBR189W	1.893	1.926	1.952	1.97	1.837	1.804	1.936	1.91	1.884	1.884	1.884	1.917	1.884	1.936	1.958	1.925	1.899	1.851	1.88	1.858	1.906	1.741	2.197	2.171	2.171	2.171	2.197	2.275	2.301	2.323	2.323	2.434	2.607	2.677	2.703	2.703	2.729	2.696	2.641	2.615	2.618	2.798	3.049	3.321	3.906	3.88	3.99	4.723	4.879
YLL035W	0.699	0.699	0.699	0.699	0.699	0.673	0.592	0.644	0.85	1.034	1.034	1.294	1.327	1.349	1.371	1.371	1.397	1.423	1.445	1.53	1.53	1.53	1.53	1.582	1.582	1.641	1.641	1.674	1.821	1.843	1.898	1.924	1.924	1.957	1.957	1.957	1.979	2.038	2.071	2.097	2.13	2.13	2.13	2.13	2.137	2.137	2.137	2.137	2.215
YBR195C	0.316	0.382	0.382	0.382	0.382	0.382	0.349	0.349	0.371	0.371	0.393	0.393	0.371	0.371	0.382	0.382	0.382	0.382	0.382	0.382	0.382	0.382	0.382	0.382	0.382	0.382	0.349	0.327	0.393	0.393	0.393	0.393	0.393	0.393	0.393	0.393	0.393	0.393	0.426	0.426	0.459	0.459	0.459	0.459	0.459	0.481	0.507	0.54	0.54
YAL034W-A	0.614	0.614	0.614	0.614	0.614	0.614	0.614	0.614	0.614	0.614	0.614	0.614	0.614	0.614	0.614	0.614	0.581	0.581	0.581	0.581	0.581	0.581	0.581	0.548	0.57	0.603	0.603	0.603	0.603	0.603	0.603	0.603	0.603	0.603	0.603	0.603	0.603	0.603	0.603	0.603	0.603	0.603	0.625	0.625	0.625	0.625	0.625	0.592	0.614
YNL190W	1.824	1.824	1.846	1.868	1.868	1.868	1.868	1.868	1.868	1.868	1.868	1.868	1.842	1.842	1.764	1.764	1.764	1.764	1.764	1.764	1.79	1.79	1.768	1.768	1.768	1.764	1.764	1.764	1.79	1.79	1.79	1.731	1.731	1.731	1.731	1.731	1.709	1.709	1.676	1.676	1.676	1.676	1.643	1.643	1.643	1.621	1.599	1.54	1.514
YOL082W	0.055	0.055	0.055	0.055	0.055	0.055	0.055	0.055	0.055	0.055	0.055	0.055	0.055	0.055	0.055	0.055	0.055	0.055	0.077	0.077	0.077	0.077	0.077	0.077	0.077	0.077	0.077	0.077	0.077	0.077	0.077	0.077	0.077	0.077	0.077	0.077	0.077	0.044	0.044	0.044	0.044	0.044	0.044	0.044	0.044	0.044	0.044	0.044	0.044
YNL288W	0.357	0.357	0.357	0.409	0.435	0.468	0.468	0.468	0.468	0.527	0.527	0.527	0.553	0.553	0.553	0.553	0.553	0.579	0.579	0.579	0.579	0.579	0.579	0.605	0.605	0.631	0.697	0.697	0.697	0.73	0.778	0.8	0.8	0.8	0.8	0.8	0.833	0.833	0.833	0.833	0.833	0.833	0.833	0.833	0.833	0.859	0.963	0.985	1.044
YDR434W	0.232	0.232	0.232	0.232	0.232	0.232	0.232	0.232	0.232	0.232	0.232	0.232	0.28	0.313	0.313	0.313	0.335	0.335	0.335	0.335	0.416	0.416	0.416	0.416	0.416	0.416	0.416	0.442	0.442	0.442	0.442	0.442	0.475	0.475	0.475	0.475	0.501	0.501	0.501	0.501	0.501	0.501	0.501	0.501	0.501	0.501	0.475	0.475	0.497
YMR024W	0.951	0.929	0.929	0.929	0.929	0.929	0.929	0.929	0.962	0.962	0.988	0.988	0.988	1.044	1.044	1.044	1.062	1.132	1.187	1.187	1.213	1.261	1.287	1.287	1.287	1.287	1.32	1.32	1.346	1.346	1.398	1.398	1.398	1.402	1.428	1.454	1.454	1.575	1.575	1.575	1.575	1.575	1.601	1.601	1.66	1.66	1.697	1.697	1.827
YER140W	0.371	0.371	0.371	0.371	0.404	0.404	0.426	0.47	0.694	0.72	0.742	0.764	0.764	0.764	0.771	0.771	0.771	0.771	0.804	0.856	0.941	0.941	0.974	0.974	1.007	1.007	1.007	1.007	1.007	1.007	1.007	1.007	1.007	1.007	1.007	1.007	1.114	1.114	1.114	1.114	1.147	1.147	1.173	1.173	1.173	1.195	1.195	1.195	1.195
YLR091W	0.376	0.376	0.376	0.428	0.428	0.428	0.487	0.487	0.487	0.487	0.487	0.487	0.487	0.487	0.487	0.52	0.693	0.715	0.737	0.803	0.829	0.855	0.855	0.855	0.855	0.855	0.877	0.91	0.91	0.91	0.91	0.943	0.943	0.976	0.976	0.976	0.95	0.95	0.976	0.976	0.976	0.976	0.976	0.976	1.009	1.009	1.009	1.035	1.035
YJR010C-A	1.066	1.066	1.033	0.926	0.874	0.779	0.779	0.746	0.709	0.683	0.727	0.727	0.753	0.753	0.753	0.786	0.782	0.734	0.793	0.771	0.804	0.782	0.863	0.863	0.863	0.837	0.837	0.863	0.863	0.837	0.929	1.047	1.069	1.069	1.095	1.095	1.095	1.062	1.117	1.117	1.117	1.139	1.139	1.191	1.191	1.187	1.187	1.187	1.213
YCR005C	2.149	2.149	2.171	2.193	2.171	2.171	2.171	2.171	2.171	2.171	2.219	2.252	2.285	2.285	2.285	2.285	2.285	2.285	2.285	2.233	2.233	2.233	2.259	2.259	2.233	2.211	2.185	2.185	2.163	2.163	2.163	2.141	2.141	2.141	2.141	2.141	2.141	2.141	2.108	2.108	2.134	2.167	2.167	2.167	2.141	2.115	2.115	2.115	2.115
YNL323W	0.158	0.188	0.21	0.276	0.309	0.309	0.309	0.309	0.309	0.335	0.335	0.313	0.335	0.39	0.416	0.416	0.416	0.442	0.519	0.519	0.497	0.497	0.519	0.6	0.799	0.799	0.799	0.799	0.799	0.832	0.832	0.832	0.832	0.832	0.832	0.865	0.946	0.946	0.968	1.045	1.045	1.045	1.045	1.045	1.078	1.078	1.078	1.078	1.078
YDR245W	1.604	1.604	1.604	1.604	1.604	1.604	1.571	1.571	1.619	1.619	1.619	1.619	1.619	1.619	1.619	1.645	1.645	1.645	1.645	1.645	1.645	1.645	1.645	1.645	1.645	1.667	1.667	1.667	1.667	1.667	1.667	1.641	1.641	1.608	1.608	1.608	1.608	1.608	1.608	1.608	1.608	1.608	1.608	1.608	1.608	1.608	1.608	1.608	1.608
YOR032W-A	0.022	0.022	0.022	0.022	0.022	0.022	0.022	0.022	0.022	0.022	0.022	0.022	0.022	0.022	0.022	0.022	0.022	0.022	0.022	0.022	0.022	0.022	0.022	0.022	0.022	0.022	0.022	0.022	0.022	0.022	0.022	0.022	0.022	0.022	0.022	0.022	0.022	0.022	0.022	0.022	0.022	0.022	0.022	0.022	0.022	0.022	0.022	0.022	0.022
YJR145C	0	0	0	0	0	0	0	0	0	0	0	0	0	0	0	0	0	0	0	0	0	0	0	0	0	0	0	0	0	0	0	0	0	0	0	0	0	0	0	0	0	0	0	0	0	0	0	0	0
YDL167C	0.839	0.839	0.813	0.67	0.622	0.553	0.645	0.645	0.645	0.645	0.645	0.619	0.586	0.586	0.586	0.553	0.553	0.601	0.623	0.619	0.586	0.674	0.674	0.726	0.726	0.726	0.726	0.726	0.726	0.7	0.722	0.722	0.748	0.748	0.748	0.77	0.77	0.777	0.847	0.902	0.928	0.95	0.95	0.95	0.95	0.95	0.95	0.95	0.95
YJL088W	2.015	2.015	2.015	2.015	2.015	2.015	2.015	1.923	1.864	1.805	1.805	1.805	1.827	1.827	1.827	1.827	1.827	1.827	1.827	1.827	1.827	1.827	1.827	1.827	1.801	1.749	1.749	1.723	1.638	1.524	1.55	1.55	1.462	1.308	1.282	1.282	1.282	1.282	1.282	1.282	1.282	1.282	1.128	1.062	1.062	1.062	0.941	0.871	0.772
YFR008W	1.928	1.928	1.928	1.906	1.906	1.88	1.88	1.88	1.784	1.784	1.784	1.784	1.784	1.784	1.74	1.674	1.696	1.696	1.696	1.674	1.74	1.74	1.74	1.74	1.74	1.74	1.74	1.71	1.71	1.688	1.688	1.688	1.662	1.662	1.662	1.662	1.662	1.662	1.607	1.467	1.434	1.434	1.456	1.456	1.456	1.456	1.456	1.478	1.478
YJL046W	0.406	0.406	0.406	0.406	0.38	0.38	0.413	0.413	0.413	0.582	0.582	0.582	0.604	0.648	0.681	0.773	0.773	0.773	0.773	0.773	0.773	0.825	0.825	0.825	0.873	0.873	0.873	0.873	0.873	0.873	0.873	0.873	0.95	0.95	0.95	0.95	1.016	1.042	1.09	1.09	1.09	1.09	1.138	1.182	1.182	1.182	1.182	1.303	1.597
YMR238W	0.449	0.449	0.504	0.504	0.504	0.559	0.747	0.747	0.747	0.879	0.879	0.879	0.879	0.879	0.879	0.879	0.879	0.879	0.905	0.905	0.905	0.905	0.905	0.931	0.931	0.898	0.898	0.92	0.92	0.92	0.898	0.898	0.898	0.898	0.898	0.898	0.898	0.898	0.898	0.898	0.898	0.876	0.854	0.828	0.828	0.828	0.828	0.828	0.854
YER118C	1.722	1.843	1.836	1.94	1.94	1.94	1.94	1.94	1.962	1.962	2.028	2.054	2.08	2.08	2.08	2.08	2.08	2.08	2.073	2.047	2.025	1.966	1.966	1.918	1.918	1.977	1.977	2.025	2.025	2.025	2.051	2.051	2.117	2.117	2.194	2.194	2.194	2.194	2.194	2.194	2.22	2.22	2.22	2.246	2.246	2.246	2.246	2.22	2.135
YKR065C	2.631	2.631	2.631	2.683	2.731	2.79	2.816	2.952	2.952	2.952	2.952	3.052	3.203	3.394	3.394	3.464	3.464	3.464	3.464	3.512	3.512	3.512	3.512	3.512	3.512	3.512	3.538	3.534	3.534	3.604	3.604	3.604	3.626	3.626	3.6	3.6	3.633	3.633	3.633	3.633	3.633	3.633	3.633	3.659	3.659	3.659	3.692	3.692	3.692
YCR030C	0.033	0.033	0.066	0.066	0.066	0.066	0.066	0.066	0.066	0.099	0.099	0.121	0.121	0.121	0.121	0.121	0.121	0.121	0.121	0.121	0.121	0.121	0.121	0.121	0.121	0.143	0.143	0.143	0.198	0.22	0.22	0.22	0.22	0.268	0.699	0.699	0.777	0.777	0.777	0.799	0.799	0.799	0.799	0.858	0.858	0.858	0.858	0.858	0.858
YDR150W	2.436	2.414	2.414	2.414	2.414	2.414	2.414	2.392	2.37	2.315	2.289	2.267	2.245	2.109	2.083	2.061	1.814	1.707	1.486	1.387	1.313	1.313	1.313	1.313	1.147	1.114	0.989	0.963	0.959	0.959	0.959	0.959	0.885	0.863	0.83	0.83	0.83	0.83	0.83	0.804	0.804	0.756	0.535	0.491	0.491	0.491	0.491	0.491	0.491
YNL149C	1.178	1.178	1.178	1.178	1.178	1.178	1.178	1.178	1.178	1.152	1.152	1.13	1.13	1.13	1.13	1.13	1.13	1.13	1.108	1.082	1.082	1.03	1.03	1.008	1.008	1.008	1.008	0.876	0.876	0.876	0.85	0.85	0.806	0.78	0.78	0.78	0.78	0.78	0.758	0.758	0.758	0.758	0.405	0.21	0.122	0.122	0.096	0.096	0.096
YDR054C	0.456	0.456	0.456	0.456	0.456	0.456	0.456	0.456	0.456	0.456	0.456	0.456	0.456	0.456	0.456	0.456	0.456	0.456	0.456	0.368	0.368	0.335	0.335	0.335	0.335	0.335	0.335	0.335	0.335	0.335	0.335	0.335	0.309	0.309	0.309	0.283	0.257	0.257	0.257	0.257	0.257	0.257	0.224	0.224	0.224	0.224	0.224	0.224	0.224
YNR031C	1.768	1.768	1.823	1.823	1.845	1.845	1.845	1.845	1.845	1.878	2.054	2.219	2.219	2.219	2.219	2.219	2.219	2.252	2.252	2.252	2.278	2.278	2.278	2.278	2.278	2.278	2.3	2.3	2.399	2.399	2.473	2.473	2.473	2.473	2.473	2.473	2.473	2.473	2.473	2.473	2.473	2.473	2.473	2.473	2.495	2.528	2.506	2.513	2.513
YHR085W	0.675	0.697	0.697	0.697	0.697	0.73	0.752	0.829	0.829	0.829	0.829	0.829	0.829	0.862	0.862	0.862	0.862	0.862	0.862	0.862	0.862	0.862	0.862	0.862	0.862	0.862	0.862	0.862	0.862	0.862	0.862	0.862	0.836	0.836	0.836	0.836	0.836	0.836	0.836	0.777	0.744	0.744	0.744	0.744	0.744	0.744	0.744	0.744	0.744
YBR273C	0.456	0.456	0.478	0.625	0.772	0.772	0.772	0.772	0.772	0.772	0.772	0.798	0.798	0.831	0.831	0.864	0.897	1.099	1.408	1.408	1.512	1.534	1.578	1.578	1.578	1.578	1.74	2.02	2.098	2.142	2.212	2.212	2.238	2.342	2.364	2.364	2.364	2.39	2.39	2.39	2.489	2.489	2.567	2.567	2.589	2.641	2.641	2.641	2.641
YBR230C	0.347	0.432	0.432	0.432	0.458	0.458	0.458	0.484	0.484	0.484	0.536	0.536	0.536	0.536	0.536	0.569	0.569	0.569	0.569	0.595	0.595	0.595	0.595	0.595	0.595	0.595	0.595	0.595	0.595	0.595	0.595	0.595	0.621	0.669	0.669	0.669	0.669	0.669	0.669	0.669	0.669	0.721	0.721	0.721	0.721	0.721	0.721	0.721	0.747
YPL038W	1.354	1.354	1.332	1.229	1.229	1.281	1.318	1.651	1.651	1.684	1.684	1.684	1.684	1.736	1.703	1.751	1.777	1.777	1.777	1.777	1.836	1.837	2.032	2.084	2.084	2.084	2.084	2.084	2.084	2.084	2.084	2.084	2.084	1.999	2.021	2.021	2.021	2.076	2.098	2.098	2.098	2.098	2.098	2.065	2.12	2.197	2.197	2.197	2.175
YNR011C	3.629	3.629	3.629	3.629	3.629	3.655	3.655	3.655	3.655	3.666	3.622	3.622	3.696	3.722	3.722	3.744	3.722	3.781	3.715	3.715	3.693	3.693	3.693	3.693	3.693	3.693	3.693	3.693	3.693	3.693	3.693	3.693	3.667	3.667	3.615	3.615	3.615	3.615	3.615	3.593	3.394	3.394	3.372	3.372	3.372	3.372	3.405	3.405	3.405
YNR038W	1.554	1.528	1.502	1.502	1.528	1.528	1.495	1.219	1.248	1.222	1.222	1.167	1.141	1.163	1.137	1.137	1.137	1.045	1.023	1.111	1.133	1.133	1.133	1.126	1.159	1.438	1.416	1.416	1.438	1.438	1.46	1.46	1.46	1.46	1.46	1.46	1.46	1.382	1.382	1.415	1.415	1.415	1.441	1.441	1.463	1.518	1.518	1.518	1.518
YMR268C	1.216	1.216	1.216	1.242	1.19	1.19	1.19	1.19	1.19	1.135	1.135	1.058	1.01	0.966	0.966	0.966	0.966	0.933	0.933	0.834	0.683	0.661	0.661	0.687	0.668	0.69	0.826	0.969	1.241	1.241	1.267	1.267	1.267	1.289	1.289	1.289	1.377	1.487	1.531	1.711	1.744	1.744	1.766	1.81	1.854	1.854	1.88	1.88	1.88
YER107C	0.444	0.466	0.466	0.466	0.466	0.466	0.499	0.642	0.807	0.807	0.807	0.807	0.833	0.833	0.859	0.859	0.892	0.892	0.892	0.892	0.892	0.892	0.936	0.936	1.065	1.065	1.087	1.109	1.307	1.307	1.307	1.34	1.362	1.362	1.414	1.447	1.447	1.447	1.48	1.572	1.572	1.572	1.572	1.572	1.55	1.55	1.583	1.583	1.583
YOR209C	4.704	4.627	4.542	4.487	4.417	4.417	4.248	3.991	3.859	3.741	3.682	3.627	3.627	3.627	3.627	3.627	3.627	3.627	3.575	3.575	3.471	3.135	2.953	2.79	2.79	2.79	2.79	2.79	2.79	2.764	2.624	2.51	2.451	2.451	2.425	2.366	2.211	2.211	2.055	2.022	2.022	2	2	1.681	1.681	1.622	1.6	1.6	1.515
YDR468C	1.345	1.345	1.345	1.319	1.319	1.374	1.374	1.4	1.448	1.448	1.448	1.448	1.448	1.448	1.448	1.448	1.448	1.448	1.448	1.448	1.448	1.448	1.448	1.448	1.448	1.448	1.448	1.448	1.448	1.448	1.448	1.415	1.415	1.415	1.389	1.337	1.304	1.304	1.282	1.282	1.26	1.26	1.26	1.26	1.26	1.26	1.238	1.238	1.205
YFL023W	0.155	0.155	0.155	0.181	0.181	0.181	0.181	0.203	0.203	0.229	0.251	0.343	0.343	0.369	0.369	0.369	0.369	0.369	0.369	0.369	0.369	0.369	0.369	0.402	0.402	0.468	0.586	0.663	1.035	1.035	1.087	1.12	1.12	1.12	1.12	1.12	1.172	1.224	1.298	1.324	1.35	1.35	1.35	1.35	1.35	1.35	1.35	1.35	1.35
YDR319C	1.469	1.469	1.469	1.462	1.462	1.462	1.462	1.458	1.517	1.517	1.517	1.517	1.539	1.539	1.539	1.539	1.572	1.572	1.572	1.605	1.605	1.605	1.605	1.627	1.627	1.627	1.671	1.671	1.671	1.715	1.715	1.715	1.766	1.788	1.788	1.788	1.788	1.788	1.788	1.788	1.722	1.744	1.766	1.766	1.792	1.792	1.792	1.792	1.818
YLR417W	0.151	0.151	0.151	0.151	0.177	0.177	0.21	0.21	0.243	0.243	0.287	0.309	0.309	0.309	0.309	0.309	0.309	0.309	0.309	0.309	0.364	0.386	0.386	0.485	0.485	0.485	0.485	0.485	0.485	0.485	0.485	0.485	0.485	0.485	0.485	0.485	0.753	0.753	0.753	0.753	0.753	0.753	0.753	0.753	0.753	0.753	0.775	0.775	0.823
YOR330C	2.119	2.119	2.119	2.174	2.174	2.2	2.2	2.2	2.2	2.2	2.2	2.2	2.2	2.174	2.17	2.17	2.17	2.17	2.17	2.17	2.17	2.17	2.17	2.17	2.17	2.17	2.192	2.192	2.225	2.225	2.225	2.225	2.225	2.225	2.225	2.225	2.225	2.225	2.225	2.225	2.225	2.225	2.203	2.203	2.203	2.203	2.203	2.203	2.177
YDL060W	0.107	0.107	0.129	0.129	0.155	0.155	0.155	0.133	0.133	0.166	0.133	0.159	0.159	0.159	0.159	0.214	0.258	0.258	0.258	0.365	0.398	0.42	0.453	0.453	0.453	0.427	0.482	0.482	0.482	0.614	0.614	0.614	0.614	0.614	0.614	0.64	0.688	0.688	0.754	0.754	0.754	0.754	0.776	0.776	0.776	0.776	0.776	0.776	0.809
YDR512C	1.299	1.273	1.225	1.225	1.225	1.225	1.225	1.199	1.199	1.199	1.199	1.199	1.199	1.199	1.199	1.121	1.088	0.945	0.886	0.761	0.761	0.761	0.761	0.761	0.761	0.761	0.761	0.761	0.765	0.765	0.809	0.776	0.776	0.754	0.754	0.706	0.684	0.684	0.658	0.658	0.68	0.68	0.662	0.825	0.825	0.825	0.825	0.748	0.682
YOR349W	0.055	0.055	0.055	0.055	0.055	0.055	0.055	0.055	0.055	0.055	0.055	0.055	0.081	0.081	0.081	0.081	0.081	0.081	0.114	0.114	0.114	0.114	0.114	0.114	0.114	0.147	0.147	0.169	0.169	0.169	0.169	0.169	0.169	0.169	0.169	0.169	0.169	0.169	0.169	0.169	0.169	0.191	0.191	0.191	0.191	0.191	0.191	0.191	0.191
YLR139C	1.64	1.64	1.699	1.699	1.699	1.699	1.699	1.699	1.699	1.699	1.699	1.699	1.699	1.725	1.725	1.747	1.843	2.023	2.524	2.524	2.576	2.576	2.576	2.576	2.602	2.786	2.834	2.86	2.86	2.86	2.86	2.86	2.86	2.893	2.893	2.893	2.893	2.937	2.937	3.018	3.044	3.044	3.099	3.132	3.132	3.264	3.264	3.238	3.238
YPL225W	0.388	0.388	0.421	0.421	0.421	0.465	0.465	0.465	0.465	0.465	0.465	0.465	0.465	0.531	0.531	0.531	0.531	0.531	0.531	0.531	0.557	0.557	0.579	0.579	0.579	0.579	0.601	0.601	0.601	0.601	0.601	0.601	0.601	0.601	0.601	0.575	0.575	0.601	0.623	0.623	0.656	0.656	0.656	0.656	0.63	0.63	0.63	0.63	0.63
YPL239W	0.961	0.983	0.983	0.983	0.983	1.035	1.009	0.987	1.013	1.072	1.05	1.116	1.116	1.116	1.116	1.116	1.116	1.116	1.116	1.116	1.116	1.116	1.116	1.116	1.138	1.204	1.23	1.23	1.23	1.23	1.252	1.252	1.252	1.252	1.252	1.285	1.318	1.373	1.373	1.373	1.373	1.373	1.373	1.373	1.373	1.373	1.314	1.314	1.314
YER014W	0.947	0.954	0.947	1.054	1.08	1.08	1.08	1.08	1.08	0.95	0.924	0.891	0.891	0.891	0.891	0.891	0.891	0.913	0.913	0.913	0.913	0.913	0.913	0.913	0.891	0.891	0.865	0.806	0.806	0.806	0.806	0.806	0.872	1.037	1.162	1.393	1.393	1.426	1.426	1.426	1.426	1.426	1.426	1.481	1.514	1.514	1.514	1.514	1.514
YJL196C	1.331	1.331	1.331	1.331	1.331	1.331	1.331	1.298	1.298	1.243	1.243	1.21	1.184	1.162	1.162	1.162	1.162	1.162	1.188	1.188	1.188	1.136	1.114	1.114	1.092	1.092	1.066	1.022	0.87	0.844	0.844	0.844	0.818	0.818	0.818	0.752	0.752	0.678	0.619	0.619	0.619	0.619	0.619	0.619	0.619	0.501	0.479	0.479	0.479
YPR048W	0.645	0.645	0.645	0.737	0.737	0.737	0.737	0.737	0.737	0.763	0.763	0.763	0.763	0.763	0.818	0.91	0.91	0.91	0.91	0.899	0.954	0.987	1.053	1.145	1.145	1.145	1.145	1.145	1.145	1.145	1.189	1.222	1.288	1.288	1.288	1.288	1.288	1.314	1.314	1.34	1.384	1.494	1.648	1.648	1.674	1.674	1.674	1.674	1.674
YJL122W	1.768	1.768	1.768	1.735	1.735	1.735	1.735	1.735	1.735	1.735	1.735	1.735	1.768	1.768	1.768	1.768	1.768	1.768	1.79	1.79	1.79	1.79	1.79	1.79	1.79	1.768	1.742	1.742	1.742	1.716	1.69	1.664	1.664	1.631	1.631	1.657	1.624	1.624	1.624	1.624	1.624	1.624	1.598	1.598	1.598	1.598	1.455	1.455	1.403
YKL023W	2.565	2.565	2.499	2.473	2.425	2.344	2.315	2.315	2.341	2.055	2.055	1.999	1.977	1.925	1.925	1.822	1.811	1.767	1.734	1.734	1.734	1.411	1.382	1.312	1.312	1.312	1.364	1.544	1.544	1.57	1.57	1.57	1.544	1.566	1.566	1.566	1.566	1.555	1.533	1.533	1.448	1.341	1.368	1.537	1.537	1.537	1.537	1.64	1.64
YNL249C	0.582	0.508	0.508	0.508	0.508	0.508	0.56	0.56	0.538	0.564	0.538	0.538	0.538	0.417	0.421	0.443	0.443	0.443	0.476	0.465	0.439	0.465	0.465	0.465	0.498	0.498	0.524	0.524	0.414	0.414	0.392	0.314	0.314	0.314	0.314	0.314	0.314	0.314	0.347	0.395	0.395	0.395	0.395	0.395	0.421	0.421	0.443	0.495	0.495
YIR003W	4.768	4.768	4.801	4.905	4.957	5.061	5.061	5.295	5.295	5.317	5.361	5.361	5.545	5.545	5.645	5.645	5.719	5.719	5.719	5.778	5.804	5.83	5.885	6.028	6.028	6.08	6.08	6.08	6.08	6.028	6.002	5.98	5.98	5.98	5.98	6.006	6.197	6.245	6.344	6.425	6.425	6.432	6.432	6.432	6.454	6.454	6.454	6.454	6.454
YHR123W	1.081	1.055	1.055	1.055	1.055	1.055	1.033	1.033	0.978	0.945	0.945	0.945	0.945	0.945	0.971	0.997	0.997	0.997	0.997	0.997	0.997	0.975	0.975	0.975	0.975	0.975	1.001	1.001	1.001	1.001	1.001	1.001	1.001	0.979	0.979	0.935	0.935	0.935	0.968	0.99	0.99	1.038	1.038	1.06	1.086	1.086	1.119	1.119	1.119
YKL022C	0.568	0.568	0.568	0.568	0.568	0.711	0.689	0.656	0.656	0.656	0.656	0.715	0.715	0.715	0.689	0.663	0.755	0.755	0.788	0.788	0.788	0.788	0.887	0.887	0.913	0.939	0.939	0.939	0.965	0.991	0.991	0.991	1.013	1.013	1.039	1.039	1.039	1.039	1.013	1.013	1.013	1.013	1.013	1.035	1.035	0.976	0.976	0.976	0.976
YDR017C	2.915	2.915	2.915	2.863	2.896	2.922	2.948	3.036	3.036	3.036	3.036	3.036	3.036	3.036	3.036	3.036	3.069	3.069	3.069	3.069	3.102	3.102	3.102	3.128	3.128	3.102	3.102	3.102	3.08	3.058	3.058	3.032	3.006	3.006	2.984	2.951	2.951	2.951	2.918	2.918	2.918	2.918	2.918	2.918	2.918	2.892	2.892	2.892	2.866
YGR218W	0.95	0.95	0.95	0.95	0.95	0.95	0.95	0.846	0.846	0.82	0.82	0.82	0.82	0.846	0.846	0.846	0.846	0.846	0.846	0.846	0.846	0.824	0.824	0.824	0.824	0.824	0.824	0.802	0.802	0.828	0.795	0.736	0.692	0.67	0.67	0.67	0.622	0.578	0.545	0.545	0.545	0.545	0.545	0.545	0.578	0.578	0.578	0.578	0.578
YMR055C	2.111	2.133	2.133	2.133	2.133	2.133	2.133	2.133	2.133	2.107	2.107	2.107	2.107	2.107	2.129	2.162	2.162	2.191	2.191	2.217	2.243	2.243	2.243	2.217	2.217	2.243	2.217	2.217	2.217	2.217	2.217	2.217	2.25	2.276	2.302	2.302	2.302	2.302	2.328	2.295	2.295	2.28	2.258	2.258	2.258	2.31	2.31	2.299	2.299
YOL128C	0	0	0	0	0	0	0	0	0	0	0	0.033	0.033	0.033	0.033	0.066	0.066	0.066	0.066	0.066	0.066	0.066	0.066	0.066	0.066	0.066	0.088	0.088	0.088	0.088	0.088	0.088	0.088	0.088	0.121	0.165	0.242	0.264	0.264	0.264	0.264	0.264	0.264	0.264	0.264	0.319	0.319	0.319	0.44
YPL131W	3.877	3.877	3.877	3.877	3.877	3.877	3.877	3.877	3.877	3.877	3.877	3.851	3.851	3.851	3.851	3.851	3.851	3.803	3.777	3.751	3.725	3.725	3.725	3.725	3.725	3.644	3.391	3.369	3.369	3.343	3.343	3.343	3.343	3.343	3.343	3.343	3.343	3.343	3.343	3.291	3.291	3.291	3.291	3.291	3.265	3.011	2.985	2.959	2.719
YLR249W	0.107	0.107	0.052	0.052	0.052	0.052	0.052	0.026	0.026	0.026	0.026	0.026	0.026	0.026	0.026	0.026	0.026	0.026	0.026	0.026	0.026	0.026	0.026	0.026	0.026	0.026	0.026	0.026	0.026	0.026	0.026	0.026	0.026	0.026	0.026	0.026	0.026	0.026	0.026	0.026	0.026	0.026	0.026	0.026	0.026	0.026	0.026	0.026	0.026
YBR024W	4.683	4.705	4.808	4.808	4.834	4.86	4.86	4.86	4.886	4.834	4.856	4.849	4.849	4.901	4.901	4.934	4.886	4.864	4.794	4.761	4.728	4.728	4.702	4.757	4.757	4.757	4.757	4.835	4.802	4.769	4.769	4.795	4.795	4.795	4.821	4.821	4.821	4.825	4.799	4.799	4.766	4.766	4.704	4.704	4.37	4.304	4.105	4.046	4.046
YDL054C	1.404	1.43	1.43	1.43	1.43	1.485	1.485	1.485	1.511	1.511	1.537	1.57	1.596	1.596	1.57	1.563	1.541	1.574	1.574	1.574	1.574	1.548	1.548	1.548	1.548	1.548	1.548	1.522	1.522	1.496	1.496	1.496	1.496	1.496	1.496	1.496	1.496	1.496	1.496	1.496	1.496	1.496	1.496	1.496	1.496	1.496	1.496	1.522	1.522
YEL051W	1.645	1.645	1.645	1.645	1.645	1.623	1.623	1.623	1.741	1.921	2.013	2.138	2.138	2.138	2.16	2.16	2.226	2.446	2.446	2.479	2.479	2.479	2.501	2.626	2.626	2.626	2.652	2.626	2.626	2.659	2.714	2.74	2.74	2.795	2.795	2.795	2.769	2.802	2.802	2.802	2.802	2.846	2.846	2.846	2.846	2.846	2.82	2.82	2.82
YDR076W	0.779	0.753	0.808	0.808	0.808	0.856	0.856	0.83	0.852	0.94	0.94	0.966	0.988	0.988	0.988	0.988	0.988	0.962	0.962	0.962	0.962	0.962	0.962	0.962	0.962	0.962	0.91	0.91	0.91	0.936	0.914	0.914	0.888	0.888	0.921	0.921	0.921	0.921	0.921	0.921	0.921	0.921	0.921	0.921	0.921	0.969	0.969	0.991	0.991
YOR126C	0.976	0.976	0.976	0.976	0.976	0.976	1.002	1.002	1.024	1.024	1.024	1.024	1.024	1.024	1.024	1.024	1.024	1.024	1.024	1.024	1.024	1.024	1.024	1.024	1.024	1.024	1.024	1.024	1.024	1.024	1.024	0.991	0.991	0.991	0.969	0.969	0.969	0.969	0.969	0.969	0.969	0.969	0.969	0.969	0.969	0.969	0.969	0.969	0.969
YNL168C	1.4	1.4	1.4	1.4	1.4	1.4	1.4	1.4	1.4	1.4	1.341	1.263	1.263	1.263	1.263	1.263	1.263	1.263	1.241	1.241	1.241	1.241	1.241	1.241	1.241	1.241	1.189	1.097	1.031	1.005	1.005	1.005	1.005	0.983	0.957	0.957	0.957	0.957	0.803	0.737	0.737	0.737	0.737	0.737	0.737	0.763	0.763	0.741	0.715
YGR147C	0.537	0.537	0.537	0.563	0.563	0.563	0.563	0.563	0.563	0.563	0.563	0.585	0.585	0.585	0.585	0.585	0.585	0.585	0.585	0.585	0.585	0.585	0.585	0.585	0.618	0.618	0.618	0.618	0.618	0.618	0.618	0.618	0.566	0.566	0.544	0.544	0.544	0.544	0.544	0.544	0.544	0.544	0.544	0.544	0.544	0.544	0.566	0.566	0.566
YEL065W	3.961	3.994	3.994	4.17	4.347	4.347	4.395	4.421	4.421	4.491	4.587	4.985	5.011	5.106	5.106	5.106	5.184	5.184	5.295	5.35	5.428	5.524	5.649	5.649	5.693	5.693	5.715	5.715	5.715	5.748	6.091	6.319	6.475	6.657	6.679	6.701	6.653	6.679	6.701	6.804	6.87	6.87	6.87	7.124	7.15	7.209	7.257	7.283	7.29
YDR490C	2.521	2.495	2.495	2.587	2.587	2.664	2.664	2.664	2.664	2.664	2.664	2.664	2.664	2.664	2.664	2.664	2.664	2.664	2.69	2.69	2.712	2.712	2.712	2.712	2.712	2.712	2.712	2.767	2.767	2.767	2.767	2.767	2.767	2.745	2.73	2.73	2.73	2.756	2.756	2.756	2.789	2.789	2.815	2.815	2.804	2.745	2.745	2.745	2.745
YBL034C	1.271	1.359	1.433	1.433	1.576	1.628	1.713	1.713	1.739	1.761	1.842	1.842	1.842	1.842	1.842	1.842	1.875	1.875	1.875	1.875	1.875	1.875	1.875	1.875	1.875	1.875	1.875	1.875	1.897	1.919	1.967	1.967	1.967	1.967	1.967	1.967	1.967	1.967	1.967	1.967	1.967	1.967	1.967	1.941	1.941	1.941	1.941	1.915	1.889
YDR395W	0.649	0.649	0.627	0.623	0.675	0.734	0.808	0.808	0.808	0.808	0.808	0.808	0.808	0.808	0.808	0.808	0.808	0.808	0.808	0.808	0.808	0.808	0.808	0.808	0.808	0.808	0.808	0.808	0.86	0.86	0.86	0.86	0.86	0.86	0.86	0.86	0.86	0.86	0.86	0.86	0.86	0.838	0.794	0.772	0.772	0.772	0.772	0.772	0.772
YJL146W	1.777	1.777	1.799	1.847	1.847	1.847	1.847	1.847	1.847	1.847	1.821	1.821	1.847	1.847	1.847	1.847	1.825	1.792	1.792	1.788	1.733	1.733	1.707	1.707	1.707	1.707	1.707	1.707	1.63	1.498	1.498	1.498	1.498	1.498	1.498	1.509	1.509	1.509	1.443	1.421	1.432	1.432	1.487	1.576	1.543	1.569	1.543	1.543	1.529
YDR143C	0.928	0.928	0.928	0.928	0.928	0.928	0.928	0.928	0.928	0.928	0.902	0.902	0.957	0.957	0.957	0.957	0.979	1.005	1.027	1.027	1.027	1.049	1.071	1.071	1.071	1.071	1.071	1.104	1.104	1.104	1.13	1.13	1.13	1.13	1.13	1.13	1.104	1.104	1.104	1.104	1.104	1.104	1.104	1.104	1.104	1.104	1.104	1.104	1.104
YIL125W	0.503	0.525	0.525	0.525	0.525	0.525	0.547	0.573	0.573	0.573	0.573	0.573	0.573	0.573	0.621	0.621	0.621	0.621	0.654	0.654	0.654	0.68	0.68	0.702	0.702	0.702	0.702	0.702	0.676	0.676	0.676	0.676	0.676	0.676	0.676	0.676	0.676	0.643	0.643	0.643	0.676	0.643	0.643	0.621	0.621	0.621	0.621	0.621	0.643
YJL118W	0.566	0.566	0.566	0.533	0.533	0.533	0.555	0.695	0.695	0.75	0.831	0.831	0.831	0.886	0.912	0.912	0.912	0.912	0.912	0.912	1.004	1.096	1.096	1.122	1.122	1.122	1.122	1.122	1.122	1.122	1.122	1.2	1.222	1.248	1.248	1.248	1.248	1.248	1.248	1.248	1.237	1.263	1.263	1.289	1.289	1.289	1.612	1.759	1.881
YDR270W	1.137	1.137	1.137	1.137	1.137	1.163	1.163	1.163	1.163	1.163	1.163	1.163	1.163	1.163	1.189	1.167	1.167	1.219	1.219	1.219	1.219	1.219	1.193	1.193	1.193	1.219	1.219	1.219	1.219	1.219	1.219	1.219	1.175	1.175	1.175	1.175	1.142	1.12	1.098	1.098	1.098	1.131	1.219	1.208	1.263	1.285	1.285	1.285	1.285
YGL140C	0.52	0.553	0.553	0.553	0.553	0.579	0.579	0.579	0.579	0.605	0.631	0.598	0.624	0.624	0.602	0.602	0.628	0.628	0.68	0.702	0.702	0.702	0.794	0.846	0.949	0.949	0.949	0.949	0.949	0.949	0.949	0.949	0.949	0.949	0.949	0.949	0.949	0.982	0.982	0.982	0.982	0.956	0.978	1	1.129	1.129	1.129	1.129	1.129
YER133W	2.851	2.873	2.873	2.899	2.921	2.947	2.947	2.947	2.947	2.973	2.999	2.999	3.021	3.047	3.099	3.099	3.073	3.073	3.095	3.095	3.139	3.161	3.161	3.183	3.183	3.157	3.157	3.157	3.157	3.157	3.157	3.157	3.157	3.157	3.157	3.157	3.079	3.079	3.079	3.079	3.001	3.001	3.001	3.001	3.001	3.001	3.001	3.001	3.001
YDR519W	1.104	1.104	1.104	1.104	1.104	1.082	1.082	1.148	1.148	1.148	1.148	1.203	1.148	1.148	1.148	1.148	1.122	1.122	1.122	1.122	1.122	1.089	1.089	1.089	1.089	1.089	1.089	1.089	1.089	1.089	1.089	1.089	1.089	1.089	1.089	1.111	1.1	1.133	1.166	1.166	1.188	1.155	1.155	1.155	1.155	1.155	1.155	1.155	1.129
YJR043C	1.172	1.172	1.172	1.172	0.963	0.941	0.941	0.941	0.941	0.908	0.853	0.765	0.739	0.739	0.691	0.691	0.691	0.669	0.669	0.669	0.647	0.562	0.562	0.562	0.562	0.54	0.54	0.54	0.54	0.463	0.437	0.437	0.437	0.437	0.437	0.404	0.404	0.404	0.345	0.345	0.301	0.349	0.294	0.294	0.294	0.294	0.294	0.224	0.202
YKR062W	0.364	0.364	0.364	0.364	0.364	0.364	0.364	0.364	0.364	0.364	0.364	0.364	0.364	0.364	0.364	0.364	0.364	0.364	0.342	0.364	0.364	0.364	0.364	0.364	0.364	0.364	0.364	0.364	0.331	0.331	0.331	0.331	0.331	0.331	0.331	0.331	0.309	0.287	0.287	0.254	0.254	0.254	0.254	0.254	0.254	0.206	0.206	0.206	0.206
YHR039C-A	2.513	2.513	2.513	2.513	2.487	2.487	2.487	2.487	2.487	2.487	2.487	2.487	2.487	2.487	2.509	2.546	2.546	2.65	2.65	2.65	2.65	2.65	2.65	2.65	2.65	2.65	2.65	2.65	2.65	2.65	2.676	2.676	2.676	2.676	2.65	2.676	2.676	2.676	2.676	2.676	2.624	2.624	2.598	2.598	2.524	2.498	2.498	2.498	2.472
YLR326W	0	0	0	0	0	0	0	0	0	0	0	0	0	0	0	0	0	0	0	0	0	0	0	0	0.022	0.022	0.022	0.022	0.022	0.022	0.022	0.022	0.022	0.022	0.022	0.022	0.022	0.022	0.022	0.022	0.022	0.022	0.022	0.022	0.022	0.022	0.022	0.022	0.022
YBR168W	1.403	1.429	1.455	1.455	1.455	1.455	1.455	1.455	1.455	1.455	1.433	1.411	1.385	1.37	1.37	1.403	1.403	1.403	1.403	1.403	1.403	1.403	1.458	1.458	1.458	1.48	1.48	1.502	1.458	1.458	1.458	1.432	1.432	1.432	1.432	1.432	1.432	1.432	1.41	1.41	1.41	1.41	1.41	1.41	1.351	1.373	1.406	1.432	1.406
YGL220W	1.221	1.221	1.221	1.199	1.122	1.022	1.022	1.066	1.073	1.106	1.054	1.054	1.054	1.054	1.054	1.054	0.955	0.786	0.782	0.83	0.83	0.889	0.889	0.863	0.885	0.837	0.837	0.844	0.844	0.844	0.844	0.822	0.855	0.829	0.829	0.829	0.803	0.781	0.748	0.748	0.748	0.715	0.803	0.983	0.983	0.983	0.983	1.027	1.093
YDL155W	0.823	0.823	0.823	0.915	0.915	0.941	0.967	1	1	1	1	1	1	1	1	1	1	1	1	1	1	0.978	0.978	0.978	0.978	1	1	1	1	1	1	1	1	1	0.934	0.934	0.934	0.934	0.912	0.857	0.857	0.857	0.857	0.835	0.835	0.809	0.783	0.783	0.783
YJR124C	0.523	0.523	0.523	0.523	0.545	0.545	0.545	0.545	0.545	0.545	0.611	0.611	0.637	0.637	0.637	0.637	0.637	0.637	0.637	0.637	0.637	0.637	0.637	0.637	0.637	0.659	0.659	0.659	0.659	0.659	0.659	0.659	0.659	0.659	0.659	0.659	0.659	0.659	0.659	0.659	0.659	0.633	0.633	0.611	0.611	0.611	0.611	0.611	0.611
YNL197C	4.09	4.09	4.064	4.064	4.064	4.064	4.064	4.064	4.064	4.09	4.064	4.064	4.086	4.086	4.086	4.086	4.086	4.038	3.979	3.979	3.979	3.979	3.979	3.979	3.927	3.927	3.975	3.975	3.975	3.975	3.975	3.975	3.975	3.923	3.923	3.793	3.767	3.741	3.715	3.689	3.667	3.667	3.641	3.641	3.641	3.719	3.745	3.558	3.606
YOR342C	0.066	0.066	0.066	0.066	0.066	0.066	0.066	0.066	0.066	0.066	0.066	0.066	0.066	0.066	0.066	0.066	0.066	0.066	0.066	0.066	0.066	0.066	0.066	0.066	0.066	0.066	0.066	0.066	0.066	0.066	0.066	0.066	0.066	0.066	0.066	0.044	0.044	0.044	0.044	0.044	0.044	0.044	0.044	0.044	0.044	0.044	0.044	0.044	0.044
YDR264C	4.325	4.325	4.325	4.325	4.273	4.195	4.195	4.195	4.195	4.195	4.195	4.195	4.173	4.151	4.151	4.107	4.063	4.037	4.037	3.971	3.971	3.971	3.971	3.912	3.912	3.802	3.802	3.747	3.692	3.648	3.648	3.582	3.582	3.582	3.504	3.383	3.243	3.243	3.21	3.21	3.21	2.839	2.791	2.791	2.552	2.383	2.357	2.302	2.302
YML016C	1.084	1.084	1.264	1.264	1.323	1.323	1.429	1.462	1.462	1.462	1.462	1.462	1.462	1.462	1.462	1.543	1.543	1.609	1.752	1.752	1.752	1.726	1.726	1.726	1.7	1.7	1.7	1.7	1.678	1.678	1.704	1.704	1.704	1.671	1.697	1.697	1.671	1.671	1.671	1.671	1.719	1.719	1.719	1.719	1.719	1.752	1.759	1.781	1.781
YHR134W	0.236	0.236	0.236	0.236	0.236	0.258	0.317	0.343	0.343	0.343	0.343	0.343	0.343	0.365	0.402	0.428	0.428	0.428	0.454	0.454	0.48	0.48	0.48	0.48	0.506	0.506	0.506	0.506	0.506	0.506	0.506	0.506	0.506	0.506	0.506	0.506	0.506	0.506	0.506	0.532	0.532	0.558	0.558	0.558	0.558	0.558	0.58	0.613	0.613
YDR430C	0.305	0.305	0.305	0.305	0.305	0.305	0.305	0.305	0.305	0.305	0.283	0.283	0.283	0.283	0.283	0.283	0.283	0.283	0.283	0.283	0.283	0.283	0.283	0.283	0.283	0.283	0.283	0.283	0.283	0.283	0.283	0.283	0.283	0.283	0.309	0.342	0.342	0.342	0.342	0.342	0.342	0.342	0.342	0.342	0.342	0.364	0.364	0.364	0.364
YDR046C	0.048	0.048	0.048	0.048	0.048	0.048	0.048	0.048	0.048	0.048	0.048	0.048	0.048	0.048	0.048	0.048	0.048	0.048	0.048	0.048	0.048	0.048	0.048	0.048	0.048	0.048	0.048	0.048	0.048	0.048	0.048	0.048	0.048	0.048	0.048	0.048	0.048	0.048	0.048	0.048	0.048	0.048	0.048	0.048	0.048	0.048	0.048	0.022	0.022
YOR276W	1.441	1.441	1.441	1.441	1.441	1.463	1.459	1.481	1.481	1.481	1.481	1.455	1.481	1.481	1.547	1.547	1.547	1.547	1.525	1.503	1.503	1.47	1.47	1.47	1.47	1.492	1.514	1.514	1.514	1.514	1.536	1.536	1.536	1.569	1.569	1.569	1.569	1.517	1.517	1.517	1.517	1.517	1.517	1.517	1.517	1.517	1.517	1.517	1.569
YHL008C	0.773	0.773	0.773	0.773	0.773	0.773	0.74	0.652	0.604	0.604	0.604	0.604	0.578	0.578	0.6	0.6	0.6	0.6	0.6	0.6	0.6	0.6	0.522	0.522	0.522	0.522	0.522	0.522	0.522	0.522	0.522	0.522	0.522	0.522	0.522	0.489	0.456	0.456	0.456	0.456	0.456	0.397	0.261	0.261	0.261	0.239	0.239	0.239	0.239
YKL009W	1.747	1.747	1.773	1.773	1.799	1.799	1.799	1.799	1.799	1.799	1.891	1.961	1.961	1.983	1.983	1.983	2.009	2.009	2.009	2.009	2.009	2.009	2.009	2.009	2.009	1.976	1.976	1.976	1.976	1.976	1.976	1.976	1.976	2.002	2.002	2.002	2.002	2.002	1.876	1.876	1.854	1.854	1.854	1.854	1.854	1.821	1.854	1.854	1.854
YPL122C	0.703	0.762	0.839	0.931	0.931	0.931	0.99	0.99	0.99	0.964	0.964	0.898	0.92	0.968	1.023	1.284	1.284	1.317	1.317	1.343	1.365	1.365	1.365	1.365	1.42	1.42	1.42	1.42	1.42	1.531	1.612	1.634	1.634	1.656	1.656	1.682	1.708	1.807	1.807	1.807	1.807	1.84	1.84	1.84	1.84	1.84	1.84	1.921	2.031
YOL103W	0.78	0.78	0.78	0.736	0.736	0.736	0.736	0.736	0.736	0.736	0.684	0.654	0.676	0.709	0.709	0.709	0.709	0.657	0.631	0.553	0.553	0.575	0.597	0.63	0.63	0.63	0.597	0.545	0.519	0.519	0.519	0.519	0.567	0.593	0.615	0.615	0.615	0.615	0.615	0.615	0.615	0.615	0.615	0.615	0.615	0.615	0.615	0.615	0.685
YHR148W	0.765	0.765	0.765	0.765	0.765	0.765	0.765	0.813	0.813	0.846	0.846	0.846	0.872	0.872	0.872	0.872	0.872	0.872	0.872	0.872	0.872	0.872	0.872	0.872	0.872	0.872	0.872	0.872	0.872	0.894	0.894	0.894	0.894	0.894	0.894	0.894	0.868	0.868	0.901	0.901	0.901	0.901	0.901	0.901	0.901	0.901	0.901	0.901	0.901
YOR334W	0.51	0.458	0.458	0.458	0.458	0.41	0.436	0.436	0.436	0.436	0.436	0.41	0.384	0.384	0.325	0.369	0.457	0.512	0.512	0.512	0.512	0.512	0.512	0.512	0.512	0.538	0.604	0.762	0.784	0.81	0.81	0.862	0.888	0.94	1.253	1.353	1.353	1.353	1.353	1.353	1.379	1.423	1.423	1.475	1.475	1.475	1.475	1.475	1.475
YML037C	0.329	0.355	0.395	0.417	0.745	0.745	0.745	0.745	0.811	0.811	0.811	0.811	0.811	0.811	0.811	0.811	0.811	0.837	0.896	0.896	0.87	0.87	0.87	0.815	0.922	0.922	0.977	0.977	0.977	0.977	0.977	0.977	0.977	0.977	0.977	0.977	0.977	1.055	1.055	1.055	1.055	1.055	1.055	1.125	1.125	1.151	1.177	1.177	1.177
YML131W	1.221	1.221	1.28	1.28	1.339	1.365	1.365	1.413	1.413	1.413	1.413	1.413	1.413	1.413	1.424	1.446	1.534	1.534	1.534	1.534	1.534	1.534	1.534	1.534	1.556	1.556	1.611	1.611	1.633	1.633	1.633	1.659	1.659	1.659	1.685	1.685	1.685	1.685	1.711	1.737	1.77	1.77	1.77	1.792	1.847	1.902	1.902	1.902	1.902
YGR006W	1.211	1.211	1.237	1.263	1.281	1.281	1.281	1.44	1.414	1.436	1.48	1.557	1.59	1.664	1.664	1.664	1.664	1.664	1.664	1.712	1.686	1.686	1.712	1.705	1.757	1.816	1.816	1.816	1.842	1.875	1.875	1.875	1.875	1.93	1.93	1.978	2.022	2.022	2.022	2.066	2.066	2.066	2.066	2.092	2.118	2.118	2.085	2.085	2.085
YMR172W	0.716	0.716	0.764	0.83	0.83	0.83	0.83	0.804	0.837	0.837	0.837	0.837	0.837	0.837	0.87	0.837	0.837	0.903	0.903	0.903	0.925	0.925	0.925	1.083	1.263	1.263	1.263	1.263	1.263	1.341	1.393	1.492	1.492	1.492	1.514	1.514	1.514	1.514	1.668	1.668	1.694	1.694	1.694	1.727	1.749	1.749	1.749	1.782	1.804
YGR075C	1.818	1.818	1.792	1.792	1.766	1.766	1.766	1.766	1.744	1.689	1.512	1.416	1.442	1.442	1.416	1.361	1.361	1.328	1.328	1.295	1.236	1.236	1.236	1.188	1.188	1.089	0.935	0.831	0.864	0.886	0.886	0.886	0.886	0.886	0.886	0.886	0.886	0.886	0.801	0.775	0.753	0.731	0.845	0.878	0.878	0.878	0.826	0.826	0.792
YPR120C	0.144	0.144	0.144	0.144	0.17	0.17	0.17	0.17	0.17	0.17	0.17	0.17	0.17	0.17	0.196	0.196	0.196	0.196	0.196	0.196	0.222	0.222	0.222	0.222	0.222	0.222	0.222	0.222	0.222	0.222	0.222	0.222	0.222	0.222	0.222	0.222	0.222	0.222	0.255	0.255	0.255	0.255	0.255	0.255	0.255	0.255	0.255	0.255	0.255
YGR005C	1.273	1.273	1.273	1.251	1.317	1.405	1.383	1.383	1.383	1.383	1.468	1.402	1.435	1.435	1.461	1.494	1.31	1.343	1.343	1.343	1.343	1.343	1.343	1.343	1.391	1.568	1.568	1.601	1.645	1.7	1.722	1.67	1.67	1.67	1.703	1.736	1.784	1.784	1.784	1.784	1.784	1.81	1.81	1.788	1.788	1.825	1.825	1.825	1.825
YPR003C	1.066	1.044	1.044	1.099	1.077	1.077	1.077	1.077	1.077	1.055	1.055	1.077	1.18	1.18	1.18	1.158	1.158	1.158	1.136	1.158	1.158	1.224	1.224	1.224	1.224	1.198	1.198	1.224	1.224	1.224	1.224	1.224	1.246	1.18	1.18	1.18	1.206	1.206	1.25	1.25	1.25	1.25	1.25	1.25	1.25	1.25	1.25	1.302	1.302
YOR215C	0.626	0.626	0.626	0.593	0.545	0.597	0.711	0.711	0.737	0.737	0.737	0.737	0.737	0.759	0.759	0.785	0.818	0.818	0.818	0.818	0.818	0.844	0.844	0.844	0.844	0.844	0.844	0.844	0.844	0.844	0.932	0.932	0.932	0.932	0.932	0.932	0.932	0.932	0.932	0.932	0.932	0.932	0.932	0.932	0.932	0.932	0.932	0.932	0.906
YGL066W	1.173	1.173	1.173	1.173	1.173	1.173	1.173	1.173	1.173	1.199	1.199	1.221	1.221	1.221	1.221	1.195	1.228	1.228	1.228	1.254	1.28	1.302	1.302	1.368	1.368	1.368	1.368	1.368	1.394	1.394	1.394	1.394	1.394	1.394	1.394	1.394	1.394	1.394	1.394	1.394	1.394	1.394	1.416	1.416	1.416	1.416	1.416	1.416	1.39
YLR285W	1.579	1.601	1.601	1.601	1.601	1.634	1.656	1.656	1.656	1.656	1.656	1.63	1.63	1.63	1.63	1.63	1.63	1.63	1.63	1.63	1.652	1.652	1.652	1.652	1.674	1.674	1.674	1.674	1.674	1.674	1.648	1.648	1.648	1.626	1.626	1.626	1.626	1.6	1.578	1.578	1.578	1.571	1.593	1.593	1.593	1.567	1.567	1.541	1.541
YDL241W	0.961	0.943	0.943	0.943	0.943	0.943	0.943	0.943	0.943	0.943	0.943	0.888	0.921	0.899	0.899	0.958	1.002	1.054	1.098	1.098	1.098	1.098	1.098	1.098	1.098	1.098	1.098	1.065	1.065	0.999	1.003	1.003	1.003	1.003	1.036	1.036	1.036	1.062	1.062	1.062	1.062	1.036	1.003	1.003	0.977	0.955	0.922	0.896	0.863
YDR381W	1.704	1.704	1.704	1.829	1.907	1.907	1.907	2.033	2.011	2.089	2.427	2.453	2.661	2.687	2.687	2.739	2.739	2.739	2.765	2.765	2.817	2.817	2.817	2.891	3.035	3.094	3.238	3.264	3.29	3.316	3.364	3.412	3.634	3.693	3.741	3.822	3.822	4.01	4.091	4.514	4.514	4.573	4.749	4.782	4.782	4.782	4.808	4.808	4.808
YLR018C	2.289	2.289	2.315	2.315	2.315	2.337	2.337	2.337	2.359	2.639	2.842	3.247	3.269	3.295	3.295	3.317	3.383	3.383	3.357	3.357	3.379	3.379	3.379	3.379	3.379	3.509	3.613	3.639	3.687	3.687	3.713	3.713	3.713	3.68	3.724	3.772	3.805	3.805	3.805	3.805	3.831	3.831	3.831	3.831	3.831	3.831	3.857	3.857	3.857
YGR184C	1.171	1.171	1.171	1.171	1.171	1.171	1.171	1.171	1.171	1.171	1.171	1.171	1.171	1.138	1.112	1.16	1.16	1.215	1.215	1.215	1.237	1.237	1.263	1.263	1.289	1.289	1.289	1.289	1.311	1.311	1.311	1.311	1.311	1.311	1.311	1.311	1.311	1.311	1.311	1.311	1.311	1.311	1.311	1.311	1.311	1.311	1.311	1.311	1.333
YJL154C	1.956	1.956	1.956	1.982	2.136	2.158	2.158	2.158	2.202	2.202	2.202	2.202	2.202	2.202	2.202	2.254	2.254	2.254	2.221	2.221	2.221	2.221	2.221	2.254	2.254	2.254	2.254	2.254	2.254	2.254	2.254	2.254	2.254	2.254	2.228	2.228	2.25	2.228	2.228	2.261	2.261	2.283	2.261	2.261	2.261	2.261	2.202	2.202	2.202
YDR074W	3.565	3.598	3.62	3.62	3.568	3.568	3.568	3.49	3.49	3.534	3.482	3.482	3.482	3.482	3.482	3.46	3.434	3.434	3.434	3.434	3.434	3.434	3.412	3.382	3.33	3.33	3.275	3.275	3.297	3.297	3.102	3.102	3.124	3.102	3.08	3.08	3.08	3.036	3.036	3.036	3.036	3.058	3.08	3.028	3.006	2.984	2.951	2.951	2.929
YHR175W	0.585	0.607	0.607	0.629	0.673	0.673	0.673	0.717	0.717	0.717	0.717	0.717	0.717	0.717	0.717	0.695	0.695	0.695	0.695	0.695	0.673	0.673	0.673	0.673	0.673	0.673	0.647	0.647	0.669	0.669	0.669	0.669	0.669	0.669	0.669	0.669	0.643	0.643	0.643	0.669	0.669	0.669	0.669	0.669	0.669	0.669	0.669	0.669	0.669
YER168C	3.808	3.808	3.808	3.694	3.694	3.616	3.594	3.506	3.506	3.506	3.48	3.48	3.48	3.48	3.48	3.428	3.428	3.428	3.428	3.384	3.384	3.351	3.351	3.351	3.351	3.303	3.303	3.303	3.101	3.079	3.079	3.079	3.079	3.079	3.079	3.079	3.053	3.053	3.053	3.053	3.053	3.005	3.005	3.005	2.81	2.81	2.736	2.736	2.71
YER178W	0.96	0.96	0.96	0.986	0.986	0.986	0.986	0.986	0.986	0.986	0.986	0.986	1.019	1.019	1.019	1.019	1.019	1.045	1.045	1.045	1.045	1.045	1.045	1.045	1.045	1.045	1.045	1.071	1.071	1.071	1.071	1.045	1.045	1.045	1.045	1.045	1.045	1.023	1.023	1.023	1.023	1.023	1.023	1.023	1.001	1.001	1.001	1.001	1.001
YOR156C	0.526	0.526	0.526	0.526	0.526	0.526	0.526	0.526	0.548	0.548	0.548	0.548	0.548	0.548	0.596	0.596	0.596	0.596	0.596	0.592	0.592	0.614	0.614	0.614	0.614	0.614	0.614	0.614	0.592	0.592	0.504	0.504	0.504	0.504	0.504	0.53	0.53	0.563	0.563	0.615	0.615	0.538	0.538	0.512	0.486	0.486	0.486	0.486	0.486
YLR390W-A	2.216	2.216	2.216	2.194	2.15	2.073	1.999	1.877	1.877	1.851	1.851	1.851	1.851	1.851	1.851	1.851	1.851	1.531	1.181	1.148	1.148	1.137	0.813	0.861	0.894	0.894	0.835	0.732	0.732	0.732	0.754	0.721	0.754	0.706	0.684	0.684	0.684	0.677	0.839	0.839	0.865	0.865	0.964	0.964	0.942	0.968	0.946	0.99	0.99
YLR348C	0.787	0.721	0.721	0.721	0.743	0.743	0.655	0.585	0.585	0.526	0.526	0.526	0.526	0.526	0.493	0.493	0.493	0.493	0.493	0.423	0.423	0.423	0.397	0.397	0.349	0.213	0.191	0.191	0.191	0.217	0.217	0.217	0.221	0.221	0.221	0.221	0.221	0.221	0.221	0.221	0.221	0.221	0.221	0.221	0.221	0.221	0.221	0.221	0.199
YML019W	1.239	1.239	1.239	1.261	1.225	1.291	1.258	1.427	1.449	1.475	1.475	1.475	1.475	1.475	1.53	1.508	1.556	1.556	1.556	1.578	1.663	1.663	1.663	1.663	1.663	1.707	1.707	1.707	1.729	1.74	1.74	1.74	1.762	1.762	1.762	1.762	1.762	1.74	1.784	1.784	1.784	1.784	1.784	1.784	1.839	1.861	1.861	1.894	1.927
YIL144W	3.671	3.723	3.756	3.756	3.756	3.756	3.756	3.756	3.778	3.778	3.778	3.778	3.804	3.804	3.804	3.804	3.804	3.804	3.826	3.826	3.848	3.896	3.896	3.896	3.896	3.896	3.896	3.896	3.896	3.896	3.896	3.896	3.896	3.896	3.896	3.896	3.896	3.896	3.896	3.863	3.863	3.863	3.863	3.863	3.863	3.863	3.863	3.863	3.863
YLR088W	0.372	0.372	0.394	0.405	0.405	0.405	0.427	0.427	0.453	0.512	0.6	0.659	0.692	0.692	0.692	0.714	0.909	0.909	0.931	0.931	0.953	1.008	1.041	1.067	1.089	1.089	1.406	1.439	1.483	1.593	1.681	1.681	1.681	1.681	1.681	1.681	1.714	1.714	1.74	1.74	2.026	2.107	2.184	2.184	2.184	2.21	2.232	2.232	2.254
YDR170C	0.471	0.438	0.438	0.405	0.372	0.372	0.372	0.372	0.372	0.372	0.35	0.35	0.328	0.328	0.328	0.328	0.328	0.328	0.328	0.328	0.328	0.328	0.328	0.328	0.328	0.295	0.295	0.269	0.269	0.269	0.269	0.269	0.269	0.269	0.269	0.247	0.247	0.247	0.225	0.225	0.081	0.081	0.081	0.081	0.081	0.081	0.081	0.081	0.048
YGL263W	0	0	0	0	0	0	0	0	0	0	0	0	0	0	0	0	0	0	0	0	0	0	0	0	0	0	0	0	0	0	0	0	0	0	0	0	0	0	0	0	0	0	0	0	0	0	0	0	0
YGL187C	0.75	0.75	0.75	0.75	0.75	0.728	0.728	0.728	0.728	0.728	0.728	0.728	0.728	0.695	0.695	0.695	0.669	0.669	0.691	0.691	0.691	0.691	0.691	0.691	0.665	0.639	0.639	0.613	0.613	0.613	0.613	0.613	0.613	0.613	0.613	0.613	0.613	0.613	0.613	0.613	0.613	0.613	0.613	0.613	0.591	0.591	0.591	0.569	0.569
YGR090W	0.652	0.652	0.652	0.652	0.652	0.652	0.652	0.619	0.619	0.619	0.593	0.593	0.523	0.497	0.471	0.471	0.471	0.471	0.471	0.471	0.471	0.471	0.471	0.471	0.471	0.471	0.405	0.291	0.291	0.291	0.291	0.232	0.232	0.232	0.184	0.151	0.151	0.151	0.129	0.129	0.129	0.129	0.107	0.107	0.107	0.107	0.107	0.107	0.107
YNL084C	1.49	1.549	1.538	1.564	1.59	1.59	1.59	1.59	1.59	1.612	1.936	1.936	1.936	1.991	2.046	2.046	2.072	2.098	2.131	2.329	2.329	2.329	2.428	2.402	2.402	2.435	2.435	2.435	2.483	2.549	2.582	2.582	2.582	2.582	2.582	2.582	2.549	2.516	2.516	2.516	2.516	2.516	2.593	2.593	2.593	2.615	2.637	2.637	2.637
YDR507C	0.217	0.217	0.217	0.217	0.217	0.191	0.191	0.191	0.191	0.191	0.224	0.224	0.224	0.224	0.25	0.25	0.25	0.25	0.25	0.25	0.25	0.25	0.25	0.25	0.25	0.25	0.25	0.25	0.25	0.25	0.25	0.25	0.25	0.25	0.25	0.25	0.25	0.25	0.25	0.25	0.25	0.25	0.25	0.25	0.217	0.217	0.217	0.217	0.25
YFR038W	1.291	1.291	1.291	1.291	1.291	1.291	1.313	1.313	1.46	1.46	1.482	1.482	1.548	1.581	1.581	1.581	1.581	1.603	1.603	1.603	1.603	1.655	1.655	1.655	1.732	1.732	1.732	1.732	1.732	1.754	1.754	1.728	1.728	1.761	1.761	1.787	1.787	1.787	1.787	1.787	1.787	1.886	1.93	1.93	1.956	1.956	1.956	1.956	1.956
YHR174W	0.077	0.077	0.077	0.077	0.077	0.077	0.077	0.077	0.077	0.077	0.077	0.077	0.077	0.077	0.077	0.077	0.077	0.077	0.077	0.077	0.077	0.077	0.077	0.077	0.077	0.099	0.099	0.099	0.099	0.099	0.099	0.121	0.121	0.121	0.121	0.121	0.121	0.121	0.121	0.121	0.121	0.121	0.121	0.121	0.121	0.121	0.121	0.121	0.121
YHR049W	1.72	1.72	1.72	1.72	1.72	1.72	1.668	1.701	1.679	1.679	1.731	1.753	1.786	1.786	1.786	1.76	1.76	1.749	1.701	1.704	1.693	1.634	1.634	1.66	1.66	1.66	1.586	1.578	1.6	1.574	1.522	1.522	1.548	1.73	1.763	1.763	1.708	1.708	1.708	1.645	1.571	1.737	2.146	2.146	2.146	2.146	2.146	2.146	2.146
YOR078W	1.462	1.488	1.514	1.514	1.514	1.506	1.473	1.447	1.469	1.469	1.495	1.495	1.495	1.558	1.558	1.558	1.602	1.624	1.624	1.624	1.624	1.624	1.624	1.624	1.624	1.624	1.624	1.624	1.624	1.624	1.624	1.598	1.598	1.572	1.546	1.568	1.579	1.579	1.553	1.553	1.553	1.553	1.553	1.553	1.531	1.531	1.498	1.45	1.45
YJR138W	0.022	0.055	0.055	0.055	0.055	0.088	0.173	0.173	0.173	0.173	0.173	0.173	0.173	0.173	0.173	0.173	0.173	0.173	0.173	0.173	0.173	0.199	0.199	0.232	0.232	0.232	0.232	0.232	0.258	0.291	0.35	0.35	0.409	0.409	0.409	0.409	0.431	0.457	0.457	0.49	0.49	0.49	0.49	0.49	0.49	0.49	0.49	0.49	0.49
YKR006C	1.377	1.377	1.377	1.377	1.351	1.351	1.23	1.208	1.208	1.131	1.131	1.289	1.289	1.315	1.315	1.315	1.359	1.359	1.359	1.359	1.381	1.381	1.381	1.326	1.348	1.381	1.359	1.385	1.385	1.385	1.466	1.51	1.536	1.536	1.536	1.536	1.536	1.536	1.536	1.459	1.459	1.459	1.459	1.459	1.459	1.459	1.459	1.459	1.481
YJL100W	0.577	0.577	0.577	0.577	0.555	0.588	0.588	0.64	0.64	0.673	0.673	0.673	0.673	0.673	0.714	0.714	0.714	0.714	0.74	0.74	0.762	0.762	0.762	0.762	0.795	0.795	0.795	0.747	0.747	0.714	0.692	0.692	0.666	0.714	0.714	0.736	0.795	0.795	0.795	0.795	0.795	0.795	0.817	0.947	0.991	1.013	1.035	1.19	1.234
YIL005W	0.538	0.564	0.564	0.476	0.498	0.498	0.498	0.498	0.498	0.498	0.498	0.424	0.424	0.424	0.402	0.402	0.402	0.402	0.402	0.332	0.332	0.332	0.332	0.332	0.306	0.284	0.262	0.273	0.317	0.317	0.35	0.35	0.376	0.376	0.376	0.376	0.376	0.376	0.376	0.324	0.324	0.324	0.324	0.35	0.35	0.35	0.35	0.35	0.383
YLR179C	0.475	0.534	0.56	0.56	0.56	0.56	0.56	0.56	0.56	0.586	0.586	0.608	0.608	0.608	0.608	0.608	0.608	0.608	0.608	0.586	0.612	0.638	0.638	0.69	0.69	0.69	0.69	0.69	0.716	0.716	0.749	0.749	0.749	0.749	0.749	0.749	0.749	0.749	0.727	0.727	0.76	0.782	0.782	0.782	0.782	0.815	0.815	0.815	0.815
YDR295C	2.097	2.097	2.097	2.097	2.123	2.123	2.123	2.123	2.123	2.123	2.123	2.123	2.123	2.101	2.05	2.076	2.076	2.05	2.05	2.05	2.05	2.05	2.05	2.05	2.05	2.05	2.05	2.024	2.024	2.024	2.024	2.024	2.024	2.057	2.057	2.057	2.005	2.005	2.005	2.005	2.005	2.005	1.983	1.961	1.961	1.935	1.935	1.935	1.902
YHL036W	0.378	0.378	0.4	0.4	0.4	0.4	0.4	0.4	0.459	0.481	0.481	0.481	0.459	0.518	0.518	0.518	0.518	0.518	0.518	0.577	0.603	0.603	0.603	0.581	0.655	0.754	0.864	0.864	0.886	1.015	1.048	1.158	1.191	1.191	1.191	1.191	1.217	1.217	1.217	1.217	1.349	1.375	1.397	1.474	1.474	1.474	1.474	1.474	1.5
YPR083W	0.725	0.725	0.725	0.747	0.747	0.769	0.802	0.872	0.872	0.931	0.931	0.953	0.953	0.953	0.894	0.894	0.894	0.971	0.971	0.971	0.971	0.971	0.971	0.883	0.828	0.883	0.964	0.964	0.997	0.997	0.997	0.997	1.03	1.03	1.056	1.034	1.034	1.034	1.034	1.034	1.034	1.034	1.078	1.188	1.188	1.221	1.221	1.221	1.221
YDR131C	0.748	0.748	0.748	0.748	0.748	0.689	0.689	0.663	0.663	0.615	0.582	0.582	0.582	0.582	0.582	0.516	0.494	0.391	0.391	0.391	0.391	0.391	0.391	0.391	0.391	0.391	0.391	0.391	0.391	0.439	0.483	0.483	0.457	0.457	0.457	0.457	0.457	0.457	0.457	0.457	0.435	0.409	0.497	0.497	0.53	0.556	0.556	0.6	0.6
YPL195W	0.938	0.736	0.714	0.71	0.743	0.769	0.769	0.769	0.769	0.769	0.581	0.581	0.533	0.698	0.83	0.83	0.83	0.83	0.83	0.852	0.83	0.83	0.83	0.83	0.83	0.83	0.83	0.83	0.852	0.826	0.848	0.815	0.815	0.881	0.885	0.885	0.885	0.885	0.907	0.94	0.907	0.907	0.907	0.966	1.029	1.062	1.062	1.062	1.036
YLR414C	1.318	1.344	1.5	1.552	1.651	1.651	1.651	1.651	1.651	1.732	1.732	1.732	1.787	1.787	1.787	1.787	1.787	1.787	1.839	1.813	1.835	1.857	1.857	1.857	1.857	1.857	1.857	1.935	1.935	1.909	1.909	1.909	1.987	1.987	1.965	1.939	1.939	1.939	1.939	1.895	1.928	1.95	1.95	1.95	1.928	1.928	1.928	1.928	1.928
YGR232W	4.984	4.984	4.984	4.984	4.984	4.984	4.984	4.958	4.914	4.892	4.892	4.859	4.859	4.995	4.995	5.039	5.072	5.094	5.094	5.094	5.094	5.046	5.046	4.994	4.994	4.928	4.928	4.98	4.98	4.98	4.98	4.98	4.98	4.798	4.798	4.772	4.772	4.746	4.746	4.496	4.419	4.25	4.224	4.224	4.224	4.224	4.198	4.172	4.094
YNL148C	0.96	0.982	1.089	1.111	1.133	1.133	1.133	1.155	1.188	1.188	1.21	1.21	1.236	1.236	1.236	1.236	1.236	1.21	1.21	1.236	1.236	1.236	1.236	1.236	1.269	1.269	1.269	1.269	1.269	1.269	1.269	1.269	1.269	1.269	1.269	1.269	1.269	1.269	1.269	1.269	1.269	1.269	1.269	1.269	1.269	1.247	1.247	1.247	1.214
YJR047C	0.033	0.033	0.033	0.033	0.033	0.033	0.033	0.033	0.033	0.033	0.033	0.033	0.033	0.033	0.033	0.033	0.033	0.033	0.033	0.033	0.033	0.033	0.033	0.033	0.033	0.033	0.033	0.033	0.033	0.033	0.055	0.055	0.055	0.055	0.055	0.055	0.022	0.022	0.022	0.022	0.022	0.022	0.022	0.022	0.022	0.022	0.022	0.022	0.022
YFL034W	0.299	0.299	0.299	0.299	0.299	0.299	0.299	0.299	0.299	0.277	0.277	0.277	0.277	0.277	0.277	0.277	0.277	0.277	0.277	0.277	0.277	0.244	0.244	0.244	0.218	0.218	0.214	0.214	0.214	0.214	0.214	0.214	0.214	0.214	0.214	0.214	0.214	0.214	0.214	0.24	0.262	0.295	0.295	0.295	0.295	0.269	0.269	0.269	0.269
YOR207C	3.452	3.43	3.382	3.382	3.382	3.349	3.349	3.109	3.105	3.105	3.105	3.079	3.079	3.046	3.072	3.072	2.916	2.916	2.868	2.868	2.868	2.79	2.79	2.79	2.79	2.79	2.764	2.712	2.664	2.664	2.664	2.535	2.535	2.513	2.513	2.513	2.513	2.491	2.491	2.465	2.439	2.439	2.439	2.439	2.369	2.343	2.213	2.213	1.498
YKL166C	2.026	2.026	2.052	2.052	2.052	2.052	2.03	2.03	2.03	2.03	2.03	1.975	1.975	1.975	1.975	1.931	1.931	1.931	1.931	1.931	1.931	1.883	1.916	1.916	1.916	1.916	1.916	1.916	1.916	1.916	1.938	1.938	1.964	2.016	2.016	2.016	2.016	2.016	2.016	1.994	1.994	1.994	1.968	1.935	1.935	1.861	1.861	1.861	1.835
YGR125W	1.485	1.551	1.551	1.551	1.584	1.584	1.632	1.665	1.665	1.665	1.698	1.72	1.72	1.72	1.72	1.72	1.72	1.746	1.746	1.746	1.746	1.746	1.746	1.746	1.746	1.746	1.746	1.746	1.746	1.746	1.746	1.746	1.746	1.746	1.746	1.746	1.746	1.746	1.746	1.746	1.746	1.746	1.746	1.746	1.746	1.746	1.746	1.746	1.713
YLL014W	0.707	0.707	0.707	0.707	0.707	0.707	0.707	0.707	0.707	0.74	0.825	0.825	0.99	1.016	1.016	1.016	1.016	0.99	0.99	0.99	0.99	0.99	0.99	0.99	0.99	1.012	1.012	1.09	1.09	1.09	1.09	1.09	1.09	1.09	1.09	1.09	1.064	1.064	1.064	1.064	1.064	1.064	1.064	1.064	1.09	1.138	1.138	1.138	1.138
YOL121C	0.155	0.181	0.181	0.181	0.181	0.181	0.181	0.181	0.181	0.207	0.207	0.207	0.207	0.207	0.207	0.207	0.207	0.207	0.207	0.207	0.207	0.207	0.207	0.207	0.207	0.207	0.207	0.207	0.24	0.24	0.24	0.24	0.24	0.24	0.24	0.24	0.24	0.24	0.24	0.24	0.24	0.24	0.24	0.24	0.24	0.24	0.24	0.24	0.24
YJL164C	1.948	1.955	1.999	1.999	1.999	1.999	2.021	2.021	2.069	2.069	2.198	2.352	2.352	2.352	2.352	2.352	2.411	2.418	2.418	2.418	2.496	2.551	2.606	2.606	2.632	2.632	2.632	2.632	2.632	2.632	2.632	2.61	2.61	2.632	2.614	2.666	2.666	2.666	2.666	2.688	2.688	2.688	2.714	2.714	2.714	2.714	2.714	2.714	2.714
YLR268W	2.343	2.391	2.476	2.564	2.612	2.612	2.612	2.612	2.612	2.612	2.623	2.656	2.656	2.656	2.63	2.63	2.63	2.578	2.604	2.604	2.681	2.681	2.714	2.835	2.835	2.835	2.835	2.835	2.835	2.835	2.78	2.747	2.747	2.747	2.78	2.78	2.824	2.824	2.824	2.868	2.868	2.868	2.923	2.923	2.923	2.978	3.066	3.228	3.228
YJL050W	2.218	2.218	2.251	2.251	2.251	2.251	2.277	2.277	2.277	2.277	2.277	2.277	2.343	2.431	2.431	2.431	2.431	2.431	2.431	2.457	2.431	2.431	2.431	2.431	2.486	2.486	2.486	2.486	2.486	2.486	2.486	2.519	2.541	2.541	2.541	2.541	2.541	2.541	2.567	2.615	2.593	2.593	2.593	2.593	2.593	2.527	2.527	2.527	2.527
YMR075W	1.007	1.007	1.007	1.007	1.007	1.033	1.059	1.092	1.118	1.118	1.144	1.114	1.114	1.114	1.114	1.114	1.088	0.985	0.985	0.959	0.929	1.017	1.017	1.017	0.991	0.991	0.991	0.991	0.939	0.939	0.939	0.939	0.939	0.88	0.796	0.796	0.818	0.972	1.466	1.466	1.466	1.466	1.492	1.492	1.492	1.492	1.492	1.525	1.551
YLR215C	0.569	0.595	0.595	0.65	0.661	0.661	0.713	0.812	0.812	0.812	0.812	0.812	0.838	0.838	0.838	0.86	0.86	0.86	0.86	0.86	0.86	0.86	0.86	0.86	0.834	0.856	0.845	0.937	1.029	1.029	1.029	1.029	1.029	1.029	1.051	1.051	1.051	1.051	1.051	1.025	1.025	1.025	1.047	1.047	1.047	1.047	1.047	1.21	1.269
YNL327W	2.901	2.868	2.864	2.864	2.76	2.76	2.782	2.833	2.855	3.011	3.011	2.967	2.934	2.919	2.897	2.897	2.897	2.838	2.816	2.86	2.937	2.996	3.062	3.088	3.088	3.088	3.11	3.11	2.954	2.954	2.954	2.928	2.928	2.84	2.84	2.84	2.862	2.862	2.888	2.888	2.888	2.914	2.914	2.914	2.914	2.888	2.881	2.848	2.848
YBR278W	0.782	0.782	0.782	0.661	0.672	0.646	0.646	0.646	0.646	0.672	0.65	0.65	0.65	0.617	0.617	0.617	0.562	0.562	0.529	0.503	0.334	0.36	0.36	0.36	0.327	0.349	0.349	0.349	0.431	0.431	0.457	0.457	0.457	0.457	0.457	0.457	0.457	0.457	0.457	0.435	0.391	0.523	0.556	0.556	0.556	0.556	0.589	0.589	0.655
YDL002C	1.818	1.818	1.844	1.844	1.844	1.818	1.818	1.818	1.818	1.818	1.752	1.752	1.752	1.804	1.804	1.804	1.804	1.804	1.804	1.826	1.859	1.859	1.885	1.885	1.929	1.929	1.929	1.929	1.929	1.955	1.955	1.955	1.955	1.922	1.955	1.955	1.955	1.955	1.955	1.955	1.955	1.955	1.955	1.922	1.922	1.922	1.922	1.896	1.896
YJL186W	0.31	0.31	0.31	0.31	0.31	0.31	0.31	0.31	0.31	0.31	0.31	0.31	0.336	0.336	0.369	0.369	0.369	0.369	0.369	0.369	0.369	0.369	0.369	0.369	0.369	0.369	0.395	0.417	0.461	0.461	0.461	0.461	0.461	0.461	0.461	0.516	0.516	0.516	0.516	0.516	0.516	0.516	0.549	0.571	0.545	0.545	0.545	0.545	0.545
YGR094W	1.189	1.167	1.141	1.086	1.086	1.086	1.086	1.086	0.953	0.92	0.92	0.898	0.898	0.898	0.898	0.898	0.872	0.872	0.872	0.872	0.894	0.894	0.842	0.842	0.842	0.842	0.842	0.842	0.886	0.853	0.853	0.853	0.853	0.831	0.809	0.658	0.603	0.655	0.655	0.655	0.655	0.501	0.523	0.571	0.545	0.545	0.545	0.545	0.578
YDL165W	0.828	0.828	0.652	0.578	0.6	0.6	0.6	0.578	0.578	0.74	0.92	0.92	0.92	0.92	0.986	0.96	0.908	0.875	0.93	0.93	0.93	0.93	1.018	1.194	1.194	1.282	1.282	1.282	1.282	1.282	1.282	1.315	1.326	1.326	1.4	1.4	1.433	1.433	1.433	1.466	1.466	1.466	1.466	1.466	1.466	1.492	1.492	1.525	1.503
YIL110W	0.643	0.676	0.676	0.676	0.65	0.65	0.65	0.65	0.628	0.628	0.628	0.595	0.595	0.595	0.595	0.595	0.562	0.562	0.536	0.536	0.624	0.734	0.734	0.756	0.811	0.844	1.167	1.167	1.167	1.167	1.167	1.167	1.2	1.2	1.2	1.2	1.2	1.387	1.497	1.497	1.519	1.519	1.519	1.541	1.751	1.751	1.851	1.851	1.862
YAL021C	1.125	1.121	1.121	1.121	1.121	1.121	1.202	1.202	1.316	1.316	1.316	1.316	1.316	1.316	1.316	1.334	1.334	1.36	1.445	1.511	1.544	1.518	1.518	1.518	1.518	1.349	1.349	1.437	1.437	1.463	1.485	1.485	1.485	1.485	1.463	1.463	1.463	1.463	1.463	1.463	1.463	1.463	1.463	1.463	1.463	1.463	1.463	1.463	1.463
YBR223C	0.884	0.884	0.884	0.858	0.722	0.667	0.637	0.637	0.637	0.582	0.582	0.608	0.582	0.582	0.648	0.648	0.752	0.752	0.752	0.693	0.693	0.693	0.693	0.829	0.906	0.932	0.932	1.02	1.02	1.086	1.086	1.138	1.164	1.252	1.274	1.274	1.274	1.274	1.296	1.27	1.27	1.27	1.27	1.27	1.27	1.27	1.27	1.292	1.34
YEL072W	4.067	4.015	4.022	4.022	4.022	4	3.974	3.974	3.941	3.886	3.919	3.75	3.717	3.658	3.551	3.551	3.499	3.499	3.543	3.543	3.543	3.506	3.506	3.064	3.064	3.064	2.96	2.96	2.338	2.257	2.213	2.213	2.18	2.206	2.206	2.206	2.074	2.074	2.07	2.033	2.059	2.059	2.059	2	1.822	1.792	1.718	1.626	1.626
YJL059W	1.511	1.489	1.511	1.533	1.533	1.533	1.533	1.559	1.559	1.537	1.482	1.482	1.482	1.482	1.482	1.482	1.475	1.475	1.475	1.453	1.453	1.427	1.427	1.427	1.427	1.427	1.427	1.427	1.401	1.427	1.427	1.427	1.427	1.427	1.486	1.486	1.512	1.512	1.512	1.545	1.545	1.545	1.545	1.545	1.545	1.545	1.545	1.545	1.545
YML060W	0.504	0.501	0.501	0.527	0.527	0.527	0.527	0.449	0.449	0.383	0.383	0.383	0.398	0.398	0.538	0.505	0.494	0.494	0.494	0.494	0.494	0.472	0.498	0.498	0.546	0.667	0.689	0.814	0.814	0.814	0.814	0.892	0.914	1.135	1.78	1.78	1.828	1.854	1.854	1.854	1.854	1.854	1.887	1.935	1.983	2.009	2.031	2.031	2.031
YDL078C	0.32	0.32	0.32	0.353	0.353	0.353	0.353	0.353	0.419	0.529	0.529	0.529	0.551	0.577	0.603	0.684	0.684	0.684	0.662	0.662	0.662	0.662	0.662	0.662	0.662	0.662	0.662	0.662	0.662	0.662	0.662	0.662	0.728	0.832	0.876	0.983	0.983	1.049	1.049	1.049	1.049	1.075	1.075	1.127	1.153	1.179	1.179	1.179	1.205
YIL140W	1.089	1.089	1.067	1.067	1.067	1.067	1.067	1.045	1.045	1.071	1.071	1.071	1.071	1.071	1.049	1.049	1.049	0.99	0.957	1.012	1.012	0.986	0.986	1.012	1.012	1.012	0.968	0.968	0.938	0.938	0.938	0.938	0.938	0.938	0.938	0.938	0.938	0.938	0.938	0.938	0.938	0.938	0.912	0.879	0.879	0.879	0.879	0.853	0.853
YMR039C	4.349	4.489	4.489	4.489	4.588	4.588	4.61	4.632	4.632	4.346	4.346	4.32	4.294	4.294	4.261	4.261	4.261	4.261	4.261	4.261	4.209	4.157	4.131	4.131	4.105	4.105	4.105	4.105	4.017	3.726	3.605	3.502	3.502	3.454	3.428	3.428	3.45	3.45	3.45	3.45	3.391	3.313	3.183	3.183	3.183	3.183	3.183	3.183	3.183
YPR102C	0.335	0.335	0.132	0.132	0.132	0.132	0.132	0.132	0.132	0.132	0.132	0.099	0.099	0.099	0.099	0.099	0.022	0.022	0.022	0.022	0.022	0.022	0.022	0.022	0.022	0.022	0.022	0.022	0.022	0.022	0.022	0.022	0.022	0.022	0.022	0.022	0.022	0.022	0.022	0.022	0.022	0.022	0.022	0.022	0.022	0.022	0.022	0.022	0
YOR189W	0.88	0.88	0.88	0.906	0.906	0.906	0.906	0.906	0.906	0.906	0.899	0.899	0.899	0.899	0.899	0.851	0.851	0.851	0.851	0.851	0.851	0.851	0.877	0.877	0.877	0.877	0.877	0.877	0.877	0.877	0.877	0.877	0.877	0.877	0.877	0.877	0.877	0.877	0.877	0.877	0.833	0.833	0.833	0.833	0.833	0.833	0.833	0.833	0.833
YDL086W	10.745	10.745	10.741	10.741	10.715	10.774	10.8	10.8	10.93	11.008	11.03	11.03	11.238	11.297	11.297	11.375	11.408	11.616	11.59	11.59	11.59	11.59	11.59	11.59	11.59	11.59	11.642	11.642	11.616	11.583	11.583	11.687	11.687	11.687	11.687	11.687	11.609	11.583	11.557	11.557	11.557	11.557	11.557	11.557	11.583	11.583	11.576	11.576	11.55
YPR169W	1.259	1.259	1.336	1.325	1.325	1.373	1.373	1.373	1.34	1.495	1.495	1.583	1.638	1.638	1.638	1.638	1.664	1.664	1.664	1.69	1.712	1.778	1.778	1.778	1.778	1.778	1.778	1.778	1.756	1.811	1.888	2.164	2.164	2.23	2.23	2.256	2.256	2.289	2.289	2.289	2.289	2.289	2.289	2.289	2.289	2.311	2.337	2.337	2.337
YDR194C	3.351	3.351	3.351	3.351	3.351	3.351	3.351	3.351	3.351	3.351	3.351	3.351	3.351	3.351	3.351	3.351	3.351	3.273	3.273	3.273	3.24	3.24	3.24	3.24	3.24	3.24	3.24	3.24	3.24	3.24	3.24	3.24	3.24	3.214	3.214	3.214	3.192	3.17	3.17	3.144	3.144	3.144	3.144	3.144	3.144	3.144	3.122	3.1	3.1
YIR012W	1.065	1.098	1.098	1.098	1.098	1.098	1.098	1.098	1.172	1.172	1.172	1.146	1.146	1.146	1.146	1.146	1.146	1.146	1.172	1.172	1.172	1.172	1.172	1.172	1.172	1.172	1.172	1.172	1.172	1.172	1.172	1.172	1.172	1.172	1.172	1.172	1.172	1.172	1.172	1.172	1.198	1.198	1.198	1.198	1.198	1.198	1.198	1.198	1.198
YOR001W	3.854	3.854	3.887	3.909	4.347	4.487	4.487	4.52	4.52	4.579	4.579	4.656	4.812	5.146	5.212	5.26	5.315	5.315	5.315	5.341	5.341	5.341	5.315	5.341	5.4	5.426	5.478	5.5	5.5	5.526	5.526	5.526	5.526	5.526	5.526	5.552	5.578	5.826	5.826	5.826	5.826	5.826	5.826	5.826	5.804	5.782	5.782	5.76	5.76
YGR111W	0.176	0.176	0.11	0.088	0.066	0.022	0.022	0.022	0.022	0.022	0.022	0.022	0.022	0.022	0.022	0.022	0.022	0.022	0.022	0.022	0.022	0.022	0.048	0.048	0.048	0.048	0.048	0.048	0.048	0.048	0.048	0.048	0.048	0.048	0.048	0.048	0.07	0.07	0.07	0.07	0.07	0.092	0.092	0.092	0.092	0.092	0.092	0.092	0.092
YMR185W	1.93	1.93	1.93	1.93	1.93	1.904	1.878	1.878	1.852	1.852	1.826	1.826	1.774	1.752	1.752	1.752	1.752	1.7	1.7	1.678	1.678	1.678	1.634	1.634	1.452	1.452	1.452	1.452	1.367	1.289	1.256	1.138	1.138	1.138	1.138	1.138	1.138	1.138	1.105	1.105	1.083	1.083	1.083	1.061	0.984	0.988	0.988	0.988	0.966
YDL211C	1.187	1.22	1.22	1.246	1.246	1.246	1.246	1.316	1.316	1.468	1.468	1.468	1.468	1.468	1.468	1.468	1.468	1.468	1.49	1.516	1.549	1.549	1.549	1.549	1.549	1.549	1.549	1.549	1.549	1.52	1.498	1.498	1.498	1.586	1.634	1.656	1.689	1.689	1.689	1.689	1.689	1.744	1.744	1.744	1.711	1.711	1.711	1.711	1.711
YGR128C	1.952	1.93	1.908	1.908	1.875	1.875	1.875	1.875	1.901	1.901	1.901	1.901	1.849	1.849	1.849	1.849	1.849	1.849	1.849	1.849	1.849	1.805	1.805	1.805	1.805	1.805	1.805	1.805	1.805	1.779	1.779	1.779	1.779	1.713	1.709	1.709	1.709	1.709	1.709	1.735	1.735	1.669	1.647	1.647	1.669	1.625	1.581	1.581	1.581
YDR457W	0.93	0.956	0.956	0.956	0.982	0.982	0.982	1.004	0.978	0.978	0.978	0.941	1.022	1.022	1.022	1.022	1.066	1.217	1.243	1.269	1.269	1.269	1.269	1.269	1.269	1.269	1.269	1.321	1.321	1.321	1.321	1.447	1.447	1.447	1.447	1.462	1.484	1.484	1.484	1.484	1.484	1.484	1.51	1.51	1.51	1.536	1.536	1.536	1.536
YGR082W	1.312	1.334	1.389	1.389	1.389	1.389	1.389	1.389	1.389	1.389	1.389	1.389	1.389	1.433	1.433	1.433	1.433	1.433	1.433	1.433	1.433	1.433	1.433	1.433	1.433	1.433	1.433	1.433	1.433	1.433	1.433	1.433	1.433	1.411	1.411	1.411	1.411	1.433	1.433	1.433	1.433	1.437	1.415	1.441	1.441	1.441	1.463	1.463	1.463
YPL191C	0.401	0.401	0.401	0.401	0.401	0.401	0.397	0.375	0.375	0.375	0.375	0.353	0.386	0.408	0.327	0.349	0.349	0.349	0.349	0.371	0.371	0.371	0.371	0.371	0.371	0.371	0.371	0.345	0.345	0.345	0.345	0.312	0.312	0.312	0.367	0.367	0.367	0.367	0.367	0.367	0.378	0.345	0.345	0.345	0.345	0.345	0.286	0.319	0.319
YDL177C	4.266	4.292	4.498	4.524	4.557	4.557	4.635	4.635	4.661	4.661	4.661	4.687	4.709	4.79	5.085	5.509	5.594	5.594	5.749	5.984	5.984	5.984	5.984	5.984	5.984	6.006	6.006	6.039	6.094	6.469	6.623	6.752	6.8	6.8	6.8	6.789	6.844	6.922	6.922	7.036	7.282	7.337	7.389	7.389	7.411	7.411	7.411	7.411	7.411
YNL131W	1.059	1.173	1.173	1.169	1.169	1.169	1.169	1.143	1.088	1.11	1.11	1.11	1.132	1.132	1.132	1.132	1.106	1.106	1.106	1.106	1.106	1.106	1.106	1.106	1.11	1.088	1.055	1.055	1.055	1.055	1.055	1.055	1.055	1.077	1.077	1.077	1.103	1.103	1.103	1.103	1.055	1.088	1.088	1.11	1.11	1.11	1.11	1.11	1.11
YOR322C	1.555	1.555	1.577	1.577	1.577	1.61	1.61	1.61	1.61	1.643	1.665	1.665	1.665	1.665	1.665	1.698	1.698	1.698	1.698	1.698	1.698	1.698	1.698	1.698	1.698	1.698	1.698	1.698	1.698	1.698	1.698	1.698	1.676	1.676	1.676	1.676	1.676	1.676	1.676	1.676	1.676	1.676	1.676	1.676	1.65	1.65	1.65	1.65	1.65
YDR517W	4.002	3.899	3.899	3.899	3.796	3.796	3.763	3.763	3.763	3.763	3.66	3.66	3.392	3.396	3.396	3.396	3.337	3.304	2.819	2.544	2.544	2.544	2.544	2.544	2.544	2.544	2.349	2.349	2.242	2.242	2.187	2.187	2.051	2.051	1.881	1.881	1.738	1.738	1.672	1.672	1.459	1.411	1.411	1.411	1.411	1.385	0.958	0.932	0.873
YKL138C-A	1.304	1.304	1.304	1.326	1.326	1.326	1.352	1.385	1.385	1.385	1.385	1.385	1.315	1.256	1.23	1.23	1.145	1.119	1.119	1.093	1.093	0.968	0.865	0.898	0.898	0.898	0.898	0.92	0.854	0.828	0.817	0.791	0.791	0.78	0.78	0.728	0.728	0.728	0.728	0.695	0.717	0.684	0.684	0.684	0.577	0.573	0.599	0.599	0.599
YLR459W	0.591	0.591	0.51	0.51	0.521	0.521	0.521	0.613	0.679	0.679	0.712	0.712	0.712	0.738	0.738	0.738	0.738	0.738	0.738	0.738	0.738	0.738	0.76	0.826	0.826	0.822	0.822	0.822	0.822	0.918	0.918	0.918	0.918	0.918	0.918	0.918	0.918	0.918	0.918	0.918	0.918	0.94	0.973	1.028	1.028	1.028	1.061	1.16	1.127
YJR050W	1.705	1.727	1.849	1.871	1.952	1.963	2.018	2.018	2.018	2.044	2.044	2.044	2.044	2.044	2.07	2.07	2.07	2.096	2.096	2.063	2.063	2.063	2.093	2.093	2.097	2.119	2.119	2.119	2.119	2.119	2.119	2.097	2.071	2.071	2.071	2.071	2.097	2.097	2.201	2.201	2.201	2.289	2.289	2.289	2.289	2.289	2.289	2.263	2.263
YPL181W	1.271	1.271	1.271	1.271	1.271	1.242	1.242	1.242	1.242	1.242	1.216	1.216	1.216	1.216	1.19	1.223	1.223	1.201	1.201	1.091	1.043	1.043	0.999	0.999	0.973	0.94	0.94	0.907	0.885	0.885	0.859	0.859	0.859	0.859	0.881	0.881	0.881	0.881	0.859	0.859	0.859	0.833	0.833	0.811	0.811	0.811	0.811	0.811	0.811
YLR042C	1.834	1.782	1.782	1.782	1.782	1.808	1.808	1.808	1.808	1.889	1.856	1.856	1.889	1.889	2.014	2.047	2.051	2.199	2.269	2.269	2.269	2.291	2.291	2.291	2.317	2.317	2.317	2.317	2.317	2.317	2.284	2.284	2.24	2.244	2.244	2.244	2.244	2.244	2.277	2.229	2.229	2.255	2.255	2.255	2.255	2.233	2.233	2.233	2.233
YGL247W	1.048	1.048	1.048	1.048	1.048	1.048	1.026	0.974	0.974	0.974	0.974	0.952	1.078	1.078	1.078	0.993	0.96	0.905	0.905	0.964	1.06	1.06	1.06	1.06	1.06	1.06	1.093	1.093	1.093	1.093	1.148	1.148	1.174	1.174	1.174	1.174	1.174	1.174	1.174	1.174	1.174	1.211	1.211	1.211	1.211	1.211	1.211	1.237	1.237
YOL113W	1.453	1.431	1.431	1.207	1.233	1.233	1.233	1.266	1.31	1.288	1.288	1.288	1.288	1.207	1.207	1.207	1.207	1.207	1.207	1.207	1.207	1.229	1.229	1.229	1.229	1.229	1.177	1.195	1.316	1.595	1.595	1.595	1.595	1.595	1.595	1.628	1.628	1.65	1.65	1.65	1.65	1.65	1.676	1.647	1.621	1.621	1.595	1.599	1.683
YBR023C	1.906	2.031	2.112	2.145	2.145	2.145	2.145	2.145	2.171	2.197	2.197	2.197	2.197	2.197	2.142	2.142	2.142	2.142	2.142	2.142	2.109	2.164	2.164	2.164	2.164	2.164	2.164	2.186	2.23	2.23	2.23	2.204	2.204	2.167	2.167	2.167	2.167	2.167	2.112	2.09	2.09	2.09	2.156	2.185	2.174	2.402	2.402	2.402	2.424
YPR100W	1.323	1.323	1.323	1.301	1.327	1.327	1.327	1.327	1.349	1.371	1.371	1.371	1.371	1.371	1.371	1.349	1.345	1.319	1.319	1.319	1.319	1.385	1.385	1.385	1.385	1.385	1.359	1.359	1.359	1.359	1.359	1.396	1.429	1.429	1.429	1.429	1.429	1.429	1.473	1.473	1.473	1.447	1.447	1.447	1.414	1.414	1.355	1.355	1.355
YHR153C	2.891	2.917	2.917	2.917	2.917	2.917	2.917	2.939	2.991	2.991	2.991	2.991	2.991	2.991	2.991	2.991	2.991	2.991	3.017	3.017	3.017	3.017	3.017	3.017	3.017	3.017	3.017	3.017	3.017	3.017	2.984	2.984	2.984	2.984	2.984	2.932	2.91	2.884	2.884	2.884	2.884	2.884	2.884	2.884	2.81	2.68	2.654	2.628	2.602
YMR163C	0.129	0.129	0.129	0.129	0.129	0.129	0.129	0.129	0.129	0.103	0.103	0.103	0.059	0.059	0.059	0.059	0.026	0.026	0.026	0.026	0.026	0.026	0.026	0.026	0.026	0.026	0.026	0.026	0.026	0.026	0.026	0.026	0.129	0.129	0.129	0.129	0.129	0.155	0.155	0.155	0.177	0.177	0.177	0.177	0.177	0.177	0.177	0.177	0.177
YGR008C	0.469	0.495	0.495	0.495	0.495	0.495	0.495	0.495	0.495	0.495	0.495	0.495	0.495	0.495	0.495	0.495	0.495	0.495	0.495	0.469	0.469	0.469	0.469	0.469	0.436	0.436	0.436	0.436	0.436	0.436	0.403	0.403	0.403	0.403	0.403	0.403	0.403	0.403	0.381	0.381	0.381	0.381	0.381	0.381	0.381	0.381	0.381	0.381	0.381
YDR028C	5.933	5.933	5.959	5.933	5.933	5.911	5.911	5.889	5.823	5.823	5.775	5.775	5.775	5.775	5.775	5.775	5.583	5.535	5.535	5.535	5.535	5.509	5.509	5.431	5.265	5.232	5.232	5.232	5.232	5.232	5.232	5.177	5.177	5.151	5.151	5.151	5.073	4.969	4.87	4.62	4.554	4.554	4.554	4.554	4.554	4.554	4.476	4.476	4.476
YGR014W	2.165	2.165	2.165	2.139	2.139	2.139	2.139	2.139	2.139	2.139	2.139	2.139	2.139	2.139	2.039	2.039	2.039	2.039	2.039	2.065	2.065	2.065	2.065	2.065	2.043	2.021	2.021	2.021	2.021	2.021	2.021	2.021	2.021	2.021	2.021	2.021	2.021	2.021	2.021	2.021	1.999	1.999	2.025	1.904	1.845	1.845	1.845	1.845	1.786
YKL057C	0.32	0.342	0.342	0.342	0.342	0.342	0.342	0.368	0.368	0.368	0.368	0.368	0.368	0.368	0.368	0.368	0.368	0.368	0.368	0.368	0.368	0.368	0.368	0.368	0.368	0.368	0.368	0.368	0.368	0.368	0.368	0.368	0.368	0.368	0.368	0.368	0.368	0.368	0.368	0.368	0.368	0.368	0.368	0.368	0.368	0.368	0.368	0.368	0.368
YPL101W	0.96	0.956	0.956	0.93	0.956	0.812	0.779	0.812	0.834	0.834	0.834	0.834	0.723	0.701	0.771	1.047	1.047	1.073	1.106	1.106	1.106	1.132	1.132	1.132	1.132	1.132	1.191	1.268	1.408	1.386	1.36	1.334	1.308	1.308	1.352	1.444	1.444	1.444	1.444	1.47	1.47	1.47	1.47	1.529	1.529	1.529	1.529	1.529	1.503
YPL091W	2.645	2.832	3.137	3.255	3.255	3.255	3.255	3.255	3.255	3.281	3.307	3.307	3.307	3.395	3.395	3.421	3.447	3.447	3.37	3.348	3.286	3.286	3.282	3.308	3.308	3.308	3.308	3.308	3.095	3.062	3.007	2.981	2.988	2.977	3.08	3.106	3.106	3.106	3.106	2.952	2.886	2.805	2.801	2.801	2.801	2.801	2.801	2.779	2.779
YBR107C	2.723	2.723	2.723	2.745	2.811	2.837	2.837	2.837	2.918	2.918	2.918	2.918	2.918	2.951	2.984	2.984	3.006	3.006	3.006	3.006	3.084	3.084	3.084	3.084	3.084	3.084	3.084	3.084	3.062	3.062	3.088	3.088	3.088	3.088	3.088	3.088	3.062	3.062	3.062	3.084	3.106	3.106	3.106	3.084	3.084	3.084	3.084	3.084	3.084
YMR225C	0.706	0.706	0.706	0.706	0.68	0.68	0.68	0.68	0.68	0.68	0.68	0.658	0.625	0.625	0.625	0.625	0.592	0.592	0.592	0.548	0.489	0.489	0.489	0.511	0.478	0.53	0.53	0.582	0.604	0.696	0.696	0.77	0.77	0.77	0.77	0.77	0.77	0.822	0.77	0.77	0.822	0.8	0.8	0.833	0.859	0.859	0.826	0.826	0.852
YAL010C	1.016	0.983	0.983	0.983	0.983	0.983	0.928	0.88	0.847	0.869	0.869	0.913	0.913	0.913	0.913	0.88	0.854	0.802	0.802	0.78	0.78	0.78	0.809	0.831	0.945	0.945	0.945	0.967	0.967	0.941	1	1.081	1.081	1.467	1.522	1.522	1.522	1.522	1.5	1.548	1.585	1.842	1.842	1.842	1.842	1.868	1.868	1.868	1.894
YKR052C	4.21	4.418	4.418	4.418	4.496	4.496	4.496	4.496	4.522	4.57	4.592	4.618	4.644	4.67	4.67	4.67	4.729	4.729	4.729	4.729	4.729	4.755	4.755	4.755	4.755	4.755	4.854	4.964	5.32	5.397	5.702	5.746	5.772	5.838	5.86	5.886	5.96	5.96	6.168	6.168	6.19	6.216	6.216	6.216	6.216	6.216	6.271	6.293	6.293
YML036W	1.432	1.377	1.377	1.263	1.263	1.237	1.215	1.05	0.951	0.918	0.885	0.826	0.97	0.97	0.97	0.97	0.812	0.764	0.716	0.735	0.783	0.783	0.757	0.801	0.801	0.801	0.779	0.779	0.893	0.86	0.908	0.934	0.96	1.015	1.14	1.188	1.188	1.21	1.21	1.21	1.177	1.177	1.144	1.144	1.17	1.17	1.225	1.387	1.387
YIL027C	1.121	1.143	1.224	1.224	1.224	1.224	1.224	1.246	1.323	1.356	1.356	1.356	1.356	1.356	1.4	1.511	1.511	1.537	1.559	1.559	1.559	1.559	1.5	1.5	1.551	1.551	1.551	1.639	1.665	1.691	1.691	1.691	1.691	1.665	1.665	1.665	1.665	1.665	1.665	1.632	1.632	1.632	1.632	1.632	1.632	1.632	1.665	1.665	1.709
YFR021W	0.746	0.768	0.768	0.746	0.746	0.768	0.768	0.768	0.83	0.852	0.852	0.852	0.874	0.874	0.874	0.874	0.874	0.874	0.896	0.848	0.822	0.844	0.844	0.866	0.866	0.866	0.866	0.866	0.866	0.866	0.866	0.866	0.866	0.866	0.866	0.866	0.866	0.866	0.866	0.866	0.892	0.892	0.859	0.859	0.859	0.859	0.859	0.859	0.859
YDL075W	0.287	0.184	0.136	0.136	0.136	0.11	0.11	0.11	0.11	0.055	0.033	0.033	0.033	0.033	0.033	0.033	0.033	0	0	0	0	0	0	0	0	0	0	0	0	0	0	0	0	0	0	0	0	0	0	0	0	0	0	0	0	0	0	0	0
YFL013C	3.239	3.272	3.272	3.305	3.305	3.305	3.305	3.272	3.298	3.298	3.272	3.272	3.272	3.272	3.272	3.272	3.272	3.194	3.194	3.142	3.142	3.168	3.168	3.168	3.168	3.168	3.087	3.087	3.087	3.035	2.947	2.947	2.892	2.892	2.708	2.686	2.616	2.616	2.616	2.469	2.469	2.41	2.318	2.285	2.226	2.193	2.134	2.134	2.134
YML012W	1.132	1.132	1.132	1.132	1.132	1.132	1.132	1.132	1.132	1.132	1.132	1.084	1.051	1.106	1.025	1.025	0.977	0.977	0.951	0.951	0.951	0.951	0.951	0.764	0.764	0.716	0.738	0.793	0.793	0.845	0.944	0.944	0.944	0.966	0.966	0.966	0.94	0.94	0.94	0.94	0.94	0.911	0.911	0.911	0.911	0.911	0.911	0.885	0.885
YJL097W	1.174	1.174	1.174	1.174	1.115	1.115	1.089	1.067	1.067	1.067	1.067	1.067	1.067	1.067	1.034	1.034	1.034	1.03	1.063	1.074	1.1	1.1	1.122	1.122	1.122	1.122	1.181	1.317	1.343	1.343	1.343	1.343	1.343	1.387	1.413	1.413	1.413	1.413	1.413	1.387	1.387	1.387	1.339	1.339	1.339	1.339	1.376	1.358	1.391
YOR217W	0.607	0.607	0.673	0.673	0.673	0.673	0.743	0.743	0.743	0.743	0.743	0.743	0.71	0.71	0.71	0.758	0.758	0.802	0.905	0.905	0.905	0.905	0.927	0.96	1.092	1.092	1.092	1.118	1.305	1.272	1.272	1.272	1.338	1.515	1.515	1.548	1.548	1.548	1.607	1.633	1.633	1.754	1.754	1.828	1.832	1.88	1.88	1.902	1.88
YGR095C	1.337	1.337	1.363	1.389	1.356	1.356	1.33	1.33	1.33	1.33	1.308	1.392	1.473	1.495	1.495	1.646	1.679	1.705	1.705	1.705	1.705	1.679	1.679	1.679	1.679	1.679	1.679	1.679	1.679	1.679	1.705	1.705	1.731	1.753	1.746	1.691	1.691	1.724	1.724	1.724	1.724	1.724	1.75	1.75	1.75	1.75	1.724	1.724	1.768
YMR217W	0.044	0.044	0.044	0.044	0	0	0	0	0	0	0	0	0	0	0	0	0	0	0	0	0	0	0	0	0	0	0	0	0	0	0	0	0	0	0	0	0	0	0	0	0	0	0	0	0	0	0	0	0
YJL091C	0.83	0.83	0.83	0.83	0.808	0.786	0.786	0.786	0.786	0.786	0.819	0.819	0.845	0.845	0.845	0.893	0.893	0.893	0.893	0.945	0.971	0.997	0.997	0.997	0.997	1.001	1.001	1.034	1.082	1.071	1.126	1.148	1.148	1.148	1.148	1.148	1.148	1.148	1.148	1.148	1.148	1.148	1.148	1.148	1.148	1.148	1.148	1.148	1.148
YHL025W	2.109	2.109	2.109	2.109	2.109	2.083	2.061	2.035	2.009	2.009	1.72	1.72	1.392	1.318	1.318	1.285	1.285	1.226	1.226	1.226	1.226	1.226	1.134	1.134	1.134	1.134	1.134	0.689	0.615	0.556	0.53	0.508	0.508	0.508	0.508	0.508	0.541	0.541	0.541	0.541	0.489	0.463	0.463	0.463	0.419	0.386	0.386	0.386	0.386
YGR233C	0.903	0.903	0.903	0.903	0.903	0.903	0.903	0.87	0.848	0.848	0.848	0.848	0.848	0.848	0.848	0.848	0.822	0.822	0.822	0.822	0.822	0.822	0.822	0.796	0.796	0.796	0.796	0.763	0.763	0.737	0.737	0.737	0.737	0.737	0.737	0.711	0.711	0.538	0.413	0.413	0.413	0.413	0.461	0.461	0.461	0.461	0.461	0.461	0.461
YDR358W	1.872	1.872	1.872	1.872	1.85	1.85	1.744	1.744	1.744	1.744	1.663	1.623	1.497	1.523	1.306	1.266	1.288	1.31	1.638	1.708	1.708	1.708	1.708	1.708	1.734	1.635	1.661	1.723	1.756	1.786	1.819	1.793	1.793	2.007	1.985	2.018	1.963	1.963	1.963	1.864	1.89	2.093	2.244	2.591	2.617	2.617	2.617	2.617	2.617
YGR028W	0.497	0.464	0.464	0.464	0.464	0.464	0.464	0.365	0.365	0.365	0.339	0.317	0.229	0.229	0.229	0.229	0.262	0.262	0.262	0.262	0.262	0.262	0.262	0.262	0.262	0.262	0.236	0.236	0.214	0.214	0.214	0.28	0.313	0.346	0.346	0.346	0.346	0.346	0.346	0.346	0.379	0.405	0.405	0.405	0.405	0.405	0.405	0.405	0.401
YOR092W	0.026	0.026	0.026	0.026	0.026	0.026	0.026	0.026	0.026	0.026	0.026	0.026	0.026	0.026	0.026	0.026	0.026	0.026	0.026	0.026	0.026	0.026	0.026	0.026	0.026	0.026	0.026	0.026	0.026	0.026	0.048	0.048	0.048	0.048	0.048	0.048	0.048	0.022	0.022	0.022	0.022	0.022	0.022	0.022	0.022	0.022	0.022	0.044	0.07
YLR312W-A	5.15	5.15	5.15	5.124	5.124	5.069	5.069	5.069	4.597	4.377	4.377	4.355	4.256	4.256	4.256	4.256	4.19	4.19	4.19	4.057	4.057	4.057	4.024	4.046	4.046	4.02	4.02	3.994	3.994	3.968	3.909	3.809	3.809	3.728	3.702	3.555	3.555	3.529	3.396	3.396	3.341	3.341	3.23	2.943	2.943	2.895	2.862	2.862	2.541
YDR398W	0.022	0.022	0.022	0.048	0.048	0.048	0.048	0.048	0.048	0.048	0.048	0.048	0.048	0.048	0.048	0.048	0.048	0.048	0.07	0.07	0.07	0.07	0.07	0.07	0.07	0.07	0.07	0.07	0.07	0.07	0.07	0.07	0.07	0.07	0.07	0.07	0.07	0.07	0.07	0.07	0.07	0.07	0.07	0.07	0.07	0.07	0.07	0.07	0.07
YLR309C	1.125	1.147	1.147	1.147	1.147	1.121	1.121	1.121	1.121	1.121	1.121	1.121	1.121	1.121	1.121	1.121	1.121	1.121	1.121	1.121	1.121	1.121	1.121	1.121	1.121	1.095	1.095	1.095	1.095	1.095	1.095	1.095	1.073	1.073	1.073	1.073	1.073	1.073	1.073	1.04	1.04	1.04	1.04	1.04	1.04	1.04	1.04	1.04	0.926
YGR079W	1.678	1.678	1.7	1.752	1.778	1.745	1.723	1.852	1.918	1.94	1.94	1.962	1.962	1.988	1.988	2.124	2.341	2.341	2.341	2.337	2.337	2.337	2.337	2.337	2.337	2.337	2.337	2.337	2.363	2.356	2.378	2.378	2.378	2.378	2.378	2.378	2.4	2.4	2.374	2.864	2.864	2.89	2.916	2.916	2.916	2.916	2.916	2.949	2.949
YDR255C	1.656	1.656	1.656	1.63	1.63	1.63	1.63	1.619	1.593	1.593	1.593	1.593	1.593	1.593	1.593	1.593	1.593	1.593	1.593	1.534	1.512	1.534	1.534	1.589	1.615	1.615	1.615	1.615	1.615	1.615	1.615	1.615	1.615	1.593	1.593	1.593	1.593	1.593	1.593	1.593	1.593	1.671	1.671	1.671	1.638	1.638	1.638	1.638	1.638
YJR108W	0.691	0.691	0.724	0.724	0.724	0.724	0.702	0.728	0.754	0.776	0.776	0.776	0.776	0.776	0.776	0.776	0.776	0.776	0.776	0.776	0.743	0.743	0.721	0.754	0.754	0.754	0.754	0.842	0.868	0.868	0.868	0.868	0.89	0.89	0.89	0.89	0.89	0.831	0.831	0.831	0.831	0.853	0.908	0.908	0.908	0.908	0.908	0.908	0.908
YMR228W	0.622	0.622	0.622	0.622	0.648	0.648	0.648	0.703	0.67	0.67	0.67	0.696	0.784	0.817	0.817	0.85	0.828	0.828	0.828	0.92	1.119	1.237	1.263	1.296	1.296	1.296	1.322	1.322	1.322	1.355	1.366	1.392	1.392	1.348	1.374	1.374	1.374	1.374	1.4	1.433	1.521	1.521	1.521	1.543	1.569	1.595	1.595	1.669	1.724
YLR356W	0.987	0.987	0.987	1.068	1.068	1.068	1.068	1.094	1.094	1.094	1.094	1.127	1.127	1.127	1.16	1.16	1.182	1.182	1.182	1.182	1.314	1.314	1.314	1.314	1.314	1.314	1.314	1.314	1.314	1.314	1.314	1.314	1.314	1.314	1.314	1.314	1.314	1.314	1.314	1.236	1.236	1.203	1.203	1.262	1.24	1.24	1.24	1.24	1.24
YKL189W	0.43	0.338	0.338	0.338	0.338	0.338	0.338	0.338	0.338	0.338	0.283	0.283	0.283	0.283	0.283	0.283	0.283	0.283	0.239	0.217	0.184	0.184	0.184	0.184	0.184	0.158	0.158	0.11	0.11	0.11	0.11	0.11	0.11	0.055	0.055	0.055	0.055	0.055	0.055	0.055	0.055	0.088	0.088	0.088	0.088	0.088	0.088	0.088	0.088
YMR127C	1.43	1.43	1.43	1.43	1.43	1.456	1.456	1.482	1.482	1.534	1.534	1.534	1.534	1.567	1.567	1.567	1.567	1.567	1.671	1.693	1.693	1.719	1.719	1.719	1.741	1.741	1.741	1.741	1.741	1.748	1.748	1.748	1.748	1.748	1.774	1.774	1.774	1.774	1.774	1.774	1.774	1.774	1.774	1.774	1.774	1.774	1.774	1.774	1.774
YNR019W	0.868	0.868	0.868	0.868	0.868	0.868	0.868	0.868	0.868	0.868	0.868	0.894	0.894	0.894	0.894	0.894	0.894	0.916	0.916	0.916	0.916	0.916	0.916	0.916	0.916	0.916	0.949	0.949	0.975	0.975	1.008	1.008	0.982	0.982	0.982	0.96	0.96	0.986	0.986	0.986	0.96	0.96	0.96	0.96	0.96	0.96	0.96	0.96	0.96
YMR203W	1.109	1.22	1.242	1.242	1.22	1.22	1.22	1.22	1.253	1.253	1.253	1.253	1.253	1.253	1.275	1.275	1.327	1.327	1.327	1.327	1.36	1.36	1.36	1.36	1.49	1.49	1.49	1.49	1.49	1.49	1.49	1.457	1.457	1.483	1.483	1.483	1.483	1.483	1.483	1.483	1.483	1.483	1.483	1.483	1.483	1.483	1.457	1.457	1.457
YOR104W	0.11	0.136	0.136	0.136	0.136	0.136	0.162	0.162	0.162	0.14	0.14	0.14	0.14	0.166	0.166	0.166	0.199	0.199	0.199	0.254	0.254	0.254	0.254	0.254	0.254	0.302	0.332	0.332	0.332	0.332	0.332	0.332	0.332	0.332	0.332	0.354	0.38	0.38	0.38	0.49	0.49	0.49	0.49	0.49	0.49	0.49	0.549	0.549	0.549
YOR175C	0.824	0.824	0.824	0.857	0.879	0.978	1.265	1.265	1.265	1.32	1.32	1.372	1.372	1.394	1.394	1.394	1.372	1.372	1.372	1.394	1.46	1.482	1.482	1.482	1.662	1.662	1.714	1.714	1.714	1.736	1.736	1.836	1.836	1.836	1.836	1.836	1.836	1.836	1.836	1.836	1.858	1.858	1.858	1.858	1.891	1.887	1.927	1.986	2.067
YHR120W	0.761	0.761	0.761	0.761	0.761	0.761	0.783	0.783	0.783	0.761	0.739	0.739	0.739	0.772	0.772	0.772	0.772	0.798	0.798	0.776	0.776	0.776	0.776	0.78	0.78	0.802	0.828	0.828	0.828	0.776	0.75	0.75	0.783	0.783	0.783	0.783	0.783	0.783	0.783	0.783	0.783	0.75	0.728	0.728	0.728	0.706	0.658	0.658	0.632
YHL014C	1.014	1.014	1.014	1.014	0.981	0.963	0.963	0.963	0.963	0.963	0.963	0.996	0.996	0.996	0.97	0.937	0.937	0.911	0.911	0.878	0.878	0.878	0.937	0.911	0.911	0.911	0.911	0.863	0.863	0.811	0.778	0.752	0.752	0.73	0.741	0.829	0.829	0.829	0.829	0.807	0.807	0.807	0.807	0.807	0.807	0.807	0.807	0.814	0.814
YKR063C	1.192	1.192	1.166	1.166	1.166	1.218	1.244	1.374	1.374	1.374	1.374	1.374	1.374	1.473	1.473	1.577	1.577	1.577	1.603	1.603	1.625	1.603	1.603	1.636	1.658	1.658	1.684	1.684	1.71	1.71	1.866	1.866	1.866	1.888	1.888	1.888	1.91	1.91	1.91	1.932	1.932	1.932	1.984	1.984	1.962	1.962	1.962	1.962	1.962
YDL136W	0.933	0.959	0.959	0.959	0.959	1.007	1.007	1.007	1.007	1.007	1.007	1.007	1.003	1.003	1.036	1.036	1.036	1.036	1.036	1.036	1.036	1.036	1.036	1.036	1.062	1.062	1.062	1.062	1.062	1.062	1.062	1.088	1.088	1.066	1.066	1.066	1.066	1.066	1.132	1.132	1.132	1.132	1.132	1.132	1.058	1.091	1.091	1.091	1.091
YJL190C	0.026	0.026	0.026	0.026	0.026	0.026	0.026	0.026	0.026	0.026	0.026	0.026	0.026	0.026	0.026	0.026	0.026	0.026	0.026	0.026	0.026	0.026	0.026	0.026	0.026	0.026	0.026	0.026	0.026	0.026	0.026	0.026	0.026	0.026	0.026	0.026	0.026	0.026	0.026	0.026	0.026	0.026	0.026	0.026	0.026	0.026	0.026	0.026	0.026
YGR060W	0	0	0	0	0	0	0	0	0.033	0.033	0.033	0.033	0.033	0.033	0.033	0.033	0.033	0.033	0.033	0.033	0.033	0.033	0.033	0.033	0.033	0.033	0.033	0.033	0.033	0.033	0.033	0.033	0.033	0.033	0.033	0.033	0.033	0.033	0.033	0.033	0.033	0.033	0.033	0.033	0.033	0.033	0.033	0.033	0.033
YMR199W	0.455	0.455	0.455	0.455	0.455	0.455	0.429	0.429	0.429	0.429	0.429	0.429	0.429	0.429	0.429	0.429	0.429	0.429	0.429	0.429	0.429	0.429	0.429	0.429	0.429	0.429	0.429	0.429	0.429	0.429	0.429	0.429	0.429	0.429	0.429	0.429	0.429	0.429	0.429	0.462	0.436	0.436	0.406	0.406	0.406	0.406	0.406	0.406	0.406
YKL100C	0.629	0.629	0.629	0.629	0.629	0.629	0.577	0.577	0.577	0.577	0.577	0.577	0.577	0.577	0.577	0.577	0.61	0.643	0.643	0.643	0.617	0.617	0.617	0.617	0.617	0.617	0.717	0.717	0.717	0.717	0.717	0.691	0.691	0.713	0.735	0.735	0.735	0.735	0.735	0.735	0.735	0.735	0.757	0.757	0.757	0.757	0.757	0.757	0.757
YGL221C	0.386	0.386	0.386	0.364	0.364	0.423	0.423	0.456	0.522	0.522	0.544	0.577	0.577	0.577	0.544	0.658	0.871	0.937	0.992	1.08	1.139	1.139	1.139	1.139	1.139	1.205	1.205	1.205	1.249	1.271	1.444	1.444	1.444	1.444	1.444	1.525	1.481	1.481	1.481	1.455	1.525	1.595	1.595	1.595	1.595	1.621	1.621	1.621	1.687
YGL203C	0.302	0.302	0.302	0.328	0.328	0.35	0.35	0.35	0.35	0.35	0.35	0.431	0.431	0.431	0.431	0.431	0.431	0.431	0.431	0.431	0.409	0.409	0.409	0.409	0.409	0.409	0.409	0.409	0.409	0.409	0.409	0.435	0.435	0.435	0.435	0.435	0.387	0.387	0.387	0.387	0.387	0.387	0.387	0.387	0.387	0.387	0.387	0.387	0.387
YDL198C	0.917	0.917	0.917	0.983	0.983	0.983	0.983	0.983	1.005	1.005	1.005	1.005	1.005	0.972	1.005	1.005	1.049	1.049	1.049	1.049	1.049	1.049	1.049	1.023	1.023	1.023	1.023	1.023	1.023	1.023	1.023	1.023	1.023	1.023	0.997	0.997	0.997	1.03	1.03	1.03	0.982	0.982	0.982	0.982	0.982	0.982	0.982	0.982	0.982
YBL102W	1.177	1.225	1.328	1.328	1.328	1.328	1.328	1.328	1.328	1.328	1.328	1.302	1.302	1.302	1.302	1.276	1.276	1.276	1.276	1.276	1.302	1.302	1.302	1.302	1.302	1.302	1.302	1.302	1.269	1.269	1.269	1.269	1.247	1.225	1.159	1.159	1.137	1.137	1.137	1.137	1.104	1.104	1.13	1.13	1.13	1.13	1.156	1.156	1.156
YOR369C	0.092	0.092	0.092	0.092	0.092	0.151	0.151	0.151	0.151	0.177	0.177	0.35	0.376	0.376	0.376	0.376	0.376	0.376	0.376	0.376	0.376	0.402	0.402	0.402	0.402	0.402	0.402	0.402	0.402	0.402	0.402	0.402	0.402	0.402	0.428	0.428	0.428	0.428	0.428	0.428	0.428	0.428	0.428	0.428	0.428	0.454	0.454	0.454	0.454
YBR034C	1.741	1.741	1.848	1.848	1.848	1.848	1.848	1.848	1.848	1.848	1.903	1.903	1.903	1.903	1.903	1.903	1.903	1.877	1.877	1.899	1.899	2.009	2.009	2.009	1.983	1.983	1.983	1.983	1.935	1.935	1.935	1.935	1.935	1.902	1.902	1.843	1.817	1.817	1.817	1.865	1.865	1.865	1.865	1.839	1.839	1.817	1.817	1.817	1.784
YMR110C	1.095	1.139	1.139	1.224	1.474	1.764	2.007	2.007	2.007	2.033	2.033	2.033	2.059	2.081	2.081	2.081	2.147	2.147	2.147	2.147	2.147	2.18	2.18	2.18	2.18	2.18	2.18	2.18	2.206	2.206	2.206	2.206	2.206	2.206	2.206	2.206	2.206	2.232	2.232	2.232	2.232	2.232	2.232	2.232	2.232	2.232	2.232	2.232	2.232
YDR079W	0.489	0.555	0.555	0.581	0.581	0.581	0.647	0.647	0.647	0.647	0.647	0.647	0.647	0.647	0.566	0.533	0.577	0.577	0.577	0.577	0.621	0.621	0.665	0.665	0.665	0.665	0.665	0.665	0.632	0.584	0.558	0.584	0.584	0.617	0.665	0.665	0.709	0.709	0.735	0.735	0.735	0.735	0.735	0.735	0.757	0.79	0.823	0.823	0.849
YBL007C	1.663	1.615	1.615	1.571	1.545	1.571	1.593	1.663	1.637	1.659	1.659	1.659	1.659	1.659	1.659	1.659	1.555	1.555	1.551	1.551	1.629	1.629	1.655	1.629	1.684	1.684	1.684	1.736	1.74	1.74	1.74	1.74	1.74	1.74	1.692	1.692	1.648	1.648	1.648	1.648	1.674	1.674	1.674	1.674	1.674	1.674	1.674	1.674	1.619
YMR305C	0.45	0.45	0.45	0.45	0.45	0.45	0.45	0.528	0.561	0.671	0.671	0.671	0.671	0.671	0.697	0.697	0.697	0.741	0.767	0.767	0.789	0.789	0.789	0.789	0.811	0.811	0.811	0.811	0.844	0.844	1.01	1.142	1.142	1.142	1.142	1.142	1.142	1.175	1.201	1.201	1.175	1.26	1.26	1.26	1.26	1.415	1.661	1.635	1.635
YML017W	1.488	1.488	1.488	1.488	1.488	1.488	1.462	1.543	1.576	1.576	1.576	1.576	1.576	1.587	1.587	1.561	1.561	1.561	1.561	1.561	1.535	1.509	1.509	1.509	1.509	1.509	1.483	1.483	1.45	1.45	1.45	1.45	1.45	1.424	1.339	1.339	1.339	1.417	1.395	1.395	1.421	1.362	1.226	1.094	0.881	0.815	0.767	0.767	0.8
YDR147W	0.022	0.022	0.022	0.022	0.022	0.022	0.022	0.022	0.022	0.022	0.022	0.022	0.022	0.022	0.022	0.022	0.022	0.022	0.022	0.022	0.044	0.044	0.044	0.044	0.044	0.044	0.044	0.07	0.07	0.07	0.07	0.07	0.07	0.07	0.07	0.07	0.07	0.07	0.07	0.07	0.07	0.114	0.114	0.114	0.114	0.114	0.114	0.114	0.114
YJR059W	4.69	4.69	4.69	4.638	4.59	4.59	4.59	4.59	4.412	4.412	4.165	4.139	4.054	3.924	3.891	3.891	3.891	3.891	3.891	3.891	3.891	3.561	3.561	3.561	3.561	3.539	3.418	3.208	3.208	2.638	2.237	2.012	1.979	1.979	1.979	1.957	1.957	1.957	1.957	1.788	1.685	1.685	1.637	1.637	1.472	1.45	1.395	1.377	1.355
YNL281W	1.057	1.057	1.057	1.09	1.09	1.226	1.226	1.226	1.226	1.226	1.226	1.2	1.141	1.141	1.108	1.108	1.108	1.108	1.108	1.086	1.086	1.086	1.086	1.086	1.086	1.053	1.053	1.053	1.053	1.053	1.053	1.053	1.053	1.053	1.053	1.053	1.053	1.053	1.105	1.105	1.057	1.057	1.057	1.057	1.057	1.057	1.057	1.057	1.057
YKL173W	0.817	0.817	0.817	0.799	0.799	0.747	0.787	1.092	1.092	1.092	1.092	1.092	1.184	1.283	1.349	1.456	1.478	1.478	1.478	1.5	1.5	1.522	1.522	1.522	1.522	1.522	1.522	1.522	1.478	1.555	1.662	1.662	1.662	1.75	1.75	1.724	1.724	1.702	1.702	1.735	1.735	1.735	1.735	1.735	1.735	1.794	2.025	2.124	2.168
YGR271W	0.754	0.78	0.78	0.78	0.78	0.78	0.813	0.857	0.857	0.831	0.831	0.831	0.831	0.831	0.831	0.853	0.842	0.842	0.864	0.864	0.864	0.864	0.864	0.864	0.842	0.842	0.875	0.897	0.897	0.897	0.897	0.897	0.897	0.897	0.897	0.871	0.871	0.871	0.871	0.871	0.849	0.79	0.79	0.79	0.801	0.801	0.801	0.801	0.801
YBR238C	1.867	1.867	1.867	1.867	1.867	1.789	1.789	1.789	1.789	1.789	1.789	1.763	1.578	1.578	1.578	1.556	1.534	1.534	1.534	1.534	1.534	1.534	1.534	1.534	1.512	1.512	1.512	1.512	1.516	1.516	1.494	1.494	1.494	1.494	1.494	1.494	1.472	1.472	1.472	1.45	1.45	1.45	1.45	1.45	1.45	1.362	1.318	1.318	1.318
YOR273C	0.691	0.691	0.875	0.875	0.875	0.875	0.875	0.875	0.853	0.875	1	1.099	1.125	1.125	1.125	1.125	1.125	1.125	1.125	1.125	1.103	1.155	1.155	1.181	1.203	1.291	1.291	1.291	1.239	1.239	1.239	1.239	1.239	1.265	1.258	1.225	1.258	1.258	1.313	1.416	1.68	1.68	1.68	1.735	1.735	1.735	1.735	1.735	1.757
YOR229W	1.275	1.275	1.275	1.275	1.33	1.378	1.43	1.537	1.637	1.615	1.615	1.615	1.615	1.615	1.633	1.659	1.659	1.656	1.682	1.649	1.649	2.131	2.322	2.348	2.756	2.778	3.012	3.012	3.09	3.09	3.09	3.09	3.097	3.156	3.152	3.435	3.523	3.523	3.523	3.556	3.582	3.589	3.7	3.836	4.436	4.436	4.666	4.666	4.688
YPL267W	0.497	0.497	0.497	0.497	0.523	0.582	0.637	0.637	0.681	0.681	0.681	0.681	0.681	0.681	0.681	0.681	0.795	0.795	0.854	0.854	0.854	0.854	0.854	0.88	0.902	0.902	0.902	0.902	0.902	0.902	0.902	0.902	0.902	0.902	0.902	0.902	0.924	0.924	0.924	0.924	0.924	0.946	0.946	0.972	0.972	0.972	0.972	0.946	0.946
YPL064C	1.43	1.404	1.404	1.404	1.404	1.404	1.404	1.404	1.422	1.422	1.422	1.422	1.455	1.481	1.459	1.459	1.426	1.426	1.444	1.503	1.503	1.503	1.481	1.481	1.481	1.481	1.481	1.514	1.514	1.488	1.488	1.488	1.488	1.466	1.499	1.521	1.521	1.521	1.521	1.521	1.521	1.443	1.41	1.432	1.432	1.432	1.432	1.432	1.432
YHR058C	1.111	1.026	1.026	0.971	0.971	0.812	0.753	0.624	0.565	0.594	0.594	0.616	0.649	0.682	0.656	0.656	0.663	0.696	0.696	0.696	0.692	0.659	0.659	0.574	0.64	0.736	0.736	0.813	0.813	0.813	0.813	0.813	0.813	0.813	0.813	0.754	0.754	0.776	0.809	0.809	0.809	0.809	0.757	0.757	0.779	0.731	0.786	1.014	1.014
YPR029C	0.443	0.443	0.487	0.487	0.531	0.531	0.531	0.575	0.575	0.575	0.575	0.575	0.656	0.656	0.656	0.656	0.682	0.76	0.819	0.819	1.003	1.169	1.257	1.521	1.521	1.521	1.521	1.547	1.573	1.606	1.632	1.632	1.632	1.687	1.687	1.687	1.687	1.687	1.687	1.687	1.687	1.687	1.687	1.687	1.713	1.739	1.739	1.765	1.765
YMR031C	1.565	1.565	1.565	1.591	1.591	1.591	1.591	1.591	1.591	1.591	1.591	1.591	1.591	1.591	1.591	1.591	1.565	1.565	1.572	1.55	1.576	1.543	1.543	1.543	1.543	1.543	1.543	1.521	1.499	1.499	1.499	1.499	1.499	1.369	1.369	1.347	1.34	1.34	1.34	1.362	1.362	1.417	1.417	1.417	1.365	1.365	1.258	1.258	1.258
YKR002W	1.302	1.302	1.302	1.335	1.335	1.335	1.335	1.335	1.335	1.335	1.335	1.361	1.361	1.394	1.416	1.607	1.607	1.607	1.633	1.633	1.633	1.655	1.655	1.655	1.655	1.655	1.655	1.655	1.655	1.655	1.681	1.681	1.681	1.681	1.759	1.785	1.807	1.807	1.807	1.807	1.781	1.781	1.781	1.781	1.807	1.807	1.807	1.833	1.859
YPL274W	0.936	0.936	0.936	0.936	0.936	0.818	0.785	0.811	0.811	0.745	0.712	0.771	0.841	0.841	0.841	0.907	0.848	0.874	0.874	0.874	0.874	0.874	0.874	0.874	0.9	0.9	0.9	0.867	0.867	0.834	0.812	0.812	0.812	0.812	0.79	0.79	0.79	0.713	0.691	0.669	0.669	0.673	0.673	0.673	0.673	0.673	0.699	0.699	0.699
YPL050C	0.515	0.515	0.515	0.515	0.489	0.463	0.463	0.463	0.463	0.463	0.437	0.437	0.437	0.437	0.437	0.437	0.437	0.437	0.437	0.404	0.404	0.382	0.382	0.356	0.356	0.356	0.356	0.356	0.356	0.356	0.356	0.323	0.301	0.301	0.301	0.301	0.301	0.279	0.279	0.246	0.246	0.246	0.246	0.246	0.246	0.246	0.246	0.18	0.18
YNL026W	0.824	0.802	0.802	0.824	0.949	0.993	0.993	0.993	0.993	1.037	1.037	0.993	1.015	1.114	1.121	1.143	1.117	1.117	1.117	1.117	1.117	1.117	1.117	1.15	1.205	1.205	1.205	1.205	1.205	1.205	1.238	1.238	1.238	1.238	1.238	1.238	1.238	1.238	1.282	1.37	1.414	1.436	1.458	1.354	1.354	1.354	1.354	1.354	1.354
YHL032C	2.56	2.527	2.501	2.501	2.501	2.545	2.545	2.519	2.519	2.585	2.552	2.604	2.708	2.819	2.845	2.845	2.845	2.845	2.845	2.845	2.845	2.845	2.845	2.845	2.871	2.897	3.027	3.001	3.001	2.975	2.975	2.975	3.023	3.056	3.056	3.056	3.082	3.082	3.049	3.049	3.049	3.075	3.101	3.079	3.079	3.053	3.053	3.053	2.994
YER126C	0.948	0.948	0.948	0.948	0.948	0.981	0.981	0.981	0.981	0.981	0.981	0.981	0.981	0.981	0.981	0.981	0.981	0.981	0.981	0.981	0.981	0.981	1.003	1.003	1.003	1.003	1.003	1.003	1.003	1.003	1.003	1.003	1.003	1.003	1.003	1.003	1.003	1.003	1.003	1.003	1.003	1.003	1.003	1.003	1.003	1.003	1.003	1.003	1.003
YFL010C	2.119	2.145	2.171	2.171	2.197	2.197	2.211	2.358	2.578	2.611	2.611	2.611	2.637	2.659	2.714	2.714	2.714	2.736	2.736	2.736	2.736	2.736	2.736	2.736	2.736	2.758	2.758	2.732	2.732	2.736	2.736	2.901	3	3	3	3	3.022	3.048	3.048	3.048	3.074	3.148	3.148	3.148	3.196	3.174	3.174	3.174	3.174
YNL261W	1.233	1.233	1.285	1.285	1.285	1.285	1.285	1.285	1.285	1.285	1.285	1.311	1.359	1.359	1.418	1.418	1.418	1.392	1.392	1.392	1.392	1.436	1.436	1.469	1.469	1.469	1.502	1.502	1.502	1.502	1.502	1.502	1.502	1.502	1.528	1.528	1.528	1.528	1.528	1.528	1.528	1.528	1.528	1.528	1.528	1.554	1.528	1.528	1.506
YBL008W	0.81	0.766	0.766	0.755	0.854	0.802	0.835	0.861	0.861	0.861	0.861	0.835	0.809	0.809	0.809	0.757	0.757	0.757	0.757	0.757	0.724	0.724	0.724	0.75	0.75	0.783	0.783	0.805	0.805	0.827	0.761	0.772	0.772	0.772	0.772	0.75	0.75	0.776	0.864	0.982	0.982	0.982	1.041	1.063	1.115	1.17	1.196	1.196	1.196
YPL009C	1.774	1.774	1.8	1.8	1.896	1.973	2.017	2.131	2.131	2.131	2.131	2.157	2.183	2.205	2.253	2.253	2.253	2.253	2.253	2.253	2.253	2.253	2.253	2.253	2.253	2.253	2.253	2.253	2.253	2.253	2.253	2.286	2.286	2.308	2.308	2.308	2.308	2.308	2.308	2.308	2.308	2.308	2.308	2.308	2.308	2.308	2.308	2.308	2.334
YDL048C	1.265	1.265	1.265	1.265	1.265	1.287	1.25	1.25	1.25	1.25	1.25	1.25	1.217	1.162	1.162	1.331	1.331	1.331	1.331	1.309	1.309	1.276	1.287	1.445	1.445	1.445	1.445	1.445	1.445	1.471	1.497	1.644	1.644	1.644	1.644	1.644	1.618	1.618	1.618	1.618	1.618	1.633	1.633	1.633	1.633	1.633	1.633	1.659	1.659
YGL057C	0.192	0.192	0.192	0.247	0.247	0.269	0.269	0.295	0.295	0.295	0.295	0.376	0.376	0.402	0.435	0.435	0.435	0.457	0.457	0.479	0.479	0.479	0.479	0.479	0.479	0.479	0.479	0.479	0.479	0.479	0.479	0.479	0.479	0.479	0.479	0.505	0.538	0.564	0.564	0.564	0.564	0.564	0.564	0.564	0.564	0.564	0.564	0.564	0.564
YGR140W	2.186	2.186	2.186	2.186	2.212	2.212	2.212	2.333	2.333	2.333	2.333	2.359	2.359	2.359	2.359	2.359	2.359	2.385	2.385	2.385	2.385	2.407	2.407	2.407	2.381	2.355	2.3	2.3	2.3	2.3	2.3	2.278	2.278	2.223	2.223	2.223	2.223	2.201	2.201	2.201	2.201	2.201	2.179	2.179	2.075	2.075	2.049	2.049	1.769
YPL024W	0.214	0.214	0.214	0.214	0.214	0.214	0.214	0.214	0.214	0.214	0.214	0.214	0.214	0.214	0.28	0.28	0.28	0.28	0.28	0.28	0.28	0.28	0.28	0.28	0.28	0.28	0.28	0.28	0.28	0.28	0.28	0.28	0.28	0.28	0.28	0.243	0.243	0.243	0.243	0.276	0.276	0.276	0.276	0.276	0.276	0.276	0.243	0.243	0.243
YKL099C	2.541	2.541	2.541	2.541	2.574	2.574	2.574	2.607	2.607	2.681	2.681	2.681	2.681	2.681	2.703	2.703	2.729	2.729	2.729	2.729	2.729	2.729	2.729	2.729	2.729	2.781	2.755	2.755	2.733	2.759	2.814	2.836	2.836	2.784	2.784	2.784	2.784	2.784	2.784	2.784	2.784	2.784	2.81	2.81	2.81	2.81	2.81	2.81	2.81
YIL087C	0.596	0.596	0.563	0.537	0.537	0.511	0.511	0.511	0.537	0.537	0.57	0.57	0.596	0.596	0.596	0.596	0.57	0.57	0.57	0.537	0.622	0.622	0.798	0.798	0.798	0.798	0.798	0.798	0.765	0.765	0.765	0.765	0.765	0.765	0.765	0.765	0.765	0.765	0.787	0.787	0.787	0.787	0.787	0.787	0.787	0.787	0.787	0.787	0.813
YHL011C	2.263	2.263	2.315	2.315	2.315	2.315	2.293	2.319	2.319	2.293	2.293	2.293	2.293	2.293	2.293	2.293	2.267	2.267	2.241	2.241	2.241	2.241	2.241	2.241	2.215	2.215	2.189	2.137	2.137	2.137	2.137	2.17	2.141	2.141	2.141	2.163	2.189	2.189	2.255	2.233	2.211	2.266	2.266	2.266	2.266	2.174	2.174	2.174	2.174
YJL208C	0.892	0.892	0.892	0.892	0.892	0.892	0.892	0.892	0.892	0.892	0.892	0.892	0.892	0.892	0.892	0.947	0.947	0.947	0.947	0.947	0.947	0.947	0.947	0.947	0.947	0.947	0.947	0.947	0.947	0.947	0.947	0.947	0.947	0.947	0.947	0.947	0.947	0.947	0.914	0.881	0.881	0.881	0.859	0.859	0.859	0.859	0.826	0.826	0.804
YLR017W	0.586	0.586	0.575	0.575	0.601	0.568	0.568	0.542	0.542	0.542	0.542	0.542	0.568	0.568	0.568	0.568	0.568	0.62	0.62	0.734	0.815	0.815	0.881	0.881	0.881	1.025	1.051	1.051	1.077	1.077	1.125	1.125	1.213	1.213	1.213	1.29	1.551	1.551	1.551	1.551	1.551	1.606	1.632	1.654	1.654	1.654	1.68	1.68	1.68
YBL032W	2.576	2.609	2.657	2.712	2.712	2.712	2.712	2.712	2.686	2.719	2.719	2.719	2.719	2.719	2.719	2.719	2.719	2.719	2.719	2.653	2.653	2.627	2.627	2.627	2.627	2.627	2.627	2.627	2.627	2.627	2.594	2.594	2.594	2.594	2.594	2.572	2.572	2.546	2.546	2.513	2.513	2.513	2.513	2.513	2.513	2.491	2.465	2.239	2.239
YOR212W	0.07	0.07	0.07	0.07	0.07	0.07	0.048	0.048	0.048	0.048	0.048	0.048	0.048	0.048	0.048	0.048	0.022	0.022	0.022	0.022	0.022	0.022	0.022	0	0	0	0	0	0	0	0	0	0	0	0	0	0	0	0	0	0	0	0	0	0	0	0	0	0
YLR045C	2.186	2.208	2.164	2.19	2.19	2.19	2.19	2.19	2.19	2.19	2.19	2.19	2.19	2.19	2.19	2.164	2.164	2.164	2.138	2.138	2.138	2.138	2.138	2.138	2.138	2.138	2.138	2.138	2.138	2.138	2.138	2.112	2.112	2.138	2.138	2.138	2.138	2.138	2.083	2.024	2.024	2.024	2.05	2.05	2.05	2.076	2.076	2.054	1.999
YGL078C	0.699	0.699	0.699	0.721	0.721	0.78	0.828	0.828	0.854	0.854	0.821	0.821	0.821	0.821	0.821	0.821	0.821	0.821	0.799	0.799	0.777	0.751	0.74	0.74	0.74	0.74	0.766	0.766	0.744	0.744	0.744	0.718	0.718	0.692	0.692	0.692	0.692	0.692	0.692	0.692	0.692	0.692	0.718	0.718	0.718	0.718	0.718	0.696	0.696
YGR181W	1.254	1.254	1.28	1.28	1.28	1.28	1.361	1.328	1.328	1.339	1.299	1.299	1.299	1.299	1.299	1.299	1.299	1.299	1.351	1.351	1.351	1.351	1.351	1.329	1.329	1.399	1.399	1.476	1.476	1.476	1.476	1.476	1.476	1.476	1.476	1.476	1.476	1.476	1.502	1.502	1.502	1.502	1.502	1.502	1.502	1.425	1.425	1.458	1.458
YDR301W	4.735	4.735	4.735	4.735	4.735	4.735	4.735	4.735	4.735	4.621	4.54	4.54	4.54	4.54	4.444	4.444	4.444	4.444	4.418	4.418	4.282	4.23	4.23	4.178	4.152	4.1	4.074	4.074	4.074	4.074	4.074	4.074	3.96	3.938	3.912	3.635	3.602	3.602	3.569	3.569	2.578	2.265	2.085	2.033	2.011	1.959	1.933	1.911	1.867
YGR121W-A	1.196	1.196	1.196	1.196	1.196	1.196	1.196	1.196	1.196	1.196	1.196	1.196	1.196	1.196	1.196	1.196	1.196	1.196	1.196	1.196	1.196	1.196	1.196	0.998	0.965	0.822	0.8	0.8	0.8	0.8	0.8	0.8	0.8	0.8	0.822	0.822	0.822	0.822	0.822	0.822	0.722	0.622	0.596	0.596	0.574	0.574	0.574	0.596	0.57
YBR197C	0.515	0.515	0.515	0.515	0.515	0.515	0.515	0.537	0.57	0.57	0.57	0.57	0.596	0.596	0.596	0.574	0.574	0.574	0.574	0.574	0.596	0.596	0.596	0.596	0.596	0.596	0.596	0.596	0.596	0.596	0.596	0.596	0.596	0.596	0.618	0.618	0.618	0.618	0.618	0.618	0.618	0.644	0.644	0.67	0.67	0.67	0.67	0.67	0.67
YEL037C	3.343	3.409	3.461	3.643	3.676	3.72	3.72	3.794	3.801	3.827	3.853	3.905	3.938	3.964	3.964	3.997	4.023	4.023	4.023	4.049	4.082	4.082	4.082	4.104	4.104	4.097	4.156	4.123	4.149	4.208	4.208	4.208	4.208	4.208	4.208	4.267	4.267	4.267	4.267	4.223	4.223	4.223	4.223	4.223	4.223	4.223	4.223	4.223	4.223
YGR161W-C	0.284	0.284	0.284	0.284	0.269	0.269	0.269	0.269	0.269	0.269	0.269	0.269	0.269	0.269	0.269	0.269	0.321	0.295	0.295	0.295	0.295	0.295	0.229	0.203	0.203	0.203	0.229	0.229	0.229	0.229	0.229	0.203	0.203	0.251	0.225	0.225	0.225	0.225	0.225	0.225	0.225	0.181	0.181	0.181	0.181	0.181	0.181	0.203	0.203
YPL169C	2.039	2.065	2.065	2.065	2.065	2.065	2.043	2.043	2.043	2.043	2.043	2.069	2.069	2.058	2.058	2.032	2.054	2.087	2.061	2.12	2.12	2.12	2.146	2.146	2.168	2.168	2.168	2.168	2.168	2.142	2.142	2.116	2.116	2.116	2.116	2.116	2.116	2.116	2.116	2.116	2.116	2.09	2.09	2.09	2.042	2.016	2.016	2.016	2.016
YPL042C	1.298	1.298	1.298	1.298	1.298	1.298	1.298	1.265	1.265	1.265	1.287	1.287	1.287	1.287	1.287	1.287	1.287	1.313	1.313	1.313	1.313	1.313	1.313	1.313	1.313	1.313	1.313	1.313	1.291	1.291	1.346	1.346	1.467	1.493	1.519	1.519	1.519	1.519	1.519	1.519	1.545	1.545	1.545	1.545	1.578	1.578	1.578	1.578	1.578
YGL048C	1.03	1.004	1.004	1.03	1.056	1.207	1.207	1.233	1.285	1.285	1.263	1.34	1.336	1.362	1.388	1.388	1.476	1.575	1.575	1.575	1.601	1.601	1.601	1.601	1.601	1.601	1.627	1.627	1.627	1.627	1.497	1.497	1.519	1.519	1.519	1.519	1.571	1.571	1.597	1.601	1.634	1.682	1.682	1.578	1.578	1.578	1.578	1.571	1.571
YML111W	1.871	1.871	1.834	1.9	1.9	1.9	1.9	1.867	1.867	1.841	1.863	1.863	1.863	1.837	1.837	1.804	1.804	1.749	1.815	1.815	1.815	1.633	1.633	1.633	1.633	1.555	1.555	1.507	1.441	1.419	1.419	1.434	1.5	1.5	1.5	1.5	1.5	1.456	1.43	1.43	1.43	1.452	1.452	1.452	1.452	1.452	1.474	1.507	1.507
YPL071C	1.034	1.056	1.082	1.115	1.226	1.226	1.2	1.2	1.2	1.2	1.2	1.233	1.233	1.233	1.266	1.266	1.34	1.307	1.307	1.34	1.34	1.34	1.34	1.34	1.34	1.34	1.432	1.51	1.51	1.536	1.569	1.602	1.576	1.576	1.576	1.517	1.517	1.517	1.517	1.517	1.517	1.539	1.539	1.539	1.539	1.539	1.62	1.686	1.686
YLR163C	2.122	2.155	2.155	2.207	2.207	2.207	2.207	2.233	2.233	2.233	2.233	2.299	2.299	2.299	2.332	2.332	2.332	2.365	2.365	2.365	2.365	2.365	2.321	2.321	2.321	2.347	2.292	2.292	2.27	2.27	2.296	2.318	2.318	2.318	2.318	2.318	2.318	2.318	2.318	2.318	2.318	2.318	2.318	2.318	2.237	2.193	2.16	2.204	2.281
YGL073W	7.906	7.899	7.899	8.002	8.002	7.976	7.928	7.928	7.902	7.902	7.902	7.88	7.88	7.88	7.828	7.75	7.75	7.75	7.706	7.706	7.706	7.541	7.497	7.475	7.041	6.729	6.465	6.432	6.377	6.351	5.98	5.958	5.792	5.766	5.821	5.795	5.795	5.795	5.795	5.795	5.795	5.769	5.769	5.743	5.613	5.587	5.244	4.93	4.83
YCL029C	1.275	1.249	1.312	1.286	1.182	1.182	1.157	1.08	1.08	1.043	1.043	1.043	1.043	1.043	1.021	1.069	1.036	1.036	1.036	1.036	0.992	0.992	1.047	1.08	1.08	1.102	1.102	1.102	0.947	0.962	0.94	1.08	1.08	1.08	1.08	1.113	1.113	1.113	1.113	1.113	1.087	1.087	1.135	1.19	1.521	1.521	1.595	1.595	1.617
YPL139C	1.137	1.137	1.137	1.059	1.059	1.125	1.147	1.169	1.169	1.202	1.246	1.268	1.268	1.268	1.268	1.268	1.378	1.543	1.543	1.517	1.517	1.517	1.517	1.517	1.539	1.539	1.572	1.572	1.572	1.572	1.572	1.572	1.579	1.579	1.579	1.557	1.557	1.609	1.609	1.609	1.609	1.576	1.598	1.543	1.543	1.543	1.543	1.569	1.569
YDR311W	2.996	2.893	2.815	2.815	2.719	2.664	2.642	2.642	2.642	2.642	2.642	2.62	2.598	2.598	2.546	2.546	2.498	2.498	2.446	2.394	2.372	2.35	2.269	2.269	2.214	2.181	2.181	1.952	1.926	1.9	1.775	1.775	1.51	1.488	1.462	1.332	1.31	1.097	1.027	1.027	1.001	0.898	0.898	0.699	0.39	0.368	0.261	0.261	0.239
YBL071W-A	0.048	0.048	0.048	0.048	0.026	0.026	0.026	0.026	0.026	0.026	0.026	0.026	0.026	0.026	0.026	0.026	0.026	0.026	0.026	0	0	0	0	0	0	0	0	0	0	0	0	0	0	0	0	0	0	0	0	0	0	0	0	0	0	0	0	0	0
YGR270W	0.022	0.022	0.022	0.022	0.022	0.022	0.022	0.022	0.022	0.022	0.022	0	0	0	0	0	0	0	0	0	0	0	0	0	0	0	0	0	0	0	0	0	0	0	0	0	0	0	0	0	0	0	0	0	0	0.022	0.022	0.022	0.022
YER105C	4.587	4.587	4.646	4.646	4.646	4.646	4.646	4.646	4.624	4.602	4.661	4.683	4.716	4.716	4.76	4.826	4.848	4.881	4.881	4.881	4.881	4.881	4.881	4.914	4.936	4.962	4.988	4.988	4.988	4.962	4.962	4.936	4.936	4.936	4.936	4.844	4.792	4.792	4.722	4.748	4.715	4.715	4.715	4.715	4.715	4.715	4.633	4.399	4.399
YML116W	0.563	0.563	0.563	0.563	0.541	0.541	0.519	0.519	0.519	0.574	0.607	0.607	0.607	0.607	0.607	0.607	0.607	0.607	0.607	0.607	0.607	0.607	0.607	0.607	0.607	0.585	0.585	0.585	0.585	0.585	0.618	0.618	0.618	0.651	0.651	0.651	0.651	0.651	0.651	0.673	0.621	0.621	0.621	0.621	0.621	0.621	0.621	0.621	0.621
YLR069C	1.748	1.748	1.885	1.863	1.922	1.996	2.261	2.423	2.423	2.423	2.567	2.615	2.947	3.126	3.181	3.181	3.229	3.229	3.31	3.343	3.442	3.49	3.49	3.49	3.545	3.786	3.786	3.786	3.911	3.911	3.911	3.996	4.007	4.033	4.055	4.088	4.11	4.217	4.217	4.217	4.272	4.272	4.268	4.235	4.235	4.261	4.287	4.287	4.283
YJL179W	0.585	0.574	0.585	0.585	0.474	0.5	0.511	0.592	0.618	0.618	0.618	0.644	0.644	0.644	0.622	0.622	0.677	0.725	0.703	0.703	0.703	0.703	0.751	0.817	0.839	0.865	0.92	0.92	0.92	0.92	0.946	0.946	0.99	1.012	1.034	1.155	1.155	1.155	1.155	1.155	1.199	1.243	1.265	1.265	1.265	1.331	1.353	1.405	1.405
YDL201W	1.216	1.22	1.253	1.396	1.396	1.37	1.436	1.403	1.436	1.436	1.436	1.462	1.462	1.44	1.44	1.473	1.51	1.51	1.565	1.539	1.539	1.539	1.591	1.669	1.669	1.647	1.647	1.621	1.621	1.621	1.621	1.625	1.625	1.746	1.746	1.746	1.746	1.757	1.816	1.816	1.849	1.849	1.849	1.849	1.882	1.882	1.882	1.908	1.96
YMR041C	0.044	0.022	0.022	0.022	0.022	0.022	0.022	0.022	0.022	0.022	0.022	0.022	0.022	0.022	0.022	0.022	0.022	0.022	0.022	0.022	0.022	0.022	0.022	0.022	0.022	0.022	0.022	0.022	0.022	0.022	0.022	0.022	0.022	0.022	0.022	0.022	0.022	0.022	0.022	0.022	0.022	0.022	0.022	0.022	0.022	0.022	0.022	0.022	0.022
YKR048C	2.783	2.783	2.783	2.769	2.791	2.905	2.905	2.905	2.905	2.905	2.931	2.908	2.908	2.908	3.09	3.324	3.38	3.472	3.505	3.479	3.453	3.453	3.527	3.505	3.531	3.531	3.531	3.531	3.531	3.531	3.553	3.553	3.553	3.553	3.579	3.579	3.579	3.627	3.627	3.627	3.627	3.627	3.653	3.679	3.679	3.679	3.679	3.679	3.679
YIL147C	1.27	1.296	1.296	1.296	1.215	1.215	1.27	1.27	1.395	1.421	1.421	1.421	1.421	1.421	1.421	1.447	1.425	1.425	1.425	1.425	1.425	1.392	1.366	1.366	1.366	1.392	1.366	1.366	1.366	1.307	1.307	1.285	1.285	1.285	1.285	1.285	1.285	1.285	1.252	1.252	1.252	1.252	1.278	1.278	1.278	1.256	1.212	1.212	1.212
YKL006C-A	0.125	0.147	0.147	0.147	0.147	0.147	0.147	0.147	0.147	0.147	0.147	0.147	0.147	0.147	0.147	0.147	0.147	0.199	0.199	0.199	0.199	0.199	0.199	0.199	0.199	0.199	0.199	0.199	0.225	0.225	0.225	0.225	0.225	0.225	0.225	0.225	0.225	0.225	0.225	0.225	0.225	0.225	0.203	0.203	0.262	0.262	0.262	0.262	0.262
YLR052W	1.08	1.205	1.205	1.267	1.289	1.311	1.41	1.443	1.487	1.487	1.513	1.513	1.568	1.535	1.509	1.553	1.553	1.608	1.634	1.689	1.843	1.843	1.843	1.895	1.891	1.95	1.95	1.95	1.95	1.95	1.95	1.95	1.95	1.924	1.946	1.946	1.946	1.946	1.92	1.92	1.92	1.92	1.92	1.887	1.887	1.887	1.861	1.861	1.861
YPL137C	0.769	0.769	0.769	0.935	0.957	0.957	1.016	1.016	1.016	1.042	1.042	1.042	1.009	1.009	0.998	0.998	1.02	1.02	0.994	0.994	0.994	1.02	1.02	1.02	1.02	1.02	1.02	1.02	1.086	1.086	1.086	1.086	1.086	1.086	1.244	1.358	1.384	1.384	1.619	1.619	1.697	1.723	1.723	1.745	1.745	1.745	1.804	1.83	1.83
YBL003C	0.092	0.092	0.092	0.118	0.14	0.228	0.228	0.283	0.371	0.371	0.371	0.371	0.371	0.449	0.449	0.497	0.497	0.497	0.523	0.523	0.523	0.523	0.523	0.523	0.523	0.523	0.523	0.582	0.634	0.704	0.763	0.796	0.796	0.796	0.796	0.796	0.796	0.796	0.796	0.796	0.796	0.822	0.822	0.896	0.929	0.962	0.962	1.021	1.058
YAR003W	1.08	1.08	1.22	1.22	1.22	1.319	1.374	1.374	1.348	1.348	1.326	1.359	1.352	1.33	1.47	1.646	1.646	1.712	1.811	1.811	1.811	1.881	1.984	1.984	2.01	2.01	2.069	2.069	2.069	2.069	2.069	2.069	2.069	2.102	2.102	2.124	2.146	2.172	2.172	2.172	2.172	2.172	2.194	2.194	2.194	2.194	2.22	2.22	2.246
YPL219W	0.217	0.217	0.217	0.239	0.239	0.239	0.239	0.239	0.239	0.239	0.239	0.239	0.265	0.265	0.265	0.265	0.265	0.265	0.265	0.265	0.287	0.346	0.346	0.346	0.346	0.346	0.401	0.423	0.423	0.423	0.423	0.423	0.423	0.423	0.423	0.467	0.467	0.467	0.467	0.467	0.467	0.467	0.467	0.467	0.467	0.467	0.467	0.467	0.467
YBR295W	0.416	0.556	0.582	0.582	0.663	0.663	0.663	0.663	0.663	0.696	0.696	0.696	0.696	0.696	0.696	0.722	0.722	0.821	0.854	1.416	1.677	2.02	2.02	2.286	2.338	2.43	2.43	2.43	2.482	2.482	2.482	2.508	2.508	2.508	2.508	2.508	2.508	2.534	2.582	2.582	2.66	2.712	2.712	2.738	2.738	2.738	2.793	2.793	2.793
YNL232W	0.802	0.802	0.802	0.802	0.802	0.802	0.802	0.802	0.802	0.802	0.802	0.802	0.776	0.776	0.776	0.776	0.776	0.776	0.743	0.765	0.765	0.765	0.765	0.765	0.765	0.765	0.765	0.787	0.787	0.754	0.754	0.754	0.754	0.754	0.754	0.721	0.699	0.699	0.699	0.725	0.725	0.725	0.699	0.644	0.611	0.611	0.611	0.589	0.589
YOL086W-A	1.596	1.596	1.596	1.596	1.618	1.618	1.592	1.592	1.592	1.592	1.566	1.566	1.592	1.57	1.636	1.658	1.658	1.658	1.658	1.658	1.658	1.691	1.691	1.691	1.691	1.691	1.691	1.691	1.691	1.691	1.691	1.691	1.691	1.691	1.691	1.691	1.665	1.665	1.665	1.665	1.665	1.665	1.665	1.665	1.643	1.643	1.643	1.643	1.643
YDR115W	5.516	5.49	5.464	5.464	5.386	5.386	5.254	5.206	5.206	5.206	5.184	5.184	5.184	5.184	5.151	4.905	4.695	4.673	4.621	4.514	4.481	4.325	4.303	4.303	4.123	3.938	3.886	3.86	3.86	3.86	3.834	3.275	3.187	2.858	2.803	2.711	2.711	2.711	2.663	2.325	2.129	1.742	1.742	1.742	1.742	1.742	1.742	1.694	1.694
YKR068C	0.427	0.379	0.379	0.357	0.357	0.357	0.357	0.357	0.357	0.313	0.265	0.265	0.265	0.265	0.265	0.265	0.265	0.265	0.265	0.265	0.265	0.265	0.265	0.265	0.265	0.265	0.265	0.265	0.265	0.232	0.232	0.232	0.232	0.232	0.232	0.184	0.184	0.136	0.088	0.088	0.066	0.033	0.033	0.055	0.055	0.055	0.055	0.055	0.055
YER018C	1.639	1.613	1.613	1.613	1.639	1.665	1.665	1.665	1.639	1.639	1.639	1.639	1.613	1.613	1.646	1.646	1.646	1.672	1.672	1.705	1.731	1.731	1.731	1.698	1.698	1.698	1.698	1.698	1.75	1.849	1.849	1.849	1.979	1.979	1.953	1.953	1.953	1.975	2.001	2.001	2.001	2.001	2.001	2.001	1.979	1.979	2.005	2.109	2.109
YGR102C	1.422	1.422	1.422	1.422	1.422	1.422	1.422	1.422	1.422	1.422	1.422	1.422	1.466	1.466	1.466	1.466	1.466	1.466	1.466	1.488	1.488	1.488	1.488	1.488	1.488	1.488	1.488	1.488	1.488	1.488	1.488	1.488	1.488	1.488	1.488	1.488	1.488	1.488	1.462	1.44	1.44	1.44	1.44	1.44	1.44	1.385	1.385	1.385	1.363
YNL331C	1.002	1.002	1.002	1.002	1.002	0.914	0.84	0.84	0.781	0.781	0.781	0.781	0.656	0.656	0.656	0.656	0.656	0.538	0.501	0.501	0.402	0.38	0.461	0.461	0.461	0.52	0.52	0.572	0.572	0.572	0.653	0.653	0.653	0.653	0.653	0.598	0.598	0.642	0.605	0.712	0.712	0.686	0.719	0.719	0.719	0.719	0.745	0.745	0.745
YDR016C	0.649	0.649	0.675	0.675	0.708	0.73	0.73	0.756	0.756	0.782	0.815	0.889	0.889	0.889	0.911	0.911	0.885	0.911	0.911	0.911	0.911	0.911	0.911	0.889	0.889	0.889	0.856	0.856	0.812	0.816	0.838	0.838	0.864	0.864	0.886	0.908	0.908	0.908	0.882	0.882	0.915	0.915	0.948	0.948	0.948	0.948	0.948	0.948	0.948
YOR097C	0.674	0.674	0.674	0.7	0.7	0.7	0.7	0.7	0.722	0.722	0.722	0.722	0.722	0.722	0.674	0.674	0.674	0.674	0.674	0.707	0.821	0.843	0.917	0.917	0.917	0.917	0.917	0.972	0.972	0.972	0.972	1.05	1.05	1.043	1.043	1.043	1.043	1.043	1.043	1.043	1.043	1.043	1.043	1.043	1.043	1.043	1.043	1.043	1.065
YBR251W	0.487	0.641	0.781	1.237	1.619	1.619	1.641	1.663	1.663	1.663	1.663	1.663	1.663	1.663	1.696	1.696	1.67	1.67	1.762	1.751	1.751	1.751	1.851	1.851	1.851	1.903	2.046	2.046	2.046	2.046	2.079	2.079	2.046	2.02	2.046	2.116	2.138	2.138	2.138	2.138	2.138	2.164	2.164	2.164	2.186	2.208	2.182	2.182	2.252
YGR195W	2.107	2.081	2.081	2.081	2.081	2.081	2.081	2.081	2.081	2.081	2.081	2.081	2.081	2.081	2.081	2.026	1.993	1.967	1.941	1.908	1.886	1.886	1.886	1.886	1.886	1.886	1.886	1.886	1.886	1.886	1.886	1.886	1.886	1.886	1.886	1.86	1.86	1.673	1.603	1.603	1.544	1.544	1.544	1.544	1.544	1.544	1.544	1.544	1.544
YDR310C	3.296	3.296	3.296	3.296	3.182	3.127	3.127	3.127	2.704	2.612	2.59	2.509	2.487	2.487	2.487	2.487	2.461	2.435	2.435	2.435	2.383	2.383	2.239	2.213	2.213	2.213	2.083	2.083	1.829	1.829	1.829	1.777	1.777	1.36	1.261	1.261	1.206	0.96	0.453	0.243	0.243	0.243	0.21	0.177	0.177	0.177	0.155	0.155	0.155
YKL055C	0.475	0.475	0.475	0.475	0.475	0.449	0.449	0.449	0.449	0.361	0.387	0.365	0.332	0.332	0.358	0.358	0.358	0.38	0.38	0.38	0.38	0.402	0.402	0.446	0.446	0.446	0.446	0.446	0.446	0.472	0.439	0.439	0.465	0.465	0.465	0.465	0.465	0.491	0.491	0.491	0.517	0.517	0.517	0.517	0.517	0.517	0.517	0.465	0.465
YDR105C	0.636	0.629	0.662	0.662	0.662	0.721	0.747	0.769	0.769	0.769	0.791	0.81	0.88	0.902	0.902	0.924	0.946	0.946	0.972	0.972	0.972	0.994	0.994	1.02	1.02	1.02	1.02	1.02	1.02	1.02	1.053	1.053	1.152	1.152	1.152	1.152	1.277	1.369	1.369	1.391	1.391	1.391	1.417	1.417	1.417	1.439	1.439	1.439	1.439
YLR375W	2.053	2.053	2.06	2.06	2.06	2.06	2.06	2.06	2.06	2.06	2.06	2.06	2.06	2.06	2.06	2.06	2.06	2.06	2.038	2.038	2.038	2.016	2.016	2.016	2.016	2.016	2.016	1.938	1.938	1.912	1.886	1.886	1.834	1.834	1.768	1.735	1.735	1.735	1.709	1.709	1.709	1.676	1.65	1.52	1.52	1.487	1.487	1.487	1.487
YNL029C	3.342	3.342	3.29	3.257	3.257	3.257	3.257	3.257	3.253	3.231	3.231	3.205	3.205	3.179	3.179	3.179	3.179	3.179	3.098	3.039	3.039	2.756	2.627	2.542	2.52	2.52	2.476	2.233	2.134	2.101	2.101	2.053	2.031	2.031	1.972	1.972	1.972	1.939	1.961	1.865	1.865	1.887	1.865	1.839	1.813	1.787	1.754	1.754	1.754
YDL193W	0.688	0.747	0.747	0.747	0.769	0.828	0.828	0.876	0.876	0.928	0.928	0.928	0.928	0.928	0.928	0.928	0.906	0.906	0.906	0.906	0.906	0.906	0.906	0.906	0.906	0.906	0.906	0.906	0.906	0.88	0.88	0.88	0.88	0.88	0.88	0.88	0.88	0.88	0.902	0.902	0.902	0.902	0.902	0.902	0.876	0.876	0.854	0.854	0.854
YMR212C	0.823	0.79	0.79	0.812	0.812	0.845	0.812	0.812	0.786	0.929	1.065	1.065	1.065	1.091	1.113	1.113	1.113	1.113	1.113	1.113	1.113	1.135	1.19	1.19	1.19	1.19	1.256	1.256	1.278	1.278	1.278	1.278	1.304	1.304	1.33	1.374	1.374	1.374	1.407	1.429	1.429	1.429	1.455	1.455	1.455	1.455	1.455	1.429	1.429
YBR256C	2.373	2.318	2.296	2.296	2.296	2.219	2.219	2.219	2.197	2.197	2.175	2.175	2.175	1.951	1.929	1.929	1.679	1.624	1.624	1.624	1.624	1.484	1.484	1.484	1.425	1.425	1.425	1.425	1.491	1.513	1.513	1.513	1.48	1.458	1.458	1.432	1.406	1.299	1.299	1.299	1.211	1.211	1.211	1.211	1.178	1.244	1.211	1.211	1.211
YIL162W	0.217	0.217	0.243	0.243	0.243	0.298	0.298	0.298	0.298	0.298	0.32	0.445	0.445	0.555	0.687	0.687	0.687	0.687	0.687	0.687	0.687	0.687	0.687	0.687	0.687	0.687	0.687	0.709	0.709	0.709	0.709	0.709	0.709	0.709	0.709	0.819	0.819	0.819	0.841	0.988	1.066	1.092	1.147	1.147	1.195	1.195	1.195	1.184	1.184
YBR207W	1.344	1.344	1.344	1.344	1.344	1.344	1.292	1.292	1.27	1.292	1.325	1.358	1.336	1.336	1.336	1.336	1.336	1.343	1.343	1.343	1.343	1.343	1.343	1.365	1.365	1.372	1.372	1.372	1.372	1.372	1.372	1.394	1.394	1.394	1.394	1.394	1.394	1.394	1.416	1.416	1.39	1.39	1.449	1.449	1.449	1.449	1.449	1.449	1.449
YOL065C	0.801	0.801	0.801	0.801	0.801	0.801	0.768	0.768	0.768	0.768	0.768	0.709	0.709	0.676	0.728	0.728	0.706	0.706	0.706	0.706	0.673	0.537	0.504	0.456	0.46	0.46	0.519	0.64	0.64	0.64	0.662	0.662	0.695	0.695	0.695	0.695	0.695	0.743	0.776	0.802	0.835	0.857	0.89	0.89	0.89	0.923	0.923	0.901	0.901
YJL213W	0.173	0.173	0.173	0.195	0.195	0.195	0.221	0.295	0.295	0.321	0.409	0.486	0.486	0.486	0.486	0.486	0.486	0.486	0.486	0.486	0.486	0.633	0.677	0.725	0.751	0.751	0.751	0.751	0.751	0.751	0.751	0.751	0.751	0.751	0.784	0.81	0.832	0.854	0.854	0.854	0.876	0.876	0.876	0.876	0.876	0.876	0.876	0.876	0.902
YGR251W	0.717	0.783	1	1.055	1.088	1.088	1.088	1.088	1.231	1.308	1.33	1.33	1.33	1.396	1.396	1.422	1.444	1.47	1.47	1.47	1.47	1.47	1.47	1.47	1.492	1.492	1.492	1.492	1.518	1.518	1.518	1.551	1.551	1.551	1.529	1.529	1.529	1.529	1.529	1.529	1.529	1.529	1.529	1.529	1.529	1.529	1.529	1.551	1.551
YLR407W	0	0	0	0	0.026	0.026	0.026	0.026	0.026	0.026	0.026	0.026	0.026	0.026	0.026	0.026	0.026	0.026	0.026	0.026	0.026	0.026	0.026	0.026	0.026	0.026	0.026	0.026	0.026	0.026	0.026	0.026	0.026	0.026	0.026	0.026	0.026	0.026	0.026	0.026	0.026	0.026	0.026	0.026	0.026	0.048	0.074	0.074	0.074
YDR019C	0.077	0.077	0.077	0.077	0.077	0.077	0.044	0.055	0.088	0.121	0.121	0.154	0.253	0.253	0.253	0.253	0.253	0.253	0.253	0.253	0.253	0.319	0.345	0.345	0.345	0.345	0.345	0.345	0.345	0.345	0.345	0.345	0.345	0.345	0.345	0.345	0.345	0.367	0.345	0.4	0.4	0.4	0.4	0.477	0.525	0.58	0.58	0.606	0.606
YGR234W	0.059	0.059	0.059	0.059	0.059	0.059	0.059	0.059	0.059	0.059	0.059	0.059	0.059	0.059	0.059	0.059	0.059	0.059	0.059	0.059	0.059	0.059	0.059	0.059	0.059	0.059	0.059	0.059	0.059	0.059	0.059	0.059	0.059	0.059	0.059	0.059	0.059	0.059	0.059	0.059	0.059	0.059	0.059	0.059	0.059	0.059	0.059	0.059	0.059
YKR095W-A	0.761	0.761	0.761	0.739	0.706	0.706	0.706	0.706	0.706	0.684	0.684	0.684	0.684	0.684	0.684	0.684	0.684	0.684	0.684	0.684	0.61	0.61	0.599	0.599	0.599	0.599	0.599	0.676	0.632	0.632	0.632	0.577	0.533	0.533	0.533	0.533	0.533	0.533	0.533	0.533	0.533	0.533	0.5	0.478	0.504	0.504	0.552	0.552	0.552
YCL010C	2.371	2.338	2.338	2.338	2.338	2.338	2.338	2.338	2.312	2.312	2.224	2.198	2.154	2.132	2.132	2.132	2.132	2.132	2.106	2.106	2.106	2.106	2.106	2.106	2.106	2.106	2.106	2.106	2.029	2.051	2.051	2.051	1.973	1.973	1.94	1.881	1.881	1.881	1.881	1.881	1.833	1.855	1.822	1.822	1.822	1.822	1.822	1.822	1.822
YDR286C	2.928	2.961	2.961	2.961	2.987	3.142	3.223	3.601	4.212	4.256	4.311	4.311	4.311	4.333	4.311	4.333	4.333	4.359	4.429	4.507	4.507	4.507	4.507	4.507	4.507	4.507	4.54	4.588	4.588	4.61	4.636	4.636	4.658	4.68	4.658	4.68	4.68	4.68	4.68	4.68	4.68	4.658	4.588	4.533	4.577	4.864	4.864	4.864	4.864
YOR176W	0.32	0.32	0.32	0.32	0.294	0.294	0.294	0.294	0.239	0.239	0.239	0.239	0.239	0.239	0.239	0.243	0.243	0.243	0.243	0.243	0.276	0.324	0.324	0.346	0.324	0.449	0.501	0.501	0.501	0.571	0.663	0.663	0.663	0.777	0.777	0.803	0.825	0.851	0.932	0.932	0.984	1.109	1.451	1.849	1.849	1.901	1.901	2.081	2.368
YOR074C	0.088	0.121	0.121	0.121	0.121	0.121	0.121	0.121	0.121	0.121	0.125	0.125	0.125	0.125	0.125	0.169	0.202	0.202	0.202	0.202	0.202	0.202	0.202	0.202	0.202	0.202	0.202	0.224	0.257	0.257	0.257	0.305	0.283	0.283	0.327	0.327	0.327	0.353	0.353	0.405	0.405	0.405	0.405	0.405	0.405	0.405	0.405	0.46	0.46
YOR335C	0.302	0.302	0.302	0.302	0.302	0.302	0.228	0.232	0.298	0.298	0.298	0.298	0.298	0.298	0.368	0.368	0.368	0.368	0.368	0.368	0.368	0.39	0.412	0.412	0.412	0.412	0.412	0.412	0.412	0.412	0.412	0.412	0.412	0.412	0.412	0.438	0.74	0.766	0.888	0.91	0.936	0.984	1.113	1.139	1.227	1.497	1.497	1.497	1.497
YBR216C	0.796	0.796	0.796	0.763	0.737	0.781	0.781	0.781	0.803	0.946	0.92	0.92	0.898	0.931	0.931	0.964	0.916	0.949	0.949	0.993	0.967	0.993	0.993	0.993	1.019	1.023	1.104	1.373	1.373	1.435	1.435	1.435	1.435	1.457	1.457	1.545	1.718	1.744	1.766	1.766	1.866	1.899	1.921	1.921	1.947	1.921	1.954	1.954	2.006
YKR099W	3.05	2.756	2.73	2.73	2.708	2.708	2.708	2.708	2.682	2.656	2.656	2.656	2.682	2.682	2.682	2.538	2.512	2.512	2.512	2.402	2.346	1.827	1.698	1.632	1.584	1.558	1.558	1.558	1.558	1.558	1.558	1.558	1.558	1.481	1.481	1.481	1.481	1.256	0.979	0.809	0.606	0.713	0.941	0.963	0.963	1.055	1.143	1.283	1.305
YDR164C	0.022	0.022	0.022	0.022	0.022	0.022	0.022	0.022	0.022	0.022	0.022	0.022	0.022	0.022	0.022	0.044	0.044	0.044	0.044	0.044	0.044	0.044	0.044	0.022	0.022	0.022	0.066	0.092	0.144	0.287	0.287	0.287	0.287	0.339	0.339	0.339	0.372	0.372	0.398	0.398	0.398	0.398	0.398	0.398	0.398	0.49	0.663	0.663	0.663
YDR197W	0.961	0.983	0.983	0.983	0.983	1.005	1.027	1.049	1.049	1.049	1.049	1.049	1.049	1.027	1.053	1.075	1.097	1.097	1.097	1.097	1.097	1.149	1.175	1.227	1.286	1.341	1.341	1.341	1.341	1.341	1.341	1.341	1.396	1.396	1.396	1.396	1.396	1.418	1.418	1.496	1.496	1.522	1.522	1.548	1.548	1.548	1.548	1.6	1.6
YDR258C	0.419	0.419	0.419	0.445	0.445	0.445	0.445	0.445	0.445	0.445	0.445	0.445	0.445	0.445	0.445	0.445	0.445	0.478	0.478	0.478	0.478	0.544	0.544	0.511	0.511	0.511	0.544	0.544	0.544	0.544	0.544	0.57	0.57	0.57	0.603	0.636	0.636	0.636	0.636	0.584	0.584	0.584	0.584	0.584	0.584	0.584	0.584	0.584	0.584
YOR320C	1.094	1.094	1.094	1.094	1.116	1.153	1.164	1.164	1.164	1.19	1.216	1.183	1.209	1.231	1.216	1.19	1.164	1.164	1.164	1.164	1.164	1.186	1.208	1.263	1.263	1.285	1.263	1.263	1.237	1.237	1.237	1.237	1.237	1.204	1.204	1.178	1.211	1.211	1.255	1.255	1.255	1.255	1.255	1.266	1.266	1.321	1.321	1.343	1.343
YFL031W	2.658	2.658	2.68	2.647	2.543	2.484	2.462	2.462	2.44	2.418	2.392	2.414	2.414	2.362	2.362	2.34	2.34	2.307	2.285	2.252	2.182	2.182	2.182	2.16	2.138	2.138	2.112	1.939	1.939	1.939	1.884	1.862	1.862	1.556	1.357	1.302	1.28	1.28	1.232	1.206	1.206	1.206	1.206	1.092	1.066	1.066	1.066	1.044	1.011
YMR226C	0.625	0.717	0.695	0.695	0.695	0.695	0.695	0.695	0.772	0.761	0.794	0.794	0.827	0.86	0.86	0.915	0.941	0.908	0.989	1.055	1.107	1.151	1.118	1.118	1.118	1.118	1.118	1.118	1.151	1.151	1.173	1.173	1.173	1.173	1.173	1.173	1.173	1.184	1.236	1.236	1.236	1.236	1.236	1.269	1.302	1.302	1.335	1.39	1.39
YCR095W-A	1.161	1.33	1.33	1.429	1.429	1.429	1.429	1.429	1.429	1.44	1.605	1.803	1.803	1.803	1.803	1.803	1.803	1.803	1.825	1.847	1.847	1.88	1.88	1.88	1.88	1.88	1.88	1.906	1.906	1.906	1.906	1.906	1.958	1.98	1.98	2.013	2.013	2.013	2.013	2.013	2.039	2.039	2.039	2.061	2.061	2.061	2.028	2.028	2.028
YML014W	0.933	0.878	0.904	0.904	0.904	0.878	0.9	0.9	0.9	0.9	0.948	0.948	0.926	0.922	0.985	0.933	1.047	1.014	1.04	1.066	1.066	1.144	1.144	1.012	1.064	1.064	1.064	1.086	1.086	1.086	1.152	1.527	1.468	1.52	1.52	1.52	1.52	1.52	1.52	1.52	1.52	1.52	1.52	1.52	1.494	1.494	1.442	1.442	1.494
YKL092C	0.754	0.754	0.754	0.754	0.754	0.754	0.754	0.754	0.754	0.78	0.806	0.806	0.832	0.832	0.799	0.806	0.806	0.773	0.773	0.825	0.825	0.825	0.877	0.877	0.877	0.844	0.844	0.921	0.954	1.031	1.031	1.031	1.031	1.031	1.035	1.035	1.035	1.112	1.086	1.138	1.138	1.138	1.138	1.138	1.164	1.164	1.164	1.197	1.252
YMR242C	0.375	0.257	0.257	0.257	0.235	0.235	0.235	0.235	0.147	0.147	0.092	0.092	0.092	0.092	0.092	0.092	0.092	0.092	0.092	0.059	0.026	0.026	0.026	0.026	0.026	0.026	0.026	0	0	0	0	0	0	0	0	0	0	0	0	0	0	0	0	0	0	0	0	0	0
YOR164C	0.711	1.178	1.178	1.178	1.178	1.347	1.347	1.347	1.373	1.425	1.477	1.499	1.532	1.532	1.532	1.532	1.528	1.528	1.69	1.69	1.69	1.69	1.716	1.716	1.793	2.039	2.039	2.039	2.322	2.296	2.318	2.318	2.395	2.395	2.395	2.428	2.428	2.428	2.428	2.428	2.428	2.428	2.45	2.45	2.483	2.509	2.509	2.509	2.509
YLR167W	0.791	0.747	0.725	0.725	0.725	0.725	0.725	0.725	0.725	0.725	0.791	0.791	0.791	0.791	0.765	0.721	0.78	0.78	0.802	0.835	0.835	0.857	0.857	0.883	0.883	0.883	0.883	0.857	0.831	0.831	0.831	0.831	0.82	0.82	0.82	0.798	0.776	0.776	0.798	0.813	0.821	0.873	1.038	1.178	1.178	1.211	1.211	1.233	1.318
YOR054C	0.953	0.953	1.067	1.093	1.137	1.137	1.137	1.137	1.137	1.137	1.137	1.137	1.137	1.137	1.137	1.215	1.215	1.189	1.222	1.248	1.248	1.274	1.274	1.274	1.274	1.274	1.274	1.274	1.274	1.274	1.274	1.274	1.274	1.274	1.274	1.274	1.274	1.274	1.274	1.274	1.274	1.307	1.307	1.307	1.274	1.274	1.274	1.274	1.252
YBL074C	0.199	0.199	0.199	0.199	0.199	0.199	0.199	0.225	0.225	0.225	0.225	0.177	0.177	0.177	0.177	0.177	0.177	0.177	0.177	0.177	0.177	0.199	0.199	0.199	0.199	0.199	0.199	0.199	0.199	0.199	0.199	0.199	0.199	0.199	0.199	0.199	0.199	0.199	0.199	0.199	0.199	0.199	0.199	0.199	0.199	0.199	0.199	0.199	0.199
YNL165W	1.641	1.641	1.689	1.689	1.689	1.689	1.663	1.663	1.637	1.637	1.685	1.762	1.762	1.788	1.788	1.766	1.744	1.744	1.744	1.744	1.744	1.803	1.803	1.891	1.891	1.891	1.913	1.913	1.935	1.935	1.987	2.065	2.043	2.017	2.021	2.021	2.043	2.131	2.179	2.179	2.179	2.179	2.179	2.179	2.179	2.179	2.212	2.164	2.164
YNL036W	2.492	2.492	2.47	2.418	2.318	2.045	1.99	1.99	1.99	1.99	1.99	1.931	1.931	1.641	1.098	0.977	0.613	0.613	0.613	0.613	0.646	0.646	0.668	0.668	0.668	0.668	0.668	0.668	0.642	0.642	0.642	0.59	0.59	0.59	0.59	0.59	0.59	0.59	0.564	0.439	0.439	0.439	0.439	0.439	0.439	0.439	0.439	0.439	0.439
YDR069C	4.212	4.212	4.245	4.245	4.245	4.278	4.278	4.278	4.252	4.252	4.252	4.252	4.252	4.274	4.274	4.274	4.274	4.248	4.278	4.278	4.278	4.278	4.278	4.278	4.311	4.337	4.337	4.337	4.389	4.389	4.389	4.389	4.593	4.593	4.593	4.567	4.567	4.567	4.545	4.512	4.457	4.343	4.258	4.258	4.258	4.291	4.291	4.261	4.261
YMR056C	0.085	0.085	0.085	0.085	0.085	0.085	0.085	0.085	0.085	0.085	0.085	0.085	0.085	0.085	0.085	0.085	0.085	0.085	0.085	0.085	0.059	0.059	0.059	0.059	0.059	0.059	0.059	0.059	0.059	0.059	0.059	0.059	0.059	0.059	0.059	0.059	0.059	0.059	0.059	0.059	0.059	0.059	0.059	0.059	0.059	0.059	0.059	0.059	0.059
YNL166C	1.525	1.525	1.551	1.551	1.551	1.643	1.643	1.72	1.867	2.088	2.088	2.136	2.367	2.367	2.419	2.419	2.419	2.419	2.419	2.441	2.441	2.441	2.441	2.441	2.441	2.441	2.441	2.448	2.474	2.474	2.54	2.562	2.562	2.562	2.562	2.562	2.562	2.562	2.562	2.562	2.562	2.562	2.562	2.562	2.588	2.588	2.588	2.588	2.588
YMR079W	2.418	2.418	2.418	2.418	2.418	2.418	2.418	2.44	2.466	2.466	2.466	2.466	2.466	2.44	2.44	2.44	2.44	2.44	2.466	2.466	2.466	2.466	2.466	2.466	2.44	2.44	2.44	2.44	2.44	2.44	2.44	2.44	2.44	2.44	2.44	2.44	2.44	2.407	2.407	2.407	2.407	2.407	2.407	2.385	2.359	2.385	2.385	2.385	2.359
YGR007W	2.252	2.252	2.278	2.322	2.27	2.244	2.115	2.174	2.207	2.207	2.284	2.31	2.332	2.336	2.336	2.358	2.457	2.435	2.49	2.49	2.49	2.49	2.516	2.516	2.564	2.597	2.63	2.63	2.678	2.822	2.848	3.082	3.082	3.104	3.13	3.13	3.13	3.13	3.234	3.234	3.234	3.234	3.208	3.208	3.208	3.208	3.208	3.208	3.175
YMR073C	0.985	0.985	1.088	1.114	1.114	1.114	1.114	1.114	1.144	1.118	1.118	1.092	1.059	1.033	1.007	1.007	1.007	1.007	1.007	1.007	1.007	1.007	1.007	0.93	0.963	1.062	1.062	1.062	1.062	1.055	1.092	1.114	1.136	1.11	1.11	1.11	1.246	1.246	1.298	1.298	1.298	1.324	1.324	1.35	1.35	1.35	1.372	1.372	1.398
YML065W	0.257	0.257	0.257	0.415	0.415	0.415	0.415	0.415	0.378	0.356	0.382	0.434	0.46	0.526	0.552	0.552	0.552	0.552	0.552	0.552	0.552	0.519	0.578	0.556	0.615	0.748	0.992	0.992	0.992	0.992	0.992	1.018	1.018	1.018	1.018	1.018	1.018	1.018	1.018	1.018	1.018	1.077	1.103	1.158	1.158	1.184	1.184	1.221	1.247
YNL125C	2.503	2.503	2.503	2.503	2.503	2.099	1.934	1.934	1.857	1.857	1.805	1.783	1.371	1.338	1.338	1.338	0.504	0.427	0.427	0.427	0.427	0.427	0.427	0.427	0.295	0.295	0.295	0.295	0.251	0.218	0.218	0.218	0.218	0.218	0.218	0.218	0.218	0.218	0.218	0.118	0.118	0.118	0.118	0.118	0.118	0.07	0.022	0.022	0.022
YOR272W	0	0	0	0	0	0	0	0	0	0	0	0	0	0	0	0	0	0	0	0.033	0.033	0.055	0.055	0.055	0.055	0.055	0.055	0.055	0.055	0.055	0.081	0.081	0.081	0.081	0.081	0.081	0.081	0.081	0.081	0.081	0.081	0.081	0.081	0.081	0.081	0.081	0.081	0.081	0.081
YJR019C	1.657	1.679	1.899	2.057	2.057	2.109	2.109	2.109	2.109	2.083	2.083	2.157	2.371	2.371	2.523	2.913	2.913	2.935	2.935	2.935	2.935	2.968	2.968	2.968	2.968	2.968	2.968	2.968	2.968	2.968	2.994	2.983	3.042	3.068	3.094	3.127	3.127	3.127	3.123	3.223	3.249	3.223	3.223	3.223	3.223	3.223	3.293	3.323	3.427
YGL206C	4.419	4.467	4.467	4.467	4.489	4.489	4.489	4.559	4.559	4.559	4.677	4.677	4.677	4.677	4.611	4.663	4.689	4.866	4.899	5.068	5.09	5.09	5.09	5.145	5.244	5.486	5.578	5.63	5.652	5.652	5.652	5.626	5.685	5.744	5.722	5.722	5.722	5.722	5.722	5.722	5.755	5.836	5.869	6.005	6.038	6.119	6.141	6.141	6.141
YDR316W	0.401	0.401	0.427	0.427	0.361	0.328	0.236	0.258	0.258	0.405	0.405	0.405	0.405	0.405	0.405	0.405	0.431	0.431	0.409	0.409	0.409	0.409	0.435	0.435	0.435	0.457	0.457	0.714	0.714	0.74	0.806	0.909	0.909	0.909	0.909	0.909	0.953	0.953	0.953	0.975	0.997	0.997	0.997	1.049	1.049	1.174	1.273	1.273	1.332
YKL060C	0.022	0.022	0.022	0.022	0.022	0.022	0.022	0.022	0.022	0.022	0.022	0.022	0.022	0.022	0.022	0.022	0.022	0.022	0	0	0	0	0	0	0	0	0	0	0	0	0	0	0	0	0	0	0	0	0	0	0	0	0	0	0	0	0	0	0
YGR061C	1.497	1.497	1.523	1.523	1.523	1.556	1.556	1.53	1.53	1.53	1.53	1.53	1.53	1.53	1.53	1.589	1.589	1.589	1.589	1.589	1.589	1.556	1.578	1.666	1.666	1.666	1.666	1.666	1.666	1.666	1.666	1.644	1.644	1.644	1.666	1.666	1.666	1.666	1.666	1.618	1.618	1.618	1.618	1.618	1.618	1.618	1.618	1.618	1.618
YHR035W	0.884	0.91	0.936	0.958	0.932	0.954	0.954	0.954	0.888	0.844	0.844	0.844	0.844	0.877	0.899	1.029	1.029	1.029	1.029	1.095	1.095	1.176	1.242	1.242	1.264	1.264	1.342	1.342	1.342	1.394	1.394	1.394	1.394	1.394	1.394	1.394	1.567	1.626	1.659	1.659	1.659	1.703	1.703	1.755	1.755	1.755	1.722	1.74	1.806
YML081W	4.96	4.857	4.857	4.857	4.857	4.857	4.783	4.783	4.783	4.783	4.757	4.731	4.731	4.731	4.709	4.411	4.271	4.153	4.023	3.957	3.865	3.799	3.751	3.751	3.751	3.674	3.652	3.652	3.652	3.652	3.63	3.435	3.331	3.305	3.305	3.305	3.305	3.283	3.283	3.283	3.283	3.261	3.162	3.129	3.129	3.059	3.059	2.882	2.812
YGR116W	1.176	1.176	1.154	1.154	1.154	1.154	1.154	1.154	1.154	1.128	1.106	1.106	1.106	1.106	1.117	1.117	1.095	1.095	1.095	1.095	1.15	1.183	1.183	1.183	1.205	1.271	1.271	1.271	1.271	1.245	1.245	1.245	1.245	1.219	1.219	1.219	1.219	1.219	1.245	1.245	1.245	1.245	1.245	1.212	1.212	1.212	1.179	1.179	1.179
YOL158C	1.498	1.439	1.439	1.417	1.417	1.318	1.318	1.318	1.373	1.373	1.516	1.516	1.516	1.722	1.722	1.748	1.748	1.748	1.722	1.634	1.656	1.656	1.678	1.678	1.678	1.678	1.704	1.704	1.704	1.704	1.682	1.682	1.682	1.66	1.66	1.682	1.66	1.66	1.66	1.704	1.704	1.704	1.704	1.704	1.704	1.704	1.704	1.704	1.726
YJL203W	0.441	0.441	0.441	0.526	0.526	0.526	0.526	0.526	0.493	0.519	0.519	0.519	0.519	0.46	0.361	0.361	0.361	0.361	0.42	0.42	0.42	0.42	0.446	0.446	0.468	0.527	0.597	0.597	0.652	0.652	0.678	0.678	0.678	0.678	0.678	0.678	0.678	0.671	0.671	0.671	0.671	0.715	0.748	0.748	0.748	0.774	0.774	0.833	0.833
YML097C	0.731	0.864	0.89	0.89	1.078	1.13	1.13	1.182	1.182	1.182	1.182	1.182	1.182	1.182	1.182	1.182	1.182	1.274	1.329	1.48	1.855	1.855	1.903	1.903	1.936	1.936	1.936	1.958	1.958	1.991	1.991	1.991	1.991	1.991	2.017	2.05	2.05	2.076	2.076	2.076	2.076	2.076	2.076	2.076	2.076	2.098	2.098	2.098	2.098
YCR009C	0.48	0.48	0.48	0.653	0.653	0.675	0.73	0.815	0.815	0.815	0.87	0.87	0.87	0.87	0.896	0.896	0.896	0.896	0.922	0.922	0.922	0.922	0.922	0.922	0.944	1.036	1.036	1.036	1.036	1.036	1.036	1.062	1.062	1.062	1.165	1.165	1.374	1.374	1.374	1.407	1.407	1.429	1.429	1.429	1.429	1.462	1.495	1.495	1.521
YLR021W	0.133	0.133	0.203	0.306	0.471	0.471	0.471	0.471	0.497	0.497	0.497	0.552	0.552	0.552	0.552	0.552	0.552	0.552	0.552	0.552	0.578	0.622	0.688	0.71	0.71	0.886	1.048	1.048	1.048	1.048	1.048	1.048	1.048	1.048	1.048	1.114	1.114	1.114	1.14	1.162	1.162	1.162	1.14	1.14	1.14	1.364	1.386	1.386	1.386
YDR121W	1.197	1.197	1.223	1.223	1.223	1.223	1.223	1.223	1.223	1.223	1.223	1.223	1.223	1.223	1.223	1.223	1.223	1.223	1.223	1.223	1.3	1.52	1.52	1.572	1.572	1.594	1.594	1.594	1.594	1.594	1.594	1.594	1.594	1.594	1.594	1.594	1.594	1.594	1.646	1.646	1.646	1.646	1.646	1.646	1.646	1.646	1.646	1.646	1.646
YPL161C	0.044	0.044	0.11	0.11	0.11	0.11	0.11	0.11	0.11	0.11	0.11	0.11	0.11	0.143	0.143	0.195	0.221	0.247	0.494	0.604	0.604	0.63	0.63	0.63	0.63	0.63	0.63	0.63	0.63	0.63	0.652	0.678	0.678	0.678	0.678	0.678	0.678	0.722	0.777	0.898	0.898	0.986	0.986	0.986	1.019	1.019	1.019	1.019	1.019
YHR001W-A	0.291	0.291	0.313	0.346	0.32	0.32	0.32	0.364	0.364	0.364	0.364	0.364	0.397	0.393	0.393	0.393	0.393	0.393	0.36	0.36	0.463	0.515	0.515	0.515	0.515	0.515	0.515	0.515	0.515	0.515	0.515	0.515	0.515	0.593	0.593	0.593	0.56	0.56	0.56	0.56	0.56	0.56	0.56	0.56	0.534	0.534	0.534	0.56	0.641
YBR158W	0.059	0.059	0.059	0.059	0.059	0.026	0.026	0.026	0.026	0.026	0.026	0.026	0.026	0.026	0.026	0.026	0.026	0.026	0.026	0.026	0.026	0.026	0.026	0.026	0.026	0.026	0.026	0.026	0.026	0.026	0.026	0.026	0.026	0.026	0.026	0.026	0.026	0.026	0.026	0.026	0.026	0.026	0.026	0.026	0.026	0.026	0.026	0.026	0.026
YDR122W	1.707	1.733	1.733	1.733	1.733	1.766	1.766	1.818	1.873	1.939	1.965	2.069	2.102	2.102	2.102	2.154	2.154	2.154	2.154	2.213	2.213	2.213	2.213	2.213	2.213	2.29	2.422	2.422	2.422	2.422	2.422	2.422	2.422	2.422	2.444	2.444	2.444	2.444	2.444	2.444	2.444	2.444	2.37	2.37	2.37	2.37	2.37	2.37	2.37
YBR057C	1.213	1.213	1.213	1.213	1.213	1.213	1.235	1.382	1.404	1.404	1.404	1.459	1.507	1.9	2.154	2.154	2.154	2.18	2.18	2.206	2.254	2.287	2.261	2.261	2.261	2.261	2.261	2.261	2.261	2.261	2.261	2.294	2.294	2.294	2.32	2.32	2.32	2.298	2.298	2.298	2.298	2.305	2.331	2.331	2.331	2.353	2.353	2.353	2.353
YLR009W	1.416	1.416	1.416	1.416	1.416	1.416	1.383	1.383	1.383	1.383	1.427	1.482	1.548	1.6	1.6	1.648	1.648	1.674	1.674	1.674	1.696	1.696	1.696	1.696	1.696	1.696	1.696	1.696	1.696	1.696	1.696	1.696	1.696	1.696	1.696	1.67	1.644	1.644	1.644	1.644	1.644	1.644	1.644	1.67	1.67	1.67	1.648	1.648	1.648
YNL147W	4.249	4.275	4.275	4.275	4.275	4.275	4.275	4.253	4.231	4.231	4.231	4.253	4.433	4.554	4.734	4.734	4.838	4.838	4.838	4.838	4.886	4.864	4.919	4.919	4.919	4.945	5.03	5.056	5.056	5.082	5.082	5.082	5.082	5.082	5.082	5.082	5.082	5.104	5.156	5.156	5.156	5.156	5.156	5.156	5.156	5.156	5.182	5.182	5.149
YHR188C	1.309	1.43	1.43	1.43	1.537	1.537	1.537	1.563	1.563	1.563	1.563	1.589	1.589	1.644	1.696	1.696	1.696	1.688	1.688	1.688	1.765	1.765	1.765	1.869	1.869	1.869	1.961	1.961	1.935	1.935	1.935	1.909	1.909	1.909	1.935	1.994	1.994	1.994	2.02	2.02	2.02	2.09	2.09	2.064	2.064	2.064	2.064	2.038	2.038
YDL237W	0.831	0.831	0.805	0.75	0.75	0.75	0.717	0.673	0.651	0.651	0.677	0.651	0.651	0.817	0.817	0.817	0.817	0.784	0.784	0.784	0.692	0.659	0.681	0.747	0.802	0.802	0.846	0.824	0.824	0.791	0.791	0.791	0.791	0.791	0.751	0.751	0.677	0.703	0.755	0.755	0.755	0.755	0.729	0.729	0.795	1.373	1.833	1.833	1.921
YOR106W	0.618	0.673	0.673	0.794	0.794	0.827	0.794	0.816	0.816	0.868	0.868	0.941	0.908	0.908	0.908	0.934	0.934	0.967	1	1	1	1	0.978	1.011	1.011	1.011	1.037	1.063	1.063	1.063	1.063	1.063	1.063	1.063	1.063	1.089	1.089	1.089	1.148	1.148	1.24	1.273	1.273	1.273	1.273	1.332	1.332	1.358	1.413
YMR052W	4.356	4.356	4.426	4.426	4.47	4.47	4.514	4.514	4.514	4.514	4.514	4.569	4.543	4.543	4.565	4.565	4.539	4.357	4.357	4.357	4.357	4.357	4.357	4.357	4.357	4.357	4.338	4.208	4.208	4.219	4.219	4.219	4.197	4.197	4.171	4.171	4.171	4.171	4.171	4.171	4.171	4.171	4.171	4.171	4.138	4.138	4.138	4.138	4.112
YGL130W	0.55	0.605	0.627	0.627	0.682	0.822	0.822	0.848	0.848	0.826	0.804	0.804	0.804	0.804	0.918	0.918	0.918	0.918	0.929	0.929	0.962	1.006	1.006	1.006	1.006	1.065	1.142	1.234	1.234	1.234	1.256	1.256	1.256	1.256	1.337	1.337	1.337	1.37	1.37	1.462	1.462	1.462	1.462	1.484	1.484	1.484	1.51	1.51	1.565
YPL224C	2.405	2.405	2.361	2.361	2.302	2.261	2.162	2.184	2.368	2.394	2.501	2.501	2.527	2.527	2.527	2.475	2.475	2.42	2.42	2.181	2.214	2.214	2.247	2.303	2.509	2.509	2.483	2.457	2.438	2.438	2.327	2.32	2.346	2.39	2.423	2.456	2.482	2.482	2.515	2.493	2.493	2.513	2.66	2.952	3.783	3.967	4.122	4.122	4.122
YJL024C	1.909	1.909	1.887	1.913	1.887	1.861	1.861	1.828	1.828	1.828	1.828	1.776	1.776	1.625	1.503	1.503	1.503	1.422	1.289	1.123	1.097	1.097	1.097	1.071	1.049	0.887	0.832	0.806	0.806	0.806	0.832	0.832	0.843	0.821	0.795	0.795	0.74	0.718	0.692	0.666	0.666	0.644	0.6	0.6	0.6	0.6	0.6	0.574	0.574
YPL127C	0.052	0.052	0.052	0.052	0.052	0.052	0.052	0.052	0.052	0.052	0.052	0.052	0.052	0.052	0	0	0	0	0	0	0	0	0	0	0	0	0	0	0	0	0	0	0	0	0	0	0	0	0	0	0	0	0	0	0	0	0	0	0
YFL045C	1.98	1.98	2.006	2.032	2.091	2.091	2.091	2.124	2.124	2.124	2.014	2.014	1.992	1.992	2.025	2.025	2.025	1.999	1.999	2.025	2.025	2.025	2.025	2.051	2.051	2.073	2.099	2.121	2.18	2.206	2.206	2.206	2.206	2.206	2.184	2.162	2.195	2.247	2.295	2.317	2.343	2.376	2.376	2.376	2.354	2.31	2.233	2.211	2.244
YNL211C	0.716	0.716	0.716	0.716	0.716	0.716	0.716	0.716	0.716	0.753	0.753	0.753	0.753	0.779	0.779	0.779	0.779	0.779	0.805	0.805	0.805	0.805	0.805	0.805	0.805	0.805	0.805	0.805	0.805	0.805	0.805	0.805	0.805	0.805	0.805	0.805	0.827	0.827	0.901	0.927	1.026	1.026	1.026	1.026	1.026	1.026	1.026	1.026	1
YOR293W	2.91	2.91	2.91	2.91	2.91	2.91	2.91	2.796	2.752	2.627	2.605	2.579	2.579	2.579	2.531	2.531	2.509	2.421	2.388	2.388	2.366	2.333	2.333	2.333	1.822	1.48	1.414	1.414	1.414	1.414	1.271	1.249	1.249	1.249	1.216	1.216	1.194	1.194	1.172	1.172	1.172	1.172	0.482	0.408	0.283	0.261	0.261	0.261	0.261
YKR022C	1.191	1.191	1.213	1.213	1.213	1.213	1.213	1.22	1.378	1.378	1.378	1.4	1.4	1.4	1.4	1.4	1.367	1.367	1.367	1.393	1.393	1.419	1.452	1.452	1.474	1.474	1.496	1.496	1.496	1.514	1.488	1.488	1.488	1.521	1.499	1.525	1.525	1.525	1.591	1.591	1.565	1.598	1.62	1.62	1.642	1.664	1.664	1.664	1.664
YDR456W	0.518	1.155	1.155	1.337	1.337	1.337	1.337	1.337	1.37	1.37	1.37	1.37	1.37	1.37	1.37	1.37	1.37	1.37	1.496	1.555	1.781	1.781	1.807	1.807	1.833	1.833	1.833	1.866	1.866	1.866	1.951	1.951	1.977	2.15	2.15	2.275	2.308	2.426	2.426	2.426	2.426	2.5	2.566	2.566	2.566	2.566	2.599	2.632	2.665
YAL031C	1.288	1.31	1.31	1.31	1.31	1.31	1.384	1.384	1.469	1.469	1.495	1.495	1.517	1.517	1.595	1.595	1.595	1.658	1.658	1.684	1.684	1.684	1.684	1.684	1.717	1.743	1.743	1.776	1.776	1.776	1.776	1.721	1.747	1.747	1.773	1.773	1.773	1.773	1.828	1.854	1.854	1.854	1.854	1.854	1.854	1.854	1.88	1.88	1.88
YDL197C	1.749	1.749	1.775	1.775	1.742	1.742	1.742	1.764	1.764	1.864	1.864	1.864	1.864	1.864	1.864	1.864	1.864	1.864	1.864	1.864	1.842	1.868	1.901	1.927	1.927	1.905	1.905	1.905	1.931	1.931	1.931	1.931	1.931	1.931	1.931	1.931	1.931	1.931	1.931	1.931	1.931	1.931	1.876	1.832	1.832	1.832	1.832	1.832	1.832
YDR082W	0.855	0.855	0.866	1.036	1.069	1.102	1.102	1.124	1.235	1.261	1.309	1.309	1.309	1.309	1.309	1.309	1.309	1.309	1.309	1.309	1.309	1.39	1.39	1.449	1.482	1.482	1.456	1.478	1.504	1.504	1.471	1.53	1.497	1.497	1.497	1.545	1.545	1.637	1.637	1.637	1.637	1.637	1.615	1.718	1.858	1.858	1.858	1.946	1.946
YER182W	0.655	0.629	0.662	0.662	0.662	0.662	0.64	0.64	0.581	0.537	0.537	0.537	0.559	0.559	0.592	0.566	0.592	0.559	0.663	0.663	0.619	0.608	0.608	0.608	0.582	0.582	0.56	0.582	0.667	0.752	0.752	0.778	0.778	0.804	0.863	0.889	0.889	0.889	0.889	0.889	0.889	0.856	0.856	0.856	0.856	0.856	0.823	0.823	0.823
YPR052C	0.877	0.877	0.877	0.877	0.877	0.877	0.877	0.877	0.877	0.877	0.877	0.877	0.877	0.877	0.877	0.877	0.877	0.877	0.877	0.844	0.844	0.844	0.844	0.844	0.844	0.822	0.822	0.789	0.767	0.767	0.767	0.767	0.767	0.767	0.767	0.767	0.767	0.767	0.767	0.767	0.767	0.767	0.767	0.767	0.767	0.767	0.767	0.734	0.734
YGL200C	2.037	2.037	2.037	2.037	2.089	2.167	2.101	2.101	2.127	2.127	2.127	2.101	2.101	2.075	2.075	2.101	2.101	2.101	2.101	2.101	2.101	2.101	2.079	2.079	2.079	2.057	2.09	2.116	2.064	2.042	2.042	2.042	2.042	2.042	2.042	1.99	1.964	1.938	1.938	1.938	1.938	1.912	1.89	1.89	1.971	1.971	1.945	1.945	1.945
YLR221C	0.626	0.626	0.626	0.626	0.648	0.648	0.648	0.648	0.648	0.648	0.648	0.648	0.704	0.73	0.782	0.756	0.789	0.789	0.789	0.789	0.789	0.789	0.763	0.763	0.763	0.785	0.818	0.818	0.818	0.818	0.818	0.818	0.818	0.818	0.818	0.851	0.851	0.851	0.851	0.917	0.917	0.917	0.917	0.917	0.917	0.917	0.917	0.943	0.943
YER137C	0.143	0.143	0.143	0.143	0.143	0.143	0.143	0.143	0.143	0.143	0.143	0.143	0.11	0.11	0.11	0.11	0.11	0.11	0.11	0.11	0.11	0.11	0.088	0.088	0.088	0.088	0.088	0.088	0.088	0.088	0.088	0.088	0.088	0.088	0.088	0.088	0.088	0.088	0.088	0.088	0.088	0.088	0.088	0.088	0.088	0.088	0.088	0.088	0.088
YDR238C	2.186	2.212	2.245	2.245	2.245	2.245	2.245	2.245	2.245	2.271	2.271	2.271	2.271	2.271	2.271	2.271	2.271	2.271	2.271	2.271	2.271	2.271	2.271	2.271	2.271	2.271	2.297	2.297	2.297	2.271	2.271	2.271	2.271	2.271	2.245	2.245	2.245	2.245	2.245	2.245	2.245	2.212	2.164	2.109	2.142	2.142	2.142	2.142	2.142
YBR122C	1.515	1.515	1.515	1.515	1.541	1.548	1.651	1.673	1.673	1.772	1.772	1.772	1.875	1.875	1.974	1.974	2.007	2.007	2.007	2.007	2.029	2.055	2.055	2.055	2.055	2.055	2.055	2.055	2.081	2.081	2.081	2.081	2.136	2.11	2.11	2.11	2.11	2.11	2.165	2.235	2.235	2.235	2.235	2.235	2.209	2.209	2.209	2.209	2.209
YLR346C	0.741	0.741	0.649	0.671	0.671	0.671	0.671	0.671	0.649	0.638	0.642	0.616	0.616	0.616	0.616	0.616	0.642	0.668	0.668	0.668	0.668	0.668	0.668	0.642	0.642	0.642	0.642	0.675	0.675	0.675	0.697	0.697	0.697	0.697	0.745	0.745	0.745	0.745	0.745	0.712	0.712	0.712	0.712	0.561	0.587	0.587	0.587	0.587	0.587
YOR237W	1.639	1.639	1.639	1.613	1.613	1.613	1.613	1.613	1.613	1.613	1.613	1.569	1.569	1.547	1.547	1.492	1.514	1.514	1.514	1.414	1.414	1.322	1.256	1.296	1.296	1.296	1.329	1.333	1.307	1.307	1.34	1.34	1.34	1.34	1.34	1.373	1.373	1.373	1.373	1.321	1.321	1.295	1.262	1.262	1.262	1.24	1.273	1.273	1.273
YDR397C	1.11	1.11	1.181	1.491	1.491	1.487	1.509	1.748	1.748	2.043	2.065	2.091	2.091	2.069	2.121	2.228	2.642	3.235	3.643	3.669	3.695	3.695	3.695	3.721	3.78	3.975	4.159	4.192	4.373	4.373	4.373	4.399	4.399	4.432	4.484	4.576	4.679	4.705	4.705	4.705	4.705	4.705	4.749	4.771	4.826	4.878	4.878	4.878	4.878
YLR406C	0.188	0.188	0.188	0.188	0.188	0.188	0.122	0.1	0.1	0.1	0.1	0.1	0.1	0.1	0.1	0.1	0.1	0.1	0.1	0.1	0.1	0.1	0.1	0.1	0.1	0.1	0.1	0.1	0.1	0.1	0.1	0.1	0.1	0.1	0.1	0.1	0.1	0.1	0.1	0.1	0.1	0.1	0.1	0.1	0.1	0.074	0.074	0.074	0.074
YDR482C	0.431	0.431	0.431	0.431	0.431	0.431	0.464	0.464	0.464	0.464	0.464	0.464	0.464	0.464	0.464	0.464	0.464	0.464	0.464	0.438	0.438	0.438	0.416	0.416	0.416	0.416	0.449	0.449	0.449	0.504	0.504	0.552	0.552	0.552	0.526	0.526	0.526	0.526	0.526	0.559	0.559	0.559	0.559	0.559	0.559	0.559	0.559	0.559	0.559
YPL074W	0.546	0.546	0.546	0.546	0.546	0.546	0.546	0.546	0.546	0.572	0.572	0.572	0.598	0.598	0.598	0.598	0.572	0.627	0.66	0.66	0.66	0.66	0.66	0.66	0.66	0.66	0.66	0.66	0.66	0.66	0.686	0.686	0.686	0.686	0.686	0.653	0.653	0.653	0.653	0.653	0.62	0.62	0.62	0.62	0.62	0.594	0.616	0.616	0.616
YGL001C	0	0	0	0	0	0	0	0	0	0	0	0	0	0	0	0	0	0	0	0	0	0	0	0	0	0	0	0	0	0	0	0	0	0	0	0	0	0	0	0	0	0	0	0	0	0	0	0	0
YBL010C	1.204	1.204	1.204	1.204	1.226	1.226	1.226	1.252	1.252	1.285	1.285	1.285	1.285	1.34	1.34	1.34	1.373	1.473	1.499	1.499	1.499	1.499	1.51	1.484	1.506	1.561	1.561	1.653	1.653	1.679	1.679	1.679	1.734	1.734	1.756	1.782	1.782	1.782	1.782	1.782	1.804	1.804	1.83	1.83	1.83	1.83	1.83	1.83	1.83
YGR004W	0.585	0.585	0.585	0.585	0.559	0.559	0.559	0.537	0.537	0.537	0.537	0.537	0.537	0.537	0.537	0.537	0.537	0.537	0.537	0.537	0.537	0.57	0.57	0.596	0.596	0.655	0.655	0.655	0.655	0.655	0.655	0.688	0.736	0.736	0.736	0.762	0.762	0.762	0.762	0.762	0.762	0.762	0.718	0.696	0.696	0.696	0.696	0.696	0.696
YER008C	1.586	1.564	1.564	1.564	1.564	1.59	1.612	1.59	1.59	1.59	1.59	1.568	1.59	1.59	1.623	1.777	1.777	1.777	1.803	1.869	1.898	1.964	1.964	1.964	1.964	1.964	1.964	1.756	1.756	1.756	1.756	1.756	1.756	1.756	1.756	1.686	1.642	1.62	1.62	1.62	1.62	1.539	1.539	1.539	1.539	1.539	1.539	1.513	1.524
YDL027C	2.577	2.599	2.599	2.599	2.599	2.599	2.599	2.599	2.599	2.599	2.599	2.599	2.566	2.566	2.566	2.566	2.566	2.566	2.544	2.5	2.5	2.5	2.5	2.5	2.467	2.467	2.467	2.467	2.445	2.445	2.445	2.423	2.401	2.401	2.401	2.375	2.371	2.11	2.077	2.077	2.077	2.077	2.055	2.011	2.011	2.011	2.011	2.033	2.011
YMR220W	1.08	1.102	1.124	1.124	1.124	1.179	1.179	1.179	1.201	1.201	1.234	1.234	1.26	1.26	1.26	1.26	1.26	1.26	1.238	1.238	1.238	1.238	1.238	1.238	1.205	1.205	1.205	1.183	1.183	1.161	1.161	1.161	1.187	1.161	1.161	1.161	1.161	1.161	1.106	1.106	1.139	1.161	1.161	1.161	1.161	1.161	1.161	1.161	1.161
YOR091W	6.223	6.223	6.245	6.245	6.245	6.212	6.212	6.186	6.186	6.164	6.131	6.12	6.12	6.12	6.12	6.12	6.042	6.02	5.998	5.998	5.998	5.906	5.884	5.851	5.803	5.725	5.725	5.655	5.655	5.629	5.629	5.048	4.922	4.867	4.841	4.782	4.782	4.727	4.727	4.646	4.444	4.293	4.245	4.219	4.219	4.138	4.09	3.899	3.575
YOR295W	0.796	0.704	0.704	0.73	0.825	0.825	0.902	0.935	0.935	0.935	0.902	0.902	0.902	0.902	0.876	0.854	0.854	0.854	0.854	0.854	0.832	0.832	0.806	0.883	0.883	0.883	0.857	0.857	0.857	0.831	0.805	0.805	0.805	0.831	0.831	0.831	0.831	0.831	0.831	0.831	0.779	0.779	0.812	0.812	0.864	0.89	0.89	0.942	0.968
YBL059W	0.653	0.653	0.653	0.653	0.627	0.627	0.627	0.601	0.601	0.531	0.509	0.509	0.535	0.535	0.605	0.605	0.671	0.671	0.671	0.671	0.671	0.671	0.671	0.638	0.664	0.612	0.612	0.56	0.542	0.594	0.572	0.616	0.616	0.616	0.594	0.594	0.594	0.594	0.682	0.682	0.682	0.682	0.704	0.704	0.759	0.759	0.785	0.811	0.811
YBR031W	1.272	1.228	1.228	1.228	1.195	1.195	1.162	1.162	1.188	1.188	1.111	1.111	1.111	1.133	0.99	0.95	0.972	0.972	0.972	0.972	1.005	1.005	1.038	1.038	1.038	1.038	1.038	1.038	1.005	0.994	1.064	1.09	1.038	1.038	1.038	1.038	1.038	1.038	1.038	0.972	0.913	0.913	0.869	0.869	0.869	0.869	0.869	0.869	0.737
YIL127C	1.728	1.706	1.728	1.713	1.713	1.713	1.713	1.739	1.717	1.717	1.695	1.669	1.702	1.702	1.702	1.702	1.647	1.625	1.621	1.621	1.628	1.472	1.505	1.472	1.472	1.472	1.446	1.446	1.446	1.42	1.42	1.394	1.339	1.469	1.469	1.356	1.393	1.419	1.419	1.386	1.217	1.191	1.478	1.504	1.504	1.707	2.092	2.118	2.442
YJL147C	0.545	0.545	0.545	0.512	0.453	0.401	0.434	0.401	0.401	0.427	0.427	0.427	0.394	0.394	0.394	0.394	0.394	0.394	0.394	0.394	0.428	0.428	0.428	0.454	0.454	0.454	0.432	0.458	0.458	0.506	0.48	0.506	0.506	0.506	0.532	0.58	0.58	0.554	0.587	0.613	0.801	0.827	0.853	1	0.967	0.967	0.993	0.993	0.993
YBR053C	2.588	2.621	2.621	2.673	2.673	2.699	2.699	2.699	2.725	2.725	2.773	2.876	2.909	2.909	2.909	3.009	3.138	3.285	3.285	3.329	3.329	3.414	3.414	3.414	3.499	3.672	3.672	3.812	3.812	3.838	3.838	3.838	3.838	3.838	3.838	3.838	3.838	3.812	3.812	3.812	3.812	3.838	3.838	3.864	3.868	3.868	3.868	3.842	3.842
YBL036C	1.143	1.143	1.117	1.117	1.143	1.095	1.095	1.095	1.095	1.173	1.173	1.173	1.173	1.173	1.195	1.195	1.195	1.195	1.195	1.195	1.228	1.254	1.254	1.254	1.254	1.254	1.254	1.254	1.254	1.254	1.28	1.254	1.276	1.32	1.342	1.39	1.412	1.412	1.36	1.36	1.36	1.36	1.36	1.36	1.438	1.438	1.438	1.438	1.416
YOR297C	0.531	0.557	0.546	0.568	0.693	0.693	0.693	0.759	0.759	0.939	1.071	1.071	1.071	1.071	1.071	1.071	1.045	1.071	1.093	1.093	1.093	1.093	1.093	1.229	1.229	1.277	1.277	1.277	1.277	1.329	1.362	1.362	1.362	1.362	1.362	1.362	1.336	1.336	1.336	1.358	1.358	1.391	1.391	1.391	1.391	1.391	1.391	1.365	1.365
YGR179C	1.231	1.231	1.279	1.279	1.364	1.408	1.408	1.408	1.46	1.46	1.508	1.508	1.508	1.508	1.53	1.53	1.53	1.556	1.556	1.589	1.622	1.622	1.622	1.622	1.622	1.622	1.622	1.622	1.622	1.622	1.67	1.67	1.67	1.67	1.67	1.67	1.67	1.67	1.648	1.537	1.537	1.537	1.537	1.537	1.563	1.563	1.563	1.563	1.563
YIL039W	1.269	1.269	1.269	1.269	1.269	1.269	1.236	1.214	1.214	1.214	1.24	1.24	1.273	1.273	1.273	1.273	1.273	1.295	1.295	1.295	1.295	1.321	1.211	1.189	1.137	1.137	1.159	1.181	1.258	1.336	1.336	1.336	1.336	1.358	1.384	1.436	1.436	1.462	1.462	1.462	1.436	1.436	1.436	1.436	1.436	1.462	1.462	1.436	1.388
YML020W	2.624	2.657	2.657	2.797	2.797	3.003	3.529	3.562	3.562	3.562	3.639	3.613	3.657	3.657	3.683	3.683	3.683	3.683	3.727	3.72	3.72	3.72	3.72	3.772	3.798	3.824	3.894	3.872	3.872	3.872	3.872	3.894	3.894	3.894	3.96	3.96	3.96	3.96	3.96	3.882	3.904	3.93	3.952	4	3.978	3.978	3.978	3.978	3.952
YGL207W	2.383	2.361	2.361	2.383	2.442	2.442	2.435	2.435	2.409	2.409	2.475	2.501	2.501	2.501	2.501	2.501	2.501	2.553	2.553	2.553	2.553	2.553	2.553	2.553	2.553	2.553	2.553	2.553	2.553	2.553	2.553	2.605	2.605	2.605	2.579	2.579	2.579	2.579	2.579	2.579	2.579	2.553	2.553	2.553	2.553	2.553	2.612	2.612	2.612
YGR262C	0.903	0.903	0.903	0.958	1.105	1.307	1.307	1.307	1.381	1.414	1.414	1.414	1.388	1.421	1.421	1.491	1.653	1.851	1.851	1.873	1.873	1.873	1.925	1.925	1.951	1.951	1.977	1.977	2.142	2.241	2.344	2.344	2.491	2.491	2.491	2.539	2.591	2.613	2.635	2.635	2.657	2.657	2.657	2.657	2.683	2.716	2.716	2.749	2.749
YBR201W	0.785	0.785	0.785	0.785	0.763	0.763	0.785	0.785	0.811	0.811	0.811	0.811	0.837	0.837	0.874	1.025	1.084	1.058	1.157	1.157	1.179	1.157	1.157	1.157	1.201	1.201	1.201	1.201	1.201	1.289	1.337	1.48	1.48	1.576	1.543	1.543	1.569	1.569	1.591	1.591	1.591	1.591	1.591	1.591	1.617	1.643	1.676	1.676	1.654
YDR190C	2.936	2.936	2.936	2.936	2.936	2.958	2.932	2.88	2.88	2.88	2.88	2.88	2.88	2.854	2.854	2.81	2.81	2.703	2.736	2.736	2.736	2.736	2.769	2.721	2.669	2.669	2.566	2.566	2.514	2.488	2.488	2.51	2.484	2.484	2.484	2.484	2.403	2.403	2.042	1.895	1.814	1.792	1.74	1.74	1.74	1.762	1.659	1.659	1.71
YDR090C	0.235	0.235	0.235	0.235	0.235	0.257	0.257	0.257	0.257	0.257	0.257	0.257	0.257	0.257	0.257	0.257	0.257	0.257	0.257	0.257	0.257	0.257	0.257	0.257	0.257	0.257	0.235	0.235	0.235	0.257	0.257	0.29	0.29	0.29	0.312	0.444	0.444	0.444	0.444	0.444	0.47	0.47	0.47	0.47	0.47	0.47	0.47	0.47	0.492
YDR227W	0.696	0.696	0.722	0.821	0.854	0.854	0.854	0.854	0.906	0.961	0.961	0.961	0.961	0.961	0.961	0.961	0.961	0.994	1.038	1.116	1.182	1.237	1.237	1.263	1.263	1.263	1.263	1.285	1.285	1.285	1.285	1.285	1.285	1.285	1.285	1.285	1.307	1.307	1.307	1.307	1.34	1.34	1.34	1.34	1.34	1.34	1.34	1.34	1.34
YJR109C	0.044	0.066	0.066	0.066	0.066	0.066	0.066	0.066	0.066	0.066	0.066	0.066	0.066	0.066	0.066	0.066	0.066	0.066	0.066	0.044	0.044	0.044	0.044	0.044	0.044	0.044	0.044	0.044	0.044	0.044	0.044	0.044	0.044	0.044	0.044	0.044	0.044	0.022	0.022	0.022	0.022	0.022	0.022	0.022	0.022	0.022	0.022	0.022	0.022
YJL031C	1.624	1.528	1.436	1.381	1.355	1.322	1.322	1.348	1.37	1.37	1.37	1.37	1.26	1.253	1.253	1.209	1.308	1.282	1.282	1.304	1.282	1.282	1.282	1.308	1.282	1.282	1.282	1.282	1.289	1.289	1.211	1.185	1.045	1.045	0.99	0.99	0.99	0.99	0.979	0.979	0.953	0.92	0.953	0.806	0.806	0.832	0.696	0.718	0.744
YPL109C	1.412	1.412	1.438	1.438	1.438	1.438	1.464	1.464	1.464	1.464	1.438	1.438	1.438	1.646	1.646	1.594	1.594	1.62	1.62	1.62	1.653	1.653	1.653	1.631	1.631	1.631	1.631	1.572	1.572	1.572	1.546	1.543	1.543	1.543	1.477	1.499	1.473	1.473	1.37	1.37	1.318	1.285	1.252	1.031	1.039	1.135	1.209	1.209	1.242
YDR377W	1.318	1.318	1.403	1.447	1.642	1.642	1.642	1.642	1.642	1.642	1.642	1.642	1.642	1.69	1.69	1.723	1.723	1.723	1.723	1.745	1.745	1.745	1.8	1.8	1.8	1.8	1.8	1.8	1.8	1.8	1.826	1.881	1.881	1.881	1.881	1.881	1.881	1.881	1.881	1.881	1.881	1.881	1.881	1.881	1.881	1.881	1.859	1.859	1.859
YMR247C	0.822	0.822	0.822	0.822	0.763	0.763	0.763	0.737	0.737	0.678	0.652	0.652	0.652	0.652	0.574	0.574	0.574	0.574	0.515	0.489	0.456	0.456	0.456	0.456	0.456	0.423	0.423	0.423	0.423	0.368	0.324	0.203	0.181	0.155	0.081	0.081	0.081	0.081	0.081	0.081	0.059	0.059	0.059	0.059	0	0	0	0	0
YBR229C	2.001	1.968	1.968	1.92	1.92	1.898	1.821	1.821	1.873	1.906	2.035	2.101	2.101	2.123	2.222	2.288	2.314	2.314	2.314	2.314	2.336	2.336	2.362	2.362	2.362	2.362	2.362	2.362	2.388	2.388	2.388	2.388	2.388	2.414	2.414	2.414	2.414	2.414	2.414	2.44	2.44	2.44	2.44	2.31	2.284	2.284	2.284	2.284	2.273
YLR304C	0.529	0.529	0.555	0.577	0.702	0.702	0.702	0.702	0.702	0.702	0.702	0.702	0.702	0.702	0.702	0.746	0.746	0.746	0.746	0.746	0.746	0.768	0.768	0.768	0.768	0.768	0.768	0.768	0.768	0.768	0.768	0.768	0.768	0.801	0.801	0.801	0.823	0.823	0.823	0.823	0.823	0.823	0.823	0.823	0.823	0.823	0.823	0.823	0.823
YBR001C	0.867	0.919	0.919	0.945	0.945	0.945	0.945	0.945	0.945	0.945	0.945	0.945	0.945	0.919	0.919	0.919	0.919	0.919	0.919	0.915	0.915	0.915	0.915	0.915	0.915	0.915	0.915	0.915	0.941	0.941	0.941	0.941	0.941	0.941	0.941	0.908	0.908	0.908	0.908	0.908	0.908	0.908	0.908	0.86	0.86	0.882	0.882	0.882	0.882
YDL161W	7.06	7.06	7.06	7.06	7.034	7.034	7.034	7.034	7.06	7.06	7.06	7.06	7.06	7.005	7.005	7.016	7.016	7.016	7.016	7.016	7.016	7.016	6.994	6.994	6.994	6.917	6.917	6.895	6.895	6.895	6.895	6.799	6.755	6.689	6.656	6.656	6.656	6.656	6.552	6.552	6.552	6.426	6.426	6.297	6.297	5.934	5.823	5.823	5.823
YIL015W	1.593	1.571	1.571	1.571	1.571	1.571	1.519	1.486	1.486	1.46	1.46	1.36	1.36	1.382	1.382	1.382	1.382	1.356	1.308	1.201	1.201	1.352	1.466	1.547	1.547	1.547	1.525	1.525	1.525	1.525	1.499	1.499	1.499	1.521	1.543	1.543	1.543	1.543	1.595	1.654	1.654	1.628	1.639	1.613	1.613	1.58	1.602	1.668	1.668
YJL065C	1.904	1.904	1.852	2.279	2.158	2.217	2.217	2.272	2.508	2.508	2.53	2.504	2.618	2.618	2.64	2.666	2.706	2.754	2.695	2.887	2.968	3.012	3.064	3.031	3.064	3.064	3.123	3.149	3.149	3.123	3.123	3.149	3.182	3.182	3.182	3.182	3.182	3.182	3.182	3.204	3.234	3.234	3.234	3.19	3.164	3.168	3.414	3.609	3.657
YDR113C	6.294	6.294	6.294	6.294	6.294	6.294	6.268	6.125	6.073	6.073	5.919	5.86	5.834	5.808	5.76	5.76	5.635	5.609	5.609	5.609	5.539	5.421	5.31	5.31	5.284	5.284	5.236	5.162	5.162	5.162	5.118	5.092	4.941	4.82	4.68	4.654	4.507	4.377	4.377	4.043	3.918	3.425	3.109	3.017	2.632	1.588	1.426	1.315	1.315
YDR300C	9.115	9.115	9.089	8.964	8.905	8.714	8.659	8.659	8.659	8.581	8.529	8.477	8.444	8.444	8.374	8.374	8.352	8.278	8.2	8.012	7.857	7.675	7.538	7.538	7.512	7.512	7.538	7.538	7.538	7.438	7.36	7.022	7	6.956	6.93	6.8	6.521	6.365	5.983	5.983	5.427	5.427	4.475	4.306	4.258	4.258	4.232	4.232	4.21
YMR270C	0.753	0.783	0.783	0.783	0.783	0.783	0.783	0.761	0.761	0.787	0.787	0.813	0.846	0.931	0.953	0.931	0.953	0.953	1.074	1.074	1.074	1.074	1.074	1.074	1.022	1.022	1.022	1.022	1	1.052	1.078	1.1	1.1	1.133	1.17	1.262	1.236	1.236	1.21	1.288	1.314	1.314	1.314	1.314	1.314	1.314	1.281	1.281	1.281
YER061C	1.68	1.632	1.537	1.523	1.549	1.549	1.505	1.505	1.505	1.461	1.402	1.402	1.406	1.406	1.241	1.285	1.458	1.458	1.38	1.38	1.38	1.38	1.38	1.358	1.358	1.358	1.358	1.362	1.395	1.395	1.395	1.395	1.443	1.395	1.362	1.362	1.362	1.388	1.41	1.41	1.388	1.366	1.366	1.385	1.51	1.643	1.643	1.669	1.669
YHR078W	1.249	1.19	1.19	0.973	0.973	0.94	0.914	0.888	0.649	0.616	0.564	0.564	0.564	0.564	0.564	0.564	0.564	0.564	0.542	0.542	0.52	0.461	0.435	0.435	0.435	0.435	0.435	0.409	0.383	0.335	0.335	0.261	0.261	0.261	0.261	0.261	0.261	0.261	0.191	0.132	0.132	0.132	0.132	0.132	0.099	0.099	0.099	0.099	0.099
YMR074C	3.361	3.335	3.287	3.331	3.331	3.305	3.305	3.327	3.327	3.327	3.301	3.301	3.301	3.301	3.198	3.15	3.08	2.973	2.951	2.958	2.958	2.958	2.958	2.925	2.859	2.8	2.8	2.696	2.696	2.564	2.583	2.583	2.583	2.583	2.583	2.583	2.359	2.359	2.304	2.226	2.292	2.266	2.266	2.266	2.244	2.189	1.844	1.745	1.539
YPL081W	0.198	0.198	0.198	0.198	0.198	0.198	0.231	0.231	0.231	0.231	0.231	0.231	0.231	0.231	0.231	0.231	0.264	0.264	0.264	0.264	0.264	0.264	0.264	0.264	0.264	0.264	0.264	0.264	0.264	0.264	0.264	0.264	0.264	0.264	0.264	0.264	0.264	0.264	0.264	0.264	0.264	0.264	0.242	0.242	0.242	0.242	0.242	0.242	0.242
YDR036C	0	0	0	0	0	0	0	0	0	0	0	0	0	0	0	0	0	0	0	0	0	0	0	0	0	0	0	0	0	0	0	0	0	0	0	0	0	0	0	0	0	0	0	0	0	0	0	0	0
YMR139W	0.855	0.855	0.932	1.134	1.16	1.167	1.167	1.226	1.226	1.356	1.356	1.356	1.272	1.239	1.276	1.276	1.368	1.416	1.416	1.416	1.416	1.416	1.416	1.416	1.449	1.423	1.423	1.423	1.501	1.553	1.553	1.601	1.601	1.601	1.601	1.667	1.667	1.689	1.689	1.689	1.793	1.871	1.871	1.871	1.871	1.871	1.926	1.926	1.952
YOR362C	0.099	0.099	0.099	0.099	0.099	0.099	0.099	0.099	0.099	0.099	0.099	0.099	0.099	0.099	0.099	0.121	0.121	0.121	0.121	0.121	0.121	0.147	0.147	0.147	0.18	0.147	0.213	0.213	0.213	0.213	0.213	0.213	0.213	0.213	0.213	0.213	0.213	0.213	0.213	0.213	0.213	0.213	0.235	0.268	0.268	0.301	0.301	0.334	0.334
YHL021C	1.099	1.121	1.088	1.088	1.088	1.062	1.062	1.062	1.095	1.095	1.095	1.017	0.965	0.965	0.965	0.965	0.965	0.965	0.965	0.965	0.965	0.965	0.965	0.965	0.965	0.965	0.965	0.965	0.965	0.965	0.939	0.939	0.939	0.961	0.961	0.961	0.961	0.928	0.928	0.931	0.957	0.957	0.983	0.983	0.983	0.983	0.983	0.983	0.983
YPR061C	2.402	2.428	2.428	2.487	2.601	2.601	2.627	2.701	2.701	2.727	2.753	2.753	2.764	2.885	2.859	2.859	2.859	2.859	2.859	2.837	2.859	2.984	2.984	3.032	3.032	3.006	3.006	2.98	2.98	2.98	2.98	3.006	3.036	3.036	2.981	2.981	3.025	3.025	3.025	3.025	3.021	3.021	3.047	3.021	3.021	3.021	3.021	3.021	3.021
YER025W	1.971	1.971	1.971	2.004	2.015	2.015	2.015	2.015	2.037	2.037	2.037	2.037	2.037	2.037	2.037	2.037	2.037	2.037	2.063	2.063	2.063	2.063	2.063	2.063	2.162	2.316	2.338	2.338	2.338	2.338	2.36	2.36	2.36	2.36	2.36	2.36	2.36	2.36	2.36	2.36	2.356	2.356	2.363	2.363	2.363	2.385	2.385	2.385	2.385
YCR051W	1.433	1.643	1.643	1.695	1.695	1.958	1.958	1.98	2.237	2.237	2.27	2.413	2.439	2.439	2.461	2.487	2.487	2.579	2.657	2.657	2.683	2.683	2.683	2.683	2.683	2.709	2.731	2.731	2.731	2.731	2.731	2.731	2.731	2.783	2.783	2.783	2.805	2.783	2.805	2.805	2.827	2.853	2.853	2.853	2.853	2.897	2.897	2.871	2.871
YDL148C	1.401	1.401	1.401	1.401	1.427	1.427	1.427	1.427	1.427	1.427	1.427	1.427	1.427	1.427	1.427	1.427	1.427	1.427	1.427	1.427	1.453	1.453	1.453	1.431	1.431	1.431	1.431	1.409	1.409	1.409	1.409	1.409	1.409	1.383	1.361	1.361	1.361	1.335	1.335	1.335	1.335	1.335	1.335	1.368	1.346	1.32	1.32	1.276	1.276
YMR272C	0.681	0.703	0.703	0.703	0.651	0.651	0.651	0.684	0.717	0.717	0.717	0.783	0.816	0.816	0.816	0.816	0.972	0.994	0.994	0.994	1.02	1.057	1.057	1.083	1.083	1.083	1.127	1.105	1.105	1.105	1.105	1.138	1.123	1.227	1.227	1.227	1.249	1.249	1.33	1.326	1.326	1.448	1.334	1.36	1.411	1.4	1.4	1.551	1.606
YNL267W	0.651	0.651	0.651	0.651	0.629	0.629	0.629	0.629	0.629	0.651	0.651	0.651	0.651	0.651	0.651	0.651	0.651	0.651	0.677	0.677	0.677	0.677	0.677	0.677	0.677	0.651	0.651	0.651	0.651	0.629	0.629	0.629	0.629	0.629	0.629	0.651	0.684	0.706	0.706	0.706	0.706	0.706	0.706	0.706	0.706	0.728	0.75	0.75	0.75
YDR381C-A	0	0	0	0	0	0	0	0	0	0	0	0	0	0	0	0	0	0	0	0	0	0	0	0	0	0	0	0	0	0	0	0	0	0	0	0	0	0	0	0	0	0	0	0	0	0	0	0	0
YKL049C	0.916	0.916	0.916	0.942	0.975	0.997	0.997	0.997	0.997	0.997	0.997	1.052	1.052	1.052	1.052	1.052	1.052	1.078	1.078	1.078	1.078	1.078	1.078	1.078	1.104	1.104	1.104	1.104	1.104	1.104	1.104	1.104	1.104	1.104	1.104	1.104	1.104	1.104	1.126	1.126	1.126	1.126	1.126	1.126	1.1	1.1	1.1	1.1	1.1
YGL151W	1.215	1.215	1.189	1.292	1.292	1.292	1.292	1.292	1.24	1.24	1.266	1.344	1.403	1.403	1.403	1.403	1.403	1.436	1.484	1.506	1.506	1.506	1.506	1.506	1.558	1.558	1.558	1.657	1.657	1.657	1.657	1.657	1.657	1.683	1.683	1.683	1.683	1.657	1.657	1.657	1.657	1.657	1.657	1.657	1.657	1.657	1.657	1.657	1.657
YNL188W	0.66	0.756	0.859	0.859	0.833	0.936	0.969	0.969	0.969	0.969	0.969	0.969	0.969	0.969	0.969	0.969	0.995	0.995	0.995	1.039	1.065	1.039	1.039	1.039	1.039	1.039	1.039	1.039	1.039	1.039	1.039	1.039	1.039	1.065	1.065	1.065	1.065	1.065	1.065	1.065	1.091	1.117	1.117	1.117	1.117	1.117	1.117	1.117	1.117
YHR010W	0.022	0.022	0.022	0.022	0.022	0.022	0.022	0.022	0.022	0.022	0.022	0.022	0.022	0.022	0.022	0.022	0.022	0.022	0.022	0.022	0.022	0.022	0.022	0.022	0.022	0.022	0.022	0.022	0.022	0.022	0.022	0.022	0.022	0.066	0.066	0.066	0.066	0.066	0.066	0.066	0.066	0.066	0.066	0.066	0.066	0.066	0.066	0.066	0.066
YBR254C	0.239	0.239	0.217	0.272	0.272	0.298	0.298	0.298	0.298	0.298	0.379	0.456	0.614	0.636	0.636	0.636	0.636	0.636	0.684	0.765	0.765	0.765	0.765	0.765	0.835	0.868	1.033	1.059	1.059	1.081	1.169	1.268	1.268	1.268	1.301	1.301	1.301	1.301	1.301	1.327	1.36	1.504	1.504	1.504	1.478	1.504	1.504	1.526	1.526
YDR171W	0.82	0.82	0.82	0.82	0.82	0.82	0.827	0.849	0.871	0.937	0.937	0.937	0.937	1.036	1.036	1.058	1.058	1.058	1.058	1.025	1.051	1.051	1.051	1.051	1.051	1.051	1.051	1.084	1.084	1.084	1.084	1.084	1.084	1.084	1.051	0.966	0.966	0.966	0.966	0.966	0.966	0.94	0.94	0.94	0.914	0.914	0.914	0.914	0.914
YNR036C	5.154	5.095	4.844	4.87	4.87	4.811	4.811	4.811	4.781	4.781	4.781	4.781	4.781	3.952	3.466	3.175	3.197	3.149	3.149	3.149	2.682	2.225	2.13	2.13	2.104	2.104	2.104	2.104	2.104	2.03	2.03	2.052	1.997	1.839	1.813	1.754	1.732	1.401	1.419	1.393	1.367	1.367	1.367	1.389	1.389	1.389	1.263	1.263	1.263
YOR036W	1.477	1.477	1.477	1.477	1.477	1.477	1.477	1.477	1.477	1.477	1.51	1.543	1.543	1.609	1.701	1.701	1.701	1.701	1.701	1.701	1.701	1.679	1.679	1.653	1.653	1.653	1.653	1.653	1.653	1.679	1.679	1.679	1.657	1.635	1.583	1.524	1.498	1.498	1.476	1.476	1.502	1.502	1.502	1.502	1.447	1.447	1.447	1.447	1.447
YOR208W	0.933	0.933	0.933	0.988	0.988	0.988	0.988	0.988	0.988	0.988	0.988	0.988	0.988	0.988	0.988	0.988	1.014	1.014	1.047	1.047	1.047	1.047	1.047	1.047	1.047	1.047	1.047	1.047	1.047	1.047	1.047	1.047	1.047	1.047	1.047	1.047	1.025	1.025	1.025	1.025	1.025	1.025	1.025	1.025	1.025	1.025	1.025	1.025	1.025
YFL039C	0.044	0.044	0.044	0.044	0.044	0.044	0.044	0.044	0.044	0.044	0.044	0.044	0.044	0.044	0.044	0.044	0.044	0.044	0.044	0.044	0.044	0.044	0.044	0.044	0.044	0.044	0.044	0.044	0.044	0.044	0.044	0.022	0.022	0.022	0.022	0.022	0.022	0.022	0.022	0.022	0.022	0.022	0.022	0.022	0.022	0.022	0.022	0.022	0.022
YOR039W	1.412	1.412	1.445	1.445	1.445	1.445	1.445	1.445	1.445	1.423	1.456	1.456	1.482	1.482	1.482	1.482	1.482	1.482	1.482	1.482	1.504	1.5	1.5	1.5	1.5	1.5	1.5	1.5	1.5	1.467	1.467	1.467	1.511	1.511	1.511	1.511	1.511	1.511	1.511	1.511	1.511	1.511	1.511	1.511	1.511	1.511	1.511	1.511	1.511
YDR002W	1.17	1.17	1.17	1.17	1.17	1.17	1.111	1.111	1.111	1.111	1.111	1.111	1.059	1.059	1.033	1.007	1.007	1.007	1.007	1.007	1.007	1.007	1.007	1.007	0.608	0.586	0.56	0.512	0.512	0.534	0.534	0.534	0.534	0.534	0.534	0.534	0.49	0.49	0.464	0.438	0.438	0.265	0.265	0.239	0.239	0.195	0.147	0.147	0.169
YNL222W	0.943	1.134	1.134	1.134	1.108	1.108	1.141	1.24	1.24	1.262	1.262	1.262	1.262	1.262	1.262	1.262	1.229	1.229	1.284	1.387	1.413	1.439	1.439	1.517	1.517	1.539	1.539	1.539	1.539	1.539	1.539	1.539	1.539	1.539	1.513	1.513	1.513	1.513	1.513	1.513	1.546	1.546	1.546	1.546	1.546	1.546	1.546	1.546	1.546
YDR226W	0.632	0.632	0.566	0.467	0.467	0.467	0.467	0.412	0.412	0.412	0.353	0.353	0.353	0.353	0.353	0.353	0.353	0.353	0.353	0.353	0.353	0.353	0.353	0.331	0.331	0.331	0.357	0.335	0.335	0.335	0.335	0.335	0.232	0.232	0.21	0.21	0.21	0.21	0.21	0.188	0.188	0.188	0.21	0.21	0.21	0.14	0.14	0.118	0.118
YFR001W	0	0	0	0	0	0	0	0	0	0	0	0	0	0	0	0	0	0	0	0	0	0	0	0	0	0	0	0	0	0	0.022	0.022	0.022	0.022	0.022	0.022	0.022	0.022	0.022	0.022	0.022	0.022	0.022	0.022	0.022	0.022	0.022	0.088	0.088
YIL069C	0.066	0.066	0.066	0.044	0.044	0.044	0.044	0.044	0.044	0.044	0.044	0.044	0.044	0.044	0.044	0.044	0.044	0.044	0.044	0.044	0.044	0.044	0.044	0.044	0.044	0.044	0.044	0.044	0.044	0.044	0.044	0.044	0.044	0.044	0.044	0.044	0.044	0.044	0.044	0.066	0.066	0.066	0.066	0.066	0.066	0.066	0.066	0.066	0.066
YLR412C-A	0.299	0.251	0.218	0.251	0.251	0.251	0.251	0.251	0.251	0.251	0.251	0.251	0.251	0.251	0.251	0.251	0.251	0.251	0.251	0.251	0.225	0.225	0.225	0.225	0.225	0.225	0.225	0.225	0.225	0.225	0.203	0.203	0.225	0.225	0.199	0.232	0.265	0.265	0.265	0.265	0.265	0.265	0.265	0.265	0.265	0.265	0.265	0.265	0.291
YIL155C	1.12	1.197	1.22	1.22	1.22	1.268	1.268	1.268	1.36	1.36	1.308	1.363	1.801	1.801	1.941	1.967	2.11	2.11	2.136	2.136	2.158	2.158	2.158	2.184	2.184	2.21	2.21	2.288	2.288	2.343	2.343	2.258	2.258	2.258	2.258	2.317	2.317	2.317	2.317	2.317	2.317	2.317	2.317	2.317	2.339	2.365	2.365	2.387	2.413
YOR058C	3.686	3.638	3.638	3.638	3.638	3.638	3.572	3.572	3.572	3.506	3.506	3.454	3.454	3.454	3.428	3.428	3.428	3.428	3.376	3.232	3.232	3.003	2.911	2.885	2.885	2.885	2.885	2.852	2.826	2.826	2.826	2.705	2.679	2.679	2.679	2.62	2.377	1.99	1.598	1.468	1.294	1.261	1.209	1.209	1.209	1.209	1.11	1.084	1.084
YGR276C	1.073	1.073	1.073	1.095	1.095	1.095	1.014	0.988	0.988	0.988	0.966	0.966	0.911	0.745	0.763	0.77	0.921	0.943	0.976	0.976	0.976	0.976	0.976	0.943	0.917	0.895	0.961	0.961	0.983	0.983	0.983	0.979	0.946	0.99	1.012	1.012	1.034	1.133	1.1	1.1	1.155	1.155	1.155	1.155	1.155	1.118	1.273	1.725	1.777
YOL152W	0.725	0.64	0.64	0.614	0.614	0.614	0.559	0.559	0.559	0.559	0.515	0.482	0.482	0.482	0.46	0.427	0.427	0.427	0.427	0.427	0.427	0.453	0.453	0.453	0.453	0.446	0.446	0.446	0.49	0.512	0.512	0.512	0.512	0.512	0.512	0.538	0.593	0.593	0.593	0.593	0.593	0.593	0.593	0.593	0.593	0.593	0.593	0.593	0.615
YPL066W	0.136	0.136	0.136	0.136	0.136	0.136	0.136	0.136	0.158	0.158	0.158	0.158	0.158	0.158	0.158	0.224	0.224	0.224	0.224	0.224	0.224	0.224	0.224	0.224	0.224	0.224	0.224	0.25	0.25	0.25	0.25	0.25	0.25	0.25	0.25	0.25	0.25	0.25	0.25	0.25	0.272	0.272	0.272	0.272	0.272	0.272	0.272	0.272	0.272
YPL115C	1.148	1.222	1.222	1.222	1.222	1.222	1.248	1.318	1.344	1.344	1.37	1.37	1.337	1.532	1.532	1.532	1.613	1.665	1.665	1.779	1.805	1.909	1.953	1.986	2.008	2.008	1.982	1.982	2.008	2.034	2.034	2.089	2.089	2.115	2.115	2.115	2.115	2.115	2.115	2.115	2.141	2.141	2.141	2.141	2.163	2.163	2.218	2.218	2.218
YOR356W	0.261	0.261	0.228	0.228	0.202	0.202	0.202	0.202	0.18	0.18	0.202	0.202	0.202	0.246	0.246	0.246	0.246	0.246	0.246	0.246	0.246	0.246	0.246	0.246	0.246	0.246	0.246	0.246	0.246	0.279	0.279	0.279	0.257	0.257	0.257	0.283	0.283	0.283	0.283	0.283	0.283	0.283	0.283	0.283	0.283	0.283	0.283	0.25	0.25
YGR180C	0.817	0.817	0.817	0.817	0.817	0.817	0.817	0.795	0.776	0.776	0.776	0.721	0.721	0.699	0.699	0.655	0.633	0.633	0.633	0.633	0.607	0.607	0.607	0.522	0.489	0.489	0.515	0.515	0.449	0.449	0.449	0.449	0.423	0.423	0.423	0.423	0.423	0.423	0.423	0.423	0.423	0.423	0.423	0.423	0.401	0.401	0.258	0.258	0.258
YNL291C	0.908	0.908	0.96	0.96	0.96	0.96	0.986	0.986	0.942	0.942	0.942	0.968	0.968	0.968	0.968	0.942	0.968	0.968	1.027	1.027	1.027	1.027	1.027	1.027	1.027	1.053	1.053	1.086	1.086	1.086	1.086	1.086	1.086	1.06	1.06	1.082	1.137	1.137	1.137	1.137	1.17	1.17	1.274	1.274	1.274	1.274	1.274	1.384	1.406
YOL140W	0.526	0.526	0.526	0.526	0.504	0.504	0.504	0.526	0.526	0.526	0.526	0.526	0.526	0.526	0.589	0.6	0.626	0.626	0.604	0.604	0.604	0.63	0.63	0.711	0.711	0.711	0.711	0.711	0.744	0.744	0.788	0.788	0.81	0.92	0.92	0.92	0.92	0.92	0.92	0.92	0.92	0.953	1.023	1.023	1.023	1.049	1.049	1.075	1.101
YDL141W	0.574	0.574	0.574	0.574	0.728	0.728	0.728	0.75	0.75	0.75	0.75	0.783	0.919	1.198	1.198	1.198	1.198	1.198	1.198	1.198	1.198	1.198	1.165	1.165	1.242	1.242	1.242	1.242	1.242	1.242	1.242	1.242	1.264	1.389	1.389	1.389	1.389	1.389	1.389	1.389	1.389	1.389	1.389	1.389	1.389	1.389	1.389	1.389	1.356
YML085C	3.252	3.441	3.441	3.463	3.489	3.522	3.555	3.581	3.607	3.633	3.633	3.633	3.589	3.567	3.567	3.593	3.619	3.619	3.619	3.619	3.645	3.645	3.645	3.601	3.601	3.601	3.601	3.575	3.575	3.575	3.553	3.531	3.531	3.498	3.472	3.446	3.446	3.446	3.446	3.446	3.38	3.358	3.362	3.362	3.362	3.362	3.362	3.31	3.277
YMR005W	1.529	1.559	1.585	1.633	1.633	1.633	1.607	1.607	1.607	1.607	1.607	1.607	1.607	1.607	1.607	1.574	1.574	1.6	1.6	1.552	1.552	1.552	1.519	1.493	1.493	1.493	1.438	1.394	1.361	1.335	1.335	1.335	1.335	1.335	1.335	1.335	1.309	1.283	1.283	1.25	1.25	1.25	1.25	1.217	1.173	1.173	1.14	1.107	1.107
YAL008W	0.914	0.781	0.641	0.564	0.531	0.531	0.531	0.531	0.531	0.509	0.476	0.45	0.498	0.52	0.52	0.52	0.52	0.52	0.52	0.538	0.538	0.56	0.56	0.56	0.505	0.538	0.538	0.512	0.49	0.578	0.578	0.578	0.578	0.552	0.596	0.699	0.699	0.699	0.699	0.699	0.699	0.699	0.699	0.699	0.699	0.732	0.732	0.732	0.861
YOR316C	0.784	0.762	0.74	0.74	0.74	0.74	0.74	0.74	0.74	0.74	0.74	0.74	0.74	0.74	0.74	0.74	0.74	0.714	0.714	0.714	0.714	0.714	0.714	0.714	0.714	0.659	0.659	0.659	0.501	0.523	0.468	0.468	0.464	0.464	0.464	0.464	0.464	0.464	0.464	0.464	0.464	0.431	0.457	0.457	0.457	0.457	0.457	0.457	0.372
YOR101W	1.872	1.872	1.872	1.872	1.872	1.872	1.872	1.872	1.872	1.872	1.872	1.872	1.846	1.872	1.872	1.872	1.872	1.872	1.872	1.872	1.839	1.839	1.74	1.718	1.718	1.718	1.718	1.718	1.718	1.718	1.718	1.663	1.663	1.663	1.641	1.608	1.424	1.424	1.24	0.982	0.875	0.842	0.842	0.842	0.82	0.82	0.798	0.798	0.772
YNL273W	0.492	0.492	0.492	0.492	0.492	0.573	0.639	0.639	0.639	0.639	0.661	0.661	0.661	0.709	0.709	1.061	1.455	1.455	1.455	1.455	1.536	1.558	1.558	1.643	1.695	1.721	1.743	1.743	1.743	1.743	1.743	1.842	2.008	2.034	2.06	2.06	2.06	2.06	2.06	2.038	2.064	2.226	2.226	2.248	2.248	2.248	2.248	2.248	2.248
YLR425W	0.506	0.506	0.506	0.506	0.506	0.506	0.506	0.558	0.565	0.598	0.694	0.694	0.72	0.72	0.694	0.694	0.871	1.008	1.056	1.063	1.063	1.141	1.285	1.535	1.638	1.664	1.664	1.638	1.638	1.638	1.789	1.782	1.782	1.859	1.859	1.859	1.885	1.963	1.963	1.963	1.963	1.989	1.989	1.934	1.967	2.059	2.295	2.295	2.295
YGR131W	0.044	0.044	0.044	0.066	0.066	0.066	0.066	0.066	0.066	0.066	0.044	0.044	0.07	0.07	0.07	0.07	0.07	0.07	0.07	0.07	0.07	0.07	0.07	0.07	0.07	0.07	0.103	0.158	0.158	0.158	0.158	0.158	0.18	0.213	0.376	0.376	0.402	0.402	0.402	0.424	0.457	0.457	0.457	0.534	0.534	0.534	0.534	0.534	0.534
YDR320C	0.192	0.192	0.192	0.192	0.192	0.192	0.192	0.192	0.192	0.192	0.17	0.17	0.17	0.17	0.17	0.203	0.203	0.203	0.203	0.203	0.151	0.129	0.129	0.129	0.129	0.129	0.129	0.129	0.129	0.103	0.136	0.25	0.228	0.228	0.228	0.228	0.228	0.28	0.28	0.28	0.28	0.28	0.28	0.28	0.313	0.486	0.486	0.56	0.582
YNL053W	1.648	1.648	1.578	1.497	1.497	1.497	1.442	1.387	1.31	1.31	1.284	1.056	1.023	1.023	0.99	1.023	0.905	0.861	0.894	0.894	0.916	0.857	0.868	0.868	0.868	0.868	0.868	0.783	0.816	0.867	0.841	0.863	0.922	1	1.144	1.144	1.144	1.17	1.148	1.17	1.17	1.17	1.17	1.214	1.324	1.423	1.423	1.319	1.319
YOR267C	0.316	0.316	0.316	0.316	0.316	0.316	0.342	0.401	0.401	0.401	0.401	0.401	0.434	0.456	0.482	0.586	0.586	0.586	0.586	0.608	0.608	0.634	0.656	0.656	0.656	0.689	0.763	0.944	0.944	0.97	0.97	0.97	0.97	1.003	1.003	1.084	1.176	1.176	1.228	1.228	1.228	1.228	1.309	1.309	1.309	1.309	1.335	1.335	1.335
YNR067C	1.987	1.987	2.009	2.009	2.009	2.009	2.009	2.009	1.976	1.976	1.976	1.954	1.899	1.899	1.877	1.877	1.899	1.899	1.899	1.899	1.899	1.899	1.84	1.726	1.7	1.7	1.634	1.634	1.634	1.579	1.524	1.524	1.546	1.513	1.513	1.513	1.513	1.513	1.513	1.513	1.513	1.413	1.413	1.365	1.365	1.387	1.409	1.409	1.409
YJR125C	0.785	0.818	0.818	0.844	0.844	0.844	0.844	0.844	0.844	0.844	0.844	0.844	0.844	0.844	0.844	0.844	0.844	0.844	0.844	0.844	0.877	0.877	0.877	1.002	1.167	1.167	1.222	1.222	1.244	1.244	1.27	1.27	1.292	1.325	1.325	1.325	1.325	1.325	1.325	1.351	1.318	1.351	1.351	1.351	1.351	1.377	1.377	1.377	1.377
YKL164C	0.022	0.022	0.022	0.022	0.022	0.022	0.022	0.022	0.022	0.022	0.022	0.022	0.022	0.022	0.022	0.022	0.022	0.022	0.022	0.022	0.022	0.022	0.022	0.022	0.022	0.022	0.022	0.022	0.022	0.022	0.022	0.022	0.022	0.048	0.048	0.048	0.048	0.048	0.048	0.048	0.048	0.048	0.048	0.048	0.048	0.048	0.048	0.048	0.048
YDR141C	0.427	0.449	0.449	0.475	0.475	0.501	0.501	0.501	0.501	0.501	0.501	0.501	0.501	0.501	0.501	0.501	0.501	0.501	0.501	0.501	0.501	0.501	0.479	0.479	0.479	0.479	0.446	0.512	0.512	0.512	0.512	0.512	0.512	0.534	0.534	0.534	0.534	0.534	0.534	0.534	0.534	0.534	0.534	0.534	0.534	0.534	0.56	0.56	0.56
YGL173C	3.14	3.162	3.188	3.214	3.734	3.76	3.76	3.782	3.782	3.804	3.837	3.837	3.863	3.863	3.915	3.915	3.915	3.915	3.967	3.967	3.967	3.967	3.967	3.967	3.993	3.993	4.059	4.059	4.111	4.085	4.085	4.085	4.085	4.085	4.063	4.063	4.037	4.037	4.026	4.026	4.026	4.026	4.026	4.026	3.974	3.974	3.974	3.948	3.974
YGL038C	1.914	1.914	1.914	1.914	1.914	1.966	1.992	1.992	1.992	2.047	2.047	2.047	2.021	2.021	2.021	2.021	2.021	2.021	2.021	2.021	2.021	2.021	2.021	2.021	2.021	2.021	1.995	1.962	1.914	1.888	1.951	1.951	1.951	1.951	1.951	1.951	1.951	1.951	1.951	1.951	1.951	1.951	1.951	1.929	1.929	1.799	1.799	1.799	1.799
YGR211W	0.787	0.735	0.735	0.735	0.68	0.68	0.68	0.68	0.68	0.68	0.658	0.658	0.658	0.658	0.625	0.592	0.592	0.592	0.592	0.559	0.559	0.526	0.515	0.526	0.585	0.585	0.585	0.607	0.556	0.611	0.611	0.644	0.71	1.181	1.181	1.181	1.214	1.214	1.214	1.162	1.188	1.214	1.181	1.181	1.181	1.285	1.285	1.326	1.587
YMR171C	1.908	1.842	1.897	2.136	2.403	2.392	2.421	2.399	2.513	2.48	2.803	2.781	2.781	2.781	2.833	2.881	2.859	2.803	2.737	2.847	2.825	3.158	3.18	3.187	3.187	3.187	3.187	3.187	3.265	3.239	3.239	3.239	3.239	3.298	3.401	3.559	3.559	3.559	3.673	4.074	4.49	5.348	5.348	5.816	5.864	5.842	5.89	5.89	6.011
YPR028W	0.828	0.85	0.872	0.839	0.839	0.861	0.887	0.887	0.887	0.887	0.887	0.861	0.861	0.883	0.883	0.89	0.89	0.968	1.023	1.023	1.023	1.023	1.023	0.971	0.971	0.971	0.971	0.971	0.971	0.949	0.927	0.927	0.927	0.927	0.927	0.927	0.927	0.927	0.949	0.982	0.982	0.982	1.026	1.059	1.059	1.085	1.111	1.144	1.122
YCR086W	0	0	0	0	0	0	0	0	0	0	0	0	0	0	0	0	0	0	0	0	0	0	0	0	0	0	0	0	0	0	0	0	0	0	0	0	0	0	0	0	0	0	0	0	0	0	0	0	0
YOR329C	0.632	0.632	0.643	0.669	0.695	0.695	0.64	0.544	0.544	0.544	0.5	0.456	0.423	0.449	0.449	0.545	0.545	0.545	0.545	0.545	0.545	0.519	0.475	0.497	0.497	0.486	0.486	0.486	0.512	0.512	0.512	0.512	0.593	0.593	0.619	0.619	0.619	0.586	0.608	0.608	0.608	0.608	0.641	0.718	0.718	0.718	0.718	0.718	0.718
YKR043C	1.641	1.641	1.641	1.711	1.711	1.711	1.711	1.711	1.711	1.689	1.689	1.663	1.689	1.689	1.689	1.689	1.689	1.689	1.689	1.689	1.689	1.689	1.689	1.715	1.715	1.741	1.741	1.741	1.741	1.741	1.741	1.741	1.741	1.763	1.763	1.763	1.763	1.763	1.763	1.763	1.763	1.763	1.752	1.785	1.866	1.866	1.918	1.918	1.918
YGR049W	0.89	0.89	0.864	0.864	0.864	0.886	0.886	0.886	0.886	0.86	0.86	0.86	0.816	0.79	0.856	0.856	0.856	0.856	0.856	0.856	0.713	0.713	0.739	0.739	0.739	0.739	0.739	0.739	0.739	0.783	0.783	0.783	0.783	0.783	0.805	0.805	0.805	0.805	0.831	0.842	0.842	0.868	0.868	0.868	0.868	0.868	0.868	0.879	0.879
YGL175C	0.855	0.774	0.818	1.038	1.038	1.038	1.071	1.097	1.141	1.229	1.229	1.229	1.229	1.281	1.277	1.336	1.336	1.388	1.355	1.458	1.458	1.406	1.406	1.406	1.329	1.362	1.417	1.659	1.659	1.659	1.692	1.828	1.854	1.854	2.062	2.084	2.11	2.176	2.176	2.15	2.15	2.117	2.143	2.143	2.143	2.209	2.209	2.209	2.231
YLR399C	1.208	1.208	1.164	0.899	0.825	0.825	0.847	0.847	0.814	0.814	0.814	0.788	0.788	0.788	0.788	0.788	0.788	0.788	0.788	0.788	0.788	0.788	0.788	0.788	0.788	0.788	0.788	0.619	0.597	0.545	0.545	0.545	0.519	0.519	0.519	0.519	0.519	0.519	0.519	0.519	0.519	0.519	0.519	0.497	0.464	0.464	0.438	0.294	0.261
YDR228C	3.342	3.364	3.364	3.331	3.309	3.309	3.257	3.257	3.257	3.198	3.15	2.974	2.687	2.58	2.71	2.71	2.677	2.515	2.411	2.334	2.212	2.134	2.164	2.186	2.212	2.212	2.212	2.212	2.186	2.164	2.164	2.083	2.005	2.005	1.913	1.913	1.49	1.446	1.413	1.387	1.365	1.391	1.472	1.472	1.472	1.472	1.472	1.472	1.483
YCR071C	0.681	0.681	0.681	0.681	0.681	0.736	0.736	0.88	0.88	0.88	0.88	0.906	0.906	0.906	0.906	0.906	0.939	0.939	0.939	0.939	0.939	0.906	0.906	0.906	0.906	0.961	1.035	1.079	1.053	1.053	1.053	1.053	1.053	1.053	1.053	1.053	1.053	1.053	1.053	1.053	1.053	1.053	1.053	1.086	1.086	1.086	1.086	1.086	1.086
YPR132W	3.878	3.878	3.878	3.878	3.878	3.9	3.9	3.9	3.944	3.944	3.944	3.944	3.944	3.944	3.944	3.944	3.944	3.944	3.944	3.944	3.944	3.944	3.944	3.944	3.922	3.922	3.922	3.87	3.87	3.87	3.844	3.811	3.811	3.811	3.811	3.811	3.778	3.752	3.678	3.678	3.597	3.553	3.553	3.498	3.476	3.443	3.417	3.417	3.384
YPL060W	0.688	0.658	0.625	0.625	0.647	0.673	0.673	0.772	0.772	0.772	0.805	0.805	0.805	0.805	0.805	0.805	0.783	0.816	0.897	0.897	0.897	0.897	0.897	0.963	1.015	1.041	1.067	1.067	1.067	1.067	1.067	1.074	1.03	1.03	1.06	1.06	1.086	1.086	1.086	1.086	1.086	1.086	1.163	1.222	1.222	1.322	1.322	1.3	1.3
YOL107W	0.62	0.642	0.642	0.675	0.73	0.822	0.822	0.848	0.87	0.914	0.914	0.914	0.966	0.966	0.966	0.966	0.966	0.966	0.988	0.988	0.988	0.988	0.955	0.955	0.977	0.977	0.977	0.977	0.977	1.08	1.227	1.253	1.253	1.275	1.275	1.275	1.275	1.275	1.275	1.275	1.275	1.275	1.275	1.275	1.275	1.275	1.275	1.275	1.275
YNL134C	1.987	1.987	1.987	1.965	2.204	2.226	2.358	2.479	2.909	2.909	2.931	3.06	3.093	3.093	3.093	3.093	3.093	3.104	3.148	3.372	3.537	3.57	3.596	3.596	3.596	3.596	3.596	3.622	3.644	3.67	3.67	3.714	3.714	3.824	3.846	3.846	3.846	3.82	3.886	3.971	4.019	4.019	4.253	4.253	4.253	4.275	4.275	4.223	4.223
YFR039C	0.696	0.652	0.652	0.652	0.619	0.519	0.519	0.42	0.42	0.453	0.486	0.486	0.486	0.486	0.431	0.431	0.431	0.479	0.479	0.446	0.354	0.306	0.28	0.273	0.332	0.479	0.791	0.894	0.894	0.894	0.92	0.92	0.953	0.953	0.931	0.931	0.953	1.19	1.271	1.492	2.346	3.178	4.178	5.853	5.853	6.309	6.309	6.565	6.668
YDL102W	0.526	0.526	0.526	0.5	0.5	0.5	0.5	0.474	0.452	0.647	0.889	0.889	0.941	0.941	0.963	0.963	0.963	0.963	0.963	1.051	1.051	1.051	1.051	1.051	1.073	1.073	1.117	1.415	1.415	1.415	1.415	1.415	1.415	1.415	1.448	1.496	1.713	1.831	1.831	1.831	1.831	1.831	1.831	1.831	1.831	1.883	1.931	1.931	1.931
YOL109W	0	0	0	0	0	0	0	0	0	0.022	0.022	0.022	0.022	0.022	0.022	0.022	0.022	0.022	0.022	0.022	0.022	0.022	0.022	0.022	0.022	0.022	0.022	0.022	0.022	0.022	0.022	0.022	0.022	0.022	0.022	0.022	0.022	0.022	0.022	0.022	0.022	0.022	0.022	0.022	0.022	0.022	0.022	0.022	0.022
YLR395C	0.54	0.54	0.54	0.54	0.54	0.54	0.54	0.54	0.54	0.54	0.54	0.54	0.54	0.54	0.54	0.54	0.54	0.54	0.54	0.54	0.54	0.54	0.54	0.54	0.54	0.54	0.54	0.54	0.54	0.566	0.566	0.566	0.566	0.566	0.566	0.566	0.566	0.566	0.566	0.566	0.566	0.544	0.544	0.544	0.544	0.544	0.544	0.43	0.43
YPL133C	0.526	0.552	0.574	0.574	0.596	0.596	0.618	0.618	0.618	0.596	0.596	0.703	0.681	0.681	0.681	0.714	0.714	0.714	0.714	0.714	0.714	0.692	0.725	0.835	0.835	0.835	0.835	0.89	0.938	0.971	0.971	0.971	0.971	0.971	0.971	0.971	0.971	0.971	0.971	0.971	1.155	1.155	1.188	1.188	1.188	1.188	1.306	1.306	1.306
YOR226C	3.343	3.343	3.321	3.321	3.288	3.222	3.222	3.196	3.196	3.089	3.089	3.037	3.037	3.037	2.978	2.952	2.848	2.616	2.314	2.314	2.314	2.314	2.314	2.314	2.244	2.159	2.159	2.159	2.078	2.078	2	1.952	1.952	1.952	1.952	1.383	1.339	1.339	1.313	1.287	1.228	1.228	1.228	1.228	1.228	1.206	0.841	0.808	0.808
YOR165W	0.697	0.723	0.723	0.723	0.8	0.859	0.936	1.134	1.134	1.134	1.134	1.108	1.141	1.141	1.141	1.141	1.409	1.409	1.409	1.464	1.743	1.743	1.798	2.088	2.088	2.11	2.132	2.132	2.154	2.176	2.176	2.198	2.198	2.198	2.198	2.198	2.198	2.198	2.198	2.198	2.198	2.172	2.172	2.172	2.172	2.172	2.172	2.172	2.172
YCR016W	1.476	1.443	1.443	1.443	1.417	1.369	1.369	1.343	1.303	1.303	1.27	1.27	1.384	1.473	1.499	1.525	1.547	1.547	1.547	1.547	1.573	1.573	1.573	1.599	1.599	1.533	1.566	1.533	1.581	1.673	1.673	1.68	1.68	1.68	1.68	1.68	1.713	1.713	1.713	1.746	1.746	1.746	1.746	1.739	1.739	1.739	1.739	1.739	1.739
YDR463W	1.276	1.276	1.243	1.243	1.217	1.184	1.184	1.184	1.158	1.158	1.158	1.191	1.158	1.158	1.158	1.158	1.158	1.184	1.114	1.114	1.147	1.169	1.169	1.169	1.169	1.169	1.246	1.22	1.264	1.33	1.33	1.33	1.33	1.356	1.356	1.356	1.356	1.356	1.33	1.308	1.308	1.334	1.334	1.334	1.334	1.334	1.334	1.334	1.334
YJL013C	0.692	0.692	0.692	0.648	0.648	0.648	0.648	0.648	0.637	0.637	0.637	0.611	0.611	0.578	0.578	0.578	0.578	0.578	0.578	0.578	0.556	0.523	0.501	0.501	0.501	0.501	0.501	0.501	0.501	0.501	0.501	0.56	0.56	0.527	0.527	0.527	0.527	0.527	0.527	0.527	0.553	0.553	0.553	0.553	0.553	0.553	0.527	0.527	0.501
YDR471W	2.012	1.908	1.875	1.875	1.875	1.474	1.069	1.036	0.944	0.944	0.918	0.859	0.859	0.859	0.859	0.833	0.833	0.833	0.833	0.778	0.723	0.701	0.701	0.701	0.668	0.642	0.561	0.428	0.402	0.402	0.402	0.402	0.402	0.402	0.376	0.35	0.232	0.184	0.162	0.162	0.162	0.162	0.162	0.088	0.066	0.066	0.044	0.044	0.044
YIL075C	2.391	2.479	2.479	2.479	2.479	2.505	2.505	2.505	2.505	2.531	2.531	2.531	2.557	2.557	2.557	2.557	2.557	2.557	2.557	2.557	2.524	2.524	2.524	2.524	2.491	2.491	2.491	2.491	2.491	2.491	2.491	2.491	2.491	2.491	2.491	2.491	2.469	2.491	2.469	2.469	2.447	2.421	2.421	2.421	2.395	2.395	2.373	2.373	2.373
YDR363W-A	0.14	0.107	0.107	0.107	0.107	0.107	0.107	0.107	0.107	0.085	0.085	0.059	0.059	0.059	0	0	0	0	0	0.033	0.033	0.033	0.033	0.033	0.033	0.033	0.033	0.033	0.033	0.033	0.033	0.033	0.033	0.033	0.033	0.033	0.033	0.033	0.033	0.033	0.033	0.033	0.033	0.033	0.033	0.033	0.033	0.033	0.033
YKL095W	1.029	1.029	1.029	1.029	1.029	1.029	1.029	1.029	1.029	1.029	1.029	1.029	1.103	1.136	1.136	1.162	1.302	1.302	1.346	1.346	1.423	1.423	1.423	1.423	1.423	1.423	1.423	1.445	1.5	1.5	1.448	1.448	1.448	1.448	1.448	1.448	1.448	1.448	1.448	1.422	1.422	1.422	1.422	1.422	1.422	1.422	1.422	1.422	1.422
YKL067W	0.454	0.557	0.583	0.583	0.609	0.631	0.833	0.895	1.226	1.252	1.252	1.252	1.252	1.252	1.252	1.307	1.307	1.281	1.381	1.429	1.429	1.403	1.403	1.403	1.403	1.403	1.403	1.429	1.429	1.451	1.451	1.451	1.451	1.458	1.491	1.491	1.491	1.517	1.517	1.517	1.517	1.517	1.517	1.517	1.517	1.517	1.517	1.517	1.517
YBR221C	0.914	0.914	0.936	0.936	0.936	0.936	0.936	0.936	0.936	0.936	0.991	0.991	1.069	1.091	1.091	1.013	1.013	1.013	1.013	1.013	1.013	1.013	1.013	1.013	1.013	1.013	1.013	1.013	1.013	1.013	1.013	1.046	1.046	1.046	1.046	1.046	1.046	1.046	1.046	1.046	1.068	1.068	1.068	1.068	1.068	1.068	1.068	1.068	1.068
YPR179C	0.985	0.985	0.823	0.79	0.812	0.812	0.812	0.827	0.827	0.879	0.879	0.879	0.879	0.912	0.967	1	1	1	1.022	1.022	1.022	1.044	1.044	1.077	1.077	1.077	1.077	1.077	1.077	1.081	1.133	1.166	1.166	1.166	1.192	1.247	1.247	1.265	1.265	1.265	1.265	1.265	1.265	1.265	1.265	1.287	1.287	1.287	1.342
YDR302W	1.159	1.159	1.185	1.185	1.185	1.185	1.185	1.185	1.185	1.185	1.185	1.185	1.159	1.185	1.185	1.185	1.185	1.185	1.185	1.185	1.218	1.196	1.196	1.196	1.196	1.196	1.196	1.196	1.196	1.163	1.185	1.185	1.185	1.185	1.185	1.185	1.185	1.185	1.185	1.185	1.126	1.126	1.126	1.126	1.126	1.078	1.078	1.056	1.056
YJL111W	1.518	1.518	1.485	1.43	1.43	1.43	1.43	1.43	1.43	1.43	1.408	1.408	1.308	1.282	1.282	1.256	1.256	1.256	1.234	1.212	1.238	1.238	1.238	1.238	1.238	1.238	1.212	1.186	1.208	1.208	1.208	1.208	1.186	1.108	1.108	1.108	1.108	1.108	1.108	1.108	1.108	1.108	1.108	1.108	1.082	1.023	1.023	1.001	0.913
YMR147W	0	0	0	0	0	0	0	0	0.033	0.033	0.033	0.033	0.033	0.033	0.033	0.033	0.033	0.033	0.033	0.033	0.033	0.033	0.033	0.033	0.033	0.033	0.033	0.033	0.033	0.033	0.033	0.033	0.033	0.033	0.033	0.033	0.033	0.033	0.033	0.033	0.033	0.033	0.033	0.033	0.033	0.055	0.055	0.055	0.088
YHL039W	1.731	1.731	1.731	1.731	1.698	1.698	1.698	1.698	1.698	1.698	1.805	1.963	1.963	1.985	1.985	1.985	1.985	1.985	1.985	2.011	2.011	2.044	2.044	2.044	2.122	2.155	2.122	2.188	2.298	2.441	2.441	2.441	2.441	2.441	2.467	2.467	2.467	2.467	2.493	2.493	2.493	2.493	2.493	2.493	2.526	2.526	2.526	2.552	2.574
YDR007W	1.67	1.67	1.67	1.637	1.637	1.637	1.637	1.637	1.637	1.637	1.637	1.615	1.637	1.637	1.637	1.637	1.637	1.637	1.637	1.637	1.637	1.637	1.637	1.637	1.637	1.637	1.67	1.67	1.67	1.67	1.648	1.648	1.648	1.648	1.648	1.674	1.674	1.674	1.726	1.674	1.652	1.52	1.52	1.383	1.383	1.383	1.383	1.435	1.435
YBR095C	0.842	0.838	0.838	0.838	0.864	0.864	0.864	0.941	0.989	0.989	0.989	0.989	0.989	0.993	1.019	1.019	1.019	0.986	0.96	0.96	0.894	0.894	0.905	0.931	1.023	1.115	1.163	1.163	1.163	1.163	1.163	1.189	1.189	1.189	1.189	1.189	1.189	1.211	1.211	1.211	1.211	1.185	1.207	1.185	1.185	1.211	1.211	1.178	1.178
YCR069W	3.167	3.167	3.319	3.319	3.319	3.319	3.319	3.319	3.319	3.319	3.345	3.371	3.371	3.371	3.371	3.371	3.371	3.371	3.345	3.345	3.345	3.345	3.319	3.319	3.319	3.319	3.319	3.319	3.286	3.286	3.286	3.264	3.264	3.212	3.186	3.108	3.108	3.108	3.082	3.134	3.134	3.082	3.049	3.049	2.968	2.894	2.898	2.898	2.872
YBL090W	0.824	0.857	0.876	0.876	0.876	0.876	0.876	0.898	0.898	0.751	0.674	0.644	0.644	0.644	0.618	0.699	0.89	1.864	2.041	2.203	2.203	2.203	2.203	2.203	2.225	2.471	2.471	2.559	2.603	2.603	2.647	2.772	2.772	2.827	2.827	2.882	2.882	2.882	2.882	2.86	2.86	2.86	2.86	3.095	3.095	3.147	3.147	3.251	3.251
YDR472W	0	0	0	0	0	0	0	0	0	0	0	0	0	0	0	0	0	0	0	0	0	0	0	0	0	0	0	0	0	0	0	0	0	0	0	0	0	0	0	0	0	0	0	0	0	0	0	0	0
YPL269W	0.496	0.496	0.584	0.61	0.742	0.742	0.764	0.764	0.823	0.871	0.904	0.904	0.904	0.904	0.904	0.904	0.904	0.904	0.904	0.904	0.93	0.93	0.93	0.93	0.93	0.93	0.93	0.93	0.93	0.93	0.93	0.93	0.93	0.93	0.963	0.989	0.989	0.989	0.989	0.989	0.989	0.989	0.989	0.956	0.89	0.89	0.916	0.916	0.916
YFL033C	1.7	1.7	1.571	1.545	1.545	1.545	1.545	1.512	1.534	1.534	1.534	1.534	1.534	1.534	1.534	1.508	1.508	1.508	1.508	1.508	1.486	1.486	1.486	1.486	1.486	1.486	1.486	1.453	1.453	1.453	1.453	1.398	1.365	1.365	1.365	1.365	1.365	1.365	1.365	1.365	1.365	1.189	0.998	0.998	0.998	0.998	0.998	0.998	0.998
YMR063W	2.204	2.226	2.226	2.226	2.226	2.226	2.226	2.248	2.352	2.612	2.667	2.737	2.807	2.807	2.807	2.833	2.833	2.833	2.833	2.833	2.833	2.837	2.815	2.859	2.925	2.973	2.973	2.973	2.995	3.105	3.105	3.053	3.053	3.163	3.189	3.189	3.215	3.215	3.241	3.241	3.267	3.263	3.263	3.263	3.337	3.337	3.337	3.502	3.502
YLR019W	1.057	1.057	1.057	1.057	1.135	1.135	1.363	1.602	1.68	1.68	1.68	1.713	1.713	1.713	1.713	1.713	1.995	1.995	1.995	1.995	1.995	1.995	1.995	1.936	2.49	2.902	3.196	3.469	3.469	3.502	3.528	3.528	3.602	3.778	3.745	3.797	3.797	3.797	3.819	3.819	3.841	4.058	4.032	4.032	4.058	4.058	4.058	4.058	4.032
YCR063W	0.397	0.338	0.338	0.338	0.338	0.279	0.279	0.279	0.253	0.253	0.253	0.231	0.231	0.231	0.231	0.209	0.209	0.209	0.209	0.209	0.176	0.154	0.154	0.154	0.154	0.154	0.154	0.154	0.154	0.154	0.154	0.154	0.132	0.132	0.088	0.088	0.088	0.088	0.022	0.022	0	0.022	0.022	0.022	0.022	0.022	0.022	0.022	0.022
YHR088W	1.709	1.709	1.871	1.871	1.871	1.897	1.949	1.949	1.949	1.949	1.949	1.949	1.949	1.949	1.949	1.975	1.949	2.056	2.034	2.034	2.034	2.034	2.034	2.034	2.008	2.008	2.03	2.03	2.03	2.03	2.03	2.078	2.078	2.078	2.078	2.133	2.133	2.133	2.155	2.155	2.155	2.155	2.155	2.203	2.262	2.262	2.262	2.262	2.262
YGR158C	1.864	1.864	1.864	1.86	1.86	1.86	1.86	1.86	1.86	1.834	1.834	1.834	1.834	1.801	1.801	1.834	1.801	1.801	1.801	1.801	1.775	1.775	1.779	1.779	1.779	1.779	1.753	1.753	1.727	1.727	1.701	1.701	1.701	1.701	1.701	1.701	1.701	1.701	1.727	1.727	1.705	1.683	1.65	1.591	1.591	1.591	1.591	1.591	1.532
YGR141W	1.215	1.215	1.215	1.215	1.215	1.215	1.215	1.215	1.319	1.319	1.418	1.418	1.418	1.418	1.418	1.418	1.418	1.418	1.392	1.392	1.414	1.414	1.388	1.388	1.388	1.388	1.388	1.336	1.336	1.317	1.317	1.317	1.317	1.291	1.291	1.291	1.269	1.236	1.21	1.188	1.188	1.188	1.188	1.188	1.188	1.188	1.188	1.188	1.188
YKL140W	0.863	0.811	0.689	0.689	0.516	0.424	0.424	0.424	0.424	0.424	0.424	0.424	0.446	0.446	0.394	0.416	0.416	0.416	0.357	0.357	0.357	0.335	0.335	0.335	0.335	0.361	0.335	0.335	0.335	0.335	0.335	0.335	0.302	0.423	0.596	0.596	0.618	0.618	0.618	0.618	0.644	0.644	0.644	0.644	0.644	0.67	0.67	0.703	0.677
YFR017C	0.625	0.592	0.592	0.592	0.592	0.592	0.592	0.592	0.592	0.592	0.592	0.592	0.592	0.592	0.592	0.592	0.592	0.592	0.592	0.592	0.537	0.537	0.537	0.537	0.537	0.537	0.537	0.537	0.559	0.559	0.559	0.559	0.559	0.533	0.533	0.533	0.533	0.533	0.533	0.533	0.533	0.533	0.533	0.533	0.507	0.507	0.507	0.507	0.533
YKL149C	1.517	1.517	1.517	1.517	1.491	1.491	1.469	1.447	1.546	1.612	1.634	1.634	1.656	1.656	1.682	1.825	1.825	1.825	1.825	1.825	1.825	1.939	1.939	1.939	1.939	1.961	1.961	1.961	1.961	1.961	1.961	1.961	1.961	1.961	1.961	1.961	1.961	1.961	1.961	1.961	1.961	1.961	1.965	1.965	1.965	1.991	1.991	1.991	1.991
YOR020C	2.906	2.906	2.906	2.906	2.906	2.906	2.906	2.906	2.939	2.939	2.965	2.965	2.939	2.913	2.913	2.913	2.913	2.836	2.858	2.858	2.858	2.832	2.81	2.755	2.722	2.722	2.722	2.663	2.663	2.556	2.53	2.497	2.438	2.409	2.409	2.409	2.409	2.409	2.409	2.409	2.376	2.35	2.324	2.269	2.17	2.137	2.137	2.137	2.137
YOR222W	1.358	1.391	1.435	1.435	1.461	1.461	1.461	1.461	1.461	1.461	1.461	1.461	1.461	1.461	1.461	1.461	1.461	1.461	1.461	1.461	1.487	1.487	1.487	1.487	1.487	1.487	1.487	1.487	1.487	1.513	1.513	1.513	1.513	1.513	1.513	1.513	1.513	1.513	1.513	1.513	1.513	1.513	1.513	1.513	1.513	1.513	1.513	1.513	1.48
YJL151C	0.114	0.114	0.114	0.114	0.092	0.07	0.07	0.07	0.07	0.07	0.07	0.07	0.07	0.07	0.07	0.07	0.07	0.07	0.07	0.07	0.07	0.07	0.07	0.048	0.048	0.026	0.026	0.026	0.026	0.026	0	0	0	0	0	0	0	0	0	0	0	0	0	0	0.022	0.022	0.022	0.022	0.022
YDR003W	0.794	0.794	0.794	0.838	0.864	0.864	0.864	0.864	0.864	0.864	0.864	0.864	0.89	0.864	0.842	0.842	0.842	0.842	0.842	0.842	0.842	0.816	0.816	0.816	0.816	0.816	0.816	0.816	0.816	0.816	0.79	0.79	0.79	0.79	0.79	0.79	0.79	0.79	0.768	0.768	0.768	0.768	0.768	0.768	0.735	0.676	0.676	0.643	0.551
YDL116W	0.846	0.846	0.846	0.846	0.868	0.868	0.868	0.868	0.901	0.901	0.901	0.967	1	1	0.974	0.974	0.974	1	0.978	0.978	0.978	0.978	1	1.088	1.088	1.088	1.088	1.088	1.062	1.062	1.062	1.062	1.062	1.088	1.088	1.088	1.066	1.099	1.099	1.099	1.099	1.099	1.099	1.099	1.099	1.099	1.099	1.099	1.099
YNR075W	1.038	1.038	1.038	1.119	1.204	1.252	1.483	1.483	1.483	1.483	1.483	1.483	1.538	1.538	1.538	1.538	1.564	1.564	1.564	1.616	1.686	1.686	1.686	1.686	1.686	1.712	1.786	1.812	1.856	1.856	1.856	1.856	1.904	1.959	1.959	1.959	2.044	2.096	2.096	2.096	2.096	2.096	2.096	2.144	2.144	2.122	2.122	2.122	2.122
YBR164C	1.49	1.512	1.512	1.512	1.556	1.556	1.655	1.681	1.714	1.769	1.769	1.769	1.769	1.769	1.769	1.769	1.769	1.769	1.769	1.769	1.769	1.769	1.769	1.747	1.747	1.747	1.747	1.813	1.813	1.839	1.839	1.839	1.839	1.839	1.839	1.839	1.839	1.839	1.839	1.839	1.839	1.865	1.865	1.865	1.865	1.865	1.832	1.832	1.832
YLR047C	0.022	0.022	0.022	0.022	0.022	0.022	0.022	0.022	0.022	0.022	0.022	0.022	0.022	0.022	0.022	0.022	0.022	0.022	0.022	0.022	0.022	0.022	0.022	0.022	0.022	0.022	0.022	0.022	0.022	0.022	0.022	0.022	0.022	0.022	0	0	0	0	0	0	0	0	0	0	0	0	0	0	0
YNL095C	2.762	2.762	2.788	3.046	3.105	3.153	3.205	3.205	3.205	3.205	3.231	3.231	3.231	3.264	3.29	3.446	3.509	3.535	3.605	3.605	3.638	3.66	3.66	3.66	3.66	3.686	3.686	3.664	3.697	3.726	3.726	3.726	3.759	3.759	3.759	3.759	3.759	3.759	3.759	3.759	3.759	3.759	3.759	3.759	3.759	3.737	3.733	3.836	3.836
YIL133C	0.044	0.022	0.022	0.022	0.022	0.022	0.022	0.022	0	0	0	0	0	0	0	0	0	0	0	0	0	0	0	0	0	0	0	0	0	0	0	0	0	0	0	0	0	0	0	0	0.022	0.022	0.022	0.022	0.022	0.022	0.022	0.022	0.022
YFR032C-A	0.114	0.114	0.114	0.114	0.114	0.114	0.114	0.114	0.081	0.081	0.081	0.081	0.081	0.081	0.081	0.081	0.081	0.081	0.081	0.081	0.081	0.081	0.081	0.081	0.081	0.081	0.081	0.081	0.081	0.081	0.081	0.081	0.081	0.048	0.048	0.048	0.048	0.048	0.048	0.048	0.048	0.048	0.048	0.048	0.048	0.048	0.048	0.048	0.048
YOR193W	1.165	1.165	1.051	1.029	1.029	0.996	0.996	0.996	0.944	0.922	0.922	0.922	0.9	0.9	0.9	0.852	0.727	0.727	0.683	0.683	0.65	0.65	0.65	0.65	0.573	0.599	0.636	0.695	0.728	0.728	0.754	0.78	0.78	0.78	0.813	0.813	0.813	0.813	0.813	0.813	0.813	0.813	0.861	0.861	0.809	0.809	0.809	0.809	0.809
YOR030W	2.528	2.55	2.576	2.576	2.598	2.598	2.598	2.598	2.624	2.624	2.624	2.624	2.624	2.668	2.701	2.831	2.831	2.857	2.916	2.916	2.949	2.975	3.063	3.115	3.115	3.181	3.181	3.207	3.255	3.281	3.281	3.307	3.34	3.406	3.406	3.406	3.406	3.406	3.432	3.406	3.406	3.336	3.336	3.336	3.358	3.358	3.358	3.358	3.358
YBL055C	0.259	0.259	0.259	0.259	0.233	0.233	0.233	0.185	0.185	0.185	0.185	0.104	0.104	0.104	0.078	0.078	0.078	0.078	0.078	0.078	0.078	0.078	0.078	0.078	0.078	0.078	0.104	0.104	0.078	0.078	0.078	0.078	0.078	0.078	0.078	0.078	0.078	0.078	0.078	0.078	0.052	0.052	0.052	0.052	0.052	0.052	0.052	0.052	0.052
YHR076W	1.629	1.607	1.577	1.555	1.5	1.467	1.441	1.441	1.415	1.382	1.349	1.349	1.327	1.327	1.427	1.427	1.427	1.453	1.431	1.431	1.431	1.233	1.178	1.123	1.145	1.145	1.145	1.145	1.145	1.145	1.145	1.086	0.972	0.902	0.876	1.148	1.148	1.17	1.17	1.17	1.225	1.251	1.251	1.251	1.284	1.284	1.284	1.284	1.284
YIL142W	2.012	2.012	2.012	2.012	2.012	2.089	2.115	2.115	2.115	2.115	2.115	2.115	2.115	2.137	2.203	2.203	2.203	2.203	2.203	2.225	2.247	2.247	2.247	2.247	2.247	2.247	2.247	2.247	2.247	2.247	2.247	2.247	2.247	2.247	2.247	2.247	2.247	2.247	2.247	2.247	2.247	2.247	2.247	2.247	2.247	2.247	2.247	2.247	2.247
YKR100C	2.518	2.518	2.648	2.648	2.7	2.722	2.748	2.748	2.748	2.748	2.748	2.748	2.748	2.774	2.833	2.877	2.877	2.877	2.877	2.877	2.877	2.877	2.903	2.903	2.936	2.962	2.988	3.065	3.065	3.065	3.065	3.065	3.065	3.039	3.039	3.039	3.065	3.117	3.117	3.15	3.15	3.15	3.15	3.15	3.15	3.15	3.15	3.15	3.15
YKL181W	0.199	0.199	0.199	0.199	0.199	0.199	0.173	0.173	0.173	0.173	0.199	0.199	0.199	0.199	0.199	0.199	0.199	0.199	0.199	0.199	0.199	0.199	0.199	0.199	0.199	0.199	0.199	0.199	0.225	0.251	0.251	0.251	0.251	0.251	0.251	0.251	0.251	0.339	0.339	0.339	0.339	0.339	0.339	0.339	0.339	0.339	0.339	0.339	0.339
YMR287C	1.237	1.237	1.337	1.311	1.311	1.311	1.311	1.311	1.311	1.311	1.278	1.333	1.311	1.311	1.311	1.278	1.278	1.278	1.245	1.186	1.186	1.212	1.212	1.168	1.135	1.157	1.135	1.179	1.153	1.197	1.223	1.275	1.389	1.415	1.441	1.467	1.467	1.467	1.618	1.684	1.717	1.717	1.717	1.717	1.717	1.769	1.769	1.802	1.802
YMR301C	0.95	0.95	0.95	0.95	0.95	0.928	0.928	0.95	0.95	0.95	1.016	1.086	1.086	1.086	1.06	1.06	1.06	1.06	1.06	1.082	1.082	1.082	1.082	1.082	1.082	1.082	1.082	1.082	1.082	1.06	1.082	1.115	1.115	1.115	1.115	1.115	1.115	1.115	1.115	1.115	1.115	1.115	1.115	1.141	1.141	1.141	1.141	1.167	1.167
YIL047C	3.46	3.46	3.46	3.438	3.438	3.438	3.438	3.412	3.195	3.011	3.011	2.985	3.007	2.981	2.959	2.926	2.926	2.959	2.907	2.881	2.91	3.079	3.079	3.105	3.235	3.235	3.268	3.147	3.147	3.242	3.242	3.242	3.242	3.242	3.216	3.216	3.249	3.304	3.259	3.2	3.236	3.224	3.091	3.091	3.065	3.065	2.892	2.47	2.418
YIL021W	1.599	1.599	1.599	1.599	1.599	1.599	1.599	1.599	1.599	1.625	1.625	1.625	1.625	1.625	1.625	1.625	1.625	1.625	1.625	1.599	1.625	1.625	1.599	1.599	1.599	1.573	1.573	1.573	1.573	1.521	1.521	1.521	1.521	1.521	1.521	1.521	1.521	1.521	1.521	1.521	1.521	1.521	1.521	1.521	1.521	1.495	1.473	1.473	1.473
YJR086W	0.349	0.349	0.449	0.471	0.523	0.523	0.523	0.523	0.523	0.523	0.523	0.523	0.523	0.523	0.575	0.575	0.575	0.575	0.575	0.597	0.619	0.619	0.619	0.619	0.619	0.619	0.645	0.667	0.667	0.689	0.689	0.689	0.689	0.689	0.737	0.715	0.715	0.715	0.715	0.715	0.693	0.815	0.837	0.837	0.837	0.944	1.003	1.003	1.003
YJL148W	0.255	0.255	0.255	0.255	0.255	0.255	0.255	0.255	0.255	0.255	0.174	0.174	0.174	0.174	0.174	0.174	0.174	0.174	0.174	0.174	0.174	0.174	0.174	0.148	0.148	0.148	0.148	0.148	0.148	0.148	0.148	0.148	0.148	0.148	0.148	0.148	0.148	0.148	0.148	0.148	0.148	0.148	0.096	0.096	0.096	0.07	0.07	0.07	0.07
YJL004C	3.033	3.088	3.07	3.07	3.096	3.144	3.144	3.144	3.111	3.067	3.067	3.089	3.089	3.089	3.089	3.089	3.089	3.089	3.089	3.089	3.089	3.089	3.089	3.056	3.056	3.056	3.056	3.056	3.034	3.034	3.034	3.008	3.008	2.982	2.982	2.982	3.001	3.023	2.997	2.997	2.997	2.997	2.997	2.997	2.997	2.997	2.997	2.997	2.997
YDR458C	0.207	0.229	0.229	0.229	0.229	0.229	0.181	0.177	0.269	0.328	0.328	0.328	0.328	0.328	0.328	0.328	0.35	0.376	0.376	0.402	0.402	0.376	0.398	0.398	0.398	0.398	0.424	0.457	0.457	0.479	0.479	0.479	0.479	0.479	0.512	0.567	0.567	0.589	0.589	0.589	0.589	0.589	0.622	0.736	0.736	0.736	0.758	0.758	0.758
YNL145W	1.22	1.22	1.253	1.253	1.253	1.253	1.253	1.253	1.253	1.231	1.227	1.26	1.26	1.26	1.161	1.161	1.135	1.135	1.135	1.031	1.031	1.031	1.031	1.057	1.057	0.998	0.998	0.998	0.998	0.998	1.057	1.057	1.031	1.031	1.005	1.005	1.005	0.983	0.961	0.961	0.935	0.935	0.935	0.935	0.939	0.917	0.917	0.917	0.891
YER184C	2.672	2.698	2.698	2.698	2.698	2.698	2.698	2.672	2.646	2.646	2.646	2.646	2.672	2.672	2.646	2.646	2.594	2.55	2.55	2.576	2.576	2.576	2.576	2.576	2.576	2.576	2.521	2.359	2.385	2.3	2.3	2.3	2.3	2.3	2.3	2.234	2.168	2.146	2.146	2.146	2.168	2.168	2.168	2.168	2.142	2.168	2.064	1.96	1.934
YIL070C	0.901	0.901	0.901	0.901	0.901	0.901	0.901	0.901	0.901	0.901	0.901	0.901	0.923	0.923	0.923	0.923	0.923	0.923	0.923	0.923	0.923	0.864	0.816	0.816	0.816	0.816	0.838	0.838	0.838	0.838	0.816	0.816	0.768	0.768	0.687	0.687	0.687	0.654	0.632	0.599	0.577	0.577	0.577	0.61	0.61	0.577	0.577	0.577	0.577
YLR455W	0.905	0.905	0.905	0.905	0.927	0.927	0.927	0.96	0.96	0.96	0.96	0.96	1.026	1.026	1.026	1.026	1.026	0.978	0.978	0.978	1.004	1.03	1.03	1.03	1.03	1.03	1.03	1.03	1.03	1.008	1.008	1.008	1.008	1.008	1.008	1.008	1.008	1.008	1.008	1.008	1.008	1.008	1.008	1.008	1.008	1.008	1.008	1.008	0.986
YGL093W	0.935	1.009	1.009	1.009	1.009	1.009	1.042	1.09	1.116	1.212	1.293	1.341	1.367	1.393	1.415	1.441	1.441	1.463	1.463	1.489	1.489	1.489	1.489	1.489	1.537	1.592	1.592	1.592	1.644	1.644	1.644	1.644	1.644	1.644	1.644	1.644	1.677	1.677	1.725	1.725	1.725	1.725	1.751	1.751	1.751	1.751	1.729	1.781	1.807
YNL076W	0.515	0.515	0.515	0.482	0.482	0.46	0.493	0.493	0.548	0.548	0.636	0.636	0.636	0.636	0.636	0.636	0.636	0.61	0.61	0.61	0.61	0.61	0.61	0.636	0.636	0.636	0.636	0.636	0.662	0.662	0.662	0.662	0.662	0.662	0.662	0.662	0.662	0.629	0.629	0.629	0.629	0.629	0.629	0.629	0.629	0.629	0.629	0.629	0.629
YGL061C	0.54	0.54	0.54	0.474	0.474	0.272	0.242	0.22	0.286	0.602	0.602	0.602	0.602	0.635	0.635	0.827	0.827	0.827	0.849	0.849	0.849	0.849	0.849	0.871	0.981	0.981	0.981	0.981	1.014	0.981	0.981	0.981	1.055	1.059	1.081	1.081	1.114	1.114	1.114	1.114	1.114	1.114	1.114	1.166	1.6	1.666	1.71	1.71	1.71
YDR261C	1.743	1.743	1.743	1.743	1.743	1.743	1.743	1.776	1.776	1.776	1.776	1.776	1.802	1.802	1.846	1.846	1.846	1.846	1.846	1.846	1.839	1.839	1.839	1.813	1.813	1.758	1.758	1.758	1.758	1.758	1.758	1.732	1.732	1.732	1.732	1.732	1.732	1.732	1.732	1.732	1.732	1.732	1.732	1.732	1.732	1.732	1.441	1.419	1.364
YIL136W	4.876	4.74	4.74	4.207	4.108	4.042	3.957	3.898	3.898	3.876	3.784	3.497	3.289	3.024	2.936	2.936	2.462	1.399	0.711	0.339	0.339	0.151	0.125	0.07	0.048	0.048	0.074	0.107	0.107	0.107	0.107	0.107	0.107	0.107	0.107	0.107	0.107	0.14	0.14	0.14	0.188	0.188	0.188	0.21	0.485	0.485	0.511	0.57	0.625
YDR363W	1.82	1.996	1.996	1.996	1.996	2.062	2.062	2.095	2.095	2.095	2.095	2.117	2.117	2.117	2.117	2.161	2.282	2.308	2.33	2.363	2.363	2.363	2.363	2.363	2.363	2.407	2.407	2.44	2.44	2.44	2.44	2.44	2.44	2.44	2.44	2.44	2.44	2.407	2.407	2.451	2.473	2.473	2.499	2.499	2.499	2.499	2.499	2.477	2.477
YNL103W	0.148	0.148	0.148	0.148	0.148	0.148	0.148	0.148	0.148	0.148	0.148	0.148	0.148	0.148	0.148	0.148	0.148	0.148	0.148	0.148	0.148	0.148	0.148	0.148	0.148	0.148	0.148	0.148	0.148	0.148	0.148	0.148	0.148	0.148	0.148	0.148	0.148	0.148	0.148	0.148	0.148	0.148	0.148	0.148	0.148	0.148	0.148	0.148	0.148
YPL022W	0.996	0.996	1.022	1	1	1.125	1.125	1.147	1.173	1.173	1.173	1.173	1.14	1.114	1.18	1.235	1.261	1.261	1.316	1.316	1.349	1.349	1.375	1.375	1.375	1.375	1.397	1.423	1.478	1.526	1.526	1.548	1.548	1.548	1.548	1.548	1.57	1.592	1.526	1.526	1.526	1.526	1.526	1.526	1.526	1.526	1.526	1.526	1.526
YBR284W	0	0	0	0	0	0	0	0	0	0	0	0	0	0	0	0	0	0	0	0	0	0	0	0	0	0	0	0	0	0	0	0	0	0	0.026	0.026	0.026	0.07	0.07	0.07	0.07	0.07	0.07	0.07	0.092	0.092	0.092	0.092	0.092
YPL218W	1.672	1.672	1.705	1.672	1.672	1.672	1.672	1.727	1.727	1.727	1.701	1.701	1.701	1.701	1.701	1.701	1.701	1.701	1.701	1.701	1.701	1.701	1.734	1.734	1.734	1.734	1.734	1.734	1.734	1.734	1.734	1.712	1.712	1.69	1.69	1.69	1.69	1.69	1.69	1.69	1.69	1.69	1.69	1.642	1.642	1.642	1.642	1.642	1.642
YLR099C	0.641	0.784	0.784	0.81	0.968	1.097	1.097	1.152	1.152	1.152	1.174	1.174	1.196	1.218	1.273	1.347	1.373	1.373	1.406	1.406	1.406	1.461	1.461	1.494	1.494	1.494	1.494	1.571	1.645	1.645	1.671	1.671	1.671	1.645	1.645	1.641	1.641	1.641	1.641	1.641	1.641	1.641	1.641	1.641	1.641	1.641	1.615	1.615	1.615
YOL032W	1.181	1.159	1.159	1.159	1.192	1.273	1.273	1.299	1.321	1.42	1.42	1.42	1.464	1.512	1.512	1.512	1.545	1.578	1.578	1.578	1.578	1.578	1.552	1.552	1.552	1.552	1.552	1.526	1.526	1.526	1.5	1.5	1.441	1.441	1.441	1.441	1.441	1.426	1.433	1.492	1.492	1.492	1.602	1.602	1.668	1.811	1.811	1.811	1.811
YBR121C	0.926	0.926	0.926	0.926	0.985	0.985	0.985	0.985	0.985	0.985	0.985	1.007	0.974	0.952	0.93	0.901	0.875	0.875	0.901	0.879	0.905	0.905	0.927	0.883	0.861	0.861	0.761	0.735	0.68	0.691	0.691	0.691	0.691	0.691	0.691	0.691	0.614	0.614	0.614	0.515	0.471	0.442	0.468	0.564	0.564	0.564	0.564	0.564	0.564
YDR137W	0.074	0.074	0.144	0.144	0.144	0.144	0.144	0.144	0.166	0.166	0.166	0.166	0.166	0.188	0.188	0.188	0.188	0.188	0.188	0.188	0.188	0.188	0.188	0.221	0.199	0.199	0.199	0.199	0.232	0.232	0.232	0.232	0.232	0.206	0.206	0.206	0.206	0.232	0.232	0.232	0.232	0.232	0.232	0.232	0.232	0.232	0.232	0.232	0.232
YHR077C	1.945	1.945	1.68	1.647	1.621	1.543	1.517	1.517	1.484	1.432	1.432	1.358	1.358	1.336	1.336	1.336	0.972	0.898	0.769	0.747	0.747	0.769	0.769	0.769	0.968	0.946	0.946	0.924	0.95	1.19	1.157	1.183	1.183	1.183	1.216	1.216	1.216	1.216	1.216	1.139	1.286	1.356	1.389	1.389	1.389	1.389	1.389	1.389	1.389
YEL020W-A	1.648	1.648	1.56	1.527	1.56	1.615	1.81	1.81	1.81	1.81	1.81	1.81	1.818	1.895	1.895	1.921	1.921	1.921	1.921	1.943	1.998	1.965	1.965	1.991	1.965	1.965	1.965	1.965	1.961	1.987	1.987	2.013	2.046	2.046	2.013	2.035	2.031	2.024	2.102	2.076	2.076	2.128	2.106	2.132	2.158	2.158	2.191	2.191	2.191
YHL020C	0.963	1.011	1.037	1.037	0.971	0.993	1.147	1.147	1.147	1.114	1.136	1.25	1.298	1.298	1.298	1.298	1.324	1.332	1.332	1.384	1.384	1.439	1.472	1.472	1.472	1.472	1.472	1.472	1.472	1.472	1.472	1.472	1.472	1.472	1.472	1.472	1.472	1.472	1.472	1.472	1.472	1.472	1.472	1.472	1.472	1.472	1.472	1.446	1.446
YLR177W	0.742	0.742	0.742	0.742	0.742	0.797	0.797	0.797	0.797	0.797	0.797	0.797	0.978	0.978	1.004	1.037	1.181	1.332	1.332	1.332	1.358	1.616	1.616	1.723	1.914	1.94	1.94	1.94	1.94	1.94	2.05	2.05	2.105	2.271	2.352	2.378	2.378	2.411	2.437	2.489	2.559	2.585	3.302	3.302	3.324	3.324	3.324	3.331	3.577
YBR193C	1.394	1.394	1.442	1.383	1.383	1.383	1.379	1.379	1.379	1.445	1.445	1.489	1.548	1.559	1.559	1.614	1.614	1.666	1.666	1.64	1.588	1.584	1.573	1.695	1.78	2.06	2.06	2.082	2.082	2.082	2.082	2.03	2	2.143	2.143	2.143	2.264	2.507	2.507	2.584	2.584	2.584	2.584	2.639	2.639	2.665	2.687	2.687	2.687
YDL179W	3.052	3.052	3.1	3.122	3.1	3.144	3.196	3.196	3.218	3.159	3.611	3.872	3.872	3.872	3.894	3.894	3.894	3.868	3.901	3.901	3.901	3.901	3.901	3.901	3.901	3.901	3.989	4.048	4.048	4.022	4.022	4.022	4.022	4.022	4.048	4.048	4.048	4.07	4.07	4.07	4.096	4.096	4.096	4.096	4.096	4.096	4.1	4.045	4.045
YNL070W	1.841	1.841	1.841	1.815	1.815	1.815	1.815	1.907	1.907	1.907	1.881	1.855	1.855	1.829	1.829	1.796	1.796	1.796	1.84	1.873	1.873	1.873	1.873	1.873	1.873	1.873	1.899	1.888	1.888	1.888	1.888	1.866	1.822	1.822	1.844	1.877	1.877	1.903	1.903	1.903	1.903	1.903	1.877	1.877	1.877	1.877	1.877	1.877	1.877
YJL063C	2.51	2.569	2.569	2.569	2.547	2.481	2.481	2.477	2.499	2.499	2.532	2.558	2.713	2.713	2.791	2.791	2.791	2.765	2.765	2.787	2.787	2.839	2.839	2.839	2.813	2.846	2.846	2.872	2.872	2.872	2.872	2.872	2.872	2.872	2.872	2.872	2.872	2.846	2.846	2.846	2.846	2.846	2.846	2.817	2.817	2.843	2.843	2.843	2.869
YMR275C	1.827	1.827	1.827	1.827	1.827	1.915	1.889	1.915	1.915	1.915	1.915	1.915	1.967	1.967	2.015	2.015	2.015	2.015	2.041	2.041	2.041	2.122	2.122	2.177	2.177	2.177	2.177	2.177	2.199	2.147	2.147	2.147	2.173	2.239	2.239	2.213	2.239	2.239	2.291	2.291	2.357	2.383	2.383	2.416	2.416	2.39	2.39	2.286	2.22
YOR352W	0.533	0.507	0.507	0.474	0.507	0.503	0.503	0.47	0.522	0.522	0.522	0.522	0.522	0.522	0.522	0.522	0.522	0.522	0.522	0.522	0.522	0.522	0.5	0.5	0.5	0.522	0.655	0.655	0.655	0.655	0.655	0.655	0.655	0.681	0.681	0.703	0.703	0.703	0.703	0.703	0.703	0.729	0.729	0.729	0.729	0.729	0.788	0.788	0.788
YDR030C	0.834	0.834	0.856	0.904	0.926	0.948	0.948	0.974	0.974	0.974	0.974	1	1	1.022	1.022	1.022	1.022	1.022	1.022	1.152	1.152	1.152	1.152	1.2	1.233	1.189	1.189	1.039	0.943	1.024	1.024	1.024	1.024	1.024	1.046	1.024	1.002	0.995	1.043	1.095	1.121	1.195	1.273	1.299	1.255	1.255	1.506	1.506	1.506
YGR038W	2.617	2.617	2.617	2.617	2.584	2.584	2.584	2.584	2.584	2.584	2.584	2.584	2.584	2.584	2.584	2.584	2.584	2.584	2.51	2.536	2.536	2.536	2.536	2.503	2.503	2.503	2.503	2.481	2.481	2.481	2.448	2.448	2.27	2.27	2.27	2.27	2.166	2.166	2.166	2.166	2.166	2.166	2.166	2.111	2.111	2.056	2.056	2.056	1.857
YNL146C-A	0.214	0.214	0.214	0.214	0.214	0.214	0.214	0.214	0.214	0.214	0.214	0.214	0.214	0.28	0.28	0.28	0.28	0.28	0.28	0.302	0.302	0.302	0.302	0.302	0.302	0.302	0.302	0.302	0.302	0.328	0.328	0.328	0.328	0.328	0.328	0.328	0.328	0.354	0.354	0.354	0.354	0.354	0.376	0.376	0.376	0.376	0.376	0.376	0.398
YOL088C	0.228	0.25	0.305	0.305	0.393	0.393	0.393	0.467	0.5	0.5	0.5	0.5	0.5	0.526	0.526	0.526	0.552	0.552	0.552	0.552	0.552	0.552	0.526	0.548	0.548	0.548	0.548	0.548	0.515	0.515	0.541	0.567	0.567	0.567	0.567	0.567	0.567	0.567	0.652	0.7	0.7	0.726	0.862	0.862	0.862	0.895	0.895	0.895	0.895
YER074W-A	0.721	0.721	0.721	0.714	0.714	0.688	0.688	0.688	0.629	0.607	0.607	0.607	0.607	0.607	0.607	0.607	0.574	0.574	0.574	0.574	0.574	0.574	0.574	0.574	0.574	0.574	0.574	0.574	0.574	0.574	0.574	0.574	0.574	0.574	0.53	0.53	0.53	0.53	0.53	0.53	0.53	0.508	0.508	0.508	0.508	0.508	0.508	0.508	0.482
YOR310C	1.085	1.085	1.085	1.085	1.085	1.085	1.085	1.085	1.085	1.059	1.059	1.059	1.059	1.059	1.059	1.059	1.059	1.059	1.037	1.011	1.011	1.011	1.033	1.033	1.033	1.033	0.978	0.978	0.978	0.978	0.952	0.926	0.926	0.926	0.815	0.767	0.767	0.767	0.789	0.815	0.815	0.815	0.763	0.763	0.763	0.763	0.763	0.763	0.789
YBR236C	2.722	2.777	2.799	2.799	2.799	2.851	2.884	2.936	3.014	3.014	3.014	3.014	3.066	3.066	3.066	3.066	3.066	3.199	3.232	3.232	3.298	3.372	3.372	3.346	3.346	3.368	3.368	3.368	3.368	3.368	3.42	3.42	3.42	3.402	3.402	3.402	3.402	3.428	3.45	3.476	3.476	3.502	3.502	3.502	3.502	3.476	3.476	3.498	3.498
YJL197W	1.04	1.04	1.066	1.066	1.066	1.088	1.088	1.11	1.11	1.11	1.11	1.11	1.088	1.088	1.114	1.114	1.114	1.191	1.224	1.224	1.224	1.224	1.224	1.224	1.246	1.246	1.246	1.246	1.246	1.246	1.246	1.246	1.224	1.224	1.246	1.246	1.316	1.316	1.316	1.316	1.316	1.316	1.316	1.349	1.349	1.349	1.382	1.382	1.382
YDR078C	0.57	0.592	0.592	0.592	0.592	0.592	0.592	0.592	0.592	0.64	0.776	0.802	0.802	0.802	0.802	0.868	0.934	1.18	1.246	1.246	1.246	1.246	1.294	1.32	1.32	1.32	1.32	1.32	1.32	1.32	1.346	1.39	1.39	1.468	1.534	1.534	1.501	1.501	1.501	1.501	1.523	1.549	1.549	1.582	1.582	1.582	1.582	1.582	1.582
YIR022W	0.761	0.761	0.761	0.761	0.739	0.974	0.974	0.974	0.974	1.007	1.007	1.007	1.051	1.136	1.136	1.136	1.136	1.136	1.169	1.313	1.537	1.537	1.537	1.592	1.65	1.683	1.709	1.709	1.731	1.731	1.731	1.731	1.757	1.79	1.79	1.79	1.79	1.79	1.79	1.79	1.79	1.79	1.764	1.786	1.782	1.826	1.962	1.962	1.962
YMR011W	0.059	0.059	0.059	0.059	0.059	0.059	0.059	0.059	0.059	0.059	0.059	0.059	0.059	0.059	0.059	0.026	0	0	0	0	0	0	0	0	0	0	0	0	0	0	0	0	0	0.022	0.022	0.022	0.022	0.022	0.022	0.022	0.022	0.022	0.022	0.022	0.022	0.022	0.022	0.022	0.022
YGR152C	2.374	2.374	2.4	2.422	2.526	2.559	2.559	2.559	2.559	2.585	2.585	2.585	2.585	2.585	2.585	2.585	2.563	2.541	2.519	2.519	2.493	2.493	2.493	2.493	2.471	2.471	2.471	2.471	2.471	2.471	2.471	2.449	2.449	2.449	2.423	2.423	2.423	2.423	2.401	2.346	2.258	2.258	2.258	2.258	2.118	2.041	2.041	2.019	1.953
YEL060C	2.735	2.735	2.735	2.735	2.735	2.735	2.735	2.735	2.735	2.735	2.735	2.735	2.691	2.691	2.691	2.691	2.691	2.691	2.691	2.691	2.691	2.658	2.658	2.603	2.559	2.559	2.559	2.511	2.478	2.478	2.478	2.478	2.478	2.322	2.3	2.3	2.3	2.3	2.3	2.278	2.234	2.234	2.135	2.109	1.638	1.251	1.137	1.078	1.078
YMR219W	0.546	0.546	0.546	0.579	0.579	0.818	0.818	0.844	0.87	0.87	0.859	0.958	0.958	0.958	0.958	0.958	0.958	0.958	0.958	0.958	1.105	1.182	1.215	1.215	1.215	1.263	1.311	1.333	1.528	1.561	1.583	1.664	1.664	1.664	1.664	1.885	1.992	2.179	2.179	2.179	2.179	2.179	2.179	2.205	2.179	2.179	2.179	2.179	2.179
YGL191W	0.044	0.044	0.044	0.044	0.044	0.044	0.044	0.044	0.044	0.044	0.044	0.044	0.044	0.044	0.044	0.044	0.044	0.044	0.044	0.022	0.022	0.022	0.022	0.022	0.022	0.022	0.022	0.022	0.022	0.022	0.022	0.022	0.022	0.022	0.022	0.022	0.022	0.022	0.022	0.022	0.022	0.022	0.022	0.022	0.022	0.022	0.022	0.022	0.022
YOL097C	0.758	0.703	0.846	0.872	0.872	0.872	0.905	1.107	1.217	1.533	1.614	1.658	1.632	1.676	1.72	1.97	1.97	2.096	2.096	2.173	2.243	2.313	2.313	2.235	2.235	2.334	2.36	2.36	2.36	2.36	2.419	2.445	2.445	2.445	2.445	2.471	2.515	2.537	2.537	2.57	2.57	2.592	2.592	2.592	2.625	2.625	2.625	2.625	2.625
YLR034C	4.154	4.154	4.154	4.154	4.154	4.154	4.154	4.102	4.102	4.124	4.102	4.102	4.102	4.076	4.076	4.076	4.076	4.05	4.024	4.002	3.804	3.804	3.804	3.76	3.734	3.679	3.635	3.635	3.635	3.635	3.602	3.602	3.602	3.602	3.536	3.536	2.797	2.775	2.775	2.775	2.742	2.742	2.742	2.72	2.694	2.672	2.672	2.606	2.606
YMR129W	1.387	1.387	1.387	1.387	1.387	1.409	1.409	1.409	1.409	1.409	1.409	1.387	1.387	1.387	1.361	1.383	1.427	1.482	1.504	1.504	1.504	1.504	1.504	1.504	1.504	1.456	1.456	1.456	1.456	1.456	1.456	1.456	1.456	1.456	1.456	1.456	1.456	1.456	1.456	1.456	1.482	1.482	1.482	1.482	1.482	1.482	1.482	1.508	1.508
YFR010W	0.346	0.346	0.346	0.346	0.379	0.423	0.423	0.423	0.423	0.449	0.482	0.482	0.482	0.482	0.482	0.482	0.46	0.46	0.46	0.46	0.46	0.482	0.482	0.482	0.482	0.482	0.482	0.482	0.43	0.485	0.485	0.485	0.485	0.485	0.485	0.507	0.507	0.507	0.507	0.507	0.507	0.507	0.507	0.507	0.507	0.507	0.507	0.507	0.507
YDL012C	3.124	3.069	3.069	3.069	2.991	2.965	2.965	2.87	2.9	2.907	2.797	2.797	2.797	2.731	2.764	2.437	2.389	2.433	2.433	2.433	2.433	2.385	2.312	2.268	2.294	2.294	2.246	2.246	2.224	2.224	2.228	2.228	2.202	2.202	2.202	2.28	2.225	2.269	2.236	2.236	2.236	2.13	2.13	2.004	2.004	1.871	1.831	1.809	1.809
YKR072C	0.548	0.548	0.548	0.526	0.57	0.57	0.57	0.57	0.57	0.592	0.592	0.592	0.592	0.57	0.548	0.548	0.5	0.544	0.544	0.544	0.566	0.544	0.566	0.566	0.566	0.566	0.566	0.544	0.544	0.544	0.544	0.467	0.489	0.511	0.533	0.687	0.709	0.709	0.709	0.709	0.709	0.709	0.683	0.705	0.705	0.727	0.771	0.793	0.837
YOL117W	0.932	0.932	0.932	0.954	0.976	0.976	0.976	0.976	0.983	0.983	0.983	0.983	0.983	0.983	0.957	0.957	0.957	0.957	0.957	0.957	0.957	0.957	0.99	0.99	0.957	0.957	0.957	0.957	0.869	0.781	0.777	0.777	0.777	0.777	0.777	0.696	0.696	0.618	0.618	0.526	0.493	0.537	0.603	0.603	0.603	0.603	0.603	0.603	0.566
YJL123C	2.193	2.193	2.193	2.193	2.193	2.171	2.171	2.204	2.152	2.152	2.119	2.119	2.119	2.071	2.071	2.038	2.038	2.038	2.064	1.994	1.994	1.994	1.935	1.957	1.884	1.884	1.884	1.832	1.832	1.806	1.806	1.806	1.806	1.806	1.78	1.78	1.78	1.78	1.78	1.754	1.754	1.732	1.585	1.563	1.508	1.431	1.431	1.449	1.449
YGL110C	1.653	1.653	1.653	1.627	1.66	1.66	1.634	1.634	1.667	1.667	1.615	1.563	1.563	1.541	1.567	1.567	1.523	1.468	1.468	1.512	1.534	1.534	1.534	1.534	1.486	1.486	1.431	1.431	1.402	1.424	1.391	1.391	1.391	1.332	1.332	1.332	1.332	1.254	1.254	1.15	1.15	1.124	1.124	1.036	0.977	0.977	0.977	1.01	1.054
YLR058C	0.904	0.904	0.904	0.904	0.904	0.878	0.878	0.852	0.804	0.771	0.771	0.793	0.793	0.793	0.767	0.767	0.767	0.767	0.767	0.745	0.723	0.723	0.723	0.723	0.723	0.723	0.723	0.723	0.723	0.723	0.723	0.723	0.723	0.723	0.723	0.619	0.593	0.593	0.541	0.541	0.541	0.541	0.541	0.541	0.541	0.541	0.508	0.508	0.508
YBR296C	0.129	0.129	0.129	0.129	0.129	0.129	0.162	0.195	0.195	0.195	0.195	0.195	0.195	0.195	0.195	0.228	0.228	0.228	0.228	0.228	0.228	0.228	0.228	0.228	0.228	0.228	0.228	0.228	0.228	0.228	0.228	0.228	0.228	0.228	0.228	0.228	0.228	0.228	0.228	0.228	0.25	0.25	0.25	0.272	0.294	0.294	0.294	0.294	0.353
YPL151C	1.705	1.705	1.731	1.764	1.764	1.764	1.764	1.764	1.764	1.79	1.823	1.849	1.926	1.926	1.926	1.926	1.926	1.926	1.926	1.948	1.974	1.974	1.974	1.974	1.974	1.974	1.974	1.948	1.948	1.948	1.948	1.981	2.036	2.036	2.036	2.036	2.036	1.977	1.955	1.955	1.955	1.955	1.955	1.955	1.955	1.955	1.955	1.955	2.01
YOR354C	0.158	0.158	0.213	0.213	0.213	0.213	0.246	0.272	0.272	0.32	0.32	0.32	0.32	0.32	0.353	0.353	0.353	0.353	0.353	0.353	0.353	0.353	0.353	0.379	0.379	0.379	0.379	0.412	0.412	0.412	0.412	0.412	0.412	0.456	0.478	0.478	0.478	0.478	0.478	0.478	0.478	0.478	0.478	0.5	0.5	0.5	0.5	0.5	0.5
YML003W	2.122	2.35	2.317	2.317	2.317	2.317	2.339	2.387	2.497	2.53	2.53	2.585	2.585	2.607	2.64	2.64	2.688	2.688	2.688	2.688	2.721	2.721	2.721	2.721	2.721	2.699	2.71	2.677	2.677	2.677	2.677	2.677	2.677	2.651	2.673	2.673	2.673	2.673	2.673	2.64	2.662	2.596	2.563	2.563	2.585	2.559	2.559	2.504	2.504
YHR177W	0.726	0.726	0.748	0.781	0.781	0.807	0.807	0.807	0.829	0.855	0.855	0.855	0.855	0.855	0.855	0.855	0.855	0.91	0.998	1.042	1.042	1.042	1.042	1.009	1.009	1.009	1.031	1.031	1.064	1.064	1.097	1.097	1.097	1.097	1.097	1.097	1.097	1.119	1.119	1.167	1.219	1.219	1.219	1.219	1.219	1.219	1.245	1.245	1.245
YGR047C	1.034	1.012	1.012	0.934	0.934	0.886	0.864	0.864	0.864	0.864	0.842	0.787	0.721	0.662	0.662	0.585	0.585	0.585	0.585	0.585	0.585	0.585	0.559	0.559	0.559	0.559	0.489	0.489	0.489	0.489	0.489	0.357	0.324	0.368	0.368	0.368	0.368	0.368	0.394	0.394	0.42	0.42	0.398	0.398	0.398	0.479	0.516	0.821	0.821
YEL005C	0.571	0.571	0.571	0.571	0.571	0.63	0.597	0.597	0.623	0.623	0.59	0.513	0.491	0.491	0.553	0.553	0.553	0.553	0.553	0.553	0.553	0.553	0.586	0.586	0.586	0.586	0.586	0.586	0.586	0.52	0.487	0.454	0.428	0.428	0.505	0.505	0.505	0.538	0.538	0.652	0.744	0.799	0.946	1.001	1.001	1.001	1.001	1.001	0.975
YPR023C	1.616	1.642	1.668	1.668	1.668	1.694	1.694	1.727	1.727	1.727	1.727	1.727	1.727	1.727	1.753	1.786	1.786	1.786	1.786	1.808	1.841	1.841	1.841	1.841	1.841	1.841	1.841	1.841	1.841	1.841	1.841	1.841	1.841	1.841	1.841	1.841	1.841	1.841	1.841	1.841	1.867	1.867	1.867	1.867	1.867	1.801	1.801	1.768	1.768
YJL171C	1.749	1.749	1.889	1.889	1.863	1.863	1.863	1.863	1.863	1.863	1.863	1.863	1.863	1.715	1.656	1.582	1.556	1.589	1.559	1.5	1.478	1.478	1.478	1.478	1.478	1.478	1.533	1.533	1.577	1.599	1.599	1.599	1.577	1.577	1.544	1.544	1.566	1.566	1.566	1.566	1.566	1.566	1.566	1.592	1.592	1.592	1.592	1.592	1.592
YIR031C	2.07	2.07	2.033	2.026	2.026	2.052	2.052	2.052	2.052	2.048	2.118	2.118	2.118	2.118	2.118	2.07	2.096	2.151	2.155	2.155	2.103	2.103	2.136	2.136	2.136	2.162	2.162	2.162	2.162	2.136	2.136	2.136	2.103	2.103	2.103	2.103	2.103	2.103	2.103	2.103	2.129	2.129	2.129	2.129	1.942	1.828	1.817	1.754	1.754
YER147C	0.84	0.84	0.84	0.866	0.892	0.892	0.925	0.903	0.903	0.925	0.969	0.969	0.969	0.991	0.991	0.991	0.991	1.017	1.017	1.043	1.043	1.043	1.043	1.043	1.043	1.043	1.043	1.043	1.076	1.076	1.076	1.098	1.098	1.098	1.098	1.072	1.072	1.072	1.072	1.098	1.098	1.098	1.098	1.098	1.076	1.05	1.05	1.05	1.028
YKL162C	0.474	0.474	0.496	0.536	0.558	0.558	0.558	0.558	0.558	0.602	0.716	0.716	0.742	0.742	0.742	0.764	0.764	0.764	0.797	0.797	0.771	0.771	0.793	0.793	0.793	0.793	0.793	0.793	0.793	0.793	0.793	0.793	0.793	0.815	0.815	0.837	0.859	0.859	0.859	0.859	0.881	0.859	0.859	0.859	0.859	0.859	0.859	0.881	0.881
YLR118C	0.585	0.552	0.552	0.53	0.563	0.651	0.978	1.144	1.144	1.144	1.144	1.144	1.144	1.144	1.144	1.144	1.144	1.144	1.144	1.159	1.409	1.483	1.487	1.487	1.509	1.509	1.553	1.686	1.686	1.686	1.719	1.801	1.845	1.937	1.937	1.937	1.981	2.073	2.154	2.253	2.286	2.341	2.429	2.429	2.429	2.429	2.455	2.507	2.507
YNL061W	2.4	2.433	2.499	2.499	2.525	2.525	2.547	2.547	2.573	2.573	2.573	2.573	2.573	2.573	2.573	2.573	2.573	2.495	2.469	2.469	2.495	2.521	2.521	2.521	2.547	2.521	2.499	2.499	2.499	2.499	2.499	2.499	2.418	2.418	2.418	2.385	2.385	2.385	2.385	2.385	2.411	2.411	2.367	2.367	2.367	2.367	2.367	2.367	2.341
YNR026C	0.949	1.015	1.037	1.114	1.114	1.114	1.169	1.419	1.419	1.474	1.5	1.5	1.526	1.526	1.526	1.559	1.607	1.629	1.655	1.655	1.784	1.784	1.888	1.888	1.888	1.888	1.888	1.888	1.914	1.914	1.914	1.881	1.933	1.933	1.955	1.955	1.955	1.955	1.955	1.955	1.955	1.955	1.981	1.981	1.981	1.981	2.047	2.047	2.047
[truncated: 3,442 more rows]
[truncated: 952 more columns]
