# Supplementary material for: Constitutive turnover of histone H2A.Z at yeast promoters requires the preinitiation complex
Source: eLife. 2016 Jul 20;5:e14243. doi: 10.7554/eLife.14243 (PMC4995100; doi:10.7554/eLife.14243)
Supplement: Figure 1—source data 8. — DOI: http://dx.doi.org/10.7554/eLife.14243.011 [file elife-14243-fig1-data8.zip › Figure_1--source_data_8/RPB1-FRB_input_+RAP.txt]

gene_name	-500	-499	-498	-497	-496	-495	-494	-493	-492	-491	-490	-489	-488	-487	-486	-485	-484	-483	-482	-481	-480	-479	-478	-477	-476	-475	-474	-473	-472	-471	-470	-469	-468	-467	-466	-465	-464	-463	-462	-461	-460	-459	-458	-457	-456	-455	-454	-453	-452
YBR161W	10.655	10.523	10.523	10.523	10.523	10.523	10.523	10.523	10.523	10.523	10.523	10.523	10.523	10.523	10.523	10.523	10.394	10.394	9.558	8.905	8.905	8.905	8.617	8.617	8.616	8.616	8.616	8.616	8.616	8.616	8.355	8.355	8.355	8.223	8.223	8.223	8.223	8.223	8.223	8.225	8.225	8.225	8.225	8.225	7.938	7.938	7.938	7.938	7.938
YJL052W	11.126	10.996	11.154	11.441	11.441	11.441	11.441	11.31	11.31	11.152	11.152	10.995	10.863	10.734	10.865	10.865	10.865	10.865	10.865	10.996	10.996	11.154	11.441	11.441	11.441	11.599	11.599	11.729	11.729	11.86	11.702	11.571	11.571	11.571	11.571	11.571	11.571	11.571	11.571	11.571	11.571	11.44	11.44	11.44	11.44	11.44	11.44	11.31	11.625
YEL046C	0.263	0.263	0.263	0.263	0.263	0.263	0.263	0.263	0.263	0.263	0.263	0.263	0.263	0.263	0.131	0.131	0.131	0.131	0.131	0	0	0	0	0	0.131	0.131	0.263	0.263	0.263	0.263	0.263	0.263	0.263	0.263	0.263	0.263	0.263	0.263	0.263	0.263	0.263	0.263	0.263	0.263	0.263	0.263	0.263	0.263	0.42
YBL011W	9.872	10.03	10.03	9.094	9.094	8.779	8.779	8.518	8.518	8.518	8.518	8.518	8.518	8.647	8.647	8.647	8.257	8.099	8.229	8.36	8.619	9.197	9.747	10.14	10.14	10.14	10.14	10.271	10.586	10.586	11.45	11.45	11.45	11.711	12.025	12.025	12.154	12.676	12.676	12.676	12.676	12.676	12.676	12.676	12.808	12.808	13.069	13.069	13.069
YJR084W	4.684	4.684	4.684	4.684	4.555	4.844	4.269	4.427	4.269	4.66	4.817	4.688	4.428	4.428	3.983	3.589	3.719	3.719	3.719	3.849	3.849	3.849	3.849	3.274	2.985	2.827	2.67	2.67	2.538	2.538	2.696	2.696	2.955	3.4	4.343	4.893	6.017	9.127	10.485	10.616	10.616	12.58	12.709	12.709	12.709	12.709	13.128	13.128	13.128
YHR076W	10.12	10.12	9.543	9.543	9.543	9.543	9.543	9.543	8.993	8.995	8.865	8.865	8.997	8.997	8.997	8.997	8.997	8.997	8.997	8.997	8.997	7.508	5.57	5.439	5.831	5.831	5.831	5.831	5.831	5.831	5.572	5.311	4.869	4.582	4.741	6.057	6.057	6.057	5.927	5.927	6.057	6.186	6.186	5.927	5.927	5.769	5.769	5.769	5.769
YHR149C	9.834	9.964	9.964	9.964	10.251	10.251	10.251	10.251	10.251	10.253	10.514	11.35	11.507	11.639	11.639	11.509	11.509	11.509	11.509	11.509	11.509	11.509	11.509	11.509	11.509	11.509	11.378	11.246	11.246	11.115	10.984	10.984	10.984	11.141	11.141	11.141	11.141	11.141	11.141	11.141	11.01	11.01	11.01	11.01	11.01	11.01	10.852	10.852	10.852
YOR166C	12.507	12.637	12.637	12.637	12.766	12.766	12.766	12.896	12.896	12.896	12.896	12.896	12.896	12.738	12.738	12.451	12.451	12.451	12.188	12.188	12.188	12.346	12.346	12.346	12.477	12.635	12.635	12.765	12.896	12.66	12.66	12.66	12.66	12.66	12.66	12.66	12.66	12.66	12.66	12.66	12.66	12.397	12.397	12.266	11.845	11.845	12.161	12.161	12.029
YJR060W	13.246	13.246	13.246	13.246	13.246	13.246	13.246	13.246	13.115	13.115	13.115	13.115	13.115	13.115	12.957	12.304	12.435	12.278	12.278	12.278	12.409	12.409	12.409	12.251	12.12	12.12	12.12	12.12	12.12	11.989	11.989	11.989	11.989	11.989	11.989	11.989	11.989	11.989	11.831	11.831	10.706	10.419	10.261	9.554	9.161	9.319	8.797	9.084	9.084
YOR038C	14.475	14.475	14.475	14.475	14.475	14.606	15.254	18.106	18.365	18.495	18.495	18.653	18.653	18.653	18.653	18.784	18.915	19.047	19.047	19.047	19.047	19.178	19.308	19.465	19.728	19.728	19.728	19.728	19.728	19.728	19.728	19.728	19.728	19.728	19.859	19.991	19.991	20.122	20.122	20.122	20.122	20.122	20.122	20.122	19.964	19.964	20.122	20.122	20.122
YMR240C	5.411	5.7	5.7	5.571	5.571	5.571	5.571	5.571	5.571	5.571	5.571	5.439	5.439	5.439	5.308	5.308	5.308	5.308	5.308	5.308	5.308	5.021	4.343	4.211	3.819	3.688	3.819	3.949	4.21	4.341	4.341	4.211	4.211	4.343	4.343	4.343	4.343	4.816	5.208	5.208	5.208	5.208	4.763	5.441	5.7	5.7	5.7	5.7	5.7
YJR046W	16.328	16.198	16.198	16.198	16.198	16.198	16.198	16.198	16.198	15.937	15.937	16.067	16.067	16.067	16.067	16.196	16.065	16.065	16.195	16.195	15.804	15.962	15.962	15.935	15.935	15.935	15.907	16.039	16.014	16.014	16.144	16.144	16.144	16.144	16.116	15.697	15.697	15.539	15.96	15.175	15.175	14.758	14.758	14.238	14.108	14.108	14.108	14.108	14.108
YOR090C	7.876	7.718	7.587	7.587	7.587	7.429	7.429	7.429	7.429	7.429	7.429	7.429	7.429	7.3	7.168	6.879	6.722	6.59	6.59	6.2	6.042	5.884	5.727	5.727	5.727	5.727	5.727	5.727	5.727	5.727	5.727	5.336	5.336	5.336	4.705	4.705	4.418	4.418	4.288	4.288	4.159	3.87	3.87	3.87	3.479	3.321	3.321	3.19	3.19
YLR147C	5.549	5.549	6.704	6.704	6.704	6.705	6.705	6.705	5.863	5.574	6.641	6.641	7.217	7.217	7.217	7.086	7.086	6.827	6.827	6.958	6.958	6.958	6.958	6.958	6.958	6.8	6.8	6.8	6.958	5.884	5.623	6.045	6.045	6.045	6.045	6.045	6.045	6.045	6.045	7.198	7.457	7.981	7.981	8.111	8.111	8.111	8.111	8.111	8.24
YDR150W	8.726	8.726	8.726	8.726	8.726	8.726	8.726	8.726	8.335	8.074	8.074	7.945	7.815	7.424	7.295	7.295	6.615	6.356	5.65	5.52	5.233	4.945	4.945	4.788	4.395	4.266	4.395	4.238	4.238	4.108	4.108	4.108	3.53	3.53	3.53	3.372	3.372	3.372	3.372	3.111	3.111	2.954	2.22	1.959	1.827	1.827	1.827	1.827	1.827
YBR060C	21.766	21.635	21.764	21.764	21.896	21.896	21.896	21.896	21.896	21.633	21.475	21.346	21.214	21.344	21.344	21.213	21.213	20.48	20.48	20.48	20.48	20.48	20.351	20.219	20.219	20.219	20.062	19.93	19.93	19.799	19.641	19.641	19.484	19.484	19.354	19.354	19.484	19.484	19.484	19.484	19.484	18.126	17.364	16.919	17.05	17.05	17.05	16.919	16.919
YIL069C	1.205	1.205	1.205	1.205	1.336	1.336	1.336	1.336	1.336	1.336	1.336	1.336	1.336	1.336	1.336	1.336	1.336	1.336	1.336	1.336	1.336	1.336	1.336	1.336	1.233	1.233	1.233	1.494	1.781	1.911	1.911	1.911	1.911	1.911	1.911	1.911	1.911	1.911	1.911	2.042	2.042	2.042	2.042	2.174	2.174	2.174	2.174	2.016	2.016
YMR177W	8.463	8.463	8.621	8.621	8.621	8.489	8.619	8.461	8.619	8.749	8.749	9.036	9.036	9.22	9.22	9.351	9.351	9.351	9.64	9.64	9.77	9.77	9.77	9.77	9.77	9.77	9.77	9.9	9.9	9.9	9.9	9.9	9.22	9.22	9.09	9.09	9.09	9.09	9.09	8.961	8.961	8.961	8.961	8.961	8.803	8.803	8.803	8.934	8.934
YDR268W	15.71	15.971	15.971	15.971	15.971	15.971	15.971	16.101	16.101	16.101	16.26	16.288	16.288	16.288	16.288	16.288	16.288	16.446	16.446	16.446	16.446	16.604	16.604	16.343	16.474	16.474	16.474	16.474	16.343	16.343	16.472	16.472	16.472	16.472	16.472	16.472	15.819	15.819	15.661	15.661	15.661	15.661	15.661	15.661	15.661	15.661	15.661	15.661	15.661
YGL150C	1.1	1.1	1.1	1.1	1.1	1.1	1.1	1.1	1.1	1.1	1.1	1.1	1.1	1.1	1.1	1.1	1.1	1.1	1.1	1.1	1.1	1.1	1.1	1.1	1.1	1.1	1.1	1.1	0.969	0.969	0.811	0.941	1.202	1.202	1.202	1.333	1.333	1.333	1.333	1.333	1.333	1.333	1.333	1.463	1.463	1.463	1.463	1.463	1.463
YGR231C	19.025	19.025	18.894	18.894	18.894	19.051	18.922	18.922	18.922	18.922	18.922	18.922	19.051	19.051	19.051	18.736	18.736	18.736	18.736	18.736	18.736	18.736	18.736	18.736	18.473	18.342	18.342	18.342	18.184	17.79	17.501	16.978	16.846	16.846	16.978	16.978	16.978	16.978	16.978	16.717	16.717	16.559	16.559	15.85	15.301	15.172	14.727	14.727	14.727
YIL040W	11.348	11.348	11.348	11.348	11.348	11.376	11.376	11.216	11.085	11.085	11.085	11.216	11.348	11.348	10.927	11.085	11.791	11.791	11.791	11.791	11.791	11.633	11.633	10.926	10.794	11.057	10.927	10.927	10.927	10.927	10.927	10.612	10.612	10.22	10.22	9.803	9.803	9.54	10.244	10.402	10.402	10.402	10.01	9.906	8.253	8.123	8.227	8.253	8.225
YOR264W	4.017	3.886	3.728	3.597	3.597	4.145	4.016	4.016	4.173	4.201	4.201	4.201	4.49	4.62	4.907	4.907	4.907	5.037	5.168	6.03	6.03	8.674	9.59	9.59	9.59	9.59	9.59	9.719	9.719	10.112	10.399	10.399	11.105	11.105	11.105	11.392	11.809	11.809	11.809	11.809	11.809	11.809	11.809	12.072	12.072	12.072	12.072	12.072	12.072
YGR202C	3.328	3.328	3.328	3.328	3.328	3.197	3.197	3.197	3.197	3.197	1.942	1.942	1.681	1.681	1.103	1.103	1.13	1.13	1.13	1.13	1.13	1.13	1.13	1.13	1.13	1.13	0.998	0.998	0.998	0.998	0.998	0.998	0.998	0.998	0.998	0.998	0.998	0.998	0.998	0.998	0.998	0.998	0.998	0.998	0.998	0.998	0.998	0.998	1.13
YLR106C	13.776	13.776	13.776	13.776	13.776	14.037	14.037	14.037	14.037	14.037	14.273	14.405	14.534	14.534	14.534	14.822	14.822	14.822	15.081	15.081	15.239	15.239	15.239	15.239	15.239	15.239	15.239	15.239	15.239	15.239	15.239	15.396	15.396	15.396	15.396	15.239	15.239	15.239	15.239	15.107	14.848	14.69	14.69	14.848	14.848	14.848	14.848	14.717	14.585
YJL111W	11.844	11.714	11.427	11.269	11.269	11.269	11.139	11.139	11.139	11.139	11.139	10.982	10.722	10.146	10.146	10.146	9.988	9.988	9.598	9.598	9.598	9.598	9.44	9.44	9.31	9.31	9.31	9.468	9.468	9.468	9.468	9.338	9.338	8.736	8.736	8.473	8.473	8.343	8.343	8.343	8.343	8.343	8.343	8.343	8.186	8.186	8.186	7.926	7.637
YBL091C	6.487	7.196	7.354	7.354	7.512	7.512	8.218	8.868	8.868	9.313	9.313	9.602	9.472	9.864	10.153	10.153	10.153	10.153	10.153	10.153	10.153	10.153	10.153	10.153	10.153	10.153	11.201	11.201	11.646	12.585	12.585	12.585	12.585	12.716	12.716	12.559	12.559	12.243	12.243	12.114	12.114	12.114	12.087	12.086	12.476	12.476	12.87	12.713	12.844
YPL041C	10.71	10.71	10.71	10.579	10.447	10.577	9.74	9.871	9.871	9.871	9.871	9.608	9.738	9.738	8.454	8.452	8.48	8.48	8.48	8.48	8.638	8.638	8.063	7.512	7.512	8.843	8.843	8.843	8.843	9.104	9.104	9.104	9.104	9.262	9.262	9.262	9.13	8.973	8.973	8.841	8.841	8.841	8.552	8.552	8.552	8.265	7.976	7.717	7.717
YLR051C	16.46	17.583	17.872	17.872	18.68	18.68	18.68	18.68	18.68	18.939	18.939	19.331	19.331	19.331	19.88	21.609	21.609	21.609	21.609	21.609	21.609	21.766	21.766	21.766	21.766	21.766	21.924	22.341	22.026	22.157	22.157	22.287	22.287	22.287	22.287	22.287	22.287	22.287	22.026	22.157	22.157	22.157	22.157	22.157	22.157	22.027	22.027	22.027	22.027
YDR237W	2.202	2.461	2.461	2.461	2.461	2.461	2.461	2.461	2.461	2.461	2.461	2.461	2.461	2.776	3.037	3.454	3.584	3.584	3.584	3.584	3.584	3.742	3.742	3.742	3.873	3.873	4.031	4.866	4.866	5.127	5.259	5.259	5.259	5.39	5.39	5.39	5.39	5.39	5.39	5.651	6.464	9.046	9.307	9.438	9.438	9.438	9.727	9.987	10.118
YHR029C	10.647	10.647	10.386	10.386	10.386	10.386	10.256	10.256	10.127	10.127	10.127	10.127	10.127	9.71	9.71	9.736	8.895	8.634	8.634	8.477	8.477	8.477	8.477	8.477	8.477	8.477	8.477	8.056	7.322	7.322	7.585	7.454	7.454	7.454	7.454	7.454	7.454	7.324	7.166	6.905	6.905	6.644	6.644	6.487	6.487	6.487	6.723	6.854	6.725
YJR085C	0.972	0.972	1.13	1.13	1.13	1.13	1.13	1.13	1.13	0.998	1.391	1.391	1.522	1.522	1.522	1.522	1.68	1.68	1.522	1.522	1.522	1.68	1.68	1.837	1.837	1.837	1.837	1.837	1.995	1.995	1.995	1.995	1.995	1.995	1.995	1.995	1.995	2.153	2.442	3.542	3.934	6.492	6.492	6.621	6.753	6.882	7.774	8.165	9.317
YDR185C	7.196	7.196	7.485	7.748	7.748	7.748	7.748	9.342	9.184	9.184	9.184	9.184	9.184	9.026	9.026	9.026	9.026	9.026	9.287	9.287	9.287	9.419	9.419	9.419	9.419	9.419	9.419	9.55	9.681	9.811	9.811	9.811	9.811	9.942	9.942	9.942	9.942	10.23	10.647	10.517	10.517	10.517	10.517	10.387	10.387	10.23	10.23	10.23	10.23
YLR347C	3.637	3.637	3.637	3.637	3.637	3.637	3.637	3.505	3.505	3.19	3.19	3.19	3.06	3.06	3.06	3.19	3.19	3.19	3.19	3.19	3.19	3.19	3.06	3.06	3.06	2.931	2.931	2.931	2.931	2.931	2.67	2.67	2.54	2.251	1.988	1.988	1.988	1.988	2.379	2.379	2.379	2.379	2.51	2.668	2.826	3.087	3.218	3.218	3.218
YMR158W	5.839	5.839	5.97	5.97	5.29	5.159	5.289	5.578	5.578	5.578	5.578	5.865	6.023	6.284	6.126	6.126	6.571	6.413	6.098	5.968	5.839	5.996	5.865	5.865	5.604	5.837	7.174	8.246	8.246	8.635	9.025	9.025	9.025	9.025	9.025	9.025	9.025	9.025	9.025	9.025	9.025	9.025	9.025	9.025	8.868	8.868	9.025	8.868	8.708
YNR031C	11.365	11.365	11.365	11.365	11.653	11.915	11.915	12.073	12.073	12.073	13.175	14.38	14.641	14.77	14.77	14.77	14.77	14.902	14.902	14.902	14.902	14.902	14.902	14.902	14.902	14.902	14.902	15.059	15.059	15.059	15.375	15.82	15.82	15.82	15.82	15.977	15.977	16.109	16.109	16.24	16.24	16.24	16.24	16.24	16.11	16.11	16.11	16.242	16.242
YER061C	10.578	10.735	10.028	9.923	9.793	9.923	10.184	10.184	10.184	9.765	9.506	9.506	9.348	9.35	8.381	8.381	9.013	9.145	9.015	9.015	9.015	9.015	9.015	9.33	9.33	9.33	8.884	9.143	9.143	9.143	9.143	9.143	9.143	8.882	8.882	9.012	9.012	9.327	9.327	9.329	9.329	9.171	9.171	8.649	9.358	11.031	11.031	11.347	11.347
YDR226W	10.434	10.434	10.145	9.884	9.884	9.884	9.597	9.049	9.049	9.049	7.535	7.405	7.016	6.859	6.701	6.701	6.859	6.859	6.859	6.859	6.859	6.598	6.598	6.312	6.443	6.706	6.837	6.837	6.837	6.837	6.837	6.837	6.55	6.002	5.872	5.872	5.872	5.872	5.611	5.611	5.245	4.854	4.854	4.725	4.725	3.267	2.876	2.228	2.228
YJL143W	15.033	15.033	15.033	15.293	15.293	15.293	15.135	15.135	15.135	15.135	15.135	15.135	15.135	15.135	15.135	15.135	15.135	15.135	15.135	15.135	15.135	15.135	15.135	15.135	14.874	14.874	14.874	14.743	14.743	14.743	14.743	14.611	14.611	14.611	14.611	14.454	14.454	13.904	13.904	13.904	13.904	13.774	13.774	13.616	13.616	13.616	13.616	13.616	13.616
YMR315W	5.858	6.017	6.149	7.091	7.091	7.091	7.091	7.249	7.249	7.249	7.38	7.51	7.51	7.51	7.51	7.51	7.51	7.51	7.51	7.38	7.38	7.511	7.511	7.511	7.196	7.326	7.326	7.326	7.483	7.876	8.138	8.138	7.823	7.823	7.823	7.823	7.823	7.823	7.823	7.823	7.823	7.953	7.821	7.821	7.692	7.692	7.301	7.17	7.17
YOR078W	8.9	9.032	9.032	9.032	8.874	9.032	9.032	9.032	9.032	9.032	9.032	9.032	9.032	9.449	9.734	9.577	9.971	9.265	9.265	9.265	9.265	9.265	9.265	9.265	9.265	9.422	9.422	9.422	9.422	9.422	9.293	9.45	9.45	9.293	9.163	9.032	8.9	8.9	8.9	8.9	8.9	8.769	8.769	8.769	8.506	8.533	8.664	8.664	8.664
YPR074C	2.014	2.014	2.144	2.144	2.748	2.748	2.748	2.748	2.748	2.617	2.775	3.221	3.481	5.183	6.047	6.047	6.177	7.329	7.459	7.589	8.137	8.137	8.137	8.137	8.137	8.137	8.267	8.526	8.526	9.232	9.966	10.672	10.672	10.672	10.672	10.672	10.672	10.672	11.25	12.718	12.718	12.849	13.242	13.242	13.242	13.242	13.399	13.531	13.531
YDR240C	2.953	3.237	3.526	3.656	3.656	3.526	3.134	3.003	2.742	2.742	2.742	2.742	2.742	3.136	3.87	4.129	4.129	4.129	4.418	4.705	4.705	4.705	4.574	4.574	4.705	5.467	6.044	6.044	6.175	7.114	7.114	7.114	7.401	7.401	7.401	7.559	7.559	7.559	7.559	7.559	7.69	7.69	7.69	7.69	7.69	7.69	7.69	7.848	7.848
YPL140C	8.851	8.851	8.851	8.851	8.851	8.851	8.982	8.982	9.114	9.114	9.114	9.114	9.114	9.114	9.114	9.114	9.271	9.271	9.271	9.271	9.271	9.271	8.956	8.956	8.825	8.431	9.033	9.191	9.191	9.191	9.191	8.797	8.144	8.014	8.014	7.884	7.884	7.753	7.623	7.623	7.233	7.233	7.101	7.233	7.233	7.364	7.495	7.888	7.888
YDR044W	7.76	7.76	7.76	7.76	7.76	7.37	7.37	7.37	7.37	7.37	7.37	7.37	7.37	7.24	7.24	6.851	6.693	5.986	5.986	5.986	5.148	5.147	5.147	4.231	4.099	3.97	3.97	3.97	3.838	3.709	3.551	3.551	3.551	3.551	3.551	3.551	3.682	3.682	3.682	3.682	3.682	3.682	3.682	3.682	3.682	3.525	3.525	3.525	3.525
YCR079W	7.324	7.324	7.585	7.585	7.743	7.717	7.717	7.717	7.717	7.717	8.004	8.004	8.004	8.004	8.004	8.004	8.004	7.874	7.874	7.874	7.717	8.211	8.731	8.889	9.02	9.02	9.02	9.283	9.989	9.989	9.989	9.989	9.989	10.12	10.12	10.12	10.12	10.12	10.12	10.12	10.12	10.12	10.12	10.12	10.12	10.12	10.12	9.99	9.596
YBL022C	13.969	13.838	13.838	13.838	12.771	12.38	12.382	12.095	12.354	12.224	12.224	12.224	12.356	11.573	11.313	11.499	11.499	11.236	11.105	11.105	11.003	11.003	11.003	10.872	10.872	10.872	10.481	10.481	10.22	10.22	10.194	10.192	10.035	9.719	9.719	9.719	9.719	9.719	9.562	9.693	8.334	8.463	8.334	8.463	7.785	7.813	8.101	8.101	8.23
YGR131W	1.517	1.517	1.517	1.778	1.778	1.778	1.778	1.778	1.778	1.647	1.647	1.803	1.934	2.092	2.092	2.092	2.092	2.351	2.351	2.509	2.509	2.509	2.509	2.509	2.509	2.638	3.057	3.057	3.057	3.057	3.581	3.581	3.581	3.449	4.788	4.788	4.788	4.788	4.788	4.658	4.917	4.917	4.917	5.075	5.205	5.334	5.464	5.464	5.464
YER148W	13.542	13.542	13.542	13.542	13.542	13.987	13.987	13.987	13.987	13.987	13.987	13.726	13.726	13.726	13.726	13.726	13.726	13.726	13.597	13.597	13.467	13.467	13.334	13.334	13.334	13.334	13.334	13.334	13.334	13.334	13.203	13.045	13.203	13.203	13.334	13.334	13.334	13.334	13.334	13.334	13.073	13.36	13.099	13.231	13.231	13.36	13.229	12.838	12.838
YOR171C	12.161	12.161	12.161	12.161	12.581	12.713	12.842	12.842	12.842	12.842	12.685	12.555	12.553	12.946	12.946	12.946	12.946	12.814	12.814	12.814	12.369	12.369	12.501	12.501	12.501	12.501	12.501	12.501	12.658	12.658	12.658	12.529	12.529	12.529	12.529	12.66	12.66	12.66	12.791	12.504	12.504	12.215	12.215	11.509	11.64	11.64	11.64	11.64	11.64
YFR032C-A	5.201	5.201	5.201	5.201	5.201	5.201	5.044	5.044	4.627	4.627	4.627	4.627	4.627	4.627	4.627	4.627	4.627	4.627	4.627	4.627	4.627	4.627	4.627	4.627	4.627	4.627	4.627	4.627	4.627	4.627	4.627	4.627	4.366	4.106	3.791	3.791	3.791	3.791	3.791	3.661	3.504	3.346	3.216	2.771	2.771	2.642	2.642	2.642	2.642
YDR406W	8.813	8.813	8.813	8.813	8.813	8.813	8.813	8.813	8.813	8.683	8.396	8.396	8.266	8.266	8.266	8.266	8.266	8.266	8.005	7.874	7.874	7.354	7.091	6.828	6.828	6.671	6.644	6.644	6.644	6.644	6.644	6.644	6.644	6.385	6.254	6.254	6.096	5.704	5.704	5.704	5.415	5.024	4.894	4.894	4.894	4.894	4.579	4.579	4.187
YCR007C	9.897	10.028	10.028	10.028	9.871	9.871	9.741	9.741	9.741	9.163	9.294	9.294	9.294	9.165	9.166	9.688	9.688	9.688	9.688	9.688	9.559	9.559	9.559	9.559	9.559	9.559	9.559	9.429	9.429	9.166	9.166	8.59	8.721	9.196	9.429	10.426	10.426	10.426	10.426	10.426	10.426	10.426	10.426	10.426	10.426	10.426	10.426	10.426	10.426
YNL289W	6.014	5.884	5.282	4.574	4.129	4.129	4.129	3.712	3.712	3.712	3.162	3.162	3.162	3.293	3.293	3.293	3.425	3.425	3.425	3.165	3.036	3.036	3.036	3.036	2.904	2.904	2.904	2.484	2.484	2.484	2.093	1.964	1.806	1.806	1.676	1.676	1.676	0.709	0.709	0.709	0.709	0.709	0.709	0.709	0.709	0.709	0.709	0.709	0.709
YMR040W	8.505	8.505	8.505	8.373	8.373	8.373	8.373	6.858	6.571	6.021	5.732	5.732	5.732	5.338	5.338	5.338	5.338	5.338	5.338	5.338	5.338	5.338	5.338	4.893	4.763	4.346	4.346	4.346	4.346	4.346	4.346	4.346	4.346	4.346	4.216	4.085	3.927	3.927	3.927	3.351	3.22	3.22	3.22	3.22	3.088	3.088	3.088	3.088	1.99
YKR067W	4.334	4.204	4.336	4.336	4.465	4.465	4.595	4.595	4.595	4.595	4.595	4.725	4.725	4.882	4.882	4.882	4.882	4.882	4.882	4.882	4.751	4.62	5.012	6.534	7.793	7.793	7.923	7.923	8.21	8.21	8.368	8.627	8.627	8.627	8.757	9.305	9.305	9.463	9.463	9.463	9.463	9.463	9.621	9.882	10.171	11.213	11.763	11.763	12.024
YEL060C	10.13	9.972	9.972	9.972	9.972	9.815	9.815	9.657	9.657	9.657	9.657	9.657	9.394	9.394	9.394	9.265	9.107	9.107	8.949	8.949	8.949	8.69	8.69	8.298	8.298	8.298	8.298	8.298	8.298	8.298	8.298	8.298	8.298	8.01	8.01	8.01	7.721	7.721	7.721	7.721	7.721	7.721	7.143	7.143	5.912	4.577	4.318	4.059	3.929
YFR017C	9.727	9.57	9.57	9.701	9.701	9.701	9.701	9.701	9.832	9.832	9.832	9.832	9.832	9.832	9.832	9.832	9.832	9.701	9.571	9.571	9.309	9.177	9.177	8.787	8.787	8.471	8.471	8.471	8.471	8.471	8.314	8.314	8.314	8.026	8.026	7.897	7.897	7.375	7.375	7.375	7.375	7.375	7.112	7.112	6.667	6.536	6.536	6.536	6.536
YNL009W	13.289	13.289	13.157	12.711	12.711	12.29	12.29	12.29	11.898	11.898	11.898	11.898	11.898	12.029	12.029	12.029	12.029	12.029	12.159	12.159	12.29	12.29	12.29	12.29	12.29	12.29	12.29	12.133	11.845	11.688	11.688	11.688	11.688	11.688	11.688	11.688	11.008	10.617	10.617	10.617	10.617	10.46	10.46	10.46	10.46	10.46	10.328	10.197	10.197
YKR027W	9.589	9.589	9.326	9.326	8.25	8.093	7.804	7.804	7.804	7.804	7.804	7.804	7.672	7.672	7.672	7.543	7.282	7.019	7.019	7.019	7.019	6.888	6.888	6.888	6.73	6.73	6.73	6.443	6.443	6.443	5.371	4.4	4.4	4.4	4.243	4.243	4.243	3.927	3.927	3.927	2.382	2.382	2.382	0.969	0.839	0.445	0.445	0.576	0.576
YGL073W	16.157	16.157	16.157	16.288	16.288	16.288	16.288	16.288	16.158	16.158	16.158	16.027	15.897	15.897	15.74	15.608	15.608	15.608	15.608	15.608	15.608	14.929	14.668	14.668	14.144	13.986	12.471	12.602	12.602	12.602	12.026	12.026	11.737	11.868	11.868	11.868	11.868	11.711	11.711	11.711	11.711	11.711	11.711	11.711	11.711	11.581	11.034	10.645	10.227
YEL050C	9.018	9.018	8.757	9.647	9.49	9.49	9.49	9.49	9.49	9.49	9.332	9.332	9.332	9.332	9.202	9.202	9.229	9.518	9.518	9.936	9.936	9.936	9.936	10.67	10.67	10.67	10.828	10.83	10.83	10.83	10.83	10.83	10.83	10.83	10.83	10.83	10.83	10.83	10.83	10.83	10.698	10.698	10.726	10.597	10.597	10.597	10.597	10.597	10.597
YKR017C	5.859	5.73	5.73	4.109	3.428	3.428	3.009	3.009	3.009	3.141	3.715	3.975	5.46	5.46	5.46	6.17	7.24	7.501	7.501	7.659	7.659	7.659	8.077	8.077	8.049	8.049	8.049	8.049	8.181	8.86	8.86	8.99	8.99	8.99	8.99	9.253	9.095	9.095	9.095	9.226	9.226	9.226	9.226	9.226	9.226	9.226	9.226	9.095	9.095
YDR479C	4.476	4.633	4.633	4.633	4.633	4.633	4.633	4.633	4.502	4.502	4.502	4.66	4.66	4.66	4.66	4.66	4.66	4.66	4.66	4.66	4.66	4.66	4.66	4.66	4.66	4.949	4.949	4.949	4.949	4.949	4.633	4.633	4.476	4.476	4.476	4.476	4.633	4.633	4.633	4.633	4.344	4.344	4.344	4.344	4.502	4.502	4.372	4.372	3.98
YMR059W	11.415	11.258	11.258	11.154	11.312	12.221	13.714	13.714	13.845	13.845	13.845	13.845	13.845	13.845	13.845	14.262	14.262	14.262	14.262	14.132	14.393	14.786	14.786	15.176	15.597	15.597	15.986	15.986	15.986	15.986	15.986	15.986	16.273	16.273	16.273	16.273	16.404	16.404	16.665	16.823	16.823	16.823	16.823	16.849	16.692	16.692	16.692	16.692	16.692
YMR038C	14.212	15.074	15.074	15.205	15.205	15.205	15.205	14.916	15.046	14.888	15.018	15.018	15.149	15.436	15.305	15.305	15.174	15.331	15.463	15.463	15.463	15.463	15.331	15.331	15.044	15.044	15.333	15.464	15.464	15.149	15.149	15.019	15.177	15.047	15.335	15.464	15.464	15.464	15.23	15.072	14.785	14.785	14.653	14.653	14.496	14.496	14.496	14.653	14.207
YNL225C	10.383	10.383	10.513	10.539	10.695	10.826	11.114	11.114	11.114	11.114	10.984	10.984	11.114	10.956	11.114	11.114	11.114	11.114	11.532	11.532	11.532	11.662	11.662	11.504	11.504	11.504	11.504	11.504	11.504	11.373	11.373	11.792	12.212	12.212	12.212	12.212	12.343	12.631	12.631	13.048	13.179	13.179	13.179	13.179	13.179	13.179	13.179	13.179	13.179
YKL074C	15.456	15.715	15.715	15.845	16.421	17.101	17.546	17.546	17.546	17.546	17.546	17.546	17.546	17.676	17.676	17.648	17.648	17.648	17.648	17.648	17.779	17.779	17.779	17.779	17.779	17.779	17.779	17.909	17.909	17.909	18.038	18.038	18.038	18.196	18.196	18.196	18.196	18.196	18.196	18.196	18.196	18.196	18.196	18.196	18.354	18.643	19.089	19.35	19.35
YLR454W	6.695	6.565	6.565	6.434	6.434	6.565	6.697	6.697	6.697	6.697	6.697	6.697	6.697	6.697	6.697	6.697	6.697	6.697	6.697	6.697	6.567	6.567	6.698	6.698	6.698	6.698	6.698	6.541	6.541	6.541	6.541	6.383	5.731	5.47	5.341	5.341	5.341	5.341	5.472	5.341	5.341	5.341	5.211	4.502	3.95	3.819	3.819	3.819	3.269
YML034W	5.807	5.807	5.807	5.807	6.068	6.198	6.461	6.461	6.722	6.722	6.722	6.981	7.556	7.556	7.556	7.556	7.556	7.556	7.556	7.685	7.973	8.104	8.495	10.066	10.066	10.329	10.329	10.329	10.329	10.329	10.329	10.329	10.329	10.591	10.591	10.591	10.591	10.591	10.591	10.591	10.591	10.591	10.462	10.304	10.304	10.304	10.304	10.304	10.304
YDR361C	16.141	16.141	16.141	16.141	16.141	16.141	16.141	16.298	16.298	16.298	16.298	16.298	16.298	16.009	16.009	16.009	16.009	15.72	15.72	15.85	15.85	15.85	15.85	15.589	15.589	15.013	14.752	14.622	14.622	14.492	13.683	13.553	13.711	13.711	13.711	13.711	13.581	13.581	13.581	13.581	13.581	13.45	13.45	12.9	12.613	12.744	12.299	12.299	12.299
YML107C	10.225	10.355	10.486	10.616	10.903	11.035	11.164	11.294	11.425	11.425	11.425	11.425	11.425	11.425	11.425	11.425	11.425	11.425	11.425	11.294	11.163	11.294	11.425	11.425	11.714	11.714	11.714	11.714	11.714	11.714	11.714	11.714	11.714	11.714	11.714	11.714	11.714	11.714	11.714	11.714	11.714	11.714	11.714	11.714	11.585	11.585	11.585	11.585	11.585
YDL238C	10.537	10.248	10.377	8.89	8.76	8.631	7.951	7.951	7.82	7.82	7.82	7.688	7.688	6.56	6.142	6.01	5.853	6.27	6.138	6.138	6.009	6.009	5.721	5.462	5.462	5.462	5.462	5.332	5.332	5.203	5.203	5.203	5.203	4.784	3.945	3.945	3.814	3.682	2.561	2.561	2.722	2.722	2.853	2.853	2.853	2.853	3.142	3.142	3.142
YIL021W	22.388	22.388	22.388	22.388	22.388	22.519	22.519	22.519	22.519	22.649	22.649	22.911	22.911	23.172	23.172	23.172	23.172	23.172	23.172	23.043	23.172	23.172	23.172	23.172	23.172	23.172	23.172	23.172	23.172	23.172	23.172	23.33	23.593	23.722	23.565	23.565	23.433	23.276	23.276	23.433	23.565	23.565	23.565	23.565	23.565	23.565	23.565	23.435	23.565
YDR057W	11.223	11.486	12.01	12.01	12.01	12.01	13.474	13.474	13.632	14.024	14.024	14.154	14.154	14.702	14.702	14.702	14.702	14.832	14.412	14.543	14.517	14.257	14.387	14.229	14.229	14.361	14.361	14.518	14.518	14.65	14.65	14.65	14.65	14.65	14.65	14.518	14.518	14.806	14.806	14.806	14.806	14.937	14.806	14.963	14.806	14.806	14.387	14.387	14.387
YLR316C	6.354	6.354	6.354	6.224	6.224	5.909	6.067	6.326	6.196	6.198	6.592	6.722	6.722	6.722	6.879	6.879	7.037	7.167	7.557	7.557	7.557	7.557	7.557	7.4	7.4	8.134	8.291	9.204	9.204	9.204	9.204	9.204	8.654	8.784	10.902	10.902	10.902	12.709	12.709	12.867	13.182	13.445	13.862	13.862	13.992	14.095	14.095	14.226	14.226
YER080W	11.474	11.474	11.474	10.56	10.113	9.982	10.847	12.417	12.546	12.676	12.676	12.834	12.546	12.389	12.389	12.518	12.389	12.389	12.389	12.546	12.546	12.546	12.704	12.546	12.415	12.415	12.284	12.284	12.441	12.441	12.441	12.441	12.441	12.312	12.443	11.996	11.996	12.126	12.126	12.126	11.968	11.968	11.679	11.679	11.809	11.809	11.809	11.809	11.809
YBR104W	10.05	10.05	10.05	10.365	10.18	10.598	11.91	12.46	12.592	12.881	13.327	13.327	14.554	14.554	14.554	14.422	14.422	14.422	14.552	14.394	14.524	14.524	14.969	15.125	15.125	15.545	15.545	15.545	15.545	15.545	15.545	15.545	15.545	15.545	15.545	15.545	15.545	15.286	15.286	15.286	15.286	15.286	15.286	15.286	15.417	15.549	15.391	15.391	15.391
YGL144C	6.566	6.566	6.566	6.25	6.25	4.604	4.316	4.449	4.449	4.607	4.607	4.188	4.188	4.579	4.81	4.94	4.94	4.94	4.94	4.94	4.94	4.81	6.536	8.734	8.734	9.862	9.862	10.253	10.253	11.039	11.039	11.039	11.039	11.17	11.691	11.822	11.664	12.213	12.213	12.37	12.37	12.843	13.104	13.104	13.104	13.523	13.393	13.942	13.942
YGL092W	1.78	1.78	1.78	1.911	1.911	1.911	2.043	2.437	4.922	5.84	5.971	6.234	7.36	8.355	9.482	9.482	9.482	9.482	9.611	9.741	10.524	10.524	10.524	10.524	10.524	10.366	10.366	10.366	10.366	10.366	10.366	10.366	10.366	10.496	10.496	10.496	10.654	10.654	10.654	10.654	10.654	10.654	10.783	10.783	10.783	10.783	10.783	10.783	10.783
YEL040W	5.748	5.618	5.227	5.49	5.49	5.49	5.49	5.49	5.387	5.387	5.127	4.97	4.97	4.97	4.97	4.84	4.84	4.709	4.709	4.474	4.474	4.474	4.474	4.474	4.474	4.474	4.474	3.794	3.507	3.507	3.507	3.088	2.799	2.799	3.06	3.321	3.321	3.321	3.321	3.321	3.321	2.848	2.978	2.848	2.848	2.848	2.848	2.848	2.848
YLR187W	8.442	8.572	8.703	9.066	9.066	9.066	9.066	9.196	9.301	9.301	9.301	9.301	9.301	9.301	9.301	9.169	9.012	9.301	9.301	9.171	9.302	9.302	8.309	8.309	7.076	7.076	7.076	7.076	6.007	5.876	5.327	5.066	4.937	4.779	4.909	5.04	5.04	5.851	5.851	5.851	5.851	5.851	5.851	5.851	6.56	7.109	7.109	7.109	7.109
YLR352W	2.438	2.438	2.438	2.438	2.596	2.596	3.565	3.565	3.722	3.722	3.852	3.721	3.721	3.721	3.721	3.721	3.721	3.98	5.261	7.85	8.242	8.501	8.501	8.631	8.631	8.789	8.789	8.789	8.789	9.051	9.051	9.051	9.051	9.209	9.339	9.496	9.496	9.496	9.628	9.628	9.628	9.628	9.628	9.628	9.785	9.785	9.785	9.785	9.785
YOR061W	8.733	9.151	9.411	9.411	9.54	9.383	9.383	9.383	9.383	9.383	9.383	9.383	9.383	9.383	9.383	9.383	9.383	9.383	9.383	9.383	9.383	9.383	9.12	8.989	8.989	8.989	8.857	8.726	8.439	8.307	8.437	8.437	8.437	8.437	8.437	8.046	7.915	7.759	7.759	7.759	7.759	7.759	7.759	7.342	7.212	7.37	7.212	7.344	7.344
YHR048W	7.694	7.694	7.694	7.694	7.694	7.564	7.564	7.564	7.72	7.72	7.72	7.851	7.981	7.981	8.139	8.139	8.139	8.139	8.268	8.268	8.268	8.268	8.268	8.268	8.428	8.428	9.188	9.188	9.188	9.03	9.03	9.188	9.318	9.449	9.71	9.71	9.552	9.552	9.552	9.552	9.552	9.552	9.421	9.421	9.421	9.421	9.421	9.421	9.421
YEL071W	12.262	12.262	12.262	12.578	12.578	12.578	12.578	12.578	12.578	12.315	12.184	12.184	12.315	12.157	12.287	12.576	12.576	12.734	12.734	12.865	12.865	12.865	12.865	12.865	12.893	12.893	13.834	13.834	13.991	13.991	13.991	13.991	13.862	13.862	13.574	13.259	13.259	13.129	13.129	13.129	13.129	13.129	13.129	13.129	13.129	13.129	13.129	13	12.842
YDR372C	13.321	13.321	13.321	13.321	13.321	13.584	13.584	13.426	13.426	13.269	13.426	13.426	13.426	13.426	13.295	13.295	13.295	13.295	13.295	13.295	13.295	13.295	13.295	13.295	13.426	13.426	13.426	13.426	13.426	13.426	13.426	13.426	13.295	13.295	13.295	12.85	12.85	12.719	12.719	12.587	12.587	12.587	12.587	12.587	12.587	12.587	12.587	12.065	11.671
YPL242C	5.136	5.136	5.136	5.136	5.136	5.136	5.004	4.873	4.873	4.715	4.715	4.715	4.715	4.715	4.715	4.715	4.715	4.715	4.715	4.586	4.139	4.009	4.009	4.009	4.009	4.009	4.009	4.009	4.009	3.615	3.615	3.615	3.615	3.484	3.484	3.484	3.484	3.484	3.484	3.484	3.484	2.908	2.384	2.358	2.358	2.358	2.358	2.515	2.515
YDL080C	10.299	10.299	10.43	10.43	10.43	10.56	10.428	10.428	10.195	10.195	10.195	10.742	11.451	11.451	11.451	11.451	11.583	11.476	11.346	11.921	12.629	12.758	13.046	13.44	14.095	14.095	14.095	14.252	14.251	14.251	14.252	14.252	14.801	14.801	14.958	15.116	15.431	15.876	15.876	15.876	15.876	16.034	16.034	16.192	16.192	16.192	16.192	16.034	16.165
YMR062C	0.657	0.657	0.657	0.657	0.657	0.657	0.657	0.655	0.655	0.655	0.655	0.785	0.785	1.074	1.074	1.074	1.074	1.203	1.203	1.203	1.203	1.203	1.203	1.203	1.203	1.203	1.596	2.694	2.694	2.824	2.824	2.824	2.824	3.342	3.342	3.603	3.603	3.603	3.863	4.124	4.961	4.961	4.961	4.961	4.961	4.961	4.961	4.961	4.961
YDL028C	6.874	7.032	7.55	7.811	7.811	8.228	8.621	8.621	8.778	8.778	9.039	9.039	9.039	9.039	9.039	9.039	9.039	8.882	9.013	9.013	9.171	9.039	9.512	9.512	9.512	9.512	9.512	9.905	10.167	10.167	10.299	10.561	10.561	11.294	11.425	11.425	11.425	11.295	11.295	11.295	11.295	11.584	11.584	11.269	11.269	11.269	11.269	10.85	11.108
YOR141C	12.769	12.926	13.058	13.189	13.189	13.189	12.902	12.902	12.77	12.77	12.77	12.77	12.639	12.639	12.509	12.38	12.248	12.564	12.564	12.432	12.432	12.432	12.432	12.303	12.303	12.303	12.434	12.434	12.434	12.434	12.434	12.434	12.434	12.434	12.303	12.303	12.043	12.043	12.173	12.432	12.432	12.275	12.275	12.275	12.275	12.275	12.145	12.145	11.882
YAL017W	11.484	11.484	10.91	10.91	10.938	10.675	10.675	10.544	10.283	10.44	10.44	10.44	10.44	10.44	10.44	10.44	10.44	10.44	10.44	10.572	10.572	10.572	10.572	10.572	10.572	10.44	10.44	10.44	10.44	10.309	10.151	10.281	10.281	10.281	10.281	10.281	10.281	10.281	10.123	9.994	9.994	9.862	9.862	9.862	9.862	9.731	9.47	9.47	9.47
YEL015W	14.145	14.145	13.988	13.988	14.405	14.534	14.951	15.34	15.759	16.335	17.591	17.591	17.591	17.591	17.591	17.591	17.591	17.749	18.038	18.169	18.301	19.136	19.136	19.136	19.136	19.294	19.609	19.897	19.897	20.026	20.026	20.026	20.026	20.026	20.026	20.026	20.184	20.184	20.158	20.158	20.158	20.026	20.026	20.026	20.026	20.026	19.895	19.895	19.895
YDR494W	8.535	8.276	8.118	9.085	8.956	8.956	8.826	8.826	8.826	8.407	8.407	8.928	9.819	9.977	9.977	9.977	10.108	9.979	9.821	9.951	9.951	9.951	9.951	9.951	9.923	10.341	10.601	10.601	10.601	10.443	10.443	10.443	10.732	10.862	11.019	11.019	11.019	11.019	11.019	11.019	11.019	11.307	11.307	11.464	11.307	11.175	11.175	11.175	11.175
YLR429W	9.176	9.176	9.307	9.465	9.857	9.989	10.803	10.803	10.803	10.934	10.934	10.934	10.934	10.934	10.934	11.066	13.527	14.206	14.206	14.206	14.206	14.206	14.206	14.883	15.615	15.615	15.615	15.615	15.615	17.102	17.102	17.102	17.102	17.102	17.102	17.102	17.232	17.232	17.232	17.363	17.363	17.363	17.363	17.495	17.495	17.365	17.365	17.365	17.365
YOR383C	9.861	9.861	9.861	10.15	10.15	10.15	10.15	10.15	9.733	9.733	9.312	9.312	9.444	8.606	8.449	7.871	7.871	7.871	7.871	7.871	7.871	7.871	7.871	7.871	7.871	7.871	7.871	7.871	7.871	7.478	7.478	7.478	7.478	7.478	7.739	7.739	7.739	7.739	8	8.132	8.419	8.419	8.419	8.289	8.158	8.314	8.575	8.733	9.127
YGR083C	6.837	6.967	6.837	6.522	6.811	7.1	7.781	7.781	7.781	7.781	7.65	7.779	7.911	8.198	8.067	8.067	8.067	8.198	8.198	8.198	8.198	8.198	8.198	7.883	7.751	7.753	7.753	8.172	8.172	8.172	8.172	8.645	8.645	8.645	8.645	8.645	8.645	8.645	8.645	8.645	8.515	8.515	8.515	8.515	8.515	8.515	8.515	8.515	8.357
YIL133C	0.55	0.55	0.55	0.55	0.55	0.55	0.55	0.55	0.42	0.263	0.263	0.263	0.263	0.263	0.263	0.263	0.263	0.263	0.263	0.263	0.263	0.263	0.263	0.263	0.263	0.263	0.263	0.263	0.263	0.263	0.263	0.263	0.263	0.263	0.263	0.263	0.263	0.263	0.263	0.263	0.263	0.263	0.263	0.263	0.263	0.263	0.263	0.263	0.263
YHR047C	8.311	7.892	7.892	7.03	6.899	6.899	6.349	5.83	3.157	2.898	2.766	2.505	2.663	3.11	4.31	4.31	4.73	4.73	4.73	4.73	4.73	4.73	4.73	4.126	4.413	4.674	4.937	4.937	4.937	4.937	4.937	5.066	5.697	5.697	5.567	5.567	5.567	5.567	5.567	5.539	5.96	7.296	8.212	8.212	8.212	8.212	8.082	8.501	9.442
YFR042W	3.563	3.983	4.376	4.376	4.376	4.376	4.533	4.533	4.533	4.533	4.402	4.689	4.532	4.661	4.661	4.924	4.924	4.924	5.054	5.054	5.315	5.444	5.444	5.444	5.444	5.444	5.994	5.994	5.994	5.994	5.994	5.994	5.994	5.837	5.837	6.334	7.115	7.115	7.115	7.115	7.115	7.247	7.378	7.378	7.378	8.191	8.453	8.611	8.611
YLR014C	9.025	9.025	8.084	7.429	7.168	7.14	7.664	7.506	7.638	7.767	7.897	8.055	8.055	8.212	8.212	8.212	8.186	8.58	8.71	8.71	8.71	8.71	8.841	8.738	8.895	9.158	9.417	10.069	10.069	10.069	10.069	10.069	10.069	10.384	10.933	12.003	12.003	12.161	12.161	12.161	12.161	12.29	12.42	12.29	12.29	12.29	12.29	12.29	12.422
YGL093W	7.224	8.766	9.081	9.081	9.239	9.37	9.37	8.953	8.953	10.079	10.889	11.412	11.833	11.833	11.962	12.251	12.409	12.409	12.409	12.696	12.854	12.984	12.984	12.984	12.984	13.113	13.113	13.113	13.113	13.113	13.113	13.113	13.113	13.113	13.113	13.113	13.113	13.113	13.113	13.113	13.113	13.113	13.113	13.113	13.113	13.113	13.113	12.982	12.982
YGR010W	19.084	19.084	19.502	19.763	19.895	20.026	20.417	20.285	20.443	20.601	20.601	20.758	20.758	20.888	21.566	21.566	21.853	21.853	21.853	21.827	21.827	21.827	21.827	21.512	21.512	21.251	21.251	21.251	21.801	21.801	21.801	21.801	21.801	21.801	21.801	21.801	21.801	21.801	21.93	21.93	21.93	21.93	21.93	21.799	21.799	21.51	21.51	21.51	21.065
YPR122W	6.958	6.958	6.8	6.8	6.671	6.671	6.671	6.671	6.671	6.671	6.671	6.671	6.539	6.669	6.799	6.799	6.799	6.799	6.641	6.641	6.772	6.772	7.061	7.061	7.061	7.482	7.639	7.639	7.639	7.482	7.613	7.613	7.613	7.613	7.613	7.613	7.613	7.613	7.613	7.9	7.9	8.161	8.161	8.161	8.161	8.293	8.424	8.424	8.424
YGL039W	0.837	0.967	0.967	0.967	1.097	1.097	1.097	1.097	1.097	1.097	1.097	1.489	2.297	2.297	2.297	2.297	2.297	2.426	2.426	2.426	2.976	2.976	2.976	2.976	2.976	2.976	2.976	2.976	2.976	2.976	2.976	2.976	2.976	4.017	4.017	4.017	4.175	4.175	4.332	4.749	4.907	5.065	5.065	5.065	5.196	5.196	5.196	5.196	5.196
YGL179C	9.841	9.71	9.841	9.841	9.841	9.841	9.841	9.841	9.841	9.841	9.841	9.841	9.841	9.841	9.712	9.423	9.423	8.557	8.27	8.27	8.27	8.27	8.27	8.112	7.983	7.983	7.853	7.853	7.853	7.853	7.853	7.722	7.722	7.722	7.722	7.722	7.07	6.678	6.678	6.52	6.52	6.52	6.362	6.362	5.523	4.872	4.872	4.872	4.872
YBR201C-A	7.3	7.3	7.3	7.3	7.17	7.17	7.17	7.17	7.17	6.75	6.618	5.988	5.988	5.988	5.728	5.728	5.728	5.728	5.599	5.599	5.599	5.469	5.469	5.469	5.469	5.338	5.338	5.049	4.891	4.919	4.919	4.919	4.919	4.919	4.919	3.973	3.973	3.973	3.973	3.973	3.973	3.973	3.973	3.973	3.973	3.714	3.714	3.584	3.321
YNL298W	15.43	15.587	15.587	15.587	15.587	15.587	15.43	15.43	15.43	15.272	14.985	14.985	14.697	14.54	14.54	13.991	13.991	13.991	13.991	13.991	13.991	14.018	13.886	13.886	13.886	13.886	13.886	13.886	13.571	13.413	13.282	13.282	13.282	13.152	13.152	12.604	12.473	12.082	12.082	12.213	12.082	12.082	11.951	11.951	11.558	11.164	11.269	11.14	10.877
YJR117W	10.713	10.713	10.713	10.713	11	11.865	11.865	11.865	11.865	11.865	11.997	11.997	11.997	11.997	12.128	12.52	12.52	12.52	12.52	12.52	12.52	12.52	12.52	12.52	12.52	12.52	12.52	12.52	12.52	12.52	12.678	12.678	12.678	12.678	12.52	12.52	12.52	12.52	12.52	12.52	12.52	12.52	12.52	12.391	12.13	12	12.392	12.392	12.522
YBL013W	11.333	11.594	12.248	12.248	12.248	12.377	12.377	12.377	12.377	12.638	12.77	12.77	12.899	12.899	12.899	12.768	12.768	12.768	12.61	12.61	12.61	12.61	12.479	12.479	12.349	12.349	12.349	12.349	12.349	12.349	12.349	12.349	12.062	12.062	11.904	11.904	11.358	11.358	11.358	11.489	11.881	11.881	11.881	11.881	11.881	11.881	11.881	11.881	11.881
YJL083W	18.98	18.98	18.98	19.69	20.502	21.026	21.026	21.026	21.026	21.026	21.026	21.026	21.026	21.157	21.157	21.157	21.315	21.315	21.315	21.315	21.315	21.551	21.812	21.812	21.812	21.812	21.812	21.812	21.812	21.812	21.812	21.812	21.812	21.812	21.812	21.812	21.812	21.812	21.97	21.97	21.97	21.97	21.97	22.101	22.101	22.259	22.417	22.417	22.417
YMR035W	15.501	15.501	15.501	15.658	15.658	15.658	15.974	16.105	16.105	16.105	16.236	16.236	16.497	16.497	16.757	16.888	16.888	16.888	17.046	17.046	17.046	17.046	17.046	17.047	17.177	17.177	17.177	17.177	17.307	17.307	17.464	17.464	17.464	17.464	17.464	17.464	17.464	17.464	17.335	17.335	17.335	17.335	17.335	17.335	17.335	17.492	17.492	17.492	17.622
YMR298W	9.491	9.491	10.227	10.227	10.227	9.966	9.966	10.227	10.961	10.961	11.118	11.248	12.028	12.028	12.028	12.028	12.185	12.446	12.734	12.734	12.865	12.865	13.128	13.648	13.648	13.648	13.911	14.017	14.306	14.436	14.828	14.828	14.828	14.828	14.828	15.249	15.249	15.25	15.25	15.25	15.25	15.513	15.513	15.907	16.038	16.038	16.038	16.038	16.038
YOR273C	3.241	3.241	3.502	3.502	3.502	3.502	3.502	3.502	3.919	3.919	4.077	4.206	4.206	4.206	4.206	4.206	4.206	4.206	4.206	4.364	4.178	4.178	4.178	4.178	4.178	4.308	4.308	4.308	3.993	4.252	4.252	4.382	4.252	4.252	4.252	4.382	4.515	4.646	5.065	5.326	6.999	6.867	6.867	6.997	6.997	6.997	6.997	6.997	6.997
YDR007W	16.681	16.681	16.681	16.551	16.709	16.709	16.709	16.709	16.866	16.866	16.866	17.024	17.024	16.893	16.893	16.893	16.893	16.893	16.735	16.605	16.054	15.794	15.794	15.794	15.821	15.821	15.663	15.663	15.663	15.663	14.854	14.854	14.854	14.854	14.854	14.724	14.724	14.594	14.724	14.276	13.594	13.36	12.785	12.081	12.081	11.951	11.951	11.951	11.951
YPL137C	8.818	8.818	8.818	8.401	8.951	8.951	8.951	8.794	8.794	9.083	9.083	9.083	9.24	9.24	9.24	9.24	9.268	9.268	8.953	8.953	8.429	7.75	7.75	7.75	7.75	7.75	7.618	7.618	7.303	7.145	7.145	6.858	6.73	6.572	6.544	6.777	6.777	6.777	7.224	7.224	7.224	7.224	7.224	7.093	7.094	7.094	7.094	7.094	7.094
YPL012W	14.106	14.236	14.498	14.63	14.63	14.63	14.63	14.63	14.498	14.498	14.367	14.367	14.367	14.237	14.237	13.559	13.559	13.691	13.691	13.848	14.241	14.241	14.241	14.241	14.109	14.109	14.109	13.978	14.109	14.109	14.109	14.109	14.109	14.109	14.239	13.794	13.636	13.086	13.086	13.086	12.955	12.955	13.086	13.086	13.086	13.086	13.086	12.64	12.797
YBR067C	1.287	1.287	1.287	1.287	1.287	1.287	1.287	1.287	1.156	1.025	1.025	1.025	1.025	1.156	1.156	1.287	1.681	2.1	2.1	2.1	2.1	2.1	2.1	2.1	2.231	2.231	2.231	2.231	2.389	2.389	2.389	2.547	2.547	2.547	2.547	2.547	2.547	2.547	2.547	2.547	2.547	2.547	2.547	2.547	2.547	2.547	2.547	2.547	2.547
YFR027W	2.254	2.254	2.254	2.254	2.254	2.254	2.097	2.097	5.133	5.133	5.133	5.133	5.003	5.003	5.133	5.133	5.133	5.133	5.262	6.1	6.387	6.256	6.256	6.701	7.433	7.72	7.72	7.852	7.983	8.114	8.114	8.272	8.272	8.402	8.664	8.664	8.664	8.664	8.664	8.664	8.664	8.796	8.796	8.796	8.925	9.057	9.057	9.635	9.635
YER060W	7.378	7.378	7.247	7.247	7.247	7.247	6.959	6.987	6.987	6.987	6.987	7.564	7.564	8.243	8.949	8.949	9.422	9.422	9.682	9.682	9.524	9.524	9.524	9.524	9.682	9.682	9.55	9.55	9.393	9.393	9.55	9.654	9.496	9.496	9.496	9.496	9.365	9.365	9.496	9.366	9.366	9.366	9.366	9.366	9.366	9.366	9.366	9.366	9.366
YNL005C	12.765	12.504	12.504	12.346	12.346	12.346	12.346	12.346	12.346	12.346	12.346	12.215	12.215	12.215	11.506	11.506	11.506	11.348	11.348	10.929	10.642	10.512	9.15	8.889	8.889	8.757	8.235	7.973	7.579	7.579	7.71	7.71	7.71	7.841	7.841	7.841	7.841	7.841	7.841	7.841	7.211	7.211	6.922	6.79	6.79	6.79	6.79	6.503	6.503
YHR050W-A	10.64	10.901	10.771	10.771	10.903	10.903	10.903	10.903	10.745	10.745	10.745	10.745	10.745	10.745	10.745	10.745	10.745	10.482	10.482	10.22	10.22	10.22	10.088	10.088	10.088	10.088	9.799	9.799	9.799	9.799	9.668	9.668	9.668	9.668	9.668	9.668	9.668	9.668	9.668	9.694	9.046	8.915	8.915	8.915	8.915	8.915	8.366	7.527	7.212
YOL081W	2.537	2.927	3.504	4.078	4.078	4.236	4.527	4.527	4.527	4.947	4.947	5.21	5.341	5.341	5.76	5.76	5.76	6.464	6.464	6.464	7.3	9.285	9.285	9.285	9.285	9.285	9.547	9.547	9.547	9.705	11.431	11.431	11.562	11.562	11.823	11.823	12.138	12.871	13.132	13.263	13.393	13.522	13.652	13.967	13.967	14.125	14.125	14.125	14.125
YMR219W	6.588	6.588	6.588	6.457	6.457	7.872	7.872	8.03	8.03	8.449	8.578	8.999	9.13	9.389	9.389	9.389	9.519	9.519	9.519	9.519	9.519	10.171	10.458	10.458	10.458	10.589	11.062	11.22	11.742	11.873	11.873	11.716	11.584	11.584	11.584	12.105	12.105	12.367	12.367	12.367	12.367	12.525	12.525	12.525	12.525	12.683	12.551	12.42	12.42
YPR176C	1.983	1.983	2.272	2.587	2.587	2.458	3.241	3.241	3.53	3.53	4.837	5.227	5.385	5.385	5.516	5.516	5.648	5.518	5.518	6.644	7.035	7.035	7.322	7.583	7.899	8.03	8.189	8.189	8.319	8.319	8.319	8.449	8.578	8.578	8.578	8.867	9.025	9.314	9.864	9.864	10.414	10.414	11.017	11.146	11.146	11.276	11.276	11.276	11.276
YGR041W	1.258	1.258	1.258	1.258	1.258	1.258	1.258	1.258	1.258	1.258	1.258	1.258	1.258	1.258	1.258	1.258	1.258	1.258	1.258	1.258	1.258	1.258	1.258	1.258	1.258	1.258	1.258	1.258	1.1	1.1	1.1	1.1	1.1	1.1	1.1	1.1	1.1	0.969	0.969	1.098	1.098	1.23	1.23	1.23	1.359	1.647	1.647	1.804	1.804
YBL006C	9.417	9.417	9.417	9.575	9.732	9.732	9.993	9.993	10.151	10.151	10.151	10.151	10.151	10.151	10.151	10.151	10.151	9.862	9.862	9.862	9.862	9.862	9.47	9.338	9.338	9.496	9.496	9.496	9.496	9.496	9.496	9.496	9.496	9.496	9.366	9.366	9.079	8.949	8.948	9.077	9.077	8.946	8.946	8.946	8.946	8.685	7.743	7.322	7.322
YOL141W	19.268	19.268	19.268	19.268	19.11	19.138	19.138	18.091	18.091	17.802	17.644	17.513	15.864	15.577	14.843	14.843	14.713	14.843	14.556	14.006	10.351	8.074	7.92	7.79	7.79	7.92	7.918	7.918	7.918	7.918	7.918	7.918	7.76	8.102	8.132	7.869	7.869	7.871	7.871	8	8	8.393	8.393	8.393	8.393	8.393	8.393	8.263	8.263
YOR069W	10.219	10.219	10.902	10.902	10.614	10.614	10.875	10.875	10.875	10.875	10.875	11.033	11.033	11.163	11.292	11.292	11.292	11.765	11.765	11.765	11.897	12.028	12.158	12.158	12.158	12.158	12	11.869	11.869	11.869	12	12	12	12	12	12	11.842	11.842	11.842	11.713	11.452	11.452	11.452	11.453	11.296	11.296	11.138	11.138	11.138
YLR298C	7.298	7.166	7.166	7.166	6.877	6.877	5.488	3.06	2.276	1.988	1.988	1.988	1.988	1.988	2.12	2.12	2.12	2.12	1.99	1.99	1.99	1.703	1.443	1.443	1.443	1.443	1.443	1.443	1.443	1.443	1.443	1.443	1.286	1.286	1.286	1.417	1.417	1.417	1.417	1.575	1.156	1.156	1.156	1.156	1.156	1.156	1.156	1.156	1.156
YJL028W	5.748	4.961	4.83	5.091	5.091	5.091	5.091	5.091	5.091	5.091	5.091	5.091	5.091	5.119	5.119	5.119	5.119	5.119	5.119	4.572	4.572	4.572	4.572	4.702	4.413	4.544	4.285	4.313	4.863	4.863	4.993	5.15	5.019	4.73	4.861	4.704	4.704	4.315	4.446	4.316	4.316	4.316	4.316	4.344	4.344	4.474	4.474	4.474	4.474
YLR401C	11.273	10.696	10.696	10.307	9.337	8.918	8.918	8.657	8.657	8.657	8.657	8.079	7.661	5.613	5.35	5.221	5.063	5.063	5.063	4.933	4.544	4.415	4.415	4.415	4.415	4.415	4.415	4.415	4.415	4.415	4.415	4.415	2.771	2.354	2.225	2.225	2.225	2.225	2.225	2.225	1.937	1.937	1.937	1.937	1.937	1.937	1.937	1.937	1.937
YOR357C	12.771	12.771	12.901	12.77	12.77	13.216	13.216	13.348	13.348	13.348	13.609	13.609	13.74	13.74	14.157	14.472	14.472	14.63	14.63	14.63	14.5	14.5	14.5	14.632	14.789	14.921	14.921	14.921	14.921	14.921	14.921	15.052	15.315	15.315	15.315	15.315	15.315	15.315	15.315	15.472	15.315	15.052	15.052	15.367	15.367	15.367	15.499	15.499	15.369
YJL035C	13.431	13.431	13.431	13.72	13.72	13.72	13.59	13.59	13.59	13.59	13.59	13.59	13.59	13.59	13.59	13.59	13.72	13.722	13.879	13.879	13.879	13.879	13.879	13.879	13.879	13.879	13.722	13.722	13.722	13.59	13.59	13.461	13.59	13.301	13.014	13.014	12.567	12.567	12.697	12.408	12.278	12.278	12.278	12.278	12.278	12.278	12.278	12.278	12.278
YNL142W	4.331	4.331	4.201	4.201	3.784	3.915	4.204	4.204	4.204	4.204	4.334	4.648	4.779	4.909	4.909	4.909	4.935	4.935	4.935	5.066	5.066	5.198	5.198	5.198	5.198	5.198	5.299	5.299	5.299	5.299	5.142	5.273	5.299	5.299	5.17	5.17	5.17	4.779	4.779	4.779	4.779	5.042	5.748	6.296	6.688	6.688	6.688	6.688	6.688
YKL196C	7.56	7.56	7.56	7.56	7.876	8.005	8.005	8.005	8.005	8.005	8.005	8.005	8.005	8.266	8.266	8.555	8.555	8.713	8.713	8.713	8.713	8.713	8.454	8.454	8.033	8.033	8.033	8.165	8.165	8.165	8.165	8.165	8.165	8.165	8.165	8.165	8.035	7.748	7.748	7.487	7.487	7.616	7.459	7.616	7.746	8.427	8.427	8.427	8.427
YLR326W	0.524	0.524	0.392	0.392	0.522	0.522	0.522	0.522	0.522	0.522	0.522	0.522	0.522	0.653	0.653	0.653	0.653	0.653	0.653	0.785	0.916	0.916	0.916	0.916	0.916	0.916	0.916	0.916	0.916	0.916	0.916	0.916	0.916	0.916	0.916	0.916	0.916	0.916	0.916	0.916	0.916	0.916	0.916	0.916	0.916	0.916	0.916	0.916	0.916
YBR215W	3.582	3.582	3.582	3.348	3.479	3.74	3.74	3.74	3.898	4.213	4.472	4.63	4.63	4.76	4.917	4.786	4.916	5.725	6.301	9.253	9.253	9.542	10.584	10.844	10.844	10.844	10.844	10.844	11.105	12.129	12.129	12.129	12.65	12.779	12.909	12.909	12.909	12.909	12.909	12.909	12.909	13.039	13.039	13.039	13.039	13.039	13.039	13.196	13.196
YPL074W	8.838	8.706	8.706	8.836	8.836	9.151	9.281	9.281	9.281	10.248	10.248	10.248	10.378	10.509	10.639	10.639	10.639	10.639	10.796	10.796	10.796	10.796	10.796	10.796	11.215	11.057	11.057	10.928	10.928	11.187	11.187	11.187	11.187	11.187	11.187	11.187	11.187	11.317	11.317	11.185	10.924	10.924	10.924	10.924	11.185	11.185	11.317	11.317	11.317
YOL130W	5.865	5.994	6.126	6.126	6.126	6.257	6.257	6.257	6.388	6.388	6.546	6.835	7.488	7.488	7.488	7.488	7.62	7.62	7.62	7.62	7.62	7.62	7.751	7.751	7.751	7.62	7.62	7.62	7.751	7.751	8.038	8.038	8.588	8.588	8.982	9.114	9.114	9.114	8.956	8.956	9.087	9.087	9.087	9.087	9.087	8.93	8.93	8.93	8.93
YDR297W	6.679	6.679	7.461	7.461	7.618	7.748	7.748	7.748	8.167	11.076	11.076	11.076	11.076	10.918	11.048	11.467	11.467	11.729	11.729	12.409	12.409	12.567	12.724	12.595	12.726	13.146	13.146	13.146	13.146	13.278	13.278	13.278	13.278	13.407	13.407	13.407	13.407	13.407	13.407	13.407	13.407	13.539	13.696	13.696	13.959	14.898	15.029	15.029	15.029
YLR002C	8.165	8.165	8.165	8.165	8.165	8.296	8.296	8.296	8.296	8.165	7.878	7.275	7.016	6.858	6.858	6.858	6.728	6.728	6.571	6.571	6.571	6.571	6.413	6.413	6.413	4.293	3.482	3.482	3.482	3.482	3.482	3.351	3.351	3.351	3.22	2.932	2.067	1.909	1.909	1.909	1.909	1.909	1.909	1.909	1.909	1.909	1.909	1.909	1.909
YCR106W	6.59	6.462	7.299	7.821	7.979	7.979	8.631	8.631	8.76	8.76	8.76	8.918	9.048	9.048	9.048	9.048	8.787	8.655	8.655	8.655	8.55	8.55	8.708	9.284	9.834	10.773	11.034	11.034	11.297	11.297	11.427	11.425	11.556	11.556	11.556	11.688	11.845	11.845	11.975	11.817	12.469	12.469	12.469	12.469	12.469	12.469	12.627	12.942	13.072
YKL068W	6.804	6.804	6.804	6.961	6.961	6.961	6.961	6.961	6.961	6.961	6.961	6.961	6.961	6.961	6.7	6.569	6.569	6.569	6.569	6.569	6.569	6.569	6.569	6.569	6.31	6.439	6.569	6.569	6.569	6.569	6.569	6.569	6.439	6.439	6.439	6.308	6.177	6.177	6.045	6.045	6.045	6.045	6.045	6.045	6.045	6.045	6.045	6.045	6.045
YCL044C	9.2	9.2	9.069	9.069	8.78	8.65	8.521	8.652	9.358	9.358	9.489	9.489	9.647	9.647	9.647	9.386	10.067	9.938	9.938	9.938	9.938	9.647	9.647	9.805	9.805	9.805	9.805	9.805	9.805	9.673	9.673	9.414	9.125	9.228	9.622	9.752	9.752	9.752	9.882	9.75	9.75	9.75	9.75	9.75	9.75	9.88	10.195	9.934	10.092
YDR374W-A	11.924	12.604	12.604	12.604	12.734	12.734	12.865	12.865	12.865	12.735	12.867	13.154	14.513	14.513	14.958	14.958	14.958	14.958	14.958	14.801	14.801	14.801	14.958	14.958	15.116	15.116	15.116	15.116	15.116	15.116	14.986	14.986	14.986	14.986	14.986	15.116	15.116	14.958	14.958	15.116	15.116	15.274	15.405	15.405	15.247	15.247	15.247	15.247	15.247
YML100W	5.62	5.62	5.62	5.907	5.776	5.934	5.934	6.091	6.065	6.196	6.196	6.618	6.618	6.618	6.618	6.646	6.646	6.646	6.646	6.646	6.646	6.646	6.646	6.489	6.489	6.229	6.361	6.361	6.518	6.65	6.65	6.781	6.781	6.939	7.096	7.096	7.096	7.096	7.228	7.07	7.331	7.461	7.59	7.748	8.272	8.403	8.403	8.403	8.561
YDL128W	5.659	5.789	5.789	5.659	5.659	5.659	5.528	5.006	5.006	4.875	5.032	5.032	5.032	5.32	5.477	5.477	5.477	5.477	5.477	5.607	5.003	5.003	5.16	5.16	5.16	5.16	5.16	5.16	4.901	4.901	4.899	5.057	5.057	5.057	5.057	5.083	5.083	4.926	4.926	4.637	4.246	4.246	4.246	4.246	4.246	4.115	4.115	4.115	4.115
YKR089C	3.791	4.052	4.052	4.052	3.922	3.922	3.92	3.92	4.309	4.309	4.467	4.467	4.467	4.754	5.595	6.068	6.904	6.904	6.904	6.904	6.904	7.035	7.035	7.193	7.871	7.871	8.186	8.316	8.316	8.316	8.316	8.575	8.575	8.575	8.575	8.705	8.705	8.705	8.705	8.705	8.705	8.705	8.705	8.705	8.705	8.705	8.705	8.705	8.705
YER149C	1.648	1.648	1.78	1.909	1.909	1.909	1.909	1.909	1.491	1.491	1.855	2.51	2.51	2.51	2.51	2.51	2.51	2.379	3.475	3.764	3.764	4.185	4.185	4.185	4.185	4.185	4.185	4.185	4.185	4.185	4.314	4.314	4.314	4.185	4.185	4.185	4.447	4.735	4.866	4.866	5.024	5.024	5.024	5.024	5.024	5.181	6.045	6.045	6.332
YGR215W	11.619	11.619	11.563	11.563	11.822	12.399	12.399	12.949	12.947	12.947	13.597	13.886	13.886	14.175	14.492	14.492	14.492	14.781	14.781	14.781	14.912	14.912	14.65	15.198	15.198	15.645	15.645	15.645	15.645	15.645	15.935	15.935	15.935	15.935	15.935	15.935	15.673	15.673	16.091	16.091	16.091	16.249	16.249	16.249	16.249	16.249	16.249	16.249	16.249
YNL284C	2.804	2.804	2.804	2.936	2.936	3.067	3.067	3.198	3.356	3.356	3.356	3.356	3.356	3.619	3.619	3.619	3.75	3.75	4.458	4.876	5.034	5.323	5.323	5.323	5.323	5.768	5.768	5.768	5.768	5.768	5.768	5.768	5.899	6.16	6.16	6.16	6.16	6.16	6.16	6.16	6.16	6.16	6.16	6.16	6.16	6.029	6.029	6.029	6.029
YMR265C	2.845	2.845	2.845	2.715	2.426	2.426	2.297	2.297	2.297	2.297	2.297	2.297	2.559	2.691	2.691	2.691	2.691	2.822	2.822	2.822	2.822	2.664	2.664	2.664	2.664	2.664	2.664	2.664	2.664	2.664	2.664	2.535	2.535	2.535	2.535	2.535	2.535	2.535	2.535	2.535	2.535	2.405	2.405	2.405	2.405	2.275	2.144	2.144	2.144
YLR201C	8.588	8.457	8.17	7.881	7.723	6.337	6.467	6.831	7.091	7.091	7.091	7.091	7.091	7.091	6.933	6.933	6.933	6.933	6.933	6.933	6.618	6.618	6.357	6.357	6.486	6.486	6.486	5.675	5.807	6.224	6.933	6.933	6.803	6.831	7.119	7.119	7.119	7.117	7.247	7.247	7.089	7.089	7.089	7.35	7.35	7.35	7.508	7.534	7.273
YLL049W	11.075	11.075	11.075	11.075	11.205	11.205	11.205	11.205	11.205	11.205	11.074	11.205	11.205	11.363	11.363	11.363	11.363	11.363	11.363	11.363	11.363	11.363	11.363	11.363	11.363	11.363	11.363	11.363	11.363	11.363	11.363	11.363	11.363	11.363	11.363	11.231	11.231	11.102	11.102	11.102	10.97	10.97	10.97	10.97	10.839	10.97	10.97	10.97	10.681
YOL040C	0.681	0.681	0.681	0.681	0.681	0.681	0.681	0.681	0.681	0.681	0.681	0.419	0.419	0.419	0.419	0.419	0.419	0.419	0.419	0.419	0.419	0.419	0.419	0.419	0.419	0.419	0.419	0.419	0.287	0.287	0.287	0.287	0.287	0.287	0.287	0.287	0.287	0.287	0.287	0.287	0.287	0.287	0.287	0.287	0.417	0.417	0.417	0.417	0.417
YBR082C	9.474	9.632	9.632	9.763	10.18	10.55	10.42	10.578	10.578	10.578	10.42	10.29	10.29	10.55	10.392	10.392	10.392	10.392	10.392	9.161	9.42	9.42	9.42	9.42	9.42	9.476	9.867	9.867	9.867	9.867	9.867	9.867	9.867	9.867	9.709	9.578	9.839	10.39	10.39	10.259	10.259	10.259	10.285	10.285	10.285	10.285	10.312	10.441	10.441
YPL220W	13.676	13.676	13.676	13.676	13.676	13.415	13.284	11.949	11.949	11.791	11.791	11.791	11.791	11.791	11.791	11.791	11.791	11.791	11.791	11.791	11.791	11.66	11.66	11.66	11.529	11.268	11.268	11.268	11.136	11.136	11.136	10.614	10.485	10.327	10.327	10.327	10.327	10.327	10.169	9.882	9.882	9.751	9.488	9.488	9.488	8.132	8.001	8.001	8.001
YDL104C	12.145	12.016	12.016	12.016	11.727	11.727	11.727	9.894	8.796	7.801	7.827	7.827	8.087	8.346	8.477	8.607	8.607	8.607	8.607	8.607	8.32	8.32	8.321	8.321	8.062	7.281	7.149	7.149	6.683	6.526	6.655	6.785	7.202	7.36	7.36	7.23	7.258	7.36	7.307	8.116	8.116	8.116	8.377	8.376	8.768	8.768	8.768	8.61	8.61
YFR003C	16.962	16.962	16.962	17.119	17.249	17.249	17.249	17.249	17.249	17.249	17.118	17.38	17.38	17.512	17.512	17.641	18.188	18.188	18.188	18.188	18.188	18.188	18.188	18.03	18.162	18.162	18.162	18.162	18.162	18.162	18.162	18.162	18.162	18.162	18.451	18.58	18.58	18.58	18.423	18.554	18.554	18.554	18.554	18.554	18.554	18.424	18.424	18.295	18.295
YLR220W	15.542	15.932	15.932	15.617	15.17	15.17	15.17	15.17	15.17	15.17	15.039	15.039	14.881	14.881	14.622	14.622	14.622	14.333	14.333	12.558	13.005	12.847	12.847	12.847	12.847	12.614	12.352	12.9	12.9	13.161	13.161	13.161	12.215	12.215	11.954	12.112	11.956	12.245	12.402	12.534	12.01	12.01	11.877	11.091	10.959	10.961	10.961	10.386	10.518
YDR510W	1.391	1.391	1.391	1.391	1.391	1.391	1.391	1.391	1.522	1.522	1.68	1.68	1.68	1.68	1.68	1.68	1.68	1.68	1.68	1.68	1.68	1.68	1.68	1.68	1.68	1.68	1.68	1.68	1.68	1.68	1.68	1.68	1.68	1.68	1.548	1.548	1.548	1.548	1.548	1.548	1.548	1.548	1.548	1.548	1.548	1.548	1.548	1.548	1.548
YCL032W	8.035	7.746	7.588	7.72	7.431	7.431	7.825	7.693	7.693	7.091	7.091	6.959	6.959	7.25	6.963	7.092	7.667	7.825	7.823	7.564	7.487	7.487	7.357	7.357	7.07	7.201	6.912	6.912	6.912	7.042	7.042	7.068	7.8	8.349	8.454	8.454	8.454	8.454	8.454	8.454	8.611	8.611	8.741	8.687	8.687	8.687	9.209	9.209	9.89
YDR014W	10.973	10.815	10.973	10.554	10.397	10.267	10.109	9.98	9.98	9.98	9.98	9.822	9.272	8.617	8.195	8.195	8.195	8.195	8.353	8.381	8.381	8.381	8.223	8.223	8.223	8.092	8.093	7.831	7.699	7.699	7.699	9.215	9.215	9.346	9.346	9.346	9.346	9.346	9.346	9.346	9.216	8.799	8.799	8.484	8.484	8.484	8.484	8.354	8.354
YDR486C	8.675	8.675	8.675	8.675	8.964	8.834	10.745	10.353	10.798	10.929	10.929	10.929	10.929	11.113	10.984	11.975	11.844	12.368	12.683	12.683	12.683	12.683	12.683	12.683	12.422	12.811	13.098	13.098	13.098	13.358	13.358	13.358	13.358	13.358	13.042	12.466	12.336	12.858	12.858	12.858	12.858	12.858	13.016	12.886	13.147	13.825	13.825	14.113	14.113
YOR017W	10.642	10.642	10.642	10.826	11.218	11.218	11.218	11.218	11.218	11.218	11.349	11.349	11.349	11.61	11.871	11.871	12.029	12.029	12.029	12.029	11.637	11.637	11.637	11.505	11.635	11.451	11.451	11.451	11.712	11.712	11.87	11.87	11.87	11.87	11.738	11.74	11.609	11.609	11.609	11.609	11.609	11.609	11.712	11.712	11.712	11.87	11.738	11.87	11.87
YCR063W	3.034	2.615	2.615	2.615	2.615	2.197	2.197	2.197	2.197	2.197	2.197	2.067	2.067	2.067	2.067	1.909	1.909	1.909	1.909	1.909	1.391	1.391	1.391	1.391	1.391	1.391	1.391	1.13	1.13	1.13	1.13	0.998	0.841	0.841	0.841	0.683	0.552	0.552	0.289	0.289	0.289	0.289	0.42	0.42	0.42	0.42	0.42	0.42	0.289
YGR081C	13.893	14.18	14.18	14.967	15.229	15.229	15.229	15.229	15.361	15.361	15.361	15.361	15.203	15.203	15.334	15.464	15.306	15.464	15.464	15.464	15.306	15.149	15.149	15.017	15.017	15.017	15.017	14.597	14.884	14.727	14.727	14.727	14.334	14.334	14.807	14.807	14.676	14.676	14.676	14.545	14.545	14.413	14.413	14.413	14.413	14.413	14.571	14.702	14.834
YLR130C	9.448	9.448	9.448	9.448	9.448	9.448	9.606	9.606	9.606	9.606	9.606	9.345	9.345	9.345	9.345	9.214	9.214	8.795	8.665	8.665	8.665	8.665	8.536	8.536	8.536	8.014	8.014	7.725	7.856	7.856	7.856	7.595	7.464	7.464	7.464	7.015	7.015	6.884	6.884	6.726	6.726	6.726	6.726	6.726	6.726	6.726	6.726	6.148	6.28
YLR048W	0	0	0	0	0	0	0	0	0	0	0	0	0	0	0	0	0	0	0	0	0	0	0	0	0	0	0	0	0	0	0	0	0	0	0	0	0	0.131	0.131	0.131	0.131	0.131	0.131	0.131	0.131	0.131	0.131	0.131	0.131
YGR278W	3.538	3.538	3.538	2.57	2.57	2.934	3.379	4.031	4.661	4.924	4.924	4.924	4.924	4.924	5.054	5.054	5.183	5.183	5.471	5.21	5.344	5.344	5.344	5.344	5.344	5.187	5.187	5.789	6.6	6.6	6.6	6.73	6.73	6.572	6.572	6.572	6.572	6.572	6.704	6.704	7.121	7.25	7.25	7.25	7.277	7.277	7.666	7.953	9.444
YCL014W	16.929	16.668	16.983	17.244	17.244	17.244	17.244	17.244	17.244	17.244	17.244	17.244	17.246	17.404	17.665	17.665	17.665	17.665	17.665	17.665	17.665	17.665	17.665	17.665	17.665	17.665	17.665	17.376	17.376	17.376	17.218	17.218	17.088	17.088	17.088	17.088	17.088	17.088	17.062	17.062	17.062	17.062	16.932	16.932	16.803	16.803	16.645	16.776	16.645
YDR239C	3.612	3.901	3.901	4.001	4.001	4.001	3.843	3.481	3.61	4.132	4.132	4.132	4.262	4.523	5.071	5.201	5.201	5.332	5.332	5.462	5.854	5.986	5.986	5.986	6.378	6.247	6.665	7.501	7.501	7.501	7.76	7.918	7.918	7.918	8.048	8.048	8.048	8.048	8.048	8.048	8.335	8.493	8.493	8.493	8.493	8.493	8.233	8.102	8.233
YHR121W	11.654	11.654	11.497	11.339	11.339	11.887	11.887	12.203	12.203	12.045	12.203	12.203	12.203	12.203	12.203	12.203	12.203	12.49	12.49	12.62	12.62	12.62	12.62	13.012	13.143	13.275	13.275	13.275	13.275	13.275	13.275	13.432	13.432	13.432	13.432	13.432	13.432	13.432	13.59	13.59	13.721	13.721	13.721	13.721	13.564	13.564	13.693	13.693	13.693
YKR030W	4.451	4.293	4.453	4.165	4.295	3.065	2.778	3.72	3.72	3.72	3.852	3.852	3.852	3.852	3.852	3.852	3.852	3.852	3.852	3.722	3.722	3.722	3.985	3.985	3.985	3.985	3.985	3.985	3.985	3.985	3.985	3.985	3.985	3.985	3.985	3.985	3.985	3.985	3.985	3.827	3.958	3.958	3.958	3.801	3.801	3.801	3.801	3.801	3.801
YCR026C	10.173	10.173	10.173	10.173	10.173	9.912	9.912	9.912	10.041	10.041	10.041	10.041	10.041	10.041	10.041	10.04	10.168	10.325	10.196	10.196	10.196	10.196	10.196	10.485	10.485	10.485	10.485	10.485	10.614	10.614	10.614	10.614	10.614	10.614	10.614	10.457	10.325	10.325	10.325	10.325	10.168	10.168	10.168	10.168	10.168	9.907	9.907	9.199	8.465
YHR043C	15.418	15.129	13.873	13.482	13.482	13.769	13.902	13.773	13.773	13.773	13.773	13.773	13.773	13.773	13.773	13.512	13.254	13.385	13.385	13.385	13.385	13.385	13.256	13.413	13.154	13.154	13.154	12.891	12.762	12.185	12.056	12.056	12.056	12.056	12.056	12.056	11.507	10.8	10.8	10.8	10.957	10.67	10.67	11.061	10.356	10.253	9.966	10.095	10.253
YNL172W	7.404	7.404	7.404	7.404	7.508	7.378	7.378	7.378	6.67	6.28	5.074	5.074	4.917	4.526	4.943	4.812	4.812	4.812	4.812	4.812	4.812	4.551	4.291	4.162	4.162	4.162	4.162	3.507	3.244	2.824	2.692	2.692	2.692	2.692	3.341	4.045	4.045	4.045	4.045	4.045	4.176	4.176	4.437	4.987	6.245	6.245	6.115	6.115	6.273
YIL035C	10.966	11.879	12.01	12.142	12.404	12.404	12.404	13.007	13.426	13.583	13.583	13.583	13.899	13.899	13.899	13.899	13.899	14.289	14.289	14.289	14.289	14.421	14.421	14.421	14.421	14.263	14.263	14.263	14.263	14.393	14.524	14.524	14.524	14.524	14.524	14.524	14.524	14.524	14.524	14.524	14.524	13.979	13.716	13.848	13.848	13.848	13.848	13.637	13.506
YDR164C	0.42	0.42	0.263	0.263	0.263	0.263	0.263	0.263	0.263	0.263	0.263	0.263	0.263	0.263	0.131	0.131	0.131	0.131	0.131	0.131	0.131	0.131	0.131	0	0	0	0	0.13	0.261	0.652	0.652	0.652	0.652	0.911	0.911	0.911	0.911	0.911	0.911	0.911	0.911	0.911	1.069	1.069	1.198	1.198	1.589	1.876	1.876
YGR186W	15.026	15.315	15.995	15.995	15.995	16.126	16.126	16.126	15.968	15.968	15.968	15.968	15.839	15.839	15.839	15.839	15.839	15.839	15.839	16.126	16.126	16.126	16.126	15.995	15.679	15.679	14.739	14.739	14.739	14.739	14.45	14.45	14.867	14.735	14.735	14.735	14.735	14.735	14.735	14.735	14.735	14.578	14.578	14.578	14.578	14.709	14.709	14.551	14.551
YDR011W	3.82	3.691	3.848	3.848	3.98	4.137	4.137	4.137	4.137	4.137	4.006	4.006	4.006	4.006	4.006	4.006	4.006	4.006	4.006	4.006	3.743	3.743	3.743	3.586	3.428	3.717	3.717	3.717	3.875	3.875	3.875	3.875	3.875	3.486	3.617	3.617	3.617	3.617	3.487	3.487	3.487	3.356	3.356	3.356	3.356	3.356	3.356	3.356	3.356
YER007C-A	5.157	5.157	5.157	5.157	5.157	5.316	5.159	5.576	5.576	5.576	5.313	5.893	5.893	5.893	5.893	5.893	5.893	5.893	5.893	5.735	5.996	6.154	6.413	6.886	7.017	6.572	6.572	6.572	6.572	6.415	6.546	6.966	6.966	7.357	7.357	7.644	7.644	7.644	7.644	7.802	7.96	8.091	8.221	8.221	8.221	7.932	7.672	7.672	7.83
YPR141C	12.364	12.493	12.493	12.336	12.204	12.204	12.204	12.204	12.649	12.649	12.649	12.649	12.649	12.649	12.649	12.492	12.492	12.492	12.623	12.623	12.623	12.623	12.623	12.623	12.362	12.232	12.232	12.232	12.232	12.103	11.842	11.842	11.842	11.842	11.842	11.842	11.973	11.973	11.973	11.973	11.842	11.842	11.71	11.71	11.71	11.71	11.71	11.71	11.71
YDR322C-A	12.113	12.113	12.113	12.297	12.874	13.003	13.652	13.652	13.652	13.652	13.783	14.333	14.333	14.594	14.724	14.881	15.039	15.065	15.195	15.195	15.195	15.195	15.195	15.195	15.195	15.195	15.482	15.482	15.482	15.482	15.482	15.482	15.482	15.482	15.482	15.614	15.614	15.743	15.743	15.743	15.612	15.062	14.932	15.064	15.064	15.064	14.934	14.803	14.803
YBL032W	14.107	14.107	14.107	14.107	14.107	14.107	14.107	14.107	13.977	13.977	14.107	14.107	14.107	13.949	13.949	13.686	13.686	13.686	13.686	13.686	13.686	13.686	13.686	13.555	13.397	13.397	13.397	13.555	13.555	13.397	13.397	13.268	13.268	13.268	12.849	12.849	12.849	12.849	12.849	12.691	12.691	12.691	12.691	12.691	12.691	12.691	12.849	12.404	12.404
YBL091C-A	11.684	11.684	11.397	11.397	11.397	11.266	11.266	11.266	11.108	10.95	10.95	10.793	10.793	9.983	10.299	10.586	10.586	10.586	10.586	10.586	10.716	10.716	10.195	10.353	10.094	10.094	9.962	9.833	11.346	11.737	11.737	11.422	11.422	11.422	11.422	11.422	11.422	11.422	11.867	13.436	13.436	13.436	13.436	13.436	13.436	13.279	13.279	13.121	13.121
YBL087C	7.007	7.999	8.784	8.784	8.784	8.784	8.784	8.784	8.784	8.784	8.784	8.784	8.913	8.913	8.913	8.913	8.913	9.045	9.334	9.491	9.491	9.491	9.491	9.491	9.491	9.623	9.623	9.623	9.885	10.146	10.409	10.957	10.957	10.957	11.115	11.402	11.69	11.69	11.951	11.951	11.951	11.793	11.793	11.793	11.793	11.793	11.793	11.793	11.793
YHL032C	14.107	14.107	14.107	14.107	14.368	14.812	14.812	14.812	14.812	14.969	14.969	15.285	15.989	16.248	16.248	16.248	16.248	16.669	16.539	16.539	16.539	16.539	16.539	16.539	16.539	16.67	16.565	16.565	16.565	16.565	16.565	16.537	16.667	16.667	16.667	16.667	16.667	16.667	16.667	16.667	16.667	16.667	16.667	16.667	16.667	16.667	16.509	16.509	16.25
YLL058W	7.431	7.431	7.588	7.588	7.588	7.588	7.588	7.588	7.718	8.007	8.007	8.007	8.007	8.007	8.007	8.007	8.007	8.007	8.426	8.426	8.557	8.557	8.688	8.977	8.977	9.135	9.265	9.711	10.263	10.55	11.468	11.468	11.468	11.573	11.704	11.704	11.704	11.704	11.704	11.704	11.704	11.704	11.704	11.704	11.704	11.704	11.704	11.704	11.704
YHL038C	2.853	2.853	3.246	3.246	3.403	3.403	3.533	3.848	3.848	3.98	4.111	4.111	4.659	4.817	4.817	4.947	4.947	4.947	4.945	5.075	5.075	5.075	5.39	5.39	5.39	5.39	5.39	5.548	5.548	5.837	6.62	6.879	6.879	6.879	6.879	7.613	9.358	10.299	10.586	10.849	11.53	11.53	11.688	11.688	11.819	11.819	12.108	12.817	12.817
YPL193W	16.901	17.03	17.03	17.03	17.03	17.03	17.03	17.03	17.03	17.03	17.03	17.03	17.03	17.188	17.188	17.188	17.188	17.188	17.346	17.346	17.346	17.477	17.477	17.477	17.477	17.477	17.477	17.477	17.477	17.477	17.477	17.477	17.477	17.477	17.477	17.477	17.477	17.477	17.477	17.477	17.477	17.477	17.608	17.608	17.608	17.766	17.766	17.896	17.896
YMR205C	1.809	1.652	1.652	1.52	1.389	1.389	1.389	1.389	1.389	1.389	1.519	1.519	1.519	1.519	1.519	1.387	1.387	1.387	1.387	1.387	1.256	1.256	1.256	1.256	1.256	1.256	1.256	1.256	1.256	1.256	1.256	1.256	1.256	1.126	1.126	0.969	0.837	0.837	0.837	0.837	0.837	0.837	0.837	0.837	0.68	0.68	0.68	0.68	0.548
YLR245C	5.362	4.942	4.784	5.045	5.623	6.457	6.457	6.457	6.457	6.457	6.716	6.716	6.874	7.004	6.872	6.872	6.872	6.741	6.741	6.871	6.871	6.871	6.871	6.871	6.871	6.871	6.871	6.871	6.869	6.869	6.869	6.869	7.552	8.752	8.752	8.752	8.752	8.594	8.857	8.857	9.146	9.146	9.277	9.407	9.407	9.407	9.407	9.407	9.565
YMR069W	12.857	12.857	12.726	12.594	12.594	12.594	12.594	12.724	12.855	12.596	12.596	12.911	12.911	12.911	12.782	12.911	12.911	12.911	12.911	12.78	12.622	12.752	12.752	12.752	12.437	12.437	11.785	11.655	11.813	11.813	11.683	11.683	11.683	11.683	11.683	11.683	11.421	11.421	11.421	11.421	11.421	11.421	11.578	11.578	11.578	11.578	11.578	11.578	11.578
YJL124C	5.418	5.287	5.418	5.418	5.418	5.418	5.416	5.285	5.965	6.227	6.227	6.227	6.227	6.227	6.227	6.616	6.616	7.401	8.054	8.054	8.186	8.839	8.839	8.839	8.708	8.708	8.708	8.708	8.865	9.338	9.338	10.989	11.118	11.118	11.118	11.118	11.118	11.118	11.25	11.25	11.25	11.25	11.25	11.12	11.122	11.253	11.253	11.253	11.253
YLR085C	7.14	7.14	7.14	7.14	7.403	8.527	8.659	8.659	8.659	8.659	8.948	8.501	8.762	9.443	9.443	9.443	9.443	9.443	9.992	9.862	10.381	10.643	10.643	10.775	10.775	10.775	11.034	10.745	10.876	10.876	11.008	11.559	11.559	11.559	11.559	11.559	11.559	11.559	11.559	11.559	11.428	11.715	11.873	11.873	11.873	11.715	11.715	11.689	11.689
YFR040W	10.068	10.068	10.068	10.068	10.068	9.91	9.91	9.52	9.52	9.362	9.204	9.204	9.075	9.075	9.075	7.848	7.848	7.848	7.848	8.108	7.531	7.792	7.922	7.922	7.402	7.219	6.673	6.673	6.673	6.415	6.573	6.415	6.546	7.485	7.932	8.451	8.869	8.869	8.869	9.027	9.027	9.027	8.84	8.395	8.841	8.526	8.526	8.526	8.554
YBR143C	12.788	12.788	12.788	12.788	12.658	12.79	12.79	12.79	12.79	12.79	12.79	12.79	12.527	12.527	12.397	12.397	12.397	12.24	12.24	12.24	12.082	12.082	12.082	12.082	12.082	12.082	11.952	11.532	11.113	11.113	11.245	11.245	10.826	10.826	10.826	10.567	10.567	10.567	10.437	10.306	10.306	10.306	10.148	10.018	9.861	9.861	9.703	8.89	8.733
YNL137C	6.124	6.124	6.124	6.124	6.124	6.282	6.802	7.193	7.193	7.193	7.193	7.322	7.322	7.48	7.48	7.767	7.767	8.186	8.186	8.316	8.316	8.316	8.316	8.184	8.053	8.053	8.444	8.444	8.444	8.733	9.048	9.335	9.493	9.493	9.885	9.885	9.885	9.885	9.885	9.885	9.885	9.885	10.043	10.043	10.306	10.437	10.595	10.595	10.595
YKR059W	12.954	12.954	12.954	12.302	12.171	12.171	11.621	10.966	10.835	10.966	11.255	11.255	11.386	11.257	11.257	10.523	10.393	10.262	10.262	9.843	10.001	10.132	10.132	10.263	10.004	10.004	8.252	8.252	8.121	7.832	6.077	5.816	5.816	6.205	7.538	7.93	7.93	7.93	7.93	8.032	8.843	8.974	9.132	10.202	10.071	10.619	10.619	10.619	10.619
YGL082W	8.762	8.762	9.366	9.366	9.366	9.366	9.524	9.524	9.655	10.363	10.781	10.781	10.781	10.781	10.781	10.781	10.781	10.781	10.913	10.913	11.07	11.07	11.07	11.07	11.07	11.07	11.07	11.07	11.07	11.07	11.331	11.07	11.07	11.07	11.07	11.07	11.07	11.07	11.07	11.07	11.07	11.069	11.069	11.069	11.069	11.069	11.069	11.069	11.069
YDR390C	1.619	1.358	1.358	1.515	2.169	2.298	2.298	2.298	2.428	2.428	2.586	2.586	2.847	3.267	3.789	3.789	3.789	4.526	4.395	4.525	4.393	4.393	4.003	4.003	4.16	4.553	6.406	6.406	6.406	6.536	6.536	6.693	6.693	6.693	6.536	6.536	6.406	6.823	6.823	6.823	7.086	7.086	8.466	8.466	8.596	8.596	8.596	8.596	8.754
YPL271W	12.483	12.483	12.483	12.194	11.721	11.721	11.721	11.879	12.036	12.035	12.035	12.035	12.192	12.192	12.481	12.769	12.769	12.926	12.769	12.769	12.769	12.769	12.769	12.769	12.769	12.769	12.769	12.769	12.769	12.769	12.637	12.769	12.898	12.898	12.898	13.03	13.03	13.03	12.872	12.714	12.714	12.322	12.191	12.059	11.902	11.378	11.247	11.247	11.247
YFL013C	16.429	16.429	16.559	16.559	16.69	16.533	16.533	16.533	16.533	16.533	16.533	16.533	16.533	16.533	16.533	16.403	16.273	16.142	16.142	16.142	16.142	16.142	16.142	16.011	15.879	15.879	15.592	15.592	15.592	15.462	15.305	15.305	15.305	15.305	14.52	13.998	13.606	13.606	13.606	13.056	12.926	11.747	11.355	10.964	10.964	10.833	10.675	10.675	10.805
YGL058W	13.38	13.38	13.251	13.512	13.512	13.512	13.512	13.512	13.512	13.641	13.641	13.512	13.512	13.512	13.38	13.38	13.38	13.512	13.512	13.38	13.512	13.643	13.643	13.643	13.801	13.801	13.801	13.643	13.643	13.485	13.485	13.223	13.223	13.093	13.093	13.093	13.093	13.093	13.121	13.121	12.702	12.441	12.441	12.441	12.441	12.441	12.441	12.441	12.441
YBL088C	9.296	9.296	9.296	9.296	9.296	9.296	9.296	9.296	9.296	9.296	9.296	9.426	9.426	9.556	9.871	10.418	10.418	10.418	10.418	10.418	10.342	10.213	10.213	9.768	9.61	9.61	9.321	9.321	9.191	9.191	9.034	8.902	8.902	8.902	9.162	9.291	9.291	9.291	9.421	9.132	9.262	9.262	9.104	9.262	8.582	8.608	8.608	7.978	7.978
YMR215W	12.353	12.353	12.642	12.642	12.354	12.354	12.617	12.617	12.486	12.617	12.486	12.486	12.486	12.617	12.617	12.775	12.617	12.617	12.617	12.617	12.617	12.617	12.617	12.33	12.198	11.939	11.68	11.68	11.55	11.55	11.42	11.394	11.394	11.525	11.813	11.813	11.813	11.813	11.813	11.813	11.813	11.813	11.813	11.813	11.813	11.396	11.266	11.266	11.396
YNL119W	18.746	18.746	18.746	18.746	18.746	18.143	18.143	17.884	17.621	17.621	17.36	17.36	17.203	17.203	17.203	17.203	17.203	17.203	16.809	16.809	16.288	14.901	14.901	15.032	15.032	15.032	15.032	15.032	15.032	14.717	14.717	14.559	14.559	14.559	14.036	13.904	13.514	13.514	12.837	12.837	12.837	12.837	11.294	11.136	11.136	10.718	10.718	6.372	6.112
YDR359C	11.929	11.929	11.929	11.929	12.35	12.35	12.35	12.35	12.35	12.35	12.09	12.09	12.09	11.933	11.933	11.933	11.933	11.775	11.516	11.516	11.516	11.647	11.647	11.777	11.777	11.777	11.777	11.777	11.619	11.461	11.33	11.33	11.172	11.172	11.172	11.172	11.172	10.91	10.255	10.255	10.125	9.994	9.994	9.288	8.608	8.608	8.477	8.319	7.538
YAL002W	3.84	3.525	3.108	2.978	2.978	2.563	2.433	2.433	2.433	2.433	2.591	2.591	2.591	2.591	2.591	2.433	2.563	2.721	2.589	2.589	2.589	2.747	2.878	2.878	2.878	3.036	3.036	3.036	3.036	3.036	3.036	3.036	3.036	3.036	2.878	2.878	2.878	2.878	3.01	3.01	3.167	3.167	3.584	3.872	3.872	3.872	3.872	4.001	4.001
YNL050C	6.748	7.454	7.583	7.715	7.743	7.743	7.743	7.585	7.585	7.455	7.587	7.56	7.56	7.56	7.56	7.299	7.299	7.718	8.109	8.109	8.109	8.109	8.424	8.424	8.841	9.261	9.969	10.1	10.1	10.491	10.491	10.649	10.649	10.649	10.649	10.519	10.65	10.519	10.519	10.649	10.649	11.066	11.644	11.906	12.667	12.667	12.667	12.667	12.667
YKL067W	2.87	3.132	3.132	3.132	3.262	3.42	4.096	4.383	5.091	5.091	5.091	5.091	5.221	5.221	5.221	5.35	5.48	5.48	5.48	5.638	5.638	5.638	5.638	5.638	5.638	5.638	5.638	5.638	5.638	5.506	5.664	5.664	5.664	5.664	5.664	5.664	5.664	5.664	5.822	5.822	5.822	5.822	5.953	5.953	5.953	5.953	6.083	6.083	6.083
YDR266C	11.294	11.294	11.451	11.451	11.451	11.451	11.451	11.451	11.033	10.901	10.901	11.033	11.294	11.581	11.896	12.054	12.054	12.054	12.313	12.313	12.313	12.313	12.313	12.313	12.313	12.313	12.313	12.313	12.184	12.184	12.184	12.184	12.054	12.054	12.054	11.923	11.793	11.793	11.662	11.662	11.662	11.504	11.504	11.243	11.112	11.112	11.112	11.112	11.112
YDR080W	4.61	4.479	4.479	4.479	4.479	4.479	4.479	4.479	4.609	4.609	4.609	4.609	4.609	4.348	4.029	4.709	4.709	4.709	4.709	4.709	4.709	4.709	4.709	4.838	4.838	4.838	4.393	4.393	4.393	4.525	4.838	4.97	4.97	4.97	5.099	5.257	5.257	5.415	6.149	6.149	6.464	6.595	6.595	6.856	6.856	7.145	7.562	7.694	8.398
YNR014W	0.394	0.394	0.525	0.525	0.525	0.525	0.525	0.525	0.525	0.525	0.525	0.525	0.525	0.525	0.525	0.525	0.525	0.525	0.525	0.525	0.525	1.128	1.128	1.128	1.128	1.128	1.128	1.128	1.128	1.128	1.128	1.128	1.128	1.128	1.286	1.417	1.417	1.417	1.417	1.417	1.417	1.417	1.417	1.417	1.417	1.417	1.417	1.417	1.417
YJR058C	13.578	13.578	13.578	13.707	13.707	13.418	13.418	13.418	13.418	13.418	13.418	13.418	13.287	13.287	13.546	13.546	13.546	13.546	13.546	13.546	13.546	13.546	13.546	13.546	13.546	13.231	13.52	13.52	13.52	13.52	13.52	13.52	13.362	13.205	13.205	13.205	13.205	13.205	13.205	13.205	13.205	13.205	12.814	13.077	13.077	13.077	12.919	12.919	12.947
YNL291C	9.153	9.153	9.913	9.913	10.071	10.071	10.071	10.071	10.071	10.071	10.071	10.071	10.071	10.071	10.071	10.071	10.071	10.071	9.939	9.939	10.2	10.2	10.2	10.2	10.2	10.2	10.2	10.463	10.463	10.463	10.463	10.016	10.016	10.146	10.276	10.276	10.276	10.276	10.276	10.276	10.694	10.694	10.694	10.694	10.143	9.724	9.724	10.118	10.509
YOR023C	7.382	7.382	7.382	7.93	7.772	8.035	7.904	8.685	8.713	8.871	8.871	9.654	9.524	9.524	9.654	9.524	10.072	10.072	10.883	10.883	10.883	11.015	10.883	10.883	10.883	11.171	10.622	11.532	11.532	11.532	11.532	11.532	11.95	12.108	12.108	12.108	12.108	12.108	12.239	12.239	12.789	12.789	13.338	13.338	13.338	13.338	13.338	13.338	13.338
YML027W	11.465	11.465	11.465	11.465	11.465	11.465	11.465	11.307	11.176	11.176	10.468	10.179	10.284	10.834	10.677	10.677	10.677	10.389	10.389	10.389	10.389	10.389	10.519	10.519	10.519	10.519	10.519	10.388	10.388	10.388	10.388	10.256	10.256	9.995	10.127	10.127	10.127	10.127	10.127	10.127	10.127	10.127	10.025	9.895	9.895	9.895	9.895	9.895	9.766
YCR045C	13.657	13.657	13.657	13.526	13.526	13.526	13.526	13.655	14.493	14.493	14.493	14.493	14.466	14.598	14.598	14.859	14.859	14.859	14.859	14.859	15.174	15.174	15.174	15.332	15.621	15.778	15.778	15.778	15.463	15.463	15.463	15.463	15.463	15.593	15.593	15.332	14.701	14.543	14.517	14.517	14.517	14.517	14.517	14.517	14.387	14.387	14.126	14.126	14.126
YKL027W	23.457	23.457	23.457	23.457	23.718	23.718	23.718	24.006	24.006	24.006	24.006	24.006	24.006	24.006	23.745	23.745	23.745	23.745	23.745	23.745	23.745	23.745	23.745	23.745	23.745	23.745	23.745	23.745	23.745	23.745	23.745	23.745	23.874	23.874	23.874	23.612	23.612	23.612	23.612	23.612	23.482	23.167	23.009	23.009	23.009	23.009	23.009	23.009	22.851
YBL059W	7.137	7.137	7.137	7.137	7.007	6.876	7.005	6.876	6.876	5.649	5.807	5.832	5.572	5.835	5.809	5.809	5.966	5.966	5.966	6.411	6.254	6.254	6.254	6.124	6.124	5.679	5.679	5.026	5.027	4.477	4.607	4.896	4.896	4.896	5.604	5.604	5.604	5.604	5.735	5.605	5.921	6.05	6.182	6.469	6.888	6.888	7.334	7.334	7.334
YBR023C	7.273	7.403	7.561	7.561	7.561	7.561	7.561	7.561	7.692	7.718	7.848	7.848	7.848	7.978	7.978	8.004	8.004	8.004	8.004	8.004	8.134	8.134	8.134	8.134	7.976	7.845	7.715	7.715	7.873	7.873	7.873	7.873	7.873	7.846	7.846	7.846	7.846	7.846	7.846	7.846	7.846	7.846	7.846	7.846	7.978	8.37	8.37	8.37	8.631
YLR115W	3.901	3.901	4.031	4.162	4.868	4.868	5.026	5.026	5.313	5.313	5.313	5.443	6.017	6.564	6.695	6.958	7.089	7.089	7.221	7.221	7.221	7.35	7.48	8.03	7.899	7.899	7.899	7.899	7.899	8.055	8.317	8.317	8.317	8.317	8.317	8.317	8.317	8.317	8.475	8.999	9.286	9.286	9.286	9.833	9.833	9.833	9.833	9.833	9.833
YKL168C	10.591	10.591	10.591	10.749	11.01	11.01	11.01	11.01	11.01	11.01	11.01	11.01	11.273	11.402	11.402	11.402	11.402	11.402	10.695	10.824	10.954	11.373	11.373	11.373	11.373	11.373	11.241	11.269	11.269	11.112	10.562	10.434	10.434	10.302	9.912	9.912	9.912	9.754	9.754	9.754	9.754	9.754	9.754	9.623	8.946	8.946	8.528	8.556	8.529
YDR477W	8.673	9.195	9.195	9.195	9.09	9.379	9.537	9.537	9.222	8.801	8.514	8.123	7.836	7.233	7.233	7.132	7.132	8.227	11.438	11.438	11.727	11.727	11.727	11.727	11.727	11.727	11.727	11.858	11.7	11.7	11.7	11.569	12.303	12.329	12.722	13.244	13.244	13.662	13.925	13.925	13.925	13.925	13.925	13.925	13.925	13.794	13.925	13.925	13.925
YDR255C	10.499	10.499	10.656	10.656	10.499	10.499	10.499	10.788	11.206	11.206	11.206	11.206	11.206	11.206	11.208	11.208	11.208	11.523	11.523	11.783	11.783	11.783	11.968	12.1	12.1	12.229	12.361	12.361	12.361	12.361	12.489	12.489	12.489	12.357	12.357	12.618	12.618	12.618	12.879	13.167	13.167	13.456	13.717	13.717	13.717	13.717	13.717	13.717	13.717
YJR089W	4.842	4.972	4.972	4.972	4.972	4.972	4.972	4.972	4.945	4.945	4.656	4.788	4.945	5.362	5.362	5.492	5.623	5.334	5.466	5.855	6.403	9.041	9.982	10.821	11.268	11.53	11.846	11.846	11.977	12.371	12.371	12.371	12.371	12.371	12.371	12.24	12.24	12.632	12.632	12.632	12.632	12.632	12.632	12.79	12.79	12.79	12.79	12.79	12.79
YDL215C	4.287	4.26	4.26	4.26	4.26	4.26	4.81	4.81	5.071	5.071	5.071	5.071	5.071	5.071	5.071	5.203	5.203	5.071	5.071	5.071	5.203	5.334	5.334	5.334	5.334	5.334	5.334	5.334	5.334	5.334	5.334	5.334	5.334	5.334	5.334	5.204	5.204	5.204	5.204	5.204	5.075	5.075	5.075	5.075	5.075	5.075	5.075	5.075	4.917
YPL105C	18.152	18.152	18.152	18.022	18.469	19.438	19.438	19.699	19.699	19.83	20.221	20.221	20.221	20.221	20.221	20.352	20.536	21.14	21.403	21.403	21.403	21.561	21.561	21.561	21.403	21.403	21.403	21.403	21.403	21.403	21.561	21.429	21.561	21.561	21.561	21.561	21.692	21.692	21.692	21.692	21.692	21.431	21.431	21.561	21.561	21.718	21.718	21.718	21.718
YBR070C	11.8	12.059	12.085	12.765	12.765	12.765	12.765	12.765	12.506	12.635	12.924	12.924	12.924	12.924	12.924	12.924	12.924	12.924	12.924	12.924	13.056	13.056	12.926	12.926	12.926	12.926	12.926	12.663	12.663	12.663	12.663	12.506	12.376	12.376	12.376	12.376	12.218	12.218	12.218	12.218	12.218	12.218	12.087	12.087	12.087	11.957	11.957	12.087	12.087
YOR385W	1.471	1.471	1.471	1.471	1.471	1.471	1.471	1.471	1.471	1.471	1.471	1.471	1.471	1.051	1.051	1.051	1.051	1.051	1.051	1.051	1.051	1.051	1.051	1.051	0.919	0.919	0.919	0.919	0.919	0.919	0.919	0.788	0.788	0.788	0.788	0.788	1.235	1.235	1.235	1.235	1.235	1.235	1.235	1.103	1.103	1.103	1.103	1.103	1.492
YNR039C	16.574	16.574	16.706	16.706	16.706	16.706	16.574	16.706	16.863	16.863	17.124	17.124	17.727	17.727	17.727	17.727	17.727	17.727	17.727	17.727	17.727	17.727	17.727	17.858	18.016	18.016	18.016	18.016	18.016	18.016	18.016	18.016	18.016	18.016	17.886	17.886	17.886	17.886	17.886	17.729	17.571	17.571	17.571	17.571	17.571	17.571	17.729	17.729	17.441
YNL083W	11.951	11.951	12.109	12.555	12.555	12.555	12.555	12.555	12.713	13.107	13.657	13.657	13.657	13.657	13.657	13.657	13.657	14.26	14.26	14.26	14.26	14.26	14.13	14.13	14.13	14.13	14.13	14.13	14.13	14.13	14.13	14.13	14.13	14.13	14.13	14.13	14.13	14.13	14.13	14.13	14.13	14.13	14.261	14.261	14.261	14.419	14.419	14.419	14.419
YBR052C	9.634	9.634	9.477	9.477	9.477	9.477	9.477	9.477	9.792	9.79	9.4	9.242	9.242	9.242	8.69	8.69	8.69	8.953	8.953	9.4	9.4	9.4	9.4	9.533	9.533	9.375	8.983	8.825	8.956	9.61	9.61	9.61	9.61	9.739	9.739	9.739	9.713	9.976	9.713	9.871	10.002	10.002	10.002	9.872	10.291	10.449	11.153	11.153	11.284
YBR276C	5.863	5.863	5.733	5.891	5.891	5.891	5.761	5.761	5.761	5.472	5.159	5.26	6.229	6.749	6.749	6.749	7.037	7.037	7.194	7.194	7.065	7.194	7.194	7.352	7.378	7.378	8.296	8.296	8.428	8.585	8.585	8.585	8.585	8.585	8.585	8.743	8.743	9.032	9.293	9.556	9.687	9.687	9.687	9.687	9.687	9.687	9.687	9.687	9.687
YLR305C	12.775	12.775	12.775	12.775	12.381	12.381	13.089	13.089	13.089	13.376	13.376	13.508	13.508	13.508	13.508	13.247	13.247	13.117	13.117	13.117	12.986	12.986	12.854	12.409	12.278	12.409	12.567	12.567	12.437	12.437	12.437	12.308	12.308	12.15	12.15	11.861	11.703	11.18	11.18	11.18	11.18	10.891	10.891	10.603	10.603	10.603	10.603	10.13	10.13
YOL060C	6.772	6.641	6.509	6.378	6.378	6.378	6.378	5.516	5.516	5.516	5.516	5.516	5.516	5.516	5.385	5.385	5.385	5.253	5.253	5.253	5.253	5.253	5.253	5.253	5.253	5.253	5.253	4.964	4.964	4.964	4.964	4.964	4.964	4.964	4.575	4.575	4.575	4.575	4.575	4.575	4.444	4.025	3.374	3.242	3.242	3.242	3.111	3.111	3.111
YCR015C	0	0	0	0	0	0	0	0	0	0	0	0	0	0	0	0	0	0	0	0	0	0	0	0	0	0	0	0	0	0	0	0.289	0.289	0.289	0.289	0.289	0.289	0.289	0.289	0.447	0.604	0.762	0.762	0.892	1.282	1.282	1.282	1.282	1.282
YMR194W	11.099	11.099	10.836	10.705	10.705	10.706	11.258	11.258	11.258	11.258	11.258	11.258	11.258	11.258	11.389	11.389	11.389	11.519	11.519	11.519	11.519	11.519	11.519	11.519	11.519	11.519	11.519	11.519	11.519	11.519	11.677	11.547	11.547	11.547	11.417	11.417	11.417	11.417	11.417	11.417	11.417	11.417	11.417	11.417	11.417	11.26	11.26	10.999	10.999
YBR122C	14.466	14.466	14.466	14.466	14.725	15.114	16.367	16.497	16.654	16.943	16.943	17.073	18.306	18.306	18.595	18.595	18.595	18.595	18.726	18.726	18.856	18.856	18.856	18.856	18.856	18.856	18.569	18.569	18.569	18.569	18.569	17.891	17.891	17.733	17.733	17.733	17.474	17.474	17.474	17.631	17.631	17.631	17.763	17.763	17.894	17.894	18.052	18.052	18.052
YHR031C	9.939	9.939	10.228	10.228	10.097	10.356	10.356	10.384	10.384	10.384	10.645	10.514	10.514	10.514	10.514	10.383	10.383	10.383	10.383	10.383	10.383	10.383	10.383	10.383	10.383	10.411	10.698	10.961	10.961	10.961	10.803	10.673	10.544	10.544	10.256	10.256	10.256	10.388	10.36	10.36	10.36	10.36	10.36	10.36	10.489	10.332	10.463	9.885	9.885
YGL180W	1.259	1.259	1.259	1.417	1.417	1.286	1.286	1.286	1.286	1.443	1.443	1.443	1.286	1.286	1.286	1.286	1.415	1.545	1.545	2.249	2.381	2.381	2.642	3.609	3.868	3.868	3.998	3.998	4.388	4.704	7.422	10.588	10.588	11.292	11.581	12.364	12.364	12.756	12.756	12.888	13.045	13.045	13.045	13.045	13.045	13.045	13.045	13.333	13.333
YBL085W	8.79	8.79	8.79	8.79	8.79	8.79	8.633	8.633	8.633	8.762	8.605	8.605	8.605	8.605	8.605	8.605	8.605	8.605	8.605	8.605	8.475	8.475	8.475	8.317	8.317	8.317	8.317	8.317	8.317	8.317	8.16	8.16	7.844	7.557	7.557	7.557	7.294	7.163	7.032	5.905	5.774	5.643	5.643	5.643	5.643	5.643	5.643	5.643	5.643
YDR480W	11.249	11.249	11.249	11.379	11.379	11.379	11.249	11.249	11.249	11.249	11.249	11.249	11.249	11.249	11.249	11.249	11.249	11.249	11.249	11.12	11.12	11.12	11.12	10.988	10.699	10.41	9.888	9.573	9.703	9.571	9.571	9.571	9.571	9.571	9.44	9.57	9.57	9.57	9.57	9.57	9.57	9.57	9.57	9.309	8.916	8.916	8.916	8.916	8.916
YGR167W	8.806	8.806	8.806	8.806	8.806	8.964	9.122	9.381	9.511	9.511	9.511	9.511	9.511	9.668	9.668	9.798	9.798	9.798	9.798	9.798	9.798	9.798	9.824	9.824	9.824	9.824	9.824	9.824	9.824	9.824	9.824	9.956	9.668	9.539	9.539	9.539	9.539	9.539	9.668	9.668	9.668	9.668	9.668	9.668	9.668	9.668	9.668	9.537	9.537
YML071C	2.016	1.859	1.729	1.729	1.729	1.729	1.988	1.988	2.694	3.272	4.085	4.215	3.899	4.344	4.761	4.761	4.919	4.919	4.919	4.919	4.919	4.919	4.788	4.788	5.522	5.916	6.305	6.305	6.305	6.305	6.436	6.436	6.436	6.436	6.436	6.41	6.541	6.802	6.802	6.802	6.802	6.802	6.802	6.802	6.802	6.802	6.932	6.932	6.932
YHL015W	4.718	4.718	4.718	4.718	4.718	4.718	4.718	4.718	4.718	4.718	4.718	4.718	4.718	4.718	4.718	4.85	4.85	4.85	4.85	4.85	4.85	4.85	4.85	4.718	4.718	4.718	4.587	4.456	4.456	4.456	4.456	4.456	4.456	4.456	4.456	4.456	4.456	4.456	4.456	4.456	4.456	4.456	4.456	4.456	4.456	4.324	4.009	4.009	4.009
YNL126W	10.002	10.002	10.002	9.845	9.845	9.845	9.845	10.002	10.29	10.29	10.421	10.84	11.155	11.285	11.285	10.996	10.996	10.996	10.996	10.996	11.153	11.153	11.546	11.546	11.546	11.546	11.153	11.153	11.283	11.441	11.702	11.702	11.833	11.833	11.833	11.833	11.833	11.833	11.961	11.961	11.83	11.83	11.987	11.987	11.987	11.987	11.987	11.987	11.987
YDR005C	12.579	12.45	12.45	12.292	12.292	12.292	12.292	12.292	12.292	12.292	12.292	12.292	12.292	12.292	12.292	12.292	12.292	12.292	12.292	12.292	12.292	12.162	12.162	12.292	12.292	12.292	12.292	12.161	12.161	12.318	12.318	12.318	12.318	12.189	12.189	12.057	11.926	11.795	11.795	11.795	11.795	10.956	10.798	10.798	10.798	10.798	10.798	10.798	10.64
YLR164W	8.538	8.538	8.696	8.696	8.696	8.696	8.696	8.696	8.696	8.696	8.696	8.566	8.566	8.566	8.696	8.696	8.696	8.696	8.696	8.696	8.696	8.696	8.696	8.538	8.538	8.538	8.538	8.538	8.696	8.694	8.852	8.852	8.852	8.852	8.852	8.852	8.852	8.852	8.983	8.983	8.983	8.983	8.983	8.853	8.853	8.538	8.538	8.538	8.538
YJR082C	11.299	11.167	11.299	11.299	11.299	11.456	11.3	11.3	11.3	11.3	11.169	11.327	11.197	11.197	11.039	11.169	11.039	11.039	10.91	10.91	10.91	10.647	10.36	10.202	10.332	10.463	10.332	10.332	10.332	9.808	9.91	9.752	9.752	9.752	9.621	9.649	9.649	9.806	9.677	10.358	10.097	10.097	10.227	10.356	10.356	10.356	10.356	10.356	10.486
YJR148W	8.992	9.123	9.281	9.151	9.021	9.021	8.89	8.89	8.759	8.759	8.601	8.601	8.21	7.949	7.949	7.688	7.559	7.559	7.874	7.874	7.874	7.744	7.744	7.613	7.483	7.615	7.615	7.615	7.483	7.483	7.483	7.065	7.065	7.065	7.065	7.065	6.672	6.672	6.672	6.122	5.704	5.315	5.318	5.579	5.579	5.579	5.579	5.579	5.579
YGL131C	4.257	6.815	6.815	7.337	7.599	7.729	8.123	9.46	9.46	9.983	10.113	10.113	10.113	10.113	10.113	10.849	10.849	10.978	11.136	11.266	11.266	11.395	11.395	11.395	11.395	11.395	11.266	11.555	12.208	12.078	12.078	12.078	12.078	12.208	12.339	12.341	12.341	12.341	12.341	12.341	12.604	12.604	12.604	12.604	12.733	12.735	12.735	12.996	12.996
YBR153W	15.227	15.384	14.992	15.542	16.534	16.534	16.534	16.534	16.534	16.271	15.851	16.008	16.322	17.998	17.998	17.683	17.683	17.97	17.841	17.709	17.58	17.58	17.58	17.58	17.58	17.58	17.58	17.525	17.525	18.203	18.203	18.203	18.203	17.73	17.573	17.573	17.573	17.573	17.573	17.545	17.517	16.886	17.175	17.044	17.201	17.331	17.228	17.07	17.751
YPL191C	8.69	8.69	8.69	8.69	8.69	8.848	8.326	8.351	8.351	8.351	8.351	8.09	8.09	8.479	8.375	8.507	8.766	8.766	8.766	8.766	8.897	9.157	8.999	8.999	8.999	8.999	8.579	7.818	7.818	7.818	7.818	7.529	7.659	7.789	8.078	8.209	8.209	8.209	8.209	8.367	8.104	8.104	8.104	8.104	7.817	7.817	6.795	6.664	6.431
YKR079C	0.394	0.394	0.525	0.525	0.525	0.525	0.525	0.525	0.525	0.525	0.525	0.525	0.525	0.525	0.525	0.525	0.525	0.525	0.525	0.525	0.657	0.657	0.657	0.657	0.788	0.788	0.788	0.788	0.788	0.788	0.788	0.788	0.788	0.788	0.814	0.814	1.13	1.13	1.13	1.13	1.13	1.13	1.13	1.13	1.259	1.259	1.259	1.259	1.389
YEL006W	7.922	7.764	7.505	7.505	7.636	8.032	8.162	8.319	8.319	8.319	8.451	8.293	8.293	8.451	8.451	8.451	8.451	8.451	8.451	8.451	8.451	7.668	7.668	8.086	8.086	8.347	8.347	8.347	8.347	8.924	8.924	8.924	8.924	8.924	8.924	8.924	8.924	8.924	9.081	9.081	9.081	8.952	8.952	8.663	8.95	8.347	8.058	8.058	8.058
YNL232W	9.228	9.228	9.228	9.228	9.228	9.228	9.228	9.228	9.228	9.228	9.228	9.228	9.228	9.228	9.228	9.228	9.228	9.386	9.386	9.386	9.386	9.386	9.386	9.386	9.517	9.517	9.517	9.675	9.675	9.675	9.675	9.675	9.675	9.675	9.544	9.544	9.675	9.675	9.675	9.675	9.675	9.675	9.544	9.412	9.123	9.123	8.966	8.966	8.966
YOR142W	16.275	16.536	16.536	16.379	16.379	16.379	16.221	16.063	15.303	15.173	15.173	15.173	15.173	15.331	15.331	15.201	15.044	15.044	14.886	14.886	14.886	14.886	14.886	14.728	14.728	14.728	14.728	14.599	14.599	14.467	14.467	14.467	14.467	14.467	14.205	14.205	14.205	13.684	13.684	13.684	13.553	13.292	12.639	12.507	12.376	12.376	12.376	12.376	12.218
YLR233C	8.928	8.928	8.928	8.928	8.928	8.797	8.927	9.739	9.739	9.869	9.869	9.999	10.26	10.26	10.26	10.26	11.071	11.2	11.2	11.2	11.2	11.2	11.2	11.33	11.199	11.33	11.591	11.749	11.749	11.749	11.749	11.749	11.749	11.749	11.617	11.617	11.617	11.617	12.299	12.586	12.586	12.586	12.586	12.586	12.586	12.586	12.167	12.56	12.56
YBR119W	10.171	10.171	10.302	10.145	10.145	10.015	10.015	10.145	10.985	10.985	10.985	10.985	10.985	11.143	11.143	11.143	11.012	11.143	11.143	11.143	11.143	11.143	11.013	11.013	11.013	10.306	10.306	10.176	10.046	10.046	10.176	10.176	10.332	10.332	10.174	10.202	10.202	10.202	10.202	10.202	10.202	10.202	9.887	9.468	9.468	9.468	9.44	9.834	9.834
YGL153W	7.711	7.843	7.843	7.843	7.555	7.972	7.972	7.972	7.972	7.972	7.972	7.972	8.13	6.483	6.093	5.961	6.406	7.296	8.605	8.605	8.605	8.605	8.605	8.086	8.738	8.738	8.869	8.869	8.999	9.419	9.419	9.419	9.419	9.419	9.419	9.419	9.735	9.866	10.181	10.181	10.181	10.181	10.181	10.181	10.442	10.442	10.861	11.122	11.122
YGL040C	9.601	9.601	9.601	9.601	9.864	9.864	9.995	9.995	9.995	9.995	9.995	9.995	9.995	9.995	9.995	9.995	9.995	9.838	9.838	9.838	9.838	9.838	9.838	9.417	9.417	8.972	8.972	8.711	8.841	8.711	8.711	8.711	8.711	8.293	8.422	8.422	8.422	8.422	8.422	8.422	8.265	8.265	8.265	8.107	8.107	8.107	8.107	7.977	6.278
YDL052C	10.043	10.172	10.33	10.619	11.138	11.138	11.267	11.369	11.369	12.073	11.916	12.305	12.173	12.175	12.175	12.175	12.175	12.045	12.045	12.045	11.73	11.73	11.469	11.441	11.443	11.861	12.7	12.7	12.7	12.7	12.7	12.7	12.7	12.7	12.7	12.7	12.961	13.119	13.119	13.119	13.119	13.119	13.117	13.117	13.249	13.406	13.406	13.406	13.406
YOL111C	4.192	4.192	4.192	4.192	4.034	4.166	4.008	4.008	3.877	3.877	3.877	3.877	3.877	3.85	3.85	3.85	3.85	3.85	3.85	3.982	3.982	3.982	3.982	3.982	3.982	3.719	3.719	3.719	3.588	3.456	3.456	3.325	3.325	3.325	3.325	3.325	3.325	3.325	3.325	3.325	3.325	3.325	3.325	3.194	3.194	3.194	3.194	3.194	3.194
YLR451W	12.157	12.027	12.157	12.288	12.288	12.576	12.576	12.576	12.576	12.705	12.705	12.705	12.837	12.837	12.837	12.837	12.837	12.837	12.966	12.966	13.124	13.124	13.255	13.255	13.126	13.283	13.415	13.415	13.415	13.544	13.544	13.544	13.544	13.546	13.546	13.546	13.388	13.52	13.204	13.204	13.204	13.204	13.204	13.336	13.467	13.467	13.467	13.467	13.467
YHR117W	10.183	8.895	9.05	9.05	9.179	9.179	9.179	7.951	7.822	7.953	6.667	6.981	6.983	7.114	7.69	7.69	7.69	7.533	7.925	9.522	9.522	9.941	9.941	9.941	9.941	9.941	10.072	10.23	10.23	10.23	10.23	10.23	10.23	10.23	10.23	10.23	10.23	10.099	10.099	9.652	9.522	9.393	9.393	9.393	9.524	9.524	9.657	9.499	10.153
YMR270C	9.125	9.833	9.833	9.833	10.124	10.124	10.124	9.836	9.836	9.68	9.523	9.235	9.367	8.922	8.922	8.922	8.922	9.051	8.605	8.605	8.473	8.631	8.344	8.344	8.186	7.795	7.638	8.03	8.447	8.706	8.706	8.838	8.736	8.736	8.342	9.493	9.232	9.495	10.204	10.334	10.176	10.176	10.307	10.307	10.307	10.307	10.307	10.307	10.307
YAL025C	12.712	12.712	12.712	12.712	12.712	12.712	12.712	12.712	12.555	12.555	12.425	12.425	12.583	12.74	12.74	12.87	12.87	12.87	12.87	12.87	12.607	12.607	12.345	12.345	12.215	12.215	12.215	12.215	12.215	12.215	12.215	12.215	12.215	12.084	12.084	12.084	12.084	11.926	12.189	12.189	12.189	12.189	12.059	11.928	11.928	11.928	11.77	11.77	11.77
YML106W	13.562	13.692	13.822	13.822	13.822	13.822	13.822	13.822	13.822	13.664	13.795	13.927	13.927	13.927	13.927	13.927	14.056	14.186	14.344	14.186	14.056	14.056	14.056	14.056	14.216	14.216	14.086	14.086	14.086	14.086	14.086	14.242	14.792	14.792	14.792	14.792	14.792	14.792	14.792	15.055	14.739	14.739	14.739	14.739	14.739	14.608	14.608	14.608	14.608
YGR271W	11.709	11.838	11.996	11.996	11.996	11.996	11.996	12.154	12.154	12.154	12.154	12.154	12.154	12.154	12.154	12.154	11.863	12.15	12.725	12.725	12.725	12.725	12.725	12.173	11.914	11.783	11.651	11.651	11.651	11.651	11.651	11.651	11.651	11.651	11.651	11.651	11.651	11.651	11.651	11.939	11.939	11.651	11.651	11.783	11.783	11.783	11.783	11.914	11.914
YJL006C	3.219	2.93	2.93	2.93	2.799	2.799	2.799	2.799	2.799	2.668	2.668	2.668	2.538	2.538	2.538	2.538	2.538	2.408	2.146	2.146	2.016	2.016	2.016	2.016	0.916	0.653	0.785	0.785	0.785	0.655	0.655	0.655	0.525	0.525	0.525	0.525	0.525	0.525	0.525	0.525	0.525	0.525	0.525	0.525	0.525	0.525	0.525	0.525	0.525
YKL219W	3.558	3.558	3.558	3.558	3.689	3.689	3.689	4.106	3.948	4.106	4.393	4.942	4.942	4.942	4.942	4.942	4.942	5.071	5.071	5.071	4.942	4.91	4.779	5.224	5.899	6.605	7.884	7.884	8.171	8.171	8.486	8.618	8.618	8.749	8.749	8.907	8.907	9.036	9.324	9.324	9.585	9.583	9.453	9.716	9.875	11.364	11.364	11.364	11.364
YOR347C	9.41	9.542	9.542	9.542	9.384	9.095	9.095	9.095	8.834	8.542	8.673	8.936	9.482	9.482	9.873	9.873	9.873	9.873	9.873	9.873	9.714	9.714	9.714	9.871	9.871	9.871	9.871	9.871	9.742	9.873	9.873	9.743	9.614	9.771	9.771	9.929	10.059	10.216	10.215	10.215	10.215	10.477	10.609	10.609	10.609	10.609	10.609	10.609	10.868
YJL094C	7.48	7.48	7.48	7.48	7.48	7.247	7.247	7.247	7.247	7.247	7.247	7.089	7.273	7.667	8.086	8.086	8.217	8.217	8.922	9.237	9.237	9.498	9.784	9.784	10.073	10.073	10.23	10.23	10.23	10.388	10.388	10.518	10.649	10.78	10.78	10.78	10.78	10.78	10.649	10.649	10.519	10.78	10.91	10.91	10.91	11.04	11.171	11.171	11.143
YNL323W	0.522	0.809	1.491	1.911	1.911	2.069	2.069	2.198	2.198	3.032	3.032	3.032	3.032	3.162	3.162	3.162	3.162	3.162	3.293	3.556	3.556	3.556	3.686	4.367	4.917	4.917	4.917	4.917	4.917	4.917	4.917	4.917	4.917	4.917	4.917	5.048	5.206	5.206	5.206	5.206	5.206	5.206	5.206	5.336	5.336	5.336	5.336	5.336	5.336
YGL078C	7.427	7.427	7.455	7.716	8.004	8.552	8.683	8.841	8.971	8.971	8.839	8.839	8.839	8.839	8.682	8.682	8.682	8.682	8.524	8.524	7.872	7.611	7.455	7.613	7.743	7.613	7.613	7.613	7.613	7.771	7.771	7.771	7.613	7.613	7.613	7.613	7.455	7.455	7.455	7.455	7.455	7.455	7.455	7.455	7.455	7.298	7.298	7.298	7.166
YMR308C	1.991	1.991	1.991	1.991	1.991	1.991	2.123	2.123	2.254	2.254	2.254	2.254	2.254	2.254	2.254	2.254	2.254	2.254	2.254	2.254	2.254	2.254	2.254	2.254	2.123	2.123	2.123	2.123	2.123	2.123	2.123	2.123	1.991	1.991	1.991	1.991	1.991	1.991	1.991	1.991	1.991	1.991	1.991	1.991	1.991	1.991	1.991	1.991	1.991
YKL124W	9.44	9.311	9.311	9.442	9.284	8.969	8.969	8.734	8.734	8.734	8.734	8.734	8.577	7.508	8.293	8.816	8.816	8.816	8.816	8.816	8.816	8.816	8.816	8.816	8.816	8.816	8.816	8.816	8.816	8.816	8.555	8.398	8.398	8.555	8.527	8.788	9.34	9.34	9.47	9.47	9.47	9.627	9.498	9.34	9.732	9.732	10.177	10.177	10.177
YJL041W	18.92	19.209	20.074	20.232	20.232	20.232	20.232	20.493	20.78	20.78	20.78	20.78	20.78	20.78	20.78	20.78	20.911	20.782	20.782	20.782	20.911	20.911	21.069	21.069	21.069	21.069	21.069	21.069	20.911	20.911	20.782	20.782	20.911	20.911	20.911	20.911	20.754	20.754	20.596	20.596	20.883	20.883	21.041	21.041	21.041	21.041	21.041	21.041	20.91
YGR187C	7.165	7.165	7.165	7.165	7.165	7.322	7.322	7.48	7.48	7.48	7.48	7.221	7.221	7.221	7.221	7.091	7.091	7.091	6.802	6.802	6.802	6.802	6.802	5.965	5.283	4.679	4.679	4.262	4.131	4.132	4.132	4.395	4.395	4.395	4.264	4.134	3.976	3.976	3.976	3.845	3.845	3.845	3.845	3.845	3.845	3.845	3.845	3.845	4.003
YGL020C	9.885	7.482	7.482	7.927	7.667	7.667	7.538	7.538	7.38	6.571	6.571	6.439	6.439	6.439	6.439	5.597	6.173	6.855	6.802	6.672	6.961	7.643	8.424	8.685	9.076	9.076	10.484	10.484	10.484	10.355	10.8	10.8	10.8	10.931	10.931	10.931	10.931	10.931	10.931	11.455	11.323	11.453	11.74	11.74	12.213	12.343	12.343	12.604	12.604
YER091C	0.131	0.131	0.261	0.261	0.261	0.261	0.261	0.261	0.261	0.261	0.261	0.261	0.261	0.261	0.261	0.261	0.576	0.576	0.576	0.865	0.865	0.865	1.023	1.023	1.023	1.023	1.023	1.023	1.023	1.023	1.023	1.154	1.154	1.154	1.154	1.154	1.154	1.154	1.154	1.154	1.154	1.154	1.154	1.154	1.154	1.154	1.154	1.154	1.154
YML088W	3.689	3.689	3.689	3.689	3.689	3.689	3.689	3.689	3.689	3.689	3.689	3.689	3.689	3.689	3.689	3.819	3.819	3.819	3.819	3.819	3.819	3.819	3.819	3.819	3.948	3.948	3.948	3.948	3.948	3.948	3.948	3.948	3.948	3.948	3.948	3.948	3.948	3.948	4.078	4.078	4.078	4.078	4.078	4.078	3.947	3.947	3.947	3.842	3.712
YDR087C	13.786	13.786	13.786	13.813	14.128	14.547	14.547	14.415	14.415	14.415	14.31	14.468	14.468	14.757	15.307	15.307	15.437	15.566	15.724	15.724	15.724	15.854	15.854	15.854	15.854	15.854	15.854	15.854	15.854	16.43	16.43	16.43	16.43	16.43	16.43	16.43	16.43	16.43	16.745	16.745	16.903	16.903	16.903	16.903	16.903	16.877	16.745	16.745	16.588
YDL102W	3.055	3.055	2.926	2.796	2.927	2.927	2.927	2.612	2.742	4.726	6.214	6.214	6.371	6.371	6.501	6.501	6.501	6.371	6.371	6.503	6.765	6.765	6.765	6.765	6.923	6.923	7.186	8.415	8.415	8.731	8.731	8.731	8.731	8.731	8.731	9.798	11.446	11.733	11.733	11.994	11.994	11.994	11.863	11.863	11.733	11.733	11.733	12.152	12.152
YNL156C	19.277	19.277	19.277	19.146	19.146	19.146	19.146	19.146	19.146	19.146	19.146	19.146	19.015	19.015	19.015	18.885	18.754	18.493	18.361	18.361	18.102	18.102	18.102	18.102	18.26	18.102	18.102	18.102	17.944	17.944	17.944	17.657	17.499	17.499	17.37	17.24	17.24	17.24	17.24	15.618	15.487	15.487	14.809	14.809	14.521	14.521	14.521	14.521	14.521
YJR083C	7.259	7.259	7.101	7.017	7.017	7.017	7.175	7.175	7.461	7.878	8.268	8.659	8.659	8.659	8.789	8.789	9.262	9.262	9.26	9.39	10.33	10.33	10.043	10.173	10.173	10.563	11.008	11.138	11.583	11.583	12.056	12.056	12.056	12.214	11.741	11.741	12.396	12.525	12.655	12.655	12.813	12.813	12.813	12.813	12.813	12.813	12.655	12.941	12.809
YBR235W	10.192	10.192	10.192	10.321	10.321	10.19	10.19	10.453	10.87	11.26	11.26	11.26	11.39	11.39	11.914	12.071	12.071	12.071	12.071	12.071	12.203	12.203	12.203	12.203	12.36	12.36	12.36	12.36	12.36	12.231	12.231	12.231	12.231	12.231	12.231	12.231	12.231	12.388	12.388	12.388	12.52	12.677	12.677	12.677	12.677	12.677	12.677	12.677	12.677
YOR254C	13.502	13.66	13.66	13.529	13.529	13.529	13.529	13.529	13.529	13.686	13.818	13.818	13.818	13.818	13.818	13.818	13.818	13.818	13.818	13.818	13.818	13.818	13.818	13.818	13.818	13.818	13.818	13.818	13.818	13.818	13.818	13.818	13.818	13.818	13.818	13.818	13.818	13.818	13.818	13.686	13.555	13.266	13.266	13.005	13.005	13.005	12.77	12.77	12.77
YNL326C	8.631	8.631	8.5	8.787	8.945	8.945	8.526	8.526	8.526	8.526	8.267	7.979	7.85	7.85	7.85	7.85	7.85	7.85	7.85	7.85	7.692	7.534	7.666	7.666	7.666	7.666	7.666	7.666	7.666	7.797	8.242	8.661	8.661	8.661	8.661	8.661	8.661	8.661	8.661	8.661	8.662	8.662	8.662	9.081	9.081	9.081	9.081	9.081	9.081
YOL016C	7.526	7	7	8.048	8.022	8.311	8.311	8.468	8.729	8.703	9.094	9.094	9.094	9.094	9.094	8.416	8.416	8.547	8.678	8.521	8.521	8.783	8.782	8.782	8.911	9.069	8.938	8.938	8.938	9.122	10.013	10.171	10.171	10.171	10.171	10.329	10.329	10.329	10.329	10.329	10.588	10.718	10.875	10.746	10.875	10.746	10.877	11.294	11.164
YNL227C	7.121	7.121	7.121	6.963	6.833	6.676	6.203	6.203	6.203	6.203	6.175	6.332	4.584	4.453	4.295	4.295	4.036	4.351	4.481	4.871	5.003	5.003	4.714	4.425	4.295	4.978	4.978	4.978	4.978	5.498	5.889	6.539	6.539	7.089	7.508	7.506	7.793	7.793	7.793	7.793	8.081	8.21	8.21	8.21	8.21	8.21	8.105	8.105	8.105
YBR154C	3.211	3.369	3.526	3.526	3.526	3.397	3.554	4.42	4.838	5.387	5.387	5.387	5.387	5.387	5.387	5.387	5.387	7.421	8.128	8.128	8.417	8.417	8.575	8.575	8.575	8.575	8.575	8.575	8.575	8.733	8.733	8.733	8.733	8.733	8.994	8.994	8.994	8.994	8.994	9.151	9.151	9.151	9.151	9.99	10.12	10.379	10.379	10.379	10.25
YMR193W	7.347	7.478	7.478	7.478	7.739	7.739	7.739	7.869	7.869	7.869	7.869	7.999	7.999	7.999	7.58	7.449	8.498	8.498	8.787	8.787	8.787	9.048	9.048	9.048	9.048	8.789	8.946	9.104	9.262	9.262	9.262	9.391	9.234	9.234	9.102	9.102	7.741	7.899	7.901	8.058	9.314	9.314	11.12	11.25	11.513	11.513	11.513	11.513	11.513
YKL134C	7.715	7.715	7.715	7.715	7.715	7.715	7.715	7.715	7.715	7.715	7.715	7.428	7.428	7.715	8.004	8.135	10.046	10.046	10.178	10.307	10.307	11.04	12.588	13.555	13.555	13.946	13.946	14.261	14.261	14.261	14.261	14.261	14.261	14.261	14.261	14.287	14.417	14.417	14.417	14.417	14.545	14.545	14.545	14.545	14.545	14.545	14.545	16.011	16.011
YML057W	12.274	12.848	12.848	12.848	12.848	12.848	12.848	12.717	12.586	12.715	12.847	12.847	12.847	12.847	13.109	13.241	13.241	13.083	13.214	13.214	13.475	13.607	13.607	13.607	13.607	13.607	13.607	13.607	13.607	13.607	13.477	13.477	13.477	13.319	13.319	13.319	13.319	13.319	13.319	13.319	13.477	13.503	13.633	13.633	13.633	13.764	13.764	13.764	13.216
YJR052W	5.865	5.865	5.865	5.865	5.996	5.996	5.996	5.996	5.996	5.996	5.838	5.838	5.838	5.838	5.838	5.838	5.709	5.315	4.71	4.265	4.94	4.94	5.07	5.227	5.487	5.357	5.199	5.62	5.907	5.907	6.037	6.585	6.322	6.767	6.897	7.603	7.603	7.445	7.445	7.603	7.603	7.733	7.417	7.417	7.417	7.547	7.417	7.941	8.2
YER130C	3.22	3.22	3.22	2.96	2.671	2.54	2.54	2.54	2.54	2.225	2.225	2.253	2.41	2.095	1.519	1.519	1.389	1.389	1.389	1.389	1.389	1.389	1.547	1.678	1.678	1.678	1.678	1.678	1.678	1.678	1.678	1.678	1.678	1.678	1.836	2.097	2.88	3.011	3.011	3.011	3.011	3.011	3.011	3.274	3.405	3.563	3.563	3.563	4.008
YOR011W	2.009	2.297	2.297	2.426	2.039	1.881	2.456	2.456	2.456	3.004	3.136	4.234	4.234	4.365	4.365	4.365	4.365	5.098	5.098	5.255	5.702	5.702	5.833	5.833	5.833	5.704	6.28	6.697	8.34	8.498	8.498	8.656	8.656	8.813	8.943	8.943	8.943	8.943	8.943	8.943	8.943	8.943	8.943	8.943	8.943	9.101	9.101	9.101	9.101
YER006W	13.838	13.838	13.838	13.838	13.838	13.709	13.709	13.709	13.709	13.709	13.709	13.709	13.709	13.577	13.707	13.707	13.707	13.838	13.838	13.838	13.838	13.838	13.838	13.838	13.97	13.709	13.709	13.577	13.577	13.577	13.577	13.446	13.446	13.446	13.446	13.446	12.87	12.87	12.609	12.609	12.766	12.635	12.241	12.241	11.246	11.246	11.116	11.116	11.116
YDL036C	11.591	11.749	11.749	11.854	11.538	11.409	11.277	11.75	11.75	11.75	11.621	12.011	12.404	12.663	12.794	12.665	12.665	12.794	12.794	12.926	13.057	13.316	13.316	13.316	13.474	13.474	13.316	13.316	13.733	13.733	13.733	13.733	13.733	13.733	13.733	13.733	13.576	13.576	13.576	13.444	13.185	13.185	13.185	13.315	13.446	13.709	13.709	13.709	13.866
YFR001W	0	0	0	0	0	0	0	0	0	0	0	0	0	0	0	0	0	0	0	0	0	0	0	0	0	0	0	0	0	0	0	0.289	0.289	0.289	0.289	0.289	0.289	0.289	0.289	0.289	0.289	0.289	0.289	0.289	0.289	0.42	0.42	0.42	0.42
YOR155C	8.948	8.948	8.948	8.948	8.791	9.05	9.337	10.042	10.042	10.042	10.199	10.357	11.275	12.27	13.684	15.672	15.672	15.672	15.672	15.987	15.987	15.987	15.987	15.987	15.987	16.117	16.404	16.404	16.404	16.404	16.665	17.086	18.186	18.186	18.186	18.186	18.317	18.187	18.739	19.263	19.653	19.653	19.783	20.256	20.387	20.387	20.387	20.387	20.387
YJL121C	0.263	0.263	0.394	0.524	0.524	0.524	0.524	0.524	0.524	0.524	0.524	0.524	0.524	0.524	1.284	1.284	1.284	1.414	1.543	1.543	1.673	1.673	1.673	1.673	1.673	1.831	1.831	1.831	1.831	1.831	1.831	1.831	1.831	1.96	1.96	1.96	1.96	1.96	1.96	2.118	2.118	2.249	2.407	2.407	2.407	2.407	2.407	3.269	3.4
YOL138C	8.822	9.213	9.342	9.472	10.67	10.67	10.642	10.642	10.485	10.614	10.614	10.614	10.772	10.772	10.772	10.772	11.164	11.164	11.164	11.424	11.266	11.266	11.266	11.266	11.266	11.553	11.553	11.711	11.711	11.869	11.841	11.841	11.864	11.864	11.734	11.604	11.736	11.736	12.312	12.599	12.731	12.731	12.731	12.731	13.281	12.965	12.965	12.965	12.965
YMR238W	6.559	6.559	6.951	7.398	7.659	8.496	10.068	10.068	10.458	10.849	10.849	10.691	10.691	10.691	10.691	10.691	10.691	10.691	10.849	10.849	10.849	10.849	10.849	11.007	11.007	11.007	11.164	11.035	11.035	11.035	11.164	11.164	11.164	11.164	11.296	11.164	11.164	11.164	11.164	11.164	11.164	11.164	11.035	10.903	10.903	10.903	10.877	10.877	10.877
YBL045C	2.622	2.622	2.622	2.622	2.622	2.491	2.491	2.491	2.491	2.491	2.491	2.491	2.491	2.491	2.491	2.491	2.491	2.491	2.491	2.491	2.491	2.491	2.648	2.778	2.778	2.778	2.62	2.62	2.62	2.594	2.463	2.463	2.463	2.463	2.463	2.463	2.463	2.463	2.463	2.463	2.463	2.463	2.722	2.722	2.722	2.722	2.722	2.722	2.722
YNL059C	10.488	10.747	10.747	11.164	11.9	13.284	13.86	14.018	14.149	14.568	15.116	15.116	15.116	15.274	15.563	15.563	15.693	15.693	15.693	15.693	15.955	15.955	15.955	16.218	16.607	17.129	17.129	17.26	17.26	17.26	17.26	17.26	17.26	17.26	17.418	17.418	17.418	17.418	17.418	17.418	17.418	17.418	17.549	17.392	17.392	17.26	17.26	17.26	17.392
YFL001W	9.24	9.5	9.5	8.792	8.792	8.634	8.634	8.634	8.922	9.367	9.761	9.89	9.89	10.411	10.411	10.54	10.54	10.54	10.828	11.117	11.274	11.721	11.721	11.982	11.982	11.982	11.982	11.852	11.982	11.407	11.407	11.118	10.987	10.987	11.145	11.145	11.145	11.145	11.302	11.302	11.46	11.591	11.749	11.749	11.591	11.302	11.723	11.723	11.723
YPL253C	9.991	9.833	10.357	11.43	11.43	10.985	10.985	11.117	11.117	11.117	11.117	11.117	11.117	10.7	10.857	10.542	10.542	10.414	10.545	10.677	10.677	10.677	10.677	10.519	10.649	10.36	10.36	10.36	10.36	9.941	10.2	10.2	10.332	10.332	10.332	10.463	10.463	10.621	10.621	10.621	10.621	10.491	10.491	10.491	10.491	10.649	10.649	10.519	10.519
YOR285W	14.911	14.911	14.78	14.78	15.382	15.54	15.67	16.087	16.794	16.794	16.794	16.794	16.794	16.794	16.794	16.794	16.794	16.794	16.794	16.638	16.638	16.796	16.796	16.796	16.796	16.927	16.927	16.927	16.927	17.085	17.085	17.085	17.216	17.216	17.059	17.06	17.06	17.06	17.06	17.06	17.218	17.218	17.06	16.903	16.903	16.903	16.903	16.903	16.903
YMR185W	12.467	12.467	12.467	12.467	12.467	12.338	12.208	11.921	11.921	11.921	11.921	11.921	11.763	11.633	11.633	11.476	11.476	11.318	11.318	11.318	11.16	11.16	11.031	11.031	10.771	10.771	10.771	10.771	10.642	10.225	9.832	9.832	9.832	9.832	9.832	9.832	9.832	9.832	9.543	9.543	9.149	8.992	8.992	8.86	8.207	7.944	7.161	7.032	7.294
YIL095W	4.178	4.178	4.178	4.047	4.047	4.047	3.917	3.917	3.917	3.917	3.917	3.917	3.917	3.917	3.917	3.917	3.917	4.048	4.206	4.206	4.206	4.337	4.337	4.337	4.337	4.337	4.208	4.208	4.208	4.208	4.208	4.208	4.208	4.208	4.078	4.078	4.078	4.078	4.078	3.92	3.92	3.789	3.789	3.789	3.789	3.659	3.659	3.659	3.502
YPL224C	8.861	8.833	8.833	8.833	8.572	9.045	8.39	8.649	9.642	9.642	9.772	9.772	9.772	9.903	9.903	9.746	9.614	9.352	9.611	9.767	10.054	10.054	10.054	9.793	9.893	9.893	9.893	9.893	9.736	9.893	9.503	9.371	9.659	9.788	9.788	9.92	9.92	9.92	9.79	9.66	9.66	9.762	9.473	10.596	13.609	13.872	14.159	14.159	14.159
YGR229C	5.982	6.112	6.112	6.399	6.399	6.399	6.005	6.135	7.127	8.041	7.911	8.171	8.171	8.46	8.591	8.46	8.46	8.46	8.591	8.591	8.749	8.906	8.906	9.064	9.064	9.064	9.222	10.005	10.005	10.005	10.005	10.136	10.136	10.136	10.425	10.425	10.425	10.425	10.425	10.425	10.555	10.973	10.973	11.131	10.973	10.973	10.973	10.844	10.844
YIR006C	0	0	0	0.131	0.131	0.261	0.261	0.261	0.261	0.261	0.261	0.261	0.261	0.261	0.261	0.261	0.261	0.261	0.261	0.261	0.261	0.261	0.261	0.261	0.261	0.261	0.261	0.261	0.261	0.261	0.261	0.261	0.261	0.261	0.261	0.261	0.261	0.261	0.261	0.261	0.261	0.261	0.261	0.261	0.261	0.261	0.261	0.261	0.261
YJR007W	12.85	12.85	12.85	12.85	12.693	12.693	12.85	13.008	13.008	12.749	12.775	12.775	13.248	13.248	13.248	13.248	13.248	13.117	13.117	12.672	12.672	12.542	12.542	12.542	12.411	12.542	12.542	12.542	12.542	12.7	12.151	11.994	11.994	11.994	11.994	11.994	11.994	11.994	11.706	11.706	11.838	11.708	11.708	11.578	11.316	11.316	10.923	10.792	10.792
YGR040W	4.574	4.574	4.574	4.574	4.444	4.314	4.053	4.185	4.342	4.761	4.761	4.761	4.761	4.761	4.474	4.474	4.474	4.605	4.605	4.605	4.605	4.474	4.342	4.342	4.342	4.474	4.735	4.735	4.735	4.474	4.474	4.603	4.761	4.63	4.63	4.63	3.922	3.922	3.635	3.503	3.242	3.242	3.111	3.111	3.372	3.372	3.372	4.055	4.761
YER131W	9.521	9.521	9.521	9.521	9.521	9.521	9.521	9.521	9.521	9.521	9.521	9.521	9.364	9.206	9.206	9.206	9.048	9.048	9.048	9.048	9.048	9.048	9.048	8.658	8.658	8.789	8.631	8.631	8.631	8.474	8.474	8.474	8.474	8.474	8.474	8.057	8.057	7.925	7.925	7.925	7.925	7.925	7.925	7.925	7.925	7.796	7.638	7.638	7.48
YGL091C	9.012	9.012	9.012	9.17	9.328	9.328	9.328	9.328	9.456	9.874	10.398	10.556	10.713	10.871	11.16	11.291	11.291	11.291	11.291	11.291	11.738	11.607	11.607	11.738	11.607	11.477	11.503	11.635	11.635	11.764	11.764	11.764	11.764	12.024	12.181	12.311	12.469	12.6	12.6	12.73	12.73	12.6	12.861	13.15	13.15	13.15	13.15	13.15	13.308
YBR175W	8.314	8.445	8.445	8.445	8.445	8.575	8.575	8.6	8.601	8.601	8.342	8.342	8.342	7.477	7.608	7.608	7.895	8.027	8.028	8.291	8.291	8.554	8.554	8.554	8.526	8.526	8.916	8.916	9.179	9.049	9.049	9.049	9.049	9.049	9.049	8.918	9.048	9.703	9.703	9.703	9.703	9.703	9.44	9.703	9.573	9.573	9.573	9.573	9.731
YOR117W	0.131	0.131	0.131	0.131	0.131	0.131	0.131	0.131	0.131	0.131	0	0	0	0	0	0	0	0	0	0	0	0	0.315	0.473	0.603	0.603	0.603	0.603	0.603	0.603	0.603	0.603	0.732	0.732	0.89	1.179	1.179	1.337	1.337	1.337	1.337	1.337	1.337	1.337	1.337	1.468	1.468	2.992	3.515
YDR349C	9.339	9.339	9.339	9.339	9.339	9.339	9.468	9.44	9.857	10.146	10.146	10.276	10.276	10.276	10.276	10.276	10.276	10.276	10.276	10.118	10.118	9.57	9.57	9.279	9.15	9.02	9.02	8.889	8.889	9.046	8.889	9.018	9.018	9.018	9.018	9.018	9.018	9.018	9.176	9.176	9.046	8.442	8.023	8.023	7.736	6.922	5.825	5.564	5.564
YCR034W	5.939	5.939	5.939	5.939	5.939	6.068	6.068	6.068	6.068	6.226	6.226	6.226	5.965	5.965	5.965	5.965	5.965	5.965	5.965	5.965	5.965	5.965	5.965	5.965	5.965	5.965	5.965	6.254	6.124	5.967	5.967	5.967	5.967	5.967	5.967	5.967	5.704	5.546	5.389	5.231	5.492	5.492	5.492	5.492	5.622	5.779	5.779	6.2	6.2
YKL028W	0.392	0.392	0.392	0.392	0.392	0.392	0.392	0.392	0.392	0.392	0.392	0.392	0.392	0.392	0.392	0.392	0.392	0.392	0.392	0.392	0.392	0.392	0.392	0.392	0.392	0.392	0.392	0.392	0.524	0.524	0.524	0.524	0.524	0.524	0.524	0.524	0.524	0.524	0.524	0.524	0.524	0.524	0.524	0.524	0.524	0.524	0.524	0.524	0.524
YNR059W	2.328	2.328	2.328	2.328	2.328	2.328	2.328	2.197	2.197	2.067	2.067	1.78	1.78	1.78	1.65	1.65	1.259	1.259	1.259	1.13	1.261	1.524	1.524	1.524	1.524	1.524	1.524	1.524	1.655	1.786	1.786	1.786	1.786	1.786	1.786	1.786	1.629	1.76	1.76	2.023	2.023	2.023	2.023	2.023	2.023	2.023	2.023	1.865	1.865
YDL191W	10.588	10.588	10.588	10.745	10.745	10.745	10.745	10.745	10.745	10.875	10.875	11.006	11.006	11.006	11.006	11.006	11.164	11.322	11.479	11.479	11.611	11.611	11.742	11.742	11.873	11.873	11.873	11.873	11.873	12.134	12.527	12.527	12.656	12.499	12.499	12.628	12.786	12.786	13.047	13.047	13.178	13.178	13.178	13.047	13.047	13.047	13.047	13.047	13.047
YMR078C	11.619	11.777	11.777	11.777	11.777	11.777	11.777	11.777	11.777	11.777	11.777	11.777	11.619	11.488	11.617	11.617	11.775	11.775	11.775	11.775	11.514	11.801	11.644	11.644	11.355	11.067	11.225	11.095	11.095	11.225	11.355	11.355	11.355	11.355	11.355	11.197	11.197	10.622	10.622	10.202	10.202	10.202	10.071	10.071	10.071	10.071	10.071	10.071	10.071
YIL064W	8.158	8.004	8.004	8.004	7.846	8.263	9.204	10.167	10.297	10.297	10.428	10.428	10.428	10.271	10.428	10.558	10.558	10.716	10.716	10.716	10.716	10.716	10.716	10.716	10.716	10.716	10.716	10.716	11.031	11.162	11.162	11.162	11.951	11.951	11.951	11.662	11.634	11.634	11.634	11.634	11.66	11.79	11.79	11.79	11.79	11.79	11.79	11.79	11.79
YOR168W	9.529	9.529	9.529	9.529	9.529	9.529	9.661	9.529	9.529	9.529	9.529	9.529	9.529	9.845	10.001	10.001	10.001	10.001	10.001	9.843	9.162	9.006	9.321	9.321	9.321	9.451	9.451	9.451	9.451	9.057	8.794	8.925	9.055	9.055	9.055	9.055	9.055	9.055	8.924	8.636	8.507	8.377	8.377	8.377	8.377	7.855	7.855	7.985	7.985
YDR358W	10.898	10.898	10.741	10.583	10.425	10.425	9.875	9.746	9.746	9.746	8.675	7.523	6.92	6.92	6.007	5.746	5.904	6.062	6.479	7.659	7.659	7.659	7.659	7.659	7.659	7.53	7.53	7.659	7.214	7.502	7.502	7.502	7.502	7.37	7.108	6.95	6.533	6.403	6.403	6.274	6.144	6.435	6.592	7.372	7.502	7.631	7.631	7.631	7.631
YPL040C	11.11	11.11	11.11	11.24	11.425	11.846	12.63	12.63	12.501	12.501	12.501	12.501	12.501	12.501	12.501	12.501	12.763	12.763	12.893	12.893	12.893	13.023	13.023	13.023	13.284	13.284	13.126	13.441	13.441	13.914	13.914	13.524	13.524	13.522	13.522	13.837	14.359	14.044	14.044	14.175	14.044	14.044	14.044	14.044	14.174	14.174	14.855	14.986	14.986
YGR267C	11.325	11.325	11.325	11.196	11.196	11.196	11.327	11.327	11.327	11.327	11.038	11.038	11.038	11.038	11.038	11.038	11.038	11.038	11.038	11.038	11.038	11.038	11.038	11.038	11.038	11.038	11.038	11.038	11.038	11.038	11.038	10.908	10.908	10.908	10.908	10.908	10.908	10.619	10.488	10.358	10.229	10.071	9.913	9.913	9.913	9.913	9.913	9.913	9.913
YOR335C	0.261	0.261	0.261	0.261	0.261	0.261	0.261	0.261	0.419	0.419	0.419	0.419	0.419	0.419	0.419	0.419	0.419	0.419	0.419	0.419	0.419	0.419	0.419	0.576	0.576	0.576	0.576	0.576	0.576	0.576	0.576	0.576	0.576	0.576	0.734	1.023	1.888	2.409	2.827	2.827	2.827	2.957	3.376	3.376	3.376	4.343	4.343	4.343	4.343
YPR003C	10.925	10.795	10.795	10.795	10.191	10.033	9.875	9.875	9.875	9.847	10.082	10.082	11.182	11.312	11.312	11.312	11.312	11.441	10.607	11	11	11.129	11.261	11.261	11.287	11.548	11.678	11.678	11.809	11.809	12.07	12.07	12.07	12.07	11.94	11.94	12.256	12.256	12.256	12.256	12.256	12.256	12.256	12.256	12.256	12.256	12.256	12.256	12.256
YDR174W	16.884	16.884	16.884	16.884	16.884	16.884	16.884	16.754	16.754	16.467	16.337	16.337	16.337	16.337	16.467	16.467	16.467	16.467	16.467	16.467	16.467	16.467	16.337	16.337	16.337	16.337	16.337	16.337	16.337	16.337	15.92	15.475	15.475	15.475	15.475	15.475	15.085	15.085	14.955	14.824	14.666	14.666	14.508	14.508	14.062	14.062	13.932	13.643	13.251
YOR375C	1.102	1.102	1.102	1.102	1.102	1.102	1.102	1.102	1.102	1.102	1.102	1.102	1.102	1.102	1.102	1.102	1.102	1.102	1.102	1.102	1.102	1.102	1.102	0.814	0.552	0.394	0.394	0.394	0.552	0.42	0.42	0.42	0.42	0.42	0.42	0.42	0.42	0.42	0.42	0.42	0.42	0.552	0.552	0.552	0.552	0.552	0.552	0.552	0.552
YOR194C	13.939	13.939	13.808	13.808	13.808	13.808	13.808	13.808	13.808	13.808	13.808	13.808	13.808	13.65	13.65	13.78	13.78	14.067	14.067	14.067	14.067	14.198	14.069	14.069	14.069	14.069	13.911	13.911	13.911	13.911	13.911	13.911	13.911	13.753	13.753	13.753	13.753	13.753	13.753	13.753	13.753	13.885	13.885	13.885	13.885	13.885	13.885	14.014	14.014
YOL151W	1.707	1.707	1.707	1.707	1.707	1.707	1.707	1.707	1.707	1.707	1.707	1.707	1.707	1.707	1.707	1.707	1.707	1.707	1.707	1.707	1.707	1.707	1.707	1.707	1.707	1.707	1.707	1.707	1.707	1.707	1.707	1.707	1.707	1.707	1.707	1.707	1.707	1.707	1.707	1.707	1.707	1.707	1.707	1.707	1.707	1.576	1.576	1.182	0.919
YDR123C	19.031	19.031	19.031	19.031	19.031	19.031	18.9	18.9	18.742	18.611	18.611	18.479	18.322	18.192	16.729	15.943	15.552	15.421	15.421	14.976	14.976	14.976	14.426	14.296	14.296	14.167	14.009	13.592	13.592	13.592	13.592	12.755	12.077	11.947	11.947	11.008	10.878	10.878	10.878	10.747	10.747	10.617	8.031	8.031	6.961	6.441	6.153	4.814	4.393
YLL029W	4.444	4.313	4.313	4.183	4.026	3.868	3.868	3.868	3.868	3.868	3.868	3.868	3.868	4.129	4.287	4.287	4.287	4.287	4.157	4.157	4.157	4.157	4.157	4.026	4.182	3.633	3.791	3.921	4.052	4.052	3.922	3.922	4.054	3.766	3.766	3.348	3.479	4.707	4.994	5.124	5.124	5.124	5.124	4.679	5.071	4.914	5.304	5.304	5.304
YJL110C	19.139	19.139	19.139	19.009	19.009	19.009	19.009	19.009	18.851	18.72	18.275	18.275	18.664	18.664	18.664	18.664	18.664	18.664	18.664	18.533	18.533	18.505	18.636	18.636	18.506	18.506	18.506	18.664	18.923	18.923	18.923	18.766	18.766	18.766	18.766	18.766	18.766	18.766	18.766	18.766	18.634	18.634	18.634	18.634	18.634	18.505	18.505	18.636	18.478
YCR060W	7.706	7.706	7.577	7.577	8.1	8.102	7.527	8.077	7.501	7.501	7.632	7.893	8.051	8.181	8.153	8.44	8.44	8.44	8.31	8.44	8.309	8.911	9.2	9.2	9.2	9.2	9.33	9.33	9.33	9.488	9.645	9.803	9.803	10.322	10.453	10.583	10.583	11.001	11.579	11.579	11.579	11.709	11.709	11.709	11.709	11.709	11.709	11.709	11.867
YDR258C	8.9	8.743	8.743	9.317	9.317	9.449	9.58	9.738	9.738	9.45	9.161	9.161	9.161	9.161	9.161	9.161	9.293	9.293	9.422	8.876	8.876	8.744	9.004	8.872	8.872	8.872	8.872	8.872	8.872	9.004	8.846	9.004	8.743	8.743	8.613	8.613	8.872	8.872	8.872	8.872	8.715	8.399	8.399	8.399	8.399	8.399	8.399	8.084	8.084
YDR019C	3.53	3.53	3.4	3.531	3.531	3.531	3.661	4.497	4.761	4.761	4.761	5.155	6.278	6.278	6.565	6.565	6.565	6.565	6.565	6.565	6.723	6.723	6.881	6.881	6.881	6.881	6.881	6.881	6.881	6.749	6.749	6.749	6.749	6.749	6.749	6.749	6.749	6.592	6.721	7.14	7.14	7.14	7.14	7.687	8.104	8.883	8.883	8.883	9.013
YKL138C	4.451	3.849	4.006	4.136	4.294	4.423	5.287	6.1	6.1	6.359	6.359	6.359	6.49	6.359	6.778	6.778	6.778	6.778	6.62	6.462	6.462	6.592	6.984	7.636	8.447	8.71	8.71	9.833	9.833	10.509	10.667	10.667	10.667	10.796	10.928	10.928	11.243	11.558	11.558	11.558	11.558	11.558	11.558	11.269	11.427	12.107	12.369	12.369	12.786
YEL032W	0.732	0.732	0.732	0.732	0.732	0.575	0.575	0.575	0.575	0.575	0.445	0.445	0.445	0.576	0.576	0.576	0.576	0.576	0.576	0.576	0.576	0.576	0.576	0.681	0.813	0.813	0.813	0.813	0.813	0.813	0.813	0.813	0.813	0.813	0.813	0.813	0.813	0.813	0.813	0.813	0.813	0.813	0.813	0.813	0.813	0.813	0.813	0.813	0.813
YLR196W	3.827	3.827	3.827	4.088	4.088	4.088	4.088	4.088	4.088	4.899	5.843	6.104	6.104	6.104	6.104	6.104	6.363	6.363	6.493	6.493	6.493	6.493	6.495	6.495	6.495	6.887	7.437	7.696	8.432	8.432	8.432	8.432	8.432	8.432	8.432	8.563	8.563	8.721	8.721	9.481	9.481	9.481	9.481	9.324	9.324	9.324	9.324	9.35	9.35
YJL157C	7.677	7.677	7.677	5.667	5.406	4.756	4.756	4.756	4.756	4.756	4.756	4.756	4.756	4.756	4.367	4.367	4.21	4.052	4.21	4.21	4.21	4.21	4.078	3.789	3.789	3.658	3.658	3.658	3.789	3.789	3.789	3.5	3.5	3.5	3.11	2.954	2.954	2.954	2.824	2.824	2.824	2.824	2.537	2.537	2.668	2.799	2.799	2.799	2.799
YAL035W	17.447	17.447	17.447	17.447	17.605	17.735	17.474	17.474	17.789	17.789	17.789	17.789	17.789	17.789	17.789	17.789	17.919	17.919	17.919	17.919	17.919	17.919	17.919	17.919	17.919	17.919	17.919	17.919	17.919	17.919	17.919	17.919	17.919	17.919	17.919	17.919	17.789	17.789	17.789	17.789	17.789	17.789	17.789	17.633	17.372	17.372	17.372	17.372	17.214
YGL157W	18.027	18.027	17.87	17.87	18.159	18.159	18.159	18.159	18.159	18.159	18.159	18.316	18.187	18.187	18.187	18.187	18.187	18.187	18.055	18.055	18.055	18.055	18.055	18.055	18.185	18.185	18.185	18.185	18.027	17.188	17.188	17.188	17.346	17.346	17.346	17.346	17.083	17.083	15.491	14.808	14.705	14.312	14.181	14.181	14.181	13.475	11.721	11.304	11.304
YBR009C	0.918	0.918	0.918	0.918	0.786	0.786	0.786	0.786	0.786	0.786	0.786	0.786	0.786	0.786	0.786	0.786	0.786	0.786	0.786	0.786	0.786	0.786	0.786	0.786	0.918	0.918	0.918	0.788	0.788	0.788	0.657	0.657	0.394	0.394	0.394	0.394	0.394	0.524	1.102	1.102	1.102	1.102	1.102	1.102	1.102	1.259	1.548	1.548	1.548
YER063W	0.394	0.394	0.394	0.394	0.394	0.394	0.394	0.394	0.394	0.394	0.394	0.394	0.394	0.394	0.394	0.394	0.394	0.394	0.394	0.394	0.394	0.394	0.394	0.394	0.394	0.394	0.394	0.394	0.394	0.394	0.263	0.263	0.392	0.392	0.522	0.522	0.522	0.522	0.522	0.522	0.522	0.68	1.074	1.074	1.074	1.231	1.231	1.231	1.363
YBL014C	11.49	11.49	11.358	11.227	11.227	11.069	10.519	10.677	10.547	10.416	10.416	10.546	10.835	10.677	10.677	10.677	10.677	10.677	10.677	10.677	10.677	10.679	10.418	10.418	10.418	10.575	10.288	10.288	10.13	10.13	10.13	8.767	8.767	8.897	8.477	8.477	8.477	7.769	7.769	7.769	7.639	7.639	7.797	7.667	7.436	7.699	8.511	9.217	9.06
YKL110C	3.272	3.272	3.141	3.141	3.141	3.141	3.011	3.011	3.141	3.141	3.141	3.141	2.852	2.852	2.694	2.694	2.694	2.694	2.694	2.431	2.431	2.561	2.692	2.692	2.692	2.824	2.824	2.824	2.824	2.824	2.694	2.825	2.825	2.825	2.825	2.694	2.694	2.405	2.275	2.433	2.433	2.433	2.303	2.303	2.461	2.461	2.461	2.461	2.461
YNL311C	12.504	12.791	13.24	14.315	14.315	14.315	14.576	14.967	14.706	15.095	14.779	14.779	14.65	14.65	14.389	14.257	14.415	14.545	14.387	14.518	14.229	14.361	14.231	14.231	14.362	14.362	14.362	14.362	14.362	14.492	14.492	14.334	14.203	14.203	14.203	13.888	14.045	14.045	13.888	13.888	14.017	13.888	13.86	14.147	14.147	13.886	13.441	13.18	13.049
YJL074C	12.197	12.197	12.327	12.458	12.458	12.458	12.458	12.458	12.458	12.458	12.616	12.616	12.616	12.616	12.616	12.616	12.616	12.616	12.616	12.616	12.616	12.616	12.616	12.616	12.616	12.617	12.747	12.747	12.747	12.747	12.747	12.878	12.878	13.166	13.166	13.166	13.166	13.166	13.166	13.166	13.166	13.166	13.166	13.166	13.166	12.877	12.745	12.745	12.222
YNL313C	11.497	11.497	11.655	11.655	11.655	11.655	11.655	11.655	11.655	11.812	11.944	11.944	11.944	11.944	11.944	11.944	11.944	11.944	11.944	11.944	11.944	11.944	11.812	11.812	11.683	11.683	11.553	11.553	11.553	11.553	11.553	11.553	11.553	11.553	11.553	11.553	11.553	11.553	11.423	11.423	11.266	11.108	10.977	10.977	10.977	10.716	10.716	10.428	10.428
YDR473C	7.293	7.293	7.711	7.711	7.711	7.711	7.841	7.841	7.841	7.841	7.841	7.711	7.711	7.972	7.843	7.843	7.974	8.263	8.263	8.263	8.813	8.813	8.813	8.813	8.944	9.204	9.463	10.143	10.689	10.689	10.689	10.689	10.821	10.821	10.821	10.821	10.821	11.446	11.446	11.446	11.604	11.472	11.472	11.472	11.472	11.472	11.472	11.341	11.341
YJR104C	13.944	13.944	13.944	13.944	13.944	13.944	13.944	13.944	13.944	14.073	14.073	14.073	14.073	14.073	14.073	14.073	14.073	14.073	14.073	14.073	14.073	13.916	13.366	13.366	13.366	13.366	13.366	12.577	12.577	12.577	12.577	11.53	11.53	11.398	11.398	10.98	10.85	10.719	10.719	10.039	9.75	9.75	9.62	9.62	9.62	9.491	9.491	9.361	8.131
YPR097W	5.038	5.038	5.142	6.245	6.634	6.792	6.792	7.183	7.861	8.122	8.122	8.122	8.409	8.409	8.539	8.696	8.696	8.956	12.704	12.704	12.704	13.151	13.701	13.858	13.729	13.858	13.729	13.729	13.729	13.729	14.645	15.221	15.221	15.379	15.769	15.769	15.769	16.085	16.242	16.505	16.505	17.081	17.081	17.502	17.502	17.659	17.659	17.528	17.789
YLR318W	5.888	6.018	6.018	6.018	6.149	6.54	6.827	6.827	6.827	6.827	6.827	6.827	6.827	7.349	7.768	7.925	7.925	8.057	8.214	8.057	8.188	8.188	8.346	8.503	8.503	8.503	8.503	8.503	8.503	8.503	8.503	8.503	8.503	8.661	8.661	8.661	8.661	8.792	9.052	9.052	9.052	9.052	9.052	9.052	9.181	9.181	9.313	9.313	9.313
YHL039W	6.895	6.895	6.895	6.895	6.895	6.895	6.895	6.895	6.895	6.895	7.631	7.631	7.631	7.631	7.631	7.631	7.789	7.789	7.789	7.789	7.789	8.076	8.076	8.076	8.206	8.206	8.206	8.521	8.913	9.36	9.36	9.36	9.36	9.518	9.777	9.777	9.777	9.777	9.647	9.647	9.647	9.647	9.647	9.647	9.647	9.647	9.647	9.777	9.777
YCR054C	8.263	8.393	8.393	8.393	8.263	8.421	8.421	8.421	8.134	9.419	10.073	10.36	10.36	10.36	11.14	10.982	11.269	11.269	11.401	11.401	11.401	11.401	11.532	11.98	11.98	11.795	11.509	11.509	11.509	11.64	11.64	11.64	11.64	11.483	11.614	12.292	12.134	12.134	12.134	12.528	12.66	12.66	12.66	12.66	12.399	12.399	12.399	12.53	12.399
YMR192W	7.587	7.271	7.114	6.982	7.112	7.82	8.345	8.503	8.503	8.503	8.632	8.501	8.631	8.762	8.895	9.025	9.025	9.287	9.287	9.548	9.548	9.548	9.548	9.548	9.68	9.811	9.944	9.786	9.786	9.786	9.786	9.918	9.918	10.075	10.075	10.075	12.847	13.11	13.11	13.11	12.978	12.978	12.978	12.978	12.978	12.978	12.978	12.978	12.978
YDL097C	6.357	6.357	6.357	6.513	7.319	7.607	7.736	7.736	7.736	7.736	7.736	7.866	7.866	7.997	8.101	8.073	8.94	9.201	9.201	9.201	9.201	9.332	9.332	9.332	9.334	9.334	9.334	9.334	9.334	9.595	9.595	9.724	9.724	8.414	7.992	7.992	8.122	7.964	7.964	9.167	11.261	15.73	15.73	15.73	15.73	15.73	15.73	15.73	15.6
YGL139W	12.794	12.794	12.926	12.926	12.926	12.926	12.926	12.926	12.926	13.371	13.371	13.371	13.371	13.371	13.371	13.371	13.371	13.241	13.241	13.241	13.399	13.399	13.399	13.556	13.556	13.556	13.399	13.267	13.267	13.108	12.977	12.977	12.978	12.847	12.847	12.847	12.689	12.689	12.689	12.4	11.852	11.852	11.982	11.982	11.824	11.824	11.824	11.694	11.694
YER059W	11.683	11.683	11.814	11.814	11.972	11.84	11.581	11.581	11.581	11.581	11.581	12.159	13.676	13.676	13.937	13.806	13.806	13.909	13.909	13.594	13.594	13.436	13.173	13.594	13.462	13.462	13.594	13.594	13.594	12.972	13.781	13.392	14.175	14.175	14.175	14.175	14.462	14.462	14.359	14.359	14.359	14.489	14.907	14.907	14.907	14.907	14.907	14.907	14.622
YGL123W	1.174	1.174	1.174	1.044	0.913	0.913	0.783	0.783	0.783	0.783	0.914	0.785	0.655	0.655	0.655	0.655	0.655	0.655	0.655	0.655	0.525	0.657	0.657	0.657	0.657	0.657	0.657	0.657	0.657	0.657	0.657	0.525	0.394	0.394	0.394	0.394	0.394	0.394	0.394	0.394	0.394	0.394	0.394	0.394	0.394	0.394	0.394	0.394	0.394
YLR291C	6.472	6.472	6.472	6.315	6.315	6.472	6.472	6.472	5.369	4.793	4.533	5.372	5.372	5.215	5.215	5.735	5.446	5.446	6.049	6.727	6.727	6.727	6.727	6.727	6.727	6.727	6.727	6.988	6.83	6.83	6.7	6.858	6.858	6.7	6.7	6.227	6.227	6.385	6.385	6.91	8.504	8.504	8.634	8.634	8.634	8.634	9.053	9.053	9.053
YDR429C	13.671	13.671	13.671	13.671	13.671	13.671	13.671	13.671	13.828	13.986	14.144	14.406	14.564	14.564	14.564	14.564	14.434	14.434	14.434	14.434	14.434	14.434	14.434	14.433	14.433	14.433	14.433	14.303	14.303	14.303	14.303	14.303	14.303	14.303	14.303	14.303	14.04	14.067	13.804	13.804	13.804	13.935	13.935	13.935	13.935	13.935	13.935	14.065	14.065
YIL070C	21.727	21.727	21.727	21.596	21.151	21.151	21.279	21.279	21.279	21.279	21.279	21.437	21.568	21.726	21.726	21.726	21.438	21.438	21.044	21.044	20.913	20.783	20.074	20.204	20.361	20.361	20.361	20.23	20.072	19.941	19.783	19.783	19.626	19.626	18.815	18.815	18.815	18.265	18.135	17.587	17.587	17.587	17.455	17.455	17.455	17.455	17.324	16.932	16.932
YGR129W	8.682	8.811	8.811	8.943	8.943	8.943	9.072	9.072	9.072	9.072	9.072	9.072	9.204	9.204	9.204	9.204	9.204	9.204	9.204	9.204	9.204	8.941	9.071	9.071	9.071	9.071	9.071	9.071	8.939	8.939	8.939	8.939	8.939	8.782	8.782	8.939	8.782	8.521	8.521	8.389	8.128	7.971	7.971	7.971	7.971	7.971	7.971	7.841	7.841
YKL045W	1.336	1.336	1.336	1.468	1.468	1.468	1.468	1.597	1.597	1.727	1.727	1.727	1.727	1.727	1.727	1.727	1.727	1.727	1.727	1.727	1.727	1.727	1.727	1.727	1.727	1.727	1.727	1.727	1.727	1.727	1.596	1.596	1.596	1.596	1.203	1.333	1.202	1.331	1.463	1.463	1.463	1.463	1.463	1.463	1.463	1.592	1.592	1.592	1.722
YMR188C	14.157	14.446	14.446	14.446	14.576	14.576	14.576	14.576	14.706	14.548	14.548	14.548	14.548	14.548	14.548	14.548	13.711	13.868	13.479	13.033	13.033	12.772	12.614	12.614	11.619	11.253	11.253	11.253	11.253	10.833	10.281	10.281	9.994	8.687	8.529	8.529	8.529	8.084	8.084	7.51	7.639	7.378	7.378	7.247	6.434	6.147	6.198	6.743	6.743
YER136W	5.968	5.968	5.968	5.968	5.837	5.837	5.707	5.707	4.737	4.477	4.348	4.348	4.348	4.348	4.348	4.348	4.19	4.06	3.931	3.931	3.773	3.773	3.773	3.773	3.773	2.853	1.725	1.438	1.175	1.175	1.175	1.175	1.175	1.175	1.175	1.175	1.044	1.044	0.913	0.913	0.913	0.913	0.913	0.913	0.913	0.913	0.781	0.781	0.781
YNL112W	6.725	6.175	5.884	6.145	6.145	6.406	6.406	6.406	6.536	6.536	6.536	7.268	6.981	6.981	6.85	6.561	6.718	6.718	6.405	6.536	6.694	6.433	6.462	6.462	6.305	6.462	6.856	7.823	7.823	7.953	7.795	7.795	7.953	8.214	8.473	8.762	9.573	9.573	9.573	9.834	10.122	10.279	10.279	10.279	10.437	10.437	10.463	10.463	10.463
YAL033W	9.622	9.754	9.754	9.754	9.754	9.596	9.596	9.727	9.885	9.755	9.887	9.31	9.31	9.31	9.31	8.918	9.468	9.337	9.205	9.205	9.205	9.076	9.076	9.207	9.207	9.365	9.915	9.394	8.531	8.531	8.531	8.531	8.531	8.531	8.66	8.503	8.503	8.792	8.923	8.923	8.923	8.923	8.923	8.923	8.504	8.765	8.45	8.45	8.189
YBR195C	6.588	6.851	6.851	7.009	7.009	7.009	6.693	6.693	6.693	6.693	6.693	6.693	6.693	6.825	7.112	8.049	8.049	8.049	8.049	8.049	8.049	7.92	7.921	7.921	7.921	7.921	7.634	7.634	8.731	8.731	8.731	8.731	8.99	9.41	9.673	10.827	10.827	10.827	10.957	10.957	11.087	11.087	11.087	11.244	11.244	11.374	12.18	12.993	12.993
YKL156W	6.396	6.396	6.659	6.92	7.049	7.049	7.049	6.918	7.808	7.808	7.808	7.808	7.808	7.808	7.705	7.705	7.575	7.575	7.575	7.575	7.705	8.857	9.015	9.015	9.691	9.562	10.269	10.269	10.269	10.269	10.269	10.269	10.399	10.269	10.399	10.529	10.529	10.529	10.529	10.399	10.399	10.399	10.818	10.818	10.818	10.818	10.688	10.688	10.688
YPL244C	9.151	9.151	9.414	9.414	9.414	9.414	9.414	9.414	10.146	10.146	10.146	10.146	10.146	10.146	10.146	10.146	10.146	10.146	10.146	10.146	9.988	9.831	9.831	9.831	9.831	9.831	9.831	9.831	9.568	9.568	9.829	9.829	9.829	9.829	9.829	9.829	9.698	9.698	9.698	9.698	9.698	9.698	9.566	9.566	9.437	9.437	9.437	9.279	9.279
YAL047C	12.825	12.825	12.825	12.825	12.825	12.825	12.668	12.668	12.668	12.797	12.272	12.272	12.272	12.272	12.272	10.492	9.785	9.627	9.627	9.785	9.525	9.396	9.396	9.264	9.969	9.969	9.837	9.837	9.837	9.995	9.734	9.892	9.629	9.631	9.631	9.631	9.631	8.508	9.529	9.529	9.66	9.66	9.66	9.66	9.634	9.634	9.503	9.923	9.793
YGR008C	8.813	8.944	8.944	9.076	9.076	9.076	9.076	9.076	8.944	8.944	8.944	8.944	8.944	8.944	8.944	8.944	8.944	8.944	8.944	8.787	8.498	8.368	8.368	8.368	8.235	8.235	8.235	8.235	8.235	8.077	8.077	8.077	8.077	7.92	7.92	7.92	7.92	7.92	7.92	7.92	7.92	7.92	7.762	7.762	7.762	7.762	7.631	7.631	7.631
YER009W	10.817	10.817	10.817	11.208	11.208	11.471	11.758	11.888	11.888	12.017	12.017	12.017	12.017	12.017	12.541	12.541	12.699	12.699	12.856	12.856	12.856	12.856	12.856	12.856	12.856	12.856	12.856	12.988	13.145	13.145	13.145	13.145	13.145	13.145	13.145	13.145	13.145	13.145	14.139	14.139	14.139	14.139	14.139	14.139	14.139	14.139	14.139	14.139	14.139
YBR004C	8.48	8.48	8.48	8.452	8.452	8.452	8.452	8.007	8.007	6.227	6.874	8.235	8.235	8.235	8.235	8.207	8.207	8.207	8.207	8.207	8.207	8.207	8.207	8.049	8.049	8.049	8.049	8.18	8.023	8.023	7.888	7.888	7.888	7.888	7.758	7.758	7.627	7.627	7.627	7.627	7.627	7.785	7.681	7.552	7.552	7.552	7.552	7.552	7.552
YDR464W	9.757	9.757	9.757	9.6	9.6	9.6	9.47	9.628	9.628	9.628	9.628	9.628	9.628	9.628	9.365	9.365	9.365	8.946	8.946	8.946	8.946	8.946	9.104	9.104	9.104	8.973	8.841	8.841	8.841	8.841	8.971	8.971	8.971	8.971	8.971	8.971	8.971	8.971	8.971	8.971	8.971	8.971	8.971	8.971	8.971	8.971	8.971	8.841	8.684
YER155C	16.785	16.628	16.628	16.368	16.237	16.237	16.237	16.237	16.237	16.237	16.106	16.106	15.556	15.424	15.424	15.424	15.424	15.424	15.424	15.032	14.902	14.902	14.902	14.902	14.902	14.902	14.902	14.902	14.902	14.902	14.902	14.902	14.902	14.902	14.745	14.745	14.745	14.745	14.196	13.909	13.622	13.622	13.622	13.622	13.49	13.359	13.359	13.201	13.201
YDR456W	2.547	5.013	5.013	5.171	5.171	5.171	5.171	5.171	5.302	5.302	5.302	5.302	5.302	5.302	5.302	5.302	5.302	5.302	5.302	5.302	5.852	5.852	5.852	5.852	5.852	5.852	5.852	5.982	5.982	6.269	6.427	6.427	6.427	6.061	6.218	6.35	6.87	7	7	7.522	7.679	7.837	8.126	8.126	8.126	8.126	8.256	8.256	8.256
YJL217W	8.673	8.673	8.934	8.934	8.934	9.066	9.066	9.195	9.195	9.195	9.195	9.195	9.195	9.195	9.195	9.195	9.066	8.908	9.039	9.039	9.039	9.171	9.171	9.171	9.171	9.171	9.171	9.171	9.171	9.041	9.041	9.041	8.911	8.78	8.78	8.78	8.78	8.78	8.78	8.78	8.78	8.256	8.256	7.995	7.866	7.866	7.866	7.866	7.867
YLL018C	7.035	7.454	7.454	7.454	7.611	7.611	7.611	7.611	7.769	7.769	7.769	7.769	7.769	7.927	7.927	8.058	8.216	8.216	8.216	8.216	8.216	8.216	8.869	8.869	9.944	10.757	11.018	11.568	12.013	12.013	12.013	12.013	12.013	12.013	12.013	12.013	12.013	12.013	12.013	12.013	12.144	12.302	12.563	12.721	12.721	12.878	13.008	13.008	13.139
YKL122C	7.895	7.895	8.025	8.154	8.731	8.731	8.601	8.47	8.599	8.598	8.598	8.729	8.729	8.47	8.47	8.47	8.47	8.338	8.207	8.207	8.207	8.207	8.207	7.683	6.816	6.946	6.946	6.946	6.946	6.946	6.946	6.946	6.683	6.554	6.554	6.685	7.076	7.654	7.654	7.654	7.654	7.654	7.654	7.654	7.654	7.654	7.654	7.524	7.682
YOL159C	4.863	5.021	5.021	5.021	4.891	4.891	4.891	4.63	4.343	4.343	4.994	5.257	5.257	5.257	5.674	5.674	5.674	5.805	5.805	5.805	5.805	5.805	5.805	5.963	6.094	6.226	6.488	6.488	6.488	6.488	6.488	6.488	6.331	6.331	6.331	6.488	6.488	6.488	6.907	7.065	7.065	7.065	7.065	7.065	7.065	7.065	7.065	7.065	7.065
YLR032W	7.923	7.923	7.923	7.923	8.055	8.317	8.317	8.317	8.633	8.633	9.757	9.757	9.757	9.757	9.757	9.889	9.889	9.889	10.178	10.179	10.179	10.756	10.885	10.885	11.435	11.435	11.435	11.593	11.593	11.49	11.49	11.49	11.49	11.49	11.619	11.619	11.619	11.619	11.619	11.619	11.488	11.488	11.618	11.618	11.618	11.618	11.618	11.747	12.141
YDR198C	8.367	8.079	7.533	7.533	7.533	7.533	7.144	7.144	6.592	6.487	6.487	6.487	6.487	4.973	3.793	3.533	3.533	3.402	3.143	3.143	3.404	3.404	3.274	3.274	3.274	3.274	3.274	1.992	1.86	1.965	2.354	2.615	2.773	3.088	3.821	3.952	3.952	3.952	3.952	4.083	4.343	4.604	6.249	6.797	6.797	6.797	6.797	6.797	7.531
YLL015W	7.587	7.587	7.587	7.587	7.587	7.587	7.326	7.326	7.326	7.326	7.326	7.326	7.011	7.039	7.039	7.039	7.039	6.883	6.883	6.753	6.753	6.753	6.596	6.596	6.596	6.438	6.438	6.568	6.829	7.349	7.901	8.293	8.293	8.423	8.423	8.423	8.423	8.423	8.554	8.423	8.684	8.684	8.815	8.815	8.946	8.789	8.918	8.918	8.918
YGR060W	0.315	0.315	0.315	0.315	0.315	0.315	0.447	0.447	0.447	0.447	0.447	0.447	0.578	0.841	0.841	0.972	0.972	0.972	0.972	0.972	0.972	0.972	1.103	1.103	1.103	1.103	1.233	1.233	1.233	1.233	1.233	1.233	1.233	1.233	1.233	1.233	1.233	1.233	1.233	1.233	1.233	1.233	1.233	1.233	1.233	1.233	1.233	1.233	1.233
YOL022C	8.316	8.316	8.027	7.897	7.636	7.794	7.794	7.794	7.794	7.794	7.794	7.664	7.403	7.245	7.245	7.114	7.114	7.114	7.245	7.245	7.245	7.245	7.245	7.245	6.958	6.8	7.089	7.089	7.089	7.089	7.063	7.063	7.063	6.905	6.905	6.487	6.72	6.72	6.72	6.72	6.72	6.329	6.199	5.707	5.707	5.549	5.549	5.549	4.633
YLR145W	7.322	7.322	7.322	7.322	7.452	7.452	7.454	7.191	7.033	7.033	7.035	8.186	8.447	8.447	8.447	8.317	8.317	8.317	8.186	8.186	8.447	8.186	8.447	8.447	8.762	8.762	8.762	9.156	9.156	9.288	9.68	9.55	9.708	10.522	10.522	10.522	10.654	10.654	10.654	10.522	10.838	10.838	11.7	12.696	12.696	12.826	12.826	12.826	12.826
YHR174W	1.496	1.496	1.496	1.496	1.496	1.627	1.627	1.627	1.627	1.627	1.627	1.627	1.627	1.627	1.627	1.627	1.627	1.627	1.627	1.627	1.627	1.627	1.627	1.627	1.497	1.077	1.077	1.077	1.077	1.077	1.077	0.946	0.946	0.946	0.946	0.946	0.946	0.946	0.946	0.946	0.946	0.946	0.946	0.946	0.946	0.946	0.946	0.946	0.946
YJL201W	10.022	10.022	9.864	9.344	8.927	8.927	8.927	8.927	9.216	9.216	9.058	9.058	9.058	8.667	7.485	7.038	7.038	7.038	7.038	7.327	8.165	8.165	8.165	8.007	8.007	8.033	8.163	8.294	8.294	8.294	8.424	8.424	7.744	7.615	7.457	7.457	7.457	7.744	8.06	8.06	8.322	8.321	8.321	8.321	7.876	7.746	7.746	7.746	7.877
YOL017W	7.743	7.743	7.352	6.644	6.487	6.329	6.329	5.884	5.884	6.592	6.592	6.46	6.331	6.331	6.331	6.331	6.331	6.201	6.201	6.07	6.07	6.07	6.07	6.07	6.07	6.329	5.909	5.909	6.483	6.483	6.483	6.483	6.326	6.326	5.618	5.459	5.042	4.912	4.912	5.173	5.042	5.042	5.042	5.042	5.173	5.173	5.043	4.914	4.914
YKR086W	10.637	10.349	11.055	10.666	10.666	10.666	10.479	10.61	10.61	10.61	10.61	9.44	10.279	13.728	13.728	14.119	14.119	14.119	14.119	13.858	14.644	14.644	15.035	15.166	16.559	17.528	17.528	17.528	17.945	18.076	18.335	18.335	18.178	18.335	19.565	20.639	20.639	21.243	21.373	21.373	21.373	21.215	21.662	21.69	21.69	21.949	22.107	22.107	22.236
YGR037C	10.755	10.365	10.365	10.365	10.207	10.207	10.207	10.076	10.076	10.076	9.37	9.081	9.081	9.081	8.949	8.818	8.687	7.953	7.953	7.692	7.692	7.692	7.275	7.275	6.362	6.362	5.942	5.523	5.523	5.262	5.262	5.262	5.262	5.262	5.262	5.262	5.262	5.132	5.132	4.714	4.714	4.714	4.714	4.714	4.714	4.714	4.714	4.453	4.426
YCR092C	4.21	4.21	4.497	4.497	4.497	4.655	4.655	4.655	4.655	4.655	4.655	4.655	4.655	4.655	4.523	4.523	4.523	4.812	4.812	4.812	4.812	4.812	4.97	4.97	4.97	5.679	5.837	5.837	5.837	5.968	5.968	5.968	5.968	5.968	6.257	6.257	6.257	6.257	6.257	6.257	6.257	6.389	6.389	6.389	6.231	6.101	6.101	6.101	6.364
YJL102W	5.38	5.667	6.217	6.217	6.217	6.375	6.95	8.178	8.178	8.178	8.309	8.568	8.437	9.04	9.458	9.458	9.59	9.719	9.851	9.851	9.98	10.53	10.53	10.53	10.818	10.66	10.66	10.66	10.949	10.662	10.819	10.819	10.819	11.473	11.473	11.473	11.473	11.473	11.473	11.473	11.473	11.473	11.473	11.473	11.473	11.473	11.473	11.473	11.473
YBR196C	1.522	1.522	1.522	1.522	1.522	1.522	1.522	1.522	1.522	1.522	1.522	1.522	1.522	1.522	1.522	1.522	1.522	1.522	1.522	1.364	1.364	1.364	1.364	1.364	1.235	1.366	1.497	1.497	1.497	1.497	1.497	1.497	1.34	1.34	1.208	1.208	1.208	1.208	1.208	1.208	1.34	1.34	1.34	1.34	1.34	1.34	1.34	1.34	1.34
YOR098C	11.188	11.188	11.188	11.188	11.188	11.188	11.188	11.031	11.031	11.031	11.031	11.031	11.031	11.031	11.031	11.031	10.873	10.873	11.031	10.901	10.901	10.901	10.901	10.901	10.901	10.771	10.614	10.614	10.614	10.614	9.671	9.41	9.281	9.123	9.123	10.016	10.016	10.016	10.016	10.016	10.016	10.016	9.624	9.493	9.493	9.624	9.624	9.624	9.624
YER044C	2.754	2.754	2.754	2.754	2.596	2.438	2.438	2.281	2.281	2.281	2.123	2.123	2.253	2.384	2.384	2.384	2.226	2.226	2.226	2.226	2.226	2.226	2.226	2.226	2.226	2.226	2.226	2.095	1.964	1.964	1.964	1.964	1.675	1.675	1.517	1.359	1.359	1.23	1.359	1.359	1.359	1.491	1.491	1.491	1.648	1.648	1.648	1.806	1.806
YIL018W	2.07	2.07	1.939	1.939	1.939	1.939	1.781	1.781	1.781	1.781	1.65	1.65	1.519	1.519	1.519	1.519	1.519	1.519	1.389	0.811	0.68	0.68	0.68	0.68	0.548	0.548	0.548	0.548	0.548	0.548	0.548	0.548	0.522	0.522	0.392	0.392	0.392	0.392	0.392	0.392	0.289	0.289	0.289	0.289	0.289	0.419	0.419	0.419	0.419
YPR156C	1.627	1.627	1.627	1.627	1.077	1.077	1.077	1.077	1.077	1.077	0.92	1.051	1.051	1.051	1.051	1.051	1.182	1.182	1.182	1.471	2.233	2.233	2.076	2.076	2.076	2.076	2.076	2.076	2.076	2.076	2.076	2.076	2.076	2.076	2.205	2.205	2.205	2.205	2.205	2.205	2.205	2.205	2.205	1.89	1.89	1.89	1.89	1.89	1.89
YGR042W	6.493	6.493	6.493	6.493	6.493	6.493	6.493	6.623	6.754	6.18	6.152	6.022	6.311	6.992	7.669	7.669	7.956	7.956	7.956	8.087	7.826	7.826	7.984	8.115	8.897	8.897	8.897	8.897	8.897	8.765	8.765	8.765	9	8.842	8.842	8.842	8.842	8.974	9.236	8.974	8.974	9.077	9.629	9.786	9.786	9.786	9.918	9.918	10.44
YOR369C	4.705	4.965	5.543	5.543	5.543	5.567	5.567	5.567	5.567	5.567	5.958	6.403	6.95	6.95	6.95	6.95	6.95	6.662	6.347	6.477	6.347	6.347	6.477	6.477	6.477	6.477	6.477	6.477	6.477	6.477	6.477	6.161	5.902	5.772	5.904	6.324	6.324	6.454	6.454	6.454	6.454	6.454	6.611	6.741	6.872	6.872	6.872	6.872	6.872
YKL098W	9.58	9.58	9.189	8.928	9.086	9.373	9.792	9.792	9.634	9.634	9.503	10.049	10.049	10.494	10.494	10.782	10.755	10.755	10.626	10.887	10.887	11.36	11.255	11.412	11.568	11.568	11.829	11.961	11.961	12.092	12.092	12.25	12.25	12.118	12.118	12.248	12.118	12.248	12.248	12.248	12.695	12.695	12.537	12.667	12.798	12.798	12.798	12.798	12.667
YDR245W	12.108	12.266	12.266	12.266	12.108	12.108	11.951	11.951	11.69	11.558	11.558	11.558	11.558	11.821	11.821	11.821	11.821	11.821	11.821	11.821	11.663	11.635	11.635	11.635	11.635	11.635	11.635	11.635	11.635	11.635	11.504	11.033	11.162	11.74	11.74	11.87	11.87	11.87	11.87	11.87	11.87	11.87	11.87	11.712	11.712	11.712	11.712	11.581	11.581
YMR014W	7.843	7.973	8.232	8.102	8.102	8.102	7.973	7.843	8.001	7.817	7.817	8.365	8.812	8.812	8.812	8.812	8.812	8.812	8.812	8.812	8.812	8.812	8.941	8.941	8.784	8.784	8.784	8.784	8.784	8.784	8.784	8.784	8.784	8.784	8.784	8.915	8.915	8.915	8.915	8.915	8.915	7.818	7.529	7.529	7.529	7.398	7.528	7.528	7.37
YNL168C	12.266	12.266	12.136	12.007	12.007	12.007	12.138	12.138	12.007	12.007	11.849	11.691	11.534	11.534	11.663	11.532	11.532	11.532	11.532	11.402	11.273	11.273	11.273	11.273	11.143	11.143	10.146	10.015	9.754	9.754	9.754	9.624	9.624	9.362	8.943	8.943	8.813	8.813	6.979	6.69	6.69	6.405	6.275	6.405	6.405	6.405	6.405	5.853	5.853
YPR180W	5.215	5.947	5.947	5.947	5.947	6.182	7.73	7.73	7.73	7.702	7.86	7.86	7.86	7.86	7.86	7.466	7.466	7.336	7.021	6.733	6.733	6.733	6.865	6.865	6.865	6.865	6.865	6.733	6.733	6.733	6.604	6.446	6.057	6.215	7.288	7.315	7.835	7.835	8.513	8.513	8.513	8.932	8.932	8.932	8.932	8.932	8.932	8.774	8.774
YKL203C	20.022	19.865	19.446	20.124	19.732	20.28	20.438	20.438	20.306	20.855	20.855	20.723	21.196	21.067	22.111	22.111	22.398	22.817	22.817	22.817	23.339	23.339	23.47	23.601	23.759	23.759	24.022	23.89	23.89	23.89	23.89	24.02	23.994	23.994	23.994	23.862	23.992	24.018	24.018	24.279	24.437	24.7	24.7	24.7	24.831	24.831	24.673	24.805	24.805
YPR061C	15.2	15.2	15.2	15.198	15.619	15.619	15.619	15.75	15.619	15.619	15.934	15.934	15.934	16.51	16.51	16.51	16.668	16.668	16.668	16.668	16.51	16.955	16.955	17.087	17.218	17.481	17.638	17.481	17.323	17.323	17.481	17.481	17.481	17.481	17.481	17.481	17.612	17.454	17.454	17.454	17.584	17.742	17.742	17.742	17.584	17.584	17.584	17.479	17.479
YMR115W	7.278	7.019	5.288	4.346	4.346	4.346	4.607	4.607	4.607	4.607	4.868	5.416	5.416	5.129	5.129	4.842	4.71	5.39	5.26	5.39	5.52	5.965	5.965	6.122	6.122	6.122	6.122	6.122	6.122	6.122	5.991	6.771	7.189	8.265	8.265	8.265	8.265	8.265	8.394	8.394	8.394	8.394	8.394	8.552	8.421	8.291	8.291	8.291	8.291
YBR022W	6.644	6.644	7.037	7.037	7.037	7.168	7.168	7.168	7.168	7.168	7.326	7.168	7.168	7.168	7.168	7.429	7.559	7.559	7.559	7.559	7.559	7.716	7.716	7.716	7.716	7.716	7.427	7.427	7.427	7.427	7.427	7.427	7.296	7.296	7.296	7.427	7.792	8.053	8.575	8.575	8.575	8.575	8.575	8.575	8.575	8.575	8.704	8.704	8.704
YIR035C	6.646	6.517	6.517	7.515	7.515	7.515	7.515	7.515	7.515	7.515	7.384	6.967	7.746	8.035	9.659	9.659	9.817	9.817	9.974	9.845	9.845	10.423	10.423	10.423	10.423	10.423	10.265	10.265	10.423	10.423	10.552	10.552	10.552	10.552	10.552	10.552	10.552	10.84	10.84	10.84	10.682	10.682	10.943	10.943	10.943	10.943	11.101	11.101	11.101
YER048C	5.31	5.31	5.178	5.049	5.049	5.049	5.049	5.178	5.438	5.988	5.988	6.249	6.249	6.249	6.249	6.983	7.503	8.186	8.317	8.317	8.317	8.317	8.447	8.447	8.71	8.71	8.972	8.972	8.972	8.972	8.972	9.26	9.26	9.26	9.26	9.26	9.26	9.26	9.26	9.26	9.26	9.26	9.26	9.26	9.26	9.26	9.26	9.26	9.26
YCR016W	8.279	8.279	8.279	8.279	8.279	8.279	8.279	8.279	8.174	8.043	7.783	7.235	7.105	6.979	7.007	7.007	7.165	7.165	7.165	7.165	7.033	7.033	7.033	7.033	7.033	6.378	6.247	5.828	6.091	6.536	6.536	6.666	6.795	6.795	6.795	6.322	6.191	6.582	6.424	6.424	6.424	6.554	6.841	6.711	6.582	6.583	6.583	6.583	6.426
YGL141W	5.707	5.966	5.966	5.966	5.837	5.837	5.707	5.837	5.807	5.546	5.546	5.676	6.695	6.431	6.561	6.561	6.561	6.718	6.587	6.428	6.428	6.428	6.298	6.771	8.26	11.079	11.079	11.237	11.237	11.394	11.394	11.394	11.394	11.526	11.526	11.841	12.128	12.258	12.389	12.652	12.652	12.782	12.911	12.911	12.911	13.041	13.041	13.041	13.041
YHR026W	10.935	11.25	11.25	10.961	10.961	10.961	10.961	10.803	11.222	11.613	12.136	12.136	13.918	14.365	15.228	15.228	15.228	15.228	15.228	15.097	15.386	15.386	15.386	15.386	15.386	15.228	15.099	15.256	15.256	15.544	15.544	15.544	15.544	15.544	15.544	15.544	15.544	15.701	15.57	15.57	15.57	15.57	15.57	15.57	15.57	15.386	15.517	15.517	15.517
YDR525W-A	1.576	1.576	1.576	1.576	1.576	1.576	1.576	1.576	1.576	1.576	1.419	1.419	1.419	1.419	1.419	0.841	0.841	0.841	0.841	0.841	0.841	0.841	0.841	0.841	0.552	0.683	0.681	0.839	1.154	1.154	1.154	1.023	1.338	1.338	1.338	1.338	1.338	1.338	1.338	1.338	1.338	1.338	1.338	1.338	1.338	1.338	1.338	1.338	1.338
YLR407W	0.13	0.13	0.13	0.13	0.13	0.13	0.13	0.13	0.13	0.13	0.13	0.13	0.13	0.13	0.13	0.13	0.13	0.13	0.13	0.13	0.13	0.13	0.13	0.13	0.13	0.13	0.13	0.13	0.13	0.13	0.13	0.13	0.13	0.13	0.13	0.13	0.13	0.13	0.13	0.13	0.13	0.261	0.261	0.261	0.261	0.261	0.261	0.419	0.419
YPR043W	8.219	8.506	8.794	9.498	9.498	9.628	9.628	9.628	9.628	9.628	9.628	9.628	9.628	9.628	9.628	9.628	9.628	9.628	9.628	9.628	9.628	9.628	9.759	9.759	10.02	10.178	10.307	10.437	10.437	10.567	10.567	10.567	10.567	10.698	11.273	11.273	11.273	11.56	11.56	11.56	11.56	11.718	12.138	12.401	12.662	12.662	12.662	12.662	12.662
YMR124W	9.724	9.724	9.724	9.724	9.856	9.856	9.987	9.987	9.987	9.987	10.145	10.145	10.145	10.146	10.276	10.276	10.276	10.406	10.406	10.406	10.145	10.015	10.015	9.752	9.882	9.882	9.882	9.882	9.751	9.751	9.593	9.462	9.332	9.332	9.332	9.332	9.332	9.069	8.782	8.884	8.884	8.884	8.884	8.884	8.884	8.726	8.726	8.568	8.437
YDR201W	12.128	12.128	12.128	12.518	12.518	12.648	12.648	12.518	12.806	13.251	13.251	13.645	14.638	14.508	14.508	14.508	14.508	14.796	15.425	15.295	15.74	15.74	15.871	15.742	16.029	16.029	16.187	16.187	16.318	16.318	16.449	16.971	17.39	17.39	17.492	17.492	17.623	17.623	17.781	17.781	17.781	17.781	17.781	17.938	17.938	17.938	17.938	17.938	18.07
YDR408C	10.56	10.56	10.56	10.56	10.56	10.56	10.56	10.43	10.43	10.43	10.43	10.43	10.299	10.299	10.299	10.011	10.011	10.011	10.011	10.011	10.011	10.011	10.011	10.011	9.882	9.882	9.882	9.882	9.23	8.941	8.941	7.117	6.988	6.725	6.725	6.725	6.41	6.252	6.094	5.965	5.807	5.155	4.159	4.159	3.896	3.738	3.738	3.738	3.738
YDR116C	12.561	12.403	12.534	12.534	12.534	12.378	12.536	12.983	12.983	12.983	12.983	12.983	12.983	12.983	13.403	13.561	13.561	13.692	13.692	13.692	13.692	13.692	13.692	13.692	13.692	13.692	13.692	13.692	13.823	13.823	13.823	13.823	13.692	13.692	13.692	13.692	13.561	13.561	13.561	13.561	13.561	13.561	13.561	13.561	13.718	13.718	13.718	13.718	13.718
YNR054C	3.842	3.971	4.362	6.408	6.408	6.408	6.408	6.931	6.931	6.931	6.931	6.774	6.642	6.485	6.614	6.457	6.457	6.877	7.008	6.851	7.112	6.851	7.243	7.112	7.241	7.504	7.504	7.765	7.765	7.765	7.765	7.765	7.765	7.765	7.765	7.765	7.765	7.765	7.765	7.765	7.765	7.793	7.793	7.793	7.662	7.662	7.662	7.923	7.923
YDL174C	0.708	0.708	0.55	0.55	0.55	0.55	0.55	0.55	0.55	0.55	0.55	0.55	0.55	0.55	0.55	0.55	0.55	0.392	0.263	0.263	0.263	0.263	0.263	0.263	0.263	0.42	0.42	0.42	0.42	0.42	0.42	0.42	0.42	0.42	0.42	0.42	0.42	0.42	0.42	0.42	0.42	0.42	0.42	0.55	0.55	0.55	0.55	0.55	0.55
YLL010C	10.131	10.419	10.419	10.419	10.419	10.419	10.103	10.233	10.233	10.103	10.103	10.103	10.261	10.522	10.811	10.811	10.811	10.811	10.941	10.941	11.386	11.386	11.386	11.386	11.281	11.41	11.41	11.279	11.41	11.41	11.279	11.54	11.41	11.542	11.542	11.542	11.803	11.803	11.934	11.934	12.092	12.092	12.092	12.092	12.092	12.092	12.092	12.092	12.221
YJL200C	4.865	4.865	4.735	4.865	5.702	5.961	5.961	6.119	6.667	7.217	7.347	7.347	7.347	7.475	7.475	7.475	7.475	7.475	7.186	7.186	7.316	7.316	7.316	8.701	8.831	8.831	8.989	8.989	8.989	8.989	8.989	9.379	9.511	9.511	9.511	9.511	9.511	9.511	9.511	9.511	9.511	9.511	9.511	9.511	9.511	9.511	9.511	10.061	10.451
YGR130C	1.179	1.179	1.047	1.179	1.573	1.573	1.573	1.573	1.573	1.573	1.573	1.573	1.573	1.573	1.573	1.573	1.573	1.573	1.573	1.573	1.573	1.573	1.573	1.573	1.573	1.573	1.573	1.573	1.573	1.573	1.573	1.573	1.573	1.573	1.573	1.573	1.573	1.573	2.093	2.224	3.035	3.035	3.035	3.035	3.035	3.167	3.167	3.167	3.167
YHL025W	9.388	9.388	9.388	9.388	9.388	9.388	9.127	9.127	8.738	8.738	8.005	8.005	6.098	6.098	6.098	5.968	5.837	5.837	5.705	5.705	5.705	5.705	5.705	5.548	5.548	5.418	5.418	3.298	2.617	2.354	2.354	2.354	2.354	2.354	2.354	2.354	2.354	2.354	2.197	2.197	1.489	1.489	1.489	1.489	1.489	1.489	1.489	1.489	1.489
YER145C	8.421	8.421	8.552	8.552	8.552	8.552	8.552	8.552	8.552	8.421	8.421	8.421	8.16	8.16	8.16	8.16	8.16	8.16	8.16	8.16	7.897	7.897	7.897	7.897	7.897	7.766	7.766	7.766	7.766	7.766	7.766	7.505	7.505	6.567	6.41	6.539	6.277	6.119	6.119	6.119	5.988	5.672	5.672	5.515	5.644	5.513	5.671	5.513	5.513
YMR285C	13.069	13.069	13.069	13.747	14.137	14.687	14.687	14.976	14.976	14.976	14.976	14.976	14.976	15.106	15.106	15.106	15.106	15.106	15.106	15.236	15.236	15.236	15.367	16.204	16.726	17.956	18.347	18.478	18.478	18.478	18.478	19.312	19.627	19.627	19.627	20.048	20.048	20.048	20.048	20.048	19.918	20.049	20.049	20.181	20.181	20.312	20.47	20.47	20.47
YBL084C	11.184	11.055	11.055	11.475	12.414	12.938	13.069	13.328	13.486	13.875	13.875	13.875	13.875	13.901	13.901	13.772	14.164	14.164	14.164	14.164	14.164	14.034	14.297	15.422	15.29	15.709	15.709	15.839	15.839	15.839	15.839	15.839	15.839	16.257	16.257	16.257	16.257	16.257	16.257	16.257	16.573	16.73	16.599	16.599	16.599	16.441	16.441	16.441	16.441
YLR324W	11.642	11.8	11.8	12.219	12.219	12.481	12.092	12.224	12.353	12.353	13.268	15.491	15.491	15.78	15.78	15.78	16.042	16.042	16.172	16.302	16.302	16.172	16.172	16.172	16.172	16.042	16.042	16.331	16.331	16.331	16.331	16.331	16.331	16.591	16.824	17.426	17.269	17.269	17.269	17.269	17.137	17.137	17.137	17.689	18.108	18.239	18.239	18.369	18.498
YAR033W	14.313	14.313	14.313	14.313	14.313	14.313	14.313	14.313	14.313	14.026	14.315	13.896	14.027	13.896	14.211	14.211	14.211	12.983	12.722	12.722	11.911	11.911	11.911	11.65	11.258	11.258	12.069	12.069	12.069	12.069	12.069	12.069	12.069	11.938	11.938	11.938	11.938	11.938	11.938	11.806	11.675	11.675	10.289	9.843	9.109	9.24	10.104	10.654	12.852
YOR060C	16.167	16.556	16.556	16.556	16.556	16.685	16.685	16.843	16.843	16.843	16.817	16.948	17.339	17.339	17.339	17.468	17.468	17.6	17.6	17.6	17.757	17.757	17.757	17.757	17.757	17.915	17.628	17.628	17.628	17.628	17.628	17.628	17.628	17.628	17.915	17.915	17.915	18.046	17.917	17.917	17.787	17.629	17.629	17.629	17.629	17.629	17.5	17.5	16.109
YDR320C	0.708	0.708	0.708	0.708	0.708	0.708	0.708	0.708	0.708	0.708	0.708	0.708	0.708	0.708	0.708	0.708	0.708	0.708	0.55	0.55	0.55	0.55	0.55	0.55	0.55	0.55	0.55	0.55	0.55	0.55	0.55	0.419	0.576	0.576	0.576	0.576	0.576	0.576	0.576	0.576	0.576	0.576	0.576	0.576	0.576	1.489	1.489	1.489	1.489
YPR040W	14.524	14.524	14.524	14.524	14.367	14.237	13.976	14.107	13.978	14.24	14.109	14.109	14.109	14.109	13.822	14.475	14.606	14.764	14.764	14.764	14.764	14.475	14.764	14.606	14.291	14.291	14.133	14.133	14.396	14.396	14.396	14.526	14.526	14.265	14.265	14.107	14.107	13.086	13.217	13.059	13.322	13.191	13.191	13.191	13.191	13.191	13.059	13.375	13.375
YJR024C	12.809	12.809	12.809	12.679	12.548	12.679	12.679	12.42	12.42	12.29	12.29	12.448	12.448	12.606	12.606	12.606	12.606	12.606	12.606	12.345	11.507	11.192	11.192	10.644	9.544	9.256	9.127	9.127	9.127	9.127	9.547	9.547	9.389	9.26	9.417	9.156	9.314	9.314	9.184	9.997	10.862	10.862	10.862	11.519	11.389	11.102	11.233	10.815	10.685
YBR058C-A	10.519	10.519	10.65	10.91	10.91	10.91	10.91	10.91	10.91	10.91	10.91	10.78	10.78	10.78	10.78	11.171	11.171	11.328	11.328	11.328	11.067	11.171	11.171	11.171	11.171	11.039	11.272	11.272	11.272	11.272	11.272	11.272	11.272	11.272	11.272	11.272	11.272	11.819	11.819	11.688	11.584	11.451	11.451	11.451	11.451	11.451	11.583	11.74	11.74
YGL209W	5.411	5.282	4.733	5.124	5.124	5.124	4.994	4.861	4.889	6.144	6.72	6.72	6.85	7.007	7.323	8.002	8.002	8.002	8.002	8.132	8.132	8.132	8.262	8.262	8.262	8.262	8.262	7.948	8.079	8.237	8.237	7.948	8.209	8.496	8.945	9.102	9.232	9.362	9.808	9.782	10.071	10.386	10.544	10.702	10.831	10.831	10.831	10.831	10.544
YOR093C	7.272	7.14	7.14	7.009	7.009	7.14	7.14	7.272	7.403	7.403	7.561	8.608	8.764	8.764	8.764	8.764	8.764	8.764	8.764	8.894	8.894	8.894	8.894	8.894	8.894	8.894	8.894	8.894	8.894	8.894	8.894	8.894	8.894	8.894	8.894	8.894	8.894	8.894	8.894	8.894	8.894	8.894	9.051	9.051	8.922	8.922	8.922	8.922	9.079
YML099C	11.283	11.283	11.283	11.283	11.283	11.283	11.126	10.968	10.81	10.81	10.681	10.681	10.131	10.131	10.131	10.131	10.131	10.131	10.131	10.131	10.131	9.581	9.321	9.192	9.321	9.321	9.321	9.321	9.19	9.19	9.06	9.06	9.06	9.06	9.218	9.218	9.218	8.829	8.96	8.96	8.96	8.96	8.96	8.96	8.96	8.96	8.831	8.543	8.543
YDR393W	7.951	7.114	7.114	7.243	7.114	7.114	6.956	6.641	6.641	6.483	6.353	5.828	5.437	5.175	5.306	5.176	5.306	5.567	5.777	5.462	6.012	6.012	6.012	6.586	7.291	7.291	7.42	7.292	7.292	7.422	7.291	7.422	7.58	7.58	7.58	7.711	7.97	7.97	7.97	8.128	8.128	7.997	8.258	8.258	8.258	8.258	8.517	8.647	8.647
YNL264C	4.132	3.873	3.873	3.873	3.873	3.873	4.006	4.137	4.426	4.426	4.426	4.426	4.556	4.556	4.815	6.199	9	9	9.289	9.815	9.815	9.815	9.815	9.815	9.972	10.393	10.549	10.549	10.549	10.68	10.68	10.68	10.68	10.838	10.969	11.099	11.36	11.36	11.647	12.616	13.688	13.688	13.688	13.688	13.688	13.688	13.688	13.688	13.688
YJR097W	13.308	13.308	13.308	13.308	13.308	13.308	13.308	13.308	13.308	13.308	13.308	13.439	13.439	13.439	13.439	13.439	13.439	13.31	13.31	13.31	13.31	13.31	13.31	12.76	12.891	12.891	12.891	13.022	13.311	13.443	13.443	13.443	13.443	13.443	13.311	13.154	12.737	12.737	12.605	12.737	12.737	12.737	12.737	12.737	12.737	12.868	12.868	12.868	12.868
YDL219W	9.384	9.514	10.535	10.535	10.535	10.535	10.535	10.535	10.535	10.535	10.535	10.693	10.823	12.236	12.786	12.918	12.918	13.179	13.179	13.31	13.31	13.31	13.31	13.441	13.441	13.441	13.441	13.441	13.441	13.441	14.019	14.019	14.019	14.019	14.019	14.177	14.177	14.177	14.177	14.307	14.438	14.307	14.307	14.307	14.307	14.307	14.177	14.046	14.046
YML127W	17.253	17.253	17.856	17.856	17.856	17.856	17.856	17.856	17.856	17.856	17.856	17.856	17.856	17.856	17.856	17.856	17.856	18.013	18.171	18.171	18.171	18.171	18.171	18.171	18.171	18.171	18.171	18.171	18.171	18.171	18.013	18.143	18.143	18.143	18.143	18.143	18.143	18.143	18.143	18.143	18.012	18.012	17.724	17.856	17.856	17.856	17.856	17.856	17.724
YLR254C	4.551	4.551	4.551	4.551	4.681	4.681	4.681	4.262	4.262	4.262	4.262	4.262	4.131	3.842	3.842	3.842	3.842	3.842	3.842	3.842	3.842	3.842	3.842	3.842	3.842	3.842	3.581	3.451	3.451	3.451	3.321	3.321	3.321	3.321	3.321	3.321	3.164	3.164	3.164	3.034	3.034	2.903	2.903	3.034	3.293	3.425	3.425	3.425	3.425
YLR144C	6.364	6.594	6.594	6.594	6.855	7.535	7.666	10.124	10.124	10.124	10.124	10.124	10.124	10.385	10.357	10.357	10.357	10.514	10.514	10.252	10.252	11.22	11.874	12.135	12.135	12.135	12.135	12.135	12.005	12.869	12.869	12.869	12.869	13.026	13.156	13.156	12.998	13.156	13.314	13.314	13.576	14.282	14.412	14.412	14.542	14.542	14.542	14.542	14.384
YAL053W	0.836	0.836	0.836	0.836	0.678	0.678	0.678	0.547	0.547	0.547	0.547	0.547	0.417	0.417	0.417	0.417	0.417	0.417	0.522	0.522	0.522	0.522	0.522	0.522	0.522	0.522	0.522	0.522	0.522	0.785	0.785	0.785	0.916	0.916	0.916	0.916	0.916	0.916	0.916	0.916	0.916	1.047	1.047	1.047	1.047	1.047	1.047	1.047	1.047
YDR125C	2.801	2.801	2.801	2.801	2.801	2.67	2.67	2.538	2.538	2.538	2.538	2.538	1.962	1.831	2.249	2.696	3.116	3.116	3.274	3.799	4.376	4.376	4.533	4.533	4.663	4.663	4.663	4.821	4.821	4.821	4.821	4.689	4.977	4.977	4.977	5.366	5.366	5.627	5.627	6.07	6.07	6.07	6.2	6.2	6.2	6.2	6.2	6.357	6.357
YPL215W	10.732	10.732	10.732	10.889	10.863	10.863	10.863	10.865	10.994	11.124	11.777	12.718	12.718	12.718	12.718	12.718	12.748	12.748	13.35	13.35	13.508	13.35	12.96	12.283	12.126	12.154	12.154	12.154	12.022	12.548	12.548	12.548	12.548	12.732	12.732	12.889	12.889	12.889	12.732	12.732	13.411	13.411	13.411	13.672	13.672	13.672	13.672	13.672	13.672
YPR107C	12.678	12.809	13.59	13.59	13.59	13.59	13.59	13.433	13.692	13.979	14.398	14.817	14.817	14.817	14.817	14.817	14.946	14.946	14.946	14.946	15.104	15.104	15.104	15.104	15.104	15.104	15.104	15.104	15.104	14.946	14.817	14.687	14.845	14.845	14.845	14.845	14.845	14.713	14.713	14.713	14.582	14.582	14.582	14.582	14.582	14.738	14.869	14.869	14.869
YFR007W	5.372	4.98	4.822	4.822	5.472	5.472	5.472	5.604	5.604	5.446	5.446	5.446	5.446	5.446	5.446	5.157	5.157	5.418	5.287	5.287	5.574	5.574	5.705	5.705	5.705	5.705	5.705	6.122	6.122	6.252	6.121	6.121	6.121	5.963	5.415	5.415	5.544	5.544	5.544	5.544	5.544	5.544	5.544	5.544	5.413	5.413	5.728	6.093	6.51
YEL022W	8.823	8.508	8.797	8.926	9.058	10.077	9.948	9.948	9.948	9.948	9.974	9.843	9.974	9.974	9.974	9.974	10.261	10.261	10.261	10.261	10.13	10.286	10.286	10.417	10.417	10.417	10.417	10.417	10.417	10.417	10.26	10.26	9.843	9.843	9.843	9.843	9.843	9.554	9.424	9.424	9.293	9.293	9.293	9.422	9.422	9.422	9.422	9.293	9.293
YDR026C	10.24	11.524	11.524	11.524	11.524	11.524	11.524	12.176	12.176	12.176	12.176	12.306	12.306	12.465	12.307	12.831	12.831	12.989	12.989	13.248	13.406	13.406	13.274	13.563	13.562	13.562	13.562	13.562	13.59	13.59	14.063	14.061	14.425	14.555	14.713	14.581	14.581	14.581	14.581	14.005	13.718	13.847	13.69	13.69	14.136	14.583	14.583	14.713	14.713
YNL129W	1.128	1.128	1.286	1.286	1.547	1.547	1.547	1.547	1.547	1.547	1.547	1.547	1.547	1.547	1.547	1.547	1.547	1.547	1.547	1.547	1.547	1.547	1.547	1.547	1.547	1.547	1.547	1.547	1.547	1.862	1.862	1.731	1.731	1.731	1.731	1.731	1.573	1.573	1.573	1.731	1.731	1.731	1.731	1.731	1.731	1.731	1.731	1.731	1.731
YDR282C	8.297	8.168	8.168	8.168	8.168	8.168	8.01	8.168	8.01	8.168	8.064	8.064	8.064	8.064	8.064	8.064	8.064	7.933	7.933	7.933	7.933	7.933	7.933	8.091	8.091	8.091	8.091	7.697	7.409	7.539	7.539	7.539	7.408	7.147	7.015	7.247	6.984	6.984	6.984	6.854	6.854	6.984	6.984	6.984	7.115	6.593	6.173	5.884	6.042
YIL009W	0.916	0.916	0.916	0.916	0.916	0.916	0.916	0.916	0.916	0.916	0.916	0.916	0.916	0.916	0.785	0.785	0.785	1.23	1.519	1.519	1.519	1.519	1.519	1.519	1.519	1.648	1.648	1.778	1.778	1.778	1.778	1.936	2.067	2.197	2.484	2.484	2.512	2.512	2.512	2.512	2.512	2.773	2.799	2.799	2.799	2.799	2.799	2.799	2.799
YPL006W	9.531	9.531	9.531	9.531	9.141	8.878	8.878	8.88	8.88	8.88	8.88	8.75	8.776	8.776	8.776	8.776	8.776	8.776	8.776	8.776	8.776	8.126	8.284	8.599	8.599	8.468	8.468	8.468	8.338	8.209	8.079	7.949	7.949	7.949	7.949	7.687	7.557	7.557	7.37	7.582	7.582	7.582	7.582	6.382	6.382	6.382	5.597	5.467	5.597
YIR002C	6.462	7.877	8.527	8.788	8.788	8.788	8.918	9.205	9.335	9.335	9.885	9.885	9.885	9.885	9.885	10.015	10.015	10.015	10.404	10.404	10.404	10.404	10.404	10.693	10.824	10.824	10.824	10.824	10.824	10.982	11.374	11.502	11.789	11.789	12.262	12.262	12.42	12.42	12.42	12.42	12.42	13.051	13.31	13.152	13.021	13.021	12.89	12.89	12.89
YOR198C	7.273	7.273	7.405	7.405	7.405	7.405	7.667	7.667	7.667	7.667	7.667	7.667	7.667	7.667	7.667	7.667	7.667	7.695	7.695	7.695	7.695	7.695	7.695	7.538	7.538	7.8	8.063	8.063	9.111	9.24	9.24	9.24	9.24	9.24	9.24	9.24	9.24	9.24	9.24	9.24	9.24	9.24	9.24	9.24	9.24	9.24	9.24	9.109	8.951
YLR183C	2.699	2.699	2.41	2.41	2.253	2.384	2.384	2.384	2.384	2.384	2.384	1.964	1.832	1.832	1.832	1.832	1.832	1.964	1.832	1.832	1.832	1.832	1.832	1.832	1.832	1.832	1.832	1.832	1.832	1.832	1.832	1.832	1.832	1.701	1.701	1.701	1.701	1.701	1.701	1.701	1.701	1.701	1.701	1.701	1.701	1.543	1.543	1.543	1.543
YDR435C	5.676	5.676	5.545	5.545	5.545	5.545	5.545	5.545	5.545	5.545	5.545	5.545	5.545	5.545	5.545	5.702	5.702	5.86	5.86	5.86	5.86	5.73	5.73	5.601	5.89	7.146	7.694	7.694	7.694	7.852	7.852	7.852	7.852	7.694	7.694	7.694	7.824	8.398	8.791	8.948	8.948	9.237	9.237	9.553	9.812	9.812	9.682	9.814	9.814
YDR453C	10.472	10.472	10.472	10.63	10.63	10.472	10.472	10.472	10.472	10.342	10.342	8.98	8.431	8.561	8.3	8.3	8.3	8.402	8.402	8.402	8.402	8.086	7.957	7.142	7.142	7.142	7.142	7.142	6.75	6.2	6.2	6.357	6.357	6.042	5.751	6.561	6.403	6.245	6.245	6.377	6.692	6.692	6.692	6.692	6.85	6.144	5.725	5.595	5.884
YMR165C	10.821	10.821	11.108	11.266	11.397	11.397	11.555	11.555	11.555	11.555	11.425	11.425	11.425	11.425	11.425	11.425	11.425	11.294	11.294	11.164	11.164	11.164	11.164	11.164	11.164	11.164	11.164	10.877	10.618	10.33	10.462	11.145	11.145	11.145	11.145	11.145	11.015	11.015	11.015	11.146	11.146	11.146	11.146	11.146	11.146	11.146	11.146	11.146	11.017
YNL176C	9.174	9.174	9.174	9.017	9.146	9.146	9.146	9.146	9.434	9.693	9.693	9.824	9.824	9.824	9.824	9.824	9.824	9.824	9.824	9.824	9.824	10.085	10.087	10.087	10.087	10.69	10.69	10.69	10.979	10.979	11.136	11.136	11.136	11.136	11.136	11.136	11.136	11.136	11.136	11.136	11.136	11.136	11.136	11.136	11.005	11.005	10.875	10.875	10.849
YOR052C	9.46	9.562	9.562	9.562	9.562	9.562	9.562	9.562	9.562	8.987	8.987	8.987	8.987	8.987	8.987	8.987	8.987	8.857	8.857	8.857	8.57	8.125	7.342	7.053	7.053	7.053	7.053	7.053	7.053	7.053	7.053	7.053	6.401	6.401	6.401	6.401	6.533	6.533	6.533	6.272	5.438	5.019	4.889	4.76	4.76	4.76	4.76	4.239	4.11
YLR207W	15.499	16.177	16.308	16.729	16.729	16.729	16.99	17.119	17.249	17.38	17.51	17.51	17.51	17.51	17.51	17.668	17.771	18.06	18.349	18.349	18.349	18.48	18.638	18.638	18.796	18.927	18.927	18.927	18.927	18.927	19.19	18.874	18.874	19.006	18.874	18.874	19.006	19.137	19.137	19.137	19.268	19.268	19.268	19.268	19.268	19.268	19.268	19.268	19.268
YPR134W	12.926	12.796	12.639	12.639	12.639	12.639	12.639	12.639	12.639	12.768	12.611	12.768	12.768	12.768	12.768	12.768	12.768	12.768	12.768	12.768	12.768	12.768	12.768	12.768	12.768	12.768	12.768	12.768	12.768	12.768	12.611	12.611	12.742	12.742	12.742	12.742	12.742	12.742	12.612	12.455	12.166	11.929	11.8	11.931	11.931	11.931	11.931	11.931	11.931
YHR144C	1.988	1.859	1.859	2.016	2.304	2.591	2.982	2.982	2.982	3.111	3.372	3.372	3.372	3.057	3.057	3.057	3.055	3.055	3.213	3.213	3.213	4.075	4.779	5.224	5.356	5.356	5.356	5.356	5.356	5.356	5.745	5.874	6.163	6.295	6.295	6.295	6.295	6.295	6.295	6.295	6.424	6.295	6.295	6.165	6.165	6.165	6.007	6.295	6.139
YJL039C	0.392	0.392	0.392	0.392	0.392	0.392	0.392	0.392	0.392	0.392	0.392	0.392	0.392	0.392	0.392	0.392	0.524	0.524	0.524	0.524	0.524	0.524	0.524	0.392	0.392	0.392	0.392	0.392	0.392	0.392	0.392	0.392	0.261	0.261	0.261	0.548	0.548	0.548	0.548	0.548	0.548	0.548	0.548	0.548	0.836	1.095	1.356	2.009	2.009
YDR013W	14.227	14.227	13.443	14.019	14.019	14.019	14.308	14.308	14.308	14.438	14.725	14.725	14.436	14.436	14.436	14.306	14.436	14.436	14.278	14.278	14.147	14.277	14.017	14.149	14.149	13.497	13.812	12.898	12.635	12.401	12.455	13.03	13.187	13.345	13.634	13.634	13.634	13.606	13.737	13.867	13.867	13.867	13.893	13.893	14.759	14.757	14.915	15.072	15.072
YMR023C	7.216	7.347	7.478	7.478	7.478	7.349	7.349	7.349	7.349	7.191	7.191	6.902	6.902	7.033	7.033	7.033	7.191	7.191	7.191	7.191	7.191	7.061	7.061	7.061	6.774	6.774	6.774	6.932	6.932	6.616	6.616	6.616	6.616	6.459	6.459	6.459	6.485	6.485	6.224	6.094	5.965	6.068	6.068	6.068	6.068	5.91	5.91	5.91	5.91
YKL213C	14.303	14.172	14.014	14.014	14.014	14.014	14.014	14.014	14.014	14.014	14.014	14.014	14.014	13.883	13.883	13.883	13.883	13.883	13.883	13.883	13.883	13.725	13.466	13.466	13.466	13.336	13.336	12.341	12.21	12.08	12.08	12.08	12.08	12.08	12.08	12.08	12.08	12.08	12.08	11.923	11.534	10.829	10.829	10.672	10.672	10.672	10.672	10.672	10.672
YHR018C	10.821	10.821	10.821	10.821	10.795	10.795	10.795	10.664	10.821	10.821	10.821	10.821	10.716	10.716	10.716	10.587	10.455	10.455	10.196	10.459	10.459	10.616	10.459	10.459	10.327	10.065	10.065	10.065	10.065	10.065	9.516	9.516	9.516	9.516	9.516	9.385	9.124	9.124	9.124	9.124	9.124	8.993	8.993	8.993	8.993	8.993	8.861	8.861	8.861
YJL020C	10.09	10.09	10.09	10.222	10.222	10.222	10.222	10.351	10.351	10.351	10.351	10.351	10.351	10.351	10.351	10.351	9.516	9.358	9.2	9.2	9.2	9.2	9.2	9.2	6.843	7.13	7.13	6.972	6.972	6.843	6.843	6.165	5.774	6.349	6.349	6.478	6.478	6.478	6.764	6.109	6.079	7.151	7.151	7.151	7.15	7.437	8.25	8.539	8.854
YBR121C	15.167	14.564	14.564	14.041	14.041	14.041	14.041	14.041	14.041	14.17	13.652	13.652	13.075	12.918	12.497	12.238	11.057	11.057	11.056	10.898	10.898	10.74	10.74	9.614	9.614	9.614	8.071	7.104	6.816	6.816	6.816	6.816	6.816	6.816	6.816	6.816	5.511	4.569	4.439	3.788	3.471	2.794	2.794	2.95	2.95	3.082	3.082	3.082	3.082
YDR175C	4.791	5.182	5.182	5.313	5.313	5.313	5.444	5.576	5.576	5.576	5.733	5.865	6.022	5.865	5.865	6.257	6.387	6.387	6.648	6.965	6.938	6.938	6.938	6.938	6.938	6.938	6.938	6.807	6.677	6.677	6.835	6.966	7.935	7.935	7.935	7.935	7.935	7.935	7.935	8.093	8.093	8.093	8.093	8.093	8.093	7.961	8.093	8.093	8.093
YGL196W	9.475	9.475	9.475	9.475	9.475	9.344	9.344	9.344	9.344	9.344	9.344	9.475	9.475	9.318	9.029	9.029	9.029	9.029	9.029	9.055	8.74	8.61	8.61	8.61	8.61	8.61	8.61	8.61	8.61	8.452	8.323	8.323	8.323	8.035	7.485	7.485	7.354	7.512	7.512	7.512	7.51	7.773	8.375	8.507	8.664	8.664	8.927	8.927	8.927
YBR204C	12.33	12.617	12.33	12.459	13.141	13.011	13.011	13.011	12.88	13.037	13.037	13.013	13.794	13.664	13.98	13.98	13.848	13.82	13.82	13.952	13.952	13.952	13.952	13.952	13.952	13.952	14.109	14.109	14.109	14.109	14.109	14.109	14.109	14.239	14.5	14.5	14.5	14.5	14.342	14.342	14.186	14.186	14.186	14.186	14.186	14.502	14.502	14.633	14.633
YDL177C	8.235	8.235	8.235	8.235	8.235	8.235	8.523	8.523	8.523	8.523	8.523	8.523	8.523	8.391	8.652	9.935	10.352	10.509	10.77	10.902	10.902	10.902	10.902	10.902	10.902	11.296	11.296	11.296	11.296	12.292	12.555	12.686	13.133	13.133	13.133	13.42	13.683	13.813	13.813	14.207	14.755	15.279	15.279	15.279	15.279	15.279	15.279	15.279	15.279
YDR387C	9.325	9.586	9.586	9.586	9.718	9.718	9.718	10.007	9.875	9.875	9.875	9.875	9.875	10.007	10.136	10.136	10.136	10.266	10.266	10.555	10.713	11.105	11.105	11.105	11.105	11.105	11.105	11.394	11.394	11.394	11.394	11.394	11.394	11.525	11.525	11.369	11.369	11.369	11.369	12.732	12.732	12.732	12.575	12.445	12.603	12.603	12.603	12.603	12.471
YOR056C	11.51	11.51	11.51	11.51	11.51	11.51	11.51	11.51	11.51	11.51	11.379	11.379	11.379	11.379	11.379	11.379	11.379	11.379	11.379	11.116	11.116	11.116	11.116	11.116	11.116	11.116	11.116	11.116	10.987	10.987	10.987	10.987	10.987	10.307	9.759	9.368	9.368	9.368	9.107	8.976	8.846	8.846	8.688	8.688	7.746	7.616	7.17	7.17	7.17
YPL060W	9.587	9.223	9.091	9.091	9.38	9.38	9.51	9.51	9.51	9.51	9.641	9.484	9.484	9.484	9.484	9.484	9.482	9.352	9.615	9.615	9.615	9.615	10.034	9.617	9.746	9.746	10.165	10.165	10.296	10.296	10.165	10.165	10.034	10.034	10.034	10.034	10.034	10.034	10.191	10.191	10.191	10.191	10.454	10.14	10.14	10.14	10.14	10.14	10.011
YCR002C	6.667	6.667	6.667	6.667	6.797	6.926	7.242	7.242	7.631	7.631	7.631	7.631	7.631	7.501	7.343	7.343	7.084	7.084	7.084	6.954	6.954	7.242	7.401	7.401	7.271	7.271	7.429	7.429	7.429	7.298	7.298	7.298	7.56	7.821	7.821	7.821	7.821	7.951	7.951	7.951	7.951	7.951	7.951	7.951	7.951	7.951	7.793	7.925	7.951
YER173W	4.605	5.599	5.599	5.599	5.599	5.599	5.599	5.469	5.756	5.756	6.019	6.019	6.856	7.25	7.667	7.667	7.667	8.114	9.889	11.015	12.218	12.218	12.35	12.639	12.639	12.9	12.9	12.9	13.057	13.057	13.057	13.057	13.187	13.187	13.187	13.187	13.187	13.187	13.187	13.476	13.607	13.737	13.737	13.737	13.868	14.131	14.131	14.289	14.289
YIL129C	14.88	14.88	14.722	14.722	14.722	14.722	14.722	14.722	14.722	14.722	14.722	14.461	14.591	14.591	14.591	14.722	14.722	14.722	14.722	14.722	14.722	14.722	14.722	14.722	14.854	14.854	14.854	14.722	14.593	14.593	14.593	14.593	14.305	14.305	14.305	13.99	13.99	13.99	13.99	12.056	10.958	10.828	10.569	10.569	10.569	10.569	10.7	10.7	10.7
YML124C	8.838	8.838	8.838	8.838	8.522	8.652	8.65	8.493	8.493	8.519	8.519	8.519	8.389	7.971	7.971	8.233	8.654	8.654	8.654	8.654	8.654	8.654	8.496	8.496	8.524	8.655	8.655	8.498	8.498	8.498	8.498	8.498	8.366	8.366	8.209	8.209	8.209	8.209	8.209	8.34	8.34	8.34	8.34	8.34	8.34	8.34	8.209	8.051	8.051
YOR295W	11.793	10.856	10.28	10.336	10.914	10.782	11.231	11.52	11.362	11.625	11.493	11.493	11.809	11.809	11.679	11.679	11.679	11.679	11.679	11.679	11.26	11.129	10.395	11.287	11.129	11.129	11.287	11.26	10.454	10.323	10.193	10.193	10.325	10.715	10.715	10.715	10.715	10.715	10.715	10.715	10.428	10.428	9.881	9.724	9.853	9.435	9.435	10.167	10.167
YLR363W-A	11.81	11.81	11.81	11.652	11.652	11.967	11.967	11.967	11.967	11.967	12.099	12.099	12.099	12.099	12.099	12.099	11.967	11.967	12.228	12.228	12.228	12.228	12.228	12.228	12.071	12.071	12.071	12.071	12.202	12.202	12.36	12.36	12.36	12.675	12.833	12.675	12.675	12.675	12.675	12.545	12.545	12.414	12.414	12.125	12.125	12.125	12.125	12.125	12.125
YBR262C	6.091	6.091	6.091	6.091	6.091	6.641	6.354	6.354	6.511	7.191	9.223	9.614	9.929	9.929	10.061	10.192	10.192	10.192	10.192	10.795	11.343	11.473	12.832	12.832	12.832	12.99	12.99	12.99	12.99	12.99	13.252	13.252	13.41	13.54	13.54	13.54	13.54	13.54	13.54	13.697	13.829	13.829	13.829	13.643	13.643	13.773	13.773	14.347	14.347
YMR289W	4.677	4.677	4.677	4.232	4.103	4.104	4.104	4.131	4.131	4.131	6.093	6.093	6.093	6.9	7.55	7.708	7.55	7.839	7.839	7.997	7.997	8.127	7.969	7.969	8.1	8.205	8.205	8.205	8.205	7.944	7.683	7.841	8.519	9.3	9.3	9.3	9.3	9.3	9.3	9.3	9.171	9.302	10.115	10.796	10.796	11.083	11.658	11.658	11.658
YMR199W	6.883	7.172	7.172	7.172	7.172	7.431	7.431	7.431	7.431	7.431	7.431	7.431	7.431	7.589	7.589	7.589	7.589	7.589	7.589	7.589	7.589	7.589	7.457	7.326	7.326	7.326	7.326	7.326	7.326	7.195	7.195	7.037	7.037	7.037	7.037	6.906	6.906	6.776	6.776	6.776	6.776	6.776	6.618	6.618	6.776	6.776	6.776	6.776	6.776
YKR051W	11.252	11.252	11.252	11.252	11.252	11.252	10.574	9.71	9.032	8.717	8.717	8.717	8.323	8.062	7.932	7.384	7.254	7.124	6.967	7.096	7.489	8.039	8.039	7.881	7.881	7.751	8.273	8.273	8.273	8.273	8.273	7.984	8.247	8.247	8.247	8.221	8.221	8.221	8.221	9.032	9.032	9.032	9.032	9.032	9.032	9.163	9.163	9.163	9.294
YBL079W	12.134	11.845	11.845	11.845	11.454	11.454	10.123	9.992	9.599	9.599	9.599	9.599	9.599	9.599	9.599	9.599	9.599	9.599	9.599	9.312	9.312	9.312	9.181	9.181	9.181	8.315	8.186	8.186	8.186	8.186	8.186	8.186	8.028	8.028	7.898	7.769	7.769	7.769	7.611	7.611	7.348	7.348	7.348	7.348	5.106	2.617	2.486	2.486	2.328
YML058W	10.033	10.033	10.033	10.033	10.033	10.033	9.901	9.901	9.901	9.772	9.772	9.772	9.772	9.772	9.772	9.772	9.772	9.772	9.772	9.772	9.772	9.511	9.381	9.094	9.094	9.094	9.094	8.962	8.962	8.703	8.444	8.444	8.444	8.444	8.312	8.312	8.312	8.312	8.312	8.444	8.444	8.312	8.312	8.312	8.183	8.025	8.025	7.764	7.764
YKL047W	9.595	9.91	10.041	10.041	10.041	10.33	10.33	10.33	10.618	10.618	10.775	10.775	10.775	10.907	10.907	10.907	10.907	10.907	10.907	11.196	11.327	11.327	11.327	11.327	11.327	11.327	11.327	11.59	11.59	11.59	11.59	11.721	11.984	11.984	11.984	11.984	12.376	12.376	12.534	12.534	12.534	12.376	12.376	12.376	12.376	12.376	12.061	12.061	12.061
YIR004W	7.37	7.424	7.293	7.293	7.163	6.904	5.804	5.935	6.352	6.352	6.482	7.319	7.58	9.435	9.435	9.435	9.435	9.435	9.174	9.433	11.553	11.711	12.105	12.105	12.366	12.366	14.423	14.423	14.552	14.684	14.684	14.684	14.554	14.685	14.554	14.554	14.554	14.554	14.554	14.554	14.554	14.685	14.685	14.685	14.815	14.815	14.815	14.815	14.815
YLL050C	12.044	12.044	11.913	11.913	11.913	11.913	11.913	11.913	11.913	11.913	11.913	11.913	11.913	11.913	11.913	11.913	11.913	11.782	11.782	11.782	11.65	11.388	11.388	11.389	11.389	11.389	11.389	11.389	11.389	11.389	11.389	11.102	11.102	11.102	11.102	11.102	10.944	10.944	10.944	10.944	10.944	10.629	10.34	10.209	10.209	10.209	10.366	10.105	10.105
YFR013W	2.09	2.09	2.09	2.09	2.09	2.09	2.09	2.09	2.09	2.09	2.09	2.09	2.09	2.248	2.638	3.085	3.085	3.085	3.609	4.316	4.604	4.604	4.604	4.733	4.733	4.733	4.733	4.602	4.993	4.993	5.383	5.383	5.383	5.646	6.093	6.51	6.51	6.639	6.639	6.639	6.927	6.927	7.084	7.084	7.084	7.084	7.084	7.084	7.084
YGR181W	7.382	7.382	7.669	7.8	7.93	8.219	8.219	8.219	8.219	8.48	9.03	9.161	9.319	9.58	9.422	9.422	9.291	9.291	9.55	9.55	9.55	9.55	9.55	9.419	9.288	9.549	9.549	9.838	9.838	9.838	9.838	9.838	9.838	9.68	9.68	9.68	9.68	9.68	9.68	9.68	9.68	9.68	9.68	9.68	9.68	9.549	9.549	9.417	10.099
YGR132C	10.384	10.384	10.384	10.384	10.384	10.384	10.384	10.542	10.542	10.542	10.542	10.542	10.542	10.542	10.542	10.673	10.41	10.018	9.887	9.887	9.755	9.755	9.755	9.363	9.233	9.233	9.233	9.102	9.102	9.102	9.102	9.102	9.102	9.102	9.102	8.971	8.971	8.971	8.971	8.971	8.971	8.839	8.839	8.839	8.839	8.708	8.708	8.708	8.708
YML064C	1.31	1.31	1.31	1.31	1.31	1.31	1.31	0.893	0.736	0.736	0.447	0.447	0.447	0.447	0.447	0.447	0.447	0.447	0.447	0.604	0.604	0.604	0.604	0.604	0.604	0.604	0.604	0.604	0.604	0.604	0.604	0.736	0.736	0.736	0.736	0.893	0.893	0.893	0.893	0.893	0.893	0.893	0.893	0.893	0.893	1.051	1.051	1.051	1.708
YBR146W	10.854	10.854	10.854	10.854	10.696	10.696	10.435	10.435	10.435	10.435	10.435	10.435	10.435	10.435	10.435	10.435	10.435	10.435	10.435	10.435	10.982	10.982	10.982	10.982	10.667	10.667	10.824	10.824	10.824	10.693	10.693	10.798	10.798	10.798	10.798	10.798	10.798	10.798	10.798	10.798	10.798	10.798	10.798	10.798	10.798	10.798	10.798	10.798	10.798
YJR143C	10.645	10.645	10.775	10.775	10.775	10.773	10.773	10.773	10.905	10.775	11.583	11.583	11.74	11.898	11.898	11.898	11.898	11.898	11.898	11.898	11.898	11.898	11.898	11.898	11.898	11.898	11.609	11.609	11.87	11.87	12.129	12.129	12.129	12.129	11.972	11.972	12.234	12.366	12.366	12.366	12.366	12.366	12.366	12.236	12.236	12.236	12.236	12.681	12.707
YDR439W	4.779	4.751	4.751	4.882	4.882	4.751	4.62	4.62	4.621	4.649	4.651	4.651	4.651	4.651	4.362	4.495	4.495	4.495	4.365	5.774	5.774	6.349	6.219	6.35	6.35	6.35	5.802	5.802	6.089	6.247	6.51	7.163	7.163	7.163	7.163	7.163	7.552	8.649	9.328	11.305	11.305	11.75	11.75	11.75	11.75	11.618	11.618	11.356	11.198
YIL092W	12.492	12.101	12.101	12.101	12.101	12.101	12.101	11.232	10.628	10.47	10.339	10.47	8.669	8.275	8.407	8.302	8.563	9.663	9.663	9.663	9.663	9.663	9.663	9.663	8.193	7.804	7.962	9.291	9.291	9.291	11.146	11.146	11.146	11.563	11.563	11.563	11.695	11.695	11.695	11.695	11.695	11.696	11.567	11.567	11.829	11.672	11.672	11.411	11.411
YEL043W	16.224	16.354	16.354	16.354	16.196	16.483	16.483	16.483	16.483	16.483	16.797	16.955	17.112	17.242	17.372	17.792	17.792	17.792	17.792	17.792	17.792	18.053	18.025	18.025	18.025	18.155	18.155	18.155	18.284	18.127	18.388	18.388	18.388	18.78	18.78	18.521	18.521	18.521	18.363	18.363	18.389	18.389	18.232	18.232	18.232	18.232	18.232	18.232	17.759
YDR151C	9.547	9.678	10.225	10.355	10.355	10.484	10.8	10.8	10.642	10.642	10.484	10.616	10.877	11.295	11.295	11.295	11.558	11.975	11.975	11.975	12.105	12.105	12.105	12.105	12.105	12.236	12.106	12.106	12.106	12.106	12.106	12.106	12.106	12.106	12.579	12.579	12.867	12.867	12.867	12.867	12.606	12.735	12.735	12.578	12.683	12.683	12.683	12.683	12.683
YPR008W	0.552	0.552	0.552	0.552	0.552	0.394	0.394	0.394	0.394	0.394	0.394	0.394	0.394	0.394	0.394	0.394	0.394	0.394	0.394	0.394	0.394	0.394	0.394	0.394	0.394	0.394	0.394	0.394	0.394	0.394	0.394	0.394	0.394	0.394	0.394	0.394	0.394	0.394	0.394	0.394	0.394	0.394	0.394	0.394	0.394	0.394	0.394	0.394	0.394
YPL079W	5.907	5.907	5.907	5.907	5.907	6.038	6.196	6.196	6.196	6.196	6.196	6.065	5.804	5.804	5.674	5.674	5.544	4.521	4.26	4.103	3.971	3.971	3.971	3.971	3.656	3.498	3.498	3.498	3.656	3.656	3.656	3.656	3.656	3.656	3.397	3.397	3.398	3.269	3.269	3.269	3.269	3.269	3.4	3.4	3.4	3.947	3.947	3.947	3.947
YLR353W	5.784	5.914	5.914	6.488	6.646	6.804	6.933	7.065	7.065	7.065	7.037	7.326	8.005	8.005	9.081	9.081	9.081	9.081	8.766	8.608	8.738	8.869	8.869	8.869	8.869	8.869	8.869	8.869	8.869	8.582	8.582	8.452	8.582	8.582	8.582	8.321	8.191	7.669	8.217	8.217	8.375	8.636	8.636	8.375	8.375	8.375	8.533	8.533	8.533
YIL103W	5.989	6.958	7.089	7.349	7.349	7.349	7.349	7.349	7.48	7.741	8.03	8.422	8.422	8.811	8.811	8.811	8.811	9.074	9.074	9.204	9.204	9.204	9.204	9.204	9.204	9.204	9.465	9.987	10.248	10.405	10.405	10.405	10.983	10.983	10.983	10.983	10.983	10.983	10.983	10.694	10.694	10.826	10.955	10.955	10.955	10.955	11.087	11.087	11.087
YPL172C	6.512	6.669	7.613	7.613	7.613	7.745	7.615	7.745	8.165	8.585	8.743	8.743	8.743	8.901	8.769	8.769	8.769	8.508	9.03	10.286	10.286	10.286	10.286	10.575	10.575	10.575	10.707	10.707	10.707	10.577	10.969	11.416	11.416	11.416	12.586	12.457	13.424	13.292	13.45	13.45	13.58	13.58	13.711	13.711	14.026	14.026	13.869	13.869	13.711
YDR304C	4.819	4.689	4.271	3.85	3.85	3.404	3.143	2.985	3.638	4.055	5.078	5.208	5.208	5.208	5.05	5.05	4.919	5.05	5.313	5.994	6.488	6.359	6.516	6.832	6.832	6.833	6.676	6.965	7.122	7.122	7.438	7.438	7.438	7.438	7.438	7.595	7.911	8.748	9.272	9.272	9.272	9.429	9.429	9.587	9.587	9.457	9.876	9.876	9.876
YPR161C	12.451	12.451	12.451	12.451	12.451	12.451	12.294	12.164	12.164	12.034	12.034	12.034	12.034	12.192	12.192	12.192	12.322	12.739	12.739	12.739	12.739	12.739	12.739	12.868	12.868	12.868	12.868	12.868	13	13	13	13	13	13	13.157	13.157	13.157	13.157	13.157	13.157	13.026	13.026	12.765	12.634	12.634	12.765	12.896	12.765	12.765
YDL230W	9.098	9.228	9.228	9.228	9.228	9.228	9.514	9.514	9.121	8.86	8.86	8.86	8.729	8.729	8.729	8.571	8.571	8.442	8.442	8.284	8.414	8.149	6.298	6.715	6.872	6.872	6.743	6.743	7.321	7.321	7.61	8.027	8.027	8.289	8.289	8.289	8.289	8.289	8.289	8.549	8.002	8.002	8.289	8.105	8.263	8.263	8.421	8.421	8.578
YHR006W	11.036	11.036	11.036	11.036	11.036	11.166	11.166	10.878	10.878	10.721	10.721	10.591	10.199	10.069	10.069	9.782	9.782	9.782	9.782	9.782	9.652	9.521	9.521	9.232	9.232	9.102	9.102	9.102	9.102	8.944	8.841	8.841	8.999	8.999	8.869	8.422	8.291	8.291	8.291	8.161	7.61	7.03	6.769	7.242	7.242	7.242	7.242	7.242	7.242
YER070W	3.354	3.354	3.354	3.354	3.354	3.354	3.225	3.225	3.225	3.225	3.225	3.225	2.909	2.909	2.594	2.464	2.464	2.464	2.464	2.464	2.464	2.464	2.046	1.758	1.758	1.627	1.364	1.075	1.075	1.075	1.075	1.075	0.918	0.786	0.655	0.655	0.655	0.655	0.655	0.655	0.655	0.655	0.261	0.261	0.261	0.261	0.392	0.392	0.392
YGR178C	18.951	18.951	18.924	18.924	18.924	18.924	18.924	18.767	18.767	18.609	18.609	18.478	18.348	18.348	18.348	18.218	18.218	18.218	18.218	18.218	18.218	18.218	18.218	18.218	18.218	18.089	17.957	17.381	17.381	17.381	17.512	17.512	17.512	17.512	17.512	17.512	17.512	17.512	17.512	17.512	17.512	17.512	17.512	17.512	17.383	17.251	17.251	17.251	17.251
YGR252W	3.152	3.152	3.152	3.152	3.152	3.021	3.15	3.15	3.15	3.15	3.15	3.15	3.15	3.15	3.15	3.15	3.15	3.15	3.15	3.282	3.411	3.411	3.411	3.411	3.411	3.411	3.411	3.411	3.411	3.411	3.411	3.411	3.411	3.411	3.411	3.411	3.411	3.28	3.28	3.149	3.28	3.411	3.411	3.411	3.411	3.411	3.411	3.411	3.411
YBR289W	6.017	6.017	6.017	6.017	6.278	6.928	6.928	6.928	7.244	7.375	7.375	7.505	7.505	7.505	7.505	7.505	7.505	7.347	7.347	7.347	7.347	7.347	7.347	7.347	7.608	7.608	7.766	7.923	7.923	7.923	7.923	7.923	7.923	7.923	7.923	8.183	8.183	8.573	8.573	8.573	8.573	8.731	8.731	8.601	8.47	8.339	8.339	8.339	8.468
YOR116C	0.13	0.13	0.13	0.13	0.261	0.261	0.261	0.261	0.261	0.419	0.548	0.548	0.548	0.548	0.548	0.678	1.069	1.356	1.356	1.356	1.356	1.356	1.487	1.487	1.487	1.619	1.619	1.619	1.75	2.298	2.743	3.292	5.541	5.541	5.541	5.541	5.802	5.932	6.194	6.194	6.194	6.194	6.352	6.352	7.133	7.133	7.133	7.133	7.265
YPL232W	10.349	9.96	9.96	9.829	9.829	9.829	9.831	8.445	8.445	8.445	8.287	8.287	8.028	9.074	8.943	9.363	11.484	11.642	11.642	11.642	11.772	11.772	11.772	12.033	12.164	12.164	12.164	12.164	12.164	12.164	12.294	12.294	12.423	12.423	12.423	12.581	12.711	12.973	12.844	12.844	12.844	12.816	12.816	12.947	12.947	13.262	13.262	13.262	13.262
YFR024C-A	6.849	6.849	6.849	6.849	6.534	6.534	6.534	6.534	6.534	6.819	6.688	6.688	6.557	6.557	6.557	6.557	6.427	6.585	6.455	6.429	6.299	6.141	6.141	5.616	5.644	5.383	5.513	5.513	5.802	5.672	5.672	5.541	5.541	5.541	5.019	5.176	5.176	5.176	5.176	5.308	5.439	5.702	5.702	5.961	6.381	7.45	7.45	7.711	8.231
YKL051W	1.414	1.282	1.151	0.836	1.021	1.021	1.021	1.021	0.576	0.576	0.708	0.839	1.098	1.098	1.098	1.098	1.098	1.098	1.098	1.098	1.098	1.098	1.098	0.969	0.969	0.969	0.969	0.969	0.969	1.126	1.126	1.126	1.126	1.284	1.284	1.284	1.284	1.284	1.284	1.284	1.284	1.284	1.284	1.284	1.284	1.284	1.415	1.415	1.547
YCL055W	4.19	4.19	4.162	3.64	3.64	3.64	3.64	3.798	5.758	6.569	6.7	6.832	6.832	6.832	6.674	7.094	7.094	7.357	7.357	7.357	7.357	7.62	8.14	8.298	8.429	8.849	9.398	9.555	9.555	10.288	10.288	10.288	10.288	10.445	10.445	11.542	12.535	12.535	13.11	13.11	13.11	13.241	13.923	15.207	15.207	15.809	15.809	15.809	15.809
YPR166C	3.609	4.211	4.602	6.564	6.564	6.695	6.825	6.825	6.825	6.694	6.694	6.694	6.564	7.011	7.326	8.291	8.291	8.291	8.421	8.712	8.712	8.712	8.712	8.582	8.426	8.426	8.713	8.843	9.102	9.102	10.15	10.829	11.09	11.222	11.222	11.222	11.222	11.222	11.877	11.877	11.877	11.877	11.877	11.877	11.877	11.877	12.267	12.267	12.267
YKR025W	15.241	14.954	15.085	14.277	14.277	14.148	14.148	14.148	14.148	13.86	12.375	12.217	12.087	12.087	12.087	11.956	11.798	11.641	10.907	10.777	10.777	10.619	6.122	3.796	3.533	8.028	7.897	7.897	8.158	8.316	8.445	8.575	8.603	8.862	8.705	8.862	8.862	9.02	9.281	9.281	9.411	9.279	9.437	9.437	9.437	9.437	9.437	9.568	9.568
YPL149W	11.409	11.278	11.278	10.989	10.7	10.7	10.7	10.7	10.7	10.568	10.568	10.568	10.439	10.309	10.309	10.05	10.05	10.05	9.892	9.629	9.156	9.288	9.158	9.158	9.158	9.158	9.158	9.028	9.028	8.871	8.871	8.871	8.871	8.871	7.403	7.403	7.534	7.534	7.849	7.692	7.692	7.692	7.692	7.692	7.692	7.821	7.821	7.664	7.664
YIL002C	9.969	9.969	10.099	10.099	10.099	10.099	10.23	10.519	10.519	10.519	10.204	10.334	10.176	10.491	10.362	10.491	11.197	11.197	11.642	12.376	12.115	12.273	12.718	12.718	12.718	12.718	13.165	13.322	13.48	13.611	13.611	13.741	13.899	13.899	13.899	13.741	13.899	13.769	13.928	14.317	14.186	14.186	14.186	14.186	14.186	14.186	14.186	14.186	14.186
YMR217W	0.42	0.42	0.42	0.42	0.131	0.131	0.263	0.263	0.263	0.263	0.263	0.263	0.263	0.263	0.263	0.263	0.263	0.263	0.263	0.263	0.263	0.263	0.263	0.263	0.263	0.263	0.263	0.263	0.263	0.263	0.263	0.263	0.263	0.263	0.263	0.263	0.263	0.263	0.263	0.263	0.263	0.263	0.263	0.263	0.263	0.263	0.263	0.263	0.263
YOL011W	1.68	1.68	1.68	1.68	1.68	1.68	1.68	1.68	1.68	1.68	1.68	1.68	1.548	1.548	1.548	1.548	1.68	1.68	1.68	1.68	1.68	1.68	1.68	1.68	1.68	1.68	1.68	1.68	1.68	1.68	1.68	1.68	1.68	1.548	1.391	1.522	1.522	1.522	1.522	1.522	1.522	1.364	1.364	1.364	1.364	1.364	1.364	1.653	1.522
YLR257W	7.744	7.587	7.587	7.587	7.587	7.429	7.429	7.429	7.429	7.56	7.56	7.56	7.56	7.56	7.56	7.56	7.56	7.56	7.56	7.56	7.245	6.956	6.956	6.956	6.798	6.798	6.798	6.798	6.798	6.669	6.669	6.511	6.511	6.224	5.961	5.961	5.961	5.7	5.57	5.57	5.7	5.7	5.7	5.7	5.569	5.569	5.439	4.209	4.08
YML056C	16.593	16.722	16.722	16.722	16.722	16.722	16.565	16.565	15.466	15.466	15.335	15.335	15.02	14.89	12.949	11.246	11.246	11.246	10.829	10.698	10.698	10.698	10.698	10.698	10.828	10.696	10.696	10.696	10.696	10.696	10.434	10.145	9.829	9.7	9.7	9.7	7.738	7.004	7.004	5.488	4.835	4.965	4.835	4.966	5.124	5.124	5.124	5.124	5.124
YDR210W	10.949	10.949	10.949	10.949	10.949	10.949	10.949	10.949	10.949	10.374	10.243	10.374	10.374	10.374	10.115	10.115	9.957	9.695	9.301	9.458	9.458	9.038	8.907	8.749	8.357	7.936	7.936	7.936	7.936	8.066	7.936	7.621	7.779	7.779	7.779	7.519	7.39	7.39	6.528	6.398	6.135	5.746	5.746	5.617	5.617	5.617	5.617	5.617	5.617
YFL039C	1.282	1.282	1.282	1.282	1.282	1.282	1.282	1.282	1.282	1.282	1.282	1.282	1.282	1.282	1.282	1.282	1.282	0.865	0.865	0.865	0.708	0.708	0.708	0.708	0.708	0.708	0.576	0.576	0.419	0.419	0.419	0.289	0.289	0.289	0.42	0.42	0.42	0.42	0.42	0.42	0.42	0.42	0.42	0.42	0.42	0.42	0.42	0.42	0.42
YLR179C	4.541	4.541	4.541	4.541	4.252	4.252	4.224	4.198	4.198	4.198	4.198	4.329	4.329	4.329	4.329	4.329	4.329	4.042	3.912	3.912	3.912	4.331	4.331	4.331	4.331	4.331	4.07	3.912	3.912	3.912	3.912	3.912	3.912	3.912	3.912	3.912	3.912	3.653	3.365	3.236	3.236	3.106	2.948	2.948	2.948	2.948	2.922	2.922	2.922
YPR094W	6.984	6.984	7.115	6.695	6.695	6.276	6.248	6.248	6.248	6.248	6.119	6.276	6.276	6.276	5.987	5.725	5.436	5.173	5.173	5.173	5.042	5.042	5.042	4.781	4.364	4.364	4.364	4.364	4.364	4.364	4.048	3.891	3.891	3.369	3.369	2.845	2.325	2.325	2.325	2.325	2.325	2.195	2.195	2.743	2.743	3.16	3.16	3.29	3.421
YKR087C	13.11	13.11	13.11	12.978	12.978	12.978	12.821	12.821	12.821	12.845	11.486	11.227	11.227	11.097	11.097	10.517	10.36	9.836	9.966	9.833	9.833	9.833	9.806	9.516	9.516	9.516	9.645	9.645	8.705	8.705	8.573	7.132	6.871	7.03	6.9	6.9	6.9	6.613	6.715	6.715	6.585	6.585	6.585	6.27	6.27	6.401	6.27	5.665	5.953
YIL056W	0.892	0.892	0.892	0.892	0.892	0.892	0.892	0.734	0.864	0.864	0.864	0.864	0.864	0.864	0.864	0.864	0.864	0.864	0.864	0.864	0.732	0.864	0.864	0.995	0.995	0.995	0.995	0.995	0.995	0.995	1.125	1.125	1.125	1.282	1.282	1.282	1.282	1.282	1.282	1.282	1.282	1.282	1.282	1.282	1.282	1.282	1.282	1.282	1.282
YER078W-A	10.312	9.815	9.184	9.314	9.314	9.182	9.182	9.182	8.764	8.764	5.758	5.208	4.526	4.973	4.973	4.973	4.551	4.159	4.29	4.448	4.605	4.605	4.737	4.763	5.861	6.252	6.383	6.383	6.383	6.383	6.802	8.705	10.246	10.246	10.246	10.378	10.248	10.248	10.406	10.274	10.274	10.274	11.374	11.767	11.767	11.767	11.767	11.767	11.896
YNL042W	1.284	1.284	1.284	1.284	0.995	0.995	0.995	0.995	0.995	0.995	0.995	0.995	0.708	0.708	0.708	0.708	0.708	0.708	0.708	0.708	0.708	0.837	0.837	0.837	0.837	0.837	0.837	0.837	0.837	0.837	0.837	0.837	0.837	0.837	0.837	0.837	0.708	0.708	0.708	0.708	1.494	1.494	1.494	1.494	1.494	1.336	1.468	1.468	1.468
YDR350C	10.511	10.668	10.826	10.826	10.826	10.826	10.826	10.826	10.668	10.668	10.539	10.539	10.407	10.407	10.407	10.25	10.25	10.12	10.12	10.12	9.859	9.859	9.598	9.598	9.598	9.756	9.598	9.598	9.598	9.598	9.756	9.756	9.756	9.598	9.598	9.598	9.598	9.311	9.311	9.311	9.311	9.311	9.311	9.153	9.153	8.578	8.316	8.316	8.316
YDL092W	12.819	12.819	12.819	12.819	12.819	12.819	12.819	12.977	12.977	12.977	12.977	12.977	12.977	12.819	12.819	12.819	12.819	12.819	12.819	12.819	12.819	12.688	12.558	12.558	12.558	12.558	12.558	12.558	12.558	12.558	12.558	12.558	12.558	12.558	12.558	12.558	12.557	12.557	12.557	12.557	12.557	12.557	12.557	12.557	12.557	12.425	12.425	12.425	12.425
YOR101W	14.935	14.676	14.676	14.676	14.676	14.676	14.676	14.676	14.676	14.676	14.676	14.676	14.676	14.573	14.441	14.441	14.312	14.312	14.312	14.312	14.052	14.052	13.765	13.318	13.318	13.318	13.318	13.031	13.031	12.611	12.062	11.933	11.516	11.2	11.2	11.2	9.999	9.711	8.221	5.546	5.388	5.388	5.388	5.388	5.388	5.388	5.388	5.388	5.126
YER001W	0.131	0.131	0.131	0.131	0.131	0.131	0.131	0.13	0.13	0.13	0.13	0.13	0.13	0.13	0.13	0.13	0.13	0.13	0.13	0.13	0.13	0.13	0.13	0.13	0.13	0.13	0.13	0.13	0.13	0.13	0.13	0.13	0.13	0.13	0.13	0.261	0.261	0.392	0.392	0.392	0.392	0.392	0.522	0.653	0.653	0.653	0.653	0.785	0.785
YHR113W	10.644	10.906	10.906	11.222	11.222	11.222	11.222	11.222	11.379	11.926	12.056	12.056	12.476	12.476	13.08	13.08	13.79	13.79	14.392	14.392	14.392	14.13	14.13	14.652	14.652	14.913	14.913	14.913	14.913	14.913	14.913	15.044	15.044	15.044	15.175	15.175	15.175	15.175	15.175	15.175	15.175	15.175	15.044	15.044	14.886	14.886	14.886	15.018	15.018
YOL096C	4.082	4.239	4.239	4.239	4.239	4.371	3.721	4.425	4.425	4.425	4.583	4.712	4.74	4.74	4.74	5.131	5.865	5.865	5.865	5.865	5.865	6.023	6.18	5.762	5.446	5.42	6.233	6.233	6.39	6.39	6.39	6.39	6.678	6.52	6.623	7.567	7.567	7.567	7.828	8.897	8.897	9.027	9.027	9.314	9.314	9.472	9.629	10.26	10.521
YLR413W	10.112	10.112	10.241	10.112	10.112	9.98	9.98	9.98	9.98	9.693	9.693	9.563	9.563	9.563	9.563	9.563	9.563	9.695	9.695	9.695	9.695	9.563	9.563	9.563	9.563	9.693	9.693	9.693	9.693	9.693	9.432	9.432	9.432	8.908	9.066	8.779	8.779	8.807	8.807	8.807	8.807	8.807	8.807	8.677	8.677	8.677	8.519	8.519	8.519
YLR195C	0.653	0.394	0.394	0.263	0.263	0.263	0.263	0.263	0.263	0.263	0.263	0.263	0.263	0.263	0.263	0.263	0.263	0.263	0.263	0.263	0.131	0.131	0.131	0.131	0.131	0	0	0	0	0	0	0	0.131	0.131	0.131	0.131	0.131	0.261	0.391	0.391	0.391	0.391	0.391	0.522	1.256	1.673	1.673	1.673	1.803
YBR059C	6.693	6.693	6.17	6.17	5.907	5.62	5.62	5.332	5.332	5.201	5.201	4.938	4.938	4.938	4.101	3.738	3.477	4.082	4.211	4.658	4.788	4.788	4.788	4.788	4.788	4.239	4.239	4.239	3.952	3.954	3.954	3.954	4.083	4.893	6.694	6.851	7.009	7.009	7.009	7.167	7.426	7.817	8.106	7.948	8.339	8.339	8.496	8.654	8.654
YNL260C	11.24	11.24	11.24	11.24	11.082	10.951	10.951	10.951	10.951	10.793	10.793	10.793	10.793	10.923	10.923	11.054	11.054	11.054	11.054	11.054	11.054	11.054	11.054	11.054	11.054	10.006	10.006	10.006	10.006	10.006	10.006	9.875	9.875	9.875	9.875	9.717	9.717	9.849	9.719	9.719	9.877	9.877	9.877	9.877	9.745	9.588	9.143	9.143	7.89
YGL175C	4.264	4.338	4.18	5.855	5.855	6.249	6.249	6.249	6.378	6.508	6.666	6.666	6.666	6.795	6.953	7.083	7.24	7.973	8.419	8.262	8.104	8.104	8.104	8.104	8.104	8.363	8.467	8.884	8.884	8.884	9.143	9.56	9.56	9.56	10.348	10.478	10.923	11.184	11.184	10.897	10.897	10.897	10.897	10.897	10.897	11.156	11.156	11.156	11.287
YOR022C	13.985	14.272	13.883	13.883	14.041	14.198	14.198	14.33	14.33	14.617	14.356	14.356	14.226	14.226	14.226	14.384	14.253	14.253	14.253	13.99	14.121	14.121	14.121	14.121	14.121	13.126	12.997	13.154	13.575	13.312	13.312	13.44	13.44	13.571	13.834	13.965	13.965	13.836	13.836	13.836	13.184	13.342	13.473	13.473	13.473	13.473	13.473	13.315	13.447
YJR126C	9.94	9.94	9.94	9.94	9.94	9.94	9.782	9.652	9.652	9.652	9.652	9.652	9.652	9.652	9.652	9.519	9.39	9.677	9.677	9.677	9.677	9.677	9.677	9.386	9.386	9.229	9.229	9.78	10.329	10.329	10.746	10.903	11.033	11.191	11.506	11.219	11.087	11.087	11.087	11.245	11.115	11.273	11.273	11.012	11.012	11.012	11.275	11.275	11.275
YCR044C	5.278	6.144	6.431	6.431	6.562	6.981	8.761	8.789	9.363	10.747	10.877	11.452	12.364	12.624	12.624	12.624	12.596	12.596	12.596	12.596	12.436	12.986	13.116	13.116	13.375	13.794	13.794	14.425	14.425	14.425	14.164	14.164	14.295	14.61	14.742	14.742	14.742	14.742	14.899	14.899	15.029	15.029	15.029	15.316	15.316	15.316	15.185	15.185	15.185
YDR379W	16.759	16.891	16.891	16.891	16.733	16.733	16.602	16.602	16.759	16.602	16.602	16.157	16.157	16.027	16.027	16.027	16.027	16.027	16.027	16.027	16.027	16.027	15.636	15.505	15.636	15.636	15.636	15.636	15.636	15.636	15.636	15.636	15.479	14.902	14.902	14.771	14.771	13.308	11.609	11.609	11.609	11.451	11.451	11.451	11.451	11.451	11.451	11.451	11.294
YKL056C	10.204	10.361	10.361	10.232	10.232	10.389	10.389	10.389	10.389	10.389	10.389	10.649	10.938	10.938	10.938	10.938	10.938	10.938	10.938	10.938	10.938	10.938	10.65	10.65	10.519	10.519	10.649	10.649	10.649	10.65	10.65	10.65	10.65	10.65	10.65	10.65	10.65	10.65	10.65	10.65	10.65	10.65	10.65	10.391	10.391	10.391	10.391	10.391	10.128
YGL154C	10.727	11.246	11.272	11.141	11.271	11.271	11.428	11.716	11.716	11.873	11.873	11.873	12.397	12.397	12.397	12.555	12.423	12.423	13.026	13.156	12.868	12.868	12.868	12.868	12.868	12.164	12.034	12.034	11.772	12.294	12.136	12.711	12.84	12.998	13.259	12.709	12.867	12.996	13.285	14.934	15.196	15.354	15.354	15.354	15.196	15.196	15.196	15.457	15.457
YJL012C	3.768	3.768	4.057	4.057	4.057	4.057	4.057	4.057	4.187	4.316	4.316	4.315	4.315	4.446	4.446	4.446	4.131	4.131	4.131	4.131	4.288	4.446	5.543	5.543	5.543	5.543	5.543	5.543	5.543	5.543	5.7	5.7	5.7	5.7	5.858	5.858	5.858	5.988	5.858	6.247	7.055	7.055	7.055	7.055	7.055	7.055	7.055	7.055	7.055
YPR116W	7.534	7.534	7.953	8.24	8.5	8.5	8.5	8.5	8.37	8.37	8.37	8.37	8.5	7.319	7.319	9.174	12.007	12.007	12.453	12.583	13.135	13.135	13.135	13.264	13.107	13.629	13.471	13.471	13.891	13.891	14.154	14.443	14.443	14.573	14.573	14.73	14.86	15.018	14.758	14.758	14.758	14.758	14.338	14.338	15.044	15.044	15.044	15.044	15.044
YBR096W	21.476	21.476	21.476	21.476	21.347	21.347	21.476	21.634	21.764	21.606	21.736	21.736	21.604	21.604	21.604	21.604	21.604	21.475	21.475	21.475	21.475	21.475	21.475	21.475	21.475	21.317	21.317	21.159	21.159	21.159	21.317	21.317	21.317	21.03	20.898	21.028	20.87	20.713	20.872	20.583	20.453	20.138	20.138	20.138	20.138	20.138	20.138	20.138	20.138
YDR368W	7.772	8.45	8.45	8.45	8.45	8.45	8.45	8.45	8.45	8.608	8.477	8.345	8.216	8.058	8.058	8.058	8.189	8.189	8.424	8.424	8.424	8.424	8.424	8.424	8.424	8.582	8.582	8.582	8.582	8.582	8.869	8.869	8.869	8.869	8.869	8.869	8.738	8.738	8.738	8.738	8.738	8.738	8.738	8.738	8.449	8.449	8.58	8.005	8.005
YMR020W	7.296	7.166	6.903	6.513	6.513	6.38	6.38	6.38	6.38	6.695	6.695	6.301	5.884	5.884	5.726	5.726	5.726	5.726	6.145	6.145	6.145	6.145	5.492	5.362	5.073	5.073	5.073	5.073	5.071	5.751	5.751	5.882	5.882	5.882	5.882	5.882	5.882	6.012	6.012	6.012	6.012	6.012	6.012	6.012	6.012	6.012	6.012	6.012	6.012
YOR076C	12.156	12.576	12.707	12.865	12.707	12.707	12.55	12.133	10.432	10.43	10.43	10.43	10.561	10.824	10.824	10.954	10.954	10.954	10.954	10.824	11.111	11.111	11.372	11.372	11.372	11.766	11.766	11.766	11.766	11.766	11.766	11.766	11.766	11.766	12.183	12.183	12.183	12.183	12.026	12.026	11.765	11.765	12.052	12.21	12.21	12.21	12.21	12.21	12.21
YDR246W	10.367	10.367	10.367	10.367	10.498	10.498	10.656	10.393	10.652	10.495	10.624	10.754	10.568	10.989	10.989	10.989	10.542	10.672	10.931	11.061	11.061	11.192	11.192	11.192	11.192	11.322	11.322	11.924	11.767	11.896	11.896	11.896	11.896	11.896	11.765	11.504	11.504	11.504	11.504	11.504	11.504	11.504	11.504	11.504	11.634	11.634	11.634	11.634	11.765
YGL067W	9.908	10.279	10.668	10.826	10.826	10.826	10.565	10.305	10.044	9.65	9.808	10.069	10.2	10.2	10.2	10.071	9.939	10.071	10.75	10.75	10.75	10.75	10.75	10.593	10.593	10.75	10.908	10.908	10.908	10.908	10.908	10.908	11.038	11.064	11.064	11.064	11.064	10.645	10.645	10.645	10.514	10.644	10.644	10.644	10.644	10.644	10.644	11.09	11.22
YMR276W	8.673	8.673	8.673	8.673	8.802	8.543	9.934	9.934	9.934	9.934	9.934	10.195	10.589	10.589	12.656	12.945	12.945	13.075	12.917	12.917	12.917	12.917	12.786	13.465	13.623	13.781	13.912	14.042	14.042	14.042	14.042	14.042	14.042	14.042	14.042	14.042	13.779	13.621	13.621	14.278	14.565	14.854	14.854	15.273	15.273	15.273	15.273	15.273	15.273
YPL127C	0.681	0.681	0.681	0.681	0.681	0.681	0.681	0.681	0.681	0.524	0.524	0.524	0.524	0.524	0.524	0.524	0.524	0.524	0.524	0.524	0.653	0.653	0.653	0.653	0.653	0.653	0.653	0.653	0.653	0.653	0.653	0.653	0.653	0.785	0.785	0.785	0.785	0.785	0.785	0.785	1.047	1.047	1.047	1.047	1.047	1.047	1.047	1.047	1.047
YPL050C	7.406	7.406	7.538	7.38	7.38	7.38	7.222	7.222	7.091	7.091	7.091	7.091	7.091	7.091	7.091	6.832	6.832	6.832	6.832	6.832	6.961	6.961	6.961	6.961	6.961	6.961	6.961	6.961	6.672	6.541	6.541	6.541	6.541	6.541	6.541	6.541	6.541	6.252	6.252	6.121	5.702	5.572	5.443	5.443	5.443	5.443	5.18	4.604	4.474
YGR288W	7.191	7.191	7.322	7.48	7.48	7.739	7.897	7.897	7.739	7.739	7.61	7.61	7.61	7.61	7.61	7.452	7.452	7.452	7.583	7.583	7.583	7.583	7.583	7.583	7.452	7.452	7.452	7.583	7.583	7.583	7.583	7.452	7.191	7.191	7.191	7.191	7.191	6.902	6.771	6.771	6.771	6.641	6.641	6.641	7.165	7.296	7.296	7.296	7.296
YGR080W	10.63	10.63	10.63	10.63	10.498	10.63	10.759	10.628	10.497	10.497	11.098	11.359	11.359	11.49	11.621	11.621	11.621	11.464	11.595	11.726	11.858	12.119	11.987	11.987	12.117	12.117	11.959	11.959	11.959	11.959	12.089	12.22	12.352	12.352	12.352	12.352	12.611	12.508	12.536	12.536	12.665	12.665	12.795	12.795	12.637	12.637	12.637	12.508	12.508
YIR008C	13.157	12.87	12.87	12.87	12.87	12.712	12.712	12.712	12.583	12.036	11.644	10.384	10.255	10.936	10.936	10.936	11.197	11.978	12.11	12.11	12.504	12.504	12.504	12.504	12.504	12.504	12.504	12.372	12.372	12.372	12.372	12.241	12.241	12.241	12.241	12.241	12.085	12.085	12.085	11.824	11.824	11.824	11.955	12.374	12.374	12.243	12.085	11.954	11.665
YPR158W	4.005	3.875	3.717	3.588	3.588	3.3	2.985	2.827	2.827	2.827	2.827	2.827	2.67	2.381	2.251	1.832	1.832	1.703	1.703	1.703	1.703	1.703	1.703	1.703	1.703	1.703	1.832	1.832	1.832	1.832	1.832	1.832	1.832	1.832	1.832	1.832	1.832	1.832	1.832	1.832	1.832	1.99	1.99	1.99	2.277	2.277	2.407	2.407	2.407
YMR015C	4.786	4.786	4.786	4.786	4.786	4.786	4.786	3.635	3.635	3.505	3.505	3.505	3.505	3.374	3.059	2.929	2.929	2.929	2.929	2.771	2.771	2.353	2.223	2.223	2.223	2.223	2.223	2.223	2.223	2.065	1.778	1.778	1.778	1.1	1.1	1.1	1.1	1.1	0.709	0.578	0.578	0.578	0.447	0.447	0.447	0.131	0.131	0.131	0.131
YDR277C	2.325	2.325	2.036	2.036	2.167	2.167	2.298	2.559	2.689	2.847	2.847	2.847	2.847	2.847	2.847	2.689	2.689	2.689	2.689	2.689	2.82	2.82	2.82	2.95	2.95	3.213	3.213	3.213	3.213	3.213	3.055	3.055	3.055	3.186	3.186	3.186	3.186	3.186	3.186	3.186	3.186	3.186	3.186	3.186	3.186	3.186	3.186	3.186	3.186
YGR233C	9.252	9.252	9.381	9.12	9.12	9.12	9.12	8.831	8.831	8.831	8.831	8.961	9.22	9.091	9.091	9.091	8.959	8.802	8.802	8.67	8.67	8.67	8.67	8.539	8.539	8.539	8.381	8.381	8.252	8.252	8.381	8.353	8.353	8.353	8.353	8.353	8.353	6.785	6.656	6.656	6.813	6.971	7.129	7.129	7.129	7.286	7.286	7.129	7.129
YPR183W	11.793	12.214	11.795	11.953	11.953	11.795	11.664	11.506	11.506	11.348	10.774	10.905	11.163	10.902	11.217	11.347	11.347	11.347	11.217	11.217	11.219	11.219	11.376	11.376	11.247	10.672	10.83	10.83	10.83	10.987	10.987	11.117	11.117	11.117	11.247	11.247	11.247	11.247	11.247	11.247	11.247	11.247	10.986	10.986	10.825	10.695	11.245	11.403	11.245
YLR088W	2.853	2.853	3.244	3.635	3.635	3.766	3.792	3.635	4.211	4.369	4.63	5.444	5.575	5.603	5.603	5.603	6.602	6.602	6.602	6.731	6.731	6.572	6.572	6.572	7.488	7.751	8.877	8.877	9.429	9.954	9.954	9.954	9.954	9.954	9.954	9.954	9.954	9.954	10.243	10.243	11.708	11.97	12.102	12.231	12.231	12.231	12.492	12.622	12.622
YDR289C	8.5	9.495	9.626	9.626	9.626	9.626	9.626	9.626	9.626	9.626	9.495	9.337	9.337	9.337	9.337	11.299	11.299	13.341	13.341	13.341	13.919	13.919	13.919	14.785	15.911	16.719	16.719	16.848	16.848	16.848	16.98	17.137	17.137	17.137	17.137	17.137	17.137	17.137	17.137	17.295	17.295	17.295	17.425	17.425	17.425	17.425	17.425	17.425	17.425
YIL093C	11.525	11.525	11.525	11.525	11.525	11.525	10.95	10.95	10.505	10.505	10.505	10.505	10.505	10.376	11.085	11.216	11.663	11.793	11.95	12.08	11.922	12.316	12.344	12.474	12.474	12.474	12.159	12.159	11.116	11.118	11.432	11.955	12.243	12.504	13.525	13.525	14.128	14.128	13.998	13.868	14.026	14.315	14.315	14.315	14.315	14.315	14.315	14.028	14.028
YNR003C	0.391	0.391	0.391	0.259	0.417	0.417	0.547	0.808	0.808	0.939	1.2	1.2	1.487	1.617	1.617	1.617	1.617	1.617	1.617	1.617	1.878	1.878	2.269	2.686	2.686	3.106	4.334	4.334	4.464	4.595	4.595	4.595	4.595	4.726	4.858	4.858	4.987	5.853	6.27	6.27	6.585	6.585	6.585	6.585	6.585	7.135	7.396	8.547	8.677
YDR457W	9.805	10.094	10.619	10.934	10.934	10.934	10.934	11.064	10.961	10.803	10.803	11.064	11.222	11.222	11.222	11.222	11.353	11.901	12.607	12.737	12.737	12.737	12.737	12.895	13.026	13.026	13.026	13.418	13.418	13.548	13.548	13.548	13.706	13.548	13.417	13.704	13.835	14.124	14.413	14.571	14.729	14.858	14.858	14.99	14.99	14.99	15.121	15.252	15.384
YJL131C	12.919	13.916	14.074	14.231	14.231	14.205	14.205	14.074	14.336	14.466	14.335	14.335	14.335	14.335	14.622	14.622	14.622	14.622	14.622	14.622	14.622	14.78	14.78	14.78	14.78	14.78	14.78	14.596	14.596	14.596	14.597	14.468	14.755	14.755	14.755	14.597	14.597	14.466	14.335	14.335	14.492	14.492	14.492	14.492	14.65	14.808	15.069	15.226	15.226
YDR311W	11.561	11.3	11.3	11.3	10.882	10.435	10.148	10.148	10.148	10.148	10.148	10.148	10.148	10.148	9.86	9.86	9.545	9.545	9.545	9.545	9.545	9.545	9.021	9.021	8.864	8.732	8.732	7.897	7.765	7.765	7.347	7.347	6.769	6.508	6.378	5.803	5.803	4.136	3.873	3.873	3.873	3.743	3.743	3.221	2.253	2.253	1.964	1.964	1.964
YMR116C	4.738	4.738	5.155	5.155	5.155	4.998	4.998	5.127	5.127	4.418	4.129	4.26	4.131	4.26	4.807	4.937	4.937	4.937	4.937	4.937	4.937	4.807	4.807	4.807	5.122	5.122	4.861	4.861	4.599	4.599	4.73	5.122	5.122	5.539	6.114	6.114	6.114	6.114	5.827	6.089	6.117	6.667	6.667	6.667	6.667	6.667	7.953	7.953	7.953
YNL130C	9.539	9.539	9.539	9.539	9.539	9.67	9.67	9.8	9.8	9.642	9.642	10.033	9.903	10.033	10.033	10.033	10.033	10.033	10.033	10.033	10.033	9.875	10.005	9.873	9.744	9.744	9.744	9.744	9.744	9.744	9.744	9.744	9.744	9.744	9.744	9.744	9.455	9.455	9.455	8.358	7.806	7.102	7.102	7.235	7.365	7.365	7.365	7.365	7.235
YLR368W	6.527	6.527	6.527	6.528	6.528	6.528	6.528	6.371	6.055	5.509	5.376	5.087	5.244	5.894	6.183	6.341	6.341	6.341	6.472	6.861	6.861	7.177	7.177	7.569	7.569	7.569	7.569	7.569	7.567	7.567	7.699	7.96	7.96	7.96	7.828	7.958	8.431	9.009	8.878	9.007	9.165	10.16	10.029	10.029	10.16	10.16	10.16	10.16	10.16
YGR216C	5.252	5.252	5.252	5.772	5.772	5.772	5.772	5.642	5.642	5.511	5.513	5.933	6.585	6.742	7.92	7.92	7.92	7.92	7.92	8.076	8.076	8.233	8.233	8.232	8.911	10.348	10.896	10.793	10.793	11.24	11.788	12.727	12.727	12.727	12.727	12.858	13.28	13.28	13.438	14.827	14.827	14.827	14.958	14.958	15.221	15.221	15.352	15.482	15.797
YGR246C	0.786	0.655	0.655	0.655	0.655	0.655	0.655	0.655	0.655	0.655	0.655	0.944	0.944	1.075	1.075	1.075	1.075	1.075	1.075	1.075	1.075	1.075	1.075	1.494	1.652	1.652	1.652	1.652	1.652	1.652	1.781	1.781	1.781	1.781	1.781	1.781	1.781	1.781	1.781	1.781	1.781	1.648	1.648	1.648	1.648	1.648	1.908	2.039	2.039
YGL064C	11.234	11.234	11.234	11.234	11.234	11.234	11.234	11.681	11.812	11.812	11.812	11.655	11.655	11.628	11.917	12.075	12.075	12.075	12.075	12.075	12.467	12.443	12.443	12.443	12.443	12.443	12.443	12.443	12.443	12.313	12.182	12.469	12.469	12.469	12.469	12.6	12.994	12.865	12.865	12.865	12.865	12.865	13.022	13.022	13.022	12.865	12.42	12.42	12.288
YKL077W	9.33	9.748	10.139	10.556	10.556	10.556	11.003	11.003	11.003	11.029	11.316	11.316	11.316	11.316	11.316	11.577	11.577	11.577	11.577	11.735	11.735	11.448	11.316	11.316	11.446	11.446	11.316	11.316	11.316	11.316	11.316	11.316	11.316	11.316	11.316	11.159	11.001	11.132	11.132	10.53	10.53	10.53	10.53	10.53	10.398	10.267	10.267	10.267	10.267
YOR230W	0.55	0.55	0.55	0.708	0.865	0.865	0.865	0.865	0.865	1.125	1.125	1.254	1.254	1.254	1.254	1.412	1.412	1.671	1.671	1.671	1.803	1.803	1.932	2.062	2.481	2.481	2.481	2.638	2.638	2.638	2.638	2.638	2.927	3.633	3.633	3.633	3.633	3.633	3.633	3.633	3.765	3.765	3.765	3.765	3.635	3.766	4.183	4.313	4.444
YMR281W	8.734	8.734	8.316	8.184	8.184	8.184	8.184	7.923	7.923	7.533	7.114	7.14	7.531	7.531	7.531	7.503	7.766	7.608	7.608	7.321	7.321	7.06	7.217	7.217	7.217	7.217	7.349	6.669	6.8	6.956	7.505	7.375	7.375	7.794	7.951	8.109	7.82	7.82	7.82	7.689	7.689	7.429	7.114	7.375	7.375	7.245	7.245	7.245	7.245
YGR217W	6.587	6.01	6.01	6.298	6.429	6.56	6.692	6.692	7.238	7.238	7.238	7.238	7.632	7.632	7.632	7.632	7.632	8.105	8.133	8.393	8.263	8.394	8.265	8.265	8.554	10.202	10.754	10.754	10.754	10.754	10.754	10.754	10.754	11.983	12.402	12.717	13.632	13.632	13.789	13.789	13.789	14.052	14.052	14.341	14.341	14.341	14.341	14.341	14.21
YDR213W	8.357	8.357	8.357	8.357	8.357	8.357	8.357	8.357	8.357	8.357	8.226	8.068	8.068	8.068	8.068	8.068	8.068	8.068	8.068	8.068	8.068	8.068	7.807	7.546	7.677	7.94	8.07	8.07	8.07	8.07	8.07	8.07	8.229	8.229	8.229	8.229	8.229	8.229	8.071	8.071	8.071	8.071	8.071	8.071	7.94	7.94	7.966	7.966	8.096
YMR222C	5.682	5.682	6.392	6.392	6.549	6.549	6.549	6.549	6.418	6.418	6.103	6.103	6.39	7.175	7.175	7.462	7.749	7.749	7.749	7.62	7.62	7.62	7.62	7.777	7.777	7.777	7.907	8.194	8.194	8.194	8.352	8.352	8.352	8.38	8.25	8.25	8.511	8.38	8.378	8.378	8.378	8.247	8.247	8.377	8.377	8.377	8.377	8.377	8.377
YDR231C	4.996	4.996	4.996	4.996	4.996	4.996	4.865	4.865	4.865	4.865	4.865	4.42	4.42	4.42	4.133	4.001	4.001	3.844	3.844	3.844	3.844	3.844	3.686	3.686	3.555	3.555	3.712	3.712	3.712	3.712	3.712	3.712	3.583	3.583	3.712	3.583	3.583	3.714	5.941	5.941	5.941	5.941	6.256	5.941	5.941	5.941	5.941	5.941	6.07
YJL151C	0.419	0.419	0.419	0.419	0.419	0.419	0.289	0.289	0.289	0.42	0.42	0.42	0.42	0.42	0.42	0.42	0.42	0.42	0.42	0.42	0.42	0.42	0.42	0.42	0.42	0.42	0.42	0.42	0.42	0.42	0.42	0.42	0.42	0.42	0.42	0.42	0.578	0.578	0.578	0.578	0.578	0.578	0.709	0.709	0.972	0.972	0.972	0.972	0.972
YPR033C	13.133	13.133	12.688	12.688	12.427	12.296	12.138	12.138	10.809	9.581	9.712	9.817	9.817	9.659	9.659	9.659	9.213	9.055	9.055	8.61	8.61	8.61	8.61	8.61	8.034	8.034	7.876	7.876	7.876	6.984	6.984	6.853	6.853	6.853	6.853	6.853	6.853	5.415	5.285	5.285	4.866	4.607	4.346	4.346	4.346	4.346	4.059	3.901	3.743
YHR056C	10.733	10.733	10.733	10.731	11.018	11.018	11.018	10.861	10.861	10.861	10.47	10.47	10.628	10.628	10.628	10.47	10.47	10.785	10.917	11.334	11.334	11.491	11.491	11.491	11.623	11.621	11.621	11.936	11.805	11.805	11.675	11.675	11.518	11.518	11.675	11.675	11.675	11.544	11.544	11.544	11.544	11.544	11.386	11.386	11.386	11.386	11.386	11.386	11.358
YKL201C	3.712	3.712	3.712	3.581	3.581	3.581	2.926	2.926	2.926	2.796	2.509	2.509	2.509	2.509	2.509	2.509	2.509	2.509	2.509	2.509	2.509	2.509	2.509	2.509	2.379	2.379	2.379	2.379	2.379	2.249	1.962	1.962	1.962	1.832	1.832	1.832	1.832	1.832	1.701	1.701	1.701	1.57	1.57	1.57	1.57	1.412	1.412	1.412	1.412
YFR050C	9.239	9.239	9.239	9.239	9.239	9.37	9.502	9.502	9.633	9.633	9.633	9.791	9.948	9.948	9.948	9.817	9.817	9.817	9.686	9.008	9.4	9.4	9.4	9.531	9.689	9.689	9.689	9.689	9.689	9.689	9.689	9.689	9.689	9.689	9.82	9.82	9.82	9.82	9.82	9.978	9.978	9.978	9.848	9.848	9.848	9.848	9.848	9.848	9.848
YIL117C	12.878	12.746	12.746	12.904	12.904	13.034	13.034	13.165	13.165	13.165	13.323	13.584	13.584	13.715	13.715	13.715	13.715	13.715	13.585	13.585	13.585	13.585	13.585	13.298	13.167	13.296	13.296	13.296	13.296	13.296	13.139	13.139	13.139	13.139	13.139	13.139	13.139	13.139	13.139	13.139	13.139	13.139	13.009	12.722	12.592	12.461	12.461	12.2	11.65
YOR064C	2.876	2.876	2.486	2.328	2.328	2.328	2.328	2.486	2.486	2.486	2.486	2.486	2.486	2.356	2.356	2.356	2.356	2.356	1.517	1.517	1.517	1.517	1.648	2.067	2.067	2.067	2.225	2.801	3.74	5.047	5.047	5.178	5.178	5.178	5.308	5.308	5.308	5.308	5.623	5.623	5.755	5.755	5.755	5.755	5.755	6.72	7.111	7.111	7.111
YDR088C	8.007	7.85	7.718	7.589	7.457	7.198	7.198	7.198	7.329	7.329	7.329	7.329	7.329	7.329	7.72	7.275	7.275	7.275	7.275	7.275	7.144	5.914	5.784	5.208	5.05	4.893	4.893	4.893	4.893	4.735	4.735	4.735	4.604	3.582	3.582	4.234	4.206	4.206	4.206	4.206	4.206	3.945	4.075	4.204	4.204	4.204	4.204	4.204	4.047
YDL066W	14.232	13.969	13.969	14.258	14.258	14.258	14.258	14.258	14.388	14.388	14.257	14.257	14.257	14.388	14.258	14.285	14.285	14.285	14.285	14.285	14.285	14.416	14.286	14.286	14.286	14.286	14.025	14.025	13.868	13.868	13.868	13.868	13.868	13.868	13.868	13.868	13.868	13.868	13.58	13.58	13.582	13.582	13.582	13.582	13.713	13.584	13.452	13.295	13.295
YAL023C	14.573	14.573	14.573	14.415	14.545	14.545	14.545	14.545	14.545	14.545	14.545	14.413	14.545	14.545	14.415	14.415	14.156	14.156	13.762	13.501	13.371	13.502	13.213	13.213	12.926	12.926	12.926	12.926	12.926	12.926	12.926	12.926	12.637	12.479	12.479	12.479	12.164	12.164	10.933	10.383	10.383	10.383	10.383	10.383	10.383	10.383	10.383	10.253	10.383
YOR162C	8.927	8.925	8.925	8.767	8.767	8.899	8.769	8.769	8.088	8.088	7.956	7.799	8.06	8.478	8.478	8.478	8.478	8.478	8.216	8.242	8.242	8.242	8.111	8.111	8.111	7.088	7.219	6.799	6.667	7.242	7.505	7.766	7.766	7.766	7.895	7.895	7.895	7.895	8.156	8.156	8.156	8.547	8.836	8.705	8.836	8.836	8.966	8.966	9.253
YGL211W	6.881	6.881	6.723	6.723	6.592	6.592	6.46	6.46	6.46	6.46	6.201	6.098	6.098	6.098	6.098	6.257	6.387	6.516	6.516	6.516	6.516	6.255	6.254	6.254	6.385	6.515	7.93	7.93	7.93	7.93	7.93	7.93	7.93	7.93	7.93	7.93	7.93	7.93	8.061	8.061	8.061	8.061	8.061	8.061	8.061	8.061	8.061	8.061	8.061
YPR063C	4.136	4.136	4.293	4.293	4.293	4.293	4.293	4.556	5.16	5.16	5.16	5.16	5.16	5.16	5.16	5.16	5.288	5.001	5.393	5.365	5.365	5.365	5.365	5.365	4.919	5.05	5.628	6.15	6.15	6.15	6.15	6.15	6.15	6.15	6.15	6.465	6.334	6.334	6.334	6.334	6.334	6.334	6.334	6.334	6.203	5.915	6.332	6.753	6.753
YGL161C	14.481	14.714	14.714	14.714	14.714	14.714	14.714	14.714	14.846	14.844	15.131	16.778	16.778	16.778	16.647	16.647	16.647	16.647	16.647	16.647	16.647	16.647	16.647	16.911	16.911	16.911	16.911	16.753	16.753	16.335	16.075	16.075	16.075	16.075	16.075	16.075	15.918	15.918	15.76	15.76	15.76	15.524	15.524	15.392	15.811	16.205	16.205	16.335	16.335
YGL112C	8.247	8.247	8.247	8.247	8.247	8.377	8.377	8.247	8.247	8.378	8.249	8.249	8.249	8.249	8.249	8.249	8.38	8.825	10.006	10.999	11.157	11.157	11.157	11.286	11.129	11.391	11.651	11.651	11.651	11.493	11.493	11.493	11.362	11.362	11.493	11.493	11.756	12.279	12.279	12.279	12.122	12.122	12.122	12.122	12.122	12.122	12.122	12.122	12.122
YGL027C	7.562	7.825	8.084	8.084	7.927	7.927	7.927	7.797	7.797	8.189	8.319	8.319	9.025	9.288	9.288	9.288	9.288	8.999	7.687	7.687	8.393	8.708	9.386	9.516	9.358	9.358	9.358	9.358	9.358	9.358	10.139	10.008	10.425	10.425	10.139	10.428	10.428	10.113	10.272	10.272	10.272	10.272	10.824	10.982	10.982	10.824	10.824	10.824	10.824
YBR202W	0.131	0.131	0.131	0.263	0.263	0.42	0.42	0.552	0.552	0.552	0.552	0.552	0.552	0.552	0.552	0.552	0.552	0.552	0.552	0.552	0.42	0.42	0.42	0.42	0.552	0.552	0.552	0.552	0.681	0.681	0.969	0.969	0.969	0.969	0.969	0.969	0.969	0.969	0.969	0.969	0.969	0.969	0.969	1.911	1.911	2.069	2.515	2.515	2.515
YKL060C	0.786	0.786	0.786	0.786	0.786	0.786	0.786	0.786	0.786	0.786	0.786	0.786	0.786	0.786	0.786	0.786	0.786	0.786	0.786	0.786	0.918	0.918	0.918	1.075	1.075	1.075	1.075	1.075	1.075	1.075	1.075	1.075	1.075	1.075	1.075	1.075	1.075	1.075	0.944	0.944	0.944	0.813	0.813	0.813	0.813	0.97	0.97	0.97	0.97
YDR505C	7.296	7.296	7.296	6.485	6.224	5.751	5.881	5.593	5.751	5.62	5.488	5.646	5.646	5.646	5.387	5.387	5.991	5.805	5.805	6.981	6.956	7.086	7.086	7.086	7.217	7.217	7.086	7.086	6.956	7.245	6.986	7.117	7.564	7.432	7.432	7.564	8.268	8.529	8.788	9.207	10.908	10.908	11.066	11.066	11.094	11.094	11.642	11.484	11.484
YKL094W	14.511	15.141	15.141	15.532	16.21	16.21	16.341	16.473	16.473	16.63	16.63	16.76	16.918	16.76	16.76	16.89	16.469	16.469	16.469	17.019	17.308	17.729	18.275	18.275	18.275	18.275	18.118	18.118	18.797	19.058	19.188	19.188	19.188	19.188	19.346	18.953	19.111	19.111	18.98	19.109	19.109	19.267	19.267	18.978	19.136	19.136	19.136	19.267	19.267
YLR060W	16.676	16.833	16.833	16.991	16.991	16.991	16.991	16.991	16.861	16.572	16.415	16.415	16.415	16.415	16.415	16.415	16.415	16.415	16.127	16.127	16.127	16.127	16.127	16.127	16.259	15.737	15.737	15.866	15.866	15.866	15.866	15.448	15.318	15.187	15.055	14.768	14.768	14.768	14.61	14.61	14.479	14.479	14.479	14.348	14.19	14.059	14.059	13.771	13.614
YNL271C	11.224	11.224	11.224	11.355	11.355	11.486	11.486	11.486	11.616	11.616	11.616	11.616	11.616	11.616	11.616	11.616	11.616	11.616	11.616	11.616	11.616	11.616	11.903	11.903	11.903	11.903	11.903	11.903	11.903	11.903	11.903	11.903	11.903	11.903	11.903	11.903	11.903	11.903	11.903	11.903	11.903	11.903	11.903	11.903	11.903	11.746	11.746	11.746	11.746
YGL155W	7.296	7.296	7.296	7.296	7.296	7.296	7.296	5.986	5.856	5.856	5.987	5.987	6.639	6.639	6.797	7.242	7.242	7.399	7.399	7.399	7.138	7.27	7.872	7.741	7.741	7.741	9.335	10.118	10.118	10.118	10.118	10.118	10.118	9.829	9.698	9.593	9.854	9.984	10.115	10.273	10.143	10.143	10.143	10.43	10.43	10.43	10.43	10.43	10.43
YNR040W	14.742	14.899	14.899	15.085	15.085	15.085	15.085	15.085	15.085	15.372	15.372	15.372	15.372	15.372	15.504	15.504	15.504	15.504	15.372	15.372	15.763	15.763	15.763	15.763	15.763	15.763	15.763	15.921	15.921	15.921	15.921	15.921	15.921	15.921	15.763	15.789	15.789	15.789	15.789	15.789	15.789	15.789	15.789	15.789	15.66	15.66	15.66	15.66	15.528
YDR392W	4.796	4.925	4.925	4.925	4.925	4.925	4.925	4.925	4.925	5.083	5.342	5.342	5.474	5.474	5.474	5.474	5.866	5.866	5.866	5.866	5.866	5.866	5.866	5.866	5.866	5.866	5.866	5.866	5.866	5.866	5.603	5.603	5.603	5.603	5.761	5.761	5.761	5.761	5.761	5.761	5.341	5.47	5.73	5.73	5.887	6.019	6.019	6.019	6.176
YOL093W	15.263	15.263	15.263	15.263	15.524	15.524	15.524	15.524	15.656	17.146	18.737	18.895	19.42	19.42	19.42	19.42	19.42	19.42	19.42	19.839	20.284	20.284	20.571	20.83	20.83	20.83	20.83	20.83	20.83	20.83	20.83	21.09	21.09	22.397	22.526	22.526	22.526	22.526	22.684	22.684	22.868	22.737	22.737	22.999	23.26	23.26	23.392	23.234	23.234
YJR119C	8.718	8.718	8.718	8.718	8.718	8.718	8.718	8.718	8.718	8.588	8.588	8.748	9.009	9.009	9.009	9.009	8.851	8.693	8.693	8.825	8.825	8.825	8.956	8.825	8.825	8.352	8.352	8.352	8.352	8.613	8.613	8.613	8.483	8.483	8.22	8.089	8.089	7.67	7.8	7.958	7.697	7.567	7.725	7.958	7.958	8.087	8.375	8.375	10.049
YOR223W	9.529	9.529	9.371	9.371	9.501	9.79	9.92	9.92	9.92	9.92	9.92	9.92	9.92	9.92	9.762	9.762	9.893	9.893	10.025	10.156	10.156	10.156	10.026	10.026	10.834	10.834	10.964	10.964	10.964	10.964	10.964	10.964	10.964	10.964	10.964	10.964	10.964	10.964	10.964	11.095	11.095	11.095	11.095	11.095	11.095	11.095	10.937	10.517	10.517
YEL020W-A	18.977	18.977	18.138	18.429	18.718	18.977	20.363	20.363	20.363	20.363	20.363	20.363	20.782	21.934	21.934	22.222	22.222	22.222	22.222	22.484	22.929	22.929	22.772	22.772	22.772	22.772	22.772	23.061	23.376	23.376	23.506	23.376	23.507	23.639	23.507	23.507	22.957	23.115	23.245	22.985	22.54	22.596	22.596	22.596	22.596	22.596	22.596	22.596	22.596
YMR183C	13.399	13.399	13.399	13.399	13.007	13.007	13.007	13.322	13.035	13.035	13.035	12.905	12.905	12.04	11.492	11.334	11.071	11.071	10.94	10.809	10.677	10.548	10.548	10.548	10.26	10.103	9.973	9.973	8.563	8.694	8.564	8.407	8.014	7.753	6.944	6.683	6.683	6.683	6.683	6.658	6.658	6.658	6.658	6.501	6.473	5.658	5.239	5.108	5.108
YKL139W	14.753	16.012	16.012	16.17	16.85	16.85	17.007	17.137	17.007	17.007	17.165	17.165	17.556	17.556	17.556	17.556	17.556	17.556	17.556	17.556	17.554	17.423	17.58	17.712	17.712	17.712	17.712	17.712	17.84	17.84	17.84	17.84	18.155	18.155	18.313	18.444	18.444	18.602	18.602	18.602	18.602	18.602	18.602	18.602	18.602	18.602	18.472	18.472	18.472
YOR221C	9.439	9.281	9.439	9.597	9.597	9.597	9.597	9.597	9.597	9.597	9.884	9.884	9.754	9.523	9.393	9.523	9.365	9.365	9.495	9.495	9.758	10.989	10.989	11.276	11.276	11.276	11.248	11.248	11.248	11.248	11.511	11.669	11.8	12.219	12.481	12.481	12.481	12.481	12.742	12.091	12.222	12.485	12.485	12.485	12.485	12.485	12.485	12.327	12.327
YJR057W	11.908	11.908	12.197	12.197	12.197	12.197	11.882	11.623	11.623	11.623	11.099	11.23	11.362	11.362	11.362	11.362	11.362	11.362	11.362	11.362	11.362	11.362	11.362	11.519	11.519	11.363	11.206	11.206	11.206	11.206	11.206	11.206	11.206	11.206	11.206	11.206	11.206	11.206	10.629	10.156	10.156	10.156	10.156	10.156	10.156	10.286	9.683	9.683	8.951
YNL297C	13.021	13.021	13.021	13.179	13.179	13.179	13.179	12.892	12.892	12.604	12.604	12.865	12.865	12.865	12.865	12.865	12.865	12.865	12.736	12.736	12.998	13.575	13.967	13.967	14.098	14.098	14.098	14.098	14.098	14.23	14.23	14.23	14.23	14.23	14.23	14.23	14.23	14.23	14.359	14.359	14.359	14.359	14.359	14.359	14.359	14.359	14.359	14.359	14.491
YCL038C	2.354	2.354	2.354	2.354	2.354	2.354	2.197	2.197	2.197	2.197	2.197	2.328	2.328	2.486	2.615	2.615	2.615	2.615	2.615	2.486	2.486	2.617	2.617	4.654	4.915	5.831	5.831	6.224	7.613	7.613	7.77	7.77	7.77	7.77	7.77	7.902	7.902	8.033	7.903	8.061	10.286	10.286	10.286	10.286	10.286	10.286	10.286	10.286	10.575
YDR003W	13.68	13.68	13.68	13.68	13.68	13.68	13.522	13.522	13.522	13.364	13.077	13.077	13.336	13.075	13.075	13.075	13.075	13.075	13.075	13.075	13.207	12.891	12.76	13.047	13.047	13.177	13.177	12.89	12.89	12.76	12.734	12.602	12.602	12.602	12.602	12.445	12.445	12.574	12.574	12.574	12.445	12.445	12.157	12.157	11.451	10.514	10.514	10.123	9.102
YBR137W	6.534	7.293	7.293	7.293	7.424	7.424	7.424	7.033	7.033	6.616	6.588	7.007	7.007	7.137	7.137	7.137	7.48	7.797	7.797	8.216	8.216	8.216	8.373	7.797	7.797	7.797	7.797	7.797	8.216	8.216	9.545	9.703	9.833	10.094	10.094	10.094	10.094	10.094	10.094	10.225	10.225	10.225	10.225	10.225	10.225	9.964	9.834	9.966	9.966
YGR184C	9.378	9.378	9.378	9.378	9.507	9.507	9.507	10.445	10.445	10.445	10.602	10.602	10.343	10.213	9.952	11.266	11.918	13.303	13.461	13.722	14.114	14.272	14.272	14.274	14.274	14.274	14.274	14.405	15.083	15.083	15.083	15.083	15.083	15.241	15.241	15.398	15.398	15.398	15.398	15.556	15.556	15.556	15.714	15.714	15.136	15.136	15.136	15.136	15.136
YLR227C	3.924	4.446	4.446	4.446	4.446	4.316	4.446	4.446	4.446	4.446	4.314	4.314	4.052	3.792	3.503	3.661	3.661	3.661	3.791	3.791	3.791	3.633	3.372	3.372	3.372	3.372	3.372	3.372	3.372	3.919	3.919	3.919	4.076	4.206	4.364	4.364	4.364	4.679	4.966	5.383	6.294	6.294	6.424	6.424	6.424	6.424	6.424	6.424	6.424
YOL061W	9.547	9.863	9.863	9.027	8.635	8.635	9.577	10.153	12.636	14.44	14.57	15.249	16.817	16.975	17.106	17.264	17.264	17.264	17.264	17.264	17.395	17.395	17.395	17.395	17.395	17.395	17.395	17.395	17.395	17.395	17.395	17.45	17.45	17.712	18.863	18.863	19.308	19.308	19.308	19.308	19.308	19.308	19.308	19.308	19.466	19.597	19.597	19.597	19.597
YOR174W	8.618	8.618	8.618	8.357	8.357	8.357	8.226	8.226	7.805	7.805	7.805	7.388	6.339	4.56	3.824	3.824	3.982	3.852	3.852	3.852	3.852	4.299	5.11	5.267	5.267	5.136	5.136	5.136	5.136	5.006	4.849	4.717	4.717	4.716	5.29	5.448	5.448	5.448	5.448	5.448	5.579	6.257	6.257	6.257	6.257	6.257	6.257	6.126	6.1
YHR141C	4.049	4.049	3.891	3.502	3.371	3.371	3.371	3.371	3.371	3.213	3.213	2.926	2.926	2.926	2.926	2.221	2.221	2.221	2.221	2.221	2.221	2.221	2.221	2.064	2.064	2.064	2.064	1.932	1.932	1.932	1.932	1.543	1.543	1.543	1.543	1.414	1.282	1.282	0.837	0.55	0.55	0.55	0.55	0.419	0.419	0.419	0.419	0.419	0.419
YMR203W	13.8	14.115	14.403	14.403	14.69	14.69	14.848	14.848	14.979	14.979	14.979	14.979	14.979	14.979	14.979	14.979	14.979	14.979	14.979	14.979	14.979	14.979	15.11	15.11	15.426	15.426	15.426	15.426	15.296	15.296	15.296	15.296	15.454	15.454	15.454	15.454	15.454	15.454	15.454	14.879	14.749	14.592	14.171	14.042	14.042	14.042	14.042	14.042	13.781
YMR250W	10.087	10.087	10.087	10.087	9.929	9.929	9.771	10.059	10.059	10.059	10.059	9.927	9.927	9.927	9.927	9.927	9.927	8.276	7.754	6.759	6.918	6.946	6.946	6.946	6.946	7.107	7.107	7.107	7.107	6.977	6.82	6.532	6.664	7.24	7.11	7.11	7.242	7.399	7.399	7.662	8.053	8.314	8.314	8.314	8.312	8.312	8.312	8.053	8.053
YNR034W	8.839	8.682	8.813	9.389	9.519	10.095	10.095	10.253	10.253	10.253	10.253	10.253	10.253	10.384	10.514	10.514	11.353	11.353	11.511	11.668	11.668	11.826	11.826	11.956	12.113	12.113	12.243	12.243	12.243	12.793	12.793	14.103	14.233	14.363	14.363	15.624	15.887	16.148	16.148	16.305	16.305	16.174	16.305	16.305	16.305	16.305	16.305	16.305	16.463
YIL131C	6.093	4.548	3.712	3.451	3.451	3.451	3.453	3.453	3.61	3.61	3.351	3.351	3.771	3.929	5.574	6.178	6.178	6.178	6.178	6.178	6.178	6.178	6.178	6.178	6.177	6.177	6.306	6.306	6.306	6.306	6.175	6.438	6.438	6.438	6.438	6.438	6.567	6.567	6.883	6.883	7.012	7.012	7.012	6.883	7.769	7.769	7.769	7.769	8.058
YOL002C	12.726	12.072	12.202	12.071	12.071	12.202	12.202	12.202	12.202	12.202	12.071	12.071	12.071	12.071	11.939	11.939	11.939	11.939	11.939	11.939	11.519	11.26	10.578	10.578	10.578	10.578	10.578	10.578	10.578	10.578	10.578	10.188	10.345	10.345	10.345	10.345	10.345	10.345	10.214	10.214	10.214	10.214	10.214	10.214	10.214	10.214	10.214	10.056	10.056
YER079W	10.312	9.815	9.184	9.314	9.314	9.182	9.182	9.182	8.764	8.764	5.758	5.208	4.526	4.973	4.973	4.973	4.551	4.159	4.29	4.448	4.605	4.605	4.737	4.763	5.861	6.252	6.383	6.383	6.383	6.383	6.802	8.705	10.246	10.246	10.246	10.378	10.248	10.248	10.406	10.274	10.274	10.274	11.374	11.767	11.767	11.767	11.767	11.767	11.896
YJL167W	14.234	14.521	14.809	14.809	14.809	14.938	15.201	15.201	15.201	15.201	15.201	15.201	15.201	15.332	15.332	15.462	15.462	15.462	15.462	15.462	15.462	15.462	15.462	15.462	15.042	15.173	15.173	15.173	15.173	15.015	15.015	15.015	14.754	14.754	14.754	14.886	15.173	15.303	15.303	15.303	15.303	15.303	15.303	15.303	15.303	15.303	15.303	15.303	15.303
YJL100W	3.922	3.791	3.791	3.791	3.791	3.975	3.817	3.817	3.817	4.495	4.495	4.653	4.783	4.912	4.755	4.755	4.755	4.884	5.016	5.331	5.722	6.112	6.112	6.112	6.112	6.112	6.112	5.538	5.669	5.511	5.222	5.222	5.485	5.8	5.93	6.061	6.322	6.322	6.322	6.322	6.322	6.452	6.422	7.237	7.237	7.368	7.368	8.073	9.041
YIR023W	4.783	4.653	4.653	4.523	3.975	3.425	2.878	2.563	2.563	2.693	2.693	2.693	2.85	3.4	3.791	4.315	4.315	4.472	4.602	4.891	5.441	5.832	6.147	6.147	6.147	6.147	6.278	6.278	6.278	6.278	6.278	6.278	6.278	6.278	6.278	6.278	6.149	6.149	6.149	6.149	6.149	6.149	6.019	6.019	6.019	6.019	6.019	6.15	6.021
YHR023W	4.234	4.234	4.234	4.234	4.234	4.234	4.651	4.809	4.809	4.809	4.809	4.809	4.809	4.809	4.809	4.809	4.809	4.809	4.651	4.651	4.651	4.651	3.71	3.553	3.682	3.682	3.682	3.84	3.84	3.579	3.579	3.71	3.71	4.026	4.287	4.287	4.287	4.287	4.287	4.287	4.287	4.287	4.287	4.026	4.026	5.411	5.727	5.858	5.858
YCR048W	16.709	16.709	16.709	16.709	16.709	16.709	16.551	16.551	16.551	16.551	16.551	16.551	16.681	16.681	16.681	16.55	16.55	16.707	16.55	16.839	16.97	16.97	16.052	16.052	16.052	16.052	15.922	15.663	15.663	15.663	15.533	15.533	15.376	15.115	14.827	14.827	14.827	14.827	14.827	14.827	14.566	14.566	14.409	14.409	14.538	13.962	13.962	13.962	13.675
YGL085W	6.722	6.722	6.722	6.722	6.722	6.722	6.722	6.564	6.406	5.988	5.73	5.73	5.73	5.73	5.572	5.572	5.154	4.763	4.085	4.085	4.604	4.735	4.735	4.865	4.865	4.838	4.681	4.549	4.549	4.392	4.549	4.707	5.154	5.154	5.154	5.154	4.893	4.893	4.893	5.182	5.182	5.182	5.628	5.628	5.861	6.149	5.991	5.991	6.017
YOL020W	0	0	0	0	0	0	0	0	0	0	0	0	0	0	0	0	0	0	0	0	0	0	0	0	0	0	0	0	0	0	0	0	0	0	0	0	0	0	0	0.131	0.131	0.131	0.131	0.131	0.131	0.131	0.131	0.131	0.289
YML046W	3.721	4.556	4.945	7.006	7.917	7.917	8.337	8.337	8.626	8.756	8.885	9.146	9.276	9.695	10.01	10.168	10.588	10.588	10.588	10.588	10.588	10.588	10.588	10.746	10.746	10.746	10.614	10.614	10.902	10.902	10.902	11.033	11.033	11.033	11.033	11.033	11.033	11.033	10.902	11.033	11.033	11.033	11.033	11.033	11.033	11.033	11.033	11.033	11.033
YKL033W	9.43	9.43	9.559	9.559	9.558	9.558	9.426	9.426	9.426	9.295	8.848	7.259	6.737	6.028	6.13	7.412	7.412	7.412	7.412	7.279	7.279	7.41	7.41	7.41	7.384	8.54	8.251	8.254	8.125	8.125	7.736	7.736	7.736	7.215	7.217	7.217	7.217	6.826	6.984	6.984	6.984	6.984	6.984	6.984	6.36	6.36	6.91	8.166	10.494
YNR021W	12.38	12.38	12.38	12.38	12.38	12.38	12.667	12.667	12.667	12.667	12.667	12.667	12.667	12.667	12.667	12.352	12.352	12.509	12.509	12.639	12.639	12.639	12.639	12.639	12.639	12.639	12.481	12.481	12.481	12.481	12.194	12.325	12.325	12.9	12.9	12.9	12.9	12.742	12.742	12.742	12.742	12.742	12.585	12.585	12.585	12.585	12.585	12.164	12.033
YGR036C	6.15	6.15	6.15	6.019	5.835	5.835	6.254	6.413	6.699	6.699	6.699	6.699	6.699	6.83	6.96	6.96	7.117	7.117	7.117	7.117	7.117	6.988	6.988	6.988	6.988	7.433	8.139	8.139	8.139	8.139	8.296	8.428	8.428	8.428	8.27	8.27	8.401	8.401	8.401	8.401	8.401	8.401	8.559	8.69	8.69	8.69	8.533	8.375	8.375
YBR034C	12.196	12.196	12.066	12.066	11.936	11.936	11.936	11.936	11.936	11.936	11.936	11.936	11.936	11.936	11.936	11.936	11.936	11.677	11.677	11.677	11.677	11.835	11.966	11.966	11.966	11.808	11.808	11.808	11.808	11.808	11.808	11.808	11.808	11.836	11.679	11.679	11.679	11.206	11.206	11.363	11.363	11.363	11.363	10.501	10.501	9.953	9.953	9.822	9.559
YLR047C	3.048	3.048	3.048	2.789	2.659	2.398	2.398	2.398	2.398	2.398	2.269	2.269	2.269	2.139	2.139	2.139	2.139	2.269	2.269	2.137	1.748	1.748	1.748	1.748	1.748	1.748	1.748	1.617	1.617	1.617	1.358	1.358	1.358	1.226	0.522	0.522	0.522	0.522	0.522	0.522	0.522	0.653	0.653	0.785	0.785	0.785	0.785	0.785	0.785
YJR077C	3.663	5.152	7.35	10.202	10.202	10.202	10.333	10.333	10.333	10.333	10.491	10.752	11.719	11.719	11.719	11.719	11.719	11.719	11.719	11.849	11.849	11.849	11.849	12.136	12.136	12.684	13.627	13.627	13.627	13.627	13.627	13.627	13.627	13.627	13.627	14.201	14.201	14.333	14.333	14.333	14.333	14.462	14.462	14.462	14.592	14.592	14.723	14.723	14.723
YDL150W	17.889	17.889	17.732	17.993	17.993	18.252	18.278	18.278	18.408	18.538	18.538	20.03	20.03	20.16	20.16	20.16	20.16	20.16	20.16	20.16	20.16	20.291	20.291	20.291	20.449	20.449	20.449	20.449	20.449	20.449	20.291	20.291	20.291	20.291	20.291	20.291	20.16	20.291	20.291	20.291	20.291	20.16	20.03	19.872	19.872	19.741	19.741	18.981	18.981
YOR349W	1.545	1.545	1.545	1.545	1.545	1.256	1.256	1.414	1.571	1.571	1.571	1.571	1.729	1.729	1.729	1.887	1.887	2.018	2.148	2.148	2.148	2.279	2.437	2.437	2.437	2.566	2.566	2.566	2.593	2.593	2.593	2.593	2.593	2.593	2.593	2.593	2.593	2.593	2.593	2.593	2.33	2.461	2.461	2.461	2.461	2.461	2.461	2.461	2.461
YBR229C	13.758	13.655	13.366	12.946	12.946	12.946	12.685	12.555	12.686	12.949	12.949	12.949	12.949	13.08	13.629	13.786	13.786	13.786	13.786	13.786	13.786	14.207	14.73	14.73	14.73	14.888	14.888	15.019	15.019	15.019	15.019	15.019	15.019	15.149	15.149	15.149	15.149	15.149	15.149	15.149	15.149	15.149	15.149	15.019	14.862	14.862	14.862	14.991	14.991
YPL156C	16.129	16.418	16.837	17.256	17.256	17.256	17.256	17.256	17.098	17.098	17.098	17.098	17.098	17.098	17.098	17.098	17.229	17.49	17.49	17.622	17.622	17.622	17.622	17.622	17.622	17.494	18.072	18.072	18.072	18.072	18.072	18.072	17.812	18.1	18.1	18.1	18.1	18.1	17.942	17.942	17.627	17.627	17.627	17.627	17.627	17.627	17.627	17.627	17.627
YHR057C	6.792	6.216	6.216	6.373	6.373	6.373	6.373	6.242	5.639	5.352	5.352	5.352	4.126	3.994	4.152	4.31	4.31	4.31	4.31	4.31	4.31	3.863	3.863	2.377	2.535	3.11	3.136	4.418	4.418	4.679	5.778	5.909	5.909	5.909	6.433	6.748	6.748	6.748	6.748	6.748	6.878	6.878	6.878	8.102	8.102	8.102	8.232	8.232	8.39
YDL048C	5.257	5.099	5.099	5.099	5.099	5.36	5.229	5.229	5.229	5.229	5.229	5.229	5.229	5.909	5.907	6.953	6.953	6.953	6.953	6.953	6.823	6.823	6.823	7.138	7.27	7.27	7.27	7.27	7.27	7.138	7.114	7.245	7.245	7.245	7.403	7.401	7.401	7.401	7.243	7.243	7.373	7.373	7.373	7.373	7.373	7.373	7.373	7.373	7.373
YOR270C	17.968	17.968	17.968	17.705	17.705	17.285	17.285	17.153	17.153	17.153	16.996	16.996	16.838	16.838	16.838	16.838	16.838	16.838	16.838	16.838	16.838	16.838	16.838	16.838	16.708	16.708	16.708	16.708	16.708	16.708	16.708	16.579	16.579	16.449	16.449	16.319	16.319	16.19	15.93	15.93	15.93	15.801	15.485	15.485	14.75	14.331	14.173	14.173	14.173
YDL029W	10.826	10.826	11.085	11.215	11.215	11.215	11.057	10.927	10.509	10.509	10.638	10.638	10.901	11.423	11.423	11.423	11.423	11.423	11.423	11.553	11.553	11.71	11.71	11.971	11.971	11.971	11.971	11.971	11.84	11.84	11.84	11.998	12.129	12.129	12.129	12.129	12.129	12.129	12.129	12.129	12.129	11.998	11.84	11.84	11.84	11.84	11.84	11.71	11.868
YDL067C	14.269	14.269	14.269	14.269	14.528	14.528	14.528	14.528	14.528	14.528	14.528	14.686	14.554	14.554	14.425	14.293	14.293	14.293	14.136	14.136	14.136	14.136	14.267	14.006	14.269	14.269	14.269	14.27	13.955	13.955	13.824	13.824	13.824	13.824	13.666	13.666	13.666	13.797	13.929	14.191	14.191	14.191	14.191	14.48	14.612	14.612	14.482	14.482	14.64
YDR036C	0.786	0.786	0.786	0.786	0.786	0.786	0.786	0.786	0.786	0.657	0.657	0.657	0.657	0.657	0.657	0.657	0.657	0.657	0.657	0.657	0.657	0.657	0.657	0.657	0.657	0.657	0.657	0.657	0.657	0.657	0.657	0.657	0.657	0.657	0.657	0.814	0.814	0.814	0.814	0.814	0.814	0.814	0.814	0.814	0.814	0.814	0.814	0.814	0.814
YGL136C	0.131	0.131	0.131	0.131	0.131	0	0	0	0	0	0	0	0	0	0	0	0	0	0	0	0	0	0	0	0.394	0.394	0.394	0.394	0.394	0.394	0.394	0.394	0.394	0.394	0.394	0.394	0.394	0.394	0.394	0.394	0.394	0.394	0.394	0.394	0.394	0.394	0.394	0.394	0.394
YGL178W	6.767	6.767	6.925	7.37	7.37	7.37	7.37	7.528	7.528	7.685	7.554	7.423	7.291	7.162	7.004	6.846	7.004	7.004	7.29	7.551	7.551	7.551	7.551	7.132	7.132	7.001	7.68	8.649	9.851	9.851	9.851	10.008	10.397	10.397	10.397	10.397	10.397	10.397	10.397	10.788	11.205	11.205	11.205	10.758	11.046	11.046	11.046	11.046	11.046
YGL041W-A	10.204	9.915	10.462	10.33	10.33	10.33	10.33	10.33	10.173	10.173	9.887	9.756	9.468	9.598	9.468	9.598	9.913	9.756	9.887	9.731	9.573	9.705	9.733	10.048	10.048	10.048	10.048	10.048	10.022	9.733	9.733	9.601	9.601	9.601	9.235	9.393	9.393	9.393	9.393	9.496	9.628	9.498	9.498	9.498	9.237	9.209	9.078	9.339	9.209
YGR075C	11.473	11.473	11.473	11.473	11.473	11.343	11.213	11.213	10.665	10.534	8.936	8.805	8.805	8.805	8.805	8.675	8.545	7.994	7.605	7.734	7.89	7.759	7.759	7.759	7.759	7.342	6.895	6.762	6.862	7.495	7.754	7.754	7.754	7.754	7.596	7.596	7.439	7.307	7.307	7.307	7.307	6.915	7.176	7.176	7.176	7.176	7.176	7.176	6.862
YML036W	11.092	10.672	10.54	10.148	10.148	9.99	9.125	8.47	8.209	8.209	8.079	9.202	9.805	9.702	9.702	9.702	9.702	8.996	8.707	9.122	9.774	9.774	9.774	10.089	10.089	10.247	9.513	9.381	9.513	9.171	9.43	9.588	9.588	9.588	9.458	9.616	9.747	9.747	9.458	9.458	9.458	9.614	9.485	9.485	9.381	9.252	9.513	10.22	10.22
YLR443W	13.237	13.367	13.367	13.367	13.496	13.496	13.496	13.496	13.756	14.409	14.856	14.856	14.856	14.856	14.856	15.115	15.115	15.115	15.246	15.77	15.77	15.77	15.77	15.77	15.77	15.77	15.77	15.928	17	17.418	17.418	17.418	17.418	17.418	17.289	17.289	17.289	17.289	17.289	17.289	17.289	17.418	17.026	17.156	16.709	16.709	16.709	16.709	16.578
YBR151W	9.933	9.775	9.775	9.775	9.775	9.775	9.775	9.775	9.933	9.933	10.063	10.063	10.063	10.063	10.063	10.063	10.192	10.322	10.453	10.453	10.453	10.453	10.296	10.296	10.296	10.453	10.453	10.453	10.453	10.324	10.324	10.324	10.324	10.324	10.194	10.194	10.194	10.036	9.905	9.747	9.747	9.747	9.905	9.905	9.905	9.905	9.905	9.905	9.905
YDL100C	8.55	8.55	9.097	9.358	9.488	9.488	9.227	9.384	9.255	9.384	9.514	9.931	10.586	10.586	10.744	10.744	10.744	10.745	10.745	11.763	11.763	11.763	11.894	11.894	11.894	11.894	11.894	12.154	12.705	13.126	13.126	13.126	13.283	13.415	13.704	13.574	13.889	14.047	14.466	14.336	14.466	14.466	14.595	14.595	14.595	14.595	14.595	14.595	14.595
YOL087C	12.922	12.37	12.503	11.827	11.827	11.827	11.827	11.827	12.086	12.06	12.216	12.216	12.058	12.058	12.058	12.058	12.058	12.058	12.058	11.929	12.318	12.449	12.449	12.291	12.291	12.291	12.291	12.291	12.291	12.134	12.265	12.554	12.554	12.554	12.554	12.554	12.554	12.554	12.554	12.554	12.554	12.162	12.162	12.162	12.162	12.162	12.162	12.162	12.162
YPR148C	6.899	6.9	6.9	6.771	6.771	6.771	6.771	6.771	7.005	7.58	7.58	7.58	7.58	7.58	7.449	7.58	8.47	8.47	8.729	8.729	8.729	8.729	8.729	8.729	8.729	8.6	8.47	8.47	8.312	8.312	8.442	8.442	8.442	8.442	8.181	8.181	8.312	8.183	8.183	8.183	7.895	7.895	7.895	7.766	7.766	7.766	7.897	7.897	7.897
YPL042C	11.437	11.854	11.854	11.854	12.143	12.143	12.143	12.143	12.143	12.013	12.146	12.146	12.278	12.278	12.278	12.278	12.593	12.751	12.908	12.908	13.169	13.299	13.299	13.299	13.299	13.429	13.429	13.429	13.297	13.427	13.399	13.819	14.264	14.553	14.553	14.424	14.424	14.424	14.553	14.553	14.553	14.553	14.553	14.424	14.424	14.424	14.424	14.424	14.424
YKR070W	6.704	9.06	9.217	9.662	9.764	9.736	9.606	9.449	9.291	9.422	9.422	9.422	10.155	9.762	9.736	9.894	9.736	10.023	9.866	10.542	10.803	10.803	10.803	10.934	10.934	10.934	11.064	11.064	10.749	10.878	10.878	10.878	10.878	10.745	10.745	12.602	12.602	12.602	12.471	12.471	13.31	13.31	13.988	13.988	14.249	14.249	14.406	14.406	14.538
YPR021C	9.484	9.484	9.484	9.484	9.484	9.484	9.353	11.028	12.284	12.284	12.546	12.546	12.965	12.965	12.965	12.965	13.226	13.226	13.384	14.065	14.196	14.196	14.59	14.722	14.722	15.245	15.771	15.771	15.771	15.771	15.771	15.771	15.639	15.639	15.771	15.9	15.9	16.216	16.216	16.216	16.216	16.216	16.216	16.216	16.661	16.661	16.661	16.661	16.661
YGR240C-A	7.033	8	7.869	7.869	7.869	7.869	7.869	7.869	7.869	7.843	7.972	7.972	7.972	7.972	7.711	7.554	7.554	7.554	7.554	7.554	7.554	7.554	7.396	7.396	6.979	6.849	6.849	6.849	6.821	6.821	6.821	6.821	7.238	7.238	7.238	7.238	7.238	7.081	8.049	8.181	9.044	9.044	9.176	9.176	9.333	9.333	9.333	9.465	9.465
YDR071C	11.085	10.927	10.927	11.476	11.476	11.476	11.476	11.607	11.607	11.607	11.607	11.607	11.765	11.765	11.765	11.477	11.346	11.346	11.346	11.215	11.215	11.215	11.215	11.215	11.215	11.215	10.558	10.427	10.427	10.111	10.111	10.344	10.605	10.605	10.605	10.605	10.605	10.474	10.474	10.474	10.474	10.474	10.474	10.474	10.474	10.343	10.185	10.185	10.185
YER109C	5.313	5.313	5.313	5.313	5.471	5.471	5.471	5.602	5.6	5.756	5.756	5.756	5.756	5.756	5.756	5.756	5.756	5.756	5.886	5.886	6.277	6.697	6.697	6.828	6.828	6.828	6.986	6.986	6.986	6.986	7.275	7.275	7.275	7.275	7.275	7.275	7.562	7.562	7.823	7.823	7.823	7.823	7.692	7.692	7.692	7.692	7.822	7.822	7.822
YOR257W	9.959	9.959	9.959	9.959	9.959	10.089	10.089	9.959	8.733	7.529	7.505	7.189	7.189	7.713	8.363	8.363	8.494	8.624	8.337	8.337	8.337	9.985	10.793	12.805	13.066	13.615	13.746	13.746	14.191	14.191	14.321	14.321	14.321	14.189	14.424	14.554	14.711	14.711	14.711	14.843	15.363	15.936	15.936	16.724	16.987	16.987	17.302	17.302	17.302
YLR152C	5.623	5.65	5.65	5.65	5.65	5.65	5.65	5.52	5.362	5.361	5.361	5.361	5.361	5.361	5.361	5.361	5.387	5.648	5.648	5.648	5.648	5.648	5.517	5.385	5.385	5.385	5.515	5.774	5.774	5.774	5.774	5.802	5.802	5.96	5.96	5.96	6.09	6.221	6.352	6.797	6.797	6.955	6.955	6.955	6.955	6.955	6.955	7.086	7.086
YPL128C	10.647	10.517	9.68	9.549	9.549	9.132	9	8.739	8.739	8.739	8.739	8.739	8.739	8.739	8.608	8.321	8.321	8.321	8.163	7.902	7.902	7.061	7.061	4.732	4.732	4.443	4.285	4.285	4.285	4.285	3.865	3.735	3.316	3.316	3.316	3.316	2.927	2.666	2.666	2.799	3.087	3.244	3.244	3.244	3.244	2.957	2.799	2.799	2.799
YGR196C	8.494	8.494	8.494	8.522	8.522	8.522	8.522	8.522	8.522	8.391	8.522	8.522	8.522	8.522	8.522	8.652	8.494	8.626	8.496	8.496	8.496	8.496	8.496	8.496	8.496	8.496	8.496	8.496	8.496	8.496	8.654	8.654	8.496	8.496	8.338	8.338	8.338	8.338	7.813	7.813	7.552	7.552	7.552	7.552	7.552	7.421	7.578	7.291	7.291
YHR115C	11.775	11.775	11.645	11.645	11.123	10.65	10.363	8.746	9.609	9.347	9.767	8.772	8.77	9.187	9.187	9.058	8.926	9.058	8.48	8.665	8.536	8.536	9.084	9.084	9.084	9.084	9.503	9.503	9.503	9.503	9.503	9.503	9.66	9.66	9.66	9.66	9.66	9.529	9.529	9.657	9.918	9.918	9.918	9.918	9.918	9.918	9.918	9.918	9.918
YNR035C	7.784	7.914	7.914	8.304	8.304	8.436	8.436	8.436	8.436	8.436	8.436	8.436	8.854	8.725	8.725	8.725	8.854	8.725	9.248	9.77	9.928	9.928	9.928	10.243	10.375	10.375	10.636	10.636	10.636	10.478	10.608	10.345	10.214	10.343	10.343	10.343	11.864	12.676	12.676	12.939	12.939	13.07	13.386	13.648	13.648	13.964	13.964	13.964	13.964
YPL096C-A	6.623	6.623	6.204	5.945	5.945	5.656	5.339	5.339	5.339	5.339	5.209	5.209	4.165	3.773	3.773	3.615	3.745	3.745	3.876	3.876	3.876	3.876	4.137	4.137	4.137	4.137	3.405	2.407	2.277	2.563	2.563	3.374	3.505	3.766	3.896	4.419	4.708	4.708	5.677	5.675	5.675	5.938	6.068	6.068	6.068	6.068	6.225	6.225	6.094
YLL043W	16.541	16.41	16.567	16.567	16.567	16.567	16.438	16.567	16.567	16.567	16.567	16.567	16.567	16.567	16.567	16.567	16.567	16.595	16.595	16.595	16.725	16.883	16.883	16.883	16.883	16.751	16.436	16.278	16.278	16.278	16.278	16.278	16.278	16.278	16.278	15.989	15.86	15.86	15.86	15.86	15.86	15.597	15.597	15.597	15.597	15.597	15.597	15.31	15.18
YBR088C	9.617	9.616	9.616	9.225	9.225	9.773	9.773	9.773	9.773	9.903	10.033	10.19	10.19	10.45	10.45	10.45	10.45	10.45	10.45	10.45	10.579	10.579	10.579	10.579	10.579	10.579	10.422	10.266	10.266	10.266	10.266	10.266	10.108	10.108	10.108	10.108	10.108	10.108	10.238	10.238	10.08	10.08	10.08	10.08	10.08	9.949	9.949	9.949	8.484
YLR455W	8.352	8.482	8.482	8.482	8.482	8.482	8.139	8.139	8.139	8.268	8.268	8.268	8.4	8.242	8.242	8.242	8.112	8.112	8.112	8.112	8.112	8.112	8.112	8.112	8.112	7.983	8.14	8.14	8.14	8.011	8.011	8.011	8.011	8.011	8.011	8.011	7.881	7.881	7.881	8.039	8.039	8.039	8.039	8.039	7.907	7.776	7.776	7.489	7.489
YKL162C	4.886	4.886	4.754	4.153	4.416	4.679	4.679	4.549	4.418	5.124	6.063	6.063	6.063	6.22	6.352	6.77	7.031	7.031	7.031	7.031	7.031	7.031	7.031	7.031	7.031	7.031	7.031	7.031	7.031	7.163	7.163	7.033	7.033	6.903	6.903	6.903	7.01	7.273	7.273	7.273	7.273	7.273	7.273	7.273	7.141	7.141	7.141	7.141	7.273
YKL095W	11.688	11.688	11.688	11.688	11.688	11.975	11.975	11.975	11.975	11.975	11.846	11.373	11.818	11.53	11.66	11.949	12.21	12.21	12.052	12.052	12.471	12.471	12.469	12.914	12.914	12.783	12.783	12.914	12.914	12.914	12.914	12.914	12.914	12.914	12.914	12.914	12.914	12.914	12.914	12.942	12.942	12.942	13.074	13.074	13.074	13.074	12.942	12.942	13.072
YNL021W	16.662	16.662	16.95	16.95	17.212	17.342	17.342	17.342	17.342	17.211	17.211	17.211	17.211	17.211	17.211	17.211	17.053	17.053	17.053	17.053	17.053	17.053	17.053	17.498	17.813	17.813	17.813	17.684	18.207	18.207	18.207	18.207	18.339	18.47	18.47	18.47	18.601	18.601	18.731	18.862	18.862	18.994	19.151	19.151	19.151	19.151	19.151	19.151	19.151
YJR070C	14.29	14.132	14.132	14.132	14.132	14.132	14.132	14.132	14.132	14.132	14.262	14.262	14.262	14.262	14.262	14.262	14.132	14.262	14.132	13.659	13.948	14.079	14.079	14.079	14.079	14.079	13.948	13.948	13.948	13.948	13.687	13.818	13.687	13.818	13.689	13.689	13.689	13.689	13.557	13.557	13.557	13.557	13.557	13.557	13.557	13.557	13.268	13.268	13.268
YDL156W	10.959	10.959	10.959	11.09	10.933	10.933	10.933	10.933	10.933	10.933	10.933	10.933	10.906	10.906	10.906	10.906	11.194	11.351	11.351	11.22	11.483	11.483	11.483	11.325	11.325	11.325	11.167	11.299	11.299	11.299	11.299	11.169	11.169	11.169	11.169	11.327	11.327	11.327	11.327	11.327	11.327	11.327	11.327	11.484	11.484	11.616	11.458	11.458	11.3
YPL106C	3.535	3.666	3.666	3.535	3.535	3.535	3.535	3.535	3.535	3.248	2.96	2.96	2.96	2.831	2.96	2.962	2.934	3.064	2.906	2.748	2.647	2.647	2.647	2.617	2.486	2.328	2.328	2.328	2.459	2.431	2.692	3.63	3.63	3.63	3.761	3.761	3.761	3.5	3.5	3.5	3.498	3.498	3.498	3.814	3.971	3.971	3.971	3.971	3.971
YDR496C	10.043	10.043	10.33	10.33	10.33	10.33	10.33	10.199	10.199	10.041	10.041	10.041	9.884	9.884	9.884	9.884	9.884	9.884	9.884	9.884	9.884	9.884	9.884	9.884	10.013	10.013	10.013	10.013	10.013	10.013	10.013	10.013	10.013	10.015	10.015	10.015	10.015	10.015	10.015	9.857	9.989	9.989	10.118	10.118	10.276	10.276	10.276	10.276	10.276
YGR180C	8.79	8.397	8.399	8.399	8.399	8.399	8.399	7.902	7.902	7.902	7.902	7.508	7.508	7.35	7.35	7.35	7.219	7.219	7.348	7.217	6.744	6.744	6.874	6.585	6.585	6.585	6.585	6.585	6.194	6.064	6.064	6.064	5.518	5.805	5.935	5.805	5.805	6.092	6.092	6.092	6.092	6.092	6.092	6.092	5.961	5.961	5.28	5.148	4.623
YLR066W	6.902	6.744	6.876	7.322	7.322	7.322	7.322	7.322	7.582	7.871	8.682	8.682	8.682	8.682	8.971	8.971	8.971	8.971	8.971	9.389	9.361	9.519	9.911	9.911	9.911	9.911	10.043	10.043	10.043	10.043	10.2	10.2	10.2	10.2	10.2	10.2	10.2	10.2	9.911	9.624	9.624	9.624	9.782	9.782	9.782	9.782	9.782	9.782	10.071
YGR020C	12.62	12.357	12.882	12.882	13.066	13.198	13.198	13.327	13.327	13.588	13.588	13.588	13.588	13.588	13.588	13.588	13.588	13.588	13.588	13.588	13.588	13.588	13.431	13.431	13.431	13.693	13.693	13.693	13.693	13.693	13.693	13.693	13.693	13.693	13.693	13.693	13.562	13.562	13.562	13.562	13.562	13.562	13.562	13.562	13.171	13.171	13.171	13.171	12.882
YER028C	5.401	5.401	5.401	5.401	5.792	6.051	6.181	6.181	6.181	6.049	6.049	6.049	6.049	6.049	5.892	5.892	5.892	5.892	5.892	5.892	5.892	6.023	6.543	6.675	6.675	6.675	6.545	6.545	6.545	6.545	6.676	6.676	6.676	6.676	6.676	6.676	6.676	6.547	6.547	6.547	6.417	7.125	7.125	7.44	7.44	7.44	7.44	7.44	7.598
YER035W	9.139	9.139	8.981	8.981	9.111	9.24	9.24	9.372	9.372	9.372	9.372	8.85	8.85	8.561	8.298	8.268	7.951	8.083	8.214	8.345	8.345	8.345	8.083	7.823	7.536	7.089	6.8	6.8	6.932	6.8	7.089	6.96	7.117	6.988	7.303	7.275	7.275	7.406	7.538	7.538	7.065	7.065	7.459	7.459	7.459	7.459	7.459	7.459	7.746
YDL019C	15.532	15.532	15.532	15.664	15.664	15.27	15.27	15.9	16.032	16.032	16.422	17.26	17.677	17.677	17.808	17.808	17.938	17.939	17.939	17.782	17.65	17.78	17.521	17.521	17.521	17.65	17.65	17.389	17.519	17.65	17.782	17.913	18.044	18.176	18.176	18.176	18.176	18.176	18.307	18.307	18.307	18.307	19.039	19.039	19.039	19.039	19.039	19.039	19.066
YKL125W	13.936	13.936	13.936	13.936	13.936	13.936	13.806	13.547	13.547	13.547	13.547	13.284	13.284	13.284	13.284	13.284	13.284	13.284	13.284	13.284	13.284	13.284	13.284	13.284	13.284	12.893	12.893	12.736	12.736	12.893	12.448	12.448	12.058	12.058	12.058	12.058	11.273	10.176	9.313	9.313	9.313	9.181	8.92	8.92	8.92	8.92	8.92	8.241	7.741
YFL031W	6.06	6.06	6.06	6.06	6.06	5.771	5.771	5.771	5.771	5.613	5.613	5.613	5.613	5.613	5.613	5.613	5.613	5.326	5.326	5.038	4.777	4.62	4.62	4.49	4.49	4.49	4.49	4.49	4.49	4.49	4.36	4.36	4.36	3.812	3.236	3.236	3.106	3.106	2.976	2.976	2.976	2.976	2.976	2.426	2.426	2.426	2.426	2.165	2.165
YDR449C	8.822	8.822	8.822	8.822	8.664	8.664	8.951	9.368	9.368	9.368	9.368	9.629	9.629	10.022	10.022	10.022	10.022	10.022	10.022	10.022	10.022	10.022	10.022	9.733	9.733	9.575	9.575	9.575	9.575	9.575	9.417	8.999	8.999	8.999	8.841	8.813	8.944	8.944	8.944	8.944	8.944	8.944	8.944	8.944	8.944	8.787	8.368	8.368	8.238
YMR182W-A	14.396	14.554	14.554	14.554	14.974	14.974	15.106	15.368	15.368	15.368	15.526	15.684	15.554	15.554	15.554	14.457	13.907	14.067	14.067	14.067	14.095	14.226	14.095	14.095	14.095	14.095	13.676	13.417	13.417	13.128	12.868	12.737	12.737	12.868	12.868	12.868	12.868	12.868	12.868	12.868	12.737	12.842	13	13	13	13	13	13.157	13.157
YNR050C	4.297	4.297	4.427	4.427	4.584	5.318	5.765	5.895	5.895	5.895	5.895	6.156	6.156	6.026	5.868	6	6.157	6.157	6.157	6.157	6.157	6.157	6.157	6.157	6.446	6.446	6.446	6.446	6.446	6.446	6.446	6.446	6.868	7	7	7	7	7.131	7.131	7.289	7.289	7.289	7.289	7.289	7.289	6.842	6.973	6.973	6.973
YOR362C	0.708	0.708	0.708	0.708	0.708	0.708	0.708	0.708	0.708	0.708	0.839	0.97	0.97	0.97	0.97	0.97	0.97	0.97	0.97	0.97	0.97	0.97	0.97	0.97	0.97	1.415	1.415	1.415	1.415	1.415	1.415	1.415	1.415	1.415	1.415	1.415	1.415	1.415	1.415	1.415	1.415	1.415	1.573	2.097	2.097	2.226	2.226	2.673	2.675
YJR047C	2.093	2.093	2.093	2.093	2.093	2.093	2.093	2.093	1.936	1.936	1.936	1.936	1.936	1.936	1.936	1.936	1.804	1.804	1.804	1.804	1.804	1.804	1.804	1.673	1.673	1.673	1.673	1.673	1.673	1.515	1.515	1.515	1.515	1.515	1.515	1.515	1.254	1.097	1.097	1.097	1.254	1.254	1.254	1.254	1.254	1.254	1.123	1.123	1.123
YER156C	15.67	15.67	15.67	15.538	15.409	15.409	15.409	15.409	15.409	15.671	15.514	15.514	15.382	15.382	15.382	15.382	15.382	15.382	15.382	15.382	15.382	15.382	15.382	14.962	14.962	14.832	14.703	14.703	14.703	14.703	14.703	14.314	14.314	14.156	14.156	14.156	14.156	14.156	13.578	13.317	12.898	12.637	12.637	12.637	12.637	12.637	12.637	12.637	12.637
YDL058W	4.075	4.075	4.075	4.075	4.075	3.915	3.915	3.915	4.045	4.853	4.853	4.853	4.853	4.984	4.984	5.403	6.683	6.683	6.813	6.813	6.813	6.813	6.813	6.813	6.813	6.971	6.971	6.971	6.971	6.971	6.971	6.839	6.839	7.256	7.514	8.062	8.062	8.062	8.062	8.062	8.062	8.192	8.192	8.192	8.192	8.192	8.611	9.215	9.763
YGR124W	8.377	8.377	8.377	8.377	8.377	8.245	8.245	8.245	8.116	7.513	7.226	7.124	7.124	6.835	6.835	6.835	6.441	6.441	6.441	6.599	6.599	6.756	6.756	6.756	6.599	6.338	6.049	4.087	4.09	4.302	4.433	4.433	4.433	4.854	5.374	5.374	5.505	5.505	5.505	5.505	5.505	5.821	6.213	5.952	6.239	6.239	6.788	7.178	7.178
YFR035C	8.948	8.948	8.79	8.79	8.79	8.79	8.79	8.79	8.79	8.632	8.475	8.214	8.214	8.215	8.215	8.215	8.215	8.215	8.215	8.215	8.345	8.345	8.082	7.793	7.401	7.27	7.138	7.009	7.009	6.877	6.877	6.877	6.877	6.877	6.72	6.72	6.432	6.432	6.432	6.432	6.432	6.432	6.432	6.432	6.432	5.884	5.204	5.204	4.812
YGL145W	5.153	5.285	5.444	7.481	7.481	7.611	7.611	7.741	7.741	7.741	7.741	7.741	7.741	7.974	8.103	8.522	8.811	8.811	8.811	8.941	8.809	8.967	8.836	8.706	8.706	8.706	8.706	8.706	8.576	8.576	8.576	8.158	8.576	8.967	9.125	9.125	9.125	9.228	9.228	9.228	9.097	9.097	9.699	9.438	9.988	9.988	9.988	9.988	9.988
YDL063C	14.85	14.85	14.85	14.85	14.981	15.27	15.401	15.401	15.531	15.086	15.086	14.928	15.058	15.058	15.058	15.058	14.927	15.214	15.083	14.981	14.983	15.14	15.14	15.14	15.011	13.886	13.886	14.017	14.017	14.017	13.467	13.467	13.467	13.31	13.31	13.31	13.178	13.178	13.178	12.784	12.783	12.653	12.523	12.523	12.681	12.655	12.812	12.812	12.681
YJL139C	12.01	11.591	11.852	11.983	12.271	12.113	12.113	12.372	12.372	12.686	12.136	12.005	12.11	12.11	11.822	11.822	11.822	11.561	11.561	11.404	11.404	11.404	11.404	11.533	11.665	11.794	11.794	11.637	11.637	11.141	11.01	11.01	10.852	10.694	10.302	10.144	10.302	10.302	10.302	10.039	9.882	9.882	9.204	9.204	9.204	9.204	9.204	8.916	8.787
YDR023W	9.461	9.332	9.072	9.072	9.072	9.046	8.915	8.915	9.072	9.072	8.941	8.941	8.68	8.68	7.454	6.254	5.832	5.569	5.569	5.7	5.858	7.081	8.05	8.05	8.885	8.728	9.118	9.118	9.118	9.248	9.248	9.248	9.406	9.406	9.535	9.535	9.795	9.795	9.795	9.795	9.663	9.534	8.856	8.567	8.409	8.411	8.698	10.837	11.701
YJR120W	9.235	9.235	9.235	9.235	9.104	9.104	9.261	9.261	9.678	9.678	9.391	9.549	9.419	9.419	9.55	9.028	9.158	8.739	8.477	8.347	8.347	8.347	8.899	9.16	9.552	9.421	9.263	9.263	9.263	9.263	9.263	9.135	9.005	8.876	8.876	8.876	9.033	9.033	9.033	9.48	10.004	10.004	10.004	10.394	10.237	10.237	10.366	10.366	10.366
YHR030C	12.115	12.115	12.115	12.115	12.246	11.957	11.957	12.115	12.115	12.244	12.244	12.768	12.768	12.768	12.768	12.768	12.638	13.185	13.316	13.316	13.316	13.159	13.159	13.159	13.159	13.159	13.159	12.896	12.896	12.738	12.609	12.609	12.766	12.766	12.766	11.955	11.955	11.954	11.824	11.955	11.955	11.955	11.955	11.955	11.955	11.482	11.482	11.482	11.482
YPL183C	1.881	1.881	1.881	1.75	1.75	1.75	1.75	1.88	1.88	1.88	2.169	2.431	2.563	2.692	2.824	2.981	2.981	3.454	3.454	3.586	4.006	4.423	5.155	6.093	6.222	6.354	7.007	7.007	7.007	7.007	7.007	7.007	7.007	7.007	7.294	7.294	7.294	7.294	7.294	7.294	7.294	7.424	7.424	7.424	7.424	7.424	7.424	7.582	7.999
YKL073W	11.443	11.443	11.311	11.311	11.311	11.755	12.564	13.37	13.37	13.37	13.37	13.37	13.37	13.37	13.37	13.37	13.37	13.37	13.37	13.37	13.37	13.37	13.37	13.37	13.37	13.37	13.37	13.239	13.368	13.368	13.368	13.368	12.95	12.95	12.95	12.95	12.95	12.95	12.95	12.95	12.95	12.95	12.95	12.95	12.95	12.95	12.95	12.95	12.95
YDR391C	5.544	5.544	5.544	5.544	6.066	6.488	6.749	7.036	7.036	7.036	7.036	8.108	7.979	7.979	7.979	8.108	8.238	9.052	9.052	9.052	9.052	9.052	9.052	9.576	9.576	9.576	9.576	9.576	9.576	9.445	9.445	9.445	9.445	9.602	9.602	9.602	9.602	9.734	9.734	9.734	9.734	9.734	9.734	10.126	10.648	10.648	10.648	10.648	10.648
YLL033W	12.038	12.038	12.038	12.614	12.614	12.614	12.614	12.614	12.614	12.772	12.902	13.292	13.292	13.292	13.292	13.292	13.292	13.45	13.45	13.45	13.45	13.581	13.581	13.581	13.739	13.87	13.87	13.739	13.739	13.739	13.452	13.452	13.452	13.898	13.898	13.872	14.397	14.397	14.24	14.24	14.24	14.24	14.24	14.397	14.397	14.397	14.266	14.266	14.266
YJR094W-A	9.224	9.224	9.356	9.356	9.356	9.356	9.356	9.356	9.356	9.356	9.356	9.356	9.356	9.356	9.356	9.224	9.224	9.224	9.224	9.224	8.909	8.909	8.911	8.911	8.753	8.753	8.753	8.753	8.753	8.753	8.753	8.623	8.623	8.623	8.494	8.336	8.336	8.336	8.336	8.336	8.205	7.916	7.758	7.889	7.758	7.625	7.495	7.495	7.495
YEL012W	0.993	0.993	0.993	0.993	0.993	0.993	1.123	1.123	1.123	1.123	1.123	1.123	1.123	1.123	1.123	1.123	0.937	0.937	0.937	0.937	0.937	0.937	0.937	0.937	0.937	1.198	2.295	3.187	3.998	4.576	4.576	4.576	4.576	4.576	4.576	4.576	4.576	4.576	4.707	4.707	4.707	4.707	4.707	4.707	4.707	4.707	4.707	4.707	4.707
YIL003W	1.731	1.731	1.731	1.731	1.731	1.731	1.731	1.731	1.731	1.731	1.731	1.731	1.731	2.148	2.148	2.148	2.277	2.277	2.277	2.277	2.277	2.277	2.12	1.832	1.832	1.832	1.99	2.12	2.381	2.381	2.381	2.381	2.381	2.381	2.509	2.509	2.509	2.509	2.509	2.666	2.798	3.059	3.059	3.059	3.188	3.346	3.346	3.346	3.346
YBL103C	12.42	12.42	12.42	12.42	12.42	12.42	12.42	12.42	12.42	12.578	12.865	12.865	14.098	14.098	14.386	14.386	14.673	14.831	14.988	15.593	15.724	15.724	15.724	15.724	15.724	15.566	15.566	15.566	15.566	15.566	15.566	15.698	15.698	15.698	15.698	15.698	15.435	15.435	15.908	15.908	15.908	15.908	15.908	15.908	15.908	15.908	15.908	15.778	15.778
YDL234C	9.008	9.008	9.559	9.009	9.009	9.43	9.43	9.587	9.587	9.353	9.901	9.901	9.901	9.901	10.737	11.154	11.418	11.548	11.809	11.809	11.809	11.938	12.254	12.383	12.383	12.513	12.513	12.513	12.671	12.671	12.541	12.541	12.541	12.567	12.567	12.828	12.828	12.828	12.96	14.032	14.032	14.452	14.322	14.322	14.322	14.322	14.193	14.193	14.613
YDR236C	0.55	0.55	0.55	0.55	0.55	0.55	0.55	0.55	0.55	0.55	0.55	0.55	0.55	0.55	0.55	0.55	0.55	0.55	0.55	0.68	0.68	0.811	0.811	0.811	0.811	0.811	0.811	1.1	1.389	1.389	1.389	1.389	1.389	1.389	1.389	1.65	1.911	1.911	1.911	1.911	1.753	1.753	1.624	2.042	2.563	6.327	6.327	6.327	6.327
YPL004C	14.451	14.58	14.58	14.58	14.58	14.58	13.873	13.873	13.743	13.354	13.249	13.249	13.091	12.96	12.83	12.699	12.305	12.305	12.147	10.947	10.66	10.791	10.949	10.949	10.949	10.949	10.791	10.791	10.923	10.923	10.765	10.765	10.607	10.607	10.765	10.217	10.217	9.956	9.306	9.176	9.176	9.15	8.573	8.051	8.47	9.018	9.279	9.279	9.279
YLR313C	11.085	11.085	12.079	12.236	12.552	13.102	13.102	13.231	13.231	13.231	13.231	13.363	13.363	13.363	13.363	13.363	13.52	13.781	13.913	13.913	14.044	14.044	14.044	14.044	14.044	14.044	14.175	14.307	14.307	14.307	14.177	14.046	14.046	14.046	14.046	14.175	14.305	14.305	14.436	14.568	14.855	14.855	15.118	15.118	14.988	14.988	14.857	14.857	14.699
YBR149W	10.388	10.386	11.092	12.219	12.664	12.793	12.793	12.793	12.793	12.951	12.925	12.925	14.698	14.698	14.827	14.827	14.827	14.827	14.827	14.827	14.827	14.959	15.088	15.088	15.088	15.088	15.088	15.088	15.088	15.348	15.348	15.348	15.505	15.505	15.376	15.505	15.635	15.635	15.793	15.663	15.663	15.663	15.663	15.663	15.663	15.505	15.663	15.663	15.663
YEL058W	1.939	1.939	1.939	1.939	1.939	1.939	1.939	1.939	1.939	1.939	1.939	2.097	2.097	2.097	2.097	2.254	2.254	2.254	2.254	2.125	2.125	2.256	2.256	2.256	2.256	2.256	2.256	2.256	2.256	3.62	4.85	6.919	6.919	7.467	7.467	7.467	7.467	7.467	7.598	7.598	8.019	8.15	8.15	8.753	8.753	8.91	8.91	9.04	9.198
YML025C	8.265	8.265	8.107	7.662	7.662	7.662	7.4	7.4	7.111	7.111	7.111	7.111	7.111	7.111	7.111	7.111	7.111	6.953	6.089	5.828	5.828	5.828	5.671	5.671	5.282	5.124	5.124	4.865	4.343	4.185	4.185	4.185	4.185	4.185	4.185	4.185	3.793	3.635	3.635	3.504	3.504	3.504	3.504	3.504	3.346	3.346	3.346	3.188	2.353
YHR090C	14.557	14.714	14.714	14.714	14.714	14.872	15.03	15.345	15.345	15.603	15.603	15.603	15.603	15.603	15.603	15.603	15.603	15.603	15.603	15.603	15.603	15.445	15.445	15.575	15.575	15.575	15.575	15.445	15.575	15.443	15.286	15.284	15.284	15.284	15.021	15.021	15.021	15.021	15.021	15.021	15.021	15.021	14.443	14.314	14.182	14.182	14.182	14.182	14.182
YPL161C	0.785	1.305	2.694	2.694	2.694	2.694	2.694	2.694	2.694	2.694	2.694	2.694	2.694	2.694	2.825	2.955	2.955	2.955	3.976	5.103	5.103	5.103	5.103	5.103	5.103	5.103	5.103	5.103	5.103	5.103	5.103	6.043	6.043	6.043	6.043	6.043	6.331	6.725	6.987	7.247	7.247	7.534	7.692	7.692	7.692	7.692	7.692	7.692	7.849
YMR032W	7.378	7.115	7.115	6.986	6.986	7.247	7.247	7.247	6.986	6.986	6.986	6.986	6.986	6.723	6.723	6.593	6.071	6.203	6.884	6.884	6.884	6.884	6.884	6.884	6.623	6.623	6.623	6.623	6.492	6.492	6.465	6.334	6.334	6.334	6.334	6.334	6.334	6.203	6.203	6.045	6.045	5.73	5.73	5.73	5.6	5.469	5.469	5.469	5.469
YML015C	7.385	7.385	7.385	7.385	7.385	7.254	7.228	7.228	7.07	7.07	7.07	6.939	6.939	7.228	6.809	6.807	6.546	6.862	6.704	6.704	7.149	7.149	7.279	7.412	7.671	7.671	7.671	7.829	7.829	7.829	7.829	7.829	7.41	7.699	7.438	7.697	8.09	8.09	8.09	8.09	8.09	8.09	8.09	8.09	8.09	8.09	8.09	8.09	8.09
YBR003W	12.525	12.525	12.525	12.525	12.525	13.047	13.31	13.441	13.441	13.441	13.441	13.441	13.441	13.441	13.572	13.572	13.572	13.572	13.572	13.572	13.572	13.704	13.835	14.227	14.227	14.227	14.227	14.227	14.543	14.543	14.832	14.832	14.832	14.702	14.833	15.121	15.147	15.147	15.147	14.989	14.989	14.989	14.989	14.832	14.832	14.832	14.832	14.571	14.571
YJL088W	4.681	4.681	4.681	4.681	4.681	4.236	4.236	3.425	3.425	3.164	3.006	3.006	3.006	3.006	2.876	2.876	2.876	2.876	2.876	2.876	2.876	2.876	2.876	2.876	2.561	2.431	2.302	2.302	2.013	1.75	1.75	1.75	1.619	1.489	1.489	1.489	1.489	1.489	1.489	1.489	1.489	1.489	1.331	1.331	1.331	1.331	1.202	1.202	1.202
YGR044C	5.789	5.789	5.632	5.632	5.213	5.213	4.924	4.661	4.661	4.53	4.372	4.53	4.4	4.4	4.4	4.4	4.4	3.668	3.668	3.668	3.668	3.668	3.668	3.51	3.51	3.51	3.51	3.381	3.381	3.118	3.118	3.118	3.248	3.248	3.248	3.248	3.248	3.248	3.116	3.116	3.116	3.116	3.116	3.116	2.959	2.829	2.829	2.54	2.409
YDR130C	5.632	5.632	5.605	5.605	5.605	5.605	5.318	5.16	5.971	5.971	6.129	6.287	6.865	6.865	6.865	6.865	6.996	7.569	7.569	7.569	7.832	7.832	7.832	7.961	7.961	8.221	8.221	8.221	8.221	8.221	8.221	8.35	8.613	8.743	8.743	8.9	9.058	9.058	9.189	9.189	9.189	9.189	9.347	9.347	9.216	9.216	9.216	9.216	9.216
YOR207C	11.956	11.984	11.46	11.46	11.46	11.46	11.46	10.91	10.91	10.91	10.91	10.78	10.78	10.78	10.78	10.78	10.465	10.465	10.176	9.889	9.889	9.731	9.731	9.731	9.731	9.731	9.731	9.731	9.155	9.023	9.023	8.263	8.263	8.263	8.263	8.263	8.263	8.132	8.132	8.132	8.132	8.132	8.132	7.871	7.871	7.871	7.871	7.871	4.027
YPR036W	5.632	5.632	5.632	5.632	5.632	5.632	5.632	5.632	5.632	5.632	5.502	5.502	5.502	5.502	5.502	5.084	5.084	5.084	4.665	4.534	4.534	4.534	4.534	4.534	4.534	4.534	4.663	4.663	4.663	4.663	4.663	4.663	4.663	4.663	4.663	4.663	4.663	4.663	4.663	4.506	4.506	4.506	4.376	3.772	3.642	3.642	2.854	2.696	2.696
YNR018W	8.242	8.111	8.111	8.111	8.111	8.111	8.111	7.953	7.953	7.795	7.795	7.794	7.794	7.794	7.662	7.112	7.112	7.242	7.111	7.242	7.242	7.242	7.242	7.242	7.242	7.398	7.398	7.398	7.398	7.398	7.398	7.398	7.398	7.398	7.268	7.139	6.981	6.981	6.981	7.268	7.268	7.111	7.111	7.111	6.823	6.692	6.562	6.562	6.562
YKL033W-A	9.05	9.181	9.181	9.339	9.339	9.496	9.784	9.626	9.757	9.757	9.757	10.045	10.045	10.176	10.307	10.439	10.439	10.439	10.439	10.439	10.281	10.934	11.847	11.847	11.847	11.847	11.847	11.847	11.847	11.847	11.847	11.847	11.847	11.847	11.847	11.847	11.847	11.689	11.689	11.821	11.821	11.821	11.952	12.11	12.11	12.11	12.11	12.11	12.11
YOL124C	3.558	3.558	3.689	3.689	3.689	3.689	3.689	3.847	3.847	4.136	4.136	4.136	4.136	4.267	5.081	5.239	7.204	7.204	7.204	7.754	7.754	7.754	7.886	8.436	9.224	9.224	9.224	9.614	9.614	9.746	9.746	9.746	9.746	9.875	9.875	9.875	10.136	10.136	10.136	10.53	10.53	10.975	11.133	11.133	11.264	11.264	11.264	11.107	11.107
YPL038W	8.662	8.662	8.662	7.879	7.879	7.748	7.748	8.639	8.639	8.639	8.51	8.669	8.669	8.669	8.222	8.538	8.016	8.016	7.884	7.492	7.492	7.103	7.364	7.522	7.522	7.522	7.522	7.522	7.522	7.522	7.522	7.522	7.653	7.236	7.758	7.758	7.889	8.15	8.017	8.017	8.017	8.017	8.017	7.86	8.669	8.772	8.772	8.772	8.93
YPL198W	7.794	7.925	7.794	8.111	8.501	8.501	8.501	8.761	8.761	8.761	8.761	8.761	8.892	8.892	8.734	8.734	8.734	9.022	9.022	9.151	9.672	10.926	11.056	11.056	11.185	11.501	11.891	11.891	12.543	12.802	12.802	12.932	12.932	12.932	12.932	12.932	12.932	12.774	13.379	13.221	13.221	13.484	14.193	14.193	14.193	15.451	15.451	15.451	15.451
YLR378C	5.989	5.832	5.832	4.994	4.679	4.549	4.549	4.288	4.288	4.288	4.288	4.42	4.42	4.42	4.42	4.42	4.42	3.297	3.008	3.008	3.008	3.008	3.137	3.137	3.137	3.137	3.137	3.137	3.137	2.85	2.459	2.876	2.876	2.876	2.876	3.008	3.008	3.008	3.008	3.008	3.008	2.85	2.85	2.85	2.85	2.85	2.85	2.852	2.852
YER071C	11.824	11.117	10.54	9.834	9.834	9.834	9.834	9.834	9.286	9.156	9.025	9.025	9.025	8.867	8.867	8.293	7.874	7.874	7.874	7.874	7.874	7.559	7.559	7.168	6.881	6.881	6.881	6.881	6.881	7.012	6.336	5.945	5.814	5.814	5.814	5.684	5.684	5.684	5.526	5.526	5.526	5.265	5.136	5.136	5.136	5.136	5.004	5.004	5.004
YNL002C	10.635	10.635	10.635	10.348	10.348	10.348	10.348	10.348	10.087	9.957	9.957	9.8	9.8	9.8	9.8	9.8	9.772	9.929	9.929	9.929	9.929	9.929	9.929	9.929	9.54	9.383	9.383	9.253	9.253	9.253	9.383	9.383	9.383	8.549	8.419	8.419	7.869	7.739	7.895	7.738	7.895	7.895	8.025	8.025	8.025	7.895	7.895	7.895	7.895
YHR073W	8.554	8.582	8.582	8.582	8.711	8.869	8.869	9.13	8.999	8.999	8.739	8.452	8.452	7.14	7.298	7.326	7.583	9.102	9.102	9.232	9.232	9.232	9.102	9.102	9.102	9.102	9.391	9.391	9.549	9.577	9.447	9.447	9.447	9.289	9.158	8.869	9.158	9.447	9.447	9.447	9.447	9.447	9.447	9.447	9.288	9.444	10.148	10.696	10.696
YKL006W	1.598	1.598	1.598	1.598	1.598	1.598	1.466	1.466	1.466	1.466	1.466	1.466	1.466	1.151	1.151	1.151	1.151	1.151	1.02	1.02	0.89	0.89	0.732	0.603	0.603	0.603	0.445	0.445	0.445	0.445	0.445	0.445	0.445	0.445	0.445	0.445	0.445	0.445	0.445	0.287	0.287	0.287	0.13	0	0	0	0	0	0
YLR288C	7.207	4.362	3.551	2.687	2.687	2.687	2.687	2.687	2.687	3.234	4.301	5.92	5.92	5.92	5.92	5.92	5.92	6.365	6.496	6.366	6.366	6.366	6.366	6.237	6.368	6.526	6.526	6.526	6.37	6.37	6.109	5.979	5.979	5.979	5.848	5.848	6.293	6.71	9.349	11.001	11.131	11.131	11.262	11.681	11.968	12.229	12.229	12.229	12.751
YDL081C	11.772	11.772	10.171	10.171	10.302	10.041	10.041	10.199	10.199	10.068	10.068	10.068	10.068	9.936	9.936	9.362	9.362	9.074	8.787	8.787	8.239	8.109	7.846	7.457	7.065	7.065	7.065	7.065	6.907	6.907	6.778	6.778	6.778	6.385	6.385	6.385	6.228	6.228	6.228	6.228	6.228	6.096	5.807	5.39	5.261	4.816	4.816	4.658	4.658
YIL145C	7.452	7.452	7.452	8.316	9.253	9.253	9.253	9.253	9.253	9.253	9.253	9.384	9.384	9.647	10.565	10.695	11.376	11.793	12.343	12.343	12.343	12.632	13.077	13.601	14.046	14.203	14.361	14.519	14.676	14.676	14.676	14.676	14.676	14.834	14.964	14.964	14.964	14.964	14.964	14.964	14.964	14.964	14.964	14.964	14.964	14.964	14.964	14.964	14.964
YBR130C	7.769	7.899	8.291	10.229	10.229	10.229	10.49	10.49	10.647	10.647	10.647	10.647	10.647	10.779	10.779	11.299	11.691	11.691	11.691	11.691	11.823	12.374	12.217	12.348	12.348	12.348	12.348	12.348	12.348	12.348	12.348	12.348	12.348	12.348	12.348	12.506	12.506	12.506	12.506	12.245	12.245	12.245	12.245	12.245	12.245	12.245	12.374	12.374	12.374
YLR392C	0.131	0.131	0.131	0.131	0.131	0.263	0.263	0.263	0.263	0.263	0.263	0.263	0.263	0.263	0.263	0.263	0.263	0.263	0.263	0.263	0.263	0.263	0.263	0.263	0.42	0.578	0.578	0.578	0.578	0.865	1.256	1.543	1.673	1.673	1.673	1.673	1.673	1.831	1.831	1.988	2.405	2.405	2.405	2.535	2.535	2.535	2.535	2.693	2.693
YKR085C	3.115	2.826	2.537	2.407	1.675	1.675	1.675	1.806	1.806	2.197	2.354	2.354	2.354	2.486	2.615	2.615	2.615	2.773	2.773	2.642	2.642	2.642	2.642	2.799	3.605	4.026	6.378	6.378	6.767	9.975	10.132	11.727	11.727	11.727	11.727	11.727	11.727	11.727	11.727	11.727	11.727	11.727	11.727	11.988	12.644	12.644	12.644	12.774	12.774
YDL076C	0.734	0.734	0.734	0.576	0.576	0.576	0.419	0.419	0.287	0.287	0.419	0.419	0.419	0.419	0.419	0.419	0.419	0.289	0.42	0.42	0.42	0.42	0.42	0.42	0.42	0.42	0.42	0.42	0.42	0.42	0.42	0.42	0.42	0.42	0.42	0.42	0.42	0.42	0.42	0.42	0.42	0.42	0.42	0.42	0.42	0.42	0.42	0.42	0.42
YDL042C	7.508	7.061	6.904	6.772	6.641	6.641	6.641	6.772	6.511	6.354	6.743	7.449	7.449	7.449	7.449	7.449	7.449	7.449	7.291	7.03	7.161	6.872	6.872	6.872	6.872	6.455	6.455	6.455	6.455	6.298	6.298	6.298	6.298	6.298	6.298	6.298	6.298	6.166	6.166	6.166	6.009	6.009	6.009	6.009	6.009	6.009	6.009	6.009	6.009
YFR011C	0.813	0.813	0.942	0.942	0.942	0.942	0.942	0.942	0.942	0.942	0.811	0.522	0.391	0.391	0.391	0.391	0.391	0.391	0.548	0.678	0.678	0.808	0.808	0.937	0.937	0.937	0.937	0.937	0.937	0.937	1.356	1.356	1.356	1.356	1.356	1.356	1.487	1.487	1.487	1.487	1.487	1.487	1.515	1.515	1.515	1.515	1.515	1.515	1.515
YFL041W	12.425	12.425	12.425	12.294	11.847	11.978	11.978	11.978	11.978	11.978	11.978	11.717	11.297	10.877	10.719	10.719	10.458	9.328	9.33	8.519	8.805	8.805	8.545	8.545	7.216	6.408	6.539	7.273	7.851	7.851	7.851	7.72	7.72	7.589	7.72	7.822	7.822	7.822	7.953	7.953	7.953	8.111	8.111	8.111	8.111	8.111	7.823	7.823	7.955
YDL106C	17.089	17.089	16.828	16.828	16.67	16.801	16.931	16.931	16.8	16.8	16.122	16.122	15.992	15.992	15.992	15.992	15.834	15.834	15.834	15.677	15.677	14.969	14.969	14.969	14.969	15.127	15.258	15.128	15.128	15.128	15.128	15.258	15.258	15.258	15.258	15.258	15.1	14.682	14.682	14.682	14.811	14.811	14.391	14.391	13.843	13.843	12.585	11.749	11.462
YBR258C	6.662	6.662	6.636	7.785	7.917	7.759	7.759	7.628	8.02	8.439	8.884	9.145	9.145	9.145	9.276	9.276	9.276	9.276	9.276	9.276	9.434	9.304	9.434	9.434	10.352	10.481	10.481	10.481	10.9	10.9	11.031	11.031	11.163	11.163	11.163	11.163	11.163	11.292	11.292	12.939	12.939	13.619	13.619	13.619	13.487	13.487	13.487	13.487	13.487
YLR433C	17.74	17.74	17.74	17.74	17.74	17.74	17.74	17.74	17.74	17.74	17.74	17.74	17.74	17.74	17.898	17.74	17.74	17.74	17.74	17.74	17.74	17.74	17.74	17.74	17.74	17.477	17.346	17.188	17.188	17.188	17.188	17.188	17.188	17.188	17.188	17.057	17.057	17.057	17.057	17.057	16.927	16.927	16.796	16.796	16.796	16.796	16.796	16.665	16.665
YKL001C	7.848	7.848	7.848	7.848	7.848	7.848	7.848	7.848	7.848	7.848	7.848	7.848	7.69	7.559	7.298	7.298	7.426	7.584	7.584	7.584	7.584	7.452	7.452	7.452	7.452	7.452	7.452	7.452	7.452	7.452	7.452	7.452	7.452	7.452	7.452	7.452	7.452	7.452	7.713	7.713	7.713	7.713	7.713	7.713	7.582	7.452	7.295	7.295	7.295
YNL258C	7.151	7.151	7.28	7.28	7.28	7.801	8.247	9.843	9.973	10.131	10.131	10.131	10.521	10.521	10.521	10.521	10.521	10.521	11.541	11.699	11.699	12.014	12.014	12.144	12.144	12.144	12.144	12.144	12.144	12.144	12.144	12.561	12.718	12.718	13.139	13.268	13.556	13.685	13.685	13.685	13.657	13.946	13.946	13.946	13.946	13.815	14.104	14.495	14.495
YPL049C	12.141	12.01	12.01	12.01	12.01	12.141	12.141	12.141	12.272	12.272	12.272	12.272	12.272	12.272	12.115	12.244	12.244	12.113	12.113	12.113	12.113	12.113	12.113	12.113	11.221	11.481	10.458	10.458	10.719	11.267	11.267	11.267	11.425	11.712	11.449	11.971	11.971	11.814	11.682	11.814	11.684	11.684	11.264	11.134	11.134	11.134	11.292	11.292	11.292
YPL150W	2.773	3.192	4.682	4.682	4.682	4.682	4.84	4.712	4.712	5.236	5.236	5.236	5.365	5.365	5.523	5.523	5.523	5.812	5.943	6.521	6.653	6.784	6.784	6.784	6.784	6.784	6.784	6.784	6.784	6.915	6.915	6.915	6.915	7.697	7.697	7.826	7.956	8.219	8.481	8.481	9.135	9.266	9.266	9.397	9.397	9.397	9.397	9.397	9.397
YBR079C	11.661	11.532	11.402	11.271	11.271	11.271	11.271	11.271	10.982	10.719	10.877	11.138	11.267	11.267	11.267	11.399	11.528	11.399	11.399	11.766	11.635	11.661	11.922	11.922	11.922	12.367	12.525	12.655	12.812	12.812	12.812	12.812	12.812	12.367	12.367	11.947	11.947	11.947	11.947	11.816	11.658	11.658	11.527	11.527	11.527	11.527	11.527	11.527	11.527
YLR114C	6.598	6.598	6.729	6.729	6.729	6.861	6.99	6.99	6.99	6.99	6.99	7.278	7.672	7.672	9.581	9.581	9.581	9.581	9.581	9.581	9.581	9.581	9.581	9.581	9.581	9.581	9.581	9.581	9.581	9.975	10.236	10.236	10.236	10.236	10.236	10.236	10.236	10.236	10.236	9.685	9.685	10.103	10.392	10.392	10.55	10.55	10.55	10.287	10.55
YDR326C	10.668	10.668	11.609	11.609	11.896	11.896	11.896	11.896	11.896	11.767	11.924	11.609	11.609	11.479	11.322	11.32	11.45	11.45	11.292	11.292	11.292	11.422	11.551	11.422	11.422	11.422	11.579	11.448	11.318	11.345	11.345	11.345	11.345	11.345	11.345	11.345	11.345	11.345	11.345	11.345	11.345	11.345	11.056	11.056	10.926	11.057	11.448	11.317	11.474
YBR179C	4.658	4.08	4.08	3.504	3.243	3.243	3.243	3.243	3.243	3.243	2.852	2.121	1.964	1.964	1.964	1.964	1.964	1.964	1.964	1.964	1.964	1.964	1.964	1.964	1.964	1.964	1.964	1.443	1.443	1.443	1.443	1.443	1.443	1.443	1.443	1.443	1.286	1.286	1.417	1.259	1.417	1.417	1.417	1.417	1.417	1.417	1.417	1.55	1.55
YDL170W	11.962	12.483	12.483	12.612	12.612	11.878	12.01	12.139	12.271	12.271	12.141	12.271	11.591	11.591	11.749	11.749	11.461	11.461	11.304	11.304	10.857	10.754	10.754	10.754	10.883	10.883	10.883	10.882	10.882	10.882	10.882	10.882	10.882	10.882	10.882	10.882	10.75	10.33	10.33	10.33	10.33	10.328	10.199	10.199	10.199	10.199	10.199	9.938	9.938
YDL181W	15.641	15.641	15.641	15.641	15.641	15.641	15.641	15.484	15.615	15.617	15.617	15.904	15.904	16.035	16.035	16.035	15.906	15.906	15.906	15.906	15.776	14.858	14.7	14.439	14.047	14.047	14.047	14.047	14.047	14.205	14.336	14.336	14.336	14.336	14.336	13.863	13.994	14.124	14.282	14.282	14.282	14.282	14.282	13.889	13.889	13.76	13.76	13.889	13.758
YOR326W	5.679	5.679	5.679	5.679	5.837	6.098	6.098	6.359	6.462	6.777	6.777	6.777	6.907	8.788	9.888	10.02	10.02	10.91	11.875	12.134	12.45	12.45	12.581	12.581	12.581	12.711	12.842	13.392	13.131	13.131	13.131	13.131	13.131	13.262	13.262	13.262	13.42	13.42	13.578	13.867	13.867	14.154	14.154	14.312	14.312	14.312	14.312	14.312	14.312
YER182W	8.555	8.555	8.398	8.398	7.219	7.219	6.642	6.642	6.483	6.194	6.194	6.352	6.352	6.509	6.38	6.38	6.222	6.222	6.825	6.825	6.825	6.695	6.38	6.38	5.989	5.989	5.989	5.987	6.117	6.534	6.534	6.534	6.534	6.534	6.145	6.408	6.408	6.408	6.408	6.408	6.408	5.364	5.075	5.075	5.075	5.075	5.075	4.943	5.101
YKL043W	1.464	1.464	1.464	1.464	1.464	1.464	1.622	1.622	1.622	1.622	1.622	1.622	1.622	1.622	1.622	1.622	1.622	1.622	1.622	1.622	1.622	1.491	1.491	1.491	1.491	1.491	1.491	1.491	1.491	1.491	1.491	1.491	1.491	1.491	1.62	1.62	1.62	1.489	1.331	1.331	1.331	1.331	1.62	1.62	1.62	1.908	1.908	1.908	1.908
YKR062W	12.131	12.131	12.131	12.131	12.131	12.131	12.131	12.131	12.131	12.131	12.131	12.131	11.87	11.87	11.87	11.583	10.747	10.616	10.356	10.356	10.225	10.225	9.91	9.91	9.91	9.752	9.622	9.232	8.839	8.839	8.839	8.839	8.578	8.186	7.505	7.505	7.505	7.505	7.505	7.114	7.114	6.956	6.956	6.799	6.799	5.833	5.807	5.807	5.807
YGL237C	6.154	6.154	6.154	6.154	6.154	6.283	6.727	6.989	6.989	6.989	6.989	7.277	7.277	7.434	7.564	7.564	7.564	7.564	7.564	7.434	7.434	7.434	7.173	7.173	7.331	7.331	7.489	7.776	8.037	8.454	8.454	8.165	8.296	8.428	8.717	9.107	9.107	9.107	9.107	8.976	8.529	8.661	8.818	8.818	8.95	8.95	8.95	9.107	9.265
YML037C	3.693	3.693	3.666	3.666	5.316	5.316	5.316	5.448	6.126	6.126	6.259	6.259	6.259	6.388	6.388	6.388	6.493	6.336	6.469	6.469	6.469	6.469	6.469	6.6	7.019	7.019	7.019	7.569	7.569	7.569	7.569	7.569	7.569	7.569	7.569	7.569	7.569	8.588	8.588	8.588	8.615	8.615	8.615	8.615	8.483	8.615	8.904	8.904	8.904
YPR184W	8.373	8.373	8.373	8.503	8.503	8.634	8.634	8.634	8.634	8.634	8.634	8.766	9.158	9.158	9.288	9.288	9.288	9.288	9.288	9.417	9.417	9.417	9.417	9.417	9.417	9.417	9.417	9.417	9.417	9.417	9.26	9.26	9.26	9.13	9.13	9.261	9.261	9.391	9.391	9.391	9.391	9.391	9.128	8.971	8.971	8.682	8.682	8.682	8.682
YGL104C	0.392	0.392	0.392	0.392	0.392	0.392	0.392	0.392	0.392	0.392	0.392	0.522	0.522	0.522	0.522	0.522	0.522	0.522	0.522	0.522	0.522	0.653	0.916	0.916	0.916	0.916	0.916	1.046	1.046	1.046	1.046	1.046	1.046	1.046	1.046	0.916	1.046	1.046	1.203	1.333	1.333	1.333	1.333	1.333	1.333	1.333	1.333	1.333	1.333
YHR074W	5.592	5.462	5.62	5.62	5.462	5.305	4.886	4.886	4.886	4.728	4.728	4.728	4.728	4.728	4.728	4.728	4.728	4.728	4.728	4.728	4.571	4.571	4.571	4.571	4.571	4.571	4.571	4.571	3.632	3.632	3.215	3.215	3.215	3.215	3.215	3.215	3.215	3.085	2.955	2.955	2.824	2.824	2.824	2.824	2.824	2.435	2.435	2.435	2.435
YOR165W	3.164	3.293	3.293	3.293	3.293	3.712	3.973	3.973	3.973	3.973	3.973	3.973	3.973	4.104	4.104	4.262	5.493	5.493	5.493	5.493	6.175	6.175	7.14	8.135	8.45	8.45	8.972	8.972	8.972	9.419	9.419	9.419	9.419	9.419	9.419	9.419	9.419	9.419	9.419	9.549	9.549	9.68	9.68	9.68	9.68	9.68	9.68	9.68	9.68
YJL181W	8.285	8.417	8.154	8.154	8.284	8.284	8.154	8.154	8.154	8.154	8.443	8.443	8.128	8.128	8.128	8.128	8.128	8.128	8.259	8.389	8.389	8.518	8.518	9.436	9.594	9.594	9.594	9.463	9.463	9.592	9.592	9.592	9.592	9.592	9.592	9.592	9.592	9.461	9.461	9.461	9.461	9.461	9.33	9.33	9.172	9.172	8.909	8.909	8.909
YKL133C	2.909	2.386	2.125	2.226	2.932	2.932	2.932	3.22	3.22	3.377	3.793	3.95	4.211	4.211	4.211	4.211	4.472	4.472	4.788	4.917	5.18	5.18	5.18	5.338	5.623	5.753	6.406	6.799	6.799	6.799	6.799	6.928	6.928	6.771	6.771	7.032	7.032	7.032	7.189	8.867	8.867	9.156	9.156	9.156	9.156	9.156	9.288	9.288	9.288
YPL157W	12.793	12.793	12.662	12.793	13.371	13.371	13.371	13.371	13.371	13.371	13.371	13.371	13.371	13.371	13.371	13.79	14.079	14.338	14.785	14.785	14.785	14.914	14.914	14.914	14.914	14.914	14.914	15.072	14.942	14.942	14.942	14.942	14.942	14.942	14.942	14.942	14.811	14.681	14.55	14.55	14.55	14.55	14.55	14.55	14.55	14.55	14.55	14.55	14.419
YGR062C	10.475	10.605	10.864	11.123	11.7	11.989	11.989	12.146	12.409	12.409	12.724	12.724	12.854	12.854	12.854	12.854	12.854	12.854	12.854	13.012	13.012	13.012	13.012	13.012	13.012	13.012	13.012	13.012	13.012	13.012	13.012	13.012	13.169	13.432	13.432	13.432	13.432	13.432	13.432	13.432	13.432	13.432	13.432	13.432	13.432	13.432	13.432	13.432	13.432
YNL138W	13.405	13.118	13.405	13.693	13.693	13.22	13.22	13.22	13.09	13.09	13.09	13.09	13.09	13.09	13.09	13.09	12.803	12.671	12.803	12.645	12.645	11.809	11.809	11.809	11.941	11.942	11.942	11.942	11.942	12.233	12.233	12.233	12.233	12.886	12.886	12.886	12.757	12.757	12.888	12.73	12.73	12.601	12.601	12.601	12.601	12.601	12.338	12.208	11.921
YIL065C	14.971	15.36	15.517	15.517	15.517	15.517	15.833	15.833	15.703	15.703	15.703	15.703	15.703	15.703	16.279	16.672	16.672	16.959	17.117	17.117	17.406	17.276	17.276	17.276	17.276	17.276	17.276	17.565	17.565	17.565	17.695	17.695	17.695	17.695	17.695	17.695	17.695	17.695	17.695	17.695	17.695	17.695	17.695	17.695	17.407	17.407	17.407	17.278	17.278
YOL088C	2.722	2.854	2.854	3.116	5.395	5.395	5.395	6.101	6.259	6.417	6.417	5.972	5.972	6.75	6.879	6.879	6.879	6.879	6.879	6.879	6.722	6.722	7.009	7.009	7.272	7.142	7.142	7.142	7.142	7.142	7.142	7.718	8.137	8.424	8.554	8.554	8.554	8.815	9.076	9.312	9.731	10.02	11.798	11.798	11.798	12.739	12.739	12.739	13.001
YJL180C	4.921	4.921	5.338	5.18	5.31	5.31	5.7	5.7	5.7	5.96	5.96	6.117	6.377	6.377	6.377	6.377	6.377	6.377	6.377	6.247	6.089	6.089	5.932	5.932	5.802	5.671	5.671	5.671	5.671	5.513	4.965	4.702	4.702	4.702	4.702	4.702	4.571	5.8	6.657	7.104	7.522	7.522	7.522	7.522	7.68	7.811	8.678	8.836	9.151
YNR007C	12.598	12.728	12.57	12.57	12.702	12.544	12.414	11.968	12.386	12.413	12.57	13.276	13.539	13.539	13.539	13.93	13.93	14.452	14.452	14.452	14.998	14.97	14.97	14.97	14.97	14.97	15.102	15.233	15.233	15.755	16.174	16.174	16.908	16.908	17.065	17.065	17.065	17.065	17.065	17.065	17.223	17.223	17.223	17.093	17.381	17.093	17.643	17.932	17.932
YDR405W	9.945	9.945	9.945	9.945	9.945	9.945	9.945	9.945	9.945	9.945	9.945	8.92	8.79	8.24	7.191	7.191	7.191	7.191	7.48	7.61	7.61	7.61	7.61	7.61	7.61	7.452	7.137	6.822	6.664	6.664	6.506	6.506	6.375	6.375	6.375	6.245	6.245	6.245	6.245	6.245	5.958	4.988	3.921	3.791	3.661	3.688	3.688	3.975	3.975
YGR103W	16.244	16.244	16.244	16.244	16.244	16.244	16.244	16.244	16.244	16.244	16.244	16.244	16.244	15.957	15.957	15.957	15.826	15.696	15.696	15.696	15.696	15.696	15.696	15.172	15.172	14.361	14.102	14.102	14.102	14.102	14.102	14.102	13.843	13.843	13.424	13.424	13.424	13.137	13.137	13.137	12.326	11.592	11.592	11.592	11.46	11.331	11.331	11.331	11.331
YOR261C	10.482	10.482	10.482	10.482	10.482	10.482	10.482	10.482	10.482	10.351	10.638	10.638	10.77	10.77	10.77	10.77	10.638	10.507	10.507	10.638	10.638	10.638	10.638	10.193	10.193	10.064	10.064	9.617	9.748	10.037	10.037	9.88	9.722	9.722	9.722	9.853	9.853	10.116	10.274	10.274	10.274	10.274	10.274	10.274	10.274	10.274	9.985	10.116	10.116
YAL046C	9.491	9.491	9.204	8.601	8.601	8.053	8.053	8.053	8.053	8.053	8.053	8.053	8.053	7.794	7.923	7.661	7.661	7.661	7.529	7.4	6.953	6.955	6.797	6.825	6.825	6.825	6.825	6.825	6.825	6.538	6.538	6.25	6.25	6.25	6.25	6.25	6.25	6.25	4.888	4.154	4.024	3.866	4.126	4.126	4.126	4.283	4.283	3.602	3.76
YGR153W	9.255	9.412	9.542	9.857	10.117	10.117	10.117	10.117	10.117	10.511	10.511	10.511	10.773	10.773	10.773	10.905	10.905	11.062	11.062	11.062	11.062	11.062	11.062	11.062	11.062	11.062	11.22	11.22	11.22	11.22	11.22	11.22	11.089	11.089	11.089	11.089	11.089	11.089	11.22	11.64	11.64	11.64	11.772	11.772	11.614	11.614	11.299	11.011	10.882
YHR089C	8.862	8.862	9.255	9.255	9.255	9.255	9.255	9.412	9.412	9.414	9.414	9.414	9.414	9.414	9.283	9.283	9.283	9.283	9.283	9.02	9.02	9.02	9.02	9.02	9.02	9.02	9.02	9.02	8.862	8.862	8.862	8.862	8.862	9.279	9.279	9.279	9.279	9.148	8.861	8.703	8.703	8.703	8.703	8.573	8.573	8.573	8.573	8.573	8.703
YDR447C	4.653	4.521	4.521	4.521	4.521	3.971	3.712	3.582	2.98	2.98	2.98	2.85	2.85	2.433	2.303	2.146	2.146	2.147	2.147	2.147	2.147	1.858	1.597	1.205	1.074	1.074	1.074	1.074	0.942	0.942	0.942	0.942	0.942	0.942	0.942	0.942	0.942	0.813	0.813	0.683	0.683	0.683	0.683	0.683	0.813	0.813	0.813	0.813	0.813
YOR269W	0.417	0.417	0.417	0.417	0.417	0.417	0.417	0.417	0.417	0.548	0.548	0.548	0.548	0.548	0.548	0.548	0.548	0.548	0.548	0.548	0.548	0.548	0.391	0.391	0.391	0.391	0.391	0.391	0.391	0.391	0.391	0.391	0.391	0.391	0.391	0.391	0.391	0.391	0.391	0.391	0.391	0.391	0.391	0.391	0.391	0.391	0.261	0.261	0.261
YLR423C	4.894	5.024	5.024	5.024	5.05	4.761	4.761	4.893	5.7	6.797	10.034	10.427	10.427	11.366	11.366	11.366	11.625	11.755	11.755	11.755	12.016	12.016	12.173	12.173	12.175	12.175	12.306	12.177	12.855	14.134	14.134	14.134	14.134	14.134	14.134	14.132	14.263	14.785	14.785	14.785	14.785	14.785	14.785	14.785	14.785	14.943	15.206	15.335	16.565
YAL030W	9.605	9.762	10.022	10.022	10.022	10.022	10.179	10.467	10.467	10.467	10.756	11.407	11.407	11.407	13.473	13.473	14.075	14.075	14.233	14.233	14.233	14.233	14.233	14.233	14.233	14.494	15.2	15.2	15.2	15.2	15.358	15.358	15.358	15.358	15.358	15.489	15.489	15.489	15.489	15.489	15.489	15.489	15.489	15.489	15.489	15.489	15.489	15.489	15.489
YJL137C	9.286	9.286	9.549	9.68	9.68	9.866	10.705	10.705	10.705	10.705	10.705	9.841	10.13	9.999	9.869	9.869	9.869	9.869	9.869	9.869	9.61	9.216	9.216	9.216	8.929	8.902	9.451	9.451	9.451	9.58	9.58	9.712	9.841	9.841	10.705	10.705	10.705	10.547	10.547	10.547	10.39	10.679	10.836	10.836	10.836	11.125	11.413	11.413	11.413
YCL030C	7.475	7.475	7.476	7.476	7.893	7.893	7.893	7.342	7.342	6.429	6.299	6.17	6.301	6.301	6.562	6.562	6.562	6.562	6.72	6.329	6.329	6.59	6.59	6.59	6.59	6.301	6.301	6.014	6.014	5.882	5.882	5.882	5.882	5.409	5.409	5.409	5.409	5.252	5.252	5.252	5.409	5.409	5.15	5.308	5.308	5.308	5.308	5.308	5.308
YDR298C	0.969	0.969	1.258	1.387	2.719	2.719	2.719	2.719	2.719	3.192	3.192	3.192	3.192	3.451	4.16	4.16	4.16	4.16	4.16	4.16	4.16	4.735	4.865	4.865	4.865	4.865	4.865	4.996	4.996	4.996	4.996	5.257	5.674	5.674	5.674	5.804	5.804	6.564	6.564	6.564	6.564	6.564	6.983	6.981	7.139	7.398	7.556	7.95	8.212
YPL249C	13.075	13.075	13.075	13.075	13.075	13.075	13.075	13.075	13.075	13.075	13.075	12.917	12.917	13.049	13.049	13.049	13.049	13.049	13.049	13.049	13.049	12.919	12.238	12.238	12.627	12.627	12.627	12.627	12.627	12.627	12.627	12.627	12.781	12.651	12.809	12.967	12.967	12.835	12.835	12.835	12.835	12.835	12.835	12.835	12.835	12.835	12.835	12.993	12.993
YGL244W	11.612	11.612	11.612	11.455	11.455	11.166	11.166	11.166	11.166	11.166	11.166	11.295	11.295	11.138	11.138	11.794	11.952	11.952	12.397	12.397	12.527	12.527	12.658	12.658	12.63	12.788	12.788	12.788	12.788	12.788	12.788	12.788	12.788	12.658	12.658	12.658	12.238	12.527	12.684	12.842	12.842	12.842	12.842	12.842	12.842	12.842	12.842	12.842	12.842
YLR425W	4.733	4.733	4.733	4.733	4.733	4.576	4.444	4.574	4.733	4.418	4.707	4.707	4.968	4.968	4.968	4.968	4.81	4.39	4.52	4.807	4.807	4.807	5.094	5.485	5.904	5.904	6.033	6.033	6.033	6.033	6.638	6.638	6.638	6.638	6.638	6.769	6.769	6.769	6.769	6.769	6.769	6.769	6.769	6.897	7.186	7.449	8.255	8.255	8.673
YCL045C	8.261	8.261	8.864	8.864	8.864	8.864	8.864	9.125	9.125	9.125	9.125	9.283	9.44	9.885	9.885	9.885	10.017	10.017	10.017	10.017	10.017	10.017	10.017	10.017	10.148	10.148	10.148	10.148	10.148	10.148	10.148	10.148	10.148	10.148	10.437	10.828	10.985	11.117	11.248	11.248	11.117	11.117	11.117	11.117	11.117	11.117	11.117	10.987	11.145
YDR315C	8.817	9.104	9.262	9.262	9.391	9.391	9.549	9.864	9.864	10.125	9.994	9.994	9.864	9.864	9.735	10.39	11.385	11.385	11.385	11.385	11.542	11.831	11.963	11.963	12.094	12.094	12.094	12.383	12.253	12.253	12.411	12.569	12.728	12.726	12.726	12.726	12.726	12.698	12.828	13.196	13.93	14.087	14.087	14.219	14.219	14.219	14.219	14.219	14.219
YJL030W	3.328	3.721	3.721	3.983	3.983	3.983	3.983	3.854	3.983	4.115	5.556	5.556	5.714	5.714	5.451	5.162	5.162	5.551	5.839	6.257	7.226	7.487	7.487	7.487	7.329	7.329	7.459	7.329	7.329	7.328	8.034	8.034	8.165	8.295	8.295	9.107	9.107	9.107	9.682	9.682	9.682	9.943	9.943	10.074	10.204	10.362	10.362	10.362	10.362
YNL134C	5.891	6.022	5.761	5.919	6.077	6.208	6.76	7.697	8.638	8.638	8.767	9.028	9.028	9.028	9.028	9.028	8.739	8.739	9.16	10.519	10.65	10.782	10.782	10.782	10.782	10.782	10.782	10.782	10.782	10.782	10.782	10.782	10.624	10.755	10.755	10.755	10.755	10.755	11.016	11.174	11.174	11.174	11.721	11.721	11.589	11.589	11.589	11.589	11.458
YDL146W	7.289	7.289	7.289	7.578	7.473	7.603	7.603	7.603	7.603	7.89	8.02	8.414	8.545	8.545	8.545	8.545	8.545	8.805	8.805	8.386	8.386	8.386	7.866	7.894	8.677	9.095	9.355	9.355	9.355	9.095	8.966	8.183	8.183	7.766	7.293	7.972	7.972	7.972	8.549	9.495	9.912	10.199	10.041	10.041	10.173	9.624	9.623	9.78	9.78
YDR454C	4.528	4.528	4.66	4.66	4.66	4.66	4.791	6.907	7.429	7.429	7.429	7.717	7.717	7.717	7.585	7.743	8.582	8.582	8.712	9.027	9.027	9.157	9.157	9.157	8.999	8.999	9.157	9.286	9.286	9.416	9.416	9.418	9.418	9.418	9.418	9.418	9.418	9.418	9.679	9.679	9.81	9.81	9.81	9.941	10.073	10.23	10.36	10.36	10.36
YBL100W-C	9.445	9.445	9.445	10.412	10.281	11.118	11.118	11.407	11.928	11.928	12.057	12.057	12.057	12.215	13.179	13.336	13.545	13.545	13.545	13.702	13.702	13.701	13.701	13.701	13.701	13.438	13.438	13.149	14.221	14.221	14.613	14.298	14.298	14.456	14.195	15.107	15.107	15.107	15.107	15.107	15.58	15.449	16.339	16.05	16.05	15.787	15.919	15.789	15.789
YBR263W	4.313	5.126	5.252	5.252	5.252	5.252	5.122	4.993	4.965	6.613	8.972	8.972	8.815	8.815	8.815	9.521	9.521	9.65	9.519	9.519	9.519	9.939	10.594	10.752	10.752	10.752	10.752	10.752	11.144	11.144	10.987	10.987	10.987	11.144	11.407	11.67	11.54	11.54	11.54	11.538	11.827	11.827	11.827	11.827	11.827	11.957	11.957	12.088	12.22
YEL062W	0.131	0.131	0.131	0.131	0.131	0.131	0.131	0.131	0.131	0.131	0.131	0.131	0.131	0.261	0.261	0.261	0.261	0.261	0.261	0.261	0.261	0.261	0.261	0.261	0.261	0.261	0.261	0.261	0.261	0.261	0.261	0.261	0.261	0.391	0.391	0.391	0.52	0.52	0.52	0.52	0.52	0.52	0.52	0.678	0.678	0.678	0.678	0.678	0.678
YNL189W	8.861	8.861	8.861	8.861	8.861	8.861	8.861	8.861	8.861	8.861	8.861	8.861	8.861	8.861	8.861	8.861	8.861	8.861	8.861	8.861	8.861	8.861	8.861	8.861	8.861	8.861	8.992	8.992	8.992	8.992	8.992	8.992	8.992	8.992	8.992	8.992	8.992	8.863	8.863	8.863	8.863	8.863	8.863	8.863	8.863	8.863	8.863	8.731	7.507
YLR408C	8.485	9.219	9.506	9.506	9.506	9.664	9.794	9.794	9.795	10.216	10.216	10.373	10.503	10.503	10.764	10.764	10.764	10.764	11.027	11.156	11.156	11.575	11.575	11.575	11.575	11.575	11.575	11.575	11.575	11.575	11.575	11.575	11.575	11.706	11.706	11.706	11.706	11.706	11.706	11.838	11.838	11.838	11.838	11.838	11.838	11.575	11.575	11.445	11.445
YER041W	5.483	5.035	5.324	5.481	5.481	5.481	5.481	6.837	6.837	6.995	6.995	6.995	6.995	6.995	7.125	7.125	6.993	6.993	7.254	7.254	7.384	7.384	7.254	7.517	7.517	7.517	7.386	7.253	7.253	7.253	7.253	7.253	7.253	6.992	7.251	6.962	6.962	6.832	6.573	6.312	6.051	5.921	5.921	6.053	6.053	6.34	6.34	6.34	6.34
YPR025C	16.002	15.715	16.398	16.398	16.398	16.398	16.398	16.398	16.398	16.398	15.981	15.981	15.797	15.667	15.536	15.797	15.797	15.797	15.666	15.666	15.534	15.692	15.692	15.561	15.561	15.561	15.272	15.142	15.142	15.142	15.142	14.883	14.462	14.462	14.462	14.462	14.462	14.462	14.462	14.462	14.333	14.333	14.042	14.042	13.912	13.912	14.044	14.044	14.042
YJL071W	6.219	8.234	8.365	8.523	8.523	8.523	8.523	8.523	8.523	9.544	9.544	9.702	9.702	9.702	10.669	10.537	10.537	10.984	10.984	10.984	10.984	10.826	10.826	10.956	10.956	10.956	11.114	11.375	11.793	15.064	15.064	15.195	15.195	15.64	15.64	15.64	15.77	15.77	15.77	15.928	16.085	17.023	17.569	17.569	17.83	17.83	17.83	17.83	17.988
YJL076W	2.673	2.673	2.673	2.673	2.673	2.673	2.673	2.673	2.384	2.384	2.384	2.253	2.253	1.964	1.964	1.964	2.121	2.121	2.121	2.121	2.121	2.121	2.121	1.964	1.964	2.093	2.093	2.093	2.093	2.093	2.093	2.197	2.039	2.011	2.011	2.011	2.011	2.011	1.881	1.881	1.881	1.881	1.881	1.881	1.881	1.881	2.011	2.011	2.011
YIL111W	9.195	9.481	9.744	10.294	10.556	10.556	10.688	10.556	10.686	10.947	10.947	10.947	10.947	10.947	10.947	10.947	10.947	10.947	10.947	10.817	10.817	10.817	10.817	10.817	10.817	10.817	10.817	11.262	11.42	11.42	11.42	11.42	11.42	11.42	11.42	11.29	11.29	11.29	11.29	11.133	11.133	11.133	11.133	11.133	11.133	11.133	11.003	11.003	10.614
YCR075C	1.96	1.831	1.831	1.256	0.967	0.837	0.837	0.837	0.68	0.732	0.732	1.86	1.86	1.86	1.86	1.86	1.86	1.731	1.759	2.018	2.279	3.505	3.505	3.505	3.505	3.505	3.663	3.952	4.211	4.211	4.211	4.211	4.472	4.472	4.472	5.206	5.495	5.912	6.07	6.201	6.201	6.359	6.776	6.934	7.223	8.508	8.508	8.508	8.508
YMR047C	11.046	11.046	11.176	11.176	11.593	11.75	11.75	11.75	11.75	11.908	11.908	11.908	11.908	12.171	12.302	12.172	11.857	11.857	11.857	11.857	11.987	12.433	13.169	13.169	13.43	13.43	13.43	13.43	13.43	13.43	13.43	13.43	13.43	13.43	13.43	13.272	13.272	13.533	13.533	13.533	13.533	13.402	13.533	13.533	13.533	13.533	13.404	13.404	13.404
YPL097W	13.656	13.526	13.396	13.554	13.135	12.927	12.769	12.769	12.769	12.638	12.638	10.343	10.212	10.212	9.532	9.402	9.402	9.402	9.273	9.273	7.051	6.92	6.92	7.078	7.235	7.235	7.022	6.762	6.605	5.951	5.951	5.822	5.016	4.809	5.357	10.352	10.352	10.352	10.352	10.352	10.352	10.352	11.058	11.319	11.319	11.319	11.319	11.189	11.189
YKL007W	0.995	0.995	0.995	0.995	0.995	0.995	0.995	0.995	0.995	0.995	0.995	0.995	0.995	0.995	0.995	0.995	0.995	0.995	0.995	0.995	0.995	0.995	0.995	0.995	0.995	0.995	0.995	0.995	0.995	0.995	0.995	0.995	0.864	0.864	0.864	0.864	0.864	0.864	0.864	0.864	0.864	0.864	0.864	0.864	0.864	0.864	0.864	0.993	0.993
YGL195W	12.039	12.298	12.298	13.081	14.051	14.051	14.339	14.496	14.496	14.496	14.496	14.496	14.496	14.496	14.367	14.498	14.628	14.628	14.628	14.628	14.628	14.628	14.628	14.47	14.47	14.47	14.47	14.34	14.34	14.34	14.472	14.34	14.34	14.34	14.34	14.34	14.081	14.081	14.081	14.081	14.081	14.081	14.081	14.081	14.081	14.081	14.081	13.82	13.951
YPL009C	17.915	17.915	17.915	17.758	18.047	18.726	19.25	20.325	20.455	20.613	20.613	20.613	20.455	20.455	20.875	20.875	20.875	20.875	20.875	20.875	20.875	20.875	20.875	20.875	20.875	20.875	20.875	20.875	20.875	20.875	21.007	21.007	21.007	21.138	21.138	21.138	21.007	21.007	21.007	21.007	21.007	21.007	21.007	21.007	20.877	20.877	20.877	20.877	20.877
YOR360C	11.04	11.04	11.04	11.04	11.04	11.04	11.04	11.04	11.04	10.724	10.435	10.435	10.435	10.567	10.567	10.567	10.567	10.567	10.567	10.567	10.567	10.567	10.567	10.567	10.567	10.409	10.409	10.409	10.122	10.122	10.122	9.833	9.833	9.833	9.833	9.833	9.833	8.473	8.053	7.766	7.766	7.766	7.766	7.897	6.927	6.927	6.797	6.797	5.961
YDR470C	6.229	6.229	6.229	5.914	5.914	5.236	5.078	5.078	5.078	4.502	4.242	4.242	4.242	4.242	4.242	4.242	4.242	3.981	3.85	3.85	3.85	3.85	3.85	3.85	3.85	3.85	2.33	1.517	1.517	1.387	1.256	1.256	1.256	1.256	1.256	1.256	0.969	0.969	0.969	0.969	0.969	0.969	0.969	0.969	0.969	0.969	0.969	0.969	0.811
YBR274W	2.719	2.848	3.137	3.426	3.843	3.843	3.975	5.208	5.339	5.469	5.469	5.731	6.02	6.02	6.02	6.02	6.02	6.15	6.15	6.15	6.15	6.15	6.698	6.567	6.409	6.409	6.28	6.28	6.28	6.409	6.539	7.273	8.033	8.322	8.322	8.452	8.61	8.61	8.61	8.61	8.61	8.61	8.61	8.741	8.741	8.899	9.028	9.028	9.028
YPL180W	12.293	12.293	12.293	13.916	13.916	13.916	14.205	14.205	14.205	14.362	14.52	14.52	14.52	14.807	15.254	15.254	16.063	16.193	16.351	16.508	16.508	16.508	16.769	16.901	16.901	16.901	16.901	16.901	16.612	16.612	17.03	17.03	17.03	17.03	17.03	16.901	16.901	16.901	16.901	16.901	16.901	16.901	16.901	16.901	16.901	16.901	16.901	16.901	17.058
YPL203W	9.836	9.836	9.836	9.836	9.836	9.575	9.156	9.287	9.158	9.158	9.13	9.419	9.287	9.287	9.287	9.287	9.287	9.287	9.287	9.287	9.026	9.415	9.415	9.573	9.31	9.57	9.57	9.57	9.57	9.282	9.282	9.282	9.412	9.412	9.281	9.438	9.438	9.911	10.172	10.33	10.33	10.33	10.33	10.488	10.488	9.966	9.966	9.703	9.572
YNL301C	2.385	2.385	2.515	2.515	2.515	2.515	2.385	2.385	2.543	2.543	2.543	2.543	2.543	2.543	2.543	2.543	2.701	2.701	2.701	2.858	2.858	2.858	2.858	2.858	2.858	2.858	2.858	2.858	2.858	2.858	2.858	2.858	2.858	2.858	2.858	2.858	2.988	2.988	2.988	2.988	2.988	2.988	2.988	2.988	2.988	2.988	3.119	2.988	2.857
YGR272C	3.814	5.071	5.203	6.17	7.137	8.186	8.186	8.317	8.317	8.317	8.317	8.317	8.16	8.16	8.68	8.943	9.1	9.624	9.624	9.885	10.015	10.146	10.276	10.276	10.118	10.249	10.379	10.638	10.796	11.321	11.321	11.321	11.321	11.738	11.87	12.185	12.185	12.63	12.63	12.761	13.155	13.155	13.155	13.155	13.313	13.313	13.313	13.313	13.313
YIL077C	10.099	10.099	10.099	10.099	10.099	10.099	10.099	10.358	10.619	10.88	10.88	10.88	10.88	10.88	10.88	10.88	10.88	11.012	11.012	11.169	11.169	11.169	11.169	11.169	11.04	11.04	11.04	11.04	10.908	10.908	10.908	10.908	10.908	10.908	10.908	10.647	10.516	10.516	10.516	10.229	10.23	9.969	9.812	9.812	9.291	9.004	9.106	9.106	9.237
YGL057C	8.087	8.348	8.033	8.294	8.452	9.056	9.214	9.343	9.343	9.475	9.475	9.893	10.181	10.887	11.148	11.279	11.279	11.668	11.668	11.955	12.271	12.271	12.271	12.428	12.428	12.586	12.716	12.716	12.716	12.716	12.716	12.716	12.716	12.873	13.031	13.031	12.744	12.744	12.744	12.744	12.744	12.744	12.744	12.744	12.744	12.744	12.744	12.744	12.744
YLL009C	20.974	20.842	20.397	20.397	20.397	20.397	20.268	20.425	20.425	20.425	20.425	20.425	20.425	20.296	19.774	19.905	19.905	19.59	19.458	19.458	19.143	19.143	19.143	19.143	19.143	19.143	18.724	18.567	18.567	18.567	18.567	18.173	17.782	17.782	17.624	17.624	17.624	16.918	16.656	16.656	16.106	14.484	13.696	13.724	13.566	13.566	13.566	13.566	13.566
YJL042W	8.16	8.16	8.16	8.029	8.029	8.029	8.029	8.029	7.871	7.871	6.934	6.517	6.517	6.517	6.517	6.517	6.517	5.522	5.522	5.679	5.55	5.55	5.55	5.55	5.55	5.418	5.289	5.289	5.157	5.315	5.315	5.157	5.157	5.287	5.315	5.315	5.315	5.315	5.576	5.317	5.317	5.317	5.317	5.317	5.317	5.187	5.187	5.187	5.029
YJR127C	1.883	1.594	1.594	1.594	1.594	1.594	1.594	1.594	1.463	0.652	0.652	0.392	0.392	0.392	0.392	0.392	0.392	0.392	0.392	0.392	0.392	0.392	0.392	0.392	0.392	0.392	0.392	0.392	0.263	0.263	0.263	0.263	0.263	0.263	0.263	0.263	0.263	0.263	0.263	0.263	0.263	0.263	0.42	0.42	0.578	0.578	0.578	0.578	0.578
YHR207C	7.872	7.872	7.872	7.872	7.872	8.71	8.58	9.025	9.025	9.025	9.025	9.025	9.025	9.155	9.284	9.572	9.572	10.122	10.122	10.122	10.122	10.122	9.992	10.281	10.281	10.281	10.281	10.281	10.281	10.123	10.123	10.123	10.253	10.253	10.253	10.253	10.411	10.411	10.411	10.411	10.411	10.253	10.542	10.542	10.542	10.516	10.516	10.777	10.777
YPR118W	7.928	8.086	8.086	8.216	8.373	8.531	8.846	9.107	9.107	9.107	9.107	9.265	9.657	9.789	9.92	10.181	10.181	10.312	10.312	10.312	10.312	10.966	10.966	10.966	10.966	11.123	11.123	10.992	10.992	11.255	11.542	11.542	11.542	11.542	11.542	11.542	11.542	11.542	11.542	11.672	11.672	11.803	11.934	11.934	11.934	11.934	11.934	11.934	11.934
YEL004W	8.887	8.887	8.887	8.467	8.598	8.598	8.468	8.885	8.885	9.015	9.015	9.015	9.015	8.885	8.491	7.155	7.025	6.867	7.992	9.458	9.903	10.033	10.033	10.033	10.033	10.033	9.329	9.171	8.884	9.015	9.278	11.317	11.317	11.317	11.735	11.606	11.895	13.252	13.512	13.512	14.191	14.191	14.191	14.218	14.349	14.585	15.265	15.265	15.135
YBR271W	18.26	18.392	18.523	18.523	18.523	18.523	18.523	18.365	18.626	18.626	18.626	18.626	18.626	18.626	18.812	18.812	18.812	18.812	18.812	18.812	18.812	18.812	18.812	18.812	18.654	18.654	18.654	18.654	18.654	18.654	18.654	18.523	18.523	18.365	18.365	18.208	17.92	17.789	17.789	17.631	17.5	17.5	17.5	17.5	17.5	17.5	17.5	17.5	16.925
YKR013W	12.293	12.293	12.293	12.293	12.45	12.45	12.45	12.582	12.452	12.322	12.452	12.452	12.452	12.452	12.452	12.61	12.61	12.61	12.61	12.61	12.61	12.35	12.063	11.932	11.932	11.669	11.538	11.538	11.277	11.277	11.277	11.277	11.277	10.989	10.182	10.211	10.082	10.082	10.082	10.082	9.952	9.952	9.952	9.822	9.693	9.693	9.693	9.693	9.693
YGR211W	6.634	6.634	6.634	6.792	6.217	6.217	6.089	6.089	6.089	6.22	6.089	6.089	6.089	6.089	5.542	4.891	4.891	5.048	5.18	5.18	5.05	5.05	5.208	5.525	6.229	6.229	6.359	6.229	6.52	6.649	6.649	6.649	7.902	8.738	8.867	8.867	8.867	9.128	9.416	9.416	8.999	9.26	9.102	9.26	9.26	9.417	9.417	9.545	10.304
YKL138C-A	11.384	11.226	11.226	11.226	11.226	11.226	11.226	11.226	11.226	11.226	11.226	11.097	11.097	10.939	10.652	10.522	10.522	10.522	10.522	10.522	10.522	9.974	9.844	9.844	10.107	10.107	10.107	9.847	9.327	9.43	9.562	9.274	9.535	10.059	10.059	9.484	9.484	9.614	9.299	9.299	9.299	9.43	9.299	9.299	8.461	7.626	7.626	7.757	8.018
YBR272C	14.262	14.262	13.947	13.817	12.875	12.745	12.745	12.353	12.223	11.936	11.936	11.936	11.934	12.092	11.961	11.645	11.645	11.099	11.414	11.572	11.44	11.44	11.44	11.311	10.761	10.89	10.628	10.628	11.02	11.435	11.332	11.462	11.462	12.013	11.173	11.173	11.041	11.041	10.91	10.91	10.91	11.591	11.462	11.462	11.462	11.462	11.619	11.49	11.49
YNL161W	14.804	14.804	14.331	14.331	14.072	13.811	13.811	13.942	13.942	13.942	13.942	13.942	13.942	13.942	13.681	13.681	13.681	13.681	13.709	14.049	14.049	14.049	14.049	14.049	14.049	14.049	14.049	13.658	13.291	13.291	13.291	13.422	13.422	13.422	13.422	13.553	13.941	13.941	14.072	14.072	14.203	14.466	14.624	14.624	14.624	14.624	14.624	14.781	14.781
YLR330W	11.982	11.982	11.982	11.982	11.982	11.822	11.822	11.98	11.98	12.138	12.138	12.295	12.295	12.164	12.164	12.164	12.164	12.164	12.164	12.295	12.166	12.034	12.034	11.905	11.905	11.747	11.747	11.747	11.747	11.747	11.353	11.353	11.355	11.512	11.773	11.773	11.616	11.616	11.09	10.801	10.801	10.801	10.801	10.801	10.644	10.486	10.486	10.355	10.355
YGR086C	3.535	3.824	3.824	3.824	3.824	3.824	3.824	3.824	3.824	3.824	3.824	3.563	3.563	3.563	3.563	3.563	3.432	3.432	3.432	3.432	3.563	3.563	3.694	3.694	3.826	3.929	3.929	3.929	3.929	3.799	3.799	3.929	4.059	4.479	4.479	4.479	4.479	4.479	4.479	4.479	4.61	4.584	4.584	4.584	4.584	4.584	4.584	4.584	4.584
YLR420W	5.075	5.362	5.362	5.52	5.781	6.173	6.044	6.044	6.044	6.044	6.044	6.044	6.044	6.751	6.883	7.72	7.72	8.24	8.633	8.633	8.633	8.762	8.762	8.762	8.762	8.762	8.762	8.762	8.762	8.762	8.762	8.762	8.762	8.892	8.892	8.892	8.892	8.892	8.892	8.892	9.023	9.023	9.023	9.155	9.286	9.286	9.286	9.286	9.286
YIL019W	7.697	7.697	7.986	7.854	7.854	8.012	8.012	8.142	8.142	8.142	8.142	8.142	8.142	8.142	8.142	7.198	7.222	7.091	7.091	7.536	7.795	7.795	8.083	8.083	8.083	7.925	7.925	7.925	7.794	7.794	7.794	7.217	7.217	7.086	7.689	8.368	8.92	9.235	9.235	10.178	10.178	10.309	10.309	10.309	10.309	10.44	10.153	10.153	10.44
YOL158C	8.139	7.878	7.878	7.589	7.589	7.459	7.59	7.59	7.906	7.906	8.165	8.165	8.428	9.263	9.263	9.263	9.263	9.263	8.974	8.845	8.845	8.845	8.845	8.845	8.845	8.713	8.713	8.713	8.713	8.713	8.713	8.713	8.452	8.163	8.163	7.874	7.874	7.745	7.745	7.745	7.745	7.745	7.745	7.876	7.876	8.034	8.034	8.034	8.191
YMR184W	14.265	14.265	13.585	13.743	13.874	14.032	14.032	13.615	13.746	13.457	13.457	13.457	13.457	13.457	13.457	13.3	13.3	13.3	13.3	13.3	13.3	13.17	13.17	12.883	12.883	12.883	12.883	12.883	12.883	13.142	13.012	13.012	12.855	12.855	12.855	12.723	12.723	12.723	12.723	12.329	12.329	11.699	11.567	11.438	11.308	11.308	11.308	11.308	10.467
YJL013C	9.023	8.893	9.023	8.603	8.445	8.445	8.575	8.575	7.508	7.508	7.508	6.831	6.831	6.385	6.385	7.091	7.327	7.196	7.196	7.196	7.325	8.66	9.469	9.729	9.729	9.729	9.858	9.858	10.119	10.119	10.119	10.119	10.379	10.379	10.666	10.666	10.666	10.666	10.666	10.955	11.113	11.113	11.242	11.4	11.4	11.558	11.558	11.558	11.426
YLR182W	11.273	11.273	11.273	11.402	11.402	11.793	11.951	12.842	13	13	13	13.131	13.131	13.263	13.394	13.552	13.681	13.839	13.839	13.839	13.839	13.839	13.839	13.839	13.839	13.997	13.736	13.867	13.867	13.867	13.867	13.867	13.867	13.606	13.291	13.291	13.291	13.291	13.448	13.578	13.578	13.578	13.578	13.578	13.448	13.319	13.319	13.056	13.056
YOR179C	21.039	21.039	21.484	21.484	21.484	21.484	21.484	21.484	21.484	21.484	21.876	22.296	22.296	22.296	22.426	22.685	22.685	22.685	22.685	22.685	22.685	22.685	22.528	22.528	22.685	22.528	22.528	22.528	22.528	22.528	22.528	22.528	22.528	22.528	22.528	22.528	21.794	21.794	21.794	21.794	21.794	21.794	21.794	21.794	21.925	21.925	21.925	21.925	21.767
YPR168W	6.776	6.776	6.359	6.385	6.255	6.098	6.254	6.254	6.383	6.252	7.249	7.641	7.641	7.772	7.902	9.626	9.626	9.626	9.626	9.755	9.755	9.337	9.337	9.468	9.31	9.179	9.179	9.309	9.755	9.913	9.913	9.913	9.913	9.913	9.913	9.913	9.31	9.31	9.31	9.337	9.337	9.337	9.337	9.337	9.337	9.337	9.624	9.755	10.043
YLR292C	12.927	12.927	13.058	13.088	13.088	13.088	13.088	13.088	13.088	13.246	12.857	12.857	12.308	12.308	12.438	12.624	12.624	13.2	13.2	13.2	13.463	13.463	13.305	13.436	13.174	13.433	13.591	13.75	14.009	14.899	15.031	15.031	15.031	15.477	15.477	15.607	15.607	15.607	15.607	15.607	15.868	16.157	16.157	16.157	16.157	16.157	16.287	16.418	16.549
YMR268C	8.42	8.578	8.708	8.708	8.708	8.448	8.448	8.448	8.448	7.872	7.872	7.219	6.828	6.697	7.245	7.245	7.375	7.375	7.375	6.432	6.143	6.143	6.012	5.854	5.854	5.984	6.375	6.769	9.307	9.307	9.307	9.438	9.281	9.281	9.281	8.992	9.438	10.249	10.775	11.586	11.901	12.031	12.549	12.81	13.071	13.229	13.488	13.488	13.488
YFL025C	4.805	4.963	4.805	4.961	4.963	4.963	5.222	5.326	5.483	5.483	5.485	5.904	6.322	6.322	6.454	6.583	6.583	6.741	6.741	6.741	6.741	6.741	6.741	6.899	7.03	6.9	7.531	8.083	8.083	8.212	8.212	8.342	8.761	9.307	9.595	9.595	9.595	9.595	9.595	9.595	9.595	9.595	9.595	9.595	9.437	9.437	9.437	9.437	9.437
YLR260W	0.916	0.916	0.916	0.916	0.785	0.785	0.785	0.785	0.785	0.785	0.785	0.785	0.785	0.785	0.785	0.653	0.653	0.653	0.653	0.653	0.653	0.653	0.653	0.653	0.653	0.522	0.785	0.785	0.916	0.916	0.916	0.916	0.916	1.046	1.046	1.046	1.046	1.046	1.046	1.046	1.046	1.046	0.942	1.072	1.491	2.039	3.293	3.293	3.582
YHR175W	11.257	11.257	11.125	11.283	11.703	11.861	11.861	11.73	11.859	11.859	11.859	11.413	11.125	11.125	10.968	10.968	11.099	11.099	10.941	11.073	10.943	11.101	11.258	11.258	10.71	10.579	10.579	10.579	10.579	10.421	10.421	10.291	10.421	10.421	10.421	10.263	10.106	10.106	10.235	10.235	10.235	10.235	10.235	10.235	10.235	10.235	10.235	10.393	10.393
YKR037C	10.775	10.775	10.775	10.096	9.675	9.675	9.675	9.833	9.833	9.702	9.702	9.57	9.57	9.413	9.569	10.192	10.192	10.455	10.742	10.453	10.453	10.741	10.611	11.003	11.002	11.133	11.837	11.837	11.837	11.836	11.965	12.701	12.701	12.832	12.832	12.962	12.962	13.093	13.643	13.642	13.771	13.771	13.771	13.771	13.771	13.642	13.642	13.696	13.566
YNR019W	9.733	9.733	9.733	9.733	9.733	9.733	9.603	9.603	9.733	9.862	9.992	10.384	10.384	10.542	10.542	10.833	10.833	11.25	11.118	11.118	10.856	10.987	10.987	10.987	10.856	10.856	10.856	10.856	11.013	11.015	12.213	12.213	12.634	12.634	12.634	12.634	12.634	12.791	12.634	13.212	14.18	14.18	14.18	14.18	14.18	14.18	14.18	14.18	14.023
YOR095C	14.893	14.659	14.659	14.659	14.659	14.659	14.659	14.659	14.529	14.529	14.529	11.097	7.494	5.866	6.154	6.727	6.727	6.727	6.727	6.727	6.464	6.334	5.602	6.019	6.019	6.019	6.282	6.413	6.413	6.124	6.124	5.679	6.226	6.462	7.746	7.746	7.746	7.746	7.746	7.746	7.588	7.588	7.718	7.587	7.716	7.716	7.848	8.394	8.394
YKR029C	10.828	10.828	10.539	10.407	10.146	10.409	10.409	10.409	10.409	10.409	10.409	10.409	10.409	10.567	10.567	10.698	11.64	12.057	12.057	12.057	12.057	12.057	11.926	12.213	12.213	12.371	12.371	12.66	12.791	12.791	12.923	12.923	12.923	12.923	12.923	12.923	12.923	12.923	12.923	12.923	12.532	12.401	12.401	12.401	12.401	12.401	12.558	12.558	12.558
YER174C	12.341	12.602	12.891	13.624	13.624	13.886	14.016	14.016	14.016	14.016	14.016	14.016	14.016	14.016	14.016	14.408	14.408	14.408	14.408	14.408	14.408	14.408	14.566	14.566	14.566	14.566	14.566	14.566	14.436	14.436	14.566	14.566	14.566	14.566	14.566	14.566	14.566	14.566	14.408	14.408	14.408	14.54	14.408	14.408	14.671	14.671	14.645	14.645	14.645
YMR131C	12.058	12.058	12.319	12.448	13.545	14.67	14.67	14.67	14.827	14.959	15.221	15.221	15.221	15.221	15.221	15.221	15.221	15.221	15.221	15.221	15.221	15.09	15.09	14.985	15.244	15.949	15.949	15.949	15.949	16.078	16.236	16.525	16.394	16.653	16.653	16.811	16.837	17.152	17.152	17.152	17.152	17.152	17.152	17.152	17.284	17.126	17.126	17.126	17.126
YOL094C	16.174	16.174	16.174	16.174	16.174	16.042	16.358	16.358	16.358	16.069	16.069	16.594	15.991	15.834	15.573	15.573	15.573	15.573	15.704	15.862	15.862	15.862	15.862	15.862	15.862	15.862	16.149	16.149	16.149	16.149	15.991	15.676	15.678	15.546	15.546	15.52	15.52	15.52	15.362	15.362	15.362	15.389	15.389	14.916	14.916	14.916	14.656	14.656	13.528
YHR208W	9.984	10.401	10.401	10.401	10.401	10.401	10.401	10.401	10.401	10.401	10.401	10.401	10.401	10.401	10.401	10.401	10.401	10.401	10.401	10.401	10.53	10.53	10.53	10.66	10.66	10.529	10.268	10.268	10.268	10.268	10.268	10.268	10.11	9.98	9.98	9.98	9.98	10.11	10.11	9.954	9.824	9.824	9.693	9.693	9.248	9.274	9.274	9.274	9.274
YER075C	0.995	0.995	0.995	0.995	0.995	0.995	0.995	0.995	0.995	0.995	0.995	0.995	0.995	0.995	0.864	0.995	1.126	1.126	1.126	1.126	1.126	1.126	0.681	0.942	1.074	1.23	1.361	1.361	1.361	1.361	1.648	2.197	2.354	2.354	2.771	2.771	2.771	2.771	2.771	2.771	3.06	3.06	3.192	3.192	3.192	3.192	3.192	3.192	3.192
YGR279C	4.569	4.569	4.569	4.439	4.439	4.152	4.152	4.152	4.152	4.152	3.889	4.019	4.019	4.019	4.019	4.019	3.887	3.887	3.887	3.758	3.758	3.628	3.497	3.626	3.626	3.626	3.626	3.626	3.626	3.626	3.367	3.367	3.367	3.367	3.367	3.367	3.367	3.367	3.237	3.237	3.237	3.108	2.873	2.873	2.873	2.873	2.873	2.873	2.873
YIL074C	14.75	14.75	14.75	14.881	14.75	14.75	15.011	15.011	14.696	14.696	14.538	14.223	13.648	13.49	13.49	13.49	12.678	12.233	12.103	12.234	12.234	12.236	11.977	11.716	11.847	12.005	11.978	11.978	11.978	12.108	12.266	12.266	12.266	12.266	12.266	12.266	12.266	12.136	12.134	12.134	12.134	11.847	11.588	11.588	11.458	10.517	8.217	8.217	8.636
YLR189C	8.734	8.734	8.708	8.708	8.55	8.419	8.419	8.548	8.261	8.13	8.13	8.13	7.998	7.869	7.869	7.737	7.737	7.737	7.215	5.281	4.129	4.129	4.129	4.129	4.286	4.575	4.705	4.575	4.705	4.736	4.868	4.997	5.418	5.418	5.418	5.418	5.155	5.285	5.285	5.285	5.285	5.442	6.518	7.094	7.643	7.643	7.643	8.193	8.193
YGR058W	1.785	1.785	1.914	2.044	2.044	2.044	2.044	2.044	2.044	2.044	2.044	2.044	2.044	2.044	2.044	2.044	2.174	2.174	2.174	2.331	2.463	2.463	2.463	2.463	2.463	2.463	2.463	2.463	2.2	2.2	2.2	2.2	2.2	2.2	2.2	2.33	2.33	2.33	2.459	2.617	2.904	3.165	3.297	3.297	3.297	3.297	3.297	3.297	3.428
YHR040W	9.88	9.882	9.75	9.75	9.75	9.75	9.593	9.461	9.488	9.488	9.356	9.225	9.225	9.225	9.095	9.227	9.227	9.358	9.358	9.358	9.358	9.358	9.358	9.358	9.516	9.516	9.386	9.386	9.386	9.386	9.097	9.097	9.097	8.939	8.939	8.939	8.939	8.939	8.939	8.939	8.939	8.65	8.65	8.65	8.13	7.999	7.999	7.999	7.999
YMR117C	8.627	8.757	8.757	8.757	8.757	8.757	8.731	8.731	8.86	8.731	9.593	9.593	9.593	9.593	9.724	9.855	9.827	9.959	9.959	9.959	9.959	9.959	9.959	9.959	9.959	9.959	9.959	10.09	10.09	10.09	10.09	10.09	10.09	10.09	10.09	10.349	10.349	10.349	10.349	10.349	10.192	10.034	10.034	9.617	9.617	9.617	9.617	9.617	9.617
YMR120C	11.888	11.757	11.757	11.757	11.757	11.757	11.625	11.624	11.753	11.753	11.753	11.753	11.883	11.883	11.883	11.725	11.568	11.436	11.436	11.566	11.566	11.566	11.566	11.566	11.566	11.564	11.564	11.564	11.696	11.696	11.696	11.696	11.696	11.538	11.538	11.538	11.669	11.669	11.669	11.669	11.669	11.799	11.641	11.38	11.38	11.38	11.38	11.38	11.38
YBL078C	10.759	11.572	11.414	11.544	11.544	11.544	11.831	11.962	11.962	11.255	11.123	11.123	10.966	10.836	10.705	10.705	10.862	10.862	10.862	10.994	11.517	11.647	11.962	12.12	12.278	12.379	12.903	12.903	13.348	13.243	13.243	13.504	13.504	13.504	13.504	13.635	13.635	13.635	13.793	13.793	14.056	14.056	14.056	14.056	14.056	14.056	13.635	13.635	13.635
YLR286C	10.496	10.496	10.496	10.496	10.496	10.496	10.496	10.496	10.496	10.496	10.496	10.496	10.496	10.496	10.496	10.496	10.496	10.496	10.496	10.496	10.496	10.496	10.496	10.496	10.496	10.496	10.496	10.496	10.496	10.496	10.496	10.496	10.496	10.496	10.496	10.496	10.496	10.496	10.496	10.339	10.207	10.207	10.207	9.762	9.37	8.953	8.953	8.953	8.953
YBL031W	10.379	10.379	10.379	10.379	10.379	10.221	10.221	10.221	10.221	10.221	10.221	10.351	10.351	10.351	10.482	10.614	10.614	10.456	10.456	10.456	10.456	10.456	10.456	10.456	10.456	10.456	10.456	10.559	10.691	10.691	10.691	10.691	10.691	10.822	10.822	10.822	10.692	10.692	10.692	10.692	10.692	10.692	10.692	10.692	10.692	10.692	10.692	10.692	10.692
YNL138W-A	7.974	7.974	8.735	8.735	8.735	8.735	8.735	8.577	8.735	8.707	8.707	8.707	8.446	8.446	8.446	8.446	8.314	9.204	9.176	10.902	10.902	11.032	11.032	11.032	11.032	11.032	11.032	11.032	11.347	11.347	11.477	11.477	11.477	12.6	12.729	13.563	13.563	13.695	13.695	13.695	13.695	13.695	13.695	13.695	13.695	13.824	13.982	14.613	14.613
YML062C	7.978	7.978	7.978	7.978	7.561	7.589	7.589	7.589	7.589	7.589	7.589	7.457	7.326	7.326	7.484	7.484	7.484	7.484	5.438	4.523	4.264	4.264	3.875	4.006	5.159	6.356	6.356	6.513	6.513	6.513	6.801	7.403	8.08	8.237	8.237	8.237	8.367	8.786	8.786	8.943	8.943	9.231	9.91	11.638	11.638	11.638	11.638	11.769	11.611
YMR003W	10.211	10.211	10.211	10.472	10.472	10.027	10.157	10.157	10.315	10.315	10.315	10.315	10.315	10.316	10.054	11.315	12.359	12.359	12.229	12.229	12.387	12.387	11.609	11.609	11.609	11.609	11.766	11.766	11.766	11.766	11.766	11.766	11.766	11.766	11.766	11.766	11.766	11.766	11.505	11.505	10.957	10.957	10.827	10.512	10.512	10.251	10.382	10.382	10.225
YJL193W	4.497	4.497	4.654	4.786	5.075	5.075	5.493	5.781	5.91	5.91	6.068	6.068	6.068	6.068	6.068	6.068	6.068	6.383	6.383	6.254	6.254	6.254	6.254	6.254	6.122	6.122	6.122	6.122	6.122	6.122	6.122	6.122	6.122	6.595	6.595	6.595	6.336	6.336	6.336	6.336	6.336	6.336	6.336	6.205	6.205	6.362	6.231	6.231	6.49
YGR218W	4.868	4.868	4.868	4.868	4.868	4.868	4.868	4.581	4.293	4.136	4.136	4.136	4.136	4.136	4.136	4.136	4.136	4.136	4.136	3.876	3.876	3.876	3.876	3.876	3.876	3.876	3.876	3.719	3.719	3.719	3.589	3.458	3.169	3.039	3.039	2.514	2.356	2.356	2.356	2.356	2.356	2.356	2.356	2.356	2.356	2.356	2.356	2.356	2.356
YGR084C	6.909	6.909	6.909	6.909	6.909	7.04	6.778	6.646	6.359	6.359	6.359	6.359	6.1	5.942	5.784	5.784	6.045	6.594	6.305	6.305	6.305	6.305	6.305	6.305	6.434	6.305	6.016	6.147	6.147	6.436	6.594	6.436	6.436	6.436	6.436	6.278	6.278	6.278	6.278	6.278	6.278	6.278	6.252	6.122	6.122	6.122	6.122	6.122	6.122
YGL200C	9.232	9.232	9.232	9.232	9.232	9.389	9.1	8.971	8.971	8.971	8.971	8.971	8.971	8.971	9.232	9.232	9.232	9.232	9.232	9.232	9.232	9.232	9.232	9.389	9.389	8.708	8.708	8.866	8.708	8.445	8.445	8.13	8.261	8.261	8.261	8.104	7.816	7.816	7.816	7.816	7.816	7.816	7.974	7.844	7.582	7.582	7.582	7.582	7.582
YLR185W	0.525	0.525	0.525	0.525	0.525	0.525	0.525	0.525	0.525	0.525	0.525	0.525	0.525	0.525	0.525	0.394	0.394	0.394	0.394	0.394	0.394	0.394	0.263	0.263	0.263	0.263	0.263	0.131	0.131	0.131	0.131	0.131	0.131	0.131	0.131	0.131	0.131	0.131	0.131	0.289	0.289	0.289	0.289	0.289	0.289	0.42	0.42	0.42	0.42
YLR118C	3.822	3.822	3.822	3.142	2.881	3.142	4.086	4.505	4.505	4.505	4.505	4.505	4.505	4.505	4.505	4.505	4.505	4.505	4.505	5.37	5.917	5.887	5.887	5.887	5.887	6.019	6.15	8.166	8.166	8.166	8.166	8.639	9.319	9.708	9.708	9.839	9.837	10.126	10.387	11.719	12.109	12.109	12.554	12.554	12.554	12.554	12.999	13.157	13.157
YEL016C	15.225	15.225	15.225	15.225	15.354	15.039	15.039	15.197	15.197	15.197	15.197	14.778	14.778	15.041	15.041	15.041	15.041	15.041	15.041	15.041	15.041	15.041	14.911	15.463	15.463	15.463	15.463	15.463	15.463	15.463	15.174	15.331	15.174	15.016	15.016	15.016	14.885	14.753	14.911	14.911	14.911	14.596	14.596	14.336	14.205	13.941	14.202	14.044	14.044
YDR322W	0.445	0.445	0.445	0.445	0.445	0.445	0.445	0.445	0.445	0.445	0.445	0.445	0.445	0.445	0.445	0.445	0.445	0.445	0.445	0.445	0.445	0.445	0.445	0.445	0.603	0.603	0.603	0.603	0.603	0.603	0.603	0.603	0.603	0.603	0.603	0.603	0.603	0.603	0.603	0.603	0.734	0.734	0.864	1.151	1.151	1.41	1.41	1.54	1.54
YKL091C	10.602	10.602	10.602	10.602	10.833	10.833	10.546	10.546	10.546	10.546	10.388	10.258	10.258	10.258	9.838	9.708	9.263	8.976	8.976	8.717	8.717	7.723	5.628	5.236	4.975	4.975	5.133	5.709	6.1	5.942	5.942	5.942	5.942	5.942	5.784	5.784	5.784	5.655	5.525	5.942	5.942	5.942	5.942	5.942	5.942	5.942	5.942	5.942	5.942
YKR100C	17.831	17.831	17.831	18.12	18.12	18.12	18.12	18.12	18.12	18.383	18.383	18.383	18.383	18.252	18.094	18.224	18.224	18.381	18.381	18.381	18.381	18.381	18.381	18.539	18.539	18.539	18.828	19.248	19.117	19.117	19.38	19.511	19.511	19.511	19.38	19.798	19.669	19.669	19.669	19.8	19.8	19.931	20.063	20.063	20.063	20.063	20.063	20.063	20.063
YLR073C	10.757	10.915	11.174	12.115	12.115	13.136	14.312	14.312	14.443	14.443	14.285	14.285	14.285	14.601	14.601	14.601	14.601	14.601	14.601	14.601	14.601	14.601	14.471	14.601	14.758	14.758	15.046	15.046	15.308	14.758	14.758	14.888	14.469	14.443	14.758	15.019	15.019	14.993	14.993	15.28	15.412	15.412	15.412	15.412	15.412	15.412	15.254	14.965	14.676
YNL084C	10.717	11.138	10.877	11.139	11.139	11.139	11.139	11.297	11.297	11.297	11.716	11.716	11.716	11.716	12.553	12.553	13.657	13.786	14.31	15.617	15.617	15.878	15.876	15.747	15.747	15.904	16.062	16.22	16.665	16.954	16.954	16.954	16.954	16.954	16.954	16.954	17.087	17.087	16.955	16.955	16.955	16.955	16.955	16.955	17.113	17.113	16.982	16.982	16.982
YDR052C	10.164	10.034	10.034	10.034	10.165	10.165	10.165	10.165	10.165	10.165	10.165	10.165	10.165	10.165	10.165	10.165	10.165	10.165	10.165	10.165	9.904	9.458	9.3	9.3	9.3	9.3	9.3	9.3	9.142	9.142	9.142	9.142	9.142	9.142	9.011	9.011	9.011	9.011	9.011	9.011	9.011	9.011	7.335	6.601	5.55	5.42	5.42	5.29	5.29
YIL009C-A	4.103	4.103	3.945	3.945	3.945	3.684	3.292	3.029	3.029	3.029	3.029	3.318	3.318	3.318	3.318	3.733	3.733	3.733	3.891	4.469	4.858	5.145	5.145	5.277	5.277	5.564	5.564	5.564	5.564	5.564	5.434	5.119	5.119	5.119	5.25	5.382	5.382	5.382	5.669	5.8	5.8	5.513	5.513	5.513	5.224	5.224	5.354	5.483	5.615
YCR031C	7.543	6.991	7.464	7.594	7.594	7.853	8.168	8.429	8.429	8.429	8.429	8.298	8.298	8.298	8.298	8.324	8.324	8.324	8.193	8.193	8.193	8.219	8.062	8.062	6.932	6.932	6.541	6.671	6.801	6.958	6.958	6.932	7.193	7.769	8.188	9.733	9.733	9.864	9.864	9.864	10.022	10.022	9.996	10.153	10.153	10.677	10.964	10.964	10.964
YHR025W	14.934	14.934	15.063	14.96	14.96	14.83	14.83	14.83	14.83	15.118	16.244	16.402	16.244	16.244	16.402	16.402	16.244	16.402	16.559	16.559	16.691	16.691	16.691	16.691	16.691	16.691	16.82	16.82	16.663	16.663	16.663	16.663	16.663	16.663	16.663	16.663	16.663	16.531	16.531	16.269	16.137	16.137	16.006	16.137	16.137	14.228	14.228	14.098	13.967
YDR168W	8.631	8.89	8.89	9.02	9.02	8.888	8.888	8.888	8.731	8.731	8.626	8.624	8.624	8.624	8.782	8.78	8.91	8.91	9.3	9.013	9.144	9.116	8.857	9.302	9.302	9.302	9.302	9.432	9.432	9.432	9.432	9.432	9.432	8.386	8.386	8.386	8.386	8.517	8.808	8.677	8.677	8.677	8.544	8.673	7.678	7.16	7.03	7.161	7.608
YGR102C	17.311	17.311	17.311	17.311	17.311	17.311	17.311	17.311	17.311	17.311	17.311	17.468	17.6	17.6	17.6	17.6	17.6	17.6	17.6	17.6	17.6	17.6	17.6	17.6	17.6	17.6	17.6	17.6	17.442	17.442	17.442	17.442	17.442	17.442	17.442	17.442	17.051	16.92	16.762	16.501	16.501	16.501	16.501	16.501	16.501	15.429	14.983	14.983	12.595
YDL205C	15.841	15.999	15.999	16.288	16.994	17.124	17.253	17.253	17.253	17.253	17.411	17.411	17.698	17.698	17.698	17.828	17.828	17.828	17.854	17.725	17.725	17.593	17.725	17.725	17.725	17.725	17.725	17.828	17.828	18.143	18.143	18.143	18.143	18.143	18.143	18.014	18.014	18.145	18.145	18.145	18.145	18.276	18.276	18.879	18.879	18.879	18.879	18.721	18.564
YER143W	6.889	6.889	6.889	6.602	6.444	6.444	6.285	6.285	6.285	6.155	6.024	6.155	6.155	6.155	6.287	6.415	6.572	6.572	6.572	6.702	5.894	5.998	5.97	6.229	6.229	6.229	5.81	5.653	5.364	5.942	7.175	7.175	7.175	7.436	7.826	8.086	8.086	8.243	9.368	10.282	10.414	10.414	10.414	10.414	10.414	10.859	10.859	11.379	11.379
YJL204C	8.495	8.337	8.02	8.15	8.15	8.567	8.987	8.987	8.987	8.856	8.987	8.44	8.44	8.023	8.023	8.023	8.023	8.181	8.023	7.606	5.222	5.093	5.121	5.278	5.278	5.567	5.567	5.699	5.699	5.699	5.569	5.569	5.753	5.911	6.172	9.936	9.936	11.529	11.529	13.438	13.596	14.433	15.404	15.533	16.238	16.238	16.238	16.369	16.76
YPR056W	6.957	7.246	7.246	7.378	7.378	7.378	7.378	7.248	7.248	7.09	7.09	7.246	6.931	6.931	7.061	7.453	7.689	7.977	7.977	7.977	7.977	7.975	8.236	8.236	9.362	9.362	9.911	9.911	10.485	10.485	10.485	10.485	10.485	10.485	10.485	10.485	10.356	10.487	10.617	10.617	10.774	10.774	10.774	10.774	11.58	11.58	11.58	11.712	11.712
YER068W	13.277	13.277	12.755	12.624	12.624	12.466	12.466	12.31	12.049	12.049	12.207	12.207	12.207	12.207	12.207	12.049	11.892	11.734	11.606	11.606	11.606	11.475	11.475	11.604	11.604	11.604	11.604	11.604	11.473	11.473	10.425	10.425	10.425	10.425	10.714	10.714	10.714	10.714	10.714	10.714	10.714	10.585	10.585	10.585	10.613	10.455	10.714	10.974	10.974
YDR412W	16.527	16.527	16.527	16.527	16.527	16.527	16.527	16.527	16.527	16.527	16.656	16.656	16.656	16.656	16.656	16.656	16.525	16.525	16.525	16.525	16.133	15.87	15.739	15.609	15.609	15.609	15.609	15.74	15.74	15.74	15.74	15.74	15.74	15.74	15.74	15.74	15.74	15.74	15.479	15.348	15.348	15.348	15.218	15.218	14.773	14.773	14.773	14.931	14.931
YCR036W	12.015	12.015	12.015	11.858	11.858	11.858	11.858	11.595	10.861	10.73	10.887	10.887	10.887	10.887	10.758	10.758	10.337	9.659	9.659	9.659	9.659	9.4	8.824	8.377	7.802	7.487	7.096	6.939	6.939	6.939	6.939	6.939	6.939	6.939	7.068	7.068	7.068	7.068	7.068	7.068	7.068	6.911	6.911	6.648	6.648	5.73	5.471	5.471	5.339
YDR115W	15.896	15.896	15.896	15.896	15.637	15.637	14.932	14.932	14.932	14.932	14.775	14.775	14.932	14.932	14.803	14.542	14.149	13.731	13.731	13.573	13.573	12.813	12.655	12.655	12.525	12.079	11.949	11.791	11.791	11.791	11.634	10.951	10.819	10.427	10.427	10.038	10.038	10.038	10.038	8.495	7.974	6.247	6.247	6.247	6.247	6.089	6.089	6.089	6.089
YNL265C	6.478	6.478	6.478	6.505	6.375	6.375	6.375	6.375	6.533	6.533	6.533	6.401	6.401	6.401	6.401	6.401	6.401	6.401	6.401	6.401	6.401	6.401	6.27	6.27	6.27	6.27	6.27	6.4	7.209	8.148	8.306	8.306	8.306	8.306	8.306	8.463	8.463	8.463	8.463	8.463	8.621	8.621	8.621	8.752	8.752	8.91	8.91	8.91	8.91
YGL216W	3.057	5.173	5.303	5.303	5.303	5.433	5.562	5.562	7.787	12.571	12.571	13.12	13.407	13.407	13.407	13.407	13.407	13.696	13.696	13.696	13.696	13.696	14.088	14.22	15.185	15.185	15.185	15.185	15.185	15.316	15.579	15.579	15.579	15.84	16.549	17.098	17.413	17.413	17.413	17.413	18.066	18.198	18.198	18.327	18.327	18.327	18.744	19.137	19.426
YOL108C	12.481	12.481	12.481	12.614	12.873	14.054	14.054	14.313	14.313	14.313	14.313	14.313	14.313	15.045	15.203	15.203	15.466	15.911	15.911	15.911	15.911	15.911	16.2	16.59	16.59	16.853	16.853	16.853	16.853	16.853	16.853	17.142	17.142	17.3	17.429	17.429	17.298	17.298	17.298	17.168	17.039	17.17	17.431	17.431	17.431	17.431	17.431	17.431	17.431
YMR305C	5.343	5.604	5.604	5.604	5.604	5.604	5.604	5.604	5.604	6.543	6.543	6.543	6.673	6.673	6.96	6.96	7.09	7.377	7.535	7.535	7.535	7.535	7.535	7.535	7.666	7.666	7.536	7.536	7.536	7.536	8.575	8.68	8.68	8.68	8.68	8.812	8.812	8.812	8.654	8.654	8.654	9.046	9.046	9.046	8.915	9.178	10.381	10.381	10.381
YHR162W	8.989	8.989	8.989	8.989	8.989	8.989	8.989	8.989	8.989	8.989	8.859	8.99	8.99	8.99	9.12	9.12	8.99	8.99	8.99	8.99	8.99	8.99	8.99	8.99	8.861	8.861	8.573	8.128	8.128	8.128	8.128	7.738	6.585	6.298	6.298	6.298	6.296	5.904	5.904	5.904	5.904	5.904	5.904	4.807	4.282	4.282	4.282	3.444	3.444
YBR131W	10.784	10.915	11.045	11.203	11.203	11.203	11.621	11.621	11.621	11.621	11.753	11.753	11.884	11.884	11.884	12.042	12.042	12.042	12.171	12.171	12.171	12.434	12.564	12.564	12.564	12.564	12.562	12.562	12.562	12.562	12.562	12.562	12.562	12.562	12.562	12.562	12.562	12.562	12.72	12.72	12.72	12.72	12.851	12.851	12.851	12.851	12.851	12.851	12.851
YKL100C	8.6	8.6	8.6	8.861	8.861	8.861	8.861	8.861	8.6	8.6	8.6	8.6	8.6	8.6	8.862	8.862	9.125	9.386	9.517	9.517	9.517	9.517	9.517	9.517	9.675	9.675	10.25	10.25	10.407	10.407	10.407	10.407	10.407	10.539	11.115	11.115	11.115	11.115	11.115	11.274	11.274	11.276	11.276	11.276	11.276	11.276	11.537	11.379	11.222
YNR022C	8.227	8.227	8.672	8.959	9.117	9.248	9.378	9.378	9.507	9.507	9.507	9.9	9.742	9.742	9.742	9.742	9.742	10.266	10.266	10.266	10.266	10.266	10.525	10.525	10.525	10.786	10.786	11.18	11.18	11.18	11.18	11.18	11.31	11.31	11.439	11.439	12.774	12.774	12.774	12.643	12.643	12.643	12.645	12.645	12.776	12.646	12.646	12.646	12.517
YNL250W	12.103	12.103	12.234	12.234	12.234	12.104	12.104	12.104	12.104	12.104	11.973	11.973	11.973	11.973	11.973	11.973	11.973	11.973	11.973	11.973	11.973	11.973	11.973	11.973	11.973	11.973	11.973	11.842	11.842	11.842	11.842	11.842	11.842	11.842	11.842	11.187	8.988	8.857	8.726	8.726	8.726	8.337	7.343	7.343	7.631	7.473	7.473	7.314	6.79
YIL105C	10.935	11.066	11.197	11.196	11.196	11.196	11.511	12.059	11.928	12.217	12.741	12.741	12.741	12.741	13.291	13.839	13.969	14.1	14.231	14.389	14.389	14.389	14.389	14.389	14.676	14.808	14.808	14.808	14.808	14.939	15.228	15.647	15.804	15.804	15.804	15.804	15.934	15.934	15.934	16.223	16.223	16.223	16.381	16.512	16.092	16.092	16.223	16.223	16.223
YOR099W	18.29	18.29	18.29	18.29	18.29	18.29	18.29	18.29	18.29	18.29	18.159	18.159	18.159	18.159	18.159	18.159	18.159	18.159	18.159	18.159	17.554	17.554	17.554	17.554	17.554	17.554	17.554	17.554	17.554	17.554	17.554	17.554	17.554	17.554	17.554	17.554	16.61	16.479	16.479	16.479	16.479	16.479	16.321	16.006	15.717	15.428	15.298	15.298	15.298
YOL044W	5.182	5.182	5.05	4.789	4.789	5.73	6.28	6.28	6.41	6.671	6.671	6.93	6.93	7.319	7.319	7.319	7.606	7.764	7.764	8.153	8.44	8.44	8.57	8.57	9.251	9.251	9.409	11.376	11.769	11.769	11.769	11.769	11.769	11.769	11.769	11.769	12.161	12.292	12.58	12.58	12.737	12.737	12.737	12.737	12.737	12.737	12.737	12.737	12.737
YMR273C	10.535	10.535	10.533	10.533	11.081	11.081	11.211	12.022	12.022	12.439	12.439	12.439	12.439	13.175	13.464	13.464	13.464	13.464	13.621	13.621	13.621	13.751	13.621	13.621	13.464	13.593	13.593	13.593	13.725	13.725	13.725	13.856	14.432	14.432	14.432	14.564	14.564	14.693	14.693	14.693	14.693	14.693	14.693	14.693	14.693	14.693	14.693	14.693	14.536
YBR189W	8.71	8.58	8.449	8.291	8.002	8.03	8.291	8.16	8.16	8.16	8.16	8.291	8.134	8.263	8.263	8.263	8.263	8.134	7.4	6.981	7.112	6.981	7.838	7.706	7.706	7.706	7.706	7.706	7.706	7.417	7.417	7.416	7.89	7.629	7.759	8.074	7.917	7.917	7.785	7.209	7.181	7.596	7.81	7.966	8.674	8.674	8.674	10.217	10.634
YCR043C	10.433	11.504	12.868	12.998	12.998	12.998	12.998	12.998	13.127	13.387	13.387	14.198	14.198	14.198	14.876	15.033	15.953	16.345	16.738	17.027	17.027	17.027	17.027	17.027	17.027	17.158	17.575	17.575	17.575	17.575	17.575	17.575	17.575	17.834	17.834	17.834	17.834	17.834	17.992	17.992	17.992	17.992	17.992	17.992	17.992	17.992	17.992	17.992	17.992
YDR098C	4.638	4.638	4.638	4.638	4.507	4.507	4.507	4.507	4.638	4.638	4.769	4.638	4.638	4.769	5.032	5.032	5.032	5.032	5.032	5.032	5.032	5.032	5.032	5.032	5.032	5.032	5.295	5.295	5.295	5.295	5.295	5.295	5.426	5.426	5.426	5.426	5.426	5.426	5.426	5.426	5.426	5.426	5.426	5.295	5.295	5.295	5.295	5.295	5.295
YOR289W	12.54	12.54	12.54	12.54	12.54	12.54	12.54	12.697	12.697	12.697	12.697	13.745	13.745	14.607	14.607	14.607	14.607	14.607	14.607	14.765	14.922	14.765	14.791	15.08	15.08	15.367	15.527	15.656	15.656	15.656	15.656	15.656	15.656	15.656	15.656	15.656	15.656	15.656	15.656	15.656	15.656	15.814	15.814	15.814	15.814	15.29	14.742	14.584	14.584
YGR141W	11.002	11.002	11.002	11.002	11.002	11.002	10.871	10.871	10.871	11.132	11.289	11.289	11.289	11.289	11.16	11.16	11.16	11.16	11.289	11.158	11.158	11.158	11.158	11.158	11	10.871	11	11	11	10.843	10.711	10.711	10.58	10.58	10.58	10.58	10.163	10.163	10.163	10.163	10.188	10.188	10.319	10.291	10.291	10.291	10.291	10.291	10.133
YIL022W	11.438	11.438	11.438	11.438	11.438	11.438	11.568	11.726	11.726	11.726	11.726	11.726	11.726	11.726	11.726	11.726	11.726	11.726	11.855	11.855	11.855	11.855	11.855	11.855	11.855	11.855	11.724	11.724	11.724	11.724	11.724	11.724	11.724	11.724	11.724	11.724	11.724	11.594	11.594	11.594	11.726	11.726	11.726	11.726	11.726	11.726	11.726	11.726	11.726
YLR351C	1.806	1.648	1.648	1.622	1.622	1.622	2.014	2.014	2.014	2.014	2.014	2.014	2.014	2.014	2.014	2.144	2.144	2.144	2.302	2.589	2.72	2.72	2.72	2.72	2.72	2.72	2.72	2.72	2.72	2.72	2.72	2.72	3.008	3.008	3.139	3.008	3.008	3.008	2.745	2.614	2.614	2.614	2.614	3.006	3.395	3.395	3.395	3.395	3.395
YBR062C	7.431	7.431	5.784	5.05	5.628	5.759	8.923	8.923	8.923	8.923	8.923	9.081	9.081	9.081	9.081	8.95	8.82	8.82	9.079	9.237	9.107	8.715	8.715	8.715	8.715	8.846	8.976	8.976	9.107	9.107	8.978	9.135	9.162	9.032	9.032	9.032	9.162	9.451	9.608	9.608	9.608	9.608	10.421	10.579	11.521	11.521	11.521	11.521	11.521
YAR014C	13.443	13.573	13.573	13.573	13.573	13.702	13.702	13.702	13.702	13.702	13.702	13.702	13.702	13.702	13.702	13.702	13.443	13.443	13.443	13.443	13.443	13.443	13.443	13.443	13.443	13.443	13.312	13.312	13.312	13.312	13.154	13.154	12.735	12.446	12.056	11.926	12.476	12.634	12.634	12.634	12.634	12.634	12.634	12.634	12.502	12.502	12.502	12.502	12.502
YER178W	17.759	17.89	17.89	18.048	18.048	18.048	18.048	18.048	18.048	18.048	18.048	18.048	18.048	18.048	18.048	18.048	18.048	18.048	18.178	18.309	18.309	18.309	18.309	18.467	18.467	18.598	18.598	18.729	18.729	18.729	18.729	18.729	18.729	18.861	18.731	18.731	18.889	18.757	18.915	19.046	19.046	19.046	19.046	19.046	19.046	19.046	19.046	19.046	19.046
YDR196C	3.792	4.052	4.052	4.052	4.052	4.314	4.863	4.863	5.02	5.831	6.513	6.513	6.513	6.513	6.644	6.644	6.644	6.644	6.644	6.644	6.644	6.644	6.644	6.774	6.774	6.774	6.774	6.774	6.774	6.774	6.774	6.931	6.931	6.931	6.931	6.931	6.931	6.931	6.931	6.931	6.931	7.115	6.984	7.142	7.299	7.588	7.587	7.718	7.718
YDR295C	10.035	10.035	9.774	9.774	9.903	10.061	9.93	9.93	9.93	9.93	9.93	9.93	9.93	9.93	9.8	9.8	9.931	9.931	9.931	9.931	9.931	9.931	9.931	9.931	9.931	9.931	9.931	9.669	9.669	9.669	9.669	9.669	9.669	9.669	9.669	9.669	9.669	9.669	9.669	9.669	9.669	9.669	9.12	8.859	8.859	8.702	8.702	8.702	8.414
YNL251C	9.071	9.071	8.913	9.071	9.071	9.071	9.071	9.071	9.071	9.071	8.939	8.81	8.81	8.68	8.549	8.419	8.289	8.289	8.289	8.132	7.58	7.133	6.976	6.818	6.818	6.818	6.818	6.818	6.66	6.66	6.531	6.503	6.503	6.503	6.112	6.112	6.243	5.38	5.798	5.669	5.669	5.669	5.669	5.408	5.357	5.225	5.225	4.938	4.938
YHR204W	7.82	7.82	7.82	7.82	7.662	7.533	7.375	7.217	7.48	7.48	7.897	7.897	7.897	7.897	7.897	8.028	8.288	8.288	8.288	8.288	8.288	8.288	8.288	8.158	8.028	8.028	8.158	8.158	8.158	8.289	8.289	8.289	8.289	8.16	8.16	8.03	7.743	7.743	7.743	7.613	6.853	6.984	6.406	5.961	5.961	5.831	5.831	5.963	5.963
YML049C	18.111	18.398	18.267	18.267	18.267	18.267	18.582	18.582	18.582	18.452	18.424	18.423	18.423	18.423	18.265	18.395	18.395	18.395	18.395	18.395	18.395	18.395	18.395	18.395	18.263	18.263	18.263	18.132	18.132	17.743	17.479	17.479	17.505	17.505	17.505	17.374	17.374	17.374	17.374	17.505	17.375	17.375	17.375	17.375	17.375	17.375	17.375	17.375	17.246
YDR353W	10.568	10.568	10.439	10.309	10.309	10.439	10.439	10.123	9.577	9.577	9.577	9.577	8.974	8.974	8.713	8.583	8.454	8.454	8.611	8.611	8.611	8.611	8.611	8.454	8.454	7.066	6.203	6.203	6.203	6.229	6.229	6.229	6.229	6.229	5.966	5.966	6.152	6.152	6.152	6.021	5.889	5.758	5.916	5.916	6.073	6.231	6.231	6.231	6.073
YLR116W	10.56	10.717	10.717	10.717	10.717	9.957	9.957	9.957	9.957	9.957	9.827	9.696	9.696	9.566	9.566	9.566	9.566	9.696	9.827	9.827	9.827	9.827	9.827	9.985	9.726	9.726	9.726	9.726	9.726	9.726	9.726	9.726	9.726	9.596	9.596	9.596	9.596	9.885	9.885	9.885	9.885	9.885	10.043	10.2	10.069	10.069	10.069	10.069	9.939
YMR164C	7.201	7.201	7.331	7.594	7.594	7.594	7.594	7.594	7.697	8.533	8.533	8.533	8.533	8.533	8.533	8.533	8.533	9.316	9.445	9.575	9.575	9.575	9.575	9.864	10.153	10.153	10.153	10.153	10.153	10.153	10.153	10.284	10.414	10.414	10.414	10.256	10.414	10.283	10.283	10.283	10.44	10.44	10.44	10.311	10.311	10.311	10.468	10.468	10.468
YBL107C	9.432	9.432	9.59	9.59	9.59	9.59	9.458	9.588	9.719	9.849	11.331	11.331	11.461	11.461	11.461	11.722	11.853	11.566	11.799	12.796	12.796	12.925	12.925	12.925	13.055	13.055	13.055	13.502	13.502	13.502	13.502	13.789	13.919	13.919	13.919	13.919	13.919	13.919	14.076	14.915	14.915	15.073	15.073	15.073	15.073	15.073	15.073	15.073	15.073
YJL062W	9.514	9.225	9.225	9.095	8.937	8.937	7.058	7.161	9.514	9.514	9.514	9.384	9.384	9.253	9.253	9.253	9.253	9.253	9.855	9.696	9.827	10.115	10.115	10.115	10.115	9.852	9.852	9.983	9.696	9.696	9.696	9.409	9.566	9.566	9.437	9.437	9.437	9.174	9.305	9.2	9.332	9.332	9.332	9.332	9.332	9.332	9.332	8.417	8.417
YEL002C	12.497	12.497	12.497	12.497	12.497	12.497	12.497	12.497	12.655	12.655	12.655	12.655	12.655	12.655	12.655	12.655	12.524	12.524	12.524	12.524	12.524	12.42	12.708	12.709	12.709	12.709	12.709	12.709	12.709	12.709	12.867	12.867	12.709	12.709	12.552	12.552	12.552	12.552	12.552	12.552	12.552	12.394	12.394	12.131	12.131	12.131	12.131	12.131	12.131
YNL132W	3.114	3.114	3.114	3.114	3.114	2.853	2.853	2.464	2.333	2.175	2.175	2.175	2.175	2.175	2.044	2.044	2.044	1.757	1.494	1.336	0.683	0.683	0.683	0.683	0.683	0.683	0.683	0.683	0.42	0.289	0.289	0.289	0.42	0.42	0.42	0.42	0.42	0.42	0.42	0.42	0.42	0.42	0.683	0.683	0.683	0.683	0.683	0.683	0.683
YLR021W	3.428	3.428	4.162	5.389	6.984	7.247	7.405	7.85	8.007	8.398	8.398	8.398	8.398	8.398	8.398	8.398	8.529	8.529	8.529	8.659	8.918	9.729	9.887	9.887	10.018	11.061	12.317	12.632	13.049	13.049	13.049	13.049	13.049	13.049	13.049	13.049	13.049	13.049	13.207	13.364	13.522	13.522	13.522	13.522	13.522	14.203	14.203	14.203	14.203
YML072C	10.204	10.072	10.072	9.81	9.81	10.831	11.567	11.567	11.567	11.724	11.724	11.698	11.698	11.54	11.54	11.54	11.15	11.409	11.696	12.246	13.19	13.322	13.192	13.194	13.034	13.034	13.166	13.036	13.299	13.456	13.456	13.456	13.456	13.456	13.456	13.456	13.456	13.614	13.614	13.456	13.588	13.588	13.588	13.588	13.169	13.3	13.169	13.169	13.169
YGL003C	14.135	14.135	14.135	14.294	14.294	14.294	14.294	14.294	14.163	14.005	13.847	13.977	14.236	14.499	14.499	14.499	14.499	14.499	14.657	14.814	14.814	14.814	14.499	14.499	14.499	14.499	14.657	14.657	14.527	14.527	14.527	14.527	14.527	14.369	14.369	14.369	14.369	14.369	14.369	14.24	14.082	14.082	13.924	13.924	13.504	13.504	13.374	13.374	13.243
YPL211W	11.964	11.964	11.964	11.545	11.256	10.994	10.994	10.994	10.994	10.862	10.862	10.862	8.927	8.349	8.217	7.536	7.378	7.378	7.378	7.221	7.352	7.222	7.222	7.222	7.222	6.935	6.777	6.646	6.646	6.804	6.672	5.203	5.206	5.238	5.395	5.395	5.395	5.395	4.819	4.53	4.241	4.241	4.267	4.712	6.152	6.152	6.152	6.152	6.152
YER116C	3.034	3.034	3.034	3.034	3.034	2.876	2.876	2.615	2.195	2.064	2.064	2.064	2.064	1.934	1.934	1.804	1.804	1.804	1.804	1.804	1.804	1.647	1.489	1.489	1.489	1.489	1.07	0.939	0.967	0.969	0.969	1.1	1.1	1.1	1.1	1.1	1.1	1.1	1.1	1.1	1.1	1.1	1.1	1.703	1.834	1.834	1.834	1.834	1.834
YNL030W	7.787	7.785	7.785	7.627	7.627	7.627	7.627	7.627	7.366	6.948	6.948	6.948	6.948	6.948	6.818	6.818	6.818	6.818	6.818	6.818	6.818	5.746	5.485	4.544	4.387	4.387	4.544	4.676	4.676	4.676	4.676	4.676	4.676	4.676	4.546	4.546	4.546	4.415	4.546	4.546	4.546	4.546	4.259	4.259	3.87	3.323	3.062	3.062	3.062
YLR036C	8.214	8.057	8.057	7.769	7.351	7.351	7.351	7.351	7.351	7.351	7.508	7.508	7.508	7.508	7.247	6.699	6.41	6.41	6.41	6.151	6.151	6.151	5.89	5.89	5.89	6.149	6.149	6.149	6.149	6.149	6.307	6.464	6.464	6.464	6.464	6.464	6.464	6.464	5.862	5.546	5.389	5.389	5.257	4.837	4.837	4.679	4.159	4.159	4.418
YBR115C	7.117	6.987	6.987	6.856	6.593	6.593	6.593	5.889	5.208	5.208	5.208	5.208	5.208	5.208	5.208	5.208	5.076	4.814	4.682	4.682	4.656	4.656	4.656	4.656	4.656	4.656	4.656	4.498	4.498	4.498	4.498	4.498	4.498	4.367	4.367	3.976	3.976	3.976	3.976	3.976	3.819	3.976	3.715	3.715	3.715	3.715	3.715	3.715	3.715
YBL015W	2.953	2.953	2.691	2.691	2.691	2.691	2.691	2.691	2.691	2.691	2.559	2.43	1.645	1.358	1.228	1.097	1.097	1.097	1.097	1.097	1.097	1.097	0.809	0.548	0.548	0.548	0.548	0.289	0.289	0.289	0.289	0.289	0.289	0.289	0.289	0.289	0.289	0.289	0.289	0.552	0.552	0.552	0.552	0.552	0.552	0.552	0.552	0.552	0.552
YFR031C	11.691	11.822	11.952	11.952	11.952	11.561	11.693	11.666	11.666	11.509	11.638	11.929	11.929	12.477	12.765	12.765	12.765	12.765	12.635	12.635	12.505	12.505	12.348	12.349	12.22	12.22	12.088	12.088	12.088	12.088	12.404	12.297	12.297	13.161	13.161	13.161	13.161	13.161	13.161	13.161	13.161	13.161	12.795	12.402	12.402	12.402	12.532	12.374	12.115
YNL325C	0.811	0.811	0.811	0.811	0.811	0.811	0.811	0.811	0.552	0.552	0.552	0.552	0.552	0.552	0.552	0.552	0.552	0.552	0.552	0.552	0.42	0.263	0.263	0.263	0.263	0.263	0.263	0.131	0.131	0.131	0.131	0.131	0.131	0.131	0.131	0.131	0.131	0.131	0.131	0.131	0.131	0.131	0.131	0.263	0.392	0.653	1.256	1.386	1.908
YOL054W	3.393	3.553	3.684	3.814	3.814	4.362	4.49	4.62	4.62	4.62	4.62	4.62	4.62	4.492	4.751	4.621	4.779	4.621	4.621	4.621	4.621	4.621	4.492	4.492	4.492	4.492	4.492	4.099	3.423	3.292	3.292	3.579	3.579	3.737	3.737	3.737	3.894	4.052	4.052	4.182	4.182	4.182	4.182	4.182	4.182	4.182	4.182	4.182	4.469
YMR039C	11.006	11.164	11.295	11.425	11.556	11.556	11.556	11.556	11.556	11.556	11.556	11.556	11.556	11.556	11.556	11.556	11.556	11.556	11.556	11.556	11.297	11.297	11.297	11.167	11.167	11.038	11.038	11.038	11.038	10.251	9.859	9.992	9.992	9.705	9.705	9.705	9.705	9.836	9.836	9.836	9.836	9.678	9.521	9.521	9.521	9.521	9.521	9.521	9.521
YPR062W	10.866	10.866	10.866	10.998	10.998	11.129	11.129	11.129	11.287	11.576	11.994	11.994	12.439	12.439	12.597	12.597	12.597	12.755	12.755	12.755	12.755	12.912	12.912	12.755	12.755	12.755	12.755	12.755	12.755	12.755	12.755	12.755	12.755	12.755	12.755	12.755	12.755	12.755	12.623	12.494	12.362	12.362	12.362	12.362	12.362	12.362	12.362	12.205	12.205
YPL131W	17.339	17.339	17.339	17.077	17.077	17.077	16.686	16.528	16.528	16.528	16.528	16.528	16.528	16.528	16.399	16.399	16.267	15.875	15.875	15.875	15.616	15.486	15.355	15.355	15.355	15.197	13.731	13.601	13.314	13.314	13.314	13.314	13.314	13.314	13.314	13.314	13.314	13.314	13.182	13.182	13.182	13.182	13.051	12.92	12.92	12.242	11.769	11.769	10.173
YBR107C	20.52	20.52	20.52	20.65	20.911	21.068	21.068	21.226	21.382	21.382	21.512	21.512	21.512	21.512	21.669	21.669	21.669	21.827	21.827	21.827	22.402	22.402	22.402	22.402	22.402	22.559	22.691	22.561	22.692	22.822	22.822	22.692	22.955	23.085	23.085	22.825	22.668	22.668	22.668	22.668	22.668	22.668	22.668	22.668	22.668	22.668	22.668	22.668	22.668
YDR365C	1.415	1.415	1.547	1.547	1.836	1.836	1.836	1.836	1.836	1.836	1.836	1.836	1.836	1.704	1.704	1.704	1.704	1.704	1.704	1.704	1.704	1.573	1.86	2.018	2.333	2.463	2.778	2.778	2.778	2.778	2.778	2.778	2.778	2.778	2.778	2.778	2.778	2.305	2.176	2.176	2.176	2.176	2.176	2.305	3.272	3.404	3.693	3.693	3.693
YNL064C	16.648	16.648	16.648	16.516	16.516	16.516	16.516	15.994	15.733	15.313	14.766	14.766	14.164	12.964	12.361	12.231	12.231	12.203	12.203	12.203	12.046	12.046	12.046	12.177	11.785	11.497	11.368	11.236	10.558	10.299	10.299	10.299	10.299	10.299	10.299	10.299	10.299	10.169	9.621	8.703	8.675	8.675	8.517	8.386	8.255	8.255	7.473	7.344	7.056
YPR084W	8.687	8.005	7.848	7.066	6.805	5.996	5.838	5.84	5.84	6.127	6.127	5.865	5.865	5.735	5.735	5.735	5.735	5.344	5.476	5.476	5.476	5.476	5.476	5.213	5.213	5.213	5.213	5.083	5.372	5.057	5.057	5.055	4.924	5.183	5.183	5.052	4.789	3.295	3.425	5.07	6.198	6.198	6.198	6.457	6.457	6.457	6.457	7.291	8.258
YNL099C	10.889	11.02	11.02	11.178	11.178	11.048	11.048	11.048	10.917	11.335	11.335	11.335	11.335	11.335	11.335	11.334	11.334	11.334	11.334	11.334	11.202	11.202	11.491	11.491	11.491	11.491	11.491	11.362	11.362	10.943	10.526	10.526	10.656	10.656	10.656	10.656	10.524	10.393	9.712	9.396	9.526	9.5	9.368	9.368	9.526	9.526	9.526	9.526	9.526
YLR126C	9.613	9.743	9.743	9.743	9.743	10.19	10.19	10.19	10.19	10.477	10.477	10.477	10.477	10.635	11.211	11.474	11.474	11.474	11.474	11.603	11.603	11.603	11.864	11.996	11.866	11.997	11.997	11.997	12.127	12.127	12.127	12.127	12.127	12.127	12.127	11.969	12.127	12.519	12.519	12.808	12.808	12.808	12.808	12.808	12.677	11.997	11.866	11.866	11.866
YDR155C	10.43	10.43	10.849	10.562	10.823	12.497	12.497	14.514	14.514	14.514	14.514	15.037	14.75	14.75	14.753	16.274	16.144	16.144	16.144	16.144	16.144	16.275	16.275	16.405	16.405	16.405	16.405	16.405	16.405	16.405	16.405	16.405	16.405	16.274	15.829	15.96	16.249	17.482	17.482	17.743	17.743	17.743	17.743	17.743	18.006	18.006	18.006	18.006	18.006
YMR212C	5.733	5.733	5.733	5.733	5.575	5.575	5.575	5.836	5.707	6.519	8.087	8.087	8.245	8.245	8.245	8.402	8.402	8.402	8.245	8.245	8.271	8.271	8.795	8.665	8.665	8.665	9.268	9.268	9.268	9.399	9.399	9.53	9.53	9.688	9.818	10.105	10.105	9.947	10.079	10.21	10.21	10.21	10.368	10.368	10.368	10.368	10.238	10.238	10.238
YHR106W	14.927	14.482	14.482	14.221	13.96	13.645	13.645	13.645	13.645	13.645	13.645	13.645	13.645	13.384	13.513	13.513	13.384	13.384	13.541	13.541	12.471	11.867	11.867	10.188	10.188	6.893	5.928	5.509	4.828	4.986	5.376	5.508	5.508	5.508	5.508	5.406	5.145	5.145	5.145	5.145	4.204	4.203	4.52	4.91	5.199	5.749	5.749	5.723	5.723
YHR017W	7.304	7.304	7.462	7.462	7.462	7.462	7.462	7.462	7.464	7.332	7.332	7.332	7.043	7.201	7.201	6.94	6.782	6.809	6.809	6.679	6.81	7.099	7.257	7.388	7.938	8.357	8.357	8.487	8.329	8.329	8.329	8.329	8.616	8.616	8.616	8.774	8.905	8.905	8.905	9.035	9.035	9.035	8.904	9.321	9.319	10	10	10.132	10.132
YLR141W	12.516	12.673	12.673	13.849	13.533	14.083	14.083	14.083	14.083	13.821	13.952	13.794	14.083	14.083	14.085	14.348	14.348	14.637	14.61	14.742	15.684	15.684	16.101	16.101	16.101	16.101	15.97	16.101	16.101	16.101	16.101	16.101	16.259	16.259	16.259	16.259	16.259	16.259	16.259	16.259	16.259	16.259	16.259	16.546	16.546	16.154	15.735	15.735	15.604
YKL114C	10.637	10.507	10.823	10.823	10.823	10.823	10.823	10.246	9.696	9.696	9.698	10.066	10.614	10.614	10.614	10.614	10.614	10.614	10.484	10.614	10.612	10.772	11.061	11.061	11.061	11.061	11.19	11.19	11.32	11.32	11.478	11.478	11.478	11.478	11.478	11.609	11.609	11.609	11.479	11.767	11.767	11.609	11.609	11.609	11.478	11.215	11.085	11.085	11.085
YER057C	1.364	1.494	1.494	1.494	1.494	1.494	1.494	1.624	2.069	2.069	2.2	2.461	2.748	3.642	3.642	3.642	3.799	3.929	4.087	4.216	4.216	4.216	4.216	4.216	4.637	5.449	5.449	5.449	5.449	5.449	5.581	5.581	5.712	5.712	5.973	5.973	5.973	5.973	5.973	5.973	5.973	5.973	6.364	6.492	6.492	6.492	6.779	6.937	6.937
YNR053C	12.713	12.713	12.582	12.582	12.582	12.582	12.582	12.582	12.582	12.582	12.739	12.739	12.739	12.739	13.027	13.027	13.027	13.156	12.999	12.999	12.999	12.999	12.999	12.999	12.999	12.999	12.711	12.711	12.711	12.711	12.711	12.711	12.554	12.422	12.422	12.265	11.743	11.743	11.743	11.613	11.613	11.455	11.455	11.324	11.194	10.907	10.488	9.912	9.912
YDL113C	13.501	13.501	13.501	13.501	13.501	13.658	13.658	13.658	13.816	13.816	13.816	13.816	13.816	13.946	13.816	13.816	13.816	13.816	13.816	13.818	13.686	13.686	13.686	13.686	13.816	13.816	13.816	13.816	13.816	13.816	13.816	13.816	13.816	13.816	13.816	13.816	13.816	13.816	13.816	13.816	13.816	13.527	13.527	13.396	13.396	13.396	13.238	13.238	13.08
YGR033C	1.389	1.389	1.389	1.389	1.231	1.231	1.231	1.074	1.074	1.074	1.074	1.074	1.074	1.074	1.074	1.074	1.074	1.074	1.074	1.074	1.074	1.074	1.074	1.074	1.074	1.074	1.074	1.074	0.944	1.074	1.074	0.942	0.942	0.942	0.942	0.942	0.942	0.942	0.942	0.942	0.942	0.811	0.942	0.942	0.942	0.942	0.942	0.811	0.969
YMR300C	8.918	9.048	9.206	9.074	9.334	9.334	9.334	9.202	9.593	9.593	9.856	10.274	10.274	10.824	11.506	11.506	11.635	11.635	11.504	11.504	11.662	11.662	11.791	11.923	12.08	12.238	12.369	12.499	12.499	12.499	12.499	12.499	13.074	13.205	13.205	13.494	13.494	13.494	13.494	13.624	13.596	13.883	13.883	13.883	14.013	14.3	14.3	14.3	14.431
YNR027W	8.5	8.761	8.761	8.761	8.761	8.761	8.761	8.761	8.761	8.761	9.156	9.547	10.33	10.33	10.33	10.33	10.33	10.617	10.617	10.617	10.749	10.775	10.775	10.933	10.933	10.933	10.933	10.933	10.801	10.801	10.933	10.933	10.933	10.933	10.933	11.222	11.248	11.248	11.406	11.824	11.824	12.14	12.14	12.14	12.14	12.14	12.14	12.008	12.008
YNL038W	8.162	8.682	8.552	8.682	8.969	10.325	10.719	11.66	11.919	11.919	11.919	11.919	11.919	11.919	11.919	12.18	12.412	12.543	12.543	12.543	12.412	12.282	12.282	12.412	12.645	12.907	12.907	12.907	13.296	13.296	13.454	13.612	13.612	13.741	14.004	14.267	14.267	14.267	14.398	14.529	14.661	14.661	14.661	14.661	14.503	14.503	14.503	14.372	14.372
YKR044W	13.112	13.112	13.112	13.373	13.373	13.373	13.634	13.923	13.923	13.923	13.923	13.923	13.923	13.923	14.054	14.054	14.054	14.054	14.054	14.054	14.054	14.054	13.923	14.054	13.925	13.925	13.767	13.767	13.767	13.767	13.925	13.925	13.925	13.925	13.795	13.795	13.532	13.532	13.532	13.375	13.375	13.375	13.375	13.375	13.375	13.375	13.375	13.375	13.375
YBR243C	2.177	2.177	2.177	2.177	2.177	2.203	2.203	2.046	2.175	3.011	3.298	3.456	3.456	3.456	3.456	3.456	3.456	3.456	3.456	3.456	3.456	3.456	3.456	3.715	3.715	3.715	3.715	3.715	3.715	3.715	3.584	3.584	3.715	3.715	3.715	3.715	3.715	3.715	3.715	4.395	6.721	7.401	8.759	8.759	8.916	8.916	8.916	9.179	9.179
YOR075W	0.993	0.993	0.993	0.993	0.993	0.993	0.993	1.123	1.123	1.123	1.123	1.123	1.123	1.123	1.123	1.123	1.123	1.123	1.123	0.965	0.965	0.965	0.965	1.123	1.123	1.254	1.254	1.254	1.254	1.254	1.254	1.254	1.254	1.254	1.254	1.254	1.384	1.384	1.384	1.384	1.647	1.776	2.195	2.195	2.195	2.325	3.236	3.236	3.393
YJL072C	6.242	5.825	5.977	7.361	8.195	8.195	8.511	8.511	8.9	8.77	8.928	8.8	8.8	8.8	9.246	9.378	9.535	9.535	9.824	9.824	9.824	9.824	9.824	9.852	9.852	9.723	10.399	10.529	10.529	10.529	10.529	10.529	10.529	10.529	10.529	10.529	10.529	10.529	10.529	10.529	10.529	10.529	10.399	10.399	10.818	10.949	10.949	10.949	10.949
YDR117C	5.823	6.084	6.084	6.242	6.375	6.532	6.532	6.664	7.11	7.792	8.053	8.601	8.601	8.601	8.759	8.759	8.759	8.759	8.759	8.759	8.759	8.916	8.916	9.048	9.808	10.772	11.737	12.651	12.651	12.939	12.939	13.226	13.878	13.878	13.878	13.878	13.878	14.007	14.007	14.007	14.007	14.007	14.007	14.137	14.137	14.137	14.137	14.137	14.137
YML102W	7.79	7.79	7.79	7.632	7.632	7.475	7.475	7.475	7.475	7.475	7.475	7.317	7.317	7.317	7.317	5.669	5.38	5.091	5.091	5.091	5.091	5.091	5.091	5.091	5.091	5.091	5.091	5.091	5.091	5.091	5.091	4.961	4.831	4.961	4.7	4.7	4.7	3.134	3.134	3.421	3.421	3.421	3.421	3.264	3.001	2.843	2.843	2.843	2.843
YPL083C	8.431	8.431	8.431	8.431	8.562	8.692	8.692	8.692	8.85	8.981	8.981	9.111	9.24	9.24	9.24	9.24	9.056	8.767	8.767	8.767	8.767	8.767	8.767	8.508	8.035	7.877	7.748	7.616	7.616	7.487	7.355	7.065	6.933	7.483	7.483	7.326	7.326	7.455	7.744	7.876	7.876	8.005	8.005	8.005	8.005	8.135	8.004	8.004	7.846
YBL092W	1.153	1.153	1.153	1.153	1.153	1.153	1.153	1.153	1.153	1.153	1.153	1.153	1.153	1.021	1.021	1.021	1.021	1.021	1.021	1.021	1.021	1.021	1.021	1.021	1.021	1.021	1.021	1.021	0.864	0.864	0.864	0.864	0.864	0.864	0.864	0.864	0.864	0.864	0.864	0.995	0.995	0.995	0.995	0.995	0.995	0.837	0.837	0.419	0.289
YBR249C	16.828	16.828	16.828	16.671	16.671	16.541	16.541	16.541	16.541	16.672	16.672	16.672	16.543	16.543	16.543	16.543	16.411	15.86	15.469	15.469	15.469	15.469	15.469	15.206	15.206	15.206	15.206	15.206	15.206	14.528	14.528	13.665	12.831	12.438	11.993	11.836	11.576	11.445	11.287	11.287	8.411	6.927	6.114	5.827	5.827	5.669	5.8	5.93	6.061
YNL249C	12.954	11.204	10.181	10.181	10.181	10.181	10.812	10.68	10.549	10.551	10.106	10.106	9.948	9.242	9.242	9.529	9.948	9.948	9.948	10.367	10.367	10.368	10.079	9.922	10.079	10.079	10.079	10.079	9.531	9.139	9.139	8.878	8.879	8.879	8.879	8.722	8.853	9.562	9.694	11.468	11.468	11.468	11.468	11.626	11.626	11.626	12.02	12.307	12.437
YGL119W	13.993	13.993	13.704	13.417	13.259	13.259	13.259	13.417	13.417	13.417	13.259	13.259	13.259	12.711	12.318	11.798	11.798	11.798	11.929	11.929	12.218	12.218	12.218	12.061	12.061	12.061	12.061	12.061	12.061	12.061	12.061	12.061	11.117	10.435	10.435	10.304	10.304	10.304	10.174	10.017	10.017	9.596	9.467	9.467	9.467	9.467	9.467	9.467	9.207
YGL005C	9.206	9.206	9.885	10.043	10.043	8.68	8.943	9.258	9.258	9.258	9.258	9.258	9.545	9.701	9.703	9.703	9.703	9.861	9.861	9.598	9.598	9.598	9.833	10.351	10.351	10.64	10.901	10.901	10.901	10.901	10.901	10.901	10.901	11.059	11.059	10.928	10.928	10.928	10.928	10.928	11.085	10.954	10.954	10.954	10.954	10.954	10.954	10.954	10.954
YDR515W	4.299	4.299	4.299	5.367	6.019	6.019	6.282	6.282	6.282	6.282	6.438	6.83	7.534	7.953	8.242	8.242	8.764	10.125	10.125	10.125	10.125	10.125	10.255	10.649	11.749	11.749	11.88	12.011	12.011	12.011	12.011	12.011	12.011	11.955	11.955	11.955	11.955	12.374	12.661	12.661	14.415	14.415	14.702	14.965	14.965	14.965	15.224	15.382	15.382
YMR283C	6.362	6.231	6.231	5.839	5.709	5.972	6.129	6.129	6.129	6.129	6.259	6.129	5.972	6.101	6.101	6.259	6.103	6.206	6.206	6.206	6.206	6.206	6.206	6.206	6.208	6.339	6.339	6.339	6.339	6.208	6.208	6.052	5.894	6.155	6.155	6.155	6.155	6.155	5.998	5.998	6.231	6.229	7.616	7.746	7.746	8.294	8.294	8.294	8.688
YPL262W	3.994	4.152	4.441	4.7	5.827	5.827	5.827	5.827	5.827	5.539	5.382	5.382	5.513	5.513	5.828	5.828	5.828	5.958	6.405	6.664	6.664	6.664	6.927	6.927	6.927	6.927	6.927	6.927	6.927	7.58	7.58	8.156	8.156	8.156	8.156	8.156	8.156	8.289	8.421	8.421	8.421	8.421	8.55	8.55	8.55	8.55	8.421	8.421	9.339
YPL034W	3.691	3.691	3.691	3.533	3.533	3.664	3.794	3.794	3.794	3.794	3.794	3.794	3.794	4.342	4.342	4.342	4.602	5.884	6.014	6.644	6.644	6.802	6.802	6.802	6.802	6.802	6.671	6.671	6.671	6.671	6.671	6.671	6.541	6.541	6.252	6.382	6.382	6.958	9.703	9.703	9.992	10.122	10.122	10.122	10.122	10.122	10.122	10.122	10.122
YLR034C	10.959	10.959	10.959	10.959	10.959	10.828	10.828	10.828	10.828	10.959	10.959	10.959	10.828	10.828	10.828	10.828	10.67	10.67	10.512	10.642	10.122	10.122	10.122	10.122	10.122	10.122	10.122	10.122	10.279	10.279	10.148	10.148	10.148	10.148	10.017	10.017	7.298	7.298	7.298	7.298	7.298	7.298	7.298	7.298	7.168	6.778	6.62	6.62	6.62
YHR032W	8.731	8.47	8.47	8.601	8.601	8.601	8.601	8.601	8.601	8.601	8.471	8.34	8.182	8.182	7.893	7.893	7.634	7.371	7.11	6.981	6.851	6.851	6.851	6.981	6.981	6.981	6.981	6.981	7.138	7.138	7.138	7.138	7.138	7.138	7.138	7.138	7.007	7.007	6.72	6.562	6.692	6.692	6.534	6.534	6.534	6.534	6.534	6.273	6.273
YCR087C-A	0.42	0.42	0.42	0.42	0.42	0.42	0.42	0.42	0.552	0.552	0.552	0.552	0.552	0.552	0.552	0.552	0.709	1.363	1.753	1.753	1.883	1.883	2.013	2.013	2.013	2.013	2.274	2.692	2.692	2.692	2.692	2.692	2.692	2.692	2.692	2.692	2.692	2.692	2.692	2.692	2.692	2.692	2.692	2.692	2.535	2.535	2.664	3.633	4.027
YNL224C	9.395	9.395	9.395	9.395	9.71	9.999	9.999	10.157	10.157	10.288	11.259	11.938	12.569	12.699	13.273	13.273	13.273	13.273	13.561	13.561	13.981	14.372	14.372	14.501	14.501	14.633	14.895	14.895	14.895	14.895	15.025	15.025	15.573	15.705	15.705	15.834	15.834	15.834	15.834	15.992	15.992	16.279	16.279	16.409	16.54	16.801	16.933	17.064	17.064
YNL006W	5.281	5.281	5.411	5.67	5.67	5.67	5.67	5.67	5.67	5.539	5.539	4.991	4.467	4.337	4.208	4.208	4.076	4.076	4.076	4.076	4.076	4.076	4.076	3.945	3.814	3.814	3.814	3.814	3.814	3.682	3.84	3.84	3.84	3.998	3.84	3.84	3.84	3.998	3.607	3.477	3.477	3.477	3.19	3.059	3.059	3.057	3.057	3.057	3.188
YCR083W	12.807	12.807	12.417	12.157	12.156	12.156	12.156	12.156	12.156	12.156	12.156	12.156	12.026	11.763	11.763	11.947	11.947	11.947	12.392	12.392	11.737	11.608	11.32	10.875	10.875	10.718	10.56	10.56	10.56	10.56	10.56	10.56	10.402	10.402	10.402	10.374	10.19	10.32	10.19	10.033	9.901	10.033	9.456	9.43	8.806	8.491	8.908	9.066	9.381
YOR008C	8.549	8.549	8.549	8.549	8.68	8.68	8.68	8.68	8.68	8.551	8.866	8.866	8.866	8.866	8.866	8.866	8.996	8.996	8.996	8.996	8.996	8.996	8.996	8.996	8.864	8.864	8.864	8.864	8.864	8.864	8.864	8.864	8.864	8.864	8.864	8.864	8.864	8.864	8.864	8.733	8.733	8.286	8.025	8.025	8.025	8.025	8.025	8.025	8.025
YHR165C	8.102	7.973	7.973	8.29	8.29	8.868	9.805	10.511	10.511	10.511	10.8	10.8	10.8	10.8	10.93	11.087	11.403	11.56	11.56	11.848	11.848	11.848	11.848	11.848	12.163	12.322	12.583	13.26	13.26	13.417	13.417	13.549	13.549	13.549	13.549	13.678	13.678	13.678	13.678	13.836	13.836	13.836	13.836	13.836	13.678	13.547	13.547	13.547	13.547
YGR162W	0.394	0.394	0.394	0.394	0.394	0.394	0.394	0.394	0.394	0.394	0.394	0.394	0.394	0.394	0.394	0.394	0.394	0.394	0.525	0.525	0.525	0.525	0.525	0.655	0.655	0.786	0.786	0.786	0.786	0.786	0.786	0.786	0.786	1.52	1.783	2.072	2.072	2.072	2.072	2.072	2.072	2.072	2.23	2.359	2.491	2.491	2.491	2.491	2.753
YER055C	7.61	7.767	8.027	8.314	8.706	9.256	9.256	9.256	9.256	9.256	9.256	9.125	9.125	9.255	9.255	9.255	9.255	9.255	9.255	9.255	9.255	9.255	9.255	9.255	9.255	9.255	9.255	9.255	9.255	9.255	9.255	9.386	9.386	9.386	9.386	9.386	9.386	9.386	9.386	9.386	9.255	9.255	9.255	9.255	9.255	9.097	9.097	9.097	9.097
YGR152C	10.675	10.675	10.806	10.806	11.093	11.093	11.093	11.093	11.093	11.093	11.093	10.962	10.988	11.146	11.146	11.146	11.146	11.015	10.883	10.883	10.883	10.883	10.883	10.883	10.883	10.883	10.883	10.883	10.883	10.883	10.883	10.883	10.883	10.074	9.811	9.811	9.68	9.68	9.68	9.549	9.417	9.417	9.288	9.288	8.841	8.421	8.158	8	7.871
YOR209C	14.97	14.576	14.576	14.576	14.445	14.445	13.634	13.109	12.007	11.199	10.938	10.938	10.938	10.938	10.938	10.938	10.938	10.938	10.809	10.809	10.809	9.63	9.025	8.999	8.999	8.999	8.999	8.999	8.868	8.868	8.002	7.743	7.743	7.743	7.612	7.612	7.296	7.296	7.037	6.879	6.879	6.879	6.748	5.755	5.755	5.625	5.625	5.625	5.495
YLR265C	4.503	4.374	4.244	4.244	4.533	4.403	5.081	6.02	6.178	6.178	6.178	6.178	6.178	6.595	6.725	6.987	7.145	7.275	7.404	7.534	7.534	7.534	7.534	7.534	7.534	7.692	7.821	8.109	8.24	8.109	8.396	8.396	8.396	8.396	8.396	8.396	8.657	8.657	8.657	8.657	8.657	8.657	8.657	8.788	8.788	8.788	8.788	8.788	8.788
YNL169C	7.132	7.289	7.419	7.419	7.682	7.682	7.811	7.811	7.811	7.811	7.969	7.969	7.969	7.839	7.969	7.841	7.61	7.61	7.61	8.028	8.028	8.028	8.028	8.028	8.028	7.899	7.899	8.188	8.71	8.683	8.683	8.815	8.815	8.815	8.815	8.815	8.815	8.815	8.815	8.815	8.815	8.815	8.815	8.815	8.815	8.815	8.946	9.233	9.076
YGR285C	6.406	6.406	6.406	6.277	6.277	6.277	6.277	5.488	4.392	4.104	3.947	3.947	3.947	3.947	3.947	3.687	3.687	3.819	3.819	3.819	3.819	3.819	3.819	3.011	2.88	2.748	2.487	2.487	2.487	2.487	2.356	2.356	2.356	2.356	2.356	2.356	2.356	1.778	1.778	1.647	1.489	1.331	1.202	1.202	1.202	1.202	1.202	1.202	1.202
YPR015C	12.377	12.377	12.219	12.088	12.088	12.217	11.928	11.928	11.377	11.638	13.072	13.388	14.094	14.223	14.223	14.223	14.223	13.962	13.962	13.568	13.568	13.411	13.54	13.54	13.67	13.67	13.67	13.67	13.512	13.253	13.253	13.514	13.383	13.383	13.383	13.383	13.411	13.281	13.15	13.151	13.151	13.673	13.673	13.673	13.673	13.673	13.673	13.673	13.544
YDR140W	8.59	8.59	8.59	8.59	8.562	8.562	8.562	8.851	8.459	8.459	8.329	8.04	7.882	7.882	7.882	8.014	8.693	8.562	8.562	8.562	8.562	8.562	8.562	8.72	8.72	8.746	8.746	8.746	8.746	8.746	8.746	8.746	8.746	8.615	8.615	8.615	8.483	8.326	8.326	8.326	8.483	8.483	8.483	8.483	8.326	8.326	8.326	7.905	7.905
YOL039W	1.619	1.619	1.619	1.619	1.619	1.619	1.619	1.619	1.75	1.75	1.75	1.75	1.75	1.75	1.489	1.331	1.331	1.331	1.175	1.175	1.175	1.175	1.175	1.175	1.333	1.333	1.333	1.333	1.333	1.333	1.333	1.464	1.464	1.596	1.596	1.596	1.596	1.725	1.725	2.014	1.755	1.624	1.624	1.624	1.624	1.624	1.624	1.624	1.624
YHR192W	4.886	4.886	4.281	4.831	4.702	4.702	4.702	4.702	4.702	4.572	4.572	4.598	4.311	4.626	4.626	4.626	4.626	4.236	4.365	5.597	7.298	8.263	8.71	8.71	8.71	8.71	9.025	9.025	8.892	9.024	9.181	9.313	10.045	10.045	10.045	10.045	10.045	10.045	10.045	10.676	11.147	11.017	11.017	11.149	11.932	12.322	12.454	12.454	12.454
YLR049C	11.712	11.712	10.773	10.251	10.122	10.409	10.409	10.278	10.278	10.409	9.442	9.442	9.829	10.092	10.092	10.092	9.961	9.961	9.961	9.283	9.153	9.416	9.416	9.938	10.328	11.819	11.689	12.239	12.082	12.472	14.855	14.725	14.725	14.725	14.568	14.568	14.697	14.697	14.827	14.827	14.697	14.697	14.566	14.54	14.54	14.54	14.671	14.28	14.28
YDR450W	7.562	7.3	5.471	4.921	4.632	4.632	4.632	4.632	4.761	4.761	4.761	4.761	4.604	4.604	4.761	4.761	4.761	4.446	4.446	3.765	3.765	3.765	3.765	3.765	3.765	3.765	3.765	3.765	3.765	3.765	3.607	3.476	3.476	3.476	3.476	3.476	3.318	3.318	3.318	3.187	2.64	1.803	1.671	1.671	1.671	1.671	1.671	1.671	1.671
YKR058W	14.718	14.718	14.718	14.718	14.561	14.82	14.82	14.951	15.083	15.083	15.083	15.083	15.212	15.183	15.629	15.629	15.629	15.5	15.736	16.127	16.284	16.416	16.416	16.416	16.416	16.416	16.416	17.306	17.621	17.621	17.621	17.621	17.621	17.49	17.49	17.49	17.462	17.462	17.462	17.619	17.777	17.777	17.647	17.647	17.647	17.518	17.779	18.04	18.04
YOR241W	9.099	9.099	9.256	9.414	9.414	9.544	9.544	9.805	10.826	11.218	11.35	11.609	11.739	11.739	11.739	12.315	12.446	13.965	13.965	13.965	13.965	13.965	13.965	13.834	13.834	13.965	14.095	14.382	14.54	14.93	15.349	15.349	15.349	15.349	15.349	15.349	15.349	15.349	15.349	15.349	15.349	15.349	15.349	15.349	15.349	15.349	15.349	15.349	15.349
YOR106W	7.17	7.455	7.587	7.846	7.846	7.846	7.846	8.004	8.004	8.161	8.161	8.291	8.291	8.291	8.291	8.291	8.291	8.291	8.422	8.422	8.422	8.422	8.71	8.839	9.258	9.258	9.416	9.834	9.361	9.883	9.883	9.754	9.624	9.624	9.624	9.624	9.624	9.624	10.016	10.698	11.221	11.379	11.379	11.379	11.509	11.509	11.509	11.509	11.901
YFL047W	7.61	7.61	7.61	7.61	8.056	8.633	8.92	9.708	10.414	10.414	10.414	10.414	10.414	10.414	10.702	10.702	10.702	10.702	10.859	10.859	11.252	11.252	11.383	11.383	11.383	11.383	11.383	11.514	11.514	11.514	11.514	11.514	11.514	11.903	11.903	12.061	12.061	12.061	12.061	12.061	12.061	12.061	12.061	12.061	12.061	12.061	12.061	12.061	12.061
YKL146W	5.632	5.632	5.632	5.632	5.632	5.632	5.632	5.632	5.632	5.632	5.632	5.632	5.632	5.632	5.632	5.632	5.632	5.632	5.632	5.632	5.5	5.5	5.5	5.5	5.5	5.5	5.371	5.371	5.371	5.213	5.082	4.793	4.374	4.374	4.243	4.243	4.085	4.085	4.085	4.085	4.085	3.954	3.824	3.824	3.221	3.221	3.221	2.775	2.775
YPR112C	12.311	12.311	12.311	12.311	12.311	11.162	10.118	9.829	9.698	9.438	9.438	8.526	8.265	8.265	6.516	6.122	5.676	5.676	5.676	5.676	5.676	5.676	5.676	5.126	4.866	4.866	4.607	4.477	4.609	4.609	4.609	4.451	4.451	4.451	4.451	4.609	4.321	4.321	4.19	4.32	4.19	4.06	3.538	3.538	3.538	3.381	2.804	2.804	2.804
YBR212W	13.72	13.72	13.72	13.72	13.72	13.591	13.591	13.591	13.72	14.137	15.26	15.26	15.26	15.103	15.103	15.103	15.232	15.232	15.101	15.101	15.101	15.101	15.101	15.101	15.101	15.101	15.101	15.101	14.968	14.81	14.968	14.968	14.968	14.968	14.968	14.968	14.968	14.968	14.968	14.81	14.81	14.81	14.81	14.81	14.81	14.416	14.259	13.943	13.551
YMR173W	18.78	18.78	18.78	18.78	18.78	18.78	18.78	18.78	18.78	18.78	18.622	18.622	18.519	18.389	18.389	18.78	18.911	18.911	18.494	18.207	18.077	17.788	17.788	17.918	17.918	17.918	17.786	17.786	17.786	17.629	17.366	17.366	17.366	17.366	17.366	17.366	15.115	13.784	11.873	11.352	11.612	11.743	12.004	12.004	11.874	12.267	12.267	12.267	12.295
YNR038W	7.576	7.576	7.576	7.604	7.762	7.762	6.923	6.033	6.033	6.033	6.033	6.322	6.322	6.322	6.35	6.35	6.35	6.063	6.063	6.063	6.063	6.063	6.063	6.324	6.587	7.399	7.399	7.557	7.557	7.688	7.688	7.688	7.688	7.688	7.688	7.688	7.531	7.531	7.531	7.846	7.846	7.846	7.846	7.846	7.844	8.289	8.289	8.549	8.549
YLR336C	9.027	9.027	8.58	7.897	8.996	8.996	9.57	9.7	9.7	9.7	10.092	10.222	10.325	10.325	10.457	10.588	10.718	11.296	11.296	11.716	12.632	12.632	12.632	12.632	12.632	12.79	12.79	12.79	12.79	12.79	12.66	12.66	12.66	12.66	12.66	12.632	12.502	12.502	12.502	12.502	12.502	12.502	12.502	12.502	12.634	12.502	12.634	12.634	12.504
YPL153C	1.834	1.834	1.964	1.964	1.964	2.381	2.538	2.696	3.087	3.087	3.087	3.087	3.087	3.087	3.663	3.821	3.821	3.821	4.108	4.684	4.684	4.684	4.684	4.842	4.972	5.129	5.129	5.129	5.287	5.548	6.513	6.513	6.643	6.774	6.774	6.904	6.904	6.904	6.904	6.904	6.904	6.904	6.904	7.034	7.034	7.163	7.163	7.295	7.295
YPR171W	12.923	12.187	12.187	12.057	11.928	11.928	11.796	12.085	11.279	11.54	11.54	11.54	11.383	10.622	9.13	8.999	8.734	8.736	8.606	7.215	7.215	6.164	5.902	4.963	4.963	5.35	5.35	5.508	5.508	5.506	5.506	5.506	5.245	5.271	6.104	6.261	6.522	6.838	6.838	6.838	6.995	7.125	7.125	7.283	7.153	7.153	7.283	7.283	7.703
YDL045W-A	16.114	16.272	16.402	16.402	16.559	16.715	16.873	16.873	16.873	16.873	16.873	16.743	16.873	16.873	16.584	16.584	16.454	16.612	16.612	16.64	16.77	17.293	17.453	17.87	17.612	17.612	17.612	17.612	17.77	17.221	17.51	17.51	17.51	17.773	17.773	17.773	17.773	17.642	17.642	17.773	16.542	16.41	16.176	16.307	16.57	16.96	16.96	16.96	16.803
YGR193C	13.131	13.419	13.419	13.419	13.419	13.445	13.834	13.834	14.121	14.121	14.409	14.698	14.698	14.698	14.698	14.698	14.698	14.698	14.698	14.566	14.566	14.724	14.724	14.882	14.882	14.882	14.882	14.882	14.882	14.882	15.039	15.039	15.56	15.821	15.821	15.821	15.821	15.821	15.821	15.821	15.821	15.821	15.821	15.978	15.978	15.978	15.978	15.978	15.847
YER110C	13.24	13.24	13.24	13.24	13.24	13.24	13.082	13.08	13.08	13.08	13.08	12.949	12.66	13.236	13.497	13.627	13.627	13.627	13.627	13.627	13.627	13.627	13.627	13.627	13.785	13.785	13.785	13.785	13.785	13.785	13.785	13.785	13.914	13.914	13.914	13.914	13.914	13.914	13.914	14.046	14.046	14.046	14.046	14.046	14.046	14.177	14.177	14.047	13.732
YDR152W	6.859	6.859	6.989	7.119	7.119	7.276	7.276	7.276	7.276	7.276	7.276	7.276	7.276	7.147	7.147	7.772	8.611	11.326	11.326	12.031	12.346	12.346	12.346	12.346	12.346	12.374	12.374	12.374	12.374	12.374	12.374	12.243	12.4	12.4	12.4	12.4	12.663	12.794	12.794	12.794	12.926	12.926	12.926	12.926	13.476	13.738	13.738	13.738	13.738
YDR021W	4.071	4.201	4.804	4.804	4.804	4.804	4.804	4.387	4.255	3.809	3.809	3.809	3.809	3.94	4.518	4.518	4.518	5.483	5.483	5.483	5.483	5.483	5.483	5.354	5.066	5.224	5.355	5.355	5.355	5.357	5.357	5.357	5.357	5.357	5.098	4.968	4.968	4.709	4.709	4.996	4.996	4.996	4.733	4.576	4.733	4.891	4.891	4.891	4.891
YER118C	8.305	8.752	8.622	8.622	8.622	8.622	8.622	8.622	8.752	8.752	8.882	8.882	9.171	9.3	9.3	9.432	9.432	9.561	9.302	9.302	9.015	9.015	9.304	8.466	8.465	8.333	8.806	8.806	8.806	8.938	9.069	9.069	9.199	9.33	9.33	9.33	9.617	9.617	9.617	9.617	9.617	9.747	9.747	9.747	9.747	9.747	9.747	9.747	9.747
YOR110W	4.024	4.022	4.022	4.022	3.891	3.891	3.891	3.76	3.76	3.917	4.571	6.505	7.055	7.473	9.49	9.49	9.647	9.647	9.805	9.805	10.066	10.066	10.196	10.196	10.744	10.902	11.059	11.059	11.348	12.186	12.028	12.028	12.028	12.028	12.028	12.028	12.028	12.447	12.447	12.447	12.447	12.447	12.447	12.317	12.315	12.447	12.447	12.447	12.447
YER093C	7.713	7.583	7.452	7.005	7.294	7.294	7.294	7.741	9.015	10.427	10.297	10.297	10.297	10.297	10.427	10.427	10.427	10.427	10.427	10.427	10.427	10.427	9.749	9.619	9.619	9.488	9.961	12.732	12.732	12.732	12.862	13.57	13.57	13.57	13.57	13.701	13.571	13.571	13.571	13.571	13.571	13.701	13.831	13.701	13.701	13.57	13.57	13.57	14.67
YDL188C	9.733	9.733	9.733	9.733	9.733	8.736	8.736	8.605	8.736	8.736	8.578	8.578	8.736	8.055	7.661	7.531	7.662	7.662	7.662	7.662	7.662	7.662	7.662	7.662	7.662	7.662	7.662	7.401	7.401	7.27	7.27	7.27	7.27	7.27	7.14	7.14	7.14	7.14	7.009	7.009	7.009	7.009	7.009	6.879	6.722	6.722	6.722	6.722	6.147
YHL030W	0.942	0.942	0.942	0.942	0.942	0.942	1.072	1.202	1.202	1.464	1.727	1.858	2.147	2.62	2.778	2.778	2.909	2.909	2.909	2.909	2.909	3.17	3.17	3.17	3.17	3.328	3.328	3.459	3.459	3.617	3.617	3.617	3.617	3.617	3.876	3.876	3.876	4.165	4.165	4.165	4.165	4.165	4.165	4.165	4.165	4.165	4.297	4.559	5.237
YHR077C	4.346	4.346	3.927	3.927	3.927	3.612	3.454	3.454	3.167	3.009	3.009	2.88	2.88	2.88	2.88	2.88	1.515	1.256	1.125	1.125	1.125	1.125	1.125	1.256	1.648	1.648	1.648	1.936	2.065	2.195	2.195	2.195	2.353	2.353	2.353	2.353	2.353	2.353	2.353	2.482	2.745	2.719	2.85	2.85	2.85	2.85	2.591	2.591	2.591
YDR378C	7.347	7.504	7.662	7.662	7.662	7.793	7.636	7.636	7.636	7.636	7.636	7.636	7.636	7.636	7.636	7.636	7.636	7.636	7.765	7.765	7.765	7.765	7.608	7.608	7.45	7.319	7.319	7.319	7.319	7.319	7.319	7.03	6.872	6.872	6.741	6.611	6.481	6.063	5.931	5.931	5.931	5.931	5.672	5.541	5.541	5.541	5.541	5.541	5.541
YLR033W	9.738	9.738	9.738	9.738	9.738	9.58	9.607	9.477	9.866	10.024	10.024	10.024	10.677	10.677	10.677	10.808	10.94	10.94	10.94	10.94	11.201	11.201	11.201	11.332	11.332	11.332	11.332	11.332	11.332	11.332	11.332	11.332	11.332	11.332	11.332	11.463	11.726	11.726	11.726	12.041	12.041	12.041	12.041	12.041	11.912	11.912	11.782	11.912	11.912
YNL166C	9.122	9.15	9.281	9.542	9.7	9.542	9.542	9.831	10.667	12.154	12.154	12.284	13.72	13.72	13.72	13.72	13.72	13.72	13.72	13.72	13.72	13.72	13.72	13.72	13.72	13.72	13.72	14.137	14.295	14.424	14.554	14.554	14.684	14.684	14.815	14.815	14.815	14.815	14.815	14.815	14.657	14.657	14.657	14.657	14.815	14.815	14.685	14.685	14.685
YML030W	12.007	12.452	12.974	13.781	13.913	14.175	14.175	14.464	15.014	15.697	15.985	16.272	16.403	16.719	16.981	16.981	16.981	16.694	16.694	16.824	16.824	16.981	17.111	17.111	17.843	17.714	18.159	18.159	18.185	18.185	18.185	18.446	18.446	18.446	18.863	18.994	18.994	19.282	19.282	19.439	19.439	19.439	19.439	19.439	19.439	19.439	19.439	19.439	19.439
YOL019W	3.509	3.509	3.509	3.509	3.509	3.351	3.351	3.351	3.351	3.481	3.481	3.481	3.481	3.349	3.349	3.349	3.349	3.349	3.218	3.218	3.218	3.218	3.218	3.218	3.218	3.087	3.087	3.087	3.349	3.349	3.349	3.349	3.349	3.349	3.349	3.349	3.218	3.218	3.218	3.218	3.218	3.218	3.218	3.349	3.349	3.349	3.349	3.349	3.349
YEL007W	0.419	0.419	0.419	0.419	0.419	0.419	0.419	0.419	0.289	0.289	0.289	0.289	0.289	0.289	0.289	0.289	0.289	0.131	0.131	0.263	0.131	0.131	0.131	0.131	0.131	0.131	0.131	0.131	0.131	0.131	0.131	0.131	0.131	0.131	0.131	0.131	0.131	0.131	0.131	0.131	0.131	0.131	0.131	0.131	0.131	0.131	0.131	0.131	0.131
YPL076W	6.699	6.44	6.44	6.44	6.44	6.697	6.96	6.96	6.96	6.96	6.96	6.387	6.387	6.387	6.387	6.387	6.545	6.229	6.229	5.94	5.94	5.94	5.783	6.832	6.832	6.832	6.832	6.832	6.832	6.832	6.832	6.415	6.963	6.963	6.963	6.963	7.121	7.121	7.121	7.121	7.121	6.99	6.99	6.832	6.832	6.832	6.99	6.99	6.858
YNL008C	8.949	8.949	8.662	8.662	8.662	8.662	8.66	8.976	8.976	8.818	9.237	9.105	8.976	9.105	9.105	8.948	8.659	8.343	8.475	8.475	8.475	8.315	8.445	8.576	8.576	8.576	8.706	8.836	8.836	8.836	8.836	8.678	8.808	8.939	8.965	8.965	8.676	8.676	8.676	8.676	8.676	8.676	8.676	8.676	8.676	8.676	8.545	8.545	8.545
YJR106W	9.998	9.868	9.868	9.737	9.607	9.765	10.501	11.336	13.141	13.141	13.298	13.298	13.848	13.719	13.561	13.172	13.303	13.014	12.885	12.885	12.596	12.466	12.727	12.858	12.858	12.858	13.119	12.99	12.99	12.99	13.147	13.147	13.147	13.436	13.436	13.436	13.305	13.436	13.436	13.725	13.857	13.857	14.116	14.116	14.247	14.118	14.118	13.96	13.829
YCR009C	5.287	5.287	5.287	5.471	5.628	6.306	6.464	6.594	6.751	6.881	7.429	7.429	7.429	7.429	7.561	7.561	7.561	7.561	7.561	7.561	7.561	7.718	7.718	7.718	7.587	7.717	7.978	7.662	7.662	7.662	7.662	7.662	7.662	7.662	7.662	7.792	8.789	8.789	8.789	8.789	8.789	8.789	8.918	8.918	8.918	8.918	9.05	9.05	9.05
YER034W	3.642	3.642	3.642	3.379	3.379	3.379	3.379	3.221	3.221	3.221	2.831	2.831	2.831	2.831	2.282	0.447	0.447	0.447	0.447	0.576	0.706	0.995	0.995	0.995	0.995	0.995	0.864	0.836	0.965	2.043	2.043	2.043	2.043	2.043	2.043	2.043	2.043	1.885	1.885	2.043	2.043	2.043	2.2	2.2	2.2	2.619	3.139	4.711	6.983
YKR069W	0.525	0.525	0.525	0.525	0.525	0.394	0.394	0.394	0.394	0.394	0.394	0.394	0.394	0.394	0.394	0.394	0.263	0.131	0.131	0.131	0.131	0.131	0.131	0.131	0.131	0.131	0.131	0.131	0.131	0.131	0.131	0.131	0.131	0.131	0.131	0.131	0.131	0.131	0.131	0.131	0.131	0.131	0.131	0.131	0.131	0.131	0.131	0.131	0.131
YOR220W	14.63	14.63	14.63	14.762	14.918	14.788	15.075	15.075	15.075	15.075	15.075	15.075	14.786	14.944	14.944	14.944	14.944	14.944	14.944	15.624	16.042	16.042	15.885	15.885	15.885	15.885	15.885	15.885	15.885	16.016	16.016	16.016	16.016	16.016	16.016	16.016	16.016	16.016	16.016	15.886	16.018	16.018	16.333	16.333	16.333	16.333	16.333	16.333	16.333
YDR286C	9.389	9.389	9.389	9.389	9.389	9.733	9.89	11.381	12.558	12.716	12.716	12.716	12.716	13.108	12.978	13.553	13.553	13.553	13.553	13.553	13.553	13.553	13.553	13.553	13.683	13.553	13.684	13.944	13.944	13.944	13.944	13.944	13.944	13.944	13.944	13.944	13.944	13.944	13.944	13.944	13.655	13.655	13.655	13.527	14.047	14.572	14.702	14.702	14.702
YDR161W	12.543	12.543	12.543	12.543	12.674	12.937	12.937	13.068	13.199	13.592	13.723	13.723	13.723	13.723	13.723	13.723	13.854	13.986	14.143	14.143	14.143	14.143	14.143	14.143	14.143	14.012	13.854	13.986	14.273	14.143	14.143	14.143	14.143	14.143	14.143	14.143	14.143	14.143	14.143	14.143	14.143	14.143	14.143	13.884	13.884	13.884	13.884	13.884	13.884
YOR021C	11.406	11.536	11.927	11.927	12.189	12.189	12.189	12.189	12.189	12.189	12.189	12.347	12.347	12.871	12.871	13.133	13.265	13.552	13.421	13.421	13.421	13.421	13.55	13.682	13.682	13.682	13.393	13.393	13.393	13.393	13.393	13.522	13.68	13.68	13.549	13.549	13.419	13.419	13.156	13.156	12.999	13.13	13.13	13.13	13.13	13.13	13.13	13.13	13.13
YNL095C	14.794	14.794	14.925	14.923	15.211	15.862	16.178	16.178	16.309	16.309	16.309	16.309	16.309	16.596	16.596	16.596	16.596	16.754	17.329	17.329	17.329	17.329	17.329	17.329	17.329	17.329	17.329	17.329	17.329	17.329	17.486	17.486	18.063	18.063	18.063	18.063	18.194	18.325	18.325	18.325	18.325	18.325	18.325	17.931	17.669	17.486	17.486	17.618	17.618
YDR004W	5.855	5.855	5.855	5.855	5.827	5.695	5.695	5.695	5.799	5.799	6.317	6.734	6.734	6.734	6.734	6.734	6.605	6.605	6.762	6.762	6.762	6.762	6.762	6.762	6.762	6.762	6.762	6.892	6.892	7.153	7.153	7.153	7.44	7.44	7.283	6.866	6.866	6.866	6.866	6.866	7.023	7.023	7.023	7.023	7.023	7.023	7.023	7.023	7.023
YKL004W	13.445	13.287	12.998	12.998	12.448	12.058	11.928	11.797	11.667	11.667	11.667	11.667	11.667	11.667	11.248	10.989	10.858	10.858	10.728	10.728	10.728	10.728	10.465	10.047	10.047	10.047	10.047	10.047	9.889	9.889	9.498	9.211	9.211	9.08	9.08	8.819	8.819	8.531	8.374	8.374	8.086	7.298	7.298	6.329	6.2	5.494	5.075	5.075	4.917
YGR091W	10.448	10.448	10.577	10.577	10.577	10.29	10.159	10.159	10.159	10.577	10.577	10.735	10.446	10.446	10.446	10.057	9.899	9.899	9.768	9.768	10.029	10.187	10.187	10.055	10.055	10.054	10.185	9.793	9.532	9.532	9.633	9.504	9.504	9.504	9.633	9.949	9.949	9.949	9.791	9.791	9.791	9.791	9.4	9.271	9.271	8.594	8.465	7.032	7.107
YDL226C	17.073	17.073	17.073	17.202	17.202	17.334	17.593	17.593	17.593	17.593	17.593	17.593	17.593	17.593	17.593	17.593	17.593	17.593	17.593	17.593	17.593	17.593	17.751	17.751	17.593	17.593	17.593	17.593	17.435	17.567	17.567	17.567	17.854	17.854	17.854	17.854	17.854	17.854	17.854	17.854	17.854	17.854	17.854	17.854	17.854	17.854	17.854	17.696	17.696
YHR035W	4.42	4.866	4.866	5.126	5.126	5.255	5.255	5.098	5.227	5.62	5.749	5.749	5.749	5.62	5.882	6.692	6.692	6.692	6.692	7.242	7.242	7.867	7.867	7.867	8.729	8.729	8.729	8.729	8.729	8.729	8.887	8.887	8.755	9.043	9.043	9.174	10.141	11.133	11.133	11.133	11.264	11.814	11.814	12.129	12.129	11.998	11.998	11.998	12.287
YNL104C	3.536	3.536	3.536	3.536	3.536	3.536	3.536	3.536	3.536	3.536	3.536	3.536	3.536	3.536	3.536	3.536	3.536	3.536	3.536	3.536	3.536	3.536	3.668	3.668	3.668	3.536	3.405	3.274	2.853	2.696	2.696	2.825	2.825	2.825	2.825	2.825	2.955	3.086	3.086	3.086	3.086	3.086	3.086	3.086	3.086	3.086	3.086	3.086	3.086
YPL089C	0.862	1.254	1.384	1.673	1.673	1.673	1.673	1.803	1.932	2.062	2.062	2.062	2.062	2.193	2.193	2.325	2.325	2.325	2.325	2.325	2.325	2.454	2.325	2.715	2.715	2.715	2.715	2.715	2.715	2.715	2.715	2.715	2.715	2.715	2.715	2.715	2.715	2.715	2.715	2.715	3.003	3.003	2.845	2.845	2.845	2.845	2.845	2.586	2.586
YKR004C	14.157	14.026	14.026	13.634	13.502	13.502	13.502	13.502	13.502	13.502	13.765	13.765	13.765	13.765	13.765	13.765	13.765	13.607	13.765	13.765	13.635	13.635	13.32	13.32	13.162	12.584	12.584	12.556	12.556	12.686	12.817	12.817	12.66	12.66	12.633	12.633	12.633	12.633	12.372	12.372	12.372	12.372	12.372	12.372	11.955	11.955	11.824	11.694	11.694
YKL087C	8.743	8.743	8.743	8.743	8.585	8.585	8.585	9.03	9.188	9.188	9.188	9.03	8.872	8.743	8.743	8.585	8.326	8.326	8.326	8.326	8.326	8.326	8.326	8.326	8.326	8.326	8.326	8.326	8.326	8.168	8.168	8.168	7.723	7.723	7.723	7.723	7.723	7.593	7.593	7.593	7.464	7.464	7.306	6.185	5.796	6.057	6.057	6.346	6.188
YLR309C	16.605	16.605	16.605	16.605	16.605	16.737	16.737	16.737	16.579	16.579	16.71	16.71	16.71	16.71	16.71	16.868	16.868	16.868	16.868	16.868	16.868	16.868	16.292	16.134	16.134	15.531	15.531	15.27	15.27	15.27	15.27	15.27	15.139	15.139	15.139	15.139	15.139	15.139	15.139	15.008	15.008	14.876	14.876	14.876	14.876	14.876	14.876	14.876	14.614
YIL123W	8.797	8.797	8.927	8.666	8.797	8.797	8.797	8.797	8.377	8.219	8.219	8.219	7.436	6.572	6.441	6.152	6.152	6.152	6.152	6.152	6.021	6.021	6.282	6.963	7.38	7.38	7.511	7.746	7.746	7.588	7.588	7.588	7.457	7.457	7.457	7.457	7.615	8.533	8.533	8.662	8.662	8.662	8.662	8.533	8.662	8.794	8.794	8.794	8.794
YBR073W	13.768	13.768	14.814	14.814	14.814	14.814	14.814	14.814	14.814	14.814	14.814	14.814	14.684	14.684	14.684	14.684	14.684	14.684	14.684	14.684	14.684	14.684	14.684	14.684	14.684	14.684	14.684	14.421	14.004	14.004	14.004	14.136	14.136	13.978	13.978	13.715	13.715	13.715	13.715	13.297	12.33	11.911	11.911	11.911	11.911	11.911	11.911	11.911	11.911
YNL131W	15.475	15.997	15.997	16.127	16.127	16.127	16.127	15.995	16.125	16.125	16.125	16.256	16.256	16.256	16.256	16.256	16.256	16.256	16.256	16.414	16.414	16.414	16.414	16.414	16.414	16.309	16.309	16.179	16.179	16.048	16.048	16.206	16.337	16.757	16.757	16.757	16.757	16.757	16.757	16.757	16.367	16.367	16.367	16.367	16.367	16.367	16.367	16.498	16.498
YBR198C	11.717	11.847	11.716	11.716	11.716	11.716	11.716	11.4	11.4	11.138	11.008	11.008	11.008	10.749	10.749	10.749	10.749	10.749	10.749	10.617	10.617	10.617	10.488	10.488	10.2	10.069	10.069	10.069	10.069	10.069	10.069	9.938	9.028	8.217	7.534	7.823	7.823	7.953	7.953	7.953	7.795	7.795	7.795	7.795	7.795	7.767	7.767	7.767	7.769
YLR089C	11.925	11.925	11.925	11.925	12.082	12.082	12.082	12.082	12.082	12.082	12.082	12.082	12.082	12.499	12.499	12.815	12.815	12.815	12.815	12.815	12.685	12.972	12.972	12.841	12.841	13.235	13.235	13.235	13.393	13.655	13.655	13.655	13.655	13.655	13.785	13.785	14.177	14.046	14.046	14.437	14.437	14.437	14.437	14.437	14.437	14.463	14.668	14.799	14.799
YIR037W	9.481	9.481	9.352	9.509	9.509	9.25	10.324	11.107	11.107	11.107	11.107	11.107	11.107	11.107	11.107	11.107	11.107	10.949	11.107	11.238	11.238	11.238	11.368	11.919	12.077	11.947	11.947	11.816	11.816	11.844	11.844	11.844	11.844	11.844	12.002	12.002	12.002	11.739	11.87	11.87	11.583	11.583	11.296	11.296	11.296	11.296	11.296	11.296	11.296
YDR508C	1.68	1.68	1.68	1.68	1.522	1.522	1.391	1.391	1.391	1.391	1.391	1.391	1.391	1.391	1.391	1.391	1.391	1.391	1.391	1.391	1.391	1.391	1.391	1.391	1.259	1.259	1.259	1.259	1.259	1.259	1.259	1.259	1.102	1.102	0.97	0.97	0.97	1.364	1.364	1.364	1.364	1.207	1.364	1.364	1.364	1.364	1.364	1.364	1.233
YBL090W	6.692	7.137	6.848	6.848	6.848	6.717	6.717	6.874	7.006	6.429	5.434	5.566	5.566	5.566	5.436	5.751	8.395	11.947	13.724	14.531	14.531	14.531	14.531	14.663	14.663	15.37	15.37	15.659	16.47	16.602	17.02	17.281	17.281	17.281	17.281	17.7	17.7	17.7	17.7	17.831	17.831	17.831	17.569	18.984	18.984	18.984	18.984	19.559	19.688
YML060W	5.583	5.643	5.643	5.772	5.615	5.615	5.485	4.725	4.725	3.812	3.812	3.97	3.448	3.577	4.283	4.154	4.283	4.283	4.283	4.283	3.605	3.605	3.605	3.763	3.763	4.078	4.499	5.077	5.077	5.077	5.206	6.098	6.413	8.789	13.384	13.384	13.542	13.542	13.542	13.542	13.542	14.118	14.538	14.799	14.929	15.059	15.32	15.32	15.477
YKR011C	5.471	5.602	5.733	5.863	5.733	5.733	5.993	5.73	5.73	5.73	5.888	5.888	5.888	6.019	6.019	6.149	6.019	6.019	6.177	6.045	6.045	6.045	5.916	6.045	6.308	6.439	6.439	6.439	6.439	6.439	6.439	6.597	6.597	6.755	7.2	7.2	7.2	7.042	7.042	7.042	7.042	7.042	7.042	7.042	7.042	7.042	7.042	6.625	6.625
YNR026C	7.828	7.826	7.826	8.403	8.403	8.532	10.018	10.929	11.244	12.344	12.344	12.605	12.605	12.605	12.605	12.605	12.998	13.26	13.39	13.914	14.203	14.203	14.203	14.203	14.203	14.203	14.203	14.073	14.073	14.073	14.204	14.203	14.203	14.492	14.649	15.173	15.173	15.173	15.173	15.173	15.462	15.462	15.462	15.462	15.462	15.462	15.593	15.593	15.436
YOR227W	11.55	11.55	11.55	11.418	11.418	10.788	10.658	10.397	10.397	10.397	10.397	10.397	10.082	9.95	9.95	9.95	9.95	9.95	8.071	7.808	7.808	6.997	5.643	5.643	5.643	5.198	5.198	4.493	4.493	4.493	3.842	3.842	3.842	3.581	3.581	3.581	3.321	3.321	3.321	3.192	3.192	2.798	1.859	1.86	1.862	1.862	2.254	2.254	2.254
YBL020W	12.356	12.224	12.224	12.224	12.354	12.095	12.382	12.38	12.771	13.838	13.838	13.838	13.969	14.968	15.36	15.36	16.04	16.04	16.197	16.329	16.329	16.329	16.329	16.46	16.46	16.88	16.751	17.301	17.301	17.143	17.143	17.143	17.143	17.143	17.143	17.143	17.774	17.774	17.905	17.905	17.905	17.905	18.063	18.063	17.933	17.933	17.802	17.644	17.644
YDR186C	5.766	5.634	4.902	4.511	4.511	4.669	4.669	4.669	4.669	4.669	4.669	4.669	4.538	4.25	4.119	4.119	3.989	3.989	3.858	3.858	3.858	3.858	3.988	3.725	3.883	3.883	3.883	3.883	3.883	3.883	3.883	3.883	3.883	3.883	3.883	3.753	3.753	3.753	3.753	3.753	3.753	3.753	3.753	3.753	3.753	3.753	3.753	3.595	3.595
YNL259C	4.614	4.614	4.744	4.744	4.744	4.875	4.875	4.875	4.875	4.875	4.744	5.106	5.369	5.211	5.211	5.211	5.211	5.211	5.658	5.919	5.919	6.443	6.968	6.968	6.968	6.968	7.098	7.96	7.96	9.351	9.351	9.351	9.351	9.351	9.351	9.64	9.64	9.64	9.902	10.162	10.162	10.162	10.162	10.162	10.293	10.738	10.738	10.868	11.129
YOR087W	7.061	7.061	7.219	7.376	7.664	7.664	7.795	7.795	7.925	7.925	7.925	7.925	7.925	8.473	8.473	8.473	8.473	8.631	8.631	8.631	8.631	8.631	9.021	9.021	9.021	9.021	9.179	9.494	9.494	9.494	9.652	9.652	10.358	10.75	10.75	10.882	10.882	11.011	11.011	11.272	11.272	11.272	11.43	11.43	11.43	11.561	11.561	11.561	11.877
YJR003C	14.032	14.032	13.771	13.771	13.512	13.38	12.62	12.305	12.305	12.173	11.912	11.781	11.781	11.781	11.781	11.781	11.651	11.651	10.763	10.502	10.243	10.243	10.243	10.113	10.113	10.113	9.722	9.563	9.302	9.302	9.302	9.302	9.302	9.172	9.172	6.713	6.294	5.644	5.644	5.802	5.802	6.063	6.977	7.24	7.501	7.501	8.105	8.105	7.976
YKL106W	9.053	9.211	8.951	8.951	9.109	9.107	9.423	9.58	9.58	9.58	9.291	9.16	10.05	10.863	10.863	10.863	10.863	10.863	10.863	10.863	10.994	11.385	11.385	11.385	11.385	11.514	11.514	11.514	11.514	11.514	11.514	11.907	12.064	11.933	11.933	12.091	12.091	12.091	12.509	13.376	13.77	13.77	13.77	13.77	13.77	13.77	13.77	13.77	13.77
YGL037C	0.131	0.131	0.263	0.263	0.263	0.263	0.263	0.263	0.263	0.263	0.263	0.263	0.263	0.263	0.263	0.263	0.263	0.263	0.263	0.524	0.524	0.524	0.524	0.524	0.524	0.524	0.524	0.524	0.524	0.524	0.524	0.524	0.524	0.524	0.524	0.524	0.524	0.524	0.524	0.524	0.524	0.524	0.813	0.813	0.813	0.813	0.813	0.813	0.813
YDL240W	9.074	9.074	9.074	9.074	9.074	9.074	9.78	10.096	10.385	10.385	10.385	10.674	10.936	11.353	11.485	11.485	11.616	11.616	11.616	11.747	11.747	11.747	11.747	11.747	11.747	11.747	11.747	11.905	12.585	12.455	12.455	12.455	12.455	12.613	12.613	12.613	12.613	12.613	12.613	12.613	12.613	12.613	12.744	12.744	12.744	12.744	12.455	12.455	12.455
YER026C	9.218	9.218	9.218	9.219	9.219	9.219	9.219	9.219	9.219	9.219	9.219	9.219	9.219	9.221	9.221	9.221	9.221	9.221	9.09	8.932	8.932	8.932	8.932	8.932	8.932	8.932	8.774	8.774	8.904	8.746	8.746	8.746	8.746	8.746	8.615	8.615	8.615	8.615	8.484	8.484	8.484	8.484	8.484	8.484	8.615	8.484	8.484	8.484	8.484
YGL263W	0	0	0	0	0	0	0	0	0	0	0	0	0	0	0	0	0	0	0	0	0	0	0	0	0	0	0	0	0	0	0	0	0	0	0	0	0	0	0	0	0	0	0	0	0	0	0	0	0
YJL189W	0.525	0.525	0.525	0.525	0.525	0.525	0.525	0.525	0.525	0.525	0.525	0.525	0.525	0.525	0.525	0.525	0.525	0.525	0.525	0.525	0.525	0.525	0.525	0.525	0.525	0.525	0.525	0.525	0.525	0.525	0.525	0.525	0.525	0.525	0.525	0.525	0.525	0.525	0.525	0.525	0.525	0.525	0.525	0.525	0.525	0.525	0.525	0.525	0.525
YLR284C	18.152	18.152	17.734	17.602	17.34	17.21	17.525	17.657	18.31	18.704	19.228	19.228	19.228	19.228	19.228	19.489	19.62	19.62	19.751	19.751	20.512	20.512	20.512	20.512	20.512	20.801	21.063	21.063	21.063	21.063	21.195	21.037	21.037	21.037	21.037	21.037	21.037	21.037	21.037	21.037	21.037	20.906	20.906	21.063	20.906	20.906	20.879	20.722	20.722
YHL044W	10.227	10.227	10.069	10.069	10.069	10.358	10.358	10.488	10.488	10.488	10.488	10.357	10.357	10.357	10.357	10.357	10.357	10.357	10.357	10.357	10.905	10.905	10.905	10.905	10.905	10.905	10.905	10.905	10.905	10.905	10.905	10.905	10.905	10.905	10.905	10.905	10.905	11.036	11.036	11.194	11.194	11.194	11.194	11.194	11.194	11.194	11.194	11.194	11.194
YBL025W	11.381	11.381	11.381	11.642	11.642	11.903	12.322	12.322	12.322	12.322	12.061	12.218	12.218	12.378	12.378	12.378	12.378	12.378	12.22	12.22	11.118	11.118	11.118	11.563	11.432	11.562	11.979	11.979	11.979	12.136	12.136	12.136	12.136	12.136	11.98	12.164	12.425	12.425	12.425	12.425	12.268	12.268	12.425	12.294	12.294	12.294	12.294	12.033	12.033
YGL223C	13.823	13.823	13.823	13.823	13.823	13.692	13.376	13.376	12.718	12.194	12.742	12.742	13.03	13.189	13.189	13.189	13.347	13.347	13.189	13.189	13.061	12.877	13.136	12.846	12.846	12.714	12.714	12.714	12.974	12.553	12.711	12.998	12.841	12.841	13.259	12.42	12.604	12.867	12.422	12.264	12.264	12.264	12.236	12.236	11.79	11.502	11.502	11.502	11.502
YNL026W	6.086	5.955	6.084	6.478	6.899	7.603	7.603	7.603	7.603	7.445	7.545	7.545	7.936	8.803	8.749	8.749	8.749	8.749	8.906	8.906	8.775	8.775	8.775	8.775	10	10	10.028	10.028	10.028	10.157	10.445	10.734	11.021	11.179	11.179	11.179	11.179	11.179	11.753	11.753	11.753	11.911	11.911	11.753	11.753	11.753	12.041	12.198	12.198
YKL046C	0.603	0.603	0.603	0.603	0.603	0.862	0.862	0.862	0.862	0.862	0.862	0.862	0.862	1.02	1.177	1.177	1.177	1.335	1.335	1.727	1.987	2.432	2.85	2.85	2.85	2.85	3.555	3.814	3.814	3.814	3.814	3.814	3.972	3.972	4.103	4.103	4.103	4.103	4.39	4.52	5.123	6.999	6.999	7.26	7.26	7.26	7.26	7.391	7.391
YNL111C	12.966	12.966	12.837	12.548	12.026	12.026	11.894	11.737	11.737	11.346	10.957	10.957	8.473	7.501	7.343	7.186	7.186	7.186	7.343	7.343	7.371	7.371	7.371	7.501	7.501	7.501	7.501	7.501	6.949	6.82	6.82	5.723	5.565	5.565	5.828	5.436	5.436	5.436	5.723	5.359	5.362	5.362	5.362	5.362	4.659	4.791	4.374	4.505	4.505
YOR320C	7.483	7.746	7.615	7.772	7.771	8.086	9.028	9.028	9.028	9.501	9.344	9.212	9.212	9.212	8.794	8.662	8.82	8.82	8.82	8.82	8.82	8.559	8.818	9.239	9.656	9.656	9.524	9.524	9.524	9.524	9.524	9.524	9.524	9.524	9.393	9.393	9.393	9.524	9.785	9.785	9.785	9.785	9.785	9.785	9.785	9.524	9.524	9.524	9.393
YKL149C	11.745	11.745	11.745	10.752	10.621	10.621	10.621	10.645	10.906	11.297	11.427	11.427	11.558	11.688	12.162	12.975	12.975	13.234	13.234	13.234	13.234	13.523	13.653	14.229	14.229	14.229	14.229	14.229	14.361	14.361	14.361	14.361	14.361	14.229	14.361	14.49	14.49	14.49	14.49	14.49	14.49	14.49	14.49	14.753	14.753	14.753	14.753	14.753	14.753
YGL151W	11.551	11.551	11.418	12.04	12.329	12.329	12.329	12.329	12.329	12.329	12.359	12.361	12.622	12.779	12.779	12.779	12.779	12.911	12.911	12.911	12.911	12.911	12.911	12.911	12.911	12.911	13.014	13.042	13.042	13.042	13.042	13.173	13.173	13.173	13.331	13.331	13.201	13.201	13.201	13.201	13.072	13.072	13.072	12.914	12.914	12.914	12.914	12.914	12.914
YGL208W	8.158	8.132	8	7.843	8.132	8.132	8.132	8.261	8.132	8.002	8.161	8.161	8.161	8.16	8.188	8.188	8.161	8.161	8.45	8.319	8.188	8.188	7.771	7.771	7.771	7.799	7.639	7.482	7.352	7.352	6.961	7.249	8.084	8.762	8.762	8.892	8.892	8.892	8.892	8.892	8.892	8.892	8.892	8.892	8.892	8.892	9.022	9.022	8.706
YAL036C	14.403	14.403	14.533	14.822	14.822	14.822	15.085	15.372	15.372	15.372	15.817	15.817	15.817	15.817	16.08	16.08	16.08	16.08	16.08	16.08	16.341	16.341	16.341	16.341	16.341	16.63	16.63	16.63	16.63	16.63	16.63	16.63	16.341	16.341	16.209	16.209	16.341	16.341	16.209	16.209	16.209	16.08	16.08	16.211	16.211	16.211	16.211	16.211	16.211
YPR031W	10.757	10.757	10.757	10.757	10.757	10.757	10.757	10.757	10.757	11.02	11.02	10.862	10.862	10.862	10.967	11.098	11.098	11.228	11.228	11.228	11.228	10.941	10.941	11.231	11.231	11.231	10.944	10.944	10.944	10.944	11.075	11.075	11.075	11.522	11.522	11.522	11.522	11.522	11.522	11.522	11.522	11.522	11.522	11.522	11.522	11.522	11.522	11.522	11.522
YMR127C	15.568	15.699	15.699	15.829	15.829	15.829	15.829	15.855	16.013	16.013	16.013	16.17	16.17	16.17	16.17	16.17	16.17	16.17	16.328	16.328	16.328	16.328	16.459	16.459	16.459	16.459	16.459	16.459	16.459	16.328	16.328	16.328	16.486	16.486	16.615	16.484	16.484	16.484	16.484	16.484	16.484	16.484	16.484	16.484	16.484	16.221	16.221	16.221	16.353
YLR188W	2.77	2.77	2.927	2.927	3.057	3.346	3.346	3.346	3.346	3.346	3.346	3.605	3.921	4.599	5.8	5.8	6.089	6.219	7.706	7.706	7.967	8.358	8.358	8.358	8.358	8.358	8.488	9.036	9.167	10.42	10.551	10.551	10.551	10.551	10.681	10.681	11.073	11.073	11.205	11.362	11.362	11.362	11.52	11.52	11.52	11.52	11.52	11.52	11.52
YDL090C	10.451	11.29	11.29	11.422	11.422	11.422	11.422	11.422	11.996	12.18	12.18	12.18	12.18	11.76	11.525	11.238	11.499	11.499	11.499	12.545	13.224	14.715	14.715	14.585	14.585	14.456	14.585	14.324	14.456	14.561	14.561	14.692	14.692	14.692	14.823	15.111	15.111	15.111	15.556	15.556	15.713	15.843	15.843	15.843	15.713	15.713	15.582	15.424	15.974
YPR125W	11.335	11.335	11.335	11.465	11.465	11.465	11.465	11.465	11.623	11.465	11.018	10.756	10.913	10.913	10.913	10.782	10.39	10.39	10.677	11.066	11.066	11.066	11.353	11.222	11.641	11.641	11.77	11.77	11.77	11.77	11.77	11.77	11.77	11.77	11.77	11.77	11.77	11.77	11.613	11.613	11.77	10.803	10.803	10.542	10.542	10.542	10.542	10.542	10.542
YOR080W	8.664	8.533	8.533	7.196	7.196	7.038	7.196	7.196	7.744	7.744	7.744	7.744	7.743	7.454	7.454	7.454	7.191	7.191	6.93	6.93	7.219	7.508	7.639	7.639	7.639	7.667	7.667	7.667	7.093	6.961	7.378	7.536	8.428	8.428	8.428	8.717	8.717	8.848	8.978	8.978	8.978	8.978	9.787	9.787	10.102	10.26	10.286	10.602	10.864
YLR259C	9.857	10.015	10.015	10.015	10.015	10.015	10.015	10.015	10.015	9.885	9.885	9.624	9.493	9.493	9.493	9.493	9.493	9.465	9.465	9.465	9.465	9.465	9.465	8.784	8.784	8.367	8.078	8.235	8.626	8.495	8.624	8.756	8.756	8.756	8.598	8.598	8.598	8.598	8.598	8.598	8.626	8.626	8.339	8.339	8.181	8.181	8.181	8.023	8.023
YCL036W	15.342	15.342	15.342	15.342	15.499	15.499	15.368	15.237	15.237	15.237	15.237	15.237	15.237	15.815	15.815	16.13	16.13	16.13	16.13	16.13	16.288	16.445	16.445	16.445	16.445	16.445	16.445	16.706	16.575	16.575	16.575	16.575	16.575	16.417	16.417	16.417	16.417	16.417	16.156	16.156	16.156	16.156	16.156	16.156	16.156	15.813	15.813	15.971	15.971
YGR146C	2.23	2.23	2.23	2.23	2.23	2.23	2.23	2.23	2.23	2.23	2.23	2.072	1.942	1.942	1.942	1.942	1.942	1.942	1.208	1.077	1.077	1.077	1.077	1.077	1.077	1.077	1.077	1.077	1.077	1.077	1.077	1.077	1.077	1.077	1.077	1.077	1.077	1.077	1.077	0.946	0.946	1.208	1.077	1.077	1.077	1.077	1.208	1.077	1.077
YLR071C	13.774	13.641	13.641	13.771	13.64	13.929	13.929	14.086	13.929	13.929	14.869	15.262	16.306	16.306	16.593	16.593	16.751	16.751	16.593	16.723	16.723	16.723	16.852	16.852	16.824	16.824	16.824	16.982	16.982	16.982	16.982	16.982	16.982	16.982	16.982	16.982	16.982	16.852	16.852	16.852	16.852	16.852	16.982	16.59	16.59	16.458	16.458	16.458	16.458
YIL005W	8.212	8.527	8.527	8.342	8.76	8.76	9.177	9.177	9.177	8.918	9.049	8.867	8.736	9.153	9.153	9.153	9.153	9.153	9.179	9.179	9.097	8.81	8.81	8.68	8.838	8.027	8.025	7.92	7.92	7.92	8.05	8.05	8.337	8.598	8.598	8.598	8.598	8.598	8.598	8.598	8.598	8.178	7.917	7.917	7.917	7.787	7.629	7.526	7.526
YGR247W	0.55	0.55	0.55	0.55	0.55	0.55	0.55	0.55	0.55	0.55	0.708	0.708	0.708	0.708	0.708	0.708	0.708	0.576	0.576	0.576	0.576	0.706	0.993	0.993	1.151	1.151	1.151	1.151	1.466	4.548	5.359	5.359	5.359	5.359	5.359	5.359	5.359	5.359	5.359	5.359	5.359	5.359	5.517	5.517	5.517	5.517	5.517	5.674	6.641
YLL021W	12.784	12.784	13.073	13.073	13.073	13.073	13.073	13.231	13.231	13.231	13.231	13.231	13.231	13.231	13.231	13.231	13.231	13.231	13.231	13.229	13.229	13.229	13.229	13.229	13.229	13.229	13.229	13.229	13.229	13.229	13.387	13.387	13.387	13.387	13.387	13.256	13.256	13.256	13.256	13.256	13.124	12.967	13.124	13.282	13.282	13.282	13.021	12.891	12.63
YGL221C	3.581	3.06	2.931	2.671	2.671	2.934	3.169	3.169	4.868	4.868	4.998	4.866	4.866	4.866	4.605	5.155	6.907	7.743	8.189	8.321	8.452	8.452	8.583	8.583	8.583	8.583	8.899	8.899	8.899	9.685	10.549	10.549	10.549	10.549	10.419	10.549	10.706	10.706	10.838	10.68	10.81	11.938	12.095	12.227	12.227	12.227	12.227	12.227	12.384
YBR183W	14.833	14.833	14.703	14.441	14.022	14.024	14.7	14.7	14.7	14.83	14.961	14.961	14.961	14.961	14.961	14.831	15.252	15.513	15.513	15.644	15.644	15.644	15.644	15.644	15.644	15.644	15.644	15.774	15.774	15.774	15.774	15.774	15.774	15.774	15.774	15.486	15.486	15.486	15.486	15.486	15.486	15.329	15.329	15.329	15.327	15.012	14.437	14.437	14.437
YLR099W-A	7.531	7.531	7.531	7.373	7.373	7.243	7.243	7.662	7.662	8.293	8.293	8.293	8.841	8.999	8.999	8.999	9.156	9.156	9.55	9.55	9.55	9.68	9.68	9.549	9.549	9.549	9.419	9.419	9.549	9.549	9.549	9.969	9.969	9.969	9.969	9.969	9.969	9.839	9.839	9.45	9.478	9.478	9.375	9.217	9.217	9.217	9.217	9.088	9.245
YKR039W	2.542	2.542	2.542	2.542	2.542	2.542	2.542	2.542	2.542	2.542	2.542	2.542	2.542	2.281	2.281	2.149	2.149	2.149	2.149	2.149	2.149	2.149	1.732	1.732	1.575	1.443	1.312	1.312	1.312	1.312	1.051	1.051	0.893	0.893	0.893	0.893	0.893	0.893	0.893	0.893	0.893	0.762	0.762	0.604	0.604	0.604	0.604	0.604	0.604
YDR451C	7.79	8.572	8.572	8.572	8.703	8.703	8.703	8.703	8.703	8.703	8.833	9.356	9.616	9.745	10.061	10.061	10.061	10.061	10.061	9.929	9.929	10.061	10.061	10.061	10.35	10.481	10.612	10.612	10.612	10.481	10.35	10.481	10.742	11.003	11.264	11.395	11.789	11.789	11.789	11.789	11.789	11.947	12.105	12.105	12.105	12.105	12.105	11.973	11.973
YER104W	3.165	3.165	3.323	4.026	3.766	3.766	4.183	4.183	4.026	4.026	4.026	4.026	4.026	4.026	4.026	4.6	4.6	4.73	4.73	4.73	5.119	5.119	5.119	5.119	5.119	5.119	5.119	5.119	5.119	5.249	5.249	5.536	5.536	5.508	5.375	5.794	5.794	6.081	6.656	6.656	6.656	6.656	6.656	7.23	7.23	7.23	7.23	7.23	7.388
YPL225W	4.772	5.164	5.556	5.556	5.556	5.977	6.108	6.108	6.266	6.266	6.266	6.266	6.266	6.266	6.266	6.266	6.266	6.134	6.005	6.292	6.709	6.709	7.415	7.415	7.573	7.573	7.573	7.573	7.573	7.415	7.415	7.415	7.415	7.415	7.573	6.996	6.996	7.259	7.522	7.522	7.522	7.784	7.784	7.784	7.653	7.653	7.653	7.653	7.653
YCR086W	0.655	0.655	0.655	0.655	0.655	0.655	0.655	0.655	0.655	0.655	0.655	0.655	0.655	0.655	0.655	0.655	0.655	0.655	0.655	0.655	0.655	0.655	0.655	0.655	0.524	0.392	0.261	0.261	0.261	0.261	0.261	0.261	0.261	0.391	0.391	0.391	0.391	0.391	0.391	0.391	0.391	0.391	0.391	0.391	0.391	0.391	0.391	0.391	0.13
YBL046W	11.621	11.621	11.621	11.621	11.621	11.621	11.621	11.91	12.041	12.041	12.041	12.041	12.041	11.884	11.884	11.884	11.884	11.884	11.884	11.884	11.884	11.884	11.202	10.549	10.391	10.523	10.365	10.365	10.626	11.176	11.176	11.176	11.046	11.046	10.889	10.731	10.731	10.731	10.601	10.601	10.601	10.181	10.023	10.023	10.023	10.023	10.023	10.023	9.894
YDR481C	4.029	4.027	3.896	4.054	4.054	3.766	3.766	3.766	3.663	3.663	5.366	5.366	5.366	5.366	5.366	5.625	5.625	5.625	5.625	5.625	5.625	5.625	5.756	6.594	6.594	6.594	6.594	6.462	7.084	7.084	7.216	7.216	7.475	7.764	7.764	8.051	8.051	8.051	8.312	8.312	8.312	8.312	8.312	8.47	8.47	8.47	8.628	8.757	8.915
YNL147W	12.893	13.051	13.182	13.182	13.182	13.182	13.182	13.052	13.182	13.182	13.182	13.182	13.182	13.576	14.49	14.49	14.49	14.49	14.49	14.49	14.49	14.62	14.751	14.62	14.62	14.646	14.543	14.41	14.41	14.671	14.671	14.671	14.671	14.671	14.54	14.54	14.382	14.54	14.54	14.54	14.54	14.54	14.54	14.54	14.54	14.54	14.54	14.54	14.54
YKL185W	1.153	1.153	1.153	1.153	1.284	1.284	1.284	1.284	1.284	1.284	1.284	1.284	1.284	1.284	1.284	1.284	1.284	1.284	1.284	1.284	1.284	1.284	1.284	1.284	1.284	1.284	1.284	1.415	1.415	1.415	1.415	1.415	1.415	1.415	1.415	1.415	1.415	1.415	1.415	0.942	0.942	0.942	0.942	0.942	0.942	0.942	0.942	0.942	0.942
YMR226C	7.641	8.06	7.928	7.771	7.771	7.639	8.058	7.613	7.743	8.477	9.055	9.212	10.048	10.726	10.726	11.041	11.432	11.432	12.427	12.946	13.075	13.496	13.758	13.888	13.888	13.888	13.888	13.888	14.305	14.016	14.147	14.277	14.277	14.277	14.435	14.303	14.461	14.461	14.594	14.594	14.436	14.436	14.436	14.436	13.991	13.862	14.124	14.962	15.54
YLR283W	1.543	1.543	1.701	1.701	1.701	1.701	1.831	1.831	1.829	1.829	2.144	2.144	1.987	1.698	1.698	1.698	1.568	1.568	1.568	1.438	1.829	1.829	1.671	1.671	1.671	1.671	1.699	1.699	1.831	1.831	1.831	1.831	1.831	1.831	1.831	1.831	1.831	1.831	1.831	1.831	1.831	1.96	1.96	2.09	2.09	2.09	2.09	2.248	2.248
YOR047C	4.42	4.42	4.42	4.42	4.421	4.264	4.264	4.264	4.264	4.737	4.737	4.737	4.737	4.868	4.868	4.868	4.868	4.868	4.998	4.998	5.127	5.416	5.416	5.416	5.416	5.416	5.548	6.257	6.257	6.257	6.388	6.388	6.388	6.388	6.649	6.621	6.621	6.621	6.621	6.777	6.777	7.222	8.033	8.582	8.582	8.582	8.713	8.713	8.713
YER031C	12.396	12.396	12.396	12.396	12.525	12.525	12.394	12.394	12.394	12.264	12.264	12.264	12.107	12.107	12.107	12.107	12.107	12.107	12.107	12.107	11.975	11.844	11.816	11.816	11.974	11.974	11.974	11.816	11.816	11.816	11.816	11.555	11.555	11.424	11.424	10.222	9.959	9.383	9.383	9.383	9.383	9.383	9.383	9.514	9.514	9.514	9.514	9.385	9.385
YDL025C	11.173	12.01	12.01	12.273	12.273	12.273	12.273	12.273	12.273	12.404	12.404	12.404	12.404	12.404	12.719	12.719	12.851	12.982	12.982	12.982	13.14	13.14	13.14	13.008	13.008	13.138	13.138	13.138	13.138	13.138	13.138	13.138	13.138	13.138	13.138	13.138	13.138	13.138	13.138	13.138	13.269	13.269	13.269	13.269	13.112	13.112	13.112	13.112	12.851
YIL090W	16.048	16.18	16.337	16.337	16.337	16.05	16.024	16.311	16.311	16.311	16.311	16.442	16.442	16.574	16.731	16.863	17.047	17.621	18.04	18.04	18.303	18.46	18.46	18.46	18.59	18.984	19.142	19.142	19.142	19.142	19.142	19.142	19.142	19.142	19.142	19.142	19.142	19.142	19.01	19.01	19.01	19.168	19.168	19.168	19.299	19.299	19.299	19.299	19.299
YOR217W	6.561	6.692	6.953	7.111	7.242	7.372	7.918	7.918	7.918	7.89	7.89	7.89	7.89	7.89	7.89	7.759	8.046	8.44	8.598	8.756	8.756	8.756	9.173	9.304	10.429	10.429	10.429	10.53	12.044	12.044	12.174	12.174	12.855	12.985	13.116	13.246	13.246	13.246	13.246	13.246	13.246	14.213	14.342	14.603	14.474	14.763	14.763	14.763	14.763
YFL009W	15.403	15.403	15.403	15.403	15.403	15.403	15.533	15.533	15.795	15.795	15.795	15.795	15.795	15.795	15.795	15.795	15.795	15.664	15.664	15.794	15.925	15.925	16.344	16.344	16.475	16.344	16.344	16.344	16.344	16.344	17.708	17.839	17.839	17.839	17.839	17.839	17.839	17.839	17.839	18.6	18.6	18.6	18.6	18.6	18.6	18.6	18.6	18.6	18.6
YHR148W	8.363	8.363	8.363	8.363	8.363	8.363	8.363	8.363	8.231	8.492	8.781	8.781	9.07	9.07	9.07	9.07	9.07	9.07	9.07	9.07	9.07	8.913	8.913	8.913	8.913	8.913	8.913	8.913	9.07	9.2	9.2	9.2	9.2	9.2	9.2	9.2	8.941	8.941	8.941	8.941	8.941	8.941	8.941	8.941	8.941	8.941	8.941	8.941	9.098
YOR262W	11.26	11.418	11.418	11.418	11.418	11.548	12.357	12.357	12.357	12.357	12.357	12.357	12.357	12.357	12.357	12.357	12.357	12.357	12.227	12.227	12.227	12.227	12.227	12.227	12.227	12.227	12.227	12.227	11.94	11.94	11.94	11.94	12.932	12.932	12.932	12.932	12.932	12.932	12.932	12.932	12.932	12.932	12.932	12.932	13.219	13.219	13.061	13.061	13.061
YIL114C	7.261	7.132	7.002	6.163	5.774	5.616	5.616	5.616	5.616	5.616	5.459	5.459	5.459	3.812	3.549	3.42	3.003	3.003	3.003	3.003	3.003	3.003	3.003	3.003	2.845	2.845	2.845	2.845	2.845	2.845	2.586	2.586	2.743	2.743	2.351	2.062	2.062	2.062	2.062	2.062	2.062	2.062	2.062	2.062	1.931	1.931	1.931	1.931	1.931
YJL147C	1.307	1.307	1.307	1.177	1.046	1.046	1.046	0.914	0.914	0.914	1.072	1.072	1.072	1.072	1.072	1.072	1.072	1.072	1.072	1.072	1.331	1.331	1.331	1.331	1.331	1.331	1.2	1.2	1.2	1.33	1.33	1.33	1.33	1.33	1.487	1.934	1.934	1.934	1.934	2.325	2.717	2.717	3.004	3.423	3.423	3.423	3.423	3.423	3.554
YFL048C	16.38	17.189	17.478	17.766	17.766	17.766	17.766	17.766	17.766	17.766	17.766	17.766	17.766	17.895	17.895	17.895	17.895	17.895	17.895	17.895	17.764	17.764	17.764	17.764	17.764	17.633	17.633	17.762	18.051	18.051	18.051	17.922	17.922	17.922	17.922	18.079	17.95	17.95	17.95	17.95	18.079	18.079	18.079	18.079	18.079	18.079	18.079	18.079	18.079
YHR142W	15.006	15.006	15.006	15.006	15.006	15.006	15.006	15.006	15.006	14.876	14.876	14.876	14.876	14.876	14.615	14.354	14.354	14.354	14.354	14.354	14.354	14.354	14.093	14.093	14.093	13.832	13.703	13.703	13.703	13.703	13.703	13.286	13.286	12.813	12.655	12.655	12.655	11.084	10.061	9.798	9.798	9.798	9.798	9.798	8.908	8.908	8.489	8.489	8.489
YLR104W	1.097	1.226	1.514	1.514	1.514	1.514	1.514	1.514	1.514	1.514	1.514	1.514	1.514	1.671	1.671	1.671	1.959	1.959	2.246	2.246	2.246	2.246	2.246	2.246	2.246	2.246	2.246	2.246	2.246	2.246	2.246	2.246	2.246	2.505	2.505	2.505	2.505	2.505	2.505	2.505	2.635	3.313	3.182	3.182	3.182	3.182	3.182	3.441	3.572
YPR047W	11.833	9.983	9.983	9.983	9.668	9.668	9.64	8.641	8.536	8.405	8.405	7.697	7.382	7.382	7.226	7.357	8.303	8.303	8.59	8.72	8.72	8.562	8.562	8.562	8.562	8.562	8.012	8.012	8.17	7.49	7.75	8.456	8.456	8.456	8.456	8.326	8.168	7.855	8.011	7.695	7.825	8.503	8.661	9.682	10.595	12.818	12.818	13.291	13.291
YHR116W	10.812	10.812	11.334	11.334	11.334	11.649	11.649	11.649	11.649	11.649	11.649	11.649	11.779	11.779	11.621	11.621	11.621	11.621	11.752	11.621	11.621	11.751	11.751	11.751	11.882	11.882	11.882	11.882	11.882	11.882	11.882	11.595	11.437	11.437	11.437	11.437	11.7	11.7	11.7	11.7	11.7	11.857	11.857	11.857	11.857	11.857	11.857	11.857	11.857
YBL042C	3.707	3.707	3.707	3.707	3.707	3.707	3.707	3.549	3.549	2.742	2.353	2.353	2.065	2.195	2.195	2.195	2.326	2.326	2.326	2.326	2.169	2.169	2.326	2.197	1.936	1.936	1.936	1.936	1.936	1.936	1.936	1.806	1.806	1.806	1.806	1.806	1.806	1.806	1.806	1.675	1.675	1.675	1.675	1.675	1.675	1.675	1.675	1.675	1.675
YHR205W	12.905	12.905	12.905	12.905	12.905	12.905	13.037	13.194	13.797	13.797	13.797	13.928	13.928	14.06	14.06	14.06	13.902	13.902	13.744	13.744	13.744	13.744	13.744	13.744	13.744	13.744	13.744	13.744	13.744	13.744	13.744	13.744	13.744	13.744	13.744	13.744	13.744	13.613	13.613	13.613	13.613	13.613	13.613	13.298	13.298	13.166	13.035	13.035	12.905
YGR241C	7.089	6.8	6.8	6.8	6.8	6.8	6.8	6.8	6.8	6.8	6.8	6.8	6.8	6.8	6.643	6.383	6.226	6.226	6.226	6.226	6.226	6.226	6.226	6.226	6.226	6.226	6.226	6.226	6.226	5.965	5.835	5.835	5.835	5.835	5.835	5.835	5.835	5.835	5.835	5.835	5.835	5.835	5.835	5.705	5.705	5.705	5.705	5.705	5.443
YDR534C	8.001	8.001	7.741	7.741	7.741	7.48	7.09	7.221	7.221	7.221	7.193	6.906	6.906	6.907	6.566	6.695	6.695	6.695	6.695	6.408	6.408	5.989	6.017	6.017	6.305	6.147	6.147	5.989	5.989	5.989	5.989	6.147	6.147	6.147	6.147	6.147	6.147	6.147	5.858	5.728	6.016	6.016	6.016	6.016	6.016	5.858	5.728	6.017	6.017
YOL021C	1.466	1.466	1.466	1.335	1.335	1.466	1.335	1.335	1.335	1.335	1.335	1.335	1.203	0.942	0.942	0.942	0.942	0.942	0.942	0.942	0.942	0.942	0.942	0.942	0.942	0.942	0.942	0.942	0.942	0.942	0.942	0.942	0.942	0.942	0.942	0.942	0.942	0.942	0.942	0.811	0.811	0.811	0.811	0.811	0.811	0.811	0.811	0.811	0.681
YNL036W	9.663	9.663	9.663	9.534	9.534	7.706	7.447	7.447	7.447	7.447	7.447	7.289	7.16	5.571	3.901	3.901	2.801	2.801	2.671	2.671	2.671	2.671	2.671	2.671	2.671	2.671	2.671	2.671	2.671	2.671	2.671	2.671	2.671	2.671	2.829	2.829	2.671	2.671	2.671	2.382	2.382	1.962	1.962	1.962	1.962	1.962	1.962	1.962	1.962
YOR304W	7.061	7.349	8.03	8.291	8.291	8.133	8.133	8.394	8.393	8.655	8.655	8.655	8.787	8.76	8.892	8.892	8.892	8.892	9.023	9.023	9.023	9.023	9.023	8.76	8.76	8.76	8.892	9.312	9.181	9.181	9.181	9.051	8.921	9.053	8.923	9.081	9.343	9.501	9.501	9.632	9.632	9.632	9.632	9.632	9.187	8.117	8.117	8.117	8.275
YPR164W	0.683	0.683	0.683	0.683	0.683	0.683	0.683	0.683	1.466	1.466	1.466	1.466	1.466	1.596	1.596	1.725	2.014	2.014	2.014	2.014	2.014	2.014	2.014	2.146	2.592	2.592	2.592	2.592	2.592	2.592	2.592	2.592	2.592	2.592	2.592	2.592	2.592	2.33	2.75	2.75	2.75	2.75	2.75	2.75	2.75	2.75	2.75	2.908	2.908
YBR162C	0.683	0.683	0.683	0.683	0.814	0.814	0.946	0.946	1.075	1.075	1.075	1.075	1.075	1.075	1.075	1.075	1.075	1.075	1.075	1.075	1.075	1.075	1.075	1.075	1.205	1.205	1.205	1.205	1.363	1.363	1.363	1.492	1.492	1.492	1.492	1.492	1.492	1.492	1.492	1.492	1.492	1.492	1.65	1.65	1.65	1.65	1.65	1.65	1.65
YLR439W	9.465	9.594	9.621	9.621	9.621	9.752	9.752	9.752	9.752	9.882	9.882	9.621	9.489	9.75	9.908	9.908	10.64	10.64	10.509	10.378	10.378	10.378	10.246	10.246	9.985	9.985	9.985	9.985	9.985	9.985	9.985	9.985	9.854	9.854	9.724	9.724	9.724	9.724	9.724	9.724	9.724	9.437	9.437	9.174	9.045	9.045	8.913	8.784	8.521
YPL125W	10.114	11.181	11.181	11.181	11.181	11.181	11.181	11.181	11.181	11.314	11.314	11.314	11.314	11.498	11.498	11.367	11.236	10.947	11.078	11.236	11.236	11.236	11.393	11.393	11.393	11.393	11.523	11.523	11.523	11.812	12.231	12.36	12.36	12.229	12.229	12.229	12.229	12.229	12.229	12.229	12.36	12.231	12.36	12.36	12.36	12.36	12.36	12.36	12.36
YPR051W	16.022	16.153	16.283	16.572	16.831	16.831	16.989	17.12	17.12	17.12	17.12	17.12	17.383	17.383	17.514	17.514	17.514	17.829	17.829	17.829	17.959	17.959	17.959	18.09	18.09	18.09	17.961	17.961	17.961	17.961	17.7	17.411	17.411	17.411	17.411	17.411	17.568	17.437	17.882	17.882	18.197	18.066	18.066	18.066	17.935	18.092	18.092	17.67	17.67
YIL063C	8.792	8.792	8.634	8.792	9.182	9.76	9.76	9.76	9.76	9.76	9.76	9.76	9.501	8.194	8.194	8.089	7.15	7.308	7.332	7.332	7.721	7.592	7.329	7.324	7.324	7.482	7.482	7.639	7.536	7.536	7.666	7.666	7.666	7.377	7.639	7.51	7.51	7.639	7.639	7.639	7.639	7.639	7.639	7.639	7.51	7.249	6.671	6.541	6.539
YKL090W	6.382	6.382	6.41	5.991	4.868	4.423	4.266	4.136	3.847	3.689	3.819	4.106	4.106	4.106	4.106	4.106	4.106	4.106	3.949	3.819	3.977	3.977	3.977	3.977	3.845	3.56	3.299	3.299	3.299	3.428	3.428	3.428	3.428	3.428	3.428	3.428	3.271	3.271	3.428	3.428	3.428	3.954	4.344	4.344	4.344	4.344	4.344	4.344	4.344
YIL152W	7.892	7.892	8.05	8.05	8.05	8.05	8.05	8.179	7.892	7.892	7.892	7.762	7.762	7.762	7.762	7.736	7.736	7.736	7.736	6.899	6.899	6.899	6.769	6.799	7.06	7.191	7.322	7.322	7.322	7.322	7.191	7.191	7.191	7.191	7.191	7.191	7.191	7.61	7.478	7.478	7.478	7.478	6.569	6.569	6.569	4.866	5.413	5.543	5.674
YHR136C	0.522	0.653	0.653	0.653	0.653	0.653	0.653	0.653	0.653	0.914	0.914	0.914	0.914	0.914	0.914	0.914	0.914	0.914	0.914	0.914	0.914	0.914	0.914	0.914	0.914	0.914	1.072	1.072	1.072	1.072	1.072	1.072	1.072	1.072	1.072	1.072	1.072	1.072	1.072	1.072	1.072	1.072	1.072	1.072	1.072	1.072	1.072	1.072	1.072
YMR137C	11.404	11.404	11.404	11.141	10.777	10.332	10.332	10.332	10.304	10.304	10.304	10.017	10.017	10.015	10.146	10.304	10.304	9.309	8.918	9.05	7.35	7.168	7.038	6.881	6.881	6.881	6.881	7.01	6.721	5.958	6.061	6.58	6.737	6.737	6.737	6.737	6.737	6.737	6.606	6.606	6.606	6.606	6.606	6.606	6.606	6.504	6.27	6.27	6.27
YDR472W	0.131	0.131	0.131	0.131	0.131	0.131	0.131	0.131	0.131	0.131	0.131	0.131	0.131	0.131	0.131	0.131	0.131	0	0	0	0	0	0	0	0	0	0	0	0	0	0	0	0	0	0	0	0	0	0	0	0	0	0	0	0	0	0	0	0
YDL014W	17.099	16.941	16.784	16.13	15.815	15.552	15.71	15.71	15.71	15.58	15.423	15.423	13.126	11.74	11.136	10.875	10.875	10.875	10.875	10.744	10.744	10.614	10.327	9.386	8.838	8.969	8.811	8.811	8.655	8.552	8.394	8.526	8.109	8.109	8.109	8.109	8.109	8.109	8.109	8.109	8.109	7.821	7.821	7.56	7.56	7.56	6.779	6.332	6.359
YMR307W	2.088	2.088	2.088	2.088	2.088	2.22	2.22	2.349	2.349	2.349	2.349	2.22	2.088	2.088	2.088	2.088	2.088	1.959	1.959	1.959	1.959	1.959	1.959	1.959	1.959	1.829	1.829	1.829	1.673	1.936	1.936	1.936	1.936	1.936	1.936	1.936	1.936	1.936	1.936	1.936	1.936	1.936	1.936	1.936	1.936	1.806	1.676	1.676	1.676
YJL093C	18.037	17.907	17.618	17.355	17.355	16.807	16.807	16.807	16.807	16.649	16.649	16.649	16.39	15.971	15.709	15.421	15.421	15.264	15.264	15.264	15.132	15.132	15.001	14.397	14.003	13.873	13.873	11.758	11.758	10.579	10.292	10.292	10.292	10.292	10.292	10.292	10.161	10.161	10.031	9.456	9.456	7.363	7.074	6.394	6.265	6.265	6.133	5.976	5.976
YPR119W	9.67	9.67	9.409	9.409	9.148	9.148	9.148	7.657	7.368	6.555	5.876	5.744	5.744	5.744	5.744	5.744	5.616	5.487	5.096	5.096	5.096	5.096	5.096	4.649	4.649	3.943	3.814	3.814	3.554	3.554	3.554	1.934	1.804	1.804	1.415	1.286	1.286	1.286	1.286	1.286	1.286	1.286	1.286	1.286	1.286	1.286	1.286	1.286	1.286
YMR058W	2.356	2.356	2.356	2.356	2.198	2.198	2.198	2.069	2.069	1.939	1.939	1.939	1.939	1.939	1.939	1.781	1.781	1.781	1.781	1.781	1.781	1.781	1.781	1.781	1.781	1.781	1.652	1.652	1.494	1.494	1.494	1.102	0.841	0.841	0.841	0.841	0.841	0.841	0.841	0.841	0.841	0.841	0.709	0.709	0.709	0.709	0.709	0.709	0.552
YPR127W	8.514	8.409	8.409	8.279	8.095	7.911	7.466	7.466	7.179	7.047	6.916	6.916	6.916	4.714	4.714	3.849	3.717	3.717	3.197	3.199	2.726	2.596	2.596	2.596	2.596	2.438	2.438	2.438	2.438	2.438	2.438	2.438	2.57	2.988	3.12	3.12	3.12	2.86	3.121	2.806	2.806	2.806	2.806	2.806	2.806	3.197	3.456	4.397	4.526
YGL030W	2.594	2.594	2.463	2.463	2.333	2.202	2.202	2.202	2.202	2.202	2.202	2.202	2.07	2.07	2.07	2.07	2.07	2.07	2.07	2.07	1.939	1.781	1.781	1.781	1.781	1.781	1.781	1.781	1.781	1.781	1.781	1.781	1.781	1.652	1.652	1.652	1.652	1.652	1.652	1.652	1.652	1.652	1.391	1.391	1.391	1.391	1.391	1.391	1.391
YBR066C	0.522	0.522	0.522	0.522	0.522	0.522	0.522	0.522	0.522	0.522	0.522	0.653	0.916	0.916	0.916	0.916	0.916	0.916	0.916	0.916	0.916	0.916	0.916	0.916	0.916	0.916	0.916	0.785	0.785	0.655	0.655	0.655	0.655	0.786	0.786	0.786	0.786	0.786	0.916	0.916	0.916	0.916	0.916	1.046	1.046	1.046	1.046	1.046	1.046
YOL072W	11.029	11.161	11.161	11.161	11.161	11.423	10.719	10.588	10.588	10.588	10.588	10.588	10.849	10.693	10.535	10.535	10.276	10.563	9.619	9.75	9.722	9.722	10.143	10.011	10.011	10.011	10.169	11.003	11.003	11.003	10.845	10.716	11.106	11.422	11.422	11.422	11.397	11.397	11.66	11.502	11.372	11.504	11.243	11.243	12.133	12.262	12.262	12.262	11.817
YCR019W	9.531	9.268	9.268	8.846	8.846	9.004	9.004	8.612	8.221	8.221	8.063	8.063	8.063	7.934	7.357	7.042	6.753	6.911	6.911	6.911	6.911	6.753	6.753	6.362	6.1	6.389	6.073	6.233	6.233	6.233	6.522	6.364	6.494	6.494	6.623	6.753	6.753	6.753	6.494	6.494	6.623	6.623	6.623	6.623	6.623	6.494	6.494	6.101	6.259
YMR075W	7.843	7.685	7.685	7.685	7.685	7.685	7.685	7.685	7.685	7.685	7.685	7.946	7.946	7.946	7.946	7.946	7.946	7.555	7.268	7.138	6.693	7.084	7.084	7.084	7.084	7.084	7.084	6.825	6.565	6.565	6.436	6.436	6.436	5.621	5.229	4.996	5.127	6.301	7.527	7.527	7.685	7.685	7.685	7.685	7.685	7.685	7.685	7.843	8.232
YDR410C	13.804	14.066	14.198	14.198	14.198	14.198	14.198	14.198	14.068	14.068	14.068	13.938	13.938	13.938	13.677	13.809	13.679	13.679	13.679	13.679	13.679	13.679	13.679	13.679	13.679	13.549	13.549	13.549	13.549	13.549	13.42	13.42	13.42	13.42	13.42	13.42	13.262	13.262	13.262	13.262	13.262	13.262	13.262	13.262	13.262	13.262	13.001	13.001	12.871
YLR419W	10.668	10.668	10.539	10.539	10.539	10.407	10.723	11.243	11.374	11.374	11.374	11.374	11.374	11.374	11.374	11.245	11.532	11.402	11.56	11.691	11.691	11.562	11.562	11.693	11.824	12.402	12.402	12.402	12.56	12.691	13.112	13.399	13.399	13.529	13.658	13.658	13.658	13.658	14.261	14.261	14.391	14.391	14.391	14.391	14.391	14.391	14.391	14.391	14.391
YBR264C	10.944	10.786	10.786	10.914	11.331	12.717	12.846	12.846	12.846	12.846	12.846	12.846	13.579	13.579	13.708	13.708	13.708	13.708	13.708	13.708	13.708	13.708	13.708	13.708	13.421	13.579	13.579	13.577	14.283	15.248	15.564	15.564	16.742	16.742	16.742	16.874	17.031	17.294	17.294	17.294	17.294	17.452	17.452	17.452	17.583	17.583	17.425	17.425	17.425
YDL037C	4.188	4.057	4.057	3.51	3.195	3.195	3.195	3.195	3.195	3.195	2.645	2.645	1.23	0.68	0.548	0.548	0.261	0.131	0.131	0.131	0.131	0.131	0.131	0.131	0.131	0.131	0.131	0.131	0.131	0.131	0.131	0.131	0.131	0.131	0.131	0.131	0.131	0.131	0.131	0.131	0.131	0.131	0.131	0.131	0.131	0.131	0.131	0.131	0.131
YJR108W	9.066	9.328	9.171	9.171	9.171	9.171	9.171	9.171	9.041	9.041	9.171	9.171	9.171	9.171	9.171	9.171	9.171	9.171	9.171	9.171	9.171	8.363	7.583	8.21	8.21	8.21	8.342	8.21	8.918	8.918	8.918	8.918	8.918	8.918	8.918	8.918	8.918	8.526	8.526	8.396	8.396	8.396	9.13	9.261	9.261	9.261	9.261	8.974	8.974
YER012W	6.781	6.781	6.781	6.131	6.001	5.975	6.106	6.106	6.106	6.106	6.106	6.106	6.106	6.237	6.395	6.395	6.395	7.73	7.73	7.989	8.119	8.406	8.406	8.406	8.406	8.537	8.537	8.669	8.408	8.408	8.408	8.408	8.565	8.276	8.276	8.276	8.276	8.276	8.276	8.276	8.145	8.145	7.856	7.854	7.986	7.986	7.986	7.986	7.986
YAL022C	2.379	2.64	3.661	3.661	3.661	3.791	4.08	4.339	4.339	4.471	4.733	6.433	6.433	6.878	6.878	6.878	6.878	6.878	6.748	6.878	7.14	7.14	7.14	7.14	7.14	7.14	7.403	8.111	8.584	8.584	8.713	9.654	9.654	9.785	9.785	9.943	10.074	10.074	10.074	10.074	10.074	10.074	10.074	10.204	10.204	10.204	10.204	10.204	10.204
YBR290W	10.307	10.465	10.465	10.465	10.465	10.465	10.335	10.335	10.335	10.335	10.335	10.467	10.467	10.467	10.467	10.754	10.754	10.754	10.912	10.912	10.912	10.912	11.041	11.302	11.956	11.956	12.218	12.348	12.451	12.739	12.739	12.739	12.739	12.739	12.739	12.739	12.739	12.581	12.581	12.581	12.581	12.581	12.581	12.581	12.581	12.581	12.581	12.581	12.581
YDR531W	17.103	17.234	17.234	17.364	17.364	17.364	17.364	17.206	17.206	17.336	17.336	17.336	17.336	17.204	17.204	17.075	16.398	16.528	16.686	16.686	16.528	16.528	16.397	16.397	16.397	15.873	15.351	15.221	15.223	15.223	15.223	14.829	14.829	14.281	13.731	13.601	13.601	13.314	13.051	13.051	13.051	12.893	13.023	13.023	13.023	12.082	12.082	12.24	10.826
YDL017W	1.785	1.785	1.653	1.522	1.837	2.098	2.489	3.037	3.037	3.745	3.745	4.162	4.162	4.162	4.162	4.423	4.423	4.868	4.999	5.26	5.392	5.523	5.523	5.523	5.523	5.523	5.812	5.812	5.812	5.812	5.812	5.812	5.812	5.812	5.812	5.812	5.812	5.812	5.812	5.942	5.942	5.942	6.073	6.073	6.073	6.073	5.942	6.073	6.073
YGL043W	15.412	15.412	15.412	15.412	15.412	15.412	15.412	15.412	15.412	15.412	15.412	15.541	15.41	15.41	15.41	15.41	15.41	15.41	15.41	15.41	15.41	15.41	15.41	15.41	15.41	15.41	15.41	15.252	14.179	14.179	14.179	14.179	14.179	14.047	13.785	13.785	13.785	13.785	13.785	13.785	13.785	13.785	13.785	13.655	13.525	13.525	13.525	13.525	13.525
YCL057C-A	15.991	15.991	15.991	15.991	15.991	15.991	15.991	15.991	15.991	15.991	15.991	15.991	15.86	15.728	15.728	15.728	15.599	15.599	15.599	15.599	15.599	15.599	15.31	15.152	15.152	15.152	15.152	15.021	15.021	15.021	14.367	14.367	14.367	14.367	14.367	14.367	14.236	13.975	13.66	13.371	13.371	13.371	12.561	12.561	12.561	11.333	11.202	10.913	10.755
YNL031C	3.057	3.057	3.057	3.187	3.187	3.316	3.604	3.604	3.604	3.604	3.604	3.604	3.604	3.604	3.604	3.604	3.604	3.604	3.604	3.604	3.604	3.604	3.604	3.474	3.474	3.474	3.474	3.316	3.316	3.316	3.316	3.316	3.316	3.316	3.316	3.316	3.316	3.316	3.316	3.187	3.187	3.187	3.187	2.768	2.638	2.638	2.507	2.349	2.349
YJR124C	6.525	6.657	6.786	7.179	7.729	7.729	7.729	7.729	7.729	7.885	7.885	7.885	8.431	8.431	8.692	8.692	8.692	8.563	8.563	8.563	8.405	8.405	8.09	8.09	8.09	8.221	8.953	8.953	8.953	8.953	8.953	8.824	8.824	8.824	8.824	8.824	8.824	8.824	8.692	8.692	8.692	8.563	8.379	8.379	8.379	8.379	8.063	8.195	8.195
YKR038C	3.064	3.062	3.062	2.904	2.904	2.904	2.904	2.747	2.747	2.747	2.747	2.747	2.615	2.484	3.139	3.139	3.428	3.428	3.428	3.428	3.428	3.428	3.428	3.586	3.586	3.586	3.586	3.586	3.586	3.586	3.586	3.715	4.106	4.367	5.05	5.05	5.05	5.05	5.05	5.05	5.18	5.311	5.311	5.311	5.311	5.311	5.311	5.311	5.311
YMR277W	7.447	7.289	7.289	7.03	7.319	7.319	7.476	7.634	7.634	7.373	7.373	7.66	7.66	7.66	7.66	7.66	7.976	7.976	7.949	7.949	7.949	7.949	7.949	7.949	7.949	7.949	7.949	7.82	7.82	7.82	7.82	7.82	7.82	7.662	7.662	7.662	7.532	7.532	7.532	7.664	7.664	7.664	7.664	7.403	7.403	8.237	8.237	8.237	8.237
YLR398C	6.91	6.91	6.91	6.91	6.779	6.779	7.038	7.038	7.196	7.065	7.065	7.091	7.091	7.091	7.091	6.96	6.96	6.96	6.96	6.96	6.96	6.96	6.96	6.96	6.96	6.96	6.96	7.089	7.089	7.089	7.089	7.089	6.699	6.699	6.83	6.83	6.83	6.83	6.699	6.594	6.331	6.201	6.201	6.201	6.201	6.622	6.622	6.753	6.753
YJR090C	16.188	16.188	16.188	16.188	15.926	15.637	15.637	15.637	15.637	15.766	15.635	15.635	15.372	15.243	15.111	15.241	15.241	15.241	15.241	15.372	15.372	15.372	15.372	15.372	15.372	15.372	15.372	15.372	15.372	15.504	15.504	15.504	15.633	15.633	15.633	15.633	15.633	15.476	15.476	15.476	15.476	15.476	15.476	15.476	15.318	15.318	15.16	15.031	15.031
YOR330C	21.987	22.118	22.118	21.987	21.987	22.59	22.59	22.721	22.721	22.721	22.879	23.01	23.01	22.879	22.276	22.276	22.017	22.017	22.017	22.017	22.017	22.017	21.885	21.885	21.885	21.754	21.596	21.467	21.596	21.596	21.596	21.596	21.596	21.596	21.596	21.596	21.596	21.596	21.596	21.596	21.596	21.596	21.179	21.022	21.022	20.892	20.603	20.472	20.472
YML069W	5.912	7.117	7.117	7.642	8.163	9.391	9.391	9.391	9.52	9.52	9.652	9.652	9.911	9.911	10.226	10.226	10.857	10.857	10.857	10.857	10.857	11.015	11.015	11.015	11.015	11.015	11.015	11.015	11.015	11.015	11.015	11.015	11.015	11.172	11.172	11.172	11.172	11.172	11.015	11.015	11.015	11.146	11.304	11.304	11.304	11.304	11.304	11.304	11.461
YDR530C	8.81	9.334	9.721	9.721	9.721	9.721	9.721	9.851	9.721	9.695	9.695	9.695	9.565	10.141	9.882	10.537	11.762	11.762	12.31	13.091	14.163	14.163	14.163	14.554	14.554	14.554	14.843	15.001	15.001	15.001	15.001	15.001	15.002	15.134	14.976	14.976	14.976	14.976	14.976	15.235	15.235	15.235	15.235	15.235	15.078	15.078	15.207	15.339	15.6
YDL155W	9.88	9.75	9.881	10.011	10.011	10.615	11.06	11.06	11.06	10.929	10.929	10.929	11.06	11.06	10.929	10.929	10.929	10.929	10.929	10.929	10.929	10.929	10.929	10.929	10.929	10.929	10.929	10.929	11.087	11.087	11.087	10.957	10.957	10.957	10.538	10.668	10.668	10.668	10.798	10.666	10.666	10.666	10.666	10.666	10.116	10.115	10.116	10.116	10.116
YGL169W	5.776	5.776	5.776	6.035	6.035	6.035	6.482	6.482	6.482	6.874	6.874	6.874	6.874	6.874	6.874	6.874	7.161	7.319	7.319	7.319	7.606	7.606	7.606	7.867	8.025	8.025	8.025	8.025	8.025	8.025	8.025	8.025	8.155	8.156	8.286	8.416	8.416	8.545	8.545	8.283	8.151	8.151	8.414	8.861	9.122	9.122	9.122	9.122	9.122
YEL013W	11.9	11.9	11.9	11.9	12.031	12.031	12.031	12.031	12.031	12.031	11.902	11.902	11.902	11.902	11.902	11.902	11.902	11.902	11.902	11.902	11.902	11.902	11.902	11.744	11.613	11.613	11.613	11.613	11.613	11.613	11.481	11.35	11.35	11.48	11.767	11.767	11.767	11.767	11.767	11.767	11.767	11.637	11.637	11.769	11.769	11.769	11.769	11.508	11.376
YDR437W	7.121	7.121	6.991	7.017	7.909	7.751	7.883	8.172	8.329	8.329	8.487	8.487	8.774	8.774	8.617	8.748	8.489	8.489	8.646	8.907	9.873	9.873	9.873	10.03	10.03	9.873	9.741	9.426	10.607	10.607	10.607	10.764	10.791	11.861	11.861	11.991	11.675	11.675	11.805	12.43	12.299	12.457	12.325	12.714	12.585	12.453	12.453	12.453	12.453
YNL070W	15.429	15.43	15.43	15.43	15.43	15.43	15.404	15.535	15.406	15.406	15.406	15.406	15.406	14.596	14.495	14.363	14.363	14.782	14.784	14.784	14.784	14.784	14.784	14.784	14.941	14.784	15.017	14.572	14.572	14.572	14.572	14.44	14.078	14.209	14.367	14.787	14.787	14.787	14.787	14.787	14.787	14.787	14.787	14.789	14.789	14.789	14.92	14.92	14.92
YOR336W	0.655	0.655	0.655	0.655	0.655	0.786	0.786	0.786	0.786	0.786	0.786	0.786	0.786	0.786	0.786	0.786	0.786	0.786	0.786	0.786	0.786	0.786	0.786	0.786	0.657	0.657	0.525	0.525	0.525	0.525	0.525	0.394	0.394	0.394	0.394	0.394	0.394	0.394	0.525	0.525	0.525	0.525	0.525	0.525	0.525	0.525	0.525	0.525	0.525
YBR038W	14.398	14.398	14.267	14.004	13.874	12.595	12.308	12.15	12.019	11.991	11.991	11.991	10.917	10.136	9.589	9.302	9.432	9.432	9.302	9.302	8.097	8.097	7.967	7.993	7.087	7.609	7.609	7.609	7.609	7.609	7.609	7.48	7.319	6.956	6.956	7.376	7.219	7.219	7.401	7.142	7.874	8.032	8.82	9.784	10.565	10.565	10.565	10.565	10.565
YLR264W	2.486	2.617	3.295	3.295	3.295	3.295	3.137	3.267	3.425	3.684	3.684	3.815	3.213	3.213	3.342	3.213	3.213	3.213	3.213	3.213	3.213	3.081	3.081	3.239	3.526	3.526	3.526	3.684	3.814	3.814	3.682	3.551	3.577	3.577	3.996	4.387	4.516	4.516	4.648	4.805	4.805	4.963	5.513	5.513	6.037	6.194	7.482	7.482	7.482
YPL019C	5.231	5.231	5.231	5.49	5.332	5.332	5.332	5.332	4.914	5.045	4.492	4.492	4.492	4.492	4.492	4.492	4.492	4.36	4.071	3.942	3.942	4.071	4.071	4.332	5.115	6.368	6.368	6.368	6.368	6.368	6.238	6.238	6.238	6.238	6.787	6.916	6.916	6.916	6.916	6.916	7.074	7.074	7.363	7.363	7.363	7.363	7.363	7.363	7.363
YPR106W	14.259	14.259	14.39	14.39	14.39	14.39	14.39	14.39	14.259	13.998	13.998	13.998	13.737	13.737	13.737	13.737	13.737	13.737	13.737	13.737	13.737	13.737	13.737	13.737	13.737	13.579	13.579	12.453	11.617	11.328	10.882	10.882	10.882	10.882	10.882	10.882	10.882	10.621	10.491	10.491	10.491	10.074	9.943	9.785	9.654	9.785	9.654	9.654	9.233
YNL035C	10.293	10.293	10.293	10.293	10.424	10.267	10.398	10.398	10.398	10.529	10.529	10.398	10.24	10.5	10.342	10.5	10.657	10.657	10.657	9.741	9.139	9.139	8.433	8.17	8.012	7.751	7.751	7.751	7.751	7.751	7.751	7.751	7.751	7.751	7.751	7.751	7.909	7.909	7.909	7.779	7.49	6.026	6.026	4.899	4.637	4.637	4.192	3.876	3.559
YGL099W	7.794	7.848	8.554	9.679	9.679	9.679	9.81	9.81	9.94	10.097	10.227	10.227	10.227	10.749	10.907	10.907	10.907	11.038	11.038	11.038	11.038	11.038	11.038	10.907	10.907	10.907	10.907	10.907	10.907	10.907	10.907	10.749	11.01	11.01	11.01	11.14	11.14	11.14	11.14	11.14	10.879	11.008	11.008	11.008	11.14	11.14	11.14	11.14	11.271
YNL320W	7.006	7.684	8.335	9.115	9.402	9.402	9.402	9.402	9.271	9.271	9.113	9.243	9.241	9.946	9.946	10.075	10.075	10.075	9.816	9.816	9.946	10.524	10.681	11.072	11.072	11.072	11.072	11.072	10.942	10.942	10.942	10.942	10.942	11.231	11.361	11.624	11.624	11.624	11.624	11.624	11.624	11.624	11.624	11.911	11.911	11.781	11.781	11.624	11.783
YGR183C	10.912	10.912	10.912	10.912	10.912	10.754	10.754	10.491	10.491	10.491	10.621	10.621	10.621	10.621	10.621	10.621	10.621	10.621	10.49	10.49	10.36	10.386	10.229	10.516	10.516	10.516	10.516	10.516	10.516	10.516	10.255	10.255	10.255	10.255	10.255	10.255	10.385	10.385	10.385	10.385	10.385	10.385	10.385	9.495	9.495	9.495	7.717	7.559	7.559
YHR104W	7.776	6.727	6.467	6.467	6.467	6.467	6.467	6.208	5.789	5.082	5.082	5.082	4.95	4.95	4.819	4.819	4.819	5.469	6.566	6.566	6.723	6.723	6.723	6.723	6.853	7.431	7.431	7.589	7.589	7.459	7.694	7.564	7.564	7.564	7.694	7.694	7.694	7.431	7.116	7.145	7.643	8.764	9.524	9.784	10.646	10.646	10.646	10.646	10.777
YMR063W	7.963	7.963	7.805	7.805	7.805	7.805	7.805	7.832	7.832	8.955	9.086	9.086	9.086	9.086	9.244	9.244	9.244	9.244	9.244	9.112	9.112	8.981	8.981	9.111	9.111	9.556	9.556	9.556	9.556	9.871	9.871	9.713	9.713	10.524	10.785	10.785	10.943	10.943	10.943	10.943	10.813	10.813	10.813	10.945	10.945	10.945	11.076	11.523	11.523
YOR161C	3.248	3.221	3.248	3.248	3.405	3.405	3.405	3.535	3.665	3.665	3.665	3.665	4.083	5.049	5.178	5.781	6.044	6.044	6.173	6.173	6.695	6.695	6.695	7.112	7.27	7.428	7.743	7.873	8.134	8.134	8.134	8.134	8.134	8.134	8.134	8.263	8.393	8.393	8.393	8.393	8.393	8.523	8.941	10.01	10.01	10.01	10.01	10.01	10.01
YOR181W	7.19	7.19	7.19	7.19	7.19	7.19	7.19	7.321	7.873	8.132	8.132	8.521	8.521	7.733	7.733	7.733	7.733	7.862	7.862	7.862	8.15	8.15	8.279	8.568	8.568	8.568	8.411	8.411	7.808	7.808	7.808	8.069	8.069	8.069	8.069	8.069	8.199	8.199	8.328	8.328	9.008	9.138	9.138	9.295	9.295	9.166	9.166	9.166	9.166
YNL163C	8.086	8.086	8.086	8.086	7.536	7.431	7.301	7.301	8.268	8.268	8.268	8.268	8.268	8.139	7.277	7.408	7.855	7.855	7.984	8.244	8.244	8.112	8.112	8.112	8.372	8.556	9.339	9.339	9.339	9.47	9.47	9.6	9.6	9.729	9.729	9.729	9.989	10.434	10.434	10.434	10.434	10.434	10.434	10.304	10.304	10.304	10.304	10.304	10.304
YOR322C	11.644	12.034	12.294	12.294	12.975	13.578	13.578	13.578	13.578	13.735	13.998	13.998	13.998	13.998	13.998	13.998	13.998	13.998	13.998	13.998	13.998	13.998	13.868	14.128	14.128	14.128	14.285	14.285	14.285	14.285	14.285	14.285	14.285	14.285	14.546	14.546	14.546	14.546	14.546	14.546	14.546	14.546	14.546	14.546	14.678	14.678	14.678	14.678	14.678
YML114C	10.728	10.728	10.728	10.728	10.728	10.728	10.57	10.57	10.57	10.307	10.307	10.176	10.176	10.176	10.176	9.729	9.729	9.6	9.6	9.6	9.6	9.6	9.311	8.263	8.263	8	8	8	7.321	7.163	6.744	6.613	6.613	6.613	6.613	6.613	6.455	6.457	6.326	6.326	6.326	6.326	6.326	6.326	6.326	6.326	6.326	6.326	6.326
YLR055C	0.657	0.657	0.657	0.657	0.657	0.657	0.657	0.657	0.657	0.657	0.657	0.525	0.394	0.394	0.394	0.394	0.394	0.394	0.394	0.394	0.394	0.394	0.394	0.394	0.394	0.394	0.394	0.525	0.525	0.525	0.525	0.394	0.394	0.394	0.394	0.394	0.394	0.394	0.394	0.394	0.394	0.394	0.394	0.394	0.394	0.394	0.394	0.394	0.394
[truncated: 3,552 more rows]
[truncated: 952 more columns]
