# Supplementary material for: Constitutive turnover of histone H2A.Z at yeast promoters requires the preinitiation complex
Source: eLife. 2016 Jul 20;5:e14243. doi: 10.7554/eLife.14243 (PMC4995100; doi:10.7554/eLife.14243)
Supplement: Figure 1—source data 8. — DOI: http://dx.doi.org/10.7554/eLife.14243.011 [file elife-14243-fig1-data8.zip › Figure_1--source_data_8/RPB1-FRB_input_noRAP.txt]

gene_name	-500	-499	-498	-497	-496	-495	-494	-493	-492	-491	-490	-489	-488	-487	-486	-485	-484	-483	-482	-481	-480	-479	-478	-477	-476	-475	-474	-473	-472	-471	-470	-469	-468	-467	-466	-465	-464	-463	-462	-461	-460	-459	-458	-457	-456	-455	-454	-453	-452
YER074W	2.88	2.88	2.88	2.88	2.676	2.676	2.676	2.676	2.676	2.676	2.676	2.676	2.676	2.676	2.676	2.676	2.676	2.676	2.531	2.531	2.531	2.531	2.386	2.386	2.386	2.386	2.386	2.386	2.386	2.386	2.182	2.182	2.182	2.049	1.904	1.7	1.7	1.7	1.7	1.7	1.566	1.566	1.421	1.421	1.421	1.421	1.421	1.421	1.421
YOL077W-A	14.91	14.91	14.91	14.91	14.91	14.776	14.776	14.776	14.642	14.642	14.921	15.2	15.2	15.333	15.333	15.467	15.467	15.467	15.601	15.601	15.601	15.601	15.601	15.601	15.601	15.601	15.601	15.601	15.601	15.601	15.601	15.601	15.601	15.601	15.467	15.467	15.467	15.467	15.467	15.467	15.467	15.467	15.467	15.467	15.467	15.467	15.467	15.333	15.066
YFL010C	9.838	10.187	10.536	10.536	10.74	10.74	12.406	13.231	15.381	15.526	15.526	15.526	15.526	15.526	16.154	16.154	16.287	16.287	16.688	16.688	16.822	16.822	16.822	16.822	16.822	16.822	16.822	16.822	16.822	16.688	16.688	16.967	17.513	17.513	17.513	17.647	17.914	18.118	17.973	17.973	17.973	17.973	17.973	17.839	17.984	17.851	17.706	17.706	17.706
YLR347C	3.138	3.138	3.005	3.005	3.005	3.585	3.585	3.718	3.718	3.718	3.718	3.852	3.852	4.119	4.119	4.323	4.323	4.672	4.672	4.672	4.672	4.672	4.743	4.743	4.743	4.743	4.743	4.743	4.743	4.743	4.743	4.743	4.598	4.453	4.453	4.319	4.319	4.453	4.598	4.598	4.598	4.598	4.731	4.731	4.731	4.999	5.132	5.132	5.132
YPR133W-A	9.539	9.539	9.684	10.097	10.097	10.097	10.097	10.097	10.097	10.097	10.097	10.097	10.23	10.23	10.23	10.23	10.364	10.364	10.364	10.23	10.23	10.23	10.23	10.375	10.316	10.316	10.52	10.724	10.724	10.724	10.724	10.724	10.724	10.591	10.446	10.446	10.446	10.312	10.312	10.312	10.312	10.312	10.312	10.312	10.178	10.178	10.178	10.045	9.911
YGL106W	19.317	19.317	19.317	19.317	19.317	19.317	19.317	19.317	19.317	19.184	19.585	19.585	19.585	19.306	18.968	18.968	19.113	18.968	18.968	18.968	18.968	19.102	19.102	19.381	19.381	19.381	19.381	19.381	19.381	19.381	18.973	18.839	18.56	18.427	18.427	18.427	18.427	18.427	18.427	18.223	18.223	18.152	18.152	18.152	18.019	18.019	18.019	18.019	18.019
YOR101W	14.579	14.579	14.579	14.579	14.579	14.579	14.579	14.579	14.579	14.579	14.579	14.579	14.579	14.928	14.794	14.794	14.794	14.794	14.794	14.794	14.66	14.66	14.237	14.033	13.55	13.405	13.405	13.405	13.405	13.138	12.848	12.703	12.123	12.123	11.833	11.699	9.961	9.961	8.133	6.12	6.12	6.12	6.12	6.12	6.12	6.12	6.12	6.12	6.12
YMR002W	0.401	0.267	0.267	0.267	0.267	0.267	0.267	0.267	0.267	0.267	0.267	0.267	0.267	0.267	0.267	0.267	0.267	0.267	0.267	0.267	0.267	0.134	0.134	0.134	0.134	0.134	0.134	0.134	0.134	0.134	0.134	0.134	0.134	0.134	0.134	0.134	0.134	0.134	0	0	0	0	0	0	0	0	0	0	0.134
YKL072W	12.468	13.712	13.712	13.916	13.916	14.532	15.015	16.055	16.055	17.247	17.247	17.247	17.247	17.247	17.247	17.247	18.137	18.137	18.137	18.282	18.282	18.282	18.282	18.282	18.887	19.091	19.225	19.225	19.841	19.841	19.841	19.841	19.841	19.841	19.841	19.841	20.19	20.324	20.324	20.12	20.12	20.12	20.12	20.12	20.12	20.12	20.12	20.12	20.12
YDL111C	10.597	10.597	10.597	10.597	10.597	10.609	10.609	10.609	10.609	10.464	10.174	10.174	10.04	10.04	10.04	10.04	9.761	10.036	10.036	10.036	10.036	9.891	9.891	9.746	9.746	9.746	9.746	9.601	9.746	9.612	9.612	9.95	10.02	9.886	9.886	9.886	9.886	9.741	9.741	9.73	8.898	8.898	8.91	8.91	8.91	8.561	8.148	8.364	8.364
YKR031C	10.018	10.018	9.583	9.583	9.304	9.304	9.304	9.304	9.304	9.159	8.821	8.821	8.821	8.821	8.821	8.821	8.821	8.821	8.821	8.821	8.821	8.821	8.617	8.617	8.28	8.076	8.076	8.076	8.076	8.076	8.076	7.872	7.872	7.872	7.872	7.872	7.872	7.604	7.604	7.604	7.604	7.604	7.604	7.604	7.604	7.471	7.337	7.337	7.337
YML020W	11.776	11.91	12.2	13.17	13.17	13.872	14.771	14.771	14.771	14.771	14.771	14.975	15.109	15.109	15.109	15.109	15.109	15.109	15.592	15.592	15.592	15.689	15.689	15.678	15.678	15.823	16.027	16.027	16.027	16.027	16.16	16.16	16.16	16.16	16.899	16.899	16.899	16.899	16.899	16.899	16.899	16.609	16.754	16.754	16.899	16.899	16.888	16.888	16.888
YOR006C	10.444	10.589	10.793	10.648	10.927	11.35	11.35	11.629	12.03	12.03	12.03	12.03	12.03	12.175	12.175	12.175	12.175	12.175	12.175	12.175	12.175	12.175	12.245	12.257	12.39	12.524	12.524	12.524	12.524	12.524	12.524	12.524	12.524	12.658	12.658	12.658	12.658	12.862	12.862	12.862	12.862	12.862	12.862	12.717	12.583	12.717	12.717	11.697	11.697
YDR198C	7.267	6.929	6.929	6.929	6.929	6.929	6.517	6.517	6.082	5.948	5.948	5.948	5.948	4.151	3.68	2.354	2.005	2.005	2.005	2.139	2.139	2.139	2.139	2.139	2.139	2.139	1.935	1.452	1.307	1.307	2.08	2.08	2.08	2.08	2.284	2.574	2.574	2.574	2.574	2.574	2.574	2.708	3.829	4.253	4.398	4.398	4.398	4.398	4.747
YER018C	12.247	12.102	12.392	12.259	12.259	12.259	12.259	12.404	12.404	12.404	12.404	12.404	12.404	12.404	12.671	12.671	12.671	12.805	12.671	12.671	12.671	12.793	12.793	12.793	12.927	13.072	13.072	13.072	13.677	14.364	14.364	14.364	14.364	14.364	14.497	14.497	14.497	14.497	14.497	14.497	14.497	14.497	14.497	14.497	14.352	14.219	14.219	14.278	14.278
YHR170W	9.89	9.89	9.89	9.757	9.757	9.612	9.612	9.612	9.612	9.612	9.745	9.745	9.745	9.745	9.745	10.024	10.024	10.024	10.024	9.879	9.879	9.879	9.879	9.879	9.879	9.745	9.745	9.745	9.745	9.745	9.745	9.745	9.745	9.745	9.274	9.129	9.129	9.129	9.129	9.129	9.129	8.973	8.973	9.396	9.396	9.192	8.843	8.843	8.576
YEL051W	12.605	12.605	12.605	12.472	12.472	12.594	12.594	12.594	12.653	13.399	14.074	14.643	14.643	14.643	14.643	14.643	15.044	15.723	15.723	16.002	16.206	16.351	16.351	16.351	16.351	16.351	16.351	16.351	16.351	16.485	16.351	16.759	16.904	16.904	16.904	16.904	16.904	17.038	17.171	17.171	17.654	17.654	17.654	17.654	17.654	17.654	17.654	17.654	17.654
YDL033C	14.455	14.455	14.455	14.6	14.733	14.733	14.733	14.937	15.216	15.35	15.35	15.35	15.35	15.216	15.216	15.216	15.42	15.42	15.42	15.42	15.42	15.42	15.42	15.42	15.565	15.565	15.565	15.565	15.565	15.565	15.565	15.699	15.699	15.832	15.832	15.832	15.832	15.832	15.687	15.483	15.483	15.483	15.483	15.483	15.483	15.483	15.483	15.483	15.483
YML037C	1.931	1.931	2.064	2.209	3.179	3.179	3.179	3.179	3.795	3.795	3.795	3.795	3.795	3.795	3.795	3.795	3.795	3.795	4.267	4.267	4.267	4.267	4.4	4.389	4.668	4.668	4.813	5.08	5.08	5.08	5.08	5.08	5.08	5.08	5.08	5.08	5.284	6.739	6.739	6.739	6.535	6.535	6.535	6.535	6.546	6.546	6.68	6.814	6.814
YKR098C	11.436	11.436	11.436	11.436	11.303	11.303	11.303	11.303	11.303	11.158	11.158	11.158	11.158	11.158	11.158	11.158	11.158	11.158	11.158	11.158	11.158	11.158	11.158	11.362	11.362	11.362	11.362	11.362	11.362	11.362	11.362	11.362	11.362	11.362	11.228	11.228	11.228	11.228	11.228	11.228	10.949	9.635	9.635	9.635	9.635	9.635	9.635	9.635	9.635
YMR287C	8.869	8.869	8.363	8.363	8.363	8.363	8.363	8.352	8.352	8.352	8.352	9.184	8.835	8.835	8.835	8.835	8.556	8.556	7.038	6.41	6.759	6.759	6.759	6.476	6.197	6.268	6.256	6.936	6.936	7.215	7.215	7.564	8.522	8.522	8.522	8.522	8.522	8.522	9.428	9.562	9.562	9.841	9.841	9.841	10.253	10.677	10.677	10.677	10.677
YDR100W	4.734	4.734	4.734	4.385	4.385	4.385	4.589	4.589	4.734	4.53	4.53	4.53	4.53	4.53	4.396	4.396	4.106	3.973	3.973	3.828	3.828	3.828	3.683	3.828	3.828	3.828	3.828	3.828	3.828	3.828	3.683	3.538	3.538	3.538	3.538	3.538	3.538	3.538	3.538	3.334	3.334	3.334	3.334	3.322	3.322	3.322	3.322	3.322	3.322
YAL003W	0.134	0.134	0.134	0.134	0.134	0.134	0.134	0	0	0	0	0	0	0	0	0	0	0	0	0	0	0	0	0	0	0	0	0	0	0	0	0	0	0	0	0	0	0	0	0	0	0	0	0	0	0	0	0	0
YIL127C	10.917	9.974	9.695	9.829	9.829	9.684	9.684	9.48	9.614	9.684	9.684	9.684	9.684	9.684	9.684	9.684	9.55	9.55	9.55	9.138	8.993	8.789	8.789	8.451	8.451	8.451	8.451	8.596	8.596	8.596	8.451	8.655	8.173	8.581	8.581	7.511	7.511	7.511	7.511	7.715	5.751	5.28	5.762	5.762	5.762	5.821	6.802	6.802	8.273
YDR322W	0.569	0.569	0.569	0.569	0.569	0.569	0.424	0.424	0.424	0.424	0.424	0.424	0.424	0.424	0.424	0.424	0.424	0.424	0.424	0.424	0.424	0.424	0.424	0.424	0.424	0.424	0.424	0.424	0.424	0.424	0.424	0.424	0.424	0.424	0.424	0.424	0.424	0.424	0.424	0.424	0.424	0.424	0.628	0.832	1.036	1.036	1.181	1.385	1.589
YDR020C	10.469	9.911	10.324	13.725	14.341	15.719	15.719	15.719	16.127	16.127	16.127	16.417	16.417	16.272	16.272	16.272	16.272	16.272	16.138	15.871	15.737	17.111	17.244	17.378	17.657	18.006	18.006	18.21	18.21	18.414	18.618	19.234	19.501	21.287	21.287	21.287	21.287	21.287	21.287	21.577	21.577	21.577	21.577	21.577	21.577	21.577	21.577	21.577	21.722
YNL185C	18.004	18.004	18.004	18.004	18.149	18.149	18.149	18.149	18.149	18.149	18.149	18.149	18.149	18.149	18.149	17.945	17.945	17.945	17.945	17.945	17.945	17.945	17.945	17.945	17.945	17.945	17.8	17.8	17.183	16.916	16.916	16.916	16.916	16.916	16.916	16.916	16.916	16.433	16.229	16.229	15.758	15.624	15.624	15.42	15.275	15.275	15.275	15.142	14.874
YER134C	3.945	4.368	4.368	4.368	4.368	4.502	4.647	5.322	5.322	5.322	5.322	5.746	6.727	6.727	6.727	6.931	7.833	7.833	7.688	7.833	7.699	7.699	7.699	7.699	7.699	7.699	8.123	8.268	8.268	8.268	8.268	8.268	8.268	8.268	8.268	8.762	8.762	8.762	9.1	9.1	9.1	9.1	8.966	8.821	8.966	9.304	9.304	9.304	9.304
YLR435W	10.897	11.165	11.165	11.577	11.577	11.985	12.264	12.264	12.409	12.409	12.409	12.554	12.64	12.64	12.64	12.64	12.64	12.64	12.64	12.64	12.64	12.64	12.64	12.64	13.326	13.181	13.181	13.267	13.267	13.879	13.879	13.879	13.879	14.024	14.024	14.024	14.024	14.158	14.292	14.425	14.57	14.919	14.919	14.919	14.919	14.919	14.774	14.629	14.629
YKR021W	10.07	9.936	9.395	8.912	8.912	8.912	8.912	8.574	8.382	8.237	8.237	8.237	8.237	7.222	6.821	6.907	6.569	6.703	6.703	6.703	6.703	6.703	6.703	6.435	6.098	5.964	6.791	6.936	7.36	9.907	9.907	9.907	10.052	10.609	10.609	10.609	10.609	10.609	10.609	10.813	10.813	10.535	10.127	10.127	9.837	10.319	10.029	10.029	10.233
YDL194W	13.464	13.802	13.936	14.081	14.359	15.721	15.925	16.542	16.82	16.82	16.82	16.82	17.437	17.838	17.634	17.634	17.634	17.634	17.634	17.838	17.838	17.838	17.838	17.838	17.838	17.838	17.838	17.838	17.704	17.838	18.187	18.187	18.187	18.187	18.187	18.187	17.919	18.123	18.123	18.123	18.327	18.327	18.327	18.327	18.327	18.327	18.327	18.327	18.194
YDR436W	2.187	2.332	2.332	2.332	2.477	2.332	2.332	2.128	1.924	1.586	1.72	2.01	2.01	2.143	2.143	2.347	2.347	2.347	2.214	2.08	2.08	2.08	2.381	2.526	2.526	2.526	2.794	2.794	2.794	2.794	2.794	2.794	2.794	3.299	3.299	3.299	3.299	3.299	3.299	3.299	3.31	3.31	3.659	3.659	3.659	3.659	3.659	3.793	3.793
YLR289W	7.885	7.885	7.885	7.751	7.124	7.124	7.124	6.786	6.786	6.786	6.786	5.311	5.252	5.252	5.118	4.985	4.985	4.985	5.189	5.189	5.189	5.189	5.189	5.189	5.189	4.631	4.353	4.486	4.341	4.341	4.341	4.341	3.929	3.736	3.736	3.736	3.591	3.591	2.964	2.696	2.626	2.626	2.626	3.038	3.038	3.038	3.038	2.905	2.905
YFR040W	9.762	9.762	9.762	9.896	9.896	9.692	9.692	9.692	9.692	9.692	9.692	9.692	9.558	9.762	9.762	9.483	9.746	9.746	9.891	9.891	9.542	9.542	9.397	9.397	8.77	7.986	7.057	6.912	6.912	6.708	6.9	6.9	6.9	6.9	6.959	7.442	7.576	7.576	7.576	7.925	7.925	7.925	7.426	7.077	7.281	7.485	7.136	7.136	7.136
YBR082C	6.669	6.669	6.669	6.669	6.669	7.151	7.151	7.559	7.426	7.426	7.025	7.084	7.084	7.084	7.084	7.084	7.084	7.229	7.229	6.816	6.887	6.887	6.887	7.02	6.887	6.973	6.973	6.973	6.973	6.973	6.973	6.973	6.973	6.973	6.973	7.043	7.188	7.467	7.467	7.467	7.467	7.467	7.467	7.467	7.467	7.816	7.671	7.671	7.671
YJR040W	9.064	9.209	9.413	9.413	9.413	9.134	9.134	9.483	9.483	9.483	9.483	9.483	9.071	9.204	9.141	9.141	9.345	9.345	9.345	9.345	9.345	9.345	9.345	9.345	9.694	9.694	9.694	9.694	9.898	9.898	9.898	9.898	9.898	9.898	10.043	10.043	10.043	10.188	10.188	10.188	10.188	10.188	9.921	9.921	10.329	10.329	10.329	10.329	10.329
YDR107C	12.669	12.465	12.465	11.634	11.065	11.199	10.727	12.785	12.651	12.651	12.651	12.651	12.023	11.96	12.309	12.309	12.309	12.309	11.96	12.298	12.561	12.694	12.828	13.467	13.263	13.95	13.95	14.095	14.095	14.503	14.503	14.707	14.707	14.707	14.707	14.707	14.707	14.707	14.707	14.707	14.84	14.84	14.84	14.84	14.84	14.84	14.84	14.84	14.974
YPL017C	8.486	8.835	8.631	8.498	8.498	8.498	8.498	8.498	8.498	8.498	8.498	8.498	8.498	8.498	8.498	8.498	8.498	8.498	8.498	8.498	8.498	8.498	8.294	8.294	8.427	8.427	8.427	8.427	8.223	8.223	8.223	8.223	8.09	8.09	8.09	7.945	7.195	7.195	7.195	7.195	7.195	7.195	7.061	7.061	7.061	7.061	7.061	7.061	7.061
YDR482C	9.068	9.347	9.08	9.08	9.08	9.08	9.08	9.08	9.08	9.08	9.08	9.08	9.284	9.139	8.994	9.488	9.488	9.284	9.284	9.15	9.15	8.436	8.448	8.448	8.581	8.581	8.581	8.581	8.448	9.001	9.001	9.554	9.554	9.554	9.409	9.409	9.13	9.13	9.13	9.193	9.193	9.193	9.193	8.989	8.989	8.989	8.989	8.989	8.989
YNL229C	11.627	11.831	11.831	11.831	11.964	11.819	12.087	12.22	12.365	12.365	12.365	12.365	12.365	12.585	12.236	12.032	12.032	12.177	12.515	12.719	12.719	12.515	12.515	12.515	12.515	12.515	12.515	12.515	12.648	12.648	12.648	12.648	12.648	12.648	12.648	12.648	12.648	12.648	12.648	12.648	12.648	12.637	12.492	12.492	12.347	12.347	12.347	12.347	12.347
YLR142W	8.121	7.917	7.917	7.917	8.121	8.121	8.121	8.121	8.121	7.988	7.988	7.988	7.686	7.686	7.82	7.75	7.75	7.895	8.162	8.574	8.574	8.574	8.574	8.778	8.778	8.778	8.767	8.767	8.767	8.622	8.622	8.901	8.552	8.552	8.552	8.552	8.552	8.697	8.697	8.83	8.83	8.218	8.073	8.073	8.073	8.073	8.073	8.073	8.277
YJL171C	10.952	11.654	11.654	11.654	11.654	11.654	11.654	11.654	11.654	11.654	11.654	11.654	11.654	11.364	11.364	11.16	11.16	11.16	10.967	11.101	11.658	11.803	11.803	11.803	11.803	11.803	11.803	11.803	11.803	11.803	11.803	11.803	11.803	11.803	11.67	11.874	11.874	11.874	11.874	11.874	11.874	11.874	11.874	12.078	12.078	12.078	12.078	11.799	11.799
YFR004W	6.182	6.182	6.182	6.182	6.182	6.386	6.723	6.723	6.723	6.868	6.735	7.288	7.288	7.417	7.476	7.476	7.476	7.61	7.947	8.151	8.151	8.151	8.151	8.151	7.524	7.123	7.123	7.123	7.123	6.919	6.919	7.476	7.476	8.045	8.045	8.249	8.516	8.72	8.72	8.72	9.255	9.522	9.388	9.388	9.388	9.796	9.796	9.796	9.796
YBR286W	15.579	15.579	15.579	15.579	15.579	15.783	15.783	15.783	15.783	16.615	16.47	16.819	16.819	16.819	16.674	16.952	16.882	17.353	17.825	17.825	17.958	17.958	17.958	18.226	18.226	18.493	18.493	19.481	19.626	19.626	19.893	19.893	19.893	19.689	19.689	19.689	19.893	19.893	19.893	19.893	20.097	20.097	20.097	20.097	20.231	20.365	20.365	20.365	20.161
YGL207W	11.64	11.64	11.844	11.844	11.844	12.449	13.066	13.199	13.333	13.333	13.333	13.333	13.333	13.333	13.467	13.467	13.467	13.467	13.467	13.467	13.467	13.467	13.467	13.467	13.322	13.322	13.188	13.188	13.188	13.188	13.188	13.188	13.188	13.188	13.188	12.85	12.85	12.717	12.717	12.717	12.717	12.513	12.513	12.513	12.1	12.1	12.1	12.1	12.1
YGL189C	2.119	1.985	1.781	1.781	1.781	1.781	1.915	1.915	1.915	1.915	1.711	1.711	1.711	1.507	1.373	1.373	1.373	1.373	1.373	1.373	1.373	1.373	1.373	1.373	1.373	1.169	1.169	1.169	1.169	0.82	0.82	0.82	0.82	0.82	0.82	0.82	0.471	0.471	0.267	0.267	0.267	0.267	0.267	0.267	0.267	0.267	0.267	0.267	0.267
YML126C	9.369	9.369	9.369	9.369	9.369	9.369	9.369	9.585	9.73	9.596	9.596	9.73	9.73	9.73	9.73	9.73	9.73	9.875	9.741	9.945	10.079	10.079	10.212	10.079	10.079	10.428	10.573	10.573	10.573	10.573	10.573	10.573	10.573	10.305	10.305	10.305	10.305	10.45	10.45	10.45	11.078	11.078	11.078	11.078	11.078	11.078	11.078	11.078	11.078
YKL110C	4.282	4.282	4.149	4.149	4.149	4.149	3.254	3.387	3.242	3.242	3.446	3.446	3.168	3.023	3.023	3.023	3.023	3.023	3.023	3.156	3.435	3.569	3.569	3.569	3.714	3.847	3.847	3.847	3.847	3.847	3.714	3.859	3.859	3.859	3.992	3.847	3.847	3.847	3.847	3.847	3.714	3.714	3.58	3.58	3.58	3.58	3.58	3.58	3.58
YAL051W	14.967	15.246	15.246	15.246	15.246	15.246	15.246	15.246	15.246	15.246	15.391	15.391	15.391	15.257	15.257	15.112	15.112	15.112	15.112	15.112	15.112	15.112	14.978	14.978	14.978	14.978	14.688	14.072	13.805	13.805	13.66	13.66	13.66	13.526	13.526	13.526	13.526	13.526	13.526	13.177	13.177	13.177	12.828	12.427	12.427	11.595	11.45	11.305	11.305
YBR097W	9.476	9.884	10.018	10.018	10.018	10.222	9.821	9.617	9.343	8.994	9.139	9.139	9.343	9.209	9.209	9.343	9.343	9.948	9.948	9.948	10.152	10.007	10.007	10.007	9.862	9.862	9.862	9.862	10.007	9.112	8.844	8.844	8.978	9.112	9.68	10.587	12.574	12.574	12.574	12.574	12.574	12.574	12.574	12.574	12.574	12.44	12.44	12.44	12.574
YGL171W	12.298	12.298	12.298	12.298	12.298	12.298	12.561	12.561	12.706	13.798	13.798	13.798	13.798	13.798	13.798	13.798	13.798	13.798	13.798	13.798	13.798	14.135	15.357	15.903	15.903	15.903	15.903	15.903	15.903	15.903	15.903	16.036	16.036	16.17	16.374	16.374	16.374	16.374	16.519	16.519	16.385	16.385	16.385	16.519	16.385	16.734	16.734	16.734	16.734
YLR015W	8.072	8.48	8.747	9.572	9.572	9.572	9.572	9.019	9.019	9.368	9.572	10.043	10.875	13.24	13.24	13.664	13.798	13.798	13.739	14.017	15.3	15.3	15.3	15.3	15.3	15.433	16.124	16.124	16.124	17.305	17.572	18.898	18.898	19.032	18.898	18.898	18.898	18.764	18.764	18.764	18.764	18.764	18.764	18.764	18.764	18.764	18.764	18.764	18.56
YCL064C	11.674	11.674	11.674	11.674	11.674	11.384	11.239	11.239	11.239	11.239	11.239	10.902	10.768	9.68	9.343	9.343	9.343	8.656	8.656	8.377	8.377	8.377	8.377	8.11	8.11	8.11	8.11	8.255	8.255	8.255	8.11	7.627	6.866	7.274	7.274	7.274	7.274	7.059	6.855	6.855	6.313	6.447	6.447	6.592	5.76	5.76	5.76	5.76	5.058
YHR094C	3.297	3.297	3.297	3.297	2.889	2.889	2.889	2.889	2.889	2.889	2.889	2.889	2.889	2.889	2.889	2.889	2.889	2.551	2.748	2.603	2.737	2.737	2.737	2.737	2.737	2.737	2.737	2.737	2.737	2.737	2.737	2.737	2.737	2.737	3.004	2.871	2.871	2.871	2.871	2.871	2.871	2.313	2.447	2.447	2.447	2.447	2.313	2.313	2.313
YHR154W	13.036	13.036	13.24	13.24	13.095	13.095	13.095	13.095	13.095	12.961	12.961	12.623	12.623	12.623	12.768	12.902	12.902	12.902	13.047	13.047	13.058	12.791	12.791	12.791	12.791	12.791	12.791	12.646	12.512	12.512	12.512	12.512	12.512	12.512	12.512	12.716	12.512	12.512	12.367	12.501	12.501	12.501	12.356	12.356	12.356	12.356	12.356	12.356	12.356
YGR034W	2.108	2.108	2.108	2.108	2.108	2.108	2.108	2.108	2.108	2.108	2.108	2.108	2.108	2.108	1.974	1.974	1.974	1.974	2.178	2.178	2.178	2.178	2.178	2.178	2.178	2.178	2.178	2.178	2.178	2.178	2.178	2.178	2.178	2.382	2.248	2.248	2.248	2.248	2.248	2.248	2.248	2.248	1.84	1.84	2.323	2.323	2.323	2.323	2.178
YGR215W	8.622	9.32	9.802	9.802	9.802	10.344	10.344	10.815	10.815	11.019	11.781	11.985	11.985	11.985	12.393	12.393	12.526	12.875	12.875	12.875	12.875	12.73	12.73	13.02	13.02	13.02	13.154	13.154	13.154	13.154	13.421	13.421	13.421	13.421	13.421	13.421	13.421	13.421	13.421	13.421	13.711	13.845	13.845	13.641	13.641	13.641	13.641	13.641	13.641
YPL226W	14.588	14.384	14.384	14.384	14.18	14.18	14.18	14.18	14.18	14.035	14.035	14.035	14.035	14.035	14.035	14.035	14.035	13.89	13.89	13.89	13.89	12.925	12.925	12.925	12.925	12.925	12.925	12.925	12.925	12.32	12.186	12.186	12.041	12.041	12.041	12.041	12.041	11.762	11.762	9.059	8.524	8.234	8.101	8.101	8.234	8.234	7.885	7.885	7.536
YHR165C	10.029	10.233	10.512	10.512	10.716	10.92	12.431	14.348	14.348	14.348	14.482	14.482	14.482	14.615	14.615	14.615	15.313	15.313	15.313	15.313	15.313	15.313	15.313	15.581	15.93	16.063	16.063	16.487	16.487	16.487	16.487	16.487	16.621	16.754	16.899	16.899	16.899	16.899	16.899	16.899	16.899	16.899	16.899	16.899	16.766	16.632	16.632	16.632	16.342
YFL033C	12.678	12.474	12.206	11.939	11.527	11.527	11.527	11.382	11.382	11.382	11.248	11.103	11.103	11.103	10.899	10.765	10.765	10.561	10.561	10.561	10.16	10.16	9.752	9.752	9.752	9.752	9.752	9.752	9.752	9.752	9.752	9.415	9.211	9.211	9.077	8.873	8.873	8.873	8.873	8.728	8.728	6.458	5.923	5.789	5.656	5.656	5.511	5.511	5.511
YGR132C	9.772	9.906	9.906	10.318	10.318	10.318	10.318	10.318	10.318	10.318	10.318	10.318	10.318	10.318	10.318	10.318	10.318	10.667	10.667	10.667	10.667	10.534	10.534	10.534	10.389	10.389	10.389	10.255	10.255	10.255	10.255	10.255	9.976	9.843	9.575	9.575	9.575	9.575	9.575	9.575	9.575	9.297	9.163	9.163	9.029	9.029	9.029	8.896	8.896
YOR216C	9.154	9.707	9.707	9.707	10.516	10.516	10.516	10.516	10.516	10.249	10.249	10.249	10.249	10.673	10.951	10.951	10.951	10.951	10.951	10.951	11.085	11.085	11.085	11.853	11.853	12.057	12.057	12.046	12.046	12.046	12.18	12.313	13.365	13.569	13.981	13.981	14.126	14.824	14.824	15.162	15.162	15.162	15.307	15.307	15.307	15.103	15.103	15.103	15.103
YKL094W	17.366	18.182	18.751	19.041	19.721	19.925	20.203	20.203	20.203	20.203	20.686	20.686	20.82	21.024	21.024	21.024	21.157	21.157	21.361	21.361	21.495	21.484	22.304	22.304	22.304	22.304	22.304	22.449	22.245	22.234	22.438	22.438	22.438	22.438	22.92	22.775	22.909	23.321	23.321	23.321	23.455	23.455	23.879	23.879	23.879	24.024	24.024	24.373	24.083
YKL149C	14.417	14.417	14.417	14.149	14.283	14.138	14.138	14.138	14.272	14.539	14.818	14.818	15.096	15.096	15.59	16.909	16.909	17.113	17.258	17.258	17.258	18.38	18.38	18.513	18.513	18.781	18.781	18.781	18.926	18.926	18.926	18.926	18.926	18.926	19.059	19.059	19.059	19.059	19.059	19.059	19.059	19.059	19.118	19.252	19.252	19.252	19.252	19.252	19.252
YGR010W	14.903	14.903	15.46	15.46	15.46	15.594	15.594	15.46	15.46	15.46	15.46	15.868	15.868	15.868	16.625	16.625	17.935	17.935	17.802	18.552	18.697	18.83	18.83	18.83	18.83	19.034	19.383	19.528	19.603	19.748	19.748	19.748	19.748	19.748	19.748	19.748	19.748	19.748	20.086	20.086	20.29	20.29	20.29	20.022	20.29	20.494	20.494	20.494	20.494
YBR287W	11.126	11.126	11.126	11.126	11.126	11.126	11.126	10.58	10.58	10.435	10.435	10.435	10.435	10.568	11.18	11.18	11.529	11.529	11.529	11.529	11.529	11.663	11.663	11.663	11.663	11.663	11.663	11.663	11.518	11.518	11.652	11.652	11.652	11.652	11.652	11.652	11.244	11.244	11.244	11.244	11.244	11.244	11.244	11.244	11.244	11.244	10.75	10.75	10.616
YPL148C	16.102	16.235	16.235	16.235	16.235	16.235	16.235	16.235	16.235	16.247	16.247	16.247	16.247	16.247	15.694	15.694	15.549	15.549	15.281	15.014	15.014	15.014	14.676	14.409	14.13	14.13	14.13	14.275	13.938	13.938	13.938	13.258	11.724	11.434	10.774	10.641	10.437	10.437	10.437	10.088	9.82	9.75	9.75	9.895	9.895	9.895	10.029	10.029	10.174
YFL024C	3.616	5.425	6.401	6.401	6.546	6.75	6.75	6.75	6.75	6.75	6.75	6.954	6.954	6.954	6.954	6.954	6.75	6.75	7.018	7.303	7.507	7.507	7.507	7.229	7.229	7.986	8.944	12.141	12.275	13.374	13.374	13.374	13.374	13.374	13.374	13.578	13.578	13.578	14.715	14.715	14.715	14.86	14.86	14.86	14.86	14.994	15.128	15.128	15.128
YGR037C	11.479	11.334	10.922	10.922	10.718	10.718	10.718	10.102	9.694	9.49	9.356	9.152	8.885	8.681	8.681	8.681	8.681	8.146	8.012	8.012	7.808	7.808	7.675	7.675	7.192	7.192	6.925	6.587	6.587	6.179	6.179	6.179	6.179	6.179	6.179	6.179	6.179	6.179	6.179	5.9	5.9	5.9	5.9	5.9	5.9	5.9	5.9	5.209	5.209
YOL124C	4.665	4.665	4.665	4.665	4.665	4.531	4.531	4.531	4.665	5.073	5.277	5.481	5.481	5.481	5.959	6.104	7.011	7.011	7.011	7.022	7.022	7.022	7.022	7.858	9.503	9.503	9.841	10.045	10.045	10.453	10.453	10.598	10.598	10.802	10.802	10.802	11.092	11.092	11.092	11.092	11.092	11.296	11.441	11.586	11.586	11.586	11.382	11.382	11.382
YKL015W	2.928	3.062	3.062	3.062	2.917	2.783	2.783	2.783	2.783	2.783	2.783	2.783	2.649	2.649	4.346	5.253	5.253	5.253	5.253	5.253	5.253	5.253	5.253	5.253	5.253	5.253	5.457	5.457	5.602	5.602	5.735	5.735	5.88	5.88	5.88	5.88	5.88	5.88	5.88	5.88	5.88	5.88	5.88	5.88	5.88	5.88	5.88	5.88	5.88
YOR319W	7.793	7.793	7.793	7.997	8.142	8.287	8.287	8.287	8.287	8.287	8.287	8.153	8.153	8.31	8.31	8.443	8.443	8.443	8.443	8.443	8.106	8.106	8.106	7.902	7.902	7.902	7.902	8.514	8.369	8.369	8.369	7.875	7.741	7.741	7.741	7.741	7.741	7.27	6.921	6.921	6.921	6.921	6.921	6.921	7.344	7.344	7.478	7.333	7.333
YNL282W	7.274	5.874	5.595	5.595	5.595	5.391	5.187	5.187	5.187	4.645	4.367	4.367	4.367	4.367	4.367	4.367	4.367	4.367	4.367	3.728	3.728	3.379	3.03	3.03	2.343	2.343	2.343	2.209	2.005	2.005	2.005	2.005	1.668	1.668	1.668	0.557	0.279	0.279	0.279	0.279	0.279	0.279	0.279	0.279	0.279	0.279	0.279	0.279	0.279
YOR363C	6.189	5.776	5.631	5.776	5.776	5.91	5.91	5.91	6.044	6.189	6.189	6.322	6.322	6.322	6.322	6.322	6.526	6.526	6.526	6.526	6.322	5.973	5.973	5.973	6.118	5.985	5.985	5.985	6.275	6.683	6.683	6.816	6.875	6.875	6.538	6.538	6.538	6.538	6.538	6.538	6.538	6.538	6.538	6.538	6.538	6.538	6.683	6.683	6.683
YBR071W	12.657	13.128	13.396	13.529	13.529	13.529	13.396	13.396	13.878	13.878	13.878	13.878	13.878	13.878	13.878	14.157	13.953	13.953	14.098	14.098	14.098	14.098	14.098	14.098	14.098	14.098	13.953	13.953	13.953	13.953	13.953	13.953	13.371	12.958	12.55	12.684	12.684	12.684	12.829	12.829	12.829	13.033	13.033	13.033	13.033	13.033	13.092	13.092	13.092
YBR122C	15.356	15.356	15.356	15.356	15.297	15.576	16.738	17.355	17.355	17.355	17.355	17.355	17.704	17.849	17.778	17.778	17.982	17.982	17.982	17.982	18.116	18.116	18.116	18.116	18.116	18.116	18.116	18.116	18.116	18.116	18.116	18.116	18.116	18.116	18.116	18.116	17.971	18.175	18.175	18.175	18.175	18.175	18.03	18.03	17.826	17.692	17.622	17.622	17.622
YJR067C	5.507	5.507	6.205	6.146	6.146	6.279	6.279	6.279	6.279	6.279	6.279	6.279	6.279	6.279	5.93	5.028	5.028	5.103	5.452	5.946	6.358	6.358	6.358	6.574	6.707	7.12	7.324	7.457	8.137	9.805	9.805	9.805	9.805	9.805	9.805	9.938	10.072	10.072	11.026	11.438	11.438	11.438	11.572	12.886	12.886	12.886	12.886	12.886	12.886
YOR142W	17.984	18.6	18.6	18.6	18.6	18.6	18.6	18.659	18.514	18.236	18.224	18.224	18.224	18.224	18.224	18.224	18.224	18.224	18.224	18.369	18.369	18.369	18.369	18.369	18.369	18.369	18.369	18.369	18.44	18.44	18.44	18.44	18.44	18.44	18.44	18.44	18.44	18.44	18.44	18.44	18.306	18.306	17.76	17.76	17.76	17.76	17.76	17.76	17.76
YMR188C	14.321	14.321	14.321	14.321	14.117	14.117	14.117	14.117	14.117	14.117	14.117	14.117	14.117	14.117	13.634	13.634	12.877	12.732	12.191	11.912	11.912	11.645	11.645	11.645	9.829	9.272	9.272	9.476	9.476	9.401	9.123	8.919	8.785	8.651	8.651	8.243	8.243	8.11	7.906	7.557	7.702	7.557	7.557	7.557	7.301	7.033	6.959	7.512	7.512
YGR161W-C	3.345	3.345	3.345	3.345	3.141	3.141	3.141	3.141	3.141	3.141	3.141	3.141	3.141	3.141	3.007	2.862	2.862	2.862	2.862	2.717	2.717	2.513	2.513	2.246	2.246	2.246	2.246	2.246	2.246	2.246	1.967	1.496	1.292	1.292	1.292	1.292	1.292	1.292	1.437	1.437	1.437	1.437	1.437	1.437	1.57	1.57	1.774	1.774	1.774
YLR201C	5.529	5.128	5.128	5.128	5.128	4.715	4.378	4.656	5.708	5.708	5.708	5.841	5.841	6.045	6.045	6.045	6.045	6.045	6.045	6.19	5.708	6.057	6.057	6.057	6.057	6.057	6.057	5.853	5.515	5.177	5.601	5.601	5.601	5.601	5.868	5.868	6.136	5.991	5.991	5.991	6.124	6.124	6.124	6.258	6.258	6.258	6.462	6.462	6.195
YGR276C	6.714	6.714	6.714	6.22	6.086	6.354	5.871	5.737	5.737	5.663	5.384	5.18	4.697	4.795	6.227	7.401	9.574	9.574	9.574	9.574	9.574	9.778	9.923	9.923	9.719	9.719	10.142	10.142	10.142	10.142	10.276	11.371	11.237	11.237	11.237	11.237	11.237	12.01	11.865	11.998	12.143	12.143	12.143	12.143	12.143	11.794	14.917	18.871	18.871
YKL173W	4.602	4.468	4.468	4.067	3.922	3.632	3.562	5.277	5.411	5.411	5.411	5.411	5.69	6.091	6.707	7.602	7.94	7.94	7.94	7.94	7.94	8.073	8.073	8.073	8.073	8.073	8.073	8.073	8.073	8.352	9.777	9.777	9.777	9.911	10.19	10.19	10.19	10.19	10.19	10.253	10.108	10.108	10.108	10.108	10.242	10.591	11.631	11.968	11.968
YOR168W	9.934	9.934	9.934	9.934	9.8	9.666	9.8	9.945	9.945	9.945	9.666	9.666	9.666	9.666	9.666	9.666	9.666	9.666	9.666	9.666	9.329	9.329	9.462	9.462	9.462	9.596	9.596	9.596	9.596	9.462	9.607	9.741	9.875	9.875	9.875	9.875	9.875	9.875	9.875	9.671	9.671	9.467	9.467	9.467	9.671	9.199	9.199	9.199	9.199
YDR204W	5.533	5.533	5.533	5.388	5.388	5.533	6.027	6.172	6.172	6.51	6.51	6.51	6.51	6.993	6.993	6.993	6.993	6.993	6.703	6.907	6.907	6.302	6.447	6.302	6.302	6.168	5.878	6.859	6.859	6.859	6.859	6.859	6.859	7.487	7.353	7.353	7.353	7.353	7.364	7.364	7.364	7.231	7.231	7.435	9.997	10.589	10.938	10.938	10.938
YBR010W	1.081	1.081	1.081	1.081	1.081	1.081	0.947	0.947	0.947	0.947	0.813	0.813	0.813	0.813	0.813	0.813	0.813	0.813	0.813	0.813	0.813	0.813	0.813	0.68	0.68	0.68	0.68	0.68	0.68	0.68	0.68	0.68	0.68	0.68	0.68	0.68	0.68	0.68	0.546	0.546	0.958	0.825	0.825	0.825	0.825	0.825	0.825	0.825	0.825
YNL215W	8.191	8.395	8.529	8.529	8.529	8.529	8.325	8.191	8.325	8.753	8.887	9.381	9.514	9.514	9.514	9.804	10.008	10.008	10.008	10.008	10.008	10.008	10.008	10.276	10.684	10.684	10.684	10.48	10.48	10.346	10.613	10.409	10.409	10.409	10.409	10.409	10.264	10.264	10.264	9.986	10.119	10.409	10.409	10.543	10.688	10.688	10.688	10.688	10.688
YOL151W	1.808	1.808	1.808	1.808	1.808	1.808	1.808	1.808	1.808	1.808	1.808	1.808	1.808	1.808	1.808	1.808	1.808	1.808	1.808	1.808	1.808	1.808	1.808	1.808	1.808	1.808	1.808	1.808	1.808	1.808	1.808	1.808	1.808	1.808	1.808	1.808	1.808	1.808	1.808	1.808	1.808	1.808	1.808	1.808	1.808	1.674	1.674	1.14	1.006
YNL122C	13.293	13.293	12.955	13.1	13.304	13.304	13.17	13.438	13.839	13.839	13.839	13.839	13.839	13.694	13.56	13.56	13.56	13.56	13.56	13.56	13.56	13.415	13.56	13.705	13.705	13.705	13.705	13.705	13.705	13.705	13.705	13.705	13.415	13.415	13.415	13.415	13.415	13.415	14.083	14.566	14.566	14.566	14.566	14.566	14.566	14.566	14.566	14.566	14.566
YBR170C	7.303	7.436	7.436	7.436	7.774	7.774	7.774	7.774	8.59	8.59	8.59	8.59	8.59	8.59	8.59	8.724	8.991	8.991	8.991	8.991	8.991	8.991	8.991	8.991	9.125	9.537	9.537	9.537	9.537	9.537	9.537	9.537	9.537	9.537	9.537	9.537	9.392	9.392	9.392	9.392	9.392	9.392	9.258	9.125	9.125	9.125	9.125	9.125	9.125
YDL077C	7.507	7.507	7.507	7.507	7.507	7.507	7.507	7.652	7.856	7.856	7.856	8.06	8.06	8.264	8.264	8.264	8.264	8.468	7.288	7.02	7.02	6.608	5.788	5.654	5.654	5.509	5.509	5.364	5.289	5.022	5.022	5.226	5.226	5.226	5.092	5.092	5.092	4.743	5.011	5.011	5.011	5.011	5.011	5.011	5.011	5.011	5.011	5.011	5.011
YML023C	9.381	9.381	9.515	9.515	9.515	9.515	9.794	9.794	9.794	9.805	10.068	10.068	10.358	10.503	10.358	10.358	10.358	10.358	10.224	10.224	10.224	10.224	9.683	9.683	9.95	9.95	9.95	9.95	9.95	9.95	9.95	9.95	9.95	9.95	9.95	10.095	9.816	9.816	8.717	8.717	9.066	9.066	9.066	9.066	9.211	9.211	9.345	9.49	9.42
YOL093W	15.329	15.329	15.329	15.329	15.329	15.329	15.329	15.329	14.917	16.944	20.491	20.491	20.758	20.758	20.903	20.903	20.903	20.903	20.903	20.903	22.002	22.41	23.661	23.661	23.661	23.806	23.806	23.951	23.951	23.951	23.951	24.085	24.085	24.638	24.638	24.638	24.504	24.504	24.504	24.504	24.359	24.359	24.359	24.493	25.073	25.206	25.206	25.206	25.351
YFR032C-A	1.518	1.518	1.518	1.518	1.518	1.518	1.722	1.722	1.722	1.518	1.518	1.518	1.518	1.518	1.518	1.518	1.518	1.518	1.518	1.518	1.518	1.518	1.518	1.518	1.518	1.518	1.518	1.518	1.518	1.518	1.518	1.518	1.11	0.977	0.832	0.832	0.832	0.832	0.832	0.832	0.832	0.832	0.832	0.832	0.832	0.832	0.832	0.832	0.832
YJR141W	8.432	8.298	8.502	8.502	8.647	8.647	8.647	8.513	8.38	8.235	8.031	7.897	7.693	7.344	7.344	7.14	7.14	7.14	7.14	7.14	6.995	5.907	5.774	5.774	6.524	6.524	6.524	6.524	6.524	6.524	6.524	6.524	6.524	6.524	6.39	6.39	6.39	6.39	6.39	6.39	6.39	6.39	6.39	6.39	5.762	5.762	6.1	6.646	6.646
YMR121C	4.412	4.412	4.412	4.412	4.412	4.412	4.545	4.545	4.545	4.545	4.545	4.545	4.813	4.679	4.341	4.475	4.475	4.475	4.475	4.679	4.679	4.813	4.813	4.813	4.813	4.668	4.935	5.005	5.005	5.005	5.005	5.005	5.005	5.005	5.005	5.005	5.005	5.005	5.005	5.005	5.005	5.005	4.872	4.872	5.005	5.005	5.005	5.005	4.86
YHR152W	5.219	5.015	5.015	4.87	4.87	4.87	3.426	3.56	3.356	3.356	3.764	3.764	3.909	3.909	3.909	3.501	3.501	3.909	4.269	4.403	4.199	3.995	3.995	3.705	4.677	5.004	5.004	5.004	5.074	5.074	5.412	5.616	5.761	6.459	6.459	6.604	6.749	7.569	8.512	12.366	12.366	12.366	12.366	12.366	12.582	12.582	12.786	12.786	12.786
YGR166W	3.477	3.61	3.889	4.093	4.093	4.093	4.587	4.587	4.587	4.587	4.587	4.587	4.587	4.587	4.587	4.587	4.587	4.791	4.657	4.995	5.199	7.746	8.641	8.641	8.641	8.979	8.979	9.461	9.461	9.665	9.665	9.799	9.799	9.799	9.799	9.799	10.293	10.583	10.583	10.583	10.717	10.717	10.717	10.717	10.717	10.717	10.717	10.717	10.717
YIL102C-A	13.577	13.577	13.781	13.781	13.781	13.781	13.781	13.432	13.299	13.095	13.095	13.095	12.961	12.961	12.961	12.961	13.165	12.898	12.898	13.804	14.008	14.706	14.706	14.84	14.84	14.84	14.84	14.84	14.84	14.84	14.84	14.973	14.973	15.107	15.107	15.107	15.107	15.107	15.107	15.107	14.962	14.962	14.962	14.962	14.962	14.962	14.828	14.828	14.828
YKL041W	7.723	7.723	7.723	7.723	7.927	8.131	8.06	8.194	8.602	8.806	8.806	8.672	8.468	8.468	8.602	9.159	9.717	11.176	11.176	11.176	11.176	11.176	11.176	11.031	10.913	11.251	11.455	11.863	11.863	11.863	11.863	12.13	12.275	12.071	12.071	12.071	12.071	12.275	12.275	12.275	12.275	12.275	12.275	12.479	12.624	12.828	13.107	13.107	13.515
YDL238C	10.863	10.45	10.45	9.834	9.834	9.834	8.493	8.092	8.092	8.092	8.092	7.888	7.888	6.562	6.213	5.864	5.66	5.66	5.515	5.515	5.515	5.515	5.719	5.574	5.574	5.574	5.574	5.574	5.574	5.429	5.633	5.633	5.499	4.314	3.419	3.07	3.07	2.937	2.792	2.524	2.305	2.101	2.368	2.368	2.368	2.223	2.357	2.357	2.357
YBR009C	2.465	2.465	2.465	2.465	2.332	2.332	2.332	2.332	2.332	2.198	2.064	2.064	1.86	1.86	1.86	1.86	1.86	1.523	1.099	1.099	1.099	1.099	1.099	1.099	0.965	0.965	0.965	0.965	0.965	0.965	0.965	0.965	0.546	0.412	0.412	0.412	0.412	0.412	0.546	0.546	0.546	0.546	0.546	0.546	0.68	0.668	0.668	0.668	0.668
YDR361C	16.746	16.746	16.746	16.746	16.746	16.746	16.746	16.746	16.746	16.746	16.746	16.746	16.601	16.601	16.601	16.601	16.193	16.193	15.71	15.71	15.71	15.565	15.565	15.42	15.082	15.082	15.082	14.878	14.878	14.733	14.321	14.321	14.187	14.187	14.187	14.187	14.187	14.187	14.187	14.187	14.054	14.054	14.054	12.884	12.606	12.606	12.606	12.606	12.606
YLR401C	11.248	11.114	11.114	10.702	9.607	9.34	9.34	9.34	9.34	9.206	9.206	9.206	8.939	7.197	6.929	6.784	6.784	6.651	6.651	6.517	6.313	5.975	5.975	5.83	5.83	5.83	5.964	5.964	5.964	5.964	5.964	5.964	4.285	3.03	2.622	2.139	2.005	2.005	2.005	2.005	1.872	1.872	1.872	1.872	1.872	1.727	1.593	1.593	1.593
YNL021W	17.522	17.522	18.284	18.284	18.417	18.417	18.417	18.272	18.202	18.336	18.336	18.336	18.336	18.336	18.336	18.336	18.336	18.469	18.336	18.336	18.336	18.54	18.54	18.54	18.54	18.54	18.54	18.744	18.744	18.744	18.744	18.744	18.744	18.744	18.744	18.744	18.744	18.744	19.145	19.145	19.145	19.145	19.145	19.145	19.145	19.145	19.145	19.145	19.145
YJL058C	9.524	9.524	9.524	9.524	9.524	9.524	9.524	10.269	10.177	10.333	9.587	9.587	9.551	9.551	9.685	9.685	9.889	9.658	9.873	10.281	10.281	9.873	9.873	9.873	9.873	10.222	9.739	9.739	10.786	10.786	10.931	11.645	11.645	11.853	11.998	11.998	11.853	11.853	11.853	11.853	11.853	11.586	11.72	11.924	12.878	15.209	15.209	15.209	15.499
YGL202W	0.546	0.546	0.546	0.546	0.546	0.546	0.546	0.546	0.546	0.546	0.546	0.546	0.546	0.546	0.546	0.546	0.546	0.546	0.546	0.546	0.546	0.546	0.546	0.546	0.546	0.68	0.68	0.68	0.68	0.68	0.68	0.68	0.68	0.68	0.813	0.813	0.813	0.813	0.813	0.813	0.813	0.813	0.813	0.813	0.813	0.813	0.813	0.813	0.813
YPL191C	7.507	7.507	7.507	7.507	7.374	7.106	7.53	7.734	7.734	7.734	7.734	7.095	7.229	7.362	7.229	7.362	7.834	7.834	7.834	7.485	7.206	7.752	7.607	7.607	7.607	7.607	7.392	7.392	7.392	7.392	7.392	7.113	6.979	6.979	7.247	7.247	7.247	7.247	7.247	7.247	7.054	7.054	7.054	7.054	7.054	7.054	6.85	6.85	7.054
YDR516C	9.167	9.167	9.312	9.312	9.179	9.179	8.911	9.115	9.115	9.115	9.453	9.865	10.337	10.47	10.604	10.604	10.604	10.604	10.604	10.604	10.604	10.604	10.604	10.604	10.604	10.604	10.604	10.604	10.738	10.738	10.738	10.738	10.738	10.738	10.738	10.738	10.883	10.883	10.883	10.883	10.883	10.615	10.615	10.615	10.615	10.749	10.749	10.749	10.749
YMR143W	0.872	0.872	0.872	0.872	0.872	0.872	0.872	0.872	0.872	0.872	0.872	0.872	0.872	0.872	0.872	0.872	0.872	0.872	0.872	0.872	0.872	0.872	0.739	0.739	0.535	0.535	0.535	0.267	0.267	0.267	0.134	0	0	0	0	0	0	0	0	0	0	0	0	0	0	0	0	0	0
YLR301W	6.59	6.386	5.973	5.973	5.973	5.973	5.973	5.572	5.572	4.881	4.736	4.532	4.532	4.736	4.736	4.736	4.109	2.935	3.139	2.382	2.382	2.382	2.516	2.516	2.516	2.794	2.998	2.928	2.928	3.132	3.132	3.132	2.928	2.928	2.928	2.928	2.928	3.073	2.939	2.939	2.939	2.735	3.637	3.637	3.637	3.927	3.927	4.072	4.072
YOR138C	14.338	14.193	14.06	14.06	13.915	13.781	13.647	13.647	13.298	13.02	12.816	12.816	12.816	12.816	12.118	12.118	11.973	11.828	11.828	11.828	11.828	11.828	11.828	11.538	11.538	11.404	11.404	10.557	10.69	10.063	10.063	9.795	9.662	9.662	9.662	9.662	9.528	8.563	8.563	8.563	8.767	8.767	8.767	8.284	7.715	7.919	7.496	7.629	4.367
YJL042W	10.43	10.43	10.359	10.359	10.359	10.226	10.226	10.081	9.936	9.791	8.445	7.962	7.962	7.962	7.962	8.107	8.107	7.48	7.613	7.758	7.409	7.543	7.398	7.543	7.543	6.596	6.607	6.258	5.823	5.474	5.341	5.753	5.753	6.102	6.102	6.102	6.102	6.102	6.306	6.306	6.306	6.306	6.306	6.306	6.306	6.306	6.306	6.306	6.306
YHL007C	3.984	3.984	3.984	3.839	3.839	3.984	4.321	5.373	5.373	5.506	6.669	6.669	6.959	6.959	6.959	6.959	6.959	6.959	8.021	9.555	9.555	9.555	9.689	9.689	10.305	10.305	10.874	10.874	10.874	12.415	12.549	12.549	12.549	12.682	12.816	12.961	12.961	12.961	12.961	13.106	13.106	13.396	13.396	13.396	13.804	13.804	14.205	14.35	15.327
YOR357C	12.658	12.658	12.948	12.948	12.948	12.948	12.948	13.081	13.081	13.081	13.081	13.081	13.081	13.081	13.43	13.43	13.43	13.297	13.297	13.297	13.297	13.297	13.779	13.779	13.983	13.983	13.983	13.983	13.983	13.983	13.983	13.995	14.697	14.831	14.831	15.035	15.035	15.035	15.035	15.239	15.239	15.239	15.239	15.239	15.372	15.576	15.71	15.71	15.71
YHL039W	6.41	6.41	6.41	6.41	6.48	6.48	6.48	6.48	6.684	6.684	6.755	6.959	6.959	7.104	7.104	7.104	7.453	7.453	7.453	7.657	7.657	7.79	7.79	7.994	7.994	7.994	7.994	8.198	8.198	8.633	8.767	9.261	9.261	9.261	9.406	9.406	9.406	9.406	9.551	9.551	9.551	9.417	9.417	9.417	9.284	9.284	9.284	9.284	9.284
YDR486C	10.375	10.375	10.386	10.386	10.241	10.241	11.753	11.463	11.73	11.73	11.934	11.934	12.068	12.695	12.562	14.445	14.445	14.712	14.712	14.712	14.712	14.712	14.712	14.712	14.433	15.002	15.136	15.136	15.136	15.473	15.473	15.473	15.473	15.473	15.473	15.269	15.124	15.333	15.333	15.333	15.478	15.199	15.548	15.548	15.752	16.223	16.368	16.647	16.647
YGL126W	10.917	10.917	10.917	10.917	10.784	10.639	10.639	10.639	10.435	10.435	10.435	10.435	10.29	10.29	10.29	9.882	9.061	9.265	9.807	9.807	9.807	9.807	9.807	9.796	9.651	9.592	10.16	10.149	10.149	10.992	10.847	10.847	10.847	9.132	8.586	7.836	7.349	7.553	9.146	10.838	10.838	10.972	12.22	12.569	13.621	13.621	13.621	13.621	13.766
YCR089W	8.583	8.379	8.293	8.352	8.545	8.69	8.69	8.078	8.078	7.922	7.498	7.498	7.498	7.498	7.498	7.498	7.643	7.847	7.847	7.847	7.847	8.051	8.051	7.917	8.18	8.652	8.652	8.652	8.652	8.652	8.518	8.953	8.894	8.894	9.028	9.499	9.499	9.354	9.354	9.354	9.354	9.499	9.499	9.499	9.499	9.499	9.703	9.703	10.657
YGR042W	6.327	6.46	6.46	6.46	6.46	6.46	6.46	6.46	6.17	5.354	5.354	5.354	5.499	6.19	7.026	7.026	7.638	7.638	7.505	7.638	7.498	7.364	7.364	7.765	8.526	8.393	8.393	8.393	8.259	8.404	8.404	8.2	9.106	9.106	9.106	9.106	9.106	8.973	8.816	8.345	8.345	8.479	8.746	8.891	8.891	8.746	8.746	8.746	8.891
YBL061C	13.981	13.691	13.691	13.691	13.958	13.958	13.958	13.958	13.958	13.958	13.958	13.958	13.958	13.958	13.958	13.958	14.103	13.899	13.766	13.899	13.899	13.899	13.899	13.899	13.899	13.754	13.754	13.754	13.754	13.754	13.754	13.754	13.754	13.754	13.754	13.754	12.993	12.157	11.745	11.611	11.756	11.552	11.552	11.552	11.552	11.552	11.418	11.273	11.273
YIL026C	10.233	10.437	10.791	10.936	11.627	11.627	11.627	11.627	12.05	12.655	12.8	12.8	12.8	12.8	12.8	12.812	12.812	13.079	13.079	13.079	13.213	13.213	13.358	13.358	13.358	13.358	13.358	13.358	13.358	13.358	13.358	13.77	14.178	14.178	14.178	14.178	13.974	13.974	13.974	14.457	14.602	14.602	14.602	14.735	14.735	15.073	15.474	15.474	15.886
YGL178W	5.407	5.407	5.273	5.756	5.756	5.756	5.611	5.611	5.477	5.477	5.477	5.477	5.273	5.273	4.924	4.924	4.79	4.79	4.935	4.935	4.935	4.935	5.139	4.872	5.221	5.221	5.366	6.406	7.906	7.906	7.906	7.906	8.173	8.173	8.173	8.377	8.511	8.656	8.586	9.139	9.272	9.272	9.272	9.213	9.213	9.213	9.213	9.213	9.213
YLR304C	8.294	8.294	8.702	8.906	9.255	9.255	9.459	9.459	9.459	9.459	9.459	9.459	9.459	9.604	9.894	10.306	10.306	10.306	10.451	10.451	10.451	10.44	10.44	10.44	10.44	10.44	10.44	10.44	10.44	10.44	10.44	10.44	10.37	10.503	10.503	10.503	10.503	10.637	10.637	10.637	10.637	10.637	10.648	10.648	10.648	10.648	10.444	10.444	10.444
YMR066W	3.877	3.877	3.936	4.006	4.693	5.332	5.767	5.767	5.901	6.925	7.059	7.337	7.337	7.133	7.133	7.133	8.586	8.452	8.586	8.586	8.586	8.586	8.586	8.586	8.586	8.586	8.586	8.574	8.987	8.987	8.987	8.987	9.132	9.132	9.132	8.724	8.724	8.724	8.724	8.724	8.724	8.724	8.724	8.724	8.724	8.928	9.061	9.607	9.607
YIL052C	0.546	0.412	0.412	0.412	0.412	0.267	0.267	0.267	0.267	0.267	0.267	0.267	0.267	0.267	0.267	0.267	0.267	0.267	0.267	0.267	0.267	0.267	0.267	0.267	0.267	0.267	0.267	0.267	0.267	0.267	0.267	0.267	0.267	0.267	0.267	0.267	0.267	0.267	0.267	0.267	0.134	0.134	0.134	0.134	0.134	0.134	0.134	0.134	0.134
YIL156W	2.411	2.544	3.038	3.038	3.242	3.65	3.65	3.65	3.65	3.65	3.65	3.65	3.65	3.662	3.662	3.662	4.203	4.471	4.471	4.738	4.738	5.633	5.837	6.041	6.449	6.653	6.653	6.857	7.641	7.641	7.775	7.775	7.775	7.979	8.681	9.32	10.226	10.226	10.226	11.756	11.756	12.035	12.458	12.458	12.458	12.662	12.662	13.564	13.564
YGL114W	8.473	8.06	7.927	7.927	7.927	7.927	7.648	7.648	7.648	7.177	6.828	6.624	7.24	9.673	9.673	9.818	9.818	9.818	9.818	10.167	10.167	10.156	9.807	9.941	9.796	9.662	9.662	9.662	9.662	9.662	9.662	9.662	9.662	9.662	9.395	9.191	9.191	9.191	8.853	8.508	8.304	8.438	8.438	8.728	8.728	8.728	8.728	8.728	8.728
YOR231W	11.867	11.867	11.867	11.867	12.134	12.134	12.134	12.134	12.134	12.134	12.402	12.535	12.535	12.535	12.535	12.535	12.535	12.535	12.535	12.535	12.535	12.535	12.535	12.535	12.535	12.535	12.535	12.535	12.535	12.535	12.535	12.535	12.535	12.535	12.535	12.535	12.535	12.402	12.402	12.402	12.402	12.402	12.402	12.402	12.606	12.606	12.606	12.606	12.606
YDR286C	9.223	9.223	9.223	9.368	9.513	9.658	9.658	11.153	11.978	12.112	12.112	12.112	12.112	12.245	12.245	12.594	12.594	12.594	12.884	12.884	13.018	13.163	13.163	13.163	13.163	13.367	13.367	12.943	12.943	13.088	13.088	13.088	13.088	13.233	13.233	13.233	13.233	13.233	13.233	13.233	13.233	13.233	12.966	13.512	13.85	14.462	14.462	14.462	14.462
YIR014W	0.891	0.891	0.891	0.891	0.891	0.891	0.494	0.494	0.494	0.494	0.494	0.494	0.494	0.494	0.494	0.494	0.494	0.494	0.494	0.494	0.494	0.773	1.459	1.808	2.35	2.35	2.35	2.35	2.35	2.35	2.35	2.35	2.35	2.35	2.35	2.699	2.699	2.699	2.699	2.699	2.699	2.699	2.699	2.699	2.699	2.699	2.699	2.903	2.903
YLL011W	16.993	16.993	16.993	16.993	16.993	16.993	16.789	16.644	16.644	16.644	16.848	16.848	16.848	16.982	16.982	17.127	17.127	16.923	16.923	16.923	16.789	16.789	16.789	16.789	16.789	16.789	16.789	16.585	16.585	16.585	16.585	16.585	16.452	16.452	16.162	16.162	16.162	16.162	16.162	15.749	15.749	15.749	15.616	15.616	15.616	15.616	15.482	15.482	14.666
YLR376C	10.047	10.047	10.326	10.686	10.686	10.976	11.325	11.325	11.47	11.749	12.232	12.581	12.726	12.93	12.941	12.941	13.145	13.29	13.639	14.063	15.028	15.028	15.173	15.173	15.173	15.173	15.452	15.452	15.452	15.452	15.452	15.452	15.452	15.452	15.184	15.184	15.329	15.329	15.184	15.051	15.051	15.051	15.726	15.581	15.785	15.785	15.785	15.785	15.785
YFR007W	4.724	4.591	4.457	4.591	4.869	4.869	5.003	5.619	5.619	5.619	5.619	5.619	5.474	5.341	5.341	4.906	4.906	5.243	4.679	4.835	4.98	4.98	4.98	4.98	4.98	4.98	4.98	4.98	4.98	4.98	4.69	4.69	4.69	4.557	4.557	4.557	4.557	4.557	4.557	4.557	4.557	4.69	4.69	4.69	4.545	4.545	4.545	6.483	6.977
YFL021W	5.819	5.819	5.819	5.819	5.674	5.674	5.674	5.47	5.47	5.47	5.47	5.47	5.47	5.47	5.325	5.191	4.842	4.842	4.842	4.842	4.842	4.842	4.842	4.697	4.697	4.144	4.144	4.011	4.011	4.011	4.011	4.011	4.011	4.011	4.011	4.011	4.011	4.011	3.743	3.743	3.743	3.743	3.041	3.041	2.896	2.896	2.28	1.801	1.801
YPL244C	8.554	8.554	8.554	8.554	8.554	8.688	9.026	9.026	9.567	9.567	9.567	9.567	9.567	9.771	9.771	9.771	9.771	9.771	9.771	9.771	9.771	9.771	9.975	9.842	9.842	9.842	9.842	9.842	9.975	9.975	10.243	10.243	10.243	10.243	10.243	10.243	10.109	10.109	10.109	10.109	10.313	10.313	10.313	10.168	10.023	9.819	9.819	9.685	9.552
YJR022W	5.388	4.69	4.69	4.69	4.557	4.364	4.638	4.493	4.493	4.493	4.348	4.215	4.07	3.866	4.011	4.011	4.215	4.36	4.579	5.463	6.283	6.283	6.428	6.428	6.428	6.005	6.691	6.691	6.895	6.895	6.895	7.099	7.244	7.378	7.378	7.378	7.244	7.378	7.523	7.523	7.861	8.262	8.599	8.599	8.599	8.599	8.599	8.599	8.599
YKL143W	6.093	5.96	5.756	5.552	5.697	6.662	7.29	11.779	11.779	12.418	12.418	12.959	13.442	13.442	13.854	13.854	13.854	13.854	13.988	13.988	13.988	13.988	13.988	14.122	14.122	14.122	14.181	14.181	14.181	14.181	14.181	14.734	14.734	14.879	14.879	14.879	14.879	14.879	14.879	14.734	14.734	14.589	14.589	14.589	14.589	14.589	14.589	14.589	14.589
YER012W	7.783	7.783	7.783	7.108	6.963	6.893	7.235	7.235	7.235	7.235	7.235	7.305	7.305	7.439	7.439	7.439	7.439	8.742	8.538	8.538	9.369	9.782	9.782	9.782	9.782	9.782	9.648	9.793	9.793	9.793	9.793	9.793	9.927	9.433	9.637	9.637	9.492	9.347	9.347	9.143	9.009	8.381	8.381	8.515	8.504	8.504	8.708	8.708	8.708
YKR081C	15.949	15.949	15.949	15.949	15.815	15.815	15.949	16.239	16.239	16.239	16.506	16.506	16.506	16.506	16.506	16.506	16.64	16.64	16.64	16.436	16.436	16.302	16.302	16.447	16.447	16.447	16.447	16.848	16.982	16.982	16.982	16.982	17.127	17.127	17.127	17.26	17.26	17.26	17.26	17.464	17.319	17.319	17.319	17.319	17.186	17.319	17.319	17.319	17.115
YGL083W	10.315	10.315	10.46	10.46	10.326	10.326	10.326	10.326	10.326	10.326	10.326	10.326	10.326	10.326	10.326	10.326	10.326	10.326	10.326	10.192	10.192	10.059	9.855	9.855	9.855	10.059	10.059	10.059	10.059	10.059	10.059	9.925	9.925	9.925	9.925	9.925	9.721	9.576	9.576	9.71	9.71	9.71	9.71	9.71	9.71	9.576	9.442	8.74	8.473
YBR095C	7.237	7.731	7.731	7.731	7.731	7.743	7.947	8.214	8.685	8.685	8.685	8.697	8.697	8.552	8.697	8.697	8.552	8.552	8.418	8.418	8.273	7.72	7.72	8.144	8.348	8.348	8.771	8.771	8.905	8.905	8.905	8.905	8.905	8.905	8.905	8.905	9.05	9.184	9.184	9.184	9.184	9.184	9.184	9.184	9.184	9.184	9.05	9.184	9.184
YBR083W	1.43	1.43	1.43	1.43	1.43	1.43	1.43	1.43	1.43	1.296	1.296	1.226	1.237	1.237	1.371	1.371	1.371	1.371	1.371	1.371	1.371	1.371	1.371	1.371	1.371	1.371	1.371	1.371	1.371	1.237	1.237	1.092	1.092	1.092	1.092	1.092	1.092	1.092	1.092	1.092	1.092	1.092	1.092	1.226	1.226	1.226	1.226	1.226	1.226
YBR159W	7.184	7.388	7.533	7.533	7.533	7.533	7.533	7.533	7.254	7.254	7.254	7.254	7.254	7.399	7.399	7.399	7.399	7.399	7.399	7.399	7.399	7.399	7.399	7.399	7.399	7.603	7.603	7.603	7.603	7.603	8.156	8.156	8.156	8.156	8.156	8.156	8.156	8.156	8.156	8.156	8.156	8.156	8.156	8.156	8.156	8.156	8.156	8.156	8.011
YLR093C	11.224	11.224	11.224	11.224	11.224	11.224	11.573	11.439	11.439	11.573	11.428	11.428	11.428	11.428	11.561	11.416	11.969	11.969	11.969	11.969	11.969	12.055	11.91	11.91	11.91	11.91	11.933	11.933	11.933	11.933	11.933	11.933	11.933	11.933	11.933	11.525	11.321	11.321	11.321	11.391	11.536	12.089	12.089	12.234	12.089	11.885	11.681	11.21	11.14
YPL029W	8.588	8.443	8.588	8.588	8.721	8.721	8.576	8.431	8.286	8.286	8.286	8.286	8.153	8.153	8.153	8.153	8.008	8.008	8.008	7.874	7.874	7.729	7.595	7.462	7.317	6.968	6.834	6.979	6.979	7.124	7.874	8.008	8.008	8.431	8.565	8.699	8.699	8.699	8.844	8.844	8.844	8.977	8.832	8.832	8.832	9.111	9.111	9.111	9.111
YKL080W	7.273	7.128	7.128	7.128	7.128	7.128	7.128	6.716	6.716	6.716	6.716	6.861	6.861	6.861	6.861	6.594	6.449	6.304	5.821	5.676	5.676	5.531	5.119	4.357	4.357	4.357	4.153	4.153	4.008	4.008	3.804	3.804	3.659	3.514	3.514	3.091	2.946	3.016	3.016	3.15	3.15	3.15	3.283	3.272	3.127	3.127	3.127	3.127	3.127
YJL046W	4.299	4.228	4.228	4.228	4.228	4.228	4.228	4.095	4.095	4.444	4.589	4.589	4.589	4.734	4.734	4.734	5.142	5.142	5.142	4.997	5.275	5.275	5.275	5.275	5.275	5.275	5.275	5.334	5.334	5.405	5.201	5.334	7.065	7.269	7.269	7.537	7.96	7.96	8.239	8.239	8.239	8.239	8.384	8.529	8.674	8.674	8.808	10.367	12.168
YBR143C	12.968	12.968	12.968	12.968	12.968	13.305	13.305	13.16	13.16	13.16	13.16	13.16	13.015	13.015	12.737	12.737	12.737	12.737	12.737	12.737	12.737	12.592	12.447	12.447	12.447	12.243	12.098	12.098	12.098	12.098	12.098	12.098	11.953	11.552	11.552	11.418	11.418	11.418	11.418	11.214	11.214	11.214	11.01	11.01	11.01	11.01	11.01	10.19	10.056
YDR086C	13.279	13.279	13.279	13.424	13.424	13.424	13.424	13.424	13.424	13.424	13.424	13.134	13.134	13.279	13.279	13.279	13.279	13.279	13.279	13.279	13.279	13.279	13.279	13.011	13.145	13.145	13.145	13.145	13.145	13.145	13.145	13.145	13.134	13.134	13.134	13.134	13.134	12.565	12.71	12.565	12.431	12.2	11.996	11.996	11.706	11.706	11.561	11.561	11.561
YDL205C	13.734	13.734	13.734	13.734	13.879	14.425	14.826	14.971	14.971	14.971	15.116	15.249	15.528	15.528	15.528	15.528	15.528	15.394	15.394	15.394	15.528	15.394	15.394	15.539	15.539	15.539	15.684	15.684	15.684	15.684	15.684	15.684	15.684	15.684	15.684	15.551	15.551	15.684	15.684	15.684	15.829	15.829	15.829	16.312	16.312	16.312	16.312	16.312	16.312
YHR098C	14.955	15.088	15.222	15.222	15.222	15.222	15.018	15.018	15.018	15.018	15.018	15.018	15.018	15.018	15.018	15.018	15.018	15.018	15.018	15.018	15.018	15.018	15.018	14.873	14.873	14.873	14.257	14.327	14.193	14.193	14.193	14.193	14.193	14.193	14.06	14.06	14.06	14.06	14.06	13.926	13.781	13.346	13.346	13.346	13.346	13.201	12.997	12.997	12.997
YER035W	8.228	8.228	8.228	8.228	8.094	8.094	8.094	8.094	8.094	8.094	8.094	8.106	8.31	8.31	8.176	8.176	8.031	8.031	8.031	8.235	8.235	7.886	7.752	7.27	7.066	6.658	6.658	6.658	6.658	6.803	6.948	6.948	7.152	7.007	7.344	7.344	7.344	7.478	7.478	7.478	6.78	6.78	6.78	6.576	6.576	6.238	6.372	6.372	6.372
YPR158W	2.201	2.201	2.201	2.201	2.201	2.201	1.911	1.911	1.911	1.911	1.911	1.911	1.911	1.911	1.911	1.911	1.707	1.707	1.707	1.707	1.911	1.911	1.911	1.911	1.911	1.911	1.911	1.911	1.911	1.911	1.707	1.707	1.911	2.056	2.056	2.056	2.056	1.852	1.648	1.648	1.648	1.648	1.648	1.648	1.648	1.648	1.648	1.648	1.648
YKL047W	10.011	10.011	10.011	10.29	10.494	10.494	10.494	10.494	10.784	10.784	10.917	10.917	10.917	10.917	10.713	10.713	10.713	10.713	10.713	10.713	10.981	11.33	11.33	11.534	11.534	11.534	11.534	11.801	11.801	11.801	11.801	11.667	11.667	11.667	11.667	11.667	12.08	12.08	12.08	12.213	12.213	12.009	12.009	12.009	12.009	12.009	12.009	12.009	12.009
YOL127W	0.702	0.702	0.702	0.702	0.557	0.557	0.424	0.424	0.424	0.424	0.424	0.424	0.628	0.761	0.616	0.616	0.616	0.616	0.616	0.75	0.75	0.75	0.75	0.75	0.75	0.75	0.75	0.75	0.75	0.75	0.605	0.605	0.605	0.605	0.605	0.605	0.605	0.605	0.605	0.605	0.605	0.605	0.605	0.605	0.739	0.739	0.739	0.739	0.739
YIL164C	4.865	4.865	4.865	4.865	4.865	5.336	5.203	5.54	5.54	5.54	5.25	5.25	5.25	5.25	5.25	4.913	4.913	4.913	4.913	4.768	4.768	4.768	5.25	5.25	6.066	6.404	6.671	6.671	6.671	6.671	6.671	6.671	7.618	9.105	9.105	9.105	10.226	10.226	10.371	10.167	10.371	11.407	11.552	11.552	13	13.843	13.843	13.843	13.553
YBR014C	7.224	7.224	7.224	7.224	7.09	7.294	7.439	7.439	7.439	7.439	7.643	7.643	7.643	7.643	7.643	7.643	7.654	7.654	7.654	7.654	7.654	7.16	7.16	7.16	7.16	7.16	7.16	7.16	6.956	6.811	6.811	6.945	7.09	7.09	7.09	7.09	7.09	7.09	7.09	6.956	6.956	6.956	6.544	6.544	6.544	6.399	6.05	6.05	6.05
YGL038C	15.859	15.859	15.859	15.714	15.714	15.714	15.918	15.773	15.569	15.569	15.569	15.569	15.569	15.365	15.365	15.365	15.365	15.365	15.365	15.365	15.365	15.365	15.365	15.232	15.087	15.087	14.953	14.819	13.988	13.453	13.779	14.251	14.251	14.251	14.251	14.251	14.251	14.117	14.117	14.117	14.117	14.187	14.187	14.187	14.187	13.634	13.634	13.634	13.634
YNL208W	5.595	5.391	5.257	5.257	4.512	4.367	4.367	4.367	4.367	4.367	4.367	4.088	3.75	3.546	2.86	2.726	2.726	2.726	2.726	2.726	2.726	2.726	2.871	2.871	2.871	2.871	2.871	2.592	2.592	2.243	2.243	2.243	2.243	2.522	2.522	2.726	2.726	2.726	2.592	2.447	2.447	2.447	2.447	2.169	2.169	2.169	2.169	2.169	2.302
YNL220W	1.14	1.285	1.285	1.285	1.285	1.151	1.151	1.151	1.285	1.285	1.285	1.285	1.43	1.575	1.575	1.575	1.575	1.575	1.575	1.575	1.575	1.575	1.441	1.441	1.441	1.441	1.441	1.441	1.586	2.214	2.214	2.551	2.551	2.551	2.551	2.696	2.696	2.696	2.696	2.696	2.83	3.58	3.591	4.278	4.278	4.568	4.713	4.917	4.917
YNL265C	5.74	5.74	5.74	5.944	5.944	6.078	6.078	6.078	6.078	6.078	6.078	5.933	5.933	5.933	5.933	5.933	5.799	6.089	6.293	6.293	6.293	6.293	6.293	6.293	6.427	6.427	6.572	8.239	8.518	9.087	9.087	9.087	9.22	9.354	9.354	9.354	9.488	9.488	9.488	9.488	9.488	9.488	9.488	9.621	9.621	9.621	9.621	9.621	9.621
YPL158C	6.843	7.385	7.385	7.385	7.664	7.664	7.46	7.46	7.46	7.46	7.46	7.942	8.758	8.903	9.037	9.594	10.222	10.222	10.222	10.222	10.222	10.222	10.356	10.356	10.356	10.489	10.634	10.838	11.863	11.863	11.863	12.141	12.141	12.286	12.286	12.49	12.49	12.49	12.49	12.49	12.49	12.49	12.49	12.49	12.561	12.561	12.416	12.416	12.416
YMR093W	11.525	11.525	11.525	11.525	11.525	11.525	11.525	11.525	11.525	11.525	11.525	11.246	11.246	11.246	11.246	11.246	11.246	11.246	11.042	10.909	10.485	10.485	10.34	10.34	10.34	10.34	10.34	10.34	9.787	9.787	9.653	9.653	9.316	9.316	8.908	8.908	8.28	8.146	7.942	7.942	7.942	7.942	5.25	2.558	2.425	2.087	1.953	1.953	1.953
YOR270C	17.869	17.869	17.869	17.736	17.736	17.736	17.602	17.468	17.468	17.335	17.335	17.19	17.19	17.19	17.19	17.394	17.394	17.394	17.382	17.382	17.382	17.382	17.586	17.441	17.163	17.163	17.163	17.163	17.163	17.029	17.029	17.029	17.029	17.029	17.029	16.209	16.075	16.075	16.075	15.581	15.581	15.436	15.028	15.028	13.691	13.691	13.145	13.145	13.145
YMR158W	6.95	6.95	6.816	6.816	6.282	6.078	5.874	5.74	5.944	5.944	5.944	5.677	5.677	5.822	5.822	5.822	6.363	6.363	6.363	5.892	5.688	5.978	5.35	5.35	5.06	5.06	5.409	6.83	6.83	7.168	8.004	8.004	8.208	8.208	8.342	8.138	8.138	8.138	8.138	8.138	7.859	8.197	8.052	8.052	8.052	8.256	8.256	8.593	8.519
YOL139C	16.616	16.616	16.482	16.482	16.482	16.482	16.482	16.482	16.482	16.482	16.482	16.482	16.081	15.657	15.512	15.512	15.512	15.512	15.03	13.872	13.326	13.326	13.181	12.832	12.832	12.832	12.832	12.832	12.424	12.424	11.239	11.094	11.094	10.031	9.415	9.415	9.415	9.56	9.426	9.292	8.798	8.594	8.943	7.989	7.711	7.239	6.972	7.176	7.176
YHR156C	14.375	14.375	14.375	14.375	14.375	14.241	14.241	14.108	14.253	13.566	13.566	13.432	13.432	13.299	13.165	13.165	12.526	12.526	11.98	11.642	11.642	11.438	11.293	11.293	11.148	11.148	11.148	11.148	11.015	10.736	10.19	9.621	9.476	8.559	7.099	6.397	5.989	5.989	5.373	4.262	3.78	3.902	4.047	4.047	3.635	3.623	3.623	3.623	3.419
YER002W	6.085	6.085	6.085	5.951	5.817	5.817	5.684	5.684	5.684	5.684	5.684	5.817	5.672	5.672	5.731	5.731	5.731	5.731	5.731	5.731	5.394	5.394	5.394	5.539	5.539	5.539	5.539	5.539	5.539	5.539	5.539	5.539	5.539	5.539	5.539	5.335	5.335	5.335	5.335	5.335	5.335	5.335	5.335	5.335	5.335	5.335	4.637	4.492	4.492
YLR421C	9.288	9.685	10.097	10.847	10.992	10.992	11.33	11.33	11.33	11.33	11.33	11.33	11.33	11.33	11.33	11.33	11.33	11.33	11.196	11.341	11.69	11.969	12.102	12.102	12.102	12.102	12.102	12.102	12.102	12.102	12.102	12.247	12.247	12.247	12.381	12.381	12.381	12.381	12.381	12.381	12.381	12.102	12.102	12.102	11.898	11.898	11.475	11.475	11.475
YGL225W	8.131	8.131	7.573	7.573	7.974	7.707	7.707	7.707	7.707	6.184	5.788	5.788	5.788	5.466	5.332	6.78	6.78	6.78	6.78	6.78	6.78	6.791	6.705	6.705	6.85	6.85	6.646	6.093	6.082	6.372	6.651	7.133	7.133	7.133	7.133	6.929	6.784	6.918	6.569	7.126	7.26	7.26	7.26	7.26	7.26	7.464	7.464	7.743	7.743
YPL188W	9.349	9.349	9.349	9.349	9.617	9.617	9.617	9.617	9.617	9.617	9.75	10.582	10.582	11.194	11.194	11.328	11.595	11.74	11.74	12.089	12.089	12.089	11.885	11.885	11.885	11.885	12.03	12.03	12.03	12.03	12.03	12.03	12.03	12.03	12.03	12.03	12.03	12.03	12.03	12.03	12.03	12.03	12.03	12.03	12.03	12.03	12.03	12.03	12.03
YKL193C	8.311	8.166	8.289	8.289	8.144	8.144	8.144	8.01	8.01	8.289	8.434	8.434	8.434	8.434	8.166	8.166	8.3	8.3	8.3	8.096	8.096	8.096	8.096	8.096	8.096	7.962	7.829	7.962	7.962	7.962	7.962	7.817	7.62	7.62	8.225	8.493	8.493	8.493	8.348	8.783	8.928	8.928	9.336	9.336	9.336	9.458	9.666	9.317	9.462
YDR473C	5.203	5.407	5.674	5.674	5.674	5.674	5.878	5.878	5.878	5.878	6.012	6.082	6.082	6.071	6.071	6.071	6.071	6.012	6.012	6.216	6.349	6.204	6.204	6	6	6	5.855	6.39	7.018	7.018	7.018	7.163	7.296	7.564	7.976	7.772	7.906	8.039	8.039	8.039	8.039	8.039	8.039	8.039	8.039	8.039	8.039	8.039	8.039
YOR159C	4.593	4.593	4.797	4.797	4.797	4.797	5.35	5.484	5.35	5.64	5.64	5.64	5.64	5.64	5.436	5.86	6.327	6.327	6.75	6.954	6.954	6.954	6.954	7.437	7.437	7.641	7.641	7.641	7.775	8.466	8.466	8.466	8.466	8.466	8.466	8.466	8.466	8.466	8.332	8.332	8.332	8.332	8.332	8.477	8.477	8.477	8.477	8.611	9.227
YJL167W	14.371	14.371	14.371	14.371	14.371	14.371	14.505	14.505	14.505	14.505	14.505	14.709	14.709	14.709	14.709	14.709	14.709	14.843	14.843	14.843	14.843	14.698	14.698	14.698	14.698	14.698	14.698	14.698	14.698	14.698	14.698	14.698	14.698	14.698	14.698	14.698	14.564	14.564	14.564	14.564	14.564	14.564	14.564	14.564	14.36	14.36	14.36	14.36	14.36
YNL225C	10.704	10.704	10.849	10.849	11.257	11.257	11.536	11.536	11.391	11.391	11.391	11.391	11.524	11.524	11.658	11.803	11.803	11.803	11.669	11.524	11.524	11.524	11.658	11.658	11.658	11.658	11.658	11.391	11.391	11.187	11.187	11.454	11.744	11.744	11.744	11.744	11.744	11.889	11.744	12.034	12.034	12.238	12.238	12.517	12.517	12.517	12.517	12.517	12.517
YLR281C	7.215	7.349	8.652	9.087	12.606	12.606	12.606	12.606	12.606	12.606	12.606	12.81	12.123	12.123	12.123	12.751	13.03	13.442	13.646	13.913	13.913	13.913	13.913	14.6	14.412	14.278	14.423	14.713	14.713	14.713	14.858	14.858	14.858	15.54	16.098	16.243	16.243	16.243	16.243	16.243	16.447	16.447	16.447	16.231	16.027	16.039	16.039	16.039	16.306
YBL007C	11.09	11.09	11.09	10.956	10.752	10.619	10.63	10.077	9.873	10.007	10.007	10.007	10.007	10.007	10.007	10.007	9.803	9.803	9.803	9.803	9.803	9.803	9.669	9.669	9.948	9.948	9.948	10.093	10.238	10.238	10.238	10.093	10.093	10.093	9.685	9.685	9.54	9.54	9.54	9.54	9.685	9.481	9.614	9.614	9.614	9.614	9.614	9.614	9.481
YGR033C	0.412	0.412	0.412	0.412	0.412	0.412	0.412	0.412	0.412	0.412	0.412	0.412	0.412	0.412	0.412	0.412	0.412	0.412	0.412	0.412	0.412	0.412	0.616	0.616	0.616	0.616	0.616	0.75	0.75	0.75	0.75	0.75	0.884	0.884	0.884	0.884	0.884	0.884	0.75	0.75	0.75	0.75	0.75	0.75	0.75	0.75	0.75	0.75	0.75
YDL052C	8.712	8.712	8.712	8.712	8.846	8.846	8.701	8.155	8.225	8.429	8.429	8.429	8.429	8.429	8.429	8.429	8.429	8.429	8.429	8.296	7.802	7.802	7.668	7.319	6.487	6.209	6.621	6.621	6.911	6.911	6.9	6.9	6.755	6.743	6.743	6.539	6.539	6.877	6.743	6.743	6.743	6.743	6.743	6.598	6.598	6.539	6.539	6.829	6.829
YOL141W	19.552	19.552	19.144	19.144	18.94	18.661	18.661	17.147	17.147	16.868	16.868	16.229	14.985	14.48	13.585	13.585	13.585	13.451	13.114	12.148	6.703	5.801	5.998	5.998	5.998	5.998	5.875	6.02	6.02	5.875	5.526	5.526	5.526	6.766	7.312	7.312	7.108	7.253	7.253	7.398	6.99	8.606	8.606	8.81	8.955	8.955	8.955	8.821	8.966
YLR385C	7.682	7.827	7.333	7.333	7.682	7.682	8.525	8.391	8.113	8.113	8.113	7.399	7.388	8.192	7.988	8.761	9.04	8.836	8.836	8.632	9.307	9.103	9.103	9.515	10.132	10.666	11.004	11.004	11.004	10.8	10.8	10.8	10.945	13.769	13.973	13.973	13.973	13.973	13.839	13.706	13.973	13.973	14.24	15.054	15.054	15.054	15.054	16.089	16.234
YDR165W	5.223	5.56	5.694	6.809	6.809	6.954	6.954	7.232	7.377	7.581	7.581	7.581	7.581	7.994	8.959	10.611	10.611	10.611	10.89	10.89	10.89	11.023	11.023	11.157	11.157	11.157	11.157	11.157	11.157	11.291	11.762	11.762	11.762	11.896	11.896	11.896	11.896	11.896	11.751	11.896	11.751	11.751	11.751	11.751	11.751	11.751	11.955	11.955	11.955
YNR048W	8.081	8.081	8.081	8.081	8.493	8.776	8.776	8.776	8.776	9.043	9.043	9.043	9.043	9.177	9.311	9.311	9.456	9.456	9.456	9.589	9.589	9.589	9.734	9.734	9.734	9.868	9.868	9.868	10.013	10.013	10.013	10.013	10.013	10.013	10.013	10.013	10.158	10.303	10.303	10.303	10.303	10.303	10.303	10.303	10.303	10.303	10.303	10.303	10.303
YJR043C	4.695	4.491	4.491	4.491	4.287	4.287	4.287	4.287	4.287	4.154	4.02	3.671	3.537	3.404	3.404	3.404	3.27	3.27	3.27	3.003	2.665	2.665	2.037	2.037	2.037	1.833	1.496	1.496	1.496	1.233	1.582	1.582	1.582	1.582	1.715	1.715	1.715	1.715	1.715	1.715	1.511	1.378	1.233	1.233	1.099	1.099	1.099	1.303	1.303
YOR075W	0.761	0.761	0.761	0.761	0.761	0.761	0.761	0.616	0.616	0.616	0.616	0.483	0.483	0.483	0.483	0.483	0.483	0.483	0.483	0.483	0.483	0.616	0.616	0.616	0.616	0.616	0.616	0.616	0.616	0.616	0.616	0.616	0.616	0.616	0.616	0.616	0.616	0.761	0.761	0.761	1.04	1.04	2.295	2.295	2.499	2.644	3.068	3.068	3.684
YPL047W	13.545	13.545	13.545	13.545	13.267	13.267	13.267	13.471	13.471	13.267	13.267	12.977	12.977	12.843	12.639	13.04	13.196	13.341	13.341	13.137	13.137	13.004	13.004	13.004	13.271	13.62	13.62	13.91	13.91	13.91	14.177	14.252	14.252	14.59	14.59	14.59	14.59	14.59	14.59	14.166	13.828	13.962	13.817	13.817	14.084	14.084	13.951	13.951	13.817
YBR025C	9.48	9.48	9.48	9.48	9.48	9.48	9.202	9.202	8.912	8.912	8.912	8.778	8.778	8.778	7.953	7.82	7.675	7.471	6.591	6.19	6.19	6.19	6.19	5.656	5.162	4.883	4.326	3.419	3.07	2.925	3.129	3.129	3.129	3.129	2.391	2.257	2.123	1.919	1.919	1.919	1.919	1.919	1.919	1.919	1.919	1.228	1.228	1.024	1.024
YGR079W	5.218	5.218	5.218	5.218	5.218	5.422	5.277	5.556	6.039	6.317	6.317	6.451	6.596	6.741	6.945	7.149	7.55	7.55	7.346	7.48	7.48	7.684	7.684	7.829	7.829	7.829	7.829	7.829	7.829	7.829	7.829	7.829	7.829	7.829	7.829	7.829	7.974	7.974	8.119	9.923	9.923	9.993	9.993	9.993	9.993	9.859	9.859	9.859	9.859
YPR162C	11.346	11.346	11.346	11.346	11.142	11.142	11.142	11.346	11.851	12.699	13.798	13.798	13.798	13.798	13.594	13.594	13.739	14.89	15.035	15.035	15.035	15.035	15.168	15.035	15.035	15.035	15.035	15.239	15.721	15.855	15.855	16	16.063	16.487	16.632	16.632	16.777	16.911	17.597	17.597	17.597	17.597	17.597	17.597	17.452	17.452	17.586	17.586	17.586
YOR213C	4.437	4.786	4.786	4.786	4.786	4.786	4.919	7.58	7.725	7.725	7.992	7.992	8.486	8.486	8.62	8.62	8.765	8.765	8.765	8.765	8.765	8.765	8.91	8.91	8.91	9.95	10.084	10.084	10.084	10.084	10.084	10.374	10.374	10.374	10.374	10.374	10.374	10.374	10.374	10.374	10.374	10.374	10.374	10.374	10.374	10.374	10.374	10.374	10.374
YDR363W	10.926	11.461	11.461	11.461	11.606	11.751	11.955	11.896	11.896	11.896	11.896	12.093	12.238	12.238	12.238	12.505	13.686	14.239	14.239	14.373	14.373	14.373	14.373	14.373	14.239	14.506	14.71	14.71	14.71	14.769	14.769	15.177	15.177	15.177	15.177	15.177	15.177	14.91	15.044	15.311	15.857	15.857	15.857	15.857	15.857	15.857	15.857	15.857	15.857
YDL195W	5.953	5.953	6.098	6.302	6.302	6.157	6.157	6.29	6.843	6.843	6.843	6.843	6.843	6.843	6.408	6.141	6.42	6.286	6.286	6.286	6.286	6.286	6.286	6.286	6.286	6.286	6.286	6.286	6.286	6.431	6.431	6.227	6.431	6.576	6.914	6.914	7.408	7.408	7.408	7.408	7.408	7.408	7.541	7.541	7.686	7.82	7.82	7.82	7.82
YKL204W	10.705	10.85	10.85	10.85	10.85	10.85	10.779	10.779	10.779	10.779	11.058	11.466	11.466	11.466	11.6	11.6	11.6	11.6	11.6	11.6	11.745	11.745	11.745	11.745	11.745	11.745	11.745	11.745	11.745	11.745	11.745	11.745	11.745	11.745	11.89	11.89	11.89	11.89	11.89	11.89	11.89	11.89	11.89	12.035	11.901	11.901	11.901	11.767	11.622
YNL243W	2.484	2.484	2.484	2.484	2.28	2.28	2.146	2.146	2.146	2.28	2.28	2.28	2.413	2.413	2.413	2.413	2.209	2.209	2.209	2.209	2.005	2.005	2.005	2.005	2.139	1.994	1.849	1.849	1.983	1.983	1.983	1.983	1.983	1.779	1.151	1.151	1.285	1.285	1.285	1.006	1.006	1.006	1.006	1.006	0.872	0.872	0.872	0.872	0.872
YLR227C	4.158	4.292	4.292	4.292	4.292	4.292	4.013	4.013	4.013	4.013	4.013	4.013	3.59	2.774	2.774	2.774	2.57	2.57	2.57	2.57	2.425	2.28	1.931	2.076	2.076	2.076	2.076	2.28	2.28	2.837	2.837	2.837	2.837	2.837	2.692	2.692	2.692	2.692	2.762	3.041	3.587	3.721	3.988	3.988	3.988	3.988	4.255	4.459	4.459
YNR061C	0.134	0.134	0.134	0.134	0.134	0.134	0.134	0.134	0.134	0.134	0.134	0.134	0.134	0.134	0.134	0.134	0.134	0.134	0.134	0.134	0.134	0.134	0.134	0.134	0.134	0.134	0.134	0.134	0.134	0.134	0.134	0.134	0.134	0.134	0.134	0.267	0.668	0.936	0.936	0.936	0.936	0.936	0.936	0.936	0.936	0.936	1.069	1.069	1.47
YDR212W	6.494	6.773	6.773	8.214	8.214	8.214	8.214	8.214	8.01	8.155	8.155	8.155	8.289	8.289	8.422	8.556	8.69	8.69	8.69	9.098	9.098	9.231	9.231	9.231	9.231	9.231	9.231	9.231	9.098	8.964	8.819	8.819	8.964	9.098	9.811	9.811	9.607	9.607	9.607	9.607	10.101	10.305	10.305	10.172	10.172	10.305	10.305	10.305	10.305
YER008C	10.156	10.29	10.29	10.435	10.435	10.435	10.435	10.435	10.29	10.29	10.29	10.29	10.29	10.29	10.29	10.546	10.412	10.412	10.208	10.353	10.231	10.428	10.498	10.498	10.498	10.498	10.498	10.294	10.294	10.294	10.294	10.294	10.294	10.294	10.294	9.592	9.039	9.039	9.039	9.039	9.039	9.172	9.306	9.306	9.306	9.306	9.306	8.898	8.898
YLR270W	8.876	8.876	8.876	8.876	8.876	9.358	9.358	9.904	10.811	10.811	11.015	11.219	11.219	11.219	11.219	11.846	12.329	12.329	12.941	12.941	12.941	13.075	13.075	13.075	13.476	13.476	13.476	13.476	13.899	13.899	13.899	13.899	13.899	13.899	14.044	14.189	14.189	14.323	14.323	14.323	14.323	14.323	14.323	13.974	13.974	13.974	13.974	13.84	13.695
YDR451C	4.983	6.29	6.424	6.424	6.569	6.569	6.569	6.569	6.569	6.569	6.714	6.714	7.185	7.185	7.319	7.319	7.319	7.319	7.319	7.319	7.319	7.319	7.319	7.452	7.452	7.731	7.876	7.876	7.876	7.538	7.742	7.609	7.609	7.742	8.288	8.422	8.823	8.823	8.823	8.823	8.823	8.823	8.957	8.957	8.957	8.957	8.957	8.957	8.957
YIL162W	2.592	2.592	2.592	2.592	2.522	3.016	3.016	3.016	3.016	3.016	3.016	4.527	5.37	5.782	6.061	6.061	6.061	6.061	6.195	6.195	6.195	6.328	6.473	6.473	6.607	6.607	6.607	7.45	7.45	7.858	7.858	7.858	7.858	7.858	8.062	8.196	8.196	8.341	8.894	9.678	9.678	9.678	9.678	9.678	9.823	9.823	9.823	10.027	10.027
YLR109W	9.237	8.888	8.888	8.888	8.888	8.888	8.888	8.888	8.888	8.888	8.888	8.888	8.754	8.609	8.609	6.812	6.137	6.137	6.137	6.137	6.137	6.137	6.137	5.391	4.065	3.653	3.653	3.653	3.653	3.449	3.449	3.159	3.159	1.373	1.24	1.036	1.036	1.036	1.036	1.036	1.036	1.036	0.832	0.832	0.832	0.832	0.832	0.832	0.832
YLR065C	4.465	5.006	5.693	5.693	5.693	5.693	5.693	5.693	5.827	5.827	5.827	5.827	5.827	5.827	6.031	6.309	6.862	7.141	7.624	7.624	7.624	7.973	8.177	8.177	8.852	8.986	9.951	9.951	9.951	9.951	10.218	10.352	10.352	10.352	10.352	10.352	10.556	10.556	10.556	10.556	10.556	10.556	10.556	10.556	10.556	10.556	10.556	10.701	10.701
YLR344W	0.408	0.408	0.408	0.408	0.542	0.542	0.542	0.542	0.542	0.542	0.542	0.542	0.542	0.542	0.542	0.542	0.338	0.338	0.338	0.338	0.338	0.338	0.338	0.338	0.338	0.338	0.338	0.338	0.338	0.338	0.338	0.338	0.338	0.338	0.616	0.616	0.616	0.761	1.389	1.389	1.523	1.872	1.872	1.872	1.872	1.872	1.872	1.872	1.872
YLR373C	9.023	9.023	9.023	9.023	9.023	8.685	8.685	8.552	8.552	8.552	8.552	8.552	8.552	8.685	8.685	8.54	8.685	8.685	8.685	8.54	8.54	8.54	8.54	8.407	8.407	8.54	8.674	8.674	8.674	8.674	8.674	8.674	8.674	8.674	8.674	8.674	8.674	8.674	8.674	8.54	8.54	8.395	8.395	8.191	8.191	8.191	8.191	8.191	8.191
YPR073C	6.703	6.569	6.569	6.714	6.859	6.993	6.848	6.848	6.848	6.993	6.993	6.993	6.993	6.993	6.993	6.993	6.993	6.848	6.714	6.58	6.58	6.58	6.58	6.376	6.376	6.376	6.58	6.58	6.58	6.376	6.376	6.376	6.376	6.521	6.462	6.258	6.258	6.258	6.125	6.066	6.066	5.508	5.363	5.508	5.916	5.916	5.916	5.916	5.916
YKL162C	6.931	6.727	6.594	6.716	6.705	6.705	6.705	6.705	6.972	7.6	9.233	9.233	9.233	9.233	9.378	9.582	9.716	9.716	9.716	9.716	9.716	9.512	9.367	9.367	9.367	9.367	9.367	9.367	9.367	9.367	9.367	9.367	9.367	9.634	9.634	9.634	9.564	9.698	9.698	9.831	9.831	9.831	9.831	9.831	9.494	9.494	9.494	9.494	9.627
YER151C	12.483	12.483	12.483	12.483	12.483	12.483	12.012	11.867	12.001	12.001	12.205	12.338	12.338	12.338	12.472	12.821	12.966	13.1	13.1	12.955	12.955	12.955	12.606	12.606	12.739	12.739	12.884	12.884	12.884	12.884	12.884	12.884	12.884	12.884	12.884	12.751	12.751	12.483	12.483	12.483	12.483	12.483	12.483	12.483	12.483	12.483	12.279	12.413	12.413
YAL062W	10.189	10.189	10.189	10.189	10.189	10.189	10.189	10.189	10.055	9.921	10.2	10.334	10.334	10.671	10.671	10.671	10.805	10.805	10.805	10.805	10.805	10.805	10.805	10.66	10.66	10.66	10.66	10.66	10.032	10.032	10.032	10.032	10.032	9.899	9.899	9.695	9.695	9.695	9.695	9.695	9.695	9.695	9.695	9.083	8.879	9.024	8.879	8.879	9.083
YHR177W	3.664	3.664	3.664	4.147	4.147	4.147	4.147	4.292	4.292	4.426	4.571	4.571	4.571	4.571	4.571	4.426	4.571	5.343	5.826	5.692	5.692	5.692	5.692	5.692	5.692	5.692	5.692	6.442	6.442	6.442	6.442	6.442	6.442	6.442	6.442	6.442	6.442	6.442	6.442	6.587	7.274	7.274	7.274	7.274	7.129	7.129	7.129	6.78	6.78
YNL046W	20.856	20.856	20.856	20.856	20.856	20.856	21.001	21.001	21.205	21.205	21.205	21.205	21.35	21.35	21.35	21.35	21.35	21.205	21.205	21.409	21.409	21.409	21.409	21.409	21.409	21.409	21.409	21.542	21.542	21.542	21.542	21.542	21.542	21.397	20.985	20.985	20.985	20.985	20.985	21.13	20.996	20.996	20.851	20.851	20.718	20.718	20.718	20.718	20.584
YDR398W	0.884	0.884	0.884	0.884	0.884	0.884	0.884	0.884	0.884	0.884	0.884	0.884	0.884	1.151	1.151	1.151	1.151	1.151	1.285	1.285	1.285	1.285	1.285	1.43	1.43	1.43	1.43	1.43	1.43	1.43	1.43	1.43	1.563	1.563	1.767	1.767	1.767	1.767	1.767	1.767	1.767	1.767	1.767	1.767	1.767	1.767	1.767	1.767	1.767
YPR003C	10.536	10.403	10.403	10.403	10.693	10.693	10.693	10.693	10.693	10.693	10.885	11.164	11.431	11.71	11.71	11.71	11.914	11.914	12.059	12.542	12.542	12.95	12.95	13.095	12.671	12.816	13.165	13.165	13.577	13.577	13.577	13.577	13.577	13.373	13.577	13.577	13.722	13.722	13.99	13.99	13.99	13.99	13.99	13.99	13.99	13.99	13.99	13.99	13.99
YHR199C	14.371	14.371	14.371	14.371	14.371	14.939	14.939	14.939	16.249	16.453	16.453	16.598	16.598	17.564	18.132	18.266	18.266	18.266	18.266	18.4	18.266	18.266	18.266	17.858	18.137	20.858	20.858	21.003	21.003	21.137	21.282	21.486	21.486	21.486	21.486	21.486	21.486	21.486	21.486	21.486	21.486	21.486	21.486	21.486	21.486	21.69	21.556	21.556	21.556
YHR006W	10.593	10.593	10.727	10.727	10.727	10.727	10.727	10.727	10.727	10.727	10.872	10.872	10.738	10.738	10.738	10.738	10.738	10.738	10.738	10.738	10.605	10.605	10.605	10.605	10.605	10.605	10.605	10.605	10.605	10.605	10.471	10.471	10.471	9.988	9.71	9.71	9.71	9.71	9.71	9.71	9.506	8.815	8.477	8.622	8.284	8.284	8.284	8.284	8.284
YNL304W	3.82	3.82	3.82	3.687	3.687	3.687	3.408	3.408	3.408	3.408	3.408	3.204	3.204	3.059	2.925	2.925	2.792	2.792	2.792	2.792	2.792	2.792	2.792	2.658	2.658	2.658	2.658	2.658	2.658	2.658	2.658	2.658	2.658	2.658	2.658	2.658	2.658	2.658	2.658	2.454	2.454	2.454	2.32	2.32	2.175	2.175	2.175	2.175	2.175
YHR007C	1.337	1.337	1.337	1.604	1.47	1.47	1.47	1.47	1.738	1.738	1.738	1.738	1.738	1.738	1.738	1.738	1.738	1.738	1.738	1.738	1.738	1.738	1.738	1.738	1.738	1.738	1.738	1.738	1.871	2.272	2.272	2.272	2.272	2.272	2.272	2.272	2.272	2.272	2.272	2.272	2.272	2.272	2.272	2.272	2.272	2.272	2.272	2.272	2.272
YDL022W	5.432	5.298	5.298	5.298	3.932	3.798	3.798	3.664	3.664	3.653	3.653	3.519	3.653	3.653	3.583	3.583	3.716	3.716	3.716	3.861	4.065	4.065	3.861	3.512	3.512	3.512	3.367	3.367	3.222	3.222	3.222	3.222	3.222	3.222	3.018	3.018	3.163	3.163	3.03	3.03	3.03	3.03	3.03	3.03	3.03	2.885	2.74	2.74	2.74
YHR013C	1.559	1.559	1.99	2.135	2.833	3.037	3.037	3.037	3.037	3.037	3.037	3.241	3.241	3.107	3.252	3.59	4.618	5.176	5.176	5.176	5.309	5.647	5.914	5.914	5.914	5.914	5.914	5.914	5.914	5.914	6.048	6.327	6.472	6.472	6.472	6.472	6.472	6.472	6.472	6.762	6.762	6.762	6.895	6.895	6.895	6.895	7.099	7.099	7.099
YDR005C	15.3	15.032	14.899	14.835	14.835	15.125	15.125	15.125	15.125	15.125	15.125	15.125	15.125	15.125	15.125	15.055	15.055	15.055	15.055	15.055	15.055	15.055	14.647	14.647	14.647	14.647	14.647	14.647	14.647	14.647	14.502	14.502	14.502	14.502	14.502	13.886	13.752	13.403	13.403	13.054	13.054	12.308	12.308	12.308	12.308	12.308	12.308	12.308	12.175
YIR007W	10.949	10.67	10.536	10.536	10.536	10.536	10.536	10.536	10.536	10.733	10.733	10.588	10.588	10.588	10.588	10.588	10.588	10.443	10.443	10.443	10.239	10.094	10.094	9.816	9.392	9.392	8.642	7.81	6.99	6.444	6.299	6.165	6.165	5.259	5.114	4.69	4.69	4.69	4.545	4.545	4.69	4.824	4.69	4.958	4.958	4.958	4.958	4.958	4.958
YJL131C	13.988	14.267	14.471	14.616	14.616	14.616	14.412	14.412	14.412	14.278	14.423	14.423	14.557	14.69	14.486	14.69	14.824	14.824	14.824	14.969	14.969	14.969	14.969	14.969	14.824	14.824	15.091	15.429	15.563	15.563	15.563	15.563	15.563	15.563	15.563	15.563	15.563	15.429	15.499	15.644	15.644	15.644	15.789	15.789	15.789	15.801	15.801	15.801	15.801
YHL020C	8.271	8.137	8.282	8.282	8.416	9.091	9.778	9.778	9.778	9.911	10.312	11.015	11.015	10.811	10.607	10.607	10.811	10.944	11.416	11.416	11.416	12.032	12.166	12.311	12.311	12.311	12.311	12.311	12.311	12.311	12.311	12.311	12.311	12.589	12.589	12.589	12.589	12.589	12.589	12.793	12.793	12.793	12.793	12.793	12.793	12.793	12.793	12.793	12.793
YML073C	6.345	6.345	6.345	3.939	3.601	3.263	2.361	2.361	1.663	1.663	1.663	1.663	1.663	1.663	1.663	1.663	1.663	1.663	1.53	1.53	1.326	1.326	1.326	1.326	1.326	1.326	1.326	1.326	0.891	1.024	1.024	1.024	1.024	1.024	1.024	1.024	1.024	1.024	1.024	1.024	1.024	0.879	0.879	0.879	0.879	0.879	0.879	0.879	0.879
YBR283C	17.078	17.078	16.874	16.874	16.729	16.729	16.933	16.933	17.078	17.078	17.078	17.078	16.874	16.874	16.874	16.729	16.451	16.306	16.306	16.439	16.392	16.392	16.392	16.392	16.392	16.247	16.247	16.38	16.247	16.247	16.247	16.247	15.753	15.753	15.753	15.753	15.608	15.608	15.619	15.485	15.485	15.281	15.281	15.281	15.485	15.485	15.485	15.485	15.485
YNL160W	1.838	1.838	1.838	1.838	1.838	1.838	1.838	1.838	1.838	1.838	1.838	1.838	1.838	1.838	1.838	1.838	1.838	1.838	1.838	1.838	1.838	1.838	1.838	1.838	1.838	1.838	1.838	1.838	1.838	1.693	1.693	1.693	1.693	1.693	1.693	1.693	1.559	1.559	1.292	1.292	1.292	1.292	1.292	1.292	1.292	1.292	1.292	1.292	1.292
YOL072W	10.319	10.319	10.319	10.174	10.174	10.174	9.825	9.558	9.558	9.413	9.413	9.413	9.413	9.134	8.856	8.856	8.856	8.856	8.31	8.647	8.851	8.851	8.996	8.514	8.38	8.369	8.636	9.703	9.558	9.558	9.558	9.558	9.762	10.53	10.53	10.954	10.122	10.122	10.122	10.401	10.401	10.609	10.743	10.743	13.1	12.896	12.896	12.821	12.472
YLL040C	9.755	9.755	9.755	9.755	9.755	9.755	9.755	10.167	10.033	10.178	10.178	10.178	10.672	10.876	11.37	12.213	12.009	12.009	12.009	12.009	11.597	11.731	11.597	11.597	11.103	11.103	11.103	11.103	11.103	11.103	11.103	11.103	11.103	11.248	11.114	11.114	11.114	10.981	10.713	11.062	11.062	11.062	11.062	11.062	11.062	11.062	10.725	10.58	10.58
YNL278W	10.31	10.31	10.31	10.31	10.455	10.879	11.785	12.936	12.936	13.081	13.226	13.505	13.505	13.795	13.94	14.085	14.626	14.626	14.626	14.626	14.749	15.499	15.499	16.487	16.62	17.021	17.021	17.021	17.021	17.021	17.155	17.155	17.155	18.395	18.395	18.395	18.395	18.395	18.599	18.599	18.599	18.599	18.599	18.599	18.599	18.599	18.599	18.599	18.465
YGL253W	0.401	0.401	0.401	0.401	0.401	0.401	0.401	0.401	0.401	0.401	0.401	0.401	0.267	0.267	0.267	0.267	0.267	0.267	0.267	0.267	0.267	0.267	0.267	0.267	0.267	0.471	0.471	0.471	0.471	0.471	0.471	0.471	0.605	0.605	0.809	0.809	0.809	0.809	0.809	0.809	0.809	0.809	0.809	0.809	0.809	0.809	0.809	0.809	0.809
YLR017W	6.984	6.984	6.855	6.565	6.565	6.506	6.843	6.639	6.773	6.773	6.628	6	6.134	6.279	6.279	6.279	6.279	6.279	6.569	8.747	9.991	9.991	9.991	9.991	9.991	10.474	10.34	10.34	10.485	10.485	10.474	10.823	10.823	10.823	10.968	11.101	12.647	12.647	12.647	12.647	12.647	12.792	13.141	13.286	13.286	13.286	13.286	13.286	13.286
YBR168W	8.803	8.803	8.803	8.803	8.466	8.466	8.466	8.611	8.611	8.343	8.343	8.343	8.343	8.343	8.547	8.547	8.681	8.681	8.681	8.681	8.681	8.681	8.681	8.681	8.681	8.547	8.547	8.547	7.92	7.92	7.92	8.124	8.124	8.269	8.124	8.124	8.124	8.124	8.124	8.402	8.402	8.547	8.547	8.547	8.477	8.418	8.889	8.889	9.093
YPR174C	14.206	14.555	14.555	14.759	14.625	14.625	14.48	14.625	14.625	14.77	15.108	15.108	15.108	15.108	15.108	15.108	15.108	15.676	15.676	15.676	15.676	15.676	15.81	15.81	15.81	15.81	15.81	16.014	16.014	16.014	16.014	16.014	16.014	16.014	16.014	16.014	16.014	16.014	16.014	16.014	16.014	16.014	16.014	16.014	15.88	15.88	15.613	15.613	15.613
YPR086W	7.53	7.047	7.047	6.757	5.788	4.748	4.469	4.469	4.469	3.712	3.857	6.159	8.607	8.607	8.548	8.548	8.897	9.654	11.893	12.52	13.218	13.218	13.218	13.497	13.497	13.497	13.846	13.846	14.793	14.793	14.997	14.997	14.997	14.997	14.997	15.142	15.276	15.421	15.421	15.554	15.758	15.758	15.758	15.758	15.758	15.903	15.77	16.268	16.825
YJL213W	2.257	2.257	2.257	2.257	2.123	2.123	1.99	1.99	1.99	1.99	2.617	2.751	2.751	2.751	2.751	2.751	2.751	2.751	2.617	2.617	2.617	2.617	2.617	2.821	2.966	2.966	2.966	2.966	2.966	2.966	2.966	2.966	2.966	2.966	2.966	3.111	3.111	3.111	3.111	3.111	3.111	3.111	2.907	2.907	3.186	3.186	3.186	3.186	3.186
YLR247C	1.76	3.777	3.922	3.922	4.056	4.672	5.155	5.359	5.504	6.061	6.061	6.061	6.061	6.061	6.061	6.351	6.555	6.822	6.822	6.822	6.822	6.822	6.822	6.822	6.822	6.822	6.822	6.822	6.822	6.822	6.822	6.822	6.822	6.822	6.822	6.822	6.822	6.822	6.822	6.822	6.822	6.822	6.822	6.956	6.956	6.956	7.16	7.294	7.294
YHR029C	9.619	9.886	9.886	9.886	9.886	9.886	9.682	9.682	9.537	9.537	9.537	9.403	9.548	9.415	9.415	9.281	9.014	8.601	8.601	8.735	8.735	8.735	8.735	8.735	8.735	8.59	8.59	8.445	7.699	7.554	7.543	7.543	7.543	7.543	7.543	7.543	7.543	7.398	7.398	7.398	7.398	7.264	7.264	7.06	7.06	7.06	6.915	7.049	7.183
YDL067C	13.616	13.616	13.965	14.11	14.378	14.378	14.378	14.378	14.378	14.582	14.582	14.582	14.582	14.582	14.582	14.582	14.582	14.582	14.448	14.448	14.448	14.448	14.582	14.727	14.86	14.86	14.86	14.849	14.849	14.849	14.849	14.849	14.849	14.994	15.284	15.273	15.273	15.551	15.551	15.964	15.819	15.952	15.952	16.097	16.097	16.097	15.952	15.952	15.952
YNL168C	15.236	15.236	15.102	15.102	14.968	14.968	14.968	14.835	14.835	14.835	14.835	14.835	14.631	14.486	14.486	14.352	14.352	14.352	14.352	14.207	14.207	13.94	13.94	13.94	13.94	13.94	13.457	12.465	12.32	12.175	12.175	11.681	11.681	11.402	10.86	10.86	10.715	10.715	8.74	8.606	8.606	7.704	7.704	7.704	7.704	7.704	7.704	7.425	7.425
YBR135W	1.115	1.115	1.115	1.115	1.115	1.115	1.248	1.393	1.742	3.743	4.022	4.022	4.022	4.301	4.301	5.4	5.667	6.911	10.09	10.09	10.224	13.079	13.079	13.77	13.77	13.77	13.915	13.915	14.06	14.06	14.06	14.06	14.06	14.06	14.06	14.06	14.264	14.264	14.409	14.542	14.676	14.676	14.676	14.676	14.676	14.676	14.676	14.676	14.676
YOR352W	6.619	6.608	7.22	7.435	7.988	8.278	8.278	8.493	8.493	8.493	8.156	8.23	8.579	8.724	8.724	8.724	8.724	8.724	8.724	8.724	8.724	8.457	8.457	8.457	8.457	8.661	8.806	8.806	8.806	8.806	8.806	8.806	8.806	8.806	8.951	8.951	8.951	8.951	8.951	8.951	8.817	8.817	8.817	9.021	9.021	9.021	9.166	9.166	9.166
YBR101C	12.549	12.887	12.887	12.683	12.683	12.683	12.683	12.683	12.683	12.683	12.683	12.479	12.479	12.345	12.345	12.345	12.345	11.851	11.706	11.706	11.561	11.706	11.706	11.706	11.706	11.706	11.706	11.369	11.369	10.886	10.752	10.752	10.752	10.752	10.752	10.752	10.752	10.403	10.537	10.537	10.537	10.333	10.333	10.333	10.333	10.333	10.188	10.188	10.043
YJL177W	0.557	0.557	0.557	0.557	0.557	0.557	0.557	0.557	0.424	0.145	0.145	0.145	0.145	0.145	0.145	0.145	0.145	0.145	0.145	0.145	0.145	0.145	0.145	0.145	0.145	0.145	0.145	0.145	0.145	0.145	0.145	0.145	0.145	0.145	0.145	0.145	0.145	0.145	0.145	0.145	0.145	0.145	0.145	0.145	0.145	0.145	0	0.134	0.134
YGR174C	2.488	2.488	2.488	2.343	2.076	1.797	1.663	1.663	1.663	1.53	1.734	1.589	1.589	1.589	1.589	1.793	2.13	2.334	2.334	2.334	2.393	2.597	2.452	2.452	2.307	2.511	2.511	2.511	2.924	3.406	4.104	4.104	4.238	4.238	4.517	4.517	4.854	4.854	4.854	4.854	4.854	4.854	4.854	4.854	5.058	5.262	5.262	5.396	5.53
YHR175W	9.914	10.047	9.78	9.78	10.251	10.251	10.251	10.251	10.455	10.385	10.385	9.914	9.769	9.635	9.769	9.973	9.973	9.973	9.973	9.973	9.624	9.757	9.757	9.624	9.49	9.49	9.49	9.286	9.275	9.275	9.275	9.275	9.275	9.275	9.275	9.275	9.698	9.698	9.698	9.698	9.902	9.902	9.902	9.902	9.902	9.769	9.769	9.769	9.902
YGR295C	8.085	8.085	7.951	7.806	7.527	7.527	7.527	7.731	7.586	7.586	7.586	7.586	7.441	7.441	7.645	7.645	7.983	7.983	7.983	7.983	7.983	8.262	8.262	8.407	8.407	8.407	8.407	8.407	8.407	8.407	8.128	8.128	8.128	8.128	8.128	7.79	7.79	7.657	7.657	7.512	7.512	7.512	7.222	7.222	7.5	7.5	7.5	7.5	7.645
YBR201C-A	8.857	8.857	8.712	8.712	8.712	8.712	8.712	8.579	8.579	8.096	7.817	7.394	7.527	7.527	7.457	7.457	7.312	7.312	7.108	7.108	7.108	6.963	6.684	6.684	6.684	6.539	6.539	6.116	5.912	5.912	6.045	6.045	6.045	5.841	5.841	5.551	5.551	5.406	5.406	5.273	5.273	5.273	5.273	5.273	5.273	5.069	5.069	5.069	4.597
YLR144C	7.297	6.653	6.653	6.653	6.653	7.786	7.861	10.628	10.628	10.628	10.773	10.773	10.918	11.255	11.255	11.051	11.051	11.051	11.051	10.965	11.233	12.064	13.795	14.196	14.196	14.341	14.486	14.486	14.486	14.887	14.887	15.021	15.771	15.975	16.109	16.109	16.109	16.109	16.313	16.313	16.458	16.662	16.807	16.807	16.952	16.952	16.952	16.952	16.952
YGR220C	13.848	14.319	14.389	14.389	14.534	15.296	15.849	15.849	16.127	16.127	16.61	16.889	16.889	16.889	17.034	17.034	17.371	17.226	17.226	17.43	18.117	18.117	18.117	18.251	18.251	18.251	18.396	18.396	18.396	18.396	18.396	18.396	18.262	18.949	19.758	20.63	20.63	20.775	20.775	20.909	21.258	21.258	21.258	21.258	21.403	21.403	21.403	21.403	21.403
YFL037W	16.812	16.812	16.678	16.678	16.678	16.823	16.485	15.858	15.724	15.858	15.858	15.858	15.724	15.724	15.724	15.724	15.724	15.579	15.579	15.579	15.579	15.167	15.167	14.829	14.829	14.829	13.585	13.585	13.236	13.102	12.898	12.898	12.898	12.898	12.694	12.694	12.549	11.788	11.45	10.666	10.462	10.462	10.054	10.054	9.486	8.783	8.516	8.516	8.516
YLR451W	12.578	12.578	12.578	12.712	12.845	12.845	12.845	12.845	12.496	12.496	12.508	12.508	12.304	12.437	12.437	12.437	12.437	12.437	12.437	12.437	12.304	12.909	13.042	13.042	13.042	13.042	12.983	12.983	13.128	13.536	13.536	13.403	13.269	13.403	13.548	13.548	13.752	13.752	13.752	13.752	13.752	13.752	13.885	14.019	14.019	14.286	14.286	14.286	14.286
YPR055W	3.197	4.163	6.216	8.484	10.516	11.144	11.144	11.144	11.289	11.556	11.556	11.556	11.556	11.556	11.556	11.69	11.69	11.98	11.98	12.125	12.125	12.66	13.217	13.217	13.217	13.217	13.351	13.351	13.484	13.763	13.763	13.763	13.763	13.763	13.763	13.763	13.763	13.897	13.897	13.897	14.042	14.175	14.175	15.136	15.136	15.34	15.34	15.34	15.34
YOL023W	10.95	10.95	10.95	10.95	10.95	10.95	10.95	10.95	10.95	10.682	10.537	10.404	10.404	10.404	10.404	10.404	10.404	10.259	10.114	9.91	9.91	9.776	9.776	9.776	9.631	9.078	9.078	9.078	9.078	9.078	9.078	9.078	8.933	8.788	8.788	8.788	8.788	8.788	8.788	8.788	8.788	8.788	8.788	8.788	8.788	8.498	8.498	8.498	8.498
YJL209W	6.825	6.825	6.825	7.226	7.516	7.516	7.516	7.382	7.649	7.853	7.853	7.853	7.853	7.853	7.853	7.033	7.044	7.602	8.701	8.846	9.254	9.795	9.94	9.94	9.94	9.94	9.94	9.807	10.085	10.085	10.085	10.085	10.156	10.156	10.156	10.156	10.156	10.156	10.289	10.423	10.423	10.423	10.423	10.557	10.702	10.702	10.702	10.702	10.835
YIL106W	0.605	0.605	0.605	0.872	0.872	0.872	0.668	0.668	0.668	0.668	0.668	0.668	0.668	0.668	0.668	0.668	0.668	0.668	0.668	0.668	0.668	0.668	0.668	0.668	0.668	0.668	0.668	0.668	0.668	0.668	0.668	0.668	0.668	0.668	0.668	0.668	0.668	0.668	0.668	0.668	0.668	0.668	0.668	0.668	0.668	0.668	0.668	0.668	0.668
YNL258C	9.706	9.706	9.706	9.706	9.91	10.801	11.417	14.159	14.159	14.159	14.159	14.304	14.921	14.921	15.066	15.066	15.066	15.066	15.211	15.211	15.415	15.415	15.415	15.693	15.693	15.693	15.56	15.56	15.56	15.56	15.56	15.56	15.56	15.56	15.693	15.693	15.693	15.693	15.693	15.693	15.548	15.682	15.682	15.682	15.827	15.827	15.827	15.827	15.827
YNL262W	15.413	15.68	15.68	16.093	16.238	16.238	16.238	16.238	16.442	16.442	16.442	16.442	16.442	16.779	16.779	16.779	16.634	16.634	16.779	16.779	16.983	16.983	16.983	17.117	17.117	17.117	17.117	17.117	17.117	17.251	17.588	17.384	17.384	17.384	17.529	17.529	17.529	17.529	17.325	17.325	17.325	17.325	17.325	17.325	17.325	17.325	17.325	17.615	17.615
YER176W	8.31	8.31	8.31	8.31	8.31	8.31	8.31	8.31	8.31	8.31	8.31	8.31	8.514	8.514	8.514	8.514	8.514	8.514	8.369	8.369	8.369	8.777	9.345	9.624	9.624	9.624	9.624	9.624	9.624	9.624	9.624	9.479	9.479	9.479	9.479	9.479	9.479	9.479	8.926	8.781	8.094	7.89	7.333	7.129	7.129	7.129	7.129	7.129	7.129
YAR015W	14.946	15.08	15.08	15.08	15.08	15.08	15.08	15.009	15.555	16.199	16.199	16.199	16.199	16.199	16.466	16.466	16.466	16.466	16.466	16.466	16.466	16.611	16.611	16.611	16.611	16.611	16.611	16.611	17.075	17.075	17.075	17.075	17.075	17.209	17.209	17.209	17.209	17.343	17.343	17.343	17.343	17.343	17.343	17.343	17.343	16.93	16.797	16.797	16.797
YIL021W	22.495	22.495	22.495	22.495	22.495	22.629	22.629	22.629	22.629	22.763	22.763	22.763	22.763	22.763	22.763	22.763	22.763	22.763	22.908	23.041	23.041	23.041	23.309	23.175	23.175	23.175	23.175	23.175	23.175	23.175	23.041	23.186	23.186	23.186	23.186	23.041	23.041	23.041	22.896	22.896	22.896	22.896	22.896	22.896	22.896	22.692	22.692	22.692	22.692
YJR083C	8.157	8.361	7.878	8.35	8.35	8.35	8.35	8.35	7.785	9.983	10.396	11.227	11.227	11.227	11.227	11.227	11.372	11.372	11.227	11.506	12.825	12.825	12.825	12.825	12.825	13.5	13.366	13.634	14.912	14.912	15.61	15.755	15.755	15.539	15.539	15.539	16.178	16.178	16.312	16.591	16.591	16.591	16.591	16.591	16.591	16.591	16.591	17.073	17.073
YNL153C	6.243	6.243	6.243	6.243	6.447	6.592	6.592	6.592	6.447	6.447	6.447	6.592	6.447	7.605	7.809	8.704	8.704	8.908	8.704	8.704	8.57	8.57	9.123	9.257	9.257	9.257	9.257	9.257	9.461	9.461	9.461	9.461	9.461	9.461	9.594	9.594	10.564	10.831	10.831	10.831	10.965	10.965	10.965	10.965	10.965	11.11	11.11	11.11	11.11
YLR297W	4.07	4.07	4.07	4.07	4.07	4.07	4.07	4.07	4.07	3.524	3.32	3.453	3.453	3.791	3.791	3.791	3.791	3.791	3.791	3.791	3.791	3.791	3.925	3.78	3.78	3.78	3.78	3.78	3.78	3.78	3.367	3.367	3.367	3.367	3.367	3.367	3.367	3.367	3.367	3.367	3.367	3.367	3.367	3.234	3.089	2.885	2.885	2.751	2.751
YDR214W	10.962	10.829	10.695	10.695	10.416	10.271	10.271	10.271	10.138	9.993	9.447	7.924	6.546	6.546	6.546	6.546	6.413	6.209	6.209	6.209	5.93	5.93	5.93	5.93	5.93	5.651	5.651	5.651	5.046	5.046	5.046	4.493	3.947	3.947	3.947	3.947	3.743	3.743	3.743	3.743	3.465	3.465	3.465	3.186	2.499	2.354	2.354	2.354	2.354
YNR049C	12.026	12.026	11.881	11.881	11.881	11.881	12.014	12.159	12.363	12.712	12.712	11.951	12.166	12.166	12.735	13.889	13.889	13.889	13.889	13.889	13.889	14.093	13.825	14.174	14.174	14.308	14.308	14.85	14.85	14.85	14.85	14.582	14.99	14.99	14.99	14.99	14.99	15.194	15.543	16.305	16.509	16.799	16.799	17.003	17.003	17.003	17.148	17.426	17.426
YMR233W	6.44	6.44	6.236	6.236	6.381	6.381	6.381	5.609	5.876	6.236	6.236	6.236	6.236	6.032	7.138	7.138	7.138	7.138	7.272	7.476	7.417	7.417	6.864	6.526	6.393	6.393	6.597	6.73	7.165	7.299	7.845	8.74	8.74	8.74	9.089	9.293	9.293	9.293	9.293	9.293	9.427	9.356	9.356	8.803	8.803	8.803	8.803	8.803	8.803
YLR172C	9.364	9.364	9.713	9.991	10.898	10.898	10.898	11.043	11.333	11.611	11.89	11.89	11.89	11.89	11.89	11.89	12.094	12.094	12.094	12.094	12.094	12.228	12.228	12.373	12.373	12.373	12.373	12.373	12.518	13.342	13.743	13.743	13.743	13.743	13.743	13.743	13.743	13.743	13.743	13.743	13.743	13.743	13.743	13.743	13.743	13.743	13.743	13.743	13.743
YOR293W	7.387	7.387	7.387	7.387	7.387	7.387	7.387	7.253	6.974	6.974	6.841	6.562	6.562	6.562	6.562	6.562	6.428	6.428	6.295	6.295	6.15	5.871	5.522	5.522	3.725	3.145	3.145	3.145	2.941	2.941	2.941	2.941	2.941	2.941	2.941	2.941	2.941	2.941	2.941	2.941	2.796	2.796	1.477	1.344	0.943	0.943	0.943	0.943	0.943
YEL046C	1.076	1.076	1.076	1.076	1.076	1.076	1.076	1.076	1.076	1.076	1.076	0.943	1.351	1.351	1.351	1.351	1.351	1.351	1.351	1.013	0.675	0.542	0.542	0.542	0.542	0.542	0.757	0.757	0.757	0.757	0.757	0.757	0.757	0.757	0.757	0.757	0.757	0.757	0.757	0.757	0.757	0.757	0.757	0.757	0.757	0.757	0.757	0.757	0.757
YNR013C	4.326	4.326	4.326	4.326	4.459	4.459	4.459	4.459	4.459	4.593	4.389	4.511	4.378	4.378	4.378	4.378	4.378	4.244	4.244	4.244	4.244	4.378	4.378	4.378	4.378	4.582	4.582	4.582	4.582	4.715	4.849	4.983	4.704	4.704	4.57	4.57	4.57	4.57	4.57	4.715	4.582	4.582	4.582	4.448	4.448	4.303	4.303	4.303	4.303
YOR181W	7.045	7.045	6.841	6.841	6.888	6.755	6.406	6.673	6.888	7.457	7.591	7.665	7.665	7.665	7.665	7.665	7.869	7.602	7.602	7.468	7.468	7.468	8.003	8.282	8.282	8.282	8.282	8.282	8.282	8.282	8.282	8.415	8.415	8.619	8.753	8.619	8.619	8.619	8.69	8.69	9.032	9.032	9.032	9.31	9.31	8.961	9.165	9.165	9.165
YOR264W	2.889	2.889	2.889	3.023	2.819	3.242	3.242	3.242	3.446	3.313	3.58	3.58	3.725	3.725	3.725	3.725	3.929	3.784	3.784	4.326	4.471	5.35	5.785	5.785	5.785	5.785	5.785	5.651	5.796	5.93	5.93	6.197	6.465	6.465	6.465	6.465	7.022	7.022	7.022	7.022	7.022	7.022	7.022	7.022	7.289	7.289	7.289	7.702	7.835
YPL050C	9.254	9.254	9.399	9.399	9.399	9.254	8.905	8.905	8.567	8.567	8.567	8.567	8.567	8.567	8.567	8.567	8.567	8.712	8.712	8.445	8.445	8.445	8.445	8.445	8.445	8.445	8.311	8.311	8.166	8.033	8.033	7.754	7.609	7.609	7.609	7.475	7.475	7.342	7.138	5.968	5.835	5.835	5.835	5.556	5.556	5.556	5.556	4.441	4.308
YMR064W	9.461	9.461	8.967	8.908	8.162	8.574	8.441	8.441	8.441	8.441	7.487	7.487	7.765	8.393	8.973	8.973	8.973	8.973	8.973	8.973	9.118	9.809	9.809	9.809	9.809	10.013	10.013	10.013	10.555	11.257	11.257	11.944	12.077	12.077	12.211	12.211	12.356	12.152	12.286	12.49	12.694	12.839	13.117	12.913	12.913	12.913	12.913	13.058	13.058
YLR318W	2.522	2.667	2.871	2.871	2.871	3.161	3.295	3.295	3.295	3.295	3.295	3.499	3.499	3.703	3.981	4.185	4.185	4.185	4.33	4.534	4.534	4.534	4.534	4.534	4.534	4.534	4.534	4.389	4.389	4.389	4.389	4.389	4.389	4.389	4.389	4.389	4.389	4.389	4.593	4.593	4.593	4.593	4.593	4.593	4.593	4.593	4.738	4.738	4.738
YPR179C	8.564	8.564	6.515	6.311	6.445	6.445	6.445	7.136	7.136	7.136	7.136	7.269	7.136	7.136	7.603	7.736	7.736	7.736	7.736	7.736	7.736	7.736	7.736	7.537	7.537	7.537	7.874	7.874	8.153	8.287	8.491	8.828	8.624	8.624	8.624	8.758	8.758	9.096	9.096	9.363	9.363	9.508	9.508	9.508	9.642	9.846	9.642	9.642	9.92
YJR109C	0.471	0.471	0.675	0.675	0.675	0.675	0.675	0.675	0.675	0.675	0.675	0.675	0.675	0.675	0.675	0.675	0.675	0.675	0.675	0.675	0.675	0.675	0.675	0.675	0.675	0.675	0.675	0.675	0.675	0.675	0.675	0.809	0.954	0.954	0.954	0.954	1.099	0.895	0.895	0.895	0.895	0.895	0.895	0.895	0.895	1.04	1.04	1.174	1.174
YPL202C	13.306	13.172	13.172	12.968	12.968	12.968	12.968	12.689	12.352	12.352	12.352	12.218	12.218	12.218	11.638	11.638	10.795	10.795	10.661	10.661	10.661	10.661	10.661	10.661	10.19	10.056	10.056	10.056	9.574	9.574	9.574	9.574	9.37	9.37	7.888	7.743	7.26	7.26	6.005	5.436	5.436	5.436	5.64	5.64	5.64	5.64	5.64	5.64	5.64
YDR506C	0.408	0.408	0.408	0.408	0.408	0.408	0.408	0.408	0.204	0.204	0.204	0.338	0.338	0.483	0.483	0.483	0.773	0.773	0.918	0.918	0.918	0.918	0.918	0.918	0.714	0.714	0.714	0.714	0.714	0.859	0.859	0.859	0.859	0.859	0.859	1.004	1.004	1.004	1.004	1.004	1.208	1.208	2.091	2.091	2.091	2.295	2.295	2.295	2.295
YOR109W	8.207	8.207	8.207	8.207	8.207	7.928	7.795	7.661	7.865	7.865	7.865	7.598	7.527	7.527	7.661	7.999	8.203	8.203	8.203	8.203	8.203	8.203	8.203	8.336	8.336	8.336	8.336	9.22	9.691	10.296	10.296	10.5	10.5	10.5	10.5	10.5	10.5	10.5	10.5	10.5	10.634	10.634	10.634	10.634	10.634	10.634	10.634	10.226	10.226
YBR137W	6.565	7.471	7.616	7.75	7.75	7.616	7.412	6.451	6.585	5.957	5.957	6.091	6.091	6.091	6.091	6.091	6.644	7.138	7.138	7.271	7.271	7.271	7.271	6.859	6.859	6.725	6.725	6.725	7.267	7.267	9.191	9.191	9.336	9.336	9.336	9.336	9.336	9.336	9.336	9.481	9.481	9.481	9.481	9.481	9.481	9.481	9.481	9.336	9.336
YGL047W	9.026	9.026	9.026	9.026	9.026	8.747	8.602	8.602	8.736	9.683	9.683	9.683	10.02	10.766	10.766	11.249	11.249	11.249	11.249	11.249	11.249	11.249	11.249	11.249	11.104	10.97	11.92	12.328	13.293	14.113	14.462	14.462	14.596	14.741	14.741	14.875	14.875	14.671	14.875	14.875	14.875	15.008	15.432	16.424	16.424	16.424	16.424	16.424	16.424
YMR116C	4.126	4.126	4.33	4.33	4.33	4.33	4.33	4.33	4.33	4.271	4.271	4.55	4.55	4.55	4.55	5.033	5.033	5.515	5.515	5.515	5.649	5.504	5.504	5.504	5.649	5.649	5.37	4.625	4.48	4.48	4.48	4.613	4.758	5.653	6.689	6.689	6.689	6.689	6.689	6.254	6.784	6.918	7.122	7.122	7.192	7.605	8.633	8.633	8.633
YKL152C	0.267	0.267	0.267	0.267	0.471	0.471	0.471	0.471	0.471	0.471	0.471	0.471	0.471	0.471	0.471	0.471	0.605	0.739	0.739	1.006	1.006	1.006	1.006	1.006	1.006	1.006	1.006	1.006	1.006	1.006	1.006	1.006	1.006	1.006	1.006	1.006	1.006	1.006	1.006	1.006	1.006	1.006	1.006	1.006	1.006	1.14	1.14	1.14	1.14
YIR025W	11.03	11.03	10.183	10.038	10.038	10.038	10.242	10.58	10.29	10.29	10.097	9.963	10.242	10.242	10.242	10.242	10.242	9.975	9.975	9.975	10.045	10.045	9.637	9.637	9.637	8.853	8.719	9.068	9.068	6.993	5.715	5.436	5.436	5.436	5.169	4.89	4.89	4.89	5.157	5.71	5.989	5.989	6.327	7.025	7.025	7.303	7.448	7.652	7.856
YOR128C	8.477	8.332	8.187	8.187	7.983	7.983	7.838	7.705	7.501	7.501	7.501	7.356	7.356	7.356	7.356	7.501	7.501	7.501	7.501	7.501	7.501	7.501	7.501	7.093	7.093	7.093	7.093	7.093	7.093	7.093	7.093	7.093	7.093	7.093	6.814	5.837	5.414	5.135	5.135	5.135	5.135	4.99	4.99	4.99	4.99	4.99	4.99	4.641	4.641
YPR119W	6.807	6.807	6.662	6.517	6.313	6.313	6.313	5.214	5.069	4.935	4.657	4.523	4.523	4.378	4.378	4.378	4.378	4.378	4.378	4.378	4.378	4.378	4.378	4.378	4.378	4.088	3.809	3.809	3.809	3.809	3.809	2.848	2.644	2.644	2.225	1.656	1.656	1.452	1.452	1.452	1.452	1.452	1.452	1.452	1.452	1.452	1.452	1.452	1.452
YJR039W	5.57	6.127	6.127	6.127	6.127	6.272	6.272	6.406	8.429	13.068	13.476	13.417	13.55	13.55	13.55	13.55	13.695	14.364	14.497	14.497	14.497	14.497	14.642	14.642	14.846	14.846	14.846	14.846	15.254	15.254	15.254	15.388	15.667	15.667	15.8	15.655	15.8	15.8	15.8	16.068	16.201	16.201	16.201	16.201	16.131	16.614	16.614	16.614	16.759
YBR132C	10.433	10.229	10.229	10.782	10.782	10.782	10.782	10.782	10.782	10.782	10.782	10.782	10.782	10.782	10.782	10.986	11.119	11.119	11.253	11.253	11.253	11.387	11.52	11.52	11.52	11.654	11.654	11.654	11.654	11.654	11.654	11.654	11.654	11.654	11.654	11.654	11.654	11.858	11.858	11.858	11.713	11.568	11.568	11.568	11.568	11.568	11.434	11.097	11.23
YJR092W	13.951	13.951	13.951	13.951	13.818	13.818	13.818	13.818	13.673	13.673	13.673	13.673	13.673	13.673	13.673	13.673	13.528	13.394	13.19	13.056	13.056	13.056	13.056	13.056	13.056	13.056	12.574	12.574	12.44	12.236	12.236	12.236	12.236	8.166	7.33	6.714	6.558	6.558	6.354	5.871	5.871	5.522	5.522	5.522	5.522	5.522	4.772	4.772	4.772
YNR037C	18.67	18.803	18.803	18.937	18.937	18.937	19.275	19.275	19.408	19.408	19.408	19.408	19.408	19.408	19.408	19.408	19.408	19.408	19.408	19.408	19.408	19.408	19.408	19.408	19.408	19.408	19.275	19.275	19.275	19.275	19.275	19.275	19.275	19.275	19.275	19.275	19.275	19.275	19.275	19.275	19.275	19.275	19.275	19.275	19.275	19.275	19.275	19.141	19.141
YNL032W	7.004	7.004	7.004	7.208	7.342	7.063	7.063	7.063	6.929	7.074	7.423	7.278	7.278	7.278	7.278	7.278	7.278	7.278	7	7	7.267	7.267	7.267	7.267	6.988	6.988	6	5.855	5.518	5.384	5.384	5.529	5.529	5.529	5.529	5.529	5.395	5.54	5.54	5.674	5.674	5.808	5.808	5.808	5.808	5.808	5.941	5.941	5.941
YPL083C	6.569	6.569	6.569	6.569	7.115	7.319	6.97	6.97	7.308	7.453	7.453	7.802	7.802	7.802	7.802	7.802	7.947	7.813	7.813	7.813	7.947	8.092	8.092	8.504	8.504	8.504	8.708	8.633	8.837	8.837	8.704	8.57	8.425	8.935	8.935	8.935	8.935	9.272	9.406	9.406	9.406	9.406	9.406	9.406	9.406	9.54	9.54	9.54	9.54
YBR079C	9.743	9.743	9.743	9.743	9.743	9.743	9.743	9.61	9.476	9.342	10.022	10.226	10.371	10.371	10.371	10.371	10.237	10.371	10.65	10.854	10.854	10.854	10.987	10.987	10.987	11.191	11.191	11.191	11.191	11.191	11.191	11.191	11.191	11.191	11.046	11.046	11.046	11.25	11.384	11.169	11.169	11.169	11.169	11.169	11.169	11.169	11.169	11.169	11.169
YOL053W	8.653	8.52	8.508	8.508	8.653	7.482	7.337	7.627	7.423	7.423	7.423	7.423	7.423	7.423	7.423	7.423	8.248	8.248	8.248	8.248	8.248	8.248	8.248	7.899	7.899	8.178	8.463	8.667	9.102	9.247	9.608	9.007	9.356	9.356	9.356	10.031	11.275	11.275	11.275	11.42	11.42	11.42	11.821	12.873	13.308	13.308	13.512	13.657	13.657
YBR215W	4.042	4.042	4.042	3.641	3.507	3.507	3.507	3.507	3.507	3.711	3.915	3.915	3.915	3.915	3.915	3.782	3.915	4.461	4.74	7.314	7.314	7.581	7.849	8.465	8.465	8.465	8.669	8.669	8.669	9.285	9.285	9.285	9.553	9.553	9.686	9.686	9.686	9.686	9.686	9.831	9.831	9.831	9.831	9.831	9.831	9.831	9.831	9.831	9.831
YOR136W	12.519	12.519	12.17	12.17	11.628	11.628	11.773	11.773	11.773	11.773	11.977	11.844	11.844	11.855	11.855	10.953	10.749	8.592	8.324	8.057	8.32	9.211	9.211	9.211	9.211	8.921	8.653	8.653	8.798	8.798	8.798	7.951	7.962	7.962	7.962	7.962	8.096	7.817	7.962	8.445	8.166	8.515	8.37	8.37	8.504	8.504	8.359	8.359	6.394
YJR060W	17.466	17.466	17.466	17.262	16.705	16.705	16.501	16.501	16.501	16.501	16.501	16.356	16.211	16.211	16.211	15.438	15.438	15.438	15.438	15.293	15.148	15.014	15.014	15.003	14.869	14.869	15.014	15.014	15.014	14.747	14.747	14.747	14.747	14.747	14.398	14.194	14.194	14.194	14.194	14.194	12.096	11.951	12.096	10.342	10.063	10.063	9.64	9.436	9.436
YIL091C	13.491	13.695	13.829	13.829	14.096	14.096	14.096	14.386	14.799	14.665	14.665	15.089	15.089	15.222	15.222	15.356	15.356	15.356	15.356	15.49	16.326	16.459	16.593	17.005	16.86	16.86	16.86	17.076	17.076	17.076	17.076	17.076	17.076	17.076	16.942	16.942	16.942	16.942	16.942	16.942	16.942	16.942	16.942	16.942	16.808	16.808	16.808	16.808	16.808
YOL089C	8.083	8.072	9.107	9.515	11.512	11.512	11.512	11.791	12.418	13.202	14.027	14.231	14.51	14.51	14.51	14.847	14.992	15.561	15.706	15.91	16.055	16.189	16.526	16.526	16.526	16.66	16.66	16.794	16.794	16.794	16.794	16.37	16.37	16.916	16.916	16.916	16.916	17.12	17.12	17.12	17.05	17.05	17.306	17.306	17.643	17.643	17.643	17.643	17.643
YJR098C	8.919	8.715	8.715	8.57	7.475	7.498	7.702	7.702	7.702	7.219	7.412	7.627	7.627	7.627	7.761	9.424	9.424	9.424	9.424	9.424	9.424	9.837	10.041	10.587	10.791	10.791	10.791	10.791	10.791	10.646	10.791	11.285	11.285	11.285	11.285	11.285	11.285	11.285	11.285	11.418	11.964	12.399	12.882	12.882	12.882	12.882	13.016	12.871	13.075
YPL259C	11.175	11.175	11.175	10.971	10.971	10.971	10.971	10.971	10.971	10.971	10.837	10.837	10.837	10.837	10.837	10.704	10.704	10.704	10.704	10.704	10.704	10.704	10.704	10.704	10.704	10.704	10.704	10.559	10.414	10.135	10.001	10.001	10.001	10.001	10.001	9.589	9.589	9.385	9.251	9.106	9.106	9.106	9.106	8.902	8.902	8.902	5.526	4.835	2.982
YOL133W	14.985	14.985	15.119	15.119	15.119	15.119	15.119	15.323	15.527	15.806	15.806	15.806	15.806	15.806	15.806	15.806	15.806	15.806	15.806	16.485	16.485	16.485	16.485	16.485	16.485	16.485	16.34	16.34	16.34	16.34	16.34	16.34	16.34	16.34	16.34	16.485	16.485	16.485	16.898	17.176	17.176	17.176	17.176	17.525	17.525	17.525	17.321	17.321	17.321
YKL075C	8.369	8.369	8.165	8.165	8.153	8.153	8.153	9.037	9.037	9.037	9.316	9.316	9.728	9.728	9.728	9.728	9.862	9.658	9.658	9.658	9.658	9.658	9.658	9.658	9.658	9.658	9.658	9.658	9.658	9.658	9.658	9.862	9.862	9.862	9.862	9.862	9.862	9.862	9.995	9.995	10.14	10.419	10.564	10.564	10.564	10.564	10.564	10.564	10.564
YML112W	11.305	11.305	11.171	11.037	10.833	10.543	10.253	10.253	9.975	10.12	9.975	7.888	7.609	7.546	7.342	7.342	6.243	6.243	5.953	6.157	7.278	9.585	9.585	9.585	9.585	9.934	9.934	10.487	10.283	10.836	10.97	10.766	11.441	12.359	12.359	12.708	12.708	12.912	12.912	12.912	12.912	12.912	13.057	12.778	12.778	12.923	12.778	12.778	12.778
YDR185C	8.343	8.343	8.477	8.477	8.477	8.622	8.901	10.122	10.122	10.267	10.267	10.267	10.267	10.267	10.412	10.412	10.412	10.412	10.679	10.679	10.679	10.679	10.679	10.679	10.679	10.679	10.813	10.668	10.668	11.076	11.076	11.21	11.21	11.21	11.21	11.21	11.21	11.21	11.763	11.896	11.896	11.896	11.896	11.896	11.955	12.159	12.159	12.159	11.955
YKL215C	11.626	11.626	11.626	11.626	12.034	12.034	12.034	11.901	11.901	11.901	11.901	9.356	8.525	8.053	8.053	8.198	8.198	8.198	8.198	8.198	8.198	8.74	9.501	9.501	9.501	9.501	9.769	10.054	9.356	9.356	9.984	9.583	9.583	9.449	9.449	9.245	9.245	9.041	8.896	8.896	8.099	7.686	8.024	8.711	8.711	8.978	9.112	9.112	9.402
YMR255W	1.924	1.924	1.924	1.924	1.924	1.935	2.08	2.551	3.65	3.65	3.65	3.65	3.65	3.517	3.517	3.925	4.058	6.821	7.355	8.332	8.332	8.332	8.96	8.96	8.96	8.96	8.96	8.96	8.96	9.164	9.164	9.454	9.454	9.454	9.454	9.454	9.721	9.721	9.721	9.721	9.721	9.721	9.721	9.721	9.721	9.721	9.721	9.721	9.721
YBL042C	3.172	3.172	3.172	3.172	3.172	3.027	3.027	3.027	3.027	2.399	1.43	1.43	1.43	1.43	1.226	1.226	1.226	1.226	1.226	1.226	1.226	1.226	1.226	0.813	0.947	1.081	1.081	1.081	1.081	1.081	1.081	1.14	1.14	1.14	1.14	1.14	1.14	1.006	1.151	1.151	1.151	1.151	1.151	1.151	1.151	1.151	1.151	1.151	1.151
YBR267W	8.463	9.456	9.456	9.456	9.734	9.734	9.734	9.734	9.397	9.397	9.397	9.397	9.263	9.118	8.624	8.141	8.628	9.174	9.732	9.732	9.732	9.732	9.936	10.14	10.14	10.14	10.14	10.344	10.344	10.489	10.897	11.015	11.015	11.015	11.015	11.015	11.015	11.015	11.219	11.219	11.219	11.219	11.219	11.219	11.219	11.219	11.219	11.497	11.631
YGR195W	6.954	6.954	6.954	6.954	7.158	7.158	7.013	7.013	7.013	7.013	7.013	7.013	7.013	7.013	7.013	6.809	6.605	6.327	6.193	6.397	6.397	6.397	6.397	6.397	6.397	6.397	6.397	6.397	6.397	6.397	6.397	6.397	6.397	6.397	6.397	6.397	6.397	5.903	5.758	5.758	5.624	5.624	5.624	5.624	5.624	5.624	5.624	5.624	5.624
YDR335W	19.673	19.673	19.94	20.482	20.482	20.482	20.482	20.482	20.412	20.412	20.412	20.208	20.208	20.208	20.196	20.196	20.4	20.668	20.668	20.523	20.523	20.523	20.523	20.523	20.088	20.221	20.355	20.355	20.489	20.355	20.355	20.489	20.489	20.489	20.489	20.355	20.221	20.425	20.425	20.425	20.425	20.425	20.425	20.28	20.28	20.28	19.668	19.668	19.668
YNL115C	2.81	2.81	2.944	2.944	4.038	4.725	5.353	5.353	5.557	5.557	5.557	5.69	5.69	5.69	6.377	6.377	6.522	6.86	6.86	6.86	6.86	7.268	7.413	8.04	8.174	8.464	8.609	9.017	9.017	9.017	9.441	9.441	9.441	9.441	9.173	9.173	9.173	9.173	9.731	10.852	10.852	10.852	10.852	10.852	10.852	10.997	11.201	11.201	11.201
YFR051C	9.821	9.821	9.821	9.821	10.111	10.111	10.111	10.111	10.111	10.111	10.111	10.111	10.315	10.315	11.276	11.276	11.421	11.421	11.421	11.421	11.421	11.02	11.165	11.165	11.584	11.933	12.631	12.631	12.631	12.631	12.631	12.631	12.631	12.776	12.776	12.642	12.642	13.114	13.114	13.114	13.114	13.259	13.259	13.259	13.259	13.259	13.259	13.114	12.846
YLR455W	6.625	6.625	6.625	6.625	6.963	6.759	6.759	7.038	7.038	7.183	7.183	7.183	7.316	7.316	7.45	7.584	7.584	7.584	7.584	7.584	7.584	7.584	7.729	7.729	7.729	7.729	8.066	7.921	8.463	8.608	8.608	8.608	8.608	8.608	8.608	8.608	8.608	8.608	8.608	8.608	8.608	8.608	8.608	8.608	8.404	8.404	8.404	8.404	8.404
YLR284C	11.536	11.536	11.391	11.536	11.536	11.391	11.826	12.25	13.022	13.29	13.713	14.062	14.608	14.475	14.475	14.475	14.608	14.608	14.753	14.753	15.451	15.451	15.451	15.451	15.451	15.451	15.741	15.741	15.741	15.741	15.741	15.741	15.741	15.741	15.741	15.741	15.741	15.741	15.886	15.741	15.741	15.596	15.596	15.73	15.864	16.201	16.201	16.201	16.201
YBR121C	9.984	9.706	9.706	9.635	9.635	9.635	9.635	9.635	9.635	9.635	9.635	9.635	8.47	8.47	8.133	8.133	7.988	7.988	7.784	7.988	7.929	7.929	8.133	6.109	5.964	5.964	5.359	4.602	4.48	4.48	4.684	4.684	4.684	4.684	4.539	4.539	3.766	3.476	3.476	3.476	3.197	3.197	2.848	2.848	2.848	2.848	2.848	2.848	2.848
YEL034W	1.006	1.006	1.006	1.006	1.006	1.006	1.006	1.006	1.006	1.006	1.006	1.006	1.006	1.006	1.006	1.006	1.006	1.006	1.006	1.006	1.006	1.006	1.006	1.006	1.006	1.006	1.006	0.872	0.872	0.872	0.872	0.872	0.872	0.872	0.872	0.872	0.872	0.267	0.535	0.535	0.535	0.535	0.535	0.535	0.535	0.535	0.535	0.535	0.535
YIL119C	0.954	0.954	1.088	0.954	0.954	0.954	0.82	0.82	0.809	0.809	0.809	0.809	0.809	0.809	0.809	0.809	0.809	0.605	0.605	0.605	0.605	0.605	0.605	0.605	0.605	0.605	0.605	0.605	0.605	0.471	0.471	0.471	0.471	0.471	0.471	0.471	0.471	0.471	0.471	0.471	0.471	0.471	0.471	0.605	0.605	0.605	0.605	0.605	0.605
YLR371W	7.879	8.024	8.291	8.291	8.291	8.291	8.495	8.844	8.844	8.989	8.989	8.989	9.531	9.531	9.939	9.939	9.939	9.939	9.794	9.794	9.794	9.794	9.794	9.794	9.794	9.998	9.998	9.998	9.998	9.998	9.998	9.998	9.864	9.731	9.731	9.731	9.801	9.801	10.005	10.005	10.005	10.005	10.284	10.488	10.911	10.911	11.108	11.108	11.108
YHR153C	18.926	18.926	18.926	18.926	18.926	18.926	18.926	18.926	18.781	18.781	18.781	18.915	18.915	18.915	18.915	18.915	18.915	18.915	18.926	18.915	18.915	18.915	18.915	18.915	18.711	18.711	18.711	18.711	18.711	18.711	18.856	18.856	18.856	18.856	18.856	18.856	18.856	18.856	18.856	18.856	18.711	18.711	18.711	18.711	18.711	18.507	18.099	18.099	18.099
YOL013C	7.837	7.837	7.837	7.837	7.837	7.692	7.559	6.7	6.288	5.452	5.307	5.307	5.307	5.307	4.761	4.761	3.598	1.641	1.641	1.496	1.496	1.088	1.088	1.088	1.088	1.088	1.088	1.088	1.088	0.616	0.471	0.267	0.267	0.267	0.134	0.134	0.134	0.134	0.134	0.134	0.134	0	0	0	0	0	0	0	0
YFL027C	0.825	0.691	0.691	0.825	0.825	0.825	0.825	0.825	0.825	0.825	0.825	0.958	0.958	1.226	1.226	1.226	1.76	1.76	1.615	1.615	1.615	1.615	1.615	1.615	1.749	1.749	1.749	1.749	1.749	1.749	1.749	1.749	1.749	1.953	1.953	1.953	1.953	1.953	1.953	1.953	1.953	1.953	2.087	2.232	2.232	2.232	2.232	2.232	2.232
YER157W	13.249	12.429	12.284	12.284	11.538	11.608	11.753	12.311	12.444	12.578	13.19	13.19	13.131	13.12	13.131	13.131	12.997	14.253	14.119	14.119	14.654	15.125	15.329	15.329	15.329	15.329	15.608	15.812	16.707	16.707	16.707	16.707	16.997	16.997	16.997	16.503	16.503	16.648	16.648	16.648	16.444	16.444	16.444	16.444	16.444	16.444	16.444	16.444	16.444
YNR046W	9.206	9.061	9.34	9.34	9.34	9.34	9.607	9.752	9.752	9.752	9.607	9.607	9.607	9.752	9.752	9.752	9.752	9.886	9.886	9.886	10.031	10.031	10.031	10.031	10.031	10.031	10.031	10.031	10.031	10.031	10.031	10.031	10.235	10.235	10.235	10.235	9.897	10.031	10.176	10.176	10.176	10.176	10.176	10.176	10.176	10.176	10.176	10.176	10.176
YKR095W	8.909	9.113	8.968	9.102	8.701	8.701	8.701	8.701	8.556	8.481	8.749	10.283	10.283	10.283	10.428	10.428	10.428	10.294	10.294	10.294	10.294	10.294	10.294	9.945	10.015	10.149	10.283	10.283	10.283	10.283	10.283	10.283	10.283	10.283	10.684	10.684	10.684	10.684	10.684	10.527	10.527	10.178	10.178	10.178	10.178	10.045	9.562	9.358	9.358
YBL036C	9.87	10.004	10.004	10.353	10.353	10.498	10.702	10.702	10.702	10.906	10.906	10.906	11.173	11.173	11.307	11.307	11.307	11.307	11.307	11.307	11.307	11.307	11.307	11.307	11.307	11.173	10.969	10.969	10.969	10.969	10.969	10.765	10.899	10.84	10.84	10.985	11.119	11.119	11.119	11.119	11.119	11.119	11.119	10.985	11.13	11.13	11.13	10.996	10.729
YML088W	6.3	6.3	6.3	6.3	6.3	6.3	6.3	6.3	6.445	6.445	6.712	6.712	6.712	6.712	6.712	6.712	6.712	6.712	6.712	6.712	6.712	6.712	6.712	6.712	6.712	6.712	6.712	6.712	6.712	6.712	6.712	6.712	6.712	6.712	6.712	6.846	6.578	6.578	6.578	6.578	6.578	6.578	6.578	6.578	6.578	6.578	6.374	5.346	5.212
YIL132C	10.722	10.722	10.722	10.722	10.722	10.577	10.577	10.432	10.781	10.781	10.781	10.287	9.671	9.671	8.765	8.416	8.416	7.944	7.811	7.874	7.874	7.874	7.874	8.008	8.008	8.008	8.008	7.874	8.019	8.019	8.019	8.019	8.019	7.729	7.101	5.835	6.113	7.369	7.369	7.369	7.369	7.514	7.647	7.647	8.828	9.397	9.397	9.193	9.193
YER088C	12.868	12.868	12.868	12.868	12.868	13.013	13.013	13.013	13.013	13.147	13.147	13.147	13.147	13.292	13.496	13.496	13.496	13.496	13.496	13.978	13.978	13.978	13.978	13.978	13.978	13.978	14.112	14.112	14.112	14.112	14.112	14.112	14.112	14.112	14.112	14.112	14.257	14.123	14.123	14.123	14.123	14.123	14.123	14.123	14.123	14.123	14.123	14.327	14.327
YPR163C	11.77	11.77	11.77	11.77	11.904	11.904	12.108	12.108	12.108	12.108	12.108	12.108	12.108	12.108	11.963	11.963	11.963	11.963	11.963	12.167	12.167	12.167	12.72	12.72	12.72	12.72	12.72	12.72	12.72	12.72	12.72	12.72	12.72	12.924	12.924	12.924	12.924	12.924	13.128	13.128	13.128	12.924	12.924	12.924	12.924	12.924	12.924	12.79	12.79
YBR256C	9.88	9.88	9.88	9.88	9.735	9.189	9.189	9.189	9.189	9.322	9.322	9.322	9.322	9.055	8.584	8.584	8.042	7.908	7.908	7.908	7.908	7.426	7.426	7.426	7.292	7.292	7.147	7.147	7.63	7.834	7.7	7.7	7.7	7.555	7.555	7.7	7.421	7.421	7.421	7.421	7.217	7.072	7.217	7.217	7.217	7.217	7.217	7.217	7.217
YOR117W	0.68	0.68	0.68	0.68	0.68	0.68	0.546	0.546	0.546	0.546	0.546	0.412	0.412	0.412	0.412	0.412	0.412	0.412	0.412	0.412	0.424	0.424	0.424	0.424	0.424	0.424	0.424	0.424	0.424	0.424	0.424	0.424	0.424	0.424	0.773	1.122	1.122	1.122	1.122	1.122	1.122	1.122	1.122	1.122	1.122	1.122	0.988	0.988	1.267
YNL030W	5.543	5.409	5.409	5.409	5.409	5.409	5.409	5.409	5.275	5.275	5.409	5.409	5.409	5.409	5.409	5.409	5.409	5.409	5.409	5.409	5.409	3.648	3.236	2.364	2.364	2.364	2.568	2.568	2.568	2.568	2.568	2.638	2.638	2.638	3.062	3.062	3.062	3.062	3.062	3.062	3.062	3.062	3.062	2.386	2.253	2.049	1.915	1.711	1.711
YER056C	1.351	1.351	1.351	1.351	1.351	1.351	1.351	1.351	1.351	1.351	1.351	1.351	1.351	1.351	1.351	1.351	1.351	1.351	1.351	1.351	1.351	1.351	1.351	1.351	1.147	1.147	1.147	1.147	1.147	1.147	1.147	1.147	1.147	1.147	1.147	1.147	1.147	1.147	1.147	1.147	1.147	1.147	1.147	1.147	1.351	1.618	1.752	1.618	1.618
YLR082C	8.135	8.135	8.135	8.135	8.135	8.135	8.135	8.135	7.99	8.28	8.28	8.484	8.484	8.688	8.688	8.688	8.688	8.688	8.554	8.554	8.688	8.688	8.554	8.554	8.554	8.554	8.554	8.554	8.554	8.554	8.554	8.554	8.554	8.566	8.566	8.566	8.566	8.566	8.566	8.298	8.298	8.298	8.298	8.298	8.165	8.165	8.165	7.827	7.827
YPR202W	7.728	7.932	7.932	7.932	8.065	8.065	8.21	8.21	8.21	8.21	8.21	8.21	8.21	8.21	8.21	8.21	8.21	8.21	8.21	8.21	8.21	8.21	8.21	8.21	8.21	8.21	8.21	8.21	8.21	8.21	8.21	8.21	8.21	8.21	8.21	8.21	8.21	8.21	8.21	8.21	8.21	8.21	8.21	8.21	8.21	8.21	8.21	7.728	7.594
YER183C	6.572	6.019	6.019	6.368	5.67	5.67	5.525	4.763	4.559	4.426	4.426	4.426	4.704	5.273	5.273	5.273	5.273	5.47	5.941	6.349	6.628	6.628	7.319	7.72	7.72	7.987	8.132	8.336	8.54	9.227	9.227	10.698	10.698	11.482	11.482	11.482	11.482	11.482	11.627	11.627	11.493	11.493	11.493	11.493	11.493	11.493	11.493	11.144	10.999
YFL041W	7.947	7.668	7.668	7.197	7.063	7.267	7.267	7.122	7.122	7.122	7.122	7.122	6.988	6.855	6.855	6.855	6.855	6.506	6.361	5.948	5.948	5.948	5.948	5.948	5.105	4.704	4.571	4.571	4.92	4.92	5.21	5.006	5.006	4.861	5.21	5.778	5.778	5.912	6.179	6.179	6.179	6.179	6.313	6.168	6.168	6.302	6.157	6.157	6.157
YNL107W	9.95	9.95	10.095	10.095	9.612	9.734	10.083	10.083	10.083	10.154	10.154	10.287	10.287	10.491	10.358	10.358	10.7	10.904	10.904	10.904	10.904	10.904	10.904	10.904	10.904	10.904	10.904	10.904	10.904	11.037	11.787	11.787	11.787	11.787	11.991	11.991	11.991	11.991	12.399	12.399	12.533	12.533	12.737	12.941	13.075	13.075	13.075	13.075	13.075
YPL094C	8.842	8.842	8.842	8.842	8.842	9.179	9.179	9.313	9.313	9.109	9.109	9.109	8.697	8.697	8.83	8.83	9.034	9.034	9.034	9.034	9.034	9.034	9.034	9.034	9.034	8.685	8.685	8.54	8.54	8.54	8.54	8.54	8.54	8.395	8.454	8.454	8.454	8.454	8.658	8.803	8.803	8.536	8.681	8.885	8.536	8.536	8.536	8.536	8.402
YMR295C	11.701	11.701	11.701	11.701	11.701	11.701	11.556	11.556	11.556	11.556	11.266	10.865	10.865	10.865	11.273	11.273	11.273	11.273	11.273	11.273	11.273	11.273	11.128	11.128	11.128	11.128	10.779	9.943	9.943	9.943	9.81	9.81	9.81	9.81	9.81	10.014	10.014	10.014	10.014	10.014	10.014	10.014	9.88	9.676	9.676	9.676	9.676	9.327	9.327
YDR174W	13.607	13.607	13.607	13.607	13.741	13.875	13.875	13.875	13.875	13.73	13.73	13.73	13.585	13.295	13.295	13.295	13.295	13.295	13.295	13.295	13.295	13.295	13.295	13.091	13.091	13.091	13.091	13.091	13.091	13.091	12.957	12.318	12.318	12.318	12.318	12.318	12.318	12.318	12.114	11.835	11.835	11.835	11.69	11.69	11.063	10.859	10.859	10.451	10.306
YPL235W	15.67	15.803	16.361	16.361	16.361	16.565	16.565	17.337	17.337	18.094	18.094	18.239	18.518	18.518	18.518	18.518	18.867	18.867	18.867	18.867	18.867	18.867	18.867	18.867	18.867	19.001	19.001	19.001	19.205	19.338	19.483	19.279	19.279	19.279	19.279	19.279	19.279	19.279	19.279	19.279	19.279	19.279	19.146	18.942	18.942	18.942	18.942	19.075	19.075
YPR144C	4.389	4.389	4.389	4.389	4.534	4.244	4.244	4.244	4.244	4.244	4.04	4.244	4.448	4.448	4.448	4.448	4.448	4.448	4.303	4.303	4.303	3.676	3.472	3.193	3.193	3.193	3.193	3.193	3.118	3.118	3.118	3.467	3.467	3.467	3.467	3.467	3.467	3.263	3.263	3.263	3.263	3.263	3.263	3.263	3.263	3.263	3.263	3.059	3.397
YPR016C	17.716	17.716	17.716	17.716	17.512	17.512	17.367	17.367	17.367	17.367	17.367	17.367	17.367	17.367	17.367	17.501	17.501	17.646	17.646	17.646	17.646	17.646	17.779	17.779	17.646	17.646	17.646	17.646	17.646	17.646	17.646	17.646	17.646	17.646	17.779	17.913	17.913	17.913	17.913	17.913	17.913	17.913	17.709	17.709	17.709	17.709	17.709	17.709	17.709
YJR069C	8.717	8.717	8.572	8.776	9.044	9.044	9.044	8.84	8.84	8.84	7.514	7.659	7.659	7.659	7.659	7.659	6.898	6.898	6.898	6.898	6.753	6.753	6.753	5.944	5.955	7.006	9.848	9.848	9.848	9.848	11.162	11.162	11.162	11.366	11.366	11.366	11.366	11.5	11.5	11.645	11.5	11.5	11.5	11.645	11.645	11.645	11.645	11.645	11.307
YNR001C	2.848	2.993	2.993	2.993	2.993	2.993	2.993	2.993	2.993	2.993	2.993	2.993	2.993	2.993	2.993	2.993	2.848	2.848	2.848	2.848	2.848	2.848	2.848	2.848	2.848	2.848	2.848	2.848	2.848	2.848	2.848	2.848	2.848	2.848	2.848	2.848	2.848	2.644	2.44	2.44	2.44	2.44	2.44	2.307	2.307	2.307	2.307	2.307	2.307
YPL099C	10.997	10.997	10.997	10.997	10.852	10.439	10.439	10.294	10.149	8.4	7.917	7.772	7.772	7.976	7.976	7.976	7.011	6.866	6.517	6.372	6.576	6.576	6.576	6.576	6.576	6.576	6.576	6.442	6.164	6.164	6.164	6.164	6.164	6.019	6.019	2.581	2.157	2.903	3.939	4.276	4.276	4.963	4.963	5.253	6.375	6.375	6.375	6.23	6.23
YKL034W	8.456	8.456	8.939	9.229	10.421	10.421	10.555	11.305	11.305	11.305	11.305	11.305	11.305	11.305	11.171	11.305	11.305	12.066	12.211	12.764	12.764	12.764	12.764	13.38	13.439	13.573	13.439	13.573	13.718	13.718	13.584	13.584	14.067	14.056	14.056	14.056	14.056	14.056	13.911	13.777	13.777	13.777	13.777	13.777	13.777	13.777	13.632	13.632	13.632
YMR029C	6.329	7.16	7.16	7.16	7.16	7.294	7.428	8.508	8.508	8.857	9.351	9.351	10.305	10.584	10.584	11.946	12.091	16.37	16.37	16.37	16.37	16.37	16.37	16.37	16.37	16.37	16.771	17.607	17.741	17.874	18.432	18.432	18.636	18.636	18.636	18.84	18.84	19.044	19.248	19.248	19.515	19.515	19.515	20.406	20.684	20.829	20.829	20.829	20.829
YBL008W	4.516	4.371	4.371	3.469	3.963	3.963	3.963	3.963	3.963	3.963	3.963	3.963	3.963	3.963	3.963	3.963	3.963	4.033	4.033	4.033	3.888	4.226	4.226	4.226	4.226	4.36	4.783	4.783	4.783	4.987	5.395	5.384	5.384	5.384	5.384	5.25	5.25	5.384	5.518	5.651	5.651	5.651	5.785	6.064	6.691	7.464	7.464	8.076	8.076
YOR289W	13.224	13.224	13.224	13.632	13.836	13.836	13.836	13.836	13.702	13.702	14.382	15.9	15.9	16.249	16.394	16.539	16.539	16.888	16.888	16.754	16.754	16.754	17.033	17.445	17.445	17.579	17.917	18.195	18.195	18.195	18.195	18.195	18.195	18.195	18.195	18.195	18.195	18.195	18.195	18.195	18.195	18.195	18.195	18.399	18.399	18.266	17.649	17.516	17.516
YPR133C	8.369	8.369	8.369	8.502	9.13	9.13	9.13	9.264	9.88	9.88	9.88	9.88	10.084	10.084	10.084	10.084	10.084	10.084	10.084	10.351	10.351	10.351	10.351	10.351	10.351	10.281	10.281	10.281	10.281	10.281	10.281	10.63	10.63	10.485	10.485	10.485	10.485	10.485	10.485	10.485	10.485	10.485	10.485	10.485	10.485	10.485	10.485	10.485	10.485
YPL180W	10.11	10.314	10.518	12.322	12.322	12.456	12.456	12.456	12.456	12.805	12.95	13.217	13.217	13.908	14.45	14.45	15.003	15.137	15.137	15.137	15.137	15.137	15.137	15.27	15.27	15.27	15.27	15.27	15.27	15.27	15.125	15.125	15.125	15.125	15.125	15.125	15.125	15.125	15.125	15.125	15.125	15.125	15.125	15.125	15.125	15.125	14.98	14.98	14.98
YKR066C	1.566	1.711	1.711	1.711	1.711	1.711	1.711	1.845	1.978	1.978	2.123	2.123	2.658	2.658	2.658	2.925	3.059	3.059	3.059	3.326	3.727	4.663	4.663	4.663	4.663	4.663	4.93	4.93	5.268	5.402	5.936	5.936	5.936	5.936	5.936	5.936	6.337	6.605	6.605	6.605	6.605	6.738	7.028	7.028	7.173	7.173	7.574	7.574	7.864
YHR166C	8.264	8.13	8.13	8.13	8.13	8.13	7.974	8.178	8.311	7.899	8.178	7.974	7.84	7.84	7.915	7.84	7.84	7.84	7.84	7.706	7.573	7.573	9.139	10.226	10.639	11.278	11.278	11.482	11.819	12.22	12.22	12.22	12.22	12.354	12.354	12.354	12.499	12.633	12.633	12.633	12.778	12.778	12.778	12.778	12.644	12.644	12.644	12.644	12.644
YDR345C	2.03	2.164	2.164	2.164	2.164	2.164	2.164	2.094	2.094	2.094	2.094	2.094	2.094	2.094	2.094	2.094	2.094	2.094	2.094	2.094	2.094	2.094	2.094	2.094	2.094	2.094	2.094	2.094	2.094	2.094	2.094	1.96	1.96	1.96	1.96	1.96	1.96	1.96	1.826	1.826	1.826	1.489	1.489	1.489	1.489	1.355	1.006	1.006	1.006
YLR052W	6.995	8.153	8.48	9.375	9.579	9.579	9.846	9.991	10.415	10.281	10.281	10.147	10.281	10.222	10.222	10.779	10.779	10.924	10.924	11.058	11.192	11.192	11.192	11.541	11.541	11.686	11.686	11.831	11.831	11.831	11.831	11.831	11.831	11.964	11.615	11.482	11.615	11.325	11.325	11.325	11.255	11.4	11.4	11.4	11.604	11.604	11.448	11.448	11.448
YIR023W	2.919	2.919	2.919	2.715	2.291	2.291	1.734	1.53	1.53	1.53	1.53	1.675	1.879	2.169	3.331	3.959	3.959	3.959	4.163	4.72	5.3	5.916	5.771	5.771	5.771	5.905	6.184	6.317	6.317	6.317	6.317	6.317	6.317	6.317	6.317	6.317	6.317	6.317	6.317	6.317	6.317	6.462	6.596	6.596	6.596	6.596	6.596	6.596	6.875
YLR395C	11.31	11.31	11.31	11.31	11.31	11.31	11.31	11.31	11.922	11.922	12.126	12.126	12.126	12.126	12.126	11.992	11.992	11.992	11.992	11.992	12.196	12.196	12.196	12.463	12.463	12.463	12.463	12.463	12.463	12.33	12.33	12.33	11.922	11.922	12.055	12.055	12.055	12.055	12.055	12.055	11.91	11.91	11.91	11.91	11.91	11.91	11.91	11.294	11.294
YNR039C	16.955	17.1	17.367	17.367	17.367	17.367	17.367	17.501	17.936	17.936	18.07	18.07	18.419	18.419	18.419	18.419	18.419	18.419	18.419	18.419	18.697	18.697	18.697	18.697	18.697	18.697	18.901	18.901	18.901	18.901	18.901	19.25	19.25	19.658	19.792	19.792	19.792	19.792	19.792	19.792	19.792	19.792	19.792	19.647	19.647	19.647	19.513	19.368	19.368
YIR024C	6.717	6.717	6.234	5.473	4.979	4.845	4.641	5.065	5.065	4.994	4.79	4.935	4.935	5.343	5.343	5.547	5.547	5.21	4.786	4.92	4.92	4.92	4.786	5.053	5.246	5.513	5.513	5.513	5.647	5.647	5.647	4.89	5.094	5.094	5.769	5.973	5.973	5.973	6.118	6.118	5.973	5.973	6.107	6.794	6.649	6.59	6.794	7.566	7.566
YMR089C	7.381	7.381	7.644	7.644	7.789	7.789	7.789	7.934	8.428	8.718	9.13	9.479	9.479	9.479	9.345	9.212	8.6	8.6	8.878	10.471	10.471	10.471	11.856	11.856	11.856	11.856	13.288	15.434	15.434	15.579	15.724	15.724	15.869	15.869	15.869	15.869	16.304	16.293	16.427	16.56	16.85	16.85	17.467	17.467	17.467	17.467	17.467	17.467	17.671
YMR094W	10.339	10.425	10.292	10.292	10.292	10.292	10.292	10.292	9.084	8.393	8.259	8.404	9.188	9.188	9.188	9.188	9.043	8.91	9.687	9.542	9.542	10.158	9.879	10.147	10.57	10.57	10.693	10.693	10.693	10.634	10.767	10.767	10.767	10.971	10.971	11.669	11.814	11.547	11.547	11.547	11.547	11.343	11.488	11.488	11.488	11.971	11.971	11.971	11.971
YCR051W	9.077	11.101	11.305	12.148	12.148	13.242	13.242	13.911	15.005	15.139	15.273	15.418	15.622	15.622	16.045	16.045	16.045	16.709	16.709	16.843	16.988	16.988	16.988	16.988	17.267	17.267	17.534	17.534	17.534	17.534	17.534	17.534	17.738	17.942	17.942	17.942	18.209	18.064	18.198	18.198	18.332	18.332	18.332	18.332	18.332	18.332	18.332	18.332	18.332
YNL254C	6.052	6.052	6.197	6.197	5.993	5.993	5.993	5.993	5.993	5.848	5.848	5.848	5.848	5.848	5.848	5.848	5.848	5.715	5.715	5.581	5.243	5.243	5.243	5.243	5.243	5.243	5.388	5.388	5.388	5.388	5.255	5.604	5.749	5.953	5.953	5.953	5.749	5.749	5.314	5.169	4.541	4.541	4.471	4.471	4.122	4.122	4.53	4.129	4.129
YBR284W	0.542	0.542	0.542	0.542	0.542	0.542	0.338	0.134	0.134	0.134	0.134	0.134	0.134	0.134	0.134	0.134	0.134	0.134	0.134	0.134	0.134	0.134	0.134	0.134	0.134	0.134	0.134	0.134	0.134	0.134	0.134	0.134	0.134	0.134	0.134	0.134	0.134	0.134	0.134	0.267	0.267	0.267	0.267	0.401	0.535	0.535	0.535	0.535	0.535
YML013W	7.428	7.428	7.428	7.777	8.345	7.996	8.2	8.334	8.334	9.798	9.519	9.519	9.519	9.519	9.519	9.664	9.664	9.664	9.664	9.664	9.664	9.664	9.809	10.715	10.715	10.86	10.727	10.727	10.727	10.935	10.597	10.452	10.656	10.452	10.307	10.307	10.441	10.575	10.575	10.441	10.441	10.779	11.325	11.325	11.325	11.529	11.529	12.839	12.839
YHR074W	6.309	5.96	5.96	5.96	5.96	5.96	5.756	5.756	5.756	5.552	5.552	5.348	5.348	5.203	5.203	5.203	5.203	5.203	5.203	5.203	5.203	5.058	5.058	5.058	5.058	5.058	5.058	5.058	4.575	4.575	4.092	3.947	3.947	3.947	3.947	3.947	3.947	3.947	3.947	3.947	3.947	3.598	3.598	3.465	3.465	3.535	3.535	3.535	3.535
YAL019W	10.958	11.162	11.162	11.162	11.162	11.162	11.162	11.366	11.366	11.499	11.366	11.232	11.366	11.9	12.179	12.179	11.975	11.975	11.975	12.12	12.265	12.469	12.469	12.748	12.603	12.603	12.603	12.748	12.748	12.893	13.375	13.643	13.643	13.643	13.788	13.788	13.788	13.788	13.788	13.788	13.788	13.788	13.788	13.788	14.4	14.4	14.4	14.4	14.4
YJR085C	1.221	1.221	1.425	1.425	1.425	1.425	1.425	1.629	1.629	1.629	1.641	1.641	1.641	1.641	1.774	1.774	1.774	1.774	1.774	1.978	1.978	2.123	2.123	2.123	2.123	2.123	2.123	2.123	1.99	1.99	1.856	1.856	1.856	1.722	1.589	1.589	1.589	1.589	1.589	3.15	3.708	6.524	6.524	6.669	6.669	6.669	6.948	7.226	8.389
YBR047W	8.461	8.461	8.595	8.595	8.74	8.74	8.74	8.944	8.944	8.944	8.944	8.944	8.944	8.944	8.944	8.944	8.944	8.799	8.799	8.799	8.799	8.799	8.654	8.654	9.003	9.003	9.003	9.003	9.137	9.549	9.549	9.549	9.549	9.549	9.549	9.683	9.816	9.816	10.02	10.02	10.02	10.02	10.02	10.02	10.02	10.02	10.02	10.02	10.02
YFR003C	17.972	17.972	17.972	17.972	18.105	17.96	17.96	17.96	17.96	17.96	17.96	18.674	18.674	18.953	18.953	18.953	20.612	20.612	20.612	20.612	20.612	20.612	20.745	20.89	20.89	21.094	21.228	21.228	21.228	21.228	21.228	21.228	21.024	21.169	21.169	21.169	21.228	21.228	20.75	20.75	20.553	20.553	20.553	20.553	20.553	20.553	20.419	20.553	20.553
YLR399C	10.356	10.356	9.665	8.049	7.444	7.444	7.444	7.578	7.578	7.578	7.433	7.084	7.084	7.072	7.072	7.072	6.868	6.868	6.868	6.868	6.868	6.735	6.735	6.735	6.735	6.735	6.735	5.84	5.84	5.706	5.706	5.706	5.706	5.706	5.706	5.706	5.706	5.706	5.706	5.706	5.706	5.706	5.706	5.706	5.439	5.235	4.886	3.646	3.238
YOR212W	1.638	1.638	1.638	1.638	1.493	1.493	1.359	1.359	1.214	1.214	1.214	1.214	1.081	1.081	1.081	1.081	1.081	1.081	1.081	1.081	1.081	1.081	1.081	0.947	1.348	1.069	1.069	1.069	1.069	1.069	1.069	1.069	1.069	1.069	1.069	1.069	0.936	0.936	0.936	0.936	0.936	0.936	0.936	0.936	0.936	0.936	0.936	0.936	0.936
YLR040C	19.155	19.155	19.155	18.888	18.888	18.743	18.464	18.185	17.836	17.836	17.703	17.703	17.703	17.703	17.703	17.703	17.703	17.703	17.424	17.424	16.64	15.738	15.389	15.185	15.04	15.04	15.04	15.04	14.773	14.773	13.035	11.68	11.535	11.535	11.535	11.523	10.896	10.896	6.048	4.804	4.333	3.85	4.054	4.199	4.886	5.223	5.223	5.223	5.717
YER166W	13.994	13.849	13.849	13.983	13.983	13.983	13.582	13.582	13.786	13.786	13.786	13.786	13.931	13.931	13.797	13.797	13.797	13.797	13.942	13.942	13.942	13.797	13.797	13.169	13.169	13.169	13.169	13.303	13.303	13.448	13.448	13.448	13.448	13.448	13.314	13.314	13.314	13.11	13.11	13.11	13.11	13.11	13.11	13.11	12.687	12.274	11.937	11.937	11.937
YKL216W	10.933	10.933	11.067	11.067	11.067	11.067	11.067	11.067	11.067	11.212	11.345	11.758	11.758	11.758	12.107	12.456	12.734	12.868	13.339	13.339	13.484	13.484	13.484	13.629	13.629	13.425	13.425	13.425	13.425	13.559	13.559	13.559	13.559	13.559	13.559	13.559	13.559	13.559	13.559	13.559	13.559	13.559	13.559	13.28	13.28	13.28	13.28	13.076	13.076
YLR328W	6.057	6.057	6.057	6.057	6.057	6.057	6.057	6.057	6.057	6.057	6.057	6.057	6.057	5.789	5.522	5.522	5.522	5.522	5.522	5.522	5.522	5.522	5.522	5.522	5.522	5.522	5.522	5.522	5.522	5.522	5.388	5.255	5.255	5.121	5.121	5.121	5.121	4.976	4.831	4.831	4.831	4.697	4.697	4.697	4.697	4.697	4.697	4.697	4.552
YJR123W	0.267	0.267	0.267	0.267	0.134	0.134	0.134	0.134	0.134	0.134	0.134	0.134	0.134	0.134	0.134	0.134	0.134	0.134	0.134	0.134	0.134	0.134	0.134	0.134	0.267	0.267	0.267	0.267	0.267	0.401	0.401	0.401	0.401	0.401	0.535	0.535	0.535	0.535	0.535	0.535	0.535	0.535	0.535	0.535	0.535	0.535	0.535	0.535	0.535
YOR316C	8.228	7.961	8.094	8.228	8.228	8.228	8.228	8.228	8.228	8.432	8.228	8.158	8.228	8.228	8.228	8.228	8.228	8.228	8.228	8.228	8.228	7.879	7.675	7.122	7.122	5.882	5.749	5.749	5.277	5.481	4.999	4.999	4.999	4.999	4.999	4.999	4.999	4.795	4.795	4.999	4.865	4.849	4.704	4.704	4.704	4.704	4.704	4.704	4.269
YOR285W	13.761	13.761	13.761	13.557	13.691	13.825	13.958	14.563	14.831	14.831	14.831	14.831	14.831	14.831	14.831	14.831	14.831	14.831	14.831	14.831	14.831	14.831	14.964	14.964	14.964	15.098	15.098	15.098	14.964	15.109	15.109	15.109	15.109	15.109	15.109	15.109	15.121	15.121	15.121	15.121	15.121	15.121	15.121	15.121	15.121	15.121	15.254	15.399	15.399
YNR038W	8.323	8.323	8.323	8.055	8.055	7.922	7.246	6.752	6.752	6.752	6.752	7.224	7.079	7.079	6.8	6.8	6.8	6.666	6.666	6.811	7.079	7.079	7.079	7.079	7.212	9.555	9.555	9.555	9.555	9.689	9.689	9.689	9.485	9.485	9.485	9.485	9.485	9.34	9.34	9.34	9.474	9.474	9.474	9.474	9.474	9.607	9.607	9.607	9.607
YGR187C	4.623	4.623	4.419	4.419	4.419	4.623	4.623	4.623	4.478	4.478	4.478	4.478	4.478	4.478	4.478	4.478	4.478	4.478	4.274	4.07	4.07	3.936	3.936	3.453	2.633	2.499	2.499	2.558	2.558	2.28	2.28	2.28	2.28	2.28	1.786	1.582	1.303	1.303	1.099	1.099	0.965	0.965	0.965	0.965	0.965	0.965	0.965	0.965	0.965
YFL046W	6.71	6.71	6.71	6.71	6.71	6.71	5.722	5.577	5.785	6.134	6.134	6.483	6.483	6.483	6.483	6.483	6.483	6.349	6.204	6.204	6.204	6.472	7.025	7.025	7.025	7.025	7.025	7.025	6.891	7.374	7.24	7.24	7.24	7.24	7.24	7.24	7.782	7.915	8.799	8.799	8.799	8.799	8.799	8.799	8.799	8.799	9.066	9.066	9.066
YDR196C	4.881	5.729	5.729	5.729	5.729	6.03	6.995	6.995	7.199	7.913	8.47	8.47	8.47	8.47	8.674	8.674	8.878	8.878	8.878	8.878	8.878	8.878	8.878	8.878	8.878	9.082	9.082	9.082	8.878	8.878	8.878	8.745	8.745	8.611	8.611	8.815	8.815	8.815	8.815	8.815	8.815	8.815	8.96	8.96	8.96	8.96	9.105	9.105	9.105
YOR074C	1.523	1.523	1.668	1.668	1.668	1.668	1.668	1.668	1.668	1.668	1.801	1.801	1.801	1.801	1.801	1.935	1.935	1.935	1.935	1.935	2.273	2.273	2.477	2.477	2.477	2.477	2.826	2.826	2.826	2.826	2.826	2.959	2.959	2.959	2.959	2.959	2.959	2.959	3.093	3.297	3.297	3.297	3.297	3.297	3.442	3.442	3.442	3.442	3.587
YMR282C	9.875	9.875	10.224	11.194	11.194	11.543	11.543	11.543	11.543	11.747	11.747	11.543	11.398	11.531	11.531	11.531	11.602	11.602	11.602	11.602	11.602	11.602	11.602	11.602	11.602	11.602	11.602	11.602	11.951	11.951	11.951	11.951	11.817	12.084	12.218	12.764	12.764	12.764	12.764	12.764	12.764	12.764	12.764	12.56	12.56	12.415	12.415	12.549	12.549
YIL046W	7.115	7.115	6.558	6.848	7.256	7.256	7.256	7.256	8.296	10.582	10.582	10.582	10.582	10.861	11.618	11.618	11.763	12.187	12.187	12.187	12.187	12.465	12.465	12.465	12.744	12.744	12.744	12.744	12.744	12.744	12.61	14.196	14.464	14.464	14.464	14.464	14.597	14.597	14.586	15.01	15.01	15.01	15.01	15.01	15.01	14.876	15.504	15.771	15.771
YLR050C	14.938	14.734	14.734	14.589	13.98	13.846	13.846	13.234	13.234	13.03	12.885	12.885	10.209	7.526	6.549	6.694	7.374	8.409	8.409	8.677	10.317	10.317	10.317	10.317	10.741	10.741	10.741	10.247	11.008	11.008	11.008	11.008	11.008	11.008	11.153	10.804	10.804	10.804	10.804	11.094	10.89	11.094	10.961	10.961	10.961	10.961	10.757	10.612	10.89
YDR137W	1.949	2.094	2.966	2.966	2.966	2.966	2.966	2.966	2.966	2.966	2.966	2.966	2.966	3.1	3.1	3.1	3.1	3.1	3.1	3.1	3.1	3.1	3.1	3.1	3.1	3.1	3.1	3.1	3.1	3.1	3.245	3.111	3.111	3.111	3.111	3.111	3.111	3.111	3.111	3.111	3.111	3.111	2.71	2.576	2.576	2.443	2.309	2.309	2.309
YCL010C	13.552	13.697	13.697	13.697	14.603	14.603	14.807	14.807	14.807	14.807	14.662	14.807	14.952	14.952	15.242	15.242	15.242	15.242	15.446	15.242	15.387	15.387	15.387	15.183	15.183	15.183	15.532	15.532	15.603	15.603	15.603	15.603	15.603	15.603	15.603	15.469	15.469	15.469	15.469	15.265	15.265	15.399	15.265	15.061	15.061	15.195	15.195	15.195	15.195
YHR150W	10.376	10.784	10.784	10.929	11.267	11.401	11.401	11.401	11.33	11.197	12.162	12.162	12.162	12.441	12.441	12.441	12.441	12.441	12.441	12.441	12.441	12.441	12.296	12.296	12.296	12.296	12.296	12.296	12.296	12.296	12.296	12.296	12.296	12.296	12.296	12.296	12.296	12.296	12.296	12.296	12.162	12.162	12.162	12.162	12.162	12.162	12.162	12.162	12.162
YML032C	6.224	6.224	6.358	6.358	6.358	6.358	6.492	6.904	9.578	9.578	9.578	9.578	9.578	9.578	9.578	9.578	9.507	9.437	9.437	9.437	9.437	9.838	10.117	11.141	11.286	11.286	11.42	11.42	11.42	11.42	11.42	11.42	11.42	11.42	11.42	11.553	11.821	11.966	12.17	12.17	12.17	12.303	12.303	12.303	12.303	12.571	12.704	12.704	12.704
YER137C	1.575	1.575	1.43	1.151	1.151	1.151	1.151	1.151	1.151	1.151	1.151	1.151	1.151	1.006	1.14	1.14	1.14	1.14	1.14	1.14	1.14	1.14	1.14	1.285	1.285	1.285	1.285	1.285	1.285	1.285	1.296	1.296	1.296	1.296	1.296	1.092	1.092	1.371	1.649	1.649	1.794	1.794	1.928	1.928	1.928	1.928	1.928	1.928	1.928
YJL179W	6.565	5.889	6.302	6.157	5.459	5.592	6.735	8.124	8.736	9.411	9.411	9.545	9.545	9.69	9.69	9.69	9.486	10.306	10.306	10.306	10.306	9.678	10.027	10.44	10.875	10.875	10.875	10.875	10.875	10.875	10.526	10.671	10.949	11.443	11.856	12.762	12.762	12.762	12.762	12.966	13.378	13.378	13.378	13.233	13.367	14.317	14.607	15.16	15.16
YGR169C-A	10.931	10.786	10.786	10.786	10.786	10.786	10.786	10.931	10.931	11.076	11.076	11.076	11.076	11.076	11.076	11.076	11.076	11.418	11.418	11.418	11.418	11.418	11.418	11.418	11.622	11.488	11.477	11.273	11.407	12.691	13.104	13.516	13.516	13.516	13.65	13.65	13.65	13.65	13.65	13.65	13.505	13.371	13.371	13.371	13.371	13.167	13.167	13.301	13.301
YPR114W	15.484	15.484	15.495	16.03	16.03	16.03	16.03	15.606	15.606	15.74	16.141	16.141	16.141	16.141	16.141	16.141	16.141	16.286	16.286	16.152	16.152	15.948	16.082	16.141	15.996	15.996	15.996	15.996	16.129	16.263	16.118	16.118	15.973	15.973	15.839	15.839	15.973	15.973	15.973	15.769	15.973	15.973	15.973	15.973	15.962	15.758	15.903	16.036	16.036
YMR198W	16.156	16.156	16.29	16.557	16.557	16.557	16.557	16.557	16.557	16.557	16.557	16.424	16.424	16.424	16.702	16.97	17.103	17.103	17.248	17.248	17.248	17.103	16.97	16.97	17.174	17.04	17.04	17.04	17.04	17.04	16.836	16.836	16.836	16.836	16.836	16.97	16.836	16.836	17.244	17.244	17.244	17.244	17.099	17.099	17.099	16.965	16.965	16.965	16.965
YMR155W	5.774	5.774	5.774	5.907	5.484	5.484	5.484	5.484	5.484	5.554	5.554	5.554	5.758	4.793	4.31	4.31	4.31	3.682	3.549	3.345	3.478	3.345	3.345	3.746	5.123	5.536	6.571	6.979	7.113	7.113	7.113	7.113	7.258	7.258	7.392	7.392	7.392	7.392	7.933	7.933	7.933	7.933	7.596	7.8	7.8	7.8	7.8	7.8	7.596
YDL027C	13.903	13.77	14.178	14.178	14.311	14.311	14.311	14.311	14.311	14.719	14.719	14.719	14.719	14.719	14.574	14.574	14.574	14.574	14.429	14.429	14.429	14.429	14.429	14.429	14.429	14.429	14.429	14.633	14.488	14.488	14.488	14.488	14.355	14.355	14.355	14.355	14.087	13.401	13.797	13.797	14.001	14.205	14.205	14.205	14.205	14.205	14.205	14.205	14.205
YPL228W	7.523	7.523	7.523	7.523	7.523	7.523	7.523	7.115	7.115	6.633	6.633	6.633	6.633	6.633	6.633	6.488	6.692	6.692	6.692	6.825	6.825	7.029	7.174	7.378	7.582	7.716	7.716	7.716	7.716	7.716	7.716	7.716	7.716	7.571	7.571	7.571	7.571	7.571	7.426	7.426	7.426	7.426	7.426	7.426	7.63	7.63	7.63	7.63	7.63
YLR265C	4.51	4.51	4.376	5.133	5.627	5.761	6.184	7.224	7.224	7.224	7.224	7.428	7.428	7.777	8.067	8.067	8.067	8.212	8.346	8.491	8.491	8.491	8.491	8.491	8.77	8.77	8.915	8.915	9.527	9.527	9.672	9.672	9.672	9.672	9.672	9.672	9.817	9.817	9.817	9.817	9.817	9.817	9.817	9.817	9.817	9.817	9.817	9.817	9.817
YJR086W	1.86	1.86	1.86	1.86	1.86	1.86	1.86	1.86	1.86	1.86	1.86	1.86	1.86	1.86	2.005	2.005	2.005	2.15	2.295	2.429	2.429	2.429	2.429	2.429	2.429	2.429	2.429	2.429	2.429	2.837	2.837	2.837	2.837	3.104	3.453	3.453	3.249	3.249	3.104	3.104	3.104	3.539	3.539	3.743	3.743	3.9	4.178	4.178	4.178
YJR048W	5.411	5.411	5.411	4.654	4.654	4.364	4.364	4.364	4.219	4.149	4.149	4.149	3.666	1.935	1.656	1.645	1.366	1.366	1.366	1.366	1.366	1.366	1.366	1.162	1.162	1.162	0.958	0.958	0.958	0.958	0.825	0.691	0.691	0.691	0.691	0.691	0.68	0.813	1.092	1.092	1.092	0.947	0.947	0.947	0.947	0.947	0.947	1.081	1.081
YPR046W	7.552	7.697	7.842	7.976	8.726	8.726	8.726	8.86	8.86	8.86	9.476	10.539	12.27	12.27	12.474	12.474	12.474	12.619	13.525	13.525	14.067	14.2	14.758	14.758	14.758	14.758	14.962	14.962	14.962	15.107	15.107	15.107	15.107	15.107	15.107	14.973	14.973	14.973	15.107	15.107	15.107	15.311	15.311	15.311	15.311	15.311	15.723	16.135	16.269
YGR123C	3.9	3.9	4.045	5.36	5.301	5.301	5.446	5.446	5.446	5.446	5.446	5.736	5.881	6.026	6.159	6.159	6.862	7.274	7.274	7.274	7.274	7.274	7.419	7.419	7.419	7.623	7.623	7.623	7.419	7.419	7.419	7.419	7.419	7.419	7.419	7.419	7.419	7.419	7.419	7.419	7.419	7.623	7.913	7.913	7.913	7.768	7.768	7.768	7.768
YDR457W	12.023	12.023	12.18	12.18	12.384	12.384	12.384	12.517	12.336	12.132	12.277	12.073	12.352	12.352	12.352	12.352	13.102	14.149	15.764	15.764	15.764	15.764	15.764	15.764	15.764	15.764	15.898	15.898	15.898	15.898	16.102	16.451	16.451	16.451	16.451	16.596	16.73	16.73	16.73	16.934	16.934	16.934	16.934	16.934	16.934	16.934	16.934	16.934	16.934
YDR017C	4.571	4.571	4.571	4.571	4.571	4.571	4.571	4.571	4.571	4.571	4.571	4.571	4.571	4.571	4.571	4.571	4.571	4.571	4.571	4.571	4.571	4.571	4.571	4.571	4.571	4.571	4.571	4.571	4.571	4.571	4.571	4.571	4.571	4.571	4.426	4.426	4.426	4.426	4.426	4.426	4.63	4.63	4.63	4.63	4.63	4.63	4.63	4.63	4.63
YHR088W	10.725	10.725	10.87	10.736	10.736	10.736	10.736	10.736	10.736	10.736	10.736	10.736	10.736	10.736	10.736	10.736	10.736	10.881	10.881	10.881	10.881	10.881	10.881	11.219	11.085	11.085	11.085	11.289	11.289	11.289	11.289	11.144	11.289	11.423	11.423	11.423	11.219	11.219	11.219	11.219	11.219	11.219	11.219	10.253	10.602	10.602	10.457	10.457	10.457
YNL050C	7.53	7.664	7.797	7.797	7.797	7.797	7.797	7.931	7.931	7.931	8.135	8.543	8.543	8.543	8.543	8.543	8.978	9.531	9.88	9.88	9.88	9.88	9.88	10.084	10.218	10.63	11.856	12.751	12.751	13.029	13.029	13.029	13.029	13.029	13.029	13.174	13.174	13.174	13.174	13.163	13.163	13.308	13.72	13.988	13.988	13.988	13.988	13.988	14.192
YJR001W	0	0	0	0	0	0	0	0	0	0	0	0	0	0	0	0	0	0	0	0	0	0	0	0	0	0	0	0	0	0	0	0	0	0	0	0	0	0	0	0	0	0	0	0	0	0	0	0	0
YKL184W	5.142	5.142	5.142	5.142	5.142	5.142	5.008	4.6	4.6	4.396	4.396	4.396	4.396	4.192	4.192	4.192	4.192	4.262	4.129	4.129	4.129	4.129	4.129	3.517	3.372	3.372	3.372	3.372	3.372	3.238	3.238	3.238	3.238	3.238	3.238	3.093	3.093	3.093	3.093	2.685	2.551	2.551	2.551	2.551	2.202	2.336	2.057	2.336	2.336
YGL094C	17.797	18.001	18.001	18.28	18.28	18.414	19.026	19.449	20.007	20.344	20.344	20.344	20.344	20.344	20.897	21.031	21.176	21.455	21.455	21.455	21.455	21.659	21.659	21.659	21.659	21.659	21.659	21.659	21.863	21.863	21.863	21.863	21.863	21.863	22.008	22.008	22.008	22.008	22.008	22.008	22.008	22.008	22.008	22.008	22.008	22.008	22.008	22.008	22.008
YDR419W	2.271	2.271	2.271	2.271	1.922	1.922	1.922	1.922	1.922	1.777	1.777	1.777	1.777	1.777	1.777	1.777	1.777	1.777	1.777	1.573	1.369	1.777	1.911	1.911	1.911	1.911	1.911	1.911	1.911	1.707	1.707	1.707	1.707	1.707	1.707	1.707	1.707	1.707	1.707	1.503	1.299	1.299	1.299	1.299	0.95	0.95	0.95	0.95	0.746
YLR259C	9.254	9.254	9.254	9.254	9.254	9.254	9.254	9.254	9.254	9.254	9.254	9.254	8.916	8.916	8.916	8.916	8.916	8.916	8.916	8.916	8.916	8.916	8.916	8.771	8.638	8.638	8.033	7.829	7.625	7.625	7.758	7.758	7.758	7.758	7.758	7.758	7.903	7.903	7.903	7.903	7.77	7.77	7.77	7.77	7.224	7.224	7.224	7.224	7.224
YBR145W	16.362	15.809	15.809	15.675	15.675	15.675	15.675	15.675	15.675	15.408	15.408	15.408	15.408	15.408	15.408	15.408	15.408	15.408	15.408	15.408	15.408	15.408	15.274	15.141	15.141	14.862	14.728	14.595	14.595	14.595	14.595	14.391	11.98	6.807	4.609	3.342	3.342	2.789	2.923	2.923	2.923	2.923	2.923	3.127	3.127	3.127	3.127	3.127	3.272
YJL078C	1.976	1.976	1.976	1.976	1.976	1.976	1.976	1.976	1.976	1.976	1.976	1.976	1.976	1.842	1.552	1.418	1.081	1.081	1.348	1.348	1.348	1.348	1.493	1.493	1.493	1.493	1.493	1.493	1.627	1.627	1.627	1.627	1.831	1.831	1.831	1.831	1.831	1.831	1.831	1.831	1.697	1.697	1.697	1.697	1.552	1.418	1.418	1.285	1.285
YOR067C	12.615	12.615	12.481	12.47	12.336	12.807	12.807	12.807	12.941	12.941	12.941	12.941	13.086	13.58	13.505	14.33	14.126	14.126	14.126	14.865	14.865	14.865	14.865	15.277	15.132	15.47	15.47	15.47	15.47	15.47	15.47	15.47	15.47	15.47	15.47	15.47	15.47	15.336	15.54	15.54	15.674	15.964	15.964	15.964	15.964	15.964	16.109	16.109	16.109
YDL176W	6.925	7.627	7.627	7.831	7.831	7.831	7.831	7.686	7.686	7.686	7.686	8.024	8.024	8.448	10.122	10.267	10.557	11.307	12.069	12.202	12.336	12.336	12.336	12.336	12.336	12.336	12.336	12.336	12.336	12.336	12.336	12.47	12.47	12.47	12.47	12.47	12.674	13.109	13.109	13.109	13.242	13.242	13.242	13.376	13.376	13.376	13.376	13.376	13.376
YBR244W	6.614	6.614	6.614	6.614	6.614	6.614	6.614	6.614	6.614	6.614	6.614	6.614	6.614	6.614	6.614	6.469	6.469	6.469	6.469	6.469	6.469	6.469	6.469	6.469	6.469	6.179	6.179	6.034	5.83	5.552	5.552	5.348	5.348	6.399	6.689	6.689	6.689	6.689	6.689	6.689	6.469	6.469	6.469	6.336	6.336	6.336	6.191	6.191	6.057
YKR061W	4.987	4.987	4.842	5.046	4.901	4.901	4.697	4.697	4.697	4.697	4.564	4.564	4.14	2.327	2.194	2.409	3.084	3.218	3.218	3.352	3.834	4.525	5.287	6.037	6.182	6.386	6.386	6.386	6.386	6.531	6.88	7.448	8.221	8.221	8.221	8.355	8.355	8.355	8.221	8.221	8.221	8.221	8.221	8.221	8.221	8.221	8.221	8.076	8.076
YLL032C	16.707	16.911	16.911	16.911	16.911	17.056	16.922	16.922	17.271	17.271	17.416	17.416	17.416	17.416	17.416	17.416	17.416	17.416	17.416	17.416	17.416	17.416	17.416	17.416	17.416	17.416	17.416	17.416	17.416	17.428	17.428	17.573	17.573	17.573	17.573	17.573	17.573	17.573	17.439	17.439	17.09	16.956	16.956	16.422	16.218	16.218	16.218	15.746	15.746
YDR167W	6.648	6.381	6.526	6.805	6.805	6.805	6.805	7.009	6.596	6.392	6.102	5.49	5.49	3.875	2.651	3	4.251	4.868	5.001	5.28	5.28	5.28	5.849	6.884	7.56	8.113	8.113	8.113	8.113	8.113	7.968	7.968	7.968	7.968	7.968	7.823	7.823	7.823	7.823	7.823	8.38	8.659	10.233	10.571	10.716	10.716	10.716	10.716	10.716
YMR224C	7.768	8.035	7.226	7.226	7.226	7.226	7.296	7.163	7.163	7.163	7.029	7.029	6.413	6.413	6.279	5.121	4.156	4.156	4.575	4.575	4.709	4.709	4.505	4.505	4.104	3.68	3.621	3.696	4.033	4.033	4.237	4.237	4.237	4.237	4.5	4.5	4.355	4.355	4.151	4.355	4.355	4.344	4.611	5.361	5.774	8.985	8.985	8.985	9.118
YHR207C	6.859	6.859	6.859	6.859	6.859	7.26	7.115	7.319	7.319	7.319	7.319	7.319	7.319	7.319	8.563	8.697	8.697	8.83	8.83	8.83	8.563	8.563	8.563	8.842	8.975	8.975	8.975	8.975	8.975	8.975	8.975	8.975	8.975	8.975	8.975	8.975	8.975	8.975	8.975	8.975	8.975	8.83	9.098	9.098	9.243	9.243	9.243	9.388	9.388
YDR036C	0.802	0.802	0.802	0.802	1.006	1.006	1.006	1.006	1.006	1.006	1.006	1.006	1.006	1.006	1.006	1.006	1.006	1.21	1.21	1.21	1.21	1.21	1.21	1.21	1.21	1.21	1.21	1.21	1.21	1.21	1.21	1.21	1.21	1.21	1.21	1.076	1.076	1.076	1.076	1.076	1.076	1.076	1.076	0.943	0.809	0.943	0.809	0.809	0.809
YER028C	2.017	2.017	2.017	2.017	2.017	2.15	2.15	2.15	2.15	2.15	2.15	2.15	2.15	2.295	2.295	2.295	2.295	2.295	2.295	2.295	2.295	2.585	3.202	3.625	3.625	3.625	3.625	3.625	3.904	3.904	3.904	4.108	4.108	4.108	4.108	4.108	4.108	4.108	4.108	4.108	4.375	4.52	4.52	4.665	4.665	4.665	4.665	4.665	4.799
YHR030C	10.917	10.784	10.784	10.784	10.784	11.133	11.47	11.337	11.482	11.482	11.627	12.098	12.302	12.302	12.302	12.302	12.436	12.726	12.993	12.993	13.138	13.138	13.138	13.138	13.138	13.138	12.848	13.127	13.127	13.26	13.26	13.405	13.201	13.201	13.056	12.766	12.9	12.9	12.9	13.034	13.034	13.034	13.034	13.034	13.034	12.422	12.422	12.422	12.422
YPR049C	9.634	9.705	9.983	10.804	14.588	15.68	15.813	15.813	15.947	15.947	15.947	15.947	16.504	16.504	16.649	16.649	16.649	16.783	16.987	16.987	17.191	17.191	17.325	17.191	17.191	17.325	17.325	17.191	17.191	17.191	17.191	17.191	17.191	17.191	17.191	17.191	17.47	17.47	17.47	17.47	17.592	17.447	17.447	17.447	17.447	17.447	17.302	17.302	17.157
YKL043W	1.244	1.244	1.582	1.582	1.582	1.582	1.582	1.582	1.582	1.582	1.582	1.582	1.582	1.715	1.715	1.715	1.715	1.715	1.715	1.715	1.715	1.715	1.715	1.715	1.715	1.715	1.715	1.715	1.715	1.715	1.715	1.715	1.715	1.715	1.715	1.715	1.715	1.715	1.715	1.582	1.448	1.448	1.593	1.593	1.738	2.221	2.221	2.221	2.221
YHL017W	7.935	7.668	7.668	7.115	7.26	5.137	4.264	4.543	4.688	6.136	6.136	6.27	6.27	6.27	6.27	6.403	6.403	6.897	6.897	6.548	6.682	8.134	7.989	7.989	7.989	8.193	8.193	7.491	8.316	8.449	8.449	9.199	10.819	10.819	10.964	10.964	11.517	11.517	11.662	11.796	11.871	11.796	12.612	12.746	12.612	12.902	13.24	13.24	14.495
YCL058W-A	9.542	9.676	10.378	10.233	10.233	11.484	11.484	11.484	11.763	11.763	11.763	11.559	11.763	12.101	12.792	13.553	13.832	14.099	14.099	14.244	14.244	14.244	14.378	14.983	15.116	15.116	15.395	15.395	15.599	15.599	15.599	15.599	15.599	15.599	15.599	15.599	15.803	15.803	15.948	16.082	16.082	16.494	16.494	16.494	16.843	16.843	16.843	16.639	16.639
YMR298W	11.042	11.042	11.176	11.321	11.176	10.908	10.908	11.309	11.309	11.309	11.309	11.309	12.279	12.279	11.667	11.667	11.667	11.812	12.102	12.306	12.306	12.161	12.562	13.237	13.237	13.237	13.237	13.441	13.441	13.441	13.709	13.575	13.575	13.575	13.43	13.43	13.43	13.575	13.575	13.441	13.441	13.441	13.448	13.448	13.303	13.303	13.437	13.437	13.437
YOR167C	18.946	18.946	18.946	18.946	18.946	18.946	18.946	18.946	18.946	18.946	18.812	18.812	18.812	18.812	18.812	18.812	18.812	18.812	18.812	18.812	18.812	18.667	18.667	18.463	18.318	18.318	17.836	17.836	17.836	17.836	17.691	17.546	17.342	17.342	17.342	17.342	17.342	17.004	15.808	15.395	15.117	15.117	14.983	14.779	14.575	14.575	14.575	14.575	14.167
YHL016C	1.883	1.749	1.615	1.615	1.615	1.615	1.615	1.615	1.615	1.482	1.348	0.813	0.813	0.813	0.813	0.947	0.947	0.947	0.947	0.947	0.947	0.947	0.947	0.947	0.947	0.947	0.947	0.947	0.947	0.947	0.947	0.947	0.947	0.947	1.081	1.081	1.081	1.081	1.214	1.214	1.214	1.214	1.214	1.214	1.359	1.359	1.76	1.76	1.76
YDR144C	11.02	11.02	10.752	10.344	10.344	10.344	9.936	9.936	9.936	9.646	9.442	9.442	9.442	6.766	6.138	5.801	5.801	5.667	5.533	5.4	5.4	5.4	5.4	5.255	4.987	4.987	4.375	4.171	3.603	3.603	3.603	3.603	3.603	3.469	3.469	1.489	0.943	0.605	0.401	0.401	0.401	0.401	0.401	0.401	0.401	0.401	0.401	0.401	0.401
YPL092W	3.345	3.345	3.345	3.345	3.345	2.996	2.862	2.862	2.862	2.524	2.246	2.042	2.042	2.042	2.042	2.042	1.908	1.908	1.908	1.908	1.908	1.774	1.774	1.774	1.978	1.978	1.978	1.978	1.978	1.978	1.978	1.978	1.978	1.978	1.978	1.978	1.978	1.978	1.978	1.978	1.774	1.774	1.774	1.774	1.774	1.908	1.908	1.908	2.053
YKL006C-A	6.843	6.977	6.977	6.977	6.977	7.181	7.036	7.17	6.966	7.111	7.256	7.256	7.256	7.256	7.256	7.256	6.773	6.71	6.843	6.843	6.843	6.843	6.843	6.71	6.71	6.71	6.576	6.442	6.646	6.646	6.646	6.646	6.646	6.646	6.646	6.646	6.368	6.089	6.089	6.089	5.955	5.955	5.328	5.038	5.446	5.591	5.591	5.591	5.591
YER051W	9.63	9.92	10.595	11.565	11.565	11.565	11.565	11.565	11.565	11.565	11.565	11.565	11.699	11.699	11.699	11.832	11.966	12.245	12.245	12.245	12.245	13.017	13.151	13.151	12.947	12.947	12.947	12.947	13.081	13.214	13.214	13.214	13.214	13.214	13.214	13.214	13.214	13.214	13.214	13.214	13.214	13.214	13.214	13.214	13.214	13.214	13.214	13.214	13.214
YDL048C	7.756	7.889	7.889	7.889	7.889	8.034	7.343	7.065	7.065	7.065	7.065	7.065	6.641	6.931	7.065	7.744	7.744	7.744	7.744	7.611	7.611	7.611	7.611	8.046	8.046	8.046	8.046	8.046	8.046	7.511	7.645	7.849	7.849	7.849	7.849	8.116	8.116	8.116	8.116	8.116	8.662	8.929	8.929	8.929	8.929	8.929	8.929	8.929	8.929
YPL209C	4.512	3.75	3.558	3.558	3.691	3.691	3.691	3.691	3.691	3.691	3.691	3.691	3.197	3.197	3.197	3.331	3.476	3.272	3.272	3.272	3.417	4.888	5.021	5.021	5.166	5.166	5.504	4.962	5.252	5.252	5.252	5.119	5.323	5.323	5.468	5.613	5.613	5.746	5.746	5.88	5.88	6.304	6.861	6.861	6.861	6.861	6.861	7.269	7.414
YGR055W	0.401	0.401	0.401	0.401	0.401	0.401	0.401	0.401	0.401	0.401	0.401	0.401	0.401	0.401	0.401	0.401	0.401	0.401	0.267	0.267	0.134	0.134	0.134	0.134	0.134	0.134	0.134	0.267	0.535	0.535	0.535	0.668	0.668	0.668	0.668	0.668	0.668	0.668	0.668	0.668	0.802	0.802	0.802	0.802	0.802	0.802	0.802	0.802	0.802
YDR179C	8.905	8.905	8.47	8.18	8.18	7.709	7.371	7.913	8.047	8.047	8.047	8.047	8.047	8.047	7.349	6.71	6.42	6.565	6.565	6.855	6.855	7.133	7.337	8.094	8.443	8.443	8.443	8.239	8.298	8.153	8.153	8.153	8.153	6.524	6.513	6.721	6.517	6.517	6.517	6.866	7.07	7.07	7.784	7.784	7.784	7.784	7.784	7.639	7.917
YDR312W	2.135	2.135	2.135	2.135	2.135	2.135	1.931	1.786	1.786	1.786	1.786	1.652	1.652	1.652	1.507	1.507	1.507	1.362	1.362	1.362	1.362	1.362	1.362	1.362	1.362	1.362	1.158	1.024	1.024	1.024	1.024	1.024	1.024	1.024	1.024	0.879	0.542	0.542	0.542	0.542	0.542	0.542	0.542	0.542	0.338	0.338	0.338	0.338	0.338
YHR155W	8.438	8.304	8.159	8.572	8.56	8.56	8.56	8.56	8.968	9.247	9.381	9.381	9.381	9.381	9.381	9.381	9.514	9.718	9.718	10.008	10.008	10.008	10.008	10.008	10.491	10.636	10.636	10.636	10.636	10.636	10.636	10.647	10.647	10.647	10.647	10.792	10.733	10.733	10.878	10.878	10.878	11.012	10.733	10.6	10.6	10.733	10.733	10.733	10.733
YLL043W	18.041	18.041	18.186	18.186	18.186	17.982	17.704	17.704	17.704	17.837	17.837	17.837	17.837	17.837	17.837	17.837	17.971	17.971	17.837	17.837	17.837	17.837	17.837	17.837	17.837	17.837	17.837	17.837	17.837	17.837	17.837	17.837	17.837	17.837	17.837	17.692	17.692	17.692	17.692	17.692	17.692	17.692	17.692	17.692	17.488	17.488	17.633	17.296	17.296
YDR346C	12.9	12.9	12.9	12.9	12.9	12.9	12.9	12.9	12.633	12.633	12.343	12.343	12.343	12.343	12.139	12.284	12.15	12.15	11.742	11.742	11.609	11.609	11.609	11.271	11.271	11.271	11.271	11.271	11.271	11.271	11.271	11.271	11.271	11.271	11.271	11.271	11.271	11.067	10.777	10.573	10.573	10.573	10.428	10.573	10.573	10.573	10.707	10.707	10.707
YOL130W	6.852	6.997	7.421	7.421	7.421	7.421	7.421	7.276	7.554	7.554	7.554	8.456	9.206	9.206	9.206	9.206	9.206	9.206	9.206	9.206	9.34	9.136	9.136	9.136	9.136	9.136	9.002	9.002	9.002	9.147	9.752	10.357	10.625	10.625	11.026	11.171	11.171	11.171	11.171	11.026	11.026	11.026	11.026	11.026	11.026	11.026	11.171	11.171	11.171
YLR139C	7.208	7.208	7.342	7.342	7.632	7.632	7.836	7.836	7.836	7.836	8.04	8.04	8.04	8.04	8.04	8.307	8.574	8.574	10.383	10.383	10.877	10.877	10.877	10.877	11.167	11.3	11.858	11.858	11.858	11.858	11.858	11.858	11.858	11.858	11.858	11.858	11.858	11.858	12.34	12.474	12.474	12.619	12.753	12.753	12.753	13.009	13.009	13.009	12.875
YBL003C	1.185	1.185	1.185	1.389	1.534	1.534	1.534	1.534	1.534	1.534	1.389	1.389	1.389	1.534	1.534	1.534	1.534	1.534	1.4	1.4	1.4	1.4	1.4	1.4	1.255	1.255	1.255	1.255	1.459	1.459	1.459	1.663	1.663	1.663	1.663	1.518	1.518	1.518	1.518	1.518	1.518	1.663	1.663	2.071	2.071	2.275	2.275	2.275	2.479
YNR075W	2.524	2.524	2.524	3.082	3.431	3.431	5.629	5.629	5.629	5.629	5.629	5.629	6.175	6.175	6.175	6.175	6.175	6.175	6.175	7.077	7.21	7.21	7.21	7.21	7.21	7.478	7.623	7.634	7.779	7.779	7.779	7.924	7.924	8.604	8.604	9.027	9.863	9.863	10.212	10.212	10.416	10.416	10.416	10.55	10.55	10.684	10.684	10.684	10.684
YEL056W	7.967	8.223	8.357	8.357	8.357	8.357	8.357	8.357	8.357	8.357	8.212	8.067	7.933	7.933	8.201	8.334	9.241	9.445	9.445	9.445	9.311	9.456	9.66	9.66	9.794	11.124	11.681	11.96	12.25	12.383	12.469	12.748	12.748	13.015	13.015	13.015	13.015	13.015	12.882	12.882	12.882	12.882	12.882	12.882	13.16	13.16	13.16	13.16	13.16
YKL106W	8.808	8.604	8.93	8.796	8.796	8.796	8.941	8.941	9.145	9.145	8.867	9.279	10.17	11.076	11.076	11.076	11.076	11.076	11.21	11.414	11.414	11.826	11.826	11.826	11.826	12.03	11.896	12.1	12.1	12.245	12.245	12.245	12.862	12.862	12.862	12.862	12.862	13.066	13.066	13.607	13.607	13.607	13.607	13.607	13.607	13.607	13.607	13.607	13.607
YGL161C	13.634	14.708	14.708	14.708	14.708	14.708	14.708	14.563	14.697	14.634	14.779	16.576	16.576	16.913	16.913	17.117	17.117	17.117	17.117	17.251	17.251	17.251	17.251	17.117	17.117	17.117	17.117	17.117	16.984	16.984	16.85	16.85	16.85	16.85	16.85	16.85	16.85	16.85	16.85	16.85	16.85	16.367	16.1	16.1	16.367	16.367	16.367	16.367	16.367
YOL011W	3.732	3.587	3.587	3.587	3.587	3.587	3.721	3.721	3.721	3.854	3.854	4.289	4.289	4.289	4.557	4.761	4.842	4.842	4.842	4.842	4.842	4.842	4.842	4.842	4.842	4.976	4.976	5.121	5.121	5.121	5.121	5.121	5.121	5.121	5.255	5.121	5.121	5.121	5.121	4.987	5.132	5.132	5.132	5.132	5.132	5.132	5.266	5.894	5.894
YNL047C	10.65	10.564	10.564	10.564	10.43	10.575	10.779	11.203	11.627	11.627	11.76	11.76	11.894	11.894	11.894	11.894	12.039	12.039	12.039	11.905	11.917	12.184	12.039	11.631	11.631	11.486	11.341	10.847	10.317	10.317	10.521	10.521	10.521	10.87	10.87	11.003	11.137	11.137	11.137	11.137	11.137	11.137	11.137	11.282	11.282	11.282	11.282	11.282	11.282
YJR113C	1.885	1.414	1.28	1.28	1.28	1.28	1.28	1.425	1.425	1.559	1.559	1.559	1.559	1.559	1.704	2.873	2.873	2.873	2.873	2.873	3.007	3.007	3.007	3.007	3.007	3.007	3.211	3.211	3.211	3.211	3.415	3.415	3.415	3.549	3.549	3.549	3.549	3.281	3.415	3.549	4.804	4.804	4.804	5.008	5.008	5.153	5.153	5.153	5.153
YKL028W	0.813	0.813	0.813	0.813	0.813	0.813	0.813	0.813	0.813	0.813	0.958	0.958	0.958	0.958	0.958	0.958	0.958	0.958	0.958	0.958	0.958	0.958	0.958	0.958	0.958	0.958	0.958	0.958	0.958	0.958	0.958	0.958	0.958	0.958	0.958	0.958	0.825	0.557	0.557	0.557	0.557	0.557	0.557	0.557	0.557	0.557	0.557	0.557	0.557
YLR148W	4.99	4.99	4.99	4.99	4.99	4.845	4.845	4.845	4.845	4.641	4.641	4.641	4.641	3.39	3.39	3.668	3.813	3.813	3.813	3.813	3.813	3.813	3.813	3.813	3.609	3.609	3.609	3.609	3.342	3.847	3.918	3.918	3.918	3.918	3.918	3.918	4.122	4.122	3.988	2.837	2.837	3.116	3.116	3.116	3.261	3.261	3.261	3.261	3.261
YOR143C	7.388	7.388	7.87	7.87	8.691	9.574	9.574	10.116	10.116	10.116	10.116	10.116	10.116	10.116	10.116	11.007	11.007	11.007	11.007	11.007	11.007	11.007	10.862	10.995	10.995	11.263	11.686	11.686	11.686	11.616	11.616	11.906	11.906	12.11	12.11	12.11	12.11	12.11	12.11	12.11	12.169	12.169	12.169	12.169	12.448	12.448	12.448	12.448	12.448
YDR325W	13.722	13.722	13.722	13.926	14.13	14.13	14.275	14.275	14.275	14.275	14.42	14.42	14.42	14.42	14.42	14.42	14.42	14.554	14.554	14.554	14.554	14.554	14.554	14.554	14.554	14.554	14.554	14.554	14.554	14.554	14.554	14.554	14.554	14.554	14.554	14.554	14.554	14.409	14.613	14.613	14.613	14.613	14.613	14.613	14.479	14.624	14.275	14.275	14.275
YMR260C	12.055	12.055	11.851	11.851	11.706	11.706	11.706	11.706	11.84	11.84	11.84	11.84	11.84	11.974	11.974	11.974	11.974	11.974	11.974	11.974	11.974	11.974	11.974	11.974	11.974	11.974	11.84	11.695	11.695	11.695	11.695	11.695	11.695	11.695	11.491	11.491	11.491	11.346	11.346	11.346	11.346	11.346	11.346	11.346	11.346	11.346	10.451	10.451	10.451
YIL002C	12.854	13.255	13.668	13.668	13.668	13.668	13.668	13.958	13.801	13.801	13.801	13.946	14.005	14.139	13.994	14.198	15.089	14.955	15.583	16.544	16.748	16.748	17.183	17.183	17.183	17.316	18.286	18.286	18.286	18.624	18.624	18.624	18.624	18.624	18.49	18.49	18.49	18.356	18.356	18.839	18.839	18.839	18.839	18.839	18.839	18.839	18.839	18.839	19.247
YPL068C	0.739	0.739	0.739	0.739	0.739	0.739	0.739	0.739	0.739	0.739	0.739	0.739	0.739	0.739	0.739	0.739	0.739	0.739	0.739	0.739	0.809	0.471	0.605	0.605	0.605	0.605	0.605	0.605	0.605	0.605	0.605	0.605	0.605	0.605	0.605	0.605	0.605	0.605	0.605	0.605	0.605	0.471	0.338	0.338	0.338	0.338	0.338	0.338	0.338
YPL214C	17.204	17.204	17.204	17.204	17.204	17.071	16.867	17.071	17.157	17.012	17.012	17.012	16.808	16.54	15.756	14.999	14.999	14.313	14.313	14.458	14.458	14.458	14.254	14.254	14.254	13.637	13.359	12.817	12.817	12.613	12.479	12.479	12.479	12.334	12.334	12.334	12.201	12.201	11.997	11.863	11.863	10.259	10.055	5.901	4.861	4.861	5.006	5.21	5.837
YNL048W	7.025	6.676	6.531	6.519	6.096	6.084	6.084	6.352	6.834	6.905	7.038	7.328	7.328	7.195	7.399	7.956	8.16	8.509	8.509	8.305	8.509	8.847	10.428	10.428	10.428	11.516	11.516	11.516	11.516	13.349	13.349	13.628	13.628	13.773	13.773	13.907	13.907	14.04	14.441	14.586	14.586	14.586	14.79	14.924	15.069	15.552	15.552	15.697	15.901
YHR081W	9.41	9.41	9.41	9.41	9.41	9.072	9.072	8.393	8.393	8.393	8.393	8.393	7.84	7.84	7.84	7.502	7.153	7.153	6.804	6.804	6.804	6.804	6.67	6.874	6.874	6.67	6.113	5.288	5.288	5.288	5.155	5.155	4.319	3.505	3.505	3.505	3.505	3.36	3.36	3.36	3.156	3.156	2.744	2.406	2.128	2.128	2.128	2.128	2.128
YLR194C	8.566	8.985	8.985	8.985	8.985	8.985	8.985	8.985	8.985	8.985	8.985	8.985	8.985	8.985	8.985	8.985	8.985	8.985	8.985	9.189	9.189	9.189	9.189	9.393	8.985	8.985	8.985	8.985	9.189	9.189	9.044	9.044	9.044	7.741	7.403	6.991	6.991	6.991	6.991	6.991	6.991	6.991	6.991	6.991	7.125	7.682	7.682	9.227	9.227
YPL245W	13.487	13.691	13.487	13.353	13.353	13.353	13.498	13.498	13.294	13.294	13.294	13.294	13.294	13.294	13.306	13.51	13.22	13.016	12.447	12.522	12.522	12.522	12.522	12.522	12.522	12.388	12.388	12.388	12.254	12.121	12.411	12.411	12.411	12.411	12.411	12.411	12.411	12.544	12.544	12.544	12.544	12.544	12.544	12.678	12.678	12.882	12.882	12.882	12.882
YNL155W	25.486	25.894	25.894	25.894	25.894	25.894	25.894	26.027	26.027	26.027	26.027	26.027	26.027	26.027	26.027	26.027	26.027	25.894	25.894	25.894	25.76	25.76	25.76	25.493	25.493	25.021	25.021	25.021	25.021	25.021	25.021	25.021	25.021	25.021	24.876	24.731	24.731	24.731	24.876	24.743	24.743	24.743	24.405	24.405	24.405	24.26	24.126	24.126	24.126
YIL053W	0.134	0.134	0.471	0.471	0.471	0.471	0.471	0.471	0.471	0.471	0.471	0.471	0.471	0.471	0.471	0.471	0.471	0.471	0.471	0.471	0.605	0.605	0.605	0.605	0.605	0.605	0.605	0.605	0.739	0.739	0.739	0.739	0.739	0.739	0.739	0.739	0.739	0.739	0.739	0.739	0.739	0.739	0.739	0.739	0.739	0.739	0.739	0.739	0.739
YDL093W	8.559	8.971	9.175	9.175	9.925	10.337	10.337	10.337	10.337	10.337	10.482	10.482	10.627	10.627	10.627	10.831	10.831	10.698	10.698	10.902	10.902	10.902	11.035	11.18	11.18	11.18	11.035	11.169	11.448	11.448	12.127	12.127	12.261	12.261	12.261	12.261	12.057	12.057	12.841	12.841	12.841	12.841	12.841	12.696	12.766	12.9	12.9	12.9	12.9
YBR243C	3.367	3.367	3.367	3.571	3.571	3.426	3.426	3.426	3.426	4.172	3.968	3.968	3.968	3.968	3.968	3.968	3.968	3.968	3.968	3.968	3.968	3.968	3.968	3.968	3.968	4.317	4.317	4.317	4.317	4.317	4.317	4.113	4.113	4.113	4.113	4.113	4.113	4.258	4.258	5.525	6.349	8.124	8.948	8.948	9.093	9.093	8.889	9.157	9.157
YGL135W	7.02	7.288	7.288	7.288	7.288	7.288	7.288	7.288	7.637	7.782	7.927	7.927	7.927	7.793	7.793	7.793	7.793	7.793	7.514	7.514	7.514	7.514	7.514	7.659	7.659	7.659	7.659	6.968	6.835	6.835	6.835	6.631	6.835	6.835	6.968	7.102	7.236	7.236	7.44	7.44	7.032	6.898	7.043	7.392	7.596	7.73	7.73	7.863	7.863
YNL076W	5.223	5.223	5.223	5.223	5.356	5.694	6.118	6.118	6.118	6.6	7.706	7.706	7.706	7.706	7.706	7.706	7.706	7.91	7.765	7.765	7.765	7.765	7.765	7.765	7.765	8.173	8.173	8.173	8.173	8.173	8.522	8.522	8.522	8.522	8.522	8.522	8.522	8.522	8.522	8.522	8.522	8.522	8.522	8.522	8.522	8.522	8.522	8.522	8.389
YLL021W	12.483	12.616	12.954	12.954	12.954	12.954	12.954	12.954	12.954	12.954	12.954	12.954	12.954	12.954	12.954	12.954	12.954	12.954	12.954	12.809	12.809	12.809	12.809	12.809	12.809	12.809	12.809	12.809	12.809	12.809	12.664	12.664	12.664	12.664	12.664	12.664	12.664	12.664	12.519	12.519	12.519	12.374	12.374	12.374	12.374	12.374	12.24	12.036	12.036
YOR127W	6.216	6.216	6.012	6.216	6.012	5.808	5.808	5.808	5.808	4.96	4.96	4.96	4.96	4.96	5.384	5.384	6.052	6.052	6.052	6.052	6.052	6.052	6.052	6.052	6.197	6.197	6.197	6.197	6.197	6.197	6.197	6.197	6.331	7.011	7.011	7.011	7.011	7.011	7.011	7.011	7.011	7.011	7.011	7.011	7.011	7.011	7.011	7.156	7.156
YDR501W	3.374	2.966	2.966	2.966	2.966	2.966	2.966	3.449	3.728	3.728	3.873	3.669	3.802	3.802	3.802	3.802	3.367	3.571	3.571	3.308	3.308	3.308	3.308	3.308	3.308	3.175	3.175	3.32	3.884	4.657	4.947	5.151	5.151	5.151	5.151	5.151	4.947	5.08	5.488	5.488	5.488	5.622	5.622	5.622	5.622	5.622	5.622	5.622	5.622
YEL058W	2.053	2.053	2.053	2.053	2.053	2.053	2.053	2.053	2.053	2.053	2.053	2.198	2.198	2.198	2.198	2.198	2.198	2.198	2.198	2.332	2.332	2.332	2.332	2.332	2.332	2.332	2.332	2.332	2.477	3.297	4.89	7.14	7.14	7.478	7.682	7.682	7.682	7.949	8.094	8.094	8.373	8.373	8.373	9.302	9.592	10.16	10.16	10.509	10.509
YGR165W	2.524	2.524	2.391	2.391	2.053	1.704	1.704	1.704	1.704	1.704	1.704	1.425	1.559	1.355	1.355	1.355	1.355	1.355	1.489	1.489	1.489	1.489	1.489	1.489	1.489	1.489	1.489	1.355	1.355	1.151	1.151	1.151	1.151	1.151	1.151	1.151	1.151	1.151	1.017	1.017	1.017	1.017	1.017	1.017	1.017	1.017	1.017	1.017	1.017
YPR021C	9.451	9.451	9.451	9.451	9.451	9.318	9.318	10.562	11.189	11.538	11.806	11.806	12.096	12.504	12.649	12.649	12.927	12.927	13.34	14.149	14.149	14.353	14.486	14.824	14.824	15.091	15.633	15.633	15.778	15.778	15.778	15.778	15.778	15.982	15.912	15.708	15.708	15.708	15.708	15.574	15.574	15.574	15.708	15.708	16.057	16.057	16.057	16.057	16.057
YGR235C	9.329	9.329	9.329	9.329	9.474	9.474	9.474	9.474	9.678	9.678	9.678	9.678	9.678	9.811	9.544	9.956	10.305	10.305	10.305	10.45	10.45	10.45	10.521	10.521	10.521	10.086	10.086	9.796	9.796	9.796	9.929	9.929	10.074	10.074	10.074	10.074	10.219	10.086	10.654	10.654	10.654	10.654	10.654	10.521	10.387	10.387	10.387	10.387	10.387
YGL075C	16.933	17.137	17.341	17.475	17.824	17.824	17.824	17.824	17.969	17.969	17.824	17.824	17.824	17.824	17.545	17.69	17.69	18.091	18.091	18.091	18.236	18.236	17.475	17.126	16.718	16.707	16.707	16.766	16.766	16.428	16.294	16.161	15.667	15.667	15.109	14.819	14.819	14.819	14.819	14.819	14.686	14.262	14.262	14.262	13.983	13.983	13.983	13.983	13.983
YJR007W	13.22	13.22	13.22	13.22	13.22	13.22	13.22	13.22	13.22	13.51	13.51	13.51	15.388	15.388	15.121	14.987	14.987	14.987	14.854	14.854	14.65	14.65	14.65	14.382	14.382	14.65	14.65	14.65	14.65	14.65	14.505	14.505	14.505	14.505	14.505	14.505	14.505	14.505	14.505	14.505	14.505	14.505	14.505	14.011	13.598	12.551	12.406	12.406	12.406
YMR311C	6.465	6.465	6.599	6.25	6.454	6.454	6.454	6.454	6.454	6.454	6.454	6.454	6.32	6.32	6.164	6.164	6.164	6.164	6.164	6.164	5.96	5.96	6.576	6.576	6.988	7.122	7.883	7.883	8.221	8.221	8.221	8.221	8.355	8.355	8.355	8.355	8.355	8.355	8.355	8.355	8.355	8.355	8.355	8.355	8.355	8.151	8.151	8.151	8.151
YML107C	7.177	7.177	7.177	8.094	8.362	8.507	8.797	8.797	9.087	9.087	9.087	9.087	9.291	9.291	9.291	9.291	9.291	9.291	9.291	9.291	9.291	9.087	9.291	9.291	9.699	9.699	9.699	9.903	9.903	9.903	9.903	9.903	9.903	9.903	9.903	9.903	9.903	9.903	9.903	9.903	9.903	9.903	9.903	9.903	9.903	9.903	9.699	9.699	9.699
YDR386W	8.604	8.604	8.808	8.808	8.54	8.54	8.54	8.395	8.395	8.395	8.395	8.54	8.198	8.414	8.885	8.885	8.885	8.681	8.681	8.536	8.525	8.862	8.862	9.007	9.007	9.007	9.007	8.74	8.332	8.332	8.332	8.332	8.332	8.332	8.332	8.198	8.198	7.63	7.7	7.362	7.362	7.566	7.566	7.566	7.566	7.566	7.566	7.566	7.566
YJR044C	8.293	8.56	8.85	8.85	8.984	8.839	8.839	8.839	7.944	7.677	7.677	8.356	8.891	9.92	9.775	9.908	10.985	10.985	11.832	12.036	12.036	12.036	12.181	12.181	12.181	12.181	12.448	13.332	13.599	13.599	13.867	14.071	14.071	14.216	14.42	14.42	14.42	14.42	14.42	14.553	14.553	14.42	14.42	14.42	14.42	14.687	14.832	14.832	14.832
YOL086W-A	14.09	14.09	13.886	13.886	13.886	13.886	13.886	13.886	13.886	13.886	13.886	13.886	13.886	14.02	14.153	14.625	14.625	14.625	14.625	14.625	14.625	14.829	14.829	14.829	14.829	14.829	14.829	14.829	14.829	14.829	14.829	14.829	14.829	14.829	14.829	14.829	14.276	14.276	14.142	14.008	14.212	14.079	14.079	13.934	13.934	13.934	13.934	13.934	13.934
YGR167W	7.501	7.501	7.501	7.768	7.768	8.18	8.996	9.758	10.036	10.036	10.036	10.036	10.17	10.508	10.775	10.775	10.775	10.775	10.775	10.775	10.775	10.775	10.979	10.979	10.979	10.979	10.979	10.979	10.979	10.979	10.979	10.979	10.979	11.124	11.124	11.124	11.124	11.124	11.124	11.124	11.124	11.124	11.124	11.269	11.269	11.269	11.124	11.124	11.124
YOR037W	9.202	8.853	8.853	9.05	8.905	9.039	9.462	9.462	9.607	9.403	8.363	7.817	7.672	7.201	7.201	7.346	7.346	7.817	7.94	8.218	8.073	8.363	8.363	8.23	8.23	8.23	8.23	8.23	8.23	8.241	8.52	8.175	9.152	9.297	9.43	9.43	9.43	9.226	9.371	9.226	8.959	9.661	9.661	9.661	9.661	9.661	9.661	9.516	9.94
YDR044W	10.868	10.868	10.868	10.868	10.868	10.578	10.288	10.288	10.288	10.288	10.288	10.288	10.021	9.742	9.597	8.224	7.381	7.032	6.898	6.898	6.141	6.141	6.141	4.623	4.623	4.129	4.129	4.129	3.791	3.32	3.175	3.308	3.308	3.442	3.442	3.442	3.442	3.442	3.442	3.442	3.442	3.442	3.442	3.442	3.442	3.442	3.442	3.104	3.308
YGL141W	7.816	7.118	7.118	7.263	7.263	7.263	6.855	6.989	6.683	6.549	6.753	6.753	7.306	7.981	7.981	7.777	7.777	7.777	8.256	8.256	8.256	8.401	7.596	7.875	9.214	13.95	13.95	14.084	14.084	14.555	14.555	14.555	14.555	14.555	14.904	14.771	14.771	14.771	14.771	14.904	14.904	15.038	15.027	15.015	15.015	15.015	15.015	15.015	14.87
YGL191W	0.134	0.134	0.134	0.134	0.134	0.134	0.134	0.134	0.134	0.134	0.134	0.134	0.134	0.134	0.134	0.134	0.134	0.134	0.134	0.134	0.134	0.134	0.134	0.134	0.134	0.134	0.267	0.267	0.267	0.267	0.267	0.267	0.267	0.267	0.267	0.267	0.267	0.267	0.267	0.267	0.267	0.412	0.412	0.412	0.412	0.412	0.412	0.412	0.412
YGL255W	4.541	4.541	4.541	4.541	4.541	4.541	4.976	4.976	5.121	5.121	5.121	5.121	5.121	5.121	5.47	5.615	5.615	5.615	5.615	5.819	5.819	5.953	5.953	5.953	5.953	5.808	5.808	5.674	5.953	6.098	6.098	6.302	6.098	6.098	6.098	6.109	6.243	6.376	6.376	6.376	6.376	6.376	6.376	6.376	6.376	6.376	6.376	6.376	6.376
YDR132C	2.574	2.574	2.708	2.853	2.853	2.853	2.853	2.853	2.853	2.998	2.998	2.794	2.794	2.805	2.805	2.95	3.084	3.084	3.084	3.084	3.084	3.084	3.084	3.217	3.421	3.566	3.711	3.711	3.711	3.217	3.217	3.013	3.147	3.147	3.147	3.147	3.147	3.147	3.013	3.013	3.013	3.013	3.013	3.013	2.868	2.868	2.868	2.868	2.868
YLR118C	3.571	3.438	3.438	3.03	2.896	3.03	3.877	4.493	4.493	4.493	4.493	4.493	4.493	4.493	4.493	4.493	4.493	4.697	4.697	5.373	6.49	6.757	7.047	7.047	7.047	7.047	7.181	8.028	8.028	8.028	8.028	8.162	8.429	8.842	8.697	8.697	8.842	8.842	9.132	9.979	9.979	9.979	10.246	10.246	10.246	10.246	10.391	10.595	10.595
YBR108W	14.359	14.359	14.359	14.359	14.359	14.155	14.155	14.155	14.155	14.155	14.504	14.504	14.504	14.772	15.109	16.29	16.29	16.424	16.628	16.628	17.196	17.196	17.341	17.341	17.341	17.62	17.62	17.62	17.62	17.62	17.62	17.765	17.765	17.765	17.765	17.765	17.765	17.765	17.631	17.631	17.631	17.631	17.631	17.631	17.631	17.754	17.742	18.01	18.01
YOR269W	1.407	1.407	1.407	1.407	1.407	1.407	1.407	1.407	1.407	1.407	1.407	1.407	1.407	1.407	1.407	1.407	1.407	1.407	1.407	1.407	1.407	1.407	1.407	1.407	1.407	1.407	1.407	1.407	1.407	1.407	1.407	1.407	1.407	1.203	1.203	1.203	1.069	1.069	0.936	0.936	0.936	0.936	0.936	0.936	0.936	0.802	0.668	0.668	0.668
YER182W	3.984	3.984	3.984	3.984	3.431	3.431	3.431	3.431	3.082	2.948	2.948	2.948	2.948	2.948	2.948	2.948	3.034	2.54	2.54	2.54	2.406	2.406	2.406	2.406	2.406	2.406	2.54	2.599	2.599	3.227	3.227	3.227	3.227	3.227	3.286	3.286	3.286	3.286	3.286	3.286	3.286	2.873	2.873	2.873	2.873	2.873	2.873	2.74	3.089
YFL029C	14.302	14.302	14.157	14.157	14.157	13.611	13.611	12.182	11.636	10.682	10.403	10.804	10.659	10.938	10.938	11.071	10.938	10.938	10.938	10.938	10.734	10.734	10.385	10.385	10.385	10.373	10.299	10.503	10.503	10.503	10.707	10.149	10.149	10.283	10.487	10.487	10.063	10.063	8.753	8.753	8.463	9.134	8.989	8.989	8.989	8.989	9.123	8.919	8.919
YPL166W	4.804	4.949	4.949	5.153	5.42	5.42	5.688	5.64	5.495	5.495	5.703	7.085	7.085	7.085	7.085	7.702	7.423	8.121	8.882	9.97	9.97	10.174	10.319	10.319	10.453	10.453	10.453	10.453	10.453	10.453	10.453	10.453	10.453	10.453	10.453	10.802	11.006	11.21	11.076	11.488	11.488	11.622	12.023	12.023	12.361	12.565	12.698	12.698	12.698
YNL317W	7.282	7.282	10.908	11.186	11.186	11.186	11.959	11.959	11.959	11.959	11.959	11.959	11.959	11.959	11.959	11.814	12.093	12.093	12.093	12.093	12.093	12.093	12.093	12.093	12.226	12.226	12.43	12.43	12.43	12.575	12.575	12.575	12.575	12.575	12.575	12.575	12.575	12.575	12.575	12.575	12.575	12.575	12.041	11.896	12.1	11.146	11.012	11.082	10.949
YNL178W	10.462	10.595	10.595	10.74	10.74	11.352	11.352	11.556	11.556	11.556	11.701	11.701	11.701	11.701	11.701	11.701	11.568	11.713	11.917	11.917	11.917	11.649	11.649	11.649	11.649	11.649	11.155	11.155	11.289	11.701	11.701	11.352	11.352	11.352	11.352	11.352	11.352	11.352	11.352	11.497	11.497	11.497	11.148	10.881	10.881	10.881	10.881	10.881	10.881
YLR207W	14.488	14.912	14.912	15.045	15.458	15.662	16.133	16.267	16.412	16.412	16.412	16.412	16.412	16.412	16.412	16.412	16.545	16.958	17.214	17.214	17.359	17.626	17.771	17.771	18.195	18.485	18.485	18.485	18.485	18.485	18.485	18.485	18.485	18.485	18.485	18.485	18.485	18.618	18.618	18.618	18.618	18.618	18.473	18.473	18.473	18.473	18.473	18.473	18.473
YJL162C	5.128	5.128	5.128	5.273	5.273	5.407	5.54	5.54	5.54	5.54	5.54	5.54	5.54	5.54	5.54	5.54	5.54	5.54	5.54	5.54	5.54	5.54	5.54	5.54	5.54	5.54	5.54	5.54	5.54	5.54	5.54	5.54	5.54	5.336	5.336	5.203	5.203	4.999	4.999	4.999	4.999	4.999	4.999	4.999	4.999	4.999	3.453	3.308	2.826
YDL201W	10.836	10.836	10.97	11.033	11.033	10.899	11.248	11.248	11.248	11.092	10.888	10.888	10.888	10.888	10.888	11.01	12.404	12.404	12.537	12.875	13.02	13.02	13.02	13.02	13.02	13.02	12.95	13.299	13.299	13.299	13.299	13.369	13.369	13.636	13.636	13.636	13.636	13.573	13.911	14.115	14.115	14.115	14.115	14.115	14.115	14.248	14.248	14.248	14.248
YER168C	12.731	12.731	12.731	12.33	12.196	12.062	12.062	11.795	11.795	11.65	11.65	11.65	11.516	11.516	11.516	11.516	11.516	11.516	11.516	11.249	11.115	11.115	11.115	11.115	11.115	11.115	11.115	10.97	9.946	9.812	9.812	9.812	9.812	9.812	9.812	9.812	9.812	9.812	9.812	9.812	9.812	9.522	9.522	9.522	9.099	8.965	8.965	8.82	8.82
YDL003W	7.244	8.053	8.053	8.053	8.053	8.053	7.849	7.983	7.779	7.779	7.779	8.046	8.47	8.47	8.47	8.47	8.47	8.47	8.47	8.604	8.737	8.737	8.871	8.871	8.871	8.871	8.871	8.871	8.871	8.592	8.592	8.726	8.726	8.726	8.581	8.726	8.726	8.726	8.726	8.522	8.522	8.522	8.522	8.173	8.173	8.173	8.173	8.173	8.173
YPR084W	8.83	8.685	8.685	7.605	6.981	6.413	6.413	6.75	6.75	6.75	6.75	6.268	6.256	6.256	6.256	6.256	6.256	6.037	5.903	6.107	6.107	6.107	6.542	5.973	6.252	6.252	6.252	5.613	5.747	5.339	5.205	5.205	5.205	5.001	4.53	4.53	4.53	3.65	3.773	5.243	6.836	6.836	6.836	7.04	7.04	7.244	7.448	10.104	11.278
YER099C	15.707	15.574	15.574	15.707	15.707	15.707	15.707	15.707	15.707	15.707	15.429	15.574	15.574	15.574	15.574	15.707	15.707	15.707	15.707	15.707	15.707	15.841	15.975	15.975	15.975	15.975	15.975	15.911	15.911	15.911	15.911	15.911	15.911	15.911	15.295	15.016	15.016	14.883	14.808	14.808	14.47	14.337	13.716	13.449	13.449	13.449	13.449	13.716	13.861
YMR241W	8.563	8.418	8.418	8.151	7.616	7.616	7.278	7.278	7.686	7.686	7.686	7.482	7.482	7.337	7.337	7.204	7.059	7.059	6.914	6.914	6.71	6.565	6.565	6.565	6.565	6.565	6.565	6.082	5.529	5.529	4.564	3.877	3.61	3.61	3.476	3.476	3.476	3.476	2.982	2.413	2.413	2.413	2.135	2.135	2.135	2.135	2.135	1.856	1.856
YBR238C	7.085	6.951	6.951	6.806	6.673	6.673	6.673	6.673	6.673	6.673	6.673	6.539	6.045	6.045	6.045	6.045	6.045	6.446	6.446	6.446	6.446	6.446	6.65	6.65	6.65	6.65	6.65	6.65	6.65	6.516	6.383	6.383	6.383	6.383	6.383	6.383	6.383	6.383	6.383	6.383	6.383	6.383	6.383	6.249	6.249	5.848	5.848	5.848	5.848
YOL111C	4.811	4.811	4.811	4.811	4.811	4.811	4.811	4.811	4.677	4.532	4.532	4.736	4.736	4.736	4.736	4.736	4.736	4.736	4.736	4.736	4.736	4.736	4.736	4.736	4.87	4.736	4.736	4.736	4.736	4.736	4.736	4.469	4.469	4.469	4.673	4.673	4.469	4.469	4.469	4.469	4.469	4.469	4.469	4.469	4.469	4.469	4.324	4.324	4.324
YBL027W	0.605	0.605	0.605	0.605	0.605	0.605	0.605	0.605	0.605	0.605	0.605	0.605	0.739	0.739	0.739	0.739	0.739	0.739	0.739	0.739	0.739	0.739	0.739	0.739	0.739	0.739	0.739	0.739	0.739	0.739	0.739	0.739	0.739	0.739	0.739	0.739	0.739	0.739	0.739	0.739	0.739	0.739	0.739	0.872	0.872	0.872	0.872	0.739	0.739
YGR153W	7.788	7.788	7.922	8.126	9.091	9.091	9.091	9.091	9.091	9.225	9.225	9.225	9.358	9.358	9.358	9.626	9.626	9.626	9.626	9.626	9.626	9.626	9.626	9.626	9.626	9.626	10.12	10.12	10.12	10.12	10.12	10.12	9.916	9.916	10.194	10.194	10.194	10.194	10.339	10.339	10.339	10.484	10.484	10.484	10.484	10.484	10.484	10.339	10.339
YMR130W	7.507	7.158	7.303	7.872	7.872	7.872	7.872	7.872	7.872	7.872	7.872	7.872	7.872	7.872	7.872	7.738	7.605	7.761	7.761	7.761	7.761	7.761	7.761	7.761	7.278	7.278	7.482	7.482	7.145	7.698	7.988	7.988	8.121	9.918	11.527	11.527	11.527	11.527	11.527	11.939	11.939	11.939	12.288	12.359	12.626	12.626	12.771	12.771	12.905
YHR101C	11.393	11.393	11.189	12.132	12.132	12.336	12.737	12.737	12.882	12.882	12.882	13.027	13.231	13.231	13.51	15.044	15.177	15.311	15.735	15.735	16.34	17.305	17.584	17.584	17.584	17.584	17.584	17.584	17.584	17.851	18.141	18.141	19.129	19.129	19.129	19.129	19.129	19.129	19.129	19.129	19.129	19.129	19.129	19.129	19.129	19.129	19.129	18.984	18.717
YPR190C	12.361	12.361	12.361	12.361	12.361	12.361	12.361	12.361	12.361	12.361	12.361	12.361	12.361	12.361	12.361	12.361	12.361	12.216	12.071	12.071	12.071	12.071	12.071	12.071	12.071	12.071	12.071	11.867	11.867	11.733	11.733	11.733	11.733	11.6	11.6	11.6	11.466	11.466	11.176	10.897	10.619	10.485	10.485	10.485	10.351	10.351	10.351	10.351	9.649
YPR122W	6.805	7.009	7.009	7.009	7.009	7.009	7.009	7.009	7.009	7.009	7.009	7.009	6.864	6.66	6.66	6.66	6.66	6.66	6.66	6.66	6.66	6.66	6.805	6.805	6.805	6.939	6.939	6.939	6.939	6.735	6.735	6.735	6.735	6.735	6.735	6.578	6.445	6.445	6.445	6.445	6.59	6.59	6.59	6.735	6.735	6.735	6.531	6.531	6.531
YAR018C	5.699	5.699	5.699	5.699	5.699	5.688	5.688	5.688	5.688	5.821	5.554	5.554	5.554	5.42	5.287	5.287	5.287	5.287	5.432	5.373	5.64	5.64	5.844	5.844	5.844	5.844	5.71	5.71	5.565	5.565	5.855	5.989	5.989	6.123	6.123	6.123	6.123	6.617	6.617	6.617	6.617	6.907	6.907	6.907	6.907	7.052	7.052	7.052	7.052
YNL223W	10.09	10.09	10.09	10.09	10.235	10.235	10.514	11.182	11.182	11.182	11.182	11.182	11.182	11.182	11.182	11.327	11.327	11.327	11.531	11.531	11.81	11.81	11.81	12.088	12.088	11.81	12.014	12.422	12.422	12.422	12.689	12.893	12.893	13.097	13.097	13.097	13.242	13.242	13.242	13.242	13.242	13.242	13.242	13.242	13.242	13.242	13.242	13.242	12.963
YKL145W	11.366	11.57	12.25	12.25	12.395	12.877	12.877	12.877	12.877	13.081	13.639	13.639	14.396	14.396	14.396	14.396	14.396	14.396	14.396	14.396	14.396	14.541	14.541	14.541	14.541	14.541	14.756	14.756	14.756	14.756	14.89	14.89	15.023	15.023	15.023	15.023	15.157	15.157	15.157	15.023	15.023	15.023	14.819	14.615	14.615	14.894	14.894	14.894	14.894
YEL050C	7.786	7.786	7.582	7.448	7.448	7.448	7.448	7.448	7.448	7.448	7.448	7.244	7.099	7.099	7.233	6.762	6.762	6.762	6.762	6.762	6.762	6.773	6.773	6.494	6.494	6.494	6.494	6.494	6.494	6.494	6.349	6.349	6.349	6.349	6.349	6.349	6.349	6.349	6.349	6.349	6.216	6.216	6.216	6.216	6.216	6.349	6.204	6.204	6.204
YEL003W	11.843	11.843	11.843	11.709	11.709	11.709	11.709	11.709	11.709	11.709	11.564	11.564	11.564	11.564	11.564	11.564	11.564	11.564	11.564	10.116	9.778	9.441	9.441	9.307	9.307	9.307	9.452	9.452	9.452	9.452	9.248	9.248	9.185	8.439	8.031	8.031	8.031	8.38	8.176	7.333	7.333	7.478	8.09	8.09	8.09	8.294	8.149	8.149	7.945
YGR266W	7.691	7.691	7.691	7.691	7.691	7.691	7.691	7.691	7.691	7.691	7.691	7.691	7.895	7.895	7.895	7.895	7.895	7.895	7.895	7.895	7.895	7.895	7.895	7.895	7.895	7.627	7.627	7.627	7.494	7.494	7.494	7.36	7.36	7.36	7.36	7.36	7.36	7.36	7.36	7.36	7.36	7.156	7.156	7.156	7.156	6.61	6.186	5.908	5.774
YDR499W	2.837	2.837	2.692	2.692	2.826	2.826	3.03	5.015	5.584	5.933	5.933	6.078	6.078	6.211	6.211	6.211	6.211	6.211	6.211	6.56	6.839	6.839	6.839	6.839	7.396	7.396	7.396	7.396	7.396	7.396	7.396	7.541	7.541	7.675	7.675	7.675	7.675	7.675	7.675	7.675	7.879	7.879	8.024	8.024	8.024	8.024	8.024	8.024	8.024
YLR420W	5.536	5.885	5.885	5.885	6.03	6.234	6.234	6.234	6.234	6.234	6.234	6.234	6.368	6.705	7.263	8.581	8.581	8.726	8.726	8.726	8.726	8.871	8.871	9.005	9.005	9.005	9.343	9.209	9.209	9.209	9.209	9.209	9.209	9.209	9.209	9.209	9.209	9.209	9.209	9.209	9.209	9.343	9.343	9.343	9.343	9.343	9.343	9.343	9.198
YBR120C	16.181	16.181	15.891	16.158	16.158	16.158	16.158	15.954	15.82	15.757	15.757	15.757	15.623	15.757	15.902	15.902	15.902	15.902	15.757	15.612	15.333	15.129	14.984	14.984	14.984	14.984	14.984	14.984	14.984	14.984	15.972	15.972	15.972	15.972	15.972	16.117	16.117	16.117	16.117	16.117	16.117	16.117	16.117	16.117	15.984	15.984	15.984	15.984	15.984
YFR048W	11.443	11.443	11.443	11.577	11.432	11.432	11.636	11.636	11.915	12.257	12.524	12.524	12.524	12.524	12.524	12.669	12.669	12.803	13.553	13.553	13.902	13.902	14.035	14.169	14.169	14.169	14.169	14.169	14.314	14.856	14.856	14.856	14.989	14.989	14.989	14.989	14.989	14.989	14.989	14.989	14.989	14.989	15.123	15.123	15.123	15.524	15.524	15.524	15.524
YGL146C	7.226	7.022	6.818	6.818	6.818	6.818	5.971	5.971	5.681	5.343	5.477	5.042	5.042	5.235	4.945	4.874	4.38	4.38	4.247	4.247	3.968	3.56	3.56	4.344	4.344	4.344	4.548	4.956	4.956	4.956	4.956	5.101	5.101	4.967	4.63	4.689	4.689	4.689	4.689	4.689	4.689	4.689	4.689	4.689	4.689	4.689	4.485	4.34	4.34
YMR019W	4.874	5.078	5.149	5.149	5.015	5.149	6.032	6.032	6.311	6.311	6.719	6.719	6.719	6.719	6.719	6.719	6.719	6.923	6.923	6.923	7.335	7.335	7.335	7.335	7.48	7.48	7.48	7.48	7.48	7.904	8.171	8.851	10.136	10.136	10.136	10.136	10.136	10.136	10.269	10.269	10.269	10.537	10.537	10.682	10.682	10.682	10.682	10.682	10.682
YOL060C	7.475	7.475	7.475	7.341	7.341	7.341	7.341	6.992	6.992	6.981	6.981	6.981	6.981	6.981	6.557	6.557	6.424	6.424	6.424	6.424	6.424	5.744	5.454	5.25	5.25	5.25	5.25	5.116	5.116	5.116	5.116	5.116	5.116	5.116	4.437	4.437	4.437	4.437	4.437	4.437	4.292	4.292	3.891	3.322	3.188	3.188	3.188	3.043	3.043
YKL109W	1.559	1.559	1.559	1.559	1.559	1.559	1.559	1.559	1.355	1.355	1.355	1.355	1.355	1.355	1.221	1.355	1.355	1.355	1.355	1.355	1.355	1.355	1.355	1.355	1.151	1.151	1.151	1.151	1.151	1.151	1.151	1.151	1.151	1.151	1.151	1.151	1.151	1.151	1.151	1.151	1.151	1.151	1.285	1.285	1.285	1.285	1.285	1.285	1.285
YOR125C	7.781	7.781	7.781	7.781	7.781	7.937	7.937	7.937	8.071	8.409	8.409	8.409	8.554	8.554	8.554	8.554	8.554	8.554	8.264	8.746	8.746	8.746	8.746	8.746	7.706	7.079	6.875	7.647	7.792	8.338	8.338	8.483	8.483	8.617	8.617	8.617	8.617	8.617	8.617	8.547	9.426	9.426	9.716	9.716	10.117	9.983	10.187	10.187	10.321
YDR160W	9.9	10.045	10.045	10.045	10.045	10.178	10.806	10.806	11.01	11.01	11.01	11.214	11.214	11.214	11.214	11.626	11.626	11.83	12.109	12.109	12.109	12.243	12.109	12.109	12.109	12.109	12.109	12.109	12.109	12.254	12.254	12.254	12.254	12.254	12.254	12.254	12.254	12.254	12.254	12.254	12.254	12.254	12.254	12.254	12.388	12.388	12.388	12.388	12.388
YBL019W	6.943	6.798	6.798	6.798	6.798	7.147	7.013	7.013	7.013	6.868	6.868	6.868	6.664	6.664	6.397	6.397	6.107	5.828	5.624	5.624	5.624	5.624	5.624	5.624	5.624	5.758	5.892	6.374	6.107	6.719	6.923	6.923	6.789	6.789	6.789	6.295	6.295	6.295	6.221	6.15	6.017	6.162	5.958	5.958	5.958	6.44	6.44	6.236	6.236
YDL117W	5.257	7.079	7.573	9.08	9.37	9.638	10.619	10.619	10.897	11.298	11.298	11.647	11.781	11.781	11.781	11.781	11.915	11.915	11.915	11.985	11.985	12.323	12.323	12.468	12.468	12.468	12.468	12.468	12.468	12.601	12.601	12.601	12.746	12.88	12.88	12.88	12.88	12.88	12.88	12.746	12.746	12.746	12.746	12.88	12.88	12.88	12.88	12.88	12.88
YJR126C	11.819	12.023	12.023	12.023	12.023	12.157	12.157	11.878	11.878	11.878	11.878	11.878	11.878	11.878	11.878	11.878	11.878	12.082	12.082	12.082	12.082	12.082	12.082	12.227	11.96	11.826	12.116	13.238	14.144	14.144	14.348	14.348	14.552	14.756	14.756	14.333	14.333	14.478	14.478	14.478	14.344	14.344	14.344	14.065	14.065	14.199	14.199	14.199	14.199
YMR125W	16.916	16.916	16.916	17.05	17.05	17.05	17.05	17.328	17.811	17.811	17.811	17.811	17.945	17.945	17.945	17.945	17.741	17.741	17.874	17.874	17.874	18.212	18.212	18.416	18.416	18.416	18.416	18.416	18.416	18.416	18.008	18.008	17.874	17.874	17.67	17.67	17.67	17.67	17.874	17.874	17.113	16.775	16.63	16.63	17.038	16.893	16.893	16.893	16.689
YGL055W	1.96	1.96	1.96	1.96	2.239	2.239	2.239	2.239	2.239	2.239	2.239	2.239	2.239	2.239	2.239	2.239	2.239	2.372	2.372	2.372	2.372	2.372	2.372	2.372	2.372	2.506	2.506	2.506	2.506	2.506	2.506	2.506	2.506	2.506	2.506	2.506	2.506	2.506	2.506	2.506	2.506	2.506	2.506	2.372	2.576	2.937	2.937	3.227	3.227
YDR171W	8.53	8.53	8.53	8.53	8.385	8.374	8.507	8.652	9.543	9.543	9.543	9.543	9.543	10.39	10.39	10.524	10.524	10.524	10.524	10.524	10.599	10.599	10.599	10.803	11.152	11.152	11.285	11.081	10.877	10.877	11.022	11.022	11.022	10.818	10.818	10.818	10.685	10.685	10.83	10.143	10.143	10.143	10.073	10.073	10.073	10.073	9.52	9.52	9.52
YNL305C	13.372	13.372	13.372	13.238	13.238	13.238	13.093	12.814	12.814	12.814	12.814	12.814	12.814	12.814	12.814	12.814	12.814	12.814	12.814	12.669	12.669	12.669	12.669	12.524	12.524	12.524	12.524	12.524	12.391	12.187	12.187	12.187	12.187	12.187	12.042	11.43	11.43	11.226	11.226	11.226	11.092	11.092	11.092	10.947	10.947	9.209	8.785	8.314	8.314
YJL127C-B	4.525	4.525	4.525	4.525	4.525	4.525	4.525	4.525	4.525	4.525	4.525	4.525	4.525	4.874	5.019	5.019	5.164	5.368	5.502	5.502	5.368	5.368	5.223	5.357	5.357	6.182	6.182	6.327	6.809	6.809	6.809	6.809	6.809	6.809	6.809	6.809	6.809	6.809	6.676	6.676	6.821	6.821	6.821	7.088	6.954	6.954	6.954	6.954	6.954
YDL132W	20.41	20.41	20.614	20.759	20.904	20.904	20.904	20.904	21.049	21.049	21.253	21.387	21.387	21.387	21.387	21.677	21.677	21.677	21.677	21.677	21.677	21.677	21.881	21.881	21.881	21.881	21.892	21.892	21.892	21.892	21.892	21.892	21.892	21.759	21.963	21.759	22.026	22.026	22.026	22.026	22.026	22.026	22.026	22.026	22.026	21.822	21.822	21.822	21.822
YER009W	8.23	8.085	8.23	8.631	8.765	9.871	9.871	10.584	10.584	10.729	10.874	11.078	11.223	11.368	12.13	12.275	12.42	13.122	13.122	13.326	13.326	13.326	13.326	13.664	13.664	13.809	13.809	13.942	13.942	13.942	13.942	14.076	14.547	14.547	14.547	14.547	14.547	14.547	15.513	15.862	15.862	15.862	15.862	15.862	15.728	15.728	15.728	15.873	16.018
YJL081C	10.373	10.373	10.711	10.577	10.577	10.577	10.577	10.856	10.856	11.833	12.111	12.111	12.111	12.111	12.111	12.245	12.1	12.913	12.913	12.913	12.913	12.913	12.913	12.913	12.913	13.117	13.117	13.117	13.117	13.117	12.913	12.913	12.913	12.301	12.168	12.78	12.984	12.984	12.984	12.984	12.839	12.56	12.56	12.694	12.694	12.694	12.694	13.095	13.228
YLR206W	2.996	2.996	2.996	2.996	2.996	3.007	3.141	3.141	3.141	3.141	3.141	3.141	3.141	3.141	3.141	3.141	3.141	3.141	3.141	3.141	3.419	3.564	3.564	3.564	3.564	3.709	3.709	3.576	3.576	3.721	3.721	3.721	3.721	3.721	3.517	3.517	3.517	3.383	3.383	3.383	3.383	3.249	3.249	3.528	3.528	3.528	3.528	5.073	5.073
YDR527W	1.344	1.344	1.344	1.344	1.344	1.344	1.344	1.344	1.344	1.006	0.936	0.936	0.936	0.936	0.936	0.936	0.936	1.069	1.069	1.069	1.069	1.069	1.069	1.069	1.069	0.936	0.936	0.802	0.802	0.802	0.802	0.802	0.802	0.802	0.802	0.802	0.802	0.936	0.936	1.14	1.14	1.14	1.273	1.273	1.273	1.273	1.273	1.273	1.407
YBR146W	10.818	10.952	10.952	10.952	10.952	11.301	11.301	11.301	11.301	11.301	11.301	11.505	11.226	11.226	11.226	11.226	11.226	11.226	11.226	11.36	11.494	11.494	11.494	11.494	11.494	11.494	11.494	11.494	11.494	11.494	11.494	11.494	11.36	11.36	11.36	11.36	11.36	11.36	11.36	11.36	11.36	11.36	11.36	11.36	11.36	11.36	11.36	11.36	11.36
YLL023C	11.541	11.686	11.686	11.686	11.686	10.732	10.242	11.486	13.056	13.056	13.26	13.673	13.539	13.539	13.539	13.539	13.673	13.469	13.469	13.469	13.324	13.457	13.661	13.661	13.661	13.661	13.661	13.661	13.661	13.661	13.516	13.516	12.685	12.975	12.975	12.975	12.975	12.975	12.975	12.841	12.986	12.986	12.986	12.574	12.44	12.841	13.253	13.654	13.654
YJL010C	13.276	13.276	13.276	12.864	13.131	13.131	13.131	13.131	13.265	13.892	14.037	14.037	14.037	14.037	14.037	13.625	13.358	13.358	13.793	14.071	14.071	14.071	14.205	14.472	14.268	14.268	14.268	14.413	14.413	14.692	14.896	15.308	15.587	15.587	15.587	15.587	15.587	15.587	15.587	15.587	15.587	15.587	15.587	15.587	15.587	15.587	15.587	15.587	15.587
YNL161W	8.695	8.695	8.695	8.695	8.561	8.357	8.357	8.357	8.357	8.357	8.153	8.153	8.153	8.153	8.02	8.02	8.02	8.02	8.153	8.491	8.491	8.636	8.636	8.636	8.636	8.636	8.298	8.153	8.491	8.491	8.491	8.491	8.491	8.491	8.491	8.491	8.625	8.625	8.625	8.625	8.625	8.625	8.625	8.625	8.829	8.829	8.829	8.829	8.829
YNL094W	13.87	13.87	13.87	14.16	14.16	14.16	13.956	13.956	13.956	13.956	13.956	13.956	13.956	13.956	13.956	14.305	14.305	14.439	14.573	14.573	14.573	14.573	14.573	14.573	14.573	14.573	14.573	14.573	14.84	14.84	14.84	14.84	14.84	14.298	13.886	13.886	13.548	13.548	13.548	13.548	13.548	13.548	13.281	13.281	12.873	12.873	12.873	12.873	12.739
YEL006W	11.072	11.072	10.723	10.723	10.723	11.688	12.123	12.123	11.919	11.715	11.715	11.86	12.064	12.064	12.064	12.064	12.064	12.064	11.86	11.86	11.86	11.448	11.448	11.04	10.906	11.051	11.051	11.051	11.051	11.051	11.051	11.051	11.051	11.051	11.051	11.051	10.906	10.906	10.906	10.906	10.906	10.906	10.906	10.412	10.616	9.989	9.989	9.71	9.565
YIL154C	10.799	10.219	9.952	9.34	9.34	7.806	7.661	8.01	8.01	7.038	7.033	7.033	7.033	7.849	8.815	9.705	9.705	9.839	9.839	9.839	9.635	11.099	13.773	13.773	13.918	14.051	14.185	14.185	14.597	14.452	14.452	14.452	15.959	15.826	16.093	16.093	16.093	16.093	16.093	16.093	16.093	16.093	16.093	16.093	16.65	16.795	16.795	16.795	16.795
YML026C	2.602	2.398	2.398	2.398	2.398	2.398	2.398	2.398	2.398	2.398	2.398	2.398	2.398	1.99	1.856	1.856	1.856	1.856	1.856	1.856	1.856	1.507	1.507	1.507	1.373	1.373	1.169	1.169	0.628	0.29	0.29	0.29	0.29	0.29	0.29	0.29	0.29	0.29	0.29	0.29	0.145	0.145	0.145	0.145	0.145	0.145	0.145	0.145	0
YKL005C	15.708	15.987	16.277	16.41	16.41	16.41	16.265	16.469	16.469	16.469	16.469	16.469	16.469	16.469	16.469	16.469	16.469	16.469	16.469	16.673	17.011	17.011	17.011	17.29	17.29	17.494	17.494	17.494	17.423	17.423	17.423	17.423	17.423	17.557	17.557	17.557	17.761	17.761	18.04	18.04	18.04	18.173	18.173	18.173	18.173	18.173	18.173	18.581	18.581
YOR372C	8.058	8.058	8.191	8.191	8.395	8.395	8.191	8.191	8.191	8.191	8.191	8.191	8.191	8.191	8.191	8.191	8.191	8.191	8.191	8.191	8.058	7.586	7.586	7.586	7.586	7.586	7.586	7.586	7.453	7.453	7.319	7.319	7.319	7.115	7.249	6.766	6.476	6.476	6.476	6.476	6.476	6.476	6.476	6.138	5.934	6.068	6.068	6.068	6.068
YML028W	14.095	14.299	14.299	14.589	14.589	14.589	14.589	14.997	14.997	15.398	16.646	16.646	16.646	16.791	16.791	16.791	16.791	16.791	16.791	16.791	16.791	16.791	16.936	16.936	16.936	16.936	16.936	16.936	17.081	17.756	17.623	17.623	17.623	17.623	17.623	17.623	17.623	17.756	17.756	17.89	17.89	17.89	17.89	17.89	17.89	17.89	17.89	17.89	17.89
YGR014W	14.534	14.534	14.534	14.534	14.534	14.534	14.534	14.668	14.668	14.813	14.824	14.824	14.958	14.958	14.958	14.958	14.824	14.824	14.824	15.028	15.028	14.894	14.894	14.894	14.545	14.545	14.545	14.679	14.679	14.679	14.679	14.679	14.679	14.679	14.679	14.679	14.679	14.679	14.679	14.545	14.278	14.278	14.144	13.453	13.116	13.116	12.778	12.778	12.44
YMR204C	3.827	3.827	3.827	3.827	3.827	3.827	3.827	3.972	3.972	3.972	3.972	3.839	3.839	3.984	3.78	3.78	3.78	3.78	3.78	3.925	3.925	3.925	4.815	4.96	4.96	4.96	4.96	4.96	4.96	4.96	4.478	4.14	4.14	4.14	4.14	4.575	4.779	4.913	4.913	4.913	5.117	5.117	5.058	5.348	5.552	5.552	5.552	5.552	5.552
YBR105C	2.406	1.389	0.616	0.616	0.349	0.145	0.145	0.145	0.145	0.145	0	0	0	0	0	0	0	0	0	0	0	0	0	0	0	0	0	0	0	0	0	0	0	0	0	0	0	0	0	0	0	0	0.134	0.401	0.535	0.535	0.535	0.535	0.535
YEL043W	17.738	18.028	18.028	18.028	18.162	18.511	18.511	18.511	18.511	18.511	18.797	18.652	19.001	19.193	19.472	20.029	20.029	19.825	19.825	19.825	19.825	19.825	19.825	19.97	20.104	20.308	20.308	20.308	20.163	20.018	20.152	20.007	20.007	20.211	20.211	20.211	20.211	20.211	19.862	19.862	19.984	19.984	19.984	19.984	19.984	20.118	20.118	20.118	19.717
YNR040W	13.553	13.553	13.698	13.698	13.698	13.832	14.099	13.966	13.966	14.111	14.111	14.111	14.315	14.315	14.315	14.315	14.315	14.315	14.519	15.076	16.501	16.501	16.501	16.501	16.501	16.501	16.635	16.635	16.635	16.635	16.635	16.635	16.635	16.635	16.635	16.635	16.635	16.769	16.769	16.902	16.902	16.902	16.757	16.757	16.757	16.757	16.757	16.757	16.757
YNL058C	9.877	8.343	8.343	6.621	6.476	6.331	6.331	6.331	6.331	6.052	6.052	6.052	6.052	6.052	6.052	6.052	6.052	6.052	5.558	5.558	5.558	5.558	5.558	5.001	5.001	5.001	4.181	3.913	3.913	3.211	2.606	2.74	2.885	2.885	2.885	2.885	2.885	2.885	2.885	2.61	2.61	2.61	2.61	2.61	2.128	1.86	1.994	1.86	2.128
YKR062W	6.345	6.2	6.2	6.2	6.2	6.2	6.2	6.2	6.2	5.996	5.996	5.996	5.996	5.996	5.996	5.996	5.996	5.996	5.792	5.792	5.792	5.926	5.855	5.651	5.651	5.651	5.651	5.506	5.506	5.506	5.506	5.506	5.506	5.506	5.506	5.506	5.506	5.506	5.506	5.361	5.361	5.216	5.216	4.879	4.879	4.251	4.251	4.251	4.251
YLR024C	4.466	4.455	3.49	3.286	3.419	3.419	3.564	3.854	3.854	4.203	4.203	4.203	4.203	4.203	4.203	4.203	3.383	3.383	3.383	3.179	3.179	3.179	3.045	2.912	2.499	2.499	2.488	3.594	3.943	4.088	4.088	4.292	4.292	4.292	4.292	4.292	4.641	4.507	4.507	4.507	4.507	5.817	5.951	6.567	6.567	6.567	6.567	6.916	8.022
YGL151W	10.451	10.451	10.585	10.863	11.008	11.008	11.008	11.008	10.659	10.659	10.526	10.451	10.451	10.451	10.451	10.451	10.997	11.276	11.276	11.276	11.131	11.131	11.131	11.131	11.131	11.131	10.997	11.201	11.201	11.201	11.201	11.888	11.888	12.092	12.092	12.092	12.225	12.021	12.021	12.021	12.021	12.021	12.021	12.021	12.225	12.225	12.225	12.225	12.225
YPL212C	13.499	13.499	13.354	13.209	13.209	12.942	12.797	12.797	12.518	12.106	12.106	11.902	11.902	11.902	11.902	11.768	11.768	11.564	11.564	11.564	10.803	10.669	10.669	10.669	10.669	10.535	10.041	10.041	9.837	9.151	9.151	9.151	5.921	4.596	2.332	1.72	1.865	1.865	2.202	2.696	2.841	2.841	2.841	2.841	2.574	2.295	2.295	2.499	2.644
YOR350C	7.561	8.259	10.317	11.264	11.264	11.264	11.264	11.13	11.13	11.13	11.13	11.13	12.281	12.281	12.281	12.716	12.861	13.151	13.151	13.151	13.151	13.151	13.151	13.296	13.296	13.296	13.43	13.43	13.43	13.43	13.43	13.43	13.43	13.43	13.575	13.575	13.575	13.575	13.575	13.575	13.72	13.72	13.72	13.72	13.72	13.72	13.731	13.731	13.742
YLR196W	3.591	3.591	3.591	3.662	3.662	3.662	3.795	3.795	3.999	4.965	5.871	5.871	5.871	5.871	6.279	6.279	6.279	7.679	7.679	7.679	7.475	7.475	7.609	7.743	7.743	7.743	8.08	8.08	8.998	8.998	8.998	8.998	8.998	9.132	9.132	9.132	9.265	9.603	9.603	9.952	9.952	10.097	10.097	10.097	10.097	10.301	10.435	10.435	10.435
YHR061C	13.181	13.181	12.891	12.891	12.263	12.118	12.252	12.456	12.456	12.456	12.456	11.436	11.436	11.436	11.436	11.436	11.436	11.436	11.157	11.157	11.291	11.424	11.424	11.424	11.279	11.279	11.279	11.279	11.279	10.726	10.726	10.726	10.581	10.581	10.581	10.303	10.303	10.303	10.303	10.303	10.303	10.303	10.035	10.035	9.902	9.902	9.757	9.757	9.757
YLR268W	10.1	10.438	10.583	10.728	10.873	10.873	11.007	11.077	11.077	11.077	11.077	11.136	11.136	11.607	11.607	11.607	11.607	11.607	11.945	11.945	12.573	12.573	12.706	12.91	12.91	13.114	13.114	12.643	12.509	12.509	12.509	12.654	13.055	13.055	13.055	13.055	13.683	13.939	13.939	13.939	13.939	13.939	13.939	13.939	13.939	13.939	14.073	14.823	14.823
YBL029W	4.192	4.192	4.122	3.977	3.977	3.977	3.977	3.977	3.977	3.977	3.977	3.977	3.977	3.977	3.977	3.977	3.832	3.832	3.628	3.628	3.628	3.628	3.628	3.628	3.628	3.279	3.412	3.412	3.412	3.412	3.412	3.412	3.412	3.412	3.412	3.412	3.412	3.412	3.412	3.412	3.412	3.412	3.412	3.616	3.616	3.616	3.349	3.349	3.349
YER063W	0.279	0.279	0.279	0.279	0.279	0.279	0.279	0.279	0.279	0.279	0.279	0.279	0.279	0.279	0.412	0.412	0.546	0.546	0.546	0.546	0.546	0.546	0.546	0.546	0.546	0.546	0.546	0.546	0.546	0.546	0.546	0.546	0.68	0.813	0.813	0.813	0.813	0.813	0.813	1.151	1.151	1.355	1.559	1.559	1.559	1.559	1.559	1.559	1.559
YPL031C	23.533	23.533	23.533	23.678	23.678	23.678	23.678	23.678	23.533	23.533	23.533	23.254	23.254	23.254	23.109	23.109	23.109	23.109	23.109	23.109	22.976	22.976	22.976	22.976	22.976	21.951	21.684	21.539	21.335	21.335	21.335	21.335	21.335	21.335	21.335	21.335	21.335	21.335	21.335	21.056	21.056	21.056	21.056	21.056	21.056	21.056	20.911	20.068	19.586
YML068W	22.366	22.366	22.366	22.366	22.366	22.511	22.848	22.86	22.86	22.993	22.993	23.127	23.127	23.331	23.535	23.728	23.728	23.728	23.873	23.873	23.873	24.222	24.222	24.426	24.426	24.426	24.426	24.426	24.63	24.63	24.351	24.206	24.34	24.34	24.195	24.741	24.741	24.741	24.741	24.874	24.874	24.874	24.874	24.874	24.67	24.67	23.984	23.984	23.571
YDR484W	7.247	7.247	7.247	7.247	6.427	5.309	5.309	6.467	6.95	6.95	6.95	6.746	6.746	6.88	6.048	6.048	6.182	6.519	6.787	7.054	7.054	7.344	7.344	7.344	7.489	7.489	7.355	7.697	7.697	7.697	7.697	7.697	8.18	8.18	8.18	8.18	8.592	8.592	8.86	8.86	8.86	8.86	8.86	8.86	8.86	8.86	8.656	8.511	8.778
YFR053C	11.767	11.767	11.767	11.767	11.767	11.767	11.912	11.912	11.912	11.912	11.912	11.912	11.912	11.912	11.912	11.912	11.912	11.912	11.912	11.912	11.912	11.912	11.912	11.912	11.912	11.5	11.5	11.923	11.923	11.923	11.864	11.864	12.068	11.935	11.935	11.935	11.935	11.935	11.935	11.935	11.935	11.935	11.935	11.935	11.534	11.534	11.534	11.534	11.534
YDL231C	11.769	11.769	11.769	11.769	11.42	11.287	11.142	11.142	11.142	10.804	10.102	10.056	9.515	9.648	9.589	9.589	10.577	10.577	10.562	10.283	10.283	10.283	10.283	8.173	7.612	8.466	9.153	9.153	9.153	9.153	9.153	9.153	9.153	9.094	9.094	9.094	9.227	9.227	9.227	9.023	9.023	9.023	9.023	9.023	9.023	9.227	9.227	9.227	9.71
YPL253C	8.767	8.778	12.354	12.959	12.755	12.347	12.481	12.347	12.347	12.551	12.551	12.551	12.685	12.685	12.551	12.551	12.551	12.551	12.662	12.796	12.796	12.796	13	13	13	13.278	13.412	13.616	13.616	13.616	13.616	13.616	13.616	13.761	13.895	13.883	13.883	13.883	13.883	13.883	13.883	13.679	13.679	13.534	13.401	13.401	13.401	13.197	13.197
YDR384C	7.539	7.539	7.056	6.777	6.573	6.573	6.573	6.295	6.161	6.027	6.027	6.027	6.306	6.306	6.44	6.585	6.585	7.283	7.283	7.283	7.283	7.283	7.283	7.283	7.283	7.283	7.283	7.283	7.283	7.079	6.945	7.079	7.079	7.079	7.079	7.079	7.079	7.079	6.533	6.533	6.329	6.329	6.329	6.329	6.329	6.329	6.329	6.329	6.329
YBR176W	13.607	13.607	13.607	11.955	11.955	11.751	10.775	10.292	10.158	10.507	10.507	10.641	10.292	10.292	10.147	10.147	10.292	10.292	10.571	10.582	10.582	10.582	10.582	10.582	10.582	10.378	10.512	10.378	10.378	10.378	10.378	10.378	10.04	9.134	8.663	8.663	8.663	8.518	8.651	8.785	8.373	8.506	8.506	8.506	8.506	8.506	8.506	7.274	7.058
YML035C	14.963	14.963	14.829	14.625	14.625	14.625	14.625	14.625	14.625	14.48	14.48	14.625	14.625	14.625	14.625	14.77	14.77	14.77	14.77	14.77	14.77	14.77	14.636	14.636	14.636	14.636	14.636	14.636	14.636	14.636	14.636	14.636	14.636	14.636	14.636	14.636	14.636	14.299	14.299	14.299	14.154	14.154	14.154	14.154	14.154	14.154	13.875	13.875	13.875
YER007C-A	4.663	4.663	4.663	4.459	4.11	4.534	4.534	4.534	4.534	4.534	4.679	5.366	5.221	5.221	5.221	5.221	5.221	5.221	5.354	5.087	5.087	4.953	4.965	5.11	5.11	5.11	5.243	5.243	5.243	5.388	5.388	5.678	5.678	6.102	6.102	6.247	6.247	6.247	6.247	6.247	6.596	6.934	6.934	6.934	6.73	6.666	6.8	6.8	6.945
YPL065W	3.902	4.604	4.4	4.196	4.196	4.051	3.918	4.267	4.4	4.738	4.738	4.738	4.738	4.738	4.337	4.482	4.482	4.627	4.627	4.627	4.627	4.156	3.732	3.732	3.732	3.866	3.866	3.866	3.866	3.866	3.866	3.999	3.999	3.999	4.133	3.988	3.988	3.988	3.988	3.988	4.122	4.122	4.051	4.185	4.185	4.389	4.389	4.389	4.389
YCL001W	9.216	9.216	8.867	9	8.71	8.855	8.855	8.855	9.123	8.989	9.338	9.134	9.134	9.134	9	9	9.134	9.279	10.197	10.197	10.197	10.605	10.267	10.824	11.296	11.5	12.202	12.202	12.202	12.202	12.202	12.202	12.202	12.202	12.202	12.202	12.202	12.54	12.406	12.61	12.61	12.744	12.744	12.744	12.877	12.877	12.877	12.877	12.877
YHR112C	2.896	3.03	3.03	3.175	3.32	4.033	4.301	4.301	4.301	4.301	4.301	4.301	4.301	4.446	4.736	5.363	5.363	5.363	5.764	7.271	8.259	8.259	8.463	8.463	9.284	9.696	12.168	12.168	12.372	13.879	15.257	16.066	16.066	16.066	16.066	16.2	16.537	16.537	16.537	16.537	16.741	16.741	16.886	17.031	17.031	17.031	17.165	17.31	17.31
YKL189W	2.964	2.069	2.069	1.924	1.924	1.924	1.924	1.924	1.924	1.924	1.79	1.79	1.79	1.441	1.307	1.307	1.307	1.307	1.162	0.557	0.557	0.557	0.557	0.557	0.557	0.557	0.557	0.412	0.412	0.412	0.412	0.412	0.412	0.412	0.279	0.279	0.279	0.279	0.279	0.279	0.279	0.68	0.825	0.825	0.825	0.825	0.825	0.825	0.825
YGL247W	8.1	8.234	8.234	8.234	8.234	8.234	8.234	8.379	8.513	8.658	8.379	8.379	9.485	9.485	9.485	9.014	8.81	8.676	8.676	8.943	9.845	9.845	9.845	9.845	9.845	10.049	10.049	10.049	10.049	10.049	10.049	10.049	9.845	9.845	9.845	10.049	10.049	10.049	10.049	9.782	9.916	10.473	10.473	10.618	10.618	10.618	10.752	10.752	10.752
YFL036W	10.97	10.97	10.97	10.836	10.691	10.691	10.691	10.267	10.267	10.063	9.859	9.447	8.819	8.686	8.686	8.337	8.337	8.541	8.407	8.273	8.128	7.983	7.838	7.972	8.106	7.902	7.757	7.396	6.88	6.88	6.88	6.88	6.88	6.746	6.408	6.408	6.408	6.408	6.408	6.408	6.263	6.263	6.263	5.024	4.161	4.51	4.51	4.51	4.51
YJL100W	4.056	4.056	4.056	3.789	3.51	3.365	3.231	3.231	3.376	3.51	3.655	3.655	3.655	3.655	3.451	3.44	3.573	3.369	3.369	3.659	3.659	3.659	3.659	3.659	3.659	3.659	3.659	3.659	3.793	3.213	3.213	3.213	3.417	3.562	3.562	3.562	3.911	3.911	4.115	4.115	4.115	4.115	4.002	5.117	5.407	5.407	5.407	5.348	5.894
YPR159W	0.954	1.221	1.221	1.221	1.221	1.221	1.489	1.489	1.489	1.489	1.489	1.489	1.489	1.489	1.489	1.489	1.489	1.489	1.489	1.489	1.489	1.355	1.355	1.355	1.355	1.355	1.21	1.21	1.21	1.21	1.21	1.21	1.21	1.21	1.076	1.076	1.21	1.21	1.21	1.21	1.21	1.21	1.21	1.21	1.21	1.21	1.21	1.21	1.21
YLR283W	0.891	0.891	0.891	0.891	0.891	0.891	0.891	0.891	0.891	0.891	1.095	1.095	1.095	1.095	1.095	1.095	1.095	1.095	1.095	1.036	1.652	1.652	1.652	1.797	1.663	1.797	1.797	1.797	1.797	1.797	1.797	1.797	1.797	1.797	1.797	1.797	1.797	1.797	1.797	1.942	2.076	2.413	2.268	2.268	2.268	2.268	2.558	2.558	2.762
YKL113C	0.557	0.557	0.557	0.557	0.557	0.557	0.557	0.557	0.557	0.557	0.557	0.557	0.557	0.557	0.557	0.557	0.557	0.557	0.424	0.424	0.279	0.279	0.279	0.279	0.279	0.279	0.279	0.279	0.279	0.279	0.279	0.279	0.279	0.279	0.279	0.279	0.279	0.279	0.279	0.279	0.279	0.279	0.279	0.279	0.279	0.279	0.412	0.68	0.68
YKL172W	10.985	10.706	10.706	10.706	10.706	10.84	10.84	10.973	10.973	10.973	10.973	10.973	11.107	11.241	11.241	11.241	11.241	11.241	11.241	10.903	10.903	10.903	10.903	11.059	11.059	11.059	11.059	11.059	11.059	11.059	11.263	11.263	11.467	11.467	11.467	11.467	11.467	11.467	11.467	11.2	10.996	10.996	10.996	10.996	10.996	10.996	10.862	10.862	10.862
YDR289C	11.484	12.74	12.74	12.74	12.74	12.944	12.944	13.077	13.077	13.211	13.211	13.415	13.415	13.077	13.077	14.199	14.693	16.576	16.71	16.843	17.122	17.122	17.664	18.978	20.002	20.147	20.147	20.292	20.292	20.426	20.764	21.101	21.101	21.101	21.101	21.101	21.369	21.369	21.369	21.573	21.573	21.573	21.573	21.863	21.863	21.863	21.863	21.863	21.863
YHR148W	7.645	7.924	7.924	7.924	7.924	7.79	7.79	7.79	7.935	8.343	8.611	8.611	8.611	8.611	8.815	9.019	9.019	9.223	9.427	9.427	9.427	9.427	9.427	9.427	9.427	9.427	9.427	9.427	9.427	9.56	9.56	9.694	9.694	9.694	9.694	9.694	9.49	9.49	9.624	9.624	10.032	10.032	10.032	10.032	10.032	10.032	10.032	9.898	9.764
YDL145C	6.845	6.845	6.845	6.7	6.7	6.7	7.595	8.211	8.211	8.345	8.345	8.345	8.345	8.345	8.345	8.891	9.385	9.385	9.385	9.53	9.53	9.53	9.53	9.675	9.675	10.221	10.778	10.778	10.778	10.778	10.912	11.046	11.58	11.58	11.58	11.981	11.981	12.33	12.33	12.33	12.33	12.33	12.33	12.33	12.33	12.33	12.464	12.464	12.464
YGL097W	11.321	11.321	11.321	11.321	11.321	11.321	11.321	11.321	11.321	11.251	11.251	11.106	11.106	11.106	11.106	11.106	11.106	11.106	11.106	11.106	11.106	11.106	11.106	11.106	11.106	11.106	11.106	11.106	10.961	10.961	10.961	10.961	10.961	10.961	10.961	10.961	10.961	10.961	10.961	10.961	10.961	10.961	10.682	10.537	9.501	9.368	9.089	8.955	8.955
YML129C	16.144	16.144	15.725	15.58	15.58	15.58	15.58	15.58	15.58	15.58	15.58	15.446	15.446	15.179	15.238	15.65	15.854	16.058	16.058	16.058	16.058	16.058	16.058	16.058	14.733	14.733	14.733	14.878	14.878	14.878	14.878	14.878	15.011	15.011	15.011	15.011	15.011	15.156	15.156	14.952	14.529	14.529	14.529	14.384	14.361	14.216	14.216	14.216	14.216
YML071C	4.62	4.342	4.342	4.197	4.197	4.197	4.197	4.197	4.679	4.813	4.958	4.958	4.609	4.754	4.754	4.754	4.754	4.754	4.754	4.609	4.609	4.33	4.33	4.33	4.813	4.813	4.813	4.813	4.813	4.813	4.754	4.754	4.754	4.609	4.609	4.26	4.539	5.631	5.631	5.764	5.764	5.909	5.909	5.909	5.968	5.968	5.968	5.968	5.968
YIR012W	10.844	11.884	11.884	12.029	12.029	12.029	12.029	12.029	12.233	12.233	12.233	12.233	12.233	12.233	12.233	12.233	12.088	12.088	12.088	12.233	12.099	12.244	12.244	12.244	12.523	12.523	12.319	12.319	12.319	12.319	12.319	11.97	11.97	11.97	11.97	11.97	11.97	11.825	11.825	11.825	11.825	11.825	11.825	11.825	11.825	11.825	11.825	11.825	11.825
YDL189W	17.027	17.027	17.027	16.689	16.544	16.544	16.748	16.882	19.644	19.644	20.056	20.056	20.335	20.335	20.48	21.375	21.375	21.375	21.375	21.52	21.654	21.654	21.654	21.654	21.654	22.066	22.333	22.467	22.467	22.467	22.601	22.601	22.601	22.601	22.601	22.601	22.601	22.601	22.601	22.601	22.601	22.601	22.601	22.601	22.601	22.322	22.322	22.322	22.322
YKL138C	4.65	4.65	4.65	5.058	5.203	5.337	6.221	6.488	6.633	6.778	6.778	6.778	6.912	6.912	7.394	7.394	7.394	6.923	6.923	6.778	6.778	6.778	7.276	7.818	8.398	9.513	9.658	10.489	10.489	11.117	11.525	11.525	11.874	11.874	11.874	11.874	11.874	12.078	12.078	12.513	12.647	12.647	12.647	12.851	13.141	13.564	13.698	13.698	13.965
YPL057C	2.662	2.662	2.662	2.116	2.116	2.116	2.116	2.116	2.116	2.116	1.838	1.838	1.704	1.704	1.704	1.704	1.704	1.704	1.704	1.704	1.017	0.68	0.668	0.802	0.802	0.802	0.802	0.802	0.947	0.947	0.947	0.947	0.947	0.947	0.947	0.947	0.947	0.947	1.348	1.348	1.348	1.348	1.348	1.348	1.348	1.348	1.348	1.348	1.348
YKR089C	3.03	2.873	2.873	2.873	2.873	2.74	2.606	2.327	2.327	2.327	2.327	2.327	2.327	2.602	2.735	2.869	3.352	3.352	3.352	3.352	3.352	3.352	3.352	3.352	3.497	3.497	3.497	3.497	3.497	3.497	3.497	3.497	3.497	3.497	3.497	3.497	3.497	3.497	3.497	3.497	3.497	3.497	3.497	3.497	3.497	3.497	3.497	3.363	3.363
YGR233C	9.474	9.474	9.474	9.136	9.136	9.136	9.136	8.52	8.316	8.316	8.316	8.171	8.171	7.736	7.736	7.736	7.736	7.736	7.532	7.473	7.618	7.414	7.414	7.076	7.076	7.076	6.931	6.786	6.641	6.641	6.641	6.786	6.786	6.786	6.786	6.786	6.786	5.055	4.776	4.776	4.933	4.933	5.066	4.921	4.921	4.921	4.921	4.921	4.921
YGR090W	11.149	11.149	11.149	11.149	11.149	11.149	11.149	11.015	11.015	11.015	10.87	10.87	10.05	9.916	9.23	9.096	9.096	9.096	9.096	9.096	9.096	8.951	8.951	8.951	8.951	8.951	7.451	7.451	7.043	6.286	6.286	6.286	6.286	6.286	5.588	5.454	4.901	4.552	4.407	4.407	4.407	4.419	3.791	3.791	3.791	3.791	3.587	3.587	2.214
YNL270C	0.906	0.906	0.906	0.906	1.04	1.04	1.04	1.04	1.04	1.04	1.04	1.04	1.04	1.04	1.04	1.04	1.04	1.04	1.04	1.04	1.04	1.04	1.04	1.04	1.04	1.04	0.906	1.185	1.185	0.981	0.981	0.981	0.981	1.26	1.26	1.405	1.899	1.899	1.899	1.899	1.899	2.103	2.103	2.103	2.103	2.103	2.103	2.103	2.236
YDL040C	2.112	2.402	2.536	3.03	3.03	3.03	3.03	3.03	3.03	3.03	3.03	3.03	3.32	3.32	3.32	3.32	3.32	3.32	3.32	3.32	3.32	3.32	3.32	3.32	3.186	3.186	3.041	3.041	3.041	3.041	3.041	3.175	3.175	3.175	3.175	2.971	2.971	2.971	2.971	2.971	2.971	2.971	2.971	2.971	2.767	2.767	2.767	2.767	2.767
YER104W	3.19	3.335	3.19	3.866	3.587	3.721	4.156	4.156	4.156	4.156	4.011	4.011	4.011	3.877	3.877	4.301	4.301	4.65	4.65	4.65	4.65	4.65	4.65	4.65	4.65	4.783	4.783	4.783	4.783	4.638	4.638	4.638	4.638	4.249	4.323	5.155	5.155	5.3	6.202	6.202	6.347	6.347	6.492	6.927	6.927	6.927	6.927	6.927	6.927
YIL128W	18.861	18.174	18.174	18.174	18.174	18.174	18.645	18.913	20.064	20.064	20.064	20.064	20.064	20.064	20.064	20.064	20.064	20.064	20.064	20.064	20.064	20.209	20.209	20.209	20.342	20.342	20.342	20.342	20.342	20.342	20.342	20.342	20.342	20.342	20.342	20.342	20.342	20.342	20.197	20.197	20.197	20.197	20.197	20.197	19.993	20.127	20.127	20.127	20.127
YJL006C	6.202	6.068	6.068	6.068	5.778	5.778	5.633	5.633	5.633	5.284	5.284	5.08	5.08	5.08	5.08	5.08	4.813	4.4	4.267	4.267	4.267	4.267	4.267	2.529	1.511	1.04	0.761	0.761	0.761	0.906	0.906	0.906	0.773	0.977	0.977	0.977	0.977	0.773	0.773	0.773	0.773	0.773	0.773	0.773	0.773	0.773	0.773	0.773	0.773
YJL093C	19.141	19.141	18.996	18.862	18.862	18.729	18.595	18.595	18.595	18.45	18.45	18.45	18.316	17.845	17.845	17.641	17.641	17.303	17.303	17.099	16.821	16.821	16.821	16.13	15.84	15.84	15.84	14.734	14.734	12.662	11.826	11.693	11.693	11.693	11.693	11.693	11.693	11.693	11.076	10.786	10.786	7.133	6.71	6.698	6.698	6.698	6.565	6.565	6.565
YNL149C	5.257	5.257	5.257	5.257	5.257	5.257	5.257	5.257	5.257	5.257	5.257	5.112	5.112	5.112	5.112	5.112	5.112	5.112	4.833	4.833	4.833	4.833	4.833	4.555	4.555	4.555	4.555	3.451	3.451	3.451	3.451	3.451	3.184	3.184	3.184	3.184	3.184	3.184	3.184	3.184	3.184	3.184	2.509	1.147	0.675	0.675	0.675	0.675	0.471
YGL011C	12.524	12.524	12.524	12.524	12.524	12.803	12.803	13.211	13.211	13.211	13.211	13.211	13.764	13.764	13.968	13.968	13.968	13.968	13.834	14.038	14.038	14.038	14.038	14.183	14.183	14.584	14.584	14.584	14.788	14.788	14.584	14.584	14.584	14.584	14.45	14.595	14.595	14.595	14.729	14.933	14.933	14.933	14.933	15.067	14.922	15.055	15.055	15.055	15.055
YBL074C	3.528	3.528	3.528	3.528	3.528	3.528	3.528	3.528	3.528	3.324	3.324	3.324	3.19	3.394	3.394	3.732	3.732	3.732	3.999	4.203	4.203	4.203	4.203	4.203	4.203	4.203	4.07	4.07	4.07	4.07	4.07	4.07	4.07	4.07	4.07	4.07	4.07	4.07	4.07	4.07	4.07	3.925	3.925	3.925	3.925	3.925	3.925	3.925	3.925
YLR446W	4.783	4.579	4.713	4.858	4.858	4.858	5.282	5.753	8.887	8.887	8.887	9.021	9.021	9.021	9.021	9.021	9.021	8.876	9.857	9.857	9.857	9.99	9.99	10.269	10.269	10.269	10.269	10.269	10.269	10.269	10.403	10.199	10.199	10.199	10.199	10.332	10.332	10.466	10.466	10.466	10.733	10.733	10.733	10.733	10.733	10.733	10.733	10.733	10.733
YAL024C	7.604	7.604	7.604	7.604	7.604	7.749	7.749	7.953	8.157	8.157	8.157	8.157	8.157	8.157	8.157	8.424	9.464	9.598	9.598	9.598	9.598	9.598	9.598	9.598	9.598	9.598	9.598	9.877	9.877	9.877	9.877	9.877	9.877	9.877	9.877	9.877	9.877	9.877	9.877	9.732	9.732	9.732	9.732	9.528	9.528	9.528	9.528	9.383	9.383
YBR217W	7.566	7.566	6.816	6.816	6.816	6.816	6.467	5.577	5.577	5.577	5.722	5.722	5.855	5.855	5.855	5.855	5.855	5.737	5.604	5.604	5.604	5.604	5.336	5.203	5.203	5.203	4.285	3.936	3.657	4.285	4.489	4.623	4.756	4.756	4.552	4.697	4.697	4.901	4.552	4.965	6.934	7.224	7.224	7.224	7.224	7.637	7.77	7.77	7.77
YER075C	1.901	1.901	1.901	1.901	1.901	1.901	1.901	1.901	1.901	1.901	1.901	1.901	1.901	1.901	1.5	1.366	1.366	1.366	1.366	1.366	1.366	1.366	0.825	0.825	1.366	1.366	1.366	1.366	1.5	1.645	1.79	4.518	6.1	6.1	6.1	6.1	6.1	6.1	6.1	6.1	6.1	6.1	6.1	6.1	6.1	6.1	6.669	6.669	6.669
YOL058W	2.377	2.377	2.377	2.377	2.377	2.377	2.232	2.087	2.629	2.629	2.629	2.629	2.495	2.774	2.774	2.774	2.919	2.785	2.785	2.785	2.785	2.919	3.209	3.209	3.209	3.209	3.005	3.005	3.005	3.005	2.871	2.871	2.871	2.871	2.871	3.016	2.871	2.726	2.86	3.966	3.966	4.315	4.315	4.519	4.664	5.146	5.146	5.291	5.495
YBL039C	1.366	1.366	1.366	1.79	2.461	2.461	2.461	2.461	2.461	2.461	2.461	2.461	2.461	2.316	2.316	2.182	2.182	2.182	2.182	3.1	3.524	3.524	3.524	3.524	3.524	4.065	4.559	5.595	6.862	8.287	8.421	8.421	8.566	8.77	8.77	8.77	8.903	8.903	8.903	8.903	9.107	9.107	9.107	9.386	11.246	11.246	11.246	11.536	11.74
YDR512C	12.963	12.213	12.213	12.213	12.213	12.213	12.213	12.08	12.08	12.08	12.08	11.876	11.876	11.742	11.742	11.597	11.393	9.51	8.418	7.571	7.571	7.571	7.571	7.571	7.571	7.571	7.571	7.571	7.426	7.292	7.292	6.676	6.676	6.134	5.93	5.796	5.039	5.039	4.702	4.702	4.702	4.557	4.423	4.289	4.289	4.289	4.289	3.732	3.442
YIL108W	13.267	13.267	13.267	13.267	13.267	13.134	13.134	13	12.796	12.517	12.529	12.529	12.529	12.529	12.529	11.226	10.68	10.138	10.004	10.004	10.004	10.004	10.004	10.004	10.004	9.8	9.8	9.667	9.318	9.318	9.039	9.039	9.039	9.039	9.039	9.039	9.039	9.039	8.905	8.905	8.905	8.556	8.266	7.917	7.917	6.748	6.206	5.939	5.37
YGR285C	6.566	6.566	6.421	6.421	6.217	6.217	6.217	5.055	4.706	4.502	4.502	4.502	4.212	4.212	4.212	3.514	3.514	3.514	3.514	3.514	3.514	3.514	3.514	2.775	2.642	2.497	2.497	2.497	2.497	2.497	2.497	2.497	2.497	2.497	2.497	2.497	2.497	1.661	1.516	1.516	1.371	1.371	1.237	1.237	1.237	1.237	1.092	1.092	1.092
YKL052C	2.01	2.01	2.01	2.01	2.01	2.01	2.01	2.01	2.01	2.01	2.01	2.01	2.01	2.01	2.155	2.3	2.3	3.038	3.038	3.038	3.038	3.038	3.854	3.854	3.854	3.854	3.854	3.854	3.854	3.854	3.866	5.243	5.993	5.993	5.993	5.993	5.993	5.993	6.261	6.261	6.261	6.261	6.406	6.551	6.551	6.684	6.818	8.132	8.132
YML008C	0.401	0.267	0.267	0.267	0.267	0.267	0.267	0.267	0.267	0.267	0.267	0.267	0.267	0.267	0.267	0.267	0.267	0.267	0.267	0.267	0.267	0.267	0.267	0.267	0.267	0.267	0.267	0.267	0.267	0.267	0.267	0.267	0.267	0.267	0.267	0.267	0.267	0.267	0.267	0.267	0.267	0.267	0.267	0.267	0.267	0.267	0.401	0.401	0.401
YDL161W	17.044	17.044	17.044	17.044	17.044	17.044	17.044	17.044	17.044	17.044	17.044	17.044	17.178	17.178	17.178	17.178	17.178	17.178	17.178	17.044	17.044	17.044	17.044	17.044	17.044	17.044	17.044	16.911	16.911	16.911	16.911	16.573	16.573	16.235	16.102	16.102	16.102	16.102	15.898	15.898	15.898	15.608	15.608	15.533	15.533	15.121	14.441	14.441	14.441
YJR089W	6.749	6.882	6.882	6.882	6.678	6.678	6.678	6.678	6.533	6.533	5.765	6.044	5.754	5.958	5.958	5.958	5.824	5.824	5.824	6.318	6.318	8.81	10.73	13.664	14.002	14.28	14.618	14.618	14.618	14.618	14.618	14.618	14.618	14.618	14.618	14.618	14.618	14.618	14.752	15.089	15.089	15.089	15.089	15.089	15.089	15.293	15.293	15.293	15.293
YGL002W	6.95	6.381	6.515	7.881	8.085	8.702	8.702	8.702	8.847	8.992	9.125	9.125	9.125	9.125	9.125	9.125	9.125	9.946	10.358	10.974	10.974	10.974	10.974	10.974	11.747	11.747	11.747	11.747	11.747	11.747	11.747	11.747	11.747	11.747	11.747	11.747	11.747	11.747	11.747	11.747	11.747	11.747	11.747	11.747	11.747	11.747	11.747	11.747	11.747
YGR181W	10.541	10.541	10.541	10.541	10.541	10.407	10.407	10.407	10.407	10.611	11.78	11.914	12.048	11.903	11.903	11.903	12.107	12.107	12.24	12.24	12.24	12.24	12.24	12.24	12.24	12.927	12.927	13.339	13.339	13.339	13.339	13.339	13.339	13.339	13.339	13.339	13.339	13.339	13.339	13.339	13.339	13.339	13.339	13.339	13.339	13.002	13.002	12.868	13.135
YCL016C	21.36	21.36	21.36	21.226	21.226	21.226	21.226	21.226	21.226	21.43	21.43	21.43	21.43	21.43	21.43	21.564	21.419	21.419	21.623	21.623	21.623	21.623	21.478	21.623	21.623	21.623	21.623	21.623	21.623	21.623	21.489	21.489	21.489	21.489	21.489	21.077	21.077	21.077	21.077	21.077	21.077	20.943	20.943	20.676	20.676	20.676	20.542	20.542	20.542
YAL025C	13.224	13.224	13.224	13.09	13.09	13.09	13.09	13.09	13.09	13.09	13.09	13.09	13.09	13.09	13.09	12.957	12.957	12.812	12.812	12.812	12.812	12.812	12.678	12.254	11.917	11.713	11.846	11.846	11.98	11.98	11.98	11.98	11.98	11.98	11.98	11.98	11.98	11.713	11.713	11.713	11.713	11.713	11.713	11.713	11.713	11.713	11.713	11.713	11.713
YDL099W	8.788	8.788	8.788	8.788	8.788	8.654	8.038	7.956	7.403	7.403	7.403	6.995	6.85	6.513	6.513	7.297	7.297	7.791	7.791	8.407	8.407	8.407	8.407	8.552	10.043	10.66	11.618	11.822	12.171	13.222	13.222	13.222	13.367	14.047	14.047	14.181	14.181	14.326	14.326	14.326	14.471	14.471	14.675	14.471	14.604	14.604	14.604	15.157	15.157
YGL078C	7.604	7.604	7.604	7.883	7.883	8.162	8.162	8.162	8.366	8.366	8.366	8.366	8.366	8.366	8.366	8.366	8.366	8.511	8.511	8.511	8.511	8.511	8.656	8.656	8.801	9.005	8.86	9.138	9.138	9.138	9.138	9.138	9.005	9.005	9.005	9.005	8.871	8.871	8.871	9.016	9.016	9.016	9.161	9.161	9.161	9.161	9.161	9.161	9.365
YNL172W	8.822	8.822	8.677	8.677	7.589	7.385	7.385	7.385	7.181	7.315	5.463	5.173	5.028	5.028	5.232	4.965	5.169	5.169	5.169	5.035	5.035	4.697	4.697	4.697	4.697	4.697	4.697	3.175	2.762	2.413	2.268	2.268	2.268	2.268	2.268	2.676	2.676	2.676	2.676	2.676	2.81	2.955	3.834	4.811	4.811	4.811	4.811	4.811	4.956
YLR086W	6.306	6.306	6.51	6.632	6.632	6.766	6.621	6.766	6.766	6.766	6.766	6.766	6.562	6.911	7.516	7.382	7.382	7.382	7.237	7.033	7.033	7.237	7.226	7.913	8.611	8.611	8.611	8.756	8.756	8.756	8.756	8.889	9.179	9.383	9.383	9.517	9.517	9.517	9.506	9.639	9.918	10.04	10.04	10.04	10.174	10.174	10.174	10.174	10.174
YPR108W	7.335	7.468	7.468	7.613	7.613	7.346	7.346	7.346	7.346	7.48	7.48	7.48	7.48	7.684	7.829	7.962	8.869	9.002	9.002	9.002	9.002	9.002	9.002	9.002	9.002	9.002	9.002	9.002	9.002	9.002	9.002	9.002	9.002	9.002	9.002	9.002	9.002	9.002	9.27	9.27	9.403	9.403	9.403	9.403	9.403	9.403	9.403	9.136	9.136
YFL034C-B	6.705	7.67	7.67	7.67	8.228	8.228	8.373	8.373	8.844	8.844	8.844	8.844	8.844	8.844	8.844	8.844	8.989	8.989	9.193	9.193	9.059	9.059	9.059	8.914	8.914	9.075	9.075	9.075	9.075	9.075	9.075	9.075	9.075	9.075	9.075	9.075	8.808	8.336	8.132	8.132	8.132	8.132	7.987	7.446	7.022	6.818	6.963	6.684	6.684
YIL110W	9.984	9.984	9.984	9.984	9.984	9.984	9.984	9.984	9.85	9.513	8.203	7.489	7.14	7.14	7.14	4.883	2.733	2.576	2.443	2.443	2.443	2.576	2.576	2.576	2.506	3.111	4.971	5.116	5.116	5.116	5.116	5.25	5.116	5.116	5.116	5.116	5.116	5.662	6.331	6.331	6.884	6.884	6.884	7.029	7.704	7.704	9.116	9.261	9.261
YPR147C	5.978	5.978	7.088	7.088	7.088	7.088	7.088	6.739	6.739	6.739	6.943	6.664	7.292	7.292	7.292	7.292	7.437	7.437	7.727	7.523	7.657	7.657	7.657	7.861	7.861	7.861	7.861	7.861	7.593	7.593	7.593	7.46	7.46	7.593	7.326	7.326	7.326	7.326	7.675	7.675	7.675	7.879	7.879	7.879	8.083	8.083	8.491	8.357	8.212
YOL095C	8.991	8.991	8.991	8.787	8.787	8.787	8.654	8.654	8.654	8.654	8.085	8.085	8.493	8.493	8.901	8.697	8.552	8.262	8.262	8.262	8.273	8.128	8.466	8.117	8.117	8.187	8.054	8.054	8.054	7.764	7.961	9.001	11.303	11.303	11.57	12.735	12.735	13.084	12.951	12.951	12.817	12.817	12.817	12.468	13.014	12.869	12.869	12.928	12.939
YCR065W	3.63	3.426	3.426	3.222	3.222	3.222	3.222	3.222	3.222	3.222	3.222	3.222	3.222	3.222	3.222	2.751	2.885	2.681	2.681	2.536	2.536	3.642	3.846	3.846	4.124	4.392	4.392	4.054	4.054	4.188	4.188	4.321	4.734	4.734	5.071	5.479	5.683	5.683	5.683	5.683	5.683	5.55	5.55	5.55	5.55	5.55	5.55	5.55	5.55
YBR228W	6.821	6.821	5.985	5.851	6.059	6.059	6.059	6.263	6.397	5.506	5.71	5.565	5.565	5.769	5.769	5.287	5.153	5.153	5.153	5.008	6.032	6.225	7.963	7.963	8.108	8.312	8.312	8.312	7.614	7.952	7.952	7.952	7.818	7.963	8.665	8.665	8.461	8.461	8.618	8.618	8.473	8.473	8.473	8.473	8.677	8.543	8.409	8.339	8.473
YDR272W	17.963	17.963	17.963	18.3	18.3	18.3	18.3	18.445	18.445	18.445	18.445	18.445	18.445	18.445	18.783	18.783	18.783	18.783	18.783	18.783	18.516	18.371	18.371	17.963	18.167	18.371	18.371	18.371	18.371	18.371	18.092	18.226	18.226	18.022	18.289	17.999	17.999	17.661	17.661	17.661	18.074	18.278	18.278	18.278	18.278	18.278	18.133	18.133	17.999
YHR028C	14.79	14.935	14.935	14.935	15.08	14.779	15.187	15.187	15.053	15.053	15.669	16.286	16.286	16.965	16.965	17.11	17.11	17.11	17.11	17.11	17.11	17.582	17.437	17.292	17.292	17.292	17.496	17.496	17.496	17.496	17.362	17.566	17.299	17.31	17.455	17.659	17.659	17.659	17.659	17.659	17.804	18.008	18.142	18.142	18.142	18.769	18.769	18.769	18.903
YGL064C	12.071	12.071	12.071	12.071	12.275	12.275	12.275	12.275	12.275	12.275	12.275	12.275	12.13	12.06	12.205	12.205	12.205	12.071	12.071	12.071	11.926	11.792	11.792	11.792	11.792	11.792	11.792	11.792	11.792	11.926	11.792	12.06	11.856	11.856	11.856	11.926	11.792	11.792	11.792	11.792	11.792	11.792	11.996	11.996	11.996	11.996	11.573	11.573	11.428
YBL054W	1.355	1.355	1.489	1.489	1.634	1.634	1.634	1.634	1.634	1.634	1.634	1.634	1.634	1.634	1.634	1.355	1.355	1.355	1.355	1.355	1.489	1.489	1.489	1.489	1.489	1.489	1.489	1.489	1.489	1.489	1.489	1.285	1.285	1.552	1.552	1.552	1.552	1.552	1.552	1.552	1.418	1.552	1.552	1.552	1.552	1.552	1.285	1.285	1.285
YLR214W	10.899	10.899	11.033	11.033	11.033	11.033	11.033	11.033	11.033	11.033	11.033	11.033	11.033	11.033	11.033	11.033	10.829	10.684	10.417	10.417	10.283	10.149	10.283	10.149	9.871	9.871	9.871	9.318	9.318	9.173	9.028	9.028	9.028	9.028	9.028	8.894	8.76	8.76	8.76	8.76	8.76	8.76	8.325	7.976	7.698	7.698	7.698	7.423	7.423
YLL002W	16.228	16.024	15.675	15.122	14.977	14.773	12.32	12.116	11.971	11.693	11.693	11.344	10.861	10.861	9.932	9.787	9.653	9.52	9.171	8.763	9.583	8.944	8.74	8.885	8.885	8.885	8.885	7.779	7.849	7.849	8.54	9.762	10.163	10.163	10.994	10.994	10.849	10.849	10.849	10.994	10.586	10.586	10.586	10.382	9.546	9.546	9.75	9.954	11.391
YOR034C	8.554	8.554	8.554	8.903	8.903	9.653	10.403	10.403	10.607	10.607	10.607	10.607	10.607	10.678	10.689	11.305	11.305	11.584	11.584	11.584	11.584	11.584	11.584	11.788	11.788	11.788	11.922	11.777	11.777	11.643	11.643	11.643	11.643	11.643	11.643	11.509	11.509	11.509	11.509	11.376	11.231	11.231	11.231	11.231	11.231	11.231	11.231	11.231	11.231
YOR057W	18.226	18.226	18.226	18.226	18.226	18.226	18.226	18.226	18.092	18.092	18.092	17.669	17.465	17.175	17.308	17.104	17.045	17.045	17.045	17.045	17.045	17.045	17.045	17.045	17.045	17.045	17.045	16.9	16.696	16.696	16.696	16.696	16.696	16.696	16.696	16.696	16.284	16.284	14.714	14.365	14.161	13.957	13.463	11.729	11.462	11.328	11.328	11.328	11.328
YOL038W	2.676	2.676	2.676	2.676	2.676	2.88	2.88	2.88	2.88	2.88	3.014	3.991	4.34	4.967	4.967	5.171	5.439	5.439	5.439	6.078	6.078	6.415	6.56	6.56	6.56	6.705	6.705	6.705	6.705	6.705	6.909	6.909	6.909	6.909	7.258	7.403	7.537	7.537	7.537	7.537	7.537	7.537	7.537	7.537	7.537	7.537	7.537	7.671	7.671
YGL181W	13.542	13.542	13.542	13.746	13.746	13.746	13.746	13.746	13.746	13.746	13.746	13.746	13.746	13.746	13.746	13.95	13.95	14.154	14.358	14.358	14.358	14.358	14.224	14.358	14.503	14.648	14.648	14.648	14.648	14.648	14.648	14.648	14.648	14.648	14.648	14.781	15.06	15.06	15.06	15.06	15.06	15.06	15.06	15.06	14.915	14.711	14.577	14.577	14.577
YHR131C	1.908	1.908	1.908	1.908	1.908	1.908	1.57	1.437	1.233	1.233	1.233	1.233	1.233	1.378	1.931	2.135	2.135	2.135	2.135	2.135	2.135	2.135	2.688	3.17	4.321	4.321	4.321	4.321	4.321	4.321	4.321	4.321	4.525	4.67	4.67	4.815	4.949	4.949	4.949	4.949	4.949	5.216	5.624	6.311	6.515	6.649	7.206	7.206	7.351
YGL080W	9.053	9.053	9.123	9.531	9.531	9.327	9.327	11.047	11.047	11.047	11.047	11.047	11.192	11.058	11.058	11.058	11.407	11.541	12.023	11.819	11.819	11.819	12.023	12.023	12.023	12.447	12.447	12.855	12.855	13.263	13.263	13.263	13.263	13.263	13.252	13.734	13.734	13.734	13.734	13.734	13.734	13.734	13.734	13.734	13.734	14.217	14.217	14.217	14.217
YOL063C	6.575	6.297	6.152	6.152	6.152	6.018	5.995	6.564	6.564	6.564	6.564	6.564	6.36	6.011	5.732	5.442	5.587	5.599	5.465	5.599	5.116	5.116	5.116	4.849	4.715	4.919	5.064	5.68	5.68	5.68	5.68	5.68	5.535	5.535	5.535	5.535	5.535	5.535	5.68	5.68	6.163	6.308	6.308	6.453	6.453	6.453	6.587	7.133	6.988
YGL208W	6.927	6.66	6.671	6.671	6.794	6.794	6.794	6.998	6.526	6.322	6.671	6.538	6.538	6.683	6.683	6.816	6.408	6.263	6.263	6.397	6.397	6.397	6.531	6.531	6.531	6.531	6.397	6.397	6.397	6.397	5.577	5.978	7.741	7.874	7.874	8.577	8.577	8.577	8.71	8.71	8.71	8.855	8.855	8.855	8.651	8.651	8.651	8.651	8.651
YDR534C	8.379	8.379	8.524	8.524	8.053	7.908	7.763	7.763	7.763	7.763	7.908	7.908	8.053	7.99	8.257	8.257	8.257	8.257	8.257	8.257	8.461	9.148	9.764	9.968	10.113	10.113	10.113	10.247	10.247	10.247	10.451	10.451	10.451	10.306	10.306	10.306	10.306	10.306	10.027	10.161	10.353	10.353	10.353	10.498	10.643	10.643	10.788	10.788	10.643
YGL209W	4.727	4.727	4.507	4.507	4.374	4.374	4.17	4.036	3.966	5.001	5.677	5.677	6.026	6.026	6.026	6.921	6.921	6.921	6.921	6.921	6.921	7.548	7.682	7.827	7.827	8.176	8.176	8.611	8.756	9.035	9.035	9.18	9.035	9.313	9.372	10	10.145	10	10.279	10.279	10.412	10.761	10.761	10.895	11.233	11.233	11.233	11.233	11.029
YOL054W	2.468	2.334	2.334	2.334	2.334	2.275	2.071	2.205	2.205	2.409	2.409	2.409	2.409	1.926	2.13	2.13	2.13	2.13	2.13	1.926	1.926	1.926	1.793	1.793	1.589	1.444	1.444	1.444	1.444	1.24	1.24	1.24	1.24	1.373	1.373	1.373	1.663	1.663	1.663	1.663	1.663	1.663	1.663	1.663	1.663	1.663	1.663	1.663	1.808
YLR300W	3.036	3.036	3.036	3.036	3.036	3.036	3.036	2.624	2.357	2.357	2.357	2.357	2.357	2.357	2.357	2.357	2.357	2.357	2.357	2.223	2.223	2.019	2.019	2.019	2.019	2.019	1.618	1.956	2.357	2.49	2.49	2.962	2.962	2.962	2.962	2.962	2.962	2.962	2.962	2.962	2.962	2.962	3.166	3.166	3.166	3.166	3.299	3.299	3.299
YBL046W	11.168	11.302	11.302	11.302	11.302	11.313	11.313	11.313	11.313	11.313	11.313	11.313	11.313	11.168	11.168	11.168	11.302	11.302	11.302	11.302	11.302	11.302	11.023	10.89	10.756	10.344	10.559	10.826	10.826	10.826	10.826	10.826	10.273	10.273	10.069	10.069	9.865	9.865	9.865	9.865	9.865	9.865	9.865	9.865	9.661	9.661	9.661	9.528	9.528
YDL142C	5.941	5.941	5.808	5.808	5.808	5.808	5.808	5.808	5.808	5.808	5.808	5.808	5.808	5.808	5.808	5.663	5.808	6.388	6.388	6.388	6.388	6.388	6.243	6.376	6.376	6.51	6.714	6.714	6.714	6.714	6.714	6.714	6.714	6.714	6.714	6.993	7.33	7.33	7.33	7.731	7.731	7.731	7.731	7.731	7.731	7.731	7.731	7.731	7.731
YKR029C	10.691	10.691	10.691	10.557	11.04	11.389	11.389	11.389	11.389	11.389	11.389	11.389	11.389	11.389	11.593	11.593	12.162	12.585	12.585	12.585	12.585	12.585	12.177	12.177	12.177	12.177	12.177	12.311	12.311	12.445	12.445	12.445	12.445	12.445	12.445	12.445	12.445	12.445	12.445	12.445	12.3	11.962	11.962	11.962	11.962	11.962	12.107	12.107	12.107
YJL083W	17.563	17.563	17.563	17.831	18.243	18.848	18.848	18.848	18.982	19.26	19.26	19.26	19.26	19.26	19.405	19.405	19.55	19.55	19.55	19.55	19.55	19.684	19.951	19.951	19.951	19.951	19.951	19.951	20.096	20.096	20.096	20.096	20.096	20.096	20.096	20.096	20.096	20.096	20.3	20.3	20.3	20.3	20.3	20.3	20.3	20.445	20.445	20.445	20.445
YKL057C	9.095	9.095	9.095	9.095	9.095	9.095	8.95	8.95	8.95	8.95	9.084	9.084	9.084	8.805	8.805	8.805	8.805	8.805	8.805	8.805	8.805	8.805	8.805	8.805	9.009	9.009	9.009	9.143	9.143	8.998	8.998	8.998	8.998	8.998	8.998	8.794	8.794	8.794	8.66	8.66	8.252	8.252	8.252	8.252	8.252	8.252	7.77	7.77	7.625
YGL129C	9.234	9.368	9.368	9.368	9.624	9.624	9.624	9.624	9.902	9.902	9.902	9.902	9.902	9.902	10.036	10.036	10.036	10.036	10.036	9.832	9.977	9.977	9.977	9.977	9.977	9.977	9.977	10.546	10.546	10.546	10.546	10.691	10.691	10.691	10.836	10.836	10.836	10.836	10.836	10.836	11.04	11.04	11.04	11.04	11.04	11.185	11.185	11.185	11.185
YCL057C-A	15.268	15.268	15.268	15.268	15.268	15.268	15.472	15.472	15.472	15.472	15.472	15.472	15.472	15.338	15.338	15.472	15.064	15.064	15.064	15.064	15.064	15.064	15.064	15.064	15.064	15.064	15.064	14.93	14.93	14.93	14.529	14.529	14.529	14.325	14.325	14.325	14.192	14.192	13.988	13.784	13.784	13.639	12.68	12.68	12.547	11.507	11.507	11.158	11.158
YPL046C	6.69	6.835	7.039	7.243	7.666	7.666	7.666	7.666	7.8	8.475	8.609	9.162	9.656	9.656	9.801	9.801	9.801	9.801	9.801	9.801	9.801	9.801	9.801	9.801	9.801	9.935	10.068	10.213	10.685	10.685	10.685	11.383	11.806	12.434	12.434	12.434	12.772	12.772	12.772	13.18	13.384	15.412	15.679	17.725	17.725	17.725	17.725	17.725	17.725
YBR125C	8.314	8.314	8.314	8.18	8.447	8.302	8.302	8.302	8.302	8.302	8.232	8.232	8.232	8.232	8.028	8.028	8.028	8.028	8.232	8.232	8.162	8.499	8.644	8.644	8.644	8.644	8.644	8.912	8.708	8.708	8.708	8.708	8.708	8.708	8.708	8.563	8.563	8.429	8.429	9.449	9.449	9.449	9.449	9.449	9.449	9.449	9.449	9.245	9.245
YJL051W	9.957	9.957	10.091	9.957	9.957	9.957	9.957	9.957	9.957	9.957	10.562	10.562	10.358	10.358	10.358	10.358	10.358	10.358	10.358	10.369	10.369	10.369	10.637	10.637	10.637	10.637	10.637	10.637	10.637	10.637	10.637	10.637	10.637	10.637	10.637	10.637	10.637	10.288	10.084	10.084	10.084	10.084	10.084	9.816	9.816	9.816	9.816	9.816	10.02
YHR106W	18.221	18.221	18.221	17.604	17.337	17.07	17.07	17.07	17.07	17.07	17.07	17.07	16.866	16.587	16.587	16.179	16.179	16.179	16.179	15.778	14.593	14.326	14.326	12.259	12.259	8.205	7.321	5.862	4.885	4.885	5.642	5.642	5.642	5.642	5.642	5.363	5.23	5.23	5.23	5.23	3.743	3.261	3.877	3.877	4.713	4.713	4.713	4.713	4.858
YDR400W	9.941	10.219	10.219	10.353	10.777	10.777	10.922	11.672	12.311	12.311	12.311	12.444	12.589	13.131	13.201	13.55	13.684	13.684	13.684	13.684	13.684	13.55	13.045	12.9	13.249	13.249	13.516	13.516	13.516	13.516	13.516	13.516	13.516	13.65	13.516	13.65	13.854	13.854	13.843	13.843	13.843	13.843	13.843	13.843	13.843	13.843	13.843	13.709	13.709
YLR023C	4.025	4.025	3.821	3.821	3.531	3.386	3.386	2.676	2.676	3.077	3.694	3.694	3.839	4.274	4.407	4.407	4.541	4.541	4.541	4.541	4.541	4.541	4.541	4.686	4.541	5.012	5.146	5.146	5.146	5.146	5.35	5.291	5.291	5.291	5.291	5.907	5.907	5.907	5.907	5.907	6.052	6.052	6.052	6.186	6.052	6.052	6.052	6.524	6.32
YNL176C	10.996	10.996	10.996	10.996	11.13	11.13	11.13	11.13	11.334	11.694	12.032	12.032	12.032	12.032	12.032	12.299	12.299	12.299	12.433	12.288	12.288	12.433	12.578	12.578	12.578	13.072	13.072	13.072	13.496	13.496	13.496	13.496	13.496	13.496	13.496	13.496	13.496	13.496	13.496	13.496	13.496	13.496	13.496	13.496	13.351	13.555	13.688	13.543	13.677
YDR514C	6.075	8.006	8.006	8.151	7.802	8.08	7.876	7.876	8.214	8.214	8.214	8.069	8.058	8.058	8.058	8.058	8.395	8.395	8.663	8.785	8.785	8.64	8.919	9.197	9.476	9.476	9.476	9.476	9.476	9.476	9.476	9.476	9.476	9.476	9.476	9.476	9.476	9.476	9.68	12.316	12.316	12.461	12.461	12.461	12.461	12.461	12.316	12.316	12.449
YNL218W	11.219	11.219	11.219	11.219	11.219	11.219	11.219	11.352	11.352	11.352	11.352	11.352	11.486	11.486	11.486	11.486	11.207	11.207	11.207	11.062	11.062	11.062	11.062	11.062	11.062	11.062	11.207	11.341	11.341	11.341	11.341	11.341	11.341	11.341	11.341	11.341	11.341	11.341	11.341	11.341	11.341	11.341	11.341	11.341	10.788	10.788	10.521	10.521	10.387
YML011C	8.538	8.542	10.242	10.944	11.282	11.282	11.282	11.282	12.478	12.886	12.886	12.886	13.299	13.299	13.299	13.432	13.432	13.566	13.566	13.566	13.566	13.566	13.566	13.566	13.856	13.856	13.722	13.722	13.856	13.856	13.856	13.856	13.856	13.856	13.856	14.06	14.06	14.06	14.327	14.461	14.461	14.461	14.461	14.461	14.461	14.461	14.461	14.461	14.461
YMR234W	11.942	11.797	11.663	10.913	10.501	10.501	10.501	9.821	9.676	9.676	9.542	9.338	9.338	9.06	8.722	9.409	9.397	9.252	8.362	7.954	7.283	7.249	7.657	7.657	7.924	8.01	9.109	9.109	9.313	9.313	8.901	8.901	8.697	8.296	8.296	7.657	7.657	8.065	8.402	8.606	8.751	8.885	8.885	8.885	8.751	8.955	8.822	8.967	8.967
YGL154C	11.108	11.387	11.521	11.521	11.811	11.811	11.811	11.811	11.811	11.811	11.811	11.956	11.944	11.944	11.944	11.944	11.799	11.799	12.003	12.003	12.003	11.933	11.933	11.933	11.933	10.265	10.265	10.689	10.555	11.833	11.833	11.833	11.833	11.833	12.171	12.932	12.932	13.136	13.544	15.06	15.606	15.751	16.018	16.018	16.018	16.018	16.018	16.03	16.03
YHR129C	2.951	2.951	2.806	3.01	2.806	2.939	4.952	5.842	5.842	6.121	6.341	6.957	6.957	6.957	7.161	7.161	7.306	8.052	8.052	8.052	8.052	8.052	8.052	8.052	7.918	8.052	8.33	8.598	8.731	8.731	9.01	9.418	9.971	10.524	10.524	10.524	10.524	10.524	10.524	10.32	10.32	10.32	10.175	10.175	10.175	10.658	10.791	10.791	10.995
YDR461W	12.66	12.805	12.805	12.805	12.805	12.805	12.805	12.805	12.805	12.672	12.404	12.259	12.082	12.071	12.216	12.216	12.012	11.867	11.867	11.867	11.867	13.304	13.304	13.641	13.641	13.641	13.92	13.92	13.92	14.065	14.065	14.065	14.065	14.065	13.861	14.065	13.734	13.734	13.675	13.675	13.53	13.263	13.263	13.467	13.467	13.059	13.059	13.059	13.338
YKR100C	14.697	14.697	14.901	14.901	15.046	15.046	15.25	15.25	15.25	15.395	15.395	16.034	16.034	15.9	15.9	15.9	15.767	15.622	15.622	15.622	15.622	15.767	15.971	15.767	15.9	16.168	16.313	16.591	16.591	16.591	16.591	16.591	16.591	16.591	16.591	16.795	16.795	17.745	17.745	17.879	18.012	18.012	18.012	18.012	18.012	18.012	18.012	18.012	18.012
YLL001W	7.55	7.695	7.695	7.695	7.695	7.561	8.033	8.033	8.311	8.311	8.515	9.061	9.061	9.061	9.061	9.061	9.265	9.265	9.555	9.555	9.7	9.7	9.845	9.845	9.979	9.979	9.979	9.979	9.979	9.979	9.979	9.979	9.845	10.049	10.049	10.049	10.049	10.049	10.049	10.049	10.194	10.328	10.328	10.328	10.328	10.328	10.328	10.328	10.328
YDR306C	6.723	6.723	6.99	6.99	6.99	6.99	6.99	6.99	6.979	6.979	6.979	6.979	6.979	6.845	6.845	6.845	6.845	6.845	6.845	6.99	6.99	6.99	6.99	6.99	6.99	6.99	6.99	6.99	6.99	6.578	6.578	6.578	6.444	6.31	6.31	6.31	5.404	5.27	5.066	5.2	5.2	5.2	5.2	5.2	5.2	5.2	5.2	5.2	4.921
YGR131W	0.68	0.68	0.68	1.088	1.088	1.088	1.088	1.088	1.088	1.088	1.366	1.57	2.198	2.198	2.198	2.198	2.198	2.198	2.198	2.488	2.488	2.488	2.488	2.488	2.488	2.488	2.354	2.558	2.558	2.558	2.848	2.848	2.848	3.249	4.156	4.156	4.156	4.156	4.156	4.289	4.434	4.434	4.568	5.812	5.812	5.812	5.812	5.812	5.812
YGL062W	3.874	3.874	3.874	3.874	3.874	3.874	3.874	3.874	3.874	3.874	3.874	3.874	3.596	3.596	2.905	2.481	2.336	2.336	2.336	2.336	2.336	2.336	2.336	2.069	1.935	1.72	1.72	1.72	1.72	1.72	1.72	1.72	1.72	1.72	1.72	1.853	1.853	1.708	1.708	1.708	1.708	1.575	1.575	1.575	1.912	1.912	1.912	1.912	1.912
YBR096W	19.482	19.482	19.976	19.976	19.976	19.976	20.11	20.11	20.11	20.11	20.11	20.11	19.906	19.906	19.906	19.906	19.906	19.906	19.906	19.906	19.906	20.04	20.04	20.244	20.244	20.244	20.244	20.244	20.244	20.244	20.244	20.244	20.244	20.652	20.652	20.797	20.797	20.797	20.663	20.448	20.448	20.244	20.244	20.244	20.244	20.244	20.244	20.244	20.244
YLR431C	10.135	10.135	9.99	9.99	9.99	9.7	9.555	9.555	9.555	9.555	9.41	9.277	9.277	8.044	6.558	5.808	5.808	5.604	5.604	5.737	6.161	6.161	6.161	6.161	6.161	6.016	5.812	5.608	5.329	4.568	4.289	4.289	4.289	4.434	4.23	4.654	4.858	4.858	4.858	4.858	4.858	4.858	4.724	4.52	4.387	4.387	4.532	4.532	4.532
YLL052C	4.405	4.405	4.138	4.138	4.138	3.993	3.993	3.993	3.993	3.714	3.51	3.51	3.51	3.51	3.51	3.644	3.644	3.644	3.644	3.499	3.428	3.428	3.428	3.428	3.283	3.283	3.15	3.064	3.064	3.064	3.064	3.064	3.064	3.209	3.354	3.354	3.354	2.801	2.801	2.656	2.656	2.656	2.656	2.86	2.86	2.86	2.86	2.86	2.715
YGR021W	9.295	9.295	9.428	9.428	9.428	9.283	9.283	9.417	9.417	9.888	9.888	9.888	9.888	9.888	9.888	9.888	9.888	9.888	9.888	9.888	9.888	9.888	9.888	9.888	9.888	9.888	9.888	9.888	9.888	10.022	9.818	10.289	10.289	10.289	10.568	10.568	10.568	10.568	10.568	10.568	10.638	10.638	10.638	10.638	10.638	10.638	10.638	10.638	10.638
YOL155C	6.986	6.986	6.986	6.986	6.986	6.986	7.119	7.119	7.119	7.119	7.119	7.119	7.119	7.119	7.119	7.119	6.974	6.974	6.974	6.974	6.974	6.974	6.974	6.974	7.045	7.056	7.26	7.26	8.425	8.425	8.158	8.024	8.024	7.675	7.675	7.53	7.53	7.396	7.396	7.467	7.6	7.6	7.6	7.6	7.734	7.734	7.734	7.734	7.734
YBR022W	6.334	6.334	6.479	6.479	6.479	6.479	6.479	6.479	6.479	6.624	6.624	6.624	6.961	7.095	7.095	7.385	7.53	7.734	7.734	7.938	7.938	8.072	8.072	8.072	8.072	7.927	7.927	7.927	7.793	7.793	7.793	7.793	7.24	7.24	7.24	7.106	7.251	7.251	7.047	7.047	7.181	7.181	7.181	7.181	7.047	7.251	7.106	7.106	7.106
YPL089C	1.577	2.602	3.426	3.571	3.571	3.571	3.571	3.571	3.571	3.775	3.775	3.775	3.775	3.775	3.775	3.775	3.775	3.775	3.775	3.775	3.775	3.775	3.979	4.113	4.521	4.521	4.521	4.521	4.521	4.376	4.376	4.376	4.58	4.58	4.714	4.981	4.981	4.981	4.981	4.981	4.981	4.981	4.981	4.981	4.777	4.981	4.981	4.777	4.777
YLR240W	2.091	1.958	2.162	2.366	2.366	2.366	2.366	2.774	2.774	2.907	2.774	2.774	2.907	2.907	2.907	3.342	3.342	3.75	3.739	3.605	3.605	3.605	3.605	3.605	4.018	4.999	6.113	6.258	6.666	6.811	7.079	7.079	7.212	7.55	7.684	8.033	8.033	8.033	8.033	8.033	8.033	8.178	8.456	8.456	9.143	9.288	10.061	10.061	10.061
YIL143C	14.38	14.164	14.298	14.298	14.298	14.443	14.443	14.443	14.588	14.588	14.588	14.937	14.937	14.937	14.937	14.792	15.059	15.059	15.059	15.059	15.059	15.059	15.059	15.059	15.059	14.926	15.071	15.071	15.071	15.071	15.071	15.071	14.867	14.663	14.518	14.518	14.518	14.518	14.518	14.518	14.518	14.518	14.518	14.518	14.518	14.518	14.518	14.518	14.518
YNL328C	0.134	0.134	0.134	0.134	0.134	0.134	0.134	0.134	0.134	0.134	0.134	0.134	0.134	0.134	0.267	0.267	0.267	0.267	0.267	0.134	0.134	0.134	0.134	0.134	0.134	0.134	0.895	0.895	0.895	0.895	0.895	0.895	0.895	0.895	1.099	1.099	1.582	1.582	1.786	1.931	1.931	1.931	1.931	1.931	2.076	2.221	2.221	2.221	2.221
YLR312W-A	10.215	10.215	10.215	10.215	10.215	10.082	10.082	10.082	8.826	8.681	8.681	8.477	8.477	8.344	8.344	8.344	8.548	8.681	8.681	8.681	8.681	8.681	8.681	8.681	8.681	8.477	8.477	8.477	8.477	8.477	8.332	8.332	8.332	7.897	7.897	7.897	7.897	7.897	7.211	7.211	6.932	6.932	6.728	6.175	6.175	6.175	6.175	6.175	5.151
YHL036W	4.999	4.999	5.132	5.132	5.336	5.336	5.336	5.336	5.604	5.604	5.604	5.604	5.749	6.016	6.016	6.016	6.016	6.016	7.319	8.919	9.064	9.209	9.209	9.499	9.499	10.045	10.19	10.19	10.759	11.944	12.281	13.043	13.043	13.043	13.176	13.176	13.38	13.584	13.584	13.777	15.778	15.982	15.982	16.249	16.249	16.249	16.249	16.249	16.249
YDR002W	11.351	11.351	11.351	11.351	11.351	11.351	11.351	11.351	11.351	11.351	11.351	11.206	11.206	11.206	11.41	11.41	11.206	11.206	11.002	11.002	10.52	10.52	10.386	10.182	8.326	7.977	7.483	7.279	7.279	6.533	6.533	6.678	6.678	6.812	6.137	6.27	6.27	6.27	5.788	5.38	5.176	3.925	3.791	3.646	3.379	2.488	2.209	2.005	1.727
YJL029C	13.158	13.158	13.024	13.024	13.024	13.158	13.158	12.954	12.954	12.954	12.954	12.954	12.954	12.954	12.954	12.954	12.954	12.954	13.303	13.158	13.158	13.158	13.158	13.158	13.013	12.746	12.408	12.553	12.902	12.757	12.902	12.902	13.169	12.478	12.204	11.866	11.866	11.866	11.866	11.866	12.274	12.129	11.078	10.874	11.153	11.576	11.78	11.78	11.78
YGR054W	4.403	4.403	4.403	4.403	4.403	4.403	4.403	4.403	4.403	4.269	4.269	4.403	4.403	4.548	4.548	5.042	5.321	5.525	5.525	5.525	5.525	5.525	5.525	5.525	5.525	5.525	5.525	5.525	5.525	5.525	5.525	5.176	5.176	5.105	4.768	4.768	4.768	4.768	4.768	4.768	4.768	4.901	5.309	5.309	5.309	5.443	5.298	5.298	5.844
YIL096C	3.576	3.576	3.576	3.576	3.576	3.576	3.576	3.576	3.576	3.576	3.576	3.576	3.576	3.576	3.576	3.576	3.372	3.372	3.576	3.576	3.576	3.576	3.442	3.442	3.297	3.297	2.885	2.413	2.209	2.209	2.209	2.209	2.209	2.209	2.209	2.209	2.209	2.209	2.209	2.209	2.209	2.209	2.209	2.209	2.209	2.076	2.076	2.076	1.931
YKL126W	7.027	7.16	7.16	7.305	7.305	7.509	8.051	8.185	8.04	8.244	8.04	8.04	8.04	8.04	7.772	7.917	7.917	8.062	8.062	8.475	8.475	8.475	8.62	8.62	9.102	9.102	9.236	9.236	9.585	9.585	9.719	10.213	10.213	10.213	10.213	10.213	10.213	10.213	10.213	10.213	10.213	10.213	10.213	10.213	10.213	10.213	10.213	10.213	10.213
YMR138W	5.343	4.786	4.292	4.292	4.496	4.496	4.496	4.63	4.485	4.485	4.485	4.351	4.351	3.809	3.809	3.605	3.256	3.256	2.157	1.459	1.459	1.459	1.459	1.593	2.332	2.959	3.104	3.453	3.308	3.308	3.308	3.308	3.308	3.442	3.297	3.297	3.297	3.442	3.721	3.721	3.721	3.925	4.129	4.734	6.138	6.138	6.138	6.272	6.743
YER049W	5.656	5.656	5.656	5.377	5.377	5.377	5.377	5.377	5.377	5.377	5.377	5.377	5.522	5.522	5.522	5.522	5.522	5.522	5.522	5.522	5.522	5.522	5.522	5.522	5.522	5.522	5.522	5.522	5.377	5.377	5.173	5.173	5.173	5.173	5.173	5.173	5.173	5.173	5.173	5.307	5.307	5.307	5.715	5.715	5.715	5.715	5.715	5.715	5.715
YOL033W	8.062	7.446	7.242	7.242	7.097	6.417	6.417	6.283	6.283	6.283	6.283	6.283	5.425	5.425	4.808	4.808	4.808	4.604	4.894	5.028	5.232	5.232	5.57	6.268	6.88	7.229	7.229	7.229	7.025	7.025	7.025	7.025	7.025	7.025	6.624	6.635	6.78	7.188	7.188	7.188	7.467	8.695	8.985	9.189	9.189	9.672	9.672	9.876	9.876
YFL047W	7.586	7.586	7.586	7.586	7.575	7.779	7.779	8.332	9.431	9.431	9.431	9.431	9.431	9.431	9.297	9.501	9.501	9.501	9.973	10.24	10.374	10.374	10.374	10.507	10.507	10.507	10.507	10.507	10.652	10.652	10.652	10.652	10.652	10.652	10.652	10.652	10.652	10.786	11.065	11.065	11.618	11.618	11.618	11.618	11.618	11.618	11.618	11.618	11.822
YIL123W	5.667	5.667	6.138	6.005	5.801	5.801	5.801	5.801	5.801	5.667	5.667	5.667	4.965	4.493	4.901	4.901	4.901	4.901	4.901	5.105	5.105	5.105	5.105	5.094	5.094	5.094	5.094	5.518	5.518	5.518	5.518	5.518	5.518	5.518	5.518	5.518	5.518	5.518	5.518	5.518	5.518	5.518	5.663	5.314	5.314	5.18	4.976	4.772	4.772
YJR102C	4.652	4.652	4.303	4.303	4.158	4.158	4.158	4.158	4.158	4.158	4.158	4.158	3.821	3.821	3.821	3.821	3.821	3.821	3.542	3.531	2.162	2.162	2.162	2.162	2.162	2.162	2.162	2.162	2.162	2.162	2.162	2.162	2.162	2.162	2.633	3.186	3.68	3.68	3.68	3.68	3.814	3.261	3.261	3.261	3.261	3.057	3.057	3.335	3.625
YLR205C	1.448	1.448	1.448	1.448	1.448	1.448	1.448	1.448	1.448	1.448	1.314	1.181	1.385	1.251	1.6	1.734	1.734	1.734	1.734	1.734	1.734	1.938	2.071	2.275	2.275	2.275	2.275	2.409	2.409	2.409	2.409	2.409	2.409	2.543	2.543	3.17	5.321	6.082	6.082	6.082	6.082	6.227	6.227	6.227	6.639	6.639	6.639	6.639	6.639
YCL033C	3.913	3.768	3.768	3.623	3.066	2.799	2.799	3.485	4.392	4.659	4.793	4.793	4.793	4.793	4.793	4.455	6.256	6.413	6.911	6.911	6.911	8.166	9.485	11.506	11.506	12.256	12.39	12.39	12.39	12.668	12.668	12.958	12.958	13.307	13.307	13.731	14.429	14.574	14.574	14.719	14.719	15.131	15.131	15.131	15.684	15.684	15.877	16.011	16.011
YGR154C	10.802	11.296	11.296	11.296	11.5	11.5	11.559	11.559	11.849	11.849	12.116	11.982	11.982	11.982	11.982	11.982	12.331	12.331	12.331	12.535	12.535	12.535	12.331	12.331	12.331	12.331	12.331	12.331	12.331	12.198	12.064	12.209	12.209	12.064	11.507	11.507	11.507	11.507	11.507	11.663	11.663	11.459	11.459	11.459	11.459	11.459	11.459	11.459	11.459
YKL211C	18.833	18.833	18.833	18.833	18.566	18.566	18.165	17.886	17.585	17.585	17.585	17.585	17.585	17.381	17.247	16.839	16.839	16.839	16.839	16.49	16.49	16.49	16.49	16.49	16.49	16.49	16.345	16.345	16.2	16.2	16.2	16.2	15.706	15.706	15.706	15.09	15.09	15.09	13.59	13.59	13.445	13.241	13.241	13.037	12.554	12.554	12.554	11.299	11.154
YOR183W	4.602	4.602	4.398	4.119	4.119	3.915	3.915	3.915	3.915	3.915	3.915	3.77	3.77	3.77	3.48	3.48	3.48	3.202	3.068	2.719	2.719	1.946	1.115	0.981	0.981	0.836	0.836	0.836	0.836	0.836	0.836	0.836	0.836	0.836	0.836	0.836	0.836	0.836	0.836	0.836	0.836	0.836	0.836	0.836	0.702	0.557	0.557	0.557	0.557
YGL242C	5.433	5.166	4.427	4.015	4.364	5.266	5.47	5.47	5.47	4.697	5.035	6	6.698	7.949	8.228	8.362	8.362	8.495	8.228	8.373	8.919	9.814	10.018	10.018	10.297	10.646	10.646	10.646	10.646	10.646	10.646	11.058	11.058	11.058	11.325	12.023	12.023	12.157	12.291	12.495	12.495	12.495	12.495	12.495	12.64	13.134	13.134	13.134	13.338
YOR291W	5.62	5.62	5.62	5.62	5.62	5.958	6.295	6.585	6.923	7.347	7.347	7.347	7.551	7.696	7.696	9.363	9.363	9.363	9.363	9.363	9.363	9.567	9.567	9.567	9.835	9.835	9.835	9.835	9.968	10.789	10.789	11.079	11.079	11.079	11.079	11.224	11.561	11.829	12.096	12.096	12.23	12.23	12.23	12.23	12.23	12.23	12.23	12.23	12.23
YGL248W	9.685	9.685	10.501	10.501	10.501	10.501	10.646	11.069	11.348	11.348	11.756	11.756	11.756	11.756	11.756	11.756	11.756	11.756	12.035	12.035	12.168	12.372	12.372	12.372	12.372	12.372	12.372	12.372	12.372	12.372	12.372	12.372	12.506	12.506	12.506	12.506	12.506	12.506	12.506	12.506	12.239	12.094	12.227	12.832	12.832	12.832	12.832	12.832	12.832
YOR251C	4.237	4.586	4.453	4.453	4.308	4.441	5.867	6.216	8.137	8.486	9.247	9.247	9.585	9.526	9.526	9.73	9.934	9.934	9.934	10.272	10.272	10.127	10.127	10.127	10.127	10.127	10.127	10.127	9.848	9.848	9.848	9.848	9.848	9.848	10.872	11.151	12.132	12.132	12.481	12.481	12.964	12.964	12.964	12.964	12.964	12.964	12.964	13.313	13.313
YLR354C	1.448	1.448	1.448	1.448	1.448	1.448	1.448	1.448	1.448	1.448	1.448	1.303	1.303	1.507	1.507	1.507	1.507	1.507	1.507	1.507	1.169	1.169	1.169	1.169	1.169	1.169	1.169	1.169	1.036	1.036	1.036	1.169	1.169	1.169	1.169	1.169	1.024	0.82	0.82	0.82	0.82	0.82	0.82	0.82	0.82	0.82	0.82	0.82	0.82
YHR163W	11.042	11.101	11.636	11.636	11.636	11.985	12.13	12.13	12.13	12.13	12.13	12.13	12.13	12.538	12.538	12.538	12.538	12.683	12.683	12.683	12.683	12.683	12.683	12.683	12.683	12.683	12.694	12.694	12.694	12.694	12.694	12.694	12.694	12.549	12.683	12.683	12.683	12.683	12.683	12.683	12.683	12.683	12.683	12.683	12.538	12.538	12.671	12.526	12.526
YKR026C	5.511	5.511	5.511	5.511	5.511	5.511	5.511	5.511	5.645	5.79	6.213	6.213	6.213	6.213	6.213	6.213	6.213	6.213	6.213	6.213	6.213	6.213	6.213	6.213	6.637	6.782	6.782	6.916	7.12	7.12	7.555	8.268	8.268	8.413	8.413	8.413	8.413	8.413	8.558	8.558	8.558	8.907	8.907	8.907	9.052	9.052	9.052	9.32	9.32
YHR080C	3.873	3.802	3.802	3.802	3.802	3.802	3.802	3.802	3.802	3.249	3.249	2.9	2.9	2.9	2.9	2.9	3.034	3.034	3.034	3.238	3.238	2.948	2.948	2.814	2.32	2.454	2.454	2.454	2.454	2.454	2.454	1.971	1.826	1.826	1.826	1.826	1.826	1.826	1.622	1.622	1.622	1.622	1.622	1.622	1.622	1.622	1.622	1.756	1.622
YPR124W	6.141	6.141	6.141	6.141	6.274	6.274	6.274	6.274	6.274	6.274	6.141	6.141	6.274	6.007	5.873	6.018	6.49	6.49	6.49	6.49	6.49	6.49	6.49	6.827	7.24	7.507	8.606	8.606	8.606	8.81	9.014	9.014	9.508	9.508	9.508	9.508	9.508	9.508	9.508	9.304	9.304	9.17	9.17	9.315	9.315	9.315	9.315	9.315	9.315
YML007C-A	13.958	13.668	13.668	13.668	13.668	13.668	13.668	13.668	13.668	13.668	13.668	13.401	12.989	12.855	12.855	12.855	12.855	12.855	12.721	12.721	12.721	12.588	12.588	9.528	9.395	8.504	8.021	8.021	8.021	8.021	8.021	7.888	7.684	7.539	7.104	7.104	6.825	6.546	6.413	6.413	5.656	5.452	4.149	3.376	3.376	3.376	3.376	3.376	3.376
YDR182W	7.285	7.285	8.031	8.855	8.855	9.123	9.531	9.868	9.868	9.868	9.868	9.868	9.868	9.868	10.002	10.269	10.269	10.874	11.142	11.287	11.833	11.774	12.175	12.175	12.175	12.379	12.379	12.791	12.791	13.129	13.129	13.129	14.235	14.513	14.851	14.851	14.851	14.851	14.851	14.851	14.985	15.118	15.118	15.118	15.118	15.118	15.118	15.118	15.118
YIL104C	6.165	5.887	5.812	5.835	6.27	6.27	6.27	6.403	6.972	6.972	6.972	6.902	6.902	7.325	7.203	7.203	7.203	7.627	8.458	8.458	10.196	10.063	10.063	10.063	10.063	10.063	9.113	9.113	9.269	8.991	8.991	9.804	11.531	11.664	12.292	13.466	13.815	13.815	13.67	13.67	13.874	14.019	14.019	14.234	14.646	15.258	15.258	15.392	15.392
YIL139C	12.601	12.601	12.601	12.601	12.601	12.746	13.218	13.218	13.218	13.073	13.073	13.073	12.928	12.928	12.928	12.928	12.928	12.928	12.928	13.073	13.422	13.555	13.555	13.41	13.41	13.41	13.41	13.41	13.41	13.277	13.277	13.277	13.41	13.41	13.41	13.41	13.41	13.143	13.143	12.939	12.939	12.88	12.88	12.88	13.025	13.025	13.159	13.159	13.159
YIL015W	10.761	10.761	10.616	10.616	10.337	10.337	10.192	9.828	9.828	9.828	9.694	10.043	10.043	11.401	11.401	11.256	10.569	10.569	9.615	8.854	9.203	11.605	12.708	12.975	13.109	13.109	13.109	13.109	13.109	13.109	13.098	13.098	13.243	13.388	13.592	13.859	13.859	13.655	13.655	13.521	13.521	13.521	13.521	13.521	13.666	13.666	13.811	14.09	14.09
YMR015C	7.485	7.485	7.34	7.34	7.34	7.34	7.34	6.293	5.758	5.201	5.334	5.334	5.334	5.189	5.044	4.439	4.439	4.439	4.439	4.031	4.031	3.886	3.682	3.682	3.682	3.682	3.537	3.537	3.537	3.537	3.259	3.259	3.259	2.379	2.379	2.246	2.246	2.246	1.21	1.21	1.006	1.006	1.006	1.006	1.006	0.668	0.535	0.535	0.535
YIL011W	17.001	17.205	17.205	17.205	16.782	16.782	16.782	16.444	16.24	16.374	16.507	16.362	16.229	16.229	15.467	15.338	15.338	15.327	15.327	15.327	15.327	15.327	15.327	15.327	15.327	15.327	15.327	15.193	15.193	15.193	14.506	14.506	14.506	14.506	14.506	14.373	14.373	14.373	14.373	14.228	14.529	14.395	14.481	14.481	14.481	14.481	14.481	14.348	14.01
YDR118W	4.766	4.766	4.766	4.707	4.358	5.579	5.375	5.509	5.509	5.509	5.642	5.642	5.642	5.921	5.921	6.886	8.115	9.017	11.033	11.237	11.72	11.72	11.72	11.854	11.854	12.132	12.132	12.132	12.132	12.54	12.744	13.168	13.168	13.168	13.313	13.796	13.796	13.796	13.796	13.796	13.796	13.796	14.145	14.725	15.003	15.003	15.003	15.003	15.003
YDR354W	6.925	6.524	7.344	8.046	8.046	8.046	8.18	8.18	8.314	8.314	8.314	8.314	8.314	8.314	8.314	8.314	8.663	8.663	8.663	8.663	8.663	8.663	8.663	8.663	8.518	8.518	8.518	8.518	8.373	8.373	8.373	8.373	8.373	8.373	8.164	8.031	8.235	8.235	8.101	8.101	6.528	6.528	6.528	6.528	6.394	6.394	6.261	5.993	5.993
YKL025C	11.581	11.303	11.169	11.303	11.303	11.303	11.169	11.871	11.871	11.871	11.871	12.005	12.005	12.005	12.005	12.005	12.005	12.005	12.005	12.005	12.005	12.005	12.15	12.08	12.08	12.08	12.213	12.696	12.841	12.841	12.975	13.457	13.457	14.182	14.182	14.52	14.52	14.52	14.52	14.52	14.241	14.096	14.096	14.096	14.096	14.096	14.096	14.096	14.096
YDL012C	16.813	16.813	17.162	17.162	16.958	16.346	16.55	16.015	16.16	16.16	16.015	16.015	15.811	15.666	15.811	13.468	13.468	14.026	14.159	14.159	14.159	14.293	14.341	14.341	14.341	14.341	13.788	13.933	13.933	13.933	13.933	13.933	13.45	13.45	13.316	13.461	13.316	13.316	13.316	13.316	13.316	12.748	12.603	11.008	11.008	9.403	9.403	9.403	9.537
YPL020C	6.105	5.815	5.815	5.815	5.96	5.826	5.96	5.96	5.96	6.921	6.921	6.921	6.921	6.921	7.478	7.478	7.757	7.757	7.612	7.612	7.612	7.612	7.612	8.024	8.158	9.182	11.169	11.169	11.169	11.303	11.715	11.715	11.86	12.139	12.139	12.139	12.139	12.139	12.139	12.272	12.417	12.417	12.97	12.97	12.97	12.97	12.97	12.97	12.97
YPR171W	14.896	14.559	14.559	13.519	13.181	13.53	12.66	12.794	12.404	12.549	12.549	12.2	12.2	11.212	10.451	10.451	10.113	10.113	9.968	8.454	8.164	6.367	6.129	6.129	6.129	7.577	7.577	7.722	7.373	7.228	7.083	7.083	6.949	6.949	7.781	7.851	7.851	7.851	7.851	7.851	7.851	7.996	7.357	7.502	7.153	7.298	7.443	7.443	7.577
YDL074C	14.252	14.252	14.252	14.252	14.252	14.119	14.119	13.985	13.985	13.985	13.985	13.985	13.985	13.985	13.84	13.84	13.84	13.84	13.84	13.695	13.561	13.561	13.561	13.561	13.561	13.561	13.561	13.16	13.16	12.893	12.893	12.893	12.893	12.893	12.893	12.893	12.893	12.893	12.893	12.893	12.893	12.893	12.893	12.893	12.893	12.893	12.893	12.893	12.689
YNL125C	5.329	5.329	5.329	5.184	5.184	4.353	4.074	4.074	4.074	4.074	4.074	4.074	2.971	2.971	2.971	2.971	1.856	1.652	1.448	1.448	1.448	1.448	1.448	1.448	1.099	1.099	1.099	1.099	1.099	1.099	1.099	0.557	0.412	0.412	0.412	0.412	0.412	0.412	0.267	0.267	0.267	0.267	0.267	0.267	0.267	0.267	0.267	0.338	0.338
YOR060C	10.951	11.998	11.998	11.998	12.132	12.132	12.132	12.265	12.469	12.673	12.673	12.673	12.818	12.818	12.952	13.301	13.301	13.301	14.058	14.058	14.058	14.058	14.058	14.058	14.058	14.262	14.262	14.262	14.262	14.262	14.611	14.611	14.611	14.611	14.815	14.815	14.815	14.815	14.611	14.611	14.611	14.611	14.611	14.611	14.611	14.611	14.611	14.611	13.564
YOR354C	2.209	2.209	2.343	2.343	2.343	2.343	2.488	2.692	2.692	2.692	2.692	2.692	2.692	2.692	2.751	2.751	2.751	2.751	2.751	2.751	2.751	2.751	2.751	2.751	2.751	2.751	2.751	3.234	3.234	3.234	3.234	3.234	3.1	3.512	3.657	3.657	3.657	3.657	3.657	3.657	3.657	3.657	3.657	3.657	3.657	3.657	3.657	3.657	3.657
YLL010C	11.368	11.572	11.572	11.572	11.572	11.572	11.572	11.572	11.572	11.572	11.572	11.776	11.98	11.98	12.259	12.259	12.259	12.259	12.259	12.259	13.643	13.643	13.439	13.439	13.439	13.439	13.09	13.235	13.235	13.235	13.235	13.247	13.392	13.392	13.392	13.102	13.102	13.102	13.102	13.235	13.235	13.369	13.369	13.369	13.369	13.369	13.369	13.369	13.369
YJL201W	8.618	8.618	8.618	8.473	8.74	8.874	8.874	8.874	8.874	8.729	8.729	8.729	8.595	8.461	7.915	7.77	7.566	7.566	8.124	8.391	9.821	9.821	10.088	9.884	9.884	10.029	10.174	10.319	9.97	9.97	10.115	9.981	9.848	9.848	9.848	9.848	10.052	10.052	10.052	10.185	10.185	10.668	10.813	10.958	10.958	10.668	10.668	11.017	11.151
YOL140W	8.62	8.62	8.486	9.526	9.322	9.526	9.392	9.526	9.526	9.671	9.671	9.671	9.526	9.526	9.66	10.503	11.26	11.26	11.26	11.115	11.26	11.26	11.405	12.08	12.08	12.08	12.08	12.214	12.685	13.093	13.628	13.628	13.773	14.656	14.86	14.86	15.198	15.198	15.198	15.198	15.064	15.826	16.431	16.431	16.431	16.768	16.913	16.78	16.78
YKL183W	10.548	10.548	10.548	10.752	10.752	10.607	10.607	10.607	10.607	10.462	10.462	8.672	8.538	8.323	7.985	7.985	7.985	7.926	7.781	7.781	7.781	8.048	8.048	7.915	7.915	7.915	7.915	7.915	7.915	7.915	7.915	7.647	7.647	7.647	7.647	7.647	7.647	7.647	7.647	7.647	7.647	7.647	7.647	7.647	7.514	7.113	4.881	4.301	4.23
YDL235C	9.044	9.044	9.044	9.044	9.044	8.91	8.632	8.836	8.836	8.836	8.969	8.969	8.969	8.969	9.114	9.114	9.114	9.114	9.114	9.114	9.719	9.923	10.324	10.528	10.528	10.528	10.662	10.662	10.662	10.941	11.283	11.283	11.283	11.283	11.283	11.283	11.283	11.283	11.283	11.283	11.283	11.283	11.283	11.283	11.283	11.342	11.342	11.342	11.475
YER091C	0.338	0.338	0.338	0.338	0.338	0.338	0.338	0.338	0.338	0.338	0.338	0.338	0.338	0.338	0.338	0.338	0.542	0.542	0.542	1.083	1.083	1.083	1.083	1.083	1.083	1.083	1.083	1.083	1.083	1.083	1.083	1.083	1.083	1.083	1.083	1.083	1.083	1.083	1.083	1.083	1.083	1.083	1.083	1.083	1.083	1.083	1.083	1.083	1.083
YHR065C	15.023	15.023	15.023	15.023	15.023	15.157	15.157	15.157	15.157	15.157	15.157	15.302	15.302	15.302	15.302	15.302	15.302	15.302	15.302	15.302	15.302	15.302	15.435	15.435	15.435	15.302	15.302	15.302	15.302	15.302	15.302	15.302	15.302	15.098	15.098	15.098	15.098	15.098	15.098	15.243	15.243	14.894	14.894	14.894	14.894	14.894	14.76	14.76	14.76
YHR191C	8.199	8.199	8.607	8.811	8.811	8.388	8.388	8.388	8.254	7.019	6.96	6.96	6.96	6.96	6.96	6.96	6.96	6.756	6.756	4.911	5.405	5.201	5.201	5.201	4.922	7.814	7.814	8.215	10.699	10.699	10.699	10.699	10.699	10.844	10.436	10.436	10.436	10.581	10.726	10.726	11.439	11.584	11.718	12.668	12.668	12.813	12.813	13.477	13.767
YGL241W	3.979	4.112	4.729	4.729	4.584	4.427	4.828	5.968	6.102	6.306	6.306	6.306	6.306	6.306	6.172	6.172	5.823	5.34	5.474	6.009	6.213	6.213	6.491	6.491	6.491	6.491	6.491	6.491	6.695	6.829	6.829	6.829	7.178	7.178	7.178	7.178	7.178	7.178	7.178	7.323	7.323	7.323	7.178	7.178	7.457	7.457	9.986	9.986	9.986
YJR138W	0.542	0.542	0.542	0.542	0.675	0.954	2.488	2.488	2.488	2.622	2.622	2.622	2.622	2.767	3.19	3.335	3.335	3.335	3.335	3.625	3.625	3.625	3.759	3.759	3.759	4.097	4.097	4.097	4.23	4.364	5.597	6.224	6.637	6.637	7.613	8.096	8.853	9.567	9.567	9.567	9.567	9.771	9.771	9.771	9.771	9.771	9.771	9.771	9.904
YHR147C	6.451	6.451	6.451	6.451	6.596	6.596	6.596	6.596	6.8	7.004	7.004	7.138	7.138	7.138	7.271	7.271	6.863	6.997	7.758	7.758	7.758	7.758	7.892	8.182	8.182	8.182	8.182	8.316	8.52	8.52	8.52	8.52	8.52	8.52	8.52	8.52	8.52	8.52	8.52	8.52	8.52	8.52	8.52	8.52	8.52	8.52	8.52	8.52	8.52
YNL086W	7.815	7.815	8.094	8.094	8.239	8.239	8.239	8.105	8.105	8.454	8.721	9.723	9.723	9.723	9.723	9.578	9.578	9.578	9.868	9.734	10.484	10.351	10.351	10.484	10.484	10.484	10.484	10.484	10.339	10.194	10.194	10.194	10.194	10.194	10.532	10.865	10.865	12.873	12.669	12.74	12.74	12.74	12.74	13.426	13.426	13.426	13.426	13.426	13.293
YOR237W	11.246	11.45	11.45	11.305	11.305	11.305	11.305	11.305	11.305	11.305	11.305	11.172	11.172	11.172	10.823	10.678	10.811	10.811	10.811	10.811	10.811	10.607	9.572	9.164	9.019	9.019	9.019	8.874	8.874	8.67	8.803	8.948	8.948	8.948	8.948	8.948	8.67	8.67	8.67	8.525	8.321	8.321	8.321	8.525	8.525	8.124	8.124	8.328	8.328
YPR018W	13.791	13.383	13.383	13.383	13.383	13.383	13.383	13.383	13.383	13.238	13.238	12.837	12.837	12.354	12.354	12.016	11.534	11.255	10.917	10.917	10.917	10.917	10.917	10.917	10.917	10.784	10.784	10.58	10.58	10.58	10.58	10.58	10.58	10.58	10.58	10.58	10.58	10.58	8.377	7.82	6.635	5.729	5.584	5.584	5.439	5.305	5.305	5.305	5.305
YMR160W	4.976	5.121	5.121	5.121	5.121	4.917	4.702	4.702	4.702	4.702	4.498	4.353	4.557	4.702	4.772	5.243	5.388	5.388	5.388	5.184	5.329	5.196	5.196	5.196	5.619	5.887	5.887	6.02	6.492	6.625	6.625	6.625	6.625	6.759	6.893	6.893	6.893	6.893	7.171	7.439	8.114	8.114	8.114	8.114	8.114	8.114	8.381	8.381	8.381
YPL217C	3.421	3.421	3.421	3.421	3.276	3.276	3.276	3.276	3.276	3.072	3.229	3.229	3.433	3.433	3.433	3.711	4.672	5.225	5.225	5.225	5.225	5.225	5.225	5.225	5.225	5.225	5.574	5.574	6.202	6.202	6.202	6.202	6.336	6.469	6.673	6.941	7.145	7.145	7.349	7.349	7.349	7.349	7.553	7.698	7.843	8.255	8.255	8.255	8.604
YMR016C	4.74	4.74	4.74	4.74	4.74	4.269	4.269	3.931	3.664	3.53	3.397	3.397	3.397	3.263	3.263	3.263	3.263	3.263	3.263	3.263	3.263	3.263	3.263	3.263	3.263	3.263	3.263	3.059	2.576	2.443	2.443	2.443	2.443	2.443	2.443	2.443	2.443	2.443	2.443	2.443	2.443	2.443	2.443	2.03	2.164	1.96	1.355	1.221	1.221
YNR034W	12.806	12.951	12.939	13.329	13.329	13.667	13.667	13.667	13.667	13.667	13.667	13.533	13.533	13.533	13.667	13.8	14.648	14.648	14.852	14.852	14.852	14.852	14.852	14.852	14.985	14.985	15.189	15.189	15.323	16.556	16.556	16.823	17.027	17.172	17.172	17.521	17.521	17.655	17.655	18.063	18.063	18.33	18.33	18.475	18.475	18.742	18.742	18.731	18.731
YPR010C-A	5.52	5.665	5.665	5.665	5.81	5.81	5.81	5.81	5.81	5.81	5.81	5.81	5.81	5.81	6.223	6.816	7.931	8.135	8.28	8.28	8.28	8.978	8.978	9.182	9.241	9.241	9.241	9.241	9.241	9.096	9.096	9.096	9.096	9.096	9.23	9.434	9.434	9.434	9.724	9.724	9.724	9.724	9.724	10.073	11.12	11.759	12.182	12.182	12.182
YAL012W	9.565	9.565	9.565	9.565	9.565	9.565	9.42	9.42	9.554	9.554	9.554	9.409	9.409	9.409	9.409	9.409	9.409	9.409	9.409	9.409	9.409	9.409	9.409	9.409	9.409	9.409	9.409	9.409	9.409	9.119	9.119	9.119	9.119	8.974	8.974	8.974	8.974	8.974	8.915	8.77	8.566	7.734	7.036	6.699	6.64	6.64	6.64	6.64	6.64
YPL211W	14.262	14.262	14.262	14.129	14.129	14.129	14.129	14.129	14.129	14.129	14.129	14.129	12.135	11.867	12.001	11.589	11.589	11.589	11.589	11.589	11.321	11.321	11.321	11.117	10.972	10.972	10.972	10.682	10.682	10.682	10.682	10.404	10.247	9.411	9.423	9.423	9.423	9.423	8.795	8.371	8.167	7.963	7.963	8.231	8.811	8.811	8.944	8.944	8.944
YBR058C	11.992	10.564	10.564	10.006	9.222	9.234	9.163	9.163	9.163	9.163	9.163	8.896	8.291	7.815	8.384	8.384	8.384	8.384	8.733	8.384	8.117	8.117	8.117	8.262	8.262	8.744	8.744	8.611	8.611	8.611	8.203	7.523	5.848	5.848	5.848	5.366	5.377	6.016	6.295	6.44	6.44	6.777	6.863	6.863	8.531	8.531	8.676	10.076	10.076
YHR104W	5.572	4.827	4.403	4.607	4.607	4.607	4.607	4.328	4.328	4.269	3.728	3.524	3.524	3.379	3.379	3.524	3.728	6	6.483	6.483	6.483	6.617	6.617	6.472	6.605	7.296	7.296	7.5	7.5	7.163	7.854	7.709	7.976	7.976	8.325	8.47	8.47	8.615	8.422	9.231	10.691	12.268	12.617	12.966	14.559	14.559	14.559	14.559	14.559
YLR278C	0.424	0.424	0.424	0.424	0.424	0.424	0.424	0.424	0.424	0.424	0.424	0.279	0.279	0.279	0.279	0.279	0.279	0.279	0.557	0.557	0.557	0.557	0.557	0.557	0.557	0.557	0.557	0.557	0.557	0.557	0.557	0.557	0.557	0.557	0.557	0.557	0.557	0.557	0.557	0.557	0.557	0.557	0.557	0.557	0.557	0.557	0.557	0.557	0.557
YPL216W	11.044	11.586	11.586	11.586	11.72	11.72	11.865	11.865	11.865	11.527	11.527	11.794	11.794	11.794	11.649	11.649	11.649	11.649	11.649	11.649	11.504	11.504	10.743	10.877	11.552	12.789	12.789	12.789	13.068	13.068	13.068	13.068	13.068	13.272	13.272	13.272	13.272	13.272	13.272	13.068	13.068	13.068	13.068	13.213	13.213	13.707	13.707	13.707	13.707
YPL154C	8.564	8.564	8.36	8.36	8.226	8.092	8.092	8.092	8.092	8.092	8.092	8.092	8.092	8.092	8.092	8.092	8.092	8.092	8.092	8.092	6.986	6.853	6.853	6.853	6.853	6.853	6.719	6.515	6.515	6.515	6.515	6.515	6.515	6.515	6.515	6.515	6.515	6.515	6.381	6.381	6.381	6.381	5.91	5.91	5.91	5.91	5.91	5.91	5.91
YMR162C	15.037	15.037	14.892	15.17	15.315	15.46	15.46	15.46	15.46	15.46	15.46	15.46	15.46	15.46	15.46	15.46	15.814	16.296	16.709	16.709	16.709	16.709	16.709	16.709	16.842	16.842	16.842	16.842	16.842	17.035	17.035	17.035	17.302	17.302	17.302	17.302	17.774	17.629	17.629	17.361	17.361	17.629	17.629	17.907	17.907	17.907	18.041	18.041	18.308
YHR063C	7.072	7.951	7.951	7.951	7.951	7.951	7.951	8.23	8.23	8.434	8.434	8.434	8.712	8.712	8.712	8.712	9.05	9.05	9.05	9.195	9.061	9.206	9.073	9.073	9.073	9.277	9.143	9.143	9.277	9.277	9.277	9.277	9.132	8.998	8.998	8.864	9.213	9.213	9.213	9.503	9.648	9.852	9.852	9.852	9.852	9.707	9.841	9.841	9.841
YEL015W	12.305	12.509	12.305	12.509	12.642	13.195	13.619	14.247	14.38	15.298	16.275	16.275	16.408	16.757	16.757	16.757	16.757	16.757	17.181	17.664	17.797	18.633	18.633	18.778	18.778	18.778	18.923	19.191	19.336	19.336	19.336	19.336	19.336	19.336	19.614	19.748	19.748	19.748	19.748	19.748	19.748	20.015	20.149	20.416	20.416	20.416	20.271	20.271	20.271
YPR048W	6.186	6.186	6.465	7.571	7.571	7.571	7.571	7.571	7.705	7.838	7.838	7.838	7.768	7.768	8.718	9.2	9.2	9.2	9.334	9.479	10.032	10.032	10.166	10.589	10.589	10.589	10.589	10.589	10.444	10.589	11.002	11.351	11.484	11.484	11.833	11.833	11.833	11.833	11.688	11.688	12.026	12.497	14.154	14.154	14.358	14.358	14.358	14.358	14.358
YKL073W	15.294	15.294	15.439	15.439	15.439	16.125	16.404	17.938	17.938	17.938	17.938	17.938	17.938	18.072	18.072	18.072	18.072	18.072	18.072	18.072	18.072	18.072	18.072	18.072	18.072	17.938	17.938	17.804	17.804	17.804	17.804	17.741	17.607	17.752	17.752	17.752	18.165	18.711	18.711	18.711	18.711	18.711	18.844	18.844	18.844	18.844	18.844	18.844	18.844
YPL210C	11.976	11.627	11.627	11.493	11.493	11.493	11.359	11.359	11.359	11.359	11.359	11.359	11.359	11.359	11.214	11.214	11.214	11.214	10.813	10.813	10.609	10.609	10.453	10.453	11.144	11.144	11.482	11.482	11.482	11.615	11.615	11.749	11.953	11.953	12.087	12.087	12.087	12.087	12.087	12.087	12.087	12.087	12.087	12.087	12.087	11.593	11.448	11.314	11.314
YNR019W	12.284	12.284	12.284	12.417	12.417	12.417	12.417	12.417	12.406	12.476	12.476	13.104	13.104	13.249	13.249	13.802	13.802	13.936	13.646	13.995	13.995	13.995	14.128	14.262	14.262	14.262	14.058	14.192	14.251	14.384	15.42	15.42	16.048	16.048	16.252	16.252	16.252	15.977	15.832	16.041	16.174	16.174	16.378	16.378	16.378	16.378	16.378	16.378	15.825
YOR110W	7.494	7.494	7.494	7.494	7.349	7.337	7.471	7.471	7.605	7.942	8.547	9.658	11.02	11.856	13.582	13.582	13.582	13.582	13.786	13.786	13.99	13.99	13.99	13.99	14.28	14.484	15.019	15.164	15.368	15.996	16.141	16.141	16.141	16.141	16.141	16.141	16.141	16.141	16.141	16.141	16.141	16.141	16.141	16.141	16.345	16.549	16.694	16.694	16.694
YLR131C	13.505	13.854	13.999	13.999	14.337	14.337	14.337	13.999	13.865	13.999	13.865	14.278	15.098	15.098	14.894	14.894	14.894	14.894	14.894	14.894	14.894	14.894	14.894	14.894	14.894	14.894	14.749	14.604	14.604	14.604	14.604	14.604	14.47	14.47	14.47	14.47	14.47	14.47	13.988	12.818	12.818	12.818	12.818	11.987	11.987	11.987	11.987	11.778	11.778
YLR136C	11.28	11.618	11.618	11.462	11.328	11.124	11.124	11.124	11.124	10.857	10.857	10.653	10.653	9.687	9.338	9.338	9.193	9.762	11.121	11.121	11.121	11.266	11.266	11.824	11.824	11.824	11.824	11.824	11.824	11.957	11.957	11.957	11.957	12.102	12.44	12.934	12.934	13.224	13.224	13.369	13.369	13.503	14.056	14.056	14.056	14.056	14.248	14.382	14.527
YBR016W	1.516	1.649	1.939	1.939	2.073	2.073	2.073	2.073	2.073	2.073	2.073	2.073	2.073	2.073	2.073	2.073	2.073	2.073	2.073	2.207	2.207	2.764	4.008	4.008	4.769	4.769	5.204	5.204	5.204	5.204	5.204	5.204	5.542	6.158	6.426	6.426	6.908	6.908	6.908	7.053	7.321	7.321	7.933	7.933	7.933	7.933	7.933	7.933	7.933
YPL125W	11.609	12.032	12.032	12.032	12.032	12.032	12.032	12.177	12.381	12.671	12.671	12.671	12.671	12.334	12.334	11.985	11.851	11.851	11.862	11.862	11.862	11.862	11.862	11.862	11.862	11.862	11.862	11.729	11.729	11.862	11.717	11.717	11.717	11.717	11.851	11.985	11.985	11.985	11.985	12.118	12.386	12.519	12.723	12.723	12.723	12.723	12.723	12.723	12.723
YDR288W	9.179	7.115	6.499	6.777	6.369	6.369	6.927	6.927	6.931	6.931	7.715	7.715	7.849	7.849	8.053	8.053	8.257	8.053	7.908	7.908	7.908	7.763	7.362	7.362	7.989	8.397	9.63	9.63	9.63	9.775	10.065	10.065	10.065	10.269	10.269	10.269	10.269	10.135	10.002	10.147	10.618	10.618	10.897	10.897	10.897	10.897	10.693	10.897	11.187
YDR307W	3.419	3.419	3.419	3.419	3.419	3.419	3.419	3.419	3.419	3.419	3.419	3.419	3.419	3.419	3.419	3.419	3.419	3.286	3.286	3.286	3.286	3.286	3.286	3.141	3.141	3.141	3.141	3.141	3.007	3.007	3.007	3.007	2.862	2.717	2.717	2.717	2.717	2.717	2.717	2.316	2.316	2.316	2.316	2.112	2.112	2.112	2.112	2.112	2.112
YOL008W	6.127	6.127	5.982	5.982	5.982	5.848	5.848	5.789	5.789	5.789	5.789	5.726	5.436	5.302	5.169	4.965	5.232	5.232	5.232	5.232	5.232	5.366	5.86	5.86	5.86	5.86	5.86	5.86	5.522	5.388	5.388	6.703	7.244	7.244	7.244	7.378	7.378	7.378	7.174	7.378	7.378	7.378	7.378	7.378	7.378	7.378	7.378	7.378	7.523
YMR236W	9.424	9.22	9.424	9.424	9.424	9.424	9.424	9.859	10.126	10.126	9.922	9.718	10.056	10.056	10.056	10.19	10.19	10.323	10.323	10.323	10.323	10.323	10.045	10.045	10.045	10.033	10.591	10.591	10.591	10.591	10.999	11.144	11.144	11.144	11.144	11.144	11.144	11.144	11.144	11.144	11.144	11.144	11.144	11.144	11.144	11.144	11.144	11.144	11.144
YLR412C-A	6.705	6.019	6.019	6.286	6.286	6.42	6.42	6.42	6.42	6.42	6.565	6.565	6.565	6.565	6.565	6.565	6.565	6.565	6.71	6.506	6.506	6.506	6.506	6.506	6.302	6.372	6.576	6.576	6.576	6.576	6.576	6.576	6.297	6.297	6.431	6.431	7.036	7.036	7.036	7.036	7.24	7.24	7.24	7.229	7.229	7.095	7.095	7.095	7.095
YNL118C	12.474	12.474	12.474	13.027	13.027	13.027	13.027	13.027	13.027	13.027	13.027	13.027	13.161	13.306	13.306	13.306	13.102	13.102	13.102	13.102	13.102	13.102	13.102	13.102	13.102	13.102	13.102	13.102	13.102	12.957	12.957	12.957	12.957	12.957	12.957	12.957	12.812	12.812	12.812	12.812	12.533	12.266	12.266	12.266	12.266	12.266	12.266	12.132	12.132
YPL204W	10.417	10.417	10.417	10.417	10.417	10.417	10.417	10.417	9.789	9.656	9.656	9.656	9.377	9.377	9.581	9.581	9.581	9.581	9.243	9.243	9.243	9.243	9.243	9.039	8.906	8.906	8.906	6.934	6.533	5.572	5.572	5.572	5.572	5.572	5.368	5.368	5.368	5.368	5.164	5.164	4.756	4.756	3.512	2.61	2.198	2.198	2.053	1.908	1.908
YLR250W	6.573	6.573	6.44	6.44	6.644	6.644	6.51	6.644	6.644	6.644	6.644	6.499	6.499	6.365	6.365	6.161	5.957	6.224	6.224	6.224	6.224	6.224	6.224	5.957	5.957	6.039	6.039	6.039	6.039	6.039	6.039	6.451	6.451	6.451	6.655	6.376	6.644	6.922	6.922	6.922	7.201	7.056	7.056	7.056	7.045	7.045	6.9	6.9	6.696
YNL147W	16.596	16.596	16.596	16.596	16.596	16.596	16.596	16.596	16.8	16.8	16.8	16.8	16.8	17.346	17.974	17.974	17.974	17.974	17.974	17.974	17.974	18.119	18.119	18.119	18.119	18.119	17.974	17.974	17.974	17.974	17.829	17.829	17.829	17.829	17.829	18.033	18.033	18.166	18.166	18.166	18.166	18.166	18.166	18.166	18.166	18.166	18.166	18.166	18.166
YPL231W	14.126	14.126	14.271	14.137	13.714	13.58	13.58	13.156	13.023	13.097	12.748	12.748	12.399	12.399	12.399	12.689	12.556	12.556	12.277	12.277	12.277	12.277	12.834	12.556	12.556	12.422	12.422	12.422	12.689	11.642	11.642	11.438	10.967	10.967	11.112	11.112	11.112	10.967	10.967	10.618	10.822	9.979	9.979	10.199	9.92	9.92	9.92	9.92	9.99
YKL140W	7.408	6.576	5.819	5.819	4.505	4.081	4.081	3.709	3.709	3.709	3.709	3.709	3.709	3.709	3.709	3.832	3.698	3.698	3.564	3.564	3.419	3.274	3.141	3.286	3.49	4.471	4.471	4.471	4.471	3.988	3.988	3.988	3.918	3.761	4.244	4.244	4.244	4.244	4.378	4.86	5.551	5.551	5.551	5.551	5.551	5.551	5.551	5.202	5.202
YJR134C	9.524	9.524	9.524	9.524	9.257	9.257	9.39	9.39	9.39	9.39	9.39	8.896	8.896	8.896	8.896	7.589	5.529	5.529	6.784	8.989	8.989	9.676	10.92	11.332	12.008	12.212	12.416	12.416	12.416	12.561	12.839	12.839	12.227	12.227	12.227	11.949	12.153	12.019	11.885	12.019	14.279	14.895	17.168	17.168	17.446	17.446	17.446	17.446	17.446
YMR175W-A	3.138	2.511	2.522	2.608	2.608	2.608	2.898	2.898	3.247	3.247	3.596	3.596	3.596	3.596	3.596	3.655	3.51	3.51	3.51	3.655	3.655	3.859	3.859	4.428	4.294	4.294	4.777	4.899	7.398	7.398	7.387	7.532	7.532	7.799	7.799	8.089	8.089	8.089	8.089	8.089	8.293	8.572	8.572	8.776	9.392	10.079	10.079	10.079	10.079
YJL189W	0.471	0.471	0.471	0.471	0.471	0.471	0.471	0.471	0.471	0.471	0.471	0.471	0.471	0.471	0.471	0.471	0.471	0.471	0.471	0.471	0.471	0.471	0.471	0.471	0.471	0.471	0.471	0.471	0.471	0.471	0.471	0.267	0.267	0.401	0.401	0.401	0.401	0.401	0.401	0.401	0.401	0.401	0.401	0.267	0.267	0.267	0.267	0.267	0.267
YPR015C	12.381	12.381	12.381	12.381	12.381	12.381	12.381	12.247	11.846	11.701	12.585	13.346	14.171	14.171	14.305	14.305	14.305	14.305	14.305	14.305	14.305	14.305	14.305	14.305	14.305	14.438	14.438	14.438	14.305	14.305	14.305	14.305	14.305	14.305	14.509	14.509	14.23	14.23	13.951	13.747	13.747	14.583	14.438	14.438	14.438	14.572	14.572	14.572	14.561
YLR390W-A	12.014	12.014	11.746	11.746	11.067	10.788	10.509	10.231	10.027	10.027	10.027	10.027	10.027	10.027	10.027	10.027	10.027	8.277	5.452	5.452	5.452	5.452	4.353	4.353	4.219	4.219	4.015	4.015	3.306	3.161	3.161	3.161	3.086	3.086	3.086	3.086	2.941	3.279	5.361	5.361	5.506	5.361	6.111	6.256	6.256	6.46	7.018	7.163	7.163
YDR320C	0.605	0.605	0.605	0.605	0.605	0.605	0.605	0.605	0.605	0.605	0.605	0.605	0.605	0.605	0.605	0.605	0.605	0.605	0.605	0.605	0.605	0.605	0.605	0.605	0.605	0.739	0.739	0.739	0.739	0.605	0.605	1.017	1.017	1.017	1.017	1.017	1.017	1.017	1.162	1.162	1.162	1.162	1.162	1.162	1.162	3.227	3.36	3.564	3.564
YDR176W	7.126	7.126	7.126	7.126	7.393	7.393	7.393	7.393	7.672	7.672	7.672	7.672	7.939	7.939	8.073	8.073	8.073	8.073	8.34	8.474	8.474	8.474	8.474	8.474	8.474	8.474	8.474	8.474	8.474	8.474	8.474	8.474	8.474	8.474	8.474	8.474	8.678	8.678	8.678	8.678	8.678	8.678	8.678	8.062	8.062	7.783	7.783	7.783	7.783
YIL005W	6.701	6.905	6.905	6.712	6.712	6.712	6.857	6.653	6.653	6.519	6.519	5.844	5.844	5.844	5.844	5.844	5.844	5.699	5.699	5.495	5.436	5.291	5.291	5.291	5.495	5.216	5.506	5.302	5.871	5.871	6.51	6.714	7.052	7.197	7.464	7.464	7.464	7.464	7.464	7.464	7.464	7.534	7.534	7.738	7.46	7.46	7.46	7.46	7.326
YLR396C	8.242	8.242	8.242	8.387	8.387	8.387	8.387	8.387	8.387	8.387	8.387	8.387	8.387	8.387	8.387	8.666	9.003	9.549	10.519	11.885	11.885	12.234	12.234	12.792	13.467	13.601	13.601	13.601	13.601	13.601	14.002	14.002	14.002	14.206	14.206	14.206	14.339	14.339	14.484	14.484	14.484	14.484	14.688	14.688	14.688	14.688	14.688	14.688	14.688
YNR032W	9.281	9.281	9.56	9.56	9.56	9.56	9.56	9.356	9.764	9.764	11.164	11.164	11.164	11.298	11.71	12.122	12.267	12.267	12.267	12.122	12.46	12.931	12.931	13.339	13.339	13.339	13.339	13.543	13.677	13.822	13.822	13.822	13.543	13.543	13.543	13.688	13.688	13.822	13.822	13.822	13.956	13.956	14.089	14.427	14.427	14.427	14.572	14.572	14.572
YGL113W	4.978	4.978	5.123	5.268	5.268	5.402	5.402	5.402	5.402	5.402	5.402	5.402	5.402	5.402	5.402	5.402	5.402	5.402	5.327	5.531	5.531	5.799	7.058	7.192	7.894	10.158	10.303	10.581	10.715	10.715	10.715	10.715	10.715	10.715	10.715	10.86	11.005	11.005	11.15	11.284	11.417	11.417	11.83	11.83	11.83	11.83	11.83	12.528	12.528
YKR038C	3.78	3.78	3.78	3.78	3.78	3.78	3.78	3.78	3.78	3.576	3.576	3.576	3.576	3.576	3.913	3.913	3.913	3.913	3.913	3.913	3.913	3.913	3.913	3.913	3.913	3.913	3.913	3.913	3.913	3.913	3.913	3.913	3.913	3.913	4.455	4.455	4.455	4.455	4.455	4.455	4.455	4.455	4.455	4.455	4.455	4.455	4.455	4.455	4.455
YMR291W	8.615	8.47	7.929	7.929	7.929	7.929	7.929	7.929	6.474	6.474	6.415	6.415	6.415	6.415	6.415	6.415	6.548	6.752	6.752	6.752	6.474	6.897	7.176	7.525	7.525	7.525	7.525	7.659	7.792	7.792	7.792	7.792	7.996	7.996	7.443	7.298	7.298	7.298	6.392	6.247	6.451	6.451	6.451	6.73	7.008	7.142	7.142	7.142	7.421
YJL181W	9.883	10.017	10.151	10.151	10.151	10.151	10.151	10.151	10.151	10.284	10.284	10.429	10.429	10.429	10.563	10.563	10.563	10.563	10.563	10.563	10.697	10.697	10.697	11.277	11.277	11.277	11.277	11.277	11.277	11.277	11.277	11.277	11.277	11.41	11.41	11.555	11.555	11.555	11.555	11.555	11.555	11.555	11.555	11.351	11.351	11.351	11.084	10.817	10.817
YNL113W	19.2	19.2	19.2	19.2	19.259	19.259	19.259	19.125	19.125	19.125	18.991	18.991	18.846	18.846	18.846	18.579	18.579	18.375	17.276	17.131	17.131	16.347	16.213	16.213	15.731	15.452	15.318	15.114	15.114	14.777	14.376	14.376	14.376	14.376	14.376	13.975	13.299	13.166	12.817	12.817	12.817	12.817	12.672	12.672	12.672	12.672	12.334	12.334	12.067
YMR299C	8.994	8.994	8.994	9.127	9.127	9.127	8.994	9.402	9.198	9.198	9.198	9.198	8.441	8.441	7.727	7.657	8.615	10.271	10.405	10.405	11.731	11.731	12.068	12.347	12.551	12.551	12.551	12.551	12.551	12.406	12.551	13.104	13.104	13.104	13.442	13.442	13.442	13.442	13.442	13.442	13.442	13.453	13.453	13.308	13.308	13.308	12.97	13.249	13.394
YNL175C	12.196	12.196	12.196	12.196	12.196	12.196	12.196	12.196	12.196	12.196	12.062	12.062	12.062	12.062	12.062	12.196	12.051	12.051	12.051	12.051	12.051	12.051	12.051	8.277	8.132	6.841	6.841	6.841	6.841	6.841	7.108	6.974	6.974	6.974	6.684	6.684	6.829	6.829	6.829	6.829	6.829	6.829	6.829	6.684	6.406	6.406	6.684	6.551	6.551
YKR091W	12.912	12.912	12.912	12.912	12.912	12.912	12.912	13.324	13.324	13.179	13.179	13.179	13.179	13.179	13.313	13.313	13.458	13.458	13.458	13.458	13.458	13.458	13.458	13.458	13.324	13.324	13.592	14.126	14.126	14.33	14.33	14.33	14.464	14.33	14.33	14.598	14.598	14.598	14.598	14.598	14.249	14.249	13.9	13.9	13.755	13.755	13.621	14.033	14.033
YIL048W	10.605	10.605	10.75	11.436	11.64	11.919	12.186	12.39	12.39	12.39	12.39	12.39	12.524	12.379	12.379	12.787	12.921	12.921	12.921	12.921	12.921	12.921	12.583	12.583	12.728	13.415	13.415	13.682	13.682	13.682	13.682	13.949	13.949	13.949	13.949	13.949	13.949	13.949	14.094	13.949	13.949	14.287	14.287	14.287	14.432	14.432	14.432	14.094	14.239
YIR004W	7.536	7.611	7.466	7.611	7.466	7.176	7.176	7.31	7.926	7.926	8.275	8.613	9.229	11.45	11.45	11.45	11.45	11.654	11.921	12.356	13.992	13.992	14.416	14.416	14.91	14.91	16.8	17.149	17.149	17.283	17.487	17.283	17.428	17.561	17.706	17.84	17.84	17.84	17.84	18.044	18.044	17.899	17.899	17.899	17.899	17.899	17.899	17.899	17.899
YOL059W	6.992	6.992	7.341	7.341	7.341	7.341	7.475	7.475	7.475	7.475	7.271	7.271	7.271	7.405	7.754	7.899	8.393	8.393	8.526	8.794	8.794	8.998	8.998	8.998	8.998	8.998	8.998	8.998	9.131	8.986	8.853	8.853	8.853	9.143	9.48	9.48	9.48	9.48	9.48	9.48	9.48	9.48	9.48	9.48	9.48	9.684	9.684	9.952	9.952
YDR077W	1.103	1.103	1.103	1.103	1.103	1.103	1.103	1.103	1.103	1.103	1.103	1.103	1.237	1.237	1.237	1.237	1.237	1.237	1.237	1.237	1.237	1.237	1.237	1.237	1.237	1.237	1.504	1.504	1.504	1.504	1.504	1.504	1.504	1.504	1.504	1.504	1.504	1.504	1.504	1.504	1.504	1.504	1.504	1.504	1.237	1.237	1.237	1.237	1.103
YIL117C	12.959	12.971	12.971	12.971	12.971	12.971	12.971	13.249	13.104	13.104	13.383	13.383	13.383	13.383	13.383	13.383	13.383	13.383	13.383	13.383	13.383	13.383	13.383	13.383	13.383	13.383	13.383	13.383	13.383	13.383	13.383	13.383	13.383	13.179	13.179	13.179	13.179	13.179	13.383	13.383	13.383	13.045	13.045	12.633	12.209	12.209	11.801	11.452	10.836
YOR004W	5.216	5.012	4.663	4.518	4.518	4.652	4.786	4.786	4.786	4.786	4.786	4.786	4.641	4.774	5.182	5.182	5.316	5.316	5.45	5.583	5.583	5.583	5.583	5.583	5.583	5.583	5.583	5.583	5.583	5.583	5.45	5.45	5.316	5.112	5.112	5.112	5.112	5.112	5.112	5.112	5.112	4.908	4.908	5.606	5.606	5.606	5.606	5.606	5.606
YGR017W	9.298	9.228	9.432	9.228	9.228	9.228	9.228	9.362	9.362	9.362	9.652	10.275	10.565	10.565	10.565	10.361	10.361	10.082	10.082	9.674	9.819	9.953	9.953	9.953	9.953	9.953	9.953	9.953	9.953	10.087	10.087	10.087	10.087	10.087	10.087	10.087	9.883	9.749	9.749	9.953	9.953	9.953	9.953	9.953	9.808	9.808	9.674	9.674	9.674
YBR152W	5.762	5.966	6.46	6.46	6.46	6.46	6.46	7.206	7.206	7.206	7.956	8.246	8.246	8.45	8.391	8.187	8.187	8.124	8.135	10.177	10.177	10.31	10.793	10.793	11.131	11.131	11.131	11.131	11.276	11.276	11.276	11.276	11.276	11.421	11.844	11.844	11.967	12.112	12.112	12.112	12.245	12.245	12.594	13.344	13.548	13.682	13.682	13.682	13.682
YER107C	4.604	4.604	4.808	4.808	4.808	4.953	5.57	5.907	6.825	6.825	6.825	6.825	6.97	7.174	7.872	7.872	8.017	8.162	8.366	8.5	8.633	8.633	8.837	8.971	10.022	10.371	10.639	11.608	13.398	13.398	13.398	13.736	14.434	14.434	14.568	14.701	14.905	15.05	15.05	15.184	15.184	15.184	15.184	15.184	15.388	15.388	15.388	15.388	15.388
YOR185C	12.097	12.376	12.376	12.376	12.521	12.521	12.521	12.521	12.521	12.521	12.521	12.521	12.521	12.521	12.725	12.725	12.725	12.725	12.725	12.725	12.929	12.929	12.929	12.929	12.929	12.929	12.929	12.929	12.795	12.806	12.806	12.806	12.806	12.806	12.806	12.806	12.806	12.806	12.661	12.661	12.661	12.661	12.661	12.661	12.661	12.661	12.661	12.661	12.457
YNL112W	5.511	4.872	5.006	5.767	5.767	6.576	6.431	6.431	6.565	6.565	6.565	6.42	5.792	5.926	5.985	5.996	7.091	7.573	7.863	7.863	7.997	8.217	8.287	8.287	8.287	8.228	8.844	9.524	9.32	9.465	9.465	9.465	9.465	9.755	9.959	10.297	10.709	11.18	11.18	11.459	12.146	12.146	12.966	12.966	13.17	13.315	13.868	13.868	14.072
YIR010W	9.309	9.309	9.454	9.454	9.454	9.658	9.658	9.379	9.379	9.245	9.112	9.257	9.39	10.827	10.827	10.827	10.827	11.094	11.047	11.047	10.843	10.843	10.843	10.843	10.843	11.192	11.058	11.203	11.203	11.203	11.058	11.203	11.273	11.418	11.418	11.418	11.418	11.285	11.151	11.151	11.151	10.872	10.872	10.727	10.594	11.335	11.276	12.112	12.257
YGL076C	7.471	7.605	7.605	7.605	7.471	7.471	7.471	7.471	7.471	7.337	7.337	7.337	7.337	7.337	7.337	7.686	7.686	7.541	7.675	7.879	7.879	7.879	7.879	7.879	8.013	8.448	8.448	8.448	8.448	8.448	8.448	8.715	9.064	9.064	9.064	9.064	9.064	8.919	8.919	8.919	9.064	9.064	9.064	9.064	9.064	8.93	8.785	8.785	8.785
YBR123C	10.238	10.238	10.238	10.238	9.948	9.948	9.948	10.082	10.36	10.494	10.628	11.04	11.244	11.244	11.511	11.307	11.307	11.307	11.307	11.103	11.103	11.103	11.103	11.103	11.237	11.237	11.092	11.296	11.296	11.586	11.382	11.382	11.527	11.661	11.457	11.457	11.457	11.457	11.457	11.457	11.457	11.457	11.457	11.312	11.312	11.312	11.167	11.167	11.167
YLR291C	5.37	5.37	5.37	5.225	5.225	5.225	5.225	5.021	4.887	4.609	3.981	4.742	4.742	4.742	4.887	5.177	5.177	5.311	5.515	6.202	6.202	6.202	6.202	6.202	6.202	6.202	6.347	6.347	6.347	6.347	6.48	6.48	6.347	6.347	6.347	6.492	6.358	6.358	6.358	6.358	7.119	7.119	7.881	7.881	8.085	8.289	8.493	8.493	8.626
YMR264W	11.801	11.801	11.946	12.069	12.214	12.214	12.143	12.143	12.143	12.143	12.073	12.073	12.073	12.422	12.288	12.433	12.637	12.504	11.534	9.243	8.964	8.964	7.924	7.634	7.913	8.556	8.556	8.556	8.964	8.964	8.831	8.831	8.831	8.831	8.482	8.214	8.359	9.132	9.132	9.132	9.132	9.132	9.132	9.132	9.132	9.132	9.132	9.132	9.132
YGR086C	4.485	4.281	4.414	4.414	4.548	4.548	4.548	4.548	4.548	4.548	4.548	4.548	4.548	4.548	4.344	4.14	4.14	4.14	4.151	4.151	4.151	4.151	4.151	4.151	4.006	4.006	4.006	4.006	4.151	3.743	3.743	3.743	3.743	3.743	3.743	3.743	3.743	3.743	3.743	3.598	3.598	3.465	3.465	3.465	3.465	3.465	3.465	3.465	3.465
YJR016C	16.961	16.961	16.694	16.694	16.56	16.356	16.356	16.152	16.152	16.152	16.019	16.019	15.74	15.74	15.74	15.74	15.74	15.74	15.74	14.006	14.006	14.006	14.006	12.873	11.221	11.221	11.017	11.017	11.017	11.017	10.872	10.872	10.872	10.319	9.692	9.343	9.343	9.343	9.343	9.198	9.053	8.908	8.618	8.414	8.414	8.269	8.269	8.269	8.269
YDL156W	12.567	12.771	12.771	12.771	13.038	12.834	12.834	12.834	12.834	12.834	12.834	12.701	12.567	12.567	12.567	12.567	12.567	12.567	12.567	12.567	12.979	12.775	12.775	12.775	12.775	12.92	12.92	12.787	12.787	12.787	12.857	12.857	12.857	12.857	12.857	12.857	12.857	13.061	13.061	13.061	13.061	13.061	13.061	13.195	13.34	13.072	13.072	13.072	13.072
YHL027W	12.318	12.463	12.463	12.463	12.329	12.329	12.195	12.195	12.195	12.195	11.991	11.991	11.991	11.991	11.991	11.991	11.858	11.858	11.858	11.917	11.917	11.917	12.062	12.062	12.062	12.062	12.062	12.062	12.062	11.858	11.713	11.568	11.568	11.568	11.568	11.568	11.568	10.795	10.249	10.249	10.249	10.249	10.249	10.104	10.104	9.825	9.558	9.558	9.472
YDL029W	11.543	11.833	12.268	12.268	12.268	12.268	12.268	11.989	11.506	11.506	11.651	11.796	12.476	12.743	12.743	12.743	12.743	12.743	12.743	12.743	12.743	12.947	12.947	12.947	12.947	12.947	12.947	12.947	13.081	13.081	13.081	13.081	13.081	13.081	13.081	13.081	13.226	13.226	13.226	13.226	13.226	13.226	13.226	13.226	12.947	12.947	12.947	12.947	12.947
YHR046C	10.971	11.395	11.395	11.395	11.395	11.395	11.54	11.744	11.878	12.505	13.375	14.003	14.003	14.003	14.003	14.137	14.137	14.683	14.683	14.816	14.816	14.816	14.961	15.106	15.106	15.106	15.106	15.106	15.106	15.106	15.106	15.106	15.106	15.106	15.24	15.444	15.444	15.589	15.589	15.589	15.723	16.228	16.228	16.228	16.228	16.228	16.228	16.228	15.961
YGR118W	4.344	4.344	4.21	4.21	3.245	2.966	2.966	2.966	2.966	2.543	2.135	2.135	1.856	1.652	1.652	1.507	1.507	1.303	1.303	1.303	1.303	1.303	1.303	1.303	1.303	1.303	0.145	0.145	0	0	0	0	0	0	0	0	0	0	0	0	0	0	0	0	0	0	0	0	0
YFR042W	4.352	4.486	5.27	5.27	5.415	5.415	5.415	5.415	5.27	5.136	4.991	4.59	4.056	4.056	4.056	4.056	4.056	4.056	3.643	3.51	3.643	3.922	3.922	3.922	3.922	4.056	4.056	3.922	3.922	3.922	3.922	3.788	3.922	3.922	3.922	4.828	5.59	5.723	5.723	5.723	5.723	5.578	5.723	5.723	6.002	6.704	6.908	6.908	6.908
YLR449W	10.632	10.632	10.632	10.632	10.632	10.632	10.632	10.632	10.777	10.777	10.777	10.777	10.777	10.777	10.911	11.044	11.044	11.178	11.178	11.178	11.178	11.178	11.312	11.312	11.312	11.312	11.312	11.312	11.312	11.312	11.312	11.312	11.516	11.516	11.516	11.516	11.516	11.516	11.516	11.516	11.516	11.312	11.312	11.312	11.312	11.312	11.312	11.312	11.312
YJL077C	16.319	16.523	16.523	16.256	16.256	16.256	15.413	15.413	15.413	15.413	15.413	14.733	12.712	11.828	11.817	12.096	12.096	11.962	11.962	11.962	11.817	11.26	11.26	11.26	10.836	10.691	10.691	10.546	10.546	9.832	9.832	9.832	8.781	8.781	9.479	9.13	9.409	9.409	9.554	9.903	9.758	9.758	9.613	9.338	8.64	8.64	8.64	8.64	8.64
YER039C	13.786	13.931	14.135	14.135	14.135	14.135	14.135	14.135	14.135	14.135	13.99	14.135	14.896	15.186	15.465	15.889	15.889	15.889	16.034	16.034	15.755	15.755	15.755	15.889	16.022	16.167	16.371	16.371	16.371	16.371	16.371	17.4	18.424	18.837	18.837	18.837	18.837	18.837	18.837	18.837	18.837	18.837	18.837	18.837	18.837	18.97	18.97	18.97	18.97
YOR147W	8.915	8.915	9.252	9.252	9.397	9.397	9.397	9.542	9.542	9.88	9.88	10.025	10.025	10.025	10.025	10.025	10.025	10.025	10.025	10.025	10.17	10.17	10.304	10.304	10.304	10.304	10.304	10.304	10.304	10.304	10.449	10.449	10.798	11.088	11.21	11.21	11.21	11.21	11.21	11.21	11.006	11.006	11.006	11.006	11.006	11.006	10.872	10.872	10.872
YOR283W	17.362	17.915	18.672	18.962	19.252	19.456	19.456	19.735	20.014	20.014	20.351	20.147	20.147	20.147	20.281	20.281	20.281	20.426	20.426	20.426	20.56	20.764	20.764	21.054	21.054	21.054	21.054	21.258	21.258	21.391	21.391	21.391	21.391	21.391	21.391	21.391	21.391	21.391	21.391	21.391	21.391	21.391	21.391	21.391	21.391	21.258	21.258	21.258	21.258
YBR114W	15.377	15.377	15.377	15.377	15.377	15.377	15.377	15.377	15.232	15.365	15.365	15.22	15.22	15.22	15.22	15.22	15.424	15.424	15.424	15.424	15.424	14.953	14.819	14.407	14.117	14.117	14.117	13.85	13.85	13.17	12.891	11.93	11.785	11.785	11.785	11.785	10.698	10.36	10.011	9.61	9.814	10.152	10.152	10.43	10.43	10.43	10.43	10.43	10.43
YKL105C	14.59	14.59	14.59	14.59	14.59	14.59	14.59	14.445	14.445	14.445	14.445	14.445	14.311	14.311	14.178	14.033	13.829	13.829	13.48	13.613	13.613	13.758	13.758	13.758	13.758	13.758	13.758	13.962	13.829	13.829	13.829	13.829	13.625	13.48	13.48	13.48	13.48	13.48	12.61	12.197	12.052	12.052	11.651	11.373	11.373	11.373	11.373	11.506	11.506
YDR362C	6.641	6.641	6.641	6.641	6.641	6.775	8.431	9	12.356	12.356	12.49	14.35	14.35	14.484	14.484	14.688	14.821	15.1	15.1	15.1	15.1	15.1	15.1	15.1	15.1	15.1	15.1	15.1	15.1	15.1	15.234	15.234	15.234	15.234	15.438	15.438	15.642	15.642	15.642	15.642	15.642	15.642	15.642	15.787	15.642	15.642	15.642	15.642	15.642
YDR296W	10.51	10.51	10.51	10.51	10.51	10.714	10.714	10.714	10.714	10.714	10.714	10.714	10.918	10.918	10.918	10.918	10.918	10.918	10.918	10.773	10.628	10.483	10.483	10.279	10.279	10.279	10.279	10.279	10.279	10.134	10.134	10.134	10.134	10	10	10	9.855	9.855	9.71	9.71	9.71	9.71	6.32	4.908	3.664	3.531	3.531	3.327	3.327
YPL225W	5.153	5.153	5.287	5.287	5.357	5.647	5.914	5.914	5.914	5.914	5.914	5.914	5.914	6.118	6.118	6.118	5.914	5.914	5.781	5.926	5.926	6.193	6.193	6.193	6.193	6.193	6.193	6.193	6.193	6.193	6.048	6.048	6.048	6.048	6.048	6.048	6.048	6.315	6.583	6.583	6.583	6.583	6.583	6.583	6.583	6.583	6.583	6.583	6.583
YHR085W	9.477	9.477	9.767	9.767	9.912	10.116	10.116	10.524	10.524	10.524	10.524	10.524	10.728	10.728	10.728	10.728	10.728	10.728	10.728	10.728	10.728	10.728	10.728	10.728	10.932	10.932	10.932	10.932	10.932	10.932	10.932	10.932	10.932	10.932	10.932	10.932	10.932	10.932	10.728	10.379	10.379	10.379	10.379	10.379	10.379	10.379	10.379	10.379	10.379
YMR242C	3.023	2.889	2.551	2.057	2.057	2.057	2.057	2.057	1.511	1.366	1.233	1.233	1.233	1.233	1.233	1.233	1.088	1.088	1.088	1.088	0.739	0.739	0.535	0.535	0.535	0.535	0.535	0.535	0.535	0.535	0.535	0.401	0.401	0.401	0.401	0.401	0.401	0.401	0.401	0.401	0.401	0.401	0.401	0.401	0.401	0.401	0.401	0.401	0.401
YLR362W	6.599	6.599	6.599	6.599	5.139	4.994	4.994	4.994	4.994	4.994	5.198	5.065	4.931	4.716	4.716	4.716	4.716	4.716	4.512	4.512	4.92	6.053	6.257	6.461	6.798	6.798	6.798	6.665	6.665	6.932	6.873	6.873	6.873	6.873	6.873	6.873	6.39	6.39	7.453	7.453	7.453	7.453	7.947	7.743	7.743	7.319	7.174	7.865	8.155
YJL066C	13.152	13.489	13.634	13.838	14.042	13.693	13.693	13.693	13.634	13.634	13.634	13.634	13.634	13.634	13.634	13.489	13.489	13.344	13.344	13.344	13.897	13.211	13.211	13.211	12.583	12.583	12.304	12.304	12.304	11.881	12.014	11.677	11.677	11.473	11.473	11.072	10.938	10.793	10.793	10.782	10.938	10.671	10.671	10.875	11.625	11.346	11.636	11.287	11.432
YKL150W	10.176	10.176	10.176	10.38	10.514	10.031	10.09	10.788	10.788	10.788	10.922	11.067	11.067	11.067	11.067	11.067	11.067	11.067	11.067	11.067	11.491	11.491	11.491	11.491	11.491	11.491	11.346	11.346	11.357	11.357	11.357	11.491	11.491	11.491	11.201	11.201	11.468	11.468	11.468	11.468	11.468	11.468	11.468	11.468	11.468	11.189	11.189	11.189	11.189
YDR487C	9.241	9.241	9.241	9.241	8.083	8.094	7.612	7.612	6.984	5.826	5.477	5.477	5.477	5.477	5.477	5.477	5.477	5.622	5.622	4.72	4.72	4.371	4.371	4.371	4.505	4.505	4.505	4.505	4.505	3.936	3.315	3.315	3.111	2.907	2.907	2.291	2.291	2.291	1.518	1.385	1.385	1.448	1.448	1.448	1.582	2.053	2.053	2.053	2.187
YOR375C	1.069	1.069	1.069	1.069	1.069	1.069	1.069	0.936	0.802	0.936	0.936	0.936	0.936	0.936	0.936	0.936	0.936	0.936	0.936	0.936	0.936	0.802	0.802	0.802	0.802	0.802	0.802	0.802	1.006	1.006	1.407	1.407	1.541	1.541	1.541	1.541	1.541	1.541	1.541	1.541	1.541	1.407	1.407	1.407	1.407	1.407	1.407	1.407	1.407
YKL168C	10.326	10.46	10.46	10.46	10.46	10.46	10.46	10.46	11.013	11.013	11.217	11.217	11.083	11.142	11.142	11.142	10.997	10.585	10.585	10.306	10.655	11.271	11.271	11.271	11.271	11.067	11.067	10.718	10.718	10.922	9.832	9.553	9.553	9.553	9.356	9.089	9.089	9.089	8.944	8.944	8.944	8.944	8.74	7.979	7.292	7.147	7.276	8.167	8.446
YPR111W	9.857	9.857	9.857	9.857	9.857	10.002	10.002	10.002	10.002	10.002	9.868	9.868	9.868	9.868	9.868	9.868	9.868	9.868	9.868	9.868	9.868	9.868	9.868	9.868	9.868	9.868	9.723	8.538	8.189	7.718	7.718	7.718	7.573	7.573	7.305	7.305	7.16	7.16	7.16	7.16	7.16	6.748	6.748	6.336	6.202	6.057	6.057	6.057	6.057
YNL016W	0.739	0.739	0.739	0.739	0.739	0.739	0.739	0.739	0.739	0.605	0.535	0.535	0.535	0.535	0.535	0.535	0.535	0.535	0.535	0.535	0.535	0.535	0.535	0.535	0.535	0.535	0.535	0.535	0.535	0.535	0.535	0.535	0.535	0.535	0.535	0.535	0.535	0.535	0.535	0.739	0.605	0.605	0.605	0.471	0.471	0.471	0.471	0.338	0.338
YHR049W	10.684	10.829	10.829	10.829	10.829	10.829	10.829	11.178	11.178	11.178	11.382	11.452	11.452	11.319	11.319	11.319	11.319	10.605	9.966	9.424	9.295	9.209	9.075	9.075	9.075	9.075	8.93	8.86	9.343	9.343	9.343	9.343	9.343	9.488	9.488	9.354	9.354	9.354	9.354	8.303	7.965	8.942	9.087	9.087	9.087	9.087	9.087	9.087	9.087
YML019W	7.077	7.077	7.077	7.344	7.344	7.745	7.745	8.699	8.699	8.903	8.903	9.107	9.107	9.252	9.445	9.445	9.445	9.723	9.723	9.723	9.991	10.136	10.136	10.559	10.559	10.559	10.559	10.559	10.763	10.897	11.246	11.246	11.246	11.246	11.246	11.38	11.38	11.584	11.584	11.584	11.584	11.584	11.584	11.654	11.654	11.654	11.654	11.788	11.921
YKR017C	4.233	4.099	4.099	2.996	2.368	2.572	2.572	2.438	2.438	2.572	3.737	4.016	7.116	7.116	7.261	7.947	8.081	8.419	8.623	8.623	8.623	8.623	9.18	9.325	9.529	9.674	9.674	9.674	10.231	10.929	10.929	10.929	10.929	10.929	10.929	10.929	10.592	10.458	10.458	10.592	10.592	10.592	10.592	10.592	10.592	10.592	10.592	10.737	10.737
YGR209C	8.323	8.323	8.119	8.119	8.264	8.264	8.468	8.323	8.178	8.382	8.515	8.166	8.166	8.166	8.166	8.166	8.445	9.159	9.159	9.159	9.159	9.159	9.159	9.159	9.025	9.025	9.025	9.025	9.025	8.821	8.821	8.821	8.821	9.025	9.229	9.229	9.229	9.229	9.363	9.159	9.159	9.304	9.304	9.159	9.159	9.159	9.159	9.159	9.159
YOL108C	8.534	8.534	8.463	8.452	9.272	10.097	10.097	10.521	10.521	10.521	10.521	10.521	10.521	10.929	10.929	10.929	11.148	11.497	11.497	11.921	11.921	11.921	11.921	12.753	13.224	13.904	14.108	14.445	14.445	14.445	14.445	14.59	14.602	15.01	15.418	15.418	15.418	15.418	15.418	15.563	15.563	15.696	16.097	16.097	16.097	16.097	16.097	16.097	16.097
YBR054W	12.494	12.494	12.494	12.494	12.494	12.628	12.628	12.773	12.773	12.907	12.907	12.907	12.907	12.895	12.895	12.895	12.895	12.895	12.895	13.04	13.185	14.087	14.087	14.087	14.087	14.087	13.546	13.546	13.546	13.546	13.546	13.546	13.546	13.546	13.546	13.546	13.546	13.546	13.197	13.197	13.487	13.342	13.342	13.342	13.342	13.342	13.063	12.859	12.859
YDR034C	9.44	9.44	9.44	9.295	9.016	9.016	8.883	8.883	9.087	8.552	8.552	8.493	8.493	8.697	8.697	8.831	8.831	8.831	8.686	8.686	8.686	8.541	8.262	8.262	8.262	8.262	8.262	8.262	8.262	8.466	8.321	8.321	8.321	8.321	8.321	8.455	8.455	8.455	8.455	8.251	8.251	8.251	8.251	7.634	7.489	7.199	7.199	7.199	7.199
YMR313C	7.861	7.861	7.657	7.872	8.006	8.674	8.878	9.023	9.023	9.023	9.157	9.447	9.447	9.447	9.58	9.725	9.725	9.725	9.725	10.004	10.004	10.004	10.004	10.004	10.004	10.004	10.015	10.16	10.305	10.305	10.305	10.305	10.305	10.305	10.305	10.305	10.305	11.003	11.003	11.003	11.003	11.137	11.137	11.137	11.137	11.137	11.137	11.137	11.137
YNR003C	1.095	1.095	1.095	1.095	1.095	1.299	1.299	1.503	1.503	1.503	2.119	2.119	2.119	2.264	2.264	2.264	2.264	2.264	2.264	2.398	2.602	2.602	3.433	3.578	3.578	3.782	5.144	5.144	5.348	5.482	5.482	5.482	5.482	5.482	5.482	5.482	5.482	6.173	6.511	6.511	6.511	6.511	6.511	6.511	6.511	7.224	7.503	8.869	8.869
YDR294C	7.5	7.779	7.924	9.302	9.302	9.639	10.401	10.546	10.546	10.546	10.546	10.75	10.895	10.895	11.028	11.79	11.79	11.79	11.79	11.79	11.79	11.656	12.331	12.198	12.402	13.419	15.354	15.97	15.97	15.97	16.115	16.249	16.72	16.988	17.121	17.255	17.534	17.534	17.534	17.534	17.534	17.534	17.679	17.679	17.679	17.679	17.679	17.824	17.824
YDR013W	8.663	8.518	8.663	8.867	9	9	9	9	9	9.204	9.204	9.204	9.012	8.878	9.082	8.67	8.536	8.815	8.815	8.815	8.815	8.815	8.815	8.815	8.815	8.402	8.402	8.269	8.135	8.477	9.25	9.528	9.796	9.941	10.412	10.412	10.412	10.063	10.208	10.208	10.208	10.074	9.737	9.941	10.616	11.028	11.586	11.719	11.37
YJL125C	6.63	6.63	6.63	6.909	6.979	6.979	7.124	7.328	7.328	7.328	7.473	7.607	7.607	7.607	7.34	7.41	7.41	7.952	8.085	8.085	8.085	8.085	8.085	8.289	8.289	8.289	8.289	8.289	8.289	8.289	8.289	8.289	8.289	8.289	8.289	8.289	8.289	8.289	8.289	8.289	8.493	8.493	8.493	8.493	8.493	8.348	8.348	8.348	8.215
YOR257W	5.207	5.073	5.073	5.073	5.218	5.218	5.218	4.94	4.468	2.726	2.522	2.184	2.184	2.875	3.224	3.224	3.224	3.492	3.347	3.347	3.48	4.935	5.649	7.917	8.121	8.266	8.266	8.266	8.812	8.812	9.016	9.161	9.161	9.161	9.44	10.276	10.276	10.276	10.276	10.276	10.543	11.182	11.182	11.966	12.379	12.512	12.512	12.657	12.657
YLR321C	10.222	10.222	10.222	10.222	10.356	10.356	10.85	10.85	10.85	11.332	11.815	11.815	11.949	11.949	11.949	11.949	11.949	12.153	12.153	12.153	12.153	12.153	12.153	12.153	12.153	12.298	12.431	13.048	13.048	13.385	13.385	13.589	13.734	13.868	13.868	13.868	14.147	14.147	14.147	14.147	14.28	14.763	14.763	14.763	14.763	14.908	15.112	15.112	15.112
YER050C	11.712	11.653	11.653	11.932	11.932	11.932	12.066	12.066	12.066	12.066	12.344	12.344	12.489	12.489	12.623	12.623	13.455	13.455	13.455	13.455	13.455	13.455	13.455	13.455	13.455	13.455	13.455	13.455	13.455	13.455	13.455	13.455	13.455	13.455	13.455	13.321	13.321	13.321	13.321	13.321	13.455	13.455	13.455	13.455	13.455	13.588	13.659	13.659	13.659
YJR010C-A	7.462	7.328	7.328	6.229	5.966	5.361	4.953	4.326	3.011	3.152	3.635	3.635	3.635	3.635	3.635	3.646	3.791	3.791	4.489	4.489	4.489	4.489	4.827	4.827	4.827	4.693	4.618	4.956	4.811	4.811	5.235	5.847	5.847	5.847	5.847	5.847	5.788	5.776	5.98	5.98	5.98	5.98	6.812	6.812	6.812	6.812	6.812	6.812	6.812
YKL104C	1.165	1.165	1.165	1.165	1.165	1.165	1.165	1.165	1.299	1.095	1.095	1.095	1.095	1.095	1.095	1.095	1.095	1.095	1.095	1.095	1.095	1.095	1.095	1.095	1.095	1.095	1.095	0.891	0.746	0.542	0.542	0.542	0.542	0.542	0.542	0.542	0.542	0.542	0.542	0.542	0.542	0.542	0.675	0.675	0.675	0.675	0.675	0.879	0.879
YBL023C	6.571	6.571	6.571	6.571	6.705	6.705	6.984	6.984	6.984	6.984	8.187	8.187	8.187	8.391	8.391	8.391	8.391	8.391	8.391	8.391	8.391	8.391	8.246	8.246	8.246	8.246	8.246	8.246	8.246	8.379	8.379	8.379	8.379	8.379	8.246	8.379	8.379	8.379	8.379	8.379	8.379	8.379	8.379	8.379	8.379	8.379	8.379	8.379	8.379
YDL227C	5.307	5.307	5.307	5.307	5.173	4.616	4.616	4.482	4.434	4.434	4.724	5.073	5.073	5.352	5.2	5.066	5.137	5.137	5.137	4.992	5.066	5.345	5.757	5.757	5.757	5.757	6.251	6.251	6.251	6.396	6.53	6.53	6.53	6.53	6.664	6.664	6.53	6.53	6.396	6.396	6.809	6.675	6.675	6.675	6.82	6.82	6.82	6.675	6.53
YOR093C	5.812	5.667	5.522	5.522	5.522	5.726	5.726	5.93	6.354	6.354	6.499	8.033	8.166	8.166	8.166	8.166	8.166	8.166	8.096	8.096	8.096	8.096	8.096	8.096	8.096	8.096	8.096	8.096	8.096	8.096	8.096	8.096	8.096	8.096	8.096	8.096	8.096	8.096	8.096	8.096	7.962	7.962	7.962	7.962	7.829	7.829	7.829	7.829	7.829
YDR111C	10.653	10.653	10.653	10.653	10.653	10.653	10.519	10.519	10.519	10.519	10.519	10.519	10.519	10.519	9.903	9.286	9.286	9.286	9.286	8.584	8.584	8.584	8.16	8.027	7.882	7.882	7.882	7.882	7.882	7.882	7.882	7.474	7.474	7.066	7.066	6.293	6.293	6.159	6.014	5.81	5.81	5.81	5.81	5.461	4.786	4.786	4.786	4.582	4.582
YPL019C	5.207	5.073	5.073	5.073	4.794	4.661	4.661	4.661	4.26	4.115	3.643	3.788	4.271	4.271	4.271	4.271	4.271	4.271	3.992	3.992	3.643	3.655	3.8	4.004	5.318	7.575	7.575	7.575	7.575	7.575	7.371	7.371	7.575	7.865	8.277	8.957	9.091	9.091	9.091	9.091	9.091	9.295	9.295	9.428	9.718	9.718	9.863	9.73	9.596
YPR168W	7.084	7.084	6.612	6.746	7.362	7.013	7.013	7.013	7.013	6.868	6.868	7.158	7.158	7.158	7.99	7.786	7.786	7.786	7.786	7.786	7.786	7.029	7.029	7.029	6.413	6.209	6.209	6.621	7.65	7.783	7.783	7.783	7.783	7.783	7.917	7.713	7.509	7.509	7.45	7.316	7.316	7.316	7.183	7.038	7.038	7.038	7.038	7.038	7.375
YOL073C	9.864	9.021	7.91	7.777	7.777	7.777	7.777	7.777	7.777	6.956	6.811	7.015	7.015	6.811	6.811	6.811	6.811	6.811	6.254	6.254	5.493	4.951	4.747	4.19	3.621	3.632	3.186	3.743	3.947	4.371	4.237	5.853	5.719	5.719	5.429	6.116	6.395	7.167	7.65	7.854	7.854	7.854	7.854	8.058	8.069	8.069	8.407	8.756	10.004
YKL087C	10	9.796	9.796	9.796	9.93	9.93	9.93	10.075	10.279	10.424	10.424	10.424	10.424	10.424	10.424	10.424	9.812	9.812	9.812	9.812	9.812	9.812	9.946	9.946	9.946	9.946	9.946	9.946	9.946	9.946	9.742	9.307	9.295	9.295	9.295	9.295	9.295	9.295	9.295	9.15	9.15	9.15	9.15	8.742	8.452	8.323	7.743	7.888	7.888
YCR028C-A	16.919	16.919	16.919	16.931	16.931	16.931	16.652	16.652	16.856	17.06	17.06	17.06	17.06	17.06	17.06	18.041	18.041	18.245	18.245	18.245	18.245	18.245	18.245	18.245	18.245	18.1	18.1	18.1	18.1	18.1	18.1	18.1	18.234	18.234	18.367	18.367	18.367	18.367	18.089	18.089	18.089	18.089	18.089	18.089	17.944	17.944	17.944	17.944	17.944
YMR286W	15.452	15.794	15.794	15.939	16.072	16.072	16.072	16.206	16.002	16.002	15.229	15.229	15.363	16.38	16.38	16.933	16.933	16.933	16.8	16.8	16.8	16.8	16.736	16.736	16.655	16.714	17.271	17.475	17.887	18.021	18.021	18.021	18.021	18.021	18.021	17.887	17.887	17.887	17.887	17.887	17.887	17.887	17.887	17.887	17.887	17.887	17.887	17.887	17.742
YNL070W	15.599	15.744	15.889	15.889	15.889	15.889	15.889	15.889	15.54	15.54	15.54	15.54	15.54	15.08	15.08	15.284	15.284	15.429	15.767	16.104	16.104	16.104	16.249	16.249	16.249	16.249	16.249	16.104	16.104	16.104	16.104	16.104	15.889	16.034	16.034	16.168	15.964	15.964	15.964	15.964	15.964	15.964	15.674	15.529	15.121	15.121	15.121	15.121	15.121
YDL088C	13.313	13.313	13.446	13.446	13.446	13.231	13.773	14.04	14.04	14.04	14.04	14.04	14.04	14.04	14.04	14.04	14.244	14.378	14.378	14.378	14.378	14.378	14.378	14.378	14.786	14.786	14.786	14.786	14.786	14.786	14.786	14.518	14.722	14.722	14.722	14.722	14.722	14.432	14.299	14.503	14.707	14.707	14.707	14.707	14.707	14.707	14.562	14.562	14.562
YBL084C	8.962	8.962	8.962	9.095	9.107	9.578	9.712	10.28	10.28	10.414	10.414	10.414	10.414	10.414	10.414	10.21	10.344	10.344	10.548	10.548	10.548	10.763	11.733	13.203	13.203	13.493	13.493	13.493	13.627	13.627	13.627	13.493	13.761	14.039	14.039	14.039	14.039	14.039	14.039	14.039	14.329	14.882	15.027	15.451	15.451	15.451	15.451	15.451	15.451
YGR091W	7.319	7.319	7.319	7.813	7.813	7.958	7.802	7.668	7.668	7.679	7.679	8.114	8.318	8.452	8.452	8.318	8.318	8.318	7.906	8.051	9.012	9.012	9.012	9.146	9.762	9.762	9.558	9.354	9.354	9.44	9.707	10.056	10.335	10.335	10.335	10.614	10.614	10.614	10.614	10.614	10.614	10.614	10.48	10.346	10.346	10.154	10.154	10.711	11.123
YLR099W-A	8.554	8.554	8.699	8.554	8.554	8.06	8.06	7.436	7.436	8.338	8.338	8.409	8.542	8.676	8.676	8.676	8.472	8.472	8.472	8.472	8.472	8.472	8.472	8.472	8.472	8.676	8.676	8.676	8.676	8.531	8.397	7.974	7.974	8.119	7.974	7.974	7.974	7.84	7.84	7.695	7.899	7.899	7.063	6.773	6.773	6.773	6.773	6.773	6.773
YGR271W	12.002	12.002	12.002	12.002	12.002	12.002	12.206	12.34	12.34	12.607	12.607	12.607	12.607	12.607	12.607	12.741	12.607	12.607	13.509	13.509	13.509	13.509	13.509	13.231	12.83	12.83	13.097	13.097	13.242	13.242	13.242	13.242	13.242	13.242	13.242	13.242	13.242	13.242	12.904	12.904	12.904	12.626	12.626	12.626	12.492	12.358	12.562	12.562	12.707
YLR392C	0.145	0.145	0.145	0.145	0.145	0.145	0.145	0.145	0.145	0.145	0.145	0.145	0.145	0.145	0.145	0.145	0.145	0.145	0.145	0.145	0.145	0.145	0.349	0.483	0.483	0.483	0.483	0.483	0.483	1.095	1.228	1.228	1.228	1.228	1.228	1.228	1.228	1.228	1.083	1.083	1.228	1.228	1.228	1.781	1.781	2.071	2.071	2.216	2.216
YLR223C	4.006	3.861	3.861	3.861	3.861	3.861	3.861	3.861	3.657	3.657	3.657	3.453	3.453	3.308	3.308	3.576	3.576	3.576	3.576	3.576	3.576	3.576	3.576	3.576	3.442	3.442	3.308	3.308	3.308	3.308	3.03	2.826	2.826	2.826	3.438	3.438	3.438	3.438	3.438	3.438	3.025	3.025	3.159	3.304	3.438	3.438	4.222	4.222	4.222
YPL203W	8.577	8.373	8.373	8.373	8.373	8.506	8.373	8.577	8.443	8.443	8.443	8.443	8.443	8.443	8.443	8.443	8.443	8.164	8.031	8.031	7.559	7.559	7.559	7.704	7.908	7.507	7.507	7.507	7.507	7.711	7.711	7.711	7.711	7.711	7.578	7.782	7.782	7.711	7.711	7.845	7.845	7.845	7.845	8.049	8.049	7.782	7.514	7.514	7.514
YKL086W	15.313	15.859	15.859	15.859	16.004	16.004	16.004	16.004	16.004	16.004	16.149	16.149	16.149	16.149	16.282	16.282	16.282	16.282	16.282	16.282	16.282	16.282	16.282	16.282	16.427	16.427	16.498	16.364	16.364	16.364	16.364	16.364	16.364	16.364	16.364	16.015	16.015	16.015	16.015	16.015	16.015	16.015	16.015	16.015	16.015	16.015	15.725	15.725	15.725
YKR039W	6.157	6.023	6.023	6.023	6.023	6.023	6.023	6.023	5.878	5.611	4.709	4.575	4.575	4.575	4.575	4.575	4.575	4.43	4.43	4.43	4.43	4.43	3.877	3.743	3.743	3.743	3.064	2.307	2.307	2.307	2.017	2.017	1.593	1.593	1.593	1.593	1.593	1.593	1.244	1.04	1.04	1.04	1.04	1.04	1.04	1.04	1.04	1.04	0.895
YER029C	12.379	12.792	13.129	13.129	13.129	13.129	13.419	13.553	13.757	13.902	14.396	14.53	14.53	14.53	14.53	14.53	14.53	14.663	14.663	14.797	14.942	14.942	14.942	14.942	14.942	15.291	15.291	15.291	15.291	15.291	15.291	15.291	15.291	15.291	15.291	15.302	15.302	15.302	15.302	15.302	15.302	15.447	15.715	15.715	15.715	15.715	15.86	15.86	15.86
YPL010W	19.252	19.542	19.542	19.542	19.542	20.356	20.356	20.623	21.024	21.303	21.64	21.64	21.64	21.64	21.64	21.64	21.64	21.64	21.64	21.64	21.774	21.774	21.774	21.774	21.774	21.774	21.774	21.774	21.774	21.978	21.978	21.978	21.978	21.978	21.978	21.978	21.833	21.833	21.763	21.763	21.763	21.763	21.763	21.763	21.763	21.763	21.763	21.763	21.763
YMR266W	1.081	1.081	0.947	0.947	0.947	0.947	0.947	0.947	0.947	0.947	0.947	0.947	0.947	0.947	0.947	0.947	0.947	0.947	0.947	0.947	0.947	0.958	0.825	0.825	0.825	0.825	0.825	0.958	0.958	0.958	0.958	0.958	1.162	1.162	1.162	1.162	1.162	1.162	1.029	1.029	1.029	1.029	1.029	1.162	1.029	1.233	1.233	1.233	1.233
YNL231C	14.65	14.65	14.65	14.446	14.446	14.446	14.446	14.579	14.579	14.579	14.579	14.579	14.579	14.579	14.858	14.858	15.062	15.062	15.062	15.062	15.062	15.062	15.062	15.062	15.062	15.062	15.003	15.003	15.207	15.207	15.207	15.207	15.207	15.207	15.003	15.003	15.003	15.003	15.003	14.246	14.246	14.101	13.532	12.905	12.76	12.76	12.76	12.76	12.626
YIL095W	5.314	5.518	5.722	5.722	5.722	5.926	5.926	5.926	5.926	5.926	5.926	5.926	5.926	5.926	5.792	5.588	5.588	5.588	5.722	5.722	5.722	5.722	5.722	5.518	5.722	5.722	5.722	5.722	5.722	5.722	5.722	5.722	5.722	5.722	5.722	5.722	5.722	5.722	5.722	5.722	5.722	5.722	5.722	5.722	5.722	5.722	5.722	5.722	5.722
YML113W	21.286	21.153	21.153	21.153	21.153	21.153	21.153	21.008	21.008	20.804	20.804	20.804	20.804	20.804	20.804	20.804	20.67	20.38	20.101	19.968	19.968	19.968	19.567	19.567	19.567	19.363	19.363	19.073	18.649	18.504	17.892	17.892	17.747	17.613	14.579	12.841	12.284	12.139	12.139	12.139	12.139	12.139	12.139	11.79	11.237	11.092	9.923	9.923	9.005
YNL051W	5.864	5.864	6.347	6.347	6.347	6.755	7.045	7.045	7.19	7.19	7.056	7.056	7.056	7.056	7.056	6.562	6.707	8.481	8.481	8.83	8.83	8.83	8.83	9.179	9.859	10.138	11.099	11.099	11.232	11.232	11.581	11.448	11.652	11.652	11.797	11.942	11.942	11.942	11.942	11.738	11.325	11.192	11.11	11.11	11.11	11.11	11.11	11.11	11.11
YBL045C	4.931	4.931	4.931	4.931	4.931	4.931	4.931	4.931	4.931	4.931	4.931	4.931	4.931	4.931	4.931	4.931	4.931	4.931	4.931	4.931	4.931	4.931	4.797	4.663	4.663	4.663	4.255	4.255	4.255	4.122	4.122	3.773	3.505	3.372	3.372	3.372	3.372	3.238	3.238	3.238	3.238	3.383	3.249	3.249	3.249	3.249	3.249	3.249	3.249
YDR302W	16.127	16.127	16.127	16.535	16.943	16.954	16.954	16.954	16.954	16.954	16.954	16.954	16.954	16.954	16.943	16.943	16.943	17.077	17.077	17.344	17.344	17.344	17.344	17.344	17.344	17.344	17.344	17.344	17.344	16.791	16.791	16.791	16.791	16.936	16.936	16.936	16.936	16.936	16.936	16.936	16.732	16.598	16.598	15.959	15.959	15.826	15.826	15.826	15.826
YPR189W	4.888	5.033	4.888	4.888	4.888	4.958	4.534	5.463	5.463	5.463	6.166	6.166	7.206	7.206	7.206	7.206	7.206	7.002	7.002	7.002	7.002	7.002	6.857	6.99	6.99	6.99	6.845	6.845	6.845	6.555	6.277	5.928	6.567	6.771	6.771	7.12	7.12	7.108	7.242	7.446	7.446	7.446	7.446	7.446	7.58	7.58	7.58	7.58	7.376
YCR007C	12.706	12.706	12.706	12.706	12.706	12.502	12.502	12.636	12.636	12.706	12.502	12.502	12.369	12.235	11.741	12.369	12.369	12.369	12.369	12.369	12.369	12.165	12.031	12.031	11.693	11.693	11.693	11.693	11.693	11.211	11.077	9.93	10.198	11.018	11.222	13.094	13.094	13.239	13.239	13.239	13.576	13.576	13.576	13.576	13.576	13.576	13.576	13.71	13.71
YIL075C	18.222	18.222	18.222	18.222	18.222	18.222	18.222	18.222	18.222	18.222	18.222	18.222	18.222	18.222	18.222	18.222	18.077	18.077	18.077	18.077	17.798	17.798	17.798	17.798	17.798	18.002	18.002	18.002	18.002	18.002	18.002	18.002	18.002	18.002	18.002	18.002	18.002	18.002	17.857	17.857	17.712	17.712	17.712	17.374	17.241	16.758	16.613	16.13	16.13
YML041C	4.347	2.769	2.624	2.758	2.758	2.758	2.758	2.554	2.554	2.554	2.495	2.35	2.35	2.35	2.35	2.35	2.35	1.675	1.063	1.063	1.063	1.063	1.063	1.208	1.208	1.208	1.208	1.208	1.208	1.208	1.208	1.208	1.208	1.545	1.545	1.545	1.341	1.341	1.341	1.341	1.341	1.341	1.475	1.475	1.475	1.475	1.475	1.475	1.475
YMR092C	6.708	6.708	6.708	6.708	6.708	6.708	6.708	6.504	6.155	6.155	6.155	6.155	6.155	6.155	6.021	6.021	5.609	5.609	5.609	5.33	5.185	5.185	5.185	5.185	4.714	4.58	4.58	4.58	4.58	4.58	4.58	4.58	4.301	4.156	3.819	3.819	3.54	3.54	3.54	3.54	3.54	3.54	3.54	2.794	2.794	2.794	1.629	1.425	1.559
YNL015W	0.97	1.174	1.174	1.174	1.174	1.174	1.174	1.174	1.174	1.174	1.174	1.174	1.174	1.174	1.174	1.174	1.174	1.174	1.174	1.174	1.174	2.395	2.662	3.813	3.813	3.813	3.813	3.813	3.813	3.813	3.813	3.813	3.813	3.813	3.813	3.813	3.947	3.947	3.947	3.947	3.947	3.947	3.947	3.947	3.947	3.947	3.947	3.947	3.947
YHL030W	0.412	0.412	0.412	0.412	0.412	0.412	0.412	0.546	0.546	0.691	0.691	0.691	0.691	0.895	0.895	1.04	1.04	1.04	1.04	1.04	1.04	1.04	1.04	1.04	1.04	1.04	1.244	1.244	1.378	1.378	1.378	1.378	1.378	1.378	1.378	1.378	1.523	1.523	1.523	1.523	1.523	1.523	1.523	1.523	1.523	1.523	1.523	1.523	1.668
YAL009W	15.842	15.842	15.842	15.697	15.697	15.493	15.493	15.348	14.516	13.963	12.273	11.441	11.441	10.104	7.546	7.401	7.197	7.197	7.197	7.33	7.126	6.381	6.503	6.503	6.841	6.841	6.9	7.382	7.115	7.394	7.115	7.115	7.115	7.115	7.115	7.115	7.115	7.115	6.691	6.487	6.487	6.279	6.279	6.413	7.174	7.045	7.382	7.382	7.382
YIL087C	6.501	6.705	6.705	6.705	6.297	6.297	6.164	5.885	5.885	5.885	6.03	6.03	6.03	6.03	6.03	6.03	6.03	6.03	6.03	6.175	6.148	6.556	7.306	7.306	7.306	7.306	7.306	7.306	7.306	7.306	7.51	7.51	7.51	7.51	7.51	7.51	7.51	7.51	7.51	7.51	7.51	7.714	7.569	7.569	7.569	7.569	7.424	7.22	7.22
YGR133W	11.298	11.298	11.298	11.298	11.298	11.298	11.298	11.298	11.298	11.298	11.164	11.164	11.164	11.164	11.019	11.019	11.019	11.019	11.019	11.019	11.019	10.584	10.584	10.584	10.584	10.584	10.584	10.584	10.584	10.584	10.729	10.729	10.729	10.729	10.729	10.729	10.584	10.584	10.584	10.584	10.584	10.584	10.584	10.317	10.317	9.968	9.968	9.968	9.689
YBR109C	14.783	14.917	14.917	14.917	14.917	15.05	15.05	15.05	15.05	15.05	15.05	15.05	15.05	15.05	15.05	15.05	15.05	15.05	15.05	15.05	15.388	15.388	15.388	15.388	15.388	15.388	15.388	15.388	15.388	15.388	15.522	15.522	15.522	15.377	15.377	15.377	15.377	14.976	14.772	14.638	14.638	14.371	14.371	14.371	14.371	14.371	14.226	14.226	14.226
YLR167W	3.261	3.127	3.127	3.127	3.127	3.127	3.127	3.127	3.127	3.127	3.272	3.272	3.476	3.476	3.331	3.331	3.331	3.331	3.127	2.993	2.993	2.993	2.993	2.993	2.993	2.993	2.993	2.993	2.993	2.993	2.993	3.197	3.064	3.064	3.064	2.86	3.064	3.064	3.064	3.209	3.617	4.099	4.244	4.389	4.389	4.389	4.389	4.389	4.668
YJR104C	17.455	17.321	17.466	17.466	17.466	17.332	17.332	17.332	17.332	17.332	17.466	17.466	17.321	17.321	17.321	17.321	17.321	17.117	17.117	17.117	17.117	16.838	16.281	16.077	16.077	16.222	16.222	15.234	15.234	14.885	14.885	13.838	13.838	13.634	13.634	13.5	13.367	13.163	13.163	12.873	12.739	12.739	12.739	12.739	12.739	12.46	12.46	12.327	11.228
YDR159W	10.564	10.43	10.564	10.564	11.047	10.698	11.047	11.047	11.18	10.976	10.772	10.772	10.772	10.772	10.772	10.772	10.145	10.364	10.231	10.231	10.364	10.364	10.231	10.521	10.666	10.666	10.799	10.799	10.799	10.933	11.078	12.032	12.177	12.177	12.177	12.177	12.247	12.247	12.247	12.247	12.247	12.247	12.247	12.515	12.37	12.37	12.37	12.37	12.574
YIR009W	7.322	7.322	7.322	7.118	7.322	7.322	7.322	7.322	7.322	7.177	7.032	7.032	6.286	6.286	5.937	5.647	5.502	5.502	5.502	5.502	5.357	4.607	3.642	3.304	3.304	2.955	2.676	2.386	2.398	3.17	4.065	5.024	5.169	5.169	5.169	5.302	5.651	5.651	5.651	6.059	6.059	6.327	6.327	6.327	6.676	6.809	6.954	6.954	7.088
YBR015C	3.44	3.44	3.44	3.44	3.44	3.295	3.15	3.394	3.261	3.261	3.888	3.888	3.888	3.888	3.888	3.888	3.888	3.888	3.755	3.755	3.755	3.755	3.755	3.755	3.696	3.696	4.987	4.987	5.132	5.615	5.615	5.615	5.819	5.819	5.615	5.615	5.615	5.615	5.615	6.435	6.435	6.435	6.784	6.784	6.784	6.784	6.784	6.784	6.929
YFR035C	8.375	8.375	8.375	8.375	8.375	8.375	8.375	8.241	8.107	7.903	7.77	7.357	7.09	7.09	7.09	7.09	7.09	7.09	7.09	7.09	6.956	6.956	6.678	6.474	6.27	6.066	6.066	6.066	6.066	6.066	6.066	6.066	6.066	6.066	6.066	5.776	5.776	5.776	5.776	5.776	5.776	5.776	5.776	5.776	5.776	4.806	4.126	4.126	3.777
YKL054C	7.758	7.758	8.037	8.182	8.594	8.594	8.39	8.39	8.728	8.995	10.749	10.749	10.953	10.953	10.953	10.819	10.953	10.953	10.953	10.953	11.087	11.087	11.087	11.087	10.883	12.075	12.498	12.498	12.498	12.906	12.906	12.906	13.174	13.174	13.174	13.174	13.174	13.174	13.174	13.029	13.029	13.029	13.029	13.029	13.029	13.029	13.029	13.029	13.029
YPR040W	12.004	11.871	11.871	11.871	11.871	11.737	11.737	11.737	11.603	11.893	11.893	11.893	11.893	11.893	11.689	11.084	11.3	11.433	11.578	11.578	11.578	11.712	11.846	11.701	11.701	11.701	11.567	11.567	11.567	11.567	11.567	11.567	11.567	11.567	11.712	11.712	11.916	11.782	11.916	11.916	11.916	12.061	12.061	12.061	12.061	12.061	11.927	12.362	12.362
YFR001W	0	0	0	0	0	0	0	0	0	0	0	0	0	0	0	0	0	0	0	0	0	0	0	0	0	0	0	0.134	0.134	0.134	0.134	0.134	0.134	0.134	0.134	0.134	0.134	0.134	0.134	0.134	0.134	0.134	0.134	0.134	0.134	0.134	0.134	0.134	0.134
YIL009C-A	2.531	2.531	2.327	2.327	2.123	2.123	2.123	2.123	1.978	1.978	2.316	2.45	2.45	2.45	2.45	2.728	2.932	2.932	2.932	3.635	4.036	4.444	4.734	4.879	5.216	5.216	5.216	5.216	5.216	5.35	4.738	4.883	4.749	4.616	4.761	4.894	4.894	5.295	5.656	6.347	6.347	6.347	6.347	6.347	6.347	6.347	6.625	6.904	6.904
YMR231W	7.398	7.398	7.602	8.037	8.037	8.037	8.037	8.037	8.037	8.037	8.037	8.037	7.903	7.903	8.048	8.048	8.182	8.182	8.182	8.182	8.182	8.182	8.182	8.182	8.048	8.048	8.252	8.048	8.048	8.182	8.182	8.182	8.316	8.316	8.316	8.316	8.316	8.316	8.316	8.461	8.461	8.461	8.461	8.461	8.461	8.461	8.461	8.461	8.327
YKL090W	9.707	9.707	9.306	8.604	7.709	7.709	7.709	7.709	7.371	7.092	7.092	7.237	7.237	7.237	7.237	7.092	7.092	7.092	6.276	6.276	6.276	6.276	6.276	6.143	5.73	4.353	4.353	4.219	4.097	4.638	4.638	4.638	4.638	4.638	4.493	4.493	3.807	3.528	3.662	3.662	3.662	4.156	4.289	4.289	4.289	4.289	4.289	4.289	4.289
YDR363W-A	5.268	4.326	3.988	3.988	3.988	3.843	3.843	3.843	3.843	3.227	3.227	2.803	2.669	2.198	2.053	2.053	2.053	2.053	2.053	1.704	1.5	1.5	1.5	1.5	1.5	1.5	1.5	1.5	1.5	1.5	1.5	1.5	0.884	0.884	0.884	0.75	0.279	0.412	0.412	0.412	0.412	0.412	0.412	0.412	0.412	0.412	0.412	0.412	0.412
YBR031W	14.852	14.707	14.84	14.562	14.294	14.294	14.161	14.161	14.016	14.016	13.603	12.905	12.905	12.701	11.45	11.317	10.705	10.705	10.705	10.705	10.705	10.501	10.501	10.501	10.501	10.367	10.367	10.367	10.018	10.152	10.56	10.56	10.007	10.007	10.007	9.862	9.862	9.862	9.862	9.03	6.97	6.825	6.472	6.182	6.182	6.182	6.182	6.182	4.8
YJL197W	8.694	8.828	8.683	8.683	8.612	8.746	8.746	8.95	9.911	10.056	10.056	10.19	10.19	10.19	10.19	10.19	10.19	10.201	10.602	10.602	10.602	10.602	10.747	10.747	10.747	10.892	10.892	10.892	11.096	11.096	11.096	11.096	10.829	10.829	11.033	10.888	11.645	11.645	11.645	12.116	11.971	11.971	11.971	11.971	11.971	11.971	12.105	12.855	12.855
YIL092W	14.72	14.371	14.371	14.371	14.371	14.371	14.371	12.135	11.507	11.507	11.421	11.421	9.497	8.799	8.933	9.286	8.756	10.419	10.419	10.419	10.419	10.419	10.419	10.419	9.168	7.423	7.557	9.422	9.422	9.422	11.479	11.479	11.479	12.177	12.381	12.515	12.515	12.515	12.515	12.37	12.37	12.626	11.998	12.132	11.864	11.864	12.272	11.86	11.86
YIL150C	13.421	13.421	13.421	13.7	14.124	14.328	14.328	14.461	14.461	14.461	14.461	14.81	14.81	14.944	15.211	15.211	15.415	15.415	15.415	15.415	15.415	15.415	15.56	15.415	15.415	15.683	15.683	15.683	15.683	15.683	15.683	15.95	16.485	16.618	16.618	16.618	16.822	16.822	16.822	16.822	16.544	16.689	16.689	16.689	16.689	16.689	16.689	16.689	16.822
YBR221C	9.315	9.315	9.17	9.17	9.17	9.17	9.17	9.448	9.448	9.448	9.448	9.448	10.06	9.927	9.927	10.131	10.131	10.131	10.131	10.131	10.131	10.131	10.131	10.131	10.131	10.264	10.264	10.264	10.264	10.264	10.264	10.06	10.06	10.06	10.06	10.06	9.927	9.927	9.927	9.927	9.927	9.723	9.723	9.723	9.723	9.723	9.723	9.723	9.723
YER131W	7.045	7.045	7.045	7.045	7.045	7.045	7.045	7.045	7.045	7.045	7.045	6.9	6.9	6.9	6.9	6.9	6.9	6.9	6.696	6.696	7.104	7.104	7.237	7.237	7.092	7.092	7.092	7.092	7.092	7.092	7.092	7.092	7.092	7.092	7.092	7.092	7.092	7.092	6.947	6.947	6.947	6.947	6.814	6.814	6.814	6.814	6.814	6.814	6.814
YKR053C	8.391	8.815	8.815	9.223	9.223	10.823	10.956	10.956	10.956	10.956	10.752	10.752	11.554	12.112	12.112	12.665	12.665	12.665	12.665	12.665	12.665	12.821	12.821	13.233	13.233	13.512	13.646	13.646	13.646	13.85	13.85	13.85	13.85	14.054	14.054	14.054	13.85	13.85	13.85	13.85	13.85	13.85	13.85	13.85	13.85	14.054	14.054	14.054	14.258
YGL060W	6.22	6.22	5.785	6.487	6.487	6.487	6.487	6.342	6.342	5.919	5.377	5.039	5.039	5.039	5.597	5.801	6.354	6.354	6.766	8.327	8.728	9.018	9.018	9.018	9.163	9.163	9.163	9.308	9.657	9.657	9.861	9.861	9.861	9.861	9.995	10.058	10.192	10.337	10.337	10.47	10.76	11.399	11.399	12.709	12.913	13.047	13.181	13.181	13.181
YLR200W	4.412	4.616	4.616	4.627	5.808	5.808	5.953	6.376	6.172	6.172	6.102	8.857	9.838	9.838	9.972	10.251	10.251	10.251	10.455	10.722	10.722	10.722	10.989	10.989	10.989	10.989	10.989	11.81	11.955	13.863	13.863	14.13	14.13	14.13	14.13	14.531	14.531	15.073	15.073	15.351	15.351	15.351	15.63	15.63	15.63	15.63	15.63	15.63	15.351
YDR071C	13.256	13.256	13.256	13.245	13.245	13.245	13.245	13.245	13.378	13.378	13.378	13.378	13.378	13.378	13.378	13.378	13.233	13.233	13.233	13.233	13.233	13.233	13.233	13.233	13.233	13.1	12.832	12.565	12.42	12.275	12.409	12.397	12.397	12.397	12.397	12.397	12.397	12.397	12.264	12.264	12.264	12.264	12.264	12.13	12.13	11.792	11.659	11.38	11.38
YCR088W	0.895	1.029	1.029	1.029	1.029	1.029	1.029	1.029	1.029	1.029	1.162	1.162	1.296	1.296	1.296	1.296	1.296	1.162	1.162	1.162	1.162	1.162	1.162	1.162	1.162	1.162	1.162	1.017	1.017	1.017	1.017	1.017	1.017	1.017	1.017	1.017	1.017	1.017	0.813	0.813	0.813	0.813	0.813	0.813	0.813	0.813	0.947	0.947	0.947
YJL172W	9.78	9.78	9.914	9.914	9.914	9.914	9.914	9.914	9.914	9.914	9.769	9.769	9.902	9.902	9.902	9.902	9.2	10.032	10.927	11.436	11.93	11.93	12.075	12.075	11.871	11.871	12.005	12.488	12.488	12.692	13.1	13.641	13.508	13.99	13.99	14.269	14.269	14.607	14.74	14.74	14.74	14.74	15.008	16.036	16.036	16.036	16.036	16.036	16.036
YIL056W	2.216	2.216	2.216	2.216	2.216	2.216	2.216	2.561	2.765	2.765	2.765	2.765	2.765	2.765	2.765	2.765	2.765	2.765	2.765	2.765	2.765	2.16	2.16	2.293	2.427	2.427	2.427	2.427	2.427	2.427	2.427	2.427	2.427	2.631	2.631	2.631	2.631	2.631	2.631	2.631	2.765	2.969	2.969	2.969	2.969	2.969	3.102	3.102	3.102
YLR309C	13.909	14.113	14.113	14.246	14.101	14.235	14.235	14.235	14.235	14.235	14.235	14.235	14.235	14.235	14.235	14.235	14.369	14.369	14.369	14.369	14.369	14.369	13.875	13.875	13.526	13.177	13.177	12.973	12.973	12.973	12.973	12.973	12.973	13.118	13.263	13.263	13.263	13.263	13.263	13.129	13.129	12.862	12.717	12.717	12.717	12.717	12.717	12.583	12.293
YMR043W	2.637	2.916	2.916	2.916	2.916	2.916	3.12	3.12	3.12	3.254	3.458	3.458	3.603	3.881	4.23	4.23	4.23	4.23	4.23	4.364	4.364	4.788	4.788	4.788	4.788	5.211	5.211	5.356	5.356	5.356	5.356	5.356	5.356	5.356	5.356	5.356	5.356	5.56	5.56	5.56	5.56	5.764	5.764	5.631	5.631	5.631	5.835	5.835	5.835
YKL088W	5.948	5.948	6.082	6.361	6.698	6.698	6.698	6.698	6.698	6.698	6.42	6.286	6.286	6.286	6.553	7.378	7.645	7.779	7.779	7.779	7.924	7.924	7.924	7.924	7.924	7.924	7.924	7.924	7.924	7.924	8.128	8.128	8.466	8.466	8.96	8.96	8.96	8.96	9.105	9.383	9.383	9.383	9.383	9.383	9.383	9.383	9.383	9.383	9.383
YER069W	10.204	10.07	10.07	9.925	9.925	9.925	9.721	9.454	9.454	9.587	9.587	9.587	9.587	9.587	9.309	9.105	9.105	9.105	9.105	9.105	8.697	8.359	8.225	8.225	8.225	8.225	7.888	7.888	7.475	7.475	8.225	8.225	8.225	8.225	8.225	7.586	7.441	7.308	7.308	7.453	7.453	7.453	7.453	7.453	6.97	6.691	6.487	6.487	6.487
YHR127W	14.406	14.406	14.406	14.406	14.406	14.272	14.138	14.138	14.138	14.127	14.261	14.528	14.528	14.528	14.528	14.528	14.528	14.528	14.394	14.394	14.394	14.394	14.394	14.394	14.394	14.394	14.394	14.394	14.394	14.394	14.394	14.394	14.394	14.394	14.394	14.394	14.394	14.394	14.394	14.394	14.394	14.394	14.394	14.394	14.394	14.394	14.394	14.394	14.394
YOR028C	3.603	2.975	2.841	2.841	2.841	2.841	2.696	2.696	2.225	2.429	2.633	2.633	2.633	2.633	2.633	2.209	2.209	2.209	2.209	2.209	2.209	2.209	2.209	2.209	2.209	2.209	2.209	2.354	2.354	2.354	2.354	2.221	2.366	2.366	2.366	2.366	2.366	2.366	2.366	2.366	2.366	2.366	2.366	2.366	2.366	2.366	2.511	2.511	2.307
YPL016W	13.281	13.281	13.426	13.426	13.426	13.426	13.426	13.426	13.281	13.414	14.176	14.321	14.454	14.454	14.658	14.658	14.658	14.658	14.803	14.803	14.803	14.803	14.803	14.803	14.803	14.803	14.803	14.803	14.803	14.803	14.803	14.803	14.803	14.803	14.803	14.803	14.803	14.803	14.803	14.803	14.513	14.38	14.235	14.235	13.827	13.827	13.827	13.827	13.827
YMR173W	22.852	22.997	23.131	23.265	23.265	23.265	23.265	23.265	23.265	23.131	22.997	22.864	22.793	22.793	22.66	22.456	22.456	22.456	22.456	22.456	22.177	22.032	22.177	22.177	22.177	22.177	21.91	21.91	21.91	21.706	21.706	21.91	21.91	21.91	21.91	21.91	18.334	17.246	16.206	15.916	15.712	15.98	16.258	16.258	16.258	16.258	16.258	16.392	16.526
YMR177W	9.697	9.697	9.493	9.493	9.493	9.493	9.092	9.092	9.225	9.225	9.429	9.429	9.429	9.284	9.284	9.284	9.284	9.429	9.429	9.429	9.429	9.429	9.429	9.429	9.429	9.429	9.563	9.563	9.563	9.563	9.563	9.563	9.563	9.708	9.359	9.359	9.359	9.359	9.359	9.359	9.155	9.155	9.155	9.155	9.155	9.155	9.155	9.155	9.155
YIR037W	10.763	10.763	10.908	11.606	12.159	11.881	12.821	15.288	15.288	15.551	15.551	15.551	15.551	15.551	15.696	15.696	15.696	15.696	15.819	15.83	15.83	15.83	16.238	16.238	16.238	16.297	16.297	16.431	16.286	16.286	16.286	16.286	16.286	16.286	16.286	16.286	16.286	16.286	16.419	16.349	16.349	16.349	16.349	16.349	16.349	16.349	16.494	16.494	16.494
YMR192W	5.166	5.166	4.828	4.828	5.096	5.63	6.176	6.321	6.321	6.321	6.321	6.321	6.321	6.589	7.28	7.28	7.28	7.413	7.413	7.413	7.268	7.268	7.268	7.268	7.413	7.413	7.536	7.669	7.669	7.803	7.669	7.669	7.669	7.669	7.669	7.669	9.795	9.795	10.144	10.144	10.144	10.144	10.144	10.144	10.144	10.144	10.144	10.144	10.144
YDR495C	6.107	6.241	6.241	6.241	6.241	5.973	5.973	5.973	5.973	5.973	5.973	5.84	5.84	5.84	5.985	5.985	5.84	5.84	5.84	5.84	5.769	6.048	5.844	5.844	5.844	5.844	5.844	5.71	5.577	5.577	5.577	5.577	5.577	5.577	5.71	5.844	5.844	5.844	5.844	5.844	5.64	5.64	5.495	5.495	5.495	5.361	5.361	5.361	5.361
YLR364W	7.026	7.026	7.026	7.026	7.026	7.026	7.026	6.822	6.618	6.473	6.473	6.473	6.473	6.34	6.34	6.34	6.34	6.34	6.34	6.34	6.34	6.206	6.206	6.072	5.939	5.939	5.467	5.467	5.467	5.322	5.322	5.189	5.189	5.189	5.322	5.322	5.526	5.526	5.526	5.526	5.526	5.934	5.388	5.656	6.331	6.331	6.127	6.127	6.127
YNR026C	6.51	7.004	6.859	7.004	7.004	7.149	8.719	10.688	10.833	12.148	12.148	12.281	12.485	12.485	12.485	12.485	12.556	12.556	12.556	12.556	13.027	13.027	13.027	13.027	13.027	13.161	13.294	13.294	13.294	13.294	13.294	13.294	13.294	13.702	13.992	14.26	14.26	14.538	14.538	14.742	14.876	14.876	14.876	14.876	14.876	14.876	14.876	14.876	14.876
YOR145C	7.863	8.212	8.357	8.357	8.357	8.357	8.212	8.212	8.357	8.357	8.625	8.892	10.489	10.489	10.489	10.693	11.443	11.443	11.647	11.647	11.647	11.647	11.647	11.647	11.647	11.647	11.647	11.647	11.647	11.502	11.502	11.706	11.706	11.706	11.706	11.706	12.13	12.13	12.13	12.13	12.13	12.13	12.13	12.13	12.13	12.13	12.264	12.264	12.397
YBR197C	16.263	16.263	16.263	16.263	16.263	16.467	16.263	16.263	16.408	16.408	16.408	16.408	16.408	16.408	16.408	16.263	16.263	16.263	16.263	16.263	16.553	16.553	16.553	16.553	16.419	16.553	16.553	16.553	16.553	16.553	16.757	16.902	16.902	16.902	16.902	16.902	16.902	16.902	16.768	16.791	16.995	16.924	16.72	16.865	16.865	16.516	16.516	16.516	15.877
YMR131C	12.119	11.985	11.985	12.13	13.281	13.983	13.924	13.924	13.924	13.791	14.273	14.273	14.273	14.273	14.273	14.273	14.273	14.273	14.273	14.273	14.273	14.273	14.14	14.14	14.273	14.262	14.262	14.262	14.407	14.262	14.262	14.466	14.611	14.477	14.477	14.477	14.897	14.897	15.175	15.175	15.175	15.175	15.175	15.175	15.175	15.175	15.175	15.175	15.175
YBR298C	11.681	11.826	11.826	11.826	11.489	11.489	11.489	11.151	11.151	11.355	11.355	11.355	11.355	11.355	11.355	11.355	11.355	11.221	11.221	11.221	11.221	11.221	11.221	11.221	11.221	11.221	11.221	11.221	11.221	11.221	11.221	11.221	11.221	11.017	11.017	11.017	11.017	11.017	11.017	11.017	11.017	10.872	10.872	10.668	10.668	10.331	10.331	10.331	10.052
YNR035C	5.782	5.782	5.782	7.09	7.09	7.09	7.09	7.09	7.09	7.09	7.078	7.078	7.282	7.416	7.561	7.561	7.695	7.695	7.985	8.286	8.286	8.286	8.286	8.839	8.973	8.973	9.106	9.106	9.106	8.961	8.961	8.698	8.565	8.565	8.961	8.961	9.99	10.681	10.681	10.681	10.681	10.826	10.826	10.971	10.971	11.116	11.116	11.116	11.116
YGL057C	5.393	5.393	5.393	5.73	5.73	6.213	6.213	6.213	6.213	6.759	6.759	6.904	7.108	7.387	8.089	8.293	8.293	8.293	8.497	9.403	9.403	9.403	9.607	9.607	9.607	9.607	10.212	10.357	10.357	10.357	10.357	10.561	10.561	10.561	10.561	10.695	10.84	11.531	11.531	11.531	11.531	11.531	11.531	11.531	11.531	11.531	11.531	11.676	11.676
YKL130C	17.031	17.299	17.299	17.432	17.432	17.432	17.432	17.432	17.432	17.432	17.432	17.577	17.722	17.722	17.867	17.867	17.867	17.867	17.867	17.867	17.867	17.867	17.867	17.867	17.867	17.867	17.867	17.867	18.001	18.001	17.797	17.593	17.593	17.593	17.593	17.593	17.593	17.459	17.459	17.314	17.314	17.314	17.314	17.314	17.314	17.314	17.314	17.314	17.314
YMR226C	7.391	7.525	7.391	7.391	7.246	7.246	7.246	7.246	7.74	7.885	8.164	8.309	8.878	9.152	9.56	10.113	9.968	9.426	10.793	12.037	12.735	13.013	13.147	13.426	13.426	13.426	13.426	13.292	13.908	13.763	13.763	13.763	13.763	13.763	13.908	13.908	13.763	13.897	14.525	14.525	14.525	14.525	14.525	14.525	14.321	14.187	14.744	15.773	16.052
YNL041C	11.928	11.928	11.928	12.073	12.084	11.939	11.939	11.735	11.602	11.735	11.735	11.735	11.735	11.735	11.735	11.735	11.735	11.747	11.602	11.323	10.766	10.766	10.562	9.945	9.8	9.8	9.8	9.8	9.945	9.945	9.596	9.596	9.596	9.596	9.329	9.184	8.894	8.894	8.894	8.545	8.545	7.917	7.639	7.639	7.784	7.65	7.65	7.65	7.446
YDL047W	0.884	0.884	0.884	0.884	0.884	0.884	0.884	0.884	0.884	0.884	0.68	0.535	0.535	0.535	0.535	0.535	0.535	0.535	0.535	0.535	0.535	0.535	0.535	0.535	0.535	0.535	0.535	0.535	0.535	0.535	0.535	0.535	0.535	0.535	0.535	0.535	0.535	0.535	0.535	0.535	0.535	0.535	0.668	0.668	0.813	0.813	0.813	0.813	0.813
YDL153C	9.997	10.142	10.142	10.142	10.276	10.276	10.555	10.759	10.759	12.359	12.359	12.359	13.038	13.655	13.655	13.655	13.8	14.951	14.951	14.951	14.951	14.951	14.951	14.951	14.951	14.951	14.951	14.951	14.951	15.096	15.096	14.962	15.166	15.166	15.166	15.3	15.445	15.445	15.445	15.445	15.445	15.445	15.445	15.445	15.723	15.723	15.723	15.723	15.723
YMR069W	17.319	17.319	17.319	17.319	17.319	17.319	17.319	17.115	17.115	16.836	16.703	16.836	16.836	16.703	16.836	16.911	16.707	16.707	16.707	16.852	16.852	16.852	16.852	16.852	16.852	16.852	16.852	16.707	16.707	16.707	16.707	16.707	16.417	16.417	16.272	16.127	15.633	15.633	15.633	15.488	15.488	15.488	15.017	15.017	14.872	14.668	14.668	14.523	14.523
YML125C	14.296	14.296	14.162	14.162	14.162	14.162	13.668	13.405	13.405	13.405	13.405	13.539	13.806	13.806	13.736	14.218	14.218	14.218	14.218	14.218	14.218	14.218	14.218	14.218	14.085	13.94	13.94	13.94	13.94	14.085	14.085	14.218	14.218	14.218	14.218	14.218	14.218	14.218	14.218	14.218	14.218	14.218	14.218	14.218	14.218	14.218	14.218	14.218	14.218
YDR379W	16.154	16.154	16.154	16.154	15.805	15.805	15.601	15.601	15.805	15.66	15.66	15.236	15.236	15.236	15.236	15.091	15.091	15.091	15.102	15.102	15.102	15.102	15.102	14.898	14.753	14.345	14.345	14.345	14.345	14.345	14.345	14.345	14.212	14.212	14.212	13.944	13.944	12.17	11.089	11.089	10.74	10.595	10.595	10.462	10.462	10.054	10.054	10.054	9.442
YPR127W	7.125	7.125	7.329	7.329	7.329	7.329	6.991	6.991	6.712	6.712	6.567	6.567	6.567	5.375	5.375	4.002	4.002	4.002	2.169	2.169	1.965	1.965	1.965	1.965	1.82	1.616	1.616	1.616	1.616	1.616	1.616	1.616	1.471	1.047	1.047	1.192	1.396	1.396	1.396	1.396	1.396	1.396	1.396	1.396	1.541	1.965	2.302	2.989	2.989
YGR035C	1.151	1.151	1.151	1.017	1.017	1.017	1.221	1.221	1.221	1.221	1.221	1.355	1.355	1.355	1.355	1.355	1.355	1.355	1.355	1.355	1.355	1.355	1.355	1.355	1.355	1.355	1.355	1.355	1.355	1.355	1.355	1.221	1.355	1.355	1.355	1.355	1.355	1.355	1.355	1.355	1.355	1.355	1.355	1.355	1.355	1.355	1.355	1.355	1.221
YGR168C	11.445	11.445	11.096	10.963	10.963	11.167	11.3	11.3	11.3	11.3	11.3	11.096	11.096	11.096	10.747	10.747	10.747	10.543	10.543	10.398	9.689	9.555	9.555	9.555	9.555	9.555	9.277	9.277	9.41	9.399	9.399	9.533	9.533	9.533	9.533	9.533	9.533	9.265	9.265	9.265	9.265	9.195	8.771	8.771	8.626	8.626	8.626	8.626	8.626
YHR198C	11.393	11.393	11.672	11.404	11.2	10.729	10.514	10.369	10.647	10.38	10.525	10.321	10.321	10.321	10.321	9.913	9.211	9.759	10.167	13.294	13.294	13.294	13.294	13.294	13.294	12.741	12.741	12.741	12.392	12.392	12.392	12.392	11.91	11.91	11.706	11.572	11.706	11.438	11.305	11.799	12.136	12.136	12.003	11.289	10.806	10.818	10.951	10.94	10.94
YHR056C	10.328	10.602	10.602	10.736	10.736	10.94	10.94	10.94	10.94	10.94	10.94	10.94	10.806	10.806	10.806	10.661	10.661	10.951	11.364	11.787	11.921	11.921	11.921	11.921	12.055	12.055	12.055	12.055	12.055	12.055	11.851	11.851	11.851	11.647	11.792	11.996	12.141	12.274	12.274	12.274	12.274	12.274	12.141	12.274	12.274	12.274	12.274	12.274	12.274
YHR138C	6.429	6.429	6.574	6.848	7.464	8.076	8.28	8.28	8.28	8.28	8.425	8.425	8.147	8.206	8.543	8.543	8.677	8.677	8.677	8.677	8.677	8.811	8.811	8.811	8.666	8.666	8.799	8.799	8.799	8.799	8.799	8.654	8.654	8.654	8.654	8.654	8.654	8.654	8.654	8.654	8.172	8.172	8.172	8.172	8.172	8.172	8.172	8.172	8.027
YML064C	0.483	0.483	0.483	0.483	0.483	0.483	0.483	0.279	0.279	0.279	0.134	0.134	0.134	0.134	0.134	0.134	0.134	0.134	0.134	0.134	0.471	0.471	0.471	0.471	0.471	0.471	0.471	0.471	0.471	0.471	0.471	0.605	0.739	0.872	0.872	0.872	0.872	0.872	0.872	0.872	0.872	0.872	0.872	0.872	0.872	0.872	1.221	1.221	1.425
YLR363C	9.987	9.987	10.132	11.353	11.353	11.487	12.178	12.178	12.178	12.178	11.974	12.107	12.311	12.515	12.515	12.719	12.719	12.719	12.719	12.719	12.719	12.719	13.057	13.057	13.191	13.662	13.662	13.662	13.662	13.662	13.662	13.662	13.866	13.866	13.662	13.796	13.796	13.796	13.796	13.796	13.796	13.796	13.796	13.796	13.796	13.796	13.796	13.796	13.796
YGL079W	11.398	11.253	11.253	11.108	10.963	10.963	10.963	10.469	10.469	10.469	10.324	8.452	7.847	7.847	7.423	7.482	7.494	7.494	7.494	7.494	7.494	8.307	7.754	7.754	7.754	7.743	8.144	8.144	8.481	8.481	8.889	8.685	8.615	8.481	8.626	8.289	8.434	8.916	8.916	9.061	9.061	9.195	8.846	8.846	8.991	7.747	8.073	8.282	8.427
YBR026C	4.509	4.847	4.847	5.137	5.137	5.27	5.27	5.27	5.27	5.27	4.992	4.992	4.858	4.858	4.992	5.875	7.319	7.453	7.453	7.453	8.01	8.144	8.545	8.545	8.545	8.545	8.69	8.69	8.835	8.835	8.98	8.98	9.607	9.607	9.607	9.607	9.607	9.607	9.607	9.607	9.607	9.607	9.607	9.741	9.741	9.741	9.741	9.875	9.875
YER021W	13.808	14.499	14.499	14.499	14.499	14.499	14.499	14.499	14.499	14.499	14.499	14.499	14.499	14.767	14.767	15.104	15.104	15.104	15.104	15.104	15.104	15.104	15.104	14.959	14.959	14.959	14.959	14.959	15.163	15.03	15.297	15.297	15.297	15.297	15.297	15.297	15.419	15.419	15.687	15.687	15.687	15.687	15.687	15.687	15.687	15.279	15.279	15.279	15.279
YOL116W	11.101	11.101	11.101	10.897	10.344	10.623	10.827	11.031	11.031	11.722	11.722	11.722	11.926	11.926	11.926	11.926	11.926	12.205	12.483	12.483	12.832	12.832	13.036	13.036	13.036	13.315	13.17	13.17	13.17	13.437	13.571	13.571	13.571	13.571	13.571	13.571	13.571	13.571	13.426	13.426	13.426	13.426	13.426	13.426	13.426	13.426	13.426	13.426	13.426
YOR226C	13.805	13.601	13.746	13.746	13.746	13.746	13.746	13.601	13.601	12.973	13.118	12.914	12.914	12.914	12.565	12.157	12.157	11.604	10.285	10.14	10.285	10.285	10.285	10.285	10.285	10.152	10.152	10.152	10.152	10.152	9.936	9.599	9.599	9.599	9.599	8.139	8.139	8.139	8.139	7.994	7.849	7.645	7.645	7.645	7.645	7.645	6.279	6.279	6.279
YCR024C-A	0.872	0.872	0.872	0.872	0.872	0.872	0.872	0.872	0.872	0.872	0.872	0.872	0.872	0.872	0.872	0.872	0.872	0.872	0.872	0.872	0.872	0.872	0.872	0.872	0.872	0.872	0.872	1.076	0.675	0.542	0.542	0.542	0.542	0.542	0.542	0.542	0.542	0.542	0.542	0.542	0.542	0.542	0.542	0.542	0.542	0.542	0.542	0.542	0.542
YBR115C	8.325	8.192	8.192	8.482	8.337	8.192	8.192	7.843	7.011	7.145	7.278	7.278	7.278	7.278	7.278	7.278	7.278	6.941	6.941	6.796	6.651	6.651	6.651	6.784	6.784	6.784	6.784	6.651	6.651	6.517	6.517	6.517	6.372	6.372	6.372	6.227	5.819	5.819	5.819	5.819	5.819	5.819	5.54	5.54	5.54	5.54	5.54	5.54	4.842
YLR363W-A	10.645	10.645	10.645	10.645	10.645	10.645	10.645	10.645	10.645	10.645	10.779	10.779	10.924	10.924	10.924	10.924	10.924	10.924	11.069	11.069	11.069	11.214	11.214	11.214	11.214	11.214	11.214	11.214	11.214	11.069	11.069	11.214	11.214	11.214	11.214	11.493	11.493	11.493	11.493	11.493	11.493	11.155	11.155	11.092	11.092	11.092	11.092	10.958	10.958
YNR004W	12.071	12.071	12.071	10.645	10.5	10.296	10.296	10.018	9.947	9.743	9.743	9.743	9.743	9.743	9.743	9.743	9.743	9.947	9.814	9.669	9.669	9.68	9.68	9.959	10.104	12.476	12.884	13.292	13.437	13.437	13.641	13.641	13.292	13.437	13.437	13.437	13.437	13.437	13.233	13.1	13.437	13.437	13.716	13.716	14.14	14.953	15.087	15.087	15.087
YNL027W	7.295	7.295	7.295	7.295	7.295	7.44	7.44	7.585	7.585	7.585	7.789	7.789	7.993	9.511	9.656	12.43	14.573	14.707	14.707	14.84	14.974	14.974	14.974	15.178	15.516	15.853	16.057	16.202	16.202	16.202	16.202	16.202	16.54	16.674	16.807	16.807	16.807	16.807	16.952	16.952	16.952	16.952	16.952	16.952	17.156	17.301	18.208	18.208	18.958
YGR135W	13.446	13.65	13.854	14.122	14.122	13.569	13.569	13.424	13.918	14.523	14.523	14.523	14.307	14.307	14.597	15.343	15.692	15.751	15.751	15.751	15.751	16.041	16.041	15.907	15.907	16.111	15.966	15.966	15.966	15.966	15.966	15.966	15.966	15.966	15.833	15.833	15.833	15.543	15.543	15.543	15.409	15.409	15.543	15.543	15.543	15.543	15.543	15.676	15.676
YGL194C-A	6.716	6.861	6.728	6.723	6.519	6.664	6.664	6.664	7.276	7.544	7.544	7.544	7.544	7.544	7.41	7.41	7.7	7.7	7.7	7.7	7.7	7.7	7.7	7.845	7.845	7.711	7.566	7.723	7.723	8.398	8.398	8.398	8.398	8.398	8.253	8.665	8.869	8.869	8.869	8.869	8.869	9.003	9.003	9.207	9.207	9.207	9.545	9.69	9.69
YML101C	4.616	4.953	5.506	5.506	5.64	5.64	5.774	5.774	5.774	5.774	5.774	5.774	5.774	5.774	5.919	5.919	5.919	5.919	5.919	5.919	5.919	5.919	5.919	5.774	5.774	5.774	5.907	5.907	5.907	5.907	6.052	6.052	6.186	6.186	5.919	5.919	5.785	5.785	5.785	5.785	5.291	4.577	4.31	4.31	4.31	4.31	4.31	4.31	4.31
YIL014W	5.98	5.835	5.422	5.422	5.218	4.747	4.613	4.817	4.817	5.3	5.096	5.096	5.096	4.951	5.085	7	7	7	7.349	7.215	7.215	7.768	7.768	7.768	7.768	8.106	8.525	9.153	9.153	9.153	9.153	9.153	9.153	8.718	8.428	8.561	8.561	8.561	8.212	8.217	8.35	8.35	8.554	8.554	8.758	8.758	8.892	9.096	9.81
YNL277W	1.994	1.994	1.994	1.994	1.994	1.994	1.994	1.994	1.994	1.994	1.994	1.994	1.994	1.79	1.645	1.849	1.559	1.559	1.559	1.559	1.559	1.559	1.559	1.559	1.559	1.559	1.559	1.559	1.559	1.559	1.559	1.559	1.559	1.559	1.559	1.559	1.006	1.006	0.872	0.872	1.006	1.006	1.006	1.006	1.006	1.006	1.006	1.006	1.006
YKL068W	4.514	4.514	4.514	4.514	4.514	4.38	4.38	4.38	4.38	4.38	4.38	4.38	4.38	4.38	4.38	4.043	3.898	3.694	3.694	3.694	3.827	3.827	3.972	3.972	4.176	4.31	4.31	4.31	4.31	4.31	4.31	4.31	4.31	4.31	4.31	4.31	4.31	4.31	4.31	4.31	4.31	4.31	4.31	4.31	4.31	4.31	4.31	4.31	4.31
YDR470C	10.081	10.081	10.081	9.936	9.936	8.885	8.751	8.751	8.751	7.582	7.158	7.025	7.025	7.025	6.821	6.821	6.821	6.542	6.542	6.542	6.542	6.542	6.542	6.542	6.542	6.338	4.444	3.619	3.619	3.764	3.764	3.764	3.764	3.764	3.356	3.356	2.257	2.123	2.123	2.123	2.123	2.123	2.123	2.123	2.123	2.123	2.123	2.123	1.99
YHR052W	3.347	3.492	3.696	3.696	3.696	3.696	3.696	3.696	3.696	3.696	3.696	3.696	3.696	3.637	3.637	3.637	3.637	3.637	3.637	3.637	3.637	3.229	3.229	3.025	3.025	3.17	3.17	3.17	3.025	2.821	2.821	2.821	2.821	2.617	2.413	2.413	2.413	2.413	2.413	2.413	2.413	2.413	2.413	2.413	2.547	2.547	2.547	2.547	2.547
YOR265W	7.795	7.929	7.784	7.639	7.639	7.639	7.435	7.435	7.639	7.215	7.081	7.564	7.709	7.709	7.709	7.709	7.167	6.685	6.272	6.272	6.139	6.005	6.005	7.029	6.68	6.814	6.814	6.814	6.814	6.814	6.814	6.814	6.272	6.272	6.814	7.222	7.222	7.222	7.222	7.367	7.367	7.501	7.489	7.489	7.779	7.779	7.983	8.815	9.286
YML048W	11.348	11.552	11.552	11.552	11.552	11.697	11.085	11.085	11.556	11.556	12.114	12.114	12.114	12.114	12.114	12.114	11.969	12.633	12.766	13.405	13.405	13.405	13.539	13.539	13.539	13.539	13.806	13.806	13.806	13.806	13.673	13.673	13.673	13.673	13.673	13.947	13.958	14.092	14.092	14.092	14.092	13.888	13.888	13.888	13.888	13.888	13.888	13.319	13.319
YJL049W	17.345	17.345	17.549	17.549	17.549	17.682	17.682	17.682	17.682	17.886	18.09	18.224	18.224	18.224	18.224	18.224	18.224	18.224	18.503	18.781	18.781	18.781	18.781	18.781	18.781	18.781	18.781	18.781	18.781	18.781	18.781	18.781	18.781	18.781	18.781	18.781	18.915	18.915	18.915	18.915	18.915	18.915	18.915	18.915	19.049	19.049	19.398	19.398	19.398
YOR061W	12.18	12.957	13.224	13.224	13.428	13.224	13.369	13.224	13.079	13.079	13.079	13.079	13.079	13.079	13.079	13.079	13.079	13.079	13.079	13.213	13.213	13.213	13.213	12.812	12.812	12.812	12.533	12.533	12.533	12.934	12.934	12.934	12.934	12.934	12.934	13.068	12.923	13.417	13.417	13.417	13.417	13.55	13.754	14.022	14.022	14.289	14.289	14.289	14.289
YBL107C	10.306	10.306	10.451	10.451	10.655	10.789	10.644	10.923	11.464	11.947	14.365	14.365	14.365	14.365	14.365	14.655	14.655	14.655	14.992	15.609	15.609	15.958	15.958	16.162	16.162	16.162	16.162	16.162	16.162	16.307	16.656	17.335	17.335	17.335	17.335	17.335	17.335	17.335	17.748	18.015	18.015	18.015	18.015	18.149	18.149	18.149	18.149	18.149	18.149
YBR207W	14.912	14.912	14.912	14.912	14.912	14.912	14.912	14.912	14.912	14.912	14.901	15.239	15.105	15.239	15.372	15.227	15.361	15.216	15.216	15.216	15.216	15.216	15.216	15.216	15.082	15.012	15.012	15.012	15.012	15.624	16.247	16.526	16.793	16.793	16.793	16.793	16.66	16.526	16.322	15.914	15.71	15.844	15.844	15.844	15.977	15.977	15.977	15.977	15.977
YIL038C	10.99	10.99	11.194	11.194	11.328	13.893	13.893	13.893	14.027	14.027	14.305	14.305	14.305	14.305	14.45	14.45	14.45	14.985	14.985	14.985	14.985	14.985	14.985	14.985	14.985	14.985	15.13	15.13	15.264	15.42	15.42	15.42	15.624	15.624	15.624	15.973	16.381	16.381	16.381	16.381	16.381	16.381	16.247	16.247	16.247	16.114	16.114	16.114	16.114
YGR023W	9.255	8.987	9.132	8.987	8.987	8.987	9.132	9.411	8.999	8.999	8.999	8.999	8.865	8.865	8.865	8.516	8.516	8.516	8.516	8.516	8.516	8.516	8.516	8.516	8.178	8.178	8.178	8.045	8.045	8.178	8.045	8.045	8.045	8.045	8.045	8.045	8.045	7.841	7.841	7.841	7.573	7.428	7.428	7.428	6.816	6.816	6.95	6.95	6.95
YML065W	1.974	1.974	1.974	1.974	1.974	2.178	2.178	2.178	2.312	1.845	2.461	2.461	2.461	2.665	2.665	2.799	2.799	2.799	2.799	2.799	2.799	2.932	2.932	3.066	3.066	3.345	4.451	4.451	4.451	4.451	4.451	4.247	4.043	4.043	4.043	4.043	4.043	4.043	4.043	4.247	4.247	4.247	4.247	4.247	4.247	4.451	4.451	4.451	4.317
YPL249C	8.697	8.697	8.697	8.842	8.83	8.83	8.83	9.034	9.034	9.034	9.034	9.034	9.034	9.168	8.878	9.023	9.168	9.168	9.168	9.168	9.168	9.168	8.633	8.633	9.313	9.603	9.737	9.737	9.737	9.737	9.737	9.737	9.725	9.725	9.725	9.725	9.725	9.725	9.725	9.725	9.725	9.725	9.725	9.592	9.592	9.592	9.796	9.796	9.796
YHR037W	11.416	11.416	11.416	11.416	11.416	11.416	11.271	11.271	11.271	11.404	11.404	11.404	11.404	11.259	11.126	10.992	10.992	10.992	10.992	10.992	10.992	10.992	10.992	10.992	10.992	10.992	11.126	11.126	11.126	11.126	11.126	11.126	11.126	11.126	11.126	11.126	11.126	11.126	11.126	10.858	10.521	10.521	10.387	10.387	10.387	10.387	10.387	10.242	10.242
YOR271C	0.134	0.134	0.134	0.134	0.134	0.134	0.134	0.134	0.279	0.279	0.279	0.279	0.279	0.483	0.483	0.483	0.483	0.483	0.483	0.483	0.483	0.483	0.483	0.687	0.687	0.832	1.931	2.28	2.28	2.28	2.425	3.111	3.111	3.245	3.245	3.669	3.669	3.959	4.453	5.708	6.399	6.399	6.678	6.882	7.015	7.015	7.015	7.015	7.015
YPL269W	7.145	7.145	8.051	9.22	10.591	10.591	11.701	11.905	12.855	13.424	14.597	14.597	14.597	14.597	14.597	14.597	14.731	14.731	14.731	14.865	14.865	14.865	14.865	14.865	14.865	14.865	14.865	14.865	15.01	15.01	15.01	15.01	15.01	15.01	14.672	14.672	14.672	14.672	14.672	14.806	14.806	14.806	14.806	14.457	14.445	15.05	15.254	15.109	15.109
YGR116W	7.657	7.657	7.947	8.017	8.162	8.162	8.017	7.605	7.605	7.337	6.936	6.732	6.732	6.866	6.458	6.458	6.458	6.458	6.592	6.435	6.725	7.004	7.94	7.94	8.207	8.69	8.69	8.894	8.894	8.894	8.894	8.894	8.894	8.894	8.69	8.69	8.556	8.69	8.69	8.69	8.823	8.823	8.823	8.823	8.823	8.823	8.823	8.823	8.823
YOR153W	1.214	1.214	1.214	1.214	1.214	1.214	1.214	1.214	1.214	1.214	1.214	1.214	1.214	1.214	1.214	1.214	1.418	1.418	1.418	1.285	1.285	1.285	1.285	1.285	1.285	1.285	1.285	1.285	1.296	1.296	1.296	1.296	1.296	1.296	1.296	1.296	1.296	1.296	1.296	1.296	1.296	1.296	1.296	1.296	1.296	1.296	1.296	1.296	1.296
YER126C	9.05	9.05	9.05	8.352	8.352	8.497	8.497	8.835	8.835	9.102	9.102	9.102	9.102	9.102	9.102	9.102	9.102	9.102	9.102	9.102	9.102	9.102	9.102	9.44	9.44	9.44	9.644	9.644	9.644	9.777	9.777	9.777	9.777	9.777	9.922	9.922	9.922	9.922	9.922	9.922	9.922	9.922	9.922	9.777	9.777	9.499	9.499	9.499	9.499
YPL237W	12.834	12.834	12.7	12.7	12.7	12.7	12.7	12.433	12.433	12.433	12.433	12.433	12.433	12.433	12.433	12.433	12.299	12.299	12.154	12.154	12.154	12.021	12.021	12.021	11.753	11.62	11.765	11.765	11.765	11.765	11.765	11.62	11.62	11.475	11.475	11.33	11.33	11.33	11.475	11.212	11.212	9.399	8.579	7.81	7.955	7.955	8.1	8.1	8.245
YOL002C	11.606	11.74	12.211	12.211	12.211	12.211	12.211	12.211	12.211	12.211	12.211	12.211	12.211	12.211	12.211	12.211	12.211	12.211	12.211	12.211	12.078	11.944	11.606	11.606	11.606	11.606	11.606	11.606	11.269	11.135	11.135	11.328	11.473	11.677	11.677	11.677	11.677	11.677	11.543	11.543	11.543	11.543	11.543	11.543	11.543	11.543	11.398	11.398	11.398
YHR045W	11.282	11.282	11.415	11.619	11.619	11.619	11.764	11.764	11.968	12.113	12.113	12.113	12.113	12.392	12.247	12.247	12.247	12.247	12.247	12.247	12.247	12.102	11.823	11.608	11.608	11.608	11.608	11.463	11.051	11.051	11.184	11.184	11.184	11.184	11.184	11.318	11.73	11.73	11.73	11.864	11.864	11.864	11.864	12.213	12.213	12.009	12.009	11.671	12.362
YBR007C	2.574	2.574	2.295	2.017	2.017	1.883	1.883	1.883	1.883	1.738	1.738	1.872	1.872	1.872	1.872	1.872	2.076	2.076	2.413	2.413	2.413	2.413	2.268	2.123	2.123	1.908	1.908	2.32	2.32	2.32	2.32	2.454	2.588	2.588	2.588	2.588	2.588	2.588	2.588	2.588	2.588	2.588	2.588	2.855	2.855	3.546	4.504	4.504	4.649
YFR021W	4.581	4.581	4.581	4.314	4.314	4.314	4.169	4.169	4.169	5.105	5.105	5.105	5.105	5.105	5.105	5.105	5.105	5.105	5.238	5.238	5.034	5.034	5.034	5.034	4.901	4.901	4.901	4.901	4.901	4.901	4.901	4.901	4.697	4.697	4.563	4.563	4.429	4.429	4.429	4.429	4.429	4.429	4.429	4.429	4.429	4.429	4.429	4.429	4.429
YJL036W	5.939	5.939	5.805	5.671	5.393	5.259	5.259	4.353	4.353	4.353	4.208	4.208	4.208	4.208	4.208	4.208	4.208	4.208	4.208	4.208	4.208	4.208	4.063	3.313	3.045	2.492	2.08	1.801	1.801	1.801	1.801	1.668	1.668	1.668	1.255	1.255	1.122	1.122	0.988	0.988	0.988	0.988	0.843	0.639	0.784	0.784	0.784	0.784	0.784
YFR017C	10.362	10.362	10.362	10.362	10.362	10.362	10.362	10.362	10.362	10.362	10.362	10.362	10.362	10.362	10.362	10.362	10.362	10.158	10.013	10.013	10.013	10.013	10.013	9.478	9.478	9.333	9.333	9.333	9.333	9.333	9.333	9.333	9.333	8.635	8.635	8.356	8.356	8.089	8.089	8.089	8.089	8.089	7.688	7.688	7.194	6.915	6.915	6.77	6.77
YPL152W	3.535	3.535	3.884	4.709	8.554	8.758	9.048	10.512	10.512	10.512	10.512	10.861	11.151	11.355	11.355	11.355	11.355	11.355	11.355	12.042	12.042	12.332	12.477	12.826	12.826	12.826	12.971	12.971	12.971	12.971	12.971	13.379	13.524	13.524	13.802	13.802	13.802	13.802	13.802	13.936	13.936	13.936	13.936	13.936	13.936	14.285	14.285	14.285	14.285
YPL157W	13.392	13.729	13.874	14.008	14.275	14.275	14.275	14.409	14.409	14.409	14.409	14.409	14.409	14.409	14.409	14.951	15.229	15.363	15.701	15.701	15.846	15.846	15.846	15.991	15.991	15.991	15.991	15.846	15.846	15.846	15.991	15.991	15.991	15.991	15.991	15.991	15.991	15.723	15.723	15.723	15.723	15.723	15.723	15.723	15.723	15.723	15.723	15.723	15.723
YFL034W	7.412	7.412	7.412	7.412	7.412	7.412	6.533	6.533	6.666	6.399	6.399	6.265	6.132	6.132	6.132	6.132	5.998	5.998	5.853	5.853	5.842	5.504	5.504	5.504	4.935	4.79	5.429	5.296	5.296	5.5	5.5	5.366	5.366	5.366	5.366	4.052	3.762	3.762	3.762	3.966	4.025	4.507	4.507	4.711	4.711	4.711	4.507	4.507	4.641
YNL206C	10.645	10.779	11.261	11.261	11.261	11.261	11.261	11.261	11.261	11.261	11.395	11.395	11.395	11.395	11.395	11.395	11.395	11.529	11.529	11.529	11.529	11.529	11.529	11.529	11.121	11.121	11.254	11.399	12.736	12.736	12.736	12.736	12.736	12.736	12.736	12.736	12.736	12.591	12.591	12.591	12.591	12.591	12.591	12.591	12.591	12.591	12.591	12.591	12.591
YCL005W	9.357	9.502	9.851	10.2	10.768	10.913	10.913	10.913	10.913	11.047	11.047	11.047	11.047	11.047	11.047	11.047	11.251	11.047	13.048	13.46	14.704	14.704	14.849	14.849	14.849	14.849	15.622	15.622	15.756	15.756	15.901	16.168	16.313	16.313	16.807	16.807	16.807	16.807	16.807	16.807	16.807	16.807	16.807	16.662	16.528	16.528	16.866	17.011	17.011
YNL188W	13.318	14.503	15.346	15.346	15.491	15.636	15.973	16.322	16.322	16.467	16.601	16.805	16.805	16.805	16.805	16.805	16.805	17.358	17.492	18.131	18.131	18.276	18.409	18.409	18.409	18.409	18.409	18.409	18.409	18.409	18.409	18.758	18.758	18.758	18.758	18.758	18.758	18.613	18.48	18.48	18.48	18.409	18.543	18.543	18.543	18.543	18.543	18.543	18.543
YOR202W	17.987	17.987	17.987	17.987	17.987	17.987	17.987	17.987	17.783	17.917	17.917	17.917	17.917	17.917	17.917	17.917	17.917	17.917	17.917	17.917	17.917	17.917	17.917	17.917	17.917	17.917	17.917	17.917	17.917	17.917	17.772	17.359	17.359	17.359	15.936	15.936	15.791	15.791	16.344	16.344	16.211	16.211	16.211	16.211	16.211	16.211	16.066	16.066	16.066
YPL002C	5.767	5.9	5.9	5.9	6.045	6.045	6.045	5.841	5.841	5.841	5.975	6.265	6.532	6.532	6.532	6.532	6.677	6.677	6.736	6.736	6.881	7.085	7.085	7.353	7.353	7.353	7.353	7.353	7.353	7.643	8.479	8.479	8.479	8.961	9.095	9.374	9.374	9.374	9.374	9.374	9.374	9.374	9.374	9.374	9.711	9.711	9.711	9.711	9.566
YPL030W	9.762	9.762	9.762	9.762	9.762	9.762	9.762	9.762	9.762	9.762	9.762	9.762	9.762	9.762	9.762	9.762	9.762	9.628	9.628	9.628	9.628	9.628	9.628	9.628	9.628	9.628	9.494	9.494	9.494	9.361	9.361	8.953	8.953	8.953	8.808	8.808	8.808	8.808	7.512	7.099	6.553	6.012	5.518	5.518	5.518	5.518	5.314	5.314	5.18
YPL082C	2.395	2.395	2.395	2.395	2.25	2.25	2.25	2.25	2.25	2.25	2.25	2.25	2.384	3.215	4.251	4.734	4.734	4.734	4.734	4.938	4.938	4.53	4.53	4.53	4.53	4.53	4.53	4.663	5.146	5.436	5.436	5.436	5.436	5.989	6.601	6.88	7.292	7.158	7.158	7.303	7.303	7.303	7.303	7.448	7.797	7.797	8.86	10.174	10.319
YIL111W	7.895	7.75	8.173	8.463	8.597	8.597	8.801	8.801	8.801	8.801	8.801	8.801	8.801	8.801	8.801	8.801	8.801	8.801	8.801	8.801	8.801	8.801	8.801	8.801	8.801	8.801	9.005	8.615	8.615	8.615	8.615	8.615	8.819	8.964	9.254	9.121	9.121	9.121	9.121	9.325	9.325	9.325	9.325	9.325	9.325	9.325	9.18	9.18	9.18
YGL084C	2.814	2.959	2.959	2.959	3.093	3.093	3.093	3.093	2.959	2.959	2.959	2.959	3.297	3.635	4.518	6.15	6.15	6.15	7.308	8.198	8.402	8.402	8.402	8.606	8.751	8.751	8.751	8.751	9.1	9.234	9.635	11.566	11.566	11.711	12.52	12.52	12.787	13.403	13.403	13.811	13.811	13.956	14.305	14.305	14.439	14.439	14.439	14.439	14.439
YNL247W	10.784	10.784	10.784	10.58	10.58	10.725	11.062	11.062	11.527	11.794	11.794	11.649	11.649	11.649	11.515	11.515	11.923	12.127	12.272	12.476	12.476	12.61	12.68	12.68	12.68	12.68	12.825	12.825	12.692	12.692	12.692	12.692	12.692	12.692	12.692	12.692	12.692	12.692	12.692	12.692	12.692	12.692	12.488	12.209	12.209	12.343	12.476	12.476	12.476
YLR292C	11.588	11.588	11.722	11.785	11.785	11.785	11.64	11.64	12.048	12.048	12.193	12.193	12.327	12.327	12.531	12.665	12.798	13.077	12.943	13.077	13.634	13.779	13.924	13.924	13.924	14.128	14.128	14.058	14.192	14.552	14.552	14.552	14.819	14.819	14.819	14.964	15.168	15.168	15.168	15.168	15.302	15.302	15.302	15.302	15.302	15.506	15.71	15.506	15.372
YMR318C	5.996	5.996	5.996	5.996	5.996	5.996	5.862	5.862	5.862	5.862	5.862	5.862	5.862	5.862	5.862	5.862	5.862	5.862	5.862	5.862	5.862	5.862	5.862	5.862	5.729	5.729	5.729	5.874	6.019	6.019	6.513	6.513	6.513	6.309	6.175	6.175	6.175	6.175	6.32	6.465	6.61	6.61	6.406	6.54	6.54	6.889	6.889	6.889	6.889
YHR116W	9.902	9.902	10.47	10.47	10.738	11.585	11.585	11.585	11.585	11.585	11.585	11.585	11.585	11.585	11.585	11.585	11.585	11.585	11.864	12.009	12.213	12.213	12.213	12.213	12.213	12.213	12.358	12.358	12.358	12.358	12.358	12.358	12.358	12.491	12.358	12.358	12.358	12.358	12.358	12.358	12.358	12.358	12.358	12.358	12.358	12.358	12.358	12.358	12.358
YLR177W	3.843	3.843	4.047	4.047	4.047	4.047	3.913	3.913	3.913	3.913	3.709	3.709	4.058	4.058	4.058	4.058	4.541	4.745	4.879	4.879	5.012	6.204	6.204	6.338	6.605	6.605	6.605	6.605	6.605	6.605	6.884	6.884	7.018	7.586	7.865	7.865	8.069	8.069	8.069	8.069	8.348	8.749	11.071	11.071	11.216	11.216	11.216	11.361	11.918
YDL190C	13.115	13.115	13.115	13.931	13.931	13.931	13.931	13.931	13.931	13.931	13.931	14.135	14.135	14.135	14.135	14.135	14.28	14.28	14.28	14.28	14.28	14.28	14.28	14.28	14.414	14.414	14.414	14.414	14.414	14.414	14.414	14.414	14.414	14.269	14.269	13.931	13.931	13.931	13.931	13.931	13.931	13.931	12.902	11.629	11.495	11.158	10.879	10.879	10.879
YNL238W	9.109	10.421	10.7	10.7	10.7	10.7	10.786	10.786	11.198	11.198	11.198	11.198	11.803	11.669	11.669	11.669	11.669	11.873	11.873	11.873	11.873	11.728	11.728	11.862	11.728	11.728	11.862	11.996	11.996	11.996	11.996	11.851	11.851	12.141	12.141	12.141	12.345	12.49	12.49	12.49	12.49	12.49	12.49	12.49	12.49	12.49	12.49	12.49	12.49
YOR076C	12.657	13.281	13.281	13.281	13.281	13.281	13.281	13.002	13.147	13.147	13.281	13.414	13.897	14.042	14.042	14.042	14.042	14.042	14.042	14.042	13.489	13.634	13.901	13.901	14.18	14.447	14.447	14.447	14.447	14.447	14.302	14.302	14.302	14.302	14.592	14.592	14.592	14.592	14.592	14.592	14.592	14.592	14.592	14.796	14.796	14.651	14.651	14.651	14.651
YOL081W	4.458	5.215	6.11	6.69	6.69	6.98	7.533	7.533	7.941	7.941	8.557	9.173	9.656	9.656	9.656	9.522	9.522	9.522	9.522	9.656	10.08	11.614	11.614	11.614	11.41	11.41	11.892	11.892	12.037	12.182	13.544	13.952	13.952	13.952	14.22	14.22	14.353	14.691	14.895	14.895	15.029	15.029	15.029	15.029	15.366	15.645	15.645	15.79	15.79
YJR050W	13.397	13.397	13.601	13.601	13.601	14.292	14.641	14.99	15.123	15.123	15.268	15.268	15.268	15.268	15.472	15.339	15.606	15.171	15.171	15.316	15.595	15.461	15.461	15.461	15.112	15.524	15.524	15.524	15.524	15.524	15.658	15.792	15.792	15.925	15.925	15.925	15.925	15.925	16.263	16.129	16.129	16.274	16.274	16.274	16.286	16.082	16.082	16.082	16.082
YKL190W	22.857	22.857	22.857	22.857	22.857	22.857	22.857	22.857	22.857	22.857	22.857	22.991	22.857	22.857	22.857	22.857	22.857	23.002	23.002	23.002	22.735	22.735	22.868	23.002	23.002	23.002	23.002	23.002	23.002	23.002	23.002	23.002	23.002	23.002	23.002	23.002	23.002	23.002	23.002	23.002	23.002	22.798	22.798	22.798	22.653	22.653	22.798	22.798	22.664
YDR515W	7.419	7.215	7.505	7.167	7.457	7.457	7.591	7.591	7.591	7.591	6.904	7.736	8.991	9.34	9.544	9.544	9.544	9.544	9.544	9.689	9.689	9.689	9.066	9.333	9.854	9.854	9.854	10.144	10.144	10.085	10.085	10.085	10.085	9.41	9.41	9.41	9.41	9.469	9.48	9.748	10.765	10.91	11.334	11.467	11.467	11.467	11.891	12.095	12.095
YDL174C	0.68	0.68	0.813	0.813	0.813	0.947	0.947	0.947	0.947	0.947	0.947	0.947	0.947	0.947	0.947	0.947	0.947	0.947	0.947	0.947	0.947	0.947	0.947	0.947	0.802	0.936	1.203	1.203	1.203	1.203	1.203	1.203	1.203	1.203	1.203	1.203	1.203	1.203	1.203	1.203	1.203	1.203	1.203	1.203	1.203	1.203	1.203	1.756	1.756
YIL050W	4.156	4.156	4.156	3.743	3.743	3.743	3.743	3.743	3.743	3.743	3.743	3.127	2.574	1.946	1.946	1.946	1.946	1.946	1.946	1.029	0.616	0.338	0.338	0.338	0.338	0.134	0	0	0	0	0.134	0.134	0.401	0.401	0.605	0.605	0.605	0.605	0.605	0.605	0.809	0.809	0.809	0.809	0.809	0.809	0.809	0.809	1.013
YLR266C	10.374	10.374	10.519	10.519	10.519	10.519	10.519	10.519	10.519	10.578	10.723	10.723	10.723	10.723	10.723	10.723	10.723	10.723	10.723	10.723	10.723	10.723	10.723	10.723	10.723	10.723	10.589	10.455	10.455	10.444	10.299	10.009	10.009	10.009	9.875	9.671	9.467	9.177	9.177	9.177	9.177	9.177	9.177	8.235	8.235	7.811	7.677	7.677	7.677
YDR456W	1.763	4.686	4.686	4.686	5.024	5.157	5.157	5.157	5.291	5.291	5.291	5.291	5.291	5.291	5.291	5.291	5.291	5.291	5.291	5.291	6.193	6.193	6.193	6.193	6.193	6.193	6.193	6.193	6.193	6.193	6.338	6.483	6.628	6.698	6.902	7.448	7.942	8.495	8.495	8.629	8.495	8.64	8.908	8.908	8.908	8.908	8.908	9.041	9.245
YBR279W	6.898	7.016	7.639	7.855	7.721	7.925	8.059	9.169	10.261	11.772	13.265	13.811	13.811	13.945	14.09	14.09	14.294	14.294	14.294	14.498	14.364	14.294	14.149	14.079	14.079	14.079	14.079	14.079	14.283	14.283	14.691	14.824	14.91	14.91	14.91	15.055	14.851	14.851	14.718	14.718	14.718	14.718	14.718	14.718	14.996	14.996	14.996	14.996	14.996
YMR109W	8.667	8.667	8.667	8.534	8.534	8.545	8.545	8.545	8.545	8.545	8.545	8.545	8.545	8.545	8.545	8.341	8.341	8.341	8.341	8.341	8.341	8.341	8.341	8.341	8.341	8.341	8.341	8.341	8.341	8.341	8.137	7.992	7.858	7.858	7.858	7.858	7.858	7.713	7.713	7.713	7.376	7.376	7.172	7.172	7.172	5.932	5.932	5.787	5.787
YBR291C	13.537	13.537	13.537	13.537	13.537	13.537	13.537	13.537	13.404	13.404	13.404	13.404	13.404	13.27	13.27	13.066	12.932	12.932	13.077	13.077	13.077	13.077	13.077	13.077	13.077	13.077	13.077	13.077	13.077	13.077	13.077	13.077	13.077	13.077	13.077	12.81	12.81	12.81	12.81	12.81	12.81	12.52	12.241	11.818	11.684	11.684	11.684	11.684	11.684
YER153C	11.578	11.712	11.712	11.712	11.567	11.567	11.567	11.701	11.701	12.109	12.242	12.242	12.376	12.376	12.376	12.376	12.376	12.231	12.376	12.376	12.376	12.376	12.58	12.58	13.389	13.255	13.255	13.255	13.255	13.255	13.255	13.255	13.255	13.255	13.255	13.255	13.255	13.122	13.122	13.122	13.122	13.122	13.122	13.122	13.122	12.918	12.918	12.918	13.051
YOR059C	11.819	11.615	11.615	11.615	11.482	11.482	11.627	11.348	11.348	11.069	11.069	11.069	10.732	10.598	10.598	10.453	10.453	10.453	10.587	10.587	11.344	11.344	9.531	9.252	9.252	9.119	7.589	7.578	8.473	8.473	8.473	8.543	8.677	9.289	9.289	9.23	9.23	9.363	9.69	9.69	10.039	10.039	10.039	10.039	9.835	9.282	9.137	8.933	8.643
YNR063W	0.401	0.401	0.401	0.401	0.401	0.401	0.267	0.267	0.267	0.267	0.267	0.267	0.267	0.267	0.267	0.267	0.267	0.267	0.267	0.267	0.267	0.267	0.267	0.267	0.267	0.267	0.267	0.267	0.267	0.267	0.267	0.267	0.267	0.267	0.267	0.267	0.267	0.267	0.267	0.267	0.267	0.471	0.471	0.471	0.471	0.605	0.605	0.605	0.605
YLR199C	7.663	7.663	7.663	7.663	6.116	7.362	8.591	8.591	8.591	8.724	8.724	8.724	8.045	8.022	8.022	8.226	8.226	8.43	8.564	8.564	8.419	8.419	8.686	8.686	8.686	9.035	9.169	9.577	10.676	11.5	11.634	12.262	12.262	12.262	12.117	12.25	12.384	12.384	12.384	12.651	12.855	12.989	12.796	12.796	12.796	13.145	13.279	13.966	14.437
YKL159C	6.818	6.272	6.272	5.719	5.237	4.353	4.208	4.063	3.918	3.918	3.714	3.58	3.58	3.243	2.663	2.663	2.604	2.604	2.604	2.604	2.604	2.604	2.604	2.808	2.808	2.808	2.459	2.11	2.11	2.11	1.965	2.169	1.965	1.82	1.82	1.616	1.482	1.482	1.627	2.651	3.134	3.134	3.134	3.134	3.134	3.134	3.134	3.134	3.134
YLR072W	16.961	16.961	16.757	16.891	16.891	16.891	16.891	16.891	17.095	17.228	17.228	17.228	17.228	17.228	17.228	17.228	17.228	17.228	17.217	16.938	17.072	17.217	17.362	17.641	18.751	18.617	18.617	18.617	18.617	18.617	18.617	18.617	18.617	18.617	18.617	18.617	18.617	18.617	18.617	18.907	18.907	18.907	18.907	18.907	18.907	18.907	18.907	18.907	18.907
YOR116C	0.546	0.546	0.546	0.546	0.546	0.546	0.691	0.691	0.691	0.691	0.691	0.691	0.691	0.691	0.691	0.825	0.958	1.366	1.366	1.366	1.366	1.366	1.366	1.366	1.366	1.366	1.233	1.244	1.593	1.942	2.076	2.617	5.235	5.235	5.235	5.235	5.788	5.788	6.467	6.601	6.601	6.601	6.601	6.601	7.158	7.158	7.362	7.362	7.496
YMR292W	8.199	8.199	8.199	8.199	8.332	8.128	8.128	8.74	9.357	9.357	9.635	9.78	9.78	10.746	10.746	11.013	11.582	11.715	12.005	12.005	12.15	12.15	12.708	13.057	13.347	13.347	13.492	13.625	13.625	13.335	13.469	13.469	13.265	13.265	13.469	13.469	13.614	13.759	13.759	14.108	14.108	14.242	14.242	14.242	14.242	14.242	14.242	14.038	14.038
YFR029W	11.262	11.262	10.215	9.529	9.529	9.529	9.529	9.239	9.239	8.756	8.622	8.477	8.477	5.414	4.582	3.123	3.123	3.268	3.401	3.884	3.884	4.151	4.72	4.854	4.999	4.999	4.999	4.999	5.132	5.132	5.132	4.65	4.65	4.65	4.65	4.65	4.505	4.36	4.36	4.36	4.36	4.36	4.156	4.156	5.674	6.302	6.302	6.302	6.302
YLR386W	12.019	12.019	12.572	12.304	11.566	10.492	10.696	10.829	10.829	10.625	10.421	9.998	9.73	9.526	9.526	9.73	9.533	9.678	9.125	8.568	8.999	8.441	8.237	8.661	8.312	8.795	8.951	9.955	10.304	10.304	10.437	10.437	10.43	10.43	10.43	10.43	10.575	10.591	10.457	10.881	10.881	11.085	11.289	11.289	11.434	10.822	10.822	10.532	10.736
YJL180C	4.199	4.077	4.344	4.344	4.344	4.344	4.199	3.909	4.065	4.403	4.403	4.607	4.607	4.607	5.042	5.042	5.042	5.042	5.321	5.187	5.187	5.187	5.391	5.536	5.536	5.402	5.402	5.402	5.198	5.198	5.343	5.645	5.849	6.186	6.186	6.186	6.116	7.494	8.797	9.075	9.075	9.075	9.075	9.268	9.134	9.064	10.784	10.784	10.929
YFL044C	10.478	10.478	10.199	10.199	10.333	9.984	9.984	9.984	9.839	9.839	9.839	9.839	8.869	8.869	8.858	8.858	8.858	8.858	8.724	8.724	8.52	8.52	8.52	8.52	8.52	8.52	8.52	7.684	7.551	7.347	7.347	7.492	8.026	8.305	8.305	8.305	8.305	8.305	8.305	8.101	7.763	7.426	7.018	6.884	6.884	6.873	6.594	6.594	6.594
YML062C	7.44	7.44	7.44	7.707	7.514	7.514	7.514	7.514	7.514	7.514	7.514	7.514	7.514	7.31	7.31	7.31	7.31	7.31	4.768	4.623	4.355	4.489	5.862	6.141	8.008	10.685	10.685	10.685	10.685	10.685	11.394	12.226	13.458	14.016	14.161	14.161	14.306	15.056	15.056	15.056	15.056	15.346	15.636	17.845	17.99	17.99	17.99	17.99	18.135
YGR026W	8.894	9.173	9.377	9.377	9.377	9.377	9.377	9.377	9.377	9.581	9.581	9.581	9.581	9.581	9.581	9.581	9.581	9.581	9.726	9.726	9.726	9.726	9.726	9.458	9.458	9.254	9.254	9.399	9.533	10.172	11.334	11.334	11.334	11.479	11.479	11.468	11.602	11.602	11.735	11.735	11.735	11.735	11.735	11.735	11.531	11.531	11.531	11.531	11.531
YOR236W	2.617	2.617	2.617	2.617	2.617	2.617	2.617	2.617	2.617	2.617	2.617	2.617	2.617	2.617	2.617	2.617	2.617	2.617	2.617	2.617	2.617	2.617	2.617	2.617	2.617	2.617	2.472	2.472	2.472	2.339	2.339	2.339	2.339	2.339	2.339	2.339	2.472	2.472	2.472	2.472	2.472	2.005	1.801	1.801	1.801	1.801	1.801	1.801	1.523
YPL098C	8.352	8.207	8.137	8.137	8.137	7.992	8.137	7.858	7.858	7.858	7.858	7.858	7.713	7.858	7.713	7.713	7.713	7.446	7.446	7.591	7.591	7.869	7.724	7.724	7.724	7.724	7.724	7.724	7.724	7.323	7.056	5.545	5.255	3.952	3.614	3.614	4.729	5.687	5.832	5.832	6.036	6.24	6.036	6.181	7.013	7.28	7.076	7.076	7.076
YOL064C	6.703	6.703	6.703	6.703	6.907	7.185	7.185	7.534	7.33	7.33	6.365	6.499	7.491	7.754	8.579	8.434	8.567	9.897	9.897	9.897	10.246	11.141	11.141	11.141	11.576	11.78	11.914	11.914	12.059	12.263	12.263	12.263	12.263	12.263	12.263	12.397	12.397	12.397	12.397	12.059	12.059	11.925	12.467	12.891	13.095	13.095	13.095	13.228	14.119
YKL138C-A	13.076	12.931	12.594	12.798	12.798	12.798	12.798	12.798	12.798	12.39	12.39	12.39	12.122	11.565	11.565	11.71	11.153	11.298	11.298	11.298	11.298	10.514	9.979	9.893	10.038	10.038	10.038	10.038	9.143	8.445	8.323	8.178	8.119	8.205	8.205	8.205	8.205	8.205	7.937	8.094	8.094	8.094	8.094	8.227	7.804	6.786	7.076	7.076	7.076
YNL310C	11.284	12.308	12.657	12.657	12.936	12.936	13.36	13.36	13.505	15.086	15.988	17.205	17.205	17.205	17.205	17.205	17.35	17.484	17.618	17.751	17.751	17.751	17.751	18.234	18.234	18.234	18.234	18.234	18.089	18.089	18.705	19.129	19.129	19.129	19.827	19.827	19.827	19.827	19.961	19.961	20.106	20.251	20.588	20.588	20.722	20.722	20.722	20.722	20.722
YBR111C	8.443	8.443	8.443	8.443	8.443	8.577	8.314	8.314	8.314	8.314	8.314	8.314	8.314	8.314	8.314	8.11	8.244	8.244	8.244	8.244	8.522	9.272	9.272	9.272	9.272	9.476	9.476	9.621	9.621	9.621	9.476	9.889	9.889	9.889	9.889	10.034	10.179	10.179	10.383	10.446	10.446	10.446	10.312	9.948	9.814	10.976	11.645	11.645	11.645
YJL183W	11.053	11.053	12.023	13.745	13.745	13.745	14.024	14.024	14.436	15.052	15.197	16.081	16.081	16.081	16.081	16.081	16.081	16.081	16.783	16.783	17.191	17.191	17.191	17.191	17.191	17.47	18.027	18.027	18.317	18.317	18.317	18.317	19.643	20.212	20.624	20.479	20.479	20.334	20.334	20.334	20.334	20.334	20.334	20.334	20.323	20.189	20.189	20.189	20.189
YNR024W	8.953	8.953	8.953	8.953	8.953	8.953	8.314	8.314	8.035	8.094	8.228	8.942	8.942	9.146	9.146	9.146	9.146	9.012	9.554	9.962	11.206	11.002	11.206	12.16	12.858	12.858	13.003	13.003	13.003	13.136	13.136	13.136	13.136	13.136	13.136	13.485	13.485	13.485	13.485	13.485	13.485	13.485	13.485	13.485	13.619	13.619	13.415	13.415	13.415
YGL186C	19.318	19.318	19.801	19.801	19.801	19.597	19.597	19.597	19.597	19.597	19.393	19.393	19.393	19.393	19.393	19.393	19.393	19.393	19.259	19.114	19.114	19.114	18.835	18.486	18.62	18.62	18.62	18.62	18.62	18.464	18.196	18.196	18.196	18.196	17.992	17.992	17.859	17.859	17.859	18.004	18.208	18.208	18.208	17.392	17.392	17.392	17.392	17.392	17.258
YLR197W	17.965	17.557	17.423	17.423	17.423	17.289	16.818	15.504	15.37	15.236	14.656	14.511	14.366	12.8	12.388	12.447	12.581	12.581	12.581	12.377	12.377	12.173	12.028	12.028	11.883	11.883	11.749	11.749	11.604	11.738	11.534	11.4	11.4	11.4	11.051	11.051	11.518	11.518	11.384	10.831	10.07	10.07	10.333	9.587	9.454	9.198	9.198	9.198	8.726
YLR423C	3.521	3.521	3.521	3.317	2.893	2.481	2.481	2.481	4.724	5.921	8.286	8.565	8.565	8.844	8.989	8.989	9.569	9.569	9.569	9.773	9.639	9.639	9.639	9.843	9.977	10.181	10.181	10.385	10.793	12.683	13.032	13.032	13.236	13.236	13.236	13.236	13.032	12.753	12.753	12.753	12.753	12.753	12.753	12.753	12.753	12.753	12.753	12.887	13.648
YGR211W	9.44	9.44	9.236	9.236	8.216	8.291	8.157	7.878	7.878	8.012	8.012	8.012	7.733	7.733	6.333	6.188	5.717	5.583	5.583	5.583	5.171	5.171	4.625	4.224	4.62	4.475	4.475	4.475	4.33	4.754	4.754	4.888	6.186	7.222	7.222	7.222	7.367	7.367	7.367	7.297	7.093	7.093	7.093	7.093	7.238	7.442	7.587	7.791	8.783
YLR119W	8.863	8.863	8.863	8.863	8.863	7.827	7.827	7.693	7.489	7.489	7.356	7.356	7.222	7.222	7.496	7.363	7.363	7.363	7.363	7.363	6.821	7.229	7.229	7.433	7.433	7.578	6.939	6.939	6.939	6.939	6.3	6.445	6.386	7.485	7.485	7.485	7.485	7.485	7.485	7.63	7.63	7.426	7.136	7.136	6.932	6.798	6.508	6.508	6.653
YJL088W	6.576	6.576	6.576	6.576	6.576	6.576	6.576	6.576	6.442	6.442	6.442	6.442	6.442	6.442	6.442	6.442	6.442	6.442	6.238	5.9	5.9	5.9	5.9	5.9	5.696	5.429	4.994	4.994	4.586	4.174	4.174	4.174	4.174	3.836	3.702	3.702	3.702	3.702	3.702	3.702	3.702	3.702	3.365	3.231	3.231	3.231	2.191	1.853	1.575
YIR036C	11.403	11.681	11.681	11.681	11.681	11.815	11.815	11.949	12.436	12.581	12.581	12.714	12.714	12.714	12.714	12.714	13.605	14.511	15.116	15.261	15.395	15.395	15.395	15.395	15.785	15.918	15.918	15.918	16.401	16.256	16.256	16.46	16.46	16.46	16.605	16.605	16.605	16.605	16.605	16.605	16.605	16.739	16.884	16.884	17.088	17.088	17.496	17.845	17.711
YOR279C	9.506	9.506	9.506	9.506	9.506	8.262	8.588	8.588	8.588	8.588	8.996	8.996	8.996	8.572	8.572	8.84	8.706	9.044	8.899	9.59	9.59	10.433	10.723	10.723	10.723	10.723	10.723	10.578	10.444	10.589	10.734	11.688	11.688	11.688	11.688	11.688	11.688	11.892	11.747	12.148	12.148	12.427	12.427	12.427	12.427	12.293	12.159	12.159	12.159
YDL100C	7.059	7.059	7.337	7.616	7.761	7.616	7.471	7.482	7.278	7.278	7.29	7.632	8.178	8.178	8.178	8.178	8.178	8.189	8.323	9.304	9.304	9.304	9.449	9.449	9.449	9.798	9.931	9.931	10.745	10.745	10.745	10.745	10.745	11.146	11.692	11.692	11.692	11.982	13.296	13.307	13.307	13.307	13.307	13.307	13.307	13.586	13.586	13.382	13.382
YJR082C	8.975	8.975	8.975	8.975	8.975	8.975	8.975	8.975	8.975	8.975	8.975	8.975	8.975	8.842	8.842	8.842	8.563	8.563	8.296	8.296	8.296	7.75	7.401	7.401	7.401	7.389	6.714	6.569	6.569	6.569	7.181	7.181	7.036	7.036	7.036	6.275	6.13	6.263	6.408	7.02	6.887	6.887	6.887	6.887	6.887	6.887	7.165	7.165	7.165
YBR204C	9.699	9.699	9.216	10.39	11.708	11.976	11.976	12.109	12.388	12.039	12.039	12.039	12.318	12.463	12.463	12.667	12.8	12.8	12.8	12.934	12.934	12.934	12.934	12.934	12.934	12.934	13.079	13.079	13.224	13.428	13.428	13.428	13.417	13.217	14.413	14.413	14.413	14.413	14.413	14.413	14.837	14.837	14.982	14.982	14.982	15.272	15.272	15.406	15.406
YPL159C	18.174	18.174	18.174	18.174	18.174	18.174	18.174	18.174	18.029	18.029	18.233	18.233	18.233	18.233	18.099	17.895	17.895	17.895	17.895	17.895	17.895	17.895	17.349	16.948	16.948	16.948	16.948	16.948	16.948	16.744	16.187	15.983	15.983	15.983	15.983	15.983	15.582	15.582	15.314	15.314	15.314	15.314	15.314	15.11	15.11	14.576	14.372	14.372	13.959
YOL049W	14.521	14.376	13.678	13.533	13.678	13.678	13.678	14.09	14.09	14.09	14.09	13.886	14.02	14.224	14.224	14.224	14.224	14.632	14.632	14.765	14.765	14.765	14.632	14.632	14.836	14.836	14.836	14.836	14.981	14.981	14.981	14.713	14.917	14.917	14.917	14.917	14.917	14.917	15.051	15.522	15.389	15.389	15.389	15.389	15.389	15.389	15.738	15.738	15.738
YHR051W	19.857	19.857	19.857	19.857	19.99	19.99	19.99	19.99	19.99	19.99	19.99	19.99	19.99	20.124	19.979	19.775	19.909	19.909	19.909	19.775	19.775	19.775	19.775	19.775	19.641	19.485	19.485	19.485	19.485	19.281	19.281	19.147	19.147	19.147	19.147	19.014	19.014	18.88	19.281	19.281	19.281	19.281	19.281	19.281	19.281	19.281	18.665	18.665	18.665
YGL236C	1.006	1.006	1.006	1.006	1.006	1.006	1.006	1.006	1.006	1.006	1.006	1.006	1.006	1.006	1.006	1.006	1.006	1.21	1.21	1.21	1.21	1.21	1.21	1.21	1.21	1.21	1.21	1.21	1.21	1.21	1.21	1.21	1.21	1.21	1.21	1.21	1.21	1.21	1.21	1.21	1.21	1.21	1.21	1.21	1.21	1.21	1.21	1.21	1.21
YPL279C	6.028	6.162	6.162	6.366	6.57	6.57	6.57	6.57	6.633	6.633	6.633	6.633	6.633	6.633	6.767	6.912	7.335	7.335	7.335	7.335	7.335	7.335	7.335	7.335	7.335	7.335	7.335	7.539	7.539	7.539	7.539	7.539	7.539	7.818	7.818	7.818	7.818	7.818	7.818	7.818	7.818	7.818	7.818	7.818	7.818	7.818	7.818	7.952	7.952
YGR072W	8.232	8.232	8.232	8.232	8.028	7.605	7.401	7.401	7.401	3.829	3.573	3.428	3.428	3.707	3.707	3.707	3.852	3.852	3.852	4.056	4.056	4.056	4.056	4.888	4.888	5.033	4.695	5.119	5.119	5.119	5.252	5.252	5.252	5.252	5.252	5.66	5.66	5.719	5.719	5.719	5.719	5.586	5.103	5.237	5.237	5.237	5.441	5.923	6.818
YOR099W	20.006	20.006	20.006	20.006	20.21	20.21	20.21	20.21	20.21	20.076	19.943	19.943	19.943	19.943	19.943	19.943	19.943	19.943	19.943	19.943	19.943	19.943	19.943	19.943	19.943	19.943	19.943	19.943	19.809	19.809	19.675	19.675	19.675	19.675	19.675	19.675	18.914	18.368	18.101	18.089	18.089	18.089	18.089	18.089	17.74	17.607	17.607	17.607	17.607
YNL111C	12.279	12.279	12.279	12.075	11.808	11.47	11.47	11.266	11.266	10.854	10.516	10.383	8.441	7.931	8.135	8.135	8.135	8.135	8.135	8.135	8.28	8.087	8.087	8.291	8.158	8.303	8.158	8.013	7.46	6.628	6.628	5.377	4.953	5.087	4.808	4.675	4.53	4.53	4.938	5.008	6.315	6.315	6.315	6.315	6.182	6.048	5.769	5.361	5.361
YML057W	8.306	8.451	8.451	8.451	8.451	8.451	8.451	8.318	8.451	8.789	8.789	8.923	8.923	8.923	9.602	9.892	9.688	9.339	9.484	9.629	9.833	9.833	9.833	9.967	10.101	10.101	10.101	10.101	10.101	10.438	10.368	10.368	10.368	10.368	10.368	10.368	10.368	10.368	10.513	10.513	10.513	10.851	10.984	10.984	10.984	11.118	10.984	10.984	10.345
YGR206W	7.55	7.55	7.899	9.073	10.391	10.391	10.391	10.391	10.391	10.525	11.141	11.141	11.286	11.565	11.565	11.565	11.565	11.565	11.565	11.565	11.565	11.565	11.565	11.565	11.565	11.565	11.565	12.1	12.716	12.716	12.92	12.775	12.705	12.705	12.705	12.705	12.705	12.705	12.705	12.705	12.705	12.705	12.909	12.909	12.909	13.042	12.909	12.909	12.909
YDR082W	4.972	4.972	4.611	5.513	5.647	5.647	5.647	5.781	6.735	6.88	7.217	7.351	7.351	7.555	7.555	7.555	7.7	7.7	7.7	7.834	7.979	8.112	8.52	8.654	8.992	8.992	8.992	8.992	8.992	8.992	8.992	8.992	8.992	8.992	8.992	9.27	9.125	9.259	9.259	9.393	9.393	9.875	10.02	10.154	10.852	10.852	10.997	11.613	11.613
YGR099W	6.832	5.674	5.878	5.325	6.005	10.027	10.027	10.027	10.364	11.545	11.33	11.534	11.389	11.593	11.726	11.522	11.522	11.522	11.522	12.739	12.606	12.606	12.606	13.147	12.932	12.932	12.932	12.932	12.932	12.932	12.932	12.873	13.163	13.988	13.988	13.988	13.988	13.988	13.988	13.988	14.459	14.942	15.209	15.209	15.209	15.209	15.343	15.343	15.476
YGL037C	0.401	0.401	0.267	0.267	0.267	0.401	0.668	0.668	0.668	0.668	0.668	0.668	0.668	0.668	0.668	0.668	0.668	0.668	0.668	0.802	0.936	0.936	0.936	0.936	0.936	0.936	0.936	0.936	0.936	0.936	0.936	0.936	0.936	0.936	0.936	0.936	1.203	1.337	1.337	1.337	1.337	1.337	1.604	1.604	1.604	1.604	1.604	1.604	1.604
YML061C	3.725	3.725	3.725	3.29	3.424	5.567	5.567	5.846	7.078	7.078	7.078	7.282	7.282	7.149	7.149	6.677	7.026	9.659	12.857	13.002	13.147	13.833	13.833	13.833	13.833	13.833	13.833	13.688	13.892	13.892	14.717	14.717	14.717	14.717	14.717	14.717	14.921	14.921	14.921	14.921	14.921	14.921	14.921	14.921	14.921	14.921	14.921	14.921	14.921
YJR049C	7.892	7.833	7.822	7.822	8.101	7.897	7.618	7.618	7.618	7.473	7.473	7.473	7.473	8.085	8.23	8.434	8.434	8.434	8.579	9.062	9.062	9.062	9.968	10.247	11.969	12.173	12.463	12.597	12.597	12.597	12.742	12.887	12.887	12.887	12.887	13.444	13.589	13.589	13.589	13.734	13.938	13.938	13.938	13.938	14.083	14.287	14.287	14.287	14.287
YOR021C	13.258	13.525	14.083	14.083	14.216	14.216	14.216	14.216	14.216	14.216	13.879	13.879	13.879	13.879	14.146	14.146	14.146	13.942	13.942	13.942	13.942	13.942	13.942	13.942	13.942	13.942	13.872	13.872	13.872	13.872	13.872	13.872	13.872	13.872	13.872	13.872	13.464	13.464	13.33	13.33	13.464	13.464	13.33	13.33	13.33	13.33	13.33	13.33	13.33
YGR171C	9.322	9.322	9.199	9.054	9.054	8.909	8.56	8.148	7.747	8.096	8.096	8.096	8.096	7.951	7.951	8.085	7.951	7.951	7.19	6.841	6.841	6.707	6.707	6.283	5.039	4.627	4.686	4.552	4.552	4.348	4.348	4.348	4.616	4.894	4.761	5.039	5.039	5.184	5.051	5.051	5.051	5.039	5.318	6.068	7.36	7.36	7.36	7.36	7.36
YKL127W	1.516	1.516	1.382	1.382	1.382	1.382	1.382	1.382	1.382	1.382	1.382	1.382	1.382	1.382	1.382	1.382	1.382	1.382	1.382	1.248	1.248	1.382	1.382	1.382	1.382	1.382	1.382	1.382	1.248	1.248	1.248	1.115	0.97	0.97	0.97	1.237	1.237	1.237	1.237	1.237	1.237	1.237	1.237	1.237	1.237	1.237	1.237	1.237	1.382
YGR049W	9.05	9.05	9.92	9.787	9.787	9.787	9.787	9.932	9.932	9.438	9.438	9.642	9.642	9.92	10.124	10.124	10.328	10.328	10.328	10.328	9.386	9.386	9.676	9.542	9.821	9.954	9.954	9.954	10.099	10.233	10.233	10.233	10.233	10.233	10.367	10.559	10.559	10.559	10.704	10.645	10.645	10.645	10.645	10.645	10.779	10.779	10.913	10.779	10.779
YML072C	9.997	9.997	9.997	9.997	9.997	10.899	11.334	11.334	11.479	11.479	11.624	11.624	11.624	11.624	11.624	11.624	11.334	11.334	11.275	11.833	11.966	12.304	12.304	12.304	12.438	12.712	12.712	13.124	13.124	13.269	13.269	13.269	13.473	13.473	13.473	13.328	13.328	13.328	13.195	13.328	13.462	13.462	13.462	13.462	13.532	13.532	13.666	13.666	13.666
YCR002C	6.465	6.669	6.669	6.669	6.669	6.669	7.081	7.081	7.081	7.081	7.081	7.081	7.081	7.081	6.673	6.673	6.528	6.528	6.528	6.528	6.528	6.528	6.528	6.528	6.394	6.394	6.394	6.394	6.394	6.394	6.335	6.335	6.48	6.625	6.625	6.625	6.625	6.625	6.625	6.759	6.759	7.108	7.387	7.387	7.387	7.387	7.049	7.049	7.194
YLR130C	11.978	11.844	11.844	11.699	11.699	11.699	11.699	11.699	11.699	11.699	11.699	11.421	11.421	11.421	11.421	11.02	11.02	10.886	10.752	10.752	10.548	10.548	10.548	10.548	10.415	9.52	9.316	9.316	9.316	9.316	9.316	9.449	9.449	9.449	9.449	9.39	9.39	9.39	9.39	9.245	9.245	9.245	9.245	9.245	9.449	9.449	9.449	8.328	8.06
YJL217W	9.268	9.268	9.268	9.209	9.209	9.354	9.499	9.633	9.633	9.778	9.911	10.179	10.179	10.179	10.179	10.179	10.179	10.179	10.179	10.179	10.383	10.516	10.516	10.516	10.516	10.65	10.65	10.65	10.65	10.65	10.65	10.505	10.505	10.301	10.301	10.301	10.301	10.301	10.301	10.301	10.301	10.022	9.889	9.481	9.481	9.481	9.685	9.685	9.685
YMR072W	12.889	13.022	13.022	13.022	13.022	13.156	13.156	13.29	13.557	13.557	13.557	13.691	13.691	13.691	13.691	13.691	13.691	13.691	13.691	13.691	13.691	13.691	13.691	13.691	13.691	13.691	13.691	13.691	13.691	13.691	13.691	13.691	13.691	13.546	13.546	13.546	13.546	13.546	13.546	13.546	13.546	13.546	13.063	12.929	12.784	12.639	12.639	12.639	12.639
YDL147W	13.636	13.491	13.491	13.491	13.491	13.346	13.346	13.346	13.346	13.346	13.346	13.346	13.346	13.346	13.346	13.346	13.346	13.346	13.346	13.346	13.346	13.346	12.05	11.434	10.999	10.226	9.947	9.802	9.802	9.802	9.802	9.802	9.802	9.657	9.657	9.657	9.512	9.512	9.367	9.367	9.163	9.018	8.669	8.101	8.234	8.234	8.234	7.956	7.548
YMR129W	14.445	14.735	14.735	14.735	14.735	14.735	14.735	14.735	14.735	14.735	14.531	14.665	14.932	14.932	14.932	14.862	15.263	15.263	15.263	15.397	15.397	15.397	15.397	15.397	15.252	14.973	14.973	14.973	14.973	14.973	14.839	14.839	14.694	14.694	14.694	14.694	14.694	14.549	14.2	14.2	14.2	14.2	14.067	14.067	14.067	13.933	13.933	13.933	13.933
YER116C	2.146	1.942	1.942	1.942	1.942	1.942	1.942	1.942	1.675	1.326	1.326	1.326	1.326	0.977	0.977	1.11	0.906	0.906	0.906	0.906	0.906	0.906	0.906	0.906	0.906	0.906	0.412	0.412	0.412	0.412	0.412	0.412	0.412	0.412	0.412	0.412	0.412	0.412	0.412	0.134	0.134	0.267	0.267	0.267	0.401	0.401	0.401	0.401	0.401
YNR045W	10.389	10.389	10.389	10.523	10.523	10.523	10.523	10.523	9.181	9.46	9.122	8.977	7.819	7.819	7.819	6.263	6.129	5.984	5.984	7.448	7.581	7.581	7.581	7.581	7.581	7.581	7.785	7.763	7.495	7.495	7.507	7.974	8.264	8.264	8.264	8.468	8.672	8.672	8.672	8.672	8.805	8.805	8.939	8.794	8.794	8.649	8.649	8.783	8.783
YMR012W	8.194	8.194	8.194	8.06	7.711	4.886	4.897	2.989	3.075	3.075	3.075	3.075	3.977	3.977	3.977	3.977	3.977	3.977	3.977	4.471	5.017	4.872	4.872	4.872	4.872	4.872	6.587	6.587	6.238	6.372	6.023	6.302	6.302	6.506	6.506	6.506	6.506	6.361	6.372	6.372	6.576	6.576	6.78	6.78	6.791	6.791	6.791	6.791	6.791
YML091C	11.59	11.724	11.724	11.724	11.724	11.724	11.724	11.724	11.724	11.724	11.724	11.724	11.112	11.112	11.112	11.112	11.316	11.316	11.182	11.182	10.629	10.629	10.339	9.927	9.723	9.723	9.723	9.723	9.723	9.723	9.723	9.723	9.589	9.589	9.24	9.24	8.832	8.06	7.369	7.369	7.079	6.399	5.481	5.203	4.999	4.999	4.999	4.854	4.854
YGR142W	8.973	8.828	8.56	8.56	8.27	8.27	8.27	8.27	8.27	8.27	7.301	7.033	6.888	6.335	6.335	6.335	6.335	6.335	6.335	6.045	6.045	5.433	5.433	5.096	5.096	5.096	5.096	5.096	5.096	4.962	4.962	4.672	4.527	4.527	4.178	4.178	4.178	4.178	4.178	4.178	4.178	4.178	4.044	4.044	4.044	4.044	4.044	4.044	3.899
YNR054C	4.162	4.088	4.233	5.017	5.017	5.017	5.017	5.017	5.017	5.017	5.017	5.017	4.616	4.482	4.761	4.894	4.482	4.616	5.425	5.216	5.495	5.495	5.844	5.844	5.71	5.844	5.978	5.978	5.699	5.699	5.699	5.699	5.565	5.565	5.565	5.565	5.565	5.565	5.565	5.565	5.71	5.373	5.239	5.239	5.239	5.239	5.239	5.035	5.035
YIL130W	5.585	5.585	4.727	2.681	2.273	2.418	2.418	2.418	2.15	2.15	2.15	1.597	1.597	2.069	2.273	2.273	2.889	5.046	5.046	5.046	5.046	5.046	5.046	5.046	5.046	5.046	5.046	5.046	5.18	5.47	5.964	6.168	6.168	6.168	6.302	6.302	6.098	6.231	6.725	6.859	6.993	6.993	6.993	6.993	7.138	7.138	7.138	7.271	7.271
YBR106W	1.727	1.727	1.727	1.593	1.593	1.593	1.593	1.593	1.389	1.244	1.244	1.11	1.11	1.11	1.11	1.11	1.11	1.11	1.11	0.761	0.761	0.557	0.616	0.616	0.616	0.616	0.616	0.616	0.616	0.616	0.616	0.616	0.616	0.616	0.616	0.338	0.338	0.338	0.338	0.338	0.338	0.338	0.471	0.605	0.605	0.605	0.605	0.605	0.605
YDR115W	17.649	17.649	17.649	17.649	17.107	17.107	16.228	16.228	16.228	16.024	16.024	16.024	16.024	16.024	15.89	15.623	14.383	14.383	14.238	14.104	13.959	13.814	13.814	13.814	12.756	12.756	12.756	12.756	12.756	12.756	12.756	12.088	11.954	10.871	10.463	10.318	10.114	10.114	9.969	8.514	8.514	7.467	7.322	7.322	7.322	6.565	6.565	6.431	6.431
YLL050C	9.455	9.455	9.455	9.455	9.455	9.455	9.455	9.455	9.455	9.455	9.455	9.455	9.455	9.455	9.455	9.455	9.322	9.322	9.322	9.322	9.322	9.188	9.199	9.199	9.333	9.333	9.333	9.333	9.333	9.333	9.333	9.333	9.333	9.333	9.188	9.188	9.188	9.054	9.054	9.054	8.921	8.717	8.148	8.148	8.003	8.003	8.003	7.446	7.446
YLL034C	7.788	7.788	7.788	7.788	7.788	7.788	8.475	9.429	10.491	10.759	10.904	10.904	10.904	11.037	11.327	11.472	11.617	12.234	12.583	12.716	12.716	12.716	12.571	12.571	12.571	12.571	12.571	12.571	12.775	12.92	12.92	12.92	12.92	12.92	12.92	12.92	12.92	12.92	13.124	13.328	13.328	13.195	13.061	13.061	13.061	13.061	13.061	13.061	13.061
YHR090C	17.132	17.132	17.132	17.277	17.277	17.556	17.556	17.76	17.76	17.964	17.964	17.964	17.964	17.964	18.168	18.168	18.302	18.435	18.435	18.086	18.086	18.086	18.086	18.086	18.086	18.086	18.086	18.086	18.231	18.086	18.086	18.086	18.086	18.086	18.086	18.086	18.086	18.086	18.086	18.086	17.796	17.796	17.663	17.506	17.506	17.506	17.506	17.506	17.506
YJR090C	22.329	22.533	22.533	22.666	22.533	22.533	22.533	22.399	22.388	22.388	22.388	22.388	21.964	22.109	22.243	22.109	22.109	22.243	22.376	22.376	22.376	22.376	22.376	22.376	22.376	22.243	22.243	22.243	22.039	22.039	22.039	22.039	22.039	22.039	22.039	22.039	22.039	22.039	22.039	21.894	21.894	21.894	21.894	21.894	21.894	21.545	20.858	20.724	20.724
YHR058C	10.093	9.889	9.744	9.395	9.395	8.719	7.772	5.928	5.649	5.794	5.794	5.794	6.469	6.469	6.469	6.469	6.046	6.469	6.12	6.12	6.265	6.265	6.265	5.998	5.794	5.987	5.987	6.544	6.544	6.678	6.678	6.678	6.678	6.533	6.533	5.47	5.685	5.466	5.733	5.733	5.733	5.599	5.046	5.046	5.046	4.348	4.348	5.046	5.046
YDR205W	7.525	7.525	7.525	6.99	6.99	6.555	6.555	6.555	6.555	6.555	6.689	6.265	6.265	6.265	5.574	5.44	5.44	5.032	4.828	3.874	3.729	3.729	3.729	3.729	3.729	3.729	3.439	3.306	3.451	3.584	3.584	3.584	3.584	3.451	3.451	3.451	3.451	3.51	3.51	3.788	3.788	3.788	3.788	3.788	3.788	3.933	3.8	3.8	3.8
YOR385W	2.533	2.533	2.533	2.533	2.533	2.399	2.266	2.132	2.132	2.132	2.132	2.132	1.998	1.998	2.132	2.411	2.411	2.411	2.411	2.411	2.411	2.411	2.411	2.411	2.556	2.422	2.422	2.422	2.288	2.288	2.288	2.01	2.01	2.01	2.01	2.155	2.912	2.912	2.912	3.116	3.116	3.116	3.116	3.116	3.116	3.116	3.116	2.971	3.394
YMR267W	7.115	7.115	7.115	7.115	6.981	6.224	6.358	6.358	6.358	6.224	6.005	5.812	6.295	6.499	7.197	7.197	7.33	7.185	7.33	7.33	7.33	7.33	7.33	7.33	7.475	7.609	7.754	7.754	7.947	7.947	7.947	7.947	7.958	7.958	7.824	7.679	7.679	7.475	7.063	6.832	6.902	7.025	7.723	8.951	8.951	8.951	9.567	9.567	9.701
YBR199W	10.509	10.364	10.364	10.509	10.509	10.509	10.509	10.509	10.509	10.509	10.509	10.509	10.643	10.643	10.643	10.643	10.643	10.643	10.643	10.643	10.643	10.643	10.643	10.643	10.643	10.498	10.498	10.498	10.498	10.498	10.364	10.364	10.364	10.568	10.435	10.435	10.29	10.29	10.29	10.29	10.29	9.732	9.732	9.732	9.732	9.732	9.599	9.599	9.454
YLR090W	13.083	13.518	13.518	13.518	13.518	13.518	13.518	13.518	13.518	13.518	13.518	13.518	13.518	13.518	13.663	13.663	13.663	13.529	13.529	13.529	13.529	13.251	13.106	13.432	13.165	13.165	13.165	13.165	13.298	13.298	13.298	13.298	13.298	13.298	13.298	13.298	13.298	13.298	13.298	13.153	13.02	13.02	13.165	12.467	12.467	10.053	9.362	9.711	9.845
YKL148C	22.254	22.254	22.254	22.254	22.121	21.987	21.783	21.783	21.783	21.783	21.516	21.044	20.899	20.899	20.899	20.766	20.766	20.766	20.766	20.766	20.766	20.766	20.476	20.476	20.476	20.186	19.982	19.354	19.354	19.354	18.86	17.056	17.056	13.777	12.279	11.785	10.954	10.954	10.954	10.75	10.75	10.074	9.87	9.87	9.184	8.701	8.701	8.567	8.846
YMR153W	7.353	7.353	7.353	7.353	7.353	7.958	8.719	8.719	8.719	8.853	9.132	9.265	9.265	9.265	9.469	9.265	9.265	9.265	9.265	9.265	9.265	9.265	9.265	9.265	9.265	9.265	9.265	9.265	9.265	9.265	9.265	9.265	9.265	9.265	9.41	9.41	9.544	9.544	9.544	9.748	9.748	9.748	9.603	9.603	9.336	9.336	9.336	9.336	9.336
YLR414C	6.782	6.782	7.217	7.507	8.198	8.198	8.402	8.402	8.402	8.814	8.814	8.948	9.297	9.297	9.43	9.43	9.43	9.43	9.43	9.43	9.297	9.43	9.43	9.226	9.226	9.226	9.226	9.226	9.226	9.226	9.226	9.226	9.226	9.43	9.43	9.43	9.43	9.43	9.43	9.43	9.43	9.43	9.43	9.43	9.43	9.43	9.43	9.43	9.43
YDR531W	19.111	19.244	19.244	19.244	19.244	19.244	19.244	19.244	19.244	19.244	19.244	19.244	19.244	18.988	18.988	18.843	18.71	18.866	18.866	18.866	18.866	18.866	18.866	18.866	18.866	18.866	18.599	18.191	17.987	17.987	17.987	17.574	17.574	17.574	17.574	17.574	17.574	17.441	17.441	17.441	17.708	17.504	17.504	17.37	17.37	16.813	16.679	16.679	15.993
YHL040C	6.689	5.601	5.735	5.939	5.939	6.347	6.347	6.347	6.347	6.347	5.939	5.939	6.073	6.073	6.073	6.073	6.073	5.805	5.805	5.805	5.805	6.073	7.108	7.108	7.108	7.108	7.108	7.108	6.975	6.975	6.975	6.975	6.975	6.975	6.975	6.975	6.771	7.12	7.398	7.398	7.398	7.398	7.398	7.532	7.532	7.532	7.328	7.328	7.532
YDL001W	12.493	12.638	12.638	12.638	12.638	12.638	12.429	12.429	12.633	12.633	12.633	12.837	12.704	12.704	13.127	13.61	13.61	13.406	13.406	13.406	13.406	13.551	13.213	13.347	13.626	13.696	13.696	13.696	13.696	13.696	13.83	13.83	14.167	14.167	14.167	14.167	14.167	14.167	14.167	13.963	13.963	13.963	13.614	13.469	13.143	12.998	12.998	12.998	12.998
YDR434W	8.414	8.414	8.414	8.414	8.414	8.414	8.414	8.146	8.146	8.146	8.146	8.291	8.57	10.041	10.041	10.186	10.872	10.872	11.017	11.441	11.935	11.935	11.935	12.214	12.214	12.359	12.359	12.359	12.01	12.155	12.155	12.155	12.01	12.214	12.214	12.214	12.359	12.359	12.563	12.563	12.563	12.563	12.273	12.273	12.273	12.128	12.128	12.128	12.273
YOR356W	6.315	6.315	6.315	6.315	6.182	5.688	5.688	5.821	5.554	5.42	5.699	5.699	5.699	5.699	5.699	5.699	5.699	5.699	5.699	5.833	5.833	5.833	5.833	5.833	5.833	5.833	5.833	5.833	5.833	5.833	5.833	5.833	5.966	5.617	5.617	5.617	5.617	5.484	5.484	5.484	5.484	5.484	5.194	5.049	4.845	5.049	5.049	5.049	5.049
YBR133C	9.519	9.519	10.131	10.131	9.492	9.818	9.614	10.015	10.015	9.811	9.811	9.956	10.231	10.086	10.231	10.713	12.091	12.091	12.091	12.091	12.091	12.091	12.091	12.225	12.225	14.033	13.888	14.226	14.226	14.516	14.794	14.794	14.794	14.794	14.998	14.998	15.54	15.551	16.227	16.227	16.227	16.505	16.505	16.505	16.505	16.639	16.918	17.679	17.679
YBR271W	19.902	19.902	19.902	20.106	20.106	20.106	20.106	20.106	20.239	20.239	20.239	20.239	20.239	20.094	19.89	19.745	19.745	19.745	19.745	19.745	19.745	19.745	19.745	19.745	19.396	19.396	19.192	19.192	19.192	18.914	18.914	18.914	18.914	18.624	18.624	18.624	18.479	18.479	18.345	18.345	18.345	18.345	18.345	18.345	18.345	18.345	18.211	18.007	18.007
YOR036W	10.797	10.797	10.797	10.797	10.797	10.797	10.797	10.797	11.001	11.012	11.012	11.506	11.506	12.052	12.523	12.523	12.523	12.657	12.657	12.657	12.657	12.657	12.657	12.657	12.791	12.791	12.791	12.791	12.791	12.791	12.791	12.791	12.791	12.791	12.646	12.442	12.442	12.709	12.709	12.709	12.709	12.709	12.709	12.709	12.843	12.709	12.709	12.709	12.709
YHR078W	2.354	2.354	2.209	1.507	1.507	1.507	1.507	0.895	0.761	0.761	0.965	0.965	0.965	0.965	0.965	0.761	0.761	0.761	0.761	0.761	0.761	0.616	0.75	0.75	0.75	0.75	0.605	0.605	0.605	0.605	0.605	0.471	0.471	0.471	0.471	0.471	0.471	0.605	0.809	0.809	0.809	1.013	1.013	1.013	1.013	1.013	1.013	1.013	1.147
YDR001C	19.788	19.788	19.933	19.729	19.729	19.461	19.461	19.461	19.461	19.461	19.316	19.112	19.112	19.112	18.979	18.63	18.63	18.496	18.496	18.496	18.496	18.362	18.362	18.084	17.59	17.59	17.322	16.742	16.742	16.319	16.04	16.04	16.04	15.424	15.36	15.227	15.227	15.227	15.227	15.082	15.082	15.082	15.082	15.082	15.082	15.082	14.658	14.658	13.971
YBR229C	12.993	13.208	12.807	12.603	12.603	12.47	12.325	12.325	12.325	12.726	13.063	13.476	13.476	13.825	14.72	15.254	15.522	15.522	15.522	15.522	15.522	15.306	15.644	15.644	15.644	15.644	15.644	15.644	15.644	15.644	15.644	15.644	15.644	15.644	15.644	15.644	15.499	15.354	15.354	15.354	15.354	15.354	15.22	15.22	15.22	15.22	15.22	15.22	15.22
YDR098C	6.222	6.222	6.222	6.222	5.955	5.955	5.955	5.955	6.1	6.1	6.1	6.1	6.234	6.367	6.635	6.635	6.635	6.635	6.635	6.635	6.635	6.635	6.635	6.635	6.501	6.501	6.501	6.635	6.635	6.635	6.635	6.635	6.902	6.757	6.757	6.757	6.757	6.757	6.757	6.623	6.623	6.623	6.623	6.623	6.623	6.623	6.623	6.623	6.623
YLR056W	1.285	0.936	0.936	0.936	1.069	1.069	1.069	1.069	1.069	1.069	1.069	1.069	1.069	1.069	1.069	1.069	1.069	1.069	0.936	0.802	0.802	0.802	0.802	0.802	0.802	0.802	0.802	0.802	0.802	0.802	0.802	0.802	0.802	0.802	0.802	0.802	0.802	0.802	1.006	1.006	1.14	1.14	1.14	1.14	1.344	1.344	1.344	1.344	1.344
YNL131W	11.688	12.74	12.885	12.885	12.751	12.751	12.751	12.343	12.209	12.209	12.209	12.354	12.488	12.488	12.622	12.622	12.477	12.343	12.343	12.343	12.343	12.343	12.488	12.488	12.354	12.354	12.354	12.209	12.076	12.354	12.354	12.354	12.488	12.488	12.488	12.488	12.488	12.488	12.488	12.221	12.221	12.221	12.221	12.221	12.221	12.221	12.221	12.017	12.017
YPL012W	17.047	17.181	17.385	17.953	17.953	17.953	17.953	17.808	17.808	17.942	18.087	18.291	18.291	18.291	18.291	18.157	18.228	18.228	18.577	18.855	19.483	19.483	19.483	19.483	19.617	19.617	19.75	19.75	19.75	19.75	19.75	19.75	19.75	19.75	19.75	19.256	19.052	19.052	18.919	18.919	18.919	18.785	18.785	18.785	18.919	18.715	18.715	18.715	18.715
YER143W	9.306	9.306	9.306	9.184	8.631	8.427	6.533	5.638	5.783	5.853	5.853	5.853	6.057	5.912	5.912	6.324	6.324	6.324	5.975	5.783	5.987	6.277	6.41	6.41	6.41	6.41	6.132	6.195	6.533	7.074	8.33	8.463	8.463	8.33	8.475	8.475	8.475	8.812	10.016	12.136	12.136	12.136	12.136	12.136	12.136	12.281	12.281	13.102	13.102
YER127W	8.651	8.651	8.651	8.785	9.052	9.052	9.052	9.052	10.33	10.33	10.197	11.01	11.348	11.348	11.348	11.348	11.348	11.348	11.348	11.348	11.905	12.462	12.462	12.462	12.462	12.462	12.462	12.596	12.596	12.596	12.596	12.596	12.73	12.863	12.863	12.863	12.863	12.863	12.863	12.863	12.863	12.863	12.863	12.863	12.863	12.863	12.863	12.863	12.863
YNR043W	8.892	9.241	9.869	10.17	10.17	10.17	10.17	10.036	10.24	10.456	10.456	10.456	11.072	12.9	12.9	12.9	12.9	12.9	12.9	12.9	12.9	12.9	13.394	13.394	13.394	13.394	13.528	13.662	13.662	13.662	13.662	13.662	13.662	13.662	13.662	13.662	13.662	13.662	13.807	13.603	13.603	13.603	13.603	13.603	13.603	13.603	13.603	13.603	13.614
YGR047C	11.808	11.808	11.808	11.373	11.373	10.356	9.932	9.932	9.932	9.932	9.112	8.443	8.02	7.961	7.961	7.537	7.537	7.537	7.537	6.991	6.701	6.701	6.701	6.701	6.701	6.701	5.962	4.915	4.915	4.915	4.915	3.386	3.386	3.653	3.653	3.653	3.653	3.653	3.798	3.664	4.072	4.072	4.072	3.868	4.013	3.605	3.873	5.751	5.751
YKR035W-A	9.039	9.039	9.039	9.243	9.243	9.376	9.58	9.58	9.725	9.87	9.87	9.87	9.725	9.87	9.87	9.521	8.819	8.819	8.819	8.953	8.953	8.953	8.953	8.953	8.953	8.953	8.953	8.808	8.663	8.529	8.529	9.012	10.074	9.87	10.074	10.487	10.487	10.487	10.138	10.271	10.405	10.405	10.405	10.609	10.609	10.464	10.464	10.464	10.464
YCR083W	9.412	9.412	9.074	9.074	9.074	9.074	9.074	9.074	9.074	9.074	9.074	8.941	8.941	8.732	8.877	9.494	9.349	9.349	9.349	9.204	8.658	7.826	6.868	6.578	6.578	6.711	6.711	6.711	6.711	6.711	6.566	6.566	6.165	6.02	6.02	6.02	6.369	7.049	7.049	7.543	7.339	7.473	7.339	7.543	8.638	8.01	8.794	8.794	9.503
YOR302W	0.471	0.471	0.471	0.471	0.471	0.471	0.471	0.471	0.471	0.471	0.471	0.471	0.471	0.471	0.471	0.605	0.605	0.605	0.605	0.605	0.605	0.605	0.605	0.605	0.605	0.401	0.401	0.401	0.401	0.401	0.134	0.267	0.267	0.267	0.267	0.267	0.267	0.267	0.267	0.267	0.267	0.267	0.267	0.267	0.267	0.267	0.267	0.267	0.267
YOL080C	12.621	12.958	12.958	12.958	13.029	12.895	12.895	13.708	13.708	13.708	13.708	13.708	14.116	14.261	14.529	14.529	14.662	16.382	16.382	18.39	18.39	18.39	19.092	19.296	19.296	19.296	19.43	19.709	19.709	19.709	19.913	19.913	19.913	20.191	20.819	20.819	20.819	20.953	20.953	21.086	21.354	21.487	21.632	21.632	22.033	22.446	22.446	22.446	22.446
YDL177C	8.743	8.743	8.888	8.888	8.888	8.888	9.296	9.296	9.429	9.429	9.429	9.429	9.429	9.429	10.116	10.685	10.952	11.156	11.156	11.301	11.301	11.301	11.301	11.301	11.301	11.301	11.167	11.167	11.457	11.87	12.278	12.819	12.819	12.819	12.964	12.831	12.831	12.831	12.831	13.254	13.458	13.796	13.796	13.796	14.075	14.075	14.075	14.075	14.075
YFL028C	10.128	10.128	10.418	10.285	10.697	10.976	10.697	10.831	10.697	10.117	10.117	10.321	10.321	10.863	10.996	10.996	10.996	10.996	10.996	10.996	10.792	10.863	10.462	10.258	10.258	10.124	10.124	10.328	9.916	10.194	10.339	10.339	10.484	10.484	10.206	10.061	10.061	10.061	10.061	10.061	9.927	9.252	8.984	8.984	8.984	9.612	10.303	10.303	10.303
YJR005W	9.039	9.039	9.039	9.039	9.039	9.039	9.243	9.447	9.447	9.651	9.855	9.855	10.204	10.349	10.773	10.773	10.773	10.773	10.773	10.773	11.063	11.412	11.412	11.412	11.412	11.412	11.412	11.412	11.412	11.412	11.412	11.412	11.412	11.412	11.208	11.208	11.208	11.208	11.208	11.208	11.208	11.208	11.208	11.208	11.208	11.208	11.208	11.208	11.219
YBR149W	9.395	9.528	9.784	10.761	10.965	11.303	11.303	11.448	11.448	11.448	11.652	11.919	13.267	13.267	13.267	13.267	13.267	13.267	13.122	13.122	12.988	12.843	13.047	13.047	12.843	12.977	12.977	13.122	13.122	13.122	13.546	13.546	13.546	13.546	13.475	13.475	13.475	13.475	13.475	13.609	13.609	13.609	13.609	13.271	13.271	13.271	13.754	13.888	14.155
YHR072W-A	14.508	14.641	14.775	14.775	14.775	14.775	14.571	14.571	14.716	14.716	14.716	14.716	14.716	14.582	14.85	14.85	14.85	14.85	14.85	14.85	14.85	15.489	15.622	15.622	15.622	15.622	15.418	15.418	15.418	15.418	15.069	15.069	15.069	14.936	14.936	14.936	14.936	14.936	14.936	14.791	14.791	14.791	14.791	14.791	14.646	14.646	14.646	13.943	13.81
YIL022W	11.167	11.167	11.167	11.167	11.167	11.167	11.167	11.167	11.167	11.022	11.022	11.022	11.022	11.022	11.022	11.022	11.022	11.022	11.022	11.022	11.022	11.022	11.022	11.022	11.022	11.022	11.022	11.022	11.022	11.022	11.022	11.022	11.022	11.022	10.743	10.743	10.743	10.598	10.598	10.598	10.598	10.598	10.598	10.598	10.598	10.598	10.598	10.598	10.598
YPR138C	7.838	7.838	7.838	7.838	7.838	7.838	7.838	7.838	7.838	7.838	7.693	7.693	7.693	7.489	7.489	7.355	7.355	7.222	7.018	7.018	7.018	7.018	7.018	6.483	6.483	6.483	6.483	6.483	6.483	6.483	6.483	6.075	6.075	6.075	6.075	6.075	6.075	5.808	5.663	5.459	5.459	5.121	4.976	4.772	4.772	4.081	2.339	2.339	2.339
YMR195W	1.292	1.292	1.292	1.292	1.292	1.292	1.088	1.088	0.954	1.088	1.088	1.088	1.088	1.088	1.088	0.809	0.809	0.943	0.739	0.872	1.407	1.407	1.407	1.407	1.407	1.407	1.407	1.407	1.407	1.407	1.407	1.407	1.407	1.407	1.407	1.407	1.407	1.407	1.407	1.407	1.407	1.273	1.069	1.069	1.069	1.069	1.069	1.069	1.069
YDL180W	8.719	8.719	8.719	8.719	8.719	8.719	8.719	8.719	8.166	8.166	8.107	9.161	9.306	9.982	9.848	9.848	9.848	9.982	9.993	10.26	10.127	10.127	9.982	9.982	9.982	9.837	9.837	9.837	9.547	10.304	10.508	10.304	9.001	9.001	9.001	8.797	8.652	7.965	7.831	7.627	7.895	8.185	8.318	8.812	10.795	10.795	10.795	10.795	10.795
YDR195W	15.23	15.364	15.364	15.364	15.364	15.364	15.364	15.364	15.364	15.364	15.364	15.364	15.364	15.364	14.806	14.469	14.335	14.131	13.997	13.997	13.793	13.515	13.381	13.381	13.236	13.236	13.236	13.236	13.236	13.236	13.236	13.236	13.236	12.969	12.969	12.969	12.969	12.969	12.969	12.969	12.969	12.969	12.969	12.969	12.969	12.969	12.969	12.364	12.219
YLR310C	5.871	6.558	6.558	6.691	6.691	6.836	7.174	7.786	8.398	8.602	8.602	8.602	8.602	8.806	8.951	9.096	9.912	10.191	10.614	10.882	11.086	11.086	11.086	11.086	11.231	11.231	11.231	11.16	11.16	11.16	11.16	11.16	11.294	11.294	11.498	11.294	11.294	11.294	11.294	11.294	11.294	11.294	11.294	11.015	10.882	11.627	11.627	11.627	11.627
YDL089W	6.97	7.26	6.993	6.993	6.51	7.249	7.394	7.394	7.731	8.166	8.504	8.649	8.783	9.351	9.351	9.351	9.351	9.351	9.351	9.351	9.351	9.206	9.34	9.689	9.689	9.689	9.689	9.689	9.689	9.7	9.496	9.496	9.979	10.693	10.693	10.838	10.983	10.983	10.983	10.983	10.983	10.983	10.838	11.187	11.536	11.332	11.198	11.343	11.767
YJR147W	6.15	6.499	6.499	6.644	6.644	6.644	6.789	6.644	6.644	6.644	6.644	6.848	6.848	6.848	6.848	6.981	7.115	7.115	7.115	6.911	6.911	6.911	6.707	6.707	6.707	7.108	6.829	6.696	6.696	6.696	6.696	6.696	6.696	6.696	6.9	6.9	6.9	6.825	7.029	7.029	7.029	7.029	7.029	7.029	7.029	7.174	7.174	7.174	7.174
YML104C	5.769	5.769	5.769	5.914	6.263	6.263	6.612	6.671	6.538	6.805	6.805	6.805	6.805	7.009	6.73	6.864	7.492	7.696	7.696	7.696	7.696	8.104	8.453	8.453	8.743	8.876	8.731	8.731	8.935	9.214	9.214	9.214	9.214	9.214	9.214	9.214	9.214	8.947	8.813	8.813	8.958	9.092	9.237	9.504	10.132	10.132	10.132	10.132	10.132
YGL009C	11.047	11.047	11.047	11.047	11.047	10.914	10.914	10.565	10.204	10.071	10.071	10.204	9.722	9.722	9.722	9.722	9.722	9.373	9.239	8.693	8.292	8.292	8.292	8.292	8.292	8.292	8.292	8.233	8.233	8.233	8.233	6.907	6.629	6.629	6.629	6.425	6.425	5.883	5.883	5.883	5.534	5.534	5.4	5.4	5.122	5.133	5.133	5.278	5.482
YDL198C	9.737	9.737	9.737	10.004	10.149	10.149	10.149	10.149	10.149	10.149	10.149	10.149	10.149	10.149	10.149	10.684	11.508	11.508	11.712	11.712	11.712	11.846	11.846	11.846	11.846	11.846	11.846	11.991	11.991	11.991	11.991	11.991	11.653	11.653	11.449	11.449	11.449	11.449	11.449	11.304	11.304	11.1	10.822	10.955	11.159	11.159	11.159	11.159	11.159
YKR092C	3.376	3.376	3.376	3.376	3.376	3.376	3.376	3.376	3.376	3.376	3.376	3.376	3.097	2.964	2.964	2.964	2.964	3.097	2.964	2.819	2.819	2.819	2.615	1.441	1.307	1.307	1.307	1.307	1.307	1.307	1.307	1.307	1.307	1.307	1.307	1.307	1.307	1.307	1.307	1.575	1.575	1.575	1.441	1.441	1.441	1.307	1.307	1.307	1.307
YER032W	20.237	20.237	20.237	20.237	20.237	20.237	20.237	20.237	20.237	20.237	20.237	20.237	20.237	20.237	20.515	20.649	20.649	20.649	20.649	20.649	20.649	20.649	20.649	20.649	20.649	20.649	20.649	20.649	20.649	20.649	20.649	20.66	20.66	20.66	20.66	20.66	20.66	20.66	20.66	20.66	20.456	20.456	20.456	20.456	20.456	20.323	20.323	20.323	20.189
YMR229C	7.485	7.485	7.485	7.485	7.281	7.281	7.426	7.63	7.764	7.764	7.764	7.415	7.415	7.415	7.211	7.211	7.344	7.623	7.623	7.902	7.902	8.18	8.18	8.384	8.384	8.384	8.384	8.384	8.384	8.384	8.384	8.384	8.384	8.384	8.384	8.384	8.384	8.529	8.529	8.529	8.529	8.529	8.384	8.251	8.396	8.396	8.251	8.047	8.047
YPR154W	9.78	9.646	9.501	9.501	9.501	9.234	8.221	7.954	8.092	8.633	8.633	8.633	8.778	8.923	8.79	8.801	8.801	8.946	8.946	8.946	8.876	8.876	8.876	8.731	8.613	9.014	10.176	10.321	10.321	10.321	10.321	10.321	10.321	10.321	10.321	10.321	10.31	10.31	10.443	10.31	10.514	10.514	10.718	10.718	10.851	10.647	10.781	10.781	10.781
YOR044W	12.755	12.61	12.61	12.622	12.622	12.622	12.622	12.477	12.273	12.273	12.273	12.273	12.273	12.128	12.261	12.116	12.116	12.116	12.116	12.116	11.983	11.779	11.779	11.779	11.779	11.779	10.684	10.045	9.492	9.492	9.492	9.358	9.358	9.154	8.876	8.876	8.876	8.876	8.876	8.742	8.742	8.189	7.84	7.718	7.718	7.718	7.718	7.584	7.584
YEL020W-A	23.83	23.83	22.704	22.837	22.736	23.304	26.168	26.168	25.964	25.964	25.76	25.76	26.023	27.734	27.734	28.652	28.652	28.652	28.652	29.425	29.785	29.314	29.314	29.314	29.581	29.581	29.581	29.715	30.617	30.617	30.75	30.75	30.884	31.018	30.61	30.814	31.285	31.419	31.623	31.274	31.144	31.219	31.085	31.085	30.614	30.614	30.362	30.496	30.496
YPR143W	18.76	18.76	18.76	19.168	19.301	19.773	20.181	20.314	20.448	20.448	20.593	20.727	20.727	20.582	20.715	20.715	20.715	20.715	20.715	20.715	20.715	20.715	20.715	20.715	20.715	20.715	20.715	20.715	20.715	20.715	20.715	20.715	20.715	20.715	20.715	20.715	20.511	20.511	20.511	20.511	20.511	20.307	20.307	20.307	20.307	20.307	20.307	20.162	20.162
YPR102C	1.5	1.006	0.535	0.535	0.535	0.535	0.668	0.668	0.668	0.668	0.668	0.668	0.668	0.668	0.668	0.668	0.401	0.401	0.401	0.401	0.401	0.401	0.401	0.401	0.401	0.401	0.267	0.267	0.267	0.267	0.267	0.267	0.267	0.267	0.267	0.267	0.267	0.267	0.267	0.267	0.267	0.267	0.267	0.267	0.267	0.267	0.267	0.267	0.267
YKL156W	6.401	6.46	6.46	6.472	6.617	6.617	6.762	6.483	7.512	7.512	7.512	7.512	7.512	7.645	7.994	8.128	8.128	8.128	8.128	8.128	7.994	8.359	8.5	8.5	9.626	9.626	10.12	10.12	10.12	10.12	10.12	10.12	10.41	10.41	10.41	10.276	10.276	10.276	10.276	10.276	10.276	10.276	10.276	10.48	10.684	10.684	10.539	10.539	10.539
YDR123C	17.502	17.502	17.502	17.502	17.502	17.502	17.502	17.502	17.502	17.502	17.502	17.235	17.031	17.031	15.995	15.041	14.763	14.763	14.763	14.618	14.618	14.618	14.495	14.495	14.495	14.64	14.495	14.158	14.158	14.228	14.228	12.791	12.053	11.785	11.785	11.099	10.831	10.698	10.698	10.564	10.564	10.156	7.568	7.568	5.148	4.457	4.108	3.84	3.573
YNL069C	1.122	1.122	1.122	1.255	0.977	0.977	0.977	0.977	0.977	0.977	0.977	0.977	0.977	0.424	0.279	0.279	0.279	0.279	0.279	0.279	0.279	0.279	0.279	0.279	0.279	0.279	0.279	0.279	0.279	0.279	0.279	0.279	0.279	0.134	0.134	0.134	0.134	0.134	0.134	0.134	0.134	0.134	0.134	0.134	0.134	0.134	0.134	0.134	0.134
YPL014W	3.524	3.524	2.413	2.413	2.413	2.413	2.413	2.413	2.209	2.209	1.931	1.582	1.641	2.042	2.042	2.042	2.175	2.175	2.175	2.175	2.175	2.175	2.175	2.309	2.309	2.309	2.309	2.309	2.309	2.309	2.309	2.443	2.443	2.443	2.443	2.443	2.443	2.443	2.105	2.529	2.529	2.529	2.529	2.529	2.529	2.529	2.529	2.529	2.529
YPR181C	18.259	18.259	18.259	18.259	18.259	18.597	18.597	18.597	18.597	18.597	18.597	18.597	18.597	18.597	18.597	18.597	18.597	18.597	18.597	18.597	18.125	17.579	17.156	17.156	17.156	16.952	16.952	16.952	16.952	16.952	16.952	16.952	16.952	16.952	16.952	16.952	16.952	16.952	16.748	16.603	16.603	16.399	16.399	16.399	15.701	15.701	15.556	15.556	15.556
YOR287C	13.345	13.478	13.478	14.158	14.158	14.158	14.362	14.77	14.915	14.915	14.845	14.99	14.99	15.327	15.595	15.595	15.595	15.595	15.595	15.728	15.728	15.728	15.728	15.728	15.583	15.583	15.583	15.728	15.728	15.728	15.728	15.728	15.728	15.728	15.728	15.873	15.873	15.873	15.74	15.74	15.74	15.583	15.438	15.438	15.438	15.438	15.438	15.438	15.234
YKL085W	2.239	2.239	2.239	2.443	2.443	2.647	2.647	2.647	2.647	2.647	2.647	2.443	2.996	2.996	2.996	2.996	3.2	3.2	3.2	3.2	3.2	3.2	3.2	3.2	3.2	3.2	3.2	3.2	3.2	3.404	3.608	3.608	3.608	3.608	3.608	3.608	3.463	3.463	3.463	3.463	3.463	3.463	3.463	3.463	3.463	3.463	3.463	3.463	3.597
YIL140W	13.059	13.059	13.07	13.07	13.07	13.07	13.07	12.937	12.937	13.349	13.349	13.349	13.698	13.698	13.698	13.698	13.698	13.843	13.714	13.859	14.004	13.859	13.859	13.859	13.859	13.859	13.51	13.51	13.428	13.428	13.428	13.428	13.428	13.562	13.766	13.766	13.766	13.911	13.911	13.911	13.911	13.911	13.911	13.621	13.621	13.621	13.331	13.331	13.331
YNL259C	6.742	6.742	6.742	7.224	7.358	7.358	7.358	7.358	7.358	7.358	7.358	7.986	8.131	8.06	8.06	8.06	8.06	7.915	8.049	8.049	8.183	9.263	10.426	10.426	10.426	10.426	10.834	11.124	11.269	12.316	12.316	12.316	12.316	12.316	12.316	12.316	12.316	12.316	12.316	12.171	12.171	12.171	12.316	12.316	12.461	12.728	12.728	12.873	12.873
YGL105W	16.315	16.315	16.315	16.315	16.315	16.182	16.182	16.182	16.182	16.182	16.182	16.182	16.182	16.037	15.892	15.758	15.624	15.624	15.624	15.624	15.491	15.491	15.09	14.473	14.473	14.473	14.473	14.473	14.473	14.473	13.411	13.411	13.411	13.277	13.132	13.132	13.132	13.132	13.132	12.998	12.794	12.794	12.371	12.371	12.575	12.575	12.575	12.575	12.575
YGL210W	7.827	7.827	7.827	8.031	7.752	7.897	7.752	8.019	8.083	7.938	8.985	9.13	9.13	9.13	9.42	9.624	9.961	10.299	10.299	10.566	10.421	10.421	10.421	10.421	10.625	10.625	10.829	10.829	10.829	10.963	10.829	10.974	10.974	10.974	10.974	10.974	10.974	10.974	10.77	10.566	10.566	10.421	10.421	10.421	10.154	10.095	10.24	10.374	10.92
YGR279C	3.517	3.517	3.65	3.517	3.517	3.517	3.517	3.517	3.517	3.517	3.517	3.517	3.517	3.517	3.517	3.517	3.372	3.372	3.372	3.023	3.023	3.023	3.023	3.023	3.023	3.023	3.023	3.023	2.878	2.878	2.744	2.744	2.744	2.744	2.744	2.744	2.744	2.744	2.744	2.744	2.744	2.744	2.592	2.168	2.168	2.302	2.302	2.302	2.302
YJL002C	14.293	14.293	14.293	14.293	14.293	14.16	14.16	14.015	14.015	14.015	13.736	13.469	13.335	13.335	13.335	13.201	13.201	12.997	12.997	12.997	12.997	12.318	12.039	11.69	11.196	11.196	10.713	9.818	9.818	9.818	9.614	9.614	9.614	9.08	9.08	8.935	8.935	8.935	8.79	8.296	8.296	8.092	8.092	8.092	8.092	7.958	7.958	7.958	7.958
YDR377W	10.503	10.503	10.788	10.922	12.084	12.084	12.084	12.084	12.084	11.806	11.806	11.806	11.806	11.806	11.939	12.497	12.497	12.497	12.497	12.701	12.701	12.701	12.846	12.846	12.846	12.846	12.712	12.834	13.102	13.102	13.102	13.306	13.306	13.306	13.306	13.306	13.306	13.306	13.306	13.306	13.172	13.172	13.172	13.172	13.172	13.172	13.172	13.172	13.172
YMR142C	0.134	0.134	0.134	0.134	0.267	0.267	0.267	0.267	0.267	0.267	0.267	0.267	0.267	0.267	0.267	0.267	0.267	0.267	0.267	0.267	0.267	0.267	0.267	0.267	0.267	0.267	0.267	0.267	0.267	0.267	0.267	0.267	0.267	0.267	0.267	0.267	0.267	0.267	0.267	0.267	0.267	0.267	0.267	0.267	0.267	0.267	0.267	0.267	0.267
YIR005W	10.208	10.208	10.208	10.208	10.138	9.934	9.934	9.789	9.585	9.585	9.585	8.964	8.819	8.819	8.615	8.325	8.325	8.325	8.529	7.976	8.11	8.57	8.57	8.57	8.57	8.57	8.232	8.232	8.221	8.221	8.221	8.076	8.076	7.063	7.267	7.412	8.708	9.116	9.599	10.022	10.156	10.591	10.591	10.725	11.051	11.126	11.126	11.534	11.824
YPL105C	17.226	17.226	17.226	17.226	18.133	19.016	19.016	19.016	19.22	19.22	19.365	19.365	19.365	19.365	19.365	19.232	19.232	20.045	20.045	20.045	20.045	20.249	20.249	20.383	20.732	20.732	20.732	20.732	20.877	20.877	21.01	21.01	21.01	21.01	21.01	21.01	21.214	21.214	21.214	21.214	21.081	20.802	20.802	20.802	20.802	20.802	20.802	20.802	20.802
YGR106C	9.29	9.29	9.086	9.086	9.086	8.953	8.545	8.545	8.545	8.545	8.545	8.545	8.545	8.411	8.604	8.604	8.604	8.604	8.325	8.325	8.325	8.325	8.325	8.325	8.325	8.191	8.191	8.191	8.191	8.191	8.046	8.105	8.105	8.105	8.105	8.105	8.105	7.901	7.901	7.901	7.901	7.901	7.419	7.274	6.739	6.472	6.472	5.663	5.459
YGL143C	8.515	8.515	8.515	8.515	8.515	8.515	8.66	8.597	8.597	8.597	8.801	8.325	8.203	8.203	7.928	7.928	7.928	7.928	7.022	5.318	5.318	5.173	5.307	5.436	5.71	6.048	6.048	6.456	6.456	6.66	7.143	6.805	6.805	6.805	6.805	6.805	6.805	6.939	7.143	7.143	7.143	7.143	7.276	7.276	7.276	7.143	7.143	7.347	7.202
YDR164C	1.555	1.421	1.421	1.421	1.555	1.759	1.759	1.759	1.555	1.555	1.555	1.555	1.555	1.555	1.629	2.053	2.053	2.053	2.053	2.053	2.053	2.053	1.919	1.582	1.582	1.582	1.582	1.582	1.931	2.778	2.778	2.778	2.778	2.778	2.778	2.778	2.778	2.778	2.778	2.778	2.778	2.574	2.574	2.574	2.574	2.574	3.068	3.621	3.621
YBR049C	8.851	8.985	8.781	9.119	8.77	9.531	9.386	9.386	9.386	9.531	9.531	9.531	9.327	9.687	11.529	11.819	13.319	13.464	13.609	13.609	14.022	14.022	13.818	13.951	13.951	14.23	14.375	14.375	14.509	14.713	14.858	15.352	15.893	15.893	15.893	16.027	16.231	16.231	16.911	17.056	17.056	17.189	17.538	17.538	17.672	17.672	17.672	17.672	17.672
YLR180W	16.952	15.438	15.438	15.438	15.089	15.089	14.955	14.955	14.606	14.606	13.469	12.696	12.696	12.696	12.696	12.696	12.696	12.418	12.418	12.005	12.005	12.005	8.158	5.518	4.734	5.228	5.228	5.565	7.047	7.047	7.251	7.118	7.118	7.118	6.769	6.769	6.286	6.356	6.223	6.223	6.089	6.089	6.223	6.223	6.223	6.223	6.223	6.152	6.152
YLR022C	3.478	3.478	3.478	3.478	3.478	3.478	3.478	3.345	3.345	3.345	3.345	3.345	3.345	3.345	3.211	3.211	3.211	3.211	3.211	3.211	3.007	3.007	3.007	3.141	3.007	3.007	3.007	3.007	3.007	3.007	3.007	3.007	3.007	3.007	3.007	3.007	3.007	3.007	3.007	3.007	3.007	3.007	2.873	2.606	2.461	2.461	2.461	2.461	2.194
YDL106C	16.127	15.982	15.57	15.57	15.57	15.57	15.57	15.715	15.715	15.581	15.169	15.169	15.11	15.243	15.243	15.243	15.243	15.447	15.243	15.388	15.388	15.388	15.533	15.533	15.737	15.737	15.737	15.737	15.737	15.737	15.737	15.737	15.737	15.737	15.737	15.592	15.592	15.314	15.314	15.314	15.314	15.314	14.901	14.901	14.419	14.419	13.052	12.774	12.087
YGR275W	6.072	6.072	6.072	6.072	6.072	6.072	5.794	5.59	5.322	5.456	5.311	5.311	5.021	4.876	5.096	4.817	4.817	5.084	5.485	5.485	5.485	5.485	5.485	6.113	6.113	6.815	7.019	7.019	7.019	7.019	7.019	7.019	7.019	7.019	7.019	7.91	8.055	8.189	8.189	8.322	8.456	8.456	8.59	8.723	10.23	10.23	10.23	10.23	10.097
YNL104C	3.082	3.082	3.082	3.082	3.082	3.082	3.082	3.082	3.082	3.082	3.082	3.082	3.082	3.082	3.082	2.878	2.878	2.878	2.878	2.878	2.878	2.878	2.744	2.744	2.744	2.744	2.744	2.343	2.198	2.332	2.477	2.477	2.477	2.477	2.681	2.681	2.681	2.681	2.681	2.681	2.681	2.681	2.681	2.681	2.681	2.948	2.948	2.948	2.948
YBR268W	12.626	12.76	12.76	12.76	12.905	13.195	13.195	13.195	13.195	13.195	13.34	14.026	14.171	14.316	14.45	14.595	14.944	15.089	14.944	15.078	15.078	15.078	15.078	15.078	15.078	15.078	15.078	14.933	14.933	15.066	15.066	15.474	15.474	15.474	15.474	15.474	15.619	15.69	15.69	15.422	15.556	15.556	15.486	15.352	15.207	15.207	15.207	15.341	15.69
YIL152W	8.721	8.866	8.732	9.14	9.129	9.129	8.717	8.572	8.572	8.572	8.572	8.572	8.583	8.583	8.583	8.583	8.583	8.583	8.583	8.316	8.461	8.461	7.903	7.554	7.28	7.28	7.618	7.618	7.618	7.618	7.751	7.751	7.751	7.751	7.751	7.751	7.885	8.089	8.089	8.293	8.363	8.363	7.661	7.115	7.115	6.027	6.231	6.231	6.231
YPR131C	11.661	11.661	11.661	11.661	11.661	11.661	11.661	11.661	11.661	11.661	11.661	11.661	11.527	11.527	11.527	11.527	11.527	11.527	11.527	11.527	11.527	11.527	11.527	11.527	11.527	11.527	11.382	11.382	11.178	11.178	11.178	11.178	11.178	11.178	10.707	10.562	10.562	10.428	10.428	10.283	10.283	10.283	10.283	10.283	10.149	10.004	10.138	8.749	8.749
YOR227W	15.931	15.931	15.931	15.664	15.664	13.93	13.93	13.146	13.146	12.663	12.518	12.518	12.518	12.106	11.682	11.682	11.27	11.27	9.575	9.285	9.285	8.617	7.833	7.554	7.554	7.554	7.554	7.554	7.554	7.554	6.804	6.804	6.659	6.659	6.659	6.659	6.659	6.659	5.667	5.062	5.062	4.022	1.679	1.267	0.918	0.918	1.051	1.051	1.051
YBR153W	14.591	14.446	13.963	14.183	14.316	14.316	14.316	14.316	13.967	13.834	12.728	13.006	13.151	14.894	14.894	14.749	14.749	14.894	14.169	14.169	14.024	14.024	14.024	14.024	13.756	13.756	13.552	13.552	13.552	13.697	13.697	13.697	13.697	13.697	13.697	14.11	14.11	14.11	14.11	14.11	14.808	14.808	14.808	15.216	15.216	15.361	15.227	15.093	16.208
YOR374W	13.315	14.029	14.163	14.163	14.367	14.367	14.571	14.571	14.716	14.716	14.716	14.716	14.716	14.716	14.716	14.716	14.716	14.716	14.716	14.849	14.849	14.849	14.849	14.849	14.849	14.849	14.716	14.716	14.716	14.716	14.716	14.716	14.571	14.571	14.571	14.571	14.571	14.571	14.571	14.571	14.571	14.571	14.367	14.367	13.762	13.762	13.762	13.762	13.204
YJL193W	4.62	4.824	4.824	5.429	5.633	5.633	5.633	5.837	5.837	5.837	5.837	5.837	5.837	5.837	5.837	5.908	5.908	6.112	6.112	6.112	6.112	5.967	5.967	5.967	5.967	5.967	5.688	5.688	5.688	5.688	5.688	5.688	5.688	5.892	5.892	5.892	5.747	5.747	5.747	5.747	5.543	5.398	5.398	5.398	5.398	5.543	5.543	5.543	5.543
YPR141C	12.605	12.471	12.471	12.471	12.471	12.471	12.761	12.761	13.373	13.373	13.507	13.507	13.507	13.652	13.652	13.518	13.518	13.518	13.518	13.518	13.518	13.518	13.518	13.518	13.385	13.53	13.53	13.53	13.53	13.53	13.663	13.663	13.797	13.797	13.797	13.797	13.942	13.942	14.087	14.087	14.221	14.221	14.221	14.221	14.221	14.221	14.221	14.076	14.076
YLR115W	2.721	2.721	2.855	2.517	3.557	3.557	3.702	3.847	3.859	4.557	4.557	4.835	5.248	5.538	5.538	5.671	5.816	5.816	6.106	6.106	6.24	6.444	7.19	7.48	7.48	7.48	7.48	7.48	7.48	7.48	8.311	8.311	8.311	8.456	8.456	8.456	8.456	8.66	8.66	8.805	9.347	9.347	9.347	9.83	9.83	9.83	9.83	9.83	9.83
YOR176W	1.418	1.418	1.418	1.418	1.418	1.418	1.418	1.418	1.708	1.708	1.708	1.708	1.708	1.708	1.853	2.54	2.54	2.54	2.54	2.54	2.54	2.336	2.336	2.54	2.406	2.54	2.744	2.744	2.744	2.878	3.023	3.023	3.023	3.36	3.36	3.36	3.505	3.505	3.505	3.505	3.65	5.11	6.766	8.971	8.971	9.175	9.513	9.984	10.396
YGR188C	5.649	5.649	5.649	5.783	5.783	5.783	5.783	5.783	6.265	6.265	6.41	6.555	6.963	6.963	7.167	7.301	7.446	7.446	7.446	7.446	7.58	7.988	8.192	8.337	8.337	8.337	8.337	8.337	8.337	8.337	8.337	8.337	8.337	8.627	8.772	8.976	8.976	8.976	8.976	8.976	8.976	8.976	9.458	9.458	9.458	9.458	9.458	9.458	9.254
YFL045C	14.586	14.586	15.139	15.139	15.273	15.273	15.273	15.273	15.477	15.622	15.477	15.837	16.052	16.052	16.052	16.052	16.052	15.762	15.762	15.762	15.762	15.907	15.907	15.907	15.907	15.919	15.715	15.715	15.715	15.919	15.919	15.919	16.064	16.064	15.93	15.663	15.588	15.996	16.141	16.141	16.141	16.141	16.141	16.141	16.141	16.071	16.216	15.867	16.145
YLR044C	0.872	0.872	0.872	0.872	1.14	1.273	1.407	1.407	1.674	1.674	1.674	1.674	1.674	1.674	1.674	1.674	1.808	1.808	1.808	1.942	1.942	1.942	1.942	1.942	1.942	2.209	2.209	2.209	2.209	2.209	2.209	2.209	2.209	2.209	2.209	2.209	2.209	2.209	2.209	2.209	2.209	2.209	2.209	2.075	2.075	2.075	2.075	2.075	1.942
YNR020C	12.563	12.696	12.83	12.83	12.83	12.83	12.83	12.83	12.83	12.841	12.841	12.841	12.841	12.696	12.696	12.696	12.696	12.696	12.696	12.696	12.83	12.83	12.975	12.975	12.771	12.771	12.567	12.567	12.433	12.846	12.991	12.991	12.991	12.991	12.846	12.846	12.846	12.846	12.846	12.846	12.846	12.846	12.846	12.846	12.846	12.979	12.775	12.775	12.775
YLR438W	6.48	6.48	6.625	6.829	6.829	6.963	6.963	6.963	8.128	8.128	8.128	8.128	8.128	8.128	8.128	8.128	8.128	8.128	8.128	8.273	8.477	8.477	8.61	8.61	8.61	8.61	8.61	8.61	8.61	8.61	8.61	8.61	8.61	8.61	8.61	8.61	8.61	8.61	8.477	8.477	8.477	8.477	8.477	8.069	8.069	8.069	8.069	8.069	7.935
YKL049C	10.267	10.412	10.557	10.691	10.691	10.825	10.825	10.825	10.825	10.825	10.825	10.958	10.958	10.958	10.958	10.958	10.958	10.958	10.958	10.958	10.958	10.958	10.958	10.958	10.958	10.958	10.958	10.825	10.825	10.825	10.825	10.825	10.825	10.825	10.825	10.825	10.691	10.691	10.825	10.825	10.825	10.825	10.825	10.825	10.825	10.825	10.825	10.825	10.825
YDR062W	13.009	13.009	13.009	13.009	12.252	12.118	12.118	11.984	11.984	11.234	11.234	11.234	10.473	10.049	9.904	9.904	9.904	9.759	9.759	9.555	9.555	9.555	9.555	8.178	6.098	5.615	5.615	5.615	5.132	4.684	3.922	3.922	3.922	3.922	3.922	3.777	3.911	3.644	2.236	2.236	2.236	2.236	2.236	2.236	2.44	2.452	2.452	2.789	2.789
YPR118W	6.272	6.272	6.272	6.272	6.272	6.417	6.959	7.237	7.237	7.237	7.237	7.237	7.237	7.94	8.352	8.69	8.894	8.894	8.894	8.894	8.894	9.607	9.741	9.741	9.741	9.741	9.741	9.741	9.886	10.298	10.298	10.298	10.298	10.298	10.298	10.298	10.298	10.298	10.298	10.298	10.298	10.298	10.636	10.636	10.636	10.636	10.636	10.636	10.636
YNR044W	7.099	7.378	7.523	7.523	7.523	7.523	7.523	7.512	7.779	8.18	8.384	8.384	8.384	9	9	9.204	9.494	9.494	9.494	9.494	9.628	10.197	10.401	10.401	10.75	10.75	10.954	10.954	10.954	10.954	10.954	10.82	10.82	10.965	11.871	11.871	11.871	11.871	12.279	12.413	12.279	12.279	12.279	12.279	12.413	12.413	12.413	12.413	12.413
YOL110W	15.882	15.882	15.882	15.882	15.882	15.882	16.027	16.027	16.172	16.172	16.172	15.823	15.823	15.823	16.231	16.231	16.376	16.654	16.654	16.45	16.45	16.509	16.509	16.509	16.509	16.509	16.713	16.713	16.713	16.713	16.713	16.713	16.713	16.713	16.713	16.364	16.231	16.231	16.231	16.231	16.231	16.231	16.231	16.027	16.027	16.16	16.16	16.16	16.16
YOL097C	3.451	3.306	3.707	3.428	3.428	3.707	4.108	4.794	5.642	7.364	7.364	7.847	7.847	7.992	8.125	9.358	9.358	9.562	9.562	9.963	10.858	11.003	11.003	10.654	10.654	11.089	11.089	11.089	11.089	11.089	11.293	11.293	11.293	11.293	11.293	11.438	11.438	11.572	11.572	11.572	11.572	11.717	11.984	11.984	12.118	12.251	12.251	12.251	12.251
YNL025C	6.875	6.875	6.741	6.741	6.741	6.741	6.741	6.875	6.875	6.875	6.73	6.73	6.73	6.73	6.73	6.73	6.73	6.73	6.73	6.73	6.73	6.863	6.863	6.863	6.863	6.863	6.863	6.863	6.863	6.73	6.73	6.73	6.73	6.455	6.455	6.455	6.455	6.455	6.455	6.455	6.455	6.455	6.6	6.6	6.6	6.6	6.165	6.165	6.165
YDR497C	10.364	10.643	11.334	12.002	12.002	12.002	12.002	12.682	12.827	12.827	12.972	12.972	12.972	13.176	13.176	13.176	13.176	13.031	13.031	13.031	13.031	13.031	13.031	13.031	13.031	13.031	13.165	13.165	13.298	13.298	13.298	13.432	13.432	13.432	13.577	13.577	13.577	13.577	13.577	13.577	13.577	13.577	13.577	13.577	13.373	13.239	13.239	13.239	13.239
YNL148C	8.733	8.733	9.146	9.413	9.558	9.558	9.558	9.558	9.558	9.762	9.762	9.762	10.233	10.233	10.233	10.233	10.367	10.367	10.367	10.367	10.367	10.222	10.018	10.152	10.152	10.152	10.152	10.152	10.152	10.152	10.152	10.152	10.152	10.152	10.152	10.152	10.152	10.152	10.152	10.152	10.152	10.152	10.152	10.152	10.152	10.152	10.152	10.152	10.152
YGL159W	16.738	16.605	16.605	16.605	16.256	16.256	16.256	16.256	16.111	16.111	15.977	15.977	15.773	15.773	15.773	15.494	15.494	15.29	15.086	14.953	14.685	14.552	14.552	14.418	14.418	14.418	14.017	14.017	13.872	13.389	13.389	13.389	13.389	13.122	12.313	11.975	11.359	10.865	10.312	10.178	10.178	10.045	9.841	9.841	9.637	9.637	9.492	9.696	9.492
YPR061C	14.027	14.231	14.231	14.16	15.635	15.706	15.839	16.188	16.188	16.188	16.188	16.188	16.055	16.467	16.333	16.333	16.333	16.333	16.333	16.188	16.322	16.467	16.467	16.601	16.734	16.734	16.734	16.734	16.734	16.868	16.868	16.868	16.868	16.868	16.868	16.868	17.002	16.857	16.857	16.857	16.857	16.857	16.857	16.857	16.723	16.723	16.723	16.723	16.723
YNR074C	1.337	1.337	1.541	1.541	1.674	1.942	1.942	1.942	1.942	1.942	1.942	1.942	1.942	1.942	1.942	1.942	1.942	1.942	1.942	1.942	1.942	1.942	1.942	1.808	1.674	1.674	1.674	1.674	1.541	1.541	1.541	1.541	1.541	1.541	1.541	1.541	1.541	1.541	1.541	1.541	1.541	1.541	1.541	1.541	1.541	1.541	1.541	1.541	1.674
YHR201C	4.441	4.575	4.987	4.987	5.395	5.191	5.395	5.25	5.454	5.948	5.733	5.733	5.529	5.529	5.384	5.384	5.384	5.239	5.239	5.094	5.094	4.938	5.071	5.071	4.926	4.577	4.856	5.35	5.001	5.001	5.622	5.622	5.622	5.622	5.622	5.622	5.755	5.889	5.889	5.889	5.889	6.034	6.034	5.889	5.889	5.889	5.889	5.889	6.023
YJL079C	1.652	1.652	1.652	1.652	1.652	1.786	1.786	1.786	1.919	1.919	1.919	1.919	1.919	1.919	1.919	1.919	1.919	1.919	1.919	1.919	1.919	1.919	1.919	1.919	1.919	2.257	2.391	2.391	2.391	2.391	2.257	2.391	2.885	2.885	2.885	3.03	3.03	3.175	3.175	3.175	3.175	3.175	3.175	3.175	3.175	3.297	3.297	3.297	3.297
YKL027W	17.834	17.967	17.967	17.967	17.967	17.967	18.101	18.305	18.305	18.654	18.788	18.788	18.788	18.788	18.788	18.933	18.933	18.933	19.066	19.066	19.066	19.2	19.2	19.055	19.189	19.189	19.189	19.322	19.189	19.189	19.189	19.055	19.055	19.055	18.91	18.91	18.91	18.91	18.91	18.91	18.91	18.91	18.91	18.91	19.114	19.114	19.114	19.114	18.91
YDR228C	11.031	10.886	10.886	10.886	11.031	11.031	11.031	11.031	11.031	10.619	10.619	10.363	11.521	11.183	11.532	11.532	11.666	11.317	11.113	10.084	9.59	10.159	10.304	10.437	10.437	10.437	10.641	10.641	10.641	10.786	11.054	10.85	10.442	10.442	10.442	10.442	9.959	9.959	10.297	10.297	10.297	10.564	11.058	11.058	11.262	12.286	12.357	12.357	12.212
YNL230C	7.185	7.185	7.126	7.126	7.126	7.126	7.126	7.126	7.126	7.126	7.126	7.126	7.126	7.126	7.26	7.684	8.359	8.359	8.842	9.254	9.254	9.254	9.05	9.388	9.533	9.533	9.533	9.533	9.533	9.533	9.533	9.533	9.533	9.533	9.666	9.666	9.666	9.666	9.533	9.945	10.09	10.09	10.09	10.294	10.294	10.294	10.283	10.283	10.283
YNL157W	12.411	12.556	12.556	12.701	12.567	12.567	11.88	11.88	11.88	11.88	11.88	11.747	11.747	11.747	11.747	11.747	10.435	10.301	10.761	10.761	10.761	11.051	11.051	11.051	10.22	10.22	10.22	10.22	9.003	8.52	8.52	8.52	8.386	8.386	8.386	8.386	8.386	8.386	7.131	5.468	5.048	5.472	5.821	5.821	5.821	6.304	6.304	6.304	6.304
YDR227W	10.994	10.861	11.402	12.089	12.828	12.828	12.828	13.322	13.671	13.804	13.938	13.938	13.938	13.938	13.938	13.868	13.519	13.99	15.089	15.379	15.379	16.054	16.054	16.199	16.199	16.066	15.316	15.304	15.991	16.195	16.195	16.195	16.195	16.195	16.195	15.916	15.869	16.147	16.555	16.555	16.893	16.893	16.893	16.893	17.027	17.305	17.643	17.777	17.922
YPR188C	9.2	9.2	9.055	8.632	8.342	8.342	6.835	6.363	6.23	6.375	7.752	11.335	11.335	12.033	12.033	12.371	12.237	12.167	13.062	13.968	13.968	13.968	13.968	13.968	13.968	14.043	14.043	13.635	13.635	13.635	13.635	13.635	13.635	13.635	13.313	13.254	13.94	14.98	14.98	14.98	14.98	15.125	15.934	16.068	16.213	16.888	16.888	17.731	17.876
YIL019W	7.441	7.441	7.441	7.441	7.441	7.441	7.441	7.79	7.79	7.79	7.79	7.79	7.657	7.657	7.79	7.645	7.983	7.983	7.779	8.336	8.592	8.592	8.592	8.592	8.592	8.592	8.592	8.592	8.592	8.592	8.592	8.459	8.459	8.592	8.726	9.546	10.018	10.018	10.355	10.634	10.634	10.634	10.489	10.489	10.489	10.489	10.344	10.478	10.745
[truncated: 3,556 more rows]
[truncated: 952 more columns]
