# Supplementary material for: Constitutive turnover of histone H2A.Z at yeast promoters requires the preinitiation complex
Source: eLife. 2016 Jul 20;5:e14243. doi: 10.7554/eLife.14243 (PMC4995100; doi:10.7554/eLife.14243)
Supplement: Figure 1—source data 9. — DOI: http://dx.doi.org/10.7554/eLife.14243.012 [file elife-14243-fig1-data9.xlsx]

## Sheet: Sheet1
Source Data for Figure 1E
		qPCR	qPCR	qPCR	qPCR
		Replicate 1	Replicate 2	Replicate 3	Replicate 4						Average	Stdev
PGD1 +1	no RAP	39.7287	44.0337	36.5936	21.5855						35.4854	9.75558
	RAP	66.9613	70.6404	77.2514	55.1937						67.5117	9.24999
RRP7 +1	no RAP	34.4968	37.0272	27.355	15.8961						28.6938	9.46389
	RAP	59.0204	68.7027	58.6195	50.5584						59.2253	7.42397
LSB5 +1	no RAP	31.9125	47.6411	33.0536	27.9186						35.1315	8.62546
	RAP	53.4702	62.4893	59.9143	53.606						57.3699	4.54816
STT3 ORF	no RAP	7.31428	7.23779	5.64093	3.57849						5.94287	1.7549
	RAP	8.64266	9.57741	5.97233	7.56363						7.93901	1.54793
SNT1 ORF	no RAP	4.29854	7.19536	6.62835	6.00819						6.03261	1.25359
	RAP	4.76584	4.61388	7.5848	7.28265						6.06179	1.59018
		qChIP-seq	qChIP-seq	qChIP-seq	qChIP-seq	qChIP-seq	qChIP-seq	qChIP-seq
		Replicate 1	Replicate 2	Replicate 3	Replicate 4	Replicate 5	Replicate 6	Replicate 7			Average	Stdev
PGD1 +1	no RAP	50.1187	50.5147	69.754	44.2625	39.8849	47.5592	49.4348			50.2184	9.41344
	RAP	77.5051	79.0063	95.5536	91.8948	86.7093	78.4944				84.8606	7.69603
RRP7 +1	no RAP	52.7644	47.5868	65.1711	36.3702	48.6223	38.0773	41.1282			47.1029	9.94487
	RAP	117.761	87.9686	87.6728	99.9807	92.1851	85.9396				95.2513	12.1296
LSB5 +1	no RAP	72.292	47.1621	48.9844	60.6225	53.2951	72.0138	46.4161			57.2552	11.245
	RAP	80.8013	110.232	100.477	83.9207	59.6256	81.6105				86.1113	17.5667
STT3 ORF	no RAP	9.34226	5.98041	9.72811	5.83897	4.3674	8.14046	9.65907			7.57953	2.17053
	RAP	7.52857	6.22286	7.84358	11.3494	6.33337	8.22565				7.91723	1.86605
SNT1 ORF	no RAP	3.8683	3.0789	4.16507	3.61744	5.44314	5.28031	6.24772			4.5287	1.14432
	RAP	3.20365	3.87105	7.28761	4.42177	2.97475	9.11908				5.14632	2.49034
