# Supplementary material for: Constitutive turnover of histone H2A.Z at yeast promoters requires the preinitiation complex
Source: eLife. 2016 Jul 20;5:e14243. doi: 10.7554/eLife.14243 (PMC4995100; doi:10.7554/eLife.14243)
Supplement: Figure 3—source data 1. — DOI: http://dx.doi.org/10.7554/eLife.14243.027 [file elife-14243-fig3-data1.xlsx]

## Sheet: Sheet1
Tramantano et al. 2016
Figure 3--Source_data_1
Nucleosome tag profiles of SWC5-FRB and SWC5-FRB TBP-FRB around the +1 dyads before normalization
Keys:
T = input
A = H2A
Z = H2A.Z
	Sample ID	MT091	MT092	MT093		MT094	MT095	MT096		MT097	MT098	MT099		MT100	MT101	MT102		MT103	MT104	MT105		MT106	MT107	MT108		MT115	MT116	MT117		MT118	MT119	MT120
	Strain ID	yEL219	yEL219	yEL219		yEL219	yEL219	yEL219		yEL219	yEL219	yEL219		yEL219	yEL219	yEL219		yEL220	yEL220	yEL220		yEL220	yEL220	yEL220		yEL220	yEL220	yEL220		yEL220	yEL220	yEL220
	Genotype	SWC5-FRB	SWC5-FRB	SWC5-FRB		SWC5-FRB	SWC5-FRB	SWC5-FRB		SWC5-FRB	SWC5-FRB	SWC5-FRB		SWC5-FRB	SWC5-FRB	SWC5-FRB		SWC5-FRB, TBP-FRB	SWC5-FRB, TBP-FRB	SWC5-FRB, TBP-FRB		SWC5-FRB, TBP-FRB	SWC5-FRB, TBP-FRB	SWC5-FRB, TBP-FRB		SWC5-FRB, TBP-FRB	SWC5-FRB, TBP-FRB	SWC5-FRB, TBP-FRB		SWC5-FRB, TBP-FRB	SWC5-FRB, TBP-FRB	SWC5-FRB, TBP-FRB
	Rapamycin	+	+	+		-	-	-		+	+	+		-	-	-		+	+	+		-	-	-		+	+	+		-	-	-
Distance (bp)	Fraction	T	A	Z		T	A	Z		T	A	Z		T	A	Z		T	A	Z		T	A	Z		T	A	Z		T	A	Z
-1000		413	465	560		440	491	417		432	428	446		373	437	600		572	532	408		509	414	354		647	691	604		680	706	556
-999		392	554	586		460	516	489		480	448	479		378	450	607		602	569	426		478	441	371		683	720	585		671	654	571
-998		437	511	579		409	500	460		418	435	481		377	430	605		541	529	387		461	417	339		670	677	643		695	698	594
-997		426	542	554		440	516	457		471	449	502		394	447	635		564	514	375		468	477	367		659	671	592		608	711	643
-996		440	532	555		435	506	496		525	442	513		387	451	616		588	501	395		461	454	352		714	631	590		613	688	655
-995		442	561	540		423	521	467		447	425	484		346	432	621		561	489	377		487	449	382		644	707	633		664	690	556
-994		416	513	537		468	519	463		473	458	460		404	441	639		574	507	410		452	462	357		625	713	587		627	682	572
-993		441	522	547		431	498	466		420	439	475		377	470	618		586	509	393		461	460	357		717	662	623		646	690	548
-992		380	519	561		490	554	474		471	430	506		398	425	640		592	549	418		456	468	347		655	686	620		651	725	603
-991		398	539	533		471	502	461		490	468	488		331	441	670		587	566	414		445	481	362		674	738	640		649	693	581
-990		398	559	566		438	582	457		466	468	481		387	465	647		578	545	419		488	480	362		682	720	604		709	738	611
-989		420	608	600		515	547	445		492	411	519		400	446	625		554	568	424		488	460	373		710	720	627		673	739	548
-988		405	570	575		459	573	417		501	437	455		418	444	613		602	537	409		467	451	349		750	711	651		687	716	581
-987		430	539	566		482	551	454		528	485	537		377	456	622		582	546	405		520	473	390		710	749	615		674	713	599
-986		428	557	580		476	557	498		427	468	501		389	448	649		633	561	423		529	495	330		756	728	612		656	736	598
-985		480	527	585		484	537	453		473	466	522		369	484	657		609	559	428		504	488	369		774	747	636		644	784	606
-984		452	568	583		435	548	486		499	475	527		405	463	613		617	549	438		480	489	386		735	753	644		671	764	598
-983		441	586	588		461	555	455		501	496	529		366	485	700		605	566	430		473	457	394		676	750	637		669	731	645
-982		403	576	594		486	534	472		473	412	526		402	479	621		584	539	437		531	518	338		708	736	641		699	681	623
-981		405	577	602		462	552	463		504	426	531		386	468	679		655	582	466		511	494	393		740	796	595		721	776	648
-980		440	579	547		502	587	472		482	466	491		432	508	615		660	613	411		517	486	389		730	736	611		658	802	587
-979		424	585	571		465	534	458		492	495	557		397	431	655		610	557	404		505	442	391		753	693	626		732	752	611
-978		398	548	583		473	554	443		482	477	523		376	422	615		551	574	438		493	476	401		733	765	626		686	794	630
-977		476	542	572		455	566	453		496	456	516		398	472	639		675	569	410		502	497	369		747	768	656		695	798	622
-976		429	599	572		481	600	446		507	439	507		408	474	599		665	567	412		493	492	329		746	763	666		711	804	611
-975		410	595	637		471	555	478		495	500	563		369	464	706		651	589	460		492	484	379		770	736	634		736	795	630
-974		456	579	563		433	553	467		489	487	528		428	458	650		661	575	427		482	491	377		745	768	680		718	805	643
-973		444	558	600		497	561	502		495	505	516		396	453	728		628	596	474		523	509	343		718	788	670		707	779	634
-972		479	561	603		479	587	492		549	502	526		413	512	659		629	615	462		494	438	391		723	788	616		764	784	617
-971		417	593	637		483	569	491		540	496	516		422	482	633		650	596	414		531	501	371		791	773	654		710	819	665
-970		434	601	600		494	556	462		519	484	535		377	429	691		644	610	448		544	508	399		765	799	730		696	824	666
-969		456	598	599		486	553	523		501	479	589		412	493	617		664	569	461		533	502	387		808	843	677		761	896	594
-968		435	624	579		463	564	478		506	493	537		405	436	707		674	611	484		541	473	390		775	835	659		703	824	635
-967		458	555	608		494	577	503		526	485	534		407	507	633		634	596	451		482	459	374		781	782	624		705	826	617
-966		442	582	565		500	571	480		527	505	557		407	492	627		638	608	452		496	529	341		764	786	686		811	807	660
-965		436	606	632		495	575	467		592	497	550		415	561	659		616	606	415		542	485	363		782	853	638		741	790	649
-964		464	577	636		495	583	485		519	496	597		394	512	668		676	614	447		517	483	402		800	812	670		706	827	611
-963		448	559	622		490	597	470		543	484	545		425	490	656		613	593	431		520	490	393		771	780	688		726	810	610
-962		425	615	585		523	554	483		508	474	573		415	465	591		670	630	439		538	515	409		844	772	648		757	810	649
-961		433	617	653		491	585	464		505	496	578		384	499	669		642	607	446		524	512	391		839	766	716		736	850	618
-960		478	577	649		473	582	435		508	521	530		428	512	675		657	664	447		564	489	382		782	750	610		722	823	622
-959		468	543	626		522	588	449		489	507	532		411	496	635		703	608	448		563	530	364		791	809	652		771	835	617
-958		488	588	635		497	551	463		543	462	564		383	478	703		695	623	455		505	552	384		823	801	715		787	815	601
-957		461	613	608		506	559	501		512	509	558		412	482	701		666	671	428		567	521	377		800	812	669		773	852	623
-956		514	603	597		470	645	466		527	492	568		389	523	676		660	669	448		534	510	396		755	772	676		762	851	639
-955		446	589	645		497	592	458		520	492	517		428	490	676		647	648	444		536	502	366		819	811	651		754	823	636
-954		423	607	608		494	603	472		517	487	530		404	481	669		648	624	469		561	535	391		816	845	692		720	792	642
-953		485	614	602		525	595	485		522	489	571		437	526	658		672	684	439		550	535	414		848	819	658		777	882	732
-952		456	662	655		536	602	504		506	501	522		445	520	674		664	627	473		531	487	395		823	835	711		802	829	649
-951		433	615	631		532	602	489		486	478	561		424	514	646		627	634	446		526	508	346		823	799	671		773	773	632
-950		458	550	576		522	582	458		535	550	564		443	536	669		693	628	480		559	525	435		829	859	669		751	798	620
-949		451	611	632		480	587	480		519	444	555		399	506	648		666	620	472		570	525	366		806	830	702		771	856	655
-948		461	606	578		526	539	449		539	476	563		397	483	657		675	654	438		524	518	399		837	834	676		761	896	658
-947		475	602	628		493	611	465		480	477	549		418	493	612		660	604	452		540	553	375		783	763	646		795	781	661
-946		470	580	616		522	613	437		524	533	520		423	502	628		708	635	455		538	535	424		832	838	686		782	828	637
-945		490	620	624		503	605	423		484	495	546		413	454	673		683	622	451		551	580	335		817	802	687		778	802	620
-944		461	594	628		498	609	444		478	557	489		433	496	664		661	657	441		516	518	361		841	800	640		820	820	617
-943		477	639	602		497	645	483		541	461	535		364	494	729		695	626	452		557	513	367		769	791	658		824	817	642
-942		493	605	623		528	618	529		568	503	569		409	544	687		687	627	412		553	532	397		865	837	743		781	861	636
-941		487	575	638		529	605	490		528	524	548		401	476	668		622	612	430		529	530	390		761	806	677		795	899	641
-940		433	624	610		484	639	439		528	468	553		420	516	647		636	606	464		547	498	390		814	832	659		756	819	623
-939		437	608	607		480	589	489		507	453	582		388	520	605		648	605	437		519	495	369		739	847	630		729	833	692
-938		458	599	634		512	598	476		563	552	535		452	541	631		637	578	432		520	529	389		823	706	702		778	814	665
-937		507	618	590		517	604	468		522	492	578		416	533	646		670	556	449		547	478	414		746	787	653		797	826	652
-936		429	628	594		488	551	423		529	497	548		403	503	597		685	643	413		560	510	382		769	798	697		755	886	649
-935		458	634	604		518	576	470		518	520	540		407	503	647		622	610	421		505	512	360		785	787	644		793	863	600
-934		485	574	603		489	531	465		528	460	559		447	453	629		614	610	447		496	504	396		741	766	646		738	788	593
-933		442	595	640		516	568	463		505	524	549		412	502	646		629	559	446		559	517	366		775	783	719		780	794	637
-932		463	574	634		491	582	474		545	501	540		451	496	617		634	584	452		510	524	398		762	808	649		786	772	623
-931		461	601	615		478	581	476		533	521	521		397	459	661		610	659	420		498	494	368		796	784	692		774	811	648
-930		411	600	577		498	608	485		503	507	566		396	511	662		611	629	421		515	522	362		720	775	709		678	815	645
-929		446	562	580		506	601	476		462	479	551		407	483	644		636	622	415		528	492	348		765	817	621		745	752	619
-928		427	563	605		524	598	465		498	499	549		411	498	601		646	593	448		528	518	400		766	741	685		753	881	631
-927		443	599	612		465	609	473		527	476	572		416	502	671		651	587	434		517	492	397		707	781	612		739	849	581
-926		445	568	557		469	565	463		535	488	506		393	491	617		660	619	413		519	524	349		751	740	614		753	829	630
-925		438	617	601		505	579	479		464	462	513		391	435	602		616	521	427		524	506	364		752	793	633		759	781	600
-924		416	613	636		471	544	485		490	502	528		425	468	601		642	622	461		520	520	352		781	738	673		721	815	611
-923		461	596	610		523	580	482		521	506	531		401	493	625		656	549	450		516	503	354		818	744	615		726	789	597
-922		469	607	568		477	583	446		530	452	575		419	486	618		588	554	412		514	546	406		799	760	645		771	858	656
-921		419	566	591		476	567	444		475	474	525		396	454	666		624	543	393		540	472	340		811	737	655		695	768	609
-920		442	542	591		469	546	482		506	519	471		421	466	654		638	548	456		548	463	378		756	799	645		685	781	630
-919		450	605	584		523	565	501		508	453	520		423	492	635		600	606	424		548	497	380		738	766	680		750	780	625
-918		431	594	598		491	582	449		509	470	520		424	474	616		645	588	437		524	491	427		738	765	667		748	761	665
-917		432	571	617		468	584	486		478	462	529		386	503	674		577	577	454		551	519	413		718	762	603		728	821	611
-916		435	567	604		470	588	459		484	464	534		413	524	605		562	566	424		548	499	415		753	730	657		726	825	631
-915		415	546	543		498	549	436		513	480	530		463	485	645		623	562	381		515	487	387		737	720	635		770	774	574
-914		403	573	541		482	510	454		488	484	489		396	435	594		571	585	398		500	444	359		691	715	673		721	772	637
-913		454	513	563		489	539	444		445	477	526		378	480	638		619	584	409		504	532	374		760	707	652		685	787	640
-912		462	551	586		455	541	449		462	421	498		368	507	621		584	566	441		486	492	386		696	750	634		639	786	598
-911		422	591	556		494	524	429		457	468	503		421	488	594		562	563	360		481	487	348		686	684	636		733	755	618
-910		455	532	587		464	531	411		439	462	480		367	452	562		539	550	392		504	454	360		697	719	616		692	719	566
-909		426	557	505		446	516	426		445	458	509		426	461	577		583	542	400		482	497	363		691	697	589		697	784	580
-908		421	547	572		504	537	436		455	443	466		342	475	607		575	577	423		494	472	376		675	745	597		744	785	590
-907		417	494	589		449	542	465		432	444	467		378	420	578		532	538	383		450	470	340		693	705	603		692	733	582
-906		428	557	586		465	528	446		466	433	508		382	430	602		544	555	421		469	465	392		729	666	574		667	726	618
-905		381	545	542		429	515	430		445	452	442		362	435	630		598	533	367		511	449	343		680	728	611		700	751	596
-904		382	511	493		460	494	417		438	424	543		347	433	593		511	501	364		483	442	375		701	751	556		702	710	553
-903		362	516	537		496	535	468		443	452	451		397	438	556		579	537	379		463	448	333		651	732	588		652	770	546
-902		384	545	553		439	546	447		471	451	465		358	425	618		561	557	412		474	468	370		698	732	571		659	689	604
-901		392	553	550		459	507	421		460	441	463		391	443	640		566	484	381		480	431	389		634	718	581		740	771	601
-900		373	561	567		446	482	450		438	424	457		381	418	602		565	522	412		453	429	335		624	708	613		638	700	573
-899		394	543	536		462	529	452		418	446	428		373	443	605		540	485	411		449	426	305		651	717	589		653	706	544
-898		357	500	548		418	467	423		453	443	443		383	398	595		543	530	419		465	399	316		659	658	552		630	728	584
-897		404	480	552		374	475	437		440	420	480		346	387	634		546	537	401		458	433	341		666	651	558		639	662	548
-896		385	542	534		432	517	455		466	423	466		315	424	566		530	527	404		456	397	360		680	669	629		638	708	557
-895		419	505	547		433	521	434		433	431	444		377	431	582		527	545	370		452	401	361		660	670	547		664	672	564
-894		392	508	522		433	522	429		441	416	438		353	379	587		545	500	364		434	433	382		638	671	556		583	674	547
-893		338	526	507		419	532	392		430	416	469		339	401	598		537	541	372		460	425	325		657	653	584		576	676	557
-892		373	488	538		435	529	456		414	418	462		373	372	569		527	524	385		449	436	354		660	670	554		645	668	556
-891		354	530	505		429	447	415		447	401	420		318	440	577		528	532	359		461	440	353		654	672	574		613	659	530
-890		394	523	522		446	480	462		448	399	470		360	387	609		504	479	393		466	424	351		658	652	586		641	663	562
-889		366	509	478		429	456	425		432	433	474		311	394	607		547	502	367		432	394	348		616	631	564		641	637	542
-888		370	481	506		410	500	408		448	416	490		360	437	554		530	479	367		457	424	350		648	628	553		605	658	516
-887		397	480	551		381	461	399		419	437	452		332	432	567		499	503	375		429	396	316		634	618	578		639	688	528
-886		365	470	528		419	489	419		405	381	431		365	402	608		534	502	332		431	404	360		683	580	526		657	691	525
-885		328	491	514		411	454	397		406	393	421		325	399	558		513	489	364		423	437	316		548	690	531		566	646	491
-884		383	467	484		417	503	429		394	405	476		343	416	578		496	466	365		434	413	342		630	671	533		642	667	533
-883		380	460	467		390	475	401		382	397	437		331	357	576		501	472	361		429	370	354		575	603	555		592	658	535
-882		390	468	483		384	477	399		432	421	437		299	422	579		503	488	362		428	374	362		601	656	558		573	674	564
-881		371	467	457		405	488	383		418	430	429		335	369	572		536	505	377		465	425	335		625	654	584		609	617	492
-880		337	465	554		402	462	453		419	420	427		348	406	559		498	475	396		403	417	355		650	613	512		596	663	524
-879		382	455	496		384	545	437		453	386	425		354	405	531		517	471	399		418	412	337		631	588	514		600	628	565
-878		327	507	460		431	487	438		427	422	446		327	407	559		510	481	380		442	405	327		595	658	503		592	655	590
-877		383	467	485		404	491	432		418	429	435		338	415	587		486	474	382		422	396	341		581	617	589		567	625	542
-876		352	486	508		413	486	413		397	424	420		363	405	597		493	485	363		391	369	328		604	588	543		586	623	527
-875		359	467	490		426	423	390		425	403	429		317	423	639		483	493	376		379	349	346		591	608	539		607	645	587
-874		370	438	499		385	457	406		403	453	414		323	377	590		462	447	376		388	426	328		607	612	579		611	646	538
-873		363	425	473		373	479	408		399	345	429		319	363	569		505	451	356		435	408	359		591	552	487		562	578	555
-872		358	481	486		411	487	435		381	365	450		308	388	506		462	431	372		404	381	341		571	560	582		553	576	524
-871		341	517	471		408	472	428		393	387	474		312	375	565		465	494	360		419	378	359		615	619	560		612	657	562
-870		381	478	475		411	505	397		423	372	425		347	358	542		518	447	366		397	350	343		600	613	555		586	610	499
-869		348	473	469		393	439	408		407	419	465		322	385	579		473	454	367		390	405	351		606	606	518		564	658	543
-868		351	444	512		418	457	405		422	366	434		327	346	597		544	452	385		405	386	332		596	612	541		593	617	549
-867		340	493	478		393	457	424		400	388	396		324	408	572		483	493	360		412	381	362		607	570	505		546	671	573
-866		388	465	464		408	429	447		423	375	437		319	358	580		467	458	392		420	433	292		578	617	553		540	629	539
-865		404	462	485		389	417	390		431	368	402		329	396	566		493	431	390		382	390	342		572	585	575		557	621	536
-864		375	467	527		422	465	481		422	380	455		307	421	657		496	494	407		358	405	349		593	640	521		564	584	582
-863		351	477	478		391	468	406		403	384	453		342	384	560		501	460	384		406	394	363		601	574	513		604	617	514
-862		366	494	501		400	490	435		432	368	427		347	416	617		481	472	362		410	384	322		580	610	569		532	608	584
-861		359	438	476		389	463	426		410	368	417		327	385	568		457	472	385		402	378	338		596	604	548		528	547	525
-860		324	463	461		375	490	405		387	396	415		312	381	536		502	483	340		408	429	300		570	564	491		567	601	536
-859		377	436	507		375	446	439		382	385	438		316	399	539		473	409	329		366	338	325		617	574	513		548	597	537
-858		371	464	504		405	470	416		364	357	436		270	365	518		469	441	336		435	401	310		582	592	547		557	586	512
-857		384	448	504		424	469	437		453	383	425		332	398	580		472	431	351		419	384	338		624	595	546		584	636	520
-856		353	528	509		415	496	472		389	421	432		306	415	576		494	443	338		413	406	333		615	593	535		630	589	561
-855		388	483	483		381	463	434		424	377	461		340	434	516		502	431	365		457	433	350		611	573	506		555	636	522
-854		371	452	466		381	450	448		428	386	444		351	375	550		514	456	346		357	380	334		596	615	521		524	631	538
-853		362	473	517		393	469	452		393	372	426		350	393	564		467	456	391		386	409	350		565	556	526		600	575	534
-852		369	451	495		441	473	432		403	390	416		308	392	568		489	471	351		404	378	316		611	579	547		549	622	533
-851		348	463	492		397	458	403		408	392	429		351	405	587		512	471	368		423	386	286		595	587	494		567	649	571
-850		401	465	513		397	499	423		407	408	414		314	398	591		495	522	333		386	387	332		594	575	536		581	579	529
-849		326	493	482		399	467	416		427	395	454		362	393	554		502	425	359		420	404	316		612	605	520		568	628	548
-848		369	490	447		408	502	416		445	396	425		338	418	593		532	480	382		411	365	323		559	594	547		547	649	539
-847		402	483	499		408	490	414		413	377	434		353	387	561		490	482	343		406	351	352		607	633	532		591	631	521
-846		383	469	509		397	486	443		426	420	459		348	424	590		503	449	390		401	424	335		593	620	538		595	600	534
-845		404	486	504		411	507	428		403	410	451		341	380	573		529	466	341		418	379	341		618	594	543		572	624	574
-844		397	478	522		401	486	422		456	393	451		346	397	607		495	480	344		420	373	370		606	640	553		578	602	562
-843		364	489	499		384	481	437		386	393	442		315	376	567		490	460	345		400	378	308		612	622	551		601	606	545
-842		351	435	475		380	506	433		414	402	467		370	404	579		467	442	333		413	395	308		567	601	526		563	637	533
-841		385	515	521		372	487	443		399	431	432		355	422	544		491	487	343		397	414	332		611	618	521		567	561	520
-840		428	544	486		444	475	464		392	410	460		390	429	628		457	480	361		414	367	327		589	603	563		554	642	540
-839		359	489	532		416	474	414		449	403	484		359	398	551		532	472	390		429	444	300		602	627	524		556	600	505
-838		386	478	502		430	511	413		425	420	444		358	427	563		494	475	386		439	377	361		627	644	535		628	650	531
-837		387	500	521		425	509	414		442	416	438		340	420	612		485	490	362		401	424	320		585	648	595		595	698	545
-836		382	473	509		404	457	416		402	386	470		349	410	572		508	475	347		453	406	382		639	654	551		570	591	503
-835		395	496	555		417	480	435		432	391	453		357	417	527		535	480	382		463	440	325		623	631	583		593	707	531
-834		404	527	479		431	461	409		472	414	445		379	404	601		487	433	360		411	387	341		649	651	551		611	674	537
-833		390	477	546		396	540	418		417	449	483		334	412	590		528	518	383		427	454	333		603	626	572		621	658	568
-832		392	496	535		391	513	426		403	402	496		335	385	598		500	476	345		450	418	367		613	606	566		563	650	517
-831		428	507	537		413	466	432		462	403	457		352	363	590		526	506	354		429	408	321		624	645	553		586	649	502
-830		419	456	528		385	480	412		428	444	464		321	429	610		509	472	375		429	400	336		696	648	589		618	649	549
-829		393	533	526		477	542	463		441	385	488		355	446	606		564	498	390		427	418	298		645	625	567		646	661	556
-828		383	472	549		439	511	475		473	419	455		339	439	595		524	520	386		438	410	326		693	677	564		643	665	528
-827		413	532	582		421	563	457		411	483	436		370	457	596		562	508	406		509	430	351		646	696	558		617	664	548
-826		412	519	562		453	531	407		460	415	500		367	453	596		535	526	390		468	474	359		656	655	554		674	724	529
-825		378	534	570		405	517	396		431	485	461		393	467	575		579	520	356		446	443	348		715	692	578		699	708	578
-824		396	517	567		469	540	401		479	438	508		373	439	603		522	506	387		447	428	357		666	716	561		608	720	549
-823		424	559	554		426	522	416		451	448	473		375	404	615		624	552	369		482	426	334		647	704	613		607	715	568
-822		413	550	558		470	523	420		451	411	517		378	489	590		596	557	402		432	461	368		711	774	611		615	717	564
-821		411	483	566		467	543	446		476	471	495		385	421	593		557	535	366		455	424	339		733	702	579		683	754	583
-820		449	535	583		448	505	437		499	463	514		419	516	620		563	546	403		505	473	346		775	665	593		636	734	541
-819		393	529	574		533	546	422		441	472	482		401	435	618		602	580	409		500	467	314		671	762	592		645	735	561
-818		438	559	605		479	546	481		478	462	502		403	514	604		583	525	403		477	464	388		726	715	663		687	738	550
-817		423	584	612		500	534	407		501	456	477		377	477	606		559	583	381		480	485	341		697	728	601		674	801	580
-816		389	574	604		520	541	454		496	479	504		392	465	607		594	546	414		498	507	373		737	725	597		693	784	582
-815		444	564	615		524	590	478		514	514	509		441	457	687		642	577	378		516	508	374		760	731	598		736	742	601
-814		480	544	616		477	535	432		478	494	472		388	483	604		628	560	419		533	537	361		767	825	650		729	799	599
-813		442	602	642		503	558	495		531	517	542		449	487	652		602	575	398		510	479	389		691	760	606		712	754	612
-812		466	607	577		467	604	470		503	525	567		410	438	635		614	618	393		471	514	346		791	761	678		745	798	608
-811		470	609	617		513	607	493		526	471	548		403	484	682		633	587	466		494	530	416		795	751	642		730	786	663
-810		415	622	612		479	598	515		503	494	539		425	501	665		630	585	449		538	539	410		812	751	656		754	823	617
-809		443	643	602		488	628	456		517	524	587		405	511	669		670	644	445		490	519	390		824	831	657		782	828	639
-808		464	599	628		470	616	462		514	493	573		408	525	673		658	623	429		531	553	402		763	811	666		775	826	622
-807		443	613	646		497	579	476		517	469	564		496	476	713		653	622	486		589	529	395		824	811	714		734	834	630
-806		478	591	649		495	639	474		468	509	534		421	501	678		634	606	424		520	572	377		814	830	725		761	864	656
-805		471	629	628		493	614	509		554	556	592		397	473	658		695	638	409		526	503	412		801	801	643		753	788	627
-804		474	610	599		511	579	517		544	493	578		437	486	710		696	643	445		581	540	390		791	782	654		807	806	692
-803		501	602	598		546	641	487		540	542	551		406	490	625		664	669	453		571	563	390		778	798	683		768	820	642
-802		469	585	647		502	631	485		532	490	541		399	523	661		619	646	412		511	534	385		790	794	595		734	787	628
-801		468	653	670		566	621	542		565	525	599		456	514	668		691	640	461		535	585	405		783	824	719		792	884	608
-800		480	603	669		557	640	502		574	562	571		446	567	711		704	648	467		576	568	386		790	868	689		765	876	689
-799		467	612	623		550	612	489		538	580	573		433	548	695		667	650	479		584	556	412		868	899	696		819	872	661
-798		512	586	666		530	638	484		569	539	576		437	511	702		675	656	436		554	575	401		902	884	691		785	852	670
-797		489	629	630		528	639	484		556	502	599		455	521	720		682	671	495		592	555	457		824	849	682		797	874	667
-796		508	620	664		535	593	508		552	518	600		457	554	716		681	652	470		625	557	427		891	858	696		833	868	673
-795		492	623	675		522	607	447		559	535	643		471	530	697		715	656	479		600	538	432		834	837	720		777	894	647
-794		479	648	646		502	615	504		567	502	554		452	546	682		685	622	470		573	605	415		847	823	708		786	867	644
-793		512	644	686		546	619	510		581	553	525		444	528	713		756	672	460		596	547	393		834	873	736		812	919	674
-792		483	600	631		549	627	494		555	547	569		437	524	635		678	687	426		588	546	388		870	853	701		794	851	621
-791		493	671	649		559	637	468		582	536	568		475	498	699		742	664	482		589	574	430		894	809	655		785	874	635
-790		481	645	648		509	662	516		575	536	633		460	568	713		690	674	469		575	554	386		887	864	691		729	862	677
-789		496	599	642		574	658	528		556	577	583		460	526	724		702	671	466		596	551	437		855	860	708		771	858	674
-788		488	684	681		570	641	565		601	544	620		468	535	761		673	657	481		569	605	420		906	912	723		778	940	648
-787		494	670	674		548	668	481		566	579	615		466	592	690		712	663	445		578	607	407		865	881	736		831	944	687
-786		500	670	666		556	579	512		587	557	589		435	534	697		704	690	469		561	543	391		865	803	742		837	913	688
-785		523	611	659		542	631	468		570	540	564		436	563	680		728	653	474		595	574	426		783	848	691		834	901	703
-784		538	640	659		511	648	538		567	552	592		437	552	656		703	686	459		553	538	426		878	893	752		823	854	727
-783		507	682	652		617	657	571		606	540	643		456	525	770		730	696	472		595	605	458		828	892	702		804	843	684
-782		532	676	669		560	591	558		586	571	625		441	546	687		723	741	476		589	606	413		899	883	721		850	944	726
-781		501	654	669		547	650	510		527	508	577		426	562	703		698	699	427		588	575	410		900	867	742		845	895	646
-780		539	654	673		559	680	545		566	588	611		460	625	697		693	671	482		583	578	405		874	873	726		822	977	674
-779		508	667	664		567	619	482		569	554	625		434	574	706		713	694	502		601	566	444		905	850	695		828	908	705
-778		476	606	695		547	642	523		573	545	568		439	536	659		703	675	461		607	587	408		892	871	726		752	847	720
-777		490	619	696		546	671	512		557	572	563		470	575	683		741	676	489		601	552	423		881	904	684		842	940	671
-776		528	635	632		544	676	518		621	585	575		488	542	742		765	695	490		577	534	405		851	835	697		811	891	734
-775		458	623	680		531	599	498		531	517	579		462	560	702		705	685	483		583	543	430		884	836	723		860	852	693
-774		510	648	679		563	669	542		539	554	574		446	565	703		732	680	493		541	622	451		822	858	718		870	945	676
-773		512	679	647		538	676	514		551	554	581		446	561	714		698	690	451		655	556	409		868	905	743		818	905	727
-772		499	651	622		572	668	517		588	550	610		472	558	671		738	645	450		611	554	422		840	879	711		862	869	704
-771		505	625	582		557	648	515		557	523	593		437	543	682		698	688	480		579	593	378		845	865	725		852	960	697
-770		527	648	648		530	653	510		583	521	588		454	557	680		666	638	452		625	569	425		888	845	718		781	921	675
-769		501	675	631		578	621	503		566	537	556		444	537	690		726	692	483		588	546	400		829	930	729		803	931	680
-768		465	665	634		559	666	532		552	556	578		442	508	717		691	661	473		586	585	422		806	821	726		843	844	667
-767		540	630	675		517	636	518		557	465	555		473	543	709		698	683	508		567	532	431		833	882	713		876	907	712
-766		483	676	629		556	626	481		541	519	560		469	566	664		677	644	506		542	615	397		836	814	688		790	905	691
-765		494	623	616		568	570	501		580	540	619		465	572	741		771	638	485		590	583	397		820	903	723		780	948	696
-764		480	672	671		557	657	519		520	512	567		444	522	658		690	667	441		564	604	450		815	852	707		844	868	713
-763		514	679	668		536	616	519		530	548	595		457	551	707		713	652	467		576	592	410		794	882	698		795	944	638
-762		458	610	623		580	611	488		554	497	521		430	531	738		685	666	492		573	534	433		780	834	700		829	862	722
-761		457	626	675		533	615	529		520	528	560		450	531	697		732	606	495		592	547	418		830	826	719		808	862	683
-760		476	631	622		519	627	499		529	504	562		438	491	681		629	625	513		576	538	413		823	866	695		767	881	659
-759		466	594	633		517	619	492		527	503	555		428	520	676		679	591	479		528	568	415		788	820	682		811	866	694
-758		465	631	630		528	618	515		566	542	564		445	555	689		668	652	488		527	538	396		837	815	726		855	906	690
-757		452	660	627		535	541	534		504	529	556		449	489	675		690	667	451		590	580	409		821	851	717		802	925	661
-756		458	629	609		516	609	503		525	499	564		414	548	681		679	696	493		562	551	369		785	819	742		786	857	655
-755		411	569	658		548	617	550		568	480	564		459	477	649		721	640	512		531	543	440		797	830	683		793	884	756
-754		450	573	624		526	636	485		523	497	534		461	502	681		693	655	456		546	540	392		858	874	702		776	850	706
-753		453	613	636		538	598	512		530	518	558		422	541	691		692	618	459		564	515	376		777	782	696		760	806	675
-752		431	602	559		535	623	526		499	513	575		423	494	670		658	563	515		532	511	429		803	788	726		725	851	692
-751		444	584	551		535	571	524		485	518	522		426	491	665		646	605	484		546	520	419		763	858	708		738	832	701
-750		457	586	608		488	608	503		530	506	502		404	505	680		649	634	451		559	537	421		801	838	690		791	827	667
-749		463	613	618		523	586	521		504	474	473		437	502	685		697	603	456		559	515	414		748	782	680		766	825	697
-748		446	598	588		510	596	549		529	465	540		387	529	698		595	619	470		549	508	396		791	763	662		748	893	679
-747		430	593	559		436	591	474		521	501	547		423	488	702		646	571	498		574	529	398		790	769	637		728	797	646
-746		451	563	610		451	556	537		520	458	469		357	490	659		649	575	448		532	509	400		770	758	693		690	772	666
-745		428	508	586		480	562	435		489	491	516		401	441	638		612	578	473		501	459	403		756	783	659		709	758	665
-744		427	577	590		468	571	514		477	446	481		382	497	624		623	539	461		473	464	410		741	759	653		755	842	650
-743		466	566	570		435	600	481		494	454	509		333	469	671		630	546	455		495	484	366		789	742	682		746	791	652
-742		422	541	552		472	580	531		507	434	451		382	429	608		598	560	456		519	471	430		706	717	677		735	702	636
-741		442	558	546		466	586	470		450	440	490		398	488	660		618	585	460		517	470	404		733	702	649		712	771	652
-740		419	538	559		451	503	442		466	444	475		375	439	640		582	535	390		487	498	380		710	719	706		702	756	592
-739		410	552	547		432	570	467		469	463	489		392	448	669		605	601	454		508	517	390		750	745	651		705	772	623
-738		401	509	530		435	544	480		446	466	483		377	418	599		626	473	428		465	442	420		690	733	617		677	818	642
-737		412	534	509		441	515	481		437	391	443		350	489	612		541	538	412		444	456	354		647	680	608		642	761	628
-736		380	556	496		477	504	451		444	434	464		379	432	619		521	536	396		436	446	374		667	705	621		661	754	667
-735		394	570	514		468	530	470		457	448	439		360	472	625		570	520	440		469	454	417		680	675	611		706	694	614
-734		414	466	551		443	499	431		460	393	423		369	398	592		584	498	377		476	472	373		704	669	658		651	682	646
-733		368	474	543		448	478	473		462	427	454		360	455	640		578	531	440		452	461	380		635	736	618		652	703	646
-732		355	500	555		433	490	489		427	435	453		370	430	642		547	482	400		471	441	368		624	689	600		663	661	582
-731		391	525	537		452	509	440		437	450	447		347	422	570		539	503	386		452	453	383		643	669	599		649	660	629
-730		381	480	533		408	494	475		439	436	454		392	441	615		497	521	393		440	421	377		680	668	586		646	662	552
-729		371	482	478		381	473	426		414	397	443		337	399	597		493	482	397		431	386	396		660	641	589		618	680	616
-728		397	507	471		431	553	460		426	403	465		336	398	528		552	510	408		402	450	355		617	649	594		560	704	596
-727		349	470	499		397	461	438		446	382	435		341	393	571		551	481	366		426	423	352		623	627	536		636	658	608
-726		416	408	438		399	499	459		406	420	421		284	387	604		517	474	388		424	405	329		620	616	561		576	703	609
-725		358	494	509		387	497	437		394	407	422		335	367	549		502	471	358		421	409	290		679	637	610		607	599	583
-724		396	520	476		378	471	409		411	396	399		337	379	591		531	497	416		407	377	343		639	646	649		627	652	549
-723		352	471	480		398	471	428		423	392	443		355	398	609		507	489	374		407	378	373		638	609	561		591	603	610
-722		341	467	466		417	482	393		405	383	434		323	386	553		505	507	411		414	416	345		606	618	592		580	658	598
-721		389	463	494		368	460	435		385	411	403		329	390	534		495	469	360		401	395	352		563	582	623		586	595	582
-720		350	452	476		392	449	414		401	374	412		333	331	617		553	479	399		404	426	352		629	631	570		576	662	607
-719		306	449	466		445	486	429		375	374	401		359	372	589		519	482	376		407	391	353		592	588	557		604	624	595
-718		383	441	469		372	436	377		384	393	405		295	370	550		449	442	342		416	364	326		569	568	547		568	622	531
-717		329	465	439		385	453	432		383	360	416		303	342	558		471	443	389		389	399	326		589	553	574		506	614	530
-716		325	419	471		391	442	400		394	376	383		325	359	533		452	430	366		399	356	324		573	543	588		566	602	511
-715		365	443	444		379	458	425		364	364	409		279	354	557		452	472	348		380	370	368		586	596	557		546	588	537
-714		340	393	441		367	439	446		359	355	416		323	359	572		433	430	368		376	340	343		634	550	526		552	618	612
-713		358	466	485		379	422	382		393	349	390		287	354	533		495	394	311		385	342	306		568	591	554		577	566	513
-712		293	413	455		383	465	431		392	356	408		323	364	540		465	415	367		365	399	330		554	602	545		540	567	518
-711		350	423	439		369	434	395		398	385	368		303	375	562		485	481	355		385	379	367		584	557	561		528	589	574
-710		350	475	459		380	457	429		390	344	393		316	349	567		456	458	362		396	381	337		589	609	594		555	575	523
-709		310	414	450		383	425	424		383	334	414		304	341	574		443	419	362		393	361	321		530	549	537		488	555	545
-708		362	402	432		401	414	386		372	350	362		284	385	529		457	442	346		356	332	312		552	536	516		520	556	553
-707		307	404	395		365	407	402		334	335	377		274	327	534		437	446	350		343	370	308		606	554	555		513	582	474
-706		326	407	445		384	429	384		360	351	368		285	358	511		448	446	372		386	348	322		506	518	503		552	542	460
-705		314	444	413		341	406	394		401	378	365		309	355	564		477	412	380		359	344	314		612	604	496		537	548	561
-704		329	424	413		369	407	392		387	340	357		327	354	535		474	427	390		367	355	302		580	565	522		509	536	549
-703		349	437	401		386	412	381		374	353	385		302	364	535		477	405	344		382	378	364		566	574	527		540	589	562
-702		331	412	432		371	455	399		393	374	372		311	385	530		465	438	351		425	383	352		563	586	566		585	570	510
-701		323	441	418		357	484	444		359	348	394		329	359	543		492	387	368		359	343	299		570	549	526		540	568	562
-700		344	423	444		337	409	388		363	311	361		273	331	506		428	440	370		357	352	349		560	545	494		514	543	496
-699		311	416	383		350	374	420		367	358	391		307	336	544		404	474	333		378	339	285		554	557	512		489	545	571
-698		337	412	452		377	415	404		368	340	336		266	374	557		449	411	349		363	354	361		537	569	461		535	562	521
-697		310	450	453		376	404	433		367	317	385		310	357	570		452	403	353		347	376	314		529	517	499		520	537	524
-696		336	415	426		366	442	407		403	326	407		305	348	568		453	451	375		358	313	347		543	542	562		509	525	520
-695		320	435	445		332	367	391		354	301	336		310	363	544		474	407	297		369	327	328		551	557	524		488	543	555
-694		366	378	467		351	445	411		342	343	403		285	318	534		500	397	341		373	313	329		530	536	493		562	526	505
-693		339	463	437		378	410	412		403	322	375		310	362	544		452	414	366		359	360	370		511	547	548		552	542	552
-692		337	397	488		339	420	392		363	368	366		297	365	557		383	399	347		330	336	305		551	505	497		483	553	489
-691		345	406	459		380	424	392		360	378	386		292	375	551		463	385	358		369	324	310		545	542	498		518	579	566
-690		296	465	447		387	395	405		408	341	395		309	384	545		459	443	350		353	339	320		563	543	554		530	559	553
-689		343	422	478		352	426	425		371	359	398		301	322	567		432	445	336		387	366	303		554	538	532		525	530	577
-688		341	416	429		369	440	360		400	337	405		329	362	568		448	406	346		378	311	326		514	531	476		522	531	516
-687		349	432	426		366	435	369		377	373	382		311	335	534		453	438	334		342	378	345		551	509	498		517	577	504
-686		320	395	462		340	417	391		355	355	404		306	337	571		448	393	318		410	302	338		546	523	466		479	530	506
-685		308	469	428		366	434	409		377	381	409		311	352	588		394	419	362		352	350	317		557	528	490		566	559	546
-684		302	410	451		355	389	411		352	329	402		291	357	578		452	409	339		369	343	309		544	534	509		541	559	544
-683		355	414	415		367	428	376		388	348	401		298	405	566		480	419	352		380	347	357		542	558	541		519	525	549
-682		341	470	434		366	423	466		422	395	441		328	389	594		477	413	356		358	363	294		540	565	544		521	577	568
-681		332	436	443		396	435	437		387	387	384		290	368	579		487	409	374		368	325	319		550	536	535		513	584	492
-680		337	482	402		376	447	385		409	375	359		316	371	531		450	403	339		363	350	345		569	563	492		511	568	543
-679		350	469	450		331	434	424		408	419	455		296	350	586		459	437	358		364	359	364		588	534	550		554	606	548
-678		372	514	449		375	427	468		402	373	423		312	375	574		464	433	364		358	337	318		524	573	552		555	578	524
-677		351	441	494		384	446	406		403	373	390		347	366	534		452	484	343		397	374	300		546	554	541		563	548	518
-676		315	472	486		396	431	408		378	374	412		330	390	560		471	435	367		371	357	318		535	593	551		569	581	568
-675		362	461	467		404	427	437		407	401	407		356	406	598		490	463	399		374	342	338		570	532	544		564	558	553
-674		389	448	469		386	438	425		422	412	393		332	399	578		460	419	371		429	334	317		574	607	534		540	605	549
-673		345	480	481		396	467	399		411	390	379		313	390	591		464	413	374		391	351	321		566	600	564		510	586	543
-672		335	484	464		371	467	412		398	374	400		304	389	594		461	419	353		399	361	374		553	623	570		560	569	535
-671		393	484	483		407	442	434		382	424	434		348	418	594		495	464	337		427	352	346		619	579	557		565	606	529
-670		364	509	489		425	470	427		410	371	458		317	400	643		455	441	371		406	385	378		607	553	535		582	571	591
-669		348	451	494		419	446	422		420	391	394		371	381	591		485	481	389		434	355	366		599	612	506		561	619	588
-668		380	499	494		410	470	386		395	397	494		321	390	595		503	449	433		439	412	331		607	536	532		547	611	583
-667		360	457	519		385	441	474		401	404	483		334	403	626		505	508	375		408	416	331		581	569	582		578	618	568
-666		346	493	488		394	476	445		430	395	395		365	389	572		484	459	401		448	418	352		576	577	560		569	643	543
-665		381	456	455		385	466	430		412	383	407		345	419	587		553	453	365		419	348	312		629	614	517		577	627	543
-664		370	507	516		373	466	420		384	416	428		362	401	607		516	442	382		404	400	333		633	582	552		588	632	547
-663		429	482	508		402	476	442		417	428	423		337	424	606		499	473	389		426	385	342		622	655	573		558	637	589
-662		422	502	521		442	495	438		463	433	484		368	405	618		488	512	379		428	398	374		609	617	603		634	631	570
-661		377	497	582		440	503	427		439	431	454		322	411	578		518	482	341		419	431	337		634	588	569		572	624	597
-660		409	472	480		445	476	476		477	459	430		372	443	624		542	491	396		464	431	381		625	632	574		661	619	614
-659		422	541	536		463	485	449		435	438	461		392	403	656		541	521	408		455	398	377		645	690	603		591	680	587
-658		409	530	544		464	506	465		450	419	468		347	456	639		570	503	411		450	423	387		656	637	592		634	686	625
-657		383	522	531		447	524	491		485	423	489		359	434	676		493	510	396		473	407	363		671	650	579		626	695	618
-656		407	540	537		434	522	469		462	442	530		371	474	647		602	504	398		445	466	384		656	644	684		624	646	624
-655		380	489	547		463	490	498		462	476	501		367	432	667		581	536	422		464	454	364		681	718	574		666	694	594
-654		452	560	523		482	567	500		486	452	501		391	437	677		573	559	412		507	470	371		677	682	629		684	696	656
-653		440	545	547		442	583	468		489	464	504		375	429	661		577	504	415		454	466	368		683	724	607		632	738	621
-652		405	589	595		474	545	502		448	480	509		403	476	701		577	588	418		432	481	385		684	709	649		685	707	626
-651		422	600	618		458	538	477		516	455	489		401	454	620		563	495	400		462	473	385		691	695	642		669	751	696
-650		453	544	526		467	570	538		501	521	483		409	482	675		596	554	430		487	463	405		680	761	651		721	764	657
-649		451	554	590		462	571	522		499	448	523		386	444	695		605	539	425		463	499	419		723	681	621		688	756	669
-648		458	558	581		474	587	489		519	449	472		394	480	703		593	572	452		498	457	315		708	645	652		675	687	638
-647		423	557	621		457	591	534		500	484	532		359	496	697		591	590	471		532	464	400		728	720	673		707	742	678
-646		438	613	607		498	613	497		536	497	526		402	498	715		628	581	455		512	506	397		774	775	697		734	767	728
-645		419	602	589		464	595	547		516	497	534		420	452	717		665	571	433		512	527	427		776	831	671		677	816	700
-644		453	594	618		520	555	527		515	495	531		401	488	757		619	543	437		508	531	413		756	776	698		713	779	699
-643		466	613	588		540	563	524		532	538	538		428	518	735		648	597	424		530	468	476		766	723	701		702	782	684
-642		470	549	598		504	586	531		477	497	545		435	509	742		669	588	485		536	449	438		746	748	682		726	769	665
-641		516	631	632		526	571	532		535	517	557		414	504	700		646	588	490		538	528	440		766	818	707		746	812	679
-640		479	621	618		497	562	552		525	491	544		419	538	842		662	660	485		521	519	418		823	783	682		724	808	689
-639		429	641	648		521	592	550		528	542	549		409	563	779		666	656	467		579	520	412		784	717	687		760	889	729
-638		482	586	621		578	582	554		549	511	575		415	513	740		670	575	480		572	528	448		788	831	713		799	811	700
-637		510	687	643		564	633	626		566	536	614		484	552	805		664	609	489		581	542	447		816	894	791		795	853	743
-636		484	649	621		542	622	553		564	533	562		462	530	770		646	644	521		623	516	412		848	782	736		799	813	722
-635		539	632	638		539	622	614		538	508	543		445	513	753		687	665	522		580	503	476		834	790	710		758	909	735
-634		484	647	636		536	626	556		585	589	527		446	528	762		682	609	475		576	574	463		876	855	762		790	892	717
-633		537	694	689		540	702	602		587	567	572		465	561	771		701	629	467		556	586	440		836	827	800		814	839	729
-632		486	643	646		566	628	561		570	532	591		455	570	747		687	634	521		577	531	439		879	880	699		797	912	751
-631		506	657	637		612	671	567		598	583	649		451	579	814		728	698	502		628	540	499		873	855	780		851	938	816
-630		506	651	664		555	654	589		565	608	605		462	573	786		702	642	514		638	542	469		907	851	783		859	914	845
-629		519	719	658		573	658	614		625	550	615		458	589	802		687	698	508		646	572	481		883	879	796		839	957	749
-628		535	671	629		606	658	574		630	618	635		472	563	787		738	723	468		661	552	480		903	946	759		876	883	745
-627		550	694	658		566	709	623		606	566	629		508	572	801		715	694	506		621	601	484		924	903	820		857	951	744
-626		507	699	659		616	706	623		616	612	644		521	567	844		729	684	516		612	563	488		890	901	772		827	915	740
-625		534	722	721		591	683	608		589	604	619		501	566	861		762	690	497		637	629	498		909	945	799		873	925	787
-624		498	744	693		641	645	583		628	577	616		511	585	801		739	688	536		611	668	499		901	924	822		818	901	771
-623		537	720	728		605	677	577		612	571	647		475	596	802		816	683	503		611	589	470		890	902	774		846	941	782
-622		523	656	694		612	674	578		609	606	602		447	540	851		731	689	504		598	581	455		917	850	739		849	948	798
-621		547	641	679		599	698	587		598	588	669		466	564	834		733	738	501		643	646	453		898	927	743		897	946	795
-620		563	718	697		621	662	560		607	558	600		525	570	826		768	700	505		631	635	488		876	934	795		925	949	745
-619		525	708	687		604	717	603		635	611	596		510	597	759		789	715	516		631	631	462		893	879	798		859	968	772
-618		520	707	754		593	723	585		612	599	625		499	635	845		790	672	539		621	637	530		944	912	806		863	985	853
-617		550	705	718		643	706	607		635	573	621		523	588	807		795	711	514		637	636	447		943	918	827		864	981	779
-616		563	735	715		589	753	626		626	602	652		465	613	847		776	770	525		640	643	510		980	954	854		905	1000	878
-615		555	709	698		612	738	611		628	621	639		498	612	859		711	723	539		643	601	538		916	922	813		885	987	769
-614		550	711	702		594	692	616		627	593	635		491	621	783		735	762	545		625	581	437		975	934	782		892	943	787
-613		549	684	707		554	658	584		632	588	606		452	594	774		722	663	536		616	646	441		927	910	837		867	1004	735
-612		531	710	679		632	674	613		668	557	623		520	582	822		728	714	562		663	624	468		961	937	790		871	939	818
-611		538	727	673		633	732	553		605	560	592		452	608	790		786	706	480		639	616	507		901	911	824		912	979	784
-610		585	688	741		583	696	642		664	601	673		492	613	762		709	732	507		633	629	525		910	968	790		906	1026	815
-609		550	737	659		642	713	591		676	604	568		495	579	804		794	728	535		649	662	450		894	951	847		932	960	828
-608		530	748	727		560	750	600		637	618	647		481	615	847		796	730	547		613	625	494		938	986	828		906	961	799
-607		546	697	700		605	667	598		664	591	635		480	594	832		733	710	517		623	619	444		937	975	773		818	961	791
-606		499	723	727		588	660	557		568	619	645		498	605	779		816	681	543		628	624	480		940	938	829		904	948	814
-605		539	685	669		549	696	615		594	545	577		498	621	791		751	674	536		645	616	477		918	937	764		967	956	743
-604		575	654	710		572	662	558		605	596	583		472	571	818		728	740	503		617	596	461		914	926	747		820	938	772
-603		510	704	670		579	660	604		606	533	583		465	575	745		729	691	551		606	608	462		875	922	769		876	967	784
-602		524	672	655		604	718	602		615	572	631		464	540	811		709	687	512		615	605	504		910	847	823		849	931	777
-601		551	702	666		536	661	594		583	573	629		481	553	715		696	663	476		575	634	493		960	921	771		820	937	766
-600		520	742	655		592	663	567		572	553	585		471	550	788		773	674	538		639	593	483		855	911	775		775	944	732
-599		511	720	670		556	620	589		599	588	554		493	583	782		728	722	521		575	633	462		876	942	785		855	878	763
-598		502	694	629		555	661	558		598	577	578		439	533	817		762	687	529		614	592	494		948	920	761		885	902	773
-597		523	653	625		531	691	555		604	533	540		474	551	755		728	662	511		596	558	467		915	884	727		843	951	758
-596		470	690	689		559	640	555		590	542	610		482	581	740		677	710	479		604	614	470		854	911	764		848	946	767
-595		507	648	613		627	598	566		571	546	579		446	527	769		739	630	487		600	588	459		892	902	753		846	944	765
-594		512	637	644		585	675	616		576	519	549		451	559	775		724	641	524		568	606	479		875	851	722		836	830	811
-593		481	652	724		547	618	603		576	593	540		479	546	753		736	694	492		515	569	496		856	884	741		839	945	748
-592		512	677	651		545	624	583		591	533	569		459	523	742		714	631	467		603	587	437		819	854	758		829	906	715
-591		511	610	627		567	630	513		581	551	567		446	576	754		712	649	518		620	539	447		844	876	724		810	913	714
-590		461	621	661		561	661	552		570	566	541		482	565	730		712	689	521		553	565	468		884	897	792		804	843	690
-589		503	618	624		572	657	565		551	519	573		513	523	669		662	679	467		596	523	425		916	813	687		862	862	731
-588		509	586	629		539	601	522		533	520	505		448	548	701		653	665	466		561	567	403		775	806	652		782	806	715
-587		519	634	636		505	607	559		499	482	550		410	545	726		724	608	438		554	546	416		786	840	707		793	847	735
-586		449	627	599		508	621	539		496	515	546		461	457	769		666	638	441		560	548	440		820	840	685		784	878	699
-585		476	647	609		537	673	529		574	490	537		438	516	715		617	617	465		597	522	472		866	872	659		773	870	709
-584		527	648	573		474	606	523		547	497	521		427	546	714		648	611	424		560	516	459		799	832	712		754	870	712
-583		466	617	608		485	571	468		516	476	546		428	522	699		687	626	475		562	516	405		838	781	699		747	782	743
-582		444	585	570		528	583	433		493	461	484		407	477	711		587	625	435		519	496	434		772	821	689		728	870	684
-581		497	541	575		482	579	501		515	489	472		422	527	619		594	587	419		514	484	433		733	767	607		765	754	658
-580		407	573	527		509	558	492		444	483	511		416	468	646		613	588	447		496	461	396		767	764	644		746	793	631
-579		443	492	546		472	538	487		521	444	488		392	488	627		579	597	422		501	502	426		693	816	684		710	770	643
-578		437	547	557		479	556	527		487	491	495		403	458	661		590	538	443		503	471	383		732	725	641		742	750	650
-577		423	551	536		461	493	473		451	460	488		416	489	650		645	544	446		515	488	390		731	719	624		760	775	697
-576		397	547	530		441	613	495		461	432	486		429	437	665		555	527	427		457	505	378		694	738	640		698	710	640
-575		406	533	545		443	505	470		470	432	475		369	462	683		578	603	418		499	473	396		692	747	642		743	772	613
-574		391	543	514		462	565	471		498	460	416		382	487	591		563	570	430		485	477	404		729	660	663		720	735	632
-573		413	516	498		465	528	426		469	455	423		386	440	588		511	518	394		456	445	391		725	703	578		651	664	622
-572		390	488	446		447	504	450		431	436	446		347	468	616		561	476	405		456	477	404		697	710	630		665	723	669
-571		354	523	521		412	499	467		406	442	405		353	430	610		541	481	387		485	443	362		637	620	592		634	748	588
-570		380	477	526		428	526	409		453	415	402		385	441	565		524	511	437		458	474	349		726	674	588		645	693	607
-569		374	499	467		397	523	404		404	393	459		353	437	582		554	516	429		470	418	365		672	711	571		654	668	612
-568		375	497	467		445	486	452		413	415	416		345	367	557		523	503	366		421	446	392		676	705	609		646	676	581
-567		370	500	462		454	531	442		415	409	417		326	397	575		494	496	393		435	417	363		649	638	616		677	720	674
-566		372	478	508		402	492	447		431	413	425		336	412	619		510	494	388		411	413	356		632	663	554		614	657	571
-565		382	470	443		420	452	395		394	383	389		324	409	576		531	501	385		426	389	356		630	653	516		631	625	574
-564		387	459	456		403	472	416		430	412	399		329	411	537		475	505	355		406	384	378		626	670	607		596	613	572
-563		393	497	443		390	443	434		386	379	391		330	364	568		487	468	381		426	425	371		662	638	591		625	649	639
-562		353	467	415		371	443	396		349	362	432		344	398	596		491	481	367		420	387	378		628	575	565		589	673	570
-561		341	491	429		401	430	414		426	390	368		335	406	547		545	452	343		449	400	325		607	589	555		636	633	506
-560		367	435	440		358	432	405		359	408	372		311	371	542		466	465	372		355	368	349		611	594	507		555	626	588
-559		346	455	439		376	428	414		384	371	360		333	349	533		451	427	357		361	376	310		597	584	547		564	560	592
-558		331	486	442		356	450	386		361	356	378		291	361	540		494	447	338		371	396	309		592	568	554		567	627	530
-557		317	455	419		389	446	364		389	382	339		321	384	557		466	443	364		376	377	327		530	530	538		598	613	555
-556		327	458	368		351	436	426		381	343	355		306	350	576		453	420	351		362	370	348		596	577	504		552	571	533
-555		316	438	423		343	455	395		346	376	342		272	380	544		444	446	311		380	376	313		561	561	540		548	595	524
-554		333	426	380		406	420	380		352	330	362		294	318	583		438	417	409		365	352	310		569	593	533		543	587	569
-553		311	393	370		354	339	393		364	360	338		312	322	495		436	429	332		356	357	331		540	535	499		533	569	519
-552		332	396	412		372	381	336		398	367	331		275	320	492		426	391	329		362	328	313		541	559	527		513	569	549
-551		311	410	375		343	429	376		386	339	335		283	332	540		446	408	367		373	366	307		550	540	519		557	543	486
-550		317	414	384		342	404	402		326	348	353		300	332	581		410	406	339		394	347	342		545	535	494		503	513	531
-549		322	408	406		376	395	425		349	331	320		280	331	509		431	359	324		334	323	319		564	577	467		488	575	518
-548		317	397	377		360	423	380		340	368	366		291	311	497		418	387	339		380	354	352		523	545	505		510	498	543
-547		279	391	365		335	382	387		329	310	330		274	358	502		437	415	333		391	356	292		561	551	529		503	519	503
-546		279	368	377		329	405	381		315	313	342		248	314	504		417	371	302		353	313	316		550	483	500		469	524	559
-545		319	354	382		351	402	381		344	323	296		283	340	493		410	383	310		375	323	280		495	507	500		508	501	499
-544		296	375	342		335	392	375		315	339	311		255	285	466		408	382	338		350	296	335		534	489	475		454	499	513
-543		279	405	351		326	399	359		317	344	315		254	292	503		410	371	347		321	326	312		502	504	481		488	498	544
-542		291	403	372		348	397	366		334	319	309		256	286	548		429	353	348		331	312	320		500	512	490		489	507	512
-541		266	356	368		294	352	349		325	332	315		249	288	506		375	369	340		299	332	320		492	476	483		455	473	520
-540		301	386	358		319	391	350		352	312	309		259	305	529		392	334	304		311	307	329		492	497	463		509	495	518
-539		292	393	358		318	372	372		305	300	276		265	318	491		385	402	322		301	315	292		498	509	473		489	513	527
-538		298	366	388		289	389	375		329	334	326		274	293	499		407	394	325		304	335	305		442	521	482		466	488	493
-537		316	397	383		311	377	377		323	335	341		282	323	507		347	381	325		310	288	323		491	447	518		441	515	512
-536		304	344	371		305	362	392		327	287	324		303	321	483		413	380	348		325	295	321		478	486	488		441	493	506
-535		269	366	413		338	385	430		335	303	291		216	282	554		374	420	328		367	328	371		485	506	523		456	481	537
-534		254	402	379		304	364	334		332	303	322		253	299	528		389	368	323		317	302	323		508	522	529		482	477	558
-533		289	400	355		285	345	387		352	286	313		235	285	533		370	377	302		300	282	287		473	462	460		481	413	521
-532		277	370	339		296	362	349		292	282	308		271	274	549		410	335	313		306	277	307		482	474	504		509	523	544
-531		277	330	357		295	378	366		334	300	303		242	321	526		368	357	313		299	301	343		467	490	509		470	472	508
-530		287	400	360		327	402	365		323	251	319		247	300	562		368	364	348		274	276	324		443	460	534		473	460	533
-529		312	381	364		321	392	382		310	303	283		252	318	505		399	366	358		295	268	305		483	479	468		470	458	510
-528		291	360	343		313	358	392		340	307	320		239	327	520		382	326	348		310	295	354		477	455	567		477	463	555
-527		282	390	356		311	357	353		357	282	309		257	299	496		380	328	363		290	275	308		486	443	535		454	464	536
-526		281	342	375		297	376	425		299	322	288		266	322	531		365	336	320		279	280	322		462	458	488		456	455	560
-525		292	364	357		333	382	377		267	284	320		248	302	523		357	359	354		318	295	343		461	459	501		448	448	544
-524		300	345	365		296	397	418		316	306	332		249	303	517		386	345	373		303	287	337		452	486	475		479	446	524
-523		273	399	344		295	363	373		327	322	306		291	289	558		390	338	322		306	335	364		493	510	580		420	464	541
-522		303	374	359		306	335	429		347	311	343		257	295	581		376	348	346		307	283	353		444	440	521		462	470	551
-521		278	370	380		313	397	396		329	343	347		244	303	565		384	364	359		324	308	355		473	465	543		441	448	566
-520		282	376	358		344	359	419		299	321	332		275	320	554		379	401	334		292	279	332		469	452	569		445	470	537
-519		289	344	343		328	368	396		293	294	298		243	300	541		374	351	343		314	260	347		511	460	523		459	488	551
-518		284	355	363		330	381	431		318	267	307		261	311	539		358	356	326		323	297	327		502	484	528		462	481	584
-517		291	375	380		287	408	393		272	282	303		232	293	584		374	334	325		304	302	325		444	431	517		454	464	576
-516		306	377	384		307	338	384		330	279	337		259	280	514		363	354	338		304	307	336		463	486	557		463	469	552
-515		276	370	364		344	362	447		361	312	342		265	313	564		414	307	387		347	311	315		494	448	573		469	449	518
-514		312	352	390		311	397	445		320	306	336		259	326	607		366	395	377		299	289	321		496	431	562		438	471	586
-513		297	420	421		314	379	401		306	345	330		261	328	622		395	366	402		309	327	361		496	492	597		464	469	656
-512		298	375	390		279	372	391		326	340	313		259	307	583		355	366	352		302	318	346		489	478	537		455	488	578
-511		333	391	405		307	394	420		303	319	330		290	306	603		382	369	414		326	320	364		463	429	588		446	527	567
-510		274	397	404		365	376	405		353	312	344		267	319	633		387	382	335		319	291	359		509	502	505		479	490	569
-509		328	399	400		324	377	437		323	324	320		272	294	548		388	357	356		300	335	392		502	508	573		492	464	530
-508		321	423	353		376	391	429		356	336	356		252	329	582		396	353	387		318	282	378		507	494	591		493	531	610
-507		295	403	390		321	388	424		347	359	332		288	343	626		418	348	390		356	294	360		502	458	573		493	489	592
-506		322	391	400		319	371	463		324	324	369		283	314	572		433	345	419		335	288	371		516	548	576		480	480	629
-505		304	391	428		316	373	523		366	357	351		281	356	621		401	404	360		335	312	357		500	492	526		495	477	579
-504		345	405	435		332	449	430		319	365	355		260	352	613		405	390	400		331	330	342		510	527	547		503	496	607
-503		299	463	417		384	412	477		371	357	381		298	334	632		440	400	381		369	311	374		568	528	561		516	563	641
-502		329	429	442		349	439	483		408	344	416		334	349	648		459	423	427		365	353	406		540	525	627		487	495	619
-501		341	465	399		366	459	476		360	362	343		291	324	635		457	441	388		375	310	414		515	529	645		480	568	670
-500		327	488	425		360	446	477		374	372	354		285	330	640		447	415	400		410	332	402		563	524	640		543	536	678
-499		328	420	446		362	413	468		403	372	390		318	340	683		440	425	412		369	344	387		531	530	608		542	517	663
-498		379	455	436		404	440	455		370	344	390		302	378	627		441	424	404		340	292	395		541	548	609		496	534	645
-497		335	487	433		401	413	481		382	378	382		336	394	620		428	389	403		357	326	404		568	536	637		504	555	631
-496		377	438	470		365	423	481		387	365	372		324	389	681		485	417	416		349	348	370		559	545	630		549	548	647
-495		340	438	464		365	471	498		416	396	413		299	385	678		462	424	449		358	367	431		540	543	664		575	609	668
-494		370	488	452		374	470	547		415	367	413		313	379	691		477	465	430		390	366	406		588	535	623		531	570	672
-493		374	498	471		392	461	480		390	379	400		347	390	590		451	438	403		382	379	418		571	579	614		591	613	686
-492		382	482	478		419	452	542		379	440	415		323	398	704		479	398	423		408	326	415		568	585	653		605	613	672
-491		391	517	477		392	466	517		429	424	422		362	440	667		510	440	451		377	373	406		593	567	687		563	626	741
-490		354	523	485		435	487	548		436	406	406		370	390	677		504	461	448		385	357	405		593	612	685		588	586	697
-489		419	517	511		390	473	530		433	412	417		369	400	747		516	456	427		439	376	461		658	607	667		528	593	693
-488		376	496	510		468	484	538		474	442	405		356	426	740		543	468	476		440	406	430		582	634	677		615	597	700
-487		396	507	477		468	482	554		440	418	433		352	437	651		538	470	484		430	398	443		618	650	739		653	646	719
-486		400	582	523		407	513	563		445	476	470		391	409	759		508	497	518		470	424	480		655	621	707		648	653	755
-485		408	544	530		442	518	559		424	477	475		384	411	765		540	512	467		466	427	462		673	625	758		661	713	772
-484		399	518	543		442	525	565		421	460	467		377	445	771		536	514	483		499	437	480		686	674	731		616	679	821
-483		435	557	550		480	538	586		475	463	473		368	405	753		579	533	474		427	414	458		672	670	756		679	658	782
-482		418	525	541		480	498	554		414	502	514		407	481	779		501	501	484		466	425	493		712	676	719		650	689	802
-481		425	555	568		511	509	603		490	470	516		401	472	827		542	536	482		486	412	459		667	649	725		689	692	812
-480		452	486	539		471	551	581		433	466	475		388	431	783		555	514	480		456	449	445		676	717	732		634	701	758
-479		437	550	557		481	531	587		486	481	541		425	451	841		542	569	516		474	436	474		718	709	750		671	698	788
-478		446	610	572		488	565	604		490	498	513		416	477	830		567	496	503		494	410	497		708	721	738		677	707	806
-477		455	560	631		505	544	563		517	484	510		411	473	864		616	572	480		496	495	505		735	712	765		740	682	825
-476		449	603	558		520	553	623		524	481	516		426	443	822		638	561	513		519	460	540		763	747	753		655	788	827
-475		481	645	561		494	560	641		476	485	557		432	529	826		645	573	495		558	511	479		769	737	800		731	779	829
-474		434	621	608		517	554	631		522	544	502		429	527	849		631	585	562		525	543	527		773	774	788		776	746	823
-473		478	622	672		564	612	666		540	508	560		448	513	851		631	541	574		489	501	555		746	772	823		727	752	835
-472		439	615	567		507	579	610		527	518	556		448	466	823		617	607	509		519	472	527		758	793	819		702	799	909
-471		496	630	608		520	616	660		543	540	542		461	499	906		703	614	523		555	484	528		789	825	779		735	814	851
-470		475	655	583		592	627	680		562	539	590		426	497	851		703	628	528		542	509	500		778	784	842		821	898	898
-469		496	621	650		536	620	675		551	545	533		461	530	862		690	638	566		529	506	513		777	802	802		794	853	830
-468		492	671	596		565	651	643		556	541	548		455	534	892		700	644	516		590	550	529		814	865	841		803	805	898
-467		537	648	617		579	645	607		555	562	586		498	604	926		730	612	589		574	562	531		821	830	829		829	939	926
-466		547	690	671		543	614	698		592	551	651		484	554	857		752	692	545		612	547	580		860	894	898		847	814	923
-465		484	708	621		550	615	708		562	579	615		452	528	912		708	684	565		551	487	583		824	851	899		798	857	978
-464		508	710	641		558	730	683		623	607	571		476	515	890		761	655	554		578	571	604		915	876	849		840	887	960
-463		482	701	658		582	656	720		607	591	578		445	576	900		702	701	554		627	601	534		836	850	916		858	854	901
-462		508	696	639		560	668	714		612	576	586		528	560	925		707	655	571		605	557	566		872	902	879		860	851	976
-461		533	699	659		619	646	733		620	609	600		445	520	928		733	699	616		599	541	574		878	841	858		862	867	998
-460		530	706	671		591	671	734		595	579	610		501	637	923		762	706	587		617	584	567		891	893	890		846	956	921
-459		546	713	695		629	691	682		588	613	585		487	538	880		754	676	633		590	610	600		909	912	854		909	935	934
-458		502	668	704		590	679	695		630	559	614		442	555	950		738	684	567		626	587	564		874	843	840		826	904	962
-457		581	701	693		646	662	713		639	593	650		511	609	964		776	650	620		662	562	619		977	971	913		872	931	982
-456		551	758	682		641	703	701		648	628	651		506	596	992		837	705	618		640	617	589		963	874	934		937	910	954
-455		540	724	668		598	745	749		597	633	652		503	620	961		753	747	604		616	617	570		927	967	918		896	939	956
-454		561	746	662		590	732	686		660	572	618		536	599	932		762	692	619		659	598	561		988	977	888		897	967	1019
-453		553	758	760		658	745	689		657	631	639		520	592	982		803	779	619		698	634	576		944	911	902		911	1009	1011
-452		581	776	661		634	733	721		651	655	649		552	558	995		721	716	632		689	601	634		973	920	909		968	1033	997
-451		580	723	661		665	693	717		637	605	548		521	643	977		723	730	581		635	613	561		952	921	917		876	942	995
-450		581	701	749		630	724	746		677	622	640		526	632	940		797	731	620		674	681	663		961	953	919		919	966	960
-449		559	742	676		630	727	685		669	601	646		501	588	960		800	730	628		681	559	626		940	967	902		886	984	980
-448		578	757	700		620	682	687		621	637	609		518	564	945		747	755	604		634	555	610		917	958	888		879	992	1009
-447		557	735	673		627	723	767		677	650	645		566	619	975		757	710	584		669	618	583		914	976	923		926	970	1006
-446		571	763	716		623	732	817		640	625	648		539	646	1018		770	759	626		657	615	615		985	932	971		932	1074	1026
-445		596	795	741		581	724	748		646	607	630		522	575	931		785	715	618		678	642	613		975	949	907		932	965	1028
-444		598	784	716		616	726	721		647	628	612		530	588	980		815	719	619		706	632	654		972	993	959		931	1022	1034
-443		584	772	701		668	743	741		653	633	639		518	560	962		778	733	599		670	602	643		971	973	918		1009	975	985
-442		544	737	708		610	715	724		653	601	619		510	610	1008		750	783	579		640	620	620		980	912	941		879	980	1028
-441		605	715	719		650	685	696		614	605	606		538	586	944		782	692	623		655	582	627		961	1002	934		913	933	989
-440		594	712	656		636	668	709		666	607	581		492	657	946		742	785	580		636	610	591		959	1002	880		938	990	1019
-439		579	765	647		602	693	719		663	650	673		520	592	956		819	717	577		627	639	615		959	975	883		946	980	974
-438		582	736	712		603	714	754		652	606	618		497	618	1039		796	778	584		663	627	570		925	982	899		908	1007	939
-437		521	759	748		616	714	725		643	580	609		516	587	981		737	753	604		656	607	601		943	944	949		907	986	997
-436		547	705	702		593	695	730		636	584	621		530	580	928		791	752	615		646	574	587		984	935	897		938	1035	1011
-435		548	728	609		620	672	726		605	600	575		460	586	930		754	693	578		630	573	558		937	932	868		898	1017	973
-434		545	745	654		613	755	709		655	582	584		494	604	955		751	713	640		653	617	567		982	1017	919		949	957	1016
-433		547	658	663		572	697	694		602	598	628		473	590	926		722	754	581		664	639	583		908	909	901		898	964	985
-432		519	746	632		635	723	735		643	591	583		548	617	989		730	713	590		663	642	620		907	962	938		926	988	1028
-431		545	692	672		581	693	736		612	568	629		464	595	914		764	710	559		577	615	581		980	879	888		858	936	986
-430		504	693	635		613	665	730		563	572	589		519	559	915		732	696	575		644	586	571		891	903	878		850	927	1026
-429		550	673	692		570	709	749		612	664	617		485	553	912		725	693	604		633	569	573		962	935	900		901	903	938
-428		551	736	591		561	676	648		610	564	563		478	565	900		713	726	583		623	611	599		929	925	892		860	943	939
-427		501	655	605		540	635	670		583	571	588		505	566	914		736	654	540		600	582	555		893	942	872		884	951	950
-426		474	704	642		589	678	770		621	593	564		476	564	966		755	694	585		657	623	662		887	916	872		949	890	961
-425		529	710	607		611	659	661		603	577	568		449	535	964		729	693	551		614	581	544		855	909	857		843	895	920
-424		507	653	620		538	645	724		552	574	575		479	547	901		651	603	548		606	536	534		823	892	808		897	863	940
-423		516	657	641		575	631	684		558	550	549		464	533	890		704	651	552		571	576	541		845	913	818		924	865	918
-422		523	641	597		518	558	676		539	583	561		420	552	883		731	653	550		591	541	557		894	849	786		885	888	932
-421		487	628	598		594	616	663		552	564	563		504	524	892		691	655	563		564	538	569		836	852	870		863	884	958
-420		491	616	641		504	620	655		529	522	484		408	499	910		656	589	518		579	492	531		831	845	748		830	884	868
-419		438	586	554		522	621	628		566	506	512		428	497	899		665	627	519		568	488	541		784	772	810		832	840	852
-418		446	610	554		498	571	647		555	496	485		438	490	804		662	639	541		508	523	512		854	790	771		770	853	863
-417		489	614	625		478	591	671		555	542	507		422	501	840		655	594	490		570	484	537		822	829	783		858	840	881
-416		499	605	558		522	614	626		554	513	461		455	514	851		663	618	526		563	506	567		765	786	774		834	852	859
-415		438	544	500		500	568	589		513	514	482		428	464	792		625	642	514		556	494	510		831	782	794		736	802	832
-414		428	562	569		466	575	573		516	438	489		365	464	854		629	558	485		518	480	533		773	774	728		741	781	756
-413		462	582	522		525	577	586		520	472	471		407	475	817		636	601	475		525	476	501		761	749	728		689	765	818
-412		414	585	551		472	562	573		503	470	512		416	460	824		633	534	485		488	462	531		730	742	726		709	770	810
-411		437	549	490		462	582	583		453	480	427		402	443	761		588	528	477		477	457	450		719	742	755		742	727	799
-410		444	523	538		511	510	582		460	448	472		404	438	800		607	549	543		459	484	484		748	734	676		704	732	820
-409		366	570	547		445	537	519		446	462	423		380	440	794		572	546	471		490	460	467		718	745	722		724	765	783
-408		402	513	480		423	545	531		457	466	419		381	421	772		540	491	475		456	398	432		690	657	680		720	733	773
-407		386	524	517		467	523	566		436	398	392		335	417	692		559	480	450		455	449	444		700	700	613		663	696	814
-406		410	501	495		459	507	550		402	472	422		388	409	758		533	450	410		454	440	475		680	645	693		679	651	778
-405		407	480	497		414	495	531		412	383	378		397	387	753		535	474	444		486	410	457		668	686	682		703	678	791
-404		380	449	462		435	495	535		429	424	382		357	428	700		475	492	441		414	391	449		634	666	686		638	658	696
-403		391	466	440		449	475	560		438	388	389		335	403	734		501	436	444		414	402	450		651	688	657		628	701	724
-402		368	473	453		361	521	472		438	414	398		349	359	678		528	458	419		416	382	477		640	670	657		657	691	711
-401		359	476	444		363	451	511		383	406	411		330	392	661		555	474	425		429	363	461		621	656	655		564	640	698
-400		368	407	448		354	461	480		407	359	409		325	381	588		483	444	374		417	376	451		636	670	621		604	607	690
-399		358	453	423		419	441	508		377	368	351		320	407	634		476	453	374		404	344	428		607	599	623		616	656	711
-398		341	461	403		402	458	457		396	412	377		317	338	645		486	435	423		404	381	425		585	634	608		582	599	676
-397		383	437	415		357	411	454		364	370	378		286	362	644		461	420	424		391	343	401		572	602	611		606	571	677
-396		346	449	433		395	443	463		384	344	372		310	317	642		459	441	370		399	392	404		608	595	601		593	592	676
-395		325	394	378		350	428	495		363	363	350		279	382	606		404	429	380		393	392	414		594	562	559		584	571	712
-394		317	415	382		338	410	454		361	362	327		286	340	646		449	436	322		360	352	382		553	599	601		573	555	637
-393		339	374	390		365	419	469		340	335	352		304	361	623		433	407	373		402	388	373		551	620	524		559	555	721
-392		318	434	369		325	415	458		368	358	316		279	351	630		410	416	383		319	328	403		606	552	547		548	538	613
-391		291	408	356		355	382	424		378	352	373		261	336	627		388	412	358		345	331	394		533	568	587		553	549	640
-390		308	371	401		373	424	480		329	306	307		276	320	596		419	406	363		334	337	365		525	575	539		483	548	650
-389		305	382	333		332	404	422		340	332	325		276	347	668		435	379	365		346	330	367		525	562	592		492	562	616
-388		330	363	378		337	366	390		346	348	318		252	306	614		423	408	341		305	305	379		500	514	584		512	519	584
-387		289	367	334		322	402	452		313	322	325		235	305	601		419	390	323		367	300	357		557	473	490		506	538	599
-386		259	365	334		312	388	387		321	313	312		257	344	616		392	354	319		340	291	376		499	481	498		508	494	598
-385		295	360	357		337	357	443		305	288	296		253	295	563		383	347	376		333	317	328		465	520	542		485	495	611
-384		264	356	348		310	345	422		310	297	320		255	267	545		401	296	359		326	306	348		492	481	535		472	424	618
-383		267	372	345		322	341	395		298	308	275		245	264	539		391	359	311		330	287	343		479	523	529		472	459	546
-382		266	351	338		308	368	433		296	302	236		226	293	524		381	357	330		332	266	335		504	496	544		473	460	556
-381		305	355	352		336	361	415		262	281	322		268	306	530		414	358	333		317	297	353		457	457	500		512	432	569
-380		264	365	326		283	346	454		302	283	283		241	311	540		363	351	360		332	263	338		463	499	534		496	440	555
-379		248	352	337		264	367	408		269	288	271		237	232	506		373	326	326		293	274	333		471	479	483		470	414	565
-378		256	355	318		288	337	400		306	276	239		231	275	563		370	322	348		292	265	351		477	479	470		427	476	569
-377		226	338	292		297	352	430		274	263	293		258	271	524		327	331	310		293	281	347		450	438	523		413	392	548
-376		272	340	289		288	333	417		281	236	260		225	240	582		360	337	374		300	306	340		440	469	518		458	438	533
-375		272	352	257		267	341	392		295	278	265		263	297	551		345	366	328		266	277	323		453	485	493		469	456	594
-374		250	333	295		239	340	374		267	252	272		217	248	538		344	363	318		276	248	322		420	460	495		465	428	617
-373		264	312	276		304	319	385		251	256	235		219	264	493		320	291	314		263	255	336		428	411	476		430	401	568
-372		273	335	293		269	301	349		252	250	300		201	242	480		326	300	316		271	251	320		434	451	444		399	422	466
-371		250	354	266		251	333	373		273	291	274		232	273	506		323	308	301		269	256	309		421	446	493		431	400	485
-370		260	317	289		263	303	386		255	265	258		222	240	485		295	319	319		264	293	289		395	457	507		435	431	556
-369		228	315	303		262	287	331		269	252	231		223	203	497		324	303	324		250	268	323		404	423	413		410	398	554
-368		222	287	251		254	316	376		257	276	248		214	232	457		333	303	283		242	269	327		407	407	440		393	376	477
-367		211	274	279		249	316	355		266	255	249		218	244	458		322	287	298		241	250	309		405	393	462		399	419	535
-366		221	294	290		266	321	386		250	258	233		205	218	513		331	269	274		250	223	322		447	437	461		385	412	501
-365		234	324	282		253	325	381		242	282	235		203	264	494		308	270	321		273	255	318		387	397	496		400	403	537
-364		240	296	257		259	310	372		267	238	255		197	212	468		313	282	311		270	243	267		406	406	424		388	385	476
-363		225	269	271		249	285	331		229	238	235		228	253	461		340	276	293		239	228	282		379	396	427		372	384	532
-362		239	307	284		255	309	403		264	257	236		195	219	499		313	293	269		251	216	310		379	383	433		355	394	488
-361		222	338	253		254	310	368		251	239	218		206	225	477		287	277	332		259	248	308		414	380	418		363	362	514
-360		213	303	291		247	292	372		223	233	213		194	203	469		311	271	293		237	213	299		357	408	424		364	378	514
-359		240	287	278		258	298	372		264	213	236		194	244	463		290	268	297		233	247	293		373	408	444		363	376	537
-358		206	296	263		265	263	365		253	240	260		203	256	467		283	267	329		244	229	324		353	378	460		370	370	497
-357		215	281	261		256	293	382		257	238	230		182	221	492		291	274	279		212	253	305		392	393	396		425	367	465
-356		213	309	314		273	276	329		257	236	245		207	212	493		320	271	316		236	232	293		384	386	455		390	343	484
-355		194	322	279		278	269	373		224	261	238		182	222	458		296	286	294		227	241	314		390	401	462		368	367	515
-354		212	298	269		232	301	382		220	252	235		161	221	519		312	296	307		230	236	283		393	385	437		358	343	474
-353		252	316	278		249	290	379		267	240	232		241	216	545		275	273	320		237	256	335		359	389	440		348	355	499
-352		215	291	267		243	265	396		217	253	237		201	216	531		296	274	295		221	232	344		386	410	465		391	343	572
-351		245	295	259		226	286	352		248	227	232		234	219	524		318	289	309		227	234	317		356	368	453		359	374	507
-350		213	290	240		243	301	395		236	241	226		190	232	538		281	264	325		237	207	325		395	370	471		368	346	537
-349		245	290	297		230	280	386		256	262	252		194	211	484		315	272	280		262	225	326		378	359	453		374	388	555
-348		219	285	267		237	282	422		237	277	273		184	209	538		266	263	308		226	211	322		379	338	521		398	355	554
-347		284	301	330		255	299	394		245	270	213		211	202	536		322	270	328		228	210	369		389	391	498		367	354	536
-346		206	306	276		250	287	382		239	245	246		205	219	548		280	266	321		260	208	331		381	371	423		367	358	537
-345		262	302	296		266	292	434		279	256	261		200	222	541		290	294	291		248	196	330		399	376	447		371	343	576
-344		255	323	289		251	319	394		288	235	269		215	220	515		289	297	334		269	222	337		407	373	467		373	341	577
-343		246	283	302		278	315	439		262	261	259		211	264	604		310	276	374		262	222	378		359	412	501		397	352	528
-342		254	293	294		258	328	424		241	268	272		200	221	572		292	254	347		242	208	352		400	401	529		374	360	617
-341		263	338	301		264	302	438		251	259	237		208	219	588		299	268	368		218	205	340		375	397	553		356	366	625
-340		231	322	318		259	336	400		270	275	274		239	256	638		313	285	355		253	207	350		395	386	550		406	361	580
-339		256	297	297		281	314	438		274	265	269		171	258	653		321	248	361		277	245	363		379	382	548		346	405	655
-338		268	347	308		288	319	441		285	285	269		235	255	618		321	292	378		256	230	338		400	372	592		445	364	605
-337		249	298	315		292	324	480		289	283	274		210	239	639		345	288	368		213	239	413		404	376	538		388	345	613
-336		258	308	304		256	290	471		276	273	297		209	237	608		294	275	359		246	225	386		422	408	566		421	400	640
-335		263	300	299		281	340	524		281	302	287		241	210	658		330	292	407		253	217	438		396	404	593		397	404	667
-334		268	352	336		262	308	541		282	294	296		221	250	727		312	317	413		302	266	425		413	388	657		410	413	699
-333		268	352	343		271	363	481		311	289	289		228	268	730		343	320	389		273	234	496		418	424	618		419	379	740
-332		288	356	334		289	348	544		285	310	293		269	253	761		367	299	396		275	234	440		367	463	617		396	378	685
-331		273	360	371		303	320	544		313	263	288		229	280	757		325	296	421		260	263	434		419	408	662		409	388	739
-330		288	335	368		289	321	570		323	295	292		213	260	753		350	313	434		282	271	475		414	431	687		449	398	787
-329		311	364	367		303	363	598		314	310	334		262	268	831		338	300	459		322	252	454		465	441	726		458	435	799
-328		277	382	360		312	330	589		336	280	331		265	256	817		363	298	469		295	238	505		487	426	742		463	380	821
-327		295	373	354		328	363	640		338	338	342		278	283	832		369	343	496		318	291	490		457	478	768		456	438	808
-326		293	375	388		315	375	612		337	336	344		252	268	828		380	323	474		336	259	485		476	441	694		452	419	831
-325		321	389	405		307	333	625		325	325	304		277	301	861		352	350	496		307	243	517		435	470	775		431	458	877
-324		312	382	364		325	340	649		315	337	319		268	291	839		399	338	505		309	275	515		477	480	735		450	437	933
-323		295	406	389		369	373	688		340	359	317		298	334	939		389	358	528		309	272	560		487	489	852		496	449	912
-322		319	416	384		325	365	741		355	307	355		272	322	959		381	306	534		366	261	605		535	492	832		454	482	967
-321		320	390	398		363	400	725		331	352	363		324	305	1007		453	379	529		353	287	544		531	529	846		513	452	953
-320		347	474	419		371	408	787		381	360	393		308	315	1005		443	352	563		345	299	560		563	505	846		522	500	997
-319		371	377	430		369	388	751		404	375	401		303	324	1020		447	348	619		352	288	616		522	498	899		555	520	1067
-318		350	467	425		373	430	846		363	361	437		327	352	1052		436	376	607		356	292	603		530	498	930		537	562	1021
-317		317	448	457		365	391	828		418	420	408		341	340	1050		427	402	635		388	284	625		578	539	973		505	498	1057
-316		339	470	464		409	418	788		392	369	440		294	338	1086		441	407	580		325	326	660		532	513	936		546	502	1093
-315		384	421	475		411	423	815		410	409	420		349	343	1087		426	371	589		385	304	676		572	550	955		538	523	1133
-314		358	464	463		370	403	842		436	415	430		369	340	1135		414	380	637		403	311	675		582	525	939		580	511	1149
-313		388	461	520		446	439	896		401	391	417		315	348	1133		475	444	695		387	322	701		570	527	995		525	502	1190
-312		387	487	528		440	458	898		441	408	452		352	352	1220		465	416	674		350	340	725		627	606	1028		587	506	1234
-311		376	473	508		405	493	919		435	415	451		375	353	1254		490	449	659		384	318	813		617	578	1073		618	509	1191
-310		387	469	515		409	457	933		432	416	424		345	386	1253		479	428	667		364	327	764		644	583	1086		572	530	1244
-309		430	559	512		460	487	923		442	403	435		388	361	1289		509	401	714		411	358	745		647	599	1036		607	597	1360
-308		422	566	533		444	420	1048		436	423	478		406	379	1371		492	460	726		439	338	813		639	581	1192		604	552	1322
-307		464	555	594		452	466	1062		502	470	506		408	387	1314		533	458	781		447	368	845		667	565	1134		699	602	1435
-306		467	567	562		490	484	1083		496	467	566		413	384	1435		508	464	783		445	318	878		678	621	1261		666	561	1480
-305		439	518	572		504	496	1118		512	494	533		387	425	1462		566	507	818		464	368	869		697	667	1234		681	655	1402
-304		461	613	590		484	490	1143		505	455	526		410	413	1484		580	489	865		478	395	908		700	658	1301		724	574	1506
-303		463	564	579		523	506	1150		484	490	562		408	434	1521		546	493	847		465	373	921		729	654	1331		695	583	1574
-302		505	635	599		544	473	1264		523	494	558		416	454	1467		584	473	814		479	427	897		684	682	1381		695	617	1540
-301		464	652	644		545	530	1201		519	542	530		399	429	1608		578	512	839		472	430	961		695	745	1343		704	679	1586
-300		456	676	591		534	547	1242		551	542	553		426	429	1630		579	497	868		502	416	951		752	689	1389		738	696	1680
-299		483	645	644		531	529	1181		574	561	596		439	483	1648		584	529	886		483	422	911		739	743	1391		748	667	1720
-298		468	645	658		537	496	1276		537	539	550		458	449	1694		597	575	926		517	426	1022		801	667	1331		730	700	1643
-297		473	698	653		521	556	1278		584	537	607		447	447	1666		586	544	885		476	420	1016		729	735	1313		773	696	1708
-296		526	695	697		575	554	1303		593	526	558		446	463	1667		662	556	921		540	408	1042		795	786	1474		791	693	1647
-295		574	693	692		600	553	1305		577	555	640		494	463	1752		627	543	925		537	398	1086		845	783	1453		746	714	1807
-294		500	663	678		564	590	1330		590	566	631		499	475	1801		656	580	943		525	429	1115		813	764	1497		824	734	1835
-293		529	688	727		554	586	1407		592	567	646		492	497	1840		723	601	1034		518	446	1084		846	772	1554		835	726	1941
-292		558	720	731		603	608	1433		633	616	656		497	477	1907		714	597	1073		565	434	1206		838	811	1643		790	726	1963
-291		600	782	702		627	593	1474		689	628	676		536	514	1898		687	597	1057		579	493	1144		882	850	1679		873	759	1993
-290		522	776	701		638	589	1438		646	626	660		482	507	1999		696	577	988		641	460	1181		917	837	1537		898	771	2064
-289		549	746	684		610	632	1399		635	619	656		507	534	1867		713	561	1018		581	512	1152		838	801	1658		896	759	1913
-288		590	744	728		603	585	1479		647	615	631		511	485	1896		680	618	972		561	466	1159		844	852	1580		845	760	1984
-287		575	762	707		636	609	1454		639	647	660		467	512	1950		696	631	1008		598	472	1139		831	796	1612		913	772	1900
-286		538	774	722		612	658	1506		633	613	662		543	512	1962		724	613	1046		589	487	1222		936	901	1584		905	828	2006
-285		575	748	728		580	662	1546		626	652	709		505	512	1941		726	615	1047		617	496	1216		882	870	1661		890	868	2021
-284		586	742	740		624	610	1496		637	672	662		513	557	2032		740	611	1118		595	495	1211		892	851	1648		847	819	2041
-283		589	763	781		637	651	1525		666	629	688		520	517	2089		753	642	1117		622	450	1242		922	826	1678		953	824	1997
-282		590	797	774		621	673	1545		660	666	624		560	542	1992		717	598	1108		626	502	1261		908	823	1632		911	821	2178
-281		623	793	762		654	670	1441		637	613	701		521	545	2038		739	659	1113		641	515	1211		932	897	1721		937	837	2052
-280		552	785	712		644	647	1599		712	629	689		570	604	2076		706	642	1107		596	535	1251		932	921	1690		922	826	2103
-279		607	792	744		632	662	1594		664	618	729		542	538	2056		691	641	1066		623	529	1222		944	913	1723		940	874	2157
-278		626	737	748		632	666	1578		634	641	701		533	576	2034		777	659	1102		608	523	1251		989	928	1717		950	857	2082
-277		592	823	766		696	688	1586		625	658	707		560	534	2027		741	673	1088		636	518	1202		963	917	1685		941	831	2076
-276		592	764	723		655	641	1512		613	677	688		597	557	2016		719	640	1097		608	530	1276		957	878	1683		926	807	2068
-275		573	708	759		615	648	1547		632	682	673		582	532	1980		736	656	1064		613	512	1204		901	860	1687		932	873	2083
-274		569	788	743		643	647	1525		661	647	709		561	531	1997		754	648	1056		663	511	1243		897	870	1727		950	843	2108
-273		613	770	805		696	615	1552		613	611	712		544	533	2024		748	608	1043		620	507	1206		968	975	1681		916	791	2092
-272		568	802	728		640	650	1544		701	635	741		521	536	2047		755	626	1103		579	498	1138		880	925	1589		901	874	2033
-271		600	821	763		629	694	1468		712	678	713		529	521	2039		735	595	1041		650	495	1255		944	869	1691		943	813	2030
-270		582	747	717		669	663	1581		654	635	663		505	521	2026		756	648	1081		631	535	1226		984	898	1525		878	838	2021
-269		601	754	730		668	625	1573		658	633	645		498	519	1917		772	623	1050		638	541	1199		908	933	1648		955	866	2104
-268		602	775	778		638	644	1519		712	636	667		551	525	2021		737	644	1039		645	474	1258		949	931	1642		914	848	2117
-267		582	826	726		594	632	1529		637	603	671		507	506	1968		710	671	1053		605	524	1186		945	883	1609		958	792	2091
-266		572	794	727		644	664	1473		648	636	634		547	572	1950		736	683	1026		602	465	1153		906	913	1652		902	855	2102
-265		558	769	774		624	588	1517		667	567	665		555	537	1908		692	636	1014		590	545	1149		926	847	1568		921	783	1980
-264		568	753	730		622	659	1459		603	667	643		511	519	1863		738	625	1004		612	491	1190		906	840	1553		877	781	1943
-263		561	723	727		606	638	1436		625	614	638		498	536	1962		627	563	1036		614	474	1165		868	824	1561		917	774	2069
-262		545	752	695		601	602	1415		584	629	614		509	491	1933		684	555	966		599	487	1124		860	852	1498		889	801	1969
-261		611	773	612		608	636	1415		605	594	630		570	543	1856		683	587	980		593	505	1178		803	921	1564		883	775	1870
-260		579	737	716		629	620	1401		628	548	614		506	519	1869		638	578	931		572	466	1129		857	934	1470		803	770	1952
-259		519	726	662		562	586	1367		645	609	645		500	494	1792		726	563	918		584	463	1125		843	873	1450		916	790	1917
-258		561	716	630		594	593	1426		593	615	606		476	507	1818		669	566	926		569	428	1074		868	816	1439		884	819	1792
-257		549	712	695		544	574	1351		581	568	616		527	497	1814		625	575	918		557	450	1136		853	874	1489		843	784	1890
-256		584	657	657		540	592	1338		628	581	634		480	469	1738		670	578	960		573	440	1077		860	827	1476		861	785	1940
-255		533	643	621		560	539	1323		583	579	553		493	478	1709		641	570	923		521	446	1084		877	781	1433		834	716	1758
-254		526	706	619		597	576	1351		622	574	592		492	467	1752		586	592	835		533	467	1028		814	820	1416		872	785	1839
-253		495	655	603		583	543	1312		544	553	527		456	483	1737		635	541	905		520	429	1013		819	767	1413		785	760	1742
-252		497	706	633		538	527	1291		565	520	599		477	492	1678		598	566	928		560	437	1097		809	772	1428		816	739	1792
-251		545	657	649		566	533	1305		542	537	550		444	417	1660		597	507	847		484	444	985		777	803	1364		740	694	1643
-250		478	619	604		541	557	1230		560	512	542		447	441	1609		634	522	814		524	435	992		740	780	1307		774	683	1632
-249		470	664	571		535	541	1176		511	512	536		437	460	1573		546	520	853		468	399	952		767	775	1330		741	666	1693
-248		465	618	578		533	526	1203		540	487	519		429	455	1539		546	519	824		527	379	902		759	692	1244		778	667	1614
-247		478	598	584		514	521	1149		481	558	488		419	382	1514		556	500	801		494	435	928		728	698	1238		711	626	1575
-246		501	660	551		503	526	1170		511	485	518		399	441	1604		564	505	792		469	406	974		755	740	1217		695	650	1614
-245		496	580	533		515	498	1162		483	464	496		426	445	1574		563	513	741		481	388	890		714	746	1162		698	605	1442
-244		433	525	550		439	464	1071		475	516	470		399	416	1404		509	479	750		436	370	828		679	666	1124		730	633	1494
-243		422	553	469		446	511	1033		478	482	458		373	397	1399		561	438	706		468	377	789		693	699	1122		693	617	1471
-242		415	582	515		473	535	1030		460	464	463		382	441	1439		515	427	705		474	347	822		754	665	1133		695	652	1402
-241		421	537	535		487	493	1056		483	456	430		366	376	1376		493	424	689		415	326	833		721	673	1067		677	641	1403
-240		375	539	449		411	438	1011		456	457	467		363	377	1402		503	441	637		463	334	813		613	669	1039		628	618	1388
-239		415	534	452		420	425	995		446	418	390		385	353	1305		448	426	691		377	334	772		642	606	1068		596	612	1280
-238		395	479	467		411	421	943		412	421	391		369	362	1278		460	411	624		421	363	753		640	589	991		655	545	1289
-237		382	490	473		426	438	919		425	371	415		337	364	1198		456	445	637		399	312	742		622	581	971		630	561	1257
-236		380	497	467		413	395	853		415	368	425		326	339	1216		437	436	607		389	323	729		572	577	882		600	552	1215
-235		388	489	425		409	401	858		424	400	382		334	353	1179		426	397	584		354	305	699		565	565	907		603	527	1190
-234		332	446	444		365	431	844		388	366	347		326	335	1149		432	394	577		365	279	638		570	605	966		549	518	1229
-233		328	445	425		394	441	782		386	406	381		320	328	1113		426	362	566		378	312	669		546	553	896		618	548	1101
-232		310	434	390		379	377	782		349	364	340		284	341	1015		398	348	541		352	289	647		562	543	823		538	520	1106
-231		343	426	350		355	399	710		372	334	334		299	287	1030		381	364	564		336	280	625		539	523	807		525	514	1046
-230		318	425	355		362	401	743		353	345	344		318	287	1063		415	374	534		358	261	595		531	527	840		547	501	1035
-229		328	412	396		369	345	695		364	350	351		289	284	960		400	353	500		339	264	547		472	502	770		552	488	1019
-228		315	405	370		354	370	654		324	319	312		282	247	916		403	343	496		328	268	508		536	551	779		505	424	924
-227		293	367	326		357	358	680		318	304	338		266	278	861		331	312	470		305	241	461		476	463	696		503	436	962
-226		271	385	349		330	342	678		302	289	296		268	282	825		354	335	423		277	242	510		453	496	768		452	483	867
-225		273	374	316		325	355	617		285	316	275		248	236	840		337	313	407		270	250	491		434	447	660		472	415	861
-224		270	366	318		288	349	595		303	316	279		263	232	823		354	312	436		287	244	519		450	448	668		435	451	871
-223		285	373	287		290	296	613		288	294	273		256	290	810		332	348	421		300	223	471		475	438	664		438	409	830
-222		263	339	287		279	325	608		300	300	296		213	229	808		336	315	386		283	265	486		442	457	677		477	406	834
-221		250	350	297		282	351	536		270	291	251		233	252	737		291	319	391		259	249	435		439	445	614		467	339	815
-220		253	320	305		269	280	497		283	247	230		247	224	735		337	277	380		251	217	442		423	399	585		443	423	752
-219		248	288	280		312	293	539		258	265	265		168	217	677		305	267	394		284	216	435		397	377	591		408	385	780
-218		279	320	255		276	306	569		255	261	228		210	243	688		290	293	357		261	242	423		387	447	549		422	373	725
-217		219	297	301		227	279	521		263	242	237		236	229	671		290	274	321		250	215	419		392	369	559		420	358	699
-216		216	326	231		235	305	482		236	261	221		219	212	632		276	262	329		251	228	372		357	389	509		384	347	654
-215		210	307	276		272	260	460		252	232	210		205	212	619		296	232	319		234	196	400		379	393	553		368	340	722
-214		226	285	229		251	236	427		223	226	205		217	195	589		264	226	321		219	206	357		383	371	515		376	371	648
-213		226	299	231		232	269	434		229	237	201		194	206	562		284	252	305		210	206	373		378	369	502		366	330	604
-212		212	297	228		244	258	395		242	225	228		211	199	551		255	260	311		206	182	364		374	372	420		364	357	603
-211		240	300	222		269	254	432		215	223	215		199	201	554		251	232	301		213	201	336		345	369	479		352	360	655
-210		227	259	242		204	261	413		210	219	204		242	193	583		248	223	306		208	187	356		332	370	451		304	328	533
-209		213	260	216		226	259	366		257	238	191		186	223	542		264	239	291		212	208	296		362	380	463		380	357	595
-208		210	239	213		213	227	353		198	174	188		184	182	534		280	225	297		190	183	325		355	388	457		345	316	536
-207		172	257	215		207	237	321		182	210	168		196	196	508		224	224	242		204	169	318		338	324	432		320	362	539
-206		185	269	204		197	250	403		212	210	195		168	189	474		223	207	280		189	158	323		330	346	393		324	336	475
-205		206	217	199		221	241	336		216	211	177		165	197	473		222	234	281		207	172	276		317	303	416		350	290	468
-204		170	257	226		203	243	319		176	183	179		177	187	441		234	228	267		193	169	305		288	314	395		356	291	510
-203		179	242	153		199	252	324		210	192	175		162	153	420		208	208	218		190	172	281		331	335	387		303	262	497
-202		173	231	206		180	238	318		205	222	165		137	165	423		226	210	212		200	160	278		281	339	393		309	302	452
-201		178	245	152		207	259	321		181	191	157		195	155	437		202	211	237		172	168	244		301	315	376		313	278	433
-200		177	250	158		175	241	350		194	192	149		156	164	447		226	218	235		172	165	312		338	342	359		328	299	477
-199		179	239	177		170	226	327		193	190	188		176	165	392		201	198	240		173	176	260		288	316	373		310	281	430
-198		173	226	153		197	197	305		203	171	168		167	146	396		200	192	243		183	160	253		304	313	360		323	283	447
-197		167	226	158		192	229	294		172	199	166		153	171	417		207	204	216		164	188	240		314	282	383		311	281	428
-196		151	228	167		183	211	277		194	161	133		179	162	376		234	201	203		182	135	239		276	283	347		327	258	403
-195		180	206	157		174	225	269		165	168	182		157	178	371		215	208	212		166	159	229		268	259	316		309	265	397
-194		155	231	161		170	187	259		152	177	167		146	150	359		201	170	225		152	158	227		287	273	335		276	267	385
-193		164	197	156		182	208	255		168	175	140		164	174	354		198	196	239		163	168	221		294	295	351		306	285	418
-192		150	217	161		176	197	240		189	149	138		141	144	355		214	206	206		158	150	219		266	273	309		285	226	367
-191		150	237	145		153	227	251		154	170	148		167	149	376		191	186	196		184	177	233		268	290	311		265	290	383
-190		164	221	122		158	216	277		167	184	129		140	147	309		184	187	187		134	158	216		268	287	297		289	270	351
-189		146	202	142		153	218	221		167	147	125		137	148	312		161	203	186		135	140	220		263	274	291		252	236	354
-188		149	183	146		172	204	235		167	154	155		133	166	317		185	188	221		147	145	217		263	270	284		271	236	370
-187		154	181	144		165	215	243		141	158	141		143	154	329		175	178	158		150	160	226		264	268	259		288	276	336
-186		173	200	155		164	215	258		144	199	145		148	158	333		201	175	191		144	163	199		274	256	280		230	251	331
-185		138	191	147		173	191	217		141	147	130		148	149	303		175	167	184		141	139	205		247	269	302		251	248	339
-184		140	209	139		171	220	244		142	161	127		127	154	331		195	161	187		165	132	206		256	262	275		277	239	314
-183		151	211	144		170	208	211		162	144	113		130	153	284		186	182	168		154	152	184		261	262	295		299	245	342
-182		138	175	119		164	209	215		152	162	122		153	184	252		165	172	167		134	134	195		271	243	293		281	257	312
-181		149	194	122		149	184	223		162	156	126		122	152	278		189	165	167		151	143	197		239	293	278		260	253	312
-180		141	188	122		155	208	217		159	159	116		137	152	276		157	163	178		159	160	178		251	282	280		253	256	307
-179		135	198	121		148	205	209		155	149	115		127	151	269		170	165	161		123	145	179		248	310	265		260	256	301
-178		138	205	129		164	210	242		145	156	120		125	135	257		172	142	157		151	130	188		251	254	274		265	255	309
-177		152	189	133		171	205	205		134	148	116		118	140	277		160	163	147		148	128	171		252	216	238		269	224	293
-176		151	171	136		161	185	187		144	138	98		120	123	261		173	157	146		139	155	153		233	237	240		253	225	259
-175		133	183	123		167	192	198		136	169	109		167	153	264		130	178	139		156	133	168		233	250	207		238	234	285
-174		135	199	125		165	199	203		154	130	122		124	154	243		185	147	159		123	152	177		226	255	225		248	245	260
-173		152	192	116		137	210	181		145	153	105		124	161	243		181	138	148		118	134	135		253	227	208		249	246	278
-172		136	185	115		166	200	167		123	142	112		109	119	229		171	156	144		141	140	153		250	243	228		244	243	263
-171		131	181	144		155	206	159		152	155	111		105	112	274		179	150	143		123	152	154		248	248	236		259	240	253
-170		111	191	131		154	203	167		130	139	104		129	145	248		193	162	134		120	135	146		240	260	212		241	256	283
-169		124	208	126		164	212	196		147	148	84		122	142	253		183	193	135		151	120	131		231	245	210		237	244	244
-168		134	202	115		145	211	154		132	123	86		130	148	227		156	162	131		139	145	170		237	224	222		267	197	262
-167		138	176	102		161	212	182		135	146	104		114	138	253		155	152	120		132	121	146		231	240	206		248	252	250
-166		135	211	111		155	191	170		144	132	106		132	125	255		154	148	132		127	144	135		249	235	220		240	211	233
-165		138	174	96		154	189	144		148	134	102		91	143	209		135	169	125		129	131	124		265	257	191		263	253	240
-164		124	170	97		160	212	141		141	111	92		109	145	198		188	117	114		119	122	126		211	245	201		255	235	213
-163		138	145	108		144	208	131		137	128	96		115	116	181		150	138	128		133	133	115		193	243	181		252	213	178
-162		149	157	120		150	199	164		132	136	93		101	141	219		140	153	114		133	121	121		212	261	180		257	228	241
-161		131	178	99		165	219	135		137	153	85		122	115	184		149	161	111		125	128	133		231	243	194		253	227	233
-160		129	187	107		134	215	153		143	169	100		111	131	206		116	161	120		147	151	140		232	237	187		275	237	209
-159		140	161	108		159	201	141		126	129	78		106	125	190		138	151	113		99	127	114		220	278	167		266	222	198
-158		128	160	100		150	194	119		144	118	69		131	149	168		134	154	108		129	132	119		214	237	168		270	256	202
-157		154	168	80		149	201	112		130	122	95		135	149	186		137	157	104		132	113	112		215	218	160		261	244	164
-156		143	157	84		152	227	128		126	146	71		106	121	166		130	136	119		131	120	96		241	246	165		233	248	174
-155		120	174	85		139	217	116		144	121	96		122	119	180		151	131	98		127	133	96		239	215	149		276	254	198
-154		138	178	85		141	233	105		117	137	68		104	112	181		132	150	92		99	128	101		238	213	158		244	238	164
-153		123	188	75		133	228	119		105	139	74		129	124	146		134	142	92		133	158	103		214	240	164		254	230	171
-152		119	178	79		138	204	130		110	117	54		147	126	155		129	126	76		116	145	83		210	230	138		233	229	153
-151		131	167	79		141	209	92		116	117	56		113	121	146		149	127	72		114	147	83		191	228	134		241	220	152
-150		102	172	85		146	207	118		126	118	67		99	135	123		129	137	102		93	111	91		188	210	120		229	233	148
-149		111	132	73		146	221	110		112	145	71		118	135	139		128	103	97		109	116	81		199	235	143		236	233	151
-148		111	142	69		143	210	114		110	126	63		122	127	135		142	138	70		99	118	80		176	197	127		230	221	143
-147		104	161	63		130	204	81		109	138	76		107	136	131		127	133	61		99	125	75		210	206	131		240	253	126
-146		133	163	84		148	221	84		91	118	52		109	146	113		125	122	70		123	112	81		231	225	115		260	220	131
-145		113	165	78		126	201	85		103	114	56		110	130	104		129	124	75		110	120	77		196	244	116		234	241	123
-144		97	159	70		135	223	93		119	110	49		98	106	97		126	134	66		92	103	72		209	226	113		257	243	146
-143		121	141	73		131	228	75		121	111	54		86	121	120		131	134	76		111	116	62		196	197	117		191	210	118
-142		115	152	59		130	191	72		115	139	51		109	144	113		106	109	64		96	104	57		200	214	130		243	211	122
-141		129	146	81		137	206	65		97	111	52		107	98	117		99	109	71		107	141	68		181	200	92		259	231	134
-140		103	133	64		139	200	91		119	121	57		112	125	98		123	122	62		97	114	69		192	179	119		245	223	124
-139		118	133	64		127	193	64		98	100	66		97	106	93		103	98	58		102	111	50		180	224	103		220	204	102
-138		110	149	72		150	179	67		93	124	53		101	142	86		115	122	52		104	109	64		169	195	96		217	192	92
-137		122	144	61		131	195	63		124	93	38		100	111	99		111	117	62		83	108	56		176	169	94		216	201	102
-136		109	151	57		104	206	63		101	136	57		104	131	97		122	102	68		81	128	60		189	197	92		242	206	109
-135		109	148	67		123	169	72		90	99	46		93	116	88		82	103	68		86	99	56		159	226	101		199	214	94
-134		111	162	44		119	171	70		114	100	62		106	106	85		106	107	66		97	118	51		176	185	78		235	183	98
-133		100	137	64		113	190	67		80	111	54		95	108	71		90	100	44		92	112	43		171	175	92		204	209	98
-132		92	139	59		127	182	63		84	118	54		86	99	71		107	100	55		79	104	45		148	164	87		203	169	101
-131		103	118	69		113	166	55		96	115	46		91	95	72		90	104	55		90	104	49		147	174	85		202	185	91
-130		95	125	60		112	163	67		81	94	40		91	91	99		102	95	50		90	108	58		155	169	93		184	194	76
-129		84	129	52		96	170	63		81	100	40		83	103	79		101	78	57		84	81	62		167	158	78		157	165	77
-128		84	126	49		101	162	61		82	103	38		77	113	74		78	106	60		87	96	48		164	167	85		167	169	105
-127		92	132	47		90	174	51		89	81	51		83	98	69		92	71	43		66	94	48		127	153	83		227	187	97
-126		89	117	46		74	151	65		99	66	34		57	79	86		89	97	56		75	100	42		144	177	86		158	166	84
-125		79	123	41		103	154	51		77	88	44		67	111	67		78	93	49		70	77	55		123	168	95		174	175	73
-124		83	109	40		86	138	71		74	81	36		76	76	86		73	76	43		64	86	46		128	149	67		160	172	80
-123		79	118	54		77	157	48		65	82	27		84	79	61		83	86	54		76	95	46		160	143	74		147	152	84
-122		61	113	39		96	136	47		64	75	30		68	80	60		77	74	43		58	88	42		121	153	69		170	161	96
-121		70	124	41		69	139	48		66	78	35		75	79	72		98	74	54		65	67	50		129	156	72		159	158	73
-120		68	105	41		78	123	54		55	60	40		77	70	64		84	91	45		64	74	45		121	131	70		162	134	93
-119		66	107	35		69	123	47		67	73	46		74	65	74		71	93	43		56	66	59		127	149	57		135	156	81
-118		58	93	61		88	150	44		79	72	40		64	81	60		69	81	37		85	72	55		132	131	87		156	158	79
-117		80	99	33		110	118	54		61	66	51		78	80	58		66	75	46		53	78	51		136	136	72		142	132	81
-116		75	94	54		88	118	48		68	60	33		77	83	57		61	79	41		60	62	38		94	134	78		140	117	79
-115		64	76	47		97	120	57		67	69	41		47	69	69		76	60	51		57	61	47		110	119	62		127	123	91
-114		66	101	53		66	121	45		58	72	35		51	73	73		70	66	34		51	68	49		115	148	83		126	146	79
-113		68	109	51		59	120	52		46	75	35		69	69	60		83	64	51		52	61	56		96	133	69		127	127	71
-112		40	96	50		54	91	46		62	70	30		52	67	65		61	58	49		49	72	40		111	119	69		133	119	77
-111		47	95	48		59	96	48		53	56	23		58	71	56		59	60	48		56	60	54		119	105	77		107	113	77
-110		71	84	39		56	101	44		68	61	33		53	66	66		56	68	52		65	71	39		112	99	62		111	120	77
-109		49	79	49		73	99	48		51	62	44		61	62	76		59	57	50		52	78	44		115	116	78		119	115	85
-108		52	82	30		63	109	42		58	66	46		67	68	61		68	58	48		52	84	41		115	127	62		114	132	78
-107		56	90	42		51	103	52		68	74	45		49	66	65		57	62	46		49	66	39		113	100	67		114	102	62
-106		55	74	52		68	95	51		48	45	34		45	70	69		61	60	40		50	76	42		103	116	78		119	115	73
-105		61	69	44		57	97	53		66	57	41		48	69	74		61	44	47		59	62	45		98	109	83		111	111	62
-104		59	83	63		50	91	56		56	73	38		52	64	68		82	77	36		51	70	41		116	112	89		114	104	76
-103		46	73	50		76	97	48		50	71	30		55	69	74		69	55	45		45	76	48		97	117	79		103	99	86
-102		57	80	52		69	100	51		65	50	54		49	53	56		46	57	44		64	61	43		89	105	81		89	95	63
-101		56	68	39		66	93	56		54	33	42		54	60	74		62	60	36		49	44	47		86	103	60		97	102	82
-100		58	81	43		67	93	53		55	72	40		50	67	78		65	64	55		51	57	45		94	110	93		119	105	77
-99		57	68	55		72	83	55		65	55	44		48	64	72		67	57	40		45	51	44		108	88	87		128	96	93
-98		60	77	47		49	101	61		58	70	42		48	63	82		54	68	51		55	65	51		99	93	89		101	102	89
-97		69	67	53		76	75	70		46	64	45		50	63	91		77	58	64		43	55	42		96	95	76		108	105	100
-96		64	82	47		69	82	43		56	46	38		63	59	74		62	57	57		53	43	54		96	76	85		96	116	115
-95		55	66	62		64	72	49		57	64	36		41	52	96		65	69	52		53	67	64		89	95	68		110	105	83
-94		37	69	55		60	89	67		47	57	55		68	57	86		66	65	55		56	70	58		77	98	92		112	109	98
-93		71	75	51		51	90	60		59	45	48		48	56	97		77	72	54		45	69	68		99	100	85		105	91	100
-92		47	73	47		46	81	74		68	55	44		60	64	90		60	64	61		55	52	67		98	110	114		101	90	107
-91		64	76	56		48	84	63		58	64	51		49	49	91		80	68	60		68	46	58		90	86	110		92	121	91
-90		61	85	56		56	94	64		76	64	50		45	51	103		75	66	50		58	64	67		86	107	111		107	97	87
-89		55	78	51		45	90	61		66	59	44		52	50	105		56	69	58		56	73	66		116	106	98		102	83	106
-88		57	89	49		63	81	69		70	55	60		69	58	103		54	52	52		67	63	64		108	101	109		103	109	95
-87		67	76	54		63	87	73		45	65	48		53	60	114		76	69	68		50	59	70		120	102	101		105	105	112
-86		72	71	55		76	99	72		69	74	52		58	54	106		68	76	93		73	62	71		111	79	105		113	123	107
-85		66	102	72		65	103	63		60	68	47		50	69	104		95	60	65		81	68	80		126	155	113		129	117	108
-84		69	89	58		72	76	89		70	62	50		46	63	109		78	74	75		58	60	68		102	121	128		109	109	118
-83		59	92	53		66	87	102		82	67	55		63	66	106		84	86	79		55	61	103		105	109	109		125	116	133
-82		65	90	58		62	100	86		74	64	66		66	65	126		81	70	74		56	61	68		128	100	93		121	107	123
-81		53	74	67		78	104	95		70	65	40		72	74	94		88	77	83		76	78	80		131	100	113		142	127	139
-80		62	105	74		68	78	79		57	60	59		68	59	118		76	69	72		67	84	80		104	129	115		111	114	137
-79		71	103	60		75	110	100		57	91	66		73	71	122		91	75	74		66	65	85		111	124	128		126	138	139
-78		73	107	81		73	89	91		93	78	74		59	47	116		71	78	82		69	73	101		120	160	137		119	122	125
-77		67	98	65		76	98	90		66	75	75		63	62	135		86	70	74		64	71	95		117	127	131		122	111	148
-76		70	98	84		77	109	100		56	82	59		68	75	143		99	71	88		73	74	97		128	135	132		128	155	131
-75		93	101	85		66	115	106		85	72	74		78	77	113		91	86	94		58	76	99		124	127	146		142	112	158
-74		93	105	71		68	109	120		80	64	69		73	84	137		102	99	90		76	71	103		123	157	157		156	128	159
-73		80	107	77		84	128	120		82	96	82		85	77	161		124	78	80		79	84	111		137	169	143		155	127	181
-72		74	103	94		73	109	121		79	94	88		70	84	180		108	103	111		80	75	111		146	148	170		138	133	200
-71		83	132	98		76	136	134		91	89	81		90	99	192		89	77	116		83	84	98		170	145	168		155	125	198
-70		70	126	80		87	151	142		79	92	84		82	100	152		98	98	109		70	88	128		144	163	181		145	130	198
-69		81	133	115		98	139	135		100	86	78		77	83	171		103	90	107		78	88	133		150	164	172		172	158	187
-68		108	146	98		100	132	141		86	111	81		78	96	201		105	96	127		89	75	146		160	155	211		180	172	245
-67		89	127	95		95	114	154		113	111	76		88	93	214		108	92	147		80	73	117		149	155	197		160	170	233
-66		106	142	120		102	149	148		110	117	93		92	112	199		112	110	125		89	85	130		170	172	197		167	162	209
-65		112	148	110		107	132	154		108	126	85		90	104	244		124	116	132		92	85	146		175	173	198		202	149	249
-64		113	129	126		118	127	178		110	114	79		101	101	218		135	128	132		81	86	136		194	173	222		175	170	274
-63		97	123	135		119	159	198		95	112	114		89	107	233		114	118	174		89	97	157		165	182	240		183	188	247
-62		129	144	117		120	153	205		121	136	126		87	86	240		149	121	146		105	115	145		190	202	235		172	172	279
-61		130	153	146		127	150	182		106	134	98		97	112	276		128	122	143		100	101	192		198	179	245		209	203	295
-60		114	144	120		142	169	182		122	145	133		105	109	292		152	135	166		106	109	171		192	211	250		212	201	280
-59		126	166	141		143	177	227		134	136	128		101	93	290		141	126	186		124	125	187		206	201	292		208	175	305
-58		113	177	148		138	178	240		132	141	147		125	129	313		140	139	176		124	108	200		219	237	290		246	218	342
-57		103	200	166		121	177	260		140	141	122		140	120	358		169	156	198		126	126	208		217	234	320		234	198	330
-56		126	169	169		131	201	269		127	132	147		134	127	358		156	125	176		139	144	220		227	251	344		257	247	400
-55		139	201	176		174	176	283		153	157	148		113	148	359		161	165	207		138	142	237		250	252	335		260	236	392
-54		136	197	169		162	196	310		156	166	142		129	129	371		153	130	237		148	124	215		266	272	379		270	240	405
-53		157	208	193		176	226	294		164	164	153		169	152	409		185	180	260		150	154	246		260	248	349		290	216	438
-52		174	208	199		181	223	345		176	185	165		149	167	427		184	164	273		155	146	264		284	265	398		309	259	492
-51		163	221	199		161	201	340		179	181	153		142	164	457		194	165	247		148	144	257		266	296	414		323	282	504
-50		184	231	215		176	246	376		175	160	167		150	166	490		199	177	285		192	181	318		329	270	479		299	284	560
-49		181	239	277		188	190	383		213	207	174		176	192	507		208	200	303		177	178	318		305	344	491		299	291	539
-48		181	265	238		172	251	420		181	187	181		166	196	558		238	206	313		160	189	355		296	334	529		337	313	613
-47		199	232	246		196	237	410		225	204	232		177	195	606		226	198	320		192	182	339		343	315	528		378	331	601
-46		190	272	274		220	238	445		212	219	222		185	197	637		241	216	332		201	181	364		354	311	520		358	285	670
-45		205	279	310		232	267	484		226	220	222		209	210	613		267	231	343		216	190	392		358	301	585		409	346	709
-44		229	301	297		239	270	486		246	251	278		234	239	676		277	268	372		203	194	404		364	381	625		385	354	730
-43		236	332	329		263	275	559		256	265	278		214	219	772		274	268	396		247	219	456		413	393	680		417	368	807
-42		268	303	353		280	323	578		291	286	267		228	281	783		293	259	434		241	229	480		452	424	733		447	375	827
-41		277	336	363		284	324	626		261	278	304		255	240	839		312	293	483		249	225	459		458	428	744		454	386	930
-40		280	353	395		282	340	617		291	279	301		228	234	880		348	301	498		271	219	559		453	459	809		459	435	946
-39		304	370	372		331	360	682		318	338	335		281	247	1001		348	321	502		266	255	594		474	457	827		496	480	980
-38		304	390	426		365	336	754		298	306	338		264	257	1031		379	314	525		302	246	611		515	515	902		487	444	1062
-37		298	394	417		348	391	774		382	323	384		303	300	1080		372	349	625		318	264	664		551	550	915		541	484	1156
-36		354	427	443		344	382	820		359	346	381		308	301	1089		399	361	638		350	305	725		568	535	1034		605	487	1223
-35		363	458	490		389	393	940		423	382	410		308	347	1176		422	386	646		351	274	738		567	580	1049		580	519	1309
-34		390	536	498		423	393	964		381	417	430		341	381	1313		472	422	739		390	300	858		634	627	1158		694	549	1437
-33		443	533	552		424	480	1004		431	461	424		384	341	1362		429	432	780		423	315	861		705	621	1240		646	619	1544
-32		424	570	582		477	430	1163		440	458	497		417	384	1485		535	421	872		447	346	871		732	698	1369		719	594	1615
-31		448	571	608		495	509	1246		493	520	513		424	362	1556		532	463	908		474	356	975		758	695	1425		781	647	1756
-30		498	639	641		510	522	1255		512	497	528		466	434	1660		589	511	939		457	394	1065		814	760	1460		837	656	1768
-29		484	652	644		528	560	1286		557	522	569		474	424	1696		552	565	961		534	375	1175		807	766	1623		845	676	1945
-28		510	688	707		564	544	1313		511	591	594		453	440	1930		648	530	1020		501	444	1164		866	776	1635		873	702	2007
-27		507	741	760		597	596	1465		584	579	641		528	493	2002		677	622	1123		599	444	1317		878	837	1788		906	744	2194
-26		615	753	775		606	607	1513		593	600	642		534	489	2074		692	578	1158		626	441	1316		882	894	1922		979	787	2340
-25		586	814	790		599	668	1665		645	648	707		551	547	2294		747	652	1292		635	463	1458		933	954	2026		1039	835	2484
-24		610	802	854		678	666	1764		679	696	798		585	602	2391		750	627	1303		681	491	1502		1057	973	2217		1069	906	2727
-23		644	860	893		687	721	1922		718	699	770		605	621	2547		805	711	1444		745	565	1584		1072	986	2307		1099	941	2788
-22		691	890	898		793	728	1926		742	749	835		633	611	2559		887	729	1535		785	606	1685		1110	1053	2395		1178	986	3005
-21		741	991	1015		835	795	1982		825	829	832		751	647	2794		921	795	1597		760	613	1791		1211	1128	2516		1220	994	3120
-20		753	1033	1016		828	783	2232		857	827	911		720	672	3004		957	788	1622		776	578	1901		1197	1108	2700		1209	1105	3349
-19		761	1008	1059		853	889	2257		862	876	951		715	711	3119		949	824	1760		866	680	1940		1334	1152	2826		1305	1079	3296
-18		857	1085	1154		914	857	2420		959	890	1050		783	733	3279		1025	889	1948		907	693	2127		1350	1234	3085		1351	1145	3598
-17		878	1138	1147		931	927	2683		1025	946	1034		823	795	3559		1110	928	2004		964	725	2204		1436	1345	3142		1468	1195	3840
-16		919	1175	1255		1035	922	2690		1069	938	1064		788	805	3508		1154	957	1953		967	770	2309		1489	1386	3277		1463	1200	3968
-15		960	1257	1156		1074	1003	2746		1061	1030	1122		874	812	3749		1243	985	2215		1018	778	2364		1598	1442	3368		1577	1314	4152
-14		917	1247	1263		1073	1039	2867		1110	1058	1123		895	879	3887		1228	972	2163		1060	754	2470		1515	1477	3640		1532	1336	4433
-13		997	1405	1312		1124	1050	3036		1131	1103	1265		942	870	3966		1273	1025	2306		1091	796	2580		1520	1427	3508		1516	1269	4406
-12		1057	1318	1390		1171	1080	3224		1159	1131	1269		989	883	4248		1300	1075	2410		1159	848	2671		1699	1505	3769		1588	1380	4666
-11		1140	1411	1405		1152	1086	3336		1235	1077	1273		992	950	4370		1385	1109	2565		1225	909	2886		1706	1573	3973		1735	1410	4960
-10		1080	1452	1438		1209	1124	3463		1284	1234	1382		1018	958	4477		1506	1181	2632		1228	927	2943		1820	1600	4110		1699	1434	5060
-9		1194	1486	1539		1355	1161	3466		1306	1244	1349		1093	1008	4651		1545	1233	2852		1296	916	2986		1874	1609	4280		1772	1459	5066
-8		1194	1585	1542		1327	1240	3676		1362	1354	1453		1108	1046	4658		1542	1155	2863		1356	981	3251		1859	1678	4424		1785	1478	5453
-7		1254	1584	1569		1340	1199	3798		1431	1333	1513		1062	1128	5025		1617	1255	2924		1387	999	3282		2024	1736	4776		1870	1628	5619
-6		1244	1673	1668		1411	1287	3886		1399	1368	1493		1061	1103	5097		1645	1327	3052		1329	1007	3389		2006	1780	4711		1957	1639	5744
-5		1280	1765	1747		1430	1366	4014		1469	1428	1632		1174	1157	5201		1696	1341	3225		1442	1077	3486		2065	1801	4837		1958	1609	6041
-4		1207	1632	1753		1474	1284	4247		1557	1375	1623		1222	1193	5433		1698	1402	3141		1417	1062	3603		2039	1779	5153		1941	1682	6067
-3		1420	1775	1783		1504	1354	4211		1581	1392	1664		1182	1191	5474		1828	1381	3327		1448	1121	3754		2185	1876	5078		2047	1697	6218
-2		1379	1768	1851		1514	1362	4465		1621	1576	1779		1207	1169	5693		1798	1405	3426		1596	1187	3733		2134	1914	5257		2093	1759	6413
-1		1424	1801	1802		1592	1384	4360		1620	1538	1688		1215	1164	5713		1866	1436	3425		1569	1062	3777		2191	1945	5298		2051	1721	6327
0		1409	1846	1769		1519	1341	4350		1616	1498	1606		1263	1200	5610		1766	1352	3463		1579	1083	3784		2207	1886	5372		2014	1798	6283
1		1365	1827	1853		1513	1374	4495		1622	1535	1699		1296	1206	5732		1876	1448	3504		1488	1103	3725		2180	1943	5458		2125	1772	6400
2		1440	1863	1824		1507	1371	4457		1625	1503	1743		1265	1191	5644		1845	1398	3527		1497	1092	3746		2233	1977	5377		2012	1732	6411
3		1340	1863	1780		1551	1384	4231		1619	1517	1720		1274	1174	5661		1934	1447	3477		1574	1140	3828		2204	1902	5435		2121	1698	6266
4		1401	1765	1819		1509	1352	4281		1563	1512	1726		1282	1168	5692		1810	1385	3411		1542	1035	3778		2183	1955	5317		2084	1756	6408
5		1318	1771	1706		1523	1368	4142		1565	1480	1714		1230	1169	5472		1737	1407	3314		1483	1124	3686		2197	1870	5271		2036	1696	6128
6		1352	1675	1767		1465	1294	4313		1519	1476	1556		1210	1203	5357		1777	1408	3313		1470	1045	3671		2202	1774	5256		1944	1671	6107
7		1257	1750	1752		1371	1197	4055		1440	1420	1600		1158	1153	5381		1739	1396	3280		1366	1029	3490		2056	1758	5081		1873	1594	5922
8		1276	1700	1711		1453	1270	3961		1456	1454	1570		1203	1101	5243		1709	1371	3156		1448	1006	3513		2124	1823	4964		1909	1595	5881
9		1281	1634	1700		1390	1174	3926		1454	1348	1603		1128	1126	5199		1715	1368	3066		1388	1031	3435		2041	1891	4845		1912	1582	5712
10		1163	1551	1614		1337	1141	3877		1464	1276	1522		1091	1045	5062		1544	1300	3063		1324	982	3318		1980	1739	4769		1825	1529	5725
11		1178	1550	1604		1314	1103	3698		1373	1367	1461		1061	974	4923		1560	1221	3009		1224	884	3194		1915	1662	4629		1761	1478	5449
12		1155	1563	1539		1233	1165	3682		1207	1192	1454		980	963	4718		1504	1293	2916		1290	880	3073		1910	1687	4513		1699	1444	5253
13		1178	1476	1519		1178	1090	3656		1272	1224	1386		1020	1023	4750		1454	1200	2877		1212	873	2987		1920	1638	4362		1741	1422	5166
14		1097	1513	1465		1231	1057	3320		1270	1198	1369		962	930	4537		1531	1229	2793		1165	850	2885		1888	1551	4348		1675	1375	5067
15		1038	1362	1456		1131	1040	3314		1198	1131	1337		906	890	4296		1366	1079	2654		1162	811	2853		1690	1410	4104		1581	1333	4655
16		1033	1363	1382		1046	978	3121		1155	1079	1277		925	806	4150		1263	1123	2485		1054	781	2654		1654	1448	3908		1458	1268	4619
17		965	1263	1336		1097	957	3087		1113	1040	1198		953	819	4079		1305	1091	2520		1064	793	2532		1642	1475	3725		1444	1190	4363
18		942	1200	1269		988	886	2897		1039	1089	1170		859	826	3843		1220	985	2292		1002	774	2380		1596	1360	3685		1400	1139	4161
19		920	1185	1166		986	882	2706		1007	1001	1098		805	748	3688		1199	977	2176		927	712	2265		1545	1377	3359		1409	1145	3851
20		849	1088	1295		924	854	2555		967	912	1018		779	729	3549		1082	904	2058		895	651	2150		1437	1173	3315		1354	1092	3771
21		773	1077	1116		888	835	2479		883	835	1019		734	663	3309		990	864	2035		868	637	2007		1354	1196	3114		1286	1096	3558
22		797	1011	1076		849	777	2351		812	879	952		717	641	3213		1020	894	1898		800	578	1939		1273	1233	2965		1246	997	3377
23		769	999	1072		785	771	2272		827	845	922		658	646	2985		1019	758	1827		775	583	1878		1290	1127	2778		1197	1015	3158
24		729	922	1010		767	719	2173		815	755	879		595	596	2699		1037	769	1654		784	548	1721		1224	1058	2734		1121	982	3086
25		661	899	920		730	691	1979		758	733	845		624	613	2795		888	759	1626		729	553	1657		1216	1058	2620		1058	928	2925
26		670	820	876		743	675	1971		749	759	799		592	547	2600		890	759	1541		671	485	1550		1123	1016	2416		998	834	2805
27		664	768	892		635	667	1790		711	700	843		543	537	2479		835	675	1466		620	516	1476		1049	946	2340		947	773	2604
28		575	779	744		650	624	1824		706	645	717		523	507	2337		837	659	1407		545	501	1394		955	988	2193		956	790	2479
29		523	699	793		565	569	1644		674	564	667		483	513	2132		731	651	1325		560	442	1347		905	859	2140		933	741	2259
30		552	659	758		569	523	1484		626	595	624		471	447	2005		674	603	1177		543	408	1207		951	827	1953		797	704	2122
31		523	684	690		511	527	1407		538	540	636		414	432	1910		654	573	1180		520	349	1142		829	768	1731		782	654	1919
32		453	583	655		511	512	1294		511	508	561		411	418	1807		631	501	1079		474	409	1029		831	701	1685		752	657	1795
33		436	591	653		483	482	1231		499	519	576		395	380	1664		581	517	1008		453	354	978		733	772	1615		718	567	1731
34		404	569	607		461	503	1182		490	446	551		374	386	1574		560	482	991		425	298	970		699	674	1496		664	580	1719
35		417	535	601		433	427	1135		462	413	509		355	366	1513		525	480	886		418	335	839		677	649	1436		636	528	1497
36		406	514	547		402	420	1021		415	430	479		372	371	1391		499	464	829		380	326	821		695	579	1329		596	499	1451
37		339	487	494		372	393	867		381	402	474		351	331	1287		474	384	753		376	244	718		643	562	1228		548	518	1257
38		347	409	509		394	399	924		385	383	445		293	324	1313		424	360	707		334	282	712		583	570	1112		591	424	1202
39		346	451	464		360	359	777		356	333	414		282	297	1139		409	392	649		291	285	676		543	550	1094		472	419	1128
40		302	413	450		341	331	806		335	344	375		261	276	1048		428	356	652		313	266	627		552	510	1013		529	417	1122
41		297	382	418		352	349	789		325	326	350		272	298	942		400	365	577		276	230	626		520	479	975		497	400	1042
42		274	410	402		311	322	694		311	277	339		253	279	928		384	304	559		288	224	555		449	433	851		456	389	966
43		270	373	366		285	323	635		307	298	340		245	240	869		359	311	508		250	239	505		442	477	877		427	400	876
44		262	341	356		286	312	618		259	247	304		243	259	810		276	306	490		261	228	499		442	426	793		401	334	884
45		283	284	416		280	266	577		264	302	312		217	257	783		306	322	455		245	226	464		379	431	768		435	342	779
46		252	324	355		259	288	529		276	259	277		215	215	719		277	266	442		230	213	429		405	406	747		380	313	745
47		245	280	333		238	269	511		260	275	273		174	229	654		252	260	400		245	167	407		381	373	665		369	307	672
48		214	269	338		220	247	502		261	256	236		190	208	652		275	252	431		184	197	401		366	362	635		368	332	597
49		229	272	283		208	260	441		262	238	243		194	191	662		287	235	359		181	175	400		344	328	567		330	304	604
50		185	260	313		210	262	427		214	174	226		152	198	563		263	235	368		188	161	331		358	327	546		318	305	544
51		201	237	272		206	238	395		181	206	217		159	177	591		261	214	317		187	148	301		340	362	527		332	294	548
52		202	241	259		220	231	397		201	179	220		157	186	547		255	261	305		202	183	292		324	319	505		299	304	546
53		178	255	267		173	235	366		196	199	195		155	167	531		234	229	297		180	166	286		316	290	514		312	240	518
54		177	193	261		211	236	325		195	189	211		176	165	478		228	178	300		178	147	295		313	288	421		277	257	479
55		187	214	240		194	209	292		177	211	205		153	165	476		215	180	264		145	139	295		285	304	441		252	257	438
56		194	237	227		180	209	322		137	188	197		150	156	404		221	194	251		154	151	260		261	271	417		255	253	409
57		173	214	209		176	186	309		178	168	181		145	164	449		199	191	256		161	157	257		277	283	417		253	236	409
58		164	240	243		153	190	288		161	175	190		137	128	372		198	177	237		166	149	237		303	270	378		262	240	397
59		138	208	186		165	192	261		147	166	170		131	144	375		171	162	242		175	133	214		253	266	355		259	208	356
60		147	178	226		147	189	255		157	164	143		132	165	343		185	167	209		146	127	214		233	248	338		234	233	342
61		151	197	219		149	162	236		149	140	152		135	125	332		163	144	211		146	129	203		266	251	354		192	239	344
62		148	182	197		163	167	245		160	166	150		143	118	321		170	140	234		142	125	184		244	228	353		232	196	306
63		137	167	201		139	178	229		169	151	149		130	134	319		173	158	216		134	144	185		229	231	327		232	197	328
64		123	169	176		153	181	201		115	157	157		131	141	321		171	151	198		117	155	203		235	221	294		222	194	258
65		126	163	179		142	156	198		151	152	144		118	120	290		164	147	191		123	129	194		248	237	292		241	236	295
66		109	161	166		151	183	196		131	125	143		120	119	313		161	144	211		111	123	204		220	228	253		211	193	279
67		122	183	164		153	162	189		133	124	146		127	123	277		171	141	166		128	110	159		212	213	271		217	186	267
68		140	150	142		132	151	201		133	130	143		115	115	271		167	145	191		134	117	166		226	224	260		204	195	244
69		135	148	169		130	157	202		121	139	134		100	116	247		153	155	159		116	111	175		227	188	244		184	199	248
70		124	134	136		126	145	176		115	126	137		95	124	270		156	146	163		119	137	168		198	223	267		184	177	253
71		110	168	169		123	173	154		125	149	131		101	111	248		166	153	159		113	97	138		227	219	250		169	210	229
72		97	153	152		116	155	164		112	117	136		107	119	229		166	149	139		118	108	171		189	193	249		183	200	251
73		142	150	167		118	123	161		125	126	137		100	95	250		132	147	149		130	129	140		201	216	231		200	190	246
74		90	150	156		117	166	176		122	115	107		87	108	255		148	117	154		134	112	134		205	213	225		186	191	209
75		96	165	135		106	146	155		122	135	136		93	109	232		137	143	160		97	124	141		200	174	216		180	174	204
76		96	144	167		107	138	174		111	130	125		98	116	208		146	137	143		111	108	144		201	186	227		181	170	212
77		123	128	172		108	143	174		134	118	114		87	104	214		164	136	139		128	106	153		190	203	238		179	164	228
78		91	149	166		116	172	142		130	141	127		100	104	223		149	159	143		102	121	159		198	198	235		188	179	239
79		120	140	142		125	145	162		131	112	125		108	98	181		165	124	142		115	107	138		206	258	185		190	167	226
80		96	151	162		115	141	143		99	105	105		94	106	193		127	140	135		100	105	159		175	177	215		173	190	178
81		115	156	121		109	157	156		116	121	120		97	111	183		150	130	140		121	116	103		167	181	192		170	138	186
82		112	118	146		118	136	157		120	109	132		115	100	194		140	141	128		122	101	148		209	183	203		191	160	203
83		122	136	152		107	155	147		121	103	119		105	108	173		134	151	154		97	117	133		202	190	167		201	160	191
84		117	145	158		115	139	120		118	125	139		96	124	192		164	131	114		97	105	128		204	226	208		199	204	192
85		111	132	138		130	144	140		125	129	104		90	106	199		165	112	127		110	113	141		194	192	190		172	193	198
86		105	155	141		131	154	137		121	130	116		99	115	179		127	149	123		84	128	144		191	204	168		160	175	186
87		90	134	147		112	156	110		115	107	111		76	111	207		139	150	122		102	97	135		212	217	188		184	199	199
88		100	136	157		109	153	145		124	123	127		104	115	181		133	136	140		124	110	116		178	182	169		202	171	208
89		95	139	169		126	152	126		137	117	119		91	102	209		153	109	151		131	115	150		193	202	172		191	208	190
90		124	132	146		104	153	126		117	131	97		92	119	186		146	148	126		116	127	116		190	204	200		196	182	192
91		116	149	133		106	168	149		115	138	116		101	99	190		123	154	147		120	118	135		199	204	188		202	185	196
92		121	131	166		118	157	147		114	120	112		99	119	213		151	140	136		137	126	137		206	190	205		203	195	195
93		120	137	145		115	154	139		133	103	151		110	110	188		143	153	134		118	127	165		175	219	178		188	211	185
94		122	133	158		121	157	113		116	130	139		108	120	196		151	150	139		107	138	138		189	195	221		190	209	210
95		124	141	162		133	161	135		117	134	140		81	124	194		161	133	134		115	129	108		180	182	186		196	196	194
96		136	129	175		131	165	150		136	146	139		117	128	225		161	139	124		118	118	118		217	201	182		210	187	191
97		110	146	172		131	164	149		136	109	126		99	140	199		165	139	132		132	104	129		195	181	196		179	223	192
98		130	171	167		142	159	152		140	132	127		108	137	176		182	155	135		128	137	136		202	209	168		176	204	225
99		119	132	167		109	148	162		157	134	133		91	131	205		170	154	133		126	147	143		225	218	204		209	214	210
100		130	163	173		121	162	156		140	127	137		99	128	195		174	169	136		138	162	126		205	217	209		223	246	196
101		127	169	176		150	174	148		137	120	148		139	157	208		170	165	126		151	147	136		225	214	170		223	231	223
102		125	147	197		152	175	159		144	165	137		116	113	205		182	168	123		129	168	130		260	227	205		199	238	206
103		146	180	191		150	192	127		129	140	136		101	150	225		169	151	122		162	132	142		210	216	192		215	237	234
104		142	191	184		136	168	171		137	158	157		114	149	227		183	174	142		148	150	170		245	242	214		228	241	234
105		125	172	181		184	189	161		169	153	161		128	156	249		176	162	138		168	157	141		254	246	208		246	235	232
106		139	210	166		149	215	167		144	152	187		115	140	233		189	174	160		143	143	159		208	243	204		209	252	210
107		145	186	205		192	190	156		150	169	125		126	157	253		196	170	140		164	160	149		254	217	253		259	264	235
108		134	195	171		147	215	143		178	153	172		140	158	270		188	143	153		150	159	140		218	261	218		260	232	268
109		136	199	218		158	202	168		156	140	154		137	180	236		194	187	164		175	173	181		295	266	228		273	271	263
110		159	221	234		189	211	189		176	146	169		151	160	266		217	196	192		193	190	148		266	235	221		245	257	254
111		155	206	209		163	198	190		184	201	172		142	169	253		173	195	166		170	201	177		269	275	224		286	249	239
112		168	225	205		216	214	205		173	183	179		172	198	273		214	223	177		179	189	168		260	271	235		294	295	283
113		153	235	232		188	236	180		176	186	199		132	209	272		226	240	194		189	182	180		261	300	238		294	272	272
114		181	244	252		187	221	235		223	183	194		136	181	279		219	230	205		194	189	209		262	279	262		289	298	292
115		173	250	267		192	266	236		199	191	187		176	175	267		206	230	185		185	183	162		301	285	271		297	330	279
116		183	251	242		190	262	236		200	196	207		165	225	321		243	228	173		236	210	225		279	259	280		307	343	315
117		207	265	246		223	246	242		222	197	230		184	198	332		252	195	177		206	203	203		325	343	303		315	340	314
118		204	265	278		217	261	246		224	225	251		181	229	321		270	211	206		229	233	205		323	295	313		340	349	306
119		218	269	282		257	276	251		209	233	221		215	237	369		243	241	203		261	219	231		315	321	286		337	345	348
120		224	285	284		252	249	233		247	229	208		221	231	363		275	225	180		244	209	188		341	343	301		355	361	350
121		231	307	301		260	309	267		243	235	247		195	214	378		272	276	226		256	254	231		350	358	312		369	407	395
122		228	264	296		260	328	261		245	243	261		214	237	366		269	270	229		244	254	257		376	381	362		385	370	369
123		221	323	341		269	328	285		284	252	248		232	252	402		323	291	237		290	257	240		421	412	354		408	427	341
124		266	315	363		264	381	313		318	280	303		244	276	380		334	273	237		272	283	257		409	419	355		436	429	418
125		272	349	350		289	379	335		273	285	286		245	259	474		319	297	218		280	253	288		417	443	343		437	461	449
126		303	368	354		292	359	323		286	294	314		244	293	447		335	342	249		322	286	313		448	434	390		481	471	423
127		271	374	396		313	394	358		339	318	306		285	294	466		357	347	276		303	319	320		448	458	427		455	459	491
128		313	388	380		367	454	341		353	335	322		306	336	473		340	345	306		364	336	315		448	515	435		529	538	540
129		313	395	408		373	390	385		331	294	325		291	313	557		375	387	281		346	342	313		480	469	457		512	542	511
130		332	421	376		362	461	393		364	346	386		307	399	523		373	359	296		369	362	333		480	466	462		538	598	510
131		303	473	478		361	441	398		350	377	366		328	390	587		398	405	324		361	334	316		535	556	488		583	607	528
132		348	484	426		384	478	404		395	338	354		316	411	549		395	451	360		413	384	361		520	510	511		586	627	593
133		425	528	496		408	493	441		425	440	406		379	395	602		433	462	380		460	420	408		637	601	528		586	700	654
134		355	526	487		396	526	420		433	405	436		381	393	668		495	471	380		449	413	383		597	619	558		652	699	691
135		405	500	520		456	531	453		446	444	427		423	461	683		526	486	404		441	458	420		613	654	606		657	763	707
136		443	534	550		471	561	506		454	462	459		459	498	640		540	467	427		509	442	474		667	632	651		692	763	719
137		444	578	576		507	649	532		527	489	487		418	489	775		528	536	409		498	471	453		688	695	663		726	825	771
138		509	618	580		558	621	506		529	518	518		430	560	787		573	572	519		568	541	496		760	749	714		802	828	862
139		491	657	636		587	631	594		513	516	548		469	555	847		558	618	451		592	547	505		753	739	746		866	860	839
140		516	644	642		615	682	580		601	572	562		512	582	861		666	617	516		653	562	546		862	819	765		823	967	909
141		581	694	644		621	711	636		666	628	555		504	621	939		642	664	522		613	629	551		869	817	780		907	956	922
142		567	735	698		643	704	663		644	608	597		527	633	906		729	658	517		661	608	570		903	963	791		950	1055	956
143		634	771	728		677	794	736		665	667	674		566	724	944		803	706	624		718	683	670		946	972	935		1016	1063	1027
144		673	850	791		707	870	779		679	662	601		587	723	1014		842	799	588		807	714	721		1008	988	895		1025	1091	1153
145		582	832	764		734	841	811		712	731	677		623	746	1060		777	744	642		823	679	659		988	1020	947		1092	1209	1173
146		648	863	808		743	852	790		801	740	722		615	797	1105		898	765	673		775	750	725		1047	1134	1012		1130	1178	1110
147		711	917	862		740	912	848		798	760	753		659	777	1142		865	869	664		881	859	762		1048	1097	997		1145	1268	1231
148		716	932	902		863	928	834		778	787	808		688	752	1173		944	863	724		863	816	857		1169	1127	1108		1198	1318	1295
149		800	1025	877		806	1007	948		828	865	810		710	908	1274		940	946	745		903	841	797		1189	1197	1106		1327	1338	1435
150		758	1046	912		955	1019	955		902	875	803		740	824	1332		1019	968	828		967	918	843		1331	1284	1202		1305	1394	1355
151		798	1065	971		904	1049	987		942	950	901		782	946	1322		1055	1061	759		1026	941	913		1344	1266	1231		1389	1422	1469
152		889	1093	1010		969	1108	1055		943	943	925		771	942	1363		1089	1000	880		1053	990	916		1340	1329	1306		1421	1589	1483
153		936	1223	1028		1021	1185	1085		1013	1008	931		807	1012	1410		1135	1039	903		1106	1035	920		1414	1398	1358		1476	1611	1664
154		950	1196	1072		956	1151	1039		1069	945	954		814	985	1515		1162	1124	943		1094	987	940		1427	1455	1322		1490	1543	1581
155		952	1249	1086		1075	1153	1110		1046	1045	995		918	1083	1492		1209	1227	915		1184	1065	960		1539	1483	1437		1598	1697	1644
156		947	1259	1061		1104	1241	1169		1059	1008	1009		922	1092	1554		1253	1155	1012		1114	1058	1009		1510	1548	1482		1532	1646	1665
157		970	1207	1079		1064	1257	1154		1163	1127	983		886	1155	1580		1316	1187	1016		1268	1086	1030		1615	1579	1456		1590	1738	1734
158		943	1288	1170		1188	1283	1161		1160	1135	1065		943	1108	1695		1350	1271	1005		1252	1130	1088		1609	1694	1504		1561	1714	1803
159		1038	1326	1185		1183	1248	1290		1210	1138	1057		945	1112	1749		1388	1260	1080		1235	1151	1064		1715	1695	1636		1707	1814	1825
160		1013	1338	1159		1162	1318	1294		1185	1127	1094		987	1152	1724		1434	1287	1035		1305	1175	1151		1661	1780	1704		1717	1936	1843
161		1042	1374	1186		1194	1368	1265		1236	1189	1143		975	1185	1753		1485	1316	1031		1284	1195	1141		1808	1751	1650		1777	1881	1882
162		1079	1404	1300		1267	1433	1308		1220	1184	1118		973	1143	1767		1560	1394	1080		1317	1204	1195		1758	1794	1678		1803	1891	1936
163		1069	1417	1259		1246	1431	1334		1235	1204	1176		1003	1181	1764		1534	1457	1129		1361	1208	1218		1832	1785	1704		1775	1953	1978
164		1123	1495	1275		1259	1434	1341		1296	1274	1174		990	1253	1747		1505	1397	1127		1362	1287	1154		1849	1829	1699		1838	1894	1997
165		1083	1476	1266		1236	1406	1418		1259	1266	1180		998	1164	1842		1556	1388	1109		1404	1322	1242		1905	1825	1751		1816	1931	2034
166		1110	1412	1370		1278	1403	1436		1263	1211	1205		1080	1212	1790		1526	1453	1128		1401	1271	1236		1816	1836	1778		1856	1965	1977
167		1131	1456	1287		1287	1424	1382		1364	1234	1207		1076	1201	1847		1695	1511	1146		1326	1318	1219		1908	1912	1748		1798	1956	1957
168		1083	1473	1332		1305	1372	1292		1361	1227	1255		1091	1268	1864		1605	1492	1185		1395	1266	1236		1860	1975	1791		1906	2020	2082
169		1118	1469	1324		1263	1388	1379		1349	1265	1178		1043	1150	1871		1604	1501	1208		1347	1275	1253		1937	1943	1857		1891	2060	2108
170		1140	1477	1268		1245	1418	1352		1353	1162	1201		1010	1175	1801		1623	1457	1209		1340	1304	1236		1912	1885	1852		1820	1951	1982
171		1139	1441	1312		1193	1394	1367		1234	1195	1201		1050	1231	1881		1565	1492	1162		1378	1269	1206		1948	1969	1776		1818	2068	1958
172		1119	1431	1287		1283	1322	1308		1265	1277	1189		983	1214	1865		1607	1529	1200		1346	1264	1203		1821	1942	1831		1804	2026	2053
173		1115	1399	1266		1275	1372	1348		1353	1214	1197		1035	1187	1832		1659	1454	1254		1346	1218	1191		1935	1918	1862		1745	1922	2020
174		1123	1460	1305		1258	1370	1335		1253	1207	1153		914	1214	1761		1549	1433	1189		1359	1152	1217		1907	1950	1810		1795	1940	1952
175		1036	1422	1229		1207	1302	1339		1268	1159	1151		983	1110	1756		1559	1430	1201		1277	1197	1153		1791	1911	1848		1713	1878	1959
176		1079	1361	1273		1252	1351	1268		1204	1222	1104		939	1143	1764		1547	1446	1176		1299	1177	1186		1877	1862	1748		1760	1893	1931
177		1012	1338	1256		1164	1266	1313		1171	1128	1168		966	1087	1772		1529	1370	1116		1259	1206	1129		1965	1891	1849		1772	1873	1896
178		1019	1420	1281		1164	1302	1263		1215	1128	1199		894	1117	1606		1578	1474	1166		1253	1113	1161		1855	1747	1778		1675	1868	1897
179		1007	1353	1253		1152	1235	1168		1149	1238	1144		897	1050	1667		1457	1409	1117		1165	1059	1039		1740	1746	1725		1634	1750	1769
180		990	1307	1146		1079	1233	1242		1116	1096	1068		867	1068	1526		1483	1437	1102		1219	1164	1103		1858	1715	1761		1606	1763	1783
181		981	1229	1226		1106	1205	1262		1141	1061	1131		885	1068	1600		1488	1366	1073		1160	1046	1086		1861	1741	1724		1632	1772	1667
182		997	1295	1155		1030	1131	1217		1139	1063	1113		879	1050	1546		1483	1308	1070		1140	1128	1062		1740	1724	1660		1465	1675	1709
183		930	1167	1133		932	1092	1110		1099	969	1016		817	988	1570		1400	1315	1005		1099	1054	1009		1804	1636	1628		1517	1602	1666
184		904	1222	1079		978	1072	1109		1123	988	1030		823	988	1490		1342	1271	1060		1134	1036	978		1699	1607	1669		1466	1619	1597
185		862	1250	1062		973	1128	1054		1030	988	965		819	930	1568		1283	1260	1025		1012	939	985		1613	1643	1614		1450	1609	1591
186		833	1109	934		918	1051	1063		923	891	931		764	877	1404		1335	1193	977		1017	939	949		1664	1564	1479		1338	1469	1559
187		825	1102	1007		914	979	1015		951	951	915		717	913	1414		1278	1225	930		993	836	857		1581	1535	1487		1386	1495	1415
188		753	1030	986		874	963	936		916	829	902		711	773	1318		1235	1116	969		906	862	923		1454	1531	1438		1347	1436	1383
189		786	928	933		857	890	948		886	865	907		672	814	1307		1203	1115	921		855	855	898		1493	1442	1370		1274	1350	1358
190		796	1043	940		774	894	871		862	822	826		693	765	1309		1194	1052	885		901	798	814		1443	1390	1369		1151	1291	1369
191		698	992	937		759	996	917		842	776	843		676	716	1199		1114	1036	791		850	770	792		1306	1299	1270		1077	1253	1325
192		661	969	874		794	823	838		817	756	780		614	708	1161		1115	1025	796		823	824	786		1375	1372	1263		1077	1199	1259
193		719	818	856		714	795	885		771	753	796		613	672	1130		1073	895	777		802	664	741		1267	1216	1267		1069	1206	1247
194		629	867	836		720	802	854		759	730	746		555	694	1068		1058	939	785		745	739	753		1222	1177	1215		1040	1123	1184
195		617	806	783		686	762	808		724	681	704		524	618	1119		921	885	751		688	683	653		1164	1241	1173		973	1082	1085
196		565	790	775		608	704	732		676	661	673		570	595	965		926	890	752		667	678	604		1114	1132	1053		979	1001	1130
197		590	697	804		641	697	659		650	612	701		515	584	1028		892	828	664		705	585	630		1121	1131	1072		896	1031	1039
198		530	792	774		598	708	709		645	644	666		472	589	967		862	787	721		646	611	652		1104	1065	1047		881	934	1011
199		537	673	692		582	668	683		564	563	657		438	565	894		763	743	620		595	543	585		1019	1023	995		820	905	994
200		539	708	702		544	602	638		549	544	610		450	509	847		770	733	621		599	555	548		962	990	951		813	846	903
201		500	648	688		524	594	589		571	534	574		429	485	797		731	743	599		564	568	569		941	978	935		801	843	871
202		489	619	624		509	591	590		549	493	554		460	512	855		741	689	597		552	532	477		981	936	909		756	844	869
203		502	551	606		472	572	594		507	520	584		424	464	776		701	665	530		518	503	471		884	919	867		725	806	874
204		429	552	608		460	556	571		502	468	510		347	445	744		642	670	551		503	440	466		821	770	836		687	727	787
205		456	475	588		468	551	541		477	457	511		363	426	697		645	628	507		487	406	452		795	807	753		602	694	744
206		387	525	549		445	492	523		483	437	448		329	423	675		637	551	466		456	439	412		818	760	781		656	673	721
207		415	501	556		369	501	494		437	397	454		291	395	699		604	517	472		411	430	428		751	770	695		633	684	690
208		365	485	532		426	476	473		410	405	464		321	387	675		570	539	453		408	409	414		730	751	663		549	607	683
209		361	469	543		376	409	446		415	338	452		287	310	613		554	568	445		418	354	376		713	667	687		580	583	673
210		350	438	463		360	421	456		364	359	410		287	357	583		566	531	435		392	388	372		692	651	638		572	614	615
211		331	421	480		339	441	472		376	354	401		305	364	630		552	492	450		406	366	390		616	606	640		507	623	601
212		337	418	438		343	366	364		360	310	386		247	344	558		479	460	402		363	358	334		628	583	594		499	492	553
213		302	362	390		287	328	376		344	353	348		259	340	513		449	443	394		343	290	326		561	568	580		479	484	568
214		244	360	374		304	397	385		335	310	359		272	293	539		454	426	380		337	279	325		580	588	540		483	510	530
215		263	379	412		318	340	325		302	271	346		263	293	535		423	424	329		311	284	307		573	544	528		475	479	506
216		295	401	374		268	359	318		300	274	351		198	325	487		434	398	338		310	307	306		487	515	485		413	482	500
217		255	328	343		283	325	351		304	278	312		210	271	471		402	398	328		284	263	304		500	522	467		435	469	493
218		263	332	374		308	346	346		300	288	351		228	263	467		415	338	322		269	280	304		489	462	474		441	469	436
219		274	335	353		247	284	352		274	269	301		223	249	451		365	383	306		270	240	266		465	489	459		411	448	396
220		228	268	349		258	292	306		301	259	295		201	247	424		382	384	292		267	259	264		470	469	468		394	391	466
221		233	302	342		239	272	326		249	250	285		203	257	442		360	334	326		241	234	274		447	431	416		392	379	429
222		236	302	348		235	278	308		250	238	253		191	218	399		342	329	270		234	264	230		440	430	390		332	388	426
223		219	301	306		246	257	264		244	237	220		200	201	381		326	323	295		228	258	248		437	442	376		333	338	358
224		205	286	286		213	274	271		231	248	254		195	220	395		303	331	264		217	227	226		398	421	384		341	334	318
225		208	292	288		230	257	285		241	202	228		158	226	392		333	328	254		245	212	228		356	401	388		339	308	365
226		196	254	257		213	281	235		216	214	215		162	239	366		310	292	237		235	233	206		389	380	354		334	319	299
227		209	259	263		175	275	254		232	213	227		191	204	348		310	287	214		218	184	201		394	390	329		317	328	335
228		194	260	252		195	269	257		209	193	230		171	214	339		285	276	221		199	189	170		362	359	358		311	310	314
229		202	228	275		198	234	228		185	224	226		191	200	313		278	274	202		205	220	185		352	382	316		308	314	313
230		201	215	288		191	223	216		201	205	235		154	181	326		266	274	206		190	199	195		365	326	321		290	323	283
231		183	244	271		192	210	237		192	188	214		174	188	296		285	248	196		206	203	182		341	365	322		299	303	270
232		197	217	274		195	247	207		199	179	230		161	188	298		250	254	201		215	193	207		325	286	305		271	282	313
233		160	232	296		182	208	180		182	201	202		151	184	289		257	251	179		196	175	174		337	309	289		274	311	269
234		172	213	259		176	214	212		177	168	184		149	153	268		240	238	187		165	178	163		294	281	293		233	314	267
235		143	212	246		160	238	182		157	189	185		159	165	302		250	221	173		150	180	165		254	311	267		257	285	235
236		172	208	244		159	207	201		178	177	210		138	179	265		223	231	169		173	177	177		323	331	300		271	267	239
237		171	206	223		169	197	173		196	170	222		144	150	257		203	196	192		174	177	184		308	298	254		297	273	267
238		152	229	217		171	200	179		148	147	194		147	161	258		230	221	209		164	181	160		297	296	272		263	271	248
239		165	221	194		171	208	176		176	174	195		133	145	256		233	230	184		148	173	149		302	271	241		294	258	233
240		162	221	230		156	205	162		163	159	180		143	136	250		247	240	168		178	177	131		253	280	239		254	286	285
241		154	192	200		181	186	200		153	184	185		157	157	251		213	214	153		180	177	151		302	267	258		229	258	236
242		168	175	208		182	210	177		167	171	178		131	152	268		216	232	167		164	171	135		263	270	241		210	229	209
243		127	197	226		153	226	177		157	153	169		120	175	256		223	209	163		164	205	151		236	266	236		258	249	213
244		144	208	215		180	198	182		169	164	156		127	154	231		208	213	113		156	140	127		285	277	208		260	268	222
245		164	198	204		150	212	163		159	173	170		144	163	238		192	194	175		147	145	145		289	288	214		235	243	213
246		141	188	217		158	215	167		156	160	177		128	141	222		211	215	154		143	149	152		257	250	213		255	255	219
247		153	186	230		157	195	161		140	119	161		124	154	235		195	137	167		156	147	159		245	261	226		272	226	204
248		137	176	198		180	206	179		191	174	165		119	142	249		204	186	145		180	152	150		291	279	210		229	260	244
249		149	165	186		169	185	169		142	162	160		143	133	213		192	191	144		135	139	131		250	280	205		209	239	197
250		153	199	190		157	196	129		154	158	183		120	155	245		227	209	147		162	174	124		254	250	203		252	236	227
251		144	169	196		149	195	159		152	153	164		146	140	221		204	184	133		191	143	126		271	294	204		219	235	199
252		149	200	194		161	178	170		158	190	184		138	174	227		222	181	135		161	173	122		256	237	203		227	238	209
253		167	185	198		140	199	142		159	169	153		131	148	199		215	191	139		150	136	125		207	278	221		223	243	200
254		132	212	212		137	210	173		156	126	196		120	167	214		176	174	129		157	165	113		258	257	206		227	260	196
255		129	182	210		148	193	139		166	178	162		126	150	220		190	194	138		161	123	126		227	237	200		237	213	194
256		138	199	208		155	209	143		164	161	155		114	136	216		156	185	153		149	157	123		224	255	194		245	242	197
257		139	190	188		143	179	141		149	147	168		112	131	219		185	177	137		168	167	134		252	279	216		216	247	227
258		163	195	220		141	198	163		150	161	171		132	145	227		180	201	144		156	168	119		221	241	193		238	244	238
259		139	184	210		161	208	154		154	168	177		151	172	227		197	193	155		145	156	126		283	296	227		247	256	192
260		151	217	202		156	224	158		175	154	162		119	189	199		183	199	133		158	152	104		262	276	223		272	262	207
261		178	204	221		141	201	162		207	145	166		136	155	227		204	204	133		160	151	142		226	256	226		275	242	203
262		143	197	226		182	203	163		165	161	177		152	171	194		198	193	126		169	150	134		273	254	198		234	291	215
263		162	215	235		167	216	158		168	162	174		142	160	235		189	201	116		174	167	140		252	285	229		244	242	188
264		170	198	241		147	190	174		180	155	196		136	164	231		191	196	139		154	174	128		263	294	189		248	254	196
265		162	207	210		175	207	163		168	172	174		106	163	230		215	201	144		173	156	110		237	281	196		242	264	212
266		175	212	234		166	183	165		166	170	173		149	185	219		202	205	130		176	158	137		244	275	217		243	274	235
267		187	208	239		180	234	149		184	167	199		151	199	216		222	207	145		175	178	131		275	278	208		229	260	213
268		172	206	251		183	249	201		145	185	176		163	175	276		225	212	153		173	206	148		260	271	220		240	282	228
269		181	225	221		181	204	165		192	196	202		154	164	262		225	197	116		165	177	135		259	271	202		264	311	205
270		183	205	225		192	249	154		210	176	200		161	184	255		239	220	148		191	179	142		282	293	243		302	318	211
271		192	216	226		191	229	145		184	193	206		160	184	241		219	204	141		190	175	138		282	313	241		292	320	222
272		157	245	266		193	248	168		197	166	213		152	200	262		199	217	156		188	199	139		262	268	212		265	312	232
273		178	229	263		212	269	193		174	195	171		164	181	263		226	185	150		168	182	157		294	289	233		300	296	222
274		174	229	275		210	286	188		212	201	202		147	201	285		229	229	161		211	208	143		298	302	212		287	316	228
275		195	250	273		218	277	214		220	230	208		200	218	271		219	210	156		220	190	152		317	279	245		302	331	278
276		208	257	269		236	283	201		190	222	232		204	189	267		222	222	171		183	221	151		278	337	247		291	321	247
277		215	272	287		249	267	205		228	211	203		201	199	284		255	231	170		230	226	141		289	338	227		318	333	243
278		196	282	300		245	273	205		257	234	222		175	191	275		222	251	169		201	207	172		299	317	236		331	324	260
279		184	257	296		256	263	194		248	218	245		208	229	285		250	276	167		240	228	173		303	308	266		308	360	284
280		212	288	331		249	300	217		249	258	241		196	246	287		255	260	171		247	243	162		313	322	263		322	337	276
281		253	291	290		218	280	202		241	221	254		206	231	328		249	246	165		252	223	185		314	320	270		393	377	271
282		236	311	336		281	309	216		244	236	280		190	279	323		291	285	180		243	233	170		351	346	263		381	383	284
283		234	354	341		268	314	237		249	244	271		219	284	320		267	245	173		316	240	168		364	375	257		367	404	273
284		255	295	342		280	340	231		265	273	299		239	252	348		259	259	188		257	266	167		352	347	274		388	391	292
285		255	367	354		308	312	275		308	288	304		252	301	349		312	264	197		276	281	187		361	372	297		430	442	321
286		291	345	356		308	352	244		280	273	324		261	295	358		298	304	180		273	258	202		355	390	309		414	454	302
287		276	342	354		302	372	240		289	313	330		287	292	359		299	282	219		304	302	198		372	408	328		434	444	320
288		294	338	381		332	386	275		305	315	342		240	301	434		309	303	210		324	285	214		383	370	285		432	482	351
289		329	384	426		358	453	297		287	305	348		283	309	393		350	326	195		307	278	227		397	398	331		462	473	343
290		306	413	439		329	456	298		315	314	374		291	326	389		331	337	206		331	333	224		391	465	285		473	522	332
291		327	376	388		369	430	278		371	346	362		308	380	401		339	317	219		331	362	227		440	467	295		529	560	377
292		300	399	419		369	437	311		372	372	378		320	375	409		368	342	222		385	354	220		458	482	332		481	549	380
293		322	429	464		366	470	317		364	363	363		303	375	423		360	338	212		372	374	223		457	466	346		511	570	368
294		363	411	484		402	467	345		381	399	396		342	393	455		333	356	227		369	375	239		442	494	374		536	579	418
295		316	495	484		399	445	388		381	351	388		331	405	462		423	407	244		378	366	270		502	499	368		537	638	396
296		370	501	471		403	526	339		410	419	402		349	428	494		436	392	269		402	395	299		540	562	412		618	660	440
297		368	485	497		452	553	367		434	401	437		364	420	535		401	407	246		420	440	301		549	575	429		677	668	448
298		379	497	585		489	579	373		456	425	444		391	452	513		413	407	294		447	483	283		576	591	386		649	708	434
299		426	551	547		451	573	392		476	443	458		384	472	539		470	475	268		470	463	272		578	677	438		638	744	481
300		451	587	541		506	578	372		468	472	491		422	481	549		440	486	304		518	488	331		584	611	486		723	757	449
301		489	584	609		480	660	435		543	498	510		435	540	621		495	490	310		539	507	381		648	623	442		723	819	527
302		434	593	617		506	670	424		501	514	562		465	516	577		531	505	307		538	511	334		678	733	485		775	817	544
303		498	622	613		574	640	393		556	511	530		423	571	635		538	513	311		568	536	322		677	693	488		776	854	554
304		462	673	664		630	685	467		569	564	536		442	603	618		550	544	355		538	540	370		635	713	533		780	909	559
305		533	667	666		577	657	457		598	531	549		504	513	676		555	559	360		604	591	347		701	759	529		872	896	573
306		530	691	729		613	717	512		578	535	664		535	649	657		590	555	369		591	607	405		753	738	514		853	924	592
307		578	716	690		602	760	504		640	621	580		558	663	684		651	637	385		643	627	364		769	776	580		901	1013	675
308		621	710	741		688	801	509		656	633	697		544	698	731		675	665	377		714	641	396		852	855	609		894	1016	688
309		617	806	748		654	755	561		675	653	649		562	722	750		694	645	441		677	604	426		862	837	625		952	1066	695
310		576	761	768		686	842	539		658	698	685		589	697	749		685	706	463		696	712	483		876	949	638		956	1106	730
311		646	782	752		648	819	508		684	680	680		575	754	770		773	730	452		714	711	424		912	939	675		991	1146	722
312		619	849	789		738	834	582		715	692	737		607	728	759		749	753	475		717	774	469		921	954	637		1011	1180	768
313		640	850	856		755	865	621		765	734	702		637	738	806		740	786	453		801	791	486		936	974	756		1082	1172	812
314		706	892	889		767	932	641		809	706	799		644	856	908		846	791	466		841	820	473		1027	1015	755		1120	1309	827
315		695	937	858		766	951	630		818	799	762		648	811	895		858	802	492		814	812	487		1054	1014	776		1150	1237	843
316		701	964	863		814	975	654		852	762	782		667	843	853		819	842	519		866	869	515		1081	1070	785		1105	1351	907
317		716	990	960		888	1031	650		844	822	816		735	893	920		858	875	508		911	862	541		1093	1096	806		1159	1346	833
318		767	998	979		845	1028	717		918	852	809		753	886	917		967	926	551		953	876	512		1163	1166	827		1244	1418	842
319		726	1040	948		846	1074	666		854	876	864		735	949	964		1003	925	536		919	879	594		1190	1203	850		1283	1486	896
320		809	1030	972		901	1075	710		953	877	930		750	919	1006		996	980	590		929	900	582		1265	1230	931		1390	1466	928
321		775	1008	1012		911	1132	780		896	819	962		741	960	987		1046	963	588		980	1016	575		1247	1249	911		1327	1427	1018
322		755	1013	1000		903	1106	762		880	896	895		731	977	1040		1030	1101	622		1004	985	619		1336	1221	974		1303	1524	942
323		852	1083	1086		976	1087	773		946	958	951		731	1023	1043		1129	1107	628		1050	1042	586		1390	1358	979		1402	1584	977
324		820	1083	1028		985	1144	801		968	947	983		805	1010	1067		1178	1079	639		1032	992	592		1344	1400	968		1431	1560	1014
325		867	1168	1075		987	1198	818		974	982	978		820	1040	1101		1112	1073	738		1090	1006	630		1419	1472	996		1458	1615	1102
326		924	1139	1064		1028	1223	805		1007	967	973		830	991	1087		1221	1148	703		1100	1093	685		1441	1469	1105		1450	1623	1094
327		886	1194	1052		1001	1155	767		1066	951	954		858	1014	1091		1150	1167	694		1117	1080	669		1475	1487	1045		1436	1757	1098
328		936	1132	1148		960	1144	875		1039	979	986		890	1033	1165		1205	1158	699		1154	1121	649		1498	1501	1098		1444	1713	1070
329		846	1247	1063		1005	1164	808		1052	1015	1069		796	983	1130		1244	1194	722		1125	1103	694		1499	1513	1048		1472	1668	1114
330		872	1202	1092		1070	1177	794		1072	1005	1060		863	1082	1111		1226	1184	728		1095	1090	655		1447	1578	1117		1505	1739	1107
331		959	1229	1154		1012	1276	821		1089	1031	1040		862	1098	1143		1276	1267	764		1147	1134	670		1577	1612	1138		1555	1837	1142
332		925	1191	1206		1080	1145	856		1104	1050	1035		873	1090	1101		1341	1297	775		1117	1175	689		1566	1671	1122		1600	1846	1128
333		957	1308	1125		1022	1223	846		1125	1078	1014		854	1002	1134		1383	1277	779		1183	1158	723		1661	1611	1106		1555	1836	1206
334		894	1184	1081		1053	1233	809		1046	983	1057		796	1050	1173		1358	1228	739		1178	1143	703		1614	1637	1154		1637	1802	1161
335		901	1138	1158		1002	1190	819		1056	988	1115		863	1021	1117		1351	1317	820		1178	1170	738		1630	1647	1138		1639	1741	1206
336		932	1234	1154		1010	1205	791		1047	1018	1049		899	1050	1107		1330	1282	744		1156	1151	716		1590	1578	1203		1525	1814	1209
337		951	1212	1163		1061	1202	874		1036	1040	1091		877	1040	1152		1404	1344	761		1197	1092	677		1655	1638	1201		1598	1785	1162
338		905	1189	1146		970	1204	831		1055	1040	1038		841	1014	1102		1362	1345	792		1171	1155	696		1613	1651	1231		1540	1833	1153
339		927	1182	1161		1058	1133	814		1036	1006	994		842	1105	1179		1379	1265	793		1156	1084	729		1636	1712	1146		1541	1755	1160
340		911	1208	1109		1034	1186	794		1059	978	1107		878	999	1143		1336	1259	828		1079	1101	666		1639	1796	1250		1558	1699	1168
341		901	1169	1191		1023	1196	838		1046	988	1053		862	1003	1087		1300	1305	789		1176	1081	691		1735	1726	1228		1600	1690	1206
342		922	1219	1182		1012	1151	824		996	998	1034		845	1058	1150		1439	1409	824		1169	1086	705		1689	1730	1273		1572	1750	1180
343		938	1129	1118		961	1101	868		1049	1049	1086		830	1017	1141		1385	1298	824		1119	1041	704		1686	1722	1266		1512	1814	1141
344		888	1218	1172		989	1134	825		974	947	1056		799	950	1051		1393	1339	828		1191	1150	675		1675	1776	1218		1511	1753	1132
345		942	1230	1085		992	1091	833		1048	1002	1044		809	1000	1087		1395	1338	839		1053	1090	677		1743	1796	1301		1512	1734	1138
346		849	1148	1097		924	1081	828		1028	946	998		789	956	1064		1330	1309	807		1060	1101	687		1752	1676	1248		1528	1691	1119
347		887	1124	996		995	1078	806		962	968	979		778	923	1080		1357	1231	793		1061	1030	653		1580	1685	1268		1430	1621	1062
348		873	1103	1063		891	1040	766		946	938	938		730	884	1077		1363	1271	802		974	1067	664		1672	1639	1241		1409	1616	1088
349		778	1102	1068		819	1082	767		975	915	956		724	902	1080		1339	1352	753		1085	1112	622		1611	1681	1233		1454	1576	1060
350		804	1031	1091		929	1015	763		968	935	969		737	878	1044		1252	1282	797		997	1023	663		1641	1529	1193		1384	1527	1015
351		812	982	1062		820	948	730		938	907	895		746	850	981		1333	1205	781		1029	1000	657		1541	1549	1160		1325	1444	1018
352		775	958	1012		841	958	722		901	813	935		692	888	942		1277	1211	735		1001	943	583		1544	1601	1205		1344	1492	996
353		745	1019	989		845	1000	703		926	827	895		682	801	922		1231	1248	777		951	924	631		1496	1515	1106		1267	1387	1002
354		797	1032	917		783	937	721		837	839	871		655	798	973		1259	1141	746		946	875	589		1491	1508	1204		1223	1416	942
355		653	911	898		779	907	717		801	780	842		626	807	915		1212	1119	704		907	879	552		1448	1471	1130		1237	1415	897
356		658	912	926		782	927	684		768	795	901		644	732	898		1169	1121	706		895	797	555		1395	1411	1138		1230	1362	975
357		717	871	927		741	820	647		802	760	792		644	796	850		1177	1140	673		847	831	565		1384	1368	1110		1216	1293	915
358		716	915	861		745	872	665		804	749	777		632	733	904		1213	1107	724		892	823	546		1448	1438	1046		1132	1260	885
359		621	893	856		694	785	621		752	721	767		620	711	842		1080	1073	702		781	797	546		1387	1330	1076		1077	1235	834
360		650	863	823		665	781	597		690	775	758		573	679	858		1051	1025	652		779	743	525		1326	1292	982		1035	1194	815
361		597	832	841		654	798	596		762	672	716		522	659	826		1073	998	666		785	749	452		1214	1236	1042		1064	1105	847
362		621	796	819		660	788	564		720	686	765		515	651	801		996	971	659		710	734	495		1250	1265	909		1019	1137	803
363		639	760	841		560	744	548		675	643	683		547	598	783		1028	958	615		699	660	449		1202	1145	936		992	1022	784
364		568	731	743		560	690	534		667	661	741		533	573	707		906	878	613		642	628	453		1184	1171	897		931	1039	759
365		564	749	759		548	653	511		631	623	598		451	627	722		951	894	559		649	626	446		1030	1153	871		907	1028	737
366		503	670	750		575	683	512		597	583	668		458	605	707		920	852	568		620	598	452		1105	1085	863		865	999	734
367		525	687	702		510	628	515		571	575	644		457	541	649		912	812	537		628	592	395		1086	1086	826		925	926	644
368		501	641	694		528	581	476		572	576	681		418	502	680		828	781	533		592	541	386		1009	1010	782		769	859	667
369		475	590	674		508	595	477		546	536	575		441	533	671		905	789	541		532	562	397		1010	993	765		809	915	657
370		483	658	645		512	610	468		550	533	600		425	494	626		764	741	510		569	532	373		899	995	779		756	839	620
371		446	622	641		439	515	434		544	575	558		419	474	654		761	757	502		520	540	365		883	993	748		762	798	616
372		451	542	635		473	569	471		564	487	554		362	463	635		810	670	467		494	451	347		935	909	730		692	782	578
373		446	538	636		461	489	434		506	468	510		380	453	599		716	672	430		483	489	368		908	923	708		736	789	552
374		419	467	603		389	512	413		456	426	535		348	418	569		710	663	453		508	411	344		890	848	680		688	746	565
375		389	522	532		431	522	379		469	429	429		346	368	566		649	646	408		416	437	338		819	803	622		593	675	525
376		398	510	516		395	446	372		437	423	472		304	398	517		688	652	433		440	392	315		783	789	643		599	655	500
377		375	492	528		424	448	353		428	413	490		334	404	527		629	602	397		447	446	300		773	790	633		615	666	521
378		385	443	527		366	468	368		427	420	493		336	383	491		676	583	381		416	421	284		744	752	643		549	617	519
379		352	453	490		408	442	354		375	372	433		325	412	505		604	543	379		398	396	259		690	701	603		553	627	470
380		314	439	489		362	414	347		395	380	443		315	373	473		547	562	386		411	377	267		696	713	612		583	619	451
381		333	426	500		336	402	345		321	324	381		283	331	414		547	486	368		376	388	236		694	630	566		532	574	440
382		362	414	464		328	408	314		365	341	397		284	321	425		542	526	328		358	372	237		635	667	510		482	550	450
383		323	389	484		334	381	313		356	318	403		261	312	452		504	534	344		360	337	245		679	611	535		474	559	432
384		331	371	414		279	427	281		365	337	389		243	309	414		465	463	362		323	338	250		605	585	475		456	554	406
385		284	396	428		314	344	311		375	315	370		258	294	416		476	440	305		311	321	237		552	615	471		474	516	404
386		272	366	392		310	354	282		331	309	371		237	307	397		488	437	314		306	253	233		590	574	455		445	497	378
387		265	339	418		277	354	292		315	306	298		253	275	394		445	429	303		313	289	213		568	553	439		398	448	344
388		244	350	392		279	347	281		315	334	360		211	291	392		434	451	306		298	295	205		506	533	441		453	481	340
389		258	370	353		278	331	258		253	293	326		240	269	369		412	397	281		286	294	198		520	501	444		419	442	322
390		245	344	398		249	328	240		274	296	337		211	239	348		400	379	270		261	281	232		501	470	427		388	444	334
391		275	322	354		251	346	262		268	265	338		208	271	350		409	387	287		280	283	197		497	506	403		391	436	332
392		260	305	383		283	309	221		270	251	339		211	243	341		389	381	298		248	260	187		463	456	420		360	420	312
393		227	317	341		245	283	277		280	251	303		219	217	315		387	349	271		285	245	197		426	419	372		381	378	321
394		241	315	336		273	293	249		255	251	314		204	250	349		336	332	231		264	251	185		444	467	361		361	397	284
395		231	298	351		238	297	253		256	274	292		198	243	290		375	365	272		240	237	190		448	424	342		350	388	302
396		242	295	367		244	264	233		258	241	291		202	227	317		357	362	208		250	251	176		433	437	317		361	369	299
397		221	273	313		247	282	224		246	253	291		185	251	322		313	324	216		251	223	195		391	404	334		355	364	304
398		222	267	291		228	253	202		239	236	274		193	224	298		298	357	220		235	237	173		412	416	328		366	330	258
399		185	267	313		219	255	225		247	212	257		214	213	303		323	298	226		241	215	167		375	449	313		330	345	278
400		207	296	330		229	250	208		237	237	260		189	197	317		309	291	198		230	220	152		380	375	312		330	364	254
401		213	247	343		214	255	244		210	225	273		203	202	295		308	308	240		231	229	176		361	354	315		338	320	249
402		198	248	275		207	261	197		234	200	257		181	234	326		292	276	222		254	240	152		367	364	299		308	325	254
403		226	249	308		220	236	219		194	220	269		193	209	305		280	286	197		221	200	166		355	406	299		322	337	233
404		192	246	277		216	287	210		235	228	220		183	194	281		302	274	213		228	207	157		352	350	341		292	346	261
405		190	245	275		205	215	210		194	233	234		197	194	273		266	297	199		190	198	162		332	320	295		307	344	262
406		193	252	262		183	257	209		240	211	245		178	193	248		267	269	170		222	220	148		368	371	282		316	319	260
407		193	254	279		204	239	175		198	213	221		184	194	294		248	246	205		187	187	136		343	326	274		293	339	263
408		180	267	303		191	266	204		200	195	245		175	210	266		297	285	186		225	225	164		282	331	268		281	291	272
409		199	236	303		201	254	185		184	222	256		143	216	261		251	260	171		217	222	147		322	353	272		280	319	239
410		173	266	244		197	228	200		205	186	227		171	216	255		270	244	162		218	195	127		326	309	262		285	308	221
411		198	229	274		200	224	158		167	188	224		154	191	277		258	229	159		195	211	160		312	309	273		311	281	200
412		176	235	246		191	223	187		210	180	222		170	200	298		244	230	157		185	194	149		310	324	237		275	280	208
413		197	247	279		199	248	204		206	191	216		165	191	270		277	246	153		210	221	126		308	329	245		269	324	178
414		177	225	266		178	239	170		196	194	229		139	193	268		262	230	169		197	190	142		332	368	241		263	293	216
415		182	241	254		216	232	180		202	195	205		154	195	268		229	240	164		203	191	135		335	302	232		293	299	238
416		160	220	254		169	244	188		215	207	202		156	210	243		239	236	171		183	198	156		291	284	245		284	289	248
417		186	249	278		191	238	162		213	212	227		152	197	242		230	221	169		185	180	133		320	289	219		272	297	226
418		189	210	291		220	258	183		197	193	240		163	193	247		235	242	146		201	183	131		322	319	237		270	288	228
419		177	224	230		169	220	190		203	192	200		147	184	203		257	201	139		187	168	138		308	320	229		307	351	213
420		169	219	265		195	237	172		200	191	218		168	204	255		228	244	155		219	183	128		284	296	224		288	343	237
421		182	213	250		181	249	157		228	181	215		155	185	225		254	249	135		180	210	146		311	326	264		274	295	220
422		174	220	278		187	227	179		209	207	208		151	204	228		242	231	166		202	186	143		273	295	232		285	284	177
423		202	225	264		217	239	171		199	159	224		154	193	246		219	221	148		205	178	134		294	283	243		274	303	223
424		177	235	271		183	254	194		190	230	235		192	162	230		244	225	142		182	209	144		285	307	214		296	310	242
425		188	231	257		201	238	184		203	219	217		185	198	286		247	212	160		178	180	144		260	329	224		237	316	225
426		164	257	280		199	231	186		178	207	203		177	180	242		232	232	154		201	181	130		279	307	229		280	338	206
427		195	234	291		211	268	197		189	211	247		169	198	229		251	225	169		191	205	126		322	276	188		275	317	218
428		185	257	300		200	252	196		241	221	244		198	195	276		244	233	169		185	210	128		318	323	244		286	340	222
429		216	242	275		205	235	174		178	193	241		168	181	257		262	228	145		197	206	135		266	318	236		277	304	233
430		182	239	266		209	251	180		193	215	231		171	218	240		221	225	148		208	176	140		266	306	219		291	314	201
431		196	219	278		186	273	182		211	216	244		179	216	281		226	229	146		203	170	140		294	307	218		285	326	233
432		196	256	261		185	264	181		219	213	226		182	234	266		252	231	183		236	199	137		305	303	234		317	292	200
433		198	235	304		219	239	176		222	189	228		165	234	271		237	232	138		184	188	122		292	307	207		281	317	193
434		212	257	274		207	277	189		221	205	237		198	210	261		224	232	146		192	215	138		292	314	229		323	305	211
435		204	262	295		230	297	182		213	215	266		197	228	291		235	262	156		202	219	145		299	315	226		291	336	205
436		211	254	301		253	294	203		234	218	276		208	241	277		239	251	145		186	211	152		292	306	246		325	319	222
437		218	248	287		248	278	189		187	211	258		205	236	268		226	261	133		217	202	150		323	331	227		302	383	235
438		212	250	320		251	280	181		276	238	278		185	220	287		255	247	163		214	193	145		304	334	206		325	345	236
439		218	294	316		236	257	202		234	214	297		210	259	333		286	239	146		238	226	152		321	332	256		348	350	228
440		213	291	336		265	319	221		265	231	288		213	262	293		257	250	162		240	220	148		312	323	253		354	391	234
441		229	320	363		222	349	219		232	254	277		194	255	295		254	249	151		246	231	167		305	312	264		336	410	248
442		233	291	388		239	326	204		255	248	294		231	254	321		273	236	166		229	242	149		348	320	238		374	389	230
443		233	293	335		269	338	218		275	246	289		232	272	286		276	248	171		231	230	171		331	341	245		369	396	248
444		255	333	354		267	334	233		286	282	320		218	297	322		285	271	162		231	255	181		360	337	256		376	442	276
445		240	327	339		280	390	229		282	281	312		229	261	327		268	285	168		232	246	162		331	343	278		393	400	279
446		248	334	345		278	384	221		308	310	317		228	302	326		283	285	181		262	277	177		348	359	273		390	426	304
447		249	331	379		288	383	243		281	320	341		237	321	377		269	282	190		272	264	182		360	388	260		423	453	275
448		270	381	404		332	355	237		318	323	315		233	305	311		305	306	185		291	301	170		383	369	247		369	446	275
449		322	374	351		316	353	277		305	297	331		251	297	360		300	282	165		298	298	165		362	387	285		400	427	248
450		291	373	405		319	435	246		309	342	314		262	340	404		297	324	224		293	303	179		368	385	296		434	459	297
451		288	412	412		349	400	303		318	329	373		277	335	377		299	314	189		325	319	181		437	382	297		423	472	313
452		294	380	444		357	389	266		361	322	358		312	338	368		319	329	170		310	298	202		360	423	263		458	478	294
453		306	428	437		359	444	276		368	333	350		322	352	392		329	289	200		315	362	193		430	436	281		509	485	278
454		346	448	468		362	422	262		372	342	412		301	381	413		319	317	227		350	315	198		414	436	314		499	523	325
455		293	436	450		359	453	310		378	323	366		294	382	407		314	338	194		315	358	214		403	442	295		481	516	331
456		348	438	478		364	455	301		377	374	393		321	388	407		371	325	228		313	367	233		419	460	310		537	562	346
457		346	444	457		393	468	309		378	390	411		309	397	435		329	350	208		352	367	223		431	472	315		542	595	380
458		349	439	494		420	458	286		414	399	447		344	441	433		408	360	209		394	379	273		489	453	351		562	603	355
459		367	463	516		405	491	326		454	372	395		378	431	446		382	373	212		401	402	229		446	460	359		550	604	380
460		371	488	523		425	526	346		439	409	439		348	444	447		403	378	261		397	411	271		499	494	393		549	640	391
461		367	493	535		477	549	339		423	384	468		350	419	485		397	396	267		386	424	249		530	576	375		600	679	376
462		431	523	535		453	518	362		498	446	476		401	520	497		455	409	277		444	448	281		518	538	350		629	647	436
463		399	620	527		493	527	390		461	445	464		394	473	519		445	403	263		436	406	273		538	572	414		626	714	415
464		420	554	582		504	547	368		481	457	516		395	501	497		409	444	285		473	462	292		530	516	403		626	736	432
465		404	556	597		513	584	359		454	508	491		423	490	561		478	436	266		486	493	278		570	574	387		672	756	410
466		434	575	579		507	601	385		536	501	544		434	530	511		489	458	262		480	497	276		573	617	461		685	813	453
467		437	634	613		525	590	375		543	501	516		454	532	540		472	477	316		540	496	290		611	614	447		722	753	515
468		438	601	628		541	608	406		538	506	533		413	535	596		490	458	303		493	511	301		596	590	410		762	822	505
469		444	580	634		551	681	399		529	494	576		506	583	549		495	527	328		582	523	292		646	640	476		713	887	503
470		458	601	671		557	681	471		565	517	556		482	587	584		548	489	293		576	594	333		673	675	446		751	866	480
471		507	660	682		585	692	442		558	566	583		447	611	567		526	534	342		588	580	341		659	646	525		851	884	496
472		547	681	696		614	702	458		608	563	588		495	652	641		570	543	316		578	573	341		740	719	500		852	931	594
473		564	689	687		651	665	441		619	599	643		499	672	653		602	564	313		583	572	359		702	768	528		819	945	568
474		564	764	706		625	729	457		628	615	656		501	647	637		601	617	372		606	602	332		688	800	516		875	987	567
475		559	760	738		654	834	493		605	605	634		508	614	639		635	609	371		673	637	372		713	812	593		888	1065	588
476		572	746	741		652	761	464		650	618	696		538	671	683		653	597	403		676	651	375		774	831	545		946	1023	613
477		599	735	764		657	768	492		676	654	669		567	716	724		635	654	379		623	657	401		818	880	589		975	1045	639
478		593	771	765		719	791	519		713	698	673		553	717	673		704	672	406		697	688	430		855	853	610		998	1126	639
479		644	791	861		733	871	553		729	747	750		590	712	676		711	674	412		745	748	382		881	908	632		931	1166	664
480		590	812	848		671	875	527		709	658	697		561	734	721		704	719	430		714	692	434		915	897	653		997	1192	701
481		638	849	805		711	834	547		734	703	731		612	731	753		726	707	439		804	810	422		855	969	625		1006	1170	690
482		661	814	836		750	865	541		726	707	743		601	726	715		731	764	478		780	766	399		983	947	670		1036	1212	706
483		687	832	896		779	848	579		796	761	784		631	786	719		819	773	491		765	757	447		988	994	695		1136	1305	729
484		655	939	870		755	904	560		780	767	843		675	764	761		840	788	471		797	766	403		1017	1020	748		1165	1273	684
485		713	867	877		778	934	593		761	742	730		642	756	759		815	815	501		810	816	452		1052	975	726		1175	1284	749
486		656	920	899		836	966	550		775	745	822		640	823	768		863	857	527		844	867	489		1130	1096	712		1138	1232	774
487		749	920	897		837	934	611		863	759	806		678	823	812		931	862	505		892	835	447		1131	1111	771		1183	1337	783
488		701	922	929		769	976	583		821	794	817		669	771	808		930	915	519		819	881	480		1073	1097	768		1184	1360	779
489		729	987	910		826	894	579		809	756	811		711	840	803		902	872	527		896	840	493		1152	1177	819		1201	1324	768
490		716	853	951		758	899	581		791	750	807		676	840	878		994	874	510		892	832	495		1157	1137	797		1211	1391	824
491		756	942	929		787	947	659		825	784	846		684	865	906		942	880	531		871	856	422		1201	1190	885		1225	1386	809
492		713	903	871		848	933	575		851	767	853		632	811	854		1003	954	543		964	879	471		1230	1194	869		1261	1408	822
493		772	918	925		831	964	610		825	767	831		618	845	852		997	962	571		838	916	463		1175	1223	845		1340	1462	828
494		717	1017	926		863	998	604		840	772	871		696	882	852		1028	956	533		960	893	477		1244	1271	821		1236	1408	804
495		768	976	984		837	1021	613		807	774	838		715	860	873		1003	1001	590		926	1004	515		1260	1304	891		1282	1495	863
496		735	884	989		912	968	622		846	805	917		658	849	781		990	986	592		944	957	482		1333	1312	879		1284	1485	907
497		779	908	1027		831	967	630		888	818	848		707	857	837		1054	1042	594		921	931	535		1280	1320	877		1300	1445	840
498		750	1031	986		834	1004	627		873	864	931		705	862	861		1105	1052	591		996	906	529		1332	1312	918		1327	1568	895
499		749	1032	942		893	990	616		812	858	863		699	865	859		1079	989	627		922	946	534		1347	1375	932		1329	1422	911
500		805	986	954		780	989	656		904	817	896		710	868	881		1062	1043	639		966	1002	495		1315	1343	1001		1346	1539	833
501		751	993	1018		819	972	615		882	810	916		657	844	850		1152	1081	630		957	980	487		1414	1446	927		1300	1408	844
502		756	966	1006		818	1041	611		809	797	887		712	861	825		1154	1034	665		931	963	602		1372	1422	966		1321	1505	895
503		745	950	928		854	979	655		853	804	811		663	830	849		1132	1078	647		1017	964	508		1357	1372	968		1322	1550	917
504		803	991	927		826	988	641		913	896	904		663	867	870		1172	1125	625		927	937	547		1389	1367	979		1325	1518	900
505		714	990	960		807	925	567		916	833	807		687	858	853		1184	1075	705		962	1022	534		1365	1382	962		1266	1451	930
506		740	943	1003		855	966	625		898	836	910		689	817	831		1160	1123	654		965	931	533		1344	1455	939		1388	1469	862
507		701	993	945		792	934	651		893	817	821		655	827	845		1168	1170	643		964	954	510		1475	1484	986		1334	1424	941
508		799	960	971		799	981	682		874	831	877		678	848	822		1201	1136	667		991	966	506		1432	1469	1015		1389	1531	848
509		779	945	967		830	928	576		865	773	888		660	808	776		1163	1097	675		928	915	569		1431	1414	991		1293	1452	882
510		713	950	955		814	984	661		812	796	844		652	784	866		1168	1156	685		968	954	584		1470	1462	1050		1348	1488	849
511		707	942	969		782	947	672		807	783	870		602	814	836		1187	1106	642		857	863	509		1487	1435	1050		1247	1427	868
512		739	944	968		794	944	574		807	788	880		612	726	801		1130	1029	631		942	907	514		1436	1508	987		1189	1410	789
513		694	898	926		755	921	605		798	759	840		611	758	820		1120	1045	659		887	897	525		1412	1468	979		1269	1388	800
514		681	934	931		777	901	618		781	737	821		601	777	816		1158	1071	648		902	908	504		1394	1427	994		1144	1351	826
515		696	898	952		722	892	643		791	766	768		600	720	780		1093	1073	663		857	848	481		1417	1491	1040		1168	1366	794
516		684	877	879		755	797	581		796	804	826		645	799	800		1221	1121	655		866	860	505		1381	1366	984		1164	1304	810
517		706	905	893		755	839	605		823	713	806		573	689	783		1158	1096	683		859	836	488		1375	1322	992		1215	1295	783
518		670	820	911		678	826	549		789	691	777		603	739	795		1195	1154	637		796	792	485		1356	1418	988		1182	1315	787
519		673	867	837		650	787	555		775	710	780		577	698	766		1090	1092	645		816	804	454		1373	1378	1026		1140	1258	804
520		637	821	874		697	818	580		728	723	750		547	645	751		1129	1083	602		802	805	473		1379	1415	941		1165	1231	726
521		648	846	865		639	796	570		681	682	782		583	666	731		1083	1101	655		793	782	480		1359	1366	994		1074	1224	781
522		630	831	833		659	776	590		727	670	753		523	611	706		1016	1000	563		755	768	454		1329	1365	933		1039	1130	740
523		627	776	883		629	739	489		663	690	746		546	654	740		1055	998	597		771	759	439		1288	1324	944		1069	1208	747
524		634	767	803		636	789	536		716	660	740		480	601	774		1048	1038	619		748	740	430		1252	1273	922		1067	1210	768
525		604	748	748		607	785	527		689	608	692		498	654	713		1044	973	578		732	681	414		1152	1304	918		986	1122	717
526		565	758	776		639	671	490		655	650	677		515	601	679		1093	1037	652		712	698	431		1268	1285	951		991	1089	700
527		564	741	762		571	695	482		637	610	681		479	565	666		1009	867	583		734	662	397		1223	1181	960		945	1055	652
528		534	702	737		579	666	465		655	614	649		436	604	652		980	914	579		686	708	381		1115	1186	871		979	1123	673
529		562	730	726		549	696	463		630	583	621		473	605	701		959	895	553		667	661	422		1153	1187	877		898	1015	698
530		526	713	734		557	652	480		625	573	645		464	581	625		967	878	560		655	639	374		1162	1217	869		911	990	678
531		526	653	744		545	650	438		623	550	600		440	551	630		970	918	539		635	627	364		1146	1162	824		864	954	648
532		520	655	734		565	689	458		575	568	599		423	570	594		935	872	560		599	610	354		1102	1127	823		845	957	616
533		532	625	691		533	610	473		566	488	650		450	513	624		920	849	533		580	580	365		1097	1105	794		870	934	617
534		493	656	658		517	604	471		547	517	612		451	514	562		829	853	537		610	594	380		1103	1055	814		835	928	582
535		464	612	675		507	585	422		547	534	572		458	475	628		849	770	513		616	534	376		994	1041	755		852	919	580
536		450	608	600		482	599	409		549	515	555		386	481	609		905	741	480		499	564	345		963	1034	749		831	929	571
537		477	581	653		457	558	443		523	484	567		401	469	568		815	742	523		521	561	332		983	988	712		672	859	554
538		438	568	612		439	528	422		482	443	569		375	409	542		778	708	467		536	487	328		895	1008	731		675	851	516
539		457	571	632		443	529	403		519	459	507		342	457	554		755	731	466		444	479	341		937	883	687		694	792	569
540		449	558	579		395	531	373		458	486	559		367	437	584		771	654	469		480	510	348		939	907	762		683	836	550
541		397	519	583		408	528	402		481	430	465		353	393	564		738	702	430		474	485	278		847	899	650		669	722	523
542		401	570	567		453	506	373		438	461	543		347	417	508		657	696	446		487	491	308		797	908	647		699	734	530
543		423	530	535		415	484	394		485	453	486		323	421	480		682	669	430		445	436	303		828	901	612		610	736	502
544		381	460	550		410	492	361		411	413	474		341	413	507		713	613	414		433	467	313		829	773	638		620	702	485
545		338	510	556		394	460	339		466	410	479		321	367	513		661	602	404		427	397	296		773	836	610		629	687	467
546		364	482	548		401	510	373		439	413	458		333	425	504		632	619	390		402	424	262		788	780	599		582	605	424
547		352	469	488		418	507	369		409	378	432		346	364	514		613	555	369		382	403	277		711	750	545		573	643	435
548		358	476	527		378	443	297		426	342	445		319	338	462		556	523	373		397	424	238		754	728	556		572	675	425
549		320	439	495		362	449	347		397	383	439		278	340	467		595	538	412		375	375	280		693	734	580		547	636	396
550		320	455	460		339	387	321		384	394	406		272	339	425		577	558	336		381	356	265		659	721	508		519	587	384
551		306	448	471		376	414	320		339	362	396		297	337	404		552	501	327		403	349	239		690	662	488		502	578	411
552		330	412	449		304	453	316		363	357	403		278	310	449		530	498	343		341	342	229		675	660	544		532	542	401
553		320	430	454		338	408	337		355	337	438		272	332	434		556	497	332		360	334	258		628	635	511		502	574	404
554		294	420	454		313	419	320		364	347	366		276	324	437		504	480	329		354	317	226		584	677	476		468	541	346
555		343	421	439		343	401	343		346	338	407		284	305	433		456	503	335		341	368	234		567	584	469		488	508	388
556		324	371	423		287	378	307		384	327	385		278	325	413		506	450	301		322	327	238		576	606	453		443	478	358
557		315	400	407		285	372	307		301	326	378		243	341	431		396	415	324		307	315	241		575	582	496		470	486	392
558		284	384	420		278	371	303		298	283	382		227	297	430		489	390	279		332	328	227		582	567	410		396	477	350
559		265	350	433		284	352	263		338	293	347		242	275	416		457	399	304		330	313	197		533	503	443		464	457	320
560		279	355	380		297	335	297		294	298	353		237	329	375		438	428	257		330	258	192		500	485	401		390	455	317
561		300	321	393		298	328	265		291	269	317		214	293	377		416	391	285		276	301	208		492	503	389		397	446	331
562		272	320	386		258	334	270		282	293	349		258	292	363		391	369	232		316	275	255		466	479	374		381	426	321
563		260	325	369		259	350	289		306	272	330		211	295	374		392	374	294		259	269	220		501	487	426		389	453	298
564		254	344	394		271	322	285		298	269	347		224	291	366		360	397	262		262	247	205		529	471	388		430	443	315
565		266	342	371		298	323	236		261	263	316		209	258	353		361	338	277		288	258	206		471	457	404		408	408	306
566		234	337	384		291	351	267		306	265	345		236	276	379		368	384	282		261	259	193		460	461	360		339	391	319
567		231	343	375		260	335	230		281	262	312		241	258	336		370	352	256		236	248	184		438	466	371		364	401	271
568		249	278	348		260	362	259		242	252	316		225	289	341		331	353	238		256	258	199		456	464	328		374	431	303
569		263	321	359		268	307	239		289	269	314		203	239	327		392	316	242		254	255	162		446	422	343		357	442	332
570		243	313	320		298	321	270		261	230	290		211	276	395		361	321	245		210	269	193		391	428	367		375	399	275
571		237	323	391		283	298	222		255	233	278		259	267	346		342	338	208		257	267	182		434	444	328		335	398	311
572		266	299	334		268	290	247		280	255	315		223	224	343		336	310	231		248	251	163		412	431	370		362	405	292
573		243	313	358		284	289	240		235	251	303		205	256	331		341	292	247		241	242	183		370	419	322		354	368	289
574		258	299	368		264	329	252		266	239	311		215	232	366		348	337	267		270	235	160		366	389	302		338	355	259
575		245	317	348		241	281	264		259	268	295		227	246	347		314	297	207		247	239	181		371	397	342		346	378	253
576		256	285	358		262	291	212		257	231	290		221	260	313		340	279	231		231	254	168		393	390	350		357	366	289
577		240	280	305		261	332	201		262	234	293		207	246	328		309	267	189		213	185	174		362	377	314		331	382	260
578		246	286	320		235	309	208		267	191	291		192	262	341		310	276	208		234	239	187		389	400	286		304	319	253
579		230	272	328		229	263	222		258	204	289		211	247	330		299	297	195		269	218	175		368	327	314		320	392	252
580		226	271	335		229	272	231		246	235	288		199	242	296		290	276	210		211	202	178		348	342	309		331	368	263
581		221	284	294		253	294	223		256	275	255		197	243	328		289	272	201		227	233	187		347	329	263		312	335	285
582		232	293	354		225	294	231		257	245	258		213	231	332		312	286	234		237	204	171		373	344	302		335	384	252
583		209	278	312		200	282	239		247	249	299		210	243	293		310	286	217		248	232	161		352	358	290		320	335	271
584		211	288	307		246	305	213		253	256	255		219	235	317		275	253	206		210	225	165		321	360	269		320	351	251
585		206	256	319		269	293	235		271	253	287		175	243	329		256	250	209		233	213	162		319	364	285		303	361	280
586		210	263	347		218	298	204		253	237	259		197	258	346		297	245	188		215	220	164		331	331	301		353	356	280
587		219	282	346		247	286	232		231	227	276		204	251	286		298	280	189		226	213	172		332	340	287		358	351	266
588		199	303	381		250	300	222		268	258	303		211	234	341		267	260	206		231	235	167		374	330	305		339	346	304
589		205	314	371		238	332	228		261	248	256		174	237	347		319	250	197		223	210	174		311	342	304		337	323	263
590		246	308	338		268	295	211		255	236	273		207	249	349		311	248	196		242	209	173		337	358	267		316	373	287
591		239	314	332		251	299	246		229	251	293		244	255	299		281	287	180		231	228	168		320	320	292		319	365	266
592		210	351	338		251	336	273		232	233	271		168	238	336		263	251	191		256	207	165		329	302	291		330	355	283
593		232	324	338		240	327	266		249	243	311		198	233	355		285	310	176		233	238	185		323	334	297		351	376	264
594		247	311	343		261	321	234		264	263	302		241	274	311		263	268	210		225	213	181		328	343	316		351	352	296
595		260	325	345		261	297	215		281	251	305		236	247	337		263	281	176		252	246	164		315	346	276		383	366	264
596		225	304	371		288	336	265		265	258	319		241	263	324		311	234	187		232	246	179		319	352	268		334	396	273
597		244	299	364		281	326	252		268	291	294		231	258	386		282	246	202		231	255	159		314	324	313		330	400	292
598		241	290	389		303	317	270		317	279	322		211	278	359		297	287	200		237	262	158		337	354	283		394	409	322
599		249	319	381		285	321	244		281	272	324		212	296	385		298	298	196		220	255	176		361	345	287		376	439	307
600		238	312	356		275	370	262		282	268	313		223	275	403		295	263	222		248	262	181		357	360	319		360	387	277
601		256	337	372		267	346	231		266	275	309		220	302	341		296	269	194		258	280	161		317	354	275		357	418	298
602		273	348	404		301	343	234		285	266	332		251	303	361		293	268	195		246	284	186		349	349	276		396	408	295
603		275	333	401		277	359	273		318	261	335		249	299	377		294	283	214		262	270	197		344	347	308		368	378	291
604		301	335	352		333	388	282		293	313	284		237	322	334		320	248	231		268	279	204		381	363	293		391	413	268
605		270	376	387		319	387	258		285	296	356		242	340	345		307	254	205		272	278	199		375	372	309		438	430	301
606		295	374	434		278	355	308		315	303	354		274	333	399		304	270	197		245	260	197		358	374	318		405	403	333
607		252	365	411		301	414	305		315	282	346		276	319	421		298	295	216		274	310	184		363	369	309		409	451	319
608		296	367	395		334	376	311		341	323	316		271	347	380		290	276	201		298	303	191		358	369	320		419	460	318
609		308	370	405		336	434	282		342	340	351		283	314	392		342	310	225		310	298	210		364	370	293		451	484	375
610		318	403	428		348	412	305		296	310	400		263	341	401		287	340	207		313	269	211		375	451	355		436	490	327
611		314	415	435		371	433	300		335	327	400		280	356	419		332	324	215		313	296	205		386	389	321		462	505	300
612		321	382	447		340	406	332		370	359	379		293	370	391		329	296	230		315	334	217		412	367	273		473	473	357
613		299	369	476		381	408	299		350	337	393		312	364	408		328	298	222		287	317	213		378	427	332		513	479	335
614		327	382	438		373	440	307		368	330	384		327	366	413		332	349	212		316	310	233		393	448	336		453	531	345
615		319	413	468		375	466	325		366	370	412		313	386	444		361	337	285		359	341	210		424	462	337		469	548	395
616		334	402	490		369	452	344		392	331	416		317	403	425		337	326	238		340	338	206		435	475	358		507	507	382
617		373	464	464		394	491	333		392	353	431		319	403	464		346	306	233		348	347	209		450	467	358		516	540	386
618		374	425	498		394	496	360		417	381	426		350	412	459		388	350	251		306	334	224		447	442	358		549	601	376
619		344	462	491		443	444	333		407	396	414		344	407	484		361	327	214		352	396	238		404	466	341		554	580	374
620		399	475	515		416	530	347		440	411	470		325	439	454		379	384	267		404	345	263		451	514	349		541	634	388
621		380	479	507		412	520	336		442	402	479		330	436	467		376	339	252		398	371	234		475	487	363		582	628	419
622		376	489	558		428	522	381		462	426	466		387	445	502		402	389	273		460	397	242		478	493	364		522	629	412
623		398	493	539		468	560	390		477	449	471		390	466	498		400	400	263		384	408	266		501	518	376		613	670	420
624		399	554	525		464	566	360		432	436	473		386	452	501		398	394	259		458	413	277		543	508	434		694	701	415
625		388	488	565		457	576	399		448	407	448		383	438	546		410	411	304		464	427	300		518	475	397		595	669	402
626		400	506	612		488	571	365		466	488	497		378	530	482		431	384	296		445	447	261		535	548	376		656	663	430
627		414	534	555		482	587	414		461	474	494		441	494	508		426	403	250		464	438	223		503	540	436		661	742	435
628		433	593	574		454	614	386		491	515	471		417	521	520		472	414	277		463	438	293		533	564	425		647	750	487
629		453	580	600		511	633	402		525	470	599		433	525	490		414	446	274		435	448	287		616	537	459		700	783	471
630		434	553	647		527	597	437		517	511	551		438	516	555		483	438	302		506	469	294		560	581	434		729	745	467
631		468	583	636		495	602	380		500	473	578		389	497	544		454	454	302		514	467	286		524	557	477		715	773	472
632		466	608	591		552	696	403		520	538	557		457	503	544		517	522	290		505	548	316		601	620	485		722	791	485
633		509	576	609		502	624	393		551	519	568		468	552	570		505	490	328		515	487	266		610	635	451		716	841	507
634		482	640	656		511	627	407		518	542	572		445	555	596		474	468	338		490	518	325		638	633	451		728	858	469
635		471	627	653		555	645	366		541	535	575		424	583	580		514	539	333		493	539	311		623	636	486		759	871	481
636		437	616	696		603	651	443		527	516	589		460	597	621		553	533	323		582	576	307		663	694	469		804	912	531
637		499	671	636		586	683	443		584	552	636		496	613	582		548	575	338		568	582	330		710	673	503		796	910	535
638		493	697	689		574	702	434		596	545	671		506	546	573		591	535	347		556	566	338		735	704	495		829	983	594
639		586	648	676		548	707	465		564	552	589		503	633	647		539	536	366		627	589	295		750	737	524		848	880	555
640		540	656	729		634	693	500		650	561	634		518	587	629		602	582	357		603	553	341		739	723	538		886	953	575
641		573	654	750		632	709	494		603	560	638		465	631	695		588	583	351		600	598	345		720	765	563		858	953	568
642		533	667	719		542	706	457		605	584	638		505	608	625		647	582	344		659	646	351		743	784	583		859	1003	521
643		555	700	747		617	731	461		612	565	670		513	594	667		610	642	349		647	666	360		738	744	577		852	958	620
644		583	669	760		609	730	484		631	589	685		512	657	660		659	609	388		636	601	336		816	795	596		925	1071	618
645		553	696	738		684	747	495		637	658	702		524	613	649		657	633	376		692	675	381		799	810	570		944	1009	605
646		591	738	789		634	744	475		605	607	719		572	662	705		702	635	386		755	689	381		835	826	627		962	1046	666
647		575	763	773		696	801	497		681	646	681		540	669	651		685	641	463		686	684	384		859	842	563		961	1093	609
648		596	773	810		664	828	523		706	643	744		561	652	686		714	720	461		699	670	370		890	963	649		994	1129	632
649		595	763	824		668	786	491		679	612	708		558	671	707		671	705	452		677	679	391		939	957	678		984	1162	646
650		575	799	776		692	734	514		652	645	690		547	599	680		731	748	428		728	700	418		925	931	705		973	1145	646
651		569	817	763		650	739	542		683	653	705		547	621	696		765	641	445		720	704	414		939	911	657		1011	1144	704
652		584	770	787		696	773	455		698	659	716		557	692	712		750	753	472		725	718	419		937	993	658		975	1121	657
653		645	767	807		736	779	529		706	635	731		563	721	740		834	763	404		730	711	402		978	1010	698		951	1161	690
654		612	806	773		686	812	574		724	675	694		612	667	710		806	739	464		776	728	395		954	1017	740		1005	1130	695
655		644	802	821		616	791	547		718	640	706		616	698	720		764	758	466		776	729	432		1008	1014	732		1067	1142	744
656		609	766	809		698	800	570		667	684	746		548	705	718		838	797	447		791	767	436		1006	1030	757		1072	1237	706
657		600	829	836		688	806	542		733	687	749		577	703	720		844	828	494		758	720	430		1062	1060	786		1051	1131	708
658		604	778	787		678	785	517		705	670	770		596	725	696		910	861	520		771	753	398		1016	1039	760		1053	1234	717
659		603	846	839		704	802	543		745	678	754		586	706	720		811	785	534		810	744	428		1080	1075	765		1118	1184	739
660		613	779	838		721	850	517		693	701	750		561	720	736		893	887	530		823	809	398		1092	1134	805		1111	1253	732
661		626	872	823		711	786	574		727	780	768		554	728	721		968	900	570		787	824	426		1066	1061	789		1107	1240	687
662		668	820	883		681	833	520		716	707	721		611	693	733		932	936	562		793	775	400		1076	1129	846		1099	1214	713
663		660	845	856		659	821	563		750	666	789		579	644	702		902	868	506		765	797	451		1127	1142	756		1079	1271	748
664		622	763	815		666	793	565		727	671	798		544	637	753		851	908	529		802	757	450		1193	1189	805		1081	1222	697
665		657	848	893		693	846	568		747	696	755		593	707	783		957	899	522		817	772	478		1141	1215	832		1078	1271	701
666		632	838	852		643	781	535		692	713	815		603	699	744		1001	883	507		841	743	436		1115	1243	832		1079	1234	752
667		715	797	876		662	773	550		721	672	768		552	712	738		960	921	572		778	733	459		1167	1188	867		1142	1287	692
668		595	813	781		696	845	519		734	704	735		560	719	708		964	906	552		787	750	435		1143	1248	843		1114	1221	695
669		620	783	867		668	797	511		736	694	695		549	747	707		956	928	601		784	782	457		1140	1226	811		1116	1197	708
670		655	822	835		661	890	579		758	657	750		570	721	726		1006	897	634		821	771	435		1154	1184	925		1127	1263	705
671		659	792	806		646	789	511		753	691	708		592	663	703		1005	967	550		809	733	426		1237	1203	868		1072	1239	794
672		628	847	823		623	800	540		751	639	716		546	676	711		1023	955	572		736	741	436		1226	1259	910		1080	1193	694
673		609	754	800		642	775	513		725	678	720		549	640	709		966	902	549		747	747	440		1208	1280	848		1114	1226	727
674		552	735	807		657	789	473		698	667	704		564	655	700		932	926	589		742	723	446		1163	1177	880		1070	1210	727
675		609	776	803		682	736	546		723	685	753		547	684	749		1026	976	576		764	772	407		1217	1207	928		1127	1116	744
676		599	773	780		671	764	535		680	642	705		521	644	701		971	993	593		798	776	438		1248	1211	915		1091	1172	717
677		589	786	799		628	725	516		641	655	731		535	572	666		960	932	532		702	742	406		1195	1188	900		1093	1196	711
678		606	785	768		633	737	504		715	670	696		542	651	695		982	958	555		736	701	442		1185	1305	880		1037	1177	721
679		600	748	793		650	757	497		673	621	698		544	639	700		993	979	566		742	735	466		1188	1234	895		1077	1191	741
680		565	743	769		630	772	520		670	621	615		496	661	681		1003	951	601		767	732	385		1225	1236	900		1023	1134	679
681		576	739	814		599	736	473		721	650	657		472	614	680		979	944	587		684	725	438		1211	1213	874		1033	1144	735
682		624	731	791		608	701	469		692	663	642		524	625	649		1032	959	563		698	770	412		1151	1227	857		1019	1101	706
683		556	748	696		610	668	466		624	597	654		523	613	688		971	869	570		694	745	399		1110	1171	906		1016	1125	680
684		587	749	745		591	696	493		671	615	726		479	614	651		1002	866	582		736	698	431		1181	1252	861		941	1092	713
685		543	713	764		584	720	463		626	628	665		504	573	644		971	936	559		705	648	402		1178	1202	899		945	1070	614
686		543	724	731		598	644	488		598	584	674		480	555	668		942	922	612		684	683	373		1138	1131	869		956	1055	670
687		513	702	760		576	646	429		611	588	684		478	585	637		931	879	583		646	683	395		1085	1138	838		934	1058	632
688		505	716	783		529	654	437		620	526	668		493	550	670		1004	911	512		677	702	349		1165	1140	867		896	1080	648
689		542	701	708		562	685	496		601	554	625		450	546	687		1001	862	568		693	680	404		1110	1199	823		897	1005	639
690		551	667	727		525	634	471		625	572	612		488	550	645		927	900	583		660	629	398		1165	1117	822		903	999	649
691		529	648	749		583	686	467		587	555	648		443	525	604		907	854	566		663	614	386		1081	1107	825		938	1009	644
692		505	679	686		544	708	437		547	568	607		476	525	593		911	856	546		649	624	380		1088	1095	830		836	975	596
693		480	619	676		524	634	407		570	556	619		449	525	560		888	843	606		627	545	373		1133	1148	857		872	991	590
694		456	644	707		530	624	430		598	515	609		455	553	626		853	857	546		658	557	392		1078	1061	813		881	1005	667
695		471	635	668		473	600	409		512	529	631		398	514	622		875	804	519		605	574	336		1040	1120	774		871	892	594
696		475	629	658		530	585	452		539	515	593		429	509	574		868	851	465		599	574	359		1050	1113	792		809	893	606
697		467	603	633		462	607	426		540	488	607		408	500	564		839	803	543		600	582	393		985	1000	748		783	964	548
698		473	607	603		494	594	425		500	491	548		432	502	577		847	766	509		542	531	333		1033	1049	806		812	889	580
699		431	637	595		495	561	427		518	453	571		387	488	555		798	819	501		532	522	370		996	1044	793		790	892	569
700		449	557	597		425	505	427		539	484	571		390	438	534		795	720	492		549	499	336		932	1017	687		720	875	541
701		448	531	555		472	559	393		466	487	551		388	463	531		836	705	473		515	518	341		961	969	745		734	811	561
702		423	586	584		448	543	451		500	494	531		415	508	593		753	716	494		524	504	340		976	948	678		695	839	552
703		457	580	566		487	518	419		466	431	514		387	436	518		782	703	456		516	520	348		919	964	733		704	767	582
704		439	586	581		447	523	376		477	465	534		388	450	566		749	681	477		520	526	309		888	930	671		719	776	530
705		401	545	603		458	513	368		474	433	492		368	423	561		705	714	428		484	457	325		885	870	687		649	761	486
706		428	555	576		431	469	377		492	448	489		390	446	538		724	679	411		488	507	297		934	861	698		661	779	465
707		426	525	567		432	489	391		447	400	475		347	430	546		669	679	437		439	485	297		853	883	697		644	738	482
708		401	524	569		419	539	380		451	428	503		366	431	531		724	635	469		466	467	307		897	880	662		600	741	483
709		374	482	555		405	467	357		396	424	479		336	388	534		687	565	406		439	437	297		795	858	662		648	677	487
710		410	505	556		424	452	344		418	404	476		331	389	520		651	656	434		415	453	287		799	829	623		607	694	501
711		373	513	498		433	492	366		448	414	492		323	362	473		681	646	397		433	404	263		747	798	653		615	724	486
712		370	473	534		390	517	354		418	424	488		329	409	532		643	637	418		431	421	286		770	781	627		569	667	441
713		387	458	510		409	423	350		405	385	453		330	417	442		591	580	391		427	387	281		774	817	609		569	573	427
714		387	461	539		416	439	379		436	418	477		319	392	529		641	601	392		399	353	261		770	692	614		590	631	456
715		338	427	484		388	455	388		347	367	434		298	375	488		585	536	415		382	400	252		735	697	575		569	613	438
716		336	445	495		355	443	346		429	390	424		309	365	492		585	493	381		397	396	274		699	728	625		563	558	419
717		387	486	476		327	428	347		396	377	454		288	364	460		591	532	369		374	397	261		649	672	583		560	616	463
718		370	427	507		405	452	319		435	363	426		315	328	465		545	535	378		411	336	278		675	711	541		538	573	391
719		319	438	512		348	455	374		378	356	410		319	325	470		554	521	366		352	356	249		688	629	509		571	561	427
720		356	448	455		370	392	306		346	366	417		282	343	467		571	509	335		382	376	261		639	641	502		523	557	428
721		336	463	500		352	393	359		356	372	417		275	336	478		525	476	333		334	311	240		665	644	545		492	569	430
722		353	425	451		377	415	322		375	361	374		302	302	487		507	474	302		366	369	248		595	619	529		492	537	447
723		336	422	476		337	456	319		363	357	417		271	315	426		463	493	341		313	315	250		589	631	506		480	585	406
724		298	383	464		337	404	328		345	366	399		275	362	454		504	479	302		354	323	270		599	607	455		471	553	402
725		297	410	444		320	381	317		352	336	382		267	334	450		494	441	326		317	323	238		551	575	519		446	550	387
726		299	394	435		330	428	318		341	323	357		287	346	409		441	445	321		331	304	223		580	567	482		450	497	374
727		287	416	486		339	399	292		336	305	409		276	328	437		388	406	317		305	298	252		567	532	476		478	471	354
728		306	410	419		319	379	332		347	322	373		282	332	455		463	430	297		312	325	260		552	530	418		449	481	333
729		305	391	413		315	345	322		326	329	401		268	324	436		456	391	304		326	298	209		544	506	477		452	490	397
730		290	344	454		317	382	313		295	306	387		268	353	430		440	386	326		305	294	212		507	511	403		501	455	354
731		293	377	454		324	358	333		331	292	395		242	346	398		421	393	311		280	325	228		534	503	431		430	475	390
732		313	413	409		324	363	283		329	320	395		284	307	394		409	391	303		287	304	227		483	504	401		471	452	360
733		298	364	397		306	383	286		315	355	330		261	314	421		421	359	302		298	280	203		490	464	409		456	436	322
734		261	385	407		309	382	286		327	291	357		298	295	371		397	401	253		265	275	218		470	525	403		441	445	334
735		304	358	398		287	360	283		311	281	361		262	295	355		424	355	298		286	282	202		467	447	419		408	477	328
736		304	403	389		300	345	290		315	307	348		251	299	404		366	374	259		284	274	226		444	488	353		431	453	337
737		275	362	393		311	392	288		300	303	337		246	281	396		421	362	247		291	273	212		479	442	392		393	465	343
738		268	332	418		274	339	305		300	324	307		242	305	355		395	329	242		301	297	201		472	481	381		390	479	331
739		273	316	429		327	372	266		311	310	359		222	313	384		365	357	251		269	293	210		474	475	413		418	407	322
740		283	395	422		325	379	299		309	301	349		276	279	421		361	334	251		280	266	200		460	439	392		432	424	334
741		266	361	362		265	344	287		290	298	375		228	280	390		372	324	225		263	270	209		456	454	395		387	418	345
742		270	340	435		303	364	301		290	268	342		240	295	388		371	318	257		288	249	219		398	430	348		388	454	329
743		297	371	395		338	387	302		312	293	332		226	284	407		316	350	219		263	270	221		458	453	347		369	451	343
744		273	350	411		301	363	287		306	282	309		233	265	421		329	341	237		298	269	201		429	414	358		375	423	332
745		292	364	400		284	331	315		326	299	340		257	284	384		311	305	259		257	264	197		390	439	335		374	423	331
746		286	352	415		285	346	277		309	289	348		243	308	385		335	356	290		266	251	204		392	391	380		409	412	343
747		258	354	369		320	386	290		337	301	344		281	343	366		366	327	262		293	281	179		377	405	369		371	408	309
748		287	350	394		293	381	291		334	279	364		265	298	419		325	355	263		279	277	219		407	450	367		396	443	319
749		263	361	413		309	376	307		341	310	332		230	317	389		317	297	260		251	274	198		424	392	371		401	385	327
750		273	369	377		305	349	293		312	270	348		222	286	388		323	299	223		270	294	211		422	410	331		401	395	331
751		261	357	404		300	398	326		338	306	345		223	296	357		319	311	216		241	265	195		368	485	318		383	406	306
752		265	351	393		322	365	304		316	290	348		240	254	360		316	313	247		248	265	225		370	372	326		366	459	295
753		264	350	388		274	363	305		341	308	345		243	303	395		335	334	243		273	249	192		387	436	364		396	381	301
754		279	374	410		271	341	287		339	307	340		236	291	379		325	311	236		276	259	228		389	370	356		345	424	292
755		285	352	380		294	389	308		272	295	383		265	278	402		322	278	214		298	283	204		390	426	352		385	410	308
756		288	358	452		300	404	292		353	317	340		264	294	434		336	303	248		284	267	177		401	392	311		357	416	338
757		278	376	389		315	383	318		368	315	356		248	323	425		324	324	236		278	273	209		439	382	334		420	489	333
758		310	382	398		288	410	274		338	304	359		295	341	408		325	298	240		322	281	190		371	433	338		411	436	301
759		288	374	431		320	411	293		305	355	390		289	343	415		355	311	226		243	277	185		370	410	359		402	460	340
760		303	365	404		295	419	299		338	279	340		307	309	412		335	316	223		293	281	226		399	432	383		377	472	313
761		320	391	404		339	429	313		338	310	363		281	350	416		330	293	225		288	275	195		381	390	353		417	490	318
762		300	358	466		376	371	303		342	328	369		285	347	413		351	330	259		320	244	211		417	430	340		412	431	337
763		318	374	426		342	399	293		293	336	349		270	325	454		357	318	229		298	292	198		418	430	301		413	455	280
764		303	385	432		318	390	276		322	315	378		259	335	384		310	316	227		273	281	214		379	410	284		429	457	330
765		312	415	432		337	418	298		326	331	368		286	357	386		331	341	206		309	327	227		373	404	328		430	508	313
766		303	410	444		319	414	294		343	354	323		269	367	420		338	281	255		312	328	202		414	439	303		437	497	354
767		298	434	433		350	400	291		339	334	384		275	346	412		338	316	233		327	289	196		439	394	322		429	486	335
768		311	406	406		357	451	300		364	364	408		303	374	468		306	330	261		270	291	215		403	424	336		436	547	321
769		326	377	469		345	435	345		316	330	390		308	354	414		323	312	222		338	321	213		425	399	339		435	478	327
770		317	426	456		338	429	292		409	325	358		337	364	410		356	344	249		330	355	211		403	445	336		476	504	365
771		343	453	468		363	451	312		351	364	384		292	367	426		349	322	230		316	304	243		437	471	351		456	510	347
772		337	423	475		382	441	299		346	365	419		306	385	461		341	302	226		300	299	228		452	415	374		464	499	372
773		328	425	486		368	459	311		374	363	398		300	370	448		351	321	237		339	371	204		426	448	354		486	518	352
774		326	410	497		388	452	296		359	340	415		338	407	456		327	300	251		340	308	217		420	473	374		436	492	368
775		310	445	515		382	458	335		341	355	446		343	370	509		373	336	254		349	338	218		431	455	367		518	549	377
776		332	425	509		392	444	303		397	369	403		298	368	407		320	350	236		331	362	231		452	449	385		479	552	396
777		376	424	507		398	453	327		344	397	428		308	395	475		355	353	244		352	334	230		414	438	339		491	546	374
778		317	464	509		414	484	336		383	424	420		362	424	449		339	362	223		401	412	233		397	461	343		504	620	406
779		360	464	489		433	502	306		373	372	448		319	417	495		360	333	241		388	388	218		481	437	377		522	560	358
780		383	477	520		395	500	358		402	409	482		325	391	506		366	343	247		370	388	243		430	489	418		491	595	346
781		370	471	511		386	526	344		417	408	478		347	438	485		372	383	274		410	393	247		443	515	404		560	583	413
782		344	505	557		447	524	358		411	392	467		348	433	490		383	400	261		363	390	243		479	456	385		545	656	417
783		371	520	532		419	502	350		418	440	519		336	415	501		399	395	247		399	419	261		492	499	370		555	637	367
784		421	567	548		450	523	398		415	381	482		362	433	508		376	403	262		403	431	241		499	544	463		567	635	381
785		404	499	564		425	533	380		415	442	544		372	461	468		380	375	316		414	417	253		497	555	425		591	707	416
786		377	496	575		459	558	400		434	444	543		374	452	478		411	389	270		401	418	252		526	532	387		598	703	415
787		371	495	582		486	523	344		465	432	518		404	448	497		434	415	282		442	407	260		483	487	401		652	653	465
788		444	528	598		466	607	365		438	426	518		374	444	483		404	389	289		439	433	238		499	518	409		590	661	444
789		393	542	538		452	519	358		456	467	497		365	454	536		409	423	267		439	471	276		528	558	439		604	652	429
790		408	530	601		520	582	404		457	468	524		405	511	517		391	452	272		466	472	269		568	522	382		608	718	416
791		431	568	570		484	541	437		516	449	496		449	485	487		452	428	313		453	460	286		549	590	467		666	685	456
792		423	575	605		454	570	374		454	456	512		416	482	572		472	446	304		451	436	256		536	602	418		666	736	459
793		425	580	617		500	560	399		475	460	587		405	480	576		492	456	309		484	459	292		523	607	528		673	793	502
794		440	606	601		482	641	371		534	481	514		390	501	562		501	438	289		493	503	279		604	618	475		672	746	484
795		408	577	667		513	598	414		507	470	568		411	493	606		507	457	336		441	493	309		576	619	456		737	807	480
796		431	583	590		532	577	386		529	439	572		448	521	534		492	479	291		511	485	283		624	639	504		705	787	492
797		459	585	579		523	596	398		465	459	527		451	545	544		513	449	308		478	500	279		575	605	510		659	827	530
798		448	620	629		504	566	399		568	456	542		416	503	593		473	525	314		489	512	313		567	617	452		727	799	478
799		458	607	610		523	620	398		492	462	565		463	549	572		473	478	330		536	468	281		677	666	467		761	844	506
800		467	592	690		511	623	409		555	507	586		442	533	518		532	477	339		519	565	310		657	646	493		696	836	501
801		470	647	678		538	663	420		536	508	590		473	558	586		525	484	320		542	506	340		617	634	533		789	829	488
802		506	616	698		492	635	415		569	514	602		460	575	573		557	550	305		561	544	318		699	690	521		797	847	503
803		536	588	658		557	675	418		532	513	594		468	537	572		514	465	341		537	550	334		688	669	554		751	817	523
804		537	675	657		531	658	445		535	505	591		446	603	603		534	563	375		578	536	326		742	729	558		733	908	544
805		494	688	685		577	684	407		614	519	628		494	520	581		542	534	381		520	555	352		718	739	565		751	861	574
806		469	622	701		586	687	364		560	538	604		453	572	548		568	583	363		503	575	312		726	703	526		796	928	534
807		470	623	729		541	624	430		555	490	610		449	549	628		558	530	371		546	561	311		708	710	590		824	939	578
808		517	630	685		592	679	403		598	465	580		453	600	584		640	575	388		584	600	332		714	731	552		841	886	543
809		493	623	719		549	708	452		586	530	603		510	619	615		588	555	401		632	552	361		716	761	536		807	934	556
810		512	654	673		589	672	420		527	543	622		459	568	579		583	628	392		589	609	346		784	813	596		890	966	544
811		509	676	724		589	671	449		604	531	644		512	632	634		641	568	393		577	591	339		758	757	612		847	935	573
812		500	654	697		564	628	440		573	547	616		486	554	612		628	591	389		590	577	357		795	760	606		866	948	585
813		488	660	716		592	748	445		586	558	689		432	585	596		704	595	391		662	607	348		826	799	554		885	935	557
814		513	629	719		565	693	416		569	605	687		474	610	616		621	648	433		589	622	329		724	841	615		907	1042	570
815		496	677	729		586	707	437		632	566	665		518	580	614		668	607	404		616	623	362		801	792	614		912	1034	564
816		524	654	721		543	654	476		591	539	589		460	592	592		666	620	406		633	632	398		805	839	646		917	973	597
817		531	680	688		582	711	463		574	558	638		472	609	618		673	633	420		633	640	397		803	849	651		907	1008	609
818		514	698	820		571	693	455		592	597	612		505	628	630		717	693	429		643	653	364		869	873	672		910	999	584
819		509	691	722		592	700	411		603	559	644		484	599	616		697	701	441		631	660	389		927	897	632		950	1025	546
820		521	684	765		530	681	452		615	593	655		446	584	621		676	700	453		679	687	371		917	939	700		928	993	612
821		554	715	652		630	714	481		613	581	674		468	587	635		721	688	468		628	676	363		953	894	643		947	1015	632
822		554	703	702		616	703	449		650	538	639		472	598	647		679	743	454		638	611	347		915	853	702		918	957	603
823		537	702	717		590	710	442		604	568	700		484	603	631		758	708	431		651	659	346		904	902	699		912	1063	600
824		565	667	714		568	666	488		613	603	668		482	595	629		722	721	420		705	674	365		931	951	685		956	1029	625
825		548	684	774		598	709	468		603	571	663		512	616	654		763	752	442		682	634	375		984	1025	737		939	1053	593
826		516	661	765		571	671	456		601	585	629		441	571	625		824	741	462		664	639	366		894	893	732		959	1024	631
827		560	719	733		615	685	482		638	569	614		494	602	621		780	772	489		643	693	386		920	979	722		958	1069	642
828		506	663	754		591	683	444		577	579	637		510	563	625		776	782	491		663	679	358		976	1010	715		906	1070	570
829		547	746	763		603	677	490		618	557	649		523	564	630		814	803	466		610	671	389		974	1101	676		1001	1059	590
830		528	701	731		523	689	491		565	542	623		484	587	598		753	793	524		660	640	339		1003	1019	747		883	1085	604
831		511	708	752		578	684	442		594	593	702		509	594	574		814	763	523		634	658	386		1020	1095	711		930	1072	637
832		528	662	724		578	663	475		583	610	633		481	527	663		815	765	507		669	694	366		1078	1046	763		954	1029	626
833		528	700	775		606	705	447		620	588	674		490	554	633		854	740	469		648	694	368		980	1057	736		937	1044	606
834		533	664	778		571	727	487		609	554	684		480	593	590		821	799	497		672	682	380		1054	1008	807		944	1046	614
835		517	666	731		582	650	473		602	555	648		465	589	637		844	755	462		681	632	376		991	1081	750		936	994	622
836		521	672	684		554	638	443		569	550	679		468	573	652		886	795	521		699	657	368		973	1025	767		948	1013	613
837		497	668	682		539	692	449		608	551	665		461	539	571		812	761	519		681	572	391		1098	1040	793		923	1023	586
838		515	656	726		564	662	426		627	582	601		496	564	628		862	800	530		642	606	370		1025	1077	749		930	1034	591
839		509	672	740		582	667	447		589	602	657		457	611	617		861	781	540		720	655	363		1035	1036	752		949	1072	631
840		498	613	704		532	646	437		575	576	652		497	557	586		887	815	520		627	632	366		1057	1110	855		968	1015	591
841		484	645	727		553	640	395		586	526	600		433	562	601		829	838	491		603	614	363		990	1077	760		875	1083	607
842		521	686	718		516	601	447		567	533	655		459	511	595		835	807	557		645	599	343		1024	1057	741		913	948	606
843		508	627	743		605	654	436		581	531	674		461	539	627		868	848	498		662	657	392		1032	1139	804		904	1006	594
844		517	662	721		546	619	430		533	575	607		493	533	616		905	802	526		642	647	369		1027	1039	768		932	1011	579
845		499	624	680		506	604	447		569	572	574		448	566	624		826	813	483		607	614	392		999	1069	777		845	1017	590
846		489	675	733		521	638	461		539	512	659		415	542	614		845	792	568		601	610	347		1084	1080	722		873	1014	544
847		510	651	713		523	671	456		548	571	650		460	520	590		838	787	478		611	636	387		1051	1048	764		866	969	646
848		475	627	681		505	641	401		564	573	608		427	565	563		851	825	485		645	598	364		1050	1070	756		868	998	624
849		540	585	673		479	642	436		518	575	636		438	528	585		910	775	543		633	639	353		1014	1076	781		899	946	563
850		480	624	672		511	629	466		582	534	619		452	545	573		841	813	537		587	608	359		1029	1026	770		847	940	537
851		470	598	692		531	594	408		545	511	619		403	506	568		840	783	502		619	567	355		937	1046	769		834	942	586
852		435	638	661		530	574	411		570	510	591		381	458	619		795	783	503		559	553	341		1025	965	754		833	904	531
853		486	569	625		505	587	419		494	504	572		433	479	572		815	779	491		580	574	361		984	1046	761		766	903	526
854		467	644	655		461	608	397		496	494	586		454	511	582		812	770	482		574	583	333		1025	1023	787		810	889	592
855		454	570	635		509	569	408		554	533	564		401	479	607		795	763	496		556	615	344		930	999	711		825	864	575
856		456	568	640		480	590	419		509	507	539		416	500	527		778	789	456		581	517	360		959	1019	755		741	936	562
857		451	571	667		489	595	386		503	515	561		394	515	581		766	727	485		567	551	329		929	982	781		839	868	566
858		454	579	586		452	537	429		490	490	545		412	463	572		805	776	505		585	556	382		1032	950	760		792	895	534
859		483	594	614		491	595	447		505	534	547		382	506	626		763	800	509		580	554	348		985	991	764		766	849	583
860		438	608	608		503	555	395		516	487	560		403	478	584		769	739	471		549	530	342		931	948	725		721	832	581
861		436	556	625		444	544	452		496	486	565		383	498	585		802	682	460		542	497	317		942	1004	700		726	797	554
862		445	561	630		482	594	430		488	472	574		407	479	529		762	785	484		514	493	358		949	964	694		734	784	519
863		463	583	604		465	544	401		466	439	575		423	399	574		788	705	476		532	480	363		873	959	736		782	831	572
864		400	518	660		461	554	408		489	465	526		386	477	610		740	749	513		534	534	320		907	924	681		728	794	550
865		432	516	616		410	512	391		508	466	506		389	476	545		751	683	475		528	454	308		888	918	744		712	787	507
866		410	525	608		412	508	392		487	443	522		360	434	536		717	674	459		544	514	281		885	904	660		657	784	517
867		397	517	587		411	535	408		488	467	533		397	458	532		735	673	439		463	503	301		868	880	712		692	769	559
868		413	542	566		431	523	381		456	453	519		362	449	566		683	649	463		467	460	334		882	887	671		694	772	506
869		422	574	609		417	531	391		459	419	510		368	455	553		719	665	444		448	478	314		827	881	661		694	731	558
870		397	525	541		432	523	424		489	449	512		349	416	508		715	620	449		484	459	315		761	780	723		673	675	507
871		412	510	539		389	477	373		436	448	527		354	415	507		695	654	430		463	474	281		769	808	682		663	649	506
872		359	473	605		388	464	380		441	397	472		347	449	502		682	614	435		422	444	337		826	774	661		625	667	451
873		383	521	582		415	505	373		441	441	501		363	406	518		622	644	429		453	447	301		793	847	596		654	734	472
874		393	491	527		394	514	394		436	424	458		340	432	539		660	620	460		440	430	305		761	825	631		621	719	487
875		404	510	549		380	461	396		393	421	461		315	417	534		638	615	415		486	390	305		775	732	648		640	699	483
876		378	502	569		431	474	393		434	390	466		385	423	556		638	605	440		411	400	284		763	829	674		573	693	483
877		379	490	564		402	451	398		403	397	453		351	359	498		637	572	384		396	428	293		741	787	591		576	678	467
878		374	470	521		395	472	318		388	394	436		351	410	518		592	568	396		440	402	265		703	723	601		600	674	453
879		336	473	573		421	455	379		419	406	449		340	389	505		646	575	399		429	397	299		727	734	616		595	606	491
880		403	459	537		423	485	370		482	440	489		330	397	534		555	530	378		417	426	296		729	726	615		567	627	520
881		364	491	495		378	479	392		416	419	497		311	380	484		575	523	428		441	431	306		661	749	575		589	598	470
882		376	492	492		371	474	376		412	392	450		312	390	504		587	536	404		423	402	273		707	679	535		567	618	488
883		366	474	534		361	460	347		380	437	493		292	356	543		548	546	390		375	408	321		654	672	571		554	645	461
884		358	460	507		430	442	399		408	366	481		320	349	460		552	523	391		413	411	260		663	701	563		512	621	424
885		349	446	476		411	478	338		385	416	430		297	377	466		574	535	380		333	381	272		630	696	572		578	613	418
886		339	459	527		339	461	388		374	339	438		321	352	508		551	500	352		399	374	246		661	653	509		568	558	473
887		330	469	508		418	412	350		422	396	478		326	358	466		525	517	397		367	376	275		658	658	561		570	587	442
888		358	451	465		366	418	381		404	361	444		295	399	536		541	468	361		412	373	270		600	684	513		528	604	473
889		334	436	491		409	427	362		417	379	431		315	364	480		513	504	388		380	369	297		637	593	540		536	577	421
890		350	423	482		354	412	377		411	373	400		312	329	497		490	447	337		360	390	279		624	630	541		525	615	423
891		352	451	481		383	432	347		403	379	430		293	348	520		502	477	333		333	381	229		612	601	556		513	563	426
892		339	473	461		344	405	337		408	357	437		310	404	520		540	438	329		375	366	269		612	602	542		498	521	393
893		348	469	476		335	414	355		387	400	403		323	365	508		541	471	323		337	320	256		616	603	550		519	557	471
894		314	432	484		353	417	363		361	352	416		291	351	474		499	445	339		359	323	264		613	568	485		504	555	404
895		334	471	471		371	434	367		384	362	407		311	381	444		448	434	303		334	334	261		557	596	497		457	511	406
896		341	394	415		378	424	351		365	354	399		281	405	451		486	424	326		320	340	249		556	569	471		490	554	402
897		355	441	465		368	407	333		363	324	415		304	340	500		490	390	321		314	349	267		544	554	474		471	564	402
898		357	445	450		360	428	356		339	409	400		294	339	486		438	422	341		359	320	242		552	556	475		465	582	449
899		330	389	469		337	398	354		390	355	392		310	380	484		431	465	327		323	327	232		532	577	482		457	485	407
900		350	394	477		346	439	300		361	376	420		308	366	477		413	463	318		349	283	247		553	513	443		481	536	415
901		321	454	501		354	440	330		364	369	410		324	361	497		446	416	315		345	342	237		541	566	474		462	468	416
902		328	413	458		358	406	355		430	371	374		301	351	458		410	420	300		344	319	259		513	513	420		460	549	385
903		327	433	473		340	397	354		364	365	428		270	352	458		417	424	288		329	336	268		532	520	437		396	499	406
904		340	435	469		348	428	326		370	378	394		295	392	510		410	382	298		339	288	252		469	533	444		449	492	392
905		314	418	455		349	451	294		347	338	381		264	330	426		398	383	263		306	316	209		491	454	419		491	500	396
906		333	408	441		337	426	319		348	314	380		282	330	451		388	378	267		325	308	234		490	473	395		494	499	355
907		343	390	503		354	421	311		383	374	390		271	320	449		409	373	320		311	316	247		455	539	413		428	491	384
908		351	364	455		354	405	321		351	352	385		246	355	421		401	356	293		346	301	232		527	472	433		463	503	375
909		300	403	426		354	433	337		362	331	375		303	380	469		405	365	316		343	309	233		464	460	422		420	527	385
910		307	436	485		381	446	376		394	376	409		315	340	457		414	358	266		319	316	255		519	511	431		480	514	360
911		295	381	456		339	426	322		359	354	430		298	359	442		405	345	243		355	333	198		517	480	410		481	502	376
912		328	384	453		371	387	330		326	343	405		268	333	408		396	387	258		294	337	228		487	484	424		405	491	404
913		333	408	479		341	429	322		375	349	363		295	354	462		364	372	278		345	341	230		439	478	436		403	464	384
914		353	381	466		341	379	324		379	328	397		280	340	439		388	364	281		310	304	232		447	487	369		497	506	375
915		302	416	446		332	392	345		334	343	380		300	346	431		350	320	280		315	317	246		433	462	414		468	459	396
916		347	435	469		342	370	327		348	348	436		320	313	456		395	358	249		310	299	212		437	478	369		460	530	361
917		316	419	457		378	416	333		393	347	401		338	358	452		373	352	264		342	329	235		444	480	416		506	493	342
918		334	423	451		354	413	331		338	337	397		295	365	453		380	349	264		302	350	222		480	448	432		506	509	368
919		304	448	470		355	414	310		335	333	379		289	403	439		385	340	280		347	299	232		469	465	398		483	535	338
920		336	430	474		348	431	310		341	339	369		275	343	443		383	353	271		320	332	229		420	494	380		458	462	380
921		294	413	467		357	421	328		369	360	425		296	326	436		382	340	272		312	292	230		421	452	414		428	515	408
922		328	409	469		328	422	334		342	333	422		306	377	458		397	356	265		309	285	231		427	458	420		448	472	390
923		379	437	454		342	440	362		375	352	402		349	369	500		375	358	286		355	299	222		471	485	413		476	495	430
924		317	450	477		386	456	352		373	392	431		323	322	491		365	336	273		346	308	242		494	506	428		476	533	360
925		306	438	505		386	482	357		350	347	426		318	355	461		368	357	276		345	319	259		453	486	453		478	518	413
926		304	415	471		398	419	377		385	384	406		309	345	460		354	356	240		322	302	228		441	498	379		430	493	384
927		300	450	456		358	454	296		395	351	417		345	412	509		360	349	252		334	303	208		461	429	373		465	519	381
928		333	438	442		336	467	332		367	343	421		310	406	466		365	353	253		333	351	232		472	451	344		476	571	385
929		360	416	465		358	455	310		370	365	401		328	361	474		375	363	287		321	316	221		449	470	403		510	525	399
930		320	495	495		378	497	358		354	339	414		326	405	490		331	377	267		333	345	285		464	446	390		509	553	394
931		332	460	520		390	482	351		416	406	436		314	419	486		398	342	271		356	316	255		453	457	429		467	568	355
932		347	464	553		373	515	342		431	390	439		320	421	478		333	334	269		361	342	239		464	427	390		540	521	429
933		331	460	542		394	469	364		432	382	453		366	351	472		348	325	260		357	332	231		467	477	413		488	585	394
934		370	471	499		408	459	361		378	381	463		314	394	484		361	350	267		363	363	223		434	469	418		474	561	422
935		345	479	499		383	479	381		425	373	464		338	396	458		378	371	263		360	353	242		463	504	419		524	581	442
936		319	468	527		433	479	361		407	376	460		339	391	512		398	338	256		303	396	234		465	441	373		518	581	400
937		370	459	524		403	509	356		435	378	451		373	401	447		356	371	268		370	359	234		482	512	383		540	614	395
938		328	490	493		441	501	339		395	383	436		385	446	480		376	402	259		351	388	252		445	484	430		540	605	400
939		349	506	554		399	467	355		439	366	466		358	429	455		421	336	273		369	379	265		457	458	397		538	580	402
940		388	467	511		406	526	357		410	394	479		346	407	523		419	366	270		409	379	285		467	518	423		542	620	425
941		407	511	531		395	511	353		398	397	451		363	418	527		383	405	298		389	367	255		471	490	473		591	612	454
942		333	511	536		402	503	345		433	387	497		350	420	522		399	390	272		394	408	233		500	509	414		562	611	448
943		371	486	504		390	493	368		411	408	477		354	426	540		414	422	263		391	384	260		463	497	416		539	588	439
944		379	464	566		423	483	363		455	413	479		385	389	503		376	398	270		379	419	244		499	498	413		545	630	474
945		418	496	533		430	477	384		453	416	511		322	448	507		430	403	273		387	378	262		468	500	445		550	628	403
946		381	531	508		445	525	387		450	460	484		378	433	541		419	400	270		420	399	245		518	534	469		608	684	480
947		392	505	524		462	525	390		415	393	532		358	466	483		435	389	325		452	436	271		519	578	457		596	673	448
948		430	523	574		428	526	389		422	454	508		420	456	553		405	394	294		431	387	276		544	508	463		605	673	473
949		403	523	566		460	511	360		405	440	504		364	451	549		431	420	293		401	415	264		499	519	473		609	691	426
950		404	480	611		466	522	392		473	432	504		388	470	559		425	419	304		434	388	295		561	544	454		658	661	464
951		431	536	632		446	532	428		438	439	512		394	461	497		438	410	315		443	448	301		524	516	534		632	727	482
952		425	515	615		448	585	402		471	460	553		384	494	551		431	445	325		453	406	250		561	525	444		627	672	465
953		452	502	598		494	571	379		494	407	558		399	483	563		410	419	309		457	471	307		583	597	453		701	718	462
954		407	561	590		431	572	417		465	441	568		437	457	513		473	428	298		438	443	283		591	491	472		656	725	469
955		432	530	623		472	561	384		465	501	521		429	468	533		462	455	348		472	439	282		567	576	438		636	710	449
956		383	529	584		452	562	387		477	393	511		382	467	540		469	403	300		471	469	311		543	567	490		632	718	507
957		393	535	586		436	534	392		487	487	569		385	473	611		429	445	355		464	460	280		538	580	522		654	763	515
958		406	563	588		473	547	451		479	479	536		403	450	589		489	414	358		503	467	301		582	567	493		685	673	524
959		459	562	570		488	569	392		525	455	556		407	490	563		522	466	332		487	503	289		596	584	529		717	809	531
960		411	576	632		502	589	423		521	466	542		386	489	597		483	483	325		481	474	324		594	608	518		690	823	560
961		428	547	663		488	587	420		517	479	532		366	493	607		469	448	327		452	474	303		619	651	512		677	790	530
962		428	588	578		506	608	385		473	485	554		406	514	556		484	503	325		460	501	306		587	610	506		687	806	491
963		435	559	615		494	609	439		532	491	570		442	524	569		514	454	364		479	494	347		619	636	518		684	769	552
964		451	601	606		496	611	423		503	492	590		438	511	578		553	500	372		488	513	315		667	654	562		745	803	551
965		430	567	653		503	585	463		518	491	616		403	500	583		547	502	355		508	503	344		654	696	570		728	757	568
966		448	560	633		494	610	400		509	484	548		417	530	629		532	511	341		496	504	283		666	706	542		711	798	525
967		438	564	608		485	621	443		543	460	528		425	508	594		517	543	338		523	500	294		662	700	539		778	893	492
968		511	618	623		525	605	443		485	467	552		445	516	562		572	507	333		527	505	271		606	665	561		714	895	538
969		462	630	671		491	619	454		540	524	575		410	498	553		534	529	371		513	553	304		632	730	509		733	842	537
970		473	619	668		454	559	435		558	412	574		393	528	602		592	542	389		513	496	327		687	699	580		766	851	565
971		430	604	637		516	589	428		514	482	605		450	534	629		626	496	419		542	462	328		693	711	559		797	841	586
972		452	585	633		499	631	453		495	540	610		431	535	601		573	518	396		562	529	316		691	747	588		782	836	547
973		495	627	666		502	669	381		537	540	578		430	500	590		587	560	418		580	564	313		726	797	568		838	919	568
974		496	628	675		533	650	446		559	523	608		462	598	590		622	547	366		564	562	334		750	773	562		826	889	589
975		478	657	698		539	624	469		553	494	568		456	489	617		574	578	402		577	575	364		744	734	586		783	877	583
976		429	584	683		494	625	400		545	477	596		402	519	588		589	582	435		567	574	345		718	770	634		758	838	560
977		536	571	663		523	627	466		563	516	593		429	518	595		631	622	354		539	553	349		747	753	556		776	934	600
978		496	620	631		514	614	408		507	488	588		405	532	560		639	581	399		572	547	317		753	799	586		789	929	563
979		440	605	651		514	653	434		553	562	568		448	538	580		630	592	402		571	527	342		715	801	635		804	888	588
980		448	619	666		507	605	419		550	550	576		427	531	581		681	571	405		559	546	336		767	811	588		796	861	551
981		461	603	666		505	616	435		560	489	610		403	517	600		683	582	392		608	510	354		744	808	616		844	973	571
982		486	563	645		493	642	384		543	478	580		474	493	588		694	644	452		537	572	316		734	835	603		814	879	547
983		456	610	656		538	618	397		539	541	585		470	535	583		681	638	429		609	524	348		851	825	623		798	882	609
984		507	652	687		521	627	426		525	502	592		444	529	643		666	596	420		574	560	338		845	807	627		788	936	656
985		476	639	668		534	613	413		560	513	603		406	539	650		704	598	435		600	566	333		775	820	632		792	896	569
986		467	632	660		498	599	438		559	483	537		439	518	570		670	637	458		579	530	352		815	769	621		828	849	564
987		468	596	699		526	540	415		514	485	584		423	497	585		647	658	441		591	554	341		815	869	627		814	918	562
[truncated: 13 more rows]
