# Supplementary material for: Constitutive turnover of histone H2A.Z at yeast promoters requires the preinitiation complex
Source: eLife. 2016 Jul 20;5:e14243. doi: 10.7554/eLife.14243 (PMC4995100; doi:10.7554/eLife.14243)
Supplement: Figure 3—source data 2. — DOI: http://dx.doi.org/10.7554/eLife.14243.028 [file elife-14243-fig3-data2.zip]

Archive with 15 entries (12 files):
- Figure_3--source_data_2/
- Figure_3--source_data_2/.DS_Store
- __MACOSX/
- __MACOSX/Figure_3--source_data_2/
- __MACOSX/Figure_3--source_data_2/._.DS_Store
- Figure_3--source_data_2/Icon
- __MACOSX/Figure_3--source_data_2/._Icon
- Figure_3--source_data_2/SWC5-FRB_delta_Z_over_A.txt
- Figure_3--source_data_2/SWC5-FRB_H2A_+RAP.txt
- Figure_3--source_data_2/SWC5-FRB_H2A_noRAP.txt
- Figure_3--source_data_2/SWC5-FRB_H2AZ_+RAP.txt
- Figure_3--source_data_2/SWC5-FRB_H2AZ_noRAP.txt
- Figure_3--source_data_2/SWC5-FRB_input_+RAP.txt
- Figure_3--source_data_2/SWC5-FRB_input_noRAP.txt
- __MACOSX/._Figure_3--source_data_2
