# Supplementary material for: Constitutive turnover of histone H2A.Z at yeast promoters requires the preinitiation complex
Source: eLife. 2016 Jul 20;5:e14243. doi: 10.7554/eLife.14243 (PMC4995100; doi:10.7554/eLife.14243)
Supplement: Figure 3—source data 2. — DOI: http://dx.doi.org/10.7554/eLife.14243.028 [file elife-14243-fig3-data2.zip › Figure_3--source_data_2/SWC5-FRB_delta_Z_over_A.txt]

gene_name	-500	-499	-498	-497	-496	-495	-494	-493	-492	-491	-490	-489	-488	-487	-486	-485	-484	-483	-482	-481	-480	-479	-478	-477	-476	-475	-474	-473	-472	-471	-470	-469	-468	-467	-466	-465	-464	-463	-462	-461	-460	-459	-458	-457	-456	-455	-454	-453	-452
YHL042W	-0.032	-0.033	-0.033	-0.033	-0.032	-0.035	-0.034	-0.035	-0.033	-0.033	-0.033	-0.029	-0.03	-0.03	-0.026	-0.026	-0.027	-0.027	-0.027	-0.024	-0.024	-0.027	-0.023	-0.023	-0.023	-0.024	-0.024	-0.024	-0.024	-0.022	-0.022	-0.022	-0.022	-0.022	-0.022	-0.022	-0.022	-0.025	-0.023	-0.023	-0.026	-0.027	-0.028	-0.028	-0.021	-0.02	-0.019	-0.014	-0.014
YMR099C	-0.038	-0.033	-0.033	-0.031	-0.03	-0.03	-0.031	-0.031	-0.031	-0.031	-0.031	-0.031	-0.031	-0.029	-0.028	-0.028	-0.028	-0.032	-0.027	-0.029	-0.03	-0.032	-0.027	-0.027	-0.027	-0.027	-0.027	-0.027	-0.026	-0.026	-0.028	-0.034	-0.034	-0.034	-0.034	-0.033	-0.029	-0.038	-0.038	-0.038	-0.038	-0.038	-0.038	-0.038	-0.038	-0.028	-0.024	-0.021	-0.02
YBR007C	-0.249	-0.249	-0.249	-0.345	-0.345	-0.328	-0.329	-0.329	-0.329	-0.228	-0.222	-0.222	-0.222	-0.222	-0.189	-0.189	-0.221	-0.221	-0.168	-0.168	-0.168	-0.141	-0.156	-0.168	-0.168	-0.205	-0.229	-0.229	-0.229	-0.229	-0.139	-0.1	-0.097	-0.097	-0.098	-0.098	-0.098	-0.098	-0.098	-0.08	-0.071	-0.071	-0.071	-0.107	-0.116	-0.102	-0.114	-0.114	-0.111
YLR399C	-0.063	-0.063	-0.06	-0.058	-0.053	-0.056	-0.052	-0.045	-0.045	-0.044	-0.044	-0.043	-0.043	-0.042	-0.042	-0.042	-0.042	-0.042	-0.042	-0.042	-0.042	-0.04	-0.04	-0.044	-0.044	-0.04	-0.04	-0.045	-0.049	-0.047	-0.048	-0.048	-0.048	-0.048	-0.048	-0.045	-0.045	-0.045	-0.045	-0.045	-0.046	-0.044	-0.044	-0.041	-0.041	-0.044	-0.044	-0.036	-0.038
YMR138W	-0.123	-0.178	-0.16	-0.14	-0.158	-0.158	-0.158	-0.158	-0.138	-0.138	-0.164	-0.146	-0.146	-0.124	-0.123	-0.123	-0.161	-0.16	-0.086	-0.094	-0.108	-0.094	-0.079	-0.061	-0.07	-0.093	-0.093	-0.095	-0.095	-0.095	-0.095	-0.095	-0.095	-0.11	-0.109	-0.11	-0.133	-0.114	-0.124	-0.124	-0.124	-0.128	-0.115	-0.095	-0.118	-0.118	-0.117	-0.12	-0.121
YOL128C	0	0	0	0	0	0	0	0	0	0	0	0	0	0	0	0	0	0	0	0	0	-0.015	-0.015	-0.015	-0.015	-0.015	-0.014	-0.014	-0.014	-0.014	-0.014	-0.014	-0.014	-0.014	-0.01	-0.008	-0.013	-0.013	-0.013	-0.013	-0.013	-0.013	-0.057	-0.057	-0.057	-0.055	-0.055	-0.055	-0.055
YDL240W	-0.132	-0.132	-0.133	-0.133	-0.133	-0.133	-0.146	-0.142	-0.148	-0.148	-0.152	-0.136	-0.141	-0.144	-0.144	-0.144	-0.144	-0.144	-0.144	-0.145	-0.155	-0.155	-0.163	-0.163	-0.163	-0.163	-0.163	-0.163	-0.172	-0.172	-0.172	-0.172	-0.172	-0.172	-0.172	-0.172	-0.172	-0.167	-0.169	-0.169	-0.169	-0.169	-0.169	-0.169	-0.169	-0.169	-0.17	-0.168	-0.164
YHR159W	-0.109	-0.109	-0.108	-0.12	-0.105	-0.105	-0.116	-0.118	-0.113	-0.113	-0.113	-0.117	-0.117	-0.117	-0.13	-0.118	-0.118	-0.118	-0.128	-0.125	-0.125	-0.125	-0.119	-0.115	-0.116	-0.12	-0.12	-0.129	-0.129	-0.129	-0.128	-0.133	-0.127	-0.121	-0.12	-0.116	-0.122	-0.122	-0.118	-0.123	-0.123	-0.127	-0.127	-0.127	-0.123	-0.123	-0.127	-0.131	-0.131
YPL260W	-0.043	-0.043	-0.041	-0.041	-0.041	-0.041	-0.041	-0.041	-0.043	-0.042	-0.042	-0.042	-0.041	-0.041	-0.041	-0.041	-0.041	-0.041	-0.042	-0.044	-0.044	-0.046	-0.046	-0.045	-0.045	-0.045	-0.045	-0.045	-0.048	-0.048	-0.048	-0.048	-0.05	-0.05	-0.05	-0.05	-0.05	-0.05	-0.05	-0.052	-0.057	-0.057	-0.057	-0.057	-0.057	-0.057	-0.057	-0.057	-0.057
YHR193C	-1.17	-1.183	-1.183	-1.183	-0.971	-0.98	-0.98	-0.99	-1.063	-1.058	-1.149	-1.159	-1.188	-1.222	-1.248	-1.261	-1.261	-1.271	-1.271	-1.271	-1.271	-1.271	-1.281	-1.3	-1.315	-1.315	-1.315	-1.315	-1.315	-1.315	-1.32	-1.34	-1.417	-1.417	-1.422	-1.432	-1.446	-1.33	-1.33	-1.33	-1.33	-1.33	-1.33	-1.33	-1.33	-1.33	-1.458	-1.472	-1.347
YKR013W	-0.175	-0.175	-0.173	-0.173	-0.176	-0.176	-0.172	-0.172	-0.172	-0.172	-0.165	-0.165	-0.165	-0.165	-0.168	-0.17	-0.17	-0.17	-0.173	-0.171	-0.171	-0.171	-0.171	-0.17	-0.17	-0.17	-0.17	-0.17	-0.176	-0.176	-0.176	-0.176	-0.176	-0.177	-0.183	-0.175	-0.175	-0.175	-0.175	-0.172	-0.172	-0.18	-0.179	-0.178	-0.176	-0.182	-0.182	-0.182	-0.182
YLR418C	-0.071	-0.071	-0.071	-0.071	-0.069	-0.071	-0.072	-0.075	-0.081	-0.082	-0.081	-0.081	-0.081	-0.081	-0.081	-0.084	-0.088	-0.086	-0.085	-0.085	-0.085	-0.087	-0.087	-0.089	-0.088	-0.086	-0.088	-0.092	-0.092	-0.092	-0.092	-0.092	-0.092	-0.092	-0.092	-0.092	-0.092	-0.092	-0.092	-0.092	-0.092	-0.091	-0.091	-0.091	-0.091	-0.091	-0.092	-0.092	-0.09
YLL050C	-0.159	-0.159	-0.159	-0.159	-0.159	-0.159	-0.159	-0.159	-0.159	-0.159	-0.159	-0.159	-0.159	-0.159	-0.159	-0.159	-0.16	-0.16	-0.16	-0.16	-0.158	-0.155	-0.152	-0.142	-0.137	-0.141	-0.141	-0.141	-0.141	-0.141	-0.141	-0.141	-0.147	-0.147	-0.147	-0.147	-0.147	-0.147	-0.145	-0.145	-0.144	-0.141	-0.141	-0.141	-0.141	-0.139	-0.137	-0.132	-0.132
YGL094C	-0.464	-0.457	-0.444	-0.444	-0.444	-0.432	-0.434	-0.427	-0.437	-0.437	-0.437	-0.451	-0.451	-0.451	-0.438	-0.446	-0.446	-0.446	-0.446	-0.446	-0.446	-0.446	-0.446	-0.446	-0.446	-0.446	-0.446	-0.438	-0.443	-0.443	-0.443	-0.443	-0.443	-0.443	-0.443	-0.443	-0.443	-0.443	-0.443	-0.443	-0.442	-0.442	-0.442	-0.437	-0.437	-0.437	-0.437	-0.437	-0.437
YCR033W	-0.126	-0.126	-0.126	-0.126	-0.126	-0.126	-0.127	-0.127	-0.126	-0.126	-0.126	-0.121	-0.122	-0.112	-0.112	-0.106	-0.106	-0.106	-0.116	-0.111	-0.117	-0.124	-0.124	-0.124	-0.123	-0.123	-0.123	-0.123	-0.123	-0.123	-0.123	-0.123	-0.123	-0.139	-0.128	-0.128	-0.128	-0.127	-0.127	-0.127	-0.126	-0.127	-0.126	-0.126	-0.126	-0.126	-0.125	-0.125	-0.125
YPL058C	-0.029	-0.029	-0.036	-0.041	-0.041	-0.041	-0.044	-0.044	-0.044	-0.044	-0.044	-0.047	-0.05	-0.05	-0.05	-0.05	-0.05	-0.045	-0.048	-0.048	-0.048	-0.048	-0.048	-0.048	-0.048	-0.048	-0.048	-0.047	-0.044	-0.044	-0.044	-0.048	-0.048	-0.048	-0.048	-0.048	-0.048	-0.055	-0.074	-0.055	-0.087	-0.087	-0.101	-0.082	-0.082	-0.082	-0.082	-0.082	-0.082
YBR031W	-0.077	-0.077	-0.077	-0.077	-0.077	-0.077	-0.077	-0.077	-0.077	-0.077	-0.075	-0.077	-0.074	-0.074	-0.06	-0.058	-0.061	-0.068	-0.067	-0.067	-0.067	-0.071	-0.074	-0.074	-0.074	-0.085	-0.085	-0.089	-0.077	-0.078	-0.079	-0.079	-0.069	-0.069	-0.068	-0.068	-0.065	-0.063	-0.06	-0.058	-0.047	-0.047	-0.047	-0.047	-0.047	-0.047	-0.047	-0.047	-0.053
YER101C	0	0	0	0	0	0	0	0	0	0	0	0	0	0	0	0	0	0	0	0	0	0	0	0	0	0	0	0	0	0	0	0	0	-0.102	-0.209	-0.333	-0.333	-0.352	-0.352	-0.352	-0.393	-0.393	-0.43	-0.377	-0.377	-0.393	-0.393	-0.393	-0.393
YCL009C	-0.047	-0.047	-0.045	-0.043	-0.044	-0.044	-0.044	-0.044	-0.053	-0.054	-0.052	-0.051	-0.047	-0.047	-0.048	-0.045	-0.047	-0.047	-0.049	-0.05	-0.048	-0.05	-0.051	-0.051	-0.051	-0.051	-0.051	-0.047	-0.047	-0.05	-0.05	-0.05	-0.048	-0.049	-0.05	-0.05	-0.05	-0.05	-0.049	-0.05	-0.05	-0.051	-0.051	-0.053	-0.053	-0.053	-0.053	-0.053	-0.053
YNR043W	-0.085	-0.093	-0.09	-0.1	-0.099	-0.099	-0.099	-0.1	-0.095	-0.101	-0.106	-0.106	-0.099	-0.12	-0.12	-0.12	-0.119	-0.119	-0.119	-0.119	-0.119	-0.119	-0.116	-0.116	-0.116	-0.116	-0.117	-0.117	-0.117	-0.117	-0.121	-0.121	-0.121	-0.121	-0.121	-0.121	-0.121	-0.125	-0.125	-0.125	-0.125	-0.125	-0.125	-0.125	-0.125	-0.125	-0.121	-0.125	-0.13
YGL104C	-0.029	-0.029	-0.029	-0.029	-0.029	-0.025	-0.025	-0.025	-0.025	-0.025	-0.025	-0.036	-0.036	-0.036	-0.036	-0.05	-0.05	-0.062	-0.062	-0.062	-0.062	-0.062	-0.058	-0.088	-0.088	-0.118	-0.118	-0.195	-0.195	-0.192	-0.192	-0.192	-0.192	-0.222	-0.222	-0.222	-0.307	-0.307	-0.307	-0.405	-0.405	-0.405	-0.405	-0.405	-0.405	-0.405	-0.405	-0.405	-0.405
YPR129W	-0.524	-0.524	-0.522	-0.522	-0.522	-0.522	-0.522	-0.522	-0.522	-0.515	-0.515	-0.512	-0.512	-0.512	-0.499	-0.499	-0.502	-0.502	-0.502	-0.502	-0.502	-0.497	-0.483	-0.483	-0.483	-0.485	-0.482	-0.482	-0.479	-0.479	-0.481	-0.481	-0.477	-0.475	-0.469	-0.469	-0.48	-0.48	-0.48	-0.48	-0.48	-0.48	-0.477	-0.476	-0.466	-0.481	-0.47	-0.47	-0.47
YLR286C	-0.016	-0.016	-0.016	-0.016	-0.016	-0.015	-0.015	-0.015	-0.015	-0.015	-0.015	-0.015	-0.015	-0.015	-0.015	-0.015	-0.016	-0.016	-0.016	-0.017	-0.017	-0.017	-0.017	-0.017	-0.017	-0.017	-0.017	-0.017	-0.017	-0.017	-0.018	-0.018	-0.019	-0.019	-0.019	-0.019	-0.019	-0.02	-0.02	-0.02	-0.019	-0.019	-0.019	-0.012	-0.013	-0.014	-0.015	-0.015	-0.015
YDR174W	-0.344	-0.344	-0.344	-0.344	-0.34	-0.34	-0.344	-0.344	-0.344	-0.339	-0.337	-0.337	-0.355	-0.355	-0.355	-0.355	-0.355	-0.355	-0.354	-0.354	-0.354	-0.354	-0.354	-0.354	-0.354	-0.354	-0.354	-0.354	-0.352	-0.352	-0.349	-0.345	-0.345	-0.345	-0.345	-0.345	-0.345	-0.34	-0.366	-0.353	-0.352	-0.352	-0.351	-0.351	-0.374	-0.369	-0.365	-0.361	-0.355
YPR075C	-0.107	-0.107	-0.101	-0.111	-0.113	-0.113	-0.115	-0.109	-0.11	-0.109	-0.115	-0.115	-0.115	-0.114	-0.114	-0.115	-0.115	-0.115	-0.115	-0.115	-0.115	-0.115	-0.115	-0.114	-0.111	-0.113	-0.113	-0.113	-0.113	-0.113	-0.11	-0.11	-0.11	-0.114	-0.114	-0.114	-0.109	-0.109	-0.109	-0.109	-0.109	-0.11	-0.11	-0.11	-0.113	-0.113	-0.112	-0.11	-0.112
YJL048C	-0.127	-0.127	-0.127	-0.127	-0.127	-0.127	-0.127	-0.127	-0.126	-0.126	-0.084	-0.084	-0.084	-0.101	-0.101	-0.101	-0.084	-0.106	-0.085	-0.085	-0.085	-0.085	-0.096	-0.096	-0.096	-0.085	-0.085	-0.085	-0.085	-0.085	-0.085	-0.079	-0.079	-0.079	-0.079	-0.079	-0.079	-0.079	-0.079	-0.079	-0.079	-0.079	-0.091	-0.075	-0.075	-0.082	-0.082	-0.08	-0.075
YDL080C	-0.121	-0.121	-0.127	-0.126	-0.126	-0.126	-0.122	-0.117	-0.129	-0.129	-0.129	-0.129	-0.13	-0.13	-0.13	-0.13	-0.13	-0.134	-0.138	-0.157	-0.16	-0.159	-0.158	-0.158	-0.147	-0.147	-0.146	-0.146	-0.155	-0.155	-0.155	-0.149	-0.137	-0.137	-0.137	-0.139	-0.139	-0.145	-0.144	-0.144	-0.144	-0.148	-0.148	-0.151	-0.151	-0.151	-0.151	-0.151	-0.146
YNL068C	-0.019	-0.019	-0.018	-0.018	-0.017	-0.017	-0.017	-0.017	-0.016	-0.016	-0.015	-0.015	-0.015	-0.015	-0.015	-0.015	-0.015	-0.015	-0.016	-0.017	-0.018	-0.018	-0.018	-0.018	-0.018	-0.018	-0.018	-0.018	-0.019	-0.019	-0.019	-0.024	-0.024	-0.024	-0.024	-0.024	-0.024	-0.024	-0.024	-0.03	-0.034	-0.031	-0.029	-0.028	-0.028	-0.029	-0.034	-0.037	-0.037
YPR109W	-0.006	-0.015	-0.003	-0.006	-0.008	-0.005	-0.005	-0.005	0.001	0.007	0.007	0	0.018	-0.019	-0.015	-0.015	-0.015	-0.016	-0.016	-0.016	-0.016	-0.016	-0.01	-0.011	-0.011	-0.011	-0.011	-0.017	-0.017	-0.017	-0.017	-0.017	-0.017	-0.017	-0.013	-0.044	-0.062	-0.068	-0.074	-0.074	-0.074	-0.074	-0.074	-0.074	-0.074	-0.071	-0.068	-0.061	-0.058
YMR210W	-0.073	-0.072	-0.061	-0.05	-0.05	-0.05	-0.05	-0.054	-0.056	-0.056	-0.056	-0.057	-0.057	-0.058	-0.057	-0.058	-0.058	-0.058	-0.058	-0.056	-0.056	-0.056	-0.056	-0.056	-0.056	-0.056	-0.055	-0.057	-0.058	-0.054	-0.057	-0.054	-0.056	-0.056	-0.056	-0.055	-0.055	-0.056	-0.056	-0.056	-0.058	-0.057	-0.056	-0.055	-0.054	-0.054	-0.052	-0.052	-0.052
YIL029C	-0.111	-0.117	-0.117	-0.117	-0.124	-0.124	-0.126	-0.131	-0.131	-0.135	-0.135	-0.135	-0.135	-0.135	-0.135	-0.135	-0.135	-0.137	-0.137	-0.137	-0.137	-0.137	-0.137	-0.137	-0.137	-0.137	-0.138	-0.138	-0.138	-0.136	-0.135	-0.137	-0.138	-0.138	-0.141	-0.142	-0.129	-0.129	-0.129	-0.129	-0.132	-0.132	-0.132	-0.132	-0.133	-0.131	-0.131	-0.131	-0.134
YBR091C	-0.09	-0.09	-0.09	-0.092	-0.092	-0.092	-0.092	-0.095	-0.095	-0.095	-0.095	-0.101	-0.105	-0.105	-0.104	-0.104	-0.104	-0.101	-0.101	-0.095	-0.095	-0.095	-0.095	-0.095	-0.093	-0.093	-0.09	-0.093	-0.091	-0.089	-0.089	-0.089	-0.089	-0.087	-0.087	-0.087	-0.088	-0.088	-0.088	-0.088	-0.088	-0.085	-0.085	-0.085	-0.088	-0.088	-0.088	-0.088	-0.088
YER167W	-0.046	-0.046	-0.046	-0.046	-0.046	-0.047	-0.047	-0.047	-0.047	-0.047	-0.047	-0.047	-0.047	-0.047	-0.047	-0.047	-0.047	-0.047	-0.048	-0.048	-0.046	-0.046	-0.046	-0.046	-0.046	-0.045	-0.045	-0.045	-0.044	-0.044	-0.044	-0.044	-0.044	-0.044	-0.043	-0.039	-0.039	-0.039	-0.039	-0.039	-0.039	-0.037	-0.036	-0.036	-0.036	-0.036	-0.036	-0.036	-0.036
YIL078W	-0.47	-0.466	-0.466	-0.466	-0.465	-0.458	-0.456	-0.456	-0.456	-0.456	-0.456	-0.456	-0.454	-0.454	-0.454	-0.454	-0.454	-0.454	-0.454	-0.454	-0.45	-0.45	-0.485	-0.485	-0.474	-0.474	-0.611	-0.586	-0.659	-0.659	-0.706	-0.751	-0.734	-0.714	-0.675	-0.675	-0.675	-0.675	-0.644	-0.622	-0.622	-0.611	-0.548	-0.537	-0.537	-0.507	-0.564	-0.545	-0.52
YKL013C	-0.074	-0.074	-0.074	-0.074	-0.069	-0.069	-0.069	-0.069	-0.069	-0.068	-0.068	-0.067	-0.068	-0.071	-0.071	-0.074	-0.069	-0.066	-0.073	-0.073	-0.073	-0.073	-0.073	-0.073	-0.074	-0.077	-0.078	-0.078	-0.078	-0.077	-0.072	-0.066	-0.062	-0.062	-0.06	-0.063	-0.06	-0.06	-0.063	-0.063	-0.063	-0.063	-0.063	-0.063	-0.063	-0.063	-0.063	-0.063	-0.063
YGR079W	-0.233	-0.233	-0.233	-0.222	-0.222	-0.211	-0.211	-0.214	-0.227	-0.207	-0.207	-0.208	-0.202	-0.207	-0.207	-0.198	-0.162	-0.162	-0.162	-0.162	-0.162	-0.164	-0.165	-0.165	-0.165	-0.165	-0.165	-0.166	-0.166	-0.165	-0.153	-0.153	-0.154	-0.154	-0.154	-0.154	-0.154	-0.153	-0.153	-0.156	-0.156	-0.146	-0.14	-0.141	-0.141	-0.141	-0.141	-0.141	-0.149
YHR113W	-0.141	-0.135	-0.136	-0.14	-0.135	-0.135	-0.135	-0.135	-0.143	-0.142	-0.138	-0.138	-0.138	-0.139	-0.139	-0.136	-0.125	-0.124	-0.127	-0.127	-0.127	-0.127	-0.127	-0.136	-0.136	-0.132	-0.132	-0.132	-0.132	-0.132	-0.136	-0.133	-0.133	-0.133	-0.133	-0.13	-0.129	-0.129	-0.129	-0.129	-0.129	-0.132	-0.136	-0.136	-0.136	-0.139	-0.14	-0.139	-0.138
YGL166W	-0.034	-0.034	-0.037	-0.037	-0.037	-0.037	-0.037	-0.038	-0.037	-0.04	-0.04	-0.037	-0.037	-0.036	-0.036	-0.036	-0.036	-0.036	-0.036	-0.036	-0.036	-0.035	-0.034	-0.034	-0.034	-0.034	-0.034	-0.034	-0.034	-0.034	-0.034	-0.034	-0.034	-0.034	-0.034	-0.034	-0.033	-0.033	-0.033	-0.033	-0.033	-0.035	-0.035	-0.035	-0.035	-0.035	-0.035	-0.035	-0.035
YAL017W	-0.108	-0.108	-0.108	-0.107	-0.105	-0.109	-0.11	-0.108	-0.108	-0.109	-0.109	-0.109	-0.105	-0.109	-0.11	-0.11	-0.108	-0.108	-0.108	-0.108	-0.108	-0.108	-0.108	-0.108	-0.108	-0.108	-0.108	-0.108	-0.112	-0.112	-0.112	-0.112	-0.111	-0.115	-0.115	-0.117	-0.117	-0.117	-0.117	-0.116	-0.116	-0.116	-0.116	-0.116	-0.116	-0.107	-0.104	-0.104	-0.104
YLR083C	-0.041	-0.041	-0.041	-0.04	-0.04	-0.04	-0.04	-0.04	-0.04	-0.04	-0.04	-0.04	-0.04	-0.04	-0.04	-0.039	-0.039	-0.039	-0.039	-0.039	-0.039	-0.039	-0.04	-0.032	-0.038	-0.038	-0.035	-0.036	-0.036	-0.036	-0.036	-0.036	-0.036	-0.037	-0.039	-0.039	-0.039	-0.039	-0.039	-0.04	-0.04	-0.039	-0.039	-0.039	-0.037	-0.037	-0.038	-0.038	-0.038
YER004W	-0.181	-0.183	-0.183	-0.183	-0.183	-0.183	-0.183	-0.183	-0.183	-0.183	-0.183	-0.183	-0.191	-0.195	-0.194	-0.196	-0.196	-0.196	-0.196	-0.198	-0.198	-0.198	-0.198	-0.198	-0.198	-0.198	-0.198	-0.198	-0.196	-0.196	-0.196	-0.196	-0.196	-0.197	-0.197	-0.193	-0.2	-0.198	-0.189	-0.185	-0.181	-0.181	-0.181	-0.179	-0.174	-0.174	-0.174	-0.181	-0.181
YDL208W	-0.102	-0.102	-0.102	-0.102	-0.101	-0.101	-0.101	-0.1	-0.1	-0.1	-0.1	-0.1	-0.097	-0.099	-0.099	-0.099	-0.101	-0.101	-0.101	-0.101	-0.101	-0.101	-0.101	-0.101	-0.101	-0.101	-0.101	-0.101	-0.101	-0.101	-0.101	-0.101	-0.101	-0.1	-0.101	-0.103	-0.103	-0.103	-0.102	-0.102	-0.1	-0.099	-0.099	-0.099	-0.099	-0.099	-0.099	-0.099	-0.083
YJR043C	-0.106	-0.106	-0.105	-0.105	-0.111	-0.117	-0.11	-0.11	-0.11	-0.108	-0.107	-0.095	-0.116	-0.116	-0.116	-0.116	-0.116	-0.128	-0.128	-0.128	-0.159	-0.183	-0.161	-0.161	-0.161	-0.14	-0.14	-0.14	-0.14	-0.098	-0.099	-0.099	-0.099	-0.072	-0.072	-0.047	-0.047	-0.047	-0.035	-0.035	-0.043	-0.043	-0.043	-0.043	-0.043	-0.043	-0.043	-0.042	-0.042
YML104C	-0.049	-0.049	-0.049	-0.049	-0.043	-0.036	-0.032	-0.026	-0.026	-0.023	-0.023	-0.023	-0.023	-0.025	-0.025	-0.026	-0.029	-0.029	-0.029	-0.029	-0.029	-0.023	-0.029	-0.029	-0.029	-0.029	-0.027	-0.026	-0.026	-0.026	-0.026	-0.027	-0.027	-0.028	-0.032	-0.032	-0.036	-0.034	-0.033	-0.032	-0.033	-0.032	-0.031	-0.029	-0.026	-0.026	-0.026	-0.026	-0.029
YBL054W	0	0	0	0	0	0	0	0	0	0	0	0	0	0	-0.176	-0.085	-0.085	-0.085	-0.085	-0.056	-0.056	-0.056	-0.056	-0.056	-0.056	-0.056	-0.056	-0.056	-0.056	-0.042	-0.02	-0.026	-0.026	-0.024	-0.024	-0.024	-0.024	-0.024	-0.024	-0.024	-0.035	-0.035	-0.035	-0.035	-0.035	-0.035	-0.035	-0.035	-0.035
YEL043W	-0.044	-0.044	-0.045	-0.045	-0.044	-0.044	-0.044	-0.044	-0.044	-0.044	-0.049	-0.049	-0.05	-0.051	-0.05	-0.05	-0.05	-0.052	-0.052	-0.052	-0.051	-0.051	-0.052	-0.052	-0.052	-0.055	-0.054	-0.054	-0.052	-0.052	-0.053	-0.055	-0.055	-0.056	-0.055	-0.056	-0.056	-0.056	-0.057	-0.058	-0.061	-0.061	-0.061	-0.061	-0.061	-0.061	-0.06	-0.06	-0.065
YJL145W	-0.053	-0.053	-0.051	-0.053	-0.05	-0.05	-0.05	-0.05	-0.048	-0.048	-0.046	-0.043	-0.043	-0.043	-0.043	-0.044	-0.04	-0.043	-0.055	-0.051	-0.048	-0.048	-0.046	-0.045	-0.046	-0.047	-0.047	-0.047	-0.047	-0.047	-0.047	-0.047	-0.04	-0.042	-0.042	-0.042	-0.039	-0.039	-0.039	-0.035	-0.035	-0.035	-0.036	-0.036	-0.036	-0.037	-0.037	-0.037	-0.037
YBR152W	-0.075	-0.068	-0.054	-0.054	-0.053	-0.053	-0.06	-0.051	-0.051	-0.059	-0.061	-0.061	-0.061	-0.061	-0.064	-0.058	-0.053	-0.056	-0.056	-0.052	-0.052	-0.051	-0.054	-0.054	-0.054	-0.055	-0.057	-0.057	-0.057	-0.057	-0.057	-0.061	-0.061	-0.061	-0.066	-0.066	-0.066	-0.066	-0.066	-0.066	-0.07	-0.069	-0.069	-0.065	-0.058	-0.061	-0.066	-0.063	-0.063
YKR059W	-0.091	-0.088	-0.088	-0.094	-0.094	-0.094	-0.086	-0.09	-0.093	-0.094	-0.098	-0.098	-0.098	-0.098	-0.098	-0.099	-0.096	-0.096	-0.098	-0.096	-0.098	-0.098	-0.098	-0.098	-0.096	-0.092	-0.087	-0.091	-0.098	-0.102	-0.177	-0.178	-0.16	-0.145	-0.136	-0.136	-0.143	-0.134	-0.134	-0.12	-0.113	-0.113	-0.107	-0.131	-0.131	-0.132	-0.132	-0.131	-0.129
YMR307W	-0.197	-0.197	-0.197	-0.197	-0.197	-0.197	-0.197	-0.202	-0.165	-0.165	-0.165	-0.15	0	0	0	0	0	0	0	0	0	0	0	0	0	0	0	0	0	0	0	0	0	0	0	0	0	0	0	0	0	0	0	0	0	0	0	0	0
YMR253C	-0.182	-0.194	-0.19	-0.176	-0.176	-0.176	-0.176	-0.174	-0.174	-0.17	-0.17	-0.17	-0.17	-0.17	-0.17	-0.17	-0.17	-0.172	-0.179	-0.179	-0.179	-0.177	-0.177	-0.176	-0.172	-0.172	-0.172	-0.172	-0.172	-0.17	-0.17	-0.17	-0.168	-0.168	-0.168	-0.168	-0.168	-0.159	-0.158	-0.159	-0.183	-0.168	-0.155	-0.155	-0.155	-0.155	-0.162	-0.162	-0.161
YLR154C	-0.052	-0.052	-0.058	-0.058	-0.058	-0.058	-0.058	-0.06	-0.06	-0.06	-0.063	-0.063	-0.063	-0.058	-0.058	-0.058	-0.068	-0.07	-0.059	-0.059	-0.059	-0.059	-0.059	-0.065	-0.072	-0.072	-0.072	-0.072	-0.072	-0.072	-0.072	-0.082	-0.082	-0.078	-0.078	-0.078	0	0	0	0	0	0	0	0	0	0	0	-0.135	-0.135
YDR165W	-0.558	-0.568	-0.568	-0.497	-0.497	-0.497	-0.497	-0.506	-0.506	-0.506	-0.435	-0.435	-0.449	-0.447	-0.315	-0.244	-0.243	-0.243	-0.233	-0.233	-0.236	-0.236	-0.236	-0.236	-0.236	-0.236	-0.235	-0.238	-0.238	-0.239	-0.239	-0.239	-0.239	-0.239	-0.239	-0.239	-0.239	-0.239	-0.239	-0.239	-0.236	-0.236	-0.236	-0.224	-0.224	-0.224	-0.218	-0.22	-0.22
YDR034C	-0.064	-0.064	-0.064	-0.067	-0.069	-0.069	-0.068	-0.066	-0.066	-0.068	-0.068	-0.063	-0.067	-0.067	-0.067	-0.067	-0.067	-0.067	-0.063	-0.061	-0.061	-0.059	-0.058	-0.054	-0.054	-0.053	-0.057	-0.057	-0.057	-0.057	-0.062	-0.062	-0.06	-0.06	-0.06	-0.065	-0.068	-0.072	-0.072	-0.072	-0.072	-0.072	-0.071	-0.078	-0.091	-0.091	-0.088	-0.088	-0.088
YMR108W	-0.024	-0.019	-0.027	-0.038	-0.037	-0.037	-0.038	-0.038	-0.038	-0.038	-0.038	-0.038	-0.038	-0.039	-0.031	-0.03	-0.03	-0.03	-0.03	-0.03	-0.03	-0.03	-0.03	-0.028	-0.024	-0.031	-0.031	-0.031	-0.034	-0.034	-0.034	-0.034	-0.032	-0.029	-0.025	-0.025	-0.025	-0.025	-0.025	-0.025	-0.027	-0.026	-0.026	-0.024	-0.024	-0.024	-0.024	-0.03	-0.04
YKR095W	-0.106	-0.103	-0.102	-0.107	-0.106	-0.106	-0.106	-0.106	-0.103	-0.088	-0.08	-0.068	-0.068	-0.068	-0.068	-0.068	-0.077	-0.077	-0.077	-0.077	-0.077	-0.077	-0.077	-0.082	-0.08	-0.072	-0.07	-0.07	-0.071	-0.071	-0.071	-0.07	-0.076	-0.076	-0.085	-0.085	-0.085	-0.085	-0.087	-0.075	-0.075	-0.075	-0.075	-0.075	-0.075	-0.08	-0.084	-0.08	-0.074
YMR026C	-0.109	-0.109	-0.109	-0.108	-0.109	-0.109	-0.113	-0.112	-0.112	-0.112	-0.112	-0.112	-0.112	-0.121	-0.121	-0.119	-0.13	-0.132	-0.132	-0.128	-0.123	-0.119	-0.119	-0.119	-0.116	-0.116	-0.111	-0.111	-0.108	-0.108	-0.107	-0.109	-0.109	-0.105	-0.105	-0.105	-0.105	-0.105	-0.105	-0.105	-0.109	-0.108	-0.108	-0.108	-0.108	-0.108	-0.108	-0.108	-0.108
YBL014C	-0.211	-0.211	-0.211	-0.211	-0.211	-0.211	-0.215	-0.21	-0.215	-0.202	-0.202	-0.206	-0.2	-0.199	-0.199	-0.199	-0.199	-0.191	-0.191	-0.191	-0.191	-0.191	-0.192	-0.192	-0.19	-0.194	-0.201	-0.196	-0.196	-0.196	-0.196	-0.177	-0.177	-0.177	-0.183	-0.174	-0.176	-0.18	-0.188	-0.188	-0.181	-0.181	-0.19	-0.181	-0.203	-0.196	-0.194	-0.192	-0.192
YIL110W	-0.067	-0.068	-0.069	-0.069	-0.069	-0.069	-0.069	-0.067	-0.067	-0.065	-0.059	-0.058	-0.058	-0.058	-0.058	-0.073	-0.122	-0.118	-0.08	-0.073	-0.094	-0.107	-0.107	-0.105	-0.086	-0.067	-0.079	-0.079	-0.081	-0.078	-0.078	-0.078	-0.078	-0.079	-0.075	-0.075	-0.073	-0.08	-0.081	-0.081	-0.081	-0.081	-0.081	-0.081	-0.077	-0.074	-0.074	-0.076	-0.069
YBL092W	0.002	0.002	0.002	0.002	0.002	0.002	0.002	0.002	0.002	0.002	0.002	0.002	0.002	0.002	0.002	0.003	0.003	0.003	0.003	0.003	0.003	0.003	0.003	0.003	0.003	0.003	0.003	0.003	0.003	0.003	0.003	0.003	0.003	0.003	0.003	0.003	0.003	0.003	0.003	0.003	0.003	0.003	0.003	0	0	0	0	0	0
YLR047C	-0.062	-0.062	-0.062	-0.062	-0.062	-0.028	-0.028	-0.028	-0.028	-0.028	0	0	-0.024	-0.024	-0.024	-0.024	-0.024	-0.024	-0.024	-0.03	-0.042	-0.042	-0.042	-0.042	-0.042	-0.042	-0.042	-0.042	-0.042	-0.042	-0.042	-0.042	-0.042	0	0	0	0	0	0	0	0	0	0	0	0	0	0	0	0
YBL059W	-0.046	-0.046	-0.046	-0.046	-0.045	-0.043	-0.043	-0.051	-0.051	-0.045	-0.061	-0.072	-0.072	-0.081	-0.071	-0.074	-0.08	-0.08	-0.08	-0.08	-0.08	-0.08	-0.08	-0.08	-0.081	-0.092	-0.092	-0.081	-0.071	-0.071	-0.071	-0.074	-0.074	-0.067	-0.062	-0.065	-0.065	-0.064	-0.063	-0.066	-0.059	-0.063	-0.067	-0.067	-0.067	-0.067	-0.064	-0.064	-0.064
YGL087C	-0.111	-0.111	-0.102	-0.102	-0.103	-0.098	-0.098	-0.101	-0.101	-0.101	-0.101	-0.101	-0.102	-0.102	-0.102	-0.102	-0.102	-0.102	-0.102	-0.102	-0.1	-0.1	-0.1	-0.099	-0.106	-0.104	-0.096	-0.096	-0.102	-0.102	-0.102	-0.102	-0.102	-0.102	-0.103	-0.103	-0.103	-0.103	-0.103	-0.103	-0.103	-0.103	-0.105	-0.105	-0.105	-0.105	-0.105	-0.105	-0.105
YDL006W	-0.008	-0.011	-0.011	-0.011	-0.011	-0.011	-0.009	-0.021	-0.016	-0.016	-0.016	-0.017	-0.017	-0.017	-0.017	-0.016	-0.015	-0.012	-0.012	-0.011	-0.009	-0.011	-0.011	-0.011	-0.015	-0.015	-0.015	-0.015	-0.015	-0.015	-0.015	-0.017	-0.017	-0.017	-0.016	-0.016	-0.016	-0.017	-0.021	-0.02	-0.02	-0.02	-0.02	-0.02	-0.02	-0.02	-0.02	-0.02	-0.019
YPR118W	-0.025	-0.025	-0.025	-0.025	-0.024	-0.029	-0.032	-0.032	-0.032	-0.032	-0.036	-0.034	-0.033	-0.032	-0.031	-0.037	-0.037	-0.037	-0.037	-0.037	-0.037	-0.039	-0.034	-0.034	-0.034	-0.033	-0.033	-0.033	-0.033	-0.032	-0.032	-0.032	-0.032	-0.032	-0.032	-0.032	-0.032	-0.032	-0.032	-0.032	-0.032	-0.032	-0.036	-0.036	-0.036	-0.036	-0.036	-0.036	-0.036
YNL281W	-0.049	-0.05	-0.05	-0.049	-0.052	-0.05	-0.047	-0.047	-0.046	-0.046	-0.046	-0.046	-0.046	-0.049	-0.043	-0.041	-0.041	-0.041	-0.041	-0.049	-0.049	-0.049	-0.049	-0.05	-0.05	-0.05	-0.05	-0.05	-0.05	-0.05	-0.05	-0.044	-0.044	-0.045	-0.045	-0.044	-0.044	-0.044	-0.046	-0.046	-0.045	-0.045	-0.046	-0.046	-0.046	-0.046	-0.046	-0.045	-0.045
YPR159W	0	0	0	0	0	0	0	0	0	0	0	0	0	0	0	0	0	0	0	0	0	0	0	0	0	0	0	0	0	0	0	0	0	0	0	0	0	0	0	0	0	0	0	0	0	0	0	0	0
YHR068W	-0.049	-0.051	-0.051	-0.064	-0.061	-0.061	-0.061	-0.059	-0.059	-0.059	-0.059	-0.059	-0.063	-0.066	-0.066	-0.066	-0.066	-0.066	-0.066	-0.066	-0.066	-0.066	-0.066	-0.066	-0.066	-0.066	-0.068	-0.068	-0.071	-0.071	-0.071	-0.071	-0.071	-0.07	-0.07	-0.07	-0.067	-0.067	-0.067	-0.067	-0.067	-0.067	-0.067	-0.067	-0.067	-0.067	-0.067	-0.067	-0.067
YAL043C	-0.096	-0.101	-0.115	-0.114	-0.114	-0.114	-0.114	-0.114	-0.114	-0.114	-0.114	-0.108	-0.108	-0.108	-0.108	-0.108	-0.113	-0.113	-0.113	-0.113	-0.107	-0.107	-0.107	-0.107	-0.107	-0.107	-0.107	-0.107	-0.107	-0.107	-0.107	-0.107	-0.107	-0.107	-0.108	-0.108	-0.108	-0.108	-0.107	-0.107	-0.107	-0.103	-0.103	-0.103	-0.103	-0.103	-0.103	-0.103	-0.103
YPL096C-A	-0.124	-0.124	-0.127	-0.115	-0.115	-0.111	-0.11	-0.117	-0.117	-0.117	-0.117	-0.117	-0.083	-0.083	-0.092	-0.091	-0.088	-0.088	-0.097	-0.107	-0.107	-0.106	-0.106	-0.106	-0.106	-0.106	-0.085	-0.059	-0.09	-0.273	-0.355	-0.342	-0.342	-0.348	-0.348	-0.349	-0.267	-0.277	-0.265	-0.265	-0.265	-0.265	-0.265	-0.265	-0.266	-0.266	-0.27	-0.27	-0.28
YJL036W	-0.106	-0.103	-0.104	-0.104	-0.117	-0.117	-0.117	-0.101	-0.1	-0.105	-0.111	-0.111	-0.108	-0.108	-0.108	-0.108	-0.106	-0.097	-0.097	-0.097	-0.097	-0.097	-0.097	-0.109	-0.104	-0.097	-0.122	-0.136	-0.188	-0.188	-0.188	-0.178	-0.174	-0.174	-0.158	-0.124	0	0	0	0	0	0	0	0	0	0	0	0	0
YMR177W	-0.052	-0.052	-0.052	-0.052	-0.052	-0.052	-0.052	-0.052	-0.054	-0.054	-0.054	-0.052	-0.052	-0.052	-0.052	-0.051	-0.044	-0.044	-0.048	-0.048	-0.05	-0.05	-0.05	-0.05	-0.05	-0.049	-0.049	-0.049	-0.049	-0.049	-0.049	-0.049	-0.05	-0.05	-0.05	-0.05	-0.05	-0.05	-0.05	-0.048	-0.042	-0.043	-0.043	-0.043	-0.043	-0.045	-0.045	-0.044	-0.044
YEL040W	-0.224	-0.265	-0.234	-0.234	-0.234	-0.234	-0.234	-0.227	-0.227	-0.227	-0.223	-0.258	-0.258	-0.258	-0.258	-0.258	-0.258	-0.248	-0.243	-0.229	-0.239	-0.239	-0.239	-0.239	-0.239	-0.239	-0.239	-0.235	-0.263	-0.262	-0.262	-0.286	-0.309	-0.285	-0.255	-0.214	-0.214	-0.214	-0.214	-0.214	-0.277	-0.262	-0.263	-0.249	-0.187	-0.187	-0.187	-0.187	-0.187
YDR054C	-0.153	-0.153	-0.167	-0.167	-0.167	-0.167	-0.167	-0.167	-0.167	-0.167	-0.167	-0.167	-0.167	-0.167	-0.167	-0.167	-0.167	-0.169	-0.169	-0.269	-0.27	-0.27	-0.27	-0.27	-0.27	-0.27	-0.27	-0.27	-0.27	-0.27	-0.27	-0.27	-0.249	-0.249	-0.249	-0.247	-0.247	-0.247	-0.25	-0.25	-0.245	-0.245	0	0	0	0	0	0	0
YHR169W	-0.034	-0.034	-0.034	-0.034	-0.034	-0.035	-0.033	-0.033	-0.033	-0.034	-0.034	-0.034	-0.034	-0.034	-0.034	-0.035	-0.035	-0.035	-0.032	-0.03	-0.032	-0.032	-0.032	-0.032	-0.032	-0.032	-0.032	-0.035	-0.034	-0.033	-0.033	-0.033	-0.033	-0.035	-0.035	-0.034	-0.032	-0.032	-0.032	-0.032	-0.032	-0.031	-0.031	-0.029	-0.03	-0.029	-0.029	-0.029	-0.029
YGR016W	-0.126	-0.126	-0.133	-0.148	-0.158	-0.162	-0.158	-0.183	-0.164	-0.164	-0.171	-0.171	-0.158	-0.164	-0.172	-0.177	-0.176	-0.176	-0.183	-0.19	-0.19	-0.19	-0.19	-0.19	-0.183	-0.18	-0.18	-0.18	-0.18	-0.174	-0.174	-0.174	-0.174	-0.174	-0.169	-0.169	-0.169	-0.169	-0.161	-0.161	-0.146	-0.136	-0.135	-0.135	-0.135	-0.134	-0.133	-0.133	-0.133
YBL015W	-0.011	-0.011	-0.011	-0.011	-0.011	-0.011	-0.011	-0.011	-0.011	-0.011	-0.011	-0.005	0.016	0	0	0	0	0	0	0	0	0	0	0	0	0	0	0	0	0	0.004	0.003	0.003	0.003	0.003	0.003	0.003	0.003	0.003	0.002	0.002	0.002	0.002	0.002	0.002	0.002	0.002	0.002	0.002
YGL113W	-0.046	-0.046	-0.04	-0.037	-0.035	-0.035	-0.035	-0.035	-0.035	-0.035	-0.035	-0.035	-0.035	-0.035	-0.035	-0.035	-0.036	-0.043	-0.047	-0.047	-0.053	-0.05	-0.064	-0.064	-0.065	-0.047	-0.046	-0.046	-0.043	-0.043	-0.043	-0.04	-0.04	-0.04	-0.043	-0.046	-0.048	-0.048	-0.048	-0.047	-0.043	-0.042	-0.05	-0.05	-0.05	-0.05	-0.042	-0.041	-0.041
YOR171C	-0.092	-0.092	-0.092	-0.092	-0.087	-0.09	-0.095	-0.095	-0.095	-0.095	-0.095	-0.095	-0.092	-0.088	-0.088	-0.087	-0.087	-0.086	-0.084	-0.084	-0.086	-0.088	-0.086	-0.086	-0.086	-0.086	-0.086	-0.086	-0.086	-0.086	-0.088	-0.088	-0.088	-0.088	-0.085	-0.085	-0.085	-0.085	-0.085	-0.085	-0.085	-0.083	-0.083	-0.083	-0.085	-0.085	-0.085	-0.085	-0.085
YGR077C	-0.031	-0.031	-0.029	-0.029	-0.029	-0.04	-0.039	-0.04	-0.042	-0.04	-0.041	-0.042	-0.057	-0.05	-0.05	-0.048	-0.048	-0.048	-0.047	-0.047	-0.047	-0.046	-0.046	-0.046	-0.046	-0.046	-0.043	-0.043	-0.043	-0.043	-0.042	-0.044	-0.045	-0.045	-0.045	-0.045	-0.045	-0.043	-0.041	-0.041	-0.03	-0.028	-0.035	-0.036	-0.035	-0.039	-0.039	-0.039	-0.038
YGL003C	-0.115	-0.115	-0.115	-0.118	-0.118	-0.118	-0.118	-0.118	-0.117	-0.124	-0.126	-0.116	-0.111	-0.107	-0.107	-0.096	-0.096	-0.096	-0.096	-0.093	-0.089	-0.089	-0.089	-0.089	-0.089	-0.089	-0.089	-0.089	-0.089	-0.089	-0.09	-0.091	-0.091	-0.09	-0.09	-0.09	-0.093	-0.092	-0.092	-0.091	-0.087	-0.087	-0.087	-0.087	-0.087	-0.087	-0.087	-0.087	-0.087
YMR148W	-0.064	-0.063	-0.063	-0.063	-0.063	-0.063	-0.063	-0.065	-0.084	-0.086	-0.082	-0.086	-0.101	-0.101	-0.112	-0.093	-0.086	-0.087	-0.084	-0.085	-0.088	-0.083	-0.083	-0.083	-0.082	-0.086	-0.086	-0.084	-0.085	-0.094	-0.093	-0.089	-0.089	-0.089	-0.089	-0.093	-0.093	-0.093	-0.095	-0.095	-0.095	-0.095	-0.095	-0.09	-0.099	-0.099	-0.095	-0.095	-0.095
YNR027W	-0.136	-0.142	-0.142	-0.142	-0.142	-0.132	-0.132	-0.145	-0.12	-0.12	-0.121	-0.106	-0.112	-0.112	-0.112	-0.108	-0.108	-0.102	-0.102	-0.103	-0.103	-0.113	-0.113	-0.114	-0.114	-0.114	-0.114	-0.114	-0.111	-0.112	-0.108	-0.108	-0.108	-0.108	-0.108	-0.102	-0.106	-0.106	-0.107	-0.108	-0.108	-0.108	-0.108	-0.108	-0.108	-0.108	-0.108	-0.108	-0.107
YLR073C	-0.043	-0.042	-0.04	-0.034	-0.034	-0.033	-0.035	-0.035	-0.035	-0.035	-0.035	-0.029	-0.03	-0.031	-0.031	-0.031	-0.031	-0.031	-0.031	-0.031	-0.031	-0.031	-0.031	-0.031	-0.031	-0.031	-0.031	-0.031	-0.031	-0.03	-0.029	-0.029	-0.031	-0.031	-0.031	-0.035	-0.035	-0.035	-0.034	-0.038	-0.038	-0.038	-0.038	-0.038	-0.038	-0.036	-0.036	-0.035	-0.035
YML019W	-0.057	-0.057	-0.057	-0.064	-0.058	-0.061	-0.06	-0.056	-0.056	-0.056	-0.056	-0.056	-0.056	-0.056	-0.058	-0.064	-0.068	-0.066	-0.066	-0.063	-0.067	-0.068	-0.068	-0.069	-0.069	-0.069	-0.069	-0.068	-0.066	-0.066	-0.063	-0.065	-0.063	-0.063	-0.061	-0.061	-0.061	-0.062	-0.062	-0.062	-0.061	-0.061	-0.061	-0.059	-0.059	-0.064	-0.064	-0.064	-0.065
YGL226C-A	-0.102	-0.11	-0.129	-0.119	-0.122	-0.155	-0.151	-0.162	-0.138	-0.138	-0.135	-0.122	-0.122	-0.121	-0.121	-0.118	-0.121	-0.121	-0.126	-0.126	-0.126	-0.126	-0.123	-0.134	-0.14	-0.145	-0.145	-0.145	-0.145	-0.145	-0.141	-0.13	-0.13	-0.13	-0.13	-0.13	-0.119	-0.119	-0.121	-0.122	-0.122	-0.122	-0.123	-0.123	-0.121	-0.113	-0.113	-0.113	-0.113
YIL122W	-0.027	-0.027	-0.027	-0.022	-0.022	-0.022	-0.023	-0.023	-0.028	-0.029	-0.029	-0.03	-0.03	-0.028	-0.028	-0.028	-0.034	-0.034	-0.034	-0.028	-0.03	-0.028	-0.028	-0.033	-0.03	-0.03	-0.03	-0.03	-0.029	-0.042	-0.042	-0.042	-0.042	-0.042	-0.036	-0.036	-0.036	-0.042	-0.047	-0.039	-0.039	-0.037	-0.037	-0.035	-0.035	-0.035	-0.037	-0.037	-0.037
YAL029C	-0.679	-0.678	-0.661	-0.661	-0.661	-0.658	-0.658	-0.658	-0.658	-0.658	-0.661	-0.661	-0.662	-0.726	-0.716	-0.716	-0.696	-0.698	-0.697	-0.697	-0.697	-0.697	-0.697	-0.697	-0.697	-0.696	-0.696	-0.698	-0.698	-0.709	-0.721	-0.721	-0.721	-0.721	-0.729	-0.729	-0.729	-0.729	-0.729	-0.729	-0.729	-0.729	-0.729	-0.729	-0.729	-0.719	-0.719	-0.719	-0.719
YNL312W	-0.13	-0.13	-0.13	-0.13	-0.13	-0.131	-0.13	-0.13	-0.13	-0.134	-0.13	-0.129	-0.135	-0.134	-0.131	-0.131	-0.119	-0.119	-0.119	-0.119	-0.119	-0.119	-0.119	-0.118	-0.114	-0.114	-0.114	-0.114	-0.114	-0.114	-0.114	-0.117	-0.117	-0.117	-0.117	-0.117	-0.117	-0.117	-0.117	-0.117	-0.117	-0.117	-0.117	-0.118	-0.118	-0.118	-0.118	-0.118	-0.118
YPR067W	-0.209	-0.209	-0.209	-0.195	-0.19	-0.19	-0.185	-0.185	-0.185	-0.176	-0.176	-0.176	-0.19	-0.178	-0.182	-0.182	-0.182	-0.182	-0.182	-0.182	-0.181	-0.169	-0.169	-0.172	-0.172	-0.172	-0.169	-0.168	-0.168	-0.168	-0.168	-0.168	-0.168	-0.168	-0.168	-0.175	-0.189	-0.189	-0.189	-0.205	-0.205	-0.205	-0.198	-0.198	-0.202	-0.202	-0.201	-0.201	-0.201
YLR033W	-0.051	-0.051	-0.051	-0.051	-0.051	-0.047	-0.046	-0.047	-0.047	-0.045	-0.045	-0.045	-0.042	-0.042	-0.042	-0.042	-0.042	-0.042	-0.042	-0.045	-0.045	-0.045	-0.045	-0.045	-0.045	-0.044	-0.044	-0.044	-0.044	-0.044	-0.044	-0.045	-0.045	-0.045	-0.047	-0.046	-0.046	-0.046	-0.046	-0.046	-0.047	-0.048	-0.047	-0.045	-0.045	-0.044	-0.044	-0.044	-0.043
YMR139W	-0.177	-0.177	-0.152	-0.139	-0.139	-0.13	-0.13	-0.13	-0.13	-0.123	-0.125	-0.125	-0.113	-0.113	-0.116	-0.12	-0.106	-0.098	-0.098	-0.098	-0.098	-0.098	-0.096	-0.096	-0.093	-0.091	-0.098	-0.1	-0.101	-0.099	-0.101	-0.096	-0.092	-0.092	-0.092	-0.099	-0.099	-0.096	-0.095	-0.096	-0.093	-0.094	-0.097	-0.097	-0.093	-0.096	-0.093	-0.094	-0.089
YCL045C	-0.078	-0.08	-0.079	-0.079	-0.079	-0.082	-0.082	-0.082	-0.082	-0.082	-0.082	-0.082	-0.082	-0.083	-0.082	-0.082	-0.082	-0.082	-0.082	-0.082	-0.079	-0.079	-0.079	-0.079	-0.079	-0.079	-0.079	-0.079	-0.079	-0.079	-0.079	-0.079	-0.079	-0.084	-0.084	-0.083	-0.083	-0.083	-0.08	-0.08	-0.082	-0.082	-0.082	-0.082	-0.083	-0.082	-0.079	-0.079	-0.079
YLR014C	-0.056	-0.053	-0.065	-0.07	-0.089	-0.092	-0.086	-0.091	-0.094	-0.099	-0.099	-0.101	-0.101	-0.101	-0.101	-0.095	-0.099	-0.091	-0.092	-0.092	-0.092	-0.092	-0.088	-0.083	-0.089	-0.087	-0.093	-0.1	-0.1	-0.104	-0.104	-0.106	-0.109	-0.116	-0.102	-0.108	-0.108	-0.108	-0.108	-0.108	-0.108	-0.111	-0.111	-0.111	-0.111	-0.111	-0.108	-0.11	-0.11
YDR021W	-0.088	-0.083	-0.068	-0.067	-0.067	-0.067	-0.067	-0.067	-0.056	-0.09	-0.09	-0.091	-0.095	-0.095	-0.061	-0.061	-0.061	-0.05	-0.05	-0.05	-0.05	-0.05	-0.05	-0.059	-0.059	-0.05	-0.046	-0.046	-0.046	-0.049	-0.049	-0.049	-0.05	-0.05	-0.046	-0.046	-0.045	-0.041	-0.041	-0.041	-0.041	-0.041	-0.045	-0.045	-0.045	-0.042	-0.042	-0.042	-0.042
YGL148W	-0.074	-0.069	-0.062	-0.058	-0.058	-0.058	-0.058	-0.058	-0.058	-0.058	-0.058	-0.057	-0.056	-0.057	-0.053	-0.053	-0.053	-0.047	-0.046	-0.046	-0.047	-0.036	-0.036	-0.036	-0.036	-0.036	-0.036	-0.036	-0.036	-0.036	-0.036	-0.036	-0.036	-0.036	-0.036	-0.036	-0.032	-0.039	-0.038	-0.04	-0.04	-0.04	-0.04	-0.04	-0.04	-0.044	-0.044	-0.044	-0.044
YDR370C	-0.065	-0.069	-0.073	-0.073	-0.073	-0.073	-0.073	-0.073	-0.073	-0.073	-0.075	-0.078	-0.078	-0.078	-0.076	-0.076	-0.076	-0.076	-0.076	-0.076	-0.076	-0.076	-0.07	-0.073	-0.073	-0.073	-0.073	-0.073	-0.073	-0.073	-0.073	-0.073	-0.073	-0.071	-0.066	-0.061	-0.061	-0.06	-0.06	-0.06	-0.06	-0.06	-0.06	-0.06	-0.06	-0.06	-0.06	-0.06	-0.06
YDL202W	-0.165	-0.161	-0.162	-0.162	-0.254	-0.233	-0.226	-0.224	-0.197	-0.197	-0.197	-0.197	-0.197	-0.197	-0.197	-0.197	-0.197	-0.197	-0.197	-0.197	-0.204	-0.202	-0.223	-0.223	-0.223	-0.256	-0.256	-0.25	-0.25	-0.278	-0.278	-0.278	-0.334	-0.336	-0.446	-0.446	-0.446	-0.45	-0.351	-0.509	-0.506	-0.539	-0.525	-0.536	-0.54	-0.54	-0.556	-0.567	-0.583
YBR024W	-0.17	-0.174	-0.168	-0.168	-0.168	-0.168	-0.168	-0.168	-0.167	-0.165	-0.165	-0.165	-0.165	-0.165	-0.165	-0.165	-0.164	-0.16	-0.159	-0.163	-0.166	-0.166	-0.169	-0.173	-0.173	-0.173	-0.173	-0.175	-0.175	-0.174	-0.174	-0.171	-0.172	-0.172	-0.17	-0.17	-0.17	-0.17	-0.17	-0.17	-0.17	-0.17	-0.18	-0.18	-0.178	-0.18	-0.185	-0.188	-0.188
YNL168C	-0.046	-0.046	-0.047	-0.047	-0.048	-0.048	-0.048	-0.048	-0.048	-0.048	-0.048	-0.048	-0.049	-0.049	-0.049	-0.051	-0.051	-0.051	-0.051	-0.052	-0.047	-0.047	-0.047	-0.047	-0.046	-0.046	-0.047	-0.037	-0.036	-0.036	-0.036	-0.036	-0.036	-0.037	-0.037	-0.037	-0.037	-0.037	-0.048	-0.044	-0.04	-0.044	-0.047	-0.048	-0.048	-0.048	-0.047	-0.047	-0.047
YLR192C	-0.033	-0.035	-0.031	-0.032	-0.03	-0.033	-0.035	-0.035	-0.034	-0.034	-0.032	-0.034	-0.034	-0.034	-0.033	-0.033	-0.032	-0.032	-0.031	-0.031	-0.031	-0.031	-0.031	-0.035	-0.035	-0.035	-0.035	-0.035	-0.035	-0.037	-0.038	-0.038	-0.037	-0.036	-0.036	-0.036	-0.036	-0.036	-0.038	-0.038	-0.041	-0.04	-0.041	-0.041	-0.041	-0.042	-0.042	-0.042	-0.04
YJL003W	-0.164	-0.162	-0.167	-0.173	-0.186	-0.186	-0.186	-0.186	-0.186	-0.195	-0.186	-0.186	-0.186	-0.186	-0.188	-0.189	-0.189	-0.205	-0.237	-0.221	-0.206	-0.184	-0.185	-0.161	-0.161	-0.161	-0.168	-0.159	-0.159	-0.161	-0.161	-0.161	-0.155	-0.159	-0.159	-0.159	-0.159	-0.159	-0.152	-0.158	-0.158	-0.158	-0.147	-0.147	-0.147	-0.146	-0.146	-0.151	-0.151
YNL084C	-0.184	-0.184	-0.184	-0.187	-0.187	-0.187	-0.187	-0.187	-0.187	-0.185	-0.163	-0.159	-0.159	-0.159	-0.152	-0.152	-0.151	-0.153	-0.148	-0.147	-0.147	-0.147	-0.147	-0.142	-0.142	-0.147	-0.147	-0.147	-0.15	-0.153	-0.149	-0.149	-0.149	-0.149	-0.149	-0.149	-0.152	-0.153	-0.147	-0.154	-0.154	-0.154	-0.154	-0.154	-0.151	-0.151	-0.151	-0.151	-0.151
YNL257C	-0.009	-0.029	-0.066	-0.078	-0.078	-0.08	-0.08	-0.08	-0.089	-0.089	-0.092	-0.081	-0.082	-0.088	-0.089	-0.093	-0.107	-0.1	-0.088	-0.088	-0.089	-0.09	-0.09	-0.09	-0.09	-0.09	-0.079	-0.079	-0.079	-0.079	-0.079	-0.079	-0.079	-0.079	-0.079	-0.079	-0.077	-0.075	-0.076	-0.074	-0.074	-0.073	-0.073	-0.065	-0.063	-0.063	-0.063	-0.063	-0.063
YPL139C	-0.057	-0.06	-0.06	-0.069	-0.069	-0.062	-0.058	-0.058	-0.058	-0.061	-0.061	-0.063	-0.063	-0.063	-0.063	-0.063	-0.058	-0.055	-0.055	-0.055	-0.055	-0.055	-0.055	-0.054	-0.054	-0.054	-0.054	-0.054	-0.054	-0.054	-0.054	-0.054	-0.052	-0.052	-0.052	-0.051	-0.052	-0.053	-0.051	-0.051	-0.051	-0.051	-0.051	-0.051	-0.051	-0.051	-0.051	-0.051	-0.051
YCL033C	-0.14	-0.143	-0.143	-0.146	-0.14	-0.127	-0.119	-0.137	-0.137	-0.122	-0.13	-0.13	-0.13	-0.13	-0.13	-0.121	-0.143	-0.16	-0.169	-0.169	-0.16	-0.157	-0.158	-0.154	-0.145	-0.147	-0.147	-0.147	-0.147	-0.141	-0.15	-0.159	-0.154	-0.154	-0.158	-0.158	-0.166	-0.166	-0.166	-0.166	-0.166	-0.164	-0.165	-0.165	-0.182	-0.182	-0.197	-0.199	-0.204
YNL096C	-0.141	-0.132	-0.132	-0.132	-0.131	-0.131	-0.131	-0.136	-0.136	-0.136	-0.136	-0.138	-0.138	-0.138	-0.138	-0.138	-0.139	-0.139	-0.139	-0.139	-0.139	-0.139	-0.134	-0.135	-0.135	-0.135	-0.131	-0.131	-0.131	-0.131	-0.128	-0.128	-0.128	-0.136	-0.136	-0.132	-0.131	-0.122	-0.122	-0.121	-0.121	-0.117	-0.117	-0.115	-0.111	-0.112	-0.116	-0.116	-0.116
YNL041C	-0.061	-0.061	-0.061	-0.061	-0.061	-0.061	-0.061	-0.065	-0.068	-0.072	-0.075	-0.075	-0.075	-0.075	-0.075	-0.075	-0.075	-0.075	-0.075	-0.075	-0.074	-0.071	-0.071	-0.071	-0.074	-0.074	-0.074	-0.074	-0.072	-0.072	-0.071	-0.067	-0.067	-0.067	-0.068	-0.055	-0.058	-0.058	-0.058	-0.051	-0.049	-0.048	-0.049	-0.049	-0.049	-0.049	-0.049	-0.049	-0.049
YLL027W	-0.037	-0.037	-0.047	-0.047	-0.047	-0.047	-0.057	-0.057	-0.057	-0.057	-0.057	-0.062	-0.062	-0.073	-0.073	-0.073	-0.066	-0.056	-0.056	-0.064	-0.064	-0.067	-0.077	-0.058	-0.058	-0.056	-0.056	-0.057	-0.061	-0.058	-0.058	-0.058	-0.061	-0.061	-0.062	-0.076	-0.071	-0.07	-0.05	-0.046	-0.046	-0.047	-0.047	-0.046	-0.046	-0.054	-0.054	-0.054	-0.054
YDR292C	-0.043	-0.044	-0.034	-0.04	-0.04	-0.038	-0.038	-0.036	-0.036	-0.036	-0.038	-0.038	-0.033	-0.036	-0.036	-0.036	-0.036	-0.035	-0.03	-0.026	-0.027	-0.026	-0.026	-0.026	-0.029	-0.03	-0.03	-0.029	-0.032	-0.032	-0.032	-0.032	-0.031	-0.031	-0.031	-0.032	-0.029	-0.028	-0.028	-0.027	-0.027	-0.027	-0.029	-0.03	-0.031	-0.03	-0.03	-0.03	-0.03
YOL127W	-0.014	-0.014	-0.014	-0.015	-0.015	-0.015	-0.015	-0.015	0	0	0	0	0	0	0	0	0	0	0	0	0	0	0	0	0	0	0	0	0	0	0	0	0	0	0	0	0	0	0	0	0	0	0	0	0	0	0	0	0
YBR274W	-0.081	-0.086	-0.116	-0.102	-0.11	-0.111	-0.089	-0.091	-0.091	-0.09	-0.093	-0.093	-0.094	-0.094	-0.094	-0.093	-0.093	-0.094	-0.094	-0.094	-0.094	-0.094	-0.094	-0.094	-0.094	-0.094	-0.094	-0.094	-0.094	-0.086	-0.087	-0.106	-0.116	-0.112	-0.117	-0.106	-0.106	-0.106	-0.106	-0.106	-0.106	-0.106	-0.107	-0.103	-0.103	-0.103	-0.105	-0.105	-0.105
YOL051W	-0.164	-0.164	-0.165	-0.166	-0.166	-0.166	-0.166	-0.166	-0.17	-0.17	-0.174	-0.174	-0.174	-0.174	-0.174	-0.174	-0.174	-0.171	-0.171	-0.171	-0.171	-0.171	-0.181	-0.175	-0.175	-0.175	-0.174	-0.174	-0.174	-0.172	-0.172	-0.172	-0.172	-0.172	-0.172	-0.172	-0.172	-0.169	-0.169	-0.169	-0.169	-0.169	-0.169	-0.166	-0.166	-0.19	-0.202	-0.212	-0.202
YMR285C	-0.235	-0.235	-0.235	-0.235	-0.228	-0.23	-0.23	-0.235	-0.229	-0.229	-0.229	-0.24	-0.246	-0.246	-0.243	-0.243	-0.243	-0.243	-0.243	-0.242	-0.242	-0.245	-0.242	-0.242	-0.22	-0.207	-0.207	-0.2	-0.2	-0.195	-0.195	-0.2	-0.205	-0.205	-0.205	-0.207	-0.207	-0.21	-0.216	-0.216	-0.216	-0.216	-0.216	-0.219	-0.22	-0.22	-0.22	-0.221	-0.221
YDR322C-A	-0.063	-0.063	-0.067	-0.083	-0.081	-0.078	-0.077	-0.073	-0.073	-0.073	-0.075	-0.073	-0.072	-0.069	-0.072	-0.072	-0.073	-0.073	-0.073	-0.073	-0.073	-0.073	-0.073	-0.074	-0.074	-0.074	-0.074	-0.074	-0.074	-0.074	-0.074	-0.074	-0.074	-0.077	-0.077	-0.083	-0.083	-0.08	-0.079	-0.079	-0.082	-0.079	-0.083	-0.087	-0.086	-0.086	-0.086	-0.082	-0.082
YLR321C	-0.08	-0.08	-0.079	-0.079	-0.079	-0.079	-0.084	-0.082	-0.081	-0.092	-0.097	-0.097	-0.097	-0.093	-0.093	-0.093	-0.093	-0.094	-0.094	-0.094	-0.093	-0.092	-0.091	-0.091	-0.088	-0.085	-0.089	-0.09	-0.09	-0.089	-0.086	-0.084	-0.084	-0.083	-0.083	-0.083	-0.083	-0.086	-0.086	-0.083	-0.08	-0.08	-0.08	-0.08	-0.08	-0.08	-0.082	-0.082	-0.082
YMR091C	-0.053	-0.053	-0.053	-0.053	-0.051	-0.051	-0.051	-0.051	-0.051	-0.051	-0.051	-0.051	-0.052	-0.052	-0.052	-0.052	-0.052	-0.052	-0.052	-0.052	-0.052	-0.052	-0.052	-0.052	-0.052	-0.051	-0.051	-0.051	-0.051	-0.052	-0.052	-0.052	-0.053	-0.053	-0.053	-0.052	-0.052	-0.053	-0.053	-0.053	-0.055	-0.055	-0.055	-0.057	-0.062	-0.059	-0.059	-0.059	-0.059
YHR079C	-0.083	-0.083	-0.093	-0.094	-0.094	-0.094	-0.094	-0.094	-0.094	-0.094	-0.094	-0.094	-0.097	-0.1	-0.104	-0.108	-0.108	-0.109	-0.109	-0.109	-0.109	-0.109	-0.109	-0.109	-0.109	-0.109	-0.112	-0.112	-0.112	-0.113	-0.113	-0.113	-0.113	-0.113	-0.117	-0.117	-0.117	-0.117	-0.117	-0.117	-0.119	-0.119	-0.119	-0.119	-0.119	-0.12	-0.117	-0.119	-0.119
YAL049C	-0.041	-0.05	-0.05	-0.05	-0.05	-0.05	-0.05	-0.053	-0.053	-0.053	-0.055	-0.055	-0.055	-0.055	-0.056	-0.056	-0.052	-0.056	-0.055	-0.055	-0.054	-0.054	-0.054	-0.054	-0.054	-0.054	-0.06	-0.059	-0.058	-0.058	-0.058	-0.058	-0.058	-0.058	-0.058	-0.058	-0.058	-0.057	-0.057	-0.057	-0.057	-0.057	-0.057	-0.06	-0.06	-0.06	-0.06	-0.06	-0.06
YPL010W	-0.07	-0.072	-0.072	-0.072	-0.073	-0.073	-0.073	-0.073	-0.075	-0.075	-0.075	-0.075	-0.075	-0.073	-0.073	-0.073	-0.073	-0.073	-0.073	-0.073	-0.073	-0.073	-0.073	-0.073	-0.073	-0.072	-0.072	-0.072	-0.075	-0.075	-0.075	-0.075	-0.075	-0.075	-0.075	-0.075	-0.075	-0.075	-0.074	-0.074	-0.073	-0.073	-0.073	-0.073	-0.073	-0.073	-0.073	-0.073	-0.073
YPL061W	-0.005	-0.005	-0.005	-0.005	-0.005	-0.005	-0.005	-0.005	-0.005	-0.005	-0.005	-0.005	-0.005	-0.005	-0.005	-0.005	-0.005	-0.005	-0.007	-0.012	-0.012	-0.013	-0.013	-0.013	-0.013	-0.014	0	0	0	0	0	0	0	0	0	0	0	0	0	0	0	0	0	0	0	0	0	0	0
YER109C	-0.078	-0.078	-0.083	-0.083	-0.077	-0.076	-0.076	-0.07	-0.064	-0.058	-0.067	-0.067	-0.067	-0.067	-0.067	-0.067	-0.067	-0.064	-0.064	-0.064	-0.064	-0.065	-0.065	-0.065	-0.065	-0.065	-0.065	-0.065	-0.065	-0.065	-0.059	-0.061	-0.064	-0.064	-0.064	-0.064	-0.064	-0.064	-0.064	-0.064	-0.064	-0.064	-0.064	-0.064	-0.064	-0.064	-0.064	-0.064	-0.065
YMR160W	-0.095	-0.095	-0.1	-0.1	-0.097	-0.101	-0.118	-0.15	-0.15	-0.15	-0.138	-0.139	-0.147	-0.121	-0.114	-0.108	-0.109	-0.115	-0.115	-0.112	-0.112	-0.118	-0.118	-0.121	-0.116	-0.116	-0.116	-0.121	-0.133	-0.14	-0.14	-0.14	-0.14	-0.135	-0.135	-0.135	-0.137	-0.137	-0.132	-0.122	-0.119	-0.119	-0.119	-0.119	-0.12	-0.112	-0.114	-0.118	-0.118
YHR022C-A	-0.07	-0.07	-0.07	-0.07	-0.07	-0.07	-0.07	-0.081	-0.076	-0.074	-0.074	-0.074	-0.074	-0.074	-0.076	-0.075	-0.075	-0.075	-0.076	-0.076	-0.076	-0.073	-0.077	-0.08	-0.063	-0.063	-0.062	-0.062	-0.068	-0.072	-0.072	-0.07	-0.07	-0.067	-0.073	-0.081	-0.081	-0.081	-0.081	-0.081	-0.081	-0.081	-0.081	-0.088	-0.097	-0.088	-0.088	-0.094	-0.063
YDR100W	-0.003	-0.003	-0.003	0.003	0.002	0.003	0.001	0.001	0.001	0.001	0.001	0.001	0.001	0.001	0.001	0.002	0.008	0.005	0.005	0.005	0.005	0.004	0.004	0.003	0.003	0.003	0.003	0.003	0.003	0.003	0.005	0.012	0.013	0.013	0.013	0.013	0.011	0.011	0.011	0.014	0.014	0.014	0.014	0.016	0.016	0.016	0.016	0.016	0.017
YDL061C	-0.049	-0.054	-0.051	-0.062	-0.062	-0.062	-0.062	-0.062	-0.062	-0.062	-0.068	-0.07	-0.076	-0.071	-0.073	-0.072	-0.072	-0.072	-0.073	-0.072	-0.072	-0.072	-0.073	-0.08	-0.08	-0.08	-0.08	-0.08	-0.088	-0.082	-0.082	-0.079	-0.08	-0.078	-0.081	-0.081	-0.082	-0.08	-0.08	-0.08	-0.08	-0.077	-0.077	-0.077	-0.077	-0.077	-0.077	-0.076	-0.077
YBR105C	-0.086	-0.151	-0.039	-0.054	0	0	0	0	0	0	0	0	0	0	0	0	0	0	0	0	0	0	0	0	0	0	0	0	0	0	0	0	0	0	0	0	0	0	0	0	0	0	0	0.004	0.003	0.003	0.003	0.003	0.003
YLR114C	-0.14	-0.14	-0.139	-0.139	-0.14	-0.141	-0.14	-0.137	-0.137	-0.137	-0.137	-0.146	-0.155	-0.16	-0.195	-0.2	-0.2	-0.2	-0.192	-0.194	-0.186	-0.183	-0.183	-0.182	-0.182	-0.182	-0.182	-0.182	-0.183	-0.183	-0.181	-0.181	-0.182	-0.187	-0.187	-0.187	-0.187	-0.187	-0.187	-0.18	-0.182	-0.187	-0.191	-0.191	-0.191	-0.191	-0.192	-0.192	-0.191
YIL016W	-0.374	-0.374	-0.374	-0.374	-0.373	-0.373	-0.398	-0.398	-0.402	-0.4	-0.4	-0.362	-0.369	-0.371	-0.372	-0.372	-0.372	-0.372	-0.372	-0.379	-0.393	-0.403	-0.421	-0.412	-0.412	-0.412	-0.412	-0.412	-0.416	-0.418	-0.421	-0.423	-0.423	-0.423	-0.423	-0.424	-0.424	-0.424	-0.424	-0.424	-0.424	-0.424	-0.424	-0.424	-0.424	-0.423	-0.423	-0.423	-0.407
YGR185C	-0.093	-0.093	-0.093	-0.093	-0.09	-0.09	-0.093	-0.101	-0.101	-0.101	-0.101	-0.101	-0.101	-0.101	-0.1	-0.097	-0.097	-0.095	-0.095	-0.095	-0.095	-0.095	-0.099	-0.099	-0.099	-0.101	-0.101	-0.101	-0.101	-0.101	-0.101	-0.097	-0.097	-0.097	-0.097	-0.097	-0.098	-0.098	-0.101	-0.101	-0.101	-0.101	-0.099	-0.096	-0.096	-0.096	-0.096	-0.097	-0.097
YOR352W	-0.052	-0.059	-0.056	-0.055	-0.056	-0.056	-0.056	-0.056	-0.056	-0.056	-0.052	-0.057	-0.05	-0.05	-0.05	-0.056	-0.056	-0.056	-0.056	-0.054	-0.056	-0.055	-0.052	-0.052	-0.046	-0.033	-0.034	-0.034	-0.034	-0.034	-0.036	-0.036	-0.036	-0.036	-0.034	-0.035	-0.035	-0.035	-0.035	-0.035	-0.035	-0.032	-0.035	-0.033	-0.033	-0.033	-0.037	-0.037	-0.037
YDL112W	-0.191	-0.191	-0.183	-0.183	-0.183	-0.183	-0.183	-0.177	-0.166	-0.172	-0.17	-0.174	-0.174	-0.174	-0.178	-0.178	-0.178	-0.18	-0.18	-0.18	-0.176	-0.176	-0.176	-0.179	-0.179	-0.179	-0.189	-0.189	-0.189	-0.19	-0.19	-0.191	-0.191	-0.185	-0.185	-0.185	-0.185	-0.185	-0.185	-0.179	-0.183	-0.18	-0.178	-0.184	-0.186	-0.187	-0.187	-0.187	-0.185
YIL023C	-0.06	-0.06	-0.055	-0.055	-0.055	-0.055	-0.055	-0.067	-0.067	-0.067	-0.067	-0.095	-0.08	-0.07	-0.071	-0.071	-0.067	-0.068	-0.074	-0.064	-0.064	-0.064	-0.066	-0.066	-0.06	-0.06	-0.06	-0.06	-0.064	-0.064	-0.068	-0.068	-0.066	-0.066	-0.066	-0.066	-0.066	-0.066	-0.066	-0.066	-0.064	-0.064	-0.064	-0.062	-0.062	-0.065	-0.067	-0.067	-0.067
YBR154C	-0.109	-0.109	-0.109	-0.109	-0.109	-0.101	-0.077	-0.07	-0.069	-0.067	-0.067	-0.067	-0.067	-0.067	-0.067	-0.067	-0.077	-0.07	-0.077	-0.077	-0.077	-0.077	-0.074	-0.076	-0.073	-0.073	-0.073	-0.073	-0.073	-0.077	-0.077	-0.081	-0.081	-0.081	-0.081	-0.079	-0.079	-0.079	-0.079	-0.08	-0.078	-0.078	-0.078	-0.074	-0.074	-0.074	-0.074	-0.074	-0.074
YGR183C	-0.048	-0.048	-0.048	-0.048	-0.048	-0.048	-0.048	-0.048	-0.048	-0.048	-0.048	-0.049	-0.049	-0.049	-0.049	-0.049	-0.049	-0.049	-0.049	-0.049	-0.049	-0.05	-0.046	-0.045	-0.045	-0.045	-0.045	-0.045	-0.045	-0.045	-0.047	-0.047	-0.049	-0.049	-0.049	-0.049	-0.048	-0.047	-0.047	-0.047	-0.047	-0.047	-0.047	-0.05	-0.053	-0.053	-0.054	-0.054	-0.054
YHR134W	-0.05	-0.051	-0.063	-0.069	-0.076	-0.076	-0.118	-0.093	-0.092	-0.092	-0.092	-0.092	-0.092	-0.09	-0.075	-0.075	-0.075	-0.094	-0.102	-0.102	-0.102	-0.091	-0.09	-0.09	-0.087	-0.087	-0.099	-0.099	-0.099	-0.099	-0.099	-0.099	-0.099	-0.099	-0.099	-0.099	-0.099	-0.099	-0.099	-0.099	-0.099	-0.099	-0.099	-0.099	-0.099	-0.122	-0.12	-0.122	-0.122
YCL058W-A	-0.052	-0.06	-0.059	-0.059	-0.059	-0.058	-0.058	-0.058	-0.055	-0.055	-0.055	-0.055	-0.053	-0.049	-0.059	-0.058	-0.06	-0.058	-0.058	-0.059	-0.062	-0.068	-0.074	-0.058	-0.058	-0.061	-0.062	-0.063	-0.063	-0.062	-0.064	-0.061	-0.061	-0.061	-0.061	-0.061	-0.059	-0.065	-0.065	-0.065	-0.065	-0.066	-0.065	-0.065	-0.066	-0.066	-0.066	-0.063	-0.063
YDR251W	-0.272	-0.272	-0.247	-0.247	-0.247	-0.235	-0.23	-0.23	-0.21	-0.192	-0.194	-0.194	-0.194	-0.194	-0.213	-0.213	-0.213	-0.218	-0.196	-0.19	-0.184	-0.184	-0.184	-0.177	-0.177	-0.182	-0.182	-0.161	-0.201	-0.196	-0.191	-0.193	-0.193	-0.166	-0.151	-0.161	-0.161	-0.141	-0.144	-0.144	-0.144	-0.137	-0.156	-0.189	-0.189	-0.189	-0.189	-0.189	-0.17
YGL090W	-0.086	-0.086	-0.087	-0.079	-0.096	-0.12	-0.12	-0.12	-0.131	-0.131	-0.13	-0.119	-0.12	-0.101	-0.097	-0.097	-0.097	-0.097	-0.096	-0.096	-0.096	-0.091	-0.091	-0.091	-0.092	-0.093	-0.093	-0.093	-0.093	-0.093	-0.093	-0.093	-0.093	-0.093	-0.093	-0.093	-0.098	-0.099	-0.099	-0.094	-0.094	-0.092	-0.092	-0.099	-0.099	-0.099	-0.099	-0.099	-0.099
YDL209C	-0.045	-0.046	-0.05	-0.051	-0.051	-0.052	-0.052	-0.052	-0.052	-0.052	-0.052	-0.052	-0.052	-0.052	-0.052	-0.052	-0.052	-0.052	-0.052	-0.053	-0.053	-0.052	-0.052	-0.052	-0.055	-0.055	-0.055	-0.055	-0.055	-0.057	-0.057	-0.057	-0.058	-0.055	-0.053	-0.053	-0.055	-0.055	-0.055	-0.055	-0.055	-0.055	-0.055	-0.055	-0.055	-0.056	-0.056	-0.056	-0.057
YBL084C	-0.024	-0.025	-0.025	-0.025	-0.024	-0.023	-0.024	-0.025	-0.025	-0.024	-0.023	-0.023	-0.023	-0.022	-0.022	-0.023	-0.023	-0.023	-0.023	-0.023	-0.022	-0.029	-0.031	-0.035	-0.035	-0.033	-0.033	-0.032	-0.032	-0.032	-0.032	-0.032	-0.032	-0.031	-0.031	-0.031	-0.031	-0.031	-0.031	-0.031	-0.033	-0.036	-0.036	-0.037	-0.037	-0.037	-0.037	-0.037	-0.037
YBR162W-A	-0.017	-0.017	-0.017	-0.017	-0.006	-0.004	-0.013	-0.013	-0.013	-0.034	-0.034	-0.034	-0.034	-0.034	-0.04	-0.04	-0.04	-0.04	-0.04	-0.04	-0.04	-0.04	-0.04	-0.04	-0.04	-0.04	-0.04	-0.04	-0.04	-0.04	-0.04	-0.04	-0.04	-0.04	-0.04	-0.067	-0.067	0	-0.067	-0.049	-0.068	-0.072	-0.072	-0.072	-0.072	-0.072	-0.072	-0.072	-0.072
YOR316C-A	-0.05	-0.061	-0.021	-0.021	-0.02	-0.02	-0.02	-0.02	-0.02	-0.02	-0.021	-0.031	-0.021	-0.021	-0.021	-0.019	-0.019	-0.015	-0.015	-0.011	-0.011	-0.011	-0.011	-0.011	-0.011	-0.011	-0.011	-0.01	-0.01	-0.01	-0.01	-0.01	-0.01	-0.011	-0.011	-0.011	-0.01	-0.01	-0.01	-0.01	-0.01	-0.01	-0.01	-0.01	-0.01	-0.01	-0.01	-0.01	-0.01
YLR409C	-0.046	-0.046	-0.046	-0.046	-0.046	-0.046	-0.046	-0.046	-0.046	-0.046	-0.046	-0.046	-0.046	-0.046	-0.046	-0.046	-0.046	-0.042	-0.042	-0.042	-0.042	-0.042	-0.042	-0.042	-0.042	-0.042	-0.042	-0.042	-0.042	-0.045	-0.045	-0.045	-0.045	-0.045	-0.034	-0.034	-0.034	-0.035	-0.035	-0.035	-0.035	-0.035	-0.035	-0.035	-0.035	-0.04	-0.04	-0.04	-0.04
YBR239C	-0.132	-0.133	-0.133	-0.133	-0.128	-0.129	-0.129	-0.129	-0.13	-0.122	-0.122	-0.12	-0.121	-0.119	-0.12	-0.121	-0.126	-0.126	-0.126	-0.124	-0.124	-0.12	-0.12	-0.123	-0.123	-0.123	-0.121	-0.128	-0.128	-0.139	-0.139	-0.139	-0.142	-0.142	-0.141	-0.141	-0.15	-0.148	-0.152	-0.152	-0.152	-0.152	-0.152	-0.151	-0.151	-0.151	-0.151	-0.151	-0.151
YGR092W	-0.035	-0.035	-0.035	-0.034	-0.034	-0.034	-0.035	-0.035	-0.038	-0.038	-0.038	-0.038	-0.038	-0.038	-0.038	-0.038	-0.038	-0.038	-0.038	-0.04	-0.04	-0.04	-0.04	-0.04	-0.04	-0.041	-0.041	-0.041	-0.041	-0.041	-0.041	-0.041	-0.041	-0.041	-0.041	-0.041	-0.038	-0.038	-0.036	-0.036	-0.036	-0.036	-0.036	-0.036	-0.034	-0.033	-0.033	-0.031	-0.031
YPL279C	-0.073	-0.076	-0.081	-0.081	-0.081	-0.081	-0.087	-0.087	-0.087	-0.087	-0.087	-0.087	-0.088	-0.088	-0.088	-0.082	-0.084	-0.084	-0.084	-0.084	-0.087	-0.093	-0.093	-0.093	-0.093	-0.093	-0.093	-0.093	-0.092	-0.092	-0.092	-0.092	-0.086	-0.09	-0.09	-0.09	-0.09	-0.09	-0.089	-0.089	-0.089	-0.089	-0.089	-0.094	-0.101	-0.101	-0.101	-0.101	-0.101
YOR287C	-0.077	-0.077	-0.077	-0.076	-0.076	-0.076	-0.076	-0.078	-0.078	-0.078	-0.074	-0.071	-0.071	-0.069	-0.066	-0.066	-0.068	-0.067	-0.067	-0.067	-0.067	-0.065	-0.065	-0.066	-0.065	-0.065	-0.067	-0.067	-0.067	-0.067	-0.069	-0.069	-0.069	-0.069	-0.069	-0.071	-0.071	-0.071	-0.071	-0.071	-0.068	-0.068	-0.068	-0.069	-0.069	-0.069	-0.069	-0.069	-0.069
YEL005C	-0.023	-0.021	-0.022	-0.022	-0.027	-0.026	-0.026	-0.028	-0.028	-0.028	-0.031	-0.043	-0.031	-0.03	-0.033	-0.035	-0.034	-0.034	-0.034	-0.034	-0.038	-0.038	-0.035	-0.031	-0.031	-0.032	-0.032	-0.032	-0.039	-0.024	-0.013	-0.012	-0.024	-0.019	-0.019	-0.02	-0.02	-0.02	-0.017	-0.017	-0.018	-0.014	-0.013	-0.016	-0.016	-0.016	-0.016	-0.016	-0.016
YMR008C	-0.12	-0.117	-0.097	-0.097	-0.097	-0.097	-0.097	-0.097	-0.097	-0.097	-0.086	-0.086	-0.086	-0.086	-0.086	-0.102	-0.107	-0.11	-0.123	-0.123	-0.123	-0.12	-0.12	-0.121	-0.121	-0.121	-0.121	-0.118	-0.118	-0.118	-0.117	-0.117	-0.117	-0.117	-0.126	-0.125	-0.122	-0.128	-0.117	-0.117	-0.113	-0.133	-0.143	-0.143	-0.14	-0.14	-0.141	-0.141	-0.129
YOR099W	-0.44	-0.436	-0.435	-0.432	-0.432	-0.446	-0.447	-0.447	-0.447	-0.447	-0.447	-0.444	-0.429	-0.429	-0.43	-0.43	-0.43	-0.43	-0.43	-0.43	-0.423	-0.423	-0.423	-0.423	-0.423	-0.423	-0.423	-0.423	-0.422	-0.422	-0.422	-0.422	-0.42	-0.42	-0.42	-0.42	-0.391	-0.4	-0.4	-0.4	-0.4	-0.4	-0.391	-0.391	-0.397	-0.39	-0.391	-0.404	-0.404
YNL236W	-0.061	-0.06	-0.058	-0.058	-0.056	-0.055	-0.055	-0.079	-0.079	-0.079	-0.084	-0.079	-0.079	-0.079	-0.081	-0.082	-0.082	-0.082	-0.084	-0.088	-0.088	-0.085	-0.085	-0.079	-0.073	-0.061	-0.063	-0.063	-0.063	-0.063	-0.063	-0.063	-0.062	-0.062	-0.062	-0.062	-0.062	-0.065	-0.069	-0.069	-0.069	-0.066	-0.067	-0.07	-0.07	-0.07	-0.07	-0.068	-0.074
YDL175C	-0.091	-0.091	-0.091	-0.091	-0.09	-0.09	-0.09	-0.09	-0.09	-0.093	-0.095	-0.095	-0.096	-0.096	-0.096	-0.101	-0.101	-0.106	-0.106	-0.103	-0.103	-0.103	-0.103	-0.103	-0.103	-0.103	-0.102	-0.101	-0.101	-0.101	-0.108	-0.108	-0.105	-0.105	-0.106	-0.106	-0.106	-0.105	-0.105	-0.105	-0.101	-0.101	-0.101	-0.101	-0.101	-0.101	-0.098	-0.098	-0.098
YKR081C	-0.071	-0.071	-0.071	-0.071	-0.066	-0.066	-0.064	-0.064	-0.065	-0.065	-0.062	-0.062	-0.062	-0.063	-0.065	-0.067	-0.067	-0.067	-0.067	-0.067	-0.068	-0.07	-0.07	-0.074	-0.074	-0.077	-0.077	-0.075	-0.075	-0.072	-0.072	-0.072	-0.072	-0.073	-0.073	-0.069	-0.069	-0.069	-0.069	-0.069	-0.069	-0.069	-0.069	-0.067	-0.068	-0.071	-0.071	-0.063	-0.064
YER047C	-0.039	-0.037	-0.04	-0.04	-0.042	-0.041	-0.037	-0.041	-0.041	-0.041	-0.042	-0.044	-0.045	-0.04	-0.039	-0.039	-0.04	-0.04	-0.041	-0.043	-0.043	-0.043	-0.043	-0.043	-0.042	-0.042	-0.041	-0.043	-0.043	-0.043	-0.043	-0.043	-0.043	-0.043	-0.043	-0.043	-0.043	-0.043	-0.043	-0.043	-0.043	-0.044	-0.044	-0.044	-0.044	-0.044	-0.044	-0.044	-0.044
YLR250W	-0.041	-0.045	-0.045	-0.045	-0.041	-0.041	-0.041	-0.034	-0.034	-0.034	-0.037	-0.037	-0.038	-0.038	-0.038	-0.039	-0.039	-0.042	-0.038	-0.038	-0.038	-0.038	-0.038	-0.042	-0.042	-0.035	-0.035	-0.035	-0.035	-0.035	-0.03	-0.04	-0.04	-0.037	-0.039	-0.039	-0.039	-0.038	-0.038	-0.038	-0.035	-0.035	-0.035	-0.035	-0.037	-0.035	-0.035	-0.035	-0.031
YLR333C	-0.005	-0.005	-0.005	-0.005	-0.005	-0.006	-0.006	-0.006	-0.007	-0.006	-0.005	-0.004	-0.004	-0.003	-0.003	-0.003	-0.003	-0.003	-0.004	-0.004	-0.004	-0.004	-0.004	-0.004	-0.004	-0.004	-0.004	-0.004	-0.004	-0.004	-0.003	-0.003	-0.003	-0.003	-0.003	-0.003	-0.003	-0.003	-0.003	-0.002	-0.001	-0.002	-0.003	-0.003	-0.002	-0.003	0.002	0.002	0.002
YPR119W	-0.23	-0.23	-0.249	-0.249	-0.249	-0.249	-0.25	-0.215	-0.259	-0.28	-0.305	-0.303	-0.289	-0.282	-0.315	-0.315	-0.28	-0.28	-0.28	-0.28	-0.28	-0.28	-0.28	-0.302	-0.302	-0.305	-0.366	-0.366	-0.367	-0.367	-0.367	-0.332	-0.332	-0.332	-0.414	-0.522	-0.522	-0.522	-0.522	-0.505	-0.505	-0.505	-0.505	-0.505	-0.505	-0.505	-0.505	-0.505	-0.505
YGL110C	-0.059	-0.06	-0.06	-0.06	-0.061	-0.064	-0.067	-0.061	-0.062	-0.062	-0.059	-0.059	-0.059	-0.059	-0.059	-0.059	-0.064	-0.064	-0.064	-0.061	-0.055	-0.055	-0.055	-0.055	-0.059	-0.059	-0.063	-0.066	-0.061	-0.06	-0.053	-0.053	-0.052	-0.052	-0.052	-0.052	-0.053	-0.054	-0.051	-0.051	-0.051	-0.051	-0.051	-0.044	-0.049	-0.05	-0.048	-0.048	-0.051
YPL092W	-0.025	-0.025	-0.026	-0.026	-0.026	-0.025	-0.016	-0.016	-0.016	-0.001	-0.003	0	-0.001	-0.007	-0.009	-0.011	-0.011	-0.008	-0.008	-0.008	-0.008	0.004	0.006	0.006	0.006	0.008	0.01	0.006	0.006	0.005	0.005	0.005	0.006	0.006	0.006	0.006	0.008	0.008	0.006	0.013	0.011	0.013	0.011	0.011	0.004	-0.007	-0.006	-0.006	-0.005
YPL086C	-0.364	-0.363	-0.363	-0.363	-0.363	-0.363	-0.362	-0.36	-0.359	-0.359	-0.359	-0.355	-0.349	-0.349	-0.341	-0.341	-0.341	-0.338	-0.338	-0.336	-0.337	-0.334	-0.334	-0.334	-0.332	-0.33	-0.34	-0.349	-0.345	-0.345	-0.345	-0.341	-0.369	-0.376	-0.386	-0.379	-0.379	-0.341	-0.341	-0.341	-0.336	-0.328	-0.328	-0.329	-0.329	-0.329	-0.367	-0.361	-0.358
YGL129C	-0.082	-0.078	-0.077	-0.077	-0.075	-0.075	-0.069	-0.074	-0.075	-0.076	-0.076	-0.076	-0.076	-0.076	-0.076	-0.076	-0.076	-0.073	-0.073	-0.07	-0.072	-0.072	-0.07	-0.07	-0.07	-0.074	-0.074	-0.078	-0.078	-0.078	-0.077	-0.078	-0.083	-0.083	-0.086	-0.086	-0.087	-0.087	-0.087	-0.088	-0.092	-0.092	-0.088	-0.088	-0.088	-0.093	-0.093	-0.093	-0.089
YPL103C	-0.295	-0.294	-0.294	-0.303	-0.304	-0.271	-0.285	-0.281	-0.278	-0.262	-0.263	-0.267	-0.255	-0.252	-0.252	-0.218	-0.17	-0.122	-0.147	-0.178	-0.221	-0.175	-0.192	-0.151	-0.151	-0.151	-0.203	-0.169	-0.144	-0.123	-0.127	-0.126	-0.126	-0.126	-0.126	-0.118	-0.116	-0.116	-0.116	-0.108	-0.116	-0.108	-0.119	-0.117	-0.086	-0.086	-0.079	-0.077	-0.076
YMR260C	-0.044	-0.044	-0.044	-0.044	-0.046	-0.046	-0.047	-0.047	-0.047	-0.047	-0.047	-0.047	-0.048	-0.051	-0.058	-0.058	-0.058	-0.058	-0.058	-0.058	-0.058	-0.062	-0.062	-0.062	-0.061	-0.061	-0.061	-0.061	-0.061	-0.061	-0.061	-0.061	-0.061	-0.061	-0.061	-0.061	-0.061	-0.061	-0.061	-0.061	-0.06	-0.06	-0.06	-0.06	-0.059	-0.059	-0.059	-0.059	-0.055
YMR069W	-0.099	-0.099	-0.099	-0.099	-0.099	-0.1	-0.1	-0.1	-0.1	-0.1	-0.099	-0.099	-0.103	-0.105	-0.106	-0.107	-0.107	-0.104	-0.104	-0.104	-0.108	-0.108	-0.108	-0.108	-0.108	-0.108	-0.111	-0.111	-0.111	-0.111	-0.11	-0.11	-0.11	-0.11	-0.11	-0.11	-0.103	-0.103	-0.103	-0.104	-0.104	-0.104	-0.101	-0.101	-0.104	-0.101	-0.101	-0.101	-0.1
YNL288W	-0.02	-0.018	-0.026	-0.026	-0.024	-0.028	-0.028	-0.027	-0.027	-0.025	-0.025	-0.025	-0.025	-0.026	-0.025	-0.028	-0.028	-0.028	-0.022	-0.022	-0.022	-0.02	-0.02	-0.019	-0.018	-0.018	-0.018	-0.022	-0.022	-0.02	-0.02	-0.02	-0.02	-0.02	-0.02	-0.02	-0.025	-0.025	-0.025	-0.026	-0.027	-0.033	-0.035	-0.035	-0.033	-0.034	-0.038	-0.042	-0.039
YPL129W	-0.042	-0.042	-0.04	-0.04	-0.041	-0.041	-0.041	-0.045	-0.045	-0.048	-0.048	-0.051	-0.051	-0.051	-0.051	-0.05	-0.05	-0.05	-0.05	-0.05	-0.05	-0.05	-0.05	-0.051	-0.047	-0.054	-0.053	-0.051	-0.051	-0.048	-0.048	-0.047	-0.045	-0.045	-0.045	-0.045	-0.045	-0.045	-0.044	-0.044	-0.044	-0.044	-0.044	-0.044	-0.044	-0.044	-0.051	-0.051	-0.05
YKR094C	-0.085	-0.085	-0.076	-0.076	-0.07	-0.071	-0.071	-0.071	-0.07	-0.07	-0.072	-0.08	-0.082	-0.077	-0.077	-0.077	-0.077	-0.077	-0.077	-0.077	-0.068	-0.068	-0.068	-0.068	-0.068	-0.08	-0.088	-0.103	-0.106	-0.106	-0.106	-0.106	-0.107	-0.102	-0.103	-0.106	-0.107	-0.107	-0.107	-0.11	-0.11	-0.109	-0.109	-0.11	-0.11	-0.102	-0.102	-0.102	-0.102
YLL040C	-0.065	-0.069	-0.066	-0.066	-0.065	-0.065	-0.065	-0.059	-0.06	-0.059	-0.057	-0.056	-0.056	-0.056	-0.055	-0.061	-0.061	-0.061	-0.061	-0.061	-0.061	-0.059	-0.06	-0.06	-0.056	-0.056	-0.056	-0.056	-0.058	-0.061	-0.061	-0.061	-0.063	-0.063	-0.062	-0.062	-0.062	-0.065	-0.065	-0.065	-0.065	-0.065	-0.067	-0.067	-0.067	-0.067	-0.067	-0.067	-0.067
YMR188C	-0.034	-0.035	-0.035	-0.035	-0.035	-0.035	-0.035	-0.035	-0.034	-0.035	-0.038	-0.038	-0.038	-0.038	-0.037	-0.037	-0.038	-0.037	-0.033	-0.033	-0.033	-0.033	-0.033	-0.033	-0.026	-0.023	-0.023	-0.023	-0.023	-0.024	-0.023	-0.023	-0.023	-0.022	-0.022	-0.022	-0.022	-0.023	-0.024	-0.021	-0.021	-0.023	-0.023	-0.023	-0.03	-0.035	-0.038	-0.076	-0.083
YDR484W	-0.018	-0.018	-0.018	-0.012	-0.013	-0.014	-0.015	-0.011	-0.01	-0.01	-0.01	-0.01	-0.011	-0.011	-0.002	-0.002	-0.002	0.002	-0.001	-0.002	-0.002	0	0	0	0	-0.002	-0.001	0.001	0.001	0.001	0.001	0.001	-0.002	-0.004	-0.004	-0.005	-0.006	-0.004	-0.004	-0.005	-0.005	-0.005	-0.005	-0.005	-0.005	-0.005	-0.005	-0.007	-0.008
YBL061C	-0.145	-0.144	-0.144	-0.144	-0.144	-0.142	-0.142	-0.138	-0.138	-0.138	-0.138	-0.138	-0.138	-0.138	-0.138	-0.138	-0.139	-0.139	-0.139	-0.139	-0.139	-0.139	-0.139	-0.139	-0.135	-0.133	-0.133	-0.132	-0.132	-0.132	-0.132	-0.132	-0.132	-0.132	-0.129	-0.129	-0.128	-0.128	-0.125	-0.128	-0.128	-0.128	-0.128	-0.128	-0.128	-0.128	-0.128	-0.127	-0.125
YLR454W	-0.069	-0.068	-0.068	-0.068	-0.068	-0.068	-0.068	-0.068	-0.068	-0.068	-0.068	-0.068	-0.068	-0.068	-0.068	-0.068	-0.068	-0.068	-0.068	-0.068	-0.068	-0.068	-0.068	-0.074	-0.074	-0.07	-0.07	-0.07	-0.071	-0.071	-0.072	-0.072	-0.069	-0.067	-0.067	-0.061	-0.061	-0.061	-0.061	-0.061	-0.061	-0.061	-0.061	-0.067	-0.081	-0.079	-0.079	-0.079	-0.066
YGR281W	-0.095	-0.095	-0.095	-0.094	-0.094	-0.094	-0.093	-0.092	-0.089	-0.096	-0.095	-0.096	-0.091	-0.091	-0.091	-0.091	-0.091	-0.099	-0.098	-0.098	-0.101	-0.101	-0.101	-0.101	-0.101	-0.101	-0.106	-0.102	-0.102	-0.106	-0.102	-0.102	-0.1	-0.1	-0.1	-0.096	-0.096	-0.096	-0.096	-0.096	-0.098	-0.094	-0.094	-0.094	-0.094	-0.094	-0.094	-0.094	-0.094
YDL213C	-0.267	-0.267	-0.268	-0.268	-0.263	-0.264	-0.264	-0.264	-0.264	-0.264	-0.264	-0.264	-0.264	-0.272	-0.272	-0.272	-0.272	-0.272	-0.283	-0.291	-0.288	-0.282	-0.282	-0.282	-0.282	-0.282	-0.27	-0.27	-0.27	-0.27	-0.267	-0.267	-0.267	-0.267	-0.267	-0.264	-0.269	-0.267	-0.27	-0.265	-0.265	-0.265	-0.262	-0.262	-0.261	-0.261	-0.253	-0.253	-0.25
YMR143W	0.004	0.004	0.004	0.004	0.004	0.004	0.004	0.004	0.004	0.004	0.004	0.004	0.004	0.004	0.004	0.004	0.004	0.004	0.004	0.004	0.004	0.004	0.004	0	0	0	0	0	0	0	0	0	0	0	0	0	0	0	0	0	0	0	0	0	0	0	0	0	0
YHR065C	-0.146	-0.144	-0.144	-0.144	-0.144	-0.14	-0.14	-0.14	-0.14	-0.14	-0.14	-0.141	-0.141	-0.137	-0.137	-0.137	-0.137	-0.137	-0.133	-0.133	-0.133	-0.133	-0.136	-0.139	-0.141	-0.141	-0.141	-0.141	-0.141	-0.141	-0.141	-0.141	-0.141	-0.141	-0.141	-0.141	-0.141	-0.141	-0.141	-0.141	-0.141	-0.141	-0.141	-0.141	-0.141	-0.141	-0.141	-0.141	-0.141
YNL180C	-0.046	-0.046	-0.048	-0.061	-0.051	-0.051	-0.051	-0.051	-0.051	-0.051	-0.051	-0.052	-0.052	-0.052	-0.052	-0.052	-0.053	-0.053	-0.053	-0.052	-0.052	-0.052	-0.052	-0.052	-0.052	-0.051	-0.051	-0.046	-0.045	-0.045	-0.045	-0.027	-0.027	-0.027	-0.009	-0.006	-0.006	-0.006	-0.006	-0.006	-0.006	-0.006	-0.006	-0.006	-0.006	-0.006	-0.006	-0.006	-0.006
YDR410C	-0.054	-0.054	-0.054	-0.054	-0.054	-0.054	-0.056	-0.056	-0.055	-0.055	-0.055	-0.055	-0.055	-0.055	-0.06	-0.06	-0.06	-0.058	-0.058	-0.059	-0.059	-0.059	-0.059	-0.058	-0.059	-0.058	-0.058	-0.058	-0.058	-0.058	-0.055	-0.055	-0.055	-0.053	-0.053	-0.053	-0.05	-0.05	-0.051	-0.051	-0.051	-0.051	-0.051	-0.051	-0.051	-0.051	-0.051	-0.049	-0.047
YHR066W	-0.166	-0.166	-0.168	-0.168	-0.165	-0.165	-0.169	-0.169	-0.163	-0.163	-0.163	-0.163	-0.163	-0.163	-0.163	-0.163	-0.164	-0.171	-0.171	-0.171	-0.171	-0.171	-0.171	-0.171	-0.171	-0.171	-0.171	-0.178	-0.178	-0.178	-0.178	-0.178	-0.178	-0.178	-0.178	-0.178	-0.178	-0.179	-0.179	-0.181	-0.181	-0.185	-0.185	-0.185	-0.185	-0.185	-0.185	-0.185	-0.185
YGR008C	-0.077	-0.074	-0.075	-0.075	-0.075	-0.08	-0.08	-0.08	-0.08	-0.079	-0.075	-0.075	-0.075	-0.075	-0.075	-0.075	-0.075	-0.075	-0.075	-0.075	-0.084	-0.084	-0.084	-0.084	-0.081	-0.081	-0.081	-0.081	-0.081	-0.082	-0.082	-0.082	-0.082	-0.082	-0.082	-0.082	-0.082	-0.082	-0.082	-0.082	-0.081	-0.081	-0.079	-0.079	-0.079	-0.083	-0.083	-0.083	-0.083
YMR078C	-0.044	-0.044	-0.044	-0.044	-0.043	-0.043	-0.043	-0.042	-0.042	-0.042	-0.042	-0.042	-0.042	-0.041	-0.045	-0.045	-0.044	-0.044	-0.044	-0.043	-0.043	-0.046	-0.04	-0.04	-0.04	-0.04	-0.04	-0.045	-0.044	-0.044	-0.044	-0.044	-0.044	-0.044	-0.044	-0.044	-0.044	-0.047	-0.042	-0.042	-0.042	-0.042	-0.042	-0.042	-0.042	-0.042	-0.042	-0.042	-0.042
YBR265W	-0.085	-0.086	-0.086	-0.086	-0.086	-0.092	-0.089	-0.081	-0.103	-0.111	-0.111	-0.113	-0.113	-0.113	-0.115	-0.115	-0.115	-0.115	-0.131	-0.131	-0.121	-0.122	-0.122	-0.126	-0.141	-0.148	-0.123	-0.123	-0.122	-0.117	-0.117	-0.118	-0.122	-0.134	-0.129	-0.129	-0.129	-0.129	-0.118	-0.118	-0.135	-0.136	-0.133	-0.133	-0.133	-0.133	-0.133	-0.133	-0.133
YPR113W	-0.073	-0.073	-0.075	-0.075	-0.075	-0.075	-0.075	-0.075	-0.075	-0.074	-0.074	-0.074	-0.081	-0.083	-0.083	-0.083	-0.081	-0.079	-0.077	-0.08	-0.08	-0.08	-0.079	-0.081	-0.08	-0.074	-0.07	-0.07	-0.07	-0.072	-0.072	-0.072	-0.072	-0.072	-0.071	-0.071	-0.068	-0.07	-0.071	-0.076	-0.076	-0.076	-0.076	-0.076	-0.077	-0.077	-0.076	-0.073	-0.073
YLR276C	-0.004	-0.003	-0.003	-0.003	-0.003	-0.004	-0.004	-0.007	-0.007	-0.007	-0.007	-0.007	-0.007	-0.008	-0.008	-0.008	-0.008	-0.009	-0.009	-0.01	-0.009	-0.012	-0.012	-0.013	-0.013	-0.013	-0.013	-0.013	-0.013	-0.013	-0.012	-0.012	-0.012	-0.012	-0.012	-0.012	-0.012	-0.012	-0.012	-0.012	-0.013	-0.013	-0.013	-0.013	-0.013	-0.012	-0.012	-0.012	-0.012
YPR168W	-0.233	-0.233	-0.203	-0.163	-0.223	-0.223	-0.219	-0.219	-0.219	-0.229	-0.211	-0.141	-0.141	-0.136	-0.126	-0.103	-0.103	-0.103	-0.103	-0.103	-0.107	-0.099	-0.101	-0.101	-0.085	-0.081	-0.082	-0.088	-0.104	-0.107	-0.107	-0.121	-0.121	-0.121	-0.126	-0.126	-0.126	-0.126	-0.113	-0.122	-0.122	-0.122	-0.122	-0.122	-0.134	-0.134	-0.129	-0.119	-0.12
YOL044W	-0.064	-0.064	-0.052	-0.056	-0.057	-0.057	-0.055	-0.055	-0.05	-0.049	-0.049	-0.046	-0.046	-0.054	-0.054	-0.051	-0.05	-0.05	-0.05	-0.046	-0.046	-0.046	-0.046	-0.047	-0.045	-0.045	-0.047	-0.047	-0.051	-0.051	-0.051	-0.051	-0.05	-0.05	-0.05	-0.05	-0.051	-0.054	-0.05	-0.049	-0.049	-0.049	-0.049	-0.049	-0.049	-0.049	-0.049	-0.049	-0.049
YNL328C	0	0	0	0	0	0	0	0	0	0	0	0	0	0	0	0	0	0	0	0	0	0	0	0	0	0	0.013	0.013	0.013	0.013	0.013	0.013	0.013	0.013	0.013	0.013	0.011	0.011	0.011	0.011	0.011	0.011	0.011	0.011	0.009	0.009	0.009	0.009	0.009
YLL015W	-0.059	-0.059	-0.059	-0.059	-0.059	-0.059	-0.062	-0.063	-0.063	-0.063	-0.063	-0.064	-0.064	-0.062	-0.062	-0.062	-0.062	-0.062	-0.062	-0.062	-0.06	-0.06	-0.062	-0.063	-0.061	-0.061	-0.059	-0.061	-0.057	-0.055	-0.062	-0.059	-0.059	-0.059	-0.057	-0.059	-0.06	-0.06	-0.06	-0.062	-0.062	-0.066	-0.071	-0.066	-0.066	-0.066	-0.068	-0.068	-0.069
YJR039W	-0.189	-0.3	-0.3	-0.3	-0.3	-0.3	-0.3	-0.3	-0.34	-0.273	-0.271	-0.253	-0.253	-0.253	-0.253	-0.253	-0.254	-0.244	-0.246	-0.246	-0.246	-0.237	-0.238	-0.242	-0.241	-0.24	-0.24	-0.24	-0.24	-0.24	-0.24	-0.251	-0.263	-0.259	-0.255	-0.264	-0.274	-0.286	-0.281	-0.28	-0.28	-0.279	-0.279	-0.283	-0.273	-0.281	-0.281	-0.279	-0.279
YOL109W	-0.003	-0.003	-0.003	-0.003	-0.003	-0.003	-0.004	-0.004	-0.004	-0.004	-0.004	-0.004	-0.004	-0.004	-0.004	-0.004	-0.004	-0.004	-0.004	-0.004	-0.005	-0.005	-0.005	-0.005	-0.005	-0.005	-0.005	-0.005	-0.005	-0.005	-0.005	-0.005	-0.006	-0.004	-0.004	-0.003	-0.01	-0.01	-0.01	-0.01	-0.01	-0.01	-0.01	-0.01	-0.01	-0.01	-0.01	-0.009	-0.009
YBL093C	0	0	0	0	0	0	0	0	0	0	0	0	0	0	0	0	0	0	0	0	0	0	0	0	0	0	0	0	0	0	0	0	0	0	0	0	0	0	0	0	0	0	0	0	0	0	0	0	0
YER122C	-0.06	-0.06	-0.06	-0.06	-0.06	-0.06	-0.06	-0.06	-0.06	-0.06	-0.06	-0.057	-0.057	-0.057	-0.057	-0.057	-0.057	-0.057	-0.057	-0.057	-0.057	-0.057	-0.057	-0.056	-0.056	-0.056	-0.056	-0.056	-0.056	-0.054	-0.054	-0.054	-0.054	-0.054	-0.054	-0.054	-0.054	-0.054	-0.054	-0.054	-0.055	-0.052	-0.052	-0.052	-0.052	-0.052	-0.052	-0.052	-0.052
YLR144C	-0.073	-0.063	-0.06	-0.059	-0.034	-0.038	-0.04	-0.071	-0.071	-0.071	-0.071	-0.071	-0.071	-0.068	-0.068	-0.068	-0.068	-0.068	-0.068	-0.07	-0.067	-0.065	-0.073	-0.074	-0.074	-0.074	-0.074	-0.075	-0.077	-0.067	-0.067	-0.069	-0.069	-0.072	-0.072	-0.072	-0.072	-0.072	-0.075	-0.075	-0.069	-0.072	-0.072	-0.075	-0.075	-0.075	-0.075	-0.075	-0.075
YOR148C	-0.054	-0.058	-0.056	-0.056	-0.052	-0.05	-0.058	-0.06	-0.06	-0.06	-0.06	-0.06	-0.059	-0.059	-0.059	-0.061	-0.061	-0.061	-0.061	-0.061	-0.061	-0.061	-0.061	-0.061	-0.061	-0.061	-0.061	-0.06	-0.06	-0.06	-0.06	-0.06	-0.061	-0.061	-0.061	-0.061	-0.061	-0.061	-0.061	-0.062	-0.062	-0.062	-0.062	-0.062	-0.062	-0.059	-0.06	-0.06	-0.06
YNL211C	-0.079	-0.079	-0.079	-0.082	-0.082	-0.082	-0.081	-0.08	-0.079	-0.072	-0.072	-0.072	-0.072	-0.072	-0.072	-0.072	-0.063	-0.063	-0.059	-0.059	-0.059	-0.059	-0.059	-0.059	-0.064	-0.067	-0.07	-0.07	-0.07	-0.07	-0.07	-0.07	-0.07	-0.07	-0.07	-0.07	-0.069	-0.07	-0.084	-0.081	-0.081	-0.078	-0.078	-0.078	-0.079	-0.083	-0.083	-0.083	-0.09
YJL109C	-0.062	-0.062	-0.062	-0.064	-0.066	-0.069	-0.069	-0.069	-0.069	-0.069	-0.069	-0.069	-0.065	-0.067	-0.065	-0.065	-0.065	-0.065	-0.065	-0.065	-0.065	-0.065	-0.064	-0.064	-0.064	-0.064	-0.065	-0.065	-0.065	-0.065	-0.065	-0.066	-0.066	-0.066	-0.066	-0.065	-0.067	-0.067	-0.067	-0.067	-0.067	-0.067	-0.067	-0.067	-0.068	-0.068	-0.068	-0.068	-0.068
YLR355C	-0.103	-0.103	-0.093	-0.093	-0.092	-0.092	-0.082	-0.082	-0.087	-0.102	-0.14	-0.079	-0.079	-0.079	-0.079	-0.079	-0.079	-0.08	-0.08	-0.08	-0.08	-0.08	-0.08	-0.08	-0.08	-0.086	-0.085	-0.068	-0.068	-0.068	-0.068	-0.068	-0.068	-0.068	-0.068	-0.068	-0.068	-0.068	-0.068	-0.068	-0.068	-0.068	-0.068	-0.055	-0.055	-0.055	-0.055	-0.055	-0.055
YFR018C	-0.055	-0.055	-0.053	-0.053	-0.053	-0.053	-0.052	-0.052	-0.049	-0.049	-0.051	-0.052	-0.052	-0.052	-0.052	-0.052	-0.052	-0.056	-0.056	-0.056	-0.055	-0.055	-0.055	-0.055	-0.055	-0.055	-0.053	-0.051	-0.052	-0.052	-0.052	-0.052	-0.052	-0.052	-0.052	-0.053	-0.054	-0.05	-0.05	-0.048	-0.048	-0.048	-0.048	-0.048	-0.048	-0.048	-0.048	-0.049	-0.049
YNR023W	-0.089	-0.089	-0.088	-0.088	-0.091	-0.091	-0.098	-0.09	-0.092	-0.095	-0.094	-0.094	-0.094	-0.094	-0.094	-0.091	-0.091	-0.09	-0.09	-0.093	-0.098	-0.098	-0.099	-0.099	-0.102	-0.096	-0.096	-0.097	-0.097	-0.097	-0.098	-0.092	-0.087	-0.087	-0.094	-0.094	-0.094	-0.096	-0.096	-0.096	-0.096	-0.097	-0.097	-0.097	-0.094	-0.094	-0.093	-0.093	-0.093
YML068W	-0.042	-0.043	-0.043	-0.043	-0.043	-0.043	-0.044	-0.045	-0.045	-0.047	-0.047	-0.048	-0.05	-0.048	-0.048	-0.048	-0.048	-0.048	-0.049	-0.049	-0.049	-0.051	-0.051	-0.051	-0.05	-0.05	-0.048	-0.046	-0.045	-0.045	-0.046	-0.046	-0.047	-0.046	-0.046	-0.046	-0.046	-0.046	-0.045	-0.045	-0.045	-0.045	-0.045	-0.045	-0.045	-0.045	-0.045	-0.045	-0.045
YGL241W	-0.071	-0.075	-0.071	-0.071	-0.077	-0.077	-0.096	-0.088	-0.091	-0.099	-0.092	-0.086	-0.086	-0.086	-0.081	-0.081	-0.075	-0.072	-0.069	-0.069	-0.069	-0.069	-0.067	-0.067	-0.065	-0.061	-0.055	-0.057	-0.057	-0.064	-0.064	-0.064	-0.068	-0.068	-0.07	-0.073	-0.077	-0.077	-0.077	-0.077	-0.077	-0.077	-0.079	-0.079	-0.076	-0.076	-0.09	-0.09	-0.09
YDR074W	-0.222	-0.228	-0.229	-0.229	-0.226	-0.226	-0.226	-0.231	-0.231	-0.231	-0.231	-0.225	-0.224	-0.224	-0.223	-0.226	-0.228	-0.235	-0.235	-0.235	-0.235	-0.235	-0.233	-0.233	-0.23	-0.23	-0.237	-0.237	-0.239	-0.239	-0.238	-0.235	-0.235	-0.235	-0.236	-0.236	-0.236	-0.241	-0.237	-0.237	-0.237	-0.237	-0.232	-0.224	-0.224	-0.224	-0.223	-0.223	-0.223
YHR175W	-0.051	-0.051	-0.051	-0.051	-0.045	-0.045	-0.045	-0.045	-0.045	-0.045	-0.045	-0.046	-0.055	-0.059	-0.059	-0.055	-0.045	-0.045	-0.045	-0.045	-0.047	-0.047	-0.046	-0.046	-0.046	-0.043	-0.043	-0.043	-0.046	-0.046	-0.046	-0.048	-0.048	-0.048	-0.048	-0.047	-0.044	-0.039	-0.04	-0.039	-0.037	-0.039	-0.039	-0.038	-0.036	-0.036	-0.036	-0.036	-0.036
YGR253C	-0.09	-0.09	-0.09	-0.089	-0.089	-0.089	-0.089	-0.093	-0.093	-0.093	-0.093	-0.093	-0.092	-0.092	-0.092	-0.092	-0.092	-0.092	-0.092	-0.092	-0.092	-0.092	-0.092	-0.092	-0.092	-0.091	-0.091	-0.091	-0.091	-0.091	-0.091	-0.091	-0.084	-0.084	-0.084	-0.084	-0.084	-0.084	-0.084	-0.084	-0.106	-0.102	-0.115	-0.115	-0.115	-0.115	-0.115	-0.115	-0.116
YOR329C	-0.037	-0.038	-0.031	-0.031	-0.029	-0.029	-0.029	-0.027	-0.027	-0.03	-0.042	-0.038	-0.036	-0.036	-0.038	-0.039	-0.039	-0.041	-0.042	-0.042	-0.042	-0.043	-0.048	-0.049	-0.053	-0.059	-0.059	-0.059	-0.059	-0.059	-0.055	-0.055	-0.056	-0.056	-0.056	-0.056	-0.056	-0.061	-0.062	-0.063	-0.063	-0.063	-0.063	-0.062	-0.062	-0.062	-0.062	-0.062	-0.07
YHR046C	-0.021	-0.019	-0.019	-0.019	-0.019	-0.019	-0.026	-0.029	-0.029	-0.03	-0.035	-0.037	-0.037	-0.037	-0.037	-0.037	-0.037	-0.037	-0.037	-0.036	-0.037	-0.037	-0.038	-0.036	-0.036	-0.036	-0.036	-0.036	-0.036	-0.036	-0.036	-0.036	-0.036	-0.036	-0.036	-0.036	-0.036	-0.035	-0.035	-0.035	-0.035	-0.036	-0.036	-0.036	-0.035	-0.035	-0.035	-0.037	-0.037
YGR082W	-0.033	-0.033	-0.031	-0.031	-0.031	-0.031	-0.031	-0.03	-0.03	-0.03	-0.03	-0.03	-0.03	-0.033	-0.032	-0.032	-0.036	-0.036	-0.035	-0.035	-0.035	-0.034	-0.034	-0.034	-0.034	-0.034	-0.034	-0.034	-0.034	-0.034	-0.034	-0.034	-0.034	-0.034	-0.034	-0.034	-0.035	-0.036	-0.036	-0.035	-0.036	-0.036	-0.037	-0.037	-0.037	-0.037	-0.037	-0.037	-0.037
YMR047C	-0.086	-0.086	-0.087	-0.087	-0.092	-0.095	-0.097	-0.098	-0.098	-0.101	-0.101	-0.101	-0.103	-0.102	-0.102	-0.104	-0.104	-0.104	-0.102	-0.102	-0.102	-0.1	-0.098	-0.098	-0.098	-0.098	-0.098	-0.098	-0.098	-0.098	-0.098	-0.098	-0.098	-0.098	-0.098	-0.098	-0.098	-0.098	-0.098	-0.098	-0.098	-0.096	-0.093	-0.096	-0.096	-0.096	-0.096	-0.093	-0.093
YMR053C	-0.063	-0.066	-0.066	-0.066	-0.067	-0.067	-0.067	-0.067	-0.067	-0.064	-0.061	-0.061	-0.061	-0.061	-0.061	-0.064	-0.067	-0.067	-0.064	-0.066	-0.066	-0.07	-0.07	-0.07	-0.066	-0.066	-0.066	-0.067	-0.067	-0.067	-0.07	-0.07	-0.07	-0.07	-0.07	-0.07	-0.07	-0.072	-0.072	-0.072	-0.072	-0.072	-0.072	-0.072	-0.072	-0.072	-0.072	-0.072	-0.072
YMR173W	-0.04	-0.04	-0.04	-0.041	-0.041	-0.042	-0.042	-0.042	-0.042	-0.042	-0.042	-0.042	-0.043	-0.043	-0.043	-0.043	-0.043	-0.043	-0.044	-0.043	-0.046	-0.046	-0.045	-0.045	-0.045	-0.045	-0.045	-0.045	-0.045	-0.047	-0.048	-0.047	-0.047	-0.047	-0.045	-0.045	-0.044	-0.048	-0.043	-0.04	-0.038	-0.04	-0.042	-0.042	-0.042	-0.045	-0.045	-0.045	-0.045
YNR044W	-0.092	-0.1	-0.095	-0.095	-0.095	-0.095	-0.109	-0.094	-0.11	-0.109	-0.118	-0.118	-0.118	-0.122	-0.122	-0.13	-0.121	-0.121	-0.121	-0.121	-0.125	-0.14	-0.144	-0.155	-0.144	-0.144	-0.144	-0.144	-0.144	-0.143	-0.143	-0.143	-0.143	-0.145	-0.115	-0.116	-0.116	-0.116	-0.11	-0.11	-0.11	-0.11	-0.11	-0.116	-0.116	-0.116	-0.116	-0.116	-0.116
YLR038C	-0.047	-0.048	-0.048	-0.044	-0.044	-0.044	-0.046	-0.046	-0.046	-0.046	-0.049	-0.049	-0.049	-0.049	-0.049	-0.049	-0.049	-0.049	-0.049	-0.049	-0.049	-0.051	-0.051	-0.053	-0.051	-0.051	-0.045	-0.044	-0.044	-0.044	-0.042	-0.042	-0.042	-0.042	-0.042	-0.043	-0.043	-0.041	-0.041	-0.039	-0.039	-0.039	-0.041	-0.037	-0.037	-0.037	-0.036	-0.036	-0.035
YCL031C	-0.058	-0.058	-0.058	-0.06	-0.057	-0.056	-0.063	-0.059	-0.062	-0.063	-0.063	-0.061	-0.065	-0.065	-0.065	-0.065	-0.065	-0.07	-0.07	-0.07	-0.07	-0.07	-0.07	-0.07	-0.07	-0.07	-0.072	-0.072	-0.072	-0.072	-0.072	-0.072	-0.072	-0.072	-0.072	-0.072	-0.072	-0.072	-0.072	-0.075	-0.075	-0.075	-0.075	-0.075	-0.075	-0.075	-0.078	-0.078	-0.078
YBR106W	0	0	0	0	0	0	0	0	0	0	0	0	0	0	0	0	0	0	0	0	0	0	0	0	0	0	0	0	0	0	0	0	0	0	0	0	0	0	0	0	0	0	0	0	0	0	0	0	0
YJL019W	-0.075	-0.073	-0.07	-0.06	-0.06	-0.06	-0.065	-0.073	-0.089	-0.089	-0.087	-0.092	-0.077	-0.093	-0.104	-0.12	-0.136	-0.136	-0.136	-0.136	-0.149	-0.149	-0.146	-0.147	-0.148	-0.154	-0.186	-0.189	-0.189	-0.189	-0.189	-0.189	-0.188	-0.188	-0.191	-0.191	-0.201	-0.199	-0.254	-0.254	-0.253	-0.253	-0.253	-0.253	-0.253	-0.26	-0.26	-0.269	-0.269
YPR106W	-0.256	-0.256	-0.256	-0.256	-0.256	-0.259	-0.258	-0.258	-0.263	-0.26	-0.26	-0.26	-0.26	-0.26	-0.26	-0.26	-0.26	-0.26	-0.26	-0.26	-0.26	-0.26	-0.26	-0.26	-0.257	-0.258	-0.258	-0.263	-0.281	-0.276	-0.267	-0.267	-0.268	-0.268	-0.268	-0.268	-0.268	-0.278	-0.278	-0.278	-0.278	-0.287	-0.289	-0.289	-0.281	-0.29	-0.297	-0.298	-0.295
YGL124C	0	0	0	0	0	0	0	0	0	0	0	0	0	0	0	0	0	0	0	0	0	0	0	0	0	0	0	0	0	0	0	0	0	0	0	0	0	0	0	0	0	0	0	0	0	0	0	0	0
YML032C	-0.136	-0.136	-0.132	-0.132	-0.132	-0.136	-0.139	-0.125	-0.156	-0.156	-0.156	-0.156	-0.156	-0.156	-0.148	-0.148	-0.161	-0.156	-0.156	-0.156	-0.156	-0.156	-0.144	-0.144	-0.147	-0.15	-0.15	-0.15	-0.15	-0.15	-0.142	-0.142	-0.144	-0.139	-0.133	-0.133	-0.135	-0.135	-0.137	-0.137	-0.137	-0.137	-0.137	-0.125	-0.125	-0.125	-0.125	-0.125	-0.125
YLR087C	-0.111	-0.111	-0.111	-0.102	-0.113	-0.112	-0.112	-0.096	-0.079	-0.056	-0.056	-0.056	-0.056	-0.057	-0.044	-0.045	-0.048	-0.048	-0.044	-0.044	-0.044	-0.039	-0.039	-0.035	-0.033	-0.033	-0.032	-0.032	-0.032	-0.032	-0.04	-0.04	-0.04	-0.042	-0.067	-0.067	-0.067	-0.067	-0.067	-0.067	-0.067	-0.067	-0.067	-0.071	-0.075	-0.075	-0.078	-0.078	-0.078
YFR053C	-0.242	-0.242	-0.242	-0.242	-0.242	-0.242	-0.242	-0.242	-0.241	-0.241	-0.241	-0.242	-0.242	-0.241	-0.241	-0.241	-0.241	-0.241	-0.241	-0.241	-0.241	-0.24	-0.24	-0.248	-0.248	-0.241	-0.256	-0.269	-0.269	-0.269	-0.269	-0.269	-0.269	-0.269	-0.269	-0.269	-0.269	-0.269	-0.269	-0.265	-0.265	-0.265	-0.265	-0.265	-0.274	-0.289	-0.285	-0.287	-0.293
YML098W	-0.096	-0.089	-0.09	-0.087	-0.087	-0.084	-0.087	-0.088	-0.088	-0.091	-0.091	-0.091	-0.091	-0.091	-0.091	-0.091	-0.097	-0.093	-0.093	-0.097	-0.096	-0.095	-0.092	-0.092	-0.092	-0.093	-0.09	-0.09	-0.09	-0.089	-0.089	-0.089	-0.083	-0.084	-0.083	-0.083	-0.083	-0.083	-0.081	-0.081	-0.081	-0.081	-0.083	-0.086	-0.082	-0.083	-0.083	-0.085	-0.085
YER180C-A	-0.023	-0.007	-0.031	-0.027	-0.035	-0.035	-0.035	-0.032	-0.032	-0.032	-0.032	-0.032	-0.035	-0.035	-0.035	-0.035	-0.035	-0.035	-0.035	-0.037	-0.045	-0.04	-0.044	-0.044	-0.062	-0.054	-0.052	-0.048	-0.048	-0.047	-0.049	-0.05	-0.052	-0.052	-0.062	-0.066	-0.066	-0.066	-0.066	-0.066	-0.066	-0.072	-0.072	-0.068	-0.068	-0.077	-0.077	-0.077	-0.077
YHR155W	-0.143	-0.15	-0.154	-0.167	-0.188	-0.188	-0.188	-0.184	-0.189	-0.19	-0.18	-0.18	-0.18	-0.18	-0.18	-0.18	-0.183	-0.18	-0.18	-0.169	-0.169	-0.169	-0.172	-0.174	-0.173	-0.173	-0.173	-0.167	-0.166	-0.167	-0.169	-0.172	-0.175	-0.175	-0.175	-0.177	-0.177	-0.178	-0.182	-0.182	-0.182	-0.187	-0.187	-0.195	-0.186	-0.19	-0.183	-0.183	-0.174
YHR151C	-0.087	-0.087	-0.087	-0.087	-0.087	-0.087	-0.087	-0.087	-0.087	-0.085	-0.085	-0.081	-0.081	-0.08	-0.09	-0.089	-0.089	-0.089	-0.089	-0.092	-0.09	-0.09	-0.099	-0.099	-0.093	-0.093	-0.093	-0.107	-0.11	-0.113	-0.114	-0.114	-0.114	-0.114	-0.114	-0.113	-0.14	-0.115	-0.115	-0.124	-0.123	-0.101	-0.101	-0.101	-0.101	-0.101	-0.104	-0.105	-0.105
YOR224C	-0.087	-0.087	-0.087	-0.087	-0.089	-0.087	-0.087	-0.087	-0.087	-0.087	-0.087	-0.084	-0.084	-0.084	-0.084	-0.084	-0.084	-0.084	-0.088	-0.085	-0.085	-0.085	-0.085	-0.085	-0.081	-0.078	-0.077	-0.077	-0.077	-0.077	-0.076	-0.077	-0.077	-0.078	-0.071	-0.075	-0.075	-0.075	-0.075	-0.075	-0.075	-0.075	-0.073	-0.077	-0.076	-0.077	-0.077	-0.077	-0.077
YLR451W	-0.064	-0.064	-0.061	-0.061	-0.061	-0.06	-0.06	-0.055	-0.055	-0.055	-0.052	-0.055	-0.055	-0.055	-0.055	-0.055	-0.055	-0.057	-0.059	-0.059	-0.054	-0.053	-0.053	-0.053	-0.049	-0.049	-0.05	-0.05	-0.05	-0.049	-0.049	-0.049	-0.049	-0.049	-0.048	-0.048	-0.048	-0.048	-0.045	-0.045	-0.047	-0.047	-0.044	-0.038	-0.041	-0.043	-0.043	-0.043	-0.046
YMR182C	0	0	0	0	0	0	0	0	0	0	0	0	0	0	0	0	-0.009	-0.009	-0.009	-0.009	-0.009	-0.009	-0.009	-0.009	-0.009	-0.009	-0.009	-0.009	-0.009	-0.009	-0.009	-0.009	-0.009	-0.009	-0.009	-0.009	-0.01	-0.01	-0.01	-0.01	-0.01	-0.01	-0.01	-0.01	-0.01	-0.01	-0.01	-0.01	-0.01
YMR088C	-0.021	-0.021	-0.02	-0.019	-0.023	-0.026	-0.025	-0.025	-0.024	-0.025	-0.029	-0.029	-0.029	-0.029	-0.029	-0.029	-0.032	-0.029	-0.029	-0.028	-0.027	-0.027	-0.026	-0.026	-0.03	-0.031	-0.03	-0.031	-0.033	-0.034	-0.035	-0.034	-0.034	-0.033	-0.033	-0.033	-0.033	-0.033	-0.034	-0.037	-0.038	-0.04	-0.04	-0.04	-0.04	-0.04	-0.038	-0.037	-0.038
YGL049C	-0.045	-0.045	-0.045	-0.045	-0.045	-0.045	-0.045	-0.045	-0.043	-0.046	-0.046	-0.043	-0.043	-0.042	-0.055	-0.059	-0.06	-0.059	-0.059	-0.059	-0.059	-0.059	-0.059	-0.063	-0.061	-0.061	-0.062	-0.062	-0.065	-0.067	-0.067	-0.067	-0.066	-0.065	-0.064	-0.064	-0.068	-0.069	-0.068	-0.068	-0.068	-0.077	-0.077	-0.077	-0.074	-0.074	-0.08	-0.08	-0.083
YIR004W	-0.019	-0.019	-0.019	-0.019	-0.019	-0.026	-0.027	-0.025	-0.027	-0.027	-0.028	-0.044	-0.044	-0.049	-0.049	-0.049	-0.049	-0.049	-0.051	-0.043	-0.053	-0.053	-0.052	-0.052	-0.052	-0.052	-0.053	-0.054	-0.051	-0.051	-0.051	-0.051	-0.054	-0.053	-0.056	-0.056	-0.054	-0.055	-0.052	-0.052	-0.053	-0.056	-0.056	-0.056	-0.056	-0.055	-0.055	-0.054	-0.055
YJR134C	-0.096	-0.096	-0.096	-0.098	-0.098	-0.099	-0.101	-0.101	-0.102	-0.102	-0.102	-0.102	-0.102	-0.102	-0.106	-0.108	-0.127	-0.132	-0.137	-0.148	-0.148	-0.147	-0.148	-0.148	-0.148	-0.148	-0.148	-0.148	-0.139	-0.14	-0.141	-0.141	-0.132	-0.132	-0.132	-0.132	-0.132	-0.127	-0.127	-0.127	-0.118	-0.117	-0.111	-0.111	-0.107	-0.107	-0.107	-0.107	-0.112
YFL037W	-0.08	-0.08	-0.08	-0.08	-0.08	-0.08	-0.083	-0.079	-0.068	-0.068	-0.064	-0.064	-0.064	-0.064	-0.064	-0.067	-0.067	-0.067	-0.067	-0.067	-0.067	-0.066	-0.065	-0.072	-0.072	-0.072	-0.048	-0.048	-0.049	-0.049	-0.049	-0.051	-0.051	-0.051	-0.051	-0.051	-0.052	-0.052	-0.054	-0.06	-0.061	-0.06	-0.061	-0.061	-0.065	-0.065	-0.066	-0.066	-0.064
YJR086W	0	0	-0.159	-0.151	-0.11	-0.11	-0.11	-0.11	-0.11	-0.11	-0.11	-0.11	-0.11	-0.11	-0.11	-0.143	-0.143	-0.143	-0.141	-0.141	-0.178	-0.178	-0.178	-0.178	-0.178	-0.178	-0.178	-0.138	-0.135	-0.148	-0.12	-0.12	-0.12	-0.12	-0.091	-0.091	-0.098	-0.105	-0.105	-0.105	-0.117	-0.139	-0.124	-0.144	-0.152	-0.133	-0.14	-0.14	-0.16
YGR106C	-0.041	-0.041	-0.04	-0.038	-0.038	-0.037	-0.039	-0.039	-0.039	-0.039	-0.039	-0.039	-0.039	-0.044	-0.049	-0.049	-0.049	-0.047	-0.044	-0.044	-0.044	-0.044	-0.044	-0.044	-0.044	-0.044	-0.044	-0.044	-0.047	-0.047	-0.047	-0.047	-0.047	-0.047	-0.047	-0.047	-0.047	-0.047	-0.044	-0.044	-0.044	-0.044	-0.046	-0.044	-0.046	-0.046	-0.046	-0.06	-0.069
YCL024W	-0.007	-0.007	-0.005	-0.005	-0.004	-0.001	0.002	0	-0.006	-0.025	-0.025	-0.025	-0.025	-0.023	-0.023	-0.023	-0.023	-0.016	-0.016	-0.016	-0.016	-0.016	-0.016	-0.019	-0.019	-0.019	-0.017	-0.017	-0.017	-0.017	-0.015	-0.015	-0.015	-0.015	-0.017	-0.019	-0.018	-0.018	-0.018	-0.018	-0.018	-0.02	-0.02	-0.021	-0.021	-0.021	-0.021	-0.026	-0.027
YNL107W	-0.059	-0.059	-0.06	-0.06	-0.066	-0.061	-0.069	-0.069	-0.07	-0.078	-0.078	-0.078	-0.074	-0.074	-0.074	-0.075	-0.083	-0.082	-0.082	-0.085	-0.085	-0.085	-0.085	-0.085	-0.085	-0.085	-0.085	-0.085	-0.086	-0.084	-0.083	-0.083	-0.083	-0.083	-0.086	-0.086	-0.086	-0.086	-0.085	-0.088	-0.085	-0.084	-0.084	-0.084	-0.082	-0.082	-0.083	-0.083	-0.083
YLR443W	-0.061	-0.057	-0.057	-0.057	-0.057	-0.055	-0.057	-0.057	-0.053	-0.052	-0.052	-0.051	-0.053	-0.051	-0.051	-0.053	-0.056	-0.056	-0.059	-0.056	-0.056	-0.056	-0.056	-0.056	-0.056	-0.053	-0.051	-0.05	-0.053	-0.05	-0.054	-0.054	-0.054	-0.054	-0.054	-0.054	-0.054	-0.054	-0.054	-0.054	-0.055	-0.055	-0.055	-0.053	-0.052	-0.052	-0.052	-0.052	-0.055
YFR008W	-0.074	-0.074	-0.074	-0.075	-0.075	-0.076	-0.076	-0.076	-0.08	-0.08	-0.08	-0.083	-0.083	-0.083	-0.076	-0.076	-0.074	-0.07	-0.07	-0.066	-0.065	-0.065	-0.066	-0.066	-0.066	-0.068	-0.068	-0.068	-0.065	-0.068	-0.069	-0.069	-0.069	-0.069	-0.069	-0.069	-0.069	-0.069	-0.073	-0.075	-0.074	-0.072	-0.069	-0.069	-0.068	-0.069	-0.07	-0.07	-0.073
YGL041W-A	-0.034	-0.033	-0.03	-0.034	-0.034	-0.034	-0.034	-0.034	-0.033	-0.033	-0.032	-0.034	-0.04	-0.037	-0.035	-0.035	-0.038	-0.033	-0.033	-0.042	-0.034	-0.035	-0.037	-0.041	-0.038	-0.038	-0.038	-0.044	-0.041	-0.036	-0.036	-0.036	-0.036	-0.036	-0.041	-0.041	-0.041	-0.039	-0.035	-0.033	-0.035	-0.038	-0.038	-0.039	-0.041	-0.039	-0.039	-0.04	-0.04
YDL176W	-0.116	-0.128	-0.128	-0.118	-0.118	-0.118	-0.118	-0.133	-0.133	-0.133	-0.138	-0.144	-0.144	-0.15	-0.172	-0.175	-0.167	-0.171	-0.164	-0.165	-0.165	-0.165	-0.156	-0.156	-0.156	-0.156	-0.156	-0.156	-0.156	-0.156	-0.156	-0.156	-0.156	-0.158	-0.158	-0.158	-0.158	-0.161	-0.161	-0.161	-0.141	-0.147	-0.143	-0.145	-0.146	-0.146	-0.146	-0.146	-0.146
YJR068W	-0.059	-0.059	-0.059	-0.055	-0.058	-0.058	-0.051	-0.051	-0.053	-0.053	-0.051	-0.051	-0.051	-0.051	-0.051	-0.057	-0.057	-0.059	-0.065	-0.058	-0.072	-0.072	-0.072	-0.072	-0.072	-0.071	-0.068	-0.068	-0.066	-0.066	-0.07	-0.07	-0.07	-0.07	-0.07	-0.07	-0.071	-0.071	-0.072	-0.076	-0.073	-0.073	-0.072	-0.072	-0.071	-0.071	-0.072	-0.072	-0.072
YDR041W	-0.114	-0.105	-0.105	-0.106	-0.106	-0.105	-0.096	-0.096	-0.096	-0.096	-0.096	-0.096	-0.101	-0.101	-0.101	-0.101	-0.101	-0.101	-0.096	-0.091	-0.088	-0.088	-0.084	-0.084	-0.08	-0.08	-0.08	-0.08	-0.08	-0.077	-0.08	-0.08	-0.08	-0.08	-0.08	-0.08	-0.08	-0.08	-0.08	-0.08	-0.08	-0.08	-0.08	-0.081	-0.081	-0.081	-0.077	-0.079	-0.083
YLR446W	-0.041	-0.048	-0.058	-0.057	-0.055	-0.049	-0.041	-0.046	-0.043	-0.042	-0.041	-0.04	-0.04	-0.043	-0.042	-0.042	-0.042	-0.042	-0.046	-0.046	-0.046	-0.046	-0.046	-0.044	-0.044	-0.044	-0.046	-0.046	-0.046	-0.046	-0.046	-0.046	-0.046	-0.046	-0.046	-0.049	-0.049	-0.049	-0.047	-0.047	-0.046	-0.046	-0.046	-0.046	-0.046	-0.046	-0.046	-0.046	-0.046
YKL112W	0	0	0	0	0	0	0	0	0	0	0	0	0	0	0	0	0	0	0	0	0	0	0	0	0	0	0	0	0	0	0	0	0	0	0	0	0	0	0	0	0	0	0	0	0	0	0	0	0
YLR275W	-0.037	-0.037	-0.037	-0.037	-0.037	-0.037	-0.037	-0.047	-0.052	-0.035	-0.031	-0.031	-0.037	-0.038	-0.038	-0.039	-0.042	-0.038	-0.035	-0.035	-0.035	-0.033	-0.033	-0.033	-0.033	-0.035	-0.032	-0.031	-0.032	-0.031	-0.03	-0.03	-0.03	-0.03	-0.03	-0.032	-0.032	-0.035	-0.035	-0.038	-0.038	-0.043	-0.043	-0.043	-0.041	-0.044	-0.044	-0.046	-0.046
YDR032C	-0.078	-0.078	-0.078	-0.078	-0.078	-0.078	-0.079	-0.073	-0.073	-0.072	-0.072	-0.072	-0.072	-0.068	-0.068	-0.062	-0.063	-0.065	-0.065	-0.065	-0.069	-0.069	-0.069	-0.073	-0.071	-0.069	-0.069	-0.069	-0.069	-0.069	-0.068	-0.068	-0.068	-0.068	-0.068	-0.068	-0.065	-0.066	-0.066	-0.066	-0.075	-0.075	-0.075	-0.075	-0.075	-0.075	-0.075	-0.075	-0.08
YLR373C	-0.079	-0.079	-0.079	-0.076	-0.076	-0.076	-0.076	-0.076	-0.076	-0.076	-0.072	-0.075	-0.072	-0.078	-0.077	-0.077	-0.078	-0.077	-0.077	-0.077	-0.075	-0.072	-0.083	-0.076	-0.082	-0.083	-0.082	-0.082	-0.082	-0.082	-0.082	-0.082	-0.082	-0.082	-0.082	-0.082	-0.082	-0.082	-0.082	-0.075	-0.076	-0.072	-0.072	-0.073	-0.071	-0.071	-0.073	-0.073	-0.073
YIL142W	-0.096	-0.096	-0.096	-0.096	-0.093	-0.097	-0.095	-0.096	-0.095	-0.095	-0.095	-0.097	-0.098	-0.098	-0.098	-0.098	-0.098	-0.098	-0.098	-0.1	-0.102	-0.105	-0.105	-0.105	-0.104	-0.105	-0.105	-0.105	-0.105	-0.104	-0.104	-0.104	-0.104	-0.104	-0.104	-0.104	-0.106	-0.104	-0.104	-0.101	-0.101	-0.101	-0.101	-0.101	-0.101	-0.101	-0.101	-0.101	-0.101
YCR035C	-0.061	-0.061	-0.061	-0.061	-0.061	-0.061	-0.06	-0.06	-0.06	-0.06	-0.06	-0.06	-0.06	-0.06	-0.061	-0.061	-0.061	-0.061	-0.061	-0.061	-0.061	-0.061	-0.061	-0.061	-0.061	-0.061	-0.058	-0.058	-0.049	-0.047	-0.049	-0.049	-0.048	-0.048	-0.048	-0.048	-0.048	-0.048	-0.048	-0.048	-0.048	-0.048	-0.048	-0.048	-0.048	-0.044	-0.049	-0.054	-0.054
YFR005C	-0.13	-0.13	-0.13	-0.13	-0.134	-0.134	-0.134	-0.132	-0.148	-0.149	-0.148	-0.148	-0.143	-0.144	-0.144	-0.144	-0.144	-0.144	-0.144	-0.144	-0.142	-0.142	-0.149	-0.149	-0.149	-0.149	-0.149	-0.156	-0.156	-0.158	-0.158	-0.158	-0.158	-0.158	-0.158	-0.158	-0.157	-0.157	-0.157	-0.163	-0.163	-0.163	-0.163	-0.161	-0.161	-0.161	-0.161	-0.161	-0.17
YHR040W	-0.046	-0.054	-0.054	-0.054	-0.054	-0.054	-0.054	-0.057	-0.055	-0.055	-0.053	-0.053	-0.053	-0.053	-0.053	-0.053	-0.053	-0.053	-0.053	-0.053	-0.053	-0.053	-0.053	-0.057	-0.057	-0.057	-0.06	-0.061	-0.059	-0.059	-0.059	-0.059	-0.059	-0.059	-0.059	-0.059	-0.059	-0.059	-0.059	-0.059	-0.059	-0.059	-0.059	-0.059	-0.059	-0.062	-0.062	-0.062	-0.062
YFL005W	-0.228	-0.228	-0.208	-0.208	-0.215	-0.215	-0.216	-0.216	-0.22	-0.22	-0.219	-0.219	-0.22	-0.22	-0.22	-0.22	-0.22	-0.22	-0.22	-0.22	-0.22	-0.22	-0.219	-0.219	-0.219	-0.219	-0.219	-0.219	-0.22	-0.215	-0.214	-0.214	-0.214	-0.214	-0.215	-0.21	-0.213	-0.213	-0.213	-0.213	-0.213	-0.213	-0.213	-0.213	-0.212	-0.212	-0.212	-0.208	-0.208
YDL103C	-0.034	-0.034	-0.035	-0.038	-0.04	-0.041	-0.041	-0.041	-0.043	-0.043	-0.057	-0.061	-0.061	-0.063	-0.065	-0.065	-0.065	-0.066	-0.066	-0.066	-0.066	-0.066	-0.066	-0.08	-0.048	-0.07	-0.063	-0.057	-0.057	-0.057	-0.057	-0.057	-0.057	-0.074	-0.074	-0.074	-0.074	-0.074	-0.075	-0.058	-0.058	-0.058	-0.058	-0.049	-0.054	-0.054	-0.054	-0.065	-0.065
YDR518W	-0.124	-0.115	-0.115	-0.115	-0.112	-0.115	-0.122	-0.122	-0.122	-0.122	-0.122	-0.123	-0.13	-0.133	-0.133	-0.133	-0.133	-0.133	-0.133	-0.133	-0.133	-0.133	-0.133	-0.133	-0.133	-0.133	-0.133	-0.132	-0.132	-0.13	-0.13	-0.13	-0.127	-0.127	-0.127	-0.127	-0.127	-0.127	-0.127	-0.127	-0.126	-0.126	-0.119	-0.12	-0.116	-0.116	-0.116	-0.116	-0.116
YNL160W	0.001	0.001	0.001	0.001	0.001	0.001	0.001	0.001	0.001	0.001	0.001	0.001	0.001	0.001	0.001	0.001	0.001	0.001	0.001	0.001	0.001	0.001	0.001	0.001	0.001	0.001	0.001	0.001	0.001	0.001	0.001	0.001	0.001	0.001	0.001	0.001	0.001	0.001	0.001	0.001	0.001	0.001	0.001	0.001	0.001	0.001	-0.038	-0.038	-0.038
YGR161W-C	-0.014	-0.014	-0.014	-0.014	-0.02	-0.02	-0.02	-0.02	-0.02	-0.02	-0.02	-0.02	-0.02	-0.02	-0.019	-0.019	-0.019	-0.019	-0.019	-0.019	-0.019	-0.019	-0.019	-0.017	-0.017	-0.017	-0.023	-0.023	-0.023	-0.022	-0.024	-0.025	-0.044	-0.049	-0.049	-0.049	-0.044	-0.044	-0.044	-0.044	-0.041	-0.046	-0.05	-0.05	-0.049	-0.056	-0.056	-0.056	-0.056
YLR437C	-0.063	-0.063	-0.063	-0.063	-0.068	-0.068	-0.068	-0.068	-0.068	-0.068	-0.068	-0.068	-0.068	-0.068	-0.068	-0.068	-0.068	-0.068	-0.068	-0.068	-0.068	-0.068	-0.068	-0.068	-0.071	-0.07	-0.07	-0.07	-0.07	-0.07	-0.069	-0.069	-0.064	-0.073	-0.069	-0.075	-0.075	-0.075	-0.075	-0.075	-0.065	-0.065	-0.066	-0.066	-0.066	-0.066	-0.066	-0.065	-0.064
YGL131C	-0.053	-0.044	-0.044	-0.042	-0.045	-0.049	-0.048	-0.044	-0.044	-0.043	-0.043	-0.041	-0.041	-0.041	-0.041	-0.045	-0.046	-0.044	-0.044	-0.044	-0.044	-0.045	-0.045	-0.044	-0.045	-0.045	-0.045	-0.045	-0.043	-0.043	-0.043	-0.043	-0.043	-0.043	-0.045	-0.05	-0.052	-0.051	-0.051	-0.051	-0.053	-0.053	-0.051	-0.054	-0.056	-0.056	-0.056	-0.054	-0.054
YHR059W	-0.073	-0.07	-0.059	-0.069	-0.069	-0.069	-0.068	-0.072	-0.073	-0.078	-0.082	-0.08	-0.079	-0.085	-0.088	-0.081	-0.078	-0.08	-0.08	-0.079	-0.083	-0.083	-0.085	-0.085	-0.085	-0.077	-0.077	-0.077	-0.077	-0.08	-0.076	-0.086	-0.086	-0.086	-0.089	-0.087	-0.094	-0.093	-0.091	-0.094	-0.094	-0.094	-0.094	-0.094	-0.091	-0.092	-0.093	-0.093	-0.09
YOR236W	-0.034	0.001	0.001	0.001	0.001	0.001	0.001	0.001	0.001	0.006	0.006	0.006	0.006	0.006	-0.001	-0.001	-0.001	-0.001	-0.001	-0.001	-0.001	-0.001	-0.001	-0.001	-0.001	-0.001	-0.008	-0.008	-0.008	-0.012	-0.012	-0.012	-0.012	-0.012	-0.012	-0.012	-0.012	-0.012	-0.012	-0.012	-0.015	0.006	0.006	0.006	-0.006	-0.006	-0.006	-0.006	-0.015
YOL158C	-0.211	-0.217	-0.217	-0.217	-0.217	-0.236	-0.245	-0.249	-0.233	-0.249	-0.241	-0.241	-0.242	-0.225	-0.225	-0.226	-0.226	-0.222	-0.215	-0.215	-0.215	-0.215	-0.215	-0.215	-0.206	-0.206	-0.206	-0.206	-0.206	-0.213	-0.213	-0.213	-0.223	-0.219	-0.249	-0.266	-0.257	-0.257	-0.257	-0.257	-0.257	-0.257	-0.257	-0.261	-0.256	-0.247	-0.247	-0.247	-0.246
YOR261C	-0.119	-0.124	-0.124	-0.118	-0.118	-0.118	-0.118	-0.118	-0.118	-0.118	-0.118	-0.118	-0.123	-0.123	-0.123	-0.123	-0.125	-0.125	-0.125	-0.125	-0.125	-0.125	-0.125	-0.126	-0.126	-0.119	-0.117	-0.129	-0.126	-0.131	-0.131	-0.131	-0.131	-0.135	-0.135	-0.133	-0.128	-0.125	-0.132	-0.134	-0.134	-0.134	-0.134	-0.134	-0.128	-0.128	-0.129	-0.134	-0.134
YDR135C	-0.2	-0.119	-0.12	-0.127	-0.126	-0.126	-0.126	-0.125	-0.125	-0.125	-0.125	-0.125	-0.125	-0.126	-0.126	-0.126	-0.127	-0.127	-0.134	-0.134	-0.134	-0.133	-0.133	-0.133	-0.157	-0.147	-0.146	-0.146	-0.145	-0.145	-0.127	-0.108	-0.108	-0.108	-0.139	-0.119	-0.119	-0.119	-0.119	-0.119	-0.093	-0.092	-0.092	-0.098	-0.093	-0.093	-0.087	-0.087	-0.079
YNL081C	-0.081	-0.081	-0.09	-0.09	-0.091	-0.091	-0.087	-0.078	-0.078	-0.075	-0.079	-0.082	-0.082	-0.082	-0.082	-0.082	-0.08	-0.087	-0.074	-0.074	-0.077	-0.077	-0.077	-0.077	-0.077	-0.077	-0.077	-0.077	-0.077	-0.077	-0.077	-0.072	-0.072	-0.072	-0.073	-0.072	-0.067	-0.064	-0.054	-0.055	-0.055	-0.051	-0.051	-0.051	-0.051	-0.053	-0.052	-0.052	-0.052
YHR023W	-0.054	-0.054	-0.054	-0.054	-0.05	-0.05	-0.058	-0.058	-0.058	-0.058	-0.058	-0.058	-0.051	-0.051	-0.051	-0.051	-0.051	-0.053	-0.053	-0.051	-0.051	-0.051	-0.045	-0.052	-0.069	-0.087	-0.087	-0.087	-0.087	-0.087	-0.08	-0.061	-0.061	-0.061	-0.055	-0.055	-0.055	-0.056	-0.056	-0.056	-0.056	-0.056	-0.056	-0.063	-0.071	-0.083	-0.077	-0.077	-0.077
YNR006W	-0.052	-0.05	-0.05	-0.05	-0.055	-0.054	-0.054	-0.053	-0.052	-0.048	-0.05	-0.051	-0.051	-0.052	-0.06	-0.06	-0.064	-0.064	-0.064	-0.062	-0.061	-0.065	-0.062	-0.062	-0.062	-0.062	-0.062	-0.062	-0.059	-0.059	-0.059	-0.059	-0.06	-0.06	-0.059	-0.059	-0.059	-0.059	-0.059	-0.059	-0.059	-0.059	-0.059	-0.061	-0.061	-0.061	-0.061	-0.063	-0.059
YDL106C	-0.365	-0.359	-0.359	-0.36	-0.358	-0.358	-0.355	-0.355	-0.355	-0.34	-0.346	-0.344	-0.344	-0.345	-0.345	-0.345	-0.345	-0.345	-0.345	-0.345	-0.345	-0.347	-0.347	-0.347	-0.347	-0.347	-0.347	-0.342	-0.341	-0.341	-0.341	-0.339	-0.339	-0.338	-0.338	-0.338	-0.338	-0.352	-0.352	-0.357	-0.35	-0.35	-0.353	-0.353	-0.345	-0.346	-0.329	-0.334	-0.326
YKL213C	-0.052	-0.052	-0.054	-0.054	-0.054	-0.054	-0.054	-0.054	-0.054	-0.054	-0.054	-0.054	-0.054	-0.054	-0.054	-0.054	-0.054	-0.054	-0.054	-0.054	-0.054	-0.055	-0.053	-0.053	-0.053	-0.053	-0.053	-0.052	-0.052	-0.051	-0.051	-0.051	-0.051	-0.051	-0.051	-0.049	-0.049	-0.049	-0.049	-0.049	-0.046	-0.049	-0.05	-0.05	-0.05	-0.048	-0.048	-0.048	-0.048
YOL009C	-0.109	-0.137	-0.161	-0.161	-0.218	-0.218	-0.191	-0.192	-0.212	-0.211	-0.212	-0.212	-0.253	-0.241	-0.241	-0.241	-0.241	-0.229	-0.246	-0.233	-0.276	-0.268	-0.268	-0.285	-0.176	-0.187	-0.186	-0.198	-0.194	-0.194	-0.194	-0.211	-0.192	-0.192	-0.192	-0.188	-0.188	-0.195	-0.167	-0.167	-0.172	-0.172	-0.158	-0.158	-0.158	-0.158	-0.151	-0.147	-0.155
YBL021C	-0.08	-0.08	-0.08	-0.08	-0.08	-0.081	-0.078	-0.073	-0.075	-0.072	-0.073	-0.073	-0.073	-0.072	-0.072	-0.073	-0.073	-0.073	-0.071	-0.071	-0.069	-0.069	-0.069	-0.069	-0.069	-0.069	-0.069	-0.069	-0.07	-0.07	-0.072	-0.072	-0.073	-0.073	-0.073	-0.073	-0.073	-0.073	-0.073	-0.076	-0.076	-0.078	-0.078	-0.078	-0.078	-0.081	-0.081	-0.081	-0.081
YNL113W	-0.309	-0.309	-0.309	-0.309	-0.309	-0.309	-0.309	-0.309	-0.304	-0.304	-0.302	-0.302	-0.302	-0.302	-0.302	-0.295	-0.295	-0.295	-0.292	-0.293	-0.293	-0.294	-0.291	-0.291	-0.283	-0.275	-0.263	-0.26	-0.26	-0.257	-0.245	-0.243	-0.243	-0.243	-0.243	-0.235	-0.219	-0.212	-0.222	-0.232	-0.232	-0.23	-0.219	-0.219	-0.219	-0.219	-0.212	-0.212	-0.212
YBR238C	-0.086	-0.086	-0.086	-0.086	-0.086	-0.086	-0.086	-0.086	-0.085	-0.085	-0.084	-0.078	-0.078	-0.078	-0.078	-0.084	-0.092	-0.092	-0.089	-0.089	-0.09	-0.09	-0.09	-0.079	-0.079	-0.079	-0.079	-0.079	-0.076	-0.077	-0.073	-0.076	-0.076	-0.073	-0.073	-0.073	-0.073	-0.073	-0.073	-0.075	-0.069	-0.069	-0.069	-0.069	-0.069	-0.071	-0.067	-0.07	-0.071
YMR230W	-0.093	-0.093	-0.088	-0.067	-0.067	-0.067	-0.07	-0.076	-0.076	-0.076	-0.082	-0.096	-0.098	-0.109	-0.109	-0.109	-0.109	-0.109	-0.105	-0.098	-0.098	-0.098	-0.09	-0.094	-0.087	-0.085	-0.087	-0.083	-0.083	-0.083	-0.083	-0.089	-0.101	-0.096	-0.117	-0.126	-0.126	-0.126	-0.133	-0.126	-0.126	-0.126	-0.13	-0.13	-0.132	-0.132	-0.179	-0.234	-0.297
YDR457W	-0.048	-0.05	-0.054	-0.053	-0.053	-0.053	-0.053	-0.048	-0.052	-0.051	-0.051	-0.045	-0.042	-0.042	-0.042	-0.042	-0.04	-0.04	-0.035	-0.035	-0.037	-0.037	-0.037	-0.035	-0.035	-0.034	-0.034	-0.034	-0.034	-0.034	-0.034	-0.033	-0.033	-0.033	-0.033	-0.034	-0.032	-0.032	-0.035	-0.033	-0.033	-0.033	-0.033	-0.033	-0.033	-0.033	-0.033	-0.033	-0.033
YHR135C	-0.045	-0.045	-0.045	-0.045	-0.047	-0.046	-0.046	-0.048	-0.052	-0.052	-0.052	-0.055	-0.059	-0.064	-0.064	-0.064	-0.064	-0.064	-0.064	-0.064	-0.063	-0.063	-0.065	-0.065	-0.065	-0.065	-0.065	-0.065	-0.064	-0.064	-0.064	-0.064	-0.064	-0.064	-0.064	-0.064	-0.064	-0.064	-0.064	-0.065	-0.065	-0.065	-0.066	-0.066	-0.066	-0.066	-0.066	-0.067	-0.067
YGL101W	-0.03	-0.03	-0.03	-0.03	-0.03	-0.031	-0.028	-0.026	-0.026	-0.026	-0.026	-0.026	-0.026	-0.027	-0.028	-0.028	-0.028	-0.028	-0.028	-0.028	-0.028	-0.029	-0.029	-0.03	-0.03	-0.028	-0.028	-0.028	-0.028	-0.029	-0.029	-0.032	-0.032	-0.041	-0.041	-0.041	-0.041	-0.038	-0.037	-0.037	-0.037	-0.037	-0.038	-0.038	-0.038	-0.038	-0.038	-0.033	-0.028
YPR101W	-0.029	-0.029	-0.029	-0.029	-0.029	-0.029	-0.029	-0.031	-0.03	-0.031	-0.032	-0.028	-0.029	-0.029	-0.025	-0.024	-0.02	-0.021	-0.03	-0.029	-0.029	-0.029	-0.022	-0.022	-0.022	-0.025	-0.025	-0.028	-0.028	-0.03	-0.029	-0.029	-0.032	-0.025	-0.008	-0.022	-0.032	-0.025	-0.025	-0.025	-0.025	-0.024	-0.024	-0.021	-0.021	-0.021	-0.021	-0.022	-0.022
YDR409W	-0.229	-0.223	-0.223	-0.221	-0.221	-0.229	-0.234	-0.23	-0.23	-0.23	-0.228	-0.228	-0.228	-0.228	-0.226	-0.226	-0.223	-0.222	-0.213	-0.219	-0.219	-0.219	-0.219	-0.218	-0.218	-0.19	-0.188	-0.188	-0.187	-0.194	-0.194	-0.194	-0.208	-0.217	-0.19	-0.185	-0.185	-0.185	-0.185	-0.183	-0.183	-0.183	-0.167	-0.177	-0.166	-0.166	-0.166	-0.163	-0.163
YGL058W	-0.13	-0.13	-0.127	-0.13	-0.13	-0.13	-0.13	-0.13	-0.13	-0.129	-0.129	-0.128	-0.128	-0.128	-0.128	-0.128	-0.128	-0.128	-0.128	-0.128	-0.128	-0.128	-0.128	-0.128	-0.122	-0.122	-0.122	-0.122	-0.121	-0.121	-0.125	-0.125	-0.125	-0.125	-0.125	-0.125	-0.125	-0.125	-0.125	-0.125	-0.122	-0.122	-0.117	-0.126	-0.126	-0.126	-0.126	-0.126	-0.126
YGL117W	-0.069	-0.074	-0.073	-0.076	-0.076	-0.076	-0.076	-0.076	-0.07	-0.07	-0.07	-0.07	-0.07	-0.07	-0.07	-0.07	-0.07	-0.07	-0.07	-0.07	-0.071	-0.071	-0.071	-0.071	-0.071	-0.071	-0.071	-0.071	-0.063	-0.063	-0.07	-0.069	-0.069	-0.066	-0.07	-0.076	-0.082	-0.082	-0.082	-0.074	-0.075	-0.074	-0.078	-0.078	-0.069	-0.08	-0.088	-0.088	-0.084
YER012W	-0.054	-0.054	-0.054	-0.052	-0.052	-0.058	-0.059	-0.059	-0.059	-0.059	-0.057	-0.06	-0.063	-0.063	-0.058	-0.058	-0.054	-0.058	-0.058	-0.056	-0.053	-0.048	-0.048	-0.048	-0.05	-0.048	-0.048	-0.046	-0.048	-0.048	-0.048	-0.048	-0.046	-0.043	-0.043	-0.043	-0.043	-0.043	-0.043	-0.043	-0.043	-0.039	-0.038	-0.036	-0.036	-0.036	-0.036	-0.036	-0.037
YGL191W	0	0	0	0	0	0	0	0	0	0	0	0	0	0	0	0	0	0	0	0	0	0	0	0	0	0	0	0	0	0	0	0	0	0	0	0	0	0	0	0	0	0	0	0	0	0	0	0	0
YDR082W	-0.059	-0.059	-0.064	-0.081	-0.08	-0.078	-0.078	-0.077	-0.074	-0.075	-0.073	-0.071	-0.071	-0.071	-0.067	-0.067	-0.067	-0.067	-0.067	-0.067	-0.067	-0.066	-0.066	-0.069	-0.064	-0.064	-0.064	-0.064	-0.064	-0.064	-0.065	-0.065	-0.064	-0.068	-0.068	-0.066	-0.066	-0.068	-0.068	-0.07	-0.074	-0.075	-0.075	-0.08	-0.079	-0.079	-0.079	-0.081	-0.081
YFL026W	-0.16	-0.16	-0.164	-0.164	-0.164	-0.164	-0.164	-0.138	-0.135	-0.126	-0.126	-0.126	-0.126	-0.126	-0.129	-0.129	-0.129	-0.129	-0.139	-0.138	-0.138	-0.143	-0.143	-0.143	-0.152	-0.154	-0.181	-0.181	-0.181	-0.184	-0.184	-0.184	-0.176	-0.176	-0.176	-0.171	-0.171	-0.171	-0.167	-0.174	-0.177	-0.172	-0.171	-0.163	-0.163	-0.163	-0.163	-0.163	-0.163
YIR010W	-0.089	-0.093	-0.094	-0.094	-0.094	-0.094	-0.094	-0.089	-0.091	-0.086	-0.086	-0.083	-0.08	-0.074	-0.074	-0.075	-0.075	-0.075	-0.087	-0.087	-0.078	-0.079	-0.079	-0.079	-0.079	-0.079	-0.078	-0.078	-0.078	-0.078	-0.078	-0.078	-0.082	-0.082	-0.082	-0.082	-0.082	-0.087	-0.087	-0.087	-0.085	-0.083	-0.083	-0.087	-0.083	-0.08	-0.075	-0.071	-0.071
YHR194W	-0.065	-0.065	-0.066	-0.066	-0.066	-0.063	-0.058	-0.058	-0.054	-0.054	-0.057	-0.059	-0.071	-0.07	-0.073	-0.073	-0.073	-0.073	-0.073	-0.078	-0.078	-0.08	-0.081	-0.081	-0.081	-0.08	-0.08	-0.082	-0.078	-0.077	-0.08	-0.082	-0.082	-0.086	-0.084	-0.084	-0.088	-0.092	-0.092	-0.092	-0.102	-0.102	-0.113	-0.116	-0.119	-0.119	-0.123	-0.119	-0.119
YPL084W	-0.04	-0.043	-0.044	-0.042	-0.043	-0.043	-0.043	-0.042	-0.042	-0.041	-0.043	-0.041	-0.041	-0.041	-0.041	-0.041	-0.042	-0.042	-0.042	-0.042	-0.042	-0.042	-0.042	-0.041	-0.041	-0.041	-0.041	-0.041	-0.041	-0.041	-0.036	-0.036	-0.036	-0.036	-0.037	-0.037	-0.037	-0.037	-0.037	-0.037	-0.037	-0.037	-0.037	-0.037	-0.037	-0.037	-0.037	-0.038	-0.038
YDL074C	-0.122	-0.122	-0.121	-0.121	-0.122	-0.122	-0.117	-0.116	-0.116	-0.116	-0.116	-0.116	-0.116	-0.116	-0.116	-0.113	-0.113	-0.113	-0.113	-0.111	-0.111	-0.115	-0.115	-0.115	-0.115	-0.115	-0.115	-0.115	-0.115	-0.119	-0.12	-0.12	-0.12	-0.12	-0.12	-0.12	-0.12	-0.113	-0.113	-0.113	-0.113	-0.113	-0.113	-0.113	-0.113	-0.113	-0.112	-0.11	-0.108
YHL030W	0	0	0	0	0	0	0	-0.061	-0.064	-0.063	-0.074	-0.077	-0.074	-0.096	-0.119	-0.119	-0.119	-0.119	-0.119	-0.119	-0.119	-0.117	-0.117	-0.117	-0.117	-0.117	-0.117	-0.117	-0.12	-0.098	-0.098	-0.098	-0.098	-0.11	-0.14	-0.14	-0.148	-0.148	-0.148	-0.148	-0.148	-0.148	-0.148	-0.148	-0.148	-0.148	-0.108	-0.092	-0.075
YNL125C	-0.32	-0.32	-0.32	-0.32	-0.32	-0.306	-0.309	-0.309	-0.315	-0.315	-0.316	-0.316	-0.294	-0.294	-0.294	-0.294	-0.238	-0.257	-0.257	-0.257	-0.239	-0.239	-0.239	-0.24	-0.196	-0.176	-0.176	-0.176	-0.149	-0.13	-0.13	-0.097	-0.085	-0.106	-0.106	-0.106	-0.106	-0.106	-0.049	-0.097	0	0	0	0	0	0	-0.009	-0.007	-0.007
YMR119W	-0.033	-0.033	-0.045	-0.045	-0.045	-0.082	-0.082	-0.082	-0.082	-0.082	-0.082	-0.082	-0.082	-0.08	-0.08	-0.08	-0.08	-0.08	-0.08	-0.08	-0.08	-0.08	-0.08	-0.08	-0.117	-0.117	-0.117	-0.117	-0.117	-0.117	-0.117	-0.117	-0.117	-0.117	-0.118	-0.118	-0.116	-0.116	-0.116	-0.116	-0.116	-0.116	-0.116	-0.116	-0.116	-0.116	-0.116	-0.116	-0.116
YBR029C	-0.232	-0.228	-0.228	-0.228	-0.228	-0.228	-0.228	-0.234	-0.238	-0.244	-0.244	-0.239	-0.22	-0.231	-0.241	-0.242	-0.242	-0.242	-0.241	-0.241	-0.241	-0.241	-0.241	-0.254	-0.254	-0.254	-0.254	-0.254	-0.247	-0.244	-0.242	-0.242	-0.222	-0.194	-0.186	-0.182	-0.182	-0.182	-0.176	-0.174	-0.174	-0.17	-0.17	-0.17	-0.17	-0.17	-0.17	-0.17	-0.168
YOR080W	-0.047	-0.047	-0.047	-0.041	-0.04	-0.05	-0.051	-0.046	-0.046	-0.046	-0.041	-0.041	-0.037	-0.031	-0.031	-0.031	-0.031	-0.034	-0.04	-0.036	-0.045	-0.057	-0.057	-0.057	-0.064	-0.069	-0.063	-0.063	-0.069	-0.081	-0.086	-0.079	-0.085	-0.088	-0.082	-0.082	-0.085	-0.09	-0.088	-0.088	-0.088	-0.09	-0.094	-0.09	-0.087	-0.089	-0.099	-0.096	-0.105
YGR223C	-0.24	-0.24	-0.24	-0.24	-0.243	-0.243	-0.243	-0.243	-0.241	-0.241	-0.241	-0.241	-0.24	-0.24	-0.248	-0.245	-0.263	-0.257	-0.257	-0.271	-0.272	-0.263	-0.277	-0.277	-0.277	-0.277	-0.277	-0.277	-0.277	-0.263	-0.263	-0.263	-0.263	-0.251	-0.251	-0.251	-0.248	-0.248	-0.245	-0.245	-0.245	-0.257	-0.257	-0.257	-0.257	-0.257	-0.258	-0.26	-0.261
YFR009W	-0.06	-0.059	-0.06	-0.06	-0.053	-0.068	-0.065	-0.065	-0.061	-0.061	-0.061	-0.059	-0.065	-0.066	-0.064	-0.064	-0.064	-0.064	-0.083	-0.08	-0.082	-0.08	-0.082	-0.077	-0.075	-0.075	-0.078	-0.078	-0.08	-0.08	-0.08	-0.08	-0.08	-0.08	-0.08	-0.08	-0.074	-0.076	-0.075	-0.075	-0.073	-0.073	-0.073	-0.073	-0.073	-0.075	-0.071	-0.072	-0.077
YHR099W	-0.205	-0.19	-0.19	-0.188	-0.195	-0.195	-0.196	-0.196	-0.196	-0.196	-0.198	-0.205	-0.205	-0.204	-0.204	-0.207	-0.194	-0.194	-0.194	-0.192	-0.195	-0.195	-0.195	-0.195	-0.197	-0.197	-0.192	-0.192	-0.192	-0.192	-0.192	-0.192	-0.192	-0.192	-0.192	-0.202	-0.194	-0.194	-0.194	-0.194	-0.194	-0.194	-0.192	-0.192	-0.187	-0.182	-0.182	-0.182	-0.184
YLR045C	-0.049	-0.051	-0.051	-0.051	-0.051	-0.051	-0.051	-0.051	-0.051	-0.051	-0.051	-0.051	-0.051	-0.051	-0.051	-0.051	-0.051	-0.051	-0.051	-0.051	-0.051	-0.051	-0.051	-0.051	-0.051	-0.051	-0.05	-0.05	-0.05	-0.05	-0.05	-0.052	-0.05	-0.05	-0.05	-0.05	-0.05	-0.05	-0.047	-0.044	-0.043	-0.043	-0.045	-0.048	-0.048	-0.048	-0.048	-0.046	-0.046
YGL014W	-0.057	-0.057	-0.057	-0.057	-0.057	-0.057	-0.056	-0.055	-0.055	-0.055	-0.053	-0.051	-0.048	-0.051	-0.051	-0.051	-0.051	-0.051	-0.051	-0.051	-0.051	-0.051	-0.045	-0.045	-0.047	-0.047	-0.047	-0.047	-0.047	-0.047	-0.046	-0.048	-0.048	-0.048	-0.048	-0.048	-0.048	-0.047	-0.047	-0.047	-0.044	-0.044	-0.044	-0.044	-0.044	-0.044	-0.044	-0.046	-0.046
YGL100W	-0.026	-0.031	-0.029	-0.031	-0.031	-0.033	-0.035	-0.035	-0.034	-0.035	-0.035	-0.032	-0.033	-0.043	-0.043	-0.043	-0.049	-0.036	-0.048	-0.042	-0.035	-0.035	-0.044	-0.044	-0.058	-0.058	-0.057	-0.057	-0.062	-0.066	-0.07	-0.07	-0.07	-0.073	-0.073	-0.07	-0.072	-0.076	-0.072	-0.067	-0.072	-0.072	-0.072	-0.072	-0.072	-0.07	-0.069	-0.071	-0.068
YOR234C	0	0	0	0	0	0	0	0	0	0	0	0	0	0	0	0	0	0	0	0	0	0	0	0	0	0	0	0	0	0	0	0	0	0	0	0	0	0	0	0	0	0	0	0	0	0	0	0	0
YDL236W	-0.214	-0.214	-0.213	-0.213	-0.213	-0.213	-0.211	-0.211	-0.211	-0.211	-0.211	-0.211	-0.211	-0.211	-0.195	-0.195	-0.195	-0.195	-0.196	-0.18	-0.18	-0.182	-0.223	-0.223	-0.223	-0.223	-0.223	-0.223	-0.223	-0.223	-0.221	-0.221	-0.221	-0.221	-0.221	-0.221	-0.221	-0.221	-0.221	-0.221	-0.221	-0.22	-0.221	-0.221	-0.22	-0.22	-0.22	-0.22	-0.22
YCR092C	-0.048	-0.048	-0.048	-0.048	-0.048	-0.048	-0.048	-0.048	-0.048	-0.048	-0.048	-0.048	-0.048	-0.048	-0.048	-0.048	-0.046	-0.053	-0.051	-0.051	-0.051	-0.054	-0.057	-0.062	-0.063	-0.057	-0.054	-0.054	-0.056	-0.061	-0.061	-0.058	-0.061	-0.061	-0.061	-0.061	-0.061	-0.061	-0.061	-0.061	-0.061	-0.061	-0.061	-0.061	-0.061	-0.06	-0.06	-0.06	-0.06
YNL243W	-0.149	-0.149	-0.149	-0.144	-0.139	-0.139	-0.138	-0.138	-0.138	-0.151	-0.151	-0.151	-0.171	-0.171	-0.171	-0.171	-0.171	-0.151	-0.161	-0.161	-0.161	-0.161	-0.153	-0.153	-0.153	-0.155	-0.155	-0.155	-0.181	-0.181	-0.181	-0.181	-0.226	-0.226	-0.169	-0.169	-0.169	-0.16	-0.16	-0.118	-0.117	-0.117	-0.096	-0.121	-0.137	-0.184	-0.184	-0.184	-0.184
YDR104C	-0.05	-0.049	-0.053	-0.053	-0.053	-0.049	-0.049	-0.049	-0.048	-0.048	-0.048	-0.048	-0.049	-0.049	-0.049	-0.049	-0.049	-0.049	-0.052	-0.052	-0.056	-0.054	-0.053	-0.053	-0.053	-0.053	-0.053	-0.053	-0.052	-0.052	-0.052	-0.052	-0.052	-0.052	-0.052	-0.052	-0.052	-0.052	-0.052	-0.053	-0.054	-0.054	-0.054	-0.057	-0.057	-0.057	-0.057	-0.057	-0.057
YPL144W	-0.144	-0.144	-0.144	-0.138	-0.138	-0.138	-0.138	-0.138	-0.138	-0.137	-0.148	-0.148	-0.148	-0.148	-0.148	-0.153	-0.147	-0.148	-0.148	-0.148	-0.149	-0.15	-0.152	-0.135	-0.135	-0.129	-0.128	-0.128	-0.128	-0.128	-0.106	-0.095	-0.095	-0.095	-0.095	-0.096	-0.096	-0.096	-0.092	-0.092	-0.075	-0.085	-0.085	-0.075	-0.075	-0.075	-0.074	-0.074	-0.074
YNR003C	0	0	0	0	0	0	0	0	0	0	0	0	0	0	0	0	0	0	0	0	0	0	-0.152	-0.151	-0.151	-0.151	-0.081	-0.081	-0.081	-0.075	-0.075	-0.075	-0.075	-0.075	-0.075	-0.074	-0.083	-0.091	-0.093	-0.093	-0.093	-0.093	-0.092	-0.092	-0.086	-0.072	-0.088	-0.078	-0.08
YOL004W	-0.082	-0.082	-0.082	-0.082	-0.082	-0.084	-0.084	-0.072	-0.062	-0.062	-0.062	-0.056	-0.056	-0.056	-0.062	-0.062	-0.062	-0.062	-0.055	-0.048	-0.048	-0.048	-0.048	-0.048	-0.048	-0.054	-0.054	-0.054	-0.054	-0.054	-0.054	-0.045	-0.029	-0.029	-0.032	-0.038	-0.038	-0.038	-0.038	-0.038	-0.038	-0.038	-0.038	-0.038	-0.038	-0.038	-0.038	-0.038	-0.038
YLR398C	-0.028	-0.029	-0.029	-0.029	-0.029	-0.029	-0.029	-0.028	-0.028	-0.028	-0.028	-0.028	-0.028	-0.028	-0.03	-0.03	-0.03	-0.03	-0.03	-0.03	-0.03	-0.03	-0.03	-0.03	-0.029	-0.025	-0.028	-0.02	-0.02	-0.02	-0.019	-0.022	-0.022	-0.026	-0.026	-0.026	-0.026	-0.026	-0.024	-0.032	-0.031	-0.03	-0.031	-0.035	-0.036	-0.037	-0.038	-0.039	-0.039
YEL001C	-0.09	-0.09	-0.09	-0.092	-0.088	-0.088	-0.093	-0.093	-0.093	-0.093	-0.091	-0.091	-0.092	-0.092	-0.093	-0.092	-0.09	-0.089	-0.089	-0.09	-0.09	-0.077	-0.077	-0.081	-0.081	-0.078	-0.078	-0.073	-0.078	-0.078	-0.073	-0.073	-0.07	-0.064	-0.064	-0.064	-0.064	-0.064	-0.064	-0.064	-0.065	-0.065	-0.078	-0.09	-0.098	-0.101	-0.101	-0.107	-0.107
YOR265W	-0.039	-0.039	-0.033	-0.033	-0.033	-0.033	-0.033	-0.033	-0.033	-0.025	-0.025	-0.034	-0.037	-0.037	-0.037	-0.037	-0.042	-0.042	-0.043	-0.043	-0.043	-0.043	-0.04	-0.042	-0.043	-0.037	-0.037	-0.037	-0.038	-0.038	-0.037	-0.037	-0.041	-0.037	-0.036	-0.032	-0.032	-0.032	-0.03	-0.029	-0.031	-0.03	-0.034	-0.032	-0.031	-0.032	-0.035	-0.039	-0.043
YNL165W	-0.089	-0.087	-0.094	-0.094	-0.094	-0.094	-0.096	-0.097	-0.096	-0.099	-0.101	-0.106	-0.106	-0.105	-0.109	-0.106	-0.102	-0.102	-0.102	-0.105	-0.106	-0.11	-0.109	-0.101	-0.101	-0.1	-0.1	-0.104	-0.104	-0.103	-0.103	-0.103	-0.103	-0.106	-0.108	-0.108	-0.108	-0.116	-0.115	-0.115	-0.114	-0.114	-0.114	-0.114	-0.114	-0.114	-0.114	-0.111	-0.112
YJR024C	-0.104	-0.102	-0.102	-0.102	-0.101	-0.101	-0.101	-0.102	-0.102	-0.106	-0.112	-0.109	-0.109	-0.108	-0.108	-0.108	-0.108	-0.108	-0.108	-0.106	-0.119	-0.107	-0.108	-0.101	-0.099	-0.103	-0.117	-0.123	-0.111	-0.114	-0.119	-0.119	-0.114	-0.114	-0.114	-0.114	-0.124	-0.124	-0.121	-0.111	-0.112	-0.112	-0.112	-0.112	-0.114	-0.114	-0.109	-0.116	-0.112
YDR204W	-0.053	-0.057	-0.056	-0.057	-0.057	-0.053	-0.056	-0.058	-0.058	-0.058	-0.058	-0.055	-0.055	-0.059	-0.059	-0.06	-0.06	-0.06	-0.076	-0.074	-0.082	-0.074	-0.077	-0.08	-0.081	-0.079	-0.088	-0.087	-0.087	-0.087	-0.087	-0.087	-0.087	-0.079	-0.078	-0.078	-0.078	-0.078	-0.082	-0.081	-0.081	-0.079	-0.075	-0.073	-0.079	-0.075	-0.077	-0.074	-0.076
YHR098C	-0.036	-0.035	-0.035	-0.035	-0.034	-0.034	-0.034	-0.035	-0.035	-0.035	-0.035	-0.035	-0.035	-0.035	-0.035	-0.035	-0.035	-0.035	-0.035	-0.035	-0.032	-0.032	-0.033	-0.033	-0.033	-0.033	-0.034	-0.033	-0.035	-0.035	-0.036	-0.036	-0.036	-0.036	-0.036	-0.036	-0.036	-0.036	-0.034	-0.034	-0.032	-0.033	-0.033	-0.033	-0.03	-0.03	-0.03	-0.031	-0.031
YPR144C	-0.004	-0.004	-0.004	-0.004	-0.008	-0.008	-0.008	-0.008	-0.007	-0.011	-0.009	-0.011	-0.011	-0.011	-0.011	-0.012	-0.012	-0.012	-0.013	-0.013	-0.012	-0.014	-0.015	-0.009	-0.008	-0.008	-0.008	-0.008	-0.006	-0.008	-0.008	-0.008	-0.008	-0.008	-0.008	-0.008	-0.008	-0.008	-0.009	-0.011	-0.011	-0.011	-0.011	-0.011	-0.014	-0.014	-0.014	-0.014	-0.015
YPR032W	-0.03	-0.03	-0.034	-0.036	-0.03	-0.025	-0.025	-0.025	-0.033	-0.033	-0.033	-0.032	-0.03	-0.031	-0.031	-0.031	-0.031	-0.035	-0.035	-0.035	-0.036	-0.036	-0.036	-0.036	-0.036	-0.036	-0.036	-0.036	-0.036	-0.036	-0.035	-0.035	-0.035	-0.035	-0.035	-0.035	-0.035	-0.035	-0.035	-0.035	-0.035	-0.035	-0.035	-0.035	-0.036	-0.037	-0.033	-0.032	-0.034
YGR260W	-0.081	-0.081	-0.081	-0.075	-0.075	-0.075	-0.075	-0.075	-0.075	-0.075	-0.075	-0.074	-0.074	-0.076	-0.076	-0.076	-0.073	-0.073	-0.073	-0.084	-0.075	-0.075	-0.075	-0.075	-0.075	-0.075	-0.075	-0.075	-0.077	-0.068	-0.069	-0.065	-0.065	-0.065	-0.07	-0.051	-0.033	-0.051	-0.052	-0.052	-0.035	-0.025	-0.036	-0.032	-0.034	-0.045	-0.045	-0.058	-0.054
YNR038W	-0.084	-0.084	-0.085	-0.085	-0.085	-0.085	-0.061	-0.046	-0.049	-0.049	-0.048	-0.048	-0.048	-0.048	-0.045	-0.045	-0.055	-0.056	-0.057	-0.053	-0.05	-0.05	-0.049	-0.048	-0.048	-0.046	-0.045	-0.045	-0.047	-0.047	-0.047	-0.047	-0.047	-0.047	-0.047	-0.047	-0.047	-0.04	-0.04	-0.044	-0.048	-0.048	-0.048	-0.048	-0.048	-0.048	-0.048	-0.046	-0.046
YJR085C	0	0	0	0	0.004	0.004	0.004	0.004	0.004	0.004	0.001	0.001	0.001	0.001	0.001	0.001	0.001	0.001	0.001	-0.012	-0.012	-0.026	-0.026	-0.041	-0.048	-0.048	-0.048	-0.048	-0.042	-0.048	-0.048	-0.048	-0.048	-0.056	-0.086	-0.084	-0.071	-0.068	-0.047	-0.047	-0.066	-0.101	-0.101	-0.112	-0.112	-0.104	-0.119	-0.127	-0.137
YHR060W	-0.071	-0.071	-0.071	-0.071	-0.071	-0.071	-0.071	-0.071	-0.073	-0.072	-0.073	-0.07	-0.067	-0.067	-0.067	-0.067	-0.065	-0.065	-0.067	-0.07	-0.07	-0.07	-0.069	-0.069	-0.069	-0.069	-0.066	-0.072	-0.07	-0.07	-0.07	-0.07	-0.064	-0.062	-0.062	-0.062	-0.062	-0.062	-0.065	-0.058	-0.053	-0.052	-0.054	-0.058	-0.054	-0.054	-0.059	-0.074	-0.087
YLR387C	-0.01	-0.01	-0.01	-0.008	-0.008	-0.008	-0.008	-0.008	-0.007	-0.007	-0.007	-0.007	-0.008	-0.008	-0.009	-0.009	-0.008	-0.008	-0.008	-0.009	-0.005	-0.006	-0.004	-0.004	-0.002	-0.002	-0.002	-0.002	-0.002	-0.002	-0.002	-0.002	-0.002	-0.003	-0.003	-0.003	-0.003	-0.003	-0.004	-0.004	-0.004	-0.004	-0.005	-0.005	-0.005	-0.005	-0.005	-0.005	-0.005
YMR079W	-0.163	-0.163	-0.163	-0.162	-0.162	-0.166	-0.166	-0.166	-0.166	-0.166	-0.166	-0.166	-0.166	-0.162	-0.162	-0.162	-0.152	-0.152	-0.152	-0.152	-0.152	-0.152	-0.15	-0.15	-0.15	-0.15	-0.15	-0.15	-0.15	-0.156	-0.156	-0.156	-0.156	-0.156	-0.156	-0.156	-0.156	-0.157	-0.149	-0.149	-0.149	-0.147	-0.147	-0.137	-0.133	-0.132	-0.129	-0.129	-0.128
YNR069C	-0.103	-0.101	-0.098	-0.102	-0.102	-0.104	-0.109	-0.107	-0.101	-0.101	-0.101	-0.101	-0.101	-0.101	-0.108	-0.118	-0.123	-0.123	-0.113	-0.113	-0.112	-0.112	-0.108	-0.102	-0.102	-0.097	-0.095	-0.089	-0.089	-0.089	-0.088	-0.091	-0.095	-0.095	-0.095	-0.095	-0.095	-0.095	-0.099	-0.102	-0.12	-0.112	-0.112	-0.113	-0.113	-0.113	-0.113	-0.111	-0.115
YLR316C	-0.058	-0.065	-0.065	-0.065	-0.051	-0.046	-0.06	-0.064	-0.062	-0.055	-0.044	-0.042	-0.042	-0.042	-0.048	-0.05	-0.051	-0.049	-0.073	-0.073	-0.073	-0.073	-0.073	-0.09	-0.107	-0.099	-0.101	-0.092	-0.092	-0.092	-0.092	-0.087	-0.097	-0.08	-0.074	-0.074	-0.074	-0.086	-0.086	-0.085	-0.088	-0.087	-0.09	-0.09	-0.087	-0.085	-0.085	-0.087	-0.087
YNL058C	-0.19	-0.172	-0.172	-0.14	-0.152	-0.136	-0.151	-0.151	-0.151	-0.14	-0.14	-0.146	-0.143	-0.143	-0.143	-0.14	-0.14	-0.14	-0.119	-0.134	-0.134	-0.131	-0.131	-0.128	-0.127	-0.122	-0.118	-0.116	-0.117	-0.109	-0.108	-0.169	-0.157	-0.157	-0.157	-0.155	-0.174	-0.174	-0.174	-0.174	-0.155	-0.155	-0.155	-0.155	-0.205	-0.191	-0.118	-0.07	-0.07
YDR322W	0	0	0	0	-0.032	-0.032	-0.032	-0.035	-0.035	-0.035	-0.035	-0.035	-0.035	-0.03	-0.03	-0.03	-0.03	-0.03	0	0	0	0	0	0	0	0	0	0	0	0	0	0	0	0	0	0	0	0	-0.038	-0.038	-0.081	-0.059	-0.059	-0.059	-0.043	-0.043	-0.044	-0.039	-0.03
YDR067C	-0.065	-0.071	-0.071	-0.071	-0.073	-0.073	-0.074	-0.074	-0.074	-0.081	-0.077	-0.074	-0.074	-0.069	-0.067	-0.067	-0.074	-0.067	-0.067	-0.061	-0.061	-0.061	-0.061	-0.061	-0.061	-0.06	-0.06	-0.059	-0.059	-0.059	-0.059	-0.059	-0.059	-0.059	-0.059	-0.058	-0.058	-0.063	-0.062	-0.065	-0.063	-0.061	-0.058	-0.058	-0.058	-0.058	-0.059	-0.059	-0.063
YJL076W	-0.008	-0.008	-0.008	-0.008	-0.008	-0.008	-0.008	-0.003	-0.006	-0.006	-0.006	-0.006	-0.006	0.005	-0.004	-0.004	-0.004	-0.004	-0.004	-0.004	-0.004	-0.004	-0.01	-0.01	-0.01	-0.01	-0.01	-0.01	-0.01	-0.018	-0.018	-0.056	-0.056	-0.056	-0.056	-0.056	-0.056	-0.102	-0.102	-0.102	-0.109	-0.078	-0.078	-0.078	-0.078	-0.078	-0.078	-0.078	-0.078
YDR162C	-0.089	-0.093	-0.089	-0.088	-0.09	-0.09	-0.091	-0.1	-0.105	-0.1	-0.104	-0.104	-0.104	-0.104	-0.108	-0.108	-0.107	-0.106	-0.108	-0.108	-0.102	-0.102	-0.103	-0.105	-0.109	-0.114	-0.114	-0.106	-0.111	-0.111	-0.111	-0.108	-0.106	-0.103	-0.111	-0.111	-0.111	-0.111	-0.111	-0.108	-0.108	-0.113	-0.115	-0.115	-0.115	-0.115	-0.115	-0.121	-0.139
YNL177C	-0.037	-0.037	-0.037	-0.037	-0.037	-0.035	-0.035	-0.035	-0.037	-0.037	-0.037	-0.036	-0.036	-0.036	-0.037	-0.037	-0.037	-0.037	-0.037	-0.035	-0.031	-0.031	-0.031	-0.031	-0.031	-0.031	-0.031	-0.031	-0.031	-0.031	-0.031	-0.031	-0.031	-0.032	-0.032	-0.032	-0.032	-0.032	-0.032	-0.032	-0.032	-0.032	-0.032	-0.032	-0.032	-0.032	-0.032	-0.032	-0.032
YBR095C	-0.062	-0.059	-0.059	-0.059	-0.059	-0.059	-0.059	-0.059	-0.052	-0.052	-0.052	-0.052	-0.052	-0.054	-0.054	-0.054	-0.054	-0.057	-0.056	-0.056	-0.055	-0.058	-0.069	-0.069	-0.076	-0.076	-0.078	-0.082	-0.082	-0.082	-0.082	-0.081	-0.081	-0.079	-0.079	-0.079	-0.081	-0.084	-0.084	-0.084	-0.084	-0.088	-0.088	-0.088	-0.092	-0.093	-0.093	-0.093	-0.093
YNR034W	-0.095	-0.095	-0.085	-0.087	-0.087	-0.088	-0.088	-0.088	-0.088	-0.088	-0.088	-0.087	-0.087	-0.084	-0.088	-0.088	-0.086	-0.086	-0.086	-0.086	-0.086	-0.085	-0.085	-0.085	-0.085	-0.086	-0.086	-0.086	-0.086	-0.082	-0.082	-0.084	-0.084	-0.082	-0.082	-0.081	-0.081	-0.08	-0.079	-0.079	-0.079	-0.078	-0.078	-0.078	-0.078	-0.077	-0.081	-0.081	-0.081
YDR261C	-0.092	-0.092	-0.092	-0.102	-0.101	-0.104	-0.115	-0.116	-0.116	-0.116	-0.12	-0.12	-0.12	-0.12	-0.12	-0.12	-0.12	-0.12	-0.12	-0.12	-0.114	-0.114	-0.114	-0.114	-0.114	-0.116	-0.112	-0.112	-0.112	-0.112	-0.112	-0.112	-0.112	-0.112	-0.112	-0.112	-0.112	-0.111	-0.109	-0.11	-0.11	-0.11	-0.105	-0.105	-0.111	-0.111	-0.161	-0.162	-0.151
YCR015C	0	0	0	0	0	0	0	0	0	0	0	0	0	0	0	0	0	0	0	0	0	0	0	0	0	0	0	0	0	0	0	0	0	0	0	0	0	0	0	0	0	0	0	0	-0.011	-0.011	-0.006	-0.006	-0.003
YDL120W	-0.069	-0.072	-0.072	-0.072	-0.072	-0.072	-0.072	-0.071	-0.071	-0.074	-0.075	-0.075	-0.078	-0.078	-0.078	-0.078	-0.079	-0.081	-0.081	-0.081	-0.081	-0.082	-0.081	-0.077	-0.085	-0.084	-0.086	-0.086	-0.086	-0.086	-0.085	-0.085	-0.085	-0.085	-0.087	-0.089	-0.086	-0.086	-0.09	-0.09	-0.09	-0.09	-0.09	-0.09	-0.09	-0.09	-0.086	-0.084	-0.078
YMR110C	-0.072	-0.069	-0.071	-0.071	-0.066	-0.063	-0.073	-0.073	-0.073	-0.074	-0.073	-0.072	-0.074	-0.074	-0.074	-0.074	-0.073	-0.073	-0.074	-0.073	-0.073	-0.073	-0.072	-0.072	-0.074	-0.074	-0.074	-0.074	-0.074	-0.074	-0.074	-0.074	-0.073	-0.071	-0.071	-0.071	-0.075	-0.075	-0.075	-0.075	-0.074	-0.074	-0.072	-0.072	-0.075	-0.075	-0.075	-0.075	-0.075
YKL198C	-0.043	-0.044	-0.044	-0.048	-0.054	-0.054	-0.054	-0.054	-0.055	-0.056	-0.057	-0.059	-0.061	-0.061	-0.059	-0.059	-0.06	-0.06	-0.06	-0.06	-0.06	-0.06	-0.061	-0.059	-0.059	-0.059	-0.059	-0.059	-0.059	-0.059	-0.062	-0.067	-0.069	-0.078	-0.078	-0.077	-0.077	-0.077	-0.076	-0.076	-0.08	-0.081	-0.079	-0.079	-0.079	-0.079	-0.079	-0.079	-0.079
YIR007W	-0.066	-0.063	-0.06	-0.058	-0.058	-0.058	-0.06	-0.06	-0.061	-0.064	-0.064	-0.064	-0.064	-0.063	-0.063	-0.063	-0.063	-0.063	-0.068	-0.068	-0.068	-0.068	-0.068	-0.068	-0.068	-0.068	-0.066	-0.061	-0.055	-0.06	-0.066	-0.069	-0.065	-0.064	-0.065	-0.062	-0.062	-0.061	-0.06	-0.057	-0.057	-0.057	-0.057	-0.054	-0.054	-0.054	-0.054	-0.054	-0.054
YLR240W	-0.037	-0.052	-0.052	-0.05	-0.05	-0.048	-0.061	-0.061	-0.063	-0.063	-0.049	-0.049	-0.049	-0.065	-0.052	-0.058	-0.058	-0.052	-0.044	-0.044	-0.043	-0.042	-0.042	-0.046	-0.037	-0.035	-0.037	-0.037	-0.037	-0.037	-0.038	-0.04	-0.039	-0.037	-0.042	-0.043	-0.043	-0.043	-0.043	-0.043	-0.043	-0.043	-0.038	-0.038	-0.035	-0.032	-0.037	-0.037	-0.037
YNL082W	-0.029	-0.029	-0.025	-0.025	-0.025	-0.025	-0.027	-0.042	-0.039	-0.038	-0.043	-0.052	-0.056	-0.056	-0.056	-0.056	-0.056	-0.056	-0.056	-0.056	-0.056	-0.057	-0.06	-0.059	-0.061	-0.061	-0.061	-0.061	-0.061	-0.065	-0.065	-0.065	-0.063	-0.063	-0.063	-0.063	-0.063	-0.063	-0.063	-0.063	-0.064	-0.065	-0.065	-0.065	-0.065	-0.066	-0.066	-0.068	-0.068
YKR037C	-0.045	-0.045	-0.046	-0.041	-0.023	-0.023	-0.023	-0.022	-0.022	-0.022	-0.025	-0.025	-0.023	-0.023	-0.036	-0.052	-0.063	-0.063	-0.063	-0.063	-0.062	-0.061	-0.058	-0.066	-0.066	-0.065	-0.062	-0.062	-0.062	-0.059	-0.059	-0.059	-0.055	-0.056	-0.053	-0.054	-0.054	-0.054	-0.064	-0.064	-0.064	-0.064	-0.064	-0.064	-0.064	-0.065	-0.065	-0.065	-0.065
YDL191W	-0.054	-0.054	-0.054	-0.054	-0.054	-0.054	-0.054	-0.054	-0.056	-0.055	-0.055	-0.055	-0.055	-0.055	-0.055	-0.055	-0.055	-0.055	-0.052	-0.053	-0.053	-0.053	-0.05	-0.05	-0.05	-0.049	-0.049	-0.047	-0.047	-0.044	-0.042	-0.042	-0.042	-0.041	-0.041	-0.043	-0.04	-0.04	-0.04	-0.04	-0.04	-0.04	-0.04	-0.04	-0.04	-0.04	-0.04	-0.04	-0.04
YBR166C	-0.021	-0.021	-0.021	-0.021	-0.022	-0.023	-0.025	-0.023	-0.023	-0.023	-0.017	-0.018	-0.017	-0.017	-0.018	-0.018	-0.015	-0.016	-0.014	-0.013	-0.011	-0.016	-0.018	-0.018	-0.018	-0.018	-0.018	-0.018	-0.018	-0.018	-0.018	-0.018	-0.018	-0.018	-0.018	-0.018	-0.027	-0.026	-0.026	-0.026	-0.02	-0.02	-0.02	-0.02	-0.02	-0.015	-0.016	-0.017	-0.019
YML101C	-0.082	-0.081	-0.085	-0.085	-0.088	-0.088	-0.088	-0.088	-0.088	-0.085	-0.085	-0.085	-0.085	-0.085	-0.085	-0.085	-0.088	-0.081	-0.081	-0.09	-0.09	-0.091	-0.087	-0.087	-0.095	-0.095	-0.095	-0.095	-0.095	-0.095	-0.095	-0.095	-0.095	-0.095	-0.102	-0.103	-0.103	-0.103	-0.101	-0.101	-0.111	-0.133	-0.126	-0.105	-0.112	-0.103	-0.11	-0.112	-0.107
YGR129W	-0.084	-0.084	-0.084	-0.084	-0.08	-0.079	-0.076	-0.076	-0.076	-0.076	-0.076	-0.076	-0.072	-0.078	-0.074	-0.074	-0.074	-0.074	-0.075	-0.075	-0.075	-0.075	-0.075	-0.075	-0.075	-0.075	-0.075	-0.075	-0.075	-0.075	-0.075	-0.075	-0.075	-0.075	-0.075	-0.084	-0.084	-0.089	-0.089	-0.089	-0.086	-0.086	-0.086	-0.086	-0.086	-0.086	-0.092	-0.092	-0.092
YML060W	-0.084	-0.097	-0.096	-0.089	-0.084	-0.084	-0.084	-0.087	-0.087	-0.066	-0.066	-0.066	-0.081	-0.086	-0.101	-0.112	-0.117	-0.117	-0.117	-0.117	-0.127	-0.146	-0.146	-0.178	-0.188	-0.225	-0.219	-0.218	-0.224	-0.224	-0.176	-0.194	-0.164	-0.176	-0.144	-0.144	-0.149	-0.149	-0.149	-0.155	-0.157	-0.15	-0.141	-0.145	-0.135	-0.135	-0.135	-0.131	-0.133
YLR389C	-0.133	-0.133	-0.133	-0.133	-0.133	-0.133	-0.142	-0.153	-0.153	-0.153	-0.153	-0.153	-0.153	-0.148	-0.149	-0.147	-0.141	-0.141	-0.141	-0.141	-0.141	-0.139	-0.13	-0.13	-0.123	-0.124	-0.15	-0.149	-0.149	-0.12	-0.116	-0.102	-0.101	-0.101	-0.108	-0.108	-0.104	-0.104	-0.101	-0.116	-0.116	-0.11	-0.111	-0.102	-0.102	-0.102	-0.102	-0.125	-0.125
YGL050W	-0.079	-0.079	-0.079	-0.077	-0.077	-0.077	-0.078	-0.078	-0.078	-0.076	-0.076	-0.076	-0.076	-0.076	-0.076	-0.076	-0.074	-0.074	-0.074	-0.073	-0.073	-0.074	-0.075	-0.075	-0.075	-0.075	-0.075	-0.073	-0.073	-0.073	-0.076	-0.076	-0.076	-0.076	-0.075	-0.074	-0.075	-0.073	-0.073	-0.073	-0.073	-0.073	-0.075	-0.075	-0.075	-0.075	-0.075	-0.075	-0.074
YML003W	-0.098	-0.1	-0.1	-0.1	-0.1	-0.1	-0.102	-0.107	-0.11	-0.11	-0.11	-0.108	-0.108	-0.108	-0.108	-0.108	-0.103	-0.103	-0.103	-0.105	-0.105	-0.105	-0.105	-0.105	-0.105	-0.105	-0.105	-0.109	-0.108	-0.103	-0.103	-0.103	-0.103	-0.1	-0.089	-0.087	-0.087	-0.087	-0.087	-0.084	-0.084	-0.079	-0.079	-0.079	-0.079	-0.08	-0.08	-0.076	-0.078
YOR335C	0	0	0	0	0	0	0	0	0	0	0	0	0	0	0	0	0	0	0	0	0	0	0	0	0	0	0	0	0	0	0	0	0	0	0	0	0	-0.084	-0.072	-0.072	-0.072	-0.068	-0.091	-0.097	-0.124	-0.141	-0.141	-0.146	-0.146
YJL172W	-0.212	-0.212	-0.201	-0.197	-0.197	-0.197	-0.197	-0.197	-0.197	-0.199	-0.203	-0.196	-0.212	-0.208	-0.209	-0.209	-0.234	-0.241	-0.253	-0.279	-0.299	-0.299	-0.303	-0.303	-0.305	-0.305	-0.305	-0.294	-0.294	-0.294	-0.294	-0.298	-0.308	-0.309	-0.309	-0.297	-0.297	-0.297	-0.296	-0.297	-0.305	-0.306	-0.31	-0.303	-0.303	-0.303	-0.303	-0.303	-0.303
YLR040C	-0.111	-0.111	-0.112	-0.109	-0.109	-0.113	-0.111	-0.111	-0.111	-0.111	-0.111	-0.114	-0.114	-0.115	-0.115	-0.115	-0.115	-0.115	-0.113	-0.11	-0.112	-0.122	-0.121	-0.121	-0.121	-0.121	-0.121	-0.119	-0.118	-0.123	-0.103	-0.119	-0.127	-0.127	-0.127	-0.118	-0.117	-0.117	-0.149	-0.151	-0.118	-0.12	-0.12	-0.135	-0.168	-0.195	-0.207	-0.207	-0.213
YOR290C	-0.047	-0.047	-0.045	-0.045	-0.043	-0.038	-0.037	-0.034	-0.03	-0.03	-0.03	-0.03	-0.03	-0.029	-0.034	-0.034	-0.034	-0.034	-0.034	-0.034	-0.034	-0.034	-0.034	-0.034	-0.034	-0.034	-0.034	-0.034	-0.034	-0.034	-0.034	-0.034	-0.034	-0.033	-0.033	-0.033	-0.033	-0.033	-0.033	-0.033	-0.033	-0.033	-0.033	-0.033	-0.033	-0.034	-0.034	-0.034	-0.034
YKR025W	-0.097	-0.097	-0.098	-0.096	-0.097	-0.089	-0.089	-0.09	-0.09	-0.09	-0.096	-0.094	-0.094	-0.094	-0.094	-0.091	-0.089	-0.089	-0.084	-0.086	-0.086	-0.086	-0.069	-0.151	-0.367	-0.318	-0.318	-0.326	-0.329	-0.331	-0.334	-0.334	-0.335	-0.318	-0.318	-0.328	-0.328	-0.33	-0.336	-0.336	-0.341	-0.341	-0.341	-0.341	-0.341	-0.341	-0.338	-0.338	-0.338
YNL156C	-0.06	-0.06	-0.06	-0.06	-0.06	-0.06	-0.06	-0.06	-0.06	-0.06	-0.06	-0.06	-0.059	-0.059	-0.061	-0.061	-0.061	-0.061	-0.058	-0.058	-0.059	-0.057	-0.057	-0.057	-0.057	-0.057	-0.057	-0.058	-0.058	-0.058	-0.058	-0.059	-0.061	-0.061	-0.061	-0.059	-0.061	-0.061	-0.061	-0.056	-0.06	-0.058	-0.061	-0.062	-0.059	-0.058	-0.058	-0.058	-0.058
YPL024W	-0.004	-0.004	-0.004	-0.002	-0.002	-0.002	-0.002	-0.002	-0.002	-0.002	-0.002	-0.002	-0.002	-0.002	-0.012	-0.015	-0.015	-0.015	-0.015	-0.015	-0.015	-0.015	-0.015	-0.015	-0.015	-0.015	-0.015	-0.015	-0.015	-0.015	-0.015	-0.015	-0.015	-0.015	-0.027	-0.056	-0.056	-0.056	-0.056	-0.056	-0.056	-0.058	-0.058	-0.06	-0.06	-0.06	-0.055	-0.081	-0.081
YJR033C	-0.119	-0.119	-0.126	-0.126	-0.121	-0.12	-0.114	-0.122	-0.127	-0.127	-0.114	-0.124	-0.125	-0.128	-0.145	-0.147	-0.134	-0.137	-0.139	-0.13	-0.13	-0.13	-0.132	-0.137	-0.134	-0.134	-0.124	-0.124	-0.124	-0.124	-0.119	-0.125	-0.125	-0.122	-0.122	-0.122	-0.122	-0.123	-0.124	-0.124	-0.124	-0.124	-0.119	-0.119	-0.119	-0.119	-0.119	-0.119	-0.134
YOL036W	-0.049	-0.048	-0.044	-0.045	-0.045	-0.045	-0.045	-0.051	-0.05	-0.051	-0.051	-0.053	-0.053	-0.053	-0.056	-0.056	-0.056	-0.051	-0.051	-0.051	-0.051	-0.056	-0.056	-0.056	-0.056	-0.056	-0.062	-0.063	-0.063	-0.063	-0.067	-0.067	-0.067	-0.067	-0.067	-0.064	-0.06	-0.06	-0.062	-0.065	-0.065	-0.064	-0.064	-0.065	-0.065	-0.065	-0.065	-0.065	-0.065
YGL022W	-0.177	-0.177	-0.19	-0.188	-0.198	-0.186	-0.188	-0.188	-0.189	-0.187	-0.187	-0.189	-0.189	-0.189	-0.188	-0.188	-0.18	-0.18	-0.18	-0.178	-0.178	-0.179	-0.179	-0.179	-0.181	-0.182	-0.183	-0.183	-0.183	-0.183	-0.183	-0.182	-0.182	-0.182	-0.182	-0.182	-0.19	-0.19	-0.19	-0.19	-0.19	-0.19	-0.184	-0.184	-0.182	-0.182	-0.182	-0.181	-0.18
YOR124C	-0.038	-0.04	-0.039	-0.038	-0.04	-0.04	-0.039	-0.041	-0.044	-0.037	-0.037	-0.036	-0.037	-0.052	-0.053	-0.047	-0.047	-0.045	-0.045	-0.043	-0.038	-0.038	-0.035	-0.035	-0.034	-0.031	-0.033	-0.041	-0.04	-0.043	-0.04	-0.044	-0.047	-0.047	-0.047	-0.047	-0.047	-0.047	-0.049	-0.049	-0.049	-0.049	-0.052	-0.052	-0.057	-0.057	-0.057	-0.06	-0.06
YHR083W	-0.056	-0.056	-0.056	-0.052	-0.055	-0.055	-0.06	-0.06	-0.06	-0.06	-0.059	-0.059	-0.059	-0.059	-0.057	-0.057	-0.057	-0.057	-0.057	-0.057	-0.057	-0.057	-0.057	-0.061	-0.061	-0.06	-0.06	-0.06	-0.06	-0.06	-0.06	-0.06	-0.06	-0.06	-0.06	-0.06	-0.06	-0.062	-0.062	-0.062	-0.064	-0.064	-0.063	-0.063	-0.063	-0.063	-0.063	-0.063	-0.063
YLR227C	-0.036	-0.033	-0.037	-0.037	-0.039	-0.039	-0.039	-0.039	-0.039	-0.039	-0.042	-0.037	-0.041	-0.047	-0.047	-0.055	-0.062	-0.062	-0.062	-0.062	-0.062	-0.058	-0.047	-0.047	-0.047	-0.046	-0.054	-0.054	-0.054	-0.07	-0.076	-0.087	-0.087	-0.087	-0.088	-0.088	-0.088	-0.079	-0.1	-0.11	-0.127	-0.127	-0.118	-0.118	-0.118	-0.118	-0.1	-0.1	-0.1
YDL020C	-0.073	-0.073	-0.069	-0.069	-0.067	-0.067	-0.066	-0.066	-0.069	-0.068	-0.069	-0.074	-0.074	-0.073	-0.073	-0.073	-0.073	-0.068	-0.049	-0.049	-0.045	-0.045	-0.042	-0.042	-0.041	-0.043	-0.048	-0.051	-0.051	-0.051	-0.048	-0.073	-0.073	-0.073	-0.073	-0.073	-0.073	-0.073	-0.076	-0.083	-0.083	-0.089	-0.096	-0.117	-0.147	-0.164	-0.17	-0.17	-0.168
YPL167C	-0.07	-0.061	-0.061	-0.061	-0.035	-0.035	-0.029	-0.029	-0.029	-0.036	-0.035	-0.035	-0.045	-0.051	-0.051	-0.061	-0.066	-0.065	-0.072	-0.072	-0.072	-0.072	-0.072	-0.074	-0.064	-0.056	-0.056	-0.059	-0.059	-0.059	-0.059	-0.053	-0.053	-0.053	-0.053	-0.053	-0.055	-0.055	-0.056	-0.059	-0.064	-0.066	-0.063	-0.062	-0.062	-0.07	-0.078	-0.079	-0.078
YML072C	-0.125	-0.125	-0.112	-0.112	-0.112	-0.117	-0.096	-0.096	-0.101	-0.101	-0.101	-0.101	-0.101	-0.103	-0.103	-0.103	-0.103	-0.103	-0.098	-0.098	-0.093	-0.093	-0.093	-0.093	-0.098	-0.103	-0.103	-0.096	-0.097	-0.093	-0.093	-0.093	-0.089	-0.089	-0.089	-0.09	-0.09	-0.094	-0.096	-0.096	-0.096	-0.096	-0.096	-0.096	-0.096	-0.1	-0.1	-0.1	-0.1
YPL246C	-0.059	-0.054	-0.065	-0.07	-0.067	-0.071	-0.072	-0.072	-0.072	-0.072	-0.072	-0.072	-0.072	-0.072	-0.075	-0.075	-0.075	-0.075	-0.075	-0.075	-0.074	-0.064	-0.065	-0.065	-0.071	-0.068	-0.069	-0.069	-0.066	-0.066	-0.061	-0.064	-0.063	-0.068	-0.066	-0.066	-0.067	-0.069	-0.069	-0.069	-0.072	-0.066	-0.067	-0.066	-0.066	-0.066	-0.066	-0.066	-0.066
YDR206W	-0.102	-0.099	-0.099	-0.099	-0.099	-0.097	-0.097	-0.097	-0.1	-0.099	-0.099	-0.099	-0.093	-0.09	-0.09	-0.091	-0.091	-0.093	-0.093	-0.093	-0.093	-0.094	-0.092	-0.092	-0.092	-0.092	-0.091	-0.091	-0.091	-0.091	-0.091	-0.091	-0.09	-0.087	-0.086	-0.086	-0.086	-0.086	-0.086	-0.086	-0.086	-0.086	-0.086	-0.086	-0.086	-0.086	-0.086	-0.086	-0.085
YFL017C	-0.024	-0.024	-0.031	-0.03	-0.03	-0.03	-0.029	-0.032	-0.032	-0.032	-0.032	-0.032	-0.032	-0.034	-0.033	-0.033	-0.033	-0.032	-0.034	-0.034	-0.035	-0.035	-0.029	-0.029	-0.03	-0.03	-0.03	-0.032	-0.033	-0.033	-0.033	-0.033	-0.031	-0.031	-0.033	-0.033	-0.033	-0.032	-0.033	-0.032	-0.032	-0.037	-0.038	-0.036	-0.036	-0.039	-0.039	-0.038	-0.036
YBR028C	-0.031	-0.031	-0.031	-0.033	-0.033	-0.031	-0.023	-0.021	-0.021	-0.021	-0.021	-0.021	-0.021	-0.025	-0.02	-0.02	-0.02	-0.02	-0.013	-0.019	-0.025	-0.025	-0.025	-0.022	-0.022	-0.022	-0.022	-0.022	-0.024	-0.024	-0.024	-0.024	-0.023	-0.023	-0.02	-0.02	-0.02	-0.022	-0.022	-0.022	-0.022	-0.022	-0.023	-0.024	-0.024	-0.025	-0.025	-0.025	-0.026
YCR090C	-0.104	-0.088	-0.088	-0.088	-0.088	-0.088	-0.088	-0.088	-0.088	-0.088	-0.093	-0.093	-0.093	-0.093	-0.094	-0.097	-0.097	-0.097	-0.099	-0.099	-0.099	-0.102	-0.102	-0.095	-0.089	-0.089	-0.089	-0.089	-0.09	-0.094	-0.094	-0.094	-0.092	-0.093	-0.093	-0.093	-0.093	-0.093	-0.093	-0.093	-0.093	-0.094	-0.094	-0.094	-0.094	-0.094	-0.094	-0.094	-0.095
YPL158C	-0.3	-0.281	-0.281	-0.284	-0.335	-0.309	-0.269	-0.272	-0.293	-0.301	-0.294	-0.277	-0.28	-0.282	-0.285	-0.278	-0.295	-0.294	-0.3	-0.3	-0.3	-0.299	-0.299	-0.299	-0.299	-0.299	-0.307	-0.315	-0.336	-0.336	-0.337	-0.347	-0.347	-0.349	-0.349	-0.349	-0.349	-0.35	-0.35	-0.353	-0.353	-0.353	-0.353	-0.358	-0.358	-0.358	-0.358	-0.358	-0.358
YMR181C	-0.049	-0.049	-0.055	-0.055	-0.043	-0.043	-0.043	-0.043	-0.043	-0.043	-0.042	-0.046	-0.044	-0.044	-0.044	-0.044	-0.044	-0.045	-0.047	-0.054	-0.066	-0.066	-0.066	-0.065	-0.07	-0.07	-0.07	-0.07	-0.07	-0.07	-0.07	-0.07	-0.071	-0.071	-0.078	-0.078	-0.078	-0.078	-0.078	-0.078	-0.083	-0.083	-0.083	-0.078	-0.078	-0.078	-0.078	-0.079	-0.079
YPL017C	-0.116	-0.116	-0.116	-0.116	-0.116	-0.116	-0.116	-0.116	-0.116	-0.11	-0.11	-0.11	-0.11	-0.11	-0.11	-0.115	-0.12	-0.12	-0.12	-0.12	-0.119	-0.115	-0.12	-0.121	-0.121	-0.121	-0.121	-0.121	-0.121	-0.121	-0.121	-0.121	-0.121	-0.121	-0.121	-0.121	-0.123	-0.126	-0.126	-0.126	-0.126	-0.126	-0.154	-0.162	-0.162	-0.162	-0.162	-0.162	-0.162
YML129C	-0.112	-0.112	-0.113	-0.115	-0.115	-0.115	-0.115	-0.115	-0.115	-0.115	-0.115	-0.115	-0.116	-0.115	-0.115	-0.121	-0.121	-0.127	-0.127	-0.127	-0.127	-0.127	-0.127	-0.127	-0.129	-0.129	-0.136	-0.135	-0.138	-0.138	-0.138	-0.138	-0.138	-0.14	-0.14	-0.14	-0.14	-0.14	-0.137	-0.139	-0.131	-0.131	-0.131	-0.128	-0.128	-0.128	-0.128	-0.128	-0.128
YDL132W	-0.056	-0.056	-0.056	-0.054	-0.053	-0.053	-0.053	-0.053	-0.053	-0.053	-0.053	-0.053	-0.053	-0.053	-0.053	-0.053	-0.053	-0.053	-0.053	-0.053	-0.053	-0.053	-0.053	-0.055	-0.052	-0.052	-0.052	-0.052	-0.053	-0.053	-0.053	-0.053	-0.053	-0.053	-0.053	-0.053	-0.053	-0.053	-0.052	-0.052	-0.052	-0.052	-0.052	-0.052	-0.052	-0.052	-0.052	-0.053	-0.053
YHR152W	-0.372	-0.425	-0.416	-0.416	-0.409	-0.409	-0.577	-0.517	-0.304	-0.304	-0.336	-0.336	-0.366	-0.376	-0.376	-0.376	-0.376	-0.392	-0.341	-0.295	-0.295	-0.295	-0.294	-0.367	-0.367	-0.32	-0.306	-0.309	-0.298	-0.298	-0.335	-0.294	-0.246	-0.279	-0.287	-0.3	-0.322	-0.371	-0.356	-0.356	-0.356	-0.356	-0.356	-0.356	-0.362	-0.367	-0.367	-0.367	-0.373
YER162C	-0.055	-0.053	-0.061	-0.064	-0.073	-0.069	-0.069	-0.069	-0.069	-0.074	-0.074	-0.082	-0.082	-0.082	-0.082	-0.092	-0.123	-0.101	-0.102	-0.102	-0.102	-0.102	-0.114	-0.114	-0.114	-0.108	-0.108	-0.108	-0.109	-0.109	-0.109	-0.109	-0.109	-0.109	-0.111	-0.1	-0.104	-0.101	-0.101	-0.099	-0.096	-0.09	-0.092	-0.092	-0.092	-0.092	-0.092	-0.092	-0.101
YDR002W	-0.079	-0.079	-0.079	-0.079	-0.079	-0.079	-0.079	-0.079	-0.079	-0.079	-0.079	-0.079	-0.075	-0.075	-0.075	-0.076	-0.074	-0.074	-0.072	-0.07	-0.07	-0.07	-0.07	-0.07	-0.051	-0.045	-0.054	-0.055	-0.054	-0.051	-0.052	-0.051	-0.051	-0.051	-0.063	-0.063	-0.063	-0.063	-0.066	-0.055	-0.055	-0.026	-0.035	-0.035	-0.037	0	0	0	0
YJR014W	-0.115	-0.116	-0.116	-0.124	-0.119	-0.119	-0.119	-0.108	-0.113	-0.113	-0.113	-0.125	-0.125	-0.125	-0.125	-0.125	-0.125	-0.116	-0.097	-0.09	-0.09	-0.09	-0.09	-0.09	-0.087	-0.087	-0.087	-0.087	-0.087	-0.084	-0.084	-0.084	-0.084	-0.084	-0.084	-0.084	-0.084	-0.087	-0.088	-0.088	-0.088	-0.088	-0.088	-0.088	-0.088	-0.088	-0.088	-0.087	-0.088
YGR230W	-0.073	-0.073	-0.072	-0.072	-0.072	-0.072	-0.077	-0.077	-0.077	-0.081	-0.083	-0.079	-0.079	-0.079	-0.079	-0.079	-0.078	-0.077	-0.077	-0.085	-0.078	-0.079	-0.079	-0.082	-0.082	-0.081	-0.081	-0.081	-0.081	-0.081	-0.086	-0.086	-0.085	-0.084	-0.084	-0.088	-0.088	-0.088	-0.088	-0.077	-0.08	-0.075	-0.071	-0.075	-0.071	-0.07	-0.07	-0.07	-0.07
YNR014W	0	0	0	0	0	0	0	0	0	0	0	0	0	0	0	0	0	0	0	0	0	0.005	0.005	0.005	0.005	0.005	0.005	0.005	0.005	0.005	0.005	0.005	0.005	0.005	0.005	0.005	0.005	0.005	0.005	0.005	0.005	0.005	0.005	0.005	0.005	0.005	0.005	0.005	0.005
YNR012W	-0.568	-0.57	-0.57	-0.574	-0.58	-0.58	-0.58	-0.58	-0.585	-0.561	-0.549	-0.55	-0.55	-0.55	-0.55	-0.55	-0.55	-0.55	-0.55	-0.533	-0.55	-0.55	-0.55	-0.55	-0.561	-0.561	-0.561	-0.561	-0.561	-0.561	-0.561	-0.582	-0.614	-0.614	-0.614	-0.614	-0.614	-0.61	-0.61	-0.61	-0.61	-0.59	-0.586	-0.586	-0.586	-0.582	-0.58	-0.579	-0.567
YER126C	-0.046	-0.046	-0.046	-0.036	-0.036	-0.036	-0.036	-0.044	-0.044	-0.046	-0.046	-0.046	-0.046	-0.046	-0.046	-0.046	-0.046	-0.046	-0.046	-0.046	-0.046	-0.046	-0.044	-0.048	-0.048	-0.048	-0.049	-0.049	-0.049	-0.048	-0.048	-0.047	-0.047	-0.047	-0.045	-0.046	-0.046	-0.046	-0.046	-0.046	-0.046	-0.046	-0.048	-0.049	-0.049	-0.044	-0.044	-0.044	-0.044
YKL175W	-0.307	-0.307	-0.307	-0.301	-0.308	-0.308	-0.308	-0.308	-0.308	-0.305	-0.305	-0.305	-0.305	-0.305	-0.306	-0.306	-0.306	-0.306	-0.306	-0.3	-0.324	-0.324	-0.325	-0.333	-0.333	-0.333	-0.327	-0.327	-0.327	-0.327	-0.324	-0.324	-0.322	-0.319	-0.319	-0.33	-0.338	-0.333	-0.333	-0.344	-0.341	-0.341	-0.35	-0.35	-0.343	-0.343	-0.344	-0.345	-0.337
YHR164C	-0.002	-0.002	-0.002	-0.002	-0.002	-0.002	-0.002	-0.002	-0.002	-0.002	-0.004	-0.004	-0.004	-0.004	-0.004	-0.004	-0.005	-0.005	-0.007	-0.006	-0.006	-0.004	-0.002	-0.002	-0.002	-0.002	-0.002	0.001	0.001	0.001	0.011	0.013	0.012	0.013	0.008	0.008	0.008	0.008	0.008	0.008	0.011	0.008	0.005	0.005	0.005	0.005	0.005	0.005	0.005
YLR404W	-0.149	-0.149	-0.149	-0.149	-0.149	-0.149	-0.135	-0.133	-0.096	-0.096	-0.096	-0.096	-0.096	-0.096	-0.096	-0.096	-0.096	-0.096	-0.096	-0.096	0	0	0	0	0	0	0	0	0	0	0	0	0	0	0	0	0	0	0	0	0	0	0	0	0	-0.082	-0.082	-0.082	-0.066
YGR251W	-0.09	-0.079	-0.067	-0.068	-0.068	-0.066	-0.066	-0.07	-0.074	-0.081	-0.085	-0.085	-0.085	-0.085	-0.085	-0.088	-0.088	-0.088	-0.088	-0.088	-0.088	-0.088	-0.09	-0.09	-0.094	-0.094	-0.094	-0.098	-0.1	-0.1	-0.1	-0.1	-0.1	-0.1	-0.1	-0.1	-0.099	-0.099	-0.099	-0.099	-0.099	-0.099	-0.099	-0.099	-0.099	-0.099	-0.099	-0.098	-0.098
YMR115W	-0.124	-0.096	-0.097	-0.098	-0.091	-0.1	-0.134	-0.134	-0.134	-0.118	-0.089	-0.07	-0.07	-0.071	-0.071	-0.071	-0.066	-0.092	-0.092	-0.092	-0.104	-0.104	-0.104	-0.098	-0.098	-0.101	-0.101	-0.101	-0.101	-0.091	-0.098	-0.096	-0.116	-0.11	-0.11	-0.11	-0.11	-0.112	-0.107	-0.112	-0.111	-0.111	-0.11	-0.11	-0.11	-0.11	-0.11	-0.114	-0.112
YGR186W	-0.039	-0.042	-0.049	-0.049	-0.05	-0.05	-0.049	-0.052	-0.052	-0.052	-0.051	-0.051	-0.051	-0.051	-0.046	-0.048	-0.049	-0.047	-0.048	-0.048	-0.048	-0.048	-0.045	-0.045	-0.044	-0.044	-0.041	-0.041	-0.042	-0.039	-0.042	-0.043	-0.042	-0.044	-0.043	-0.044	-0.044	-0.044	-0.044	-0.043	-0.043	-0.043	-0.043	-0.044	-0.044	-0.043	-0.043	-0.043	-0.043
YOR210W	-0.161	-0.161	-0.161	-0.161	-0.161	-0.166	-0.171	-0.171	-0.171	-0.171	-0.171	-0.171	-0.171	-0.17	-0.17	-0.165	-0.165	-0.164	-0.159	-0.156	-0.165	-0.165	-0.165	-0.163	-0.163	-0.16	-0.16	-0.16	-0.158	-0.16	-0.16	-0.16	-0.154	-0.154	-0.15	-0.15	-0.146	-0.157	-0.157	-0.163	-0.182	-0.178	-0.174	-0.174	-0.174	-0.17	-0.176	-0.161	-0.137
YDR198C	-0.053	-0.058	-0.059	-0.055	-0.055	-0.057	-0.045	-0.045	-0.049	-0.049	-0.049	-0.049	-0.049	-0.043	-0.039	-0.044	-0.025	-0.027	-0.025	-0.029	-0.033	-0.033	-0.033	-0.033	-0.033	-0.033	-0.027	-0.021	-0.013	-0.015	-0.043	-0.048	-0.053	-0.055	-0.038	-0.037	-0.037	-0.035	-0.035	-0.035	-0.029	-0.028	-0.019	-0.021	-0.023	-0.023	-0.023	-0.023	-0.022
YIL127C	-0.094	-0.099	-0.099	-0.106	-0.106	-0.106	-0.106	-0.106	-0.11	-0.103	-0.107	-0.103	-0.113	-0.113	-0.113	-0.113	-0.113	-0.113	-0.113	-0.115	-0.115	-0.117	-0.117	-0.122	-0.122	-0.122	-0.122	-0.122	-0.122	-0.123	-0.123	-0.124	-0.125	-0.129	-0.129	-0.161	-0.168	-0.173	-0.173	-0.173	-0.172	-0.203	-0.299	-0.296	-0.296	-0.285	-0.343	-0.339	-0.312
YLR150W	0	0	0	0	0	0	0	0	0	0	0	0	0	0	0	0	0	0	0	0	0	0	0	0	0	0	0	0	0	0	0	0	0	0	0	0	0	0	0	0	0	0	0	0	0	0	0	0	0
YAL024C	-0.051	-0.059	-0.059	-0.059	-0.059	-0.059	-0.059	-0.059	-0.059	-0.059	-0.065	-0.065	-0.066	-0.062	-0.053	-0.046	-0.046	-0.048	-0.048	-0.043	-0.043	-0.043	-0.043	-0.043	-0.045	-0.045	-0.045	-0.044	-0.044	-0.044	-0.044	-0.044	-0.044	-0.043	-0.041	-0.04	-0.04	-0.04	-0.04	-0.041	-0.041	-0.043	-0.043	-0.043	-0.043	-0.043	-0.043	-0.043	-0.043
YIL124W	-0.037	-0.037	-0.037	-0.037	-0.037	-0.037	-0.037	-0.042	-0.042	-0.042	-0.04	-0.038	-0.036	-0.036	-0.036	-0.036	-0.036	-0.036	-0.036	-0.036	-0.037	-0.034	-0.033	-0.033	-0.033	-0.034	-0.034	-0.034	-0.035	-0.035	-0.036	-0.036	-0.035	-0.035	-0.036	-0.036	-0.036	-0.036	-0.036	-0.036	-0.04	-0.04	-0.04	-0.04	-0.04	-0.042	-0.039	-0.036	-0.036
YPL014W	-0.088	-0.088	-0.087	-0.087	-0.087	-0.087	-0.079	-0.079	-0.064	-0.064	-0.052	-0.046	-0.036	-0.036	-0.036	-0.036	-0.036	-0.036	-0.036	-0.036	-0.036	-0.036	-0.037	-0.021	-0.013	-0.013	-0.013	-0.013	-0.013	-0.013	-0.013	-0.013	-0.013	-0.013	-0.013	-0.013	-0.012	-0.011	-0.011	-0.01	-0.01	-0.007	-0.007	-0.007	-0.007	-0.007	-0.007	-0.007	-0.007
YGL247W	-0.065	-0.065	-0.065	-0.065	-0.065	-0.065	-0.065	-0.068	-0.068	-0.068	-0.059	-0.059	-0.068	-0.068	-0.068	-0.072	-0.077	-0.071	-0.071	-0.072	-0.083	-0.083	-0.083	-0.083	-0.083	-0.083	-0.083	-0.088	-0.088	-0.088	-0.085	-0.085	-0.088	-0.088	-0.088	-0.089	-0.089	-0.089	-0.089	-0.089	-0.09	-0.091	-0.088	-0.088	-0.088	-0.088	-0.088	-0.084	-0.084
YLL011W	-0.065	-0.065	-0.065	-0.065	-0.065	-0.065	-0.065	-0.065	-0.065	-0.065	-0.065	-0.065	-0.065	-0.061	-0.061	-0.061	-0.065	-0.065	-0.065	-0.067	-0.067	-0.067	-0.067	-0.067	-0.069	-0.069	-0.069	-0.069	-0.069	-0.08	-0.08	-0.078	-0.078	-0.078	-0.078	-0.078	-0.078	-0.078	-0.082	-0.089	-0.089	-0.092	-0.091	-0.091	-0.091	-0.091	-0.091	-0.091	-0.081
YDR097C	-0.05	-0.052	-0.048	-0.048	-0.046	-0.046	-0.044	-0.044	-0.044	-0.044	-0.044	-0.044	-0.044	-0.032	-0.032	-0.032	-0.031	-0.027	-0.027	-0.027	-0.027	-0.027	-0.028	-0.028	-0.028	-0.028	-0.028	-0.028	-0.028	-0.028	-0.033	-0.033	-0.033	-0.033	-0.033	-0.029	-0.032	-0.035	-0.035	-0.034	-0.033	-0.034	-0.034	-0.034	-0.034	-0.034	-0.034	-0.034	-0.034
YNL298W	-0.033	-0.032	-0.034	-0.034	-0.034	-0.034	-0.034	-0.034	-0.034	-0.034	-0.034	-0.034	-0.033	-0.034	-0.034	-0.031	-0.031	-0.031	-0.031	-0.031	-0.031	-0.032	-0.032	-0.032	-0.032	-0.032	-0.032	-0.032	-0.033	-0.034	-0.035	-0.035	-0.034	-0.034	-0.034	-0.029	-0.031	-0.033	-0.033	-0.031	-0.031	-0.031	-0.031	-0.031	-0.031	-0.031	-0.032	-0.032	-0.032
YHL027W	-0.231	-0.232	-0.232	-0.232	-0.232	-0.232	-0.229	-0.229	-0.229	-0.229	-0.232	-0.236	-0.236	-0.236	-0.236	-0.241	-0.241	-0.241	-0.247	-0.247	-0.247	-0.257	-0.257	-0.256	-0.254	-0.254	-0.254	-0.254	-0.254	-0.246	-0.24	-0.236	-0.236	-0.236	-0.23	-0.23	-0.23	-0.214	-0.209	-0.209	-0.209	-0.209	-0.21	-0.21	-0.21	-0.204	-0.185	-0.185	-0.184
YEL007W	0	0	0	0	0	0	0	0	0	0	0	0	0	0	0	0	0	0	0	0	0	0	0	0	0	0	0	0	0	0	0	0	0	0	0	0	0	0	0	0	0	0	0	0	0	0	0	0	0
YOL111C	-0.028	-0.028	-0.028	-0.028	-0.028	-0.028	-0.028	-0.028	-0.028	-0.033	-0.031	-0.031	-0.031	-0.033	-0.033	-0.033	-0.033	-0.033	-0.033	-0.033	-0.033	-0.035	-0.035	-0.035	-0.034	-0.034	-0.034	-0.029	-0.029	-0.029	-0.028	-0.03	-0.03	-0.03	-0.03	-0.03	-0.03	-0.033	-0.033	-0.033	-0.033	-0.033	-0.033	-0.033	-0.033	-0.033	-0.033	-0.033	-0.033
YPL116W	0	0	0	0	0.008	0.008	0.008	0.008	0.008	0.008	0.008	0.008	0.008	0.008	0.008	0.008	0.008	0.008	0.008	0.008	0.008	0.008	0.008	0.008	0.008	0.008	0.008	0.008	0.008	0	0	0	0	0	0	0	0	0	0	0	0	0	0	0	0	0	0	0	0
YKL068W	-0.036	-0.034	-0.034	-0.034	-0.034	-0.034	-0.034	-0.034	-0.036	-0.036	-0.036	-0.035	-0.035	-0.035	-0.035	-0.035	-0.037	-0.037	-0.037	-0.037	-0.037	-0.037	-0.037	-0.037	-0.029	-0.033	-0.028	-0.026	-0.026	-0.026	-0.026	-0.024	-0.024	-0.024	-0.024	-0.024	-0.027	-0.027	-0.03	-0.022	-0.022	-0.022	-0.022	-0.022	-0.022	-0.022	-0.022	-0.022	-0.022
YLR256W	-0.114	-0.115	-0.112	-0.145	-0.143	-0.158	-0.158	-0.158	-0.161	-0.161	-0.132	-0.132	-0.132	-0.107	-0.103	-0.103	-0.103	-0.105	-0.105	-0.1	-0.1	-0.1	-0.1	-0.1	-0.1	-0.1	-0.1	-0.101	-0.097	-0.094	-0.094	-0.095	-0.095	-0.091	-0.091	-0.091	-0.091	-0.092	-0.092	-0.092	-0.092	-0.092	-0.092	-0.092	-0.098	-0.098	-0.093	-0.093	-0.093
YPL127C	-0.119	-0.119	-0.119	-0.119	-0.119	-0.119	-0.119	-0.119	-0.119	0	0	0	0	0	0	0	0	0	0	0	0	0	0	0	0	0	0	0	0	0	0	0	0	0	0	0	0	0	0	0	0	0	0	0	0	0	0	0	0
YGL086W	-0.071	-0.071	-0.071	-0.068	-0.062	-0.062	-0.059	-0.059	-0.059	-0.059	-0.059	-0.059	-0.059	-0.06	-0.06	-0.059	-0.059	-0.059	-0.062	-0.062	-0.062	-0.062	-0.062	-0.062	-0.062	-0.062	-0.062	-0.062	-0.055	-0.052	-0.052	-0.052	-0.048	-0.048	-0.048	-0.048	-0.045	-0.047	-0.049	-0.049	-0.049	-0.049	-0.049	-0.049	-0.049	-0.047	-0.047	-0.047	-0.047
YDR459C	-0.057	-0.057	-0.057	-0.057	-0.072	-0.068	-0.086	-0.098	-0.095	-0.093	-0.093	-0.093	-0.09	-0.086	-0.085	-0.085	-0.087	-0.087	-0.087	-0.087	-0.086	-0.086	-0.089	-0.089	-0.091	-0.091	-0.091	-0.091	-0.091	-0.091	-0.091	-0.091	-0.091	-0.091	-0.095	-0.095	-0.09	-0.088	-0.088	-0.087	-0.085	-0.085	-0.085	-0.086	-0.086	-0.086	-0.086	-0.086	-0.085
YKL073W	-0.075	-0.075	-0.075	-0.074	-0.073	-0.076	-0.077	-0.096	-0.096	-0.096	-0.096	-0.096	-0.096	-0.096	-0.098	-0.098	-0.098	-0.098	-0.099	-0.099	-0.099	-0.099	-0.099	-0.099	-0.099	-0.101	-0.1	-0.106	-0.111	-0.111	-0.111	-0.111	-0.12	-0.12	-0.121	-0.125	-0.122	-0.123	-0.123	-0.123	-0.123	-0.123	-0.123	-0.123	-0.123	-0.123	-0.126	-0.126	-0.126
YNR050C	-0.081	-0.081	-0.082	-0.082	-0.088	-0.089	-0.095	-0.095	-0.095	-0.095	-0.095	-0.095	-0.095	-0.096	-0.097	-0.097	-0.097	-0.097	-0.097	-0.097	-0.091	-0.091	-0.091	-0.091	-0.086	-0.086	-0.086	-0.086	-0.082	-0.082	-0.078	-0.078	-0.082	-0.079	-0.079	-0.079	-0.079	-0.073	-0.073	-0.073	-0.073	-0.073	-0.073	-0.073	-0.073	-0.073	-0.074	-0.077	-0.077
YPL109C	-0.086	-0.086	-0.084	-0.084	-0.084	-0.084	-0.084	-0.084	-0.086	-0.083	-0.079	-0.079	-0.077	-0.076	-0.076	-0.073	-0.073	-0.073	-0.073	-0.073	-0.073	-0.073	-0.07	-0.069	-0.069	-0.068	-0.068	-0.066	-0.067	-0.068	-0.07	-0.069	-0.069	-0.069	-0.071	-0.065	-0.065	-0.065	-0.068	-0.068	-0.063	-0.065	-0.061	-0.067	-0.067	-0.067	-0.063	-0.06	-0.06
YDR221W	-0.051	-0.048	-0.048	-0.048	-0.053	-0.055	-0.055	-0.057	-0.057	-0.054	-0.054	-0.056	-0.058	-0.058	-0.058	-0.059	-0.057	-0.057	-0.057	-0.057	-0.064	-0.068	-0.068	-0.068	-0.068	-0.068	-0.068	-0.068	-0.069	-0.077	-0.077	-0.077	-0.077	-0.077	-0.077	-0.077	-0.077	-0.077	-0.079	-0.075	-0.075	-0.077	-0.073	-0.073	-0.073	-0.073	-0.077	-0.077	-0.075
YPL221W	0	0	0	0	0	0	0	0	0	0	0	0	0	0	0	0	0	0	0	0	0	0	0	0	0	0	0	0	0	0	0	0	0	0	0	0	0	0	0	0	0	0	0	0	0	0	0	0	0
YNL049C	-0.111	-0.111	-0.112	-0.111	-0.111	-0.112	-0.104	-0.104	-0.104	-0.103	-0.102	-0.102	-0.102	-0.096	-0.141	-0.145	-0.145	-0.15	-0.125	-0.139	-0.13	-0.13	-0.13	-0.13	-0.13	-0.136	-0.136	-0.13	-0.134	-0.122	-0.127	-0.109	-0.105	-0.1	-0.092	-0.092	-0.094	-0.087	-0.086	-0.086	-0.088	-0.088	-0.088	-0.089	-0.086	-0.088	-0.083	-0.088	-0.089
YLR370C	-0.086	-0.086	-0.086	-0.086	-0.081	-0.084	-0.084	-0.079	-0.079	-0.078	-0.078	-0.078	-0.078	-0.078	-0.078	-0.078	-0.078	-0.079	-0.082	-0.082	-0.082	-0.084	-0.084	-0.084	-0.082	-0.082	-0.082	-0.082	-0.082	-0.082	-0.082	-0.082	-0.082	-0.082	-0.082	-0.082	-0.082	-0.082	-0.085	-0.085	-0.085	-0.085	-0.085	-0.088	-0.088	-0.088	-0.088	-0.088	-0.089
YGL002W	-0.13	-0.139	-0.141	-0.118	-0.12	-0.112	-0.118	-0.118	-0.118	-0.121	-0.124	-0.124	-0.125	-0.125	-0.125	-0.125	-0.119	-0.116	-0.116	-0.116	-0.112	-0.116	-0.116	-0.116	-0.11	-0.11	-0.11	-0.11	-0.11	-0.11	-0.116	-0.116	-0.116	-0.116	-0.116	-0.116	-0.116	-0.116	-0.116	-0.116	-0.114	-0.114	-0.114	-0.115	-0.115	-0.115	-0.11	-0.11	-0.11
YNR022C	-0.058	-0.058	-0.069	-0.072	-0.073	-0.074	-0.073	-0.073	-0.075	-0.075	-0.079	-0.072	-0.072	-0.072	-0.072	-0.072	-0.072	-0.073	-0.073	-0.073	-0.073	-0.073	-0.073	-0.073	-0.073	-0.074	-0.08	-0.072	-0.072	-0.069	-0.069	-0.068	-0.068	-0.071	-0.073	-0.073	-0.074	-0.076	-0.076	-0.076	-0.076	-0.076	-0.078	-0.079	-0.077	-0.078	-0.078	-0.078	-0.078
YDR436W	-0.226	-0.226	-0.226	-0.226	-0.225	-0.239	-0.239	-0.23	-0.23	-0.218	-0.177	-0.165	-0.156	-0.169	-0.169	-0.176	-0.181	-0.181	-0.189	-0.197	-0.179	-0.179	-0.175	-0.175	-0.175	-0.158	-0.162	-0.178	-0.178	-0.178	-0.178	-0.178	-0.183	-0.162	-0.162	-0.17	-0.17	-0.17	-0.17	-0.17	-0.158	-0.174	-0.253	-0.253	-0.254	-0.253	-0.253	-0.272	-0.271
YDL104C	-0.051	-0.049	-0.051	-0.051	-0.051	-0.051	-0.043	-0.045	-0.045	-0.066	-0.066	-0.065	-0.062	-0.049	-0.057	-0.052	-0.052	-0.052	-0.052	-0.052	-0.052	-0.048	-0.051	-0.05	-0.05	-0.053	-0.053	-0.05	-0.045	-0.059	-0.064	-0.059	-0.059	-0.054	-0.054	-0.058	-0.054	-0.041	-0.04	-0.037	-0.035	-0.035	-0.039	-0.039	-0.042	-0.042	-0.042	-0.042	-0.042
YHR165C	-0.046	-0.045	-0.047	-0.049	-0.047	-0.05	-0.055	-0.055	-0.055	-0.055	-0.055	-0.053	-0.053	-0.055	-0.06	-0.06	-0.062	-0.067	-0.068	-0.068	-0.068	-0.068	-0.068	-0.067	-0.067	-0.064	-0.065	-0.068	-0.068	-0.069	-0.069	-0.069	-0.071	-0.071	-0.074	-0.073	-0.073	-0.074	-0.074	-0.074	-0.074	-0.074	-0.074	-0.074	-0.074	-0.074	-0.074	-0.074	-0.075
YBR081C	0.003	0.003	0.003	0.003	0.003	0.003	0.003	-0.001	-0.001	-0.001	-0.001	-0.001	0.001	0.001	0.001	0.001	0.001	0.001	0.005	0.005	0.002	0.002	0.002	0.002	0.002	0.002	0.002	-0.003	-0.003	-0.003	-0.003	-0.003	0	0	0	-0.019	-0.021	-0.011	-0.011	-0.011	-0.021	-0.021	-0.023	-0.05	-0.066	-0.066	-0.066	-0.066	-0.066
YPL122C	-0.076	-0.076	-0.105	-0.127	-0.127	-0.127	-0.126	-0.126	-0.126	-0.126	-0.126	-0.127	-0.129	-0.147	-0.148	-0.139	-0.139	-0.133	-0.133	-0.133	-0.131	-0.13	-0.131	-0.132	-0.133	-0.133	-0.133	-0.133	-0.132	-0.135	-0.127	-0.135	-0.135	-0.137	-0.137	-0.137	-0.137	-0.14	-0.14	-0.135	-0.135	-0.135	-0.134	-0.134	-0.134	-0.134	-0.134	-0.135	-0.129
YEL002C	-0.08	-0.084	-0.084	-0.083	-0.083	-0.085	-0.085	-0.085	-0.084	-0.084	-0.083	-0.083	-0.083	-0.083	-0.083	-0.081	-0.081	-0.081	-0.081	-0.081	-0.081	-0.08	-0.08	-0.08	-0.08	-0.08	-0.084	-0.084	-0.084	-0.084	-0.083	-0.083	-0.084	-0.085	-0.083	-0.083	-0.082	-0.082	-0.082	-0.082	-0.082	-0.082	-0.082	-0.076	-0.074	-0.074	-0.074	-0.074	-0.074
YKL119C	-0.044	-0.044	-0.047	-0.047	-0.049	-0.051	-0.052	-0.063	-0.063	-0.064	-0.064	-0.059	-0.059	-0.059	-0.046	-0.031	-0.034	-0.03	-0.03	-0.03	-0.03	-0.013	-0.01	-0.01	-0.018	-0.023	-0.023	-0.023	-0.023	-0.033	-0.033	-0.033	-0.02	-0.018	-0.018	-0.022	-0.027	-0.035	-0.036	-0.036	-0.031	-0.055	-0.073	-0.072	-0.086	-0.083	-0.082	-0.085	-0.085
YBR233W-A	-0.068	-0.068	-0.068	-0.068	-0.068	-0.068	-0.057	-0.057	-0.056	-0.056	-0.057	-0.057	-0.053	-0.053	-0.052	-0.051	-0.058	-0.064	-0.064	-0.064	-0.064	-0.064	-0.064	-0.06	-0.06	-0.06	-0.067	-0.068	-0.068	-0.067	-0.067	-0.064	-0.067	-0.087	-0.112	-0.112	-0.112	-0.102	-0.101	-0.101	-0.101	-0.101	-0.101	-0.101	-0.101	-0.101	-0.101	-0.105	-0.12
YDR345C	-0.001	-0.001	-0.001	-0.001	-0.001	-0.001	-0.001	-0.009	-0.001	-0.001	-0.001	-0.001	-0.001	-0.001	-0.001	-0.001	-0.001	-0.001	-0.001	-0.005	-0.006	-0.006	-0.006	-0.006	-0.006	-0.006	-0.006	-0.006	-0.006	-0.006	-0.006	-0.006	-0.006	-0.006	-0.006	-0.008	-0.008	-0.008	-0.007	-0.007	-0.007	-0.007	-0.007	-0.018	-0.018	-0.018	-0.018	-0.046	-0.046
YDR364C	-0.02	-0.02	-0.02	-0.02	-0.015	-0.015	-0.015	-0.015	-0.009	-0.004	-0.001	-0.001	-0.001	-0.001	-0.001	0.001	-0.001	-0.005	-0.007	-0.007	-0.004	-0.004	-0.004	-0.005	-0.005	-0.006	-0.006	-0.006	-0.006	-0.006	-0.006	-0.006	-0.01	-0.01	-0.01	-0.008	-0.008	-0.008	-0.008	-0.008	-0.008	-0.008	-0.008	-0.007	-0.01	-0.01	-0.009	-0.009	-0.009
YKL010C	-0.08	-0.081	-0.091	-0.091	-0.092	-0.086	-0.083	-0.078	-0.076	-0.076	-0.076	-0.067	-0.065	-0.065	-0.067	-0.067	-0.069	-0.069	-0.069	-0.069	-0.069	-0.069	-0.069	-0.069	-0.069	-0.069	-0.069	-0.069	-0.069	-0.069	-0.067	-0.067	-0.067	-0.07	-0.07	-0.069	-0.067	-0.067	-0.065	-0.065	-0.068	-0.068	-0.068	-0.068	-0.069	-0.069	-0.07	-0.07	-0.074
YOL002C	-0.124	-0.123	-0.124	-0.127	-0.127	-0.127	-0.127	-0.127	-0.127	-0.127	-0.13	-0.13	-0.132	-0.128	-0.132	-0.132	-0.132	-0.135	-0.135	-0.136	-0.137	-0.141	-0.147	-0.147	-0.147	-0.147	-0.147	-0.147	-0.141	-0.141	-0.141	-0.136	-0.141	-0.141	-0.141	-0.141	-0.141	-0.141	-0.141	-0.141	-0.141	-0.141	-0.143	-0.143	-0.143	-0.143	-0.139	-0.134	-0.134
YDL121C	-0.114	-0.111	-0.111	-0.117	-0.117	-0.117	-0.117	-0.117	-0.117	-0.117	-0.117	-0.117	-0.117	-0.115	-0.117	-0.117	-0.117	-0.119	-0.119	-0.119	-0.119	-0.119	-0.119	-0.112	-0.112	-0.112	-0.107	-0.106	-0.106	-0.106	-0.106	-0.107	-0.107	-0.108	-0.113	-0.106	-0.106	-0.106	-0.106	-0.106	-0.106	-0.106	-0.106	-0.106	-0.106	-0.106	-0.106	-0.115	-0.115
YJR015W	-0.032	-0.032	-0.032	-0.031	-0.032	-0.03	-0.031	-0.031	-0.03	-0.03	-0.03	-0.033	-0.037	-0.037	-0.037	-0.037	-0.037	-0.037	-0.035	-0.037	-0.037	-0.037	-0.037	-0.037	-0.036	-0.036	-0.035	-0.037	-0.037	-0.036	-0.037	-0.037	-0.037	-0.037	-0.037	-0.037	-0.037	-0.037	-0.037	-0.036	-0.036	-0.036	-0.036	-0.036	-0.036	-0.037	-0.039	-0.038	-0.035
YKR086W	-0.11	-0.109	-0.107	-0.107	-0.11	-0.11	-0.115	-0.116	-0.116	-0.116	-0.116	-0.124	-0.123	-0.142	-0.14	-0.134	-0.134	-0.134	-0.134	-0.136	-0.143	-0.143	-0.141	-0.144	-0.141	-0.143	-0.142	-0.142	-0.144	-0.144	-0.146	-0.146	-0.146	-0.146	-0.153	-0.157	-0.157	-0.161	-0.161	-0.161	-0.161	-0.158	-0.156	-0.16	-0.162	-0.164	-0.162	-0.162	-0.163
YGR046W	-0.113	-0.113	-0.113	-0.115	-0.131	-0.123	-0.137	-0.137	-0.137	-0.141	-0.141	-0.141	-0.141	-0.155	-0.155	-0.155	-0.145	-0.153	-0.153	-0.153	-0.153	-0.143	-0.142	-0.14	-0.14	-0.132	-0.137	-0.144	-0.144	-0.144	-0.144	-0.144	-0.144	-0.146	-0.146	-0.146	-0.144	-0.144	-0.144	-0.144	-0.136	-0.136	-0.136	-0.137	-0.137	-0.137	-0.136	-0.136	-0.136
YLL018C-A	-0.309	-0.296	-0.32	-0.269	-0.274	-0.273	-0.273	-0.273	-0.291	-0.272	-0.272	-0.272	-0.272	-0.272	-0.279	-0.279	-0.279	-0.279	-0.278	-0.257	-0.263	-0.263	-0.263	-0.263	-0.263	-0.263	-0.263	-0.269	-0.269	-0.269	-0.269	-0.269	-0.304	-0.304	-0.304	-0.339	-0.339	-0.339	-0.339	-0.304	-0.304	-0.304	-0.304	-0.317	-0.317	-0.317	-0.317	-0.317	-0.317
YER028C	0	0	0	0	0.003	0.003	0.012	0.012	0.012	0.012	0.012	0.012	0.012	0.02	0.02	0.02	0.012	0.012	0.012	0.006	0.006	-0.002	-0.013	-0.016	-0.016	-0.016	-0.016	-0.016	-0.016	-0.016	-0.016	-0.016	-0.014	-0.014	-0.014	-0.014	-0.014	-0.014	-0.014	-0.015	-0.021	-0.02	-0.02	-0.022	-0.024	-0.024	-0.024	-0.025	-0.025
YPL107W	-0.091	-0.098	-0.149	-0.142	-0.172	-0.172	-0.172	-0.172	-0.172	-0.164	-0.162	-0.152	-0.152	-0.152	-0.162	-0.162	-0.151	-0.151	-0.143	-0.135	-0.135	-0.137	-0.137	-0.14	-0.142	-0.139	-0.131	-0.131	-0.119	-0.119	-0.119	-0.119	-0.121	-0.121	-0.124	-0.119	-0.116	-0.116	-0.116	-0.116	-0.116	-0.12	-0.12	-0.12	-0.12	-0.112	-0.114	-0.114	-0.114
YOR272W	0	0	0	0	0	0	0	0	0	0	0	0	0	-0.004	-0.004	0.002	0.002	0.002	0.002	0.002	0.002	0.002	0.002	0.002	0.002	0.002	0.002	0.002	0.007	0.005	0.005	0.005	0.005	0.005	0.005	0.005	0.005	-0.025	-0.025	-0.025	-0.029	-0.029	-0.029	-0.029	-0.029	-0.018	-0.018	-0.03	-0.056
YLR029C	-0.448	-0.437	-0.437	-0.441	-0.446	-0.446	-0.446	-0.446	-0.445	-0.445	-0.463	-0.461	-0.46	-0.459	-0.466	-0.466	-0.462	-0.462	-0.464	-0.469	-0.472	-0.472	-0.472	-0.472	-0.468	-0.468	-0.463	-0.461	-0.466	-0.467	-0.467	-0.467	-0.467	-0.467	-0.467	-0.467	-0.465	-0.472	-0.472	-0.472	-0.472	-0.473	-0.473	-0.473	-0.473	-0.473	-0.473	-0.475	-0.473
YCR028C	-0.066	-0.066	-0.066	-0.063	-0.06	-0.061	-0.061	-0.061	-0.061	-0.061	-0.061	-0.061	-0.061	-0.061	-0.061	-0.06	-0.06	-0.06	-0.061	-0.061	-0.061	-0.061	-0.058	-0.058	-0.06	-0.061	-0.061	-0.061	-0.061	-0.063	-0.068	-0.064	-0.066	-0.067	-0.068	-0.07	-0.07	-0.07	-0.07	-0.07	-0.07	-0.07	-0.07	-0.07	-0.071	-0.075	-0.078	-0.078	-0.08
YDR303C	-0.067	-0.072	-0.072	-0.07	-0.072	-0.067	-0.068	-0.068	-0.072	-0.074	-0.086	-0.085	-0.085	-0.085	-0.085	-0.086	-0.079	-0.079	-0.08	-0.08	-0.085	-0.084	-0.084	-0.084	-0.087	-0.092	-0.085	-0.084	-0.079	-0.08	-0.08	-0.079	-0.076	-0.076	-0.078	-0.079	-0.079	-0.076	-0.076	-0.076	-0.076	-0.077	-0.077	-0.08	-0.074	-0.074	-0.073	-0.074	-0.075
YBR235W	-0.138	-0.138	-0.138	-0.137	-0.116	-0.116	-0.116	-0.116	-0.117	-0.12	-0.12	-0.12	-0.119	-0.119	-0.119	-0.113	-0.113	-0.113	-0.113	-0.113	-0.113	-0.113	-0.113	-0.113	-0.115	-0.115	-0.115	-0.115	-0.115	-0.115	-0.115	-0.115	-0.115	-0.115	-0.115	-0.115	-0.115	-0.115	-0.115	-0.115	-0.115	-0.119	-0.119	-0.119	-0.119	-0.119	-0.119	-0.119	-0.121
YNR049C	-0.057	-0.064	-0.064	-0.064	-0.064	-0.064	-0.066	-0.062	-0.064	-0.063	-0.063	-0.067	-0.079	-0.08	-0.079	-0.083	-0.083	-0.083	-0.083	-0.083	-0.083	-0.082	-0.082	-0.087	-0.091	-0.088	-0.088	-0.088	-0.088	-0.088	-0.088	-0.088	-0.084	-0.084	-0.084	-0.084	-0.081	-0.088	-0.09	-0.084	-0.083	-0.085	-0.087	-0.087	-0.087	-0.088	-0.088	-0.084	-0.084
YNL327W	-0.092	-0.092	-0.092	-0.092	-0.093	-0.091	-0.093	-0.096	-0.095	-0.099	-0.097	-0.096	-0.099	-0.098	-0.1	-0.1	-0.098	-0.097	-0.097	-0.091	-0.087	-0.086	-0.085	-0.085	-0.085	-0.085	-0.086	-0.086	-0.082	-0.082	-0.082	-0.082	-0.082	-0.082	-0.082	-0.078	-0.08	-0.08	-0.08	-0.08	-0.08	-0.08	-0.08	-0.08	-0.08	-0.08	-0.08	-0.08	-0.08
YKL122C	-0.063	-0.068	-0.072	-0.068	-0.054	-0.054	-0.054	-0.054	-0.054	-0.054	-0.054	-0.047	-0.048	-0.046	-0.046	-0.046	-0.051	-0.054	-0.053	-0.053	-0.053	-0.053	-0.053	-0.052	-0.055	-0.053	-0.053	-0.053	-0.053	-0.047	-0.047	-0.047	-0.047	-0.051	-0.045	-0.045	-0.042	-0.037	-0.037	-0.037	-0.037	-0.037	-0.037	-0.037	-0.037	-0.037	-0.037	-0.037	-0.037
YKL094W	-0.078	-0.08	-0.078	-0.073	-0.071	-0.07	-0.07	-0.07	-0.07	-0.07	-0.07	-0.073	-0.073	-0.073	-0.073	-0.072	-0.067	-0.067	-0.067	-0.065	-0.065	-0.061	-0.064	-0.064	-0.062	-0.062	-0.062	-0.061	-0.059	-0.059	-0.059	-0.059	-0.059	-0.059	-0.059	-0.059	-0.059	-0.059	-0.059	-0.059	-0.059	-0.059	-0.058	-0.058	-0.058	-0.057	-0.059	-0.059	-0.059
YDL234C	-0.091	-0.091	-0.09	-0.093	-0.093	-0.097	-0.097	-0.098	-0.099	-0.098	-0.09	-0.09	-0.09	-0.086	-0.075	-0.075	-0.081	-0.08	-0.078	-0.078	-0.078	-0.078	-0.078	-0.081	-0.081	-0.073	-0.073	-0.073	-0.083	-0.083	-0.083	-0.081	-0.081	-0.09	-0.085	-0.085	-0.085	-0.085	-0.087	-0.086	-0.089	-0.09	-0.09	-0.092	-0.092	-0.092	-0.092	-0.092	-0.087
YMR192W	-0.208	-0.215	-0.2	-0.198	-0.198	-0.155	-0.129	-0.112	-0.112	-0.112	-0.101	-0.109	-0.11	-0.11	-0.117	-0.117	-0.117	-0.117	-0.118	-0.119	-0.116	-0.122	-0.122	-0.122	-0.125	-0.125	-0.122	-0.116	-0.116	-0.113	-0.113	-0.113	-0.113	-0.119	-0.137	-0.137	-0.154	-0.151	-0.151	-0.149	-0.149	-0.149	-0.149	-0.149	-0.14	-0.135	-0.135	-0.131	-0.131
YHR100C	-0.131	-0.139	-0.138	-0.138	-0.14	-0.14	-0.142	-0.142	-0.142	-0.142	-0.142	-0.14	-0.14	-0.144	-0.144	-0.144	-0.144	-0.144	-0.143	-0.143	-0.151	-0.16	-0.16	-0.15	-0.15	-0.15	-0.144	-0.144	-0.151	-0.151	-0.146	-0.146	-0.148	-0.148	-0.148	-0.148	-0.148	-0.148	-0.148	-0.148	-0.148	-0.146	-0.146	-0.146	-0.147	-0.147	-0.147	-0.147	-0.147
YPL057C	-0.015	-0.015	-0.015	-0.023	-0.023	-0.022	-0.022	-0.022	-0.03	-0.03	-0.024	-0.022	-0.017	-0.017	-0.017	-0.017	-0.017	-0.017	-0.017	-0.017	0.026	0	0	0	0	0	-0.001	-0.001	-0.001	-0.001	-0.001	-0.001	-0.001	-0.001	-0.001	-0.001	-0.001	0	0.002	0.002	0.002	0.002	0.002	0.001	0.001	0.001	0.001	0.001	0.001
YAL008W	-0.087	-0.084	-0.092	-0.087	-0.088	-0.084	-0.084	-0.084	-0.084	-0.084	-0.085	-0.066	-0.067	-0.067	-0.067	-0.072	-0.072	-0.072	-0.068	-0.067	-0.067	-0.067	-0.067	-0.067	-0.068	-0.058	-0.058	-0.07	-0.07	-0.069	-0.064	-0.064	-0.064	-0.053	-0.06	-0.058	-0.058	-0.061	-0.061	-0.061	-0.061	-0.055	-0.057	-0.065	-0.063	-0.063	-0.062	-0.052	-0.048
YBR171W	-0.086	-0.086	-0.086	-0.084	-0.08	-0.08	-0.08	-0.081	-0.082	-0.082	-0.082	-0.084	-0.083	-0.083	-0.083	-0.083	-0.083	-0.083	-0.083	-0.083	-0.082	-0.082	-0.079	-0.079	-0.079	-0.075	-0.075	-0.075	-0.075	-0.075	-0.075	-0.075	-0.075	-0.075	-0.075	-0.075	-0.075	-0.079	-0.079	-0.079	-0.075	-0.075	-0.075	-0.075	-0.075	-0.077	-0.077	-0.077	-0.077
YGL076C	-0.04	-0.031	-0.031	-0.031	-0.031	-0.031	-0.031	-0.031	-0.032	-0.032	-0.032	-0.032	-0.031	-0.028	-0.028	-0.029	-0.029	-0.028	-0.033	-0.033	-0.033	-0.033	-0.029	-0.034	-0.038	-0.031	-0.031	-0.031	-0.035	-0.035	-0.035	-0.032	-0.043	-0.043	-0.043	-0.043	-0.044	-0.042	-0.042	-0.042	-0.042	-0.042	-0.042	-0.042	-0.042	-0.042	-0.041	-0.043	-0.043
YLL021W	-0.275	-0.275	-0.266	-0.266	-0.266	-0.266	-0.266	-0.266	-0.266	-0.266	-0.266	-0.266	-0.266	-0.266	-0.266	-0.266	-0.266	-0.266	-0.266	-0.281	-0.281	-0.281	-0.281	-0.281	-0.281	-0.281	-0.281	-0.281	-0.281	-0.277	-0.278	-0.278	-0.278	-0.278	-0.278	-0.278	-0.278	-0.278	-0.278	-0.267	-0.268	-0.261	-0.281	-0.281	-0.281	-0.281	-0.277	-0.273	-0.291
YIL126W	-0.102	-0.103	-0.103	-0.103	-0.1	-0.1	-0.106	-0.102	-0.102	-0.102	-0.102	-0.1	-0.1	-0.1	-0.1	-0.1	-0.099	-0.096	-0.1	-0.101	-0.101	-0.101	-0.101	-0.105	-0.103	-0.102	-0.112	-0.113	-0.113	-0.113	-0.119	-0.131	-0.131	-0.131	-0.133	-0.133	-0.133	-0.142	-0.142	-0.135	-0.135	-0.157	-0.153	-0.152	-0.152	-0.152	-0.209	-0.183	-0.17
YEL031W	-0.072	-0.072	-0.072	-0.072	-0.072	-0.072	-0.07	-0.07	-0.07	-0.068	-0.069	-0.069	-0.069	-0.069	-0.067	-0.065	-0.065	-0.065	-0.062	-0.061	-0.061	-0.063	-0.063	-0.063	-0.063	-0.063	-0.062	-0.062	-0.063	-0.065	-0.068	-0.07	-0.07	-0.07	-0.07	-0.073	-0.073	-0.074	-0.073	-0.073	-0.073	-0.073	-0.073	-0.073	-0.073	-0.073	-0.073	-0.073	-0.074
YOR208W	-0.09	-0.087	-0.087	-0.081	-0.081	-0.081	-0.081	-0.081	-0.083	-0.084	-0.087	-0.088	-0.088	-0.088	-0.088	-0.088	-0.087	-0.087	-0.087	-0.087	-0.087	-0.087	-0.087	-0.084	-0.084	-0.084	-0.084	-0.085	-0.085	-0.088	-0.088	-0.091	-0.091	-0.09	-0.09	-0.09	-0.09	-0.091	-0.091	-0.091	-0.091	-0.095	-0.091	-0.091	-0.091	-0.091	-0.091	-0.091	-0.091
YDR406W	-0.037	-0.037	-0.037	-0.037	-0.037	-0.037	-0.037	-0.037	-0.037	-0.036	-0.036	-0.032	-0.032	-0.032	-0.032	-0.032	-0.032	-0.032	-0.024	-0.026	-0.026	-0.029	-0.027	-0.031	-0.023	-0.025	-0.027	-0.027	-0.027	-0.027	-0.027	-0.027	-0.027	-0.029	-0.029	-0.029	-0.031	-0.031	-0.031	-0.031	-0.032	-0.034	-0.043	-0.043	-0.043	-0.043	-0.038	-0.038	-0.014
YER017C	-0.095	-0.094	-0.094	-0.094	-0.095	-0.101	-0.101	-0.101	-0.101	-0.101	-0.101	-0.101	-0.101	-0.101	-0.101	-0.101	-0.101	-0.101	-0.101	-0.101	-0.101	-0.101	-0.096	-0.096	-0.087	-0.087	-0.087	-0.087	-0.087	-0.086	-0.086	-0.086	-0.086	-0.086	-0.078	-0.078	-0.078	-0.078	-0.087	-0.088	-0.088	-0.084	-0.095	-0.124	-0.083	-0.083	-0.084	-0.084	-0.085
YDR156W	-0.071	-0.07	-0.07	-0.063	-0.064	-0.058	-0.057	-0.057	-0.056	-0.056	-0.055	-0.055	-0.055	-0.055	-0.055	-0.055	-0.054	-0.054	-0.054	-0.059	-0.065	-0.075	-0.083	-0.084	-0.084	-0.086	-0.087	-0.087	-0.087	-0.092	-0.091	-0.091	-0.091	-0.091	-0.091	-0.091	-0.097	-0.097	-0.097	-0.097	-0.097	-0.097	-0.098	-0.098	-0.098	-0.108	-0.108	-0.107	-0.107
YKR093W	-0.005	-0.005	-0.006	-0.006	-0.006	-0.006	-0.007	-0.006	-0.005	-0.005	-0.007	-0.007	-0.007	-0.007	-0.006	-0.006	-0.006	-0.006	-0.006	-0.006	-0.007	-0.007	-0.007	-0.007	-0.007	-0.007	-0.007	-0.007	-0.007	-0.007	-0.007	-0.007	-0.007	-0.007	-0.007	-0.006	-0.006	-0.006	-0.006	-0.006	-0.007	-0.007	-0.007	-0.007	-0.007	-0.008	-0.008	-0.008	-0.008
YER079W	-0.094	-0.094	-0.095	-0.095	-0.093	-0.093	-0.093	-0.093	-0.093	-0.093	-0.095	-0.101	-0.088	-0.104	-0.095	-0.095	-0.114	-0.114	-0.105	-0.116	-0.116	-0.12	-0.109	-0.12	-0.116	-0.098	-0.097	-0.097	-0.096	-0.103	-0.096	-0.09	-0.073	-0.073	-0.073	-0.074	-0.073	-0.077	-0.077	-0.077	-0.077	-0.083	-0.086	-0.087	-0.087	-0.087	-0.087	-0.087	-0.082
YNL065W	-0.012	-0.01	-0.01	-0.01	-0.006	-0.008	-0.008	-0.008	-0.008	-0.008	-0.008	-0.008	-0.008	-0.008	-0.008	-0.008	-0.01	-0.01	-0.01	-0.01	-0.01	-0.012	-0.012	-0.012	-0.012	-0.012	-0.012	-0.012	-0.012	-0.012	-0.012	-0.014	-0.014	-0.014	-0.014	-0.014	-0.014	-0.009	-0.012	-0.016	-0.014	0	0	0	0	0	0	0	0
YLR211C	-0.066	-0.065	-0.065	-0.065	-0.067	-0.066	-0.066	-0.057	-0.057	-0.057	-0.054	-0.05	-0.05	-0.059	-0.067	-0.086	-0.075	-0.075	-0.075	-0.082	-0.082	-0.08	-0.082	-0.078	-0.078	-0.082	-0.083	-0.081	-0.085	-0.085	-0.086	-0.083	-0.091	-0.091	-0.087	-0.079	-0.074	-0.078	-0.078	-0.078	-0.078	-0.078	-0.078	-0.079	-0.079	-0.079	-0.079	-0.078	-0.081
YDL004W	-0.029	-0.029	-0.029	-0.029	-0.029	-0.064	-0.064	-0.064	-0.064	-0.064	-0.064	-0.064	-0.064	-0.064	-0.064	-0.064	-0.081	-0.082	-0.082	-0.082	-0.082	-0.061	-0.061	-0.087	-0.087	-0.087	-0.087	-0.086	-0.111	-0.124	-0.101	-0.132	-0.132	-0.229	-0.229	-0.229	-0.188	-0.188	-0.188	-0.188	-0.137	-0.137	-0.164	-0.15	-0.166	-0.166	-0.166	-0.166	-0.166
YOR195W	-0.032	-0.035	-0.035	-0.035	-0.04	-0.04	-0.04	-0.041	-0.041	-0.041	-0.041	-0.043	-0.043	-0.045	-0.048	-0.048	-0.048	-0.048	-0.048	-0.048	-0.045	-0.045	-0.045	-0.045	-0.045	-0.045	-0.046	-0.046	-0.049	-0.049	-0.049	-0.046	-0.046	-0.046	-0.046	-0.043	-0.043	-0.043	-0.043	-0.043	-0.045	-0.045	-0.045	-0.041	-0.041	-0.041	-0.041	-0.041	-0.041
YDR084C	-0.1	-0.1	-0.096	-0.091	-0.098	-0.103	-0.104	-0.104	-0.112	-0.114	-0.114	-0.138	-0.134	-0.137	-0.137	-0.139	-0.139	-0.139	-0.139	-0.138	-0.135	-0.14	-0.14	-0.143	-0.143	-0.143	-0.143	-0.143	-0.143	-0.14	-0.143	-0.143	-0.143	-0.143	-0.148	-0.144	-0.147	-0.147	-0.152	-0.152	-0.152	-0.152	-0.152	-0.152	-0.152	-0.152	-0.146	-0.142	-0.142
YIL115C	-0.064	-0.064	-0.064	-0.067	-0.068	-0.071	-0.07	-0.096	-0.098	-0.098	-0.098	-0.105	-0.102	-0.104	-0.102	-0.102	-0.102	-0.102	-0.099	-0.096	-0.098	-0.1	-0.1	-0.1	-0.093	-0.093	-0.095	-0.095	-0.092	-0.092	-0.092	-0.092	-0.095	-0.095	-0.095	-0.095	-0.092	-0.092	-0.092	-0.092	-0.092	-0.092	-0.092	-0.092	-0.092	-0.092	-0.088	-0.091	-0.091
YJL058C	-0.056	-0.056	-0.058	-0.058	-0.058	-0.058	-0.058	-0.058	-0.064	-0.057	-0.061	-0.053	-0.059	-0.059	-0.059	-0.059	-0.063	-0.064	-0.073	-0.071	-0.071	-0.069	-0.069	-0.066	-0.066	-0.07	-0.065	-0.067	-0.068	-0.068	-0.065	-0.072	-0.072	-0.078	-0.073	-0.073	-0.073	-0.073	-0.073	-0.077	-0.081	-0.076	-0.076	-0.076	-0.071	-0.076	-0.076	-0.076	-0.08
YIL076W	-0.071	-0.071	-0.071	-0.059	-0.066	-0.118	-0.131	-0.128	-0.126	-0.128	-0.128	-0.128	-0.128	-0.118	-0.118	-0.118	-0.11	-0.11	-0.115	-0.105	-0.105	-0.107	-0.107	-0.109	-0.109	-0.109	-0.109	-0.109	-0.109	-0.113	-0.115	-0.118	-0.118	-0.118	-0.113	-0.113	-0.115	-0.112	-0.11	-0.112	-0.112	-0.112	-0.112	-0.119	-0.119	-0.12	-0.12	-0.12	-0.12
YKR070W	-0.078	-0.074	-0.074	-0.095	-0.101	-0.106	-0.106	-0.106	-0.106	-0.106	-0.108	-0.114	-0.123	-0.126	-0.129	-0.123	-0.123	-0.122	-0.13	-0.131	-0.137	-0.137	-0.138	-0.138	-0.141	-0.141	-0.14	-0.14	-0.14	-0.14	-0.141	-0.141	-0.141	-0.148	-0.137	-0.155	-0.155	-0.155	-0.155	-0.155	-0.14	-0.14	-0.135	-0.134	-0.133	-0.131	-0.13	-0.13	-0.13
YCR011C	-0.052	-0.056	-0.059	-0.059	-0.059	-0.06	-0.032	-0.032	-0.036	-0.032	-0.032	-0.032	-0.028	-0.025	-0.023	-0.021	-0.021	-0.021	-0.021	-0.013	-0.013	-0.013	-0.011	-0.011	-0.011	-0.011	-0.011	-0.011	-0.011	-0.01	-0.011	-0.011	-0.011	-0.011	-0.011	-0.011	-0.011	-0.011	-0.011	-0.013	-0.013	-0.013	-0.013	-0.013	-0.013	-0.012	-0.012	-0.012	-0.011
YPL206C	-0.157	-0.157	-0.157	-0.157	-0.157	-0.158	-0.158	-0.158	-0.157	-0.153	-0.157	-0.157	-0.157	-0.154	-0.154	-0.156	-0.156	-0.153	-0.144	-0.144	-0.145	-0.145	-0.142	-0.142	-0.142	-0.142	-0.142	-0.146	-0.146	-0.146	-0.146	-0.146	-0.147	-0.147	-0.154	-0.159	-0.151	-0.151	-0.145	-0.141	-0.141	-0.136	-0.136	-0.136	-0.146	-0.147	-0.147	-0.124	-0.105
YGL095C	-0.054	-0.056	-0.059	-0.055	-0.045	-0.045	-0.049	-0.049	-0.049	-0.049	-0.049	-0.049	-0.049	-0.046	-0.046	-0.046	-0.046	-0.046	-0.046	-0.046	-0.045	-0.045	-0.045	-0.045	-0.045	-0.045	-0.045	-0.049	-0.048	-0.048	-0.048	-0.048	-0.048	-0.049	-0.049	-0.049	-0.049	-0.049	-0.049	-0.049	-0.049	-0.049	-0.049	-0.051	-0.054	-0.057	-0.057	-0.057	-0.057
YOR044W	-0.038	-0.038	-0.038	-0.036	-0.033	-0.033	-0.033	-0.033	-0.037	-0.04	-0.038	-0.037	-0.037	-0.037	-0.035	-0.034	-0.034	-0.034	-0.032	-0.032	-0.03	-0.03	-0.03	-0.032	-0.032	-0.032	-0.032	-0.031	-0.028	-0.028	-0.028	-0.028	-0.028	-0.028	-0.028	-0.028	-0.028	-0.028	-0.028	-0.027	-0.028	-0.022	-0.024	-0.024	-0.024	-0.024	-0.024	-0.024	-0.024
YHL040C	-0.111	-0.109	-0.101	-0.102	-0.105	-0.105	-0.105	-0.099	-0.094	-0.094	-0.084	-0.084	-0.083	-0.086	-0.086	-0.086	-0.086	-0.099	-0.099	-0.099	-0.1	-0.095	-0.098	-0.098	-0.098	-0.091	-0.091	-0.091	-0.098	-0.098	-0.098	-0.098	-0.105	-0.1	-0.1	-0.1	-0.099	-0.09	-0.091	-0.087	-0.083	-0.083	-0.083	-0.078	-0.079	-0.074	-0.075	-0.075	-0.075
YER072W	-0.145	-0.141	-0.152	-0.139	-0.137	-0.145	-0.145	-0.145	-0.145	-0.143	-0.143	-0.148	-0.148	-0.148	-0.148	-0.148	-0.144	-0.144	-0.141	-0.141	-0.136	-0.136	-0.134	-0.122	-0.122	-0.122	-0.122	-0.123	-0.117	-0.117	-0.117	-0.117	-0.112	-0.112	-0.112	-0.112	-0.118	-0.119	-0.119	-0.119	-0.116	-0.127	-0.126	-0.12	-0.12	-0.113	-0.113	-0.113	-0.113
YDL028C	-0.039	-0.04	-0.044	-0.042	-0.042	-0.037	-0.039	-0.039	-0.04	-0.04	-0.04	-0.04	-0.04	-0.039	-0.038	-0.039	-0.039	-0.039	-0.039	-0.039	-0.039	-0.037	-0.038	-0.038	-0.038	-0.033	-0.034	-0.038	-0.042	-0.042	-0.042	-0.042	-0.041	-0.04	-0.04	-0.04	-0.04	-0.04	-0.04	-0.04	-0.04	-0.04	-0.04	-0.039	-0.039	-0.039	-0.039	-0.041	-0.041
YKR016W	-0.094	-0.094	-0.094	-0.067	-0.063	-0.064	-0.071	-0.069	-0.066	-0.066	-0.066	-0.067	-0.079	-0.077	-0.079	-0.079	-0.079	-0.079	-0.08	-0.076	-0.074	-0.075	-0.075	-0.075	-0.075	-0.075	-0.075	-0.077	-0.077	-0.077	-0.077	-0.076	-0.076	-0.076	-0.076	-0.076	-0.075	-0.071	-0.075	-0.076	-0.074	-0.074	-0.074	-0.074	-0.074	-0.074	-0.075	-0.075	-0.075
YBR086C	-0.166	-0.166	-0.166	-0.166	-0.167	-0.163	-0.161	-0.161	-0.161	-0.161	-0.161	-0.161	-0.161	-0.161	-0.161	-0.157	-0.175	-0.175	-0.175	-0.175	-0.173	-0.173	-0.173	-0.173	-0.163	-0.164	-0.164	-0.16	-0.171	-0.171	-0.171	-0.171	-0.161	-0.192	-0.191	-0.17	-0.17	-0.17	-0.169	-0.17	-0.17	-0.17	-0.172	-0.182	-0.182	-0.201	-0.201	-0.201	-0.192
YMR251W	-0.065	-0.067	-0.075	-0.063	-0.067	-0.067	-0.064	-0.058	-0.066	-0.065	-0.066	-0.066	-0.069	-0.066	-0.068	-0.071	-0.071	-0.074	-0.071	-0.071	-0.069	-0.074	-0.074	-0.074	-0.067	-0.067	-0.07	-0.07	-0.07	-0.07	-0.07	-0.071	-0.071	-0.085	-0.085	-0.086	-0.086	-0.086	-0.086	-0.086	-0.086	-0.084	-0.085	-0.085	-0.085	-0.082	-0.082	-0.082	-0.082
YMR098C	-0.034	-0.034	-0.034	-0.034	-0.034	-0.034	-0.033	-0.044	-0.044	-0.047	-0.045	-0.045	-0.023	-0.023	-0.023	-0.023	-0.029	-0.029	-0.022	-0.043	-0.043	-0.043	-0.043	-0.043	-0.043	-0.043	-0.043	-0.043	-0.043	-0.04	-0.073	-0.082	-0.122	-0.122	-0.122	-0.122	-0.137	-0.151	-0.151	-0.151	-0.151	-0.151	-0.151	-0.151	-0.151	-0.151	-0.162	-0.177	-0.181
YDR465C	-0.314	-0.314	-0.313	-0.313	-0.313	-0.313	-0.313	-0.313	-0.313	-0.313	-0.315	-0.315	-0.315	-0.315	-0.315	-0.315	-0.316	-0.316	-0.316	-0.338	-0.338	-0.338	-0.336	-0.335	-0.324	-0.325	-0.325	-0.325	-0.325	-0.325	-0.325	-0.325	-0.325	-0.325	-0.324	-0.324	-0.338	-0.338	-0.336	-0.334	-0.336	-0.336	-0.324	-0.326	-0.322	-0.322	-0.333	-0.332	-0.284
YCR063W	-0.026	-0.032	-0.032	-0.032	-0.032	-0.034	-0.034	-0.034	-0.034	-0.034	-0.034	-0.033	-0.033	-0.033	-0.033	-0.033	-0.033	-0.033	-0.024	-0.024	-0.029	-0.029	-0.029	-0.034	-0.034	-0.034	-0.034	-0.03	-0.022	-0.025	-0.025	-0.029	-0.029	-0.019	-0.005	-0.005	0.001	0.001	0	0	0	-0.033	-0.019	-0.019	-0.019	-0.019	-0.019	-0.019	-0.019
YJR055W	-0.051	-0.051	-0.043	-0.042	-0.042	-0.04	-0.04	-0.05	-0.048	-0.062	-0.062	-0.062	-0.062	-0.062	-0.064	-0.053	-0.059	-0.053	-0.055	-0.048	-0.048	-0.042	-0.042	-0.05	-0.052	-0.059	-0.059	-0.059	-0.059	-0.059	-0.059	-0.058	-0.052	-0.068	-0.068	-0.068	-0.069	-0.069	-0.069	-0.069	-0.073	-0.073	-0.073	-0.073	-0.073	-0.074	-0.079	-0.094	-0.102
YLR392C	0	0	0	0	0	0	0	0	0	0	0	0	0	0	0	0	0	0	0	0	0	0	0	0	-0.363	-0.427	-0.47	-0.47	-0.513	-0.62	-0.662	-0.682	-0.682	-0.682	-0.682	-0.682	-0.703	-0.725	-0.703	-0.852	-1.129	-1.129	-1.129	-1.17	-1.17	-1.192	-1.192	-1.255	-1.255
YJL013C	-0.019	-0.019	-0.02	-0.02	-0.02	-0.02	-0.02	-0.02	-0.016	-0.016	-0.016	-0.018	-0.019	-0.019	-0.019	-0.015	-0.014	-0.012	-0.012	-0.012	-0.011	-0.017	-0.019	-0.019	-0.019	-0.019	-0.019	-0.019	-0.019	-0.019	-0.019	-0.018	-0.018	-0.018	-0.017	-0.017	-0.017	-0.017	-0.017	-0.017	-0.017	-0.014	-0.016	-0.016	-0.016	-0.016	-0.016	-0.016	-0.016
YER061C	-0.109	-0.11	-0.114	-0.11	-0.12	-0.12	-0.121	-0.121	-0.117	-0.115	-0.111	-0.111	-0.111	-0.112	-0.105	-0.101	-0.111	-0.11	-0.11	-0.11	-0.11	-0.108	-0.11	-0.124	-0.124	-0.124	-0.128	-0.13	-0.13	-0.13	-0.13	-0.13	-0.133	-0.144	-0.143	-0.148	-0.148	-0.148	-0.148	-0.156	-0.163	-0.163	-0.163	-0.137	-0.137	-0.111	-0.111	-0.111	-0.111
YBR262C	-0.064	-0.064	-0.064	-0.063	-0.063	-0.069	-0.07	-0.073	-0.073	-0.068	-0.083	-0.076	-0.076	-0.076	-0.076	-0.085	-0.085	-0.081	-0.081	-0.073	-0.07	-0.069	-0.081	-0.081	-0.081	-0.082	-0.079	-0.079	-0.075	-0.073	-0.078	-0.078	-0.078	-0.078	-0.078	-0.078	-0.078	-0.078	-0.077	-0.079	-0.079	-0.079	-0.079	-0.082	-0.082	-0.082	-0.082	-0.088	-0.087
YOR054C	-0.028	-0.029	-0.03	-0.032	-0.03	-0.03	-0.03	-0.03	-0.03	-0.03	-0.031	-0.031	-0.031	-0.031	-0.033	-0.033	-0.033	-0.033	-0.033	-0.033	-0.033	-0.031	-0.031	-0.034	-0.034	-0.034	-0.034	-0.034	-0.034	-0.034	-0.034	-0.033	-0.033	-0.033	-0.034	-0.033	-0.033	-0.033	-0.033	-0.033	-0.035	-0.034	-0.034	-0.035	-0.037	-0.037	-0.037	-0.037	-0.036
YDL090C	-0.061	-0.088	-0.093	-0.098	-0.098	-0.098	-0.098	-0.098	-0.101	-0.106	-0.106	-0.106	-0.106	-0.121	-0.117	-0.13	-0.134	-0.134	-0.14	-0.164	-0.171	-0.174	-0.176	-0.176	-0.176	-0.175	-0.185	-0.185	-0.174	-0.175	-0.179	-0.182	-0.182	-0.182	-0.182	-0.184	-0.188	-0.188	-0.186	-0.186	-0.181	-0.178	-0.178	-0.178	-0.178	-0.178	-0.178	-0.178	-0.17
YDR213W	-0.053	-0.053	-0.055	-0.054	-0.054	-0.054	-0.054	-0.054	-0.054	-0.06	-0.06	-0.06	-0.06	-0.059	-0.059	-0.059	-0.059	-0.059	-0.059	-0.058	-0.058	-0.058	-0.048	-0.056	-0.055	-0.062	-0.062	-0.062	-0.063	-0.063	-0.063	-0.073	-0.074	-0.074	-0.074	-0.074	-0.074	-0.074	-0.074	-0.074	-0.074	-0.074	-0.074	-0.057	-0.068	-0.066	-0.043	-0.043	-0.043
YJR112W-A	-0.087	-0.077	-0.077	-0.082	-0.086	-0.086	-0.086	-0.086	-0.076	-0.065	-0.069	-0.07	-0.08	-0.08	-0.079	-0.073	-0.078	-0.078	-0.078	-0.076	-0.079	-0.082	-0.079	-0.079	-0.075	-0.076	-0.076	-0.085	-0.079	-0.078	-0.077	-0.07	-0.064	-0.063	-0.065	-0.064	-0.064	-0.063	-0.079	-0.077	-0.084	-0.084	-0.084	-0.084	-0.084	-0.083	-0.083	-0.083	-0.083
YGR285C	-0.276	-0.274	-0.266	-0.266	-0.266	-0.266	-0.266	-0.296	-0.351	-0.351	-0.351	-0.351	-0.337	-0.337	-0.323	-0.251	-0.208	-0.208	-0.208	-0.208	-0.208	-0.208	-0.208	-0.243	0	0	0	0	0	0	0	0	0	0	0	0	0	0	0	0	0	0	0	0	0	0	0	0	0
YKL048C	-0.166	-0.166	-0.166	-0.162	-0.162	-0.166	-0.168	-0.172	-0.171	-0.164	-0.162	-0.162	-0.162	-0.162	-0.162	-0.162	-0.162	-0.162	-0.165	-0.165	-0.167	-0.167	-0.167	-0.167	-0.167	-0.167	-0.167	-0.172	-0.172	-0.167	-0.167	-0.167	-0.167	-0.167	-0.165	-0.159	-0.147	-0.141	-0.136	-0.136	-0.136	-0.136	-0.133	-0.129	-0.125	-0.125	-0.125	-0.125	-0.125
YOR153W	-0.004	-0.004	-0.004	-0.004	-0.004	-0.004	-0.004	-0.004	-0.004	-0.004	-0.004	-0.004	-0.004	-0.004	-0.004	-0.004	-0.004	-0.004	-0.004	-0.004	-0.004	-0.004	-0.004	-0.004	-0.004	-0.004	-0.004	-0.004	-0.004	-0.004	-0.004	0	0	0	0	0	0	0	0	0	0	0	0	0	0	0	0	0	0
YOR043W	-0.077	-0.077	-0.077	-0.077	-0.08	-0.079	-0.089	-0.097	-0.097	-0.097	-0.097	-0.097	-0.092	-0.087	-0.089	-0.092	-0.093	-0.093	-0.11	-0.062	-0.046	-0.045	-0.045	-0.052	-0.052	-0.052	-0.037	0	0	0	0	0	0	0	0	0	0	0	0	0	0	0	0	0	0	0	0	0	0
YDL029W	-0.09	-0.094	-0.098	-0.102	-0.102	-0.102	-0.102	-0.103	-0.1	-0.1	-0.095	-0.092	-0.092	-0.088	-0.088	-0.088	-0.088	-0.088	-0.088	-0.088	-0.091	-0.091	-0.091	-0.091	-0.091	-0.091	-0.091	-0.091	-0.091	-0.091	-0.092	-0.092	-0.089	-0.089	-0.089	-0.089	-0.089	-0.089	-0.089	-0.089	-0.089	-0.089	-0.085	-0.085	-0.085	-0.085	-0.085	-0.086	-0.086
YER148W	-0.071	-0.071	-0.069	-0.072	-0.072	-0.071	-0.071	-0.071	-0.071	-0.072	-0.072	-0.073	-0.076	-0.076	-0.076	-0.076	-0.075	-0.075	-0.075	-0.075	-0.075	-0.075	-0.075	-0.075	-0.075	-0.075	-0.075	-0.075	-0.075	-0.075	-0.075	-0.075	-0.075	-0.075	-0.075	-0.075	-0.075	-0.074	-0.074	-0.071	-0.071	-0.071	-0.071	-0.075	-0.075	-0.076	-0.077	-0.077	-0.082
YJL092W	-0.353	-0.353	-0.349	-0.349	-0.349	-0.349	-0.349	-0.349	-0.349	-0.349	-0.344	-0.342	-0.335	-0.343	-0.343	-0.342	-0.343	-0.343	-0.343	-0.337	-0.337	-0.337	-0.335	-0.335	-0.341	-0.338	-0.34	-0.328	-0.327	-0.328	-0.305	-0.302	-0.297	-0.297	-0.294	-0.292	-0.294	-0.288	-0.285	-0.271	-0.271	-0.21	-0.109	-0.108	-0.093	-0.089	-0.105	-0.105	-0.105
YLR222C	-0.071	-0.079	-0.079	-0.079	-0.072	-0.077	-0.077	-0.077	-0.077	-0.077	-0.077	-0.077	-0.077	-0.077	-0.075	-0.073	-0.073	-0.073	-0.073	-0.073	-0.073	-0.073	-0.073	-0.073	-0.073	-0.071	-0.069	-0.069	-0.069	-0.069	-0.069	-0.069	-0.07	-0.07	-0.07	-0.07	-0.07	-0.07	-0.07	-0.07	-0.07	-0.07	-0.07	-0.07	-0.07	-0.07	-0.07	-0.07	-0.07
YCR026C	-0.078	-0.078	-0.078	-0.078	-0.078	-0.073	-0.077	-0.077	-0.081	-0.081	-0.08	-0.08	-0.08	-0.08	-0.08	-0.077	-0.082	-0.083	-0.084	-0.084	-0.084	-0.092	-0.093	-0.093	-0.093	-0.093	-0.093	-0.093	-0.093	-0.093	-0.093	-0.093	-0.093	-0.093	-0.093	-0.098	-0.098	-0.098	-0.098	-0.098	-0.098	-0.098	-0.098	-0.098	-0.098	-0.098	-0.098	-0.088	-0.087
YDR372C	-0.117	-0.118	-0.118	-0.118	-0.118	-0.118	-0.118	-0.118	-0.118	-0.118	-0.118	-0.118	-0.118	-0.118	-0.119	-0.119	-0.119	-0.119	-0.119	-0.119	-0.119	-0.119	-0.119	-0.119	-0.119	-0.115	-0.115	-0.115	-0.114	-0.11	-0.11	-0.11	-0.11	-0.11	-0.108	-0.107	-0.107	-0.105	-0.105	-0.11	-0.109	-0.109	-0.109	-0.111	-0.107	-0.107	-0.107	-0.104	-0.105
YOR216C	-0.099	-0.093	-0.093	-0.093	-0.093	-0.1	-0.1	-0.1	-0.1	-0.105	-0.105	-0.111	-0.122	-0.126	-0.124	-0.123	-0.123	-0.123	-0.121	-0.12	-0.136	-0.136	-0.141	-0.135	-0.135	-0.14	-0.14	-0.145	-0.145	-0.147	-0.151	-0.154	-0.152	-0.152	-0.153	-0.153	-0.152	-0.152	-0.152	-0.152	-0.152	-0.152	-0.145	-0.143	-0.143	-0.143	-0.143	-0.143	-0.143
YPL178W	-0.029	-0.029	-0.029	-0.024	-0.024	-0.024	-0.025	-0.025	-0.025	-0.025	-0.025	-0.025	-0.025	-0.025	-0.019	-0.019	-0.019	-0.018	-0.018	-0.012	-0.012	-0.012	-0.012	-0.012	-0.008	-0.008	-0.008	-0.008	-0.008	-0.008	-0.008	-0.008	-0.008	-0.011	-0.011	-0.011	-0.011	-0.011	-0.011	-0.011	-0.011	-0.011	-0.011	-0.011	-0.011	-0.014	-0.015	-0.019	-0.019
YFR042W	-0.041	-0.037	-0.02	-0.02	-0.019	-0.019	-0.019	-0.019	-0.02	-0.021	-0.021	-0.018	-0.019	-0.018	-0.018	-0.016	-0.016	-0.016	-0.016	-0.016	-0.015	-0.02	-0.022	-0.021	-0.021	-0.021	-0.028	-0.028	-0.026	-0.026	-0.026	-0.026	-0.026	-0.026	-0.026	-0.024	-0.021	-0.029	-0.034	-0.034	-0.032	-0.034	-0.032	-0.032	-0.026	-0.022	-0.022	-0.024	-0.024
YDR186C	-0.064	-0.061	-0.061	-0.055	-0.055	-0.058	-0.057	-0.06	-0.06	-0.06	-0.06	-0.06	-0.063	-0.059	-0.059	-0.059	-0.059	-0.059	-0.059	-0.055	-0.055	-0.055	-0.052	-0.053	-0.046	-0.046	-0.046	-0.046	-0.046	-0.046	-0.046	-0.046	-0.046	-0.046	-0.046	-0.046	-0.046	-0.046	-0.046	-0.046	-0.048	-0.048	-0.048	-0.048	-0.048	-0.048	-0.048	-0.048	-0.048
YGR196C	-0.112	-0.113	-0.111	-0.111	-0.111	-0.111	-0.111	-0.11	-0.11	-0.107	-0.106	-0.106	-0.1	-0.1	-0.1	-0.105	-0.109	-0.105	-0.105	-0.099	-0.099	-0.099	-0.099	-0.099	-0.099	-0.099	-0.099	-0.099	-0.099	-0.099	-0.099	-0.099	-0.1	-0.1	-0.1	-0.1	-0.098	-0.098	-0.099	-0.099	-0.093	-0.093	-0.096	-0.096	-0.096	-0.095	-0.095	-0.099	-0.099
YDR507C	-0.015	-0.015	-0.015	-0.015	-0.015	-0.015	-0.017	-0.017	-0.016	-0.016	-0.013	-0.013	-0.013	-0.013	-0.013	-0.013	-0.014	-0.014	-0.014	-0.013	-0.013	-0.013	-0.013	-0.013	-0.013	-0.014	-0.011	-0.011	-0.011	-0.008	-0.008	-0.008	-0.008	-0.008	-0.008	-0.008	-0.008	-0.008	-0.008	-0.006	-0.006	-0.006	-0.009	-0.009	-0.009	-0.005	-0.002	0.001	0.001
YBR222C	-0.114	-0.1	-0.113	-0.114	-0.114	-0.114	-0.114	-0.114	-0.114	-0.114	-0.083	-0.083	-0.083	-0.082	-0.082	-0.081	-0.079	-0.079	-0.08	-0.043	-0.116	-0.116	-0.116	-0.116	-0.116	-0.056	-0.056	-0.056	-0.056	-0.056	-0.056	-0.056	-0.056	-0.056	-0.056	0	0	0	-0.047	-0.047	0	0	0	0	0	0	0	0	0
YLR043C	-0.04	-0.04	-0.04	-0.04	-0.045	-0.052	-0.049	-0.049	-0.05	-0.05	-0.05	-0.05	-0.05	-0.05	-0.049	-0.049	-0.056	-0.06	-0.06	-0.069	-0.07	-0.07	-0.07	-0.07	-0.07	-0.07	-0.07	-0.07	-0.07	-0.071	-0.071	-0.07	-0.07	-0.07	-0.07	-0.078	-0.07	-0.07	-0.069	-0.069	-0.069	-0.073	-0.073	-0.08	-0.079	-0.079	-0.079	-0.079	-0.079
YDL165W	-0.07	-0.073	-0.117	-0.104	-0.126	-0.126	-0.126	-0.152	-0.144	-0.143	-0.115	-0.109	-0.109	-0.109	-0.107	-0.113	-0.113	-0.113	-0.113	-0.101	-0.101	-0.097	-0.104	-0.089	-0.089	-0.084	-0.084	-0.084	-0.084	-0.084	-0.086	-0.083	-0.082	-0.082	-0.081	-0.085	-0.084	-0.084	-0.081	-0.081	-0.081	-0.081	-0.081	-0.081	-0.081	-0.081	-0.081	-0.078	-0.076
YLR424W	-0.154	-0.146	-0.146	-0.146	-0.146	-0.146	-0.146	-0.188	-0.163	-0.163	-0.163	-0.163	-0.166	-0.167	-0.167	-0.167	-0.166	-0.168	-0.169	-0.169	-0.152	-0.142	-0.142	-0.145	-0.141	-0.135	-0.135	-0.135	-0.141	-0.14	-0.14	-0.144	-0.144	-0.144	-0.143	-0.143	-0.123	-0.118	-0.118	-0.123	-0.123	-0.124	-0.121	-0.115	-0.115	-0.115	-0.115	-0.115	-0.11
YLR020C	-0.039	-0.039	-0.046	-0.044	-0.046	-0.047	-0.047	-0.046	-0.043	-0.05	-0.05	-0.05	-0.055	-0.059	-0.06	-0.055	-0.055	-0.055	-0.055	-0.057	-0.056	-0.056	-0.056	-0.056	-0.056	-0.056	-0.056	-0.051	-0.055	-0.067	-0.067	-0.067	-0.067	-0.067	-0.068	-0.068	-0.07	-0.07	-0.07	-0.07	-0.068	-0.068	-0.068	-0.068	-0.066	-0.065	-0.065	-0.065	-0.065
YDR202C	-0.049	-0.05	-0.05	-0.05	-0.054	-0.054	-0.054	-0.054	-0.054	-0.054	-0.054	-0.06	-0.062	-0.076	-0.079	-0.077	-0.079	-0.079	-0.078	-0.082	-0.079	-0.081	-0.086	-0.085	-0.085	-0.085	-0.085	-0.085	-0.085	-0.079	-0.077	-0.076	-0.083	-0.086	-0.086	-0.086	-0.086	-0.083	-0.09	-0.09	-0.087	-0.087	-0.087	-0.087	-0.084	-0.091	-0.09	-0.09	-0.09
YIL014W	-0.199	-0.207	-0.238	-0.238	-0.215	-0.181	-0.157	-0.179	-0.179	-0.181	-0.179	-0.179	-0.183	-0.183	-0.183	-0.165	-0.203	-0.203	-0.203	-0.203	-0.207	-0.211	-0.211	-0.211	-0.196	-0.196	-0.231	-0.228	-0.224	-0.224	-0.224	-0.224	-0.224	-0.222	-0.237	-0.226	-0.219	-0.219	-0.221	-0.222	-0.229	-0.229	-0.229	-0.229	-0.229	-0.229	-0.227	-0.227	-0.214
YDR246W	-0.053	-0.053	-0.053	-0.053	-0.053	-0.053	-0.053	-0.053	-0.05	-0.054	-0.053	-0.053	-0.051	-0.054	-0.054	-0.054	-0.054	-0.056	-0.06	-0.063	-0.062	-0.062	-0.062	-0.062	-0.062	-0.063	-0.063	-0.068	-0.07	-0.069	-0.067	-0.068	-0.068	-0.068	-0.065	-0.065	-0.067	-0.067	-0.067	-0.067	-0.07	-0.075	-0.075	-0.075	-0.079	-0.079	-0.079	-0.079	-0.079
YGL013C	-0.137	-0.137	-0.141	-0.143	-0.145	-0.146	-0.147	-0.149	-0.149	-0.149	-0.149	-0.149	-0.144	-0.144	-0.144	-0.144	-0.144	-0.144	-0.144	-0.144	-0.144	-0.144	-0.144	-0.144	-0.15	-0.156	-0.156	-0.163	-0.163	-0.162	-0.155	-0.165	-0.165	-0.168	-0.155	-0.154	-0.147	-0.147	-0.147	-0.147	-0.15	-0.15	-0.15	-0.15	-0.143	-0.141	-0.148	-0.148	-0.149
YLR137W	-0.057	-0.058	-0.068	-0.077	-0.078	-0.074	-0.082	-0.082	-0.082	-0.087	-0.087	-0.084	-0.084	-0.084	-0.084	-0.09	-0.09	-0.088	-0.091	-0.091	-0.09	-0.094	-0.094	-0.094	-0.094	-0.094	-0.104	-0.106	-0.104	-0.096	-0.095	-0.09	-0.09	-0.09	-0.09	-0.092	-0.093	-0.096	-0.091	-0.091	-0.091	-0.091	-0.091	-0.091	-0.09	-0.09	-0.09	-0.09	-0.09
YGL224C	-0.053	-0.053	-0.053	-0.056	-0.056	-0.053	-0.053	-0.053	-0.049	-0.049	-0.046	-0.044	-0.044	-0.044	-0.044	-0.044	-0.046	-0.046	-0.046	-0.046	-0.046	-0.051	-0.048	-0.048	-0.048	-0.048	-0.048	-0.048	-0.048	-0.048	-0.048	-0.048	-0.048	-0.048	-0.048	-0.048	-0.048	-0.048	-0.048	-0.048	-0.048	-0.048	-0.046	-0.046	-0.046	-0.046	-0.047	-0.046	-0.046
YBL068W	-0.041	-0.041	-0.04	-0.038	-0.038	-0.04	-0.04	-0.039	-0.039	-0.039	-0.039	-0.031	-0.03	-0.027	-0.026	-0.02	-0.022	-0.022	-0.023	-0.023	-0.024	-0.021	-0.021	-0.023	-0.023	-0.023	-0.028	-0.026	-0.026	-0.026	-0.026	-0.026	-0.026	-0.026	-0.026	-0.026	-0.026	-0.026	-0.026	-0.022	-0.022	-0.022	-0.022	-0.031	-0.031	-0.034	-0.031	-0.038	-0.042
YDR412W	-0.178	-0.178	-0.178	-0.178	-0.178	-0.178	-0.178	-0.178	-0.178	-0.178	-0.177	-0.177	-0.179	-0.179	-0.179	-0.179	-0.179	-0.179	-0.178	-0.178	-0.185	-0.189	-0.189	-0.189	-0.189	-0.184	-0.183	-0.184	-0.184	-0.182	-0.182	-0.182	-0.182	-0.182	-0.182	-0.178	-0.178	-0.178	-0.178	-0.184	-0.184	-0.178	-0.174	-0.171	-0.172	-0.172	-0.172	-0.172	-0.174
YDL197C	-0.098	-0.098	-0.098	-0.098	-0.097	-0.098	-0.097	-0.099	-0.099	-0.099	-0.099	-0.099	-0.099	-0.099	-0.099	-0.099	-0.099	-0.099	-0.099	-0.099	-0.097	-0.097	-0.097	-0.097	-0.097	-0.097	-0.099	-0.098	-0.098	-0.098	-0.098	-0.101	-0.101	-0.101	-0.1	-0.1	-0.1	-0.1	-0.1	-0.1	-0.1	-0.101	-0.111	-0.113	-0.112	-0.112	-0.113	-0.113	-0.113
YGL009C	-0.073	-0.073	-0.073	-0.073	-0.073	-0.075	-0.075	-0.076	-0.074	-0.074	-0.074	-0.078	-0.078	-0.078	-0.078	-0.078	-0.078	-0.075	-0.073	-0.062	-0.068	-0.065	-0.065	-0.066	-0.065	-0.065	-0.066	-0.066	-0.066	-0.066	-0.065	-0.075	-0.082	-0.082	-0.082	-0.083	-0.083	-0.079	-0.078	-0.078	-0.076	-0.076	-0.076	-0.072	-0.077	-0.081	-0.081	-0.073	-0.073
YPL150W	-0.713	-0.59	-0.484	-0.484	-0.488	-0.488	-0.491	-0.463	-0.467	-0.483	-0.483	-0.483	-0.491	-0.491	-0.495	-0.495	-0.495	-0.509	-0.513	-0.536	-0.537	-0.565	-0.565	-0.564	-0.568	-0.575	-0.583	-0.636	-0.64	-0.648	-0.664	-0.68	-0.64	-0.639	-0.639	-0.639	-0.643	-0.642	-0.67	-0.67	-0.67	-0.676	-0.677	-0.677	-0.677	-0.677	-0.68	-0.68	-0.68
YBR087W	-0.08	-0.08	-0.08	-0.08	-0.083	-0.08	-0.08	-0.08	-0.08	-0.081	-0.081	-0.085	-0.086	-0.086	-0.086	-0.091	-0.096	-0.097	-0.097	-0.097	-0.096	-0.096	-0.093	-0.088	-0.088	-0.088	-0.088	-0.093	-0.085	-0.088	-0.079	-0.08	-0.08	-0.08	-0.08	-0.08	-0.074	-0.087	-0.087	-0.087	-0.087	-0.087	-0.087	-0.086	-0.086	-0.09	-0.09	-0.087	-0.092
YDR411C	-0.063	-0.063	-0.063	-0.064	-0.071	-0.071	-0.073	-0.073	-0.073	-0.073	-0.073	-0.073	-0.073	-0.073	-0.073	-0.073	-0.073	-0.075	-0.075	-0.075	-0.075	-0.077	-0.077	-0.077	-0.084	-0.084	-0.083	-0.083	-0.081	-0.081	-0.081	-0.079	-0.079	-0.082	-0.082	-0.081	-0.081	-0.082	-0.082	-0.084	-0.084	-0.084	-0.084	-0.084	-0.084	-0.084	-0.084	-0.084	-0.084
YBL023C	-0.12	-0.12	-0.12	-0.111	-0.111	-0.111	-0.11	-0.11	-0.106	-0.106	-0.107	-0.107	-0.107	-0.127	-0.127	-0.127	-0.127	-0.127	-0.127	-0.127	-0.127	-0.126	-0.127	-0.128	-0.128	-0.137	-0.137	-0.137	-0.137	-0.137	-0.122	-0.122	-0.122	-0.122	-0.122	-0.122	-0.122	-0.122	-0.118	-0.118	-0.118	-0.118	-0.118	-0.118	-0.117	-0.117	-0.117	-0.117	-0.117
YPR134W	-0.534	-0.531	-0.531	-0.531	-0.531	-0.531	-0.531	-0.534	-0.534	-0.506	-0.506	-0.505	-0.505	-0.504	-0.504	-0.502	-0.502	-0.502	-0.5	-0.5	-0.501	-0.494	-0.487	-0.487	-0.488	-0.488	-0.491	-0.491	-0.488	-0.488	-0.471	-0.467	-0.434	-0.434	-0.435	-0.435	-0.435	-0.435	-0.433	-0.431	-0.398	-0.381	-0.387	-0.404	-0.403	-0.403	-0.403	-0.403	-0.404
YGR123C	-0.011	-0.011	-0.009	-0.01	-0.012	-0.012	-0.012	-0.009	-0.006	-0.006	-0.013	-0.019	-0.018	-0.018	-0.018	-0.021	-0.023	-0.019	-0.019	-0.019	-0.019	-0.019	-0.019	-0.019	-0.019	-0.019	-0.019	-0.019	-0.022	-0.022	-0.022	-0.022	-0.022	-0.022	-0.022	-0.022	-0.022	-0.022	-0.022	-0.022	-0.025	-0.023	-0.025	-0.025	-0.029	-0.03	-0.03	-0.03	-0.03
YKL092C	-0.045	-0.045	-0.045	-0.045	-0.045	-0.043	-0.047	-0.047	-0.047	-0.052	-0.05	-0.05	-0.05	-0.048	-0.048	-0.05	-0.05	-0.049	-0.044	-0.05	-0.049	-0.045	-0.046	-0.046	-0.046	-0.046	-0.046	-0.048	-0.049	-0.051	-0.051	-0.051	-0.05	-0.05	-0.046	-0.044	-0.044	-0.057	-0.057	-0.058	-0.058	-0.058	-0.058	-0.058	-0.061	-0.058	-0.059	-0.067	-0.077
YJL099W	-0.044	-0.043	-0.04	-0.032	-0.031	-0.029	-0.029	-0.029	-0.029	-0.029	-0.029	-0.03	-0.039	-0.039	-0.039	-0.038	-0.038	-0.038	-0.038	-0.038	-0.038	-0.038	-0.032	-0.027	-0.023	-0.023	-0.023	-0.023	-0.023	-0.023	-0.019	-0.019	-0.013	-0.016	-0.016	-0.015	-0.015	-0.015	-0.015	-0.016	-0.016	-0.016	-0.016	-0.016	-0.016	-0.016	-0.016	-0.019	-0.019
YGR178C	-0.048	-0.048	-0.046	-0.046	-0.046	-0.046	-0.046	-0.046	-0.046	-0.046	-0.046	-0.046	-0.046	-0.046	-0.046	-0.046	-0.046	-0.046	-0.046	-0.046	-0.046	-0.046	-0.046	-0.046	-0.046	-0.046	-0.046	-0.049	-0.049	-0.047	-0.046	-0.047	-0.047	-0.047	-0.047	-0.047	-0.047	-0.047	-0.047	-0.047	-0.047	-0.046	-0.046	-0.046	-0.046	-0.047	-0.047	-0.047	-0.047
YDR520C	-0.133	-0.133	-0.133	-0.133	-0.133	-0.133	-0.133	-0.135	-0.135	-0.135	-0.137	-0.137	-0.137	-0.134	-0.137	-0.143	-0.146	-0.146	-0.148	-0.148	-0.14	-0.142	-0.142	-0.142	-0.14	-0.14	-0.14	-0.14	-0.14	-0.14	-0.14	-0.137	-0.137	-0.137	-0.137	-0.139	-0.137	-0.137	-0.136	-0.136	-0.136	-0.136	-0.136	-0.136	-0.136	-0.136	-0.136	-0.135	-0.135
YDL100C	-0.095	-0.095	-0.098	-0.098	-0.108	-0.108	-0.112	-0.102	-0.102	-0.103	-0.104	-0.092	-0.097	-0.096	-0.101	-0.103	-0.103	-0.096	-0.092	-0.089	-0.089	-0.089	-0.094	-0.094	-0.092	-0.094	-0.094	-0.098	-0.102	-0.117	-0.12	-0.116	-0.116	-0.12	-0.111	-0.111	-0.115	-0.114	-0.116	-0.116	-0.119	-0.119	-0.119	-0.123	-0.123	-0.123	-0.123	-0.127	-0.127
YFR048W	-0.117	-0.118	-0.118	-0.113	-0.113	-0.113	-0.113	-0.113	-0.113	-0.112	-0.109	-0.109	-0.109	-0.109	-0.109	-0.109	-0.109	-0.103	-0.107	-0.107	-0.112	-0.112	-0.112	-0.113	-0.113	-0.113	-0.113	-0.118	-0.118	-0.118	-0.118	-0.118	-0.122	-0.122	-0.122	-0.122	-0.122	-0.118	-0.118	-0.118	-0.122	-0.122	-0.122	-0.122	-0.122	-0.118	-0.118	-0.118	-0.118
YPR154W	-0.07	-0.074	-0.076	-0.076	-0.076	-0.076	-0.082	-0.084	-0.085	-0.086	-0.086	-0.091	-0.091	-0.089	-0.095	-0.097	-0.097	-0.097	-0.097	-0.097	-0.097	-0.097	-0.097	-0.123	-0.101	-0.106	-0.115	-0.106	-0.106	-0.106	-0.107	-0.107	-0.107	-0.111	-0.111	-0.111	-0.111	-0.111	-0.115	-0.107	-0.107	-0.111	-0.111	-0.111	-0.117	-0.117	-0.113	-0.113	-0.113
YJL191W	-0.094	-0.09	-0.101	-0.096	-0.122	-0.127	-0.12	-0.12	-0.115	-0.117	-0.121	-0.121	-0.118	-0.119	-0.119	-0.128	-0.146	-0.152	-0.152	-0.16	-0.171	-0.176	-0.169	-0.169	-0.173	-0.173	-0.173	-0.173	-0.173	-0.179	-0.18	-0.175	-0.2	-0.215	-0.203	-0.198	-0.198	-0.191	-0.186	-0.188	-0.188	-0.177	-0.177	-0.177	-0.178	-0.178	-0.178	-0.178	-0.178
YDR244W	-0.06	-0.06	-0.058	-0.059	-0.059	-0.06	-0.06	-0.06	-0.061	-0.061	-0.059	-0.059	-0.059	-0.058	-0.058	-0.061	-0.062	-0.062	-0.063	-0.063	-0.063	-0.063	-0.063	-0.063	-0.062	-0.062	-0.062	-0.062	-0.063	-0.065	-0.065	-0.065	-0.065	-0.065	-0.065	-0.065	-0.065	-0.065	-0.066	-0.068	-0.068	-0.068	-0.068	-0.068	-0.068	-0.068	-0.068	-0.068	-0.068
YNL134C	-0.2	-0.2	-0.202	-0.202	-0.215	-0.213	-0.223	-0.237	-0.229	-0.229	-0.232	-0.233	-0.233	-0.23	-0.23	-0.23	-0.231	-0.231	-0.24	-0.203	-0.203	-0.203	-0.203	-0.199	-0.193	-0.186	-0.189	-0.189	-0.189	-0.189	-0.189	-0.184	-0.196	-0.196	-0.198	-0.198	-0.19	-0.19	-0.182	-0.192	-0.195	-0.195	-0.206	-0.206	-0.218	-0.21	-0.22	-0.224	-0.224
YOR283W	-0.055	-0.054	-0.053	-0.054	-0.055	-0.056	-0.056	-0.056	-0.056	-0.056	-0.054	-0.054	-0.055	-0.055	-0.053	-0.053	-0.052	-0.052	-0.052	-0.052	-0.052	-0.052	-0.052	-0.052	-0.054	-0.054	-0.054	-0.054	-0.054	-0.054	-0.054	-0.054	-0.055	-0.055	-0.055	-0.057	-0.057	-0.057	-0.057	-0.057	-0.057	-0.057	-0.057	-0.057	-0.057	-0.057	-0.057	-0.057	-0.057
YBR245C	-0.064	-0.073	-0.077	-0.093	-0.077	-0.077	-0.077	-0.076	-0.076	-0.083	-0.083	-0.083	-0.071	-0.074	-0.069	-0.069	-0.069	-0.069	-0.069	-0.069	-0.069	-0.071	-0.071	-0.074	-0.08	-0.091	-0.076	-0.083	-0.083	-0.086	-0.103	-0.105	-0.106	-0.107	-0.102	-0.097	-0.097	-0.097	-0.096	-0.094	-0.088	-0.088	-0.086	-0.085	-0.094	-0.094	-0.094	-0.094	-0.095
YLR207W	-0.023	-0.022	-0.025	-0.023	-0.024	-0.024	-0.021	-0.021	-0.021	-0.021	-0.02	-0.02	-0.02	-0.02	-0.021	-0.02	-0.018	-0.017	-0.023	-0.023	-0.023	-0.022	-0.021	-0.022	-0.021	-0.021	-0.021	-0.021	-0.021	-0.021	-0.021	-0.021	-0.023	-0.023	-0.023	-0.023	-0.024	-0.024	-0.024	-0.024	-0.024	-0.024	-0.024	-0.024	-0.024	-0.024	-0.024	-0.024	-0.024
YNL207W	-0.094	-0.093	-0.101	-0.101	-0.101	-0.101	-0.101	-0.106	-0.106	-0.106	-0.105	-0.105	-0.105	-0.117	-0.119	-0.106	-0.114	-0.114	-0.104	-0.102	-0.102	-0.105	-0.13	-0.143	-0.111	-0.123	-0.127	-0.127	-0.127	-0.127	-0.127	-0.127	-0.127	-0.123	-0.122	-0.122	-0.118	-0.118	-0.12	-0.12	-0.12	-0.12	-0.12	-0.12	-0.118	-0.118	-0.118	-0.117	-0.117
YHR067W	-0.032	-0.032	-0.032	-0.035	-0.035	-0.035	-0.036	-0.036	-0.036	-0.037	-0.037	-0.038	-0.038	-0.037	-0.037	-0.037	-0.037	-0.03	-0.032	-0.032	-0.033	-0.032	-0.038	-0.038	-0.039	-0.041	-0.043	-0.041	-0.04	-0.041	-0.04	-0.04	-0.038	-0.04	-0.04	-0.041	-0.041	-0.041	-0.045	-0.048	-0.044	-0.046	-0.046	-0.045	-0.053	-0.053	-0.049	-0.053	-0.056
YOL159C-A	-0.229	-0.23	-0.214	-0.215	-0.215	-0.215	-0.207	-0.213	-0.216	-0.178	-0.183	-0.183	-0.183	-0.183	-0.19	-0.17	-0.169	-0.164	-0.163	-0.169	-0.169	-0.169	-0.168	-0.168	-0.166	-0.164	-0.162	-0.16	-0.16	-0.157	-0.147	-0.147	-0.145	-0.145	-0.145	-0.145	-0.145	-0.137	-0.137	-0.137	-0.139	-0.139	-0.139	-0.138	-0.134	-0.134	-0.128	-0.131	-0.133
YCR034W	-0.021	-0.021	-0.021	-0.021	-0.021	-0.021	-0.021	-0.021	-0.021	-0.022	-0.022	-0.022	-0.022	-0.022	-0.022	-0.022	-0.022	-0.024	-0.024	-0.024	-0.023	-0.024	-0.026	-0.026	-0.026	-0.026	-0.024	-0.024	-0.03	-0.029	-0.029	-0.029	-0.029	-0.029	-0.029	-0.035	-0.034	-0.032	-0.034	-0.029	-0.024	-0.025	-0.027	-0.027	-0.015	-0.019	-0.019	-0.019	-0.019
YHL009C	-0.057	-0.074	-0.095	-0.105	-0.105	-0.105	-0.105	-0.105	-0.097	-0.095	-0.092	-0.092	-0.092	-0.092	-0.092	-0.092	-0.092	-0.092	-0.092	-0.062	-0.053	-0.053	-0.043	-0.077	-0.081	0	0	0	0	0	0	0	0	0	0	0	0	0	0	0	0	0	0	0	0	0	0	0	0
YCR061W	-0.059	-0.059	-0.055	-0.054	-0.054	-0.05	-0.05	-0.05	-0.05	-0.042	-0.044	-0.045	-0.045	-0.046	-0.047	-0.047	-0.049	-0.053	-0.057	-0.058	-0.058	-0.05	-0.059	-0.06	-0.059	-0.06	-0.06	-0.06	-0.048	-0.048	-0.053	-0.053	-0.053	-0.057	-0.059	-0.059	-0.059	-0.059	-0.059	-0.059	-0.06	-0.06	-0.105	-0.107	-0.113	-0.114	-0.114	-0.178	-0.178
YKL165C	-0.034	-0.034	-0.034	-0.043	-0.043	-0.043	-0.043	-0.043	-0.03	-0.034	-0.034	-0.034	-0.034	-0.034	-0.035	0.008	0.009	0.009	0.008	0.008	0.009	0.009	0.009	0.008	0.008	0.008	0.015	0	0	0	0	0	0	0	0	0	0	0	0	0	0	0	0	0	0	0	0	0	0
YER186C	-0.079	-0.079	0	0	0	0	0	0	0	0	0	-0.005	0.006	0.003	-0.014	-0.034	-0.034	-0.034	-0.04	-0.044	-0.042	-0.042	-0.042	-0.042	-0.063	-0.076	-0.079	-0.079	-0.084	-0.084	-0.074	-0.082	-0.082	-0.082	-0.082	-0.082	-0.082	-0.081	-0.081	-0.081	-0.081	-0.084	-0.084	-0.084	-0.084	-0.082	-0.086	-0.083	-0.087
YGL123W	-0.064	-0.064	-0.064	-0.091	0	0	0	0	0	0	0	0	0	0	0	0	0	0	0	0	0	0	0	0	0	0	0	0	0	0	0	0	0	0	0	0	0	0	0	0	0	0	0	0	0	0	0	0	0
YKR053C	-0.046	-0.044	-0.044	-0.039	-0.039	-0.044	-0.044	-0.045	-0.045	-0.045	-0.047	-0.045	-0.044	-0.048	-0.048	-0.05	-0.05	-0.05	-0.05	-0.05	-0.05	-0.049	-0.049	-0.051	-0.051	-0.049	-0.05	-0.048	-0.045	-0.045	-0.042	-0.042	-0.042	-0.042	-0.042	-0.043	-0.043	-0.041	-0.041	-0.041	-0.041	-0.047	-0.051	-0.051	-0.051	-0.051	-0.051	-0.054	-0.054
YBR270C	-0.046	-0.044	-0.043	-0.043	-0.046	-0.047	-0.047	-0.047	-0.047	-0.047	-0.048	-0.051	-0.059	-0.065	-0.072	-0.071	-0.075	-0.078	-0.078	-0.078	-0.078	-0.079	-0.081	-0.086	-0.086	-0.084	-0.073	-0.073	-0.073	-0.073	-0.07	-0.081	-0.081	-0.081	-0.081	-0.081	-0.081	-0.081	-0.081	-0.076	-0.081	-0.076	-0.08	-0.079	-0.079	-0.079	-0.079	-0.074	-0.076
YNR030W	-0.12	-0.12	-0.105	-0.1	-0.105	-0.11	-0.107	-0.107	-0.107	-0.107	-0.107	-0.107	-0.111	-0.106	-0.106	-0.106	-0.106	-0.105	-0.102	-0.102	-0.102	-0.102	-0.102	-0.102	-0.102	-0.102	-0.102	-0.102	-0.102	-0.102	-0.102	-0.102	-0.102	-0.102	-0.102	-0.102	-0.102	-0.102	-0.102	-0.102	-0.102	-0.102	-0.102	-0.102	-0.102	-0.102	-0.102	-0.102	-0.1
YNL077W	-0.035	-0.036	-0.036	-0.036	-0.036	-0.036	-0.036	-0.038	-0.039	-0.039	-0.041	-0.039	-0.039	-0.039	-0.039	-0.039	-0.039	-0.039	-0.039	-0.039	-0.039	-0.039	-0.04	-0.04	-0.04	-0.039	-0.039	-0.039	-0.039	-0.041	-0.043	-0.043	-0.043	-0.043	-0.043	-0.043	-0.043	-0.042	-0.042	-0.042	-0.042	-0.041	-0.041	-0.039	-0.039	-0.039	-0.039	-0.039	-0.038
YKR092C	-0.037	-0.037	-0.037	-0.037	-0.037	-0.037	-0.037	-0.037	-0.038	-0.038	-0.038	-0.038	-0.038	-0.038	-0.038	-0.038	-0.038	-0.026	-0.024	-0.019	-0.019	-0.019	-0.019	-0.02	-0.017	-0.018	-0.018	-0.018	-0.017	-0.017	-0.017	-0.017	0.007	0.01	0.01	0.01	0.01	0.01	0.01	0.01	0.008	0.008	0.008	0.008	0.008	0.009	0.009	0.009	0.009
YMR294W	-0.081	-0.083	-0.086	-0.093	-0.093	-0.093	-0.093	-0.093	-0.085	-0.085	-0.085	-0.086	-0.086	-0.086	-0.085	-0.086	-0.08	-0.075	-0.075	-0.075	-0.075	-0.079	-0.075	-0.075	-0.075	-0.075	-0.075	-0.064	-0.062	-0.063	-0.067	-0.067	-0.056	-0.053	-0.053	-0.058	-0.056	-0.056	-0.061	-0.061	-0.061	-0.06	-0.063	-0.068	-0.068	-0.068	-0.077	-0.077	-0.081
YLR325C	-0.044	-0.044	-0.044	-0.044	-0.044	-0.044	-0.044	-0.044	-0.044	-0.044	-0.044	-0.044	-0.044	-0.044	-0.044	0	0	0	0	0	0	0	0	0	0	0	0	0	0	0	0	0	0	0	0	0	0	0	0	0	0	0	0	0	0	0	0	0	0
YKL027W	-0.139	-0.139	-0.139	-0.142	-0.144	-0.144	-0.143	-0.141	-0.141	-0.141	-0.147	-0.147	-0.146	-0.142	-0.142	-0.142	-0.142	-0.142	-0.142	-0.142	-0.141	-0.138	-0.133	-0.133	-0.129	-0.129	-0.129	-0.129	-0.129	-0.129	-0.129	-0.129	-0.129	-0.127	-0.124	-0.124	-0.124	-0.124	-0.124	-0.124	-0.124	-0.123	-0.123	-0.123	-0.123	-0.123	-0.123	-0.123	-0.122
YDL174C	-0.066	-0.066	-0.066	-0.066	-0.04	-0.04	-0.04	-0.04	-0.04	-0.04	-0.04	-0.04	-0.04	-0.04	-0.04	-0.04	0	0	0	0	0	0	0	0	0	0	-0.024	-0.024	-0.024	-0.024	-0.024	-0.024	-0.024	-0.024	-0.024	-0.024	-0.024	-0.024	-0.024	-0.024	-0.024	-0.054	-0.054	-0.054	-0.073	-0.073	-0.073	0	0
YFL016C	-0.052	-0.035	-0.035	-0.035	-0.035	-0.035	-0.035	-0.035	-0.035	-0.035	-0.037	-0.037	-0.037	-0.037	-0.035	-0.035	-0.035	-0.035	-0.035	-0.035	-0.035	-0.035	-0.035	-0.025	-0.018	-0.017	-0.017	-0.017	-0.016	-0.016	-0.016	-0.016	-0.016	-0.016	-0.016	-0.016	-0.017	-0.017	-0.017	-0.017	-0.017	-0.017	-0.017	-0.017	-0.017	-0.017	-0.016	-0.016	-0.016
YFL039C	0	0	0	0	0	0	0	0	0	0	0	0	0	0	0	0	0	0	0	0	0	0	0	0	0	0	0	0	0	0	0	0	0	0	0	0	0	0	0	0	0	0	0	0	0	0	0	0	0
YJL065C	-0.131	-0.13	-0.12	-0.133	-0.132	-0.136	-0.136	-0.132	-0.124	-0.124	-0.126	-0.126	-0.137	-0.137	-0.137	-0.137	-0.131	-0.13	-0.13	-0.132	-0.125	-0.119	-0.119	-0.118	-0.126	-0.123	-0.12	-0.12	-0.12	-0.121	-0.121	-0.117	-0.117	-0.117	-0.117	-0.117	-0.117	-0.118	-0.118	-0.115	-0.115	-0.115	-0.115	-0.119	-0.118	-0.119	-0.126	-0.121	-0.121
YLR049C	-0.051	-0.052	-0.048	-0.058	-0.056	-0.058	-0.058	-0.058	-0.058	-0.057	-0.048	-0.048	-0.051	-0.054	-0.057	-0.057	-0.06	-0.061	-0.061	-0.057	-0.057	-0.065	-0.068	-0.061	-0.074	-0.081	-0.084	-0.089	-0.089	-0.092	-0.096	-0.093	-0.098	-0.098	-0.098	-0.1	-0.11	-0.11	-0.11	-0.11	-0.116	-0.116	-0.116	-0.121	-0.128	-0.128	-0.131	-0.13	-0.13
YHR007C-A	-0.009	-0.01	-0.01	-0.01	-0.01	-0.013	-0.02	-0.022	-0.021	-0.021	-0.022	-0.023	-0.023	-0.023	-0.022	-0.023	-0.023	-0.023	-0.02	-0.02	-0.021	-0.022	-0.029	-0.029	-0.03	-0.03	-0.03	-0.03	-0.03	-0.03	-0.031	-0.031	-0.031	-0.031	-0.032	-0.032	-0.032	-0.032	-0.031	-0.031	-0.031	-0.031	-0.031	-0.031	-0.031	-0.031	-0.031	-0.031	-0.031
YDR081C	-0.051	-0.054	-0.054	-0.054	-0.052	-0.052	-0.051	-0.058	-0.058	-0.058	-0.058	-0.058	-0.058	-0.057	-0.056	-0.053	-0.053	-0.053	-0.048	-0.043	-0.05	-0.05	-0.051	-0.051	-0.051	-0.051	-0.058	-0.057	-0.057	-0.057	-0.057	-0.057	-0.057	-0.054	-0.054	-0.056	-0.057	-0.057	-0.057	-0.058	-0.061	-0.058	-0.058	-0.06	-0.058	-0.059	-0.059	-0.059	-0.057
YNL075W	-0.031	-0.03	-0.031	-0.031	-0.03	-0.03	-0.03	-0.03	-0.03	-0.029	-0.029	-0.029	-0.029	-0.029	-0.029	-0.029	-0.029	-0.029	-0.029	-0.029	-0.029	-0.029	-0.029	-0.032	-0.031	-0.034	-0.034	-0.034	-0.033	-0.033	-0.033	-0.033	-0.033	-0.033	-0.033	-0.032	-0.032	-0.032	-0.032	-0.03	-0.03	-0.032	-0.032	-0.03	-0.033	-0.037	-0.034	-0.034	-0.034
YMR123W	-0.085	-0.085	-0.087	-0.088	-0.088	-0.088	-0.095	-0.099	-0.099	-0.109	-0.109	-0.106	-0.106	-0.104	-0.104	-0.104	-0.104	-0.104	-0.104	-0.104	-0.104	-0.101	-0.102	-0.102	-0.104	-0.104	-0.105	-0.105	-0.105	-0.108	-0.109	-0.109	-0.109	-0.109	-0.109	-0.109	-0.109	-0.109	-0.109	-0.109	-0.109	-0.109	-0.109	-0.109	-0.109	-0.109	-0.109	-0.109	-0.109
YGL206C	-0.251	-0.253	-0.253	-0.253	-0.253	-0.253	-0.253	-0.241	-0.241	-0.241	-0.231	-0.231	-0.231	-0.231	-0.233	-0.245	-0.246	-0.255	-0.258	-0.251	-0.253	-0.245	-0.245	-0.249	-0.233	-0.232	-0.236	-0.236	-0.236	-0.238	-0.238	-0.238	-0.238	-0.244	-0.244	-0.244	-0.244	-0.244	-0.244	-0.237	-0.238	-0.241	-0.242	-0.248	-0.249	-0.239	-0.239	-0.239	-0.239
YBL010C	-0.069	-0.069	-0.072	-0.069	-0.064	-0.067	-0.067	-0.07	-0.07	-0.068	-0.065	-0.066	-0.066	-0.066	-0.066	-0.063	-0.065	-0.067	-0.067	-0.067	-0.067	-0.067	-0.067	-0.064	-0.064	-0.071	-0.076	-0.074	-0.074	-0.074	-0.074	-0.077	-0.077	-0.077	-0.077	-0.077	-0.077	-0.075	-0.075	-0.077	-0.077	-0.077	-0.077	-0.077	-0.077	-0.075	-0.075	-0.075	-0.076
YDR208W	-0.551	-0.553	-0.498	-0.482	-0.477	-0.477	-0.477	-0.563	-0.513	-0.562	-0.415	-0.464	-0.464	-0.464	-0.464	-0.464	-0.289	-0.205	-0.182	-0.185	-0.185	-0.146	-0.148	-0.105	-0.105	-0.106	-0.106	-0.106	-0.094	-0.093	-0.05	-0.018	-0.015	-0.015	-0.015	-0.015	-0.015	-0.015	-0.015	-0.015	-0.015	-0.015	-0.021	-0.021	-0.021	-0.021	-0.021	-0.021	-0.021
YPL146C	-0.031	-0.031	-0.031	-0.031	-0.031	-0.032	-0.032	-0.032	-0.032	-0.032	-0.033	-0.033	-0.033	-0.03	-0.029	-0.03	-0.029	-0.029	-0.029	-0.029	-0.029	-0.029	-0.029	-0.029	-0.029	-0.029	-0.029	-0.032	-0.032	-0.03	-0.032	-0.033	-0.035	-0.035	-0.036	-0.036	-0.039	-0.039	-0.039	-0.039	-0.039	-0.039	-0.039	-0.041	-0.041	-0.042	-0.042	-0.042	-0.042
YGR282C	-0.02	-0.021	-0.021	-0.021	-0.02	-0.02	-0.02	-0.02	-0.019	-0.02	-0.021	-0.021	-0.021	-0.02	-0.02	-0.02	-0.02	-0.019	-0.02	-0.021	-0.021	-0.021	-0.021	-0.021	-0.02	-0.02	-0.021	-0.019	-0.019	-0.023	-0.025	-0.023	-0.023	-0.023	-0.019	-0.019	-0.02	-0.021	-0.021	-0.025	-0.026	-0.025	-0.023	-0.023	-0.023	-0.023	-0.023	-0.023	-0.023
YDR454C	-0.103	-0.116	-0.116	-0.116	-0.116	-0.116	-0.13	-0.103	-0.106	-0.105	-0.096	-0.087	-0.087	-0.087	-0.087	-0.087	-0.085	-0.085	-0.085	-0.085	-0.089	-0.089	-0.092	-0.092	-0.092	-0.092	-0.102	-0.102	-0.102	-0.101	-0.124	-0.125	-0.125	-0.125	-0.125	-0.125	-0.125	-0.128	-0.128	-0.128	-0.128	-0.128	-0.128	-0.128	-0.125	-0.128	-0.128	-0.128	-0.137
YLR324W	-0.116	-0.12	-0.119	-0.119	-0.119	-0.122	-0.123	-0.123	-0.123	-0.131	-0.156	-0.14	-0.14	-0.14	-0.14	-0.14	-0.14	-0.141	-0.141	-0.141	-0.141	-0.141	-0.141	-0.141	-0.141	-0.143	-0.143	-0.143	-0.143	-0.147	-0.147	-0.147	-0.142	-0.161	-0.167	-0.171	-0.171	-0.171	-0.171	-0.171	-0.171	-0.171	-0.171	-0.17	-0.163	-0.165	-0.165	-0.165	-0.163
YGR010W	-0.091	-0.096	-0.096	-0.096	-0.096	-0.093	-0.096	-0.099	-0.099	-0.099	-0.099	-0.1	-0.1	-0.1	-0.102	-0.102	-0.105	-0.108	-0.108	-0.109	-0.109	-0.108	-0.108	-0.108	-0.108	-0.109	-0.113	-0.113	-0.124	-0.126	-0.126	-0.126	-0.126	-0.126	-0.126	-0.126	-0.126	-0.126	-0.127	-0.127	-0.127	-0.127	-0.127	-0.122	-0.125	-0.128	-0.124	-0.124	-0.122
YDR214W	-0.095	-0.095	-0.095	-0.095	-0.096	-0.096	-0.096	-0.096	-0.096	-0.096	-0.096	-0.08	-0.077	-0.075	-0.075	-0.075	-0.072	-0.071	-0.071	-0.071	-0.071	-0.073	-0.074	-0.076	-0.071	-0.074	-0.074	-0.074	-0.065	-0.065	-0.063	-0.063	-0.064	-0.062	-0.059	-0.058	-0.061	-0.061	-0.055	-0.055	-0.057	-0.05	-0.05	-0.054	-0.055	-0.045	-0.041	-0.041	-0.041
YHL020C	-0.051	-0.051	-0.051	-0.051	-0.056	-0.049	-0.056	-0.054	-0.057	-0.05	-0.052	-0.053	-0.053	-0.051	-0.049	-0.046	-0.044	-0.046	-0.051	-0.052	-0.052	-0.051	-0.051	-0.051	-0.048	-0.048	-0.048	-0.048	-0.048	-0.048	-0.048	-0.048	-0.048	-0.05	-0.05	-0.05	-0.05	-0.05	-0.05	-0.05	-0.05	-0.05	-0.05	-0.05	-0.05	-0.05	-0.051	-0.051	-0.051
YPL007C	-0.108	-0.108	-0.108	-0.105	-0.099	-0.091	-0.102	-0.138	-0.154	-0.154	-0.147	-0.147	-0.151	-0.163	-0.163	-0.162	-0.162	-0.162	-0.162	-0.162	-0.162	-0.187	-0.221	-0.208	-0.194	-0.175	-0.177	-0.177	-0.182	-0.184	-0.195	-0.16	-0.182	-0.182	-0.182	-0.182	-0.182	-0.182	-0.177	-0.186	-0.186	-0.186	-0.17	-0.22	-0.225	-0.225	-0.211	-0.214	-0.214
YGL159W	-0.058	-0.058	-0.058	-0.058	-0.058	-0.058	-0.058	-0.058	-0.058	-0.058	-0.063	-0.063	-0.059	-0.059	-0.059	-0.06	-0.06	-0.06	-0.059	-0.06	-0.063	-0.063	-0.063	-0.063	-0.063	-0.066	-0.069	-0.069	-0.074	-0.075	-0.077	-0.077	-0.077	-0.075	-0.077	-0.078	-0.077	-0.07	-0.062	-0.062	-0.062	-0.06	-0.06	-0.061	-0.059	-0.059	-0.059	-0.063	-0.063
YKL067W	-0.116	-0.139	-0.139	-0.139	-0.139	-0.136	-0.152	-0.131	-0.166	-0.166	-0.175	-0.175	-0.175	-0.175	-0.175	-0.175	-0.174	-0.173	-0.157	-0.165	-0.165	-0.165	-0.167	-0.167	-0.167	-0.167	-0.167	-0.167	-0.167	-0.167	-0.168	-0.181	-0.181	-0.186	-0.188	-0.188	-0.188	-0.188	-0.187	-0.187	-0.187	-0.187	-0.187	-0.187	-0.187	-0.187	-0.187	-0.187	-0.188
YNR039C	-0.08	-0.08	-0.082	-0.082	-0.082	-0.082	-0.087	-0.085	-0.085	-0.085	-0.089	-0.089	-0.087	-0.089	-0.089	-0.089	-0.089	-0.089	-0.089	-0.089	-0.093	-0.093	-0.093	-0.093	-0.093	-0.093	-0.093	-0.093	-0.093	-0.093	-0.093	-0.093	-0.093	-0.1	-0.1	-0.1	-0.1	-0.1	-0.1	-0.099	-0.099	-0.099	-0.099	-0.099	-0.099	-0.099	-0.099	-0.099	-0.099
YMR185W	-0.105	-0.105	-0.105	-0.105	-0.105	-0.103	-0.103	-0.103	-0.103	-0.103	-0.103	-0.103	-0.099	-0.099	-0.099	-0.099	-0.099	-0.099	-0.099	-0.099	-0.098	-0.098	-0.094	-0.094	-0.089	-0.089	-0.089	-0.089	-0.089	-0.084	-0.083	-0.085	-0.085	-0.085	-0.085	-0.085	-0.085	-0.085	-0.085	-0.08	-0.08	-0.078	-0.078	-0.078	-0.075	-0.075	-0.067	-0.066	-0.066
YBR296C	-0.007	-0.007	-0.007	-0.007	-0.006	-0.006	-0.008	-0.008	-0.008	-0.008	-0.008	-0.008	-0.008	-0.008	-0.008	-0.01	-0.013	-0.013	-0.013	-0.013	-0.013	-0.013	-0.016	-0.016	-0.016	-0.016	-0.016	-0.016	-0.016	-0.016	-0.016	-0.014	-0.014	-0.014	-0.014	-0.014	-0.012	-0.012	-0.026	-0.019	-0.02	-0.037	-0.037	-0.029	-0.088	-0.088	-0.088	0	-0.203
YLR187W	-0.039	-0.037	-0.035	-0.027	-0.027	-0.027	-0.027	-0.027	-0.021	-0.021	-0.021	-0.021	-0.021	-0.022	-0.022	-0.021	-0.021	-0.023	-0.023	-0.023	-0.023	-0.023	-0.018	-0.018	-0.022	-0.021	-0.021	-0.021	-0.015	-0.013	-0.013	-0.013	-0.015	-0.015	-0.011	-0.01	-0.019	-0.028	-0.028	-0.025	-0.025	-0.025	-0.03	-0.028	-0.023	-0.025	-0.025	-0.026	-0.026
YOR093C	-0.066	-0.062	-0.068	-0.065	-0.056	-0.062	-0.06	-0.061	-0.059	-0.059	-0.06	-0.062	-0.058	-0.058	-0.061	-0.061	-0.061	-0.061	-0.067	-0.063	-0.063	-0.063	-0.063	-0.063	-0.063	-0.066	-0.063	-0.06	-0.054	-0.054	-0.054	-0.054	-0.054	-0.054	-0.054	-0.051	-0.051	-0.051	-0.051	-0.051	-0.051	-0.051	-0.049	-0.052	-0.051	-0.055	-0.055	-0.059	-0.059
YLR238W	-0.146	-0.148	-0.149	-0.149	-0.149	-0.149	-0.172	-0.172	-0.148	-0.148	-0.148	-0.148	-0.129	-0.139	-0.14	-0.14	-0.14	-0.142	-0.142	-0.142	-0.136	-0.137	-0.136	-0.136	-0.136	-0.136	-0.133	-0.12	-0.12	-0.119	-0.12	-0.133	-0.133	-0.153	-0.153	-0.234	-0.234	-0.178	-0.166	-0.114	-0.114	-0.1	-0.1	-0.101	-0.101	-0.101	-0.077	-0.098	-0.098
YKR079C	0	0	0	0	0	0	0	0	0	0	0	0	0	0	0	0	0	0	0	0	0	0	0	0	0	0	0	0	0	0	0	0	0	0	0	0	0	0	0	0	0	0	0	0	0	0	0	0	0
YBL105C	-0.107	-0.107	-0.107	-0.104	-0.106	-0.101	-0.106	-0.106	-0.106	-0.101	-0.107	-0.088	-0.097	-0.106	-0.112	-0.112	-0.112	-0.112	-0.112	-0.114	-0.114	-0.114	-0.114	-0.11	-0.112	-0.116	-0.118	-0.118	-0.118	-0.118	-0.117	-0.117	-0.117	-0.117	-0.117	-0.118	-0.123	-0.123	-0.123	-0.123	-0.119	-0.119	-0.119	-0.119	-0.113	-0.113	-0.113	-0.111	-0.111
YGR177C	-0.079	-0.079	-0.079	-0.079	-0.078	-0.081	-0.081	-0.081	-0.081	-0.081	-0.081	-0.081	-0.081	-0.081	-0.075	-0.075	-0.075	-0.076	-0.076	-0.076	-0.076	-0.076	-0.076	-0.076	-0.076	-0.076	-0.072	-0.071	-0.073	-0.07	-0.069	-0.065	-0.063	-0.063	-0.063	-0.057	-0.058	-0.058	-0.058	-0.058	-0.058	-0.058	-0.058	-0.058	-0.058	-0.058	-0.058	-0.058	-0.058
YFL042C	-0.069	-0.069	-0.069	-0.069	-0.069	-0.069	-0.069	-0.069	-0.066	-0.071	-0.074	-0.074	-0.073	-0.073	-0.073	-0.075	-0.076	-0.076	-0.078	-0.084	-0.085	-0.089	-0.092	-0.096	-0.091	-0.11	-0.106	-0.106	-0.107	-0.108	-0.104	-0.143	-0.128	-0.146	-0.168	-0.157	-0.158	-0.123	-0.128	-0.135	-0.137	-0.137	-0.136	-0.136	-0.136	-0.136	-0.136	-0.141	-0.141
YGL032C	-0.024	-0.027	-0.027	-0.027	-0.027	-0.027	-0.028	-0.028	-0.03	-0.034	-0.033	-0.033	-0.029	-0.029	-0.034	-0.025	-0.025	-0.025	-0.025	-0.025	-0.025	-0.025	-0.041	-0.03	-0.038	-0.028	-0.028	-0.026	-0.026	-0.026	-0.026	-0.027	-0.026	-0.028	-0.028	-0.028	-0.028	-0.021	-0.021	-0.02	-0.011	-0.011	-0.013	-0.015	-0.015	-0.015	-0.015	-0.013	-0.011
YOL063C	-0.072	-0.066	-0.062	-0.066	-0.077	-0.105	-0.101	-0.107	-0.117	-0.117	-0.095	-0.094	-0.094	-0.105	-0.104	-0.104	-0.104	-0.072	-0.072	-0.086	-0.089	-0.088	-0.077	-0.07	-0.071	-0.066	-0.084	-0.066	-0.066	-0.066	-0.066	-0.066	-0.064	-0.064	-0.059	-0.064	-0.064	-0.064	-0.06	-0.06	-0.054	-0.05	-0.053	-0.053	-0.053	-0.053	-0.048	-0.043	-0.054
YML131W	-0.158	-0.158	-0.158	-0.158	-0.15	-0.153	-0.153	-0.153	-0.153	-0.158	-0.158	-0.158	-0.171	-0.171	-0.171	-0.17	-0.151	-0.151	-0.151	-0.151	-0.151	-0.151	-0.15	-0.15	-0.15	-0.153	-0.162	-0.162	-0.162	-0.162	-0.162	-0.162	-0.162	-0.162	-0.163	-0.163	-0.152	-0.16	-0.16	-0.159	-0.163	-0.163	-0.163	-0.163	-0.16	-0.155	-0.155	-0.155	-0.155
YLR141W	-0.072	-0.074	-0.074	-0.081	-0.08	-0.082	-0.082	-0.082	-0.082	-0.081	-0.077	-0.077	-0.074	-0.074	-0.074	-0.08	-0.084	-0.083	-0.087	-0.081	-0.081	-0.083	-0.084	-0.084	-0.084	-0.084	-0.084	-0.084	-0.084	-0.084	-0.085	-0.085	-0.085	-0.085	-0.085	-0.085	-0.085	-0.085	-0.085	-0.085	-0.085	-0.085	-0.085	-0.085	-0.087	-0.088	-0.085	-0.085	-0.085
YNL122C	-0.022	-0.024	-0.039	-0.046	-0.046	-0.046	-0.052	-0.052	-0.043	-0.043	-0.043	-0.043	-0.043	-0.043	-0.043	-0.043	-0.042	-0.042	-0.042	-0.042	-0.04	-0.037	-0.036	-0.042	-0.042	-0.043	-0.043	-0.043	-0.045	-0.045	-0.045	-0.048	-0.047	-0.047	-0.047	-0.048	-0.048	-0.052	-0.048	-0.048	-0.048	-0.048	-0.048	-0.048	-0.048	-0.048	-0.048	-0.048	-0.048
YCL014W	-0.28	-0.277	-0.278	-0.292	-0.292	-0.287	-0.287	-0.287	-0.287	-0.289	-0.304	-0.304	-0.306	-0.306	-0.305	-0.305	-0.305	-0.305	-0.305	-0.305	-0.308	-0.308	-0.308	-0.308	-0.308	-0.301	-0.303	-0.303	-0.303	-0.303	-0.303	-0.303	-0.303	-0.303	-0.3	-0.3	-0.304	-0.304	-0.304	-0.304	-0.304	-0.304	-0.303	-0.303	-0.299	-0.298	-0.295	-0.302	-0.305
YGR086C	-0.012	-0.012	-0.012	-0.01	-0.015	-0.015	-0.017	-0.017	-0.017	-0.017	-0.017	-0.025	-0.025	-0.025	-0.027	-0.026	-0.026	-0.032	-0.032	-0.032	-0.027	-0.027	-0.027	-0.016	-0.016	-0.025	-0.02	-0.02	-0.02	-0.019	-0.023	-0.023	-0.023	-0.038	-0.038	-0.038	-0.031	-0.031	-0.031	-0.031	-0.026	-0.035	-0.035	-0.035	-0.035	-0.035	-0.035	-0.035	-0.035
YLR362W	-0.323	-0.323	-0.323	-0.323	-0.362	-0.388	-0.386	-0.371	-0.378	-0.378	-0.378	-0.378	-0.431	-0.374	-0.374	-0.375	-0.359	-0.359	-0.321	-0.284	-0.276	-0.206	-0.206	-0.181	-0.156	-0.156	-0.155	-0.155	-0.153	-0.146	-0.155	-0.15	-0.15	-0.145	-0.145	-0.15	-0.15	-0.146	-0.149	-0.149	-0.149	-0.141	-0.142	-0.139	-0.139	-0.139	-0.136	-0.134	-0.126
YGL126W	-0.136	-0.136	-0.128	-0.128	-0.129	-0.13	-0.13	-0.13	-0.13	-0.13	-0.13	-0.13	-0.129	-0.129	-0.13	-0.128	-0.123	-0.117	-0.112	-0.111	-0.111	-0.111	-0.111	-0.114	-0.114	-0.113	-0.116	-0.118	-0.118	-0.118	-0.118	-0.118	-0.118	-0.111	-0.111	-0.146	-0.177	-0.189	-0.146	-0.146	-0.146	-0.146	-0.13	-0.13	-0.132	-0.132	-0.132	-0.132	-0.132
YDL238C	-0.059	-0.059	-0.062	-0.065	-0.065	-0.065	-0.068	-0.063	-0.065	-0.065	-0.065	-0.065	-0.065	-0.063	-0.067	-0.071	-0.071	-0.071	-0.071	-0.071	-0.071	-0.071	-0.071	-0.068	-0.068	-0.068	-0.068	-0.065	-0.065	-0.065	-0.065	-0.065	-0.071	-0.064	-0.1	-0.101	-0.101	-0.111	-0.171	-0.214	-0.179	-0.147	-0.156	-0.156	-0.122	-0.122	-0.087	-0.087	-0.087
YDR314C	-0.035	-0.035	-0.035	-0.035	-0.035	-0.035	-0.035	-0.035	-0.034	-0.034	-0.036	-0.036	-0.046	-0.043	-0.034	-0.044	-0.044	-0.044	-0.039	-0.036	-0.035	-0.036	-0.037	-0.037	-0.04	-0.039	-0.039	-0.04	-0.04	-0.04	-0.04	-0.027	-0.043	-0.032	-0.033	-0.044	-0.044	-0.044	-0.021	-0.031	-0.035	-0.035	-0.039	-0.039	-0.039	-0.041	-0.041	-0.042	-0.051
YGL083W	-0.095	-0.095	-0.101	-0.101	-0.101	-0.099	-0.099	-0.099	-0.099	-0.099	-0.096	-0.096	-0.096	-0.096	-0.093	-0.093	-0.086	-0.086	-0.086	-0.086	-0.086	-0.086	-0.086	-0.086	-0.086	-0.087	-0.087	-0.087	-0.087	-0.087	-0.08	-0.084	-0.084	-0.084	-0.084	-0.084	-0.08	-0.081	-0.081	-0.081	-0.081	-0.081	-0.081	-0.081	-0.081	-0.084	-0.084	-0.087	-0.09
YBR196C	-0.023	-0.023	-0.023	-0.023	-0.023	-0.023	-0.023	-0.033	-0.023	-0.023	-0.023	-0.023	-0.023	-0.023	-0.023	-0.023	-0.017	-0.017	-0.017	-0.016	-0.016	-0.016	-0.023	-0.025	-0.025	-0.025	-0.014	-0.013	-0.013	-0.013	-0.013	-0.013	-0.013	-0.011	-0.011	-0.011	-0.011	-0.011	-0.011	-0.011	-0.01	-0.01	-0.01	-0.01	-0.01	-0.01	-0.01	-0.01	-0.01
YCL039W	-0.107	-0.114	-0.114	-0.114	-0.114	-0.114	-0.116	-0.116	-0.116	-0.116	-0.116	-0.116	-0.116	-0.116	-0.116	-0.111	-0.11	-0.11	-0.11	-0.11	-0.109	-0.109	-0.109	-0.108	-0.108	-0.108	-0.108	-0.108	-0.108	-0.108	-0.109	-0.109	-0.109	-0.109	-0.109	-0.115	-0.109	-0.109	-0.109	-0.104	-0.104	-0.111	-0.111	-0.111	-0.111	-0.111	-0.111	-0.111	-0.111
YPR114W	-0.03	-0.03	-0.033	-0.035	-0.032	-0.032	-0.032	-0.028	-0.032	-0.029	-0.029	-0.029	-0.029	-0.029	-0.029	-0.029	-0.03	-0.029	-0.029	-0.028	-0.027	-0.027	-0.027	-0.028	-0.025	-0.024	-0.024	-0.024	-0.024	-0.023	-0.023	-0.024	-0.022	-0.022	-0.021	-0.022	-0.022	-0.021	-0.018	-0.018	-0.018	-0.021	-0.02	-0.022	-0.021	-0.022	-0.022	-0.024	-0.024
YML023C	-0.005	-0.005	-0.006	-0.007	-0.007	-0.007	-0.008	-0.008	-0.008	-0.014	-0.016	-0.016	-0.016	-0.016	-0.016	-0.016	-0.016	-0.017	-0.017	-0.017	-0.017	-0.015	-0.015	-0.014	-0.015	-0.015	-0.015	-0.015	-0.015	-0.015	-0.015	-0.015	-0.015	-0.015	-0.015	-0.015	-0.016	-0.017	-0.014	-0.014	-0.013	-0.013	-0.013	-0.013	-0.012	-0.012	-0.011	-0.011	-0.011
YMR233W	-0.082	-0.09	-0.099	-0.092	-0.091	-0.087	-0.08	-0.069	-0.092	-0.077	-0.081	-0.085	-0.085	-0.073	-0.08	-0.08	-0.08	-0.08	-0.08	-0.078	-0.078	-0.078	-0.074	-0.077	-0.082	-0.082	-0.089	-0.095	-0.095	-0.1	-0.097	-0.091	-0.091	-0.091	-0.089	-0.093	-0.094	-0.095	-0.094	-0.099	-0.099	-0.1	-0.1	-0.1	-0.1	-0.1	-0.1	-0.104	-0.104
YGR163W	-0.018	-0.018	-0.018	-0.02	-0.02	-0.021	-0.022	-0.022	-0.022	-0.03	-0.03	-0.03	-0.03	-0.033	-0.032	-0.032	-0.03	-0.027	-0.027	-0.033	-0.033	-0.033	-0.033	-0.034	-0.034	-0.034	-0.034	-0.034	-0.034	-0.035	-0.035	-0.035	-0.035	-0.035	-0.033	-0.033	-0.033	-0.033	-0.033	-0.034	-0.034	-0.034	-0.034	-0.034	-0.034	-0.034	-0.034	-0.034	-0.035
YBR125C	-0.057	-0.057	-0.063	-0.063	-0.073	-0.072	-0.072	-0.064	-0.06	-0.06	-0.054	-0.054	-0.051	-0.051	-0.051	-0.051	-0.05	-0.048	-0.046	-0.05	-0.049	-0.053	-0.053	-0.053	-0.053	-0.053	-0.053	-0.053	-0.053	-0.053	-0.053	-0.053	-0.053	-0.053	-0.049	-0.049	-0.049	-0.049	-0.049	-0.049	-0.049	-0.049	-0.049	-0.049	-0.049	-0.049	-0.049	-0.049	-0.049
YGR250C	-0.179	-0.158	-0.158	-0.158	-0.158	-0.158	-0.158	-0.15	-0.128	-0.128	-0.128	-0.108	-0.126	-0.134	-0.134	-0.134	-0.134	-0.134	-0.134	-0.148	-0.138	-0.17	-0.17	-0.17	-0.17	-0.179	-0.219	-0.255	-0.236	-0.202	-0.203	-0.203	-0.203	-0.203	-0.204	-0.204	-0.204	-0.204	-0.222	-0.222	-0.24	-0.24	-0.275	-0.275	-0.275	-0.275	-0.275	-0.275	-0.303
YER029C	-0.085	-0.083	-0.084	-0.084	-0.084	-0.084	-0.085	-0.085	-0.085	-0.082	-0.081	-0.081	-0.081	-0.081	-0.081	-0.081	-0.081	-0.078	-0.077	-0.077	-0.077	-0.077	-0.077	-0.077	-0.078	-0.082	-0.082	-0.082	-0.082	-0.082	-0.082	-0.082	-0.082	-0.082	-0.084	-0.084	-0.084	-0.084	-0.084	-0.082	-0.082	-0.082	-0.082	-0.082	-0.082	-0.082	-0.082	-0.082	-0.082
YNL051W	-0.009	-0.01	-0.011	-0.012	-0.013	-0.012	-0.014	-0.014	-0.013	-0.013	-0.013	-0.013	-0.014	-0.014	-0.014	-0.011	-0.015	-0.033	-0.032	-0.03	-0.03	-0.03	-0.03	-0.029	-0.027	-0.036	-0.038	-0.041	-0.041	-0.041	-0.036	-0.036	-0.039	-0.039	-0.039	-0.04	-0.037	-0.037	-0.037	-0.033	-0.033	-0.033	-0.039	-0.042	-0.04	-0.04	-0.04	-0.04	-0.04
YNL224C	-0.102	-0.102	-0.102	-0.102	-0.09	-0.091	-0.091	-0.082	-0.083	-0.079	-0.073	-0.075	-0.078	-0.081	-0.083	-0.083	-0.083	-0.084	-0.086	-0.085	-0.083	-0.083	-0.083	-0.083	-0.083	-0.082	-0.083	-0.083	-0.083	-0.083	-0.088	-0.087	-0.092	-0.101	-0.101	-0.101	-0.101	-0.101	-0.101	-0.101	-0.101	-0.101	-0.101	-0.101	-0.109	-0.109	-0.11	-0.11	-0.111
YDR456W	-0.217	-0.238	-0.238	-0.26	-0.26	-0.26	-0.26	-0.26	-0.26	-0.26	-0.26	-0.26	-0.26	-0.26	-0.276	-0.276	-0.276	-0.276	-0.334	-0.289	-0.327	-0.327	-0.328	-0.328	-0.328	-0.335	-0.335	-0.335	-0.335	-0.299	-0.299	-0.299	-0.306	-0.401	-0.4	-0.362	-0.376	-0.33	-0.33	-0.343	-0.343	-0.368	-0.368	-0.368	-0.368	-0.368	-0.346	-0.363	-0.375
YNL133C	-0.199	-0.199	-0.201	-0.201	-0.195	-0.197	-0.198	-0.196	-0.196	-0.188	-0.177	-0.177	-0.173	-0.173	-0.145	-0.106	-0.087	-0.087	-0.085	-0.08	-0.075	-0.075	-0.083	-0.083	-0.083	-0.083	-0.083	-0.083	-0.083	-0.069	-0.069	-0.069	-0.062	-0.045	-0.045	-0.045	-0.049	-0.049	-0.049	-0.049	-0.049	-0.049	-0.049	-0.049	-0.049	-0.05	-0.05	-0.038	-0.038
YJR113C	-0.028	-0.037	-0.037	-0.037	-0.037	-0.046	-0.083	-0.123	-0.123	-0.12	-0.12	-0.132	-0.132	-0.129	-0.154	-0.134	-0.134	-0.116	-0.116	-0.116	-0.129	-0.125	-0.125	-0.125	-0.125	-0.125	-0.125	-0.125	-0.125	-0.125	-0.137	-0.137	-0.12	-0.125	-0.125	-0.125	-0.125	-0.113	-0.113	-0.131	-0.123	-0.123	-0.123	-0.123	-0.123	-0.132	-0.132	-0.132	-0.132
YLR246W	-0.074	-0.076	-0.081	-0.081	-0.081	-0.081	-0.081	-0.081	-0.085	-0.079	-0.072	-0.072	-0.068	-0.068	-0.068	-0.068	-0.068	-0.068	-0.068	-0.068	-0.07	-0.061	-0.063	-0.063	-0.063	-0.063	-0.063	-0.064	-0.063	-0.064	-0.067	-0.067	-0.067	-0.074	-0.083	-0.076	-0.076	-0.076	-0.077	-0.08	-0.079	-0.08	-0.076	-0.073	-0.075	-0.075	-0.075	-0.075	-0.072
YJR125C	-0.046	-0.045	-0.045	-0.047	-0.047	-0.047	-0.047	-0.048	-0.047	-0.047	-0.045	-0.045	-0.045	-0.045	-0.046	-0.044	-0.046	-0.047	-0.047	-0.047	-0.047	-0.045	-0.044	-0.044	-0.047	-0.047	-0.044	-0.044	-0.042	-0.041	-0.042	-0.042	-0.042	-0.042	-0.042	-0.042	-0.042	-0.042	-0.042	-0.038	-0.038	-0.039	-0.039	-0.039	-0.039	-0.037	-0.037	-0.038	-0.038
YDR473C	-0.089	-0.091	-0.113	-0.113	-0.113	-0.113	-0.089	-0.089	-0.101	-0.117	-0.13	-0.138	-0.138	-0.137	-0.138	-0.138	-0.138	-0.133	-0.133	-0.133	-0.126	-0.161	-0.161	-0.161	-0.161	-0.165	-0.153	-0.163	-0.196	-0.196	-0.196	-0.185	-0.174	-0.174	-0.174	-0.171	-0.178	-0.168	-0.168	-0.168	-0.168	-0.168	-0.168	-0.168	-0.168	-0.168	-0.168	-0.168	-0.168
YPL203W	-0.035	-0.035	-0.035	-0.038	-0.036	-0.03	-0.028	-0.028	-0.023	-0.023	-0.024	-0.024	-0.028	-0.028	-0.027	-0.027	-0.027	-0.028	-0.03	-0.03	-0.031	-0.031	-0.029	-0.034	-0.039	-0.034	-0.035	-0.036	-0.036	-0.04	-0.041	-0.041	-0.041	-0.041	-0.042	-0.048	-0.048	-0.049	-0.052	-0.051	-0.051	-0.055	-0.055	-0.055	-0.055	-0.051	-0.051	-0.054	-0.048
YKR055W	-0.073	-0.073	-0.073	-0.077	-0.074	-0.079	-0.079	-0.078	-0.078	-0.077	-0.077	-0.077	-0.077	-0.077	-0.077	-0.079	-0.079	-0.077	-0.074	-0.075	-0.078	-0.076	-0.076	-0.076	-0.074	-0.075	-0.075	-0.075	-0.075	-0.074	-0.072	-0.071	-0.071	-0.069	-0.071	-0.071	-0.071	-0.071	-0.071	-0.071	-0.071	-0.071	-0.071	-0.071	-0.071	-0.071	-0.071	-0.071	-0.071
YMR270C	-0.054	-0.053	-0.053	-0.053	-0.054	-0.054	-0.054	-0.054	-0.054	-0.054	-0.054	-0.054	-0.054	-0.058	-0.06	-0.06	-0.06	-0.067	-0.067	-0.064	-0.064	-0.062	-0.065	-0.065	-0.068	-0.066	-0.062	-0.063	-0.059	-0.058	-0.058	-0.058	-0.058	-0.06	-0.066	-0.053	-0.055	-0.055	-0.056	-0.055	-0.055	-0.055	-0.057	-0.057	-0.057	-0.054	-0.056	-0.055	-0.055
YBR247C	-0.049	-0.046	-0.048	-0.048	-0.048	-0.048	-0.048	-0.048	-0.048	-0.051	-0.051	-0.05	-0.05	-0.05	-0.048	-0.048	-0.048	-0.051	-0.053	-0.054	-0.054	-0.054	-0.054	-0.054	-0.054	-0.054	-0.054	-0.057	-0.057	-0.065	-0.067	-0.067	-0.067	-0.066	-0.066	-0.066	-0.067	-0.067	-0.067	-0.067	-0.067	-0.067	-0.067	-0.065	-0.065	-0.065	-0.064	-0.064	-0.062
YBR273C	-0.19	-0.191	-0.191	-0.201	-0.236	-0.23	-0.203	-0.203	-0.203	-0.214	-0.225	-0.224	-0.23	-0.23	-0.23	-0.229	-0.223	-0.181	-0.173	-0.164	-0.173	-0.173	-0.178	-0.178	-0.178	-0.178	-0.168	-0.179	-0.181	-0.174	-0.158	-0.158	-0.162	-0.162	-0.162	-0.162	-0.162	-0.162	-0.163	-0.163	-0.164	-0.164	-0.167	-0.167	-0.156	-0.151	-0.149	-0.149	-0.149
YJL201W	-0.036	-0.036	-0.036	-0.036	-0.036	-0.036	-0.036	-0.034	-0.032	-0.032	-0.032	-0.031	-0.03	-0.029	-0.025	-0.031	-0.031	-0.036	-0.031	-0.035	-0.039	-0.04	-0.038	-0.037	-0.037	-0.035	-0.035	-0.035	-0.034	-0.034	-0.034	-0.034	-0.036	-0.038	-0.038	-0.038	-0.038	-0.043	-0.042	-0.042	-0.039	-0.037	-0.039	-0.039	-0.039	-0.039	-0.039	-0.039	-0.039
YOL114C	-0.104	-0.108	-0.109	-0.108	-0.108	-0.108	-0.108	-0.108	-0.112	-0.103	-0.107	-0.107	-0.107	-0.107	-0.11	-0.11	-0.11	-0.11	-0.114	-0.114	-0.114	-0.114	-0.113	-0.112	-0.112	-0.112	-0.112	-0.112	-0.119	-0.119	-0.109	-0.109	-0.109	-0.119	-0.128	-0.121	-0.121	-0.115	-0.12	-0.12	-0.12	-0.124	-0.142	-0.148	-0.148	-0.149	-0.149	-0.148	-0.139
YBR255W	-0.066	-0.057	-0.048	-0.048	-0.048	-0.042	-0.041	-0.041	-0.043	-0.035	-0.025	-0.033	-0.033	-0.033	-0.034	-0.034	-0.034	-0.033	-0.033	-0.028	-0.028	-0.033	-0.037	-0.037	-0.037	-0.037	-0.037	-0.037	-0.037	-0.038	-0.027	-0.025	-0.025	-0.025	-0.027	-0.027	-0.017	-0.022	-0.032	-0.032	-0.034	-0.034	-0.034	-0.046	-0.046	-0.051	-0.051	-0.051	-0.052
YPR009W	-0.046	-0.046	-0.048	-0.048	-0.05	-0.051	-0.053	-0.052	-0.052	-0.053	-0.053	-0.053	-0.052	-0.048	-0.046	-0.046	-0.046	-0.051	-0.053	-0.055	-0.055	-0.055	-0.055	-0.058	-0.058	-0.042	-0.05	-0.045	-0.044	-0.045	-0.045	-0.045	-0.045	-0.044	-0.045	-0.045	-0.045	-0.045	-0.045	-0.044	-0.044	-0.047	-0.061	-0.061	-0.061	-0.061	-0.058	-0.059	-0.07
YPL001W	-0.035	-0.059	-0.059	-0.06	-0.062	-0.083	-0.083	-0.083	-0.085	-0.084	-0.084	-0.083	-0.084	-0.078	-0.083	-0.084	-0.085	-0.086	-0.086	-0.086	-0.082	-0.082	-0.088	-0.088	-0.087	-0.087	-0.087	-0.087	-0.087	-0.087	-0.087	-0.087	-0.087	-0.087	-0.093	-0.089	-0.089	-0.089	-0.089	-0.089	-0.089	-0.089	-0.089	-0.089	-0.089	-0.089	-0.089	-0.089	-0.091
YPL274W	-0.064	-0.064	-0.065	-0.065	-0.069	-0.069	-0.081	-0.082	-0.076	-0.079	-0.085	-0.088	-0.089	-0.089	-0.089	-0.091	-0.083	-0.083	-0.083	-0.084	-0.084	-0.084	-0.084	-0.084	-0.084	-0.084	-0.079	-0.084	-0.086	-0.09	-0.092	-0.098	-0.103	-0.103	-0.092	-0.092	-0.092	-0.102	-0.088	-0.085	-0.082	-0.094	-0.092	-0.092	-0.092	-0.092	-0.092	-0.092	-0.086
YDR115W	-0.28	-0.28	-0.28	-0.28	-0.29	-0.288	-0.3	-0.3	-0.303	-0.303	-0.302	-0.302	-0.3	-0.3	-0.3	-0.295	-0.315	-0.303	-0.303	-0.33	-0.33	-0.33	-0.33	-0.33	-0.339	-0.316	-0.306	-0.306	-0.306	-0.306	-0.301	-0.276	-0.289	-0.341	-0.387	-0.387	-0.388	-0.388	-0.412	-0.415	-0.443	-0.647	-0.598	-0.598	-0.598	-0.598	-0.598	-0.597	-0.597
YNL072W	-0.122	-0.122	-0.117	-0.169	-0.097	-0.097	-0.101	-0.101	-0.082	-0.086	-0.093	-0.093	-0.102	-0.105	-0.105	-0.105	-0.097	-0.082	-0.077	-0.077	-0.077	-0.085	-0.072	-0.076	-0.076	-0.076	-0.076	-0.076	-0.08	-0.08	-0.08	-0.08	-0.08	-0.077	-0.075	-0.071	-0.072	-0.072	-0.071	-0.071	-0.071	-0.071	-0.068	-0.067	-0.065	-0.061	-0.069	-0.069	-0.069
YIL102C-A	-0.11	-0.11	-0.11	-0.11	-0.11	-0.11	-0.11	-0.112	-0.112	-0.11	-0.11	-0.11	-0.11	-0.11	-0.11	-0.11	-0.11	-0.11	-0.11	-0.115	-0.115	-0.109	-0.109	-0.109	-0.109	-0.109	-0.109	-0.109	-0.109	-0.109	-0.109	-0.11	-0.11	-0.11	-0.11	-0.107	-0.107	-0.107	-0.106	-0.106	-0.106	-0.106	-0.106	-0.106	-0.106	-0.106	-0.106	-0.106	-0.106
YOR126C	-0.06	-0.06	-0.06	-0.06	-0.06	-0.06	-0.06	-0.06	-0.06	-0.061	-0.058	-0.057	-0.057	-0.057	-0.057	-0.057	-0.057	-0.057	-0.057	-0.057	-0.057	-0.057	-0.057	-0.057	-0.059	-0.059	-0.059	-0.059	-0.059	-0.058	-0.058	-0.058	-0.058	-0.058	-0.058	-0.058	-0.058	-0.058	-0.058	-0.058	-0.058	-0.058	-0.058	-0.058	-0.058	-0.058	-0.058	-0.058	-0.058
YFR032C-A	-0.003	-0.003	-0.003	-0.004	-0.004	-0.004	-0.004	-0.003	-0.004	-0.004	-0.006	-0.006	-0.006	-0.006	-0.006	-0.006	-0.007	-0.007	-0.007	-0.007	-0.008	-0.008	-0.008	-0.008	-0.008	-0.008	-0.008	-0.01	-0.01	-0.01	-0.01	-0.01	-0.007	-0.007	-0.007	-0.007	-0.007	0.008	0.003	0.003	0.004	0.004	0.004	0.004	0.004	0.004	0.002	0.002	0.002
YLR105C	-0.057	-0.052	-0.052	-0.054	-0.054	-0.052	-0.052	-0.052	-0.05	-0.053	-0.058	-0.06	-0.06	-0.06	-0.06	-0.062	-0.063	-0.064	-0.064	-0.064	-0.064	-0.064	-0.064	-0.064	-0.064	-0.064	-0.066	-0.066	-0.066	-0.066	-0.066	-0.066	-0.066	-0.066	-0.066	-0.066	-0.066	-0.066	-0.066	-0.066	-0.066	-0.066	-0.066	-0.067	-0.067	-0.067	-0.067	-0.067	-0.067
YNL112W	-0.06	-0.074	-0.102	-0.095	-0.089	-0.085	-0.084	-0.082	-0.082	-0.082	-0.081	-0.072	-0.069	-0.064	-0.064	-0.062	-0.059	-0.054	-0.049	-0.049	-0.046	-0.042	-0.046	-0.046	-0.046	-0.046	-0.06	-0.061	-0.061	-0.059	-0.058	-0.058	-0.058	-0.064	-0.071	-0.068	-0.072	-0.077	-0.077	-0.077	-0.082	-0.082	-0.082	-0.082	-0.082	-0.082	-0.078	-0.077	-0.083
YDR255C	-0.066	-0.066	-0.066	-0.066	-0.067	-0.067	-0.064	-0.064	-0.064	-0.064	-0.064	-0.063	-0.063	-0.063	-0.063	-0.063	-0.063	-0.064	-0.064	-0.064	-0.065	-0.067	-0.065	-0.066	-0.066	-0.066	-0.066	-0.066	-0.066	-0.069	-0.066	-0.066	-0.066	-0.068	-0.068	-0.068	-0.069	-0.069	-0.068	-0.072	-0.072	-0.074	-0.074	-0.074	-0.074	-0.074	-0.074	-0.074	-0.074
YFR031C	-0.041	-0.04	-0.039	-0.039	-0.037	-0.037	-0.036	-0.036	-0.036	-0.036	-0.034	-0.03	-0.03	-0.032	-0.031	-0.031	-0.029	-0.029	-0.029	-0.029	-0.029	-0.029	-0.029	-0.029	-0.028	-0.032	-0.032	-0.032	-0.032	-0.032	-0.032	-0.039	-0.037	-0.034	-0.034	-0.034	-0.032	-0.032	-0.032	-0.032	-0.032	-0.032	-0.031	-0.033	-0.033	-0.029	-0.029	-0.029	-0.024
YGL176C	-0.026	-0.03	-0.03	-0.03	-0.03	-0.03	-0.033	-0.05	-0.063	-0.063	-0.063	-0.063	-0.064	-0.064	-0.067	-0.068	-0.068	-0.068	-0.068	-0.067	-0.059	-0.085	-0.08	-0.08	-0.077	-0.098	-0.084	-0.084	-0.074	-0.092	-0.092	-0.085	-0.086	-0.091	-0.091	-0.091	-0.093	-0.079	-0.079	-0.079	-0.079	-0.079	-0.079	-0.087	-0.094	-0.098	-0.098	-0.098	-0.099
YPL245W	-0.067	-0.054	-0.055	-0.055	-0.055	-0.066	-0.073	-0.071	-0.066	-0.066	-0.067	-0.067	-0.065	-0.065	-0.066	-0.073	-0.073	-0.074	-0.074	-0.073	-0.068	-0.065	-0.065	-0.065	-0.065	-0.065	-0.066	-0.066	-0.06	-0.058	-0.063	-0.062	-0.062	-0.062	-0.062	-0.065	-0.071	-0.071	-0.071	-0.073	-0.073	-0.073	-0.073	-0.073	-0.073	-0.073	-0.073	-0.073	-0.073
YDR363W	-0.116	-0.119	-0.119	-0.119	-0.119	-0.122	-0.124	-0.126	-0.126	-0.129	-0.129	-0.129	-0.128	-0.128	-0.128	-0.131	-0.138	-0.137	-0.137	-0.137	-0.137	-0.137	-0.137	-0.137	-0.137	-0.138	-0.138	-0.138	-0.138	-0.138	-0.131	-0.128	-0.128	-0.128	-0.131	-0.131	-0.131	-0.131	-0.132	-0.136	-0.132	-0.132	-0.132	-0.132	-0.131	-0.128	-0.128	-0.126	-0.126
YDR297W	-0.049	-0.051	-0.054	-0.054	-0.054	-0.052	-0.052	-0.052	-0.053	-0.103	-0.103	-0.103	-0.103	-0.103	-0.103	-0.1	-0.101	-0.104	-0.104	-0.109	-0.109	-0.108	-0.108	-0.107	-0.106	-0.102	-0.102	-0.102	-0.104	-0.101	-0.101	-0.101	-0.101	-0.101	-0.101	-0.097	-0.097	-0.096	-0.096	-0.096	-0.096	-0.097	-0.106	-0.106	-0.103	-0.096	-0.096	-0.096	-0.096
YMR284W	-0.08	-0.08	-0.08	-0.08	-0.08	-0.08	-0.08	-0.079	-0.079	-0.079	-0.079	-0.079	-0.074	-0.066	-0.066	-0.04	-0.03	-0.05	-0.029	0	0.003	0.003	0.003	0.003	0.003	0.003	0.003	0.003	0.003	0.002	0.01	0.01	0.01	0.01	0	0	0	0	0	0	0	-0.001	-0.006	-0.038	-0.038	-0.038	-0.038	-0.038	-0.037
YPR152C	-0.113	-0.113	-0.113	-0.113	-0.113	-0.103	-0.147	-0.19	-0.157	-0.176	-0.175	-0.175	-0.174	-0.174	-0.175	-0.175	-0.176	-0.176	-0.176	-0.167	-0.168	-0.168	-0.168	-0.169	-0.169	-0.151	-0.151	-0.151	-0.151	-0.151	-0.151	-0.151	-0.151	-0.15	-0.151	-0.181	-0.152	-0.14	-0.121	-0.122	-0.128	-0.128	-0.126	-0.126	-0.126	-0.126	-0.126	-0.126	-0.126
YER149C	-0.072	-0.063	-0.064	-0.056	-0.056	-0.056	-0.056	-0.056	-0.064	-0.08	-0.083	-0.098	-0.098	-0.098	-0.098	-0.098	-0.098	-0.069	-0.111	-0.103	-0.103	-0.104	-0.104	-0.104	-0.104	-0.104	-0.104	-0.106	-0.106	-0.106	-0.106	-0.106	-0.107	-0.107	-0.107	-0.107	-0.099	-0.1	-0.099	-0.099	-0.099	-0.099	-0.099	-0.099	-0.11	-0.112	-0.107	-0.107	-0.107
YOR032W-A	0	0	0	0	0	0	0	0	0	0	0	0	0	0	0	0	0	0	0	0	0	0	0	0	0	0	0	0	0	0	0	0	0	0	0	0	0	0	0	0	0	0	0	0	0	0	0	0	0
YGL064C	-0.164	-0.164	-0.164	-0.168	-0.168	-0.168	-0.176	-0.176	-0.17	-0.174	-0.174	-0.174	-0.17	-0.163	-0.165	-0.165	-0.167	-0.167	-0.167	-0.167	-0.167	-0.168	-0.17	-0.17	-0.17	-0.17	-0.17	-0.17	-0.165	-0.161	-0.161	-0.161	-0.159	-0.164	-0.166	-0.163	-0.172	-0.172	-0.172	-0.166	-0.166	-0.16	-0.16	-0.16	-0.16	-0.158	-0.153	-0.148	-0.147
YDR490C	-0.068	-0.068	-0.059	-0.06	-0.062	-0.066	-0.066	-0.066	-0.067	-0.067	-0.067	-0.067	-0.069	-0.069	-0.069	-0.069	-0.069	-0.069	-0.069	-0.069	-0.069	-0.073	-0.073	-0.073	-0.073	-0.073	-0.073	-0.073	-0.075	-0.075	-0.075	-0.075	-0.075	-0.074	-0.076	-0.071	-0.071	-0.07	-0.066	-0.065	-0.065	-0.065	-0.067	-0.066	-0.066	-0.066	-0.066	-0.066	-0.062
YJR048W	-0.211	-0.211	-0.211	-0.242	-0.242	-0.242	-0.242	-0.244	-0.237	-0.231	-0.23	-0.218	-0.218	-0.221	-0.148	-0.16	0	0	0	0	0	0	0	-0.112	0	0	0	0	0	0	0	0	0	0	0	0	0	0.004	0.003	0.003	0.003	0.003	0.003	0.003	0.003	0.003	0.003	0.006	0.005
YDL178W	-0.086	-0.089	-0.089	-0.089	-0.094	-0.094	-0.088	-0.082	-0.082	-0.082	-0.082	-0.083	-0.08	-0.081	-0.085	-0.085	-0.085	-0.085	-0.084	-0.08	-0.067	-0.068	-0.066	-0.062	-0.061	-0.056	-0.056	-0.06	-0.06	-0.064	-0.059	-0.056	-0.059	-0.06	-0.06	-0.054	-0.052	-0.046	-0.05	-0.046	-0.049	-0.054	-0.063	-0.063	-0.079	-0.079	-0.081	-0.081	-0.084
YOR206W	-0.043	-0.043	-0.041	-0.041	-0.041	-0.041	-0.041	-0.041	-0.041	-0.041	-0.041	-0.041	-0.041	-0.041	-0.041	-0.041	-0.041	-0.041	-0.041	-0.041	-0.041	-0.041	-0.041	-0.041	-0.041	-0.041	-0.041	-0.041	-0.043	-0.043	-0.043	-0.043	-0.043	-0.043	-0.043	-0.043	-0.043	-0.043	-0.043	-0.043	-0.043	-0.043	-0.043	-0.039	-0.041	-0.041	-0.041	-0.044	-0.042
YMR215W	-0.067	-0.069	-0.071	-0.071	-0.075	-0.075	-0.075	-0.079	-0.078	-0.078	-0.078	-0.078	-0.078	-0.077	-0.074	-0.074	-0.074	-0.078	-0.078	-0.078	-0.079	-0.079	-0.079	-0.079	-0.081	-0.077	-0.077	-0.082	-0.078	-0.078	-0.078	-0.078	-0.08	-0.08	-0.076	-0.076	-0.076	-0.075	-0.075	-0.075	-0.075	-0.075	-0.075	-0.075	-0.075	-0.075	-0.075	-0.075	-0.073
YNL181W	0	0	0	-0.009	-0.009	-0.004	-0.019	-0.019	-0.019	-0.036	-0.036	-0.036	-0.048	-0.06	-0.06	-0.06	-0.06	-0.06	-0.06	-0.062	-0.046	-0.078	-0.078	-0.104	-0.059	-0.073	-0.089	-0.089	-0.108	-0.117	-0.117	-0.097	-0.097	-0.097	-0.097	-0.097	-0.097	-0.101	-0.112	-0.125	-0.107	-0.107	-0.105	-0.105	-0.105	-0.112	-0.111	-0.112	-0.116
YFL031W	-0.53	-0.544	-0.537	-0.536	-0.536	-0.536	-0.536	-0.536	-0.536	-0.529	-0.608	-0.6	-0.6	-0.698	-0.698	-0.678	-0.678	-0.679	-0.679	-0.679	-0.6	-0.59	-0.59	-0.59	-0.59	-0.59	-0.57	-0.55	-0.55	-0.55	-0.651	-0.651	-0.651	-0.49	-0.444	-0.429	-0.383	-0.499	-0.499	-0.499	-0.5	-0.5	-0.5	-0.453	-0.453	-0.454	-0.454	-0.454	-0.454
YLR071C	-0.113	-0.111	-0.11	-0.112	-0.111	-0.113	-0.113	-0.118	-0.117	-0.111	-0.099	-0.099	-0.094	-0.1	-0.098	-0.097	-0.097	-0.094	-0.094	-0.094	-0.097	-0.098	-0.096	-0.096	-0.098	-0.098	-0.098	-0.098	-0.098	-0.098	-0.098	-0.098	-0.098	-0.098	-0.098	-0.098	-0.098	-0.098	-0.101	-0.101	-0.101	-0.101	-0.101	-0.101	-0.101	-0.101	-0.1	-0.1	-0.1
YMR316W	-0.133	-0.132	-0.132	-0.132	-0.132	-0.132	-0.135	-0.135	-0.138	-0.138	-0.13	-0.13	-0.126	-0.126	-0.126	-0.126	-0.126	-0.125	-0.122	-0.125	-0.125	-0.14	-0.14	-0.144	-0.143	-0.146	-0.146	-0.146	-0.138	-0.137	-0.135	-0.135	-0.135	-0.135	-0.135	-0.134	-0.138	-0.138	-0.138	-0.138	-0.138	-0.138	-0.128	-0.131	-0.131	-0.131	-0.131	-0.131	-0.132
YDL097C	-0.123	-0.123	-0.123	-0.131	-0.144	-0.148	-0.132	-0.132	-0.132	-0.132	-0.132	-0.14	-0.14	-0.14	-0.142	-0.142	-0.14	-0.141	-0.141	-0.141	-0.144	-0.144	-0.153	-0.153	-0.151	-0.151	-0.151	-0.151	-0.159	-0.159	-0.159	-0.158	-0.159	-0.183	-0.192	-0.191	-0.191	-0.193	-0.183	-0.218	-0.223	-0.228	-0.228	-0.232	-0.232	-0.232	-0.232	-0.231	-0.24
YOR213C	-0.03	-0.028	-0.028	-0.028	-0.023	-0.027	-0.025	-0.03	-0.031	-0.029	-0.033	-0.033	-0.031	-0.03	-0.03	-0.03	-0.03	-0.03	-0.03	-0.03	-0.033	-0.035	-0.033	-0.034	-0.034	-0.033	-0.033	-0.033	-0.033	-0.031	-0.031	-0.031	-0.031	-0.029	-0.029	-0.029	-0.029	-0.029	-0.029	-0.029	-0.029	-0.029	-0.029	-0.029	-0.029	-0.027	-0.027	-0.027	-0.029
YMR054W	-0.135	-0.136	-0.136	-0.136	-0.136	-0.141	-0.143	-0.152	-0.152	-0.153	-0.15	-0.153	-0.153	-0.155	-0.155	-0.161	-0.158	-0.158	-0.158	-0.159	-0.159	-0.159	-0.159	-0.159	-0.159	-0.159	-0.159	-0.159	-0.159	-0.159	-0.159	-0.159	-0.159	-0.159	-0.158	-0.158	-0.158	-0.158	-0.157	-0.157	-0.157	-0.157	-0.157	-0.161	-0.158	-0.158	-0.158	-0.159	-0.159
YFR039C	-0.065	-0.057	-0.057	-0.055	-0.053	-0.073	-0.075	-0.051	-0.052	-0.059	-0.069	-0.073	-0.073	-0.073	-0.085	-0.073	-0.076	-0.076	-0.076	-0.076	-0.071	-0.097	-0.129	-0.222	-0.298	-0.334	-0.371	-0.405	-0.405	-0.405	-0.358	-0.36	-0.358	-0.357	-0.368	-0.37	-0.415	-0.346	-0.411	-0.425	-0.382	-0.451	-0.492	-0.486	-0.486	-0.512	-0.512	-0.519	-0.52
YGL068W	-0.05	-0.049	-0.049	-0.047	-0.049	-0.05	-0.05	-0.05	-0.051	-0.06	-0.054	-0.054	-0.054	-0.054	-0.054	-0.053	-0.052	-0.051	-0.051	-0.051	-0.051	-0.052	-0.049	-0.048	-0.047	-0.05	-0.048	-0.047	-0.046	-0.046	-0.046	-0.046	-0.046	-0.046	-0.046	-0.044	-0.045	-0.045	-0.045	-0.045	-0.045	-0.045	-0.045	-0.045	-0.045	-0.045	-0.047	-0.047	-0.049
YHR026W	-0.004	-0.005	-0.005	-0.008	-0.008	-0.006	-0.006	-0.004	-0.005	-0.006	-0.007	-0.007	-0.009	-0.012	-0.011	-0.011	-0.011	-0.011	-0.012	-0.012	-0.014	-0.012	-0.012	-0.014	-0.014	-0.015	-0.015	-0.015	-0.015	-0.015	-0.015	-0.015	-0.015	-0.015	-0.015	-0.015	-0.015	-0.015	-0.015	-0.015	-0.013	-0.013	-0.014	-0.014	-0.014	-0.011	-0.011	-0.012	-0.012
YJR084W	-0.137	-0.164	-0.164	-0.164	-0.165	-0.164	-0.164	-0.164	-0.163	-0.163	-0.162	-0.162	-0.168	-0.168	-0.129	-0.121	-0.101	-0.101	-0.101	-0.101	-0.103	-0.103	-0.103	-0.082	-0.098	-0.096	-0.124	-0.126	-0.114	-0.114	-0.114	-0.156	-0.191	-0.2	-0.196	-0.186	-0.147	-0.129	-0.176	-0.176	-0.179	-0.181	-0.181	-0.181	-0.183	-0.183	-0.192	-0.191	-0.191
YJR067C	-0.076	-0.068	-0.07	-0.067	-0.067	-0.067	-0.067	-0.067	-0.067	-0.067	-0.067	-0.067	-0.067	-0.07	-0.074	-0.115	-0.102	-0.181	-0.137	-0.125	-0.116	-0.116	-0.122	-0.125	-0.13	-0.138	-0.137	-0.137	-0.14	-0.134	-0.134	-0.134	-0.134	-0.134	-0.134	-0.134	-0.128	-0.128	-0.132	-0.124	-0.124	-0.126	-0.126	-0.118	-0.118	-0.12	-0.12	-0.12	-0.12
YDR119W	-0.08	-0.08	-0.078	-0.078	-0.079	-0.079	-0.079	-0.078	-0.078	-0.078	-0.078	-0.078	-0.071	-0.076	-0.076	-0.076	-0.076	-0.076	-0.074	-0.08	-0.086	-0.086	-0.086	-0.086	-0.086	-0.084	-0.084	-0.081	-0.081	-0.085	-0.085	-0.08	-0.084	-0.087	-0.087	-0.087	-0.087	-0.087	-0.088	-0.088	-0.102	-0.111	-0.111	-0.107	-0.107	-0.107	-0.107	-0.108	-0.114
YNL229C	-0.031	-0.031	-0.032	-0.032	-0.03	-0.029	-0.03	-0.029	-0.03	-0.03	-0.029	-0.028	-0.029	-0.026	-0.026	-0.026	-0.026	-0.026	-0.026	-0.026	-0.026	-0.026	-0.026	-0.026	-0.026	-0.026	-0.025	-0.025	-0.024	-0.024	-0.024	-0.024	-0.024	-0.026	-0.026	-0.026	-0.027	-0.027	-0.027	-0.028	-0.028	-0.028	-0.029	-0.029	-0.029	-0.029	-0.029	-0.029	-0.029
YLL043W	-0.094	-0.094	-0.095	-0.095	-0.095	-0.098	-0.098	-0.098	-0.098	-0.098	-0.098	-0.098	-0.098	-0.098	-0.098	-0.098	-0.098	-0.102	-0.099	-0.099	-0.098	-0.098	-0.098	-0.098	-0.098	-0.098	-0.098	-0.098	-0.098	-0.098	-0.098	-0.098	-0.098	-0.098	-0.099	-0.105	-0.105	-0.105	-0.106	-0.106	-0.106	-0.106	-0.106	-0.105	-0.105	-0.105	-0.105	-0.105	-0.105
YHR021W-A	-0.002	-0.002	-0.002	-0.002	-0.002	-0.003	-0.003	-0.003	-0.003	-0.003	-0.003	-0.003	-0.003	-0.003	-0.003	-0.003	-0.003	-0.003	-0.003	-0.003	-0.003	-0.003	-0.003	-0.003	-0.003	-0.003	-0.008	-0.008	-0.008	-0.008	-0.008	-0.008	-0.008	-0.008	-0.008	-0.008	-0.008	-0.008	-0.008	-0.008	-0.008	-0.008	-0.009	-0.009	-0.009	-0.009	-0.009	-0.011	0
YML067C	-0.117	-0.135	-0.135	-0.135	-0.128	-0.12	-0.146	-0.129	-0.132	-0.143	-0.089	-0.089	-0.089	-0.101	-0.109	-0.109	-0.109	-0.109	-0.109	-0.112	-0.112	-0.112	-0.12	-0.107	-0.106	-0.106	-0.105	-0.117	-0.118	-0.105	-0.105	-0.105	-0.095	-0.095	-0.095	-0.094	-0.094	-0.097	-0.097	-0.105	-0.104	-0.104	-0.104	-0.104	-0.106	-0.103	-0.103	-0.102	-0.106
YER168C	-0.115	-0.115	-0.115	-0.115	-0.115	-0.109	-0.114	-0.112	-0.112	-0.112	-0.112	-0.11	-0.11	-0.11	-0.11	-0.108	-0.108	-0.105	-0.105	-0.105	-0.109	-0.109	-0.109	-0.109	-0.108	-0.108	-0.106	-0.109	-0.108	-0.107	-0.107	-0.107	-0.107	-0.107	-0.107	-0.107	-0.107	-0.106	-0.106	-0.104	-0.104	-0.105	-0.105	-0.105	-0.105	-0.105	-0.102	-0.102	-0.102
YDR093W	-0.03	-0.034	-0.023	-0.02	-0.02	-0.018	-0.018	-0.031	-0.028	-0.028	-0.031	-0.028	-0.028	-0.028	-0.028	-0.028	-0.028	-0.028	-0.028	-0.03	-0.028	-0.023	-0.023	-0.024	-0.024	-0.027	-0.028	-0.024	-0.024	-0.021	-0.021	-0.022	-0.025	-0.024	-0.025	-0.025	-0.025	-0.026	-0.022	-0.022	-0.022	-0.03	-0.03	-0.03	-0.044	-0.044	-0.044	-0.044	-0.044
YJL173C	-0.095	-0.095	-0.096	-0.086	-0.086	-0.087	-0.082	-0.082	-0.086	-0.086	-0.086	-0.086	-0.086	-0.086	-0.086	-0.086	-0.086	-0.088	-0.091	-0.101	-0.101	-0.101	-0.101	-0.101	-0.101	-0.108	-0.112	-0.129	-0.122	-0.106	-0.106	-0.107	-0.107	-0.108	-0.106	-0.108	-0.109	-0.111	-0.11	-0.11	-0.109	-0.109	-0.113	-0.113	-0.121	-0.121	-0.121	-0.121	-0.121
YIL089W	-0.056	-0.056	-0.056	-0.051	-0.041	-0.036	-0.035	-0.034	-0.034	-0.029	-0.027	-0.031	-0.031	-0.032	-0.032	-0.032	-0.032	-0.033	-0.033	-0.033	-0.034	-0.034	-0.033	-0.034	-0.034	-0.035	-0.033	-0.033	-0.033	-0.03	-0.024	-0.024	-0.026	-0.026	-0.026	-0.026	-0.02	-0.018	-0.017	-0.016	-0.016	-0.016	-0.016	-0.017	-0.017	-0.017	-0.016	-0.016	-0.016
YNL245C	-0.053	-0.053	-0.053	-0.053	-0.053	-0.053	-0.053	-0.053	-0.053	-0.054	-0.054	-0.054	-0.054	-0.054	-0.054	-0.054	-0.054	-0.052	-0.052	-0.052	-0.052	-0.052	-0.052	-0.052	-0.057	-0.057	-0.057	-0.057	-0.057	-0.057	-0.057	-0.056	-0.056	-0.066	-0.066	-0.073	-0.073	-0.073	-0.073	-0.066	-0.066	-0.066	-0.066	-0.066	-0.066	-0.066	-0.066	-0.066	-0.066
YDR463W	-0.103	-0.104	-0.104	-0.114	-0.114	-0.126	-0.126	-0.126	-0.132	-0.132	-0.119	-0.119	-0.119	-0.119	-0.119	-0.118	-0.118	-0.108	-0.099	-0.099	-0.099	-0.099	-0.099	-0.099	-0.099	-0.099	-0.075	-0.075	-0.079	-0.088	-0.088	-0.083	-0.083	-0.083	-0.083	-0.083	-0.075	-0.075	-0.075	-0.075	-0.075	-0.071	-0.071	-0.071	-0.071	-0.071	-0.067	-0.067	-0.067
YPL101W	-0.066	-0.066	-0.066	-0.066	-0.066	-0.068	-0.07	-0.09	-0.09	-0.09	-0.09	-0.09	-0.12	-0.14	-0.063	-0.178	-0.178	-0.178	-0.179	-0.179	-0.179	-0.164	-0.164	-0.164	-0.164	-0.164	-0.165	-0.165	-0.129	-0.129	-0.129	-0.14	-0.14	-0.14	-0.127	-0.102	-0.102	-0.102	-0.102	-0.111	-0.11	-0.119	-0.11	-0.086	-0.086	-0.086	-0.086	-0.086	-0.086
YDR305C	-0.111	-0.111	-0.111	-0.111	-0.121	-0.121	-0.117	-0.114	-0.114	-0.104	-0.1	-0.1	-0.1	-0.1	-0.1	-0.094	-0.095	-0.095	-0.094	-0.094	-0.087	-0.087	-0.081	-0.073	-0.076	-0.074	-0.084	-0.083	-0.09	-0.09	-0.096	-0.101	-0.099	-0.104	-0.104	-0.104	-0.109	-0.108	-0.108	-0.118	-0.118	-0.118	-0.118	-0.118	-0.118	-0.118	-0.118	-0.129	-0.113
YNL094W	-0.114	-0.114	-0.115	-0.118	-0.121	-0.121	-0.121	-0.121	-0.121	-0.121	-0.121	-0.121	-0.121	-0.125	-0.125	-0.126	-0.126	-0.126	-0.122	-0.122	-0.122	-0.12	-0.12	-0.12	-0.117	-0.117	-0.12	-0.12	-0.12	-0.12	-0.119	-0.119	-0.119	-0.12	-0.12	-0.12	-0.123	-0.125	-0.125	-0.123	-0.123	-0.122	-0.13	-0.128	-0.129	-0.129	-0.129	-0.129	-0.134
YBR015C	-0.05	-0.05	-0.051	-0.051	-0.051	-0.053	-0.053	-0.068	-0.075	-0.075	-0.075	-0.075	-0.075	-0.078	-0.078	-0.078	-0.081	-0.081	-0.075	-0.075	-0.075	-0.071	-0.068	-0.068	-0.07	-0.073	-0.077	-0.077	-0.076	-0.075	-0.075	-0.077	-0.074	-0.074	-0.077	-0.074	-0.074	-0.074	-0.077	-0.073	-0.077	-0.081	-0.079	-0.079	-0.079	-0.079	-0.079	-0.079	-0.078
YOL065C	-0.035	-0.035	-0.035	-0.035	-0.033	-0.033	-0.036	-0.036	-0.036	-0.036	-0.036	-0.035	-0.045	-0.045	-0.046	-0.046	-0.046	-0.046	-0.046	-0.046	-0.046	-0.044	-0.05	-0.067	-0.071	-0.071	-0.077	-0.071	-0.067	-0.067	-0.068	-0.068	-0.068	-0.068	-0.068	-0.067	-0.07	-0.081	-0.077	-0.076	-0.075	-0.073	-0.076	-0.075	-0.072	-0.072	-0.067	-0.062	-0.062
YML038C	-0.102	-0.107	-0.107	-0.107	-0.107	-0.107	-0.107	-0.116	-0.121	-0.123	-0.114	-0.112	-0.112	-0.108	-0.11	-0.109	-0.104	-0.105	-0.101	-0.09	-0.09	-0.092	-0.092	-0.094	-0.094	-0.096	-0.096	-0.096	-0.096	-0.089	-0.099	-0.099	-0.099	-0.099	-0.099	-0.096	-0.099	-0.101	-0.101	-0.098	-0.094	-0.094	-0.094	-0.094	-0.093	-0.093	-0.093	-0.093	-0.093
YPR052C	-0.041	-0.043	-0.043	-0.04	-0.04	-0.039	-0.039	-0.039	-0.039	-0.039	-0.039	-0.039	-0.039	-0.039	-0.039	-0.039	-0.039	-0.039	-0.039	-0.038	-0.037	-0.037	-0.037	-0.037	-0.037	-0.038	-0.038	-0.04	-0.043	-0.041	-0.042	-0.042	-0.042	-0.039	-0.039	-0.039	-0.039	-0.039	-0.048	-0.051	-0.051	-0.051	-0.051	-0.051	-0.053	-0.057	-0.051	-0.062	-0.063
YBR137W	-0.046	-0.047	-0.041	-0.041	-0.046	-0.05	-0.05	-0.05	-0.051	-0.049	-0.052	-0.054	-0.054	-0.058	-0.058	-0.058	-0.05	-0.052	-0.061	-0.063	-0.063	-0.063	-0.063	-0.07	-0.071	-0.075	-0.077	-0.077	-0.076	-0.078	-0.089	-0.089	-0.089	-0.084	-0.084	-0.084	-0.084	-0.084	-0.084	-0.084	-0.084	-0.084	-0.084	-0.083	-0.083	-0.085	-0.084	-0.086	-0.086
YBR122C	-0.087	-0.087	-0.087	-0.087	-0.087	-0.08	-0.079	-0.079	-0.078	-0.073	-0.074	-0.078	-0.078	-0.078	-0.074	-0.074	-0.073	-0.073	-0.073	-0.073	-0.073	-0.074	-0.074	-0.074	-0.074	-0.074	-0.074	-0.074	-0.074	-0.074	-0.074	-0.076	-0.076	-0.078	-0.078	-0.078	-0.08	-0.082	-0.082	-0.083	-0.083	-0.083	-0.085	-0.086	-0.086	-0.087	-0.087	-0.087	-0.086
YBR252W	-0.058	-0.054	-0.054	-0.054	-0.057	-0.058	-0.058	-0.059	-0.058	-0.058	-0.054	-0.053	-0.053	-0.06	-0.049	-0.045	-0.041	-0.047	-0.042	-0.041	-0.044	-0.044	-0.045	-0.045	-0.044	-0.047	-0.047	-0.05	-0.05	-0.05	-0.05	-0.046	-0.047	-0.041	-0.039	-0.039	-0.037	-0.037	-0.037	-0.037	-0.033	-0.036	-0.035	-0.038	-0.042	-0.04	-0.04	-0.042	-0.042
YPL181W	-0.043	-0.041	-0.041	-0.041	-0.041	-0.04	-0.04	-0.04	-0.04	-0.04	-0.04	-0.04	-0.04	-0.04	-0.04	-0.04	-0.04	-0.036	-0.036	-0.038	-0.042	-0.042	-0.035	-0.036	-0.035	-0.038	-0.039	-0.035	-0.035	-0.035	-0.035	-0.035	-0.035	-0.035	-0.035	-0.035	-0.035	-0.034	-0.029	-0.027	-0.027	-0.027	-0.027	-0.027	-0.027	-0.027	-0.027	-0.027	-0.027
YBR123C	-0.069	-0.068	-0.068	-0.067	-0.068	-0.064	-0.061	-0.061	-0.056	-0.056	-0.056	-0.053	-0.053	-0.053	-0.05	-0.048	-0.049	-0.045	-0.045	-0.045	-0.046	-0.035	-0.035	-0.035	-0.036	-0.036	-0.036	-0.036	-0.036	-0.033	-0.033	-0.033	-0.033	-0.033	-0.028	-0.028	-0.028	-0.028	-0.028	-0.028	-0.028	-0.028	-0.028	-0.028	-0.028	-0.028	-0.028	-0.028	-0.028
YNL024C-A	-0.061	-0.061	-0.064	-0.062	-0.061	-0.061	-0.061	-0.061	-0.061	-0.063	-0.066	-0.065	-0.065	-0.066	-0.066	-0.069	-0.069	-0.079	-0.079	-0.079	-0.079	-0.082	-0.082	-0.08	-0.08	-0.079	-0.078	-0.078	-0.078	-0.078	-0.076	-0.072	-0.072	-0.071	-0.071	-0.071	-0.074	-0.077	-0.076	-0.078	-0.078	-0.079	-0.079	-0.079	-0.079	-0.078	-0.075	-0.075	-0.075
YMR153W	-0.032	-0.032	-0.032	-0.034	-0.045	-0.053	-0.054	-0.056	-0.056	-0.073	-0.08	-0.071	-0.071	-0.071	-0.071	-0.071	-0.071	-0.071	-0.071	-0.071	-0.071	-0.071	-0.071	-0.071	-0.071	-0.071	-0.071	-0.071	-0.071	-0.071	-0.071	-0.071	-0.071	-0.071	-0.071	-0.071	-0.072	-0.072	-0.069	-0.069	-0.069	-0.069	-0.069	-0.069	-0.071	-0.071	-0.068	-0.068	-0.069
YNL262W	-0.23	-0.233	-0.233	-0.223	-0.208	-0.208	-0.198	-0.203	-0.207	-0.207	-0.22	-0.212	-0.212	-0.216	-0.216	-0.217	-0.217	-0.217	-0.209	-0.209	-0.213	-0.206	-0.206	-0.214	-0.207	-0.207	-0.207	-0.209	-0.213	-0.207	-0.203	-0.203	-0.203	-0.203	-0.203	-0.203	-0.203	-0.203	-0.203	-0.203	-0.203	-0.203	-0.203	-0.203	-0.203	-0.203	-0.203	-0.203	-0.203
YDL166C	-0.096	-0.095	-0.095	-0.095	-0.095	-0.1	-0.1	-0.1	-0.099	-0.098	-0.099	-0.121	-0.13	-0.124	-0.124	-0.124	-0.123	-0.129	-0.13	-0.119	-0.13	-0.13	-0.134	-0.134	-0.113	-0.113	-0.109	-0.109	-0.109	-0.109	-0.109	-0.11	-0.11	-0.113	-0.104	-0.111	-0.112	-0.115	-0.107	-0.107	-0.107	-0.107	-0.107	-0.105	-0.105	-0.105	-0.105	-0.105	-0.105
YML119W	-0.07	-0.07	-0.068	-0.068	-0.068	-0.073	-0.071	-0.071	-0.071	-0.071	-0.071	-0.065	-0.065	-0.068	-0.068	-0.068	-0.068	-0.067	-0.067	-0.067	-0.067	-0.067	-0.067	-0.067	-0.067	-0.068	-0.068	-0.068	-0.068	-0.068	-0.068	-0.068	-0.068	-0.068	-0.07	-0.07	-0.07	-0.07	-0.07	-0.07	-0.07	-0.072	-0.076	-0.078	-0.078	-0.078	-0.078	-0.075	-0.075
YGL070C	-0.113	-0.113	-0.113	-0.113	-0.106	-0.114	-0.114	-0.114	-0.11	-0.106	-0.091	-0.084	-0.092	-0.088	-0.089	-0.089	-0.089	-0.089	-0.091	-0.091	-0.09	-0.088	-0.088	-0.088	-0.088	-0.083	-0.083	-0.084	-0.084	-0.081	-0.081	-0.081	-0.081	-0.083	-0.083	-0.083	-0.083	-0.083	-0.083	-0.083	-0.083	-0.083	-0.08	-0.08	-0.08	-0.08	-0.08	-0.08	-0.08
YPL087W	-0.266	-0.271	-0.272	-0.272	-0.262	-0.275	-0.275	-0.275	-0.275	-0.275	-0.275	-0.266	-0.269	-0.27	-0.257	-0.262	-0.262	-0.262	-0.262	-0.271	-0.268	-0.271	-0.271	-0.271	-0.28	-0.279	-0.279	-0.279	-0.279	-0.279	-0.275	-0.275	-0.275	-0.277	-0.277	-0.276	-0.276	-0.276	-0.276	-0.276	-0.276	-0.276	-0.276	-0.271	-0.271	-0.271	-0.265	-0.267	-0.251
YDL146W	-0.01	-0.01	-0.01	-0.005	-0.006	-0.007	-0.007	-0.007	-0.004	-0.013	-0.011	-0.012	-0.012	-0.012	-0.012	-0.012	-0.012	-0.012	-0.012	-0.012	-0.012	-0.012	-0.012	-0.017	-0.02	-0.019	-0.02	-0.02	-0.022	-0.022	-0.022	-0.023	-0.023	-0.022	-0.023	-0.023	-0.023	-0.024	-0.024	-0.02	-0.021	-0.021	-0.021	-0.021	-0.021	-0.019	-0.019	-0.017	-0.02
YNL220W	0	0	0	0	0	0	0	0	-0.203	-0.153	-0.153	-0.153	-0.153	-0.169	-0.169	-0.169	-0.169	-0.169	-0.169	-0.169	-0.169	-0.169	-0.169	-0.169	-0.127	-0.127	-0.127	-0.122	-0.122	-0.105	-0.114	-0.112	-0.122	-0.122	-0.122	-0.14	-0.157	-0.157	-0.157	-0.157	-0.157	-0.14	-0.122	-0.111	-0.111	-0.11	-0.11	-0.114	-0.114
YKL019W	-0.35	-0.35	-0.343	-0.341	-0.342	-0.356	-0.339	-0.339	-0.352	-0.352	-0.352	-0.35	-0.358	-0.358	-0.358	-0.358	-0.358	-0.358	-0.358	-0.358	-0.358	-0.358	-0.361	-0.361	-0.38	-0.377	-0.377	-0.375	-0.396	-0.396	-0.379	-0.379	-0.379	-0.379	-0.379	-0.379	-0.379	-0.379	-0.379	-0.379	-0.378	-0.378	-0.378	-0.375	-0.375	-0.375	-0.375	-0.375	-0.375
YLR292C	-0.025	-0.025	-0.025	-0.024	-0.024	-0.024	-0.024	-0.024	-0.023	-0.023	-0.023	-0.023	-0.022	-0.022	-0.022	-0.024	-0.024	-0.025	-0.026	-0.026	-0.028	-0.027	-0.027	-0.027	-0.026	-0.024	-0.024	-0.024	-0.023	-0.023	-0.023	-0.023	-0.023	-0.022	-0.022	-0.024	-0.024	-0.024	-0.024	-0.024	-0.023	-0.025	-0.025	-0.025	-0.025	-0.025	-0.025	-0.03	-0.029
YMR010W	-0.05	-0.05	-0.05	-0.05	-0.05	-0.05	-0.05	-0.049	-0.049	-0.049	-0.049	-0.049	-0.049	-0.049	-0.046	-0.046	-0.048	-0.048	-0.048	-0.048	-0.048	-0.048	-0.047	-0.047	-0.049	-0.049	-0.049	-0.049	-0.049	-0.05	-0.05	-0.05	-0.051	-0.051	-0.052	-0.051	-0.051	-0.049	-0.049	-0.049	-0.05	-0.05	-0.051	-0.051	-0.047	-0.047	-0.046	-0.046	-0.044
YNL145W	-0.083	-0.083	-0.083	-0.084	-0.084	-0.084	-0.084	-0.084	-0.084	-0.085	-0.085	-0.087	-0.087	-0.087	-0.09	-0.087	-0.076	-0.076	-0.071	-0.071	-0.071	-0.074	-0.074	-0.074	-0.074	-0.074	-0.074	-0.074	-0.074	-0.074	-0.074	-0.075	-0.076	-0.076	-0.076	-0.076	-0.076	-0.073	-0.067	-0.069	-0.073	-0.073	-0.069	-0.072	-0.072	-0.072	-0.076	-0.076	-0.076
YAL062W	-0.067	-0.067	-0.067	-0.065	-0.065	-0.065	-0.061	-0.061	-0.061	-0.061	-0.061	-0.057	-0.057	-0.058	-0.058	-0.058	-0.061	-0.061	-0.059	-0.059	-0.059	-0.059	-0.059	-0.059	-0.059	-0.059	-0.059	-0.059	-0.058	-0.058	-0.06	-0.06	-0.06	-0.06	-0.056	-0.057	-0.054	-0.052	-0.052	-0.052	-0.052	-0.053	-0.053	-0.056	-0.059	-0.056	-0.055	-0.055	-0.055
YCR053W	-0.039	-0.038	-0.038	-0.037	-0.037	-0.037	-0.036	-0.036	-0.039	-0.039	-0.04	-0.04	-0.04	-0.04	-0.04	-0.04	-0.04	-0.04	-0.039	-0.04	-0.04	-0.042	-0.042	-0.042	-0.042	-0.042	-0.042	-0.042	-0.042	-0.042	-0.042	-0.044	-0.044	-0.044	-0.044	-0.044	-0.044	-0.044	-0.044	-0.044	-0.044	-0.044	-0.045	-0.045	-0.045	-0.045	-0.045	-0.046	-0.046
YDR046C	0	0	0	0	0	0	0	0	0	0	0	0	0	0	0	0	0	0	0	0	0	0	0	0	0	0	0	0	0	0	0	0	0	0	0	0	0	0	0	0	0	0	0	0	0	0	0	0	0
YBL046W	-0.169	-0.162	-0.162	-0.162	-0.167	-0.161	-0.16	-0.172	-0.172	-0.172	-0.172	-0.172	-0.172	-0.172	-0.172	-0.172	-0.172	-0.172	-0.172	-0.172	-0.169	-0.169	-0.169	-0.168	-0.163	-0.163	-0.167	-0.159	-0.153	-0.14	-0.14	-0.14	-0.135	-0.135	-0.135	-0.135	-0.133	-0.133	-0.133	-0.13	-0.13	-0.13	-0.127	-0.127	-0.127	-0.127	-0.127	-0.125	-0.125
YHR089C	-0.042	-0.042	-0.043	-0.043	-0.043	-0.045	-0.046	-0.046	-0.044	-0.044	-0.044	-0.044	-0.044	-0.044	-0.044	-0.044	-0.044	-0.044	-0.044	-0.044	-0.044	-0.044	-0.042	-0.042	-0.042	-0.042	-0.042	-0.042	-0.042	-0.042	-0.042	-0.042	-0.042	-0.042	-0.042	-0.042	-0.042	-0.038	-0.04	-0.037	-0.037	-0.037	-0.037	-0.037	-0.037	-0.037	-0.037	-0.039	-0.039
YBR043C	-0.066	-0.074	-0.073	-0.074	-0.074	-0.074	-0.074	-0.074	-0.074	-0.074	-0.074	-0.074	-0.076	-0.077	-0.076	-0.076	-0.073	-0.073	-0.073	-0.073	-0.073	-0.073	-0.073	-0.073	-0.073	-0.073	-0.073	-0.073	-0.073	-0.073	-0.073	-0.073	-0.073	-0.074	-0.074	-0.074	-0.074	-0.074	-0.074	-0.074	-0.074	-0.074	-0.074	-0.076	-0.072	-0.072	-0.072	-0.072	-0.074
YPR180W	-0.094	-0.109	-0.109	-0.109	-0.109	-0.106	-0.11	-0.112	-0.112	-0.112	-0.119	-0.119	-0.119	-0.119	-0.119	-0.119	-0.119	-0.112	-0.112	-0.122	-0.129	-0.122	-0.121	-0.121	-0.124	-0.123	-0.13	-0.13	-0.13	-0.13	-0.13	-0.152	-0.142	-0.155	-0.137	-0.142	-0.138	-0.132	-0.134	-0.134	-0.136	-0.129	-0.121	-0.121	-0.121	-0.12	-0.12	-0.12	-0.121
YDL001W	-0.058	-0.058	-0.062	-0.062	-0.062	-0.062	-0.064	-0.064	-0.065	-0.065	-0.065	-0.065	-0.064	-0.063	-0.062	-0.064	-0.064	-0.063	-0.063	-0.064	-0.065	-0.065	-0.067	-0.067	-0.067	-0.065	-0.066	-0.066	-0.068	-0.068	-0.068	-0.068	-0.075	-0.075	-0.075	-0.072	-0.072	-0.072	-0.072	-0.072	-0.072	-0.072	-0.072	-0.078	-0.089	-0.088	-0.088	-0.088	-0.088
YJL024C	-0.126	-0.126	-0.126	-0.126	-0.126	-0.119	-0.119	-0.119	-0.108	-0.108	-0.108	-0.103	-0.103	-0.133	-0.161	-0.162	-0.162	-0.158	-0.136	-0.13	-0.13	-0.13	-0.13	-0.13	-0.128	-0.12	-0.122	-0.11	-0.089	-0.091	-0.091	-0.116	-0.093	-0.093	-0.093	-0.093	-0.089	-0.069	-0.069	-0.069	-0.069	-0.103	-0.099	-0.099	-0.095	-0.095	-0.095	-0.095	-0.095
YPR045C	-0.222	-0.228	-0.198	-0.198	-0.198	-0.207	-0.217	-0.217	-0.174	-0.174	-0.165	-0.165	-0.165	-0.165	-0.165	-0.165	-0.165	-0.157	-0.157	-0.147	-0.147	-0.147	-0.153	-0.153	-0.145	-0.15	-0.15	-0.15	-0.15	-0.15	-0.148	-0.159	-0.155	-0.154	-0.138	-0.14	-0.14	-0.141	-0.141	-0.143	-0.143	-0.143	-0.143	-0.143	-0.143	-0.143	-0.143	-0.143	-0.149
YER010C	0	0	0	0	0	0	0	0	0	0	0	0	0	0	0	0	0	0	0	0	0	0	0	0	0	0	0	0	0	0	0	0	0	0	0	0	0	0	0	0	0	0	-0.216	-0.172	-0.172	-0.172	-0.172	-0.172	-0.172
YIL043C	-0.041	-0.041	-0.039	-0.041	-0.057	-0.056	-0.056	-0.056	-0.056	-0.056	-0.056	-0.056	-0.056	-0.052	-0.052	-0.052	-0.052	-0.052	-0.052	-0.053	-0.052	-0.052	-0.051	-0.054	-0.055	-0.051	-0.055	-0.057	-0.057	-0.061	-0.061	-0.061	-0.061	-0.06	-0.06	-0.06	-0.06	-0.067	-0.066	-0.071	-0.07	-0.07	-0.07	-0.068	-0.068	-0.069	-0.064	-0.067	-0.071
YPR051W	-0.056	-0.055	-0.056	-0.056	-0.058	-0.058	-0.058	-0.058	-0.058	-0.058	-0.058	-0.058	-0.058	-0.058	-0.056	-0.056	-0.056	-0.054	-0.054	-0.057	-0.061	-0.06	-0.061	-0.061	-0.061	-0.064	-0.061	-0.061	-0.061	-0.061	-0.062	-0.062	-0.063	-0.063	-0.064	-0.064	-0.065	-0.065	-0.065	-0.065	-0.067	-0.067	-0.066	-0.066	-0.066	-0.066	-0.066	-0.066	-0.067
YNL138W-A	-0.271	-0.271	-0.27	-0.27	-0.27	-0.27	-0.27	-0.299	-0.299	-0.306	-0.306	-0.288	-0.288	-0.288	-0.288	-0.288	-0.35	-0.347	-0.327	-0.352	-0.352	-0.352	-0.352	-0.352	-0.352	-0.352	-0.352	-0.356	-0.366	-0.355	-0.358	-0.358	-0.358	-0.368	-0.371	-0.374	-0.374	-0.39	-0.39	-0.39	-0.39	-0.39	-0.39	-0.39	-0.388	-0.388	-0.392	-0.368	-0.355
YOR233W	-0.088	-0.095	-0.094	-0.095	-0.095	-0.09	-0.096	-0.096	-0.097	-0.097	-0.097	-0.097	-0.092	-0.097	-0.09	-0.085	-0.077	-0.074	-0.075	-0.074	-0.073	-0.076	-0.078	-0.075	-0.075	-0.078	-0.075	-0.077	-0.076	-0.076	-0.076	-0.076	-0.076	-0.076	-0.076	-0.076	-0.076	-0.076	-0.076	-0.073	-0.076	-0.077	-0.077	-0.077	-0.077	-0.077	-0.077	-0.074	-0.074
YGR227W	-0.09	-0.085	-0.085	-0.093	-0.098	-0.1	-0.084	-0.083	-0.083	-0.083	-0.082	-0.078	-0.077	-0.072	-0.068	-0.068	-0.071	-0.071	-0.071	-0.077	-0.077	-0.079	-0.083	-0.083	-0.083	-0.083	-0.083	-0.083	-0.083	-0.083	-0.083	-0.074	-0.08	-0.087	-0.087	-0.087	-0.087	-0.087	-0.087	-0.088	-0.088	-0.088	-0.083	-0.083	-0.074	-0.077	-0.088	-0.087	-0.087
YOL049W	-0.045	-0.043	-0.045	-0.045	-0.044	-0.045	-0.051	-0.051	-0.05	-0.05	-0.05	-0.051	-0.052	-0.052	-0.052	-0.053	-0.053	-0.053	-0.052	-0.053	-0.053	-0.053	-0.053	-0.053	-0.053	-0.053	-0.053	-0.053	-0.053	-0.053	-0.052	-0.052	-0.052	-0.052	-0.052	-0.053	-0.053	-0.055	-0.056	-0.058	-0.06	-0.06	-0.06	-0.06	-0.06	-0.061	-0.061	-0.06	-0.06
YCR045C	-0.305	-0.305	-0.305	-0.305	-0.305	-0.305	-0.309	-0.313	-0.337	-0.337	-0.337	-0.339	-0.34	-0.34	-0.34	-0.34	-0.337	-0.337	-0.337	-0.337	-0.341	-0.346	-0.346	-0.346	-0.348	-0.348	-0.348	-0.348	-0.348	-0.348	-0.348	-0.35	-0.351	-0.351	-0.355	-0.355	-0.351	-0.351	-0.351	-0.351	-0.351	-0.388	-0.388	-0.388	-0.388	-0.388	-0.384	-0.384	-0.397
YOR114W	-0.054	-0.054	-0.054	-0.053	-0.053	-0.052	-0.052	-0.052	-0.052	-0.052	-0.052	-0.053	-0.053	-0.053	-0.054	-0.055	-0.055	-0.056	-0.058	-0.058	-0.058	-0.059	-0.059	-0.059	-0.059	-0.061	-0.061	-0.061	-0.059	-0.059	-0.06	-0.06	-0.06	-0.06	-0.06	-0.058	-0.058	-0.058	-0.058	-0.058	-0.058	-0.058	-0.058	-0.058	-0.058	-0.055	-0.056	-0.055	-0.055
YNL131W	-0.03	-0.032	-0.032	-0.032	-0.032	-0.031	-0.031	-0.029	-0.026	-0.026	-0.025	-0.026	-0.027	-0.027	-0.027	-0.027	-0.028	-0.028	-0.029	-0.028	-0.028	-0.028	-0.028	-0.028	-0.029	-0.029	-0.029	-0.029	-0.029	-0.028	-0.026	-0.026	-0.026	-0.026	-0.026	-0.026	-0.026	-0.026	-0.027	-0.029	-0.032	-0.032	-0.033	-0.032	-0.032	-0.032	-0.032	-0.034	-0.033
YGR061C	-0.048	-0.044	-0.044	-0.044	-0.044	-0.042	-0.042	-0.042	-0.042	-0.042	-0.046	-0.046	-0.046	-0.044	-0.044	-0.044	-0.044	-0.044	-0.044	-0.043	-0.043	-0.046	-0.048	-0.047	-0.047	-0.046	-0.046	-0.046	-0.048	-0.048	-0.047	-0.047	-0.049	-0.049	-0.047	-0.047	-0.051	-0.051	-0.056	-0.055	-0.058	-0.058	-0.058	-0.058	-0.058	-0.059	-0.059	-0.059	-0.061
YPR034W	-0.23	-0.23	-0.23	-0.227	-0.227	-0.227	-0.227	-0.22	-0.215	-0.215	-0.224	-0.225	-0.225	-0.221	-0.217	-0.218	-0.215	-0.215	-0.233	-0.269	-0.269	-0.269	-0.263	-0.251	-0.253	-0.253	-0.247	-0.247	-0.247	-0.235	-0.232	-0.231	-0.256	-0.256	-0.248	-0.253	-0.249	-0.249	-0.249	-0.249	-0.249	-0.249	-0.241	-0.233	-0.245	-0.237	-0.237	-0.237	-0.237
YBR002C	-0.109	-0.109	-0.109	-0.109	-0.109	-0.102	-0.102	-0.102	-0.105	-0.108	-0.108	-0.108	-0.108	-0.108	-0.108	-0.108	-0.108	-0.108	-0.108	-0.108	-0.108	-0.108	-0.108	-0.108	-0.108	-0.108	-0.108	-0.108	-0.108	-0.108	-0.108	-0.108	-0.108	-0.108	-0.108	-0.108	-0.108	-0.108	-0.108	-0.108	-0.113	-0.113	-0.111	-0.119	-0.12	-0.124	-0.124	-0.125	-0.124
YGL223C	-0.063	-0.063	-0.063	-0.061	-0.064	-0.064	-0.062	-0.065	-0.057	-0.051	-0.052	-0.052	-0.052	-0.051	-0.051	-0.051	-0.051	-0.053	-0.053	-0.053	-0.052	-0.052	-0.057	-0.055	-0.055	-0.055	-0.055	-0.055	-0.054	-0.059	-0.063	-0.065	-0.069	-0.069	-0.068	-0.07	-0.07	-0.075	-0.071	-0.069	-0.069	-0.069	-0.069	-0.066	-0.063	-0.059	-0.059	-0.059	-0.059
YEL013W	-0.044	-0.048	-0.048	-0.048	-0.044	-0.043	-0.043	-0.043	-0.041	-0.041	-0.043	-0.043	-0.043	-0.045	-0.045	-0.045	-0.045	-0.045	-0.045	-0.045	-0.045	-0.045	-0.045	-0.044	-0.043	-0.043	-0.041	-0.041	-0.041	-0.041	-0.041	-0.041	-0.041	-0.041	-0.041	-0.041	-0.041	-0.041	-0.041	-0.04	-0.04	-0.04	-0.04	-0.04	-0.039	-0.039	-0.039	-0.039	-0.039
YBR156C	-0.07	-0.07	-0.066	-0.069	-0.069	-0.071	-0.066	-0.066	-0.066	-0.065	-0.071	-0.071	-0.071	-0.071	-0.074	-0.072	-0.072	-0.072	-0.072	-0.072	-0.072	-0.07	-0.07	-0.069	-0.069	-0.071	-0.072	-0.072	-0.074	-0.074	-0.074	-0.075	-0.074	-0.073	-0.078	-0.078	-0.078	-0.078	-0.078	-0.078	-0.078	-0.078	-0.078	-0.08	-0.08	-0.08	-0.082	-0.082	-0.081
YML035C	-0.338	-0.338	-0.34	-0.34	-0.34	-0.353	-0.353	-0.353	-0.353	-0.375	-0.377	-0.377	-0.383	-0.383	-0.383	-0.383	-0.383	-0.383	-0.383	-0.364	-0.364	-0.364	-0.364	-0.364	-0.365	-0.365	-0.365	-0.365	-0.365	-0.365	-0.365	-0.365	-0.365	-0.383	-0.383	-0.383	-0.383	-0.384	-0.403	-0.403	-0.403	-0.403	-0.4	-0.4	-0.396	-0.396	-0.396	-0.396	-0.396
YGL116W	-0.101	-0.105	-0.105	-0.105	-0.102	-0.102	-0.102	-0.102	-0.102	-0.102	-0.101	-0.104	-0.104	-0.104	-0.104	-0.106	-0.106	-0.106	-0.107	-0.104	-0.104	-0.104	-0.102	-0.104	-0.107	-0.111	-0.111	-0.111	-0.111	-0.108	-0.108	-0.102	-0.104	-0.104	-0.102	-0.102	-0.102	-0.099	-0.099	-0.098	-0.098	-0.098	-0.097	-0.105	-0.105	-0.105	-0.096	-0.096	-0.096
YNL054W	-0.207	-0.207	-0.199	-0.199	-0.199	-0.199	-0.199	-0.201	-0.193	-0.196	-0.185	-0.178	-0.171	-0.171	-0.171	-0.171	-0.171	-0.171	-0.171	-0.171	-0.171	-0.171	-0.171	-0.173	-0.173	-0.181	-0.181	-0.181	-0.181	-0.183	-0.189	-0.199	-0.201	-0.196	-0.196	-0.196	-0.196	-0.196	-0.196	-0.195	-0.195	-0.191	-0.192	-0.183	-0.187	-0.187	-0.189	-0.189	-0.185
YJR010C-A	-0.067	-0.067	-0.067	-0.069	-0.073	-0.079	-0.081	-0.091	-0.093	-0.092	-0.078	-0.078	-0.077	-0.077	-0.077	-0.085	-0.066	-0.077	-0.075	-0.067	-0.068	-0.067	-0.067	-0.067	-0.067	-0.065	-0.065	-0.068	-0.068	-0.068	-0.086	-0.081	-0.081	-0.081	-0.081	-0.08	-0.074	-0.073	-0.067	-0.067	-0.067	-0.067	-0.064	-0.066	-0.066	-0.066	-0.066	-0.066	-0.07
YLR138W	-0.048	-0.048	-0.051	-0.051	-0.052	-0.052	-0.054	-0.054	-0.054	-0.054	-0.056	-0.058	-0.058	-0.056	-0.057	-0.071	-0.068	-0.068	-0.068	-0.068	-0.068	-0.068	-0.069	-0.069	-0.069	-0.07	-0.07	-0.07	-0.07	-0.07	-0.07	-0.07	-0.07	-0.07	-0.07	-0.068	-0.068	-0.068	-0.068	-0.068	-0.068	-0.07	-0.067	-0.068	-0.069	-0.068	-0.068	-0.067	-0.067
YOL159C	-0.102	-0.11	-0.12	-0.12	-0.12	-0.121	-0.121	-0.123	-0.124	-0.113	-0.128	-0.122	-0.122	-0.122	-0.132	-0.132	-0.132	-0.126	-0.126	-0.132	-0.132	-0.131	-0.122	-0.122	-0.114	-0.114	-0.115	-0.115	-0.115	-0.115	-0.114	-0.114	-0.114	-0.114	-0.122	-0.115	-0.109	-0.108	-0.113	-0.119	-0.124	-0.124	-0.124	-0.124	-0.124	-0.117	-0.117	-0.117	-0.117
YGL151W	-0.098	-0.087	-0.086	-0.087	-0.081	-0.081	-0.081	-0.081	-0.081	-0.081	-0.067	-0.059	-0.058	-0.058	-0.058	-0.058	-0.06	-0.063	-0.061	-0.062	-0.062	-0.062	-0.062	-0.062	-0.061	-0.061	-0.061	-0.074	-0.074	-0.074	-0.076	-0.075	-0.075	-0.075	-0.075	-0.074	-0.073	-0.074	-0.074	-0.074	-0.074	-0.074	-0.074	-0.072	-0.072	-0.072	-0.072	-0.072	-0.072
YNL270C	-0.011	-0.011	-0.013	-0.013	-0.021	-0.021	-0.021	-0.008	-0.021	-0.021	-0.021	-0.021	-0.021	-0.021	-0.021	-0.021	-0.021	-0.021	-0.021	-0.021	-0.039	-0.039	-0.039	-0.039	-0.039	-0.039	-0.021	-0.021	-0.021	-0.021	-0.021	-0.021	-0.021	-0.021	-0.021	-0.028	-0.079	-0.079	-0.079	-0.079	-0.079	-0.079	-0.079	-0.079	-0.079	-0.081	-0.081	-0.081	-0.081
YNL155W	-0.065	-0.066	-0.066	-0.066	-0.068	-0.068	-0.07	-0.068	-0.068	-0.066	-0.066	-0.066	-0.066	-0.066	-0.066	-0.066	-0.066	-0.066	-0.066	-0.066	-0.066	-0.067	-0.067	-0.067	-0.067	-0.066	-0.067	-0.064	-0.064	-0.064	-0.064	-0.064	-0.064	-0.064	-0.064	-0.065	-0.065	-0.065	-0.065	-0.064	-0.069	-0.069	-0.069	-0.069	-0.071	-0.071	-0.07	-0.067	-0.066
YCR073W-A	-0.207	-0.207	-0.207	-0.202	-0.227	-0.233	-0.234	-0.244	-0.244	-0.233	-0.233	-0.236	-0.236	-0.381	-0.395	-0.387	-0.386	-0.398	-0.384	-0.379	-0.384	-0.388	-0.394	-0.394	-0.394	-0.384	-0.391	-0.378	-0.376	-0.375	-0.375	-0.407	-0.407	-0.407	-0.413	-0.413	-0.413	-0.412	-0.42	-0.408	-0.407	-0.407	-0.407	-0.387	-0.403	-0.417	-0.422	-0.422	-0.421
YLR299W	-0.474	-0.474	-0.478	-0.478	-0.478	-0.478	-0.478	-0.478	-0.453	-0.457	-0.46	-0.46	-0.46	-0.46	-0.46	-0.46	-0.464	-0.463	-0.451	-0.458	-0.459	-0.46	-0.465	-0.467	-0.467	-0.467	-0.467	-0.47	-0.471	-0.473	-0.474	-0.473	-0.473	-0.473	-0.473	-0.477	-0.479	-0.475	-0.475	-0.475	-0.475	-0.475	-0.475	-0.475	-0.474	-0.487	-0.487	-0.493	-0.493
YOR390W	-0.06	-0.06	-0.067	-0.07	-0.072	-0.072	-0.072	-0.068	-0.068	-0.071	-0.071	-0.071	-0.071	-0.071	-0.067	-0.072	-0.079	-0.079	-0.077	-0.077	-0.077	-0.079	-0.079	-0.074	-0.072	-0.072	-0.072	-0.072	-0.067	-0.064	-0.064	-0.064	-0.064	-0.064	-0.061	-0.061	-0.058	-0.058	-0.058	-0.055	-0.064	-0.062	-0.062	-0.062	-0.062	-0.062	-0.062	-0.062	-0.062
YKL087C	-0.082	-0.08	-0.08	-0.08	-0.08	-0.08	-0.08	-0.08	-0.082	-0.079	-0.079	-0.079	-0.079	-0.079	-0.08	-0.08	-0.075	-0.077	-0.076	-0.076	-0.075	-0.075	-0.075	-0.075	-0.075	-0.075	-0.075	-0.072	-0.072	-0.072	-0.073	-0.072	-0.076	-0.076	-0.076	-0.076	-0.076	-0.076	-0.076	-0.076	-0.076	-0.072	-0.073	-0.083	-0.083	-0.086	-0.09	-0.09	-0.088
YDL005C	-0.019	-0.019	-0.016	-0.016	-0.016	-0.016	-0.016	-0.016	-0.016	-0.016	-0.016	-0.016	-0.016	-0.016	-0.016	-0.014	-0.011	-0.011	-0.012	-0.013	-0.013	-0.013	-0.013	-0.014	-0.014	-0.014	-0.014	-0.014	-0.014	-0.014	-0.014	-0.014	-0.014	-0.014	-0.014	-0.014	-0.014	-0.014	-0.014	-0.014	-0.021	-0.021	-0.019	-0.019	-0.018	-0.019	-0.019	-0.019	-0.019
YIL027C	-0.077	-0.077	-0.081	-0.083	-0.083	-0.085	-0.082	-0.077	-0.077	-0.078	-0.078	-0.078	-0.078	-0.078	-0.079	-0.086	-0.086	-0.086	-0.086	-0.085	-0.085	-0.086	-0.084	-0.084	-0.078	-0.078	-0.079	-0.081	-0.086	-0.086	-0.086	-0.088	-0.088	-0.086	-0.086	-0.086	-0.086	-0.086	-0.086	-0.088	-0.088	-0.087	-0.087	-0.085	-0.081	-0.078	-0.074	-0.074	-0.074
YMR155W	-0.141	-0.148	-0.148	-0.151	-0.132	-0.132	-0.129	-0.129	-0.129	-0.14	-0.14	-0.14	-0.14	-0.139	-0.148	-0.148	-0.148	-0.11	-0.092	-0.103	-0.111	-0.095	-0.095	-0.12	-0.139	-0.164	-0.23	-0.216	-0.234	-0.238	-0.238	-0.238	-0.269	-0.269	-0.287	-0.29	-0.29	-0.29	-0.282	-0.281	-0.281	-0.281	-0.288	-0.291	-0.291	-0.291	-0.29	-0.29	-0.294
YER057C	-0.098	-0.098	-0.098	-0.098	-0.098	-0.098	-0.112	-0.103	-0.175	-0.175	-0.175	-0.208	-0.193	-0.208	-0.186	-0.185	-0.192	-0.174	-0.174	-0.174	-0.158	-0.158	-0.158	-0.176	-0.184	-0.229	-0.229	-0.229	-0.217	-0.225	-0.229	-0.229	-0.229	-0.228	-0.236	-0.236	-0.236	-0.236	-0.236	-0.218	-0.218	-0.229	-0.236	-0.258	-0.258	-0.258	-0.278	-0.278	-0.278
YHR035W	-0.157	-0.143	-0.143	-0.134	-0.14	-0.14	-0.145	-0.134	-0.119	-0.127	-0.134	-0.134	-0.13	-0.128	-0.132	-0.138	-0.134	-0.134	-0.139	-0.123	-0.117	-0.122	-0.121	-0.121	-0.113	-0.113	-0.113	-0.113	-0.113	-0.12	-0.119	-0.119	-0.119	-0.119	-0.119	-0.111	-0.132	-0.135	-0.144	-0.144	-0.144	-0.152	-0.152	-0.144	-0.144	-0.152	-0.152	-0.139	-0.143
YKR039W	-0.109	-0.114	-0.114	-0.114	-0.114	-0.114	-0.114	-0.112	-0.109	-0.11	-0.115	-0.116	-0.116	-0.121	-0.121	-0.115	-0.115	-0.115	-0.113	-0.113	-0.113	-0.112	-0.107	-0.107	-0.101	-0.112	-0.106	-0.087	-0.093	-0.093	-0.074	-0.074	-0.071	-0.07	-0.07	-0.07	-0.07	-0.07	-0.084	-0.084	-0.084	-0.084	-0.084	-0.084	-0.084	-0.084	-0.084	-0.084	-0.084
YML059C	-0.066	-0.066	-0.066	-0.066	-0.066	-0.066	-0.068	-0.068	-0.069	-0.074	-0.075	-0.075	-0.075	-0.078	-0.078	-0.071	-0.068	-0.065	-0.069	-0.069	-0.069	-0.069	-0.069	-0.063	-0.062	-0.066	-0.065	-0.071	-0.071	-0.064	-0.064	-0.073	-0.073	-0.073	-0.073	-0.073	-0.074	-0.075	-0.075	-0.083	-0.083	-0.083	-0.083	-0.074	-0.07	-0.083	-0.083	-0.102	-0.137
YDR159W	-0.096	-0.094	-0.094	-0.094	-0.1	-0.097	-0.11	-0.102	-0.087	-0.084	-0.084	-0.083	-0.083	-0.083	-0.083	-0.078	-0.081	-0.082	-0.083	-0.078	-0.083	-0.067	-0.067	-0.064	-0.064	-0.063	-0.063	-0.063	-0.064	-0.064	-0.064	-0.08	-0.079	-0.079	-0.079	-0.08	-0.083	-0.082	-0.082	-0.082	-0.082	-0.082	-0.078	-0.071	-0.069	-0.069	-0.069	-0.069	-0.067
YMR212C	-0.075	-0.09	-0.101	-0.101	-0.101	-0.09	-0.097	-0.108	-0.108	-0.106	-0.091	-0.091	-0.092	-0.091	-0.091	-0.095	-0.095	-0.095	-0.095	-0.095	-0.104	-0.104	-0.086	-0.086	-0.081	-0.085	-0.077	-0.08	-0.08	-0.075	-0.075	-0.076	-0.093	-0.093	-0.093	-0.088	-0.088	-0.088	-0.093	-0.093	-0.093	-0.093	-0.098	-0.098	-0.098	-0.098	-0.098	-0.098	-0.098
YOR246C	-0.097	-0.097	-0.101	-0.101	-0.101	-0.101	-0.091	-0.091	-0.091	-0.091	-0.091	-0.091	-0.091	-0.09	-0.09	-0.09	-0.091	-0.091	-0.092	-0.087	-0.087	-0.087	-0.088	-0.08	-0.08	-0.08	-0.08	-0.08	-0.08	-0.081	-0.084	-0.084	-0.092	-0.098	-0.091	-0.084	-0.084	-0.081	-0.081	-0.079	-0.079	-0.079	-0.079	-0.079	-0.079	-0.079	-0.079	-0.079	-0.079
YNL206C	-0.103	-0.106	-0.114	-0.114	-0.114	-0.114	-0.114	-0.114	-0.114	-0.114	-0.114	-0.114	-0.114	-0.114	-0.114	-0.114	-0.114	-0.114	-0.114	-0.114	-0.114	-0.114	-0.116	-0.116	-0.12	-0.125	-0.119	-0.119	-0.121	-0.121	-0.121	-0.121	-0.12	-0.12	-0.12	-0.12	-0.124	-0.124	-0.124	-0.124	-0.124	-0.124	-0.124	-0.13	-0.128	-0.128	-0.128	-0.128	-0.128
YER001W	0	0	0	0	0	0	0	0	0	0	0	0	0	0	0	0	0	0	0	0	0	0	0	0	0	0	0	0	0	0	0	0	0	0	0	0	0	0	0	0	0	0	-0.016	-0.017	-0.017	-0.017	-0.015	-0.011	-0.011
YOL092W	-0.033	-0.038	-0.042	-0.043	-0.043	-0.046	-0.043	-0.043	-0.043	-0.043	-0.043	-0.042	-0.046	-0.046	-0.046	-0.046	-0.046	-0.043	-0.043	-0.043	-0.049	-0.049	-0.049	-0.053	-0.047	-0.045	-0.042	-0.044	-0.043	-0.043	-0.044	-0.044	-0.044	-0.044	-0.044	-0.044	-0.044	-0.044	-0.044	-0.044	-0.044	-0.044	-0.042	-0.044	-0.045	-0.045	-0.049	-0.049	-0.049
YNL127W	-0.112	-0.105	-0.127	-0.127	-0.127	-0.127	-0.127	-0.127	-0.127	-0.127	-0.127	-0.127	-0.123	-0.12	-0.119	-0.119	-0.119	-0.12	-0.12	-0.136	-0.135	-0.155	-0.171	-0.219	-0.228	-0.163	-0.163	-0.18	-0.169	-0.176	-0.17	-0.167	-0.167	-0.176	-0.175	-0.168	-0.177	-0.177	-0.162	-0.149	-0.155	-0.156	-0.156	-0.156	-0.156	-0.156	-0.156	-0.156	-0.156
YGL082W	-0.041	-0.047	-0.06	-0.06	-0.06	-0.06	-0.06	-0.061	-0.061	-0.061	-0.061	-0.061	-0.061	-0.061	-0.061	-0.06	-0.059	-0.062	-0.062	-0.062	-0.057	-0.057	-0.057	-0.057	-0.057	-0.057	-0.057	-0.056	-0.053	-0.053	-0.053	-0.05	-0.05	-0.05	-0.05	-0.05	-0.05	-0.05	-0.05	-0.05	-0.05	-0.05	-0.05	-0.05	-0.05	-0.05	-0.05	-0.05	-0.05
YOL151W	-0.06	-0.06	-0.06	-0.06	-0.06	-0.06	-0.06	-0.06	-0.06	-0.06	-0.06	-0.06	-0.06	-0.06	-0.06	-0.06	-0.06	-0.06	-0.06	-0.06	-0.06	-0.06	-0.06	-0.06	-0.06	-0.06	-0.06	-0.06	-0.06	-0.06	-0.06	-0.06	-0.06	-0.06	-0.06	-0.06	-0.057	-0.057	-0.057	-0.057	-0.061	-0.061	-0.061	-0.061	-0.063	-0.069	-0.069	-0.073	-0.065
YLR258W	-0.135	-0.135	-0.135	-0.135	-0.135	-0.106	-0.104	-0.113	-0.113	-0.124	-0.124	-0.134	-0.131	-0.136	-0.129	-0.127	-0.127	-0.12	-0.12	-0.12	-0.12	-0.126	-0.126	-0.131	-0.135	-0.144	-0.144	-0.145	-0.147	-0.171	-0.183	-0.178	-0.178	-0.173	-0.173	-0.176	-0.182	-0.187	-0.187	-0.186	-0.186	-0.186	-0.183	-0.15	-0.15	-0.152	-0.152	-0.152	-0.147
YKL005C	-0.065	-0.063	-0.065	-0.065	-0.065	-0.065	-0.065	-0.065	-0.065	-0.065	-0.065	-0.065	-0.063	-0.063	-0.063	-0.063	-0.063	-0.064	-0.064	-0.064	-0.064	-0.064	-0.063	-0.063	-0.063	-0.063	-0.063	-0.064	-0.064	-0.064	-0.064	-0.064	-0.064	-0.066	-0.066	-0.065	-0.065	-0.065	-0.065	-0.065	-0.065	-0.065	-0.065	-0.065	-0.065	-0.065	-0.064	-0.063	-0.062
YLR226W	-0.198	-0.266	-0.331	-0.316	-0.33	-0.33	-0.34	-0.341	-0.341	-0.341	-0.341	-0.346	-0.35	-0.35	-0.317	-0.336	-0.34	-0.358	-0.358	-0.372	-0.347	-0.335	-0.353	-0.353	-0.354	-0.361	-0.361	-0.361	-0.386	-0.357	-0.364	-0.38	-0.411	-0.411	-0.411	-0.412	-0.412	-0.412	-0.412	-0.412	-0.416	-0.416	-0.416	-0.416	-0.416	-0.416	-0.416	-0.415	-0.419
YER021W	-0.034	-0.032	-0.032	-0.032	-0.032	-0.032	-0.032	-0.032	-0.032	-0.032	-0.034	-0.033	-0.033	-0.033	-0.034	-0.034	-0.034	-0.034	-0.034	-0.034	-0.034	-0.034	-0.034	-0.034	-0.035	-0.035	-0.035	-0.035	-0.034	-0.034	-0.034	-0.034	-0.035	-0.035	-0.035	-0.034	-0.034	-0.035	-0.035	-0.035	-0.035	-0.035	-0.033	-0.033	-0.033	-0.035	-0.035	-0.035	-0.035
YGR015C	-0.046	-0.046	-0.046	-0.046	-0.048	-0.048	-0.049	-0.049	-0.051	-0.051	-0.068	-0.066	-0.064	-0.073	-0.073	-0.073	-0.073	-0.073	-0.073	-0.072	-0.084	-0.089	-0.089	-0.099	-0.098	-0.098	-0.103	-0.122	-0.094	-0.089	-0.09	-0.09	-0.091	-0.091	-0.091	-0.091	-0.091	-0.091	-0.094	-0.094	-0.094	-0.094	-0.093	-0.093	-0.095	-0.096	-0.093	-0.1	-0.1
YGR074W	-0.044	-0.043	-0.044	-0.042	-0.042	-0.042	-0.041	-0.041	-0.041	-0.041	-0.041	-0.043	-0.042	-0.04	-0.041	-0.045	-0.05	-0.05	-0.05	-0.052	-0.052	-0.052	-0.051	-0.051	-0.051	-0.051	-0.051	-0.051	-0.051	-0.051	-0.05	-0.053	-0.053	-0.053	-0.052	-0.052	-0.052	-0.052	-0.052	-0.049	-0.049	-0.047	-0.044	-0.043	-0.043	-0.043	-0.046	-0.046	-0.046
YJR082C	-0.085	-0.085	-0.085	-0.085	-0.085	-0.088	-0.088	-0.088	-0.087	-0.087	-0.087	-0.087	-0.086	-0.094	-0.094	-0.087	-0.087	-0.087	-0.087	-0.087	-0.087	-0.077	-0.087	-0.087	-0.087	-0.085	-0.092	-0.092	-0.092	-0.103	-0.096	-0.096	-0.104	-0.112	-0.12	-0.12	-0.12	-0.12	-0.099	-0.082	-0.082	-0.081	-0.081	-0.082	-0.081	-0.081	-0.077	-0.078	-0.078
YFR021W	-0.176	-0.178	-0.178	-0.167	-0.186	-0.186	-0.186	-0.177	-0.189	-0.171	-0.174	-0.177	-0.177	-0.177	-0.176	-0.176	-0.179	-0.169	-0.169	-0.168	-0.168	-0.168	-0.168	-0.171	-0.171	-0.17	-0.17	-0.17	-0.17	-0.17	-0.17	-0.17	-0.178	-0.178	-0.178	-0.178	-0.178	-0.175	-0.175	-0.175	-0.175	-0.175	-0.178	-0.178	-0.176	-0.176	-0.176	-0.173	-0.173
YMR276W	-0.121	-0.121	-0.121	-0.121	-0.122	-0.118	-0.111	-0.11	-0.11	-0.111	-0.111	-0.108	-0.11	-0.11	-0.116	-0.116	-0.118	-0.115	-0.116	-0.119	-0.115	-0.115	-0.121	-0.124	-0.124	-0.124	-0.127	-0.127	-0.127	-0.127	-0.127	-0.127	-0.127	-0.13	-0.13	-0.13	-0.127	-0.127	-0.136	-0.125	-0.122	-0.122	-0.122	-0.122	-0.12	-0.121	-0.121	-0.121	-0.121
YDR387C	-0.033	-0.036	-0.036	-0.037	-0.035	-0.037	-0.037	-0.036	-0.034	-0.034	-0.034	-0.034	-0.034	-0.035	-0.029	-0.029	-0.029	-0.03	-0.034	-0.036	-0.038	-0.038	-0.038	-0.038	-0.038	-0.037	-0.037	-0.037	-0.036	-0.036	-0.036	-0.036	-0.036	-0.036	-0.036	-0.036	-0.036	-0.036	-0.036	-0.034	-0.034	-0.034	-0.036	-0.036	-0.036	-0.036	-0.036	-0.036	-0.036
YPL183C	-0.013	-0.013	-0.013	-0.005	0.009	0.009	0.009	0.009	0.009	0.009	0.002	0.001	-0.001	-0.001	-0.005	-0.004	-0.004	-0.004	-0.004	-0.004	-0.004	-0.017	-0.014	-0.038	-0.038	-0.038	-0.028	-0.028	-0.028	-0.028	-0.028	-0.028	-0.027	-0.027	-0.029	-0.027	-0.027	-0.027	-0.027	-0.027	-0.027	-0.027	-0.027	-0.027	-0.027	-0.027	-0.027	-0.029	-0.034
YBR188C	-0.032	-0.032	-0.032	-0.032	-0.036	-0.036	-0.036	-0.036	-0.036	-0.036	-0.038	-0.039	-0.038	-0.04	-0.04	-0.04	-0.04	-0.042	-0.036	-0.024	-0.024	-0.024	-0.023	-0.023	-0.021	-0.022	-0.022	-0.022	-0.022	-0.022	-0.023	-0.016	-0.016	-0.016	-0.016	-0.016	-0.016	-0.016	-0.023	-0.018	-0.02	-0.02	-0.02	-0.02	-0.027	-0.026	-0.026	-0.028	-0.031
YLR287C	-0.006	-0.004	-0.004	-0.005	-0.005	-0.008	-0.009	-0.007	-0.007	-0.007	-0.007	-0.007	-0.009	-0.014	-0.013	-0.013	-0.013	-0.013	-0.011	-0.011	-0.011	-0.011	-0.011	-0.011	-0.011	-0.011	-0.011	-0.011	-0.011	-0.011	-0.011	-0.01	-0.01	-0.01	-0.01	-0.01	-0.01	-0.01	-0.01	-0.01	-0.01	-0.01	-0.01	-0.01	-0.011	-0.01	-0.009	-0.01	-0.01
YER002W	-0.074	-0.074	-0.074	-0.074	-0.078	-0.078	-0.078	-0.079	-0.079	-0.079	-0.079	-0.082	-0.077	-0.077	-0.077	-0.077	-0.077	-0.077	-0.077	-0.068	-0.074	-0.071	-0.071	-0.071	-0.068	-0.068	-0.068	-0.068	-0.068	-0.068	-0.068	-0.068	-0.068	-0.068	-0.073	-0.073	-0.073	-0.073	-0.073	-0.083	-0.083	-0.093	-0.093	-0.098	-0.095	-0.095	-0.1	-0.129	-0.124
YLR262C-A	0	0	0	0	0	0	0	0	0	0	0	0	0	0	0	0	0	0	0	0	0	0	0	0	0	0	0	0	0	0	-0.044	-0.056	-0.053	-0.047	-0.058	-0.048	-0.048	-0.048	-0.048	-0.048	-0.048	-0.048	-0.048	-0.048	-0.048	-0.058	-0.052	-0.051	-0.057
YIL070C	-0.027	-0.027	-0.028	-0.028	-0.03	-0.03	-0.032	-0.032	-0.032	-0.032	-0.032	-0.031	-0.033	-0.032	-0.032	-0.032	-0.032	-0.032	-0.033	-0.033	-0.035	-0.031	-0.034	-0.033	-0.032	-0.032	-0.032	-0.032	-0.032	-0.028	-0.028	-0.028	-0.028	-0.028	-0.028	-0.029	-0.029	-0.029	-0.029	-0.029	-0.027	-0.027	-0.027	-0.027	-0.028	-0.026	-0.028	-0.028	-0.028
YOR089C	-0.072	-0.072	-0.072	-0.072	-0.072	-0.07	-0.074	-0.069	-0.068	-0.068	-0.065	-0.065	-0.065	-0.065	-0.069	-0.065	-0.065	-0.065	-0.065	-0.065	-0.065	-0.069	-0.07	-0.074	-0.071	-0.071	-0.071	-0.071	-0.071	-0.071	-0.071	-0.071	-0.071	-0.071	-0.071	-0.071	-0.074	-0.074	-0.074	-0.073	-0.073	-0.071	-0.071	-0.071	-0.066	-0.062	-0.066	-0.074	-0.069
YAL058W	-0.099	-0.099	-0.105	-0.114	-0.114	-0.114	-0.113	-0.114	-0.114	-0.114	-0.114	-0.101	-0.101	-0.088	-0.093	-0.092	-0.101	-0.115	-0.113	-0.11	-0.11	-0.102	-0.102	-0.102	-0.102	-0.102	-0.108	-0.108	-0.108	-0.11	-0.11	-0.116	-0.105	-0.098	-0.106	-0.106	-0.105	-0.105	-0.105	-0.105	-0.107	-0.107	-0.107	-0.11	-0.11	-0.104	-0.1	-0.1	-0.101
YDL124W	-0.313	-0.268	-0.268	-0.268	-0.268	-0.293	-0.321	-0.325	-0.325	-0.274	-0.28	-0.253	-0.243	-0.229	-0.229	-0.229	-0.229	-0.229	-0.23	-0.23	-0.216	-0.201	-0.201	-0.201	-0.201	-0.201	-0.201	-0.201	-0.201	-0.201	-0.196	-0.196	-0.196	-0.197	-0.191	-0.191	-0.191	-0.191	-0.191	-0.148	-0.135	-0.119	-0.123	-0.12	-0.12	-0.12	-0.12	-0.097	-0.059
YPR010C-A	-0.065	-0.065	-0.065	-0.065	-0.072	-0.058	-0.058	-0.058	-0.058	-0.058	-0.058	-0.058	-0.058	-0.062	-0.065	-0.077	-0.104	-0.104	-0.106	-0.106	-0.106	-0.106	-0.106	-0.105	-0.105	-0.105	-0.114	-0.124	-0.124	-0.119	-0.119	-0.119	-0.119	-0.083	-0.083	-0.091	-0.091	-0.093	-0.097	-0.093	-0.093	-0.092	-0.092	-0.091	-0.095	-0.092	-0.092	-0.092	-0.092
YHR006W	-0.069	-0.069	-0.069	-0.069	-0.069	-0.069	-0.069	-0.065	-0.065	-0.068	-0.068	-0.071	-0.071	-0.073	-0.073	-0.073	-0.073	-0.073	-0.073	-0.073	-0.076	-0.076	-0.079	-0.079	-0.074	-0.073	-0.073	-0.073	-0.073	-0.073	-0.071	-0.071	-0.071	-0.065	-0.065	-0.075	-0.075	-0.075	-0.079	-0.079	-0.08	-0.111	-0.132	-0.109	-0.109	-0.109	-0.109	-0.109	-0.108
YKR087C	-0.071	-0.069	-0.069	-0.069	-0.069	-0.069	-0.064	-0.064	-0.056	-0.057	-0.05	-0.05	-0.05	-0.05	-0.056	-0.069	-0.069	-0.073	-0.073	-0.08	-0.08	-0.08	-0.081	-0.085	-0.08	-0.08	-0.08	-0.08	-0.073	-0.073	-0.073	-0.085	-0.095	-0.104	-0.104	-0.104	-0.104	-0.111	-0.079	-0.079	-0.079	-0.079	-0.074	-0.074	-0.074	-0.074	-0.075	-0.068	-0.065
YKL166C	-0.154	-0.154	-0.154	-0.154	-0.154	-0.154	-0.163	-0.163	-0.158	-0.158	-0.158	-0.148	-0.144	-0.138	-0.138	-0.136	-0.124	-0.116	-0.12	-0.12	-0.12	-0.127	-0.125	-0.124	-0.125	-0.125	-0.13	-0.129	-0.135	-0.135	-0.134	-0.139	-0.139	-0.139	-0.139	-0.139	-0.139	-0.146	-0.146	-0.154	-0.154	-0.154	-0.154	-0.154	-0.154	-0.149	-0.143	-0.135	-0.134
YBR233W	-0.097	-0.096	-0.1	-0.099	-0.096	-0.095	-0.094	-0.091	-0.091	-0.091	-0.091	-0.091	-0.091	-0.096	-0.096	-0.096	-0.096	-0.096	-0.096	-0.096	-0.096	-0.096	-0.099	-0.099	-0.099	-0.099	-0.111	-0.109	-0.118	-0.127	-0.127	-0.127	-0.127	-0.127	-0.127	-0.127	-0.136	-0.136	-0.136	-0.136	-0.136	-0.136	-0.141	-0.141	-0.146	-0.146	-0.144	-0.144	-0.144
YJR001W	0	0	0	0	0	0	0	0	0	0	0	0	0	0	0	0	0	0	0	0	0	0	0	0	0	0	0	0	0	0	0	0	0	0	0	0	0	0	0	0	0	0	0	0	0	0	0	0	0
YNL308C	-0.019	-0.019	-0.019	-0.019	-0.019	-0.017	-0.015	-0.014	-0.014	-0.014	-0.014	-0.014	-0.014	-0.011	-0.011	-0.011	-0.011	-0.008	-0.009	-0.009	-0.009	-0.006	-0.006	-0.014	-0.017	-0.017	-0.017	-0.017	-0.017	-0.014	-0.014	-0.014	-0.014	-0.009	-0.009	-0.01	-0.01	-0.01	-0.009	-0.009	-0.009	-0.011	-0.011	-0.011	-0.011	-0.011	-0.011	-0.011	-0.014
YGL242C	-0.085	-0.097	-0.108	-0.101	-0.117	-0.101	-0.103	-0.103	-0.103	-0.129	-0.107	-0.081	-0.089	-0.1	-0.095	-0.095	-0.095	-0.098	-0.076	-0.076	-0.073	-0.083	-0.08	-0.08	-0.08	-0.079	-0.085	-0.085	-0.085	-0.085	-0.085	-0.076	-0.08	-0.08	-0.082	-0.092	-0.092	-0.094	-0.094	-0.094	-0.094	-0.094	-0.094	-0.098	-0.09	-0.091	-0.099	-0.099	-0.099
YPR115W	-0.053	-0.053	-0.053	-0.053	-0.048	-0.048	-0.048	-0.042	-0.042	-0.042	-0.041	-0.041	-0.041	-0.051	-0.051	-0.051	-0.051	-0.05	-0.053	-0.053	-0.053	-0.052	-0.052	-0.049	-0.049	-0.049	-0.046	-0.05	-0.05	-0.05	-0.057	-0.055	-0.055	-0.055	-0.055	-0.055	-0.055	-0.053	-0.054	-0.053	-0.054	-0.054	-0.054	-0.054	-0.054	-0.054	-0.054	-0.054	-0.054
YDR080W	-0.076	-0.076	-0.076	-0.076	-0.071	-0.07	-0.07	-0.07	-0.07	-0.07	-0.07	-0.07	-0.07	-0.068	-0.075	-0.089	-0.089	-0.089	-0.089	-0.089	-0.089	-0.089	-0.089	-0.089	-0.084	-0.084	-0.051	-0.051	-0.043	-0.036	-0.025	-0.025	-0.019	-0.019	-0.021	-0.021	-0.02	-0.018	-0.03	-0.033	-0.033	-0.043	-0.044	-0.041	-0.041	-0.041	-0.039	-0.035	-0.033
YDR341C	-0.094	-0.094	-0.094	-0.087	-0.087	-0.087	-0.087	-0.087	-0.083	-0.083	-0.083	-0.072	-0.072	-0.067	-0.067	-0.068	-0.068	-0.068	-0.066	-0.066	-0.066	-0.066	-0.064	-0.063	-0.063	-0.063	-0.063	-0.057	-0.057	-0.057	-0.057	-0.057	-0.057	-0.052	-0.052	-0.052	-0.054	-0.054	-0.054	-0.054	-0.054	-0.054	-0.054	-0.054	-0.054	-0.054	-0.054	-0.054	-0.054
YOR360C	-0.065	-0.065	-0.065	-0.066	-0.066	-0.066	-0.066	-0.074	-0.073	-0.067	-0.064	-0.06	-0.06	-0.06	-0.06	-0.06	-0.056	-0.056	-0.056	-0.056	-0.056	-0.056	-0.057	-0.057	-0.057	-0.057	-0.057	-0.057	-0.062	-0.061	-0.061	-0.061	-0.06	-0.055	-0.054	-0.054	-0.054	-0.057	-0.055	-0.06	-0.065	-0.065	-0.065	-0.066	-0.062	-0.073	-0.067	-0.067	-0.046
YCL011C	-0.058	-0.056	-0.056	-0.056	-0.065	-0.065	-0.06	-0.06	-0.064	-0.065	-0.065	-0.062	-0.065	-0.065	-0.065	-0.065	-0.065	-0.065	-0.065	-0.066	-0.067	-0.062	-0.064	-0.064	-0.064	-0.064	-0.064	-0.064	-0.065	-0.068	-0.064	-0.064	-0.064	-0.064	-0.064	-0.064	-0.064	-0.066	-0.066	-0.066	-0.066	-0.066	-0.066	-0.069	-0.069	-0.069	-0.072	-0.072	-0.073
YDR057W	-0.036	-0.036	-0.037	-0.038	-0.038	-0.038	-0.039	-0.039	-0.039	-0.04	-0.042	-0.04	-0.042	-0.04	-0.041	-0.039	-0.039	-0.04	-0.037	-0.037	-0.039	-0.039	-0.04	-0.038	-0.037	-0.037	-0.037	-0.037	-0.039	-0.039	-0.039	-0.039	-0.041	-0.041	-0.041	-0.041	-0.042	-0.042	-0.044	-0.044	-0.044	-0.044	-0.045	-0.045	-0.045	-0.045	-0.05	-0.048	-0.055
YBR142W	-0.079	-0.079	-0.083	-0.085	-0.085	-0.085	-0.09	-0.09	-0.09	-0.09	-0.09	-0.09	-0.09	-0.09	-0.09	-0.09	-0.094	-0.096	-0.088	-0.088	-0.091	-0.087	-0.087	-0.087	-0.087	-0.087	-0.083	-0.076	-0.076	-0.078	-0.08	-0.084	-0.084	-0.084	-0.081	-0.092	-0.092	-0.092	-0.092	-0.092	-0.092	-0.092	-0.092	-0.092	-0.095	-0.095	-0.094	-0.094	-0.096
YGL189C	-0.034	-0.041	-0.041	-0.029	-0.029	-0.026	-0.025	-0.025	-0.029	-0.029	-0.025	-0.026	-0.023	-0.023	-0.023	-0.018	-0.018	-0.018	-0.018	-0.018	-0.018	-0.018	-0.018	-0.018	-0.018	-0.017	-0.017	-0.017	-0.017	-0.013	-0.015	-0.015	-0.015	-0.015	-0.015	-0.015	-0.017	-0.017	-0.017	-0.017	-0.017	-0.017	-0.017	-0.017	-0.017	-0.02	-0.02	-0.024	-0.024
YDL160C	-0.14	-0.14	-0.14	-0.14	-0.14	-0.14	-0.14	-0.14	-0.14	-0.14	-0.14	-0.138	-0.138	-0.138	-0.138	-0.138	-0.135	-0.135	-0.128	-0.127	-0.13	-0.13	-0.13	-0.13	-0.13	-0.13	-0.134	-0.134	-0.136	-0.136	-0.136	-0.136	-0.133	-0.137	-0.142	-0.144	-0.142	-0.142	-0.142	-0.141	-0.156	-0.162	-0.158	-0.16	-0.16	-0.16	-0.162	-0.162	-0.162
YMR152W	-0.038	-0.038	-0.038	-0.038	-0.038	-0.036	-0.042	-0.045	-0.045	-0.056	-0.051	-0.053	-0.053	-0.065	-0.065	-0.065	-0.068	-0.068	-0.078	-0.078	-0.078	-0.078	-0.078	-0.086	-0.086	-0.084	-0.094	-0.095	-0.09	-0.09	-0.095	-0.091	-0.087	-0.087	-0.109	-0.105	-0.182	-0.218	-0.218	-0.218	-0.222	-0.235	-0.234	-0.247	-0.257	-0.257	-0.256	-0.256	-0.239
YMR296C	-0.514	-0.514	-0.553	-0.701	-0.77	-0.758	-0.737	-0.723	-0.723	-0.723	-0.723	-0.708	-0.678	-0.664	-0.683	-0.734	-0.717	-0.699	-0.699	-0.699	-0.628	-0.628	-0.76	-0.76	-0.76	-0.76	-0.75	-0.75	-0.543	-0.521	-0.309	-0.245	-0.245	-0.245	-0.244	-0.244	-0.244	0	0	0	0	0	0	0	0	0	0	0	0
YDR339C	0	0	0	0	0	0	0	0	0	0	0	0	0	0	0	0	0	0	0	0	0	0	0	0	0	0	0	0	0	0	0	0	0	0	0	0	0	0	0	0	0	0	0	0	0	0	0	0	0
YML109W	-0.07	-0.07	-0.07	-0.07	-0.07	-0.06	-0.065	-0.065	-0.065	-0.065	-0.065	-0.065	-0.065	-0.064	-0.064	-0.062	-0.062	-0.062	-0.062	-0.052	-0.051	-0.057	-0.048	-0.048	-0.044	-0.05	-0.048	-0.042	-0.041	-0.041	-0.041	-0.041	-0.04	-0.042	-0.042	-0.042	-0.042	-0.042	-0.05	-0.051	-0.049	-0.063	-0.064	-0.065	-0.064	-0.068	-0.068	-0.068	-0.067
YGR169C	-0.064	-0.064	-0.058	-0.051	-0.049	-0.048	-0.048	-0.048	-0.048	-0.048	-0.048	-0.048	-0.046	-0.045	-0.045	-0.04	-0.04	-0.04	-0.043	-0.043	-0.043	-0.043	-0.044	-0.045	-0.04	-0.043	-0.043	-0.043	-0.05	-0.058	-0.058	-0.058	-0.058	-0.058	-0.055	-0.058	-0.054	-0.055	-0.054	-0.054	-0.054	-0.059	-0.059	-0.066	-0.057	-0.06	-0.06	-0.06	-0.06
YJL025W	-0.056	-0.056	-0.056	-0.058	-0.058	-0.057	-0.057	-0.057	-0.057	-0.057	-0.057	-0.059	-0.059	-0.064	-0.064	-0.064	-0.064	-0.067	-0.068	-0.068	-0.067	-0.068	-0.068	-0.071	-0.069	-0.069	-0.069	-0.069	-0.069	-0.07	-0.07	-0.071	-0.064	-0.064	-0.064	-0.064	-0.064	-0.064	-0.064	-0.064	-0.062	-0.062	-0.062	-0.064	-0.064	-0.064	-0.064	-0.064	-0.06
YNL263C	-0.172	-0.171	-0.171	-0.171	-0.17	-0.17	-0.17	-0.172	-0.17	-0.173	-0.173	-0.173	-0.173	-0.173	-0.169	-0.168	-0.174	-0.174	-0.174	-0.174	-0.174	-0.174	-0.178	-0.178	-0.178	-0.178	-0.18	-0.172	-0.172	-0.172	-0.172	-0.172	-0.164	-0.162	-0.162	-0.168	-0.168	-0.182	-0.183	-0.173	-0.173	-0.173	-0.173	-0.173	-0.173	-0.173	-0.173	-0.173	-0.173
YOL026C	0	0	0	0	0	0	0	0	0	0	0	0	0	0	0	0	0	0	0	0	0	0	0	-0.014	-0.014	-0.014	-0.015	-0.015	-0.015	-0.025	-0.025	-0.025	-0.025	-0.025	-0.025	-0.025	-0.025	-0.032	-0.032	-0.032	-0.032	-0.057	-0.045	-0.045	-0.041	-0.041	-0.041	-0.041	-0.041
YMR214W	-0.018	-0.024	-0.022	-0.022	-0.022	-0.025	-0.024	-0.021	-0.021	-0.021	-0.021	-0.02	-0.018	-0.021	-0.025	-0.024	-0.025	-0.028	-0.029	-0.03	-0.029	-0.026	-0.027	-0.031	-0.03	-0.03	-0.031	-0.031	-0.033	-0.033	-0.033	-0.033	-0.033	-0.033	-0.033	-0.033	-0.033	-0.033	-0.033	-0.034	-0.034	-0.034	-0.034	-0.034	-0.034	-0.033	-0.033	-0.033	-0.034
YCR008W	-0.039	-0.039	-0.038	-0.043	-0.043	-0.043	-0.043	-0.043	-0.043	-0.043	-0.043	-0.043	-0.043	-0.043	-0.043	-0.043	-0.055	-0.055	-0.055	-0.055	-0.055	-0.055	-0.055	-0.055	-0.055	-0.055	-0.055	-0.055	-0.055	-0.055	-0.055	-0.055	-0.027	-0.027	-0.027	-0.027	-0.027	-0.027	-0.027	-0.027	-0.027	-0.027	-0.027	-0.027	0	0	0	0	0
YKL113C	0	0	0	0	0	0	0	0	0	0	0	0	0	0	0	0	0	0	0	0	0	0	0	0	0	0	0	0	0	0	0	0	0	0	0	0	0	0	0	0	0	0	0	0	0	0	0	0	0
YKL079W	-0.044	-0.051	-0.051	-0.051	-0.048	-0.05	-0.054	-0.057	-0.057	-0.057	-0.057	-0.058	-0.061	-0.06	-0.076	-0.076	-0.074	-0.074	-0.074	-0.076	-0.076	-0.076	-0.076	-0.076	-0.071	-0.07	-0.07	-0.07	-0.07	-0.073	-0.072	-0.072	-0.072	-0.071	-0.072	-0.072	-0.073	-0.076	-0.076	-0.076	-0.071	-0.071	-0.071	-0.071	-0.066	-0.066	-0.066	-0.066	-0.066
YGR049W	-0.035	-0.035	-0.035	-0.038	-0.037	-0.037	-0.037	-0.035	-0.035	-0.035	-0.035	-0.034	-0.031	-0.029	-0.026	-0.026	-0.027	-0.027	-0.027	-0.027	-0.035	-0.035	-0.027	-0.026	-0.026	-0.022	-0.022	-0.022	-0.02	-0.018	-0.017	-0.016	-0.014	-0.014	-0.014	-0.014	-0.014	-0.014	-0.021	-0.029	-0.025	-0.025	-0.025	-0.025	-0.024	-0.024	-0.024	-0.022	-0.022
YDL220C	-0.051	-0.051	-0.06	-0.06	-0.06	-0.061	-0.059	-0.066	-0.068	-0.067	-0.072	-0.064	-0.064	-0.064	-0.068	-0.07	-0.077	-0.081	-0.081	-0.083	-0.08	-0.083	-0.083	-0.083	-0.088	-0.092	-0.092	-0.092	-0.08	-0.07	-0.071	-0.069	-0.068	-0.068	-0.068	-0.068	-0.068	-0.068	-0.068	-0.068	-0.068	-0.068	-0.069	-0.069	-0.072	-0.073	-0.076	-0.076	-0.074
YDL159W	-0.07	-0.062	-0.064	-0.064	-0.064	-0.064	-0.064	-0.064	-0.064	-0.064	-0.064	-0.064	-0.064	-0.064	-0.064	-0.064	-0.064	-0.064	-0.064	-0.064	-0.06	-0.06	-0.06	-0.061	-0.061	-0.061	-0.061	-0.061	-0.061	-0.061	-0.061	-0.059	-0.059	-0.059	-0.063	-0.063	-0.063	-0.063	-0.063	-0.063	-0.068	-0.066	-0.066	-0.07	-0.07	-0.07	-0.073	-0.072	-0.072
YGL036W	0	0	0	0	0	0	0	0	0	0	0	0	0	0	0	0	0	0	0	0	0	0	0	0	0	0	0	0	0	0	0	0	0	0	0	0	0	0	0	0	0	0	0	0	0	0	0	0	-0.037
YBL055C	-0.024	-0.018	-0.018	-0.018	-0.019	-0.019	-0.016	-0.009	-0.009	-0.011	-0.011	-0.004	-0.004	-0.004	-0.005	-0.005	-0.005	-0.005	-0.005	-0.005	-0.005	-0.008	-0.017	-0.017	-0.017	-0.017	-0.017	-0.017	-0.017	-0.017	-0.018	-0.018	-0.018	-0.018	-0.018	-0.018	-0.018	-0.018	-0.018	-0.015	-0.016	-0.007	-0.008	-0.008	-0.008	-0.008	-0.008	-0.008	-0.008
YKL099C	-0.087	-0.087	-0.087	-0.087	-0.086	-0.086	-0.086	-0.086	-0.086	-0.083	-0.083	-0.083	-0.083	-0.083	-0.084	-0.085	-0.085	-0.085	-0.085	-0.085	-0.085	-0.085	-0.085	-0.085	-0.085	-0.085	-0.085	-0.085	-0.085	-0.089	-0.089	-0.09	-0.09	-0.09	-0.091	-0.091	-0.091	-0.091	-0.091	-0.091	-0.091	-0.091	-0.091	-0.091	-0.091	-0.091	-0.091	-0.091	-0.091
YHR074W	-0.104	-0.105	-0.117	-0.117	-0.126	-0.15	-0.149	-0.15	-0.15	-0.147	-0.147	-0.126	-0.126	-0.124	-0.124	-0.124	-0.124	-0.124	-0.124	-0.124	-0.124	-0.124	-0.124	-0.124	-0.124	-0.124	-0.124	-0.124	-0.2	-0.182	0	0	0	0	0	0	0	0	0	0	0	0	0	0	0	0	0	0	0
YJL033W	-0.047	-0.047	-0.047	-0.047	-0.047	-0.047	-0.047	-0.047	-0.047	-0.047	-0.047	-0.047	-0.047	-0.053	-0.053	-0.054	-0.054	-0.054	-0.054	-0.055	-0.055	-0.047	-0.052	-0.052	-0.053	-0.044	-0.045	-0.045	-0.044	-0.04	-0.04	-0.043	-0.043	-0.043	-0.043	-0.043	-0.043	-0.043	-0.043	-0.043	-0.043	-0.043	-0.043	-0.043	-0.043	-0.043	-0.043	-0.047	-0.042
YBR284W	-0.001	-0.001	-0.001	-0.001	-0.001	-0.001	-0.001	-0.006	-0.006	-0.006	-0.006	-0.006	-0.006	-0.015	-0.015	-0.015	-0.015	-0.015	-0.015	0.006	0.006	0.006	0.006	0	0	0	0	0	0	0	0	0	0	0	0	0	0	0	0	0	0	0	0	0	0	0	0	0	0
YDR011W	-0.027	-0.026	-0.03	-0.029	-0.029	-0.028	-0.028	-0.028	-0.028	-0.03	-0.03	-0.03	-0.03	-0.03	-0.03	-0.03	-0.03	-0.03	-0.03	-0.031	-0.031	-0.031	-0.028	-0.025	-0.025	-0.013	-0.014	-0.014	-0.014	-0.014	-0.014	-0.014	-0.013	-0.014	-0.011	-0.011	-0.011	-0.011	-0.011	-0.015	-0.014	-0.014	-0.014	-0.009	-0.009	-0.008	-0.008	-0.008	-0.008
YOR076C	-0.073	-0.078	-0.085	-0.085	-0.085	-0.086	-0.086	-0.09	-0.087	-0.085	-0.084	-0.086	-0.086	-0.087	-0.087	-0.086	-0.086	-0.086	-0.086	-0.087	-0.093	-0.09	-0.092	-0.092	-0.094	-0.094	-0.094	-0.094	-0.094	-0.094	-0.094	-0.094	-0.098	-0.098	-0.098	-0.098	-0.098	-0.098	-0.102	-0.102	-0.099	-0.096	-0.096	-0.099	-0.099	-0.099	-0.099	-0.099	-0.099
YKL203C	-0.048	-0.049	-0.05	-0.05	-0.051	-0.052	-0.052	-0.053	-0.053	-0.053	-0.053	-0.052	-0.052	-0.051	-0.05	-0.05	-0.05	-0.05	-0.05	-0.05	-0.048	-0.048	-0.049	-0.049	-0.049	-0.049	-0.048	-0.048	-0.049	-0.049	-0.048	-0.048	-0.048	-0.048	-0.048	-0.048	-0.048	-0.048	-0.047	-0.047	-0.048	-0.048	-0.048	-0.049	-0.048	-0.048	-0.048	-0.048	-0.048
YMR269W	-0.133	-0.122	-0.116	-0.158	-0.158	-0.158	-0.149	-0.159	-0.159	-0.17	-0.181	-0.161	-0.149	-0.151	-0.151	-0.135	-0.128	-0.148	-0.147	-0.147	-0.149	-0.143	-0.143	-0.147	-0.147	-0.151	-0.147	-0.147	-0.141	-0.141	-0.157	-0.157	-0.158	-0.162	-0.161	-0.161	-0.161	-0.161	-0.161	-0.161	-0.162	-0.161	-0.161	-0.161	-0.161	-0.161	-0.161	-0.161	-0.161
YOR144C	-0.025	-0.02	-0.021	-0.023	-0.023	-0.024	-0.022	-0.027	-0.031	-0.033	-0.03	-0.032	-0.028	-0.027	-0.027	-0.027	-0.026	-0.026	-0.025	-0.025	-0.027	-0.026	-0.028	-0.028	-0.028	-0.03	-0.03	-0.03	-0.03	-0.03	-0.03	-0.03	-0.03	-0.03	-0.03	-0.029	-0.029	-0.029	-0.029	-0.029	-0.029	-0.026	-0.033	-0.033	-0.032	-0.032	-0.032	-0.032	-0.032
YDR434W	-0.071	-0.078	-0.079	-0.079	-0.079	-0.077	-0.077	-0.076	-0.076	-0.067	-0.07	-0.077	-0.068	-0.061	-0.058	-0.059	-0.057	-0.057	-0.057	-0.058	-0.049	-0.049	-0.047	-0.046	-0.046	-0.045	-0.045	-0.042	-0.042	-0.044	-0.044	-0.043	-0.042	-0.042	-0.042	-0.042	-0.042	-0.039	-0.041	-0.041	-0.041	-0.041	-0.029	-0.029	-0.029	-0.03	-0.043	-0.043	-0.045
YMR259C	-0.056	-0.056	-0.059	-0.059	-0.059	-0.059	-0.059	-0.059	-0.048	-0.048	-0.048	-0.047	-0.05	-0.061	-0.059	-0.063	-0.055	-0.055	-0.055	-0.055	-0.055	-0.055	-0.055	-0.055	-0.055	-0.055	-0.049	-0.049	-0.042	-0.042	-0.042	-0.042	-0.039	-0.039	-0.043	-0.043	-0.041	-0.041	-0.038	-0.038	-0.038	-0.038	-0.038	-0.038	-0.038	-0.038	-0.038	-0.038	-0.038
YNL282W	-0.116	-0.116	-0.118	-0.12	-0.12	-0.12	-0.103	-0.103	-0.103	-0.096	-0.093	-0.107	-0.107	-0.107	-0.107	-0.107	-0.107	-0.107	-0.107	-0.115	-0.115	-0.12	-0.133	-0.133	-0.123	-0.123	-0.123	-0.123	-0.126	-0.127	-0.126	-0.128	-0.128	-0.117	-0.117	-0.088	-0.088	0	0	0	0	0	0	0	0	0	0	0	0
YDR231C	-0.026	-0.028	-0.028	-0.028	-0.028	-0.028	-0.025	-0.025	-0.026	-0.026	-0.026	-0.026	-0.026	-0.026	-0.014	-0.014	-0.014	-0.014	-0.009	-0.009	-0.009	-0.009	-0.01	-0.013	-0.013	-0.018	-0.018	-0.018	-0.02	-0.02	-0.02	-0.02	-0.035	-0.035	-0.03	-0.046	-0.027	-0.025	-0.072	-0.072	-0.072	-0.072	-0.137	-0.137	-0.137	-0.137	-0.137	-0.106	-0.084
YDR353W	-0.012	-0.012	-0.014	-0.014	-0.014	-0.014	-0.014	-0.011	-0.014	-0.014	-0.014	-0.014	-0.014	-0.014	-0.013	-0.011	-0.011	-0.011	-0.011	-0.01	-0.01	-0.01	-0.01	-0.011	-0.011	-0.012	-0.011	-0.014	-0.015	-0.016	-0.016	-0.016	-0.016	-0.016	-0.019	-0.022	-0.028	-0.028	-0.027	-0.027	-0.026	-0.025	-0.026	-0.028	-0.028	-0.02	-0.02	-0.02	-0.02
YDR225W	-0.017	0	0	0	0	0	0	0	0	0	0	0	0	0	0	0	0	0	0	0	0	0	0	0	0	0	0	0	0	0	0	0	0	0	0.002	0.002	0.003	0.003	0.003	0.003	0.003	0.003	0.003	0.003	0.003	0.003	0.003	0.003	0.003
YLR001C	-0.04	-0.04	-0.04	-0.04	-0.04	-0.042	-0.042	-0.042	-0.042	-0.042	-0.042	-0.043	-0.043	-0.046	-0.046	-0.046	-0.045	-0.045	-0.045	-0.045	-0.045	-0.043	-0.043	-0.043	-0.043	-0.043	-0.043	-0.045	-0.045	-0.045	-0.043	-0.043	-0.043	-0.043	-0.043	-0.043	-0.043	-0.043	-0.043	-0.043	-0.043	-0.043	-0.043	-0.043	-0.043	-0.043	-0.043	-0.042	-0.042
YEL066W	-0.256	-0.255	-0.255	-0.255	-0.255	-0.255	-0.247	-0.247	-0.247	-0.246	-0.267	-0.257	-0.266	-0.266	-0.266	-0.259	-0.259	-0.259	-0.258	-0.258	-0.258	-0.255	-0.255	-0.255	-0.254	-0.259	-0.259	-0.269	-0.262	-0.252	-0.255	-0.255	-0.253	-0.273	-0.274	-0.246	-0.215	-0.216	-0.183	-0.2	-0.2	-0.2	-0.2	-0.2	-0.214	-0.223	-0.206	-0.178	-0.134
YAL016W	-0.061	-0.061	-0.059	-0.062	-0.062	-0.062	-0.062	-0.062	-0.062	-0.063	-0.062	-0.059	-0.059	-0.059	-0.059	-0.059	-0.059	-0.059	-0.059	-0.059	-0.059	-0.058	-0.058	-0.058	-0.058	-0.056	-0.056	-0.056	-0.056	-0.056	-0.056	-0.055	-0.055	-0.055	-0.055	-0.055	-0.055	-0.056	-0.052	-0.052	-0.051	-0.051	-0.048	-0.048	-0.047	-0.047	-0.047	-0.049	-0.049
YEL058W	-0.123	-0.123	-0.123	-0.123	-0.123	-0.123	-0.123	-0.123	-0.123	-0.119	-0.119	-0.119	-0.119	-0.135	-0.135	-0.167	-0.167	-0.167	-0.167	-0.167	-0.167	-0.167	-0.167	-0.167	-0.167	-0.167	-0.167	-0.167	-0.179	-0.06	-0.163	-0.143	-0.143	-0.141	-0.147	-0.147	-0.147	-0.15	-0.14	-0.14	-0.14	-0.14	-0.14	-0.138	-0.135	-0.13	-0.13	-0.135	-0.135
YCR084C	-0.169	-0.169	-0.169	-0.169	-0.169	-0.147	-0.153	-0.178	-0.192	-0.186	-0.186	-0.186	-0.186	-0.149	-0.152	-0.15	-0.153	-0.142	-0.143	-0.143	-0.147	-0.174	-0.168	-0.197	-0.197	-0.196	-0.218	-0.24	-0.24	-0.292	-0.293	-0.31	-0.346	-0.346	-0.346	-0.353	-0.355	-0.355	-0.355	-0.358	-0.358	-0.358	-0.358	-0.358	-0.357	-0.358	-0.358	-0.358	-0.359
YOR149C	-0.029	-0.032	-0.032	-0.107	-0.08	-0.08	-0.061	-0.061	-0.03	-0.03	-0.03	-0.051	-0.051	-0.051	-0.051	-0.051	-0.051	-0.051	-0.051	-0.051	-0.051	-0.051	-0.051	-0.051	-0.051	-0.051	-0.051	-0.051	-0.051	-0.051	-0.051	-0.051	-0.051	-0.051	-0.051	-0.051	-0.051	-0.051	0	0	0	0	0	0	0	0	0	0	0
YMR198W	-0.084	-0.084	-0.084	-0.078	-0.078	-0.078	-0.078	-0.078	-0.078	-0.078	-0.076	-0.077	-0.078	-0.08	-0.076	-0.076	-0.077	-0.077	-0.079	-0.078	-0.078	-0.077	-0.079	-0.077	-0.077	-0.077	-0.077	-0.077	-0.077	-0.077	-0.077	-0.077	-0.077	-0.077	-0.077	-0.077	-0.075	-0.075	-0.08	-0.08	-0.08	-0.08	-0.08	-0.08	-0.08	-0.082	-0.082	-0.081	-0.081
YLL058W	-0.087	-0.087	-0.087	-0.087	-0.087	-0.087	-0.087	-0.089	-0.094	-0.093	-0.092	-0.092	-0.093	-0.095	-0.096	-0.101	-0.101	-0.101	-0.102	-0.102	-0.101	-0.101	-0.101	-0.096	-0.096	-0.096	-0.1	-0.103	-0.104	-0.111	-0.117	-0.117	-0.117	-0.117	-0.116	-0.116	-0.116	-0.116	-0.116	-0.116	-0.116	-0.116	-0.116	-0.117	-0.117	-0.117	-0.119	-0.119	-0.119
YDR375C	-0.143	-0.147	-0.152	-0.152	-0.152	-0.152	-0.152	-0.161	-0.161	-0.161	-0.163	-0.163	-0.163	-0.163	-0.163	-0.163	-0.163	-0.163	-0.163	-0.163	-0.169	-0.169	-0.16	-0.16	-0.155	-0.14	-0.14	-0.143	-0.147	-0.155	-0.157	-0.165	-0.165	-0.165	-0.165	-0.17	-0.17	-0.164	-0.164	-0.164	-0.164	-0.164	-0.171	-0.171	-0.171	-0.169	-0.169	-0.169	-0.171
YMR154C	-0.093	-0.093	-0.102	-0.102	-0.102	-0.102	-0.096	-0.093	-0.096	-0.094	-0.094	-0.094	-0.094	-0.094	-0.083	-0.082	-0.088	-0.095	-0.108	-0.117	-0.117	-0.118	-0.118	-0.121	-0.132	-0.129	-0.132	-0.138	-0.142	-0.126	-0.173	-0.187	-0.182	-0.182	-0.182	-0.185	-0.185	-0.186	-0.184	-0.184	-0.191	-0.191	-0.191	-0.191	-0.191	-0.192	-0.192	-0.203	-0.203
YPL141C	-0.031	-0.031	-0.031	-0.034	-0.034	-0.035	-0.032	-0.032	-0.032	-0.031	-0.031	-0.032	-0.032	-0.032	-0.034	-0.034	-0.034	-0.035	-0.034	-0.034	-0.034	-0.035	-0.034	-0.034	-0.036	-0.041	-0.041	-0.041	-0.041	-0.041	-0.034	-0.046	-0.048	-0.049	-0.049	-0.049	-0.052	-0.052	-0.058	-0.058	-0.068	-0.064	-0.064	-0.064	-0.064	-0.064	-0.064	-0.06	-0.06
YNL163C	-0.062	-0.061	-0.061	-0.061	-0.062	-0.056	-0.055	-0.053	-0.067	-0.067	-0.066	-0.065	-0.07	-0.071	-0.062	-0.06	-0.066	-0.066	-0.066	-0.059	-0.07	-0.069	-0.062	-0.056	-0.066	-0.089	-0.079	-0.079	-0.079	-0.08	-0.079	-0.07	-0.07	-0.07	-0.071	-0.074	-0.074	-0.077	-0.077	-0.077	-0.077	-0.078	-0.078	-0.079	-0.078	-0.078	-0.081	-0.081	-0.081
YLR397C	-0.014	-0.013	-0.019	-0.027	-0.03	-0.028	-0.028	-0.029	-0.029	-0.029	-0.029	-0.029	-0.029	-0.029	-0.029	-0.028	-0.028	-0.028	-0.029	-0.029	-0.027	-0.033	-0.033	-0.031	-0.031	-0.035	-0.039	-0.039	-0.039	-0.038	-0.037	-0.036	-0.036	-0.034	-0.037	-0.037	-0.037	-0.037	-0.037	-0.037	-0.037	-0.037	-0.034	-0.034	-0.034	-0.034	-0.035	-0.035	-0.035
YDR264C	-0.169	-0.169	-0.169	-0.169	-0.172	-0.17	-0.17	-0.17	-0.17	-0.17	-0.17	-0.17	-0.17	-0.17	-0.17	-0.172	-0.175	-0.175	-0.175	-0.174	-0.174	-0.171	-0.171	-0.171	-0.171	-0.17	-0.17	-0.169	-0.173	-0.173	-0.173	-0.173	-0.16	-0.151	-0.151	-0.162	-0.155	-0.155	-0.154	-0.148	-0.148	-0.151	-0.152	-0.15	-0.133	-0.127	-0.127	-0.131	-0.131
YMR150C	-0.106	-0.102	-0.102	-0.102	-0.096	-0.096	-0.096	-0.124	-0.138	-0.137	-0.137	-0.137	-0.137	-0.137	-0.137	-0.137	-0.137	-0.137	-0.137	-0.16	-0.164	-0.161	-0.162	-0.162	-0.164	-0.164	-0.149	-0.149	-0.147	-0.147	-0.19	-0.221	-0.233	-0.22	-0.22	-0.223	-0.157	-0.157	-0.157	-0.157	-0.16	-0.16	-0.16	-0.16	-0.16	-0.149	-0.149	-0.162	-0.199
YHR121W	-0.059	-0.059	-0.06	-0.062	-0.062	-0.06	-0.06	-0.058	-0.058	-0.058	-0.058	-0.058	-0.056	-0.056	-0.056	-0.055	-0.055	-0.055	-0.053	-0.051	-0.054	-0.054	-0.054	-0.06	-0.058	-0.064	-0.064	-0.066	-0.066	-0.066	-0.066	-0.066	-0.069	-0.066	-0.066	-0.066	-0.066	-0.069	-0.07	-0.069	-0.069	-0.069	-0.069	-0.069	-0.069	-0.069	-0.066	-0.066	-0.066
YHR078W	-0.247	-0.247	-0.217	-0.213	-0.204	-0.184	-0.172	-0.162	-0.133	-0.13	-0.119	-0.101	-0.101	-0.101	-0.101	-0.101	-0.101	-0.101	-0.086	-0.086	-0.078	-0.094	-0.105	-0.105	-0.105	-0.09	-0.09	-0.097	-0.097	-0.128	-0.128	-0.116	-0.116	-0.116	-0.116	-0.116	-0.086	-0.086	0	0	0	0	0	0	0	0	0	0	0
YJL190C	0	0	0	0	0	0	0	0	0	0	0.004	0.004	0.004	0.004	0.004	0.004	0.004	0.004	0.004	0.003	0.003	0.003	0.003	0.003	0.003	0.003	0.003	0.003	0.003	0.003	0.003	0.002	0.004	0.004	0.004	0.004	0.004	0.004	0.003	0.003	0.003	0.003	0.003	0.003	0.003	0.003	0.003	0.003	0.003
YGL098W	-0.107	-0.107	-0.107	-0.102	-0.103	-0.098	-0.098	-0.093	-0.093	-0.093	-0.093	-0.093	-0.093	-0.097	-0.097	-0.095	-0.095	-0.092	-0.092	-0.093	-0.093	-0.101	-0.099	-0.097	-0.097	-0.086	-0.093	-0.09	-0.096	-0.096	-0.096	-0.096	-0.096	-0.101	-0.084	-0.096	-0.092	-0.097	-0.103	-0.1	-0.1	-0.112	-0.112	-0.052	-0.019	-0.008	-0.008	-0.005	-0.005
YLR039C	-0.101	-0.101	-0.099	-0.099	-0.099	-0.099	-0.099	-0.105	-0.109	-0.109	-0.109	-0.106	-0.106	-0.106	-0.101	-0.101	-0.1	-0.1	-0.097	-0.096	-0.09	-0.126	-0.133	-0.115	-0.12	-0.12	-0.118	-0.118	-0.113	-0.122	-0.127	-0.127	-0.127	-0.128	-0.128	-0.128	-0.128	-0.129	-0.126	-0.126	-0.126	-0.126	-0.129	-0.133	-0.13	-0.13	-0.13	-0.129	-0.13
YIR031C	-0.061	-0.062	-0.062	-0.062	-0.062	-0.062	-0.06	-0.058	-0.057	-0.057	-0.058	-0.058	-0.058	-0.058	-0.05	-0.053	-0.057	-0.055	-0.056	-0.056	-0.056	-0.056	-0.054	-0.056	-0.056	-0.056	-0.056	-0.058	-0.057	-0.059	-0.059	-0.059	-0.061	-0.062	-0.062	-0.063	-0.065	-0.065	-0.063	-0.063	-0.063	-0.064	-0.063	-0.063	-0.064	-0.064	-0.062	-0.058	-0.058
YDR005C	-0.036	-0.037	-0.036	-0.035	-0.031	-0.031	-0.035	-0.035	-0.035	-0.035	-0.035	-0.034	-0.034	-0.034	-0.034	-0.034	-0.034	-0.034	-0.034	-0.034	-0.034	-0.034	-0.034	-0.034	-0.034	-0.034	-0.034	-0.036	-0.036	-0.035	-0.035	-0.035	-0.035	-0.035	-0.035	-0.038	-0.038	-0.04	-0.042	-0.04	-0.039	-0.045	-0.045	-0.045	-0.045	-0.045	-0.045	-0.045	-0.048
YOL056W	-0.1	-0.095	-0.095	-0.088	-0.089	-0.089	-0.089	-0.089	-0.089	-0.089	-0.089	-0.092	-0.092	-0.092	-0.092	-0.092	-0.092	-0.092	-0.092	-0.088	-0.105	-0.091	-0.107	-0.113	-0.102	-0.102	-0.102	-0.102	-0.102	-0.102	-0.102	-0.102	-0.102	-0.102	-0.102	-0.095	-0.1	-0.108	-0.103	-0.104	-0.098	-0.098	-0.098	-0.098	-0.096	-0.096	-0.1	-0.1	-0.1
YDL133W	-0.012	-0.012	-0.011	-0.014	-0.014	-0.015	-0.015	-0.015	-0.015	-0.01	-0.012	-0.012	-0.012	-0.009	-0.009	-0.009	-0.009	-0.009	-0.009	-0.009	-0.011	-0.012	-0.012	-0.012	-0.012	-0.012	-0.01	-0.01	-0.011	-0.011	-0.007	-0.007	-0.007	-0.007	-0.007	-0.008	-0.004	-0.002	-0.002	-0.002	-0.002	-0.002	-0.004	0.003	0.002	0.002	0.002	0.002	0.002
YJR016C	-0.057	-0.057	-0.053	-0.053	-0.054	-0.055	-0.055	-0.055	-0.055	-0.052	-0.052	-0.052	-0.054	-0.054	-0.054	-0.054	-0.054	-0.054	-0.052	-0.053	-0.053	-0.053	-0.052	-0.055	-0.055	-0.055	-0.054	-0.054	-0.054	-0.056	-0.056	-0.056	-0.054	-0.057	-0.057	-0.056	-0.054	-0.052	-0.052	-0.047	-0.042	-0.042	-0.043	-0.043	-0.043	-0.043	-0.04	-0.04	-0.036
YMR093W	-0.308	-0.308	-0.31	-0.31	-0.31	-0.31	-0.31	-0.309	-0.309	-0.309	-0.309	-0.304	-0.304	-0.304	-0.304	-0.302	-0.302	-0.302	-0.301	-0.301	-0.314	-0.311	-0.29	-0.285	-0.285	-0.283	-0.283	-0.283	-0.282	-0.282	-0.278	-0.278	-0.276	-0.274	-0.261	-0.261	-0.253	-0.248	-0.245	-0.245	-0.241	-0.241	-0.213	-0.243	-0.147	-0.15	0	0	0
YLR218C	-0.039	-0.037	-0.037	-0.037	-0.037	-0.037	-0.037	-0.034	-0.034	-0.033	-0.032	-0.032	-0.031	-0.035	-0.04	-0.044	-0.048	-0.045	-0.045	-0.045	-0.044	-0.044	-0.042	-0.043	-0.043	-0.043	-0.043	-0.043	-0.043	-0.043	-0.045	-0.044	-0.045	-0.042	-0.042	-0.042	-0.042	-0.042	-0.042	-0.042	-0.042	-0.042	-0.042	-0.041	-0.039	-0.04	-0.04	-0.04	-0.04
YOL012C	-0.04	-0.04	-0.04	-0.04	-0.04	-0.04	-0.04	-0.04	-0.04	-0.04	-0.04	-0.04	-0.04	-0.04	-0.04	-0.04	0	0	0	0	0	0	0	0	0	0	0	0	0	0	0	0	0	0	0	0	0	0	0	0	0	0	0	0	0	0	0	0	0
YER089C	-0.08	-0.08	-0.08	-0.08	-0.08	-0.08	-0.08	-0.08	-0.08	-0.08	-0.08	-0.086	-0.089	-0.089	-0.088	-0.087	-0.087	-0.087	-0.086	-0.086	-0.086	-0.086	-0.086	-0.086	-0.086	-0.086	-0.086	-0.084	-0.084	-0.084	-0.084	-0.084	-0.084	-0.081	-0.081	-0.084	-0.084	-0.084	-0.084	-0.084	-0.084	-0.084	-0.084	-0.084	-0.084	-0.084	-0.084	-0.084	-0.087
YDR443C	-0.127	-0.127	-0.123	-0.12	-0.118	-0.122	-0.122	-0.122	-0.118	-0.118	-0.118	-0.118	-0.118	-0.118	-0.118	-0.118	-0.118	-0.123	-0.126	-0.126	-0.126	-0.126	-0.126	-0.125	-0.125	-0.127	-0.127	-0.127	-0.127	-0.127	-0.127	-0.127	-0.127	-0.127	-0.127	-0.127	-0.127	-0.127	-0.123	-0.123	-0.126	-0.127	-0.127	-0.127	-0.127	-0.131	-0.131	-0.131	-0.124
YIL136W	-1	-0.994	-0.994	-0.963	-0.94	-0.925	-0.925	-0.908	-0.908	-0.906	-0.89	-0.875	-0.843	-0.825	-0.94	-0.94	-1.027	-1.194	-0.493	-0.255	-0.23	0	0	0	0	0	0	0	0	0	0	0	0	0	0	0	0	0	0	-0.075	-0.076	-0.077	-0.072	-0.081	-0.036	-0.036	-0.036	-0.043	-0.042
YBL091C-A	-0.011	-0.011	-0.011	-0.011	-0.011	-0.012	-0.012	-0.012	-0.012	-0.014	-0.015	-0.016	-0.018	-0.013	-0.013	-0.018	-0.017	-0.017	-0.017	-0.017	-0.014	-0.011	-0.012	-0.011	-0.009	-0.009	-0.009	-0.011	-0.01	-0.008	-0.008	-0.008	-0.008	-0.008	-0.008	-0.008	-0.008	-0.009	-0.007	-0.011	-0.012	-0.012	-0.012	-0.011	-0.011	-0.011	-0.011	-0.011	-0.013
YOR284W	-0.04	-0.04	-0.038	-0.037	-0.034	-0.034	-0.033	-0.037	-0.033	-0.039	-0.033	-0.033	-0.033	-0.04	-0.05	-0.05	-0.05	-0.058	-0.083	-0.068	-0.078	-0.078	-0.074	-0.074	-0.074	-0.072	-0.077	-0.077	-0.082	-0.083	-0.089	-0.09	-0.09	-0.083	-0.071	-0.07	-0.07	-0.07	-0.07	-0.07	-0.068	-0.065	-0.064	-0.064	-0.064	-0.059	-0.059	-0.054	-0.054
YNL076W	-0.053	-0.053	-0.045	-0.041	-0.049	-0.048	-0.048	-0.048	-0.045	-0.052	-0.062	-0.062	-0.062	-0.062	-0.062	-0.062	-0.063	-0.069	-0.066	-0.066	-0.066	-0.066	-0.066	-0.068	-0.067	-0.072	-0.072	-0.072	-0.072	-0.074	-0.074	-0.074	-0.074	-0.074	-0.074	-0.074	-0.074	-0.074	-0.074	-0.074	-0.074	-0.074	-0.074	-0.074	-0.074	-0.074	-0.074	-0.074	-0.074
YGR134W	-0.067	-0.067	-0.067	-0.067	-0.069	-0.07	-0.069	-0.075	-0.078	-0.121	-0.131	-0.171	-0.171	-0.163	-0.163	-0.152	-0.109	-0.135	-0.111	-0.111	-0.101	-0.089	-0.089	-0.079	-0.079	-0.079	-0.067	-0.066	-0.079	-0.074	-0.074	-0.084	-0.094	-0.086	-0.086	-0.086	-0.095	-0.095	-0.103	-0.102	-0.092	-0.086	-0.104	-0.104	-0.114	-0.115	-0.092	-0.087	-0.092
YPR138C	-0.038	-0.038	-0.038	-0.038	-0.038	-0.036	-0.036	-0.036	-0.036	-0.036	-0.035	-0.035	-0.035	-0.035	-0.035	-0.035	-0.035	-0.032	-0.031	-0.032	-0.033	-0.033	-0.033	-0.034	-0.03	-0.03	-0.03	-0.03	-0.03	-0.03	-0.03	-0.03	-0.03	-0.029	-0.031	-0.027	-0.027	-0.028	-0.028	-0.028	-0.028	-0.028	-0.028	-0.028	-0.028	-0.022	-0.018	-0.019	-0.019
YDR233C	0	0	0	0	0	0	0	0	0	0	0	0	0	0	0	0	0	0	0	0	0	0	0	0	0	0	0	0	0	0	0	0	0	0	0	0	0	0	0	0	0	0	0	0	0	0	0	0	0
YBR084W	-0.033	-0.033	-0.033	-0.033	-0.033	-0.033	-0.034	-0.033	-0.03	-0.032	-0.032	-0.031	-0.029	-0.029	-0.029	-0.029	-0.029	-0.029	-0.029	-0.029	-0.034	-0.034	-0.03	-0.03	-0.029	-0.029	-0.028	-0.029	-0.029	-0.029	-0.029	-0.029	-0.031	-0.031	-0.031	-0.031	-0.031	-0.035	-0.035	-0.032	-0.039	-0.053	-0.052	-0.05	-0.05	-0.05	-0.05	-0.05	-0.047
YLL061W	-0.117	-0.119	-0.119	-0.119	-0.119	-0.119	-0.119	-0.119	-0.119	-0.124	-0.143	-0.138	-0.139	-0.139	-0.14	-0.136	-0.136	-0.141	-0.141	-0.141	-0.141	-0.139	-0.139	-0.139	-0.139	-0.14	-0.14	-0.14	-0.146	-0.146	-0.146	-0.146	-0.146	-0.146	-0.146	-0.146	-0.143	-0.143	-0.143	-0.142	-0.143	-0.143	-0.142	-0.142	-0.147	-0.146	-0.146	-0.15	-0.15
YGR004W	-0.046	-0.047	-0.047	-0.047	-0.047	-0.047	-0.047	-0.047	-0.047	-0.047	-0.047	-0.047	-0.047	-0.047	-0.047	-0.047	-0.047	-0.047	-0.047	-0.052	-0.052	-0.046	-0.046	-0.049	-0.041	-0.046	-0.046	-0.046	-0.046	-0.047	-0.047	-0.047	-0.045	-0.043	-0.043	-0.043	-0.043	-0.043	-0.043	-0.043	-0.043	-0.043	-0.043	-0.043	-0.043	-0.043	-0.043	-0.043	-0.041
YBR084C-A	0	0	0	0	0	0	0	0	0	0	0	0	0	0	0	0	0	0	0	0	0	0	0	0	0	0	0	0	0	0	0	0	0	0	0	0	0	0	0	0	0	0	0	0	0	0	0	0	0
YFR044C	-0.154	-0.157	-0.129	-0.129	-0.129	-0.129	-0.129	-0.143	-0.164	-0.209	-0.19	-0.185	-0.185	-0.185	-0.188	-0.188	-0.188	-0.181	-0.165	-0.165	-0.173	-0.173	-0.173	-0.173	-0.173	-0.169	-0.169	-0.169	-0.17	-0.174	-0.174	-0.176	-0.176	-0.178	-0.177	-0.177	-0.178	-0.178	-0.172	-0.174	-0.164	-0.164	-0.164	-0.164	-0.164	-0.164	-0.16	-0.16	-0.158
YOR221C	-0.036	-0.036	-0.035	-0.035	-0.035	-0.035	-0.035	-0.035	-0.035	-0.038	-0.038	-0.036	-0.037	-0.033	-0.033	-0.033	-0.03	-0.029	-0.029	-0.029	-0.031	-0.037	-0.037	-0.037	-0.037	-0.037	-0.037	-0.037	-0.037	-0.037	-0.038	-0.038	-0.038	-0.038	-0.038	-0.038	-0.038	-0.038	-0.038	-0.041	-0.041	-0.041	-0.04	-0.04	-0.04	-0.04	-0.043	-0.043	-0.043
YPR107C	-0.081	-0.081	-0.083	-0.083	-0.083	-0.083	-0.083	-0.089	-0.09	-0.088	-0.085	-0.085	-0.086	-0.086	-0.083	-0.083	-0.083	-0.083	-0.083	-0.083	-0.083	-0.083	-0.083	-0.083	-0.083	-0.083	-0.082	-0.082	-0.082	-0.083	-0.083	-0.083	-0.083	-0.083	-0.083	-0.082	-0.082	-0.082	-0.082	-0.082	-0.082	-0.087	-0.089	-0.089	-0.089	-0.089	-0.092	-0.091	-0.091
YMR244C-A	-0.119	-0.119	-0.119	-0.119	-0.119	-0.119	-0.119	-0.121	-0.121	-0.121	-0.121	-0.12	-0.119	-0.119	-0.119	-0.119	-0.123	-0.123	-0.123	-0.122	-0.121	-0.121	-0.121	-0.121	-0.116	-0.116	-0.116	-0.113	-0.103	-0.103	-0.101	-0.101	-0.101	-0.101	-0.101	-0.101	-0.101	-0.101	-0.101	-0.101	-0.101	-0.101	-0.101	-0.101	-0.101	-0.101	-0.108	-0.108	-0.108
YPL012W	-0.105	-0.105	-0.105	-0.106	-0.106	-0.114	-0.114	-0.114	-0.114	-0.114	-0.114	-0.114	-0.114	-0.114	-0.114	-0.122	-0.122	-0.127	-0.131	-0.13	-0.129	-0.129	-0.129	-0.129	-0.129	-0.129	-0.125	-0.125	-0.125	-0.125	-0.125	-0.125	-0.124	-0.124	-0.124	-0.124	-0.124	-0.13	-0.13	-0.13	-0.123	-0.123	-0.123	-0.123	-0.125	-0.125	-0.125	-0.125	-0.125
YFR002W	-0.08	-0.08	-0.076	-0.076	-0.076	-0.076	-0.076	-0.076	-0.076	-0.076	-0.074	-0.079	-0.081	-0.081	-0.081	-0.081	-0.081	-0.081	-0.084	-0.084	-0.084	-0.084	-0.084	-0.086	-0.086	-0.086	-0.087	-0.087	-0.091	-0.091	-0.096	-0.097	-0.096	-0.1	-0.1	-0.1	-0.1	-0.1	-0.098	-0.098	-0.095	-0.093	-0.093	-0.094	-0.094	-0.097	-0.096	-0.098	-0.095
YHR084W	-0.073	-0.071	-0.071	-0.068	-0.067	-0.067	-0.064	-0.064	-0.063	-0.054	-0.048	-0.047	-0.041	-0.04	-0.04	-0.04	-0.043	-0.04	-0.046	-0.045	-0.042	-0.042	-0.042	-0.042	-0.037	-0.027	-0.027	-0.028	-0.025	-0.028	-0.028	-0.028	-0.028	-0.029	-0.029	-0.029	-0.029	-0.029	-0.029	-0.029	-0.029	-0.029	-0.029	-0.029	-0.029	-0.029	-0.029	-0.029	-0.029
YAR015W	-0.133	-0.137	-0.137	-0.139	-0.143	-0.143	-0.147	-0.147	-0.145	-0.141	-0.141	-0.138	-0.138	-0.139	-0.14	-0.14	-0.14	-0.14	-0.14	-0.14	-0.14	-0.14	-0.141	-0.135	-0.136	-0.136	-0.136	-0.136	-0.137	-0.137	-0.137	-0.137	-0.141	-0.137	-0.137	-0.136	-0.136	-0.136	-0.136	-0.136	-0.141	-0.141	-0.141	-0.145	-0.145	-0.142	-0.142	-0.139	-0.139
YDL211C	-0.159	-0.159	-0.158	-0.157	-0.157	-0.157	-0.162	-0.145	-0.145	-0.207	-0.207	-0.207	-0.212	-0.212	-0.212	-0.212	-0.23	-0.23	-0.23	-0.23	-0.23	-0.235	-0.235	-0.235	-0.235	-0.235	-0.235	-0.235	-0.235	-0.235	-0.235	-0.235	-0.24	-0.202	-0.177	-0.177	-0.177	-0.177	-0.173	-0.173	-0.173	-0.173	-0.173	-0.173	-0.163	-0.151	-0.151	-0.155	-0.155
YDL173W	-0.177	-0.16	-0.16	-0.159	-0.146	-0.146	-0.146	-0.146	-0.146	-0.146	-0.146	-0.137	-0.137	-0.137	-0.137	-0.137	-0.137	-0.131	-0.131	-0.131	-0.131	-0.131	-0.131	-0.131	-0.131	-0.11	-0.106	-0.106	-0.105	-0.105	-0.104	-0.104	-0.105	-0.078	-0.075	-0.053	-0.048	-0.045	-0.044	-0.044	-0.044	-0.044	-0.044	-0.044	-0.044	-0.044	-0.044	-0.043	-0.043
YCR065W	-0.036	-0.036	-0.036	-0.036	-0.036	-0.036	-0.036	-0.037	-0.037	-0.037	-0.037	-0.037	-0.037	-0.037	-0.034	-0.04	-0.04	-0.04	-0.04	-0.047	-0.047	-0.054	-0.051	-0.051	-0.051	-0.051	-0.051	-0.051	-0.051	-0.051	-0.051	-0.048	-0.051	-0.051	-0.051	-0.048	-0.048	-0.048	-0.048	-0.048	-0.048	-0.044	-0.044	-0.044	-0.044	-0.047	-0.047	-0.047	-0.047
YBR119W	-0.03	-0.03	-0.028	-0.028	-0.026	-0.024	-0.024	-0.024	-0.026	-0.026	-0.026	-0.026	-0.026	-0.026	-0.028	-0.028	-0.028	-0.027	-0.027	-0.027	-0.027	-0.027	-0.027	-0.027	-0.027	-0.027	-0.032	-0.032	-0.033	-0.031	-0.023	-0.023	-0.023	-0.025	-0.025	-0.025	-0.025	-0.025	-0.02	-0.022	-0.022	-0.02	-0.02	-0.014	-0.016	-0.019	-0.026	-0.018	-0.018
YBL039W-B	-0.481	-0.381	-0.38	-0.38	-0.386	-0.417	-0.447	-0.447	-0.432	-0.432	-0.432	-0.435	-0.443	-0.443	-0.443	-0.443	-0.448	-0.508	-0.507	-0.507	-0.507	-0.507	-0.507	-0.507	-0.507	-0.51	-0.501	-0.51	-0.515	-0.515	-0.516	-0.516	-0.516	-0.516	-0.514	-0.543	-0.543	-0.543	-0.542	-0.542	-0.542	-0.539	-0.533	-0.533	-0.533	-0.533	-0.531	-0.531	-0.53
YDR103W	-0.221	-0.221	-0.212	-0.212	-0.252	-0.345	-0.394	-0.38	-0.344	-0.25	-0.249	-0.249	-0.224	-0.22	-0.23	-0.23	-0.23	-0.231	-0.231	-0.181	-0.171	-0.171	-0.185	-0.185	-0.181	-0.195	-0.204	-0.204	-0.186	-0.19	-0.19	-0.166	-0.162	-0.135	-0.139	-0.126	-0.126	-0.13	-0.13	-0.13	-0.139	-0.139	-0.139	-0.147	-0.147	-0.152	-0.152	-0.147	-0.147
YKL100C	-0.036	-0.036	-0.036	-0.036	-0.036	-0.036	-0.036	-0.036	-0.039	-0.04	-0.031	-0.034	-0.034	-0.034	-0.037	-0.04	-0.038	-0.036	-0.036	-0.036	-0.036	-0.036	-0.035	-0.042	-0.041	-0.041	-0.04	-0.04	-0.037	-0.037	-0.037	-0.035	-0.035	-0.04	-0.035	-0.035	-0.035	-0.037	-0.037	-0.037	-0.038	-0.038	-0.036	-0.036	-0.036	-0.036	-0.036	-0.036	-0.033
YLR126C	-0.117	-0.112	-0.112	-0.112	-0.112	-0.122	-0.122	-0.122	-0.122	-0.12	-0.12	-0.12	-0.119	-0.119	-0.135	-0.137	-0.137	-0.137	-0.137	-0.137	-0.14	-0.14	-0.141	-0.136	-0.136	-0.136	-0.136	-0.136	-0.135	-0.135	-0.135	-0.134	-0.134	-0.134	-0.137	-0.137	-0.133	-0.139	-0.139	-0.14	-0.141	-0.136	-0.14	-0.14	-0.14	-0.143	-0.143	-0.143	-0.139
YOL017W	-0.105	-0.104	-0.116	-0.132	-0.132	-0.132	-0.132	-0.15	-0.14	-0.145	-0.145	-0.144	-0.144	-0.146	-0.146	-0.146	-0.145	-0.145	-0.145	-0.142	-0.142	-0.142	-0.142	-0.142	-0.143	-0.157	-0.187	-0.187	-0.191	-0.191	-0.191	-0.191	-0.187	-0.187	-0.193	-0.198	-0.181	-0.193	-0.193	-0.197	-0.196	-0.196	-0.198	-0.198	-0.202	-0.202	-0.21	-0.22	-0.229
YBR212W	-0.089	-0.089	-0.089	-0.089	-0.089	-0.089	-0.089	-0.089	-0.089	-0.092	-0.091	-0.089	-0.089	-0.089	-0.089	-0.089	-0.089	-0.089	-0.089	-0.089	-0.089	-0.089	-0.089	-0.089	-0.088	-0.088	-0.088	-0.088	-0.087	-0.087	-0.085	-0.087	-0.087	-0.087	-0.087	-0.087	-0.087	-0.087	-0.087	-0.087	-0.087	-0.087	-0.087	-0.087	-0.087	-0.087	-0.087	-0.087	-0.087
YBR044C	-0.096	-0.079	-0.08	-0.074	-0.074	-0.075	-0.075	-0.075	-0.074	-0.07	-0.075	-0.075	-0.069	-0.073	-0.076	-0.074	-0.074	-0.07	-0.073	-0.073	-0.062	-0.049	-0.049	-0.049	-0.046	-0.051	-0.053	-0.053	-0.052	-0.058	-0.059	-0.059	-0.059	-0.059	-0.059	-0.059	-0.059	-0.059	-0.059	-0.056	-0.056	-0.053	-0.053	-0.047	-0.047	-0.049	-0.046	-0.046	-0.046
YEL017C-A	0	0	0	0	0	0	0	0	0	0	0	0	0	0	0	0	0	0	0	0	0	0	0	0	0	0	0	0	0	0	0	0	0	0	0	0	0	0	0	0	0	0	0	0	0	0	0	0	0
YKL184W	-0.038	-0.038	-0.042	-0.042	-0.042	-0.04	-0.044	-0.049	-0.049	-0.046	-0.05	-0.05	-0.05	-0.05	-0.05	-0.05	-0.044	-0.044	-0.044	-0.044	-0.044	-0.044	-0.044	-0.044	-0.044	-0.043	-0.048	-0.048	-0.052	-0.052	-0.052	-0.052	-0.052	-0.052	-0.052	-0.06	-0.076	-0.079	-0.063	-0.078	-0.079	-0.079	-0.079	-0.079	-0.052	-0.072	-0.134	-0.133	-0.133
YMR234W	-0.039	-0.043	-0.032	-0.033	-0.034	-0.031	-0.031	-0.04	-0.042	-0.04	-0.04	-0.035	-0.034	-0.014	-0.011	-0.012	-0.012	-0.012	-0.015	-0.016	-0.024	-0.021	-0.018	-0.016	-0.015	-0.018	-0.023	-0.023	-0.023	-0.021	-0.023	-0.023	-0.024	-0.025	-0.025	-0.03	-0.047	-0.05	-0.054	-0.054	-0.052	-0.052	-0.052	-0.052	-0.052	-0.054	-0.054	-0.054	-0.054
YHL029C	0.002	0.002	0.002	0.002	0.002	0.002	0	0	0	0	0	0	0	0	0	0	0	0	0	0	0	0	0	0	0	0	0	0	0	0	0.002	0.002	0.002	0.002	0.002	0.002	0.002	0.002	0.002	0.002	0.002	0.002	0.002	0.002	0.002	0.002	0.002	0.002	0.002
YKL150W	-0.085	-0.091	-0.091	-0.091	-0.091	-0.098	-0.098	-0.104	-0.104	-0.103	-0.103	-0.114	-0.122	-0.122	-0.122	-0.124	-0.123	-0.121	-0.114	-0.117	-0.12	-0.117	-0.117	-0.117	-0.117	-0.116	-0.116	-0.12	-0.125	-0.129	-0.135	-0.135	-0.135	-0.136	-0.131	-0.131	-0.121	-0.121	-0.121	-0.117	-0.118	-0.118	-0.118	-0.114	-0.116	-0.116	-0.116	-0.119	-0.119
YOR280C	-0.021	-0.019	-0.02	-0.02	-0.019	-0.019	-0.019	-0.019	-0.019	-0.013	-0.014	-0.008	-0.008	-0.008	-0.006	-0.006	-0.006	-0.006	-0.006	-0.003	-0.005	-0.003	-0.001	-0.004	-0.004	-0.004	-0.004	-0.004	-0.004	-0.004	-0.005	-0.005	-0.006	-0.005	-0.004	-0.004	-0.004	-0.004	-0.004	-0.004	-0.004	-0.003	-0.004	-0.004	-0.004	-0.009	-0.008	-0.008	-0.009
YDR498C	-0.049	-0.049	-0.042	-0.037	-0.021	-0.021	-0.021	-0.037	-0.037	-0.042	0	0	-0.022	-0.022	-0.022	-0.022	-0.027	-0.027	-0.027	-0.03	-0.036	-0.032	-0.019	-0.019	-0.024	-0.024	-0.024	-0.024	-0.018	-0.013	-0.01	-0.012	-0.012	-0.01	-0.01	-0.01	-0.01	-0.01	-0.01	-0.01	-0.01	-0.01	-0.01	-0.01	-0.01	-0.012	-0.017	-0.018	-0.021
YLR028C	-0.054	-0.054	-0.054	-0.059	-0.059	-0.06	-0.061	-0.06	-0.06	-0.06	-0.06	-0.059	-0.058	-0.057	-0.057	-0.044	-0.044	-0.043	-0.027	-0.027	-0.025	-0.025	-0.025	-0.025	-0.006	-0.006	-0.006	-0.014	-0.014	-0.015	-0.026	-0.009	-0.009	-0.009	-0.009	-0.009	-0.009	-0.009	-0.009	-0.009	-0.009	-0.009	-0.008	-0.009	-0.009	-0.009	-0.009	-0.009	-0.009
YBR153W	-0.049	-0.049	-0.05	-0.043	-0.041	-0.04	-0.04	-0.04	-0.037	-0.037	-0.036	-0.036	-0.04	-0.04	-0.04	-0.041	-0.041	-0.043	-0.043	-0.048	-0.045	-0.046	-0.046	-0.043	-0.044	-0.045	-0.046	-0.046	-0.046	-0.046	-0.046	-0.046	-0.046	-0.047	-0.048	-0.049	-0.049	-0.049	-0.049	-0.052	-0.053	-0.05	-0.05	-0.05	-0.049	-0.051	-0.053	-0.05	-0.051
YNR048W	-0.068	-0.068	-0.068	-0.068	-0.064	-0.061	-0.061	-0.061	-0.061	-0.062	-0.062	-0.062	-0.065	-0.063	-0.063	-0.063	-0.062	-0.062	-0.062	-0.06	-0.06	-0.064	-0.068	-0.068	-0.068	-0.068	-0.068	-0.068	-0.068	-0.068	-0.068	-0.068	-0.068	-0.068	-0.067	-0.063	-0.072	-0.066	-0.066	-0.066	-0.066	-0.066	-0.066	-0.066	-0.066	-0.066	-0.066	-0.066	-0.066
YBL080C	-0.275	-0.275	-0.275	-0.275	-0.252	-0.241	-0.212	-0.206	-0.203	-0.203	-0.203	-0.203	-0.204	-0.204	-0.201	-0.201	-0.176	-0.165	-0.161	-0.161	-0.149	-0.14	-0.15	-0.15	-0.15	-0.147	-0.151	-0.161	-0.158	-0.158	-0.169	-0.169	-0.169	-0.164	-0.164	-0.194	-0.167	-0.167	-0.151	-0.151	-0.102	-0.11	-0.118	-0.073	-0.073	-0.073	-0.073	-0.073	-0.073
YBR201C-A	-0.179	-0.179	-0.179	-0.179	-0.17	-0.17	-0.17	-0.167	-0.167	-0.164	-0.172	-0.164	-0.164	-0.164	-0.173	-0.173	-0.18	-0.18	-0.176	-0.176	-0.177	-0.169	-0.162	-0.159	-0.159	-0.159	-0.159	-0.158	-0.158	-0.158	-0.165	-0.165	-0.165	-0.165	-0.165	-0.16	-0.15	-0.15	-0.15	-0.15	-0.15	-0.15	-0.15	-0.15	-0.15	-0.151	-0.151	-0.151	-0.146
YPL254W	-0.031	-0.03	-0.03	-0.029	-0.031	-0.031	-0.031	-0.031	-0.032	-0.032	-0.032	-0.032	-0.032	-0.035	-0.036	-0.036	-0.036	-0.036	-0.036	-0.036	-0.036	-0.035	-0.035	-0.035	-0.035	-0.033	-0.031	-0.031	-0.032	-0.032	-0.032	-0.031	-0.031	-0.031	-0.031	-0.031	-0.031	-0.031	-0.031	-0.031	-0.031	-0.031	-0.031	-0.031	-0.028	-0.028	-0.03	-0.03	-0.031
YML034W	-0.081	-0.081	-0.081	-0.079	-0.072	-0.074	-0.074	-0.064	-0.06	-0.064	-0.072	-0.072	-0.077	-0.085	-0.09	-0.09	-0.09	-0.097	-0.097	-0.093	-0.094	-0.114	-0.111	-0.107	-0.102	-0.102	-0.102	-0.102	-0.102	-0.102	-0.102	-0.102	-0.102	-0.097	-0.097	-0.097	-0.097	-0.097	-0.105	-0.105	-0.105	-0.11	-0.11	-0.11	-0.11	-0.11	-0.11	-0.11	-0.109
YDL060W	-0.006	-0.006	-0.002	-0.009	-0.009	-0.002	-0.002	0.001	0.001	0.005	0	0.006	-0.013	-0.013	-0.013	-0.008	-0.012	-0.012	-0.011	-0.011	-0.016	-0.017	-0.017	-0.017	-0.015	-0.017	-0.016	-0.016	-0.016	-0.016	-0.016	-0.016	-0.016	-0.016	-0.016	-0.016	-0.015	-0.015	-0.019	-0.019	-0.018	-0.017	-0.019	-0.019	-0.019	-0.019	-0.019	-0.019	-0.019
YKL194C	-0.091	-0.089	-0.089	-0.089	-0.101	-0.101	-0.101	-0.1	-0.093	-0.104	-0.112	-0.124	-0.136	-0.128	-0.123	-0.127	-0.127	-0.133	-0.13	-0.14	-0.146	-0.146	-0.152	-0.159	-0.164	-0.168	-0.168	-0.168	-0.166	-0.166	-0.158	-0.153	-0.158	-0.158	-0.158	-0.158	-0.158	-0.162	-0.162	-0.156	-0.156	-0.156	-0.152	-0.152	-0.152	-0.152	-0.152	-0.138	-0.128
YNR031C	-0.06	-0.061	-0.061	-0.061	-0.07	-0.07	-0.07	-0.07	-0.071	-0.072	-0.068	-0.069	-0.069	-0.069	-0.069	-0.07	-0.07	-0.068	-0.068	-0.068	-0.068	-0.068	-0.068	-0.068	-0.068	-0.068	-0.068	-0.068	-0.069	-0.069	-0.07	-0.07	-0.07	-0.07	-0.07	-0.07	-0.07	-0.07	-0.069	-0.069	-0.069	-0.069	-0.069	-0.069	-0.067	-0.067	-0.065	-0.065	-0.065
YML046W	-0.1	-0.107	-0.121	-0.083	-0.084	-0.084	-0.09	-0.09	-0.09	-0.09	-0.092	-0.084	-0.085	-0.074	-0.077	-0.077	-0.089	-0.089	-0.089	-0.089	-0.089	-0.089	-0.089	-0.089	-0.092	-0.092	-0.091	-0.091	-0.092	-0.092	-0.092	-0.088	-0.088	-0.088	-0.088	-0.088	-0.088	-0.088	-0.088	-0.088	-0.088	-0.088	-0.088	-0.088	-0.088	-0.088	-0.088	-0.088	-0.088
YAL034W-A	-0.049	-0.049	-0.049	-0.049	-0.049	-0.049	-0.049	-0.049	-0.051	-0.051	-0.051	-0.053	-0.053	-0.053	-0.053	-0.053	-0.053	-0.053	-0.053	-0.053	-0.055	-0.059	-0.048	-0.05	-0.051	-0.046	-0.046	-0.049	-0.049	-0.049	-0.047	-0.047	-0.048	-0.048	-0.047	-0.047	-0.047	-0.047	-0.047	-0.045	-0.045	-0.045	-0.046	-0.046	-0.046	-0.046	-0.048	-0.042	-0.042
YDR123C	-0.092	-0.092	-0.092	-0.092	-0.091	-0.091	-0.091	-0.089	-0.09	-0.09	-0.09	-0.087	-0.088	-0.087	-0.084	-0.085	-0.081	-0.078	-0.078	-0.078	-0.078	-0.078	-0.084	-0.084	-0.084	-0.084	-0.084	-0.084	-0.084	-0.084	-0.084	-0.084	-0.084	-0.08	-0.08	-0.072	-0.08	-0.075	-0.075	-0.078	-0.077	-0.077	-0.058	-0.058	-0.075	-0.062	-0.071	-0.066	-0.058
YDR450W	-0.147	-0.156	-0.151	-0.145	-0.146	-0.133	-0.134	-0.134	-0.134	-0.128	-0.128	-0.129	-0.129	-0.129	-0.112	-0.112	-0.112	-0.098	-0.098	-0.076	-0.087	-0.087	-0.087	-0.087	-0.077	-0.077	-0.089	-0.089	-0.089	-0.089	-0.089	-0.089	-0.089	-0.089	-0.089	-0.089	-0.089	-0.089	-0.089	-0.094	-0.137	-0.16	-0.139	-0.104	-0.104	-0.104	-0.104	-0.104	-0.104
YOL070C	-0.149	-0.149	-0.159	-0.144	-0.132	-0.097	-0.097	-0.097	-0.096	-0.1	-0.1	-0.095	-0.095	-0.095	-0.086	-0.086	-0.089	-0.088	-0.09	-0.087	-0.088	-0.088	-0.088	-0.092	-0.096	-0.096	-0.096	-0.098	-0.098	-0.1	-0.1	-0.098	-0.086	-0.078	-0.078	-0.078	-0.073	-0.073	-0.077	-0.078	-0.078	-0.078	-0.077	-0.078	-0.077	-0.077	-0.077	-0.077	-0.077
YBL027W	0	0	0	0	0	0	0	0	0	0	0	0	0	0	0	0	0	0	0	0	0	0	0	0	0	0	0	0	0	0	0	0	0	0	0	0	0	0	0	0	0	0	0	0	0	0	0	0	0
YBL091C	-0.181	-0.15	-0.15	-0.15	-0.138	-0.138	-0.139	-0.142	-0.142	-0.154	-0.154	-0.161	-0.163	-0.164	-0.15	-0.15	-0.15	-0.15	-0.152	-0.152	-0.152	-0.152	-0.152	-0.152	-0.152	-0.152	-0.148	-0.148	-0.15	-0.146	-0.146	-0.146	-0.146	-0.146	-0.147	-0.147	-0.141	-0.141	-0.141	-0.139	-0.139	-0.139	-0.139	-0.145	-0.143	-0.143	-0.135	-0.135	-0.135
YHR025W	-0.131	-0.131	-0.126	-0.124	-0.118	-0.117	-0.117	-0.117	-0.111	-0.111	-0.095	-0.095	-0.1	-0.099	-0.098	-0.098	-0.098	-0.098	-0.098	-0.098	-0.098	-0.098	-0.098	-0.098	-0.098	-0.098	-0.098	-0.098	-0.094	-0.094	-0.096	-0.096	-0.096	-0.096	-0.096	-0.096	-0.096	-0.096	-0.096	-0.088	-0.088	-0.087	-0.087	-0.084	-0.084	-0.081	-0.081	-0.078	-0.079
YPR035W	0	0	0	0	0	0	0	0	0	0	0	0.004	0.004	0.004	0.004	0.004	0.004	0.004	0.004	0.004	0.003	0.003	0.003	0.003	0.003	0.003	0.003	0.003	0.003	0.003	0.003	0.003	0.003	0.003	0.003	0.003	0.003	0.003	0.003	0.003	0.003	0.003	0.003	0.002	0.002	0.002	0.002	0.002	0.002
YKL197C	-0.061	-0.059	-0.059	-0.059	-0.059	-0.064	-0.054	-0.06	-0.061	-0.064	-0.067	-0.065	-0.062	-0.062	-0.065	-0.065	-0.065	-0.065	-0.065	-0.065	-0.065	-0.065	-0.067	-0.068	-0.068	-0.068	-0.064	-0.064	-0.064	-0.064	-0.058	-0.056	-0.056	-0.056	-0.056	-0.056	-0.056	-0.056	-0.056	-0.057	-0.057	-0.059	-0.059	-0.053	-0.061	-0.072	-0.07	-0.071	-0.077
YMR060C	-0.059	-0.059	-0.059	-0.061	-0.061	-0.061	-0.061	-0.061	-0.061	-0.061	-0.061	-0.059	-0.057	-0.059	-0.057	-0.058	-0.058	-0.058	-0.058	-0.058	-0.058	-0.058	-0.057	-0.055	-0.055	-0.055	-0.055	-0.057	-0.057	-0.057	-0.057	-0.057	-0.057	-0.057	-0.057	-0.057	-0.057	-0.057	-0.057	-0.059	-0.059	-0.059	-0.056	-0.056	-0.053	-0.053	-0.053	-0.053	-0.053
YMR065W	-0.018	-0.018	-0.022	-0.021	-0.016	0.005	0.005	0.011	0.012	-0.002	-0.002	-0.002	-0.002	-0.002	-0.002	-0.002	-0.008	-0.006	-0.006	-0.01	-0.003	0.01	0.01	0.01	0.002	0.002	-0.002	-0.004	-0.004	-0.005	-0.005	-0.005	-0.005	-0.005	-0.003	-0.003	-0.001	-0.003	-0.007	-0.015	-0.015	-0.012	-0.015	-0.015	-0.016	-0.015	-0.015	-0.015	-0.015
YBL078C	-0.056	-0.05	-0.05	-0.05	-0.05	-0.05	-0.046	-0.046	-0.043	-0.043	-0.043	-0.043	-0.043	-0.045	-0.045	-0.047	-0.044	-0.046	-0.046	-0.043	-0.042	-0.042	-0.041	-0.041	-0.041	-0.041	-0.042	-0.042	-0.042	-0.043	-0.045	-0.045	-0.045	-0.045	-0.045	-0.046	-0.046	-0.044	-0.04	-0.04	-0.04	-0.04	-0.04	-0.04	-0.04	-0.039	-0.034	-0.035	-0.035
YBR109C	-0.24	-0.24	-0.24	-0.24	-0.24	-0.244	-0.244	-0.244	-0.244	-0.244	-0.244	-0.244	-0.244	-0.244	-0.244	-0.244	-0.244	-0.244	-0.244	-0.241	-0.241	-0.241	-0.241	-0.241	-0.241	-0.239	-0.239	-0.239	-0.239	-0.239	-0.239	-0.239	-0.239	-0.24	-0.24	-0.24	-0.24	-0.231	-0.229	-0.226	-0.226	-0.224	-0.223	-0.223	-0.226	-0.226	-0.226	-0.221	-0.217
YNR054C	-0.094	-0.085	-0.085	-0.049	-0.049	-0.049	-0.049	-0.054	-0.054	-0.054	-0.054	-0.054	-0.056	-0.046	-0.047	-0.046	-0.041	-0.042	-0.054	-0.049	-0.05	-0.051	-0.052	-0.052	-0.052	-0.052	-0.046	-0.046	-0.046	-0.046	-0.048	-0.048	-0.051	-0.051	-0.051	-0.051	-0.051	-0.051	-0.051	-0.051	-0.051	-0.053	-0.053	-0.057	-0.061	-0.066	-0.066	-0.066	-0.068
YKL047W	-0.073	-0.073	-0.073	-0.076	-0.076	-0.077	-0.077	-0.078	-0.082	-0.082	-0.08	-0.08	-0.08	-0.078	-0.078	-0.078	-0.078	-0.078	-0.078	-0.081	-0.081	-0.079	-0.081	-0.081	-0.08	-0.081	-0.081	-0.081	-0.081	-0.081	-0.081	-0.081	-0.081	-0.082	-0.082	-0.082	-0.08	-0.08	-0.08	-0.08	-0.08	-0.08	-0.08	-0.08	-0.08	-0.08	-0.081	-0.081	-0.081
YDL049C	-0.044	-0.034	-0.034	-0.034	-0.034	-0.034	-0.038	-0.038	-0.043	-0.043	-0.041	-0.046	-0.046	-0.052	-0.065	-0.065	-0.065	-0.065	-0.065	-0.06	-0.056	-0.052	-0.052	-0.052	-0.052	-0.052	-0.052	-0.052	-0.058	-0.058	-0.058	-0.058	-0.058	-0.058	-0.058	-0.052	-0.054	-0.054	-0.049	-0.049	-0.049	-0.049	-0.049	-0.049	-0.049	-0.049	-0.03	-0.03	-0.03
YKL080W	-0.041	-0.041	-0.041	-0.041	-0.041	-0.041	-0.041	-0.037	-0.043	-0.038	-0.038	-0.037	-0.037	-0.036	-0.036	-0.04	-0.041	-0.041	-0.049	-0.049	-0.049	-0.036	-0.046	-0.04	-0.04	-0.041	-0.041	-0.041	-0.041	-0.041	-0.048	-0.048	-0.04	-0.04	-0.04	-0.058	-0.06	-0.059	-0.059	-0.06	-0.06	-0.061	-0.075	-0.066	-0.054	-0.054	-0.061	-0.061	-0.061
YHR129C	-0.082	-0.082	-0.082	-0.08	-0.081	-0.129	-0.118	-0.119	-0.124	-0.115	-0.117	-0.102	-0.102	-0.102	-0.102	-0.095	-0.095	-0.098	-0.098	-0.098	-0.098	-0.098	-0.098	-0.098	-0.104	-0.106	-0.106	-0.118	-0.111	-0.111	-0.106	-0.095	-0.09	-0.093	-0.093	-0.085	-0.085	-0.088	-0.084	-0.084	-0.084	-0.084	-0.084	-0.084	-0.088	-0.092	-0.092	-0.092	-0.092
YOR002W	-0.045	-0.045	-0.045	-0.045	-0.042	-0.042	-0.042	-0.042	-0.042	-0.04	-0.039	-0.043	-0.043	-0.043	-0.042	-0.043	-0.035	-0.032	-0.035	-0.035	-0.035	-0.035	-0.035	-0.035	-0.035	-0.035	-0.035	-0.035	-0.035	-0.035	-0.035	-0.035	-0.035	-0.036	-0.033	-0.035	-0.035	-0.035	-0.034	-0.034	-0.034	-0.034	-0.034	-0.033	-0.033	-0.032	-0.032	-0.032	-0.033
YMR129W	-0.063	-0.063	-0.066	-0.066	-0.066	-0.066	-0.067	-0.067	-0.067	-0.067	-0.066	-0.066	-0.067	-0.065	-0.067	-0.067	-0.07	-0.068	-0.068	-0.068	-0.068	-0.068	-0.068	-0.068	-0.068	-0.068	-0.068	-0.068	-0.068	-0.068	-0.068	-0.068	-0.067	-0.067	-0.067	-0.067	-0.07	-0.07	-0.07	-0.07	-0.07	-0.07	-0.065	-0.065	-0.065	-0.068	-0.067	-0.068	-0.068
YNR047W	-0.064	-0.064	-0.06	-0.06	-0.06	-0.06	-0.059	-0.059	-0.072	-0.072	-0.071	-0.067	-0.067	-0.067	-0.067	-0.067	-0.067	-0.069	-0.069	-0.069	-0.069	-0.069	-0.069	-0.069	-0.069	-0.069	-0.077	-0.077	-0.077	-0.08	-0.072	-0.075	-0.074	-0.074	-0.074	-0.071	-0.074	-0.073	-0.069	-0.069	-0.069	-0.069	-0.069	-0.069	-0.069	-0.069	-0.067	-0.067	-0.057
YLR328W	-0.059	-0.059	-0.059	-0.059	-0.059	-0.059	-0.059	-0.059	-0.059	-0.059	-0.059	-0.059	-0.059	-0.059	-0.06	-0.056	-0.056	-0.057	-0.057	-0.057	-0.057	-0.057	-0.057	-0.057	-0.057	-0.057	-0.056	-0.056	-0.056	-0.056	-0.05	-0.051	-0.051	-0.052	-0.045	-0.045	-0.045	-0.045	-0.049	-0.049	-0.049	-0.049	-0.049	-0.052	-0.052	-0.052	-0.052	-0.052	-0.052
YPL165C	-0.385	-0.385	-0.385	-0.388	-0.383	-0.384	-0.384	-0.392	-0.398	-0.398	-0.397	-0.396	-0.422	-0.39	-0.407	-0.582	-0.531	-0.579	-0.579	-0.578	-0.547	-0.548	-0.547	-0.547	-0.547	-0.555	-0.555	-0.555	-0.564	-0.609	-0.609	-0.49	-0.49	-0.491	-0.491	-0.491	-0.491	-0.491	-0.491	-0.508	-0.508	-0.521	-0.525	-0.564	-0.563	-0.563	-0.563	-0.563	-0.563
YGL055W	-0.021	-0.021	-0.021	-0.021	-0.018	-0.018	-0.018	-0.018	-0.018	-0.018	-0.018	-0.018	-0.018	-0.018	-0.018	-0.018	-0.018	-0.018	-0.018	-0.018	-0.021	-0.021	-0.021	-0.021	-0.021	-0.021	-0.021	-0.021	-0.021	-0.021	-0.021	-0.021	-0.023	-0.023	-0.023	-0.023	-0.023	-0.023	-0.023	-0.023	-0.023	-0.023	-0.023	-0.023	-0.018	-0.038	-0.041	-0.04	-0.039
YPR003C	-0.038	-0.037	-0.037	-0.039	-0.039	-0.039	-0.036	-0.037	-0.039	-0.037	-0.027	-0.028	-0.031	-0.031	-0.031	-0.031	-0.031	-0.031	-0.032	-0.036	-0.036	-0.036	-0.036	-0.036	-0.033	-0.032	-0.032	-0.037	-0.036	-0.036	-0.036	-0.037	-0.037	-0.039	-0.039	-0.038	-0.036	-0.037	-0.037	-0.038	-0.038	-0.038	-0.038	-0.038	-0.038	-0.038	-0.038	-0.039	-0.039
YDL195W	-0.04	-0.04	-0.039	-0.039	-0.039	-0.042	-0.042	-0.04	-0.041	-0.041	-0.041	-0.041	-0.041	-0.041	-0.05	-0.051	-0.057	-0.064	-0.064	-0.064	-0.064	-0.064	-0.064	-0.068	-0.065	-0.065	-0.065	-0.065	-0.07	-0.062	-0.071	-0.077	-0.078	-0.073	-0.09	-0.09	-0.085	-0.085	-0.085	-0.085	-0.085	-0.085	-0.081	-0.081	-0.075	-0.064	-0.064	-0.064	-0.064
YBR255C-A	-0.052	-0.049	-0.05	-0.05	-0.045	-0.045	-0.045	-0.051	-0.054	-0.057	-0.057	-0.063	-0.063	-0.063	-0.063	-0.063	-0.063	-0.068	-0.068	-0.064	-0.064	-0.064	-0.061	-0.055	-0.053	-0.048	-0.048	-0.064	-0.075	-0.069	-0.069	-0.07	-0.057	-0.057	-0.057	-0.059	-0.059	-0.059	-0.059	-0.059	-0.067	-0.067	-0.061	-0.061	-0.061	-0.054	-0.054	-0.053	-0.053
YMR128W	-0.106	-0.103	-0.103	-0.103	-0.101	-0.1	-0.098	-0.096	-0.096	-0.097	-0.097	-0.097	-0.097	-0.097	-0.096	-0.096	-0.096	-0.096	-0.095	-0.095	-0.095	-0.095	-0.095	-0.095	-0.095	-0.095	-0.093	-0.093	-0.093	-0.096	-0.099	-0.099	-0.099	-0.099	-0.103	-0.103	-0.103	-0.103	-0.103	-0.103	-0.103	-0.103	-0.103	-0.104	-0.104	-0.104	-0.103	-0.103	-0.103
YOR182C	-0.06	-0.06	-0.06	-0.06	-0.06	-0.06	-0.06	-0.06	-0.06	-0.06	-0.06	-0.05	-0.053	-0.05	-0.05	-0.05	-0.05	-0.05	-0.05	-0.05	-0.05	-0.05	-0.05	-0.05	-0.05	-0.05	-0.05	-0.049	-0.06	-0.056	-0.084	-0.066	-0.048	-0.048	-0.048	-0.047	-0.047	-0.047	-0.047	-0.047	-0.037	-0.037	-0.037	-0.037	-0.048	-0.067	-0.067	-0.067	-0.067
YDL130W-A	-0.08	-0.08	-0.08	-0.08	-0.08	-0.08	-0.08	-0.074	-0.074	-0.074	-0.074	-0.074	-0.074	-0.074	-0.074	-0.068	-0.073	-0.074	-0.074	-0.074	-0.074	-0.074	-0.074	-0.074	-0.071	-0.071	-0.071	-0.071	-0.071	-0.071	-0.071	-0.071	-0.071	-0.071	-0.071	-0.071	-0.071	-0.072	-0.072	-0.073	-0.072	-0.065	-0.063	-0.063	-0.055	-0.055	-0.055	-0.056	-0.056
YKL138C	-0.056	-0.056	-0.06	-0.058	-0.066	-0.072	-0.07	-0.071	-0.071	-0.071	-0.071	-0.072	-0.072	-0.077	-0.079	-0.079	-0.079	-0.078	-0.08	-0.075	-0.072	-0.072	-0.097	-0.096	-0.086	-0.091	-0.093	-0.091	-0.091	-0.094	-0.094	-0.094	-0.094	-0.094	-0.095	-0.095	-0.095	-0.099	-0.099	-0.093	-0.094	-0.096	-0.096	-0.099	-0.11	-0.109	-0.111	-0.112	-0.106
YBL025W	-0.035	-0.035	-0.035	-0.035	-0.035	-0.035	-0.03	-0.03	-0.025	-0.025	-0.023	-0.023	-0.023	-0.025	-0.025	-0.027	-0.027	-0.027	-0.028	-0.028	-0.034	-0.034	-0.032	-0.033	-0.034	-0.036	-0.035	-0.036	-0.036	-0.045	-0.045	-0.047	-0.047	-0.043	-0.048	-0.05	-0.048	-0.048	-0.048	-0.048	-0.048	-0.048	-0.052	-0.054	-0.056	-0.056	-0.057	-0.06	-0.059
YLR438W	-0.07	-0.07	-0.07	-0.072	-0.072	-0.072	-0.07	-0.077	-0.083	-0.083	-0.083	-0.083	-0.083	-0.083	-0.087	-0.087	-0.09	-0.085	-0.085	-0.085	-0.085	-0.085	-0.083	-0.083	-0.083	-0.083	-0.083	-0.083	-0.083	-0.083	-0.083	-0.083	-0.085	-0.087	-0.087	-0.087	-0.087	-0.087	-0.088	-0.088	-0.088	-0.088	-0.088	-0.086	-0.086	-0.083	-0.083	-0.083	-0.083
YLR100W	-0.073	-0.072	-0.072	-0.072	-0.072	-0.072	-0.069	-0.069	-0.068	-0.053	-0.048	-0.048	-0.048	-0.051	-0.051	-0.056	-0.056	-0.059	-0.059	-0.059	-0.059	-0.059	-0.055	-0.052	-0.047	-0.048	-0.049	-0.049	-0.051	-0.051	-0.051	-0.048	-0.056	-0.056	-0.056	-0.056	-0.056	-0.056	-0.059	-0.059	-0.059	-0.059	-0.059	-0.059	-0.059	-0.059	-0.059	-0.059	-0.054
YMR227C	-0.033	-0.034	-0.038	-0.027	-0.026	-0.036	-0.036	-0.03	-0.055	-0.062	-0.061	-0.061	-0.061	-0.061	-0.061	-0.048	-0.048	-0.044	-0.044	-0.044	-0.044	-0.044	-0.044	-0.051	-0.051	-0.058	-0.058	-0.058	-0.05	-0.046	-0.053	-0.059	-0.062	-0.046	-0.046	-0.046	-0.044	-0.043	-0.041	-0.042	-0.044	-0.044	-0.044	-0.043	-0.042	-0.042	-0.042	-0.042	-0.042
YHR049W	-0.063	-0.063	-0.063	-0.063	-0.063	-0.062	-0.062	-0.06	-0.06	-0.059	-0.06	-0.059	-0.065	-0.065	-0.065	-0.065	-0.065	-0.062	-0.067	-0.067	-0.071	-0.078	-0.076	-0.076	-0.077	-0.077	-0.09	-0.11	-0.127	-0.127	-0.127	-0.135	-0.135	-0.152	-0.146	-0.15	-0.15	-0.147	-0.147	-0.144	-0.154	-0.158	-0.191	-0.191	-0.191	-0.19	-0.19	-0.19	-0.19
YOR052C	-0.039	-0.042	-0.038	-0.038	-0.04	-0.04	-0.04	-0.04	-0.04	-0.04	-0.04	-0.04	-0.04	-0.04	-0.04	-0.04	-0.04	-0.04	-0.04	-0.04	-0.039	-0.042	-0.04	-0.042	-0.043	-0.043	-0.043	-0.043	-0.043	-0.043	-0.043	-0.043	-0.042	-0.042	-0.042	-0.042	-0.043	-0.043	-0.043	-0.046	-0.046	-0.038	-0.039	-0.039	-0.037	-0.037	-0.036	-0.035	-0.035
YDL014W	-0.048	-0.047	-0.048	-0.048	-0.047	-0.046	-0.047	-0.047	-0.048	-0.046	-0.046	-0.046	-0.045	-0.045	-0.045	-0.045	-0.045	-0.045	-0.045	-0.045	-0.045	-0.044	-0.044	-0.044	-0.049	-0.051	-0.05	-0.05	-0.046	-0.046	-0.046	-0.046	-0.046	-0.046	-0.046	-0.046	-0.046	-0.048	-0.048	-0.048	-0.048	-0.05	-0.05	-0.047	-0.047	-0.047	-0.059	-0.058	-0.054
YGR187C	-0.157	-0.157	-0.157	-0.164	-0.164	-0.164	-0.164	-0.164	-0.164	-0.164	-0.164	-0.154	-0.155	-0.155	-0.155	-0.155	-0.155	-0.155	-0.156	-0.156	-0.156	-0.156	-0.156	-0.183	-0.176	-0.161	-0.161	-0.156	-0.144	-0.144	-0.144	-0.144	-0.144	-0.144	-0.13	-0.125	-0.117	-0.13	-0.13	-0.13	-0.13	-0.13	-0.13	-0.13	-0.117	-0.127	-0.127	-0.127	-0.127
YNL052W	-0.066	-0.066	-0.066	-0.066	-0.059	-0.059	-0.055	-0.053	-0.053	-0.053	-0.053	-0.053	-0.053	-0.053	-0.054	-0.054	-0.056	-0.058	-0.058	-0.069	-0.069	-0.064	-0.064	-0.069	-0.069	-0.069	-0.069	-0.069	-0.069	-0.069	-0.074	-0.074	-0.071	-0.071	-0.071	-0.071	-0.07	-0.069	-0.069	-0.069	-0.069	-0.069	-0.069	-0.072	-0.072	-0.072	-0.072	-0.072	-0.072
YDL075W	-0.106	-0.054	-0.06	-0.045	-0.045	-0.045	-0.045	-0.045	-0.067	0	0	0	0	0	0	0	0	0	0	0	0	0	0	0	0	0	0	0	0	0	0	0	0	0	0	0	0	0	0	0	0	0	0	0	0	0	0	0	0
YMR292W	-0.084	-0.084	-0.084	-0.098	-0.104	-0.109	-0.117	-0.117	-0.124	-0.119	-0.108	-0.108	-0.097	-0.092	-0.092	-0.083	-0.078	-0.087	-0.085	-0.085	-0.085	-0.085	-0.084	-0.081	-0.083	-0.083	-0.077	-0.077	-0.08	-0.076	-0.077	-0.077	-0.077	-0.077	-0.079	-0.08	-0.086	-0.086	-0.085	-0.082	-0.082	-0.079	-0.08	-0.08	-0.08	-0.08	-0.08	-0.079	-0.079
YGL097W	-0.096	-0.096	-0.095	-0.095	-0.095	-0.095	-0.095	-0.095	-0.095	-0.095	-0.095	-0.095	-0.095	-0.092	-0.089	-0.089	-0.097	-0.1	-0.1	-0.101	-0.101	-0.104	-0.104	-0.104	-0.104	-0.104	-0.109	-0.109	-0.109	-0.11	-0.11	-0.109	-0.109	-0.109	-0.109	-0.109	-0.109	-0.109	-0.109	-0.109	-0.109	-0.112	-0.112	-0.112	-0.116	-0.12	-0.124	-0.128	-0.129
YJL141C	-0.079	-0.079	-0.083	-0.083	-0.083	-0.097	-0.092	-0.093	-0.09	-0.111	-0.152	-0.153	-0.161	-0.176	-0.176	-0.176	-0.176	-0.21	-0.203	-0.201	-0.202	-0.202	-0.202	-0.259	-0.259	-0.259	-0.266	-0.267	-0.286	-0.286	-0.299	-0.344	-0.344	-0.344	-0.345	-0.331	-0.331	-0.322	-0.322	-0.322	-0.322	-0.47	-0.471	-0.481	-0.481	-0.481	-0.481	-0.481	-0.481
YGR193C	-0.14	-0.128	-0.128	-0.128	-0.129	-0.123	-0.125	-0.125	-0.129	-0.129	-0.132	-0.132	-0.131	-0.131	-0.131	-0.131	-0.131	-0.131	-0.131	-0.134	-0.136	-0.136	-0.141	-0.141	-0.141	-0.141	-0.136	-0.137	-0.136	-0.136	-0.143	-0.143	-0.139	-0.143	-0.143	-0.143	-0.143	-0.143	-0.143	-0.145	-0.147	-0.147	-0.147	-0.147	-0.147	-0.147	-0.148	-0.148	-0.142
YOR327C	-0.043	-0.043	-0.043	-0.043	-0.043	-0.043	-0.043	-0.044	-0.046	-0.046	-0.047	-0.042	-0.042	-0.042	-0.042	-0.042	-0.045	-0.043	-0.043	-0.043	-0.043	-0.043	-0.043	-0.043	-0.046	-0.045	-0.045	-0.045	-0.046	-0.046	-0.045	-0.045	-0.045	-0.045	-0.045	-0.045	-0.045	-0.045	-0.045	-0.045	-0.045	-0.045	-0.045	-0.045	-0.044	-0.044	-0.044	-0.044	-0.044
YHR064C	-0.062	-0.054	-0.054	-0.054	-0.061	-0.061	-0.061	-0.061	-0.058	-0.058	-0.059	-0.059	-0.059	-0.054	-0.053	-0.053	-0.053	-0.054	-0.05	-0.04	-0.04	-0.036	-0.036	-0.042	-0.041	-0.041	-0.039	-0.037	-0.037	-0.041	-0.041	-0.04	-0.04	-0.041	-0.041	-0.041	-0.041	-0.043	-0.043	-0.047	-0.042	-0.042	-0.041	-0.04	-0.04	-0.044	-0.044	-0.044	-0.044
YPL225W	-0.057	-0.054	-0.051	-0.051	-0.053	-0.052	-0.049	-0.049	-0.048	-0.048	-0.048	-0.048	-0.048	-0.048	-0.048	-0.048	-0.048	-0.048	-0.048	-0.05	-0.049	-0.049	-0.054	-0.054	-0.054	-0.054	-0.054	-0.054	-0.056	-0.056	-0.056	-0.056	-0.056	-0.056	-0.056	-0.053	-0.05	-0.058	-0.054	-0.05	-0.05	-0.05	-0.05	-0.05	-0.05	-0.05	-0.05	-0.05	-0.05
YGL141W	-0.049	-0.054	-0.051	-0.051	-0.05	-0.05	-0.051	-0.047	-0.049	-0.047	-0.049	-0.049	-0.048	-0.055	-0.056	-0.056	-0.056	-0.053	-0.06	-0.065	-0.069	-0.071	-0.083	-0.082	-0.087	-0.087	-0.086	-0.086	-0.085	-0.083	-0.084	-0.084	-0.085	-0.085	-0.086	-0.09	-0.091	-0.088	-0.089	-0.091	-0.092	-0.093	-0.093	-0.093	-0.093	-0.09	-0.092	-0.09	-0.09
YHL003C	0	0	0	0	0	0	0	0	0	-0.02	-0.02	-0.02	-0.014	-0.014	-0.014	-0.006	0.005	0.005	0.005	-0.009	-0.009	-0.007	-0.007	-0.026	-0.044	-0.044	-0.065	-0.052	-0.062	-0.062	-0.062	-0.066	-0.066	-0.069	-0.063	-0.06	-0.06	-0.06	-0.06	-0.06	-0.052	-0.053	-0.053	-0.053	-0.053	-0.053	-0.053	-0.053	-0.053
YNL289W	-0.031	-0.03	-0.028	-0.029	-0.027	-0.027	-0.029	-0.029	-0.029	-0.029	-0.018	-0.014	-0.029	-0.032	-0.032	-0.032	-0.034	-0.034	-0.034	-0.034	-0.034	-0.029	-0.028	-0.029	-0.037	-0.037	-0.041	-0.041	-0.041	-0.041	-0.04	-0.038	-0.035	-0.038	-0.038	-0.038	-0.044	-0.082	-0.067	-0.087	-0.087	-0.087	-0.085	-0.085	-0.085	-0.085	-0.085	-0.085	-0.096
YLR005W	-0.347	-0.336	-0.326	-0.326	-0.337	-0.312	-0.297	-0.297	-0.297	-0.319	-0.305	-0.237	-0.237	-0.237	-0.235	-0.22	-0.22	-0.22	-0.223	-0.224	-0.227	-0.226	-0.226	-0.226	-0.226	-0.222	-0.219	-0.221	-0.229	-0.239	-0.232	-0.232	-0.241	-0.253	-0.255	-0.256	-0.27	-0.276	-0.285	-0.274	-0.301	-0.291	-0.291	-0.291	-0.291	-0.296	-0.296	-0.296	-0.296
YAL012W	-0.088	-0.088	-0.094	-0.094	-0.094	-0.094	-0.095	-0.088	-0.082	-0.082	-0.082	-0.082	-0.082	-0.082	-0.082	-0.082	-0.082	-0.076	-0.076	-0.076	-0.076	-0.077	-0.077	-0.071	-0.071	-0.071	-0.071	-0.071	-0.071	-0.065	-0.061	-0.061	-0.061	-0.061	-0.061	-0.061	-0.059	-0.059	-0.053	-0.053	-0.052	-0.064	-0.071	-0.074	-0.07	-0.075	-0.075	-0.075	-0.075
YNL130C	-0.07	-0.067	-0.067	-0.067	-0.067	-0.067	-0.073	-0.073	-0.073	-0.073	-0.073	-0.073	-0.073	-0.073	-0.075	-0.075	-0.075	-0.073	-0.073	-0.074	-0.074	-0.074	-0.072	-0.072	-0.08	-0.076	-0.076	-0.076	-0.071	-0.072	-0.072	-0.072	-0.07	-0.07	-0.07	-0.068	-0.071	-0.071	-0.071	-0.075	-0.076	-0.077	-0.076	-0.081	-0.082	-0.082	-0.075	-0.075	-0.075
YDL086W	-0.573	-0.575	-0.579	-0.579	-0.579	-0.562	-0.564	-0.564	-0.564	-0.564	-0.567	-0.571	-0.571	-0.574	-0.574	-0.575	-0.577	-0.582	-0.582	-0.582	-0.582	-0.584	-0.584	-0.587	-0.587	-0.587	-0.587	-0.59	-0.59	-0.593	-0.593	-0.575	-0.575	-0.575	-0.576	-0.573	-0.573	-0.573	-0.567	-0.567	-0.567	-0.567	-0.567	-0.567	-0.569	-0.569	-0.569	-0.569	-0.569
YDL116W	-0.085	-0.09	-0.089	-0.089	-0.088	-0.088	-0.078	-0.079	-0.079	-0.079	-0.079	-0.084	-0.084	-0.084	-0.084	-0.084	-0.084	-0.082	-0.082	-0.083	-0.079	-0.077	-0.077	-0.077	-0.077	-0.077	-0.077	-0.077	-0.077	-0.077	-0.078	-0.075	-0.075	-0.075	-0.075	-0.075	-0.075	-0.075	-0.075	-0.075	-0.075	-0.075	-0.075	-0.075	-0.075	-0.075	-0.075	-0.075	-0.075
YOR260W	-0.025	-0.025	-0.025	-0.025	-0.025	-0.025	-0.025	-0.025	-0.033	-0.033	-0.033	-0.033	-0.033	-0.036	-0.036	-0.036	-0.035	-0.037	-0.042	-0.041	-0.04	-0.045	-0.043	-0.043	-0.043	-0.043	-0.042	-0.04	-0.04	-0.04	-0.04	-0.04	-0.04	-0.04	-0.04	-0.04	-0.04	-0.036	-0.036	-0.036	-0.037	-0.037	-0.037	-0.041	-0.041	-0.045	-0.045	-0.045	-0.044
YGR056W	-0.035	-0.035	-0.035	-0.035	-0.035	-0.035	-0.035	-0.036	-0.036	-0.036	-0.036	-0.036	-0.035	-0.035	-0.037	-0.042	-0.045	-0.043	-0.042	-0.043	-0.042	-0.042	-0.042	-0.042	-0.042	-0.042	-0.038	-0.038	-0.036	-0.036	-0.036	-0.036	-0.036	-0.036	-0.032	-0.032	-0.035	-0.04	-0.042	-0.037	-0.036	-0.039	-0.039	-0.039	-0.039	-0.039	-0.039	-0.037	-0.037
YIL004C	-0.216	-0.216	-0.216	-0.216	-0.216	-0.216	-0.221	-0.221	-0.221	-0.221	-0.317	-0.317	-0.317	-0.317	-0.324	-0.171	-0.183	-0.183	-0.183	-0.183	-0.196	-0.155	-0.13	-0.097	-0.096	-0.091	-0.091	-0.091	-0.091	-0.097	-0.083	-0.083	-0.083	-0.082	-0.082	-0.082	-0.082	-0.086	-0.086	-0.086	-0.086	-0.086	-0.085	-0.085	-0.085	-0.085	-0.079	-0.078	-0.094
YBL074C	-0.013	-0.013	-0.013	-0.013	-0.013	-0.013	-0.012	-0.012	-0.012	-0.012	-0.012	-0.01	-0.01	-0.012	-0.012	-0.022	-0.022	-0.022	-0.02	-0.017	-0.017	-0.017	-0.017	-0.017	-0.017	-0.017	-0.017	-0.017	-0.015	-0.015	-0.015	-0.017	-0.017	-0.017	-0.017	-0.017	-0.013	-0.013	-0.013	-0.013	-0.013	-0.013	-0.013	-0.013	-0.013	-0.015	-0.015	-0.015	-0.015
YMR145C	0	0	0	0	0	0	0	0	0	0	0	0	0	0	0	0	0	0	0	0	0	0	0	0	0	0	0	0	0	0	0	0	0	0	0	0	0	0	0	0	0	0	0	0	0	0	0	0	0
YNL191W	-0.027	-0.028	-0.024	-0.026	-0.028	-0.028	-0.028	-0.033	-0.037	-0.037	-0.031	-0.031	-0.031	-0.031	-0.031	-0.031	-0.031	-0.033	-0.036	-0.036	-0.036	-0.036	-0.036	-0.036	-0.036	-0.036	-0.042	-0.03	-0.03	-0.03	-0.02	-0.02	-0.02	-0.02	-0.025	-0.012	-0.014	-0.014	-0.014	-0.014	-0.014	-0.014	-0.014	-0.014	-0.014	-0.014	-0.014	-0.014	-0.014
YMR014W	-0.014	-0.014	-0.014	-0.014	-0.014	-0.014	-0.015	-0.015	-0.018	-0.02	-0.02	-0.02	-0.018	-0.018	-0.018	-0.018	-0.018	-0.018	-0.018	-0.018	-0.018	-0.018	-0.018	-0.018	-0.018	-0.018	-0.018	-0.018	-0.018	-0.018	-0.018	-0.018	-0.018	-0.018	-0.018	-0.018	-0.015	-0.015	-0.015	-0.013	-0.013	-0.017	-0.014	-0.017	-0.019	-0.022	-0.022	-0.022	-0.022
YDR399W	-0.05	-0.048	-0.045	-0.045	-0.045	-0.042	-0.043	-0.042	-0.045	-0.041	-0.041	-0.041	-0.04	-0.042	-0.042	-0.046	-0.051	-0.052	-0.057	-0.054	-0.054	-0.054	-0.054	-0.054	-0.055	-0.056	-0.056	-0.059	-0.062	-0.064	-0.064	-0.062	-0.061	-0.062	-0.062	-0.063	-0.06	-0.06	-0.06	-0.06	-0.06	-0.06	-0.06	-0.06	-0.064	-0.062	-0.063	-0.063	-0.063
YML123C	-0.032	-0.032	-0.032	-0.032	-0.032	-0.032	-0.032	-0.032	-0.032	-0.032	-0.032	-0.032	-0.035	-0.035	-0.035	-0.035	-0.035	-0.036	-0.037	-0.037	-0.037	-0.037	-0.037	-0.039	-0.039	-0.039	-0.039	-0.039	-0.039	-0.043	-0.043	-0.043	-0.043	-0.043	-0.042	-0.042	-0.046	-0.046	-0.048	-0.048	-0.046	-0.046	-0.041	-0.041	-0.044	-0.036	-0.036	-0.036	-0.036
YNL097C	-0.01	-0.026	-0.022	-0.022	-0.022	-0.022	-0.024	-0.029	-0.029	-0.03	-0.033	-0.034	-0.033	-0.033	-0.033	-0.033	-0.033	-0.035	-0.034	-0.031	-0.031	-0.031	-0.031	-0.031	-0.033	-0.033	-0.033	-0.033	-0.033	-0.033	-0.032	-0.032	-0.032	-0.032	-0.032	-0.032	-0.032	-0.031	-0.033	-0.033	-0.033	-0.033	-0.033	-0.031	-0.031	-0.031	-0.032	-0.032	-0.032
YBR172C	-0.037	-0.034	-0.034	-0.034	-0.034	-0.036	-0.036	-0.036	-0.035	-0.035	-0.028	-0.03	-0.03	-0.03	-0.03	-0.033	-0.03	-0.029	-0.029	-0.029	-0.029	-0.029	-0.033	-0.031	-0.031	-0.031	-0.031	-0.031	-0.032	-0.032	-0.032	-0.032	-0.032	-0.032	-0.032	-0.032	-0.032	-0.032	-0.036	-0.036	-0.036	-0.036	-0.036	-0.033	-0.033	-0.032	-0.032	-0.032	-0.032
YLL060C	-0.134	-0.124	-0.124	-0.124	-0.125	-0.125	-0.129	-0.129	-0.129	-0.129	-0.125	-0.125	-0.125	-0.125	-0.125	-0.129	-0.129	-0.132	-0.13	-0.128	-0.13	-0.123	-0.124	-0.119	-0.119	-0.118	-0.118	-0.118	-0.118	-0.114	-0.106	-0.106	-0.105	-0.109	-0.106	-0.106	-0.106	-0.125	-0.126	-0.118	-0.124	-0.118	-0.118	-0.118	-0.118	-0.12	-0.122	-0.12	-0.12
YJL069C	-0.122	-0.119	-0.119	-0.12	-0.143	-0.154	-0.15	-0.155	-0.155	-0.146	-0.147	-0.147	-0.148	-0.154	-0.154	-0.154	-0.161	-0.161	-0.161	-0.161	-0.161	-0.162	-0.161	-0.161	-0.153	-0.152	-0.152	-0.152	-0.15	-0.152	-0.152	-0.148	-0.148	-0.15	-0.154	-0.154	-0.154	-0.154	-0.154	-0.154	-0.157	-0.161	-0.161	-0.169	-0.169	-0.163	-0.163	-0.163	-0.163
YDL189W	-0.116	-0.116	-0.116	-0.119	-0.119	-0.121	-0.123	-0.124	-0.105	-0.105	-0.104	-0.107	-0.111	-0.111	-0.111	-0.112	-0.112	-0.112	-0.112	-0.112	-0.112	-0.116	-0.115	-0.115	-0.115	-0.115	-0.115	-0.115	-0.115	-0.115	-0.115	-0.115	-0.115	-0.114	-0.114	-0.114	-0.114	-0.114	-0.114	-0.114	-0.114	-0.114	-0.114	-0.114	-0.114	-0.114	-0.114	-0.116	-0.116
YGR171C	-0.047	-0.045	-0.046	-0.048	-0.048	-0.048	-0.053	-0.055	-0.056	-0.056	-0.056	-0.055	-0.056	-0.054	-0.054	-0.058	-0.056	-0.056	-0.062	-0.065	-0.067	-0.067	-0.067	-0.066	-0.065	-0.083	-0.082	-0.083	-0.082	-0.077	-0.077	-0.078	-0.071	-0.067	-0.067	-0.067	-0.067	-0.067	-0.067	-0.067	-0.067	-0.054	-0.054	-0.059	-0.054	-0.054	-0.054	-0.054	-0.06
YPR098C	-0.022	-0.022	-0.022	-0.029	-0.029	-0.029	-0.03	-0.021	-0.02	-0.024	-0.025	-0.029	-0.029	-0.028	-0.032	-0.031	-0.03	-0.031	-0.029	-0.029	-0.029	-0.029	-0.029	-0.029	-0.029	-0.029	-0.026	-0.026	-0.026	-0.029	-0.034	-0.034	-0.031	-0.029	-0.029	-0.029	-0.03	-0.031	-0.032	-0.037	-0.037	-0.037	-0.036	-0.036	-0.036	-0.036	-0.036	-0.036	-0.038
YML108W	-0.057	-0.057	-0.057	-0.057	-0.057	-0.057	-0.057	-0.06	-0.06	-0.06	-0.06	-0.064	-0.068	-0.069	-0.072	-0.075	-0.075	-0.075	-0.073	-0.083	-0.071	-0.074	-0.074	-0.078	-0.077	-0.077	-0.071	-0.071	-0.071	-0.071	-0.071	-0.075	-0.079	-0.079	-0.095	-0.095	-0.099	-0.099	-0.101	-0.106	-0.106	-0.106	-0.113	-0.108	-0.108	-0.108	-0.108	-0.108	-0.108
YIL154C	-0.068	-0.07	-0.07	-0.064	-0.064	-0.07	-0.078	-0.078	-0.078	-0.086	-0.081	-0.081	-0.081	-0.082	-0.11	-0.099	-0.099	-0.099	-0.099	-0.099	-0.101	-0.106	-0.119	-0.125	-0.125	-0.125	-0.125	-0.125	-0.126	-0.127	-0.127	-0.126	-0.126	-0.13	-0.134	-0.134	-0.134	-0.134	-0.134	-0.134	-0.133	-0.135	-0.135	-0.135	-0.137	-0.15	-0.15	-0.151	-0.151
YIL156W	-0.314	-0.358	-0.386	-0.386	-0.395	-0.48	-0.41	-0.41	-0.41	-0.41	-0.41	-0.41	-0.41	-0.345	-0.346	-0.346	-0.386	-0.347	-0.347	-0.353	-0.339	-0.352	-0.344	-0.344	-0.364	-0.35	-0.349	-0.252	-0.294	-0.313	-0.312	-0.312	-0.289	-0.306	-0.304	-0.327	-0.379	-0.379	-0.347	-0.343	-0.344	-0.334	-0.345	-0.345	-0.336	-0.356	-0.356	-0.355	-0.359
YJL127C-B	-0.071	-0.073	-0.067	-0.063	-0.063	-0.063	-0.063	-0.063	-0.063	-0.059	-0.063	-0.056	-0.057	-0.054	-0.051	-0.051	-0.051	-0.057	-0.057	-0.057	-0.059	-0.063	-0.065	-0.077	-0.087	-0.077	-0.077	-0.075	-0.074	-0.074	-0.074	-0.074	-0.074	-0.074	-0.074	-0.074	-0.074	-0.074	-0.075	-0.075	-0.082	-0.082	-0.082	-0.082	-0.082	-0.081	-0.077	-0.077	-0.077
YOR232W	-0.067	-0.067	-0.067	-0.067	-0.067	-0.094	-0.072	-0.077	-0.068	-0.049	-0.049	-0.048	-0.046	-0.046	-0.047	-0.047	-0.043	-0.043	-0.043	-0.043	-0.04	-0.04	-0.042	-0.04	-0.04	-0.04	-0.041	-0.04	-0.04	-0.04	-0.037	-0.047	-0.049	-0.049	-0.052	-0.052	-0.05	-0.05	-0.052	-0.05	-0.051	-0.051	-0.051	-0.051	-0.054	-0.053	-0.053	-0.054	-0.052
YLR337C	0	0	0	0	0	0	0	0	0	0	0	0	0	-0.048	-0.048	-0.048	-0.048	-0.048	-0.048	-0.048	-0.049	-0.049	-0.071	-0.071	-0.071	-0.071	-0.071	-0.061	-0.061	-0.095	-0.104	-0.102	-0.102	-0.102	-0.102	-0.111	-0.111	-0.111	-0.111	-0.112	-0.112	-0.112	-0.098	-0.108	-0.107	-0.107	-0.104	-0.089	-0.082
YHR104W	-0.026	-0.041	-0.043	-0.046	-0.046	-0.046	-0.046	-0.06	-0.058	-0.049	-0.049	-0.049	-0.049	-0.056	-0.065	-0.054	-0.053	-0.056	-0.056	-0.056	-0.056	-0.061	-0.061	-0.062	-0.056	-0.042	-0.042	-0.045	-0.045	-0.045	-0.041	-0.041	-0.044	-0.044	-0.04	-0.037	-0.037	-0.037	-0.037	-0.034	-0.045	-0.049	-0.049	-0.048	-0.05	-0.05	-0.05	-0.05	-0.05
YPR085C	-0.206	-0.206	-0.206	-0.206	-0.189	-0.166	-0.157	-0.174	-0.128	-0.156	-0.156	-0.143	-0.138	-0.138	-0.138	-0.138	-0.142	-0.131	-0.131	-0.135	-0.122	-0.122	-0.125	-0.122	-0.122	-0.122	-0.117	-0.117	-0.12	-0.12	-0.119	-0.114	-0.114	-0.114	-0.114	-0.114	-0.115	-0.112	-0.11	-0.11	-0.112	-0.111	-0.111	-0.111	-0.111	-0.112	-0.112	-0.112	-0.112
YML008C	0	0	0	0	0	0	0	0	0	0	0	0	0	0	0	0	0	0	0	0	0	0	0	0	0	0	0	0	0	0	0	0	0	0	0	0	0	0	0	0	0	0	0	0	0	0	0	0	0
YDR180W	-0.136	-0.136	-0.123	-0.123	-0.123	-0.123	-0.123	-0.123	-0.129	-0.119	-0.118	-0.118	-0.118	-0.12	-0.12	-0.12	-0.12	-0.121	-0.124	-0.123	-0.13	-0.124	-0.128	-0.129	-0.131	-0.131	-0.131	-0.131	-0.131	-0.132	-0.132	-0.132	-0.133	-0.134	-0.128	-0.122	-0.122	-0.122	-0.122	-0.122	-0.122	-0.122	-0.122	-0.122	-0.123	-0.123	-0.123	-0.123	-0.123
YBR046C	-0.048	-0.048	-0.048	-0.056	-0.056	-0.056	-0.054	-0.054	-0.055	-0.057	-0.059	-0.064	-0.064	-0.064	-0.065	-0.065	-0.065	-0.065	-0.065	-0.065	-0.065	-0.065	-0.065	-0.065	-0.065	-0.065	-0.065	-0.069	-0.069	-0.069	-0.064	-0.064	-0.064	-0.064	-0.064	-0.064	-0.064	-0.066	-0.063	-0.063	-0.063	-0.063	-0.063	-0.062	-0.062	-0.062	-0.062	-0.063	-0.067
YGL174W	-0.062	-0.063	-0.063	-0.064	-0.066	-0.066	-0.063	-0.072	-0.072	-0.071	-0.071	-0.072	-0.073	-0.073	-0.073	-0.083	-0.084	-0.082	-0.082	-0.082	-0.082	-0.082	-0.082	-0.082	-0.076	-0.076	-0.076	-0.075	-0.075	-0.075	-0.075	-0.075	-0.075	-0.074	-0.074	-0.076	-0.076	-0.076	-0.076	-0.075	-0.075	-0.08	-0.08	-0.075	-0.077	-0.077	-0.077	-0.078	-0.075
YFR038W	-0.047	-0.047	-0.047	-0.047	-0.047	-0.047	-0.042	-0.044	-0.044	-0.045	-0.049	-0.049	-0.05	-0.05	-0.05	-0.05	-0.05	-0.05	-0.05	-0.05	-0.05	-0.05	-0.052	-0.05	-0.051	-0.051	-0.051	-0.051	-0.048	-0.048	-0.048	-0.048	-0.048	-0.048	-0.048	-0.054	-0.054	-0.054	-0.054	-0.053	-0.053	-0.052	-0.055	-0.056	-0.057	-0.057	-0.057	-0.057	-0.057
YDR505C	-0.078	-0.075	-0.074	-0.074	-0.099	-0.106	-0.106	-0.108	-0.104	-0.104	-0.104	-0.105	-0.105	-0.105	-0.095	-0.1	-0.117	-0.123	-0.119	-0.128	-0.134	-0.134	-0.134	-0.142	-0.148	-0.158	-0.158	-0.158	-0.162	-0.155	-0.154	-0.155	-0.163	-0.163	-0.163	-0.159	-0.254	-0.263	-0.262	-0.261	-0.287	-0.287	-0.293	-0.293	-0.279	-0.281	-0.272	-0.309	-0.309
YDL045W-A	-0.078	-0.075	-0.072	-0.071	-0.064	-0.072	-0.072	-0.078	-0.082	-0.082	-0.081	-0.081	-0.081	-0.087	-0.095	-0.094	-0.094	-0.095	-0.099	-0.1	-0.1	-0.102	-0.101	-0.103	-0.109	-0.109	-0.111	-0.107	-0.107	-0.107	-0.108	-0.108	-0.108	-0.108	-0.11	-0.11	-0.11	-0.11	-0.11	-0.11	-0.109	-0.108	-0.113	-0.109	-0.105	-0.105	-0.105	-0.105	-0.105
YHL025W	-0.207	-0.207	-0.208	-0.208	-0.208	-0.208	-0.2	-0.197	-0.198	-0.198	-0.19	-0.19	-0.2	-0.182	-0.179	-0.179	-0.179	-0.191	-0.192	-0.192	-0.192	-0.192	-0.192	-0.192	-0.192	-0.192	-0.192	-0.148	-0.143	-0.125	-0.108	-0.108	-0.108	-0.108	-0.108	-0.108	-0.09	-0.09	-0.09	-0.09	-0.051	-0.051	-0.055	-0.055	-0.055	-0.059	-0.053	-0.053	-0.053
YDL082W	0	0	0	0	0	0	0	0	0	0	0	0.005	0.002	0.001	0.001	0.001	0.001	0.001	0.001	0.001	0.001	0.001	0.001	0.001	0.001	0.001	0.001	0.001	0.001	0.001	0.001	0.001	0.001	0.001	0.001	0.001	0.001	0.001	0.001	0.001	0.001	0.001	0.001	0.001	0.001	0.001	0.001	0.001	0.001
YLR021W	-0.091	-0.074	-0.071	-0.071	-0.08	-0.081	-0.081	-0.069	-0.075	-0.076	-0.075	-0.075	-0.074	-0.074	-0.074	-0.074	-0.074	-0.074	-0.076	-0.071	-0.064	-0.06	-0.057	-0.058	-0.064	-0.068	-0.058	-0.058	-0.053	-0.053	-0.053	-0.053	-0.053	-0.053	-0.053	-0.052	-0.052	-0.052	-0.053	-0.056	-0.057	-0.057	-0.061	-0.064	-0.064	-0.062	-0.062	-0.062	-0.062
YOR279C	-0.09	-0.09	-0.09	-0.091	-0.096	-0.097	-0.103	-0.108	-0.108	-0.108	-0.108	-0.108	-0.108	-0.113	-0.121	-0.126	-0.131	-0.135	-0.136	-0.135	-0.129	-0.126	-0.121	-0.121	-0.121	-0.121	-0.121	-0.121	-0.12	-0.116	-0.111	-0.104	-0.104	-0.104	-0.107	-0.107	-0.107	-0.105	-0.108	-0.111	-0.111	-0.104	-0.107	-0.107	-0.107	-0.106	-0.109	-0.109	-0.109
YIL047C	-0.157	-0.157	-0.157	-0.151	-0.151	-0.15	-0.15	-0.15	-0.16	-0.164	-0.157	-0.153	-0.153	-0.151	-0.147	-0.16	-0.171	-0.171	-0.171	-0.163	-0.169	-0.189	-0.185	-0.185	-0.203	-0.207	-0.211	-0.213	-0.215	-0.231	-0.232	-0.232	-0.232	-0.232	-0.232	-0.232	-0.26	-0.264	-0.264	-0.265	-0.318	-0.297	-0.282	-0.282	-0.261	-0.261	-0.251	-0.256	-0.256
YLR176C	-0.255	-0.255	-0.254	-0.254	-0.254	-0.252	-0.252	-0.252	-0.253	-0.253	-0.251	-0.251	-0.251	-0.26	-0.254	-0.255	-0.255	-0.255	-0.255	-0.255	-0.255	-0.255	-0.255	-0.255	-0.255	-0.255	-0.255	-0.255	-0.255	-0.255	-0.255	-0.255	-0.255	-0.256	-0.256	-0.259	-0.259	-0.26	-0.26	-0.26	-0.259	-0.259	-0.259	-0.259	-0.263	-0.257	-0.248	-0.248	-0.229
YDL088C	-0.064	-0.064	-0.064	-0.064	-0.064	-0.064	-0.064	-0.063	-0.063	-0.063	-0.063	-0.063	-0.063	-0.063	-0.063	-0.061	-0.062	-0.062	-0.062	-0.062	-0.062	-0.062	-0.062	-0.062	-0.062	-0.062	-0.062	-0.062	-0.06	-0.06	-0.06	-0.065	-0.069	-0.069	-0.069	-0.069	-0.071	-0.072	-0.069	-0.072	-0.074	-0.072	-0.072	-0.072	-0.072	-0.072	-0.072	-0.072	-0.072
YOR069W	-0.123	-0.123	-0.119	-0.119	-0.119	-0.118	-0.118	-0.118	-0.118	-0.118	-0.118	-0.12	-0.12	-0.13	-0.128	-0.128	-0.123	-0.112	-0.113	-0.113	-0.113	-0.113	-0.11	-0.11	-0.107	-0.104	-0.104	-0.108	-0.109	-0.109	-0.109	-0.109	-0.109	-0.109	-0.112	-0.11	-0.11	-0.11	-0.11	-0.11	-0.107	-0.107	-0.107	-0.11	-0.11	-0.11	-0.114	-0.114	-0.111
YDR139C	-0.051	-0.049	-0.049	-0.049	-0.049	-0.049	-0.046	-0.046	-0.046	-0.048	-0.048	-0.048	-0.048	-0.048	-0.048	-0.048	-0.051	-0.051	-0.051	-0.051	-0.051	-0.051	-0.051	-0.05	-0.053	-0.053	-0.053	-0.053	-0.053	-0.053	-0.051	-0.051	-0.051	-0.052	-0.052	-0.052	-0.052	-0.052	-0.052	-0.052	-0.052	-0.052	-0.052	-0.052	-0.054	-0.054	-0.054	-0.057	-0.057
YPL191C	-0.017	-0.017	-0.017	-0.017	-0.018	-0.021	-0.024	-0.029	-0.029	-0.029	-0.029	-0.026	-0.027	-0.021	-0.019	-0.019	-0.018	-0.018	-0.018	-0.018	-0.018	-0.017	-0.017	-0.017	-0.017	-0.017	-0.014	-0.016	-0.016	-0.016	-0.016	-0.016	-0.016	-0.016	-0.015	-0.015	-0.015	-0.015	-0.015	-0.018	-0.02	-0.022	-0.022	-0.022	-0.021	-0.021	-0.018	-0.017	-0.015
YHR069C	-0.045	-0.045	-0.045	-0.045	-0.044	-0.045	-0.047	-0.042	-0.038	-0.043	-0.043	-0.051	-0.06	-0.054	-0.055	-0.054	-0.052	-0.052	-0.052	-0.052	-0.052	-0.052	-0.052	-0.052	-0.053	-0.053	-0.053	-0.052	-0.052	-0.052	-0.052	-0.052	-0.052	-0.052	-0.052	-0.051	-0.051	-0.051	-0.051	-0.051	-0.051	-0.051	-0.051	-0.051	-0.051	-0.051	-0.051	-0.051	-0.051
YOL062C	-0.099	-0.103	-0.103	-0.106	-0.098	-0.099	-0.102	-0.1	-0.107	-0.114	-0.114	-0.117	-0.117	-0.123	-0.123	-0.123	-0.123	-0.119	-0.119	-0.119	-0.119	-0.121	-0.121	-0.115	-0.115	-0.115	-0.115	-0.115	-0.115	-0.115	-0.115	-0.115	-0.115	-0.115	-0.115	-0.119	-0.119	-0.119	-0.119	-0.119	-0.119	-0.118	-0.118	-0.119	-0.119	-0.119	-0.119	-0.119	-0.119
YGL134W	-0.027	-0.029	-0.026	-0.027	-0.027	-0.026	-0.028	-0.028	-0.028	-0.03	-0.03	-0.032	-0.032	-0.032	-0.032	-0.034	-0.031	-0.028	-0.028	-0.028	-0.027	-0.026	-0.025	-0.025	-0.025	-0.025	-0.025	-0.025	-0.025	-0.024	-0.022	-0.023	-0.022	-0.022	-0.022	-0.022	-0.021	-0.021	-0.021	-0.021	-0.021	-0.021	-0.021	-0.021	-0.021	-0.023	-0.021	-0.021	-0.021
YPL076W	-0.067	-0.062	-0.062	-0.062	-0.061	-0.066	-0.068	-0.068	-0.068	-0.068	-0.068	-0.064	-0.059	-0.056	-0.056	-0.056	-0.057	-0.056	-0.057	-0.057	-0.061	-0.059	-0.053	-0.067	-0.067	-0.068	-0.068	-0.068	-0.067	-0.067	-0.067	-0.065	-0.053	-0.053	-0.053	-0.05	-0.052	-0.052	-0.052	-0.052	-0.052	-0.053	-0.053	-0.048	-0.053	-0.053	-0.053	-0.053	-0.053
YEL061C	-0.11	-0.11	-0.117	-0.117	-0.117	-0.117	-0.113	-0.113	-0.109	-0.105	-0.102	-0.102	-0.102	-0.103	-0.103	-0.103	-0.103	-0.103	-0.103	-0.103	-0.103	-0.103	-0.099	-0.099	-0.099	-0.104	-0.104	-0.104	-0.104	-0.104	-0.104	-0.104	-0.104	-0.101	-0.101	-0.101	-0.099	-0.099	-0.093	-0.093	-0.093	-0.089	-0.089	-0.085	-0.085	-0.088	-0.087	-0.08	-0.081
YLR032W	-0.101	-0.101	-0.101	-0.104	-0.109	-0.114	-0.108	-0.111	-0.116	-0.116	-0.129	-0.129	-0.129	-0.129	-0.129	-0.129	-0.136	-0.136	-0.136	-0.136	-0.146	-0.168	-0.168	-0.17	-0.176	-0.176	-0.181	-0.181	-0.18	-0.186	-0.186	-0.186	-0.186	-0.186	-0.186	-0.186	-0.186	-0.186	-0.186	-0.188	-0.188	-0.179	-0.188	-0.193	-0.193	-0.193	-0.193	-0.198	-0.189
YDR140W	-0.177	-0.177	-0.177	-0.177	-0.164	-0.167	-0.176	-0.165	-0.159	-0.159	-0.159	-0.145	-0.141	-0.14	-0.14	-0.131	-0.127	-0.127	-0.127	-0.124	-0.119	-0.114	-0.114	-0.114	-0.114	-0.117	-0.117	-0.117	-0.117	-0.117	-0.117	-0.117	-0.117	-0.117	-0.117	-0.117	-0.12	-0.121	-0.121	-0.121	-0.124	-0.142	-0.151	-0.151	-0.151	-0.151	-0.151	-0.151	-0.151
YPL170W	-0.125	-0.125	-0.123	-0.126	-0.127	-0.127	-0.127	-0.127	-0.124	-0.124	-0.124	-0.124	-0.124	-0.123	-0.123	-0.123	-0.123	-0.123	-0.123	-0.123	-0.123	-0.123	-0.126	-0.126	-0.123	-0.123	-0.135	-0.137	-0.137	-0.137	-0.137	-0.137	-0.138	-0.138	-0.135	-0.134	-0.134	-0.134	-0.134	-0.134	-0.134	-0.134	-0.134	-0.134	-0.134	-0.131	-0.128	-0.128	-0.132
YPL233W	-0.129	-0.129	-0.129	-0.129	-0.129	-0.129	-0.129	-0.174	-0.117	-0.112	-0.094	-0.089	-0.089	-0.089	-0.089	-0.058	-0.068	-0.085	-0.085	-0.085	-0.085	-0.088	-0.095	-0.095	-0.083	-0.079	-0.082	-0.092	-0.105	-0.106	-0.106	-0.108	-0.108	-0.108	-0.132	-0.132	-0.133	-0.133	-0.133	-0.133	-0.133	-0.133	-0.13	-0.128	-0.128	-0.128	-0.128	-0.128	-0.128
YGL171W	-0.114	-0.109	-0.109	-0.109	-0.109	-0.107	-0.108	-0.108	-0.111	-0.089	-0.089	-0.089	-0.089	-0.089	-0.089	-0.089	-0.089	-0.089	-0.089	-0.091	-0.085	-0.084	-0.089	-0.081	-0.081	-0.081	-0.078	-0.078	-0.078	-0.074	-0.074	-0.074	-0.074	-0.074	-0.074	-0.074	-0.074	-0.074	-0.074	-0.074	-0.075	-0.072	-0.072	-0.072	-0.072	-0.072	-0.072	-0.071	-0.071
YKL214C	-0.068	-0.068	-0.073	-0.073	-0.076	-0.074	-0.076	-0.082	-0.082	-0.082	-0.074	-0.061	-0.061	-0.061	-0.061	-0.061	-0.066	-0.066	-0.067	-0.067	-0.067	-0.063	-0.065	-0.068	-0.076	-0.072	-0.078	-0.078	-0.083	-0.083	-0.083	-0.083	-0.081	-0.084	-0.084	-0.084	-0.084	-0.084	-0.085	-0.09	-0.083	-0.084	-0.084	-0.084	-0.08	-0.08	-0.08	-0.076	-0.076
YJR127C	0	0	0	0	0	0	0	0	0	0	0	0	0	0	0	0	0	0	0	0	0	0	0	0	0	0	0	0	0	0	0	0	0	0	0	0	0	0	0	0	0	0	0	0	0	0	0	0	0
YPL143W	0	0	0	0	0	0	0	0	0	0	0	0	0	0	0	0	0	0	0	0	0	0	0	0	0	0	0	0	0	0	0	0	0	0	0	0	0	0	0	0	0	0	0	0	0	0	0	0	0
YDL046W	-0.045	-0.046	-0.045	-0.044	-0.044	-0.044	-0.044	-0.044	-0.044	-0.044	-0.044	-0.044	-0.042	-0.042	-0.037	-0.037	-0.036	-0.036	-0.039	-0.039	-0.041	-0.041	-0.039	-0.041	-0.041	-0.042	-0.042	-0.043	-0.043	-0.043	-0.042	-0.042	-0.042	-0.044	-0.044	-0.044	-0.044	-0.052	-0.049	-0.048	-0.048	-0.048	-0.048	-0.048	-0.047	-0.047	-0.045	-0.039	-0.041
YOR048C	-0.088	-0.088	-0.087	-0.087	-0.087	-0.088	-0.085	-0.085	-0.085	-0.085	-0.085	-0.087	-0.098	-0.097	-0.098	-0.098	-0.098	-0.098	-0.096	-0.096	-0.099	-0.095	-0.092	-0.092	-0.092	-0.092	-0.092	-0.092	-0.092	-0.087	-0.096	-0.107	-0.102	-0.102	-0.102	-0.102	-0.102	-0.102	-0.102	-0.106	-0.106	-0.106	-0.1	-0.098	-0.098	-0.102	-0.106	-0.106	-0.106
YKR068C	-0.266	-0.253	-0.253	-0.345	-0.345	-0.345	-0.345	-0.345	-0.345	-0.305	-0.305	-0.305	-0.305	-0.305	-0.305	-0.305	-0.253	0	0	0	0	0	0	0	0	0	0	0	0	0	0	0	0	0	0	0	0	0	0	0	0	0	0	0	0	0	0	0	0
YDL232W	-0.071	-0.071	-0.071	-0.071	-0.071	-0.068	-0.068	-0.069	-0.069	-0.069	-0.069	-0.069	-0.069	-0.071	-0.072	-0.074	-0.074	-0.074	-0.074	-0.075	-0.075	-0.075	-0.072	-0.072	-0.072	-0.072	-0.072	-0.075	-0.075	-0.075	-0.075	-0.075	-0.075	-0.076	-0.074	-0.076	-0.076	-0.076	-0.076	-0.074	-0.073	-0.073	-0.076	-0.077	-0.077	-0.077	-0.077	-0.077	-0.078
YDR452W	-0.15	-0.15	-0.15	-0.15	-0.15	-0.15	-0.149	-0.149	-0.148	-0.148	-0.149	-0.149	-0.149	-0.149	-0.149	-0.149	-0.149	-0.149	-0.149	-0.149	-0.149	-0.149	-0.149	-0.149	-0.149	-0.162	-0.204	-0.226	-0.213	-0.212	-0.209	-0.209	-0.209	-0.211	-0.211	-0.211	-0.172	-0.172	-0.185	-0.197	-0.197	-0.197	-0.197	-0.197	-0.197	-0.197	-0.197	-0.197	-0.197
YKL109W	-0.008	-0.008	-0.008	-0.008	-0.008	-0.008	-0.008	-0.008	-0.009	-0.009	-0.009	-0.009	-0.009	-0.009	-0.009	-0.008	-0.008	-0.008	-0.008	-0.008	-0.008	-0.009	-0.009	-0.008	-0.017	-0.017	-0.017	-0.017	-0.017	-0.017	-0.017	-0.017	-0.017	-0.013	-0.013	-0.012	-0.012	-0.012	-0.011	-0.012	-0.012	-0.012	-0.012	-0.012	-0.012	-0.012	-0.012	-0.013	-0.013
YLR079W	-0.067	-0.067	-0.071	-0.062	-0.069	-0.075	-0.072	-0.072	-0.072	-0.072	-0.072	-0.068	-0.061	-0.059	-0.059	-0.058	-0.058	-0.06	-0.06	-0.061	-0.064	-0.071	-0.071	-0.071	-0.071	-0.071	-0.071	-0.073	-0.073	-0.073	-0.073	-0.074	-0.074	-0.074	-0.074	-0.074	-0.071	-0.071	-0.068	-0.068	-0.068	-0.068	-0.068	-0.068	-0.068	-0.063	-0.063	-0.063	-0.068
YNL103W	-0.023	-0.023	-0.023	-0.023	-0.027	-0.027	-0.027	-0.02	-0.016	-0.017	-0.011	-0.011	-0.011	-0.011	-0.009	-0.006	-0.006	-0.006	-0.008	-0.001	0.001	0.001	-0.004	-0.004	-0.004	-0.002	-0.002	-0.002	-0.002	-0.002	-0.002	0.003	-0.001	-0.001	-0.001	-0.001	-0.001	-0.001	-0.001	-0.001	-0.001	-0.002	-0.002	-0.002	0	0	0	0	-0.006
YPR108W	-0.069	-0.066	-0.066	-0.066	-0.066	-0.063	-0.064	-0.064	-0.064	-0.069	-0.069	-0.069	-0.072	-0.075	-0.075	-0.077	-0.071	-0.069	-0.069	-0.069	-0.069	-0.069	-0.069	-0.069	-0.069	-0.069	-0.069	-0.069	-0.069	-0.069	-0.069	-0.069	-0.069	-0.069	-0.069	-0.069	-0.069	-0.069	-0.073	-0.072	-0.072	-0.072	-0.072	-0.074	-0.074	-0.074	-0.077	-0.077	-0.081
YKR029C	-0.474	-0.474	-0.482	-0.495	-0.442	-0.466	-0.466	-0.466	-0.466	-0.466	-0.466	-0.466	-0.466	-0.465	-0.464	-0.475	-0.497	-0.507	-0.507	-0.507	-0.506	-0.516	-0.513	-0.492	-0.492	-0.492	-0.492	-0.508	-0.517	-0.516	-0.516	-0.516	-0.516	-0.516	-0.517	-0.516	-0.516	-0.516	-0.516	-0.516	-0.513	-0.51	-0.51	-0.538	-0.538	-0.538	-0.538	-0.538	-0.538
YCR004C	-0.062	-0.062	-0.062	-0.059	-0.061	-0.055	-0.056	-0.056	-0.05	-0.05	-0.05	-0.05	-0.05	-0.05	-0.05	-0.045	-0.045	-0.044	-0.044	-0.044	-0.046	-0.044	-0.044	-0.043	-0.043	-0.043	-0.043	-0.04	-0.04	-0.04	-0.041	-0.041	-0.041	-0.038	-0.038	-0.038	-0.038	-0.038	-0.036	-0.034	-0.034	-0.034	-0.033	-0.033	-0.033	-0.033	-0.033	-0.033	-0.033
YDR461W	-0.071	-0.071	-0.071	-0.071	-0.071	-0.071	-0.064	-0.064	-0.064	-0.062	-0.066	-0.066	-0.057	-0.055	-0.052	-0.052	-0.052	-0.052	-0.052	-0.054	-0.054	-0.05	-0.046	-0.046	-0.046	-0.048	-0.048	-0.048	-0.048	-0.048	-0.048	-0.046	-0.046	-0.046	-0.053	-0.051	-0.054	-0.057	-0.06	-0.06	-0.068	-0.066	-0.059	-0.059	-0.059	-0.062	-0.061	-0.06	-0.06
YJR032W	-0.051	-0.055	-0.051	-0.044	-0.044	-0.054	-0.062	-0.062	-0.062	-0.066	-0.066	-0.067	-0.07	-0.067	-0.061	-0.065	-0.058	-0.058	-0.06	-0.061	-0.06	-0.06	-0.058	-0.058	-0.058	-0.058	-0.058	-0.057	-0.059	-0.059	-0.06	-0.058	-0.06	-0.059	-0.059	-0.059	-0.057	-0.057	-0.057	-0.057	-0.057	-0.057	-0.057	-0.055	-0.054	-0.054	-0.054	-0.054	-0.054
YMR142C	0	0	0	0	0	0	0	0	0	0	0	0	0	0	0	0	0	0	0	0	0	0	0	0	0	0	0	0	0	0	0	0	0	0	0	0	0	0	0	0	0	0	0	0	0	0	0	0	0
YML056C	-0.253	-0.253	-0.253	-0.253	-0.25	-0.25	-0.25	-0.25	-0.268	-0.256	-0.252	-0.252	-0.244	-0.244	-0.227	-0.203	-0.2	-0.2	-0.193	-0.197	-0.202	-0.187	-0.187	-0.19	-0.195	-0.195	-0.195	-0.195	-0.195	-0.195	-0.19	-0.19	-0.193	-0.19	-0.184	-0.181	-0.152	-0.147	-0.147	-0.107	-0.086	-0.09	-0.096	-0.098	-0.098	-0.098	-0.098	-0.098	-0.098
YMR076C	-0.022	-0.022	-0.022	-0.022	-0.022	-0.022	-0.022	-0.022	-0.022	-0.022	-0.022	-0.022	-0.022	-0.022	-0.022	-0.02	-0.02	0	0	-0.021	-0.021	-0.021	-0.021	-0.021	-0.021	-0.021	-0.021	-0.021	-0.021	-0.021	-0.021	-0.019	-0.019	-0.019	-0.019	-0.019	-0.019	-0.019	-0.019	-0.019	-0.019	-0.019	-0.019	0	0	0	0	0	0
YER105C	-0.146	-0.146	-0.146	-0.146	-0.146	-0.146	-0.146	-0.146	-0.145	-0.146	-0.147	-0.154	-0.154	-0.154	-0.148	-0.145	-0.145	-0.145	-0.145	-0.145	-0.145	-0.145	-0.145	-0.15	-0.15	-0.15	-0.15	-0.15	-0.15	-0.15	-0.151	-0.151	-0.151	-0.152	-0.152	-0.15	-0.15	-0.15	-0.137	-0.137	-0.137	-0.137	-0.137	-0.137	-0.137	-0.137	-0.142	-0.142	-0.142
YPL172C	-0.275	-0.275	-0.338	-0.371	-0.371	-0.386	-0.386	-0.385	-0.286	-0.297	-0.297	-0.297	-0.297	-0.297	-0.292	-0.292	-0.297	-0.297	-0.302	-0.255	-0.255	-0.255	-0.255	-0.251	-0.276	-0.276	-0.276	-0.276	-0.276	-0.276	-0.265	-0.243	-0.243	-0.23	-0.236	-0.225	-0.231	-0.231	-0.231	-0.231	-0.234	-0.234	-0.234	-0.234	-0.234	-0.234	-0.234	-0.237	-0.24
YER099C	-0.217	-0.217	-0.216	-0.218	-0.23	-0.232	-0.232	-0.232	-0.232	-0.233	-0.221	-0.213	-0.219	-0.218	-0.219	-0.216	-0.216	-0.216	-0.216	-0.22	-0.22	-0.221	-0.22	-0.22	-0.22	-0.22	-0.22	-0.22	-0.214	-0.214	-0.214	-0.214	-0.214	-0.214	-0.217	-0.221	-0.223	-0.217	-0.217	-0.225	-0.224	-0.22	-0.247	-0.247	-0.247	-0.247	-0.247	-0.247	-0.242
YNL230C	-0.041	-0.041	-0.028	-0.023	-0.023	-0.023	-0.023	-0.023	-0.023	-0.023	-0.023	-0.023	-0.023	-0.023	-0.016	-0.008	-0.003	-0.003	-0.002	-0.004	-0.004	-0.007	-0.007	-0.005	-0.006	-0.006	-0.006	-0.006	-0.006	-0.006	-0.006	-0.006	-0.006	-0.006	-0.006	-0.006	-0.006	-0.006	-0.007	-0.006	-0.007	-0.007	-0.007	-0.007	-0.007	-0.007	-0.007	-0.007	-0.007
YBR097W	-0.047	-0.048	-0.051	-0.051	-0.051	-0.043	-0.043	-0.042	-0.035	-0.038	-0.038	-0.038	-0.038	-0.036	-0.036	-0.035	-0.035	-0.036	-0.036	-0.036	-0.04	-0.041	-0.041	-0.042	-0.045	-0.045	-0.044	-0.044	-0.044	-0.048	-0.048	-0.049	-0.053	-0.053	-0.053	-0.049	-0.051	-0.051	-0.051	-0.051	-0.051	-0.051	-0.05	-0.05	-0.05	-0.05	-0.05	-0.05	-0.052
YLR278C	0	0	0	0	0	0	0	0	0	0	0	0	0	0	0	0	0	0	0	0	0	0	0	0	0	0	0	0	0	0	0	0	0	0	0	0	0	0	0	0	0	0	0	0	0	0	0	0	0
YKL162C	-0.034	-0.034	-0.036	-0.053	-0.052	-0.064	-0.064	-0.064	-0.069	-0.063	-0.064	-0.064	-0.064	-0.064	-0.062	-0.058	-0.061	-0.061	-0.063	-0.063	-0.063	-0.063	-0.063	-0.065	-0.065	-0.065	-0.064	-0.063	-0.064	-0.066	-0.066	-0.066	-0.062	-0.067	-0.067	-0.066	-0.063	-0.062	-0.062	-0.06	-0.06	-0.06	-0.06	-0.06	-0.06	-0.061	-0.063	-0.063	-0.062
YGL054C	-0.068	-0.074	-0.074	-0.068	-0.073	-0.09	-0.099	-0.096	-0.096	-0.098	-0.098	-0.104	-0.104	-0.104	-0.098	-0.098	-0.098	-0.104	-0.104	-0.104	-0.104	-0.104	-0.096	-0.096	-0.096	-0.096	-0.096	-0.096	-0.096	-0.096	-0.096	-0.096	-0.096	-0.096	-0.095	-0.095	-0.096	-0.092	-0.089	-0.089	-0.089	-0.089	-0.089	-0.089	-0.089	-0.092	-0.092	-0.092	-0.092
YLR291C	-0.023	-0.023	-0.02	-0.019	-0.019	-0.018	-0.018	-0.019	-0.017	-0.018	-0.017	-0.023	-0.023	-0.023	-0.031	-0.037	-0.031	-0.03	-0.026	-0.026	-0.026	-0.026	-0.027	-0.027	-0.027	-0.027	-0.027	-0.03	-0.031	-0.031	-0.024	-0.022	-0.022	-0.024	-0.022	-0.021	-0.021	-0.019	-0.022	-0.027	-0.023	-0.023	-0.025	-0.025	-0.025	-0.025	-0.025	-0.026	-0.026
YOR353C	-0.066	-0.07	-0.07	-0.07	-0.07	-0.07	-0.07	-0.07	-0.07	-0.071	-0.068	-0.068	-0.068	-0.068	-0.068	-0.068	-0.068	-0.068	-0.068	-0.068	-0.068	-0.067	-0.068	-0.065	-0.066	-0.066	-0.066	-0.066	-0.066	-0.066	-0.063	-0.063	-0.063	-0.063	-0.064	-0.065	-0.065	-0.067	-0.067	-0.067	-0.067	-0.067	-0.067	-0.072	-0.072	-0.072	-0.072	-0.072	-0.072
YMR178W	-0.099	-0.099	-0.102	-0.102	-0.103	-0.103	-0.096	-0.097	-0.097	-0.104	-0.104	-0.104	-0.104	-0.104	-0.111	-0.111	-0.111	-0.111	-0.111	-0.111	-0.106	-0.106	-0.106	-0.106	-0.106	-0.107	-0.107	-0.103	-0.109	-0.109	-0.109	-0.109	-0.108	-0.107	-0.107	-0.107	-0.114	-0.114	-0.117	-0.117	-0.117	-0.118	-0.111	-0.111	-0.111	-0.111	-0.111	-0.111	-0.111
YOL090W	-0.103	-0.103	-0.113	-0.094	-0.091	-0.106	-0.106	-0.121	-0.122	-0.122	-0.122	-0.122	-0.123	-0.123	-0.124	-0.124	-0.123	-0.128	-0.127	-0.128	-0.128	-0.128	-0.128	-0.127	-0.122	-0.126	-0.133	-0.127	-0.129	-0.129	-0.129	-0.128	-0.128	-0.128	-0.128	-0.128	-0.128	-0.128	-0.13	-0.13	-0.13	-0.135	-0.128	-0.128	-0.128	-0.128	-0.127	-0.127	-0.127
YNL135C	-0.049	-0.049	-0.049	-0.049	-0.05	-0.05	-0.05	-0.049	-0.049	-0.049	-0.048	-0.046	-0.046	-0.048	-0.048	-0.048	-0.048	-0.048	-0.05	-0.05	-0.05	-0.05	-0.05	-0.05	-0.05	-0.043	-0.043	-0.043	-0.043	-0.043	-0.043	-0.043	-0.043	-0.043	-0.043	-0.043	-0.043	-0.043	-0.043	-0.036	-0.036	-0.036	-0.034	-0.034	-0.034	-0.034	-0.034	-0.034	-0.035
YNL080C	-0.089	-0.089	-0.083	-0.083	-0.082	-0.079	-0.079	-0.079	-0.079	-0.079	-0.079	-0.079	-0.075	-0.079	-0.079	-0.077	-0.077	-0.078	-0.078	-0.078	-0.078	-0.078	-0.078	-0.078	-0.083	-0.082	-0.078	-0.078	-0.077	-0.077	-0.077	-0.077	-0.073	-0.069	-0.069	-0.069	-0.069	-0.069	-0.069	-0.072	-0.072	-0.072	-0.072	-0.07	-0.07	-0.07	-0.07	-0.07	-0.07
YOR262W	-0.037	-0.037	-0.037	-0.037	-0.036	-0.04	-0.032	-0.032	-0.033	-0.033	-0.033	-0.033	-0.031	-0.031	-0.031	-0.031	-0.031	-0.031	-0.042	-0.042	-0.044	-0.04	-0.04	-0.04	-0.04	-0.04	-0.04	-0.04	-0.04	-0.04	-0.039	-0.039	-0.04	-0.04	-0.04	-0.04	-0.04	-0.04	-0.04	-0.04	-0.04	-0.04	-0.04	-0.04	-0.038	-0.038	-0.038	-0.038	-0.038
YBR251W	-0.108	-0.093	-0.118	-0.154	-0.174	-0.174	-0.174	-0.174	-0.174	-0.174	-0.174	-0.174	-0.174	-0.174	-0.174	-0.174	-0.168	-0.168	-0.161	-0.156	-0.16	-0.158	-0.157	-0.151	-0.151	-0.15	-0.158	-0.158	-0.158	-0.158	-0.158	-0.161	-0.161	-0.161	-0.165	-0.162	-0.165	-0.165	-0.165	-0.171	-0.17	-0.173	-0.173	-0.173	-0.173	-0.178	-0.178	-0.178	-0.178
YDR001C	-0.048	-0.046	-0.046	-0.046	-0.046	-0.046	-0.046	-0.046	-0.046	-0.046	-0.045	-0.046	-0.046	-0.046	-0.046	-0.042	-0.042	-0.046	-0.046	-0.045	-0.045	-0.044	-0.042	-0.043	-0.043	-0.043	-0.043	-0.038	-0.038	-0.031	-0.031	-0.031	-0.031	-0.036	-0.036	-0.039	-0.039	-0.04	-0.04	-0.04	-0.04	-0.04	-0.04	-0.04	-0.037	-0.037	-0.037	-0.038	-0.039
YIL069C	-0.014	-0.014	-0.014	-0.011	-0.006	-0.006	-0.006	-0.006	-0.006	-0.006	-0.006	-0.006	-0.006	-0.006	-0.009	-0.026	-0.023	-0.023	-0.023	-0.023	-0.023	-0.023	-0.023	-0.023	-0.019	-0.019	-0.019	-0.016	-0.018	-0.014	-0.014	-0.013	-0.013	-0.013	-0.013	-0.013	-0.013	-0.013	-0.013	-0.013	-0.013	-0.014	-0.014	-0.014	-0.013	-0.013	-0.013	-0.013	-0.013
YPL183W-A	0.003	0.003	0.003	0.004	0.004	0.006	-0.001	-0.001	-0.001	-0.001	-0.003	-0.003	-0.003	-0.003	-0.004	-0.005	-0.027	-0.027	-0.027	-0.027	-0.03	-0.03	-0.03	-0.04	-0.044	-0.043	-0.043	-0.043	-0.052	-0.052	-0.052	-0.05	-0.05	-0.05	-0.05	-0.048	-0.048	-0.048	-0.048	-0.053	-0.054	-0.054	-0.069	-0.079	-0.079	-0.079	-0.08	-0.081	-0.081
YGL220W	-0.061	-0.061	-0.062	-0.054	-0.051	-0.053	-0.06	-0.071	-0.078	-0.078	-0.073	-0.073	-0.073	-0.07	-0.066	-0.066	-0.059	-0.056	-0.053	-0.054	-0.054	-0.054	-0.053	-0.053	-0.059	-0.055	-0.055	-0.054	-0.05	-0.05	-0.05	-0.051	-0.049	-0.049	-0.051	-0.051	-0.047	-0.05	-0.05	-0.049	-0.056	-0.058	-0.061	-0.067	-0.067	-0.067	-0.064	-0.067	-0.065
YLR305C	-0.118	-0.123	-0.123	-0.123	-0.123	-0.128	-0.118	-0.118	-0.118	-0.118	-0.118	-0.118	-0.118	-0.118	-0.118	-0.118	-0.118	-0.117	-0.117	-0.116	-0.121	-0.121	-0.121	-0.127	-0.127	-0.127	-0.127	-0.127	-0.127	-0.125	-0.121	-0.121	-0.121	-0.121	-0.121	-0.133	-0.133	-0.131	-0.131	-0.131	-0.131	-0.128	-0.129	-0.134	-0.142	-0.142	-0.142	-0.15	-0.15
YDR049W	-0.037	-0.037	-0.037	-0.037	-0.037	-0.037	-0.037	-0.037	-0.037	-0.037	-0.038	-0.038	-0.037	-0.036	-0.036	-0.036	-0.036	-0.036	-0.037	-0.037	-0.036	-0.036	-0.036	-0.036	-0.037	-0.037	-0.037	-0.035	-0.034	-0.034	-0.035	-0.035	-0.035	-0.036	-0.036	-0.037	-0.037	-0.035	-0.035	-0.035	-0.035	-0.035	-0.036	-0.036	-0.035	-0.034	-0.035	-0.036	-0.036
YOR063W	-0.134	-0.126	-0.122	-0.121	-0.099	-0.099	-0.099	-0.097	-0.108	-0.105	-0.105	-0.105	-0.105	-0.105	-0.105	-0.105	-0.099	-0.099	-0.099	-0.095	-0.095	-0.095	-0.095	-0.095	-0.095	-0.095	-0.095	-0.094	-0.094	-0.099	-0.099	-0.104	-0.104	-0.104	-0.104	-0.103	-0.103	-0.103	-0.103	-0.104	-0.104	-0.104	-0.1	-0.1	-0.1	-0.1	-0.098	-0.091	-0.088
YER052C	-0.111	-0.111	-0.111	-0.117	-0.113	-0.111	-0.115	-0.115	-0.115	-0.115	-0.115	-0.115	-0.115	-0.115	-0.116	-0.116	-0.116	-0.119	-0.122	-0.101	-0.115	-0.115	-0.097	-0.097	-0.097	-0.097	-0.104	-0.111	-0.111	-0.112	-0.112	-0.112	-0.112	-0.112	-0.104	-0.102	-0.096	-0.105	-0.112	-0.112	-0.112	-0.112	-0.119	-0.119	-0.108	-0.115	-0.142	-0.142	-0.142
YGL122C	-0.12	-0.121	-0.121	-0.121	-0.121	-0.121	-0.121	-0.121	-0.121	-0.121	-0.121	-0.121	-0.12	-0.12	-0.117	-0.117	-0.117	-0.116	-0.117	-0.115	-0.115	-0.115	-0.115	-0.115	-0.115	-0.115	-0.115	-0.123	-0.123	-0.123	-0.123	-0.123	-0.123	-0.123	-0.123	-0.12	-0.12	-0.12	-0.119	-0.119	-0.119	-0.119	-0.119	-0.119	-0.102	-0.106	-0.111	-0.111	-0.118
YDR144C	-0.672	-0.672	-0.666	-0.666	-0.666	-0.666	-0.666	-0.653	-0.653	-0.63	-0.63	-0.627	-0.625	-0.654	-0.582	-0.554	-0.554	-0.524	-0.524	-0.574	-0.574	-0.573	-0.573	-0.573	-0.574	-0.572	-0.638	-0.638	-0.551	-0.546	-0.525	-0.509	-0.509	-0.509	-0.509	-0.661	-0.535	-0.343	-0.232	-0.192	-0.192	-0.192	-0.192	-0.192	-0.192	-0.192	0	0	0
YER155C	-0.128	-0.128	-0.128	-0.134	-0.134	-0.139	-0.135	-0.134	-0.139	-0.139	-0.139	-0.137	-0.138	-0.138	-0.138	-0.138	-0.138	-0.138	-0.138	-0.138	-0.143	-0.143	-0.143	-0.143	-0.143	-0.143	-0.143	-0.143	-0.143	-0.143	-0.138	-0.138	-0.138	-0.138	-0.139	-0.139	-0.139	-0.139	-0.139	-0.139	-0.14	-0.144	-0.144	-0.14	-0.14	-0.145	-0.145	-0.145	-0.148
YOR324C	-0.163	-0.16	-0.16	-0.176	-0.176	-0.176	-0.174	-0.181	-0.204	-0.204	-0.204	-0.212	-0.19	-0.215	-0.227	-0.227	-0.227	-0.227	-0.227	-0.227	-0.227	-0.239	-0.245	-0.245	-0.209	-0.209	-0.214	-0.181	-0.181	-0.181	-0.181	-0.189	-0.182	-0.182	-0.182	-0.155	-0.15	-0.151	-0.151	-0.151	-0.15	-0.152	-0.149	-0.15	-0.15	-0.15	-0.151	-0.148	-0.148
YHL015W-A	-0.033	-0.033	-0.029	-0.029	-0.029	-0.029	-0.029	-0.028	-0.028	-0.029	-0.029	-0.029	-0.029	-0.029	-0.029	-0.029	-0.029	-0.033	-0.033	-0.033	-0.034	-0.034	-0.034	-0.034	-0.034	-0.034	-0.039	-0.04	-0.037	-0.037	-0.037	-0.032	-0.03	-0.033	-0.033	-0.033	-0.033	-0.033	-0.032	-0.032	-0.031	-0.031	-0.031	-0.031	-0.031	-0.031	-0.031	-0.031	-0.031
YMR114C	-0.066	0	0	0	0	0	0	0	0	0	0	0	0	0	0	0	0.006	0.006	-0.03	-0.035	-0.035	-0.035	-0.039	-0.047	-0.056	-0.048	-0.048	-0.052	-0.054	-0.052	-0.052	-0.052	-0.052	-0.052	-0.052	-0.052	-0.052	-0.054	-0.055	-0.058	-0.052	-0.07	-0.068	-0.068	-0.068	-0.074	-0.072	-0.068	-0.072
YNL291C	-0.076	-0.076	-0.075	-0.068	-0.071	-0.071	-0.071	-0.067	-0.07	-0.064	-0.064	-0.066	-0.066	-0.066	-0.066	-0.066	-0.066	-0.07	-0.08	-0.076	-0.076	-0.076	-0.078	-0.075	-0.071	-0.071	-0.069	-0.069	-0.069	-0.069	-0.069	-0.069	-0.071	-0.077	-0.076	-0.076	-0.076	-0.076	-0.075	-0.075	-0.077	-0.077	-0.077	-0.077	-0.074	-0.073	-0.073	-0.075	-0.072
YOR244W	-0.03	-0.029	-0.03	-0.03	-0.03	-0.03	-0.03	-0.027	-0.029	-0.029	-0.031	-0.029	-0.029	-0.029	-0.029	-0.028	-0.028	-0.028	-0.028	-0.028	-0.028	-0.029	-0.034	-0.033	-0.033	-0.033	-0.033	-0.033	-0.033	-0.03	-0.033	-0.032	-0.035	-0.036	-0.036	-0.037	-0.037	-0.037	-0.037	-0.036	-0.036	-0.036	-0.036	-0.036	-0.036	-0.036	-0.036	-0.036	-0.036
YLL008W	-0.06	-0.068	-0.07	-0.07	-0.07	-0.07	-0.07	-0.073	-0.071	-0.071	-0.069	-0.064	-0.064	-0.064	-0.064	-0.062	-0.062	-0.059	-0.059	-0.061	-0.066	-0.064	-0.064	-0.065	-0.065	-0.065	-0.065	-0.065	-0.068	-0.068	-0.068	-0.068	-0.068	-0.068	-0.068	-0.068	-0.068	-0.071	-0.071	-0.07	-0.07	-0.07	-0.07	-0.072	-0.072	-0.072	-0.071	-0.071	-0.071
YDR243C	-0.081	-0.081	-0.081	-0.081	-0.081	-0.088	-0.088	-0.088	-0.088	-0.088	-0.088	-0.088	-0.088	-0.092	-0.092	-0.092	-0.092	-0.092	-0.091	-0.091	-0.091	-0.091	-0.091	-0.09	-0.09	-0.087	-0.087	-0.087	-0.087	-0.087	-0.087	-0.087	-0.087	-0.087	-0.088	-0.088	-0.088	-0.088	-0.088	-0.088	-0.088	-0.088	-0.088	-0.088	-0.088	-0.088	-0.088	-0.088	-0.088
YNL078W	-0.041	-0.041	-0.041	-0.041	-0.041	-0.041	-0.041	-0.041	-0.041	0	0	0	0	0	0	0	0	0	0	0	0	0	0	0	0	0	0	0	0	0	0	0	0	0	0	0	0	0	0	0	0	0	0	0	0	0	0	0	0
YGL016W	-0.086	-0.086	-0.086	-0.087	-0.092	-0.117	-0.181	-0.176	-0.176	-0.185	-0.185	-0.185	-0.185	-0.172	-0.172	-0.172	-0.172	-0.172	-0.172	-0.172	-0.172	-0.172	-0.171	-0.151	-0.173	-0.174	-0.174	-0.174	-0.173	-0.173	-0.173	-0.173	-0.17	-0.17	-0.17	-0.173	-0.173	-0.182	-0.182	-0.182	-0.182	-0.182	-0.182	-0.182	-0.182	-0.182	-0.171	-0.171	-0.171
YOL115W	-0.057	-0.057	-0.057	-0.052	-0.052	-0.052	-0.052	-0.05	-0.055	-0.055	-0.057	-0.057	-0.057	-0.057	-0.057	-0.057	-0.057	-0.057	-0.059	-0.061	-0.062	-0.062	-0.062	-0.062	-0.062	-0.063	-0.064	-0.067	-0.068	-0.068	-0.068	-0.068	-0.068	-0.068	-0.068	-0.071	-0.071	-0.071	-0.071	-0.071	-0.071	-0.071	-0.071	-0.079	-0.069	-0.07	-0.07	-0.07	-0.07
YBR267W	-0.047	-0.048	-0.05	-0.05	-0.05	-0.05	-0.05	-0.05	-0.05	-0.049	-0.049	-0.049	-0.051	-0.051	-0.053	-0.051	-0.077	-0.058	-0.058	-0.058	-0.058	-0.057	-0.061	-0.059	-0.057	-0.057	-0.057	-0.057	-0.057	-0.057	-0.057	-0.05	-0.049	-0.049	-0.049	-0.049	-0.049	-0.051	-0.05	-0.05	-0.05	-0.05	-0.05	-0.05	-0.049	-0.051	-0.051	-0.05	-0.05
YGL105W	-0.053	-0.052	-0.051	-0.051	-0.051	-0.051	-0.052	-0.052	-0.052	-0.052	-0.053	-0.053	-0.051	-0.051	-0.051	-0.048	-0.048	-0.047	-0.047	-0.047	-0.047	-0.05	-0.047	-0.048	-0.049	-0.046	-0.046	-0.046	-0.046	-0.046	-0.04	-0.043	-0.042	-0.044	-0.044	-0.044	-0.045	-0.044	-0.044	-0.044	-0.047	-0.047	-0.046	-0.047	-0.047	-0.047	-0.045	-0.045	-0.045
YEL072W	-0.172	-0.174	-0.169	-0.169	-0.169	-0.169	-0.169	-0.169	-0.169	-0.167	-0.167	-0.167	-0.166	-0.172	-0.162	-0.162	-0.157	-0.155	-0.155	-0.155	-0.156	-0.156	-0.156	-0.174	-0.174	-0.174	-0.181	-0.181	-0.194	-0.18	-0.18	-0.18	-0.18	-0.18	-0.179	-0.176	-0.164	-0.174	-0.206	-0.204	-0.193	-0.19	-0.21	-0.21	-0.224	-0.228	-0.386	-0.377	-0.359
YDL019C	-0.117	-0.117	-0.117	-0.117	-0.119	-0.119	-0.119	-0.12	-0.121	-0.122	-0.122	-0.122	-0.116	-0.117	-0.117	-0.117	-0.117	-0.118	-0.115	-0.115	-0.115	-0.115	-0.115	-0.118	-0.118	-0.118	-0.118	-0.118	-0.12	-0.127	-0.127	-0.13	-0.13	-0.131	-0.131	-0.132	-0.132	-0.132	-0.131	-0.131	-0.131	-0.133	-0.133	-0.132	-0.132	-0.132	-0.132	-0.132	-0.131
YNL292W	-0.046	-0.054	-0.054	-0.054	-0.053	-0.054	-0.071	-0.07	-0.065	-0.065	-0.059	-0.06	-0.06	-0.06	-0.06	-0.059	-0.06	-0.059	-0.058	-0.058	-0.056	-0.056	-0.056	-0.058	-0.065	-0.069	-0.081	-0.079	-0.079	-0.075	-0.069	-0.069	-0.066	-0.067	-0.067	-0.067	-0.067	-0.066	-0.065	-0.065	-0.065	-0.065	-0.065	-0.065	-0.065	-0.071	-0.069	-0.069	-0.069
YGR202C	-0.049	-0.049	-0.049	-0.048	-0.048	-0.056	-0.056	-0.056	-0.056	-0.056	-0.025	-0.025	-0.026	-0.022	-0.034	-0.028	-0.024	-0.024	-0.021	-0.021	-0.021	-0.021	-0.021	-0.021	-0.021	-0.019	-0.012	-0.012	-0.012	-0.012	-0.012	-0.012	-0.012	-0.006	-0.006	-0.006	-0.006	-0.006	-0.006	-0.006	-0.006	-0.006	-0.006	-0.006	-0.006	-0.006	-0.006	-0.006	-0.006
YFR003C	-0.071	-0.071	-0.071	-0.07	-0.068	-0.069	-0.069	-0.069	-0.069	-0.072	-0.072	-0.071	-0.07	-0.073	-0.073	-0.073	-0.069	-0.069	-0.067	-0.067	-0.067	-0.067	-0.069	-0.069	-0.069	-0.069	-0.069	-0.069	-0.069	-0.069	-0.069	-0.069	-0.069	-0.069	-0.069	-0.069	-0.069	-0.069	-0.069	-0.069	-0.068	-0.068	-0.068	-0.068	-0.068	-0.068	-0.068	-0.068	-0.066
YIL123W	-0.046	-0.046	-0.048	-0.048	-0.048	-0.048	-0.048	-0.048	-0.046	-0.045	-0.046	-0.046	-0.043	-0.044	-0.04	-0.039	-0.035	-0.035	-0.039	-0.048	-0.048	-0.048	-0.048	-0.043	-0.038	-0.038	-0.039	-0.042	-0.042	-0.042	-0.042	-0.042	-0.042	-0.042	-0.042	-0.041	-0.041	-0.04	-0.041	-0.041	-0.041	-0.041	-0.041	-0.047	-0.048	-0.045	-0.042	-0.042	-0.042
YGL106W	-0.175	-0.175	-0.176	-0.176	-0.176	-0.178	-0.178	-0.178	-0.178	-0.178	-0.181	-0.187	-0.19	-0.19	-0.19	-0.19	-0.184	-0.184	-0.186	-0.186	-0.186	-0.186	-0.186	-0.182	-0.182	-0.182	-0.182	-0.182	-0.182	-0.182	-0.182	-0.179	-0.176	-0.184	-0.184	-0.184	-0.178	-0.178	-0.178	-0.178	-0.178	-0.178	-0.177	-0.177	-0.177	-0.177	-0.178	-0.178	-0.178
YKL059C	-0.092	-0.092	-0.092	-0.094	-0.094	-0.093	-0.093	-0.093	-0.103	-0.103	-0.103	-0.103	-0.103	-0.099	-0.099	-0.101	-0.101	-0.101	-0.1	-0.1	-0.1	-0.1	-0.1	-0.1	-0.1	-0.096	-0.096	-0.096	-0.096	-0.096	-0.096	-0.096	-0.096	-0.096	-0.096	-0.096	-0.096	-0.096	-0.096	-0.096	-0.089	-0.086	-0.086	-0.086	-0.086	-0.088	-0.088	-0.088	-0.088
YDR357C	-0.245	-0.245	-0.245	-0.249	-0.249	-0.247	-0.247	-0.247	-0.245	-0.253	-0.251	-0.251	-0.251	-0.251	-0.251	-0.251	-0.251	-0.271	-0.279	-0.281	-0.303	-0.303	-0.308	-0.308	-0.326	-0.313	-0.342	-0.348	-0.345	-0.35	-0.348	-0.347	-0.347	-0.36	-0.355	-0.368	-0.352	-0.347	-0.347	-0.347	-0.347	-0.342	-0.342	-0.325	-0.39	-0.424	-0.4	-0.511	-0.535
YHR050W	-0.068	-0.068	-0.068	-0.066	-0.066	-0.067	-0.067	-0.064	-0.064	-0.064	-0.064	-0.064	-0.069	-0.068	-0.068	-0.068	-0.068	-0.068	-0.069	-0.069	-0.069	-0.069	-0.067	-0.067	-0.06	-0.06	-0.06	-0.06	-0.06	-0.06	-0.06	-0.06	-0.06	-0.06	-0.06	-0.047	-0.047	-0.047	-0.049	-0.05	-0.05	-0.05	-0.045	-0.047	-0.049	-0.047	-0.047	-0.047	-0.049
YKL174C	-0.032	-0.03	-0.031	-0.031	-0.031	-0.027	-0.027	-0.024	-0.026	-0.042	-0.042	-0.042	-0.041	-0.041	-0.038	-0.038	-0.038	-0.039	-0.045	-0.044	-0.045	-0.053	-0.053	-0.053	-0.052	-0.05	-0.048	-0.048	-0.048	-0.046	-0.046	-0.05	-0.05	-0.051	-0.051	-0.053	-0.053	-0.053	-0.053	-0.053	-0.053	-0.053	-0.049	-0.049	-0.052	-0.052	-0.052	-0.052	-0.052
YGL043W	-0.131	-0.131	-0.128	-0.128	-0.128	-0.127	-0.127	-0.127	-0.127	-0.13	-0.13	-0.13	-0.13	-0.127	-0.128	-0.128	-0.128	-0.128	-0.128	-0.128	-0.128	-0.128	-0.128	-0.128	-0.128	-0.128	-0.128	-0.128	-0.131	-0.131	-0.138	-0.138	-0.138	-0.138	-0.143	-0.147	-0.143	-0.139	-0.139	-0.139	-0.139	-0.139	-0.139	-0.139	-0.139	-0.14	-0.14	-0.14	-0.14
YLR453C	-0.141	-0.128	-0.128	-0.128	-0.128	-0.128	-0.119	-0.119	-0.118	-0.118	-0.118	-0.118	-0.118	-0.118	-0.118	-0.118	-0.094	-0.109	-0.095	-0.099	-0.099	-0.096	-0.096	-0.088	-0.068	-0.076	-0.076	-0.076	-0.076	-0.071	-0.067	-0.071	-0.066	-0.066	-0.079	-0.079	-0.079	-0.081	-0.067	-0.061	-0.061	-0.061	-0.061	-0.061	-0.061	-0.061	-0.061	-0.067	-0.067
YKR101W	-0.091	-0.09	-0.09	-0.09	-0.092	-0.092	-0.092	-0.09	-0.09	-0.09	-0.089	-0.089	-0.089	-0.088	-0.088	-0.088	-0.088	-0.088	-0.088	-0.088	-0.085	-0.083	-0.081	-0.075	-0.075	-0.075	-0.075	-0.075	-0.075	-0.073	-0.077	-0.077	-0.077	-0.077	-0.077	-0.077	-0.077	-0.077	-0.074	-0.074	-0.074	-0.074	-0.074	-0.075	-0.075	-0.076	-0.076	-0.076	-0.077
YDL031W	-0.106	-0.106	-0.106	-0.106	-0.102	-0.094	-0.094	-0.094	-0.094	-0.094	-0.094	-0.094	-0.094	-0.094	-0.094	-0.094	-0.094	-0.095	-0.095	-0.095	-0.095	-0.095	-0.095	-0.095	-0.095	-0.095	-0.095	-0.095	-0.095	-0.095	-0.095	-0.095	-0.095	-0.095	-0.1	-0.095	-0.095	-0.095	-0.095	-0.095	-0.095	-0.095	-0.095	-0.095	-0.095	-0.095	-0.095	-0.095	-0.095
YKL216W	-0.054	-0.054	-0.055	-0.054	-0.054	-0.054	-0.054	-0.053	-0.053	-0.051	-0.052	-0.056	-0.053	-0.053	-0.055	-0.055	-0.051	-0.052	-0.052	-0.052	-0.052	-0.051	-0.054	-0.052	-0.052	-0.051	-0.051	-0.051	-0.051	-0.051	-0.051	-0.05	-0.05	-0.05	-0.05	-0.05	-0.05	-0.05	-0.05	-0.05	-0.05	-0.05	-0.05	-0.051	-0.051	-0.052	-0.052	-0.052	-0.052
YLR204W	-0.131	-0.131	-0.128	-0.128	-0.123	-0.123	-0.123	-0.125	-0.125	-0.123	-0.128	-0.128	-0.128	-0.128	-0.128	-0.128	-0.133	-0.135	-0.135	-0.133	-0.133	-0.133	-0.133	-0.131	-0.13	-0.13	-0.13	-0.127	-0.127	-0.127	-0.122	-0.122	-0.122	-0.122	-0.126	-0.126	-0.126	-0.126	-0.126	-0.126	-0.126	-0.126	-0.126	-0.126	-0.126	-0.127	-0.127	-0.127	-0.127
YPL228W	-0.084	-0.083	-0.084	-0.081	-0.085	-0.085	-0.085	-0.08	-0.08	-0.079	-0.079	-0.079	-0.086	-0.077	-0.077	-0.077	-0.077	-0.077	-0.077	-0.078	-0.078	-0.084	-0.078	-0.073	-0.076	-0.076	-0.076	-0.076	-0.076	-0.076	-0.075	-0.07	-0.07	-0.079	-0.079	-0.08	-0.084	-0.084	-0.087	-0.087	-0.086	-0.09	-0.091	-0.091	-0.081	-0.081	-0.087	-0.087	-0.087
YKL007W	0	0	0	0	0	0	0	0	0	0	0	0	0	0	0	0	0	0	0	0	0	0	0	0	0	0	0	-0.134	-0.134	-0.134	-0.134	-0.134	-0.134	-0.093	0	0	0	0	0	0	0	0	0	0	0	0	0	0	0
YKL141W	0	0	0	0	0	0	0	0	0	0	0	0	0	0	0	0	0	0	0	0	0	0	0	0	0	0	0	0	0	0	0	0	0	0	0	0	0	0	0	0	0	0	0	0	0	0	0	0	0
YOR109W	-0.04	-0.04	-0.04	-0.038	-0.039	-0.041	-0.041	-0.048	-0.045	-0.045	-0.045	-0.044	-0.04	-0.041	-0.046	-0.046	-0.046	-0.046	-0.046	-0.05	-0.05	-0.05	-0.05	-0.058	-0.058	-0.058	-0.058	-0.058	-0.055	-0.054	-0.054	-0.051	-0.051	-0.051	-0.051	-0.051	-0.051	-0.051	-0.051	-0.051	-0.048	-0.044	-0.042	-0.042	-0.042	-0.04	-0.04	-0.04	-0.04
YAL003W	-0.068	-0.068	-0.043	-0.043	-0.043	0	0	0	0	0	0	0	0	0	0	0	0	0	0	0	0	0	0	0	0	0	0	0	0	0	0	0	0	0	0	0	0	0	0	0	0	0	0	0	0	0	0	0	0
YGL061C	-0.068	-0.068	-0.067	-0.067	-0.072	-0.069	-0.06	-0.081	-0.091	-0.076	-0.076	-0.076	-0.076	-0.077	-0.077	-0.08	-0.08	-0.08	-0.08	-0.08	-0.08	-0.08	-0.081	-0.091	-0.076	-0.076	-0.076	-0.076	-0.076	-0.076	-0.069	-0.069	-0.066	-0.063	-0.065	-0.063	-0.071	-0.071	-0.072	-0.071	-0.071	-0.071	-0.071	-0.065	-0.059	-0.063	-0.06	-0.06	-0.06
YOR070C	-0.06	-0.063	-0.063	-0.066	-0.091	-0.091	-0.094	-0.094	-0.095	-0.095	-0.097	-0.091	-0.095	-0.097	-0.097	-0.097	-0.097	-0.097	-0.093	-0.093	-0.093	-0.088	-0.085	-0.088	-0.088	-0.088	-0.102	-0.087	-0.086	-0.086	-0.086	-0.086	-0.086	-0.086	-0.086	-0.086	-0.089	-0.094	-0.102	-0.096	-0.096	-0.096	-0.096	-0.096	-0.096	-0.096	-0.115	-0.132	-0.14
YDR294C	-0.006	-0.011	-0.018	-0.03	-0.033	-0.035	-0.041	-0.041	-0.041	-0.041	-0.042	-0.042	-0.04	-0.04	-0.04	-0.037	-0.037	-0.037	-0.036	-0.036	-0.036	-0.034	-0.034	-0.03	-0.033	-0.024	-0.026	-0.031	-0.031	-0.031	-0.032	-0.03	-0.035	-0.034	-0.034	-0.034	-0.034	-0.034	-0.034	-0.034	-0.034	-0.034	-0.033	-0.033	-0.033	-0.033	-0.033	-0.033	-0.033
YIL107C	-0.123	-0.129	-0.129	-0.123	-0.123	-0.123	-0.127	-0.129	-0.13	-0.13	-0.13	-0.13	-0.132	-0.139	-0.14	-0.139	-0.139	-0.139	-0.139	-0.139	-0.145	-0.148	-0.148	-0.15	-0.15	-0.149	-0.149	-0.154	-0.154	-0.154	-0.155	-0.155	-0.155	-0.155	-0.153	-0.152	-0.155	-0.149	-0.151	-0.152	-0.152	-0.148	-0.145	-0.145	-0.146	-0.152	-0.152	-0.152	-0.156
YDR313C	-0.045	-0.045	-0.05	-0.05	-0.05	-0.05	-0.05	-0.053	-0.062	-0.064	-0.063	-0.063	-0.066	-0.066	-0.065	-0.062	-0.062	-0.062	-0.062	-0.062	-0.062	-0.062	-0.069	-0.069	-0.069	-0.069	-0.069	-0.069	-0.069	-0.069	-0.069	-0.069	-0.067	-0.067	-0.07	-0.07	-0.071	-0.071	-0.083	-0.093	-0.093	-0.093	-0.093	-0.088	-0.088	-0.088	-0.081	-0.081	-0.081
YDR079W	-0.051	-0.081	-0.081	-0.081	-0.081	-0.081	-0.095	-0.095	-0.102	-0.102	-0.102	-0.102	-0.102	-0.095	-0.095	-0.095	-0.095	-0.102	-0.102	-0.102	-0.088	-0.088	-0.088	-0.088	-0.088	-0.088	-0.082	-0.082	-0.093	-0.092	-0.09	-0.079	-0.092	-0.082	-0.088	-0.085	-0.092	-0.092	-0.092	-0.092	-0.092	-0.085	-0.085	-0.085	-0.085	-0.083	-0.085	-0.084	-0.084
YNL162W	-0.149	-0.149	-0.149	-0.149	-0.149	-0.148	-0.148	-0.148	-0.148	-0.148	-0.147	-0.15	-0.15	-0.148	-0.152	-0.152	-0.152	-0.152	-0.152	-0.152	-0.152	-0.152	-0.152	-0.152	-0.152	-0.152	-0.153	-0.152	-0.152	-0.157	-0.156	-0.156	-0.156	-0.156	-0.156	-0.156	-0.156	-0.162	-0.162	-0.162	-0.152	-0.152	-0.15	-0.15	-0.153	-0.153	-0.153	-0.153	-0.153
YBR059C	-0.093	-0.091	-0.092	-0.084	-0.09	-0.086	-0.086	-0.097	-0.112	-0.112	-0.115	-0.107	-0.107	-0.108	-0.117	-0.118	-0.133	-0.133	-0.13	-0.133	-0.124	-0.124	-0.124	-0.124	-0.124	-0.139	-0.139	-0.153	-0.154	-0.165	-0.164	-0.164	-0.163	-0.168	-0.234	-0.233	-0.24	-0.239	-0.239	-0.238	-0.232	-0.238	-0.231	-0.221	-0.22	-0.22	-0.22	-0.214	-0.205
YGR280C	-0.094	-0.094	-0.098	-0.096	-0.096	-0.096	-0.096	-0.096	-0.1	-0.1	-0.1	-0.102	-0.102	-0.106	-0.102	-0.102	-0.106	-0.101	-0.101	-0.101	-0.101	-0.101	-0.101	-0.098	-0.098	-0.099	-0.091	-0.091	-0.091	-0.091	-0.091	-0.096	-0.095	-0.096	-0.089	-0.092	-0.093	-0.094	-0.094	-0.094	-0.095	-0.095	-0.095	-0.095	-0.094	-0.094	-0.094	-0.094	-0.097
YKR022C	-0.071	-0.071	-0.075	-0.075	-0.075	-0.075	-0.077	-0.075	-0.076	-0.076	-0.076	-0.076	-0.078	-0.078	-0.077	-0.077	-0.073	-0.071	-0.073	-0.075	-0.077	-0.074	-0.074	-0.074	-0.072	-0.072	-0.072	-0.074	-0.074	-0.074	-0.074	-0.074	-0.074	-0.07	-0.068	-0.069	-0.069	-0.07	-0.064	-0.064	-0.064	-0.064	-0.063	-0.063	-0.063	-0.063	-0.063	-0.063	-0.063
YGR146C-A	-0.03	-0.03	-0.03	-0.03	-0.03	-0.03	-0.03	-0.03	-0.03	-0.03	-0.03	-0.031	-0.021	-0.021	-0.021	-0.021	-0.021	-0.023	-0.034	-0.036	-0.041	-0.041	-0.041	-0.041	-0.041	-0.041	-0.041	-0.041	-0.037	-0.037	-0.037	-0.037	-0.037	-0.037	-0.037	-0.037	-0.037	-0.037	-0.037	-0.023	-0.023	-0.021	-0.041	-0.042	-0.042	-0.042	-0.042	-0.042	-0.042
YJL165C	-0.208	-0.205	-0.212	-0.205	-0.193	-0.195	-0.195	-0.195	-0.195	-0.195	-0.193	-0.19	-0.19	-0.19	-0.187	-0.186	-0.186	-0.186	-0.187	-0.189	-0.189	-0.189	-0.189	-0.189	-0.189	-0.186	-0.192	-0.191	-0.191	-0.191	-0.191	-0.191	-0.193	-0.189	-0.192	-0.192	-0.195	-0.187	-0.187	-0.187	-0.187	-0.187	-0.187	-0.187	-0.187	-0.187	-0.187	-0.187	-0.187
YJL136C	-0.038	-0.038	-0.041	-0.041	-0.041	-0.041	-0.042	-0.042	-0.042	-0.042	-0.042	-0.042	-0.042	-0.042	-0.041	-0.041	-0.043	-0.042	-0.039	-0.039	-0.039	-0.039	-0.039	-0.039	-0.039	-0.038	-0.038	-0.038	-0.038	-0.038	-0.038	-0.036	-0.036	-0.036	-0.036	-0.036	-0.036	-0.036	-0.036	-0.036	-0.036	-0.036	-0.035	-0.035	-0.035	-0.035	-0.035	-0.035	-0.035
YPR141C	-0.068	-0.065	-0.065	-0.063	-0.063	-0.063	-0.061	-0.061	-0.068	-0.068	-0.068	-0.068	-0.068	-0.068	-0.068	-0.068	-0.066	-0.067	-0.067	-0.069	-0.069	-0.069	-0.069	-0.067	-0.065	-0.065	-0.067	-0.067	-0.068	-0.068	-0.067	-0.067	-0.067	-0.067	-0.067	-0.071	-0.071	-0.071	-0.071	-0.071	-0.071	-0.071	-0.071	-0.071	-0.071	-0.071	-0.071	-0.071	-0.071
YIL064W	-0.11	-0.118	-0.118	-0.118	-0.11	-0.11	-0.108	-0.106	-0.106	-0.106	-0.106	-0.102	-0.101	-0.103	-0.104	-0.115	-0.115	-0.129	-0.128	-0.128	-0.128	-0.123	-0.111	-0.111	-0.106	-0.106	-0.106	-0.114	-0.129	-0.123	-0.137	-0.137	-0.15	-0.15	-0.15	-0.15	-0.15	-0.15	-0.15	-0.15	-0.171	-0.171	-0.171	-0.171	-0.17	-0.17	-0.17	-0.17	-0.17
YER036C	0	0	0	0	0	0	0	0	0	0	0	0	0	0	0	0	0	0	0	0	0	0	0	0	0	0	0	0	0	0	0	0	0	0	0	0	0	0	0	0	0	0	0	0	0	0	0	0	0
YFR055W	-0.052	-0.052	-0.052	-0.055	-0.059	-0.055	-0.055	-0.055	-0.047	-0.048	-0.062	-0.062	-0.061	-0.061	-0.059	-0.062	-0.058	-0.058	-0.052	-0.052	-0.052	-0.052	-0.052	-0.052	-0.056	-0.056	-0.056	-0.056	-0.056	-0.06	-0.06	-0.06	-0.06	-0.056	-0.056	-0.053	-0.054	-0.054	-0.054	-0.054	-0.054	-0.054	-0.054	-0.054	-0.054	-0.057	-0.05	-0.052	-0.052
YGL234W	-0.084	-0.084	-0.084	-0.084	-0.084	-0.083	-0.083	-0.083	-0.083	-0.083	-0.083	-0.083	-0.083	-0.083	-0.082	-0.082	-0.082	-0.082	-0.08	-0.086	-0.082	-0.082	-0.082	-0.082	-0.082	-0.078	-0.078	-0.076	-0.076	-0.076	-0.077	-0.077	-0.077	-0.076	-0.076	-0.076	-0.076	-0.076	-0.076	-0.076	-0.08	-0.08	-0.082	-0.081	-0.081	-0.085	-0.085	-0.085	-0.085
YCL056C	-0.11	-0.128	-0.128	-0.14	-0.14	-0.142	-0.147	-0.15	-0.15	-0.14	-0.141	-0.15	-0.149	-0.148	-0.144	-0.146	-0.143	-0.155	-0.167	-0.167	-0.169	-0.169	-0.173	-0.175	-0.167	-0.2	-0.208	-0.209	-0.213	-0.228	-0.238	-0.23	-0.233	-0.227	-0.243	-0.269	-0.272	-0.267	-0.278	-0.281	-0.267	-0.267	-0.267	-0.275	-0.265	-0.261	-0.261	-0.256	-0.256
YPL002C	-0.117	-0.118	-0.118	-0.126	-0.126	-0.126	-0.126	-0.11	-0.109	-0.102	-0.101	-0.096	-0.088	-0.088	-0.09	-0.09	-0.089	-0.092	-0.09	-0.09	-0.094	-0.095	-0.095	-0.1	-0.097	-0.097	-0.097	-0.097	-0.097	-0.097	-0.093	-0.096	-0.095	-0.093	-0.093	-0.093	-0.093	-0.093	-0.093	-0.093	-0.093	-0.093	-0.093	-0.092	-0.092	-0.099	-0.099	-0.102	-0.104
YIL038C	-0.105	-0.109	-0.108	-0.108	-0.112	-0.106	-0.106	-0.102	-0.103	-0.103	-0.1	-0.1	-0.097	-0.097	-0.097	-0.097	-0.096	-0.096	-0.096	-0.095	-0.095	-0.098	-0.098	-0.098	-0.098	-0.098	-0.097	-0.097	-0.1	-0.1	-0.1	-0.099	-0.099	-0.099	-0.099	-0.099	-0.099	-0.099	-0.099	-0.099	-0.099	-0.099	-0.099	-0.099	-0.099	-0.099	-0.099	-0.099	-0.099
YHR021C	0	0	0	0	0	0	0	0	0	0	0	0	0	0	0	0	0	0	0	0	0	0	0	0	0	0	0	0	0	0	0	0	0	0	0	0	0	0	0	0	0	0	0	0	0	0	0	0	0
YJR143C	-0.045	-0.045	-0.045	-0.047	-0.047	-0.05	-0.05	-0.05	-0.047	-0.049	-0.046	-0.046	-0.046	-0.045	-0.045	-0.045	-0.045	-0.045	-0.045	-0.045	-0.045	-0.045	-0.045	-0.045	-0.045	-0.045	-0.045	-0.045	-0.049	-0.051	-0.051	-0.052	-0.052	-0.052	-0.052	-0.054	-0.054	-0.054	-0.054	-0.057	-0.057	-0.057	-0.057	-0.057	-0.057	-0.057	-0.057	-0.057	-0.056
YOL071W	-0.06	-0.057	-0.057	-0.057	-0.057	-0.057	-0.064	-0.063	-0.075	-0.075	-0.071	-0.071	-0.071	-0.079	-0.079	-0.079	-0.076	-0.068	-0.068	-0.068	-0.072	-0.072	-0.084	-0.084	-0.084	-0.084	-0.086	-0.086	-0.161	-0.152	-0.152	-0.158	-0.075	-0.08	-0.076	-0.076	-0.076	-0.076	-0.076	-0.076	-0.076	-0.065	-0.066	-0.062	-0.063	-0.069	-0.07	-0.07	-0.07
YPL266W	-0.095	-0.095	-0.095	-0.095	-0.095	-0.095	-0.095	-0.095	-0.095	-0.089	-0.09	-0.09	-0.09	-0.09	-0.097	-0.097	-0.097	-0.097	-0.097	-0.097	-0.104	-0.103	-0.103	-0.103	-0.102	-0.102	-0.102	-0.102	-0.093	-0.093	-0.093	-0.093	-0.093	-0.093	-0.093	-0.094	-0.094	-0.094	-0.093	-0.085	-0.08	-0.08	-0.073	-0.08	-0.08	-0.08	-0.08	-0.08	-0.08
YMR012W	-0.242	-0.236	-0.236	-0.237	-0.249	-0.2	-0.186	-0.127	-0.104	-0.104	-0.104	-0.083	-0.107	-0.1	-0.1	-0.09	-0.09	-0.088	-0.092	-0.064	-0.036	-0.036	-0.036	-0.036	-0.034	-0.034	-0.033	-0.033	-0.033	-0.033	-0.033	-0.028	-0.027	-0.025	-0.025	-0.028	-0.028	-0.029	-0.026	-0.026	-0.031	-0.031	-0.033	-0.033	-0.033	-0.033	-0.033	-0.031	-0.03
YBL022C	-0.062	-0.064	-0.067	-0.07	-0.074	-0.067	-0.059	-0.057	-0.057	-0.056	-0.053	-0.053	-0.053	-0.044	-0.044	-0.045	-0.045	-0.043	-0.043	-0.043	-0.042	-0.042	-0.042	-0.042	-0.044	-0.043	-0.044	-0.044	-0.047	-0.046	-0.044	-0.041	-0.041	-0.04	-0.04	-0.04	-0.04	-0.038	-0.04	-0.04	-0.035	-0.033	-0.032	-0.031	-0.042	-0.042	-0.041	-0.041	-0.04
YPR088C	-0.088	-0.088	-0.089	-0.09	-0.07	-0.073	-0.073	-0.073	-0.073	-0.073	-0.076	-0.076	-0.075	-0.075	-0.075	-0.072	-0.072	-0.072	-0.072	-0.071	-0.071	-0.071	-0.075	-0.071	-0.076	-0.078	-0.095	-0.096	-0.096	-0.097	-0.097	-0.097	-0.097	-0.097	-0.097	-0.097	-0.093	-0.093	-0.093	-0.093	-0.09	-0.088	-0.088	-0.086	-0.086	-0.083	-0.083	-0.083	-0.083
YDR090C	-0.025	-0.025	-0.025	-0.025	-0.025	-0.025	-0.019	-0.019	-0.019	-0.017	-0.017	-0.018	-0.019	-0.019	-0.019	-0.019	-0.016	-0.016	-0.016	-0.016	-0.016	-0.016	-0.016	-0.018	-0.018	-0.017	-0.03	-0.027	-0.014	-0.021	-0.021	-0.021	-0.021	-0.023	-0.024	-0.024	-0.024	-0.024	-0.024	-0.024	-0.025	-0.025	-0.025	-0.025	-0.024	-0.024	-0.023	-0.024	-0.024
YMR144W	-0.006	-0.006	-0.004	-0.004	-0.004	-0.007	-0.007	-0.007	-0.003	-0.003	-0.003	-0.003	-0.002	-0.002	-0.004	-0.004	-0.004	-0.004	-0.005	-0.013	-0.011	-0.011	-0.011	-0.013	-0.013	-0.014	-0.013	-0.013	-0.013	-0.013	-0.013	-0.018	-0.013	-0.013	-0.018	-0.028	-0.027	-0.027	-0.027	-0.027	-0.027	-0.029	-0.029	-0.032	-0.032	-0.032	-0.032	-0.031	-0.033
YKL172W	-0.04	-0.039	-0.036	-0.036	-0.042	-0.042	-0.041	-0.042	-0.044	-0.044	-0.044	-0.044	-0.043	-0.041	-0.041	-0.041	-0.041	-0.041	-0.041	-0.044	-0.046	-0.049	-0.045	-0.041	-0.04	-0.04	-0.04	-0.04	-0.04	-0.04	-0.038	-0.038	-0.038	-0.038	-0.038	-0.038	-0.038	-0.038	-0.038	-0.04	-0.04	-0.04	-0.04	-0.04	-0.04	-0.04	-0.04	-0.042	-0.036
YMR015C	-0.136	-0.136	-0.136	-0.136	-0.136	-0.136	-0.145	-0.162	-0.152	-0.123	-0.11	-0.11	-0.11	-0.108	-0.077	-0.072	-0.072	-0.081	-0.081	-0.081	-0.081	-0.073	-0.061	-0.05	-0.05	-0.05	-0.05	-0.05	-0.062	-0.062	-0.061	-0.061	-0.061	-0.099	-0.099	-0.099	-0.099	-0.099	-0.08	-0.07	-0.095	-0.095	-0.095	-0.095	-0.093	-0.066	-0.022	-0.022	-0.022
YJL174W	-0.927	-0.928	-0.928	-0.936	-0.936	-0.936	-0.936	-0.936	-0.94	-0.94	-0.94	-0.94	-0.936	-0.94	-0.953	-0.953	-0.952	-0.952	-0.952	-0.961	-0.965	-0.965	-0.957	-0.957	-0.957	-0.957	-0.956	-0.956	-0.965	-0.965	-0.965	-0.965	-0.965	-0.965	-0.964	-0.964	-0.964	-0.964	-0.964	-0.964	-0.947	-0.947	-0.947	-0.947	-0.947	-0.947	-0.947	-0.947	-0.948
YMR218C	-0.095	-0.107	-0.109	-0.123	-0.123	-0.123	-0.123	-0.126	-0.107	-0.09	-0.078	-0.078	-0.077	-0.076	-0.073	-0.073	-0.076	-0.076	-0.076	-0.076	-0.076	-0.076	-0.076	-0.076	-0.076	-0.076	-0.076	-0.076	-0.078	-0.078	-0.085	-0.085	-0.085	-0.086	-0.086	-0.083	-0.083	-0.081	-0.081	-0.085	-0.085	-0.085	-0.085	-0.083	-0.085	-0.088	-0.088	-0.088	-0.088
YDR415C	-0.131	-0.163	-0.144	-0.112	-0.111	-0.115	-0.093	-0.093	-0.103	-0.106	-0.11	-0.099	-0.097	-0.097	-0.097	-0.098	-0.099	-0.1	-0.1	-0.098	-0.095	-0.095	-0.098	-0.097	-0.092	-0.092	-0.092	-0.092	-0.091	-0.09	-0.09	-0.094	-0.094	-0.094	-0.094	-0.09	-0.09	-0.087	-0.087	-0.085	-0.088	-0.087	-0.086	-0.083	-0.083	-0.083	-0.083	-0.083	-0.083
YIL007C	-0.996	-0.909	-0.908	-0.908	-0.908	-0.908	-0.908	-0.873	-0.873	-0.879	-0.879	-0.888	-0.884	-0.899	-0.899	-0.865	-0.865	-0.858	-0.867	-0.871	-0.871	-0.871	-0.871	-0.871	-0.871	-0.871	-0.871	-0.871	-0.871	-0.871	-0.873	-0.873	-0.873	-0.874	-0.876	-0.881	-0.881	-0.881	-0.881	-0.881	-0.881	-0.881	-0.883	-0.883	-0.883	-0.883	-0.883	-0.883	-0.883
YPL219W	-0.051	-0.047	-0.048	-0.05	-0.048	-0.048	-0.05	-0.046	-0.045	-0.045	-0.045	-0.045	-0.054	-0.054	-0.056	-0.054	-0.057	-0.057	-0.057	-0.057	-0.053	-0.054	-0.054	-0.054	-0.054	-0.054	-0.058	-0.058	-0.058	-0.056	-0.056	-0.059	-0.06	-0.06	-0.059	-0.057	-0.053	-0.053	-0.053	-0.053	-0.053	-0.053	-0.053	-0.053	-0.053	-0.051	-0.053	-0.053	-0.057
YEL018W	-0.066	-0.066	-0.066	-0.081	-0.081	-0.08	-0.105	-0.106	-0.1	-0.1	-0.103	-0.121	-0.123	-0.072	-0.072	-0.072	-0.133	-0.175	-0.175	-0.159	-0.199	-0.199	-0.201	-0.2	-0.2	-0.2	-0.146	-0.162	-0.16	-0.154	-0.136	-0.136	-0.202	-0.177	-0.177	-0.179	-0.175	-0.177	-0.107	-0.106	-0.106	-0.104	-0.123	-0.126	-0.126	-0.13	-0.13	-0.13	-0.13
YJL046W	-0.076	-0.076	-0.076	-0.074	-0.074	-0.074	-0.066	-0.094	-0.087	-0.093	-0.093	-0.093	-0.094	-0.082	-0.077	-0.076	-0.076	-0.076	-0.084	-0.084	-0.084	-0.095	-0.095	-0.095	-0.094	-0.086	-0.079	-0.079	-0.079	-0.072	-0.082	-0.082	-0.09	-0.09	-0.09	-0.09	-0.086	-0.086	-0.077	-0.077	-0.077	-0.077	-0.076	-0.079	-0.081	-0.083	-0.079	-0.083	-0.094
YER154W	-0.204	-0.204	-0.204	-0.204	-0.204	-0.197	-0.19	-0.19	-0.189	-0.189	-0.189	-0.189	-0.19	-0.19	-0.19	-0.19	-0.19	-0.19	-0.19	-0.188	-0.188	-0.183	-0.185	-0.189	-0.189	-0.189	-0.188	-0.188	-0.188	-0.188	-0.188	-0.188	-0.188	-0.187	-0.187	-0.187	-0.187	-0.187	-0.186	-0.186	-0.183	-0.183	-0.183	-0.173	-0.173	-0.172	-0.172	-0.172	-0.172
YPL051W	-0.075	-0.074	-0.094	-0.071	-0.071	-0.072	-0.072	-0.072	-0.072	-0.072	-0.086	-0.159	-0.145	-0.102	-0.132	-0.132	-0.132	-0.132	-0.132	-0.105	-0.104	-0.066	-0.073	-0.112	-0.112	-0.112	-0.112	-0.112	-0.084	-0.081	-0.08	-0.08	-0.08	-0.08	-0.08	-0.08	-0.081	-0.075	-0.075	-0.075	-0.075	-0.077	-0.075	-0.079	-0.075	-0.075	-0.075	-0.06	-0.061
YIL128W	-0.579	-0.577	-0.592	-0.602	-0.604	-0.604	-0.574	-0.585	-0.561	-0.561	-0.561	-0.561	-0.561	-0.561	-0.562	-0.562	-0.562	-0.562	-0.562	-0.561	-0.561	-0.561	-0.561	-0.561	-0.561	-0.574	-0.574	-0.574	-0.574	-0.574	-0.574	-0.574	-0.574	-0.586	-0.587	-0.587	-0.585	-0.585	-0.6	-0.6	-0.6	-0.6	-0.597	-0.596	-0.591	-0.61	-0.61	-0.61	-0.61
YPL163C	-0.03	-0.03	-0.037	-0.037	-0.035	-0.035	-0.036	-0.036	-0.036	-0.036	-0.038	-0.038	-0.042	-0.042	-0.044	-0.042	-0.048	-0.048	-0.049	-0.049	-0.051	-0.053	-0.054	-0.059	-0.059	-0.059	-0.055	-0.055	-0.053	-0.053	-0.053	-0.051	-0.053	-0.054	-0.054	-0.054	-0.054	-0.054	-0.052	-0.048	-0.051	-0.05	-0.052	-0.05	-0.05	-0.05	-0.05	-0.051	-0.051
YDR348C	-0.073	-0.073	-0.073	-0.073	-0.073	-0.073	-0.073	-0.071	-0.071	-0.071	-0.071	-0.071	-0.071	-0.069	-0.063	-0.063	-0.063	-0.068	-0.067	-0.072	-0.072	-0.072	-0.072	-0.072	-0.07	-0.071	-0.071	-0.072	-0.072	-0.072	-0.072	-0.072	-0.069	-0.067	-0.067	-0.067	-0.067	-0.067	-0.067	-0.067	-0.067	-0.067	-0.067	-0.071	-0.071	-0.068	-0.068	-0.059	-0.059
YNL272C	-0.032	-0.032	-0.032	-0.033	-0.033	-0.033	-0.037	-0.037	-0.037	-0.037	-0.037	-0.037	-0.037	-0.037	-0.04	-0.04	-0.038	-0.04	-0.04	-0.04	-0.04	-0.04	-0.041	-0.04	-0.04	-0.04	-0.042	-0.042	-0.042	-0.042	-0.043	-0.043	-0.043	-0.043	-0.043	-0.043	-0.043	-0.043	-0.043	-0.043	-0.045	-0.044	-0.046	-0.046	-0.046	-0.05	-0.046	-0.046	-0.043
YKL222C	-0.137	-0.137	-0.126	-0.126	-0.127	-0.127	-0.127	-0.127	-0.127	-0.126	-0.126	-0.126	-0.116	-0.116	-0.113	-0.113	-0.113	-0.113	-0.113	-0.113	-0.113	-0.113	-0.113	-0.117	-0.109	-0.102	-0.102	-0.102	-0.102	-0.102	-0.101	-0.127	-0.127	-0.119	-0.119	-0.111	-0.111	-0.111	-0.11	-0.128	-0.14	-0.128	-0.123	-0.123	-0.123	-0.123	-0.123	-0.128	-0.128
YLR022C	-0.063	-0.063	-0.063	-0.063	-0.063	-0.063	-0.063	-0.063	-0.063	-0.063	-0.057	-0.057	-0.057	-0.057	-0.057	-0.057	-0.061	-0.065	-0.065	-0.065	-0.064	-0.064	-0.064	-0.068	-0.068	-0.069	-0.069	-0.069	-0.069	-0.069	-0.069	-0.069	-0.069	-0.069	-0.074	-0.074	-0.074	-0.073	-0.08	-0.08	-0.08	-0.08	-0.078	-0.078	-0.08	-0.086	-0.086	-0.086	-0.086
YHL047C	-0.071	-0.071	-0.068	-0.068	-0.072	-0.072	-0.069	-0.069	-0.063	-0.062	-0.062	-0.062	-0.057	-0.048	-0.048	-0.048	-0.048	-0.039	-0.038	-0.069	-0.052	-0.023	-0.023	-0.031	-0.038	-0.038	-0.038	-0.038	-0.038	-0.038	-0.038	-0.038	-0.038	-0.028	-0.013	-0.009	-0.015	-0.025	-0.034	-0.031	-0.031	-0.031	-0.031	-0.031	-0.031	-0.048	-0.04	-0.035	-0.035
YCR007C	-0.066	-0.066	-0.066	-0.066	-0.065	-0.065	-0.064	-0.064	-0.062	-0.06	-0.062	-0.072	-0.072	-0.069	-0.068	-0.076	-0.076	-0.076	-0.076	-0.076	-0.079	-0.079	-0.075	-0.075	-0.075	-0.075	-0.075	-0.076	-0.075	-0.075	-0.072	-0.065	-0.062	-0.052	-0.058	-0.055	-0.056	-0.056	-0.056	-0.056	-0.058	-0.058	-0.058	-0.058	-0.058	-0.059	-0.059	-0.059	-0.059
YDL077C	-0.018	-0.021	-0.021	-0.021	-0.021	-0.01	-0.007	-0.002	0	0	-0.003	-0.001	-0.002	-0.007	-0.007	-0.007	-0.007	-0.007	-0.009	-0.009	-0.012	-0.015	-0.002	0	0.003	0.003	0.003	0.003	-0.042	-0.057	-0.057	-0.062	-0.062	-0.056	-0.056	-0.051	-0.055	-0.055	-0.055	-0.055	-0.055	-0.055	-0.055	-0.056	-0.056	-0.056	-0.056	-0.056	-0.056
YOL112W	-0.035	-0.037	-0.041	-0.041	-0.043	-0.043	-0.043	-0.04	-0.04	-0.046	-0.041	-0.041	-0.04	-0.04	-0.04	-0.033	-0.041	-0.049	-0.049	-0.049	-0.049	-0.058	-0.058	-0.069	-0.059	-0.059	-0.052	-0.052	-0.052	-0.046	-0.048	-0.046	-0.055	-0.083	-0.085	-0.097	-0.098	-0.098	-0.095	-0.095	-0.094	-0.094	-0.093	-0.093	-0.093	-0.093	-0.093	-0.093	-0.093
YJL168C	-0.174	-0.175	-0.175	-0.18	-0.18	-0.18	-0.18	-0.18	-0.182	-0.182	-0.182	-0.182	-0.182	-0.182	-0.182	-0.182	-0.182	-0.182	-0.182	-0.182	-0.182	-0.182	-0.181	-0.181	-0.181	-0.178	-0.181	-0.181	-0.189	-0.185	-0.191	-0.191	-0.191	-0.186	-0.185	-0.2	-0.2	-0.201	-0.201	-0.201	-0.201	-0.201	-0.202	-0.201	-0.197	-0.194	-0.192	-0.192	-0.192
YBL005W	-0.085	-0.074	-0.074	-0.073	-0.074	-0.074	-0.074	-0.074	-0.074	-0.075	-0.075	-0.071	-0.071	-0.071	-0.071	-0.071	-0.074	-0.074	-0.074	-0.074	-0.074	-0.074	-0.074	-0.074	-0.073	-0.073	-0.074	-0.074	-0.074	-0.074	-0.074	-0.074	-0.074	-0.08	-0.095	-0.089	-0.089	-0.089	-0.089	-0.089	-0.086	-0.086	-0.083	-0.082	-0.089	-0.089	-0.077	-0.08	-0.08
YPL050C	-0.039	-0.039	-0.039	-0.04	-0.04	-0.04	-0.039	-0.036	-0.036	-0.036	-0.036	-0.036	-0.036	-0.036	-0.036	-0.037	-0.037	-0.039	-0.039	-0.038	-0.038	-0.041	-0.041	-0.039	-0.04	-0.04	-0.04	-0.04	-0.039	-0.039	-0.039	-0.042	-0.036	-0.035	-0.035	-0.035	-0.033	-0.035	-0.035	-0.042	-0.052	-0.057	-0.057	-0.057	-0.057	-0.057	-0.06	-0.052	-0.048
YFR029W	-1.08	-1.08	-0.89	-0.841	-0.841	-0.841	-0.841	-0.815	-0.815	-0.755	-0.755	-0.755	-0.755	-0.735	-0.968	-0.356	-0.225	-0.143	-0.194	-0.085	-0.085	-0.085	-0.064	-0.06	-0.06	-0.06	-0.06	-0.06	-0.06	-0.058	-0.058	-0.054	-0.054	-0.038	-0.038	-0.038	-0.038	-0.038	-0.038	-0.038	-0.038	-0.038	-0.022	-0.018	-0.013	-0.016	-0.016	-0.019	-0.019
YKR030W	-0.119	-0.118	-0.169	-0.157	-0.145	-0.102	-0.084	-0.14	-0.139	-0.124	-0.113	-0.113	-0.113	-0.113	-0.113	-0.117	-0.117	-0.117	-0.121	-0.121	-0.123	-0.128	-0.161	-0.156	-0.143	-0.15	-0.15	-0.15	-0.15	-0.132	-0.143	-0.143	-0.142	-0.142	-0.142	-0.142	-0.142	-0.142	-0.142	-0.142	-0.145	-0.134	-0.123	-0.129	-0.129	-0.123	-0.123	-0.126	-0.126
YCL002C	-0.021	-0.023	-0.023	-0.023	-0.024	-0.024	-0.024	-0.028	-0.028	-0.032	-0.033	-0.03	-0.03	-0.033	-0.035	-0.034	-0.036	-0.036	-0.036	-0.035	-0.035	-0.043	-0.038	-0.046	-0.05	-0.06	-0.06	-0.065	-0.059	-0.062	-0.063	-0.064	-0.058	-0.058	-0.058	-0.058	-0.058	-0.058	-0.058	-0.065	-0.052	-0.056	-0.057	-0.058	-0.058	-0.058	-0.058	-0.054	-0.058
YER130C	-0.025	-0.025	-0.025	-0.007	-0.007	-0.007	-0.007	-0.007	-0.007	-0.01	-0.01	-0.01	-0.01	-0.01	-0.014	-0.014	-0.014	-0.016	-0.016	-0.015	-0.015	-0.015	-0.016	-0.035	-0.035	-0.035	-0.035	-0.035	-0.035	-0.035	-0.025	-0.025	-0.02	-0.02	-0.016	-0.023	-0.026	-0.026	-0.026	-0.026	-0.026	-0.024	-0.024	-0.017	-0.017	-0.016	-0.016	-0.024	-0.022
YEL052W	-0.286	-0.286	-0.287	-0.311	-0.311	-0.281	-0.266	-0.266	-0.275	-0.275	-0.275	-0.275	-0.343	-0.343	-0.272	-0.244	-0.246	-0.246	-0.238	-0.238	-0.241	-0.264	-0.261	-0.261	-0.317	-0.317	-0.317	-0.317	-0.317	-0.317	-0.321	-0.321	-0.336	-0.344	-0.323	-0.319	-0.319	-0.316	-0.316	-0.317	-0.317	-0.318	-0.331	-0.335	-0.336	-0.337	-0.339	-0.342	-0.342
YOR281C	-0.08	-0.08	-0.08	-0.077	-0.077	-0.077	-0.08	-0.095	-0.095	-0.096	-0.096	-0.096	-0.097	-0.097	-0.092	-0.091	-0.091	-0.091	-0.091	-0.091	-0.09	-0.09	-0.09	-0.09	-0.09	-0.09	-0.09	-0.09	-0.088	-0.091	-0.091	-0.091	-0.091	-0.092	-0.092	-0.092	-0.092	-0.092	-0.092	-0.092	-0.092	-0.092	-0.092	-0.091	-0.091	-0.091	-0.091	-0.094	-0.092
YFL049W	-0.177	-0.177	-0.154	-0.155	-0.155	-0.156	-0.162	-0.162	-0.162	-0.157	-0.16	-0.16	-0.16	-0.169	-0.173	-0.173	-0.187	-0.187	-0.187	-0.181	-0.181	-0.181	-0.181	-0.181	-0.18	-0.18	-0.18	-0.183	-0.183	-0.183	-0.183	-0.183	-0.183	-0.195	-0.166	-0.14	-0.137	-0.136	-0.142	-0.145	-0.145	-0.138	-0.131	-0.131	-0.131	-0.131	-0.13	-0.13	-0.13
YHR073W	-0.085	-0.075	-0.074	-0.074	-0.074	-0.074	-0.074	-0.074	-0.07	-0.07	-0.07	-0.07	-0.07	-0.075	-0.069	-0.047	-0.056	-0.082	-0.08	-0.081	-0.081	-0.081	-0.081	-0.081	-0.081	-0.081	-0.081	-0.081	-0.081	-0.081	-0.082	-0.082	-0.082	-0.083	-0.08	-0.076	-0.087	-0.076	-0.076	-0.076	-0.076	-0.076	-0.076	-0.076	-0.079	-0.085	-0.081	-0.078	-0.078
YOL069W	-0.056	-0.057	-0.057	-0.056	-0.056	-0.053	-0.048	-0.043	-0.043	-0.04	-0.039	-0.039	-0.038	-0.043	-0.046	-0.051	-0.051	-0.048	-0.036	-0.035	-0.036	-0.037	-0.036	-0.036	-0.036	-0.036	-0.036	-0.036	-0.034	-0.034	-0.036	-0.038	-0.035	-0.035	-0.038	-0.038	-0.04	-0.04	-0.04	-0.038	-0.038	-0.038	-0.038	-0.04	-0.04	-0.04	-0.04	-0.04	-0.043
YFR033C	-0.009	-0.009	-0.009	-0.009	-0.009	-0.009	-0.01	-0.01	-0.01	-0.01	-0.008	-0.008	-0.008	-0.008	-0.008	-0.008	-0.008	-0.009	-0.009	-0.009	-0.009	-0.009	-0.009	-0.009	-0.007	-0.007	-0.007	-0.007	-0.007	-0.007	-0.007	-0.007	-0.007	-0.007	-0.007	-0.007	-0.007	-0.007	-0.007	-0.007	-0.007	-0.007	-0.007	-0.007	-0.007	-0.007	-0.007	-0.007	-0.007
YEL037C	-0.054	-0.059	-0.058	-0.054	-0.055	-0.055	-0.054	-0.053	-0.056	-0.054	-0.054	-0.054	-0.052	-0.052	-0.053	-0.054	-0.054	-0.054	-0.055	-0.055	-0.053	-0.054	-0.054	-0.054	-0.054	-0.053	-0.053	-0.053	-0.053	-0.055	-0.052	-0.052	-0.052	-0.053	-0.053	-0.055	-0.059	-0.059	-0.059	-0.059	-0.059	-0.058	-0.058	-0.058	-0.058	-0.058	-0.058	-0.058	-0.058
YER071C	-0.065	-0.065	-0.068	-0.07	-0.07	-0.07	-0.07	-0.07	-0.066	-0.065	-0.064	-0.064	-0.064	-0.066	-0.066	-0.068	-0.078	-0.078	-0.078	-0.076	-0.076	-0.079	-0.079	-0.082	-0.081	-0.081	-0.081	-0.081	-0.082	-0.082	-0.083	-0.087	-0.086	-0.084	-0.089	-0.089	-0.089	-0.089	-0.089	-0.083	-0.083	-0.088	-0.088	-0.088	-0.093	-0.093	-0.087	-0.087	-0.087
YGL145W	-0.659	-0.666	-0.686	-0.637	-0.646	-0.65	-0.615	-0.615	-0.566	-0.566	-0.566	-0.566	-0.566	-0.56	-0.522	-0.513	-0.53	-0.529	-0.529	-0.548	-0.548	-0.547	-0.547	-0.524	-0.528	-0.528	-0.549	-0.553	-0.546	-0.546	-0.545	-0.562	-0.588	-0.583	-0.599	-0.598	-0.598	-0.612	-0.612	-0.614	-0.614	-0.593	-0.584	-0.613	-0.603	-0.602	-0.602	-0.602	-0.602
YMR241W	-0.566	-0.566	-0.566	-0.555	-0.518	-0.518	-0.502	-0.508	-0.508	-0.508	-0.508	-0.508	-0.508	-0.497	-0.497	-0.497	-0.497	-0.497	-0.481	-0.481	-0.465	-0.465	-0.465	-0.454	-0.455	-0.456	-0.456	-0.492	-0.481	-0.481	-0.536	-0.824	-0.739	-0.739	-0.726	-0.726	-0.726	-0.726	-0.649	-0.699	-0.915	-0.915	0	0	0	0	0	0	0
YDR062W	-0.058	-0.056	-0.052	-0.054	-0.057	-0.057	-0.057	-0.057	-0.057	-0.058	-0.058	-0.059	-0.054	-0.049	-0.049	-0.047	-0.047	-0.047	-0.047	-0.047	-0.047	-0.047	-0.047	-0.047	-0.062	-0.052	-0.052	-0.052	-0.039	-0.052	-0.067	-0.067	-0.067	-0.067	-0.067	-0.066	-0.073	-0.077	-0.162	-0.179	-0.179	-0.179	-0.179	-0.179	-0.179	-0.205	-0.205	-0.205	-0.191
YDR142C	-0.063	-0.063	-0.063	-0.063	-0.066	-0.066	-0.066	-0.066	-0.071	-0.071	-0.07	-0.075	-0.075	-0.064	-0.081	-0.079	-0.077	-0.071	-0.07	-0.078	-0.077	-0.076	-0.076	-0.076	-0.069	-0.07	-0.068	-0.067	-0.067	-0.067	-0.067	-0.067	-0.066	-0.068	-0.064	-0.062	-0.067	-0.065	-0.065	-0.065	-0.063	-0.063	-0.063	-0.063	-0.063	-0.062	-0.062	-0.066	-0.066
YPL263C	-0.076	-0.076	-0.073	-0.068	-0.061	-0.061	-0.062	-0.062	-0.062	-0.066	-0.066	-0.066	-0.066	-0.066	-0.066	-0.059	-0.059	-0.068	-0.068	-0.068	-0.068	-0.068	-0.068	-0.068	-0.073	-0.067	-0.067	-0.063	-0.063	-0.063	-0.063	-0.063	-0.054	-0.064	-0.064	-0.063	-0.063	-0.063	-0.063	-0.064	-0.064	-0.064	-0.064	-0.064	-0.064	-0.061	-0.061	-0.061	-0.061
YPL140C	-0.118	-0.118	-0.118	-0.117	-0.117	-0.097	-0.093	-0.097	-0.092	-0.093	-0.093	-0.093	-0.093	-0.093	-0.094	-0.094	-0.094	-0.094	-0.094	-0.098	-0.098	-0.098	-0.098	-0.098	-0.099	-0.1	-0.1	-0.105	-0.105	-0.105	-0.098	-0.098	-0.098	-0.098	-0.095	-0.096	-0.092	-0.092	-0.089	-0.093	-0.088	-0.088	-0.088	-0.088	-0.088	-0.088	-0.076	-0.071	-0.071
YOR022C	-0.06	-0.061	-0.058	-0.058	-0.058	-0.056	-0.056	-0.057	-0.061	-0.06	-0.06	-0.056	-0.054	-0.054	-0.053	-0.054	-0.054	-0.052	-0.052	-0.049	-0.049	-0.049	-0.049	-0.049	-0.049	-0.049	-0.052	-0.057	-0.053	-0.053	-0.059	-0.05	-0.048	-0.046	-0.048	-0.049	-0.049	-0.049	-0.049	-0.049	-0.042	-0.044	-0.044	-0.044	-0.044	-0.044	-0.044	-0.044	-0.044
YNL157W	-0.05	-0.05	-0.05	-0.05	-0.05	-0.05	-0.049	-0.052	-0.051	-0.051	-0.051	-0.051	-0.051	-0.051	-0.051	-0.053	-0.055	-0.049	-0.05	-0.05	-0.05	-0.044	-0.041	-0.038	-0.041	-0.041	-0.041	-0.043	-0.043	-0.043	-0.043	-0.043	-0.043	-0.043	-0.042	-0.043	-0.043	-0.043	-0.033	-0.027	-0.034	-0.025	-0.023	-0.023	-0.02	-0.023	-0.023	-0.023	-0.023
YKL128C	-0.057	-0.057	-0.061	-0.066	-0.064	-0.068	-0.068	-0.068	-0.064	-0.067	-0.067	-0.067	-0.067	-0.067	-0.069	-0.065	-0.065	-0.065	-0.065	-0.065	-0.065	-0.066	-0.062	-0.062	-0.062	-0.062	-0.062	-0.062	-0.063	-0.063	-0.064	-0.064	-0.065	-0.062	-0.062	-0.062	-0.062	-0.062	-0.062	-0.062	-0.062	-0.062	-0.062	-0.062	-0.062	-0.062	-0.062	-0.062	-0.058
YPR062W	-0.104	-0.103	-0.106	-0.108	-0.108	-0.104	-0.104	-0.104	-0.106	-0.104	-0.132	-0.132	-0.135	-0.135	-0.137	-0.137	-0.137	-0.137	-0.137	-0.137	-0.137	-0.137	-0.137	-0.137	-0.137	-0.137	-0.137	-0.137	-0.137	-0.137	-0.137	-0.137	-0.137	-0.137	-0.133	-0.133	-0.133	-0.133	-0.133	-0.133	-0.133	-0.133	-0.133	-0.136	-0.136	-0.136	-0.135	-0.135	-0.135
YKL168C	-0.051	-0.049	-0.049	-0.049	-0.049	-0.047	-0.048	-0.048	-0.049	-0.049	-0.048	-0.051	-0.051	-0.054	-0.054	-0.053	-0.053	-0.042	-0.043	-0.045	-0.047	-0.047	-0.047	-0.047	-0.047	-0.047	-0.047	-0.049	-0.049	-0.047	-0.043	-0.043	-0.044	-0.046	-0.042	-0.04	-0.04	-0.04	-0.049	-0.049	-0.049	-0.051	-0.051	-0.049	-0.049	-0.047	-0.042	-0.038	-0.039
YOL101C	-0.236	-0.242	-0.265	-0.266	-0.229	-0.229	-0.229	-0.229	-0.203	-0.187	-0.187	-0.187	-0.19	-0.197	-0.219	-0.226	-0.254	-0.267	-0.287	-0.287	-0.287	-0.287	-0.29	-0.287	-0.309	-0.279	-0.236	-0.236	-0.236	-0.236	-0.236	-0.238	-0.238	-0.24	-0.238	-0.232	-0.232	-0.234	-0.234	-0.242	-0.233	-0.238	-0.238	-0.238	-0.238	-0.242	-0.241	-0.242	-0.246
YML053C	-0.048	-0.048	-0.037	-0.037	-0.026	-0.026	-0.021	-0.018	0.001	0	0	0	0	0	0	0	0	0	0	0	0	0	0	0	0	0	0	0	0	0	0	0	0	0	0	0	0	0	0	0	0	0	0	0	0	0	-0.028	-0.017	-0.014
YNL302C	-0.044	-0.042	-0.042	-0.042	-0.042	-0.042	-0.058	-0.05	-0.05	-0.05	-0.049	-0.049	-0.049	-0.049	-0.049	-0.058	-0.074	-0.074	-0.039	-0.039	-0.041	-0.041	-0.041	-0.041	-0.041	-0.041	-0.041	-0.041	-0.006	-0.006	-0.006	-0.006	-0.006	-0.006	0	0	0	0	0	0	0	0	0.005	0.005	0.005	0.005	0.005	0	0
YDR486C	-0.042	-0.042	-0.049	-0.054	-0.053	-0.055	-0.069	-0.068	-0.065	-0.065	-0.066	-0.066	-0.066	-0.063	-0.069	-0.071	-0.07	-0.068	-0.068	-0.07	-0.07	-0.07	-0.068	-0.07	-0.071	-0.068	-0.064	-0.064	-0.064	-0.064	-0.064	-0.066	-0.066	-0.066	-0.066	-0.065	-0.07	-0.074	-0.072	-0.072	-0.072	-0.072	-0.075	-0.075	-0.077	-0.073	-0.073	-0.073	-0.071
YOR047C	-0.097	-0.097	-0.097	-0.103	-0.107	-0.095	-0.095	-0.095	-0.095	-0.095	-0.095	-0.095	-0.098	-0.106	-0.106	-0.106	-0.106	-0.113	-0.111	-0.117	-0.117	-0.117	-0.124	-0.124	-0.124	-0.124	-0.129	-0.127	-0.127	-0.129	-0.129	-0.127	-0.127	-0.127	-0.121	-0.123	-0.123	-0.123	-0.123	-0.123	-0.127	-0.126	-0.128	-0.122	-0.122	-0.122	-0.122	-0.119	-0.128
YNR067C	-0.097	-0.102	-0.107	-0.107	-0.107	-0.107	-0.103	-0.103	-0.107	-0.107	-0.107	-0.11	-0.102	-0.112	-0.112	-0.112	-0.112	-0.112	-0.112	-0.112	-0.112	-0.112	-0.113	-0.117	-0.117	-0.117	-0.126	-0.126	-0.126	-0.134	-0.129	-0.132	-0.126	-0.126	-0.126	-0.126	-0.126	-0.126	-0.123	-0.123	-0.123	-0.122	-0.122	-0.118	-0.113	-0.114	-0.109	-0.108	-0.108
YDR201W	-0.13	-0.13	-0.13	-0.13	-0.129	-0.129	-0.138	-0.137	-0.141	-0.135	-0.139	-0.147	-0.149	-0.149	-0.149	-0.149	-0.149	-0.149	-0.16	-0.161	-0.155	-0.147	-0.141	-0.15	-0.15	-0.151	-0.161	-0.154	-0.152	-0.15	-0.145	-0.152	-0.151	-0.15	-0.154	-0.154	-0.154	-0.154	-0.154	-0.154	-0.154	-0.154	-0.154	-0.155	-0.156	-0.156	-0.156	-0.152	-0.151
YGL035C	-0.137	-0.14	-0.147	-0.139	-0.123	-0.123	-0.123	-0.123	-0.124	-0.124	-0.114	-0.115	-0.111	-0.11	-0.11	-0.11	-0.11	-0.107	-0.107	-0.107	-0.107	-0.125	-0.125	-0.125	-0.117	-0.118	-0.118	-0.119	-0.119	-0.108	-0.121	-0.121	-0.121	-0.121	-0.121	-0.121	-0.121	-0.127	-0.123	-0.123	-0.123	-0.123	-0.119	-0.117	-0.116	-0.105	-0.108	-0.108	-0.108
YAL027W	-0.076	-0.078	-0.078	-0.081	-0.081	-0.079	-0.077	-0.077	-0.071	-0.06	-0.058	-0.059	-0.063	-0.062	-0.061	-0.061	-0.061	-0.058	-0.061	-0.057	-0.05	-0.05	-0.048	-0.054	-0.048	-0.048	-0.045	-0.041	-0.041	-0.041	-0.038	-0.043	-0.052	-0.045	-0.045	-0.045	-0.045	-0.043	-0.026	-0.026	-0.027	-0.027	-0.035	-0.036	-0.038	-0.038	-0.041	-0.044	-0.044
YPL268W	-0.052	-0.052	-0.051	-0.055	-0.056	-0.062	-0.063	-0.071	-0.071	-0.071	-0.071	-0.071	-0.072	-0.073	-0.075	-0.075	-0.075	-0.075	-0.075	-0.075	-0.075	-0.075	-0.077	-0.082	-0.082	-0.086	-0.085	-0.08	-0.083	-0.083	-0.083	-0.083	-0.083	-0.083	-0.083	-0.083	-0.083	-0.083	-0.084	-0.084	-0.084	-0.084	-0.086	-0.086	-0.086	-0.086	-0.086	-0.086	-0.085
YLR206W	-0.048	-0.048	-0.048	-0.048	-0.048	-0.052	-0.052	-0.044	-0.044	-0.044	-0.044	-0.048	-0.049	-0.049	-0.058	-0.058	-0.058	-0.058	-0.058	-0.057	-0.062	-0.062	-0.062	-0.062	-0.062	-0.062	-0.088	-0.106	-0.106	-0.106	-0.106	-0.106	-0.106	-0.106	-0.105	-0.104	-0.122	-0.153	-0.153	-0.154	-0.154	-0.148	-0.173	-0.181	-0.181	-0.16	-0.16	-0.144	-0.144
YDR179W-A	-0.066	-0.064	-0.065	-0.065	-0.065	-0.065	-0.065	-0.065	-0.067	-0.068	-0.072	-0.072	-0.079	-0.076	-0.071	-0.069	-0.069	-0.067	-0.054	-0.059	-0.091	-0.112	-0.11	-0.111	-0.112	-0.111	-0.111	-0.122	-0.12	-0.12	-0.12	-0.112	-0.112	-0.113	-0.103	-0.11	-0.113	-0.109	-0.121	-0.114	-0.114	-0.114	-0.114	-0.114	-0.114	-0.114	-0.11	-0.11	-0.111
YGL004C	-0.045	-0.047	-0.049	-0.051	-0.049	-0.046	-0.046	-0.046	-0.046	-0.046	-0.046	-0.043	-0.043	-0.043	-0.045	-0.047	-0.047	-0.047	-0.047	-0.045	-0.045	-0.047	-0.047	-0.049	-0.049	-0.049	-0.049	-0.049	-0.048	-0.049	-0.048	-0.048	-0.048	-0.048	-0.048	-0.048	-0.048	-0.043	-0.042	-0.042	-0.042	-0.042	-0.042	-0.042	-0.042	-0.042	-0.042	-0.042	-0.041
YDR332W	-0.089	-0.098	-0.087	-0.087	-0.088	-0.096	-0.097	-0.098	-0.101	-0.089	-0.08	-0.08	-0.071	-0.072	-0.068	-0.063	-0.063	-0.064	-0.064	-0.065	-0.064	-0.071	-0.07	-0.071	-0.071	-0.071	-0.073	-0.068	-0.068	-0.068	-0.068	-0.068	-0.068	-0.068	-0.071	-0.071	-0.067	-0.072	-0.064	-0.059	-0.059	-0.059	-0.062	-0.062	-0.07	-0.068	-0.067	-0.067	-0.066
YMR003W	-0.042	-0.042	-0.042	-0.042	-0.042	-0.044	-0.044	-0.044	-0.045	-0.045	-0.046	-0.046	-0.046	-0.046	-0.046	-0.046	-0.045	-0.045	-0.044	-0.044	-0.044	-0.044	-0.044	-0.044	-0.045	-0.047	-0.043	-0.043	-0.043	-0.043	-0.043	-0.043	-0.043	-0.043	-0.043	-0.043	-0.043	-0.044	-0.042	-0.042	-0.043	-0.043	-0.039	-0.039	-0.039	-0.035	-0.036	-0.036	-0.035
YOL104C	-0.053	-0.052	-0.052	-0.052	-0.051	-0.053	-0.051	-0.05	-0.05	-0.05	-0.05	-0.049	-0.051	-0.051	-0.053	-0.054	-0.054	-0.056	-0.057	-0.061	-0.061	-0.068	-0.065	-0.065	-0.065	-0.063	-0.063	-0.069	-0.052	-0.052	-0.051	-0.051	-0.051	-0.051	-0.051	-0.051	-0.051	-0.051	-0.051	-0.052	-0.055	-0.055	-0.057	-0.057	-0.056	-0.056	-0.057	-0.058	-0.06
YPL258C	-0.186	-0.167	-0.173	-0.154	-0.151	-0.151	-0.151	-0.154	-0.154	-0.155	-0.146	-0.146	-0.146	-0.146	-0.145	-0.142	-0.142	-0.142	-0.135	-0.135	-0.138	-0.138	-0.139	-0.139	-0.145	-0.145	-0.142	-0.117	-0.109	-0.109	-0.101	-0.101	-0.113	-0.12	-0.117	-0.117	-0.109	-0.118	-0.114	-0.114	-0.114	-0.109	-0.11	-0.108	-0.108	-0.108	-0.097	-0.074	-0.074
YKL171W	-0.06	-0.06	-0.06	-0.06	-0.07	-0.071	-0.067	-0.067	-0.068	-0.066	-0.066	-0.066	-0.063	-0.063	-0.065	-0.07	-0.071	-0.071	-0.07	-0.07	-0.07	-0.07	-0.07	-0.063	-0.061	-0.058	-0.059	-0.061	-0.066	-0.066	-0.065	-0.071	-0.06	-0.061	-0.055	-0.055	-0.058	-0.059	-0.059	-0.059	-0.055	-0.051	-0.049	-0.047	-0.048	-0.051	-0.054	-0.058	-0.059
YOL061W	-0.095	-0.095	-0.095	-0.105	-0.1	-0.105	-0.092	-0.105	-0.107	-0.119	-0.119	-0.118	-0.112	-0.112	-0.115	-0.114	-0.11	-0.11	-0.108	-0.108	-0.108	-0.108	-0.108	-0.108	-0.108	-0.108	-0.108	-0.11	-0.11	-0.109	-0.109	-0.11	-0.11	-0.106	-0.103	-0.103	-0.102	-0.101	-0.101	-0.101	-0.101	-0.101	-0.101	-0.101	-0.101	-0.101	-0.101	-0.101	-0.101
YMR137C	-0.098	-0.098	-0.098	-0.106	-0.12	-0.116	-0.113	-0.113	-0.125	-0.125	-0.123	-0.13	-0.13	-0.13	-0.13	-0.139	-0.139	-0.152	-0.177	-0.177	-0.129	-0.099	-0.107	-0.107	-0.107	-0.107	-0.107	-0.107	-0.121	-0.062	-0.055	-0.062	-0.062	-0.07	-0.07	-0.07	-0.067	-0.067	-0.061	-0.061	-0.059	-0.052	-0.052	-0.049	-0.049	-0.058	-0.06	-0.063	-0.063
[truncated: 3,548 more rows]
[truncated: 952 more columns]
