# Supplementary material for: Constitutive turnover of histone H2A.Z at yeast promoters requires the preinitiation complex
Source: eLife. 2016 Jul 20;5:e14243. doi: 10.7554/eLife.14243 (PMC4995100; doi:10.7554/eLife.14243)
Supplement: Figure 3—source data 2. — DOI: http://dx.doi.org/10.7554/eLife.14243.028 [file elife-14243-fig3-data2.zip › Figure_3--source_data_2/SWC5-FRB_H2A_+RAP.txt]

gene_name	-500	-499	-498	-497	-496	-495	-494	-493	-492	-491	-490	-489	-488	-487	-486	-485	-484	-483	-482	-481	-480	-479	-478	-477	-476	-475	-474	-473	-472	-471	-470	-469	-468	-467	-466	-465	-464	-463	-462	-461	-460	-459	-458	-457	-456	-455	-454	-453	-452
YLR032W	8.28	8.28	8.28	8.28	8.28	8.28	8.616	8.616	9.026	9.026	9.026	9.026	9.026	9.026	9.026	9.026	8.69	8.69	8.69	9.436	9.846	10.854	10.854	10.854	13.166	13.166	13.166	13.166	13.166	12.346	12.346	12.346	12.346	12.346	12.346	12.346	12.346	12.346	12.346	12.346	12.346	12.346	12.346	12.756	12.756	12.756	13.092	13.092	13.502
YML001W	24.47	24.47	24.47	24.47	24.47	24.806	24.806	24.806	24.806	24.806	24.806	24.806	24.806	24.806	24.396	24.396	24.396	24.396	24.396	24.806	24.806	24.806	24.806	24.806	24.806	24.806	24.806	24.806	24.396	24.396	24.396	24.396	24.396	24.396	24.396	24.396	24.396	24.396	24.396	24.396	24.396	24.396	24.396	24.396	24.396	24.396	23.576	23.576	23.576
YLR047C	1.156	1.156	1.156	1.156	1.156	1.156	1.156	1.156	1.156	1.156	0.746	0.746	1.082	1.082	1.082	1.082	1.082	1.082	1.082	1.082	1.082	1.082	1.082	1.492	1.492	1.492	1.492	1.492	1.492	1.492	1.492	1.492	1.492	1.492	1.156	1.156	0.746	0.746	0.746	0.746	0.746	0.746	1.082	1.828	2.238	2.238	2.238	2.238	2.238
YNL130C	8.542	8.542	8.542	8.542	8.542	8.952	8.952	8.952	8.952	8.952	8.952	8.616	8.616	8.616	8.616	8.616	8.616	8.616	8.616	8.616	8.616	8.616	8.616	8.616	8.616	8.616	8.616	8.616	8.206	8.206	8.206	8.206	8.206	8.206	8.206	8.206	8.206	8.206	8.206	7.386	7.05	7.05	6.714	7.05	7.386	7.386	7.386	7.386	7.386
YOL048C	15.404	15.404	15.068	15.068	14.732	11.6	9.698	9.698	9.698	9.698	10.034	10.034	10.034	10.37	10.37	10.37	10.37	10.37	10.78	10.78	10.78	10.78	10.78	10.78	10.37	9.96	7.312	6.976	7.796	9.214	9.214	9.624	9.624	9.624	9.624	10.444	8.878	8.878	9.96	9.624	9.624	9.624	9.624	8.878	8.878	8.878	9.214	9.214	9.214
YBR163W	11.116	11.116	11.116	11.116	11.116	11.116	11.116	11.116	11.116	11.116	11.452	11.452	11.452	11.452	11.452	11.452	11.452	11.788	11.788	11.788	11.788	11.788	11.788	11.788	11.788	11.788	11.788	11.788	11.788	11.788	11.788	11.788	11.788	11.788	11.788	11.788	11.788	11.788	11.788	11.788	11.788	11.788	11.452	11.452	11.452	11.452	11.452	11.452	11.452
YLR073C	10.814	10.814	11.224	11.896	11.896	11.896	13.724	13.724	13.724	13.388	13.388	13.388	13.724	13.388	14.618	14.618	14.618	14.618	14.618	14.618	14.618	14.618	14.618	14.618	14.618	14.618	14.618	14.618	14.618	14.208	14.208	14.208	14.208	14.208	14.208	14.208	14.208	14.208	14.208	14.208	14.208	14.544	14.544	14.544	14.544	14.134	14.134	13.724	13.724
YPL069C	6.264	5.854	5.854	6.526	6.526	6.526	6.526	6.526	6.936	6.862	6.862	6.862	7.198	8.354	8.764	8.764	9.174	9.174	9.174	9.174	9.584	9.92	10.256	10.256	10.666	11.412	11.412	11.412	11.412	11.412	12.568	12.568	13.24	13.24	13.986	13.986	13.986	13.986	13.986	13.986	13.986	13.986	14.322	14.322	14.322	14.322	13.912	13.912	13.912
YNL044W	16.634	16.634	16.634	16.634	17.454	17.454	17.454	17.864	17.864	17.864	17.864	17.864	17.864	18.274	18.274	18.274	18.274	18.684	18.684	18.684	18.684	19.094	20.176	19.84	19.84	20.586	20.586	20.922	20.922	20.922	20.922	20.922	20.922	20.922	20.512	20.512	20.512	20.512	20.512	20.512	20.512	20.512	20.512	20.512	20.512	20.512	20.512	20.102	20.102
YLR115W	3.132	3.132	3.132	3.804	4.476	4.476	4.476	4.476	5.484	5.894	5.894	6.304	6.304	7.05	7.386	7.386	7.796	7.796	7.796	7.386	7.722	7.722	7.722	8.132	8.132	8.542	8.952	8.952	8.952	8.952	8.952	8.952	8.952	8.952	8.952	8.952	8.952	9.362	9.698	10.034	11.116	11.116	11.116	11.526	11.526	11.526	11.862	11.862	11.862
YDR498C	1.156	1.156	1.156	1.156	1.156	1.156	1.156	1.156	1.156	1.156	0.746	0.746	1.156	1.156	1.156	1.156	1.156	1.156	1.156	1.902	1.902	1.902	1.902	1.902	2.312	2.312	2.312	2.312	2.312	3.804	4.14	4.14	4.14	4.14	4.14	4.14	4.14	4.14	4.14	4.14	4.14	4.14	4.14	4.14	4.14	4.55	4.55	4.886	5.558
YPL048W	11.936	11.936	11.936	11.936	11.936	11.936	10.444	9.698	9.698	9.698	8.206	7.796	7.796	7.796	7.796	7.796	7.796	7.796	7.796	7.796	6.714	6.378	5.968	5.968	5.968	5.968	5.968	5.148	5.148	5.148	4.402	4.402	4.402	4.402	4.402	4.402	3.992	3.992	3.992	3.992	3.992	3.992	3.992	3.992	3.246	2.836	2.836	2.836	2.836
YCL051W	11.076	11.076	11.076	11.076	11.412	11.412	12.494	12.494	12.83	12.83	12.83	12.83	12.83	12.83	12.83	12.83	12.83	12.83	12.83	12.83	12.83	12.83	12.83	12.83	12.904	12.904	12.904	12.904	12.904	12.904	12.904	13.314	13.65	14.06	14.06	14.06	14.06	14.88	14.88	14.88	14.88	14.88	14.88	14.88	16.036	16.036	16.036	16.036	16.036
YPL162C	10.444	10.444	10.444	10.444	10.444	10.444	10.444	10.78	10.78	10.78	10.78	10.78	10.78	10.78	10.78	10.78	10.78	10.78	10.78	10.78	10.78	10.78	11.19	11.19	11.19	11.19	11.19	11.19	11.19	11.19	11.19	11.19	11.19	11.19	11.19	11.19	11.19	11.19	11.6	11.19	11.19	11.19	11.19	11.19	11.19	11.19	11.19	11.19	11.19
YIL008W	1.902	1.902	1.902	1.902	1.902	1.902	2.238	2.648	2.648	2.648	2.648	2.648	2.312	2.312	2.312	2.312	2.312	2.722	3.542	3.542	3.542	3.542	3.542	4.288	4.288	4.288	4.288	4.288	4.288	4.288	4.288	4.698	5.034	5.034	5.034	5.034	5.034	5.034	5.034	5.034	5.034	5.034	5.034	5.706	5.706	5.706	6.042	6.042	6.042
YPL219W	14.436	14.436	15.108	15.108	15.444	15.444	15.444	15.444	14.624	14.624	14.624	14.624	13.616	13.616	13.616	13.206	13.206	13.206	13.206	13.206	13.616	13.616	13.616	13.616	13.616	13.616	14.026	14.026	14.026	13.616	14.288	14.288	14.288	14.288	13.952	13.952	13.952	13.952	13.952	13.952	13.952	13.206	13.206	13.206	13.206	13.542	13.542	13.542	13.542
YJL193W	7.534	7.534	8.354	8.354	8.69	8.69	9.026	9.026	9.026	9.026	9.026	9.026	9.026	8.69	8.69	9.1	9.1	9.1	9.1	9.1	9.1	9.1	9.1	9.1	9.1	9.1	9.1	9.1	9.1	9.1	9.1	9.1	9.1	9.1	9.1	9.1	9.1	9.1	9.1	9.1	8.69	8.354	7.944	7.944	7.608	7.944	7.944	7.608	7.608
YOR098C	10.034	10.034	9.624	9.624	9.624	9.624	9.624	9.624	9.624	9.624	9.624	9.624	9.624	9.624	9.624	9.624	9.624	9.624	9.96	9.96	9.96	9.96	9.96	9.96	9.96	9.96	9.96	9.96	9.96	9.96	7.722	6.566	6.566	7.238	7.984	8.394	8.394	8.394	8.394	8.394	8.394	8.394	8.73	8.73	8.73	8.73	8.73	8.73	8.73
YGL086W	11.002	11.002	11.002	10.592	10.592	10.592	11.674	11.674	11.674	11.674	11.674	11.674	11.674	11.674	11.674	12.01	12.01	12.01	12.01	12.01	12.01	12.01	11.6	11.6	11.6	11.6	11.6	11.6	11.6	11.6	11.6	11.6	11.6	11.6	11.6	11.6	11.6	11.6	11.6	11.6	11.6	11.6	11.6	11.6	11.6	11.6	11.6	11.6	11.6
YBR096W	17.608	17.608	17.608	17.608	17.608	17.608	17.608	17.608	17.608	17.608	17.608	17.608	17.608	17.608	17.608	17.608	17.608	17.944	17.944	17.944	17.944	17.944	17.608	17.608	17.608	17.608	17.608	17.608	17.608	17.608	17.608	17.608	17.608	17.608	17.608	17.608	17.608	17.608	17.608	17.608	17.608	17.608	17.608	17.608	17.608	17.608	17.608	17.608	17.608
YEL018W	4.664	4.664	4.664	4.664	4.664	4.664	3.582	3.582	3.582	3.582	3.582	3.582	3.992	2.164	2.164	2.164	1.828	1.828	1.828	1.828	2.164	2.164	2.574	2.238	2.238	2.238	2.238	2.238	2.238	2.238	2.648	2.648	3.468	3.468	3.468	3.804	3.468	3.804	3.804	3.804	3.804	10.592	13.838	13.838	13.838	14.248	14.248	14.248	14.584
YDR234W	2.91	2.91	2.91	2.91	2.91	2.91	2.91	2.91	2.91	2.91	2.91	2.91	2.91	2.91	2.91	2.91	2.91	2.91	2.574	4.328	4.328	4.328	4.328	4.328	4.328	4.328	4.664	4.664	4.664	4.664	4.664	4.664	4.664	4.664	4.664	4.664	4.664	4.664	4.664	5	4.664	4.664	4.664	4.664	4.664	4.664	4.664	4.664	4.664
YBL019W	7.386	7.386	7.386	7.386	7.386	7.386	7.386	7.386	7.386	7.386	7.722	7.386	7.386	6.566	6.156	6.156	6.156	5.41	4.664	5.074	5.074	5.074	5.484	5.484	5.484	5.82	6.156	5.82	5.484	5.484	5.484	5.484	5.484	5.484	5.484	5.484	5.484	5.484	5.41	5	5	5	5	5	5	4.664	5	5	5
YGR179C	7.91	7.91	7.91	7.91	8.73	9.066	9.066	9.886	9.886	9.886	10.222	10.222	10.222	10.222	10.222	10.222	10.222	10.222	10.222	11.042	11.042	11.042	11.042	11.042	11.042	11.042	11.042	10.706	10.706	11.452	11.452	11.452	11.452	11.452	11.452	11.452	11.452	11.452	11.452	11.116	11.116	11.116	11.116	11.116	11.116	11.116	11.116	11.116	11.116
YOL017W	9.288	8.878	8.542	7.796	7.386	7.386	7.386	6.976	6.976	6.64	6.64	6.304	6.304	7.124	7.124	7.124	6.788	6.788	6.788	6.788	6.788	6.788	6.788	6.788	6.788	6.788	6.452	6.452	7.198	7.198	7.198	7.198	7.198	7.198	5.632	5.632	4.886	4.886	4.886	4.886	4.55	4.55	4.96	4.96	4.96	4.96	4.96	4.96	4.96
YDR382W	2.386	2.386	2.386	2.386	2.796	2.796	2.796	2.796	2.796	2.796	2.796	2.796	2.796	2.796	2.796	2.796	2.796	2.796	2.46	2.46	2.46	2.796	2.796	2.796	2.796	2.796	2.796	2.796	2.386	2.386	2.386	2.386	2.386	2.386	2.386	2.386	2.386	2.386	2.386	2.386	2.386	2.386	2.386	2.386	2.386	1.976	1.976	1.566	1.566
YLR268W	8.616	8.616	8.616	8.616	8.616	8.616	8.952	8.952	8.952	8.952	8.952	9.026	9.026	9.026	9.026	9.026	9.026	9.026	8.616	9.436	9.772	9.772	10.182	10.182	10.182	10.182	10.182	10.182	10.182	10.182	10.182	10.182	10.182	10.182	10.182	10.182	9.1	9.1	9.1	9.1	9.1	9.1	9.1	9.1	9.51	9.51	9.92	11.002	11.002
YMR272C	7.46	7.46	7.46	7.46	7.05	7.05	7.05	7.05	6.714	6.714	7.124	8.542	8.542	8.542	8.542	8.542	8.542	8.542	8.542	8.542	8.542	8.616	8.616	8.28	8.28	8.28	8.28	8.28	8.28	8.616	8.616	8.616	7.534	8.354	8.354	8.764	9.436	9.436	9.772	10.108	10.108	10.928	10.518	10.182	10.592	10.182	10.182	10.592	10.182
YLR364W	9.288	9.288	9.288	9.288	9.288	9.288	9.288	9.288	9.288	9.288	9.288	9.288	8.952	8.952	8.952	8.952	8.952	8.952	8.952	8.952	8.952	9.288	9.288	9.288	9.288	9.288	8.878	8.878	8.878	8.542	8.542	8.542	8.542	8.542	7.87	7.87	7.87	7.87	7.87	7.87	7.46	7.796	7.386	7.386	7.386	6.976	6.976	6.976	6.976
YDL010W	4.066	4.402	5.148	5.148	5.484	5.074	4.664	4.328	4.328	4.254	5.746	5.41	5.41	5.41	5.82	5.82	5.82	5.82	5.82	5.82	5.82	6.566	7.238	7.648	7.648	7.648	7.648	7.648	7.648	7.984	7.984	7.984	7.984	7.984	7.984	7.984	7.984	7.984	7.984	7.984	7.984	7.984	7.984	7.984	8.394	8.394	8.394	8.394	8.394
YJL189W	0.41	0.41	0.41	0.41	0.41	0.41	0.41	0.41	0.41	0.41	0.41	0.41	0.41	0.41	0	0	0	0	0	0	0	0	0	0	0	0	0	0	0	0	0	0	0	0	0	0	0	0	0	0	0	0	0	0	0	0	0	0	0
YMR276W	9.772	9.772	9.772	9.772	9.772	9.698	12.608	11.862	11.862	12.198	12.198	12.944	15.928	15.928	16.674	16.674	16.674	17.084	17.084	17.084	17.084	17.084	17.084	17.084	17.084	17.42	17.42	17.42	17.42	17.42	17.42	17.42	17.42	17.42	17.42	17.42	17.42	17.42	17.01	17.682	17.682	17.682	17.682	17.682	17.682	17.682	17.682	17.682	17.682
YOR126C	15.034	15.37	15.37	15.37	15.706	15.706	15.706	15.706	15.706	16.042	16.452	16.116	16.116	16.116	16.116	16.116	16.116	16.116	16.116	16.116	16.116	16.116	16.116	16.116	16.116	16.116	15.78	15.78	15.78	15.78	15.78	15.78	15.78	15.78	15.78	15.78	15.78	15.78	15.78	15.78	15.78	15.78	15.78	15.78	15.78	15.78	15.78	15.78	15.78
YJR086W	0.41	0.41	0.82	0.82	1.492	1.492	1.492	1.492	1.492	1.492	1.492	1.492	1.492	1.492	1.492	1.492	1.492	1.492	1.902	1.902	2.238	2.238	2.238	2.238	2.238	2.238	2.238	2.238	2.238	2.91	3.32	3.32	3.32	3.32	3.992	3.992	3.992	3.992	3.992	3.992	3.992	4.738	5.148	5.148	5.558	5.558	6.714	6.714	6.714
YPL128C	9.476	9.476	9.066	9.066	9.066	8.656	8.656	8.656	8.656	8.656	8.656	8.656	8.656	8.656	8.656	8.656	8.656	8.656	8.32	7.648	7.648	7.312	7.312	5.074	5.074	4.402	4.066	4.066	4.066	3.656	3.656	3.246	3.656	3.656	3.656	3.656	3.656	3.656	3.656	4.066	4.812	4.812	4.812	4.812	4.812	4.402	4.402	3.992	4.066
YGR268C	1.754	1.418	1.418	1.008	1.008	1.008	1.008	1.008	1.008	1.008	1.008	1.008	1.008	1.008	1.008	1.008	1.008	1.008	1.008	1.008	1.008	1.008	1.008	1.008	1.008	1.008	1.008	1.008	1.008	1.008	1.008	1.008	1.008	1.008	0.672	0.672	0.672	0.672	0.672	0.672	0.672	0.336	0	0	0	0	0	0	0
YBR281C	0	0	0	0	0	0	0	0	0	0	0	0	0	0	0	0	0	0	0	0	0	0	0	0	0	0	0	0	0	0	0	0	0	0.336	0.672	0.672	1.008	1.008	1.008	1.008	1.008	1.008	1.68	4.738	4.738	4.738	4.738	4.738	4.738
YNL294C	5.78	5.78	5.78	4.96	4.96	6.378	6.714	6.714	6.714	6.714	6.714	5.558	6.042	6.042	7.198	7.608	8.428	8.428	8.428	8.428	8.428	8.838	8.838	9.248	9.248	9.248	9.248	9.248	9.248	9.584	9.174	9.51	9.51	9.51	9.51	9.51	9.51	9.51	9.51	9.51	9.51	9.51	9.846	9.846	9.846	9.846	9.846	9.846	9.846
YCR088W	2.5	2.91	2.91	2.91	2.91	2.91	2.91	2.91	2.91	2.91	2.836	2.836	2.836	2.836	2.836	2.836	2.836	2.836	2.836	2.836	2.836	3.172	3.172	3.172	3.508	3.508	3.508	3.172	3.172	3.172	3.172	3.172	3.172	3.172	3.172	3.172	3.172	3.172	3.172	3.172	3.172	3.172	3.172	3.172	3.172	3.172	3.172	3.172	3.172
YHR060W	17.454	17.454	17.454	16.708	16.708	16.708	16.708	16.708	16.372	16.036	16.372	16.372	16.372	16.372	16.372	16.372	16.372	16.372	16.372	15.962	15.962	15.962	15.626	15.626	15.626	15.626	14.806	14.06	14.06	13.65	13.65	13.65	12.568	12.568	12.568	12.568	12.568	12.568	12.568	12.158	11.822	11.822	11.412	11.412	11.412	11.412	11.412	9.846	9.846
YDR476C	7.386	7.386	7.386	7.386	7.386	7.796	7.796	7.796	7.796	7.796	7.796	7.796	7.796	7.796	7.796	7.796	7.796	7.796	7.796	7.796	8.132	8.132	8.132	8.132	8.132	8.132	8.132	8.132	8.132	8.132	7.722	7.722	7.722	7.722	7.722	7.722	7.722	7.722	7.722	7.722	7.722	7.722	7.312	7.312	7.312	7.312	7.312	7.648	7.648
YBR059C	8.542	8.542	8.542	7.46	6.788	6.452	6.452	6.116	6.452	6.452	6.452	6.452	6.452	7.272	6.19	5.78	5.108	5.108	5.108	5.518	5.518	5.518	5.518	5.518	5.518	5.518	5.518	5.518	5.928	7.158	6.748	6.748	7.158	8.912	9.92	9.92	9.92	9.92	9.92	9.92	10.666	10.666	11.674	11.674	11.674	11.674	11.674	12.01	12.01
YJL078C	4.476	4.476	4.476	4.476	4.476	4.476	4.476	4.476	4.476	4.476	4.476	4.476	4.476	4.476	4.066	3.656	1.418	1.082	1.082	1.082	1.082	1.082	1.082	1.082	1.082	1.082	1.082	1.082	1.082	1.418	1.418	1.418	1.418	1.418	1.418	1.418	1.418	1.418	1.418	1.418	1.418	1.418	1.418	1.082	1.082	0.746	0.746	0.746	0.746
YLR233C	12.46	12.46	12.46	12.46	12.124	11.788	11.788	12.944	12.944	12.944	12.944	12.944	12.944	12.944	12.944	12.944	13.354	13.28	13.28	13.28	13.28	13.28	13.28	13.28	13.28	13.28	13.69	13.69	13.69	13.69	13.69	13.69	13.69	13.69	13.69	13.69	13.69	13.69	14.1	14.51	14.51	14.51	14.51	14.51	14.51	14.51	14.51	14.92	15.256
YOR371C	7.124	7.124	7.124	8.616	8.616	9.026	9.026	9.026	8.69	8.28	8.616	8.616	8.206	8.206	8.206	8.206	8.206	8.206	8.206	8.206	8.206	8.206	8.206	8.206	7.386	7.984	7.984	7.984	8.32	8.32	8.32	7.91	7.91	7.5	7.164	7.164	7.164	7.164	7.164	7.164	7.164	7.164	7.164	6.492	6.492	6.492	6.492	6.492	6.492
YOR058C	10.296	10.296	10.296	10.296	10.296	10.296	10.296	10.296	10.296	10.296	9.624	9.288	9.288	9.624	9.624	9.624	9.624	9.624	9.624	9.214	9.214	7.124	7.124	7.124	6.714	6.714	6.714	6.378	6.378	6.378	6.378	5.222	5.222	5.222	5.222	4.55	4.55	3.878	3.468	3.132	2.722	2.722	2.722	3.132	3.132	3.132	3.132	3.132	3.132
YJL010C	11.452	11.452	11.452	11.452	11.452	11.116	11.116	11.116	11.116	11.526	10.444	10.444	10.444	10.444	10.444	9.624	9.624	9.624	10.296	11.452	11.788	11.788	11.788	12.608	12.608	12.608	12.608	12.608	12.608	13.018	13.018	13.018	13.354	13.354	13.354	13.354	13.354	13.354	13.354	13.354	13.354	13.354	13.354	13.354	13.354	13.354	13.764	13.764	13.764
YDR419W	4.288	4.288	3.878	3.878	3.058	2.312	1.902	1.902	1.902	1.566	1.566	1.566	1.976	1.976	1.976	1.976	1.976	1.976	1.976	1.976	1.976	2.796	2.796	2.796	2.796	2.796	2.796	2.796	2.796	2.796	2.796	2.796	2.796	2.386	2.386	2.386	1.976	1.976	2.312	2.312	2.312	2.312	2.312	2.312	2.312	1.902	1.902	1.902	1.902
YLL006W	4.214	3.804	3.804	3.394	3.058	3.058	3.058	3.804	5.034	5.034	5.034	5.034	5.034	5.034	5.444	5.444	5.444	6.6	6.6	6.6	6.6	6.6	6.936	6.936	7.608	8.764	9.772	9.772	9.772	9.772	9.772	10.108	10.108	10.108	11.264	10.854	12.01	12.01	12.01	12.01	12.346	12.346	12.346	12.346	12.346	13.092	13.428	14.658	14.658
YOR245C	10.814	10.814	9.322	8.986	8.576	9.732	10.142	10.478	10.478	10.478	11.896	11.896	11.486	11.486	11.486	11.486	11.486	11.486	11.822	11.822	11.822	12.232	12.568	12.568	12.904	12.904	12.904	12.494	12.494	12.494	12.494	12.494	12.084	12.084	12.494	12.158	11.748	12.084	12.084	12.084	12.084	12.084	12.084	12.084	11.748	11.412	11.002	11.002	10.592
YFL039C	0.336	0.336	0.336	0.336	0.746	0.746	0.746	0.746	0.746	0.746	0.746	0.746	0.746	0.746	0.746	0.746	0.746	0.746	0.41	0.41	0.41	0.41	0.41	0.41	0.41	0.41	0.41	0.41	0.41	0.41	0.41	0.41	0.41	0.41	0.41	0.41	0.41	0.41	0.41	0.41	0.41	0.41	0.41	0.41	0.41	0.41	0.41	0.41	0.41
YDR185C	5.968	5.968	6.304	6.304	6.304	6.304	6.304	7.722	7.722	7.722	7.722	7.722	7.722	7.722	7.722	7.722	7.722	7.722	7.722	7.722	7.722	8.132	8.132	8.132	8.132	8.132	8.132	7.796	7.796	8.206	8.206	8.206	8.206	8.206	8.206	8.206	8.206	8.206	8.206	8.206	8.206	8.206	8.206	8.206	7.796	7.796	7.796	7.796	7.796
YGR063C	10.666	10.666	10.666	10.666	10.666	10.666	9.846	10.182	10.928	10.928	11.338	11.338	11.338	11.338	11.338	11.338	11.338	11.338	11.338	11.338	11.338	11.338	11.338	11.338	11.338	11.338	11.338	11.338	11.338	11.338	11.338	11.338	11.338	11.338	11.338	11.338	11.338	11.338	11.338	11.338	11.338	11.338	11.338	10.928	10.928	10.928	10.518	10.518	10.518
YLR055C	2.312	2.312	2.312	2.312	2.312	2.312	2.312	2.312	2.312	1.566	1.566	1.156	0.746	0.746	0.746	0.746	0.746	0.746	0.746	0.746	0.746	0.746	0.746	0.746	0.746	0.746	0.746	0.746	0.746	0.746	0.746	0.746	1.082	1.082	1.082	1.082	1.082	1.082	1.082	1.082	1.082	1.082	1.082	1.082	1.082	1.082	1.082	1.082	1.082
YKL149C	18.804	18.804	18.804	18.058	18.058	18.058	18.058	18.468	18.468	18.468	19.14	19.14	19.476	19.14	19.14	19.14	19.14	19.55	19.886	19.886	19.214	19.214	19.214	19.214	19.214	19.214	19.214	19.214	19.214	19.214	19.214	19.55	19.55	19.214	19.214	19.214	19.214	19.214	19.214	19.214	19.214	19.214	19.214	19.214	19.214	19.214	19.214	19.214	19.55
YBR141C	14.174	14.174	14.174	13.838	13.838	13.838	13.838	13.838	13.838	13.838	13.838	13.838	13.838	13.838	14.248	14.248	14.248	14.248	14.248	14.248	14.584	14.584	14.584	14.584	14.92	14.92	14.92	14.92	14.92	14.92	14.92	14.92	14.92	14.92	14.92	14.92	14.92	15.256	15.666	15.666	16.076	16.076	16.076	16.076	16.076	16.076	16.076	16.076	16.076
YCR079W	7.238	7.238	7.984	7.574	7.574	7.238	7.238	7.238	7.238	7.238	7.722	7.722	7.722	7.722	7.722	7.722	7.722	7.386	7.386	7.386	7.386	8.132	8.952	8.952	9.362	9.362	9.362	9.772	10.182	10.182	9.846	9.846	9.846	9.846	9.846	9.846	9.846	9.846	9.846	9.846	9.846	9.846	9.846	9.846	9.846	9.846	9.846	9.846	10.182
YJR069C	9.772	9.772	10.182	10.518	10.518	10.518	10.518	10.518	10.518	10.518	8.878	8.468	8.468	8.468	8.468	8.132	8.132	8.132	8.132	8.132	8.132	8.132	8.132	6.082	6.082	6.902	9.254	9.254	9.254	9.254	9.738	9.738	9.738	9.738	10.148	10.148	10.148	10.148	10.148	10.148	10.484	10.894	10.894	10.894	10.894	10.894	10.894	10.894	11.976
YJR040W	10.746	11.418	11.418	11.754	11.754	11.754	11.754	11.754	11.754	11.754	11.754	11.754	11.754	12.09	12.09	12.09	11.754	11.754	11.754	11.754	11.754	11.418	11.418	12.164	12.574	13.656	13.656	13.656	13.656	14.066	14.476	14.476	14.476	14.476	14.476	14.476	14.476	14.476	14.886	14.886	14.886	14.886	15.222	15.558	15.558	15.558	15.558	15.558	15.558
YNL016W	2.574	2.574	2.574	2.574	2.574	2.574	2.574	2.164	2.5	2.5	3.246	3.246	3.246	3.246	3.246	3.246	3.246	3.246	3.246	3.246	3.246	3.246	3.246	3.246	3.246	3.246	3.246	3.246	3.246	3.246	3.246	3.246	3.246	3.246	3.246	3.246	3.246	3.246	3.246	2.574	2.574	2.574	2.574	2.574	2.574	2.574	2.574	1.492	0.746
YOL086W-A	12.158	12.158	12.158	12.158	12.568	12.568	12.568	12.568	12.568	12.568	12.568	12.568	12.568	12.494	12.83	13.166	13.166	13.166	13.166	13.166	13.166	13.166	13.166	13.166	13.912	13.912	13.912	13.912	13.912	13.502	13.502	13.502	13.502	13.502	13.838	13.838	13.838	13.838	13.838	13.838	13.838	13.838	13.502	13.502	13.502	13.502	13.502	13.502	13.502
YDR506C	0.336	0.336	0.336	0.336	0.336	0.336	0.336	0.336	0.336	0.336	0.336	0.336	0.336	0.336	0.336	0.336	0.672	1.008	1.008	1.008	1.008	1.008	1.008	1.008	1.008	1.008	1.008	1.008	1.008	1.008	1.008	1.008	1.008	1.008	1.008	1.008	1.008	1.008	1.008	1.008	1.344	1.344	2.426	2.426	2.426	2.426	2.426	2.426	2.426
YDL107W	13.764	13.764	13.764	13.764	13.764	13.764	13.764	13.764	13.764	13.764	13.764	13.764	13.764	13.764	12.198	12.198	12.198	12.198	11.862	11.862	11.862	11.862	11.526	11.526	11.19	10.854	10.854	10.854	10.854	10.854	9.772	9.772	9.772	9.772	9.772	9.772	9.772	9.362	9.362	9.362	9.362	9.362	9.362	9.362	9.698	9.698	9.698	8.952	9.362
YNL153C	7.722	7.722	7.722	7.722	7.722	7.722	7.722	7.722	7.722	7.722	7.722	7.312	7.648	8.058	7.722	8.058	8.058	8.058	7.648	7.648	7.648	7.984	7.648	7.648	7.312	7.312	7.312	7.312	7.312	7.312	7.312	7.312	7.312	7.648	7.648	7.984	8.656	8.992	8.992	8.992	8.992	8.992	8.992	8.992	8.992	8.992	8.992	8.992	8.992
YDR270W	11.304	11.304	11.304	11.304	10.968	10.968	11.304	10.894	10.484	10.484	10.484	10.484	10.484	10.484	10.484	10.484	10.484	10.148	10.148	10.148	10.148	10.148	10.148	10.148	10.148	10.148	10.148	10.148	10.148	10.148	10.148	10.148	9.14	8.73	8.73	8.73	8.73	8.394	8.394	7.984	7.984	7.984	8.804	10.034	10.034	10.034	10.034	10.034	10.034
YFL023W	5.444	5.78	5.706	5.706	5.706	6.116	6.116	7.198	7.198	7.198	7.534	9.026	8.616	8.616	8.616	8.616	8.616	8.616	8.616	8.616	8.616	8.616	8.616	8.616	8.616	9.362	11.6	12.346	18.092	18.092	18.092	18.764	18.764	18.764	18.764	18.764	18.764	18.764	18.764	18.764	18.764	18.764	18.764	18.764	18.764	18.764	18.764	18.764	18.764
YOR163W	1.566	1.566	1.566	1.566	1.23	1.23	1.23	1.23	1.23	1.23	1.23	1.23	1.23	1.23	1.23	1.23	1.23	1.23	1.23	1.23	1.23	1.23	1.64	1.976	1.976	1.976	1.976	1.976	1.976	1.976	1.976	1.976	1.976	1.976	1.976	1.976	1.976	1.976	1.566	1.566	1.566	1.566	1.566	1.566	1.566	1.566	1.566	1.566	1.566
YOR373W	9.362	9.362	9.362	9.362	9.362	9.362	9.362	9.362	9.362	9.362	9.362	9.362	9.362	9.362	9.362	9.362	9.362	9.362	9.362	9.362	9.362	9.362	9.362	9.362	9.362	9.362	9.362	9.362	9.362	9.362	8.69	8.28	8.28	8.28	8.28	8.28	8.28	8.28	8.28	8.28	8.69	9.026	9.026	9.026	8.616	8.206	8.206	7.796	7.796
YDR329C	5.262	5.262	5.262	5.262	4.926	4.926	4.926	4.926	4.926	4.926	5.934	5.598	5.934	5.934	5.934	5.934	5.934	5.934	5.934	5.934	5.934	6.344	7.09	7.09	7.09	7.09	7.09	7.09	7.09	7.09	7.09	7.09	7.09	7.09	7.09	7.09	7.09	7.09	7.09	7.09	7.09	7.09	7.09	7.09	7.09	7.09	7.09	6.754	6.754
YJL179W	4.476	3.73	3.73	3.73	3.73	3.73	5.074	6.156	6.156	6.902	6.902	6.902	6.902	6.902	6.902	6.902	6.902	7.574	7.574	7.574	7.574	7.574	8.73	8.73	8.73	8.73	8.73	8.73	8.73	8.73	9.066	9.066	10.82	11.492	11.492	12.238	12.238	12.238	12.238	12.238	12.238	13.32	13.32	13.32	13.32	13.32	13.32	13.32	13.656
YPL198W	7.648	7.648	7.05	7.46	7.46	7.46	7.46	7.796	7.796	7.796	7.796	7.796	7.796	7.796	7.796	7.796	7.05	7.124	7.124	7.124	6.788	8.838	8.838	9.248	9.248	9.584	9.658	9.658	9.658	9.658	9.658	10.814	10.814	10.814	10.814	10.814	10.814	10.814	10.404	10.404	10.74	10.74	11.822	11.822	11.822	12.232	12.232	12.232	12.232
YOR249C	12.158	12.158	12.158	12.158	12.158	12.158	12.158	11.412	11.822	13.388	13.724	13.724	13.724	13.724	13.724	13.724	14.88	14.88	14.88	15.478	15.478	15.478	15.478	15.478	15.814	15.814	15.814	15.814	15.814	15.814	15.814	15.814	15.814	15.814	15.142	15.142	14.322	15.478	15.478	16.822	16.822	16.822	16.822	16.822	16.822	17.158	17.494	17.904	17.904
YGL068W	8.28	8.28	8.28	8.616	8.616	8.952	8.952	8.952	8.952	8.952	9.362	9.362	9.362	9.362	9.362	9.362	9.362	8.952	9.698	9.698	9.698	9.698	10.108	10.444	10.854	10.854	11.19	11.19	11.19	11.19	11.19	11.19	11.19	11.19	11.19	11.19	11.19	11.19	11.19	11.19	11.19	11.19	11.19	11.19	11.19	11.19	11.19	11.19	11.19
YGR245C	14.248	14.248	14.584	14.584	14.584	14.584	14.584	14.584	14.584	14.584	14.92	14.92	14.92	14.92	14.92	14.92	14.92	14.92	14.92	14.92	14.92	15.256	15.256	15.256	15.256	15.256	15.256	15.256	15.256	15.256	14.846	14.846	14.846	14.846	15.182	14.772	14.772	14.772	14.772	14.772	14.772	14.772	14.772	14.772	14.772	14.772	14.772	14.436	15.182
YGR169C	13.24	13.24	12.494	12.42	12.42	12.01	12.01	12.01	12.01	12.01	12.01	12.01	11.674	11.264	11.264	11.264	11.264	11.264	11.6	11.6	11.6	11.6	11.264	10.854	10.854	10.854	10.854	11.264	11.264	11.264	11.6	11.6	11.6	11.6	11.6	11.264	11.264	11.264	10.854	10.854	10.854	10.854	10.854	10.444	10.444	10.444	10.108	10.108	10.108
YJL190C	1.492	1.492	1.492	1.492	1.492	1.492	1.492	1.492	1.492	1.082	1.754	1.754	1.754	1.754	1.68	1.68	1.68	1.68	1.68	2.016	2.016	2.016	2.016	2.016	2.016	2.016	2.016	2.016	2.016	2.016	2.016	2.762	2.762	2.762	2.762	2.762	2.762	2.762	3.582	3.582	3.582	3.582	3.582	3.582	3.582	3.582	3.582	3.582	3.582
YKL183W	7.05	7.05	7.05	7.05	7.05	7.05	7.05	7.05	7.05	7.05	7.05	6.714	6.714	7.124	7.124	7.124	6.788	6.788	6.788	6.788	6.788	6.788	7.198	7.198	7.198	7.198	7.198	7.198	7.198	7.198	7.198	7.198	7.198	7.198	7.198	7.198	7.198	7.198	7.198	7.198	7.198	7.198	7.198	7.198	6.788	6.378	5.222	5.222	4.812
YJL041W	21.002	21.412	22.158	22.158	22.158	22.158	22.158	22.158	22.158	22.158	22.158	22.158	22.158	22.158	22.158	22.568	22.232	22.232	22.642	22.642	22.642	22.232	22.232	22.232	22.232	22.232	22.232	22.232	22.232	22.232	22.232	22.232	22.232	22.232	22.232	22.232	22.232	22.232	22.232	22.232	22.232	22.232	22.232	22.232	22.232	22.232	22.232	22.232	22.232
YDL217C	9.778	9.442	9.442	9.106	9.106	9.106	9.106	10.41	10.484	10.484	10.484	10.484	10.484	10.484	10.484	10.484	10.82	11.156	11.156	11.156	11.156	11.156	11.902	11.902	11.902	11.492	11.828	11.828	12.238	12.238	12.648	12.648	14.14	14.55	14.55	14.886	14.886	14.886	14.886	14.886	14.886	14.886	14.886	14.886	14.886	14.886	14.886	14.886	14.886
YFR006W	13.428	13.428	13.428	13.428	13.428	13.428	13.428	13.428	13.428	13.428	13.428	13.428	11.936	11.936	10.518	10.108	10.444	10.444	10.444	10.444	10.854	10.854	10.854	10.854	11.19	11.19	11.19	11.19	11.19	11.19	11.19	11.19	10.37	10.37	10.37	10.37	10.034	8.542	8.542	8.542	8.542	8.542	8.542	8.542	8.542	7.386	7.05	7.05	7.05
YDR061W	7.386	7.386	7.386	6.714	6.714	6.714	6.714	6.714	7.386	7.386	7.386	7.386	7.386	7.05	6.64	8.656	8.656	8.656	8.656	8.656	8.656	7.91	7.574	8.656	8.656	12.238	12.238	12.238	12.238	12.574	12.574	12.91	12.5	12.5	12.836	12.836	12.836	12.836	12.836	12.836	12.836	12.836	12.836	12.836	12.836	12.836	12.836	12.836	12.836
YOL110W	9.96	9.96	9.96	9.96	9.96	9.96	10.296	10.296	10.296	10.296	10.296	10.632	10.632	10.632	10.632	10.632	10.632	11.788	11.788	11.788	11.788	11.788	11.788	11.788	11.788	11.788	12.198	12.198	12.198	12.198	12.198	12.198	12.198	12.198	12.198	12.198	12.198	12.198	12.198	12.198	12.198	12.198	12.198	12.198	12.198	12.198	12.198	12.198	12.198
YNL291C	9.55	9.55	9.96	9.96	10.706	10.706	10.706	10.706	10.706	10.706	10.706	10.706	10.706	10.706	10.706	10.706	10.706	10.706	10.706	10.706	10.706	10.706	10.706	10.706	10.37	10.37	10.37	10.37	10.37	10.37	10.37	10.37	10.37	9.96	9.96	9.96	9.96	9.96	9.55	9.55	9.55	9.55	9.55	9.55	9.55	9.476	9.476	9.476	9.476
YPR181C	14.214	14.214	14.214	14.214	14.214	14.214	14.214	14.214	14.214	14.214	14.214	14.214	14.214	14.214	14.214	14.214	14.214	14.214	14.214	14.214	14.214	13.878	13.878	13.878	13.878	13.878	13.878	13.878	13.878	13.878	13.878	13.878	13.878	13.878	13.878	13.878	13.878	13.878	13.878	13.542	13.542	13.206	12.796	12.796	12.796	12.796	12.796	12.796	12.796
YIL152W	7.722	7.722	7.722	8.468	8.468	8.468	8.468	8.878	8.878	8.878	8.878	8.878	9.214	9.214	9.214	9.214	9.214	9.214	9.214	8.878	8.878	8.878	8.542	7.796	7.796	7.796	7.796	7.796	7.796	7.796	7.796	7.46	7.46	7.46	7.46	7.46	7.46	7.46	7.46	7.46	7.46	7.46	5.706	5.706	5.706	5.296	5.296	5.296	5.296
YGL200C	8.468	8.468	8.468	8.468	8.468	8.468	8.804	8.804	9.14	9.14	9.14	9.14	9.14	9.14	9.14	9.14	9.14	9.14	9.14	9.14	9.14	9.14	9.14	9.14	9.14	9.14	9.14	9.14	8.394	8.058	8.058	7.648	7.984	7.984	7.984	7.984	7.984	7.984	7.984	7.984	7.984	7.984	7.984	7.984	7.984	7.984	8.32	7.91	7.91
YAL021C	10.444	10.444	10.444	10.444	10.444	10.444	10.78	10.78	11.116	11.116	11.116	11.116	11.116	11.116	11.116	11.526	10.444	10.444	10.444	10.444	10.444	10.444	10.444	10.444	10.444	10.034	9.362	9.772	9.772	9.772	9.772	9.772	9.772	9.772	9.772	9.772	9.772	9.772	9.772	9.772	10.108	10.108	10.108	10.108	10.108	10.108	10.108	10.108	10.108
YPL129W	10.444	10.108	10.108	10.108	10.108	10.108	10.108	10.108	10.108	10.108	10.108	10.108	10.108	10.108	10.108	9.698	9.288	9.288	9.288	9.288	9.288	8.878	8.878	9.624	10.37	11.19	11.19	11.526	11.526	11.862	11.862	11.862	12.198	12.198	12.198	12.198	12.198	12.198	12.198	12.198	12.534	12.534	12.534	12.534	12.534	12.534	12.534	12.534	12.198
YHR163W	12.91	13.582	13.582	13.582	13.582	13.992	13.992	13.992	13.992	13.992	13.992	13.992	13.992	13.992	13.992	13.992	14.328	14.664	14.664	14.664	14.664	14.664	14.664	14.328	14.328	13.918	13.918	13.918	13.918	13.918	13.918	13.918	13.918	13.918	14.254	14.254	14.254	14.254	14.254	14.254	14.254	13.918	13.918	13.918	13.918	13.508	13.508	13.508	13.508
YJL167W	11.822	11.822	12.232	12.232	12.232	12.232	12.232	12.232	12.232	12.232	12.232	12.232	11.822	11.822	12.158	12.158	12.158	12.494	12.494	12.494	12.494	12.494	12.494	12.494	12.494	12.494	12.494	12.494	12.494	12.494	12.494	12.494	12.494	12.494	12.494	12.494	12.084	12.084	12.084	12.084	12.084	12.084	12.084	12.084	12.084	12.084	12.084	12.084	12.084
YJR132W	10.222	10.558	10.558	10.558	10.558	10.558	10.558	10.558	10.558	10.558	10.894	10.894	10.894	10.894	10.894	10.558	10.558	10.558	10.558	10.558	10.558	10.558	10.558	11.304	11.714	12.46	12.46	12.46	12.46	12.46	12.46	12.46	12.46	12.46	12.46	12.46	12.46	12.46	12.46	12.796	12.796	13.206	13.878	13.878	13.878	13.878	13.878	13.878	13.468
YEL032W	1.156	1.156	1.156	1.156	1.156	1.156	1.156	1.156	1.156	0.746	0.746	0.746	0.746	0.746	0.746	0.746	0.746	0.746	0.746	0.746	1.082	1.082	1.082	1.754	1.754	2.164	2.164	2.164	2.164	2.164	2.164	2.164	2.164	2.164	2.164	2.164	2.164	2.164	2.164	2.164	2.164	2.164	2.164	2.164	2.164	1.754	1.754	1.754	1.754
YER118C	9.174	9.51	9.51	9.51	9.51	9.51	9.51	9.51	9.51	9.51	9.51	9.51	9.51	9.51	9.51	9.51	9.51	9.51	9.51	9.51	10.256	10.256	10.256	9.51	9.92	10.666	11.002	11.002	11.002	11.412	11.412	11.412	11.412	11.076	11.076	11.076	11.076	11.076	11.076	11.076	11.076	11.076	11.076	11.076	11.076	11.076	11.076	11.076	11.076
YDR454C	4.738	4.738	4.738	4.738	5.074	5.074	5.074	5.82	6.566	6.566	6.902	6.902	6.902	6.902	6.902	6.902	8.73	8.73	8.73	9.066	9.066	9.066	9.066	9.066	9.066	9.066	9.066	9.066	8.73	8.73	8.73	9.14	9.476	9.476	9.476	9.476	9.476	9.476	9.476	9.476	9.476	9.476	9.476	9.476	9.476	9.476	9.476	9.476	9.812
YOR140W	6.156	6.156	6.156	6.156	6.156	6.156	6.156	6.156	6.156	5.82	5.82	5.82	5.82	5.82	5.82	6.156	6.156	6.492	6.492	6.492	6.492	6.492	6.492	6.492	6.492	5.968	5.968	5.968	5.968	5.968	5.968	6.304	6.304	6.304	6.304	6.64	6.64	6.64	6.64	5.894	5.894	5.894	7.238	6.828	6.828	6.828	6.828	6.828	6.828
YBR087W	11.492	11.492	11.492	11.492	11.492	11.492	11.492	11.492	11.492	11.492	11.492	10.82	9.402	8.73	8.73	8.73	8.73	9.066	9.066	9.066	8.656	8.656	8.656	8.656	8.656	8.656	8.656	7.91	7.91	7.91	7.91	7.91	7.91	7.91	7.91	7.91	7.91	7.574	7.238	7.238	7.238	7.238	7.238	6.828	6.828	6.082	6.082	6.082	6.082
YJR051W	14.738	14.738	14.738	15.148	15.148	15.148	15.148	15.148	15.148	15.148	15.148	15.148	14.738	14.738	14.738	14.738	14.738	14.738	14.738	14.402	14.402	14.402	14.402	14.402	14.402	14.402	14.402	14.402	14.402	14.402	14.402	14.402	14.402	14.402	14.402	14.066	13.73	13.73	13.73	13.73	13.73	13.73	13.73	13.394	13.394	13.394	13.394	13.394	13.394
YNL220W	0.672	0.672	0.672	0.672	0.672	0.672	0.672	0.672	1.008	1.418	1.418	1.418	1.418	1.418	1.418	1.418	1.418	1.418	1.418	1.418	1.418	1.418	1.418	1.418	1.418	1.418	1.418	1.754	1.754	1.754	2.164	2.164	2.91	2.91	2.91	2.91	2.91	2.91	2.91	2.91	2.91	4.812	5.148	5.968	5.968	5.968	5.968	5.968	5.968
YOR091W	19.06	19.06	19.06	19.06	19.06	19.06	19.06	19.06	19.06	18.388	18.388	18.314	18.314	18.314	18.314	18.314	18.314	18.314	18.314	18.314	18.314	17.084	17.084	17.084	17.084	17.084	17.084	17.084	17.084	17.084	17.084	16.674	16.674	16.674	16.674	16.264	16.264	16.264	16.264	16.264	16.264	15.928	15.928	15.928	15.928	15.928	15.928	15.256	14.1
YPL086C	11.976	11.976	11.976	11.976	11.976	11.976	11.976	11.976	11.23	11.23	11.23	11.23	11.23	11.23	10.82	10.484	10.484	10.484	10.484	10.484	10.894	10.484	10.484	10.484	10.484	10.484	10.484	10.484	10.484	10.484	10.484	10.484	9.812	9.812	9.812	9.812	9.812	9.402	9.402	9.402	8.992	8.656	8.656	8.656	8.656	8.656	7.984	7.984	7.984
YDR236C	1.23	1.23	1.23	1.23	1.23	1.23	1.23	1.23	1.23	1.23	1.23	1.566	1.566	1.976	1.976	2.312	3.394	3.394	3.394	3.73	3.73	3.73	4.066	4.066	4.066	4.066	4.066	4.476	4.812	5.222	5.222	5.222	5.222	6.304	6.304	6.714	6.714	6.714	6.714	6.714	6.714	6.714	6.714	7.124	8.28	14.322	14.322	14.322	14.322
YLR051C	14.732	15.814	17.38	17.716	18.126	18.126	18.126	18.126	18.126	17.38	17.38	17.79	17.79	17.79	18.126	19.208	19.544	19.544	19.544	19.544	19.544	19.544	19.544	19.544	19.544	19.544	19.544	20.774	20.774	20.774	20.774	20.774	20.774	20.774	20.774	21.11	21.11	21.446	21.446	21.446	21.446	21.446	21.446	21.446	21.446	21.782	21.782	21.782	21.782
YKL130C	15.034	15.034	15.034	15.034	15.034	15.034	15.034	15.034	15.034	15.37	15.37	15.78	16.116	16.116	16.116	16.116	16.116	16.116	16.116	16.116	16.116	16.116	16.116	16.116	16.526	16.526	16.526	16.526	16.526	16.526	16.526	16.526	16.526	16.526	16.526	16.526	16.19	16.19	16.19	15.78	15.78	15.78	15.78	15.78	15.78	15.78	15.78	15.78	15.78
YML067C	1.902	1.902	1.902	1.902	1.902	1.902	1.902	2.91	3.32	4.066	4.886	4.886	4.886	4.886	7.198	7.198	7.198	7.198	7.198	7.198	7.198	7.198	7.608	7.608	7.608	7.608	7.608	7.944	9.584	12.83	13.166	13.166	13.912	13.912	13.912	13.912	13.912	13.912	13.912	13.912	13.912	13.912	13.912	13.912	14.248	14.248	14.248	14.248	14.248
YDR130C	8.132	8.132	8.132	8.132	8.132	8.542	7.46	7.124	8.206	8.206	8.206	8.206	8.542	8.542	8.542	8.542	8.542	8.542	8.542	8.542	9.288	9.288	9.288	9.288	9.288	9.288	9.288	9.288	9.288	9.288	9.288	8.952	9.288	9.288	9.288	9.288	9.288	9.288	9.624	9.624	9.624	9.624	9.624	9.624	9.624	9.624	9.624	9.624	9.624
YOR076C	10.37	10.37	10.37	10.37	10.37	10.37	10.37	11.116	10.706	10.706	10.37	10.37	10.37	10.78	10.78	10.78	10.78	10.78	10.78	10.444	10.108	9.362	9.698	9.698	9.698	9.698	9.698	9.698	9.698	9.698	9.698	9.698	9.698	9.698	10.034	10.034	10.034	10.034	10.034	10.034	9.288	9.288	9.288	9.288	9.288	9.288	9.288	9.288	9.288
YGR252W	9.402	9.402	9.402	9.402	9.402	9.402	9.402	9.402	9.402	9.402	9.738	9.738	9.738	10.074	10.074	10.074	10.074	10.074	10.074	10.074	10.074	10.074	10.074	10.074	10.074	10.074	10.074	10.074	10.074	10.074	10.074	10.074	10.074	10.074	10.074	10.074	10.074	10.074	9.738	9.402	9.402	9.402	9.402	9.402	9.402	9.402	9.402	9.402	9.402
YDR283C	6.23	6.23	6.23	6.23	6.23	6.566	6.566	6.566	6.566	6.566	6.566	6.566	6.23	5.894	5.894	5.894	6.23	7.238	7.238	7.238	8.058	8.058	8.058	8.058	8.058	8.132	8.542	8.542	8.542	8.542	8.542	8.542	8.542	8.542	8.542	7.796	7.796	8.132	8.132	8.542	9.362	10.108	10.108	10.108	10.108	10.108	10.108	10.108	10.108
YDL194W	11.042	11.378	11.378	11.378	12.05	13.132	13.132	13.468	13.878	13.878	13.878	14.214	14.624	14.624	14.624	14.624	14.624	14.624	14.624	14.624	14.624	14.624	14.624	14.96	15.296	15.296	15.296	15.296	15.296	15.296	15.296	15.296	15.296	15.296	15.296	15.296	15.296	15.296	15.296	15.296	15.296	15.296	15.296	15.296	15.296	15.296	15.296	15.296	15.296
YOR270C	13.838	13.838	13.838	13.838	13.838	13.838	13.838	13.838	13.838	13.838	13.838	13.838	13.838	13.838	13.838	13.838	13.838	13.428	13.428	13.428	13.428	13.428	13.428	13.092	13.092	13.092	13.092	13.092	13.092	13.092	13.092	12.756	12.756	12.756	12.756	12.756	12.756	12.756	12.756	12.756	12.756	12.756	12.756	12.756	12.42	12.01	11.264	11.264	11.264
YIL078W	10.148	10.894	10.894	10.894	10.894	10.894	10.894	10.894	10.894	10.894	10.894	10.894	10.894	10.894	10.894	10.894	10.894	10.894	10.894	10.894	10.484	10.484	10.148	10.148	9.812	9.812	7.386	6.976	6.976	6.976	5.484	5.484	5.484	5.484	5.484	5.484	5.484	5.484	5.484	5.484	5.484	5.484	5.484	5.074	5.074	5.074	5.074	5.074	5.074
YOL137W	5.074	5.41	5.41	4.664	4.664	4.664	5.746	5.746	5.746	6.418	6.418	6.828	7.984	7.984	7.984	8.32	8.32	9.066	9.066	9.066	9.066	9.402	9.402	9.402	9.066	9.066	9.066	9.066	9.066	9.066	9.066	9.066	9.402	9.402	9.402	10.894	10.894	11.64	11.64	11.64	11.64	11.64	11.64	11.976	11.976	11.976	11.976	11.976	11.976
YBR101C	13.092	13.092	13.092	13.092	13.018	13.018	13.018	13.018	13.018	13.018	13.018	12.682	12.682	12.682	12.682	12.682	12.682	12.01	12.01	12.01	12.01	12.682	12.682	12.682	12.682	12.682	12.682	12.682	12.346	12.346	12.346	12.346	12.346	12.346	12.346	12.346	12.346	11.936	11.936	11.936	11.936	11.936	11.936	11.936	11.936	11.936	11.936	11.936	11.936
YBR245C	5.706	6.042	5.632	5.632	6.304	6.304	6.304	6.304	6.304	6.714	6.714	6.714	6.714	7.386	8.468	8.468	8.468	8.468	8.468	8.468	8.468	8.468	8.468	8.468	8.468	8.206	7.796	7.796	7.796	7.796	7.386	7.386	7.386	7.722	8.542	8.542	8.542	8.542	8.132	8.132	8.132	8.542	9.362	9.362	9.362	9.362	9.362	9.362	9.698
YKR037C	8.132	8.132	8.542	7.124	6.714	6.714	6.714	6.378	6.378	6.378	6.378	6.378	6.042	6.042	6.452	8.69	9.436	9.436	9.436	9.436	9.436	9.436	9.026	9.362	9.362	9.362	10.108	10.108	10.108	10.108	9.698	10.444	10.108	10.78	10.78	11.19	11.19	11.862	12.534	12.534	12.534	12.534	12.534	12.534	12.87	12.87	13.206	12.796	12.796
YPR190C	12.87	12.87	12.87	12.87	12.87	12.87	12.87	12.87	12.87	12.87	12.87	12.87	12.87	12.87	12.87	12.87	12.87	12.87	12.534	12.124	12.124	12.124	12.124	12.124	12.124	12.124	12.124	12.124	12.124	12.124	12.124	12.46	12.46	12.46	12.46	12.46	12.46	12.46	12.124	12.124	11.788	11.788	11.788	11.452	11.452	11.452	11.452	11.452	11.116
YLR130C	9.846	9.846	9.846	9.846	9.846	9.846	9.846	9.846	9.846	9.846	9.846	9.846	9.846	9.846	9.846	9.846	9.846	8.616	8.616	8.616	8.616	8.616	8.616	8.616	8.616	8.952	8.542	8.542	8.878	8.878	8.878	8.878	8.878	8.878	8.878	8.542	8.542	8.542	8.542	8.542	8.542	8.542	8.542	8.542	8.542	8.542	8.542	6.378	5.558
YDL227C	3.394	3.394	3.394	3.394	3.394	3.058	2.648	2.648	3.992	4.402	4.738	4.738	4.738	4.738	4.066	4.066	3.73	3.73	3.73	3.73	4.812	5.148	5.148	5.148	5.558	5.558	5.968	6.304	6.64	6.64	6.976	6.976	6.976	6.976	6.976	6.976	6.976	6.976	6.976	6.976	6.976	6.976	6.976	6.976	6.976	6.976	6.976	7.312	6.902
YBL023C	10.632	10.632	10.632	10.632	10.632	10.632	11.042	11.042	11.042	11.042	11.452	11.452	11.452	11.042	11.042	11.042	11.042	11.042	11.042	11.042	11.042	11.042	11.042	11.042	11.042	11.042	11.042	11.042	11.042	11.042	11.042	11.042	11.042	11.042	11.042	11.042	11.042	11.042	11.042	11.042	11.042	11.042	11.042	11.042	10.632	10.632	10.632	10.632	10.632
YKR057W	9.402	9.402	9.402	9.402	9.402	9.402	9.402	8.992	8.992	8.992	8.992	8.992	8.992	8.992	8.656	6.566	6.566	6.566	6.566	6.566	6.566	6.566	6.156	6.156	6.156	6.156	6.156	5.82	5.82	5.41	5.41	3.918	1.754	1.418	1.082	1.082	0.746	0.746	0.746	1.082	2.574	2.574	2.574	2.574	2.574	2.574	2.984	3.656	5.894
YER176W	7.836	7.836	7.836	7.836	7.836	7.836	7.836	8.172	8.172	8.172	8.172	8.172	8.172	8.172	8.172	8.172	8.172	8.172	7.5	7.5	7.5	7.5	7.91	7.91	7.91	7.91	7.91	7.91	7.91	7.91	7.91	8.32	8.32	8.32	8.32	8.32	8.32	8.32	8.32	8.32	7.574	7.574	7.984	7.984	7.984	7.984	7.984	7.984	7.984
YKL094W	20.108	20.108	20.108	19.772	20.592	20.592	20.592	20.592	20.592	20.592	20.592	20.592	20.592	20.256	20.256	20.256	20.256	20.256	20.592	20.592	20.592	20.592	21.264	21.264	21.264	21.264	21.264	21.674	20.928	20.928	20.928	20.928	20.928	20.928	20.928	20.928	21.338	21.002	21.002	21.002	21.002	21.002	21.002	20.592	20.592	20.256	20.256	20.256	20.666
YGL026C	7.05	7.46	7.46	7.46	8.206	9.026	9.026	9.026	9.026	9.026	9.026	9.026	9.026	9.362	9.362	9.772	9.772	9.772	9.772	9.772	10.182	10.182	10.182	10.182	10.182	10.182	10.182	10.182	10.182	10.182	10.182	10.182	10.182	10.182	10.182	10.182	10.108	10.108	10.108	10.108	10.108	10.108	10.108	10.108	10.108	10.108	10.108	10.108	10.108
YBR156C	8.952	9.96	10.706	12.46	12.46	12.46	14.51	14.846	14.846	15.666	15.666	15.666	15.666	15.666	15.666	15.33	15.33	15.33	15.33	15.33	15.33	15.33	14.994	14.994	14.994	14.994	14.994	14.994	14.994	14.994	14.994	14.994	14.994	14.994	14.994	14.994	14.994	14.994	15.404	15.404	15.404	15.404	15.404	15.404	15.404	15.404	15.74	15.74	14.92
YHR059W	6.64	5.558	5.82	7.312	7.312	7.312	7.312	6.976	7.722	9.14	9.14	9.14	9.14	9.55	9.55	9.55	9.55	9.886	9.886	9.886	9.886	9.886	9.886	9.886	9.886	9.886	9.886	10.296	9.886	9.886	10.854	12.83	12.83	12.83	12.83	12.83	12.83	12.83	12.83	12.83	13.166	13.166	13.166	13.166	13.166	13.502	13.912	13.912	13.912
YBR188C	8.468	8.468	8.468	8.468	8.468	8.468	8.468	8.468	8.468	8.058	8.058	8.058	7.648	7.648	7.648	7.648	7.648	7.648	7.312	5.894	5.894	5.894	5.074	5.074	5.074	5.074	5.074	5.074	5.074	5.074	4.664	4.664	4.664	4.664	4.664	4.664	4.254	4.738	4.738	4.738	4.738	4.738	4.738	4.738	3.73	3.394	3.394	3.058	3.058
YDR027C	17.648	17.984	17.984	17.984	18.804	18.468	18.468	18.878	18.878	18.878	18.878	18.878	18.878	19.214	19.214	19.624	19.624	19.624	19.624	19.624	19.624	19.624	19.624	19.624	19.624	19.624	19.624	19.624	19.624	19.624	19.624	19.624	19.624	19.624	19.624	19.624	19.288	19.698	19.698	19.698	19.698	19.698	19.362	19.362	19.362	19.362	19.362	19.362	19.362
YHR165C	9.1	9.51	9.51	9.846	10.256	11.264	11.936	12.272	12.272	12.272	12.272	12.272	12.272	12.272	12.682	12.682	13.428	13.428	13.428	13.428	13.428	13.428	13.428	13.428	14.1	14.436	15.182	15.592	15.592	15.592	15.592	15.592	15.592	15.592	15.592	15.592	15.592	15.592	15.592	15.592	15.592	15.592	15.592	15.592	15.592	15.592	15.592	15.592	14.846
YML062C	8.918	8.918	8.918	8.918	8.582	8.246	8.246	8.246	8.246	8.246	8.246	8.246	7.836	7.836	7.836	7.836	7.836	7.836	6.828	4.812	4.476	4.476	5.148	5.484	9.362	12.682	12.682	12.682	12.682	12.682	13.018	13.354	14.51	14.51	14.51	14.51	14.51	14.92	14.92	14.92	14.92	15.928	16.264	17.01	17.01	17.01	17.01	17.756	17.756
YLR048W	0.746	0.336	0.336	0.336	0.336	0.336	0.336	0.336	0.336	0	0	0	0	0	0	0	0	0	0	0	0	0	0	0	0	0	0	0	0	0	0	0	0	0	0	0	0	0	0	0	0.41	0.41	0.41	0.41	0.41	0.41	0.41	0.41	0.41
YOL082W	0.746	0.746	0.746	0.746	0.746	0.746	0.746	0.746	0.746	0.746	0.746	0.746	0.746	0.746	0.746	0.746	0.746	0.746	0.746	0.746	0.746	0.746	0.746	0.746	0.746	0.746	0.746	0.746	0.746	0.746	0.746	0.746	0.746	0.746	0.746	0.746	0.746	0.746	0.746	0.746	0.746	0.746	0.746	0.746	0.746	0.746	0.746	0.746	0.746
YJR002W	21.452	22.198	22.198	22.608	22.608	22.608	22.608	22.608	22.608	22.608	22.608	22.608	22.608	22.198	22.198	22.198	22.198	22.198	22.198	22.198	21.788	21.452	21.452	21.452	21.116	21.116	21.116	21.116	21.116	21.116	21.116	21.116	21.116	21.116	21.116	21.116	21.116	21.116	21.116	21.116	21.116	21.116	21.116	21.116	21.116	21.116	21.116	20.296	20.296
YMR220W	12.05	12.386	13.206	13.206	13.206	13.206	13.206	13.206	13.206	13.206	13.206	13.206	13.206	13.206	12.796	12.796	12.796	12.796	13.206	13.542	13.542	13.542	13.542	13.542	13.206	13.206	13.206	13.206	13.206	13.616	13.616	13.616	14.026	14.026	14.026	14.026	14.026	14.026	13.764	13.018	13.018	13.018	13.018	13.018	13.018	13.018	13.018	13.018	13.018
YLR328W	5.894	5.894	5.894	5.894	5.894	5.894	5.894	5.894	5.894	5.894	5.894	5.894	5.894	5.894	5.894	5.484	5.484	5.484	5.484	5.484	5.484	5.484	5.484	5.484	5.484	5.484	5.148	5.148	5.148	5.148	5.148	5.148	5.148	5.148	5.148	5.148	5.148	5.148	5.148	5.148	5.148	5.148	5.148	5.148	5.148	5.148	5.148	5.148	5.148
YMR267W	7.796	7.386	7.386	7.796	7.796	7.796	7.386	7.386	7.386	7.386	7.05	6.714	6.714	7.386	8.132	8.132	8.132	8.132	8.132	8.132	8.132	8.132	8.468	8.058	8.058	8.058	8.058	8.058	8.058	7.722	7.722	7.722	7.722	7.722	7.722	7.722	7.722	7.722	8.394	7.984	7.984	9.066	10.632	11.64	11.976	12.386	12.722	12.722	12.722
YPR022C	8.804	8.804	8.804	8.804	8.804	8.058	8.468	8.804	8.804	8.804	8.804	8.394	8.394	8.394	8.394	8.394	8.394	8.73	8.73	9.066	9.066	9.066	9.066	9.066	9.066	9.066	10.41	10.41	10.41	10.41	10.41	10.41	10.41	10.41	10.41	10.41	10.41	10.41	10.41	10.41	10.41	10.41	10.41	10.41	10.41	10.41	10.41	10.41	10.41
YKR063C	9.846	10.182	10.182	10.182	10.182	10.854	10.854	10.854	10.854	11.19	11.19	11.19	11.19	11.19	11.19	11.6	11.6	11.6	11.6	11.6	11.264	11.264	11.264	11.264	11.264	11.6	11.6	11.6	11.6	11.6	11.6	11.6	11.6	11.6	11.6	12.01	12.01	12.01	12.01	12.01	12.01	12.01	12.756	12.756	12.756	12.756	12.756	12.756	12.756
YDR158W	7.722	7.722	7.722	7.722	7.722	7.722	7.722	7.722	7.722	7.722	7.722	7.386	7.386	7.386	7.386	7.722	7.722	8.132	8.132	8.132	8.132	8.132	8.132	8.132	8.132	8.132	8.132	8.132	8.132	8.132	8.132	8.132	8.132	7.796	7.796	7.796	7.386	6.976	6.976	6.976	6.976	6.304	6.304	6.304	6.304	6.64	7.796	8.206	8.206
YMR021C	9.96	9.96	9.96	11.042	11.042	11.042	12.46	12.46	12.46	12.46	12.46	12.46	12.87	13.28	13.28	13.28	13.69	13.69	13.69	13.69	13.69	13.69	13.69	13.69	13.69	13.69	13.69	13.354	13.354	13.354	13.764	13.764	13.764	13.764	13.764	13.764	13.764	13.354	13.354	13.354	13.354	13.354	13.354	13.354	13.354	13.354	13.354	13.354	13.354
YOR337W	14.362	14.362	14.362	14.362	14.362	14.362	14.362	14.362	14.362	14.026	14.026	14.026	14.026	14.026	14.362	14.362	14.362	14.362	14.026	14.026	14.026	14.51	14.51	14.51	14.51	14.51	14.51	14.51	14.51	14.51	14.92	16.338	16.338	16.338	16.338	16.338	16.338	16.338	16.338	16.338	16.338	16.338	16.338	16.338	16.338	16.338	16.338	16.338	16.338
YLR105C	5.78	8.428	8.428	8.838	8.838	8.838	8.838	8.838	9.174	9.92	10.666	10.666	11.412	11.412	11.412	12.084	12.084	12.904	12.904	12.904	12.904	12.904	12.904	12.904	12.904	12.904	12.904	12.904	12.904	12.904	12.904	12.904	12.904	12.904	12.904	12.904	12.904	12.904	12.904	12.904	12.904	12.904	12.904	13.24	13.24	13.24	13.24	13.24	13.24
YGR016W	6.23	6.23	6.23	5.82	6.156	6.828	7.164	8.656	8.992	10.074	10.746	10.746	10.746	11.492	12.574	12.91	12.91	12.91	12.91	13.656	13.992	13.992	13.992	13.992	14.402	14.402	14.402	14.402	14.402	15.074	15.074	15.074	15.074	15.074	15	15	15	15	15	15	15.41	15.41	15.41	15.41	15.41	15.41	15.074	15.894	15.894
YLR014C	12.084	12.084	10.182	9.362	9.362	8.952	8.952	8.542	8.542	8.542	8.542	8.542	8.542	8.542	8.542	8.542	10.108	10.108	10.108	10.444	10.444	10.444	10.444	9.624	9.624	9.624	10.034	12.608	12.608	12.944	12.944	13.354	13.764	14.584	14.584	15.404	15.404	15.404	15.404	15.404	15.404	15.404	15.404	15.404	15.404	15.404	15.404	15.404	15.404
YPR097W	5.41	5.41	4.664	6.23	6.23	6.23	6.23	6.23	6.23	6.23	6.23	6.23	6.23	6.23	6.23	6.23	6.976	7.386	8.616	8.616	8.616	8.616	8.616	9.026	9.026	9.026	8.616	8.616	8.616	8.28	10.518	12.01	12.01	12.01	12.42	12.42	12.42	12.42	12.83	13.986	13.986	14.322	14.322	14.322	14.322	14.322	14.322	14.322	15.068
YGL252C	12.164	12.164	12.164	12.164	12.164	12.164	12.164	12.164	12.164	12.164	12.164	12.164	12.164	12.164	12.164	12.164	12.164	12.164	12.164	12.164	12.164	12.164	12.164	12.164	12.164	12.164	12.164	12.164	12.164	12.164	12.164	12.164	12.164	12.164	12.164	12.164	12.164	12.164	12.164	11.828	11.828	11.492	10.746	10.746	10.746	10.336	10.336	10.336	10.336
YKL222C	11.304	11.304	11.304	11.304	11.304	11.304	12.05	11.64	11.64	11.64	11.64	12.05	11.714	11.714	11.378	11.378	11.378	11.378	11.378	11.378	11.378	10.968	10.968	10.968	9.96	9.288	9.288	9.288	9.288	9.288	8.616	8.616	9.026	9.026	9.026	9.026	9.026	9.026	8.69	7.608	7.272	7.272	8.838	8.838	8.838	8.838	8.838	8.838	8.838
YDR084C	11.452	11.452	11.788	10.706	11.378	11.378	11.378	11.378	11.378	11.714	11.714	11.714	11.714	11.714	11.714	11.714	11.714	11.714	11.714	10.968	10.968	10.968	10.968	10.968	10.968	10.968	10.968	10.968	10.968	10.968	10.968	10.968	10.968	10.968	10.632	11.378	11.378	11.378	11.714	11.714	11.714	11.714	11.714	11.714	11.714	11.714	11.714	11.304	11.304
YKL054C	7.91	8.246	8.246	8.656	8.992	8.992	8.992	8.992	10.074	10.894	11.976	11.976	11.976	11.976	11.976	11.976	12.312	12.312	12.312	12.312	12.312	12.312	12.312	12.312	12.312	12.312	12.648	12.648	12.648	12.648	12.648	12.648	12.648	12.648	12.648	12.648	12.648	12.648	12.648	12.648	12.648	12.648	12.648	12.648	12.648	12.648	12.648	12.648	12.648
YLR191W	10.672	10.672	10.336	10.336	10.336	10.336	10.336	10.336	10.336	10.672	11.008	11.008	11.008	11.008	11.008	11.008	11.008	11.008	10.598	10.598	10.598	10.934	11.008	11.008	11.344	11.344	11.344	11.344	11.344	11.344	11.344	11.344	11.344	10.934	10.934	10.934	10.598	10.598	10.598	10.598	10.598	10.188	10.188	10.188	10.188	10.188	10.188	10.598	10.598
YPL132W	7.574	7.164	7.164	6.828	6.828	6.828	6.828	6.828	6.828	6.828	6.828	6.828	6.754	6.008	6.008	6.008	6.008	5.336	5	6.008	6.008	6.008	6.008	6.008	6.008	6.008	6.008	6.008	6.008	6.082	7.5	8.73	9.066	9.066	9.476	9.812	9.812	10.222	10.632	10.632	10.632	10.632	11.042	11.042	11.042	11.042	10.37	10.78	11.116
YLR390W-A	12.756	12.756	12.42	12.42	12.42	12.084	11.338	11.338	10.592	10.592	10.592	10.592	10.592	10.592	10.592	10.592	10.592	9.362	6.902	6.566	6.566	6.23	3.394	3.394	3.73	3.73	2.984	3.394	4.066	3.656	3.656	3.656	3.992	3.992	3.992	3.992	3.992	5.148	7.722	7.722	7.722	8.058	8.058	8.058	8.058	8.058	8.058	8.058	8.058
YLR359W	8.69	8.69	8.69	7.87	7.534	7.944	7.944	8.69	9.1	9.51	9.51	9.51	9.51	9.51	9.51	9.51	9.51	9.51	9.51	9.51	9.51	9.51	9.51	9.51	10.182	10.182	10.182	10.182	10.182	10.182	10.182	10.182	9.846	9.51	9.51	9.846	9.846	9.846	10.256	10.256	10.256	10.256	10.256	10.256	10.256	10.256	10.256	10.256	10.256
YMR243C	12.05	12.05	12.05	12.05	12.05	12.05	12.05	12.05	12.05	12.05	12.05	12.05	12.05	12.05	12.05	12.05	12.05	12.05	12.05	12.05	12.05	12.05	12.05	12.05	11.714	11.378	11.378	11.378	10.968	10.968	10.968	10.632	10.632	10.222	9.886	9.886	9.886	9.886	9.886	9.886	9.886	9.886	9.886	9.886	9.886	9.886	9.886	10.558	10.558
YOR168W	11.902	11.902	11.902	11.902	11.902	11.902	11.902	11.902	11.902	11.902	11.902	11.902	11.902	11.902	11.902	11.902	11.566	11.566	11.566	11.566	11.566	10.82	10.484	10.484	10.484	10.484	10.484	10.484	10.484	10.148	10.148	10.148	10.558	10.558	10.558	10.558	10.558	10.558	10.558	10.558	10.222	10.222	10.222	10.222	10.222	9.886	9.886	9.886	9.886
YLR380W	14.766	14.766	14.766	14.766	14.766	14.766	14.766	14.766	14.766	14.766	14.766	14.766	14.766	14.766	14.766	15.102	15.102	15.102	14.766	14.766	14.766	14.766	14.766	14.766	14.356	13.61	12.118	10.888	9.322	9.322	9.322	9.322	9.322	9.322	9.322	9.322	9.322	9.322	8.576	8.576	8.576	8.576	8.576	8.576	8.576	8.576	8.166	8.166	7.83
YBR258C	5.632	5.222	5.222	6.452	6.862	6.862	7.198	6.788	7.46	7.46	7.46	7.46	7.46	7.46	7.46	7.46	7.46	7.46	7.87	7.87	7.87	7.87	7.87	7.87	8.206	8.206	8.542	8.878	8.878	8.878	8.878	8.878	9.214	9.214	9.214	9.624	9.624	10.034	11.116	12.944	12.944	13.354	13.354	13.354	13.354	13.354	13.354	13.354	13.354
YBR024W	15.558	15.558	15.148	15.148	15.148	15.148	15.148	15.148	15.148	15.148	15.148	15.148	15.148	15.484	15.484	15.484	15.148	15.148	14.066	14.066	13.73	13.73	13.73	13.73	13.73	13.73	13.73	13.73	13.73	13.73	13.73	13.73	13.73	13.73	13.73	13.73	13.73	13.73	13.73	13.73	13.73	13.73	13.73	13.73	11.64	11.23	10.148	10.148	10.148
YNR026C	6.378	6.378	6.378	7.05	7.05	7.46	8.616	10.928	10.928	12.42	12.42	12.42	12.42	12.42	12.42	12.83	13.24	13.24	13.576	13.912	15.33	15.33	15.33	15.33	15.33	15.33	15.33	15.33	15.33	15.33	16.412	16.002	16.002	16.002	16.338	16.338	16.338	16.338	16.338	16.338	16.674	16.674	16.674	16.674	17.01	17.01	17.01	17.01	17.01
YOR141C	11.23	11.23	11.23	11.23	11.23	11.23	11.23	11.23	11.23	11.23	11.23	11.23	11.23	11.23	11.23	10.82	10.82	10.82	10.82	10.41	10.41	10.41	10.41	10.074	10.074	10.074	10.074	10.074	10.074	10.074	10.074	10.074	10.074	10.074	10.074	10.074	10.074	10.074	10.074	10.074	10.074	10.074	10.074	10.074	10.074	10.074	10.074	10.074	9.738
YDR126W	5	5	5	5	5	4.664	4.664	4.664	4.664	4.664	4.664	5	5	6.082	6.082	6.828	6.828	6.828	6.828	6.828	7.238	7.238	7.238	7.238	7.238	7.238	7.984	8.394	8.394	8.394	8.394	8.394	8.394	8.394	8.394	8.394	8.394	8.394	8.394	8.394	8.394	8.394	8.394	8.394	8.394	8.394	8.394	8.73	9.476
YLL001W	9.664	9.664	9.328	9.328	9.328	9.328	9.738	9.738	10.148	10.148	10.148	10.148	10.148	10.148	10.148	10.148	10.148	10.148	10.148	10.484	10.484	10.484	10.484	10.484	10.484	10.484	10.484	10.484	10.894	10.894	10.894	10.894	10.894	10.894	10.894	10.894	10.894	10.894	10.894	10.894	10.894	10.894	10.894	10.894	11.64	11.64	11.64	11.64	11.64
YOR080W	9.026	9.026	9.026	8.69	8.354	7.682	7.682	7.272	7.608	7.608	7.608	7.608	7.272	6.526	6.526	6.526	6.526	6.526	6.526	6.116	4.476	4.886	4.886	4.886	4.886	4.886	4.886	4.886	4.886	5.296	6.116	6.862	8.69	8.69	8.69	9.51	9.1	9.1	9.1	9.1	9.1	9.1	9.026	9.436	9.846	9.846	10.256	10.256	10.592
YKL138C	3.098	3.098	3.098	3.098	3.844	3.918	4.254	5.82	5.82	5.82	5.82	6.23	6.23	6.23	6.64	6.64	6.64	6.304	6.304	6.304	6.64	6.64	8.394	10.034	10.78	10.78	10.78	11.6	11.6	11.6	11.6	11.6	11.6	11.6	11.6	11.6	11.6	11.6	11.6	11.6	12.272	12.272	12.272	12.272	13.28	13.616	13.616	13.952	13.952
YDR001C	19.134	19.134	19.134	19.134	19.134	19.134	19.134	19.134	19.134	19.134	18.388	18.388	18.388	18.388	17.978	17.978	17.978	17.978	17.978	17.978	17.568	17.568	17.568	17.568	17.568	17.568	17.568	17.568	17.568	16.412	16.412	16.412	16.412	15.592	15.592	15.182	15.182	15.182	15.182	15.182	14.436	14.436	14.436	14.436	14.436	14.436	14.1	14.436	14.436
YJR090C	18.912	18.912	18.912	18.912	18.912	18.912	18.912	18.912	18.912	18.912	18.912	18.912	18.576	18.576	18.576	18.24	18.24	18.24	18.24	18.24	18.24	18.24	18.24	18.24	18.24	18.24	18.24	18.24	18.24	17.904	17.904	17.904	17.904	17.904	17.904	17.904	17.904	17.904	17.904	17.904	17.904	17.904	17.904	17.904	17.904	17.904	17.904	17.494	17.494
YMR069W	12.46	12.46	12.46	12.46	12.46	12.46	12.46	12.46	12.46	12.46	12.46	12.46	12.46	12.46	12.87	13.28	13.28	13.28	13.28	13.28	12.944	12.944	12.944	12.944	12.944	12.944	12.944	12.944	12.944	12.944	12.608	12.608	12.608	12.608	12.608	12.608	12.608	12.608	12.608	12.608	12.608	12.944	12.944	12.944	12.944	12.944	12.944	12.944	12.608
YOR160W	11.378	11.378	11.378	11.378	12.87	14.92	14.584	14.584	14.584	15.256	15.256	15.256	15.256	15.256	15.256	15.256	15.256	15.256	14.92	14.92	14.92	14.92	14.92	14.92	14.92	14.92	14.584	14.584	14.584	14.584	14.584	15.33	16.15	16.97	17.38	17.38	17.38	17.38	16.97	16.97	16.97	16.97	17.306	17.306	17.306	17.306	17.306	17.306	17.306
YCR030C	0.746	0.746	0.746	0.746	0.746	0.746	0.746	1.082	1.082	1.082	1.082	1.082	1.082	1.082	1.082	1.082	1.082	1.082	1.082	1.082	1.082	1.082	1.492	1.492	1.492	1.492	1.492	1.902	1.902	1.976	1.976	1.976	1.976	2.312	3.804	3.804	3.804	3.804	3.804	3.804	3.804	4.214	4.214	4.55	4.55	4.55	4.55	4.55	4.55
YML064C	0.746	0.746	0.746	0.746	0.746	0.746	0.746	0.336	0.336	0.336	0	0	0	0	0	0	0	0	0	0	0	0	0	0	0	0	0	0	0	0	0	0	0.41	0.41	0.41	0.41	0.41	0.41	0.41	0.41	0.41	0.41	0.41	0.41	0.41	0.41	1.156	1.492	2.238
YIL158W	21.748	21.748	21.748	21.748	21.748	21.748	21.748	21.748	21.748	21.412	21.412	21.412	21.412	21.412	21.412	21.412	21.412	21.412	21.412	21.412	21.412	21.822	21.822	21.822	21.822	21.822	21.822	21.822	21.822	21.822	21.822	21.822	21.822	21.822	21.822	21.486	21.486	21.486	21.486	21.486	21.486	21.486	21.076	20.74	20.404	20.404	20.404	20.404	20.068
YJR077C	3.844	6.082	7.238	10.222	10.222	10.222	10.222	10.222	10.222	10.222	10.222	10.222	10.558	10.558	10.558	10.558	10.558	10.558	10.894	10.894	10.894	10.894	10.894	10.894	10.894	11.304	11.304	11.304	11.304	11.304	11.304	11.304	11.304	11.304	11.304	11.304	11.304	11.304	11.304	11.304	11.304	11.304	11.714	11.714	11.714	11.714	11.714	11.714	11.714
YPL068C	0.746	0.746	0.746	0.746	0.746	0.746	0.746	0.746	0.746	0.746	0.746	0.746	0.746	0.746	0.746	0.746	0.746	0.746	1.156	1.492	1.828	2.164	2.164	2.164	2.164	2.164	2.164	2.164	2.164	2.164	2.574	2.574	2.574	2.574	2.574	2.574	2.574	2.574	2.574	2.574	2.91	2.91	2.91	2.91	2.91	2.91	2.91	3.246	3.246
YMR052W	9.812	10.148	10.148	10.148	10.484	10.484	10.484	10.484	10.484	10.484	10.484	10.484	10.484	10.484	10.484	10.484	10.484	10.484	10.484	10.484	10.484	10.484	10.484	10.484	10.894	10.894	10.894	10.558	10.558	10.558	10.558	10.558	10.558	10.558	10.558	10.558	10.558	10.558	10.558	10.558	10.558	10.558	10.558	10.558	10.222	10.222	10.222	10.222	9.886
YJL080C	14.288	14.288	14.288	14.288	14.288	14.288	14.288	14.288	14.288	14.288	14.288	14.288	13.952	13.952	13.952	13.952	13.952	13.952	13.952	13.952	13.952	13.952	13.952	13.952	13.952	13.952	13.952	13.542	13.542	13.542	13.542	13.542	13.542	13.542	13.542	13.542	13.542	13.542	13.542	13.542	13.542	13.542	13.542	13.542	13.542	13.542	13.542	13.542	13.542
YBR136W	6.526	6.526	6.526	6.526	6.526	6.526	6.526	6.526	6.526	6.526	6.526	6.526	6.526	6.526	6.526	6.526	6.526	6.526	6.526	6.19	6.6	7.682	7.682	8.092	8.092	8.092	8.764	8.354	8.354	8.69	8.69	8.69	8.69	8.69	8.69	8.69	8.69	8.69	8.69	8.69	8.69	8.69	8.69	8.69	10.256	10.256	10.256	10.256	9.846
YIL093C	13.576	13.576	13.576	13.576	13.576	13.576	13.576	13.576	12.904	12.494	12.494	12.494	13.166	14.396	14.396	14.396	15.404	15.404	15.404	16.15	16.15	16.15	16.15	16.56	16.56	16.56	16.56	16.56	16.634	17.38	16.97	18.052	18.052	18.462	20.29	20.29	20.29	20.29	20.29	20.29	20.626	20.626	20.626	21.036	21.036	21.036	21.036	21.036	21.036
YGL253W	1.418	1.418	1.418	1.418	1.418	1.418	1.418	1.418	1.418	1.418	1.418	1.418	1.418	1.418	1.418	1.418	1.418	1.418	1.418	1.418	1.418	1.418	1.418	1.418	1.418	1.418	1.418	1.418	1.418	1.418	1.418	1.418	1.418	1.754	1.754	1.754	1.754	1.754	1.754	1.754	1.754	1.754	1.754	1.754	1.754	1.754	1.754	1.754	1.754
YGR135W	15.296	15.296	15.296	15.632	15.632	15.632	15.632	15.706	15.034	15.034	15.034	15.034	15.034	15.034	15.37	15.78	15.78	15.78	15.78	15.78	15.78	16.19	16.19	16.19	16.19	16.19	16.19	16.19	16.19	16.19	16.19	16.19	16.19	16.19	16.6	16.6	16.6	16.264	16.264	16.264	16.264	16.264	16.264	16.264	16.264	16.264	15.928	15.928	15.928
YBL080C	11.526	11.526	11.526	11.526	11.19	11.19	10.034	9.624	9.624	9.624	9.624	9.624	9.624	9.624	9.624	9.624	8.878	8.542	8.132	8.132	8.132	8.132	8.132	8.132	8.132	8.132	7.312	7.312	7.312	7.312	7.312	7.312	7.312	6.566	6.566	6.566	6.566	6.566	6.156	6.156	2.5	1.828	1.828	1.828	1.828	1.828	1.828	1.828	1.828
YJR089W	3.73	3.73	3.73	3.73	3.73	3.73	3.73	3.73	3.32	3.32	2.574	2.91	2.91	2.91	2.91	2.91	2.91	2.91	2.91	4.066	4.738	10.108	11.19	12.42	12.42	12.42	12.42	12.42	12.42	12.42	12.42	12.83	12.83	12.83	12.83	12.83	12.83	13.576	13.986	13.986	13.986	13.986	13.986	13.986	13.986	13.986	13.986	13.986	13.986
YKL203C	29.208	29.208	29.208	29.544	29.544	29.954	29.954	29.954	29.954	29.954	29.954	30.29	29.954	29.954	29.954	29.954	29.954	30.774	30.774	30.774	30.774	30.774	30.774	30.774	30.774	30.774	30.774	31.184	31.184	31.52	31.52	31.52	31.52	31.52	31.52	31.52	31.52	31.184	31.184	31.184	31.184	31.184	31.184	31.594	31.594	31.594	31.258	31.258	31.258
YBR286W	18.018	18.018	18.018	18.018	18.018	18.018	18.018	18.018	18.018	18.018	18.018	18.018	18.428	18.428	18.428	18.354	19.846	19.846	20.182	20.182	20.854	20.854	20.854	20.854	20.854	20.854	20.854	21.19	21.19	21.19	21.6	21.6	21.6	21.6	21.6	21.6	21.6	21.6	21.6	21.6	21.6	21.6	21.6	21.6	22.01	22.084	22.084	22.494	22.494
YKL005C	15.182	15.182	16.264	16.264	16.264	16.264	16.264	16.6	16.6	16.6	16.6	16.6	16.6	16.6	16.6	16.6	16.6	17.682	17.682	17.682	17.682	17.682	18.018	18.354	18.354	18.354	18.354	18.69	19.026	18.616	18.616	18.28	18.616	18.616	18.616	18.616	18.616	18.616	18.616	18.616	18.616	18.616	18.616	18.616	18.616	18.206	18.206	18.206	18.206
YOR285W	13.018	13.018	13.018	13.428	13.764	13.764	13.764	14.51	14.51	14.51	14.51	14.51	14.51	14.51	14.51	14.51	14.51	14.51	14.51	14.174	14.174	14.174	14.174	14.174	14.174	14.174	14.174	14.174	14.174	14.174	14.174	14.174	14.174	14.174	14.174	14.174	13.838	13.838	13.838	13.838	13.838	13.838	13.838	13.838	13.838	13.838	13.838	13.838	13.838
YDR054C	2.722	2.722	3.058	3.058	3.058	3.058	3.058	3.058	3.058	3.058	3.058	3.058	3.058	3.058	3.058	3.058	3.058	3.058	3.058	3.058	1.976	1.976	1.976	1.976	1.976	1.976	1.976	1.976	1.976	1.976	1.976	1.976	1.976	1.976	1.976	1.566	1.566	1.566	1.156	1.156	1.156	1.156	0.746	0.746	0.746	0.746	0.746	0.746	0.746
YGR258C	10.78	10.78	10.78	10.78	11.19	11.19	11.19	11.19	11.19	11.19	11.526	11.526	11.526	11.526	11.526	11.526	11.862	11.862	11.862	12.198	12.198	12.198	12.198	12.198	12.198	12.198	12.198	12.198	12.198	12.198	12.198	12.198	12.198	12.198	11.862	11.862	11.862	11.862	11.862	11.862	11.862	11.862	11.862	11.862	11.862	11.862	11.862	11.862	11.862
YKL068W	5.706	5.706	5.706	5.706	5.706	5.706	5.706	5.706	5.706	5.706	5.706	5.296	5.296	5.296	5.296	5.296	4.624	4.624	4.624	4.624	4.624	4.624	4.624	4.624	4.624	4.624	4.214	4.214	4.214	4.214	4.214	4.214	4.214	4.214	4.214	4.214	4.214	4.214	4.214	4.214	4.214	4.214	4.214	4.214	4.214	4.214	4.214	4.214	4.214
YJL174W	11.264	11.264	11.264	11.264	11.264	11.264	11.264	11.264	11.264	11.264	11.264	11.264	11.264	11.264	11.6	11.6	11.6	11.6	11.6	11.6	11.6	11.6	11.6	11.6	11.6	11.6	11.6	11.6	11.6	11.6	11.6	11.6	11.6	11.6	11.6	11.6	11.6	11.6	11.6	11.6	11.6	11.6	11.6	11.6	11.6	11.6	11.6	11.6	11.6
YKR084C	11.304	10.894	10.894	10.894	10.894	10.148	10.484	10.148	9.812	9.476	9.476	9.886	6.378	5.968	7.87	7.534	7.534	7.87	7.87	8.206	8.206	8.206	7.87	8.354	7.944	7.944	7.534	10.444	13.018	13.018	12.608	12.608	12.608	12.608	12.608	12.608	12.608	12.608	12.608	13.018	13.018	13.018	13.018	13.018	13.764	13.764	13.764	14.174	14.174
YMR297W	2.238	2.238	2.238	2.238	3.394	3.394	3.394	3.73	3.73	3.73	3.73	3.656	3.992	7.648	7.648	7.648	7.648	7.648	7.648	8.058	8.468	8.468	8.468	8.468	8.468	8.468	8.468	8.468	8.468	8.468	9.214	9.214	9.214	9.214	9.214	9.55	10.296	10.632	12.46	12.46	12.46	12.46	12.46	12.46	12.796	12.796	12.796	12.796	12.796
YJL050W	14.698	14.698	14.698	14.698	14.698	14.698	15.034	15.034	15.034	15.034	15.034	15.37	15.78	15.78	15.78	15.78	15.78	15.78	15.78	15.78	15.78	15.444	15.444	15.444	15.444	15.444	15.444	15.444	15.444	15.444	15.444	15.444	15.444	15.444	15.444	15.444	15.444	15.444	15.444	15.444	15.444	15.444	15.444	15.444	15.444	15.444	15.444	15.444	15.444
YKL133C	2.426	2.09	2.09	3.918	4.59	4.59	4.59	4.59	4.59	4.59	4.59	5.672	5.672	5.672	5.672	6.344	6.68	6.68	6.68	7.762	8.172	8.172	8.172	8.172	8.172	8.172	8.844	8.844	8.844	8.844	8.844	8.844	9.516	9.516	9.516	9.59	9.59	9.59	9.59	11.828	11.828	12.238	12.238	12.238	12.238	12.238	12.238	12.238	12.238
YGL083W	11.788	11.788	11.788	11.788	11.788	11.788	11.788	11.788	11.788	11.788	11.378	11.378	11.042	11.042	11.042	11.452	11.452	11.452	11.452	11.452	11.452	11.452	11.452	11.452	11.452	11.862	11.862	11.862	11.862	11.862	11.862	11.862	11.862	11.862	11.862	11.862	11.862	11.862	11.862	11.862	11.862	11.862	11.862	11.862	11.862	11.862	11.862	11.862	11.116
YJL083W	18.206	18.206	18.206	18.952	19.362	19.698	19.698	19.698	19.698	20.518	20.518	20.928	20.928	20.928	21.264	21.264	21.6	21.6	21.6	21.6	21.6	21.6	21.6	21.6	21.6	21.6	21.6	21.6	21.6	21.6	21.6	21.6	21.6	21.6	21.6	21.6	21.6	21.6	21.6	21.6	21.6	21.6	21.6	21.6	21.6	21.6	21.6	21.6	21.6
YPL007C	2.164	2.164	2.164	1.828	1.828	1.008	1.008	1.418	2.5	2.5	3.246	3.246	3.246	3.246	3.246	3.582	3.582	3.582	3.582	3.582	3.582	3.582	3.992	3.992	3.992	3.992	3.992	3.992	3.992	4.738	5.484	5.148	5.968	5.968	5.968	5.968	5.968	5.968	5.968	5.968	5.968	5.968	5.968	6.714	7.796	7.796	7.796	8.132	8.132
YGL141W	5.894	5.894	5.894	5.894	5.894	5.894	6.23	6.23	6.304	6.304	6.304	6.304	6.304	6.64	7.05	7.05	7.05	7.05	6.23	6.566	6.566	6.566	6.492	7.238	9.066	12.124	11.714	11.714	11.378	12.198	12.198	12.198	12.198	12.198	12.198	12.198	12.534	12.534	12.944	12.944	12.944	12.944	12.534	12.534	12.534	12.534	12.534	12.534	12.198
YOL032W	9.066	9.066	9.066	9.066	8.73	9.14	9.14	9.14	9.14	9.55	9.55	9.55	9.55	9.55	9.55	9.55	9.14	9.14	9.14	9.14	9.14	9.14	9.14	9.14	9.14	9.14	9.14	9.14	9.14	9.14	9.14	9.14	9.14	9.14	9.14	9.14	9.55	9.14	9.14	9.812	9.812	9.812	10.558	10.558	10.558	10.558	10.558	10.558	10.894
YNR006W	7.944	7.944	7.944	7.944	7.944	7.944	7.944	7.534	7.534	10.706	11.452	11.452	11.452	11.862	13.018	13.018	13.838	13.838	13.838	14.248	14.658	14.658	15.404	15.404	15.404	15.404	15.404	15.404	15.814	15.814	15.814	15.478	15.888	15.888	15.888	15.888	15.888	15.888	15.888	15.888	15.888	15.888	15.888	16.298	16.298	16.298	16.298	16.298	16.298
YFR049W	7.124	7.124	7.124	7.124	7.124	7.124	7.124	6.714	7.124	7.124	7.124	7.124	6.788	6.788	6.788	7.124	7.124	7.124	6.714	6.714	6.714	6.714	6.714	6.714	6.714	6.714	6.714	6.714	6.304	6.64	6.64	6.64	6.64	7.386	7.386	7.386	6.976	6.976	6.976	6.976	6.976	7.386	7.722	7.722	7.722	7.722	7.722	7.722	7.722
YBR007C	3.394	3.394	3.394	3.394	3.394	3.058	2.722	2.722	2.722	2.312	2.648	2.648	2.648	2.648	2.312	1.902	1.902	1.902	2.238	2.238	2.238	2.238	2.238	2.238	2.238	1.828	1.492	1.492	1.492	1.492	1.492	1.902	1.902	1.902	2.238	2.238	2.238	2.238	2.238	2.238	2.238	2.238	2.238	3.058	3.058	3.468	5.968	5.968	6.378
YKL001C	14.772	14.772	15.182	15.182	15.182	15.182	15.182	15.182	15.182	15.182	15.182	15.182	15.182	15.182	15.182	15.182	15.592	15.592	15.592	15.592	15.592	15.592	15.592	15.592	15.592	15.592	15.592	15.592	15.592	15.592	15.592	15.256	15.256	15.592	15.592	15.592	15.592	15.592	15.592	15.592	15.592	15.592	15.592	15.592	15.182	14.772	14.362	14.362	14.362
YDR177W	14.584	14.584	14.584	14.92	14.92	14.92	14.92	14.92	14.92	14.92	14.92	14.92	14.92	14.92	15.256	15.592	15.592	15.592	15.592	15.592	15.592	15.592	15.592	15.592	15.592	15.592	15.592	15.592	15.592	15.592	15.592	15.592	15.592	15.592	15.592	15.592	14.772	14.772	14.772	14.772	14.772	14.772	14.772	15.182	15.182	15.182	15.182	15.182	15.182
YGR188C	9.812	9.812	9.812	9.812	9.812	9.812	9.812	9.812	10.148	10.148	10.148	10.148	10.148	10.148	10.148	10.148	10.558	10.558	10.558	10.558	10.968	10.968	11.304	11.304	11.304	11.304	11.304	11.304	11.304	11.304	11.304	11.304	11.304	11.304	11.304	11.64	11.64	11.64	11.64	11.64	11.64	11.64	11.64	11.64	11.64	11.64	11.64	11.64	11.64
YGR054W	3.582	3.246	3.246	3.246	3.246	3.246	3.246	3.246	3.246	3.246	2.91	2.91	2.91	2.91	3.32	3.656	3.992	3.992	3.992	3.992	3.992	3.992	3.992	3.992	3.992	3.992	3.992	3.992	3.992	3.992	3.992	3.992	3.992	3.992	3.992	3.992	3.992	3.992	3.656	3.992	4.328	4.328	3.992	3.992	3.992	3.582	3.582	3.992	4.328
YMR053C	8.542	9.886	9.886	9.886	10.296	10.296	10.296	10.296	10.296	10.296	10.296	10.296	10.632	10.632	10.632	10.632	11.714	11.714	11.714	11.714	11.714	12.05	12.05	12.05	12.05	12.05	12.05	12.46	12.46	12.46	12.46	12.46	12.46	12.46	12.46	12.46	12.46	12.46	12.46	12.46	12.46	12.46	12.46	12.46	12.46	12.46	12.46	12.46	12.46
YGL173C	17.198	17.198	17.198	17.198	17.534	17.534	17.534	17.87	17.87	17.87	18.206	18.206	18.206	18.542	18.542	18.542	18.542	18.542	18.542	18.542	18.542	18.542	18.542	18.542	18.542	18.542	18.542	18.542	18.542	18.542	18.542	18.542	18.542	18.542	18.542	18.542	18.542	17.87	17.87	18.28	18.28	18.28	18.28	18.28	18.28	18.28	17.944	17.944	17.944
YMR023C	8.468	8.468	8.468	8.468	8.468	8.468	8.468	8.468	8.468	8.468	8.468	8.468	8.468	8.468	8.468	8.468	8.468	8.468	8.468	8.468	8.468	8.468	8.468	8.468	8.468	8.468	8.468	8.468	8.468	8.468	8.468	8.468	8.468	8.468	8.468	8.468	8.468	8.468	7.05	7.05	7.05	7.05	7.05	7.05	7.05	7.05	7.05	6.714	6.714
YLR456W	6.042	6.042	6.042	6.042	6.042	6.042	6.042	6.042	5.706	5.296	5.296	5.296	5.296	5.706	5.706	5.706	5.706	5.706	5.706	5.706	5.632	6.378	6.714	6.714	7.05	7.05	7.05	7.05	7.05	7.05	7.05	7.05	7.05	7.05	7.05	7.05	7.05	7.05	7.05	7.05	7.05	7.05	7.05	7.87	7.87	7.87	7.87	7.87	7.87
YMR203W	13.582	13.582	13.582	13.582	13.582	13.582	13.582	13.582	13.246	13.246	13.246	13.246	13.246	13.246	13.246	13.246	13.246	13.246	13.246	13.246	13.246	13.246	13.246	13.246	13.246	13.246	13.246	13.246	13.246	13.246	12.91	12.91	12.91	12.91	12.91	12.91	12.91	12.91	12.91	12.574	12.574	12.238	12.238	12.238	12.238	12.238	12.238	12.238	12.238
YGR095C	13.052	13.052	13.052	13.052	13.052	13.052	13.052	13.052	13.052	13.052	11.97	13.2	15.102	15.176	15.176	15.586	15.922	15.922	15.922	15.922	15.922	15.922	15.922	15.922	15.922	15.922	15.922	15.922	15.922	15.922	15.922	15.922	15.922	15.922	16.594	16.594	16.594	16.594	16.594	16.93	16.52	16.52	16.52	16.52	16.52	16.52	16.52	16.52	16.52
YBR067C	1.902	1.902	1.902	1.902	1.902	1.902	1.492	1.492	1.492	1.156	1.156	1.156	1.156	0.82	0.82	0.82	1.156	1.492	1.492	1.492	1.902	1.902	1.902	1.902	1.902	1.902	1.902	1.902	1.902	1.902	1.902	1.902	1.902	1.902	1.902	1.902	1.902	1.902	1.902	1.902	1.902	1.902	1.902	1.902	1.902	1.902	1.902	1.902	1.902
YKL170W	15.592	15.256	15.256	15.256	15.256	15.256	15.256	15.256	15.256	15.256	15.256	15.592	15.592	15.928	15.928	15.928	15.928	15.928	15.928	15.928	15.928	15.928	15.592	15.592	15.592	15.592	15.592	15.256	15.256	15.256	15.256	14.846	14.51	14.51	14.51	14.174	13.838	13.838	14.174	14.174	14.174	14.174	14.174	14.174	14.174	14.174	14.174	14.51	14.51
YJL141C	7.238	7.238	7.238	7.238	7.238	6.156	5.484	5.484	5.484	5.484	5.484	5.894	5.894	5.82	5.82	5.82	5.82	5.41	5	4.664	4.664	4.664	4.664	4.664	4.664	4.664	4.664	5.074	5.074	5.074	5.074	5.074	5.074	5.074	5.074	5.074	5.074	4.738	4.738	4.738	4.738	3.582	3.582	3.246	3.246	3.246	3.246	3.246	3.246
YCR026C	10.222	10.222	10.222	10.222	10.222	10.222	10.222	10.222	10.558	10.558	10.558	10.558	10.558	10.558	10.558	10.558	10.558	10.558	10.558	10.558	10.558	10.558	10.558	10.558	10.558	10.558	10.558	10.558	10.558	10.558	10.558	10.558	10.558	10.558	10.558	10.558	10.558	10.558	10.558	10.558	10.558	10.558	10.558	10.558	10.558	10.558	10.558	10.558	10.222
YMR124W	7.124	7.124	7.124	7.124	7.534	7.534	7.534	7.534	7.534	7.534	7.534	7.124	7.124	6.304	6.304	6.304	6.304	6.304	6.304	6.304	6.304	6.304	6.304	6.304	6.64	6.64	6.64	6.64	6.64	6.64	6.64	6.64	6.64	6.64	6.64	6.64	6.64	6.304	5.894	5.894	5.894	5.894	5.894	5.894	5.894	5.894	5.894	5.894	5.894
YPL034W	5.558	5.558	5.558	5.558	5.558	5.558	5.968	5.968	5.968	5.968	5.968	5.968	5.968	6.304	6.304	6.64	6.976	7.722	7.722	8.804	8.804	9.214	9.214	9.214	9.214	9.214	9.624	9.624	9.624	9.624	9.624	9.624	9.624	9.288	9.288	9.96	9.96	11.19	13.502	13.502	13.502	13.502	13.502	13.502	13.502	13.502	13.502	13.502	13.502
YBL046W	8.73	9.066	9.066	9.066	9.066	8.73	8.73	8.32	8.32	8.32	8.32	8.32	8.32	8.32	8.32	8.32	8.32	8.32	8.32	8.32	8.32	8.32	8.32	7.984	7.984	7.984	9.066	9.066	9.066	9.402	9.402	9.402	9.402	9.402	9.402	9.402	9.402	9.402	9.402	9.402	9.402	9.402	9.066	9.066	9.066	9.066	9.066	9.066	9.066
YER033C	10.82	11.566	11.566	11.566	11.23	11.23	11.23	11.23	11.23	11.23	10.82	10.82	10.82	10.82	10.82	10.82	10.82	10.82	9.738	10.074	10.074	10.074	10.074	10.074	9.254	9.254	9.254	7.426	7.09	6.344	6.344	6.344	6.344	6.344	6.344	6.344	6.344	6.344	6.008	6.344	4.664	5.074	6.754	6.754	7.09	7.09	7.09	7.09	7.09
YOR002W	8.878	9.288	9.624	9.214	9.214	8.804	8.804	8.804	8.804	8.804	8.804	9.214	9.214	9.214	9.214	9.96	9.96	12.01	13.166	13.166	13.166	13.166	13.576	13.576	13.576	13.576	13.576	13.576	13.576	13.576	13.576	13.912	13.912	14.248	14.248	14.994	14.994	14.994	14.994	14.994	14.994	14.994	14.994	14.994	14.994	14.994	14.994	14.994	14.994
YNR067C	8.918	8.918	9.328	9.328	9.328	9.328	9.328	9.328	9.328	9.328	9.328	9.664	9.664	9.664	9.664	9.664	9.664	9.664	9.664	9.664	9.664	9.664	9.328	9.328	9.328	9.328	9.328	9.328	9.328	8.582	7.5	7.5	7.426	7.426	7.426	7.426	7.426	7.426	7.426	7.426	7.426	7.016	7.016	7.016	7.016	7.426	7.836	7.5	7.5
YOR227W	17.124	17.124	17.124	17.124	17.124	16.788	16.788	16.042	16.042	16.042	16.042	16.042	16.042	16.042	15.37	15.37	14.96	14.96	10.82	10.484	10.484	10.148	9.812	9.812	9.812	9.812	9.812	9.812	9.812	9.812	8.656	8.656	8.32	8.32	8.32	8.32	8.32	8.32	8.32	7.5	7.5	6.344	3.434	2.016	1.344	0.336	0.336	0.336	0.336
YMR130W	5.41	5.41	5.41	5.746	5.746	5.746	5.746	5.746	5.746	5.746	5.746	5.746	5.746	5.336	5.336	5.336	5.336	5.336	5.336	5.336	5.336	5.336	5.336	5.336	4.926	4.926	4.926	4.926	4.926	5.598	7.09	7.09	7.09	8.582	10.484	10.484	10.484	10.484	10.484	10.484	10.484	10.894	11.304	11.304	11.304	11.304	11.304	11.304	11.304
YLR376C	18.092	18.092	18.092	17.756	17.756	17.756	17.756	17.756	17.756	17.756	18.502	18.838	19.248	19.248	19.584	19.584	19.584	19.584	19.584	19.92	20.256	20.256	20.666	20.666	20.666	20.666	20.256	20.592	20.592	20.592	20.592	20.592	20.592	20.592	19.846	19.846	19.846	19.846	19.51	19.846	19.51	19.51	19.51	19.1	19.1	19.1	19.1	19.1	19.1
YPR016C	13.502	13.502	13.502	13.502	13.502	13.502	13.502	13.502	13.502	13.502	13.502	13.502	13.502	13.502	13.502	13.502	13.502	13.502	13.502	13.502	13.502	13.502	13.502	13.502	13.502	13.092	13.092	13.092	13.092	13.092	13.092	13.092	12.756	12.756	12.756	12.756	12.756	12.756	12.756	12.756	12.756	13.166	13.166	13.166	13.166	13.166	13.166	13.166	13.166
YIL035C	10.296	11.378	11.714	11.714	11.714	11.714	11.714	11.714	11.714	11.714	11.714	11.714	12.05	12.05	12.05	12.05	12.386	12.46	12.46	12.46	12.46	12.87	12.87	12.87	12.87	12.87	12.87	12.87	12.87	13.28	13.28	13.28	13.28	13.28	13.28	13.28	13.28	13.28	13.28	13.28	13.28	13.28	13.28	13.28	13.28	13.28	13.28	12.944	13.354
YOL009C	10.256	9.174	6.6	6.6	5.854	5.854	5.854	6.19	6.19	6.19	6.19	6.19	6.19	6.19	6.19	6.19	6.19	5.854	4.624	4.624	5.78	5.78	5.78	5.78	6.452	6.452	7.198	8.28	9.362	9.362	9.362	9.362	9.772	9.772	9.772	9.436	9.436	9.436	9.436	9.436	9.436	9.436	9.436	9.436	9.436	9.436	9.772	9.362	9.772
YLR440C	10.706	10.706	10.706	10.706	10.706	10.296	10.632	10.632	10.632	10.632	10.632	10.632	10.632	10.632	10.632	10.632	10.632	10.632	10.632	10.632	10.632	10.632	10.632	10.632	10.632	10.632	10.632	10.296	10.296	10.296	10.296	9.96	9.55	9.55	9.55	9.55	9.55	9.55	9.55	9.214	9.214	9.214	9.214	8.804	8.804	8.804	8.804	8.804	8.804
YKL014C	8.28	8.28	8.28	8.28	8.28	8.28	8.28	8.28	8.28	8.28	7.944	7.944	7.944	7.944	7.944	7.944	7.944	7.944	7.944	7.944	7.608	7.608	7.198	7.198	7.198	7.198	7.198	7.198	7.198	6.788	6.788	6.788	6.788	6.788	6.378	5.968	5.968	5.968	5.968	5.632	5.632	5.296	5.296	4.96	4.96	5.296	5.296	5.296	5.296
YFL029C	12.494	12.494	12.494	12.494	12.494	12.494	12.494	11.748	9.92	9.248	9.248	9.994	10.33	10.74	10.74	10.74	10.74	10.74	10.74	10.74	10.74	10.74	10.74	10.74	10.74	10.404	10.404	10.814	10.814	10.814	10.814	10.404	10.404	10.74	10.74	10.74	9.994	9.994	9.994	9.994	9.322	9.658	9.658	9.658	9.658	9.658	9.658	9.658	10.068
YPL042C	12.05	12.46	12.46	12.46	12.87	12.87	12.87	12.87	12.87	12.87	12.87	12.87	12.87	12.87	12.87	12.87	12.87	12.87	12.87	12.87	12.87	12.87	12.87	12.87	12.87	12.87	12.87	12.87	12.534	12.534	12.534	12.944	14.026	14.436	14.436	14.436	14.436	14.436	14.436	14.436	14.436	14.436	14.436	14.436	14.1	14.1	14.1	14.1	14.1
YKL025C	11.264	10.592	10.592	10.592	10.928	10.928	10.928	11.338	11.338	11.338	11.338	11.748	11.748	11.748	11.748	11.748	11.748	11.748	11.748	11.748	11.748	11.748	11.748	12.568	12.904	12.904	12.904	12.904	12.904	12.904	12.904	13.24	13.24	13.24	13.24	13.24	13.24	13.24	13.24	13.24	13.576	13.166	13.166	13.166	13.166	13.166	13.166	13.166	13.166
YOR367W	8.918	8.918	9.328	9.664	11.156	11.566	11.566	11.566	11.566	11.566	11.566	11.902	11.902	11.902	11.902	11.902	11.902	11.902	11.902	11.902	11.566	11.976	12.722	12.722	12.722	13.468	13.468	13.468	13.468	13.468	13.468	13.468	13.468	12.796	12.796	13.132	13.132	13.468	13.468	13.468	13.468	13.468	13.468	13.468	13.468	13.468	13.468	13.878	13.878
YGR172C	7.984	7.984	7.984	7.984	7.984	7.984	7.984	7.984	8.394	8.73	8.73	8.73	8.73	9.066	8.73	8.73	10.222	10.558	11.902	13.468	15.706	15.706	15.706	16.042	16.042	16.452	16.788	17.124	18.206	18.206	18.542	18.542	18.542	18.542	18.542	18.542	18.542	18.542	18.542	18.542	18.542	18.542	18.878	18.878	18.878	18.878	18.878	18.878	18.878
YDR411C	15.108	15.108	15.108	15.928	15.928	15.928	15.928	15.928	15.928	15.928	15.928	15.928	15.928	15.928	15.928	15.928	15.928	15.928	15.928	15.928	15.928	15.592	15.592	15.518	15.518	15.518	15.928	15.928	15.928	15.928	15.928	15.928	15.928	15.928	15.928	15.928	15.928	15.518	15.518	15.518	15.518	15.518	15.518	15.854	15.854	15.854	15.854	15.854	15.854
YGL008C	4.214	4.214	4.214	4.214	4.214	4.214	4.214	4.214	4.214	4.214	4.214	4.214	4.214	4.214	4.214	4.214	4.214	4.214	4.214	3.804	3.804	3.804	3.804	3.804	3.804	3.804	3.804	3.804	3.058	3.058	3.058	3.058	3.058	3.058	3.058	3.058	3.058	3.058	3.058	3.058	3.058	3.058	3.058	3.058	3.058	3.058	3.058	3.058	3.058
YPR033C	13.878	13.878	13.878	13.878	13.542	13.542	13.542	13.542	13.206	12.87	13.206	13.206	13.206	13.206	13.206	13.206	12.46	12.46	12.46	11.714	11.714	11.714	11.714	11.714	11.378	11.378	11.378	11.042	11.042	9.55	8.73	8.73	8.73	8.73	8.73	8.73	8.73	7.574	7.164	7.164	7.164	7.164	6.828	6.828	6.828	6.828	6.082	5.672	5.672
YDR078C	3.992	3.992	3.992	3.992	3.992	3.992	3.992	3.992	3.656	3.656	4.738	5.074	5.074	5.074	5.074	5.074	5.746	6.082	6.418	6.418	6.418	6.754	6.754	7.164	7.164	7.164	7.164	7.164	7.164	7.164	7.164	6.754	6.754	7.164	7.238	6.902	6.902	6.902	7.238	7.238	7.574	7.574	7.574	7.91	7.91	7.91	7.91	7.5	7.5
YLR223C	3.73	2.984	2.984	3.32	3.32	3.32	3.32	3.32	3.32	2.984	2.984	2.984	2.984	2.984	2.984	2.238	2.238	2.238	2.238	2.238	2.238	2.238	2.238	2.238	2.238	2.238	2.238	2.238	2.238	2.238	2.238	2.648	2.648	2.648	2.648	2.648	2.648	2.648	2.648	2.648	2.312	2.312	2.722	2.722	2.722	2.722	2.722	2.722	2.722
YJR056C	12.83	12.83	12.83	12.83	12.494	12.494	12.494	12.494	12.494	12.494	12.494	11.076	11.076	10.74	9.92	8.428	8.428	8.428	8.428	8.428	8.428	8.428	8.428	8.018	7.198	5.854	0.82	0.82	0.82	0.82	0.82	0.82	1.156	1.156	1.156	1.492	1.492	1.902	1.902	1.902	1.902	1.902	1.902	1.902	1.902	1.902	1.902	1.902	1.902
YKL159C	4.214	4.214	4.214	3.804	2.386	1.976	1.566	1.566	1.566	1.566	1.566	1.566	1.566	1.156	0.82	0.82	1.23	1.23	1.64	1.64	1.64	1.64	1.976	2.648	2.648	2.648	3.058	3.058	3.058	3.058	3.394	3.394	3.394	3.394	3.394	2.984	2.574	2.574	2.574	2.574	2.574	2.574	2.574	2.574	2.574	2.574	2.574	2.574	2.574
YHR121W	13.73	13.73	14.066	14.066	14.066	14.066	14.066	14.066	14.066	14.066	14.066	14.066	14.066	14.066	14.066	13.73	13.73	13.73	13.73	13.73	13.73	13.73	13.73	14.14	14.886	15.222	15.222	15.222	15.222	15.222	15.222	15.222	15.222	15.222	15.222	15.222	15.222	15.222	15.558	14.886	14.886	14.886	14.886	14.886	14.886	14.886	14.886	14.886	14.886
YBR201C-A	8.132	8.132	8.132	8.132	8.132	8.132	8.132	8.132	8.132	7.722	7.722	7.312	7.312	7.312	7.312	6.976	6.976	6.976	6.976	6.976	7.386	7.386	7.386	7.386	7.386	7.386	7.386	7.05	7.05	7.05	7.05	7.05	7.05	7.05	7.05	7.05	7.05	7.05	7.05	6.23	6.23	6.23	6.23	6.23	6.23	6.23	6.23	6.23	5.82
YKL122C	7.722	8.058	7.722	7.722	8.132	8.132	8.132	8.132	8.132	8.132	8.132	7.312	7.312	7.312	7.312	7.312	7.312	7.312	6.976	6.976	6.976	6.976	6.976	6.64	6.304	5.632	5.632	5.632	5.632	5.968	5.968	5.968	5.968	5.968	5.968	5.968	6.304	7.124	7.124	7.124	7.124	7.124	7.124	7.124	7.124	7.124	7.124	7.124	7.124
YLR325C	1.566	1.156	1.156	1.156	1.156	1.156	1.156	1.156	1.156	1.156	1.156	1.156	1.156	1.156	1.156	0.41	0	0	0	0	0	0	0	0	0	0	0	0	0	0	0	0	0	0	0	0	0	0	0	0	0	0	0	0	0	0	0	0	0
YIL007C	16.412	17.232	17.232	17.232	17.232	17.232	17.232	17.232	17.232	17.232	17.232	17.232	17.232	17.232	17.232	17.232	17.232	18.462	18.462	18.462	18.462	18.462	18.462	18.462	18.462	18.462	18.462	18.462	18.462	18.462	18.462	18.462	18.462	18.052	18.052	18.462	18.462	18.462	18.462	18.462	18.462	18.462	18.462	18.462	18.462	18.462	18.462	18.462	18.462
YLL033W	11.116	11.116	11.116	11.452	11.452	11.452	11.452	11.452	11.452	11.452	12.198	12.608	12.608	12.608	12.608	12.608	12.608	12.608	12.608	12.608	12.608	12.608	12.608	12.608	12.608	12.608	12.608	12.944	12.944	12.944	12.944	12.944	12.944	12.944	12.944	13.354	13.764	13.764	13.764	13.764	13.764	13.764	13.764	13.764	13.764	13.764	13.764	13.764	13.764
YLR102C	8.804	8.804	8.804	8.804	8.804	8.804	8.804	8.468	8.468	8.468	8.468	8.468	8.468	8.468	8.878	9.624	9.772	9.772	9.772	9.772	9.436	9.436	9.436	9.846	10.666	11.338	10.928	10.928	10.928	10.928	10.928	10.928	10.928	10.928	10.928	10.928	11.338	11.338	11.338	11.338	11.338	11.338	11.338	11.338	11.338	11.338	11.338	11.338	11.338
YDL037C	7.198	6.452	6.452	5.706	5.706	5.706	5.706	5.706	5.296	5.296	4.55	4.55	2.238	2.238	2.238	2.238	1.902	1.902	1.902	1.902	1.902	1.902	1.902	1.902	1.902	1.902	1.902	1.902	1.902	1.902	1.902	1.902	1.902	1.902	1.902	1.902	1.902	1.902	1.902	1.902	1.902	1.902	1.902	1.902	1.902	1.902	1.492	1.082	1.082
YDR533C	11.6	11.6	11.6	11.6	11.936	11.526	12.756	13.764	13.764	13.764	13.764	13.764	13.764	13.764	13.764	13.764	13.764	13.764	13.764	13.764	13.764	13.764	13.764	13.764	13.764	13.354	13.354	13.354	13.354	13.354	13.354	13.354	12.944	12.944	12.944	12.944	12.944	13.28	13.28	13.28	13.28	13.28	13.28	12.944	12.608	12.198	12.608	12.944	13.28
YPL180W	15.552	15.552	15.552	16.782	16.782	16.782	16.782	16.782	17.118	17.118	17.118	17.79	17.79	18.126	18.052	18.052	18.052	18.052	18.052	18.052	18.052	18.052	18.052	18.052	18.052	18.052	18.052	18.052	18.388	18.388	18.388	18.388	18.388	18.388	18.388	18.388	18.388	18.798	18.798	18.798	18.798	18.798	18.798	18.798	18.798	18.798	18.798	18.798	18.798
YLR082C	6.788	6.788	7.198	7.198	7.198	7.198	7.198	6.788	6.788	6.788	6.788	7.198	7.198	7.198	7.198	7.198	6.862	6.862	6.862	6.862	6.862	6.452	6.452	6.452	6.452	6.452	6.452	6.452	6.452	6.452	6.452	6.452	6.452	6.452	6.452	6.452	6.452	6.452	6.452	6.452	6.452	6.452	6.452	6.452	6.452	6.452	6.452	6.452	6.862
YBR104W	10.518	10.854	10.854	10.854	10.854	11.264	11.19	12.682	12.682	13.092	13.092	13.092	13.912	13.912	13.912	14.248	14.248	14.248	14.248	14.248	14.248	14.248	14.248	14.248	14.248	14.248	14.248	14.248	14.248	14.248	14.248	14.248	14.248	14.248	14.248	14.248	14.248	14.248	13.838	13.838	13.838	13.838	13.428	13.428	13.428	13.838	13.838	13.838	13.838
YER140W	5.632	5.632	5.632	5.632	6.23	5.894	6.64	8.542	11.042	11.452	11.452	11.452	11.452	11.452	11.452	11.452	11.452	11.452	11.452	11.452	11.452	11.452	11.452	11.452	11.452	11.452	11.452	11.452	11.452	11.452	11.452	11.116	11.116	11.116	11.862	11.862	12.198	13.28	13.28	13.28	13.616	13.616	13.616	13.616	13.616	13.616	13.952	13.952	13.952
YNL167C	3.656	4.066	4.476	4.476	4.812	4.812	4.812	5.222	4.886	4.886	5.222	5.222	5.222	5.222	5.222	5.632	5.632	5.632	5.632	5.632	5.632	5.632	5.632	5.968	5.968	5.968	5.968	5.968	5.968	5.968	5.968	5.632	5.632	5.632	5.632	5.632	5.632	5.632	5.632	5.632	5.632	5.632	5.632	5.632	5.632	5.632	5.632	5.632	5.632
YEL053C	16.002	16.002	16.002	16.002	16.002	16.002	16.002	16.002	16.338	16.338	16.338	16.338	16.338	16.338	16.338	16.674	16.674	16.338	16.338	16.338	16.338	16.338	16.338	16.338	16.748	16.748	16.748	16.748	16.748	16.748	16.748	16.748	16.748	16.748	17.084	17.084	17.084	17.084	17.084	17.494	16.674	16.674	16.674	16.674	16.674	16.338	16.338	16.338	16.338
YOR099W	17.01	17.01	17.01	17.01	17.01	17.01	17.01	17.01	17.01	17.01	17.01	17.01	17.01	17.01	17.01	17.01	17.01	17.01	17.01	17.01	17.01	17.01	17.01	17.01	17.01	17.01	17.01	17.01	17.01	17.01	17.01	17.01	16.6	16.6	16.6	16.6	15.256	14.846	14.846	15.182	15.182	15.182	15.182	15.182	15.182	15.182	15.182	15.182	15.182
YJR134C	10.78	11.116	11.116	10.37	10.37	10.37	10.37	10.37	10.37	10.37	10.37	10.37	10.37	10.37	10.37	9.55	7.984	7.238	8.058	10.706	10.706	11.116	12.608	12.608	12.608	12.608	12.608	12.608	14.026	14.772	16.19	16.19	15.518	15.518	15.518	15.108	15.108	14.772	14.362	15.108	18.502	19.248	21.634	21.634	22.044	22.044	22.044	22.044	21.708
YBR208C	12.574	12.91	14.14	14.14	14.14	14.476	14.476	14.476	14.476	15.222	15.222	15.222	15.222	14.886	14.886	14.886	14.886	15.296	15.296	15.296	15.296	15.296	15.296	15.296	15.296	15.296	15.296	15.296	15.296	15.296	15.296	15.296	15.296	15.296	15.296	15.296	15.296	15.296	15.296	15.296	14.214	14.624	14.624	14.624	14.624	14.624	14.624	14.624	14.624
YPR094W	10.37	10.37	10.37	10.37	10.37	9.624	7.124	7.124	7.124	7.124	6.714	7.124	7.124	7.124	7.124	5.968	6.042	5.706	5.706	5.706	5.706	5.706	5.706	4.96	4.96	4.96	4.96	4.96	4.96	4.96	4.96	4.96	4.96	4.96	4.96	4.14	2.648	2.574	2.574	2.574	2.574	2.574	2.574	3.656	3.656	3.656	3.656	3.656	3.656
YOR159C	6.64	6.976	7.386	7.386	7.386	7.386	6.976	7.386	7.386	7.722	7.722	7.722	7.722	7.722	7.722	8.132	8.542	8.878	9.214	9.214	9.214	9.214	9.214	8.878	9.96	10.968	10.968	10.968	10.968	11.304	11.304	11.304	11.304	11.304	11.304	11.304	11.304	11.304	11.304	11.304	11.304	10.968	11.304	10.968	11.378	11.378	11.788	11.788	11.862
YNL071W	9.066	9.402	9.402	9.402	9.812	9.812	9.402	9.402	9.402	9.402	9.402	9.402	9.402	9.402	9.402	10.074	10.074	10.074	10.074	10.746	10.746	10.746	10.746	10.746	10.746	10.746	10.746	10.746	10.746	10.336	10.336	10	10	10	10	10	10	10	10	10.336	10.336	10.336	10.336	10.336	10.336	10.336	10.336	9.926	9.926
YJR068W	5.632	5.632	5.632	5.632	5.632	5.632	5.632	5.632	5.632	5.632	5.632	5.632	5.632	5.632	5.632	5.632	5.632	6.976	8.058	10.37	12.46	12.46	12.46	12.46	12.46	13.28	13.69	13.69	14.51	14.51	14.51	14.51	14.51	14.51	14.51	14.51	14.92	14.92	15.256	15.592	15.592	15.592	16.002	16.002	16.002	16.002	16.002	16.412	16.412
YDL045C	14.698	14.698	14.698	14.698	14.698	14.698	14.698	14.698	14.698	12.87	12.124	12.124	12.124	12.124	12.124	12.124	12.124	12.124	11.714	11.714	11.714	11.714	11.714	10.968	9.886	5.934	6.27	6.27	6.27	6.27	6.27	6.27	6.27	6.27	6.27	6.27	5.934	5.934	5.934	5.934	5.598	5.598	5.262	5.262	5.262	6.008	6.008	6.344	6.344
YLR414C	12.42	12.42	12.83	13.24	13.24	13.24	13.24	13.24	13.65	13.65	13.65	13.65	13.65	13.65	13.65	13.65	13.65	13.65	13.65	13.65	13.65	13.65	13.65	13.65	13.65	13.986	13.986	13.986	13.986	13.986	13.986	13.986	13.986	13.986	13.65	13.65	13.65	13.65	13.65	14.06	14.06	14.06	14.06	14.06	14.06	14.06	14.06	14.06	14.06
YNL280C	10.108	10.108	10.108	9.698	9.698	8.616	8.616	8.616	8.616	8.616	8.616	8.616	8.616	8.616	8.616	8.616	8.616	8.616	8.616	8.616	8.616	8.616	7.87	7.46	6.714	6.714	6.714	5.632	5.296	5.296	5.296	5.296	5.296	5.296	5.296	5.296	5.296	4.214	4.214	4.214	4.624	5.034	5.034	5.37	5.37	5.37	5.37	5.37	5.37
YDR097C	13.28	13.28	14.1	14.1	14.436	14.436	14.436	14.436	14.436	14.436	13.764	13.764	13.764	13.764	13.764	13.764	13.428	13.428	13.428	13.428	13.428	13.428	13.018	13.018	13.018	13.018	13.018	13.018	13.018	12.608	12.272	12.272	11.936	11.936	11.936	11.264	10.518	10.182	10.182	10.592	10.928	11.338	11.338	11.338	11.338	11.338	11.338	11.338	11.338
YAL020C	11.452	11.452	11.452	11.452	11.452	10.78	11.116	12.272	12.272	12.272	11.936	11.936	11.19	11.19	11.19	11.19	11.936	11.936	11.936	13.092	14.846	15.666	16.002	16.002	16.002	16.002	16.002	16.002	16.002	16.002	16.002	16.002	16.412	16.076	16.412	16.412	16.412	16.412	16.412	16.412	16.412	16.412	16.412	16.748	16.748	16.748	16.748	16.748	16.748
YLR417W	4.812	4.812	4.812	4.812	4.812	4.812	4.812	4.738	4.738	4.738	5.148	5.82	5.82	5.82	5.82	5.82	5.82	5.82	5.82	5.82	5.336	6.566	6.566	6.566	6.566	6.566	6.566	6.566	6.902	6.902	6.902	7.238	7.238	7.238	7.238	7.238	9.698	9.698	9.698	9.698	9.698	9.698	10.034	10.034	10.034	10.034	10.034	10.034	10.034
YFR003C	17.944	17.944	17.944	17.944	17.944	18.28	18.28	18.28	18.28	18.616	19.026	19.026	19.026	19.026	19.026	19.026	19.362	19.362	19.362	19.362	19.362	19.362	19.362	19.362	19.362	19.362	19.772	19.772	19.772	19.772	19.772	19.772	19.772	19.772	19.772	19.772	19.772	19.772	19.772	19.772	19.772	19.772	19.772	19.772	19.772	19.772	19.772	19.772	19.772
YJR109C	0.82	0.82	0.82	0.82	0.82	0.82	0.82	0.82	0.82	0.82	0.82	0.82	0.82	0.82	0.82	0.82	0.82	0.82	0.82	0.41	0.41	0.41	0.41	0.41	0.41	0.41	0.41	0.41	0.41	0.41	0.41	0.41	0.41	0.41	0.41	0.41	0.41	0.41	0.41	0.41	0.41	0.41	0.41	0.41	0.41	0.41	0.41	0.41	0.41
YMR212C	7.87	7.87	7.87	8.206	8.206	8.616	7.796	7.796	7.386	7.386	10.222	10.222	10.632	10.632	10.632	10.632	10.632	10.632	10.632	10.632	10.968	10.968	10.968	10.968	10.968	10.968	11.304	11.304	11.304	11.304	11.304	11.714	12.386	12.386	12.386	12.796	12.796	12.796	12.796	12.796	12.796	12.796	12.796	12.796	12.796	12.796	12.796	12.796	12.796
YER161C	11.936	11.936	11.936	11.936	11.936	11.936	11.936	11.936	12.272	12.272	12.272	12.272	12.272	12.272	12.272	12.272	12.272	12.272	12.608	12.608	12.608	12.608	12.608	12.608	12.608	12.608	12.608	12.608	12.608	12.608	12.608	12.608	12.608	12.608	12.608	12.608	12.608	12.608	12.608	12.608	12.608	12.608	12.608	12.608	12.608	12.608	12.608	12.198	12.198
YCR072C	12.312	12.312	13.058	13.394	13.804	13.804	13.804	14.14	14.886	14.886	14.886	14.886	14.886	14.886	14.886	15.222	15.222	15.222	15.222	15.222	15.222	15.222	15.222	15.222	14.886	14.886	14.886	14.886	14.886	14.886	14.886	14.886	14.886	14.886	14.886	14.886	14.886	14.886	14.886	14.886	14.476	14.476	14.476	14.476	14.476	14.476	14.476	14.476	14.476
YLR219W	13.28	14.026	14.026	14.026	14.026	14.436	14.436	14.436	14.436	13.69	13.69	13.69	13.69	13.69	13.69	13.69	13.69	13.69	13.69	13.69	13.69	10.37	9.698	10.034	11.936	11.936	11.936	12.346	12.756	12.83	12.83	12.83	12.494	12.494	13.576	13.576	13.576	13.912	13.912	14.248	14.248	14.248	14.248	14.248	14.248	14.248	14.248	14.248	13.502
YLR108C	11.27	11.27	11.27	11.27	11.27	11.27	11.27	11.27	11.27	11.27	11.27	11.27	11.27	10.934	10.598	10.598	10.598	10.598	10.598	10.598	10.598	10.598	10.598	10.598	10.598	7.426	6.418	4.18	3.844	3.508	3.508	3.508	3.508	3.508	3.508	3.508	3.508	3.508	3.508	3.508	3.172	3.172	3.172	2.762	2.426	2.426	2.762	2.762	2.762
YIL098C	6.566	6.566	6.566	6.566	6.566	6.156	6.156	5.41	5.41	5.41	5.41	5.41	5.41	5.074	5.074	5.074	5.074	4.328	5.074	5.074	5.074	5.074	5.074	4.664	3.656	3.32	3.32	3.32	3.32	4.066	4.066	4.812	5.222	5.222	5.222	5.222	5.632	5.632	5.632	6.042	6.378	7.796	8.542	8.542	8.542	8.542	8.542	8.542	8.952
YOL073C	9.362	8.616	9.698	9.698	9.698	9.698	9.698	9.698	9.698	8.878	8.878	8.878	8.878	9.214	8.878	8.878	8.878	9.624	9.624	9.624	10.034	9.624	9.214	7.722	6.902	6.008	5.598	5.598	5.598	6.418	6.082	6.902	6.902	7.312	7.722	8.058	9.066	9.812	10.968	10.968	10.968	10.968	10.968	10.968	10.968	11.378	11.788	11.788	13.354
YPL178W	5.484	5.484	5.484	5.484	5.484	5.484	6.64	6.64	6.64	6.64	6.64	6.64	6.64	6.64	6.23	6.23	6.23	6.23	6.23	6.23	6.23	6.23	6.23	6.23	6.23	6.23	6.23	6.23	6.23	6.23	6.23	6.23	6.23	6.23	6.23	6.23	6.23	6.23	6.23	6.23	6.23	6.23	6.23	6.23	6.23	6.23	6.23	6.23	6.23
YFR055W	7.984	7.984	7.984	7.984	7.984	7.984	7.984	7.984	8.804	8.804	9.476	9.476	9.476	9.476	9.476	9.476	9.476	9.476	9.476	9.476	9.476	9.476	9.476	9.476	9.476	9.476	9.476	9.476	9.476	9.476	9.476	9.476	9.476	9.476	9.476	9.476	9.886	9.886	9.886	9.886	9.886	9.886	9.886	9.886	9.886	9.886	9.886	9.886	9.886
YMR083W	1.902	1.902	1.902	1.902	1.902	1.902	1.902	1.902	1.566	1.566	1.566	1.566	1.566	1.566	1.566	1.566	0.82	0.82	0.82	0.82	0.82	0.82	0.82	0.82	0.82	0.82	0.82	0.82	0.82	0.82	0.82	0.82	1.156	0.746	1.082	1.082	1.082	1.082	1.082	1.082	1.082	1.082	1.082	1.082	1.082	1.082	1.754	2.574	2.984
YOL149W	12.238	11.566	11.566	12.312	12.312	12.312	12.312	12.312	12.312	11.976	12.984	12.984	12.984	12.984	12.984	13.73	13.32	13.73	14.14	14.14	14.14	15.222	15.222	15.222	15.222	15.222	15.222	15.222	15.222	15.222	15.222	15.222	15.222	15.222	15.222	15.222	15.222	15.222	15.222	15.222	15.558	16.378	16.378	16.378	16.378	16.378	16.788	16.788	16.788
YEL060C	12.722	12.722	12.722	12.722	12.722	12.722	12.722	12.722	12.722	12.722	12.722	12.722	12.312	12.312	12.312	12.312	12.312	12.312	12.312	12.312	12.312	12.312	12.312	12.312	12.312	12.312	12.312	12.312	12.312	12.722	12.722	12.722	12.722	12.722	12.722	12.722	12.722	12.722	12.722	12.722	12.722	12.722	12.722	12.722	11.64	8.394	6.156	6.156	6.156
YMR072W	12.796	12.796	12.796	12.796	12.796	12.796	12.796	12.796	12.796	12.796	12.796	12.796	12.46	12.46	12.46	12.46	12.796	12.796	12.796	12.796	12.796	12.796	12.796	12.796	12.796	12.796	12.796	12.796	12.796	12.796	12.796	12.796	12.796	12.796	12.796	12.796	12.796	12.796	12.796	12.796	12.796	12.796	10.894	10.894	10.894	10.894	10.894	10.894	10.894
YGR036C	9.732	9.732	9.732	9.732	9.732	9.732	9.732	10.552	10.888	10.888	10.888	10.888	10.888	10.888	10.888	10.552	10.552	10.552	10.552	10.552	10.552	10.552	10.552	10.552	10.552	11.708	11.708	11.708	11.708	11.708	11.708	11.708	11.708	11.708	11.708	11.708	11.708	11.298	11.298	11.298	11.298	11.298	11.708	11.708	11.708	11.708	11.708	11.708	11.708
YNL216W	21.076	21.076	21.076	20.404	20.404	20.404	20.404	20.404	19.994	19.994	19.994	19.994	19.994	19.994	18.838	18.838	18.838	18.838	18.838	18.838	18.502	18.502	18.502	18.502	18.502	18.502	18.502	18.166	18.166	17.756	17.756	17.756	17.756	17.42	17.42	17.42	17.42	17.42	17.42	17.42	17.084	16.338	16.338	16.338	16.338	16.338	16.338	16.338	16.338
YNL121C	11.788	11.788	11.788	11.452	11.452	11.452	10.706	10.296	9.96	9.96	9.55	9.14	9.14	8.73	8.73	8.73	8.73	8.73	8.32	8.32	7.984	7.984	7.984	7.648	7.648	7.648	7.238	7.238	5.746	5.336	5.336	5.336	5.336	5.336	5.336	5.336	5	5	5	4.664	4.664	4.664	4.664	4.664	4.664	3.582	3.582	3.582	3.582
YNL061W	9.92	9.92	11.002	11.412	11.412	11.822	11.822	11.822	11.822	11.822	11.822	11.822	11.822	11.822	11.822	11.822	11.822	11.822	11.822	11.822	11.822	11.822	11.822	11.822	11.822	11.412	11.412	11.412	11.412	11.412	11.412	11.412	11.412	11.412	11.412	10.666	10.666	10.666	10.666	10.666	10.666	10.33	9.994	9.994	9.994	9.994	9.994	9.994	9.994
YLR431C	11.6	11.6	11.264	11.264	11.264	11.264	11.264	11.264	11.264	11.264	11.264	10.854	10.854	9.362	7.796	7.386	7.386	7.386	7.722	7.722	7.722	7.722	7.722	7.722	7.722	7.722	7.722	7.722	7.722	7.722	7.386	7.386	7.796	7.796	7.796	7.796	8.132	8.132	8.132	8.132	7.722	7.722	7.722	7.722	7.722	7.386	7.386	7.386	7.386
YKL041W	8.542	8.952	8.952	8.952	8.952	8.616	8.616	8.28	8.28	8.28	8.28	8.28	8.28	8.616	9.026	9.436	9.846	12.568	12.568	12.568	12.568	12.568	12.568	12.158	13.314	14.396	14.396	14.396	14.396	14.396	14.396	15.216	15.626	15.626	15.626	15.626	15.626	16.036	16.036	16.036	16.036	16.036	16.036	16.11	16.52	16.93	17.266	17.266	17.602
YCL025C	4.18	4.18	4.18	4.18	4.18	4.18	4.18	4.18	4.18	3.844	3.844	3.844	3.844	3.844	3.844	3.508	3.508	3.508	3.508	3.508	3.098	3.098	3.098	3.098	3.098	3.098	3.098	3.098	3.098	3.098	3.098	3.098	3.098	2.762	2.09	2.09	2.09	2.09	2.09	2.09	2.09	2.09	2.09	2.09	2.09	2.09	2.09	2.09	2.09
YIL140W	11.674	11.674	11.674	11.674	11.674	11.674	11.674	10.518	10.182	10.182	10.182	10.182	10.182	10.182	10.182	10.182	10.182	11.674	11.264	11.674	11.674	11.674	11.674	11.674	11.674	11.674	11.674	11.674	12.01	12.01	12.01	12.01	12.01	12.01	12.01	12.01	12.01	12.346	12.346	12.346	12.346	12.346	12.346	11.936	11.6	11.6	11.6	11.6	11.6
YNL221C	3.918	3.582	3.582	3.582	2.91	2.91	2.574	2.574	2.574	2.574	2.574	2.574	2.574	2.574	2.574	2.574	2.574	2.574	2.91	2.91	2.91	2.91	2.91	2.91	2.574	2.574	2.574	2.574	2.574	2.574	2.574	2.574	2.574	2.574	2.574	2.574	2.984	2.984	2.984	2.984	2.984	2.984	3.32	3.32	3.32	3.32	3.32	3.32	3.32
YMR042W	10.894	10.894	10.894	10.894	10.894	10.894	10.894	10.894	10.894	10.894	10.894	10.894	10.894	10.894	10.894	10.894	10.558	10.558	10.558	10.148	10.148	10.148	10.148	10.148	10.148	10.148	10.558	10.558	10.558	10.968	10.968	10.968	10.968	10.968	10.632	10.632	10.632	10.632	10.968	11.304	11.714	11.714	11.714	11.714	11.714	11.378	11.378	11.378	11.378
YDR072C	0.746	0.746	0.746	0.746	0.746	0.746	0.746	0.746	0.746	0.746	0.746	0.746	1.156	1.156	1.156	1.156	1.156	1.156	1.156	1.156	1.156	1.156	1.156	1.156	1.156	1.566	1.566	1.566	1.566	1.566	1.566	1.566	1.566	1.566	1.566	1.566	1.566	1.566	1.23	1.976	1.902	1.902	1.902	1.902	1.902	1.902	1.902	1.902	1.902
YIL143C	17.42	17.42	17.83	17.83	17.83	17.83	17.83	17.83	17.83	17.83	17.83	17.83	17.494	17.494	17.83	17.904	17.568	17.568	17.568	17.568	17.568	17.568	17.568	17.568	17.568	17.568	17.568	17.568	17.568	17.568	17.568	17.568	17.232	17.232	17.232	17.232	17.232	17.232	17.232	17.232	17.232	17.232	17.232	17.232	17.232	17.232	17.232	17.232	17.232
YDR306C	8.952	8.952	9.288	9.288	9.288	9.288	9.288	9.288	9.288	9.288	9.288	9.288	9.288	9.288	9.288	9.288	9.288	9.288	9.288	9.288	9.288	9.288	9.288	9.288	9.288	9.288	9.288	9.288	9.288	9.288	8.878	8.878	8.878	8.468	8.468	8.468	7.312	7.312	6.976	7.796	7.796	7.796	7.796	7.796	7.796	7.796	7.386	7.386	7.386
YAL051W	11.452	11.452	11.452	11.452	11.452	11.452	11.452	11.452	11.452	11.452	11.452	11.452	11.452	11.452	11.452	11.452	11.452	11.452	11.452	11.452	11.452	11.452	11.452	11.452	11.452	11.452	10.706	10.37	9.96	9.96	9.288	9.288	9.288	9.288	9.288	8.468	8.468	8.058	8.058	8.058	8.058	8.058	7.722	7.722	7.722	7.312	6.156	6.156	6.156
YDR163W	2.5	2.5	2.5	2.5	2.09	1.754	1.754	1.754	1.754	3.582	3.582	3.582	3.582	3.582	4.402	5.148	7.312	7.312	7.648	7.648	7.648	7.648	7.648	7.648	7.648	7.984	8.73	8.73	8.73	8.73	9.14	9.886	10.968	11.378	11.378	11.378	11.378	11.378	11.378	11.378	12.124	12.124	12.534	12.534	12.534	12.534	12.534	12.534	12.534
YOR044W	15.37	15.37	15.37	14.96	14.96	14.96	14.96	14.288	13.952	13.952	13.952	13.952	13.952	13.952	13.542	12.796	12.796	12.796	12.796	12.796	12.796	12.796	12.796	12.796	12.796	12.796	12.124	12.124	12.198	12.198	12.198	12.198	12.198	12.198	12.198	12.198	12.198	12.198	12.198	12.198	11.526	9.1	8.69	8.69	8.69	8.69	8.69	8.69	8.69
YGR037C	12.608	12.608	12.608	12.608	12.608	12.608	13.018	12.608	12.272	12.272	11.862	11.526	11.116	11.116	10.78	10.78	10.78	10.37	10.37	10.37	10.37	10.37	9.96	9.96	8.394	8.394	8.394	8.058	7.722	6.976	6.976	6.976	6.976	6.976	6.976	6.976	6.64	6.304	6.304	6.304	6.304	6.304	6.304	6.304	6.304	6.304	6.304	6.304	6.304
YGL104C	1.754	1.754	1.754	1.754	1.754	1.754	1.418	1.418	1.418	1.418	1.418	1.754	1.754	1.754	1.754	1.754	1.754	1.344	1.344	1.344	1.344	1.344	1.344	1.344	1.344	1.344	1.344	2.09	2.09	2.09	2.09	2.09	2.09	2.09	2.09	2.09	2.09	2.09	2.09	2.09	2.09	2.09	2.09	2.09	2.09	2.09	2.09	2.09	2.09
YDR339C	0.336	0.336	0.746	0.746	0.746	0.746	1.156	1.566	1.566	1.566	1.566	1.566	1.566	1.566	1.566	1.566	1.566	1.566	1.566	1.566	1.566	1.566	1.566	1.566	1.566	1.566	1.566	1.566	1.566	1.976	1.976	1.976	1.976	1.976	1.976	1.976	1.976	1.976	1.976	1.976	1.976	1.976	1.976	1.976	1.976	1.976	1.976	1.976	1.976
YNR030W	11.19	11.19	11.19	11.19	11.6	12.01	14.174	14.174	14.174	14.174	14.174	14.174	14.174	14.174	14.174	14.174	14.174	14.174	14.174	14.174	14.174	14.174	14.174	14.174	14.174	14.174	14.174	14.174	14.174	14.174	14.174	14.174	14.174	14.174	14.174	14.174	14.174	14.174	14.174	14.174	14.174	14.174	14.174	14.174	14.174	14.174	14.174	14.174	14.174
YLR313C	13.804	13.804	14.214	14.214	14.214	14.214	14.214	14.55	14.55	14.55	14.55	14.55	14.55	14.55	14.55	14.55	15.222	15.558	15.894	15.894	15.894	15.894	15.894	15.894	16.23	16.23	16.23	16.23	16.23	16.23	16.23	16.23	16.23	16.23	15.894	15.894	15.558	15.222	15.222	15.222	15.894	15.894	15.894	15.894	15.894	15.894	15.894	15.894	15.894
YGR222W	3.73	4.476	4.886	5.222	5.484	5.484	5.484	5.484	5.484	6.566	6.566	6.566	6.23	5.82	6.156	6.156	6.156	6.156	6.156	6.156	6.156	6.156	6.156	6.156	6.156	6.492	6.492	6.492	6.492	6.492	6.492	6.492	6.492	6.492	6.492	6.492	6.492	6.902	6.902	7.238	7.574	7.574	7.574	7.574	7.574	7.574	7.574	7.574	7.238
YDR439W	6.156	6.492	6.492	6.492	6.828	6.828	6.828	6.828	6.828	6.828	7.574	7.574	7.574	7.574	7.574	6.902	6.902	6.902	6.902	8.656	8.656	9.476	9.476	9.476	9.476	9.476	8.804	8.394	8.804	8.804	8.804	10.484	10.484	10.484	10.484	10.484	10.894	13.058	13.73	15.558	15.558	15.558	15.558	15.558	15.558	15.558	15.558	15.558	15.558
YLR091W	4.812	4.812	4.812	5.222	5.558	5.558	6.304	6.304	6.304	6.304	6.304	6.304	6.64	6.64	7.05	7.46	9.55	10.222	10.558	11.304	11.304	11.304	11.304	11.304	10.894	11.304	12.46	12.46	12.46	12.46	12.46	12.46	12.46	12.46	12.46	12.46	12.46	12.46	12.46	12.46	12.46	12.46	12.05	12.05	12.05	12.46	12.46	12.87	12.87
YPL218W	10.746	10.746	10.746	10.746	10.746	10.746	10.746	10.746	10.746	10.746	10.746	10.746	10.746	10.746	10.746	10.746	10.746	10.746	10.746	10.746	10.746	10.746	11.082	11.082	11.082	11.082	11.082	11.082	11.082	11.082	11.082	11.082	11.082	11.082	11.082	11.082	11.082	11.082	11.082	11.082	11.082	11.082	11.082	11.082	10.746	10.746	10.746	10.746	10.746
YOR124C	5.78	5.78	5.78	5.78	6.6	6.6	6.6	6.6	6.19	6.19	6.116	5.78	6.19	6.19	6.526	6.526	6.526	6.526	6.526	6.936	7.682	7.682	7.682	7.682	7.682	7.682	7.682	8.428	8.428	8.428	9.174	9.174	9.174	9.174	9.174	9.174	9.174	9.174	9.174	9.174	9.174	9.174	9.584	9.584	9.584	9.584	9.584	9.584	9.584
YGR086C	3.246	3.246	3.246	3.246	3.246	3.246	3.246	3.246	3.246	3.246	3.246	3.246	3.246	3.246	3.246	2.91	2.91	3.73	3.73	3.73	3.73	3.73	3.73	3.32	3.32	3.32	3.32	3.32	3.32	3.32	3.32	3.32	3.32	3.32	3.32	3.32	3.32	3.32	3.32	3.32	3.32	3.32	3.32	3.32	3.32	3.32	3.32	3.32	3.32
YJL148W	3.656	3.656	3.656	3.656	3.656	3.656	3.656	3.656	3.656	3.656	3.656	3.246	2.574	2.574	2.574	2.574	2.574	2.574	2.574	2.574	2.574	2.574	2.574	2.574	2.574	2.574	2.574	2.574	2.574	2.574	2.574	2.574	2.574	2.574	2.238	2.238	2.648	2.238	1.902	1.902	1.902	1.902	1.902	1.902	1.902	1.902	1.492	1.492	1.492
YGL043W	15.444	15.444	15.444	15.444	15.444	15.034	15.034	15.034	15.034	15.034	15.37	15.37	15.37	15.37	15.78	15.78	15.78	15.78	15.78	15.78	15.78	15.78	15.78	15.78	15.78	15.78	15.78	15.78	15.37	15.37	15.37	15.37	15.37	15.37	15.37	15.37	15.37	15.37	15.37	15.37	15.37	15.37	15.37	15.37	15.37	15.37	15.37	15.37	15.37
YOR104W	1.156	1.156	1.156	1.156	1.156	1.156	1.156	1.156	1.156	1.156	1.156	1.156	1.156	1.156	1.156	1.156	1.156	1.156	1.156	1.566	1.566	1.902	1.902	1.902	1.902	2.312	2.722	2.722	2.722	2.722	2.722	2.722	2.722	2.722	3.468	3.468	3.468	3.468	3.468	3.468	3.468	3.468	3.468	3.468	3.468	3.468	3.468	3.468	3.468
YNL248C	14.396	14.396	14.732	14.732	14.732	14.732	14.732	14.732	14.732	14.732	14.732	15.404	15.404	15.404	15.404	15.404	15.404	15.404	15.404	15.404	15.404	15.404	15.404	15.404	15.404	15.404	15.404	15.404	15.404	15.404	15.404	15.404	15.404	15.404	15.404	15.404	15.404	15.404	15.404	15.404	15.404	15.404	15.404	15.404	15.404	15.404	15.404	15.404	15.404
YOR064C	2.984	2.984	2.984	2.984	2.984	2.984	2.984	2.984	2.984	2.984	2.984	2.984	2.312	1.902	1.902	1.902	1.902	1.902	1.492	1.492	1.492	1.902	1.902	1.902	1.902	1.902	1.902	2.722	3.468	4.214	4.214	4.214	4.214	4.214	4.214	4.214	4.214	4.214	4.624	5.034	5.034	5.034	5.034	5.034	5.37	5.78	5.78	5.78	5.78
YJL042W	8.804	8.804	8.804	8.804	8.804	8.804	8.804	8.804	8.804	8.804	7.312	7.312	7.312	7.312	6.976	6.976	6.976	6.976	6.976	6.976	6.976	6.976	6.976	6.976	6.976	6.566	5.82	5.82	5.82	6.492	6.492	6.902	6.902	7.574	7.574	7.574	7.574	7.574	7.984	7.984	7.984	7.984	7.984	7.984	7.984	7.984	7.984	8.32	8.32
YGR170W	10.854	10.854	10.854	10.854	10.854	10.854	10.854	10.034	9.624	9.624	9.624	8.878	9.288	9.288	9.288	9.288	9.288	9.288	9.288	9.288	9.288	9.288	9.288	8.542	8.542	8.132	8.132	7.722	8.132	8.132	8.132	8.132	8.132	8.132	8.542	8.878	8.878	8.878	8.878	8.878	8.878	9.214	9.214	9.214	9.214	9.214	9.214	9.214	9.624
YDR437W	5.484	5.484	5.148	5.558	6.902	7.238	7.238	8.32	8.32	8.32	8.656	8.656	8.656	8.656	8.656	8.656	7.574	7.91	7.91	7.91	8.992	8.992	9.328	9.328	9.328	9.328	9.328	9.664	11.082	11.082	11.082	11.082	11.418	12.5	12.5	12.5	12.5	12.5	12.5	12.5	12.5	12.5	12.5	12.5	12.5	12.5	12.5	12.5	12.5
YDL184C	11.19	11.19	11.19	11.6	11.6	11.6	11.936	12.272	12.272	12.272	12.272	12.272	12.272	12.272	12.272	12.272	12.272	12.272	12.272	12.272	12.272	12.272	12.272	11.936	11.936	12.272	12.682	12.682	12.682	12.682	12.682	12.682	12.682	12.682	12.682	12.682	12.682	12.682	12.682	12.346	12.346	12.346	12.346	12.346	12.346	12.346	12.346	11.338	11.338
YGL094C	15.222	15.558	15.222	15.222	15.222	15.222	15.558	16.378	17.87	17.87	17.87	17.87	17.87	17.87	17.87	17.87	17.87	17.87	17.87	17.87	17.87	17.87	17.87	17.87	17.87	17.87	17.87	17.87	18.206	18.206	18.206	18.206	18.206	18.206	18.206	18.206	18.206	18.206	18.206	18.206	18.206	18.206	18.206	18.206	18.206	18.206	18.206	18.206	18.206
YLR451W	6.6	6.6	6.6	6.6	6.6	6.19	6.19	6.19	6.19	6.19	5.78	6.19	6.19	6.19	6.19	6.19	6.19	6.19	6.19	6.19	5.444	5.78	5.78	5.78	5.78	5.78	5.78	5.78	5.78	5.78	5.78	5.78	5.78	5.78	5.78	5.78	5.78	5.78	5.37	5.37	5.37	5.37	5.37	5.37	5.37	5.706	5.706	5.706	5.706
YGR030C	15.404	15.068	15.068	15.068	15.068	15.068	15.068	15.404	15.068	15.068	15.068	15.068	15.068	15.666	15.666	15.666	15.666	15.33	15.666	15.666	15.666	15.666	15.666	15.666	15.666	15.666	15.666	15.666	15.666	15.666	15.666	15.666	15.666	15.666	15.666	15.666	15.666	15.666	15.666	15.666	15.666	15.666	15.666	15.666	16.002	16.002	16.002	16.002	16.002
YDL173W	4.14	4.96	4.96	4.96	6.19	6.19	6.19	6.19	6.19	6.19	6.19	6.19	6.19	6.19	6.19	6.19	6.19	6.19	6.19	6.19	6.19	6.19	6.19	6.19	6.19	5.444	5.78	5.78	5.78	5.78	5.78	5.78	5.78	6.19	5.854	6.264	7.346	7.346	7.346	7.346	7.346	7.346	7.346	7.346	7.346	7.346	7.346	7.756	7.756
YLR066W	3.656	3.656	4.066	4.066	4.066	4.066	4.066	4.066	5.222	5.222	5.632	5.632	5.632	5.632	5.632	5.632	5.632	5.632	5.632	5.968	6.714	6.714	7.124	7.124	7.124	7.124	7.124	7.124	7.124	7.124	7.534	7.534	7.534	7.534	7.534	7.534	7.534	7.534	7.198	7.198	7.198	7.534	7.534	7.534	7.534	7.534	7.944	7.944	7.944
YOL092W	4.066	4.812	4.812	5.148	5.484	5.484	5.484	5.484	5.484	5.484	5.484	5.484	5.82	5.82	5.82	5.82	5.82	5.82	5.82	5.82	5.82	5.82	5.82	5.82	5.82	5.82	6.566	6.566	6.566	6.566	6.566	6.566	6.566	6.566	6.566	6.566	6.566	6.566	6.566	6.566	6.566	6.566	6.566	6.566	6.566	6.566	6.566	6.566	6.566
YKL125W	14.51	14.51	14.51	14.51	14.51	14.51	14.51	14.51	14.51	14.51	14.51	14.51	14.51	14.51	14.51	14.51	14.51	14.51	14.51	14.51	14.51	14.51	14.51	14.51	14.51	14.174	14.174	13.764	13.764	13.354	13.018	13.018	12.608	12.608	12.608	12.608	11.19	10.108	9.1	9.1	9.1	9.1	9.1	8.354	8.354	8.354	8.354	7.534	7.534
YNR011C	12.534	12.534	12.534	12.534	12.534	12.534	12.124	12.124	12.124	12.46	12.46	12.46	12.46	12.46	12.46	12.05	11.64	11.976	11.976	11.976	11.976	11.976	11.976	11.976	11.64	11.64	11.64	11.64	11.64	11.64	11.64	11.64	11.64	11.23	11.23	11.23	10.894	10.894	10.894	10.558	9.14	9.14	8.804	8.804	8.804	8.804	8.804	8.804	8.804
YOR342C	6.64	6.64	6.64	6.64	6.304	6.304	6.304	6.304	6.304	6.304	6.304	6.304	6.304	6.304	6.304	6.304	6.304	6.304	6.304	6.304	6.304	6.304	6.304	6.304	6.304	6.304	6.304	6.304	6.304	6.304	6.304	6.304	6.304	6.304	5.894	5.894	5.148	5.148	5.148	5.148	5.148	5.148	5.148	5.148	5.148	5.148	5.148	5.148	5.148
YDR026C	8.804	9.55	9.55	9.55	9.55	9.55	9.55	9.55	10.296	10.296	10.296	10.296	10.296	10.706	10.706	11.936	11.526	11.526	11.526	11.862	11.862	11.862	11.862	11.862	11.862	11.862	11.862	11.862	11.862	11.862	12.608	12.608	12.608	12.608	12.608	12.608	12.608	12.608	12.608	11.452	11.452	11.452	11.116	11.526	11.862	12.198	12.198	12.608	12.608
YAL002W	5.82	5.074	5.074	5.074	4.664	4.328	4.328	4.328	3.582	3.582	3.918	3.918	3.918	3.918	4.328	4.328	4.328	4.328	4.664	5.074	5.074	5.074	5.074	4.738	4.738	4.738	4.738	4.738	4.738	4.738	4.738	4.738	4.738	3.992	3.992	3.992	3.992	3.656	3.656	3.656	3.656	3.656	3.656	3.656	3.656	3.656	3.656	3.656	3.656
YCL054W	12.42	12.42	12.756	12.756	12.756	12.756	13.166	13.166	13.166	13.502	13.502	13.502	13.502	13.502	13.502	13.502	13.502	13.502	13.502	13.502	13.502	13.502	13.912	13.912	13.912	13.912	13.912	13.912	13.912	13.912	13.576	13.576	13.576	13.24	12.904	12.904	12.904	12.904	12.904	12.904	11.486	11.486	11.076	11.076	11.076	11.076	11.486	11.486	11.486
YJL217W	6.418	6.418	6.418	6.418	6.418	6.418	6.418	6.418	6.418	6.418	6.418	6.418	6.418	6.418	6.418	6.418	6.418	6.418	6.418	6.418	6.418	6.418	6.418	6.418	6.418	6.418	6.418	6.418	6.418	6.418	6.418	6.418	6.418	6.418	6.418	6.418	6.418	6.418	6.082	6.492	6.492	6.492	6.492	6.828	6.492	6.492	6.492	6.492	6.828
YPL229W	1.082	1.082	1.082	1.082	1.082	1.418	1.418	1.418	1.418	1.418	1.418	1.418	1.418	1.418	1.418	1.418	1.082	1.082	1.082	1.082	1.082	1.082	1.082	1.082	1.082	1.082	1.082	1.082	1.082	1.082	1.082	1.082	1.082	1.082	1.082	1.082	1.082	1.082	1.082	1.082	1.082	1.082	1.082	1.082	1.082	1.082	1.082	1.492	1.492
YKL180W	8.952	8.542	8.542	8.132	8.132	8.132	8.132	8.132	8.132	7.386	7.386	7.386	7.386	7.386	7.386	7.386	7.386	7.386	7.05	6.714	6.714	6.378	6.378	6.378	6.378	6.378	6.378	6.378	6.378	6.042	6.042	6.042	4.886	4.886	4.14	4.14	4.14	4.14	4.14	4.14	4.14	4.14	4.14	4.14	4.14	4.14	4.14	4.14	4.14
YDR016C	12.534	12.534	12.198	12.198	13.354	13.69	13.69	13.69	13.69	14.51	14.846	15.256	15.256	15.592	15.592	15.592	15.592	15.592	15.592	15.592	15.592	15.592	15.592	15.256	15.256	15.256	14.92	14.92	14.51	14.1	13.764	13.764	14.772	14.772	14.772	14.772	14.772	14.772	14.772	14.772	14.772	14.772	14.772	14.772	14.772	14.772	14.436	14.026	14.026
YDL131W	2.574	2.574	2.574	2.574	2.164	2.164	2.164	2.164	2.164	2.164	2.164	2.164	2.164	2.164	2.164	2.574	2.574	2.574	2.574	2.574	2.574	2.574	2.574	2.574	2.574	2.574	2.574	1.902	1.902	1.902	1.902	1.902	2.312	1.976	2.312	2.312	2.312	2.312	2.312	2.312	2.312	2.312	2.312	2.312	2.312	2.312	2.312	2.312	2.312
YNL292W	7.05	8.28	8.28	8.28	7.87	8.69	8.764	9.846	9.92	9.92	9.92	9.92	9.92	10.256	9.846	9.846	10.182	9.846	9.846	9.846	9.772	9.772	9.772	9.772	9.362	9.362	10.108	10.108	10.108	10.108	10.78	11.116	11.116	11.116	10.706	11.936	11.6	11.6	11.6	11.6	11.6	11.6	11.6	11.6	11.6	11.6	11.6	11.6	11.6
YGR175C	5.41	5.41	5.746	5.746	5.746	5.746	5.746	5.746	5.746	5.746	5.746	5.746	5.746	5.746	5.746	5.746	5.746	5.746	5.336	5.336	5	5	5	3.918	3.918	3.918	3.918	3.508	3.508	3.508	3.508	3.508	3.098	3.098	3.098	3.098	3.098	3.098	3.098	3.098	3.098	3.098	2.352	2.352	2.352	2.352	2.352	2.352	2.352
YKR081C	8.656	8.656	8.656	8.656	8.656	8.656	8.656	8.656	8.992	8.992	8.992	8.992	8.992	8.992	8.992	8.992	8.992	8.992	8.992	8.992	8.992	8.992	8.992	8.992	8.992	8.992	8.992	9.328	9.328	9.328	9.328	9.328	9.328	9.664	9.664	9.664	9.664	9.664	9.664	9.664	9.664	9.664	9.664	9.664	9.664	10.074	10.074	9.738	9.738
YKL018W	8.952	8.952	8.542	8.878	8.878	8.878	8.878	8.878	8.878	9.214	9.55	9.55	8.73	8.73	8.73	8.73	7.91	6.23	6.23	6.23	6.23	6.23	6.23	6.23	6.23	6.23	6.23	6.902	7.312	7.312	7.312	8.132	9.14	9.14	9.476	10.296	10.296	10.296	10.296	10.296	10.296	10.296	10.706	11.116	11.116	11.116	11.116	11.116	11.116
YPL002C	6.378	6.788	6.788	7.46	7.46	7.46	7.46	7.05	7.05	7.05	7.05	7.386	8.804	8.804	8.804	8.804	8.804	8.804	8.804	8.804	8.804	8.804	8.804	8.804	8.394	8.394	8.394	8.394	8.394	8.394	8.804	8.804	8.804	9.214	9.624	9.96	10.37	10.37	10.37	10.034	10.034	10.034	10.034	10.034	10.034	10.444	10.444	10.444	10.78
YML098W	15.666	15.666	15.256	15.256	15.256	15.256	15.256	15.592	15.592	14.436	14.846	14.846	14.846	14.846	14.846	14.846	14.846	14.436	14.436	14.436	14.846	14.51	14.51	14.51	14.51	14.51	14.51	14.174	14.51	14.51	14.51	14.174	13.838	13.502	12.756	12.756	13.502	13.502	13.502	13.502	13.502	13.502	13.166	13.166	13.092	13.092	13.092	13.092	13.092
YPL183W-A	2.426	2.426	2.426	2.09	2.09	2.426	2.426	2.426	2.426	2.426	2.836	2.836	2.836	2.836	2.836	2.836	2.836	2.836	2.836	2.836	2.836	2.836	2.836	2.836	2.836	3.172	3.172	3.172	3.172	3.172	3.172	2.836	2.836	2.836	2.836	2.836	2.836	2.836	2.836	2.836	3.246	3.246	4.066	4.476	4.476	4.476	4.812	4.812	4.812
YOL120C	5.706	5.706	5.706	7.05	7.05	7.05	7.05	7.05	8.132	8.132	8.132	8.132	8.132	8.132	8.132	8.132	8.132	8.132	8.132	8.132	8.132	7.796	7.796	7.796	7.796	7.386	7.386	7.386	7.386	7.386	7.386	7.386	7.386	7.386	7.386	7.386	7.386	7.386	7.386	7.386	7.386	7.386	7.386	7.386	7.386	7.386	7.386	7.386	7.386
YGL161C	14.396	15.404	15.404	15.404	15.404	15.404	15.404	15.404	15.068	14.732	14.732	15.068	15.068	15.068	15.068	15.068	15.068	15.068	15.068	15.068	15.068	15.068	15.068	15.068	15.068	15.068	15.068	15.068	15.068	15.068	15.068	15.068	15.068	15.068	15.068	15.068	14.658	14.658	14.658	14.658	14.658	13.838	13.838	13.838	14.248	14.248	14.248	14.248	14.248
YOR093C	7.386	7.386	7.386	6.976	6.976	7.312	7.312	7.648	8.394	8.394	8.804	10.558	10.558	10.558	10.558	10.558	10.558	10.558	10.558	10.558	10.558	10.558	10.558	10.558	10.558	10.558	10.894	11.23	11.64	11.64	11.64	11.64	11.64	11.64	11.64	11.64	11.64	11.64	11.64	11.64	11.64	11.64	11.64	11.64	11.714	12.05	12.05	11.64	11.64
YGL140C	6.566	6.902	6.902	7.238	7.648	7.648	7.648	7.648	7.238	7.238	7.238	6.902	6.902	6.902	6.902	6.902	7.574	7.574	7.574	7.574	7.5	7.5	7.91	8.73	9.738	9.738	9.738	9.738	9.738	9.738	9.738	9.738	9.738	9.738	9.738	9.738	9.738	9.738	9.738	9.738	10.484	10.484	10.484	10.82	11.492	11.492	11.492	11.492	11.492
YDR481C	7.722	6.082	6.418	6.418	6.418	6.492	6.492	6.828	7.5	7.5	9.328	9.328	9.328	9.328	9.328	9.328	9.664	9.664	9.664	9.664	9.664	9.664	9.59	10.746	10.41	10.82	10.82	10.82	11.566	11.902	11.902	11.902	11.902	11.902	11.902	12.312	12.312	12.312	12.312	12.312	12.312	12.312	12.312	12.312	12.312	12.312	12.312	12.648	12.648
YHR120W	8.32	8.32	8.32	8.32	8.32	8.32	8.32	8.32	8.32	8.32	8.32	8.73	9.476	9.476	9.476	9.476	9.476	9.402	9.402	9.402	9.402	9.402	9.402	9.402	9.402	9.402	9.402	9.402	9.066	9.066	8.656	8.656	8.656	8.656	8.656	8.656	8.656	8.656	8.656	8.656	8.656	8.656	8.992	8.992	8.992	8.656	8.246	7.426	7.09
YOR020W-A	9.698	9.698	9.698	9.288	9.288	7.722	7.722	7.722	7.722	7.722	7.722	7.722	7.722	6.976	6.976	6.976	6.976	6.976	6.976	6.976	6.976	6.976	5.746	5.336	5.336	5.336	4.664	4.254	3.918	2.91	2.91	2.91	2.91	2.574	2.574	2.574	2.574	2.574	2.574	2.574	2.574	2.574	2.574	2.574	2.164	2.574	2.574	2.574	3.32
YKL209C	2.722	2.722	3.058	3.468	3.468	3.468	3.468	3.468	3.468	3.468	3.468	3.468	3.468	3.468	3.468	3.468	3.468	3.468	3.468	3.468	3.468	3.468	3.468	3.468	3.468	3.468	3.468	3.468	3.468	3.468	3.468	3.468	3.468	3.468	3.468	3.468	3.468	3.468	3.468	3.468	3.468	3.468	3.468	3.468	3.468	3.058	3.058	3.058	3.058
YOR151C	4.812	4.812	4.402	4.402	4.812	4.812	4.812	4.812	4.812	4.812	4.812	4.812	4.812	4.812	4.812	4.812	4.812	4.812	4.812	4.812	4.812	4.812	4.476	4.476	4.476	4.476	4.066	4.402	4.476	4.476	4.886	4.886	4.886	4.886	4.886	4.886	4.886	4.886	4.886	4.886	4.886	4.886	4.886	4.886	4.886	4.886	4.886	4.886	4.886
YKL146W	5.222	5.222	5.222	5.222	4.812	4.812	4.812	4.812	4.812	4.812	4.812	4.812	4.812	4.812	4.812	4.812	4.812	4.812	4.812	4.812	4.812	4.812	4.812	4.812	4.812	4.476	4.476	4.476	4.476	4.476	4.476	4.476	4.476	4.476	4.476	4.476	4.476	4.476	4.476	4.476	4.476	4.476	4.476	4.476	4.14	3.804	3.804	3.804	3.804
YMR240C	5.222	5.222	5.222	4.812	4.812	4.812	4.812	4.812	4.812	4.812	4.812	4.812	4.812	4.812	4.812	4.812	4.812	4.812	4.812	4.812	4.812	4.812	4.812	4.812	4.812	4.812	4.812	4.812	5.222	5.968	5.968	5.968	6.378	7.198	7.198	7.87	7.87	7.87	8.28	8.28	8.28	8.28	7.608	7.944	7.944	7.944	7.944	7.944	7.944
YIL014W	5.41	4.738	4.738	4.738	4.402	4.738	4.738	5.148	5.148	5.558	5.222	5.222	5.222	5.222	5.222	6.64	6.64	6.64	6.976	6.976	7.312	7.648	7.648	7.648	7.648	8.058	8.058	8.394	8.058	8.058	8.058	8.058	8.058	7.722	7.312	7.648	7.648	7.648	7.648	7.984	8.32	8.32	8.32	8.32	8.32	8.32	8.73	8.73	9.14
YDR093W	4.96	4.96	4.214	4.214	4.214	4.214	4.214	4.624	4.698	4.698	4.698	4.698	4.698	4.698	4.698	4.698	4.698	4.698	4.698	5.034	4.624	4.624	4.624	4.624	4.624	4.624	4.624	4.214	4.214	3.804	3.804	4.214	4.214	4.214	4.214	4.214	4.214	4.214	3.804	3.804	3.804	4.14	4.14	4.14	4.14	4.14	4.14	4.14	4.14
YDR150W	13.542	13.542	13.132	13.132	13.132	13.132	13.132	13.132	12.722	11.902	11.902	11.902	11.902	11.566	11.566	11.566	10.894	10.558	9.812	9.066	8.73	8.394	8.394	8.394	7.648	7.648	5.82	5.82	5.484	5.484	5.484	5.484	5.894	5.894	5.894	5.894	5.894	5.558	5.558	5.558	5.558	5.148	4.812	4.812	3.582	3.582	3.582	3.582	3.582
YML113W	21.97	21.97	21.97	21.97	21.97	21.97	21.97	21.97	21.97	21.97	21.97	21.97	21.97	21.97	21.97	21.97	21.634	21.634	20.888	20.888	20.888	20.888	20.888	20.888	20.888	20.888	21.224	20.888	20.216	20.216	20.216	20.216	20.216	20.216	17.642	16.634	14.248	13.912	13.912	13.912	13.912	13.912	13.502	12.756	12.756	12.756	12.756	12.756	11.264
YBR060C	14.55	14.55	14.55	15.37	15.706	15.706	15.706	15.706	15.706	15.706	15.37	15.37	15.37	15.37	15.37	16.042	16.042	16.042	16.042	16.042	16.042	16.042	16.042	16.042	16.042	16.042	16.042	16.042	16.042	16.042	16.042	16.042	16.042	16.042	16.042	16.042	16.042	16.042	16.042	16.042	16.042	15.632	15.632	14.96	14.624	14.624	14.624	14.624	14.624
YPL243W	13.69	14.1	14.1	14.1	14.1	14.1	14.1	14.1	14.1	14.1	13.764	13.764	13.764	13.764	13.764	13.764	14.174	14.51	14.51	14.51	14.51	14.51	14.1	14.436	16.338	16.674	18.65	18.65	18.65	18.65	18.65	18.65	18.65	18.65	18.65	18.65	18.65	18.65	18.65	18.314	18.314	18.724	18.724	18.724	18.724	18.724	18.724	18.724	18.724
YGR065C	9.92	9.92	9.92	10.33	11.076	11.076	11.076	11.076	11.076	11.076	11.15	12.716	12.716	12.716	12.716	12.716	12.716	12.716	12.716	12.716	12.716	12.716	12.716	12.716	12.716	12.716	12.716	12.306	12.306	11.896	11.896	11.486	11.486	11.486	10.404	9.248	8.838	9.248	9.248	9.248	9.248	9.248	9.248	9.248	9.248	9.248	8.838	9.732	9.322
YPL138C	8.354	8.69	8.69	10.108	10.108	11.936	11.936	11.936	11.936	11.936	11.936	11.936	12.346	12.346	12.346	12.346	12.346	12.682	13.428	14.248	14.248	14.584	14.584	14.584	14.584	14.584	14.584	14.584	14.584	14.584	14.584	14.174	14.174	14.174	15.182	15.182	15.182	15.182	15.182	15.182	15.182	15.182	15.182	15.518	15.518	15.518	15.518	15.518	15.518
YBR220C	11.076	11.076	11.076	11.076	11.076	11.076	11.076	11.076	11.076	11.076	11.076	11.076	11.076	11.486	11.896	11.896	11.896	11.896	11.896	11.896	11.896	11.896	11.896	11.896	11.896	11.486	11.486	11.486	11.486	11.486	11.486	11.486	11.486	11.076	10.74	10.74	10.74	10.74	10.33	10.33	10.33	10.33	10.33	10.33	10.33	9.658	8.838	8.838	8.838
YKL103C	5.074	5.074	5.074	5.074	5.41	5.41	5.41	5.746	5.746	5.41	5.41	5.746	5.336	5.336	5.336	5.336	5.336	5.336	5.336	5.336	5.336	5.336	5.336	5.336	5.336	5.336	5.336	5.336	5.336	5.746	5.746	5.746	5.336	5.336	5.336	5.336	5.336	5.336	5.336	5.746	6.418	6.418	6.418	6.418	6.418	6.418	6.754	6.754	6.754
YOR183W	6.492	6.492	6.082	5.41	5.41	5.074	5.074	5.074	4.664	4.664	4.328	4.328	4.328	4.328	3.992	3.992	3.992	3.992	3.992	3.656	3.656	2.836	1.418	1.082	1.082	1.082	1.082	1.082	1.082	1.082	1.082	1.082	1.082	0.672	0.672	0.672	0.672	0.672	0.672	0.672	0.672	0.672	0.672	0.672	0.672	0.336	0.336	0.336	0.336
YIL013C	16.298	16.298	16.298	16.298	16.298	16.298	16.298	16.298	16.298	16.298	16.298	14.806	15.216	15.552	15.552	15.552	15.552	15.552	15.552	15.216	11.748	11.748	11.748	11.748	12.42	12.42	12.42	12.42	12.42	12.42	12.42	12.42	12.42	12.42	12.42	12.42	12.42	11.264	10.854	12.494	12.494	12.494	12.158	12.904	12.084	12.084	11.674	11.674	11.674
YEL042W	18.878	18.878	18.878	19.288	19.288	18.878	18.878	18.878	18.878	18.878	18.878	18.878	18.542	18.542	18.542	18.542	18.542	18.542	18.542	18.542	18.542	18.542	18.132	17.05	17.05	16.64	16.304	15.968	15.632	15.632	15.632	15.632	15.632	15.632	15.632	15.296	15.296	15.296	15.296	15.296	15.296	15.296	15.296	15.296	14.55	14.14	14.14	14.14	14.14
YGR002C	6.116	6.116	6.116	6.116	6.116	6.116	6.116	6.116	6.116	6.116	6.116	6.116	5.37	5.37	5.37	5.706	6.042	6.042	6.042	6.042	6.042	6.042	6.042	6.042	6.042	6.378	6.378	6.378	6.378	6.378	6.378	6.378	6.304	6.304	6.304	6.304	6.304	6.304	6.304	6.304	6.304	6.304	6.304	6.304	6.304	6.304	6.304	6.304	6.304
YPL055C	6.862	6.862	6.862	6.862	6.862	6.862	6.862	6.862	6.862	6.862	6.862	6.862	6.042	6.042	6.042	6.042	6.042	6.042	6.042	6.042	6.042	6.042	6.042	5.706	5.706	5.706	5.706	6.862	7.198	7.198	7.198	7.198	7.198	7.198	7.198	7.198	7.198	7.272	7.272	7.198	7.198	7.198	7.198	6.862	6.452	6.042	6.042	6.042	6.042
YGL114W	8.804	7.722	7.722	7.722	7.722	7.722	7.312	6.976	6.976	7.386	7.386	8.058	8.058	9.886	9.886	9.886	9.886	9.886	9.886	9.886	9.886	9.886	9.476	10.148	10.894	10.894	10.894	10.558	10.558	10.558	10.558	10.558	10.558	10.558	10.148	10.148	10.148	10.148	9.812	9.14	8.73	8.73	8.73	8.73	8.73	8.73	8.73	8.73	8.73
YPR131C	14.288	14.288	14.288	14.288	14.288	14.288	14.288	14.288	14.288	14.288	14.288	14.288	14.288	14.288	14.288	14.288	14.288	13.542	13.878	13.878	13.878	13.878	13.878	13.542	13.542	13.952	13.616	13.616	13.616	13.616	13.616	13.616	13.616	13.616	13.616	13.616	13.616	13.616	13.952	13.952	13.952	13.952	13.952	13.952	13.952	13.616	13.616	12.46	10.37
YDR323C	10.222	10.222	10.222	10.222	9.476	9.476	9.812	9.812	9.812	10.632	10.632	10.632	10.632	10.632	10.632	10.632	10.632	10.632	10.632	10.632	10.632	10.632	10.632	10.296	10.296	10.296	10.296	10.296	10.632	11.042	11.452	11.452	11.452	11.452	11.452	11.042	11.042	11.042	10.632	10.632	10.968	10.558	10.894	11.714	11.714	12.05	12.05	12.05	12.05
YBL103C	18.166	18.166	18.166	18.166	18.166	18.166	18.166	18.166	18.166	18.166	18.502	18.838	20.666	20.666	21.412	21.412	21.412	21.412	21.412	21.412	21.412	21.412	21.412	21.412	21.412	21.412	21.412	21.412	21.412	21.412	21.412	22.158	22.158	22.158	22.158	22.158	22.158	22.158	22.568	22.568	22.568	22.568	22.568	22.568	22.568	22.568	22.568	22.568	22.568
YGL146C	6.492	6.156	6.156	6.156	6.156	6.156	5.82	5.82	5.82	5.82	5.82	5.82	5.148	5.894	5.558	5.894	5.894	5.894	5.894	5.894	5.484	5.484	5.484	6.64	6.64	6.64	6.64	6.64	6.64	6.304	6.304	6.304	6.304	5.632	5.222	5.222	5.222	5.558	5.558	5.558	5.222	5.222	5.222	5.222	5.558	5.558	5.558	5.558	5.558
YCR089W	11.082	10.672	10.336	10.336	10.746	10.746	10.746	10.746	10.746	10.336	10	9.664	9.664	9.664	9.664	9.664	9.664	9.664	9.664	9.664	9.664	9.328	9.328	8.32	7.91	7.164	7.164	7.164	7.164	7.164	8.172	8.508	8.508	8.508	8.844	8.844	8.844	8.844	8.844	8.844	8.844	8.844	8.508	8.508	8.508	8.508	8.508	8.918	9.18
YER130C	2.46	2.46	2.46	2.46	2.46	2.46	2.46	2.46	2.46	2.46	2.46	2.46	2.46	2.46	2.46	2.46	2.46	2.46	2.46	2.05	2.05	2.05	2.87	2.87	2.87	2.87	2.87	2.87	2.87	2.87	2.87	2.87	2.87	2.87	2.87	3.542	3.878	3.878	3.878	3.878	3.878	3.878	3.878	4.55	4.55	4.55	4.55	4.55	5.296
YMR290C	5.894	5.894	5.894	5.894	5.894	5.894	5.894	5.894	5.894	5.894	5.894	5.894	5.894	5.894	5.894	5.894	5.894	5.894	5.894	5.484	5.484	5.074	4.664	5	5.746	5.746	5.746	5.746	5.746	5.746	5.746	5.746	5.746	5.746	5.336	5.336	5.41	5.41	5.41	5.41	5	4.664	3.918	3.918	3.918	3.918	3.918	3.918	3.918
YPR158W	6.042	5.632	5.296	4.55	4.55	4.14	2.984	2.984	2.984	2.984	2.984	2.984	2.574	2.574	2.574	2.164	2.164	2.164	1.828	1.828	1.828	1.828	1.828	1.828	1.828	1.828	1.828	1.828	1.828	1.828	1.418	1.418	1.418	1.418	1.418	1.418	1.418	1.008	1.008	1.008	1.008	1.008	1.008	1.008	1.008	1.008	1.008	1.008	1.008
YPR115W	6.902	6.902	6.902	6.902	6.902	6.902	6.902	6.902	6.902	6.902	6.902	6.902	6.902	7.238	7.238	7.238	7.238	7.574	7.574	7.574	7.574	7.574	7.574	7.574	7.574	7.574	7.574	7.91	7.91	7.91	7.91	8.246	8.246	8.246	8.246	8.246	8.246	8.246	8.246	7.91	8.32	8.32	8.32	8.32	8.32	8.32	8.32	8.32	8.32
YBL100W-C	9.14	9.14	9.14	10.968	12.124	12.124	12.124	12.124	12.124	12.124	12.124	12.124	12.124	12.124	12.796	12.796	12.05	12.05	12.05	12.05	12.05	12.05	12.05	12.05	12.05	11.64	11.23	11.23	11.566	11.566	11.566	11.23	11.23	11.23	11.23	12.238	12.238	12.238	12.238	12.238	12.574	12.574	12.91	12.91	12.91	12.91	12.574	12.164	12.164
YMR063W	7.796	7.796	7.796	7.796	7.796	7.796	7.796	7.796	7.796	8.132	8.132	8.132	8.132	8.132	8.132	8.132	8.132	8.132	8.132	8.132	8.132	7.796	7.796	9.14	10.37	11.042	11.042	11.042	11.042	11.042	11.042	11.042	11.042	11.452	11.788	11.788	11.788	11.788	11.788	11.788	11.378	11.378	11.378	11.378	11.378	11.378	11.378	11.378	11.378
YJR110W	4.328	4.328	4.328	3.918	3.508	3.508	3.508	3.508	3.508	3.508	3.508	3.508	3.508	3.508	3.508	3.508	3.508	3.508	3.508	3.508	3.508	3.508	3.508	3.508	3.508	3.508	3.508	3.508	3.172	3.172	3.172	2.836	2.5	2.5	2.5	2.5	2.5	2.836	2.836	3.582	3.918	6.082	6.082	7.5	7.5	7.836	7.836	7.836	7.836
YPR056W	7.574	9.14	8.73	8.73	8.73	8.73	8.73	8.73	8.73	8.73	8.73	8.73	8.394	8.394	8.394	8.73	9.476	9.476	9.476	9.476	9.476	9.476	10.296	10.296	11.714	11.714	11.714	11.714	12.124	12.124	12.124	12.124	12.124	12.124	12.124	12.124	12.124	12.124	12.796	12.796	12.796	12.796	12.796	12.796	13.206	13.206	13.206	13.206	13.616
YKR089C	2.836	2.836	2.836	2.836	2.836	3.246	2.91	2.91	2.91	2.91	2.91	2.91	3.32	4.066	4.402	4.812	5.148	5.148	5.148	5.148	5.148	5.484	5.484	5.894	6.304	6.304	6.64	6.64	6.64	6.64	6.64	6.64	6.64	6.64	6.64	6.64	6.64	6.64	6.64	6.64	6.64	6.64	6.64	6.64	6.64	6.64	6.64	6.64	6.64
YNL212W	11.23	11.23	11.64	11.64	11.64	11.64	11.64	11.304	11.304	11.304	11.304	11.304	11.304	11.304	11.304	11.304	10.558	10.968	10.968	10.968	10.968	10.968	10.968	10.968	10.968	10.968	10.968	10.968	10.968	10.968	10.968	10.968	10.968	10.968	10.632	10.968	10.968	10.968	10.968	10.968	10.968	11.378	11.378	11.378	11.378	11.378	11.378	11.378	11.378
YMR160W	7.722	7.722	7.722	7.722	7.722	7.722	7.05	7.386	7.386	7.386	7.386	7.386	7.386	7.648	8.394	9.55	10.296	10.296	10.296	10.296	10.632	10.632	10.632	11.042	12.46	12.46	12.46	12.46	13.616	13.616	13.616	13.616	14.026	14.026	14.026	14.026	14.026	14.026	14.026	14.436	14.436	14.772	14.772	14.772	15.108	15.108	15.108	15.108	15.108
YML085C	17.01	17.01	17.83	18.24	18.24	18.24	18.24	18.24	18.24	18.24	18.24	18.24	18.24	18.24	18.24	18.24	18.24	18.24	18.24	18.24	18.24	18.24	18.24	18.24	18.24	18.24	18.24	18.24	17.904	17.904	17.904	17.904	17.904	17.904	17.904	17.904	17.904	17.904	17.904	17.904	17.904	17.904	17.904	17.904	17.904	17.904	17.904	17.904	17.494
YDR294C	6.936	8.092	8.092	8.764	8.764	9.846	9.846	9.846	9.846	9.846	10.256	10.256	10.666	10.666	10.666	10.666	10.666	10.666	10.666	10.666	10.666	10.666	11.486	11.486	11.822	12.568	13.798	13.798	13.798	13.798	13.798	13.798	14.544	14.954	14.954	14.954	14.954	14.954	14.954	14.954	14.954	14.954	14.954	14.954	14.954	14.954	14.954	14.954	14.954
YLR150W	0	0	0	0	0	0	0	0	0	0	0	0	0	0	0	0	0	0	0	0	0	0	0	0	0	0	0	0	0	0	0	0	0	0	0	0	0.336	0.336	0.336	0.336	0.336	0.336	0.336	0.336	0.336	0.336	0.336	0.336	0.336
YJL172W	10.444	10.444	10.444	10.444	10.444	10.444	10.444	10.444	10.444	10.444	9.698	9.698	10.108	10.108	10.108	10.108	9.772	10.182	11.674	13.24	15.068	15.068	15.068	15.068	14.322	14.322	14.322	15.068	15.068	15.068	15.068	15.478	15.478	16.56	16.56	16.56	16.56	16.56	15.814	15.814	15.814	16.56	16.634	16.634	16.634	16.634	16.634	16.634	16.634
YGL145W	7.084	7.084	7.084	8.838	8.838	8.838	8.838	8.838	8.838	8.838	8.838	8.838	8.838	8.838	9.174	9.51	9.51	9.51	9.51	10.256	10.256	10.256	10.256	10.256	10.256	10.256	9.846	10.182	10.182	10.182	10.182	9.772	9.362	9.288	9.698	9.698	9.698	9.698	9.698	9.698	9.698	9.698	10.108	10.108	10.108	10.108	10.108	10.108	10.108
YBR185C	1.082	1.082	1.082	1.082	1.082	1.082	1.082	1.082	1.082	1.082	1.082	1.082	1.082	1.082	1.082	1.082	1.082	1.082	1.082	1.082	1.082	0.746	0.746	0.746	0.746	0.746	0.746	0.746	0.746	0.746	0.746	0.746	0.746	1.082	1.082	1.082	1.082	1.082	1.902	2.238	2.238	2.238	2.238	2.648	2.648	2.648	2.648	2.648	2.648
YDL113C	17.272	17.272	17.272	17.272	17.608	17.608	17.608	17.608	17.608	18.018	18.018	18.018	18.428	18.428	18.428	18.428	18.428	18.428	18.428	18.428	18.428	18.428	18.428	18.428	18.428	18.428	18.428	18.428	18.428	18.428	18.428	18.428	18.428	18.428	18.428	18.428	18.428	18.428	18.428	18.428	18.428	18.502	18.502	19.174	19.174	19.174	19.174	19.174	19.174
YGL079W	11.674	11.674	11.674	12.01	11.674	11.674	11.674	11.674	11.674	11.674	12.01	10.444	9.362	9.026	8.69	8.28	9.698	9.698	9.698	9.698	9.288	9.624	9.288	9.288	9.698	10.108	11.452	11.452	11.862	11.862	11.862	11.862	12.608	12.608	12.608	12.608	12.608	13.428	13.428	13.764	14.51	15.256	15.256	15.256	15.256	15.518	14.288	15.034	15.034
YDL203C	15.552	15.552	15.552	14.732	13.166	12.83	12.83	12.83	12.158	12.158	12.158	12.158	10.182	10.182	9.846	9.846	9.1	9.1	9.1	9.1	9.1	9.1	9.1	9.1	8.354	8.354	7.944	7.608	8.018	8.018	8.018	7.608	7.608	7.608	7.608	7.608	7.198	7.198	7.198	7.198	7.198	6.378	2.648	2.238	2.238	2.238	2.238	2.238	2.238
YGR173W	13.952	13.952	13.952	13.952	13.952	13.952	13.952	13.952	13.952	13.952	13.952	14.698	16.936	16.936	18.428	18.428	18.428	18.764	19.51	19.51	19.51	19.51	19.51	19.51	19.51	19.51	19.51	19.51	19.51	19.51	20.518	20.182	20.182	20.182	20.182	20.182	20.182	20.182	20.182	20.182	20.182	20.182	20.592	20.592	20.592	20.592	20.592	20.592	20.592
YGL018C	8.132	8.132	8.132	8.132	7.722	7.124	7.534	6.116	6.452	6.452	6.452	6.452	7.124	7.124	7.124	7.05	7.05	7.386	7.796	7.796	8.804	8.804	8.394	8.394	8.394	8.804	8.804	8.804	8.804	8.804	8.804	8.804	8.804	8.804	8.804	8.804	8.804	8.804	8.804	9.066	9.738	12.312	13.468	14.698	14.698	15.444	16.19	16.526	16.526
YDL192W	7.164	6.828	6.828	6.828	6.828	6.828	6.828	6.828	6.828	6.828	6.828	6.828	6.828	6.828	6.828	4.664	4.328	3.992	3.992	3.32	3.32	3.32	3.32	4.14	4.14	4.14	4.14	4.14	4.14	4.14	4.14	4.14	3.73	3.73	3.394	3.394	3.394	3.804	3.804	3.804	3.804	3.804	3.804	3.804	3.058	3.058	3.058	3.394	3.058
YGR074W	15.666	16.076	16.076	16.412	16.412	16.412	16.412	16.412	16.412	16.412	16.412	16.412	16.412	16.412	16.412	16.822	17.232	17.232	17.232	17.232	17.232	17.232	17.232	17.232	17.232	17.232	17.232	17.232	17.232	17.232	16.822	16.822	16.822	16.822	16.822	16.822	16.822	16.822	16.822	16.486	16.486	16.486	16.486	16.486	16.896	16.896	16.896	16.896	16.896
YLR309C	11.902	11.902	11.902	11.902	11.902	12.984	12.984	12.984	12.984	12.984	12.984	12.984	12.984	12.984	12.984	12.984	12.984	12.984	12.984	12.984	12.984	12.984	12.984	12.984	12.984	12.984	12.984	12.984	12.984	12.984	12.984	12.984	12.312	12.312	12.238	12.238	12.574	12.574	12.574	12.574	12.574	12.574	12.574	12.574	12.574	12.574	12.574	12.574	11.828
YGL208W	6.23	6.23	6.902	6.902	6.902	6.902	6.492	6.492	6.082	6.754	6.754	6.754	6.754	7.09	7.09	7.09	6.754	6.754	6.754	7.426	7.426	7.426	7.016	7.016	7.762	7.426	7.426	7.426	7.426	7.426	7.352	7.352	9.254	9.59	9.59	10.82	10.82	10.82	10.82	10.82	10.82	10.82	10.82	10.82	10.82	10.82	10.82	10.82	10.82
YKL101W	4.066	4.066	4.066	4.066	5.074	5.074	5.074	5.074	5.074	5.82	5.82	5.82	5.82	5.82	5.746	6.156	6.492	6.492	6.492	6.492	6.492	6.492	6.492	6.492	6.492	6.492	6.492	6.492	6.492	6.492	6.492	6.492	6.492	6.828	6.828	6.828	6.828	7.164	7.164	7.164	7.164	7.164	7.164	7.164	6.754	6.754	6.754	6.418	6.418
YJL168C	17.232	17.232	17.232	17.232	17.232	17.232	17.232	17.232	17.232	17.232	17.232	17.232	17.232	17.232	17.232	17.232	17.232	17.232	17.232	17.232	17.232	17.232	17.232	17.232	16.822	16.486	15.666	15.666	15.33	14.994	14.994	14.994	14.994	14.994	14.994	14.994	14.584	14.584	14.584	14.584	14.584	14.92	14.51	14.92	14.92	14.92	14.92	14.92	14.92
YHR107C	10.256	11.264	11.264	11.264	11.264	11.936	11.936	11.936	11.936	11.936	11.936	11.936	11.936	11.936	11.936	11.936	12.272	12.272	12.272	12.272	13.428	14.436	14.436	14.436	15.182	15.182	15.182	15.518	15.518	15.518	15.518	15.518	15.854	15.854	15.854	15.854	15.854	15.854	15.854	15.854	15.854	15.854	15.854	15.854	15.854	15.854	15.854	15.854	15.854
YGL073W	21.036	21.036	21.036	21.036	21.036	21.036	21.036	21.036	21.036	21.036	21.036	21.036	21.036	21.036	21.036	21.036	20.7	20.7	20.29	19.954	19.954	17.904	17.904	17.904	16.822	16.412	15.666	15.256	15.256	15.256	14.51	14.51	14.1	14.1	14.1	14.1	14.1	14.1	14.1	14.1	14.1	14.1	14.1	14.1	14.1	14.1	13.764	13.018	12.682
YMR009W	10.632	10.296	11.116	11.116	11.452	11.452	11.452	11.452	11.452	11.452	11.452	11.452	11.452	11.452	11.452	11.452	11.452	11.452	11.452	11.452	11.452	11.452	11.452	11.452	11.452	11.452	11.452	11.452	11.452	11.452	11.452	11.452	11.452	11.452	11.452	11.452	11.452	11.452	11.788	11.788	11.788	11.378	11.378	11.378	11.378	11.378	11.378	11.042	11.042
YBR242W	16.97	17.716	20.626	20.626	20.626	20.626	20.626	20.626	20.626	20.626	21.036	21.036	21.036	21.036	21.036	21.036	21.036	21.036	21.036	21.036	21.036	21.036	20.7	20.7	20.29	20.29	19.88	20.142	19.806	19.806	19.806	19.806	19.806	19.806	19.806	18.724	18.724	18.724	18.724	18.314	18.314	18.314	17.978	17.978	17.978	17.978	17.978	17.978	17.978
YLL039C	11.714	11.714	11.714	11.714	11.714	11.714	11.714	11.714	11.714	11.714	11.714	11.714	11.714	11.714	11.714	12.05	12.05	12.05	12.05	12.05	12.05	12.05	12.05	12.05	12.05	12.05	12.05	11.64	11.714	11.714	11.714	11.714	11.714	11.304	11.304	11.304	11.304	11.304	11.304	11.304	11.304	10.894	10.558	10.558	10.558	10.558	10.558	10.148	10.148
YOR250C	14.174	14.584	14.584	14.994	16.076	16.076	16.076	16.076	16.076	16.076	16.076	16.076	16.076	16.076	16.076	16.412	16.412	16.412	16.412	16.412	16.412	16.412	16.412	16.412	16.002	15.666	16.338	15.666	16.412	16.412	16.412	16.076	16.076	16.822	16.822	16.822	16.822	17.494	17.494	17.494	17.904	17.904	18.65	18.986	18.986	18.986	18.986	18.986	18.576
YMR148W	8.132	8.132	8.132	8.132	8.132	8.132	8.132	8.132	6.64	5.558	5.894	6.64	6.64	6.64	7.05	7.124	7.124	7.124	7.124	7.124	7.534	7.87	7.87	7.87	7.87	7.534	7.534	7.198	7.198	7.198	7.944	9.026	9.026	9.026	9.026	9.026	9.772	9.772	9.772	9.772	9.772	9.772	9.772	9.772	9.772	9.772	10.182	10.182	10.182
YPL060W	8.28	7.386	7.386	7.386	7.722	7.722	7.722	8.058	8.058	8.058	8.058	8.058	8.058	7.648	7.648	7.648	7.648	7.984	8.32	8.32	8.32	8.32	8.32	9.328	8.918	8.918	9.328	9.328	9.328	9.328	9.328	9.328	9.328	9.328	9.664	9.664	9.664	9.664	9.664	9.664	9.664	9.664	10	9.254	9.254	9.254	9.254	9.254	9.254
YOR244W	9.402	9.402	9.812	9.812	9.812	9.812	9.812	9.812	10.632	10.968	10.968	10.968	10.968	10.968	10.968	11.304	11.304	11.304	11.304	11.304	11.304	11.304	11.64	12.05	12.386	12.386	12.386	12.386	12.386	12.386	12.386	12.05	12.05	13.206	13.206	13.616	13.616	13.616	13.616	13.28	13.28	13.28	13.28	13.28	13.28	13.28	13.28	13.28	13.28
YCR021C	9.066	9.066	9.066	9.066	9.066	9.476	9.476	9.476	9.476	9.476	9.476	9.14	9.14	9.14	9.14	9.476	9.812	11.042	11.042	11.042	11.042	11.042	11.042	11.042	11.042	11.788	11.788	11.788	11.788	11.788	11.788	11.788	11.788	11.788	11.788	12.124	12.124	12.124	12.124	12.124	12.124	12.124	12.124	12.124	12.534	12.534	12.534	12.534	12.534
YCL061C	9.812	10.222	9.812	8.32	8.32	8.656	9.476	9.476	9.476	9.476	9.14	8.394	8.394	8.394	7.312	6.378	6.042	6.042	6.042	6.116	4.96	4.96	4.96	4.96	4.96	4.96	4.96	4.96	4.96	4.96	4.96	4.96	4.96	4.96	4.96	4.96	4.96	4.96	4.96	5.296	5.296	5.296	4.96	6.788	7.87	7.87	7.87	7.87	8.206
YDR243C	11.452	11.862	11.862	11.862	11.862	13.018	13.018	13.018	13.018	13.018	12.682	12.682	12.682	12.682	12.682	12.682	12.682	12.682	12.682	12.682	12.682	12.682	12.682	12.682	12.682	13.092	13.428	13.428	13.428	13.428	13.428	13.764	13.764	13.764	14.1	14.1	14.1	14.1	13.764	13.764	13.764	13.764	13.764	13.764	13.764	13.764	13.764	13.764	13.764
YGR185C	14.51	14.51	14.51	14.51	14.846	14.846	15.182	15.182	15.182	15.182	15.182	15.182	15.182	15.518	15.518	15.518	15.518	15.518	15.518	15.518	15.518	15.518	15.854	15.854	15.854	15.854	15.854	16.264	16.264	16.264	16.264	16.264	16.264	16.264	16.264	16.264	16.674	16.674	16.674	16.674	16.674	16.674	16.674	16.674	16.674	16.674	16.674	16.674	16.264
YLR363W-A	10.894	10.894	10.894	10.894	10.894	10.894	10.894	10.894	10.894	10.894	10.894	10.894	10.894	10.894	10.894	10.894	11.23	10.894	10.894	10.894	10.894	10.894	10.894	10.894	10.894	11.304	11.304	11.304	11.304	11.304	11.714	11.714	11.714	11.714	11.714	11.714	11.714	12.124	12.124	12.124	12.124	12.124	12.124	12.124	12.124	12.124	11.788	11.788	11.788
YDR139C	14.174	14.584	14.584	14.584	14.994	15.068	15.814	15.814	15.814	15.814	15.814	15.814	15.814	15.814	15.814	15.814	15.814	15.814	15.814	15.814	15.814	15.814	15.814	16.224	16.224	16.224	16.224	16.224	16.224	16.224	16.224	16.224	16.224	16.224	16.224	16.224	16.224	16.224	16.224	16.224	16.224	16.224	16.224	16.224	16.56	16.56	16.56	16.56	16.56
YOR320C	7.984	7.984	7.984	7.984	8.394	8.394	9.55	9.55	9.55	9.55	9.55	9.214	9.214	9.214	9.214	10.034	10.37	10.37	10.37	10.37	10.37	10.37	11.116	11.452	11.452	11.862	11.862	11.862	11.862	11.862	11.862	11.862	11.862	11.452	11.452	11.452	11.452	11.862	11.862	11.862	11.862	11.862	12.272	12.608	12.608	13.28	13.28	13.28	12.534
YBR297W	11.6	11.936	11.936	11.936	11.526	11.526	11.526	11.526	11.526	11.526	11.526	11.116	11.116	11.116	11.116	11.116	11.116	11.116	11.116	11.116	11.116	11.116	11.116	11.116	11.116	10.706	10.706	10.706	10.706	10.706	10.706	10.37	10.37	10.706	11.116	11.116	11.526	11.936	11.936	11.936	11.936	11.936	11.936	11.936	11.936	11.936	11.936	11.936	11.936
YOR182C	8.952	8.952	8.952	8.952	8.952	8.952	8.952	8.952	8.952	8.952	8.952	7.944	7.944	6.788	6.788	6.788	6.788	6.788	6.788	6.788	6.788	6.788	6.788	6.788	6.788	6.788	6.788	5.706	4.214	4.214	3.878	3.878	3.468	3.468	3.468	3.132	3.132	3.132	3.132	3.132	3.132	3.132	3.132	3.132	3.132	3.132	2.722	2.722	2.722
YGR097W	8.092	8.092	6.936	6.936	6.936	6.936	6.936	6.936	6.936	6.936	6.936	7.682	7.682	7.682	7.682	7.682	7.682	7.682	7.682	7.272	7.272	8.28	9.362	11.002	11.002	11.412	11.412	11.412	11.412	11.412	11.002	11.338	11.674	12.01	12.01	12.682	12.682	12.682	12.682	12.682	12.682	12.682	12.682	13.092	13.092	13.092	11.936	12.756	13.092
YBL038W	11.748	11.076	10.256	10.33	10.33	10.33	10.33	9.994	8.354	8.354	8.354	8.69	8.69	8.69	9.1	8.354	8.354	8.018	7.198	7.198	7.198	7.198	7.198	7.198	7.198	7.198	7.198	7.198	7.198	7.198	7.198	7.198	7.198	3.73	3.582	4.664	4.664	5.336	5.336	5.672	6.008	8.656	8.656	8.656	8.656	8.656	8.656	8.656	9.476
YOR259C	13.058	13.73	14.14	14.14	14.14	14.14	14.14	14.14	14.14	14.14	14.14	14.14	14.14	14.14	14.476	14.476	14.886	14.886	15.296	15.296	15.296	15.296	15.296	15.296	15.296	15.296	15.296	15.296	16.042	16.042	16.042	16.042	16.042	16.042	16.378	16.378	16.378	16.378	16.378	16.788	16.452	16.452	16.116	15.78	15.78	16.116	16.116	16.116	16.116
YHR159W	9.772	9.772	9.772	10.182	10.182	10.182	11.19	11.526	11.526	11.526	11.526	11.526	11.526	11.526	11.526	11.452	11.452	11.452	11.452	11.452	11.452	11.452	11.452	13.28	13.616	13.616	14.362	14.362	14.698	14.698	14.698	14.698	14.698	14.698	15.034	15.034	16.526	16.526	16.526	16.526	16.526	16.526	16.526	16.526	16.936	16.936	17.346	17.346	17.346
YDR202C	9.362	9.698	9.698	9.698	9.288	8.878	8.878	8.878	8.878	8.878	8.878	8.878	11.116	12.608	12.608	12.608	12.608	12.608	12.608	12.534	12.534	13.206	13.616	13.616	13.616	13.616	13.616	13.616	13.616	12.87	12.87	13.28	13.69	13.69	13.69	13.69	13.69	13.69	13.69	13.69	13.69	13.69	13.69	13.69	13.69	13.28	12.87	12.87	12.87
YHR103W	22.42	22.42	22.42	22.42	22.756	22.756	22.756	22.756	22.756	22.756	22.756	22.756	22.756	22.42	22.42	22.42	22.42	22.42	22.42	22.42	22.01	22.346	22.682	22.682	22.682	22.682	22.682	22.682	22.682	22.682	22.682	22.682	22.682	22.682	22.682	22.682	22.682	22.682	22.682	22.682	22.346	22.346	22.346	22.346	22.346	22.346	22.346	22.346	22.346
YAL036C	17.568	17.904	17.904	17.904	18.24	18.576	18.576	18.576	18.24	18.24	18.986	19.322	19.322	19.322	19.658	19.658	19.658	20.478	20.478	20.478	20.478	20.478	20.478	20.478	20.478	20.478	20.478	20.478	20.478	20.478	20.478	20.478	20.478	20.478	20.478	20.478	20.478	20.478	20.478	20.478	20.478	21.298	21.298	21.298	21.298	21.298	21.298	21.298	21.298
YNR012W	15.034	15.034	15.034	15.444	15.444	15.444	15.108	15.108	15.928	16.338	16.674	17.01	17.01	17.01	17.01	17.01	17.01	17.01	17.01	17.01	17.01	17.01	17.01	17.01	17.01	17.01	16.674	16.674	16.674	16.674	16.674	16.674	17.01	17.01	17.01	17.01	17.01	17.01	17.01	17.01	17.01	17.01	17.01	17.01	17.01	17.01	17.01	17.01	17.01
YDL197C	16.788	16.788	16.788	16.788	16.788	17.124	17.534	17.87	17.87	18.206	18.206	18.206	18.206	18.206	18.206	18.206	18.206	18.206	18.206	18.206	18.206	18.206	18.206	18.206	18.206	18.206	18.206	18.206	18.206	18.206	18.206	18.206	18.206	18.206	17.87	17.87	17.87	17.87	17.87	17.87	17.87	17.87	17.124	17.124	16.042	16.042	16.378	16.378	16.378
YLR089C	13.092	13.092	13.092	13.092	13.428	13.428	13.428	13.428	13.428	13.428	13.428	13.428	13.428	13.428	13.428	13.428	13.428	13.428	13.428	13.428	13.428	13.428	13.092	13.092	12.272	11.452	11.526	11.936	11.936	11.936	11.936	12.272	12.272	12.272	12.272	12.272	12.272	11.862	12.272	12.272	12.272	12.272	12.272	12.272	12.272	12.608	13.838	14.174	14.174
YOL116W	14.1	14.026	14.026	14.026	14.026	14.698	15.78	15.78	15.78	15.78	16.526	16.526	16.526	16.526	16.526	16.526	16.526	16.526	17.682	17.682	17.682	18.092	18.092	18.092	18.092	18.092	18.092	18.428	18.428	18.428	18.428	18.428	18.428	18.428	18.428	18.428	18.428	18.428	18.428	18.428	18.428	18.428	18.428	18.428	18.428	18.428	18.428	18.428	18.428
YPR135W	5.632	6.378	6.788	6.788	6.788	6.788	6.788	6.788	5.558	6.23	6.23	6.23	6.23	6.23	6.23	6.976	7.05	7.05	7.05	7.386	7.722	7.722	7.722	7.722	7.722	8.058	8.058	8.058	9.066	9.402	9.402	9.402	9.402	9.402	9.402	10.148	10.558	10.558	10.894	10.894	10.894	10.894	10.894	10.894	10.894	10.894	11.566	11.566	12.238
YMR112C	5.746	5.336	5	5	5	5	5	5	5	5	5	5	5	5	4.254	4.254	3.508	3.508	3.508	3.508	3.508	3.508	3.508	3.508	3.508	3.508	3.508	3.172	3.172	2.836	2.836	1.754	1.754	1.754	1.754	1.754	1.754	1.754	2.164	2.164	2.164	2.164	2.164	1.492	1.492	1.492	1.492	1.492	1.902
YDL075W	1.008	1.008	1.008	1.008	1.008	1.008	1.008	1.008	1.008	0.336	0	0	0	0	0	0	0	0	0	0	0	0	0	0	0	0	0	0	0	0	0	0	0	0	0	0	0	0	0	0	0	0	0	0	0	0	0	0	0
YER127W	14.846	14.846	14.846	14.436	14.436	14.436	14.772	14.772	14.772	14.772	15.108	15.518	15.518	15.518	15.518	15.518	15.518	15.518	15.182	15.182	15.854	15.854	15.854	15.854	15.854	15.854	15.854	15.854	16.19	16.19	16.19	16.19	15.854	15.854	15.854	15.854	15.854	15.854	15.854	15.854	15.854	15.854	15.854	15.854	15.854	15.854	15.854	15.854	15.854
YPR019W	20.74	20.74	20.74	20.74	20.74	20.74	20.74	21.748	21.748	21.748	21.748	21.748	21.748	21.748	21.748	21.748	21.748	21.748	22.158	22.158	22.158	22.158	22.568	22.568	22.978	22.978	22.978	22.978	23.314	24.06	24.06	24.06	24.06	24.06	24.06	24.06	24.06	24.06	24.396	24.396	24.396	24.396	24.396	24.396	24.396	24.396	24.396	24.396	24.396
YGR119C	9.402	9.402	9.066	9.066	9.066	9.066	9.066	9.066	9.476	9.476	9.476	9.476	9.476	9.476	9.476	9.886	9.886	9.886	9.886	9.886	9.886	9.886	9.886	10.222	9.886	9.55	10.296	10.296	10.296	10.296	10.296	10.296	10.296	10.296	10.296	10.296	10.296	10.296	10.296	10.296	10.296	10.296	10.296	10.296	10.296	10.296	10.296	10.296	10.706
YMR032W	8.28	7.46	7.46	7.46	7.05	7.05	7.05	7.05	7.05	7.05	7.05	7.05	7.05	7.05	6.714	6.714	7.05	8.132	7.722	7.722	7.722	7.722	7.722	7.722	7.312	7.312	7.312	7.312	6.902	6.902	7.238	6.902	6.902	6.902	7.238	7.238	7.238	7.238	7.238	7.238	7.238	7.238	7.238	7.238	7.648	6.976	6.976	6.976	6.976
YNL279W	11.976	11.976	11.976	12.386	12.386	12.386	12.386	12.386	12.386	12.386	12.796	12.796	12.796	12.46	12.46	12.46	12.46	12.124	12.124	12.124	12.124	12.124	12.124	12.124	11.714	11.714	11.714	11.714	11.714	11.714	11.714	11.714	10.706	10.37	10.37	10.37	10.37	10.37	10.37	10.37	10.37	10.37	10.37	10.78	10.444	10.444	10.444	10.444	10.444
YPL095C	9.92	9.92	9.92	9.92	9.92	9.846	9.846	9.846	9.846	9.846	9.846	9.436	9.026	9.026	9.026	9.026	9.026	9.026	9.026	9.026	9.026	9.026	9.026	9.026	9.026	8.616	8.206	7.796	7.796	7.46	7.46	7.46	7.46	7.46	7.46	7.46	7.46	7.46	7.46	6.714	6.714	6.714	7.46	7.46	7.87	7.87	7.87	7.87	7.87
YGR260W	6.042	6.042	6.042	6.042	6.042	6.042	6.042	6.042	6.042	6.042	6.042	6.042	6.042	6.042	6.042	6.042	6.042	6.042	6.042	5.706	5.706	5.706	5.706	5.706	5.706	5.706	5.706	5.706	5.706	5.706	5.706	5.706	5.706	5.706	4.624	3.804	3.058	3.058	3.058	3.058	2.722	2.312	1.566	1.566	1.566	1.566	1.566	1.566	1.566
YFL009W	15.296	15.296	15.706	16.116	16.452	16.452	16.452	16.452	15.78	15.78	15.78	15.78	15.78	15.78	15.78	15.78	15.78	15.78	15.78	15.78	16.452	16.452	16.452	16.042	16.042	16.042	16.042	16.042	16.042	16.042	16.788	16.788	16.788	16.788	17.198	17.198	17.198	17.198	17.198	17.944	17.944	17.944	17.944	17.944	18.28	18.28	18.28	18.28	18.28
YBL093C	0.672	0.672	1.68	1.68	1.68	2.09	2.5	2.5	2.5	2.5	2.5	2.5	2.5	2.5	2.5	2.5	2.5	2.5	2.5	2.5	2.5	2.5	2.5	2.5	2.5	2.5	2.5	2.5	2.5	2.91	2.91	2.91	2.91	2.91	2.91	2.91	2.91	2.91	2.91	2.91	2.91	2.91	2.91	2.91	2.91	2.91	2.91	2.574	2.984
YER044C	5.108	5.108	5.108	5.108	5.108	5.444	5.78	5.37	5.37	4.96	5.296	5.296	4.886	4.886	4.886	4.886	4.886	4.886	4.886	4.476	4.476	4.476	4.476	4.476	4.476	4.476	4.476	4.476	4.476	4.476	4.476	4.476	3.656	2.5	1.754	1.418	1.418	1.754	1.754	2.164	2.164	2.164	2.164	2.164	2.164	2.164	2.164	2.164	2.164
YDL066W	17.756	16.6	16.936	17.272	17.272	17.272	17.272	17.272	17.272	17.272	17.272	16.862	17.198	16.862	16.862	17.272	17.272	17.272	17.272	17.272	17.272	16.862	16.862	16.862	16.862	16.862	16.862	16.862	16.862	16.862	16.862	17.272	17.272	17.272	17.272	17.272	17.272	17.272	17.272	17.272	17.272	17.272	17.272	17.272	17.682	17.756	17.756	17.756	17.756
YPR062W	12.756	12.756	12.756	12.756	13.092	13.092	13.092	13.092	13.838	14.994	16.338	16.338	16.338	16.338	16.338	16.338	16.338	16.338	16.338	16.338	16.338	16.338	16.338	16.338	16.338	16.338	16.338	16.338	16.338	16.338	16.338	16.338	16.338	16.338	16.338	16.338	16.338	16.338	16.338	16.338	16.338	16.338	16.338	16.338	16.338	16.338	16.338	16.338	16.338
YKR088C	5.148	5.148	5.148	5.148	5.148	5.148	5.148	4.812	5.148	5.148	5.148	5.148	5.148	5.148	5.148	5.148	5.968	6.378	6.378	6.714	6.714	6.714	6.714	6.714	6.714	6.714	6.714	6.714	6.714	6.714	6.714	6.714	6.714	6.714	6.714	6.714	6.714	6.714	6.714	6.042	6.042	6.042	6.042	6.378	8.468	8.468	8.468	8.468	8.804
YNL208W	6.492	6.492	6.492	6.492	6.156	5.82	5.82	5.82	5.82	5.82	5.82	5.82	4.328	4.328	4.328	4.328	5.074	5.074	5.074	5.074	5.484	5.484	5.484	5.484	5.484	5.484	5.484	5.558	5.558	5.148	5.148	5.148	5.484	5.894	5.894	5.894	5.894	5.894	5.894	5.894	5.894	5.894	5.894	5.894	5.894	5.894	5.894	5.894	5.894
YPR173C	7.5	7.5	7.164	7.5	7.5	7.5	7.5	7.164	7.164	5.336	5.336	5.336	5.336	5.074	6.566	6.566	6.566	6.566	5.894	5.894	5.894	5.894	5.894	5.894	5.894	5.894	5.894	5.894	6.304	6.304	6.304	6.304	6.304	6.304	6.304	6.304	5.968	5.968	5.558	5.558	5.222	5.222	5.222	5.558	5.558	6.714	6.714	7.46	7.46
YGL023C	8.32	8.32	8.32	9.14	9.14	9.14	9.14	9.14	9.14	9.14	8.804	8.804	8.804	8.804	8.804	8.468	8.468	8.468	8.468	8.468	8.468	8.468	8.468	8.468	8.468	8.468	8.468	8.132	8.468	8.468	8.468	8.468	8.468	8.468	8.468	8.468	8.468	8.468	8.468	8.804	8.804	8.804	8.804	8.804	8.804	8.804	8.804	8.804	8.804
YNR001C	3.394	3.394	3.394	3.394	3.394	3.394	3.394	3.394	3.394	3.394	3.394	3.394	3.394	3.394	3.394	2.984	2.984	2.984	2.984	2.984	2.984	2.984	2.984	2.574	2.574	2.574	2.574	2.574	2.574	2.574	2.574	2.984	2.984	2.984	2.984	2.984	2.574	2.238	2.238	2.238	2.238	2.238	2.238	2.238	2.238	2.238	1.902	1.902	1.902
YJR063W	7.796	7.796	7.796	5.894	5.484	3.656	2.91	3.656	3.656	3.656	3.656	3.656	3.656	4.066	3.73	3.73	3.73	3.73	3.73	3.73	3.73	2.238	2.574	2.574	2.574	5.968	5.968	5.968	6.378	7.124	7.124	7.124	7.124	6.714	7.124	8.206	8.206	8.542	8.542	8.542	8.542	8.542	8.542	8.542	9.026	9.436	9.846	10.928	10.928
YIL001W	14.436	14.846	14.846	14.846	14.51	14.51	14.51	14.51	14.1	14.1	14.1	14.1	14.1	14.1	14.1	14.1	14.1	14.1	14.1	14.1	14.1	14.1	14.1	14.1	14.1	14.1	14.1	14.1	14.1	14.1	14.1	14.436	14.436	14.436	14.436	14.436	14.436	14.436	14.436	14.436	14.436	14.436	14.436	14.026	14.026	14.026	13.616	13.616	12.944
YMR122W-A	8.69	8.69	8.69	8.69	8.69	8.69	8.69	8.69	8.69	9.026	9.026	9.026	9.436	9.436	9.436	9.436	9.436	9.362	9.362	9.362	9.362	9.362	9.362	9.362	9.362	9.362	9.362	9.362	9.026	9.026	8.878	8.878	8.878	8.878	8.878	8.878	8.878	8.878	8.878	8.878	8.878	8.878	8.878	8.878	8.878	8.878	8.878	8.878	8.878
YNR046W	9.026	9.026	9.026	9.026	9.026	9.026	9.362	9.362	9.362	9.362	8.952	8.952	8.952	9.288	9.288	9.698	9.698	9.698	9.698	9.698	9.698	9.698	9.698	9.698	9.698	9.288	9.288	9.288	9.288	9.288	9.288	9.288	9.288	9.288	8.952	8.952	9.288	9.288	9.288	9.624	9.624	9.624	9.624	9.624	9.624	9.624	9.624	9.624	9.624
YKL109W	5.074	5.074	5.074	5.074	5.074	4.738	4.328	4.328	4.328	4.328	4.328	4.328	4.328	4.328	3.918	3.508	3.172	3.172	3.172	3.172	3.172	3.172	3.172	3.172	2.836	2.836	2.836	2.836	2.836	2.836	2.836	2.836	2.836	2.426	2.426	2.426	2.836	2.836	2.836	2.836	3.172	2.762	2.762	2.762	2.762	2.762	2.762	2.762	2.762
YMR178W	9.436	9.436	9.436	9.436	9.846	9.846	9.846	10.518	10.928	10.928	10.928	10.928	10.928	10.928	11.6	11.6	11.6	11.6	11.6	11.936	11.936	11.936	11.936	11.936	11.936	11.936	11.936	12.346	12.346	12.346	12.346	12.346	13.092	13.092	12.756	12.756	12.756	12.756	12.756	12.756	12.756	12.756	12.756	12.756	12.756	12.756	12.756	12.346	12.346
YGR104C	3.246	3.582	3.656	4.066	5.558	5.558	5.558	5.558	5.558	5.558	5.558	5.558	5.968	5.968	5.968	5.968	5.968	5.968	5.968	4.886	4.886	5.968	7.124	7.124	7.124	7.87	7.87	7.87	8.206	8.542	8.542	8.542	8.542	9.698	9.698	9.698	9.698	9.698	9.698	9.698	9.698	9.288	9.288	8.952	8.952	8.952	8.952	8.952	11.042
YBR044C	3.058	4.624	5.632	6.452	6.452	6.452	6.452	6.452	6.042	6.042	6.042	6.042	6.042	7.198	7.534	9.214	9.214	9.55	10.296	10.296	10.706	10.632	10.632	10.632	10.632	10.968	10.968	10.968	10.968	12.198	12.534	12.534	12.534	12.534	12.534	12.534	12.534	12.944	12.944	12.944	12.944	12.608	12.608	12.608	12.608	12.608	12.608	12.944	12.944
YOL007C	7.534	7.534	7.87	7.87	7.87	7.87	7.87	7.87	7.87	7.87	7.87	7.87	7.87	7.87	7.87	7.87	8.206	8.206	8.206	8.206	8.206	8.206	8.206	8.206	8.206	8.206	7.46	7.46	7.46	7.46	7.46	7.46	7.46	7.46	7.46	7.46	7.46	7.46	7.46	7.46	7.46	7.46	7.46	7.124	7.124	7.124	7.124	7.124	7.124
YJR049C	5.484	5.558	5.558	5.558	6.304	6.64	6.64	6.64	6.64	6.23	6.64	6.64	6.64	6.64	6.64	7.722	7.722	7.722	8.132	8.132	8.468	8.468	8.468	9.698	10.034	10.034	10.034	10.034	10.034	10.034	10.034	10.034	10.034	10.034	10.034	10.034	10.706	10.706	10.706	11.116	11.116	11.116	11.116	11.116	11.452	11.788	11.788	11.788	11.788
YLR020C	5.222	5.632	6.378	6.714	6.714	7.124	7.46	7.46	7.796	9.026	9.026	9.026	9.026	9.026	9.772	9.772	9.772	9.772	9.772	9.772	9.772	9.772	10.108	10.108	10.108	10.108	10.108	10.108	11.264	11.6	11.6	11.6	11.6	11.6	11.936	11.936	11.936	11.936	11.936	11.936	11.936	11.936	11.936	11.936	12.272	12.608	12.608	12.944	12.944
YOL124C	3.058	3.058	3.058	3.058	3.058	3.058	3.058	3.058	3.058	3.394	3.394	3.394	3.394	3.394	3.804	3.804	6.452	6.452	6.788	7.124	7.124	7.124	7.124	8.206	9.288	9.288	9.288	9.288	9.288	9.288	9.288	9.288	9.288	9.96	9.96	9.96	9.96	9.96	9.96	9.96	10.296	10.296	10.296	10.296	10.296	10.296	10.296	10.296	10.296
YMR039C	13.058	12.722	12.722	12.722	12.722	12.722	12.722	12.722	12.722	12.722	12.722	12.722	12.722	12.722	12.386	12.386	12.386	12.386	12.386	12.386	12.386	12.386	12.386	12.386	12.386	12.386	12.386	12.386	12.386	12.386	12.386	11.378	11.378	10.632	10.632	10.632	10.632	10.632	10.632	10.632	10.632	10.632	10.632	10.632	10.632	10.632	10.632	10.632	10.632
YLR197W	16.412	16.412	16.412	16.412	16.412	16.412	15.666	14.584	14.584	14.584	13.838	13.838	13.838	12.01	12.01	11.936	12.272	12.272	12.272	12.272	12.272	12.272	11.936	11.936	11.862	11.862	11.862	11.452	11.452	11.452	11.452	11.452	11.452	11.452	10.706	10.706	10.706	10.37	10.37	10.37	9.624	9.288	8.952	8.616	8.616	9.1	9.1	9.1	8.354
YFR017C	7.682	7.272	7.272	7.272	7.272	7.272	7.272	7.272	7.272	7.272	7.272	7.272	7.272	7.272	7.272	7.272	7.272	7.272	7.272	7.272	7.272	7.272	7.272	7.272	7.272	7.272	7.272	7.272	7.272	7.272	7.272	7.272	7.272	7.272	7.272	6.862	6.862	6.526	6.526	6.526	6.526	6.116	6.116	6.116	6.116	5.706	5.296	5.296	5.296
YJL126W	3.058	3.058	3.394	5.558	8.132	8.132	8.132	8.132	8.132	8.132	8.132	8.132	8.468	8.468	8.468	8.468	8.468	8.468	8.468	8.058	8.058	8.468	9.476	9.886	10.222	10.222	10.558	10.558	10.558	10.558	10.558	10.222	10.222	10.222	10.222	10.222	10.222	10.222	10.222	10.894	11.714	14.026	14.026	14.362	14.362	14.362	15.182	15.182	15.182
YPL059W	5.968	5.968	5.968	6.64	7.05	9.14	9.55	9.55	9.55	9.55	9.55	9.55	9.55	9.55	9.55	9.55	9.55	9.55	9.55	9.55	9.55	9.55	9.55	9.214	9.214	8.878	8.878	8.132	8.132	8.132	8.132	8.132	8.132	8.132	8.132	8.132	8.132	8.468	8.468	8.468	8.468	8.468	8.468	8.468	8.468	8.468	8.468	8.468	7.648
YGL202W	0.746	0.746	0.746	0.746	0.746	0.746	0.746	0.746	0.746	0.746	0.746	0.746	1.082	1.082	1.492	1.492	1.492	1.492	1.492	1.492	1.492	1.492	1.492	1.492	1.492	1.492	1.492	1.492	1.492	1.492	1.492	1.492	1.492	1.492	1.902	1.902	1.902	1.902	1.902	1.902	1.902	1.902	1.902	1.902	1.902	1.902	1.902	1.492	1.492
YGR210C	13.388	13.388	13.388	13.388	13.388	12.642	12.642	12.642	12.642	12.642	12.642	12.642	12.642	12.642	12.642	12.642	12.232	12.232	12.232	11.15	11.15	11.15	9.174	9.174	9.174	8.428	8.428	8.428	8.018	7.682	6.788	6.042	6.378	6.378	7.05	7.05	7.05	7.05	7.05	6.64	6.64	6.64	6.64	6.64	5.484	5.148	5.484	5.484	5.484
YHR027C	15.814	15.814	15.814	15.814	15.814	15.814	15.814	15.814	16.15	16.15	16.15	16.15	16.15	16.15	16.15	17.232	17.232	17.232	17.232	17.232	17.232	17.978	18.314	18.314	18.314	18.314	18.314	17.978	17.978	17.978	17.978	17.978	17.978	17.978	17.978	17.978	17.978	17.978	18.724	18.724	18.724	18.724	18.724	18.724	18.724	18.724	18.724	18.724	18.052
YER032W	18.838	18.838	18.838	18.838	18.838	18.838	18.838	18.838	18.838	18.838	18.838	18.838	18.838	18.838	19.248	19.248	19.248	19.248	19.248	19.248	19.248	19.248	19.248	19.248	19.248	19.248	19.248	19.248	19.248	19.248	19.248	19.584	19.584	19.584	19.584	19.584	19.584	19.584	19.584	19.584	19.584	19.584	19.584	19.584	19.584	19.584	19.584	19.584	19.584
YKL032C	0.746	0.746	0.746	0.746	0.746	0.746	2.238	2.238	2.238	2.238	2.238	2.238	2.238	2.238	2.238	2.238	2.238	2.574	3.32	3.32	3.32	3.32	3.32	3.32	3.32	3.32	3.32	3.32	3.32	3.32	3.32	3.32	3.32	3.32	2.984	3.394	3.394	3.394	3.394	3.394	3.394	3.394	3.394	3.394	3.394	3.394	3.73	3.73	3.73
YGR081C	15.632	15.632	15.632	15.632	15.632	15.632	15.632	15.632	15.968	16.042	16.042	16.042	16.042	16.042	16.714	17.46	17.46	17.46	17.46	17.46	17.46	17.46	17.46	17.46	17.46	17.46	17.46	17.46	17.87	17.87	17.87	17.534	17.944	17.944	17.944	17.944	17.944	17.944	17.944	17.944	17.944	17.944	17.944	17.944	17.944	17.944	17.944	17.944	17.608
YMR202W	16.19	16.19	16.19	16.19	16.19	16.19	16.19	16.19	16.19	16.19	16.19	15.444	15.444	15.444	15.444	15.444	15.444	15.108	15.108	15.108	15.108	15.108	15.108	15.108	15.108	15.108	15.108	15.108	15.108	15.108	15.108	15.108	15.108	15.108	15.108	15.108	14.026	14.026	14.026	14.026	14.026	14.026	14.026	14.026	14.026	14.026	14.362	13.616	13.616
YEL037C	17.642	18.462	18.872	18.872	19.282	19.282	19.282	19.282	19.282	19.282	19.282	19.282	19.282	19.282	19.282	19.282	19.282	19.282	19.282	19.282	19.692	19.692	19.692	19.692	19.692	19.692	19.692	19.356	19.356	19.356	19.356	19.356	19.356	19.692	19.692	20.512	20.922	20.922	20.922	20.922	20.922	20.922	20.922	20.922	20.922	20.922	20.922	20.922	20.512
YKL143W	6.566	6.156	6.492	6.492	7.164	7.574	8.394	9.812	9.812	10.222	10.222	11.042	11.042	11.452	11.452	11.452	11.452	11.452	11.452	11.452	11.452	11.452	11.452	11.452	11.452	11.452	11.452	11.452	11.452	11.452	11.452	11.452	11.452	11.788	11.788	11.788	11.788	11.788	11.788	11.788	11.788	11.788	11.788	11.788	11.788	11.788	11.788	11.788	11.788
YML088W	9.174	9.174	9.174	9.174	9.174	9.174	9.174	9.174	9.174	9.174	9.584	9.174	9.174	9.174	9.174	9.174	9.174	8.502	8.502	8.502	8.502	8.502	8.502	8.502	8.502	8.502	8.502	8.502	8.502	8.502	8.092	8.092	8.092	7.682	7.682	7.682	7.682	7.682	7.682	7.682	7.682	7.682	7.682	7.682	7.682	7.682	7.682	6.714	6.714
YOR283W	22.568	22.568	22.904	22.904	23.65	23.986	23.986	23.986	23.986	23.986	23.986	23.986	23.986	24.806	24.806	24.806	24.806	24.806	24.806	24.806	24.806	24.806	24.806	24.806	24.806	24.806	24.806	24.806	24.806	24.806	24.806	24.806	24.806	24.806	24.396	24.396	24.396	24.396	24.396	24.396	24.396	24.396	24.396	24.396	24.396	24.396	24.396	24.396	24.396
YER027C	6.418	6.418	7.5	7.836	7.836	8.246	7.91	8.32	7.984	7.984	7.984	9.066	9.066	9.066	9.066	9.066	9.066	9.066	9.066	9.066	9.066	10.558	11.64	11.64	11.64	11.64	11.64	11.64	11.64	11.64	11.64	12.386	12.386	12.386	12.386	12.386	12.386	12.386	12.386	12.386	11.976	11.976	12.722	12.722	12.722	12.722	12.722	12.312	12.312
YGR023W	20.296	19.624	19.624	19.214	18.468	18.468	18.132	18.132	17.796	17.796	17.796	17.796	17.796	17.796	17.796	17.796	17.796	17.796	17.796	17.796	17.796	17.796	17.796	17.796	17.796	17.796	17.796	17.46	17.46	17.46	16.378	16.378	16.378	16.378	16.378	16.378	16.378	16.378	16.378	16.378	16.378	16.378	16.378	16.378	15.222	15.222	15.222	15.222	15.222
YDL215C	6.862	7.608	7.608	7.608	7.608	7.272	7.272	6.862	6.862	6.862	6.862	6.862	6.862	6.862	6.862	6.452	6.452	6.452	6.452	6.452	6.862	6.862	6.862	6.862	6.862	6.862	6.862	6.862	6.862	6.862	6.862	6.862	6.862	6.862	7.272	7.272	7.272	7.272	7.272	7.272	6.936	6.936	6.936	6.936	6.936	7.198	7.198	7.198	7.198
YHR076W	9.066	9.066	8.73	8.32	7.238	7.238	7.238	7.238	6.566	6.566	6.566	6.566	6.566	6.566	6.566	6.566	6.566	6.566	6.566	6.566	6.566	6.156	5.336	5	5	5	5	5	5	4.664	4.664	4.328	4.254	3.918	3.918	5.074	5.074	5.41	5.41	5.41	5.41	4.738	4.738	4.738	4.738	4.738	4.738	4.738	4.738
YKL065C	9.066	9.066	9.066	9.066	9.066	9.066	9.066	9.066	9.066	9.066	9.066	9.066	9.066	9.066	9.066	9.066	9.066	9.066	9.066	9.066	9.066	9.066	9.066	9.066	9.066	9.066	9.066	9.066	9.066	9.066	9.066	9.066	9.066	8.73	8.73	8.73	8.32	8.32	7.984	7.984	7.984	7.984	7.984	7.312	5.41	5.41	5.074	5.074	4.066
YNL277W-A	9.55	9.55	9.55	9.55	9.55	9.55	9.55	9.55	9.55	11.042	11.042	11.042	11.042	11.042	11.042	11.042	11.042	11.042	11.042	11.042	11.042	11.042	11.042	11.042	11.042	11.042	11.042	11.042	11.042	11.042	11.042	10.706	10.706	10.706	10.706	10.706	10.706	10.706	10.706	10.706	10.706	9.96	9.214	9.214	9.55	9.55	9.55	9.55	9.55
YMR060C	16.526	16.526	16.526	16.526	16.526	16.526	16.526	16.526	16.526	16.526	16.116	16.116	16.452	16.452	16.452	16.452	16.452	16.452	16.452	16.452	16.452	16.042	16.042	16.042	16.042	16.042	16.042	16.042	16.042	16.042	16.042	16.042	16.042	16.042	16.042	16.042	16.042	16.042	16.042	16.042	16.042	16.042	15.706	15.706	15.706	15.706	15.706	15.706	15.706
YPR154W	14.96	15.296	14.96	14.96	14.624	13.468	14.624	14.624	14.624	14.624	14.624	14.624	14.624	14.96	14.55	14.14	14.476	14.476	14.476	14.476	14.476	14.476	14.476	13.468	15.632	14.886	15.632	15.632	15.632	15.632	16.042	16.042	16.042	16.042	16.042	16.042	16.042	16.042	16.378	16.788	16.788	16.788	16.788	16.788	17.534	16.788	16.788	16.788	16.788
YOL049W	19.51	18.69	17.944	17.944	17.944	18.69	18.69	18.69	19.1	19.1	19.1	19.1	19.1	19.1	19.1	19.1	19.1	19.1	19.1	19.772	19.772	19.772	19.772	19.772	20.108	20.108	20.108	20.108	20.108	20.108	19.288	19.288	19.288	19.288	19.288	19.288	19.288	19.288	19.288	19.698	19.698	19.698	19.698	19.698	19.698	19.698	19.362	19.362	19.362
YBR062C	6.304	6.304	5.074	4.402	4.738	5.148	6.976	6.976	6.976	6.976	6.976	6.976	6.976	6.976	6.976	7.312	7.312	7.648	7.648	7.648	7.648	7.648	7.648	7.648	7.648	7.648	7.648	8.058	9.288	9.288	9.288	9.288	9.698	9.698	9.698	9.698	10.444	10.444	11.19	11.19	11.19	11.936	14.436	14.436	15.108	15.108	15.108	15.108	15.108
YHL007C	4.402	4.402	4.402	4.402	4.402	4.066	4.738	6.64	6.64	6.976	7.312	7.312	7.312	7.312	7.312	7.312	7.312	7.648	8.878	12.494	12.494	12.494	12.83	12.83	15.478	15.142	16.298	16.298	16.298	16.634	16.634	16.634	16.634	17.306	17.306	17.306	17.306	17.306	17.306	17.306	17.306	17.306	17.306	17.306	17.306	17.306	18.052	18.052	19.208
YKR087C	14.504	14.504	14.504	14.504	14.504	14.504	14.094	14.094	14.094	14.356	13.2	13.2	13.2	13.2	13.2	11.97	12.38	12.044	12.044	12.044	12.044	12.044	12.38	11.56	11.56	11.56	11.56	11.56	11.56	11.56	11.56	9.994	9.994	11.412	11.412	11.412	11.412	9.772	9.362	9.362	9.362	9.362	9.362	8.952	8.952	8.952	8.542	8.468	8.468
YJR065C	14.994	14.994	14.994	14.994	14.994	14.994	14.994	14.994	14.994	14.994	14.994	15.404	15.404	15.404	15.404	15.404	15.404	15.404	15.404	15.404	15.404	15.74	15.74	15.74	15.74	15.74	15.74	15.74	15.74	15.33	15.33	15.33	15.33	15.33	15.33	15.33	15.33	15.33	15.33	15.33	15.33	15.33	15.33	15.33	15.33	15.33	15.33	15.33	15.33
YAR019C	8.058	8.058	8.058	8.058	8.468	8.468	8.468	8.058	8.058	8.058	8.058	7.312	6.976	7.312	5.894	5.894	5.894	6.23	6.23	5.82	5.82	5.82	4.664	4.328	4.402	4.402	4.402	4.402	5.632	6.042	6.042	6.042	6.042	8.69	10.854	10.854	10.854	11.264	10.928	11.338	11.338	11.002	11.002	10.592	10.592	11.412	11.412	11.412	12.158
YOL072W	7.124	7.124	7.124	7.124	7.124	6.788	7.124	6.714	6.714	6.714	6.714	6.714	6.304	6.64	6.64	6.64	6.64	6.64	6.64	6.566	6.566	6.566	6.976	5.82	5.82	5.82	6.64	8.058	8.058	8.058	7.722	7.722	7.722	7.648	7.648	7.648	7.984	7.984	8.394	8.73	8.73	9.14	9.14	9.14	9.476	9.476	9.476	9.476	9.14
YLR429W	12.198	12.198	12.198	11.788	11.714	11.714	11.714	11.714	11.714	11.714	11.714	12.05	12.05	12.05	11.714	11.714	13.206	13.542	13.542	13.542	13.542	13.952	13.952	14.288	14.288	14.288	14.288	13.878	13.878	14.624	14.624	14.624	14.624	14.624	14.624	14.624	14.624	14.624	14.624	14.624	14.96	14.96	14.96	14.96	14.96	14.96	14.96	14.96	14.96
YDR032C	9.362	9.362	9.362	9.362	9.362	9.362	9.698	9.698	9.698	9.698	9.698	9.698	9.698	9.698	9.698	9.362	8.69	7.944	7.944	7.944	7.944	7.944	7.944	7.944	7.534	7.534	7.534	7.534	7.534	7.534	7.198	7.198	7.198	7.198	7.198	7.198	7.198	7.198	7.198	7.198	6.862	6.862	6.862	6.862	6.862	6.862	6.862	6.862	6.862
YDR420W	7.164	7.164	7.164	7.164	7.164	6.828	6.828	6.828	6.828	6.828	5.746	5.336	5	3.918	3.918	3.508	3.508	3.508	3.508	3.508	3.508	3.508	3.508	3.508	1.68	1.344	1.344	1.008	1.008	0.672	0.336	0.336	0.336	0.336	0.336	0.336	0.336	0.336	0.336	0.336	0.672	1.008	1.008	1.008	1.008	1.008	1.008	1.008	1.008
YPR179C	5.968	5.968	4.812	4.812	6.042	6.042	6.042	6.452	6.452	6.452	6.452	6.452	6.452	6.862	6.6	7.42	7.42	7.42	7.01	7.42	7.42	7.42	7.42	7.42	7.42	7.42	7.42	7.42	7.42	7.83	7.83	7.83	8.65	8.65	8.65	8.576	8.576	8.576	8.576	8.576	8.576	8.576	8.576	8.576	8.166	8.912	8.912	8.912	9.248
YAL059W	7.722	8.132	8.468	9.55	9.55	9.55	9.55	10.222	10.222	10.222	10.222	10.222	10.222	10.222	10.222	10.222	10.222	10.222	10.222	10.222	10.222	10.632	11.042	11.116	11.116	11.452	11.452	11.452	11.452	11.452	11.452	11.452	11.452	11.452	11.452	11.452	11.042	10.222	10.222	10.558	10.968	10.968	10.968	11.976	11.976	11.976	11.976	11.64	11.64
YLR274W	12.01	12.01	12.01	12.01	12.01	12.01	12.01	12.346	13.166	13.166	13.166	13.166	13.502	13.502	13.502	13.502	13.502	13.502	13.502	13.502	13.502	13.502	13.502	13.502	13.092	13.092	13.092	13.092	13.092	13.092	13.092	13.092	13.092	13.092	13.092	13.092	13.092	13.092	12.756	12.756	12.42	12.42	12.42	12.42	12.42	12.42	12.42	12.42	12.42
YDL100C	10.108	10.108	10.108	10.108	10.108	10.108	10.108	10.108	10.108	10.108	10.108	10.108	10.444	10.108	10.108	10.108	10.108	8.616	8.28	9.288	9.288	9.288	9.288	9.288	8.878	8.878	8.878	8.878	8.878	11.378	11.042	11.042	11.042	11.042	11.862	11.862	11.862	11.862	11.862	11.862	11.862	11.862	11.862	11.862	11.862	11.862	11.862	11.862	11.862
YMR135C	4.066	4.066	4.066	4.066	3.656	3.656	3.656	3.656	3.656	3.656	3.656	3.656	3.656	3.656	2.984	2.574	2.574	2.574	2.574	2.574	2.574	2.574	2.238	2.238	2.238	2.238	2.238	2.238	1.902	1.492	1.492	1.492	1.492	1.492	1.492	1.492	1.492	1.492	1.492	1.492	1.492	1.492	1.492	1.492	1.492	1.492	1.492	1.492	1.492
YNL067W	11.492	11.156	10.82	10.82	10.82	11.156	11.156	11.156	11.156	11.156	11.156	11.156	11.566	11.23	11.23	11.23	11.23	11.23	11.23	10.82	11.156	10.336	10	10	9.664	9.664	9.664	10.074	10.074	10.074	10.074	10.074	10.074	9.402	9.402	9.812	10.222	10.222	10.222	10.222	10.222	8.132	7.796	7.796	7.796	7.46	7.46	7.46	7.46
YHR148W	5.108	5.108	5.108	5.108	5.108	5.108	5.108	5.108	5.854	5.854	5.854	5.854	6.264	6.264	6.264	6.264	6.264	6.264	6.264	6.264	6.264	6.264	6.264	6.264	6.264	6.264	6.264	6.264	6.264	6.264	6.264	6.6	6.6	6.6	6.6	6.6	6.6	6.6	6.6	6.6	6.6	6.6	6.6	6.6	6.6	6.6	6.6	6.6	6.19
YNL330C	11.6	11.6	11.6	11.6	11.6	11.6	11.6	11.6	11.6	11.6	11.6	11.6	11.6	11.6	11.6	12.01	12.01	12.01	12.01	12.01	12.01	12.01	12.01	12.01	12.01	12.01	12.01	12.01	12.01	12.01	12.01	12.01	12.01	12.01	12.01	12.01	12.01	12.01	12.01	12.346	12.346	12.346	12.346	12.346	12.346	12.346	12.346	12.346	11.936
YIL157C	1.082	1.082	1.082	1.082	1.082	1.082	1.082	1.082	0.41	0.41	0	0	0	0	0	0	0	0	0	0	0	0.336	0.336	0.336	0.336	0.336	0.336	0.336	0.746	0.746	1.082	1.418	3.172	3.172	3.172	3.172	3.918	4.328	4.328	5.336	7.238	7.238	7.238	7.238	7.238	7.238	7.648	7.648	7.648
YNL065W	1.828	1.828	1.828	1.828	1.828	2.238	2.238	2.238	2.238	2.238	2.238	2.238	2.238	2.238	2.238	2.238	2.238	2.238	2.238	2.238	2.238	2.238	2.238	2.238	2.238	2.238	2.238	2.238	2.238	2.238	2.238	2.238	2.238	2.238	2.238	2.238	2.238	2.238	1.902	1.902	1.23	0.82	0.82	0.82	0.82	0.82	0.82	0.82	0.82
YKL164C	0.336	0.336	0.336	0.336	0.336	0.336	0.336	0.336	0.336	0.336	0.336	0.336	0.336	0.336	0.336	0.336	0.336	0.336	0.336	0.336	0.336	0.336	0.336	0.336	0.336	0.336	0.336	0.336	0.336	0.336	0.336	0.336	0	0	0	0	0	0	0	0	0	0	0	0	0	0	0	0	0
YOL003C	2.574	2.574	2.574	2.984	4.214	4.214	4.214	4.214	4.214	4.214	4.214	4.624	4.624	4.624	4.624	4.624	4.624	4.624	4.624	4.624	5.78	6.452	7.534	7.534	7.534	7.944	7.944	7.944	7.944	7.944	7.944	8.28	8.28	8.28	8.28	8.28	8.28	8.28	8.28	8.28	8.28	8.28	8.28	8.28	8.28	8.28	8.28	8.28	8.28
YOR224C	11.788	11.788	11.788	11.788	11.788	11.788	11.788	11.788	11.788	11.788	11.788	11.788	11.788	11.788	11.788	11.788	11.788	11.788	10.78	10.78	10.78	10.78	10.78	10.78	10.37	10.37	10.37	10.37	10.37	10.37	9.96	9.96	9.96	8.73	8.73	8.73	8.73	8.73	8.73	8.73	8.73	8.73	8.394	8.32	7.574	7.574	7.574	7.574	7.574
YHL029C	3.73	3.73	3.73	3.73	3.73	3.73	3.73	3.73	3.73	3.394	3.394	3.394	3.394	3.394	3.73	3.73	3.73	3.73	3.73	3.73	3.73	3.73	3.73	3.73	3.73	3.73	3.73	3.73	3.73	3.73	4.066	4.066	4.066	4.066	4.066	4.066	4.066	4.066	4.066	4.066	4.066	4.066	4.066	4.066	4.066	4.066	4.066	4.066	3.32
YNL073W	12.124	12.124	12.124	12.124	12.124	11.788	11.788	12.198	12.198	12.198	12.198	12.198	12.534	13.28	13.28	13.28	13.28	13.28	13.28	13.28	13.28	13.28	13.28	13.28	13.28	13.28	13.28	13.28	13.28	13.28	13.952	13.952	13.952	13.952	13.952	13.952	13.952	13.952	13.952	13.952	13.952	13.952	13.952	13.952	13.952	13.952	13.952	13.952	13.952
YMR031C	16.936	16.936	16.936	16.936	16.936	16.936	16.936	16.936	17.346	17.01	17.01	17.01	17.01	17.01	17.01	17.01	16.674	16.674	16.674	16.264	15.518	15.108	15.108	15.108	15.108	15.108	15.108	15.518	15.182	15.182	14.772	14.772	14.772	14.772	14.772	14.772	14.1	13.428	13.428	13.838	13.838	13.838	13.502	13.502	13.502	13.502	13.092	13.092	13.502
YPL098C	10.894	10.894	10.894	10.222	10.222	10.222	10.222	8.878	8.878	8.878	8.878	8.878	8.878	8.468	8.468	8.058	7.722	7.722	7.722	7.722	7.722	7.722	7.722	7.722	7.722	7.722	7.722	7.722	7.722	7.722	7.722	5.41	5.074	3.32	2.91	2.91	2.91	4.066	4.066	4.066	4.066	4.066	4.066	5.148	6.156	6.566	7.386	7.386	7.386
YJR067C	4.698	4.698	5.444	6.19	6.19	6.19	6.19	6.19	6.19	6.19	6.19	6.19	6.19	6.19	6.19	3.878	3.878	4.55	5.968	6.714	8.616	8.616	8.616	9.026	9.026	9.698	9.698	9.698	9.698	12.346	12.346	12.346	12.346	12.346	12.346	12.682	12.682	12.682	13.502	14.174	14.174	14.174	14.174	17.306	17.306	17.306	17.306	17.306	17.306
YML127W	18.838	19.174	19.174	19.174	19.174	19.174	19.174	19.174	19.174	19.174	19.174	19.174	19.174	19.51	19.51	19.51	19.51	19.51	19.92	19.92	19.92	19.92	19.92	19.92	19.92	19.92	19.92	19.92	19.92	19.92	19.92	19.92	19.584	19.584	19.584	19.584	19.584	19.584	19.584	19.584	19.584	19.584	19.584	19.584	19.584	19.584	19.584	19.584	19.248
YLR011W	11.674	11.338	11.338	10.928	10.928	10.928	10.928	10.928	10.928	10.928	10.928	10.928	10.928	10.928	10.592	10.592	10.592	10.592	10.592	10.592	10.592	10.592	10.592	10.592	10.592	10.592	10.592	10.592	10.592	10.592	10.592	10.592	9.846	9.846	9.174	9.174	9.174	9.174	9.174	8.838	8.018	8.018	8.018	8.018	7.608	7.608	7.608	7.608	7.608
YDR092W	5.484	5.074	5.074	5.074	5.074	5.074	5.074	5.074	5.074	5.074	5.074	5.484	3.656	3.656	3.656	2.91	2.91	2.238	2.238	2.574	2.574	2.91	3.246	3.246	3.246	3.992	3.918	3.918	4.926	4.926	5.336	6.082	6.082	6.082	6.082	6.082	6.082	6.828	6.828	6.828	6.828	6.828	6.828	6.828	6.828	6.828	7.164	7.164	7.164
YDR494W	10.222	10.222	10.222	10.222	10.222	10.222	10.222	10.222	10.222	9.55	10.222	10.968	11.378	11.378	11.378	11.378	11.378	10.968	10.968	10.968	10.968	10.968	10.632	10.632	10.222	10.222	10.558	10.558	10.558	10.558	10.558	10.968	9.886	9.624	9.624	9.624	9.624	9.624	9.624	9.624	9.624	9.624	9.624	9.96	9.96	9.96	9.96	9.96	9.96
YPR111W	9.812	9.812	9.812	9.812	9.812	9.812	9.812	9.812	9.812	9.812	9.812	9.812	9.812	9.812	9.812	9.812	9.812	9.812	9.812	9.812	9.812	9.812	9.812	9.812	9.812	9.812	9.812	9.476	9.476	8.804	8.804	8.804	8.804	8.804	8.804	8.804	8.804	8.804	8.804	8.804	8.804	8.804	8.804	8.058	8.058	8.058	8.058	8.058	8.058
YEL004W	8.394	8.394	8.394	8.394	8.73	8.73	8.73	9.066	8.73	9.55	9.55	9.55	9.55	9.55	8.542	8.206	7.87	7.87	9.288	9.96	10.78	11.19	11.19	11.19	11.19	11.19	9.772	9.362	9.362	9.362	9.362	11.526	11.862	11.862	12.198	12.198	12.534	13.354	13.354	13.354	13.69	13.69	13.69	12.944	12.534	12.87	13.69	13.69	13.69
YDR137W	1.976	1.902	2.648	2.648	2.648	2.648	2.648	2.648	2.648	2.648	2.648	2.648	2.648	2.648	2.648	2.648	2.648	2.648	2.648	2.648	2.648	2.648	2.648	2.648	2.648	2.648	2.648	2.648	2.648	2.648	2.648	2.648	2.648	2.648	2.648	2.648	2.648	2.648	2.648	2.648	2.648	2.648	2.648	2.648	2.648	1.828	1.492	1.492	1.492
YJL046W	4.624	4.624	4.624	4.624	4.624	4.624	4.624	5.296	6.116	6.452	6.788	6.788	7.124	7.124	7.124	7.124	7.124	7.124	7.124	7.124	7.124	7.124	7.124	7.124	7.124	7.124	7.124	7.124	7.124	7.124	7.124	7.124	9.362	9.362	9.362	9.772	9.772	9.772	9.772	9.772	9.772	9.772	9.772	10.854	10.854	10.854	10.854	12.084	13.576
YOR253W	13.502	13.502	13.502	13.166	13.166	13.502	13.092	13.092	12.346	12.346	12.346	11.936	10.37	10.034	8.206	7.796	8.132	8.132	8.132	8.132	9.214	9.624	9.624	8.468	6.976	6.156	6.156	5.336	6.008	6.008	6.418	6.418	8.172	8.172	8.172	8.172	8.172	8.172	8.172	8.172	7.762	8.098	7.762	7.762	7.762	7.762	7.762	7.762	8.434
YBR071W	13.838	14.174	14.174	14.174	14.174	14.174	14.51	14.51	14.846	14.846	14.846	14.846	14.846	14.846	14.846	14.846	14.846	14.846	15.256	15.256	15.256	15.256	15.256	15.256	15.256	15.256	15.256	15.256	15.256	15.256	15.256	14.92	13.764	13.354	13.354	13.354	13.764	13.764	14.1	14.1	14.1	13.764	13.764	13.764	13.764	14.1	13.764	14.174	14.174
YJL028W	7.5	7.164	6.754	6.754	6.754	6.754	6.418	6.418	6.418	6.418	6.418	6.418	6.418	6.418	6.418	6.418	6.082	6.082	6.082	5.746	4.59	4.59	4.59	4.59	4.59	4.59	4.926	4.926	4.926	5.336	5	5	5	4.59	3.918	3.918	3.918	3.246	2.91	2.91	2.574	2.91	2.5	2.5	2.5	2.5	2.5	2.5	2.5
YEL036C	0.746	0.746	0.746	0.336	0.336	0	0	0	0	0	0	0	0	0	0	0	0	0	0	0	0	0	0	0	0	0	0	0	0	0	0	0	0	0	0	0	0	0	0.336	0.336	0.336	0.336	0.336	0.336	0.336	0.336	0.336	0.336	0.336
YGR082W	10.484	10.484	10.894	11.23	11.23	11.23	11.23	11.23	11.23	11.23	11.23	11.23	11.23	11.976	12.648	12.648	12.648	12.648	12.648	12.648	12.648	12.648	12.648	12.648	12.648	12.648	12.648	12.648	12.648	12.648	12.648	12.648	12.648	12.648	12.648	12.648	12.648	12.648	12.648	12.648	12.238	12.238	12.238	12.238	12.648	12.648	12.648	12.648	12.648
YGL198W	15.068	15.068	15.068	15.068	15.068	15.068	15.068	15.068	15.068	15.068	15.068	15.068	15.068	15.068	15.404	15.404	15.404	15.404	14.994	14.994	14.994	14.584	14.584	14.584	14.584	14.584	14.584	14.584	14.584	14.584	14.584	14.584	14.584	14.584	14.584	14.584	14.584	14.584	14.584	14.584	14.174	14.51	14.51	14.51	14.846	14.51	14.51	14.51	14.1
YBR276C	5.336	5.672	5.672	5.672	5.672	5.672	5.672	5.672	5.672	5.336	5.336	4.738	5.074	5.746	5.746	5.746	6.082	6.082	6.082	6.492	6.492	6.828	6.828	7.164	7.238	7.238	7.238	7.648	7.984	7.984	7.984	7.984	7.984	7.984	7.984	7.984	7.984	9.476	9.812	10.222	10.558	10.558	10.558	10.558	10.558	10.558	10.558	10.558	10.558
YCR019W	8.354	8.354	8.354	7.944	7.944	7.944	7.944	7.272	7.608	7.608	7.608	7.608	7.608	7.608	7.272	7.272	7.272	7.608	7.944	7.944	7.944	7.534	7.534	7.534	7.534	7.534	6.378	6.042	6.042	6.042	5.706	5.296	6.042	5.632	6.042	6.042	6.042	6.452	7.608	8.018	8.018	8.018	8.354	8.354	8.354	8.354	8.764	8.018	8.018
YCR008W	1.418	1.418	1.082	1.082	1.082	1.082	1.082	1.082	1.082	1.082	1.082	1.082	1.082	1.082	1.082	1.418	1.418	1.082	1.082	1.082	1.082	1.082	1.082	1.082	1.082	1.082	1.082	1.082	1.082	1.082	1.082	1.082	1.082	1.082	1.082	1.082	1.082	1.082	1.082	1.082	1.082	1.082	1.082	1.082	0.746	0.746	0.746	0.746	0.746
YKR058W	15.626	15.626	15.626	15.626	15.216	15.216	15.216	15.216	15.216	15.216	15.216	15.216	15.216	15.216	15.216	15.216	15.216	15.216	15.626	15.552	15.552	15.552	15.552	15.552	15.552	15.888	15.888	16.298	16.298	16.298	16.298	16.298	16.298	16.298	16.298	16.298	16.298	16.298	16.298	16.708	16.708	16.708	16.708	16.708	16.708	16.708	16.708	17.044	17.044
YOR067C	11.23	11.23	11.23	11.23	10.82	11.23	11.23	11.23	11.23	11.23	11.23	11.23	11.23	12.312	13.058	13.058	12.722	12.722	12.722	13.132	13.132	13.132	13.132	13.132	13.132	13.132	13.132	13.132	13.468	13.468	13.468	13.468	13.468	13.468	13.468	13.468	13.468	13.878	15.034	15.034	15.034	15.37	15.37	15.37	15.37	15.37	15.78	15.78	15.78
YMR147W	0.336	0.336	0.336	0.336	0.336	0.336	0.336	0.746	0.746	1.082	1.082	1.082	1.082	1.082	1.082	1.082	1.082	1.082	1.082	1.082	1.082	1.082	1.082	1.082	1.082	1.082	1.082	1.082	1.082	1.082	1.082	1.082	1.082	1.082	1.082	1.082	1.082	1.082	0.746	0.746	0.746	0.746	0.746	0.41	0.41	0.41	0.41	0.41	0.41
YBL079W	12.608	12.608	12.608	12.608	12.608	12.608	12.272	11.936	11.6	11.6	11.6	11.6	11.6	11.6	11.6	11.6	11.6	11.6	11.6	11.6	11.6	11.6	11.6	11.6	11.6	10.108	10.108	10.108	10.108	9.698	9.698	9.698	9.698	9.698	9.698	9.698	9.698	9.698	9.698	9.698	9.362	9.362	9.362	9.362	6.304	5.222	4.812	3.804	3.394
YPL148C	13.878	13.878	13.878	13.878	13.878	13.878	13.878	13.878	13.878	13.878	13.878	13.878	13.878	13.878	13.878	13.878	13.878	13.878	12.386	12.05	11.64	11.64	11.64	11.64	11.64	11.23	11.23	11.23	11.23	11.23	10.894	10.894	10.222	10.558	10.968	10.968	10.222	10.222	10.222	10.222	10.296	10.706	10.37	10.37	10.37	10.37	10.37	9.96	9.96
YHR091C	7.164	7.164	6.754	6.754	7.5	6.828	6.828	6.828	6.828	6.828	6.828	6.492	6.492	6.492	6.492	6.902	6.902	6.902	6.902	6.902	6.902	7.238	7.238	7.238	7.238	7.238	7.238	6.492	6.492	6.492	6.902	6.566	6.566	7.984	7.984	7.984	7.984	7.984	8.394	8.058	8.058	8.058	8.058	8.058	8.394	8.73	8.73	8.73	9.14
YPR098C	5.82	5.82	5.82	5.82	5.82	5.82	6.156	5.336	5.672	5.262	5.262	6.082	6.082	6.082	6.754	6.344	6.344	6.344	6.344	6.68	6.68	6.68	6.68	6.68	6.68	6.68	6.68	6.68	6.68	6.344	7.09	7.09	7.09	7.09	7.09	7.09	7.09	7.5	7.5	7.5	7.5	7.5	7.5	7.5	7.5	7.5	7.5	7.5	7.5
YMR299C	7.312	7.312	7.312	7.312	7.312	7.312	6.566	6.566	6.23	6.23	6.23	5.894	5.894	5.894	5.148	5.894	6.304	9.476	10.558	10.558	11.23	11.23	11.23	11.566	11.566	11.566	11.566	11.902	12.312	12.648	12.648	12.984	12.984	12.984	12.984	12.984	12.984	12.984	12.984	12.984	12.984	12.984	12.984	12.984	12.984	12.984	12.648	12.984	13.394
YOR210W	15.706	15.706	15.706	15.706	15.706	15.706	15.706	15.706	15.706	15.706	15.706	15.706	15.706	15.296	15.296	14.55	14.55	14.55	14.214	14.214	13.804	13.804	13.804	13.804	13.804	13.468	13.132	13.132	12.796	12.796	12.796	12.796	12.796	12.796	12.46	12.46	12.46	12.46	12.46	12.124	12.124	12.124	11.788	11.788	11.788	11.788	11.378	10.894	9.328
YMR164C	7.87	7.87	7.87	8.206	8.206	8.206	8.206	8.206	9.436	9.846	9.846	9.846	9.846	9.846	9.846	9.51	9.51	10.256	10.666	11.412	11.412	11.412	11.412	11.412	11.412	11.412	11.412	11.412	11.412	11.412	11.002	11.002	11.002	11.002	11.002	11.002	11.002	11.002	12.084	12.084	12.084	12.084	12.084	12.084	12.494	12.494	12.494	12.494	12.494
YEL055C	7.05	7.05	7.386	7.386	7.796	7.796	7.796	7.796	7.386	7.722	7.722	7.722	7.722	7.722	7.722	7.722	7.722	7.722	7.722	7.722	7.722	7.722	7.722	7.722	7.722	6.976	6.976	6.976	7.312	7.312	7.312	7.312	7.312	7.312	7.312	7.312	7.312	7.312	7.312	7.312	7.312	7.312	7.312	7.312	7.312	7.312	7.312	7.648	7.648
YNL213C	10.148	10.148	10.148	10.148	9.812	9.812	9.812	9.812	9.812	9.812	9.812	9.812	9.812	9.214	9.55	10.632	11.378	11.714	11.714	11.714	11.714	11.714	11.714	11.714	11.714	11.714	11.714	11.714	12.46	12.46	12.46	12.46	12.46	12.46	12.46	12.46	12.46	12.46	12.46	12.46	12.46	12.46	12.46	12.46	12.46	12.46	12.46	12.46	12.46
YPR034W	15.82	15.82	15.82	15.82	15.82	15.82	15.82	15.82	15.82	15.82	15.82	15.82	15.82	15.82	15.82	15.82	15.82	15.82	10.746	10.746	9.664	9.664	9.664	8.992	8.246	8.246	8.246	8.246	8.246	7.5	7.5	7.5	7.09	7.09	6.754	6.754	6.418	6.418	6.418	6.418	6.418	6.418	6.418	6.082	5.672	5.672	5.672	5.672	5.672
YLR257W	11.862	11.862	11.862	11.862	11.862	11.862	11.862	11.862	11.862	11.862	11.862	11.862	11.862	11.862	11.862	11.862	11.862	11.862	11.862	11.862	10.854	10.854	10.854	10.854	10.854	10.854	10.854	10.854	10.854	10.854	10.854	10.854	10.854	9.698	8.616	8.616	8.616	8.206	8.206	6.976	6.976	7.312	7.312	7.312	7.312	6.976	6.64	6.23	5.894
YOR194C	15.444	15.444	15.854	15.854	15.854	15.854	15.854	15.854	15.854	15.854	15.854	15.854	15.854	16.19	16.19	16.19	16.19	16.19	16.19	16.6	16.6	16.936	16.936	16.936	16.936	16.936	16.936	16.936	16.936	16.936	16.936	16.936	16.936	16.936	16.936	16.936	16.936	16.936	16.936	16.936	16.936	16.936	16.6	16.6	17.01	17.01	17.01	17.01	17.01
YOL056W	14.322	14.658	14.322	15.142	14.732	14.732	14.732	14.732	14.732	14.732	14.06	13.314	13.724	13.724	13.724	13.724	13.724	13.724	13.724	11.896	10.666	12.158	12.568	12.568	13.724	13.724	13.724	13.724	13.724	13.724	13.724	13.724	13.724	13.724	13.724	12.494	12.83	12.83	12.83	13.24	13.65	14.732	14.732	14.732	14.732	14.732	14.732	15.142	15.142
YGL105W	16.634	16.634	16.634	16.634	16.634	16.634	16.634	16.634	16.634	16.634	16.634	16.634	16.634	16.634	16.634	16.298	16.298	16.298	16.298	16.298	16.298	16.298	16.298	15.552	15.552	14.732	14.732	14.732	14.732	14.732	14.396	14.396	14.396	14.658	14.658	14.658	14.994	14.658	14.658	14.658	14.658	14.994	14.584	14.584	14.584	14.994	14.994	14.994	14.994
YMR132C	3.918	3.918	3.918	3.918	3.918	3.582	3.582	3.992	4.066	4.066	4.066	4.066	4.066	4.066	4.066	4.066	4.066	4.066	4.066	4.066	4.066	3.656	3.656	3.992	4.402	4.402	4.402	4.738	4.738	4.738	4.738	4.738	4.738	4.738	4.738	4.738	4.738	5.074	5.074	5.074	5.074	5.41	5.41	5.82	5.82	5.82	5.82	5.82	5.82
YHR174W	4.402	4.402	4.402	4.402	4.402	4.402	4.738	4.738	4.738	4.738	4.738	4.738	4.738	4.738	3.992	3.992	3.992	3.992	3.992	3.992	3.992	3.992	3.992	3.992	3.992	3.246	2.91	2.91	2.91	2.91	2.574	1.492	1.082	1.082	1.082	1.082	1.082	1.082	1.082	1.082	1.082	1.082	1.082	1.082	1.082	1.082	1.082	1.082	1.082
YPR105C	5.746	5.746	5.746	5.074	5.894	6.566	6.64	6.64	6.64	6.64	6.64	7.386	7.386	7.722	8.058	8.468	8.468	8.468	8.468	8.468	8.468	7.722	8.804	10.296	10.296	10.296	10.296	10.296	10.296	10.296	10.296	10.296	10.296	10.296	10.296	10.296	10.296	10.296	10.296	10.296	10.296	10.296	10.296	10.296	10.296	10.296	10.296	10.296	10.296
YBR053C	8.992	8.992	8.992	9.402	10.148	10.484	10.484	10.484	10.484	10.484	10.894	11.23	11.566	11.566	11.566	12.312	13.394	13.804	13.468	13.468	13.468	13.468	13.468	13.468	13.804	14.886	14.886	15.296	15.296	15.296	15.296	15.296	15.296	15.296	15.296	15.296	15.632	15.632	15.632	15.632	15.632	15.632	15.632	15.632	15.632	15.632	15.632	15.632	15.632
YOR037W	13.206	12.05	12.05	13.28	13.28	13.28	13.616	13.616	13.616	13.616	13.616	13.206	13.206	13.206	13.206	12.87	12.87	13.28	14.026	14.436	14.1	14.1	14.1	14.1	14.1	14.1	14.1	14.1	13.69	13.69	13.69	15.444	16.862	16.862	16.862	16.862	16.862	16.862	16.862	17.124	17.124	17.796	17.796	17.796	17.796	17.796	17.722	17.722	17.722
YOR247W	0	0	0	0	0	0	0	0	0	0	0	0	0	0	0	0	0	0	0	0	0	0	0	0	0	0	0	0	0	0	0	0	0	0	0	0	0	0	0	0	0	0	0	0	0	0	0	0	0
YOR305W	25.404	26.15	26.15	26.486	26.486	26.822	26.822	26.822	26.822	26.822	26.822	26.822	26.822	26.822	26.822	27.158	27.158	27.158	27.158	27.158	27.158	27.158	27.158	27.158	27.158	27.158	27.158	27.494	27.494	27.494	28.24	29.732	30.068	30.068	30.068	30.068	30.068	30.068	30.068	30.068	30.068	30.068	30.068	30.068	30.068	30.068	30.068	30.068	30.068
YKL052C	4.516	4.516	4.516	4.516	4.516	4.516	4.516	4.516	4.516	4.516	4.516	4.516	4.516	4.516	4.516	4.516	4.516	4.926	4.926	4.926	4.926	5.746	6.082	6.082	6.082	6.082	6.082	6.082	6.082	6.082	6.902	7.722	8.132	8.132	8.132	8.132	8.132	8.132	8.132	8.132	8.132	8.132	8.132	8.132	8.132	8.132	8.132	10.108	10.108
YDR404C	14.584	14.584	14.584	14.584	14.584	14.584	14.584	14.584	14.584	14.584	14.584	14.584	14.584	14.584	14.584	14.584	14.248	14.248	14.248	14.248	14.248	14.248	14.248	14.248	14.248	13.502	13.502	13.092	13.092	13.092	13.092	13.092	13.092	13.092	13.092	13.092	13.092	12.756	12.756	12.756	12.756	12.756	12.756	12.756	12.756	12.756	12.346	12.346	12.346
YPL030W	11.822	11.822	11.822	11.822	11.822	11.822	11.822	11.822	11.822	11.822	11.486	11.486	11.076	11.076	11.076	11.076	11.076	10.666	10.666	10.666	10.666	10.666	10.666	10.666	10.666	10.666	10.256	10.256	10.256	10.256	10.256	10.256	10.256	10.256	10.256	10.256	10.256	10.256	7.682	7.682	6.452	6.452	6.042	6.042	6.042	6.042	6.042	6.042	5.296
YML102W	12.312	12.312	12.312	12.312	12.312	12.312	12.312	12.312	12.312	12.312	12.312	12.312	12.312	12.312	12.312	10.484	9.812	8.73	8.32	8.656	8.656	8.656	8.656	8.656	8.656	8.656	8.656	8.656	8.656	8.656	8.656	8.656	8.656	8.656	8.32	8.32	7.91	6.082	5.336	5.336	5.336	5.336	5.672	6.082	6.082	6.082	6.082	6.082	6.082
YMR029C	9.664	9.664	9.664	9.664	9.664	9.664	10.074	11.828	11.828	11.828	11.828	11.828	12.91	14.066	14.066	14.812	14.812	16.23	16.23	16.23	16.23	16.23	16.23	16.23	16.64	16.64	16.64	17.386	17.386	17.722	18.878	18.878	18.878	18.878	18.878	18.878	18.878	18.878	18.878	18.878	18.878	18.878	19.288	19.288	19.624	19.624	19.624	19.624	19.624
YIL074C	22.38	22.38	22.38	22.38	22.38	22.38	22.38	22.38	22.38	22.38	21.708	21.708	21.372	21.372	21.036	21.036	20.7	20.29	20.29	20.29	20.29	19.544	19.544	19.544	19.544	18.724	18.724	18.724	18.724	18.724	18.724	18.388	18.388	18.388	18.388	18.388	18.388	17.978	17.978	17.978	18.388	17.642	17.642	17.642	17.642	14.994	8.132	6.566	7.238
YNL122C	7.796	7.796	7.796	8.132	8.132	8.132	8.132	8.132	8.468	8.468	8.468	8.468	8.468	8.468	8.468	8.468	8.468	8.468	8.468	8.468	8.468	8.468	8.058	8.058	8.058	8.058	8.058	8.058	8.058	8.058	8.058	8.058	8.058	8.058	8.058	8.058	8.058	8.058	8.058	8.058	8.058	8.058	8.058	8.058	8.058	8.058	8.058	8.058	8.058
YER109C	3.992	3.992	4.328	4.328	4.328	4.328	4.328	4.328	4.664	4.664	5.074	5.074	5.074	5.074	5.074	5.074	5.074	5.074	5.074	5.074	5.074	5.484	5.484	5.484	5.484	5.484	5.484	5.484	5.484	5.484	5.484	5.484	5.82	5.82	5.82	5.82	5.82	5.82	5.82	5.82	5.82	5.82	5.82	5.82	5.82	5.82	5.82	5.82	6.156
YPL193W	13.542	13.542	13.542	13.542	13.542	13.952	13.952	13.952	13.952	13.952	13.952	13.952	13.952	13.952	13.952	13.952	13.952	13.952	14.362	14.362	14.362	14.772	14.772	14.772	15.108	15.108	15.108	15.108	15.108	15.108	15.108	15.108	15.108	15.108	15.108	15.108	15.108	15.108	15.108	15.108	15.108	15.108	15.108	15.108	15.108	15.108	15.108	15.108	15.108
YGR091W	6.156	6.156	6.156	6.156	6.156	6.156	5.746	5.746	5.746	6.082	6.082	6.082	6.082	6.082	6.082	6.418	6.418	6.418	6.082	6.082	6.828	6.828	6.828	6.828	6.492	6.492	6.492	6.492	6.492	6.492	6.492	7.312	8.132	8.132	8.132	8.468	8.468	8.468	8.468	8.468	8.468	8.468	8.468	8.468	8.468	8.058	8.058	8.058	8.058
YDR286C	8.656	8.656	8.656	8.656	8.656	10.41	10.746	12.312	13.878	13.878	13.878	13.878	13.878	13.878	13.878	13.878	13.878	13.878	13.878	13.878	13.878	13.878	13.878	13.878	13.878	13.878	13.878	14.55	14.55	14.55	14.55	14.55	14.55	14.55	14.55	14.55	14.55	14.55	14.55	14.55	14.55	14.55	14.55	14.886	14.886	14.886	14.886	14.886	14.886
YOL098C	1.492	1.492	1.492	1.492	1.492	1.492	1.492	1.492	1.492	1.492	1.492	1.492	1.492	1.492	1.492	1.492	1.492	1.828	2.164	2.164	2.164	6.492	6.492	6.492	6.828	8.468	8.468	8.468	8.468	8.468	8.468	8.468	8.468	8.468	8.878	8.878	9.214	9.214	9.55	9.886	9.886	9.886	10.558	10.558	10.558	10.558	10.968	10.968	10.968
YKL051W	3.656	3.656	3.656	3.656	2.574	2.91	2.91	3.246	3.246	2.836	2.836	2.836	2.836	2.836	2.836	2.836	2.836	2.836	2.836	2.836	2.836	2.836	2.836	2.836	2.836	2.836	2.836	2.836	2.836	2.836	2.836	2.836	2.836	2.836	2.836	2.836	2.836	2.836	2.91	2.91	2.91	2.91	2.91	2.574	2.574	2.574	2.574	2.574	2.574
YJL159W	3.878	3.878	3.878	3.878	3.878	3.878	3.878	3.878	3.878	3.878	3.468	3.468	3.468	3.468	3.468	3.468	3.468	3.468	3.468	3.468	3.468	3.878	3.878	3.878	3.878	3.878	3.878	3.132	3.132	3.132	3.132	3.132	3.132	3.132	3.132	3.132	3.132	3.132	3.468	3.468	3.468	3.468	3.468	3.468	3.468	3.468	3.468	3.058	3.058
YDR131C	10.296	10.296	10.296	10.296	9.886	9.886	9.886	9.886	9.886	9.55	9.55	9.55	9.55	8.804	8.804	8.804	8.394	7.312	7.312	7.312	7.312	7.312	7.722	7.312	6.902	7.312	7.312	7.312	7.722	8.132	8.542	8.542	8.542	8.542	9.362	9.698	9.698	9.698	9.698	9.698	10.444	9.772	11.338	11.338	11.338	11.338	11.338	10.928	10.592
YLR107W	8.092	8.092	8.092	7.682	8.354	9.1	9.1	10.666	10.666	10.666	10.666	10.666	10.666	10.666	11.076	11.076	11.076	11.412	11.412	11.748	11.748	12.084	12.084	12.084	12.084	12.084	12.084	12.084	12.084	12.084	12.084	12.084	12.42	12.42	12.42	12.42	12.756	12.756	12.756	13.092	13.092	13.092	13.092	13.092	13.092	13.092	13.092	13.092	13.092
YNL311C	9.812	10.222	9.886	10.222	10.222	10.222	10.222	10.222	10.222	10.222	9.886	9.886	9.886	9.886	10.222	10.222	10.222	10.222	10.222	10.558	10.222	10.632	10.222	9.886	9.886	9.886	9.886	9.886	9.886	9.886	9.886	9.886	9.886	9.886	9.886	10.222	10.222	10.222	10.222	10.222	10.222	10.222	10.222	10.222	10.222	10.222	10.222	10.222	10.222
YNL027W	7.494	7.494	7.494	7.494	7.494	7.83	7.83	8.576	8.576	8.576	8.576	8.576	9.584	10.666	11.748	13.65	13.65	13.65	13.65	13.65	13.65	13.65	13.65	13.986	13.986	15.626	15.626	16.036	16.036	16.036	16.036	16.036	16.036	17.118	17.118	17.118	17.118	17.118	17.118	17.118	17.118	17.118	17.118	17.118	17.118	17.118	17.118	17.528	17.864
YHR110W	7.124	7.124	6.714	6.714	7.124	7.534	7.87	8.28	11.264	11.264	11.264	11.264	11.264	11.264	11.264	11.264	11.264	11.264	10.928	10.928	10.928	11.674	11.674	11.674	11.674	11.674	11.674	11.674	11.674	11.674	11.674	11.674	11.674	13.092	13.092	13.092	13.092	13.092	13.092	13.092	13.092	13.092	13.092	13.092	13.092	13.092	13.092	13.428	13.428
YNL146W	9.886	9.886	10.296	10.296	11.116	11.116	12.46	13.132	13.132	13.132	13.132	13.132	13.132	13.132	13.468	13.468	13.468	13.468	13.468	13.468	13.468	13.468	13.468	13.468	13.468	13.468	13.468	13.468	13.468	13.468	13.468	13.468	13.878	13.878	13.878	13.878	13.878	13.878	13.878	13.878	13.878	13.878	13.878	13.878	13.878	13.878	13.878	13.878	13.878
YDL226C	11.6	11.6	11.6	11.6	11.6	11.6	11.6	11.6	11.6	11.6	11.6	11.6	12.01	12.01	12.01	12.01	12.01	12.01	12.01	12.01	12.01	12.01	12.01	12.01	12.01	12.01	12.01	12.01	12.01	12.01	12.01	12.01	12.01	12.01	12.01	12.01	12.01	12.01	12.01	12.01	12.01	12.01	12.01	12.01	12.01	12.01	12.01	11.6	11.6
YHR028C	10.518	10.518	10.518	10.518	10.518	9.772	9.772	9.772	9.772	9.772	9.772	10.108	10.108	10.108	10.108	10.78	10.78	10.78	10.78	10.78	10.37	10.78	10.78	10.78	10.78	10.78	10.78	10.78	10.78	10.78	10.78	10.78	10.444	11.116	11.116	11.116	11.116	11.116	11.116	11.116	11.788	12.534	12.87	12.87	12.87	12.87	12.87	12.87	12.87
YCR054C	7.312	7.312	7.312	7.312	7.312	7.648	7.984	7.984	8.73	11.902	12.722	13.058	13.058	13.058	13.394	13.394	13.804	13.804	13.804	13.804	13.804	13.804	13.804	13.804	13.804	13.804	13.804	13.804	13.804	13.804	13.804	13.468	13.468	13.468	13.468	14.886	14.886	14.886	15.296	15.632	15.632	15.632	15.632	15.632	15.632	15.632	15.632	15.632	15.632
YDL012C	16.64	16.304	16.304	16.304	16.304	15.558	15.558	14.886	15.296	15.296	14.362	14.362	14.362	14.362	14.772	11.19	10.78	11.116	11.116	11.116	11.116	11.116	12.198	12.198	12.198	12.534	12.534	12.87	12.87	12.87	12.87	12.87	12.87	12.87	12.87	12.87	12.87	12.87	12.87	12.87	13.206	13.206	13.542	13.542	13.542	11.452	10.558	10.558	10.558
YGL243W	6.526	6.526	5.706	5.706	5.706	5.296	5.296	6.714	7.46	7.46	7.46	7.46	7.46	7.87	7.87	7.87	7.87	7.87	7.534	7.534	7.534	7.534	7.534	7.534	10.108	10.108	10.108	10.108	10.108	10.108	10.108	10.108	10.108	10.108	10.108	10.108	10.108	10.108	10.108	10.108	10.108	10.108	10.108	10.108	10.108	9.772	9.772	9.772	9.772
YHR039C-A	10.182	10.182	10.182	10.182	10.182	10.182	10.518	10.518	10.518	10.518	10.518	10.518	10.518	10.854	10.444	10.444	10.444	10.444	10.444	10.444	10.444	10.854	10.854	10.854	10.854	10.854	10.854	10.854	10.854	10.854	10.854	10.854	10.854	10.854	10.854	10.854	10.854	10.854	10.854	10.854	10.854	10.854	10.854	10.854	10.854	10.854	10.854	10.854	10.854
YJR041C	18.314	17.904	17.904	17.904	17.904	21.036	21.036	21.036	21.036	20.7	21.446	21.446	21.782	21.782	22.192	22.192	23.274	23.274	23.274	23.274	23.274	23.274	23.274	23.274	23.274	23.274	23.274	23.274	23.274	23.274	23.274	23.274	23.274	23.274	23.61	23.946	24.282	24.618	24.618	24.618	25.028	25.028	25.028	25.028	25.028	25.028	25.028	25.028	25.028
YNL125C	9.362	9.362	9.362	9.362	9.362	8.616	8.616	8.616	7.87	7.87	7.87	7.87	6.304	6.304	6.304	6.304	3.394	3.058	3.058	3.058	3.058	3.058	3.058	3.394	2.164	2.164	2.164	2.164	2.164	2.164	2.164	2.164	2.164	2.164	2.164	2.164	2.164	2.164	2.164	2.164	2.5	2.5	2.5	2.5	2.5	2.09	2.426	2.426	2.426
YNL262W	15.182	15.592	15.592	16.002	16.002	16.002	16.002	16.002	16.002	16.002	16.002	16.338	15.928	16.264	16.264	16.264	16.264	16.264	16.264	16.264	16.264	16.6	16.6	17.01	17.01	17.01	17.01	17.01	17.01	17.42	17.42	17.42	17.42	17.42	17.42	17.42	17.756	17.756	17.756	17.756	17.756	17.756	17.756	17.756	17.756	17.756	17.756	17.756	17.756
YPL149W	11.304	11.304	11.304	10.894	10.894	10.894	10.894	10.894	10.558	10.558	10.558	10.558	10.558	10.558	10.558	10.222	10.222	10.222	10.222	10.222	10.222	10.222	10.222	10.222	10.222	10.222	10.222	10.222	10.222	10.222	10.222	10.222	10.222	10.222	9.812	9.402	8.992	8.992	8.992	8.992	8.992	8.992	8.992	8.992	8.992	8.582	8.582	8.582	8.582
YDR398W	1.418	1.418	1.418	1.418	1.418	1.418	1.418	1.418	1.418	1.418	1.418	1.418	1.418	1.418	1.418	1.828	2.574	2.574	2.574	2.574	2.574	2.574	2.574	2.574	2.574	2.574	2.574	2.574	2.574	2.574	2.574	2.574	2.574	2.574	2.91	2.91	2.91	2.91	2.91	2.91	2.91	2.91	2.91	2.91	2.91	2.91	2.91	2.91	2.91
YLR119W	10.78	10.78	10.78	10.78	10.78	9.698	8.878	8.878	8.878	8.878	8.542	8.132	8.132	8.132	8.468	8.468	8.468	8.058	7.722	7.722	6.976	6.976	6.976	6.976	5.894	5.484	5.484	5.484	5.484	4.738	5.484	5.148	5.558	6.714	6.714	6.714	6.714	6.714	6.714	6.714	6.378	7.124	7.124	7.124	6.714	6.714	5.968	5.968	5.968
YPL119C	9.55	9.886	9.886	10.558	11.304	12.46	12.46	12.46	12.46	12.46	12.46	12.46	12.46	12.46	12.46	12.46	12.46	12.46	12.46	12.46	12.46	12.46	12.46	12.46	12.796	12.796	12.796	12.796	12.796	12.796	12.796	12.796	12.796	12.796	12.796	12.796	12.796	12.796	13.132	13.132	13.132	13.132	13.132	13.132	13.132	13.132	13.132	13.132	13.132
YDR388W	13.092	13.092	13.092	13.092	12.682	13.018	12.46	13.28	13.28	13.28	13.28	13.28	13.28	13.28	13.28	13.28	13.69	13.69	13.69	13.69	13.69	13.69	13.69	13.69	14.026	14.026	14.026	14.026	14.026	14.026	13.616	13.952	13.952	13.952	13.952	13.952	13.952	13.952	13.952	13.952	13.952	13.952	13.952	13.952	13.952	14.362	14.362	14.362	14.362
YMR216C	2.238	2.238	1.902	1.902	1.902	1.902	1.902	1.902	1.566	1.566	1.566	1.566	1.566	1.566	1.566	1.566	1.566	1.566	1.566	1.566	1.566	1.23	1.23	1.23	1.23	1.23	1.23	1.23	1.23	1.23	1.23	1.23	1.23	1.23	1.23	0.82	0.82	0.82	0.82	0.82	0.82	0.82	0.82	0.41	0.41	0.41	0.41	0.41	0.41
YML048W	11.076	11.076	11.076	11.076	11.076	11.076	10.666	10.666	10.666	10.666	11.002	11.002	11.002	11.002	11.002	11.002	11.002	10.592	10.592	11.002	11.002	11.002	11.002	11.002	11.002	11.002	11.002	11.002	11.002	11.002	11.002	11.002	11.002	11.002	11.002	10.592	10.592	10.928	10.928	10.928	10.928	10.928	10.928	10.928	10.928	10.928	10.928	10.854	10.854
YFR013W	3.992	3.992	4.066	4.066	4.066	4.066	4.066	4.066	4.066	4.066	4.066	3.656	3.656	4.066	4.476	6.304	6.304	6.304	6.64	7.386	7.386	7.386	7.796	7.796	7.796	7.796	7.796	7.796	8.132	8.132	8.952	8.952	8.952	8.952	8.952	9.288	9.288	9.288	9.288	9.288	9.288	9.288	9.288	9.288	9.288	9.698	9.698	10.034	10.444
YER030W	9.214	9.214	9.214	9.214	9.214	9.624	9.214	9.214	9.214	9.214	9.214	9.214	9.214	9.214	9.55	9.55	9.55	9.55	9.55	9.55	9.55	9.214	9.214	9.214	9.214	9.214	9.214	9.214	9.214	9.214	9.214	9.214	8.804	8.804	8.804	8.804	9.14	9.476	9.476	9.476	9.476	9.476	9.476	9.476	9.476	9.476	9.476	9.476	9.476
YPL176C	13.394	15.222	15.968	17.722	17.722	17.722	18.058	18.058	18.058	18.058	18.058	18.058	18.058	18.058	18.394	18.394	18.394	18.394	18.394	18.394	18.394	18.394	18.394	18.394	18.394	18.394	18.394	18.394	18.394	18.394	18.394	18.394	18.394	18.394	18.058	18.058	18.058	18.058	18.058	18.058	18.058	18.058	17.386	17.386	17.386	17.386	17.386	17.05	17.46
YOR047C	7.198	7.198	7.198	6.788	7.534	7.198	7.198	7.198	7.198	7.198	7.198	7.198	7.198	6.862	6.862	6.862	6.862	6.862	6.116	6.116	6.116	6.116	6.862	6.862	6.862	7.198	7.534	7.944	7.944	7.944	7.944	7.944	7.944	7.944	7.124	6.788	6.788	6.788	6.788	6.788	7.534	7.944	7.944	8.354	8.354	8.354	8.354	7.944	7.944
YCL058W-A	7.534	7.944	7.944	7.944	7.944	9.026	9.026	9.026	9.436	9.436	9.436	9.436	9.436	9.436	11.19	10.78	10.78	10.78	10.78	11.116	11.116	11.452	11.788	13.206	13.206	13.206	14.362	14.362	14.362	13.952	13.952	13.952	13.952	13.952	13.952	13.952	13.952	14.362	14.362	14.362	14.362	14.362	14.698	14.698	14.698	15.37	15.37	15.37	15.37
YIL142W	19.994	19.994	19.994	19.994	19.994	20.74	20.74	21.15	20.74	20.74	20.74	20.74	21.076	21.076	21.076	21.076	21.076	21.076	21.076	21.076	21.076	21.076	21.076	21.076	20.74	20.74	20.74	20.74	20.74	20.74	20.74	20.74	20.74	20.74	20.74	20.74	20.74	20.74	20.74	20.74	20.74	20.74	20.74	20.74	20.74	20.74	20.74	20.74	20.74
YGR155W	8.508	7.762	7.836	8.246	8.246	8.246	8.246	8.246	8.246	8.246	8.246	8.246	7.836	7.836	7.164	7.164	7.164	7.164	7.5	8.32	8.32	8.656	8.656	8.656	8.656	8.992	8.992	8.656	8.656	8.656	8.656	8.32	8.32	8.32	8.32	8.32	8.32	8.32	8.32	8.32	8.32	8.32	8.32	8.32	8.32	8.32	8.32	8.32	8.32
YNL025C	6.902	6.902	6.902	6.902	6.902	6.156	5.82	5.82	5.82	5.82	5.82	5.82	5.82	5.484	5.484	5.484	5.82	5.82	5.82	5.82	5.82	5.82	5.82	5.82	5.82	5.82	5.82	5.82	5.82	5.82	5.82	5.82	5.82	5.82	5.82	5.82	5.82	5.82	5.82	5.82	5.82	5.82	5.82	5.82	5.82	5.82	5.82	5.82	5.484
YPL052W	10.632	10.632	10.632	10.632	10.632	10.968	10.968	10.968	10.968	11.378	11.304	11.304	11.304	11.304	11.304	11.304	11.714	11.714	11.714	11.714	11.714	11.714	11.714	11.714	11.714	11.714	11.714	11.714	11.714	11.714	11.714	11.304	11.304	11.304	11.304	11.304	11.304	11.304	11.304	11.304	11.304	11.304	11.304	11.304	11.304	11.714	11.714	11.714	11.714
YOR363C	7.534	7.534	7.534	7.534	7.05	7.05	7.05	7.05	7.05	7.722	8.394	9.476	9.476	9.476	9.476	9.476	9.476	9.476	9.476	9.476	9.14	9.14	9.14	9.14	9.14	8.73	8.394	8.394	8.73	9.066	9.066	9.066	9.066	9.066	8.656	8.656	8.656	8.656	8.656	8.656	9.066	9.476	9.476	9.476	9.066	8.73	9.066	9.066	9.066
YKL150W	9.066	9.066	9.066	9.066	9.066	9.402	9.402	9.402	9.402	9.402	9.402	10.074	10.074	10.074	10.074	10.074	10.074	10.074	10.074	10.074	10.484	10.484	10.484	10.484	10.484	10.148	10.148	10.148	10.148	10.148	10.148	10.148	10.148	10.148	9.812	9.812	10.148	10.148	10.148	10.148	10.148	10.148	10.148	10.148	10.148	10.148	10.148	10.148	10.148
YMR257C	11.714	11.714	11.714	11.714	11.714	11.714	12.124	13.132	13.542	13.542	13.542	13.542	13.542	13.542	13.542	13.542	13.542	13.542	13.542	13.542	13.542	13.542	13.542	13.542	13.542	13.542	13.542	13.542	13.542	13.542	13.542	13.542	13.542	13.542	13.542	13.542	13.542	13.542	13.542	13.542	13.542	13.542	13.542	13.542	13.542	13.542	13.542	13.542	13.542
YDR206W	11.264	11.264	11.264	11.264	11.264	11.264	11.264	11.264	11.264	11.264	11.264	11.264	11.264	11.264	11.264	11.674	11.674	11.674	11.674	11.674	11.674	12.346	12.682	12.682	12.682	12.682	12.682	12.682	12.682	12.682	12.682	12.346	12.346	12.346	12.682	12.682	12.682	12.682	12.682	12.682	12.682	12.682	12.682	12.682	12.682	12.682	12.682	12.682	12.272
YJR013W	6.082	6.828	6.828	6.828	7.164	7.164	7.164	7.164	7.164	7.164	7.164	6.828	6.492	6.492	6.492	6.492	6.492	6.156	6.156	6.902	6.902	7.238	7.574	7.91	7.91	8.73	10.222	10.222	10.222	10.222	10.632	10.968	10.968	12.124	12.124	12.124	12.124	12.124	12.124	12.124	12.124	12.124	12.46	12.05	12.05	11.714	13.952	13.952	15.034
YML057W	8.468	8.468	8.468	8.468	8.468	8.468	8.468	8.468	8.804	9.214	9.624	9.96	10.296	10.296	10.632	10.632	10.632	10.632	10.632	10.632	10.968	11.304	11.304	11.304	11.304	11.304	11.304	11.304	11.304	11.714	12.05	12.05	12.46	12.46	12.46	12.46	12.46	12.46	12.46	12.46	12.46	13.206	13.206	12.796	12.796	12.796	12.796	12.796	12.796
YKL104C	1.828	1.828	1.828	1.828	1.828	1.828	1.828	1.828	1.828	1.492	1.492	1.492	1.492	1.492	1.492	1.492	1.492	1.492	1.492	1.492	1.492	1.492	1.492	1.492	1.492	1.492	1.492	1.082	0.672	0.672	0.672	0.672	0.672	0.672	0.672	0.672	0.672	0.672	0.672	0.672	0.672	0.672	0.672	0.672	0.672	1.008	1.008	1.008	1.008
YNL295W	14.624	14.624	14.624	14.624	14.624	15.034	15.034	15.034	15.444	15.78	15.78	16.19	16.19	16.19	16.19	16.19	16.19	16.19	16.19	16.19	16.19	16.19	16.19	16.19	16.19	16.936	16.936	16.936	16.936	16.936	16.936	16.936	16.936	16.936	16.936	16.936	16.936	16.936	16.936	16.936	16.936	16.936	16.936	16.936	16.936	16.936	16.936	16.936	16.936
YNL225C	13.058	12.648	12.648	12.238	12.238	12.238	12.648	12.648	12.648	12.648	12.648	12.648	12.648	12.722	13.468	13.468	13.468	13.468	13.468	13.468	13.468	13.804	14.14	14.14	14.14	14.14	14.14	14.14	14.14	14.14	14.14	14.14	14.14	14.14	14.14	14.14	14.14	14.14	14.14	14.14	14.14	14.14	14.14	14.14	14.14	14.14	14.14	14.55	14.55
YLR383W	17.87	18.206	18.206	18.206	18.206	18.206	19.288	19.624	20.034	20.034	20.034	20.034	20.034	20.034	20.034	20.034	20.034	20.034	20.034	20.034	20.034	20.034	19.624	19.624	20.034	20.444	20.444	20.444	20.444	20.444	20.444	20.444	20.444	20.444	20.854	20.854	20.854	20.518	20.518	20.518	20.518	20.518	20.518	20.518	20.182	20.182	20.518	20.518	20.928
YLR443W	11.264	11.264	11.264	11.264	11.264	11.264	11.674	11.674	12.084	13.166	13.166	13.166	13.166	13.166	13.166	13.986	14.322	14.322	15.142	15.478	15.478	15.888	15.888	15.888	15.888	15.888	15.888	16.298	17.716	18.126	18.126	18.126	18.126	18.126	18.126	18.126	18.126	18.126	18.126	18.126	18.126	18.126	18.126	18.462	18.462	18.462	18.462	18.462	18.462
YDR305C	5.632	5.632	5.632	5.632	5.632	5.632	5.632	5.632	5.632	5.558	5.558	5.558	5.558	5.558	5.558	5.632	6.378	6.378	6.378	6.378	6.378	6.378	6.378	5.558	5.558	5.968	5.968	5.968	6.788	6.788	7.608	7.608	7.608	7.608	7.608	7.608	7.608	7.608	7.608	7.608	7.608	7.608	7.198	7.198	7.198	7.198	7.198	7.608	8.428
YJR127C	0.746	0.746	0.746	0.746	0.746	0.746	0.746	0.746	0.746	0.746	0.746	0.746	0.746	0.746	0.746	0.746	0.746	0.746	0.746	0.746	0.746	0.746	0.746	0.746	0.746	0.746	0.746	0.746	0.746	0.746	0.746	0.746	0.746	0.746	0.746	0.746	0.746	0.746	0.746	0.746	0.746	0.746	0.746	0.746	0.746	0.746	0.746	0.746	0.746
YDR268W	16.264	16.264	16.264	16.264	16.264	16.264	16.264	16.264	16.264	16.264	16.264	16.264	16.264	16.264	16.264	16.674	16.674	16.674	16.674	16.674	16.674	16.674	17.084	17.084	17.084	17.084	17.084	17.084	17.084	17.084	17.084	17.084	17.084	17.084	17.084	17.084	17.084	16.412	16.412	16.412	16.002	16.002	16.002	16.002	16.002	16.002	16.002	16.002	16.002
YDR443C	18.2	18.2	18.2	18.2	18.2	18.872	18.872	18.872	20.962	20.962	20.962	20.962	20.962	20.962	20.962	20.962	20.962	21.298	21.298	21.298	21.298	21.298	21.298	21.298	21.298	21.298	21.298	21.298	21.298	21.298	21.298	21.298	21.298	21.298	21.298	21.298	20.216	20.216	19.806	19.806	19.806	19.396	19.396	19.396	19.396	19.396	19.396	18.986	18.986
YBL105C	11.304	11.304	11.304	11.304	11.64	11.64	11.64	11.64	12.05	12.87	13.206	13.542	14.288	16.19	19.026	19.026	19.026	19.026	19.026	19.026	19.026	19.026	19.436	19.436	19.436	19.436	19.436	19.436	19.436	19.436	19.436	19.436	19.436	19.436	19.436	19.846	20.256	20.256	20.256	20.256	20.256	20.256	20.256	20.256	20.256	20.256	20.256	19.846	19.846
YOL086C	5.262	5.262	5.262	5.262	5.262	5.262	5.262	5.262	5.262	5.262	5.262	5.262	5.262	5.598	5.598	5.598	5.598	5.598	5.598	5.598	5.598	5.598	5.598	5.598	6.008	6.008	6.008	6.008	6.008	6.008	6.008	6.008	6.008	6.008	6.008	6.008	6.008	6.418	6.418	6.418	6.418	6.418	6.418	6.418	6.418	6.418	6.418	6.418	6.418
YPL183C	1.902	1.902	1.902	1.902	1.082	1.082	1.082	1.082	1.082	1.082	2.09	2.426	2.426	2.426	2.426	2.426	2.426	2.426	2.426	2.426	2.762	3.172	3.508	5.336	5.336	5.336	6.082	6.082	6.082	6.082	6.082	6.082	6.082	6.082	6.082	6.082	6.082	6.082	6.082	6.082	6.082	6.082	6.082	6.082	6.082	6.082	6.082	6.082	6.754
YOR145C	5.82	5.82	5.82	5.82	5.82	5.82	6.23	6.23	6.23	6.23	6.566	6.566	8.542	8.542	8.542	8.542	8.542	8.542	8.542	8.542	8.542	8.542	8.542	8.542	8.542	8.542	8.542	8.542	8.542	8.542	8.542	8.542	8.542	8.542	8.542	8.542	8.542	8.542	8.542	8.542	8.542	8.542	8.542	8.542	8.542	8.542	8.542	8.542	8.542
YJL124C	11.674	11.674	11.674	11.674	11.674	11.674	11.674	11.674	12.01	12.01	12.01	12.01	12.01	12.01	12.01	12.01	12.01	13.428	13.428	13.428	13.838	13.838	13.838	13.838	14.248	14.248	14.584	14.584	14.584	14.994	14.994	15.74	15.74	15.74	16.15	16.15	16.15	16.15	16.15	15.74	15.33	15.33	15.33	15.33	15.33	15.74	15.74	15.74	15.74
YIL022W	8.992	8.992	8.992	8.992	8.992	8.992	8.992	8.992	8.992	8.992	8.992	8.992	8.992	8.992	9.402	9.402	9.402	9.402	9.402	9.402	9.402	9.402	9.402	9.402	9.402	9.402	9.402	9.402	9.402	9.402	9.402	9.402	9.402	9.402	9.402	9.402	9.402	9.402	9.402	9.402	9.402	9.402	9.402	9.402	9.402	9.402	9.402	9.402	9.402
YJL171C	8.878	8.804	10.632	10.632	10.632	10.632	10.632	10.632	10.632	10.632	10.632	10.632	10.632	10.632	10.222	10.222	10.222	10.222	9.886	9.476	9.476	9.476	9.476	9.476	9.476	9.476	9.476	9.476	9.476	9.476	9.476	9.476	9.476	9.476	9.476	9.476	9.476	9.476	9.476	9.476	9.476	9.476	9.476	9.476	9.476	9.476	9.476	9.476	9.066
YER034W	6.452	6.452	6.452	6.042	6.452	6.452	6.452	6.452	6.452	6.452	5.632	5.632	5.632	5.632	4.886	2.648	2.648	1.976	1.976	1.976	1.976	1.976	1.976	1.976	1.976	1.976	1.976	2.796	3.132	3.132	3.132	3.132	3.132	3.132	3.132	3.132	3.132	3.132	3.132	3.132	3.132	3.132	3.132	2.722	2.722	3.058	4.14	4.886	7.87
YOL143C	16.6	16.6	16.6	16.936	16.936	16.936	16.936	16.936	16.936	16.936	16.936	16.936	16.936	16.936	16.936	16.936	16.936	16.936	16.936	16.936	16.936	16.936	16.526	16.526	16.526	16.526	16.526	16.526	16.526	16.526	16.526	16.526	16.526	16.19	16.19	16.19	16.19	16.19	16.19	16.19	16.19	16.19	16.19	16.19	16.19	16.19	16.19	16.19	16.19
YOL006C	11.082	11.082	11.082	10.746	10.746	9.328	9.328	8.992	8.992	8.992	8.992	8.656	8.656	8.32	8.32	6.976	7.312	7.238	7.238	7.238	6.828	6.828	6.828	6.828	6.828	6.828	6.828	6.828	7.164	7.164	7.164	7.164	7.164	7.164	6.082	6.082	6.082	6.082	6.082	6.082	6.082	6.082	6.082	6.492	6.492	6.492	6.492	6.082	6.082
YDR444W	23.61	23.61	23.61	23.61	23.61	23.61	23.61	23.61	23.61	23.946	23.946	24.282	24.282	24.282	24.282	24.282	24.692	24.692	24.692	25.028	25.028	24.618	24.618	23.798	23.798	23.798	23.798	23.798	23.798	23.798	23.798	23.798	23.798	23.798	23.798	23.798	23.798	23.798	23.798	23.798	23.798	23.798	23.798	23.798	23.798	23.798	23.798	23.798	23.798
YNL084C	12.124	12.124	12.124	12.534	12.534	12.534	12.534	12.534	12.534	12.534	12.87	12.87	13.206	13.206	13.206	13.206	13.542	13.542	13.952	14.96	14.96	14.96	14.96	14.96	14.96	14.96	14.96	14.96	14.96	14.96	14.96	14.96	14.96	14.96	14.96	14.96	15.296	14.96	14.96	14.96	14.96	14.96	14.96	14.96	14.96	15.37	15.37	15.37	15.37
YNL131W	13.428	13.428	13.428	13.428	13.428	13.428	13.428	13.428	13.428	13.428	13.092	13.502	13.502	13.502	13.502	13.502	13.502	13.502	13.502	13.502	13.502	13.502	13.502	13.502	13.502	13.912	13.502	13.502	13.502	13.502	13.502	13.502	13.502	13.502	13.502	13.502	13.502	13.502	13.502	13.502	13.912	13.912	14.322	14.322	14.322	14.322	14.322	13.986	13.576
YGR271W	14.846	14.846	14.846	14.846	15.666	15.666	15.666	15.666	15.256	15.256	15.256	15.256	15.256	15.256	14.92	15.33	14.92	14.92	14.92	14.92	14.92	14.92	14.92	14.51	13.354	13.354	13.354	13.354	13.69	13.69	13.69	13.69	13.69	13.69	13.69	13.69	13.69	13.69	13.69	13.69	13.69	13.28	13.28	13.28	13.28	13.28	13.28	13.28	13.28
YKL152C	0	0	0	0	0.336	0.336	0.336	0.336	0.336	0.336	0.336	0.336	0.336	0.336	0.336	0.746	0.746	0.746	0.746	0.746	1.082	1.082	1.082	1.082	1.082	1.082	1.082	1.082	1.082	1.418	1.418	1.418	1.418	1.418	1.418	1.418	1.418	1.418	1.418	1.418	1.418	1.418	1.418	1.418	1.418	1.418	1.418	1.418	1.418
YGR203W	6.378	5.148	4.738	6.042	6.042	6.042	6.042	6.042	6.042	5.706	5.706	5.706	5.706	5.706	5.296	5.296	5.296	5.296	5.296	5.296	5.296	5.296	5.296	4.96	4.624	4.624	4.624	4.624	4.624	4.624	4.96	4.96	5.37	6.526	6.526	6.526	7.346	7.346	8.502	9.248	11.338	11.338	11.674	12.01	12.346	14.248	14.248	14.248	14.248
YGR062C	10.296	10.296	10.296	10.296	10.706	10.706	10.706	10.706	10.706	10.706	10.706	10.706	10.706	10.706	10.706	10.706	10.706	10.706	10.706	10.706	10.706	10.706	10.706	10.706	10.706	10.706	11.042	11.042	11.042	11.042	11.042	11.452	11.452	11.452	11.452	11.452	11.452	11.452	11.452	11.452	11.452	11.452	11.452	11.452	11.452	11.452	11.452	11.452	11.452
YGL157W	25.028	25.028	25.028	25.028	25.028	25.028	25.028	25.028	25.028	25.028	25.028	25.028	25.028	25.028	24.618	24.618	24.618	24.618	24.618	24.618	24.618	24.618	24.618	24.282	24.282	24.282	23.872	23.872	23.872	23.052	23.052	23.052	23.052	23.052	23.052	23.052	23.052	23.052	22.642	22.642	20.478	19.396	19.396	19.396	19.396	17.42	16.6	16.19	16.19
YGL057C	3.058	3.058	3.058	3.058	3.058	3.73	3.73	4.066	4.066	4.476	4.476	4.476	4.476	4.476	5.296	5.296	5.296	5.296	5.296	5.968	5.968	5.968	5.968	6.304	6.304	6.304	6.64	6.64	6.64	6.64	6.64	6.64	6.64	6.64	7.05	7.05	7.05	7.46	7.46	7.46	7.46	7.46	7.46	7.87	7.87	7.87	7.87	7.87	7.87
YHR003C	9.772	9.772	9.772	10.108	10.108	10.444	10.444	10.444	10.444	10.444	10.444	10.444	10.444	10.444	10.444	10.108	10.108	10.108	9.698	10.444	10.78	10.78	10.78	10.78	10.78	10.78	10.78	10.78	10.78	10.78	10.78	10.78	10.78	11.116	11.452	11.452	11.452	11.452	11.452	11.452	11.452	11.452	11.452	11.452	11.452	11.452	11.452	11.452	11.452
YDR471W	6.042	5.706	5.706	5.706	5.706	3.058	2.722	2.722	2.312	2.312	2.312	2.312	2.312	2.312	2.312	2.312	2.312	2.312	2.312	2.312	1.902	1.902	1.902	1.902	1.902	1.902	1.902	1.492	1.492	1.492	1.492	1.492	1.492	1.492	0.82	0.82	0.41	0.41	0.41	0.41	0.41	0.41	0.41	0.41	0.41	0	0	0	0
YLR342W	3.918	3.918	3.918	3.918	3.918	3.918	3.918	3.918	3.918	3.918	3.918	3.918	3.918	3.918	3.918	3.918	3.918	3.582	3.582	3.582	3.582	3.582	3.992	3.992	3.992	3.992	4.328	4.328	4.328	4.328	4.328	4.328	4.328	4.328	4.328	4.328	3.992	3.992	3.992	3.992	3.992	3.992	3.992	3.992	3.992	3.992	4.402	4.402	4.402
YNL050C	5.484	5.82	5.82	5.82	6.156	6.156	6.156	6.156	6.156	6.156	6.156	6.156	6.156	6.156	6.156	6.156	6.156	7.574	7.574	8.32	8.32	8.32	8.32	8.32	8.32	8.656	9.402	9.812	10.222	10.558	10.558	10.558	10.558	10.558	10.558	10.558	10.558	10.558	10.558	10.558	10.558	10.558	10.558	10.968	11.378	11.378	11.378	11.378	11.378
YLR166C	7.688	7.352	7.352	7.352	7.352	7.352	7.352	7.352	7.352	7.352	7.352	7.352	7.016	6.68	6.68	6.68	6.68	6.68	6.68	6.68	6.68	6.68	6.344	6.344	6.344	5.672	5.336	5	5	5	5	5.41	5.746	5.746	5.746	5.746	5.746	5.746	5.746	6.082	5.746	5.746	5.746	5.746	4.926	4.926	4.926	4.516	4.926
YHR070W	9.846	9.846	9.846	9.846	9.846	9.846	9.846	9.026	9.026	10.182	11.264	11.936	11.936	12.272	12.272	12.272	12.608	12.608	12.608	13.354	13.354	13.354	13.354	13.354	13.354	13.354	13.354	13.354	13.354	13.354	13.354	13.354	13.354	13.354	13.354	13.354	13.354	13.354	13.354	13.354	13.354	13.354	13.354	13.354	13.354	13.354	13.354	13.354	13.354
YMR077C	11.378	11.378	11.378	11.042	11.378	13.542	13.542	13.542	13.542	13.878	13.878	14.214	14.214	14.624	14.624	14.624	14.624	14.624	15.296	15.632	15.222	15.222	15.222	15.222	15.558	15.148	15.148	16.976	16.976	16.976	16.976	16.976	16.976	17.648	17.648	17.648	17.648	17.648	17.648	17.648	17.648	17.648	17.648	17.648	17.648	17.648	17.648	17.648	17.984
YLR010C	8.206	8.206	8.206	8.206	7.87	6.788	6.788	6.788	6.788	6.788	6.788	6.788	6.788	6.788	6.788	6.788	6.788	6.788	7.198	7.198	7.198	4.55	4.066	4.066	4.066	4.066	4.066	3.73	3.73	3.73	3.73	3.73	3.73	3.73	3.73	4.476	3.804	4.14	4.14	4.14	4.14	4.476	4.476	4.476	5.222	6.64	7.796	7.796	7.796
YLR314C	2.238	2.91	2.91	2.5	2.5	2.5	2.164	2.164	2.5	2.164	2.164	2.164	2.164	2.164	2.164	2.164	2.164	2.91	2.91	2.91	2.91	2.91	2.91	3.246	3.656	3.656	3.656	3.656	3.656	3.246	3.582	3.582	3.582	3.582	3.582	3.582	3.582	3.582	3.582	3.992	4.738	4.738	8.878	9.288	9.288	9.624	9.96	9.96	9.96
YIR011C	12.386	12.386	12.386	12.386	12.386	12.386	12.386	12.386	12.386	12.386	12.796	12.796	12.796	12.796	13.132	13.132	13.468	13.468	13.468	13.468	13.468	13.468	13.468	13.468	13.468	13.468	13.468	13.468	13.468	13.468	13.468	13.468	13.468	13.468	13.468	13.468	13.468	13.468	13.468	13.468	13.468	13.468	13.468	13.468	13.468	13.468	13.468	13.468	13.468
YML108W	6.64	6.64	6.64	6.64	6.64	6.64	6.64	6.64	6.64	6.64	6.64	6.64	6.64	7.05	7.386	7.386	7.386	6.64	6.23	6.566	6.23	6.714	6.714	6.714	6.714	6.714	6.378	6.378	6.378	6.378	6.378	6.378	5.968	5.968	6.714	6.714	6.714	6.714	7.05	7.05	7.05	7.05	7.05	7.05	7.05	7.05	7.05	7.05	7.05
YHR129C	3.918	3.918	3.918	3.918	4.254	5.41	7.648	9.14	9.14	9.96	10.632	11.788	11.788	11.788	11.788	11.788	11.788	11.788	11.788	11.788	11.788	11.788	11.788	11.788	11.788	11.788	12.124	12.534	12.534	12.534	12.534	12.944	13.354	13.354	13.764	13.764	13.764	14.1	14.1	14.1	14.1	14.1	14.1	14.1	14.1	14.1	14.1	14.1	14.1
YLR447C	0	0	0	0	0	0	0	0	0	0	0	0	0.336	0.336	0.336	1.418	1.418	1.418	1.828	1.828	1.828	1.828	2.238	2.238	2.238	2.238	2.238	2.238	2.238	2.648	4.066	4.738	4.738	4.738	4.738	5.074	6.902	6.902	6.902	6.902	6.902	6.902	6.902	6.902	6.902	6.902	6.902	7.312	7.312
YDL043C	6.902	6.902	6.902	6.566	6.714	7.386	7.722	7.722	7.722	7.722	7.722	7.722	7.722	7.722	7.722	7.722	7.722	7.722	7.722	7.722	7.722	7.722	7.722	7.722	7.722	7.722	7.722	7.722	7.722	8.878	8.878	8.878	8.878	8.878	8.878	8.878	9.55	9.14	9.55	9.55	9.96	9.96	10.37	10.37	10.37	10.034	10.034	9.698	9.698
YGL131C	10.928	13.018	13.018	13.764	14.174	13.838	15.33	15.666	15.666	16.076	16.486	16.486	16.486	16.486	16.486	16.486	16.486	16.486	16.486	16.486	16.486	16.486	16.486	16.822	16.486	16.486	16.486	16.486	16.486	16.486	16.822	16.822	16.822	16.822	17.232	18.388	18.388	18.798	18.798	18.798	19.134	19.134	19.134	19.47	20.216	20.216	20.626	20.626	20.626
YOR287C	13.354	13.354	13.69	14.026	14.026	14.026	14.026	14.026	14.026	14.026	14.362	14.362	14.362	14.772	15.108	15.108	15.444	15.444	15.444	15.444	15.444	15.444	15.444	15.78	15.78	15.78	15.78	15.78	16.116	16.116	16.116	16.116	16.116	16.116	16.526	16.526	16.526	16.526	16.526	16.526	16.526	16.526	16.526	16.526	16.526	16.526	16.526	16.526	16.526
YPL137C	8.172	8.172	7.836	8.394	8.394	8.394	8.73	8.73	8.73	8.73	8.73	8.73	9.066	9.066	8.73	8.73	8.73	8.73	8.73	8.73	8.394	7.312	7.312	7.312	7.312	7.312	7.312	7.312	7.312	7.312	7.312	7.312	7.312	6.976	8.32	8.656	8.656	8.656	8.656	8.656	8.656	8.656	8.656	8.656	8.656	8.656	8.656	8.656	8.656
YLR390W	12.272	11.862	11.862	11.862	11.862	11.862	11.862	11.862	11.452	11.452	11.452	11.116	11.116	11.116	11.116	11.116	11.116	11.116	11.116	11.116	10.78	10.78	10.78	10.78	10.78	10.37	10.37	10.37	10.37	10.37	10.034	10.034	10.034	10.034	10.034	10.034	10.034	9.698	9.698	9.698	9.698	6.788	6.378	6.378	6.378	4.55	4.55	4.55	5.37
YDL029W	13.542	13.542	13.878	13.878	13.878	13.878	13.878	13.878	13.878	13.878	14.288	15.034	15.444	15.854	15.854	15.854	15.854	15.854	15.854	15.854	15.854	15.854	15.854	15.854	15.854	15.854	15.854	15.854	15.854	15.854	15.854	15.854	15.854	15.854	15.854	15.854	15.854	15.854	15.854	15.854	15.854	15.854	15.518	15.518	15.518	15.518	15.518	15.518	15.518
YKL197C	6.304	6.304	6.304	6.304	6.304	6.304	5.968	6.304	5.968	5.968	5.558	5.968	5.968	5.968	6.304	6.304	6.304	6.304	6.304	6.304	6.304	6.304	6.64	6.304	6.304	6.304	6.304	6.304	6.304	6.304	5.558	5.558	5.558	5.558	5.558	5.558	5.558	5.558	5.558	5.558	5.558	5.558	5.558	5.222	4.476	4.476	4.14	3.73	3.73
YPR040W	9.812	9.812	9.812	9.812	10.148	10.148	10.148	10.148	9.402	9.402	9.402	9.402	9.402	9.402	9.066	8.73	9.402	9.402	9.402	9.402	9.402	9.402	9.812	9.812	9.812	9.812	10.148	10.148	10.148	10.148	10.148	10.148	10.558	10.558	10.894	10.558	10.558	10.222	10.222	10.222	10.632	10.632	10.632	10.632	10.632	11.042	11.042	11.378	11.378
YJR082C	11.714	11.714	11.714	11.714	11.714	12.124	12.124	12.124	12.124	12.124	12.124	12.124	12.124	12.534	12.534	12.944	12.944	12.944	12.944	12.944	12.944	12.272	11.526	11.526	11.526	10.444	10.034	10.034	10.034	8.952	8.952	8.952	8.952	8.616	8.206	7.534	7.534	7.534	7.534	9.362	9.362	9.362	9.362	9.362	9.362	9.362	10.108	10.444	10.444
YLR200W	3.434	3.434	3.434	3.098	5.188	4.852	5.262	5.672	5.672	5.672	6.008	8.246	9.886	9.886	9.886	10.222	10.222	10.222	10.222	10.222	10.222	10.222	10.222	10.222	10.222	10.222	11.042	11.452	11.452	13.69	13.69	13.69	13.69	13.69	14.698	15.034	15.034	15.37	15.37	15.37	15.37	15.37	15.706	15.706	15.706	15.706	15.706	15.706	15.706
YDR406W	9.96	9.96	9.624	9.624	9.624	9.624	9.624	9.624	9.624	9.624	9.624	9.624	8.542	8.542	8.542	8.542	8.132	8.132	7.05	7.05	7.05	6.378	6.378	5.968	5.968	5.968	5.968	5.968	5.968	5.968	5.968	5.968	5.968	5.558	5.558	5.558	5.148	4.402	4.402	4.402	4.066	3.73	3.32	3.32	3.32	3.32	3.32	3.32	2.5
YBR255W	3.878	3.878	3.878	3.878	3.878	3.468	3.058	3.058	3.058	2.648	2.648	3.468	3.468	3.468	3.804	3.804	3.804	3.804	3.804	3.804	3.394	3.32	3.656	3.656	3.656	3.656	3.656	3.656	3.656	3.992	3.656	3.656	3.656	3.656	4.066	4.066	5.074	5.746	5.746	5.746	5.746	5.746	5.746	5.41	5.41	6.492	6.492	6.492	6.828
YKR019C	10.034	10.37	10.37	11.116	11.116	11.116	11.116	11.116	11.116	11.116	11.452	11.116	11.116	10.78	10.78	10.78	10.78	10.78	10.78	10.78	10.78	10.78	10.78	11.862	11.526	11.526	11.526	11.526	11.526	11.526	11.526	11.526	11.526	11.526	11.526	11.526	11.936	11.936	11.936	12.346	12.346	12.346	12.346	12.346	12.346	11.936	11.936	10.928	10.928
YKL077W	7.46	7.87	8.28	8.69	8.69	8.69	8.69	8.69	8.69	8.69	8.69	8.69	8.69	8.69	9.026	9.436	10.182	10.182	10.182	10.182	10.182	10.182	10.182	10.518	10.518	10.518	10.518	10.518	10.518	10.518	10.518	10.518	10.518	10.518	10.518	10.518	10.518	10.518	10.518	10.518	10.518	10.928	10.928	10.928	10.928	10.928	10.928	10.928	10.928
YMR005W	12.198	12.198	12.198	12.608	12.608	12.608	12.608	12.608	12.608	12.608	12.608	12.608	12.608	12.608	12.608	12.198	12.198	12.198	11.788	11.788	11.788	11.788	11.788	11.788	11.788	11.788	11.788	11.378	11.378	11.378	11.378	11.378	11.378	11.378	11.378	11.378	11.378	11.378	11.378	11.378	11.378	11.378	11.378	11.378	11.378	10.968	9.476	9.14	9.14
YDR164C	0.41	0	0.336	0.336	0.336	0.336	0.336	0.336	0.336	0.336	0.336	0.336	0.336	0.336	0.336	0.746	0.746	0.746	0.746	0.746	0.746	0.746	0.746	1.156	1.156	1.156	1.156	1.156	1.156	2.238	2.238	2.238	2.238	2.238	2.238	2.238	2.238	2.238	2.574	2.574	2.574	2.574	2.574	2.574	2.91	2.91	2.91	2.91	2.91
YIR036C	11.378	11.788	11.452	11.452	11.452	11.452	11.452	11.452	11.862	11.862	11.862	11.862	11.862	11.862	11.862	11.862	12.198	12.198	12.198	12.198	12.198	12.198	12.198	12.198	12.608	12.608	12.608	12.608	13.354	13.354	13.354	13.354	13.354	13.354	13.354	13.354	13.354	13.354	13.354	13.354	13.354	13.354	13.354	13.69	13.69	13.69	13.28	13.616	13.616
YLR247C	9.288	10.108	10.444	10.444	10.444	11.19	11.19	11.19	11.6	12.346	12.346	12.682	12.682	12.682	12.682	13.354	13.354	13.354	13.354	13.354	13.354	13.354	13.354	13.354	13.354	13.354	13.354	13.354	13.354	13.354	13.354	13.354	13.354	13.354	13.354	13.354	13.354	13.354	13.354	13.354	12.944	12.944	12.944	12.944	12.944	12.944	12.944	13.354	13.354
YOL121C	5.558	5.558	5.558	5.558	5.558	5.558	5.558	5.558	5.558	5.558	5.558	5.558	5.558	5.894	5.894	5.894	5.894	5.894	5.894	5.894	5.894	5.894	5.894	5.894	6.23	6.23	6.976	6.976	6.976	6.976	6.976	6.976	6.976	6.976	6.566	6.23	6.23	6.23	6.23	6.23	6.23	5.82	5.746	5.41	5.746	5.746	5.746	5.746	5.746
YBR030W	6.008	6.418	6.418	6.828	6.828	6.828	6.828	6.828	6.828	6.828	6.828	6.828	6.828	6.828	6.828	6.828	6.828	6.828	6.828	7.164	7.164	7.164	7.164	7.164	7.164	7.164	7.164	7.164	7.164	7.164	7.164	7.164	7.164	7.164	7.164	7.164	7.164	7.164	7.164	7.164	7.164	7.164	6.828	6.828	6.828	6.828	6.828	6.828	6.828
YLR050C	15.968	15.968	15.968	15.968	15.222	15.222	15.222	15.222	15.222	15.222	15.222	15.222	12.312	10.484	9.402	9.066	9.402	12.796	12.796	12.796	14.214	14.214	14.214	14.214	14.214	14.214	14.214	14.214	15.78	15.37	15.37	15.37	15.706	15.706	15.37	15.37	15.37	15.37	15.37	16.116	16.116	16.116	16.116	16.116	16.116	16.116	16.116	15.37	14.214
YGR131W	0.746	0.746	0.746	0.746	0.746	0.746	0.746	0.746	0.746	0.746	0.746	0.746	0.746	0.746	0.746	1.082	1.082	1.082	1.082	1.082	1.082	1.082	1.082	1.082	1.082	1.082	2.238	2.91	2.91	2.91	2.5	2.5	3.246	3.246	4.476	4.476	4.476	4.476	4.476	4.476	4.886	4.886	4.886	5.296	5.296	5.296	5.296	5.296	5.296
YHR118C	7.386	7.386	7.05	7.05	7.05	7.05	7.05	6.64	6.64	6.23	6.566	6.566	6.566	6.566	6.566	6.566	7.386	7.386	7.386	7.722	7.722	7.722	7.722	7.722	7.722	7.722	7.722	7.722	7.722	7.722	7.722	7.722	7.722	7.722	7.722	7.386	7.386	6.23	6.23	6.566	6.566	6.566	6.566	7.238	7.238	7.574	8.656	8.656	9.328
YMR209C	1.566	1.566	2.312	2.312	3.132	3.952	6.6	6.6	6.6	6.6	6.6	6.936	7.608	7.608	7.608	7.608	8.018	8.018	8.018	8.428	8.428	8.764	8.764	8.764	8.764	8.764	8.764	8.764	9.1	10.182	10.592	11.002	11.002	11.002	11.002	11.002	11.002	11.002	11.338	11.338	11.338	11.674	11.674	12.084	12.084	12.084	12.084	12.084	12.084
YHR084W	14.584	14.584	14.584	13.838	13.838	13.838	13.166	13.166	13.166	10.182	9.846	9.436	9.436	8.764	8.764	8.764	8.764	8.764	8.354	7.944	7.608	7.272	7.272	7.272	7.272	6.862	7.198	7.198	7.198	7.198	6.862	6.862	6.862	6.862	6.862	6.862	6.862	6.862	6.862	6.862	6.862	6.526	6.526	6.526	6.526	6.526	6.526	6.526	6.526
YMR044W	12.608	12.608	12.608	11.6	11.19	11.19	11.19	11.19	10.78	10.444	10.108	10.108	9.772	9.772	9.772	9.772	9.772	9.772	9.772	9.772	9.772	9.362	9.026	9.026	9.026	9.026	9.026	9.026	9.026	9.026	9.026	9.026	8.616	8.28	8.28	8.28	8.28	8.28	8.28	8.28	8.28	8.28	8.28	8.28	8.28	7.87	7.87	7.87	7.46
YCL024W	3.246	3.246	3.246	3.246	3.32	3.32	3.656	4.328	4.738	7.386	7.386	7.386	7.386	7.386	7.386	8.206	8.206	8.206	8.206	8.206	8.542	8.542	8.542	8.542	8.542	8.542	8.542	8.542	8.542	8.542	9.214	10.034	10.034	10.034	10.034	10.034	10.034	10.034	10.034	10.034	10.034	10.034	10.034	10.034	10.034	10.034	10.034	10.034	10.034
YMR225C	7.87	7.87	7.87	7.87	7.87	7.87	7.87	7.87	7.87	7.87	7.87	7.87	7.87	8.206	7.87	7.87	7.534	7.87	7.534	6.378	6.378	6.378	5.968	6.566	5.82	5.82	5.82	6.566	6.566	7.238	7.238	7.238	7.238	7.238	7.238	7.238	6.902	6.902	6.902	6.902	7.238	7.238	7.238	7.238	7.238	7.238	6.082	6.082	6.082
YGL228W	10.894	10.894	10.484	10.484	10.484	10.484	10.484	8.918	8.918	8.918	8.918	8.918	8.918	8.918	8.918	9.328	9.328	9.328	9.328	9.738	9.402	9.402	9.066	9.066	9.066	9.066	9.066	9.066	9.066	9.066	9.066	9.066	8.804	8.804	8.804	8.804	8.804	7.05	5.296	4.96	4.96	5.296	5.296	5.296	5.296	6.304	6.304	6.64	7.05
YIL155C	7.796	8.132	8.878	8.878	8.878	8.878	8.878	8.878	9.55	9.14	9.14	8.804	11.452	11.452	11.452	11.452	11.452	11.452	11.452	11.452	11.452	11.452	11.452	11.452	11.452	11.452	11.452	11.862	11.862	11.862	11.862	11.862	11.862	11.862	11.862	11.862	12.272	12.272	12.272	12.272	12.272	12.272	12.272	12.272	12.272	12.272	12.272	12.272	12.272
YDR434W	5.222	5.222	4.886	4.886	4.886	4.886	4.886	4.476	4.476	4.14	4.55	5.296	5.296	6.042	6.042	6.042	6.788	6.788	6.788	7.124	8.28	8.28	8.28	8.616	8.616	8.616	8.616	8.616	8.616	8.616	8.616	8.952	9.288	9.288	9.288	9.288	9.288	9.288	9.288	9.288	9.288	9.288	9.288	9.288	9.288	9.288	9.288	9.288	9.288
YGL197W	8.616	8.616	8.616	8.616	8.28	8.28	7.944	7.944	7.944	7.944	7.944	7.944	7.944	7.944	7.944	7.944	7.534	7.534	7.534	7.534	7.534	7.124	6.304	6.304	6.304	6.304	6.304	6.304	6.304	6.304	6.304	5.968	5.968	5.968	5.968	5.968	5.968	5.968	5.968	5.968	5.968	5.968	5.968	5.968	5.968	5.968	5.968	5.968	5.968
YNL321W	10.894	10.894	10.894	10.894	10.894	10.894	10.894	10.894	10.894	10.894	10.894	10.894	10.894	10.894	10.894	10.074	10.074	10.074	10.074	9.664	9.664	9.664	9.664	9.328	9.328	9.328	9.328	8.918	8.582	8.246	8.246	8.246	8.246	7.5	7.5	7.5	7.5	7.164	7.164	7.164	7.164	7.164	7.164	7.164	7.164	7.164	6.754	6.754	6.418
YJL048C	3.132	3.132	3.132	3.132	3.132	3.132	3.132	3.132	2.722	2.722	3.058	3.058	3.058	3.058	3.468	3.468	3.468	3.468	3.468	3.878	3.878	3.878	4.288	4.288	4.288	4.288	4.288	4.288	4.288	4.288	4.288	4.288	4.288	4.288	4.288	4.288	4.288	4.288	4.288	4.288	4.288	4.288	4.288	4.624	5.444	7.198	7.198	7.198	7.198
YOR087W	6.862	6.862	6.862	6.862	6.862	6.862	6.862	7.198	7.198	7.198	7.608	8.69	8.69	9.362	9.362	9.362	9.362	9.362	9.362	9.362	9.362	8.952	9.288	9.288	9.288	9.288	9.288	9.624	9.624	9.624	9.624	9.624	10.034	10.37	10.37	10.37	10.37	10.37	10.37	10.37	10.37	10.37	10.37	10.37	10.37	10.37	10.37	10.37	10.37
YPL115C	13.69	14.026	14.026	14.026	14.026	14.362	14.362	14.362	14.362	13.952	13.952	13.952	13.878	15.558	15.558	15.558	16.23	16.23	16.23	16.566	16.566	16.566	16.566	16.566	16.566	16.566	16.566	16.902	16.902	16.902	17.722	18.058	18.058	18.058	18.394	18.394	18.394	18.394	18.394	18.394	18.394	18.394	18.394	18.394	18.394	18.394	18.73	18.394	18.394
YIL083C	8.468	8.468	8.468	8.468	8.468	8.468	8.468	8.804	8.804	8.804	8.804	8.804	8.804	8.804	8.804	8.804	9.14	8.73	8.73	8.73	8.73	8.73	8.73	8.73	8.73	8.73	8.73	8.73	8.73	8.73	8.73	8.73	9.066	9.066	9.812	10.222	10.222	10.222	10.222	10.222	10.222	10.222	10.222	10.222	10.222	10.222	10.222	10.222	10.222
YDL142C	11.338	11.338	11.338	11.338	11.338	11.338	11.338	11.338	11.338	11.002	11.002	11.002	11.002	11.002	11.002	10.592	10.592	12.42	12.42	12.42	12.42	12.42	12.42	12.42	13.24	13.24	13.24	13.24	13.24	13.24	13.24	13.24	13.24	12.83	12.83	12.83	13.166	13.166	13.166	13.166	13.166	13.166	13.166	13.166	13.166	13.166	13.166	13.166	13.166
YBR164C	7.722	7.722	7.722	7.722	7.722	7.722	8.058	8.058	8.058	8.73	8.73	8.73	8.73	8.73	8.73	8.73	8.73	8.73	8.73	8.73	8.73	8.73	8.73	8.73	9.066	9.476	9.476	9.476	9.476	9.476	9.476	9.476	9.476	9.476	9.476	9.476	9.476	9.476	9.476	9.066	9.066	9.066	9.066	9.066	9.066	9.066	8.73	8.73	8.73
YLR399C	12.084	12.084	10.592	9.51	9.51	9.51	9.51	9.1	9.1	8.764	8.764	8.354	8.354	8.018	8.018	8.018	8.018	8.018	8.018	8.018	8.018	8.018	8.018	8.018	7.682	7.682	7.682	5.034	5.034	4.698	5.108	5.108	5.108	5.108	5.108	5.108	5.108	5.108	5.108	5.108	5.108	5.108	5.108	5.108	5.108	5.108	5.108	3.058	3.058
YHR189W	12.124	12.124	12.124	12.124	12.124	12.124	12.124	12.124	12.944	13.428	14.994	14.994	14.994	15.404	15.404	15.404	16.076	16.076	16.076	16.076	16.076	16.076	16.076	16.076	16.076	16.412	16.412	16.412	16.412	16.822	16.822	17.158	17.158	17.158	17.158	17.158	17.158	17.158	16.748	17.568	17.568	17.568	17.568	17.568	17.568	17.904	18.912	18.912	18.24
YDR005C	16.378	16.378	16.714	15.968	15.222	15.558	15.558	15.558	15.558	15.558	15.558	15.222	15.222	15.222	15.222	15.222	15.222	15.222	15.222	15.222	15.222	15.222	15.222	15.222	15.222	15.222	14.886	14.886	14.886	14.886	14.886	14.886	14.886	14.886	14.886	14.214	14.214	13.804	13.394	13.394	12.574	11.902	11.902	11.902	11.902	11.902	11.902	11.902	11.902
YPR124W	7.05	7.05	7.05	7.05	6.304	6.304	6.304	6.714	6.714	6.714	6.378	6.378	6.378	6.378	6.378	6.714	7.87	7.87	7.87	7.87	7.87	7.87	7.87	7.87	7.87	7.87	8.206	8.206	8.206	8.206	8.206	8.206	8.542	8.132	8.132	8.132	8.132	8.132	8.132	8.132	8.132	8.468	8.468	8.468	8.468	8.468	8.468	8.468	8.468
YPL096W	2.164	1.828	1.492	1.492	1.492	1.492	1.492	1.492	1.492	1.492	1.492	1.492	1.492	1.492	1.492	1.492	1.492	1.492	1.492	1.492	1.492	1.492	1.492	1.492	0.746	0.746	0.746	1.156	1.492	1.828	1.828	1.828	1.828	2.164	2.164	2.164	2.164	2.836	4.066	4.066	4.066	4.066	3.656	3.656	3.656	3.656	3.656	3.656	3.656
YIL018W	0.82	0.82	0.82	0.82	0.82	0.82	0.82	0.82	0.82	0.82	0.82	0.82	0.82	0.82	0.82	0.82	0.82	0.82	0.82	0.82	0.82	0.41	0.41	0.41	0.41	0	0	0	0	0	0	0	0	0	0	0	0	0	0	0	0	1.008	1.008	1.008	1.008	1.008	1.008	1.008	1.008
YOR025W	4.926	4.926	4.926	4.926	5.262	4.18	4.18	3.844	3.844	3.844	3.844	3.844	3.844	3.844	8.468	9.14	12.05	12.05	12.796	12.796	13.132	13.542	15.108	15.108	15.108	15.108	15.108	15.518	15.518	15.518	15.518	15.928	15.928	16.936	16.936	17.272	17.944	17.944	18.28	18.28	18.28	18.28	18.28	18.28	18.28	18.28	18.28	18.28	18.28
YKR056W	11.976	11.976	11.976	11.976	11.976	11.976	11.976	11.976	11.976	11.976	11.976	11.976	11.976	11.976	11.976	11.976	11.976	11.976	11.976	11.976	11.976	11.976	11.976	11.976	11.976	11.976	11.976	11.976	11.976	11.976	11.976	11.976	11.976	11.976	11.976	11.976	11.976	11.976	11.976	11.976	11.976	11.976	11.976	11.976	11.976	11.976	11.976	11.976	11.976
YER014W	12.386	12.386	13.206	13.206	13.206	13.206	13.206	13.206	13.206	13.206	13.206	12.796	12.796	13.132	13.132	13.132	13.132	13.542	13.542	13.542	13.542	13.542	13.542	13.542	13.542	13.542	11.452	10.37	9.624	9.624	9.624	9.214	9.55	9.812	10.632	13.354	13.354	13.354	13.354	13.354	13.354	13.354	13.354	13.354	13.354	13.354	13.354	13.354	13.354
YLR363C	11.19	11.19	11.862	12.682	11.936	12.272	12.944	12.944	12.944	12.944	12.944	12.944	12.944	12.944	12.944	13.018	13.354	13.354	13.354	13.354	13.354	13.354	13.354	13.616	13.616	13.616	13.616	13.616	13.616	13.616	13.616	13.616	13.952	13.952	13.952	13.952	14.288	14.288	14.288	14.288	14.288	14.288	14.288	14.288	14.288	14.288	14.288	14.288	14.288
YAL062W	9.698	9.698	9.698	9.698	9.698	9.698	9.698	9.698	9.698	9.698	9.698	9.698	9.698	9.698	9.698	9.698	9.698	9.698	9.698	9.698	9.698	9.698	9.698	9.288	9.288	9.288	8.952	8.952	8.542	8.542	8.542	8.542	8.542	8.542	8.542	8.542	8.542	8.542	8.542	8.542	8.542	8.542	8.542	8.542	8.542	8.542	8.542	8.542	8.542
YMR238W	4.402	4.402	5.894	5.894	6.23	6.23	8.394	8.394	8.394	8.394	8.394	8.058	8.058	8.058	8.058	8.058	8.058	8.058	8.058	8.058	8.058	8.058	8.058	8.058	8.058	8.058	8.058	8.058	8.058	8.058	8.058	8.058	8.058	8.058	8.058	8.394	8.394	8.394	8.394	8.394	8.394	8.394	8.394	8.394	8.394	8.394	8.394	8.394	8.394
YLR332W	3.542	3.132	3.132	3.132	3.132	3.132	3.132	2.722	3.132	3.132	3.132	3.132	3.132	3.132	3.132	3.132	3.132	2.722	2.722	2.312	2.312	2.312	2.312	2.312	2.312	2.312	2.312	2.312	2.312	2.312	2.312	2.312	2.312	2.312	2.312	2.312	2.312	2.312	1.976	1.976	1.976	1.976	1.976	1.976	1.976	1.976	1.976	1.976	0.336
YGR130C	1.418	1.418	1.418	2.164	4.066	4.066	4.066	4.066	4.066	4.066	4.066	4.066	4.066	4.066	4.066	4.066	4.066	4.066	4.066	4.066	4.066	4.066	4.066	4.066	4.066	4.066	4.066	4.066	4.066	4.066	4.066	4.066	4.066	4.066	4.066	4.066	4.066	4.066	4.402	4.402	5.074	5.074	5.074	5.074	5.074	5.074	5.074	5.074	5.074
YLR318W	8.206	9.026	10.444	10.444	10.444	11.264	11.264	11.264	11.264	11.264	11.264	10.928	10.928	12.084	12.756	12.756	12.756	12.756	12.756	12.756	12.756	12.756	13.092	13.092	13.092	13.092	13.092	13.092	13.092	13.092	13.092	13.092	13.092	13.092	13.092	13.092	13.092	13.502	13.502	13.092	13.092	13.092	13.092	13.092	13.092	13.092	13.092	13.092	13.092
YOR332W	11.788	11.788	11.788	12.198	12.198	12.198	12.198	12.198	12.608	12.608	12.608	12.608	12.608	12.608	12.608	12.608	12.608	12.608	12.608	12.608	12.608	12.608	12.608	12.608	12.608	12.608	12.608	12.608	12.608	12.608	12.608	12.608	12.608	12.608	12.608	12.608	12.608	12.608	12.608	12.608	12.608	12.608	12.608	12.608	12.608	12.608	12.608	12.608	12.608
YIR002C	7.124	10.296	10.632	11.042	11.042	11.042	11.042	11.042	11.042	11.042	12.05	12.05	12.05	12.05	12.05	12.722	12.722	12.722	13.132	13.132	13.132	13.132	13.132	13.878	13.468	13.468	13.468	13.468	13.468	13.468	14.14	14.14	14.14	14.14	14.55	14.55	14.55	14.55	14.55	14.55	14.55	14.886	14.886	14.886	14.886	14.476	14.476	14.476	14.476
YDR087C	15.33	15.33	15.33	14.92	16.486	16.822	17.232	17.568	17.568	17.568	17.568	17.568	17.568	17.568	19.544	19.544	19.544	19.544	19.544	19.544	19.544	19.544	19.544	19.544	19.544	19.544	19.544	19.134	19.134	19.806	19.806	19.806	19.806	19.806	19.806	19.806	19.806	19.806	19.806	19.806	19.806	19.806	19.806	19.806	19.806	19.806	19.396	19.396	19.396
YML125C	11.378	11.378	11.378	11.378	11.378	11.378	11.378	11.714	11.304	11.304	11.304	11.976	11.976	11.976	11.976	11.976	11.976	11.976	11.976	11.976	11.976	12.386	12.386	12.386	12.386	12.386	12.796	12.796	12.796	12.796	12.796	12.796	13.542	13.542	13.542	13.542	13.542	13.542	13.542	13.542	13.542	13.542	13.542	13.542	13.542	13.542	13.542	13.542	13.542
YDL097C	8.576	8.576	8.576	8.986	9.322	9.658	9.658	9.658	9.658	9.658	9.658	9.658	9.658	9.658	9.248	9.248	8.838	8.838	8.838	8.838	8.838	8.838	8.838	8.838	8.018	8.018	8.018	8.018	8.018	8.018	8.018	7.608	8.018	6.788	6.378	6.042	6.042	4.55	4.96	7.87	8.28	12.42	12.756	13.166	13.166	13.166	13.166	13.166	13.166
YER133W	13.804	13.804	13.804	14.14	14.14	14.55	14.55	14.55	14.55	14.55	14.55	14.55	14.886	14.886	14.886	14.886	14.886	14.886	14.886	14.886	14.886	14.886	14.886	14.886	14.886	14.886	15.296	15.296	15.296	15.296	15.296	15.296	15.296	15.296	15.296	15.296	15.296	15.296	15.296	15.296	15.296	15.296	15.296	15.296	15.296	15.296	15.296	15.296	15.296
YGL167C	11.566	11.566	11.23	11.23	11.828	11.082	11.082	11.082	11.082	11.082	11.082	10.672	10.672	10.672	10.672	10.672	10.672	10.672	10.672	10.672	10.672	10.672	10.672	10.672	10.672	10.672	10.672	10.672	10.672	10.672	10.672	10.672	10.672	10.672	10.672	10.672	10.672	10.672	10.672	10.672	10.672	10.672	10.672	10.672	10.672	10.672	10.672	10.672	10.672
YKL048C	12.608	12.608	12.608	12.608	12.608	12.608	12.608	12.944	12.534	12.944	12.944	12.944	12.944	12.944	12.944	12.944	12.608	12.608	12.608	12.608	12.608	12.608	12.608	12.608	12.608	12.608	12.608	12.608	12.608	12.608	12.608	12.608	12.608	12.608	12.608	12.608	12.944	12.944	12.944	12.944	12.944	12.944	12.944	12.944	12.944	12.944	12.944	12.608	12.608
YLR348C	5.894	5.894	6.304	5.632	5.632	5.222	5.222	5.222	4.886	4.55	4.55	4.55	4.55	4.55	4.55	4.55	4.55	4.55	4.55	4.476	4.812	4.812	4.812	4.402	3.32	2.984	3.394	3.058	3.058	3.058	3.058	3.058	3.394	3.394	3.394	3.394	3.394	3.73	3.73	3.394	3.394	3.394	3.394	3.394	3.394	3.394	3.394	3.394	3.394
YPL022W	12.05	12.386	12.722	12.722	13.058	13.804	13.804	13.804	13.804	13.804	13.804	13.804	13.804	13.804	14.55	14.14	14.14	14.476	14.476	14.476	14.476	14.476	14.476	14.476	14.476	14.476	14.476	14.476	14.476	14.886	14.886	14.886	14.886	14.886	14.886	14.886	14.886	14.886	14.886	14.886	14.886	14.886	14.886	14.55	14.55	14.55	14.55	14.55	14.55
YHR164C	3.73	3.73	3.73	3.73	3.73	3.73	3.73	3.73	3.73	3.73	3.73	3.73	3.73	3.73	3.73	3.73	3.73	3.73	3.73	3.73	3.73	3.73	3.73	3.73	3.73	3.73	3.73	3.73	3.73	3.73	3.32	3.32	3.32	3.32	3.73	3.73	3.73	3.73	3.73	3.73	3.73	3.73	4.066	4.066	4.066	4.066	4.066	4.066	4.066
YGL229C	5.894	5.894	5.894	5.894	5.894	5.894	5.894	5.894	5.894	5.894	5.894	5.894	5.894	5.894	5.894	5.558	5.148	3.992	3.992	3.992	3.656	3.656	3.656	3.656	3.656	3.656	3.656	4.066	1.492	1.492	2.648	2.648	2.648	3.656	3.656	3.656	3.656	3.656	3.656	3.656	4.402	4.402	5.894	5.894	6.23	6.566	6.566	6.976	6.976
YGR177C	8.616	8.616	8.616	8.616	9.362	9.362	9.362	9.362	9.362	9.362	9.362	9.362	9.362	9.362	9.362	9.362	9.362	9.362	9.362	9.362	9.362	9.362	9.362	9.362	9.362	9.362	8.952	8.542	7.46	7.46	6.64	6.64	6.64	6.64	6.64	6.64	6.64	6.64	6.64	6.64	6.64	6.64	6.64	6.64	6.64	6.64	6.64	6.64	6.64
YBL031W	13.018	13.018	13.018	13.018	13.018	13.018	13.018	13.018	13.018	13.354	13.354	13.354	13.354	13.354	13.764	13.764	13.764	13.764	13.764	13.764	13.764	13.764	13.764	13.764	13.764	13.764	13.764	14.174	14.584	14.584	14.584	14.174	14.174	14.174	14.174	14.174	14.174	14.174	14.174	14.174	14.584	14.584	14.584	14.584	14.584	14.584	14.584	14.584	14.584
YHR008C	7.312	7.312	7.312	7.312	7.312	7.312	7.312	7.312	7.312	7.312	7.312	7.312	7.312	7.312	7.312	7.312	7.312	7.312	7.312	7.312	7.312	7.312	7.312	7.312	7.312	7.312	7.312	7.312	7.312	7.312	7.312	7.312	7.312	7.312	7.312	7.312	7.312	7.312	6.156	5.41	5.41	5.41	5.41	5.41	5.41	5.41	5.41	5.41	5.41
YIL136W	8.952	8.952	8.952	6.714	6.714	6.378	6.378	5.968	5.968	5.558	5.558	5.148	4.738	4.402	4.066	4.066	3.656	2.648	1.828	1.492	1.492	0.746	0.746	0.746	0.746	0.746	0.746	1.156	1.156	1.156	1.156	1.156	1.492	1.492	1.492	1.492	1.492	1.492	1.492	1.902	2.238	2.238	2.984	2.984	6.714	6.714	6.714	6.714	6.714
YKL087C	16.452	16.452	16.452	16.452	16.452	16.452	16.452	16.452	16.788	17.198	17.198	17.198	17.198	17.198	17.198	17.198	16.526	16.526	16.526	16.526	15.854	15.854	15.854	15.854	15.854	15.854	15.854	15.854	15.854	15.854	15.854	15.854	16.264	15.928	15.928	15.928	15.928	16.264	16.264	16.264	16.264	16.264	16.264	14.772	14.362	14.698	14.288	14.288	14.288
YGL091C	8.166	8.166	8.576	8.576	8.576	8.576	8.576	8.576	8.912	8.912	8.912	8.912	8.912	8.912	8.912	8.912	8.912	8.912	8.912	8.912	9.322	9.322	9.322	9.322	9.322	8.912	8.912	8.912	8.912	9.658	9.658	9.658	9.658	9.248	9.248	9.248	9.658	9.658	9.658	9.658	9.658	9.658	9.994	9.994	9.994	9.994	9.994	9.994	9.584
YDR077W	4.476	4.476	4.476	4.886	4.886	4.886	4.886	4.886	4.886	4.886	4.886	4.886	4.886	4.886	4.886	4.886	4.886	4.886	4.886	4.886	4.886	4.886	4.886	4.886	4.886	4.886	5.968	5.968	5.968	5.968	5.632	6.64	6.64	6.64	6.64	6.64	6.64	6.64	6.64	6.64	6.64	6.64	6.64	6.64	5.82	5.82	5.82	5.82	6.156
YLR300W	2.984	2.984	2.984	2.984	2.984	2.984	2.984	2.574	2.574	2.574	2.574	2.574	2.574	2.574	2.574	2.574	2.574	2.574	2.574	2.574	2.574	2.574	2.574	2.574	2.574	2.574	3.32	3.32	3.656	5	5	5.336	5.672	6.082	6.082	6.082	6.082	6.082	6.082	6.082	6.082	6.082	6.492	6.492	6.492	6.492	6.902	6.902	7.238
YDR460W	4.402	4.402	5.148	5.148	5.558	5.558	5.558	5.894	5.894	5.894	5.894	5.894	5.894	5.894	5.894	5.894	5.894	5.894	6.566	6.976	6.976	7.722	7.722	7.722	7.722	8.132	8.132	8.132	8.132	8.132	8.132	8.132	8.132	8.132	8.132	8.132	8.132	8.132	9.288	11.936	13.166	13.166	13.166	13.166	13.166	13.166	13.576	13.576	13.576
YPL209C	4.624	3.878	4.214	3.804	3.804	3.804	3.804	3.804	3.804	3.804	4.214	3.804	3.73	3.73	3.73	4.14	4.14	4.14	4.14	3.32	3.992	4.328	5.41	5.41	5.41	5.41	6.492	6.492	6.492	6.492	6.492	6.156	6.156	6.156	6.156	6.156	6.156	6.156	6.566	6.902	6.902	6.902	7.238	7.238	7.238	7.238	7.238	7.574	7.91
YDR260C	8.992	9.328	9.328	9.328	9.328	9.664	9.328	9.328	8.992	8.992	8.992	8.992	8.656	8.656	8.656	8.32	9.476	9.886	10.222	10.632	10.632	10.632	11.378	11.378	11.378	11.378	11.378	11.378	11.378	11.378	10.968	10.968	10.968	10.968	10.968	10.968	10.968	10.968	11.304	11.304	11.64	11.64	11.64	11.64	11.64	11.64	11.64	11.64	11.64
YLR120C	19.698	19.698	19.698	19.698	19.698	19.698	19.698	19.698	19.698	19.698	19.698	19.698	19.698	19.698	19.698	19.698	19.698	19.698	19.698	19.698	19.362	19.362	19.026	19.026	19.026	19.026	19.026	19.026	19.026	19.026	19.026	19.026	19.026	19.026	19.026	19.026	19.026	19.026	18.206	17.46	16.714	15.632	14.476	14.476	14.476	14.476	14.476	14.476	14.476
YGR145W	14.92	14.92	14.92	14.92	14.92	14.92	14.92	14.92	14.92	14.92	14.92	14.92	14.92	14.92	14.92	14.92	14.584	14.584	14.584	14.584	14.584	14.584	14.584	14.584	14.584	14.584	14.584	13.912	13.912	13.912	13.912	13.912	13.912	13.912	13.912	13.912	13.912	13.912	13.912	13.166	12.756	13.092	13.092	13.092	13.092	13.092	12.272	11.936	11.936
YKR044W	13.65	13.65	13.65	13.65	13.65	13.65	13.65	14.47	14.88	15.29	15.29	15.29	15.626	15.626	15.626	15.626	15.962	15.962	15.962	16.372	16.372	16.372	16.372	17.38	17.38	17.38	17.38	17.38	17.38	17.38	17.38	17.38	17.38	17.38	17.38	17.38	17.38	17.38	17.38	17.38	17.38	17.38	17.38	17.38	17.38	17.38	17.38	17.38	17.38
YHR090C	13.838	13.838	13.838	13.838	13.838	13.838	13.838	14.174	14.174	14.584	14.584	14.584	14.584	14.584	14.994	14.994	14.994	14.994	14.994	14.994	14.994	15.404	15.404	15.404	15.404	15.404	15.404	15.404	15.814	15.404	15.404	15.404	15.404	15.404	15.404	15.404	15.404	15.404	15.404	15.404	15.404	15.404	15.404	15.404	15.404	15.404	15.404	15.404	15.404
YER172C	8.542	8.542	8.542	8.542	8.542	8.542	8.542	8.542	9.772	10.182	10.182	10.182	10.854	12.756	12.756	14.174	14.584	14.584	14.584	14.584	14.584	14.584	14.584	14.584	14.584	14.92	14.92	14.92	14.92	14.92	15.256	15.256	15.256	15.928	15.928	15.928	15.928	15.928	16.338	16.338	16.338	16.338	16.338	16.338	16.338	16.338	16.338	16.338	16.338
YGR156W	11.566	11.566	11.566	11.23	11.23	10.894	11.23	11.23	11.566	11.902	11.902	11.902	11.902	11.902	11.566	11.566	11.566	13.394	13.73	13.73	13.73	13.73	13.73	13.73	13.73	13.73	13.73	14.066	14.066	14.066	14.066	14.066	14.066	13.73	13.73	13.73	13.32	12.984	12.648	12.648	12.984	12.984	12.984	13.73	13.73	14.96	14.96	14.96	14.96
YLR278C	2.09	2.09	1.68	1.68	1.68	1.68	1.68	2.016	2.016	2.016	2.016	1.68	1.68	1.68	1.68	1.68	1.68	1.68	1.68	1.68	1.68	1.68	1.68	1.68	1.68	1.68	1.68	1.68	1.68	1.68	1.68	1.68	1.68	1.68	1.68	1.68	1.68	1.68	1.68	1.68	1.68	1.344	1.344	1.344	1.344	1.344	1.344	1.344	1.344
YDR362C	9.248	9.248	9.248	9.248	9.248	10.068	13.388	14.88	21.48	21.48	21.48	21.816	21.816	21.816	21.816	21.816	21.816	21.816	21.816	21.816	21.816	21.816	21.816	21.816	21.816	21.816	21.816	21.816	22.226	22.226	22.226	22.226	22.226	22.226	22.226	22.226	22.226	22.226	22.226	22.226	22.226	22.226	21.48	21.89	21.89	21.89	21.89	21.89	21.89
YHR020W	12.272	12.272	12.272	12.272	12.272	12.272	11.264	11.264	11.264	10.854	10.854	10.518	10.518	10.854	10.854	10.854	10.854	10.854	10.518	10.518	10.518	10.108	10.444	10.444	9.362	9.772	9.772	9.772	9.436	8.616	7.124	6.714	6.714	6.714	6.714	6.714	6.714	6.714	6.714	6.714	6.304	5.894	5.148	5.148	5.148	4.738	5.41	5.746	5.746
YKL075C	4.738	4.738	4.738	4.738	5.148	5.484	5.484	5.484	5.484	5.484	5.82	5.82	6.156	6.156	6.492	7.238	7.648	7.648	7.648	8.058	8.058	8.058	8.058	8.058	8.058	8.058	8.058	8.058	8.058	8.058	8.058	8.058	8.058	8.058	8.058	8.058	8.058	8.058	8.058	8.058	8.058	8.394	8.394	8.394	8.394	8.394	8.394	8.394	8.394
YBR041W	5.074	6.566	7.796	9.624	9.624	9.624	9.624	9.624	10.034	12.682	12.682	13.018	13.354	14.1	15.108	16.116	16.116	16.116	16.116	16.526	16.526	16.526	16.526	16.526	16.526	16.526	16.526	16.526	16.526	16.526	16.526	16.526	16.526	16.526	16.526	16.526	16.526	17.198	17.198	17.198	17.198	17.198	17.534	17.534	17.534	17.534	17.534	17.534	17.534
YMR078C	6.714	6.714	6.714	6.714	6.378	6.378	6.378	6.378	6.378	6.378	6.378	6.378	6.304	5.968	5.968	5.968	5.968	5.968	5.968	5.558	5.558	5.894	5.894	5.894	5.894	5.894	5.894	5.894	5.558	5.558	5.558	5.558	5.558	5.558	5.558	5.558	5.558	5.558	5.558	5.558	5.558	5.558	5.558	5.558	5.558	5.558	5.558	5.558	5.558
YJL001W	16.19	15.854	15.854	15.034	15.034	14.624	14.624	14.624	14.624	14.624	14.624	14.624	14.624	14.214	14.214	14.214	14.214	14.214	14.214	14.214	14.214	13.804	13.468	13.468	13.468	13.468	13.468	13.468	13.468	13.468	13.468	13.468	10.746	10.41	10.41	10.41	10.41	10.41	10.41	10.41	10.41	10.41	10.41	10.41	10.41	10.41	10.41	10.41	10.41
YBR077C	6.788	6.788	6.788	6.788	6.788	6.788	6.788	6.788	6.788	6.788	6.788	6.788	6.788	6.788	6.788	6.788	6.788	5.968	5.968	5.968	5.968	5.968	5.968	5.632	5.632	5.632	5.222	4.812	4.812	4.066	4.066	3.656	3.656	3.656	3.656	3.656	3.656	3.656	3.656	3.656	3.656	3.656	3.656	3.656	3.656	3.656	3.656	3.656	3.656
YLR019W	7.352	7.352	7.352	7.352	7.352	7.352	5.934	5.934	5.598	5.598	5.598	5.598	5.598	5.598	5.598	5.598	5.598	5.598	5.598	5.598	5.598	5.598	5.598	4.106	6.418	6.754	7.09	7.09	7.09	7.09	7.09	7.09	7.09	7.09	7.09	7.09	7.09	7.09	7.09	7.09	7.09	7.762	7.762	7.762	7.762	7.762	7.762	7.762	7.762
YER077C	8.952	8.952	10.296	10.296	10.296	10.296	10.034	10.78	10.78	10.78	10.78	10.78	10.78	10.78	10.034	10.034	10.034	10.034	10.034	10.444	10.78	10.78	10.78	10.78	10.78	10.78	10.78	10.78	10.706	10.706	10.706	10.706	10.37	10.78	10.78	10.78	11.526	11.862	11.862	11.862	11.862	11.862	11.862	11.862	11.862	11.116	11.042	10.222	10.222
YNL039W	16.822	16.822	16.822	16.822	16.822	16.822	17.232	17.232	17.232	17.232	17.232	17.232	17.232	17.568	17.568	17.568	17.568	17.568	17.568	17.568	17.568	17.568	17.568	17.568	17.568	17.568	17.568	17.568	17.568	17.568	17.568	16.412	16.412	16.412	16.412	16.412	16.412	16.412	16.412	16.412	16.412	16.412	16.076	16.076	16.076	16.076	16.076	16.486	16.486
YGR263C	4.886	4.886	4.886	4.886	4.886	4.886	4.886	4.886	4.886	4.96	4.96	4.96	5.296	5.296	5.296	5.296	5.296	5.296	5.296	5.222	4.886	4.886	5.296	6.862	8.018	10.182	11.338	11.748	12.158	12.568	13.314	13.314	13.314	13.314	13.314	13.314	13.724	13.724	13.724	14.322	14.322	14.322	14.322	14.322	14.322	14.658	14.658	14.658	14.658
YLR352W	1.23	1.566	1.156	1.156	0.746	0.746	1.082	1.082	1.082	1.082	1.082	1.082	1.082	1.418	1.418	1.418	1.418	2.09	4.516	8.098	8.098	8.098	8.098	8.098	8.098	8.098	8.098	8.098	8.098	8.434	8.844	8.844	8.844	8.844	8.844	8.844	8.844	8.844	8.844	8.844	8.844	9.18	9.516	9.516	9.516	9.852	9.852	9.852	9.852
YKL021C	11.002	11.002	11.002	10.666	10.666	11.076	11.412	11.412	11.748	11.748	11.748	11.748	12.158	12.158	12.158	12.83	12.83	12.83	12.83	12.83	12.83	12.83	12.83	12.83	13.24	13.24	13.24	13.24	13.576	13.576	13.576	13.576	13.576	13.576	13.576	14.248	14.248	14.248	14.248	14.248	14.248	14.248	14.248	14.248	14.248	14.248	14.248	14.248	14.248
YOL031C	2.312	2.722	2.722	3.132	3.132	3.132	3.132	3.132	3.132	3.132	3.132	3.132	3.132	3.132	3.132	3.542	3.542	3.542	3.542	3.542	3.542	3.542	3.542	3.542	3.542	3.542	3.542	3.542	3.542	3.542	3.542	3.542	3.542	3.542	3.542	3.542	3.542	3.132	3.468	3.468	3.468	3.468	3.468	3.468	3.468	4.214	4.214	4.214	4.214
YOR329C	8.092	8.428	8.428	8.428	8.428	8.428	8.428	7.608	7.608	7.944	7.534	7.534	7.534	7.534	7.124	7.534	7.534	7.944	7.944	7.944	7.944	7.608	7.608	7.608	7.608	7.608	7.608	7.608	7.608	7.608	7.608	7.608	7.198	7.198	7.198	7.198	7.198	6.862	7.272	7.272	7.272	7.272	7.272	7.272	7.272	7.272	7.272	7.272	7.272
YIL062C	11.378	11.378	11.862	11.862	11.936	11.936	11.936	11.936	12.346	12.346	12.346	12.346	12.682	12.682	12.682	12.682	13.764	13.764	13.764	13.764	13.764	13.764	13.354	13.354	12.944	12.944	12.944	12.534	12.534	12.534	12.534	12.87	12.87	12.87	12.87	12.87	12.534	12.534	12.534	12.534	12.534	12.534	12.534	12.534	12.534	12.534	12.534	12.534	12.534
YOR198C	9.664	9.664	9.664	9.664	9.664	9.664	10	10	10	10	10	10	10	10	10	10	10	10	10	10	10	10	10	9.59	9.59	10.262	10.262	10.262	10.262	10.262	10.262	10.262	10.262	10.262	10.262	10.262	10.262	10.262	10.262	10.262	10.262	10.262	9.926	9.926	9.926	9.926	9.926	9.926	9.926
YML101C	3.992	4.402	4.738	4.738	5.148	5.148	5.148	5.148	5.148	5.148	5.148	5.148	5.148	5.148	5.148	5.148	5.148	5.148	5.148	5.484	5.484	5.484	5.484	5.484	5.484	5.484	5.484	5.484	5.484	5.484	5.484	5.484	5.484	5.894	5.894	5.894	5.894	5.894	5.558	5.558	5.148	4.402	4.402	3.656	3.656	3.656	3.656	3.656	4.066
YDR497C	10.632	10.632	10.632	10.632	10.632	10.632	10.632	10.296	10.706	10.706	10.706	10.706	10.706	10.706	10.706	10.706	10.706	10.706	10.706	10.706	10.706	10.706	10.706	10.706	10.706	10.706	10.706	10.706	10.706	10.706	10.706	10.706	10.706	10.706	10.706	10.706	10.706	10.706	10.706	10.706	10.706	10.706	10.706	10.706	11.116	11.116	11.116	11.116	11.116
YGL084C	3.098	3.508	4.328	4.328	4.328	4.328	4.328	4.328	4.328	4.328	4.328	4.664	5	5.41	7.05	8.542	8.542	8.542	9.624	10.37	10.37	10.37	10.37	11.378	11.378	11.378	11.788	12.198	13.28	13.28	13.69	16.412	16.412	16.412	17.232	17.232	17.232	17.978	17.978	17.978	17.978	17.978	17.978	17.978	17.978	17.978	17.978	17.978	17.978
YDL046W	9.96	10.37	10.034	10.034	10.034	10.034	10.034	10.034	10.034	10.034	10.034	10.034	10.034	10.034	9.698	9.698	9.362	9.436	9.846	9.846	9.846	9.846	9.846	10.592	10.592	11.264	11.264	11.6	11.6	11.6	11.264	11.264	11.264	11.264	11.264	11.264	11.264	11.6	11.6	12.346	12.346	12.346	12.346	12.346	11.6	11.6	11.6	11.6	11.6
YOL012C	1.156	1.156	1.156	1.156	1.156	1.156	1.156	1.156	1.156	1.156	1.156	1.156	1.156	1.156	1.156	1.156	0.746	0.746	0.746	0.746	0.746	0.746	0.746	0.746	0.746	0.746	0.746	0.746	0.746	0.746	0.746	0.336	0.336	0.336	0.336	0.336	0.336	0.336	0.336	0.336	0.336	0.336	0.336	0.336	0.336	0.336	0.336	0.336	0.336
YMR301C	11.976	11.976	11.976	11.976	11.976	12.312	12.312	12.312	12.312	12.312	12.312	11.976	11.976	11.976	11.976	11.976	11.976	11.976	11.976	11.976	12.648	12.648	12.648	12.648	12.648	12.648	12.648	12.648	12.648	12.648	12.984	12.984	12.984	12.984	12.984	13.246	13.582	13.992	13.992	13.992	13.992	13.992	14.402	14.402	14.402	14.402	14.402	14.402	14.066
YAL041W	11.862	12.198	12.198	12.198	12.198	12.198	12.198	12.198	12.198	12.198	11.788	11.788	12.124	12.124	12.124	12.124	12.124	12.124	12.124	12.124	12.124	12.124	13.764	13.764	13.764	13.764	13.764	13.764	14.174	13.838	13.428	13.428	13.428	13.428	13.428	13.838	13.838	13.838	13.838	13.838	14.174	14.174	14.174	14.174	14.174	14.174	14.174	14.174	14.174
YDL213C	19.92	19.92	19.92	19.92	19.92	19.92	19.92	19.92	19.92	19.92	19.92	19.92	19.92	19.92	19.51	19.51	19.51	19.51	19.51	19.51	19.1	19.1	18.764	18.764	18.764	18.764	18.764	18.764	18.764	18.764	18.764	18.764	18.764	18.764	18.764	18.764	18.354	17.608	17.608	17.608	17.608	17.608	17.608	17.608	17.608	17.608	17.198	17.198	16.788
YER092W	9.066	9.402	9.402	9.402	9.812	9.812	9.812	9.812	8.32	7.984	7.984	7.984	7.984	7.984	7.984	7.984	7.984	7.984	7.984	7.984	7.984	7.984	7.984	6.566	6.566	6.566	6.566	6.566	6.566	6.156	6.156	6.156	6.156	6.156	6.156	6.156	6.156	6.156	5.41	4.738	4.402	4.812	4.812	4.812	4.812	4.812	4.812	5.222	5.222
YMR185W	14.584	14.584	14.584	14.584	14.584	14.584	14.584	14.584	14.584	14.248	14.248	14.248	14.248	14.248	14.248	14.248	14.248	14.248	14.248	14.248	14.248	14.248	14.248	14.248	14.248	14.248	14.248	14.248	13.912	13.576	12.83	12.83	12.83	12.83	12.83	12.83	12.83	12.83	12.83	12.83	12.83	12.83	12.494	12.494	12.494	12.494	11.748	11.748	11.412
YJL146W	13.838	14.584	14.584	14.584	14.584	14.584	14.584	14.584	14.584	14.584	14.584	14.584	14.584	14.584	14.248	14.248	14.248	14.248	14.248	14.248	13.502	13.502	13.502	13.502	13.502	13.502	13.502	13.502	12.346	11.936	11.6	11.6	11.6	11.6	11.6	11.6	11.6	11.6	10.854	9.772	9.362	9.362	9.362	11.116	11.116	11.452	11.452	11.452	11.862
YHL044W	10.706	10.706	10.706	10.706	10.706	11.116	11.452	11.452	11.452	11.452	11.452	11.788	11.788	11.788	11.788	11.788	11.788	11.452	11.452	11.862	12.272	12.272	12.272	12.272	12.272	12.272	12.272	12.272	12.272	12.272	12.272	12.272	12.272	12.272	12.272	12.272	12.272	12.272	12.272	12.272	12.272	12.272	12.272	12.272	12.272	12.682	12.682	12.682	12.682
YBR084C-A	1.156	1.156	1.156	1.156	1.156	1.156	1.156	1.156	1.156	1.156	1.156	1.156	1.156	1.156	1.156	1.156	1.156	1.156	1.156	1.156	1.156	1.156	1.156	1.156	1.156	1.156	1.156	1.156	1.156	1.156	1.156	1.156	1.156	1.156	1.156	1.156	1.156	1.156	1.156	1.156	1.156	1.156	1.156	1.156	1.156	1.156	1.156	1.156	0.82
YER018C	10.558	10.558	11.64	11.64	11.64	11.64	11.64	11.64	11.64	11.64	11.64	11.64	11.64	11.64	11.64	11.64	11.64	11.64	11.64	11.64	11.64	11.304	11.304	11.304	11.304	11.304	11.304	11.304	11.304	11.304	11.304	11.304	11.304	11.304	12.05	12.05	12.05	12.05	12.46	12.46	12.46	12.46	12.46	12.46	12.46	12.46	12.46	12.46	12.46
YKL214C	10.296	10.296	9.886	9.886	10.222	10.222	10.222	10.222	10.222	10.632	10.968	12.46	12.46	12.46	12.46	12.46	12.46	12.46	13.354	13.354	13.764	12.682	12.682	12.682	12.682	13.018	14.92	14.92	15.256	16.002	16.002	16.002	14.92	15.256	15.928	15.928	15.928	15.928	15.928	16.264	16.264	16.674	16.674	16.674	16.674	16.674	16.674	16.674	16.674
YML069W	8.172	10	10	10.336	10.672	11.008	11.008	11.008	11.008	11.008	11.344	11.344	12.09	12.426	12.426	12.426	12.426	12.426	12.426	12.426	12.426	12.426	12.426	12.426	12.426	12.426	12.426	12.426	12.762	12.762	12.762	12.762	12.762	13.098	13.098	13.098	13.098	13.098	13.098	13.098	13.098	13.098	13.098	13.098	13.098	13.098	13.098	13.098	13.098
YIL011W	16.298	16.298	16.298	16.298	16.298	16.298	16.298	15.478	15.478	15.142	14.806	14.806	14.806	14.806	12.83	12.83	12.83	12.42	12.42	12.42	12.42	12.42	12.42	12.42	12.42	12.42	12.42	12.42	12.42	12.42	12.084	12.084	12.084	12.084	12.084	12.084	12.42	12.42	12.42	12.42	12.42	12.42	12.42	12.42	12.42	12.42	12.42	12.01	11.6
YMR054W	16.116	16.116	16.116	16.116	16.116	16.116	18.354	19.772	20.182	20.518	20.518	20.518	20.518	20.928	20.928	21.264	21.264	21.264	21.264	21.264	21.264	21.264	21.264	21.264	21.264	21.264	21.264	21.264	21.264	21.264	21.264	21.264	21.264	21.264	21.264	21.264	21.264	21.264	21.264	21.264	21.264	21.264	21.264	20.518	20.518	20.518	20.518	20.518	20.518
YJL125C	13.844	13.844	13.844	14.328	14.328	14.328	14.328	14.328	14.328	14.328	14.402	14.402	14.402	14.402	14.402	15.222	14.812	14.812	14.812	14.812	14.812	14.812	14.812	15.148	15.148	15.148	15.148	15.148	15.148	15.148	15.148	14.812	15.558	15.558	15.222	15.222	15.632	15.632	15.632	15.632	15.632	15.632	15.632	15.632	15.632	15.632	15.632	15.296	14.96
YIL161W	8.69	8.28	8.28	8.616	8.952	8.952	8.952	8.952	8.952	8.952	8.952	8.952	8.952	8.616	8.616	8.616	8.952	8.952	8.616	8.616	8.616	8.616	8.616	8.206	7.796	7.46	6.452	6.452	6.452	6.452	6.452	6.452	6.116	6.116	5.78	6.116	6.116	6.116	6.116	6.116	6.116	6.116	5.706	6.042	6.042	6.042	6.042	6.042	6.042
YLR360W	9.476	9.476	9.476	9.886	9.886	9.886	9.886	9.886	9.886	9.14	8.73	8.73	9.066	9.066	9.066	9.886	9.886	9.55	9.55	9.55	9.55	9.55	10.37	12.198	12.198	12.198	12.534	12.87	12.87	12.87	12.534	12.534	12.534	12.534	12.87	12.87	12.87	12.87	12.87	12.87	12.87	12.87	12.534	12.534	12.534	12.534	12.534	12.534	12.534
YJL200C	5.968	5.968	5.632	6.378	6.976	6.976	6.976	7.312	8.058	8.394	8.394	8.394	8.394	8.394	8.73	9.14	9.14	9.14	8.804	8.804	9.14	9.886	9.886	12.796	12.796	12.796	12.796	12.796	12.796	12.796	12.796	12.796	13.132	13.132	13.132	13.132	13.132	13.132	13.132	13.132	13.132	12.796	12.796	12.796	12.796	12.796	12.46	13.132	13.132
YOR385W	2.238	2.238	2.238	2.238	2.238	2.238	2.238	2.238	2.238	2.238	2.238	2.238	2.238	3.246	3.246	2.91	2.91	2.91	2.91	2.91	2.91	2.91	2.91	2.91	2.91	2.91	2.91	2.91	2.91	2.91	2.91	2.91	2.91	2.91	2.91	2.91	4.14	4.14	4.14	4.14	4.14	4.14	4.14	4.14	4.14	4.14	4.14	4.14	4.14
YDR107C	11.264	11.264	11.264	10.518	10.518	10.928	10.592	11.002	11.002	11.002	11.002	11.002	10.256	10.256	11.002	11.002	11.002	11.412	11.002	11.002	10.592	10.592	10.592	11.338	11.338	11.674	11.674	11.674	11.674	11.674	11.674	11.674	11.674	11.674	11.674	11.674	11.674	11.674	11.674	11.674	11.674	11.674	11.674	11.338	11.674	11.674	11.674	11.674	11.674
YLR099C	4.812	5.222	5.222	5.894	6.23	6.976	6.976	6.976	6.976	6.976	6.976	6.976	6.976	6.64	6.976	6.976	6.976	6.976	6.976	6.976	6.976	6.976	6.976	6.976	6.976	6.976	6.566	6.976	6.976	6.976	6.976	6.976	6.976	6.976	6.976	6.976	6.976	6.976	6.976	6.976	6.976	6.976	6.976	6.976	6.976	6.976	6.976	6.976	6.976
YCR036W	7.386	7.386	7.386	7.386	7.386	7.386	7.386	7.386	6.976	6.976	6.976	6.976	6.976	6.976	6.976	6.976	6.976	6.976	6.976	6.976	6.976	6.976	6.976	6.976	5.558	5.558	5.558	5.558	5.558	5.558	5.558	5.558	5.222	4.886	4.886	4.886	4.886	4.886	4.886	4.886	4.886	4.886	4.886	4.886	4.886	4.476	4.476	4.476	4.476
YLR138W	13.36	13.024	13.024	13.024	13.36	13.36	13.36	13.77	13.77	13.77	13.77	14.18	14.18	14.18	14.254	15.41	15.41	15.41	15.41	15.41	15.746	15.074	15.074	15.074	15.82	16.23	16.23	16.23	16.23	16.23	16.23	16.23	16.23	16.23	16.23	16.23	16.23	16.23	16.23	16.23	16.23	16.23	16.23	16.23	16.23	16.23	16.23	16.23	16.23
YPL214C	13.878	13.878	13.878	13.878	13.878	13.878	13.878	13.878	13.878	13.468	13.468	13.468	13.468	12.722	12.722	12.386	12.386	12.05	12.46	12.124	11.714	11.714	11.714	11.714	11.378	11.378	11.042	10.632	10.968	9.624	9.624	9.624	9.624	9.624	9.624	9.624	9.624	9.624	9.624	9.624	9.624	8.616	8.616	5.632	4.886	4.14	4.14	5.296	6.042
YGL227W	9.624	9.96	9.55	10.37	10.37	10.37	10.37	10.37	10.37	10.37	10.37	10.78	10.78	10.78	10.78	11.526	11.526	11.862	12.272	12.272	14.994	14.994	14.994	14.994	15.404	15.404	15.404	15.404	15.404	15.404	15.404	15.404	15.404	15.404	15.74	17.642	17.642	17.642	17.642	17.642	17.642	17.642	17.642	17.642	17.642	17.642	17.642	17.642	17.642
YNL189W	6.378	6.378	6.378	6.378	6.714	6.714	7.124	7.124	7.124	7.124	7.124	7.124	7.124	7.124	7.124	7.124	7.124	6.378	6.378	6.378	6.378	6.378	6.378	6.378	6.378	6.378	6.378	6.378	6.378	6.378	6.378	6.378	6.378	6.378	6.378	6.378	6.378	5.968	5.632	5.632	5.222	5.222	5.222	5.222	5.222	5.222	5.222	5.222	5.148
YKL073W	16.526	16.526	16.19	15.78	16.6	17.346	18.166	18.166	18.166	18.166	18.502	18.502	18.502	18.502	18.502	18.502	18.502	18.502	18.838	18.838	18.838	18.838	18.838	18.838	18.838	18.838	18.838	19.248	19.994	19.994	19.994	19.994	19.994	19.994	19.994	19.994	19.994	19.994	19.994	19.994	19.994	19.994	19.994	19.994	19.994	19.994	19.994	19.994	19.994
YHR203C	0.746	0.746	0.746	0.746	0.746	0.746	0.746	0.746	0.746	0.746	0.746	0.746	0.746	0.746	0.746	0.746	0.746	0.746	0.746	0.746	0.746	0.746	0.746	0.746	0.746	0.746	0.746	0.746	0.746	0.746	0.746	0.746	0.746	0.746	0.746	0.746	0.746	0.746	0.746	0.746	0.746	0.746	0.746	0.746	0.746	0.746	0.746	0.746	0.336
YPR071W	7.574	7.984	7.984	7.984	7.984	7.984	7.984	7.984	7.984	7.984	7.984	7.984	7.984	7.984	7.238	6.418	6.082	6.082	6.082	6.082	6.082	6.082	6.082	6.082	6.082	6.082	5.746	5.746	5.41	5.41	5.41	5.41	5.41	5.41	5.41	5.41	5.41	5.41	5.41	5.41	5.41	5.41	5.41	5.41	5.41	5.41	5.41	5.41	5.41
YMR059W	14.14	14.14	14.14	13.468	13.468	13.468	14.14	14.14	14.14	14.14	14.14	14.14	14.14	14.14	14.14	14.14	14.14	14.14	14.14	14.14	14.14	15.296	15.296	15.296	15.296	15.296	14.886	14.886	14.886	14.886	14.886	14.886	14.886	14.886	14.886	14.886	15.296	14.624	14.624	14.624	14.624	14.624	14.624	14.624	14.624	14.624	14.624	14.624	14.624
YPL155C	8.804	9.55	9.14	9.14	9.14	9.14	9.14	9.14	9.14	8.804	8.804	9.96	9.96	9.96	9.96	9.96	9.96	9.96	9.96	9.96	9.96	9.96	9.96	9.96	9.96	9.96	9.96	9.624	9.624	9.624	9.624	9.624	9.624	9.624	9.624	9.624	9.624	9.624	9.624	9.624	9.624	9.624	9.624	9.624	9.624	9.624	9.624	9.624	9.624
YPL174C	13.354	13.354	13.354	13.354	13.354	13.354	13.354	13.354	13.354	12.944	14.1	14.1	14.1	14.1	14.51	14.51	15.518	15.928	16.338	16.338	16.338	16.338	16.338	16.338	16.338	16.338	16.338	16.338	16.338	16.338	16.338	16.338	16.338	16.338	16.674	16.674	16.674	16.674	16.674	16.674	16.674	16.674	16.674	16.674	16.674	16.674	16.674	16.674	17.084
YJL062W	7.01	7.42	7.42	7.42	7.42	7.42	5.518	5.928	9.584	9.174	9.174	9.174	9.174	9.174	9.174	9.174	9.174	9.174	9.174	9.174	9.174	9.51	9.51	9.51	9.51	9.1	9.1	9.1	9.1	9.1	9.436	9.026	9.026	9.026	9.026	9.026	9.026	9.026	9.026	9.026	9.026	9.026	9.026	9.026	9.026	9.026	9.026	8.616	8.616
YKL192C	15.894	15.894	15.894	15.558	15.222	15.222	15.222	15.222	15.222	15.222	15.222	15.222	15.222	15.222	14.55	13.804	13.804	13.804	13.804	13.468	13.468	13.468	13.468	13.468	13.468	12.312	11.902	11.902	11.902	11.902	11.902	11.902	11.902	11.902	11.902	11.902	11.902	11.902	11.902	11.902	10.148	8.394	8.058	8.058	7.386	6.714	6.714	6.714	6.714
YMR088C	13.28	13.28	13.28	13.28	13.952	14.288	14.624	14.624	14.96	14.96	15.706	15.706	15.706	15.706	15.706	15.706	15.706	15.706	15.706	16.042	16.042	16.042	16.042	16.042	16.042	16.042	17.124	17.124	17.124	17.534	17.944	17.944	17.944	17.944	17.944	17.944	17.944	17.944	17.944	18.28	18.952	18.952	18.952	18.952	18.952	18.952	18.952	18.952	18.952
YMR229C	9.846	9.846	10.256	10.256	10.256	10.256	9.436	9.436	9.846	9.846	9.846	9.846	9.846	9.846	9.51	9.51	9.51	9.51	9.51	9.51	9.846	10.518	10.518	10.518	10.518	10.518	10.518	10.518	10.518	10.928	10.928	10.928	10.928	10.928	10.928	10.928	10.928	10.928	10.928	10.928	10.928	10.928	10.928	10.518	10.518	10.518	10.928	10.928	10.928
YNL008C	10.814	11.15	11.15	11.15	11.15	11.15	11.15	11.634	11.634	11.634	11.97	12.716	12.716	12.716	12.716	12.716	12.716	12.716	13.052	13.052	13.052	13.388	13.388	13.388	13.388	13.388	13.798	13.798	13.798	14.208	14.208	14.208	13.052	13.052	13.052	13.052	13.052	13.052	13.052	13.052	13.388	13.388	13.388	13.388	13.388	13.388	13.388	13.388	13.388
YLR145W	8.132	8.952	8.952	8.952	8.952	8.952	8.952	8.952	8.952	8.952	8.952	9.288	9.698	9.698	9.698	9.698	9.698	9.698	9.698	9.698	9.362	9.362	9.362	9.362	9.362	9.362	9.288	10.034	10.034	10.034	10.854	10.854	10.854	12.608	12.608	12.608	12.608	12.608	12.608	12.608	12.944	12.944	13.354	13.354	13.354	13.354	13.354	13.354	13.354
YNL328C	3.058	3.058	3.058	3.058	3.058	3.058	3.058	3.058	3.058	3.058	3.058	3.058	3.058	3.058	1.902	1.902	1.902	1.902	1.902	1.082	0.41	0.41	0.41	0.41	0.746	0.746	1.418	1.418	1.418	1.418	1.418	1.418	1.418	1.418	1.418	1.418	1.754	1.754	1.754	1.754	1.754	1.754	1.754	1.754	2.164	2.164	2.164	2.164	2.164
YJR138W	1.156	1.156	1.156	1.156	1.156	1.156	2.648	2.648	2.648	2.648	2.648	2.648	2.648	2.648	2.648	2.648	2.648	2.648	2.648	2.648	2.648	2.648	2.648	2.648	2.648	2.648	2.648	2.648	2.648	2.648	3.32	3.73	5.148	5.148	5.82	5.82	6.156	7.238	7.238	7.574	7.984	7.984	7.984	7.984	7.984	7.984	7.984	7.984	7.984
YNL161W	12.312	11.902	11.566	11.566	11.566	11.566	11.566	11.566	11.566	11.566	11.566	11.566	11.566	11.566	11.566	11.566	11.566	11.566	11.23	11.23	11.23	11.23	11.23	11.23	11.23	11.23	11.23	11.566	10.968	10.968	10.968	10.968	10.968	10.968	10.968	10.968	10.968	10.968	10.968	11.304	11.304	11.304	11.304	11.304	11.304	11.304	11.304	11.304	11.304
YDL040C	4.96	6.378	6.714	7.05	7.05	7.05	7.05	6.714	6.714	7.534	7.534	7.534	7.87	7.87	7.87	7.87	7.87	7.87	7.87	8.28	8.28	8.616	8.616	8.206	8.206	8.206	8.206	8.206	8.542	8.542	8.542	8.542	8.542	8.542	8.542	8.542	8.542	8.542	8.542	8.542	8.542	8.542	8.542	8.542	8.542	8.542	8.542	8.878	8.878
YCR027C	4.066	4.402	4.402	4.402	4.402	4.402	4.402	4.402	4.402	4.402	5.074	5.82	6.156	6.156	6.156	6.156	6.156	6.156	6.156	6.156	5.746	6.418	6.418	6.418	6.418	6.418	6.418	6.418	6.418	6.418	6.418	6.418	6.418	6.418	6.418	6.008	7.016	7.016	7.016	7.016	7.016	7.426	8.656	10.632	12.05	12.05	12.46	12.87	12.87
YPL172C	10.37	10.37	10.78	10.78	10.78	11.19	10.854	10.854	10.854	11.264	11.264	11.264	11.264	11.264	11.264	11.264	11.264	11.674	11.748	12.568	12.568	12.568	12.568	13.314	12.568	12.568	12.568	12.568	12.568	12.568	13.24	14.806	14.47	14.47	14.954	15.364	15.7	15.7	15.7	15.7	15.29	15.29	15.29	15.29	15.29	15.29	15.29	15.29	15.29
YNL183C	17.682	17.682	17.682	18.092	18.092	18.092	18.092	18.092	18.092	18.092	17.756	17.756	17.01	16.338	16.748	16.748	16.748	16.748	16.748	16.748	17.158	17.158	17.904	17.904	17.904	17.904	17.904	17.904	17.904	18.24	18.24	18.24	18.24	18.24	18.24	18.65	18.65	18.65	18.65	18.65	18.65	18.65	18.65	18.65	18.65	18.65	18.65	18.65	19.06
YGR027C	3.058	3.058	2.648	2.648	2.312	2.648	2.984	2.984	2.984	2.984	2.984	2.984	2.984	3.73	3.73	3.73	4.476	4.476	4.476	4.476	5.706	5.706	5.706	6.042	6.042	6.042	6.042	6.714	6.714	6.714	6.714	6.714	6.714	6.304	6.304	6.304	6.304	6.304	7.05	7.05	7.386	7.386	7.386	7.722	7.312	7.312	7.312	7.312	7.312
YHR141C	6.264	6.264	6.264	5.854	5.854	5.854	5.854	5.444	5.444	5.444	5.444	5.444	5.444	5.444	4.624	4.214	4.214	4.214	4.214	4.214	4.214	4.214	4.214	3.804	3.804	3.804	3.804	3.394	3.394	3.394	3.394	2.984	2.984	2.984	2.984	2.238	2.238	2.238	1.082	0.746	0.746	0.746	0.746	0.746	0.746	1.156	1.156	1.156	1.156
YDR456W	2.574	5.558	5.558	5.558	5.558	5.558	5.558	5.558	5.558	5.558	5.558	5.558	5.558	5.558	5.558	5.558	5.558	5.558	5.558	5.558	5.558	5.558	5.968	5.968	5.968	5.968	5.968	5.968	5.968	5.968	5.968	5.968	5.968	6.378	6.378	6.378	6.378	6.378	6.378	6.378	6.378	6.378	6.378	6.378	6.378	6.378	6.378	6.378	6.788
YGL113W	4.14	4.14	4.476	4.476	4.476	4.476	4.476	4.476	4.476	4.476	4.476	4.476	4.14	4.14	4.14	4.14	3.73	3.804	4.14	4.14	5.148	5.484	5.484	5.484	6.304	7.722	7.722	7.722	7.722	7.722	7.722	7.722	7.722	7.722	7.312	7.312	7.648	7.648	7.648	7.648	7.648	7.648	8.058	8.058	8.058	8.058	8.058	8.058	8.058
YNL078W	2.164	2.164	2.164	2.164	2.164	2.164	2.164	2.164	2.164	1.828	1.828	1.828	1.828	1.828	1.828	1.418	1.418	1.418	1.418	1.418	1.418	1.418	1.418	1.418	1.418	1.418	1.418	1.418	1.418	1.418	1.418	1.418	1.418	1.418	1.418	1.418	1.418	1.418	1.418	1.082	1.082	1.082	1.082	1.082	1.082	1.082	1.082	1.082	1.082
YCL040W	8.616	8.616	8.616	8.616	8.616	8.616	8.616	8.616	8.616	8.616	8.616	8.616	8.616	8.616	8.616	8.616	7.46	6.788	6.452	6.042	6.042	6.042	6.042	6.042	6.042	6.042	6.042	6.042	6.042	5.632	5.632	5.632	5.632	5.632	5.632	5.632	5.632	5.632	4.55	4.55	4.55	4.55	4.55	4.55	4.55	4.55	4.55	4.55	4.55
YHR153C	18.576	18.576	18.576	18.576	18.576	18.576	18.576	18.576	18.576	18.576	18.576	18.576	18.576	18.576	18.576	18.576	18.576	18.576	18.576	18.576	18.576	18.576	18.576	18.576	18.576	18.576	18.576	18.576	18.576	18.576	18.576	18.576	18.576	18.576	18.576	18.24	18.24	18.24	18.24	18.24	18.24	18.24	18.24	18.24	18.24	18.24	17.904	17.568	17.568
YLR227C	3.804	3.804	4.214	4.214	4.214	4.214	4.214	4.214	4.214	4.214	4.214	4.214	2.796	2.796	2.796	2.796	2.796	2.796	2.796	2.796	2.796	2.796	2.386	2.386	2.386	1.976	1.976	1.976	1.902	2.312	2.312	2.312	2.312	2.312	2.722	2.722	2.722	2.722	3.878	4.96	6.862	6.862	7.198	7.198	7.198	7.198	7.534	7.534	7.534
YKL019W	16.002	16.002	16.412	16.002	16.002	16.338	16.338	16.338	16.338	16.338	16.338	16.338	16.002	16.002	16.002	16.002	16.002	16.002	16.002	16.002	16.002	16.002	16.002	16.002	16.002	15.666	15.666	15.666	15.666	15.666	15.666	15.666	15.666	15.666	15.666	15.666	15.666	15.666	15.666	15.666	15.256	15.256	15.256	14.846	14.846	14.846	14.846	14.846	14.846
YDR511W	9.584	9.584	9.584	9.584	9.584	9.584	9.584	9.584	9.584	9.584	9.174	9.174	9.174	9.174	9.174	9.51	9.51	9.51	9.51	9.51	8.764	8.764	8.764	8.764	8.764	7.944	7.534	7.534	7.87	7.87	7.87	7.87	7.87	7.87	7.87	7.87	7.87	7.534	7.124	7.124	7.124	7.124	7.124	6.788	7.124	7.124	7.124	7.124	7.124
YLR298C	9.288	9.288	9.288	9.288	9.288	9.288	8.468	5.148	3.246	2.91	2.91	2.91	2.91	2.91	2.574	2.574	2.574	2.574	2.574	2.574	2.574	2.238	2.238	2.238	2.238	2.238	2.238	2.238	2.238	2.238	2.238	2.312	2.312	2.312	2.312	2.312	2.312	2.312	2.312	2.312	1.976	1.566	1.566	1.566	1.566	1.566	1.566	1.566	1.566
YJL107C	10.034	10.034	10.034	10.034	10.034	10.034	10.034	10.034	10.034	10.034	10.034	10.034	10.034	10.034	10.034	10.034	10.034	10.034	10.034	9.698	9.698	9.362	10.108	10.108	10.108	10.108	10.108	10.108	10.108	10.108	10.108	10.108	10.108	9.698	9.288	9.288	8.952	8.952	8.952	9.362	9.698	9.698	9.698	9.698	9.698	10.034	10.034	9.624	9.624
YGR246C	0.672	0.672	0.672	0.672	0.672	0.672	0.672	0.672	0.672	1.082	1.418	1.418	2.164	2.164	2.164	2.164	2.164	2.164	2.164	2.164	2.164	2.164	2.164	2.574	3.32	3.32	3.32	3.32	3.32	3.32	3.32	3.32	3.32	3.73	3.73	3.73	3.73	3.73	3.73	3.73	3.73	3.73	3.73	3.73	4.066	4.066	4.066	4.066	4.066
YDR381C-A	0	0	0	0	0	0	0	0	0	0	0	0	0	0	0	0	0	0	0	0	0	0	0	0	0	0	0	0	0	0	0	0	0	0	0	0	0	0	0	0	0	0	0	0	0	0	0	0	0
YBR202W	1.082	1.082	1.492	1.492	1.492	1.492	1.492	1.492	1.902	1.902	1.902	1.902	1.902	1.902	1.902	1.902	1.902	1.902	1.902	1.902	2.312	2.312	2.312	2.312	2.312	2.312	2.312	2.312	2.648	2.648	2.648	2.648	2.648	2.648	2.648	2.648	2.648	2.648	2.648	2.312	2.312	1.976	1.976	5.148	5.148	5.148	5.484	5.484	5.484
YIL067C	11.862	11.862	11.862	11.862	11.862	12.272	12.534	12.534	12.534	12.534	12.534	12.87	12.87	12.87	12.124	12.124	12.124	12.124	12.124	12.124	12.124	12.124	12.87	12.87	13.616	13.616	13.616	13.616	13.616	13.616	13.616	13.28	13.28	13.28	13.28	13.616	13.616	13.616	13.616	13.616	13.616	13.616	13.616	13.616	13.616	13.616	13.616	13.616	13.616
YKL165C	9.248	9.248	9.248	8.838	8.838	8.428	8.428	8.428	8.018	8.018	7.682	7.682	7.682	7.682	7.682	4.886	4.55	3.804	2.984	2.984	2.648	2.648	2.648	2.312	2.312	2.312	1.156	0.41	0.41	0.41	0.41	0.41	0.41	0.41	0.41	0.41	0.41	0	0	0	0	0	0	0	0	0	0	0	0
YIL131C	5.262	3.172	1.566	1.566	1.566	1.566	1.566	1.902	1.902	1.902	1.902	1.902	2.574	2.91	4.738	4.738	4.738	4.738	4.738	4.738	4.738	4.738	4.738	4.738	4.738	4.738	5.074	5.074	5.074	5.074	5.074	5.484	5.484	5.484	5.484	5.484	5.484	5.484	6.156	6.156	6.156	6.156	6.156	6.156	6.156	6.492	6.492	6.492	6.492
YKR054C	13.65	14.322	14.658	15.404	16.15	16.486	16.486	16.822	16.822	16.822	16.822	16.822	17.158	17.158	17.158	17.494	17.494	17.494	17.494	17.494	17.494	17.494	18.576	18.576	18.986	18.986	18.986	18.986	18.986	18.986	18.986	18.986	18.986	18.986	18.986	18.986	18.986	18.986	18.986	18.986	18.986	18.986	18.986	18.986	18.986	19.396	19.396	19.396	19.396
YGR099W	8.656	8.656	6.828	7.164	7.5	13.132	13.132	13.132	13.132	16.116	16.116	16.116	16.116	16.526	16.526	16.936	16.936	16.936	16.936	18.018	18.018	18.018	18.018	18.428	18.428	18.428	18.428	18.428	18.428	18.428	18.428	16.674	16.674	16.674	16.674	16.338	16.338	16.338	16.338	16.338	17.494	17.494	18.166	18.166	18.166	18.166	18.166	18.166	18.166
YLL036C	9.476	9.476	9.214	9.214	9.96	9.96	11.116	11.116	11.452	11.116	11.116	11.116	11.116	11.116	11.116	11.526	11.526	11.862	11.862	11.862	11.862	11.862	11.862	11.526	11.526	11.526	12.272	12.272	12.272	13.428	13.428	13.428	13.428	13.428	13.428	13.428	13.092	13.092	13.092	13.092	13.502	13.502	13.502	13.502	13.502	13.502	13.502	13.502	13.502
YCR028C	10.968	10.968	10.968	10.968	11.304	11.304	11.304	11.304	11.304	11.304	11.304	11.304	11.304	11.304	11.304	10.968	10.968	10.968	10.558	10.558	10.558	10.558	10.558	10.558	10.558	10.558	10.558	10.558	10.222	10.222	10.222	10.222	10.222	10.222	10.632	10.632	10.632	10.632	10.632	10.632	10.632	10.632	10.632	10.632	10.632	10.632	10.632	10.632	10.632
YDL090C	10.182	11.6	11.6	11.6	11.6	11.6	11.6	11.6	11.6	11.936	11.936	11.936	11.936	11.6	10.108	9.436	10.108	10.108	10.518	10.928	12.01	14.1	14.1	13.764	13.764	13.764	13.764	13.428	13.428	14.51	14.51	14.846	14.846	14.846	14.846	14.846	14.846	14.846	15.182	15.182	15.182	15.592	15.592	15.592	15.592	15.592	15.256	15.666	16.076
YMR091C	16.486	16.486	16.486	16.486	16.076	16.076	16.076	16.076	16.076	16.076	16.076	16.076	16.486	16.486	16.486	16.486	16.486	16.486	16.486	16.486	16.486	16.486	16.486	16.486	16.486	16.486	16.486	16.486	16.486	16.486	16.486	16.486	16.896	16.896	16.896	16.896	16.896	16.896	16.896	16.896	16.896	16.896	16.896	16.486	16.486	16.486	16.486	16.486	16.486
YAL028W	7.09	7.09	7.09	7.09	8.172	7.836	7.836	7.836	7.836	7.836	7.836	8.172	10.074	11.082	11.082	11.492	11.492	11.902	14.254	14.254	15.262	17.5	17.5	17.91	17.91	19.066	19.886	19.886	19.886	19.886	19.886	19.886	19.886	19.886	19.886	19.886	20.706	21.452	21.452	21.452	21.452	21.452	21.452	21.452	21.788	22.198	22.198	22.198	22.198
YKL208W	5.336	5.336	5.336	5.336	5.336	5.336	5.336	5.336	5.336	5.336	4.254	3.582	1.082	1.082	1.082	1.082	0.746	0.746	0.746	0.746	0.746	0.746	0.746	0.746	0.746	0.746	0.746	0.746	0.746	0.746	0.746	0.746	0.746	0.746	0.746	0.746	0.746	0.746	0.746	1.082	1.082	1.082	0.746	0.746	0.336	0.336	0.336	0.336	0.336
YDR189W	10.854	11.526	11.526	11.526	11.526	11.526	12.272	12.272	12.272	12.272	12.272	12.272	12.682	12.682	12.682	12.682	12.682	13.354	13.354	14.288	14.288	14.288	14.288	14.288	14.288	14.288	14.288	14.288	14.288	13.952	13.952	13.952	13.952	13.952	13.952	13.952	13.616	13.616	13.616	13.616	13.616	13.616	13.616	13.616	13.616	13.206	13.206	13.206	13.206
YDR071C	10	10	10	11.23	11.23	11.23	11.23	11.23	11.64	11.64	11.64	11.64	11.64	11.64	11.64	11.304	11.714	11.714	11.714	11.714	11.714	11.714	11.714	11.714	11.714	11.714	11.304	11.304	11.304	10.558	10.222	9.886	9.886	9.886	9.886	9.886	9.886	9.886	9.886	9.886	9.886	9.886	9.886	9.886	9.886	9.886	9.886	9.886	9.886
YIL124W	12.124	12.124	12.124	12.124	12.124	12.124	12.534	12.944	12.944	12.944	12.944	12.944	12.944	12.944	12.944	12.944	12.944	12.944	12.608	12.272	12.272	11.862	11.862	12.272	12.272	12.682	12.682	12.682	13.018	13.018	13.018	13.018	12.608	12.608	12.608	12.608	12.608	12.608	12.608	12.608	12.608	12.608	12.608	12.608	12.608	12.198	12.198	11.788	11.788
YLR097C	8.69	9.1	9.1	9.1	9.1	9.1	9.1	9.1	9.1	9.436	9.436	9.436	9.436	9.026	8.616	9.026	9.026	9.436	12.42	12.42	12.42	12.42	12.42	13.166	13.166	13.576	13.912	13.986	14.322	14.322	14.658	14.658	14.658	14.658	14.658	14.658	14.584	14.584	14.584	14.584	14.584	14.584	14.584	14.584	14.584	14.584	14.584	14.584	14.92
YOR176W	1.902	1.902	1.902	1.902	1.902	1.902	1.902	1.902	1.902	1.902	1.902	1.902	1.902	1.902	1.902	2.238	2.238	2.238	2.238	2.238	2.238	2.238	2.238	2.984	2.91	3.32	3.32	3.32	2.984	2.648	3.804	3.804	3.804	4.214	4.214	4.214	4.624	4.624	4.624	4.624	4.624	6.378	7.87	10.444	10.444	10.444	10.78	11.116	11.788
YBR066C	0.746	0.746	0.746	0.746	0.746	0.746	0.746	0.746	0.746	0.746	0.746	0.41	0.41	0.41	1.418	1.418	1.418	1.418	1.418	1.418	1.418	1.418	1.418	1.418	1.418	1.418	1.418	1.418	1.418	1.418	1.418	1.418	1.418	1.418	1.418	1.828	1.828	1.828	1.828	1.828	1.828	1.828	1.828	1.828	1.828	1.828	1.828	1.828	1.828
YCL064C	16.258	16.258	15.848	15.848	15.848	15.438	15.438	15.438	15.102	15.102	15.438	15.028	15.028	13.462	12.38	12.38	12.38	12.044	11.634	11.634	11.634	11.634	11.634	12.044	12.79	12.38	12.38	12.38	12.38	12.38	12.38	10.814	10.814	10.814	10.814	10.814	10.814	10.478	10.478	10.478	10.142	10.142	10.142	10.142	8.912	8.912	8.912	8.912	8.912
YNL032W	9.812	9.476	9.476	9.476	9.066	9.066	9.066	9.066	9.402	9.066	9.066	9.066	9.066	9.066	9.066	9.066	9.066	9.066	9.066	9.066	9.476	9.476	9.476	9.476	9.066	9.066	6.976	6.976	6.566	6.902	6.902	6.902	6.902	6.902	6.902	6.23	5.894	6.304	6.304	5.968	5.968	6.304	6.304	6.304	5.968	6.304	6.304	6.714	6.714
YDR399W	5.746	5.746	6.082	6.082	6.082	6.082	6.082	6.418	6.754	7.5	7.5	7.5	7.5	7.5	7.5	7.5	7.5	7.5	7.836	9.812	9.812	9.812	9.812	9.812	9.812	9.476	9.476	9.476	9.476	9.476	9.476	9.812	10.222	10.222	10.222	10.222	9.886	9.886	9.886	9.886	9.886	9.886	9.886	9.886	9.886	9.886	9.812	9.812	9.812
YNL096C	8.132	8.132	8.132	8.132	8.132	8.132	8.132	8.542	8.542	8.542	8.542	8.542	8.542	8.542	8.542	8.542	8.542	8.542	8.542	8.542	8.542	8.542	8.132	8.132	8.132	8.132	8.132	8.132	8.132	8.132	8.132	8.132	8.132	8.132	8.132	8.132	8.132	8.468	8.058	8.058	8.058	8.058	8.058	7.722	7.722	7.722	7.386	6.976	6.976
YBR083W	2.5	2.5	2.5	2.5	2.5	2.5	2.5	2.5	2.5	2.5	2.5	2.164	2.164	2.164	2.164	2.164	2.164	2.164	2.164	2.164	2.164	2.836	2.836	2.836	2.836	2.836	2.836	2.836	2.836	2.836	3.246	3.246	3.246	3.246	3.246	3.246	3.246	3.246	3.246	3.246	3.246	3.246	3.246	3.246	3.246	3.246	3.246	3.246	3.246
YBL104C	2.836	3.844	3.844	3.844	4.254	4.254	4.664	4.664	4.664	4.664	4.664	4.664	5.746	6.418	6.418	6.418	6.418	6.418	6.418	6.492	6.902	7.238	7.238	7.238	7.238	7.238	7.312	7.312	7.722	7.722	7.722	8.468	8.468	8.468	8.468	8.468	8.468	8.468	8.468	8.468	8.468	8.468	8.468	8.468	8.468	8.468	8.468	8.468	8.468
YOL061W	12.756	12.756	12.756	11.674	10.182	9.92	10.256	11.338	14.658	18.724	18.724	19.06	20.404	20.404	20.404	20.404	20.404	20.404	20.74	20.74	20.74	20.74	20.74	20.74	20.74	20.74	20.74	20.74	20.74	20.74	20.74	20.33	20.666	21.002	22.494	22.494	22.494	22.494	22.494	22.494	22.494	22.494	22.494	22.494	22.494	22.494	22.494	22.494	22.494
YER146W	5.968	5.968	5.968	6.378	6.378	7.534	7.534	8.206	9.362	11.19	11.19	11.19	11.19	11.526	11.526	11.862	11.862	11.862	11.862	11.862	11.862	11.862	11.862	11.862	11.862	11.862	11.862	12.198	12.198	12.534	12.534	12.87	12.87	12.87	12.87	12.87	12.87	12.87	12.87	12.87	12.87	12.87	12.87	12.87	12.534	12.534	12.124	12.124	12.124
YHL011C	25.512	25.512	25.512	25.512	25.512	25.512	25.512	25.512	25.512	25.512	25.512	25.512	25.512	25.512	25.512	25.512	25.102	25.102	25.102	25.102	25.102	25.102	25.102	25.102	25.102	25.102	25.102	24.692	24.692	24.692	24.692	24.692	24.692	24.692	24.692	24.692	24.692	24.692	24.692	24.356	24.356	24.356	24.356	24.356	24.356	24.356	24.356	24.356	24.766
YCL031C	12.198	12.198	12.198	12.534	13.616	13.616	14.436	14.436	14.846	15.592	15.592	15.592	15.928	15.928	15.928	15.928	15.928	16.264	16.264	16.264	16.264	16.264	16.264	16.264	16.264	16.264	17.346	17.346	17.346	17.346	17.346	17.346	17.346	17.346	17.346	17.346	17.346	17.346	17.346	17.346	17.346	17.346	17.346	17.346	17.346	17.346	17.346	17.346	17.01
YPL111W	2.574	2.574	2.574	2.574	2.574	2.574	2.574	2.574	2.574	2.164	2.164	2.164	2.164	2.164	1.828	1.418	1.418	1.082	1.082	1.082	1.082	1.082	1.082	1.082	1.082	1.418	1.418	1.754	1.754	1.754	1.754	1.754	1.344	1.344	1.344	1.344	1.344	1.68	1.68	1.68	1.68	1.68	1.68	1.68	1.68	1.68	1.68	1.68	1.68
YGR076C	6.042	6.042	6.042	5.222	3.73	3.656	2.5	2.5	2.5	2.5	2.5	2.5	2.5	2.5	2.5	2.5	2.5	2.836	4.328	4.328	4.328	4.328	4.328	4.328	4.328	4.328	4.328	5.148	5.148	5.148	4.812	4.812	4.812	4.812	4.812	4.812	5.222	5.222	5.632	5.632	5.632	5.632	5.296	5.296	4.96	4.96	5.296	6.042	7.272
YNL244C	9.624	9.624	9.624	9.624	9.624	9.624	9.214	9.214	8.878	8.878	8.878	8.878	8.468	8.468	8.468	8.468	8.468	8.468	8.468	8.468	8.468	8.468	8.132	7.796	7.796	7.796	7.796	7.796	5.894	5.484	5.484	5.148	5.148	5.148	5.148	5.148	5.148	5.148	5.148	4.328	4.328	4.328	4.328	3.992	3.992	3.992	3.582	3.582	2.836
YDL083C	0	0	0	0	0	0	0	0	0	0	0	0	0	0	0	0	0	0	0	0	0	0	0	0	0	0	0	0	0	0	0	0	0	0	0	0	0	0	0	0	0	0	0	0	0	0	0	0	0
YML081C-A	17.978	17.978	17.978	17.978	17.978	17.978	17.978	17.978	17.978	17.978	17.978	17.978	17.978	17.978	17.978	17.978	17.978	17.978	17.978	17.978	17.978	17.978	17.642	17.642	17.642	17.642	17.642	15.256	15.256	14.51	14.51	14.51	14.51	14.51	14.51	14.51	14.51	14.51	13.428	12.682	9.288	8.468	8.468	8.468	8.468	8.468	8.468	8.468	8.468
YPL254W	11.6	11.6	11.6	11.6	11.6	11.6	11.6	11.6	12.01	12.01	12.01	12.346	12.346	13.092	13.092	13.092	13.092	13.092	13.092	13.092	13.092	13.092	13.092	13.092	13.092	13.092	13.092	13.092	13.092	13.092	13.092	13.092	13.092	13.092	13.092	13.092	13.092	13.092	13.092	13.092	13.092	13.092	13.092	13.092	12.682	12.682	12.682	12.682	12.682
YDR393W	11.788	11.042	11.788	11.788	11.788	11.788	11.788	11.788	11.378	11.378	11.378	10.706	10.444	10.444	10.444	10.444	10.894	10.484	10.148	10.148	10.148	10.148	10.148	10.148	10.148	10.148	10.222	9.402	9.402	9.402	9.402	9.738	9.738	9.738	8.992	8.992	9.738	9.738	9.738	9.738	9.738	9.738	10.148	10.148	10.148	10.148	10.148	10.148	10.148
YPL061W	5.148	5.148	5.148	5.148	5.148	5.148	5.148	5.148	5.148	5.148	5.148	5.148	5.148	5.148	5.148	5.148	5.148	5.148	4.328	3.172	2.836	2.836	2.836	2.836	2.836	2.836	2.09	1.754	1.754	1.754	1.754	1.754	1.754	1.418	1.418	1.418	1.418	1.418	1.418	1.418	1.418	0.672	0.336	0.336	0.336	0.336	0.336	0.336	0.336
YPL256C	7.796	7.796	7.796	7.796	7.796	7.796	7.796	7.796	7.796	8.132	8.132	7.722	7.722	7.722	7.722	7.722	7.722	7.722	7.722	7.722	7.722	6.976	6.976	6.976	6.976	6.976	6.976	6.976	6.976	6.976	6.304	6.304	5.894	5.894	5.894	5.894	5.894	5.894	5.222	5.222	5.222	4.886	4.886	4.886	4.886	4.886	4.886	4.886	4.886
YJL066C	6.714	6.714	7.124	7.124	7.124	7.124	7.124	7.124	7.124	7.124	7.124	7.124	7.124	7.124	7.124	7.124	7.124	7.124	7.124	7.124	7.124	7.124	7.124	6.788	7.198	7.198	7.534	7.534	7.534	7.534	7.944	7.944	7.944	7.944	7.944	7.944	7.944	7.944	7.944	7.944	8.28	8.616	8.616	8.206	8.616	8.616	9.026	9.362	9.362
YNL273W	4.738	4.738	4.738	4.738	4.738	4.738	4.738	4.738	4.738	4.738	4.738	4.738	4.738	5.41	5.746	6.828	7.984	7.984	7.984	7.984	8.32	8.32	8.32	8.32	8.32	8.32	8.32	8.32	8.32	8.32	8.32	8.32	8.992	8.992	8.992	8.992	8.992	8.992	9.328	9.328	9.664	10	10	10	10	10	10	10	10
YLR354C	4.066	4.476	4.476	4.476	4.476	4.476	4.476	4.476	4.476	4.476	4.476	4.476	4.476	4.476	4.476	4.476	4.476	4.476	4.476	4.476	4.812	4.812	4.812	4.812	4.812	4.812	4.402	4.402	4.402	4.402	4.476	4.066	4.476	4.476	4.476	4.476	4.476	4.14	4.14	3.73	3.73	3.73	3.73	3.73	3.73	3.73	3.73	3.73	3.73
YOL075C	8.246	8.246	8.246	8.246	8.246	8.246	8.246	8.246	8.246	8.246	8.246	7.238	7.238	7.238	7.238	7.238	7.238	7.238	7.238	7.238	6.082	5.746	6.754	6.754	6.754	6.754	6.754	6.754	6.754	7.164	7.164	7.836	7.836	7.836	7.836	7.836	7.836	7.836	7.836	7.836	7.836	7.5	9.402	9.738	10.148	10.148	10.148	10.148	10.148
YPL157W	14.476	14.476	14.476	14.886	15.558	15.558	15.558	15.558	15.558	15.558	15.558	15.558	15.558	15.558	15.894	16.304	16.64	16.976	16.976	16.976	16.976	16.976	16.976	16.976	16.976	16.976	16.976	16.976	16.976	16.976	16.976	16.976	16.976	16.976	16.976	16.976	16.976	16.976	16.976	16.976	16.976	16.976	16.976	16.976	16.976	16.976	16.976	16.976	16.566
YPL006W	12.124	12.124	12.124	12.124	11.452	11.042	11.042	11.452	11.452	11.452	11.452	10.706	10.37	10.37	10.37	10.37	10.37	10.37	10.37	10.37	10.37	9.288	9.624	9.96	9.96	9.96	9.96	9.96	9.96	9.96	9.96	9.624	9.624	9.624	9.624	9.214	9.214	9.214	6.64	6.64	6.64	6.64	6.64	5.82	5.82	5.82	3.804	3.394	3.394
YOR127W	4.066	4.066	4.066	4.066	4.066	4.066	4.066	4.066	4.066	4.066	4.066	4.476	4.476	4.476	5.222	5.222	5.894	5.894	5.894	5.894	5.894	5.894	5.894	5.894	5.894	5.894	5.894	5.894	5.894	5.894	5.894	5.894	5.894	6.304	6.304	6.304	6.304	6.304	6.304	6.304	6.304	6.304	6.304	6.304	6.304	6.304	6.304	5.894	5.894
YDR173C	14.886	14.886	14.55	14.55	14.55	13.394	13.394	13.394	13.394	13.394	13.394	13.394	13.394	13.058	13.058	12.312	12.312	12.312	12.312	12.312	12.312	12.312	11.976	11.976	11.976	11.976	11.976	11.976	11.976	11.976	11.566	11.566	11.566	11.566	11.566	11.566	11.566	11.566	11.566	11.566	11.566	11.566	11.566	11.566	11.566	11.566	11.902	11.902	11.902
YIL089W	7.984	7.984	7.984	7.984	8.32	7.574	7.574	7.574	7.574	7.238	7.238	7.648	7.648	7.984	7.984	7.984	7.984	7.984	7.984	7.984	8.058	8.058	7.722	7.722	7.722	8.394	8.394	8.394	8.394	8.394	8.058	8.058	8.058	8.058	8.058	8.468	8.804	8.804	9.812	9.812	9.812	9.812	9.812	10.222	10.222	10.222	9.886	9.886	9.886
YPL263C	8.656	8.656	7.5	7.5	8.246	8.246	8.656	8.656	8.656	8.992	8.992	8.992	8.992	8.992	8.992	9.738	9.738	10.074	10.41	10.41	10.41	10.41	10.41	10.41	10.41	10.41	10.41	10.82	10.82	10.82	10.82	10.82	10.82	10.82	10.82	10.82	10.82	10.82	10.82	10.82	10.82	10.41	10.41	10.746	10.746	10.746	10.746	10.746	10.746
YML129C	13.314	13.314	13.314	13.314	13.314	13.314	13.314	13.314	13.314	13.314	13.314	13.314	13.314	12.978	12.978	12.978	12.978	13.388	13.388	13.388	13.388	13.388	13.388	13.388	13.388	13.388	13.388	13.388	13.388	13.388	13.388	13.388	13.388	13.388	13.388	13.388	13.388	13.388	13.388	13.388	13.388	13.388	13.388	13.388	12.978	12.978	12.978	12.978	12.978
YNL040W	8.542	8.132	8.132	8.132	8.132	8.132	8.542	8.542	8.542	8.878	8.468	8.468	8.468	8.468	8.468	9.214	10.37	10.37	10.37	10.37	10.37	10.37	10.37	10.37	9.96	11.116	11.116	11.116	11.788	11.788	11.788	11.788	11.788	11.788	11.452	11.452	11.452	11.452	11.452	11.116	11.116	11.116	11.116	11.116	11.116	11.116	11.116	11.116	11.116
YOR289W	14.994	14.994	14.994	15.33	15.33	15.33	15.33	15.33	15.666	15.666	15.666	16.412	16.412	16.822	16.822	16.822	16.822	16.822	16.822	16.822	16.822	16.822	17.568	17.568	17.568	17.568	17.568	17.568	17.568	17.568	17.568	17.568	17.568	17.568	17.568	17.568	17.568	17.568	17.568	17.568	17.568	17.568	17.568	17.568	17.568	17.568	17.568	17.568	17.568
YDR074W	19.402	19.402	20.41	20.41	20.41	20.41	20.41	20.41	20.41	20.746	20.746	20.746	20.41	20.41	20.41	19.738	19.328	20.148	20.148	20.148	20.148	20.148	20.148	20.148	19.812	19.812	19.812	19.812	19.812	19.812	19.066	19.402	19.402	19.402	19.402	19.402	19.402	19.402	19.066	19.066	19.066	19.066	19.066	19.066	19.066	18.394	18.394	18.394	18.394
YBR015C	8.952	8.952	8.952	8.952	8.952	8.542	8.206	5.558	5.558	5.558	6.23	6.23	6.23	6.23	6.23	6.23	6.566	6.566	6.23	6.23	6.23	6.23	6.23	5.148	5.558	6.23	6.976	6.976	6.976	7.386	7.386	7.386	7.386	7.386	7.796	7.796	7.796	7.796	7.796	7.87	8.28	8.28	9.362	9.362	9.362	9.362	9.362	9.362	9.362
YMR284W	6.452	6.452	6.452	6.452	6.452	6.452	6.452	6.116	6.116	6.116	6.116	6.116	5.78	5.37	5.37	3.058	3.058	3.058	3.058	3.058	2.312	2.312	2.312	2.312	2.312	2.312	2.312	2.312	2.312	1.902	1.902	1.902	1.902	1.902	1.902	1.902	1.902	1.902	1.902	1.902	1.902	2.238	2.574	3.992	3.992	3.992	3.992	3.992	3.992
YJL130C	3.992	3.992	3.992	3.992	4.328	4.328	4.328	4.328	4.328	4.328	4.328	4.328	3.992	4.738	5.148	5.148	5.484	5.484	5.484	5.484	5.484	5.484	5.484	5.484	5.484	5.484	5.484	6.23	6.23	6.23	6.23	6.23	6.23	6.23	6.23	6.23	6.23	6.23	6.23	6.23	6.156	6.156	6.566	6.566	6.566	6.566	6.566	6.566	6.902
YOR206W	15.108	15.108	15.518	15.518	15.518	15.518	15.518	15.518	15.518	15.518	15.518	15.518	15.518	15.518	15.518	15.518	15.518	15.518	15.518	15.518	15.518	15.518	15.518	15.518	15.518	15.518	15.518	15.518	15.518	15.518	15.518	15.518	15.518	15.518	15.518	15.518	15.518	15.518	15.518	15.518	15.518	15.518	15.518	15.518	15.518	15.518	15.182	14.846	14.846
YKL181W	10.222	10.222	10.222	10.558	10.894	10.894	11.304	11.304	11.304	11.304	11.714	11.714	11.714	11.714	11.714	11.714	11.714	11.714	11.714	11.714	11.714	11.714	11.714	11.714	11.714	11.714	11.714	11.714	11.714	11.714	11.714	11.714	11.714	11.714	11.378	11.378	11.378	12.198	12.198	12.198	12.198	12.198	12.198	12.198	12.198	12.608	12.608	12.608	12.608
YKL043W	1.23	1.23	1.23	1.23	1.23	1.23	1.64	1.64	1.64	1.64	1.64	1.64	1.64	1.64	1.64	1.64	1.64	1.64	1.64	1.64	1.64	1.64	1.64	1.64	1.64	1.64	1.64	1.64	1.64	1.64	1.64	1.64	1.64	1.64	1.64	1.64	1.64	1.64	1.23	1.23	1.23	1.23	1.23	1.23	1.23	1.23	1.23	1.23	1.23
YNL261W	8.764	8.764	8.764	8.764	8.764	8.764	8.764	8.764	8.764	8.764	8.764	8.764	9.1	9.1	9.51	9.51	9.51	9.51	9.51	9.92	9.92	9.92	9.92	9.92	9.92	9.92	9.92	9.92	9.92	9.92	9.92	9.51	9.51	9.51	9.51	9.51	9.51	9.51	9.51	9.51	9.51	9.51	9.51	9.51	9.51	9.51	9.51	9.51	9.51
YHR098C	16.492	16.492	16.492	16.492	16.492	16.492	16.492	16.492	16.492	16.492	16.492	16.492	16.492	16.492	16.492	16.492	16.492	16.156	16.156	16.156	16.156	16.156	16.156	16.156	16.566	16.566	16.23	15.82	15.82	15.82	15.82	15.82	15.82	15.82	15.82	15.82	15.82	15.82	15.82	15.82	15.82	15.82	15.82	15.484	15.148	14.812	14.812	14.812	14.812
YOR260W	9.214	9.214	9.214	9.214	9.214	9.214	9.214	9.214	9.214	9.214	9.214	10.034	10.034	10.034	10.034	10.034	10.034	10.034	10.034	10.444	11.19	11.936	11.936	11.936	11.936	12.272	12.272	12.272	12.272	12.272	12.272	12.272	12.272	12.272	12.272	12.272	12.272	12.272	12.272	12.272	12.608	12.608	12.608	12.944	12.944	12.944	12.944	12.944	12.608
YLR248W	10.78	10.78	11.19	11.19	11.19	11.862	12.608	12.608	12.608	12.608	12.608	12.608	12.608	12.608	12.608	12.608	13.354	13.354	13.354	13.354	13.354	13.354	13.354	13.354	13.354	13.354	13.354	13.354	13.354	13.354	13.354	13.354	13.354	13.354	13.354	13.354	13.354	13.354	13.354	13.354	13.354	13.354	13.354	13.354	13.354	12.944	12.944	12.944	12.944
YDR019C	5.968	6.042	6.378	7.198	7.87	7.87	7.198	6.714	6.714	7.05	7.05	7.796	7.46	7.46	7.46	7.46	7.46	7.46	7.46	7.46	7.46	7.46	7.46	7.46	7.46	7.46	7.46	7.05	7.05	7.46	7.124	7.124	7.124	7.124	7.124	7.46	7.46	7.46	7.05	7.386	7.386	7.05	7.46	9.624	10.37	11.862	11.862	11.862	11.862
YOL095C	6.492	6.492	6.492	6.492	6.492	6.828	6.828	6.828	6.828	6.828	8.582	8.582	8.582	8.582	9.254	9.254	8.844	8.844	8.844	9.59	10	9.664	9.664	9.664	9.664	9.664	9.664	9.664	9.254	9.254	8.918	9.664	12.426	12.426	12.426	12.836	12.836	12.836	12.5	12.5	12.5	12.5	12.09	12.09	12.426	12.426	12.426	12.426	12.426
YHL006C	16.304	16.304	16.304	16.64	16.304	16.304	16.304	16.304	16.304	16.304	16.304	16.64	16.64	16.64	16.64	16.64	16.64	16.64	16.304	16.64	16.64	16.64	16.64	16.64	16.64	16.64	15.82	15.82	16.23	16.23	16.23	16.23	16.23	17.05	17.386	17.386	17.386	17.386	17.386	17.386	17.386	17.386	17.386	17.386	17.386	17.386	17.386	17.386	17.386
YKL204W	10.296	10.296	10.296	10.296	10.296	10.296	9.96	9.96	9.96	9.96	9.96	9.96	9.96	9.96	9.96	9.96	9.96	9.96	9.96	9.96	9.96	9.96	9.96	9.96	9.96	9.96	9.96	9.96	9.96	9.96	9.96	9.96	9.96	9.96	9.96	10.296	10.296	10.296	10.296	10.296	10.296	10.296	10.296	10.296	10.296	9.96	9.96	9.624	9.288
YPL211W	10.592	10.592	10.592	10.592	10.592	10.592	10.592	10.592	10.592	10.592	10.592	10.592	10.256	9.92	10.33	9.584	9.584	9.584	9.584	9.174	9.174	9.174	9.174	9.174	9.174	9.174	9.174	9.174	9.174	9.174	9.174	9.174	8.354	8.764	8.764	8.764	8.764	8.764	8.764	8.764	8.764	9.1	9.1	9.51	9.51	9.51	9.51	9.51	9.51
YGR085C	4.738	4.738	4.738	4.738	4.738	4.738	4.738	4.738	4.738	4.738	3.992	3.32	3.32	3.32	2.91	2.574	2.984	2.984	2.984	2.984	3.32	3.656	3.32	2.984	2.984	2.984	2.984	2.984	2.984	2.984	2.574	2.574	2.574	2.574	2.574	2.574	2.984	2.984	2.984	2.984	2.984	2.984	2.984	2.984	2.984	2.984	2.984	2.984	2.984
YDR475C	13.018	13.018	13.018	13.018	13.428	13.092	13.092	12.346	12.346	12.346	11.6	12.42	12.084	12.084	12.084	12.084	12.084	12.084	11.748	11.748	11.338	11.338	11.338	11.338	11.748	11.748	11.748	11.674	11.674	11.674	13.092	13.092	13.092	13.092	13.092	13.092	13.092	13.092	13.764	13.764	13.764	13.764	13.764	13.764	14.174	14.174	14.174	14.174	14.174
YGL164C	4.738	4.738	4.738	4.738	4.738	4.738	5.484	5.484	5.484	5.484	5.484	5.894	5.894	5.894	5.894	5.894	5.894	5.894	6.23	7.05	7.05	7.05	7.05	7.05	7.386	7.386	7.386	7.386	7.386	7.386	7.386	6.976	6.976	6.976	6.976	6.976	6.976	7.312	7.312	7.312	7.312	7.312	7.312	7.312	7.312	7.312	7.312	7.312	7.312
YNL315C	7.836	8.582	8.992	8.992	8.992	8.582	9.738	9.738	9.738	9.738	9.738	9.738	10.558	10.968	12.124	16.936	16.936	16.936	16.936	16.936	16.936	17.756	17.756	17.756	17.756	17.756	17.756	18.986	18.986	18.986	19.322	19.658	19.658	19.658	19.322	19.322	20.142	19.806	19.806	19.806	19.806	19.806	19.806	19.806	19.806	19.806	19.806	19.806	19.806
YBR079C	13.582	13.582	13.582	13.582	13.582	13.582	13.582	13.582	13.582	13.582	13.582	14.328	14.328	14.738	14.738	14.738	14.402	14.402	14.738	14.738	14.738	14.738	14.738	14.738	14.738	14.738	14.738	14.738	14.738	14.738	14.738	14.738	14.738	14.738	14.738	14.402	14.738	14.738	14.738	14.328	14.328	14.328	14.328	14.328	13.992	13.992	13.992	13.992	13.992
YGL006W	5.706	5.706	5.706	5.706	5.706	5.706	5.706	5.706	5.706	5.706	5.296	5.296	5.296	4.476	4.476	4.476	4.476	4.476	4.476	4.476	4.476	4.476	4.14	4.476	4.476	4.476	4.476	4.476	4.476	4.476	4.476	4.14	4.14	4.14	3.73	3.73	3.73	3.73	3.73	2.574	3.32	3.32	3.32	3.32	3.32	3.32	3.32	3.32	3.32
YGL037C	0	0	0	0	0	0	0	0	0	0	0	0	0	0	0	0	0	0	0	0	0	0.41	0.41	0.41	0.41	0.41	0.41	0.41	0.41	0.41	0.41	0.41	0.41	0.41	0.41	0.41	1.156	1.156	1.156	1.156	1.156	1.156	1.828	1.828	1.828	1.828	1.828	1.828	1.828
YDR208W	7.05	6.378	6.378	6.378	6.378	6.378	6.378	5.968	5.968	4.066	4.066	3.32	3.32	3.32	3.32	3.32	2.238	1.902	1.492	1.492	1.492	1.492	1.902	1.902	1.902	2.238	2.238	2.238	2.238	1.902	1.492	2.164	2.164	2.164	2.164	2.164	2.164	2.164	2.164	2.164	2.164	2.164	1.754	1.754	1.754	1.754	1.754	1.754	1.754
YDR255C	13.206	13.206	13.616	13.616	13.616	13.616	13.616	13.28	13.28	13.28	13.28	13.28	13.28	12.944	12.944	12.944	12.944	12.944	12.944	12.944	12.944	12.944	13.69	13.69	13.69	13.69	13.69	13.69	13.69	13.69	13.69	13.69	13.69	13.69	13.69	13.69	13.616	13.616	13.616	13.616	13.616	13.616	13.616	13.616	13.616	13.616	13.616	13.616	13.616
YGL224C	9.14	9.14	9.14	9.476	9.476	10.222	10.222	10.222	9.812	9.812	9.812	9.812	9.812	9.812	10.148	10.148	10.148	10.148	10.148	10.148	10.148	9.738	9.738	9.738	9.738	9.738	9.738	9.738	9.738	9.738	9.738	9.738	9.738	9.738	9.738	9.738	9.738	9.738	9.738	9.738	9.738	9.738	9.402	9.402	9.402	9.402	9.812	10.148	10.148
YCR017C	7.682	7.682	7.682	7.682	7.682	7.682	7.682	7.682	7.682	7.682	6.936	6.936	6.936	6.526	6.526	6.526	6.526	6.526	6.526	6.526	6.526	6.526	6.526	6.526	6.526	6.526	6.526	6.526	6.526	6.116	5.296	5.296	4.886	5.296	5.296	4.96	5.296	5.296	5.296	5.296	5.296	5.296	5.296	5.296	5.296	5.296	5.296	5.296	5.296
YNR045W	11.264	11.264	11.264	11.264	11.264	11.264	11.264	11.264	10.108	9.772	9.772	9.772	9.026	9.026	9.026	6.304	5.968	6.788	7.198	7.608	7.608	7.608	7.608	7.608	7.944	6.862	8.018	8.354	7.944	8.354	7.87	7.87	7.87	7.534	7.534	7.87	7.87	7.87	7.87	7.87	8.28	8.28	8.28	8.28	8.28	7.534	7.534	7.534	7.534
YML130C	15.78	15.78	15.78	15.78	15.78	15.78	15.78	15.78	15.78	15.78	15.78	15.78	15.78	15.78	15.78	15.78	15.034	15.034	15.034	15.034	15.034	15.034	15.034	14.698	14.698	14.698	14.698	14.698	14.698	14.698	14.698	14.698	14.698	14.698	14.698	14.698	14.698	14.698	14.698	14.698	14.698	14.698	14.698	14.698	14.362	14.026	14.026	14.026	14.026
YFL031W	7.648	7.648	7.312	6.902	6.902	6.902	6.902	6.902	6.902	6.902	6.902	6.902	6.902	6.902	6.902	6.902	6.902	6.902	6.902	6.902	6.902	6.902	6.902	6.902	6.902	6.902	6.902	6.902	6.902	6.902	6.156	6.156	6.156	5.746	5.746	4.328	4.328	4.328	4.328	4.328	4.328	4.328	4.328	3.582	3.582	3.582	3.582	3.582	3.582
YER028C	0.746	0.746	0.746	0.746	1.156	1.156	1.156	1.156	1.156	1.156	1.156	1.156	1.156	1.156	1.156	1.156	1.156	1.156	1.156	1.156	1.156	1.566	3.206	3.206	3.206	3.206	3.206	3.206	3.206	3.206	3.206	3.206	3.206	3.206	3.206	3.206	3.206	3.206	3.206	3.206	3.542	3.952	3.952	3.952	4.362	4.362	4.362	4.698	4.698
YDL155W	7.796	7.796	7.796	8.206	8.206	8.206	8.206	8.206	8.206	8.206	8.206	8.206	8.206	8.206	7.796	7.124	7.124	7.124	7.124	7.124	7.124	7.124	7.124	7.124	7.124	7.124	7.124	7.124	7.124	7.124	7.124	7.124	7.124	7.124	7.124	7.124	7.124	7.124	7.46	7.796	7.796	7.796	7.796	7.796	7.796	7.796	7.796	7.796	7.796
YBR160W	9.328	8.992	10.074	10.074	10.41	10.41	10.41	10.41	10.41	10.41	10	10.262	11.344	12.91	13.32	13.32	14.738	14.738	14.738	14.738	14.738	14.738	14.738	14.738	14.738	14.738	14.738	14.738	14.738	14.738	14.738	14.738	14.738	14.738	14.738	14.738	14.738	14.738	14.738	14.738	14.402	14.402	14.738	14.738	14.738	14.738	14.738	14.738	14.738
YDL207W	6.452	7.198	7.198	7.198	7.198	7.198	7.198	7.534	7.534	7.534	7.534	7.534	7.87	7.534	7.534	7.534	7.534	6.378	6.042	6.042	5.632	5.632	5.632	5.222	6.304	6.304	6.304	6.304	6.304	6.304	6.304	5.894	5.894	5.894	5.484	5.484	5.484	5.484	5.484	5.484	5.894	5.894	5.894	5.894	5.894	5.894	6.304	6.714	6.714
YHR042W	13.838	13.838	13.838	13.838	13.838	13.838	13.838	13.838	13.838	13.838	13.838	13.838	13.838	13.838	13.838	13.838	13.838	13.502	13.502	13.502	13.502	13.502	13.502	13.502	13.502	13.502	13.502	13.502	13.502	13.502	13.502	13.166	13.166	13.166	13.166	12.83	12.83	12.83	12.83	11.338	11.002	11.002	10.928	10.928	10.928	10.928	10.928	11.338	11.338
YAL032C	7.87	8.28	8.69	8.28	8.28	8.28	8.69	9.436	9.51	9.51	9.51	9.51	9.51	9.51	9.51	10.256	9.92	9.92	9.92	9.92	9.92	9.92	8.764	9.772	9.772	9.772	9.772	9.772	9.772	9.436	9.436	9.846	10.592	10.592	13.838	13.838	14.174	14.174	14.174	14.174	13.838	13.838	13.838	13.838	13.838	13.838	14.174	14.174	13.838
YKL016C	15.37	15.37	15.37	15.37	15.37	15.37	15.37	15.37	15.37	15.37	15.37	15.37	15.37	15.37	15.37	15.37	15.706	15.706	15.706	15.296	15.296	14.886	14.886	14.886	14.886	14.886	14.886	14.886	14.886	14.886	14.476	14.476	14.476	14.476	14.476	14.476	14.476	14.476	14.066	14.066	14.066	14.066	14.066	14.066	14.066	14.066	14.066	13.73	13.73
YIL151C	22.716	22.716	23.052	23.052	23.052	23.052	23.462	23.462	23.462	23.462	23.462	23.462	22.79	22.306	21.896	21.896	22.306	22.306	22.306	22.306	22.306	22.306	22.306	22.306	21.896	21.896	22.232	22.232	22.232	22.232	22.306	22.306	22.306	22.306	22.642	22.642	22.642	22.642	22.642	22.642	22.642	22.642	22.642	22.642	22.642	22.642	22.642	22.642	22.642
YDR207C	3.246	3.246	3.246	2.5	2.5	2.5	2.5	2.5	2.5	2.5	2.5	2.5	2.5	2.5	2.5	2.5	2.09	2.09	2.09	2.09	2.09	2.09	2.09	2.09	2.09	2.09	2.09	2.09	2.09	2.09	2.09	2.09	2.09	2.09	2.09	2.09	2.09	2.09	1.344	1.344	1.344	1.344	1.008	1.008	0.672	0.672	0.672	0.672	0.672
YDL001W	15.33	15.666	15.666	15.666	16.002	16.002	15.592	15.592	15.182	15.182	15.182	15.182	15.182	15.182	15.182	15.518	15.518	15.518	15.518	15.928	15.928	15.928	15.518	15.182	15.182	15.182	15.182	15.182	15.182	15.182	15.182	15.182	15.928	15.928	15.928	15.928	15.928	15.928	15.928	15.928	15.928	15.928	15.928	15.182	14.92	14.248	14.248	14.248	14.248
YBL074C	4.18	4.18	4.18	4.18	4.18	4.18	4.18	4.18	4.18	4.18	4.18	3.844	3.844	3.844	3.844	3.844	3.844	3.844	3.844	3.844	3.844	3.844	3.844	3.844	3.844	3.844	3.844	3.844	3.844	3.844	3.844	3.844	3.844	3.844	3.844	3.844	3.508	3.508	3.508	3.508	3.508	3.508	3.508	3.508	3.508	3.508	3.508	3.508	3.508
YBL063W	2.312	2.312	2.312	2.312	2.312	2.312	2.312	2.312	2.312	2.312	2.312	2.312	2.312	2.312	2.312	2.312	2.312	2.312	1.976	1.566	1.566	1.566	1.566	1.566	1.902	2.238	2.91	3.656	4.328	4.328	4.328	4.328	5.484	5.82	5.82	5.82	6.23	6.23	7.46	7.46	7.46	7.46	7.46	7.46	7.46	7.46	7.46	7.46	7.46
YLR229C	1.418	1.418	1.418	1.418	1.418	1.418	1.418	1.418	1.418	1.418	1.418	1.418	1.418	1.418	1.418	1.418	1.418	1.418	1.418	1.418	1.418	1.418	1.418	1.418	1.418	1.418	1.754	1.754	1.754	1.754	1.754	1.754	1.754	1.754	1.754	1.754	1.754	1.754	1.754	1.754	1.754	1.754	1.754	1.754	1.754	1.754	1.754	1.344	1.344
YJL002C	15.188	15.188	15.188	15.188	15.188	15.188	15.188	14.442	14.106	14.106	14.106	14.106	14.106	14.106	14.106	14.106	14.106	13.77	13.77	13.77	13.77	13.434	13.434	12.762	12.762	12.762	12.09	11.418	11.082	11.082	11.082	10.746	10.746	10.746	10.746	10.746	10.746	10.746	10.746	10.746	10.746	10.746	10.746	10.746	10.746	10.746	10.746	10.336	10.336
YGL242C	6.566	6.566	5.746	5	5	5.336	6.008	6.008	6.008	5.262	7.09	8.992	9.738	9.738	10.074	10.074	10.074	10.074	10.336	10.336	10.746	11.828	11.828	11.828	11.828	11.828	11.828	11.828	11.828	11.828	11.828	11.828	11.828	11.828	12.238	12.574	12.574	12.574	12.574	12.984	12.984	12.984	12.984	12.984	13.32	13.32	13.32	13.73	14.066
YHR205W	11.418	11.418	11.418	11.418	11.418	11.418	11.418	11.418	11.418	11.418	11.418	11.418	11.418	11.418	11.418	11.418	11.418	11.418	11.418	11.418	11.418	11.418	11.418	11.418	11.828	11.828	11.828	11.828	11.828	11.828	11.828	11.828	11.828	11.828	11.828	11.828	11.828	11.828	11.828	11.828	11.828	11.492	11.492	11.492	11.492	11.492	11.492	11.492	10.336
YER168C	13.206	13.206	13.206	13.206	13.206	12.534	12.534	12.534	12.534	12.534	12.534	12.534	12.534	12.534	12.534	12.534	12.534	12.534	12.534	12.534	11.788	11.788	11.788	11.788	11.788	11.788	11.788	11.788	11.788	11.788	11.788	11.788	11.788	11.788	11.788	11.788	11.788	11.788	11.788	11.788	11.788	11.788	11.788	11.788	11.378	11.378	11.378	11.378	11.378
YOR070C	9.852	10.598	10.598	11.344	12.09	12.09	12.09	12.09	12.426	12.426	12.426	12.426	12.426	12.426	12.426	12.426	12.426	12.426	12.426	12.426	12.426	11.68	12.426	12.426	12.426	12.426	10.598	11.828	11.156	11.156	11.156	11.156	11.156	11.156	11.156	11.156	11.156	11.156	11.156	11.156	11.156	11.156	10.82	10.82	10.82	10.82	10.484	10.484	10.484
YJR117W	13.616	13.616	13.616	13.616	13.616	13.616	13.616	13.616	13.616	13.616	13.616	13.616	13.616	13.616	13.616	13.616	13.616	13.616	13.616	13.616	13.616	13.616	13.616	13.616	13.616	13.616	13.616	13.616	13.616	13.616	13.616	13.616	13.616	13.616	13.616	13.616	13.616	13.616	13.616	13.616	13.616	13.616	13.616	13.28	13.28	12.87	12.87	12.87	12.87
YKL211C	15.444	15.444	15.444	15.444	15.444	15.444	15.444	15.444	15.444	16.19	16.19	16.19	16.19	16.116	16.116	16.116	16.116	16.116	16.116	16.116	16.116	16.116	16.116	16.116	16.116	16.116	16.116	16.116	16.116	16.116	15.78	15.78	14.624	14.624	14.624	13.878	13.206	13.206	12.87	12.87	12.87	12.46	12.46	12.46	11.714	11.714	11.714	10.632	9.886
YLR356W	7.984	7.984	7.984	9.066	9.066	9.066	9.066	9.066	9.066	9.066	9.066	9.066	9.066	9.066	9.066	9.066	9.402	9.402	9.402	8.992	8.992	8.992	8.992	8.992	8.992	8.992	8.992	8.992	8.992	8.992	8.992	8.992	8.992	8.992	8.992	8.992	8.992	8.992	8.992	8.992	8.582	8.582	8.246	8.246	7.91	7.91	7.91	7.91	7.574
YOL004W	3.32	3.32	3.32	3.32	3.32	3.32	3.32	2.574	2.574	2.574	2.574	2.574	2.574	2.574	2.574	2.574	2.574	2.574	2.648	2.648	2.648	2.648	2.648	2.648	2.648	2.648	2.648	2.648	2.648	2.648	2.648	1.902	1.902	1.902	1.902	1.902	1.902	1.902	1.902	1.902	1.902	1.902	1.902	1.902	1.902	1.902	1.902	1.902	1.902
YLL027W	4.55	4.55	4.886	4.886	4.886	4.886	5.222	5.222	5.222	5.222	5.222	5.222	5.222	5.558	5.558	5.558	5.558	5.148	5.148	5.148	5.148	5.148	5.558	5.558	5.558	5.558	5.558	5.894	6.304	6.304	6.304	6.304	5.968	6.304	6.64	6.64	6.64	6.64	6.976	7.648	7.648	7.648	7.648	7.648	7.648	8.32	8.32	8.32	8.32
YBR016W	3.73	4.812	4.812	4.812	4.812	4.812	4.812	4.812	4.812	5.148	5.148	5.148	5.148	5.148	5.148	5.148	4.738	4.738	4.738	4.738	4.738	5.746	6.492	6.492	7.238	7.238	7.238	7.238	7.574	7.574	7.574	7.574	8.394	9.14	9.812	9.812	10.222	10.222	10.222	10.222	11.452	11.452	11.452	11.452	11.452	11.452	11.452	11.452	11.862
YDR021W	3.992	3.992	3.992	3.656	3.656	3.656	3.656	3.656	3.656	2.91	2.91	3.246	3.656	3.656	5.558	5.558	5.558	6.566	6.566	6.902	6.902	6.902	6.902	6.902	6.902	6.902	6.902	6.902	6.902	6.902	6.902	6.902	7.312	7.312	6.566	6.566	6.566	6.23	6.23	6.23	6.23	5.894	5.484	5.484	6.304	6.304	6.304	6.304	6.304
YER183C	12.084	12.084	12.084	12.084	11.748	11.748	11.002	10.592	9.026	8.69	8.69	9.026	9.026	9.436	9.436	9.436	8.616	9.362	10.592	10.592	10.592	11.002	12.158	12.158	12.158	12.158	12.158	12.158	12.158	13.24	13.24	13.24	13.24	13.65	13.65	13.65	13.65	13.65	13.65	13.65	13.65	13.65	13.65	13.65	13.65	13.65	13.314	13.314	12.568
YBR233W-A	6.116	6.116	6.116	6.116	6.116	6.862	7.198	7.198	7.534	7.534	7.534	7.534	8.354	8.354	8.354	7.682	7.682	7.682	7.682	7.682	7.682	7.682	7.682	7.272	7.272	7.272	7.272	7.272	7.272	7.272	7.272	7.272	8.092	9.174	10.666	10.666	10.666	11.338	11.338	11.338	11.338	11.338	11.338	11.338	11.338	11.338	11.338	11.338	11.338
YKR017C	5.558	5.148	5.148	3.582	2.09	2.426	2.09	2.09	1.754	2.5	5.484	5.894	8.394	8.394	8.73	9.066	9.066	10.222	10.222	10.558	10.558	10.558	11.378	11.378	11.378	11.378	11.378	11.378	11.714	12.87	13.28	13.28	13.28	13.28	13.28	14.1	14.026	13.69	13.69	13.69	13.69	13.69	13.69	13.69	13.69	13.69	13.69	13.69	13.69
YKL053C-A	10.444	10.854	10.854	10.854	10.854	10.854	10.854	10.854	10.854	10.854	10.854	11.6	11.6	11.6	11.6	11.6	11.6	11.6	11.6	10.854	10.854	12.346	12.346	12.346	12.346	12.01	12.01	12.01	12.01	12.01	12.01	12.01	12.01	12.01	12.01	12.01	12.01	12.01	12.01	12.01	12.346	11.936	11.6	11.6	11.6	11.936	11.936	11.936	11.936
YOL108C	14.1	14.1	14.51	13.764	15.256	17.158	17.158	17.494	17.494	17.494	17.904	17.904	17.904	18.314	18.314	18.65	18.65	18.65	18.65	18.65	18.65	18.65	18.986	18.986	18.986	19.396	19.396	19.396	19.396	19.396	19.396	19.396	20.142	20.142	20.142	20.142	20.142	20.142	20.142	20.142	20.142	20.142	20.962	20.962	20.962	20.962	20.962	20.626	20.626
YLL054C	10.222	10.222	10.222	10.222	9.886	10.558	10.558	10.558	10.558	10.558	10.558	10.558	10.148	9.812	11.116	11.116	11.936	11.936	11.936	11.526	11.526	11.526	11.788	11.788	11.788	11.788	11.788	12.198	12.198	12.198	12.198	12.198	12.198	12.198	12.198	12.198	12.198	12.198	12.198	12.198	11.452	11.452	11.452	11.452	11.452	11.862	11.862	11.862	11.526
YGR229C	8.804	8.804	8.804	8.804	8.804	8.804	8.468	9.214	9.886	11.042	11.042	11.042	10.632	10.968	10.968	10.968	10.968	10.968	10.968	10.968	10.968	10.968	10.558	10.558	10.558	10.558	10.558	10.894	10.558	10.558	10.558	10.894	10.894	10.894	10.894	10.894	10.894	11.304	11.304	11.304	11.304	11.304	11.304	11.304	10.632	10.632	10.632	10.632	10.632
YGL257C	8.992	8.656	8.656	8.656	8.656	8.656	8.656	8.992	8.992	9.402	9.402	9.738	9.738	9.738	11.23	11.976	11.976	11.976	11.976	13.058	13.058	13.058	13.058	13.058	13.058	13.058	13.73	13.73	13.73	14.738	14.738	14.738	14.738	14.738	14.738	14.738	14.738	14.738	14.738	15.41	15.41	15.41	15.41	15.41	15.41	15.41	15.746	15.746	15.746
YDL156W	8.172	8.172	8.172	8.172	8.172	8.172	8.172	8.172	8.172	8.172	8.172	8.172	8.172	8.172	8.172	8.172	8.508	8.508	8.508	8.508	8.844	8.844	8.844	8.844	8.844	8.844	8.844	8.844	8.844	8.844	8.844	8.844	8.844	8.844	8.844	8.844	8.844	8.844	8.844	8.844	8.844	8.844	8.844	8.844	8.844	8.508	8.508	8.508	8.508
YDL120W	10.632	10.632	10.632	10.632	10.632	10.632	10.632	10.632	10.632	10.632	10.632	10.632	10.632	10.632	10.632	10.632	11.042	10.632	10.632	10.632	10.632	10.222	9.886	9.55	9.14	9.14	9.14	9.14	9.14	9.14	8.73	8.73	8.73	8.73	9.55	9.96	9.96	9.96	9.96	9.96	9.96	9.96	9.96	9.96	9.96	9.55	9.14	8.804	8.468
YOL148C	12.87	12.87	12.87	12.87	12.87	12.87	12.87	12.534	12.124	13.616	14.362	14.362	14.362	16.338	16.338	16.338	16.338	16.338	17.346	16.6	16.6	16.6	17.346	17.346	17.346	18.018	18.018	18.018	18.092	17.272	17.272	17.272	17.272	17.272	16.862	16.862	16.862	16.862	16.452	16.452	16.452	16.452	16.452	16.788	16.788	17.124	17.124	17.124	17.124
YGL178W	5.706	5.706	5.37	5.706	4.886	4.886	4.886	4.886	4.886	4.886	4.886	4.886	4.886	4.476	3.73	3.32	3.32	3.32	3.992	4.402	4.402	4.402	4.402	4.402	4.402	4.402	4.402	5.41	6.492	6.492	6.492	6.492	6.828	6.828	6.828	6.828	6.828	6.828	6.828	7.238	7.648	7.648	7.648	7.648	7.984	7.984	7.574	7.574	7.574
YML025C	5.632	5.632	4.55	4.55	4.55	4.214	3.394	3.394	3.058	3.058	3.058	3.058	3.058	3.058	3.058	3.058	2.648	2.648	2.648	2.238	2.238	2.238	2.238	2.238	2.238	2.238	2.238	1.902	1.902	1.566	1.566	1.566	1.566	1.566	1.566	1.566	1.566	1.156	1.156	1.156	1.156	1.156	1.156	1.156	1.156	1.156	1.156	1.156	1.156
YMR037C	2.5	2.5	2.5	2.5	2.5	2.5	2.09	2.09	2.09	2.09	2.09	2.09	2.09	2.09	2.09	2.09	2.09	2.09	2.09	2.09	2.5	2.5	2.5	2.5	2.5	2.5	2.5	2.5	2.5	2.5	2.5	2.5	2.91	2.91	2.91	2.91	2.91	2.91	2.91	2.91	2.238	2.238	2.238	2.238	2.238	2.238	3.878	3.878	3.878
YJR021C	3.582	3.582	3.992	4.328	4.328	4.328	4.328	4.738	5.894	5.894	5.894	5.894	6.304	6.304	6.304	6.304	6.304	6.714	7.386	8.73	8.73	9.066	9.402	9.402	9.402	9.402	9.402	9.402	9.402	9.402	9.402	9.402	9.402	9.402	9.402	9.402	9.066	9.402	9.402	9.402	9.402	9.402	9.402	9.738	10.41	11.976	11.976	11.976	12.386
YMR315W	4.624	4.624	4.624	5.968	5.968	5.968	6.378	6.378	6.378	6.378	6.378	6.378	6.378	6.378	6.378	6.378	6.378	6.378	6.378	6.378	6.378	6.378	6.378	6.378	7.534	7.87	8.878	8.878	8.878	8.878	9.624	9.624	9.624	9.624	9.624	9.624	9.624	9.624	9.624	9.624	9.624	9.624	9.624	9.624	9.624	10.034	9.55	9.55	9.55
YDR101C	10.632	10.632	10.632	10.632	10.632	10.632	9.886	9.886	8.394	8.394	8.394	8.394	8.394	8.394	8.394	8.394	8.058	8.058	8.058	8.058	8.058	8.058	8.058	8.058	8.058	8.058	8.058	8.058	8.058	8.058	8.058	8.058	8.058	8.058	8.058	8.394	8.394	8.394	9.14	9.14	9.14	9.14	9.14	9.14	9.14	9.14	9.14	8.73	8.73
YKL174C	9.214	8.878	8.878	8.468	8.468	8.058	8.058	8.058	7.722	8.058	8.058	8.058	8.468	8.468	8.468	8.468	8.468	8.058	8.058	7.648	7.648	7.984	8.992	8.992	8.992	8.992	8.992	8.992	8.992	8.992	8.992	8.992	8.992	8.992	8.992	9.328	9.328	9.328	9.328	9.328	9.328	10	10	10	10	10	10	10	10
YOR324C	7.386	7.722	7.722	7.722	7.722	7.722	7.722	8.878	9.698	9.698	9.698	10.108	10.182	11.264	11.264	11.264	11.264	11.264	11.264	11.264	11.264	11.264	10.928	11.338	12.084	12.084	12.084	12.42	12.42	12.01	12.01	12.346	13.428	13.428	14.51	15.666	16.076	16.076	16.076	16.076	16.076	16.076	17.158	17.158	17.568	17.568	17.978	17.978	17.978
YBR115C	10.558	9.812	9.14	8.73	9.476	9.476	9.476	8.73	8.058	8.058	8.468	8.468	8.468	8.468	8.468	8.468	8.468	8.132	8.132	8.206	8.206	8.206	8.206	8.206	8.206	8.206	8.206	8.206	8.206	8.206	8.206	8.206	8.206	8.206	8.206	7.796	7.796	7.796	7.796	7.796	7.796	7.796	7.124	7.124	7.124	7.124	7.124	7.124	7.124
YLR189C	8.206	8.206	8.206	8.206	8.206	8.542	8.542	8.542	8.542	8.542	8.542	8.542	8.206	8.206	8.206	8.206	8.206	8.206	8.206	7.124	6.304	6.304	5.968	5.968	6.304	6.304	6.64	6.64	8.132	8.468	8.468	8.468	8.468	8.468	8.468	8.468	8.468	8.468	8.468	8.468	8.468	8.468	9.886	9.886	9.886	9.886	9.886	9.886	10.222
YOL081W	5.074	6.304	7.124	7.46	7.46	7.46	8.206	8.206	8.206	8.206	8.616	8.616	8.616	8.616	8.616	8.616	8.616	8.616	8.616	8.616	9.362	10.854	10.854	10.854	10.854	10.854	10.854	10.854	11.264	11.264	12.682	12.682	13.354	13.354	13.69	13.69	13.69	13.69	13.69	13.69	13.69	13.69	14.026	14.026	14.026	14.772	14.772	14.772	14.772
YPL005W	4.254	4.254	5.746	5.746	5.746	5.746	5.746	5.746	5.746	5.746	5.746	5.746	6.082	6.754	7.574	7.984	8.394	8.394	8.394	8.394	8.394	8.394	8.394	8.394	8.394	8.394	9.476	9.812	9.812	9.812	9.812	9.812	10.148	10.148	10.148	10.148	10.484	11.976	11.976	11.976	11.976	13.468	14.214	14.214	14.214	14.624	15.034	15.034	15.444
YLR100W	9.288	8.878	8.878	8.878	8.878	8.878	8.468	8.468	8.058	9.066	9.066	9.066	9.066	9.066	9.066	9.066	9.066	9.476	9.476	9.14	9.14	9.14	9.14	9.14	9.14	9.14	9.14	9.14	9.14	9.14	9.14	9.14	9.14	9.14	9.14	9.14	9.55	9.55	9.55	9.55	9.214	9.214	9.214	9.214	9.214	9.214	9.214	9.214	10.296
YCL016C	17.494	17.494	17.494	17.494	17.494	17.494	17.494	17.494	17.494	17.494	17.494	17.494	16.748	16.748	16.748	16.748	16.748	16.748	16.748	16.748	16.748	16.748	16.748	16.748	16.748	16.748	16.748	16.748	16.748	16.748	16.748	16.748	16.748	17.158	17.158	17.158	17.158	17.158	17.158	17.158	17.158	17.158	17.158	17.158	17.158	17.158	17.158	17.158	17.158
YKR030W	6.976	6.976	5.894	6.23	6.23	3.582	2.91	3.246	3.582	3.582	3.582	3.582	3.582	3.582	3.582	3.582	3.582	3.582	3.582	3.582	3.582	3.582	3.992	3.992	3.992	3.992	3.992	3.992	3.992	3.246	3.246	3.246	3.246	3.246	3.246	3.246	3.246	3.246	3.246	3.246	3.246	2.91	2.91	2.91	2.91	2.91	2.91	2.91	2.91
YJL212C	12.87	12.87	12.87	12.46	12.46	12.46	12.46	12.46	12.46	12.46	12.46	12.46	12.46	12.46	12.46	12.46	12.124	12.124	11.714	12.124	12.124	12.124	12.124	11.788	11.788	11.788	11.788	11.788	11.788	11.788	11.788	11.788	11.788	11.788	11.788	11.378	10.37	8.878	8.542	8.542	8.542	8.542	8.542	8.542	8.542	8.542	7.05	6.304	6.304
YPR065W	1.344	1.344	1.344	1.344	1.344	1.344	1.344	1.68	1.68	1.68	1.68	1.68	1.344	1.344	1.68	1.68	1.68	1.68	1.68	1.68	1.68	1.68	1.68	1.68	1.68	1.68	1.68	1.68	1.68	1.68	1.68	1.68	1.68	1.68	1.68	1.68	1.68	1.68	1.68	1.344	1.008	0.672	0.336	0.336	0.336	0.336	0.672	0.672	1.082
YDR042C	7.312	7.312	7.312	7.312	6.566	6.566	6.566	6.566	6.566	6.566	6.566	6.566	6.566	6.566	6.566	6.566	6.566	6.566	6.566	6.566	6.566	6.566	3.73	3.73	2.984	2.984	2.984	2.574	1.828	1.418	1.082	1.082	1.082	0.746	0.746	0.746	0.746	0.746	0.746	0.746	0.746	0.746	0.746	0.746	0.746	0.746	0.336	0.336	0.336
YGR288W	9.476	9.476	9.476	9.476	10.632	11.714	11.714	11.714	12.124	12.124	12.124	12.124	12.124	12.124	12.124	12.124	12.124	12.124	12.124	12.124	12.124	11.378	11.378	11.378	11.378	11.378	11.378	11.378	11.378	11.378	11.378	11.378	11.378	11.378	11.378	11.378	11.378	11.042	11.042	11.042	11.042	10.706	10.706	10.706	11.116	11.116	11.116	11.116	11.116
YHR127W	16.264	16.264	16.264	16.264	16.264	16.264	16.264	16.264	16.264	16.264	16.264	16.264	16.264	16.264	16.264	16.6	16.6	16.6	16.6	16.6	16.6	16.6	16.6	16.6	16.6	16.6	16.6	16.6	16.6	16.6	16.6	16.6	16.6	16.6	16.6	16.6	16.19	16.19	16.19	16.19	15.78	15.78	15.78	15.78	15.444	15.108	15.108	15.108	14.698
YDR359C	9.1	9.1	9.1	9.1	9.1	9.1	9.1	9.1	9.1	9.1	8.69	8.28	8.28	8.28	8.28	8.28	8.28	8.28	7.87	7.87	7.87	7.87	7.87	7.87	7.87	7.87	7.87	7.87	7.87	7.87	7.87	7.87	7.87	7.87	7.87	7.87	7.87	7.87	7.87	7.87	7.87	7.87	7.87	8.206	7.796	7.796	7.796	7.796	7.796
YFL018C	0.746	0.746	0.746	0.746	0.746	0.746	0.746	0.746	0.746	0.746	0.41	0.41	0.41	0.41	0.41	0.41	1.082	1.082	1.082	1.082	1.082	1.082	1.082	1.082	1.082	1.082	1.082	0.672	0.672	1.418	1.418	1.418	1.418	1.418	1.418	1.828	2.574	3.32	3.32	3.32	3.32	3.32	3.32	3.32	3.73	4.14	4.14	4.14	4.14
YER052C	9.812	9.812	9.812	9.812	9.402	9.402	9.812	9.812	9.812	9.812	9.812	10.222	10.222	10.222	10.632	10.632	10.632	10.222	9.886	9.886	9.14	9.14	9.14	9.14	9.14	9.14	9.14	9.14	9.14	9.14	9.14	9.14	9.14	9.14	8.804	9.14	8.804	8.804	9.214	9.214	9.214	9.214	9.214	9.214	9.96	11.452	12.682	12.682	12.682
YGR090W	10.632	10.632	10.632	10.632	10.632	10.632	10.632	10.632	10.632	10.632	10.632	10.632	9.476	9.14	8.804	8.804	8.804	8.804	8.804	8.804	8.804	8.804	8.804	8.804	8.804	8.804	8.132	8.132	7.386	7.386	7.386	7.386	6.976	6.976	5.894	5.558	5.558	4.812	4.812	4.812	4.812	4.812	4.812	4.812	4.812	4.812	4.812	4.812	2.648
YMR222C	4.886	4.886	5.296	5.296	5.296	5.296	5.296	5.296	5.296	5.296	5.296	5.296	5.296	5.968	5.968	5.968	6.378	6.378	6.378	6.378	6.378	6.378	6.378	5.968	5.968	5.968	5.968	6.378	6.378	6.378	6.378	6.378	6.378	6.378	6.378	6.378	6.378	6.378	6.378	6.378	6.378	6.378	6.378	6.378	6.378	6.378	6.378	6.378	6.788
YNL247W	11.008	11.008	11.008	11.418	11.418	11.082	11.828	11.828	11.418	11.418	11.418	11.418	11.418	11.418	11.418	11.418	11.418	11.418	11.418	11.418	11.418	11.418	11.828	11.828	11.828	11.828	11.828	11.828	11.828	11.828	11.828	11.828	11.828	11.828	11.828	11.828	11.828	11.828	11.828	11.828	11.828	11.828	11.828	11.828	11.828	11.828	11.828	11.828	11.828
YOL101C	7.46	8.206	8.542	8.952	9.772	9.772	9.772	10.108	10.108	10.108	10.108	10.108	10.108	10.108	10.108	10.108	10.518	11.264	13.24	13.24	13.24	13.24	13.24	13.24	14.806	14.806	15.216	15.216	15.216	15.216	15.216	15.216	15.216	15.216	15.216	15.552	15.552	15.552	15.552	15.552	15.552	15.552	15.552	15.552	15.552	15.552	15.552	15.552	15.888
YOL107W	4.066	4.886	4.886	5.222	5.968	6.378	6.378	6.378	6.378	6.714	6.714	6.714	7.05	7.05	7.05	7.87	7.87	7.87	7.87	7.87	7.87	7.87	8.28	8.28	9.624	11.19	11.19	11.19	11.19	11.526	12.944	12.944	12.944	12.944	12.944	13.28	13.28	13.28	13.28	13.28	13.28	13.28	13.28	13.28	12.87	12.87	12.87	12.87	12.87
YOR142W	17.722	17.722	17.722	17.722	17.722	17.722	17.722	17.722	17.722	17.722	17.386	17.386	17.386	17.386	17.386	17.386	17.386	17.386	16.976	16.976	16.976	16.976	16.976	16.976	16.566	16.566	16.23	16.23	16.23	16.23	16.23	16.23	16.23	16.23	15.82	15.82	15.82	15.41	15.41	15.41	15.41	15.41	15.074	15.074	15.074	15.074	15.074	15.074	15.074
YPL234C	8.394	8.394	8.394	8.394	8.394	8.394	8.394	8.394	8.804	9.624	10.034	10.034	10.034	10.034	10.034	10.034	10.034	10.034	10.034	10.034	10.034	10.034	10.034	10.034	10.034	10.034	10.034	10.034	10.034	10.034	10.034	10.034	10.034	9.624	9.698	9.698	9.698	9.698	9.698	9.698	9.698	9.698	9.698	9.698	9.698	9.698	9.698	9.698	9.698
YFR050C	8.952	8.952	8.952	8.952	8.952	9.362	9.624	9.624	9.624	9.624	9.624	9.624	9.624	9.624	9.624	9.624	9.624	9.624	9.624	9.96	10.296	10.296	10.296	10.296	10.706	10.706	10.706	10.706	10.706	10.706	10.706	11.042	11.042	11.042	11.042	11.042	11.042	11.042	11.042	11.042	11.042	11.042	11.042	11.042	11.042	11.042	11.042	11.042	10.706
YGL143C	8.018	8.018	8.018	8.018	8.018	8.018	8.018	8.018	8.018	8.018	8.018	7.198	6.452	6.452	6.452	6.452	6.452	6.452	5.632	4.55	2.648	2.648	2.648	2.984	3.394	4.886	4.886	4.886	4.886	4.55	4.55	4.55	4.55	4.55	4.55	4.55	4.55	4.886	4.886	4.886	5.296	5.296	5.296	5.296	5.706	5.706	5.706	5.706	6.116
YGL093W	5.746	7.164	7.164	7.164	7.164	7.164	7.164	7.5	7.5	8.992	9.328	10.074	10.074	10.074	10.074	10.074	10.074	10.074	10.074	10.41	10.41	10.82	10.82	10.82	11.156	11.492	11.492	11.492	11.492	11.492	11.492	11.156	11.156	11.156	11.156	11.156	11.156	11.156	11.156	11.156	11.156	11.156	11.156	11.156	11.156	11.156	11.156	11.156	11.156
YDR002W	13.166	13.166	13.166	13.166	13.166	13.166	13.166	13.166	13.166	13.166	13.166	13.166	13.166	13.166	12.83	12.42	12.42	12.42	12.42	12.42	12.42	12.42	12.42	12.42	9.698	8.952	8.616	8.206	7.124	6.714	6.714	6.378	6.378	6.378	5.968	5.968	5.968	5.968	5.968	5.968	5.968	4.886	4.476	4.476	3.804	2.648	2.312	2.312	1.976
YLR028C	4.886	4.886	4.886	4.55	4.14	4.476	4.476	4.476	4.476	4.476	4.476	4.066	3.656	3.32	3.32	3.32	3.32	3.656	3.656	3.656	3.656	3.656	3.656	3.656	3.656	3.656	3.656	3.246	3.246	3.918	3.918	4.254	4.254	4.254	4.254	4.254	4.254	4.254	4.254	4.254	4.254	4.254	3.844	3.844	3.844	3.844	3.844	3.844	3.844
YIR037W	8.764	8.764	8.764	8.764	9.51	9.51	9.846	9.846	9.846	9.846	9.846	9.846	9.846	9.846	9.846	10.256	10.256	10.256	10.256	10.256	9.846	9.846	9.846	10.182	10.182	10.182	10.182	10.182	10.592	10.256	10.256	10.256	10.256	10.256	10.256	10.256	10.256	10.256	10.256	10.256	10.256	10.256	10.256	10.256	10.256	10.256	10.256	10.256	10.256
YDR128W	5.968	5.968	5.968	5.968	5.894	5.894	5.484	5.484	5.148	5.148	5.558	5.558	5.968	5.968	5.968	5.968	5.968	5.968	5.968	5.968	5.968	5.968	5.968	5.968	5.632	5.632	5.632	5.632	5.632	5.632	5.296	5.296	5.296	5.296	5.296	5.296	5.296	5.296	5.296	5.296	5.296	5.296	5.296	5.296	4.624	4.624	5.444	5.444	5.444
YLR148W	4.738	4.738	4.738	4.738	4.738	4.738	4.738	4.738	4.402	4.402	4.402	4.402	4.402	3.246	3.246	3.246	3.246	3.656	3.656	3.656	3.656	3.656	3.656	3.656	3.656	3.656	3.656	3.656	3.246	3.656	3.656	3.656	3.656	3.656	3.656	3.656	3.656	3.656	2.574	2.312	1.902	1.976	1.976	1.976	1.976	1.976	1.976	1.976	1.976
YFR021W	9.698	9.698	9.698	9.772	9.772	9.772	9.772	9.772	9.362	10.518	10.518	10.518	10.518	10.518	10.518	10.518	10.518	10.518	10.518	10.518	10.518	10.518	10.518	10.518	10.518	10.518	10.518	10.518	10.518	10.518	10.518	10.518	10.518	10.518	10.518	10.518	10.518	10.518	10.518	10.518	10.518	10.518	10.518	10.518	10.518	10.518	10.518	10.518	10.108
YNL278W	10.558	10.558	10.558	10.558	10.894	11.976	13.058	14.476	14.476	14.476	14.476	14.812	14.812	15.148	15.148	15.148	15.82	16.156	16.156	16.156	16.566	16.902	16.902	17.238	17.648	17.648	17.648	17.648	17.648	17.648	17.648	17.648	17.648	18.058	18.058	18.058	18.058	18.058	18.058	18.058	18.058	18.058	18.058	18.058	18.058	18.058	18.058	18.058	18.058
YGL206C	12.608	12.608	12.608	12.608	12.608	12.608	12.608	12.608	12.608	12.608	12.608	12.608	12.608	12.608	12.272	11.862	11.862	11.862	11.862	11.862	11.862	11.862	11.862	11.862	11.862	11.862	11.862	11.862	11.862	11.862	11.862	11.862	11.862	13.018	13.018	13.018	13.018	13.018	13.018	13.018	13.018	13.018	13.428	13.428	13.838	13.838	13.838	13.838	13.838
YJR033C	13.166	13.166	13.166	13.166	13.166	12.42	12.83	13.092	13.092	13.092	12.346	12.272	12.272	13.018	12.198	12.198	12.198	11.452	11.452	11.378	11.378	11.378	11.042	11.116	10.706	10.706	10.034	10.034	9.698	9.698	9.698	9.698	9.698	9.698	9.698	9.698	9.698	11.19	10.78	11.19	11.19	11.19	11.19	11.19	11.19	11.19	11.19	12.01	13.912
YGL128C	12.756	12.756	12.756	12.756	12.756	12.756	12.756	13.166	13.166	13.166	13.166	13.166	13.166	13.166	13.166	13.166	13.502	13.502	13.502	13.502	13.502	13.502	13.502	13.502	13.502	13.502	13.502	13.502	13.502	13.502	13.502	13.502	13.502	13.502	13.502	13.502	13.502	13.502	13.502	13.502	13.502	13.502	12.42	11.338	11.338	11.338	11.338	11.338	11.338
YBR009C	3.582	3.582	3.582	3.582	3.582	3.582	3.582	3.582	3.582	3.172	2.426	2.426	2.426	2.426	2.426	2.426	2.426	2.09	2.09	2.09	2.09	2.09	2.09	2.09	2.09	2.09	2.09	2.09	2.09	2.09	2.09	2.09	1.754	1.008	1.008	1.008	1.008	1.008	1.344	1.344	1.344	1.344	1.344	1.344	1.344	1.344	1.344	1.344	1.344
YIR008C	13.428	13.428	13.428	13.764	13.764	13.764	13.764	13.764	13.764	13.428	13.018	12.608	13.28	14.846	14.846	14.846	15.666	15.256	15.592	15.592	16.264	16.264	16.264	16.264	16.264	16.264	16.6	16.6	16.6	16.6	17.01	17.01	17.01	17.01	17.01	17.01	16.6	16.6	16.6	16.6	16.6	16.6	16.6	16.6	16.6	16.19	15.518	15.518	15.518
YNL304W	7.87	7.87	7.87	7.87	7.87	7.87	7.87	7.534	7.124	7.124	7.124	7.124	7.124	7.124	7.124	7.124	6.788	6.788	6.788	6.788	6.788	6.788	6.788	6.452	6.452	6.452	6.452	6.042	6.042	6.042	6.042	5.706	5.706	5.706	5.296	5.296	4.886	4.476	4.476	4.476	4.476	4.476	4.476	4.476	4.14	3.73	3.73	3.73	3.73
YML072C	13.394	13.394	13.394	13.73	13.73	14.402	14.738	14.738	15.074	15.074	15.074	14.59	14.59	14.59	14.59	14.59	14.59	14.59	15	15	15	15	15	15	15.336	15.336	15.336	15.672	15.672	15.672	15.672	15.672	15.672	15.672	15.672	15.672	15.672	16.008	16.008	16.008	16.008	16.008	16.008	16.008	16.008	16.008	16.008	16.008	16.008
YER025W	6.828	6.828	7.164	7.574	7.574	7.574	7.574	7.574	7.574	7.574	7.574	7.574	7.574	7.91	7.91	7.91	7.91	7.91	7.91	7.91	7.91	7.91	7.91	7.91	8.656	9.066	9.476	9.476	9.476	9.476	9.476	9.476	9.476	9.476	9.476	9.476	9.476	9.476	9.476	9.812	9.812	9.812	9.812	9.812	9.812	9.812	9.812	9.812	9.812
YPR166C	6.344	6.008	7.09	8.656	8.656	8.656	8.656	8.656	8.656	8.656	8.656	8.656	8.656	8.992	8.992	9.402	9.402	9.402	9.402	9.402	9.402	9.402	9.402	9.402	9.402	9.402	9.402	9.402	9.402	9.738	10.558	12.312	13.878	14.55	14.55	14.55	14.55	14.55	14.55	14.55	14.55	14.55	14.55	14.55	14.55	14.96	15.296	15.296	15.296
YDL122W	11.412	11.412	11.412	11.412	11.412	11.412	11.412	11.412	11.412	11.412	11.412	11.412	11.412	11.076	11.076	11.076	11.076	11.076	11.076	11.076	11.412	11.412	11.412	11.412	11.412	11.412	11.412	11.412	11.412	11.412	11.412	11.412	11.412	11.412	11.412	11.412	11.412	11.412	11.412	11.412	11.412	11.412	11.412	11.412	11.002	11.002	11.002	11.002	11.002
YLR373C	11.862	11.862	11.862	11.862	11.862	11.862	11.862	11.862	11.862	11.862	11.862	11.19	11.19	11.19	10.108	10.108	10.518	10.108	10.108	10.108	10.108	10.108	9.362	8.616	8.206	7.796	7.796	7.796	7.796	7.796	7.796	7.796	7.796	7.796	7.796	7.796	7.796	7.796	7.796	7.796	7.796	7.796	7.796	7.796	7.796	7.796	8.542	8.542	8.542
YIL087C	8.468	8.468	8.468	8.058	8.058	7.648	7.238	7.238	7.238	7.238	7.648	7.648	7.648	7.648	7.648	7.648	7.648	7.648	7.648	8.656	8.32	8.656	9.812	9.812	9.812	9.812	9.812	10.222	10.222	11.304	11.304	11.64	11.64	11.64	11.64	11.64	11.64	11.64	11.64	11.64	11.64	12.87	12.87	12.87	12.87	12.87	12.87	12.87	12.87
YKL002W	8.132	9.214	9.214	9.214	9.214	9.214	9.214	9.214	9.214	9.214	9.214	9.214	9.214	9.214	9.214	9.214	9.214	9.214	9.214	9.214	9.214	9.214	9.214	9.214	9.214	8.878	8.878	8.878	8.878	8.878	8.878	8.878	8.878	8.878	8.878	8.878	8.878	8.878	8.878	8.878	8.878	8.878	8.878	8.878	8.878	9.624	9.624	11.116	11.116
YFL045C	18.764	18.764	18.764	18.764	18.764	18.764	18.764	18.764	18.764	18.764	18.428	18.428	18.428	18.428	18.428	18.428	18.428	18.092	18.092	18.092	18.092	18.092	18.092	18.092	18.092	17.756	17.756	17.756	17.756	17.756	17.756	17.756	17.756	17.756	17.346	16.936	16.936	16.936	16.936	17.346	17.346	17.346	17.346	17.346	17.346	17.346	17.346	17.01	17.01
YDL146W	5.336	5.336	5.336	4.664	4.328	5.148	5.148	5.148	5.484	8.508	8.508	9.328	9.664	9.664	9.664	9.664	9.664	9.664	9.664	9.664	9.664	9.664	9.664	9.664	11.418	11.418	11.754	11.754	11.754	11.754	11.754	12.164	12.164	11.828	12.574	13.246	13.246	13.656	13.656	14.066	15.632	16.042	16.042	16.042	16.042	16.452	16.452	16.788	16.788
YFR044C	2.238	2.574	3.394	3.394	3.394	3.394	3.394	2.984	3.656	3.656	6.082	9.55	9.55	9.55	9.55	9.55	9.55	9.55	10.296	10.296	10.296	10.296	10.296	10.296	10.296	10.296	10.296	10.296	10.296	10.296	10.296	10.296	10.296	10.296	9.886	9.886	10.632	10.632	10.632	10.632	10.968	10.968	10.968	10.968	10.968	10.968	10.558	10.558	10.558
YDR338C	11.19	11.19	11.19	11.19	11.19	11.19	11.19	10.854	10.854	10.854	10.854	9.288	8.952	8.952	9.288	9.288	9.288	9.288	9.288	9.288	9.288	9.624	9.624	9.624	9.624	9.624	9.624	9.624	9.624	9.624	9.624	9.624	9.624	9.624	9.624	9.624	9.624	9.214	8.542	8.542	8.542	8.952	9.362	9.026	9.026	9.026	9.026	9.436	9.436
YJR148W	11.788	11.788	11.378	11.378	10.968	10.968	10.968	10.968	10.968	10.968	10.968	10.968	10.222	9.886	9.886	10.632	10.296	10.296	10.706	10.706	10.706	10.296	9.96	9.214	9.214	9.214	9.214	9.214	9.214	9.214	9.214	9.214	9.214	9.214	9.214	9.214	9.214	9.214	9.214	8.206	7.796	8.616	8.878	8.878	8.878	8.878	8.878	8.878	8.878
YDR179C	11.002	11.002	10.666	10.666	10.666	11.002	11.412	11.822	11.822	12.232	12.568	12.494	12.158	12.158	11.076	10.256	9.436	9.436	10.182	11.526	11.526	11.526	11.526	11.862	12.272	12.272	12.272	12.272	12.608	12.608	12.608	12.608	12.608	11.116	11.116	10.78	10.78	10.444	10.444	10.444	11.19	11.936	13.092	13.092	13.502	13.502	13.838	12.608	12.608
YLR125W	8.878	8.878	8.878	8.878	8.878	8.878	8.878	8.878	8.878	8.878	8.878	8.878	9.96	9.96	9.96	10.37	10.37	10.37	10.37	10.37	10.37	10.37	10.37	10.37	10.37	11.19	12.01	12.01	12.01	12.01	12.01	12.01	12.01	12.346	12.346	12.346	12.346	12.756	12.01	12.01	12.01	11.6	11.6	11.936	11.936	11.936	11.936	11.526	11.526
YGL210W	7.944	7.944	7.944	7.944	7.944	7.944	7.944	7.534	7.534	7.534	7.87	8.616	8.616	8.616	8.616	8.616	8.616	8.616	8.616	8.616	8.616	8.616	8.616	8.616	8.616	8.616	8.616	8.616	8.616	8.616	8.616	8.616	8.616	8.616	8.616	8.616	8.616	8.616	8.206	8.206	8.206	8.206	8.206	8.206	8.206	7.87	8.28	8.28	9.772
YIL159W	16.116	16.116	16.116	16.116	16.116	16.116	16.116	16.116	16.116	16.116	16.116	16.116	16.116	16.116	16.116	16.116	16.116	16.116	16.116	16.116	16.116	16.116	16.116	16.116	16.116	16.116	16.116	16.116	15.78	15.78	15.37	15.37	15.37	14.698	14.698	14.698	14.698	14.698	14.698	14.698	14.698	14.698	14.698	14.698	14.698	14.698	14.698	13.206	13.28
YNL264C	4.402	4.402	4.402	4.402	4.402	4.402	5.484	5.484	6.156	6.156	6.156	6.492	6.492	6.492	7.238	7.574	8.656	9.066	9.402	9.812	9.812	9.812	9.812	9.812	9.812	9.812	10.484	10.484	10.484	10.484	10.484	10.484	10.484	10.484	10.484	10.484	10.894	10.894	10.894	10.894	11.64	11.64	11.64	11.64	11.64	11.64	11.64	11.64	11.64
YOR069W	10.256	10.256	10.256	10.256	10.256	10.256	10.256	10.256	10.256	10.256	10.256	10.256	10.256	10.666	10.666	10.666	10.666	11.002	11.002	11.002	11.412	11.412	11.412	11.412	11.412	11.412	11.748	11.002	11.674	11.674	11.674	11.674	11.674	11.674	11.674	11.674	11.674	11.674	11.674	11.674	11.674	11.674	11.674	11.338	11.338	11.338	11.338	11.338	11.338
YOR316C-A	4.288	4.288	3.878	3.878	3.542	3.542	3.542	3.542	3.542	3.542	3.132	3.132	3.468	3.132	3.132	3.132	3.132	3.132	3.132	3.132	3.132	3.132	3.132	3.132	3.132	3.132	3.132	2.722	2.722	2.722	2.722	2.722	2.722	3.058	3.058	3.058	2.648	2.648	2.648	2.648	2.648	2.648	2.648	2.648	2.648	2.648	2.648	2.648	2.648
YPL267W	8.838	8.838	8.838	8.838	9.658	9.658	10.74	10.74	11.076	11.076	11.076	11.076	11.076	11.076	11.076	11.076	11.15	11.97	11.97	11.97	11.97	11.97	11.97	11.97	11.97	11.97	11.97	11.97	11.97	11.97	11.97	11.97	11.97	11.97	11.97	11.97	11.97	11.97	11.97	11.97	11.97	11.97	11.97	11.634	11.634	11.634	11.634	11.634	11.634
YOL146W	6.64	6.64	6.64	7.05	7.05	7.05	8.468	11.116	11.116	11.116	11.116	11.116	11.116	11.116	11.116	11.452	11.452	11.452	11.452	11.452	11.452	11.788	11.788	11.788	11.788	11.788	11.788	11.788	11.788	11.788	12.124	12.534	12.534	12.534	12.534	12.534	12.534	12.534	12.534	12.534	12.534	12.534	12.534	12.534	12.534	12.534	12.534	12.534	12.534
YPL216W	14.174	14.584	14.584	14.584	14.584	14.584	14.584	14.584	14.584	14.584	14.584	14.584	14.584	14.584	14.584	14.584	14.584	14.584	14.584	14.584	14.994	14.584	13.092	13.166	14.732	16.372	16.372	16.372	16.372	16.372	16.372	16.372	16.372	16.372	16.372	16.372	16.372	16.372	16.372	16.372	16.372	16.372	16.372	16.372	16.372	16.372	16.372	16.372	16.372
YOR077W	20.404	20.404	20.404	20.74	20.74	20.74	20.74	21.15	21.15	21.15	21.15	21.15	21.15	21.15	21.15	21.15	21.15	21.15	21.15	21.56	21.56	21.56	21.56	21.56	21.56	21.56	21.56	21.56	21.56	21.56	21.56	21.56	21.56	21.56	21.56	21.56	21.56	21.56	21.56	21.56	21.56	21.56	21.56	21.56	21.56	21.15	21.15	21.15	21.15
YGR005C	9.846	9.846	9.846	9.846	9.1	10.182	10.182	10.182	10.182	10.182	10.518	10.518	10.518	10.518	10.518	10.518	10.518	10.518	10.108	10.108	10.108	10.108	9.698	9.698	9.698	9.698	9.362	10.108	11.264	12.01	12.01	12.01	12.01	11.6	11.6	11.6	11.6	11.6	11.6	11.6	11.6	11.6	11.6	11.6	11.6	11.6	12.01	12.01	12.01
YIL043C	5.222	5.222	5.222	5.222	6.304	6.304	6.304	6.304	6.304	6.304	6.304	6.304	6.304	6.304	6.304	6.304	6.304	6.304	6.304	6.64	6.64	6.64	6.64	6.64	6.976	6.64	7.312	6.902	6.902	6.902	6.902	6.902	6.902	7.312	7.312	7.312	7.312	7.312	6.976	8.058	8.058	8.058	8.058	8.058	8.058	8.394	8.394	8.73	8.394
YDL080C	9.14	9.14	9.14	9.14	9.14	9.14	9.14	9.14	8.132	8.132	8.132	8.468	9.476	9.476	9.476	9.476	9.812	8.246	8.246	9.476	9.14	9.55	9.55	9.55	9.886	9.886	9.886	9.886	9.812	9.812	9.812	10.222	11.042	11.042	11.042	11.042	11.042	11.378	11.378	11.378	11.378	11.378	11.788	11.788	11.788	11.788	11.788	11.788	11.788
YDL237W	6.828	6.828	6.828	6.828	6.828	6.828	5.746	5.41	5.074	5.074	5.074	5.074	5.074	5.746	5.746	5.746	5.746	5.746	5.746	5.746	5.558	5.558	5.968	5.968	5.968	5.968	6.304	6.304	6.714	6.714	7.386	7.46	7.46	7.46	7.46	7.46	6.304	6.714	7.124	7.124	7.124	7.124	6.788	6.788	7.944	8.952	10.034	10.034	10.034
YMR221C	9.778	9.778	9.778	9.778	8.024	8.434	8.098	8.508	8.172	8.172	8.844	8.844	8.844	10.074	9.402	9.402	9.476	9.476	9.476	9.476	9.476	9.476	9.476	9.476	9.476	9.476	9.476	9.476	8.468	8.468	8.468	8.468	8.468	7.05	6.714	6.378	6.378	6.788	7.124	8.952	8.952	8.952	8.952	8.952	8.952	8.952	8.952	9.288	9.288
YPL078C	11.002	11.002	11.002	11.002	10.592	10.592	10.592	10.592	10.592	10.592	10.592	10.592	10.592	10.592	10.592	10.592	10.592	10.592	10.592	10.928	10.928	10.928	10.928	10.928	10.928	10.928	10.928	10.928	10.928	10.928	10.928	10.928	10.928	10.928	10.928	10.928	10.928	10.928	10.928	10.928	10.928	10.928	10.928	10.928	10.928	10.928	10.928	10.928	10.928
YNL187W	9.026	9.026	8.952	9.772	9.772	11.19	11.19	12.198	12.198	12.198	12.608	12.608	12.608	12.608	12.944	12.944	12.944	12.534	12.534	12.534	12.87	12.87	12.534	12.534	12.534	12.87	12.87	12.87	12.87	12.87	13.28	13.28	13.616	14.288	15.444	15.444	15.444	15.444	15.444	15.444	15.444	15.444	15.444	15.444	15.444	15.444	15.444	15.444	15.444
YHR039C	5	5	5.746	5.746	5.746	5.746	5.336	4.926	4.926	4.926	4.926	4.926	4.926	4.926	4.254	4.664	5.82	5.82	5.82	5.82	5.484	5.484	6.156	6.156	7.312	7.312	7.312	7.312	7.312	8.542	10.296	10.296	10.296	10.296	10.296	10.632	10.632	10.632	11.042	11.042	11.042	12.534	12.534	12.534	12.87	12.87	13.28	13.28	13.28
YLR337C	0.82	0.82	0.82	0.82	0.82	0.82	0.82	0.82	0.82	0.82	0.82	1.23	1.23	1.64	1.64	1.64	1.64	1.64	1.64	1.64	1.976	1.976	3.058	3.058	3.058	3.058	3.058	3.394	3.394	3.394	3.394	3.394	3.394	3.394	3.394	3.394	3.394	3.394	3.394	3.73	3.73	3.73	3.73	4.476	4.476	4.476	4.476	4.476	4.476
YJL013C	6.452	6.452	6.452	6.452	6.452	6.452	6.452	6.452	6.116	6.116	6.116	6.116	6.116	5.706	5.706	5.706	5.706	5.706	5.706	6.116	6.452	9.026	9.362	9.362	9.362	9.362	9.362	9.362	9.362	9.362	9.362	9.362	9.772	9.772	9.772	9.772	9.772	9.772	9.772	9.772	9.772	9.772	9.772	9.772	9.772	9.772	9.772	9.772	9.772
YCL002C	11.566	11.566	11.566	10.074	10.074	10.074	8.992	8.992	8.992	8.656	8.656	8.246	8.246	7.91	7.91	7.836	6.754	6.754	6.754	6.754	6.754	6.754	6.418	5.894	5.558	5.558	5.558	5.558	5.148	5.558	5.558	5.558	6.714	6.714	6.714	6.714	6.714	6.714	6.714	7.124	6.788	7.534	8.69	8.69	8.69	8.69	8.69	8.69	8.28
YPR042C	9.288	9.288	9.288	9.288	9.288	9.288	7.796	7.796	8.206	8.206	8.206	8.206	8.206	8.206	8.206	8.206	8.206	8.206	8.206	8.206	8.206	8.206	8.206	8.206	8.206	8.206	8.206	8.206	8.206	8.206	8.206	8.206	8.206	8.616	8.616	8.616	8.616	8.616	8.28	8.616	8.616	8.616	8.616	8.616	8.616	8.616	8.616	8.616	8.616
YLR064W	7.124	6.714	6.714	6.714	6.714	4.624	4.624	4.288	3.878	3.878	4.288	4.624	5.706	5.706	5.706	6.452	6.452	6.452	6.788	6.788	6.788	6.788	6.788	6.788	6.378	7.722	7.312	7.386	7.386	7.386	7.386	7.386	7.386	7.312	7.312	7.312	7.312	7.312	7.312	7.312	7.312	7.312	7.312	7.312	7.312	7.312	7.312	7.312	7.312
YNL111C	18.052	18.052	17.716	17.044	16.708	15.962	15.962	15.962	15.962	15.552	15.552	15.142	11.412	10.182	10.182	10.518	10.518	10.518	10.182	9.772	10.108	10.518	10.518	10.518	10.108	10.108	9.772	9.772	9.1	8.764	8.764	8.69	8.28	8.28	7.46	7.46	8.132	8.132	8.132	8.058	7.574	7.574	7.574	7.984	6.566	6.492	6.492	6.492	6.492
YJL084C	3.656	4.328	4.664	4.664	4.664	4.664	5	5.336	5.336	5.336	5.336	5.336	5.672	5.672	5.672	5.672	5.672	6.418	6.828	7.164	7.164	7.164	7.164	7.164	7.164	7.164	7.164	7.164	7.164	7.164	7.164	7.164	7.164	7.164	7.164	7.91	7.91	7.91	7.91	7.91	7.91	7.91	7.91	7.91	7.91	7.91	7.91	7.91	7.91
YNR013C	7.312	7.312	7.312	7.312	7.312	7.312	7.312	7.312	7.312	7.312	7.312	8.582	8.582	8.582	8.582	8.582	8.582	8.844	8.508	9.254	9.254	9.254	9.254	9.254	9.254	9.254	9.254	9.254	9.254	9.254	9.254	9.254	8.918	8.918	8.918	8.918	8.918	8.918	8.918	8.918	8.918	8.918	8.918	8.918	8.918	9.254	9.254	9.254	9.254
YHL039W	5.074	5.074	5.074	5.074	5.074	5.484	5.484	5.484	5.484	5.484	6.23	7.386	7.386	7.386	7.386	7.386	7.386	7.386	7.386	7.386	7.386	7.386	7.722	7.722	8.058	8.058	8.058	8.058	8.468	8.878	8.878	9.288	9.288	9.288	8.878	8.878	8.878	8.878	8.878	8.878	8.878	8.878	8.878	8.878	8.878	8.878	8.878	8.878	8.542
YOR095C	15.666	15.33	14.994	14.994	14.994	14.994	14.994	14.994	14.994	14.994	14.994	12.346	7.534	6.526	6.526	6.862	6.862	6.862	6.862	6.862	5.706	6.042	6.042	6.042	6.452	6.452	6.788	6.788	6.788	6.788	6.452	6.304	5.968	5.968	8.28	8.616	8.616	8.616	8.616	8.616	8.616	8.616	8.616	8.616	8.616	8.616	8.616	8.616	8.616
YBR150C	7.574	7.574	8.246	8.582	9.402	9.402	9.402	9.402	9.402	9.738	9.738	10.074	10.074	10.074	10.074	10.074	10.074	10.074	10.074	10.074	10.074	10.074	10.074	10.074	10.074	10.82	10.82	11.566	11.566	11.566	11.566	11.976	11.976	11.976	11.976	11.976	12.722	12.722	12.722	12.722	12.722	12.722	13.394	13.394	13.394	13.394	13.394	13.394	13.394
YBL039W-B	9.14	11.042	11.042	11.042	11.378	12.05	12.05	12.05	12.05	12.05	12.05	12.05	12.05	12.05	12.05	12.05	12.05	12.05	12.05	12.05	12.05	12.05	12.05	12.05	12.05	12.05	12.46	12.796	13.132	13.132	13.132	13.132	13.132	13.132	13.132	13.132	12.722	12.722	12.722	12.722	12.722	12.722	12.722	12.722	12.722	12.722	12.722	13.058	13.058
YDR165W	5.484	5.82	5.82	5.82	5.82	5.82	5.82	6.156	6.156	6.156	6.156	6.156	6.156	6.156	7.238	9.14	9.14	9.14	9.14	9.14	9.14	9.14	9.14	9.14	9.14	9.14	9.14	9.14	9.14	9.55	9.96	9.96	9.96	9.96	9.96	9.96	9.96	9.96	9.96	9.96	9.96	9.96	9.96	9.96	9.96	9.96	9.96	9.624	9.624
YNL168C	17.124	17.124	16.042	16.042	15.706	15.706	15.706	15.706	15.706	15.706	15.296	15.296	14.886	14.214	14.214	14.214	14.214	14.214	14.214	14.214	14.214	14.214	14.214	14.214	14.214	14.214	14.214	13.804	12.648	12.648	12.648	12.312	12.312	11.976	11.23	10.894	10.894	10.894	9.402	9.402	9.402	9.402	9.402	9.812	9.812	9.812	9.812	9.066	9.066
YOR216C	7.05	8.542	8.542	8.542	8.542	8.542	8.542	8.542	8.542	8.542	8.878	8.542	8.542	8.542	8.952	8.542	8.542	8.542	8.542	8.542	7.386	7.386	7.386	7.386	7.386	7.386	7.386	8.132	8.132	8.132	8.878	8.878	9.214	9.214	9.214	9.214	9.214	9.214	9.214	9.214	9.214	9.214	9.624	9.624	9.624	9.624	9.96	9.96	9.96
YBL013W	15.182	15.518	15.518	15.518	15.518	15.518	15.518	15.518	15.518	15.518	15.854	15.854	15.854	15.854	15.854	15.854	15.854	15.854	15.854	15.854	15.854	15.854	15.854	15.854	15.854	15.854	15.854	15.854	15.854	15.854	15.854	15.854	15.854	15.854	15.854	15.854	15.854	15.854	15.854	15.854	15.854	15.854	15.854	15.854	15.854	16.19	16.19	16.19	16.19
YKR069W	4.812	4.812	4.812	4.812	4.812	4.066	4.066	2.91	2.91	2.91	2.91	2.91	2.91	2.91	2.91	2.91	1.156	0.746	0.336	0	0	0	0	0	0	0	0	0	0	0	0	0	0	0	0	0	0	0	0	0	0	0	0	0	0	0	0	0	0
YOR257W	5	5	5	4.664	4.664	4.664	4.664	4.664	4.664	3.992	3.992	3.656	3.656	4.066	5.894	5.894	5.894	5.894	6.64	6.64	8.132	9.214	9.886	13.206	13.542	13.542	13.542	13.542	13.952	13.952	13.952	13.952	13.952	13.952	14.698	16.936	16.936	16.936	16.936	16.936	17.682	18.018	18.018	18.018	18.428	18.428	18.428	18.428	18.428
YMR283C	6.902	6.902	6.902	6.902	6.976	6.976	6.976	6.976	6.976	6.976	6.976	6.976	6.976	6.976	6.976	6.976	6.64	6.64	6.64	6.64	6.64	6.64	6.64	6.64	6.23	6.23	6.23	6.23	6.23	6.23	6.23	5.894	5.894	6.64	6.304	6.304	6.304	6.304	5.894	5.894	5.558	6.976	7.722	7.722	7.722	9.214	9.214	9.214	9.288
YER041W	5.148	4.664	5.074	6.156	6.156	6.156	6.156	6.492	6.492	6.492	6.902	6.902	7.238	6.902	6.902	6.902	6.902	6.902	6.902	6.902	6.902	7.238	7.238	7.238	7.238	7.238	7.238	7.238	7.238	6.828	6.828	6.828	6.828	6.828	7.574	7.574	7.574	7.574	7.238	7.238	7.238	7.238	7.238	7.238	7.648	8.058	8.058	8.058	8.058
YDR303C	16.224	15.814	15.814	15.814	15.068	14.658	15.068	15.068	15.068	11.076	10.666	10.666	10.666	10.666	10.666	10.666	10.256	10.256	10.592	10.592	10.182	9.772	9.772	9.772	7.944	7.272	8.354	9.846	12.084	12.494	12.494	12.494	12.494	12.494	12.83	13.65	13.65	13.65	13.65	13.65	13.65	13.65	13.65	13.65	12.494	12.904	12.494	12.904	12.904
YBR192W	14.1	14.1	14.1	14.584	14.994	15.404	15.404	15.404	15.404	15.404	15.404	15.404	15.404	15.404	15.404	15.404	15.404	15.404	15.404	15.404	15.404	15.404	15.404	15.404	15.404	15.404	15.814	15.814	15.814	15.814	15.814	16.224	16.634	16.97	16.97	16.97	16.97	17.306	17.306	17.306	17.306	17.306	17.306	17.306	17.306	17.306	17.306	17.306	17.306
YHR143W	14.96	14.96	14.624	14.624	14.624	14.624	14.624	14.624	14.624	14.624	14.624	14.214	14.214	14.214	13.878	13.878	14.288	14.288	14.288	14.288	14.288	14.288	14.288	14.288	14.288	14.288	14.698	14.698	14.698	14.698	14.698	14.698	14.698	14.698	14.698	14.698	14.698	14.698	14.698	13.616	13.206	12.87	12.87	12.87	12.87	12.534	12.534	12.534	12.534
YMR235C	8.952	8.952	9.288	8.69	9.1	9.1	9.1	9.1	9.1	9.1	9.1	9.1	9.1	9.1	9.1	9.1	9.1	9.1	9.772	9.772	9.772	9.772	9.772	9.772	9.772	9.772	9.772	9.772	9.846	9.846	10.182	10.182	10.182	10.182	10.182	10.182	10.182	10.182	10.182	10.182	10.182	9.772	9.772	10.518	10.928	10.928	11.338	11.338	11.338
YCR031C	11.6	11.19	10.854	11.264	11.264	10.854	10.854	11.264	11.264	11.264	11.264	10.928	9.846	9.846	10.256	10.666	10.666	10.666	10.666	10.666	10.666	10.666	10.666	10.666	10.33	10.404	10.404	10.404	10.404	10.404	10.404	10.404	10.74	12.232	12.568	12.904	12.904	12.904	12.904	12.904	13.314	13.314	13.314	13.65	13.65	13.65	13.65	13.65	13.65
YNL014W	10.182	10.182	10.182	10.182	10.182	9.772	9.362	9.362	9.362	9.362	9.362	9.362	9.362	9.362	8.952	8.952	8.952	8.952	8.28	6.788	6.788	6.042	6.042	6.042	6.042	5.706	5.706	5.706	5.706	5.706	5.706	5.706	5.296	3.468	3.468	3.058	3.058	3.058	3.058	3.058	3.058	3.058	3.058	3.058	3.058	3.058	2.238	1.418	1.418
YCL037C	12.084	11.674	11.674	11.674	11.674	11.674	11.674	11.264	11.264	11.264	11.264	11.264	11.264	11.264	11.264	11.264	11.264	11.264	11.264	10.928	10.928	10.928	10.928	10.928	10.928	10.928	10.928	10.928	9.436	9.436	9.436	9.436	9.436	9.436	9.436	9.436	9.436	9.436	9.436	9.1	9.1	9.1	9.1	9.1	9.1	9.1	8.69	8.69	8.69
YNL322C	15.968	15.968	15.968	15.968	15.968	15.968	15.968	15.968	15.968	15.968	16.304	16.304	16.304	16.304	16.304	15.968	15.968	15.632	15.296	15.296	15.296	15.296	15.296	15.296	14.886	14.886	14.476	14.14	14.14	12.312	11.976	11.976	11.976	11.304	11.304	11.304	11.304	10.894	10.894	10.894	10.148	9.476	9.476	9.476	9.476	9.476	9.476	9.476	7.574
YOL057W	9.14	9.55	9.55	9.55	9.96	10.296	10.296	10.296	10.296	10.296	10.296	10.296	10.296	10.296	10.296	10.296	10.632	10.632	10.632	10.632	10.632	10.968	11.378	12.198	12.198	12.198	12.198	12.198	12.198	12.534	12.534	12.534	12.87	12.87	12.87	12.87	12.87	12.87	12.87	12.87	12.87	12.87	12.87	12.87	12.87	12.87	12.87	12.87	12.87
YER023W	2.836	2.836	2.836	2.836	3.172	4.328	4.738	4.738	5.148	5.148	5.148	5.148	5.148	5.148	5.148	5.558	5.558	5.558	7.46	8.132	13.092	13.092	13.502	13.502	13.502	13.502	13.502	13.502	13.502	13.502	13.502	13.502	13.502	13.502	13.502	13.502	13.502	13.502	13.502	13.912	13.912	13.912	13.912	13.912	13.912	13.912	13.912	13.912	13.912
YOR016C	10.444	11.264	11.264	11.264	11.264	11.264	11.674	11.674	12.084	12.494	12.494	12.494	12.494	12.494	12.494	12.494	12.494	12.494	12.494	12.494	12.494	12.494	12.494	12.494	12.494	12.494	12.494	12.494	12.494	12.494	12.494	12.494	12.494	13.24	13.24	13.24	13.24	13.24	13.24	13.24	13.24	13.24	13.24	13.24	13.24	13.24	13.24	13.24	13.24
YDL241W	11.002	10.592	10.592	10.592	9.436	9.436	9.436	9.436	9.436	9.436	9.436	9.436	9.436	9.436	9.436	9.772	11.526	11.526	11.526	11.526	11.936	11.936	11.936	11.936	11.936	11.936	11.936	11.936	11.936	11.526	11.526	11.526	11.526	11.526	11.526	11.526	11.526	11.526	11.526	11.526	11.526	11.526	11.526	11.526	11.526	11.452	11.116	11.116	10.706
YDR534C	9.51	9.51	9.51	9.51	9.51	9.51	9.92	10.33	10.33	10.33	11.076	10.74	10.74	10.404	9.994	9.994	9.994	9.994	9.994	9.994	9.994	9.658	8.428	8.428	8.428	8.428	8.428	8.428	8.018	8.354	8.354	8.354	8.354	8.354	8.354	8.354	8.354	8.354	7.608	7.608	8.28	8.28	8.28	8.616	8.616	8.616	8.616	8.616	8.616
YMR115W	8.132	7.796	4.14	3.804	4.14	4.14	4.14	4.14	4.14	4.96	4.55	4.96	4.96	4.96	4.96	4.96	4.96	4.812	4.812	4.812	5.968	5.968	5.968	5.968	5.968	5.968	5.968	5.968	5.968	5.968	5.968	7.534	8.354	9.436	9.436	9.436	9.436	9.436	9.772	9.772	9.772	9.772	9.772	9.772	9.772	9.772	9.772	9.772	9.772
YGR044C	6.452	6.452	6.452	6.788	6.788	6.788	6.788	6.788	6.788	6.788	6.862	6.862	6.862	6.862	6.862	6.862	6.862	6.862	6.862	6.862	6.862	6.862	6.862	6.862	6.862	6.862	6.862	6.862	6.452	5.78	5.37	5.37	5.37	5.37	5.37	5.37	5.37	5.37	5.37	5.37	5.37	5.37	5.37	5.37	5.37	5.37	5.78	5.78	5.78
YHR210C	7.796	7.796	7.796	7.796	7.796	7.796	7.796	7.796	8.206	8.542	8.542	8.542	8.542	8.542	8.542	8.542	8.542	8.542	8.542	8.206	8.206	7.87	7.87	7.87	7.87	7.87	7.87	7.87	7.87	7.87	7.87	7.87	7.87	7.87	7.87	7.534	7.534	7.198	7.198	7.198	7.272	7.272	7.272	7.272	6.936	6.6	6.6	6.6	6.19
YOL109W	3.246	3.246	3.246	3.246	3.656	3.656	3.992	3.992	3.992	3.992	3.992	3.992	3.992	3.992	3.992	3.992	3.992	3.992	3.992	4.066	4.066	4.066	4.066	4.066	4.066	4.066	4.066	4.066	4.066	3.73	3.73	3.73	3.32	3.73	3.73	4.066	4.402	4.402	4.402	4.402	4.402	4.402	4.402	4.402	4.402	4.402	3.992	3.992	3.992
YNL081C	11.116	11.116	11.452	11.714	11.714	11.714	11.714	11.714	11.714	12.534	12.87	13.542	13.542	13.542	13.542	13.542	13.542	13.542	13.542	13.542	14.214	14.214	14.214	14.214	14.214	14.214	14.214	14.214	14.214	14.214	14.214	14.214	14.214	14.214	13.804	13.468	12.796	12.796	12.796	13.468	14.14	14.476	14.476	14.476	14.476	14.476	14.476	14.476	14.476
YKL117W	6.566	6.566	6.566	3.508	3.508	3.918	3.918	3.918	3.918	3.918	4.254	4.254	4.254	3.918	3.246	2.91	2.164	2.164	2.164	2.164	2.164	2.164	2.164	2.164	2.164	2.164	2.164	2.164	2.164	2.164	2.164	2.164	2.164	2.164	2.164	2.164	2.164	2.164	2.164	2.164	2.164	2.164	2.164	2.164	2.164	2.164	2.164	2.164	2.164
YDR307W	3.098	3.098	2.762	2.762	2.762	3.172	3.172	3.172	3.172	3.172	3.172	3.172	3.172	2.836	2.836	2.836	2.836	2.836	2.836	2.836	3.172	3.172	3.172	3.172	3.172	3.172	3.172	3.172	3.172	3.172	3.172	2.836	2.836	2.5	2.5	2.5	2.5	2.5	2.5	2.164	2.164	2.164	2.164	2.164	2.164	2.164	2.164	2.164	2.164
YGR253C	7.386	7.386	7.386	7.386	7.386	7.386	7.386	7.386	7.05	7.05	7.05	7.05	7.05	7.05	7.05	7.05	7.05	7.05	7.05	7.05	7.05	7.05	7.05	7.05	7.05	6.714	6.714	6.714	6.714	6.714	6.714	6.714	6.714	6.714	6.714	6.714	6.714	6.714	6.714	6.714	5.632	5.632	5.632	5.632	5.632	5.632	5.632	5.632	4.96
YDR245W	14.846	14.846	14.846	14.846	14.846	14.846	14.846	14.846	14.846	14.846	14.846	14.846	14.846	14.846	14.846	14.846	14.846	14.846	14.846	14.846	14.846	14.846	14.846	14.846	14.846	14.846	14.846	14.846	14.436	14.436	14.436	13.69	13.69	13.28	13.28	13.616	13.616	13.616	13.616	13.616	13.616	13.616	13.616	13.616	13.616	13.616	13.616	13.616	13.616
YPR069C	15.074	15.074	15.074	15.074	15.074	15.074	15.074	15.41	15.41	15.41	15.41	15.41	15.41	15.41	15.41	15.41	15.41	14.664	14.664	14.664	14.664	15.074	15.074	15.074	15.074	15.074	15.074	15.074	14.664	14.664	14.664	14.664	14.664	14.664	13.918	13.918	13.918	13.918	13.582	13.582	13.582	13.582	13.582	13.582	13.582	13.582	13.582	13.582	13.918
YDL017W	1.828	1.828	1.828	2.238	2.238	3.656	3.73	6.64	6.64	7.722	7.722	7.722	7.722	7.722	7.722	7.722	7.722	8.132	8.132	8.132	8.132	8.132	8.132	8.132	8.132	8.132	8.468	8.468	8.468	8.468	8.804	8.804	8.804	8.804	8.804	8.804	8.804	8.804	8.804	8.804	8.804	8.804	8.804	8.804	8.804	8.804	8.058	8.394	8.394
YPL165C	11.264	11.264	11.264	11.264	10.854	11.19	11.19	11.19	11.19	11.19	10.78	10.78	10.78	10.78	10.706	11.116	11.526	11.526	11.526	11.116	11.526	11.526	11.526	11.526	11.526	11.526	11.526	11.526	11.526	10.37	10.37	11.116	11.116	11.452	11.452	11.452	11.452	11.452	11.452	11.452	11.788	11.788	11.788	12.124	11.714	11.714	11.714	11.714	11.714
YBL035C	12.46	12.05	12.05	12.05	12.05	12.05	11.714	11.714	11.714	11.714	11.714	11.714	11.714	11.714	11.714	11.714	11.714	10.968	10.706	10.034	10.034	10.034	10.034	9.698	9.698	9.698	9.698	9.698	9.698	9.698	9.698	9.698	9.698	9.288	9.288	9.288	9.288	9.288	9.288	9.288	8.616	8.616	8.616	8.616	7.796	7.05	7.05	7.05	7.05
YDL002C	12.312	12.312	12.312	12.312	12.312	12.312	12.312	12.312	12.648	12.648	12.648	12.648	12.648	12.648	12.648	12.648	12.984	12.984	12.984	12.984	13.468	13.804	13.804	13.804	13.804	13.804	13.804	13.804	13.804	13.804	13.804	13.804	13.804	13.804	13.804	13.804	13.804	13.804	14.214	14.214	14.214	14.214	14.214	14.214	14.214	14.214	14.214	14.214	14.214
YLR118C	2.164	2.164	2.164	1.082	1.082	1.492	4.476	4.812	4.812	4.812	4.812	4.812	5.148	5.148	5.148	5.148	5.148	5.148	5.558	6.788	7.534	7.534	7.534	7.534	7.534	7.534	7.944	9.026	9.026	9.026	9.026	9.026	9.772	10.518	10.518	10.518	10.518	11.264	11.264	12.346	12.346	12.346	13.166	13.166	13.166	13.166	13.166	13.166	13.166
YPL150W	7.608	7.608	8.764	8.764	8.764	8.764	8.764	9.51	9.51	9.51	9.51	9.51	9.846	9.846	9.846	9.846	9.846	10.182	10.182	11.674	11.674	11.674	11.674	11.674	11.674	11.674	11.674	11.674	11.674	11.674	12.01	12.01	12.42	12.83	12.83	12.83	12.83	12.83	13.166	13.166	13.166	13.166	13.502	13.502	13.502	13.502	13.502	13.502	13.502
YLR185W	1.492	1.492	1.492	1.492	1.492	1.492	1.492	1.492	1.492	1.492	1.492	1.492	1.492	1.492	1.492	1.156	1.156	1.156	1.156	1.156	1.156	0.82	0.82	0.82	0.82	0.82	0.82	0.41	0.41	0.41	0.41	0.41	0.41	0.41	0.41	0.41	0.41	0.41	0	0	0	0	0	0	0	0	0	0	0
YKL184W	4.066	4.066	4.066	4.066	4.066	3.656	3.656	3.656	3.32	3.32	4.066	4.066	4.066	4.066	4.066	4.066	4.066	4.066	4.066	4.066	4.066	4.066	4.066	4.066	4.066	3.73	3.73	3.73	3.32	3.32	3.32	3.32	3.32	3.32	3.32	3.32	3.32	3.32	3.32	3.73	3.394	3.394	3.394	3.394	2.984	2.648	2.312	1.902	1.902
YOR226C	12.198	12.198	12.198	12.198	12.198	12.198	12.198	12.198	12.198	11.788	11.788	11.788	11.788	11.788	11.788	11.788	11.788	11.116	10.37	9.96	9.96	9.96	9.96	9.96	9.96	9.96	9.96	9.96	9.96	9.96	9.96	9.214	9.214	9.214	9.214	8.468	8.468	8.132	7.796	7.386	7.386	7.386	7.386	7.386	7.386	7.386	6.378	6.378	6.378
YIL052C	0.336	0.336	0.336	0.336	0.336	0.336	0.336	0.336	0.336	0.336	0.336	0.336	0.336	0.336	0.336	0.336	0.336	0.336	0.336	0.336	0.336	0.336	0.336	0.336	0.336	0.336	0.336	0.336	0.336	0.336	0.336	0.336	0.336	0.336	0.336	0.336	0.336	0.336	0.336	0.336	0	0	0	0	0	0	0	0	0
YIL102C-A	9.886	9.886	9.886	9.886	9.886	9.886	9.886	9.886	9.886	9.886	9.886	9.886	9.886	9.886	9.886	9.886	9.886	9.886	9.886	10.706	10.37	10.37	10.37	10.37	10.37	10.37	10.37	10.37	10.37	10.37	10.37	10.37	10.37	10.37	10.37	10.37	10.37	10.37	10.37	10.37	10.37	10.37	10.37	10.37	10.37	10.37	10.37	10.37	10.37
YNL305C	14.288	14.288	13.952	13.952	13.952	13.952	13.206	13.206	13.206	12.534	12.534	12.87	12.87	12.87	12.87	12.87	12.87	12.87	12.87	12.87	12.87	12.87	12.87	12.87	12.87	12.87	12.87	12.87	12.87	12.87	12.87	12.87	12.534	12.534	12.534	12.534	12.534	12.534	12.534	12.534	12.534	12.534	12.534	12.534	12.534	9.476	7.91	7.5	7.164
YKR095W-A	18.684	18.684	18.684	19.02	19.02	19.02	19.02	19.02	19.02	18.2	18.2	18.2	17.38	17.38	17.38	17.38	17.38	17.38	17.38	17.38	12.306	11.896	11.076	11.076	11.412	11.412	11.412	11.822	11.822	11.822	11.822	13.576	13.576	13.576	13.576	13.576	13.576	13.576	13.576	13.576	13.576	13.576	13.576	12.756	12.756	13.092	13.092	13.092	13.502
YJL184W	8.018	8.354	8.354	8.354	8.354	8.354	8.354	8.354	8.764	8.764	8.764	8.764	8.764	9.846	9.846	10.182	10.182	10.182	10.182	10.182	10.182	10.182	10.182	10.182	10.182	10.182	10.182	10.182	10.182	10.182	10.182	10.182	10.182	10.182	10.182	10.182	10.182	10.182	10.182	10.182	10.182	10.182	10.182	10.182	10.182	10.182	10.182	10.182	10.182
YPR003C	8.804	8.394	8.394	8.394	7.722	7.386	7.05	6.714	6.714	6.714	6.714	7.198	7.608	7.608	7.608	7.608	7.608	7.608	8.018	9.584	9.584	9.584	9.584	9.584	9.584	9.584	9.584	9.584	9.584	9.584	9.584	9.584	9.584	9.584	9.584	9.584	9.584	9.92	9.92	9.92	9.92	9.92	9.92	9.92	9.92	9.92	9.92	9.92	9.92
YBR284W	1.082	1.082	1.082	1.082	1.082	1.082	1.082	1.082	1.082	1.082	1.082	1.082	1.082	1.082	1.082	1.082	1.082	1.082	1.082	1.082	1.082	1.082	1.082	1.082	1.082	1.082	1.082	1.082	1.082	1.082	1.082	1.082	0	0	0	0	0	0	0	0	0	0	0	0	0	0	0	0	0
YJL061W	16.412	16.412	16.748	16.748	16.748	16.748	16.748	16.748	16.412	16.412	17.158	17.158	17.158	17.158	17.158	17.158	17.568	17.568	17.568	17.568	17.568	17.158	17.568	18.314	18.314	18.314	18.314	18.314	18.314	18.314	18.314	18.314	18.314	18.314	19.06	19.06	19.06	19.47	19.47	19.806	19.806	19.806	19.806	19.806	19.806	19.806	19.806	19.806	19.806
YLR437C	8.206	8.206	8.206	8.206	8.616	8.616	8.616	8.616	8.616	8.616	8.616	8.616	8.616	8.616	8.616	8.616	8.616	8.616	8.616	8.616	8.616	8.616	8.616	8.616	8.616	8.28	8.28	8.28	8.28	8.28	7.944	7.944	7.944	7.944	7.944	7.944	7.944	7.944	7.944	7.944	7.944	7.944	7.944	7.944	7.944	7.944	7.944	7.944	6.862
YNL327W	17.978	17.978	17.978	17.978	17.978	17.978	17.978	18.314	18.314	18.65	18.65	18.65	18.65	18.65	18.986	18.986	18.986	17.83	17.83	18.986	18.986	19.806	20.216	20.216	20.216	20.216	20.216	20.216	20.216	20.216	20.216	20.216	20.216	20.216	20.216	19.88	19.544	19.544	19.544	19.544	19.544	19.544	19.544	19.544	19.544	19.544	19.544	19.544	19.544
YGL185C	6.23	6.23	6.23	6.23	6.23	6.23	6.23	6.23	6.23	6.23	5.894	5.894	5.894	5.148	4.402	4.402	4.738	5.484	6.304	6.304	6.64	6.64	6.64	6.64	6.976	8.582	8.582	8.582	8.582	8.582	8.992	8.992	8.992	9.402	9.402	9.402	9.402	9.402	8.73	8.73	8.32	8.992	8.992	8.992	8.992	9.328	9.328	9.328	9.328
YEL040W	11.452	9.698	9.288	9.698	9.698	9.698	9.698	9.698	9.698	9.698	9.698	9.698	9.698	9.698	9.698	9.698	9.698	9.362	9.362	9.362	9.362	9.362	9.362	9.362	9.026	9.026	9.026	8.28	8.28	7.944	7.944	6.378	6.042	6.042	7.05	7.05	7.05	7.05	7.05	7.05	7.05	6.714	7.124	7.124	7.124	7.124	7.534	7.124	7.124
YBR065C	15.068	14.658	14.658	14.248	14.248	14.248	14.248	14.248	14.248	13.838	13.838	13.838	13.838	13.838	13.838	13.838	13.838	13.502	13.502	13.502	13.502	13.502	13.502	13.502	13.502	13.502	12.83	12.084	12.084	12.084	12.084	12.084	12.084	12.084	12.084	12.084	12.084	12.084	12.084	12.084	12.084	12.084	12.084	12.084	12.084	12.084	12.084	12.084	11.674
YMR289W	5.632	5.632	5.632	5.632	5.632	5.968	5.968	5.968	5.968	5.968	6.64	6.64	6.64	6.64	7.386	7.796	7.796	7.796	7.796	7.796	7.796	7.796	8.206	7.87	8.952	8.952	8.952	8.952	8.952	8.206	8.206	8.206	8.616	9.026	9.026	9.026	9.026	9.026	9.026	9.026	9.026	9.362	9.772	10.518	10.518	11.338	12.084	12.084	12.084
YNL082W	9.362	9.362	9.362	9.362	9.362	9.362	9.698	10.444	10.444	10.444	10.444	12.084	12.084	12.084	12.084	12.084	12.084	12.084	12.084	12.084	12.084	13.576	13.576	13.912	13.912	13.912	13.912	13.912	14.248	14.584	14.584	14.584	14.584	14.584	14.584	14.584	14.584	14.584	14.584	14.584	14.994	14.994	14.994	14.994	14.994	14.994	14.994	15.404	15.74
YLR450W	7.574	7.574	7.574	7.574	7.574	7.574	7.574	7.574	7.574	7.574	7.574	7.984	7.984	8.656	8.656	8.656	8.656	8.656	8.656	8.656	8.656	8.656	8.656	8.656	8.656	8.656	8.656	8.656	8.656	8.246	8.246	8.246	8.246	8.246	8.246	8.246	8.246	8.246	8.246	8.246	7.91	7.574	7.574	7.574	7.574	7.574	7.574	7.574	7.574
YJL110C	20.108	20.108	20.108	20.108	20.108	20.108	20.108	20.108	19.772	19.772	19.1	18.69	18.354	18.354	18.354	18.354	18.354	18.354	18.354	18.354	17.944	17.944	17.944	17.944	17.944	18.28	18.28	18.28	18.69	18.69	18.69	18.69	18.69	18.69	18.69	18.69	18.69	18.69	18.69	18.69	18.69	18.69	18.69	18.69	18.69	18.69	18.69	18.69	18.69
YBR081C	1.418	1.418	1.418	1.418	1.418	1.418	1.418	1.418	1.418	1.418	1.418	1.418	1.418	1.418	1.418	1.418	1.418	1.418	1.082	1.082	1.082	1.082	1.082	1.082	1.082	1.082	1.082	1.082	1.082	1.082	1.082	1.082	0.672	0.672	1.082	2.09	2.5	3.32	3.32	3.32	3.32	3.32	4.812	5.222	5.632	5.632	5.632	6.042	6.042
YDR142C	10.632	10.632	10.632	10.632	10.632	10.632	10.632	10.632	10.632	10.632	10.632	10.632	10.632	9.14	9.476	9.476	9.55	9.55	9.886	10.968	11.304	10.894	10.894	10.894	10.558	10.894	12.46	14.214	14.214	14.214	14.214	14.214	14.214	14.55	14.55	14.886	15.222	16.042	16.042	16.042	16.452	16.452	16.452	16.452	16.452	16.116	16.116	16.116	16.116
YOR106W	7.312	7.648	7.648	8.058	8.058	8.058	8.058	8.058	8.058	8.058	8.058	8.058	8.058	8.058	8.058	8.058	8.058	8.058	9.55	9.55	9.55	9.55	10.37	10.37	10.37	10.37	10.37	10.37	10.37	10.706	10.706	10.706	10.706	10.296	10.296	10.296	10.296	10.296	11.116	11.526	12.608	12.608	12.608	12.608	12.608	12.608	12.608	13.428	13.428
YOR063W	8.206	8.542	8.542	8.542	8.542	8.132	8.132	8.132	8.132	8.542	8.542	8.542	8.542	8.542	8.542	8.542	8.542	8.542	8.952	9.288	9.288	9.288	9.288	9.288	9.288	9.288	9.288	9.288	9.288	8.952	8.952	8.952	8.952	8.952	8.952	8.206	8.206	8.206	8.206	8.616	8.616	8.616	8.616	8.616	8.616	8.616	8.616	8.616	8.952
YJL207C	16.526	16.19	16.19	16.19	16.19	15.78	15.78	15.78	15.78	15.78	16.116	16.116	16.116	16.116	16.116	16.116	16.116	16.116	16.116	15.78	15.444	15.444	15.444	15.444	15.444	15.444	14.698	14.698	14.698	14.698	14.698	14.698	14.698	14.698	14.698	14.698	14.698	14.288	14.288	14.288	14.288	14.288	14.288	13.878	13.542	13.542	13.542	13.542	13.542
YLR319C	16.23	16.23	16.976	16.976	16.976	17.386	17.796	18.132	18.132	18.132	18.132	18.132	18.132	18.542	19.362	19.362	19.362	19.362	19.362	19.362	19.362	19.362	19.362	19.362	19.362	19.362	19.362	19.362	19.362	19.362	19.362	19.362	19.362	19.772	19.772	19.772	20.182	20.518	20.518	20.518	20.108	20.108	20.108	20.108	20.108	20.108	20.108	20.108	20.108
YBR270C	9.698	9.698	9.288	9.288	9.698	8.28	8.28	8.28	8.28	8.28	8.28	8.616	8.28	8.28	7.87	8.616	8.28	8.28	7.944	7.944	7.944	7.608	6.526	5.78	5.78	5.78	7.272	7.272	7.272	7.272	7.608	7.534	7.534	7.534	7.534	7.534	7.534	7.534	7.534	7.534	7.534	7.534	7.534	7.534	7.534	7.534	7.534	7.534	7.534
YBR231C	13.206	13.206	13.206	13.206	13.206	13.206	13.206	13.206	13.206	13.206	13.206	12.87	13.28	13.28	13.69	13.69	13.354	13.354	14.1	14.1	14.1	14.1	14.1	14.51	14.51	14.51	14.51	14.51	14.51	14.51	14.51	14.846	14.846	14.846	14.846	14.846	14.846	14.846	14.846	14.846	14.846	14.846	14.846	14.846	14.846	14.846	14.846	14.846	14.846
YML028W	13.468	13.468	13.468	13.058	13.058	13.058	13.058	13.394	13.394	13.394	13.394	13.394	13.394	13.394	13.394	13.394	13.394	13.394	13.394	13.394	13.394	13.394	13.394	13.394	13.394	13.394	13.394	13.394	13.804	14.14	14.14	14.14	14.14	14.14	14.14	14.14	14.14	14.14	14.14	14.14	14.14	14.14	14.14	14.14	14.14	14.14	14.14	14.14	14.14
YPL140C	8.844	8.844	8.844	8.844	8.844	9.18	8.844	8.844	8.844	9.18	9.18	9.18	9.18	9.18	9.59	9.59	9.59	9.59	9.59	9.59	9.59	9.59	9.59	9.59	10	10.074	10.074	10.074	10.074	10.074	9.066	9.066	9.066	8.73	8.73	8.73	8.32	8.32	7.984	7.984	7.91	7.91	7.91	7.91	7.91	7.91	8.32	8.32	8.32
YNL289W	6.754	6.082	5.41	5.746	5	5	5	4.664	4.664	4.664	4.328	3.918	3.918	3.918	3.918	3.918	4.328	4.328	4.328	4.328	4.328	4.328	4.328	4.664	4.664	4.664	4.664	4.664	4.664	4.664	4.254	3.918	3.918	3.582	3.582	3.582	3.582	3.246	3.246	2.91	2.91	2.91	2.574	2.574	2.574	2.574	2.574	2.574	1.828
YNL069C	1.156	1.156	1.156	1.156	1.156	1.156	1.156	1.156	1.156	1.156	1.156	1.156	1.156	0.41	0	0	0	0	0	0	0	0	0	0	0	0	0	0	0	0	0	0	0	0	0	0	0	0	0	0	0	0	0	0	0	0	0	0	0
YGR152C	12.682	12.682	13.092	13.092	13.092	13.092	13.092	13.092	13.092	13.092	13.092	13.092	13.092	13.092	13.092	13.502	13.502	13.502	13.502	13.502	13.502	13.502	13.502	13.502	13.502	13.502	13.502	13.502	13.502	13.502	13.502	13.502	13.502	13.502	13.502	13.166	13.166	13.166	13.166	12.83	12.83	12.83	12.83	12.83	12.158	11.748	11.338	11.338	10.928
YGL101W	6.788	6.788	6.788	6.788	6.788	6.788	6.862	6.862	6.862	6.862	6.862	6.862	6.862	7.272	7.272	7.272	7.272	7.272	7.272	7.272	7.272	7.272	7.272	7.272	7.272	7.272	7.272	7.272	7.272	7.272	7.272	7.272	7.272	7.608	7.608	7.608	7.608	7.608	7.608	7.608	7.608	7.608	7.944	7.944	7.944	7.944	7.944	7.944	7.608
YBR275C	8.428	8.764	8.764	8.764	8.764	8.764	8.764	8.764	8.764	8.764	8.764	8.764	8.764	8.764	8.764	8.764	9.174	9.174	9.174	9.51	9.51	9.51	9.51	9.51	9.51	9.51	9.51	9.51	9.51	9.51	9.51	9.51	9.51	9.174	9.174	9.51	9.51	9.51	9.51	9.51	9.51	9.846	9.846	9.846	10.182	10.182	10.182	10.182	10.182
YPL076W	5.558	5.558	5.558	5.558	5.558	5.558	5.558	5.558	5.558	5.558	5.558	5.222	5.222	5.222	5.222	5.222	5.632	5.222	5.558	5.558	5.894	5.484	5.484	7.312	7.312	7.648	7.648	7.648	7.648	7.648	7.648	8.32	8.656	8.992	8.992	8.992	8.992	8.992	8.992	8.992	8.992	8.992	8.992	8.992	8.582	8.582	8.582	8.582	8.582
YKL057C	8.058	8.058	8.058	8.058	8.058	8.058	8.058	8.058	8.058	8.058	8.058	8.058	8.058	8.394	8.394	8.394	8.394	8.394	8.394	8.394	8.394	8.394	8.394	7.984	8.394	8.394	8.394	8.804	8.804	8.804	8.804	8.804	8.804	8.804	8.804	8.804	8.804	8.804	8.804	8.804	8.804	8.804	8.804	8.804	8.804	8.804	8.468	8.132	7.722
YKL034W	11.674	11.674	12.084	12.494	13.24	13.24	13.24	13.65	13.65	13.65	13.65	13.65	13.65	13.65	13.65	14.396	14.396	14.732	14.732	14.732	14.732	14.732	14.732	14.732	15.142	15.552	15.142	15.142	15.142	15.142	15.068	14.658	14.658	14.658	14.994	14.994	14.994	14.994	15.068	15.068	15.068	15.478	15.478	15.478	15.478	15.478	15.478	15.478	15.478
YKR025W	16.486	16.486	16.486	16.486	16.486	16.15	16.15	16.15	16.15	16.15	14.658	14.248	14.248	14.248	14.248	13.838	13.838	13.838	13.838	13.838	13.838	13.838	10.222	6.64	7.91	11.976	11.976	11.976	11.976	11.976	11.976	11.976	11.64	11.976	11.976	12.386	12.386	12.386	12.386	12.386	12.386	12.386	12.386	12.386	12.386	12.386	12.386	12.386	12.386
YBR055C	1.418	1.418	1.418	1.418	1.418	1.418	1.418	1.418	1.418	1.418	1.418	1.418	1.418	1.082	1.082	1.082	1.082	1.082	1.082	1.082	0.746	0.746	0.746	0.336	0.336	0.336	0.336	0.336	0.336	0.336	0.336	0.336	0.336	0.336	0.336	0.336	0.336	0.336	0.336	0.336	0.336	0.336	0.336	0.336	0.336	0.336	0.336	0.336	0.336
YOR150W	2.762	2.762	2.762	3.508	3.918	3.918	3.918	4.254	4.254	5.484	5.484	5.484	5.484	5.484	5.484	5.148	5.148	5.148	5.148	5.148	5.148	5.148	5.148	4.738	4.738	4.738	4.738	4.738	4.738	4.738	4.738	4.738	4.738	4.738	4.738	4.738	4.738	4.738	4.738	4.738	5.484	5.484	5.484	6.304	6.976	6.976	6.976	6.976	6.976
YKR079C	0.336	0.336	0.336	0.336	0.336	0.336	0.336	0.336	0.336	0.336	0.336	0.336	0.336	0.336	0.336	0.336	0.336	0.336	0.336	0	0	0	0	0	0	0	0	0	0	0	0	0	0	0	0.41	0.41	0.41	0.41	0.41	0.41	0.41	0.41	0.41	0.41	0.41	0.41	0.41	0.41	0.41
YHL016C	8.206	7.796	7.05	6.23	6.23	6.23	6.23	6.23	5.82	4.402	3.32	3.32	3.32	3.32	3.32	3.32	3.32	3.32	3.32	3.32	3.32	3.32	2.238	2.238	2.238	2.238	2.238	2.238	2.238	2.238	2.238	2.238	2.238	2.648	2.648	3.73	3.73	3.73	3.73	3.73	3.73	3.73	3.73	3.73	4.14	6.042	7.46	7.87	7.87
YPL031C	21.976	21.976	21.976	21.976	21.976	21.976	21.976	21.976	21.976	21.976	21.976	21.64	21.64	21.64	21.64	21.64	21.64	21.64	21.64	21.64	21.304	20.894	20.484	20.484	20.484	19.812	19.476	18.656	18.656	18.656	18.656	18.656	18.656	18.656	18.656	18.656	18.656	18.656	18.656	18.656	18.656	18.656	18.656	18.656	18.656	18.32	18.32	17.984	17.984
YAL029C	10.854	10.854	11.674	11.674	11.674	11.674	11.674	11.674	11.674	11.674	11.674	11.674	11.674	11.674	12.084	12.084	12.084	12.904	12.904	12.904	12.904	12.904	12.904	12.904	12.904	12.904	12.904	12.084	12.084	12.42	12.42	12.42	12.42	12.42	12.42	12.42	12.42	12.42	12.42	12.42	12.42	12.42	12.42	12.42	12.42	12.42	12.42	12.42	12.42
YLR397C	9.214	9.214	9.214	9.96	9.96	10.706	10.706	11.042	11.042	11.042	11.042	11.042	11.042	11.042	11.042	11.042	11.042	11.042	11.042	10.706	11.042	11.042	11.042	11.042	11.042	11.378	11.788	11.788	12.124	12.534	12.87	12.87	12.87	12.87	12.87	12.87	12.87	12.87	12.87	12.534	12.534	12.534	12.534	12.534	12.87	12.944	12.944	12.944	12.944
YNR014W	0.336	0.336	0.336	0.336	0.336	0.746	0.746	0.746	0.746	0.746	0.746	0.746	0.746	0.746	0.746	0.746	0.746	0.746	0.746	0.746	0.746	1.156	1.156	1.156	1.156	1.156	1.156	1.156	1.156	1.156	1.156	1.156	1.156	1.156	1.156	1.156	1.156	1.156	1.156	1.156	1.156	1.156	1.156	1.156	1.156	1.156	1.156	1.156	1.156
YMR134W	10.484	10.484	10.484	10.484	10.484	10.484	10.148	10.484	10.484	10.484	10.484	10.484	10.484	10.484	10.484	10.148	10.148	10.148	10.148	10.148	10.148	10.148	10.148	10.148	10.148	10.148	10.148	10.148	10.148	10.148	9.738	8.656	7.984	7.984	7.984	7.984	7.984	8.32	8.32	8.32	8.32	8.32	8.32	8.32	7.574	7.574	7.574	7.574	7.91
YLR272C	5.296	5.296	5.296	5.296	5.296	5.296	5.296	5.296	5.296	5.296	5.296	5.296	5.296	5.296	5.296	5.296	5.296	5.296	5.296	4.214	4.214	3.394	1.828	1.828	1.828	2.574	2.574	2.574	2.574	2.574	2.574	2.574	2.574	2.574	2.574	3.394	3.804	3.804	3.804	3.804	3.804	3.804	3.804	3.804	3.804	3.804	3.804	3.394	3.394
YMR263W	7.944	7.944	7.944	7.944	7.944	8.354	8.018	8.018	8.354	8.69	11.338	14.396	16.708	16.708	16.708	16.708	16.708	16.708	16.708	16.708	16.708	16.708	16.708	16.708	17.044	17.044	17.044	17.044	17.044	17.044	17.044	17.044	17.044	17.044	17.044	17.044	17.044	17.044	17.044	17.044	17.044	17.044	17.044	17.044	17.044	17.044	17.044	17.044	17.044
YMR230W	7.05	7.05	6.714	5.558	5.558	4.14	4.14	5.222	5.222	5.222	5.222	4.812	5.148	5.148	5.148	5.148	5.148	5.148	5.148	5.148	5.148	5.148	5.148	5.148	5.148	5.148	5.558	5.558	5.558	5.558	5.558	5.222	5.222	5.222	5.222	6.042	6.042	6.042	6.042	6.042	6.042	6.042	6.042	6.042	5.632	5.632	5.632	5.632	5.632
YCR011C	1.828	2.238	2.238	2.238	2.238	2.574	3.246	3.246	3.246	3.246	3.246	3.246	3.246	3.246	4.812	4.812	4.812	4.812	4.812	4.812	4.812	4.812	4.812	4.476	4.476	4.476	4.476	4.476	4.476	4.476	4.476	4.476	4.476	4.476	4.476	4.476	4.476	4.476	4.476	4.886	4.886	5.222	5.222	5.222	5.222	5.222	5.222	5.222	4.886
YGR041W	4.738	4.738	5.148	5.148	5.148	5.148	5.148	5.148	4.812	4.812	4.812	4.812	4.812	4.812	4.812	4.812	4.812	4.812	4.812	4.812	4.812	4.812	4.812	4.812	4.812	4.812	4.812	4.812	4.476	4.476	4.476	4.476	4.476	4.476	4.476	4.476	4.476	4.476	4.476	4.14	4.14	4.14	3.73	4.476	4.476	4.476	4.476	4.476	4.476
YER071C	12.346	11.6	11.6	11.6	11.6	11.6	11.6	11.6	11.19	10.444	10.444	10.444	10.444	10.034	9.624	9.288	8.952	8.952	8.952	8.952	8.952	8.952	8.952	8.28	7.46	7.46	7.46	7.46	7.46	7.46	7.46	7.46	7.46	7.46	7.46	7.46	7.46	7.46	7.46	7.46	7.46	7.46	7.124	7.124	7.124	7.124	7.124	7.124	7.124
YOR011W	1.902	1.902	1.902	1.902	1.492	1.492	2.91	2.5	2.5	2.5	2.836	3.508	3.508	3.508	3.508	3.508	3.508	3.508	3.508	3.508	4.254	4.254	4.254	4.254	4.254	4.254	5.262	5.262	7.016	7.016	7.016	7.016	7.016	7.016	7.016	7.016	7.016	7.016	7.016	7.016	7.016	7.016	7.016	7.016	7.016	7.016	7.016	7.016	7.016
YCR082W	16.378	16.378	16.378	16.378	16.378	16.378	16.378	16.378	16.788	16.788	16.788	16.788	16.788	16.788	16.788	17.198	17.198	17.198	17.198	17.198	17.534	17.87	17.534	17.534	17.534	17.87	17.534	17.534	17.534	17.534	17.534	17.944	19.1	19.1	19.1	19.51	19.51	19.51	19.51	19.51	19.51	19.51	19.51	19.51	20.256	19.92	19.92	19.92	19.92
YOR113W	11.64	11.64	11.64	11.64	11.23	11.23	11.23	11.23	11.64	11.304	11.64	11.976	12.386	12.386	12.386	12.386	13.132	13.132	13.132	13.132	13.132	13.132	13.132	13.132	13.132	13.132	13.132	12.722	12.722	13.132	13.132	13.468	13.468	13.804	13.804	13.804	13.804	13.804	14.14	14.14	14.14	14.14	14.14	14.14	14.14	14.14	14.14	14.14	14.14
YBR111C	8.354	8.354	8.354	8.354	8.354	8.354	8.354	8.354	8.354	8.354	8.354	8.354	8.354	8.354	8.354	8.354	8.354	8.354	8.354	8.354	8.354	9.51	9.51	9.51	9.51	9.51	9.1	8.764	8.764	8.764	8.764	9.174	9.174	9.174	9.174	9.174	9.174	9.51	9.51	9.846	9.846	9.846	9.026	9.026	9.362	9.772	9.772	9.772	9.772
YHL002W	17.83	17.83	17.83	18.166	18.502	18.502	19.174	19.174	19.174	19.174	19.174	19.174	19.174	19.174	19.174	19.174	19.174	19.174	19.174	19.174	19.174	19.174	19.174	19.174	19.174	19.174	19.51	19.51	19.846	19.846	19.846	19.846	19.846	19.846	19.846	20.182	20.182	20.518	20.928	20.928	20.928	20.928	20.592	20.592	20.182	20.182	20.182	20.182	20.182
YOR222W	16.116	16.526	16.526	16.526	16.526	16.526	16.526	16.526	16.526	16.526	16.526	16.526	16.526	16.862	16.862	16.862	16.862	16.862	16.862	16.862	16.862	16.862	16.862	16.862	16.862	16.862	16.862	16.862	16.862	16.862	17.198	17.198	17.198	17.198	17.198	17.198	17.198	17.198	17.198	17.198	17.198	17.198	17.198	17.198	17.198	17.198	17.198	17.198	17.198
YNL156C	15.82	15.82	15.82	16.23	16.23	16.23	16.23	16.23	16.23	16.23	16.23	16.23	15.894	15.894	15.894	15.894	15.894	15.894	15.894	15.894	15.894	15.894	15.894	15.894	15.894	15.894	15.894	15.894	15.894	15.558	15.558	15.558	15.148	15.148	15.148	15.148	15.148	15.148	15.148	14.066	14.066	14.066	13.32	12.91	12.164	12.164	12.164	12.164	12.164
YBL072C	6.714	6.714	6.714	6.714	6.714	5.484	5.148	4.738	4.402	4.402	4.402	4.066	3.73	3.73	3.73	3.73	3.73	3.73	3.73	3.73	3.73	3.73	3.73	3.058	3.058	3.058	3.058	3.058	3.058	3.058	3.058	3.058	3.058	1.156	1.156	0.41	0.41	0.41	0.41	0.41	0.41	0.41	0.41	0.41	0	0	0	0.336	0.336
YFL036W	9.55	9.55	9.55	9.55	9.55	9.55	9.55	9.14	8.804	8.804	8.804	7.722	7.722	7.722	7.722	7.312	7.312	7.312	7.312	7.312	7.312	7.312	6.566	6.566	6.156	5.746	5.746	5.746	5.746	5.746	5.746	5.41	5.41	5.82	6.156	6.156	6.156	6.156	6.156	6.156	6.156	6.156	6.156	3.992	4.066	4.476	4.476	4.476	4.476
YKL092C	6.378	6.378	6.378	6.378	6.378	6.378	6.378	6.378	6.378	6.378	6.378	6.378	6.378	6.714	6.714	6.714	6.304	5.894	5.894	5.558	5.558	5.558	5.968	5.968	5.968	5.968	5.968	6.23	6.902	7.722	7.722	7.722	7.722	7.722	7.722	7.722	7.722	7.722	7.722	7.722	7.722	7.722	7.722	7.722	7.722	7.722	7.722	8.878	8.878
YBR127C	12.756	12.756	12.756	12.756	12.756	12.756	12.756	12.756	12.756	12.756	13.166	13.166	13.166	13.166	13.166	13.166	13.166	13.166	13.166	13.166	13.166	13.166	13.166	13.166	13.166	13.166	13.166	13.166	13.166	13.166	13.166	13.166	13.166	13.166	13.166	13.576	13.576	13.576	13.576	13.576	13.576	13.576	13.576	13.576	13.576	13.576	13.576	13.576	13.576
YOR334W	9.362	9.698	9.698	9.698	10.108	9.1	8.69	8.69	8.69	8.69	8.69	8.69	8.69	8.69	7.944	7.608	10.256	12.084	12.084	12.494	12.494	12.494	12.494	12.494	12.494	12.494	13.24	14.658	14.658	14.658	14.658	14.658	14.994	15.33	15.666	16.076	16.076	16.076	16.076	16.076	16.076	16.076	16.076	16.076	16.076	16.076	16.076	16.076	16.076
YLR057W	5.82	5.82	5.82	5.82	5.82	5.82	5.82	5.41	5.41	5.336	5.336	5.336	5.336	5.336	5.336	5.336	5.336	5.336	5.336	5.336	6.082	6.082	6.082	6.082	6.082	6.082	6.082	6.082	5.746	5.746	5.41	5.82	5.484	5.484	5.484	5.82	5.82	5.82	6.23	6.23	6.23	6.23	6.23	6.23	6.23	6.23	6.566	6.976	6.64
YBR249C	14.584	14.584	14.584	14.584	14.584	14.584	14.584	14.584	14.584	14.584	14.584	14.584	14.584	14.584	14.584	14.584	14.584	13.018	13.018	13.018	13.018	13.018	13.018	13.018	13.018	13.018	13.018	13.018	13.018	13.018	12.682	12.682	11.862	11.526	11.526	11.526	11.116	11.116	11.116	11.116	8.878	7.46	6.452	6.452	6.452	6.862	7.608	7.608	7.608
YNL118C	15.928	15.928	15.928	15.928	15.928	15.928	15.928	15.928	15.928	15.928	15.928	15.928	15.928	15.928	15.928	15.928	15.928	15.928	15.928	15.928	15.928	15.928	15.928	15.928	15.928	15.928	15.928	15.928	15.928	15.928	15.928	15.928	15.928	15.928	15.928	15.928	15.592	15.592	15.592	15.592	15.592	15.592	15.592	15.592	15.592	15.592	15.592	15.592	15.592
YGL047W	10.444	10.444	10.034	10.034	10.034	9.698	9.362	8.616	8.616	9.288	9.288	9.624	9.624	10.632	10.632	10.632	10.968	10.968	10.968	11.304	11.304	11.64	11.64	11.64	10.82	10.82	11.23	11.64	13.878	14.214	14.214	14.214	14.214	14.214	14.214	14.214	14.214	14.214	14.214	14.55	14.55	14.886	15.222	16.64	16.64	16.64	16.64	16.64	16.64
YMR127C	23.69	23.69	23.69	24.92	24.92	25.256	25.256	26.412	26.412	26.412	26.822	26.822	26.822	27.158	27.158	27.494	27.42	27.42	27.42	27.42	27.42	27.42	27.42	27.42	27.42	27.42	27.42	27.42	27.42	27.756	27.756	27.756	27.756	27.756	27.756	27.756	28.092	28.092	28.092	28.092	28.092	28.092	28.092	28.092	28.092	28.092	28.092	28.092	28.092
YKR027W	12.42	12.42	12.42	12.42	12.01	11.674	11.674	11.338	11.338	11.338	11.338	11.338	11.338	11.338	11.002	9.846	9.436	9.436	9.436	9.026	9.026	9.026	9.026	9.026	9.026	9.026	9.026	9.026	9.026	9.026	7.87	6.714	6.714	6.714	6.714	6.714	6.714	6.714	6.714	6.714	5.148	5.148	5.148	2.5	2.5	1.418	1.418	1.492	1.492
YIR023W	5.558	6.378	6.378	6.378	4.812	4.476	3.132	2.722	2.722	2.722	2.386	2.386	3.132	3.132	4.362	4.772	4.772	4.772	4.772	5.592	7.494	8.314	8.314	8.314	8.724	8.724	9.47	9.47	9.47	9.47	9.47	9.47	9.47	9.47	9.47	9.47	9.47	9.47	9.47	9.47	9.47	9.47	9.47	9.47	9.47	9.47	9.47	9.47	9.47
YNR055C	16.56	16.56	16.56	16.56	16.56	16.56	16.56	16.56	16.56	16.56	16.56	16.56	16.56	16.56	16.56	16.56	16.56	16.56	16.56	16.56	16.56	16.56	16.56	16.56	16.56	16.56	16.224	16.634	16.634	16.97	16.97	16.97	16.97	16.97	16.97	16.97	16.97	16.97	16.97	16.298	15.962	15.962	15.962	15.962	15.962	15.962	15.962	15.962	15.962
YDR513W	6.418	6.418	6.418	6.418	6.418	6.418	6.418	6.418	6.418	6.418	6.418	6.418	6.418	6.418	6.082	6.418	6.754	7.762	7.762	7.762	7.762	7.762	7.762	7.762	7.762	8.172	8.172	8.172	8.172	7.762	7.762	7.352	7.352	7.016	7.016	7.016	7.352	7.352	7.762	7.762	7.762	7.762	7.762	7.762	7.762	7.762	7.762	7.762	7.762
YJL139C	9.214	8.468	8.468	8.468	9.214	9.214	9.214	9.55	9.55	9.14	9.14	9.14	9.214	9.214	9.214	9.214	9.214	9.214	9.214	9.214	9.214	9.214	9.214	9.214	9.214	9.624	9.624	9.624	9.624	9.288	9.288	9.288	8.952	8.952	7.87	7.87	7.87	7.87	7.87	7.87	7.87	7.87	7.46	7.46	7.46	7.46	7.46	7.46	7.796
YBR223C	11.714	11.714	11.714	11.714	8.952	7.944	8.69	8.69	8.69	7.944	8.354	8.354	8.354	8.354	9.026	9.026	9.026	9.026	9.026	8.616	8.28	8.28	8.69	10.854	11.936	11.936	11.936	11.936	11.936	12.272	12.272	12.272	12.682	13.092	13.092	13.092	13.092	12.682	13.092	13.092	13.092	13.092	13.092	13.092	13.092	13.092	13.092	13.502	13.838
YGR146C-A	3.992	3.992	3.992	3.992	3.992	3.992	3.992	3.992	3.992	3.992	3.992	4.328	3.508	3.508	3.508	3.508	3.508	3.508	3.172	3.172	2.5	2.5	2.5	2.5	2.5	2.5	2.5	2.5	1.68	1.68	1.68	1.68	1.68	1.68	1.68	1.68	1.68	1.68	1.68	1.68	1.68	1.68	1.344	1.68	1.68	1.68	1.68	1.68	1.68
YOR010C	4.96	4.96	4.96	4.96	4.96	4.96	5.296	5.296	5.968	6.788	6.788	6.788	6.788	6.788	6.788	7.198	7.534	7.534	7.534	7.534	7.534	7.944	7.944	8.28	8.28	8.28	8.28	7.944	7.944	7.534	7.534	8.206	8.616	8.616	8.616	8.616	8.616	8.616	8.616	8.616	8.616	8.616	8.616	8.616	8.206	7.386	7.722	7.722	7.722
YGL103W	5.894	6.304	6.714	6.714	6.714	6.714	6.714	7.05	7.05	7.05	7.05	7.46	7.46	7.87	7.87	7.87	7.87	7.87	7.87	7.87	7.87	7.87	7.87	7.87	7.87	7.87	7.87	7.87	7.87	7.87	7.87	7.87	7.87	7.87	7.87	7.87	7.87	7.87	7.87	7.87	7.87	7.87	7.87	7.87	7.87	7.87	7.534	6.452	6.042
YML075C	18.092	18.838	18.838	18.838	18.838	18.838	18.838	18.838	18.838	18.838	18.838	18.838	18.838	18.838	18.838	18.838	18.838	18.838	19.174	19.174	19.174	19.174	19.174	19.174	18.764	18.764	18.764	18.764	18.764	18.764	18.764	18.764	18.764	18.764	18.764	19.436	19.436	19.436	19.436	19.436	19.436	19.436	19.436	19.026	18.206	18.206	18.878	18.878	18.878
YOR274W	3.73	3.058	3.058	3.058	3.058	3.058	3.058	3.468	3.468	3.468	3.468	3.058	3.058	3.058	3.058	3.058	3.058	3.058	3.058	3.058	3.058	3.468	2.238	2.238	2.238	2.238	2.238	2.238	2.238	2.238	2.238	2.238	2.238	2.238	2.648	3.394	3.394	3.394	3.394	3.394	3.73	3.73	4.066	4.066	4.066	4.066	4.066	4.066	4.066
YLR186W	12.272	12.272	12.272	12.272	12.272	12.272	12.682	12.682	12.682	12.682	12.682	12.682	12.682	11.936	11.936	11.936	11.936	11.936	11.936	12.198	12.198	12.198	12.198	12.198	11.788	11.788	11.788	11.788	11.452	11.452	11.452	11.788	11.788	11.788	11.788	11.788	11.788	12.198	12.198	12.198	12.198	12.198	12.198	12.272	12.272	12.272	12.272	12.272	12.272
YJL005W	1.344	1.68	2.762	3.918	5.41	5.41	5.82	5.82	5.82	5.82	5.82	5.82	5.82	5.82	5.82	5.82	5.82	5.82	6.23	6.23	6.23	6.23	6.23	6.566	6.902	6.902	6.902	6.902	7.238	7.238	7.238	7.238	7.238	7.238	7.238	7.238	7.238	7.238	7.238	7.312	7.312	7.722	7.722	8.058	8.058	8.058	8.058	8.058	8.058
YOR383C	9.288	9.624	9.624	9.624	9.624	9.624	9.624	9.624	9.214	9.214	9.214	9.214	9.214	9.214	9.214	9.214	9.214	9.214	9.214	9.214	9.624	9.624	9.624	9.624	9.624	9.624	9.288	9.288	9.288	9.624	9.624	9.624	9.624	10.034	10.034	10.444	10.444	10.444	10.78	10.78	11.19	11.19	11.19	11.19	10.518	10.928	11.338	11.674	11.674
YNR040W	14.994	14.994	14.994	14.994	14.994	14.994	14.994	14.994	14.994	14.994	14.994	14.994	14.994	14.994	14.994	14.994	14.658	14.658	14.658	15.068	15.068	15.068	15.068	15.068	15.068	15.068	15.068	15.068	15.068	15.068	15.068	15.068	15.068	15.068	15.068	15.068	15.068	15.068	15.068	15.068	15.068	15.068	15.068	15.068	15.068	15.068	15.068	15.068	15.068
YMR092C	6.492	6.492	6.492	6.492	6.492	6.492	6.492	6.156	6.566	6.566	6.566	6.566	6.566	6.566	6.23	6.23	6.23	6.23	6.23	6.23	5.894	5.894	5.894	5.894	5.484	5.484	5.074	5.074	5.074	5.074	5.074	5.074	5.074	5.074	5.074	5.484	5.484	5.484	5.484	5.484	5.484	5.484	5.484	4.066	3.656	3.656	1.902	1.902	1.566
YIL064W	9.174	9.846	9.436	9.436	9.436	9.026	10.444	11.526	11.526	11.526	11.526	11.862	11.452	11.452	11.862	12.272	12.272	12.272	12.272	12.272	12.272	12.272	12.608	12.608	12.608	12.608	12.608	12.608	12.608	12.608	13.018	13.018	13.018	13.018	13.018	13.018	13.018	13.018	13.018	13.018	13.018	13.018	13.018	13.018	12.682	12.682	12.682	12.682	12.682
YGL263W	0	0	0	0	0	0	0	0	0	0	0	0	0	0	0	0	0	0	0	0	0	0	0	0	0	0	0	0	0	0	0	0	0	0	0	0	0	0	0	0	0	0	0	0	0	0	0	0	0
YHR037W	13.24	13.24	13.24	13.24	13.65	13.986	13.986	13.576	13.576	13.576	13.576	13.576	13.576	13.166	13.166	13.166	13.166	13.166	13.166	13.166	13.166	13.166	13.166	13.166	13.166	13.166	13.166	13.166	13.166	13.166	13.166	13.166	13.166	13.166	13.166	13.166	13.166	13.166	13.166	13.166	13.166	12.83	12.83	12.83	12.83	12.83	12.83	12.83	12.83
YGL038C	12.796	12.796	12.796	12.796	12.796	12.796	12.796	12.796	12.796	12.796	12.796	12.796	12.796	12.796	12.796	12.796	12.796	12.796	12.796	12.796	12.796	12.796	12.796	11.788	11.452	11.452	11.452	11.452	10.37	10.034	10.37	10.78	10.78	10.78	10.78	10.78	10.78	10.78	10.78	10.78	10.78	10.78	10.78	10.78	10.78	10.78	10.78	10.78	10.78
YDR254W	10.148	10.148	10.148	10.148	10.148	10.148	10.148	10.148	10.148	10.148	10.148	10.148	10.148	10.148	10.148	10.148	10.148	10.148	10.148	10.148	10.148	9.738	9.738	10.074	9.738	9.738	9.738	9.738	10.074	10.074	9.738	9.738	9.738	9.738	9.738	9.738	9.738	9.738	9.738	9.738	9.738	9.738	9.738	9.738	9.738	8.992	8.992	8.992	8.992
YDR429C	16.748	16.748	16.748	17.084	17.084	17.42	17.42	17.42	17.42	17.42	17.42	17.42	17.42	17.42	17.42	17.42	17.42	17.42	17.42	17.756	17.756	17.756	17.756	17.756	17.756	17.756	17.756	17.756	17.756	18.092	18.092	18.502	18.502	18.502	18.502	18.502	18.166	18.166	18.502	18.502	18.838	18.838	18.838	18.838	18.838	18.838	18.838	18.838	18.838
YPR109W	3.058	2.648	2.312	2.312	2.312	2.648	2.648	2.648	1.828	1.418	1.418	0.336	1.008	1.68	2.016	2.016	2.016	2.352	2.352	2.352	2.352	2.352	2.352	2.688	2.688	2.688	2.688	2.688	2.688	2.688	2.688	2.688	2.688	2.688	2.688	3.844	5.262	5.262	7.762	7.762	7.762	7.762	7.762	7.762	7.762	8.172	8.172	8.172	8.172
YKL078W	11.64	11.64	12.46	12.87	12.87	12.87	13.616	14.698	16.674	16.674	16.674	16.674	16.674	16.748	17.084	18.912	19.322	19.322	19.322	19.322	19.322	19.322	19.322	19.322	19.322	19.322	19.322	19.322	19.732	20.142	20.142	20.552	20.552	20.552	20.552	20.552	20.552	20.552	20.216	20.216	20.216	20.216	20.216	20.216	20.216	20.552	20.552	20.552	20.552
YDL018C	4.59	4.59	4.59	4.59	4.59	4.59	4.59	4.59	4.59	4.926	4.926	4.926	4.926	4.926	5.336	5.336	5.672	5.672	5.672	5.672	5.672	5.672	5.672	5.672	5.672	5.672	5.672	5.672	6.008	6.008	6.418	7.5	8.32	9.402	9.402	9.402	9.402	9.402	9.402	9.402	9.402	9.402	9.402	9.402	9.402	9.402	9.402	9.402	9.402
YHR011W	8.354	8.354	8.354	8.69	8.69	8.69	8.69	8.28	8.28	7.944	7.944	7.944	7.944	7.944	7.124	7.46	7.46	7.46	7.46	7.46	7.46	7.87	7.87	7.87	7.87	7.534	7.534	7.534	7.534	7.534	7.198	7.198	7.198	7.534	7.534	7.87	7.87	7.87	7.87	7.87	7.124	7.124	7.534	7.944	7.944	8.354	8.354	8.354	8.354
YBR217W	8.73	8.73	7.984	7.984	7.984	7.984	7.238	6.492	6.418	6.828	6.828	6.828	6.828	7.574	7.574	7.574	7.574	6.902	6.902	7.648	7.648	7.648	8.058	8.058	8.058	8.394	7.722	8.058	7.91	7.91	7.91	7.91	7.91	7.91	7.91	7.91	7.91	7.91	7.574	8.32	9.214	9.55	9.55	9.55	9.55	9.14	11.714	11.714	11.714
YPR120C	2.312	2.312	2.312	2.312	2.312	2.648	2.648	2.984	2.984	2.984	2.984	2.984	2.984	2.984	3.394	3.394	3.394	3.394	3.73	3.73	3.73	3.73	3.73	3.73	3.73	3.73	3.73	3.73	3.73	3.73	3.73	3.73	3.73	3.73	4.066	4.066	4.066	4.066	4.402	4.402	5.148	5.148	5.148	5.148	5.148	5.148	5.148	5.148	5.148
YOR046C	10.746	10.746	10.746	10.746	10.074	10.074	10.074	10.074	10.074	10.484	10.484	10.484	10.484	10.484	10.484	10.484	10.484	10.484	10.484	10.148	10.148	9.738	9.738	9.738	10.074	10.484	10.484	10.484	10.484	10.484	10.484	10.484	10.484	10.148	10.148	10.148	10.148	10.148	9.812	8.992	8.992	8.992	8.992	8.992	8.992	8.992	9.066	9.066	9.066
YOR059C	11.936	11.526	11.526	11.526	11.526	11.526	11.526	11.526	11.526	11.526	11.526	11.526	10.854	10.854	10.108	11.264	11.264	11.674	11.674	11.674	11.674	11.674	10.518	10.518	10.518	9.772	8.428	8.018	8.838	8.838	8.838	8.838	8.092	8.502	8.502	8.502	8.502	10.142	10.142	10.142	10.142	10.142	10.142	10.142	10.142	9.732	9.732	9.322	9.322
YBR028C	3.918	3.918	3.918	3.918	3.918	3.918	3.582	3.582	3.582	3.582	3.582	3.582	3.582	2.836	2.5	2.5	2.5	2.836	2.836	3.656	5.894	5.894	5.894	6.23	6.23	6.23	6.23	6.23	6.23	6.23	6.23	6.23	6.23	6.23	6.23	6.23	6.23	6.23	6.23	6.23	6.23	6.23	6.23	6.23	6.23	6.23	6.23	6.23	6.23
YLR218C	11.526	11.19	11.19	11.19	11.19	11.19	11.19	11.19	11.19	10.854	10.034	10.034	10.444	11.19	11.19	11.862	12.534	12.534	12.534	12.534	12.534	12.534	12.534	12.534	12.534	12.534	12.534	12.534	12.534	12.534	12.534	12.534	12.534	12.534	12.534	12.534	12.534	12.534	12.534	12.534	12.534	12.534	12.534	12.534	12.534	12.534	12.534	12.534	12.534
YNL103W	3.32	3.32	3.32	3.32	3.32	3.32	3.32	2.984	3.804	3.804	3.804	3.804	3.804	3.804	3.804	3.804	3.804	3.804	3.804	3.394	3.394	3.394	3.394	3.394	3.394	3.394	3.394	3.394	3.394	3.394	2.984	2.574	2.574	2.574	2.574	2.574	2.574	2.574	2.574	2.574	2.574	2.238	2.238	2.238	2.238	2.238	2.238	2.238	2.238
YOR165W	4.066	4.066	4.066	4.066	4.402	5.632	5.296	5.706	5.706	5.706	5.632	5.632	5.632	5.632	5.632	5.632	7.944	7.944	7.944	8.354	9.362	9.362	9.362	10.182	10.182	10.182	10.182	10.182	10.182	10.182	10.182	10.182	10.182	10.182	10.182	10.182	10.182	10.182	10.182	10.182	10.182	10.182	10.182	10.182	10.182	10.182	10.182	10.182	10.182
YIL031W	14.846	14.92	14.92	14.92	14.92	14.92	14.1	14.1	14.51	14.51	14.51	14.51	16.076	16.076	16.076	16.076	16.076	16.076	16.076	16.076	16.076	16.076	16.076	16.076	16.076	16.076	16.076	16.076	16.076	16.076	16.076	16.076	16.076	16.076	16.076	16.076	16.076	16.076	16.076	16.076	16.076	16.076	16.076	16.486	16.486	16.486	16.486	16.15	16.15
YHL031C	0.336	0.336	0.336	0.336	0.336	0.336	0.336	0.336	0.336	0.336	0.336	0.336	0.336	0.336	0.336	0.336	0.336	0.336	0.336	0.336	0.336	0.336	0.336	0.336	0.336	0.336	0.336	0.336	0.336	0.336	0.336	0.336	0.336	0.336	0.336	0.336	0	0	0	0	0	0	0	0	0	0	0.41	0.41	0.41
YBR058C-A	10.518	10.518	10.108	9.698	9.698	9.698	9.698	9.698	9.698	9.698	9.698	9.698	9.698	9.698	9.698	9.698	9.698	9.698	9.698	9.698	9.698	10.108	10.108	10.108	10.108	10.108	10.444	10.034	10.034	10.034	10.034	10.034	9.698	9.698	9.698	9.698	9.698	10.108	10.108	10.108	10.108	10.108	10.108	10.108	10.108	10.108	10.034	10.034	10.034
YBR229C	12.83	12.42	12.42	12.01	12.01	12.01	11.264	11.264	11.264	11.264	12.42	12.83	12.83	12.83	13.65	13.65	13.986	13.986	13.986	13.986	13.986	13.986	14.732	14.732	14.732	14.732	14.732	14.732	14.732	14.732	14.732	14.732	14.732	14.322	14.322	14.322	14.322	14.322	14.322	14.322	14.322	14.322	14.322	13.912	13.912	13.912	13.912	13.912	13.576
YFR009W	7.648	7.648	7.648	7.648	7.648	7.648	7.312	7.312	7.312	7.312	7.312	6.64	6.64	6.714	6.714	6.714	6.714	6.714	7.124	7.87	8.206	8.206	9.624	10.034	10.37	10.78	10.444	10.444	10.444	10.444	10.444	10.444	10.444	10.444	10.444	10.444	10.78	10.78	10.78	10.78	10.78	10.78	10.78	10.78	10.78	11.116	11.116	11.452	11.452
YLR410W	4.886	4.886	4.886	4.886	5.222	5.222	5.222	5.222	5.222	5.558	5.558	5.558	5.558	5.558	5.558	5.558	5.558	5.558	5.558	5.558	5.558	5.558	5.894	5.894	5.894	5.894	5.894	5.894	5.894	5.894	5.894	5.894	5.894	5.894	5.894	5.894	5.894	5.894	5.894	5.894	5.894	5.894	5.894	5.894	5.894	5.894	5.894	5.894	5.894
YGL191W	0	0	0	0	0	0	0	0	0	0	0	0	0	0	0	0	0	0	0	0	0	0	0	0	0	0	0	0	0	0	0	0	0	0	0	0	0	0	0	0	0	0	0	0	0.336	0.336	0.336	0.336	0.336
YIL090W	15.444	15.444	15.78	15.78	15.78	15.78	15.78	16.19	16.19	16.862	17.272	17.272	17.272	17.272	17.272	17.272	17.608	17.944	18.69	18.69	19.1	19.1	19.1	19.436	20.182	20.182	20.182	20.518	20.518	20.518	20.518	20.518	20.518	20.518	20.518	20.518	20.518	20.518	20.518	20.518	20.518	20.518	20.518	20.518	20.518	20.518	20.518	20.518	20.518
YFL047W	5.82	5.82	5.82	5.82	6.156	6.902	6.902	6.902	7.312	7.312	7.312	7.312	7.312	7.648	7.648	7.648	7.648	7.648	8.058	8.468	9.214	9.214	9.214	9.214	9.214	9.214	9.214	9.214	9.214	9.214	9.214	9.214	9.214	9.55	9.55	9.886	9.886	9.886	9.886	9.886	9.886	9.886	9.886	9.886	9.886	9.886	9.886	9.886	9.886
YBR146W	12.87	12.87	12.87	12.87	12.87	12.87	12.87	12.87	12.87	12.87	12.87	13.28	13.28	13.28	13.28	13.28	13.28	13.28	13.28	13.28	13.616	13.616	13.616	13.616	13.616	13.616	13.616	13.616	13.616	13.616	13.616	13.616	13.616	13.616	13.616	13.616	13.952	13.952	13.952	13.952	13.952	13.952	13.952	13.952	13.952	13.952	13.952	13.952	13.952
YMR171C	6.526	6.526	6.862	8.28	8.69	8.69	9.026	9.026	9.026	9.026	9.362	8.952	8.952	8.952	8.952	9.362	9.362	9.026	8.616	9.362	9.362	9.362	9.026	9.026	9.026	9.026	9.026	9.362	9.362	8.952	8.952	8.616	8.206	8.206	8.206	7.87	7.87	7.87	7.87	8.28	7.87	9.436	9.436	9.772	9.772	9.772	9.772	9.772	9.772
YNR041C	6.862	6.862	6.862	7.534	7.534	7.534	7.534	7.534	7.534	7.534	7.534	7.534	7.534	7.534	7.534	7.534	7.534	7.534	7.534	7.534	7.534	7.87	7.87	7.87	7.87	7.87	7.87	7.87	7.87	7.87	7.87	7.87	7.87	7.534	7.87	7.87	7.87	7.87	7.87	7.87	7.87	7.87	7.534	7.534	7.534	7.534	7.534	7.534	7.534
YER116C	1.082	1.082	1.082	1.082	1.082	1.082	1.082	0.672	0.336	0	0	0	0	0	0	0	0	0	0	0	0	0	0	0	0	0	0	0	0	0	0	0	0	0	0	0	0	0	0	0	0	0	1.418	1.418	1.754	1.754	1.754	1.754	1.754
YGL119W	11.116	11.116	11.116	11.116	11.116	11.116	11.116	11.116	11.116	11.116	11.116	11.116	11.116	11.116	11.116	10.78	10.78	11.116	11.116	11.116	11.116	11.116	11.116	11.116	11.116	11.116	11.116	11.116	11.116	11.116	10.706	10.706	10.37	10.034	10.034	10.034	10.034	9.698	9.698	9.698	9.698	8.878	8.878	8.878	8.878	8.878	8.878	8.878	8.878
YPR107C	14.806	14.806	15.888	15.888	15.888	15.888	15.888	15.888	15.888	16.298	16.708	16.708	17.044	17.044	17.044	17.044	17.044	17.044	17.044	17.044	17.044	17.044	17.044	17.044	17.044	17.044	17.044	17.044	17.044	17.044	17.044	17.044	17.044	17.044	17.044	17.044	17.044	17.044	17.044	17.044	17.044	17.044	17.38	17.38	17.38	17.38	17.38	17.38	17.38
YDL189W	16.674	16.674	16.674	16.002	16.002	16.338	16.674	16.674	18.092	18.092	18.092	18.092	18.092	18.092	18.092	18.092	18.092	18.092	18.092	18.092	18.092	18.092	18.092	18.092	18.092	17.42	17.42	17.42	17.42	17.42	17.42	17.42	17.42	17.42	17.42	17.42	17.42	17.42	17.42	17.42	17.42	17.42	17.42	17.42	17.42	17.42	17.42	17.42	17.42
YML061C	4.402	4.402	4.812	4.476	4.812	8.206	8.206	8.952	9.96	9.96	9.96	9.96	9.96	9.55	9.214	8.804	11.304	14.772	17.494	17.494	17.494	17.494	17.494	17.494	17.494	17.494	17.494	17.494	17.904	17.904	18.24	18.24	18.24	18.24	18.24	18.24	18.24	18.65	18.65	18.65	18.65	18.65	18.65	18.65	18.65	18.65	18.65	18.65	18.65
YGL011C	11.19	11.19	11.19	11.19	11.19	11.862	11.862	11.862	11.862	11.862	11.862	11.862	11.862	11.862	11.862	11.862	11.862	11.862	11.862	11.862	11.862	11.862	12.198	12.534	12.534	12.534	12.534	12.534	12.534	12.534	12.534	12.534	12.534	12.534	12.124	11.452	11.452	11.452	11.452	11.452	11.452	11.452	11.452	11.452	11.452	11.452	11.452	11.452	11.452
YBL011W	15.814	15.814	15.814	15.068	15.068	14.322	14.322	13.986	13.986	13.65	13.65	13.314	13.314	13.314	12.568	12.568	11.896	11.076	10.666	11.412	11.748	13.24	13.986	13.986	13.986	13.986	13.986	14.396	14.396	14.396	15.626	15.626	15.626	15.626	15.962	15.962	16.634	16.634	16.634	16.634	16.634	16.634	16.634	16.634	16.634	17.044	17.044	17.044	17.044
YGR250C	1.492	1.492	1.492	1.492	1.492	1.492	1.492	1.492	1.492	1.492	1.492	1.492	1.492	1.492	1.492	1.492	1.492	1.492	1.492	1.492	1.492	1.828	1.828	1.828	1.828	1.828	2.164	2.164	2.836	2.836	3.246	3.246	3.246	3.246	3.656	3.656	3.656	3.656	3.656	3.656	3.656	3.656	3.656	3.656	3.656	3.656	3.656	3.656	3.656
YPR104C	19.806	19.806	19.806	19.806	19.806	19.806	19.806	19.806	19.806	19.806	19.806	19.806	19.806	19.806	19.806	19.806	19.88	19.88	19.88	19.134	19.134	19.134	19.134	19.134	19.134	19.134	19.134	19.134	19.134	19.134	19.134	19.134	19.134	19.134	19.134	19.134	19.134	19.134	19.134	19.134	19.134	19.134	19.134	19.134	19.134	19.134	19.134	19.134	19.134
YLR180W	16.042	16.042	16.042	16.042	15.706	15.706	15.706	15.706	15.706	15.706	15.37	15.034	14.698	14.698	14.288	14.288	14.288	13.952	13.952	13.542	13.542	13.542	9.96	3.992	3.246	3.656	3.656	3.656	4.066	4.066	4.066	4.066	4.066	4.066	4.066	4.066	4.066	3.73	3.73	3.73	4.066	3.73	3.73	3.73	3.73	3.73	3.32	3.73	3.73
YHR170W	7.944	7.534	7.534	7.534	7.534	7.534	7.534	7.534	7.534	7.534	7.534	7.87	7.87	7.87	8.206	8.206	8.206	8.206	8.206	8.206	8.206	8.206	8.206	8.206	8.206	7.46	7.124	7.124	7.124	7.124	7.124	7.124	7.124	7.124	6.714	6.714	7.05	7.722	7.722	7.722	7.722	7.722	7.722	7.312	7.312	7.312	7.312	7.312	7.312
YCL050C	9.476	9.476	9.812	10.148	10.148	9.812	10.148	11.156	11.156	11.156	11.156	11.156	11.156	11.156	11.156	11.156	11.492	11.492	12.574	12.238	12.238	12.238	12.238	12.238	12.238	12.238	12.238	12.238	12.238	12.238	12.238	12.238	12.238	12.574	12.574	12.574	12.574	12.238	12.238	12.238	12.238	12.238	12.238	12.238	12.238	12.238	12.238	12.238	12.238
YER166W	14.618	14.618	14.618	14.618	14.618	14.618	14.208	14.208	13.872	13.872	13.872	13.872	13.872	13.872	13.872	13.872	13.872	13.872	13.872	13.872	13.872	13.872	13.872	13.872	13.872	14.618	14.618	15.028	15.028	15.028	15.028	15.028	15.028	15.028	14.618	14.618	14.618	14.618	14.208	14.208	14.208	14.208	13.798	13.798	13.536	13.462	13.462	13.462	13.462
YOR043W	9.288	9.288	9.288	9.288	8.952	7.534	7.534	7.534	7.534	7.534	7.534	7.534	7.534	7.534	7.198	6.862	6.862	6.862	6.862	5.37	5.37	4.96	4.96	4.624	4.624	4.624	2.648	2.648	2.648	2.648	2.648	2.648	2.648	2.648	2.648	2.648	2.648	2.648	2.648	2.648	2.648	2.312	2.312	1.902	1.566	1.566	1.566	1.566	1.566
YHL028W	0.672	1.008	1.008	2.352	2.352	2.352	2.352	2.762	2.762	2.762	2.762	2.762	2.762	2.762	2.762	2.762	2.762	2.762	2.762	2.762	2.762	2.762	3.098	3.098	3.098	3.098	3.098	3.098	3.098	3.098	3.098	3.434	3.434	3.434	3.434	2.762	2.762	2.762	2.762	2.762	2.762	2.762	2.762	2.762	2.762	2.762	2.762	2.762	2.762
YML104C	6.566	6.566	6.566	6.566	6.23	5.894	5.894	4.812	4.812	4.812	4.812	4.812	4.812	5.222	5.968	6.304	7.722	7.722	7.722	7.722	7.722	7.722	7.722	7.722	7.722	7.722	8.132	8.132	8.132	8.132	8.132	8.542	8.542	8.542	8.952	8.952	8.952	8.952	8.952	8.952	9.362	9.362	9.362	9.772	10.444	10.444	10.444	10.444	10.444
YLR264W	5.148	5.558	5.894	5.894	5.894	5.894	5.148	5.148	5.148	5.148	5.148	5.148	4.476	4.476	4.476	4.476	4.476	4.476	4.476	4.476	4.476	4.476	4.476	5.894	5.894	5.894	5.894	6.64	6.64	6.64	6.64	7.05	6.714	6.714	7.05	8.394	8.804	8.804	8.804	8.804	8.804	8.394	9.624	9.624	9.624	9.624	11.6	11.6	11.6
YPL265W	0.41	0.41	0.41	0.41	0.41	0.41	0.41	0.41	0.41	0.41	0.41	0.41	0.41	0.41	0.41	0.41	0.41	0.41	0.41	0.41	0.41	0.41	0.41	0.41	0.41	0.41	0.41	0.41	0.41	0.41	0.41	0.41	0.41	0.41	0.41	0.41	0.82	0.82	0.82	0.82	0.82	0.82	0.82	0.82	0.82	0.82	0.82	0.82	0.82
YPR152C	3.77	3.77	3.77	3.77	3.77	2.762	2.426	2.836	3.508	4.254	7.09	7.09	7.09	7.09	7.5	7.5	7.836	7.836	7.836	7.836	7.836	7.836	7.836	7.836	7.836	7.5	7.5	7.5	7.5	7.5	7.5	7.5	7.5	7.164	7.164	7.984	9.066	9.066	10.632	11.042	12.198	12.198	12.534	12.534	12.534	12.534	12.534	12.534	12.534
YOR167C	10.672	10.672	10.672	10.672	10.672	10.672	10.672	10.672	10.672	10.672	10.672	10.672	10.672	10.672	10.672	10.672	10.672	10.672	10.672	10.672	10.672	10.672	10.672	10.672	10.672	10.672	10.336	9.59	9.59	9.59	9.59	9.254	9.254	9.254	9.254	9.254	9.254	9.254	8.098	7.426	6.754	6.754	6.754	6.754	6.082	6.082	6.082	6.082	6.082
YOR273C	3.992	3.992	4.328	4.328	4.328	4.328	4.328	4.328	4.328	4.738	5.558	5.894	5.894	5.894	6.23	6.23	6.23	6.23	6.23	6.23	6.23	7.312	7.312	7.312	7.648	7.648	7.648	7.648	7.648	7.648	7.648	8.058	8.058	8.058	7.722	7.722	8.058	8.468	8.878	8.878	10.296	10.296	10.296	10.296	10.296	10.706	10.706	10.706	10.706
YMR036C	10.034	10.034	10.034	10.034	10.444	10.444	10.78	10.78	10.78	10.78	10.78	10.78	10.78	10.78	10.78	10.78	10.78	10.78	11.19	11.19	11.6	11.6	11.6	12.01	12.01	12.01	12.01	12.01	12.01	12.01	12.01	12.682	12.682	12.682	12.272	12.272	12.272	11.862	11.862	11.862	11.862	11.862	11.862	11.862	11.862	11.862	11.862	11.862	11.862
YML077W	10.41	10.41	10.41	10.41	9.254	9.59	9.59	9.59	9.59	9.59	10.262	9.926	9.926	9.926	9.926	9.926	9.926	9.254	9.254	9.254	9.254	9.254	9.254	9.738	9.738	9.738	9.738	9.738	9.738	9.738	9.738	10.484	10.484	10.484	10.484	11.714	12.46	12.796	12.796	12.796	12.796	12.796	12.796	12.46	12.46	13.132	13.132	13.132	12.796
YKL086W	9.738	9.738	10.484	10.484	10.484	10.484	10.484	10.484	10.484	10.484	10.484	10.484	10.074	10.074	10.074	10.074	10.074	10.074	10.074	10.074	10.074	10.074	10.074	10.074	10.074	10.074	10.074	10.074	10.074	10.074	10.074	10.074	10.074	10.074	10.074	10.074	10.074	10.074	10.074	10.074	10.074	10.074	10.074	10.074	10.074	10.074	10.074	10.074	10.074
YLR385C	11.714	12.722	12.722	12.722	12.386	12.05	12.05	11.64	11.304	11.304	11.304	10.894	11.304	13.468	13.468	14.624	14.624	15.034	15.034	15.034	15.034	15.78	15.78	16.19	16.862	16.862	16.862	16.862	16.862	16.862	16.862	16.862	17.198	17.608	17.608	17.608	17.608	17.608	17.608	17.608	17.944	18.28	18.69	19.436	19.436	19.436	19.436	19.846	20.256
YGR167W	5.968	5.968	5.968	5.968	5.968	6.714	6.714	6.714	7.124	7.124	7.46	7.46	7.46	7.46	7.124	7.534	7.534	7.534	7.534	7.534	7.534	7.534	7.534	7.534	7.534	7.534	7.534	7.534	7.534	7.534	7.534	7.87	7.87	8.206	8.542	8.542	8.542	8.542	8.542	8.542	8.542	8.542	8.542	8.542	8.542	8.542	8.542	8.542	8.542
YDR453C	10.182	10.182	10.182	10.182	10.182	9.772	9.772	9.772	10.108	9.698	9.698	8.542	8.542	8.542	8.542	8.542	8.132	7.722	7.722	7.722	7.722	8.73	8.73	8.73	8.73	8.73	8.73	8.73	7.312	7.312	7.984	7.984	7.984	8.804	8.878	9.288	9.288	9.288	9.288	9.288	9.288	9.288	9.288	9.288	9.288	9.288	9.026	9.026	9.362
YDR146C	6.714	7.05	7.05	7.05	7.05	7.05	7.05	7.05	7.05	7.05	7.05	7.05	7.05	7.05	7.05	7.05	7.05	7.05	7.05	7.05	6.304	5.894	5.894	5.894	5.894	5.894	5.894	6.304	6.304	6.64	6.64	6.64	6.64	6.64	6.64	6.64	6.64	6.64	6.64	6.64	6.64	6.64	6.64	6.64	6.714	6.788	7.124	7.124	7.46
YNL126W	9.658	9.658	9.658	9.658	9.658	9.658	9.658	9.658	9.658	9.658	9.658	9.248	9.248	8.912	8.912	8.912	8.912	8.912	8.092	8.092	8.838	8.838	9.584	9.584	9.584	9.584	9.584	9.584	9.584	9.584	9.584	9.584	9.584	9.584	9.584	9.584	9.584	9.584	9.92	9.92	9.92	9.92	9.92	9.92	9.92	9.92	9.92	9.92	9.92
YJR024C	11.412	11.412	11.412	11.002	10.33	10.666	9.92	9.92	9.92	9.51	9.51	9.51	9.51	9.51	9.51	9.51	9.51	9.51	9.51	8.764	8.018	8.018	8.018	6.862	6.042	5.296	5.296	5.296	5.296	5.296	7.124	7.124	7.124	7.124	7.124	7.124	7.124	7.124	7.124	7.46	8.952	8.952	8.952	8.952	8.952	8.952	8.952	8.616	8.616
YJR092W	12.608	12.608	12.608	12.608	12.608	12.608	12.944	12.944	12.608	12.608	12.608	12.608	12.608	12.608	12.608	12.608	12.608	12.608	12.608	12.198	12.198	12.198	12.198	12.198	12.198	12.198	12.198	12.198	12.534	12.534	12.534	12.534	12.534	6.23	5.222	5.148	5.148	5.148	5.148	5.148	5.148	4.738	4.738	4.738	4.738	5.148	4.402	4.738	4.738
YDL171C	15.706	15.706	15.706	15.706	15.706	15.706	15.706	15.706	15.706	15.706	15.706	15.706	15.706	15.706	15.706	15.706	15.706	15.706	15.706	15.706	15.706	15.706	15.706	15.706	15.706	15.706	15.706	15.706	14.886	14.886	14.886	14.886	14.886	14.886	14.886	14.886	14.476	14.14	14.14	14.14	13.804	13.804	13.058	12.648	11.23	10.894	10.894	10.894	10.894
YPL156C	18.838	18.838	19.174	19.174	19.174	19.174	19.174	19.174	19.174	19.174	19.174	19.174	19.174	19.174	19.174	19.174	19.174	19.584	19.584	19.584	19.584	19.584	19.584	19.584	19.584	19.174	19.92	19.92	19.92	19.92	19.92	19.92	19.51	19.51	19.51	19.51	19.51	19.51	19.51	19.51	19.51	19.51	19.51	19.51	19.51	19.51	19.51	19.51	19.51
YPL075W	2.574	2.574	2.574	2.574	2.574	2.574	2.574	2.574	2.574	2.574	1.828	0.672	0.672	0.672	0.672	0.672	0.672	0.672	0.672	0	0	0	0	0	0	0	0	0	0	0	0	0	0	0	0	0	0	0	0	0	0	0	0	0	0	0	0.336	1.082	1.828
YNL236W	5.296	5.632	6.788	6.788	7.198	8.018	8.018	9.026	9.026	8.616	8.952	8.952	8.952	8.952	8.952	8.952	8.952	8.952	8.952	8.952	8.952	8.952	8.952	9.698	9.624	9.214	9.214	9.214	9.214	9.55	9.55	9.55	8.878	8.878	8.878	8.878	8.878	9.214	9.214	9.55	9.55	9.55	9.96	9.96	9.96	9.96	9.96	10.37	11.788
YLR258W	3.992	3.992	3.992	4.328	4.328	5.074	5.074	5.074	5.074	5.074	4.664	4.328	3.508	5.41	5.41	5.82	5.82	5.82	5.82	5.82	6.23	6.23	6.23	6.566	6.976	7.386	7.386	7.796	7.796	8.132	8.132	8.468	8.468	8.468	8.468	9.214	9.214	9.214	9.214	9.214	9.214	9.214	9.214	12.42	12.42	12.42	12.42	12.42	12.42
YLR266C	12.01	12.01	12.01	12.42	12.084	12.084	12.084	12.084	12.084	12.084	11.412	11.412	11.412	11.412	11.412	11.412	11.412	11.002	11.002	11.002	11.002	11.002	11.002	11.002	10.592	10.592	10.592	10.592	10.592	10.592	10.592	10.182	10.182	10.182	10.182	10.182	10.182	10.182	10.182	10.182	10.182	10.182	10.182	9.362	9.362	8.542	7.796	7.46	7.05
YGR286C	1.492	1.492	1.492	1.492	1.492	1.492	1.492	1.492	1.492	1.492	1.492	1.492	1.492	1.082	1.082	1.082	1.082	1.082	1.082	1.082	1.082	1.754	1.754	1.754	1.754	1.754	2.09	2.09	2.426	3.246	3.246	3.246	2.91	2.91	2.91	2.91	2.91	2.91	3.32	3.32	3.32	3.32	3.32	3.32	3.32	3.32	3.656	3.656	3.656
YDL063C	13.616	13.952	13.952	13.542	12.386	11.976	11.976	11.976	11.976	11.976	11.976	12.312	12.312	12.312	12.312	12.312	12.312	12.312	12.312	11.902	12.238	12.238	12.238	12.238	12.238	11.902	11.902	11.566	11.566	11.566	11.566	11.566	11.566	11.566	11.566	11.566	11.566	11.902	11.566	10.746	10.746	10.746	10.746	10.746	10.746	10.746	10.746	10.336	10.336
YDR204W	7.124	7.124	7.124	6.378	6.378	6.378	7.05	7.05	7.05	7.05	7.05	6.64	6.64	6.64	6.64	6.64	6.64	6.64	6.64	6.64	7.05	6.714	6.714	6.714	7.05	6.23	6.23	7.648	7.648	7.648	7.648	7.648	7.648	7.574	7.164	7.164	7.164	7.164	7.5	7.164	7.164	7.164	7.164	7.164	9.812	11.042	11.378	11.378	11.378
YGR008C	12.944	12.944	12.608	12.608	12.608	12.608	12.608	12.608	12.608	12.198	12.198	12.198	12.198	12.198	12.198	12.198	12.198	12.198	12.198	12.198	12.198	12.198	12.198	12.198	12.198	12.198	12.198	12.198	12.198	12.198	11.862	11.862	11.862	11.862	11.862	11.452	11.452	11.452	11.452	11.452	11.116	11.116	11.116	11.116	11.116	11.116	11.116	11.116	11.116
YOL038W	2.984	2.984	2.984	3.394	3.394	4.476	4.476	4.476	4.476	4.476	4.476	6.64	7.46	8.28	8.28	8.28	9.1	9.1	9.1	9.1	9.1	9.1	9.1	9.1	9.1	9.1	9.1	9.1	9.1	9.1	9.1	9.1	9.1	9.1	9.1	9.1	9.1	9.1	9.1	9.1	9.1	9.1	9.1	9.1	9.1	9.1	9.1	9.1	9.1
YBR293W	7.238	7.238	7.238	7.238	8.058	8.058	8.058	8.058	8.058	8.058	8.058	8.058	8.058	8.058	8.058	8.058	8.058	8.058	8.058	8.058	8.058	8.058	8.878	8.878	10.296	10.296	11.526	11.526	11.526	13.018	13.018	13.018	13.018	13.018	13.018	13.018	13.018	13.018	13.018	13.018	13.018	13.428	13.428	13.428	13.428	13.428	13.428	13.428	13.428
YPL158C	5.894	5.894	5.894	5.894	5.484	5.484	5.894	5.894	5.894	6.304	7.46	7.87	8.206	8.878	8.878	8.878	8.878	8.878	8.468	8.468	8.468	8.468	8.468	8.468	8.468	8.468	8.468	8.468	8.468	8.468	8.878	9.624	9.624	9.624	9.624	9.624	9.624	9.96	9.96	9.96	9.96	9.96	9.96	9.96	9.96	9.96	9.96	9.96	9.96
YOR089C	11.452	11.452	11.452	11.452	11.452	11.452	11.452	11.452	11.452	11.788	11.788	11.788	12.124	12.124	12.124	12.124	12.124	12.124	12.124	12.124	12.124	12.124	12.534	12.534	12.534	12.534	12.534	12.534	12.534	12.534	12.534	12.124	12.124	12.124	12.124	12.124	12.124	12.124	12.124	11.788	11.452	11.452	11.452	11.452	10.706	10.706	9.288	8.878	8.878
YJL096W	8.206	9.288	9.288	9.288	9.288	9.288	9.288	9.288	9.288	9.288	9.288	9.624	9.96	9.96	9.96	9.96	9.96	9.96	8.058	8.394	8.73	8.73	8.73	8.73	8.73	8.32	8.32	9.476	9.886	10.222	10.558	10.558	10.894	12.05	12.05	12.05	12.05	12.46	12.46	12.796	13.206	13.206	13.616	13.616	13.616	13.616	13.616	13.616	13.616
YLR246W	10.558	11.304	10.968	10.968	10.968	10.968	10.968	10.968	9.886	9.886	9.886	9.886	10.296	10.632	10.632	10.632	10.632	10.632	10.632	10.296	10.706	10.706	11.042	12.46	12.46	12.46	12.46	12.87	12.534	12.534	12.534	12.534	12.534	12.198	12.87	12.87	12.87	12.87	12.87	12.46	12.46	12.46	12.46	12.124	12.124	12.124	12.534	12.534	12.534
YGR277C	6.156	5.82	5.82	5.82	5.484	5.894	5.558	5.558	5.558	5.558	5.558	5.558	4.476	4.14	3.468	3.132	2.722	2.722	2.312	1.976	2.796	2.796	3.206	3.206	3.616	3.616	3.616	3.616	3.616	3.616	3.206	3.206	3.542	3.542	3.542	3.878	3.878	3.878	4.214	4.214	4.624	6.526	6.526	6.526	6.526	6.526	6.526	6.526	6.526
YLL028W	2.574	2.574	2.574	2.574	2.574	2.574	2.574	2.574	2.574	2.164	2.164	2.164	2.164	2.164	1.754	1.418	1.418	1.418	1.418	1.418	1.418	1.828	1.828	1.828	1.828	1.828	1.828	1.828	1.828	1.828	1.828	1.828	1.828	1.828	1.828	1.828	1.828	1.492	1.492	1.492	1.492	1.492	1.492	1.492	1.492	1.492	1.492	1.492	1.492
YKL059C	16.6	16.6	16.6	16.6	16.6	16.6	16.6	16.6	16.936	16.936	16.936	16.936	16.936	16.936	16.936	16.936	16.936	16.936	16.936	16.936	16.936	16.936	16.936	16.936	16.936	16.936	16.936	16.936	16.936	16.936	16.936	16.936	16.936	16.936	16.936	16.936	16.936	16.936	16.936	16.936	16.936	16.936	16.936	16.936	16.936	16.936	16.936	16.936	16.936
YJR144W	7.312	7.648	8.058	8.058	8.058	8.058	8.058	8.058	8.058	8.058	8.058	8.058	8.058	8.058	8.804	9.214	9.96	11.452	12.608	12.608	13.018	14.1	14.1	14.1	14.92	14.92	14.92	14.92	14.92	14.92	14.92	14.92	14.92	14.92	14.92	14.92	14.92	16.486	17.232	17.232	17.232	17.232	17.642	17.642	17.642	17.642	17.642	17.642	17.642
YDL059C	0.746	0.336	0.336	0.336	0.336	0.336	0.336	0.336	0.336	0.336	0.336	0.336	0.336	0.336	0.336	0.336	0.336	0.336	0.336	0.336	0.336	0.336	0.336	0.336	0	0	0	0	0	0	0	0	0	0	0	0	0.41	0.82	1.566	2.722	2.722	2.722	2.722	2.722	2.722	2.722	2.722	2.722	2.722
YKL212W	7.312	7.312	7.312	7.312	7.648	7.648	6.492	8.32	8.32	8.32	10.074	10.484	10.484	10.484	10.82	11.566	12.91	12.91	12.91	12.91	12.91	12.91	12.91	12.91	13.32	13.32	13.992	13.992	13.992	13.992	13.992	13.992	13.992	13.992	13.992	14.402	14.402	14.402	14.402	14.738	14.738	14.738	14.738	14.738	14.738	14.738	14.738	14.738	14.738
YPR141C	14.846	14.92	14.92	14.92	14.92	14.92	14.92	14.92	15.256	15.256	15.256	15.256	15.256	15.256	15.256	15.256	15.256	15.256	15.256	15.256	15.256	15.256	15.256	15.256	15.256	15.256	15.256	15.256	15.256	15.256	15.256	15.256	15.256	15.256	15.256	15.256	15.256	15.256	15.256	15.256	15.256	15.256	15.256	15.256	15.256	15.256	15.256	15.256	15.256
YLR305C	10.968	10.968	10.968	10.968	10.968	11.304	13.058	13.058	13.058	13.058	13.058	13.058	13.058	13.058	13.058	13.058	13.058	12.722	12.722	12.722	12.722	12.722	12.722	12.722	12.722	12.722	12.722	12.722	12.722	13.058	13.058	12.648	12.648	12.648	12.648	12.312	12.312	12.312	12.312	11.902	11.902	11.902	11.902	11.902	11.902	11.902	11.566	11.566	11.156
YDR201W	13.542	13.542	13.542	13.878	13.468	13.468	13.468	13.468	13.468	13.132	12.386	12.386	12.722	12.722	12.722	12.722	12.722	12.722	13.952	13.952	13.952	13.952	13.952	13.952	13.952	13.952	14.288	14.288	14.288	14.288	14.288	14.772	15.444	15.444	15.444	15.444	15.444	15.444	15.444	15.444	15.444	15.444	15.444	15.444	15.108	15.108	15.108	15.108	15.108
YOL028C	21.6	21.6	21.264	20.592	20.592	20.182	20.182	20.182	20.182	20.182	20.182	20.182	20.182	20.182	20.182	20.182	19.846	19.846	19.846	19.846	19.436	19.436	19.436	19.436	18.69	18.69	18.69	18.69	18.69	16.19	15.854	14.772	14.362	14.362	14.362	14.362	13.69	13.354	10.854	11.19	11.19	11.19	10.854	10.854	10.854	10.854	10.854	9.026	9.026
YHR006W	11.452	11.452	11.452	11.452	11.452	11.452	11.452	11.452	11.452	11.452	11.452	11.452	11.452	11.452	11.452	11.452	11.452	11.452	11.452	11.452	11.452	11.452	11.452	11.452	11.452	11.042	11.042	11.042	11.042	11.042	11.042	11.042	11.042	10.706	10.706	10.706	10.706	10.706	10.706	10.706	10.37	10.034	8.952	9.362	9.362	9.362	9.362	9.362	8.952
YGL137W	17.044	17.044	17.044	17.044	17.044	17.044	17.044	17.044	17.044	17.044	17.044	17.044	17.044	17.044	17.044	17.044	17.044	16.634	16.634	16.634	16.634	16.634	16.634	16.298	16.298	16.298	16.298	16.298	16.298	16.298	16.298	16.298	16.298	16.298	16.298	16.298	16.298	16.298	16.298	16.298	16.298	16.298	16.298	15.888	15.478	15.478	15.478	15.478	15.478
YBR165W	12.346	12.346	12.346	12.346	12.346	12.346	12.346	12.346	12.346	12.346	12.346	12.346	12.346	12.346	12.346	12.346	12.01	11.674	12.01	12.01	12.01	12.01	12.42	12.42	12.42	12.42	12.42	12.83	12.83	12.83	12.83	12.83	12.494	12.494	12.494	12.494	12.494	12.494	12.494	12.494	12.494	12.494	12.494	12.494	12.494	12.494	11.748	11.748	11.748
YCL057C-A	18.468	18.468	18.468	18.468	18.468	18.468	18.468	18.468	18.132	18.132	18.132	18.132	18.132	18.132	18.132	18.132	17.796	17.796	17.796	17.796	17.796	17.796	17.796	17.796	17.796	17.796	17.796	17.796	17.796	17.796	17.796	17.796	17.796	17.796	17.796	17.796	17.386	17.05	17.05	17.05	17.05	17.05	16.714	16.714	16.714	15.296	14.55	13.878	13.878
YDL159W	10.108	10.518	10.518	10.518	10.518	10.518	10.518	10.518	10.518	10.518	10.518	10.518	10.518	10.518	10.518	10.518	10.518	10.518	10.518	10.518	10.518	10.518	10.518	10.518	10.518	10.518	10.518	10.518	10.518	10.518	10.518	10.444	10.444	10.444	10.444	10.444	10.444	10.444	10.444	10.444	10.444	10.444	10.444	10.444	10.444	10.444	10.444	10.034	10.034
YOR294W	10.484	10.074	10.484	10.894	10.894	10.894	10.894	10.894	10.894	10.894	10.894	10.894	10.894	10.894	10.894	10.894	10.558	10.558	10.558	10.558	10.558	10.558	10.558	10.558	10.558	10.558	10.558	10.148	10.148	10.148	10.148	10.148	10.148	10.148	10.148	9.812	9.812	9.476	9.066	9.066	9.066	8.73	8.73	8.73	8.73	8.73	8.73	8.73	8.73
YHR097C	6.042	6.042	6.714	6.714	6.714	6.378	6.378	6.378	6.378	6.378	6.378	6.714	7.124	8.878	8.878	8.878	8.878	8.878	8.878	8.878	8.878	8.804	8.394	8.804	8.394	8.32	9.476	9.476	11.23	11.23	11.23	11.23	11.23	11.23	11.23	11.23	11.23	11.23	11.23	11.23	11.23	11.23	11.23	11.23	11.23	11.23	11.23	11.23	11.23
YGR098C	7.272	7.608	7.198	7.198	7.198	7.198	7.198	7.198	7.198	7.198	7.198	7.198	7.198	7.198	7.198	7.198	7.198	7.198	6.788	7.46	7.87	10.928	10.928	10.928	11.338	11.338	11.338	12.158	12.158	12.568	12.568	13.65	13.65	13.65	13.65	14.322	14.322	14.322	14.322	14.322	14.322	14.322	14.322	14.322	14.322	14.322	14.322	14.322	14.322
YPR148C	4.812	5.222	5.222	5.222	5.222	5.222	5.222	5.222	6.378	7.124	7.124	7.124	7.124	7.124	7.124	7.124	6.714	6.714	6.714	7.46	7.46	7.46	7.46	7.46	7.46	6.788	6.788	7.124	7.87	7.87	7.87	9.026	9.026	9.026	9.026	9.026	9.026	9.026	9.026	9.026	10.034	10.034	10.034	10.034	10.034	10.37	10.37	10.37	10.37
YDR081C	10.256	10.256	10.256	10.256	10.256	10.256	11.076	11.076	11.076	11.076	11.076	11.076	11.076	11.076	10.256	10.256	10.256	10.592	9.92	10.33	10.33	10.666	11.748	11.748	11.748	11.748	11.748	11.748	11.748	11.748	11.748	11.748	11.748	11.748	11.748	11.748	12.084	12.084	12.084	12.084	12.084	12.83	12.83	12.83	12.83	12.83	12.83	12.83	12.83
YOR122C	12.642	12.642	12.978	12.978	12.978	12.978	12.978	12.978	12.978	13.314	13.314	13.314	13.65	13.65	13.65	14.322	14.322	14.322	14.658	14.658	14.658	14.658	14.658	14.658	14.658	14.658	14.658	14.658	14.658	14.248	14.248	14.248	14.248	14.248	14.248	14.248	14.248	14.248	14.248	14.248	14.248	14.248	14.248	14.248	13.838	13.838	13.166	13.166	13.166
YLR190W	17.158	17.158	16.822	16.822	16.822	16.822	14.994	14.584	14.584	14.584	14.584	14.584	14.584	14.584	14.584	14.584	14.584	14.584	14.584	14.584	14.584	14.584	14.584	13.838	13.838	13.838	13.838	13.428	13.092	13.092	13.092	13.092	10.296	9.96	9.96	9.96	10.37	10.37	10.37	10.37	10.78	10.78	10.78	11.116	11.042	11.042	11.042	11.042	11.042
YDR293C	8.616	8.616	8.28	8.28	7.46	6.714	6.714	7.05	6.714	6.714	6.714	6.714	6.304	6.304	6.304	5.484	5.558	5.558	5.968	6.304	6.304	6.304	6.304	6.304	5.894	5.894	5.558	5.558	5.968	5.968	5.968	5.968	5.968	5.968	5.968	5.968	5.632	5.632	4.96	4.96	4.96	4.96	4.55	4.55	4.55	4.55	4.886	4.886	4.886
YGL002W	8.69	8.69	8.69	8.28	8.28	8.69	8.69	8.69	8.69	8.69	9.1	9.1	9.436	9.436	9.436	9.436	9.436	10.518	10.928	11.264	11.264	11.264	11.264	11.264	11.6	11.6	11.6	11.6	11.6	11.6	11.6	11.6	11.6	11.6	11.6	11.6	11.6	11.6	11.6	11.6	11.6	11.6	11.6	11.936	11.936	11.936	11.936	11.936	11.936
YKL100C	6.714	6.714	6.714	6.714	6.714	6.714	6.714	6.714	6.714	7.124	7.124	7.124	7.124	7.124	7.124	7.124	8.28	8.28	8.28	8.28	8.28	8.28	8.28	8.28	8.69	8.69	9.846	9.846	9.846	9.846	9.846	10.592	10.592	11.338	11.674	11.674	11.674	11.674	12.01	12.01	12.42	12.42	12.42	12.42	12.42	12.42	12.42	12.42	12.756
YHR029C	11.116	11.788	11.788	11.788	11.788	11.788	11.788	11.788	11.378	11.378	11.378	11.378	11.378	11.042	11.042	11.042	11.042	10.706	10.296	10.296	10.296	10.296	10.296	10.296	10.296	10.296	9.55	9.55	9.402	9.402	9.066	9.066	9.066	9.066	9.066	9.066	8.73	8.73	8.73	8.73	9.066	9.066	9.402	9.402	9.402	8.992	8.992	8.992	8.992
YDR541C	11.828	11.828	11.828	12.164	12.574	12.574	12.574	12.574	12.984	12.984	12.984	12.984	12.984	12.984	12.984	12.984	12.984	12.984	12.984	12.984	12.984	12.984	12.984	12.984	12.984	12.984	12.648	12.648	12.312	12.312	13.394	13.394	13.058	13.058	13.058	13.058	13.394	13.394	13.394	13.394	13.394	13.394	13.394	13.394	13.394	13.394	13.394	13.394	12.984
YNL129W	1.082	1.082	1.082	1.082	1.082	2.164	2.164	2.164	2.164	2.164	2.164	2.164	2.164	2.164	2.164	2.164	2.164	2.164	2.164	2.164	2.164	2.164	2.164	2.164	2.164	2.5	2.5	2.836	2.836	2.836	2.836	2.836	2.836	2.836	2.836	2.836	2.5	2.5	2.5	2.5	2.836	2.836	2.836	2.164	2.164	2.164	2.164	2.164	2.164
YMR002W	0.672	0.672	0.672	0.672	0.672	0.672	0.672	0.672	0.672	0.672	0.672	0.672	0.672	0.672	0.672	0.672	0.672	0.672	0.672	0.672	0.672	0.336	0.336	0.336	0.336	0.336	0.336	0.336	0.336	0	0	0	0	0	0	0	0	0	0	0	0	0	0	0	0	0	0	0	0.746
YOL071W	7.278	6.942	6.942	6.942	6.942	6.942	6.942	6.606	6.27	6.27	6.27	6.27	6.27	6.27	6.27	6.606	6.606	6.606	6.606	6.606	6.606	6.606	5.934	5.934	5.934	6.344	6.344	6.344	3.508	3.172	3.172	4.476	5.968	5.968	6.378	6.788	6.788	6.788	6.788	6.788	6.788	6.788	7.198	7.198	7.198	7.198	7.534	7.198	7.198
YBR049C	7.272	7.272	7.272	7.272	6.862	7.272	7.682	7.682	7.682	7.682	7.682	7.682	7.682	10.256	15.74	16.15	16.896	16.896	16.896	16.896	16.896	16.896	16.896	16.896	16.896	16.896	16.896	16.896	16.896	16.486	16.486	16.486	16.822	16.822	16.822	16.822	16.822	16.822	17.158	17.494	17.494	17.494	17.904	17.904	17.904	18.314	18.314	18.314	18.314
YOL076W	14.47	14.47	14.47	14.47	14.47	14.47	14.47	14.47	14.47	14.806	15.216	15.626	15.626	15.626	15.626	15.626	15.626	15.626	15.626	15.626	15.626	15.626	15.626	15.626	15.626	15.626	15.626	15.626	14.88	14.88	14.88	14.88	14.88	14.88	14.88	14.88	14.88	14.88	14.88	14.88	14.88	14.88	14.88	14.47	14.47	14.06	13.724	12.494	12.494
YLR226W	4.886	5.296	7.796	8.132	8.468	8.468	8.468	8.878	8.878	8.878	8.878	8.878	8.878	8.878	9.288	10.108	10.108	10.108	10.108	10.928	10.928	10.928	10.518	10.518	10.928	10.928	10.928	10.928	10.928	10.928	10.928	12.084	12.084	12.084	12.084	12.42	12.42	12.42	12.42	12.42	12.42	12.42	12.42	12.42	12.42	12.42	12.42	12.42	12.084
YGL219C	5.148	5.148	5.148	5.148	5.148	5.148	5.148	5.148	5.148	4.738	4.738	4.738	4.738	5.074	5.82	6.156	6.156	6.566	6.566	6.566	6.566	6.566	6.566	6.566	6.566	6.566	6.566	6.976	7.312	7.312	7.312	7.312	8.058	8.058	8.058	8.394	8.394	8.394	8.394	8.394	8.394	8.394	8.73	9.402	9.402	9.812	9.812	9.812	9.812
YOR117W	0	0	0	0	0	0	0	0	0	0	0	0	0	0	0	0	0	0	0	0	0	0	0	0	0	0	0	0	0	0	0	0	0	0	0	0	0	0	0	0	0	0	0	0	0	0.746	1.156	1.976	1.976
YOR115C	7.386	7.386	7.386	7.386	7.386	7.386	7.386	7.386	7.386	7.386	7.386	7.386	7.386	7.386	7.386	6.976	6.976	6.976	7.312	9.476	9.476	9.476	9.476	9.476	10.222	10.558	11.23	11.23	11.23	11.23	11.23	11.23	11.23	11.23	11.23	11.23	11.64	11.64	11.976	12.312	12.312	12.312	12.312	12.312	12.312	12.312	12.312	11.902	11.902
YER086W	14.1	14.1	14.1	14.1	14.1	14.1	14.1	14.1	14.1	14.1	14.1	14.1	14.1	14.1	14.1	14.1	14.1	14.1	14.1	14.1	14.1	14.1	14.1	13.69	13.69	13.69	13.69	13.28	13.28	13.28	13.28	13.28	13.28	13.28	13.28	13.28	13.28	13.28	13.28	12.87	12.87	12.87	12.87	12.87	12.87	12.87	12.87	12.46	12.124
YFL005W	8.058	8.058	8.058	8.058	8.058	8.058	8.394	8.394	8.804	8.804	8.804	8.804	8.804	8.804	8.804	8.804	8.804	8.804	8.804	8.804	8.804	8.804	8.804	8.804	8.804	8.804	8.804	8.804	8.804	8.804	8.468	8.468	8.468	8.468	8.804	8.804	9.14	9.14	9.14	9.14	9.14	9.14	9.14	9.14	9.812	9.812	9.812	9.812	9.812
YPL032C	11.264	11.264	11.264	11.264	11.264	11.264	11.264	11.264	11.264	11.264	11.264	11.264	11.264	11.264	11.264	11.264	11.264	11.264	11.264	10.928	10.928	10.928	10.928	10.928	10.928	10.928	10.928	10.928	10.928	10.928	10.928	10.928	10.928	10.928	10.928	10.928	10.928	10.928	10.928	10.928	10.928	10.928	10.518	10.518	10.518	10.108	10.108	10.108	10.108
YDR478W	1.492	1.492	2.164	2.5	2.5	2.5	2.5	2.5	2.5	2.836	2.836	2.836	3.246	3.246	3.656	3.656	5.558	5.558	5.558	5.558	5.558	5.558	6.23	6.23	6.23	6.23	6.23	6.23	6.23	6.23	6.23	6.23	6.23	6.23	6.23	6.23	6.23	6.23	6.23	6.23	6.23	6.23	6.23	6.23	6.23	6.23	6.23	6.23	6.566
YHR018C	9.288	9.288	9.288	9.288	9.288	9.288	9.288	9.288	9.288	9.288	9.288	9.288	9.288	9.288	9.624	9.624	9.624	9.624	9.624	9.96	9.96	9.96	9.96	9.96	9.96	9.96	9.96	9.96	9.96	9.96	9.96	9.96	9.96	9.96	9.96	9.96	9.96	9.96	9.96	9.96	9.96	9.96	9.96	9.96	9.96	9.96	9.96	9.96	9.96
YLR439W	7.534	7.534	7.534	7.534	7.534	7.124	7.124	7.124	7.124	7.124	7.124	6.452	6.116	6.788	7.124	7.124	7.124	7.124	7.124	7.124	7.124	7.124	7.124	7.124	6.714	7.05	7.05	7.05	7.05	7.05	7.05	7.05	7.05	6.714	6.714	6.714	6.714	6.714	6.714	6.714	6.714	6.714	6.714	6.714	6.378	6.378	6.378	6.378	6.378
YIL126W	18.69	18.69	18.69	18.69	18.354	18.354	18.354	18.018	18.018	18.018	18.018	18.018	18.018	18.018	18.018	18.018	16.788	16.788	16.788	16.788	16.788	16.788	16.788	16.788	16.788	14.96	15.37	14.96	14.96	14.96	14.624	13.206	13.206	13.206	12.46	12.46	10.632	10.632	10.632	10.222	9.476	9.066	7.648	7.238	7.238	7.238	6.23	5.222	1.828
YER082C	7.46	7.46	7.46	7.46	7.46	7.46	7.46	7.46	7.46	7.46	7.46	7.46	7.46	7.46	7.46	7.46	7.46	7.46	7.46	7.46	7.46	7.46	7.46	7.46	7.46	7.46	7.46	7.46	7.46	7.46	6.714	6.714	6.714	6.714	6.042	6.042	6.042	5.706	5.706	5.706	5.706	5.706	5.706	6.116	6.116	6.116	6.116	6.116	6.116
[truncated: 3,475 more rows]
[truncated: 952 more columns]
